# Supplementary material for: Decoupled MOF Breathing: Pressure‐Induced Reversal of Correlation Between Orthogonal Motions in a Diamondoid Framework
Source: Angew Chem Int Ed Engl. 2025 May 15;64(27):e202504297. doi: 10.1002/anie.202504297 (PMC12207364; doi:10.1002/anie.202504297)
Supplement: Supplementary file 1 — Supporting Information [file ANIE-64-e202504297-s002.zip]

Archive with 61 entries (61 files):
- SHF-62-CHCl3_DAC-in-FC70_0-34GPa.cif
- SHF-62-CHCl3_DAC-in-FC70_0-59GPa.cif
- SHF-62-CHCl3_DAC-in-FC70_0-96GPa.cif
- SHF-62-CHCl3_DAC-in-FC70_0GPa.cif
- SHF-62-CHCl3_DAC-in-FC70_1-40GPa.cif
- SHF-62-CHCl3_SCC-in-CHCL3_1200bar.cif
- SHF-62-CHCl3_SCC-in-CHCL3_1400bar.cif
- SHF-62-CHCl3_SCC-in-CHCL3_20bar.cif
- SHF-62-CHCl3_SCC-in-CHCL3_20bar_d.cif
- SHF-62-CHCl3_SCC-in-CHCL3_300bar.cif
- SHF-62-CHCl3_SCC-in-CHCL3_400bar_d.cif
- SHF-62-CHCl3_SCC-in-CHCL3_600bar.cif
- SHF-62-CHCl3_SCC-in-CHCL3_800bar_d.cif
- SHF-62-CHCl3_SCC-in-CHCL3_900bar.cif
- SHF-62-CHCl3_SCC-in-FC70_1000bar.cif
- SHF-62-CHCl3_SCC-in-FC70_1200bar.cif
- SHF-62-CHCl3_SCC-in-FC70_200bar.cif
- SHF-62-CHCl3_SCC-in-FC70_20bar.cif
- SHF-62-CHCl3_SCC-in-FC70_20bar_d.cif
- SHF-62-CHCl3_SCC-in-FC70_400bar.cif
- SHF-62-CHCl3_SCC-in-FC70_400bar_d.cif
- SHF-62-CHCl3_SCC-in-FC70_600bar.cif
- SHF-62-CHCl3_SCC-in-FC70_800bar.cif
- SHF-62-CHCl3_SCC-in-FC70_800bar_d.cif
- SHF-62-DMF_DAC-in-DMF_0-32GPa.cif
- SHF-62-DMF_DAC-in-DMF_0-47GPa.cif
- SHF-62-DMF_DAC-in-DMF_0-70GPa.cif
- SHF-62-DMF_DAC-in-DMF_0-76GPa.cif
- SHF-62-DMF_DAC-in-DMF_0-91GPa.cif
- SHF-62-DMF_DAC-in-DMF_0GPa.cif
- SHF-62-DMF_DAC-in-DMF_1-80GPa.cif
- SHF-62-DMF_DAC-in-DMF_2-14GPa.cif
- SHF-62-DMF_DAC-in-DMF_2-45GPa.cif
- SHF-62-DMF_DAC-in-DMF_2-92GPa.cif
- SHF-62-DMF_DAC-in-DMF_3-46GPa.cif
- SHF-62-DMF_DAC-in-DMF_3-88GPa.cif
- SHF-62-DMF_DAC-in-DMF_4-49GPa.cif
- SHF-62-DMF_DAC-in-FC70_0-21GPa.cif
- SHF-62-DMF_DAC-in-FC70_0-48GPa.cif
- SHF-62-DMF_DAC-in-FC70_0-67GPa.cif
- SHF-62-DMF_DAC-in-FC70_0-88GPa.cif
- SHF-62-DMF_DAC-in-FC70_0GPa.cif
- SHF-62-DMF_DAC-in-FC70_1-18GPa.cif
- SHF-62-DMF_SCC-in-DMF_1200bar.cif
- SHF-62-DMF_SCC-in-DMF_1400bar.cif
- SHF-62-DMF_SCC-in-DMF_20bar.cif
- SHF-62-DMF_SCC-in-DMF_21bar_d.cif
- SHF-62-DMF_SCC-in-DMF_300bar.cif
- SHF-62-DMF_SCC-in-DMF_399bar_d.cif
- SHF-62-DMF_SCC-in-DMF_600bar.cif
- SHF-62-DMF_SCC-in-DMF_803bar_d.cif
- SHF-62-DMF_SCC-in-DMF_900bar.cif
- SHF-62-DMF_SCC-in-FC70_1000bar.cif
- SHF-62-DMF_SCC-in-FC70_1200bar.cif
- SHF-62-DMF_SCC-in-FC70_200bar.cif
- SHF-62-DMF_SCC-in-FC70_20bar.cif
- SHF-62-DMF_SCC-in-FC70_20bar_d.cif
- SHF-62-DMF_SCC-in-FC70_400bar.cif
- SHF-62-DMF_SCC-in-FC70_600bar.cif
- SHF-62-DMF_SCC-in-FC70_800bar.cif
- SHF-62-DMF_SCC-in-FC70_800bar_d.cif
