# Supplementary material for: Decoupled MOF Breathing: Pressure‐Induced Reversal of Correlation Between Orthogonal Motions in a Diamondoid Framework
Source: Angew Chem Int Ed Engl. 2025 May 15;64(27):e202504297. doi: 10.1002/anie.202504297 (PMC12207364; doi:10.1002/anie.202504297)
Supplement: Supplementary file 1 — Supporting Information [file ANIE-64-e202504297-s002.zip › SHF-62-CHCl3_DAC-in-FC70_0-34GPa.cif]

data_SHF-62-CHCl3_DAC-in-FC70_0-34GPa
_audit_creation_date               2024-11-15
_audit_creation_method
;
Olex2 1.5
(compiled 2024.02.16 svn.r378c4104 for OlexSys, GUI svn.r6928)
;
_shelx_SHELXL_version_number       '2019/1'
_audit_contact_author_address      ?
_audit_contact_author_email        ?
_audit_contact_author_name         ''
_audit_contact_author_phone        ?
_publ_contact_author_id_orcid      ?
_publ_section_references
;
Dolomanov, O.V., Bourhis, L.J., Gildea, R.J, Howard, J.A.K. & Puschmann, H.
 (2009), J. Appl. Cryst. 42, 339-341.

Sheldrick, G.M. (2008). Acta Cryst. A64, 112-122.
;
_chemical_name_common              ?
_chemical_name_systematic          ?
_chemical_formula_moiety           'C20 H14 In N2 O10, C2 H8 N'
_chemical_formula_sum              'C22 H22 In N3 O10'
_chemical_formula_weight           603.24
_chemical_melting_point            ?
_chemical_oxdiff_formula           'In C22 H22 N3 O10'
loop_
  _atom_type_symbol
  _atom_type_description
  _atom_type_scat_dispersion_real
  _atom_type_scat_dispersion_imag
  _atom_type_scat_source
 'C' 'C' 0.0010 0.0010 'International Tables Vol C Tables 4.2.6.8 and 6.1.1.4'
 'H' 'H' 0.0000 0.0000 'International Tables Vol C Tables 4.2.6.8 and 6.1.1.4'
 'In' 'In' -1.9470 0.6580
 'International Tables Vol C Tables 4.2.6.8 and 6.1.1.4'
 'N' 'N' 0.0020 0.0010 'International Tables Vol C Tables 4.2.6.8 and 6.1.1.4'
 'O' 'O' 0.0040 0.0030 'International Tables Vol C Tables 4.2.6.8 and 6.1.1.4'

_shelx_space_group_comment
;
The symmetry employed for this shelxl refinement is uniquely defined
by the following loop, which should always be used as a source of
symmetry information in preference to the above space-group names.
They are only intended as comments.
;
_space_group_crystal_system        'orthorhombic'
_space_group_IT_number             70
_space_group_name_H-M_alt          'F d d d'
_space_group_name_Hall             '-F 2uv 2vw'
loop_
  _space_group_symop_operation_xyz
 'x, y, z'
 '-x+3/4, -y+3/4, z'
 '-x+3/4, y, -z+3/4'
 'x, -y+3/4, -z+3/4'
 'x, y+1/2, z+1/2'
 '-x+3/4, -y+5/4, z+1/2'
 '-x+3/4, y+1/2, -z+5/4'
 'x, -y+5/4, -z+5/4'
 'x+1/2, y, z+1/2'
 '-x+5/4, -y+3/4, z+1/2'
 '-x+5/4, y, -z+5/4'
 'x+1/2, -y+3/4, -z+5/4'
 'x+1/2, y+1/2, z'
 '-x+5/4, -y+5/4, z'
 '-x+5/4, y+1/2, -z+3/4'
 'x+1/2, -y+5/4, -z+3/4'
 '-x, -y, -z'
 'x-3/4, y-3/4, -z'
 'x-3/4, -y, z-3/4'
 '-x, y-3/4, z-3/4'
 '-x, -y+1/2, -z+1/2'
 'x-3/4, y-1/4, -z+1/2'
 'x-3/4, -y+1/2, z-1/4'
 '-x, y-1/4, z-1/4'
 '-x+1/2, -y, -z+1/2'
 'x-1/4, y-3/4, -z+1/2'
 'x-1/4, -y, z-1/4'
 '-x+1/2, y-3/4, z-1/4'
 '-x+1/2, -y+1/2, -z'
 'x-1/4, y-1/4, -z'
 'x-1/4, -y+1/2, z-3/4'
 '-x+1/2, y-1/4, z-3/4'

_cell_length_a                     14.269(10)
_cell_length_b                     26.903(5)
_cell_length_c                     31.826(5)
_cell_angle_alpha                  90
_cell_angle_beta                   90
_cell_angle_gamma                  90
_cell_volume                       12217(9)
_cell_formula_units_Z              16
_cell_measurement_reflns_used      819
_cell_measurement_temperature      293(2)
_cell_measurement_theta_max        11.6810
_cell_measurement_theta_min        1.7040
_shelx_estimated_absorpt_T_max     ?
_shelx_estimated_absorpt_T_min     ?
_exptl_absorpt_coefficient_mu      0.227
_exptl_absorpt_correction_T_max    1.00000
_exptl_absorpt_correction_T_min    0.41910
_exptl_absorpt_correction_type     multi-scan
_exptl_absorpt_process_details
;
CrysAlisPro 1.171.38.41 (Rigaku Oxford Diffraction, 2015)
Empirical absorption correction using spherical harmonics,
 implemented in SCALE3 ABSPACK scaling algorithm.
;
_exptl_absorpt_special_details     ?
_exptl_crystal_colour_primary      yellow
_exptl_crystal_density_diffrn      1.312
_exptl_crystal_density_meas        ?
_exptl_crystal_density_method      ?
_exptl_crystal_description         Octahedron
_exptl_crystal_F_000               4864
_exptl_crystal_size_max            0.19
_exptl_crystal_size_mid            0.17
_exptl_crystal_size_min            0.11
_exptl_transmission_factor_max     ?
_exptl_transmission_factor_min     ?
_diffrn_reflns_av_R_equivalents    0.1130
_diffrn_reflns_av_unetI/netI       0.0806
_diffrn_reflns_Laue_measured_fraction_full  0.756
_diffrn_reflns_Laue_measured_fraction_max  0.756
_diffrn_reflns_limit_h_max         9
_diffrn_reflns_limit_h_min         -9
_diffrn_reflns_limit_k_max         22
_diffrn_reflns_limit_k_min         -22
_diffrn_reflns_limit_l_max         26
_diffrn_reflns_limit_l_min         -26
_diffrn_reflns_number              4800
_diffrn_reflns_point_group_measured_fraction_full  0.756
_diffrn_reflns_point_group_measured_fraction_max  0.756
_diffrn_reflns_theta_full          11.680
_diffrn_reflns_theta_max           11.680
_diffrn_reflns_theta_min           1.715
_diffrn_ambient_temperature        293(2)
_diffrn_detector                   'CCD plate'
_diffrn_detector_area_resol_mean   ?
_diffrn_measured_fraction_theta_full  0.756
_diffrn_measured_fraction_theta_max  0.756
_diffrn_measurement_details
;
List of Runs (angles in degrees, time in seconds):

  # Type    Start    End  Width  t~exp~   \w     \q     \k     \f   Frames
--------------------------------------------------------------------------
  1  \w   -150.00 -94.00   0.20    0.20    --  -20.00  70.00 -24.23  280
  2  \w   -150.00 -94.00   0.20    0.20    --  -20.00  70.00 155.77  280
  3  \w   -105.00 -74.00   0.20    0.20    --   20.00  70.00 155.77  155
  4  \w   -105.00 -74.00   0.20    0.20    --   20.00  70.00 -24.23  155
  5  \w    -96.00 -30.00   0.20    0.20    --   20.00 -70.00  24.23  330
  6  \w   -106.00 -66.00   0.20    0.20    --  -20.00 -70.00  24.23  200
  7  \w   -106.00 -66.00   0.20    0.20    --  -20.00 -70.00-155.77  200
  8  \w    -96.00 -30.00   0.20    0.20    --   20.00 -70.00-155.77  330
;
_diffrn_measurement_device         'abstract diffractometer'
_diffrn_measurement_device_type   
 'dectris-CrysAlisPro-abstract goniometer imported dectris images'
_diffrn_measurement_method         '\w scans'
_diffrn_orient_matrix_type        
 'CrysAlisPro convention (1999,Acta A55,543-557)'
_diffrn_orient_matrix_UB_11        -0.0285676000
_diffrn_orient_matrix_UB_12        0.0075863000
_diffrn_orient_matrix_UB_13        -0.0054315000
_diffrn_orient_matrix_UB_21        0.0186601000
_diffrn_orient_matrix_UB_22        0.0108829000
_diffrn_orient_matrix_UB_23        -0.0088422000
_diffrn_orient_matrix_UB_31        -0.0010513000
_diffrn_orient_matrix_UB_32        -0.0122222000
_diffrn_orient_matrix_UB_33        -0.0111746000
_diffrn_radiation_monochromator    synchrotron
_diffrn_radiation_probe            x-ray
_diffrn_radiation_type             synchrotron
_diffrn_radiation_wavelength       0.4859
_diffrn_source                     synchrotron
_reflns_Friedel_coverage           0.000
_reflns_Friedel_fraction_full      .
_reflns_Friedel_fraction_max       .
_reflns_number_gt                  418
_reflns_number_total               708
_reflns_special_details
;
 Reflections were merged by SHELXL according to the crystal
 class for the calculation of statistics and refinement.
 
 _reflns_Friedel_fraction is defined as the number of unique
 Friedel pairs measured divided by the number that would be
 possible theoretically, ignoring centric projections and
 systematic absences.
;
_reflns_threshold_expression       'I > 2\s(I)'
_computing_cell_refinement         'CrysAlisPro 1.171.38.41 (Rigaku OD, 2015)'
_computing_data_collection         'CrysAlisPro 1.171.38.41 (Rigaku OD, 2015)'
_computing_data_reduction          'CrysAlisPro 1.171.38.41 (Rigaku OD, 2015)'
_computing_molecular_graphics      'Olex2 1.5 (Dolomanov et al., 2009)'
_computing_publication_material    'Olex2 1.5 (Dolomanov et al., 2009)'
_computing_structure_refinement    'XL  (Sheldrick, 2008)'
_computing_structure_solution      'SHELXS  (Sheldrick, 2008)'
_refine_diff_density_max           0.758
_refine_diff_density_min           -0.659
_refine_diff_density_rms           0.144
_refine_ls_extinction_coef         .
_refine_ls_extinction_method       none
_refine_ls_goodness_of_fit_ref     1.725
_refine_ls_hydrogen_treatment      constr
_refine_ls_matrix_type             full
_refine_ls_number_parameters       156
_refine_ls_number_reflns           708
_refine_ls_number_restraints       233
_refine_ls_R_factor_all            0.2064
_refine_ls_R_factor_gt             0.1350
_refine_ls_restrained_S_all        1.496
_refine_ls_shift/su_max            0.000
_refine_ls_shift/su_mean           0.000
_refine_ls_structure_factor_coef   Fsqd
_refine_ls_weighting_details      
 'w=1/[\s^2^(Fo^2^)+(0.2000P)^2^] where P=(Fo^2^+2Fc^2^)/3'
_refine_ls_weighting_scheme        calc
_refine_ls_wR_factor_gt            0.3585
_refine_ls_wR_factor_ref           0.4284
_refine_special_details            ?
_olex2_refinement_description
;
1. Fixed Uiso
 At 1.2 times of:
  All C(H) groups, All N(H) groups
 At 1.5 times of:
  All C(H,H,H) groups, All N(H,H) groups
2. Restrained distances
 C3-N1
 1.43 with sigma of 0.02
 N1-C9
 1.4 with sigma of 0.02
 C9-C10
 1.5 with sigma of 0.02
 O5-C9
 1.25 with sigma of 0.02
 C1-C2
 1.504 with sigma of 0.01
 C5-C8
 1.504 with sigma of 0.01
 C1-O1
 1.25 with sigma of 0.005
 C1-O2
 1.25 with sigma of 0.005
 C8-O3
 1.25 with sigma of 0.005
 C8-O4
 1.25 with sigma of 0.005
3. Restrained planarity
 N1, C9, O5, C10
 with sigma of 0.1
4. Uiso/Uaniso restraints and constraints
All non-hydrogen atoms have similar U: within 1.7A with sigma of 0.04 and sigma
for terminal atoms of 0.08 within 1.7A
5. Rigid body (RIGU) restrains
 All non-hydrogen atoms
 with sigma for 1-2 distances of 0.004 and sigma for 1-3 distances of 0.004
6. Others
 Fixed Sof: N2(0.25) H2A(0.25) H2B(0.25) C11(0.25) H11A(0.25) H11B(0.25)
 H11C(0.25) C12(0.25) H12A(0.25) H12B(0.25) H12C(0.25) N3(0.25) H3A(0.25)
 H3B(0.25) C13(0.25) H13A(0.25) H13B(0.25) H13C(0.25) C14(0.25) H14A(0.25)
 H14B(0.25) H14C(0.25)
7.a Free rotating group:
 N2(H2A,H2B,C11,H11A,H11B,H11C,C12,H12A,H12B,H12C), N3(H3A,H3B,C13,H13A,H13B,
 H13C,C14,H14A,H14B,H14C)
7.b Me refined with riding coordinates:
 C10(H10A,H10B,H10C)
7.c Aromatic/amide H refined with riding coordinates:
 C4(H4), C6(H6), C7(H7), N1(H1)
7.d Fitted hexagon refined as free rotating group:
 C3(C4,C5,C6,C7,C2)
;
_atom_sites_solution_hydrogens     mixed
_atom_sites_solution_primary       heavy
_atom_sites_solution_secondary     ?
loop_
  _atom_site_label
  _atom_site_type_symbol
  _atom_site_fract_x
  _atom_site_fract_y
  _atom_site_fract_z
  _atom_site_U_iso_or_equiv
  _atom_site_adp_type
  _atom_site_occupancy
  _atom_site_site_symmetry_order
  _atom_site_calc_flag
  _atom_site_refinement_flags_posn
  _atom_site_refinement_flags_adp
  _atom_site_refinement_flags_occupancy
  _atom_site_disorder_assembly
  _atom_site_disorder_group
 In1 In 0.625000 0.125000 0.32669(11) 0.130(4) Uani 1 2 d S T P . .
 O3 O 0.760(2) 0.3403(8) 0.1138(7) 0.124(10) Uani 1 1 d D U . . .
 O1 O 0.739(2) 0.1652(10) 0.2932(8) 0.149(10) Uani 1 1 d D U . . .
 O4 O 0.898(2) 0.3144(10) 0.1261(9) 0.145(10) Uani 1 1 d D U . . .
 C3 C 0.808(3) 0.2192(11) 0.2225(10) 0.187(13) Uani 1 1 d DG U . . .
 C4 C 0.837(2) 0.2468(14) 0.1880(11) 0.173(13) Uani 1 1 d G U . . .
 H4 H 0.899118 0.244803 0.178828 0.208 Uiso 1 1 calc R U . . .
 C5 C 0.774(3) 0.2775(10) 0.1671(7) 0.149(11) Uani 1 1 d DG U . . .
 C6 C 0.682(3) 0.2805(9) 0.1808(8) 0.137(12) Uani 1 1 d G U . . .
 H6 H 0.639521 0.300958 0.166877 0.164 Uiso 1 1 calc R U . . .
 C7 C 0.653(2) 0.2528(11) 0.2153(9) 0.135(11) Uani 1 1 d G U . . .
 H7 H 0.590838 0.254802 0.224455 0.162 Uiso 1 1 calc R U . . .
 C2 C 0.716(3) 0.2221(10) 0.2361(7) 0.153(11) Uani 1 1 d DG U . . .
 C8 C 0.812(2) 0.3113(14) 0.1336(11) 0.131(11) Uani 1 1 d D U . . .
 O2 O 0.596(2) 0.1870(11) 0.2770(9) 0.156(10) Uani 1 1 d D U . . .
 C1 C 0.682(2) 0.1877(14) 0.2701(11) 0.143(11) Uani 1 1 d D U . . .
 N1 N 0.875(3) 0.1870(16) 0.2424(13) 0.240(16) Uani 1 1 d D U . . .
 H1 H 0.850853 0.167061 0.260541 0.288 Uiso 1 1 calc R U . . .
 C9 C 0.973(3) 0.1824(17) 0.2373(14) 0.282(19) Uani 1 1 d D U . . .
 O5 O 1.015(5) 0.203(2) 0.2079(15) 0.34(2) Uani 1 1 d D U . . .
 C10 C 1.022(6) 0.152(3) 0.2696(18) 0.34(3) Uani 1 1 d D U . . .
 H10A H 0.977567 0.138927 0.289384 0.505 Uiso 1 1 calc R U . . .
 H10B H 1.053484 0.124388 0.255965 0.505 Uiso 1 1 calc R U . . .
 H10C H 1.067562 0.171736 0.283976 0.505 Uiso 1 1 calc R U . . .
 N2 N 1.188(8) 0.280(3) 0.129(3) 0.15(5) Uiso 0.25 1 d G U P A -1
 H2A H 1.251180 0.289766 0.132720 0.225 Uiso 0.25 1 d G U P A -1
 H2B H 1.175685 0.269872 0.096940 0.225 Uiso 0.25 1 d G U P A -1
 C11 C 1.122(8) 0.326(2) 0.1415(19) 0.01(3) Uiso 0.25 1 d G U P A -1
 H11A H 1.137294 0.337546 0.174807 0.020 Uiso 0.25 1 d G U P A -1
 H11B H 1.129304 0.357076 0.123005 0.020 Uiso 0.25 1 d G U P A -1
 H11C H 1.054643 0.315769 0.135656 0.020 Uiso 0.25 1 d G U P A -1
 C12 C 1.185(11) 0.234(3) 0.152(3) 0.08(4) Uiso 0.25 1 d G U P A -1
 H12A H 1.117730 0.223070 0.146059 0.125 Uiso 0.25 1 d G U P A -1
 H12B H 1.234254 0.202926 0.140306 0.125 Uiso 0.25 1 d G U P A -1
 H12C H 1.200410 0.244796 0.185250 0.125 Uiso 0.25 1 d G U P A -1
 N3 N 0.427(11) 0.163(5) 0.173(4) 0.18(6) Uiso 0.25 1 d G U P B -1
 H3A H 0.492316 0.149558 0.185573 0.276 Uiso 0.25 1 d G U P B -1
 H3B H 0.432253 0.200452 0.166218 0.276 Uiso 0.25 1 d G U P B -1
 C13 C 0.355(16) 0.166(8) 0.203(5) 0.23(8) Uiso 0.25 1 d G U P B -1
 H13A H 0.352326 0.126008 0.210474 0.342 Uiso 0.25 1 d G U P B -1
 H13B H 0.375644 0.190433 0.227958 0.342 Uiso 0.25 1 d G U P B -1
 H13C H 0.286487 0.181831 0.189281 0.342 Uiso 0.25 1 d G U P B -1
 C14 C 0.407(10) 0.130(6) 0.136(3) 0.08(4) Uiso 0.25 1 d G U P B -1
 H14A H 0.339032 0.146003 0.122497 0.124 Uiso 0.25 1 d G U P B -1
 H14B H 0.462963 0.130856 0.116941 0.124 Uiso 0.25 1 d G U P B -1
 H14C H 0.404767 0.090212 0.143733 0.124 Uiso 0.25 1 d G U P B -1

loop_
  _atom_site_aniso_label
  _atom_site_aniso_U_11
  _atom_site_aniso_U_22
  _atom_site_aniso_U_33
  _atom_site_aniso_U_23
  _atom_site_aniso_U_13
  _atom_site_aniso_U_12
 In1 0.226(10) 0.098(4) 0.064(4) 0.000 0.000 0.006(4)
 O3 0.20(3) 0.089(15) 0.080(14) 0.003(11) -0.010(14) 0.006(14)
 O1 0.22(2) 0.114(16) 0.111(15) 0.028(13) 0.010(14) 0.009(14)
 O4 0.20(3) 0.133(17) 0.102(17) 0.046(15) 0.008(14) 0.016(14)
 C3 0.22(2) 0.19(2) 0.152(19) 0.084(17) 0.033(14) 0.049(15)
 C4 0.21(3) 0.17(2) 0.137(19) 0.068(17) 0.027(15) 0.046(16)
 C5 0.20(3) 0.130(18) 0.112(16) 0.038(14) 0.017(14) 0.027(14)
 C6 0.20(3) 0.106(19) 0.099(18) 0.024(15) 0.015(14) 0.021(15)
 C7 0.21(2) 0.105(19) 0.094(17) 0.021(14) 0.014(14) 0.017(15)
 C2 0.21(2) 0.130(18) 0.114(15) 0.035(14) 0.016(14) 0.029(14)
 C8 0.20(3) 0.108(17) 0.087(16) 0.016(13) 0.005(14) 0.015(14)
 O2 0.22(2) 0.138(16) 0.109(15) 0.010(15) 0.016(13) 0.014(14)
 C1 0.22(2) 0.115(17) 0.092(15) 0.016(13) 0.014(14) 0.019(14)
 N1 0.24(3) 0.28(3) 0.20(2) 0.14(2) 0.049(18) 0.09(2)
 C9 0.24(3) 0.35(4) 0.26(3) 0.16(3) 0.054(19) 0.10(2)
 O5 0.25(3) 0.45(5) 0.31(4) 0.22(4) 0.07(3) 0.11(3)
 C10 0.26(4) 0.44(6) 0.31(5) 0.22(5) 0.05(3) 0.11(4)

_geom_special_details
;
 All esds (except the esd in the dihedral angle between two l.s. planes)
 are estimated using the full covariance matrix.  The cell esds are taken
 into account individually in the estimation of esds in distances, angles
 and torsion angles; correlations between esds in cell parameters are only
 used when they are defined by crystal symmetry.  An approximate (isotropic)
 treatment of cell esds is used for estimating esds involving l.s. planes.
;
loop_
  _geom_bond_atom_site_label_1
  _geom_bond_atom_site_label_2
  _geom_bond_distance
  _geom_bond_site_symmetry_2
  _geom_bond_publ_flag
 In1 O3 2.23(3) 31_556 ?
 In1 O3 2.23(3) 32_656 ?
 In1 O1 2.22(3) . ?
 In1 O1 2.22(3) 14_545 ?
 In1 O4 2.29(2) 32_656 ?
 In1 O4 2.29(2) 31_556 ?
 In1 C8 2.65(2) 32_656 ?
 In1 C8 2.65(2) 31_556 ?
 In1 O2 2.33(3) 14_545 ?
 In1 O2 2.33(3) . ?
 In1 C1 2.60(2) . ?
 In1 C1 2.60(2) 14_545 ?
 O3 C8 1.250(6) . ?
 O1 C1 1.249(6) . ?
 O4 C8 1.249(6) . ?
 C3 C4 1.3900 . ?
 C3 C2 1.3900 . ?
 C3 N1 1.43(2) . ?
 C4 H4 0.9300 . ?
 C4 C5 1.3900 . ?
 C5 C6 1.3900 . ?
 C5 C8 1.506(11) . ?
 C6 H6 0.9300 . ?
 C6 C7 1.3900 . ?
 C7 H7 0.9300 . ?
 C7 C2 1.3900 . ?
 C2 C1 1.502(11) . ?
 O2 C1 1.249(6) . ?
 N1 H1 0.8600 . ?
 N1 C9 1.41(2) . ?
 C9 O5 1.25(2) . ?
 C9 C10 1.50(2) . ?
 C10 H10A 0.9600 . ?
 C10 H10B 0.9600 . ?
 C10 H10C 0.9600 . ?
 N2 H2A 0.9547 . ?
 N2 H2B 1.0567 . ?
 N2 C11 1.6087 . ?
 N2 C12 1.4388 . ?
 C11 H11A 1.1245 . ?
 C11 H11B 1.0229 . ?
 C11 H11C 1.0199 . ?
 C12 H12A 1.0198 . ?
 C12 H12B 1.1552 . ?
 C12 H12C 1.1237 . ?
 N3 H3A 1.0774 . ?
 N3 H3B 1.0262 . ?
 N3 C13 1.3952 . ?
 N3 C14 1.5040 . ?
 C13 H13A 1.0951 . ?
 C13 H13B 1.0915 . ?
 C13 H13C 1.1485 . ?
 C14 H14A 1.1472 . ?
 C14 H14B 1.0060 . ?
 C14 H14C 1.0972 . ?

loop_
  _geom_angle_atom_site_label_1
  _geom_angle_atom_site_label_2
  _geom_angle_atom_site_label_3
  _geom_angle
  _geom_angle_site_symmetry_1
  _geom_angle_site_symmetry_3
  _geom_angle_publ_flag
 O3 In1 O3 116.0(13) 32_656 31_556 ?
 O3 In1 O4 56.2(6) 31_556 31_556 ?
 O3 In1 O4 80.1(10) 31_556 32_656 ?
 O3 In1 O4 80.1(10) 32_656 31_556 ?
 O3 In1 O4 56.2(6) 32_656 32_656 ?
 O3 In1 C8 28.0(3) 32_656 32_656 ?
 O3 In1 C8 28.0(3) 31_556 31_556 ?
 O3 In1 C8 99.1(10) 32_656 31_556 ?
 O3 In1 C8 99.1(10) 31_556 32_656 ?
 O3 In1 O2 85.9(9) 31_556 . ?
 O3 In1 O2 142.1(11) 31_556 14_545 ?
 O3 In1 O2 85.9(9) 32_656 14_545 ?
 O3 In1 O2 142.1(11) 32_656 . ?
 O3 In1 C1 109.1(11) 32_656 14_545 ?
 O3 In1 C1 109.1(11) 31_556 . ?
 O3 In1 C1 114.1(11) 31_556 14_545 ?
 O3 In1 C1 114.1(11) 32_656 . ?
 O1 In1 O3 126.1(9) 14_545 32_656 ?
 O1 In1 O3 85.4(10) . 32_656 ?
 O1 In1 O3 126.1(9) . 31_556 ?
 O1 In1 O3 85.4(10) 14_545 31_556 ?
 O1 In1 O1 122.7(15) 14_545 . ?
 O1 In1 O4 141.3(11) 14_545 31_556 ?
 O1 In1 O4 83.0(10) 14_545 32_656 ?
 O1 In1 O4 141.3(11) . 32_656 ?
 O1 In1 O4 83.0(10) . 31_556 ?
 O1 In1 C8 113.3(10) . 32_656 ?
 O1 In1 C8 105.1(10) 14_545 32_656 ?
 O1 In1 C8 105.1(10) . 31_556 ?
 O1 In1 C8 113.3(10) 14_545 31_556 ?
 O1 In1 O2 83.8(11) 14_545 . ?
 O1 In1 O2 57.2(6) . . ?
 O1 In1 O2 57.2(6) 14_545 14_545 ?
 O1 In1 O2 83.8(11) . 14_545 ?
 O1 In1 C1 102.2(12) 14_545 . ?
 O1 In1 C1 102.2(12) . 14_545 ?
 O1 In1 C1 28.7(3) 14_545 14_545 ?
 O1 In1 C1 28.7(3) . . ?
 O4 In1 O4 93.2(16) 31_556 32_656 ?
 O4 In1 C8 28.1(3) 31_556 31_556 ?
 O4 In1 C8 86.7(10) 31_556 32_656 ?
 O4 In1 C8 86.7(10) 32_656 31_556 ?
 O4 In1 C8 28.1(3) 32_656 32_656 ?
 O4 In1 O2 161.5(10) 32_656 . ?
 O4 In1 O2 161.5(10) 31_556 14_545 ?
 O4 In1 O2 89.0(12) 32_656 14_545 ?
 O4 In1 O2 89.0(12) 31_556 . ?
 O4 In1 C1 169.6(11) 31_556 14_545 ?
 O4 In1 C1 169.6(11) 32_656 . ?
 O4 In1 C1 88.2(13) 31_556 . ?
 O4 In1 C1 88.2(13) 32_656 14_545 ?
 C8 In1 C8 93.7(19) 31_556 32_656 ?
 O2 In1 C8 170.0(11) . 32_656 ?
 O2 In1 C8 86.6(13) 14_545 32_656 ?
 O2 In1 C8 170.0(11) 14_545 31_556 ?
 O2 In1 C8 86.6(13) . 31_556 ?
 O2 In1 O2 94.8(15) . 14_545 ?
 O2 In1 C1 86.5(10) 14_545 . ?
 O2 In1 C1 28.7(3) . . ?
 O2 In1 C1 86.5(10) . 14_545 ?
 O2 In1 C1 28.7(3) 14_545 14_545 ?
 C1 In1 C8 142.0(10) 14_545 31_556 ?
 C1 In1 C8 142.0(10) . 32_656 ?
 C1 In1 C8 99.2(14) . 31_556 ?
 C1 In1 C8 99.2(14) 14_545 32_656 ?
 C1 In1 C1 92(2) 14_545 . ?
 C8 O3 In1 95(2) . 23_655 ?
 C1 O1 In1 92.6(19) . . ?
 C8 O4 In1 92.1(16) . 23_655 ?
 C4 C3 C2 120.0 . . ?
 C4 C3 N1 118(3) . . ?
 C2 C3 N1 122(3) . . ?
 C3 C4 H4 120.0 . . ?
 C3 C4 C5 120.0 . . ?
 C5 C4 H4 120.0 . . ?
 C4 C5 C6 120.0 . . ?
 C4 C5 C8 118(3) . . ?
 C6 C5 C8 122(3) . . ?
 C5 C6 H6 120.0 . . ?
 C5 C6 C7 120.0 . . ?
 C7 C6 H6 120.0 . . ?
 C6 C7 H7 120.0 . . ?
 C2 C7 C6 120.0 . . ?
 C2 C7 H7 120.0 . . ?
 C3 C2 C1 120(3) . . ?
 C7 C2 C3 120.0 . . ?
 C7 C2 C1 120(3) . . ?
 O3 C8 In1 57.0(17) . 23_655 ?
 O3 C8 C5 121(3) . . ?
 O4 C8 In1 59.8(14) . 23_655 ?
 O4 C8 O3 117(3) . . ?
 O4 C8 C5 122(3) . . ?
 C5 C8 In1 177(3) . 23_655 ?
 C1 O2 In1 87.5(17) . . ?
 O1 C1 In1 58.7(17) . . ?
 O1 C1 C2 121(3) . . ?
 O1 C1 O2 122(3) . . ?
 C2 C1 In1 178(3) . . ?
 O2 C1 In1 63.8(16) . . ?
 O2 C1 C2 117(3) . . ?
 C3 N1 H1 114.4 . . ?
 C9 N1 C3 131(4) . . ?
 C9 N1 H1 114.4 . . ?
 N1 C9 C10 116(5) . . ?
 O5 C9 N1 122(6) . . ?
 O5 C9 C10 122(5) . . ?
 C9 C10 H10A 109.5 . . ?
 C9 C10 H10B 109.5 . . ?
 C9 C10 H10C 109.5 . . ?
 H10A C10 H10B 109.5 . . ?
 H10A C10 H10C 109.5 . . ?
 H10B C10 H10C 109.5 . . ?
 H2A N2 H2B 110.8 . . ?
 C11 N2 H2A 107.6 . . ?
 C11 N2 H2B 110.4 . . ?
 C12 N2 H2A 101.0 . . ?
 C12 N2 H2B 105.4 . . ?
 C12 N2 C11 121.1 . . ?
 N2 C11 H11A 109.8 . . ?
 N2 C11 H11B 115.0 . . ?
 N2 C11 H11C 106.8 . . ?
 H11A C11 H11B 107.6 . . ?
 H11A C11 H11C 115.3 . . ?
 H11B C11 H11C 102.3 . . ?
 N2 C12 H12A 100.5 . . ?
 N2 C12 H12B 116.3 . . ?
 N2 C12 H12C 105.2 . . ?
 H12A C12 H12B 107.7 . . ?
 H12A C12 H12C 115.5 . . ?
 H12B C12 H12C 111.5 . . ?
 H3A N3 H3B 110.5 . . ?
 C13 N3 H3A 113.9 . . ?
 C13 N3 H3B 98.7 . . ?
 C13 N3 C14 114.21(6) . . ?
 C14 N3 H3A 104.4 . . ?
 C14 N3 H3B 115.4 . . ?
 N3 C13 H13A 97.8 . . ?
 N3 C13 H13B 109.0 . . ?
 N3 C13 H13C 113.5 . . ?
 H13A C13 H13B 115.6 . . ?
 H13A C13 H13C 115.3 . . ?
 H13B C13 H13C 105.7 . . ?
 N3 C14 H14A 103.5 . . ?
 N3 C14 H14B 108.0 . . ?
 N3 C14 H14C 114.5 . . ?
 H14A C14 H14B 115.6 . . ?
 H14A C14 H14C 115.1 . . ?
 H14B C14 H14C 100.3 . . ?

loop_
  _geom_torsion_atom_site_label_1
  _geom_torsion_atom_site_label_2
  _geom_torsion_atom_site_label_3
  _geom_torsion_atom_site_label_4
  _geom_torsion
  _geom_torsion_site_symmetry_1
  _geom_torsion_site_symmetry_2
  _geom_torsion_site_symmetry_3
  _geom_torsion_site_symmetry_4
  _geom_torsion_publ_flag
 In1 O3 C8 O4 2(5) 23_655 . . . ?
 In1 O3 C8 C5 177(3) 23_655 . . . ?
 In1 O1 C1 C2 -177(3) . . . . ?
 In1 O1 C1 O2 11(5) . . . . ?
 In1 O4 C8 O3 -2(5) 23_655 . . . ?
 In1 O4 C8 C5 -177(4) 23_655 . . . ?
 In1 O2 C1 O1 -10(5) . . . . ?
 In1 O2 C1 C2 177(3) . . . . ?
 C3 C4 C5 C6 0.0 . . . . ?
 C3 C4 C5 C8 172(3) . . . . ?
 C3 C2 C1 O1 18(5) . . . . ?
 C3 C2 C1 O2 -170(4) . . . . ?
 C3 N1 C9 O5 -11(6) . . . . ?
 C3 N1 C9 C10 168(6) . . . . ?
 C4 C3 C2 C7 0.0 . . . . ?
 C4 C3 C2 C1 173(3) . . . . ?
 C4 C3 N1 C9 10(6) . . . . ?
 C4 C5 C6 C7 0.0 . . . . ?
 C4 C5 C8 O3 -179(3) . . . . ?
 C4 C5 C8 O4 -4(6) . . . . ?
 C5 C6 C7 C2 0.0 . . . . ?
 C6 C5 C8 O3 -7(5) . . . . ?
 C6 C5 C8 O4 168(4) . . . . ?
 C6 C7 C2 C3 0.0 . . . . ?
 C6 C7 C2 C1 -173(3) . . . . ?
 C7 C2 C1 O1 -170(3) . . . . ?
 C7 C2 C1 O2 3(6) . . . . ?
 C2 C3 C4 C5 0.0 . . . . ?
 C2 C3 N1 C9 -171(4) . . . . ?
 C8 C5 C6 C7 -172(3) . . . . ?
 N1 C3 C4 C5 178(4) . . . . ?
 N1 C3 C2 C7 -178(4) . . . . ?
 N1 C3 C2 C1 -6(4) . . . . ?

loop_
  _diffrn_refln_index_h
  _diffrn_refln_index_k
  _diffrn_refln_index_l
  _diffrn_refln_intensity_net
  _diffrn_refln_intensity_u
  _diffrn_refln_scale_group_code
 0 0 4 17605.6 936.727 6
 0 0 -4 18182.9 930.539 2
 0 0 6 197.36 229.975 6
 0 0 -6 136.422 191.436 2
 0 0 -6 178.189 238.122 5
 0 0 -8 930.387 261.801 5
 0 0 -8 661.317 214.446 2
 0 0 8 842.948 245.836 6
 0 0 10 -192.201 329.432 6
 0 0 -10 -20.0623 257.498 2
 0 0 -10 -73.0076 280.809 5
 0 0 -12 356.567 346.615 2
 0 0 -12 -226.78 391.888 5
 0 0 12 77.3682 434.261 6
 0 0 -16 3764.01 595.735 2
 0 0 -16 4162.06 610.887 5
 0 0 16 3487.34 780.001 6
 0 0 -18 -586.602 550.178 2
 0 0 -18 758.262 597.13 5
 0 0 18 483.025 773.147 6
 0 0 -22 -109.388 699.23 2
 0 0 22 562.277 967.718 6
 0 0 -22 839.946 688.288 5
 0 0 -24 1969.06 800.228 5
 0 0 -24 264.682 807.545 2
 0 0 24 -36.1745 1161.36 6
 0 0 26 1217.17 1187.22 6
 0 0 -26 -1222.21 821.645 5
 0 0 -26 156.693 829.61 2
 0 2 4 143.701 95.0338 6
 0 -2 -4 139.973 102.427 5
 0 -2 -4 391.242 146.744 2
 0 -2 -6 360.182 189.72 5
 0 2 -6 470.986 208.989 2
 0 -2 6 422.309 282.831 6
 0 -2 -6 412.345 236.514 2
 0 -2 -6 461.929 237.792 8
 0 -2 -6 489.014 172.42 1
 0 2 -6 453.839 355.444 5
 0 2 6 361.439 144.815 4
 0 2 6 457 193.631 6
 0 2 8 152.501 214.057 6
 0 2 -8 188.98 285.015 5
 0 -2 -8 40.9222 140.156 1
 0 2 -8 293.985 199.769 2
 0 -2 -8 -94.2956 225.338 2
 0 -2 8 36.7762 248.183 6
 0 2 8 84.7945 118.566 4
 0 -2 -8 113.08 178.08 5
 0 -2 -8 113.172 224.954 8
 0 -2 10 1321.86 386.037 6
 0 2 -10 2134.41 302.493 2
 0 -2 -10 1742.54 291.886 5
 0 2 -10 1708.53 397.305 5
 0 2 10 1781.28 315.237 6
 0 -2 -10 1772.93 327.219 2
 0 2 12 184.127 399.327 6
 0 -2 12 -90.8786 476.249 6
 0 2 -12 -15.861 498.228 5
 0 2 -12 193.609 339.874 2
 0 -2 -12 190.15 340.876 5
 0 -2 -12 160.263 379.463 2
 0 -2 -16 270.633 492.227 5
 0 -2 -16 -97.4902 531.676 2
 0 -2 16 218.237 689.189 6
 0 2 16 -540.935 659.818 6
 0 2 -16 -192.992 663.633 5
 0 2 -16 -290.475 490.781 2
 0 -2 -18 20200.6 1334.07 2
 0 -2 -18 19872.8 1281.4 5
 0 2 18 21427.2 1455.45 6
 0 2 -18 19990.8 1371.38 5
 0 2 -18 21356.6 1328.83 2
 0 -2 18 20569.6 1495.53 6
 0 2 -22 20728.9 1513.51 5
 0 2 22 22790.1 1739.06 6
 0 2 -22 22497.2 1544.73 2
 0 -2 22 24386.5 1770.04 6
 0 -2 -22 22503.1 1508.62 2
 0 -2 -22 22409.7 1458.2 5
 0 -2 -24 -993.419 803.233 5
 0 2 -24 -1975.11 916.627 5
 0 2 24 -3751.84 1276.01 6
 0 2 26 -391.452 1251.94 6
 0 2 -26 54.2342 825.702 2
 0 2 -26 96.1086 865.152 5
 0 -2 -26 -1190.95 863.909 2
 0 -2 26 41.3589 1066.74 6
 0 -2 -26 -89.9148 802.067 5
 0 -4 0 84890.8 4309.08 1
 0 -4 0 85196.3 4265.75 8
 0 4 0 85412.1 4279.71 7
 0 4 2 -121.72 133.823 7
 0 4 -2 -45.5625 209.165 7
 0 -4 -2 24.8775 118.175 8
 0 -4 -2 -72.4209 183.207 1
 0 -4 -4 86232.3 4293.37 1
 0 -4 -4 83554.9 4269.86 2
 0 -4 -4 82502.9 4265.51 5
 0 4 4 89315.3 4249.73 7
 0 -4 -4 83396 4241.44 8
 0 4 4 84563.9 4289.05 3
 0 -4 -6 109.618 163.523 8
 0 -4 -6 127.239 261.234 1
 0 -4 -6 164.637 234.17 2
 0 4 6 108.23 163.703 6
 0 -4 -6 206.456 191.312 5
 0 4 6 22.808 141.897 7
 0 -4 -8 11843.9 686.311 8
 0 -4 -8 11031 707.509 1
 0 4 8 12290 689.508 6
 0 -4 -8 10676.5 719.843 2
 0 4 8 11351.5 685.171 4
 0 -4 -8 12683.2 695.726 5
 0 -4 -10 102.722 348.132 2
 0 -4 -10 137.508 305.245 1
 0 4 -10 35.7388 460.153 5
 0 4 10 -118.542 280.367 6
 0 -4 -10 17.8533 331.434 8
 0 -4 -10 143.508 283.282 5
 0 4 10 293.188 239.877 4
 0 -4 -12 17212 1047.23 1
 0 -4 -12 17299.5 1119.59 2
 0 4 12 19091.3 1008.3 4
 0 -4 -12 17990.2 1138.44 8
 0 -4 12 20401.2 1224.57 6
 0 4 12 18510.8 1098.12 6
 0 4 14 -1124.68 345.173 4
 0 -4 -14 279.643 445.072 5
 0 -4 -14 -1039.72 442.012 1
 0 4 -14 212.944 741.172 5
 0 -4 -16 5462.06 674.99 2
 0 -4 -16 4757.77 582.849 5
 0 -4 -16 4043.69 495.068 1
 0 4 -16 4570.08 824.176 5
 0 4 16 3861.39 699.817 6
 0 -4 16 4702.01 764.225 6
 0 -4 -18 19.6927 438.367 1
 0 -4 -18 -245.596 630.06 2
 0 4 18 -571.471 724.558 6
 0 4 -18 312.68 749.115 5
 0 -4 18 -654.194 734.345 6
 0 -4 -18 -31.3756 531.161 5
 0 -4 -20 12668.7 914.838 1
 0 4 -20 11391.9 1234.4 5
 0 -4 20 11327.6 1270.25 6
 0 -4 -20 14864.8 1134.89 2
 0 -4 -20 15397.2 1068.36 5
 0 4 20 13954.9 1245.8 6
 0 -4 -22 -1112.47 774.7 2
 0 -4 22 1192.6 879.117 6
 0 -4 -22 68.7118 519.583 1
 0 -4 -22 -385.543 674.415 5
 0 4 -22 1761.6 875.824 5
 0 4 22 377.182 941.789 6
 0 -4 -26 -183.057 802.264 5
 0 4 -26 1268.86 921.549 5
 0 -4 -26 -185.001 886.845 2
 0 -4 26 -212.789 1035.24 6
 0 4 26 -334.119 1226.75 6
 0 -6 0 -107.214 219.766 8
 0 6 0 -299.156 290.657 7
 0 -6 0 -14.0554 274.442 1
 0 6 -2 4855.92 509.51 7
 0 -6 -2 6149.68 500.187 1
 0 -6 -2 6121.01 407.955 8
 0 -6 2 5392.64 424.695 8
 0 -6 -4 41.3319 219.417 2
 0 -6 -4 267.582 280.851 1
 0 -6 -4 133.792 370.869 5
 0 -6 -4 -88.6009 182.692 8
 0 6 4 -137.014 191.556 7
 0 6 4 11.3858 303.58 3
 0 -6 -6 50218.4 2633.67 2
 0 -6 -6 51275 2670.46 1
 0 -6 -6 53687.1 2596.64 8
 0 -6 -6 48302.1 2639.84 5
 0 6 6 51994.2 2599.38 7
 0 6 6 47361.8 2660.57 3
 0 -6 -8 1385.86 362.864 5
 0 -6 -8 1049.01 376.595 2
 0 -6 -8 897.089 411.116 1
 0 6 8 770.588 250.914 7
 0 -6 -8 730.132 273.034 8
 0 6 8 1004.07 283.254 6
 0 6 10 48453.1 2477.51 6
 0 6 10 48597.3 2445.49 7
 0 6 10 44404 2482.83 4
 0 -6 -10 50549.9 2559.78 1
 0 -6 -10 46434.6 2527.2 2
 0 -6 -10 46238.2 2485.48 5
 0 -6 -10 49114.7 2475.05 8
 0 6 14 17599.9 1067.85 4
 0 -6 -14 20547.2 1167.15 5
 0 -6 -14 18218.6 1173.78 1
 0 -6 -14 17721.3 1222.64 8
 0 -6 -16 575.757 590.242 1
 0 6 16 -50.4917 591.102 6
 0 -6 -16 209.263 601.257 2
 0 6 16 -475.512 390.07 4
 0 -6 -16 288.698 717.863 8
 0 -6 -16 -60.1226 519.163 5
 0 -6 -18 3210.7 723.909 2
 0 6 18 2661.55 769.317 6
 0 6 18 2999.88 483.268 4
 0 -6 -18 2055.79 621.475 5
 0 -6 -18 3242.55 655.618 1
 0 -6 -18 2456.2 801.114 8
 0 -6 -20 -579.407 636.006 5
 0 6 20 -659.281 807.408 6
 0 -6 -20 547.582 650.112 1
 0 -6 -20 -298.356 731.561 2
 0 -6 -22 5344.55 928.255 2
 0 -6 -22 3820.09 810.783 1
 0 6 22 6436.87 1054.49 6
 0 -6 -22 5416.43 841.263 5
 0 -6 -24 -2478.6 977.918 2
 0 -6 -24 -1086.5 825.5 5
 0 -8 0 592.883 364.911 1
 0 8 0 200.71 355.105 7
 0 -8 0 934.257 281.365 8
 0 -8 -2 286.126 358.709 1
 0 8 2 -139.512 301.791 7
 0 -8 2 454.199 377.369 1
 0 8 -2 478.975 410.491 7
 0 -8 2 281.155 282.564 8
 0 -8 -2 -122.544 230.27 8
 0 -8 -4 9829.97 935.354 5
 0 -8 -4 11346.6 814.891 1
 0 -8 -4 11614.9 696.177 8
 0 8 4 12348.5 748.358 7
 0 -8 -4 11757.3 742.824 2
 0 8 4 8805.71 855.011 3
 0 8 6 251.652 296.988 7
 0 -8 -6 -16.3301 415.253 1
 0 -8 -6 -148.709 348.316 2
 0 8 6 494.729 470.069 3
 0 -8 -6 543.941 281.763 8
 0 -8 -6 219.693 572.696 5
 0 -8 -8 131094 6726.48 2
 0 8 8 126076 6771.91 3
 0 -8 -8 140981 6681.69 8
 0 -8 -8 131284 6768.46 1
 0 8 8 132823 6686.35 7
 0 -8 -8 130799 6761.92 5
 0 -8 -12 83800.3 4428.89 2
 0 8 12 83954.2 4331.6 7
 0 -8 -12 85399.2 4450.57 1
 0 -8 -12 90194.9 4361.94 8
 0 8 12 80736.9 4386.47 4
 0 8 12 87271.2 4364.19 6
 0 8 14 -460.127 561.831 4
 0 -8 -14 -591.427 695.164 1
 0 -8 -14 -637.376 568.47 5
 0 -8 -14 -255.909 568.774 8
 0 8 14 214.28 384.089 7
 0 -8 -16 919.871 725.319 1
 0 -8 -16 -572.991 686.578 2
 0 8 16 -50.632 403.066 7
 0 8 16 704.053 580.638 6
 0 -8 -16 212.27 595.139 5
 0 8 18 -695.949 717.923 6
 0 -8 -18 -798.541 686.772 5
 0 8 18 -1012.38 467.677 7
 0 -8 -20 8186.96 932.584 5
 0 -8 -20 8132.28 977.745 2
 0 8 20 7140.47 943.872 6
 0 8 22 -2515.03 986.05 6
 0 -8 -22 -95.2817 845.238 2
 0 -8 -22 -591.685 817.568 5
 0 8 24 3770.68 1128.59 6
 0 -8 -24 1501.41 908.888 5
 0 -8 -24 1841.6 964.635 2
 0 -10 0 -571.095 522.494 1
 0 -10 0 167.6 341.2 8
 0 10 0 -456.5 528.387 7
 0 10 -2 899.689 608.146 7
 0 -10 -2 1634.64 533.619 1
 0 10 2 728.652 478.362 7
 0 -10 2 1787.45 571.7 1
 0 -10 2 922.103 402.008 8
 0 -10 -2 593.726 344.686 8
 0 -10 -4 -671.228 535.208 1
 0 -10 -4 -84.9741 359.506 8
 0 -10 4 14.0914 433.982 8
 0 10 4 -58.0139 472.011 7
 0 10 6 8073.6 690.642 7
 0 -10 -6 7863.75 818.19 1
 0 -10 -6 9343.72 723.998 2
 0 -10 -6 7629.42 1068.51 5
 0 10 6 7239.67 928.663 3
 0 10 10 153599 8368.22 3
 0 10 10 172874 8241.13 6
 0 -10 -10 152395 8344.61 5
 0 -10 -10 168988 8313.07 2
 0 10 14 7672.79 751.166 6
 0 -10 -14 8913.5 944.6 5
 0 -10 -16 185.245 729.691 8
 0 -10 -16 -455.759 731.103 5
 0 -10 -16 653.213 726.31 2
 0 -10 -18 7099.85 936.083 5
 0 10 18 5898.85 652.696 7
 0 10 18 6047.5 828.327 6
 0 10 18 6665.03 822.518 4
 0 -10 -18 5125.18 960.537 1
 0 -10 -18 4869.66 943.09 2
 0 -10 -18 5188.41 1025.93 8
 0 -10 -20 -727.254 803.243 5
 0 -10 -20 -264.044 896.349 1
 0 10 20 -173.33 643.5 4
 0 10 20 788.212 822.578 6
 0 -10 -20 233.978 858.582 2
 0 10 20 -546.331 532.86 7
 0 -10 -20 -715.583 1017.32 8
 0 -10 -22 5655.13 1085.06 2
 0 -10 -22 7217.35 1047.18 5
 0 10 22 5068.6 713.234 7
 0 -10 -22 5321.07 1141.35 1
 0 10 22 4329.69 1047.77 6
 0 10 22 7039.31 810.448 4
 0 -12 -4 2685.09 526.186 8
 0 -12 4 3138.09 610.644 8
 0 -12 -6 -153.874 544.828 2
 0 -12 -6 337.864 665.982 1
 0 -12 -6 12.9307 462.678 8
 0 12 6 69.6239 596.36 7
 0 -12 -8 20757.7 1463.12 1
 0 12 8 21229.2 1333.18 7
 0 -12 -8 22595.8 1271.75 8
 0 -12 -8 15764.4 1631.55 5
 0 12 8 16816.9 1505.96 3
 0 -12 -8 21938.6 1343.7 2
 0 -12 -10 409.725 660.899 2
 0 -12 -10 98.9944 717.22 1
 0 -12 -10 235.76 507.473 8
 0 12 10 264.762 549.423 7
 0 12 10 667.463 806.927 3
 0 -12 -10 -1135.03 1023.5 5
 0 -12 -12 55603.8 3327.79 1
 0 12 12 56460.9 3185.99 7
 0 -12 -14 1005.7 795.568 2
 0 -12 -14 862.128 650.38 8
 0 12 14 -194.575 972.654 3
 0 -12 -14 793.767 830.206 1
 0 12 16 1104.52 914.317 4
 0 12 16 330.583 1002.91 3
 0 12 16 1335.65 638.678 6
 0 12 16 2298.25 612.755 7
 0 -12 -16 2252.96 767.047 8
 0 -12 -16 1123.08 947.543 5
 0 -12 -16 1318.45 825.438 2
 0 -12 -16 1726.23 903.997 1
 0 12 18 321.069 581.894 7
 0 -12 -18 -629.787 878.506 8
 0 -12 -18 267.744 928.096 1
 0 12 18 498.007 834.614 4
 0 -12 -18 158.796 839.902 2
 0 -12 -18 -25.1818 910.357 5
 0 12 18 391.041 1093.99 3
 0 12 18 -162.975 699.492 6
 0 12 22 612.267 943.985 6
 0 -12 -22 595.224 1064.36 1
 0 12 22 -140.535 631.334 7
 0 -12 -22 -456.163 1024.6 5
 0 -12 -22 85.6332 1213.06 8
 0 -12 -22 -152.377 950.427 2
 0 12 22 95.7123 776.254 4
 0 -14 0 -36.1218 809.596 1
 0 -14 0 285.605 564.828 8
 0 14 0 -187.248 813.03 7
 0 14 2 7647.58 1020.97 7
 0 -14 -2 8580.57 1082.94 1
 0 -14 2 9430.57 859.979 8
 0 14 -2 8652.69 1180.43 7
 0 -14 -2 9916.42 792.125 8
 0 -14 4 37.8471 600.351 8
 0 -14 -4 847.613 780.25 1
 0 -14 -4 104.566 505.769 8
 0 14 4 840.022 711.178 7
 0 -14 -6 1434.61 558.803 8
 0 14 6 1157.4 678.906 7
 0 -14 -6 1906.66 802.128 1
 0 -14 -6 1434.2 638.793 2
 0 14 8 -205.569 1026.86 3
 0 -14 -8 -182.039 769.266 1
 0 -14 -8 795.623 660.363 2
 0 -14 -8 -282.812 544.478 8
 0 14 8 649.966 687.699 7
 0 -14 -10 11146.6 884.243 8
 0 -14 -10 9619.6 1008.08 2
 0 -14 -10 9910.47 1140.06 1
 0 14 10 10053.3 949.118 7
 0 -14 -12 522.702 1217.09 5
 0 14 12 -783.594 672.727 7
 0 -14 -12 358.582 871.741 1
 0 14 12 -1094.98 1047.72 3
 0 -14 -12 -1505.2 661.317 8
 0 -14 -14 8512.51 1127.66 1
 0 14 14 9026.84 830.613 6
 0 -14 -14 8817.23 1414.7 5
 0 -14 -14 10043.8 942.99 8
 0 -14 -14 8793.98 1063.26 2
 0 14 14 6999.57 1249.18 3
 0 14 14 10077.9 932.307 7
 0 14 16 66.3942 667.375 6
 0 -14 -16 264.569 1195.55 5
 0 14 16 -1256.24 1105.61 3
 0 -14 -16 -447.678 919.037 1
 0 -14 -16 217.945 759.46 8
 0 14 16 512.12 658.615 7
 0 -14 -16 -545.092 883.893 2
 0 14 20 846.203 713.863 7
 0 -14 -20 -429.901 1029.82 8
 0 -14 -20 -1126.4 994.131 2
 0 -14 -20 187.286 1067.51 1
 0 14 20 292.685 1016.63 4
 0 -14 -20 -221.043 1206.63 5
 0 14 20 -364.315 858.516 6
 0 14 20 408.791 1227.41 3
 0 -16 0 15113.5 1092.07 8
 0 -16 0 15229.9 1431.79 1
 0 16 0 13483.5 1444.26 7
 0 16 2 -1568.77 946.239 7
 0 -16 -2 628.194 580.43 8
 0 16 -2 1384.82 1122.36 7
 0 -16 2 896.568 662.382 8
 0 -16 -2 81.4817 914.271 1
 0 16 4 735.961 878.802 7
 0 -16 -4 665.438 616.486 8
 0 -16 -4 -156.16 929.709 1
 0 -16 4 1349.62 688.833 8
 0 -16 -6 630.239 989.215 1
 0 -16 -6 -1104.13 636.501 8
 0 16 6 1608.34 912.916 7
 0 -16 -6 39.6152 746.052 2
 0 16 8 2546.84 816.012 7
 0 -16 -8 1852.77 646.98 8
 0 -16 -8 2580.09 792.533 2
 0 -16 -8 2174.55 963.865 1
 0 -16 -10 329.801 637.654 8
 0 -16 -10 -242.783 900.927 1
 0 16 10 -580.272 780.331 7
 0 -16 -12 4569.85 771.455 8
 0 -16 -12 5570.35 981.786 2
 0 16 12 1861.58 1189.77 3
 0 16 12 3068.15 856.225 7
 0 -16 -12 6353.15 1096.18 1
 0 -16 -12 4753.8 1483.71 5
 0 16 14 -455.364 1147.84 3
 0 -16 -14 71.8019 926.484 2
 0 -16 -14 -97.6275 781.435 8
 0 16 14 309.788 804.813 7
 0 -16 -14 44.205 1529.57 5
 0 16 14 -107.821 626.206 6
 0 -16 -14 -376.535 983.072 1
 0 16 16 -269.74 785.254 6
 0 -16 -18 352.365 1116.21 1
 0 16 18 335.293 1241.09 3
 0 16 18 665.447 818.89 7
 0 -16 -18 328.259 1529.55 5
 0 -16 -18 242.594 905.582 8
 0 -16 -18 -25.6004 1000.34 2
 0 16 18 1881.79 794.549 6
 0 18 0 -189.253 1112.04 7
 0 -18 0 550.653 673.263 8
 0 -18 0 -430.726 1043.89 1
 0 18 -2 4457 1311.2 7
 0 -18 -2 6705.78 812.352 8
 0 -18 2 6458.13 875.943 8
 0 -18 -2 6040.96 1192.77 1
 0 18 2 2507.69 1154.89 7
 0 18 4 -436.463 1062.55 7
 0 -18 -4 402.195 660.744 8
 0 -18 -4 613.884 1027.62 1
 0 18 6 790.159 1018.22 7
 0 -18 -6 213.015 696.215 8
 0 -18 -6 197.463 792.007 2
 0 -18 -6 43.5995 1038.51 1
 0 -18 -8 763.261 696.855 8
 0 -18 -8 -459.244 814.094 2
 0 -18 -8 -1245.66 1095.47 1
 0 18 8 -816.01 946.461 7
 0 -18 -10 4082.26 1148.27 1
 0 -18 -10 4129.88 851.224 8
 0 18 10 3914.8 1041.28 7
 0 -18 -14 430.539 1669 5
 0 18 14 1103.83 975.375 7
 0 18 14 1569.79 1407.92 3
 0 -18 -14 2034.7 895.696 8
 0 -18 -14 2240.01 1127.31 1
 0 -18 -14 1286.21 1020.26 2
 0 18 14 1238.86 714.509 6
 0 -20 0 7238.53 903.274 8
 0 20 0 3118.55 1433.06 7
 0 -20 -2 -273.98 742.734 8
 0 20 2 41.3875 1285.86 7
 0 -20 -2 -1517.74 1210.89 1
 0 20 -2 -271.449 1342.99 7
 0 -20 2 1037.44 764.297 8
 0 -20 -4 -190.73 765.509 8
 0 -20 -4 -1054.58 1246.09 1
 0 20 4 -2044.78 1264.49 7
 0 -20 -8 1330.53 809.33 8
 0 -20 -8 -2309.83 1403.39 1
 0 20 8 -2998.86 1340.37 7
 0 -20 -10 367.43 1158.85 1
 0 -20 -10 -409.592 826.708 8
 0 20 10 -933.544 1067.81 7
 0 22 0 1169.92 1490.96 7
 0 -22 0 -548.773 812.735 8
 0 22 2 2128.84 1447.4 7
 0 -22 -2 1102.81 851.275 8
 0 -22 -4 -109.925 1278.01 1
 0 22 4 493.623 1410.29 7
 0 -22 -4 -486.664 829.277 8
 1 -1 -3 25999.4 1363.44 2
 -1 1 3 26190.5 1388.86 3
 1 1 -3 25435.3 1342.08 2
 1 -1 -3 24918.3 1389.66 5
 1 1 -3 27170.1 1335.6 5
 1 1 -5 45496.4 2313.6 5
 1 -1 -5 45005.5 2339.52 5
 -1 -1 5 48527.7 2313.25 6
 1 1 -5 43786.4 2337.07 2
 1 -1 -5 44639 2354.17 2
 -1 -1 7 36940 1743.47 6
 1 1 -7 34332.2 1735.73 5
 1 1 -7 34156 1765.51 2
 -1 1 7 34803.6 1740.37 6
 1 -1 -7 33972.4 1784.13 2
 1 1 7 30018.5 1794.66 6
 1 -1 -7 34910.2 1753.94 5
 1 1 -9 115.957 257.545 2
 -1 -1 9 183.802 231.528 6
 1 1 9 88.8613 301.417 6
 1 -1 -9 -92.5106 302.579 2
 1 -1 -9 154.112 226.154 5
 -1 -1 -9 155.506 223.179 2
 1 1 -9 347.905 206.838 5
 -1 1 9 64.8786 222.56 6
 -1 -1 -9 -93.1722 389.508 5
 1 1 -11 46.2496 265.852 5
 1 -1 -11 -179.02 288.59 5
 -1 -1 11 221.341 319.497 6
 -1 -1 -11 11.7212 298.673 2
 1 -1 -11 -138.655 360.153 2
 -1 -1 -11 16.4344 443.1 5
 1 1 -11 378.403 337.938 2
 1 1 11 696.589 418.578 6
 -1 1 11 40.2771 292.178 6
 1 -1 -13 2229.97 242.822 1
 -1 1 15 4832.51 637.331 6
 1 1 15 3836.52 800.803 6
 -1 1 -15 1789.24 825.592 5
 1 -1 -15 4771.24 559.596 5
 -1 -1 15 4037.83 657.482 6
 -1 -1 -15 4925.42 587.112 2
 1 1 -15 4124.23 625.334 2
 1 1 -15 4551.53 538.491 5
 1 -1 15 3405.24 727.687 6
 1 -1 -15 4397.84 631.072 2
 -1 -1 -15 2818.85 710.728 5
 1 -1 -15 3925.95 337.859 1
 1 1 17 9724.6 1058.18 6
 1 -1 -17 9878.68 905.838 2
 1 1 -17 9889.58 867.036 2
 -1 1 17 11698.9 940.633 6
 -1 -1 -17 10323.9 865.763 2
 1 1 -17 11969.1 837.818 5
 -1 -1 -17 9577.95 978.644 5
 1 -1 -17 11012.3 827.246 5
 -1 -1 17 10250.1 959.782 6
 1 -1 -19 9115.32 830.027 5
 1 1 -19 9438.81 811.984 5
 -1 1 -19 5794.12 1021.58 5
 1 1 19 9125.73 1064.01 6
 1 1 -19 7951.92 865.176 2
 -1 -1 -19 7929.93 845.919 2
 1 -1 -19 9322.66 909.713 2
 1 -1 19 8023.4 1000.68 6
 -1 -1 19 9722.5 1021.89 6
 -1 -1 -19 8064.45 929.468 5
 -1 1 19 9334.82 953.914 6
 1 -1 -21 386.837 637.545 5
 1 1 -21 630.19 706.296 2
 -1 -1 -21 1084.65 684.63 2
 1 1 -21 1081.54 636.557 5
 -1 -1 21 1478.13 927.366 6
 -1 1 21 922.016 871.855 6
 1 1 21 -438.605 927.853 6
 -1 1 -21 26.294 870.435 5
 -1 -1 -21 714.373 802.156 5
 1 -1 21 1361.41 871.412 6
 1 -1 -21 2368.15 740.961 2
 1 -1 -23 990.53 722.089 5
 -1 -1 -23 2255.04 778.715 2
 1 -1 23 3049.11 998.691 6
 -1 -1 23 1719.32 1070.5 6
 -1 1 -23 1136.17 874.511 5
 -1 1 23 3174.88 985.046 6
 1 -1 -23 1629.64 819.833 2
 -1 -1 -23 3058.68 834.934 5
 1 1 23 1884.95 1017.15 6
 1 1 -23 2861.71 827.206 2
 1 1 -23 3426.81 753.626 5
 1 1 25 1708.49 1145.97 6
 -1 1 25 1380.6 1139.78 6
 1 1 -25 1778.06 893.166 2
 -1 1 -25 -448.024 958.449 5
 1 -1 -25 1263.48 836.993 5
 1 1 -25 2663.61 861.682 5
 -1 -1 25 989.744 1202.23 6
 -1 -1 -25 197.095 922.764 5
 1 -1 -25 2270.29 939.251 2
 -1 -3 1 34682.6 1676.9 1
 -1 -3 -1 33908.9 1667.34 1
 1 3 -1 33525.8 1641.81 7
 -1 -3 1 31568.6 1639.23 8
 1 3 1 30102.5 1651.71 4
 1 3 -3 131189 6334.19 7
 -1 -3 3 134493 6362.33 1
 -1 3 3 120766 6450.02 3
 1 -3 -3 113437 6480.94 5
 -1 -3 3 125668 6325.25 8
 -1 -3 -3 135910 6351.5 1
 1 3 3 123514 6338.92 4
 -1 -3 -3 122023 6365.05 8
 -1 -3 -5 54682.2 2744.17 5
 1 -3 -5 49575.5 2777.45 2
 -1 -3 -5 49276.5 2762.91 8
 1 -3 -5 52376.6 2709.69 8
 1 3 5 53066.4 2751.57 6
 1 -3 -5 48401.1 2752.65 1
 1 -3 -5 50933.1 2816.79 5
 -1 3 5 50572.1 2729.8 7
 1 3 -5 55771.4 2726.58 2
 -1 3 5 57489.1 2821.67 3
 -1 -3 -5 57375.1 2726.73 2
 -1 -3 5 55882.8 2729.23 6
 1 3 -5 57311.9 2721.16 5
 1 3 5 56701.7 2715.81 4
 1 -3 -7 2611.33 270.033 1
 1 3 -7 2457.82 261.426 5
 -1 -3 7 2722.36 283.331 6
 1 -3 -7 2818.4 345.103 5
 -1 -3 -7 2350.54 333.553 8
 1 3 -7 2588.76 269.924 2
 1 -3 -7 2651.96 349.522 2
 -1 3 7 2565.3 231.831 7
 1 3 7 2758.32 329.243 6
 -1 -3 -7 2823.53 326.71 5
 1 -3 -7 2660.37 207.648 8
 -1 -3 -7 2508.34 261.706 2
 1 3 7 2680.61 229.46 4
 -1 -3 9 687.81 309.621 6
 1 -3 -9 501.01 340.895 2
 1 -3 -9 332.614 283.844 5
 1 3 9 470.374 343.619 6
 1 3 9 493.325 182.207 4
 -1 -3 -9 504.321 309.349 5
 1 3 -9 738.996 260.951 2
 -1 3 9 514.51 247.977 6
 1 -3 -9 626.446 173.248 8
 1 3 -9 874.423 260.505 5
 1 -3 -9 556.72 247.591 1
 -1 -3 -9 266.574 240.823 2
 -1 3 9 592.042 169.383 7
 1 3 11 311.458 448.008 6
 -1 3 11 120.058 319.726 6
 -1 -3 11 156.457 392.359 6
 -1 3 11 197.699 240.514 4
 1 -3 -11 397.639 348.914 5
 1 3 -11 174.464 330.332 5
 1 -3 -11 82.8823 316.012 1
 1 -3 -11 156.718 282.434 8
 -1 -3 -11 464.449 418.972 5
 1 3 -11 493.473 345.242 2
 -1 3 11 362.614 191.808 7
 1 -3 -11 601.74 442.654 2
 -1 -3 -11 87.1049 328.7 2
 -1 3 13 1418.8 259.521 4
 1 -3 -13 119.005 443.642 1
 -1 -3 -15 22111.7 1327.4 2
 1 3 -15 23644.4 1342.63 2
 -1 -3 -15 24630 1375.76 5
 1 3 15 20029.8 1442.08 6
 -1 3 15 22250.3 1316.48 6
 1 3 -15 24465.5 1331.83 5
 1 -3 -15 25474 1339.24 5
 1 -3 -15 20681.8 1234.65 1
 -1 3 15 18319 1148.84 4
 1 -3 -15 23403.3 1392.41 2
 -1 -3 15 22936.9 1429.54 6
 -1 -3 17 23078.3 1513.62 6
 1 3 17 21811.5 1534.04 6
 1 3 -17 21294.4 1321.98 5
 -1 -3 -17 23121.6 1363.49 2
 -1 -3 -17 20895.6 1351.9 5
 -1 3 17 22471.1 1360.08 6
 1 -3 -17 21108.3 1410.01 2
 1 -3 -17 23158.5 1355.46 5
 1 -3 -17 19534.3 1225.3 1
 1 3 -17 20334.5 1350.58 2
 1 -3 -19 9.30297 484.254 1
 -1 3 19 159.338 710.546 6
 -1 -3 -19 670.839 601.353 2
 1 -3 -19 1909.86 639.482 5
 1 3 -19 479.408 599.036 5
 1 3 -19 -877.329 656.147 2
 1 3 19 -230.41 882.611 6
 1 -3 -19 557.052 700.051 2
 -1 -3 -19 915.123 644.19 5
 -1 -3 19 267.122 871.637 6
 1 3 21 -606.431 956.024 6
 1 3 -21 228.047 671.47 5
 1 -3 -21 492.426 688.804 5
 1 3 -21 310.62 656.387 2
 -1 -3 21 918.705 908.496 6
 -1 3 21 -23.8097 795.179 6
 -1 -3 -21 324.74 711.915 5
 1 -3 -21 -156.159 777.738 2
 -1 -3 -21 -509.782 659.952 2
 1 -3 -23 2479.3 824.204 5
 -1 -3 23 3166.29 1104.49 6
 -1 3 23 3949.12 1033.74 6
 1 3 23 3082.93 1088.47 6
 -1 -3 -23 3683.69 820.236 2
 1 3 -23 4259.27 772.092 5
 1 -3 -23 1977.29 877.882 2
 -1 -3 -23 4494.85 830.485 5
 1 3 -23 1683.54 779.175 2
 -1 -3 -25 4594.8 919.219 2
 1 3 25 3224.41 1226.61 6
 1 3 -25 4611.76 907.387 2
 1 -3 -25 2880.08 981.959 2
 1 3 -25 3319.37 862.256 5
 -1 -3 -25 3866.81 927.506 5
 1 -3 -25 2905.26 918.183 5
 -1 -3 25 5024.85 1276.5 6
 -1 3 25 4660.58 1185.48 6
 -1 -5 -1 5168.4 482.996 1
 -1 -5 1 5027.17 352.625 8
 1 5 1 5489.48 365.995 7
 -1 -5 1 6377.41 488.325 1
 -1 -5 -1 4981.89 358.334 8
 1 5 -1 5436.6 376.391 7
 1 -5 -3 7344.62 507.225 8
 1 5 -3 8842.45 506.404 7
 -1 -5 3 8562.65 564.507 1
 -1 -5 -3 7905.74 488.578 8
 -1 -5 -3 7445.46 550.3 1
 -1 -5 3 7893.59 462.125 8
 -1 -5 5 334152 16722.2 8
 1 -5 -5 333793 16729.8 8
 1 5 -5 343424 16738.2 5
 -1 -5 -5 338202 16716.4 2
 -1 5 5 344409 16847.4 3
 1 5 -5 333245 16716.4 2
 1 -5 -5 340924 16802.3 2
 1 -5 -5 333921 16798.1 1
 1 5 -5 354697 16766.5 7
 -1 -5 5 340760 16793.6 1
 -1 5 5 325383 16759.5 7
 1 5 5 337689 16713.8 6
 -1 -5 5 333348 16746.7 6
 -1 -5 -5 338230 16765.4 1
 1 -5 -5 316559 16881.1 5
 1 5 5 333060 16740.2 4
 -1 -5 -5 345068 16705.2 5
 -1 -5 -5 339170 16738.8 8
 -1 -5 7 72823.1 3666.73 6
 1 5 -7 73294.7 3623.73 2
 -1 -5 -7 69514.2 3646.57 1
 -1 5 7 72895.3 3744.79 3
 1 -5 -7 73084.2 3706.02 2
 1 5 7 74694.2 3628.66 4
 -1 -5 -7 71765.4 3612.6 5
 1 5 -7 73115.7 3649.52 5
 -1 -5 -7 72674 3626.78 2
 1 -5 -7 72145.4 3679.63 1
 1 -5 -7 68171 3736.36 5
 1 5 7 70431.6 3631.31 6
 -1 5 7 76049.6 3635.61 7
 1 -5 -7 72116.3 3606.44 8
 -1 -5 -7 70029.8 3654.86 8
 -1 -5 7 65457.9 3609.26 8
 -1 5 9 4637.08 379.851 7
 1 -5 -9 4126.55 570.568 5
 1 -5 -9 4543.04 548.711 2
 1 5 -9 4106.23 455.954 5
 1 5 9 5284.56 481.192 6
 -1 5 9 3990.56 593.863 3
 -1 -5 -9 4266.5 389.951 5
 -1 -5 -9 4039.8 416.411 2
 1 5 -9 5066.67 408.525 2
 1 -5 -9 4959.74 472.294 1
 -1 -5 -9 4077.74 521.094 8
 -1 -5 -9 4572.72 412.809 1
 -1 -5 9 5718.14 510.602 6
 1 -5 -9 5122.81 357.489 8
 1 5 9 4500.26 381.822 4
 1 5 -11 4094.47 452.523 2
 1 -5 -11 3634.45 493.88 1
 -1 -5 11 4190.11 598.686 6
 -1 -5 -11 3680.15 475.912 2
 1 5 11 4155.67 388.639 4
 1 5 11 4163.54 554.08 6
 -1 -5 -11 3339.82 446.936 1
 1 -5 -11 3653.36 559.772 5
 1 5 -11 3797.44 547.957 5
 -1 -5 -11 2635.88 620.398 8
 -1 5 11 4478.25 375.401 7
 1 -5 -11 3605.19 385.338 8
 -1 -5 -11 3830.67 440.948 5
 1 -5 -11 3659.56 617.265 2
 -1 5 11 3346.67 451.853 6
 -1 -5 -13 19555.7 1132.35 1
 -1 5 13 16688.9 1111.79 4
 -1 5 13 20420.8 1057.52 7
 1 5 13 19938.3 1101.09 4
 1 -5 -13 19430 1135.86 8
 1 -5 -13 19767.6 1194.89 1
 -1 -5 -15 22908.1 1375.09 2
 -1 5 15 23443 1355.8 6
 1 5 -15 24435.3 1406.57 5
 1 5 -15 23102.5 1362.77 2
 -1 -5 15 22666.1 1518.06 6
 -1 -5 -15 21852.5 1288.1 1
 1 -5 -15 22586.2 1450.65 2
 1 -5 -15 24467.9 1420.02 5
 1 5 15 18478.3 1259.83 4
 -1 5 15 21845.6 1220.38 7
 -1 5 15 23524.2 1245.72 4
 1 -5 -15 24643.7 1360.25 1
 1 -5 -15 21143.7 1354.37 8
 -1 -5 -15 22958.7 1342.52 5
 1 5 15 21735.1 1461.89 6
 1 5 -17 3965.05 652.196 5
 -1 5 17 3364.46 639.554 6
 1 -5 -17 4428.45 664.688 1
 -1 -5 17 4610.71 845.635 6
 1 5 -17 4770.16 645.622 2
 -1 -5 -17 4210.8 668.006 2
 -1 5 17 3496.77 417.012 7
 1 -5 -17 3358.8 656.934 5
 1 -5 -17 4251.86 767.676 2
 1 -5 -17 3260.45 708.058 8
 -1 -5 -17 2948.92 514.26 1
 -1 5 17 4067.59 435.486 4
 1 5 17 4095.23 811.275 6
 -1 -5 -17 4130.3 626.281 5
 1 -5 -19 8310.53 988.103 2
 1 5 21 -1592.71 957.143 6
 -1 5 21 -408.319 397.334 7
 -1 5 21 358.797 784.644 6
 1 5 -21 20.3836 715.103 5
 1 -5 -21 107.982 713.253 1
 -1 -5 21 -629.952 960.864 6
 1 5 -21 253.467 666.452 2
 -1 -5 -21 144.307 627.645 5
 1 -5 -21 -399.333 736.058 5
 1 -5 -21 -673.721 801.482 2
 -1 -5 -21 -924.752 704.386 2
 -1 5 23 1139.39 977.698 6
 1 5 23 697.861 1133.96 6
 1 5 -23 2931.97 810.014 5
 1 -5 -23 2864.47 891.071 5
 -1 -5 -23 1754.85 813.878 2
 1 5 -23 2812.24 815.838 2
 -1 -5 -23 1546.5 750.979 5
 1 -5 -23 2685.5 934.626 2
 -1 -5 23 3600.63 1103.9 6
 1 -5 -25 2098.58 999.812 2
 1 5 25 4105.65 1255.46 6
 1 5 -25 3699.22 915.111 5
 -1 -5 -25 3794.78 906.524 2
 1 -5 -25 3376.96 973.102 5
 -1 -5 -25 3436.63 862.779 5
 1 5 -25 3475.15 905.474 2
 -1 -5 25 3997.28 1175.81 6
 -1 5 25 3387.72 1087.81 6
 -1 -7 1 8494.93 528.03 8
 1 7 1 8571.18 551.308 7
 1 7 -1 8961.05 567.552 7
 -1 -7 -1 9608.93 651.225 1
 -1 -7 1 8630.84 632.541 1
 -1 -7 -1 7966.85 522.263 8
 1 7 -3 -60.5021 266.829 7
 -1 7 3 451.02 366.322 7
 -1 -7 -3 425.957 342.571 1
 1 7 3 203.157 238.272 3
 -1 -7 -3 430.62 210.047 8
 1 7 3 316.431 207.669 7
 -1 -7 -3 223.698 194.823 2
 -1 -7 3 418.678 341.908 1
 1 -7 -3 399.015 323.602 1
 -1 -7 -3 -7.71133 292.11 5
 1 -7 -3 704.986 283.432 8
 -1 -7 3 249.386 208.023 8
 -1 7 5 7306.41 599.79 7
 -1 7 5 7110.67 790.639 3
 -1 -7 -5 7687.41 496.362 5
 1 7 -5 7960.62 620.151 7
 -1 -7 -5 7654.86 488.244 2
 1 -7 -5 5099.79 799.392 5
 1 -7 -5 7520.02 533.054 8
 1 -7 -5 7842.57 650.332 1
 -1 -7 5 7771.35 658.196 1
 -1 -7 -5 8410.27 666.05 1
 -1 -7 -5 7459.29 515.776 8
 -1 -7 5 7145.59 502.742 8
 1 7 5 6693.34 499.487 7
 1 7 5 7442.59 453.175 6
 1 7 7 171530 8250.93 6
 -1 -7 -7 170574 8280.9 8
 1 -7 -7 173839 8264.53 8
 1 -7 -7 168832 8359.1 1
 -1 -7 -7 169708 8265.22 2
 1 -7 -7 174331 8358.19 2
 -1 -7 -7 168168 8247.68 5
 -1 -7 -7 165830 8344.13 1
 1 7 7 159999 8292.94 4
 -1 7 7 175224 8309.95 7
 1 7 -7 129863 8285.5 5
 -1 -7 7 159225 8267.71 8
 -1 7 7 167388 8409.42 3
 1 -7 -7 158316 8465.35 5
 -1 -7 -9 7439.57 575.146 2
 -1 -7 -9 7532.93 527.34 5
 1 7 9 6644.91 559.708 6
 1 -7 -9 7165.41 671.59 1
 -1 7 9 5705.26 765.599 3
 1 -7 -9 7724.62 713.251 2
 -1 -7 -9 7693.11 692.884 1
 1 -7 -9 7658.92 521.225 8
 -1 -7 9 5989.96 532.803 8
 1 7 9 7721.25 623.706 4
 -1 -7 -9 7287.87 628.409 8
 -1 7 9 6748.55 568.4 7
 1 -7 -9 6220.59 821.889 5
 1 7 -9 5992.48 661.983 5
 1 -7 -11 -1992.87 859.221 2
 1 7 11 -1306.31 609.417 4
 1 -7 -11 -1709.25 707.583 1
 -1 7 11 696.451 493.969 7
 1 7 11 -565.127 650.848 6
 1 7 -11 650.364 746.892 5
 -1 -7 11 -1047.39 705.881 6
 -1 -7 -11 -850.583 529.687 5
 1 -7 -11 498.961 435.348 8
 1 -7 -13 23800 1249.78 8
 1 7 13 21830.7 1255.32 4
 -1 -7 -13 19921.3 1418.73 8
 1 -7 -13 21546.2 1437.05 5
 -1 -7 -13 19493.6 1320.51 1
 -1 7 13 22882.3 1536.92 3
 -1 7 13 21983 1234.41 7
 1 -7 -13 22117.2 1351.71 1
 -1 -7 -15 12063.2 962.529 1
 1 -7 -15 12897.6 985.064 1
 1 -7 -15 13390.8 1116.89 2
 1 7 -15 11777.4 1033.1 5
 -1 7 15 13050.2 932.229 6
 1 -7 -15 13708.8 1056.02 5
 -1 -7 -15 14348.7 926.284 5
 1 7 15 11703 1030.48 6
 1 -7 -15 13748.9 893.813 8
 -1 7 15 13200.8 833.266 7
 -1 -7 15 13110.7 1074.7 6
 -1 -7 -15 11031.5 953.62 2
 -1 7 15 13239.5 935.48 4
 1 -7 -17 6504.87 811.488 1
 -1 -7 17 9197.54 965.183 6
 -1 -7 -17 8131.99 741.853 5
 1 7 -17 8396.77 918.109 5
 -1 -7 -17 5113.97 802.279 2
 -1 7 17 7583.99 606.957 7
 -1 7 17 7386.43 691.897 4
 -1 7 17 7557.29 786.207 6
 1 -7 -17 7738.79 947.722 2
 1 7 17 7270.82 909.411 6
 1 -7 -17 6105.3 774.743 8
 1 -7 -17 8104.04 917.336 5
 -1 -7 19 1592.84 811.974 6
 1 7 19 931.855 862.977 6
 -1 7 19 902.935 479.277 4
 1 7 -19 792.617 762.81 5
 -1 -7 -19 878.481 617.813 5
 1 -7 -19 1129.79 716.887 1
 -1 7 19 1265.66 437.06 7
 1 -7 -19 1072.94 833.71 8
 -1 7 19 111.323 671.541 6
 1 -7 -19 1091.83 843.481 2
 1 -7 -19 675.816 747.963 5
 -1 -7 -19 928.484 676.259 2
 -1 -7 -21 364.611 725.824 2
 -1 -7 21 206.626 858.574 6
 -1 7 21 21.256 752.337 6
 1 7 21 2233.78 956.693 6
 -1 -7 -21 606.433 688.816 5
 1 -7 -21 419.36 879.625 8
 1 -7 -21 -161.343 747.842 1
 1 -7 -21 -483.523 825.942 5
 1 7 -21 -115.397 846.183 5
 -1 7 21 354.899 462.437 7
 1 -7 -21 -196.655 850.987 2
 -1 7 21 -404.828 482.754 4
 -1 -7 25 4617.4 1167.3 6
 -1 -7 -25 4794.28 924.305 5
 1 7 -25 4765.95 1013.92 5
 1 -7 -25 5876.19 1102.9 5
 1 7 25 4540.24 1299.41 6
 1 -7 -25 4139.23 1089.49 2
 -1 7 25 5557.04 1171.72 6
 -1 -7 -25 4335.12 961.551 2
 1 9 -1 255.379 346.392 7
 -1 -9 1 396.273 274.251 8
 1 9 1 353.897 302.988 7
 -1 -9 -1 539.667 280.267 8
 -1 -9 -1 198.879 417.091 1
 -1 -9 1 521.957 439.171 1
 -1 -9 -3 5485.87 418.21 2
 -1 -9 -3 5327.81 613.585 1
 1 9 -3 5036.89 563.828 7
 1 -9 -3 5544.08 525.264 8
 -1 -9 -3 5729.01 444.942 8
 -1 -9 3 5971.94 643.696 1
 1 -9 -3 5345.07 640.845 1
 -1 9 3 4132.38 652.628 7
 1 9 3 5093.36 466.62 7
 -1 -9 3 5496.79 449.512 8
 1 9 3 4221.53 573.428 3
 1 9 5 12237.4 890.941 3
 -1 -9 -5 13149.7 941.461 5
 -1 -9 -5 13846.3 830.63 2
 1 -9 -5 13016.2 863.954 8
 -1 -9 -5 13934.6 996.699 1
 -1 -9 -5 15482.1 857.101 8
 -1 -9 5 14043.1 1032.72 1
 1 -9 -5 12856.9 1003.34 1
 1 9 -5 13657.2 988.306 7
 1 9 5 13839.1 765.184 6
 1 9 5 13791.4 847.424 7
 -1 -9 5 13595.9 849.131 8
 -1 9 5 12173.8 977.444 7
 -1 9 7 8542.56 1077.06 3
 1 -9 -7 9142.13 1217.81 5
 -1 -9 -7 11474.7 928.078 1
 -1 -9 7 11350.4 765.26 8
 -1 -9 -7 10513.7 746.185 8
 1 -9 -7 10613.4 728.016 8
 -1 -9 -7 11071.9 744.43 2
 1 9 -7 8685.71 942.669 7
 1 9 7 9746.94 717.501 7
 -1 9 7 9747.43 823.978 7
 1 9 7 11181.4 661.572 6
 -1 -9 -7 10817.3 758.975 5
 1 -9 -7 10514.8 904.565 1
 1 -9 -7 12092.6 898.946 2
 -1 -9 -9 38999.6 2205.18 1
 -1 -9 -9 35520.5 2001.27 2
 1 -9 -11 4419.4 686.636 1
 -1 9 11 3283.69 551.023 7
 1 9 11 3329.71 500.321 6
 1 9 -11 2164.33 769.119 5
 1 -9 -11 4037.66 492.853 8
 -1 -9 -11 3712.29 559.222 2
 -1 -9 -11 3212.33 503.861 5
 -1 9 13 10993.3 870.814 6
 -1 9 13 11998 833.854 7
 1 -9 -13 11759.9 1181.65 5
 1 -9 -13 10362.1 949.704 1
 1 -9 -13 12041.2 821.286 8
 -1 9 13 11727.9 1177.61 3
 -1 -9 -15 13909 1212.26 8
 -1 9 15 13982.1 1284.16 3
 1 -9 -15 13480.1 1209.15 5
 -1 -9 -15 13634.5 957.762 5
 1 9 -15 11967.3 1122.34 5
 1 9 15 14683.6 962.045 4
 1 -9 -15 12164.5 1048.6 1
 -1 9 15 11941.6 894.677 7
 1 9 15 12164.1 1033.39 6
 -1 9 15 12334.1 954.422 6
 1 9 17 1241.08 782.055 6
 1 9 17 3757.14 624.862 4
 -1 9 19 873.372 694.252 6
 -1 -9 -19 601.778 825.543 1
 1 9 19 1443.53 903.339 6
 1 9 19 1988.71 586.763 4
 1 -9 -19 1060.57 888.375 2
 1 -9 -19 3007.9 952.976 5
 -1 -9 -19 2168.49 700.184 5
 -1 -9 -19 816.411 728.428 2
 -1 -9 -19 1148.92 1055.02 8
 1 9 -19 2919.5 913.624 5
 1 -9 -21 -418.362 932.168 2
 -1 -9 -21 1080.23 739.589 5
 -1 9 21 501.105 776.128 6
 1 9 -21 -1365.57 890.53 5
 -1 -9 -21 815.638 785.584 2
 -1 -9 -21 336.816 891.544 1
 1 -9 -21 541.374 903.142 5
 -1 -9 -21 1425.49 1083.51 8
 1 9 21 84.4829 1019.78 6
 1 9 21 -122.828 600.933 4
 -1 -9 -23 2586.34 889.185 2
 1 -9 -23 2195.07 1060.86 5
 -1 9 23 3101.7 948.101 6
 1 9 23 1667.74 1138.42 6
 -1 -9 -23 1525.88 995.276 1
 1 9 23 2243.24 729.161 4
 -1 -9 -23 2044.35 847.157 5
 1 9 -23 2832.41 1025.81 5
 1 -9 -23 2300.89 1014.59 2
 1 11 -3 6021.34 786.278 7
 -1 -11 3 6491.27 818.399 1
 1 11 -5 21313.7 1529.47 7
 1 11 7 25345.9 1592.73 3
 1 11 7 26978.6 1408.99 6
 1 -11 -7 26321.2 1648.48 2
 -1 -11 -7 26266.5 1650.9 5
 -1 -11 -7 25549.9 1487.76 2
 -1 -11 -7 30062.3 1521.04 8
 -1 11 7 17558.6 1841.45 3
 1 11 -7 20793.1 1700.96 7
 -1 11 9 2272.21 961.003 3
 -1 -11 -9 2698.17 659.406 5
 1 11 9 2749.9 434.474 6
 -1 -11 -9 3407.81 592.385 8
 1 -11 -9 2372.59 1158.01 5
 1 -11 -9 2747.8 719.669 2
 1 11 9 2262.35 704.808 3
 -1 -11 -9 2446.31 555.849 2
 -1 -11 -11 -584.389 567.584 8
 1 11 11 889.441 448.815 6
 -1 -11 -11 281.663 518.905 2
 -1 -11 -11 187.804 774.008 1
 1 11 11 458.639 447.16 7
 -1 -11 -13 9797.69 922.194 8
 -1 11 13 7548.84 1179.74 3
 1 11 13 10821.9 1005.64 4
 1 -11 -13 9124.63 1092.28 2
 -1 -11 -13 9997.95 1105.61 1
 1 -11 -13 9535.15 1357.87 5
 1 11 13 9952.03 787.461 7
 1 -11 -13 11148.2 814.984 8
 -1 -11 -15 10766.9 963.94 2
 1 -11 -15 8980.19 1170.01 2
 -1 -11 -17 3517.99 826.078 2
 -1 11 17 5717.62 787.626 6
 -1 -11 -17 5006.4 1079.58 8
 1 -11 -17 3830.76 1036.42 2
 1 11 17 5226.45 647.552 7
 -1 -11 -17 5603.15 1092.58 1
 -1 11 17 3070.15 1158.66 3
 1 -11 -17 4329.43 935.638 1
 -1 11 17 5535.98 729.056 7
 1 -11 -17 6552.64 1210.82 5
 1 11 17 5258.87 885.636 6
 1 11 17 7222.04 811.377 4
 1 -11 -17 7125.35 794.319 8
 -1 -11 -17 7879.43 861.666 5
 -1 -11 -19 641.104 793.429 2
 -1 11 19 2396.31 760.407 6
 1 11 19 2712.31 881.815 6
 1 -11 -19 2233.71 879.226 1
 1 -11 -19 1599.76 1021.1 2
 -1 11 19 1963.53 1174.53 3
 -1 -11 -19 1260 1022.71 1
 1 -11 -19 1303.72 1072.43 5
 -1 -11 -19 1548 755.163 5
 -1 -11 -19 2401.72 1200.42 8
 1 -11 -19 701.757 752.025 8
 -1 11 19 1289.96 872.936 4
 1 11 19 1599.2 679.129 4
 -1 11 19 1388.73 641.621 7
 1 11 19 980.029 569.969 7
 1 11 21 -473.743 771.82 4
 -1 11 21 -2525 958.571 6
 -1 11 21 -1290.7 906.464 4
 1 11 21 -2151.01 1142.13 6
 -1 -11 -23 3162.66 1249.7 1
 1 -11 -23 2561.14 1195.48 5
 -1 -11 -23 4282.57 957.602 2
 -1 -11 -23 1807.73 1283.47 8
 -1 11 23 3804.57 1393.5 3
 -1 -11 -23 5270.23 992.638 5
 1 11 23 3715.17 676.608 7
 1 -11 -23 3868.59 1152.08 2
 -1 13 1 1579.71 909.429 7
 -1 -13 1 3222.88 842.175 1
 1 13 1 2918.09 684.064 7
 -1 -13 -1 2428.63 536.277 8
 1 13 -1 3940.45 743.21 7
 -1 -13 -1 3680.09 802.351 1
 1 -13 -1 1869.73 653.915 8
 -1 -13 1 3522.09 538.719 8
 -1 -13 3 3107.8 867.599 1
 -1 -13 -3 4884.37 815.111 1
 1 13 -3 5003.25 856.799 7
 -1 13 3 938.263 852.458 7
 1 -13 -3 3750.42 658.826 8
 -1 -13 3 2940.44 541.085 8
 -1 -13 -3 3634.4 543.124 8
 1 13 3 2969.36 636.444 7
 1 -13 -3 4571.51 870.947 1
 1 -13 -5 20254.1 1218.48 8
 1 13 -5 17961.3 1492.16 7
 -1 -13 -5 17924.9 1160.88 2
 -1 -13 -5 20104.7 1197.83 8
 -1 -13 -5 20711.2 1422.44 1
 -1 -13 5 18960.8 1178.42 8
 1 -13 -5 17540.5 1458.83 1
 -1 -13 5 18734.8 1497.35 1
 1 13 5 19932.5 1242.65 7
 -1 13 5 14671.7 1376.98 7
 1 13 -7 7277.05 1127.31 7
 -1 -13 -7 8174.56 747.646 2
 -1 -13 -7 8390.69 1150.83 5
 -1 -13 -7 8359.9 1003.84 1
 1 13 7 6816.25 975.474 3
 -1 -13 -7 8917.82 752.257 8
 1 -13 -7 9328 776.378 8
 1 -13 -7 8344.71 1023.86 1
 -1 -13 7 8669.22 770.402 8
 1 13 7 9105.82 785.614 7
 -1 13 7 7585.58 961.633 7
 -1 13 9 325.109 784.049 7
 1 13 9 -27.1898 410.53 6
 1 13 9 145.36 742.141 3
 1 -13 -9 160.468 710.703 2
 1 -13 -9 -30.5723 761.573 1
 -1 -13 -9 124.163 567.212 2
 -1 -13 -9 -502.516 888.312 5
 1 13 9 520.443 531.604 7
 -1 -13 -9 717.462 570.478 8
 -1 -13 9 -254.424 586.277 8
 -1 -13 -9 -187.699 801.77 1
 1 -13 -9 495.752 526.758 8
 -1 13 11 332.491 727.649 7
 1 13 11 -490.503 458.187 6
 1 13 11 299.967 529.733 7
 1 -13 -11 1411.24 1301.23 5
 -1 -13 -11 -523.471 802.172 5
 1 -13 -11 -71.7814 547.413 8
 -1 -13 -11 -81.131 618.026 8
 -1 -13 -11 236.94 601.877 2
 -1 -13 -11 -923.643 843.104 1
 -1 13 11 -628.18 1042.22 3
 1 -13 -11 -521.181 803.253 1
 -1 13 13 6448.11 853.841 7
 -1 13 13 3553.93 1181.47 3
 -1 -13 -13 6503.05 1056.89 1
 1 13 13 3965.86 1012.46 4
 -1 13 15 10106.3 939.904 6
 -1 13 15 9615.45 1354.73 3
 1 13 15 9811.53 918.054 6
 1 -13 -15 10210 1239.67 2
 -1 -13 -15 9615.26 1089.83 5
 1 13 15 10287.8 875.34 7
 -1 -13 -15 9231 986.456 2
 -1 -13 -15 11934.3 1222.83 1
 1 -13 -15 10130.3 1527.8 5
 -1 -13 -15 10151.2 1056.89 8
 1 -13 -15 12873.4 965.956 8
 1 13 15 13546.6 1170.35 4
 -1 13 15 10423 1028.51 7
 1 -13 -15 8196.67 1130.83 1
 -1 -13 -17 4600.21 1083.62 8
 -1 13 17 4790.44 789.37 6
 1 13 17 3609.55 823.975 6
 1 -13 -17 4463.88 1310.27 5
 1 -13 -17 3049.63 980.866 1
 1 -13 -17 6586.21 1113.47 2
 1 13 17 5850.78 939.96 4
 1 13 17 3639.54 676.29 7
 -1 13 17 4491.13 1231.98 3
 -1 -13 -17 4097.81 880.802 5
 -1 -13 -17 3923.3 1062.48 1
 -1 -13 -17 1531.81 836.83 2
 1 -13 -17 4336.71 776.742 8
 -1 13 17 4367.12 803.199 7
 -1 13 21 -483.496 1281.13 3
 1 13 21 277.89 791.414 4
 1 -13 -21 -1495.5 1015.9 1
 -1 -13 -21 62.1297 1268.19 8
 1 -13 -21 -1583.14 1395.02 5
 -1 -13 -21 -23.2513 895.25 2
 -1 13 21 405.59 756.874 7
 -1 -13 -21 1033.11 1136.82 1
 -1 -13 -21 649.507 972.834 5
 -1 13 21 712.359 845.354 6
 -1 13 21 369.596 972.605 4
 1 -13 -21 -1245.39 1034.7 8
 1 13 21 83.3146 656.826 7
 1 13 21 644.191 969.264 6
 1 -13 -21 -440.423 1061.02 2
 1 15 1 236.281 747.158 7
 -1 -15 -1 416.669 549.651 8
 -1 -15 1 1175.36 532.181 8
 -1 -15 1 1303.55 875.418 1
 -1 -15 -1 704.09 839.629 1
 -1 15 1 1027.27 992.386 7
 1 15 -1 1606.78 874.933 7
 1 -15 -1 402.904 647.767 8
 1 15 -3 5919.28 1056.66 7
 1 15 3 5735.39 851.663 7
 -1 -15 3 7987.82 1100.8 1
 -1 -15 3 6245.24 700.053 8
 -1 -15 -3 6267.62 979.306 1
 -1 -15 -3 7012.16 706.756 8
 1 -15 -3 6355.92 791.814 8
 1 15 -5 6853.61 1176.65 7
 -1 15 5 7819.85 1169.33 7
 1 -15 -5 7077.5 1079.28 1
 -1 -15 -5 7761.75 1030.42 1
 -1 -15 5 6533.92 745.955 8
 -1 -15 -5 7818.21 749.149 8
 -1 -15 5 5638.44 1121.13 1
 1 15 5 7474.42 866.101 7
 -1 -15 -5 7179.62 723.465 2
 1 -15 -5 7728.68 795.636 8
 1 -15 -7 1299.13 879.353 1
 -1 -15 -7 2135.65 619.092 8
 -1 -15 -7 1881.71 605.768 2
 1 15 7 1894.87 666.556 7
 1 15 -7 1583.43 1057.49 7
 -1 -15 -7 1285.99 876.882 1
 1 -15 -7 1539.93 625.349 8
 1 15 7 181.766 968.825 3
 -1 -15 7 3046.12 654.216 8
 -1 15 7 2291.16 954.221 7
 1 15 11 475.775 654.192 7
 -1 15 11 962.638 914.449 7
 -1 15 11 858.144 1239.67 3
 -1 -15 -11 526.581 686.294 2
 1 -15 -11 1080.71 1314.69 5
 -1 -15 -11 682.187 930.802 1
 1 -15 -11 662.737 639.385 8
 1 15 11 526.861 501.696 6
 -1 -15 -11 498.965 669.938 8
 1 -15 -11 153.628 851.007 2
 1 -15 -11 -176.095 876.904 1
 1 -15 -13 3221.37 999.44 1
 1 15 13 1349.8 994.606 3
 -1 -15 -13 2829.27 1017.5 1
 -1 -15 -13 2535.19 792.678 8
 -1 -15 -13 1136.17 1090.71 5
 1 15 13 1883.63 671.867 7
 -1 15 13 1558.88 863.313 7
 1 -15 -13 2261.77 691.595 8
 -1 15 13 1273.72 1231.94 3
 1 -15 -13 3312.62 994.216 2
 1 -15 -13 4681.24 1591.01 5
 -1 15 15 4231.86 979.204 7
 1 15 15 6275.61 769.927 6
 -1 15 15 4847.18 1336.42 3
 -1 -15 -15 4278.62 1140.35 1
 1 15 15 4306.78 1164.09 3
 1 -15 -15 3621.93 1661.68 5
 1 -15 -15 8626.4 860.86 8
 -1 -15 -15 5167.69 932.531 8
 1 15 15 4030.29 769.888 7
 1 15 15 6441.89 1167.23 4
 1 -15 -15 3662.04 1154.56 2
 -1 -15 -15 4606.19 1159.72 5
 1 -15 -15 4570.89 1076.44 1
 -1 -15 -15 5731.93 886.542 2
 -1 15 19 3916.37 928.329 7
 -1 -15 -19 2530.12 1180.38 5
 -1 15 19 2964.99 1356.92 3
 1 15 19 2154.84 1251.09 3
 -1 15 19 2651.68 847.365 6
 1 -15 -19 5099.99 1665.84 5
 -1 -15 -19 904.732 928.443 2
 -1 -15 -19 2198.6 1213.04 1
 1 -15 -19 4563.98 931.275 8
 -1 -15 -19 3289.12 1223.68 8
 1 -15 -19 1780.95 1048.18 1
 1 15 19 2722.86 885.496 6
 1 -15 -19 1726.2 1186.71 2
 1 15 19 3210.81 1038.1 4
 1 15 19 2626.07 754.606 7
 -1 -17 -3 4773.31 723.402 8
 -1 -17 3 3741.65 1174.44 1
 1 17 -3 1369.79 1117.94 7
 1 -17 -3 4389.72 819.436 8
 -1 -17 -3 2378.51 1087.89 1
 1 17 3 3287.83 906.226 7
 -1 -17 3 3757.06 716.9 8
 -1 17 3 1142.93 1235.27 7
 1 17 -5 4326.57 1206.83 7
 1 -17 -5 3409.73 1079.17 1
 1 17 5 2590.07 856.927 7
 -1 -17 -5 3360.34 698.074 8
 -1 -17 5 4262.97 1159 1
 -1 -17 -5 2502.06 669.086 2
 -1 -17 -5 2991.76 1015.64 1
 -1 17 5 3476.15 1144.51 7
 -1 -17 5 2849.91 694.941 8
 1 -17 -5 4820.37 776.067 8
 1 -17 -7 3045.04 729.734 8
 -1 17 7 990.313 1033.7 7
 1 17 -7 637.818 1217.59 7
 -1 -17 -7 3283.43 1034.2 1
 1 -17 -7 820.052 1022.62 1
 1 17 7 1489.73 800.755 7
 -1 -17 -7 3441.64 719.58 2
 -1 -17 7 2128.25 672.355 8
 -1 -17 -7 2629.28 712.679 8
 1 17 9 -984.367 1093.51 3
 -1 17 9 764.116 1064.35 7
 1 17 9 156.823 498.941 6
 -1 -17 -9 115.209 714.808 2
 -1 -17 -9 319.982 983.546 1
 1 -17 -9 166.407 985.292 1
 -1 -17 -9 -246.607 702.413 8
 1 -17 -9 437.312 710.832 8
 -1 -17 9 483.64 691.716 8
 1 17 9 563.897 742.484 7
 1 17 11 873.377 746.499 7
 1 -17 -11 693.672 709.426 8
 1 -17 -11 524.583 941.743 2
 -1 -17 -11 -421.895 759.923 8
 -1 17 11 -512.635 1055.02 7
 1 -17 -11 -83.2211 1040.1 1
 -1 -17 -11 250.64 1006.26 1
 -1 -17 -13 -319.307 859.93 8
 -1 -17 -13 -911.908 1107.18 1
 1 -17 -13 -3138.99 1753.43 5
 -1 -17 -13 -2023.43 1579.82 5
 1 -17 -13 39.8654 1104.92 1
 1 -17 -13 -2700.85 1106.88 2
 1 17 13 -408.555 1152.63 3
 -1 17 13 -862.292 1505.69 3
 1 -17 -13 -420.405 796.369 8
 -1 -17 -13 -2089.41 894.247 2
 1 17 13 -1369.99 806.001 7
 -1 17 15 7148.4 1174.02 7
 1 17 15 3700.34 1289.13 3
 1 17 15 8250.62 878.639 6
 1 -17 -15 10634.2 1317.06 2
 1 -17 -15 9072.09 1006.92 8
 -1 17 15 4912.09 1606.23 3
 -1 -17 -15 6345.09 1532.1 5
 1 -17 -15 5658.57 1257.69 1
 1 -17 -15 9930.24 1995.99 5
 -1 -17 -15 7073.2 1297.33 1
 -1 -17 -15 6872.38 1125.46 8
 1 17 15 7192.28 946.118 7
 -1 -17 -15 8027.66 1027.2 2
 1 -17 -17 4580.14 1289.48 1
 -1 17 17 6667.63 1179.88 7
 1 17 17 4473.23 1336.74 3
 1 -17 -17 8530.81 2026.86 5
 -1 -17 -17 6858.86 1492.24 5
 -1 -17 -17 8457.43 1078.92 2
 1 -17 -17 6125.3 1362.12 2
 1 17 17 7754 1011.87 7
 1 -17 -17 9244.87 1058.81 8
 -1 -17 -17 8716.22 1209.82 8
 1 17 17 11083.5 1383.4 4
 -1 -17 -17 6195.61 1318.25 1
 -1 17 17 6274.83 1583.99 3
 1 19 1 1140.85 1067.78 7
 1 19 -1 -35.8662 1135.9 7
 -1 -19 1 386.31 682.344 8
 -1 -19 -1 740.141 1113.33 1
 -1 -19 1 677.814 1129.33 1
 -1 -19 -1 468.362 708.52 8
 -1 -19 -3 1707.32 1108.27 1
 -1 -19 -3 1864.05 728.038 8
 1 19 3 831.234 968.94 7
 1 19 -3 1084.53 1256.06 7
 -1 -19 3 1524.19 1156.13 1
 -1 19 3 635.486 1229.53 7
 1 -19 -3 1981.51 778.703 8
 -1 -19 3 2076.96 724.23 8
 1 19 5 4193.44 1077.32 7
 1 19 -5 4350.27 1419.55 7
 -1 -19 5 3345.96 754.226 8
 -1 -19 -5 2893.2 1144.15 1
 -1 -19 -5 2745.34 783.352 8
 1 -19 -5 3944.43 815.041 8
 -1 19 5 3472.41 1278 7
 1 19 7 2854.83 946.775 7
 1 -19 -7 198.342 1150.92 1
 1 -19 -7 1783.4 790.075 8
 -1 -19 -7 1004.73 1101.17 1
 -1 -19 7 712.289 739.321 8
 -1 -19 -7 1904.79 758.146 8
 -1 19 7 1606.79 1289.02 7
 1 19 9 -332.139 948.221 7
 -1 -19 -9 -1008.86 847.322 8
 1 -19 -9 147.445 1099.37 2
 -1 -19 -9 -1871.33 1207.98 1
 1 -19 -9 717.751 1283.79 1
 1 -19 -9 742.236 809.415 8
 -1 -19 9 -2006.23 898.154 8
 1 19 11 -1462.8 962.822 7
 -1 19 11 -920.032 1276.32 7
 1 -19 -11 -1387.38 1222.32 1
 1 -19 -11 -1772.44 1065.95 2
 -1 -19 -11 163.523 1155.6 1
 -1 -19 -11 -920.285 860.398 8
 1 -19 -11 -1378.1 838.968 8
 -1 19 13 3560.07 1216.55 7
 -1 -19 -13 3600.26 1231.3 1
 1 19 13 1853.35 908.124 7
 1 -19 -13 4208.67 1187.81 2
 1 -19 -13 4940.05 942.607 8
 -1 -19 -13 3648.9 952.828 8
 1 -19 -13 3662.65 1311.22 1
 -1 -21 1 -3202.47 1401.26 1
 -1 -21 -1 -3263.69 1390.66 1
 -1 -21 -1 300.828 812.989 8
 -1 -21 1 -1935.58 822.567 8
 -1 -21 3 211.199 764.537 8
 1 21 -3 44.2708 1398.8 7
 -1 -21 -3 606.495 1306.67 1
 -1 -21 -3 338.468 788.758 8
 -1 21 3 744.499 1440.93 7
 1 21 3 -696.383 1259.22 7
 -1 -21 3 615.501 1320.16 1
 1 -21 -3 354.416 852.863 8
 -1 -21 -5 1640.03 827.025 8
 -1 -21 -5 -671.398 1210.06 1
 -1 21 5 276.525 1406.59 7
 1 21 5 1300.5 1106.59 7
 1 21 -5 1389.72 1479.16 7
 -1 -21 5 357.901 776.784 8
 1 -21 -5 -733.05 806.962 8
 -1 21 7 1808.58 1411.64 7
 1 -21 -7 1361.96 1283.27 1
 -1 -21 -7 829.338 854.313 8
 1 -21 -7 2419.52 881.561 8
 -1 -21 7 2461.31 833.779 8
 1 21 7 972.477 1128.45 7
 -1 -21 -7 2117.71 1258.63 1
 -1 21 9 -1844.23 1451.38 7
 1 -21 -9 -367.945 1223.42 1
 1 21 9 -777.427 1023.57 7
 1 -21 -9 186.448 863.587 8
 -1 -21 -9 1427.59 1236.14 1
 -1 -21 -9 -66.549 852.626 8
 -2 0 4 70.1809 349.472 3
 2 0 -4 476.768 504.517 5
 2 0 -6 20504.4 1166.53 2
 -2 0 6 22763.9 1215.41 3
 2 0 -8 102.618 313.74 2
 2 0 -8 83.9088 308.441 5
 2 0 -10 3427.6 480.636 2
 -2 0 10 3477.79 371.885 6
 2 0 -10 2812.75 421.387 5
 2 0 -12 16.0054 507.578 2
 -2 0 12 10.91 372.607 6
 2 0 -14 4532.8 633.406 5
 -2 0 16 -388.26 516.576 6
 2 0 -16 -413.982 525.179 5
 2 0 -16 392.456 611.878 2
 2 0 -18 25414.8 1524.43 5
 2 0 -18 23795.1 1592.42 2
 -2 0 18 24575.1 1530.21 6
 2 0 -20 -1911.98 703.428 5
 -2 0 20 -1822.54 793.54 6
 -2 0 22 12428.1 1207.43 6
 2 0 -22 12628.3 1108.84 5
 2 0 -22 12267.8 1187.93 2
 -2 0 26 1600.53 1116.83 6
 2 0 -26 -376.497 922.694 2
 2 0 -26 857.009 883.88 5
 2 2 -2 9057.21 489.642 4
 2 2 -4 17538.3 1039.52 5
 -2 2 4 14875.7 1136.51 3
 2 -2 -4 13720.3 1213.68 5
 2 2 -4 15651.1 950.692 2
 2 2 -6 3847.19 348.967 5
 2 2 -6 3034.56 352.243 2
 -2 2 6 3051.41 470.064 3
 2 -2 -6 2828.02 519.096 5
 2 -2 -6 2639.26 377.676 2
 -2 2 8 10121.6 836.385 3
 -2 -2 8 11312.6 676.247 6
 2 -2 -8 11343.5 793.585 2
 2 2 -8 11431.7 742.625 2
 2 -2 -8 10965.6 828.576 5
 2 2 -8 11939 709.051 5
 2 2 -10 203.427 294.84 5
 -2 2 10 724.99 502.963 3
 2 -2 -10 -302.349 431.967 5
 -2 -2 10 207.086 282.885 6
 2 2 -10 -89.9107 380.885 2
 2 -2 -10 196.331 440.508 2
 -2 -2 12 13468.2 864.706 6
 2 2 -12 13197 932.803 2
 -2 2 14 879.155 481.454 6
 2 -2 -14 1706.32 572.39 5
 2 2 -14 1591.46 487.99 5
 2 -2 -14 1135.61 676.768 2
 -2 2 16 11.1609 199.537 7
 2 2 -16 -665.364 595.029 2
 -2 -2 16 477.821 568.595 6
 2 -2 -16 159.842 588.582 5
 2 2 -16 -536.05 509.699 5
 2 -2 -16 59.0421 264.096 1
 -2 2 16 345.728 501.046 6
 2 -2 -16 265.333 668.496 2
 2 -2 -18 914.47 318.774 1
 2 2 -18 748.04 678.759 2
 -2 -2 18 1505.57 706.633 6
 -2 -2 -18 -503.982 782.356 5
 2 2 -18 1644.02 590.965 5
 -2 2 18 757.668 222.155 7
 2 -2 -18 939.684 625.847 5
 -2 2 18 602.523 601.421 6
 2 -2 -18 1637.19 741.646 2
 2 2 -20 28885.1 1411.91 5
 2 -2 -20 25097.6 1515.8 2
 2 2 -20 26646.4 1472.7 2
 -2 -2 20 24435 1499.22 6
 2 -2 -20 24225.6 1449.32 5
 -2 2 20 25407.4 1435.6 6
 2 2 -22 22.5126 767.495 2
 -2 2 22 -422.357 813.017 6
 -2 -2 22 911.127 919.83 6
 2 -2 -22 -48.5923 844.073 2
 2 -2 -22 199.105 762.108 5
 2 2 -22 338.499 708.042 5
 -2 2 26 -1250.47 1075.08 6
 -2 -2 26 -1159.63 1155.3 6
 2 -2 -26 -77.7684 955.351 5
 2 2 -26 -848.793 854.172 5
 2 2 -26 1177.07 912.369 2
 2 -2 -26 446.172 987.015 2
 -2 -4 0 199.307 295.546 8
 -2 -4 0 120.456 203.963 1
 2 4 0 30.3175 202.953 4
 2 4 -2 84105.6 4326.04 4
 -2 -4 -2 94266.8 4352.68 1
 -2 -4 2 85620.4 4350.77 1
 -2 -4 -2 82829.1 4390.84 8
 -2 -4 2 83217 4337.68 8
 2 4 2 88447.1 4331.94 4
 2 4 4 21393.3 1051.45 4
 2 4 -4 20561.6 1059.9 5
 -2 -4 4 20264.4 1084.71 1
 2 4 -4 19003.6 1049.1 2
 -2 -4 -4 17102.6 1125.45 8
 -2 -4 4 18578.8 1027.26 8
 -2 4 6 5197.6 676.476 3
 2 4 -6 6673.4 431.615 5
 2 4 -6 5571.67 455.996 2
 -2 -4 6 6880.03 410.107 6
 -2 -4 6 6553.35 468.054 1
 2 4 -6 6544.44 398.406 7
 -2 -4 -6 5736.63 542.722 8
 2 -4 -6 5941.68 788.533 5
 -2 -4 6 6019.3 381.096 8
 2 4 6 6707.23 425.305 4
 -2 4 8 165.51 485.364 3
 2 4 -8 1297.99 249.905 7
 -2 -4 8 905.764 250.33 6
 -2 -4 -8 671.648 409.293 5
 2 -4 -8 591.141 551.379 5
 -2 -4 8 734.666 161.36 8
 2 -4 -8 748.1 392.472 2
 2 4 -8 804.014 296.629 2
 2 4 8 773.007 229.73 4
 2 -4 -8 455.477 243.692 8
 -2 -4 8 673.399 282.821 1
 2 4 -8 711.781 238.789 5
 -2 -4 10 16198.5 929.922 6
 2 4 10 13484.4 1029.41 6
 -2 -4 10 16352.2 824.401 8
 2 -4 -10 14343.8 1130.15 5
 2 -4 -10 16657 1094.19 2
 -2 -4 -10 13800.7 1087.81 5
 2 4 -10 16085.6 957.319 2
 2 4 -10 17148.8 928.396 5
 -2 4 10 15096.7 1144.99 3
 2 -4 -10 16270.9 856.334 8
 2 4 -12 1716.9 532.045 2
 2 4 12 -429.475 772.854 6
 -2 4 12 2350.3 458.797 7
 -2 -4 12 1342.74 517.642 6
 2 4 -12 4204.1 470.08 5
 2 -4 -12 2996.19 329.603 8
 2 -4 -12 2710.18 464.077 1
 -2 -4 12 2674.15 281.972 8
 -2 4 14 8377.7 608.079 7
 2 -4 -14 9055.51 568.307 8
 2 -4 -14 9466.6 913.259 5
 2 4 -14 8949.05 710.75 5
 -2 -4 -14 6728.06 867.707 5
 2 -4 -14 9078.95 933.853 2
 2 -4 -14 8316.43 639.865 1
 -2 -4 14 7077.83 503.889 8
 -2 4 14 9222.22 728.984 6
 2 -4 -16 479.607 472.119 8
 2 -4 -16 235.945 423.579 1
 -2 -4 16 364.604 650.879 6
 2 4 16 133.849 688.197 6
 2 4 -16 -313.127 559.502 2
 -2 -4 -16 -157.345 698.462 5
 -2 4 16 -200.199 338.924 7
 2 -4 -16 -502.855 647.261 5
 2 -4 -16 247.832 714.877 2
 2 4 -16 -292.884 502.753 5
 -2 4 16 36.4698 340.691 4
 -2 4 16 230.425 517.17 6
 -2 -4 -18 7092.93 971.182 5
 -2 4 18 8307.57 836.024 6
 -2 -4 18 8126.44 936.687 6
 2 4 18 8157.94 1014.15 6
 2 -4 -18 6217.65 734.063 8
 2 -4 -18 8152.16 953.784 5
 2 4 -18 9787.71 799.617 5
 2 4 -18 8302.4 858.58 2
 2 -4 -18 6058.55 666.23 1
 -2 4 18 8654.76 549.494 4
 -2 4 18 7485.16 569.47 7
 2 -4 -18 6816.05 983.1 2
 2 4 -20 2091.02 724.144 2
 -2 -4 20 883.093 888.746 6
 2 4 20 1229.79 837.32 6
 -2 -4 -20 684.097 799.066 5
 2 -4 -20 1868.09 796.058 5
 2 4 -20 859.435 632.197 5
 -2 4 20 175.88 667.978 6
 2 -4 -20 1711.84 861.253 2
 -2 4 20 141.468 374.329 7
 -2 4 22 11507.7 1118.48 6
 2 4 22 11130.8 1250.75 6
 2 -4 -22 11181.5 1152.82 5
 2 4 -22 10739.5 1014.25 5
 -2 -4 -22 11164.7 1154.36 5
 2 -4 -22 9854 1183.97 2
 2 4 -22 9956.95 1056.41 2
 -2 -4 22 12037.1 1271.09 6
 2 4 -24 -2115.32 924.441 2
 2 -4 -24 -809.1 950.435 5
 2 4 -24 -444.436 806.371 5
 -2 -6 0 38228.1 1959 8
 -2 -6 0 37104.6 2010.71 1
 2 6 2 8690.86 609.981 4
 -2 -6 -2 9219.2 626.685 1
 -2 -6 2 8789.21 560.218 8
 2 6 -2 9024.97 558.151 7
 -2 -6 -2 9650.51 596.762 8
 -2 -6 -4 809.092 332.482 8
 2 6 -4 950.208 187.8 2
 -2 -6 4 966.991 202.056 8
 2 6 -4 1139.16 223.765 7
 -2 -6 -4 941.039 243.605 5
 -2 -6 4 809.819 177.299 6
 2 6 -4 1169.25 174.468 5
 -2 -6 4 1385.84 361.059 1
 -2 -6 -4 769.78 293.471 1
 2 6 4 1079.68 278.29 4
 2 6 -6 1924.38 290.217 7
 -2 6 6 1567.57 668.294 3
 2 6 -6 1636.54 254.98 2
 -2 -6 6 1091.65 379.8 1
 -2 -6 6 1565.59 268.53 6
 2 6 6 1614 304.79 6
 -2 -6 -6 1542.95 313.593 5
 2 -6 -6 929.4 683.787 5
 -2 -6 -6 1816.57 322.387 1
 -2 -6 -6 2016.78 452.87 8
 -2 -6 6 1615.59 228.915 8
 2 6 -6 1958.79 232.362 5
 2 6 6 1996.76 302.817 4
 -2 6 8 58263.7 3424.52 3
 2 6 8 59400.8 3261.33 6
 -2 -6 8 62622.9 3161.01 8
 2 -6 -8 52782.5 3492.73 5
 -2 -6 8 64483.4 3217.85 6
 -2 -6 -8 62392.1 3225.44 1
 2 -6 -8 61434.4 3356.53 2
 2 6 -8 64600.7 3181.22 5
 -2 -6 -8 57872.3 3211.31 5
 -2 -6 -8 64863.3 3208.98 2
 -2 -6 8 67563.2 3286.13 1
 2 6 -8 60422.5 3197.52 2
 2 -6 -8 66909.5 3224.91 8
 2 6 8 66724.9 3205.98 4
 -2 -6 -8 56300.7 3302.11 8
 2 6 -8 63143.7 3219.17 7
 2 6 10 7480.33 731.083 6
 -2 -6 10 7742.89 656.487 6
 2 -6 -10 7220.69 802.379 2
 2 6 -10 8231.28 565.377 5
 2 6 -10 5930.92 703.608 7
 2 6 -10 7413.55 594.505 2
 -2 -6 -10 6446.53 584.145 2
 2 -6 -10 5891.9 668.777 1
 -2 -6 -10 7403.38 860.008 8
 -2 -6 -10 7460.86 597.18 1
 -2 -6 10 8393.79 497.428 8
 2 6 10 7689.94 575.736 4
 2 -6 -10 8009.91 542.569 8
 -2 6 10 6074.37 698.128 7
 -2 6 12 83264.5 4003.11 3
 -2 -6 12 75268.9 3807.66 6
 2 6 12 63859.4 3851.42 6
 -2 -6 -12 68753.6 3739.04 1
 -2 -6 -12 67732 3765.32 5
 -2 -6 -12 56192.9 3863.14 8
 -2 -6 -12 69329.6 3758.75 2
 2 6 -12 74411.9 3753.04 2
 2 6 12 76798.3 3730.18 4
 2 -6 -12 63192.7 3779.3 1
 2 6 -12 73084.7 3722.98 5
 -2 -6 12 76679.5 3668.83 8
 -2 6 12 68003.1 3757.44 7
 2 -6 -12 82823 3688.3 8
 -2 6 14 61.6177 448.733 7
 -2 -6 14 -205.803 333.46 8
 2 -6 -14 -302.218 497.133 1
 2 -6 -14 214.675 363.978 8
 -2 6 14 1682.58 871.261 3
 2 -6 -14 -356.789 782.914 5
 -2 -6 -14 -60.8318 426.739 1
 -2 -6 -14 -462.834 562.763 5
 2 -6 -14 -23.2265 750.096 2
 -2 6 16 986.63 450.04 7
 2 6 -16 1015.27 556.541 2
 -2 -6 16 827.158 716.331 6
 -2 -6 -16 659.143 558.262 2
 -2 6 16 2544.95 935.031 3
 2 -6 -16 1431.68 442.142 8
 2 -6 -16 1249.5 531.466 1
 2 -6 -16 1874.91 846.843 5
 2 6 -16 1703.86 533.36 5
 -2 -6 -16 1079.52 637.952 5
 -2 6 16 1997.54 580.717 6
 2 -6 -16 1716.55 814.279 2
 -2 -6 16 830.474 394.646 8
 2 6 16 1343.68 790.984 6
 -2 6 18 457.907 643.346 6
 -2 -6 18 -958.368 936.424 6
 -2 -6 -18 -371.022 621.24 2
 2 -6 -18 -430.951 594.961 1
 2 -6 -18 -1395.63 620.117 8
 2 -6 -18 25.3056 896.917 5
 -2 6 18 -706.517 505.171 7
 2 6 -18 -154.163 576.52 5
 -2 -6 -18 624.934 642.918 5
 2 -6 -18 1188.37 912.925 2
 -2 6 18 -1464.76 548.384 4
 2 6 -18 739.741 667.562 2
 -2 6 20 7645.18 885.649 6
 -2 6 20 6634.33 664.387 7
 -2 -6 20 6781.31 1073.99 6
 2 6 20 6825.74 1128.22 6
 2 6 -20 7572.07 814.157 5
 -2 -6 -20 7452.02 900.993 5
 2 6 -20 8214.24 878.631 2
 -2 -6 -20 8320.45 885.11 2
 2 -6 -20 7947.64 792.887 1
 2 -6 -20 7497.9 925.711 8
 2 -6 -20 7441.53 1143.9 5
 -2 -6 -20 4373.01 739.138 1
 -2 6 20 8052.19 623.465 4
 2 -6 -20 7321.61 1079.82 2
 2 -6 -22 1068.68 977.14 2
 -2 -6 -22 1542.34 778.154 2
 -2 6 22 459.775 794.201 6
 2 6 -22 1778.63 744.337 2
 -2 -6 22 1087.24 1000.23 6
 2 -6 -22 2313.11 950.286 5
 2 6 22 1104.08 1029.21 6
 -2 -6 -22 679.378 600.004 1
 -2 -6 -22 402.407 731.574 5
 2 6 -22 190.052 706.875 5
 2 -6 -24 1913.02 1059.88 2
 2 6 24 777.47 1093.99 6
 -2 6 24 1185.41 946.893 6
 2 6 -24 882.713 809.603 2
 -2 -6 24 1544.5 1157.56 6
 2 -6 -24 3180.67 1098.26 5
 -2 -6 -24 1012.02 826.481 5
 -2 -6 -24 2026.13 690.016 1
 2 6 -24 1268.91 794.757 5
 -2 -6 -24 3010.35 854.715 2
 -2 -8 0 -609.419 442.116 1
 -2 -8 0 -243.228 265.094 8
 2 8 0 304.447 248.047 7
 -2 -8 2 4871.56 395.178 8
 -2 -8 -2 5058.38 616.798 1
 -2 -8 2 5652.29 574.253 1
 2 8 2 4025.84 390.348 7
 -2 -8 -2 4244.99 419.72 8
 2 8 -2 5093.28 412.703 7
 2 8 -4 -180.653 297.323 7
 2 8 4 23.7008 403.156 4
 -2 -8 -4 266.381 428.082 1
 -2 -8 -4 277.149 174.31 2
 2 8 4 6.08275 245.051 6
 -2 -8 4 7.4957 245.667 8
 -2 -8 -4 399.714 180.779 5
 -2 -8 -4 214.677 312.614 8
 2 8 -4 100.013 171.949 5
 -2 -8 4 865.793 443.909 1
 2 8 -6 358.449 367.968 7
 -2 -8 -6 396.289 455.361 1
 -2 -8 -6 179.61 238.601 2
 2 -8 -6 564.716 407.439 8
 2 8 6 383.584 428.302 4
 -2 -8 6 257.307 313.636 6
 2 8 6 411.338 334.441 6
 -2 -8 6 483.681 474.685 1
 -2 -8 -6 44.3196 223.265 5
 -2 -8 6 514.688 276.257 8
 2 8 -6 141.337 249.998 5
 -2 -8 -6 12.8466 429.226 8
 -2 8 8 9845.28 1218.08 3
 2 8 8 11531.4 826.713 6
 -2 -8 8 11492.6 812.479 6
 2 8 -8 11578 721.266 5
 2 -8 -8 12180.8 1024.8 2
 -2 -8 -8 10993.1 699.283 5
 -2 -8 -8 10221.8 854.033 1
 2 -8 -8 9081.52 1331.61 5
 -2 -8 -8 11699.4 732.073 2
 2 8 -8 11917.6 718.499 2
 -2 -8 8 12740.6 720.843 8
 2 8 -8 12369.2 888.906 7
 -2 8 8 6818.9 942.621 7
 2 8 10 112349 6142.16 6
 -2 -8 10 119140 6149.26 6
 -2 -8 -10 124492 6067.17 5
 2 8 -10 129350 6079.32 5
 -2 -8 -10 122718 6086.39 2
 2 8 -10 130240 6085.06 2
 2 -8 -10 98062.3 6208.48 1
 -2 -8 10 124366 6048.43 8
 2 -8 -10 132944 6091.21 8
 2 8 -10 99104.4 6178.51 7
 -2 8 10 98728.8 6164.54 7
 -2 -8 -12 126.72 419.501 5
 -2 8 12 -78.5444 595.957 7
 2 -8 -12 1577.55 580.831 1
 -2 8 12 -609.805 874.974 3
 2 8 -12 35.9293 419.831 2
 -2 -8 12 -270.125 594.864 6
 2 -8 -12 702.243 1017.14 5
 2 8 -12 518.797 441.318 5
 -2 -8 12 41.3087 365.137 8
 2 8 12 362.109 591.938 6
 2 -8 -12 74.8501 398.094 8
 -2 -8 -12 349.637 433.119 2
 -2 8 14 2114.05 634.411 7
 2 -8 -14 3016.44 462.038 8
 -2 -8 -14 2382.96 872.882 8
 -2 8 14 2085.71 945.136 3
 2 -8 -14 2345.47 622.97 1
 2 -8 -14 3347.26 1041.96 5
 -2 -8 -14 1774.4 510.578 5
 2 -8 -14 2396.51 852.913 2
 2 8 14 1877.5 492.164 4
 -2 -8 14 1960.41 436.853 8
 2 -8 -16 560.01 612.8 1
 -2 -8 -16 -485.113 551.571 5
 -2 -8 -16 -691.071 623.6 1
 -2 8 16 -645.229 601.245 6
 2 8 16 432.731 507.997 4
 -2 8 16 -129.733 970.91 3
 -2 -8 -16 -145.736 541.087 2
 2 8 -16 176.271 524.638 2
 2 8 16 -347.303 747.39 6
 -2 -8 16 -24.1058 756.772 6
 2 -8 -16 130.439 474.057 8
 2 -8 -16 -818.261 995.092 5
 2 8 -16 -460.166 552.729 5
 -2 -8 -16 232.047 872.517 8
 2 -8 -16 -584.14 864.486 2
 -2 8 16 298.501 559.058 7
 -2 -8 16 -283.888 442.915 8
 2 -8 -18 3574.61 1002.48 2
 -2 -8 18 3153.29 905.914 6
 -2 8 18 3668.02 727.561 6
 -2 -8 -18 2028.88 700.03 2
 2 8 18 2485.82 947.393 6
 2 8 -18 4227.25 694.819 2
 -2 8 18 4985.99 1160.59 3
 -2 -8 -18 1289.64 648.768 1
 -2 -8 18 3496.54 545.374 8
 2 -8 -18 3789.95 1055.04 5
 2 8 18 3081.97 617.478 4
 -2 -8 -18 3014.61 643.322 5
 2 -8 -18 3221 727.24 1
 2 -8 -18 4445.38 623.891 8
 -2 8 18 3088 606.586 7
 2 8 -18 4165.28 698.492 5
 -2 8 20 1012.77 716.26 6
 2 -8 -20 932.484 998.477 2
 -2 8 20 888.722 601.453 7
 2 -8 -20 1477.59 1080.61 5
 -2 -8 -20 655.451 704.124 2
 2 8 20 -1077.13 957.294 6
 -2 -8 20 789.623 949.504 6
 2 8 -20 -180.963 666.168 2
 -2 8 20 259.33 1125.42 3
 2 -8 -20 -878.878 679.815 1
 -2 -8 -20 721.111 636.795 5
 2 -8 -20 1149.35 767.117 8
 2 8 -20 -1144.48 721.342 5
 -2 -8 -20 521.29 667.733 1
 -2 8 20 -507.053 656.929 4
 -2 -8 -22 3298.17 870.661 2
 -2 -8 22 696.028 1183.2 6
 -2 -8 -22 2812.02 789.608 1
 2 -8 -22 2231.46 1139.64 2
 2 8 -24 -522.724 788.171 2
 2 8 24 1354.74 1183.5 6
 -2 -8 24 684.256 1091.36 6
 -2 8 24 412.248 904.122 6
 -2 -8 -24 685.051 786.15 5
 2 -8 -24 2093.93 1196.96 5
 2 8 -24 816.033 797.658 5
 2 -8 -24 364.334 1083.52 2
 -2 -8 -24 843.809 770.771 1
 -2 -8 -24 -123.457 815.549 2
 -2 -10 0 12281.2 976.62 1
 2 10 0 11191.6 768.683 7
 -2 -10 2 584.431 575.956 1
 2 10 -2 1099.89 408.904 7
 -2 -10 2 338.363 355.337 8
 -2 -10 -2 -162.839 617.747 1
 2 10 2 420.506 368.666 7
 -2 -10 -4 997.342 252.193 2
 -2 -10 4 1552.44 377.503 8
 2 10 4 1406.36 278.832 6
 2 10 4 1250.56 384.977 3
 -2 -10 4 1636.32 636.278 1
 -2 -10 -4 1375.17 412.088 5
 2 10 -4 2024.9 499.102 7
 2 10 -4 1351.67 316.003 5
 -2 -10 6 4099.89 872.863 1
 2 10 6 2686.46 514.568 6
 -2 -10 -6 4566.02 467.882 5
 2 10 -6 5568.54 743.092 7
 -2 -10 6 2386.74 505.626 8
 2 10 8 30480.9 1826.85 6
 -2 -10 -8 33893.9 1785.14 5
 2 10 -8 35168.8 1827.97 5
 -2 -10 -8 34758.3 1798.63 2
 -2 -10 8 38279.5 2086.38 1
 -2 -10 8 34061.1 1812.41 8
 2 10 8 38775.7 1958.95 4
 -2 -10 -8 35248.6 1922.27 8
 2 10 -8 34855.5 1981.55 7
 -2 -10 -10 2555.44 738.552 1
 -2 10 10 3106.96 795.21 7
 2 10 -10 3012.69 824.842 7
 -2 -10 -10 3522.95 494.978 2
 2 10 10 3599.99 574.151 6
 2 10 -10 4727.7 538.808 5
 -2 -10 -10 3500.53 454.806 5
 2 10 10 2869.77 683.545 4
 2 -10 -10 2598.99 722.818 1
 -2 -10 10 2955.1 458.202 8
 -2 -10 -10 3454.72 754.184 8
 -2 10 12 30657.3 2216.69 3
 -2 -10 -12 36714.1 2078.91 8
 2 10 12 39956.6 1921.48 4
 2 -10 -12 34727.1 2473.45 5
 2 10 -12 32379.7 1865.93 5
 -2 -10 -12 34455.7 2036.17 1
 -2 -10 -12 34784.7 1853.37 2
 2 -10 -12 28548.9 2025.77 1
 -2 -10 12 33733.5 1817.56 8
 2 10 12 31894.9 1927.14 6
 -2 10 12 26173.5 1957.11 7
 -2 10 14 1104.8 1003.4 3
 -2 10 14 462.362 682.114 7
 -2 -10 -14 -118.998 910.457 8
 2 -10 -14 -929.601 886.612 2
 2 -10 -14 -39.6915 1209.86 5
 -2 -10 -14 534.062 487.924 5
 -2 -10 -14 41.5582 722.859 1
 2 -10 -14 713.763 697.304 1
 -2 -10 14 -370.847 453.528 8
 2 10 14 399.837 563.443 4
 -2 -10 -16 -712.51 776.195 1
 2 -10 -16 -994.566 962.46 2
 -2 -10 16 -263.197 525.159 8
 -2 -10 -16 -411.501 601.259 2
 2 10 16 -1040.04 880.229 6
 -2 10 16 -2012.48 1147.29 3
 2 10 -16 -1762.16 642.729 5
 2 -10 -16 -114.975 1278.74 5
 -2 -10 -16 -2159.03 1089.61 8
 -2 -10 -16 -222.562 559.481 5
 2 10 16 -934.587 597.802 4
 -2 -10 -18 -29.868 1099.1 8
 -2 10 18 1062.26 708.91 6
 2 -10 -18 636.526 1302.04 5
 2 10 18 -469.835 914.144 6
 -2 10 18 -876.099 1100.67 3
 2 10 -18 -17.4685 666.804 5
 -2 -10 -18 -561.756 844.009 1
 -2 -10 -18 690.709 604.939 5
 2 10 18 -14.1089 592.97 4
 -2 -10 -18 438.165 651.083 2
 2 -10 -18 2398.75 1046.41 2
 -2 -10 18 546.122 541.883 8
 -2 -10 18 1102.46 797.653 6
 -2 10 20 3754.54 840.122 6
 2 10 20 4467.88 732.917 4
 -2 -10 -20 3502.11 811.707 2
 -2 -10 -20 3815.97 961.948 1
 2 10 20 3230.19 1060.98 6
 -2 10 20 2578.34 1246.71 3
 -2 -10 20 4190.64 981.294 6
 2 -10 -20 7516.07 1212.12 2
 2 -10 -20 4309.44 1336.44 5
 -2 -10 -20 5531.48 792.563 5
 2 10 -20 5981.86 874.678 5
 -2 -10 -20 4107.23 1252.08 8
 -2 10 22 1932.07 876.063 6
 -2 -10 -22 -247.097 807.716 2
 2 10 22 441.138 1142.02 6
 -2 10 22 1615.53 1342.44 3
 -2 -10 22 362.196 1032.18 6
 2 -10 -22 464.781 1377.75 5
 -2 -10 -22 888.529 790.532 5
 2 10 -22 830.736 793.065 5
 2 -10 -22 1362.18 1151.95 2
 -2 -10 -22 1196.24 960.149 1
 2 10 22 378.827 730.308 4
 -2 -12 0 71.1646 438.459 8
 2 12 2 15834.2 1053.2 7
 -2 -12 -2 16670.1 1286.19 1
 -2 -12 -2 16494.7 1046.41 8
 -2 -12 2 15426.2 1004.2 8
 2 12 4 26.5219 501.341 3
 2 12 4 95.4017 230.122 6
 -2 -12 -4 -439.881 641.995 5
 -2 -12 -4 760.053 754.143 1
 -2 -12 4 409.327 433.666 8
 -2 -12 -4 27.0235 502.773 8
 -2 -12 -4 -316.643 277.267 2
 2 12 4 -378.605 452.437 7
 -2 -12 -6 404.58 362.051 2
 2 12 6 445.958 318.825 6
 2 12 6 110.861 529.007 3
 -2 -12 -6 533.189 522.385 8
 -2 -12 -6 -25.2254 613.614 5
 -2 -12 -6 -148.872 752.497 1
 2 12 -6 191.316 465.09 5
 2 -12 -6 -380.393 629.13 8
 2 12 6 256.035 438.479 7
 -2 -12 -8 341.555 397.369 2
 -2 12 8 272.873 863.09 7
 -2 -12 -8 950.225 820.904 1
 -2 -12 -8 -89.0744 507.261 5
 2 12 8 338.507 391.062 6
 -2 -12 -8 775.928 585.192 8
 2 12 -8 -1054.89 531.316 5
 2 -12 -8 191.829 567.963 8
 2 12 8 -121.829 457.472 7
 -2 12 10 11989.9 1659.42 3
 2 -12 -10 11135.4 1308.9 1
 2 12 10 14750.2 1035.01 6
 -2 -12 -10 15915.6 1059.09 5
 -2 -12 -10 15787.7 1016.57 2
 2 12 -10 15574.7 1097.87 5
 -2 -12 -10 19091.1 1405.16 1
 2 -12 -10 17609.1 1113.9 8
 -2 -12 -10 18612.1 1199.18 8
 2 12 10 18607.8 1252.53 4
 2 12 10 17070.8 1056.8 7
 -2 12 10 11463.9 1332.08 7
 -2 12 12 1249.54 836.604 7
 -2 -12 -12 1183.35 537.027 2
 -2 12 12 1947.31 1171.86 3
 2 12 12 1451.58 623.496 6
 -2 -12 -12 1733.06 950.442 1
 2 -12 -12 1336.36 1404.76 5
 2 -12 -12 594.45 870.296 2
 2 12 12 1790.69 534.441 7
 -2 -12 -12 1797.71 770.315 8
 2 -12 -12 1155.98 812.874 1
 2 -12 -12 1533.31 583.376 8
 2 12 12 1576.83 763.547 4
 -2 12 14 1137.96 888.241 7
 -2 12 14 531.812 1184.45 3
 -2 -12 -14 1812.81 955.598 1
 2 -12 -14 1849.8 839.011 1
 -2 -12 -14 911.992 1035.77 8
 2 -12 -14 2975.25 609.847 8
 2 -12 -14 2586.95 1504.82 5
 2 12 -14 1568.36 742.922 5
 -2 -12 -14 2128.05 615.641 5
 2 -12 -14 1972.3 1003.49 2
 2 12 14 2328.86 572.609 7
 2 12 14 2244.14 765.414 4
 2 12 16 172.514 799.349 6
 -2 -12 -16 449.954 1081.65 8
 -2 -12 -16 894.842 650.59 2
 -2 12 16 191.688 1149.69 3
 -2 -12 -16 -824.301 952.035 1
 2 -12 -16 224.028 597.36 8
 2 -12 -16 541.799 1428.82 5
 2 12 -16 122.869 734.689 5
 -2 -12 -16 256.102 603.559 5
 2 -12 -16 1069.98 847.452 1
 2 -12 -16 761.956 1013.51 2
 -2 12 16 -1063.88 858.614 7
 2 12 16 -377.986 682.628 4
 -2 12 18 851.753 901.908 7
 -2 12 18 1494.25 762.706 6
 -2 -12 -18 523.58 703.949 2
 2 12 -18 -296.86 791.21 5
 -2 -12 -18 709.519 1029.05 1
 -2 12 18 1262.26 1228.03 3
 2 12 18 2117.6 923.117 6
 2 -12 -18 1653.62 884.506 1
 2 -12 -18 173.617 1455.36 5
 -2 -12 -18 2028.28 693.401 5
 -2 -12 -18 720.307 1236.48 8
 2 -12 -18 1643.32 1121.18 2
 2 -12 -18 29.4052 649.798 8
 2 12 18 2101.45 711.458 4
 -2 12 20 -1482.16 943.131 7
 -2 12 20 -902.789 869.164 6
 -2 -12 -20 581.277 1064.16 1
 2 12 20 -2282.13 1190.12 6
 2 -12 -20 1137.33 1519.29 5
 -2 -12 -20 1444.75 792.841 5
 2 12 20 -32.4615 785.606 4
 2 -12 -20 -562.821 817.491 8
 2 12 -20 -513.998 871.384 5
 -2 -14 0 29821.1 1640.87 8
 -2 -14 0 28171.3 1883.24 1
 2 14 0 26428.2 1680.91 7
 -2 -14 -2 735.88 793.176 1
 2 14 2 201.399 544.969 7
 2 14 -2 727.046 637.777 7
 -2 -14 -2 527.653 261.639 2
 -2 -14 2 1382.33 503.147 8
 -2 -14 2 243.314 810.223 1
 -2 -14 -2 211.927 509.476 8
 2 14 4 1381.64 562.941 7
 -2 -14 4 2764.36 863.791 1
 2 14 4 1959.76 283.753 6
 2 14 -4 2355.83 727.74 7
 -2 -14 -4 1820.34 854.338 1
 -2 -14 -4 2720.19 593.242 8
 -2 -14 -4 1753.08 378.288 2
 -2 -14 4 2624.02 548.071 8
 2 14 6 335.759 671.838 3
 -2 -14 -6 -428.837 854.818 1
 2 14 6 370.865 324.275 6
 2 14 6 458.119 518.215 7
 -2 -14 -6 899.374 892.389 5
 -2 -14 -6 -223.632 570.881 8
 -2 -14 6 -951.173 899.824 1
 2 14 -6 -1099.35 855.068 7
 -2 -14 6 -67.9175 498.836 8
 2 -14 -6 218.69 648.277 8
 -2 -14 -6 318.178 416.863 2
 -2 14 8 5061.83 1113.36 7
 2 14 8 7150.59 736.05 7
 2 14 8 5432.01 846.554 3
 -2 -14 -8 7307.5 630.921 2
 -2 -14 -8 7562.4 808.799 8
 -2 -14 -8 7275.07 979.35 5
 -2 -14 -8 7039.5 1073.57 1
 2 14 8 5903.63 583.325 6
 -2 -14 8 7302.15 701.212 8
 2 -14 -8 9440.44 867.034 8
 2 14 -8 5841.69 808.082 5
 2 14 -8 6410.23 1066.99 7
 -2 -14 8 7380.27 1122.14 1
 -2 -14 10 -457.342 538.692 8
 -2 -14 -10 707.747 520.748 2
 -2 14 10 1362.1 997.355 7
 2 14 -10 2793.94 1188.64 7
 -2 -14 -10 -145.967 712.789 8
 2 14 10 -439.051 805.723 3
 -2 -14 -10 -321.138 806.265 5
 2 -14 -10 -641.52 975.425 2
 2 -14 -10 411.905 879.204 1
 -2 -14 -10 382.206 942.19 1
 2 14 10 -697.161 951.733 4
 2 -14 -10 -704.249 619.641 8
 2 14 10 175.508 556.479 7
 2 14 12 8312.1 1050.75 4
 -2 -14 -12 5120.09 702.779 2
 -2 14 12 5887.02 1156.67 7
 2 -14 -12 6014.52 1052.77 1
 2 14 12 5535.8 742.071 6
 -2 14 12 2084.26 1388.6 3
 2 -14 -12 2385.25 1480.24 5
 2 -14 -12 6364.19 788.972 8
 -2 -14 -12 6004.74 1132.03 1
 2 -14 -12 4192.87 1096.41 2
 -2 -14 -12 8236.63 922.322 8
 -2 -14 12 5671.64 683.298 8
 2 14 12 6675.65 746.167 7
 -2 14 14 -699.26 966.394 7
 -2 14 14 1179.7 1301.45 3
 2 -14 -14 -1207.74 1622.7 5
 2 14 -14 192.842 728.262 5
 -2 -14 -14 996.389 1031.48 1
 2 -14 -14 690.431 929.749 1
 -2 -14 -14 288.918 692.379 5
 2 -14 -14 62.5382 1025.76 2
 -2 -14 -14 184.589 882.742 8
 2 -14 -14 209.287 639.701 8
 -2 -14 14 395.756 616.752 8
 2 14 14 360.677 590.396 7
 2 14 14 161.884 848.059 4
 -2 14 16 -622.456 992.208 7
 2 -14 -16 1202.43 978.97 1
 -2 -14 -16 -239.6 676.693 2
 -2 14 16 854.687 1286.82 3
 2 14 16 -142.329 803.124 6
 -2 -14 -16 -287.044 1066.16 1
 2 14 -16 139.822 833.468 5
 2 -14 -16 -724.14 1721.06 5
 2 -14 -16 49.007 685.992 8
 -2 -14 -16 -665.416 782.806 5
 2 -14 -16 -647.507 1134.59 2
 -2 -14 -16 105.225 1050 8
 -2 -14 16 426.385 622.069 8
 2 14 16 453.27 610.591 7
 2 14 16 19.4809 867.432 4
 -2 14 18 -2317.38 898.627 6
 -2 14 18 -3749.35 1563.65 3
 2 14 18 -1698.18 1089.22 6
 2 14 -18 -2422.36 968.482 5
 2 14 18 -2405.77 965.482 4
 -2 14 20 14158.9 1266.44 6
 -2 14 20 12228.4 1741.08 3
 -2 -14 -20 14834.6 1284.35 5
 2 14 -20 10356.5 1241.92 5
 -2 -14 -20 11525.8 1612.16 1
 2 -14 -20 16551.9 1663.4 2
 2 14 20 17615 1229.85 4
 2 -14 -20 14143.7 2150.81 5
 2 -14 -20 9875.85 1428.98 1
 2 14 20 10766.2 1418 6
 2 -14 -20 15409.5 1198.27 8
 -2 -14 -20 12149.6 1743.87 8
 2 14 20 14148.8 1113.92 7
 -2 14 20 13255 1395.85 7
 2 16 0 -978.098 779.941 7
 -2 -16 0 -311.003 935.828 1
 -2 -16 0 -792.916 574.322 8
 -2 -16 -2 8154.45 716.453 2
 -2 -16 -2 12179.6 1323.99 1
 -2 -16 2 11224.2 1328.63 1
 -2 -16 -2 14872.3 984.8 8
 -2 -16 2 17191 974.341 8
 2 16 2 10395 1052.38 7
 2 16 -2 10645.9 1136.88 7
 2 16 4 421.385 677.653 7
 -2 -16 -4 -64.6269 957.136 1
 -2 -16 -4 -474.522 632.407 8
 -2 -16 4 1326.83 1017.79 1
 -2 -16 -4 502.312 434.341 2
 2 16 -4 2495.72 983.022 7
 -2 -16 4 315.28 603.839 8
 -2 -16 -6 -2665.62 1032.68 1
 -2 -16 6 -2023.37 1150.2 1
 2 16 6 -1081.29 385.768 6
 2 16 6 -1939.48 729.566 7
 2 -16 -6 -969.534 806.35 8
 -2 -16 -6 -591.224 683.175 8
 -2 -16 6 -936.314 625.597 8
 2 16 -8 2273.52 1151.28 7
 -2 16 8 143.722 1090.14 7
 2 16 8 708.854 854.89 3
 2 16 8 1345.65 652.574 7
 2 16 8 500.85 422.706 6
 -2 -16 8 1027.04 1043.47 1
 -2 -16 -8 1552.79 1115.15 5
 -2 -16 -8 147.658 695.618 8
 -2 -16 8 744.097 575.76 8
 2 -16 -8 481.623 688.274 8
 -2 -16 -8 949.14 963.995 1
 -2 -16 -8 749.352 519.091 2
 -2 16 10 2217.64 1193.17 7
 2 16 -10 3509.13 1266.07 7
 2 16 10 3894.17 576.722 6
 2 16 10 3155.61 924.24 3
 -2 -16 -10 3162.41 1150.82 5
 2 -16 -10 4053.8 1110.22 2
 -2 -16 -10 3698.89 1093.1 1
 -2 -16 -10 4646.63 825.773 8
 2 16 10 3586.3 726.267 7
 -2 -16 10 4810.03 691.558 8
 2 -16 -10 4492.73 789.34 8
 -2 -16 -10 3719.3 638.218 2
 2 16 12 -1045.8 1043.89 4
 2 -16 -12 -1912.67 1056.93 1
 -2 16 12 1310.17 1124.62 7
 2 -16 -12 168.339 724.843 8
 -2 -16 -12 987.696 806.252 8
 -2 -16 -12 334.822 1029.9 1
 2 -16 -12 425.736 1017.49 2
 -2 -16 12 96.1656 620.461 8
 2 16 12 129.33 644.699 7
 -2 -16 14 960.171 654.583 8
 -2 -16 -14 -319.31 724.349 2
 -2 16 14 -1750.55 1262.26 7
 -2 16 14 989.89 1533.45 3
 2 -16 -14 495.051 1063.99 1
 2 16 14 -700.904 770.906 6
 2 16 14 -497.458 1028.17 3
 2 -16 -14 721.874 1680.28 5
 -2 -16 -14 98.0096 1046.81 5
 2 16 14 503.889 1052.26 4
 2 -16 -14 33.3964 1137.47 2
 -2 -16 -14 1774.3 1136.27 1
 2 16 -14 -337.551 844.595 5
 -2 -16 -14 511.677 965.144 8
 2 -16 -14 942.829 771.793 8
 2 16 14 -281.666 682.721 7
 -2 16 16 644.314 1121.04 7
 -2 16 16 -3126.84 1614.14 3
 2 16 -16 -1066.16 909.315 5
 2 16 16 -1804.2 844.897 6
 2 16 16 -172.182 1121.31 3
 2 -16 -16 -383.716 1864.1 5
 -2 -16 -16 -2073.85 1075.91 5
 2 -16 -16 -539.128 1134.98 1
 -2 -16 -16 -939.221 1167.32 1
 -2 -16 -16 -1407.74 770.16 2
 2 -16 -16 758.149 1229.54 2
 -2 -16 -16 -370.445 1102.04 8
 2 -16 -16 -355.182 784.504 8
 -2 -16 16 -489.987 748.789 8
 2 16 16 23.1942 1059.18 4
 2 16 16 -641.161 687.189 7
 -2 16 18 7730.18 1333.63 7
 2 -16 -18 8127.93 1356.47 1
 2 -16 -18 9690.87 2108.29 5
 -2 -16 -18 8520.56 1019.76 2
 -2 -16 -18 8369.61 1198.84 5
 -2 -16 -18 9101.02 1458.5 1
 2 -16 -18 11868.4 1054.89 8
 -2 16 18 7958.47 1698.2 3
 -2 -16 -18 9901.29 1444.93 8
 2 -16 -18 6793.89 1485.58 2
 2 16 18 8631.48 978.465 7
 2 16 18 10473 1219.67 4
 -2 -18 0 14399.5 1517.23 1
 -2 -18 0 14888.8 1113.03 8
 2 18 0 12414.4 1284.73 7
 2 18 -2 -400.18 929.837 7
 -2 -18 2 716.089 1043.04 1
 2 18 2 121.475 806.874 7
 -2 -18 -2 115.914 1005.36 1
 -2 -18 -2 108.232 652.314 8
 -2 -18 2 996.438 650.933 8
 2 18 4 992.541 817.162 7
 2 18 -4 65.013 1053.78 7
 -2 -18 -4 2281.02 1046.63 1
 -2 -18 4 2060.46 1139.19 1
 -2 -18 -4 862.278 678.353 8
 -2 -18 4 142.094 647.031 8
 2 18 6 1141.61 747.466 7
 2 18 -6 -559.448 1140.68 7
 -2 -18 -6 -635.957 1036.26 1
 -2 -18 6 -650.922 668.571 8
 -2 -18 6 -754.913 1126.89 1
 -2 -18 -6 836.957 738.058 8
 2 18 8 3299.52 804.724 7
 2 18 -8 788.114 1260.92 7
 -2 18 8 1405.57 1219 7
 -2 -18 -8 3204.02 1114.01 1
 -2 -18 8 1742.65 1214.09 1
 -2 -18 -8 3320.44 856.93 8
 -2 -18 8 2045.62 709.705 8
 2 -18 -8 2368.08 811.301 8
 -2 -18 -10 -846.043 1144.34 1
 -2 18 10 -3477.99 1431.52 7
 2 -18 -10 -3179.78 1216.06 2
 2 -18 -10 -1480.89 818.352 8
 2 18 10 -1280.89 801.804 7
 -2 -18 10 -523.568 690.046 8
 -2 -18 -10 -1530.5 876.638 8
 -2 18 12 -3304.08 1508.49 7
 2 18 14 1052.3 773.917 7
 -2 18 14 300.758 1283.43 7
 2 -18 -14 486.713 844.17 8
 -2 -18 -14 -774.621 1031.38 8
 -2 -18 14 -776.425 736.762 8
 2 18 14 799.647 1159.87 4
 2 -18 -14 -709.291 1248.81 2
 -2 -18 -14 1091.94 1201.7 1
 2 -18 -14 1760.81 1194.58 1
 -2 -20 0 -1480.07 1272.13 1
 2 20 0 -1317.99 1108.73 7
 -2 -20 0 -1245.23 756.915 8
 2 20 2 -1722.54 1021.03 7
 -2 -20 2 46.793 1249.68 1
 -2 -20 -2 1758.19 790.79 8
 2 20 -2 -1636.45 1302.37 7
 -2 -20 2 833.875 762.867 8
 -2 -20 -2 2119.86 1242.06 1
 2 20 -4 2936.76 1406.34 7
 2 20 8 1111.88 895.122 7
 2 20 -8 -372.111 1489.85 7
 -2 -20 -8 207.085 1157.57 1
 2 -20 -8 -593.347 895.608 8
 -2 -20 -8 910.618 885.931 8
 -2 -20 8 -796.504 747.732 8
 -2 20 10 661.371 1412.14 7
 -2 -20 -10 3106.85 1222.35 1
 2 20 10 2462.1 947.62 7
 2 -20 -10 2621.77 1257.74 2
 -2 -20 -10 2818.59 964.771 8
 -2 -20 10 2669.06 800.783 8
 2 -20 -10 2808.38 914.746 8
 2 22 0 1079.81 1299.43 7
 -2 -22 0 2942.48 1339.49 1
 -2 -22 0 541.33 803.77 8
 -2 -22 2 -215.186 1334.3 1
 2 22 -2 -780.669 1269.6 7
 -2 -22 -2 -201.13 1258.96 1
 2 22 2 1569.01 1164.97 7
 -2 -22 -2 371.815 808.892 8
 -2 -22 2 106.28 782.15 8
 -3 1 5 3798.24 679.679 3
 3 1 -5 3201.09 647.119 5
 -3 1 7 9709.3 845.461 3
 -3 -1 7 9689.63 774.422 3
 3 -1 -7 7622.11 911.725 5
 3 1 -7 7385.22 834.407 5
 3 -1 -7 9048.97 729.136 2
 3 1 -7 9044.38 688.282 2
 -3 1 9 89.4074 561.061 3
 -3 -1 9 238.112 512.593 3
 3 -1 -9 -196.708 629.585 5
 3 1 -9 575.247 522.878 5
 3 -1 -9 -366.704 460.635 2
 3 1 -9 209.198 419.347 2
 3 -1 -11 552.921 590.795 2
 3 1 -11 874.693 573.796 2
 -3 1 13 3777.16 960.427 3
 3 -1 -13 3574.47 867.112 5
 -3 1 15 27080.9 1615.71 6
 -3 -1 15 28132.2 1608.12 6
 3 -1 -15 29099.3 1775.68 5
 3 1 -15 29216.3 1712.45 5
 3 -1 -15 25077.7 1763.66 2
 3 1 -15 27765.4 1730.68 2
 -3 1 17 25467.9 1479.13 6
 -3 -1 17 22000.1 1455.31 6
 3 -1 -17 23461.8 1591.61 5
 3 1 -17 24285.1 1555.24 5
 3 -1 -17 25667.4 1645.17 2
 3 1 -17 23490.8 1592.48 2
 -3 1 21 -245.659 732.497 6
 -3 -1 21 353.659 725.888 6
 3 1 -21 -48.063 831.53 2
 3 -1 -21 228.775 876.42 5
 3 1 -21 -137.577 795.51 5
 3 -1 -21 51.213 886.421 2
 3 -1 -23 -831.499 1008.41 2
 3 1 -23 430.771 941.966 2
 -3 1 23 998.374 860.327 6
 -3 -1 23 1395.67 926.285 6
 3 -1 -23 1550.73 916.943 5
 3 1 -23 2007.9 864.109 5
 3 -1 -25 2771.32 1093.65 2
 3 1 -25 3149.87 1018.58 2
 -3 1 25 1866.86 1022.46 6
 -3 -1 25 3155.16 1098.36 6
 3 -1 -25 2654.08 1006.12 5
 3 1 -25 1412.73 958.615 5
 3 3 -3 1221.07 167.743 4
 -3 -3 5 59130.3 2832.06 3
 3 3 -5 51989.6 2885.71 5
 3 3 -5 51959.4 2749.36 2
 3 3 -5 51888.7 2649.79 4
 -3 -3 7 5394.97 579.759 3
 -3 3 7 3992.22 751.802 3
 3 3 -7 5417.79 608.867 5
 -3 -3 7 4844.62 353.367 1
 3 3 -7 4904.49 492.589 2
 3 -3 -7 4022.09 822.789 5
 -3 -3 7 4364.57 405.355 8
 3 3 -7 5049.75 310.434 4
 -3 3 9 9393.04 940.886 3
 -3 -3 9 9526.17 815.312 3
 3 -3 -9 8607.25 1102.79 5
 3 3 -9 9503.36 780.927 5
 3 -3 -9 9746.43 841.482 2
 3 3 -9 10254 753.294 2
 -3 -3 9 9523.55 610.622 1
 -3 -3 9 7515.13 576.447 8
 3 3 -9 9481.52 506.005 4
 -3 -3 11 -91.8031 374.919 6
 3 3 -11 -367.126 511.127 5
 3 3 -11 -730.216 559.18 2
 3 -3 -11 156.567 320.605 8
 -3 3 13 20495.3 1491.76 3
 3 -3 -13 19792.8 1474.15 5
 3 -3 -13 19442.8 1396.72 2
 3 -3 -13 18657.3 1006.43 8
 -3 3 15 23965.9 1623.16 3
 -3 3 15 23103.5 1306.32 6
 -3 -3 15 20925.5 1274.04 6
 3 -3 -15 20224.3 1523.01 5
 3 3 -15 26195.4 1367.11 5
 3 -3 -15 21407.1 1494.95 2
 3 3 -15 21980.6 1366.3 2
 3 -3 -15 18053 1066.47 8
 -3 3 17 6867.62 750.571 6
 -3 -3 17 7364.91 756.085 6
 -3 3 17 7645.29 1139.46 3
 3 3 -17 7303.6 784.132 5
 3 -3 -17 5508.63 480.288 8
 3 3 -17 7278.69 835.033 2
 3 -3 -17 8248.1 1052.31 5
 3 -3 -17 7002.84 982.253 2
 -3 3 17 5281.01 408.146 4
 3 3 -19 1108.18 792.811 2
 -3 3 19 -148.307 728.885 6
 -3 -3 19 1138.53 764.496 6
 3 -3 -19 26.7259 950.409 5
 3 3 -19 1593.52 734.839 5
 -3 3 19 128.329 221.204 4
 3 -3 -19 -543.71 1014.78 2
 3 3 -21 955.245 801.655 2
 -3 3 21 -616.126 733.766 6
 -3 -3 21 -1033.01 780.975 6
 3 -3 -21 -604.545 979.238 5
 3 3 -21 611.571 756.27 5
 3 -3 -21 -1226.76 944.896 2
 3 3 -23 -779.104 936.186 2
 -3 3 23 -1964.16 905.463 6
 -3 -3 23 -3251.88 1067.37 6
 3 -3 -23 -676.811 1029.47 5
 3 3 -23 574.988 864.258 5
 3 -3 -23 -28.5711 1071.32 2
 3 -3 -25 1126.81 1065.4 2
 3 3 -25 1083 958.796 2
 -3 3 25 846.887 936.511 6
 -3 -3 25 2677.82 1127.42 6
 3 -3 -25 1208.55 1078.3 5
 3 3 -25 872.545 937.785 5
 3 5 -1 2203.75 244.35 4
 -3 -5 1 1408.99 262.592 1
 -3 -5 -1 2004.84 400.35 8
 -3 -5 1 1300.27 376.321 8
 3 5 1 1719.95 236.054 4
 -3 -5 3 12929.7 937.608 3
 -3 -5 3 13634.9 814.026 1
 -3 -5 3 11122 824.909 8
 3 5 3 14819 791.098 4
 -3 -5 -3 13007.5 916.045 8
 3 5 -3 14526.2 772.05 4
 -3 -5 5 1992.08 407.199 3
 -3 -5 5 1290.12 340.595 1
 3 5 -5 1687.61 480.557 5
 3 5 5 1560.95 268.799 4
 3 5 -5 1088.24 313.666 2
 -3 -5 -5 1523.89 421.208 8
 3 5 -5 1882.94 262.598 4
 -3 -5 5 1650.18 311.965 8
 -3 5 7 31215.8 2305.34 3
 -3 -5 7 41334.6 2060.03 3
 -3 -5 7 34061.7 1929.69 6
 -3 -5 7 35503.8 1934.8 8
 3 5 -7 37368.4 2026.33 5
 3 5 -7 35117.2 1989.78 2
 -3 -5 7 44041.5 2031.07 1
 3 5 7 36346.5 1964.91 4
 3 5 -7 38988.4 1925.57 4
 3 5 -7 38688.6 1917.49 7
 -3 -5 9 -515.868 315.654 6
 3 -5 -9 -192.98 609.562 2
 3 5 -9 -319.421 424.813 5
 3 5 -9 180.439 264.211 7
 -3 -5 9 138.395 421.215 1
 3 5 -9 201.058 436.683 2
 -3 -5 9 340.458 287.693 8
 3 -5 -13 11783.7 1396.13 5
 3 -5 -13 13592.4 1175.76 2
 -3 -5 13 12181 724.023 8
 3 -5 -13 13700.5 787.175 8
 -3 -5 15 4958.92 702.407 6
 -3 5 15 5254.35 1036.55 3
 3 5 -15 6251.69 663.52 5
 3 5 -15 4927.96 725.28 2
 3 -5 -15 5745.31 1134.07 5
 -3 -5 15 4523.9 362.56 8
 3 -5 -15 6222.32 464 8
 3 -5 -15 5554.51 953.667 2
 3 5 -17 5621.31 792.899 2
 -3 5 17 6004.62 759.952 6
 -3 -5 17 6167.54 772.75 6
 -3 5 17 5339.45 1120.76 3
 3 5 -17 7049.11 737.235 5
 3 -5 -17 7369.91 1186.89 5
 -3 -5 17 4594.29 352.866 8
 3 -5 -17 6520.32 1035.95 2
 3 -5 -17 6104.56 503.861 8
 3 5 -19 1726.91 742.862 2
 -3 5 19 -231.878 672.204 6
 -3 -5 19 1505.95 767.935 6
 -3 5 19 1741.2 1144.71 3
 3 -5 -19 2583.19 561.564 8
 3 -5 -19 3230.56 1027 5
 -3 5 19 1857.99 472.964 4
 3 5 -19 2123.82 673.366 5
 3 -5 -19 2676.66 1003.5 2
 3 -5 -21 -244.323 1032.95 2
 3 5 -21 -1492.39 826.863 2
 -3 5 21 -583.029 739.443 6
 -3 -5 21 -25.5761 906.081 6
 -3 5 21 -77.5382 1240.85 3
 3 -5 -21 -1215.88 1259.26 5
 3 5 -21 -397.107 746.207 5
 3 7 -1 1121.47 342.97 4
 -3 -7 1 1428.98 405.215 1
 -3 -7 -1 1468.24 393.297 8
 -3 -7 1 1168.65 358.817 8
 -3 -7 -1 954.484 356.21 1
 3 7 1 1706.64 330.836 4
 3 7 -3 1824.49 370.105 4
 -3 -7 3 1769.81 405.148 3
 -3 -7 -3 1268.32 356.588 1
 -3 -7 3 1463.12 438.475 1
 3 7 -3 1411.24 505.999 5
 3 7 -3 1423.87 261.53 2
 -3 -7 -3 1445.87 497.721 8
 -3 -7 3 1383.97 329.143 8
 3 7 3 1265.88 330.233 4
 -3 -7 5 29997.7 1504.03 3
 -3 -7 5 26635.3 1394.82 6
 3 7 -5 28718.7 1505.23 5
 -3 -7 -5 26202 1487.61 1
 3 7 -5 23601.6 1426.84 2
 -3 -7 5 32206.8 1615 1
 -3 -7 -5 23387 1608.54 8
 3 7 -5 27324.2 1440.16 7
 -3 -7 5 26946.5 1450.42 8
 3 7 5 27561.3 1464.46 4
 -3 -7 7 1962.84 319.781 6
 -3 -7 7 2104.69 560.592 1
 3 7 -7 2055.27 409.827 5
 -3 -7 -7 2279.32 420.558 1
 -3 -7 7 1851.01 351.255 8
 3 7 -7 1635.77 382.167 2
 3 7 -7 2106.6 350.695 7
 -3 -7 -9 3269.66 928.891 5
 -3 -7 9 4473.92 537.547 6
 -3 -7 9 2269.74 782.791 1
 3 7 -9 4272.28 597.604 7
 3 7 -9 6346.79 612.947 2
 3 7 -9 4497.29 571.615 5
 3 7 -11 -528.914 455.743 2
 -3 7 11 -70.1606 990.516 3
 -3 -7 11 689.502 577.705 1
 -3 -7 11 477.509 444.323 6
 3 7 -11 -356.433 492.534 7
 3 -7 -11 -265.781 1226.26 5
 3 7 -11 293.04 427.177 5
 3 -7 -11 -57.8428 477.403 8
 -3 -7 11 308.398 293.568 8
 3 7 -13 3027.98 703.716 7
 -3 7 13 4115.65 1047.48 3
 3 -7 -13 3532.12 1213.57 5
 3 7 13 3739.42 573.439 4
 -3 -7 13 4054.75 389.599 8
 3 -7 -13 3992.47 886.805 2
 3 -7 -13 3864.01 498.863 8
 -3 -7 15 7835.51 864.904 6
 -3 7 15 9107.53 1255.6 3
 3 7 -15 9947.57 809.914 5
 3 -7 -15 9294.85 1146.46 2
 -3 -7 -15 8072.87 937.077 5
 3 7 -15 8970.86 842.898 2
 3 -7 -15 9368.13 1429.57 5
 -3 -7 15 9451.33 605.76 8
 3 -7 -15 10168 706.941 8
 -3 7 19 1813.04 737.567 7
 3 7 -19 886.305 703.392 2
 -3 7 19 2224.81 745.025 6
 -3 -7 19 666.073 878.915 6
 -3 7 19 1302.08 1145.46 3
 -3 -7 -19 2144.6 819.94 5
 3 -7 -19 322.049 1159.82 5
 3 7 -19 930.707 668.089 5
 3 -7 -19 759.081 1032.99 2
 3 -7 -19 2261.29 531.259 8
 -3 7 21 -283.228 806.676 6
 3 7 -21 104.809 737.834 2
 -3 -7 21 -328.225 924.772 6
 -3 7 21 769.976 1234.57 3
 3 -7 -21 -1098.06 1318.9 5
 3 7 -21 19.0745 705.995 5
 -3 -7 -21 92.9206 847.332 5
 3 -7 -21 -1413.34 1102.43 2
 3 -7 -23 -135.536 1166.89 2
 -3 7 23 499.025 909.932 6
 3 7 -23 1864.32 849.428 2
 -3 -7 23 712.898 1139.25 6
 -3 7 23 944.715 1390.49 3
 3 -7 -23 -619.33 1379.52 5
 3 7 -23 -418.45 804.126 5
 -3 -7 -23 319.533 867.619 5
 -3 -9 -1 -316.057 538.274 1
 -3 -9 1 118.178 620.995 1
 -3 -9 1 64.8581 396.798 8
 3 9 -1 -138.324 334.056 7
 -3 -9 -3 5373.02 726.42 1
 -3 -9 3 6983.03 797.137 1
 -3 -9 3 6797.16 578.041 8
 3 9 -3 7115.44 563.397 7
 -3 -9 5 4910.39 472.816 6
 3 9 -5 6676.09 530.765 5
 -3 -9 -5 5294 484.511 5
 3 9 -5 6114.47 443.131 2
 -3 -9 5 5997.34 555.385 8
 -3 -9 5 4758.22 787.282 1
 3 9 -5 6566.97 560.59 7
 -3 -9 7 29822.3 1856.12 6
 3 9 -7 39989.8 1848.17 5
 -3 -9 -7 33852.7 1874.54 5
 3 9 -7 34921.7 1843.52 2
 -3 -9 7 34138.7 2053.3 1
 -3 -9 -7 34824 2098.08 8
 -3 -9 7 34587.6 1867.61 8
 3 9 7 35450.2 1972.08 4
 3 9 -9 3368.01 572.335 7
 -3 9 9 4040.98 1292.05 3
 3 9 -9 3056.03 456.603 2
 -3 -9 -9 3986.57 917.917 8
 -3 -9 9 3987.39 558.557 6
 3 9 9 3947.65 556.043 4
 -3 -9 9 4007.73 722.99 1
 -3 -9 -9 3397.96 496.612 5
 -3 -9 9 3359.55 430.099 8
 -3 -9 -9 3664.29 657.497 1
 3 9 -11 1503.19 657.177 7
 -3 9 11 867.984 1122.31 3
 3 9 -11 1303.34 453.748 2
 -3 -9 11 1600.62 566.478 6
 -3 -9 -11 745.269 557.267 1
 3 -9 -11 994.218 1290.06 5
 -3 -9 -11 1303.21 505.816 5
 3 -9 -11 935.746 822.329 2
 -3 -9 11 1866.13 721.297 1
 3 9 -11 932.272 427.817 5
 -3 -9 -11 525.315 881.53 8
 -3 -9 11 872.416 363.789 8
 3 9 11 1253.34 500.257 4
 3 -9 -11 1551.25 551.534 8
 3 9 -13 5964.56 913.289 7
 -3 9 13 5847.78 1260.58 3
 3 9 13 7837.65 682.473 4
 -3 -9 -13 5967.16 739.632 1
 3 -9 -13 6244.44 1530.68 5
 3 -9 -13 4317.62 993.369 2
 -3 -9 13 6116.4 522.482 8
 3 -9 -13 5694.91 628.162 8
 -3 -9 -13 5956.58 1069.98 8
 3 9 -15 2470.03 608.516 2
 -3 9 15 1368.21 1140.98 3
 -3 -9 15 2826.41 813.111 6
 3 9 15 1994.35 780.714 6
 3 -9 -15 3712.17 1439.55 5
 3 -9 -15 3084.34 1038.28 2
 -3 -9 -15 1044.09 1039.13 8
 -3 -9 -15 3090.9 679.922 1
 -3 -9 15 3934.07 459.762 8
 3 9 15 4271.16 635.963 4
 3 -9 -15 3737.39 564.456 8
 -3 -9 -15 2129.07 625.901 5
 3 9 -15 3486.25 590.345 5
 -3 9 17 4145.59 930.991 7
 -3 9 17 6292.1 1299.3 3
 -3 -9 17 5700.53 1000.99 6
 3 9 17 4151.27 944.287 6
 3 9 -17 5979.5 741.606 5
 3 9 -17 7041.4 775.135 2
 3 -9 -17 3588.41 1443.08 5
 3 -9 -17 6431.99 655.739 8
 -3 -9 17 6435.16 543.095 8
 -3 -9 -17 5797 796.17 5
 3 9 17 6823.77 761.433 4
 3 -9 -17 5769.27 1159.17 2
 -3 -9 -17 4616.9 792.82 1
 -3 -9 -19 560.158 691.545 1
 -3 9 19 808.985 839.562 7
 -3 9 19 705.141 755.724 6
 3 9 -19 -336.347 656.387 2
 -3 9 19 -684.516 1191.01 3
 -3 -9 19 -348.155 920.147 6
 3 9 19 867.343 864.269 6
 3 -9 -19 -2001.07 1468.04 5
 3 -9 -19 498.048 547.843 8
 3 9 -19 -16.7283 652.714 5
 -3 -9 -19 937.271 727.258 5
 3 -9 -19 -302.454 1101.86 2
 -3 9 23 -264.511 877.857 6
 3 9 -23 -22.8972 783.899 2
 -3 -9 23 -586.385 1121.4 6
 -3 9 23 -44.8471 1370.17 3
 3 9 23 -697.358 1015.13 6
 3 -9 -23 880.236 1456.85 5
 -3 -9 -23 -548.395 775.24 5
 3 9 -23 -835.755 797.27 5
 -3 -9 -23 -148.089 793.038 1
 3 -9 -23 811.591 1249.47 2
 -3 -11 -3 9668.54 1041.8 1
 -3 -11 -3 11577.8 885.262 8
 3 11 3 12022.6 962.98 4
 3 11 3 9205.6 761.753 7
 3 11 5 46734.1 2355.04 4
 3 11 -5 41484.9 2137.55 5
 -3 -11 -5 39522.6 2130.71 5
 -3 -11 -5 42447.1 2445.69 1
 -3 -11 -5 49649.5 2383.4 8
 -3 -11 7 11379 836.856 6
 3 11 -7 13241.4 769.278 5
 -3 -11 -7 11553.2 756.36 5
 -3 -11 -7 11954.4 1111.29 1
 -3 -11 7 13466.7 1143.03 1
 -3 -11 -7 14166.8 1112.48 8
 3 11 7 15823.2 1037.96 4
 3 11 -9 1107.56 614.518 7
 -3 -11 -9 -172.548 698.553 1
 -3 -11 9 556.859 481.158 6
 3 11 9 1251.72 507.667 6
 3 11 -9 878.023 367.169 5
 -3 -11 -9 602.097 353.096 5
 -3 -11 -9 296.167 845.881 8
 -3 -11 9 966.088 766.851 1
 3 11 9 807.3 574.239 4
 -3 -11 11 340.179 812.092 1
 -3 -11 -11 956.416 737.898 1
 3 11 -11 -1481.95 766.822 7
 -3 11 11 1747.19 1275.53 3
 -3 -11 -11 330.16 935.944 8
 -3 -11 11 243.724 567.439 6
 3 11 -11 570.573 433.292 2
 3 11 11 -182.668 570.419 6
 3 -11 -11 -264.928 918.017 2
 3 11 -11 536.628 423.124 5
 -3 -11 -11 -18.3473 404.629 5
 3 11 11 14.2396 572.044 4
 3 11 -13 3878.79 1031.24 7
 -3 11 13 2000.22 1314.41 3
 3 -11 -13 3569.08 1535.53 5
 3 -11 -13 3117.45 1078.84 2
 -3 -11 -13 4032.38 1158.37 8
 3 11 13 4911.59 699.453 4
 -3 -11 -13 4302.94 847.645 1
 -3 -11 -15 6227.3 935.835 1
 -3 -11 15 6918.83 966.213 6
 -3 11 15 8300.55 1461.82 3
 3 11 15 5078.86 930.646 6
 3 11 -15 7357.95 714.174 5
 -3 -11 -15 6609.44 699.398 5
 3 -11 -15 3752.65 1701.87 5
 3 11 -15 6320.83 734.586 2
 -3 -11 -15 5137.27 739.067 2
 3 11 15 8181.31 805.718 4
 3 -11 -15 5977.85 1228.37 2
 -3 -11 -15 5478.73 1249.14 8
 -3 -11 15 7046.01 626.278 8
 -3 11 17 1697.49 1238.42 3
 -3 -11 17 701.63 847.142 6
 3 11 -17 1325.01 620.992 2
 3 11 17 -364.968 862.45 6
 -3 -11 -17 147.374 624.37 2
 3 -11 -17 54.12 1636.1 5
 -3 -11 -17 623.333 591.098 5
 -3 -11 -17 1382.22 1194.08 8
 3 -11 -17 2049.13 1126.66 2
 3 11 -17 686.005 597.42 5
 3 -11 -17 1216.01 588.537 8
 -3 -11 17 1596.26 490.568 8
 3 11 17 1119.76 653.089 4
 -3 -11 -17 952.745 823.839 1
 -3 11 19 -697.812 1349.83 3
 3 11 19 151.078 709.435 4
 -3 -11 19 -2930.82 1064.01 6
 3 11 19 -1883.01 1047.64 6
 3 11 -19 -929.335 740.335 2
 -3 -11 -19 -205.987 728.366 2
 3 -11 -19 -1232.25 1719.42 5
 3 11 -19 49.213 682.321 5
 -3 -11 -19 -407.365 677.987 5
 -3 -11 -19 -1716.2 1310.59 8
 3 -11 -19 -1597.94 1232.31 2
 3 -11 -19 -2132.3 678.228 8
 -3 -11 -19 -1158.38 896.093 1
 -3 11 21 2071.05 884.128 6
 -3 11 21 673.308 1335.93 3
 -3 -11 21 936.342 1012.59 6
 3 11 21 1006.35 1058.65 6
 3 11 -21 459.544 757.28 2
 3 -11 -21 888.918 1653.39 5
 3 11 -21 929.016 745.027 5
 -3 -11 -21 -633.299 740.533 5
 3 -11 -21 662.924 1292.04 2
 3 11 21 -615.352 758.153 4
 -3 -11 -21 853.219 955.4 1
 -3 -13 -1 3194.86 883.367 1
 -3 -13 -1 4081.4 607.506 8
 -3 -13 1 3774.23 586.106 8
 -3 -13 1 3048.67 845.916 1
 3 13 1 2664.36 554.805 7
 3 13 -1 2808.72 576.937 7
 -3 -13 -3 19574.7 1430.09 1
 -3 -13 3 17715.8 1393.31 1
 -3 -13 -3 17187.2 1163.18 8
 -3 -13 3 16936 1117.46 8
 3 13 3 16488.8 1115.97 7
 3 13 -3 17441.8 1168.28 7
 3 13 5 7872.58 924.531 4
 3 13 5 4442.42 574.789 3
 -3 -13 -5 5670.67 625.178 5
 3 13 -5 6899.44 428.381 5
 -3 -13 -5 10317.4 1103.31 1
 -3 -13 5 8711.09 1017.25 1
 -3 -13 -5 7899.9 786.652 8
 -3 -13 5 8095.83 669.407 8
 3 13 5 6559.99 670.086 7
 3 13 -5 6826.58 767.226 7
 3 13 7 3524.58 800.425 4
 3 13 -7 3411.33 743.313 7
 3 13 7 2909.66 521.138 6
 -3 -13 -7 3855.96 978.663 1
 -3 -13 7 2299.51 525.176 8
 -3 -13 -7 2788.79 481.411 5
 -3 -13 7 2399.25 853.462 1
 3 13 -7 2448.57 367.593 5
 3 13 7 3248.99 567.785 7
 -3 -13 -7 2424.4 714.845 8
 3 13 -9 -21.445 776.055 7
 -3 -13 9 410.754 875.569 1
 -3 -13 -9 1501.44 396.228 2
 -3 -13 -9 1244.03 903.356 1
 3 13 9 1111.24 570.582 6
 -3 -13 -9 1086.05 440.621 5
 3 13 -9 1429.98 388.266 5
 -3 -13 9 413.967 480.251 8
 3 13 9 999.733 511.791 7
 -3 -13 -9 1188.09 784.732 8
 3 13 9 915.412 750.889 4
 -3 13 13 52.121 1380.64 3
 -3 -13 -13 985.351 938.362 1
 3 -13 -13 1424.34 1098.95 2
 -3 -13 -13 137.392 1058.89 8
 -3 -13 13 1781.05 531.478 8
 3 -13 -13 2012.67 686.327 8
 3 13 13 2657.82 763.016 4
 -3 -13 -15 5857.46 1244.74 8
 -3 13 15 4546.67 1519.4 3
 -3 -13 -15 4082.78 1052.55 1
 -3 -13 -15 5340.03 691.354 2
 3 13 15 4655.43 932.4 6
 3 -13 -15 3861.31 1757.17 5
 -3 -13 -15 3720.21 654.434 5
 3 -13 -15 3436.68 1226.43 2
 3 13 -15 5117.36 659.582 5
 -3 -13 15 4844.15 632.076 8
 3 -13 -15 5035.49 759.418 8
 3 13 15 5536.79 825.039 4
 -3 13 17 -928.845 1095.61 7
 -3 -13 -17 3158.48 1404.33 8
 -3 -13 -17 1509.04 1065.02 1
 -3 -13 17 899.92 542.017 8
 -3 13 17 96.6807 1440.41 3
 -3 -13 -17 961.025 675.937 2
 3 13 17 801.74 923.565 6
 3 -13 -17 -305.439 1809.88 5
 -3 -13 -17 1536.84 665.976 5
 3 13 -17 1039.95 629.031 5
 3 -13 -17 739.034 1236.53 2
 3 -13 -17 1150.13 694.913 8
 3 13 17 2500.85 774.684 4
 -3 13 19 -873.993 1089.06 7
 -3 -13 -19 1258.08 1111.59 1
 -3 13 19 1330.99 1458.84 3
 -3 -13 -19 299.043 722.473 2
 3 13 19 -531.136 1028.38 6
 3 -13 -19 2638.84 1892.86 5
 -3 -13 -19 -836.157 724.552 5
 3 13 -19 840.269 703.063 5
 -3 -13 -19 1239.05 1380.82 8
 3 -13 -19 1473.18 1296.54 2
 3 -13 -19 -832.995 723.111 8
 3 13 19 -1038.59 769.818 4
 3 15 1 2115.78 627.186 7
 3 15 -1 2011.59 651.828 7
 -3 -15 1 1863.27 918.043 1
 -3 -15 -1 2635.33 652.364 8
 -3 -15 1 1927.21 605.921 8
 -3 -15 -1 1681.7 930.795 1
 3 15 -3 4051.96 782.338 7
 -3 -15 3 6979.62 1052.26 1
 -3 -15 -3 5510.04 1030.85 1
 -3 -15 -3 5808.49 760.8 8
 -3 -15 3 4613.97 668.201 8
 3 15 3 3825.59 674.08 7
 3 15 -5 332.823 766.951 7
 3 15 5 -1130.49 635.709 3
 -3 -15 -5 -148.99 269.458 2
 3 15 5 -1011.57 399.031 6
 -3 -15 5 1421.67 943.453 1
 -3 -15 -5 -1418.91 737.922 8
 -3 -15 -5 216.237 999.225 1
 3 15 -5 1285.15 249.043 5
 -3 -15 5 1410.61 569.437 8
 3 15 5 -151.068 632.578 7
 3 15 7 715.585 599.554 6
 -3 -15 -7 802.09 878.926 5
 3 15 -7 2679.32 406.243 5
 -3 -15 7 3776.77 1076.07 1
 3 15 9 240.046 893.712 4
 3 15 -9 1509.79 1010.83 7
 -3 -15 -9 1072.23 430.784 2
 3 15 9 563.595 583.377 6
 3 15 9 -591.165 721.047 3
 -3 -15 -9 161.189 1012.52 1
 -3 -15 -9 406.619 663.271 5
 -3 -15 9 924.402 1018.97 1
 3 15 -9 898.616 416.415 5
 -3 -15 -9 950.069 814.394 8
 -3 -15 9 206.861 543.97 8
 3 15 9 747.535 606.197 7
 3 15 11 232.421 872.854 4
 3 15 -11 242.154 1043.75 7
 -3 -15 -11 157.952 469.598 2
 3 15 11 516.087 663.198 6
 -3 -15 -11 1159.95 1125.25 1
 -3 -15 -11 563.437 611.193 5
 3 15 -11 622.331 475.251 5
 -3 -15 11 -196.132 555.849 8
 3 -15 -11 582.95 763.465 8
 -3 -15 -11 72.1979 922.418 8
 -3 -15 11 1388.29 1063.26 1
 3 15 11 -51.8395 575.375 7
 3 15 -13 -364.905 1230.92 7
 -3 -15 -13 -417.719 1168.73 1
 3 -15 -13 -456.895 1129.68 2
 -3 -15 13 27.8087 587.289 8
 3 -15 -13 459.161 722.426 8
 -3 -15 -13 1974.4 1086.23 8
 3 15 13 836.187 609.667 7
 3 15 13 -162.687 855.679 4
 -3 15 15 -3166.58 1837.62 3
 -3 -15 -15 -823.939 678.518 2
 -3 -15 -15 -1459.85 1276.37 1
 -3 -15 -15 -2075.36 747.675 5
 -3 -15 -15 -1670.02 1357.25 8
 3 -15 -15 -1300.61 1302.85 2
 3 15 -15 -1234.42 673.691 5
 -3 -15 15 -1158.69 648.653 8
 3 -15 -15 -862.734 796.207 8
 3 15 15 -2788.32 992.826 4
 3 15 15 -1015.34 710.447 7
 -3 15 17 377.172 1193.74 7
 -3 15 17 2463.34 1586.95 3
 -3 -15 -17 1921.58 721.144 2
 3 15 17 1309.18 998.879 6
 -3 -15 -17 880.426 1175.89 1
 3 -15 -17 -69.3976 1834.6 5
 -3 -15 -17 2327.67 760.958 5
 3 -15 -17 1214.54 1297.95 2
 3 15 -17 2168.79 722.478 5
 -3 -15 17 1126 630.974 8
 -3 -15 -17 3067.38 1429.63 8
 3 -15 -17 2408.18 799.38 8
 3 15 17 3026.57 881.789 4
 3 15 17 2026.34 713.731 7
 3 17 1 20.4419 673.795 7
 3 17 -1 1331.56 739.504 7
 -3 -17 -1 1619.81 993.194 1
 -3 -17 1 428.672 1028.09 1
 -3 -17 -1 424.717 674.038 8
 -3 -17 1 1450.5 648.551 8
 3 17 3 1915.51 713.203 7
 3 17 -3 2288.86 826.625 7
 -3 -17 3 1596.27 1034.39 1
 -3 -17 -3 2514.28 731.081 8
 -3 -17 3 1563.2 650.692 8
 -3 -17 -3 3661.52 1071.84 1
 3 17 5 2831.3 741.277 7
 3 17 -5 4540.51 958.106 7
 -3 -17 -5 3583.12 831.216 8
 -3 -17 5 3271.18 689.07 8
 -3 -17 5 3761.08 1173.73 1
 -3 -17 -5 3356.32 1129.14 1
 3 17 -7 -27.8242 944.848 7
 -3 -17 7 2008.28 1076.44 1
 -3 -17 -7 1534.25 837.165 8
 -3 -17 -7 592.157 1074.79 1
 -3 -17 7 1222.31 628.668 8
 3 17 7 461.879 663.614 7
 3 17 9 604.119 1051.93 4
 3 17 -9 1019.13 1074.21 7
 -3 -17 9 -1184.46 1151.14 1
 -3 -17 -9 23.5555 912.477 8
 -3 -17 -9 987.388 1076.72 1
 -3 -17 9 -487.718 636.305 8
 3 17 9 -252.575 665.063 7
 3 17 11 -148.977 1042.36 4
 3 17 -11 -1026.37 1349.06 7
 -3 -17 -11 -214.345 1148.08 1
 -3 -17 11 -864.135 1261.94 1
 -3 -17 -11 -865.139 935.544 8
 -3 -17 11 -784.346 661.63 8
 3 -17 -11 278.108 798.261 8
 3 17 11 -600.946 692.068 7
 3 17 13 -3238.84 1230.23 4
 -3 -17 -15 150.498 1251.83 1
 3 -17 -15 243.826 1321.83 2
 -3 -17 -15 -341.857 1218.84 8
 -3 -17 15 -173.815 678.604 8
 3 -17 -15 974.362 837.252 8
 3 17 15 812.066 719.991 7
 3 17 15 207.33 1001.1 4
 3 19 1 338.977 800.885 7
 3 19 -1 1008.11 849.585 7
 -3 -19 -1 -832.224 1118.89 1
 -3 -19 1 123.278 1108.71 1
 -3 -19 -1 -551.491 753.195 8
 -3 -19 1 -669.187 709.548 8
 3 19 3 2316.49 866.888 7
 3 19 -3 1141.47 983.283 7
 -3 -19 -3 344.736 1130.06 1
 -3 -19 3 1241.18 1172.07 1
 -3 -19 -3 2709.63 830.773 8
 -3 -19 3 2278.37 733.738 8
 3 19 5 658.651 810.676 7
 -3 -19 -5 -2145.83 1184.18 1
 3 19 -5 -918.319 1073.03 7
 -3 -19 5 -496.122 1250.46 1
 -3 -19 -5 1586.73 831.456 8
 -3 -19 5 1503.12 728.323 8
 3 19 9 -1286.25 828.815 7
 3 19 -9 -3314.48 1379.21 7
 -3 -19 9 -2235.67 1419.32 1
 -3 -19 -9 -1079.02 994.937 8
 -3 -19 9 -2134.25 760.782 8
 -3 -19 -9 582.578 1202.48 1
 3 19 11 -629.325 1161.46 4
 3 19 -11 -978.985 1435.03 7
 -3 -19 -11 -469.957 1245.94 1
 -3 -19 11 -1021.55 1336.98 1
 -3 -19 11 413.311 744.118 8
 3 -19 -11 592.36 871.821 8
 -3 -19 -11 -317.695 1007.24 8
 3 19 11 1037.72 772.635 7
 3 21 1 28.2771 941.293 7
 3 21 -1 455.751 1042.96 7
 -3 -21 1 1043.85 779.939 8
 -3 -21 -1 899.207 1264.35 1
 -3 -21 1 1027.81 1302.25 1
 -3 -21 -1 -909.738 817.779 8
 3 21 3 253.198 982.777 7
 3 21 -3 2065.86 1157.12 7
 -3 -21 3 1570.93 1311.42 1
 -3 -21 -3 -782.043 1236.18 1
 -3 -21 -3 570.294 849.296 8
 -3 -21 3 968.268 779.54 8
 3 21 5 1933.37 954.602 7
 3 21 -5 3826.88 1361.76 7
 -3 -21 -5 1809.91 936.602 8
 -3 -21 -5 1518.19 1276.8 1
 -3 -21 5 1195.73 1323.3 1
 -3 -21 5 2138.82 806.363 8
 -4 0 6 -215.355 707.487 3
 -4 0 8 4988.45 874.749 3
 4 0 -8 4962.15 1037.83 5
 4 0 -8 4692.43 677.342 2
 4 0 -10 545.827 617.007 2
 -4 0 12 19993.7 1528.52 3
 4 0 -12 18848.2 1624.91 5
 -4 0 14 270.178 868.965 3
 4 0 -14 1064.94 953.271 5
 4 0 -14 -48.8342 767.951 2
 -4 0 16 889.978 582.914 6
 -4 0 16 255.994 951.294 3
 4 0 -16 1584.06 980.692 5
 4 0 -16 463.784 813.738 2
 -4 0 20 14802.8 1593.51 3
 -4 0 20 14252.2 1162.57 6
 4 0 -20 14542.4 1396.36 5
 4 0 -20 14108.9 1430.41 2
 -4 0 22 1026.72 841.766 6
 4 0 -22 -426.317 1038.37 5
 -4 0 24 355.768 885.638 6
 4 0 -24 2345.92 1180.62 5
 4 0 -24 1334.45 1190.07 2
 -4 -2 6 3531.12 775.182 3
 4 2 -6 3230.29 823.716 5
 -4 2 8 36.3306 844.796 3
 -4 -2 8 851.427 678.173 3
 4 -2 -8 -1097.84 924.774 5
 4 2 -8 -190.095 848.588 5
 4 2 -8 309.785 499.235 2
 -4 -2 10 28454.1 1791.08 3
 4 2 -10 24106.4 1855.64 5
 4 2 -10 27238.7 1686.03 2
 -4 2 12 31.3815 887.328 3
 4 -2 -12 1625.02 1121.32 5
 4 -2 -12 -25.5764 713.553 2
 -4 -2 14 5966.85 664.759 6
 -4 2 14 6751.35 1072.5 3
 -4 -2 14 4797.71 971.015 3
 4 -2 -14 4348.12 1194.11 5
 4 2 -14 5356.42 939.241 5
 4 -2 -14 5916.96 916.828 2
 4 2 -14 6147.43 888.421 2
 -4 -2 16 -108.643 556.273 6
 -4 2 16 1496.27 993.504 3
 -4 -2 16 -546.473 934.887 3
 4 -2 -16 -620.149 1069.82 5
 4 2 -16 926.309 870.328 5
 4 -2 -16 -703.031 890.872 2
 4 2 -16 -685.014 795.621 2
 4 2 -18 8575.4 1147.89 5
 -4 2 20 484.101 701.738 6
 -4 -2 20 78.922 695.712 6
 -4 2 20 -689.485 1153.48 3
 4 -2 -20 1039.34 1080.61 5
 4 2 -20 175.141 851.84 5
 4 -2 -20 -245.565 1010.9 2
 4 2 -20 387.883 914.098 2
 -4 2 22 5657.48 917.718 6
 -4 -2 22 4333.38 878.735 6
 -4 2 22 3466.23 1427.39 3
 4 -2 -22 5704.83 1330.96 5
 4 2 -22 5345.34 1087.48 5
 4 -2 -22 6197.1 1274.26 2
 4 2 -22 5204.2 1078.55 2
 4 2 -24 -1532.54 1064.47 2
 -4 2 24 -94.9299 868.163 6
 -4 -2 24 241.351 884.992 6
 -4 2 24 824.97 1439.03 3
 4 -2 -24 736.832 1161.57 5
 4 2 -24 -1858.01 1058.99 5
 4 -2 -24 64.4199 1183.8 2
 -4 -4 6 439.439 647.024 3
 4 4 -6 311.406 758.868 5
 4 4 -6 408.977 406.01 2
 4 4 -6 -239.575 223.625 4
 -4 -4 8 16763.6 1205.59 3
 4 4 -8 13997.6 1304.75 5
 -4 -4 8 17552.3 904.268 1
 4 4 -8 15401.2 1069.96 2
 4 4 -8 14055.5 851.736 4
 -4 4 12 35399.8 2336.17 3
 4 -4 -12 35169.4 2537.72 5
 4 -4 -12 41236.6 2242.91 2
 -4 -4 12 39543.3 1903.33 1
 4 4 -12 31163.7 1795.14 4
 4 4 -12 38157.6 1814.53 7
 4 4 -14 -148.817 268.173 7
 -4 -4 14 -159.979 492.821 6
 -4 4 14 70.416 971.216 3
 -4 -4 14 264.696 846.068 3
 4 -4 -14 -1947 1220.02 5
 4 4 -14 490.445 726.93 5
 4 -4 -14 1257.78 857.222 2
 -4 -4 14 -147.761 347.733 1
 4 4 -14 442.31 711.869 2
 4 -4 -14 -151.488 429.688 8
 -4 -4 16 1018.19 573.078 6
 -4 4 16 325.233 1034.5 3
 4 -4 -16 79.4557 1201.91 5
 4 4 -16 999.88 720.706 5
 4 -4 -16 488.642 901.669 2
 4 -4 -16 -274.598 306.18 8
 4 4 -16 -164.975 735.452 2
 -4 -4 18 364.234 643.512 6
 -4 4 18 150.616 1110.51 3
 4 -4 -18 231.549 1216.24 5
 4 4 -18 691.809 808.36 5
 4 -4 -18 567.648 979.481 2
 4 4 -18 455.337 771.929 2
 -4 4 20 8553.75 996.552 6
 -4 -4 20 8697.23 976.188 6
 -4 4 20 8704.71 1451.65 3
 4 4 -20 10798.9 1144.52 5
 4 4 -20 10247.5 1111.64 2
 4 -4 -20 8429.78 1437.22 5
 4 -4 -20 7725.9 1296.76 2
 4 4 -22 -2885 1011.97 2
 -4 4 22 -1769.64 897.484 6
 4 -4 -22 -3126.46 1480.17 5
 4 4 -22 -97.6743 931.908 5
 4 -4 -22 -1471.17 1231.74 2
 4 4 -24 3084.62 1032.27 2
 -4 4 24 641.506 908.974 6
 -4 -4 24 1223.74 950.068 6
 -4 4 24 -1389.09 1405.84 3
 4 -4 -24 1709.93 1382.96 5
 4 4 -24 2558.38 1001.76 5
 4 -4 -24 -35.1626 1202.59 2
 -4 -6 0 -445.773 503.748 8
 4 6 0 -56.9209 263.905 4
 -4 -6 2 2618.26 368.373 1
 -4 -6 -2 2420.34 577.005 8
 -4 -6 2 2227.57 540.695 8
 4 6 2 3363.08 356.049 4
 4 6 -2 2993.32 342.784 4
 -4 -6 4 416.668 494.762 8
 -4 -6 -4 519.313 548.126 8
 -4 -6 4 486.634 347.076 1
 4 6 4 288.139 303.634 4
 4 6 -4 796.363 276.431 4
 -4 -6 6 912.572 657.761 3
 4 6 -6 1210.97 855.636 5
 4 6 -6 568.831 445.785 2
 -4 -6 6 556.593 547.961 8
 4 6 -6 822.62 306.97 4
 -4 -6 6 530.372 449.831 1
 -4 6 10 61260.3 4118.08 3
 -4 -6 10 71860.2 3808.52 3
 -4 -6 10 69290.4 3631.59 6
 4 -6 -10 56028.3 4210.58 5
 4 6 -10 71218.6 3798.99 5
 4 6 -10 66300.3 3709.77 2
 -4 -6 10 80363.6 3710.66 1
 -4 -6 10 64946.2 3637.37 8
 4 6 -10 76238.6 3592.52 4
 4 6 -10 70975 3593.55 7
 4 6 -12 21.8188 359.452 7
 -4 6 12 405.108 1053.95 3
 4 -6 -12 1057.06 1357.65 5
 4 -6 -12 189.208 843.327 2
 -4 -6 12 220.841 471.955 8
 4 6 -12 -258.846 613.219 2
 4 6 -12 64.7691 339.2 4
 -4 -6 12 12.291 529.076 1
 -4 6 14 6316.53 1228.76 3
 -4 -6 14 3829.11 613.31 6
 4 -6 -14 5159.28 1478.43 5
 4 6 -14 5279.88 776.706 5
 4 -6 -14 5741.85 1023.08 2
 -4 -6 14 5323.87 541.691 8
 4 6 -14 4915.61 462.615 4
 4 -6 -14 4964.87 615.157 8
 4 6 -14 6170.82 598.062 7
 -4 -6 14 4967.93 674.105 1
 -4 -6 16 -720.802 595.439 6
 -4 -6 16 -1190.04 416.617 8
 -4 6 16 -2589.56 1260.22 3
 4 -6 -16 -1154.02 1440.46 5
 4 6 -16 -176.791 737.771 5
 4 -6 -16 -1486.67 1037.08 2
 4 6 -16 -939.742 362.528 4
 4 6 -16 -544.419 725.149 2
 4 6 -18 4905.68 826.167 2
 -4 -6 18 2862.04 717.485 6
 -4 6 18 3098.91 1213.73 3
 4 -6 -18 973.419 1371.34 5
 4 6 -18 2526.64 801.925 5
 4 -6 -18 2852.69 1137.03 2
 4 -6 -18 2514.53 458.85 8
 4 6 -20 325.736 795.207 2
 -4 6 20 -625.541 782.587 6
 -4 -6 20 441.017 768.418 6
 -4 6 20 -1545.83 1218.3 3
 4 -6 -20 -984.969 1389.35 5
 4 6 -20 1891.68 831.897 5
 4 -6 -20 -1369.7 1133.64 2
 4 6 -22 4869.07 1048.43 5
 -4 -8 0 23752.3 1416.43 1
 4 8 -2 809.896 409.293 4
 -4 -8 2 184.544 575.375 8
 -4 -8 2 549.435 504.227 1
 -4 -8 4 -494.19 642.602 1
 4 8 -4 491.611 428.971 2
 -4 -8 4 -771.589 617.101 8
 4 8 -4 729.956 473.756 4
 -4 -8 8 48985.8 2653.42 3
 -4 -8 8 47694.1 2485.44 6
 -4 -8 -8 40889.8 2561.33 1
 4 8 -8 44886 2540.24 2
 -4 -8 8 51976.7 2680.07 1
 -4 -8 -8 41039.5 2758.79 8
 -4 -8 8 48958.7 2551.89 8
 4 8 8 56871.9 2571.79 4
 4 8 -8 50512.9 2547.57 4
 4 8 -8 48600.5 2512.39 7
 4 8 -10 3527.56 550.591 4
 -4 8 10 4975.64 1364.91 3
 -4 -8 10 3386.31 456.694 6
 -4 -8 10 3119.36 746.78 3
 4 8 -10 4516.44 675.699 5
 -4 -8 -10 2701.95 545.787 1
 -4 -8 10 3625.19 501.482 8
 -4 -8 10 4875.57 729.502 1
 4 8 10 3665.19 544.728 4
 -4 -8 -10 3365.77 879.706 8
 4 8 -10 3980.96 587.447 2
 4 8 -10 3508.06 479.571 7
 -4 -8 12 8601.5 726.13 6
 -4 8 12 8940.27 1498.93 3
 4 -8 -12 9525.6 1187.24 2
 4 -8 -12 5620.99 1537.66 5
 4 8 -12 8133.47 795.393 2
 -4 -8 12 8675.62 881.876 1
 -4 -8 12 8576.63 659.73 8
 4 8 12 10623.6 792.138 4
 4 8 -12 9054.56 746.493 7
 4 8 -14 367.813 649.817 7
 -4 8 14 310.206 1184.23 3
 -4 -8 14 -60.8203 694.604 1
 -4 -8 14 69.1669 402.398 8
 4 -8 -14 -1790.75 1462.76 5
 4 8 -14 78.6566 613.271 5
 4 -8 -14 725.636 943.127 2
 4 -8 -14 -264.364 566.192 8
 4 8 -16 -290.718 673.316 2
 4 8 -16 -718.605 775.859 7
 -4 8 16 990.215 1186.56 3
 -4 -8 16 -1008.69 646.878 6
 4 -8 -16 -1736.37 1564.82 5
 4 8 -16 -581.736 684.173 5
 4 -8 -16 -989.638 1080.46 2
 -4 -8 16 -975.608 417.761 8
 4 -8 -16 -827.663 535.911 8
 4 8 -18 75.3332 722.834 2
 -4 8 18 781.503 1262.11 3
 -4 -8 18 402.772 744.772 6
 4 -8 -18 -3014.14 1582.85 5
 4 8 -18 422.535 706.115 5
 4 -8 -18 -364.749 1160.42 2
 4 -8 -18 282.519 509.463 8
 4 8 -20 2406.22 853.825 2
 -4 8 20 2489.72 1370.69 3
 -4 -8 20 1537.41 957.094 6
 4 -8 -20 4106.53 1654.38 5
 4 8 -20 2837.49 837.259 5
 4 -8 -20 1078.38 1207.47 2
 4 8 -22 -360.496 832.938 2
 -4 8 22 -1105.94 894.284 6
 -4 -8 22 80.5964 995.088 6
 -4 8 22 646.383 1417.78 3
 4 -8 -22 863.093 1635.45 5
 4 8 -22 22.1917 852.048 5
 4 -8 -22 38.4349 1301.27 2
 -4 -10 0 203.74 653.251 8
 4 10 0 -202.19 522.764 4
 -4 -10 -2 8750.86 910.673 1
 -4 -10 -2 9297.41 1015.36 8
 4 10 2 11962.8 855.3 4
 -4 -10 4 377.104 575.375 3
 -4 -10 4 10.8314 207.627 6
 -4 -10 -4 -110.475 797.806 8
 4 10 -4 297.133 297.983 2
 -4 -10 -4 484.324 588.905 1
 4 10 4 194.925 518.214 4
 4 10 6 7478.24 654.679 4
 -4 -10 6 6754.62 693.005 3
 -4 -10 6 5058.19 434.949 6
 4 10 -6 4783.88 491.026 2
 -4 -10 6 7412.81 903.801 1
 4 10 -6 4210.39 787.071 5
 -4 -10 -6 4866.48 918.076 8
 -4 -10 -6 4689.32 637.731 5
 -4 -10 -6 5100.63 709.19 1
 4 10 -6 5464.55 571.377 7
 4 10 -8 8.6429 410.636 2
 -4 -10 8 251.089 386.546 6
 -4 -10 8 45.6835 595.511 3
 -4 -10 -8 -1317.68 567.725 5
 4 10 -8 -310.91 597.372 5
 -4 -10 -8 -824.747 879.831 8
 -4 -10 8 -208.787 715.667 1
 -4 -10 -8 699.016 565.52 1
 4 10 8 491.825 487.674 4
 4 10 -8 -230.771 439.466 7
 -4 -10 10 9844.48 788.617 6
 4 10 -10 12243.8 852.102 5
 -4 -10 -10 9241.14 903.068 1
 -4 -10 -10 8188.86 863.885 5
 4 10 -10 9973.9 771.263 2
 -4 -10 10 11287.6 1038.96 1
 -4 -10 -10 10013.2 1234.99 8
 -4 -10 10 10157.7 771.146 8
 4 10 -10 9879.94 833.986 7
 4 10 10 12025.7 837.579 4
 4 10 -12 442.1 622.191 7
 4 10 -12 628.454 508.084 2
 -4 10 12 -108.014 1346.97 3
 -4 -10 12 -13.1687 556.204 6
 4 -10 -12 768.217 1022.59 2
 -4 -10 12 1312.96 769.668 1
 -4 -10 -12 993.344 1023.15 8
 -4 -10 -12 733.979 621.6 1
 -4 -10 12 1236.8 446.767 8
 4 10 12 1281.83 546.423 4
 4 10 -14 1173.25 807.336 7
 -4 10 14 -1822.58 1458.9 3
 4 -10 -14 1808.46 1575.91 5
 4 -10 -14 678.332 1098.3 2
 4 10 -14 1426.85 604.696 5
 -4 -10 -14 -1092.76 1196.68 8
 -4 -10 -14 2016.07 750.323 5
 -4 -10 -14 1009.83 643.801 1
 -4 -10 14 2366.15 480.688 8
 4 10 14 3285.22 657.484 4
 -4 -10 14 182.454 850.551 1
 4 10 -16 -215.636 903.278 7
 4 10 -16 210.504 613.79 2
 -4 -10 -16 229.349 650.591 1
 -4 10 16 629.949 1338.69 3
 -4 -10 16 -192.99 751.234 6
 4 -10 -16 428.415 1613.5 5
 4 10 -16 96.8599 646.953 5
 4 -10 -16 -113.491 1094.98 2
 -4 -10 -16 668.701 791.748 5
 -4 -10 16 691.696 446.768 8
 4 10 16 750.668 646.893 4
 4 10 -18 1507.02 696.335 2
 -4 10 18 -1135.17 1385.48 3
 -4 -10 18 749.819 879.603 6
 4 -10 -18 178.889 1722.87 5
 4 10 -18 3070.66 770.169 5
 4 -10 -18 2647.66 1239.53 2
 -4 -10 -18 1393.59 724.556 1
 -4 -10 -18 994.519 783.137 5
 4 10 -20 -2680.57 885.113 2
 4 -10 -20 -2639.74 1897.48 5
 4 10 -20 -897.569 800.616 5
 -4 -10 -20 -1888.23 838.167 1
 -4 -12 0 17483.8 1432.28 1
 -4 -12 0 17333.6 1197.74 8
 4 12 0 16838.9 1236.5 4
 4 12 0 17451.9 1104.77 7
 4 12 2 498.989 642.18 4
 4 12 -2 1329.91 719.576 4
 -4 -12 -2 226.312 792.896 1
 -4 -12 2 1376.19 863.698 1
 -4 -12 -2 -109.666 651.397 8
 -4 -12 2 -886.715 562.74 8
 4 12 -2 417.107 457.396 7
 -4 -12 4 3142.37 517.971 3
 -4 -12 -4 3355.64 850.785 1
 -4 -12 4 2305.19 320.324 6
 -4 -12 -4 3140.26 278.502 5
 4 12 -4 2793.03 266.406 2
 -4 -12 4 3744.34 906.234 1
 -4 -12 -4 5948.3 856.186 8
 -4 -12 4 5111.74 640.058 8
 4 12 -4 4139.27 570.363 7
 4 12 4 5531.07 705.406 4
 -4 -12 -6 116.061 729.506 1
 4 12 -6 61.9848 286.824 2
 -4 -12 6 -242.713 502.241 3
 -4 -12 6 -136.905 388.495 6
 4 12 -6 583.122 618.282 5
 -4 -12 -6 152.149 322.443 5
 -4 -12 -6 508.305 856.699 8
 -4 -12 6 826.81 524.24 8
 -4 -12 6 974.315 819.901 1
 4 12 6 122.735 594.556 4
 4 12 -6 -257.406 526.403 7
 -4 -12 -8 5594.08 900.138 1
 -4 -12 8 4765.19 613.263 6
 -4 -12 -8 5046.12 518.209 5
 4 12 -8 4935.55 487.794 2
 4 12 -8 5144.52 648.054 5
 -4 -12 8 5659.62 636.668 8
 -4 -12 -8 5197.13 1068.12 8
 4 12 8 6374.7 753.718 4
 4 12 -10 -424.568 426.436 2
 -4 -12 10 -304.112 579.329 6
 4 12 -10 -816.292 518.188 5
 -4 -12 -10 -1533.85 485.517 5
 -4 -12 10 70.9549 509.347 8
 4 12 10 -592.947 638.193 4
 -4 -12 -10 -1427.38 798.259 1
 4 12 -12 3525.81 565.865 2
 -4 -12 12 4802.33 762.847 6
 4 12 -12 4615.98 636.484 5
 -4 -12 -12 2484.02 1197.7 8
 4 12 12 4127.33 709.012 4
 -4 -12 -12 4459.99 877.176 1
 -4 12 14 1842.28 1491.91 3
 4 -12 -14 -1297.89 1139.76 2
 -4 -12 -14 -53.3186 563.806 5
 -4 -12 -14 -133.649 1131.19 8
 4 12 14 16.1562 642.5 4
 4 -12 -14 -124.797 694.773 8
 -4 -12 -14 -23.0521 758.766 1
 -4 12 16 1479.48 1504.14 3
 4 12 -16 189.073 583.176 2
 -4 -12 16 -597.099 862.761 6
 4 -12 -16 349.639 1738.85 5
 4 12 -16 75.6937 635.396 5
 4 -12 -16 -1178.14 1186.16 2
 -4 -12 -16 -130.054 605.044 5
 -4 -12 -16 1936.27 1224.08 8
 4 12 16 271.289 680.204 4
 4 -12 -16 581.994 680.776 8
 -4 -12 -16 190.688 810.382 1
 -4 12 20 2946.62 1573.74 3
 4 12 -20 3135.2 792.364 2
 -4 -12 20 2529.58 1086 6
 4 -12 -20 538.855 2017.04 5
 4 12 -20 3144.69 830.104 5
 -4 -12 -20 2919.88 787.272 5
 4 -12 -20 3185.63 1433.44 2
 4 12 20 4481.1 866.894 4
 -4 -12 -20 1841.62 971.999 1
 -4 -14 0 118.332 910.759 1
 -4 -14 0 -438.333 628.723 8
 4 14 0 -679.563 542.709 7
 -4 -14 -2 17289.5 1545.56 1
 -4 -14 2 17684.8 1492.82 1
 -4 -14 -2 17551.5 1277.05 8
 -4 -14 2 18978.8 1202.94 8
 4 14 2 18828.1 1335.09 4
 4 14 2 15115.5 1134.5 7
 4 14 -2 16643.5 1166.38 7
 4 14 -4 132.868 576.471 7
 4 14 4 -933.052 782.004 4
 -4 -14 -4 -344.704 977.345 1
 -4 -14 -4 -256.232 774.746 8
 -4 -14 4 737.53 606.295 8
 -4 -14 4 -608.967 881.872 1
 4 14 4 392.906 530.6 7
 4 14 -6 -744.256 655.19 7
 -4 -14 6 -1984.19 982.965 1
 -4 -14 -6 -2095.41 1040.19 1
 -4 -14 6 -1477.08 484.12 3
 -4 -14 6 -303.365 590.598 8
 4 14 -8 391.287 686.67 7
 -4 -14 -8 -1417.05 976.682 1
 -4 -14 8 274.475 943.744 1
 4 14 -8 118.645 511.371 5
 -4 -14 -8 -1237.44 436.108 5
 -4 -14 -8 -1850.34 1026.7 8
 -4 -14 8 -176.668 567.933 8
 -4 -14 10 3461.84 1064.34 1
 4 14 -10 4030.71 888.379 7
 -4 -14 -10 3502.88 1014.71 1
 4 14 -10 3601.91 557.707 5
 -4 -14 -10 2897.85 507.686 5
 -4 -14 -10 4981.03 1147.59 8
 -4 -14 10 3340.46 630.091 8
 4 14 10 2916.03 803.478 4
 4 14 -12 190.273 882.97 7
 -4 -14 -12 1245.03 968.027 1
 -4 -14 12 -1432.46 629.178 6
 -4 -14 12 -665.637 1002.89 1
 4 14 -12 -647.31 529.752 5
 -4 -14 -12 479.969 479.21 5
 -4 -14 -12 -414.854 1142.32 8
 -4 -14 12 264.095 539.001 8
 4 14 12 107.407 731.97 4
 4 14 -14 -231.123 1043.81 7
 -4 -14 -14 887.141 955.542 1
 4 -14 -14 1353.63 1235.03 2
 -4 -14 14 -623.299 1082 1
 -4 -14 -14 780.425 1292.84 8
 -4 -14 14 570.419 561.205 8
 4 -14 -14 1809.64 819.74 8
 4 14 14 907.317 727.707 4
 -4 -14 -18 1060.49 1082.05 1
 -4 14 18 3852.72 1714.43 3
 -4 -14 18 735.109 884.168 6
 4 -14 -18 1891.7 1848.4 5
 4 14 -18 851.289 710.483 5
 -4 -14 -18 1774.46 674.201 5
 4 -14 -18 2830.16 1421.2 2
 -4 -14 -18 2559.39 1504.91 8
 4 -14 -18 1039.27 772.476 8
 4 14 18 691.374 797.604 4
 -4 -16 0 29525.8 2117.03 1
 -4 -16 0 31308.6 1850.43 8
 4 16 0 29214.7 1799.57 7
 4 16 -2 735.864 664.157 7
 -4 -16 -2 -396.434 1021.33 1
 -4 -16 -2 116.578 726.359 8
 -4 -16 2 213.64 699.667 8
 -4 -16 2 1814.35 1025.51 1
 4 16 2 -556.863 618.86 7
 4 16 -4 1060.16 698.373 7
 4 16 4 1113.83 920.765 4
 -4 -16 4 463.312 1008.85 1
 -4 -16 -4 473.078 824.679 8
 -4 -16 -4 2267.33 1096.8 1
 -4 -16 4 2483.37 705.358 8
 4 16 4 1608.22 627.513 7
 4 16 6 -500.214 911.381 4
 4 16 -6 -1539.27 765.316 7
 -4 -16 6 -276.048 1017.67 1
 -4 -16 -6 136.71 1068.45 1
 -4 -16 -6 562.701 918.575 8
 -4 -16 6 -648.85 626.686 8
 4 16 6 18.0288 591.41 7
 4 16 -8 1543.75 838.217 7
 -4 -16 -8 864.367 1133.63 1
 -4 -16 -8 2426.52 970.485 8
 -4 -16 8 1014.01 644.159 8
 4 16 8 2291.77 637.793 7
 4 16 8 2397.68 924.742 4
 4 16 -10 -213.965 944.184 7
 -4 -16 10 -227.634 1089.58 1
 -4 -16 -10 -219.582 1174.65 1
 -4 -16 -10 768.898 1073.02 8
 -4 -16 10 14.7141 614.547 8
 4 16 10 348.218 629.077 7
 4 16 10 -84.5916 850.022 4
 -4 -16 -12 -1279.89 1225.17 1
 -4 -16 -12 -2353.72 1374.09 8
 -4 -16 12 -479.794 652.931 8
 -4 -16 12 -2198.58 1351.07 1
 4 16 12 -2544.51 997.434 4
 4 16 12 -1324.97 750.012 7
 4 16 -14 -440.564 1375.34 7
 -4 -16 -14 883.043 1216.11 1
 -4 -16 14 404.082 1246.08 1
 4 -16 -14 -652.973 1372.46 2
 -4 -16 -14 -1733.85 1444.06 8
 -4 -16 14 -2048.69 683.75 8
 4 -16 -14 -767.525 948.456 8
 4 16 14 -2046.13 918.06 4
 4 16 -16 -2531.07 1365.26 7
 -4 -16 -16 -1229.02 1253.05 1
 4 -16 -16 182.41 1352.12 2
 -4 -16 -16 -240.146 1540 8
 -4 -16 16 113.469 637.066 8
 4 -16 -16 20.4919 817.735 8
 4 16 16 20.0732 866.848 4
 4 18 0 -231.8 737.746 7
 -4 -18 0 -647.431 769.931 8
 -4 -18 0 -36.8407 1134.6 1
 4 18 2 4504.09 830.536 7
 4 18 -2 5473.74 895.299 7
 -4 -18 2 6384.67 1286.03 1
 -4 -18 -2 5264.99 913.403 8
 -4 -18 2 4794.4 859.257 8
 -4 -18 -2 4557.96 1245.21 1
 4 18 -4 398.976 821.057 7
 4 18 4 945.595 1060.51 4
 -4 -18 4 -1151.92 1140.52 1
 -4 -18 -4 -1474.22 1205.34 1
 -4 -18 -4 220.042 864.697 8
 -4 -18 4 169.474 731.523 8
 4 18 4 305.688 739.433 7
 4 18 6 -251.692 1053.76 4
 4 18 -6 302.421 863.471 7
 -4 -18 6 -801.058 1155.48 1
 -4 -18 -6 37.1645 1171.73 1
 -4 -18 -6 -704.917 977.018 8
 -4 -18 6 320.529 725.123 8
 4 18 6 -222.122 715.908 7
 4 18 -8 4943.26 1142.01 7
 4 18 -10 1420.17 1161.68 7
 -4 -18 10 756.766 1271.63 1
 -4 -18 -10 2666.06 1303.46 1
 -4 -18 -10 1126.61 1122.09 8
 -4 -18 10 515.8 727.753 8
 4 18 10 1567.96 743.125 7
 4 18 10 1336.82 1109.59 4
 4 18 -12 -183.119 1286.25 7
 -4 -18 12 395.246 1339.8 1
 -4 -18 -12 -2077.89 1287.28 1
 -4 -18 -12 1151.82 1241.16 8
 -4 -18 12 -65.9238 696.061 8
 4 18 12 -557.63 738.075 7
 4 18 12 1116.33 1014.14 4
 4 20 0 2585.59 971.113 7
 -4 -20 0 3452.53 1287.96 1
 -4 -20 0 3231.45 891.867 8
 4 20 2 -984.324 865.105 7
 4 20 -2 -438.23 903.42 7
 -4 -20 -2 364.308 1218.2 1
 -4 -20 2 337.438 1268.64 1
 -4 -20 -2 951.128 875.09 8
 -4 -20 2 886.837 830.353 8
 4 20 4 417.781 848.059 7
 4 20 -4 -220.937 971.078 7
 -4 -20 4 2501.85 1303.47 1
 -4 -20 -4 96.705 981.688 8
 -4 -20 4 1798.44 821.57 8
 -4 -20 -4 446.621 1248.74 1
 4 20 6 -1233.42 832.356 7
 4 20 6 798.767 1231.83 4
 4 20 -6 1283.6 1058.3 7
 -4 -20 -6 -73.7172 967.939 8
 -4 -20 6 573.029 792.905 8
 -4 -20 6 871.712 1278.8 1
 -4 -20 -6 -1016.82 1299.37 1
 -5 1 11 -362.18 1073.16 3
 -5 -1 11 1654.55 1012.5 3
 5 -1 -11 1530.64 1291.57 5
 5 1 -11 -1959.86 1287.59 5
 5 -1 -11 581.579 764.477 2
 -5 1 13 484.25 1049.82 3
 -5 -1 13 2164.9 1012.75 3
 5 -1 -13 2349.36 1347.45 5
 5 1 -13 278.952 1158.26 5
 5 -1 -13 1203.69 851.803 2
 5 1 -13 2801.31 864.131 2
 -5 1 15 8895.38 1283.13 3
 -5 -1 15 9273.92 1276.53 3
 5 -1 -15 9678.18 1544.58 5
 5 1 -15 8108.48 1412.85 5
 5 -1 -15 7748.91 1133.69 2
 5 1 -15 7604.51 1104.83 2
 -5 1 17 6288.25 1414.92 3
 -5 -1 17 5768.57 1370.59 3
 5 -1 -17 12007.3 1334.58 2
 5 -1 -17 6577.03 1582.13 5
 5 1 -17 9499.3 1465.68 5
 5 1 -17 10524.2 1254.05 2
 -5 1 19 1641.15 745.349 6
 -5 -1 19 2025.15 717.583 6
 -5 1 19 358.849 1171.62 3
 -5 -1 19 2423.44 1172.18 3
 5 -1 -19 1512.07 1295.46 5
 5 1 -19 610.758 1173.13 5
 5 -1 -19 555.024 1033.45 2
 5 1 -19 -335.323 1049.15 2
 -5 1 21 -1630.6 791.463 6
 -5 -1 21 253.147 755.245 6
 -5 1 21 -1016.74 1317.17 3
 -5 -1 21 814.613 1291.25 3
 5 -1 -21 557.874 1421.71 5
 5 1 -21 -3042.21 1328.28 5
 5 -1 -21 -201.143 1177.65 2
 5 1 -21 711.046 1097.69 2
 -5 1 23 961.742 859.669 6
 -5 -1 23 -969.397 861.488 6
 -5 1 23 2097.09 1477.27 3
 -5 -1 23 993.019 1416.21 3
 5 -1 -23 -1291.41 1418.2 5
 5 1 -23 182.97 1262.84 5
 5 -1 -23 -1203.31 1282.73 2
 5 1 -23 845.339 1198.99 2
 -5 3 9 7696.12 1540.99 3
 5 3 -9 4508.62 804.079 2
 -5 3 11 637.061 1206.13 3
 5 -3 -11 -57.2637 1236.47 5
 5 -3 -11 -988.817 862.416 2
 -5 3 13 6058.2 1297.19 3
 -5 -3 13 7077.79 1113.55 3
 -5 -3 13 5781.63 494.102 1
 5 -3 -13 6164.68 1506.44 5
 5 3 -13 6562.53 1261.61 5
 5 -3 -13 6850.98 1053.79 2
 5 3 -13 5313.49 943.168 2
 -5 3 15 14676.2 1488.25 3
 -5 -3 15 13969.3 1309.07 3
 5 -3 -15 13147.5 1290.7 2
 5 3 -15 13272.5 1167.81 2
 -5 -3 15 10307.3 674.117 1
 5 -3 -15 13156.1 1779.33 5
 5 3 -15 10316.8 1363.99 5
 -5 -3 17 3903.65 713.002 6
 -5 3 17 3373.28 1244.75 3
 -5 -3 17 588.831 1132.18 3
 5 -3 -17 3000.76 1477.08 5
 5 3 -17 2783.19 1158.58 5
 5 -3 -17 3825.89 1097.19 2
 5 3 -17 1473.15 959.836 2
 -5 -3 19 1928.8 716.847 6
 -5 3 19 1393.02 1258.74 3
 -5 -3 19 1954.91 1202.21 3
 5 -3 -19 1252.82 1461.78 5
 5 3 -19 3065.16 1136.67 5
 5 -3 -19 1089.68 1125.26 2
 5 3 -19 3155.51 992.764 2
 -5 3 21 -2034.57 892.8 6
 -5 -3 21 -599.969 785.401 6
 5 -3 -21 -493.506 1465.18 5
 5 3 -21 -867.072 1206.54 5
 5 -3 -21 -1589.99 1263.28 2
 5 3 -21 -2413.1 1072.8 2
 -5 3 23 268.185 892.178 6
 -5 -3 23 1239.59 880.901 6
 -5 3 23 3251.23 1432.81 3
 -5 -3 23 -797.769 1332.34 3
 5 -3 -23 938.427 1562.43 5
 5 3 -23 71.1179 1273.15 5
 5 -3 -23 482.229 1296.82 2
 5 3 -23 2151.43 1082.62 2
 -5 -5 7 -3750.77 1258.8 3
 5 5 -7 -882.48 755.473 2
 -5 -5 9 -116.619 878.565 3
 5 5 -9 37.0091 1107.97 5
 5 5 -9 -18.6355 607.843 2
 -5 -5 9 -507.388 410.366 1
 -5 5 11 461.602 1240.47 3
 -5 -5 11 1483.83 472.112 1
 -5 -5 13 10064.6 1169.76 3
 -5 5 13 7255.3 1447.24 3
 5 -5 -13 6044.26 1580.87 5
 -5 -5 13 10114.9 842.321 1
 5 5 -13 6526.31 1213.48 5
 5 -5 -13 8988.83 1195.94 2
 5 5 -13 6825.69 981.771 2
 -5 -5 15 3808.82 654.654 6
 -5 5 15 -1413.63 1410.11 3
 -5 -5 15 -2131.54 1154.64 3
 5 -5 -15 287.92 1592.84 5
 5 5 -15 3668.08 1117.91 5
 5 -5 -15 3497.65 1141.2 2
 5 5 -15 4436.82 895.211 2
 -5 -5 15 2650.04 595.442 1
 5 5 -15 3358.85 397.794 7
 -5 -5 17 4793.55 723.429 6
 -5 5 17 3296.87 1325.12 3
 -5 -5 17 6287.11 1192.22 3
 5 -5 -17 2695 1709.31 5
 5 5 -17 4884.7 1107.19 5
 5 -5 -17 5194.75 1201.43 2
 5 5 -17 5274.39 977.861 2
 5 -5 -17 4254.33 611.165 8
 -5 -5 19 714.088 691.876 6
 -5 5 19 45.0558 1276.4 3
 -5 -5 19 818.364 1113.46 3
 5 -5 -19 -2332.2 1592.39 5
 5 5 -19 602.883 1069.7 5
 5 -5 -19 -1654.36 1200.02 2
 5 5 -19 1216.62 906.813 2
 5 5 -23 1557.39 1043.11 2
 -5 5 23 584.745 904.01 6
 -5 -5 23 -46.5522 877.03 6
 -5 5 23 -1678.4 1456.66 3
 5 -5 -23 -1739.41 1785.33 5
 5 5 -23 -252.776 1177.99 5
 5 -5 -23 -119.233 1363.56 2
 -5 -7 1 1642.59 537.356 1
 -5 -7 5 13389.6 919.302 1
 5 7 5 13914.9 900.44 4
 5 7 -5 14023.2 855.295 4
 -5 -7 7 1476.84 930.162 3
 5 7 -7 514.154 1041.74 5
 5 7 -7 1117.81 558.984 2
 -5 -7 7 1082.12 656.241 8
 5 7 -7 2070.32 380.189 4
 -5 -7 7 1331.68 519.346 1
 -5 -7 9 3715.43 647.176 1
 -5 -7 9 4638.96 925.837 3
 5 7 -9 3275.59 1158.64 5
 5 7 -9 3933.79 699.453 2
 -5 -7 9 2830.37 724.629 8
 5 7 -9 4418.81 444.787 4
 -5 -7 11 -11.1414 449.481 6
 -5 -7 11 601.37 718.629 1
 -5 -7 11 1308.32 664.622 8
 5 7 -11 557.417 656.44 2
 5 7 -11 675.96 354.333 4
 5 7 -11 1008.58 378.953 7
 -5 7 13 3908.46 1441.42 3
 -5 -7 13 4361.1 987.839 3
 5 -7 -13 5992.94 1579.3 5
 5 7 -13 4003.92 1021.29 5
 5 -7 -13 3082.09 1133.18 2
 -5 -7 13 3685.54 746.235 1
 -5 -7 13 3125.85 730.718 8
 5 7 -13 4604.15 449.975 4
 5 7 -13 4352.09 486.859 7
 -5 -7 15 7184.91 750.108 6
 -5 7 15 2817.76 1515.54 3
 -5 -7 15 6827.24 832.043 1
 -5 -7 15 5991.3 1178.66 3
 5 -7 -15 3956.49 1773.16 5
 5 7 -15 4860.94 1059.5 5
 5 -7 -15 5538.27 1257.83 2
 -5 -7 15 5172.4 794.114 8
 5 7 -15 6700.41 530.961 4
 5 7 -15 6983.88 961.033 2
 5 7 -15 7727.51 652.436 7
 -5 7 17 3165.45 1410.48 3
 -5 -7 17 1470.91 672.615 6
 -5 -7 17 1241.3 1101.62 3
 5 -7 -17 249.807 1652.62 5
 5 7 -17 2211.82 1040.29 5
 5 -7 -17 -39.2525 1125.13 2
 5 -7 -17 1960.65 627.7 8
 5 7 -17 3246.03 864.486 2
 -5 7 19 -630.835 1376.5 3
 -5 -7 19 -228.855 736.538 6
 5 -7 -19 -795.021 1750.71 5
 5 7 -19 132.952 992.557 5
 5 -7 -19 484.945 1231.87 2
 5 7 -19 1702.72 891.329 2
 5 7 -21 -529.067 946.989 2
 -5 7 21 -2994.81 1536 3
 -5 -7 21 -564.309 898.995 6
 5 -7 -21 -1386.26 1818.66 5
 5 -7 -21 -493.615 1374.43 2
 5 7 -21 -775.874 1107.28 5
 -5 -9 -1 1453.42 826.182 8
 -5 -9 1 215.606 794.251 8
 -5 -9 -1 -352.605 505.253 1
 5 9 1 -170.58 437.616 4
 5 9 -1 542.468 450.835 4
 -5 -9 -3 4532.74 616.589 1
 -5 -9 -3 4851.45 965.48 8
 5 9 3 5450.52 582.931 4
 5 9 -5 3463.8 540.492 2
 -5 -9 -5 3753.54 586.905 1
 -5 -9 -5 3448.18 934.874 8
 5 9 5 4025.45 540.284 4
 -5 -9 7 9495.46 1099.19 3
 -5 -9 -7 7691.84 794.808 1
 5 9 -7 8277.4 784.508 2
 5 9 -7 7650.89 1250.18 5
 -5 -9 7 9873.19 942.549 1
 -5 -9 -7 9121.66 1125.79 8
 5 9 7 12106.3 806.862 4
 -5 -9 9 1749.47 693.993 8
 -5 -9 9 1997.5 434.91 6
 -5 -9 9 1538.75 803.931 3
 -5 -9 9 2809.99 849.922 1
 5 9 -9 2139.73 1035.89 5
 5 9 -9 2495.94 629.169 2
 5 9 9 3274.92 585.506 4
 5 9 -9 3563 513.09 4
 5 9 -9 2763.01 461.941 7
 -5 -9 11 122.969 432.065 6
 -5 -9 11 -352.52 804.494 3
 -5 -9 11 817.676 755.524 1
 -5 -9 11 -251.145 669.399 8
 5 9 11 757.29 540.719 4
 5 9 -11 -150.079 604.648 2
 5 9 -11 393.599 481.026 4
 5 9 -11 -179.662 439.009 7
 5 9 -15 2531.74 691.809 7
 -5 9 15 2844.76 1525.97 3
 -5 -9 15 3060.18 664.702 6
 -5 -9 15 2446.1 1041.84 3
 5 -9 -15 2933.7 1699.56 5
 5 9 -15 2336.67 953.945 5
 -5 -9 15 2693.9 815.683 1
 5 -9 -15 2151.04 1197.91 2
 -5 -9 15 1827.12 655.123 8
 5 9 -15 2806.37 547.777 4
 5 9 -15 3289.3 775.299 2
 5 9 -17 2266.9 786.902 2
 -5 9 17 -55.1341 1500.61 3
 -5 -9 17 1815.23 706.604 6
 5 -9 -17 2792.21 1795.33 5
 5 9 -17 2990.07 997.427 5
 5 -9 -17 2919.33 1281.4 2
 5 -9 -17 2907.48 759.336 8
 5 9 -21 -66.9506 875.632 2
 -5 9 21 -52.6472 1499.52 3
 -5 -9 21 -931.73 917.996 6
 5 -9 -21 -2189.81 1996.03 5
 5 9 -21 -538.81 1000.99 5
 5 -9 -21 -827.914 1403.21 2
 -5 -11 1 403.216 714.442 1
 -5 -11 -1 1850.02 849.279 8
 -5 -11 1 531.183 801.452 8
 5 11 1 1841.43 543.702 4
 5 11 -1 1052.01 554.411 4
 -5 -11 -1 468.533 651.282 1
 -5 -11 3 3263.92 813.787 1
 5 11 -3 2491.59 391.048 2
 -5 -11 -3 2467.62 978.799 8
 -5 -11 3 4885.66 884.104 8
 -5 -11 -3 3751.01 716.237 1
 5 11 3 3564.22 604.111 4
 5 11 -3 3014.39 641.252 4
 -5 -11 5 10220.8 719.26 6
 -5 -11 -5 12655 1055.62 1
 5 11 -5 12399.4 830.102 2
 -5 -11 5 10834.6 1198.79 1
 -5 -11 -5 11383.7 1305.3 8
 -5 -11 5 13259.7 1087.65 8
 5 11 5 17105.5 971.5 4
 5 11 -5 14947.3 970.076 4
 -5 -11 7 2852.95 836.278 3
 -5 -11 7 2920.9 398.423 6
 5 11 -7 4223.18 1081.32 5
 -5 -11 -7 3706.87 1058.93 8
 -5 -11 7 2801.12 686.64 8
 -5 -11 -7 3010.42 689.591 1
 5 11 -7 2679.29 538.274 2
 5 11 7 4240.14 622.045 4
 5 11 -7 2959.69 663.146 4
 -5 -11 9 321.659 407.629 6
 -5 -11 9 1755.2 784.069 3
 5 11 -9 833.623 924.792 5
 -5 -11 -9 1626.66 1063.44 8
 -5 -11 -9 1303.34 651.811 1
 5 11 9 1450.82 582.703 4
 5 11 -9 348.898 499.479 2
 5 11 -11 -282.509 551.989 2
 -5 -11 11 -745.273 497.312 6
 -5 -11 11 -155.224 828.686 3
 5 11 -11 269.931 884.673 5
 -5 -11 -11 -1225.52 674.064 1
 5 11 11 -1926.04 627.836 4
 -5 -11 13 2158.38 889.384 1
 -5 -11 -13 -457.728 1088.96 8
 -5 -11 -13 564.047 658.301 1
 5 11 13 1369.21 660.527 4
 5 11 -15 1682.27 812.629 7
 5 11 -15 1070.2 667.283 2
 -5 11 15 2706.94 1596.98 3
 -5 -11 -15 1691.33 713.889 1
 -5 -11 15 1566.27 694.041 6
 5 -11 -15 1735.95 1245.38 2
 5 11 -15 626.867 839.681 5
 -5 -11 -15 42.4916 772.77 5
 5 11 15 874.829 668.28 4
 -5 -11 15 -80.4315 899.147 1
 5 11 -17 -588.14 785.653 2
 5 -11 -17 -2445.19 1983.53 5
 5 11 -17 903.845 893.308 5
 5 -11 -17 -1077.79 1410.12 2
 -5 -11 -17 -823.322 789.925 1
 -5 -11 -17 -543.579 850.883 5
 5 -11 -17 -1423.25 841.96 8
 5 11 -19 1540.31 798.717 2
 -5 11 19 474.62 1677.7 3
 -5 -11 19 116.321 901.414 6
 5 -11 -19 300.523 1913.1 5
 5 11 -19 2240.19 958.267 5
 5 -11 -19 -1728.92 1412.56 2
 -5 -11 -19 584.849 761.862 1
 -5 -13 -1 2250.45 878.523 1
 -5 -13 1 1618.02 920.101 1
 -5 -13 -1 866.255 803.512 8
 -5 -13 1 107.991 824.393 8
 5 13 1 529.148 674.026 4
 5 13 -1 1560.37 670.769 4
 5 13 -3 6229.52 835.302 4
 -5 -13 -3 4002.13 909.901 1
 -5 -13 3 9122.64 1137.68 1
 -5 -13 -3 3527.86 397.474 5
 -5 -13 -3 6122.78 1049.22 8
 -5 -13 3 5837.72 865.965 8
 5 13 3 7949.62 801.039 4
 5 13 -3 5827.2 668.468 7
 5 13 -5 5638.09 882.37 4
 -5 -13 -5 4846.06 967.986 1
 -5 -13 5 3817.95 412.292 6
 5 13 -5 4029.39 405.81 2
 -5 -13 5 6215.83 1111.74 1
 -5 -13 -5 1625.12 487.788 5
 -5 -13 -5 1564.14 1152.49 8
 -5 -13 5 5151.44 856.347 8
 5 13 -5 6457.8 699.423 7
 5 13 5 2670.95 768.294 4
 5 13 -7 -106.369 424.944 2
 -5 -13 7 60.6104 440.348 6
 5 13 -7 -929.525 1097.4 5
 -5 -13 7 1412.89 998.666 1
 -5 -13 -7 -2089.09 1274.34 8
 5 13 7 16.467 700.224 4
 -5 -13 -7 -98.1274 815.367 1
 5 13 -9 765.377 613.731 7
 5 13 -9 2124.56 793.398 4
 5 13 -9 394.816 445.775 2
 -5 -13 9 630.814 539.607 6
 -5 -13 9 1264.41 760.652 3
 5 13 -9 1545.1 960.759 5
 -5 -13 -9 753.486 557.022 5
 -5 -13 -9 1044.3 1137.93 8
 -5 -13 9 172.716 672.403 8
 5 13 9 1131.24 645.301 4
 -5 -13 9 111.601 955.023 1
 -5 -13 -9 1332.96 841.696 1
 5 13 -11 -372.937 696.042 7
 5 13 -11 -121.369 494.729 2
 -5 -13 11 1127.77 951.941 1
 -5 -13 11 -13.1591 592.165 6
 -5 -13 11 354.235 808.99 3
 5 13 -11 312.029 865.649 5
 -5 -13 -11 -840.753 1216.5 8
 -5 -13 -11 -920.23 638.658 5
 -5 -13 11 -494.526 614.049 8
 5 13 11 -525.826 663.67 4
 -5 -13 -11 -340.408 788.536 1
 5 13 -13 1035.75 777.947 7
 -5 -13 13 -305.05 1013.15 1
 -5 -13 -13 262.554 1269.82 8
 -5 -13 13 896.613 628.75 8
 5 13 13 816.802 691.58 4
 -5 -13 -13 1051.03 844.932 1
 5 -13 -15 -3553.42 1593.18 2
 5 13 -15 -922.084 861.794 5
 -5 -13 -15 -1427.57 786.698 5
 -5 -13 -15 -696.377 905.663 1
 -5 13 17 999.929 1747.18 3
 5 13 -17 493.582 697.103 2
 -5 -13 17 191.983 941.296 6
 5 13 -17 492.558 876.795 5
 5 -13 -17 1007.66 1398.28 2
 -5 -13 -17 41.0468 1400.74 8
 -5 -13 -17 1773.03 748.491 5
 5 13 17 2008.78 789.853 4
 -5 -13 -17 931.594 957.11 1
 5 -13 -17 667.939 874.78 8
 5 15 1 1362.45 852.034 4
 5 15 -1 1977.74 863.531 4
 -5 -15 -1 3201.71 1134.11 1
 -5 -15 1 1996.88 1085.13 1
 -5 -15 -1 1590.95 865.436 8
 -5 -15 1 2474.28 885.086 8
 5 15 1 1285.26 605.844 7
 5 15 -1 1479.55 611.701 7
 5 15 -3 6703.62 982.372 4
 -5 -15 -3 2842.01 1083.17 1
 -5 -15 3 3284.09 1111.69 1
 -5 -15 -3 4773.42 1040.53 8
 -5 -15 3 3788.6 815.146 8
 5 15 3 3056.43 668.901 7
 5 15 -3 3074.29 693.884 7
 5 15 3 3496.3 848.63 4
 5 15 -5 3675.81 931.657 4
 -5 -15 -5 2656.31 1096.95 1
 -5 -15 5 852.835 1070.07 1
 -5 -15 -5 1935.19 1114.07 8
 -5 -15 5 2824.02 800.701 8
 5 15 5 2841.56 836.343 4
 5 15 -5 3861.81 709.802 7
 5 15 -7 2586.97 718.523 7
 -5 -15 -7 1502.96 1040.49 1
 -5 -15 -7 3609.05 1166.3 8
 -5 -15 7 2806.05 755.147 8
 -5 -15 7 3186.65 1093.7 1
 5 15 7 3317.75 809.328 4
 5 15 -9 858.191 714.237 7
 -5 -15 -9 -468.957 1027.77 1
 -5 -15 9 643.084 1048.64 1
 -5 -15 -9 1630.57 1204.12 8
 -5 -15 9 800.754 703.961 8
 5 15 9 1140.35 753.891 4
 5 15 -11 -218.497 813.392 7
 -5 -15 -11 -630.94 1021.46 1
 -5 -15 11 1320.13 1105.83 1
 -5 -15 -11 553.807 1315.03 8
 -5 -15 11 342.668 663.941 8
 5 15 11 241.058 730.735 4
 -5 -15 -15 1482.61 1105.43 1
 5 15 -15 2044.34 1162.78 7
 -5 -15 -15 771.595 1510.95 8
 -5 -15 15 1713.64 1288.23 1
 5 15 15 432.138 797.638 4
 5 17 1 23.1932 969.267 4
 5 17 -1 -2276.06 1023.77 4
 -5 -17 -1 -1554.28 1169.73 1
 -5 -17 1 -744.377 1168.46 1
 -5 -17 -1 1923.84 898.563 8
 -5 -17 1 43.882 852.966 8
 5 17 1 270.349 670.283 7
 5 17 -1 -192.814 664.521 7
 5 17 3 940.702 954.236 4
 5 17 -3 369.731 1031.01 4
 -5 -17 -3 726.787 1188.8 1
 -5 -17 -3 813.497 1007.29 8
 -5 -17 3 1807.32 828.204 8
 5 17 3 -402.875 683.046 7
 5 17 -3 529.473 755.871 7
 5 17 -5 3125.38 798.378 7
 -5 -17 -5 4422.35 1322.83 1
 -5 -17 -5 2368 1162.12 8
 -5 -17 5 2380.98 836.952 8
 -5 -17 5 2214.55 1237.49 1
 5 17 5 1950.24 708.961 7
 5 17 5 3451.64 1003.08 4
 5 17 -7 -640.34 815.14 7
 -5 -17 7 -2338.74 1256.82 1
 -5 -17 -7 1697.18 1289.05 1
 -5 -17 -7 -1741.46 1195.98 8
 -5 -17 7 -237.38 766.779 8
 5 17 7 270.687 693.454 7
 5 17 7 -1514.5 972.695 4
 5 17 -11 -848.178 1017.36 7
 -5 -17 -11 36.9225 1234.94 1
 -5 -17 -11 672.021 1428.26 8
 -5 -17 11 -1589.52 1278.17 1
 -5 -17 11 -118.886 735.815 8
 5 17 11 -188.705 876.087 4
 5 17 -13 -734.999 1134.63 7
 -5 -17 -13 -425.726 1190.08 1
 -5 -17 13 389.759 1287.28 1
 -5 -17 -13 743.59 1516.5 8
 -5 -17 13 619.908 726.659 8
 5 17 13 1266.1 895.679 4
 5 19 -1 -1392.08 852.175 7
 5 19 1 -2913.27 1167.32 4
 5 19 -1 -2027.47 1241.16 4
 -5 -19 -1 -1291.48 1296.86 1
 -5 -19 -1 -320.322 1003.69 8
 -5 -19 1 -782.088 934.28 8
 -5 -19 1 39.2525 1352.63 1
 5 19 1 -1818.74 818.613 7
 5 19 -3 1586.86 855.069 7
 5 19 3 805.689 1149.25 4
 -5 -19 -3 1729.29 1325.82 1
 -5 -19 -3 1629.72 1102.14 8
 -5 -19 3 1606.12 899.445 8
 5 19 3 790.642 885.571 7
 -5 -19 3 197.262 1354.33 1
 5 19 5 1803.61 1084.65 4
 5 19 -5 1106.54 852.413 7
 -5 -19 5 1071.39 1280.36 1
 -5 -19 -5 79.0019 1290.73 1
 -5 -19 -5 824.799 1275.4 8
 -5 -19 5 103.109 823.105 8
 5 19 5 -1009.05 890.033 7
 5 19 -7 1773.32 948.847 7
 -5 -19 7 3191.95 1326.01 1
 -5 -19 -7 121.588 1331.05 1
 -5 -19 -7 1096.41 1289.16 8
 -5 -19 7 -976.464 837.307 8
 5 19 7 598.666 764.606 7
 5 19 7 25.515 1077.64 4
 -6 0 10 9142.22 1571.38 3
 -6 0 12 -1390.82 1277.88 3
 6 0 -12 -60.4427 1391.58 5
 6 0 -12 1382.75 902.58 2
 -6 0 14 44.6118 1228.62 3
 6 0 -14 1579.5 1506.38 5
 6 0 -14 1818.21 982.559 2
 -6 0 16 216.543 1227.71 3
 6 0 -16 436.948 1549.31 5
 6 0 -16 -874.906 1035.72 2
 -6 0 18 5109.48 1395.71 3
 6 0 -18 5190.77 1677.58 5
 6 0 -18 3613.39 1213.67 2
 6 0 -20 -1327.54 1650.19 5
 6 0 -20 -1751.86 1272.1 2
 -6 0 22 1163.02 880.61 6
 -6 0 22 2822.42 1477.03 3
 6 0 -22 2144.48 1753.25 5
 6 0 -22 2410.34 1282.25 2
 -6 -2 10 1172.23 1249.42 3
 6 2 -10 88.1402 802.153 2
 -6 2 12 6679.76 1538.68 3
 -6 -2 12 7141.82 1396.59 3
 6 2 -12 6924.05 1594.02 5
 6 -2 -12 8564.13 1206.34 2
 6 2 -12 6396.16 1028.53 2
 -6 2 14 -4778.88 1511.64 3
 -6 -2 14 -361.278 1200.82 3
 6 -2 -14 -1640.02 1542.33 5
 6 2 -14 -3750.4 1548.6 5
 6 -2 -14 -2185.59 1063.08 2
 6 2 -14 -1701.31 969.991 2
 -6 2 16 1624.9 1352.47 3
 -6 -2 16 1085.72 1222.7 3
 6 -2 -16 -1207.38 1607.59 5
 6 2 -16 805.07 1430.64 5
 6 -2 -16 1465.13 1068.02 2
 6 2 -16 31.042 982.993 2
 -6 2 18 1216.26 1333.84 3
 -6 -2 18 1110.3 1202.31 3
 6 -2 -18 412.726 1708.09 5
 6 2 -18 -1040.23 1393.51 5
 6 -2 -18 1434.75 1166.86 2
 6 2 -18 1565.23 1052.99 2
 -6 -2 20 3008.7 871.409 6
 -6 2 20 -898.883 1544.46 3
 -6 -2 20 -2257.65 1529.56 3
 6 -2 -20 -612.195 1846.46 5
 6 2 -20 940.453 1658.16 5
 6 -2 -20 1926.07 1340.36 2
 6 2 -20 -2133.77 1282.24 2
 -6 2 22 -427.255 884.615 6
 -6 -2 22 22.6568 846.009 6
 -6 2 22 2179.97 1475.79 3
 -6 -2 22 757.48 1387.42 3
 6 -2 -22 -266.215 1717.74 5
 6 2 -22 273.933 1542.12 5
 6 -2 -22 -118.47 1301.12 2
 6 2 -22 378.977 1219.38 2
 -6 4 12 990.996 1387.16 3
 -6 -4 12 -308.998 1134.84 3
 6 4 -12 -831.982 1399.24 5
 6 4 -12 773.19 813.144 2
 -6 -4 14 11437 1479.42 3
 6 -4 -14 10893.3 1448.12 2
 -6 4 16 -582.331 1402.09 3
 -6 -4 16 -791.088 1128.47 3
 6 -4 -16 268.129 1621.85 5
 6 4 -16 178.781 1471.25 5
 6 -4 -16 1467.4 1124.33 2
 6 4 -16 926.562 973.847 2
 -6 -4 18 2988.02 745.269 6
 -6 4 18 2463.65 1518.72 3
 -6 -4 18 1834.02 1248.18 3
 6 -4 -18 -129.618 1775.62 5
 6 4 -18 603.431 1439.63 5
 6 -4 -18 848.74 1193.92 2
 6 4 -18 2305.02 1064.47 2
 -6 -4 22 2863.69 914.471 6
 -6 4 22 3983.82 1603.25 3
 -6 -4 22 4140.9 1444.76 3
 6 -4 -22 5467.09 1936.82 5
 6 4 -22 5818.85 1552.45 5
 6 -4 -22 1005.15 1414.39 2
 6 4 -22 4777.07 1237.4 2
 6 6 -8 2123.46 737.639 2
 -6 -6 8 3930.53 511.115 1
 -6 -6 10 3082.04 532.551 1
 -6 -6 12 12323.4 1434.04 3
 6 6 -12 10151.3 1140.9 2
 -6 -6 12 10906.1 890.823 1
 6 6 -12 10465.7 1655.48 5
 -6 6 14 -783.945 1531.44 3
 -6 -6 14 573.119 711.006 1
 -6 -6 14 -693.79 1115.71 3
 6 6 -14 -1022.58 1390.56 5
 6 -6 -14 132.13 1110.16 2
 6 6 -14 169.121 879.788 2
 -6 6 16 -285.625 1468.57 3
 -6 -6 16 -16.4703 626.623 6
 -6 -6 16 571.491 1119.48 3
 6 -6 -16 72.8706 1629.76 5
 6 6 -16 432.581 1361.95 5
 6 -6 -16 823.071 1151.57 2
 6 6 -16 -308.767 927.545 2
 -6 6 18 -2303.03 1514.78 3
 -6 -6 18 666.451 704.789 6
 -6 -6 18 2353.89 1196.22 3
 6 -6 -18 -1574.04 1821.53 5
 6 6 -18 574.684 1361.21 5
 6 -6 -18 -953.441 1283.46 2
 6 6 -18 325.63 985.078 2
 -6 6 20 -1818.54 1710.22 3
 -6 -6 20 1654.38 805.264 6
 -6 -6 20 -918.674 1397.89 3
 6 -6 -20 1530.64 2024.54 5
 6 6 -20 2163.59 1409.33 5
 6 -6 -20 2614.31 1460.3 2
 6 6 -20 1242.41 1084.21 2
 6 8 0 1010.37 491.943 4
 6 8 2 30724.4 1231.14 4
 6 8 -2 10854.7 1064.57 4
 6 8 -6 365.838 605.732 2
 -6 -8 8 -1161.02 1098.48 3
 6 8 -8 727.873 639.196 2
 -6 -8 8 -44.397 578.363 1
 6 8 -10 9052.04 1001.65 2
 -6 -8 10 9421.62 962.126 1
 -6 -8 10 8530.25 1040.42 8
 6 8 -10 11941.6 751.992 4
 -6 -8 12 -1575.87 1111.22 3
 -6 -8 12 36.1712 810.158 1
 6 8 -12 -894.881 1417.13 5
 -6 -8 12 -534.933 787.69 8
 6 8 -12 -633.103 424.594 4
 -6 -8 14 1597.28 601.243 6
 -6 -8 14 1460.12 1071.66 3
 6 8 -14 2574.67 1300.75 5
 -6 -8 14 2001.12 853.38 1
 6 -8 -14 2905.5 1276.37 2
 -6 -8 14 103.772 749.383 8
 6 8 -14 1181.8 845.272 2
 6 8 -14 1036.11 428.554 4
 6 8 -14 1510.08 482.767 7
 -6 8 16 439.268 1602.81 3
 -6 -8 16 -576.868 615.833 6
 -6 -8 16 101.705 1118.06 3
 6 8 -16 1287.37 1258.34 5
 6 -8 -16 -1637.37 1276.87 2
 6 8 -16 1049.8 879.339 2
 -6 -8 18 -1999.14 1551.05 3
 6 -8 -18 1960.89 1451.33 2
 -6 8 20 -1406.13 1611.72 3
 -6 -8 20 -354.629 783.652 6
 -6 -8 20 -309.657 1294.63 3
 6 -8 -20 -535.13 1988.95 5
 6 8 -20 -36.1338 1343.6 5
 6 -8 -20 374.713 1381.24 2
 6 8 -20 -344.317 960.247 2
 -6 -10 0 7611.06 800.928 1
 -6 -10 0 6130.17 1087.48 8
 6 10 0 6937.08 697.438 4
 -6 -10 -2 -119.961 541.782 1
 -6 -10 -2 -1394.23 929.65 8
 -6 -10 2 329.693 883.772 8
 -6 -10 2 103.671 586.628 1
 6 10 2 337.573 507.667 4
 6 10 -2 517.048 482.471 4
 -6 -10 -4 613.307 560.788 1
 -6 -10 -4 1700.08 959.755 8
 -6 -10 4 1145.61 904.132 8
 6 10 4 949.911 541.788 4
 6 10 -4 1562.44 499.982 4
 -6 -10 4 1030.77 667.903 1
 -6 -10 6 -701.734 772.606 1
 6 10 -6 244.306 532.369 2
 -6 -10 -6 36.2391 535.718 1
 -6 -10 6 -187.288 890.072 8
 6 10 6 -667.976 535.818 4
 6 10 -6 -204.037 473.553 4
 6 10 -8 5131.68 740.077 2
 -6 -10 8 5268.94 1004.75 8
 6 10 -8 6358.3 606.629 4
 6 10 8 4688.67 713.207 4
 -6 -10 10 -589.61 467.729 6
 -6 -10 10 308.519 1024.5 3
 6 10 -10 -1018.65 1308.25 5
 6 10 -10 -1227.04 702.151 2
 -6 -10 14 -162.885 566.241 6
 -6 -10 14 826.275 1024.96 3
 6 10 -14 -812.64 1285.82 5
 -6 -10 14 -135.037 896.839 1
 6 10 -14 -18.3867 732.94 2
 6 10 -14 -244.124 551.666 7
 -6 -10 16 -2018.22 731.098 6
 6 10 -16 -33.3184 1282.51 5
 6 -10 -16 -3037.18 1488.05 2
 6 10 -16 -2030.12 855.06 2
 6 10 -18 -418.339 843.216 2
 -6 10 18 794.075 1768.32 3
 -6 -10 18 72.607 759.259 6
 -6 -10 18 -1896.8 1262.58 3
 6 -10 -18 998.724 1879.11 5
 6 10 -18 1935.9 1303.53 5
 6 -10 -18 99.0748 1392.05 2
 -6 -12 0 -2291.55 836.53 1
 -6 -12 2 5074.41 947.492 1
 -6 -12 2 2273.8 1136.95 8
 -6 -12 -2 4272.02 832.624 1
 6 12 2 2574.28 695.325 4
 6 12 -2 4040.34 705.935 4
 6 12 -4 6252.28 761.078 4
 -6 -12 6 1255.48 962.382 1
 -6 -12 6 190.277 968.91 8
 6 12 -6 -471.26 554.238 2
 -6 -12 -6 -2031.59 753.53 1
 6 12 6 -1822.65 684.622 4
 6 12 -6 715.237 621.405 4
 -6 -12 8 -1326.87 1067.63 3
 -6 -12 8 -47.3414 399.813 6
 -6 -12 8 1572.58 1045.38 1
 -6 -12 -8 1114.49 1133.38 8
 -6 -12 8 705.201 884.357 8
 -6 -12 -8 -21.9919 688.22 1
 6 12 -8 -83.8501 578.255 2
 6 12 8 495.394 607.417 4
 6 12 -8 67.951 603.763 4
 6 12 -8 506.697 552.431 7
 -6 -12 10 3359.06 1078.05 3
 -6 -12 10 2807.43 523.766 6
 6 12 -10 1987.66 1378.88 5
 -6 -12 10 2868.76 1064.98 1
 -6 -12 -10 2919.35 1199.61 8
 -6 -12 -10 2401.42 728.1 1
 -6 -12 10 2607.62 917.661 8
 6 12 10 3695.18 729.586 4
 6 12 -10 1926.73 644.152 2
 6 12 -10 4912.89 688.387 4
 6 12 -10 2943.1 627.699 7
 -6 -12 -12 -1205.57 732.274 1
 -6 -12 12 -881.353 896.413 8
 -6 -12 12 -1174.01 1007.78 1
 6 12 12 649.176 690.222 4
 6 12 -12 -133.52 637.18 4
 6 12 -12 -235.94 580.582 7
 6 12 -14 -2448 766.259 2
 -6 -12 14 -2505.27 1151.14 3
 6 12 -14 -269.165 1259.38 5
 -6 -12 -14 -384.751 775.443 1
 -6 -12 14 -2005.59 856.981 8
 6 12 -14 -1538.34 709.858 4
 6 12 -16 -632.142 816.141 2
 -6 -12 16 -1258.7 773.46 6
 -6 -12 16 -189.65 1170.37 3
 6 12 -16 502.318 1166.45 5
 -6 -12 -16 538.079 758.409 1
 -6 -14 0 5255.73 1135.35 1
 -6 -14 0 5248.59 1244 8
 6 14 0 7144.51 881.543 4
 -6 -14 -2 821.488 928.787 1
 -6 -14 2 120.627 1028.53 1
 -6 -14 -2 569.301 1059.57 8
 -6 -14 2 684.78 1004.95 8
 6 14 2 118.044 673.333 4
 6 14 -2 -886.808 707.723 4
 -6 -14 -4 576.155 866.546 1
 -6 -14 4 1098.39 1128.45 1
 -6 -14 -4 -365.979 1209.35 8
 -6 -14 4 513.141 1016.46 8
 6 14 4 535.935 663.068 4
 6 14 -4 243.044 594.028 7
 6 14 -4 733.653 748.777 4
 -6 -14 6 -341.126 1062.61 1
 -6 -14 -6 -2908.65 1208.11 8
 -6 -14 6 111.578 893.514 8
 6 14 6 137.718 643.681 4
 6 14 -6 -736.291 605.26 7
 -6 -14 -6 267.066 855.103 1
 6 14 -6 232.956 741.472 4
 -6 -14 8 1863.58 1109.16 1
 -6 -14 -8 73.2805 1253.79 8
 -6 -14 8 1522.95 931.342 8
 6 14 8 1847.79 717.015 4
 -6 -14 -8 1910.82 936.715 1
 6 14 -8 1327.98 658.701 7
 6 14 -8 2873.62 779.431 4
 -6 -14 -10 -547.784 1317.89 8
 -6 -14 10 1316.48 816.774 8
 -6 -14 10 1351.58 1097.74 1
 6 14 10 -1187.16 728.425 4
 -6 -14 -10 -526.217 865.596 1
 6 14 -10 556.202 786.679 4
 6 14 -10 -169.764 644.428 7
 6 14 -12 8172.92 976.655 7
 6 14 -14 -1221.39 825.513 4
 6 14 -14 126.605 835.668 7
 -6 -14 14 -684.443 1097.95 1
 -6 -14 -14 809.598 1400.58 8
 -6 -14 14 -726.272 840.187 8
 6 14 14 20.4677 785.179 4
 -6 -14 -14 -332.824 913.554 1
 -6 -16 0 511.357 1217.51 1
 -6 -16 0 -419.228 1152.58 8
 6 16 0 18.3268 629.931 7
 6 16 0 -537.359 838.557 4
 -6 -16 -2 1844.83 1196.6 1
 -6 -16 2 3707.86 1352.01 1
 -6 -16 -2 1807.61 1196.38 8
 -6 -16 2 1776.94 1072.78 8
 6 16 2 4746.98 883.682 4
 6 16 -2 2657.63 715.278 7
 6 16 -2 3076.75 899.871 4
 -6 -16 -4 -749.354 1080.26 1
 -6 -16 4 -1292.09 1214.76 1
 -6 -16 -4 -1589.17 1241.6 8
 -6 -16 4 -153.442 998.003 8
 6 16 4 338.431 797.786 4
 6 16 -4 460.97 663.588 7
 6 16 -4 993.695 910.233 4
 6 16 -6 -1788.48 957.161 4
 -6 -16 -6 462.672 1126.23 1
 -6 -16 6 -2753.54 1273.82 1
 -6 -16 -6 -796.767 1283.04 8
 -6 -16 6 -990.712 952.631 8
 6 16 6 -1052.2 829.362 4
 6 16 -6 -1497.18 727.038 7
 6 16 -10 2818.57 863.608 7
 6 16 -10 3432.59 1013.42 4
 -6 -16 10 1153.48 1221.23 1
 -6 -16 -10 2996.39 1152.16 1
 -6 -16 -10 40.9393 1528.94 8
 -6 -16 10 776.987 892.831 8
 6 16 10 2669.31 858.44 4
 6 16 -12 -931.78 944.65 4
 6 16 -12 22.3847 873.892 7
 -6 -16 -12 -361.913 1103.76 1
 -6 -16 12 1136.24 1220.81 1
 -6 -16 -12 -378.138 1519.08 8
 -6 -16 12 -1066.94 847.786 8
 6 16 12 -732.654 816.467 4
 -6 -18 0 116.306 1368.64 1
 -6 -18 0 1497.99 1194.72 8
 6 18 0 1167.05 775.594 7
 6 18 0 1489.97 1071.56 4
 6 18 -2 1165.82 1164.42 4
 -6 -18 -2 -40.4859 1365.59 1
 -6 -18 2 -266.422 1451.72 1
 -6 -18 -2 -1018.4 1178.28 8
 -6 -18 2 129.561 1024.23 8
 6 18 2 -61.6624 715.971 7
 6 18 2 -1851.81 999.324 4
 6 18 -2 434.725 749.013 7
 6 18 -4 166.029 1128.49 4
 -6 -18 -4 897.055 1330.88 1
 -6 -18 4 -228.505 1371.18 1
 -6 -18 -4 650.904 1329.9 8
 -6 -18 4 -1297.8 1044.16 8
 6 18 4 21.7518 944.888 4
 6 18 4 143.19 731.046 7
 6 18 -4 758.653 796.142 7
 6 18 -6 746.601 815.937 7
 6 18 -6 -139.951 1077.24 4
 -6 -18 -6 38.2063 1263.38 1
 -6 -18 -6 314.876 1340.55 8
 -6 -18 6 965.661 924.456 8
 -6 -18 6 921.552 1275.88 1
 6 18 6 732.617 917.62 4
 6 18 6 392.397 712.228 7
 6 18 -8 1262.37 891.961 7
 6 18 -8 2938.01 1041.62 4
 -6 -18 8 2630.89 1327.06 1
 -6 -18 -8 38.6925 1333.15 1
 -6 -18 -8 1425.96 1459.46 8
 -6 -18 8 485.895 943.188 8
 6 18 8 736.898 872.829 4
 -7 -1 13 -3619.23 1663.7 3
 7 -1 -13 -1349.74 1200.51 2
 7 1 -13 -876.913 1077 2
 -7 1 15 57.4869 1500.08 3
 -7 -1 15 2963.21 1478.04 3
 7 -1 -15 2967.44 1686.41 5
 7 1 -15 67.1041 1651.77 5
 7 -1 -15 2773.22 1152.56 2
 7 1 -15 768.695 1092.79 2
 -7 1 17 -278.157 1500.73 3
 -7 -1 17 1982.96 1470.5 3
 7 -1 -17 3805.56 1864.19 5
 7 1 -17 -257.069 1729.63 5
 7 -1 -17 -40.262 1171.49 2
 7 1 -17 1853.13 1172.74 2
 -7 1 21 -1114.2 1555.14 3
 -7 -1 21 -301.104 1475.61 3
 7 -1 -21 1003.07 2000.33 5
 7 1 -21 -2302.76 1877.46 5
 7 -1 -21 -3723.24 1401.12 2
 7 1 -21 77.6466 1326.74 2
 -7 -3 11 946.414 1439.24 3
 7 3 -11 -491.873 959.208 2
 -7 -3 13 -1188.76 1469.15 3
 7 3 -13 -1695.5 1593.58 5
 7 3 -13 194.839 952.559 2
 -7 3 15 2737.32 1604.57 3
 -7 -3 15 3560.74 1403.27 3
 7 3 -15 2265 1771.6 5
 7 -3 -15 707.25 1206.56 2
 7 3 -15 2554.04 1120.26 2
 -7 3 17 3259.76 1651.74 3
 -7 -3 17 1958.34 1405.78 3
 7 -3 -17 1361.38 1841.96 5
 7 3 -17 2674.62 1902.67 5
 7 -3 -17 2305.72 1289.88 2
 7 3 -17 2636.6 1191.29 2
 7 -3 -19 -1414.97 2106.8 5
 7 3 -19 1135.48 1947.65 5
 -7 -3 21 -602.367 853.427 6
 -7 3 21 -2641.49 1648.09 3
 -7 -3 21 866.932 1462.15 3
 7 -3 -21 725.021 2066.02 5
 7 3 -21 1643.46 1895.32 5
 7 -3 -21 584.776 1402.18 2
 7 3 -21 578.903 1292.46 2
 -7 -5 11 18703.4 2063.38 3
 -7 -5 13 2326.61 1410.33 3
 7 5 -13 1931.04 1549.9 5
 7 5 -13 1390.52 947.421 2
 -7 5 15 2079.5 1693.21 3
 -7 -5 15 3803.49 1437.34 3
 7 5 -15 6189.83 1809.38 5
 7 -5 -15 3573.5 1307.46 2
 7 5 -15 4047.35 1137.56 2
 -7 5 17 1478.32 1691.88 3
 -7 -5 17 -841.106 1356.37 3
 7 -5 -17 -2667.97 1769.33 5
 7 5 -17 -167.615 1804.42 5
 7 -5 -17 2371.9 1352.76 2
 7 5 -17 -1593.28 1138.18 2
 -7 5 19 436.697 1690.71 3
 -7 -5 19 2566.09 835.994 6
 -7 -5 19 538.228 1401.27 3
 7 -5 -19 1579.66 1949.3 5
 7 5 -19 1953.68 1735.41 5
 7 -5 -19 425.555 1348.92 2
 7 5 -19 3199.64 1227.75 2
 -7 -7 11 1047.6 1341.76 3
 7 7 -11 348.366 837.794 2
 -7 -7 11 40.2966 570.93 1
 -7 -7 13 2355.01 1385.49 3
 7 7 -13 1695.07 1624.35 5
 7 7 -13 1538.02 938.701 2
 -7 -7 13 1242.78 693.243 1
 -7 -7 15 290.441 1288.29 3
 7 7 -15 650.129 1684.24 5
 7 7 -15 1834.76 1003.38 2
 -7 7 19 134.678 1726.98 3
 -7 -7 19 -97.5546 780.91 6
 -7 -7 19 342.279 1363.31 3
 7 -7 -19 -2032.28 1992.05 5
 7 7 -19 894.404 1639.68 5
 7 -7 -19 -101.8 1440.94 2
 7 7 -19 -948.693 1130.83 2
 7 9 -1 798.509 505.556 4
 -7 -9 3 2133.25 611.145 1
 7 9 -3 2273.94 554.828 4
 -7 -9 5 2852.86 651.713 1
 7 9 -5 2692.73 592.76 4
 7 9 -7 -911.706 769.266 2
 -7 -9 7 16.4615 646.43 1
 7 9 -9 62.0552 763.373 2
 7 9 -9 493.341 495.467 4
 -7 -9 11 1100.45 1311.73 3
 -7 -9 13 526.7 1264.39 3
 7 9 -13 53.0908 1623.88 5
 7 9 -13 274.926 856.555 2
 -7 -9 15 -344.907 717.787 6
 -7 -9 15 -708.678 1486.26 3
 7 9 -15 -1692.19 1863.77 5
 7 9 -15 -1810.21 1067.31 2
 -7 -9 17 1152.32 731.621 6
 -7 -9 17 2317.26 1365.02 3
 7 9 -17 2966.64 1709.97 5
 7 9 -17 956.145 1034.12 2
 -7 -11 -1 -1317.54 689.943 1
 -7 -11 1 -2085.57 731.491 1
 -7 -11 -3 446.783 625.398 1
 -7 -11 3 -1881.08 1092.16 8
 -7 -11 3 58.3075 689.322 1
 7 11 -3 -991.214 605.207 4
 7 11 -5 2783.17 695.283 2
 -7 -11 -5 1559.08 666.949 1
 -7 -11 5 4822.57 1104.32 8
 7 11 5 3661.66 686.845 4
 7 11 -5 2696.25 605.204 4
 -7 -11 5 2022.7 792.113 1
 -7 -11 7 1864.82 867.28 1
 7 11 -7 2927.03 735.706 2
 -7 -11 -7 -102.996 619.99 1
 -7 -11 7 2024.94 1044.27 8
 7 11 7 3734.62 732.425 4
 7 11 -7 1991.22 586.703 4
 -7 -11 9 502.286 942.547 1
 7 11 -9 471.227 720.878 2
 -7 -11 9 896.853 996.788 8
 7 11 -9 902.806 534.187 4
 -7 -11 11 277.355 998.299 1
 -7 -11 11 -355.523 1019.67 8
 7 11 -11 857.815 553.818 4
 7 11 -13 -1794.11 1696.24 5
 7 11 -13 -1509.18 935.498 2
 7 11 -13 -572.975 604.894 4
 7 11 -13 -962.866 656.82 7
 -7 -11 15 1618.52 668.828 6
 -7 -11 15 1743.96 1319.55 3
 7 11 -15 3319.45 1735.44 5
 7 11 -15 2947.2 939.655 2
 -7 -11 17 1531.16 749.314 6
 -7 -11 17 1601.49 1330.34 3
 -7 -13 -1 586.221 1175.56 8
 -7 -13 1 903.518 1170.33 8
 7 13 1 -564.785 617.063 4
 -7 -13 -1 -143.963 808.919 1
 7 13 -1 564.152 631.94 4
 -7 -13 1 -626.594 856.776 1
 -7 -13 3 1524.21 916.599 1
 -7 -13 -3 1776.34 1191.64 8
 -7 -13 3 939.869 1188.59 8
 -7 -13 -3 807.638 824.497 1
 7 13 3 50.6073 627.002 4
 7 13 -3 879.547 627.196 4
 -7 -13 5 1797.16 1025.56 1
 -7 -13 -5 1502.82 1220.93 8
 -7 -13 5 1666.4 1156.64 8
 -7 -13 -5 1565.57 810.94 1
 7 13 5 2675.96 687.245 4
 7 13 -5 1325.95 647.419 4
 -7 -13 7 2039.22 1096.89 1
 -7 -13 -7 -774.524 1234.16 8
 -7 -13 7 539.326 1126.07 8
 -7 -13 -7 2082.61 816.254 1
 7 13 7 3131.88 732.889 4
 7 13 -7 2362.18 654.22 4
 -7 -13 9 -1284.66 1218.98 1
 -7 -13 9 606.251 1116.39 8
 -7 -13 -9 -852.725 744.004 1
 7 13 9 1555.62 714.45 4
 7 13 -9 917.864 637.859 4
 7 13 -9 -219.849 606.053 7
 -7 -13 13 238.48 1108.24 1
 -7 -13 -13 48.7358 767.658 1
 -7 -13 13 259.313 1157.2 8
 7 13 -13 1003.31 665.101 4
 7 13 -13 1631 712.505 7
 -7 -15 -1 119.227 1005.85 1
 -7 -15 1 438.794 1081.61 1
 -7 -15 -1 209.556 1264.67 8
 -7 -15 1 1157.78 1287.39 8
 7 15 1 -492.526 714.441 4
 7 15 -1 -463.338 688.171 4
 -7 -15 3 -1306.11 1139.89 1
 -7 -15 -3 37.2906 1345.91 8
 -7 -15 3 1353.08 1227.24 8
 7 15 3 959.766 724.339 4
 7 15 -3 935.61 766.66 4
 -7 -15 -3 1961.7 992.348 1
 -7 -15 5 -2364.43 1300.33 1
 7 15 5 -1189 826.393 4
 7 15 -5 -2182.28 860.697 4
 7 15 -5 -88.7644 727.789 7
 -7 -15 -5 -1474.2 1052.7 1
 -7 -15 9 -1107.55 1272.22 1
 -7 -15 -9 -1130.77 1402.72 8
 -7 -15 9 79.5894 1137.44 8
 7 15 9 437.062 769.688 4
 -7 -15 -9 1188.94 961.584 1
 7 15 -9 607.803 789.098 4
 7 15 -9 218.823 698.703 7
 -7 -15 11 2160.52 1255.68 1
 -7 -15 -11 88.3317 1426.35 8
 -7 -15 11 -129.544 1115.91 8
 7 15 11 1019.71 816.528 4
 -7 -15 -11 -984.478 978.503 1
 7 15 -11 -857.933 772.928 4
 7 15 -11 653.162 745.17 7
 -7 -17 -1 36.8219 1288.74 1
 -7 -17 1 768.366 1284.47 1
 -7 -17 -1 1127.82 1358.96 8
 -7 -17 1 -724.385 1348.02 8
 7 17 1 -813.903 818.65 4
 7 17 -1 -369.264 848.5 4
 7 17 -1 395.794 712.791 7
 -7 -17 -3 -945.996 1171.11 1
 -7 -17 3 2044.61 1410.18 1
 -7 -17 -3 116.775 1440.38 8
 -7 -17 3 720.686 1256.52 8
 7 17 3 20.2855 834.291 4
 7 17 -3 1433.93 891.65 4
 7 17 -3 946.976 708.694 7
 -7 -17 -5 -460.952 1218.7 1
 -7 -17 5 189.141 1348.47 1
 -7 -17 -5 1274.16 1458.09 8
 -7 -17 5 -30.7007 1240.06 8
 7 17 5 581.372 785.358 4
 7 17 -5 234.269 859.44 4
 7 17 -5 -479.243 752.969 7
 -7 -17 -7 236.868 1142.17 1
 -7 -17 7 2351.02 1333.65 1
 -7 -17 -7 551.32 1553.36 8
 -7 -17 7 -962.915 1231.26 8
 7 17 7 2079.04 845.117 4
 7 17 -7 1362.28 920.838 4
 7 17 -7 1135.96 777.393 7
 8 0 -14 177.667 1195.78 2
 -8 0 16 -5820.81 1943.26 3
 8 0 -16 -1836.21 1330.61 2
 -8 0 18 63.3494 1742.01 3
 8 0 -18 1355.46 1927.84 5
 8 0 -18 1311.47 1356.01 2
 -8 -2 14 -1674.89 1683.95 3
 8 2 -14 199.503 1131.95 2
 -8 2 16 -5427.42 2043.38 3
 8 2 -16 -6021.18 2127.11 5
 -8 2 18 334.745 1767.45 3
 -8 -2 18 2075.1 1735.5 3
 8 -2 -18 1937.71 1907.25 5
 8 2 -18 3156.59 1973.23 5
 8 -2 -18 1225.63 1430.91 2
 8 2 -18 645.19 1265.51 2
 8 4 -12 1976.3 1107.69 2
 -8 -4 14 -3511.73 1682.2 3
 8 4 -14 535.039 1081.56 2
 -8 4 18 -3858.23 1947.36 3
 -8 -4 18 547.987 1585.93 3
 8 4 -18 1432.16 2010.91 5
 8 -4 -18 1744.36 1420.21 2
 8 4 -18 149.372 1279.46 2
 8 6 -10 1837.41 1028.98 2
 8 6 -12 443.807 990.551 2
 -8 -6 14 -680.748 1664.1 3
 8 6 -14 -960.467 1091.29 2
 -8 -6 16 -5155.3 1857.84 3
 8 6 -16 -3996.46 2119.33 5
 8 6 -16 -1428.19 1229.15 2
 -8 6 18 1442.94 1961.43 3
 -8 -6 18 2461.94 1625.42 3
 8 6 -18 1656.6 1989.88 5
 8 -6 -18 2264.77 1581.65 2
 8 6 -18 2252.16 1279.86 2
 -8 -8 8 1321.91 600.625 1
 8 8 -10 -547.684 880.877 2
 -8 -8 10 -198.186 636.298 1
 8 8 -12 1501.94 982.578 2
 -8 -8 16 1034.36 1586.53 3
 8 8 -16 -525.542 1843.74 5
 8 8 -16 624.884 1114.34 2
 -8 -10 2 1195.31 632.713 1
 -8 -10 4 -200.333 633.597 1
 -8 -10 6 826.614 675.52 1
 -8 -10 8 -243.958 721.61 1
 -8 -10 10 1973.56 874.246 1
 -8 -10 14 3013.19 1596.24 3
 8 10 -14 2517.38 1789.51 5
 8 10 -14 741.659 1003.48 2
 -8 -12 0 674.477 731.814 1
 8 12 0 2027.7 698.157 4
 -8 -12 -2 -366.304 706.087 1
 -8 -12 2 -132.134 752.466 1
 8 12 2 220.074 655.66 4
 8 12 -2 182.49 632.081 4
 -8 -12 -4 830.961 677.936 1
 -8 -12 4 1501.57 1122.35 8
 8 12 4 -189.084 640.792 4
 8 12 -4 -547.063 635.806 4
 -8 -12 4 208.585 812.941 1
 -8 -12 6 549.813 1096.21 8
 8 12 -6 389.951 637.594 4
 -8 -12 6 558.209 919.536 1
 -8 -12 8 -2322.31 1101.33 1
 8 12 -8 -2237.27 749.735 4
 -8 -12 10 -3123.21 1165.85 1
 -8 -12 12 3984.63 1244.6 1
 -8 -12 12 3077.84 1220.42 8
 8 12 -12 4816.1 727.739 4
 8 14 0 88.8997 779.931 4
 -8 -14 6 -915.145 1164.23 1
 -8 -14 -6 776.716 883.16 1
 8 14 6 166.985 808.168 4
 8 14 -6 -1732.61 758.726 4
 -8 -14 8 32.2256 1229.43 1
 -8 -14 8 129.701 1274.02 8
 -8 -14 -8 720.298 804.885 1
 8 14 8 1029.58 799.566 4
 8 14 -8 1325.08 706.688 4
 -8 -14 10 3473.66 1415.27 1
 -8 -14 10 1104.57 1323.58 8
 -8 -14 -10 -763.115 806.7 1
 8 14 10 4034.04 884.459 4
 8 14 -10 5962.38 808.34 4
 8 14 -10 3829.42 767.918 7
 -8 -16 0 290.499 1121.07 1
 -8 -16 0 2380.89 1450.88 8
 8 16 0 1422.23 809.461 4
 -8 -16 -2 214.917 1052.13 1
 -8 -16 2 442.312 1180.09 1
 -8 -16 -2 -870.591 1463.03 8
 -8 -16 2 1182.25 1448.39 8
 8 16 2 1106.24 771.319 4
 8 16 -2 37.0795 766.294 4
 -8 -16 4 2131.93 1243.9 1
 -8 -16 -4 934.203 1392.45 8
 -8 -16 4 -111.837 1414.33 8
 8 16 4 80.6735 786.974 4
 8 16 -4 722.526 739.78 4
 -8 -16 -4 31.1258 1046.27 1
 9 1 -15 -904.664 1383.06 2
 -9 -1 17 -587.491 1918.06 3
 9 -1 -17 1899.33 1478.06 2
 9 1 -17 -1033.7 1377.85 2
 9 3 -15 -344.009 1257.18 2
 9 5 -15 -502.502 1246.02 2
 9 7 -13 -863.772 1160.15 2
 -9 -7 15 1663.1 1868.23 3
 9 7 -15 2741.6 1284.05 2
 -9 -9 7 -853.704 693.836 1
 9 9 -11 -999.088 1059.47 2
 -9 -9 11 -317.089 755.806 1
 9 9 -13 -30.8057 1103.64 2
 -9 -11 7 -2510.9 904.556 1
 -9 -11 9 407.429 893.064 1
 -9 -11 11 -403.915 964.893 1
 -9 -13 -1 -188.04 811.563 1
 -9 -13 1 -393.743 859.855 1
 9 13 -1 1143.57 807.348 4
 -9 -13 3 -1186.57 874.473 1
 9 13 -3 -1679.27 784.109 4
 9 13 -5 -146.91 753.382 4
 -9 -13 5 1791.06 956.922 1
 9 13 -7 -732.729 728.664 4
 -9 -13 7 -511.081 1007.18 1

_iucr_refine_instructions_details
;
TITL In_MeAm_FC70_ii_2_ in Fddd #70
    in_meam_fc70_ii_2_.res
    created by SHELXL-2019/1 at 17:37:26 on 15-Nov-2024
REM reset to Fddd #70
CELL 0.4859 14.268526 26.902777 31.825523 90 90 90
ZERR 16 0.009811 0.00539 0.005279 0 0 0
LATT 4
SYMM 0.75-X,0.75-Y,+Z
SYMM 0.75-X,+Y,0.75-Z
SYMM +X,0.75-Y,0.75-Z
SFAC C H In N O
DISP C 0.001 0.001 6.068
DISP H -0 0 0.607
DISP In -1.947 0.658 1423.319
DISP N 0.002 0.001 8.983
DISP O 0.004 0.003 13.336
UNIT 352 352 16 48 160
DFIX 1.43 C3 N1
DFIX 1.4 N1 C9
DFIX 1.5 C9 C10
DFIX 1.25 O5 C9
DFIX 1.504 0.01 C1 C2
DFIX 1.504 0.01 C5 C8
DFIX 1.25 0.005 C1 O1
DFIX 1.25 0.005 C1 O2
DFIX 1.25 0.005 C8 O3
DFIX 1.25 0.005 C8 O4
FLAT N1 C9 O5 C10
RIGU
SIMU 0.04 0.08 1.7

L.S. 49
PLAN  5
CONF
BOND
MORE -1
BOND $H
fmap 2
acta
OMIT 0 0 4
OMIT 0 4 0
OMIT 0 4 4
OMIT 0 6 2
OMIT 1 3 3
OMIT 1 3 7
OMIT 2 0 2
OMIT 2 2 0
OMIT 2 2 4
OMIT 7 5 11
REM <olex2.extras>
REM <HklSrc "%.\\In_MeAm_FC70_ii_2_.hkl">
REM </olex2.extras>

WGHT    0.200000
FVAR       0.46905
IN1   3    0.625000    0.125000    0.326689    10.50000    0.22644    0.09804 =
         0.06413    0.00000    0.00000    0.00611
O3    5    0.759788    0.340278    0.113847    11.00000    0.20443    0.08858 =
         0.07991    0.00317   -0.01030    0.00617
O1    5    0.738743    0.165171    0.293184    11.00000    0.22130    0.11389 =
         0.11145    0.02767    0.00993    0.00938
O4    5    0.898024    0.314368    0.126137    11.00000    0.19903    0.13291 =
         0.10210    0.04610    0.00793    0.01569
AFIX  66
C3    1    0.808162    0.219152    0.222471    11.00000    0.22098    0.18787 =
         0.15229    0.08361    0.03305    0.04862
C4    1    0.837329    0.246807    0.187974    11.00000    0.21353    0.16906 =
         0.13679    0.06777    0.02689    0.04567
AFIX  43
H4    2    0.899118    0.244803    0.178828    11.00000   -1.20000
AFIX  65
C5    1    0.774146    0.277456    0.167145    11.00000    0.20447    0.12968 =
         0.11213    0.03831    0.01682    0.02706
C6    1    0.681795    0.280451    0.180813    11.00000    0.20425    0.10639 =
         0.09920    0.02415    0.01519    0.02083
AFIX  43
H6    2    0.639521    0.300958    0.166877    11.00000   -1.20000
AFIX  65
C7    1    0.652627    0.252797    0.215310    11.00000    0.20580    0.10510 =
         0.09355    0.02081    0.01419    0.01689
AFIX  43
H7    2    0.590838    0.254802    0.224455    11.00000   -1.20000
AFIX  65
C2    1    0.715809    0.222148    0.236140    11.00000    0.21485    0.12986 =
         0.11386    0.03473    0.01602    0.02936
AFIX   0
C8    1    0.812253    0.311325    0.133583    11.00000    0.19983    0.10784 =
         0.08653    0.01565    0.00501    0.01504
O2    5    0.595938    0.186975    0.277026    11.00000    0.22259    0.13792 =
         0.10895    0.00972    0.01568    0.01416
C1    1    0.682118    0.187704    0.270091    11.00000    0.22215    0.11489 =
         0.09246    0.01640    0.01417    0.01911
N1    4    0.874686    0.187043    0.242355    11.00000    0.24151    0.27521 =
         0.20320    0.13943    0.04878    0.08533
AFIX  43
H1    2    0.850853    0.167061    0.260541    11.00000   -1.20000
AFIX   0
C9    1    0.972686    0.182433    0.237329    11.00000    0.24039    0.34942 =
         0.25698    0.16062    0.05430    0.09828
O5    5    1.015412    0.203236    0.207887    11.00000    0.25072    0.45093 =
         0.30650    0.22074    0.07248    0.10909
C10   1    1.022269    0.151608    0.269552    11.00000    0.25944    0.43921 =
         0.31121    0.22275    0.05281    0.11476
AFIX  33
H10A  2    0.977567    0.138927    0.289384    11.00000   -1.50000
H10B  2    1.053484    0.124388    0.255965    11.00000   -1.50000
H10C  2    1.067562    0.171736    0.283976    11.00000   -1.50000
AFIX   6

PART -1
N2    4    1.187543    0.279956    0.128588    10.25000    0.14985
H2A   2    1.251180    0.289766    0.132720    10.25000   -1.50000
H2B   2    1.175685    0.269872    0.096940    10.25000   -1.50000
C11   1    1.122121    0.326204    0.141487    10.25000    0.01316
H11A  2    1.137294    0.337546    0.174807    10.25000   -1.50000
H11B  2    1.129304    0.357076    0.123005    10.25000   -1.50000
H11C  2    1.054643    0.315769    0.135656    10.25000   -1.50000
C12   1    1.184882    0.234107    0.151834    10.25000    0.08301
H12A  2    1.117730    0.223070    0.146059    10.25000   -1.50000
H12B  2    1.234254    0.202926    0.140306    10.25000   -1.50000
H12C  2    1.200410    0.244796    0.185250    10.25000   -1.50000
AFIX   6

N3    4    0.427111    0.163272    0.173044    10.25000    0.18387
H3A   2    0.492316    0.149558    0.185573    10.25000   -1.50000
H3B   2    0.432253    0.200452    0.166218    10.25000   -1.50000
C13   1    0.354828    0.165584    0.202502    10.25000    0.22820
H13A  2    0.352326    0.126008    0.210474    10.25000   -1.50000
H13B  2    0.375644    0.190433    0.227958    10.25000   -1.50000
H13C  2    0.286487    0.181831    0.189281    10.25000   -1.50000
C14   1    0.407020    0.129983    0.136163    10.25000    0.08254
H14A  2    0.339032    0.146003    0.122497    10.25000   -1.50000
H14B  2    0.462963    0.130856    0.116941    10.25000   -1.50000
H14C  2    0.404767    0.090212    0.143733    10.25000   -1.50000
AFIX   0
HKLF 4


REM  In_MeAm_FC70_ii_2_ in Fddd #70
REM wR2 = 0.4284, GooF = S = 1.725, Restrained GooF = 1.496 for all data
REM R1 = 0.1350 for 418 Fo > 4sig(Fo) and 0.2064 for all 708 data
REM 156 parameters refined using 233 restraints

END  
     
WGHT      0.2000      0.0000 

REM Highest difference peak  0.758,  deepest hole -0.659,  1-sigma level  0.144
Q1    1   0.7465  0.3740  0.0796  11.00000  0.05    0.76
Q2    1   0.4673  0.2110  0.1543  11.00000  0.05    0.57
Q3    1   0.5587  0.1223  0.1769  11.00000  0.05    0.51
Q4    1   0.6250  0.3205  0.1250  10.50000  0.05    0.46
Q5    1   0.8676  0.2636  0.2045  11.00000  0.05    0.44

  REM The information below was added by Olex2.
  REM
  REM R1 = 0.1350 for 418 Fo > 4sig(Fo) and 0.2064 for all 5158 data
  REM 156 parameters refined using n/a restraints
  REM Highest difference peak 0.76, deepest hole -0.66
  REM Mean Shift 0, Max Shift 0.000.

  REM +++ Tabular Listing of Refinement Information +++
  REM R1_all = 0.2064
  REM R1_gt = 0.1350
  REM wR_ref = 0.4284
  REM GOOF = 1.725
  REM Shift_max = 0.000
  REM Shift_mean = 0
  REM Reflections_all = 5158
  REM Reflections_gt = 418
  REM Parameters = 156
  REM Hole = -0.66
  REM Peak = 0.76
  REM Flack = n/a

  
;
_olex2_submission_special_instructions  'No special instructions were received'
_oxdiff_exptl_absorpt_empirical_details
;
Empirical correction (ABSPACK) includes:
- Absorption correction using spherical harmonics
- Frame scaling
;
_oxdiff_exptl_absorpt_empirical_full_max  2.968
_oxdiff_exptl_absorpt_empirical_full_min  0.543


_vrf_ATOM007_SHF-62-CHCl3_DAC-in-FC70_0-34GPa
;
RESPONSE: The structure was refined isotropically due to the number of data for high 
pressure structure determination
;
_vrf_PLAT023_SHF-62-CHCl3_DAC-in-FC70_0-34GPa
;
RESPONSE: The sample is housed in a Diamond anvil cell that restricts 
available data.
;
_vrf_PLAT029_SHF-62-CHCl3_DAC-in-FC70_0-34GPa
;
RESPONSE: The sample is housed in a Diamond anvil cell that restricts available data.
This is exacerbated by the structure being Fddd.
;
_vrf_PLAT084_SHF-62-CHCl3_DAC-in-FC70_0-34GPa
;
RESPONSE: The sample is housed in a Diamond anvil cell that gives additional background to
the data collected e.g. Tungsten powder rings, diamond reflections.
;
_vrf_PLAT088_SHF-62-CHCl3_DAC-in-FC70_0-34GPa
;
RESPONSE: The sample is housed in a Diamond anvil cell that restricts 
available data.
;
_vrf_PLAT155_SHF-62-CHCl3_DAC-in-FC70_0-34GPa
;
RESPONSE: We have followed previous literature for comparison.
;
_vrf_PLAT193_SHF-62-CHCl3_DAC-in-FC70_0-34GPa
;
RESPONSE: This is a rounding issue. The s.u. on Temperature is 2degC
;
_vrf_PLAT201_SHF-62-CHCl3_DAC-in-FC70_0-34GPa
;
RESPONSE: The structure was refined isotropically due to the number of data for high 
pressure structure determination
;
_vrf_PLAT210_SHF-62-CHCl3_DAC-in-FC70_0-34GPa
;
RESPONSE: The sample is housed in a Diamond anvil cell that restricts 
available data hence
isotropic refinement was the limited of modelling the system.
;
_vrf_PLAT241_SHF-62-CHCl3_DAC-in-FC70_0-34GPa
;
RESPONSE: Structure at high pressure with limitation of data. We have used distance restraints to ensure the 
model is chemically reasonable
;
_vrf_PLAT242_SHF-62-CHCl3_DAC-in-FC70_0-34GPa
;
RESPONSE: Structure at high pressure with limitation of data. We have used 
distance restraints to ensure the 
model is chemically reasonable.
;
_vrf_PLAT250_SHF-62-CHCl3_DAC-in-FC70_0-34GPa
;
RESPONSE: The data are limited due to DAC hence the tensor may be elongated 
due to lack of data in a particular direction. We have used restraints 
to combat and ensure they are chemically reasonable.
;
_vrf_PLAT340_SHF-62-CHCl3_DAC-in-FC70_0-34GPa
;
RESPONSE: The sample is housed in a Diamond anvil cell that restricts 
available data and so
impacts on the precision of the bonds lengths
;
_vrf_PLAT411_SHF-62-CHCl3_DAC-in-FC70_0-34GPa
;
RESPONSE: Structure at high pressure
;
_vrf_PLAT414_SHF-62-CHCl3_DAC-in-FC70_0-34GPa
;
RESPONSE: Structure at high pressure
;
_vrf_PLAT761_SHF-62-CHCl3_DAC-in-FC70_0-34GPa
;
RESPONSE: Noted, no action taken
;
_vrf_PLAT762_SHF-62-CHCl3_DAC-in-FC70_0-34GPa
;
RESPONSE: Noted, no action taken
;
_vrf_PLAT905_SHF-62-CHCl3_DAC-in-FC70_0-34GPa
;
RESPONSE: The data were cut to 0.7 angs as the limit of the diffraction for the 
crystal was reached.
;
_vrf_PLAT906_SHF-62-CHCl3_DAC-in-FC70_0-34GPa
;
RESPONSE: These can be attributed to the weak data. All other sets are okay.
The most common place for a high value of K is in the lowest-intensity bin in 
the table as is the case here. Almost all area detector integration programs end up 
slightly underestimating the background, resulting in overestimated values of Fo, thus 
the high value of Fo/Fc. This is most obvious in the weakest intensities, 
since the small addition to Fo becomes insignificant in the ratio when Fo 
is large.
;
_vrf_PLAT910_SHF-62-CHCl3_DAC-in-FC70_0-34GPa
;
RESPONSE: The sample is housed in a Diamond anvil cell that gives additional 
background to
the data collected e.g. Tungsten powder rings, diamond reflections.
;
_vrf_PLAT911_SHF-62-CHCl3_DAC-in-FC70_0-34GPa
;
RESPONSE: The sample is housed in a Diamond anvil cell that restricts 
available data.
;
_vrf_PLAT913_SHF-62-CHCl3_DAC-in-FC70_0-34GPa
;
RESPONSE: The sample is housed in a Diamond anvil cell that gives additional 
background to
the data collected e.g. Tungsten powder rings, diamond reflections.
;
_vrf_THETM01_SHF-62-CHCl3_DAC-in-FC70_0-34GPa
;
RESPONSE: The sample is housed in a Diamond anvil cell that restricts 
available data.
;
_vrf_PLAT051_SHF-62-CHCl3_DAC-in-FC70_0-34GPa
;
RESPONSE: The sample contains CHCl3 that has not been modeled 
hence the difference in mu.
;
