# Supplementary material for: Decoupled MOF Breathing: Pressure‐Induced Reversal of Correlation Between Orthogonal Motions in a Diamondoid Framework
Source: Angew Chem Int Ed Engl. 2025 May 15;64(27):e202504297. doi: 10.1002/anie.202504297 (PMC12207364; doi:10.1002/anie.202504297)
Supplement: Supplementary file 1 — Supporting Information [file ANIE-64-e202504297-s002.zip › SHF-62-CHCl3_DAC-in-FC70_0-59GPa.cif]

data_SHF-62-CHCl3_DAC-in-FC70_0-59GPa
_audit_creation_date               2024-11-15
_audit_creation_method
;
Olex2 1.5
(compiled 2024.02.16 svn.r378c4104 for OlexSys, GUI svn.r6928)
;
_shelx_SHELXL_version_number       '2019/1'
_audit_contact_author_address      ?
_audit_contact_author_email        ?
_audit_contact_author_name         ''
_audit_contact_author_phone        ?
_publ_contact_author_id_orcid      ?
_publ_section_references
;
Dolomanov, O.V., Bourhis, L.J., Gildea, R.J, Howard, J.A.K. & Puschmann, H.
 (2009), J. Appl. Cryst. 42, 339-341.

Sheldrick, G.M. (2008). Acta Cryst. A64, 112-122.
;
_chemical_name_common              ?
_chemical_name_systematic          ?
_chemical_formula_moiety           'C20 H14 In N2 O10, C2 H8 N'
_chemical_formula_sum              'C22 H22 In N3 O10'
_chemical_formula_weight           603.24
_chemical_melting_point            ?
_chemical_oxdiff_formula           'In C22 H22 N3 O10'
loop_
  _atom_type_symbol
  _atom_type_description
  _atom_type_scat_dispersion_real
  _atom_type_scat_dispersion_imag
  _atom_type_scat_source
 'C' 'C' 0.0010 0.0010 'International Tables Vol C Tables 4.2.6.8 and 6.1.1.4'
 'H' 'H' 0.0000 0.0000 'International Tables Vol C Tables 4.2.6.8 and 6.1.1.4'
 'In' 'In' -1.9470 0.6580
 'International Tables Vol C Tables 4.2.6.8 and 6.1.1.4'
 'N' 'N' 0.0020 0.0010 'International Tables Vol C Tables 4.2.6.8 and 6.1.1.4'
 'O' 'O' 0.0040 0.0030 'International Tables Vol C Tables 4.2.6.8 and 6.1.1.4'

_shelx_space_group_comment
;
The symmetry employed for this shelxl refinement is uniquely defined
by the following loop, which should always be used as a source of
symmetry information in preference to the above space-group names.
They are only intended as comments.
;
_space_group_crystal_system        'orthorhombic'
_space_group_IT_number             70
_space_group_name_H-M_alt          'F d d d'
_space_group_name_Hall             '-F 2uv 2vw'
loop_
  _space_group_symop_operation_xyz
 'x, y, z'
 '-x+3/4, -y+3/4, z'
 '-x+3/4, y, -z+3/4'
 'x, -y+3/4, -z+3/4'
 'x, y+1/2, z+1/2'
 '-x+3/4, -y+5/4, z+1/2'
 '-x+3/4, y+1/2, -z+5/4'
 'x, -y+5/4, -z+5/4'
 'x+1/2, y, z+1/2'
 '-x+5/4, -y+3/4, z+1/2'
 '-x+5/4, y, -z+5/4'
 'x+1/2, -y+3/4, -z+5/4'
 'x+1/2, y+1/2, z'
 '-x+5/4, -y+5/4, z'
 '-x+5/4, y+1/2, -z+3/4'
 'x+1/2, -y+5/4, -z+3/4'
 '-x, -y, -z'
 'x-3/4, y-3/4, -z'
 'x-3/4, -y, z-3/4'
 '-x, y-3/4, z-3/4'
 '-x, -y+1/2, -z+1/2'
 'x-3/4, y-1/4, -z+1/2'
 'x-3/4, -y+1/2, z-1/4'
 '-x, y-1/4, z-1/4'
 '-x+1/2, -y, -z+1/2'
 'x-1/4, y-3/4, -z+1/2'
 'x-1/4, -y, z-1/4'
 '-x+1/2, y-3/4, z-1/4'
 '-x+1/2, -y+1/2, -z'
 'x-1/4, y-1/4, -z'
 'x-1/4, -y+1/2, z-3/4'
 '-x+1/2, y-1/4, z-3/4'

_cell_length_a                     14.058(13)
_cell_length_b                     26.621(7)
_cell_length_c                     32.102(6)
_cell_angle_alpha                  90
_cell_angle_beta                   90
_cell_angle_gamma                  90
_cell_volume                       12014(12)
_cell_formula_units_Z              16
_cell_measurement_reflns_used      559
_cell_measurement_temperature      293(2)
_cell_measurement_theta_max        11.6320
_cell_measurement_theta_min        1.7040
_shelx_estimated_absorpt_T_max     ?
_shelx_estimated_absorpt_T_min     ?
_exptl_absorpt_coefficient_mu      0.230
_exptl_absorpt_correction_T_max    1.00000
_exptl_absorpt_correction_T_min    0.46802
_exptl_absorpt_correction_type     multi-scan
_exptl_absorpt_process_details
;
CrysAlisPro 1.171.38.41 (Rigaku Oxford Diffraction, 2015)
Empirical absorption correction using spherical harmonics,
 implemented in SCALE3 ABSPACK scaling algorithm.
;
_exptl_absorpt_special_details     ?
_exptl_crystal_colour_primary      yellow
_exptl_crystal_density_diffrn      1.334
_exptl_crystal_density_meas        ?
_exptl_crystal_density_method      ?
_exptl_crystal_description         Octahedron
_exptl_crystal_F_000               4864
_exptl_crystal_size_max            0.19
_exptl_crystal_size_mid            0.17
_exptl_crystal_size_min            0.11
_exptl_transmission_factor_max     ?
_exptl_transmission_factor_min     ?
_diffrn_reflns_av_R_equivalents    0.1143
_diffrn_reflns_av_unetI/netI       0.0726
_diffrn_reflns_Laue_measured_fraction_full  0.756
_diffrn_reflns_Laue_measured_fraction_max  0.756
_diffrn_reflns_limit_h_max         8
_diffrn_reflns_limit_h_min         -7
_diffrn_reflns_limit_k_max         18
_diffrn_reflns_limit_k_min         -18
_diffrn_reflns_limit_l_max         22
_diffrn_reflns_limit_l_min         -22
_diffrn_reflns_number              2777
_diffrn_reflns_point_group_measured_fraction_full  0.756
_diffrn_reflns_point_group_measured_fraction_max  0.756
_diffrn_reflns_theta_full          9.642
_diffrn_reflns_theta_max           9.642
_diffrn_reflns_theta_min           1.717
_diffrn_ambient_temperature        293(2)
_diffrn_detector                   'CCD plate'
_diffrn_detector_area_resol_mean   ?
_diffrn_measured_fraction_theta_full  0.756
_diffrn_measured_fraction_theta_max  0.756
_diffrn_measurement_details
;
List of Runs (angles in degrees, time in seconds):

  # Type    Start    End  Width  t~exp~   \w     \q     \k     \f   Frames
--------------------------------------------------------------------------
  1  \w   -150.00 -94.00   0.20    0.20    --  -20.00  70.00 -24.23  280
  2  \w   -150.00 -94.00   0.20    0.20    --  -20.00  70.00 155.77  280
  3  \w   -105.00 -74.00   0.20    0.20    --   20.00  70.00 155.77  155
  4  \w   -105.00 -74.00   0.20    0.20    --   20.00  70.00 -24.23  155
  5  \w    -96.00 -30.00   0.20    0.20    --   20.00 -70.00  24.23  330
  6  \w   -106.00 -66.00   0.20    0.20    --  -20.00 -70.00  24.23  200
  7  \w   -106.00 -66.00   0.20    0.20    --  -20.00 -70.00-155.77  200
  8  \w    -96.00 -30.00   0.20    0.20    --   20.00 -70.00-155.77  330
;
_diffrn_measurement_device         'abstract diffractometer'
_diffrn_measurement_device_type   
 'dectris-CrysAlisPro-abstract goniometer imported dectris images'
_diffrn_measurement_method         '\w scans'
_diffrn_orient_matrix_type        
 'CrysAlisPro convention (1999,Acta A55,543-557)'
_diffrn_orient_matrix_UB_11        0.0289252000
_diffrn_orient_matrix_UB_12        -0.0076190000
_diffrn_orient_matrix_UB_13        -0.0052651000
_diffrn_orient_matrix_UB_21        -0.0187885000
_diffrn_orient_matrix_UB_22        -0.0111126000
_diffrn_orient_matrix_UB_23        -0.0088047000
_diffrn_orient_matrix_UB_31        0.0011032000
_diffrn_orient_matrix_UB_32        0.0123459000
_diffrn_orient_matrix_UB_33        -0.0111398000
_diffrn_radiation_monochromator    synchrotron
_diffrn_radiation_probe            x-ray
_diffrn_radiation_type             synchrotron
_diffrn_radiation_wavelength       0.4859
_diffrn_source                     synchrotron
_reflns_Friedel_coverage           0.000
_reflns_Friedel_fraction_full      .
_reflns_Friedel_fraction_max       .
_reflns_number_gt                  269
_reflns_number_total               394
_reflns_special_details
;
 Reflections were merged by SHELXL according to the crystal
 class for the calculation of statistics and refinement.
 
 _reflns_Friedel_fraction is defined as the number of unique
 Friedel pairs measured divided by the number that would be
 possible theoretically, ignoring centric projections and
 systematic absences.
;
_reflns_threshold_expression       'I > 2\s(I)'
_computing_cell_refinement         'CrysAlisPro 1.171.38.41 (Rigaku OD, 2015)'
_computing_data_collection         'CrysAlisPro 1.171.38.41 (Rigaku OD, 2015)'
_computing_data_reduction          'CrysAlisPro 1.171.38.41 (Rigaku OD, 2015)'
_computing_molecular_graphics      'Olex2 1.5 (Dolomanov et al., 2009)'
_computing_publication_material    'Olex2 1.5 (Dolomanov et al., 2009)'
_computing_structure_refinement    'XL  (Sheldrick, 2008)'
_computing_structure_solution      ?
_refine_diff_density_max           0.628
_refine_diff_density_min           -0.576
_refine_diff_density_rms           0.149
_refine_ls_extinction_coef         .
_refine_ls_extinction_method       none
_refine_ls_goodness_of_fit_ref     2.458
_refine_ls_hydrogen_treatment      constr
_refine_ls_matrix_type             full
_refine_ls_number_parameters       156
_refine_ls_number_reflns           394
_refine_ls_number_restraints       235
_refine_ls_R_factor_all            0.2208
_refine_ls_R_factor_gt             0.1701
_refine_ls_restrained_S_all        1.813
_refine_ls_shift/su_max            0.000
_refine_ls_shift/su_mean           0.000
_refine_ls_structure_factor_coef   Fsqd
_refine_ls_weighting_details      
 'w=1/[\s^2^(Fo^2^)+(0.2000P)^2^] where P=(Fo^2^+2Fc^2^)/3'
_refine_ls_weighting_scheme        calc
_refine_ls_wR_factor_gt            0.4504
_refine_ls_wR_factor_ref           0.4824
_refine_special_details            ?
_olex2_refinement_description
;
1. Fixed Uiso
 At 1.2 times of:
  All C(H) groups, All N(H) groups
 At 1.5 times of:
  All C(H,H,H) groups, All N(H,H) groups
2. Restrained distances
 C3-N1
 1.43 with sigma of 0.02
 N1-C9
 1.4 with sigma of 0.02
 C9-C10
 1.5 with sigma of 0.02
 O5-C9
 1.25 with sigma of 0.02
 C1-C2
 1.504 with sigma of 0.01
 C5-C8
 1.504 with sigma of 0.01
 C1-O1
 1.25 with sigma of 0.005
 C1-O2
 1.25 with sigma of 0.005
 C8-O3
 1.25 with sigma of 0.005
 C8-O4
 1.25 with sigma of 0.005
 C8-C6
 2.535 with sigma of 0.04
 C8-C4
 2.535 with sigma of 0.04
3. Restrained planarity
 N1, C9, O5, C10
 with sigma of 0.1
4. Uiso/Uaniso restraints and constraints
All non-hydrogen atoms have similar U: within 1.7A with sigma of 0.04 and sigma
for terminal atoms of 0.08 within 1.7A
5. Rigid body (RIGU) restrains
 All non-hydrogen atoms
 with sigma for 1-2 distances of 0.004 and sigma for 1-3 distances of 0.004
6. Others
 Fixed Sof: N2(0.25) H2A(0.25) H2B(0.25) C11(0.25) H11A(0.25) H11B(0.25)
 H11C(0.25) C12(0.25) H12A(0.25) H12B(0.25) H12C(0.25) N3(0.25) H3A(0.25)
 H3B(0.25) C13(0.25) H13A(0.25) H13B(0.25) H13C(0.25) C14(0.25) H14A(0.25)
 H14B(0.25) H14C(0.25)
7.a Free rotating group:
 N2(H2A,H2B,C11,H11A,H11B,H11C,C12,H12A,H12B,H12C), N3(H3A,H3B,C13,H13A,H13B,
 H13C,C14,H14A,H14B,H14C)
7.b Me refined with riding coordinates:
 C10(H10A,H10B,H10C)
7.c Aromatic/amide H refined with riding coordinates:
 C4(H4), C6(H6), C7(H7), N1(H1)
7.d Fitted hexagon refined as free rotating group:
 C3(C4,C5,C6,C7,C2)
;
_atom_sites_solution_hydrogens     mixed
_atom_sites_solution_primary       ?
_atom_sites_solution_secondary     ?
loop_
  _atom_site_label
  _atom_site_type_symbol
  _atom_site_fract_x
  _atom_site_fract_y
  _atom_site_fract_z
  _atom_site_U_iso_or_equiv
  _atom_site_adp_type
  _atom_site_occupancy
  _atom_site_site_symmetry_order
  _atom_site_calc_flag
  _atom_site_refinement_flags_posn
  _atom_site_refinement_flags_adp
  _atom_site_refinement_flags_occupancy
  _atom_site_disorder_assembly
  _atom_site_disorder_group
 In1 In 0.625000 0.125000 0.3271(2) 0.165(10) Uani 1 2 d S T P . .
 O3 O 0.763(5) 0.3401(19) 0.1157(13) 0.175(19) Uani 1 1 d D U . . .
 O1 O 0.730(4) 0.1615(17) 0.2924(13) 0.159(17) Uani 1 1 d D U . . .
 O4 O 0.905(4) 0.315(2) 0.1236(15) 0.178(18) Uani 1 1 d D U . . .
 C3 C 0.807(5) 0.217(2) 0.2205(18) 0.24(2) Uani 1 1 d DG U . . .
 C4 C 0.839(4) 0.245(2) 0.1867(19) 0.22(2) Uani 1 1 d DG U . . .
 H4 H 0.902002 0.241633 0.177961 0.270 Uiso 1 1 calc R U . . .
 C5 C 0.778(4) 0.277(2) 0.1660(14) 0.200(19) Uani 1 1 d DG U . . .
 C6 C 0.684(4) 0.2814(19) 0.1791(16) 0.20(2) Uani 1 1 d DG U . . .
 H6 H 0.642454 0.302972 0.165224 0.239 Uiso 1 1 calc R U . . .
 C7 C 0.651(4) 0.254(2) 0.2129(18) 0.20(2) Uani 1 1 d G U . . .
 H7 H 0.588627 0.256487 0.221627 0.239 Uiso 1 1 calc R U . . .
 C2 C 0.713(5) 0.2212(19) 0.2336(14) 0.199(19) Uani 1 1 d DG U . . .
 C8 C 0.819(4) 0.311(3) 0.133(2) 0.184(18) Uani 1 1 d D U . . .
 O2 O 0.597(4) 0.1887(19) 0.2794(14) 0.168(17) Uani 1 1 d D U . . .
 C1 C 0.681(4) 0.186(3) 0.2673(19) 0.169(17) Uani 1 1 d D U . . .
 N1 N 0.874(5) 0.189(3) 0.245(2) 0.27(2) Uani 1 1 d D U . . .
 H1 H 0.850860 0.174211 0.266311 0.326 Uiso 1 1 calc R U . . .
 C9 C 0.972(6) 0.183(3) 0.238(3) 0.30(3) Uani 1 1 d D U . . .
 O5 O 1.016(8) 0.202(3) 0.209(2) 0.35(4) Uani 1 1 d D U . . .
 C10 C 1.037(9) 0.153(4) 0.266(3) 0.32(4) Uani 1 1 d D U . . .
 H10A H 1.001235 0.139234 0.288722 0.487 Uiso 1 1 calc R U . . .
 H10B H 1.065884 0.126699 0.250314 0.487 Uiso 1 1 calc R U . . .
 H10C H 1.085590 0.175004 0.276879 0.487 Uiso 1 1 calc R U . . .
 N2 N 1.167(13) 0.284(6) 0.122(4) 0.09(6) Uiso 0.25 1 d G U P A -1
 H2A H 1.230839 0.293512 0.120518 0.134 Uiso 0.25 1 d G U P A -1
 H2B H 1.139489 0.275521 0.091843 0.134 Uiso 0.25 1 d G U P A -1
 C11 C 1.109(15) 0.329(6) 0.143(4) 0.02(7) Uiso 0.25 1 d G U P A -1
 H11A H 1.140382 0.337768 0.174483 0.035 Uiso 0.25 1 d G U P A -1
 H11B H 1.107109 0.360612 0.125616 0.035 Uiso 0.25 1 d G U P A -1
 H11C H 1.040385 0.318079 0.143116 0.035 Uiso 0.25 1 d G U P A -1
 C12 C 1.175(16) 0.236(6) 0.143(5) 0.04(7) Uiso 0.25 1 d G U P A -1
 H12A H 1.107032 0.225226 0.143068 0.053 Uiso 0.25 1 d G U P A -1
 H12B H 1.217982 0.206200 0.125557 0.053 Uiso 0.25 1 d G U P A -1
 H12C H 1.207068 0.244864 0.174475 0.053 Uiso 0.25 1 d G U P A -1
 N3 N 0.418(15) 0.155(8) 0.174(7) 0.14(8) Uiso 0.25 1 d G U P B -1
 H3A H 0.482538 0.139447 0.185593 0.216 Uiso 0.25 1 d G U P B -1
 H3B H 0.422007 0.193341 0.173173 0.216 Uiso 0.25 1 d G U P B -1
 C13 C 0.34(2) 0.150(8) 0.202(6) 0.11(9) Uiso 0.25 1 d G U P B -1
 H13A H 0.341447 0.109554 0.203529 0.161 Uiso 0.25 1 d G U P B -1
 H13B H 0.360091 0.169077 0.231061 0.161 Uiso 0.25 1 d G U P B -1
 H13C H 0.275079 0.168645 0.189962 0.161 Uiso 0.25 1 d G U P B -1
 C14 C 0.403(15) 0.131(10) 0.132(6) 0.06(7) Uiso 0.25 1 d G U P B -1
 H14A H 0.335547 0.148997 0.119998 0.093 Uiso 0.25 1 d G U P B -1
 H14B H 0.460575 0.136370 0.114760 0.093 Uiso 0.25 1 d G U P B -1
 H14C H 0.401805 0.089905 0.133614 0.093 Uiso 0.25 1 d G U P B -1

loop_
  _atom_site_aniso_label
  _atom_site_aniso_U_11
  _atom_site_aniso_U_22
  _atom_site_aniso_U_33
  _atom_site_aniso_U_23
  _atom_site_aniso_U_13
  _atom_site_aniso_U_12
 In1 0.29(2) 0.130(11) 0.074(10) 0.000 0.000 0.021(9)
 O3 0.28(5) 0.16(3) 0.09(3) 0.02(2) 0.02(3) 0.05(3)
 O1 0.27(3) 0.12(3) 0.09(3) 0.01(2) 0.01(2) 0.02(2)
 O4 0.28(4) 0.17(3) 0.09(3) 0.03(3) 0.02(2) 0.05(3)
 C3 0.29(4) 0.24(3) 0.18(3) 0.11(3) 0.05(2) 0.07(2)
 C4 0.28(4) 0.23(4) 0.17(3) 0.09(3) 0.05(2) 0.07(2)
 C5 0.28(4) 0.19(3) 0.13(3) 0.06(2) 0.04(2) 0.06(2)
 C6 0.28(4) 0.19(3) 0.13(3) 0.06(3) 0.04(2) 0.06(3)
 C7 0.28(4) 0.19(3) 0.12(3) 0.06(3) 0.03(2) 0.06(2)
 C2 0.28(4) 0.19(3) 0.13(3) 0.06(2) 0.03(2) 0.05(2)
 C8 0.28(4) 0.17(3) 0.10(3) 0.03(2) 0.03(2) 0.05(3)
 O2 0.27(3) 0.14(3) 0.09(2) 0.01(2) 0.01(2) 0.03(2)
 C1 0.27(3) 0.14(3) 0.09(2) 0.02(2) 0.01(2) 0.03(2)
 N1 0.29(4) 0.30(4) 0.22(4) 0.15(3) 0.04(3) 0.08(3)
 C9 0.29(4) 0.33(5) 0.27(5) 0.17(4) 0.05(3) 0.09(3)
 O5 0.31(5) 0.41(7) 0.32(6) 0.22(5) 0.08(4) 0.11(4)
 C10 0.30(5) 0.36(8) 0.31(7) 0.20(6) 0.04(4) 0.08(4)

_geom_special_details
;
 All esds (except the esd in the dihedral angle between two l.s. planes)
 are estimated using the full covariance matrix.  The cell esds are taken
 into account individually in the estimation of esds in distances, angles
 and torsion angles; correlations between esds in cell parameters are only
 used when they are defined by crystal symmetry.  An approximate (isotropic)
 treatment of cell esds is used for estimating esds involving l.s. planes.
;
loop_
  _geom_bond_atom_site_label_1
  _geom_bond_atom_site_label_2
  _geom_bond_distance
  _geom_bond_site_symmetry_2
  _geom_bond_publ_flag
 In1 O3 2.21(6) 31_556 ?
 In1 O3 2.21(6) 32_656 ?
 In1 O1 2.09(6) 14_545 ?
 In1 O1 2.09(6) . ?
 In1 O4 2.22(5) 32_656 ?
 In1 O4 2.22(5) 31_556 ?
 In1 C8 2.60(4) 32_656 ?
 In1 C8 2.60(4) 31_556 ?
 In1 O2 2.32(4) . ?
 In1 O2 2.32(4) 14_545 ?
 In1 C1 2.64(4) 14_545 ?
 In1 C1 2.64(4) . ?
 O3 C8 1.250(6) . ?
 O1 C1 1.249(6) . ?
 O4 C8 1.250(7) . ?
 C3 C4 1.3900 . ?
 C3 C2 1.3900 . ?
 C3 N1 1.43(2) . ?
 C4 H4 0.9300 . ?
 C4 C5 1.3900 . ?
 C5 C6 1.3900 . ?
 C5 C8 1.506(12) . ?
 C6 H6 0.9300 . ?
 C6 C7 1.3900 . ?
 C7 H7 0.9300 . ?
 C7 C2 1.3900 . ?
 C2 C1 1.500(13) . ?
 O2 C1 1.249(7) . ?
 N1 H1 0.8600 . ?
 N1 C9 1.40(3) . ?
 C9 O5 1.24(3) . ?
 C9 C10 1.50(3) . ?
 C10 H10A 0.9600 . ?
 C10 H10B 0.9600 . ?
 C10 H10C 0.9600 . ?
 N2 H2A 0.9415 . ?
 N2 H2B 1.0645 . ?
 N2 C11 1.5910 . ?
 N2 C12 1.4311 . ?
 C11 H11A 1.1317 . ?
 C11 H11B 1.0191 . ?
 C11 H11C 1.0062 . ?
 C12 H12A 1.0060 . ?
 C12 H12B 1.1435 . ?
 C12 H12C 1.1309 . ?
 N3 H3A 1.0670 . ?
 N3 H3B 1.0164 . ?
 N3 C13 1.3883 . ?
 N3 C14 1.5043 . ?
 C13 H13A 1.0850 . ?
 C13 H13B 1.0909 . ?
 C13 H13C 1.1370 . ?
 C14 H14A 1.1364 . ?
 C14 H14B 0.9992 . ?
 C14 H14C 1.0872 . ?

loop_
  _geom_angle_atom_site_label_1
  _geom_angle_atom_site_label_2
  _geom_angle_atom_site_label_3
  _geom_angle
  _geom_angle_site_symmetry_1
  _geom_angle_site_symmetry_3
  _geom_angle_publ_flag
 O3 In1 O3 112(3) 32_656 31_556 ?
 O3 In1 O4 57.2(11) 32_656 32_656 ?
 O3 In1 O4 77.7(19) 31_556 32_656 ?
 O3 In1 O4 77.7(19) 32_656 31_556 ?
 O3 In1 O4 57.2(11) 31_556 31_556 ?
 O3 In1 C8 96(2) 31_556 32_656 ?
 O3 In1 C8 28.6(6) 32_656 32_656 ?
 O3 In1 C8 28.6(6) 31_556 31_556 ?
 O3 In1 C8 96(2) 32_656 31_556 ?
 O3 In1 O2 143(2) 31_556 14_545 ?
 O3 In1 O2 86.5(18) 32_656 14_545 ?
 O3 In1 O2 86.5(18) 31_556 . ?
 O3 In1 O2 143(2) 32_656 . ?
 O3 In1 C1 117.1(19) 32_656 . ?
 O3 In1 C1 117.1(19) 31_556 14_545 ?
 O3 In1 C1 111(2) 32_656 14_545 ?
 O3 In1 C1 111(2) 31_556 . ?
 O1 In1 O3 89.4(19) 14_545 31_556 ?
 O1 In1 O3 127.5(17) . 31_556 ?
 O1 In1 O3 127.5(17) 14_545 32_656 ?
 O1 In1 O3 89.4(19) . 32_656 ?
 O1 In1 O1 116(3) . 14_545 ?
 O1 In1 O4 83.8(17) . 31_556 ?
 O1 In1 O4 146(2) 14_545 31_556 ?
 O1 In1 O4 83.8(17) 14_545 32_656 ?
 O1 In1 O4 146(2) . 32_656 ?
 O1 In1 C8 117.5(18) . 32_656 ?
 O1 In1 C8 106(2) . 31_556 ?
 O1 In1 C8 106(2) 14_545 32_656 ?
 O1 In1 C8 117.5(18) 14_545 31_556 ?
 O1 In1 O2 82.3(18) . 14_545 ?
 O1 In1 O2 82.3(18) 14_545 . ?
 O1 In1 O2 55.3(13) . . ?
 O1 In1 O2 55.3(13) 14_545 14_545 ?
 O1 In1 C1 96(2) 14_545 . ?
 O1 In1 C1 27.7(7) . . ?
 O1 In1 C1 27.7(7) 14_545 14_545 ?
 O1 In1 C1 96(2) . 14_545 ?
 O4 In1 O4 95(3) 31_556 32_656 ?
 O4 In1 C8 87(2) 32_656 31_556 ?
 O4 In1 C8 87(2) 31_556 32_656 ?
 O4 In1 C8 28.6(5) 32_656 32_656 ?
 O4 In1 C8 28.6(5) 31_556 31_556 ?
 O4 In1 O2 87(2) 31_556 . ?
 O4 In1 O2 87(2) 32_656 14_545 ?
 O4 In1 O2 159.0(17) 31_556 14_545 ?
 O4 In1 O2 159.0(17) 32_656 . ?
 O4 In1 C1 171(2) 32_656 . ?
 O4 In1 C1 90(2) 31_556 . ?
 O4 In1 C1 171(2) 31_556 14_545 ?
 O4 In1 C1 90(2) 32_656 14_545 ?
 C8 In1 C8 93(4) 31_556 32_656 ?
 C8 In1 C1 145.1(17) 31_556 14_545 ?
 C8 In1 C1 101(3) 31_556 . ?
 C8 In1 C1 101(3) 32_656 14_545 ?
 C8 In1 C1 145.1(17) 32_656 . ?
 O2 In1 C8 171.3(19) 14_545 31_556 ?
 O2 In1 C8 86(3) 14_545 32_656 ?
 O2 In1 C8 171(2) . 32_656 ?
 O2 In1 C8 86(3) . 31_556 ?
 O2 In1 O2 97(2) 14_545 . ?
 O2 In1 C1 28.3(4) 14_545 14_545 ?
 O2 In1 C1 85.3(17) . 14_545 ?
 O2 In1 C1 85.3(17) 14_545 . ?
 O2 In1 C1 28.3(4) . . ?
 C1 In1 C1 86(4) 14_545 . ?
 C8 O3 In1 94(4) . 23_655 ?
 C1 O1 In1 101(4) . . ?
 C8 O4 In1 93(3) . 23_655 ?
 C4 C3 C2 120.0 . . ?
 C4 C3 N1 119(5) . . ?
 C2 C3 N1 120(5) . . ?
 C3 C4 H4 120.0 . . ?
 C3 C4 C5 120.0 . . ?
 C5 C4 H4 120.0 . . ?
 C4 C5 C8 117(3) . . ?
 C6 C5 C4 120.0 . . ?
 C6 C5 C8 122(3) . . ?
 C5 C6 H6 120.0 . . ?
 C5 C6 C7 120.0 . . ?
 C7 C6 H6 120.0 . . ?
 C6 C7 H7 120.0 . . ?
 C2 C7 C6 120.0 . . ?
 C2 C7 H7 120.0 . . ?
 C3 C2 C1 117(5) . . ?
 C7 C2 C3 120.0 . . ?
 C7 C2 C1 123(5) . . ?
 O3 C8 In1 58(3) . 23_655 ?
 O3 C8 O4 116(5) . . ?
 O3 C8 C5 116(4) . . ?
 O4 C8 In1 58(3) . 23_655 ?
 O4 C8 C5 128(4) . . ?
 C5 C8 In1 174(4) . 23_655 ?
 C1 O2 In1 90(3) . . ?
 O1 C1 In1 51(3) . . ?
 O1 C1 C2 129(6) . . ?
 O1 C1 O2 111(5) . . ?
 C2 C1 In1 179(5) . . ?
 O2 C1 In1 62(3) . . ?
 O2 C1 C2 118(6) . . ?
 C3 N1 H1 115.5 . . ?
 C9 N1 C3 129(8) . . ?
 C9 N1 H1 115.5 . . ?
 N1 C9 C10 125(9) . . ?
 O5 C9 N1 124(10) . . ?
 O5 C9 C10 111(7) . . ?
 C9 C10 H10A 109.5 . . ?
 C9 C10 H10B 109.5 . . ?
 C9 C10 H10C 109.5 . . ?
 H10A C10 H10B 109.5 . . ?
 H10A C10 H10C 109.5 . . ?
 H10B C10 H10C 109.5 . . ?
 H2A N2 H2B 110.6 . . ?
 C11 N2 H2A 107.3 . . ?
 C11 N2 H2B 110.7 . . ?
 C12 N2 H2A 100.9 . . ?
 C12 N2 H2B 106.2 . . ?
 C12 N2 C11 120.6 . . ?
 N2 C11 H11A 110.1 . . ?
 N2 C11 H11B 114.6 . . ?
 N2 C11 H11C 106.5 . . ?
 H11A C11 H11B 108.5 . . ?
 H11A C11 H11C 115.3 . . ?
 H11B C11 H11C 102.0 . . ?
 N2 C12 H12A 100.2 . . ?
 N2 C12 H12B 115.8 . . ?
 N2 C12 H12C 106.0 . . ?
 H12A C12 H12B 107.3 . . ?
 H12A C12 H12C 115.4 . . ?
 H12B C12 H12C 111.8 . . ?
 H3A N3 H3B 110.8 . . ?
 C13 N3 H3A 112.7 . . ?
 C13 N3 H3B 99.0 . . ?
 C13 N3 C14 115.06(8) . . ?
 C14 N3 H3A 104.9 . . ?
 C14 N3 H3B 114.6 . . ?
 N3 C13 H13A 98.1 . . ?
 N3 C13 H13B 109.9 . . ?
 N3 C13 H13C 112.4 . . ?
 H13A C13 H13B 114.8 . . ?
 H13A C13 H13C 115.6 . . ?
 H13B C13 H13C 106.1 . . ?
 N3 C14 H14A 104.0 . . ?
 N3 C14 H14B 108.9 . . ?
 N3 C14 H14C 113.7 . . ?
 H14A C14 H14B 114.5 . . ?
 H14A C14 H14C 115.4 . . ?
 H14B C14 H14C 100.6 . . ?

loop_
  _geom_torsion_atom_site_label_1
  _geom_torsion_atom_site_label_2
  _geom_torsion_atom_site_label_3
  _geom_torsion_atom_site_label_4
  _geom_torsion
  _geom_torsion_site_symmetry_1
  _geom_torsion_site_symmetry_2
  _geom_torsion_site_symmetry_3
  _geom_torsion_site_symmetry_4
  _geom_torsion_publ_flag
 In1 O3 C8 O4 3(10) 23_655 . . . ?
 In1 O3 C8 C5 178(6) 23_655 . . . ?
 In1 O1 C1 C2 179(7) . . . . ?
 In1 O1 C1 O2 16(8) . . . . ?
 In1 O4 C8 O3 -3(10) 23_655 . . . ?
 In1 O4 C8 C5 -177(8) 23_655 . . . ?
 In1 O2 C1 O1 -14(7) . . . . ?
 In1 O2 C1 C2 -179(6) . . . . ?
 C3 C4 C5 C6 0.0 . . . . ?
 C3 C4 C5 C8 173(6) . . . . ?
 C3 C2 C1 O1 19(10) . . . . ?
 C3 C2 C1 O2 -179(7) . . . . ?
 C3 N1 C9 O5 0(9) . . . . ?
 C3 N1 C9 C10 179(8) . . . . ?
 C4 C3 C2 C7 0.0 . . . . ?
 C4 C3 C2 C1 174(5) . . . . ?
 C4 C3 N1 C9 -4(10) . . . . ?
 C4 C5 C6 C7 0.0 . . . . ?
 C4 C5 C8 O3 -179(6) . . . . ?
 C4 C5 C8 O4 -4(13) . . . . ?
 C5 C6 C7 C2 0.0 . . . . ?
 C6 C5 C8 O3 -6(11) . . . . ?
 C6 C5 C8 O4 168(9) . . . . ?
 C6 C7 C2 C3 0.0 . . . . ?
 C6 C7 C2 C1 -173(6) . . . . ?
 C7 C2 C1 O1 -167(6) . . . . ?
 C7 C2 C1 O2 -6(10) . . . . ?
 C2 C3 C4 C5 0.0 . . . . ?
 C2 C3 N1 C9 -176(6) . . . . ?
 C8 C5 C6 C7 -172(6) . . . . ?
 N1 C3 C4 C5 -172(6) . . . . ?
 N1 C3 C2 C7 172(7) . . . . ?
 N1 C3 C2 C1 -15(7) . . . . ?

loop_
  _diffrn_refln_index_h
  _diffrn_refln_index_k
  _diffrn_refln_index_l
  _diffrn_refln_intensity_net
  _diffrn_refln_intensity_u
  _diffrn_refln_scale_group_code
 0 0 -4 15539.1 994.366 2
 0 0 4 13861.2 996.181 6
 0 0 -6 -71.8708 219.401 2
 0 0 6 -190.296 261.419 6
 0 0 -6 -84.868 258.668 5
 0 0 -8 2565.36 350.073 2
 0 0 8 2873.93 402.959 6
 0 0 -8 2894.74 386.135 5
 0 0 -10 141.633 316.439 2
 0 0 -10 157.01 320.246 5
 0 0 10 340.141 408.083 6
 0 0 -12 533.258 456.836 5
 0 0 -12 -228.441 427.696 2
 0 0 12 881.855 562.2 6
 0 0 -16 1585.3 678.353 2
 0 0 -16 2539.47 662.222 5
 0 0 16 3256.57 952.775 6
 0 0 -18 512.718 685.654 5
 0 0 18 204.259 972.591 6
 0 0 -18 -219.147 709.681 2
 0 0 -20 46555.3 3042.61 2
 0 0 -20 37928.2 2966.35 5
 0 0 20 41816.4 3211.06 6
 0 0 -22 650.934 862.338 2
 0 0 -22 98.4435 837.908 5
 0 0 22 533.027 1164.78 6
 0 -2 4 352.045 123.248 6
 0 2 4 136.639 138.407 6
 0 2 -4 53.311 127.041 5
 0 2 -4 283.236 166.397 2
 0 2 -6 1120.59 250.765 5
 0 -2 6 1375.18 277.375 6
 0 -2 -6 863.535 366.564 5
 0 2 -6 1383.72 220.257 1
 0 -2 -6 914.501 258.108 2
 0 2 6 1151.14 342.553 6
 0 -2 6 907.81 196.41 4
 0 2 -6 1401.65 318.058 8
 0 2 -6 1232.48 304.625 2
 0 -2 -8 203.865 236.869 2
 0 2 -8 135.258 266.207 2
 0 2 -8 26.4929 222.787 5
 0 2 -8 247.916 282.038 8
 0 -2 -8 68.2658 358.884 5
 0 -2 8 167.047 154.682 4
 0 2 -8 183.632 180.596 1
 0 -2 8 59.1994 255.547 6
 0 2 8 -123.097 328.92 6
 0 -2 -10 1568.22 454.121 5
 0 -2 10 1265.88 393.788 6
 0 2 -10 1537.72 377.804 2
 0 2 -10 1573.72 330.919 5
 0 -2 -10 1339.96 342.069 2
 0 2 10 1502.35 477.918 6
 0 -2 -12 -95.2547 536.809 5
 0 -2 -12 328.761 415.818 2
 0 -2 12 -518.798 562.194 6
 0 2 12 -128.768 602.336 6
 0 2 -12 -9.96828 395.919 5
 0 2 -12 200.017 467.025 2
 0 2 -16 870.151 585.223 5
 0 2 -16 -248.412 665.042 2
 0 -2 -16 765.123 784.005 5
 0 -2 16 -1898.77 893.917 6
 0 2 16 590.408 867.209 6
 0 -2 -16 -358.087 627.439 2
 0 2 -18 10762.2 1206.27 2
 0 -2 -18 12946.9 1198.54 2
 0 2 -18 13052.9 1155.97 5
 0 -2 18 13341.7 1407.7 6
 0 2 18 13749.5 1452.48 6
 0 -2 -18 12634.6 1256.07 5
 0 2 -20 3568.42 918.558 5
 0 -2 -20 7458.54 1113.51 5
 0 2 -22 13860 1400.16 5
 0 -2 -22 14751.6 1473.72 2
 0 -2 -22 15870.9 1531.5 5
 0 2 -22 15059.8 1505.62 2
 0 -2 22 17621.7 1839.62 6
 0 2 22 15010.7 1746.8 6
 0 -4 0 89297.9 5417.05 7
 0 4 0 78475.9 5391.95 8
 0 4 -2 24.8199 146.757 8
 0 4 -2 352.571 220.061 1
 0 -4 2 35.055 159.914 7
 0 -4 -2 204.723 295.121 7
 0 4 -4 68995.8 4643.24 5
 0 4 -4 69435.5 4605.68 8
 0 4 -4 69890.7 4635.66 2
 0 -4 4 74465.8 4657.92 3
 0 -4 4 73128.4 4612.25 7
 0 4 -4 69316.3 4646.24 1
 0 4 -6 223.568 295.396 1
 0 4 -6 389.623 308.645 2
 0 4 -6 272.501 211.381 8
 0 -4 6 362.667 218.75 6
 0 4 -6 455.931 250.3 5
 0 -4 6 495.941 195.583 7
 0 -4 8 15427.2 1094.08 4
 0 4 -8 15474.3 1097.19 8
 0 4 -8 14557.9 1126.38 1
 0 4 -8 15752.5 1114.48 5
 0 -4 8 16814 1115.88 6
 0 4 -8 15342.2 1148.26 2
 0 4 -10 -346.753 410.574 2
 0 4 10 1650.38 505.52 6
 0 -4 10 185.295 275.949 4
 0 4 -10 264.528 360.138 5
 0 -4 -10 164.04 515.991 5
 0 4 -10 -43.7677 383.061 1
 0 4 -10 281.55 431.229 8
 0 -4 10 318.36 381.605 6
 0 4 -12 13689.6 1092.5 1
 0 4 -12 14013.1 1179.93 8
 0 4 12 13487.2 1233.87 6
 0 4 -12 13098.2 1151.03 2
 0 4 -12 14934.8 1117.66 5
 0 -4 -12 12380.5 1271.69 5
 0 -4 12 14156 1129.23 6
 0 -4 12 14504.8 1013.47 4
 0 4 -14 1055.54 580.051 5
 0 4 -16 3387.98 784.703 2
 0 4 -16 2893.88 592.143 1
 0 -4 16 3091.03 874.022 6
 0 -4 -16 4196.61 959.988 5
 0 4 -16 4464.99 720.128 5
 0 4 16 3337.09 887.201 6
 0 -4 -18 -818.024 905.739 5
 0 4 -18 -443.069 563.148 1
 0 4 -18 654.475 787.002 2
 0 4 18 614.172 899.892 6
 0 4 -18 -31.8928 679.038 5
 0 -4 18 1014.93 930.601 6
 0 -4 -20 3632.61 1176.07 5
 0 4 -20 6337.04 1044.92 2
 0 4 -20 6267.4 797.107 1
 0 4 -20 6754.3 959.137 5
 0 -4 20 6003.72 1350.45 6
 0 6 0 -158.125 362.687 1
 0 6 0 -168.811 295.835 8
 0 -6 0 -267.036 354.725 7
 0 6 -2 5858.52 600.844 1
 0 -6 -2 5727.87 674.206 7
 0 6 -2 5368.24 497.863 8
 0 -6 2 6289.94 537.079 7
 0 6 2 7547.35 675.444 8
 0 -6 4 200.216 235.417 7
 0 6 -4 131.095 232.662 8
 0 6 -4 -44.2607 506.392 5
 0 6 -4 -8.72477 276.579 2
 0 6 -4 570.609 343.051 1
 0 -6 4 206.23 403.835 3
 0 6 -6 30109.7 2455.79 5
 0 6 -6 37967.5 2478.73 1
 0 6 -6 38541.3 2409.24 8
 0 -6 6 36023.7 2495.6 3
 0 -6 6 36436.8 2412.41 7
 0 6 -6 35899.8 2455.04 2
 0 -6 8 1376.98 375.254 6
 0 6 -8 2255.54 504.386 5
 0 6 -8 2319.6 382.365 8
 0 -6 8 1710.64 346.405 7
 0 6 -8 1784.25 484.14 2
 0 6 -8 1923.7 487.209 1
 0 -6 10 44220 2964.63 7
 0 6 -10 44694.4 3028.72 5
 0 6 -10 48038.9 3002.05 8
 0 -6 10 45926.9 2995.9 6
 0 6 -10 40817.8 3033.89 2
 0 6 -10 42738.6 3033.25 1
 0 6 -14 12748.5 1337.05 8
 0 -6 14 15918.1 1128.44 4
 0 6 -14 14091.7 1236.06 5
 0 6 -14 14212.7 1256.26 1
 0 6 -16 448.518 687.205 1
 0 -6 16 109.366 474.081 4
 0 6 -16 746.685 697.132 5
 0 6 -16 -484.263 753.909 2
 0 -6 16 -986.337 815.13 6
 0 6 -16 -485.088 867.867 8
 0 6 -18 1487.7 771.339 1
 0 6 -18 1835.89 837.272 2
 0 -6 18 843.498 532.048 4
 0 -6 18 2110.29 898.353 6
 0 -6 -18 -596.793 977.163 5
 0 6 -18 -122.563 927.841 8
 0 6 -18 1619.39 753.009 5
 0 -6 20 809.857 1082.7 6
 0 -6 20 483.228 539.861 4
 0 6 -20 924.81 839.562 5
 0 6 -20 800.136 813.867 1
 0 6 -20 -21.872 903.398 2
 0 -6 -20 -453.091 994.61 5
 0 8 0 1056.06 379.253 8
 0 -8 0 937.271 428.161 7
 0 8 0 598.071 455.946 1
 0 8 -2 750.604 328.977 8
 0 8 2 271.65 453.228 8
 0 8 -2 732.661 453.17 1
 0 -8 2 383.572 408.754 7
 0 8 2 418.031 480.203 1
 0 -8 -2 306.287 578.978 7
 0 8 -4 8072.37 649.372 8
 0 -8 4 5367.8 856.543 3
 0 -8 4 7153.95 691.477 7
 0 8 -4 7506.06 769.058 1
 0 -8 6 18.4097 354.514 7
 0 8 -6 582.968 516.177 1
 0 -8 6 903.498 642.289 3
 0 8 -6 -223.438 696.222 5
 0 8 -6 256.853 372.622 8
 0 8 -6 736.648 464.387 2
 0 8 -8 91600.1 6195.63 1
 0 8 -8 97512.2 6119.04 8
 0 8 -8 85267.7 6214.94 5
 0 8 -8 97769 6182.39 2
 0 -8 8 92440.9 6230.52 3
 0 -8 8 91916.4 6121.14 7
 0 -8 12 67764.4 4628.25 7
 0 8 -12 73526.1 4657.4 8
 0 8 -12 66256.8 4720.46 2
 0 -8 12 73641.6 4671.98 6
 0 8 -12 67971.9 4724.48 1
 0 8 -14 -130.92 726.853 5
 0 -8 14 113.202 677.01 4
 0 8 -14 -84.1797 745.624 1
 0 -8 14 19.688 472.646 7
 0 8 -14 -719.558 767.492 8
 0 -8 16 -277.342 762.298 6
 0 8 -16 254.137 818.531 2
 0 8 -16 -439.506 814.377 5
 0 -8 16 216.008 507.895 7
 0 8 -16 610.177 795.664 1
 0 -10 0 103.854 592.376 7
 0 10 0 -50.9667 508.287 8
 0 10 0 148.32 633.065 1
 0 10 2 1523.5 692.782 1
 0 10 -2 1102.81 644.732 1
 0 10 2 1366.4 583.345 8
 0 -10 2 365.125 577.926 7
 0 -10 -2 686.291 845.288 7
 0 10 -2 2015.48 493.862 8
 0 10 4 -245.537 736.444 8
 0 -10 4 123.778 560.84 7
 0 10 -4 -305.073 648.394 1
 0 -10 6 4870.95 695.461 7
 0 10 -6 5124.55 745.257 2
 0 10 -6 4291.58 824.473 1
 0 10 -6 2728.16 1149.74 5
 0 -10 6 5218.03 1073.28 3
 0 -10 10 97281.9 7279.18 3
 0 -10 10 112782 7134.87 6
 0 10 -10 110213 7215.38 2
 0 -10 14 6067.46 821.387 6
 0 10 -14 5530.01 992.762 2
 0 10 -16 1594.66 992.111 8
 0 -10 16 368.435 865.058 4
 0 10 -16 370.843 992.533 5
 0 -10 16 1297.86 815.537 6
 0 10 -16 -469.892 905.712 2
 0 10 -18 3481.07 1223.14 8
 0 10 -18 4098.18 1175.39 5
 0 -10 18 3848.71 891.835 4
 0 10 -18 3271.2 1047.04 1
 0 -10 18 4562.59 979.817 6
 0 10 -18 4270.89 1089.58 2
 0 -10 18 3716.55 734.638 7
 0 12 0 16777.1 1469.46 8
 0 12 -4 3231.4 699.134 8
 0 12 4 3144.8 996.888 8
 0 12 -6 -913.499 658.347 8
 0 -12 6 130.407 703.254 7
 0 12 -6 -329.745 694.553 2
 0 12 -6 -490.889 813.65 1
 0 12 -8 6590.47 1539.67 5
 0 12 -8 13306 1099.68 8
 0 -12 8 9757.47 1119.04 7
 0 -12 8 9613.47 1520.97 3
 0 12 -8 10181.2 1262.86 1
 0 12 -8 14309.5 1186.32 2
 0 12 -10 579.271 801.401 2
 0 12 -10 325.23 1222.03 5
 0 12 -10 534.098 671.287 8
 0 -12 10 866.545 665.915 7
 0 12 -10 -955.667 860.092 1
 0 -12 10 -901.427 1152.3 3
 0 -12 12 30001.9 2354.52 7
 0 12 -12 29115.5 2529.63 1
 0 -12 14 5213.99 1343.71 3
 0 12 -14 3034.26 997.228 1
 0 12 -14 1958.33 809.485 8
 0 12 -14 1445.76 1315.73 5
 0 12 -14 1876.93 1017.29 2
 0 -12 14 1509.95 679.5 7
 0 -12 16 2306.81 1327.84 3
 0 12 -16 877.234 974.808 1
 0 -12 16 1191.9 821.367 6
 0 12 -16 1885.35 1031.47 8
 0 12 -16 276.296 1008.46 2
 0 -12 16 664.71 677.025 7
 0 12 -16 159.436 1212.14 5
 0 14 0 660.507 932.332 1
 0 14 0 1412.41 810.536 8
 0 -14 0 -248.206 1078.48 7
 0 14 2 5355.25 935.212 8
 0 -14 2 2544.31 1000.02 7
 0 14 -2 5354.03 831.221 8
 0 14 -2 3170.42 1054.81 1
 0 -14 -2 3302.34 1339.74 7
 0 14 -4 854.854 938.184 1
 0 -14 4 -654.625 905.221 7
 0 14 4 199.709 850.27 8
 0 14 -4 588.56 691.134 8
 0 14 -6 1554.44 817.66 2
 0 -14 6 612.669 837.743 7
 0 14 -6 -213.358 940.724 1
 0 14 -6 1157.89 743.866 8
 0 14 -8 1137.59 747.184 8
 0 -14 8 -137.599 1272.41 3
 0 -14 8 -75.5726 763.763 7
 0 14 -8 59.9241 941.301 1
 0 14 -8 -800.439 839.4 2
 0 14 -10 4507.22 1156.15 1
 0 14 -10 7288.1 951.492 8
 0 14 -10 4747.6 1048.44 2
 0 -14 10 5420.87 976.86 7
 0 14 -12 -334.216 845.073 8
 0 14 -12 670.628 1026.38 1
 0 -14 12 -1802.37 1406.64 3
 0 14 -12 231.74 1603.25 5
 0 -14 12 -87.544 778.449 7
 0 14 -14 6400.54 1211.16 2
 0 -14 14 4033.9 934.108 7
 0 -14 14 6769.17 930.862 6
 0 14 -14 6447.87 1197.63 1
 0 -14 14 6614.12 1540.2 3
 0 14 -14 6763.86 1058.41 8
 0 -16 0 5135.14 1374.77 7
 0 16 0 9393.15 1078.56 8
 0 16 0 5113.27 1319.02 1
 0 16 -2 -38.2813 1057.32 1
 0 16 -2 397.078 806.575 8
 0 16 2 770.717 926.647 8
 0 -16 -2 -37.1454 1350.02 7
 0 -16 2 485.412 1167.29 7
 0 16 -4 -1265.18 863.54 8
 0 16 4 -1692.73 1038.79 8
 0 -16 4 -1194.3 1101.01 7
 0 16 -4 -2949.36 1189.92 1
 0 16 -6 4524.97 984.624 8
 0 16 -6 5904.95 1333.31 1
 0 -16 6 6444.55 1180.99 7
 0 16 -8 2594.58 883.515 8
 0 16 -8 368.102 948.112 2
 0 -16 8 115.54 961.959 7
 0 16 -8 517.667 1106.06 1
 0 16 -10 -341.284 1103.02 1
 0 16 -10 -428.951 889.685 8
 0 -16 10 709.824 913.085 7
 0 -18 0 319.093 1515.6 7
 0 18 0 -642.913 1216.16 1
 0 18 0 -619.613 938.761 8
 0 18 -2 3061.14 1293.65 1
 0 18 -2 3107.21 1009.2 8
 0 -18 -2 3612.25 1599.15 7
 0 18 2 3304.71 1133.71 8
 0 -18 2 68.3388 1360.17 7
 0 18 -4 -419.353 1225.47 1
 0 -18 4 -146.543 1142.6 7
 0 18 -4 442.511 944.141 8
 -1 1 -3 23928.7 1789.71 5
 -1 -1 -3 27120.4 1735.31 5
 1 -1 3 25504.6 1786.23 3
 -1 1 -3 26267 1762.25 2
 -1 -1 -3 26358.2 1736.26 2
 -1 1 -5 42630.2 3030.47 5
 -1 1 -5 44558.3 3041.51 2
 -1 -1 -5 46846.3 3006.44 5
 1 1 5 48847.5 3001.42 6
 -1 -1 -5 43761.6 3021.89 2
 1 1 7 31437.2 2058.52 6
 -1 1 -7 28516.9 2100.22 2
 -1 -1 -7 31177.7 2086.3 2
 -1 1 -7 29780 2071.11 5
 -1 -1 -7 30833.1 2057.55 5
 1 -1 7 31928.4 2060.28 6
 1 1 -9 179.973 268.763 2
 1 -1 9 121.263 280.401 6
 -1 -1 9 459.926 388.357 6
 -1 1 -9 141.302 294.893 5
 1 1 -9 142.101 398.418 5
 -1 -1 -9 99.5656 337.797 2
 -1 1 -9 590.756 372.587 2
 -1 -1 -9 121.964 263.73 5
 1 1 9 -24.9007 292.055 6
 -1 -1 -11 176.523 341.59 5
 -1 1 -11 -76.0717 431.573 2
 1 1 11 -68.1121 428.647 6
 1 1 -11 55.4957 481.122 5
 1 -1 11 352.327 382.107 6
 -1 1 -11 -285.354 382.948 5
 1 1 -11 -172.351 359.809 2
 -1 -1 -11 34.7006 404.449 2
 -1 -1 11 -415.365 496.004 6
 -1 1 -13 1365.85 275.352 1
 1 -1 -15 1307 863.473 5
 -1 1 -15 3185.75 650.063 5
 -1 1 15 3247.02 843.631 6
 1 1 -15 1534.75 782.003 5
 -1 -1 -15 3278.79 713.976 2
 -1 -1 15 1928.44 887.507 6
 -1 1 -15 2432.25 711.408 2
 1 1 15 575.219 783.74 6
 -1 1 -15 2354.21 351.478 1
 1 -1 15 3710.04 774.705 6
 -1 -1 -15 2209.95 611.572 5
 1 1 -15 2638.04 660.036 2
 1 1 -17 7219.35 905.572 2
 -1 -1 -17 8030.95 947.029 2
 -1 1 -17 7385.24 962.691 2
 -1 1 -17 7831.11 899.487 5
 -1 -1 -17 7601.99 859.659 5
 1 1 -17 8353.98 1055.62 5
 1 -1 -17 6839.63 1109.19 5
 -1 -1 17 8050.7 1131.27 6
 1 1 17 7562.28 1042.99 6
 -1 1 -17 6691.59 618.1 1
 1 1 19 8439.82 1196.86 6
 1 1 -19 6864.73 924.85 2
 1 1 -19 6461.46 996.56 5
 -1 -1 19 5515 1168.3 6
 -1 1 -19 4868.61 573.938 1
 -1 1 -19 5965.28 906.199 5
 -1 -1 -19 6945.02 971.706 2
 -1 -1 -19 6866.78 892.729 5
 -1 1 -19 6232.37 996.505 2
 1 -1 -19 3917.08 1045.21 5
 1 -1 19 8280 1130.6 6
 -1 1 19 5831.59 1100.76 6
 1 1 -21 -319.064 907.836 5
 -1 -1 -21 822.898 792.303 5
 -1 -1 21 719.869 1133.3 6
 -1 1 -21 328.794 875.266 2
 -1 1 21 -414.73 1047.53 6
 1 1 21 -700.016 1082.87 6
 -1 -1 -21 1212.14 872.243 2
 1 -1 -21 1317.68 1045.24 5
 1 1 -21 131.24 803.659 2
 1 -1 21 672.69 1047.69 6
 -1 1 -21 884.958 826.37 5
 1 3 1 25204.7 1622.36 8
 1 3 -1 25306.6 1650.48 1
 -1 -3 1 22556.5 1632.07 4
 1 3 1 26229.5 1653.29 1
 1 3 3 103331 6802.79 8
 1 -3 3 91465.2 6912.5 3
 -1 -3 3 106199 6817.44 4
 1 3 -3 93686.7 6834.47 8
 1 3 3 111290 6835.15 1
 -1 -3 -3 113100 6810.98 7
 -1 3 -3 79912 6926.88 5
 1 3 -3 112827 6830.45 1
 -1 3 -5 47004.1 2940.33 8
 1 3 -5 44470.6 2959.31 5
 -1 -3 5 47393.7 2934.26 4
 1 3 -5 48398.8 2948.94 2
 -1 3 -5 39942.6 3051.8 5
 1 3 -5 39450.4 2979.93 8
 -1 3 -5 39791.5 2973.87 1
 -1 3 -5 44375 3008.39 2
 -1 -3 -5 46348.6 2938.04 5
 1 -3 5 41128.8 2951.05 7
 1 3 5 44189.8 2943.76 6
 1 -3 5 51240.7 3058.45 3
 -1 -3 5 42982.6 2968.21 6
 -1 -3 -5 45319.5 2944.4 2
 1 3 -7 1356.22 264.274 2
 1 3 7 1588.23 310.771 6
 1 -3 7 1227.18 452.786 3
 1 -3 7 964.27 228.451 7
 -1 3 -7 1280.08 417.04 5
 -1 -3 -7 990.938 250.407 5
 -1 3 -7 1143.04 195.505 8
 -1 -3 7 1170.56 210.851 4
 -1 -3 -7 1079.97 264.309 2
 -1 3 -7 1209.9 274.268 1
 -1 -3 7 933.472 343.615 6
 -1 3 -7 1153.63 369.208 2
 1 3 -7 811.307 363.153 8
 1 3 -7 1169.83 296.829 5
 -1 -3 -9 833.449 318.554 2
 -1 -3 9 998.337 437.691 6
 -1 3 -9 693.984 216.597 8
 -1 3 -9 809.052 287.907 1
 -1 -3 -9 1163.24 309.544 5
 -1 3 -9 365.683 369.868 5
 1 -3 9 841.513 206.716 7
 1 3 -9 661.909 370.798 5
 -1 3 -9 515.161 424.885 2
 1 3 9 692.049 374.752 6
 1 -3 9 561.893 311.141 6
 -1 -3 9 676.233 229.785 4
 1 3 -9 851.328 318.042 2
 1 3 11 302.148 530.58 6
 -1 -3 -11 126.49 390.18 5
 -1 -3 11 737.918 571.578 6
 -1 3 -11 14.0094 359.505 1
 -1 3 -11 245.741 436.511 5
 1 3 -11 -224.617 400.632 2
 -1 3 -11 452.708 342.66 8
 1 -3 11 490.422 288.62 4
 -1 3 -11 -61.4747 519.433 2
 1 3 -11 48.5551 471.572 5
 -1 -3 -11 22.0418 407.425 2
 1 -3 11 420.298 245.611 7
 1 -3 11 350.623 404.364 6
 -1 -3 -13 1348.73 565.518 2
 1 -3 13 1766.27 317.037 4
 1 -3 13 662.728 316.59 7
 -1 -3 -15 20055.5 1387.82 5
 -1 3 -15 15673.7 1278.78 1
 -1 3 -15 18041.5 1467.6 2
 -1 3 -15 18774.5 1399.15 5
 1 3 -15 18044.1 1405.08 2
 1 -3 15 18733.6 1411.75 6
 1 3 15 17990.3 1515.17 6
 1 -3 15 14494.3 1182.79 4
 -1 -3 15 16218.9 1540.71 6
 1 3 -15 18776.8 1425.59 5
 -1 -3 -15 17131.2 1385.9 2
 1 3 -17 17968 1437.29 5
 1 -3 17 17529.5 1415.23 6
 -1 3 -17 14454.6 1262.11 1
 -1 3 -17 15704.7 1442.43 2
 -1 -3 -17 15664.4 1386.1 2
 1 3 -17 15948.2 1399.42 2
 -1 3 -17 17155.2 1406.19 5
 1 3 17 18225.4 1633.78 6
 -1 -3 17 15081.3 1591.72 6
 -1 -3 -17 18018.5 1385.64 5
 -1 -3 -19 -286.002 799.276 2
 -1 3 -19 675.736 611.685 1
 -1 3 -19 1742.15 867.729 2
 -1 -3 -19 1317.39 762.123 5
 -1 -3 19 2201.66 1121.17 6
 -1 3 -19 1126.46 783.029 5
 1 3 19 2187.33 1062.52 6
 1 3 -19 893.099 747.613 5
 1 -3 19 742.229 888.245 6
 1 3 -19 433.02 757.721 2
 1 -3 21 1043.36 978.491 6
 -1 -3 -21 646.263 792.253 5
 -1 -3 -21 -253.479 835.006 2
 -1 3 -21 -203.628 672.828 1
 1 3 -21 741.159 830.005 2
 -1 -3 21 823.795 1222.75 6
 -1 3 -21 136.201 920.793 2
 1 3 -21 -410.805 817.152 5
 -1 3 -21 -59.9981 885.163 5
 1 3 21 -857.107 1165.01 6
 -1 -5 1 5156.94 436.266 7
 1 5 -1 4949.21 434.028 8
 1 5 -1 4683.58 543.19 1
 1 5 1 5825.59 547.354 1
 -1 -5 -1 4737.99 437.848 7
 1 5 1 4619.11 425.436 8
 1 5 3 9732.07 727.362 8
 1 5 -3 8422.72 802.5 1
 1 5 3 10979.7 819.333 1
 -1 -5 -3 11490.9 767.89 7
 1 5 -3 10151.4 744.798 8
 1 5 -5 280407 18399 1
 1 -5 5 259053 18386.5 7
 1 5 -5 288294 18355.1 2
 -1 5 -5 308146 18379.7 8
 1 5 -5 280673 18373.6 8
 -1 5 -5 283591 18437.5 2
 1 5 5 279364 18356.5 8
 -1 -5 -5 284897 18352.4 2
 -1 -5 5 271777 18367.9 4
 -1 -5 5 284580 18353.4 6
 -1 5 -5 271375 18427.2 1
 -1 -5 -5 292381 18391.5 7
 1 -5 5 292724 18492.3 3
 1 5 -5 291274 18343.2 5
 1 5 5 289996 18427.5 1
 -1 -5 -5 286493 18364.1 5
 1 5 5 279714 18380.3 6
 1 5 7 55464 3870.85 6
 -1 5 -7 49438.5 3955.32 5
 -1 5 -7 59234.6 3919.16 2
 1 5 -7 58142.1 3819.84 5
 -1 -5 -7 53987.9 3840.88 5
 -1 -5 7 58613.3 3833.61 4
 1 5 -7 59857.6 3887.93 8
 1 5 -7 57085.9 3837.24 2
 -1 5 -7 60199.8 3820.23 8
 1 5 -7 59058.7 3870.99 1
 -1 -5 7 58995.3 3853.87 6
 1 -5 7 61586.7 3850.9 7
 -1 5 -7 58751.3 3889.69 1
 -1 -5 -7 58584.4 3833.1 2
 1 5 7 59588 3846.92 8
 1 -5 7 59615.6 3972.17 3
 1 5 -9 5506.35 526.869 5
 1 -5 9 5066.29 504.805 7
 1 5 -9 5697.83 575.323 1
 -1 -5 -9 6195.35 611.256 5
 -1 5 -9 5352.5 594.201 1
 -1 -5 -9 6423.24 544.233 2
 1 5 -9 4947.26 556.937 2
 -1 5 -9 5819.13 695.764 2
 -1 -5 9 5257.56 504.322 4
 1 5 9 5606.56 664.037 6
 -1 5 -9 5539.87 488.963 8
 -1 -5 9 5539.47 613.378 6
 -1 5 -9 5153.47 742.671 5
 1 -5 9 5613.72 797.192 3
 1 5 -9 5244.45 683.212 8
 1 -5 11 1923.64 390.365 7
 1 5 11 2326.32 693.069 6
 1 5 -11 2247.99 488.412 1
 -1 5 -11 1639.46 683.213 5
 -1 5 -11 2341.01 697.343 2
 -1 5 -11 2206.45 543.34 1
 1 -5 11 2667.61 525.895 6
 -1 5 -11 2932.12 428.973 8
 -1 -5 -11 2286.55 495.575 2
 -1 -5 11 3371.83 439.525 4
 1 5 -11 2427.41 533.283 2
 -1 -5 -11 3051.58 625.882 5
 -1 -5 11 2525.78 669.02 6
 1 5 -11 2510.48 760.462 8
 1 5 -11 3064.88 497.856 5
 -1 -5 13 13687.1 1052.24 4
 -1 5 -13 10605.7 1081.04 8
 -1 -5 -13 14787.6 1167.89 2
 -1 5 -13 13675.1 1168.95 1
 1 5 -13 8770.99 1441.81 8
 1 5 -13 13158 1120.69 1
 1 -5 13 11562.9 1084.52 4
 1 -5 13 14562 1005.06 7
 -1 -5 15 14354.9 1271.36 4
 1 5 15 16170.8 1569.4 6
 1 5 -15 18968.6 1382.11 5
 -1 -5 -15 19014.4 1449.95 5
 -1 5 -15 17832 1546.62 2
 1 5 -15 16416.1 1419.95 2
 1 -5 15 19615.7 1434.36 6
 -1 5 -15 19457.4 1503.53 5
 -1 -5 -15 15854.9 1391.09 2
 1 -5 15 17778.3 1255.22 4
 -1 5 -15 17053.9 1383.83 8
 -1 5 -15 17257.3 1363.01 1
 1 5 -15 16524.9 1320.83 1
 -1 -5 15 16411 1554.49 6
 1 -5 15 17164.2 1245.11 7
 1 5 17 1940.39 1004.26 6
 -1 -5 -17 3605.46 844.136 5
 -1 5 -17 2035.2 808.65 5
 -1 5 -17 2813.27 841.473 8
 1 5 -17 3919.95 702.619 5
 -1 5 -17 2574.61 699.449 1
 1 -5 17 2555.38 491.079 4
 1 -5 17 2671.03 489.059 7
 1 5 -17 3318.21 764.565 2
 1 5 -17 2748.56 605.162 1
 -1 -5 17 2835.27 958.098 6
 1 -5 17 1966.07 764.575 6
 -1 -5 -17 1949.8 711.583 2
 -1 5 -17 2372 868.209 2
 -1 5 -19 6856.79 903.414 1
 1 5 -19 3486.8 748.19 1
 -1 -5 -19 2988.85 914.119 5
 1 5 -19 7023.61 1029 2
 -1 -5 -19 12160.5 1051.13 2
 1 5 19 12980.2 1430.66 6
 1 5 -19 2333.12 822.791 5
 -1 5 -19 4531.07 997.425 5
 -1 5 -19 7467.84 1160.24 2
 1 -5 19 3942.18 636.564 7
 -1 -5 19 10677.9 1426.65 6
 1 -5 19 6916.03 1022.14 6
 1 -5 21 210.063 1015.01 6
 1 5 -21 -438.372 849.231 2
 -1 -5 -21 1504.66 841.091 2
 -1 5 -21 -454.599 770.949 1
 1 5 -21 351.78 793.786 5
 -1 5 -21 -149.737 926.841 5
 1 5 21 -865.86 1169.76 6
 -1 -5 21 -1961.21 1216.17 6
 -1 5 -21 1021.71 978.742 2
 -1 -5 -21 -1473.81 882.993 5
 1 -5 21 -118.364 498.056 7
 1 7 1 5342.37 601.785 1
 -1 -7 -1 5446.48 526.502 7
 1 7 -1 5976.99 495.36 8
 1 7 1 6421.97 503.723 8
 1 7 -1 4960.55 594.017 1
 -1 -7 1 5151.24 502.708 7
 -1 -7 3 272.987 334.968 3
 1 7 -3 116.812 274.32 8
 1 7 -3 -208.374 364.948 5
 -1 -7 -3 174.902 344.66 7
 1 7 -3 332.331 395.744 1
 -1 7 -3 671.504 432.149 1
 -1 -7 3 349.827 270.17 7
 1 7 3 431.866 271.378 8
 1 7 -3 261.552 237.311 2
 -1 7 -3 742.632 438.873 8
 1 7 3 642.043 417.678 1
 1 -7 3 480.139 514.917 7
 1 7 -5 8841.14 657.405 5
 1 7 5 7609.32 651.91 8
 1 7 -5 7449.87 764.996 1
 1 7 -5 7714.04 625.851 2
 1 7 5 8042.61 797.909 1
 -1 -7 5 7842.43 593.072 6
 -1 7 -5 6850.34 682.284 8
 -1 7 -5 6309.42 780.665 1
 1 7 -5 8274.23 661.805 8
 -1 -7 -5 6927.02 735.121 7
 1 -7 5 6098.61 965.886 3
 1 -7 5 6715.83 727.588 7
 -1 -7 -7 100984 8271.55 5
 1 7 -7 134172 8258.73 5
 1 7 -7 130579 8267.75 2
 1 7 -7 125044 8328.35 1
 1 -7 7 132890 8435.02 3
 -1 7 -7 128132 8357.69 1
 -1 -7 -7 106409 8356.19 7
 1 7 7 122337 8272.98 8
 -1 7 -7 135417 8267.62 8
 -1 -7 7 136723 8257.31 6
 -1 7 -7 135617 8362.72 2
 1 -7 7 127157 8300.11 7
 1 7 -7 131437 8275.58 8
 -1 7 -7 114068 8452.5 5
 1 -7 9 4926.01 941.257 3
 -1 7 -9 4933.11 541.912 8
 1 7 -9 5051.6 570.625 5
 1 7 -9 4600.03 578.306 2
 -1 -7 -9 3626.54 737.37 5
 -1 7 -9 5409.7 773.654 2
 -1 7 -9 3303.42 996.59 5
 -1 7 -9 5680.48 706.379 1
 -1 -7 9 4793.98 644.171 4
 1 -7 9 4452.08 600.263 7
 1 7 9 5799.91 816.19 8
 1 7 -9 4516.95 704.983 8
 1 7 -9 4454.81 719.89 1
 -1 -7 9 4801.53 605.596 6
 -1 7 -11 250.898 539.459 8
 1 -7 11 -1293.95 584.893 7
 -1 -7 11 -1554.4 777.589 6
 -1 7 -13 17558.7 1208.71 8
 -1 7 -13 16789.8 1564 5
 1 7 -13 12453.3 1302.28 1
 -1 7 -13 16621.3 1321.48 1
 1 -7 13 14478.9 1177.21 7
 1 -7 13 15438.5 1592.81 3
 -1 -7 13 16852.3 1207.89 4
 1 7 -13 14233.2 1451.82 8
 -1 -7 -15 10809.6 1146.88 5
 -1 7 -15 8752.58 1210.11 2
 1 7 -15 10527.5 1050.97 2
 -1 7 -15 7595.06 1198.94 5
 -1 7 -15 11855.2 989.425 8
 1 7 -15 9480.74 1036.03 1
 -1 7 -15 10761.9 1030.65 1
 1 -7 15 8624.62 861.241 7
 -1 -7 15 10793.3 1172.56 6
 1 -7 15 10940.2 1040.19 6
 1 -7 15 10057 1003.61 4
 1 7 15 11423.6 1182.71 6
 -1 -7 17 5804.27 1141.86 6
 1 -7 17 6347.23 931.822 6
 1 -7 17 5079.16 666.56 7
 1 7 -17 6715.42 864.165 5
 -1 7 -17 6782.74 1163.51 5
 -1 7 -17 6258.82 1083.22 2
 1 7 17 6825.92 1067.31 6
 1 -7 17 5587.56 778.253 4
 -1 7 -17 6908.7 1024.59 8
 1 7 -17 5530.5 928.526 2
 -1 -7 -17 4322.56 941.615 5
 -1 7 -17 5194.55 860.001 1
 -1 -7 19 -685.4 1109.39 6
 1 -7 19 -16.8893 566.401 4
 1 7 -19 100.404 758.441 5
 -1 -7 -19 -1954.55 925.414 5
 -1 7 -19 -567.966 989.459 2
 1 -7 19 353.385 524.678 7
 -1 7 -19 -840.15 807.936 1
 1 7 19 -795.212 987.338 6
 -1 7 -19 -378.093 967.498 5
 1 7 -19 855.64 820.037 2
 -1 7 -19 -444.202 994.393 8
 1 -7 19 1315.77 876.02 6
 1 9 1 380.61 350.694 8
 -1 -9 -1 482.439 425.744 7
 1 9 1 414 527.629 1
 1 9 -1 470.358 360.303 8
 -1 -9 1 445.949 384.73 7
 1 9 -1 587.69 509.273 1
 -1 -9 3 2949.68 465.888 7
 1 9 -3 3021.04 422.858 2
 -1 9 -3 3076.29 695.635 1
 -1 9 -3 3111.28 693.211 8
 1 -9 3 1765.49 753.35 7
 1 9 -3 3675.93 475.083 8
 1 9 3 3574.88 478.172 8
 -1 -9 -3 3563.61 584.822 7
 1 9 -3 3383.63 621.719 1
 1 9 3 3254.05 653.371 1
 1 9 -5 10375.1 883.144 2
 -1 -9 -5 11563.5 1123.4 7
 1 9 -5 12325.1 906.302 8
 1 9 -5 11478.2 1046.71 1
 -1 9 -5 9457.83 1086.56 1
 1 9 5 10989.7 1112.65 1
 -1 9 -5 11488.7 963.209 8
 -1 -9 5 9890.96 998.231 3
 1 9 -5 9083.78 1011.97 5
 -1 -9 5 10639.8 887.38 7
 1 -9 5 10904.7 1101.12 7
 1 9 5 12321.9 931.423 8
 -1 -9 5 10341.9 807.844 6
 -1 9 -7 8746.03 790.956 8
 1 9 -7 8212.91 875.958 5
 1 9 -7 8982.49 797.25 2
 -1 9 -7 6662.28 1324.32 5
 1 9 -7 8518.85 953.428 1
 1 9 7 8044.34 822.85 8
 1 9 -7 8652.46 804.684 8
 -1 9 -7 7625.4 974.464 1
 -1 9 -7 8294.9 967.811 2
 -1 -9 7 7025.91 744.729 7
 1 -9 7 6720.57 1274.99 3
 1 -9 7 6859.03 921.946 7
 -1 -9 -7 7204.61 1121.03 7
 -1 -9 7 7571.23 686.813 6
 -1 -9 -11 2128.61 821.86 5
 -1 9 -11 2586.9 582.39 8
 1 9 -11 2112.47 653.839 2
 1 -9 11 2218.37 645.317 7
 1 9 -11 1256.86 604.69 5
 -1 9 -11 2351.88 762.617 1
 -1 -9 11 2412.95 608.582 6
 -1 9 -13 9599.63 851.002 8
 -1 9 -13 6065.38 1368.43 5
 1 -9 13 7092.98 842.502 7
 -1 9 -13 8878.78 1014.15 1
 1 -9 13 7056.46 1335.93 3
 -1 9 -15 8416.11 1274.26 2
 1 -9 15 9173.58 1448.64 3
 1 9 -15 8049.23 1028.66 2
 -1 9 -15 9988.18 1373.85 5
 -1 -9 15 9265.12 948.642 4
 -1 9 -15 8861.34 1094.92 1
 1 9 -15 11128.6 1352.9 8
 -1 -9 15 8487.59 1063.24 6
 -1 -9 -15 8185.6 1195.03 5
 1 -9 15 8280.89 897.729 7
 1 -9 15 9965.84 1026.27 6
 -1 9 -17 2974.89 1298.55 5
 -1 9 -17 5086.63 1189.93 2
 1 9 -17 3110.74 918.575 2
 -1 -9 19 1228.15 1088.21 6
 1 9 -19 853.264 1021.41 1
 1 9 -19 1769.19 869.554 5
 -1 -9 -19 1678.47 1076.87 5
 -1 -9 19 959.012 688.224 4
 -1 9 -19 1273.43 1149.64 2
 -1 9 -19 1103.66 1145.2 5
 1 9 -19 935.6 901.396 2
 1 9 -19 2295.97 1278.66 8
 1 -9 19 -235.531 878.077 6
 1 11 -3 -1296.86 570.187 2
 1 11 -7 16960.4 1433.87 2
 1 -11 7 9365.96 1857.97 3
 -1 -11 7 16858.4 1582.61 3
 -1 -11 7 19288.5 1337.44 6
 -1 -11 -7 14201.2 1749.34 7
 1 11 -7 22870.2 1469.18 8
 -1 -11 9 1887.25 884.862 3
 -1 11 -9 -354.51 1262.93 5
 1 11 -9 176.274 903.036 5
 1 11 -9 362.213 821.6 1
 -1 -11 9 1653.9 514.337 6
 1 -11 9 1904.09 1278.46 3
 -1 -11 9 2142.2 606.035 7
 -1 11 -9 2373.61 850.624 2
 1 11 -9 1315.95 637.318 2
 1 11 -9 2664.61 697.74 8
 1 11 -11 -174.35 883.65 1
 1 11 -11 -799.893 731.028 8
 1 11 -11 55.6546 641.09 2
 -1 -11 11 878.637 570.922 7
 -1 -11 11 -563.506 607.037 6
 -1 11 -13 1337.09 1588.43 5
 1 11 -13 4899.26 1035.78 1
 -1 11 -13 6225.72 1132.35 2
 1 -11 13 5909.2 1386.81 3
 -1 -11 13 5993.16 767.751 7
 -1 11 -13 6098.34 809.796 8
 1 11 -13 5149.79 975.856 8
 -1 -11 13 5880.66 1005.09 4
 -1 11 -15 10335.2 1395.59 2
 1 11 -15 9861.83 1148.67 2
 -1 11 -15 8925.19 1700.72 5
 1 11 -15 7809.73 1259.57 1
 -1 11 -15 9776.79 1247.36 1
 1 11 -15 14056.2 1357.65 8
 -1 -11 15 11868.6 1173.34 4
 -1 -11 15 8870.83 989.994 7
 1 -11 15 11352.2 1138.97 6
 -1 -11 15 11180.7 1194.06 6
 -1 11 -15 11472.7 1055.51 8
 1 -11 15 12364.2 1687.42 3
 -1 -11 17 4033.34 1019.99 6
 1 -11 17 4851.97 1467.59 3
 1 11 -17 4154.76 958.13 2
 -1 11 -17 3149.85 1023.71 1
 -1 11 -17 2848.06 1504.91 5
 1 11 -17 770.207 988.848 5
 -1 -11 17 4017.76 880.056 4
 1 -11 17 2831.72 796.13 7
 1 -11 17 5774.66 985.539 6
 1 11 -17 3248.07 1105.11 1
 -1 11 -17 5693.17 1236.08 2
 -1 -11 17 3840.1 748.308 7
 -1 11 -17 4270.41 909.439 8
 1 11 -17 1690.31 1291 8
 1 -13 1 1674.08 1268.91 7
 1 13 1 1118.25 667.357 8
 1 13 -1 2908.97 677.689 8
 -1 13 -1 1625.79 1045.47 8
 -1 -13 1 1750.94 753.994 7
 -1 -13 -1 1004.43 817.75 7
 1 13 -1 887.035 896.049 1
 1 13 1 2068.57 937.16 1
 1 13 3 3083.36 1015.55 1
 1 13 -3 1624.2 888.995 1
 1 13 -3 2534.54 691.326 8
 1 13 3 2787.48 685.61 8
 -1 13 -3 2381.96 892.372 8
 -1 -13 3 1585.24 690.641 7
 -1 -13 -3 2511.69 940.312 7
 1 -13 3 636.616 1167.47 7
 1 13 5 8252.04 1383.04 1
 1 13 -5 11634.2 1030.09 2
 1 13 -5 9971.46 1252.9 1
 1 13 -5 13411.7 1092.88 8
 1 13 5 12052.4 1082.05 8
 -1 13 -5 8348.77 1312.95 1
 1 -13 5 9943.21 1373.91 7
 -1 -13 5 9162.41 1059.53 7
 -1 -13 -5 9624.84 1386.82 7
 -1 13 -5 12584.7 1195.56 8
 1 13 -7 5732.52 821.995 2
 1 13 -7 3698.7 1214.65 5
 1 -13 7 4106.79 1048.5 7
 1 13 -7 7548.39 875.675 8
 -1 13 -7 7261.57 894.539 8
 1 13 7 7614.54 918.596 8
 -1 13 -7 5404.06 1111.78 1
 -1 -13 7 5259.13 776.031 7
 -1 -13 -7 4713.21 1348.72 7
 -1 -13 7 2542.9 1149.25 3
 1 13 -7 4963.61 1025.17 1
 1 13 -9 -275.089 1131.15 5
 1 13 9 898.482 801.533 8
 1 13 -9 -49.7753 886.376 1
 1 13 -9 14.2233 700.735 8
 -1 13 -9 -683.212 890.67 2
 -1 13 -9 1461.14 730.666 8
 -1 -13 9 -239.09 981.67 3
 1 13 -9 914.221 717.133 2
 -1 -13 9 14.4475 623.147 7
 1 -13 9 905.57 912.616 7
 -1 -13 9 56.7446 527.474 6
 -1 13 -9 121.046 905.083 1
 1 13 -11 -190.46 745.705 2
 -1 13 -11 -59.5605 963.125 1
 -1 13 -11 866.691 1495.4 5
 1 13 -11 424.125 1214.93 5
 1 -13 11 -193.23 1428.15 3
 1 -13 11 1102.46 843.004 7
 1 13 11 158.977 832.731 8
 1 13 -11 356.29 948.248 1
 1 13 -11 -551.194 786.334 8
 -1 -13 11 760.509 638.809 7
 -1 13 -11 180.221 755.005 8
 -1 -13 11 -305.184 630.326 6
 1 -13 13 787.548 1494.44 3
 -1 13 -13 -1004.88 1670.33 5
 1 -13 13 1872.72 913.307 7
 -1 -13 13 1978.39 703.991 7
 1 -13 15 5333.04 1594.73 3
 -1 13 -15 1586.12 1774.98 5
 -1 -13 15 4676.97 1356.93 3
 1 13 -15 3983.27 1320.95 5
 -1 -13 15 6444.82 1155.43 4
 1 13 -15 5632.78 1201.84 1
 -1 13 -15 4620.5 1179.52 1
 -1 -13 15 5403.4 950.137 6
 -1 -13 15 4745.91 862.266 7
 1 -13 15 4853.35 984.144 7
 1 13 -15 7209.79 1170.81 8
 1 13 -15 5750.78 1045.77 2
 -1 13 -15 7518.64 977.654 8
 -1 13 -15 6244.04 1305.53 2
 1 15 -1 -389.469 983.829 1
 1 -15 1 951.258 1357.86 7
 1 15 1 510.612 1008.32 1
 1 15 -1 223.613 725.251 8
 -1 15 -1 426.015 941.008 8
 -1 -15 1 805.829 880.256 7
 -1 -15 -1 1434.87 985.076 7
 1 15 1 334.27 733.243 8
 1 15 -3 3065.96 1058.16 1
 1 15 3 2464.09 1142.99 1
 1 15 3 3774.46 809.996 8
 -1 15 -3 3921.3 986.149 8
 1 15 -3 3583.88 828.382 8
 -1 -15 3 1795.56 879.066 7
 1 -15 3 1802.34 1345.41 7
 -1 -15 -3 2763.48 1219.88 7
 1 15 -5 5263.92 1094.87 1
 1 15 -5 4509.78 847.33 8
 1 15 5 3023.6 1188.51 1
 1 15 -5 3204.13 767.291 2
 -1 15 -5 3854.12 904.285 8
 1 -15 5 1898.8 1177.33 7
 -1 15 -5 4013.4 1153.57 1
 -1 -15 -5 3334.98 1261.01 7
 -1 -15 5 3187.94 881.807 7
 1 15 5 4146.99 861.998 8
 1 15 -7 1075.73 774.222 2
 -1 -15 -7 -2104.32 1455.47 7
 1 -15 7 403.69 1171.25 7
 1 15 -7 1310.62 1015.3 1
 -1 -15 7 944.357 762.94 7
 -1 15 -7 2076.49 1078.81 1
 -1 15 -7 1287.17 855.896 8
 1 15 -7 1281.11 803.796 8
 1 15 7 864.586 857.833 8
 -1 15 -11 -303.106 1083.14 2
 1 -15 11 1765.28 1060.68 7
 1 15 -11 -251.109 877.981 2
 -1 15 -11 512.115 850.829 8
 1 15 11 1596.49 982.305 8
 1 15 -11 53.4592 913.314 8
 -1 15 -11 998.335 1109.78 1
 -1 -15 11 -16.8006 726.987 7
 1 -15 11 -312.059 1696.18 3
 1 15 -11 723.771 1050.05 1
 -1 -15 11 877.366 682.054 6
 1 17 1 127.207 861.099 8
 -1 -17 -1 -277.907 1133.51 7
 1 17 -1 -1544.19 1171.36 1
 1 17 -1 73.0857 878.029 8
 -1 -17 1 -430.061 1103.34 7
 1 17 1 -1666.9 1283.73 1
 1 17 3 2228.54 1236.23 1
 1 17 3 2191.01 908.16 8
 1 17 -3 2767.69 936.964 8
 1 17 -3 2572.02 1166.1 1
 -1 17 -3 3435.78 1097.43 8
 -1 -17 3 2914.42 1049.91 7
 -1 -17 -3 1933.98 1322.42 7
 1 -17 3 1518.64 1485.85 7
 -1 17 -5 1728.3 961.922 8
 -1 17 -5 1566.46 1202.4 1
 1 17 -5 2837.43 834.313 2
 1 17 5 2892.51 1312.42 1
 1 17 -5 2207.52 934.717 8
 -1 -17 5 1613.63 972.37 7
 1 17 -5 959.338 1122.85 1
 1 17 5 1409.34 890.563 8
 1 -17 5 1622.38 1500.47 7
 -1 -17 -5 4300.54 1616.23 7
 1 17 -7 2220.87 926.585 8
 1 17 -7 1605.56 889.709 2
 1 17 -7 588.103 1128.03 1
 -1 -17 7 861.846 945.551 7
 1 17 7 1579.49 924.695 8
 1 -17 7 1238.83 1339.11 7
 -1 -17 -7 -1419.91 1630.52 7
 -1 17 -7 2672.92 1231.85 1
 -1 17 -7 1100.07 984.382 8
 -2 0 -4 213.549 580.548 5
 2 0 4 77.2551 480.189 3
 -2 0 -6 16352.4 1273.59 2
 -2 0 -6 14641.2 1353.02 5
 2 0 8 113.402 472.213 3
 -2 0 -8 240.325 449.909 5
 -2 0 -8 251.857 391.557 2
 2 0 10 2595.08 433.331 6
 -2 0 -10 2741.57 507.842 5
 -2 0 -10 1473.12 527.734 2
 -2 0 -12 -415.631 621.137 2
 2 0 12 390.327 475.428 6
 -2 0 -14 724.905 715.807 5
 -2 0 -16 1181.24 700.57 5
 -2 0 -16 -168.305 755.443 2
 2 0 16 421.534 669.945 6
 -2 0 -18 13095.4 1288.49 5
 -2 0 -18 11248.9 1291.59 2
 2 0 18 13660.6 1257.5 6
 -2 -2 -2 8180.42 569.034 4
 -2 -2 -4 14266.9 1218.08 5
 -2 -2 -4 15255 1114.96 2
 2 -2 4 11707.5 1316.77 3
 -2 2 -6 2512.54 618.285 5
 -2 2 -6 2514.6 444.026 2
 2 -2 6 2373.68 571.69 3
 -2 -2 -6 2260.83 387.958 5
 -2 -2 -6 2336.61 376.195 2
 -2 2 -8 6377.45 828.173 5
 -2 -2 -8 8428.3 676.005 5
 -2 2 -8 7267.97 757.001 2
 -2 -2 -8 7430.42 697.071 2
 2 -2 8 7578.85 854.116 3
 2 2 8 7213.8 619.703 6
 2 -2 10 1035.42 638.351 3
 -2 -2 -10 -75.332 458.828 2
 -2 2 -10 -513.682 603.11 5
 -2 -2 -10 159.393 396.163 5
 -2 2 -10 16.9397 521.415 2
 2 2 10 526.048 353.563 6
 -2 -2 -12 12949.6 1128.73 2
 2 2 12 12849.3 1057.76 6
 -2 2 -14 1279.11 761.502 5
 -2 -2 -14 1609.97 636.747 5
 -2 2 -14 180.442 812.572 2
 2 -2 14 1493.79 634.133 6
 2 2 16 1467.97 765.42 6
 -2 2 -16 74.8246 322.721 1
 -2 2 -16 -360.369 783.846 5
 -2 -2 -16 -619.201 670.257 5
 -2 2 -16 42.0901 831.205 2
 2 2 -16 -625.081 798.437 5
 2 -2 16 24.138 267.903 7
 -2 -2 -16 498.032 688.038 2
 2 -2 16 -77.8826 662.372 6
 2 2 -18 -512.584 954.333 5
 2 2 18 -226.995 844.093 6
 -2 2 -18 439.962 882.621 5
 -2 -2 -18 797.785 757.282 5
 2 -2 18 694.45 259.271 7
 -2 2 -18 1168.59 878.507 2
 -2 2 -18 421.978 360.683 1
 -2 -2 -18 1305.87 776.052 2
 2 -2 18 -17.1947 743.121 6
 -2 2 -20 12616.9 1297.24 5
 -2 -2 -20 15740.4 1290.97 5
 -2 2 -20 12172.5 1368.94 2
 -2 -2 -20 13344.3 1262.58 2
 2 -2 20 11925.3 1275.2 6
 2 -2 20 8470.43 740.388 7
 2 2 20 15432 1437.91 6
 -2 -4 0 246.654 233.03 4
 2 4 0 646.726 373.289 8
 2 4 0 244.403 264.583 1
 -2 -4 -2 71766.9 4526.97 4
 2 4 -2 75586.5 4550.04 1
 2 4 2 64269.4 4545.37 1
 2 4 -2 65731 4584.33 8
 -2 -4 2 70526.7 4525.5 4
 2 4 2 66240.2 4538.64 8
 -2 -4 -4 15732.2 1066.5 5
 -2 -4 -4 13944.6 1025.11 2
 2 4 4 13709.3 1002.71 8
 2 4 4 14339.9 1053.11 1
 -2 -4 4 15891.1 1023.83 4
 2 4 -4 14406.7 1128.88 8
 -2 -4 -6 6585.86 567.944 5
 -2 -4 -6 5980.51 585.365 2
 -2 4 -6 5489.29 939.976 5
 2 4 6 6111.73 582.945 1
 -2 -4 -6 7392.12 520.099 7
 2 4 6 7025.18 511.614 8
 2 4 -6 6236.38 689.002 8
 2 -4 6 6439.79 913.021 3
 2 4 6 7145.86 538.018 6
 -2 -4 6 6442.88 543.737 4
 2 -4 8 645.391 660.204 3
 -2 4 -8 -76.5016 723.321 5
 -2 4 -8 442.551 479.975 2
 -2 -4 -8 488.818 310.695 5
 2 4 8 403.005 288.304 6
 2 4 -8 -140.5 411.051 5
 2 4 8 397.527 192.834 8
 2 4 8 528.269 344.709 1
 -2 -4 8 152.703 263.157 4
 -2 4 -8 103.049 370.627 8
 -2 -4 -8 97.8914 332.021 2
 -2 -4 -8 665.298 286.88 7
 -2 4 -10 10395.7 1246.22 5
 -2 -4 -10 12376.5 971.46 5
 -2 4 -10 13000.5 1151.46 2
 2 4 -10 11604.7 1109.68 5
 -2 -4 -10 12061.6 994.53 2
 2 4 10 13140.4 858.895 8
 -2 4 -10 12847.1 895.961 8
 2 -4 10 12674.1 1264.33 3
 2 4 10 12578.1 977.537 6
 2 -4 10 9416.1 1024.95 7
 -2 -4 10 10463.6 1094.31 6
 2 4 12 -283.77 662.88 6
 2 4 12 1272.54 280.69 8
 2 4 -12 136.57 726.953 5
 -2 4 -12 853.398 370.85 8
 -2 -4 -12 339.094 619.792 2
 2 -4 12 630.454 578.604 7
 -2 4 -12 1045.01 539.569 1
 -2 4 -14 7432.75 650.3 8
 -2 4 -14 8140.04 1181.7 5
 2 4 14 7114.74 579.316 8
 -2 4 -14 6463.76 1055.15 2
 2 -4 14 6494.57 730.005 7
 2 -4 14 8457.32 864.703 6
 -2 4 -14 5933.78 743.124 1
 2 4 16 221.944 809.638 6
 -2 -4 16 -1074.63 863.099 6
 -2 4 -16 269.5 880.256 5
 -2 4 -16 620.804 533.536 1
 2 -4 16 79.3103 471.06 7
 2 -4 16 382.898 426.327 4
 2 4 -16 709.942 805.428 5
 -2 4 -16 824.289 603.39 8
 -2 -4 -16 -58.1617 645.422 5
 2 4 16 46.5239 364.362 8
 -2 4 -16 188.371 904.253 2
 -2 -4 -16 329.529 672.923 2
 2 -4 16 -1438.34 684.636 6
 2 4 18 4417.64 1002.06 6
 -2 -4 18 4826.83 1110.21 6
 -2 4 -18 3870.77 687.367 1
 2 -4 18 4901.15 526.869 4
 -2 4 -18 5431.37 1142.9 5
 -2 -4 -18 6396.89 882.761 5
 -2 4 -18 5347.19 820.715 8
 -2 4 -18 3599.13 1069.47 2
 2 -4 18 4226.04 593.494 7
 -2 -4 -18 4616.92 887.394 2
 2 -4 18 5478.81 890.083 6
 2 4 -18 5569.33 1043.8 5
 2 4 20 279.781 1109.44 6
 -2 4 -20 1504.13 1019.52 2
 -2 -4 20 535.689 1055.89 6
 -2 4 -20 -353.724 1002.53 5
 -2 -4 -20 -1200.43 827.969 5
 2 4 -20 566.388 888.467 5
 -2 -4 -20 -122.291 844.306 2
 2 -4 20 539.628 461.273 7
 2 -4 20 215.534 859.501 6
 2 6 0 27482.9 2081.98 1
 2 6 0 31916.5 2037.64 8
 2 6 -2 5024.62 589.391 1
 2 6 2 6423.03 620.021 1
 2 6 -2 6055.2 557.574 8
 2 6 2 5905.62 513.628 8
 -2 -6 -2 6397.34 513.395 7
 -2 -6 2 5672.3 559.459 4
 2 6 4 1704.27 259.727 6
 -2 -6 -4 2017.77 271.942 5
 -2 -6 -4 1781.72 249.053 2
 2 6 4 1691.66 293.583 8
 2 6 -4 2213.79 499.253 8
 -2 -6 -4 2082.9 309.52 7
 2 6 4 1792.18 420.513 1
 2 6 -4 1652.62 297.285 5
 -2 -6 4 2219.46 356.246 4
 2 6 -4 1926.03 394.174 1
 2 6 6 1212.54 429.015 1
 -2 -6 6 1093.6 345.115 6
 -2 -6 -6 1401.57 283.381 5
 2 6 -6 1146.5 359.91 5
 2 6 -6 1207.78 543.345 8
 2 6 6 1261.73 276.944 8
 2 6 6 855.823 328.192 6
 -2 -6 6 958.858 328.057 4
 2 6 -6 1090.08 357.856 1
 -2 -6 -6 1224.69 322.993 7
 -2 -6 -6 1071.56 284.99 2
 2 -6 6 641.499 816.42 3
 -2 6 -8 41689 3422.96 5
 -2 6 -8 46811.7 3244.38 2
 2 6 -8 45777.4 3100.66 1
 -2 -6 -8 45842.8 3051.77 5
 2 6 -8 43444.1 3080.63 5
 -2 -6 -8 46848.6 3064.28 2
 -2 6 -8 53969.1 3148.97 8
 2 6 -8 44419.8 3066.89 2
 2 6 -8 42196.3 3188.51 8
 2 6 8 48484.8 3148.78 1
 -2 -6 8 44660.5 3135.28 6
 2 6 8 47814.4 3031.71 8
 -2 -6 8 48419.7 3069.25 4
 -2 -6 -8 45888.5 3083.79 7
 2 -6 8 43607.6 3351.48 3
 2 6 8 41422 3073.66 6
 2 6 -10 6859.25 741.19 1
 -2 -6 -10 9077.93 702.874 5
 -2 -6 -10 6518.81 710.463 2
 2 6 -10 7211.14 709.221 2
 -2 6 -10 6345.7 949.858 2
 -2 6 -10 7111.28 672.687 8
 2 6 10 7722.75 613.064 8
 2 6 -10 5413.69 989.665 8
 -2 -6 10 7285.48 680.935 4
 2 6 10 6295.25 766.496 6
 2 -6 10 5480.17 910.285 7
 -2 -6 -10 6549.31 909.495 7
 -2 -6 10 6454.82 849.255 6
 2 6 -12 52072.4 3679.13 1
 -2 -6 -12 60285.9 3667.42 5
 2 6 -12 48085 3688.56 5
 -2 -6 -12 56360.4 3685.54 2
 2 6 -12 50373 3689.89 2
 2 6 -12 40241 3800.87 8
 -2 6 -12 62414.1 3618.19 8
 2 6 12 55925.6 3585.75 8
 -2 -6 12 57153.3 3652.49 4
 -2 6 -12 46125 3725.96 1
 2 -6 12 63367 4003.96 3
 2 -6 12 50477.4 3714.7 7
 2 6 12 56514.2 3746.58 6
 -2 -6 12 48931.9 3810.6 6
 2 -6 14 -785.25 1093.1 3
 -2 6 -14 -31.1731 625.138 1
 -2 6 -14 796.864 1166.84 5
 2 6 -14 -861.21 554.125 1
 -2 6 -14 -23.9622 886.213 2
 2 6 14 -416.809 448.345 8
 -2 6 -14 -350.733 452.618 8
 2 -6 14 -233.952 598.109 7
 2 6 16 562.768 865.736 6
 2 6 -16 729.588 673.261 2
 2 -6 16 -1210.46 1177.14 3
 2 -6 16 768.133 579.596 7
 -2 -6 -16 1325.9 660.441 5
 -2 6 -16 -1030.52 1107.26 5
 2 6 -16 47.5429 731.088 5
 -2 6 -16 1109.96 540.742 8
 -2 6 -16 1414.74 1016.18 2
 -2 -6 16 384.693 922.849 6
 2 6 16 471.867 573.068 8
 -2 6 -16 746.67 651.896 1
 2 -6 16 -195.876 698.886 6
 -2 -6 -16 475.97 659.315 2
 -2 -6 18 -2080.42 1154.82 6
 2 6 18 -1429.5 1149.27 6
 2 6 -18 -613.513 767.868 2
 -2 6 -18 -822.165 1272.47 5
 2 6 -18 -984.07 867.15 5
 -2 6 -18 -1101.25 740.411 1
 -2 6 -18 -975.354 1119.11 2
 -2 -6 -18 -935.143 754.926 5
 2 -6 18 -1254.95 858.71 6
 -2 -6 -18 -2166.88 853.429 2
 -2 -6 -20 5246.98 953.879 2
 2 6 20 5503.57 1273.94 6
 -2 -6 20 3503.97 1245.14 6
 2 6 -20 4329.71 952.409 2
 2 6 -20 3310.69 817.842 1
 -2 6 -20 3216.78 822.798 1
 -2 6 -20 6280.22 1324.96 5
 -2 -6 -20 4756.03 926.535 5
 -2 6 -20 4965.01 1008.71 8
 2 6 -20 5299.65 950.173 5
 2 -6 20 4287.22 646.468 4
 -2 6 -20 6442.02 1226.42 2
 2 -6 20 4180.25 722.689 7
 2 -6 20 6057.64 1072.29 6
 2 8 0 -111.923 342.654 8
 2 8 0 343.343 485.086 1
 -2 -8 0 -186.113 314.023 7
 2 8 -2 3248.14 595.353 1
 2 8 2 2705.03 408.003 8
 2 8 2 3157.28 585.351 1
 -2 -8 2 3070.05 419.572 7
 -2 -8 -2 3296.96 431.886 7
 2 8 -2 3223.19 479.059 8
 2 8 -4 260.658 217.421 2
 -2 -8 4 -188.429 318.805 6
 2 8 -4 229.943 526.89 1
 2 8 -4 -161.396 234.69 5
 -2 -8 4 -533.4 476.06 4
 2 8 -4 178.754 468.969 8
 -2 -8 -4 -161.07 214.379 5
 2 8 4 -188.266 330.862 8
 -2 -8 -4 -284.284 345.658 7
 2 8 4 155.692 505.927 1
 -2 -8 6 -34.8785 431.025 6
 2 8 6 421.972 383.166 6
 2 8 6 285.048 570.269 1
 -2 -8 -6 270.118 306.942 5
 2 8 -6 -79.9287 587.242 8
 2 8 6 323.519 354.068 8
 2 8 -6 121.285 284.689 5
 -2 8 -6 -366.605 833.721 8
 -2 -8 6 141.964 525.407 4
 -2 -8 -6 161.621 454.354 7
 2 8 -6 186.554 573.566 1
 2 8 -6 236.601 302.643 2
 2 8 -8 8023.98 720.412 5
 -2 -8 -8 10033.2 745.909 5
 2 8 -8 7376.26 936.128 1
 -2 8 -8 5257.87 1477.38 5
 2 8 -8 8799.52 755.237 2
 -2 -8 -8 9430.58 733.249 2
 2 8 8 9322.31 744.257 8
 -2 -8 -8 7615.02 933.627 7
 2 -8 8 5268.19 1130.86 7
 2 -8 8 6718.69 1410.18 3
 -2 -8 8 7437.06 877.181 6
 2 8 8 6605.92 845.192 6
 2 8 -10 83683.6 5384.34 5
 -2 -8 -10 94136.7 5404.01 5
 2 8 -10 79556.5 5410.46 2
 -2 -8 -10 82312.7 5405.13 2
 -2 -8 -10 66477.5 5545.03 7
 2 8 10 89422.5 5374.36 8
 -2 8 -10 62546.6 5534.97 1
 -2 8 -10 93560.2 5419.5 8
 2 -8 10 63646.9 5544.7 7
 -2 -8 10 75824.7 5488.68 6
 2 8 10 72608.8 5467.64 6
 2 8 -12 492.837 541.451 2
 2 -8 12 1180.92 1142.6 3
 -2 -8 -12 -11.9329 502.485 2
 -2 -8 12 618.538 760.564 6
 2 8 12 361.129 745.127 6
 -2 8 -12 -2104.12 1381.11 5
 -2 8 -12 -338.25 701.875 1
 -2 -8 -12 -304.637 568.726 5
 2 8 -12 -403.616 498.762 5
 -2 8 -12 186.775 523.932 8
 2 8 12 -528.573 451.975 8
 2 -8 12 586.62 794.52 7
 2 -8 14 2097.71 1243.67 3
 -2 8 -14 2411.35 1391.81 5
 2 8 -14 1124.16 1082.87 8
 -2 8 -14 1397.05 996.469 2
 -2 8 -14 2051.49 557.88 8
 -2 8 -14 1156.98 750.642 1
 2 8 14 1941.07 539.679 8
 -2 -8 14 1722.24 599.975 4
 2 -8 14 -28.9764 718.545 7
 2 8 -16 -255.069 691.378 2
 -2 -8 16 -403.726 946.29 6
 -2 -8 -16 -287.876 660.294 2
 2 8 16 -532.762 928.421 6
 2 -8 16 -169.408 1298.93 3
 -2 8 -16 -321.659 770.763 1
 -2 8 -16 -1308.95 1337.93 5
 -2 -8 16 343.478 595.676 4
 2 8 -16 -517.002 646.634 5
 -2 -8 -16 43.9894 699.609 5
 -2 8 -16 -630.509 563.071 8
 2 8 16 -9.37459 581.175 8
 2 8 -16 71.2518 1081.7 8
 2 8 -16 183.072 746.475 1
 2 -8 16 186.534 742.331 7
 2 -8 16 396.131 747.034 6
 -2 8 -16 -249.108 1024.76 2
 2 8 -18 2187.72 830.71 2
 -2 -8 18 754.345 1152.03 6
 2 8 18 2157.21 1114.91 6
 -2 -8 -18 2434.33 789.636 2
 2 -8 18 2145.71 1422.49 3
 -2 8 -18 1856.69 1487.19 5
 2 8 18 2152.02 783.319 8
 2 8 -18 1617.36 738.868 5
 -2 8 -18 1899.33 717.26 8
 -2 -8 18 1254.45 678.258 4
 -2 8 -18 353.011 1183.57 2
 -2 -8 -18 3445.36 816.79 5
 2 8 -18 2145.28 835.309 1
 2 -8 18 1078.22 740.9 7
 -2 8 -18 2559.62 847.8 1
 2 -8 18 3863.48 884.362 6
 2 10 0 8555.34 982.085 1
 -2 -10 0 8280.03 793.05 7
 -2 -10 -2 -55.3483 473.261 7
 2 10 2 1006.7 697.239 1
 -2 -10 4 1169.43 493.611 3
 2 10 -4 1145.91 316.57 2
 -2 -10 -4 1342.15 358.676 5
 2 10 4 553.797 746.802 1
 2 10 -4 106.787 532.055 5
 -2 -10 4 1057.82 363.294 6
 2 10 4 1085.96 498.564 8
 -2 -10 -4 619.152 578.663 7
 -2 -10 -8 23097.8 1602.32 5
 2 10 -8 21750.5 1561.82 2
 2 10 8 21092.9 1838.5 1
 2 10 8 22253.2 1587.2 8
 -2 -10 8 24138 1722.99 4
 -2 -10 -8 19291.1 1738.89 7
 2 10 -8 26224.7 1751.82 8
 -2 -10 8 20554.5 1635.83 6
 2 10 -10 2340.21 891.328 8
 -2 -10 10 2508.56 716.933 6
 2 10 -10 1668.85 876.253 1
 -2 -10 -10 2126.02 598.009 5
 2 10 -10 593.834 529.705 5
 2 10 10 1943.33 543.865 8
 -2 -10 10 1586.25 720.32 4
 -2 10 -10 412.272 824.755 1
 2 -10 10 1311.01 1026.2 7
 -2 -10 -10 624.922 1014.53 7
 2 10 -10 2162.24 554.506 2
 -2 10 -12 24478.4 1968.04 2
 -2 -10 -12 23631 1651.69 5
 2 10 -12 18034.2 1787.4 1
 2 10 -12 22816.7 1629.75 2
 2 10 -12 24106.3 1913.97 8
 -2 10 -12 19722.2 1818.5 1
 2 10 12 20224.4 1562.02 8
 -2 -10 12 25334.2 1666.41 4
 2 -10 12 16339.8 1788.46 7
 2 -10 12 21604.7 2206.22 3
 -2 -10 12 21694.3 1732.76 6
 2 10 12 19576.8 1681.25 6
 2 -10 14 183.803 1359.27 3
 -2 10 -14 450.653 1518.98 5
 2 10 14 -243.129 625.852 8
 2 10 -14 252.896 1146.4 8
 -2 10 -14 882.552 1061.93 2
 -2 -10 14 1078.83 668.173 4
 2 10 -14 -42.2285 938.631 1
 -2 -10 16 -2137.67 1097.29 6
 2 -10 16 -936.423 1489.36 3
 -2 10 -16 1061.94 1543.81 5
 2 10 -16 -2587.64 1383.33 8
 2 10 -16 -210.637 703.732 5
 -2 -10 -16 -885.107 857.408 5
 2 10 16 -550.054 722.419 8
 -2 -10 16 -1381.83 703.869 4
 2 10 -16 -327.934 989.398 1
 2 12 0 -204.667 589.117 8
 -2 -12 0 -544.098 576.707 7
 2 12 0 -91.2006 814.899 1
 2 12 -2 9662.37 1208.78 1
 2 12 -2 12184.2 1023.41 8
 2 12 2 11543.6 1005.84 8
 -2 -12 2 8686.82 974.67 7
 2 12 -4 379.213 658.591 8
 2 12 -4 -339.906 813.708 1
 2 12 4 870.115 602.535 8
 2 12 -4 508.877 348.471 2
 -2 -12 4 52.1246 542.644 7
 -2 -12 4 -298.695 642.667 3
 -2 -12 4 -29.7966 309.169 6
 -2 -12 6 -259.327 716.2 3
 2 12 -6 395.433 652.128 8
 2 12 -6 545.075 802.832 5
 -2 -12 -6 -579.251 614.081 5
 2 12 -6 298.363 875.337 1
 -2 -12 6 -34.1731 452.659 6
 -2 12 -6 -515.36 858.972 8
 -2 -12 6 -590.057 574.001 7
 2 12 -6 653.252 440.844 2
 -2 -12 8 -251.625 540.33 6
 2 12 -8 405.325 730.576 5
 2 12 -8 23.132 873.181 1
 -2 -12 -8 950.213 637.933 5
 -2 12 -8 377.156 792.121 8
 2 12 -8 764.745 734.946 8
 -2 -12 8 301.555 582.434 7
 2 12 -8 53.9231 492.821 2
 2 -12 8 -1218.22 1161.68 7
 -2 -12 -10 10587.6 1025.75 5
 2 12 -10 9743.06 960.33 2
 2 12 -10 10441.2 1297.64 1
 -2 12 -10 7919.78 1293.5 1
 2 12 -10 12247.8 1214.28 8
 -2 12 -10 10942 1101.15 8
 -2 -12 10 12030.2 1223.16 4
 -2 -12 10 9238.44 993.531 7
 2 -12 10 7343.63 1467.09 7
 2 -12 10 6654.45 1727.33 3
 -2 -12 10 10786.2 1044.09 6
 -2 -12 12 919.813 809.425 6
 -2 12 -12 442.836 1669.37 5
 2 12 -12 1368.77 983.451 1
 -2 12 -12 1043.04 1049.48 2
 -2 12 -12 142.237 729.095 8
 -2 -12 12 749.846 628.633 7
 -2 -12 12 67.1251 898.306 4
 -2 12 -12 -158.668 962.664 1
 2 -12 12 634.031 1035.34 7
 2 12 -12 -185.797 639.378 2
 2 12 -12 1639.81 1031.91 8
 2 -12 12 -174.847 1590.25 3
 2 12 -14 2292.5 1082.12 1
 -2 12 -14 -147.019 1696.29 5
 -2 12 -14 1243.96 1012.55 1
 2 12 -14 603.892 760.666 5
 -2 -12 -14 -980.014 811.339 5
 -2 12 -14 1231.75 1163.33 2
 2 12 -14 -97.8704 1289.45 8
 -2 12 -14 1516.71 771.985 8
 -2 -12 14 769.127 658.72 7
 -2 -12 14 868.382 875.016 4
 2 -12 14 -1608.84 1113.52 7
 2 -12 14 625.878 1605.46 3
 2 -12 16 1580.18 1584.67 3
 -2 -12 16 -110.67 1045.81 6
 2 12 -16 556.741 1061.92 1
 -2 12 -16 417.46 1726.68 5
 2 12 -16 1971.62 820.213 2
 2 12 -16 127.379 811.719 5
 -2 12 -16 -578.933 1266.29 2
 -2 12 -16 -27.8057 771.503 8
 -2 -12 -16 -34.0222 878.638 5
 -2 -12 16 -15.1061 842.512 4
 2 12 -16 -2067.1 1418.87 8
 -2 12 -16 300.828 1012.94 1
 2 -12 16 -168.054 952.727 7
 2 14 0 13474.9 1573.66 1
 2 14 0 18458 1375.45 8
 -2 -14 0 14140.7 1380.13 7
 2 14 -2 -381.235 910.184 1
 2 14 -2 728.15 683.756 8
 2 14 2 558.052 674.689 8
 -2 -14 2 882.394 647.457 7
 2 14 2 1276.93 938.908 1
 -2 -14 -2 669.719 783.112 7
 2 14 -4 1130.9 926.472 1
 2 14 4 1654.02 686.842 8
 2 14 -4 736.838 446.91 2
 2 14 -4 1219.88 720.257 8
 -2 -14 4 733.461 638.343 7
 -2 -14 -4 -143.89 840.071 7
 -2 -14 4 857.914 339.166 6
 2 14 4 702.701 947.314 1
 2 14 -6 -311.826 1024.94 5
 2 14 6 714.806 1016.81 1
 2 14 -6 946.296 750.074 8
 2 14 6 -424.103 690.058 8
 -2 14 -6 896.633 974.982 8
 2 14 -6 395.528 506.66 2
 2 14 -6 53.2996 962.878 1
 -2 -14 6 -413.703 637.188 7
 -2 -14 -6 162.91 957.562 7
 -2 -14 6 -548.058 910.017 3
 -2 -14 6 -88.0198 435.742 6
 -2 -14 8 3730.94 992.74 3
 2 14 -8 4296.47 1161.58 5
 2 14 -8 4683.33 945.2 8
 2 14 8 3864.87 1191.31 1
 2 14 8 4474.37 787.239 8
 -2 14 -8 5096.47 1032.34 8
 -2 -14 -8 2974.83 818.655 5
 -2 -14 8 2837.13 738.938 7
 2 14 -8 2393.39 636.337 2
 -2 -14 -8 4560.85 1232.91 7
 2 -14 8 232.851 1279.97 7
 2 14 -8 3603.03 1093.87 1
 -2 -14 8 3966.02 620.349 6
 2 14 -10 8842.46 1187.95 5
 -2 -14 -10 6387.78 940.851 5
 -2 14 -10 6079.66 1336 2
 2 14 -10 5031.69 1192.29 1
 2 14 -10 5958 1032.65 8
 2 14 10 4507.92 858.861 8
 -2 14 -10 1947.65 930.539 8
 2 -14 10 9428.31 1550.3 7
 -2 -14 10 4018.43 835.718 7
 2 14 -10 4364.28 792.544 2
 -2 -14 12 4284.03 964.35 6
 -2 14 -12 2566.61 1174.43 1
 -2 14 -12 3199.73 1267.56 2
 2 14 -12 5448.82 1224.18 1
 2 14 -12 6625.43 1172.39 8
 -2 14 -12 5623.34 965.638 8
 2 14 12 4173.78 850.147 8
 -2 -14 12 4481.69 827.521 7
 -2 -14 12 5312.43 1181.11 4
 2 -14 12 3153.87 1294.43 7
 2 14 -12 3957.74 820.614 2
 2 -14 12 4560.5 1880.34 3
 2 16 0 -2555.7 1142.56 1
 2 16 0 -2230.22 871.941 8
 -2 -16 0 -2685.44 999.683 7
 2 16 -2 4329.51 1247.31 1
 2 16 -2 7711.36 991.677 8
 2 16 2 6977.07 995.378 8
 -2 -16 -2 5051.49 1165.17 7
 -2 -16 2 5304.87 1004.68 7
 2 16 -2 2151.67 563.067 2
 2 16 2 4271.9 1298.27 1
 2 16 -4 7504.06 1312.08 1
 2 16 4 6286.6 1404.51 1
 2 16 -4 5782.9 1047.57 8
 -2 -16 4 6741.73 1034.02 7
 -2 -16 -4 10207.4 1315.13 7
 2 16 6 -996.449 1260.42 1
 2 16 -6 -1130.82 642.128 2
 2 16 -6 -2202.16 902.946 8
 2 16 6 -131.169 807.423 8
 -2 16 -6 -935.167 1135.97 8
 -2 -16 6 -262.92 728.663 7
 -2 -16 -6 -1883.38 1140.59 7
 2 16 -6 -1237.42 1087.35 1
 -2 -16 6 -1187.34 505.091 6
 2 16 8 1123.6 1226.08 1
 2 16 -8 2135.16 1340.49 5
 -2 -16 -8 1093.75 1363.86 7
 2 16 8 1202.29 800.438 8
 -2 16 -8 -1101.3 1043.14 8
 2 16 -8 -216.226 657.171 2
 -2 -16 8 786.127 744.239 7
 2 16 -8 481.581 1098.11 1
 2 -16 8 39.4536 1483.35 7
 -2 -16 8 395.467 1153.77 3
 2 16 -8 55.6193 882.577 8
 -2 -16 8 162.326 589.109 6
 -3 -1 -5 3210.9 779.901 5
 3 -1 5 2941.41 808.654 3
 3 1 5 4821.4 784.076 3
 -3 1 -7 6350.81 1073.58 5
 -3 -1 -7 7056.05 984.449 5
 -3 1 -7 7182.48 833.066 2
 -3 -1 -7 8873.2 786.674 2
 3 -1 7 7645.49 1029.66 3
 3 1 7 8651.23 963.115 3
 3 -1 9 48.9473 750.542 3
 3 1 9 127.566 696.572 3
 -3 1 -9 -364.522 835.492 5
 -3 -1 -9 -20.487 698.118 5
 -3 1 -9 75.3896 515.685 2
 -3 -1 -9 49.2674 494.144 2
 -3 1 -11 1090.46 701.237 2
 -3 -1 -11 1655.28 682.373 2
 -3 1 -13 -373.456 1115.94 5
 -3 1 -15 19108 1798.42 5
 -3 -1 -15 18126.1 1682.73 5
 -3 1 -15 16211 1668.49 2
 -3 -1 -15 17994 1648.38 2
 3 -1 15 16431.1 1825.32 3
 3 -1 15 18598.1 1496.79 6
 3 1 15 21109.3 1511.84 6
 -3 1 -17 14663.4 1576.29 5
 -3 -1 -17 14657.6 1475.48 5
 -3 1 -17 15180 1550.76 2
 -3 -1 -17 15273.6 1509.97 2
 3 -1 17 17515.2 1397.12 6
 3 1 17 15561.2 1372.68 6
 -3 -1 -19 15073.1 1522.82 5
 -3 1 -19 12196.3 1542.1 2
 -3 -1 -19 13785.2 1484.51 2
 3 1 21 -350.064 917.454 6
 -3 1 -21 603.772 1038.53 5
 -3 -1 -21 1280.65 1064.19 5
 -3 1 -21 690.774 1058.87 2
 -3 -1 -21 1331.3 1064.59 2
 3 -1 21 -2176.09 935.122 6
 -3 -3 -3 365.585 168.42 4
 -3 -3 -5 37320 2881.11 5
 -3 -3 -5 39695.8 2748.9 2
 -3 -3 -5 39770.4 2640.91 4
 3 3 5 47779.4 2877.79 3
 3 3 7 4292.8 732.908 3
 -3 -3 -7 4457.06 543.872 2
 3 3 7 4173.82 390.003 1
 -3 3 -7 2858.01 946.496 5
 -3 -3 -7 4031.52 757.871 5
 -3 -3 -7 3828.42 340.325 4
 3 -3 7 2956.25 946.434 3
 -3 -3 -9 6111.13 839.756 5
 -3 3 -9 6064.66 860.234 2
 -3 -3 -9 6190.31 740.901 2
 3 3 9 5850.71 570.935 1
 -3 3 -9 5235.07 1173.99 5
 -3 -3 -9 6554.44 472.144 4
 3 3 9 7150.3 908.004 3
 3 -3 9 5750.77 1088.76 3
 -3 -3 -11 -468.485 697.358 5
 -3 -3 -11 272.822 660.065 2
 3 3 11 -20.3521 469.02 6
 -3 3 -13 13329.2 1588.27 5
 -3 3 -13 14873.6 1412.36 2
 -3 3 -13 12946.4 953.097 8
 3 -3 13 15921.7 1617.43 3
 -3 3 -15 16315.6 1704.48 5
 -3 -3 -15 15903 1348.02 5
 -3 3 -15 14975.9 1481.87 2
 -3 -3 -15 14819.6 1337.71 2
 -3 3 -15 12672.4 957.562 8
 3 -3 15 14437 1664.53 3
 3 3 15 14639.6 1222.33 6
 3 -3 17 6244.74 1371.28 3
 -3 3 -17 4031.25 1243.09 5
 -3 -3 -17 5906.74 916.896 5
 -3 3 -17 3088.52 471.022 8
 3 -3 17 3704.2 421.293 4
 -3 3 -17 2881.02 1082.18 2
 -3 -3 -17 5413.97 952.811 2
 3 -3 17 4204.48 838.342 6
 3 3 17 6462.57 882.595 6
 3 3 19 -2056.22 962.589 6
 -3 3 -19 -750.507 1368.33 5
 -3 -3 -19 120.357 938.775 5
 3 -3 19 -590.087 296.671 4
 -3 -3 -19 311.374 946.885 2
 3 -3 19 -2595.96 990.07 6
 -3 -5 1 2008.63 303.664 4
 -3 -5 -1 2207.76 292.497 4
 3 5 1 1602.55 478.106 8
 3 5 1 1914.74 336.458 1
 3 5 -1 2305.94 509.73 8
 3 5 3 9262.98 777.081 1
 3 5 3 8825.55 835.007 8
 3 5 -3 8482.12 882.467 8
 -3 -5 3 9490.9 745.469 4
 -3 -5 -3 10781.1 726.441 4
 3 5 5 1816.56 561.421 3
 -3 -5 -5 646.862 619.553 5
 -3 -5 5 1760.33 324.01 4
 -3 -5 -5 1296.34 374.209 2
 3 5 -5 1077.88 525.819 8
 3 5 5 1230.68 420.549 8
 -3 -5 -5 1979.18 306.241 4
 3 5 5 1024.52 393.226 1
 -3 -5 -7 27210 2083.02 5
 3 5 7 30015.3 2016 1
 -3 -5 -7 32227 1958.98 4
 3 5 7 28027.4 1975.87 8
 -3 -5 7 26006.3 1979.57 4
 3 5 7 33664.6 2129.65 3
 -3 5 -9 551.104 740.368 2
 -3 -5 -9 592.779 614.818 5
 3 5 9 243.573 374.32 8
 3 5 9 620.226 505.972 1
 -3 -5 -9 561.235 537.813 2
 -3 -5 -9 312.878 315.762 7
 -3 -5 -9 247.762 372.23 4
 3 5 9 155.756 406.784 6
 3 -5 13 9510.88 1470.94 3
 -3 5 -13 10476.5 1235.01 2
 -3 5 -13 8416.89 1644.73 5
 3 5 13 8745.63 674.872 8
 -3 5 -13 8662.01 751.992 8
 3 5 15 3496.58 745.346 6
 3 -5 15 3235.32 1279 3
 -3 5 -15 4708.42 1467.43 5
 -3 -5 -15 4116.73 839.084 5
 3 5 15 3699.36 406.455 8
 -3 5 -15 4597.97 535.18 8
 -3 5 -15 4238.96 1099.07 2
 -3 -5 -15 3538.06 814.737 2
 3 5 17 4349.89 917.746 6
 3 -5 17 4461.09 1404.09 3
 -3 5 -17 3047.88 1443.93 5
 -3 -5 -17 5881.62 928.117 5
 3 5 17 3269.38 373.505 8
 -3 5 -17 4082.36 1174.17 2
 -3 5 -17 4964.74 570.705 8
 -3 -5 -17 4694.41 875.138 2
 3 -5 17 4794.63 877.005 6
 3 5 19 245.385 1012.72 6
 3 -5 19 831.56 1439.28 3
 -3 5 -19 1660.6 1334.26 5
 -3 -5 -19 -545.845 870.363 5
 -3 5 -19 1653.31 664.335 8
 -3 5 -19 1133.05 1188.63 2
 3 -5 19 1752.02 592.329 4
 -3 -5 -19 496.115 872.417 2
 3 -5 19 855.244 856.548 6
 3 5 -19 540.697 1029.91 5
 3 7 -1 1004.74 557.67 8
 3 7 1 1541.16 480.859 8
 -3 -7 1 1265.61 381.89 4
 -3 -7 -1 1096 410.363 4
 3 7 -1 582.859 427.301 1
 3 7 1 1204.08 472.587 1
 3 7 3 968.844 516.087 1
 -3 -7 3 1251.18 377.114 4
 -3 -7 -3 955.696 298.547 2
 3 7 3 686.274 419.485 8
 3 7 -3 943.531 417.318 1
 3 7 -3 794.82 612.505 8
 -3 -7 -3 1145.51 415.458 4
 3 7 3 124.253 525.796 3
 -3 -7 -5 15243.4 1339.02 5
 3 7 -5 17133 1290.22 1
 -3 -7 -5 15261.2 1219.98 2
 3 7 5 16762.1 1343.71 1
 3 7 -5 17545.1 1470.47 8
 3 7 5 17353.8 1236.04 8
 -3 -7 5 19759.3 1255.69 4
 -3 -7 -5 18263.1 1235.17 7
 3 7 5 20409.4 1347.84 3
 3 7 5 15251.8 1170.1 6
 -3 -7 -7 2480.67 582.189 5
 3 7 7 1665.32 452.11 8
 3 7 -7 2109.51 523.064 1
 3 7 7 1256.06 618.969 1
 -3 -7 -7 1610.63 478.746 2
 -3 -7 -7 1984.88 427.98 7
 3 7 7 1679.04 395.68 6
 3 7 11 -361.671 572.91 6
 -3 7 -11 564.169 1448.51 5
 -3 -7 -11 292.604 592.125 5
 -3 7 -11 -256.117 762.155 8
 3 7 11 164.669 394.493 8
 -3 -7 -11 -659.363 590.099 7
 -3 -7 -11 574.094 544.751 2
 3 7 11 -750.078 682.464 1
 3 -7 11 -635.672 1291.28 3
 -3 7 -13 1975.99 1588.13 5
 -3 7 -13 4318.12 1046.02 2
 3 7 13 2486.36 446.751 8
 -3 -7 13 2611.47 620.258 4
 -3 7 -13 3236.41 651.065 8
 -3 -7 -13 2757.59 900.541 7
 3 -7 13 1659.94 1346.25 3
 3 7 15 4803.92 961.464 6
 3 -7 15 4288.09 1440.78 3
 -3 -7 -15 6430.14 880.574 5
 -3 7 -15 6718.91 1724.86 5
 3 7 15 6017.46 587.528 8
 -3 7 -15 6854.59 711.672 8
 -3 7 -15 6343.12 1244.96 2
 3 7 -15 3160.52 965.166 5
 -3 -7 -15 5503.07 868.299 2
 -3 -7 -17 6852.82 1089.45 5
 -3 7 -17 13509.3 1531.02 2
 3 7 -17 11432.9 1235.84 5
 -3 7 -17 10369.8 1897.21 5
 -3 7 -17 11707.2 920.565 8
 3 7 17 7691.6 798.055 8
 3 -7 17 16897.2 1848.74 3
 3 7 17 11331.6 1262.02 6
 3 7 19 1612.32 1104.18 6
 3 -7 19 4294.94 1563.61 3
 -3 7 -19 3139.38 1590.85 5
 -3 -7 -19 1886.57 911.302 5
 3 7 -19 1230.15 906.46 5
 -3 7 -19 1895.29 635.956 8
 -3 7 -19 2397.56 1300.25 2
 3 -7 19 585.147 1027.92 7
 3 -7 19 1954.04 917.897 6
 -3 -7 -19 808.931 862.306 2
 -3 -9 -1 -120.127 430.947 7
 3 9 -1 -393.953 674.229 1
 3 9 1 1351.76 686.318 1
 3 9 1 520.795 507.845 8
 3 9 3 3555.53 827.513 1
 -3 -9 -3 4319.02 592.93 7
 3 9 3 5592.15 668.653 8
 3 9 5 -709.285 462.943 6
 -3 -9 -5 844.563 567.712 5
 3 9 -5 1784.18 458.273 5
 3 9 5 1098.05 589.536 8
 3 9 5 -830.016 836.87 1
 -3 -9 -5 2211.19 536.786 7
 -3 -9 -5 498.062 394.668 2
 -3 -9 -7 24341.3 1544.9 5
 3 9 -7 23387.2 1557.18 5
 -3 -9 -7 19451.2 1516.51 2
 3 9 7 22192.1 1767.25 1
 3 9 -7 19212.7 1916.31 8
 3 9 7 24135.3 1559.86 8
 -3 -9 7 19827.9 1643.31 4
 -3 -9 -7 20119.2 1570.28 7
 3 9 7 17201.1 1538.02 6
 3 9 9 1993.46 623.712 6
 3 9 9 3168.27 793.583 1
 3 9 -9 2049.39 1022.26 8
 3 9 9 1780.34 490.844 8
 3 9 -9 1951.57 545.137 5
 -3 -9 9 3016.17 611.119 4
 3 9 -9 2451.52 733.618 1
 -3 -9 -9 2362.62 637.962 7
 3 -9 9 922.03 1457.44 3
 -3 -9 -9 1560.17 495.877 2
 3 9 11 586.046 674.071 6
 -3 9 -11 -785.426 1521.69 5
 3 9 11 1205.07 802.101 1
 -3 9 -11 251.71 1015.8 2
 -3 -9 -11 314.065 580.159 5
 3 9 -11 258.174 580.192 5
 3 9 -11 859.056 1098.78 8
 3 9 11 1722.32 487.676 8
 -3 9 -11 1116.54 762.83 8
 -3 -9 11 603.559 579.398 4
 3 9 -11 964.369 734.656 1
 -3 -9 -11 256.915 756.177 7
 3 -9 11 1863.44 1498.85 3
 -3 -9 -11 916.55 538.49 2
 -3 9 -13 5004.39 1800.98 5
 -3 9 -13 6387.91 1180.53 2
 3 9 -13 3567.96 1210.71 8
 3 9 13 3243.88 577.726 8
 -3 9 -13 4860.41 817.586 8
 -3 -9 13 5062.92 728.195 4
 3 9 -13 3126.42 805.549 1
 -3 -9 -13 3702.76 1071.02 7
 3 -9 13 5609.93 1548.39 3
 3 9 15 1203.92 994.242 6
 -3 -9 15 676.193 905.989 6
 -3 9 -15 2522.27 1880.04 5
 -3 -9 -15 3481.84 747.781 5
 3 9 -15 1051.88 773.958 5
 -3 9 -15 1004.25 1188.77 2
 3 9 -15 -2410.12 1336.03 8
 3 9 15 2256.66 546.859 8
 -3 9 -15 1751.9 677.072 8
 -3 -9 15 1536.68 690.592 4
 3 9 -15 2711.38 787.55 1
 -3 -9 -15 1317.51 696.125 2
 3 -9 15 -827.985 1604.21 3
 -3 -9 -17 4496.2 855.403 2
 3 -9 17 3547.98 1625.32 3
 3 9 17 5030.17 1182.57 6
 -3 -9 17 4677.48 1127.63 6
 -3 9 -17 4218.65 1850.79 5
 -3 -9 -17 4185.99 892.975 5
 3 9 -17 2428.74 867.842 5
 -3 9 -17 5724.57 1381.87 2
 -3 9 -17 5077.17 772.078 8
 3 9 17 4092.07 634.125 8
 -3 -9 17 5380.28 840.271 4
 3 9 -17 3689.22 901.277 1
 3 -9 17 3935.25 1206.62 7
 3 11 -1 13.0201 660.134 8
 3 11 1 588.778 622.757 8
 3 11 -3 6237.27 1048.97 1
 3 11 -3 6935.78 968.756 8
 -3 -11 3 7676.3 788.59 7
 -3 -11 3 6202.74 967.137 4
 -3 -11 -5 25826.1 1648.41 5
 3 11 -5 21090.6 1604.34 5
 3 11 -5 21281.4 1944.42 1
 -3 -11 5 25801.9 1857.42 4
 3 11 -7 5874.19 1054.08 1
 -3 -11 -7 7361.09 667.859 5
 3 11 -7 5257.51 627.499 5
 3 11 -7 8275.22 1068.58 8
 -3 -11 7 8129.88 922.768 4
 3 11 7 6298.08 728.546 6
 3 11 9 406.443 605.069 6
 -3 -11 9 900.848 612.161 6
 -3 -11 -9 934.899 500.886 5
 3 11 -9 473.753 439.888 5
 3 11 -9 -463.747 1095.18 8
 -3 -11 9 1169.72 727.655 4
 3 11 9 388.895 877.66 1
 -3 -11 -9 1146.55 764.237 7
 3 11 -9 856.358 881.564 1
 3 11 11 347.345 688.981 6
 -3 -11 11 815.07 728.379 6
 -3 -11 -11 76.7284 496.41 2
 -3 11 -11 415.927 1100.66 2
 -3 -11 -11 243.627 560.567 5
 3 11 -11 547.498 515.18 5
 3 11 -11 1382.12 1218.35 8
 3 11 11 -821.371 924.683 1
 -3 -11 11 343.031 696.201 4
 -3 -11 -11 -721.356 855.736 7
 3 -11 11 1004.34 1610.35 3
 3 11 -11 -270.896 929.64 1
 -3 -11 -13 1624.27 631.79 2
 -3 11 -13 558.505 1792.16 5
 -3 11 -13 1641.34 1225.91 2
 3 11 -13 -877.359 1453.7 8
 -3 11 -13 2579.18 797.379 8
 -3 -11 13 2228.18 745.671 4
 -3 -11 -13 847.63 1255.52 7
 3 11 -13 1437.41 970.734 1
 3 -11 13 -1961.19 1827.89 3
 3 11 15 3224.79 1005.14 6
 -3 -11 15 4301.28 1096.77 6
 -3 -11 -15 2795.87 745.65 2
 3 11 -15 3272.21 802.109 2
 -3 11 -15 3984.48 1991.57 5
 -3 -11 -15 4396.16 831.023 5
 3 11 -15 2429.69 748.967 5
 -3 11 -15 4295.24 1358.17 2
 3 11 -15 5558.75 1498.93 8
 -3 11 -15 4983.53 845.219 8
 -3 -11 15 4349.45 841.241 4
 3 11 -15 3541.69 1071.96 1
 3 -11 15 3349.85 1759.11 3
 3 13 -1 951.659 923.608 1
 3 13 -1 1979.14 730.093 8
 3 13 1 1397.2 721.183 8
 3 13 1 -73.9784 942.623 1
 -3 -13 1 2196.09 648.528 7
 -3 -13 -1 1136.99 623.313 7
 3 13 -3 10096.9 1326.37 1
 3 13 3 8448.04 1289.56 1
 3 13 -3 11673.5 1148.18 8
 3 13 3 13344.6 1096.97 8
 -3 -13 3 10910.5 1042.82 7
 -3 -13 -3 9674.39 1047.53 7
 -3 -13 5 2816.25 624.188 3
 -3 -13 -5 3538.35 445.815 5
 3 13 5 3176.48 1034.09 1
 3 13 -5 1711.87 710.737 5
 3 13 -5 4149.63 1048.56 1
 3 13 5 5125.81 745.25 8
 -3 -13 5 4015.33 716.291 7
 -3 -13 -5 4849.66 817.133 7
 -3 -13 5 4127.61 980.816 4
 -3 -13 7 390.107 588.554 6
 3 13 -7 2183.54 997.908 1
 3 13 -7 2083.59 616.865 5
 -3 -13 -7 1880.54 481.537 5
 3 13 -7 1532.4 910.316 8
 3 13 7 1762.67 1000.18 1
 3 13 7 2542.94 675.156 8
 -3 -13 7 1242.6 649.833 7
 -3 -13 7 3085.41 931.857 4
 -3 -13 -7 2248.18 828.205 7
 3 13 -9 322.621 497.629 2
 -3 -13 9 649.175 696.858 6
 3 13 9 119.357 1006.31 1
 3 13 -9 -357.847 1020.58 1
 3 13 -9 493.803 546.069 5
 -3 -13 -9 179.364 509.009 5
 3 13 -9 1066.57 1056.82 8
 3 13 9 1243.89 655.599 8
 -3 -13 9 30.1089 636.797 7
 -3 -13 9 1123.99 927.823 4
 -3 -13 -9 1469 904.132 7
 3 13 -13 1705.11 1145.8 1
 -3 13 -13 1779.63 1321.16 2
 3 13 -13 1153.89 1482.78 8
 3 13 13 1809.34 696.512 8
 -3 13 -13 537.944 869.32 8
 -3 -13 13 1491.32 881.036 4
 -3 -13 -13 -536.454 1416.11 7
 3 -13 13 -822.111 1856.14 3
 3 15 -1 2241.66 834.093 8
 3 15 1 1259.86 778.273 8
 -3 -15 1 328.322 678.296 7
 -3 -15 -1 1092.13 702.988 7
 3 15 -1 811.92 994.043 1
 3 15 1 198.97 989.368 1
 3 15 3 713.975 1110.59 1
 3 15 -3 2924.68 860.292 8
 3 15 3 1654.25 796.129 8
 3 15 -3 1074.49 1062.97 1
 -3 -15 3 732.004 724.762 7
 -3 -15 -3 91.0124 814.167 7
 -3 -15 5 -695.722 512.348 6
 -3 -15 -5 2644.59 362.995 5
 3 15 5 654.242 1113.19 1
 3 15 -5 1467.59 1145.74 1
 3 15 -5 2127.6 1016.17 8
 3 15 5 3403.07 816.153 8
 -3 -15 5 3622.21 826.115 7
 -3 -15 -5 2800.24 965.545 7
 3 15 -7 -1144.61 513.995 2
 -3 -15 7 -1439.44 734.778 6
 -3 -15 -7 344.396 455.875 5
 3 15 -7 -2149.77 1175.28 1
 3 15 -7 -742.185 1119.91 8
 3 15 7 1151.56 773.371 8
 -3 -15 -7 -199.393 1025.67 7
 3 15 7 -526.069 1141.7 1
 3 15 -9 401.287 554.215 2
 -3 -15 9 755.705 806.831 6
 -3 -15 9 128.772 913.728 3
 3 15 -9 -237.498 966.224 5
 3 15 -9 -433.547 1128.71 1
 -3 -15 -9 777.495 570.356 5
 3 15 9 420.5 1175.09 1
 3 15 -9 665.585 1081.41 8
 3 15 9 -189.604 749.599 8
 -3 -15 9 1609.24 752.131 7
 -3 -15 9 1854.54 1069.27 4
 -3 -15 -9 -276.445 1112.79 7
 3 17 -1 952.991 1166.19 1
 3 17 1 1739.4 1181.14 1
 3 17 -1 1874.49 880.505 8
 3 17 1 -882.236 886.3 8
 -3 -17 1 -504.528 792.104 7
 -3 -17 -1 20.4434 881.535 7
 3 17 3 695.749 1179.85 1
 3 17 -3 1508.18 965.494 8
 3 17 3 2519.23 867.536 8
 -3 -17 3 1181.01 798.16 7
 -3 -17 -3 1026 983.63 7
 3 17 -3 698.587 1103.68 1
 -4 0 -8 3133.45 1168.48 5
 4 0 8 3722.48 1154.37 3
 -4 0 -10 737.465 757.227 2
 -4 0 -12 13614.1 1886.25 5
 4 0 12 16080.3 1735.03 3
 4 0 14 -321.675 1164.68 3
 -4 0 -14 -1044.31 1338.1 5
 -4 0 -14 -74.837 892.454 2
 4 0 16 33.92 1245.52 3
 -4 0 -16 629.81 1292.92 5
 -4 0 -16 735.319 1010.78 2
 4 0 16 49.0456 704.282 6
 -4 0 -18 13957.6 1775.91 5
 -4 0 -18 15859.6 1629.41 2
 4 0 18 12074.7 1322.28 6
 4 0 20 5498.54 1748.73 3
 -4 0 -20 9163.05 1694.06 5
 -4 0 -20 10987 1490.33 2
 4 0 20 9891.68 1198.78 6
 4 2 6 1302.26 950.775 3
 -4 2 -8 727.902 1129.48 5
 -4 -2 -8 107.287 1093.1 5
 -4 -2 -8 -354.238 603.702 2
 4 -2 8 1133.5 1169.57 3
 4 2 8 -938.515 1025.59 3
 -4 -2 -10 16898.5 1533.45 2
 4 -2 12 209.756 1241.85 3
 -4 2 -12 -116.568 1316.93 5
 -4 2 -12 -1358.61 885.155 2
 4 -2 14 7258.44 1446.5 3
 4 2 14 5304.91 1280.65 3
 -4 2 -14 5524.33 1507.2 5
 -4 -2 -14 4951.18 1361.5 5
 -4 2 -14 6224.8 1104.93 2
 -4 -2 -14 5630.59 1024.51 2
 4 2 14 5045.08 792.286 6
 4 -2 16 615.132 1294.73 3
 4 2 16 -735.737 1250.16 3
 -4 2 -16 469.947 1449.86 5
 -4 -2 -16 -837.337 1176.14 5
 -4 2 -16 -1948.65 1047.46 2
 -4 -2 -16 1555.7 991.212 2
 4 2 16 154.272 693.409 6
 4 -2 20 161.229 1531.33 3
 -4 2 -20 985.482 1597.68 5
 -4 -2 -20 -170.821 1228.16 5
 -4 2 -20 277.044 1207.96 2
 -4 -2 -20 -342.082 1120.13 2
 4 -2 20 -582.857 893.212 6
 4 2 20 721.212 896.273 6
 -4 -4 -6 -411.397 976.519 5
 -4 -4 -6 -30.3586 477.175 2
 4 4 6 784.645 951.881 3
 4 4 8 11742.1 799.29 1
 -4 -4 -8 10495.1 999.526 2
 -4 -4 -8 7390.71 1433.47 5
 -4 -4 -8 8171.28 724.498 4
 -4 4 -12 25518.3 2712.27 5
 -4 4 -12 31494.8 2374.89 2
 4 4 12 28678.9 2005.52 1
 -4 -4 -12 28534.1 1930.4 7
 4 -4 12 30910.9 2654.3 3
 4 -4 14 -781.96 1361.48 3
 4 4 14 -590.606 1136.4 3
 4 4 14 156.371 409.726 1
 -4 4 -14 217.4 1439.43 5
 -4 -4 -14 -220.946 1073.55 5
 -4 4 -14 298.726 976.995 2
 -4 -4 -14 -402.117 829.999 2
 -4 -4 -14 167.537 318.085 7
 4 4 14 -288.7 613.504 6
 4 -4 16 -1147.2 1397.04 3
 -4 4 -16 -136.09 1634.61 5
 -4 -4 -16 -328.191 1038.71 5
 -4 4 -16 217.267 1054.78 2
 -4 4 -16 1015.25 411.555 8
 -4 -4 -16 566.946 879.521 2
 4 4 16 194.157 688.99 6
 4 -4 18 80.4882 1490.63 3
 -4 4 -18 697.231 1670.51 5
 -4 -4 -18 -2636.77 1175.91 5
 -4 4 -18 416.104 1176.11 2
 -4 -4 -18 -970.111 1023.64 2
 4 4 18 -581.702 823.361 6
 4 6 0 -207.676 604.578 8
 -4 -6 0 206.017 331.488 4
 4 6 -2 1436.15 679.184 8
 4 6 2 2001.09 658.879 8
 4 6 2 1550.34 442.663 1
 -4 -6 2 2454.12 398.062 4
 -4 -6 -2 1853.73 372.397 4
 4 6 4 392.878 636.018 8
 4 6 4 262.007 420.432 1
 -4 -6 -4 903.551 344.563 4
 -4 -6 -6 277.669 1087.25 5
 -4 -6 -6 429.168 524.918 2
 4 6 6 996.98 694.505 8
 -4 -6 -6 552.759 359.134 4
 4 6 6 1278.82 924.375 3
 4 6 8 12213.1 1512.72 3
 -4 -6 -10 43122.4 3389.56 5
 -4 -6 -10 45580.6 3220.38 2
 4 6 10 49293.2 3185.46 1
 4 6 10 42478 3162.28 8
 -4 -6 -10 49961.1 3075.89 4
 -4 -6 -10 45836.7 3085.39 7
 4 -6 10 37557.9 3715.74 3
 4 6 10 46738.2 3365.11 3
 4 6 10 44761.2 3131.27 6
 -4 6 -12 -433.176 1524.37 5
 -4 6 -12 553.463 985.772 2
 4 6 12 1154.37 661.166 8
 -4 -6 -12 -698.319 735.718 2
 -4 -6 -12 -10.4058 373.993 4
 4 6 12 913.907 619.339 1
 -4 -6 -12 105.632 404.982 7
 4 -6 12 -874.186 1512.74 3
 -4 6 -14 4045.62 1658.82 5
 -4 -6 -14 4786.65 1014.26 5
 -4 6 -14 5450.2 1177.87 2
 4 6 14 3384.77 673.686 8
 -4 -6 -14 3352.85 468.378 4
 4 6 14 3539.93 750.715 1
 -4 6 -14 3981.36 873.688 8
 -4 -6 -14 3617.49 646.882 7
 4 6 14 2623.48 716.195 6
 4 -6 14 3496.58 1590.19 3
 -4 6 -16 -4825.37 1827.59 5
 -4 -6 -16 -2137 1112.39 5
 -4 6 -16 -2082.46 1252.11 2
 4 6 16 -1428.73 599.316 8
 -4 -6 -16 -1319.16 889.404 2
 4 6 16 -2284.16 812.746 6
 4 6 18 1415.87 843.981 6
 4 -6 18 612.829 1584.63 3
 -4 6 -18 -1557.17 1884.63 5
 -4 -6 -18 1917.92 1050.01 5
 -4 6 -18 139.388 1271.22 2
 -4 6 -18 852.452 554.262 8
 -4 -6 -18 1888.42 902.399 2
 4 8 0 15601.1 1299.78 1
 4 8 2 -162.096 818.849 8
 -4 -8 -2 488.337 486.208 4
 4 8 2 -547.208 664.121 1
 4 8 -8 26570.8 2260.61 1
 -4 -8 -8 27696.9 2222.41 2
 4 8 8 32617.8 2326.82 1
 4 8 -8 28158 2503.1 8
 4 8 8 31765.2 2258.82 8
 -4 -8 8 38090 2251.87 4
 -4 -8 -8 33754.6 2219.4 4
 -4 -8 -8 32549.2 2197.12 7
 4 8 8 34594.3 2426.75 3
 4 8 8 30488.4 2164.6 6
 4 8 10 2271.43 991.933 3
 -4 -8 -10 3005.6 947.332 5
 4 8 -10 1208.13 1018.36 8
 4 8 -10 2462.04 683.062 1
 4 8 10 2257.51 619.714 8
 -4 -8 10 2466.13 629.264 4
 4 8 10 2997.28 776.979 1
 -4 -8 -10 2972.66 676.693 2
 -4 -8 -10 3177.51 531.709 7
 -4 -8 -10 3310.41 614.154 4
 4 8 10 2144.66 549.649 6
 4 8 12 6464.63 920.535 1
 -4 8 -12 4072.06 1786.93 5
 -4 8 -12 5637.59 1268.89 2
 4 8 12 6697.23 749.313 8
 -4 -8 12 5175.33 759.006 4
 -4 -8 -12 5703.67 718.797 7
 -4 -8 -12 5299.18 817.786 2
 4 8 12 5676.1 750.721 6
 4 -8 12 4504.25 1767.32 3
 4 8 14 -242.256 811.729 1
 -4 8 -14 2197.46 1754.58 5
 -4 -8 -14 717.53 844.543 5
 -4 8 -14 -496.914 1124.22 2
 4 8 14 -345.069 585.889 8
 -4 8 -14 85.3887 779.945 8
 -4 -8 -14 578.262 687.118 7
 4 -8 14 -151.278 1661.74 3
 4 8 16 134.255 827.941 6
 -4 8 -16 -564.105 1793.38 5
 -4 -8 -16 879.991 943.664 5
 -4 8 -16 217.329 1260.67 2
 4 8 16 357.402 530.159 8
 -4 8 -16 -746.48 678.427 8
 -4 -8 -16 -800.74 786.618 2
 -4 -8 -16 -18.9627 1020.81 7
 4 -8 16 962.153 1699.3 3
 4 10 0 -631.769 953.056 8
 -4 -10 0 -156.519 653.056 4
 4 10 -2 7663.26 1138.77 8
 -4 -10 2 6272.5 796.567 4
 4 10 -2 5240.13 965.169 1
 -4 -10 -4 71.4365 374.052 2
 -4 -10 4 264.325 584.548 4
 4 10 -4 -247.84 773.654 1
 4 10 -4 798.257 1038.91 8
 4 10 4 200.924 274.544 6
 -4 -10 -6 3148.53 1043.78 5
 4 10 6 2783.41 880.099 1
 4 10 -6 2751.01 1101.09 8
 4 10 -6 1322.5 599.213 5
 -4 -10 6 3978.63 674.49 4
 -4 -10 -6 2836.58 497.543 2
 -4 -10 -6 3591.2 597.934 7
 4 10 -6 2506.29 766.093 1
 4 10 6 2327.87 434.656 6
 4 10 6 3038.06 873.692 3
 4 10 8 236.076 853.622 3
 -4 -10 -8 -926.722 920.73 5
 4 10 -8 -1199.72 1111.56 8
 4 10 -8 -34.8637 667.031 5
 4 10 8 -134.8 807.568 1
 -4 -10 8 362.61 592.076 4
 4 10 -8 -596.352 735.601 1
 -4 -10 -8 -589.816 542.537 7
 -4 -10 -8 8.37423 473.578 2
 4 10 8 -243.377 441.438 6
 -4 -10 -10 4885.02 702.144 2
 -4 -10 -10 6448.35 944.64 5
 4 10 -10 7834.59 1373.43 8
 4 10 -10 3804.87 840.569 5
 4 10 10 5757.44 761.771 8
 -4 -10 10 7834.21 815.725 4
 4 10 -10 5418.86 885.173 1
 -4 -10 -10 5166.76 734.845 7
 4 10 10 5447.98 735.783 6
 4 10 10 6500.65 1012.37 1
 4 10 12 1297.32 728.087 6
 4 10 -12 2644.34 1242.15 8
 4 10 12 1690.78 881.049 1
 4 10 12 279.115 564.389 8
 4 10 -12 349.159 743.041 1
 -4 -10 12 192.96 652.895 4
 -4 -10 -12 764.473 696.83 7
 4 -10 12 -448.679 1769.16 3
 -4 -10 -12 649.056 616.914 2
 -4 10 -14 -2902.99 2026.14 5
 -4 -10 -14 2353.73 932.617 5
 4 10 14 1640.16 999.419 1
 4 10 -14 -2828.01 1417.59 8
 4 10 -14 -175.201 871.563 5
 4 10 -14 1088.05 835.958 1
 -4 -10 14 1300.92 763.781 4
 -4 -10 -14 1464.39 922.244 7
 4 -10 14 -2166.72 1946 3
 4 10 14 190.433 595.522 8
 4 10 16 303.322 992.222 6
 -4 10 -16 1947.69 1922.12 5
 -4 -10 -16 -487.638 889.655 5
 -4 10 -16 -390.24 1337.66 2
 4 10 16 -61.8201 593.376 8
 4 10 -16 615.19 849.993 1
 -4 -10 16 -452.224 721.47 4
 -4 -10 -16 -1238.43 1212.73 7
 -4 -10 -16 226.218 734.333 2
 4 -10 16 771.047 1857.38 3
 4 10 -16 746.137 933.656 5
 4 12 0 9312.57 1302.93 1
 4 12 0 13174.7 1225.7 8
 -4 -12 0 12376.5 1204.09 4
 -4 -12 0 10145 1035.55 7
 4 12 -2 2268.14 943.782 1
 4 12 2 -1211.62 940.967 1
 4 12 -2 460.104 938.003 8
 4 12 2 332.811 807.66 8
 -4 -12 -2 -702.605 597.452 7
 -4 -12 2 -141.741 793.842 4
 -4 -12 -2 945.671 830.963 4
 4 12 -4 2806.58 963.323 1
 4 12 4 1595.92 359.983 6
 -4 -12 -4 1972.55 272.28 2
 4 12 -4 1582.81 283.333 5
 4 12 4 1191.92 940.308 1
 4 12 -4 3169.17 1155.22 8
 4 12 4 2213.58 740.004 8
 -4 -12 -4 2191 651.628 7
 -4 -12 4 2645.35 789.406 4
 4 12 4 856.901 648.394 3
 4 12 6 458.969 733.064 3
 4 12 6 -39.5398 491.714 6
 -4 -12 -6 401.332 889.769 5
 4 12 -6 95.0596 373.468 5
 4 12 -6 -306.434 1097.27 8
 4 12 6 -66.6711 684.764 8
 4 12 6 -783.928 934.506 1
 -4 -12 6 -327.665 700.683 4
 -4 -12 -6 -173.189 603.244 7
 4 12 -6 23.6376 914.651 1
 -4 -12 -6 401.256 351.819 2
 4 12 8 2550.31 684.925 6
 -4 -12 -8 2157.69 882.165 5
 4 12 -8 3549.89 526.646 5
 4 12 -8 2446.26 1310.52 8
 4 12 8 4298.88 736.402 8
 -4 -12 8 3586.24 805.121 4
 4 12 -8 3331.3 983.896 1
 -4 -12 -8 2757.48 524.73 2
 4 12 10 -912.443 742.69 6
 -4 -12 -10 -618.647 730.726 5
 4 12 10 -900.755 695.915 8
 4 12 -10 -2263.45 1005.69 1
 -4 -12 -10 -874.193 536.054 2
 4 12 12 807.728 833.699 6
 -4 -12 -12 1800.27 852.25 5
 4 12 -12 2052.74 662.457 5
 4 12 -12 2255.7 1487.2 8
 -4 -12 12 2947.28 798.109 4
 4 12 -12 2328.65 1060.41 1
 -4 -12 -12 3079.61 651.584 2
 -4 12 -14 507.083 1354.26 2
 4 12 -14 319.785 1463.88 8
 -4 12 -14 -791.531 1062.68 8
 -4 -12 14 -279.518 767.401 4
 4 12 -14 175.017 1035.62 1
 4 -12 14 -1266.47 1977.05 3
 4 14 0 -1169.63 1061.77 1
 4 14 0 169.534 942.304 8
 -4 -14 0 -93.3056 651.065 7
 4 14 -2 7718.33 1330 1
 4 14 -2 11174.8 1250.78 8
 4 14 2 9995.92 1125.43 8
 4 14 2 7379.6 1306.44 1
 -4 -14 2 8724.27 1226.56 4
 -4 -14 2 7313.31 980.218 7
 -4 -14 -2 8718.25 1004.35 7
 4 14 -4 -2202.55 1115.4 1
 4 14 -4 -3403.51 1198.98 8
 4 14 4 -961.077 838.175 8
 4 14 4 -1212.37 1082.68 1
 -4 -14 -4 -1316.5 716.269 7
 -4 -14 4 -2906.15 1010.78 4
 -4 -14 -6 11352.7 1095.35 5
 4 14 -6 16716.7 894.457 5
 4 14 -6 12747.8 1465.95 1
 4 14 -6 21040.5 1594.8 8
 4 14 6 5090.13 1057.12 8
 -4 -14 -6 5070.69 1032.4 7
 4 14 6 7311.48 1359.82 1
 4 14 -8 -110.577 1107.99 1
 4 14 8 -1398.35 1075.7 1
 -4 -14 -8 704.746 757.264 5
 4 14 -8 35.1767 494.76 5
 4 14 -8 -137.043 1358.14 8
 4 14 8 -330.946 786.604 8
 -4 -14 8 -1204.95 929.689 4
 -4 -14 -8 472.603 801.041 7
 4 14 -10 4758.33 1232.02 1
 4 14 10 2065.28 672.734 6
 -4 -14 -10 1764.57 769.265 5
 4 14 -10 1900.09 609.369 5
 4 14 -10 182.474 1501.69 8
 4 14 10 2105.2 759.91 8
 4 14 10 613.587 1143.08 1
 -4 -14 10 2487.49 914.972 4
 -4 -14 -10 2336.24 947.14 7
 4 16 0 9548.58 1600.82 1
 -4 -16 0 12023.9 1275.76 7
 4 16 -2 -120.191 1133.6 1
 4 16 -2 -19.0962 938.727 8
 4 16 2 549.997 866.972 8
 -4 -16 2 373.442 769.207 7
 -4 -16 -2 -387.857 767.172 7
 4 16 2 -1741.85 1168.38 1
 4 16 -4 -273.595 1168.43 1
 4 16 -4 -132.734 1119.19 8
 4 16 4 -340.774 879.448 8
 -4 -16 4 1989.4 772.214 7
 -4 -16 -4 17.8396 785.529 7
 -4 -16 4 -129.524 1120.94 4
 4 16 4 2535.48 1208.19 1
 -5 1 -11 1931.48 1608.18 5
 -5 -1 -11 390.316 1583.58 5
 -5 1 -11 915.952 951.671 2
 5 -1 11 -2203.96 1488.3 3
 5 1 11 -2407.45 1417.79 3
 -5 1 -13 4028.8 1647.83 5
 -5 -1 -13 -650.773 1622.9 5
 -5 1 -13 1571.38 1014.61 2
 -5 -1 -13 3451.28 1005.45 2
 5 -1 13 2166.57 1496.24 3
 5 1 13 267.506 1364.68 3
 5 -1 15 7362.67 1639.09 3
 5 1 15 3511.49 1508.76 3
 -5 1 -15 3648.25 1748.56 5
 -5 -1 -15 5925.96 1796.48 5
 -5 1 -15 4041.07 1196.24 2
 -5 -1 -15 5687.85 1171.7 2
 5 -1 17 424.835 1712.1 3
 5 1 17 -157.068 1649.23 3
 -5 1 -17 3019.6 1946.63 5
 -5 -1 -17 5225.97 1842.8 5
 -5 -1 -17 3026.21 1267.26 2
 -5 -3 -9 2997.96 870.196 2
 -5 3 -11 988.062 1538.95 5
 5 -3 11 198.914 1622.95 3
 5 3 13 4105.6 1410.75 3
 -5 3 -13 1720 1701.79 5
 -5 -3 -13 1595.63 1574.79 5
 -5 3 -13 3336.94 1110.87 2
 -5 -3 -13 3739.88 995.021 2
 5 3 13 3029.2 464.352 1
 5 -3 13 2777.64 1682.18 3
 5 3 15 8586.32 1584.78 3
 5 3 15 5028.22 608.312 1
 -5 3 -15 4783.41 1888.39 5
 -5 -3 -15 7909.75 1749.25 5
 -5 3 -15 8820.07 1362.39 2
 -5 -3 -15 8173.21 1190.35 2
 5 -3 15 5383.59 1780.34 3
 5 -3 17 3961.37 1717.32 3
 5 3 17 -1845.93 1543.2 3
 -5 3 -17 2612.57 1837.62 5
 -5 -3 -17 4030.94 1556.15 5
 -5 3 -17 2515.02 1228.29 2
 -5 -3 -17 -269.061 1078.07 2
 5 3 17 187.95 795.276 6
 -5 -5 -7 -1633.99 875.921 2
 -5 -5 -9 -40.9704 1382.53 5
 -5 -5 -9 759.543 730.523 2
 5 5 9 -731.443 484.852 1
 5 5 9 1594.24 1289.21 3
 5 5 11 381.143 577.156 1
 5 -5 11 -2544.97 1661.7 3
 5 5 13 5875.14 1465.55 3
 5 5 13 5273.59 772.574 1
 -5 5 -13 5504.49 1864.62 5
 -5 -5 -13 3198.8 1534.37 5
 -5 5 -13 4351.94 1272.77 2
 -5 -5 -13 3912.84 1003.96 2
 5 -5 13 3412.6 1763.91 3
 -5 5 -15 -870.759 1994.79 5
 -5 -5 -15 -294.072 1416.18 5
 -5 5 -15 2001.42 1269.02 2
 5 5 15 -930.574 667.453 1
 -5 -5 -15 2643.92 1032.67 2
 -5 -5 -15 1098.45 412.455 7
 5 5 15 -353.525 741.377 6
 5 5 17 6056.12 1562.75 3
 -5 5 -17 2664.01 1994.25 5
 -5 -5 -17 1751.8 1562.53 5
 -5 5 -17 4677.29 1363.17 2
 -5 5 -17 4263.43 916.309 8
 -5 -5 -17 2823.46 1117.96 2
 5 5 17 3250.46 875.996 6
 5 -5 17 2043.38 1760.91 3
 5 7 5 8667.38 869.501 1
 5 7 5 7191.46 1089.77 8
 -5 -7 5 7519.18 835.989 4
 -5 -7 -5 8972.71 773.732 4
 -5 -7 -7 1303 657.736 2
 5 7 7 1460.82 822.299 8
 -5 -7 -7 2197.73 460.928 4
 5 7 7 1050.82 631.566 1
 5 7 7 751.524 1245.24 3
 -5 -7 -9 1402.2 1366.6 5
 5 7 9 1891.27 836.696 8
 -5 -7 -9 1804.24 741.364 2
 -5 -7 -9 2954.29 482.98 4
 5 7 9 1160.37 736.998 1
 5 7 9 3525.54 1307.06 3
 5 7 11 124.592 746.212 1
 5 7 11 1085.34 812.802 8
 -5 -7 -11 990.289 764.866 2
 -5 -7 -11 176.439 419.867 4
 5 7 13 603.094 1286.01 3
 -5 -7 -13 1535.25 1462.93 5
 -5 7 -13 3934.2 1304.42 2
 5 7 13 2391.51 794.451 1
 5 7 13 2403.99 853.507 8
 -5 -7 -13 2403.44 471.886 4
 -5 -7 -13 2073.15 533.584 7
 5 -7 13 5128.55 1904.74 3
 5 7 15 1540.87 1447.31 3
 -5 -7 -15 6028.39 1530.94 5
 -5 7 -15 3353.52 1393.23 2
 5 7 15 4026.01 893.909 8
 -5 -7 -15 3787.16 523.01 4
 -5 -7 -15 3257.61 987.597 2
 -5 -7 -15 4149.68 654.51 7
 5 7 15 2743.05 851.739 1
 5 -7 15 2881.42 2017.51 3
 5 7 15 3862.44 809.467 6
 5 9 -1 361.377 1042.51 8
 5 9 1 273.121 1023.87 8
 5 9 -1 -691.224 640.605 1
 -5 -9 1 329.856 546.351 4
 -5 -9 -1 -21.0628 539.659 4
 5 9 -3 3328.02 1100.87 8
 5 9 -3 4485.69 743.405 1
 -5 -9 3 2786.03 636.383 4
 -5 -9 -5 2485.9 599.518 2
 5 9 -5 2024.84 1106.65 8
 5 9 -5 1483.44 674.38 1
 -5 -9 5 3693.5 641.427 4
 5 9 7 4928.3 966.92 1
 -5 -9 -7 3477.36 1417.54 5
 5 9 -7 6721.86 1239.72 8
 5 9 -7 5735.02 842.316 1
 -5 -9 -7 5309.38 788.884 2
 -5 -9 7 5910.73 779.299 4
 5 9 7 8312.03 1401.95 3
 5 9 9 721.193 833.987 1
 -5 -9 -9 839.684 1420.55 5
 5 9 -9 1325.72 714.615 1
 5 9 9 2715.01 954.811 8
 -5 -9 -9 838.325 702.657 2
 -5 -9 9 2338.3 658.6 4
 -5 -9 -9 1162.09 558.648 4
 -5 -9 -9 1659.48 556.435 7
 5 9 9 2144.98 535.64 6
 5 9 9 529.781 1144.13 3
 5 9 11 1060.24 1183.18 3
 5 9 11 408.876 870.701 1
 5 9 11 -532.332 850.24 8
 -5 -9 11 -294.817 628.142 4
 -5 -9 -11 569.582 738.25 2
 -5 -9 -11 -183.496 539.683 4
 -5 -9 -11 -114.482 540.276 7
 5 9 11 384.421 559.317 6
 5 -9 13 -1619.42 2152.3 3
 5 9 15 2048.85 1354.85 3
 -5 9 -15 -153.133 1891.54 5
 -5 -9 -15 507.494 1328.16 5
 5 9 15 1771.5 932.964 1
 -5 9 -15 1025.35 1346.6 2
 5 9 15 988.768 901.42 8
 -5 -9 -15 1143.16 607.412 4
 -5 -9 -15 1623.53 860.038 2
 -5 -9 -15 1419.89 744.964 7
 5 -9 15 1847.01 2005.4 3
 5 9 15 87.8029 763.223 6
 5 11 -1 720.058 1105.46 8
 5 11 1 134.865 1081.86 8
 -5 -11 1 385.329 642.022 4
 -5 -11 -1 376.265 652.659 4
 5 11 -1 835.288 847.846 1
 5 11 1 388.299 903.054 1
 5 11 3 2533.35 952.998 1
 -5 -11 -3 1079.46 425.099 2
 5 11 -3 1421.98 1246.26 8
 5 11 3 561.478 999.927 8
 -5 -11 3 2414.9 672.936 4
 -5 -11 -3 2395.83 689.548 4
 5 11 -3 2197.9 817.525 1
 5 11 5 7858.63 1173.02 1
 -5 -11 -5 5546.96 747.789 2
 5 11 -5 7332.45 1418.77 8
 5 11 5 8722.97 1215.2 8
 -5 -11 5 8374.88 894.068 4
 -5 -11 -5 8131.09 927.926 4
 5 11 -5 5463.95 1023.64 1
 -5 -11 -7 4079.97 1327.64 5
 5 11 -7 -627.661 1271.45 8
 5 11 7 2238.79 893.229 8
 -5 -11 -7 1617.11 606.958 2
 -5 -11 7 2150.42 693.557 4
 5 11 -7 2228.76 777.797 1
 -5 -11 -7 2622.09 728.729 4
 5 11 7 1140 1207.53 3
 5 11 7 1921.58 470.493 6
 5 11 9 1210.17 1129.53 3
 -5 -11 -9 -1392.92 1366.92 5
 5 11 9 -280.997 900.345 8
 -5 -11 9 -1377.99 737.109 4
 5 11 -9 -2320.41 868.317 1
 -5 -11 -9 638.921 597.282 2
 5 11 9 -553.878 527.511 6
 5 11 11 -926.315 1213.46 3
 -5 -11 -11 871.189 1243.82 5
 5 11 -11 -792.87 828.139 1
 -5 -11 11 -1642.17 769.876 4
 -5 -11 -11 -600.091 675.753 2
 5 11 11 -724.98 614.943 6
 5 11 -13 65.433 1335.11 8
 5 11 -13 -694.275 855.66 1
 -5 -11 13 345.281 793.672 4
 5 13 -1 -101.834 1034.03 1
 5 13 1 -479.583 1047.94 1
 5 13 -1 73.2059 1200.34 8
 5 13 1 -642.965 1206.69 8
 -5 -13 1 -695.702 815.512 4
 -5 -13 -1 -30.8909 796.649 4
 5 13 3 878.12 1113.02 1
 5 13 -3 -1059.48 1430.04 8
 5 13 3 3421.79 1113.45 8
 -5 -13 -3 1823.57 714.028 7
 -5 -13 3 -938.934 836.348 4
 -5 -13 -3 1474.87 940.813 4
 5 13 -3 280.506 1088.23 1
 5 13 -5 10307 1311.87 1
 5 13 5 8451.71 1358.86 1
 5 13 5 12367.4 1345.78 8
 -5 -13 -5 7802.71 1025.55 7
 -5 -13 -5 8967.7 1199.45 4
 5 13 5 8402.03 730.181 6
 5 13 7 -828.663 584.232 6
 -5 -13 -7 -911.292 1341.8 5
 5 13 -7 -4259.04 1643.79 8
 5 13 7 1682.18 1086.85 1
 5 13 7 -49.2839 900.824 8
 -5 -13 7 -1440.31 844.947 4
 -5 -13 -7 134.285 724.36 7
 -5 -13 -7 -2294.05 929.32 4
 -5 -13 -7 -966.667 503.308 2
 5 13 -7 25.1812 1022.68 1
 5 13 7 -1066.63 1126.45 3
 5 13 9 1231.61 1131.12 3
 5 13 9 -51.2848 637.887 6
 -5 -13 -9 2029.51 1398.1 5
 5 13 -9 -719.456 662.477 5
 5 13 -9 2318.71 1473.27 8
 5 13 9 658.905 891.422 8
 -5 -13 9 238.416 773.505 4
 5 13 9 1009.08 1073.13 1
 -5 -13 -9 267.454 705.337 7
 -5 -13 -9 552.495 931.97 4
 5 13 -9 541.512 1016.82 1
 -5 -13 -9 941.905 548.391 2
 5 15 -1 288.685 1166.95 1
 5 15 1 346.045 1175.04 1
 5 15 -1 2296.62 1193.7 8
 5 15 1 -46.4923 1185.55 8
 -5 -15 1 476.944 729.815 7
 -5 -15 -1 511.081 745.21 7
 -5 -15 1 1417.74 989.691 4
 -5 -15 -1 823.038 1022.92 4
 5 15 -3 -786.776 1203.34 1
 5 15 3 663.291 1165.71 1
 5 15 -3 1297.87 1392.01 8
 5 15 3 1361.55 1046.13 8
 -5 -15 -3 996.608 773.847 7
 -5 -15 3 18.2768 960.494 4
 -5 -15 -3 2354.33 1084.92 4
 5 15 -5 471.068 1193.88 1
 5 15 -5 2332.36 1420.75 8
 5 15 5 1494.67 1050.51 8
 5 15 5 -172.941 1204.86 1
 -5 -15 5 296.089 904.862 4
 -5 -15 -5 665.252 766.603 7
 -5 -15 -5 2150.31 1088.63 4
 -6 0 -12 797.061 1681.43 5
 -6 0 -12 -729.082 1041.17 2
 6 0 12 534.818 1754.31 3
 -6 0 -14 -61.7853 1868.22 5
 -6 0 -14 -65.9727 1107.17 2
 6 0 14 -1418.02 1957.78 3
 -6 0 -16 -1405.02 1966.85 5
 -6 0 -16 -948.087 1211.81 2
 6 0 16 1599.89 1766.19 3
 6 2 10 764.235 1661.17 3
 -6 -2 -12 4785.23 1897.22 5
 -6 -2 -12 2860.57 1052.5 2
 6 -2 12 1031.58 1816.15 3
 6 2 12 5606.9 1833.07 3
 -6 2 -14 -6342.24 2145.31 5
 -6 -2 -14 -2801.16 2047.53 5
 -6 2 -14 -3630.05 1296.32 2
 -6 -2 -14 -2190.25 1172.38 2
 6 -2 14 -6472.13 2206.38 3
 6 2 14 -5756.94 1903.99 3
 -6 2 -16 2912.01 2041.84 5
 -6 -2 -16 446.278 1992.22 5
 -6 2 -16 626.313 1246.72 2
 -6 -2 -16 -528.142 1162.85 2
 6 -2 16 -52.6712 1788.13 3
 6 2 16 45.8547 1648.06 3
 6 4 10 9170.08 1935.13 3
 -6 -4 -12 -2389.54 1752.16 5
 -6 -4 -12 104.291 936.322 2
 6 4 12 46.1096 1714.18 3
 6 4 14 9030.24 869.639 1
 -6 -4 -14 9791.41 2110.74 5
 -6 4 -14 11228.3 1623.29 2
 -6 -4 -14 7918.95 1337.09 2
 6 4 16 -1191.18 1630.47 3
 -6 4 -16 -1801.87 2096.98 5
 -6 -4 -16 -2292.25 1943.46 5
 -6 4 -16 359.224 1283.35 2
 -6 -4 -16 -224.814 1115.2 2
 6 -4 16 1128.93 2071.41 3
 -6 -6 -8 763.65 776.118 2
 6 6 8 1626.79 579.405 1
 6 6 10 1175.39 599.852 1
 -6 -6 -12 6140.05 1990.07 5
 -6 -6 -12 7267.35 1163.68 2
 6 6 12 6866.74 934.564 1
 6 6 12 6096.96 1777.48 3
 6 6 14 -1087.9 1651.83 3
 -6 -6 -14 -3363.09 1815.5 5
 -6 6 -14 -1015.28 1352.14 2
 -6 -6 -14 -96.922 996.496 2
 6 -6 14 128.889 1986.99 3
 6 6 14 267.393 777.16 1
 -6 -8 0 -133.195 577.415 4
 6 8 2 5745.66 767.23 1
 -6 -8 -2 4898.04 656.717 4
 -6 -8 -8 -215.699 729.475 2
 6 8 8 514.498 707.564 1
 -6 -8 -10 4068.21 964.402 2
 -6 -8 -10 6548.43 700.972 4
 6 8 10 4787.21 953.47 1
 6 8 12 -1284.75 945.51 1
 -6 -8 -12 -315.623 1745.36 5
 6 8 12 -3202.04 982.833 8
 -6 -8 -12 -1425.29 532.515 4
 6 8 12 -3146.96 1563 3
 6 8 14 934.12 1606.35 3
 -6 -8 -14 1757.9 1819.21 5
 6 8 14 853.241 933.782 1
 -6 -8 -14 615.136 987.304 2
 -6 -8 -14 655.886 532.695 4
 -6 -8 -14 950.291 577.379 7
 6 8 14 -237.68 706.166 6
 6 10 0 3214.26 1222.62 8
 6 10 0 4466.1 843.877 1
 -6 -10 0 4634.94 739.412 4
 6 10 -2 925.944 1129.89 8
 6 10 2 -514.81 1116.73 8
 6 10 -2 407.741 711.24 1
 -6 -10 2 276.561 613.019 4
 -6 -10 -2 250.845 587.869 4
 6 10 2 979.758 787.576 1
 6 10 -4 170.025 1146.9 8
 6 10 4 -400.463 1118.05 8
 6 10 -4 -696.651 722.245 1
 -6 -10 4 299.563 651.254 4
 -6 -10 -4 861.374 591.578 4
 6 10 4 757.664 821.493 1
 -6 -10 -6 1189.53 659.592 2
 6 10 6 1131.34 1130.63 8
 6 10 -6 -436.705 719.851 1
 -6 -10 6 -786.542 651.603 4
 -6 -10 -6 231.86 575.11 4
 6 10 6 -2062.58 901.775 1
 6 10 -8 1003.9 846.995 1
 6 10 8 2763.79 1210.53 8
 -6 -10 -8 2531.51 807.982 2
 -6 -10 8 2810.81 770.361 4
 -6 -10 -8 2301.12 662.769 4
 6 10 8 -707.024 1622.05 3
 -6 -10 -10 -626.809 1662.85 5
 -6 -10 -10 442.198 808.039 2
 -6 -10 10 260.426 705.26 4
 6 10 10 -1480.01 1584.38 3
 6 12 0 -558.76 1058.02 1
 6 12 -2 11215.3 1398.76 1
 -6 -12 -2 12351 1223.93 4
 6 12 2 9041.2 1437.86 1
 6 12 6 1675.44 1088.07 1
 6 12 -6 783.935 1354.52 8
 6 12 6 -304.082 1239.15 8
 -6 -12 -6 711.883 646.344 2
 -6 -12 6 -575.394 754.871 4
 6 12 -6 -1136.53 846.173 1
 -6 -12 -6 -274.753 726.815 4
 6 12 8 525.294 1061.57 1
 6 12 -8 1829.74 1412.79 8
 6 12 8 725.466 1262.06 8
 -6 -12 -8 -1018.2 701.047 2
 6 12 -8 -801.075 865.511 1
 -6 -12 8 -658.985 769.267 4
 -6 -12 -8 291.857 705.241 4
 -6 -12 -8 197.971 669.199 7
 6 12 8 -1525.12 1528.06 3
 6 12 8 -482.806 514.225 6
 6 14 0 2591.91 1225.18 1
 6 14 0 1264.97 1443.92 8
 -6 -14 0 1139.18 863.141 4
 6 14 2 -55.3541 1177 1
 6 14 -2 -501.211 1399.24 8
 6 14 2 729.243 1414.14 8
 -6 -14 2 -410.296 814.537 4
 -6 -14 -2 94.0049 816.842 4
 6 14 -2 -1004.89 1146.88 1
 6 14 4 330.033 1178.97 1
 6 14 -4 2116.84 1551.65 8
 6 14 4 -1437.88 1307.23 8
 -6 -14 4 922.476 812.142 4
 -6 -14 -4 570.643 750.384 7
 -6 -14 -4 214.367 832.158 4
 6 14 -4 -781.438 1098.56 1
 -7 1 -13 653.553 1327.32 2
 -7 -1 -13 -621.274 1208.17 2
 7 -1 13 -3990.19 2214.29 3
 7 1 13 -3276.87 2139.47 3
 -7 1 -15 720.021 2083.77 5
 -7 -1 -15 1445.88 2096.07 5
 -7 1 -15 -436.863 1269.66 2
 -7 -1 -15 -543.808 1237.42 2
 7 -1 15 322.079 2052.97 3
 7 1 15 2048.52 2082.85 3
 -7 -3 -11 -1016.95 1125.79 2
 -7 -3 -13 64.8264 1093.45 2
 7 3 13 -4156.51 2099.62 3
 -7 -5 -13 -1175.38 2039.79 5
 -7 -5 -13 495.444 1094.42 2
 7 5 13 1093.29 1955.17 3
 -7 -7 -11 1330.19 984.074 2
 7 7 11 -406.894 686.584 1
 7 7 11 -2036.43 1986.72 3
 7 9 3 593.037 758.693 1
 -7 -9 -3 26.3394 648.634 4
 7 9 5 1867.94 804.129 1
 -7 -9 -5 668.775 706.333 4
 -7 -9 -7 -1261.78 902.614 2
 -7 -9 -7 -1146.94 659.524 4
 7 9 7 -1129.26 775.59 1
 -7 -9 -9 1169.44 880.399 2
 -7 -9 -9 1321.99 609.715 4
 7 11 -1 -3785.7 1379.85 8
 7 11 1 -3477.7 1372.82 8
 7 11 -1 -382.177 840.074 1
 7 11 1 -176.185 836.628 1
 -7 -11 1 -1464.93 756.197 4
 -7 -11 -1 -427.213 749.024 4
 7 11 3 -1466.43 1278.6 8
 7 11 -3 469.018 836.062 1
 -7 -11 3 553.217 743.218 4
 -7 -11 -3 792.008 697.822 4
 7 11 3 1312.35 929.385 1
 7 11 5 652.977 1285.02 8
 7 11 -5 1471.88 857.83 1
 -7 -11 5 2685.56 789.761 4
 -7 -11 -5 1397.2 709.236 4
 7 11 5 -469.214 933.599 1
 -7 -11 -7 1080.33 799 2
 7 11 7 2098.54 1294.89 8
 7 11 -7 347.264 809.599 1
 -7 -11 7 1219.84 809.917 4
 -7 -11 -7 928.336 691.829 4
 7 11 7 1399.2 1033.62 1
 8 10 2 729.154 848.264 1

_iucr_refine_instructions_details
;
TITL In_MeAm_FC70_ii_3_1-45 in Fddd
    in_meam_fc70_ii_3_1-45.res
    created by SHELXL-2019/1 at 17:45:36 on 15-Nov-2024
REM Fddd (#70 in standard setting)
CELL 0.4859 14.058165 26.620981 32.101792 90 90 90
ZERR 16 0.012929 0.006666 0.006081 0 0 0
LATT 4
SYMM 0.75-X,0.75-Y,+Z
SYMM 0.75-X,+Y,0.75-Z
SYMM +X,0.75-Y,0.75-Z
SFAC C H In N O
DISP C 0.001 0.001 6.068
DISP H -0 0 0.607
DISP In -1.947 0.658 1423.319
DISP N 0.002 0.001 8.983
DISP O 0.004 0.003 13.336
UNIT 352 352 16 48 160
DFIX 1.43 C3 N1
DFIX 1.4 N1 C9
DFIX 1.5 C9 C10
DFIX 1.25 O5 C9
DFIX 1.504 0.01 C1 C2
DFIX 1.504 0.01 C5 C8
DFIX 1.25 0.005 C1 O1
DFIX 1.25 0.005 C1 O2
DFIX 1.25 0.005 C8 O3
DFIX 1.25 0.005 C8 O4
FLAT N1 C9 O5 C10
RIGU
SIMU 0.04 0.08 1.7
DANG 2.535 C8 C6
DANG 2.535 C8 C4

L.S. 49
PLAN  5
CONF
BOND
MORE -1
BOND $H
fmap 2
acta
OMIT 0 0 4
OMIT 0 4 0
OMIT 0 4 4
OMIT 0 6 2
OMIT 1 3 3
OMIT 1 3 7
OMIT 2 0 2
OMIT 2 2 0
OMIT 2 2 4
OMIT 7 5 11
REM <olex2.extras>
REM <HklSrc "%.\\In_MeAm_FC70_ii_3_1-45.hkl">
REM </olex2.extras>

WGHT    0.200000
FVAR       0.43858
IN1   3    0.625000    0.125000    0.327094    10.50000    0.29145    0.13038 =
         0.07424    0.00000    0.00000    0.02063
O3    5    0.762835    0.340143    0.115650    11.00000    0.27554    0.15577 =
         0.09459    0.02186    0.01963    0.04689
O1    5    0.730258    0.161489    0.292369    11.00000    0.26981    0.12047 =
         0.08580    0.01076    0.00759    0.02067
O4    5    0.905096    0.315442    0.123558    11.00000    0.27583    0.17244 =
         0.08507    0.02847    0.02181    0.05105
AFIX  66
C3    1    0.806943    0.216759    0.220506    11.00000    0.28671    0.24489 =
         0.17614    0.10779    0.04635    0.07080
C4    1    0.839192    0.244610    0.186713    11.00000    0.28426    0.22535 =
         0.16506    0.09211    0.04544    0.07120
AFIX  43
H4    2    0.902002    0.241633    0.177961    11.00000   -1.20000
AFIX  65
C5    1    0.777564    0.276911    0.166001    11.00000    0.28126    0.18851 =
         0.13035    0.05672    0.03786    0.06199
C6    1    0.683687    0.281361    0.179082    11.00000    0.28184    0.18831 =
         0.12840    0.06065    0.03782    0.06164
AFIX  43
H6    2    0.642454    0.302972    0.165224    11.00000   -1.20000
AFIX  65
C7    1    0.651437    0.253510    0.212875    11.00000    0.28103    0.19188 =
         0.12412    0.05971    0.03259    0.05668
AFIX  43
H7    2    0.588627    0.256487    0.221627    11.00000   -1.20000
AFIX  65
C2    1    0.713064    0.221209    0.233587    11.00000    0.27932    0.18618 =
         0.13066    0.06028    0.02796    0.05047
AFIX   0
C8    1    0.819384    0.310730    0.133173    11.00000    0.27693    0.17144 =
         0.10438    0.03491    0.02638    0.05272
O2    5    0.596505    0.188737    0.279387    11.00000    0.27408    0.14022 =
         0.08844    0.01295    0.01148    0.03060
C1    1    0.680795    0.186058    0.267269    11.00000    0.27452    0.14472 =
         0.08876    0.01899    0.01239    0.03393
N1    4    0.873803    0.189111    0.244769    11.00000    0.29328    0.30217 =
         0.22021    0.14994    0.04498    0.08109
AFIX  43
H1    2    0.850860    0.174211    0.266311    11.00000   -1.20000
AFIX   0
C9    1    0.971847    0.182813    0.238409    11.00000    0.29419    0.33470 =
         0.26907    0.16989    0.05407    0.08743
O5    5    1.016011    0.201563    0.208681    11.00000    0.31261    0.40761 =
         0.31853    0.22364    0.08241    0.11272
C10   1    1.036990    0.153286    0.266065    11.00000    0.29906    0.36222 =
         0.31325    0.20055    0.04213    0.08278
AFIX  33
H10A  2    1.001235    0.139234    0.288722    11.00000   -1.50000
H10B  2    1.065884    0.126699    0.250314    11.00000   -1.50000
H10C  2    1.085590    0.175004    0.276879    11.00000   -1.50000
AFIX   6

PART -1
N2    4    1.166654    0.283596    0.122062    10.25000    0.08915
H2A   2    1.230839    0.293512    0.120518    10.25000   -1.50000
H2B   2    1.139489    0.275521    0.091843    10.25000   -1.50000
C11   1    1.109168    0.328525    0.142905    10.25000    0.02362
H11A  2    1.140382    0.337768    0.174483    10.25000   -1.50000
H11B  2    1.107109    0.360612    0.125616    10.25000   -1.50000
H11C  2    1.040385    0.318079    0.143116    10.25000   -1.50000
C12   1    1.175457    0.236281    0.142874    10.25000    0.03563
H12A  2    1.107032    0.225226    0.143068    10.25000   -1.50000
H12B  2    1.217982    0.206200    0.125557    10.25000   -1.50000
H12C  2    1.207068    0.244864    0.174475    10.25000   -1.50000
AFIX   6

N3    4    0.417942    0.155236    0.174053    10.25000    0.14418
H3A   2    0.482538    0.139447    0.185593    10.25000   -1.50000
H3B   2    0.422007    0.193341    0.173173    10.25000   -1.50000
C13   1    0.342855    0.150254    0.201835    10.25000    0.10762
H13A  2    0.341447    0.109554    0.203529    10.25000   -1.50000
H13B  2    0.360091    0.169077    0.231061    10.25000   -1.50000
H13C  2    0.275079    0.168645    0.189962    10.25000   -1.50000
C14   1    0.402928    0.130713    0.132350    10.25000    0.06171
H14A  2    0.335547    0.148997    0.119998    10.25000   -1.50000
H14B  2    0.460575    0.136370    0.114760    10.25000   -1.50000
H14C  2    0.401805    0.089905    0.133614    10.25000   -1.50000
AFIX   0
HKLF 4


REM  In_MeAm_FC70_ii_3_1-45 in Fddd
REM wR2 = 0.4824, GooF = S = 2.458, Restrained GooF = 1.813 for all data
REM R1 = 0.1701 for 269 Fo > 4sig(Fo) and 0.2208 for all 394 data
REM 156 parameters refined using 235 restraints

END  
     
WGHT      0.2000      0.0000 

REM Highest difference peak  0.628,  deepest hole -0.576,  1-sigma level  0.149
Q1    1   0.4161  0.2104  0.1603  11.00000  0.05    0.60
Q2    1   0.4634  0.2173  0.1510  11.00000  0.05    0.55
Q3    1   0.6250  0.3257  0.1250  10.50000  0.05    0.54
Q4    1   1.2100  0.3725  0.1694  11.00000  0.05    0.48
Q5    1   0.5777  0.1319  0.1746  11.00000  0.05    0.46

  REM The information below was added by Olex2.
  REM
  REM R1 = 0.1701 for 269 Fo > 4sig(Fo) and 0.2208 for all 3030 data
  REM 156 parameters refined using n/a restraints
  REM Highest difference peak 0.63, deepest hole -0.58
  REM Mean Shift 0, Max Shift 0.000.

  REM +++ Tabular Listing of Refinement Information +++
  REM R1_all = 0.2208
  REM R1_gt = 0.1701
  REM wR_ref = 0.4824
  REM GOOF = 2.458
  REM Shift_max = 0.000
  REM Shift_mean = 0
  REM Reflections_all = 3030
  REM Reflections_gt = 269
  REM Parameters = 156
  REM Hole = -0.58
  REM Peak = 0.63
  REM Flack = n/a

  
;
_olex2_submission_special_instructions  'No special instructions were received'
_oxdiff_exptl_absorpt_empirical_details
;
Empirical correction (ABSPACK) includes:
- Absorption correction using spherical harmonics
- Frame scaling
;
_oxdiff_exptl_absorpt_empirical_full_max  3.075
_oxdiff_exptl_absorpt_empirical_full_min  0.516


_vrf_ATOM007_SHF-62-CHCl3_DAC-in-FC70_0-59GPa
;
RESPONSE: The structure was refined isotropically due to the number of data for high 
pressure structure determination
;
_vrf_PLAT023_SHF-62-CHCl3_DAC-in-FC70_0-59GPa
;
RESPONSE: The sample is housed in a Diamond anvil cell that restricts 
available data.
;
_vrf_PLAT029_SHF-62-CHCl3_DAC-in-FC70_0-59GPa
;
RESPONSE: The sample is housed in a Diamond anvil cell that restricts available data.
This is exacerbated by the structure being Fddd.
;
_vrf_PLAT084_SHF-62-CHCl3_DAC-in-FC70_0-59GPa
;
RESPONSE: The sample is housed in a Diamond anvil cell that gives additional background to
the data collected e.g. Tungsten powder rings, diamond reflections.
;
_vrf_PLAT088_SHF-62-CHCl3_DAC-in-FC70_0-59GPa
;
RESPONSE: The sample is housed in a Diamond anvil cell that restricts 
available data.
;
_vrf_PLAT155_SHF-62-CHCl3_DAC-in-FC70_0-59GPa
;
RESPONSE: We have followed previous literature for comparison.
;
_vrf_PLAT193_SHF-62-CHCl3_DAC-in-FC70_0-59GPa
;
RESPONSE: This is a rounding issue. The s.u. on Temperature is 2degC
;
_vrf_PLAT201_SHF-62-CHCl3_DAC-in-FC70_0-59GPa
;
RESPONSE: The structure was refined isotropically due to the number of data for high 
pressure structure determination
;
_vrf_PLAT210_SHF-62-CHCl3_DAC-in-FC70_0-59GPa
;
RESPONSE: The sample is housed in a Diamond anvil cell that restricts 
available data hence
isotropic refinement was the limited of modelling the system.
;
_vrf_PLAT241_SHF-62-CHCl3_DAC-in-FC70_0-59GPa
;
RESPONSE: Structure at high pressure with limitation of data. We have used distance restraints to ensure the 
model is chemically reasonable
;
_vrf_PLAT242_SHF-62-CHCl3_DAC-in-FC70_0-59GPa
;
RESPONSE: Structure at high pressure with limitation of data. We have used 
distance restraints to ensure the 
model is chemically reasonable.
;
_vrf_PLAT250_SHF-62-CHCl3_DAC-in-FC70_0-59GPa
;
RESPONSE: The data are limited due to DAC hence the tensor may be elongated 
due to lack of data in a particular direction. We have used restraints 
to combat and ensure they are chemically reasonable.
;
_vrf_PLAT340_SHF-62-CHCl3_DAC-in-FC70_0-59GPa
;
RESPONSE: The sample is housed in a Diamond anvil cell that restricts 
available data and so
impacts on the precision of the bonds lengths
;
_vrf_PLAT411_SHF-62-CHCl3_DAC-in-FC70_0-59GPa
;
RESPONSE: Structure at high pressure
;
_vrf_PLAT414_SHF-62-CHCl3_DAC-in-FC70_0-59GPa
;
RESPONSE: Structure at high pressure
;
_vrf_PLAT761_SHF-62-CHCl3_DAC-in-FC70_0-59GPa
;
RESPONSE: Noted, no action taken
;
_vrf_PLAT762_SHF-62-CHCl3_DAC-in-FC70_0-59GPa
;
RESPONSE: Noted, no action taken
;
_vrf_PLAT905_SHF-62-CHCl3_DAC-in-FC70_0-59GPa
;
RESPONSE: The data were cut to 0.7 angs as the limit of the diffraction for the 
crystal was reached.
;
_vrf_PLAT906_SHF-62-CHCl3_DAC-in-FC70_0-59GPa
;
RESPONSE: These can be attributed to the weak data. All other sets are okay.
The most common place for a high value of K is in the lowest-intensity bin in 
the table as is the case here. Almost all area detector integration programs end up 
slightly underestimating the background, resulting in overestimated values of Fo, thus 
the high value of Fo/Fc. This is most obvious in the weakest intensities, 
since the small addition to Fo becomes insignificant in the ratio when Fo 
is large.
;
_vrf_PLAT910_SHF-62-CHCl3_DAC-in-FC70_0-59GPa
;
RESPONSE: The sample is housed in a Diamond anvil cell that gives additional 
background to
the data collected e.g. Tungsten powder rings, diamond reflections.
;
_vrf_PLAT911_SHF-62-CHCl3_DAC-in-FC70_0-59GPa
;
RESPONSE: The sample is housed in a Diamond anvil cell that restricts 
available data.
;
_vrf_PLAT913_SHF-62-CHCl3_DAC-in-FC70_0-59GPa
;
RESPONSE: The sample is housed in a Diamond anvil cell that gives additional 
background to
the data collected e.g. Tungsten powder rings, diamond reflections.
;
_vrf_THETM01_SHF-62-CHCl3_DAC-in-FC70_0-59GPa
;
RESPONSE: The sample is housed in a Diamond anvil cell that restricts 
available data.
;
_vrf_PLAT051_SHF-62-CHCl3_DAC-in-FC70_0-59GPa
;
RESPONSE: The sample contains CHCl3 that has not been modeled 
hence the difference in mu.
;
