# Supplementary material for: Decoupled MOF Breathing: Pressure‐Induced Reversal of Correlation Between Orthogonal Motions in a Diamondoid Framework
Source: Angew Chem Int Ed Engl. 2025 May 15;64(27):e202504297. doi: 10.1002/anie.202504297 (PMC12207364; doi:10.1002/anie.202504297)
Supplement: Supplementary file 1 — Supporting Information [file ANIE-64-e202504297-s002.zip › SHF-62-CHCl3_DAC-in-FC70_0-96GPa.cif]

data_SHF-62-CHCl3_DAC-in-FC70_0-96GPa
_audit_creation_date               2024-11-15
_audit_creation_method
;
Olex2 1.5
(compiled 2024.02.16 svn.r378c4104 for OlexSys, GUI svn.r6928)
;
_shelx_SHELXL_version_number       '2019/1'
_audit_contact_author_address      ?
_audit_contact_author_email        ?
_audit_contact_author_name         ''
_audit_contact_author_phone        ?
_publ_contact_author_id_orcid      ?
_publ_section_references
;
Dolomanov, O.V., Bourhis, L.J., Gildea, R.J, Howard, J.A.K. & Puschmann, H.
 (2009), J. Appl. Cryst. 42, 339-341.

Sheldrick, G.M. (2008). Acta Cryst. A64, 112-122.
;
_chemical_name_common              ?
_chemical_name_systematic          ?
_chemical_formula_moiety           'C20 H14 In N2 O10, C2 H8 N'
_chemical_formula_sum              'C22 H22 In N3 O10'
_chemical_formula_weight           603.24
_chemical_melting_point            ?
_chemical_oxdiff_formula           'In C22 H22 N3 O10'
loop_
  _atom_type_symbol
  _atom_type_description
  _atom_type_scat_dispersion_real
  _atom_type_scat_dispersion_imag
  _atom_type_scat_source
 'C' 'C' 0.0010 0.0010 'International Tables Vol C Tables 4.2.6.8 and 6.1.1.4'
 'H' 'H' 0.0000 0.0000 'International Tables Vol C Tables 4.2.6.8 and 6.1.1.4'
 'In' 'In' -1.9470 0.6580
 'International Tables Vol C Tables 4.2.6.8 and 6.1.1.4'
 'N' 'N' 0.0020 0.0010 'International Tables Vol C Tables 4.2.6.8 and 6.1.1.4'
 'O' 'O' 0.0040 0.0030 'International Tables Vol C Tables 4.2.6.8 and 6.1.1.4'

_shelx_space_group_comment
;
The symmetry employed for this shelxl refinement is uniquely defined
by the following loop, which should always be used as a source of
symmetry information in preference to the above space-group names.
They are only intended as comments.
;
_space_group_crystal_system        'orthorhombic'
_space_group_IT_number             70
_space_group_name_H-M_alt          'F d d d'
_space_group_name_Hall             '-F 2uv 2vw'
loop_
  _space_group_symop_operation_xyz
 'x, y, z'
 '-x+3/4, -y+3/4, z'
 '-x+3/4, y, -z+3/4'
 'x, -y+3/4, -z+3/4'
 'x, y+1/2, z+1/2'
 '-x+3/4, -y+5/4, z+1/2'
 '-x+3/4, y+1/2, -z+5/4'
 'x, -y+5/4, -z+5/4'
 'x+1/2, y, z+1/2'
 '-x+5/4, -y+3/4, z+1/2'
 '-x+5/4, y, -z+5/4'
 'x+1/2, -y+3/4, -z+5/4'
 'x+1/2, y+1/2, z'
 '-x+5/4, -y+5/4, z'
 '-x+5/4, y+1/2, -z+3/4'
 'x+1/2, -y+5/4, -z+3/4'
 '-x, -y, -z'
 'x-3/4, y-3/4, -z'
 'x-3/4, -y, z-3/4'
 '-x, y-3/4, z-3/4'
 '-x, -y+1/2, -z+1/2'
 'x-3/4, y-1/4, -z+1/2'
 'x-3/4, -y+1/2, z-1/4'
 '-x, y-1/4, z-1/4'
 '-x+1/2, -y, -z+1/2'
 'x-1/4, y-3/4, -z+1/2'
 'x-1/4, -y, z-1/4'
 '-x+1/2, y-3/4, z-1/4'
 '-x+1/2, -y+1/2, -z'
 'x-1/4, y-1/4, -z'
 'x-1/4, -y+1/2, z-3/4'
 '-x+1/2, y-1/4, z-3/4'

_cell_length_a                     13.798(16)
_cell_length_b                     26.397(11)
_cell_length_c                     32.134(9)
_cell_angle_alpha                  90
_cell_angle_beta                   90
_cell_angle_gamma                  90
_cell_volume                       11704(15)
_cell_formula_units_Z              16
_cell_measurement_reflns_used      444
_cell_measurement_temperature      293(2)
_cell_measurement_theta_max        9.6910
_cell_measurement_theta_min        1.7290
_shelx_estimated_absorpt_T_max     ?
_shelx_estimated_absorpt_T_min     ?
_exptl_absorpt_coefficient_mu      0.237
_exptl_absorpt_correction_T_max    1.00000
_exptl_absorpt_correction_T_min    0.59384
_exptl_absorpt_correction_type     multi-scan
_exptl_absorpt_process_details
;
CrysAlisPro 1.171.38.41 (Rigaku Oxford Diffraction, 2015)
Empirical absorption correction using spherical harmonics,
 implemented in SCALE3 ABSPACK scaling algorithm.
;
_exptl_absorpt_special_details     ?
_exptl_crystal_colour_primary      yellow
_exptl_crystal_density_diffrn      1.369
_exptl_crystal_density_meas        ?
_exptl_crystal_density_method      ?
_exptl_crystal_description         Octahedron
_exptl_crystal_F_000               4864
_exptl_crystal_size_max            0.19
_exptl_crystal_size_mid            0.17
_exptl_crystal_size_min            0.11
_exptl_transmission_factor_max     ?
_exptl_transmission_factor_min     ?
_diffrn_reflns_av_R_equivalents    0.1104
_diffrn_reflns_av_unetI/netI       0.0903
_diffrn_reflns_Laue_measured_fraction_full  0.754
_diffrn_reflns_Laue_measured_fraction_max  0.754
_diffrn_reflns_limit_h_max         7
_diffrn_reflns_limit_h_min         -7
_diffrn_reflns_limit_k_max         18
_diffrn_reflns_limit_k_min         -18
_diffrn_reflns_limit_l_max         22
_diffrn_reflns_limit_l_min         -22
_diffrn_reflns_number              2553
_diffrn_reflns_point_group_measured_fraction_full  0.754
_diffrn_reflns_point_group_measured_fraction_max  0.754
_diffrn_reflns_theta_full          9.645
_diffrn_reflns_theta_max           9.645
_diffrn_reflns_theta_min           1.728
_diffrn_ambient_temperature        293(2)
_diffrn_detector                   'CCD plate'
_diffrn_detector_area_resol_mean   ?
_diffrn_measured_fraction_theta_full  0.754
_diffrn_measured_fraction_theta_max  0.754
_diffrn_measurement_details
;
List of Runs (angles in degrees, time in seconds):

  # Type    Start    End  Width  t~exp~   \w     \q     \k     \f   Frames
--------------------------------------------------------------------------
  1  \w   -150.00 -94.00   0.20    0.20    --  -20.00  70.00 -24.23  280
  2  \w   -150.00 -94.00   0.20    0.20    --  -20.00  70.00 155.77  280
  3  \w   -105.00 -74.00   0.20    0.20    --   20.00  70.00 155.77  155
  4  \w   -105.00 -74.00   0.20    0.20    --   20.00  70.00 -24.23  155
  5  \w    -96.00 -30.00   0.20    0.20    --   20.00 -70.00  24.23  330
  6  \w   -106.00 -66.00   0.20    0.20    --  -20.00 -70.00  24.23  200
  7  \w   -106.00 -66.00   0.20    0.20    --  -20.00 -70.00-155.77  200
  8  \w    -96.00 -30.00   0.20    0.20    --   20.00 -70.00-155.77  330
;
_diffrn_measurement_device         'abstract diffractometer'
_diffrn_measurement_device_type   
 'dectris-CrysAlisPro-abstract goniometer imported dectris images'
_diffrn_measurement_method         '\w scans'
_diffrn_orient_matrix_type        
 'CrysAlisPro convention (1999,Acta A55,543-557)'
_diffrn_orient_matrix_UB_11        -0.0295221000
_diffrn_orient_matrix_UB_12        0.0076672000
_diffrn_orient_matrix_UB_13        -0.0052168000
_diffrn_orient_matrix_UB_21        0.0191321000
_diffrn_orient_matrix_UB_22        0.0112251000
_diffrn_orient_matrix_UB_23        -0.0087950000
_diffrn_orient_matrix_UB_31        -0.0012169000
_diffrn_orient_matrix_UB_32        -0.0124065000
_diffrn_orient_matrix_UB_33        -0.0111514000
_diffrn_radiation_monochromator    synchrotron
_diffrn_radiation_probe            x-ray
_diffrn_radiation_type             synchrotron
_diffrn_radiation_wavelength       0.4859
_diffrn_source                     synchrotron
_reflns_Friedel_coverage           0.000
_reflns_Friedel_fraction_full      .
_reflns_Friedel_fraction_max       .
_reflns_number_gt                  227
_reflns_number_total               383
_reflns_special_details
;
 Reflections were merged by SHELXL according to the crystal
 class for the calculation of statistics and refinement.
 
 _reflns_Friedel_fraction is defined as the number of unique
 Friedel pairs measured divided by the number that would be
 possible theoretically, ignoring centric projections and
 systematic absences.
;
_reflns_threshold_expression       'I > 2\s(I)'
_computing_cell_refinement         'CrysAlisPro 1.171.38.41 (Rigaku OD, 2015)'
_computing_data_collection         'CrysAlisPro 1.171.38.41 (Rigaku OD, 2015)'
_computing_data_reduction          'CrysAlisPro 1.171.38.41 (Rigaku OD, 2015)'
_computing_molecular_graphics      'Olex2 1.5 (Dolomanov et al., 2009)'
_computing_publication_material    'Olex2 1.5 (Dolomanov et al., 2009)'
_computing_structure_refinement    'XL  (Sheldrick, 2008)'
_computing_structure_solution      ?
_refine_diff_density_max           0.470
_refine_diff_density_min           -0.519
_refine_diff_density_rms           0.141
_refine_ls_extinction_coef         .
_refine_ls_extinction_method       none
_refine_ls_goodness_of_fit_ref     2.163
_refine_ls_hydrogen_treatment      constr
_refine_ls_matrix_type             full
_refine_ls_number_parameters       152
_refine_ls_number_reflns           383
_refine_ls_number_restraints       235
_refine_ls_R_factor_all            0.2498
_refine_ls_R_factor_gt             0.1668
_refine_ls_restrained_S_all        1.589
_refine_ls_shift/su_max            0.000
_refine_ls_shift/su_mean           0.000
_refine_ls_structure_factor_coef   Fsqd
_refine_ls_weighting_details      
 'w=1/[\s^2^(Fo^2^)+(0.2000P)^2^] where P=(Fo^2^+2Fc^2^)/3'
_refine_ls_weighting_scheme        calc
_refine_ls_wR_factor_gt            0.4118
_refine_ls_wR_factor_ref           0.4678
_refine_special_details            ?
_olex2_refinement_description
;
1. Fixed Uiso
 At 1.2 times of:
  All C(H) groups, All N(H) groups
 At 1.5 times of:
  All C(H,H,H) groups, All N(H,H) groups
2. Restrained distances
 C3-N1
 1.43 with sigma of 0.02
 N1-C9
 1.4 with sigma of 0.02
 C9-C10
 1.5 with sigma of 0.02
 O5-C9
 1.25 with sigma of 0.02
 C1-C2
 1.504 with sigma of 0.01
 C5-C8
 1.504 with sigma of 0.01
 C1-O1
 1.25 with sigma of 0.005
 C1-O2
 1.25 with sigma of 0.005
 C8-O3
 1.25 with sigma of 0.005
 C8-O4
 1.25 with sigma of 0.005
 C8-C6
 2.535 with sigma of 0.04
 C8-C4
 2.535 with sigma of 0.04
3. Restrained planarity
 N1, C9, O5, C10
 with sigma of 0.1
4. Uiso/Uaniso restraints and constraints
All non-hydrogen atoms have similar U: within 1.7A with sigma of 0.04 and sigma
for terminal atoms of 0.08 within 1.7A
Uiso(C12) = Uiso(C11) = Uiso(N2)
Uiso(C13) = Uiso(N3) = Uiso(C14)
Uiso(C11) = Uiso(N2) = Uiso(C12)
5. Rigid body (RIGU) restrains
 All non-hydrogen atoms
 with sigma for 1-2 distances of 0.004 and sigma for 1-3 distances of 0.004
6. Others
 Fixed Sof: N2(0.25) H2A(0.25) H2B(0.25) C11(0.25) H11A(0.25) H11B(0.25)
 H11C(0.25) C12(0.25) H12A(0.25) H12B(0.25) H12C(0.25) N3(0.25) H3A(0.25)
 H3B(0.25) C13(0.25) H13A(0.25) H13B(0.25) H13C(0.25) C14(0.25) H14A(0.25)
 H14B(0.25) H14C(0.25)
7.a Free rotating group:
 N2(H2A,H2B,C11,H11A,H11B,H11C,C12,H12A,H12B,H12C), N3(H3A,H3B,C13,H13A,H13B,
 H13C,C14,H14A,H14B,H14C)
7.b Me refined with riding coordinates:
 C10(H10A,H10B,H10C)
7.c Aromatic/amide H refined with riding coordinates:
 C4(H4), C6(H6), C7(H7), N1(H1)
7.d Fitted hexagon refined as free rotating group:
 C3(C4,C5,C6,C7,C2)
;
_atom_sites_solution_hydrogens     mixed
_atom_sites_solution_primary       ?
_atom_sites_solution_secondary     ?
loop_
  _atom_site_label
  _atom_site_type_symbol
  _atom_site_fract_x
  _atom_site_fract_y
  _atom_site_fract_z
  _atom_site_U_iso_or_equiv
  _atom_site_adp_type
  _atom_site_occupancy
  _atom_site_site_symmetry_order
  _atom_site_calc_flag
  _atom_site_refinement_flags_posn
  _atom_site_refinement_flags_adp
  _atom_site_refinement_flags_occupancy
  _atom_site_disorder_assembly
  _atom_site_disorder_group
 In1 In 0.625000 0.125000 0.3275(3) 0.228(12) Uani 1 2 d S T P . .
 O3 O 0.762(5) 0.3410(19) 0.1142(14) 0.23(2) Uani 1 1 d D U . . .
 O1 O 0.735(5) 0.1629(17) 0.2913(13) 0.201(17) Uani 1 1 d D U . . .
 O4 O 0.906(4) 0.315(2) 0.1241(17) 0.24(2) Uani 1 1 d D U . . .
 C3 C 0.813(5) 0.218(2) 0.2200(17) 0.29(2) Uani 1 1 d DG U . . .
 C4 C 0.842(4) 0.244(2) 0.1845(19) 0.27(2) Uani 1 1 d DG U . . .
 H4 H 0.905312 0.241213 0.174790 0.328 Uiso 1 1 calc R U . . .
 C5 C 0.776(4) 0.275(2) 0.1634(14) 0.26(2) Uani 1 1 d DG U . . .
 C6 C 0.681(4) 0.2790(19) 0.1778(16) 0.25(2) Uani 1 1 d DG U . . .
 H6 H 0.637381 0.299340 0.163760 0.299 Uiso 1 1 calc R U . . .
 C7 C 0.653(4) 0.253(2) 0.2133(18) 0.24(2) Uani 1 1 d G U . . .
 H7 H 0.589563 0.255779 0.223008 0.294 Uiso 1 1 calc R U . . .
 C2 C 0.719(5) 0.2224(19) 0.2344(13) 0.247(19) Uani 1 1 d DG U . . .
 C8 C 0.818(4) 0.312(3) 0.133(2) 0.239(19) Uani 1 1 d D U . . .
 O2 O 0.594(4) 0.1859(19) 0.2784(16) 0.223(18) Uani 1 1 d D U . . .
 C1 C 0.682(4) 0.192(3) 0.270(2) 0.222(18) Uani 1 1 d D U . . .
 N1 N 0.882(5) 0.187(3) 0.241(2) 0.33(2) Uani 1 1 d D U . . .
 H1 H 0.856149 0.165329 0.257871 0.396 Uiso 1 1 calc R U . . .
 C9 C 0.984(5) 0.183(3) 0.239(2) 0.36(3) Uani 1 1 d D U . . .
 O5 O 1.027(7) 0.212(3) 0.214(2) 0.39(4) Uani 1 1 d D U . . .
 C10 C 1.046(9) 0.149(5) 0.266(3) 0.39(4) Uani 1 1 d D U . . .
 H10A H 1.005784 0.129324 0.283489 0.592 Uiso 1 1 calc R U . . .
 H10B H 1.083363 0.127381 0.247883 0.592 Uiso 1 1 calc R U . . .
 H10C H 1.089373 0.169514 0.282166 0.592 Uiso 1 1 calc R U . . .
 N2 N 1.143(16) 0.285(6) 0.115(3) 0.08(6) Uiso 0.25 1 d G U P A -1
 H2A H 1.194102 0.289308 0.096359 0.124 Uiso 0.25 1 d G U P A -1
 H2B H 1.077305 0.279819 0.097819 0.124 Uiso 0.25 1 d G U P A -1
 C11 C 1.139(19) 0.333(6) 0.143(4) 0.08(6) Uiso 0.25 1 d G U P A -1
 H11A H 1.209881 0.338360 0.160198 0.124 Uiso 0.25 1 d G U P A -1
 H11B H 1.121547 0.365286 0.128327 0.124 Uiso 0.25 1 d G U P A -1
 H11C H 1.082061 0.327978 0.161813 0.124 Uiso 0.25 1 d G U P A -1
 C12 C 1.166(18) 0.236(5) 0.132(5) 0.08(6) Uiso 0.25 1 d G U P A -1
 H12A H 1.109818 0.230936 0.149954 0.124 Uiso 0.25 1 d G U P A -1
 H12B H 1.167770 0.203902 0.108613 0.124 Uiso 0.25 1 d G U P A -1
 H12C H 1.237713 0.241264 0.148364 0.124 Uiso 0.25 1 d G U P A -1
 N3 N 0.445(12) 0.191(6) 0.165(5) 0.11(5) Uiso 0.25 1 d G U P B -1
 H3A H 0.381651 0.211245 0.157151 0.169 Uiso 0.25 1 d G U P B -1
 H3B H 0.441256 0.155029 0.155588 0.169 Uiso 0.25 1 d G U P B -1
 C13 C 0.451(17) 0.183(7) 0.207(5) 0.11(5) Uiso 0.25 1 d G U P B -1
 H13A H 0.451691 0.222067 0.217240 0.169 Uiso 0.25 1 d G U P B -1
 H13B H 0.389126 0.161327 0.218256 0.169 Uiso 0.25 1 d G U P B -1
 H13C H 0.516967 0.160425 0.215564 0.169 Uiso 0.25 1 d G U P B -1
 C14 C 0.527(16) 0.221(7) 0.146(5) 0.11(5) Uiso 0.25 1 d G U P B -1
 H14A H 0.592961 0.198697 0.154112 0.169 Uiso 0.25 1 d G U P B -1
 H14B H 0.515457 0.224999 0.116117 0.169 Uiso 0.25 1 d G U P B -1
 H14C H 0.527676 0.260333 0.155848 0.169 Uiso 0.25 1 d G U P B -1

loop_
  _atom_site_aniso_label
  _atom_site_aniso_U_11
  _atom_site_aniso_U_22
  _atom_site_aniso_U_33
  _atom_site_aniso_U_23
  _atom_site_aniso_U_13
  _atom_site_aniso_U_12
 In1 0.39(3) 0.176(11) 0.115(10) 0.000 0.000 0.020(12)
 O3 0.34(5) 0.19(3) 0.15(3) 0.05(3) 0.00(3) 0.03(3)
 O1 0.34(4) 0.15(3) 0.11(3) 0.02(2) 0.01(2) 0.03(2)
 O4 0.35(5) 0.22(3) 0.16(3) 0.06(3) 0.01(3) 0.04(3)
 C3 0.36(4) 0.28(4) 0.21(3) 0.12(3) 0.04(2) 0.07(3)
 C4 0.36(4) 0.26(4) 0.21(3) 0.10(3) 0.03(3) 0.06(3)
 C5 0.35(4) 0.23(3) 0.19(3) 0.08(3) 0.02(3) 0.05(3)
 C6 0.35(4) 0.22(4) 0.17(3) 0.08(3) 0.02(3) 0.05(3)
 C7 0.35(4) 0.21(4) 0.17(3) 0.07(3) 0.02(3) 0.05(3)
 C2 0.35(4) 0.22(3) 0.17(3) 0.07(2) 0.02(2) 0.05(2)
 C8 0.35(5) 0.21(3) 0.16(3) 0.06(2) 0.01(3) 0.04(3)
 O2 0.35(4) 0.19(3) 0.13(3) 0.04(3) 0.01(2) 0.04(2)
 C1 0.35(4) 0.18(3) 0.14(2) 0.04(2) 0.01(2) 0.04(2)
 N1 0.37(4) 0.34(4) 0.27(4) 0.17(3) 0.04(3) 0.08(3)
 C9 0.37(4) 0.39(5) 0.31(5) 0.20(4) 0.04(3) 0.09(3)
 O5 0.39(5) 0.43(6) 0.36(6) 0.24(5) 0.06(4) 0.09(4)
 C10 0.38(5) 0.43(8) 0.38(8) 0.25(7) 0.03(4) 0.08(4)

_geom_special_details
;
 All esds (except the esd in the dihedral angle between two l.s. planes)
 are estimated using the full covariance matrix.  The cell esds are taken
 into account individually in the estimation of esds in distances, angles
 and torsion angles; correlations between esds in cell parameters are only
 used when they are defined by crystal symmetry.  An approximate (isotropic)
 treatment of cell esds is used for estimating esds involving l.s. planes.
;
loop_
  _geom_bond_atom_site_label_1
  _geom_bond_atom_site_label_2
  _geom_bond_distance
  _geom_bond_site_symmetry_2
  _geom_bond_publ_flag
 In1 O3 2.16(6) 31_556 ?
 In1 O3 2.16(6) 32_656 ?
 In1 O1 2.16(6) 14_545 ?
 In1 O1 2.16(6) . ?
 In1 O4 2.22(5) 32_656 ?
 In1 O4 2.22(5) 31_556 ?
 In1 C8 2.56(4) 32_656 ?
 In1 C8 2.56(4) 31_556 ?
 In1 O2 2.29(4) . ?
 In1 O2 2.29(4) 14_545 ?
 In1 C1 2.66(4) . ?
 In1 C1 2.66(4) 14_545 ?
 O3 C8 1.249(6) . ?
 O1 C1 1.249(6) . ?
 O4 C8 1.250(7) . ?
 C3 C4 1.3900 . ?
 C3 C2 1.3900 . ?
 C3 N1 1.43(2) . ?
 C4 H4 0.9300 . ?
 C4 C5 1.3900 . ?
 C5 C6 1.3900 . ?
 C5 C8 1.506(12) . ?
 C6 H6 0.9300 . ?
 C6 C7 1.3900 . ?
 C7 H7 0.9300 . ?
 C7 C2 1.3900 . ?
 C2 C1 1.500(13) . ?
 O2 C1 1.249(7) . ?
 N1 H1 0.8600 . ?
 N1 C9 1.41(3) . ?
 C9 O5 1.25(3) . ?
 C9 C10 1.50(3) . ?
 C10 H10A 0.9600 . ?
 C10 H10B 0.9600 . ?
 C10 H10C 0.9600 . ?
 N2 H2A 0.9248 . ?
 N2 H2B 1.0623 . ?
 N2 C11 1.5764 . ?
 N2 C12 1.4219 . ?
 C11 H11A 1.1288 . ?
 C11 H11B 1.0133 . ?
 C11 H11C 0.9883 . ?
 C12 H12A 0.9882 . ?
 C12 H12B 1.1336 . ?
 C12 H12C 1.1280 . ?
 N3 H3A 1.0515 . ?
 N3 H3B 1.0078 . ?
 N3 C13 1.3739 . ?
 N3 C14 1.5024 . ?
 C13 H13A 1.0760 . ?
 C13 H13B 1.0887 . ?
 C13 H13C 1.1206 . ?
 C14 H14A 1.1203 . ?
 C14 H14B 0.9873 . ?
 C14 H14C 1.0782 . ?

loop_
  _geom_angle_atom_site_label_1
  _geom_angle_atom_site_label_2
  _geom_angle_atom_site_label_3
  _geom_angle
  _geom_angle_site_symmetry_1
  _geom_angle_site_symmetry_3
  _geom_angle_publ_flag
 O3 In1 O3 114(3) 32_656 31_556 ?
 O3 In1 O4 58.3(11) 31_556 31_556 ?
 O3 In1 O4 78(2) 31_556 32_656 ?
 O3 In1 O4 78(2) 32_656 31_556 ?
 O3 In1 O4 58.3(11) 32_656 32_656 ?
 O3 In1 C8 29.1(6) 32_656 32_656 ?
 O3 In1 C8 29.1(6) 31_556 31_556 ?
 O3 In1 C8 97(2) 32_656 31_556 ?
 O3 In1 C8 97(2) 31_556 32_656 ?
 O3 In1 O2 87.1(19) 31_556 . ?
 O3 In1 O2 144(2) 32_656 . ?
 O3 In1 O2 144(2) 31_556 14_545 ?
 O3 In1 O2 87.1(19) 32_656 14_545 ?
 O3 In1 C1 116.0(19) 31_556 14_545 ?
 O3 In1 C1 116.0(19) 32_656 . ?
 O3 In1 C1 108(2) 31_556 . ?
 O3 In1 C1 108(2) 32_656 14_545 ?
 O1 In1 O3 127.7(16) . 31_556 ?
 O1 In1 O3 88.8(19) 14_545 31_556 ?
 O1 In1 O3 127.7(16) 14_545 32_656 ?
 O1 In1 O3 88.8(19) . 32_656 ?
 O1 In1 O1 115(3) . 14_545 ?
 O1 In1 O4 84.1(18) . 31_556 ?
 O1 In1 O4 146(2) 14_545 31_556 ?
 O1 In1 O4 146(2) . 32_656 ?
 O1 In1 O4 84.1(18) 14_545 32_656 ?
 O1 In1 C8 107(2) . 31_556 ?
 O1 In1 C8 107(2) 14_545 32_656 ?
 O1 In1 C8 117.5(19) 14_545 31_556 ?
 O1 In1 C8 117.5(19) . 32_656 ?
 O1 In1 O2 55.5(12) . . ?
 O1 In1 O2 79.8(18) . 14_545 ?
 O1 In1 O2 79.8(18) 14_545 . ?
 O1 In1 O2 55.5(12) 14_545 14_545 ?
 O1 In1 C1 98(2) 14_545 . ?
 O1 In1 C1 27.6(7) 14_545 14_545 ?
 O1 In1 C1 27.6(7) . . ?
 O1 In1 C1 98(2) . 14_545 ?
 O4 In1 O4 95(3) 31_556 32_656 ?
 O4 In1 C8 29.2(5) 32_656 32_656 ?
 O4 In1 C8 29.2(5) 31_556 31_556 ?
 O4 In1 C8 86(2) 31_556 32_656 ?
 O4 In1 C8 86(2) 32_656 31_556 ?
 O4 In1 O2 158.0(17) 32_656 . ?
 O4 In1 O2 90(2) 31_556 . ?
 O4 In1 O2 90(2) 32_656 14_545 ?
 O4 In1 O2 158.0(17) 31_556 14_545 ?
 O4 In1 C1 86(3) 31_556 . ?
 O4 In1 C1 173.5(19) 31_556 14_545 ?
 O4 In1 C1 173.5(19) 32_656 . ?
 O4 In1 C1 86(3) 32_656 14_545 ?
 C8 In1 C8 92(4) 31_556 32_656 ?
 C8 In1 C1 145.0(17) 31_556 14_545 ?
 C8 In1 C1 98(3) 32_656 14_545 ?
 C8 In1 C1 98(3) 31_556 . ?
 C8 In1 C1 145.0(17) 32_656 . ?
 O2 In1 C8 88(3) 14_545 32_656 ?
 O2 In1 C8 172.6(18) 14_545 31_556 ?
 O2 In1 C8 172.6(18) . 32_656 ?
 O2 In1 C8 88(3) . 31_556 ?
 O2 In1 O2 93(3) 14_545 . ?
 O2 In1 C1 28.0(5) 14_545 14_545 ?
 O2 In1 C1 28.0(5) . . ?
 O2 In1 C1 86.2(18) . 14_545 ?
 O2 In1 C1 86.2(18) 14_545 . ?
 C1 In1 C1 93(4) . 14_545 ?
 C8 O3 In1 94(4) . 23_655 ?
 C1 O1 In1 99(4) . . ?
 C8 O4 In1 91(3) . 23_655 ?
 C4 C3 C2 120.0 . . ?
 C4 C3 N1 119(5) . . ?
 C2 C3 N1 121(5) . . ?
 C3 C4 H4 120.0 . . ?
 C5 C4 C3 120.0 . . ?
 C5 C4 H4 120.0 . . ?
 C4 C5 C8 116(3) . . ?
 C6 C5 C4 120.0 . . ?
 C6 C5 C8 122(3) . . ?
 C5 C6 H6 120.0 . . ?
 C5 C6 C7 120.0 . . ?
 C7 C6 H6 120.0 . . ?
 C6 C7 H7 120.0 . . ?
 C2 C7 C6 120.0 . . ?
 C2 C7 H7 120.0 . . ?
 C3 C2 C1 122(5) . . ?
 C7 C2 C3 120.0 . . ?
 C7 C2 C1 118(5) . . ?
 O3 C8 In1 57(4) . 23_655 ?
 O3 C8 O4 117(5) . . ?
 O3 C8 C5 118(4) . . ?
 O4 C8 In1 60(3) . 23_655 ?
 O4 C8 C5 125(4) . . ?
 C5 C8 In1 175(4) . 23_655 ?
 C1 O2 In1 93(3) . . ?
 O1 C1 In1 53(3) . . ?
 O1 C1 C2 123(5) . . ?
 O1 C1 O2 112(5) . . ?
 C2 C1 In1 171(6) . . ?
 O2 C1 In1 59(3) . . ?
 O2 C1 C2 124(6) . . ?
 C3 N1 H1 113.6 . . ?
 C9 N1 C3 133(8) . . ?
 C9 N1 H1 113.6 . . ?
 N1 C9 C10 126(8) . . ?
 O5 C9 N1 117(9) . . ?
 O5 C9 C10 117(7) . . ?
 C9 C10 H10A 109.5 . . ?
 C9 C10 H10B 109.5 . . ?
 C9 C10 H10C 109.5 . . ?
 H10A C10 H10B 109.5 . . ?
 H10A C10 H10C 109.5 . . ?
 H10B C10 H10C 109.5 . . ?
 H2A N2 H2B 110.2 . . ?
 C11 N2 H2A 107.0 . . ?
 C11 N2 H2B 111.2 . . ?
 C12 N2 H2A 101.1 . . ?
 C12 N2 H2B 106.5 . . ?
 C12 N2 C11 120.3 . . ?
 N2 C11 H11A 110.7 . . ?
 N2 C11 H11B 114.2 . . ?
 N2 C11 H11C 106.0 . . ?
 H11A C11 H11B 108.8 . . ?
 H11A C11 H11C 114.8 . . ?
 H11B C11 H11C 102.1 . . ?
 N2 C12 H12A 100.4 . . ?
 N2 C12 H12B 115.4 . . ?
 N2 C12 H12C 106.3 . . ?
 H12A C12 H12B 106.9 . . ?
 H12A C12 H12C 115.0 . . ?
 H12B C12 H12C 112.5 . . ?
 H3A N3 H3B 111.0 . . ?
 C13 N3 H3A 111.9 . . ?
 C13 N3 H3B 98.9 . . ?
 C13 N3 C14 115.7 . . ?
 C14 N3 H3A 105.1 . . ?
 C14 N3 H3B 114.4 . . ?
 N3 C13 H13A 98.2 . . ?
 N3 C13 H13B 110.6 . . ?
 N3 C13 H13C 111.5 . . ?
 H13A C13 H13B 114.6 . . ?
 H13A C13 H13C 115.8 . . ?
 H13B C13 H13C 106.1 . . ?
 N3 C14 H14A 104.2 . . ?
 N3 C14 H14B 109.5 . . ?
 N3 C14 H14C 113.5 . . ?
 H14A C14 H14B 113.6 . . ?
 H14A C14 H14C 115.6 . . ?
 H14B C14 H14C 100.6 . . ?

loop_
  _geom_torsion_atom_site_label_1
  _geom_torsion_atom_site_label_2
  _geom_torsion_atom_site_label_3
  _geom_torsion_atom_site_label_4
  _geom_torsion
  _geom_torsion_site_symmetry_1
  _geom_torsion_site_symmetry_2
  _geom_torsion_site_symmetry_3
  _geom_torsion_site_symmetry_4
  _geom_torsion_publ_flag
 In1 O3 C8 O4 2(11) 23_655 . . . ?
 In1 O3 C8 C5 -178(7) 23_655 . . . ?
 In1 O1 C1 C2 -170(7) . . . . ?
 In1 O1 C1 O2 -1(10) . . . . ?
 In1 O4 C8 O3 -2(11) 23_655 . . . ?
 In1 O4 C8 C5 178(8) 23_655 . . . ?
 In1 O2 C1 O1 1(9) . . . . ?
 In1 O2 C1 C2 170(7) . . . . ?
 C3 C4 C5 C6 0.0 . . . . ?
 C3 C4 C5 C8 164(6) . . . . ?
 C3 C2 C1 O1 5(11) . . . . ?
 C3 C2 C1 O2 -163(8) . . . . ?
 C3 N1 C9 O5 -2(9) . . . . ?
 C3 N1 C9 C10 177(8) . . . . ?
 C4 C3 C2 C7 0.0 . . . . ?
 C4 C3 C2 C1 175(6) . . . . ?
 C4 C3 N1 C9 17(10) . . . . ?
 C4 C5 C6 C7 0.0 . . . . ?
 C4 C5 C8 O3 -178(7) . . . . ?
 C4 C5 C8 O4 3(13) . . . . ?
 C5 C6 C7 C2 0.0 . . . . ?
 C6 C5 C8 O3 -13(11) . . . . ?
 C6 C5 C8 O4 167(9) . . . . ?
 C6 C7 C2 C3 0.0 . . . . ?
 C6 C7 C2 C1 -175(5) . . . . ?
 C7 C2 C1 O1 180(7) . . . . ?
 C7 C2 C1 O2 11(12) . . . . ?
 C2 C3 C4 C5 0.0 . . . . ?
 C2 C3 N1 C9 -164(7) . . . . ?
 C8 C5 C6 C7 -164(6) . . . . ?
 N1 C3 C4 C5 179(6) . . . . ?
 N1 C3 C2 C7 -179(6) . . . . ?
 N1 C3 C2 C1 -5(8) . . . . ?

loop_
  _diffrn_refln_index_h
  _diffrn_refln_index_k
  _diffrn_refln_index_l
  _diffrn_refln_intensity_net
  _diffrn_refln_intensity_u
  _diffrn_refln_scale_group_code
 0 0 -4 28861.8 874.541 2
 0 0 4 28617 962.441 6
 0 0 -6 -786.752 630.344 5
 0 0 -6 -323.507 429.083 2
 0 0 6 -265.391 625.459 6
 0 0 -8 8365.35 871.825 5
 0 0 -8 8577.23 651.429 2
 0 0 8 9109 869.168 6
 0 0 -10 37.9099 598.893 2
 0 0 10 999.922 932.377 6
 0 0 -10 649.137 922.289 5
 0 0 -12 -926.798 826.739 2
 0 0 -12 -509.518 1273.24 5
 0 0 12 -643.819 1240.28 6
 0 0 -16 1484.23 1811.19 5
 0 0 -16 2819.66 1246.25 2
 0 0 16 1815.2 1811 6
 0 0 -18 1054.83 1991.36 5
 0 0 18 -1468.85 1986.38 6
 0 0 -18 609.381 1283.36 2
 0 0 -20 41895.4 2277.22 2
 0 0 20 48620.8 3259.74 6
 0 0 -22 1214.82 1556.89 2
 0 0 -22 -1363.97 2517.92 5
 0 0 22 -1663.83 2332.88 6
 0 -2 -4 233.766 269.352 5
 0 -2 4 97.0292 303.775 6
 0 2 4 881.529 289.967 6
 0 -2 -4 839.415 322.812 2
 0 2 6 3151.7 372.918 4
 0 2 -6 4267.41 851.668 5
 0 2 6 4604.04 720.551 6
 0 -2 6 3491.01 707.52 6
 0 -2 -6 3995.83 633.935 8
 0 -2 -6 3529.74 581.563 2
 0 -2 -6 3972.47 634.881 5
 0 2 -6 3309.12 504.375 2
 0 -2 -6 4943.67 472.974 1
 0 2 -8 161.198 468.935 2
 0 -2 -8 -211.423 510.844 8
 0 -2 8 720.328 679.064 6
 0 2 -8 404.78 840.274 5
 0 -2 -8 223.275 605.039 5
 0 2 8 264.774 680.01 6
 0 -2 -8 -220.911 371.656 1
 0 2 8 -184.628 308.464 4
 0 -2 -8 273.804 519.899 2
 0 -2 -10 3218.84 825.712 5
 0 2 -10 3358.26 659.337 2
 0 2 10 2592.32 997.876 6
 0 2 -10 1935.33 1047.44 5
 0 -2 -10 3092.38 733.089 2
 0 -2 10 2807.49 937.58 6
 0 -2 -12 -187.363 889.894 2
 0 2 -12 70.0153 833.237 2
 0 2 12 -673.507 1367.81 6
 0 -2 -12 -626.064 1090.36 5
 0 2 -12 -1307.32 1481.52 5
 0 -2 12 -783.295 1230.36 6
 0 -2 16 430.253 1711.24 6
 0 2 -16 107.645 1202.77 2
 0 2 -16 1185.96 2005.14 5
 0 -2 -16 -106.515 1607.36 5
 0 2 16 -679.507 1888.47 6
 0 -2 -16 413.729 1295.34 2
 0 2 18 17112 2314.55 6
 0 -2 -18 13706.6 1547.25 2
 0 2 -18 13313.6 2477.62 5
 0 2 -18 13831.6 1552.81 2
 0 -2 18 18018.3 2206.2 6
 0 -2 -18 16523.1 2067.78 5
 0 -2 20 25970.7 2681.64 6
 0 2 -22 13311.1 2783.71 5
 0 -2 22 14923.2 2649.09 6
 0 2 22 12923.1 2726.92 6
 0 -2 -22 13709.2 1899.44 2
 0 2 -22 14089.7 1815.11 2
 0 -2 -22 13600.7 2546.19 5
 0 4 0 163724 4461.33 7
 0 -4 0 157101 4607.3 1
 0 -4 -2 445.746 450.442 1
 0 4 2 17.5309 269.565 7
 0 -4 -2 145.244 250.421 8
 0 4 -2 161.32 369.136 7
 0 -4 -4 131174 3413.26 5
 0 -4 -4 125725 3424.77 8
 0 4 4 126337 3406.18 7
 0 -4 -4 124311 3556.04 1
 0 -4 -4 127103 3502.94 2
 0 4 4 129035 3551.28 3
 0 -4 -6 237.684 413.436 5
 0 -4 -6 300.454 591.524 2
 0 -4 -6 60.3768 648.279 1
 0 -4 -6 631.404 521.289 8
 0 4 6 855.923 422.769 7
 0 4 6 303.766 531.871 6
 0 -4 -8 36180 1348.29 2
 0 -4 -8 36160.2 1283.72 5
 0 4 8 33546.8 1374.45 6
 0 4 8 35223 1248.09 4
 0 -4 -8 35532.7 1327.83 1
 0 -4 -8 33967.8 1417.31 8
 0 -4 -10 1061.89 803.117 2
 0 4 10 518.572 569.516 4
 0 4 -10 754.995 1167.63 5
 0 4 10 678.536 993.173 6
 0 -4 -10 460.09 990.171 8
 0 -4 -10 -577.298 762.392 1
 0 -4 -10 490.477 787.988 5
 0 -4 -12 22208 1468.27 5
 0 4 12 21703.8 1683.41 6
 0 -4 -12 25799.7 1535.86 8
 0 -4 -12 23303.3 1309.97 1
 0 4 12 22823.5 1013.84 4
 0 4 -12 21205.4 2094.78 5
 0 -4 12 18691.1 1723.63 6
 0 -4 -12 20041.3 1352.26 2
 0 4 -14 -2057.99 2008.26 5
 0 -4 -14 1282.57 1350.72 5
 0 -4 -16 3171.12 1560.52 5
 0 -4 16 429.521 1741.96 6
 0 4 -16 4761.71 2262.72 5
 0 -4 -16 4177.39 1344.26 2
 0 -4 -16 2430.5 1125.57 1
 0 4 16 3274.2 1957.18 6
 0 -4 18 -715.003 1903.34 6
 0 -4 -18 -1436.92 1457.61 2
 0 4 -18 104.645 2440.13 5
 0 4 18 -2973.5 2220.49 6
 0 -4 -18 1458.31 1238.82 1
 0 -4 -18 -3250.08 1687.94 5
 0 -4 20 -2021.78 2442.53 6
 0 4 20 -619.481 2614.65 6
 0 -4 -20 6688.03 1471.6 1
 0 -4 -20 -3076.01 1871.35 2
 0 -4 -20 4495.32 2033.06 5
 0 -6 0 -666.057 424.89 8
 0 -6 0 -914.73 728.185 1
 0 6 0 -313.878 468.788 7
 0 6 -2 9539.89 741.645 7
 0 -6 -2 12072.7 638.776 8
 0 6 2 12912 671.657 7
 0 -6 -2 10739.6 929.439 1
 0 -6 2 14854.7 767.607 8
 0 -6 -4 -630.709 517.784 5
 0 6 4 -100.467 449.963 7
 0 6 4 -322.006 656.6 3
 0 -6 -4 -229.616 571.031 2
 0 -6 -4 -70.1866 448.801 8
 0 -6 -4 563.791 744.14 1
 0 -6 -6 50820.6 1857.4 2
 0 6 6 50068.6 1960.32 3
 0 -6 -6 57096.4 1753.26 5
 0 -6 -6 59996.1 1815.69 8
 0 6 6 58101.8 1732.74 7
 0 -6 -6 55463.8 1983.57 1
 0 6 8 4318.32 691.812 7
 0 6 8 4630.14 831.389 6
 0 -6 -8 4412.99 873.249 8
 0 -6 -8 5238.43 1059.02 1
 0 -6 -8 6489.7 936.557 2
 0 -6 -8 4050.46 689.569 5
 0 -6 -10 78986.9 2406.68 5
 0 -6 -10 71673.4 2602.84 1
 0 6 10 74214.7 2285.06 7
 0 -6 -10 75987.6 2714.59 8
 0 6 10 79050 2578.03 6
 0 -6 -10 72218.1 2499.58 2
 0 -6 -14 22088.3 1745.92 1
 0 -6 -14 22034.7 1921.36 8
 0 6 14 22433.5 1257.63 4
 0 -6 -14 22620.5 1601.29 5
 0 6 16 -338.036 915.078 4
 0 -6 -16 -314.072 1394.17 2
 0 -6 -16 -1848.76 1691.77 8
 0 6 -16 504.82 2198.23 5
 0 -6 -16 634.068 1497.93 1
 0 6 16 4150.21 2069.85 6
 0 -6 -16 833.497 1373.27 5
 0 -6 -18 -2105.73 1683.44 8
 0 -6 -18 188.792 1639.25 1
 0 -6 -18 2449.36 1589.66 2
 0 6 18 3981.77 2288.08 6
 0 6 -18 2664.42 2406.03 5
 0 -6 -18 4660.54 1604.17 5
 0 6 18 2164.8 1008.33 4
 0 -6 -20 385.997 1798.18 1
 0 -6 -20 990.013 1701.95 5
 0 6 -20 4155.27 2849.48 5
 0 6 20 1589.42 2536.06 6
 0 6 20 -11.5429 1052.24 4
 0 -6 -20 1203.95 1680.29 2
 0 -8 0 1321.66 528.26 8
 0 -8 0 1870.6 921.541 1
 0 8 0 2134.37 642.145 7
 0 -8 -2 755.512 544.658 8
 0 -8 -2 1179.3 963.655 1
 0 8 2 1160.71 619.348 7
 0 -8 2 1352.16 583.862 8
 0 8 -2 1688.03 770.112 7
 0 -8 2 725.204 881.132 1
 0 8 4 8074.9 1089.04 3
 0 -8 -4 11352.3 1225.56 1
 0 -8 -4 11192.6 754.201 8
 0 8 4 10300.3 795.46 7
 0 -8 -6 1791.57 1185.52 1
 0 -8 -6 666.425 805.588 5
 0 -8 -6 760.52 769.81 8
 0 8 6 733.573 697.481 7
 0 8 6 -210.608 1030.88 3
 0 -8 -6 1330.98 972.975 2
 0 -8 -8 145702 4114.06 8
 0 8 8 138497 3995.78 7
 0 -8 -8 148440 4222.63 2
 0 8 8 136681 4357.33 3
 0 -8 -8 140803 4368.07 1
 0 -8 -8 142074 4030.81 5
 0 8 12 105562 3134.63 7
 0 8 12 109404 3505.29 6
 0 -8 -12 101643 3411.26 2
 0 -8 -12 109159 3660.79 1
 0 -8 -14 -2380.28 1967.97 8
 0 8 14 -320.461 1087.16 7
 0 8 14 367.133 1208.84 4
 0 -8 -14 -635.736 1219.67 5
 0 -8 -14 2774.74 1679.42 1
 0 -8 -16 -859.262 1362.18 5
 0 -8 -16 687.804 1568.1 2
 0 8 16 671.593 1150.29 7
 0 8 16 -778.085 1970.75 6
 0 -8 -16 -976.794 1866.2 1
 0 -8 -18 -3725.25 1734.22 2
 0 10 0 264.256 885.715 7
 0 -10 0 -758.748 1284.15 1
 0 -10 0 -291.378 761.552 8
 0 10 2 3679 942.298 7
 0 -10 -2 3017.19 817.365 8
 0 -10 -2 4035.53 1382.44 1
 0 -10 2 2459.64 1295.51 1
 0 10 -2 2886.42 1129.65 7
 0 -10 2 2346.29 868.577 8
 0 -10 4 -491.607 1052 8
 0 -10 -4 -2059.89 1465.86 1
 0 10 4 205.984 923.247 7
 0 -10 -6 -1370.47 1332.77 2
 0 -10 -6 4819.98 1702.87 1
 0 -10 -6 -636.095 1571.47 5
 0 10 6 555.716 1523.02 3
 0 10 6 4379.46 1051.65 7
 0 -10 -10 126714 3867.3 5
 0 10 10 120104 4316.75 3
 0 -10 -14 7032.85 1730.28 2
 0 -10 -14 6473.91 2306.43 8
 0 -10 -14 9023.08 1445.47 5
 0 10 14 8772.09 1827.92 6
 0 -10 -16 2373.25 1488.55 5
 0 -10 -16 3601.37 1690.57 2
 0 10 18 3447.33 1437.2 7
 0 -10 -18 9423.98 2662.19 8
 0 -10 -18 2851.34 2318.03 1
 0 -10 -18 5285.89 1659.28 5
 0 10 18 1795.55 1512.45 4
 0 -10 -18 3621.14 1905.6 2
 0 10 18 6695.21 2348.56 6
 0 -12 0 7488.65 1331.53 8
 0 -12 -4 8305.27 1979.68 1
 0 12 4 4981.2 1259.06 7
 0 -12 -4 3444.06 1096.92 8
 0 -12 4 5033.77 1198.47 8
 0 12 6 -595.678 1193.33 7
 0 -12 -6 -71.0984 1184.91 8
 0 -12 -6 -932.861 1356.94 2
 0 -12 -6 -1453.1 1859.38 1
 0 -12 -8 14108.9 2215.66 1
 0 12 8 12955.6 1371.84 7
 0 -12 -8 12079.8 1947.77 5
 0 12 8 12497.9 1934.55 3
 0 -12 -8 14272.2 1524.03 8
 0 -12 -8 14605.4 1753.39 2
 0 -12 -10 -1034.63 1461.81 5
 0 12 10 790.401 1234.23 7
 0 12 10 -629.197 1808.6 3
 0 -12 -10 897.066 2008.95 1
 0 -12 -10 3435.33 1690.26 2
 0 -12 -10 -244.131 1528.71 8
 0 -12 -12 38942.1 2427.32 8
 0 -12 -12 36785.9 2726.2 1
 0 12 12 37351.1 1921.6 7
 0 12 14 6588.91 1818.73 6
 0 12 16 2118 2040.35 6
 0 -12 -16 18.0734 1489.73 5
 0 -12 -16 -1415.08 2671.77 8
 0 -12 -16 367.583 2346.23 1
 0 -12 -16 2823.5 1949.73 2
 0 12 16 -882.357 1446.03 7
 0 12 16 1139.68 2645.62 3
 0 -14 0 1374 1956.15 1
 0 -14 0 167.817 1152.13 8
 0 14 0 -849.409 1368.11 7
 0 14 2 5209.4 1485.28 7
 0 -14 -2 2749 2101.2 1
 0 14 -2 3387.09 1654.34 7
 0 -14 2 6271.57 1272.76 8
 0 -14 -2 4431.15 1248.54 8
 0 -14 4 100.4 1229.7 8
 0 -14 -4 -958.059 1995.12 1
 0 14 4 1157.79 1343.12 7
 0 -14 -4 -244.305 1170.42 8
 0 14 6 716.065 1381.51 7
 0 -14 -6 1064.04 1494.72 2
 0 -14 -6 -1164.95 2103.48 1
 0 -14 -6 679.17 1347.48 8
 0 14 8 -1172.44 1394.65 7
 0 -14 -8 -193.482 2129.87 1
 0 -14 -8 -543.92 1502.97 8
 0 14 8 -1507.74 1972.72 3
 0 -14 -8 1681.06 1700.09 2
 0 -14 -10 2597.68 1873.08 2
 0 -14 -10 3438.31 2343.17 1
 0 -14 -10 3160.76 1815.81 8
 0 14 10 4231.26 1509.17 7
 0 -14 -12 2814.15 2338.34 1
 0 -14 -12 699.076 1859.15 8
 0 14 12 342.366 1471.28 7
 0 -14 -12 928.068 1820.52 5
 0 14 12 -542.266 2141.42 3
 0 -14 -14 4987.03 1750.2 5
 0 14 14 5497.11 1572.4 7
 0 -14 -14 7220.56 2242.26 8
 0 14 14 5930.69 2481.95 3
 0 -14 -14 9210.23 2126.78 2
 0 -14 -14 9187.88 2589.85 1
 0 -16 0 6687 1410.6 8
 0 -16 0 5533.64 2255.94 1
 0 16 0 2716.95 1986.27 7
 0 -16 2 -35.5261 1334.68 8
 0 -16 -2 17.2013 1305.56 8
 0 -16 -2 1020.21 2269.81 1
 0 -16 -6 -4169.03 2535.34 1
 0 -16 -8 2678.02 2498.82 1
 0 -16 -8 1466.81 1740.82 8
 0 -16 -8 4010 1906 2
 0 16 8 3405.07 1652.53 7
 0 16 10 112.362 1612.51 7
 0 -16 -10 -1382.12 1789.14 8
 0 -16 -10 1781.16 2505.37 1
 0 -18 0 2335.06 2448.75 1
 0 -18 0 19.5328 1513.33 8
 0 18 0 -2720.29 2163.66 7
 0 18 2 2489.38 1808.25 7
 0 -18 -2 5934.01 2634.96 1
 0 18 -2 5150.71 2435.08 7
 0 -18 -2 2257.21 1554.29 8
 0 -18 2 1004.86 1511.58 8
 1 -1 -3 61636 1717.2 5
 1 1 -3 60244 1618.23 5
 1 1 -5 99603.2 2617.97 5
 1 -1 -5 87614 2718.48 2
 1 -1 -5 95100.9 2628.55 5
 -1 -1 5 99717.8 2641.77 6
 1 1 -5 90802.1 2651.12 2
 1 -1 -7 61105.2 1789.77 5
 1 1 -7 57082.2 1835.4 2
 1 -1 -7 58085.4 1906.53 2
 1 1 -7 57793.4 1812.49 5
 -1 -1 7 56554 1847.15 6
 1 1 -9 220.15 628.18 5
 -1 -1 -9 460.32 950.673 5
 1 1 -9 664.133 668.741 2
 1 -1 -9 799.51 583.195 5
 -1 -1 9 777.87 791.466 6
 1 1 9 1166.11 783.846 6
 1 -1 -9 676.592 710.496 2
 -1 -1 -9 854.216 529.315 2
 -1 1 9 542.079 685.53 6
 1 1 11 806.583 1019.44 6
 -1 1 11 925.37 954.214 6
 1 -1 -11 -550.981 952.37 2
 -1 -1 -11 218.259 684.232 2
 1 1 -11 111.473 794.986 2
 1 1 -11 168.623 917.061 5
 -1 -1 -11 -880.416 1296.95 5
 -1 -1 11 -678.361 1150.31 6
 1 -1 -11 -247.228 749.797 5
 1 -1 -13 869.628 520.527 1
 1 1 15 3733.04 1765.59 6
 1 1 -15 2023.54 1283.02 2
 -1 1 15 2629.32 1979.49 6
 1 -1 -15 3913.13 1322.82 2
 -1 -1 -15 3272.61 1188.12 2
 1 -1 -15 3796.91 654.086 1
 1 1 -15 4501.19 1608 5
 1 -1 -15 3317.61 1429.76 5
 1 -1 15 4169.84 1837.95 6
 -1 1 -15 1972.38 2317.58 5
 -1 -1 15 698.93 1905.96 6
 -1 -1 -15 5772.82 2238.73 5
 1 -1 -17 9697.18 1683.45 5
 -1 -1 -17 7831.68 2274.44 5
 1 -1 -17 7470.65 794.038 1
 1 1 -17 9507.3 1843.37 5
 -1 -1 -17 11683.4 1376.16 2
 -1 -1 17 10962.4 2154.46 6
 -1 1 -17 6626.42 2330.35 5
 1 -1 -17 11186.3 1566.32 2
 1 1 17 10657.3 2019.03 6
 1 1 -17 11329.2 1503.12 2
 -1 -1 -19 5550.64 2480.13 5
 -1 1 -19 6690.36 2645.74 5
 -1 1 19 7810.62 2394.72 6
 1 -1 19 8174.62 2133.42 6
 1 -1 -19 9202.97 1643.33 2
 1 1 19 4603.29 2067.73 6
 1 -1 -19 8005.15 898.556 1
 -1 -1 -19 8988.09 1483.54 2
 -1 -1 19 10788.3 2361.76 6
 1 1 -19 8463.31 2042.63 5
 1 -1 -19 9104.6 1871.05 5
 1 1 -19 8547.68 1539.82 2
 -1 -1 21 1313.91 2418.34 6
 -1 -1 -21 2482.31 2702.21 5
 1 1 -21 1904.79 1627.31 2
 1 -1 -21 -25.513 1961.62 5
 1 1 21 453.913 2249.23 6
 1 -1 -21 577.811 1716.4 2
 -1 1 -21 2438.24 2750.51 5
 -1 -1 -21 3032.57 1548.44 2
 1 1 -21 -2381.07 2210.35 5
 1 -1 21 -1356.49 2245.28 6
 -1 1 21 -3189.12 2556.49 6
 1 3 1 42853.5 1296.16 4
 -1 -3 1 44283.5 1293.47 8
 -1 -3 -1 42190.6 1383.77 8
 -1 -3 -1 47819.1 1335.15 1
 -1 -3 1 43388.5 1326.54 1
 -1 -3 3 194925 5018.46 8
 -1 -3 -3 196209 5082.28 1
 -1 3 3 189851 5312.32 3
 -1 -3 -3 192848 5208.28 8
 -1 -3 3 195041 5105.38 1
 1 3 3 194623 5078.53 4
 1 3 -3 196262 5009.17 7
 1 3 5 76022.4 2368.81 6
 -1 3 5 72609 2174.21 7
 -1 -3 -5 77913.6 2210.59 2
 1 -3 -5 77115.6 2416.79 2
 1 3 -5 80909.7 2240.84 2
 -1 -3 -5 76972 2408.66 5
 1 3 5 83476.7 2240.21 4
 1 -3 -5 83485.6 2177.85 8
 1 3 -5 81584.1 2315.49 5
 -1 -3 -5 84375.5 2466.68 8
 1 -3 -5 73125.9 2325 1
 1 -3 -5 85024.1 2356.06 5
 -1 3 5 86659.9 2539.22 3
 -1 -3 5 81893.3 2368.28 6
 -1 -3 7 708.051 701.333 6
 1 3 -7 842.256 485.209 2
 1 3 7 933.854 380.287 4
 -1 3 7 729.394 842.853 3
 1 -3 -7 832.208 517.192 1
 1 -3 -7 1189.12 486.349 5
 1 -3 -7 1182.5 338.599 8
 -1 -3 -7 566.532 433.993 2
 1 3 -7 48.4854 605.604 5
 1 3 7 404.174 654.07 6
 -1 -3 -7 650.113 631.295 8
 -1 3 7 676.917 334.076 7
 1 -3 -7 908.681 705.497 2
 -1 -3 -7 1086.06 752.084 5
 1 3 -9 1505.85 627.053 2
 -1 -3 -9 646.006 898.828 5
 1 -3 -9 2131.75 527.181 8
 1 3 9 2156.76 866.151 6
 1 -3 -9 1806.01 619.325 1
 1 3 -9 1785.21 826.69 5
 1 -3 -9 1979.78 596.768 5
 1 3 9 2097.75 464.788 4
 -1 -3 -9 1647.89 556.285 2
 -1 3 9 2700.75 745.192 6
 -1 3 9 2053.47 399.295 7
 -1 -3 9 1053.05 885.171 6
 1 -3 -9 1439.61 856.684 2
 -1 -3 -11 -399.869 742.812 2
 -1 -3 11 306.857 1172.17 6
 1 -3 -11 333.387 864.395 8
 1 3 11 914.641 1145.43 6
 1 -3 -11 107.568 796.667 1
 1 3 -11 -98.9604 816.126 2
 1 3 -11 187.963 1101.38 5
 -1 3 11 354.462 558.956 4
 -1 -3 -11 735.862 1208.46 5
 -1 3 11 560.438 991.854 6
 1 -3 -11 583.591 1075.71 2
 -1 3 11 170.469 488.717 7
 1 -3 -11 509.689 781.544 5
 -1 3 13 -1237.21 711.637 7
 1 3 -13 1471.26 1065.18 2
 -1 3 13 1008.17 613.545 4
 -1 -3 -15 24048.2 1498.45 2
 -1 3 15 27860.3 2128.67 6
 1 -3 -15 26547.5 1683.33 5
 1 3 -15 26359.5 2088.34 5
 1 -3 -15 23405.6 1408.94 1
 1 3 -15 26929 1590.54 2
 1 -3 -15 24557 1749.33 2
 -1 -3 -15 27285.1 2328.82 5
 -1 -3 15 28108 2199.39 6
 1 3 15 22841.4 2155.69 6
 -1 -3 -17 17821.6 2227.1 5
 -1 -3 17 23297.3 2292.9 6
 1 3 17 21235.4 2291.41 6
 1 -3 -17 22593.6 1808.51 5
 1 3 -17 21272.9 1639.93 2
 -1 -3 -17 21112.5 1591.19 2
 1 -3 -17 23948.2 1922.21 2
 1 -3 -17 21429.9 1412.74 1
 1 3 -17 21369 2196.7 5
 -1 3 17 24129.8 2231.42 6
 -1 -3 -19 408.187 2189.31 5
 -1 -3 19 3397.35 2158.13 6
 1 -3 -19 2785.01 1646.18 5
 1 3 -19 564.857 1950.41 5
 -1 -3 -19 1297.89 1397.27 2
 1 3 -19 1748.88 1495.9 2
 -1 3 19 2114.15 2333.02 6
 1 -3 -19 762.86 1636.06 2
 1 -3 -19 -713.249 1323.25 1
 1 3 19 2024.6 2081.23 6
 1 3 -21 1881.43 2211.48 5
 1 -3 -21 2586.39 1813.06 5
 -1 -3 21 893.391 2331.39 6
 1 3 21 404.001 2296.45 6
 -1 3 21 2115.39 2579.94 6
 -1 -3 -21 -177.091 1568.05 2
 -1 -3 -21 1001.36 2416.28 5
 1 3 -21 -630.969 1548.86 2
 1 -3 -21 1976.49 1849.76 2
 -1 -5 -1 9007.34 886.787 1
 1 5 1 6533.5 580.921 7
 -1 -5 -1 7751.21 657.139 8
 -1 -5 1 10305.8 880.276 1
 1 5 -1 7976.49 565.177 7
 -1 -5 1 8416.01 600.072 8
 -1 -5 3 21508.1 1064.9 1
 -1 -5 3 21565.3 785.669 8
 1 5 -3 24415.6 827.912 7
 -1 -5 -3 21149 1064.31 8
 -1 5 3 17276.3 893.449 7
 -1 -5 -3 20080.9 1045.47 1
 -1 5 5 467945 12898.3 7
 -1 -5 5 525383 13111.5 1
 -1 -5 -5 504092 12904.4 5
 1 5 -5 508021 13002.8 5
 1 5 -5 511624 12901.7 7
 -1 -5 -5 501469 12864.6 2
 -1 -5 -5 475710 13098.6 8
 1 5 -5 503638 12866.6 2
 -1 -5 5 510417 13031.3 6
 1 -5 -5 523870 12904.7 8
 1 5 5 487080 12951.5 6
 1 -5 -5 488681 13118.7 1
 1 -5 -5 481796 13121.5 5
 -1 -5 -5 488485 13009.7 1
 -1 -5 5 505717 12864.2 8
 1 5 5 492027 12983.3 4
 -1 5 5 506978 13202.6 3
 -1 -5 7 93663.2 2941.9 6
 1 -5 -7 102110 2992.01 2
 -1 5 7 104410 2699.19 7
 -1 5 7 98432.8 3111.99 3
 1 5 7 91677.3 2763.36 4
 1 -5 -7 100616 2869 5
 -1 -5 -7 91229.7 2794.27 5
 1 5 -7 90943.3 2934.51 5
 -1 -5 -7 97772.1 2827.85 1
 -1 -5 -7 91664.5 2711.08 2
 -1 -5 -7 96389.8 3051.91 8
 1 -5 -7 106290 2963.92 1
 1 5 7 94557 2912.99 6
 -1 -5 7 89558.7 2636.58 8
 1 -5 -7 97228.7 2658.39 8
 1 5 -7 93741.8 2710 2
 -1 -5 9 12359.7 1148.51 6
 1 5 -9 13351.6 848.94 2
 1 -5 -9 12496.7 1042.08 1
 -1 -5 -9 12105.4 1260.25 8
 1 5 -9 14129.7 1205.66 5
 -1 -5 -9 11906.3 859.417 2
 1 5 9 11532.8 796.067 4
 1 -5 -9 12703.2 758.765 8
 1 -5 -9 12266.1 908.542 5
 -1 5 9 11728.2 712.814 7
 -1 5 9 11301.5 1386.76 3
 1 -5 -9 12010.1 1224.04 2
 -1 -5 -9 10388.8 972.144 5
 1 5 9 11405.6 1173.42 6
 -1 -5 -9 13189 978.8 1
 1 5 11 4155.02 1382.19 6
 1 -5 -11 5828.08 1140.38 1
 -1 -5 11 2810.12 1306.97 6
 1 5 -11 1553.53 1395.82 5
 1 -5 -11 3611.83 940.919 8
 -1 5 11 4200.66 702.409 7
 -1 5 11 4209.77 1163.11 6
 1 -5 -11 2747.78 1310.91 2
 -1 -5 -11 4001.05 1294.81 5
 -1 -5 -11 4146.56 975.044 2
 -1 -5 -11 1859.15 922.23 1
 1 -5 -11 2600.28 953.732 5
 1 5 11 3862.1 771.499 4
 -1 -5 -11 3919.61 1361.35 8
 1 5 -11 3652.22 922.679 2
 -1 -5 -13 12344.5 1475.53 1
 1 -5 -13 16655.6 1672.21 1
 1 5 13 9565.5 1153 4
 -1 5 13 14251.3 1032.81 7
 1 5 15 22678 2179.32 6
 -1 5 15 24247.1 1235.95 4
 1 5 -15 20253.3 2253.04 5
 1 5 15 18583.5 1255.95 4
 -1 5 15 25152.8 2017.04 6
 -1 -5 -15 25781.7 1460.33 1
 -1 -5 -15 18252.5 1923.62 5
 -1 -5 15 23712.7 2121.06 6
 1 -5 -15 24176.6 1795.35 8
 1 -5 -15 25276.1 1928.68 2
 -1 -5 -15 19789.5 1540.23 2
 1 -5 -15 27216.7 1645.82 5
 1 5 -15 22305.4 1554.9 2
 -1 5 15 25566.5 1179.01 7
 1 -5 -15 25882.9 1685.94 1
 -1 -5 -17 2032.13 1327.06 2
 1 5 -17 2737.23 1326.33 2
 1 -5 -17 2445.07 1601.09 2
 1 -5 -17 3311.64 1466.14 1
 -1 -5 17 3748.31 1906.33 6
 -1 5 17 4008.23 885.73 4
 1 5 -17 4386.83 2034.22 5
 -1 -5 -17 2600.46 1239.08 1
 -1 -5 -17 5396.42 1860.67 5
 1 -5 -17 4552.37 1498.21 8
 1 -5 -17 4531.58 1454.38 5
 -1 5 17 3422.97 941.591 7
 -1 5 17 3239.36 2045.91 6
 1 5 17 4575.62 2002.8 6
 1 -5 -19 11421.7 1808.77 5
 -1 -5 -19 12220.9 1698.04 2
 1 -5 -19 13565 1801.1 1
 1 -5 -21 -587.639 1759.92 1
 1 5 21 -2043.15 2429.11 6
 1 5 -21 -780.521 1544.7 2
 -1 5 21 -1681.88 1123.24 7
 1 -5 -21 445.549 1739.09 5
 1 5 -21 -4205.35 2559.43 5
 -1 -5 -21 326.225 1525.45 2
 1 -5 -21 3182.66 1862.26 2
 -1 -5 21 930.756 2286.67 6
 -1 -5 -21 -2819.31 2318.75 5
 -1 5 21 1393.74 2749.14 6
 1 7 -1 6518.6 612.754 7
 -1 -7 1 7710.34 611.305 8
 -1 -7 -1 6414.45 954.185 1
 1 7 1 5616.69 610.791 7
 -1 -7 -1 7179.75 636.879 8
 -1 -7 1 6653.15 936.133 1
 -1 -7 3 808.062 834.566 1
 -1 -7 -3 -238.142 400.437 5
 1 -7 -3 888.887 660.199 8
 1 7 3 772.022 574.19 3
 1 7 -3 131.439 527.636 7
 -1 -7 3 442.391 469.726 8
 -1 -7 -3 911.032 862.974 1
 -1 7 3 43.5914 634.392 7
 -1 -7 -3 97.9276 460.905 2
 -1 -7 -3 508.237 633.569 8
 1 7 3 -314.67 552.21 7
 1 7 5 14384.8 814.807 6
 -1 7 5 13802.4 1323.2 3
 -1 -7 -5 13953.2 690.611 5
 -1 -7 -5 14743 790.828 2
 -1 -7 5 13270.3 755.73 8
 -1 -7 -5 13697.1 1186.38 1
 1 7 -5 12822.5 852.376 7
 1 -7 -5 14800.8 824.205 8
 1 -7 -5 12119.6 1167.65 1
 -1 7 5 13617.8 862.442 7
 -1 -7 -5 13601.9 1035.1 8
 -1 -7 5 14513.6 1186.85 1
 1 -7 -7 224422 5980 2
 1 7 7 212577 5780.73 6
 1 -7 -7 225127 5692.81 8
 -1 -7 -7 215528 5671.8 5
 1 -7 -7 225629 6045.77 5
 -1 -7 -7 212064 5690.64 2
 -1 -7 -7 208548 5967.22 1
 -1 -7 -7 215390 6072.47 8
 1 -7 -7 221221 6047.15 1
 -1 -7 7 212438 5681.08 8
 -1 7 7 218404 5717.11 7
 1 7 -7 175549 5797.98 7
 -1 7 7 209352 6099.22 3
 1 7 -7 186185 5911.84 5
 1 -7 -9 8218.76 1482.88 2
 -1 -7 -9 5507.75 925.203 2
 -1 7 9 7480.94 1565.74 3
 1 -7 -9 6868.26 850.589 8
 -1 -7 -9 7319.13 1292.32 1
 -1 7 9 6166.7 845.463 7
 1 -7 -9 6589.05 1070.21 5
 -1 -7 -9 3882.47 1582 8
 -1 -7 -9 4576.84 868.003 5
 1 7 9 5825.34 1339.35 6
 -1 -7 9 6921.4 912.376 8
 1 7 9 5801 1005.46 4
 1 7 -9 3284.09 1437.73 5
 1 -7 -9 5762.61 1281.96 1
 -1 -7 -11 -2390.7 1451.99 2
 -1 -7 -11 436.909 1544.79 5
 1 -7 -11 -3982.5 1741.1 1
 1 -7 -13 25058.5 1571.24 5
 -1 -7 -13 21173.2 1729.4 1
 1 -7 -13 23399.7 1842.25 1
 1 -7 -13 22644.3 1530.1 8
 -1 7 13 22985.7 2404.02 3
 1 7 13 22214.3 1336.4 4
 -1 7 13 24473.5 1247.11 7
 -1 -7 -13 19709 2111.97 8
 -1 -7 15 15943.9 1979.69 6
 1 7 15 11797.7 2038.89 6
 1 -7 -15 14857.3 1726.83 1
 1 -7 -15 14421.4 1485.03 5
 -1 -7 -15 15311.2 1696.27 1
 -1 -7 -15 13065.1 1460.29 2
 1 -7 -15 13078.8 1913.69 2
 -1 7 15 15253.4 1771.92 6
 1 -7 -15 14334 1949.93 8
 -1 7 15 13146.4 1120.16 7
 1 7 -15 8950.93 2126.3 5
 -1 -7 -15 15658.3 1684.3 5
 1 -7 -17 8709.55 1879.2 2
 -1 7 17 8087.13 1102.93 7
 -1 7 17 8395.38 1232.08 4
 -1 -7 17 4788.02 1938.44 6
 -1 -7 -17 6293.56 1512.54 2
 1 -7 -17 7345.69 1530.53 5
 1 -7 -17 9405.62 1807.06 1
 -1 -7 -17 8064.12 1792.08 5
 1 -7 -17 9756.23 2027.84 8
 1 7 -17 6330.65 2327.65 5
 -1 7 17 7662.94 1979.75 6
 1 7 17 8010 2191.68 6
 1 -7 -19 520.387 1851.86 2
 -1 7 19 -795.605 2343.64 6
 1 7 19 -3571.62 2337.99 6
 -1 -7 -19 969.923 1503.51 2
 1 -7 -19 -1160.14 1590.6 5
 -1 7 19 -250.831 1133.52 4
 -1 -7 -19 -348.188 1890.05 5
 1 -7 -19 -779.346 1826.75 1
 1 7 -19 2136.2 2519.25 5
 1 -7 -19 -2053.84 2055.04 8
 -1 7 19 254.313 1137.41 7
 -1 -7 19 71.4956 2122.53 6
 1 9 -1 584.63 713.181 7
 -1 -9 -1 134.88 1210.77 1
 -1 -9 -1 631.735 684.578 8
 -1 -9 1 344.484 617.407 8
 -1 -9 1 -39.7952 1164.06 1
 1 9 1 433.72 699.555 7
 1 9 3 4487.17 792.558 7
 1 -9 -3 2689.33 1123.26 1
 -1 -9 3 4630.81 710.778 8
 -1 -9 3 3670.37 1227.83 1
 -1 -9 -3 2939.72 1267.62 1
 -1 -9 -3 3290.55 706.084 2
 -1 -9 -3 3244.47 831.3 8
 1 -9 -3 4543.02 805.116 8
 1 9 -3 3320.71 809.639 7
 -1 9 3 3169.41 954.079 7
 -1 -9 -5 15553.8 1569.83 1
 -1 -9 -5 15117.3 1032.22 2
 1 -9 -5 16338.5 1540.4 1
 -1 -9 5 16049.5 969.35 8
 -1 -9 -5 16572.3 922.797 5
 1 -9 -5 16867.8 1060.74 8
 -1 -9 -5 15594.4 1229.58 8
 1 9 5 13774.5 1207.72 3
 -1 9 5 14997.3 1116.62 7
 1 9 -5 18769 1136.77 7
 1 9 5 15015.5 1070.34 7
 -1 -9 5 18610.8 1588.9 1
 1 9 5 16273.1 921.426 6
 1 9 7 12761.8 1152.65 6
 -1 9 7 9165.3 1714.26 3
 -1 -9 -7 9220.64 1646.39 1
 -1 -9 7 10827.6 930.425 8
 1 -9 -7 12788.3 1018 8
 -1 -9 -7 10284.5 880.155 5
 1 -9 -7 12458.8 1480.99 2
 -1 -9 -7 10785.1 1081.13 2
 1 -9 -7 11524.9 1557.86 1
 1 9 7 9578.12 1101.98 7
 1 9 -7 7650.34 1224.28 7
 -1 9 7 11319.4 1102.5 7
 1 -9 -7 10059.8 1715.37 5
 1 -9 -9 93016.6 3609.84 1
 1 -9 -11 3950.24 1651.16 1
 1 9 -11 1592.69 1853.97 5
 1 9 11 2436 1519.34 6
 1 -9 -11 2098.7 1144.85 8
 -1 -9 -11 4136.16 1042.3 5
 -1 -9 11 4036.04 1112.18 8
 -1 -9 -11 2248.82 1225.87 2
 -1 9 11 2533.3 1054.02 7
 -1 9 13 10385.4 2223.29 3
 1 -9 -13 10862.3 1459.25 5
 1 -9 -13 12248.3 1888.89 1
 1 -9 -13 11179.3 1401.74 8
 -1 9 13 11397.2 1156.68 7
 -1 9 15 12668.8 1872.71 6
 1 9 15 7361.63 2122.42 6
 -1 9 15 12415.7 2538.05 3
 1 -9 -15 15095.9 1682.66 5
 1 -9 -15 14788.3 2020.21 2
 -1 -9 -15 13899.3 1587 2
 1 -9 -15 14014.7 2015.79 1
 -1 -9 -15 10826.1 1525.9 5
 -1 -9 -15 12684 2415.23 8
 1 9 -15 6027.66 2252.27 5
 -1 9 15 12977 1269.58 7
 1 9 15 14185 1478.68 4
 -1 -9 -17 531.302 2061.62 1
 -1 9 17 -256.082 1942.73 6
 -1 9 17 4905.71 2840.87 3
 1 9 17 6181.46 1408.87 4
 1 9 -17 8019.28 2827.37 5
 1 9 17 6735.03 2382.84 6
 -1 -9 -19 1769.86 2283.88 8
 1 9 19 329.573 1314.92 4
 -1 -9 -19 2610.76 1658.41 2
 -1 9 19 2451.14 2234.16 6
 -1 -9 -19 2167.24 2131.35 1
 1 9 19 1314.57 2391.4 6
 1 -9 -19 2806.86 1693.28 5
 -1 -9 -19 1893.84 1778.34 5
 1 -9 -19 2741.63 2137.76 2
 1 9 -19 3764.25 2631.37 5
 1 11 7 26968.3 1375.5 6
 -1 -11 -7 29499 1994.44 8
 -1 -11 -7 21999.4 1352.32 5
 -1 -11 -7 26819.4 1502.43 2
 1 11 7 22083.3 1761.21 3
 1 11 9 4806.69 1326.51 6
 1 11 9 3118.56 1719.51 3
 1 -11 -9 1525.95 1942.43 5
 -1 -11 -9 2231.81 1036.11 5
 1 -11 -9 1543.34 1689.57 2
 -1 -11 -9 2370.14 1891.26 8
 -1 11 9 3353.51 1936.7 3
 -1 -11 -9 2826.56 1224.79 2
 1 11 9 2726.56 1188.59 7
 -1 -11 -9 -286.905 1939.9 1
 -1 -11 -11 -655.599 1254.49 2
 1 11 11 -2435.26 1546.8 6
 -1 -11 -11 1998.53 2021.77 1
 1 -11 -11 530.064 1335.6 8
 -1 -11 -11 -66.145 1921.34 8
 1 11 11 -836.074 1229.8 7
 -1 11 13 5602.72 2222.2 3
 1 -11 -13 3354.43 1557.58 5
 -1 -11 -13 6446.78 2147.7 1
 1 -11 -13 7740.53 1582.55 8
 -1 -11 -13 7657.93 2444.24 8
 1 -11 -13 7465.2 2052.82 2
 1 11 13 6271.68 1661.03 4
 1 11 13 4623.02 1370.51 7
 1 -11 -15 18204.3 2387.68 2
 -1 11 15 16768.5 1990.83 6
 1 11 -17 168.167 2504.79 5
 1 11 17 6922.06 2452.04 6
 1 -11 -17 6298.46 2210.92 1
 1 11 17 4483.45 1638.27 4
 -1 11 17 4316.24 1409.97 7
 1 -11 -17 4622.34 1751.71 5
 -1 -11 -17 2849.46 1580.34 5
 1 -11 -17 5474.07 2234.58 2
 1 -11 -17 7093.03 2291.14 8
 -1 -11 -17 2855.42 2437.41 1
 -1 -11 -17 2658.13 2703.78 8
 -1 11 17 3847.73 2008.56 6
 -1 11 17 3462.1 2799.43 3
 1 11 17 5034 1526.04 7
 -1 -11 -17 3636.45 1687.64 2
 -1 13 1 841.852 1788.17 7
 -1 -13 1 2424.44 1955.59 1
 -1 -13 -1 750.774 1173.15 8
 1 13 -1 349.638 1265.99 7
 -1 -13 -1 1484.42 1937.55 1
 -1 -13 1 2491.87 1113.13 8
 1 -13 -1 2296.41 1263.9 8
 1 13 1 221.016 1249.78 7
 -1 -13 3 2345.64 1973.53 1
 1 13 3 1854.21 1224.99 7
 -1 -13 -3 1848.51 2035.41 1
 1 13 -3 2660.39 1366.17 7
 -1 -13 3 2203.38 1115.99 8
 -1 -13 -3 3505.56 1315.53 8
 1 -13 -3 4331.4 1192.58 8
 -1 13 3 1004.99 1531.91 7
 -1 -13 -5 13868.3 2242.46 1
 1 -13 -5 13737.5 2105.78 1
 -1 -13 -5 13776.9 1403.81 2
 -1 -13 5 12835.3 1287.52 8
 -1 -13 5 10654.6 2138.26 1
 1 13 -5 11357.7 1497.77 7
 -1 -13 -5 13595.7 1551.9 8
 1 -13 -5 14189.7 1382.22 8
 -1 13 5 11806.6 1788.77 7
 1 13 5 13122.8 1434.93 7
 1 13 7 4061.99 1663.94 3
 1 -13 -7 3049.43 1990.59 1
 -1 -13 -7 7790.31 1731.7 5
 -1 -13 -7 11233.2 1688.82 8
 1 13 -7 4486.46 1589.95 7
 -1 13 7 5325.23 1429.17 7
 -1 -13 -7 4954.79 1339.7 2
 -1 -13 7 7955.29 1225.48 8
 1 -13 -7 8959.04 1309.61 8
 1 13 7 5353.46 1337.16 7
 -1 -13 -7 7731.12 2165.93 1
 -1 13 9 1598.51 1326.19 7
 1 13 9 770.177 1297 7
 -1 -13 -9 -377.751 1338.99 5
 1 13 9 -1758.98 1702.53 3
 -1 -13 9 464.913 1081.6 8
 -1 -13 -9 364.873 1774.39 8
 -1 -13 -9 261.689 1389.67 2
 1 -13 -9 1079.73 2020.38 1
 1 -13 -9 1206.41 1241.04 8
 -1 -13 -9 -1050.97 2146.38 1
 1 13 9 502.514 1280.12 6
 -1 -13 -11 410.1 2177.37 8
 -1 -13 -11 1426.96 2293.08 1
 1 13 11 -449.851 1541.85 6
 1 -13 -11 -635.171 2082.08 1
 1 -13 -11 301.267 2295.96 5
 -1 -13 -11 -1871.66 1224.27 5
 -1 13 11 -91.4389 2173.7 3
 -1 -13 11 280.352 1204.03 8
 -1 13 11 -269.635 1362.91 7
 1 -13 -11 1111.71 1373.66 8
 -1 -13 -11 427.517 1456.01 2
 1 13 11 1341.05 1395.87 7
 -1 13 13 -2526.09 2463.87 3
 -1 13 13 -112.788 1465.54 7
 1 -13 -13 -946.095 2224.8 2
 1 -13 -13 1107.01 2161.69 5
 -1 -13 -13 -6618.69 2841.9 8
 1 13 13 1045.59 1478.46 7
 1 -13 -13 322.83 2264.58 1
 -1 -13 -13 -3329.21 2426.26 1
 1 -13 -13 -1212.72 1604.47 8
 1 13 15 8717.54 2177.4 6
 -1 13 15 5045.25 2577.75 3
 1 -13 -15 7147.78 2093.54 5
 -1 -13 -15 4878.88 2554.67 1
 -1 13 15 6640.25 1557.29 7
 -1 -13 -15 5514.14 1512.14 5
 1 -13 -15 5931.41 2289.23 2
 -1 -13 -15 4992.42 2898.9 8
 1 -13 -15 5342.91 1918.34 8
 1 -13 -15 7947.19 2380.59 1
 1 13 15 6628.58 1617.42 7
 -1 -13 -15 5350.26 1750.58 2
 1 13 15 7248.18 2003.76 4
 -1 -15 -1 701.472 2218.87 1
 -1 -15 -1 1086.31 1353.03 8
 -1 -15 1 -578.597 1200.25 8
 -1 -15 1 -35.0387 2087.9 1
 1 15 1 1722.8 1462.29 7
 1 15 -1 -579.938 1422.16 7
 -1 -15 3 1907.77 2214.51 1
 1 -15 -3 2595.43 1342.03 8
 -1 -15 -3 464.816 1503.65 8
 -1 -15 -3 2093.81 2229.64 1
 -1 -15 3 1080.66 1234.31 8
 1 15 3 1042.16 1406.04 7
 1 15 -3 3304.87 1554.08 7
 -1 15 3 1897.53 1758.17 7
 -1 15 5 2842.93 1857 7
 1 -15 -5 2747.1 2121.33 1
 -1 -15 5 4503.87 2206.74 1
 1 15 -5 253.723 1844.68 7
 1 15 5 2337.01 1420.54 7
 -1 -15 -5 2216.15 2361.23 1
 -1 -15 5 3986.84 1286.51 8
 -1 -15 -5 1994.13 1394.71 2
 1 -15 -5 3660.62 1355.72 8
 -1 -15 -5 3021.79 1557.18 8
 -1 -15 -7 -5396.7 2462.37 1
 -1 -15 7 -356.049 1273.03 8
 1 -15 -7 2306.99 1399.1 8
 -1 -15 -7 -2135.93 1796.46 8
 1 -15 -7 -4067.84 2315.25 1
 -1 15 7 -1971.95 1626 7
 -1 -15 -9 -5219.34 2656.45 1
 1 -15 -9 -2496.53 1585.85 8
 1 -15 -9 -5637.36 2473.47 1
 -1 -15 -9 -5322.76 2131.22 5
 -1 15 9 -3102.21 1711.74 7
 -1 -15 -9 -3508.82 1715.1 2
 -1 15 11 -1839.85 2460.63 3
 1 15 11 677.436 1580.32 6
 1 -15 -11 3173.98 1627.97 8
 -1 -15 -11 4145.9 2176.1 8
 -1 -15 11 818.317 1281.71 8
 1 -15 -11 575.763 2304.68 2
 -1 -15 -11 549.341 1709.02 2
 1 -15 -11 2013.05 2410.65 1
 1 15 11 1357.99 1508.04 7
 -1 15 11 200.018 1573.31 7
 -1 -15 -11 1517.27 2520.85 1
 1 17 -1 -1982.15 1756.89 7
 -1 -17 -1 -1945.36 2482.13 1
 1 17 1 -1054.62 1675.06 7
 -1 -17 1 -3098.27 1493.53 8
 -1 -17 1 1739.99 2508.12 1
 -1 -17 -3 -478.143 2573.57 1
 -1 -17 -3 3192.7 1758.79 8
 -1 -17 3 2991.48 1425.64 8
 -1 -17 3 2579.35 2509.04 1
 1 -17 -3 652.435 1452.93 8
 1 17 3 4710.04 1693.06 7
 1 17 -3 1948.77 1748.68 7
 -1 17 3 1463.85 1970.86 7
 -1 -17 5 2972.42 2453.78 1
 -1 -17 -5 1666.98 1589.68 2
 1 17 -5 4472.15 2104.57 7
 1 -17 -5 5242.03 2391.11 1
 -1 -17 -5 1108.17 1768.27 8
 -1 -17 -5 5304.03 2612.68 1
 -1 -17 5 2445.93 1467.63 8
 1 -17 -5 135.816 1487.97 8
 1 17 5 -932.712 1616.79 7
 -1 17 5 2610.99 2043.26 7
 1 -17 -7 -210.27 2427.79 1
 1 17 7 274.804 1654.43 7
 -1 -17 7 596.883 1375.66 8
 -1 17 7 2355.26 2128.17 7
 -1 -17 -7 854.665 2648.14 1
 -1 -17 -7 2128.03 1700.83 2
 -1 -17 -7 3479.16 1969.86 8
 1 -17 -7 -2126.52 1585.84 8
 1 17 -7 674.149 2339.47 7
 -2 0 4 162.754 717.587 3
 2 0 -4 -22.2817 717.64 5
 2 0 -6 28550.1 1139.62 5
 2 0 -6 26080.6 1226.87 2
 -2 0 6 28809.3 1348 3
 -2 0 8 599.828 924.365 3
 2 0 -8 74.6122 542.146 5
 2 0 -8 671.037 829.934 2
 -2 0 10 4933.76 898.108 6
 2 0 -10 4499.88 1034.01 2
 2 0 -10 3965.91 746.069 5
 -2 0 12 -781.711 1189.14 6
 2 0 -12 -667.726 1284.18 2
 -2 0 16 -470.281 1839.64 6
 2 0 -16 -2250.79 1303.71 5
 2 0 -16 -159.157 1475.57 2
 2 0 -18 13877.9 1753.19 5
 2 0 -18 13873.7 1888.08 2
 -2 0 18 13323.7 2230.05 6
 2 2 -2 13747 529.034 4
 2 2 -4 30470.3 1115.52 5
 2 2 -4 29527.8 1176.96 2
 -2 -2 4 30153.5 1086.94 8
 -2 2 4 27445.5 1537.93 3
 -2 2 6 5486.4 912.234 3
 -2 -2 6 4962.62 822.669 3
 2 2 -6 5665.13 531.324 5
 2 2 -6 4945.54 707.805 2
 2 -2 -6 5047.37 788.362 2
 2 -2 -6 4987.82 731.626 5
 -2 -2 8 11721.7 844.396 6
 2 -2 -8 11546.5 850.162 5
 2 2 -8 11768.2 751.661 5
 2 -2 -8 11686.3 1092.14 2
 2 2 -8 10538.3 918.937 2
 -2 2 8 11937.7 1192.65 3
 -2 -2 10 1545.3 871.836 6
 -2 2 10 1866.28 1278.46 3
 2 -2 -10 1206.47 1110.49 2
 2 -2 -10 -199.59 727.042 5
 2 2 -10 854.128 714.169 5
 2 2 -10 -562.244 896.683 2
 -2 -2 12 20540.1 1561.65 6
 2 2 -12 18185.8 1402.5 2
 -2 2 14 3229.31 1522.27 6
 -2 2 14 551.436 412.249 4
 2 -2 -14 1465.32 1207.17 5
 2 2 -14 2921.74 1263.21 5
 2 -2 -14 1285.98 1599.38 2
 -2 2 16 462.394 440.705 7
 -2 2 16 -2238.2 1750.8 6
 -2 -2 16 -24.8218 2010.23 6
 2 -2 -16 64.9621 685.964 1
 2 -2 -16 989.067 1285.73 5
 2 2 -16 138.358 1334.07 5
 2 -2 -16 -747.352 1607.29 2
 -2 -2 -16 930.936 2151.86 5
 2 2 -16 325.864 1365.18 2
 -2 2 18 278.342 1920.39 6
 -2 -2 18 618.033 2186.56 6
 2 -2 -18 687.624 1438.4 5
 2 2 -18 -547.794 1511.89 5
 -2 -2 -18 -2108.96 2396.02 5
 2 -2 -18 -986.767 1667.7 2
 2 -2 -18 229.602 791.614 1
 -2 2 18 150.015 477.711 7
 2 2 -18 -2361.34 1563.84 2
 -2 2 20 2602.74 2511.95 6
 -2 -2 20 6571.43 2670.37 6
 -2 2 20 4233.26 639.478 7
 2 2 -20 12429 1869.25 2
 2 -2 -20 7484.5 1895.51 5
 2 2 -20 10273.4 1965.96 5
 2 -2 -20 8246.21 2095.29 2
 -2 -4 0 1568.11 840.484 8
 -2 -4 0 1565.23 524.284 1
 2 4 0 902.053 488.619 4
 -2 -4 -2 124231 3347.62 1
 -2 -4 2 122157 3367.42 1
 2 4 -2 119961 3300.51 4
 2 4 2 120347 3327.05 4
 -2 -4 -2 123234 3585 8
 -2 -4 2 112889 3479.5 8
 -2 -4 -4 22909.7 1227.46 8
 2 4 -4 25524.5 853.86 5
 2 4 -4 23826.3 963.762 2
 -2 -4 4 21964 989.055 1
 -2 -4 4 23646.3 1098.15 8
 2 4 4 22905 940.986 4
 -2 -4 4 26620.8 1049.98 3
 -2 4 6 11499.4 1201.32 3
 2 4 -6 11817.2 655.974 5
 2 4 -6 12920 820.394 2
 -2 -4 -6 8774.75 980.593 8
 -2 -4 6 11051.9 737.624 6
 -2 -4 6 11686.9 810.214 1
 -2 -4 6 11194.8 667.871 8
 2 -4 -6 10292.7 1209.6 5
 2 4 6 10412.7 678.202 4
 2 4 -6 12125.8 574.087 7
 -2 -4 8 398.781 751.364 6
 2 4 8 858.232 520.292 4
 -2 4 8 1266.98 1092.13 3
 2 -4 -8 1251.03 869.925 5
 -2 -4 8 1351.33 677.301 1
 -2 -4 8 1923.32 490.914 8
 2 4 -8 1156.38 601.945 5
 2 -4 -8 356.023 946.086 2
 -2 -4 -8 1311.02 974.49 5
 2 -4 -8 1357.57 588.945 8
 2 4 -8 1948.72 719.305 2
 2 4 -8 1276.38 421.402 7
 -2 -4 10 18256 1378.76 6
 2 4 10 12531.1 1436.66 6
 2 -4 -10 18919.5 1229.55 5
 2 -4 -10 18808.3 1607.3 2
 2 4 -10 19229.5 1201.89 5
 -2 -4 -10 16308.9 1692.6 5
 2 4 -10 19147.7 1196.84 2
 2 -4 -10 18364.3 816.12 8
 -2 -4 10 17426.1 730.517 8
 -2 4 10 17050.2 1693.04 3
 2 -4 -12 -1648.8 1020.88 1
 2 4 -12 -1430.22 1316.76 5
 -2 4 12 -740.503 862.853 7
 -2 -4 -14 8501.85 2198.82 5
 -2 4 14 15065.4 2257.12 3
 2 -4 -14 13061.9 1394.64 5
 2 -4 -14 14336.1 1904 2
 -2 -4 14 9022.52 575.179 8
 2 -4 -14 9928.65 1161.6 1
 2 -4 -14 11689.7 1183.72 8
 -2 4 14 11729 865.081 7
 -2 4 14 15671.8 1657.28 6
 2 4 -16 -297.588 1328.65 2
 -2 4 16 -747.754 1675.53 6
 2 -4 -16 2355.54 1811.13 2
 2 4 16 -90.9142 1714.49 6
 -2 -4 -16 598.872 2266.09 5
 2 4 -16 -513.377 1513.84 5
 -2 4 16 -790.271 795.427 4
 2 -4 -16 -1015.43 1311.52 5
 -2 -4 16 -540.94 1980.17 6
 2 -4 -16 694.273 1305.45 8
 -2 -4 16 719.591 461.022 8
 2 -4 -16 656.28 1106.14 1
 -2 4 16 -910.064 732.775 7
 2 4 -18 8023.94 1612.25 2
 -2 4 18 7393.5 2085.91 6
 -2 4 18 4831.86 829.847 7
 2 -4 -18 3874.72 1310.25 8
 -2 -4 18 4378.95 2217.07 6
 2 4 18 6472.96 2039.11 6
 2 -4 -18 6323.86 1282.24 1
 -2 4 18 5680.62 796.769 4
 2 -4 -18 7412.47 1550.6 5
 2 4 -18 6336.28 1779.93 5
 2 -4 -18 5802.22 1942.16 2
 -2 -4 -18 1531.82 2407.59 5
 2 4 -20 1987.79 1586.36 2
 -2 4 20 1776.79 2232.7 6
 -2 -4 20 4177.5 2396.59 6
 2 4 20 965.915 2122.85 6
 2 -4 -20 -249.571 1903.13 2
 2 -4 -20 -1825.58 1668.04 5
 -2 4 20 666.886 770.853 4
 2 4 -20 1856.46 1936.97 5
 -2 -4 -20 2449.57 2713.63 5
 -2 4 20 182.213 795.498 7
 -2 -6 0 44850.5 1690.34 1
 -2 -6 0 45809.8 1803.43 8
 2 6 2 7369.13 711.828 4
 -2 -6 -2 7629.19 838.644 1
 -2 -6 2 7671.42 892.423 1
 -2 -6 2 7088.24 882.17 8
 -2 -6 -2 7982.36 1087.1 8
 2 6 -2 6704.39 619.258 7
 -2 -6 4 4284.74 637.548 6
 2 6 -4 5012.34 437.566 5
 2 6 -4 4213.07 468.146 2
 -2 -6 4 4545.2 906.702 1
 -2 -6 -4 4617.28 1064.35 8
 -2 -6 -4 3968.09 702.489 5
 -2 -6 4 3873.36 720.094 8
 2 6 -4 4162.43 564.143 7
 -2 -6 -4 4685.98 748.62 1
 2 6 4 4350.1 661.041 4
 -2 6 6 -96.9616 1226.47 3
 -2 -6 6 2122.49 909.334 1
 -2 -6 6 1257.88 791.516 6
 2 6 6 -121.634 700.943 6
 2 6 -6 1100.25 584.868 5
 -2 -6 -6 918.441 825.683 5
 -2 -6 6 1540.01 573.671 8
 2 6 -6 1589.44 580.067 2
 -2 -6 -6 1119.77 695.022 1
 2 6 6 1317.44 636.166 4
 -2 -6 -6 1652.75 1133.95 8
 2 6 -6 1446.65 552.488 7
 2 6 8 60342.1 2288.61 6
 2 -6 -8 59531.2 2549.14 5
 2 -6 -8 65800.6 2508.33 2
 2 6 -8 60202 2057.54 5
 -2 -6 -8 68445.7 2184.54 1
 -2 -6 -8 57719.5 2361.53 5
 2 6 -8 63432.4 2023.56 2
 2 -6 -8 68536.6 2034.46 8
 -2 -6 8 71126.9 2332.82 1
 -2 -6 -8 60483.4 2561.5 8
 -2 -6 8 58332.2 1889.97 8
 -2 -6 8 60215.6 2278.26 6
 2 6 8 68329.4 2106.52 4
 2 6 -8 65753.6 1954.24 7
 -2 6 8 60330.6 2690.19 3
 2 6 10 10312.6 1430.6 6
 2 6 10 11360.3 1020.46 4
 2 -6 -10 13138.9 1666.61 2
 -2 -6 -10 11282.1 1165.58 1
 2 6 -10 15654.4 1291.12 5
 2 6 -10 14614.1 1134.29 2
 -2 -6 -10 11129.5 992.884 2
 -2 -6 -10 12101.8 1694.64 8
 -2 -6 10 11922.6 769.987 8
 2 -6 -10 11476.7 869.6 8
 2 6 -10 13366.2 1049.5 7
 -2 6 10 9130.61 1043.31 7
 -2 -6 10 12676.9 1531.56 6
 2 6 12 64938.3 3060.15 6
 2 -6 -12 66404.6 2717.21 1
 -2 -6 -12 79637.5 2635.44 1
 2 6 -12 80018 2823.95 5
 -2 -6 -12 59339.8 3109.64 5
 2 6 -12 77671.4 2544.7 2
 -2 -6 -12 66945.7 2522.78 2
 -2 -6 -12 53225.4 3048.09 8
 -2 -6 12 74053.1 3058.91 6
 2 -6 -12 83350.1 2347.7 8
 -2 6 12 68704.7 2328.08 7
 2 6 12 77884.8 2521.6 4
 -2 -6 12 70852.5 2182.28 8
 -2 6 12 95974.2 3501.22 3
 -2 6 14 -999.855 2139.72 3
 2 -6 -14 -700.347 1018.7 8
 2 -6 -14 1801.1 1885.66 2
 2 -6 -14 -1246.16 1347.01 5
 2 -6 -14 226.327 1270.88 1
 -2 -6 -14 -105.988 1152.69 1
 -2 -6 14 324.755 662.093 8
 -2 6 14 -338.751 898.999 7
 2 -6 -16 1445.67 1962.06 2
 2 6 -16 609.674 1310.78 2
 -2 -6 16 965.847 1895.99 6
 2 6 16 -1095.97 1794.49 6
 -2 -6 -16 927.316 1217.11 2
 -2 6 16 -1399.51 2342.22 3
 2 -6 -16 1068.72 1386.65 5
 2 6 -16 1415.05 1724.18 5
 -2 -6 -16 27.2483 2143.72 5
 -2 -6 16 1552.34 695.97 8
 2 -6 -16 2358.67 1395.38 8
 -2 6 16 1348.41 1675.06 6
 -2 6 16 1335 903.497 7
 2 -6 -16 686.969 1363.48 1
 -2 6 18 1417.64 2014.66 6
 2 6 -18 1688.22 1568.04 2
 -2 -6 18 -1304.04 2203.38 6
 2 6 18 -3201.51 2093.2 6
 -2 -6 -18 -2096.69 1424.86 2
 2 -6 -18 -5313.73 2225.92 2
 2 -6 -18 -3527.95 1637.32 1
 -2 6 20 6497.86 2411.41 6
 2 6 -20 5418.27 1606.69 2
 -2 -6 20 6764.16 2366.36 6
 2 6 20 5090.3 2265.16 6
 -2 -6 -20 5765.2 1578.3 2
 -2 -6 -20 5607.26 1588.85 1
 -2 6 20 4530.4 1078.55 7
 2 -6 -20 1667.83 1627.04 1
 2 -6 -20 6361.11 1830.71 5
 2 6 -20 8205.62 2260.71 5
 -2 -6 -20 3446.15 2499.26 5
 -2 6 20 3426.44 1092.91 4
 2 -6 -20 2614.51 2145.17 2
 2 -6 -20 3809.23 1870.13 8
 -2 -8 0 -332.585 1052.32 1
 -2 -8 0 364.472 851.563 8
 2 8 0 -638.645 650.263 7
 -2 -8 -2 4380.36 1140.02 1
 -2 -8 2 4868.39 1160.86 1
 -2 -8 2 4365.85 839.066 8
 -2 -8 -2 3758.09 1102.08 8
 2 8 -2 5548.42 733.091 7
 2 8 2 3722.58 742.548 7
 -2 -8 -4 30.9454 1087.57 1
 -2 -8 4 -9.33116 710.405 8
 -2 -8 -4 -279.617 404.541 2
 2 8 4 -371.42 617.724 6
 -2 -8 -4 458.616 491.53 5
 2 8 -4 -259 554.321 5
 -2 -8 -4 1084.25 1309.03 8
 2 8 -4 497.373 660.894 7
 -2 -8 4 -499.164 1133.35 1
 2 8 4 13.2563 881.136 4
 -2 -8 -6 -1310.8 1239.61 1
 -2 -8 -6 437.981 560.976 2
 2 8 6 1653.59 868.318 6
 -2 -8 6 1476.02 871.191 6
 -2 -8 6 887.45 1304.19 1
 -2 -8 -6 -177.642 746.483 5
 2 8 -6 896.986 837.488 5
 -2 -8 6 -27.1764 786.661 8
 2 -8 -6 726.663 950.668 8
 -2 -8 -6 -1132.61 1609.8 8
 2 8 6 786.569 949.154 4
 2 8 -6 494.413 772.772 7
 2 8 8 11379.7 1336.05 6
 -2 -8 8 12506.1 1344.77 6
 -2 8 8 9401.02 2012.02 3
 -2 -8 -8 10154.6 1146.21 5
 2 8 -8 13771 1279.8 5
 2 -8 -8 9732.56 1944.28 5
 -2 -8 -8 11144.6 1498.39 1
 -2 -8 -8 9847.62 921.525 2
 2 8 -8 12849.6 986.605 2
 -2 -8 8 12034.3 971.19 8
 2 -8 -8 12819.5 1120.73 8
 2 8 -8 10044.4 1072.39 7
 -2 8 8 7361.24 1367.21 7
 2 8 10 92808.8 3559.4 6
 -2 -8 10 106182 3600 6
 -2 -8 -10 91239.6 3314.02 5
 2 8 -10 101636 3374.4 5
 -2 -8 -10 99582.2 3074.47 2
 2 8 -10 112634 3131.54 2
 -2 -8 10 102040 2949.62 8
 2 -8 -10 109332 3136.08 8
 2 8 -10 92003.1 3246.83 7
 -2 8 10 90411.8 3259.86 7
 -2 -8 -12 -381.021 979.149 2
 -2 8 12 635.058 2014.43 3
 2 8 12 167.453 1509.05 6
 -2 -8 12 1063.69 1486.97 6
 2 8 -12 -174.609 1058.8 2
 2 -8 -12 422.897 1603.22 5
 2 -8 -12 -1035.75 1407.65 1
 -2 -8 -12 -1135.95 1382 5
 2 8 -12 1133.34 1464.48 5
 2 -8 -12 -248.491 918.465 8
 -2 -8 12 339.71 776.726 8
 -2 8 12 -21.2503 1003.83 7
 -2 8 14 1572.24 2179.45 3
 2 -8 -14 3443.76 1558.38 5
 2 -8 -14 1983.8 1984.06 2
 -2 -8 -14 2339.97 1992.87 8
 2 -8 -14 3629.06 1139.4 8
 2 -8 -14 2174.37 1540.78 1
 -2 -8 14 3750.41 850.249 8
 2 8 14 4296.05 1162.16 4
 -2 8 14 1976 1101.78 7
 -2 -8 -16 -1987.86 1995.83 8
 -2 -8 16 -336.879 827.017 8
 -2 -8 -16 269.872 1235.18 2
 2 8 16 1035.87 1888.48 6
 -2 -8 16 -114.758 1829.89 6
 2 8 -16 -1967.26 1348.37 2
 -2 8 16 3387.8 2447.96 3
 -2 8 16 -546.337 1069.16 7
 2 -8 -16 -724.435 1565.68 1
 2 -8 -16 -1034.38 2065.19 2
 2 -8 -16 553.825 1539.63 5
 2 8 -16 -3191.5 1901.2 5
 2 8 16 662.057 1166.85 4
 2 -8 -16 124.943 1439.52 8
 -2 -8 -16 -172.452 1792.86 5
 -2 -8 -16 35.6805 1594.11 1
 -2 8 18 210.023 2018.79 6
 2 8 18 4291.49 2141.82 6
 -2 -8 -18 3092.86 1452.81 2
 -2 -8 18 2350.22 2100.98 6
 2 8 -18 1689.74 1452.13 2
 -2 8 18 2686.21 2744.75 3
 2 -8 -18 2658.51 1749.15 5
 2 8 18 1665.4 1320.59 4
 2 -8 -18 1436.46 2204.22 2
 -2 -8 -18 2300.82 2061.42 5
 2 8 -18 1603.14 2016.39 5
 2 -8 -18 48.8591 1797.92 8
 -2 -8 18 2795.85 971.116 8
 -2 -8 -18 3115.36 1797.27 1
 -2 8 18 1470.16 1171.33 7
 2 -8 -18 3105.16 1781.55 1
 -2 -10 0 13419.1 1734.71 1
 2 10 0 11372 1115.78 7
 -2 -10 2 1921.42 1576.6 1
 2 10 -2 342.219 910.155 7
 2 10 4 -697.908 959.97 3
 -2 -10 4 -432.924 1026.83 8
 2 10 6 59033 1692.63 6
 -2 -10 -6 3386.25 946.257 5
 2 10 8 25945.4 1676.04 6
 -2 -10 -8 24683.1 1264.44 5
 2 10 -8 24700.9 1662.41 5
 -2 -10 -8 28236.7 1289.49 2
 -2 -10 8 28407.9 2171.13 1
 -2 -10 -8 26703.6 2456.78 8
 -2 -10 8 21086.7 1271.9 8
 2 10 8 28147.3 1745.86 4
 -2 10 8 20949.7 1847.96 7
 2 10 -8 27631.3 1556.16 7
 -2 -10 -10 1644.78 969.907 2
 -2 -10 -10 1496.91 1730.59 1
 2 10 10 2323.31 1485.57 6
 -2 -10 -10 1964.07 1028.19 5
 2 10 -10 2983.95 1498.02 5
 -2 -10 -10 -1883.64 2251.19 8
 -2 -10 10 919.136 900.691 8
 2 10 10 753.845 1371.63 4
 2 10 -10 3346.42 1347.68 7
 -2 10 10 -94.8675 1320.52 7
 2 10 12 30227.5 2105.92 6
 -2 -10 12 27222 2029.64 6
 2 -10 -12 32931.5 2560.16 5
 2 -10 -12 27179.6 2425.26 2
 -2 -10 -12 24974.8 1730.59 5
 2 10 -12 24435 2091.05 5
 -2 -10 -12 30307.3 2295.07 1
 -2 -10 -12 27296.2 1532.69 2
 -2 -10 -12 29511.6 2780.97 8
 -2 -10 12 24744.7 1338.78 8
 2 10 12 28760.6 1814.2 4
 -2 10 12 27707.7 2603.83 3
 -2 -10 -14 -3043.29 2407.03 8
 -2 -10 -14 2632.15 1961.83 1
 -2 10 14 -477.764 2309.68 3
 2 -10 -14 195.283 1804.79 5
 2 -10 -14 2400.85 2258.96 2
 -2 -10 14 -76.767 933.833 8
 2 10 14 -273.71 1311.63 4
 -2 -10 -16 -3921.81 2171.99 1
 -2 -10 -16 -2339.03 1418.48 2
 2 10 16 -1525.33 2081.35 6
 -2 -10 16 -5551.95 2113.02 6
 2 -10 -16 -1360.79 1824.78 5
 -2 -10 -16 -2818.35 1729.87 5
 -2 -10 -16 -6113.04 2635.2 8
 2 10 16 -2343.44 1425.17 4
 2 -10 -16 -3336.91 2440.02 2
 -2 -12 0 -597.367 1354.53 8
 2 12 0 -596.395 1128.46 7
 -2 -12 0 -1859.56 1921.05 1
 -2 -12 -2 12788.2 1558.76 8
 -2 -12 2 15073.8 1463.01 8
 -2 -12 -2 9962.56 2142.4 1
 2 12 2 12923 1356.73 7
 2 12 4 -41.2321 994.836 3
 2 12 4 -176.632 808.139 6
 -2 -12 -4 2101.49 1887.96 1
 2 12 -4 356.459 902.26 5
 -2 -12 -4 1561.43 1604.28 8
 -2 -12 4 -482.888 1128.95 8
 -2 -12 -4 427.275 630.546 2
 2 12 4 2394.28 1199.03 7
 2 12 6 -961.179 1194.38 6
 2 12 6 659.892 1251.1 3
 -2 -12 -6 563.254 867.953 5
 2 12 6 -441.844 1221.82 7
 -2 -12 -6 148.643 1894.06 1
 2 12 -6 818.623 1324.6 5
 -2 -12 6 1167.23 1112.38 8
 -2 -12 -6 1178.93 1944.55 8
 2 -12 -6 402.966 1237.15 8
 -2 -12 -6 -214.674 803.404 2
 -2 -12 -8 458.45 2055.21 1
 -2 -12 -8 -544.879 887.417 5
 2 12 -8 1054.56 1433.78 5
 -2 -12 -8 1282.85 2299.79 8
 2 -12 -8 538.008 1170.98 8
 2 12 8 -1977.24 1297.14 7
 -2 -12 -8 59.0353 947.815 2
 -2 12 8 1676.3 1684.5 7
 -2 12 10 10176 2512.05 3
 2 12 10 13422.8 1757.51 6
 -2 -12 -10 10752 1155.08 5
 2 12 10 11326.2 1508.56 7
 -2 -12 -10 12563.5 1206.56 2
 2 -12 -10 12713.6 1413.8 8
 -2 -12 -10 16344.5 2339.73 1
 -2 -12 -10 15201.2 2623.49 8
 2 12 -10 10301.4 1825.68 5
 2 12 10 11236.5 1817.77 4
 -2 12 10 10854.6 1698.33 7
 -2 -12 -12 -496.54 1219.12 2
 -2 12 12 -346.516 2392.75 3
 2 12 12 -1291.92 1806.92 6
 -2 -12 -12 1396.71 2631.43 8
 -2 -12 -12 -314.993 2179.42 1
 2 -12 -12 581.768 2438.54 5
 2 -12 -12 -3153.29 1939.22 1
 2 -12 -12 1527.83 2164.93 2
 2 -12 -12 -930.448 1248.09 8
 2 12 12 1585.16 1426.57 7
 2 12 12 777.841 1595.44 4
 -2 12 12 -1312.33 1661.23 7
 -2 12 14 831.935 2576.73 3
 -2 -12 -14 -190.605 2332.29 1
 2 -12 -14 -93.3037 2356.39 5
 2 -12 -14 1521.1 2058.65 1
 -2 -12 -14 100.509 1326.8 5
 2 -12 -14 559.047 2451.33 2
 -2 -12 -14 -2697.88 2917.6 8
 2 -12 -14 846.855 1416.02 8
 -2 12 14 -2827.52 1532.55 7
 2 12 14 542.266 1515.12 7
 2 12 14 711.01 1636.45 4
 -2 -12 -16 107.265 1390.23 2
 2 -12 -16 -1165.45 2128.86 5
 2 -12 -16 -620.873 2513.93 2
 -2 -12 -16 -2889.83 2926.44 8
 2 -12 -16 267.01 1603.01 8
 2 -12 -16 1576.36 2193.16 1
 -2 -14 0 20626.6 2479.91 1
 -2 -14 0 15371.3 1670 8
 2 14 0 16065.6 1585.42 7
 -2 -14 -2 60.7357 2206.19 1
 -2 -14 2 1592.19 2155.15 1
 -2 -14 -2 1126.79 1546.92 8
 -2 -14 2 819.794 1339.57 8
 2 14 2 1112 1269.98 7
 2 14 -2 1344.74 1318.3 7
 2 14 4 771.366 754.241 6
 -2 -14 -4 1289.63 1804.84 8
 -2 -14 4 2288.53 1312.15 8
 -2 -14 -4 -656.58 821.404 2
 -2 -14 -4 4168.96 2211.74 1
 2 14 4 1018.97 1279.58 7
 -2 -14 4 2770.72 2205.45 1
 2 14 -4 2785.64 1356.07 7
 -2 -14 -6 2554.74 2172.78 1
 2 14 6 872.009 1413.08 3
 2 14 6 -421.316 1185.45 6
 -2 -14 -6 -1313.55 1482.88 5
 -2 -14 6 -524.179 2073.44 1
 -2 -14 -6 -1746.07 1865.35 8
 -2 -14 6 -180.438 1257.59 8
 2 -14 -6 -481.628 1290.12 8
 -2 -14 -6 538.044 950.682 2
 2 14 6 -1324.82 1375.5 7
 2 14 -6 1596.18 1405.89 7
 -2 -14 -8 5221.95 2357.8 1
 2 14 8 3737.61 1409.21 6
 2 14 8 3534.7 1591.31 3
 -2 -14 -8 3718.74 1294.85 5
 -2 -14 8 3315.11 2254.96 1
 2 14 -8 2227.27 1649.56 5
 -2 -14 -8 3794.53 2294.61 8
 -2 -14 8 5464.87 1242.68 8
 2 -14 -8 4404.68 1410.43 8
 2 14 8 5331.66 1470.09 7
 -2 -14 -8 2300.91 1052.21 2
 2 14 -8 3613.31 1552.52 7
 -2 14 8 5463.15 1985.62 7
 2 14 10 11867 1866.27 6
 2 14 -10 5722.37 1867.94 5
 2 14 10 7384.78 1631.27 7
 -2 14 10 8464.9 1922.76 7
 -2 14 12 7655.32 2779.2 3
 2 14 12 6172.98 2036.81 6
 -2 -14 -12 5048.27 2544.84 1
 2 -14 -12 8830.59 2453.98 2
 -2 -14 -12 8019.08 2948.19 8
 2 -14 -12 5618.35 1507.34 8
 -2 -14 12 6431.44 1318.75 8
 2 14 12 7101.75 1670.28 7
 2 -14 -12 6184.03 2246.07 1
 2 14 12 7203.44 2067.62 4
 -2 14 12 7593.79 1961.18 7
 -2 -14 -12 6051.59 1369.02 2
 -2 -16 0 3543.23 2623.86 1
 -2 -16 2 11681.6 1873.32 8
 -2 -16 4 -4256.19 2629.2 1
 -2 -16 4 924.297 1568.03 8
 2 16 6 -2361.38 1223.68 6
 -2 -16 -6 -2358.34 2150.14 8
 -2 -16 6 -1119.31 1484.31 8
 -2 -16 -6 -246.24 1111.88 2
 2 16 6 -2429.27 1523 7
 -2 -16 6 39.1905 2500.9 1
 -2 -16 -6 -781.362 2545.54 1
 2 16 -6 -464.464 1652.13 7
 2 16 8 395.201 1772.09 3
 2 16 8 60.5703 1500.29 6
 -2 -16 8 1225.53 2450.83 1
 -2 -16 -8 2477.75 1861.69 5
 2 16 -8 199.3 1611.39 5
 -2 -16 -8 1864.4 2594.28 8
 -2 -16 8 747.694 1376.7 8
 2 -16 -8 -1013 1526.43 8
 -2 -16 -8 -968.009 2595.32 1
 -2 -16 -8 -229.815 1196.21 2
 2 16 8 2236.17 1591.14 7
 2 16 -8 -1631.63 2070.14 7
 -2 16 8 28.7762 2200.07 7
 -3 1 5 4450.63 1130.49 3
 -3 -1 5 5157.87 1037.4 3
 3 1 -5 3871.66 1010.03 5
 3 -1 -7 12375.1 1232.2 5
 3 1 -7 13978.5 1049.4 5
 3 1 -7 13818.4 1088.94 2
 -3 1 7 11307 1314.64 3
 -3 -1 7 14169.9 1264.9 3
 -3 1 9 -64.5018 1238.7 3
 -3 -1 9 -175.163 1202.86 3
 3 -1 -9 -311.548 1007.12 5
 3 1 -9 -628.4 810.528 5
 3 -1 -9 -17.6804 1100.43 2
 3 1 -9 -129.983 1112.18 2
 3 -1 -11 1834.36 1569.11 2
 3 1 -11 2582.86 1457.52 2
 3 -1 -13 -3027.07 1421.99 5
 3 1 -13 4622.85 1234.6 5
 -3 1 15 22196.2 1894.76 6
 -3 -1 15 27784.6 1957.86 6
 3 -1 -15 21648.8 1680.01 5
 3 1 -15 26173.8 1687.33 5
 3 -1 -15 24911.3 2160.99 2
 3 1 -15 24676.7 2075.24 2
 -3 1 15 20074.4 2535.23 3
 -3 1 17 20037.9 2058.14 6
 -3 -1 17 17738.9 2094.26 6
 3 -1 -17 18462.6 1742.33 5
 3 1 -17 14232.6 1657.07 5
 3 -1 -17 19447 2207.65 2
 3 1 -17 16383 1999.1 2
 3 3 -3 167.183 330.728 4
 3 3 -5 60684.5 2221.44 5
 3 3 -5 61757.3 2141.32 2
 3 3 -5 65142.5 1860.15 4
 -3 3 7 3919.56 1321.94 3
 -3 -3 7 6596.09 1103.7 3
 3 3 -7 5129.6 771.413 5
 3 3 -7 7293.06 1015 2
 -3 -3 7 6582.31 548.536 1
 3 -3 -7 5301.72 1309.53 5
 3 3 -7 5503.09 465.542 4
 -3 3 9 6487.84 1530.5 3
 -3 -3 9 9503.92 1445.04 3
 3 3 -9 8962.69 918.23 5
 3 3 -9 11143.4 1271.13 2
 -3 -3 9 8550.04 763.668 1
 3 -3 -9 9646.67 1463.42 5
 3 -3 -9 8623.92 1331.19 2
 3 3 -9 8751.16 536.61 4
 3 3 -11 -387.634 998.001 5
 3 -3 -13 19205.5 1588.51 5
 3 -3 -13 21539.2 2176.52 2
 3 -3 -13 14885.4 786.177 8
 -3 3 13 19787.4 2329.16 3
 -3 -3 15 15630.5 1850.99 6
 3 -3 -15 21911.9 1715.65 5
 3 3 -15 18097.3 1554.62 5
 3 -3 -15 16523.4 2108.17 2
 3 3 -15 15421.9 1804.3 2
 3 -3 -15 12480.6 824.403 8
 -3 3 15 18661 2519.62 3
 -3 3 17 9010.82 1839.67 6
 -3 -3 17 6578.7 2033.32 6
 -3 3 17 5934.33 2501.31 3
 3 -3 -17 4610.37 1504.87 5
 3 3 -17 5675.16 1482.99 5
 3 -3 -17 4165.39 960.847 8
 3 -3 -17 7113 2131.32 2
 -3 3 17 3479.09 631.039 4
 3 3 -17 6751.75 1685.24 2
 -3 -5 1 4721.48 606.204 1
 3 5 -1 3546.3 543.961 4
 3 5 1 3317.15 553.784 4
 -3 -5 -1 3395.21 945.949 8
 -3 -5 1 2256.41 951.721 8
 -3 -5 3 14253.3 865.449 1
 3 5 3 11664.8 790.479 4
 -3 -5 -3 11056.2 1155.05 8
 -3 -5 3 11553.5 1122.28 8
 3 5 -3 15107.7 763.093 4
 -3 -5 5 2939.64 889.002 3
 3 5 -5 1863.58 728.991 5
 3 5 -5 2260.56 794.815 2
 -3 -5 -5 1589.64 967.301 8
 -3 -5 5 2184.23 973.587 8
 3 5 5 2164.56 621.897 4
 3 5 -5 3199.95 572.509 4
 -3 -5 5 2143.56 753.701 1
 3 5 -7 49721.3 1480.27 4
 3 5 -7 45351.5 1565.16 5
 3 5 -7 37640.2 1682.64 2
 -3 -5 7 42277.7 1667.44 1
 -3 -5 7 41992.7 1807.76 8
 3 5 7 36949.4 1573.08 4
 -3 5 7 31938.3 2319.36 3
 -3 -5 7 46073.2 1932.38 3
 -3 -5 9 1414.52 1031.59 6
 3 5 -9 1516.36 830.622 5
 -3 -5 9 1146.55 1088.92 1
 3 5 -9 1557.01 1156.83 2
 -3 -5 9 964.658 1220.38 8
 3 5 -9 1662.47 628.947 7
 3 5 -9 1441.68 693.203 4
 3 5 -11 12011.5 1297.85 5
 3 -5 -11 6205.97 1181.93 8
 -3 5 13 11709.1 2254.65 3
 3 -5 -13 11629.1 1627.46 5
 -3 -5 13 8874.36 1066.23 8
 3 -5 -13 8687.93 850.704 8
 3 -5 -13 11490.8 2148.64 2
 3 5 -13 8616.84 912.397 7
 -3 -5 15 8744.27 1860.74 6
 -3 5 15 6786.15 2327.66 3
 3 -5 -15 8024.17 1652.78 5
 3 5 -15 6162 1369.35 5
 3 -5 -15 8426.41 2132.47 2
 -3 -5 15 6153.44 924.627 8
 3 -5 -15 4939.39 877.535 8
 3 5 -15 7010.88 1432.47 2
 -3 -5 17 3129.79 2220.95 6
 -3 5 17 5267.88 2628.22 3
 3 -5 -17 5626.93 1643.52 5
 3 5 -17 5371.72 1579.08 5
 -3 -5 17 3395.46 711.61 8
 3 -5 -17 4689.17 1183.24 8
 3 -5 -17 6561.69 2184.39 2
 3 5 -17 4280.27 1573.16 2
 -3 5 19 794.239 2011.97 6
 -3 -5 19 1221.71 2411.77 6
 -3 5 19 4010.07 2906.04 3
 3 -5 -19 1084.15 1782.05 5
 3 5 -19 719.252 1708.3 5
 3 -5 -19 1859.85 1545.54 8
 3 -5 -19 1176.27 2223.26 2
 -3 5 19 2142.65 1118.54 4
 3 5 -19 3398.49 1675.63 2
 -3 -7 1 -192.142 1218.48 8
 -3 -7 -1 3188.51 1271.38 8
 3 7 1 993.362 707.244 4
 -3 -7 -1 1590.94 852.549 1
 3 7 -1 2005.07 761.159 4
 -3 -7 1 1772.91 925.425 1
 -3 -7 3 1908.9 1028.96 1
 3 7 -3 1637.84 635.565 2
 -3 -7 3 1960.71 1295.84 8
 -3 -7 -3 1073.28 881.165 1
 -3 -7 -3 843.691 1320.34 8
 3 7 3 989.287 717.142 4
 3 7 -3 2437.33 765.972 4
 -3 -7 3 651.959 840.547 3
 -3 -7 5 20477.9 1026.56 6
 3 7 -5 24664.5 1064.54 5
 -3 -7 -5 24355.2 1315.79 1
 3 7 -5 19430.7 1097.48 2
 -3 -7 5 20137.1 1490.34 1
 -3 -7 5 19452.9 1612.91 8
 3 7 5 26688.5 1257.52 4
 3 7 -5 20733 1107.28 7
 -3 -7 5 22507.9 1301.29 3
 -3 -7 -5 19788.1 1819.68 8
 -3 -7 7 3328.01 992.802 6
 3 7 -7 3468.41 766.836 5
 -3 -7 7 4456.03 1382.9 1
 -3 -7 -7 5309.18 1091.82 1
 -3 -7 7 2219.47 1206.48 8
 3 7 -7 3938.87 977.307 2
 3 7 -7 4025.56 834.515 7
 -3 7 11 1207.63 2154.81 3
 -3 -7 11 1301.4 1643.2 6
 3 -7 -11 -1206.45 1944.05 5
 3 -7 -11 177.369 1812.46 2
 -3 -7 -11 -493.918 1875.23 5
 3 7 -11 393.948 1061.52 5
 -3 -7 -11 2023.01 1835.83 8
 -3 -7 11 -553.601 1096.69 8
 3 -7 -11 -238.873 960.4 8
 -3 -7 11 47.1854 1431.66 1
 3 7 -11 458.83 848.47 7
 3 7 -11 1494.56 1157.89 2
 -3 7 13 2332.13 2184.03 3
 3 -7 -13 4259.12 1790.91 5
 3 -7 -13 965.621 1996.25 2
 -3 -7 13 4296.94 996.839 8
 3 7 13 2221.95 1120.02 4
 3 -7 -13 3043.23 944.241 8
 3 7 -13 4176.37 1126.66 7
 3 7 -15 6430.49 1436.03 2
 -3 -7 15 4336.22 2049.09 6
 -3 7 15 8657.3 2451.82 3
 3 -7 -15 8372 1986.19 5
 3 7 -15 8828.1 1506.91 5
 -3 -7 15 8557.1 1060.06 8
 3 -7 -15 12178.6 2419.92 2
 -3 -7 -15 4362.37 2404.28 5
 3 -7 -15 6160.21 1007.16 8
 3 7 -17 14311.4 1742.24 2
 -3 7 19 1459.97 2122.45 6
 3 7 -19 2263.02 1573.62 2
 -3 -7 19 1896.06 2340.07 6
 -3 7 19 -384.055 2874.32 3
 3 -7 -19 4248.69 1894.9 5
 3 7 -19 1086.25 1738.31 5
 -3 -7 -19 3869.49 2749.92 5
 3 -7 -19 556.67 1463.36 8
 3 -7 -19 -329.916 2475.22 2
 -3 -9 -1 1439.29 1405.72 1
 -3 -9 1 2838.62 1497.65 1
 -3 -9 3 2629.93 1549.92 1
 -3 -9 3 4772.85 1498.6 8
 3 9 -3 6240.63 1009.12 7
 -3 -9 7 15399.8 1610.01 6
 3 9 -7 24898.2 1186.4 5
 3 9 -7 25003.2 1272.6 2
 -3 -9 7 24593.3 2113.09 1
 -3 -9 7 20491.5 1710.68 8
 -3 -9 -7 10768.8 2576.86 8
 3 9 -7 22406.6 1391.76 7
 -3 -9 -7 11006.1 1627.39 5
 3 9 -9 2546.96 939.641 2
 -3 -9 9 776.594 1397.76 6
 -3 -9 9 4074.45 1703.46 1
 3 9 -9 1886.79 987.52 5
 -3 -9 -9 1197.91 2093.47 8
 -3 -9 -9 2226.99 1432.01 5
 -3 -9 9 1761.32 1140.96 8
 3 9 9 3543.55 1198.64 4
 -3 -9 -9 2987.15 1455.56 1
 3 9 -9 1798.63 971.503 7
 -3 9 11 1888.72 2422.22 3
 3 9 -11 1446.37 1037.15 2
 -3 -9 11 -258.193 1540.78 6
 -3 -9 11 726.476 1635.93 1
 3 -9 -11 1624.51 2298.46 5
 3 -9 -11 1879.79 1964.46 2
 3 9 -11 1076.86 1083.33 5
 -3 -9 11 1797.4 1124.96 8
 3 -9 -11 -431.309 1148.54 8
 3 9 11 1693.86 1187.07 4
 -3 -9 -11 2128.15 1499.27 1
 -3 -9 -11 782.749 2079.78 8
 3 9 -11 -62.6331 1034.59 7
 -3 9 13 4529.89 2327.49 3
 3 -9 -13 4459.05 2260.07 5
 3 -9 -13 4006.15 2202.8 2
 -3 -9 -13 3253.95 2198.61 8
 -3 -9 13 3321.09 1067.24 8
 3 -9 -13 3304.08 1084.92 8
 -3 -9 -13 4762.4 1624.18 1
 3 9 13 4676.35 1301.95 4
 3 9 -13 3341.18 1349.64 7
 -3 -9 13 2843.79 1659.85 1
 3 9 -15 -822.918 1403.96 2
 -3 9 15 -6570.96 2776.22 3
 -3 -9 15 -635.523 2016.91 6
 3 9 15 -956.267 1896.79 6
 3 -9 -15 1532.76 1984.8 5
 3 9 -15 1171.18 1633.71 5
 3 -9 -15 -62.3415 2544.16 2
 -3 -9 -15 -3226.68 2094.43 5
 -3 -9 15 37.3604 1104.67 8
 -3 -9 -15 1765.67 1622.59 1
 3 -9 -15 986.348 1161.22 8
 3 9 15 133.602 1331.75 4
 3 9 -17 5107.91 1579.22 2
 -3 9 17 7404.9 2771.22 3
 -3 -9 17 6277.55 2211.03 6
 3 9 17 4865.15 2145.96 6
 3 -9 -17 5672.19 2262.81 5
 3 9 -17 4575.75 1804.97 5
 -3 -9 -17 8055.15 2329.25 5
 3 -9 -17 7600.76 2596.77 2
 3 -9 -17 5539.98 1406.74 8
 -3 -9 17 3994.26 1077.12 8
 -3 -9 -17 5581.7 1751.05 1
 3 9 17 6965.13 1464.81 4
 -3 -11 -1 -1520.63 1892.99 1
 -3 -11 -1 1168.44 1738.11 8
 -3 -11 1 -791.48 1783.19 8
 3 11 1 -300.629 1143.33 7
 -3 -11 -3 6144.61 1870.41 1
 -3 -11 -3 7382.32 2226.52 8
 3 11 3 7206.86 1272.24 7
 3 11 3 10022.9 1586.71 4
 3 11 -5 21637.8 955.398 5
 -3 -11 -5 18171.5 967.032 5
 -3 -11 -5 25169.9 2096.98 1
 -3 -11 -5 29946.1 2727.72 8
 3 11 5 27444.1 1785.71 4
 -3 -11 7 12762.9 1281.54 6
 -3 -11 -7 4899.06 1870.45 1
 3 11 -7 4705.14 905.84 5
 -3 -11 -7 4793.08 981.158 5
 -3 -11 -7 10304.2 2401.13 8
 3 11 7 9023.06 1535.32 4
 -3 -11 -9 -92.4577 1874.43 1
 -3 -11 9 717.863 1296.42 6
 3 11 9 1466.51 1254.67 6
 3 11 -9 962.366 1084.4 5
 -3 -11 -9 258.947 1178.14 5
 -3 -11 -9 2150.01 2433.01 8
 3 11 9 -193.958 1389.27 4
 -3 11 11 1971.94 2543.79 3
 -3 -11 11 1948.13 1521.56 6
 3 11 11 -1820.52 1446.91 6
 3 11 -11 -270.74 1048.63 2
 3 -11 -11 -707.466 2125.88 2
 3 11 -11 -437.159 1254.6 5
 -3 -11 -11 267.938 1415.9 5
 -3 -11 11 538.562 1980.45 1
 -3 -11 -11 -31.3718 2471.96 8
 3 -11 -11 537.496 1180.43 8
 3 11 11 2403.38 1358.21 4
 3 11 -11 415.418 1203.75 7
 -3 -11 -11 -1166.8 1843.26 1
 -3 11 13 -6358.78 2944.6 3
 3 -11 -13 -115.484 2719.45 5
 3 -11 -13 1606.7 2342.03 2
 3 -11 -13 -745.915 1297.25 8
 3 11 13 -1954.22 1551.14 4
 -3 -11 -13 -2082.26 2041.2 1
 3 11 -13 -2563.05 1662.57 7
 -3 11 15 4217.01 2763.2 3
 -3 -11 15 2880.46 1933.47 6
 3 11 15 1601.06 1908.75 6
 3 11 -15 3731.68 1404.32 2
 3 -11 -15 4265.38 2588.75 5
 3 11 -15 2311.16 1672.45 5
 -3 -11 -15 4018.7 1825.74 5
 3 -11 -15 4311 2639.76 2
 -3 -11 -15 6300.01 2717.55 8
 3 -11 -15 4670.68 1370.65 8
 3 11 15 5376.86 1535.92 4
 -3 -11 -15 3787.52 2155.23 1
 -3 -13 -1 4565.56 2115.02 1
 -3 -13 1 1110.8 2074.61 1
 -3 -13 -1 3067.22 2006.09 8
 -3 -13 1 1149.36 1697.35 8
 3 13 1 1973.3 1267.49 7
 3 13 -1 1440.62 1267.22 7
 -3 -13 -3 7840.24 2204.36 1
 -3 -13 3 12828.9 1885.15 8
 -3 -13 -3 8155.39 2153.53 8
 3 13 3 12840.9 1502.27 7
 3 13 -3 10968.2 1397.23 7
 -3 -13 3 10116.8 2211.75 1
 -3 -13 5 4894.22 2144.37 1
 3 13 5 1243.56 987.103 3
 -3 -13 -5 4040.81 2232.82 1
 -3 -13 -5 2131.68 650.309 5
 3 13 -5 2571.66 627.896 5
 -3 -13 -5 2444.14 2454.45 8
 -3 -13 5 3945.34 1558.23 8
 3 13 5 4025.86 1387.53 7
 3 13 -5 3306.97 1296.36 7
 3 13 5 7445.41 1748.12 4
 3 13 7 2386.72 1116.88 6
 -3 -13 -7 4653.82 2151.57 1
 -3 -13 -7 1005.24 829.154 5
 3 13 -7 2748.66 971.888 5
 -3 -13 7 2873.94 2149.67 1
 -3 -13 -7 -305.252 2448.06 8
 -3 -13 7 1096.46 1476.93 8
 3 13 7 2927.29 1397.54 7
 3 13 7 1337.38 1612.3 4
 3 13 -7 3815.99 1342.05 7
 -3 -13 9 -1799.38 2182.14 1
 3 13 9 -3185.96 1390.95 6
 -3 -13 -9 -3270.76 2278.94 1
 -3 -13 -9 -1311.55 993.087 5
 3 13 -9 -2029.4 1159.21 5
 -3 -13 -9 -1590.81 2666.54 8
 -3 -13 9 533.482 1373.98 8
 3 13 9 -124.511 1637.52 4
 3 13 -9 -797.171 1372.57 7
 -3 -13 11 -3218.53 2380.87 1
 -3 -13 -11 -3894.46 2471.4 1
 -3 -13 -11 -2575.12 1096.16 2
 3 13 -11 -3487.94 1468.03 5
 3 -13 -11 -2227.46 1444.96 8
 3 13 -11 -3902.45 1595.51 7
 -3 13 13 1677.42 2920.04 3
 -3 -13 -13 -1728.14 2339.35 1
 3 -13 -13 699.35 2504.89 2
 -3 -13 -13 -1173.37 2943.82 8
 -3 -13 13 1465.45 1328.03 8
 3 -13 -13 380.377 1424.69 8
 3 13 13 168.008 1695.73 4
 3 13 -13 -2658.84 1902.42 7
 -3 -15 -1 1384.37 1939.6 8
 -3 -15 1 1404.7 1901.21 8
 -3 -15 -1 -1256.95 2421.23 1
 -3 -15 1 466.36 2346.62 1
 -3 -15 3 -3411.31 2554.83 1
 -3 -15 -7 -627.313 814.379 2
 -3 -15 -7 -968.869 1018.57 5
 -3 -15 -7 969.796 2486.74 1
 3 15 -7 888.642 1079.07 5
 -3 -15 7 -1079.11 1614.35 8
 3 15 7 2159.56 1595.05 7
 -3 -15 7 -1756.04 2539.82 1
 3 15 -7 870.402 1494.64 7
 -3 -15 -9 202.337 961.716 2
 3 15 9 486.791 1420.98 6
 3 15 9 -788.525 1763.25 3
 -3 -15 -9 -32.0552 2561.66 1
 -3 -15 -9 -920.503 1093.47 5
 -3 -15 9 1946.56 2420.36 1
 3 15 -9 207.651 1303.41 5
 -3 -15 -9 4666.91 3013.84 8
 -3 -15 9 -909.263 1580.26 8
 3 15 9 110.586 1601.97 7
 3 15 9 1351.51 1875.66 4
 3 15 -9 249.117 1601.37 7
 -3 -17 -1 2832.67 2711.94 1
 -3 -17 1 949.493 2646.5 1
 -3 -17 -1 -315.732 2209.85 8
 -3 -17 1 611.935 1902.42 8
 3 17 1 -756.883 1597.91 7
 3 17 -1 579.606 1598.16 7
 -3 -17 3 2620.88 2741.72 1
 -3 -17 -3 695.741 2239.62 8
 -3 -17 3 446.388 1953.4 8
 -3 -17 -3 571.245 2686.83 1
 3 17 3 2741.78 1651.11 7
 3 17 -3 442.814 1660.93 7
 -4 0 8 4963.27 1691.95 3
 4 0 -8 3444.64 1665.12 5
 4 0 -10 -452.493 1520.5 2
 4 0 -12 20351.6 1710.84 5
 -4 0 12 17409 2301.19 3
 -4 0 14 1485.98 2155.95 3
 4 0 -14 663.257 1457.19 5
 4 0 -14 967.316 1888.31 2
 -4 0 16 1712.48 2422.26 3
 4 0 -16 1207.65 1584.38 5
 4 0 -16 1243.78 1995.87 2
 -4 0 18 6050.95 2129.55 6
 -4 0 20 7035.95 2247.4 6
 -4 0 20 6840.83 3103.86 3
 4 0 -20 6817 1894.09 5
 4 0 -20 8716.43 2497.01 2
 -4 -2 6 4482.29 1439.23 3
 -4 -2 8 -415.641 1470.11 3
 4 2 -8 -390.352 1420.74 5
 4 2 -8 -803.93 1200.53 2
 4 2 -10 12403.5 1950.13 2
 -4 2 12 -892.685 1999.36 3
 -4 -2 12 -454.458 492.505 1
 4 -2 -12 158.856 1620.63 5
 4 -2 -12 -2225.94 1847.04 2
 -4 2 14 10545.4 2310.33 3
 -4 -2 14 8679.75 2344.69 3
 4 -2 -14 4232.26 1598.48 5
 4 2 -14 8722.43 1507.11 5
 4 -2 -14 8425.18 2160.32 2
 4 2 -14 7028.65 1873.57 2
 -4 -2 16 -714.845 1681.92 6
 -4 2 16 -1517.78 2372 3
 -4 -2 16 -2284.08 2394.6 3
 4 -2 -16 1255.77 1658.38 5
 4 2 -16 -1108.94 1429.14 5
 4 -2 -16 1331.9 2185.42 2
 4 2 -16 -532.101 1877.92 2
 4 -2 -18 7772.63 1919.21 5
 4 2 -18 -60.8944 1709.73 5
 4 -2 -18 4471.66 2493.06 2
 4 2 -18 -4065.32 2375.74 2
 -4 -4 6 198.464 1402.14 3
 4 4 -6 -332.833 1389.86 5
 4 4 -6 880.526 1023.39 2
 4 4 -8 11183.9 1494.34 2
 4 4 -8 9582.31 1399.94 5
 4 -4 -12 38109.7 2704.09 5
 4 -4 -12 41041.5 2577.84 2
 -4 -4 12 34167.2 1579.31 1
 -4 4 12 43103 2937.86 3
 -4 -4 14 1556.95 1518.88 6
 -4 4 14 2721.45 2270.11 3
 -4 -4 14 763.024 2189.81 3
 4 -4 -14 -436.151 1780.68 5
 4 4 -14 305.689 1265.32 5
 4 -4 -14 -1768.11 2079.83 2
 4 4 -14 687.567 1655.02 2
 4 4 -14 -39.4342 524.023 7
 -4 -4 14 107.526 909.922 1
 -4 -4 16 -1460.82 1845.85 6
 -4 4 16 -35.5886 2378.18 3
 4 -4 -16 -767.792 1705.71 5
 4 4 -16 1037.83 1442.76 5
 4 -4 -16 4397.69 2376.37 2
 4 -4 -16 11.4695 720.211 8
 4 4 -16 -770.766 1730.79 2
 -4 -4 18 1303.16 2038.72 6
 -4 4 18 37.8111 2703.77 3
 4 -4 -18 -1869.96 1925.96 5
 4 4 -18 837.583 1590.77 5
 4 -4 -18 -4280.99 2498.81 2
 4 4 -18 -1874.21 2009.54 2
 -4 -6 0 -1745.84 1268.79 8
 4 6 0 -196.147 686.463 4
 -4 -6 -2 1029.97 1287.12 8
 -4 -6 2 -260.311 1251.19 8
 -4 -6 2 2462.62 798.859 1
 4 6 2 2094.66 752.829 4
 4 6 -2 2262.36 745.729 4
 -4 -6 4 1083.52 838.194 1
 4 6 -4 1721.02 736.066 4
 -4 -6 6 -2339.73 1455.83 3
 4 6 -6 1710.87 1586.56 5
 4 6 -6 -2231.06 1167.7 2
 -4 -6 6 -2577.33 1518.76 8
 4 6 -6 1164.78 771.213 4
 4 6 -10 48789.1 2128 5
 4 6 -10 49392.2 2383 2
 -4 -6 10 59551.4 2310.06 1
 -4 -6 10 51070.2 2418.86 8
 4 6 -10 64090.3 1914.55 4
 4 6 -10 52516.8 1848.5 7
 -4 6 10 45302.9 3376.21 3
 -4 -6 10 45951.5 2702.49 3
 -4 -6 10 63823.1 2214.4 6
 -4 6 12 -2194.39 2351.09 3
 4 -6 -12 -71.9805 2356.29 5
 4 -6 -12 1871.3 1990.19 2
 -4 -6 12 -771.279 1493.58 8
 -4 -6 12 2385.49 1378.13 1
 4 6 -12 568.643 782.889 4
 4 6 -12 153.928 791.396 7
 -4 -6 14 4204.55 1691.03 6
 -4 6 14 6204.67 2468.73 3
 4 -6 -14 3373.57 2274.21 5
 -4 -6 14 6201.61 1432.41 1
 4 6 -14 4280.22 1366.38 5
 4 -6 -14 7220.42 2247.76 2
 -4 -6 14 7413.55 1547.83 8
 4 -6 -14 6110.96 1285.69 8
 4 6 -14 5960.08 895.059 4
 4 6 -14 4879.75 881.587 7
 -4 -6 16 -4762.79 2125.3 6
 4 6 -16 -1529.65 1693.38 2
 -4 -6 18 1420.78 2228.93 6
 -4 6 18 1389.19 2756.39 3
 4 -6 -18 2580.52 2239.57 5
 4 6 -18 133.671 1611.95 5
 4 -6 -18 -681.852 2625.29 2
 4 -6 -18 1592.73 1054.24 8
 4 6 -18 580.074 1823.68 2
 -4 -8 0 22281.3 1543.58 1
 4 8 -2 -216.003 976.108 4
 -4 -8 4 -897.835 1608.65 1
 -4 -8 8 35591.1 1648.32 6
 -4 -8 -8 31672.9 1874.09 1
 4 8 -8 34043.2 1756.32 2
 -4 -8 8 36198.1 2164.77 1
 -4 -8 -8 32427.6 2529.31 8
 -4 -8 8 27932.5 2251.03 8
 4 8 8 40291.7 1822.47 4
 4 8 -8 37800 1692.12 4
 4 8 -8 36787.5 1564.82 7
 -4 -8 8 30128.8 2071.29 3
 -4 -8 10 4561.41 1367.77 6
 -4 -8 10 3050.47 1766.34 3
 4 8 -10 5466.58 1095.86 5
 -4 -8 10 1732.38 1603.3 1
 -4 -8 10 2361.11 1812.28 8
 4 8 10 2342.3 1196.69 4
 4 8 -10 3489.76 1307.39 2
 4 8 -10 4218.94 982.025 7
 4 8 -10 3823.55 1082.98 4
 -4 -8 12 7956.79 1723.11 1
 -4 8 12 8259.34 2726.99 3
 -4 -8 12 5832.78 1708 6
 4 -8 -12 9403.83 2288.17 2
 -4 -8 12 6141.83 1837.74 8
 4 8 12 6495.3 1296.03 4
 4 8 -12 7567.84 1418.95 2
 4 8 -12 6307.36 1020.78 7
 4 8 -12 7645.41 1219.75 4
 -4 8 14 2828.64 2653.97 3
 4 -8 -14 -4140.88 2643.57 5
 4 8 -14 -784.118 1290.21 5
 4 -8 -14 258.457 2271.31 2
 -4 -8 14 -2084.14 1792.62 8
 4 -8 -14 301.066 1186.76 8
 -4 -8 14 -2129.44 1675.62 1
 4 8 -14 -646.567 1058.26 7
 -4 8 16 -2134.05 2741.68 3
 -4 -8 16 -2589.45 2230.66 6
 4 -8 -16 -108.122 2511.54 5
 4 8 -16 16.7655 1454.82 5
 4 -8 -16 541.881 2547.43 2
 -4 -8 16 70.7733 1812.22 8
 4 -8 -16 174.762 1123.89 8
 4 8 -16 -197.714 1567.1 2
 4 8 -16 -1554.9 1346.88 7
 -4 -10 0 -103.263 2151.03 8
 4 10 0 -349.895 1255.95 4
 -4 -10 -2 4752.4 2265.93 8
 4 10 2 7532.02 1366.84 4
 -4 -10 -2 7711.44 1661.15 1
 -4 -10 4 1047.87 704.873 6
 4 10 -4 469.658 806.458 2
 4 10 4 -327.395 1165.47 4
 -4 -10 -4 -212.147 1401.17 1
 -4 -10 6 2280.85 1004.57 6
 -4 -10 6 1231.9 1324.33 3
 4 10 -6 1965.89 1128.3 5
 4 10 6 4544.2 1266.36 4
 -4 -10 -6 3037.38 1508.22 1
 4 10 -6 2874.51 915.975 2
 -4 -10 -6 3084.91 2218.34 8
 -4 -10 8 158.807 1253.14 6
 -4 -10 8 -718.268 1526.37 3
 4 10 -8 -610.187 1010.55 5
 -4 -10 -8 578.701 2208.71 8
 -4 -10 8 -60.7273 1804 1
 -4 -10 -8 1086.88 1580.12 5
 -4 -10 -8 -998.817 1526.09 1
 4 10 8 -2352.8 1274.26 4
 4 10 -8 -518.962 1074.63 7
 -4 -10 10 7622 1666.96 6
 4 10 -10 4473.56 1109.25 5
 -4 -10 -10 6421.56 2291.15 8
 -4 -10 -10 5075.26 1806 5
 -4 -10 -10 6322.51 1565.85 1
 4 10 10 7211.47 1366.2 4
 4 10 -10 6642 1174.79 7
 -4 -10 10 8077.36 1931.09 1
 4 10 -10 6399.38 1211.69 2
 -4 -10 12 3954.29 1822.93 6
 -4 -10 12 -22.3901 1935.29 1
 -4 -10 -12 402.045 2270.52 8
 -4 -10 12 116.396 1777.72 8
 -4 -10 -12 1219.51 1555.03 1
 4 10 12 777.412 1329.41 4
 4 10 -12 -159.212 1190.1 7
 4 10 -12 592.041 1235.86 2
 -4 10 12 3521.52 2729.14 3
 -4 10 14 -1489.29 3017.48 3
 -4 -10 14 682.125 1938.02 1
 4 -10 -14 472.54 2874.99 5
 4 10 -14 -1096.01 1346.77 5
 4 -10 -14 -3211.04 2602.01 2
 -4 -10 -14 -2699.11 2511.74 8
 -4 -10 14 -870.357 1795.94 8
 -4 -10 -14 1156.8 1675.69 1
 4 10 14 -19.3923 1503.49 4
 -4 -10 -14 -470.114 2372.73 5
 4 10 -14 1455.53 1245.05 7
 4 -10 -16 1184.53 3003.21 5
 4 -10 -16 5609.11 2796.41 2
 4 10 16 380.249 1484.95 4
 -4 -12 0 10660.2 2162.07 1
 -4 -12 0 10744.2 2602.26 8
 4 12 0 8296.48 1409.21 7
 4 12 0 10699.8 1614.57 4
 -4 -12 -2 254.2 1842.61 1
 -4 -12 2 -1845.19 2050.87 1
 -4 -12 -2 -1580.96 2404.24 8
 -4 -12 2 -1601 2286.32 8
 4 12 -2 391.87 1217.84 7
 4 12 2 559.587 1475.39 4
 4 12 -2 -1191.59 1511.34 4
 -4 -12 -4 1546.48 1929.99 1
 4 12 -4 1769.84 487.469 2
 -4 -12 4 2373.9 702.876 6
 -4 -12 4 4105.39 2024.96 1
 -4 -12 -4 1799.21 685.494 5
 -4 -12 -4 3068.55 2459.35 8
 -4 -12 4 2651.76 2324.79 8
 4 12 -4 1748.83 1267.45 7
 4 12 4 3214.17 1445.71 4
 -4 -12 -6 319.378 1952.08 1
 4 12 -6 -111.317 719.386 2
 -4 -12 6 -46.0844 1215.23 3
 -4 -12 6 268.25 1060.36 6
 4 12 -6 124.515 915.674 5
 -4 -12 -6 -536.414 1048.08 5
 -4 -12 -6 -965.355 2505.3 8
 -4 -12 6 -487.922 2022.56 1
 -4 -12 6 645.52 1936.25 8
 4 12 6 189.781 1424.69 4
 4 12 -6 1104.38 1219.62 7
 4 12 -8 3159.16 959.237 2
 -4 -12 8 1311.5 1350.19 6
 4 12 -8 2929.57 989.921 5
 -4 -12 -8 2001.13 1325.7 5
 -4 -12 -8 3542.07 2595.96 8
 -4 -12 8 2519.51 1943.22 8
 4 12 8 4602.18 1470.23 4
 4 12 -8 1354.83 1248.24 7
 -4 -12 -8 2917.85 1898.96 1
 -4 -12 10 3254.28 1607.3 6
 -4 -12 10 2800.58 1811.92 8
 -4 -12 -10 6545.83 2201.28 1
 4 12 -12 3605.89 1219.02 2
 -4 -12 12 4539.05 1800.1 6
 4 12 -12 2732.38 1256.55 5
 -4 -12 -12 4439.66 2772.93 8
 4 12 12 1014.87 1538.8 4
 -4 -12 -12 2353.2 2173.89 1
 -4 -14 0 254.703 2267.59 1
 -4 -14 0 -2207.41 2640.19 8
 4 14 0 782.887 1428.73 7
 4 14 0 1036.97 1802.42 4
 -4 -14 -2 9519.82 2455.38 1
 -4 -14 2 8994.69 2490.17 1
 -4 -14 -2 8710.42 2757.87 8
 -4 -14 2 5604.88 2327.49 8
 4 14 2 4219.37 1563.48 7
 4 14 -2 4522.64 1512.32 7
 4 14 2 9808.3 1928.19 4
 -4 -14 6 -2837.47 1227.85 3
 -4 -14 6 2577.68 2381.5 8
 -4 -14 6 4416.64 2444.88 1
 -4 -14 8 1421.04 2402.08 1
 -4 -14 -8 1186.96 2237.42 1
 4 14 -8 -865.945 984.357 5
 -4 -14 -8 962.086 994.575 5
 -4 -14 -8 36.8675 2962.96 8
 -4 -14 8 2137.8 1954.77 8
 4 14 8 -914.155 1701.67 4
 4 14 -8 -310.169 1400.92 7
 -4 -14 -10 1078.01 2393.88 1
 -4 -14 10 705.781 1543.13 6
 4 14 -10 428.72 1111.48 5
 -4 -14 -10 2298.42 1287.79 5
 -4 -14 10 380.09 2453.48 1
 -4 -14 -10 679.32 3021.3 8
 -4 -14 10 1283.74 1935.22 8
 4 14 10 3051.46 1739.96 4
 4 14 -10 611.226 1512.03 7
 -4 -16 0 11200.5 2829.82 1
 -4 -16 0 5886.65 2620.31 8
 4 16 0 10314.5 1755.78 7
 -4 -16 -2 -2539.9 2665.76 1
 -4 -16 -2 1917.44 2978.72 8
 -4 -16 2 3223.82 2549.41 8
 -4 -16 2 1972.01 2664.32 1
 4 16 2 -1745.69 1643.84 7
 4 16 -2 34.9714 1564.75 7
 4 16 2 -1865.74 2069.6 4
 -4 -16 -4 -197.307 2648.39 1
 -4 -16 -4 687.839 3082.91 8
 -4 -16 4 -428.062 2496.73 8
 4 16 4 1173.76 1674.87 7
 4 16 -4 -886.397 1557.44 7
 4 16 4 -1104.81 2058.68 4
 -4 -16 4 -298.777 2612.6 1
 -5 1 9 3364.6 2391.91 3
 -5 1 11 35.449 2231.69 3
 -5 -1 11 -1536.77 2200.22 3
 5 -1 -11 -2051.56 2286.84 5
 5 1 -11 1600.36 2004.32 5
 5 -1 -11 -53.1948 1850.88 2
 -5 1 13 453.083 2265.18 3
 -5 -1 13 3653.76 2225.86 3
 5 -1 -13 31.0712 2091.7 5
 5 1 -13 -762.9 1799.01 5
 5 -1 -13 332.083 1987.44 2
 5 1 -13 2561.3 2011.62 2
 -5 1 15 -359.666 2465.11 3
 -5 -1 15 2863.68 2405.94 3
 5 -1 -15 4470.29 2049.09 5
 5 1 -15 3976.41 1957.55 5
 5 -1 -15 3402.14 2412.13 2
 5 1 -15 4426.31 2317.42 2
 5 -1 -17 2027.21 2220.43 5
 5 1 -17 2054.62 1968.88 5
 5 -1 -17 -59.8585 2497.02 2
 5 1 -17 537.909 2516.48 2
 5 3 -9 1654.36 1578.1 2
 -5 3 11 -1197.37 2474.51 3
 -5 3 13 309.879 2458.59 3
 -5 -3 13 6499.85 2257.9 3
 5 -3 -13 4148.36 2570.42 5
 5 3 -13 2405.86 1803.46 5
 5 -3 -13 5757.54 2131.92 2
 -5 -3 13 2875.22 782.204 1
 5 3 -13 3507.67 2039.01 2
 -5 3 15 8039.47 2663.06 3
 -5 -3 15 10597.5 2531.62 3
 5 -3 -15 6455.6 2444.96 5
 5 3 -15 9035.93 1830.74 5
 5 -3 -15 9673.16 2437.65 2
 5 3 -15 3510.83 2204.47 2
 -5 -3 15 5226.5 889.08 1
 -5 -3 17 1412.39 1873.91 6
 -5 3 17 5689.56 2780.12 3
 -5 -3 17 -141.934 2708.16 3
 5 -3 -17 3857.1 2210.07 5
 5 3 -17 2709.45 1780.59 5
 5 -3 -17 2019.81 2662.02 2
 5 3 -17 3294.73 2255.89 2
 -5 -5 7 -2841.4 2079.27 3
 -5 -5 9 -1875.18 1971.54 3
 5 5 -9 -2154.39 2063.44 5
 5 5 -9 -305.851 1547.8 2
 -5 -5 9 -967.044 921.478 1
 -5 5 11 1261.19 2511.42 3
 -5 5 13 3840.77 2682.67 3
 -5 -5 13 4629.5 1282.47 1
 -5 -5 13 4340.83 2223.42 3
 5 -5 -13 4095.92 2621.6 5
 5 5 -13 2408.95 1640.47 5
 5 -5 -13 6181.54 2264.42 2
 5 5 -13 4001.75 1935.78 2
 -5 -5 15 5227.05 1774.09 6
 -5 -5 15 -3583.71 2827.81 3
 5 -5 -15 -6465.13 3001.24 5
 5 5 -15 1583.87 1595.23 5
 5 -5 -15 -2129.8 2533.95 2
 5 5 -15 444.659 2070.48 2
 5 5 -15 -1468.64 826.455 7
 -5 -5 17 3456.94 1956.93 6
 -5 5 17 2579.28 2860.07 3
 -5 -5 17 1644.26 2768.1 3
 5 -5 -17 3703.25 2677.57 5
 5 5 -17 2488.19 1780.07 5
 5 -5 -17 3733.93 2759.46 2
 5 5 -17 4347.57 2171.46 2
 5 -5 -17 2585.32 1351.74 8
 -5 -7 5 9199.8 1200.65 1
 5 7 -5 9063.59 1106.7 4
 5 7 5 7484.42 1210.21 4
 -5 -7 7 2929.98 1922.51 3
 5 7 -7 1501.94 1362.85 2
 -5 -7 7 2257.71 1641.27 8
 5 7 -7 2164.06 980.514 4
 -5 -7 7 1858 1185.88 1
 5 7 -9 2831.97 1781.52 5
 -5 -7 9 989.06 1672.59 8
 5 7 -9 2682.2 1605.14 2
 5 7 -9 4232.7 970.561 4
 -5 -7 9 2666.83 1366.25 1
 -5 -7 11 867.721 1555.12 1
 -5 -7 11 298.268 1643.45 8
 5 7 -11 2457.52 1634.99 2
 5 7 -11 320.527 918.641 4
 -5 7 13 1396.42 2784.42 3
 -5 -7 13 379.221 2173.78 3
 -5 -7 13 756.655 1622.98 1
 5 7 -13 3035.96 1549.82 5
 5 -7 -13 899.554 2343.4 2
 -5 -7 13 -349.519 1702.23 8
 5 7 -13 2948.96 957.791 4
 5 7 -13 8.09437 995.372 7
 -5 7 15 -2487.14 2951.84 3
 -5 -7 15 1936.07 1790.68 6
 -5 -7 15 1543.79 2547.74 3
 5 -7 -15 -2269.99 2963.11 5
 5 7 -15 2986.22 1635.33 5
 5 -7 -15 5608.18 2551.54 2
 -5 -7 15 2372.42 1723.32 8
 5 7 -15 5302.37 1023.06 4
 -5 -7 15 1652.49 1767.47 1
 5 7 -15 6165.65 1860.19 2
 5 7 -15 3290.3 993.378 7
 -5 -9 -1 2687.17 2056.45 8
 -5 -9 1 1548.05 2054.43 8
 -5 -9 -1 -1020.84 1256.51 1
 5 9 1 -775.374 1133.57 4
 5 9 -1 -273.119 1109.14 4
 -5 -9 -3 5089.83 2103.38 8
 -5 -9 3 3854.25 2103.44 8
 -5 -9 -3 3168.15 1346.26 1
 5 9 3 4467.82 1242.79 4
 5 9 -5 2183.69 1205.29 2
 -5 -9 -5 1103.21 2049.56 8
 -5 -9 -5 2640.54 1310.45 1
 5 9 5 3128.73 1211.22 4
 -5 -9 7 718.581 1874.39 3
 -5 -9 7 5413.71 1694.46 1
 -5 -9 -7 5203.65 1399.79 1
 -5 -9 -7 3996 2080.7 8
 5 9 -7 5551.53 1376.36 2
 5 9 7 6466.98 1343.99 4
 -5 -9 9 3661.87 1220.73 6
 -5 -9 9 417.549 1765.25 3
 -5 -9 9 1353.99 1739.78 1
 5 9 -9 4143.96 1772.77 5
 5 9 -9 2515.22 1490.53 2
 5 9 9 3066 1296.98 4
 -5 -9 11 -1214.89 1414.28 6
 -5 -9 11 -831.995 1812.62 1
 -5 -9 11 -529.248 2069.71 8
 5 9 11 -380.624 1272 4
 5 9 -11 -1323.89 1602.56 2
 5 9 -11 1269.44 1175.6 4
 5 9 -11 188.05 1104.64 7
 -5 -9 13 -2877.5 2186.83 8
 -5 -9 13 -1343.16 2000.99 1
 5 9 -13 333.563 1219.35 4
 5 9 -13 -1190.2 1144.49 7
 -5 9 15 751.455 3111.19 3
 -5 -9 15 2076.57 2074.59 6
 -5 -9 15 550.556 2000.08 1
 -5 -9 15 -1606.22 2510.36 3
 5 9 -15 -16.999 1504.73 5
 5 -9 -15 814.524 2630.4 2
 -5 -9 15 -4351.06 2235.01 8
 5 9 -15 1251.63 1221.28 4
 5 9 -15 269.595 1684.39 2
 5 9 -15 953.17 1150.95 7
 -5 -11 -1 1168.17 2414.4 8
 -5 -11 1 -1730.14 2421.14 8
 5 11 1 544.174 1273.23 4
 5 11 -1 2080.15 1305.88 4
 -5 -11 -1 -1304.1 1722.72 1
 -5 -11 1 876.275 1722.46 1
 -5 -11 3 1571.65 1821.51 1
 5 11 -3 1667.37 921.872 2
 -5 -11 -3 1837.15 2371.62 8
 -5 -11 3 -2695.13 2426.53 8
 5 11 3 2381.83 1321.6 4
 5 11 -3 985.417 1359.24 4
 -5 -11 -3 -39.3935 1578.73 1
 -5 -11 5 6837.39 2047.23 1
 -5 -11 -5 5483.99 2505.93 8
 -5 -11 5 5422.14 2409.59 8
 5 11 -5 5508.48 1161.73 2
 5 11 5 10190.2 1484.91 4
 -5 -11 -5 8866.61 1770.95 1
 5 11 -5 7003.69 1449.5 4
 -5 -11 7 459.961 1709.69 3
 -5 -11 7 1243.05 1082.48 6
 5 11 -7 -1272.05 1885.11 5
 -5 -11 -7 -68.0309 2375.15 8
 -5 -11 7 427.153 2428.77 8
 5 11 -7 1530.91 1253.01 2
 -5 -11 -7 1485.9 1676.12 1
 5 11 7 2440.27 1378.19 4
 5 11 -7 249.335 1266.74 7
 5 11 -7 3744.02 1397.38 4
 -5 -11 9 -1753.7 1409.38 6
 -5 -11 9 -3884.35 1898.44 3
 5 11 -9 -1629.82 1539.61 5
 -5 -11 9 -5069.33 2569.31 8
 5 11 -9 -907.509 1367.17 2
 5 11 -9 -3024.2 1490.2 4
 -5 -11 11 504.699 1660.52 6
 -5 -11 11 -1851.75 2022.45 3
 5 11 -11 -1041.42 1451.17 5
 -5 -11 -11 -2861.04 2463.27 8
 -5 -11 -11 572.37 1669.69 1
 5 11 11 -3685.7 1521.47 4
 5 11 -11 -24.8389 1387.04 2
 -5 -11 -13 1128.57 1796.98 1
 5 11 13 -685.542 1553.76 4
 5 13 1 -1689.56 1647.71 4
 5 13 -1 -2366.92 1629.31 4
 -5 -13 -3 -4590.52 2306.46 1
 -5 -13 -5 -3707.19 1549.3 5
 -5 -13 5 15731.1 3073.94 8
 -5 -13 7 2231.06 1738.87 3
 -5 -13 7 -2819.36 1451.42 6
 5 13 -7 -420.057 1891.64 5
 -5 -13 7 834.781 2338.77 1
 -5 -13 -7 534.99 1558.28 5
 -5 -13 -7 -926.796 2836.79 8
 -5 -13 7 -2126.19 2709.37 8
 5 13 7 -841.861 1611.82 4
 5 13 -7 -455.302 1404.8 7
 5 13 -7 -2735.63 1671.83 4
 -5 -13 -7 -258.623 2067.65 1
 5 13 -7 -189.305 974.323 2
 -5 -13 9 850.053 1815.45 3
 -5 -13 9 820.981 1639.77 6
 5 13 -9 -1449.09 1526.99 5
 -5 -13 -9 -225.451 1840.49 5
 -5 -13 -9 -461.962 2769.55 8
 -5 -13 9 -110.408 2651.84 8
 -5 -13 9 -1974.59 2434.65 1
 5 13 9 -1310.2 1556.31 4
 5 13 -9 292.014 1436.42 7
 -5 -13 -9 1658.23 2116.05 1
 5 13 -9 -19.5722 1724.82 4
 5 13 -9 -924.144 1141.77 2
 -5 -15 -1 -301.699 2518.44 1
 -5 -15 1 890.034 2594.05 1
 -5 -15 -1 586.759 3046.7 8
 -5 -15 1 -1364.87 3028.25 8
 5 15 1 1315.13 1612.69 7
 5 15 -1 -53.0703 1581.74 7
 5 15 1 1192.95 1838.23 4
 5 15 -1 606.981 1843.99 4
 -5 -15 -3 2680.43 2589.95 1
 -5 -15 3 -1180 2608.35 1
 -5 -15 -3 2640.24 3173.95 8
 -5 -15 3 -563.165 3077.83 8
 5 15 -3 261.792 1584.57 7
 5 15 3 1626.09 1797.82 4
 5 15 -3 1542.91 1843.41 4
 -6 0 12 -299.474 2634.85 3
 6 0 -12 2147.35 2095.13 2
 6 0 -14 -3625.69 2895.62 5
 -6 0 16 2878.9 2757.76 3
 6 0 -16 -550.001 2615.94 5
 6 0 -16 1019.99 2556.11 2
 -6 -2 10 1422.19 2470.65 3
 -6 2 12 413.555 2735.98 3
 -6 -2 12 3391.86 2552.1 3
 6 2 -12 5474.72 2619.18 5
 6 2 -12 5052.24 2047.89 2
 -6 2 14 309.122 3050.43 3
 -6 -2 14 -2076.98 2788.31 3
 6 2 -14 -4270.55 2576.33 5
 6 2 -14 -2066.19 2347.53 2
 -6 2 16 -539.109 2943.01 3
 -6 -2 16 -1722.15 2729.37 3
 6 -2 -16 529.651 3071.46 5
 6 2 -16 -885.733 2223.71 5
 6 -2 -16 1068.59 2583.84 2
 6 2 -16 921.089 2511.39 2
 -6 -4 10 7666.75 2575.64 3
 -6 -4 12 2919.77 2458.01 3
 6 4 -12 -741.432 2560.68 5
 6 4 -12 -565.004 2068.43 2
 6 4 -14 -858.359 2558.21 5
 6 -4 -14 1272.48 2629.64 2
 6 4 -14 -1234.91 2394.13 2
 -6 -4 14 4261.83 1057.6 1
 -6 4 16 -47.4743 2995.1 3
 -6 -4 16 111.034 2693.37 3
 6 -4 -16 233.305 3014.85 5
 6 4 -16 -84.5572 2203.91 5
 6 -4 -16 512.154 2643.81 2
 6 4 -16 -163.493 2321.28 2
 6 6 -8 1337.29 1598.97 2
 -6 -6 10 931.937 1132.46 1
 6 6 -12 3594.73 2301.37 5
 6 6 -12 1725 2135.09 2
 -6 -6 12 3852.01 1314.34 1
 -6 6 14 416.73 3033.84 3
 -6 -6 14 1744.35 2497.88 3
 6 6 -14 663.549 2000.11 5
 6 6 -14 1205.95 2162.97 2
 -6 -6 14 817.221 1514.75 1
 6 8 2 -2526.16 1337.72 4
 6 8 -2 5455.76 1248.29 4
 6 8 -4 1170.26 1110.09 4
 6 8 -8 -85.3192 1587.21 2
 6 8 -10 -2048.8 1983.73 2
 -6 -8 10 1349.36 1604.89 1
 -6 -8 12 -3833.8 2352.99 3
 6 8 -12 -3654.45 2309.55 5
 6 8 -12 -1435.86 1180.03 4
 -6 -8 14 2203.4 1704.49 6
 -6 -8 14 319.137 2425.48 3
 -6 -8 14 1378.42 1931.3 1
 6 8 -14 582.797 2062.2 5
 6 8 -14 939.185 1147.36 4
 6 8 -14 -437.081 1162.01 7
 -6 -10 0 3632.38 1494.04 1
 6 10 0 5741.73 1371.09 4
 -6 -10 -2 1508.16 2162.15 8
 -6 -10 2 1352.35 2248.33 8
 -6 -10 -2 -1662.03 1451.83 1
 6 10 2 -2052.22 1286.33 4
 -6 -10 2 -2202.65 1559.33 1
 6 10 -2 -946.833 1275.15 4
 -6 -10 -4 172.771 2176.79 8
 -6 -10 4 1270.56 2195.82 8
 -6 -10 -4 310.075 1402.63 1
 6 10 4 828.448 1341.96 4
 6 10 -4 668.227 1245.01 4
 -6 -10 4 475.122 1547.27 1
 6 10 -6 -3650.49 1475.59 2
 -6 -10 -6 -1805.76 1453.74 1
 -6 -10 6 -3144.37 2334.63 8
 6 10 6 -1071.71 1340.27 4
 6 10 -6 -200.106 1223.84 4
 -6 -10 6 -471.477 1729.59 1
 6 10 -8 15372.4 1780.61 2
 -6 -10 10 2987.91 2382.05 8
 6 10 -10 -2437.49 1702.75 2
 6 12 0 34494.1 2067.77 4
 -6 -12 -2 7856.04 2013.6 1
 -6 -12 2 10063.4 2180.51 1
 -6 -12 6 3795.72 2131.17 1
 -6 -12 -6 5155.73 2688.11 8
 -6 -12 6 5136.77 2763.22 8
 6 12 -6 862.057 1406.64 2
 -6 -12 -6 1474.74 1692.34 1
 6 12 6 396.262 1506.58 4
 6 12 -6 2052.65 1468.29 4
 -6 -12 8 1756.02 1305.11 6
 -6 -12 8 2805.96 2261.84 1
 -6 -12 -8 278.424 2577.71 8
 -6 -12 8 1450.83 2756.47 8
 -6 -12 -8 -1550.79 1768.08 1
 6 12 -8 -981.145 1471.37 2
 6 12 8 -620.805 1553.09 4
 6 12 -8 -905.476 1471.41 4
 6 12 -8 264.205 1420.99 7
 -6 -14 0 775.239 2374.88 1
 -6 -14 0 4123.42 3065.38 8
 6 14 0 3770.66 1709.51 4
 6 14 2 1413.46 1658.52 4
 6 14 -2 -1086.33 1670.84 4
 -7 -1 13 1183.55 2999.54 3
 7 1 -13 164.375 2292.94 2
 -7 -3 13 7439.51 3071.2 3
 7 3 -13 1629.76 2283.63 2
 7 5 -11 -3558.12 2208.65 2
 -7 -5 13 -1054.27 2970.31 3
 7 5 -13 1779.21 2291.62 2
 7 7 -11 -330.042 2082.93 2
 -7 -7 11 973.763 1323.35 1
 -7 -7 11 -1520.97 2809.34 3
 7 9 -7 -3011.45 1701.25 2
 -7 -9 7 -1501.22 1467.58 1
 7 9 -7 -2498.75 1368.58 4
 7 9 -9 6669.87 1384.34 4
 -7 -9 9 -65.7083 1644.5 1
 -7 -11 1 4416.34 2532.34 8
 -7 -11 -1 957.33 1634.07 1
 -7 -11 1 -732.741 1619.93 1
 7 11 1 -690.28 1499.2 4
 7 11 -1 224.087 1481.3 4
 -7 -11 3 35.5175 2508.02 8
 -7 -11 -3 1964.19 1604.71 1
 7 11 3 1631.75 1534.19 4
 7 11 -3 2367.14 1499.18 4
 -7 -11 3 2110.68 1759.47 1
 -7 -11 5 932.931 2458.39 8
 -7 -11 -5 1123.1 1595.92 1
 7 11 5 4382.4 1636.28 4
 7 11 -5 1337.24 1451.24 4
 -7 -11 5 -59.1214 1747.93 1

_iucr_refine_instructions_details
;
TITL In_MeAm_FC70_ii_4_ in Fddd
    SHF-62-CHCl3_DAC-in-FC70_0-96GPa.res
    created by SHELXL-2019/1 at 17:57:09 on 15-Nov-2024
REM Fddd (#70 in standard setting)
CELL 0.4859 13.797988 26.397478 32.134105 90 90 90
ZERR 16 0.015872 0.010772 0.008566 0 0 0
LATT 4
SYMM 0.75-X,0.75-Y,+Z
SYMM 0.75-X,+Y,0.75-Z
SYMM +X,0.75-Y,0.75-Z
SFAC C H In N O
DISP C 0.001 0.001 6.068
DISP H -0 0 0.607
DISP In -1.947 0.658 1423.319
DISP N 0.002 0.001 8.983
DISP O 0.004 0.003 13.336
UNIT 352 352 16 48 160
DFIX 1.43 C3 N1
DFIX 1.4 N1 C9
DFIX 1.5 C9 C10
DFIX 1.25 O5 C9
DFIX 1.504 0.01 C1 C2
DFIX 1.504 0.01 C5 C8
DFIX 1.25 0.005 C1 O1
DFIX 1.25 0.005 C1 O2
DFIX 1.25 0.005 C8 O3
DFIX 1.25 0.005 C8 O4
FLAT N1 C9 O5 C10
RIGU
SIMU 0.04 0.08 1.7
DANG 2.535 C8 C6
DANG 2.535 C8 C4
EADP C12 C11 N2
EADP C13 N3 C14
EADP C11 N2 C12

L.S. 49
PLAN  20
CONF
BOND
MORE -1
BOND $H
fmap 2
acta
OMIT 0 0 4
OMIT 0 4 0
OMIT 0 4 4
OMIT 0 6 2
OMIT 1 3 3
OMIT 1 3 7
OMIT 2 0 2
OMIT 2 2 0
OMIT 2 2 4
OMIT 7 5 11
REM <olex2.extras>
REM <HklSrc "%.\\In_MeAm_FC70_ii_4_.hkl">
REM </olex2.extras>

WGHT    0.200000
FVAR       0.64698
IN1   3    0.625000    0.125000    0.327478    10.50000    0.39252    0.17565 =
         0.11466    0.00000    0.00000    0.02037
O3    5    0.761674    0.340966    0.114211    11.00000    0.33882    0.19127 =
         0.14702    0.04664    0.00359    0.02554
O1    5    0.734772    0.162895    0.291298    11.00000    0.34290    0.14653 =
         0.11234    0.02167    0.01377    0.02912
O4    5    0.906281    0.315258    0.124109    11.00000    0.34572    0.21968 =
         0.16028    0.06050    0.00766    0.03768
AFIX  66
C3    1    0.813378    0.218034    0.219952    11.00000    0.36269    0.28138 =
         0.21389    0.12008    0.03608    0.06779
C4    1    0.842026    0.244132    0.184454    11.00000    0.35741    0.25730 =
         0.20530    0.10424    0.02927    0.06121
AFIX  43
H4    2    0.905312    0.241213    0.174790    11.00000   -1.20000
AFIX  65
C5    1    0.776087    0.274594    0.163401    11.00000    0.35331    0.22670 =
         0.18569    0.07834    0.02160    0.04959
C6    1    0.681499    0.278958    0.177846    11.00000    0.35212    0.22095 =
         0.17434    0.07606    0.01767    0.04870
AFIX  43
H6    2    0.637381    0.299340    0.163760    11.00000   -1.20000
AFIX  65
C7    1    0.652849    0.252860    0.213344    11.00000    0.35388    0.21429 =
         0.16665    0.06735    0.01538    0.04518
AFIX  43
H7    2    0.589563    0.255779    0.223008    11.00000   -1.20000
AFIX  65
C2    1    0.718787    0.222398    0.234398    11.00000    0.35390    0.21756 =
         0.16900    0.07298    0.01693    0.04505
AFIX   0
C8    1    0.818228    0.311657    0.132706    11.00000    0.34661    0.21124 =
         0.15836    0.05688    0.00854    0.03846
O2    5    0.594076    0.185899    0.278384    11.00000    0.34963    0.18926 =
         0.12938    0.03635    0.00979    0.03625
C1    1    0.681973    0.191676    0.270356    11.00000    0.35014    0.17616 =
         0.13941    0.03993    0.01063    0.03805
N1    4    0.882129    0.186565    0.240916    11.00000    0.37416    0.34427 =
         0.27101    0.16944    0.03990    0.08397
AFIX  43
H1    2    0.856149    0.165329    0.257871    11.00000   -1.20000
AFIX   0
C9    1    0.983983    0.183435    0.239318    11.00000    0.37291    0.38835 =
         0.31459    0.20020    0.04375    0.08779
O5    5    1.026748    0.211972    0.214269    11.00000    0.38725    0.43389 =
         0.36292    0.23823    0.05904    0.08796
C10   1    1.046256    0.149330    0.265589    11.00000    0.37883    0.42902 =
         0.37646    0.24660    0.03445    0.08376
AFIX  33
H10A  2    1.005784    0.129324    0.283489    11.00000   -1.50000
H10B  2    1.083363    0.127381    0.247883    11.00000   -1.50000
H10C  2    1.089373    0.169514    0.282166    11.00000   -1.50000
AFIX   6

PART -1
N2    4    1.143030    0.284577    0.114587    10.25000    0.08271
H2A   2    1.194102    0.289308    0.096359    10.25000   -1.50000
H2B   2    1.077305    0.279819    0.097819    10.25000   -1.50000
C11   1    1.138758    0.332820    0.143445    10.25000    0.08271
H11A  2    1.209881    0.338360    0.160198    10.25000   -1.50000
H11B  2    1.121547    0.365286    0.128327    10.25000   -1.50000
H11C  2    1.082061    0.327978    0.161813    10.25000   -1.50000
C12   1    1.166419    0.236407    0.131657    10.25000    0.08271
H12A  2    1.109818    0.230936    0.149954    10.25000   -1.50000
H12B  2    1.167770    0.203902    0.108613    10.25000   -1.50000
H12C  2    1.237713    0.241264    0.148364    10.25000   -1.50000
AFIX   6

N3    4    0.444928    0.191322    0.165192    10.25000    0.11262
H3A   2    0.381651    0.211245    0.157151    10.25000   -1.50000
H3B   2    0.441256    0.155029    0.155588    10.25000   -1.50000
C13   1    0.451080    0.183133    0.207332    10.25000    0.11262
H13A  2    0.451691    0.222067    0.217240    10.25000   -1.50000
H13B  2    0.389126    0.161327    0.218256    10.25000   -1.50000
H13C  2    0.516967    0.160425    0.215564    10.25000   -1.50000
C14   1    0.526532    0.221178    0.146308    10.25000    0.11262
H14A  2    0.592961    0.198697    0.154112    10.25000   -1.50000
H14B  2    0.515457    0.224999    0.116117    10.25000   -1.50000
H14C  2    0.527676    0.260333    0.155848    10.25000   -1.50000
AFIX   0
HKLF 4


REM  In_MeAm_FC70_ii_4_ in Fddd
REM wR2 = 0.4678, GooF = S = 2.163, Restrained GooF = 1.589 for all data
REM R1 = 0.1668 for 227 Fo > 4sig(Fo) and 0.2498 for all 383 data
REM 152 parameters refined using 235 restraints

END  
     
WGHT      0.2000      0.0000 

REM Highest difference peak  0.470,  deepest hole -0.519,  1-sigma level  0.141
Q1    1   0.6250  0.3264  0.1250  10.50000  0.05    0.47
Q2    1   1.2250  0.3682  0.1687  11.00000  0.05    0.45
Q3    1   1.1373  0.3433  0.1922  11.00000  0.05    0.45
Q4    1   1.1250  0.1742  0.1250  10.50000  0.05    0.39
Q5    1   0.8491  0.2018  0.2742  11.00000  0.05    0.38
Q6    1   0.6741  0.2133  0.2503  11.00000  0.05    0.37
Q7    1   0.8722  0.2052  0.2706  11.00000  0.05    0.37
Q8    1   0.2818  0.1997  0.1880  11.00000  0.05    0.35
Q9    1   0.6937  0.1750  0.2979  11.00000  0.05    0.35
Q10   1   1.1066  0.2138  0.1624  11.00000  0.05    0.35
Q11   1   0.4092  0.1287  0.1290  11.00000  0.05    0.35
Q12   1   0.7154  0.1798  0.2911  11.00000  0.05    0.35
Q13   1   0.5261  0.2128  0.2098  11.00000  0.05    0.32
Q14   1   0.8484  0.3076  0.1567  11.00000  0.05    0.32
Q15   1   0.3285  0.1401  0.2114  11.00000  0.05    0.31
Q16   1   1.1250  0.1250  0.0865  10.50000  0.05    0.30
Q17   1   0.8634  0.2607  0.2182  11.00000  0.05    0.30
Q18   1   0.8794  0.2676  0.2133  11.00000  0.05    0.28
Q19   1   0.5774  0.1573  0.2992  11.00000  0.05    0.28
Q20   1   0.6250  0.1250  0.2589  10.50000  0.05    0.25

  REM The information below was added by Olex2.
  REM
  REM R1 = 0.1668 for 227 Fo > 4sig(Fo) and 0.2498 for all 2788 data
  REM 152 parameters refined using n/a restraints
  REM Highest difference peak 0.47, deepest hole -0.52
  REM Mean Shift 0, Max Shift 0.000.

  REM +++ Tabular Listing of Refinement Information +++
  REM R1_all = 0.2498
  REM R1_gt = 0.1668
  REM wR_ref = 0.4678
  REM GOOF = 2.163
  REM Shift_max = 0.000
  REM Shift_mean = 0
  REM Reflections_all = 2788
  REM Reflections_gt = 227
  REM Parameters = 152
  REM Hole = -0.52
  REM Peak = 0.47
  REM Flack = n/a

  
;
_olex2_submission_special_instructions  'No special instructions were received'
_oxdiff_exptl_absorpt_empirical_details
;
Empirical correction (ABSPACK) includes:
- Absorption correction using spherical harmonics
- Frame scaling
;
_oxdiff_exptl_absorpt_empirical_full_max  2.029
_oxdiff_exptl_absorpt_empirical_full_min  0.608

_vrf_ATOM007_SHF-62-CHCl3_DAC-in-FC70_0-96GPa
;
RESPONSE: The structure was refined isotropically due to the number of data for high 
pressure structure determination
;
_vrf_PLAT023_SHF-62-CHCl3_DAC-in-FC70_0-96GPa
;
RESPONSE: The sample is housed in a Diamond anvil cell that restricts 
available data.
;
_vrf_PLAT029_SHF-62-CHCl3_DAC-in-FC70_0-96GPa
;
RESPONSE: The sample is housed in a Diamond anvil cell that restricts available data.
This is exacerbated by the structure being Fddd.
;
_vrf_PLAT084_SHF-62-CHCl3_DAC-in-FC70_0-96GPa
;
RESPONSE: The sample is housed in a Diamond anvil cell that gives additional background to
the data collected e.g. Tungsten powder rings, diamond reflections.
;
_vrf_PLAT088_SHF-62-CHCl3_DAC-in-FC70_0-96GPa
;
RESPONSE: The sample is housed in a Diamond anvil cell that restricts 
available data.
;
_vrf_PLAT155_SHF-62-CHCl3_DAC-in-FC70_0-96GPa
;
RESPONSE: We have followed previous literature for comparison.
;
_vrf_PLAT193_SHF-62-CHCl3_DAC-in-FC70_0-96GPa
;
RESPONSE: This is a rounding issue. The s.u. on Temperature is 2degC
;
_vrf_PLAT201_SHF-62-CHCl3_DAC-in-FC70_0-96GPa
;
RESPONSE: The structure was refined isotropically due to the number of data for high 
pressure structure determination
;
_vrf_PLAT210_SHF-62-CHCl3_DAC-in-FC70_0-96GPa
;
RESPONSE: The sample is housed in a Diamond anvil cell that restricts 
available data hence
isotropic refinement was the limited of modelling the system.
;
_vrf_PLAT241_SHF-62-CHCl3_DAC-in-FC70_0-96GPa
;
RESPONSE: Structure at high pressure with limitation of data. We have used distance restraints to ensure the 
model is chemically reasonable
;
_vrf_PLAT242_SHF-62-CHCl3_DAC-in-FC70_0-96GPa
;
RESPONSE: Structure at high pressure with limitation of data. We have used 
distance restraints to ensure the 
model is chemically reasonable.
;
_vrf_PLAT250_SHF-62-CHCl3_DAC-in-FC70_0-96GPa
;
RESPONSE: The data are limited due to DAC hence the tensor may be elongated 
due to lack of data in a particular direction. We have used restraints 
to combat and ensure they are chemically reasonable.
;
_vrf_PLAT340_SHF-62-CHCl3_DAC-in-FC70_0-96GPa
;
RESPONSE: The sample is housed in a Diamond anvil cell that restricts 
available data and so
impacts on the precision of the bonds lengths
;
_vrf_PLAT411_SHF-62-CHCl3_DAC-in-FC70_0-96GPa
;
RESPONSE: Structure at high pressure
;
_vrf_PLAT414_SHF-62-CHCl3_DAC-in-FC70_0-96GPa
;
RESPONSE: Structure at high pressure
;
_vrf_PLAT761_SHF-62-CHCl3_DAC-in-FC70_0-96GPa
;
RESPONSE: Noted, no action taken
;
_vrf_PLAT762_SHF-62-CHCl3_DAC-in-FC70_0-96GPa
;
RESPONSE: Noted, no action taken
;
_vrf_PLAT905_SHF-62-CHCl3_DAC-in-FC70_0-96GPa
;
RESPONSE: The data were cut to 0.7 angs as the limit of the diffraction for the 
crystal was reached.
;
_vrf_PLAT906_SHF-62-CHCl3_DAC-in-FC70_0-96GPa
;
RESPONSE: These can be attributed to the weak data. All other sets are okay.
The most common place for a high value of K is in the lowest-intensity bin in 
the table as is the case here. Almost all area detector integration programs end up 
slightly underestimating the background, resulting in overestimated values of Fo, thus 
the high value of Fo/Fc. This is most obvious in the weakest intensities, 
since the small addition to Fo becomes insignificant in the ratio when Fo 
is large.
;
_vrf_PLAT910_SHF-62-CHCl3_DAC-in-FC70_0-96GPa
;
RESPONSE: The sample is housed in a Diamond anvil cell that gives additional 
background to
the data collected e.g. Tungsten powder rings, diamond reflections.
;
_vrf_PLAT911_SHF-62-CHCl3_DAC-in-FC70_0-96GPa
;
RESPONSE: The sample is housed in a Diamond anvil cell that restricts 
available data.
;
_vrf_PLAT913_SHF-62-CHCl3_DAC-in-FC70_0-96GPa
;
RESPONSE: The sample is housed in a Diamond anvil cell that gives additional 
background to
the data collected e.g. Tungsten powder rings, diamond reflections.
;
_vrf_THETM01_SHF-62-CHCl3_DAC-in-FC70_0-96GPa
;
RESPONSE: The sample is housed in a Diamond anvil cell that restricts 
available data.
;
_vrf_PLAT051_SHF-62-CHCl3_DAC-in-FC70_0-96GPa
;
RESPONSE: The sample contains Indium which has an absorption edge at 0.44 Angs. This data was colelceted 
at 0.4859 hence the difference in mu.
;
