# Supplementary material for: Decoupled MOF Breathing: Pressure‐Induced Reversal of Correlation Between Orthogonal Motions in a Diamondoid Framework
Source: Angew Chem Int Ed Engl. 2025 May 15;64(27):e202504297. doi: 10.1002/anie.202504297 (PMC12207364; doi:10.1002/anie.202504297)
Supplement: Supplementary file 1 — Supporting Information [file ANIE-64-e202504297-s002.zip › SHF-62-CHCl3_DAC-in-FC70_0GPa.cif]

data_SHF-62-CHCl3_DAC-in-FC70_0GPa
_audit_creation_date               2024-11-15
_audit_creation_method
;
Olex2 1.5
(compiled 2024.02.16 svn.r378c4104 for OlexSys, GUI svn.r6928)
;
_shelx_SHELXL_version_number       '2019/1'
_audit_contact_author_address      ?
_audit_contact_author_email        ?
_audit_contact_author_name         ''
_audit_contact_author_phone        ?
_publ_contact_author_id_orcid      ?
_publ_section_references
;
Dolomanov, O.V., Bourhis, L.J., Gildea, R.J, Howard, J.A.K. & Puschmann, H.
 (2009), J. Appl. Cryst. 42, 339-341.

Sheldrick, G.M. (2008). Acta Cryst. A64, 112-122.
;
_chemical_name_common              ?
_chemical_name_systematic          ?
_chemical_formula_moiety           'C20 H14 In N2 O10, C2 H8 N'
_chemical_formula_sum              'C22 H22 In N3 O10'
_chemical_formula_weight           603.24
_chemical_melting_point            ?
_chemical_oxdiff_formula           'In C22 H22 N3 O10'
loop_
  _atom_type_symbol
  _atom_type_description
  _atom_type_scat_dispersion_real
  _atom_type_scat_dispersion_imag
  _atom_type_scat_source
 'C' 'C' 0.0010 0.0010 'International Tables Vol C Tables 4.2.6.8 and 6.1.1.4'
 'H' 'H' 0.0000 0.0000 'International Tables Vol C Tables 4.2.6.8 and 6.1.1.4'
 'In' 'In' -1.9470 0.6580
 'International Tables Vol C Tables 4.2.6.8 and 6.1.1.4'
 'N' 'N' 0.0020 0.0010 'International Tables Vol C Tables 4.2.6.8 and 6.1.1.4'
 'O' 'O' 0.0040 0.0030 'International Tables Vol C Tables 4.2.6.8 and 6.1.1.4'

_shelx_space_group_comment
;
The symmetry employed for this shelxl refinement is uniquely defined
by the following loop, which should always be used as a source of
symmetry information in preference to the above space-group names.
They are only intended as comments.
;
_space_group_crystal_system        'orthorhombic'
_space_group_IT_number             70
_space_group_name_H-M_alt          'F d d d'
_space_group_name_Hall             '-F 2uv 2vw'
loop_
  _space_group_symop_operation_xyz
 'x, y, z'
 '-x+3/4, -y+3/4, z'
 '-x+3/4, y, -z+3/4'
 'x, -y+3/4, -z+3/4'
 'x, y+1/2, z+1/2'
 '-x+3/4, -y+5/4, z+1/2'
 '-x+3/4, y+1/2, -z+5/4'
 'x, -y+5/4, -z+5/4'
 'x+1/2, y, z+1/2'
 '-x+5/4, -y+3/4, z+1/2'
 '-x+5/4, y, -z+5/4'
 'x+1/2, -y+3/4, -z+5/4'
 'x+1/2, y+1/2, z'
 '-x+5/4, -y+5/4, z'
 '-x+5/4, y+1/2, -z+3/4'
 'x+1/2, -y+5/4, -z+3/4'
 '-x, -y, -z'
 'x-3/4, y-3/4, -z'
 'x-3/4, -y, z-3/4'
 '-x, y-3/4, z-3/4'
 '-x, -y+1/2, -z+1/2'
 'x-3/4, y-1/4, -z+1/2'
 'x-3/4, -y+1/2, z-1/4'
 '-x, y-1/4, z-1/4'
 '-x+1/2, -y, -z+1/2'
 'x-1/4, y-3/4, -z+1/2'
 'x-1/4, -y, z-1/4'
 '-x+1/2, y-3/4, z-1/4'
 '-x+1/2, -y+1/2, -z'
 'x-1/4, y-1/4, -z'
 'x-1/4, -y+1/2, z-3/4'
 '-x+1/2, y-1/4, z-3/4'

_cell_length_a                     14.849(2)
_cell_length_b                     28.2807(17)
_cell_length_c                     30.6748(17)
_cell_angle_alpha                  90
_cell_angle_beta                   90
_cell_angle_gamma                  90
_cell_volume                       12882(2)
_cell_formula_units_Z              16
_cell_measurement_reflns_used      3350
_cell_measurement_temperature      293(2)
_cell_measurement_theta_max        17.6540
_cell_measurement_theta_min        1.7200
_shelx_estimated_absorpt_T_max     ?
_shelx_estimated_absorpt_T_min     ?
_exptl_absorpt_coefficient_mu      0.215
_exptl_absorpt_correction_T_max    1.00000
_exptl_absorpt_correction_T_min    0.31433
_exptl_absorpt_correction_type     multi-scan
_exptl_absorpt_process_details
;
CrysAlisPro 1.171.38.41 (Rigaku Oxford Diffraction, 2015)
Empirical absorption correction using spherical harmonics,
 implemented in SCALE3 ABSPACK scaling algorithm.
;
_exptl_absorpt_special_details     ?
_exptl_crystal_colour              yellow
_exptl_crystal_density_diffrn      1.244
_exptl_crystal_density_meas        ?
_exptl_crystal_density_method      ?
_exptl_crystal_description         Octahedron
_exptl_crystal_F_000               4864
_exptl_crystal_size_max            0.18
_exptl_crystal_size_mid            0.15
_exptl_crystal_size_min            0.1
_exptl_transmission_factor_max     ?
_exptl_transmission_factor_min     ?
_diffrn_reflns_av_R_equivalents    0.0606
_diffrn_reflns_av_unetI/netI       0.0532
_diffrn_reflns_Laue_measured_fraction_full  0.712
_diffrn_reflns_Laue_measured_fraction_max  0.712
_diffrn_reflns_limit_h_max         13
_diffrn_reflns_limit_h_min         -13
_diffrn_reflns_limit_k_max         33
_diffrn_reflns_limit_k_min         -33
_diffrn_reflns_limit_l_max         35
_diffrn_reflns_limit_l_min         -35
_diffrn_reflns_number              11205
_diffrn_reflns_point_group_measured_fraction_full  0.712
_diffrn_reflns_point_group_measured_fraction_max  0.712
_diffrn_reflns_theta_full          16.533
_diffrn_reflns_theta_max           16.533
_diffrn_reflns_theta_min           1.725
_diffrn_ambient_temperature        293(2)
_diffrn_detector                   'CCD plate'
_diffrn_detector_area_resol_mean   ?
_diffrn_measured_fraction_theta_full  0.712
_diffrn_measured_fraction_theta_max  0.712
_diffrn_measurement_details
;
List of Runs (angles in degrees, time in seconds):

  # Type    Start    End  Width  t~exp~   \w     \q     \k     \f   Frames
--------------------------------------------------------------------------
  1  \w   -150.00 -94.00   0.20    0.20    --  -20.00  70.00 -24.23  280
  2  \w   -150.00 -94.00   0.20    0.20    --  -20.00  70.00 155.77  280
  3  \w   -105.00 -74.00   0.20    0.20    --   20.00  70.00 155.77  155
  4  \w   -105.00 -74.00   0.20    0.20    --   20.00  70.00 -24.23  155
  5  \w    -96.00 -30.00   0.20    0.20    --   20.00 -70.00  24.23  330
  6  \w   -106.00 -66.00   0.20    0.20    --  -20.00 -70.00  24.23  200
  7  \w   -106.00 -66.00   0.20    0.20    --  -20.00 -70.00-155.77  200
  8  \w    -96.00 -30.00   0.20    0.20    --   20.00 -70.00-155.77  330
;
_diffrn_measurement_device         'abstract diffractometer'
_diffrn_measurement_device_type   
 'dectris-CrysAlisPro-abstract goniometer imported dectris images'
_diffrn_measurement_method         '\w scans'
_diffrn_orient_matrix_type        
 'CrysAlisPro convention (1999,Acta A55,543-557)'
_diffrn_orient_matrix_UB_11        0.0269139000
_diffrn_orient_matrix_UB_12        -0.0071411000
_diffrn_orient_matrix_UB_13        -0.0061522000
_diffrn_orient_matrix_UB_21        -0.0185649000
_diffrn_orient_matrix_UB_22        -0.0100178000
_diffrn_orient_matrix_UB_23        -0.0092228000
_diffrn_orient_matrix_UB_31        0.0005265000
_diffrn_orient_matrix_UB_32        0.0120047000
_diffrn_orient_matrix_UB_33        -0.0113182000
_diffrn_radiation_monochromator    synchrotron
_diffrn_radiation_probe            x-ray
_diffrn_radiation_type             synchrotron
_diffrn_radiation_wavelength       0.4859
_diffrn_source                     synchrotron
_reflns_Friedel_coverage           0.000
_reflns_Friedel_fraction_full      .
_reflns_Friedel_fraction_max       .
_reflns_number_gt                  1292
_reflns_number_total               1938
_reflns_special_details
;
 Reflections were merged by SHELXL according to the crystal
 class for the calculation of statistics and refinement.
 
 _reflns_Friedel_fraction is defined as the number of unique
 Friedel pairs measured divided by the number that would be
 possible theoretically, ignoring centric projections and
 systematic absences.
;
_reflns_threshold_expression       'I > 2\s(I)'
_computing_cell_refinement         'CrysAlisPro 1.171.38.41 (Rigaku OD, 2015)'
_computing_data_collection         'CrysAlisPro 1.171.38.41 (Rigaku OD, 2015)'
_computing_data_reduction          'CrysAlisPro 1.171.38.41 (Rigaku OD, 2015)'
_computing_molecular_graphics      'Olex2 1.5 (Dolomanov et al., 2009)'
_computing_publication_material    'Olex2 1.5 (Dolomanov et al., 2009)'
_computing_structure_refinement    'XL  (Sheldrick, 2008)'
_computing_structure_solution      'SHELXS  (Sheldrick, 2008)'
_refine_diff_density_max           1.178
_refine_diff_density_min           -1.159
_refine_diff_density_rms           0.134
_refine_ls_extinction_coef         .
_refine_ls_extinction_method       none
_refine_ls_goodness_of_fit_ref     1.057
_refine_ls_hydrogen_treatment      constr
_refine_ls_matrix_type             full
_refine_ls_number_parameters       157
_refine_ls_number_reflns           1938
_refine_ls_number_restraints       233
_refine_ls_R_factor_all            0.1180
_refine_ls_R_factor_gt             0.0788
_refine_ls_restrained_S_all        1.002
_refine_ls_shift/su_max            0.000
_refine_ls_shift/su_mean           0.000
_refine_ls_structure_factor_coef   Fsqd
_refine_ls_weighting_details      
 'w=1/[\s^2^(Fo^2^)+(0.1409P)^2^+364.8183P] where P=(Fo^2^+2Fc^2^)/3'
_refine_ls_weighting_scheme        calc
_refine_ls_wR_factor_gt            0.2266
_refine_ls_wR_factor_ref           0.2649
_refine_special_details            ?
_olex2_refinement_description
;
1. Fixed Uiso
 At 1.2 times of:
  All C(H) groups, All N(H) groups
 At 1.5 times of:
  All C(H,H,H) groups, All C(H,H,H,H,H,H) groups, All N(H,H) groups
2. Restrained distances
 C3-N1
 1.43 with sigma of 0.02
 N1-C9
 1.4 with sigma of 0.02
 C9-C10
 1.5 with sigma of 0.02
 O5-C9
 1.25 with sigma of 0.02
 C1-C2
 1.504 with sigma of 0.01
 C5-C8
 1.504 with sigma of 0.01
 C1-O1
 1.25 with sigma of 0.005
 C1-O2
 1.25 with sigma of 0.005
 C8-O3
 1.25 with sigma of 0.005
 C8-O4
 1.25 with sigma of 0.005
3. Restrained planarity
 N1, C9, O5, C10
 with sigma of 0.1
4. Uiso/Uaniso restraints and constraints
All non-hydrogen atoms have similar U: within 1.7A with sigma of 0.04 and sigma
for terminal atoms of 0.08 within 1.7A
5. Rigid body (RIGU) restrains
 All non-hydrogen atoms
 with sigma for 1-2 distances of 0.004 and sigma for 1-3 distances of 0.004
6. Others
 Fixed Sof: N2(0.25) H2A(0.25) H2B(0.25) C11(0.25) C12(0.25) H11A(0.25)
 H11B(0.25) H11C(0.25) H12A(0.25) H12B(0.25) H12C(0.25) N3(0.25) H3A(0.25)
 H3B(0.25) C13(0.25) C14(0.25) H13A(0.25) H13B(0.25) H13C(0.25) H14A(0.25)
 H14B(0.25) H14C(0.25)
7.a Free rotating group:
 N2(H2A,H2B,C11,C12,H11A,H11B,H11C,H12A,H12B,H12C), N3(H3A,H3B,C13,C14,H13A,
 H13B,H13C,H14A,H14B,H14C)
7.b Aromatic/amide H refined with riding coordinates:
 C4(H4), C6(H6), C7(H7), N1(H1)
7.c Fitted hexagon refined as free rotating group:
 C3(C4,C5,C6,C7,C2)
7.d Idealised Me refined as rotating group:
 C10(H10A,H10B,H10C)
;
_atom_sites_solution_hydrogens     mixed
_atom_sites_solution_primary       direct
_atom_sites_solution_secondary     ?
loop_
  _atom_site_label
  _atom_site_type_symbol
  _atom_site_fract_x
  _atom_site_fract_y
  _atom_site_fract_z
  _atom_site_U_iso_or_equiv
  _atom_site_adp_type
  _atom_site_occupancy
  _atom_site_site_symmetry_order
  _atom_site_calc_flag
  _atom_site_refinement_flags_posn
  _atom_site_refinement_flags_adp
  _atom_site_refinement_flags_occupancy
  _atom_site_disorder_assembly
  _atom_site_disorder_group
 In1 In 0.625000 0.125000 0.32635(3) 0.0454(6) Uani 1 2 d S T P . .
 O3 O 0.7560(6) 0.3405(3) 0.1136(2) 0.063(2) Uani 1 1 d D U . . .
 O1 O 0.7376(6) 0.1620(3) 0.2906(2) 0.063(2) Uani 1 1 d D U . . .
 O4 O 0.8929(6) 0.3186(3) 0.1272(3) 0.068(3) Uani 1 1 d D U . . .
 C3 C 0.8105(5) 0.2223(3) 0.2229(2) 0.064(3) Uani 1 1 d DG U . . .
 C4 C 0.8393(5) 0.2535(3) 0.1908(3) 0.070(3) Uani 1 1 d G U . . .
 H4 H 0.899891 0.254804 0.183227 0.084 Uiso 1 1 calc R U . . .
 C5 C 0.7775(6) 0.2827(2) 0.1699(2) 0.062(3) Uani 1 1 d DG U . . .
 C6 C 0.6869(6) 0.2807(3) 0.1812(2) 0.070(3) Uani 1 1 d G U . . .
 H6 H 0.645611 0.300190 0.167188 0.083 Uiso 1 1 calc R U . . .
 C7 C 0.6581(5) 0.2495(3) 0.2133(3) 0.068(3) Uani 1 1 d G U . . .
 H7 H 0.597501 0.248188 0.220846 0.082 Uiso 1 1 calc R U . . .
 C2 C 0.7199(6) 0.2203(2) 0.2342(2) 0.059(3) Uani 1 1 d DG U . . .
 C8 C 0.8104(6) 0.3162(3) 0.1352(3) 0.057(3) Uani 1 1 d D U . . .
 O2 O 0.6018(6) 0.1836(3) 0.2744(3) 0.067(3) Uani 1 1 d D U . . .
 C1 C 0.6848(6) 0.1872(4) 0.2688(3) 0.058(3) Uani 1 1 d D U . . .
 N1 N 0.8733(9) 0.1925(4) 0.2442(4) 0.091(4) Uani 1 1 d D U . . .
 H1 H 0.851792 0.176860 0.265886 0.109 Uiso 1 1 calc R U . . .
 C9 C 0.9629(12) 0.1844(5) 0.2358(5) 0.115(6) Uani 1 1 d D U . . .
 O5 O 1.0052(11) 0.2059(5) 0.2078(5) 0.146(6) Uani 1 1 d D U . . .
 C10 C 1.0051(17) 0.1475(7) 0.2638(7) 0.150(10) Uani 1 1 d D U . . .
 H10A H 0.968480 0.119529 0.263575 0.226 Uiso 1 1 calc R U . . .
 H10B H 1.010133 0.159103 0.293139 0.226 Uiso 1 1 calc R U . . .
 H10C H 1.063992 0.140073 0.252837 0.226 Uiso 1 1 calc R U . . .
 N2 N 1.147(7) 0.2614(15) 0.118(2) 0.22(4) Uiso 0.25 1 d G U P A -1
 H2A H 1.184905 0.254861 0.093967 0.334 Uiso 0.25 1 d G U P A -1
 H2B H 1.079599 0.247353 0.111198 0.334 Uiso 0.25 1 d G U P A -1
 C11 C 1.143(8) 0.3205(13) 0.125(3) 0.11(2) Uiso 0.25 1 d G U P A -1
 C12 C 1.190(4) 0.2292(11) 0.1489(12) 0.043(10) Uiso 0.25 1 d G U P A -1
 H11A H 1.215847 0.335211 0.130701 0.065 Uiso 0.25 1 d G U P A -1
 H11B H 1.111577 0.340071 0.101003 0.065 Uiso 0.25 1 d G U P A -1
 H11C H 1.100591 0.327028 0.149567 0.065 Uiso 0.25 1 d G U P A -1
 H12A H 1.147372 0.235114 0.173415 0.065 Uiso 0.25 1 d G U P A -1
 H12B H 1.189366 0.187244 0.140636 0.065 Uiso 0.25 1 d G U P A -1
 H12C H 1.262698 0.243277 0.154570 0.065 Uiso 0.25 1 d G U P A -1
 N3 N 0.487(4) 0.151(2) 0.1688(18) 0.12(2) Uiso 0.25 1 d G U P B -1
 H3A H 0.502786 0.116775 0.185163 0.180 Uiso 0.25 1 d G U P B -1
 H3B H 0.546901 0.168436 0.159609 0.180 Uiso 0.25 1 d G U P B -1
 C13 C 0.450(8) 0.188(3) 0.195(3) 0.21(5) Uiso 0.25 1 d G U P B -1
 C14 C 0.422(5) 0.135(3) 0.134(3) 0.12(3) Uiso 0.25 1 d G U P B -1
 H13A H 0.387471 0.167990 0.205296 0.183 Uiso 0.25 1 d G U P B -1
 H13B H 0.501199 0.196824 0.219004 0.183 Uiso 0.25 1 d G U P B -1
 H13C H 0.435882 0.224636 0.177318 0.183 Uiso 0.25 1 d G U P B -1
 H14A H 0.408026 0.171426 0.116045 0.183 Uiso 0.25 1 d G U P B -1
 H14B H 0.454841 0.108398 0.117149 0.183 Uiso 0.25 1 d G U P B -1
 H14C H 0.359585 0.114850 0.144053 0.183 Uiso 0.25 1 d G U P B -1

loop_
  _atom_site_aniso_label
  _atom_site_aniso_U_11
  _atom_site_aniso_U_22
  _atom_site_aniso_U_33
  _atom_site_aniso_U_23
  _atom_site_aniso_U_13
  _atom_site_aniso_U_12
 In1 0.0542(13) 0.0460(7) 0.0361(6) 0.000 0.000 -0.0014(6)
 O3 0.073(7) 0.063(4) 0.053(4) 0.014(3) 0.002(4) -0.001(4)
 O1 0.063(7) 0.064(4) 0.063(4) 0.021(4) 0.003(4) -0.009(4)
 O4 0.071(7) 0.076(5) 0.057(4) 0.024(4) 0.002(4) 0.001(4)
 C3 0.063(7) 0.072(6) 0.058(6) 0.018(5) 0.005(4) -0.002(4)
 C4 0.070(8) 0.077(6) 0.065(6) 0.025(5) 0.009(5) 0.003(5)
 C5 0.069(7) 0.064(5) 0.052(5) 0.009(4) 0.004(4) -0.005(5)
 C6 0.068(8) 0.074(7) 0.066(6) 0.024(5) 0.004(5) 0.000(5)
 C7 0.065(8) 0.078(7) 0.061(6) 0.021(5) -0.001(5) -0.006(5)
 C2 0.064(6) 0.062(5) 0.051(5) 0.012(4) 0.001(4) -0.005(4)
 C8 0.072(7) 0.052(5) 0.047(5) 0.002(4) 0.002(4) 0.000(5)
 O2 0.066(7) 0.079(5) 0.058(4) 0.021(4) 0.004(4) -0.006(4)
 C1 0.066(7) 0.060(5) 0.049(5) 0.006(4) 0.003(4) -0.006(4)
 N1 0.069(8) 0.112(8) 0.093(7) 0.053(7) 0.014(5) 0.015(6)
 C9 0.072(9) 0.150(12) 0.122(11) 0.063(10) 0.017(7) 0.022(7)
 O5 0.080(12) 0.196(12) 0.161(10) 0.099(10) 0.037(8) 0.031(8)
 C10 0.085(16) 0.193(17) 0.173(17) 0.107(15) 0.023(12) 0.044(12)

_geom_special_details
;
 All esds (except the esd in the dihedral angle between two l.s. planes)
 are estimated using the full covariance matrix.  The cell esds are taken
 into account individually in the estimation of esds in distances, angles
 and torsion angles; correlations between esds in cell parameters are only
 used when they are defined by crystal symmetry.  An approximate (isotropic)
 treatment of cell esds is used for estimating esds involving l.s. planes.
;
loop_
  _geom_bond_atom_site_label_1
  _geom_bond_atom_site_label_2
  _geom_bond_distance
  _geom_bond_site_symmetry_2
  _geom_bond_publ_flag
 In1 O3 2.320(9) 31_556 ?
 In1 O3 2.320(9) 32_656 ?
 In1 O1 2.257(8) . ?
 In1 O1 2.257(8) 14_545 ?
 In1 O4 2.246(8) 32_656 ?
 In1 O4 2.246(8) 31_556 ?
 In1 C8 2.636(8) 32_656 ?
 In1 C8 2.636(8) 31_556 ?
 In1 O2 2.325(8) 14_545 ?
 In1 O2 2.325(8) . ?
 In1 C1 2.646(8) . ?
 In1 C1 2.646(8) 14_545 ?
 O3 C8 1.249(5) . ?
 O1 C1 1.253(5) . ?
 O4 C8 1.251(5) . ?
 C3 C4 1.3900 . ?
 C3 C2 1.3900 . ?
 C3 N1 1.417(11) . ?
 C4 H4 0.9300 . ?
 C4 C5 1.3900 . ?
 C5 C6 1.3900 . ?
 C5 C8 1.507(8) . ?
 C6 H6 0.9300 . ?
 C6 C7 1.3900 . ?
 C7 H7 0.9300 . ?
 C7 C2 1.3900 . ?
 C2 C1 1.509(8) . ?
 O2 C1 1.248(5) . ?
 N1 H1 0.8600 . ?
 N1 C9 1.375(15) . ?
 C9 O5 1.227(14) . ?
 C9 C10 1.489(15) . ?
 C10 H10A 0.9600 . ?
 C10 H10B 0.9600 . ?
 C10 H10C 0.9600 . ?
 N2 H2A 0.9325 . ?
 N2 H2B 1.0957 . ?
 N2 C11 1.6909 . ?
 N2 C12 1.4703 . ?
 C11 H11A 1.1644 . ?
 C11 H11B 1.0407 . ?
 C11 H11C 0.9974 . ?
 C12 H12A 0.9961 . ?
 C12 H12B 1.2138 . ?
 C12 H12C 1.1635 . ?
 N3 H3A 1.1111 . ?
 N3 H3B 1.0639 . ?
 N3 C13 1.4225 . ?
 N3 C14 1.5053 . ?
 C13 H13A 1.1345 . ?
 C13 H13B 1.0955 . ?
 C13 H13C 1.1847 . ?
 C14 H14A 1.1819 . ?
 C14 H14B 1.0311 . ?
 C14 H14C 1.1374 . ?

loop_
  _geom_angle_atom_site_label_1
  _geom_angle_atom_site_label_2
  _geom_angle_atom_site_label_3
  _geom_angle
  _geom_angle_site_symmetry_1
  _geom_angle_site_symmetry_3
  _geom_angle_publ_flag
 O3 In1 O3 120.9(4) 32_656 31_556 ?
 O3 In1 C8 101.8(3) 32_656 31_556 ?
 O3 In1 C8 28.30(15) 31_556 31_556 ?
 O3 In1 C8 28.30(15) 32_656 32_656 ?
 O3 In1 C8 101.8(3) 31_556 32_656 ?
 O3 In1 O2 138.7(3) 32_656 . ?
 O3 In1 O2 85.7(3) 31_556 . ?
 O3 In1 O2 138.7(3) 31_556 14_545 ?
 O3 In1 O2 85.7(3) 32_656 14_545 ?
 O3 In1 C1 110.7(3) 31_556 14_545 ?
 O3 In1 C1 107.8(3) 31_556 . ?
 O3 In1 C1 110.7(3) 32_656 . ?
 O3 In1 C1 107.8(3) 32_656 14_545 ?
 O1 In1 O3 127.5(3) 14_545 32_656 ?
 O1 In1 O3 82.6(3) 14_545 31_556 ?
 O1 In1 O3 82.6(3) . 32_656 ?
 O1 In1 O3 127.5(3) . 31_556 ?
 O1 In1 O1 121.9(4) . 14_545 ?
 O1 In1 C8 110.8(3) . 32_656 ?
 O1 In1 C8 108.0(3) 14_545 32_656 ?
 O1 In1 C8 110.8(3) 14_545 31_556 ?
 O1 In1 C8 108.0(3) . 31_556 ?
 O1 In1 O2 83.6(3) 14_545 . ?
 O1 In1 O2 56.4(2) 14_545 14_545 ?
 O1 In1 O2 56.4(2) . . ?
 O1 In1 O2 83.6(3) . 14_545 ?
 O1 In1 C1 28.21(15) . . ?
 O1 In1 C1 28.21(15) 14_545 14_545 ?
 O1 In1 C1 103.5(3) . 14_545 ?
 O1 In1 C1 103.5(3) 14_545 . ?
 O4 In1 O3 82.3(3) 31_556 32_656 ?
 O4 In1 O3 56.6(2) 32_656 32_656 ?
 O4 In1 O3 56.6(2) 31_556 31_556 ?
 O4 In1 O3 82.3(3) 32_656 31_556 ?
 O4 In1 O1 85.4(3) 31_556 . ?
 O4 In1 O1 138.9(3) 31_556 14_545 ?
 O4 In1 O1 85.4(3) 32_656 14_545 ?
 O4 In1 O1 138.9(3) 32_656 . ?
 O4 In1 O4 92.1(5) 31_556 32_656 ?
 O4 In1 C8 28.29(15) 32_656 32_656 ?
 O4 In1 C8 28.29(15) 31_556 31_556 ?
 O4 In1 C8 86.0(3) 32_656 31_556 ?
 O4 In1 C8 86.0(3) 31_556 32_656 ?
 O4 In1 O2 164.7(3) 32_656 . ?
 O4 In1 O2 164.7(3) 31_556 14_545 ?
 O4 In1 O2 89.3(3) 31_556 . ?
 O4 In1 O2 89.3(3) 32_656 14_545 ?
 O4 In1 C1 87.2(3) 32_656 14_545 ?
 O4 In1 C1 167.2(3) 31_556 14_545 ?
 O4 In1 C1 167.2(3) 32_656 . ?
 O4 In1 C1 87.2(3) 31_556 . ?
 C8 In1 C8 93.5(5) 31_556 32_656 ?
 C8 In1 C1 139.0(3) 32_656 . ?
 C8 In1 C1 139.0(3) 31_556 14_545 ?
 C8 In1 C1 99.2(3) 31_556 . ?
 C8 In1 C1 99.2(3) 32_656 14_545 ?
 O2 In1 C8 88.1(3) 14_545 32_656 ?
 O2 In1 C8 88.1(3) . 31_556 ?
 O2 In1 C8 166.7(3) . 32_656 ?
 O2 In1 C8 166.7(3) 14_545 31_556 ?
 O2 In1 O2 93.4(4) . 14_545 ?
 O2 In1 C1 28.15(14) . . ?
 O2 In1 C1 88.1(3) 14_545 . ?
 O2 In1 C1 88.1(3) . 14_545 ?
 O2 In1 C1 28.15(14) 14_545 14_545 ?
 C1 In1 C1 96.3(5) . 14_545 ?
 C8 O3 In1 90.0(6) . 23_655 ?
 C1 O1 In1 93.4(6) . . ?
 C8 O4 In1 93.4(6) . 23_655 ?
 C4 C3 C2 120.0 . . ?
 C4 C3 N1 120.1(7) . . ?
 C2 C3 N1 119.9(7) . . ?
 C3 C4 H4 120.0 . . ?
 C3 C4 C5 120.0 . . ?
 C5 C4 H4 120.0 . . ?
 C4 C5 C8 119.0(6) . . ?
 C6 C5 C4 120.0 . . ?
 C6 C5 C8 121.0(6) . . ?
 C5 C6 H6 120.0 . . ?
 C7 C6 C5 120.0 . . ?
 C7 C6 H6 120.0 . . ?
 C6 C7 H7 120.0 . . ?
 C6 C7 C2 120.0 . . ?
 C2 C7 H7 120.0 . . ?
 C3 C2 C1 122.3(6) . . ?
 C7 C2 C3 120.0 . . ?
 C7 C2 C1 117.7(6) . . ?
 O3 C8 In1 61.7(5) . 23_655 ?
 O3 C8 O4 119.9(9) . . ?
 O3 C8 C5 120.7(8) . . ?
 O4 C8 In1 58.3(5) . 23_655 ?
 O4 C8 C5 119.4(7) . . ?
 C5 C8 In1 177.4(7) . 23_655 ?
 C1 O2 In1 90.4(6) . . ?
 O1 C1 In1 58.4(5) . . ?
 O1 C1 C2 120.9(8) . . ?
 C2 C1 In1 176.7(7) . . ?
 O2 C1 In1 61.5(5) . . ?
 O2 C1 O1 119.8(9) . . ?
 O2 C1 C2 119.2(8) . . ?
 C3 N1 H1 114.7 . . ?
 C9 N1 C3 130.6(11) . . ?
 C9 N1 H1 114.7 . . ?
 N1 C9 C10 114.6(14) . . ?
 O5 C9 N1 122.9(15) . . ?
 O5 C9 C10 122.5(17) . . ?
 C9 C10 H10A 109.5 . . ?
 C9 C10 H10B 109.5 . . ?
 C9 C10 H10C 109.5 . . ?
 H10A C10 H10B 109.5 . . ?
 H10A C10 H10C 109.5 . . ?
 H10B C10 H10C 109.5 . . ?
 H2A N2 H2B 110.0 . . ?
 C11 N2 H2A 108.9 . . ?
 C11 N2 H2B 110.7 . . ?
 C12 N2 H2A 97.2 . . ?
 C12 N2 H2B 106.7 . . ?
 C12 N2 C11 122.3 . . ?
 N2 C11 H11A 110.1 . . ?
 N2 C11 H11B 116.1 . . ?
 N2 C11 H11C 107.9 . . ?
 H11A C11 H11B 109.5 . . ?
 H11A C11 H11C 114.6 . . ?
 H11B C11 H11C 98.4 . . ?
 N2 C12 H12A 96.6 . . ?
 N2 C12 H12B 117.6 . . ?
 N2 C12 H12C 106.7 . . ?
 H12A C12 H12B 108.5 . . ?
 H12A C12 H12C 114.9 . . ?
 H12B C12 H12C 111.9 . . ?
 H3A N3 H3B 110.1 . . ?
 C13 N3 H3A 118.1 . . ?
 C13 N3 H3B 97.1 . . ?
 C13 N3 C14 111.9 . . ?
 C14 N3 H3A 101.8 . . ?
 C14 N3 H3B 118.8 . . ?
 N3 C13 H13A 96.1 . . ?
 N3 C13 H13B 106.5 . . ?
 N3 C13 H13C 117.7 . . ?
 H13A C13 H13B 119.0 . . ?
 H13A C13 H13C 114.8 . . ?
 H13B C13 H13C 103.2 . . ?
 N3 C14 H14A 100.7 . . ?
 N3 C14 H14B 105.8 . . ?
 N3 C14 H14C 118.0 . . ?
 H14A C14 H14B 119.5 . . ?
 H14A C14 H14C 114.7 . . ?
 H14B C14 H14C 98.8 . . ?

loop_
  _geom_torsion_atom_site_label_1
  _geom_torsion_atom_site_label_2
  _geom_torsion_atom_site_label_3
  _geom_torsion_atom_site_label_4
  _geom_torsion
  _geom_torsion_site_symmetry_1
  _geom_torsion_site_symmetry_2
  _geom_torsion_site_symmetry_3
  _geom_torsion_site_symmetry_4
  _geom_torsion_publ_flag
 In1 O3 C8 O4 -3.2(11) 23_655 . . . ?
 In1 O3 C8 C5 178.8(9) 23_655 . . . ?
 In1 O1 C1 C2 -176.3(9) . . . . ?
 In1 O1 C1 O2 0.9(12) . . . . ?
 In1 O4 C8 O3 3.4(11) 23_655 . . . ?
 In1 O4 C8 C5 -178.7(8) 23_655 . . . ?
 In1 O2 C1 O1 -0.9(12) . . . . ?
 In1 O2 C1 C2 176.3(9) . . . . ?
 C3 C4 C5 C6 0.0 . . . . ?
 C3 C4 C5 C8 179.9(8) . . . . ?
 C3 C2 C1 O1 4.4(14) . . . . ?
 C3 C2 C1 O2 -172.8(9) . . . . ?
 C3 N1 C9 O5 5(3) . . . . ?
 C3 N1 C9 C10 -175.9(17) . . . . ?
 C4 C3 C2 C7 0.0 . . . . ?
 C4 C3 C2 C1 179.9(8) . . . . ?
 C4 C3 N1 C9 -8(2) . . . . ?
 C4 C5 C6 C7 0.0 . . . . ?
 C4 C5 C8 O3 174.9(8) . . . . ?
 C4 C5 C8 O4 -3.0(13) . . . . ?
 C5 C6 C7 C2 0.0 . . . . ?
 C6 C5 C8 O3 -5.2(13) . . . . ?
 C6 C5 C8 O4 176.9(8) . . . . ?
 C6 C7 C2 C3 0.0 . . . . ?
 C6 C7 C2 C1 -179.9(8) . . . . ?
 C7 C2 C1 O1 -175.7(9) . . . . ?
 C7 C2 C1 O2 7.1(13) . . . . ?
 C2 C3 C4 C5 0.0 . . . . ?
 C2 C3 N1 C9 172.3(14) . . . . ?
 C8 C5 C6 C7 -179.9(8) . . . . ?
 N1 C3 C4 C5 179.9(10) . . . . ?
 N1 C3 C2 C7 -179.9(10) . . . . ?
 N1 C3 C2 C1 0.1(11) . . . . ?

loop_
  _diffrn_refln_index_h
  _diffrn_refln_index_k
  _diffrn_refln_index_l
  _diffrn_refln_intensity_net
  _diffrn_refln_intensity_u
  _diffrn_refln_scale_group_code
 0 0 -4 32095.3 1750.93 5
 0 0 4 35753.5 1751.4 6
 0 0 -4 37597.1 1748.14 2
 0 0 -6 26.2849 134.103 5
 0 0 6 8.82633 136.562 6
 0 0 -6 23.4014 105.529 2
 0 0 -8 12104.8 655.165 2
 0 0 8 11909.5 666.388 6
 0 0 -8 10951.4 663.759 5
 0 0 -10 13.4191 144.788 2
 0 0 10 -61.349 172.611 6
 0 0 -10 -100.612 182.414 5
 0 0 12 224.184 267.769 6
 0 0 -12 573.203 230.725 2
 0 0 -14 -325.09 381.189 5
 0 0 16 9936.85 685.271 6
 0 0 -16 6879.03 611.899 2
 0 0 18 -206.182 426.933 6
 0 0 -18 79.1314 407.475 5
 0 0 -18 78.1877 329.238 2
 0 0 -20 146728 7026.06 5
 0 0 20 138284 7040.37 6
 0 0 -20 134475 7004.3 2
 0 0 -22 34.0359 445.49 2
 0 0 -22 66.0341 538.981 5
 0 0 22 -482.031 580.678 6
 0 0 24 4832.63 772.063 6
 0 0 -24 4731.23 693.539 2
 0 0 -24 5740.3 775.721 5
 0 0 26 223.169 621.685 6
 0 0 -26 119.722 594.375 5
 0 0 -26 43.3171 513.574 2
 0 0 28 7289.88 926.94 6
 0 0 -28 6656.11 908.675 5
 0 0 30 52.0364 664.857 6
 0 0 -32 2416.5 1039.65 5
 0 0 32 12510.2 1170.26 6
 0 2 -4 4.29906 61.7817 5
 0 -2 4 -56.7866 72.5526 6
 0 2 -4 -37.7532 79.6685 2
 0 2 -6 5818.36 350.154 5
 0 -2 6 5965.59 362.759 6
 0 2 -6 5627.88 361.262 2
 0 -2 -6 6127.74 426.122 5
 0 2 -6 6704.61 331.063 1
 0 2 -6 5995.51 345.666 8
 0 -2 6 6148.25 327.339 4
 0 -2 8 104.302 128.092 6
 0 2 -8 39.5389 108.646 2
 0 -2 -8 -57.3592 128.101 2
 0 -2 -8 153.903 191.329 5
 0 2 -8 18.0872 104.969 5
 0 2 8 -44.7808 150.037 6
 0 2 10 4440.33 365.827 6
 0 -2 10 3948.27 338.074 6
 0 -2 -10 4276.82 400.329 5
 0 -2 -10 3961.28 344.197 2
 0 2 -10 3620.81 311.034 5
 0 2 -12 135.3 216.005 2
 0 -2 12 17.2884 257.061 6
 0 -2 -12 40.0627 232.488 2
 0 2 12 -83.8666 276.754 6
 0 -2 -14 1702.68 459.362 5
 0 2 -14 1751.06 323.765 5
 0 2 -16 -331.841 322.139 5
 0 2 16 110.724 376.725 6
 0 -2 -16 29.2735 415.356 5
 0 2 -16 251.423 303.18 2
 0 -2 16 -219.752 364.26 6
 0 -2 -16 -215.571 321.137 2
 0 -2 -18 54960.5 2740.51 5
 0 -2 -18 46238.2 2656.4 2
 0 2 -18 46818.2 2607.61 2
 0 2 18 50486.3 2687.84 6
 0 2 -18 49381.6 2603.23 5
 0 -2 18 52786.2 2668.33 6
 0 -2 -20 -398.987 564.628 5
 0 -2 20 96.011 479.798 6
 0 2 -20 -378.066 396.492 5
 0 -2 -20 35.024 421.691 2
 0 2 20 242.583 456.486 6
 0 2 -20 -136.485 349.583 2
 0 2 22 55349.4 3121.09 6
 0 2 -22 55793.5 3056.06 2
 0 -2 22 56532.4 3118.04 6
 0 2 -22 59125.6 3051.66 5
 0 -2 -22 63280.4 3195.15 5
 0 2 24 -460.962 614.103 6
 0 2 -24 34.5882 488.544 2
 0 -2 -24 -873.717 756.215 5
 0 2 -24 -315.103 540.976 5
 0 -2 24 -1032.01 668.432 6
 0 -2 26 43.7847 682.626 6
 0 2 26 1094.41 701.229 6
 0 2 -26 272.783 516.578 2
 0 -2 -26 338.678 776.686 5
 0 2 -26 -560.001 589.909 5
 0 2 -28 394.192 581.888 2
 0 -2 -28 -949.318 786.857 5
 0 2 28 -543.327 661.597 6
 0 -2 28 47.7197 723.59 6
 0 2 -28 -425.857 681.365 5
 0 2 -30 8622.37 992.094 2
 0 -2 30 11716 1137.3 6
 0 2 -32 -190.557 748.246 5
 0 -2 32 164.886 725.463 6
 0 -2 34 2052.21 843.982 6
 0 2 -34 900.751 885.437 5
 0 4 0 121625 5622.81 8
 0 -4 0 108453 5619.87 7
 0 4 0 117291 5648.32 1
 0 -4 2 -13.2139 66.0313 7
 0 4 -2 59.136 118.152 1
 0 4 -2 -22.3787 67.7499 8
 0 -4 4 144004 7008.72 7
 0 4 -4 142930 7008.75 8
 0 4 -4 150881 7032.96 1
 0 4 -4 140390 7007.9 5
 0 4 -6 -19.3122 79.4341 5
 0 4 -6 28.7513 82.911 8
 0 4 -6 -22.279 107.266 1
 0 -4 6 -8.21108 101.077 4
 0 4 -6 -8.78145 110.423 2
 0 -4 6 7.13832 91.612 6
 0 4 -8 227.516 121.882 1
 0 -4 8 232.762 96.811 4
 0 -4 8 297.833 144.167 6
 0 4 -8 77.2475 110.746 5
 0 4 -8 32.19 136.451 2
 0 4 -8 209.295 112.175 8
 0 -4 10 29.2766 101.749 4
 0 4 -10 118.997 162.173 5
 0 4 -10 30.485 156.495 8
 0 4 -10 -76.9699 176.979 2
 0 4 -10 -16.1483 137.123 1
 0 -4 10 -153.228 189.542 6
 0 4 -12 30994.6 1704.24 2
 0 4 -12 33971.8 1666.13 1
 0 -4 12 29701.2 1713.23 6
 0 -4 12 35330.7 1653.34 4
 0 4 -12 29937.8 1725.83 8
 0 -4 -14 406.407 543.85 5
 0 4 -14 -225.528 198.462 1
 0 4 -14 153.953 252.34 5
 0 4 -14 328.644 274.882 2
 0 -4 14 -233.564 313.765 6
 0 4 -16 8464.21 546.378 1
 0 -4 -16 8386.39 865.349 5
 0 4 -16 8709.43 616.295 5
 0 -4 16 9688.38 684.105 6
 0 4 16 7758.84 685.815 6
 0 4 -16 7731.41 611.378 2
 0 4 -18 23.0224 337.763 2
 0 -4 -18 -43.0949 662.67 5
 0 -4 18 81.5714 423.262 6
 0 4 -18 -54.5196 272.513 1
 0 4 18 -33.3622 433.849 6
 0 4 -18 -288.078 333.128 5
 0 4 -20 33339.6 1909.01 2
 0 -4 20 37095.9 1993.57 6
 0 4 -20 36279.9 1834.84 1
 0 4 -20 39696.4 1912.83 5
 0 4 -22 205.253 409.251 2
 0 4 -22 51.9072 430.664 5
 0 -4 22 139.491 575.529 6
 0 -4 -22 564.932 806.691 5
 0 4 -24 10324.2 852.324 2
 0 -4 24 9260.51 942.75 6
 0 4 -24 11462.6 863.87 5
 0 -4 26 -212.805 674.5 6
 0 4 -26 63.9609 551.44 5
 0 4 -26 648.251 499.824 2
 0 -4 28 6260.46 896.688 6
 0 4 -28 6242.94 787.771 5
 0 4 -28 5926.6 756.254 2
 0 -4 30 -3040.01 1056.69 6
 0 4 -30 -1221.3 787.928 2
 0 4 -32 9786.92 963.686 5
 0 -4 32 11305.6 1119.84 6
 0 -4 34 116.061 802.227 6
 0 4 -34 -280.723 686.226 2
 0 4 -34 -565.107 777.226 5
 0 -6 0 -6.64034 80.146 7
 0 6 0 19.2806 90.521 8
 0 6 0 -11.5765 140.773 1
 0 6 2 9406.92 513.245 8
 0 6 -2 9119.85 545.197 1
 0 -6 -2 8995.06 519.508 7
 0 -6 2 9611.69 535.669 3
 0 -6 2 9993.86 509.844 7
 0 6 -2 8760.18 507.16 8
 0 6 -4 -11.4181 131.797 1
 0 -6 4 -13.5437 88.446 7
 0 -6 4 83.8339 121.395 3
 0 6 -4 64.1738 116.882 2
 0 6 -4 -28.2851 80.4157 5
 0 6 -4 -109.675 83.5663 8
 0 6 -6 119380 5827.81 1
 0 6 -6 116399 5793.05 5
 0 -6 6 120399 5792.5 7
 0 6 -6 119230 5793.68 8
 0 6 -6 112447 5812.69 2
 0 -6 6 121167 5794.25 6
 0 -6 8 -29.013 142.608 6
 0 6 -8 -61.9473 120.446 5
 0 6 -8 -41.4171 127.581 8
 0 6 -8 -105.35 177.194 1
 0 6 -8 -47.9163 166.222 2
 0 -6 8 30.4324 118.44 7
 0 -6 10 36179.6 1837.64 6
 0 6 -10 34017.5 1836.18 2
 0 6 -10 36792.2 1826.11 1
 0 6 -10 34366.3 1806.06 8
 0 6 -10 34713.7 1810.36 5
 0 -6 10 37828 1825.89 4
 0 6 -14 30432.6 1589.45 2
 0 6 -14 29760.3 1563.23 5
 0 -6 14 28449.3 1515.84 4
 0 -6 14 27294.6 1594.96 6
 0 6 -14 31698.7 1591.24 8
 0 6 -14 29691.7 1541.26 1
 0 6 -16 -54.0706 481.882 8
 0 -6 16 154.133 354.957 6
 0 6 -16 -19.7837 291.71 2
 0 6 -16 -123.99 264.883 1
 0 6 -16 139.142 279.985 5
 0 -6 16 -35.0437 158.34 4
 0 6 -18 7331.76 559.668 1
 0 6 -18 7205.1 631.172 2
 0 -6 18 7683.43 705.713 6
 0 6 -18 8102.22 607.862 5
 0 -6 20 29.829 488.943 6
 0 6 -20 261.931 341.118 1
 0 6 -20 228.834 372.404 2
 0 6 -20 -132.896 361.093 5
 0 6 -22 11344.5 799.892 5
 0 -6 22 9613.49 920.444 6
 0 6 -22 9771.26 813.749 2
 0 6 -24 -31.6735 478.835 2
 0 -6 24 -227.567 597.611 6
 0 6 -24 -438.848 438.579 5
 0 6 -26 -240.454 510.019 5
 0 -6 26 -961.309 733.887 6
 0 6 -26 34.8925 517.291 2
 0 -6 28 502.552 763.26 6
 0 6 -28 -1036.3 549.88 2
 0 6 -28 -231.788 557.707 5
 0 6 -32 39.5027 650.998 5
 0 -6 32 -53.6921 806.217 6
 0 6 -32 -94.7765 606.822 2
 0 -6 34 804.962 811.669 6
 0 6 -34 577.405 699.046 2
 0 6 -34 130.036 774.732 5
 0 8 0 1508.07 225.236 1
 0 -8 0 1511.77 156.781 7
 0 8 0 1300.14 151.448 8
 0 8 -2 59.543 166.059 1
 0 8 -2 -8.69533 106.26 8
 0 8 2 -35.7043 175.486 1
 0 8 2 56.0893 107.606 8
 0 -8 2 -89.6131 110.046 7
 0 -8 -2 10.911 109.666 7
 0 -8 4 47943.1 2383.53 7
 0 8 -4 47700.2 2383.54 8
 0 8 -4 46195.3 2382.31 5
 0 -8 4 49609.4 2414.21 3
 0 8 -4 47495.2 2433.4 1
 0 8 -4 47803 2390.06 2
 0 -8 6 36.7697 126.086 7
 0 8 -6 61.7835 213.501 1
 0 8 -6 -73.4222 117.214 5
 0 8 -6 -45.3029 181.804 2
 0 -8 6 -53.8018 194.96 3
 0 8 -6 18.6254 136.389 8
 0 8 -8 252334 12419.4 2
 0 8 -8 252707 12437.3 1
 0 -8 8 255035 12386.5 7
 0 8 -8 254863 12391.8 5
 0 -8 8 257204 12388.7 6
 0 8 -8 259184 12393.3 8
 0 -8 8 240441 12447.1 3
 0 8 -10 -452.236 283.088 8
 0 -8 10 -617.042 238.021 7
 0 8 -10 -644.506 318.461 2
 0 8 -10 -524.721 351.688 1
 0 8 -10 -312.19 243.572 5
 0 -8 12 103815 5131.21 7
 0 8 -12 105789 5148.46 8
 0 -8 12 101651 5166.75 4
 0 8 -12 104880 5175.93 1
 0 8 -14 -334.965 303.307 1
 0 -8 14 97.9501 231.228 4
 0 -8 14 -128.432 301.552 6
 0 8 -14 -188.914 301.094 2
 0 -8 14 102.525 210.634 7
 0 8 -14 -15.0057 246.965 5
 0 -8 16 198.631 226.221 4
 0 -8 16 -21.6196 359.216 6
 0 8 -16 339.759 273.933 5
 0 8 -16 210.352 355.896 8
 0 8 -16 145.719 326.058 2
 0 8 -16 -207.908 333.515 1
 0 8 -18 -214.75 342.619 1
 0 8 -18 -158.8 365.418 2
 0 8 -18 -287.477 322.834 5
 0 -8 18 -421.66 418.216 6
 0 8 -20 19038.8 1118.06 5
 0 -8 20 18646.2 1208.76 6
 0 8 -20 18157.4 1147.5 2
 0 8 -24 6330.38 685.934 2
 0 -8 24 5683.01 786.665 6
 0 8 -24 5823.97 646.549 5
 0 -8 26 -822.391 808.624 6
 0 -8 28 12858.3 1189.6 6
 0 8 -28 14003.2 1027.48 5
 0 8 -32 4050.94 746.447 2
 0 -8 32 5585.91 984.597 6
 0 8 -32 6245.68 778.75 5
 0 -8 34 737.131 933.234 6
 0 8 -34 81.2225 680.958 5
 0 8 -34 49.9725 612.247 2
 0 10 0 10.6997 142.705 8
 0 -10 0 -58.8699 149.077 7
 0 10 0 137.672 225.132 1
 0 10 2 823.273 250.842 1
 0 10 -2 920.546 246.838 1
 0 10 2 495.866 161.672 8
 0 -10 2 459.854 161.414 7
 0 10 -2 560.678 159.407 8
 0 -10 -2 452.705 173.815 7
 0 -10 4 -22.7304 155.887 7
 0 10 -4 134.927 182.276 2
 0 10 -4 -22.2516 168.679 8
 0 -10 4 -67.8423 217.185 3
 0 10 -4 18.8423 265.879 1
 0 10 -6 20402.2 1062.53 5
 0 -10 6 20392.3 1116.11 3
 0 -10 6 19508.3 1058.25 7
 0 10 -6 18876.5 1135.35 1
 0 10 -6 19772 1081.13 2
 0 10 -6 19963 1066.08 8
 0 -10 8 385.068 277.858 7
 0 10 -8 -615.527 291.427 8
 0 -10 8 -428.405 493.628 3
 0 10 -8 -653.797 341.113 2
 0 10 -8 -352.414 385.118 1
 0 10 -8 -119.32 216.828 5
 0 -10 10 439095 21343.5 3
 0 10 -10 428662 21305.8 2
 0 10 -10 443307 21340.2 1
 0 10 -10 441218 21277.3 5
 0 -10 10 443649 21277 6
 0 -10 10 428360 21270.3 7
 0 10 -12 487.277 356.465 1
 0 -10 12 -321.784 237.544 7
 0 -10 14 10593.8 708.117 6
 0 10 -14 10699.6 675.363 5
 0 10 -14 9722.67 707.964 2
 0 -10 18 18106.3 1024.13 4
 0 -10 18 16685.3 1111.27 6
 0 10 -18 18325.9 1102.86 8
 0 10 -18 17386.7 1092.3 2
 0 10 -18 18161.6 1061.23 5
 0 10 -20 159.079 429.983 1
 0 -10 20 -84.0519 506.258 6
 0 10 -20 21.747 367.47 5
 0 10 -20 -29.838 545.166 8
 0 -10 20 137.493 298.945 7
 0 10 -20 431.788 420.844 2
 0 -10 20 -35.2749 267.857 4
 0 10 -22 14614.7 1092.45 2
 0 -10 22 19105 1015.84 4
 0 10 -22 18588.1 1103.02 5
 0 -10 22 17554.1 1202.96 6
 0 10 -22 21232.1 1495.75 8
 0 -10 22 15485.4 1004.01 7
 0 10 -24 -61.3205 477.26 2
 0 10 -24 262.471 476.38 5
 0 -10 24 -325.203 615.988 6
 0 -10 26 -601.27 696.984 6
 0 10 -26 86.0727 488.5 5
 0 10 -26 101.115 506.928 2
 0 10 -28 -687.473 570.181 5
 0 -10 28 -354.649 738.794 6
 0 10 -28 -331.828 645.395 2
 0 10 -32 -1180.98 633.253 5
 0 -10 32 623.295 846.817 6
 0 10 -32 217.938 574.289 2
 0 10 -34 559.251 705.421 5
 0 10 -34 143.456 693.112 2
 0 -10 34 -1231.58 1042.79 6
 0 12 -6 175.477 264.223 2
 0 12 -6 -319.752 258.916 5
 0 -12 6 211.018 306.622 3
 0 12 -8 76065.6 3649.56 8
 0 12 -8 68665.8 3640.19 5
 0 12 -8 70802.8 3663.88 2
 0 -12 8 77166 3705.6 3
 0 -12 10 113.026 230.963 6
 0 12 -10 17.7768 296.888 2
 0 12 -10 -14.8314 263.758 8
 0 12 -12 170289 8220.29 5
 0 -12 12 160867 8213.98 7
 0 12 -12 174696 8227.9 8
 0 12 -12 161074 8286.61 1
 0 12 -14 390.872 433.425 1
 0 -12 14 273.325 329.247 6
 0 -12 14 -89.2653 260.869 7
 0 12 -14 50.5556 285.468 5
 0 -12 14 -393.65 393.256 4
 0 -12 14 169.763 476.841 3
 0 12 -14 -103.479 349.689 2
 0 12 -14 16.7691 312.367 8
 0 -12 16 2210.19 413.28 4
 0 12 -16 1935.73 376.527 8
 0 12 -16 1459.5 355.956 5
 0 -12 16 2297.49 433.237 6
 0 12 -16 2208.63 484.513 1
 0 12 -16 2043.61 421.777 2
 0 -12 16 1804.2 305.621 7
 0 12 -18 124.028 395.575 8
 0 12 -18 -41.4938 351.562 5
 0 12 -18 615.411 463.412 1
 0 -12 18 606.532 446.259 6
 0 -12 18 240.918 290.671 7
 0 -12 18 -39.7808 323.017 4
 0 12 -18 97.938 418.02 2
 0 -12 22 -279.544 556.81 6
 0 12 -22 -74.8333 431.622 5
 0 12 -22 -166.794 459.357 2
 0 -12 22 52.6069 330.758 7
 0 12 -22 231.126 595.263 8
 0 -12 22 20.5234 318.989 4
 0 12 -22 -82.3203 514.903 1
 0 12 -26 -88.9612 505.6 5
 0 12 -26 -33.3906 520.622 2
 0 -12 26 -593.636 679.804 6
 0 12 -28 5507.14 671.843 5
 0 -12 28 4068.97 919.059 6
 0 -12 32 5905.54 942.144 6
 0 12 -32 5158.73 785.008 5
 0 14 0 75.7604 239.395 8
 0 -14 0 70.8029 260.557 7
 0 14 0 -306.621 385.296 1
 0 -14 -2 17581.6 1128.3 7
 0 14 2 21358.6 1117.4 8
 0 -14 2 20055.6 1113.46 7
 0 14 2 21764.1 1237.13 1
 0 14 -2 20186.6 1215.87 1
 0 14 -2 19122.9 1102.08 8
 0 14 -4 -45.7326 238.77 8
 0 14 -4 -106.066 361.605 1
 0 -14 4 -174.902 237.631 7
 0 14 4 -54.7032 288.976 8
 0 14 -6 1360.67 286.464 8
 0 14 -6 1579.22 336.32 2
 0 -14 6 1735.31 290.667 7
 0 14 -6 1282.88 440.079 1
 0 14 -8 -430.6 429.546 1
 0 14 -8 32.4009 259.315 8
 0 14 -8 36.621 309.781 5
 0 -14 8 97.3811 272.117 7
 0 -14 8 -117.784 374.905 3
 0 14 -8 229.978 320.367 2
 0 -14 10 46348 2327.12 6
 0 14 -10 44284.2 2441.61 1
 0 -14 10 44324.6 2342.26 7
 0 14 -10 47017.7 2363.08 8
 0 -14 12 153.071 293.528 6
 0 14 -14 24539.7 1337.44 8
 0 -14 14 22706.3 1299.47 7
 0 14 -14 22203.5 1352.04 2
 0 14 -14 25262.2 1445.74 1
 0 -14 14 25758.9 1461.46 3
 0 -14 14 23681.4 1326.89 6
 0 14 -14 23620.9 1314.02 5
 0 -14 16 129.919 538.856 3
 0 14 -16 96.1597 320.763 5
 0 -14 16 -402.783 444.901 4
 0 -14 16 233.725 379.162 6
 0 -14 16 35.0293 306.38 7
 0 14 -16 316.417 484.786 1
 0 14 -16 -79.0408 352.618 8
 0 14 -16 -23.608 401.952 2
 0 14 -18 32744.5 1758.12 8
 0 14 -18 29063.9 1771.09 2
 0 14 -18 29146.9 1831.51 1
 0 -14 18 33474.8 1801.48 4
 0 -14 18 36629.8 1976.57 3
 0 -14 20 524.143 510.059 6
 0 14 -20 -238.661 478.01 8
 0 -14 20 -18.5538 346.34 7
 0 14 -20 162.438 464.425 2
 0 14 -20 -569.465 536.067 1
 0 -14 20 250.066 398.615 4
 0 -14 20 -281.604 632.798 3
 0 14 -20 70.46 409.366 5
 0 14 -22 18930.1 1247.08 8
 0 14 -22 19829.8 1185.18 5
 0 14 -22 16598.7 1255.5 1
 0 14 -22 18431.8 1208.98 2
 0 -14 22 18606.5 1104.64 7
 0 -14 22 18802.1 1130.15 4
 0 -14 22 18909.7 1261.6 6
 0 -14 24 -139.45 632.767 6
 0 14 -24 -139.816 474.321 5
 0 14 -24 -30.5711 505.185 2
 0 14 -26 465.909 544.772 2
 0 14 -26 -730.466 527.331 5
 0 -14 26 39.1472 721.515 6
 0 14 -28 -66.1459 572.287 5
 0 14 -28 542.63 595.376 2
 0 -14 28 -300.065 774.564 6
 0 14 -30 2825.14 679.377 5
 0 14 -32 -269.996 656.722 5
 0 14 -32 127.534 624.732 2
 0 -14 32 -153.244 808.252 6
 0 -16 0 68159.5 3387.05 7
 0 16 0 67175.3 3357.42 8
 0 16 0 61759.8 3456.78 1
 0 16 -2 -153.869 268.926 8
 0 16 -2 720.237 435.326 1
 0 -16 -2 121.663 343.351 7
 0 16 2 55.3189 278.673 8
 0 -16 2 -293.533 296.686 7
 0 16 -4 2814.64 368.031 8
 0 16 -4 1410.13 468.369 1
 0 16 4 2217.09 385.706 8
 0 -16 4 2484.42 354.682 7
 0 -16 6 -276.828 280.844 7
 0 16 -6 -17.6545 304.499 8
 0 16 -6 -162.641 322.98 2
 0 16 -6 -364.948 444.734 1
 0 16 -8 5961.32 570.969 2
 0 -16 8 7972.15 743.893 3
 0 16 -8 6121.65 520.01 8
 0 16 -8 5975.64 701.223 1
 0 -16 8 7002.9 534.589 7
 0 16 -10 339.568 508.728 1
 0 16 -10 -153.141 317.163 8
 0 -16 10 56.4576 304.229 7
 0 16 -12 22613 1291.01 8
 0 -16 12 21424.8 1241.36 6
 0 -16 12 23538.7 1274.18 7
 0 16 -12 22439.6 1294.09 5
 0 16 -12 23621.3 1311.17 2
 0 -16 12 23602.8 1407.06 3
 0 16 -12 20319.5 1384.3 1
 0 -16 14 -246.572 329.012 7
 0 16 -14 81.575 356.33 5
 0 16 -14 -63.0773 374.784 8
 0 16 -14 -346.579 522.731 1
 0 -16 14 63.7164 520.767 3
 0 16 -14 -47.0101 411.179 2
 0 -16 14 56.585 346.513 6
 0 16 -16 8392.47 686.822 5
 0 16 -16 8339.36 835.579 1
 0 16 -18 229.953 610.63 1
 0 -16 18 -292.785 471.989 4
 0 -16 18 -73.6387 448.965 6
 0 16 -18 -183.664 438.788 8
 0 -16 18 924.393 613.448 3
 0 16 -18 219.719 412.725 5
 0 -16 18 -40.3631 364.664 7
 0 16 -18 52.4514 444.829 2
 0 16 -20 23708.7 1322.43 5
 0 -16 20 19651.8 1258.91 7
 0 16 -20 22787.1 1364 2
 0 -16 20 22491.2 1514.67 3
 0 -16 20 22419.7 1364.99 6
 0 16 -20 21728.9 1327.84 8
 0 -16 20 22615.6 1356.39 4
 0 16 -20 21633.5 1422.97 1
 0 -16 22 224.607 409.676 4
 0 -16 22 88.7602 780.985 3
 0 -16 22 214.108 414.17 7
 0 16 -22 292.509 503.708 2
 0 -16 22 713.118 570.238 6
 0 16 -22 -109.754 504.654 8
 0 16 -22 103.711 634.42 1
 0 16 -22 -209.176 450.269 5
 0 16 -24 2203.72 569.977 2
 0 -16 24 1311.34 652.023 6
 0 16 -24 2112.34 537.04 5
 0 -16 26 -232.724 674.698 6
 0 16 -26 62.142 515.849 5
 0 16 -26 -1031.4 562.499 2
 0 -16 26 -265.779 878.57 3
 0 -16 28 1241.88 754.951 6
 0 16 -28 1190.58 586.178 2
 0 16 -30 254.921 591.314 5
 0 18 0 -277.557 355.465 8
 0 -18 0 -548.76 400.606 7
 0 18 0 -1030.01 590.183 1
 0 -18 -2 28884.4 1836.9 7
 0 18 2 36025.8 1799.3 8
 0 18 -2 33610.9 1776.64 8
 0 18 -2 33165 1928.83 1
 0 -18 2 32208.1 1793.39 7
 0 18 -4 139.753 473.592 1
 0 -18 4 238.871 349.08 7
 0 18 -4 -288.308 324.762 8
 0 18 -6 2919.92 419.212 8
 0 18 -6 2525.42 435.645 2
 0 18 -6 1876.19 558.725 1
 0 -18 6 2295.9 398.673 7
 0 18 -8 -585.268 556.646 1
 0 -18 8 -167.179 336.56 7
 0 18 -8 -81.1973 338.719 8
 0 18 -8 -253.419 408.974 2
 0 -18 10 16862.4 1027.2 7
 0 18 -10 16188.8 1027.63 8
 0 18 -10 18203.3 1208.7 1
 0 18 -10 16985 1119.19 5
 0 -18 10 17373.3 1173.46 3
 0 18 -12 104.858 568.2 1
 0 18 -12 200.973 398.937 8
 0 -18 12 -67.5138 325.485 6
 0 18 -12 69.7416 432.123 2
 0 -18 12 -64.3822 349.836 7
 0 18 -12 -132.734 446.822 5
 0 -18 12 170.999 562.848 3
 0 -18 14 2152.41 413.323 7
 0 18 -14 2597.87 503.853 5
 0 18 -14 2949.14 506.033 8
 0 18 -14 1895.76 517.603 2
 0 -18 14 1226.34 633.624 3
 0 18 -14 2154.93 631.498 1
 0 -18 14 2088.48 434.168 6
 0 18 -16 -560.82 461.249 2
 0 -18 16 -21.5505 374.863 7
 0 18 -16 -23.8845 417.437 5
 0 -18 16 -534.004 454.627 6
 0 18 -16 -562.112 587.585 1
 0 -18 16 73.7241 611.652 3
 0 18 -16 24.3196 453.616 8
 0 18 -18 15130.7 1016.95 8
 0 18 -18 15680.2 984.685 5
 0 -18 18 14678.6 998.961 6
 0 -18 18 15345.6 1159.29 3
 0 -18 18 12921.8 1072.9 4
 0 18 -18 13830.2 1106.59 1
 0 -18 18 13803.2 941.33 7
 0 18 -18 15382.2 1017.68 2
 0 -18 20 541.024 719.243 3
 0 -18 20 -476.404 536.155 6
 0 18 -20 -57.1352 496.741 2
 0 18 -20 36.7694 663.652 1
 0 18 -20 277.007 452.483 5
 0 -18 20 45.0221 385.227 7
 0 18 -20 -158.55 488.601 8
 0 -18 20 -735.997 555.743 4
 0 -18 22 16151.3 1305.22 3
 0 -18 22 18535.8 1176.9 6
 0 18 -22 15083.6 1222.76 1
 0 -18 22 16392.6 1095.71 4
 0 -18 22 14791.2 1024.28 7
 0 18 -22 17527.4 1126.49 8
 0 18 -22 15147.6 1108.93 2
 0 18 -22 16757.7 1079.01 5
 0 -18 24 48.471 902.926 3
 0 18 -24 28.6232 516.087 5
 0 -18 24 -556.062 666.269 6
 0 18 -24 -158.2 558.133 2
 0 -18 26 736.317 940.719 3
 0 -18 26 -115.821 661.511 6
 0 18 -26 154.961 536.987 5
 0 18 -26 200.375 550.422 2
 0 -18 28 -601.555 750.11 6
 0 18 -28 -324.343 572.257 2
 0 18 -30 1094.27 642.508 5
 0 18 -30 1088.3 663.13 2
 0 -18 30 -244.892 1141.23 3
 0 20 0 49879.7 2625.66 1
 0 20 0 42383.5 2437.43 8
 0 -20 0 50648.4 2528.55 7
 0 -20 2 -26.3595 393.886 7
 0 -20 -2 -67.6875 454.177 7
 0 20 2 -166.105 375.477 8
 0 20 -2 174.004 350.153 8
 0 20 -2 -595.888 561.602 1
 0 20 -4 4350.04 684.399 1
 0 20 -4 6126.9 534.828 8
 0 -20 4 4469.7 528.767 7
 0 20 -6 322.65 407.41 2
 0 20 -6 21.4746 358.193 8
 0 20 -6 350.766 545.912 1
 0 -20 6 -96.18 361.663 7
 0 -20 8 8041.06 701.967 7
 0 20 -8 7518.3 867.092 1
 0 -20 12 24870.8 1413 6
 0 -20 12 25403.5 1455.73 7
 0 -20 12 26626.9 1653.82 3
 0 20 -12 28855.5 1507.06 8
 0 20 -12 22797.1 1467.04 2
 0 20 -12 25957.6 1599.15 5
 0 20 -12 24147 1601.53 1
 0 20 -14 308.666 479.215 2
 0 -20 14 -459.31 395.784 7
 0 20 -14 -460.452 451.283 8
 0 -20 14 -217.309 387.378 6
 0 20 -14 93.9033 544.318 5
 0 20 -14 38.8535 584.413 1
 0 -20 14 -39.5786 622.622 3
 0 20 -16 372.698 490.996 2
 0 -20 16 -803.849 472.886 7
 0 20 -16 -29.5905 554.42 5
 0 -20 16 -1013.2 782.537 3
 0 20 -16 -471.224 707.406 1
 0 20 -16 -482.868 536.646 8
 0 20 -18 -27.7511 513.653 2
 0 -20 18 77.2423 641.596 4
 0 -20 18 -98.635 419.842 7
 0 20 -18 167.455 517.681 8
 0 -20 18 128.595 495.48 6
 0 -20 18 290.152 676.619 3
 0 20 -18 113.244 506.366 5
 0 20 -18 -396.537 670.011 1
 0 20 -20 24623.4 1604.88 2
 0 -20 20 28808.8 1724.19 4
 0 20 -20 28887.2 1632.06 8
 0 20 -20 25661.8 1736.99 1
 0 20 -20 27639.8 1609.19 5
 0 -20 20 27542.9 1568.6 7
 0 -20 20 27914.5 1792.17 3
 0 -20 20 27702.7 1629.64 6
 0 -20 22 -328.573 476.101 7
 0 -20 22 -566.993 569.999 4
 0 20 -22 -397.813 565.901 2
 0 20 -22 -408.84 716.582 1
 0 20 -22 -488.855 508.006 5
 0 20 -22 -849.244 606.476 8
 0 -20 22 -1232.91 652.016 6
 0 20 -24 1059.66 555.278 5
 0 -20 24 -282.083 636.483 6
 0 20 -24 1095.43 584.328 2
 0 -20 24 393.537 938.834 3
 0 -20 26 634.596 1192.14 3
 0 -20 26 269.562 718.387 6
 0 20 -26 301.292 944.999 2
 0 20 -26 540.678 548.702 5
 0 22 2 19557 1209.14 8
 0 -22 2 19103.6 1232.08 7
 0 -22 -2 17628.2 1315.58 7
 0 22 -2 19636 1185.15 8
 0 -22 4 -199.209 452.261 7
 0 22 -4 372.859 424.369 8
 0 22 -4 -651.315 644.54 1
 0 22 -6 -129.424 632.9 1
 0 22 -6 -210.675 406.527 8
 0 -22 6 381.887 412.903 7
 0 -22 8 -159.04 439.175 7
 0 22 -8 240.592 421.361 8
 0 22 -8 -343.501 637.362 1
 0 -22 10 46251.1 2531.08 7
 0 22 -10 45597.8 2673.79 1
 0 22 -10 49594.1 2534.21 8
 0 -22 12 77.0972 428.786 7
 0 22 -12 399.013 470.45 8
 0 22 -12 338.415 633.231 1
 0 -22 14 1039.96 476.805 7
 0 22 -14 1573.55 670.605 1
 0 22 -14 551.97 516.226 8
 0 22 -16 -497.42 551.34 8
 0 -22 16 106.873 431.939 7
 0 22 -16 171.618 674.891 1
 0 22 -18 4248.26 869.026 1
 0 -22 18 4956.05 628.465 7
 0 -22 18 5839.88 865.448 4
 0 22 -18 6078.08 728.346 8
 0 -22 20 -506.195 680.011 4
 0 -22 20 359.473 463.007 7
 0 22 -20 -481.835 754.22 1
 0 22 -20 62.803 564.202 8
 0 22 -22 5388.98 770.416 8
 0 -22 22 5036.7 627.435 7
 0 22 -22 6131 900.844 1
 0 -22 22 7456.74 827.53 4
 0 24 0 14121.7 995.455 8
 0 -24 0 14246 1112.74 7
 0 24 -2 183.016 425.72 8
 0 24 -2 -586.05 604.155 1
 0 -24 2 -493.64 533.818 7
 0 24 -4 3073.84 516.363 8
 0 -24 4 3798.27 607.542 7
 0 24 -4 4696.78 790.979 1
 0 24 -6 -330.892 707.489 1
 0 24 -6 -25.3575 415.644 8
 0 -24 6 -30.8049 469.275 7
 0 -24 10 -29.1094 473.371 7
 0 24 -10 -420.803 714.599 1
 0 24 -10 -426.617 519.365 8
 0 -24 12 5968.2 659.635 7
 0 24 -12 5745.96 667.244 8
 0 24 -12 6172.56 910.883 1
 0 24 -14 148.405 555.288 8
 0 -24 14 576.08 478.598 7
 0 24 -14 -556.186 694.883 1
 0 24 -18 988.43 618.254 8
 0 24 -18 46.5942 769.935 1
 0 -24 18 -521.534 504.408 7
 0 -24 20 2795.91 535.042 7
 0 24 -20 2841.59 681.902 8
 0 -24 20 3664.6 833.782 4
 0 24 -20 3216.18 847.932 1
 0 24 -22 479.008 770.018 1
 0 -24 22 -221.563 705.24 4
 0 24 -22 245.166 657.897 8
 0 -24 22 -30.2486 499.847 7
 0 -26 0 274.824 580.023 7
 0 26 0 123.801 530.353 8
 0 26 -2 5346.05 626.055 8
 0 -26 2 5718.41 763.944 7
 0 26 -4 315.924 738.891 1
 0 26 -4 110.303 474.829 8
 0 -26 4 -37.3065 521.579 7
 0 26 -6 3650.37 820.54 1
 0 -26 6 3832.78 641.521 7
 0 26 -6 3941.02 589.752 8
 0 -26 8 33.3674 501.072 7
 0 26 -8 27.6471 491.126 8
 0 26 -8 612.964 710.132 1
 0 26 -10 8027.6 768.073 8
 0 26 -10 6044.71 968.732 1
 0 -26 10 8544.55 793.751 7
 0 -26 14 2302.99 566.205 7
 0 26 -14 1232.35 591.078 8
 0 26 -14 2078.63 803.666 1
 0 26 -16 -608.579 801.76 1
 0 -26 16 -568.491 526.116 7
 0 -26 18 699.982 548.049 7
 0 26 -18 507.194 796.05 1
 0 28 -12 4319.84 679.208 8
 0 28 -14 -200.061 609.276 8
 0 -28 16 207.601 549.931 7
 0 28 -16 142.355 646.702 8
 0 28 -18 -150.042 682.354 8
 0 -28 18 311.322 539.308 7
 0 28 -18 218.258 859.586 1
 0 30 -2 5680.02 759.667 8
 0 -30 4 785.76 672.399 7
 0 30 -4 -129.5 590.332 8
 0 30 -6 -60.6809 759.926 1
 0 30 -6 126.34 550.449 8
 0 -30 6 1538.55 672.199 7
 0 -30 8 298.322 616.139 7
 0 30 -8 600.577 755.664 1
 0 30 -8 721.241 576.047 8
 0 30 -10 2603.87 614.446 8
 0 30 -10 1241.35 832.872 1
 0 30 -12 -134.545 574.881 8
 0 30 -12 -467.639 795.529 1
 0 -30 12 117.619 593.488 7
 0 30 -14 838.47 597.136 8
 0 -30 14 423.854 574.709 7
 0 30 -14 699.053 855.176 1
 0 -32 4 281.154 753.377 7
 0 32 -4 561.59 607.74 8
 0 32 -6 -608.153 576.112 8
 0 -32 6 363.34 721.689 7
 0 -32 8 48.3212 704.367 7
 0 32 -8 865.702 631.606 8
 0 32 -8 193.006 794.149 1
 -1 1 -3 27878.9 1288.02 5
 1 1 3 27795.1 1282.37 5
 -1 -1 -3 24834.7 1279.17 5
 1 -1 3 22120.5 1309.73 3
 -1 1 -3 23856.8 1299.96 2
 -1 -1 -3 26902.4 1293.65 2
 1 1 5 48088.3 2319.84 6
 -1 -1 -5 46484.3 2323.16 2
 -1 1 -5 44883.4 2314.85 5
 -1 1 -5 46882.1 2337.05 2
 -1 -1 -5 47787.7 2311.6 5
 -1 1 -7 51755.8 2514.3 5
 1 -1 7 53530.3 2526.46 6
 -1 -1 7 53846.6 2584.59 6
 -1 -1 -7 50315.6 2514.34 5
 1 1 7 48324.5 2524.38 6
 -1 -1 -7 49941.9 2526.27 2
 -1 1 -7 48008.2 2536.56 2
 -1 1 -9 -24.292 148.794 2
 -1 -1 -9 -39.2875 117.353 5
 1 -1 9 33.2094 144.265 6
 -1 -1 9 -17.7312 185.805 6
 1 1 9 -11.547 156.212 6
 -1 1 -9 -76.2924 118.807 5
 -1 -1 -9 11.145 144.617 2
 1 1 -9 21.2931 216.331 5
 -1 1 -11 11.7091 159.665 5
 1 1 11 -58.5871 233.44 6
 1 1 -11 -187.094 233.265 2
 1 -1 11 125.424 189.657 6
 1 1 -11 -24.2027 288.424 5
 -1 -1 -11 61.4436 164.574 5
 -1 -1 -11 66.7993 170.313 2
 -1 1 -11 -113.205 192.577 2
 -1 -1 11 265.956 251.837 6
 1 1 -15 13512.9 969.513 5
 -1 1 -15 12724.3 801.324 5
 1 1 15 12806.3 847.202 6
 -1 -1 -15 13470.2 818.876 2
 1 1 -15 12323.3 872.87 2
 1 -1 15 13412.3 844.474 6
 -1 -1 -15 13060 811.183 5
 -1 1 -15 13414.3 817.905 2
 -1 -1 15 12782.8 882.009 6
 -1 -1 -17 19451.2 1178.48 2
 -1 1 -17 19887.1 1185.25 2
 -1 1 -17 20883.5 1179.04 5
 -1 -1 -17 21523.3 1186.82 5
 1 1 -17 20291.3 1309.05 5
 1 -1 17 19976.3 1218.33 6
 1 1 -17 18272.3 1231.1 2
 -1 -1 17 20705.9 1269.98 6
 1 1 17 21896 1246.97 6
 -1 1 -19 23804 1429.86 2
 -1 -1 -19 26675.5 1449.96 2
 1 1 -19 25179.4 1570.79 5
 1 -1 19 23337.1 1479.23 6
 -1 -1 -19 25120.6 1426.82 5
 -1 -1 19 24182.7 1507.96 6
 1 1 19 24652.3 1503.66 6
 1 1 -21 1298.68 646.37 5
 1 -1 21 1776.71 554.938 6
 -1 1 -21 1756.68 450.272 2
 1 1 21 1909.65 548.107 6
 -1 -1 -21 1321.58 448.431 5
 -1 1 -21 1507.11 420.465 5
 -1 -1 -21 1135.12 426.97 2
 -1 -1 21 1657.86 532.589 6
 -1 -1 -23 7780.31 745.908 5
 -1 -1 23 7837.12 856.276 6
 -1 -1 -23 7723.22 753.215 2
 1 1 -23 7643.53 958.785 5
 -1 1 -23 7073.49 716.046 2
 -1 1 -23 9066.82 738.555 5
 1 1 23 8713.94 855.343 6
 1 -1 23 9871.62 885.377 6
 -1 1 -25 8584.68 772.14 5
 -1 -1 25 9742.58 919.124 6
 1 1 25 9145.37 902.135 6
 -1 -1 -25 7784.87 774.629 2
 -1 1 -25 8335.01 771.296 2
 -1 -1 -25 9160.36 829.434 5
 1 -1 25 8536.52 922.165 6
 -1 1 -29 1520.77 600.062 2
 -1 -1 -29 2332.84 685.936 5
 1 -1 29 1157.38 763.361 6
 1 1 29 1039.88 727.898 6
 -1 -1 -29 765.511 595.161 2
 -1 1 -29 954.72 607.55 5
 -1 1 -33 1378.68 656.89 2
 -1 1 -33 888.151 753.928 5
 -1 -1 -33 1543.51 899.848 5
 1 -1 33 615.265 817.385 6
 1 1 33 2216.21 840.26 6
 -1 1 -35 2901.08 775.171 2
 -1 1 -35 2996.96 925.712 5
 -1 -1 -35 2262.56 973.691 5
 1 1 35 2541.64 865.688 6
 1 -1 35 5010.03 929.537 6
 1 3 1 74867.2 3747.24 8
 1 3 1 78418.5 3762.72 1
 -1 -3 1 82466.6 3772.64 4
 1 3 -1 73497.1 3759 1
 -1 -3 -1 76954.2 3748.7 7
 1 3 -3 231245 11663.7 1
 1 3 3 246390 11661.6 1
 -1 -3 -3 243937 11644.4 8
 -1 3 -3 239971 11669.9 5
 1 -3 3 238052 11660.2 7
 -1 -3 3 249401 11662 4
 1 3 -3 245685 11664.9 8
 1 -3 3 226159 11687.6 3
 -1 -3 -3 243988 11643.6 7
 1 3 3 229592 11643.2 8
 1 3 -5 92546.9 4726.56 8
 1 3 -5 89932.1 4724.37 5
 1 -3 5 94147.7 4745.92 3
 1 -3 5 92877.5 4688.14 7
 -1 3 -5 100806 4740.79 2
 1 3 -5 108405 4729.57 2
 -1 3 -5 98586.9 4710.08 1
 -1 3 -5 98390.6 4713.66 5
 -1 -3 5 98807.9 4733.16 6
 -1 -3 -5 95512.2 4711 2
 1 3 5 96826.1 4717.83 6
 -1 -3 -5 97804.1 4709.2 5
 -1 3 -5 97341.8 4690.33 8
 -1 -3 5 90590.7 4704.98 4
 -1 3 -7 14407.8 744.596 1
 1 3 -7 14707 775.915 2
 -1 -3 7 15144.4 750.245 4
 -1 3 -7 14029.8 722.603 8
 -1 -3 7 15174.5 793.659 6
 1 -3 7 14182.5 761.181 6
 -1 -3 -7 14431.1 766.185 2
 1 3 -7 14644.1 787.617 5
 1 -3 7 14424.3 724.001 7
 -1 3 -7 14012.6 759.272 5
 -1 3 -7 12857.9 784.213 2
 1 3 7 13866.5 775.636 6
 -1 -3 -7 13774.4 763.455 5
 1 -3 9 63.6271 95.7194 4
 -1 3 -9 67.5133 169.402 2
 -1 3 -9 38.7196 123.685 5
 -1 3 -9 31.1314 112.511 1
 -1 -3 9 104.259 186.423 6
 1 -3 9 74.2708 151.638 6
 1 3 9 66.3494 171.441 6
 1 -3 9 4.00024 75.3103 7
 -1 -3 -9 81.655 138.66 2
 -1 3 -9 -34.6247 90.1855 8
 -1 -3 -9 127.599 150.523 5
 1 3 -9 -57.0064 180.865 5
 1 3 -9 -13.0796 137.521 2
 1 3 11 566.36 251.106 6
 -1 3 -11 482.609 181.066 5
 1 3 -11 688.963 214.442 2
 1 3 -11 459.96 247.041 5
 1 -3 11 550.392 110.072 4
 -1 -3 11 672.324 262.404 6
 -1 3 -11 431.98 165.916 8
 -1 3 -11 463.242 142.783 1
 -1 -3 -11 931.551 239.057 5
 1 -3 11 664.044 216.974 6
 -1 3 -11 577.166 222.486 2
 -1 -3 -11 364.56 184.833 2
 -1 3 -15 36781.3 1828.58 1
 1 -3 15 37202.5 1937.42 6
 -1 -3 -15 35385.5 1935.48 2
 1 3 -15 36175.4 1950.56 2
 -1 -3 15 34361.8 1977.82 6
 -1 3 -15 35924.9 1927.69 2
 1 3 -15 38239.1 1975.19 5
 -1 3 -15 37494.4 1901.11 5
 -1 -3 -15 36600.9 1938.83 5
 1 3 15 33726.5 1960.14 6
 -1 3 -17 42769.9 2151.12 5
 -1 3 -17 39731.5 2163.41 2
 -1 -3 -17 39632.2 2184.66 2
 -1 -3 -17 45620.4 2206.62 5
 -1 -3 17 38924.3 2235.94 6
 -1 3 -17 40866.3 2062.17 1
 1 -3 17 41150.8 2192.35 6
 1 3 -17 41592.9 2226.56 5
 1 3 17 40534.4 2228.42 6
 1 3 -17 38958.1 2197.16 2
 -1 3 -19 1838.19 382.45 5
 -1 -3 21 794.426 568.06 6
 1 3 21 1018.92 538.644 6
 -1 3 -21 -104.783 386.333 2
 -1 -3 -21 439.868 478.086 5
 1 3 -21 170.213 437.935 2
 1 -3 21 -403.935 546.176 6
 -1 3 -21 251.258 369.852 5
 1 3 -21 -32.3168 506.889 5
 -1 -3 -21 -251.487 418.478 2
 1 3 -23 6356.37 762.788 2
 -1 -3 -23 6025.62 751.542 2
 -1 -3 23 8058.93 850.605 6
 1 3 -23 8494.05 849.461 5
 1 -3 23 7520.06 869.793 6
 -1 3 -23 7962.73 705.624 5
 -1 3 -23 7322.83 715.855 2
 1 3 23 7927.73 835.428 6
 -1 -3 -23 9836.52 801.289 5
 1 3 -25 13717.5 1107.66 5
 -1 3 -25 14851.6 972.549 5
 1 -3 25 12812.6 1110.46 6
 -1 -3 -25 13371.4 1084.97 5
 1 3 25 14918.8 1158.75 6
 -1 -3 25 13199.5 1115.14 6
 -1 -3 -25 11904.3 1038.43 2
 -1 3 -25 13554.4 1006.81 2
 1 3 -25 13144.1 1097.04 2
 1 -3 29 2856.53 850.777 6
 1 3 29 4081.6 844.251 6
 -1 -3 -29 4494.34 879.783 5
 1 3 -29 2514.81 815.421 5
 -1 3 -29 4119 667.427 2
 -1 -3 29 2435.11 759.596 6
 -1 3 -29 3726.05 675.471 5
 -1 -3 -33 169.269 968.774 5
 1 -3 33 1261.01 867.27 6
 -1 3 -33 488.878 686.856 5
 -1 3 -33 1331.12 677.477 2
 -1 3 -35 2267.79 757.914 2
 -1 3 -35 1957.52 830.124 5
 1 -3 35 2882.39 962.758 6
 1 5 1 6143.33 388.084 1
 1 5 1 6269.5 347.262 8
 -1 -5 1 6789.67 353.564 7
 1 5 -1 5958.63 389.734 1
 -1 -5 -1 6360.83 349.125 7
 -1 5 -3 2077.6 218.185 1
 1 5 3 2497.09 170.378 8
 1 5 -3 2566.73 186.459 8
 1 5 3 1955.65 202.549 1
 1 -5 3 2220.15 229.885 3
 1 5 -3 2506.25 212.421 1
 -1 -5 3 2272.31 161.585 6
 -1 5 -3 2546.21 174.865 8
 1 5 -3 2496.84 151.637 5
 1 5 -3 2248.41 158.746 2
 -1 -5 -3 2660.18 172.875 7
 1 -5 3 2457.41 180.591 7
 1 -5 5 559537 28005.7 3
 1 5 -5 567208 27972.4 8
 1 5 -5 584383 27961.5 2
 -1 5 -5 586154 27996.2 2
 -1 -5 -5 570393 27982.8 5
 1 5 5 577761 27994.1 6
 -1 -5 5 542633 27986.8 4
 -1 5 -5 584631 27988 1
 -1 5 -5 585490 27974.2 5
 -1 -5 -5 572641 27960.9 7
 1 -5 5 591328 27955.1 7
 1 5 5 567519 28006.9 1
 -1 -5 5 583603 27965 6
 -1 5 -5 570948 27955 8
 1 5 -5 586379 27955.2 5
 1 5 5 564491 27951.8 8
 1 5 -5 581391 27980.7 1
 -1 5 -7 145951 6982.06 1
 -1 -5 7 144839 6973.8 4
 1 -5 7 146266 6951.66 7
 -1 -5 -7 139290 6997.85 5
 1 5 -7 138784 6966.96 5
 -1 5 -7 142048 6973.53 5
 1 5 -7 137298 6980.08 8
 1 5 7 139121 7008.76 6
 -1 -5 7 132143 6982.42 6
 -1 5 -7 141856 6950.35 8
 -1 5 -7 144017 7006.14 2
 1 5 -7 143594 6979.1 1
 -1 -5 -7 151893 7007.26 2
 1 5 -7 147110 6976.95 2
 1 -5 9 2058.31 172.536 7
 -1 5 -9 1552.69 207.915 5
 -1 -5 -9 1985.44 239.028 2
 -1 5 -9 1925.74 224.889 1
 1 5 -9 1785.74 238.467 8
 -1 -5 -9 1978.69 273.896 5
 -1 -5 9 2044.28 188.066 4
 -1 5 -9 1588.45 256.219 2
 1 -5 9 2326.75 223.247 6
 1 5 -9 1987.06 214.005 5
 1 5 -9 1866.5 217.921 2
 1 5 9 2046.69 274.884 6
 1 5 -9 1838.55 210.248 1
 -1 -5 9 2047.97 253.277 6
 -1 5 -9 1658.28 171.187 8
 -1 -5 -11 7942.67 580.134 2
 -1 -5 11 8876.79 595.847 6
 -1 5 -11 7910.76 578.019 2
 1 5 -11 7983.23 612.959 8
 1 -5 11 8577.88 550.121 6
 1 5 11 8378.43 602.403 6
 -1 -5 11 9097.38 497.619 4
 -1 5 -11 8786.81 527.75 1
 -1 5 -11 8778.27 495.476 8
 1 5 -11 8229.05 547.857 2
 1 -5 11 8578.24 515.63 4
 1 5 -11 8441.73 548.666 5
 1 -5 11 8306.33 476.085 7
 -1 -5 -11 8522.05 606.501 5
 1 5 -11 8581.95 527.147 1
 -1 5 -13 43291.5 2115.46 5
 -1 5 -13 38729.7 2080.32 1
 -1 5 -13 42761.8 2080.2 8
 1 -5 13 40019.1 2064.66 4
 1 5 -13 41805.4 2106.98 1
 1 -5 13 41092.1 2051.48 7
 1 -5 15 36475.5 1839.42 7
 -1 5 -15 33124.1 1945.09 2
 1 5 -15 36736.8 1912.45 1
 1 5 -15 36272.6 1946.1 2
 -1 -5 15 35546.3 1984.68 6
 1 -5 15 39353.1 1854.58 4
 -1 5 -15 32875.1 1863.62 1
 -1 -5 -15 38578.9 2008.55 5
 -1 5 -15 39256.6 1915.44 8
 1 -5 15 37178.1 1945.63 6
 -1 -5 -15 36883.8 1983.07 2
 1 5 -15 37215.4 1945.52 5
 -1 5 -15 37637.2 1913.02 5
 1 5 15 34587.1 1993.29 6
 1 -5 17 10820 805.081 6
 1 -5 17 13525.7 671.342 4
 -1 -5 -17 9013.6 805.203 2
 -1 5 -17 11953 737.314 5
 1 5 -17 11032.4 789.793 5
 -1 -5 -17 13381.7 873.41 5
 -1 5 -17 11373.4 787.462 2
 -1 5 -17 9938.64 675.539 1
 1 5 -17 11277.6 780.551 2
 1 5 17 11607.9 865.594 6
 -1 -5 17 11546.6 861.489 6
 1 5 19 4503.05 640.907 6
 -1 5 -19 4316.42 517.626 2
 -1 -5 -19 3304.53 526.081 2
 1 5 -19 4140.96 501.319 2
 -1 -5 -19 4891.22 636.835 5
 1 -5 19 4150.2 541.697 6
 -1 5 -19 3972.87 385.477 1
 1 5 -19 4553.14 512.951 5
 -1 -5 19 3505.11 578.492 6
 -1 5 -19 3659.26 445.381 5
 1 5 21 333.159 541.229 6
 1 -5 21 -148.307 473.439 6
 -1 5 -21 -25.8454 394.357 2
 -1 -5 21 632.394 549.373 6
 -1 -5 -21 139.036 563.498 5
 1 5 -21 27.5592 440.52 5
 1 5 -21 184.615 415.437 2
 -1 -5 -21 562.61 452.719 2
 -1 5 -21 -242.547 356.481 5
 -1 -5 -25 18517.2 1294.09 5
 -1 -5 25 16941.9 1239.46 6
 1 5 -25 14035.9 1116.18 5
 -1 5 -25 15060.9 1038.71 5
 1 5 -25 14993 1127.76 2
 1 5 25 14368.1 1208.43 6
 1 -5 25 16947 1203.6 6
 -1 5 -25 14361.4 1081.12 2
 -1 5 -27 13943.4 1062.61 2
 1 5 -27 16679.6 1145.22 5
 -1 -5 27 11239.4 1176.15 6
 -1 -5 -27 14812.1 1267.08 5
 1 -5 27 11284.5 1130.91 6
 -1 5 -27 15017.9 1009.76 5
 1 5 27 12282.7 1160.83 6
 -1 5 -29 1368.71 579.12 5
 -1 5 -29 1364.51 588.808 2
 1 5 -29 545.395 636.517 2
 1 5 -29 1491.91 749.702 5
 -1 -5 -29 1519.61 881.874 5
 1 -5 29 825.415 761.287 6
 -1 -5 29 2015.16 781.918 6
 -1 5 -31 -765.468 587.56 5
 -1 5 -33 530.461 637.866 5
 -1 -5 33 345.672 825.548 6
 1 -5 33 1074.72 880.259 6
 1 5 -33 50.5032 844.14 5
 -1 5 -33 1342.72 631.356 2
 -1 5 -35 662.621 697.524 5
 1 5 -35 -279.402 977.827 5
 1 -5 35 1266.36 966.68 6
 -1 5 -35 447.661 662.529 2
 1 7 -1 17978.5 1027.45 1
 -1 -7 -1 19597.2 983.487 7
 1 7 1 17588.4 1021.66 1
 -1 -7 1 19630.2 984.229 7
 1 7 1 18760.3 981.894 8
 1 7 -1 19324.8 986.97 8
 1 7 -3 13.1516 163.1 1
 1 7 3 -26.0695 152.955 1
 -1 7 -3 179.624 157.416 1
 -1 -7 3 145.652 111.886 3
 1 7 -3 60.017 68.7752 5
 -1 -7 3 90.1581 103.837 7
 1 7 -3 100.998 90.3905 2
 -1 -7 -3 53.4503 89.1699 7
 1 -7 3 26.6803 92.9492 7
 -1 7 -3 63.3618 95.8992 8
 -1 -7 3 54.5105 66.49 6
 1 7 3 81.9716 95.9152 8
 1 7 -3 161.209 112.985 8
 1 7 -5 5704.84 342.65 5
 1 7 5 6141.33 359.413 8
 -1 7 -5 5390.85 411.473 1
 1 -7 5 5410.48 421.067 3
 -1 7 -5 6376.8 411.197 2
 1 7 -5 5830.01 413.776 1
 -1 -7 -5 6180.4 368.363 7
 1 7 5 6336.81 431.425 1
 1 -7 5 6165.4 365.266 7
 1 7 -5 5985.25 374.555 8
 -1 7 -5 5908.92 360.586 8
 -1 7 -5 5748.27 390.345 5
 -1 -7 5 6620.26 373.452 7
 -1 -7 5 6454.04 355.786 6
 1 7 -5 5748.83 358.851 2
 -1 -7 7 324578 15506.7 6
 1 7 -7 318459 15506.3 2
 -1 7 -7 318905 15498.1 8
 1 -7 7 309652 15499.8 7
 1 7 7 324177 15500.8 8
 1 7 -7 312490 15517.4 8
 1 7 -7 326681 15539.4 1
 -1 -7 7 317718 15544.3 4
 -1 7 -7 313896 15550.6 2
 -1 -7 -7 321769 15587 5
 -1 7 -7 321189 15516.3 5
 1 7 -7 313813 15493.9 5
 -1 7 -7 321161 15543.3 1
 1 7 -9 20093.8 1043.31 1
 -1 7 -9 18625.9 995.494 8
 1 7 -9 18141.3 1027.37 8
 -1 -7 9 18315 1026.34 6
 -1 7 -9 19119.5 1021.55 5
 1 -7 9 19226.5 989.707 7
 -1 7 -9 19146.1 1067.13 2
 1 -7 9 20282.2 1098.89 3
 -1 -7 -9 18545.3 1120.94 5
 1 7 -9 18369.3 1017.74 2
 -1 -7 9 19498.4 1034.65 4
 -1 7 -9 20203.5 1053.28 1
 1 7 -9 18477.5 1006.91 5
 1 7 -11 7635.48 541.85 2
 1 7 -11 7104.51 527.261 5
 -1 7 -11 7541.18 505.09 8
 1 7 -11 7858.94 603.294 8
 -1 7 -11 8269.85 588.771 1
 1 7 -11 7781.25 551.691 1
 -1 -7 13 36874.4 2039.77 4
 -1 7 -13 39892.2 2116.13 2
 -1 7 -13 38755.3 2031.59 8
 -1 7 -13 40415.8 2073.45 1
 1 -7 13 40690.2 2020.54 7
 1 7 -13 41372.7 2074.48 1
 1 -7 13 40917.8 2091.1 6
 -1 7 -13 42485.9 2077.94 5
 1 7 -13 41004.7 2116.42 8
 1 -7 13 40597.6 2064.55 4
 1 -7 15 19980.1 1084.35 7
 -1 7 -15 18682.1 1132.4 1
 1 -7 15 21319.4 1112.06 4
 -1 7 -15 20282.1 1149.47 5
 -1 -7 15 21989.7 1110.66 4
 -1 -7 15 21580.7 1227.82 6
 1 -7 15 19242.5 1178.89 6
 1 7 -15 21580.9 1169.12 5
 -1 -7 -15 22302.3 1331.99 5
 1 7 -15 21075 1282.97 8
 -1 7 -15 19277.4 1187.75 2
 1 7 -15 20294.6 1175.91 2
 -1 7 -15 20668.6 1118.11 8
 1 7 15 22107 1275.23 6
 1 7 -15 20284.5 1150.14 1
 1 7 17 11712.5 876.707 6
 1 7 -17 10760 784.664 2
 -1 7 -17 11617.9 760.133 8
 1 7 -17 12939.9 771.823 1
 -1 -7 -17 11716.5 953.726 5
 1 -7 17 12152.3 691.241 4
 -1 7 -17 11936.5 740.388 1
 -1 7 -17 12307.7 826.168 2
 -1 7 -17 10912.6 753.418 5
 -1 -7 17 10484.2 840.16 6
 1 -7 17 10527.6 791.257 6
 1 -7 17 11394.6 665.519 7
 1 7 -17 12188.4 775.881 5
 -1 7 -19 372.724 380.135 2
 -1 7 -19 1508.7 545.963 8
 1 7 -19 1304.72 400.841 5
 -1 7 -19 1003.2 355.399 1
 1 7 -19 958.635 411.94 2
 1 -7 19 1453.38 471.001 6
 -1 7 -19 966.164 358.431 5
 -1 -7 -19 1172.37 622.748 5
 -1 -7 19 918.879 492.436 6
 1 -7 19 674.36 238.551 7
 1 -7 19 1042.46 231.904 4
 1 7 -21 554.845 434.121 2
 -1 7 -21 863.791 374.374 5
 1 -7 21 653.669 247.484 7
 1 7 -21 557.785 447.472 5
 -1 -7 -21 343.08 718.899 5
 -1 -7 21 1309.24 556.476 6
 -1 7 -21 795.853 430.831 2
 1 -7 21 601.379 531.165 6
 1 7 -23 1786.07 503.521 2
 -1 7 -23 3325.78 544.15 2
 -1 -7 -23 139.58 761.647 5
 1 7 -23 1892.07 536.358 5
 -1 7 -23 1621.34 448.274 5
 1 -7 23 1922.52 617.989 6
 -1 -7 23 1261.32 672.998 6
 -1 -7 25 23229.5 1529.47 6
 -1 7 -25 23356.8 1354.95 5
 1 -7 25 23050.5 1483.47 6
 1 7 -25 22620.1 1399.68 5
 -1 7 -27 17350.7 1191.38 5
 1 7 -27 20057.2 1275.87 5
 1 -7 27 16141 1316.79 6
 1 7 -29 -276.493 671.355 2
 -1 7 -29 1751.31 573.905 5
 1 -7 29 -268.67 815.418 6
 1 7 -29 1945.18 701.7 5
 -1 -7 29 1102.12 785.43 6
 -1 7 -29 111.585 609.19 2
 1 7 -31 -1344.37 718.795 5
 -1 7 -31 -204.289 618.212 5
 -1 -7 33 970.826 797.548 6
 -1 7 -33 258.594 646.249 5
 1 7 -33 320.749 744.551 5
 -1 7 -33 1001.67 666.298 2
 1 -7 33 1104.76 881.47 6
 -1 -7 35 424.322 939.241 6
 -1 7 -35 2787.89 780.679 2
 1 9 -1 29.9791 137.144 8
 1 9 1 49.6297 132.466 8
 1 -9 1 73.6953 158.078 7
 -1 9 -1 80.1069 140.607 8
 1 9 1 215.867 212.684 1
 -1 -9 -1 60.0824 122.158 7
 1 9 -1 67.3475 211.767 1
 -1 -9 1 230.608 132.146 7
 -1 -9 3 27781.8 1392.4 7
 1 9 3 25832.2 1383.72 8
 1 9 -3 24019.8 1354.5 5
 -1 -9 3 28143.6 1387.81 3
 1 9 -3 27970.7 1396.29 8
 1 9 -3 30273.3 1465.94 1
 1 -9 3 26055.1 1396.19 7
 -1 9 -3 27444.1 1464.95 1
 -1 -9 -3 29310.6 1395.02 7
 -1 9 -3 25878.5 1388.64 8
 1 9 3 28701.3 1456.38 1
 -1 -9 5 23205.8 1096.17 6
 1 9 -5 18540.4 1187.05 1
 -1 -9 5 23043.2 1133.6 7
 1 9 -5 22304 1140.6 8
 1 -9 5 21512.3 1203.5 3
 1 9 -5 20117.5 1107.98 2
 -1 -9 5 22087.9 1137.06 3
 1 -9 5 21342.2 1127.47 7
 -1 9 -5 21778.5 1170.3 5
 -1 9 -5 20808.1 1122.23 8
 1 9 5 19987.3 1191.1 1
 1 9 -5 20742.2 1091.69 5
 1 9 5 21909.4 1123.33 8
 -1 -9 -5 21975.9 1138.43 7
 -1 9 -5 20255.9 1183.33 1
 -1 9 -7 27374.5 1494.72 1
 1 9 -7 27876.2 1407.73 5
 -1 9 -7 29554 1460.21 5
 1 9 7 27227 1429.54 8
 1 9 -7 27126.1 1494.44 1
 1 9 -7 26918.4 1424.57 2
 -1 9 -7 26388.5 1476.4 2
 -1 -9 7 28454.7 1420.25 6
 1 9 -7 26030.4 1437.79 8
 -1 9 -7 28406.1 1429.64 8
 1 -9 7 27753.5 1426.31 7
 -1 -9 7 27324.9 1434.15 7
 1 -9 7 28334.9 1508.98 3
 1 9 -9 35317.1 1802.89 5
 -1 9 -9 33618.2 1823.3 5
 -1 9 -9 35045.6 1807.24 8
 -1 9 -9 35466.2 1884.01 2
 1 9 -9 34064.4 1871.17 1
 -1 -9 9 37256.3 1889.27 4
 1 9 -9 34889.2 1822.07 2
 1 9 -9 35751.2 1835.2 8
 -1 -9 9 34563.9 1825.18 7
 1 -9 9 36719.2 1809.81 7
 -1 9 -9 36367.1 1881.76 1
 1 -9 9 35310.5 1931.33 3
 -1 -9 9 35838.2 1826.43 6
 1 -9 11 4041.82 320.185 7
 1 9 -11 3982.05 358.339 2
 -1 9 -11 3645 425.109 1
 1 9 -11 3546.67 330.696 5
 -1 -9 11 3901.09 377.072 6
 1 9 -11 3421.61 411.728 1
 -1 9 -11 3637.25 327.346 8
 1 -9 13 17857 999.042 6
 -1 9 -13 16959.1 1056.46 2
 1 -9 13 17745.3 1117.19 3
 -1 9 -13 16559.7 1028.31 1
 1 9 -13 17967.2 987.581 5
 1 -9 13 17833.4 954.404 7
 -1 9 -13 17523 1004.94 5
 -1 9 -15 24491.4 1245.8 5
 1 -9 15 22013.1 1174.59 7
 1 -9 15 22320.3 1254.9 6
 -1 9 -15 21693.7 1287.42 2
 -1 -9 15 22488.3 1284.04 6
 1 -9 15 23625.3 1242.67 4
 -1 9 -15 20053.2 1248.2 1
 -1 9 -15 23327.9 1199.16 8
 1 9 -15 21833.5 1246.58 2
 1 9 -15 22973.9 1234.81 5
 -1 9 -17 6510.47 554.813 1
 -1 -9 17 5723.3 615.029 6
 -1 9 -17 6276.1 526.22 5
 1 9 -17 5811.27 518.416 5
 -1 9 -17 6257.13 592.716 2
 -1 -9 17 6831.28 473.402 4
 1 -9 17 6147.59 438.246 7
 1 9 -17 5056.49 522.032 2
 1 9 -17 6365.84 687.759 8
 1 -9 17 6268.22 476.799 4
 1 -9 17 5761.71 565.699 6
 -1 9 -17 6168.78 500.482 8
 1 9 -19 2675.53 443.585 2
 -1 -9 19 3419.51 335.739 4
 1 9 -19 2709.05 475.436 1
 -1 9 -19 3014.96 468.081 1
 1 9 -19 3175 446.739 5
 -1 -9 19 2528.41 558.364 6
 1 -9 19 2542.36 318.504 7
 -1 9 -19 3440.34 498.213 2
 1 -9 19 3024.67 510.52 6
 -1 9 -19 2958.93 424.852 5
 1 9 -19 4788.88 845.418 8
 1 9 -21 -292.642 440.891 5
 -1 9 -21 -387.48 480.752 2
 1 9 -21 -653.515 458.756 2
 -1 9 -21 -393.52 411.487 5
 1 9 -21 -616.136 479.626 1
 -1 -9 21 -1016.06 641.302 6
 1 -9 21 -620.885 556.48 6
 -1 9 -23 9001.47 704.701 5
 -1 9 -23 6902.23 712.72 2
 1 9 -23 8390.56 708.979 5
 1 -9 23 6403.18 752.374 6
 -1 -9 23 7958.68 861.724 6
 1 9 -23 5847.83 687.69 2
 -1 9 -25 16742.7 1061.34 5
 -1 -9 25 14390.1 1240.44 6
 1 -9 25 14530.9 1145.65 6
 1 9 -25 15140.5 1074.12 5
 1 -9 27 11231 987.039 6
 -1 9 -27 5041.56 829.963 2
 -1 9 -27 11216.1 812.919 5
 -1 -9 27 9875.99 1019.82 6
 1 9 -27 10572.4 882.913 5
 -1 9 -31 171.717 581.769 5
 1 9 -31 -196.548 674.335 5
 -1 -9 33 625.381 818.699 6
 1 -9 33 1294.24 896.146 6
 -1 9 -33 334.848 623.503 5
 1 9 -33 1025.44 637.017 2
 1 9 -33 170.494 713.227 5
 -1 9 -33 172.376 629.494 2
 1 11 1 2187.34 347.79 1
 -1 -11 -1 1817.53 233.496 7
 -1 -11 1 1490.46 230.859 7
 1 11 -1 2466.73 361.923 1
 1 -11 1 2396.55 295.869 7
 1 11 3 4683.56 446.696 1
 -1 -11 3 4339.45 359.61 7
 1 -11 3 4369.28 372.953 7
 1 11 -3 4548.11 329.995 2
 -1 -11 -3 5205.75 366.272 7
 1 11 -3 5292.21 484.874 1
 -1 11 -3 4834.43 462.317 1
 1 11 -5 14843.2 865.639 2
 -1 11 -5 14615.5 978.605 1
 -1 -11 -5 17191.8 919.268 7
 1 11 -5 17259 868.464 5
 -1 -11 5 17520.2 915.609 3
 1 11 5 15551.5 992.453 1
 1 -11 5 14687.6 893.456 7
 1 -11 7 57573.2 2901.1 3
 1 11 -7 55980.3 2798.71 2
 -1 11 -7 53636.5 2881.9 1
 -1 -11 7 61658.5 2848.21 3
 -1 -11 7 57328.1 2780.24 6
 -1 11 -7 54809.9 2860.18 2
 1 -11 7 51778.8 2802.69 7
 1 11 -7 57142.3 2780.04 5
 -1 11 -7 51193.5 2845 5
 -1 11 -9 8737.52 594.436 5
 1 11 -9 9195.19 585.01 8
 1 -11 9 9366.59 566.879 7
 -1 -11 9 8759.13 553.993 6
 1 11 -9 8431.68 532.948 5
 -1 11 -9 9533.05 657.445 2
 -1 11 -9 8391.11 667.818 1
 1 11 -9 8292.57 567.251 2
 -1 -11 11 4900.64 428.393 6
 1 11 -11 5548.2 438.877 8
 1 -11 11 4361.48 563.869 3
 -1 -11 11 4666.5 501.732 4
 1 11 -11 4252.93 413.352 2
 -1 11 -13 30583.2 1717.02 2
 1 11 -13 29592.1 1711.95 1
 -1 -11 13 31895.8 1686.27 4
 -1 11 -13 31507.7 1658.83 5
 1 11 -13 31178.6 1669.65 8
 1 -11 13 27350.6 1756.91 3
 -1 -11 13 32768.6 1647.56 7
 1 11 -13 31496.7 1636.38 5
 1 -11 13 31212.9 1652.44 6
 1 11 -17 10040.4 679.293 5
 -1 11 -17 9255.03 740.822 2
 1 11 -17 9396.12 739.802 1
 -1 11 -17 9382 649.499 8
 1 -11 17 9861.54 697.958 4
 1 -11 17 10723.1 887.017 3
 -1 -11 17 10166.6 662.268 4
 1 11 -17 8405.3 688.902 2
 -1 11 -17 10329.8 701.456 5
 -1 -11 17 8577.81 747.976 6
 1 -11 17 9260.71 718.185 6
 1 11 -17 9698.4 753.66 8
 -1 11 -19 4377.51 518.906 5
 1 -11 19 5725.03 611.996 6
 1 -11 19 5639.64 490.745 4
 1 11 -19 5567.3 609.056 1
 -1 11 -19 5421.29 530.675 8
 1 11 -19 4547.4 531.229 2
 1 11 -19 5250.82 689.316 8
 -1 -11 19 5634.04 639.901 6
 -1 11 -19 4421.89 582.846 2
 1 11 -19 5339.93 530.073 5
 -1 -11 19 5763.11 473.391 4
 -1 11 -19 4717.36 595.607 1
 1 11 -21 1016.4 802.47 8
 1 11 -21 -78.9931 491.67 1
 -1 -11 21 794.303 591.824 6
 -1 11 -21 672.344 434.636 5
 -1 11 -21 201.493 462.117 2
 -1 11 -21 1056.05 481.319 8
 1 11 -21 657.924 396.835 5
 1 -11 21 274.982 329.261 4
 1 11 -21 418.588 435.143 2
 1 -11 21 503.968 512.183 6
 -1 -11 21 547.614 286.075 4
 1 -11 21 661.989 309.203 7
 -1 -11 23 11555.1 1059.39 6
 -1 11 -23 12695.9 969.678 2
 -1 11 -23 12066.4 906.307 5
 -1 -11 23 15132.9 845.265 4
 1 11 -23 12147.4 945.058 2
 1 11 -23 12666.1 987.34 1
 1 -11 23 12010.8 995.266 6
 1 11 -23 13907.6 944.708 5
 -1 11 -25 9518.44 832.596 2
 -1 11 -25 9523.36 807.445 5
 1 11 -25 8497.38 800.667 5
 1 -11 25 9282.61 894.147 6
 1 11 -25 8435.89 839.914 2
 -1 -11 25 7155.39 958.293 6
 1 -11 27 4506.75 778.098 6
 -1 11 -27 1183.84 582.263 2
 -1 11 -27 3192.26 593.628 5
 -1 -11 27 2781.52 785.297 6
 1 11 -27 2903.64 602.797 5
 1 11 -27 753.88 645.446 2
 1 11 -29 41.7325 622.563 2
 1 11 -29 1069.4 613.47 5
 1 -11 29 -561.57 738.274 6
 -1 11 -29 36.5784 632.16 2
 -1 -11 29 -733.214 802.292 6
 1 -11 31 141.381 785.052 6
 -1 11 -31 35.0612 571.645 5
 -1 11 -31 -395.248 634.56 2
 1 11 -31 -601.383 652.048 5
 -1 -11 33 509.848 800.209 6
 -1 11 -33 413.995 636.972 5
 1 -11 33 1026.98 865.054 6
 1 11 -33 669 719.041 2
 1 11 -33 1099.04 702.698 5
 -1 11 -33 894.965 664.397 2
 -1 -13 -1 4823.84 385.241 7
 -1 -13 1 4793.22 392.34 7
 1 13 -1 3963.4 511.088 1
 1 -13 1 4375.81 435.992 7
 -1 13 -1 4452.59 409.229 8
 1 13 1 4242.49 376.222 8
 1 13 -1 4120.89 383.683 8
 1 13 3 10279.9 652.517 8
 -1 13 -3 10656 666.533 8
 -1 -13 3 10360.2 657.968 7
 1 13 -3 10667.4 626.171 2
 1 13 -3 10216.8 665.408 8
 1 13 -3 11786.8 790.311 1
 1 -13 3 11787.6 696.485 7
 -1 13 -3 10969 787.664 1
 1 -13 5 62137.5 3098.63 7
 1 13 -5 64821.1 3180.35 1
 1 13 -5 62925.3 3093.91 8
 -1 13 -5 62358.8 3088.05 8
 -1 -13 5 59473.8 3082.57 7
 1 13 -5 55885 3049.5 2
 1 13 5 62971.7 3081.53 8
 1 13 -5 62412.2 3080.02 5
 1 13 -7 22517.9 1226.6 8
 -1 13 -7 19954.5 1254.05 2
 1 -13 7 20466.7 1308.47 3
 1 13 -7 20533.3 1184.84 2
 -1 -13 7 21669.1 1155.89 6
 1 13 -7 22072.7 1310.03 1
 1 13 -7 22355.5 1182.68 5
 1 13 7 24929 1223.18 8
 -1 13 -7 23328.7 1213.28 8
 1 -13 7 21185.7 1213.71 7
 -1 -13 7 21469.5 1205.59 7
 -1 13 -7 22833.5 1314.31 1
 -1 -13 7 25521.8 1265.12 3
 1 -13 9 1603.72 289.77 7
 1 13 -9 1884.32 474.826 1
 -1 13 -9 1250.18 409.897 1
 1 13 9 1834.44 303.571 8
 -1 -13 9 1683.07 373.962 3
 -1 -13 9 1547.94 271.279 6
 1 13 -9 1710.08 298.846 2
 1 13 -9 1584.6 256.809 5
 -1 -13 9 2335.34 310.523 7
 1 13 -9 1740.21 337.549 8
 -1 13 -9 1709.98 297.354 8
 1 13 -11 26.3264 421.404 1
 -1 -13 11 -125.049 416.036 4
 -1 -13 11 14.6993 288.451 6
 -1 13 -11 19.4174 331.028 5
 1 -13 11 -78.7787 266.23 7
 1 -13 11 -110.509 434.581 3
 -1 -13 11 -15.9942 265.012 7
 1 13 -11 -159.342 313.026 8
 1 13 -11 81.078 274 2
 -1 13 -11 -31.1284 269.981 8
 -1 13 -11 -437.498 413.117 1
 1 13 -15 46228.2 2325.99 5
 -1 13 -15 45462.9 2345.98 5
 -1 -13 15 43165.7 2356.91 6
 1 13 -15 41730.5 2398.41 1
 -1 13 -15 46490.5 2322.72 8
 1 13 -15 42165 2340.94 8
 1 -13 15 43100.2 2334.53 6
 1 -13 15 47657.6 2483.09 3
 -1 -13 15 45879.3 2380.18 4
 -1 13 -15 45014.6 2400.16 2
 1 -13 15 45748.8 2307.62 7
 -1 -13 15 44334.1 2319.81 7
 1 13 -15 46032.8 2351.8 2
 -1 13 -15 43349.7 2407.8 1
 1 -13 17 10501.7 773.19 6
 1 13 -17 11182.6 726.263 5
 1 13 -17 10097 751.435 2
 1 -13 17 10846.3 807.367 4
 -1 13 -17 11601.9 751.837 5
 -1 13 -17 10477 813.575 2
 1 -13 17 11258.1 965.469 3
 1 13 -17 10697.6 853.057 1
 -1 -13 17 10081.6 703.342 7
 1 -13 17 10588 686.729 7
 -1 -13 17 9989.44 723.989 4
 1 13 -17 10978.2 784.244 8
 -1 13 -17 10102.8 717.788 8
 -1 -13 17 9235.24 790.297 6
 -1 13 -17 10948.4 837.199 1
 1 13 -21 1432.74 462.493 5
 1 13 -21 1752.32 581.912 1
 1 -13 21 1553.87 391.184 4
 1 -13 21 1403.49 363.324 7
 -1 13 -21 1038.03 446.383 5
 -1 -13 21 1661.51 364.071 4
 -1 13 -21 1854.83 467.967 8
 1 13 -21 1876.34 472.946 2
 1 -13 21 1292.85 527.923 6
 1 -13 21 1439.5 719.902 3
 -1 -13 21 1659.06 603.852 6
 -1 13 -21 1040.31 542.475 2
 -1 13 -21 1041.82 542.423 1
 1 13 -21 1668.92 634.522 8
 -1 -13 21 1511.5 409.668 7
 1 13 -23 1599.26 913.447 8
 1 -13 23 3342.16 927.661 3
 -1 13 -23 3877.3 638.534 2
 -1 13 -25 3299.52 637.094 2
 -1 13 -25 2518.89 571.638 5
 -1 -13 25 2809.32 753.15 6
 1 13 -25 2910.71 591.189 2
 1 -13 25 2516.64 870.661 3
 1 -13 25 2988.37 672.441 6
 1 13 -25 3183.42 577.806 5
 -1 -13 29 338.821 787.438 6
 1 13 -29 810.504 610.254 2
 -1 13 -31 35.7612 611.312 5
 1 -13 31 513.557 781.846 6
 1 13 -31 681.722 654.662 5
 -1 13 -31 -39.3748 633.087 2
 1 15 1 1636.92 439.382 1
 1 -15 1 1234.25 374.392 7
 -1 -15 -1 2096.35 316.161 7
 -1 15 -1 1899.91 340.462 8
 1 15 -1 1200.63 291.988 8
 1 15 1 1586.81 312.479 8
 1 15 -1 1295.61 439.199 1
 -1 15 -3 29907.3 1719.78 1
 1 -15 3 31355.1 1640.81 7
 1 15 -3 31359.5 1717.61 1
 1 15 -3 26337.1 1541.36 2
 -1 -15 -3 29614.6 1611.45 7
 1 15 3 31382.8 1594.7 8
 1 15 3 29126.4 1698.77 1
 -1 -15 3 29740.7 1594.31 7
 -1 15 -3 31322.1 1600.24 8
 1 15 -3 31426.5 1598.86 8
 1 -15 5 30204.5 1585.02 7
 1 15 -5 28805.5 1563.73 8
 1 15 5 29488.7 1559.45 8
 1 15 5 30497.5 1704.59 1
 -1 -15 5 29163.2 1559.24 7
 -1 -15 -5 30927.5 1613.05 7
 1 15 -5 27862.1 1528.49 2
 -1 15 -5 28974.7 1563.44 8
 1 15 -5 30977.9 1687.48 1
 -1 15 -5 26352.6 1668.28 1
 1 15 -7 6420.71 517.462 5
 -1 15 -7 6437.19 582.122 2
 1 15 -7 6247.92 661.562 1
 1 15 -7 5903.21 517.716 8
 1 15 7 7320.6 520.175 8
 1 -15 7 7244.98 518.778 7
 -1 -15 -7 6218.55 578.222 7
 -1 -15 7 5800.45 424.577 6
 -1 15 -7 7388.22 519.955 8
 -1 -15 7 6111.06 569.299 3
 1 15 -7 5066.97 471.572 2
 -1 -15 7 6684.45 506.751 7
 -1 15 -7 6388.38 642.868 1
 1 15 -9 2280.71 379.396 8
 -1 -15 9 2748.52 467.705 3
 -1 -15 9 2371.78 294.498 6
 1 15 -9 2089.82 338.459 5
 1 -15 9 2203.1 342.148 7
 1 15 -9 2339.17 541.093 1
 -1 -15 9 2539.15 359.531 7
 1 15 9 2614.37 384.181 8
 1 15 -9 2275.95 355.655 2
 -1 15 -9 2260.4 359.945 8
 -1 15 -9 2345.57 475.979 1
 -1 15 -11 696.943 344.405 8
 -1 15 -11 842.843 422.509 5
 1 -15 11 436.097 502.224 3
 1 15 -11 569.445 493.428 1
 1 15 -11 1534.75 367.783 8
 1 -15 11 758.075 316.961 7
 -1 -15 11 702.215 308.22 7
 -1 15 -11 683.705 445.13 1
 -1 15 -11 622.134 440.122 2
 1 -15 13 9164.45 624.38 7
 1 15 -13 8302 618.989 2
 -1 -15 13 8395.37 736.168 3
 -1 15 -13 9197.96 641.494 8
 1 15 -13 8062.88 758.25 1
 1 15 -13 7432.33 576.798 5
 1 15 -13 9034.76 664.887 8
 -1 -15 13 7992.78 757.937 4
 -1 15 -13 8586.12 676.431 5
 -1 15 -13 7642.74 705.138 2
 -1 -15 13 8762.95 611.767 7
 1 -15 13 9661.34 819.875 3
 -1 -15 13 7450.03 605.216 6
 -1 15 -13 7680.44 736.076 1
 1 -15 15 25955.6 1509.31 6
 -1 15 -15 27292.7 1538.87 5
 -1 -15 15 29793.9 1646.74 3
 1 -15 15 30218 1698.25 3
 -1 -15 15 27926.6 1597.21 4
 1 15 -15 26143.4 1491.07 5
 1 -15 15 30199.6 1516.16 7
 -1 15 -15 28388.2 1602.12 2
 -1 15 -15 28666.5 1521.5 8
 1 15 -15 25763.6 1523.78 2
 -1 -15 15 25939.1 1498.36 7
 -1 15 -15 27133.2 1624.89 1
 1 15 -15 25523.5 1626.12 1
 -1 -15 15 26199.2 1524.37 6
 1 15 -15 29086.4 1551.87 8
 1 15 -17 38521.5 2182.74 1
 -1 15 -19 4115.01 670.07 1
 -1 15 -19 3753.11 533.818 5
 1 -15 19 4096.32 766.919 3
 1 15 -19 4543.93 529.638 5
 1 15 -19 4307.9 571.399 8
 -1 15 -19 4973.41 630.825 2
 1 15 -19 4339.67 706.572 1
 -1 15 -19 4183.72 527.14 8
 1 15 -19 5252.63 557.274 2
 1 -15 19 4277.47 572.644 6
 1 -15 19 5509.51 625.834 4
 -1 -15 19 4495.49 504.759 7
 -1 -15 19 4877.72 532.839 4
 1 -15 19 4366.83 474.864 7
 -1 -15 19 4319.64 613.488 6
 1 15 -21 -574.704 664.746 1
 1 15 -21 -123.331 450.342 5
 1 15 -21 -246.826 446.623 2
 1 -15 21 -19.3442 347.401 7
 -1 15 -21 -31.3525 567.916 1
 -1 -15 21 -322.432 406.889 7
 -1 15 -21 308.735 504.817 2
 1 -15 21 -515.354 727.608 3
 -1 15 -21 -895.969 473.954 8
 1 -15 21 -104.796 441.148 4
 1 15 -21 -438.732 582.035 8
 1 -15 21 -514.246 557.005 6
 -1 15 -21 -126.525 452.773 5
 -1 -15 21 -362.064 390.41 4
 -1 -15 21 -129.706 599.682 6
 1 15 -23 2577.66 692.545 1
 1 -15 23 3215.92 648.687 6
 -1 -15 23 2422.68 678.693 6
 1 15 -23 2464.65 726.321 8
 -1 15 -23 2874.22 531.858 5
 1 15 -23 2748.99 556.108 5
 -1 15 -23 3198.45 619.252 2
 1 15 -23 2794.79 562.593 2
 -1 -15 23 2840.72 504.58 7
 1 -15 23 4326.17 861.422 3
 -1 -15 23 3726.23 489.148 4
 1 -15 25 3742.15 716.378 6
 -1 -15 25 3631.26 830.768 6
 1 15 -25 2209.65 595.188 2
 1 15 -25 3696.01 606.596 5
 -1 15 -25 3385.08 659.956 2
 -1 15 -25 2980.44 586.495 5
 1 -15 25 4083.53 962.137 3
 -1 15 -27 4093.69 675.846 2
 1 -15 27 3583.71 750.703 6
 -1 15 -27 3837.13 633.528 5
 1 15 -27 3670.27 670.012 2
 1 15 -27 4412.64 693.776 5
 -1 -15 27 3460.45 858.99 6
 1 -15 27 3442.05 982.665 3
 -1 -15 29 819.159 799.537 6
 1 15 -29 -39.9576 585.344 2
 1 -15 31 -565.651 1055.13 3
 1 15 -31 38.785 630.511 5
 -1 -15 31 -311.279 836.34 6
 -1 15 -31 402.539 601.458 5
 -1 15 -31 -196.986 627.921 2
 1 15 -31 129.83 591.291 2
 1 -15 31 841.248 827.265 6
 1 17 1 2799.66 557.986 1
 1 17 1 1668.6 342.957 8
 -1 17 -1 2348.72 367.934 8
 1 17 -1 2221.08 522.279 1
 -1 -17 -1 2116.3 367.512 7
 -1 -17 1 1720.41 352.008 7
 1 17 -1 1833.1 350.122 8
 1 -17 1 2211.13 444.206 7
 -1 17 -3 23956.7 1514.59 1
 -1 -17 3 24366.2 1371.39 7
 1 17 -3 23721.7 1308.56 2
 1 17 -3 25739.3 1361.81 8
 1 -17 3 23513.3 1408.96 7
 -1 17 -3 26223.3 1374.28 8
 1 17 3 24877.3 1508.56 1
 1 17 3 21924.9 1338.37 8
 1 17 -3 24439.8 1496.78 1
 -1 -17 -3 26207.4 1396.15 7
 -1 17 -5 13351.9 856.399 8
 1 17 -5 12322.7 825.968 2
 1 -17 7 10265.4 707.988 7
 1 17 -7 8121.66 813.534 1
 -1 -17 7 8390.49 760.268 3
 -1 -17 7 9909.64 665.173 7
 -1 17 -7 9106.72 654.897 8
 1 17 -7 9793.69 682.869 8
 1 17 7 9118.09 676.686 8
 1 17 -7 8895.98 630.373 2
 -1 17 -7 9716.2 824.301 1
 -1 -17 9 311.588 317.932 7
 -1 -17 9 194.153 255.21 6
 -1 17 -9 -339.927 489.292 1
 1 17 -9 -724.823 562.386 1
 1 17 -9 454.721 370.563 8
 -1 17 -9 -154.488 316.994 8
 1 17 -9 203.535 372.716 5
 1 17 -9 132.417 320.799 2
 1 -17 9 232.222 327.664 7
 -1 -17 9 26.2047 427.199 3
 -1 -17 11 1389.7 393 7
 -1 17 -11 1084.37 504.914 1
 -1 17 -11 1044.36 499.796 2
 1 17 -11 1509.34 572.059 1
 1 17 -11 1376.52 405.415 8
 -1 17 -11 1065.7 366.231 8
 1 -17 11 1291.68 369.341 7
 1 -17 11 946.454 567.248 3
 -1 17 -11 1309.11 477.976 5
 -1 -17 13 2295.83 403.921 6
 -1 17 -13 2810.2 436.833 8
 -1 17 -13 1691.35 564.605 1
 -1 -17 13 2224.28 417.327 7
 1 -17 13 3050.4 629.816 3
 -1 17 -13 1708.03 531.748 2
 1 17 -13 2072.05 396.301 2
 1 17 -13 2322.11 647.63 1
 1 17 -13 1575.85 444.546 8
 1 17 -13 1694.81 391.312 5
 1 -17 13 1843.65 387.683 7
 -1 17 -13 2711.66 523.95 5
 -1 -17 13 2133.23 570.054 3
 -1 17 -17 58171.6 2914.75 8
 -1 -17 17 53183.4 3010.3 3
 1 17 -17 57829.7 2882.41 5
 -1 17 -17 53035.5 3003.15 1
 -1 -17 17 54601.8 2881.52 7
 1 -17 17 57415.7 2909 6
 1 -17 17 60286.4 3081.65 3
 1 17 -17 54954.5 2897.23 2
 1 17 -17 58397.8 2930.74 8
 -1 -17 17 58544.5 2983.17 4
 -1 17 -17 53344.3 2916.17 5
 -1 17 -17 56262.2 2973.34 2
 -1 -17 17 51329.6 2904.59 6
 1 17 -17 56581.1 3027.88 1
 1 -17 17 53578.8 2884.48 7
 -1 -17 19 4442.63 627.975 6
 1 -17 19 4274.49 525.397 7
 1 17 -19 5851.85 770.442 1
 -1 -17 19 5352.22 775.032 3
 1 17 -19 5669.31 548.677 5
 1 17 -19 4362.44 620.087 8
 -1 17 -19 3750.16 578.823 5
 1 -17 19 5309.71 608.774 6
 -1 17 -19 4990.69 579.245 8
 -1 -17 19 3727.98 572.46 4
 1 17 -19 5076.39 576.284 2
 1 -17 19 4485.36 783.081 3
 -1 17 -19 5566.39 736.639 1
 1 -17 19 4130.25 639.789 4
 -1 17 -19 3961.21 624.434 2
 -1 -17 19 4141.39 511.256 7
 1 17 -21 1504.67 554.538 8
 -1 -17 21 1232.57 593.589 6
 -1 17 -21 978.419 480.963 8
 1 -17 21 1957.03 574.647 6
 -1 17 -21 796.699 546.547 2
 -1 17 -21 922.02 495.806 5
 1 -17 21 1449.9 541.64 4
 1 17 -21 960.242 504.808 2
 -1 17 -21 391.732 627.287 1
 1 -17 21 1089.29 421.832 7
 -1 -17 21 1691.04 466.539 7
 -1 -17 21 1528 462.507 4
 1 -17 21 398.851 710.864 3
 1 17 -21 1526.59 693.955 1
 1 17 -21 1323.79 458.751 5
 -1 -17 21 1648.32 760.875 3
 1 -17 23 2218.45 623.733 6
 -1 -17 23 1871.16 460.757 7
 -1 -17 23 2602.48 699.572 6
 1 17 -23 3125.87 668.37 8
 1 -17 23 2280.07 887.326 3
 1 17 -23 2659.44 550.272 2
 -1 17 -23 2596.76 529.865 5
 1 17 -23 3165.86 549.771 5
 -1 17 -23 2498.77 623.661 2
 1 17 -23 2963.53 730.217 1
 -1 -17 23 2983.26 512.528 4
 1 -17 25 3489.55 730.439 6
 1 17 -25 4544.67 655.372 2
 -1 -17 25 4492.02 851.661 6
 -1 17 -25 4332.17 696.048 2
 1 17 -25 4476 642.208 5
 -1 17 -25 3607.72 612.865 5
 1 -17 25 3170.1 963.705 3
 1 -17 27 1099.07 1012.43 3
 1 -17 27 38.5678 704.155 6
 -1 -17 27 1286.17 768.376 6
 1 17 -27 726.354 556.317 2
 1 17 -27 863.445 599.95 5
 -1 17 -27 852.237 590.384 2
 -1 17 -27 899.327 562.488 5
 1 -17 29 294.564 976.105 3
 -1 17 -29 34.3575 579.8 5
 1 19 -1 4401.41 493.209 8
 -1 -19 1 5784.09 523.086 7
 1 19 1 5290.43 692.714 1
 -1 -19 -1 5163.27 502.5 7
 -1 19 -1 5134.96 523.381 8
 1 19 1 4965.84 492.246 8
 1 19 -1 4730.04 676.296 1
 1 19 3 14159.6 867.41 8
 1 19 3 14670.9 1040.94 1
 1 -19 3 13587.4 946.109 7
 -1 -19 3 11602.6 847.4 7
 1 19 -3 14058.4 1034.45 1
 -1 -19 -3 12986.1 892.17 7
 -1 19 -3 13495.7 862.442 8
 1 19 -3 12658.2 848.171 8
 1 19 -5 16562.4 1044.73 8
 1 -19 5 18624.5 1121.19 7
 -1 -19 5 16376.4 1049.05 7
 -1 19 -5 14982.2 1173.67 1
 -1 19 -5 17309.9 1052.5 8
 1 19 5 19331.9 1079.07 8
 1 19 -5 15859.8 1203.84 1
 -1 -19 -5 18971.7 1151.47 7
 1 19 -7 4801.86 510.922 8
 -1 19 -7 5493.8 509.931 8
 1 19 -7 4020.03 453.099 2
 1 -19 7 5145.63 542.016 7
 1 19 7 5016.55 542.288 8
 -1 -19 7 4909.92 517.643 7
 1 19 -7 4242.01 679.723 1
 -1 19 -7 3072.77 606.266 1
 -1 19 -9 1348.98 514.365 2
 -1 -19 9 1854.28 317.617 6
 -1 19 -9 1682.86 579.044 1
 1 19 -9 1124.89 565.423 1
 1 19 -9 1227.2 373.888 2
 1 19 -9 1704.79 443.258 8
 1 -19 9 1681.06 399.656 7
 -1 -19 9 1143.09 375.911 7
 -1 19 -9 1684.17 415.716 8
 -1 -19 11 -1243.63 687.561 3
 -1 19 -11 -315.872 557.073 2
 -1 19 -11 -465.738 445.491 8
 -1 -19 11 174.402 400.995 7
 1 19 -11 300.774 538.753 5
 1 19 -11 -474.403 479.043 8
 -1 19 -11 228.968 616.968 1
 1 19 -11 329.52 627.356 1
 1 -19 11 -1367.45 739.619 3
 1 -19 11 380.39 436.82 7
 1 19 -13 18498.8 1077.25 2
 -1 -19 13 19778.5 1263.71 3
 -1 19 -13 19398.2 1206.98 2
 -1 19 -13 18892.3 1252.64 5
 1 19 -13 16742.4 1102.65 5
 -1 -19 13 15554.1 1078.38 7
 1 -19 13 18192.6 1100.31 7
 -1 19 -13 17643.4 1108.99 8
 -1 -19 13 17887.3 1054.76 6
 1 -19 13 18549.1 1313.41 3
 1 19 -13 15649.5 1265.32 1
 1 19 -13 17571.4 1135.51 8
 -1 19 -13 16744.3 1228.71 1
 -1 -19 15 25939.9 1499.07 7
 -1 19 -15 28457.3 1631.64 5
 1 19 -15 24318.2 1484.14 2
 -1 19 -15 26848.7 1533.08 8
 -1 -19 15 26160.6 1643.11 4
 -1 -19 15 26149.6 1638.18 3
 1 19 -15 27267.9 1502.43 5
 1 19 -15 26659.3 1672.79 1
 -1 19 -15 24149 1650.38 1
 1 -19 15 25158.5 1494.6 7
 1 -19 15 29784.1 1737.26 3
 1 -19 15 28916.1 1521.27 6
 1 19 -15 27275 1550.28 8
 -1 -19 15 25299.3 1498.46 6
 -1 19 -15 27107.7 1600.52 2
 1 19 -17 5664.13 560.762 5
 1 19 -17 5647.27 611.897 2
 -1 19 -17 6845.42 741.771 2
 -1 -19 17 5357.04 637.066 6
 -1 19 -17 5705.26 704.102 5
 1 -19 17 5549.37 621.519 6
 -1 -19 17 4413.5 778.779 3
 -1 19 -17 5340.3 790.506 1
 -1 -19 17 6080.49 598.991 7
 1 19 -17 6586.64 820.877 1
 -1 -19 17 4946.36 751.358 4
 1 -19 17 5806.32 845.952 3
 1 -19 17 4293.16 574.139 7
 -1 19 -17 5988.56 651.557 8
 1 19 -17 6389.29 676.761 8
 -1 19 -19 3506.94 601.814 5
 1 -19 19 2567.88 582.961 6
 1 19 -19 1190.6 528.197 8
 -1 -19 19 3178.45 730.909 3
 -1 -19 19 2684.03 505.893 7
 1 19 -19 2800.1 493.554 5
 1 19 -19 3254.32 518.566 2
 -1 -19 19 2990.63 617.494 4
 -1 19 -19 2971.93 563.606 8
 1 19 -19 3446.35 784.684 1
 1 -19 19 2488.89 485.318 7
 1 -19 19 2012.56 748.786 3
 -1 19 -19 3128.61 737.36 1
 -1 19 -19 2871.07 617.41 2
 -1 -19 19 3675.02 606.236 6
 -1 -19 21 797.72 695.629 3
 -1 -19 21 -389.637 482.485 4
 1 -19 21 -72.0753 579.307 4
 1 19 -21 569.605 723.524 1
 -1 19 -21 -269.582 515.114 5
 1 19 -21 192.204 462.749 2
 -1 19 -21 -405.536 511.514 8
 1 19 -21 -125.246 437.649 5
 -1 19 -21 -354.733 664.263 1
 -1 19 -21 524.588 570.774 2
 -1 -19 21 282.335 562.367 6
 1 -19 21 390.815 522.718 6
 -1 -19 21 301.297 436.041 7
 1 -19 21 -92.5209 744.692 3
 1 -19 21 -173.02 435.971 7
 1 19 -21 -334.669 558.906 8
 -1 -19 23 1559.47 671.798 6
 1 -19 23 926.371 835.422 3
 -1 19 -23 1473.18 557.177 5
 -1 19 -23 1198.23 635.827 2
 1 19 -23 765.812 507.086 5
 -1 -19 23 1373.78 499.446 4
 -1 -19 23 1605.91 524.117 7
 1 -19 23 1678.53 658.318 6
 -1 -19 23 459.258 844.886 3
 1 19 -23 375.887 747.7 1
 1 19 -23 1326.49 521.275 2
 1 19 -23 1380.36 612.643 8
 1 19 -25 825.416 552.288 2
 -1 19 -25 1236.13 613.972 2
 1 -19 25 645.211 654.722 6
 -1 -19 25 680.25 715.859 6
 1 -19 25 363.973 827.878 3
 -1 19 -25 1447.58 564.331 5
 1 19 -25 1171.87 539.829 5
 -1 -19 25 1913.09 862.981 3
 1 19 -27 1297.79 585.679 2
 -1 -19 27 1327.73 762.067 6
 -1 -19 27 1647.17 917.261 3
 -1 19 -27 1815.79 656.524 2
 1 -19 27 2386.78 739.096 6
 1 19 -27 2031.53 621.584 5
 1 -19 29 -772.797 1110.98 3
 -1 19 -29 37.753 648.707 2
 -1 19 -29 -608.467 638.973 5
 -1 -21 -1 1162.41 428.902 7
 1 21 1 1295.87 384.739 8
 1 21 1 2516.56 621.428 1
 -1 -21 1 814.759 415.479 7
 1 21 -1 1178.23 583.789 1
 1 21 -1 1229.28 407.358 8
 1 21 -3 8839.7 701.363 8
 -1 -21 -3 8427.64 769.113 7
 1 21 3 8938.85 903.485 1
 1 21 -3 8358.44 884.352 1
 1 21 3 10530.1 721.994 8
 -1 -21 3 8579.49 710.328 7
 -1 21 -3 9447.63 720.567 8
 1 -21 3 10098.7 841.383 7
 -1 21 -5 7132.21 693.172 8
 -1 -21 -5 10408.7 888.78 7
 1 21 -5 8318.84 912.275 1
 -1 21 -5 8071.85 886.822 1
 1 21 -5 9710.99 717.881 8
 1 21 5 9172.2 733.203 8
 -1 -21 5 7836.44 673.001 7
 1 -21 5 9321.02 803.426 7
 1 21 7 8438.49 727.305 8
 -1 21 -9 1460.82 548.272 2
 -1 -21 9 1106 413.323 7
 1 21 -9 1125.84 670.281 1
 1 21 -9 1036.92 487.806 8
 -1 21 -9 806.74 579.494 1
 -1 21 -9 605.496 408.749 8
 1 -21 9 500.981 447.647 7
 -1 21 -11 2754.1 512.063 8
 -1 21 -11 4485.12 675.305 2
 -1 21 -11 3346.37 723.366 1
 1 21 -11 3578.59 535.57 8
 1 21 -11 3469.96 732.769 1
 1 -21 11 2841.26 499.985 7
 -1 -21 11 4181.35 513.064 7
 -1 21 -13 7683.57 889.973 1
 1 -21 13 7320.78 960.754 3
 1 21 -13 7005.09 705.901 8
 -1 21 -13 7376.27 691.021 8
 1 21 -13 6245.76 899.205 1
 -1 21 -13 8631.45 809.742 2
 -1 -21 13 7970.05 656.95 7
 1 -21 13 7360.43 686.998 7
 1 -21 15 6147.27 646.926 6
 1 -21 15 5005.7 623.593 7
 1 -21 17 4492.86 848.626 3
 -1 -21 17 3899.08 730.186 4
 1 -21 17 4959.38 600.965 6
 -1 -21 17 4083.59 566.761 7
 -1 21 -17 5479.52 657.452 8
 1 21 -17 4978 669.469 8
 1 21 -17 5119.55 844.524 1
 -1 21 -17 2760.06 788.337 1
 1 -21 17 4985.23 599.429 7
 -1 21 -17 4976.95 704.91 2
 -1 21 -17 4294.38 782.263 5
 -1 21 -19 433.717 599.949 5
 -1 -21 19 1519.11 459.51 7
 1 -21 19 1129.97 476.113 7
 1 -21 19 1077.45 529.566 6
 1 21 -19 908.432 543.974 8
 -1 -21 19 1349.04 659.54 4
 1 -21 19 1106.32 787.244 3
 -1 21 -19 1497.72 609.423 2
 -1 21 -19 1273.79 562.263 8
 1 21 -19 680.905 732.259 1
 -1 21 -19 1795.14 716.074 1
 -1 -21 21 170.742 550.517 4
 1 -21 21 186.175 435.971 7
 -1 21 -21 70.0665 633.747 5
 -1 21 -21 -746.681 590.541 8
 1 21 -21 -696.755 777.999 1
 1 -21 21 155.164 591.352 6
 -1 -21 21 -456.766 493.079 7
 1 21 -21 64.4084 582.574 8
 -1 21 -21 -43.0506 709.488 1
 1 -21 21 163.257 685.206 4
 1 -21 21 -194.291 802.643 3
 -1 21 -21 -168.072 588.73 2
 -1 -21 23 531.905 500.242 4
 -1 21 -23 1715.01 624.675 5
 1 -21 23 2505.37 646.059 6
 -1 21 -23 418.865 597.42 2
 1 -21 23 1108.62 851.446 3
 -1 -21 23 1809.65 526.506 7
 1 21 -23 688.874 665.702 8
 1 21 -23 1564.84 833.306 1
 -1 21 -25 3583.03 708.155 5
 1 -21 25 3837.32 978.12 3
 -1 21 -25 2502.8 718.597 2
 1 -21 25 3458.09 772.544 6
 1 23 1 1229.38 447.586 8
 1 23 -1 1055.72 420.644 8
 -1 -23 -1 216.893 461.7 7
 1 23 1 595.156 604.362 1
 -1 -23 1 807.998 461.026 7
 1 23 -1 896.019 673.918 1
 1 23 -3 6879.16 629.806 8
 1 23 -3 8149.2 906.513 1
 1 23 3 6379.58 647.085 8
 1 -23 3 6573.38 776.762 7
 -1 -23 3 5043.97 618.348 7
 1 23 3 6963.34 831.004 1
 -1 23 -3 5886.44 650.308 8
 -1 -23 -3 6891.41 735.029 7
 1 23 -5 8949.26 985.854 1
 -1 23 -5 10348.9 795.987 8
 1 23 5 11002.3 822.75 8
 -1 -23 5 9816.62 796.424 7
 1 23 -5 9831.41 784.036 8
 -1 -23 -5 9073.61 924.162 7
 1 -23 5 10846.4 917.707 7
 -1 -23 7 2881.45 504.964 7
 1 -23 7 3514.66 598.342 7
 1 23 -7 3612.22 775.35 1
 -1 23 -7 2381.86 649.2 1
 -1 23 -7 4432.94 558.413 8
 1 23 -7 2672.31 498.621 8
 1 -23 9 2607.46 580.331 7
 -1 -23 9 2083.31 485.583 7
 -1 23 -9 2618.76 526.272 8
 1 23 -9 2649.76 518.433 8
 1 23 -9 2587.58 733.842 1
 -1 23 -9 1493.15 673.214 1
 -1 23 -13 1652.78 550.364 8
 -1 -23 13 1908.46 510.751 7
 1 23 -13 2219.55 737.027 1
 1 -23 13 2098.81 528.482 7
 1 23 -13 2165.65 558.842 8
 -1 23 -13 2225.84 694.056 1
 1 23 -15 3719.42 819.922 1
 -1 23 -15 4705.81 658.282 8
 1 23 -15 5784.74 694.399 8
 -1 -23 15 4042.39 563.287 7
 -1 23 -15 3995.82 800.152 1
 1 -23 15 4170.85 623.481 7
 -1 23 -17 2282.14 804.047 1
 1 23 -17 2356.31 625.068 8
 -1 -23 17 2347.55 813.676 4
 1 23 -17 2486.65 808.305 1
 -1 23 -17 2216.48 630.544 8
 -1 -23 17 2700.49 548.251 7
 1 -23 17 2028.84 549.104 7
 1 -23 19 677.534 496.576 7
 1 23 -19 819.378 751.1 1
 -1 -23 19 796.68 688.279 4
 -1 23 -19 665.544 596.476 8
 1 23 -19 922.117 610.695 8
 -1 23 -19 -46.7894 736.928 1
 -1 -23 19 1119.88 502.126 7
 1 -23 21 413.512 779.322 4
 -1 23 -21 658.296 744.016 1
 1 -23 21 208.718 512.791 7
 -1 -23 21 -591.588 668.964 4
 -1 23 -21 98.5466 580.788 8
 1 23 -21 -1193.41 820.04 1
 -1 -23 21 658.379 512.594 7
 -1 -23 23 2654.4 573.187 7
 1 23 -23 1786.14 821.572 1
 -1 -23 23 1418.97 590.212 4
 1 23 -23 2395.15 727.281 8
 1 25 -3 2543.86 535.242 8
 1 25 -5 4696.59 661.18 8
 1 25 5 7690.81 739.516 8
 1 25 -5 4741.11 929.667 1
 -1 -25 5 7259.81 682.911 7
 1 -25 5 5723.22 805.291 7
 -1 25 -5 6996.83 688.071 8
 1 25 -7 12705.1 963.813 8
 -1 25 -7 11924.8 938.055 8
 -1 -25 7 14747.9 1001.23 7
 -1 25 -7 14934.7 1215.23 1
 1 -25 7 16765.1 1107.67 7
 1 25 -7 12210.2 1195.45 1
 -1 25 -9 1519.04 503.777 8
 -1 -25 9 1541.63 505.67 7
 1 25 -9 2145.2 553.034 8
 1 25 -9 1287.09 747.948 1
 -1 25 -9 2010.85 721.936 1
 1 -25 9 726.801 546.259 7
 1 25 -11 -29.2811 523.795 8
 1 25 -11 -667.534 803.628 1
 -1 25 -11 223.318 540.501 8
 -1 25 -11 -303.665 636.475 1
 -1 -25 11 -317.573 460.222 7
 1 -25 11 -347.112 548.496 7
 -1 25 -13 2320.67 817.538 1
 1 25 -13 2332.61 612.751 8
 1 25 -13 2477.54 861.892 1
 -1 25 -13 3596.79 619.68 8
 -1 -25 13 2876.1 584.427 7
 1 -25 13 3397.28 643.612 7
 1 25 -15 2969.21 647.028 8
 1 -25 15 2516.01 600.456 7
 -1 25 -15 3450.94 638.36 8
 -1 25 -15 2218.8 804.14 1
 1 25 -15 4612.5 867.703 1
 -1 -25 15 2799.24 545.643 7
 -1 -25 17 2188.27 540.444 7
 -1 25 -17 1213.44 753.184 1
 1 -25 17 1050.47 527.028 7
 -1 -25 17 1320.49 853.767 4
 1 25 -17 1032.42 625.053 8
 -1 25 -17 1262.57 587.08 8
 1 25 -17 483.99 802.264 1
 1 25 -19 880.236 824.171 1
 -1 25 -19 -137.668 615.599 8
 1 -25 19 262.048 515.276 7
 -1 25 -19 304.674 728.308 1
 -1 -25 19 -246.441 551.63 7
 -1 -25 21 31.3096 524.944 7
 -1 25 -21 -142.938 639.142 8
 -1 25 -21 357.606 722.196 1
 1 -25 21 -131.65 551.098 7
 1 25 -21 -398.672 851.685 1
 1 27 1 -164.973 675.307 1
 1 27 1 354.87 503.524 8
 1 27 -1 269.626 720.71 1
 1 27 -1 85.4017 497.391 8
 -1 -27 1 -297.587 559.479 7
 -1 -27 -1 286.9 612.435 7
 1 27 -3 1634.03 747.967 1
 -1 -27 -3 1822.99 695.205 7
 -1 -27 3 2254.75 579.61 7
 1 27 -3 1931.48 513.909 8
 1 27 3 1626.76 544.314 8
 1 27 -5 12500.2 974.629 8
 -1 27 -5 15801.7 1038.6 8
 1 27 -5 14654.3 1366.55 1
 1 -27 5 14072.7 1223.12 7
 -1 -27 5 12664.8 1043.38 7
 1 -27 7 6428.5 846.775 7
 1 27 -7 4479.08 966.843 1
 -1 -27 7 4818.25 713.986 7
 -1 27 -7 6458.51 696.962 8
 1 -27 11 952.058 632.988 7
 -1 27 -11 110.984 748.323 1
 -1 27 -13 1589.99 765.626 1
 1 -27 13 1896.19 631.745 7
 -1 -27 17 321.079 844.776 4
 1 27 -17 803.923 653.524 8
 1 27 -19 -799.362 697.118 8
 -1 -27 19 633.142 876.615 4
 1 29 1 -388.436 557.683 8
 1 29 -1 -402.547 524.894 8
 1 29 3 7142.9 780.584 8
 1 29 -3 5585.52 688.414 8
 1 29 -5 3580.96 638.909 8
 1 29 -7 1735.16 832.473 1
 -1 29 -7 469.262 516.771 8
 1 29 -7 1640.77 580.127 8
 -1 -29 7 932.802 569.203 7
 1 29 -9 -31.548 542.133 8
 -1 -29 9 1155.82 587.48 7
 1 29 -9 -949.353 805.381 1
 1 -29 9 961.354 678.487 7
 -1 29 -9 310.809 536.756 8
 1 29 -11 886.748 790.701 1
 -1 29 -11 1194.76 791.889 1
 1 -29 11 -270.894 639.523 7
 1 29 -11 32.5418 559.741 8
 -1 -29 11 310.402 539.407 7
 -1 29 -11 31.3552 553.174 8
 -1 29 -13 708.919 801.19 1
 1 29 -13 663.79 779.525 1
 -1 29 -13 908.244 599.642 8
 1 -29 13 863.406 628.426 7
 1 29 -13 -311.044 587.488 8
 -1 -29 13 650.635 566.422 7
 1 -29 15 501.614 609.829 7
 1 29 -15 386.243 844.507 1
 1 29 -15 1386.64 677.779 8
 -1 -29 15 1030.18 567.873 7
 -1 29 -15 2079.7 675.311 8
 -1 29 -15 -236.246 759.455 1
 1 29 -17 1049.68 873.061 1
 -1 29 -17 -1289.72 923.687 1
 1 -29 17 204.306 672.732 7
 1 29 -17 38.4083 669.701 8
 -1 -29 17 935.131 629.581 7
 -1 29 -17 943.326 711.51 8
 1 31 1 1418.42 643.028 8
 -1 -31 1 -48.5995 674.553 7
 1 31 -1 1482.88 620.745 8
 -1 -31 -1 541.942 767.444 7
 -1 -31 3 1334.98 638.342 7
 1 31 -3 843.799 562.9 8
 1 31 -3 1542.82 811.302 1
 1 31 -5 1114.84 558.355 8
 1 31 -5 1033.48 800.335 1
 -1 -31 5 627.64 629.917 7
 1 31 -7 2061.14 593.677 8
 1 31 -7 2157.44 854.187 1
 -1 31 -7 1278.98 586.765 8
 -1 -31 7 2781.57 690.945 7
 -1 31 -9 -628.453 622.712 8
 -1 -31 9 579.479 580.202 7
 1 31 -9 119.191 801.446 1
 1 31 -9 431.733 584.519 8
 1 -31 9 988.829 743.259 7
 1 -31 11 -621.4 736.08 7
 1 31 -11 -68.1186 568.839 8
 -1 31 -11 232.034 592.225 8
 -1 -31 11 303.381 595.665 7
 1 31 -11 -1243.64 841.794 1
 -1 -33 1 334.738 768.302 7
 1 33 -1 -660.027 702.343 8
 2 0 4 -70.8976 152.081 3
 -2 0 -4 -46.9281 108.832 5
 -2 0 -4 104.047 141.341 2
 -2 0 -6 34167.3 1621.14 2
 -2 0 -6 32444.3 1588.29 5
 -2 0 -8 -38.6834 161.779 2
 -2 0 -8 -100.184 116.383 5
 2 0 8 27.7436 128.089 6
 -2 0 -10 6079.52 389.932 5
 -2 0 -10 6118.13 437.681 2
 2 0 10 5663.44 403.413 6
 -2 0 -12 33.0453 268.972 2
 -2 0 -14 13032.7 826.436 2
 2 0 14 13745.2 826.906 6
 -2 0 -14 13179.3 786.618 5
 2 0 16 -63.442 361.885 6
 -2 0 -16 -203.316 340.01 2
 -2 0 -16 16.6605 276.427 5
 -2 0 -18 92172.1 4287.64 5
 -2 0 -18 89242.4 4311.08 2
 2 0 18 94222.4 4338.87 6
 -2 0 -18 81310.7 4146.17 1
 2 0 20 169.699 449.507 6
 -2 0 -20 -540.852 394.674 2
 -2 0 -20 106.151 359.221 5
 -2 0 -22 26133.4 1602.87 2
 2 0 22 27482.3 1676.22 6
 -2 0 -22 29853 1589.95 5
 -2 0 -24 104.985 437.746 5
 -2 0 -24 30.3868 480.095 2
 2 0 24 -293.429 644.664 6
 -2 0 -26 570.947 535.549 2
 -2 0 -26 348.359 485.751 5
 2 0 26 40.9484 677.762 6
 -2 0 -28 -254.314 529.541 5
 2 0 28 134.088 739.582 6
 -2 0 -28 627.097 553.933 2
 -2 0 -30 2609.9 741.91 2
 2 0 30 1168.19 991.395 6
 -2 0 -32 -486.925 560.81 2
 2 0 32 -264.007 791.788 6
 -2 0 -32 -382.842 653.757 5
 -2 0 -34 3870.75 807.906 2
 2 0 34 2732.86 879.439 6
 -2 0 -34 2827.94 858.446 5
 2 2 2 25459.2 1249.83 3
 2 2 2 22272.6 1233.89 8
 -2 -2 -2 25313.9 1216.52 4
 -2 -2 -4 20454.3 1043.09 5
 -2 -2 -4 21485.5 1068.64 2
 2 2 4 20323.6 1073.06 3
 2 2 6 5168.74 316.09 6
 -2 -2 -6 5307.15 341.647 2
 -2 2 -6 4431.63 352.917 2
 2 -2 6 4604.04 374.757 3
 -2 -2 -6 5680.3 311.865 5
 2 -2 8 42198.4 1994.87 3
 2 2 8 40706.3 1937.01 6
 -2 2 -8 35485.3 1929.41 5
 -2 -2 -8 37970.6 1948.05 2
 -2 2 -8 36475.8 1965.13 2
 -2 -2 -8 38314.5 1921.77 5
 2 2 10 -37.1722 184.022 6
 -2 -2 -10 80.5393 186.699 2
 -2 2 -10 289.638 161.472 5
 -2 -2 -10 239.536 150.808 5
 -2 2 -10 -97.7709 215.618 2
 2 -2 10 104.935 178.828 6
 -2 -2 -12 25787.1 1386.86 2
 -2 -2 -14 1543.44 285.726 5
 2 2 14 2320.47 362.841 6
 -2 2 -14 1507.02 279.546 5
 -2 -2 -14 2088.58 330.277 2
 -2 2 -14 2030.86 365.306 2
 2 -2 14 1838.72 342.612 6
 -2 2 -16 108.156 299.236 2
 -2 2 -16 155.472 140.294 1
 -2 -2 -16 691.513 283.998 5
 2 -2 16 251.66 98.4722 7
 2 -2 16 20.6045 328.61 6
 2 2 16 635.369 361.745 6
 -2 -2 -16 254.462 281.49 2
 -2 2 -16 165.812 272.411 5
 -2 -2 -18 3994.92 422.808 5
 2 2 18 3869.31 536.577 6
 -2 2 -18 3204.96 452.29 2
 -2 2 -18 2649.3 242.354 1
 2 -2 18 3024.93 469.503 6
 -2 2 -18 3175.09 404.772 5
 -2 -2 -18 3246.66 428.096 2
 -2 2 -20 75122.7 3812.81 5
 -2 -2 -20 72068.4 3846.36 2
 -2 -2 -20 79239.1 3834.99 5
 2 2 20 75453 3893.06 6
 -2 2 -20 70201.9 3841.26 2
 2 -2 20 78238.9 3884.99 6
 2 -2 22 640.57 521.54 6
 -2 -2 -22 -551.545 410.646 5
 -2 -2 -22 142.252 408.333 2
 2 2 22 580.587 543.745 6
 -2 2 -22 499.159 377.734 5
 -2 2 -22 968.784 447.91 2
 -2 2 -24 6191.47 631.992 5
 -2 -2 -24 5667.39 649.869 2
 2 2 24 6075.86 823.223 6
 2 -2 24 6011.92 792.716 6
 -2 -2 -24 6615.75 661.922 5
 -2 2 -24 5610.34 669.341 2
 -2 -2 -26 -309.531 530.327 5
 -2 2 -26 -274.003 433.548 5
 -2 -2 -26 70.095 479.783 2
 -2 2 -26 293.25 468.983 2
 2 2 26 295.228 666.352 6
 2 -2 26 -156.505 614.539 6
 -2 -2 -28 4127.29 696.955 5
 2 -2 28 2343.13 735.34 6
 -2 -2 -28 3074.83 625.827 2
 -2 2 -28 3451.94 621.461 5
 2 2 28 4329.52 816.143 6
 -2 2 -28 3997.33 647.424 2
 2 2 30 654.171 944.779 6
 2 2 32 9184.79 1088.92 6
 -2 2 -32 4478.64 882.453 5
 -2 -2 -32 11043.8 983.621 5
 -2 -2 -32 8437.3 938.314 2
 -2 2 -32 6391.87 832.364 2
 2 -2 32 6473.27 980.397 6
 -2 -2 -34 928.41 813.132 5
 2 2 34 290.482 839.287 6
 -2 -2 -34 -213.57 700.464 2
 -2 2 -34 196.1 665.408 5
 2 -2 34 55.4049 856.038 6
 -2 2 -34 640.258 640.747 2
 2 4 0 -76.532 109.613 8
 -2 -4 0 35.7616 101.86 4
 2 4 0 -68.817 109.533 1
 2 4 -2 237909 10789.4 1
 2 4 2 225575 10785.5 1
 -2 -4 2 225158 10785.9 4
 2 4 2 222575 10774.9 8
 2 4 -2 212776 10803.4 8
 -2 -4 -2 202705 10786.9 4
 2 4 4 64080.2 3007.44 6
 2 4 4 59658 3007.76 8
 -2 -4 4 59361.3 3026.74 4
 -2 -4 -4 62561.2 3018.89 2
 2 -4 4 64650.6 3100.8 3
 2 4 4 58099.1 3030.18 1
 2 4 -4 58237 3058.3 8
 -2 -4 -4 59137.8 3003.52 5
 -2 -4 -4 65191.5 3008.07 7
 2 4 6 1343.04 152.059 1
 -2 -4 -6 1267.78 135.526 5
 2 4 6 1582.8 119.16 8
 -2 4 -6 958.049 168.593 5
 -2 -4 -6 1665.28 117.158 7
 2 4 -6 1187.88 223.713 8
 -2 -4 6 1163.22 129.532 4
 -2 4 -6 944.604 200.563 2
 -2 -4 -6 1218.42 152.577 2
 2 -4 6 1326.13 222.482 3
 2 4 6 1535.18 156.513 6
 2 4 8 2970.83 196.806 8
 -2 4 -8 3499.95 325.909 2
 -2 4 -8 2649.71 254.652 5
 2 -4 8 3474.59 336.494 3
 2 4 8 3239.58 249.776 1
 -2 -4 -8 3316.51 256.01 2
 2 4 8 3298.53 260.823 6
 -2 -4 -8 2995 199.271 7
 2 -4 8 2552.82 222.848 7
 -2 -4 -8 3136.96 237.117 5
 -2 4 -8 3541.83 204.948 8
 -2 4 -10 35086.8 1688.42 5
 -2 -4 -10 29295 1667.61 5
 -2 4 -10 30769.7 1722.55 2
 -2 4 -10 32567.1 1617.85 8
 2 4 10 34622.7 1615.26 8
 2 -4 10 32812.5 1622.53 7
 2 4 -10 30094.8 1782.8 5
 -2 -4 -10 34476.6 1686.48 2
 -2 4 -10 31253 1654.69 1
 2 4 10 29916.8 1682.14 6
 -2 -4 -12 10973.3 693.324 2
 -2 4 -12 10710.9 600.114 8
 2 4 12 11457.8 589.684 8
 2 -4 12 11536.2 595.056 7
 2 -4 12 11431.8 633.558 4
 -2 -4 12 9175.9 809.601 6
 -2 4 -12 11641.1 644.107 1
 2 4 12 9953.71 720.636 6
 -2 4 -14 17082.7 884.094 8
 -2 4 -14 17041.5 956.306 5
 -2 4 -14 16364 900.363 1
 -2 -4 -14 15781.2 958.606 5
 2 4 -14 18421.5 1120.72 5
 2 -4 14 16544.4 977.288 6
 2 -4 14 17170.7 869.29 4
 -2 4 -14 15325.5 1007.57 2
 -2 -4 14 17043.5 1073.49 6
 2 -4 14 16327.7 856.941 7
 -2 4 -16 180.142 303.692 8
 2 -4 16 17.2756 141.323 7
 2 4 -16 557.971 500.004 5
 -2 -4 -16 41.1211 292.81 2
 -2 -4 16 30.4602 396.122 6
 -2 4 -16 348.785 277.977 5
 -2 4 -16 -153.968 231.601 1
 -2 4 -16 22.5383 337.351 2
 2 -4 16 7.49266 134.845 4
 2 4 16 -286.691 387.322 6
 2 -4 16 523.737 348.578 6
 -2 -4 -16 584.734 300.352 5
 -2 4 -18 22095.1 1182.14 5
 2 4 -18 21341.1 1363.52 5
 -2 4 -18 20366 1240.62 2
 -2 -4 -18 18447.8 1205.07 2
 -2 4 -18 19211.2 1093.78 1
 -2 -4 -18 22032.2 1212.14 5
 2 -4 18 20702.1 1052.27 7
 2 -4 18 21086 1232.82 6
 2 4 18 19987.7 1269.64 6
 -2 -4 18 20029.3 1306.73 6
 2 -4 20 2134.28 511.239 6
 -2 4 -20 2010.57 399.608 5
 -2 -4 20 1923.03 535.81 6
 -2 -4 -20 1801.56 406.091 2
 2 4 -20 1188.01 644.322 5
 -2 -4 -20 1871.81 443.137 5
 -2 4 -20 1868.95 435.087 2
 2 4 20 2546.72 578.951 6
 -2 4 -22 34560.8 1772.11 5
 -2 4 -22 32784 1812.41 2
 -2 -4 -22 32388.8 1828.22 2
 -2 -4 -22 37757.4 1825.95 5
 2 -4 22 35140.3 1869.71 6
 2 4 22 33847.4 1904.47 6
 2 -4 24 33.255 569.052 6
 2 4 24 79.2196 643.012 6
 -2 4 -24 472.168 434.186 5
 -2 -4 -24 271.305 532.335 5
 -2 -4 -24 167.956 473.997 2
 2 4 -24 -802.437 751.217 5
 -2 4 -24 -587.461 480.79 2
 -2 4 -26 160.247 475.046 2
 -2 -4 -26 540.497 609.78 5
 2 4 26 -525.875 714.429 6
 -2 -4 -26 340.872 553.823 2
 -2 4 -26 433.028 475.217 5
 2 -4 26 -76.4165 657.143 6
 2 -4 28 1132.27 727.141 6
 -2 4 -28 559.129 478.674 5
 -2 4 -28 349.35 539.694 2
 -2 -4 -28 300.601 634.793 5
 2 4 28 574.417 700.496 6
 -2 -4 -28 1109.22 624.468 2
 2 -4 32 50.2002 793.147 6
 -2 -4 -32 -693.299 724.351 2
 -2 4 -32 312.629 589.943 5
 -2 4 -32 41.2243 607.864 2
 -2 -4 -32 -369.662 685.915 5
 2 4 32 -111.104 831.437 6
 2 4 34 1302.55 829.042 6
 -2 -4 -34 766.785 883.581 5
 -2 4 -34 836.375 686.189 5
 2 -4 34 486.159 824.18 6
 -2 4 -34 1290.32 647.713 2
 2 6 0 59789.8 2997.16 1
 2 6 0 60165.4 2973.43 8
 2 6 2 37660.4 1769.94 8
 2 6 -2 36615.2 1782.84 8
 2 6 -2 34061.2 1793.4 1
 2 6 2 35521 1799.15 1
 -2 -6 -2 31288.7 1761.19 7
 -2 -6 2 38174.6 1808.32 4
 -2 -6 4 2218.3 215.7 4
 -2 -6 -4 2245.94 161.578 2
 2 6 -4 2283.04 191.77 5
 2 6 4 2204.41 229.734 1
 2 6 4 2089.69 168.877 6
 -2 -6 -4 2349.19 179.784 7
 2 6 4 2347.18 179.443 8
 2 6 -4 2362.51 220.733 1
 2 6 -4 2404.4 211.69 8
 -2 6 -6 5738.68 365.957 8
 -2 6 -6 5124.27 424.545 5
 2 6 6 6642.4 386.998 6
 2 6 6 5924.99 361.829 8
 2 6 -6 5928.59 401.937 1
 -2 -6 -6 6043.12 362.283 5
 -2 -6 -6 6675.85 375.388 2
 2 6 -6 5997.7 417.342 8
 2 6 6 6767.63 413.462 1
 -2 -6 6 6494.96 395.826 4
 2 6 -6 6046.23 399.857 5
 -2 -6 -6 6961.74 368.801 7
 -2 -6 6 6790.52 441.431 6
 2 6 -8 140653 6884.82 2
 2 6 -8 146667 6858.4 1
 -2 -6 -8 128603 6821.05 5
 -2 -6 8 142475 6894.39 6
 2 6 -8 137083 6865.68 5
 -2 -6 -8 142128 6839.66 2
 -2 -6 8 141906 6841.07 4
 2 6 8 146326 6865.86 1
 -2 6 -8 131886 6855.27 5
 -2 -6 -8 141305 6815.38 7
 -2 6 -8 144766 6871.64 1
 2 -6 8 137734 6824.17 7
 2 6 8 144875 6807.28 8
 -2 6 -8 135417 6810.64 8
 -2 6 -8 129868 6889.2 2
 2 6 -8 139357 6884.29 8
 2 6 8 141679 6849.51 6
 2 -6 8 138760 6913.08 3
 2 6 10 18262.1 995.893 6
 2 6 -10 17231.4 1051.42 8
 -2 6 -10 16171.9 1018.28 2
 -2 -6 -10 16243.4 953.911 5
 2 6 -10 16921.7 1004.8 2
 2 6 -10 16619.1 971.494 1
 -2 6 -10 17945.1 915.952 8
 -2 -6 10 18712.1 1040.04 6
 -2 -6 -10 19092.2 970.357 2
 -2 -6 10 17312.1 940.706 4
 2 6 10 17672.7 908.859 8
 -2 6 -10 18090.6 969.763 1
 2 -6 10 17283.6 918.239 7
 2 6 -10 17675.9 1004.16 5
 -2 6 -12 159824 7455.11 5
 2 -6 12 152494 7388.65 7
 -2 6 -12 149866 7388.64 8
 2 6 -12 142814 7493.27 2
 -2 -6 12 141960 7420.56 4
 -2 -6 -12 149896 7459.05 2
 -2 6 -12 156786 7434.74 1
 2 6 12 152611 7384.74 8
 2 -6 12 164232 7543.24 3
 2 6 12 144949 7474.95 6
 -2 -6 12 151962 7514.62 6
 -2 -6 14 545.878 382.361 6
 2 6 -14 222.675 311.57 2
 -2 -6 -14 241.65 282.259 5
 -2 6 -14 199.989 268.81 5
 2 -6 14 265.02 292.299 6
 -2 6 -14 955.355 377.751 2
 -2 6 -14 296.999 185.237 8
 2 6 -14 222.045 350.194 5
 -2 6 -14 209.405 265.994 1
 2 6 14 295.356 167.234 8
 2 -6 14 399.078 161.699 7
 2 -6 14 674.655 467.292 3
 2 -6 14 473.503 235.68 4
 2 -6 16 4770.99 373.45 4
 -2 6 -16 5241.78 543.424 2
 2 6 16 5500.52 568.056 6
 -2 6 -16 6004.58 480.703 5
 -2 -6 16 5830.36 606.566 6
 -2 -6 -16 4846.39 487.329 2
 -2 6 -16 5085.57 396.556 8
 2 6 -16 5081.04 561.101 5
 2 -6 16 5301.88 351.169 7
 -2 -6 -16 4852.6 487.715 5
 -2 6 -16 5400.74 441.801 1
 2 6 -16 5039.1 528.22 2
 2 -6 16 4631.58 498.522 6
 2 6 -18 257.613 446.971 5
 2 6 -18 225.844 413.216 2
 -2 6 -18 -15.2034 367.541 8
 -2 -6 -18 754.425 390.068 2
 2 6 18 -628.342 540.698 6
 -2 6 -18 482.815 346.903 5
 -2 -6 18 229.513 471.149 6
 2 -6 18 -243.417 244.442 4
 -2 6 -18 715.529 426.284 2
 -2 6 -18 -112.384 341.319 1
 2 -6 18 379.628 197.562 7
 2 -6 18 137.972 408.531 6
 -2 -6 -18 138.832 372.038 5
 2 6 20 25087.1 1542.53 6
 -2 -6 20 24775.5 1545.43 6
 -2 -6 -20 24019.7 1468.83 2
 -2 -6 -20 24817 1461.07 5
 2 6 -20 25851.6 1524.54 5
 -2 6 -20 23615.3 1450.83 2
 -2 6 -20 27252.9 1431.28 5
 2 6 -20 20782.7 1486.96 2
 2 -6 20 25738.2 1291.99 7
 2 -6 20 24012.8 1461.33 6
 2 -6 22 3079.29 604.908 6
 2 6 22 3104.93 670.99 6
 -2 6 -22 3417.85 497.564 5
 -2 -6 -22 3278.49 598.819 2
 -2 6 -22 3158.68 564.113 2
 -2 -6 22 1592.72 657.84 6
 -2 -6 -22 4094.87 625.502 5
 2 6 -22 2797.46 664.302 5
 -2 -6 -24 6508.84 750.599 2
 2 -6 24 6965.52 776.2 6
 -2 6 -24 7996.43 668.942 5
 2 6 24 6271.76 825.178 6
 -2 -6 24 5773.66 828.548 6
 2 6 -24 7471.88 838.031 5
 -2 6 -24 7091.98 706.169 2
 -2 -6 -24 6734.8 773.339 5
 -2 -6 -28 14630.4 1164.69 5
 -2 6 -28 15296.9 1005.86 5
 -2 6 -28 14127.9 1064.71 2
 -2 -6 -28 14148.4 1150.09 2
 2 -6 28 13662.1 1138.71 6
 2 6 28 12644.7 1172.47 6
 2 6 30 -1274.33 862.976 6
 -2 6 -32 5135.74 773.963 2
 2 6 32 4779.56 930.645 6
 -2 6 -32 5940.36 768.524 5
 2 -6 32 4453.62 924.101 6
 -2 -6 -32 3767.55 967.144 5
 -2 6 -34 43.5824 610.474 2
 2 -6 34 105.846 837.405 6
 -2 -6 -34 -460.934 880.481 5
 -2 6 -34 -262.371 626.811 5
 2 8 0 -28.9873 121.501 8
 2 8 0 -15.0638 198.414 1
 -2 -8 0 28.038 119.945 7
 -2 -8 -2 12731.6 691.371 7
 -2 -8 2 12498.7 699.195 7
 2 8 2 12883.1 749.835 1
 2 8 -2 11422.7 743.669 1
 2 8 -2 13398.7 713.364 8
 2 8 2 12883.4 692.869 8
 -2 -8 4 200.361 143.309 6
 2 8 -4 154.402 92.0595 5
 2 8 4 190.258 204.812 1
 2 8 4 228.937 132.961 8
 -2 -8 -4 142.72 98.1922 5
 2 8 -4 526.346 199.184 1
 -2 -8 4 255.843 204.964 4
 -2 -8 -4 190.918 126.119 7
 2 8 -4 80.678 152.723 8
 -2 -8 6 1031.86 208.696 6
 2 8 -6 964.172 162.989 2
 2 8 6 927.998 243.438 1
 2 8 6 958.284 170.553 8
 2 8 -6 921.455 147.198 5
 -2 8 -6 1021.97 165.609 8
 -2 -8 6 1218.45 242.007 4
 -2 -8 -6 737.436 160.546 5
 2 8 6 861.426 215.835 6
 2 8 -6 958.841 239.386 1
 -2 -8 -6 1117.51 158.931 7
 -2 8 -6 1055.62 252.633 5
 2 8 -6 1034.11 219.377 8
 2 -8 6 683.563 263.555 3
 -2 -8 8 18425.5 1024.05 4
 2 8 -8 19130.9 1037.12 8
 -2 8 -8 18862 1047.53 5
 -2 -8 8 19420 1037.81 6
 2 8 8 20056.5 1051.85 6
 -2 -8 -8 17295.6 997.347 5
 2 8 8 17919.8 974.982 8
 2 8 -8 19084.5 1010.96 2
 -2 -8 -8 18489.8 1031.46 2
 -2 8 -8 18106 1057.03 1
 2 8 -8 18927.3 987.866 5
 -2 8 -8 18081.2 981.748 8
 2 8 8 18427.3 1051.3 1
 -2 -8 -8 19463 990.879 7
 -2 8 -8 17081.5 1065.92 2
 2 8 -8 17786.3 1033.14 1
 2 -8 8 19230.8 999.803 7
 2 -8 10 311510 15277.4 7
 -2 8 -10 312468 15335 1
 2 8 -10 317337 15321.2 1
 2 8 -10 313550 15295.6 5
 -2 -8 -10 305103 15302.8 5
 2 8 10 306439 15344.2 6
 -2 -8 -10 314314 15335.8 2
 -2 8 -10 331076 15274.8 8
 2 8 -10 315614 15315.3 2
 2 8 10 307214 15262.3 8
 -2 -8 10 310422 15335.9 6
 -2 8 -12 1590.3 391.334 2
 -2 8 -12 1393.95 320.124 1
 2 8 -12 1239.56 281.181 2
 -2 -8 12 783.64 365.071 6
 2 -8 12 994.058 429.231 3
 -2 -8 -12 1077.35 298.595 2
 -2 8 -12 1441.71 285.119 5
 2 8 12 1142.73 363.544 6
 -2 8 -12 1164.44 217.365 8
 2 8 12 1214.21 207.827 8
 2 -8 12 1671.98 222.314 7
 2 8 -14 1646.7 355.028 2
 2 -8 14 1243.14 467.434 3
 -2 -8 14 1116.21 421.652 6
 -2 8 -14 1606.77 323.968 5
 2 -8 14 1297.83 324.077 6
 -2 -8 -14 2344.46 387.32 5
 -2 8 -14 1775.18 420.923 2
 -2 8 -14 1736.49 248.044 8
 -2 8 -14 1765.62 347.31 1
 2 -8 14 1395.43 223.695 7
 2 8 14 1769.19 240.615 8
 2 8 -14 1776.65 356.733 5
 2 8 16 -234.903 445.881 6
 2 8 -16 -75.0304 326.633 2
 2 -8 16 96.875 507.942 3
 -2 8 -16 246.272 338.889 1
 -2 8 -16 95.7468 313.873 5
 -2 -8 16 227.844 425.562 6
 2 8 -16 -44.0443 363.41 1
 -2 -8 -16 -46.7599 388.401 5
 -2 -8 16 -262.516 185.912 4
 -2 8 -16 -25.8918 412.66 2
 2 -8 16 -58.4811 322.98 6
 -2 8 -16 -22.2889 238.187 8
 2 -8 16 92.0999 296.01 4
 2 -8 16 63.6668 205.831 7
 -2 -8 -16 28.5673 364.176 2
 2 8 -16 106.831 356.826 5
 2 -8 18 9002.36 722.698 6
 2 8 18 8711.06 790.811 6
 2 8 -18 9507.07 732.402 5
 2 8 -18 9347.7 741.423 1
 -2 8 -18 8715.45 740.388 2
 -2 -8 18 9216.46 787.662 6
 2 8 -18 9349.44 737.556 2
 -2 -8 -18 9721.78 756.24 5
 -2 8 -18 8574.75 656.057 1
 2 -8 18 8842.54 554.038 7
 -2 8 -18 8762.12 665.38 5
 -2 -8 -18 7864.38 741.219 2
 2 -8 18 8690.73 593.785 4
 -2 8 -18 9316.32 603.308 8
 2 -8 18 9300.62 861.521 3
 2 -8 20 879.929 477.986 6
 -2 -8 -20 1904.81 529.252 5
 2 8 20 1758.93 560.393 6
 -2 8 -20 740.796 490.834 2
 2 -8 20 1360.76 278.746 4
 -2 8 -20 1449.32 415.428 5
 2 8 -20 1349.82 452.048 2
 2 8 -20 1699 536.022 1
 -2 -8 20 1293.35 568.165 6
 -2 -8 -20 1155.32 471.15 2
 2 8 -20 1373.96 480.347 5
 2 -8 20 1461.14 267.714 7
 -2 -8 -22 14176.8 1056.24 5
 2 8 -22 12839.1 1018.4 1
 2 8 -22 15113.6 1011.89 5
 -2 8 -22 12255.1 951.022 2
 2 8 -22 10586.9 1003.56 2
 -2 -8 22 12825.7 1082.54 6
 2 -8 22 10847.2 958.482 6
 -2 8 -22 13093 898.313 5
 2 8 22 13601.6 1077.2 6
 2 -8 24 1673.36 598.234 6
 -2 -8 24 1558.24 692.218 6
 -2 8 -24 1713.9 503.494 5
 2 8 -24 1386.9 570.341 2
 -2 -8 -24 1317.36 660.335 5
 2 8 24 1845.17 651.347 6
 2 8 -24 2065.18 605.698 5
 -2 8 -24 94.5021 515.173 2
 2 8 -26 440.743 638.553 5
 2 8 26 -238.315 708.142 6
 2 -8 26 567.473 643.703 6
 -2 -8 26 609.25 708.898 6
 -2 8 -26 1384.89 511.565 5
 -2 -8 -26 1302.67 753.041 5
 -2 8 -26 32.8504 531.159 2
 2 -8 28 -79.0732 659.01 6
 2 8 28 1594.14 800.851 6
 -2 -8 28 252.52 726.053 6
 -2 8 -28 455.244 541.526 5
 2 8 -28 528.433 692.53 5
 -2 -8 -28 561.781 841.508 5
 -2 8 -28 620.763 574.209 2
 -2 -8 30 12301.8 1204.04 6
 2 -8 32 332.888 782.651 6
 -2 8 -32 209.449 572.955 5
 2 8 -32 -388.195 793.184 5
 -2 -8 -32 404.447 977.504 5
 -2 8 -32 -479.965 548.612 2
 2 -8 34 -362.302 805.013 6
 2 8 -34 -1011.9 901.537 5
 -2 8 -34 1347.71 710.387 5
 -2 8 -34 1679.32 673.979 2
 2 10 0 20552.8 1156.89 1
 -2 -10 0 21616.8 1082.42 7
 2 10 0 18775.5 1078.03 8
 2 10 2 973.715 299.213 1
 2 10 -2 1304.36 306.347 1
 -2 -10 -2 958.356 192.354 7
 2 10 2 1006.87 192.594 8
 -2 -10 2 866.701 191.692 7
 2 10 -2 670.745 201.623 8
 -2 -10 4 1870.75 207.404 6
 2 10 -4 2408.55 180.684 5
 2 10 -4 1891.77 354.685 1
 2 10 4 2157.51 248.459 8
 -2 -10 -4 2394.74 232.444 5
 2 10 4 2081.73 347.557 1
 -2 -10 -4 2328.06 250.908 7
 -2 -10 4 2337.93 262.313 7
 2 10 -4 2012.73 186.041 2
 2 10 -6 2661.28 221.914 5
 2 10 -6 2897.78 251.401 2
 -2 10 -6 2593.22 276.145 8
 -2 -10 -6 3164.59 279.986 7
 2 10 6 2172.7 373.873 1
 -2 -10 -6 3002.39 309.332 5
 2 10 6 2776.56 276.378 8
 2 -10 6 2086.39 313.701 7
 -2 -10 6 3178.92 288.601 6
 -2 10 -8 106994 5339.08 2
 -2 -10 -8 110904 5281.98 5
 -2 10 -8 105038 5256.09 8
 2 10 -8 103060 5251.24 2
 -2 10 -8 100013 5336.61 1
 2 10 8 111026 5342.08 1
 2 10 8 107643 5250.14 8
 2 10 -8 103639 5232.85 5
 -2 -10 -8 106874 5269.09 7
 2 -10 8 108186 5278.04 7
 -2 -10 8 110944 5274.78 6
 -2 -10 -10 23157.8 1272.07 5
 2 10 -10 21401.9 1202.09 5
 -2 10 -10 23965.5 1299.15 1
 -2 -10 10 23487 1261.84 6
 2 10 -10 23936.7 1262.16 8
 2 10 -10 21482.3 1221.66 2
 -2 -10 10 23471.7 1259.71 4
 2 -10 10 21673.3 1211.33 7
 -2 10 -10 23042.7 1213.96 8
 2 10 10 22898.6 1196.42 8
 2 10 -12 111605 5596.87 2
 -2 10 -12 115518 5612.49 5
 -2 10 -12 109586 5559.08 8
 -2 10 -12 115873 5665.25 2
 2 10 -12 104870 5622.56 1
 -2 10 -12 109289 5630.34 1
 2 10 -12 117543 5631.91 8
 2 -10 12 123156 5710.07 3
 2 10 12 109254 5551.51 8
 -2 -10 12 118738 5606.22 4
 2 -10 12 116276 5564.75 7
 -2 -10 12 107008 5623.07 6
 -2 -10 -14 1402.66 429.278 5
 2 10 -14 1323.33 390.873 1
 2 -10 14 703.573 499.523 3
 -2 10 -14 1288.29 317.941 5
 -2 10 -14 1634.33 388.613 1
 2 10 -14 871.172 312.497 2
 -2 10 -14 876.073 261.674 8
 -2 -10 14 1473.07 282.271 4
 -2 -10 14 887.084 420.677 6
 2 10 -14 1483.44 311.576 5
 2 10 14 1297.99 262.558 8
 2 -10 14 1237.71 246.148 7
 -2 10 -14 1325.55 435.368 2
 2 10 -14 1565.86 448.497 8
 2 -10 16 400.027 547.226 3
 2 10 -16 1080.4 353.963 2
 -2 -10 16 915.893 465.97 6
 2 10 -16 694.431 339.971 5
 -2 10 -16 1266.58 472.4 2
 -2 -10 16 816.392 257.918 4
 2 -10 16 1095.08 264.621 7
 -2 10 -16 1036.25 340.544 5
 -2 -10 -16 1088.86 486.054 5
 -2 10 -16 542.523 392.551 1
 2 10 -16 233.59 391.287 1
 2 10 -16 1217.88 551.724 8
 2 -10 16 691.072 338.73 6
 -2 -10 18 350.092 220.665 4
 2 -10 18 109.286 575.767 3
 2 10 -18 536.558 384.405 2
 -2 -10 18 -62.9954 501.525 6
 -2 10 -18 -333.372 403.677 1
 -2 10 -18 257.838 352.045 5
 2 10 -18 1296.82 461.261 1
 2 10 -18 199.143 355.027 5
 2 10 -18 476.351 696.3 8
 -2 -10 -18 95.2266 526.85 5
 -2 10 -18 898.604 484.35 2
 2 -10 18 873.289 412.74 6
 2 -10 18 13.5162 260.857 7
 -2 -10 20 7924.98 848.119 6
 2 -10 20 7444.99 924.967 3
 -2 10 -20 8653.02 701.083 5
 2 10 -20 8824.26 792.197 1
 2 10 -20 10189.6 735.069 5
 2 -10 20 8511.79 759.111 6
 -2 10 -20 7112.89 766.34 2
 2 10 -20 7646.24 752.221 2
 -2 -10 -20 9102.26 880.522 5
 2 -10 20 9284.42 599.505 7
 -2 -10 20 9826.85 632.718 4
 -2 -10 -22 6001.21 827.389 5
 2 -10 22 5893.48 719.232 6
 2 10 -22 5698.5 689.029 2
 -2 10 -22 6385.01 624.136 5
 2 10 -22 7009.6 685.265 5
 -2 10 -22 6987.91 709.385 2
 2 10 -22 6245.32 748.627 1
 2 -10 22 6887.13 880.493 3
 -2 -10 22 4829.95 793.322 6
 2 -10 24 6858.56 788.77 6
 -2 -10 24 7268.04 894.221 6
 -2 10 -24 7625.74 712.905 5
 -2 -10 -24 7767.07 958.173 5
 2 10 -24 6698.38 764.916 2
 -2 10 -24 5253.1 792.031 2
 2 10 -24 6911.78 829.379 1
 2 10 -24 8998.91 811.321 5
 2 10 -26 351.566 561.502 2
 -2 -10 -26 431.516 786.959 5
 -2 10 -26 -319.683 489.813 5
 -2 -10 26 -187.471 688.748 6
 2 -10 26 353.769 632.759 6
 2 10 -26 -137.789 625.923 5
 -2 10 -26 -679.916 593.269 2
 -2 -10 28 6268.39 976.708 6
 -2 10 -28 5859.2 697.393 5
 2 10 -28 8291.96 862.084 5
 2 10 -28 2217.85 867.85 2
 2 -10 28 5704.05 891.704 6
 -2 10 -28 2145.37 737.047 2
 -2 10 -30 1026.28 560.867 5
 2 -10 32 8302.66 1020.33 6
 -2 10 -32 4592.95 843.17 5
 2 10 -32 9656.18 994.026 5
 -2 -10 32 5755.64 1013.71 6
 -2 10 -32 8213.78 849.222 2
 -2 -12 4 -92.6493 151.584 6
 2 12 -4 141.605 372.338 1
 2 12 -4 -6.67835 155.55 5
 2 12 -4 163.948 261.345 8
 2 12 -4 -111.719 161.342 2
 -2 -12 4 -183.769 231.391 7
 -2 -12 4 166.398 224.408 3
 -2 -12 6 1328.57 273.362 7
 -2 -12 6 1199.64 228.847 6
 2 12 -6 1130.13 387.28 1
 2 12 -6 1248.94 184.5 5
 -2 -12 6 1686.36 289.564 3
 2 12 -6 1271.95 290.192 8
 -2 -12 -6 1524.34 356.067 5
 2 12 -6 1174.6 205.273 2
 -2 -12 8 2807.87 325.429 7
 2 12 -8 2002.95 345.66 8
 -2 -12 8 2573.35 315.107 6
 2 12 -8 3024.27 257.921 5
 2 12 -8 2121.7 459.467 1
 -2 -12 -8 3221.58 439.866 5
 2 12 -8 2390.75 270.883 2
 -2 -12 8 2865.11 447.334 4
 2 12 -10 56697.3 2831.1 8
 2 12 -10 54416.1 2766.55 5
 -2 -12 -10 53754 2874.67 5
 2 12 -10 52765 2874.17 1
 2 12 -10 51376.9 2780.51 2
 -2 -12 10 58597.3 2878.72 4
 -2 12 -10 57446.8 2875.72 5
 -2 -12 10 58002.1 2814.02 7
 -2 -12 10 55882.4 2810.12 6
 -2 12 -12 17842 1141.35 5
 -2 12 -12 20130.9 1080.72 8
 2 12 -12 18938.7 1180.69 1
 2 12 -12 19403.4 1127.43 8
 -2 -12 12 19841.5 1135.18 4
 -2 12 -12 18313.9 1200.55 2
 2 -12 12 20072.4 1238.17 3
 2 12 -14 13043 770.668 5
 -2 -12 14 12727.8 806.401 4
 -2 12 -14 12494.6 913.111 2
 2 12 -14 11067.8 864.252 1
 -2 -12 -14 12966.6 954.22 5
 2 12 -14 12779.1 810.721 2
 -2 12 -14 12219.3 816.699 5
 -2 12 -14 11932.1 763.787 8
 2 12 -14 12555.4 859.563 8
 2 -12 14 14240.7 977.877 3
 -2 -12 14 12205 860.769 6
 2 12 -16 -185.489 463.006 1
 2 -12 16 385.895 584.361 3
 2 -12 16 82.437 365.265 6
 -2 12 -16 -176.002 352.195 5
 -2 -12 16 27.3086 451.287 6
 2 12 -16 -364.048 351.535 2
 2 12 -16 -54.0023 450.966 8
 -2 -12 -16 264.224 556.655 5
 -2 12 -16 -15.1513 289.633 8
 2 12 -16 -165.888 322.086 5
 -2 -12 16 -162.706 301.45 4
 -2 12 -16 -615.501 488.873 2
 -2 -12 18 5640.17 687.194 6
 2 -12 18 5079.41 780.018 3
 -2 12 -18 6318.63 582.354 5
 2 12 -18 6549.69 579.565 5
 2 12 -18 6559.99 681.182 1
 -2 -12 18 6434.03 528.642 4
 2 12 -18 6251.66 592.35 2
 -2 -12 -18 6768.81 819.286 5
 -2 12 -18 6622.67 528.043 8
 2 12 -18 6640.8 763.654 8
 -2 12 -18 6471.08 693.398 2
 -2 12 -18 5773.34 645.931 1
 2 -12 18 6475.18 515.99 7
 2 -12 18 6277.24 608.861 6
 2 -12 20 8456.3 925.592 3
 -2 12 -20 6692.77 652.722 5
 2 12 -20 8042.55 751.291 1
 2 -12 20 6463.75 627.707 4
 -2 12 -20 7310.86 769.67 2
 2 12 -20 7665.62 703.704 2
 -2 -12 20 8001.87 574.152 4
 2 12 -20 7575.07 1001.07 8
 -2 12 -20 6583.3 589.717 8
 2 -12 20 7844.95 566.469 7
 2 -12 20 6647.98 686.377 6
 -2 -12 -20 6301.57 918.258 5
 2 12 -20 8862.29 684.179 5
 -2 -12 20 7338.57 819.293 6
 -2 12 -22 31034.4 1794.53 5
 2 12 -22 35056.9 1820.5 5
 2 12 -22 33161.3 1880.79 1
 -2 12 -22 28847.6 1843.88 2
 2 -12 22 30612.4 2000.73 3
 -2 -12 22 34306.5 1736.27 4
 -2 -12 -22 35259.9 2036.91 5
 2 -12 22 29569.3 1820.29 6
 2 12 -22 30364.2 1827.66 2
 -2 -12 22 29311.9 1914.16 6
 -2 12 -24 1254.39 645.356 2
 -2 -12 24 -729.135 808.989 6
 2 12 -24 -703.654 573.863 2
 2 -12 24 383.381 846.274 3
 -2 -12 -24 -995.33 879.865 5
 2 12 -24 59.7503 530.658 5
 -2 12 -24 -27.6085 514.278 5
 2 -12 24 224.166 572.111 6
 2 12 -24 206.658 685.434 1
 2 -12 26 -420.264 662.857 6
 2 12 -26 667.627 565.893 2
 -2 -12 26 -46.7948 717.548 6
 -2 12 -26 178.575 503.847 5
 2 12 -26 594.368 588.837 5
 -2 12 -26 314.532 589.257 2
 2 -12 26 1710.4 800.877 3
 2 12 -28 -325.991 606.932 2
 -2 -12 28 -201.785 755.039 6
 -2 12 -28 145.629 631.533 2
 2 -12 28 -38.6819 698.969 6
 2 12 -28 -254.081 634.204 5
 -2 12 -30 11729.3 948.344 5
 2 -12 30 8120.88 1228.55 3
 2 -12 32 -63.454 983.268 3
 -2 12 -32 72.2201 614.071 5
 2 -12 32 -846.71 799.911 6
 2 12 -32 1192.66 736.161 5
 -2 12 -32 39.9866 590.632 2
 -2 -12 32 459.891 861.812 6
 2 14 0 69784 3362.89 8
 -2 -14 0 64739.9 3353.91 7
 2 14 0 64849.5 3448.54 1
 -2 -14 2 860.448 258.081 7
 2 14 -2 499.307 287.837 8
 2 14 2 548.444 388.713 1
 2 14 2 378.895 257.332 8
 2 14 -2 563.669 143.954 2
 2 14 -2 297.208 421.54 1
 -2 -14 -2 779.159 263.239 7
 -2 -14 4 11709.9 712.509 7
 2 14 4 11634.2 705.923 8
 -2 -14 -4 11903.7 712.078 7
 2 14 -4 12223.1 856.393 1
 2 14 -4 10706.9 721.085 8
 2 14 -4 11067.8 627.104 2
 2 14 4 11221.7 813.799 1
 -2 -14 4 12073.3 712.541 3
 -2 -14 4 11186.4 612.211 6
 -2 -14 6 146.459 201.635 6
 -2 -14 6 14.5858 296.134 3
 2 14 -6 106.742 212.034 5
 2 14 6 -524.415 411.081 1
 2 14 6 -30.6766 260.849 8
 -2 -14 -6 34.2278 253.645 7
 2 -14 6 -212.517 294.187 7
 2 14 -6 35.6225 293.947 8
 -2 14 -6 369.076 263.047 8
 -2 -14 6 364.583 277.149 7
 2 14 -6 -9.2485 199.123 2
 2 14 -6 446.258 430.22 1
 2 14 -8 32876.4 1696.43 5
 -2 -14 8 34868.6 1761.34 7
 -2 -14 -8 35176.6 1788.67 7
 2 14 -8 32116.3 1707.99 2
 -2 14 -8 35389.2 1887.92 1
 2 14 -8 32067.5 1861.93 1
 2 14 8 34089 1872.17 1
 -2 14 -8 33464.4 1750.48 8
 2 -14 8 34591.9 1792.18 7
 2 14 -8 33768.7 1784.28 8
 2 14 8 33965.4 1742.98 8
 -2 -14 8 30425.6 1761 3
 -2 -14 8 31532.9 1711.87 6
 -2 -14 10 642.015 303.237 7
 -2 14 -10 959.739 438.521 5
 2 14 -10 1004.09 364.228 8
 -2 -14 -10 412.549 491.424 5
 2 14 -10 1323.28 483.101 1
 2 14 -10 1080.57 270.336 2
 -2 -14 -10 573.917 385.203 7
 2 14 -10 835.645 243.617 5
 2 -14 10 1149.1 311.604 7
 -2 14 -10 1419.2 469.58 2
 -2 -14 10 676.117 432.56 4
 -2 14 -10 628.989 406.663 1
 -2 14 -10 655.659 309.156 8
 -2 -14 10 1053.91 321.569 6
 2 -14 10 810.493 475.842 3
 2 14 10 899.183 287.955 8
 -2 -14 12 19244.6 1199.28 4
 -2 14 -12 16711.4 1181.67 5
 -2 14 -12 20017.5 1238.02 1
 -2 14 -12 21263.7 1252.71 2
 2 14 -12 17362.2 1230.58 1
 -2 14 -12 20729.6 1120.26 8
 2 14 12 19285.6 1098.36 8
 -2 -14 12 18583.9 1117.46 7
 2 14 -12 20021.5 1147.91 8
 2 -14 12 20993.1 1296.85 3
 2 -14 12 20366.5 1129.85 7
 2 -14 14 1124.58 541.236 3
 -2 -14 14 1325.46 455.828 6
 2 14 -14 1217.19 480.345 1
 2 14 -14 1327.56 353.594 2
 -2 14 -14 570.413 465.553 1
 -2 14 -14 449.009 514.48 2
 2 14 -14 1795.65 444.574 8
 -2 14 -14 1266.18 351.96 8
 -2 -14 14 1742.91 412.464 4
 2 14 14 1209.41 328.09 8
 -2 -14 -14 328.578 626.07 5
 2 14 -14 818.444 315.244 5
 -2 -14 14 2003.17 378.663 7
 2 -14 14 1058.82 332 7
 -2 14 -14 1568.38 454.896 5
 -2 -14 16 401.331 490.989 6
 -2 14 -16 331.59 484.594 1
 2 14 -16 89.5679 325.156 5
 2 14 -16 100.398 441.172 8
 -2 -14 -16 -359.366 674.685 5
 -2 14 -16 35.8776 351.364 8
 2 -14 16 278.555 323.703 7
 2 -14 16 335.137 604.516 3
 -2 14 -16 -93.3088 524.2 2
 -2 -14 16 248.166 351.243 7
 -2 -14 16 -250.57 354.071 4
 2 14 -16 -89.1833 352.289 2
 -2 14 -16 -150.076 426.426 5
 2 -14 16 370.065 399.048 6
 2 14 -16 61.0771 516.014 1
 -2 -14 -18 261.479 832.767 5
 -2 -14 18 865.285 583.853 6
 2 -14 18 1717.51 394.3 7
 -2 14 -20 53574.4 2761.74 5
 2 14 -20 57792.7 2893.92 8
 2 14 -20 53800.9 2733.67 5
 2 14 -20 53636.1 2848.68 1
 2 14 -20 47558.3 2759.8 2
 -2 14 -20 51026.2 2802.33 1
 -2 14 -20 50281.5 2819.85 2
 2 -14 20 51211.5 2762.2 4
 2 -14 20 53684.4 2696.42 7
 -2 14 -20 51570.1 2701.66 8
 -2 -14 20 51284.5 2720.02 4
 2 -14 20 51614.9 2924.07 3
 -2 -14 20 51368.6 2724.11 7
 2 -14 20 53866.3 2780.21 6
 -2 -14 20 50169.3 2840.25 6
 2 14 -22 160.864 504.616 2
 2 14 -22 105.418 639.928 1
 -2 -14 24 2333.12 762.631 6
 -2 14 -24 1905.57 614.636 2
 -2 14 -24 1854.43 502.873 5
 2 -14 24 2246.52 886.31 3
 2 14 -24 1877.9 564.786 5
 2 14 -24 2684.31 771.805 1
 -2 -14 24 1757.85 383.905 4
 2 -14 24 1856.18 639.043 6
 2 14 -24 1598.81 552.461 2
 2 14 -26 1991.92 664.983 2
 2 -14 26 1468.11 1062.63 3
 -2 14 -26 584.015 710.304 2
 -2 -14 28 2924.77 880.142 6
 2 14 -28 4602.56 730.869 5
 2 14 -28 2276.36 694.845 2
 2 -14 30 -1378.63 1049.77 3
 -2 14 -30 273.752 542.226 5
 2 -14 30 715.457 747.548 6
 -2 14 -30 -230.448 649.794 2
 2 -14 32 1146.52 1195.35 3
 2 14 -32 220.825 745.038 2
 -2 14 -32 3970.24 727.949 5
 2 14 -32 3648.38 839.751 5
 2 -14 32 1701.21 853.575 6
 -2 -14 32 2244.65 964.036 6
 -2 14 -32 3388.62 752.819 2
 2 16 0 -211.919 430.323 1
 -2 -16 0 -18.1314 274.018 7
 2 16 0 34.8784 272.69 8
 -2 -16 -2 81593.1 3778.63 7
 2 16 2 77219.9 3760.55 8
 2 16 -2 66347.7 3668.19 2
 2 16 -2 82210.5 3780.28 8
 -2 -16 2 77506.6 3770.49 7
 2 16 2 79643.7 3884.37 1
 2 16 -2 77691.5 3880.25 1
 2 16 4 -30.4363 453.317 1
 2 16 4 119.088 274.68 8
 -2 -16 4 55.0985 290.64 7
 2 16 -4 99.084 197.235 2
 2 16 -4 320.836 321.767 8
 -2 -16 -4 -243.233 297.379 7
 -2 -16 4 130.858 158.408 6
 2 16 -4 559.823 473.799 1
 -2 -16 6 1217.72 238.266 6
 2 16 6 1178.45 456.792 1
 -2 16 -6 949.271 300.881 8
 2 16 -6 1215.89 335.514 5
 2 16 -6 934.189 247.46 2
 2 16 -6 882.649 357.135 8
 -2 -16 -6 995.945 328.734 7
 -2 -16 6 765.491 317.361 7
 2 16 6 841.862 310.756 8
 2 -16 6 1253.44 378.246 7
 2 16 -6 823.174 501.702 1
 -2 -16 6 425.534 386.405 3
 -2 16 -8 737.331 441.094 1
 -2 -16 8 -354.497 421.223 3
 2 -16 8 927.627 368.533 7
 2 16 8 -381.721 534.935 1
 2 16 -8 605.982 526.824 1
 2 16 -8 462.186 287.216 5
 -2 16 -8 445.072 460.855 2
 2 16 -8 781.304 365.524 8
 -2 -16 8 856.528 326.534 7
 2 16 -8 280.818 264.264 2
 -2 -16 -8 1082.06 381.73 7
 -2 -16 8 489.92 272.12 6
 -2 16 -8 364.307 314.113 8
 2 16 8 280.645 325.835 8
 2 16 -10 18034.2 1045.13 5
 2 16 -10 20537.5 1277.08 1
 2 16 -10 16086.3 1051.38 2
 -2 -16 10 18671.7 1076.57 6
 -2 -16 10 20293.3 1247.79 4
 -2 16 -10 19426.2 1258.48 1
 -2 -16 10 19447.7 1113.42 7
 -2 16 -10 18417.3 1229.16 2
 2 -16 10 20930.7 1158.73 7
 -2 16 -10 19483.6 1115.98 8
 -2 -16 10 19779.2 1157.7 3
 2 16 10 19757.8 1103.82 8
 2 16 -10 20710.5 1144.68 8
 -2 -16 12 210.268 465.472 4
 -2 16 -12 -220.403 487.907 5
 2 16 12 -170.619 312.866 8
 -2 16 -12 239.853 479.949 1
 -2 16 -12 343.073 529.688 2
 2 -16 12 -66.8488 334.071 7
 2 16 -12 -65.9888 517.474 1
 -2 16 -12 -288.771 335.974 8
 -2 -16 12 -445.337 363.729 7
 2 16 -12 -249.246 400.623 8
 2 -16 12 1076.22 564.844 3
 -2 -16 14 5182.7 603.099 4
 2 16 -14 4896.67 454.604 5
 -2 16 -14 5698.57 628.523 5
 2 -16 14 4760.91 501.92 7
 2 16 -14 4494.5 679.431 1
 -2 16 -14 5029.24 520.548 8
 -2 16 -14 5570.08 696.666 2
 2 16 14 5506.92 506.223 8
 -2 -16 14 5117.23 545.943 6
 -2 -16 14 4839.63 513.192 7
 2 16 -14 3720.73 545.232 8
 2 -16 14 3940.93 706.432 3
 -2 16 -14 4887.8 653.651 1
 2 16 -14 3959.48 468.006 2
 2 16 -16 -388.891 361.045 5
 2 -16 16 -1483.39 768.149 3
 -2 -16 16 -897.456 549.54 6
 -2 16 -16 -468.697 548.477 5
 -2 -16 16 -454.969 477.618 4
 2 16 -16 238.853 606.555 1
 2 -16 16 -562.438 403.654 7
 -2 -16 16 -285.572 396.743 7
 -2 16 -18 48539.1 2503.96 1
 2 16 -18 46870.9 2358.38 5
 -2 16 -18 45388.7 2483.37 2
 2 16 -18 42896.1 2498.4 1
 2 16 -18 43462.9 2383.15 2
 -2 16 -18 49094.4 2366.03 8
 2 16 -18 42715.8 2421.36 8
 -2 -16 18 43194.7 2359.18 7
 -2 16 -18 43133.8 2426.55 5
 2 -16 18 45099.3 2361.44 7
 2 -16 18 48455.6 2586.84 3
 2 -16 18 43403 2385.04 6
 -2 -16 18 43248.9 2441.13 6
 -2 -16 18 40559.4 2376.24 4
 2 16 -20 -170.047 450.638 2
 -2 16 -20 -638.939 646.57 1
 2 -16 20 -709.994 824.975 3
 -2 16 -20 86.1336 508.421 5
 2 16 -20 -514.775 644.134 1
 -2 -16 20 -657.591 662.971 6
 2 16 -20 -754.309 470.197 5
 -2 16 -20 -21.9154 454.532 8
 2 16 -20 233.898 614.669 8
 2 -16 20 285.794 393.931 7
 -2 16 -20 -419.2 597.207 2
 -2 -16 20 -335.658 462.128 7
 -2 -16 20 -691.767 468.853 4
 2 -16 20 -328.491 526.012 6
 2 -16 22 7447.11 794.381 6
 2 -16 22 9296.19 1022.86 3
 2 16 -22 9480.12 755.377 5
 -2 16 -22 7515.08 760.271 5
 -2 16 -22 8274.17 847.451 2
 2 16 -22 7244.11 745.887 2
 2 16 -22 9287.33 959.421 8
 -2 -16 22 8098.51 882.194 6
 -2 -16 22 8531.29 669.898 4
 -2 -16 22 7988.43 696.179 7
 2 16 -22 7328.61 910.542 1
 -2 16 -24 -425.855 529.607 5
 2 -16 24 -500.109 634.715 6
 2 -16 24 501.522 836.505 3
 2 16 -24 -766.474 565.639 2
 -2 -16 24 -677.176 757.898 6
 2 16 -24 469.662 510.463 5
 2 16 -24 -81.0687 767.736 1
 -2 -16 24 -129.952 478.042 7
 -2 -16 24 -99.9694 354.7 4
 2 16 -24 -205.865 904.613 8
 -2 16 -24 109.588 642.857 2
 2 16 -26 422.964 564.105 2
 -2 -16 26 556.459 745.435 6
 2 16 -26 -260.574 555.28 5
 2 -16 26 -588.62 865.06 3
 -2 16 -26 31.8603 504.128 5
 -2 16 -26 188.811 640.512 2
 2 -16 26 181.444 648.32 6
 -2 -16 28 -653.363 807.049 6
 2 16 -28 431.02 624.9 5
 2 16 -28 1250.56 629.751 2
 2 -16 30 2805.94 1123.25 3
 -2 16 -30 4310.6 689.017 5
 2 -16 30 3712.9 834.827 6
 2 18 0 90984.3 4854.96 1
 -2 -18 0 94887.2 4757.84 7
 2 18 0 96607.1 4752.41 8
 -2 -18 2 7289.71 553.558 7
 2 18 -2 5935.75 706.212 1
 -2 -18 -2 6501.55 543.939 7
 2 18 2 5568.87 512.7 8
 2 18 -2 5678.32 526.48 8
 2 18 2 5287.14 685.35 1
 2 18 4 12260.3 898.903 1
 2 18 4 11230 724.888 8
 2 18 -4 9284.4 874.2 1
 -2 -18 4 11788.6 742.714 7
 2 18 -4 9378.29 728.281 8
 -2 -18 -4 10312.1 739.214 7
 -2 -18 6 242.253 233.198 6
 -2 18 -6 61.4684 344.043 8
 2 18 6 174.427 321.182 8
 2 18 6 -252.561 473.274 1
 2 -18 6 228.521 446.956 7
 2 18 -6 64.2052 357.484 8
 -2 -18 6 353.562 331.543 7
 -2 -18 -6 47.4656 345.859 7
 2 18 -6 -70.19 532.969 1
 -2 -18 8 10035.1 638.425 6
 2 18 -8 10488.6 740.725 5
 2 -18 8 9855.13 789.036 7
 2 18 -8 9305.54 642.805 2
 2 18 8 10228.6 872.107 1
 -2 -18 -8 9653.9 777.68 7
 2 18 8 10951.7 719.07 8
 -2 18 -8 11092.8 736.548 8
 2 18 -8 10892.8 762.293 8
 2 18 -8 9498.84 889.591 1
 -2 -18 8 11434.8 782.169 3
 -2 -18 8 10009.3 721.063 7
 -2 18 -10 -41.4886 350.331 8
 2 18 -10 380.288 337.537 5
 -2 18 -10 220.388 530.786 2
 -2 -18 10 301.966 361.421 7
 2 18 10 496.061 370.787 8
 -2 -18 10 -150.102 499.88 3
 -2 -18 10 -14.941 328.951 6
 2 18 -10 566.81 428.868 8
 2 -18 10 962.156 432.637 7
 2 18 -10 527.423 315.328 2
 -2 18 -10 39.2199 479.477 1
 2 18 -10 -181.265 547.178 1
 -2 18 -12 11155.6 917.571 2
 2 18 -12 10399.9 945.118 1
 2 -18 12 10172.3 773.031 7
 -2 -18 12 9116.21 832.584 3
 2 18 12 9702.16 729.508 8
 -2 -18 12 8991.15 887.424 4
 -2 -18 12 9179.66 724.1 7
 -2 18 -12 9075.62 886.428 1
 -2 18 -12 10492 727.078 8
 2 -18 12 7705.99 968.701 3
 2 18 -12 10651.2 792.917 8
 2 18 -14 821.757 662.208 1
 -2 -18 14 1260.97 549.209 3
 -2 18 -14 1124.15 622.346 1
 -2 18 -14 1626.6 642.489 5
 2 18 -14 1166.5 351.918 5
 -2 18 -14 870.069 426.133 8
 2 18 -14 896.152 496.246 8
 2 18 14 1455.54 445.022 8
 -2 -18 14 1092.67 439.213 6
 -2 -18 14 796.953 409.132 7
 -2 -18 14 1908.7 569.648 4
 2 -18 14 1521.36 440.496 7
 2 18 -14 1006.97 375.808 2
 -2 18 -14 2023.46 636.807 2
 2 -18 14 1653.63 674.789 3
 2 -18 16 4509.08 789.496 3
 -2 -18 16 2494.93 555.985 6
 2 18 -16 3548.6 755.754 1
 -2 18 -16 3072.36 689.735 2
 -2 -18 16 2715.62 634.74 3
 -2 18 -16 4095.17 525.439 8
 2 18 -16 3825.12 436.123 5
 -2 18 -16 2506 646.206 5
 -2 -18 16 2967.28 578.812 4
 -2 -18 16 3037.79 474.44 7
 -2 18 -16 2572.47 670.279 1
 2 18 -16 3215.46 554.149 8
 2 -18 16 2905.14 506.994 7
 2 18 -16 2655.52 457.328 2
 2 -18 18 -814.838 809.194 3
 -2 -18 18 540.867 596.932 6
 -2 -18 18 640.062 686.258 3
 2 18 -18 1135.9 709.057 1
 -2 -18 18 24.425 465.272 7
 -2 18 -18 868.95 609.883 5
 -2 18 -18 1217.48 638.098 2
 2 18 -18 376.918 548.672 8
 2 18 -18 998.352 423.591 5
 -2 18 -18 689.942 467.193 8
 2 -18 18 423.139 438.839 7
 -2 -18 18 664.179 476.67 4
 2 18 -18 249.204 437.289 2
 2 -18 18 601.15 497.774 6
 -2 18 -18 1024.79 650.122 1
 -2 -18 20 21465 1376.66 4
 2 18 -20 21299.7 1384.74 2
 2 -18 20 25879.4 1432.14 6
 2 18 -20 22891.9 1455.7 8
 -2 18 -20 21664.9 1443.99 5
 2 18 -20 24667.2 1373.23 5
 -2 18 -20 23904.1 1510.67 2
 2 18 -20 24699.4 1590.38 1
 -2 18 -20 24547.1 1391.6 8
 -2 18 -20 23263.5 1532.29 1
 -2 -18 20 22382.7 1375.14 7
 2 -18 20 22082.4 1359.53 7
 2 -18 20 23073.3 1640.56 3
 -2 -18 20 22368.8 1479.16 6
 2 18 -22 1061.65 543.771 2
 2 -18 22 877.659 811.646 3
 -2 -18 22 691.553 723.056 6
 -2 -18 22 315.19 436.234 7
 -2 18 -22 395.645 560.042 5
 2 18 -22 209.305 728.491 1
 2 18 -22 224.508 644.195 8
 -2 -18 22 835.801 434.072 4
 2 18 -22 954.627 487.016 5
 -2 18 -22 593.967 635.961 2
 2 -18 22 536.65 562.186 6
 2 -18 24 2646.91 670.825 6
 2 18 -24 3182.23 619.294 2
 2 -18 24 3917.39 928.915 3
 2 18 -24 3133.8 603.086 5
 -2 18 -24 3151.71 649.859 5
 -2 -18 24 2710.75 781.68 6
 2 18 -24 2358.17 815.387 1
 2 18 -24 4444.7 896.443 8
 -2 -18 24 3061.6 484.63 4
 -2 18 -24 2527.01 697.944 2
 -2 -18 24 3481.6 566.657 7
 2 -18 26 -297.813 666.586 6
 2 18 -26 151.328 565.296 2
 -2 18 -26 155.855 644.707 2
 -2 18 -26 374.552 583.388 5
 2 18 -26 -230.67 586.683 5
 -2 -18 26 46.2585 735.135 6
 2 -18 26 -54.5984 843.439 3
 2 -18 28 348.691 915.279 3
 -2 -18 28 2208.09 865.656 6
 2 18 -28 543.732 601.534 2
 -2 18 -28 1459.82 640.394 5
 2 18 -28 2372.98 697.513 5
 -2 -20 0 204.464 344.518 7
 2 20 0 -490.936 536.841 1
 2 20 0 -380.154 357.845 8
 2 20 2 27756.2 1736.68 1
 2 20 -2 28327 1588.16 8
 2 20 -2 29325.9 1759.64 1
 -2 -20 -2 29579.4 1604.34 7
 -2 -20 2 28446.4 1600.85 7
 2 20 2 28081 1581.41 8
 2 20 -4 1648.73 649.405 1
 2 20 4 845.051 365.04 8
 -2 -20 -4 447.982 387.44 7
 2 20 -4 489.442 409.387 8
 -2 -20 4 297.244 370.375 7
 2 20 4 779.93 577.742 1
 2 20 6 2071.53 624.051 1
 2 20 -6 1138.7 609.505 1
 2 20 6 1582.25 399.958 8
 2 20 -6 1420.07 438.92 8
 -2 -20 6 1942.84 431.178 7
 -2 20 -6 2123.24 431.66 8
 -2 -20 -6 1352.76 454.23 7
 2 20 -8 427.527 733.465 1
 -2 -20 8 2104.29 505.921 7
 2 20 -8 24.2638 469.219 8
 -2 -20 -8 767.846 562.664 7
 2 20 8 679.705 430.602 8
 -2 20 -8 316.753 403.016 8
 2 -20 8 2220.86 631.134 7
 2 -20 10 8875.79 800.146 7
 -2 20 -10 8629.58 695.508 8
 -2 20 -10 7547.15 848.791 2
 2 20 -10 9161.79 933.712 1
 -2 20 -10 6588.62 861.852 1
 2 20 10 7899.42 695.269 8
 2 20 -10 9681.66 744.454 8
 -2 -20 10 8679.3 696.176 7
 -2 20 -12 3002.42 682.851 1
 2 20 -12 2974.89 733.205 1
 2 20 -12 3480.6 575.883 8
 2 20 12 3421.61 522.853 8
 -2 20 -12 2828.89 701.341 2
 -2 20 -12 3076.89 497.051 8
 -2 -20 12 4130.11 505.982 7
 2 -20 12 3065.56 577.651 7
 -2 -20 12 1846.8 648.327 4
 -2 20 -14 6930.22 815.665 1
 -2 20 -14 7627.24 810.914 2
 -2 20 -14 6230.29 617.131 8
 -2 -20 14 5349.62 769.25 4
 2 20 -14 4496.49 627.544 8
 2 20 -14 4819.81 819.824 1
 2 -20 14 5007.52 629.103 7
 2 -20 14 7427.84 924.238 3
 -2 -20 14 4452.58 570.657 7
 2 -20 18 7174.94 715.902 7
 2 20 -18 7864.59 797.992 8
 -2 20 -18 9169.08 933.375 5
 -2 -20 18 7310.46 754.072 4
 -2 20 -18 8813.36 910.088 2
 -2 20 -18 8772.05 770.858 8
 -2 -20 18 7105.6 693.056 7
 2 20 -18 6945.11 923.144 1
 2 -20 18 7321.95 973.853 3
 2 -20 18 8708.3 756.95 6
 -2 20 -18 7723.59 920.382 1
 2 -20 20 4430.95 887.968 3
 2 20 -20 2588.67 646.462 8
 -2 20 -20 3438.54 703.912 5
 -2 20 -20 2146.26 710.528 2
 -2 20 -20 3622.24 618.491 8
 -2 20 -20 2650.45 725.705 1
 2 20 -20 2881.73 843.669 1
 2 -20 20 2896.3 613.056 6
 -2 -20 20 2623.45 571.32 4
 -2 -20 20 2778.76 557.985 7
 2 -20 20 3360.27 582.884 7
 -2 20 -22 12361.8 1144.1 5
 -2 20 -22 16863.4 1206.62 2
 2 20 -22 13900.8 1285.89 1
 -2 -20 22 14950.1 1040.36 4
 -2 -20 22 13995.9 1039.45 7
 2 20 -22 16613.6 1185.85 8
 2 -20 22 13417.1 1307.23 3
 2 -20 22 16175.3 1137.73 6
 2 -20 24 -1004.09 845.901 3
 -2 20 -24 -147.128 625.459 5
 2 20 -24 -93.6418 819.997 1
 2 -20 24 -248.846 632.178 6
 -2 -20 24 119.164 469.992 4
 -2 20 -24 387.527 648.884 2
 -2 -20 24 172.711 531.081 7
 2 20 -24 83.4065 729.497 8
 2 -20 26 -38.3952 728.802 6
 -2 20 -26 -518.407 676.531 2
 -2 20 -28 190.027 676.218 5
 -2 20 -28 -121.688 683.969 2
 -2 -22 0 17252.5 1067.19 7
 2 22 0 16819 1256.56 1
 2 22 0 15811.4 1042.59 8
 2 22 2 -298.547 391.253 8
 -2 -22 -2 79.4143 428.161 7
 2 22 2 84.9943 625.718 1
 2 22 -2 -811.766 435.887 8
 -2 -22 2 -99.7418 411.721 7
 2 22 -2 -500.857 669.184 1
 2 22 -4 2060.75 468.227 8
 2 22 4 1729.8 641.529 1
 -2 -22 4 2043.6 465.718 7
 -2 -22 -4 2185.97 479.297 7
 2 22 4 1679 442.46 8
 2 22 -4 2091.12 699.448 1
 -2 22 -6 1015.97 447.302 8
 2 22 -6 -42.1069 674.224 1
 2 22 -6 50.0627 429.77 8
 -2 -22 6 253.602 424.455 7
 2 22 6 407.674 429.773 8
 -2 -22 -6 740.208 508.04 7
 2 22 6 -226.664 550.178 1
 -2 -22 -8 7903.7 806.518 7
 -2 -22 8 7097.65 671.472 7
 2 22 8 8502.75 713.091 8
 2 22 -8 8328.65 932.921 1
 -2 22 -8 8946.07 701.237 8
 2 -22 8 8027.95 833.382 7
 2 22 -8 7233.34 718.181 8
 2 22 -10 2959.09 758.463 1
 -2 22 -10 2727.41 530.897 8
 -2 22 -10 2380.84 666.948 2
 2 22 -10 2419.63 554.935 8
 2 22 10 2904.92 539.717 8
 -2 -22 10 1961.39 450.485 7
 2 -22 10 2168.14 614.186 7
 -2 22 -12 20193.9 1457.61 2
 2 22 -12 20966.5 1315.34 8
 2 22 -12 20855.7 1498.75 1
 -2 22 -12 20857.6 1487.92 1
 -2 22 -14 -292.624 490.32 8
 -2 -22 14 374.518 683.028 4
 -2 22 -14 -303.603 699.454 2
 -2 22 -14 -143.733 610.805 1
 2 22 -14 630.495 547.978 8
 -2 -22 14 26.7048 452.421 7
 2 22 -14 1143.33 744.943 1
 2 -22 14 101.216 526.805 7
 -2 -22 16 1231.04 690.794 4
 -2 22 -16 379.91 662.623 1
 -2 22 -16 1150.88 687.303 2
 2 22 -16 745.224 549.783 8
 -2 22 -16 860.627 497.011 8
 -2 -22 16 711.517 467.638 7
 2 -22 16 918.231 521.927 7
 2 22 -16 582.317 759.842 1
 2 -22 16 870.675 772.003 3
 -2 22 -18 -974.861 797.82 5
 -2 22 -18 -382.166 728.239 1
 2 22 -18 -1103.03 651.556 8
 -2 22 -18 -351.966 746.454 2
 -2 -22 18 -1204.53 697.273 4
 -2 22 -18 88.1741 561.303 8
 -2 -22 18 -533.718 537.058 7
 2 22 -18 -1007.78 804.649 1
 2 -22 18 64.5532 550.245 7
 2 -22 18 -1602.42 950.646 3
 2 -22 18 -297.334 580.221 6
 2 -22 20 8472.2 1020.37 3
 -2 22 -20 7954.15 967.453 1
 2 -22 20 8971.07 848.918 6
 -2 22 -20 7677.9 945.248 5
 -2 -22 20 7056.88 823.529 4
 -2 22 -20 9360.26 838.742 8
 -2 -22 20 7456.5 751.158 7
 -2 22 -20 7289.92 876.502 2
 2 -22 20 8186.13 809.506 7
 2 22 -20 8078.64 1038.47 1
 2 22 -20 6896.32 808.352 8
 2 -22 22 481.563 619.142 6
 2 -22 22 813.336 819.759 3
 -2 -22 22 390.023 519.992 4
 -2 22 -22 677.926 698.62 5
 -2 22 -22 79.8839 686.408 2
 2 22 -22 -532.308 785.897 1
 -2 -22 22 1040.21 565.625 7
 2 -22 24 1346.11 903.824 3
 2 22 -24 2464.84 755.71 8
 -2 22 -24 2948.43 768.58 5
 -2 22 -24 3616.66 751.477 2
 2 22 -24 2789.36 902.102 1
 2 -22 24 3280.67 762.702 6
 -2 -22 24 2999.99 598.584 7
 -2 -22 24 3145.49 591.331 4
 2 24 0 -1105.42 723.527 1
 2 24 0 -24.8951 429.877 8
 -2 -24 0 -142.132 462.261 7
 2 24 2 6248.9 851.351 1
 2 24 -2 5946.83 876.55 1
 2 24 2 7013.14 645.06 8
 -2 -24 -2 5235.89 653.951 7
 -2 -24 2 6304.71 654.819 7
 2 24 -2 6663.94 630.765 8
 2 24 4 -383.33 460.222 8
 2 24 -4 25.6497 443.301 8
 2 24 -4 -45.556 738.525 1
 -2 -24 4 27.2384 453.717 7
 -2 -24 -4 226.86 470.587 7
 2 24 4 -621.053 671.647 1
 2 24 -6 1337.46 489.201 8
 2 24 -6 320.008 762.114 1
 2 24 6 -696.51 723.061 1
 2 24 -8 2111.92 804.662 1
 2 24 -8 1984.9 550.206 8
 -2 24 -8 2385.21 539.701 8
 2 24 8 2825.34 565.781 8
 -2 -24 8 1980.74 505.009 7
 -2 -24 -8 2119.53 659.21 7
 -2 24 -10 34229.1 1934.81 8
 2 24 -10 33358.8 2129.13 1
 2 -24 10 32800.8 2082.04 7
 2 24 -10 32226.3 1958.58 8
 -2 -24 10 33725.6 1939.07 7
 2 24 -12 46.215 711.748 1
 -2 -24 12 -337.963 457.213 7
 -2 24 -12 465.028 507.946 8
 2 24 -12 -338.078 527.246 8
 2 -24 12 -122.363 604.455 7
 2 -24 14 39.0053 577.039 7
 2 24 -14 928.156 805.351 1
 -2 24 -14 1479.85 552.944 8
 -2 24 -14 1513.04 711.578 1
 -2 -24 14 898.172 498.446 7
 2 24 -14 901.561 583.03 8
 -2 -24 14 1276.35 788.215 4
 -2 -24 16 -86.4628 490.307 7
 -2 24 -16 -209.079 590.17 8
 2 24 -16 -710.839 847.718 1
 -2 -24 16 -1268.26 889.772 4
 2 24 -16 234.21 611.477 8
 2 -24 16 -449.939 605.468 7
 2 24 -18 1163.03 891.152 1
 -2 24 -18 1985.27 769.034 1
 -2 -24 18 1725.91 526.4 7
 2 -24 18 2641.99 650.388 7
 -2 24 -18 2516.66 646.221 8
 -2 -24 18 2302.96 791.895 4
 2 24 -18 3223.77 683.186 8
 2 24 -20 644.633 894.006 1
 -2 -24 20 274.509 540.566 7
 -2 24 -20 200.962 597.729 8
 -2 24 -20 261.94 717.201 1
 2 24 -20 -363.967 702.604 8
 2 -24 20 72.9857 553.32 7
 -2 -24 22 4198.14 693.841 7
 2 24 -22 5804.66 1043.67 1
 2 26 0 6862.26 719.889 8
 -2 -26 0 8941 779.318 7
 2 26 0 8335.21 1019.63 1
 2 26 2 -327.143 509.425 8
 2 26 -2 49.8831 735.523 1
 2 26 -2 347.543 458.609 8
 2 26 2 -457.539 713.39 1
 -2 -26 2 336.426 493.033 7
 -2 -26 -2 -235.534 501.947 7
 2 26 -4 1088.84 748.301 1
 -2 -26 4 1528.69 506.774 7
 2 26 -4 874.942 473.789 8
 2 26 4 1257.41 514.426 8
 -2 -26 -4 298.182 546.108 7
 2 26 4 577.879 715.129 1
 -2 -26 6 -29.2745 459.165 7
 2 26 -6 85.1404 501.212 8
 2 26 6 756.784 507.98 8
 -2 -26 -6 -42.8501 595.724 7
 2 26 -6 -344.076 724.799 1
 2 26 8 15660.3 1095.86 8
 -2 26 -8 16327.1 1063.58 8
 -2 -26 8 13816.7 1047.57 7
 2 26 -8 14035.2 1312.35 1
 2 26 -8 14881.2 1057.11 8
 2 26 10 -161.405 620.198 8
 2 26 -10 524.484 579.683 8
 -2 26 -10 -862.006 558.608 8
 2 26 -10 -49.5928 857.172 1
 -2 -26 10 -603.769 554.134 7
 2 -26 10 -50.0096 746.151 7
 -2 -26 12 6881.65 735.247 7
 2 26 -12 7241.09 1048.49 1
 2 -26 12 8224.55 977.628 7
 -2 26 -12 7422.92 754.276 8
 2 -26 14 -804.924 658.263 7
 -2 26 -14 514.939 567.214 8
 2 -26 16 -43.1176 651.624 7
 -2 26 -16 226.32 746.822 1
 -2 26 -16 -31.7909 580.833 8
 -2 -26 18 141.828 772.816 4
 -2 26 -18 341.245 700.156 1
 -2 26 -18 -136.28 638.695 8
 2 -26 18 378 612.001 7
 2 26 -20 1396.61 762.42 8
 -2 26 -20 3317.04 810.463 1
 -2 -26 20 1423.87 884.525 4
 2 -26 20 3271.48 737.428 7
 2 28 4 1710.04 763.189 1
 2 28 -8 92.2012 525.927 8
 2 28 -10 7329.88 791.157 8
 2 28 -12 -919.997 602.266 8
 -2 -28 12 -260.45 557.688 7
 2 28 -12 -265.006 866.738 1
 2 28 -14 536.587 640.874 8
 -2 -28 14 2253.27 907.62 4
 2 28 -14 1228.88 858.878 1
 -2 -28 14 1619.81 558.703 7
 2 28 -16 -592.226 846.877 1
 -2 -28 16 404.985 561.401 7
 2 28 -16 -976.625 657.069 8
 -2 28 -16 473.131 612.015 8
 -2 -28 16 107.298 841.395 4
 2 28 -18 313.156 697.4 8
 -2 28 -18 540.389 691.099 8
 2 28 -18 -54.73 894.995 1
 -2 -28 18 629.937 882.801 4
 -2 -28 18 923.907 604.834 7
 2 30 0 4886.76 905.032 1
 -2 -30 0 2647.88 672.639 7
 2 30 0 5168.23 676.752 8
 2 30 2 600.05 790.491 1
 2 30 -2 405.799 776.486 1
 2 30 -2 767.587 533.403 8
 2 30 2 32.1682 543.717 8
 -2 -30 2 301.276 581.94 7
 -2 -30 -2 -306.473 628.092 7
 2 30 -4 230.14 819.331 1
 2 30 4 -33.501 593.045 8
 2 30 -4 -311.009 531.591 8
 -2 -30 4 799.39 570.771 7
 -2 -30 -4 442.21 664.745 7
 -2 -30 6 318.31 531.548 7
 2 30 -6 344.529 815.029 1
 2 30 -6 411.046 560.784 8
 2 30 6 809.028 628.098 8
 2 30 -8 1081.35 830.941 1
 2 30 -8 1967.91 600.345 8
 -2 -30 8 2645.74 626.353 7
 2 30 -10 -624.008 788.637 1
 2 30 -10 33.9339 594.33 8
 -2 -30 10 -34.7881 532.474 7
 -2 30 -12 2627.81 640.486 8
 -2 -30 12 2498.95 608.327 7
 2 30 -12 1068.4 665.156 8
 2 30 -12 1645.71 860.572 1
 -2 30 -14 806.956 578.964 8
 2 30 -14 -149.804 714.367 8
 2 30 -14 -623.997 898.898 1
 -2 -30 14 -799.961 644.48 7
 2 32 0 823.614 785.611 1
 2 32 0 235.013 590.212 8
 -2 -32 0 -45.2803 612.676 7
 2 32 -2 3026.14 649.788 8
 2 32 -2 3120.01 891.732 1
 2 32 2 2513.31 669.355 8
 -2 -32 2 2861.82 681.622 7
 -2 -32 -2 3241.16 791.194 7
 2 32 -4 -660.794 575.871 8
 2 32 4 -183.46 608.737 8
 2 32 -4 1168.05 862.68 1
 -2 -32 4 40.0926 588.17 7
 -2 -32 -4 844.669 761.782 7
 2 32 -6 -244.575 855.159 1
 2 32 -6 -366.742 587.875 8
 -2 -32 6 -739.279 601.563 7
 2 32 -8 60.7205 893.885 1
 2 32 -8 -33.7981 614.896 8
 -2 -32 8 -532.903 573.525 7
 -3 1 -5 6015.66 433.664 5
 -3 -1 -5 6832.32 434.053 2
 3 -1 5 7699.91 479.566 3
 3 1 5 7116.14 453.262 3
 -3 1 -7 15782.7 822.849 5
 -3 -1 -7 15995.2 809.523 5
 -3 1 -7 13072.1 841.994 2
 -3 -1 -7 15795.1 846.205 2
 3 -1 7 12982.5 867.69 3
 3 1 7 15276.6 861.434 3
 3 1 9 163.46 246.359 3
 -3 1 -9 555.708 162.554 5
 -3 -1 -9 270.272 154.72 5
 -3 -1 -9 580.066 236.094 2
 3 -1 9 116.125 238.352 3
 -3 1 -9 431.698 246.994 2
 -3 -1 -11 4313.92 418.971 2
 -3 1 -11 3748.95 422.965 2
 3 1 11 4628.99 367.738 6
 -3 1 -13 18902.2 1072.28 5
 -3 -1 -13 20819.5 1073.84 5
 -3 1 -13 18456.4 1129.98 2
 3 -1 13 18689.4 1078.82 6
 -3 1 -15 73984.8 3657.06 5
 -3 -1 -15 74077.2 3649.34 5
 -3 1 -15 70633.1 3696.9 2
 -3 -1 -15 70210.7 3679.99 2
 3 -1 15 73541.2 3671.63 6
 3 1 15 71814.3 3671.37 6
 -3 1 -17 79718 3933.73 5
 -3 -1 -17 76165.4 3922.32 5
 -3 1 -17 75666.6 3969.92 2
 -3 -1 -17 78481 3971.27 2
 3 1 17 79354.8 3964.37 6
 3 -1 17 77985.7 3957.06 6
 3 1 19 9689.16 768.005 6
 -3 1 -19 8719.51 673.383 5
 -3 -1 -19 9600.39 678.632 5
 -3 1 -19 9395.64 764.41 2
 -3 -1 -19 10197.5 743.046 2
 3 -1 19 10343.1 766.954 6
 3 -1 21 250.592 461.685 6
 3 1 21 807.165 486.174 6
 -3 1 -21 460.75 376.353 5
 -3 -1 -21 565.46 387.186 5
 -3 1 -21 27.2178 462.012 2
 -3 -1 -21 131.505 396.626 2
 -3 1 -25 10330.7 831.784 5
 -3 -1 -25 10749.2 839.101 5
 -3 1 -25 11040 874.112 2
 -3 -1 -25 11159 886.143 2
 3 -1 25 10076.2 956.81 6
 3 1 25 11717.3 1021.61 6
 -3 -1 -27 1770.61 555.111 2
 3 -1 27 1637.21 726.55 6
 3 1 27 3282.52 741.137 6
 -3 1 -27 2099.17 565.182 5
 -3 -1 -27 2125.68 526.413 5
 -3 1 -27 2965.7 629.614 2
 -3 -1 -29 372.393 561.211 2
 3 -1 29 174.84 725.351 6
 3 1 29 1633.87 757.13 6
 -3 1 -29 493.114 538.064 5
 -3 -1 -29 -471.559 565.074 5
 -3 1 -29 398.103 526.647 2
 -3 1 -31 -33.4771 577.95 5
 -3 -1 -31 -448.246 559.854 5
 -3 1 -33 1741.98 645.792 2
 3 -1 33 2865.14 963.929 6
 3 1 33 1818.87 878.797 6
 -3 1 -33 545.778 659.316 5
 -3 -1 -33 1810.8 680.35 5
 -3 -1 -33 -394.177 634.215 2
 -3 1 -35 5521.62 849.745 2
 3 -1 35 3971.42 987.112 6
 3 1 35 4549.25 1027.14 6
 -3 -1 -35 3647.29 837.068 2
 -3 1 -35 2792.28 807.913 5
 -3 -1 -35 2651.59 820.909 5
 -3 -3 -1 23679.1 1204.12 4
 -3 -3 -3 9612.49 501.863 4
 3 3 3 8793.75 551.538 3
 3 3 3 9365.07 551.424 8
 -3 -3 -5 116977 6008.76 5
 3 3 5 125867 5994.01 1
 -3 -3 -5 122053 6030.32 2
 -3 -3 -5 128102 5991.61 4
 3 3 5 113496 6009.83 8
 3 -3 5 124790 6105.66 3
 3 3 5 127595 6047.05 3
 -3 -3 -7 8893.69 516.827 5
 -3 3 -7 9868.16 601.298 2
 -3 -3 -7 9024.76 558.947 2
 3 3 7 9363.62 496.771 1
 3 3 7 9554.41 505.491 8
 3 -3 7 9106.16 621.318 3
 3 3 7 8323.13 569.955 3
 -3 -3 -7 9168.78 486.134 4
 -3 -3 -9 36743.6 1776.97 5
 -3 3 -9 37302.3 1856.44 2
 -3 -3 -9 33716.7 1717.31 8
 -3 -3 -9 35060.9 1810.25 2
 3 3 9 33577.5 1735.03 1
 -3 -3 -9 34209.2 1721.05 4
 -3 -3 -9 34530.6 1716.34 7
 3 3 9 36006.1 1726.91 8
 3 -3 9 39528.9 1882.2 3
 3 3 9 36369.2 1782.04 6
 -3 3 -11 393.498 103.67 8
 -3 -3 -11 908.968 207.544 5
 3 3 11 407.937 234.754 6
 -3 -3 -11 543.489 261.648 2
 -3 -3 -13 46100.6 2095.47 5
 -3 3 -13 39855.7 2161.93 2
 3 -3 13 44436.9 2112.53 6
 -3 3 -13 37636.1 1993.81 8
 3 -3 13 46111.9 2218.92 3
 -3 3 -13 43448.1 2108.44 5
 -3 3 -15 77580.6 3556.81 5
 -3 -3 -15 76700.5 3535.63 5
 -3 3 -15 73832.2 3608.41 2
 -3 -3 -15 72743.2 3566.5 2
 -3 3 -15 65977.8 3438.39 8
 3 -3 15 75034.2 3550.41 6
 3 -3 15 81484.2 3695.71 3
 3 3 15 71081.4 3562.54 6
 3 -3 15 66482.1 3430.88 4
 -3 3 -17 22870.1 1203.99 5
 -3 -3 -17 21360.5 1179.37 5
 3 -3 17 24783.5 1241.31 6
 -3 3 -17 18684.2 1245.07 2
 -3 -3 -17 22122.8 1215.26 2
 3 -3 17 19255.7 1059.68 7
 3 3 17 21224.6 1231.28 6
 -3 3 -19 5889.59 517.589 5
 -3 -3 -19 5141.98 508.472 5
 -3 -3 -19 6138.7 564.08 2
 -3 3 -19 4917.27 588.873 2
 3 -3 19 5273.41 583.162 6
 3 3 19 6239.83 616.342 6
 3 3 21 1101.41 505.706 6
 -3 3 -21 484.138 463.862 2
 -3 3 -21 590.24 372.717 5
 3 -3 21 273.423 496 6
 -3 -3 -21 312.784 431.682 2
 -3 -3 -21 825.927 405.732 5
 3 -3 23 4444.71 692.379 6
 -3 3 -23 6452.09 602.221 5
 -3 -3 -23 6147.42 605.171 5
 -3 3 -23 4540.32 644.208 2
 -3 -3 -23 4842.51 658.546 2
 3 3 23 4641.96 749.448 6
 3 -3 25 4678.18 738.711 6
 3 3 25 5495.74 786.83 6
 -3 3 -25 5819.79 629.101 5
 -3 -3 -25 5813.86 629.922 5
 -3 -3 -25 4879.17 630.012 2
 -3 3 -25 4441.84 689.505 2
 -3 -3 -27 2757.36 605.582 2
 3 -3 27 3221.51 736.562 6
 3 3 27 3747.23 809.698 6
 -3 3 -27 3041.47 558.031 5
 -3 3 -27 2768.54 613.699 2
 -3 -3 -27 3480.54 629.49 5
 3 -3 29 809.075 720.486 6
 -3 -3 -29 579.736 567.071 2
 3 3 29 1223.83 796.398 6
 -3 3 -29 -284.723 552.406 2
 -3 -3 -29 -533.483 562.731 5
 -3 3 -31 66.1511 556.731 5
 -3 -3 -31 145.596 603.899 5
 -3 3 -33 1037.06 632.597 2
 3 -3 33 1011.16 815.947 6
 3 3 33 2158.57 939.383 6
 -3 -3 -33 1258.2 629.302 2
 -3 -3 -33 1162.3 684.003 5
 -3 3 -33 1035.24 644.753 5
 -3 3 -35 -44.635 612.271 2
 3 -3 35 -54.5586 935.959 6
 3 3 35 -1305.36 1006.43 6
 -3 -3 -35 -621.64 745.658 2
 -3 3 -35 38.6848 705.278 5
 -3 -3 -35 484.119 762.499 5
 3 5 -1 506.251 124.769 1
 3 5 1 579.954 132.88 1
 3 5 -1 731.946 160.538 8
 3 5 1 606.252 139.314 8
 -3 -5 -1 707.757 114.395 4
 -3 -5 1 571.267 105.126 4
 3 5 3 56354.5 2854.61 8
 -3 -5 -3 54442 2847.77 5
 -3 -5 -3 57326.4 2843.15 2
 3 5 -3 55090.6 2909.48 8
 -3 -5 -3 57211 2855.46 4
 -3 -5 3 56049.7 2857.29 4
 3 5 3 64792.5 2870.33 3
 3 5 3 59895.4 2861.93 1
 3 5 5 2933.15 253.616 3
 3 5 5 2669.17 217.966 8
 -3 -5 -5 2649.91 237.193 2
 3 5 5 3253.01 248.831 1
 3 5 -5 2860.14 342.134 8
 -3 -5 5 3120.09 225.119 4
 -3 -5 -5 2855.91 231.425 4
 -3 -5 -7 82034.5 3957.69 5
 -3 -5 -7 79222.1 3981.31 2
 3 5 7 76719.2 3966.69 1
 3 5 7 81331.5 3945.98 8
 -3 -5 -7 77164.7 3959.92 4
 -3 -5 -7 79557.7 3938.42 7
 3 -5 7 83532.8 4068.85 3
 3 5 7 85059.3 3965.38 6
 3 5 9 77.9063 192.935 6
 -3 5 -9 40.4356 275.773 2
 3 5 9 133.96 126.631 8
 -3 -5 -9 143.66 155.197 5
 3 5 9 -73.8923 191.754 1
 -3 -5 -9 496.853 203.435 2
 -3 5 -9 199.693 125.871 8
 -3 -5 -9 115.624 108.262 7
 -3 5 -13 42004.9 2060.43 5
 -3 5 -13 37629.2 2110.73 2
 -3 5 -13 39724.5 1962.47 8
 3 5 13 38867.3 1954.76 8
 -3 5 -15 14859.7 866.905 5
 -3 -5 -15 14918.2 847.293 5
 -3 5 -15 13344.7 944.625 2
 -3 -5 -15 13342.5 862.281 2
 -3 5 -15 13939.1 749.259 8
 3 -5 15 14984 791.584 7
 3 5 15 13979.7 734.355 8
 3 -5 15 13205 856.387 6
 3 -5 15 15124.5 1012.91 3
 3 5 15 13952.4 890.802 6
 3 -5 17 18621.5 1216.64 3
 -3 -5 -17 18048.2 1010.18 5
 -3 5 -17 17468.3 1113.9 2
 -3 -5 -17 16457.9 1021 2
 -3 5 -17 18614.3 1031.86 5
 3 -5 17 17435.5 906.918 4
 -3 5 -17 16980.4 912.644 8
 -3 5 -17 14729.8 941.393 1
 3 -5 17 17665.6 904.306 7
 3 -5 17 17352.6 1038.48 6
 3 5 17 15041.8 1075.74 6
 3 5 17 16802.6 875.646 8
 -3 -5 -19 5298.33 517.543 5
 -3 5 -19 4527.63 509.611 5
 -3 -5 -19 4917.56 530.978 2
 3 5 19 5352.83 618.09 6
 -3 5 -19 4315.57 580.3 2
 3 -5 19 4845.27 533.472 6
 -3 -5 -21 462.117 438.844 2
 3 -5 21 487.4 489.282 6
 3 5 21 -583.639 513.803 6
 -3 5 -21 -116.622 413.354 5
 -3 -5 -21 -70.7065 393.629 5
 -3 5 -21 385.518 486.086 2
 3 -5 23 5065.91 709.478 6
 3 5 23 6051.55 760.964 6
 -3 -5 -23 6277.52 634.971 5
 -3 5 -23 4958.89 603.742 5
 -3 -5 -23 4436.3 603.414 2
 -3 5 -23 5382.59 682.697 2
 3 -5 25 5149.48 750.563 6
 -3 -5 -25 5213.82 648.985 2
 3 5 25 5080.57 773.052 6
 -3 5 -25 5196.83 619.744 5
 -3 -5 -25 4113.53 614.002 5
 -3 5 -25 4100.02 661.136 2
 3 -5 27 2131 680.16 6
 -3 -5 -27 3194.89 631.444 2
 3 5 27 2315.84 826.136 6
 -3 5 -27 3579.71 563.169 5
 -3 -5 -27 3674.56 664.987 5
 -3 5 -27 2840.59 636.62 2
 3 -5 29 2328.13 795.577 6
 3 5 29 1559.79 877.112 6
 -3 -5 -29 1899.18 707.371 2
 -3 -5 -29 3387.11 732.207 5
 -3 5 -29 3362.22 663.901 2
 3 -5 31 -632.908 802.646 6
 -3 5 -31 -726.907 538.727 5
 -3 5 -31 -494.518 622.543 2
 3 -5 33 1124.14 869.047 6
 3 5 33 227.997 849.81 6
 -3 -5 -33 461.75 678.343 2
 -3 5 -33 1592.13 654.633 2
 -3 5 -33 602.18 589.769 5
 -3 -5 -33 737.663 725.731 5
 3 7 -1 872.759 188.871 1
 -3 -7 1 730.862 168.154 4
 -3 -7 -1 574.946 172.671 4
 3 7 1 683.087 161.156 8
 3 7 1 864.556 190.622 1
 3 7 -1 611.638 168.93 8
 -3 -7 3 5968.39 414.615 4
 -3 -7 -3 7577.62 370.132 5
 3 7 -3 5723.96 423.663 1
 3 7 -3 7058.09 448.913 8
 -3 -7 -3 6370.85 368.094 2
 3 7 3 6015.35 438.388 1
 3 7 3 5869.73 402.745 8
 -3 -7 -3 6572.3 437.341 4
 -3 -7 -5 103303 4993.14 7
 -3 -7 -5 100515 4971.44 5
 3 7 -5 104962 5039.45 1
 -3 -7 -5 108980 4986.22 2
 3 7 5 102882 5034.56 1
 3 7 5 100034 4997.22 8
 3 7 -5 96751.2 5054.97 8
 -3 -7 5 95136.7 5020.15 4
 3 7 5 103519 5006.15 3
 3 7 5 98999.1 4978.73 6
 3 -7 7 1441.03 368.804 3
 -3 -7 -7 1599.51 181.863 5
 -3 7 -7 1927.43 320.737 5
 3 7 7 1565.53 213.824 6
 3 7 -7 1813.32 327.933 8
 3 7 7 1584.02 196.949 8
 3 7 -7 1912.41 263.185 1
 -3 -7 7 1913.89 215.7 4
 -3 -7 -7 2013.45 195.415 7
 -3 -7 -7 1907.56 220.599 2
 3 7 7 1809.85 274.293 1
 -3 7 -9 17867.3 974.245 8
 3 7 -9 17648.8 1059.93 1
 -3 -7 -9 16490.4 980.295 5
 3 7 -9 18309 1124.17 5
 -3 -7 -9 19479.3 973.933 7
 -3 -7 -9 20148.2 1009.69 2
 3 7 9 19130 1036.12 1
 3 7 9 17136.4 1011.16 6
 3 7 9 19447.2 970.607 8
 3 7 -11 2003.37 452.279 5
 3 7 11 2059.36 324.461 6
 3 -7 11 1629.57 426.684 3
 -3 7 -11 2777.44 355.556 5
 3 7 11 2317.19 221.678 8
 -3 7 -11 1877.34 229.555 8
 3 7 11 1922.86 321.431 1
 -3 7 -11 1795.5 414.373 2
 -3 -7 -11 1854.19 225.914 7
 -3 -7 -11 2066.52 288.835 2
 -3 -7 -11 1883.06 265.42 5
 -3 7 -13 11599.8 722.086 5
 -3 7 -13 9352.91 785.836 2
 -3 7 -13 11039.8 616.938 8
 3 7 13 10808.7 606.71 8
 -3 -7 -15 29413.5 1603.13 5
 -3 7 -15 31187.2 1711.2 2
 3 7 -15 30201.1 1754.23 5
 3 -7 15 30670.4 1561.09 7
 -3 -7 -15 27264.5 1609.87 2
 -3 7 -15 28794.8 1523.91 8
 3 -7 15 29449.4 1747.59 3
 3 7 15 32616.2 1523.62 8
 -3 7 -15 29847.3 1615.41 5
 3 7 15 27155 1643.53 6
 -3 7 -17 9947.32 704.463 1
 -3 7 -17 10451.8 743.68 5
 -3 7 -17 9148.67 822.349 2
 3 7 -17 10257.2 908.819 5
 -3 -7 -17 9284.68 745.615 2
 -3 7 -17 10650.9 624.773 8
 3 -7 17 8914.33 661.929 4
 -3 -7 -17 12075.9 746.591 5
 3 7 17 11824.3 611.834 8
 3 -7 17 11602.3 643.807 7
 3 -7 17 10721.8 928.809 3
 3 -7 17 10325.4 740.019 6
 3 7 17 10115.4 830.207 6
 -3 -7 -19 3886.54 516.101 2
 3 7 19 4261.4 616.588 6
 -3 7 -19 4750.42 504.733 5
 -3 7 -19 4378.3 608.366 2
 3 -7 19 3873.92 701.785 3
 3 7 -19 4447.23 695.39 5
 3 -7 19 4527.7 536.919 6
 3 -7 19 4525.9 357.126 7
 -3 -7 -19 3746.93 484.672 5
 -3 -7 -21 671.73 458.961 2
 3 7 21 -723.789 643.543 6
 3 -7 21 -746.221 756.745 3
 -3 7 -21 96.5286 446.438 5
 -3 7 -21 -367.665 575.115 2
 3 7 -21 -746.566 723.065 5
 -3 -7 -21 756.705 445.152 5
 3 -7 23 5910.87 709.414 6
 -3 -7 -23 5434.51 646.412 2
 3 7 23 5766.02 771.357 6
 3 -7 23 4915.34 868.915 3
 -3 7 -23 6074.4 634.997 5
 -3 -7 -23 6476.86 650.046 5
 -3 7 -23 4603.07 666.007 2
 3 -7 25 3934.96 689.963 6
 3 7 25 4929.46 885.768 6
 -3 -7 -25 4707.81 693.32 2
 -3 7 -25 5288.72 650.17 5
 -3 -7 -25 6204.81 724.26 5
 -3 7 -25 5947.73 714.773 2
 -3 7 -27 18573.5 1178.12 5
 -3 -7 -27 17493.1 1354.49 5
 -3 7 -27 18120.4 1247.21 2
 -3 -7 -27 16021.2 1260.79 2
 3 -7 27 18328.3 1281.68 6
 3 7 27 16765 1488.65 6
 3 -7 31 391.446 746.129 6
 -3 7 -31 -365.742 559.649 5
 -3 7 -31 -75.9591 598.309 2
 3 -7 33 2010.81 865.205 6
 3 7 33 1161.74 819.843 6
 -3 7 -33 673.155 657.667 5
 -3 -7 -33 2148.2 882.785 5
 -3 7 -33 1905.86 683.72 2
 3 9 -1 -33.0837 237.263 1
 3 9 1 -68.5913 251.578 1
 -3 -9 1 35.2676 242.821 4
 3 9 1 107.279 186.682 8
 -3 -9 -1 145.863 173.085 7
 3 9 -1 38.3328 191.569 8
 3 9 3 21045.1 1070.09 8
 3 9 -3 18323.4 1109.15 1
 3 9 -3 20202.4 1017.76 5
 3 9 3 19802 1125.52 1
 -3 -9 -3 19888.4 1061.05 7
 -3 -9 -5 16548 840.848 5
 3 9 -5 16807.6 880.594 5
 -3 -9 -5 16310.9 857.699 2
 3 9 5 16241.4 961.252 1
 3 9 5 15413.2 893.101 8
 -3 -9 -5 16501.6 887.503 7
 3 9 5 16973.7 873.639 6
 3 9 -7 118094 5734.51 5
 -3 -9 -7 116885 5716.51 7
 3 9 7 113986 5725.96 6
 -3 -9 -9 11155.2 642.579 5
 3 9 -9 11221.5 698.434 5
 -3 9 -9 11314.6 772.539 5
 -3 -9 -9 12058.5 677.042 2
 3 9 9 11027.7 645.374 8
 -3 9 -9 11057.5 655.806 8
 -3 -9 9 11450.5 689.879 4
 3 9 9 11174.5 724.292 1
 3 9 -9 11547 768.832 8
 3 9 9 11190.4 700.812 6
 3 -9 9 11071 810.156 3
 -3 -9 -9 11398.2 650.711 7
 3 -9 11 1406.93 463.512 3
 -3 -9 -11 691.277 262.568 2
 3 9 11 584.651 327.257 6
 -3 9 -11 1476.64 371.55 5
 3 9 -11 965.87 347.825 1
 3 9 -11 990.341 352.508 5
 -3 9 -11 1029.48 428.191 2
 -3 -9 -11 1003.52 249.478 5
 3 9 -11 1026.22 429.979 8
 3 9 11 860.599 219.995 8
 -3 -9 11 1083.37 241.644 4
 -3 9 -11 1033.71 225.465 8
 3 9 11 901.066 339.928 1
 -3 -9 -11 1063 226.427 7
 -3 9 -13 19680 1152.57 5
 3 9 -13 18918.4 1163.38 1
 -3 9 -13 20158.9 1239.59 2
 3 9 13 18228.3 1044.36 8
 -3 -9 13 19992 1091.93 4
 -3 9 -13 20896.6 1063.28 8
 3 -9 13 20741.9 1114.22 7
 3 -9 13 20140.5 1269.11 3
 3 9 -13 17930.7 1259.49 8
 -3 9 -15 11235.1 671.238 8
 -3 9 -15 11262.4 770.308 5
 3 9 -15 10538.6 833.417 1
 3 9 15 12428.2 668.296 8
 -3 -9 -15 12639.5 749.139 5
 -3 9 -15 11223.7 878.451 2
 3 9 -15 11929.3 832.18 5
 -3 -9 -15 11003.8 766.494 2
 -3 9 -15 10320.4 768.576 1
 3 -9 15 10500.1 703.594 7
 -3 -9 15 10779.7 696.829 4
 3 9 15 10378.1 818.172 6
 -3 -9 15 12382.5 896.451 6
 -3 9 -17 19920.2 1127.47 5
 3 9 -17 18417.8 1222.06 1
 -3 -9 -17 19002.2 1110.32 5
 -3 9 -17 18902.8 1222.87 2
 3 -9 17 16641.8 1107.83 6
 3 9 -17 20441.3 1197.26 5
 -3 -9 -17 17403.5 1134.19 2
 3 9 17 18435.9 1007.6 8
 -3 9 -17 18580.6 1122.36 1
 3 -9 17 19985.2 1045.73 7
 -3 9 -17 18083.7 1014.26 8
 3 -9 17 16523.9 1283.56 3
 3 9 17 18288.5 1202.01 6
 -3 -9 17 20335.6 1272.83 6
 3 9 -19 649.396 616.595 1
 -3 9 -19 416.109 533.87 2
 3 9 19 -468.048 541.988 6
 -3 -9 -19 447.161 425.289 2
 -3 -9 19 -38.932 540.212 6
 3 -9 19 858.751 657.015 3
 -3 9 -19 115.844 383.895 5
 3 -9 19 -166.082 275.463 7
 -3 -9 -19 167.22 393.173 5
 3 -9 19 184.531 332.015 4
 3 9 -19 -30.323 495.681 5
 3 -9 19 -93.7427 397.527 6
 -3 -9 -21 -714.263 538.75 2
 3 9 -21 -571.585 626.161 5
 3 -9 21 -1392.1 573.455 6
 -3 9 -21 -490.222 558.458 2
 -3 -9 -21 -272.304 519.768 5
 3 -9 21 -1391.11 865.711 3
 3 9 23 1692.81 663.815 6
 -3 -9 -23 847.684 523.624 2
 3 -9 23 1092.02 746.725 3
 3 9 -23 -146.248 816.054 1
 -3 9 -23 526.018 447.092 5
 -3 -9 -23 582.473 516.009 5
 3 -9 23 682.884 532.347 6
 -3 9 -23 807.7 557.358 2
 3 9 -23 1038.3 654.367 5
 -3 9 -25 24020.1 1382.97 5
 -3 -9 -25 30092.8 1530.08 5
 3 9 -25 28080.9 1574.68 5
 -3 -9 -25 23766.6 1505.89 2
 3 -9 25 22362 1457.97 6
 3 -9 25 26237.5 1689.88 3
 3 9 25 25866.5 1593.41 6
 -3 9 -27 15721.1 1032.21 5
 -3 -9 -27 14324.6 1138.58 5
 3 -9 27 13990.2 1302.74 3
 3 -9 27 14316.7 1106.48 6
 3 9 27 15810.9 1244.02 6
 3 9 29 52.4557 736.436 6
 3 9 -29 -433.954 813.965 5
 -3 -9 -29 1623.34 778.251 5
 -3 9 -31 309.136 591.429 2
 3 -9 31 768.723 738.064 6
 3 -9 31 120.381 1027.39 3
 -3 9 -31 -812.143 564.393 5
 3 -9 33 1129.77 831.416 6
 3 -9 33 1722.35 1051.49 3
 -3 9 -33 609.91 655.26 5
 -3 9 -33 1948.56 679.622 2
 -3 -9 -33 883.202 882.044 5
 -3 -11 -5 186519 9118.8 5
 3 11 -5 183346 9124.84 5
 3 11 -5 186321 9248.72 1
 3 11 5 184080 9246.87 1
 3 11 -5 197860 9218.05 8
 -3 -11 5 212838 9264.65 4
 -3 -11 -5 180743 9176.72 7
 3 11 -7 55092.6 2805.58 8
 -3 -11 -7 55994.6 2715.75 5
 3 11 -7 55640.6 2724.36 5
 3 11 -7 53886.9 2832.43 1
 -3 -11 7 59726 2830.35 4
 3 11 7 50379.3 2816.53 1
 -3 -11 -7 51545.7 2752.08 7
 -3 -11 7 54786.8 2831.59 6
 -3 -11 9 1916.69 404.335 6
 3 11 9 1756.84 376.54 6
 3 11 9 2071.98 378.53 1
 3 11 -9 1261.99 347.466 8
 -3 11 -9 1634.76 452.43 2
 -3 -11 -9 1981.97 254.233 5
 3 11 -9 1729.86 255.338 5
 -3 -11 -9 2342.29 292.671 7
 3 11 -9 2024.8 389.773 1
 3 -11 9 1772.14 492.686 3
 -3 -11 9 2204.13 333.621 4
 -3 11 -11 2410.73 484.754 2
 -3 -11 11 3067.55 466.292 6
 3 11 11 2598.1 445.155 6
 -3 11 -11 2482.67 438.457 5
 3 11 -11 3317.79 333.58 5
 3 11 11 3107.88 323.574 8
 -3 -11 -11 2764.32 328.269 5
 -3 -11 11 2997.32 351.308 4
 3 11 -11 2276.97 418.506 1
 -3 -11 -11 2406.63 326.785 7
 3 11 -11 3279.88 456.4 8
 3 11 11 2957.21 440.781 1
 3 -11 11 2813.57 527.131 3
 -3 -11 13 16171.6 962.203 4
 -3 11 -13 17007.3 1036.41 5
 -3 11 -13 14985.5 1091.69 2
 3 11 -13 16794.7 1049.14 1
 3 -11 13 14833.7 970.725 7
 3 -11 13 16359.3 1144.96 3
 3 11 13 17599.6 917.709 8
 3 11 -13 14706.9 1052.49 8
 3 11 15 26630.3 1393.51 8
 -3 11 -15 28078.4 1518.12 5
 3 11 -15 25126.7 1513.16 1
 -3 11 -15 26584.5 1590.93 2
 -3 -11 -15 26593.8 1460.5 5
 3 11 -15 28232.3 1473.95 5
 3 11 -15 27451.5 1627.08 8
 3 11 -15 25051.5 1537.72 2
 -3 -11 15 25729.2 1429.17 4
 3 -11 15 25012.9 1444.42 7
 3 -11 15 26424.9 1618.01 3
 -3 -11 15 25218.2 1567 6
 3 11 15 26117.5 1556.55 6
 3 -11 17 1823.44 653.473 3
 -3 -11 17 3622.3 640.371 6
 3 11 17 2655.66 563.104 6
 3 11 -17 4104.72 524.905 5
 -3 -11 -17 3621.21 489.033 5
 -3 11 -17 3574.02 635.975 2
 -3 11 -17 3369.17 497.314 5
 3 11 -17 3766.74 807.477 8
 3 -11 17 2842.73 473.397 6
 -3 -11 17 3410.83 368.624 4
 3 11 17 2830.55 343.471 8
 3 11 -17 2463.07 552.108 1
 -3 11 -19 1215.81 587.843 2
 3 -11 19 -853.552 747.46 3
 -3 -11 19 2431.71 627.638 6
 3 11 19 37.5208 613.588 6
 3 11 -19 648.411 556.237 1
 -3 11 -19 1325.82 435.083 5
 -3 -11 -19 835.635 490.926 5
 -3 -11 19 1163.08 329.195 4
 3 11 -19 2192.98 501.775 5
 3 -11 19 456.978 508.518 6
 3 -11 21 457.519 480.263 6
 -3 -11 -21 447.67 537.455 5
 3 -11 21 -43.5837 694.639 3
 -3 -11 21 252.87 619.338 6
 3 11 21 -616.364 601.798 6
 3 11 -21 327.451 630.328 1
 -3 11 -21 129.652 461.668 5
 3 11 -21 -447.838 550.252 5
 -3 11 -21 -34.8586 597.99 2
 -3 11 -23 11213.3 860.331 5
 3 11 -23 10263.2 1081.45 1
 -3 -11 -23 11675.4 973.131 5
 3 11 -23 12634.7 977.483 5
 3 -11 23 9881.58 1085.04 3
 3 -11 23 11586.9 925.302 6
 -3 -11 23 10701.2 1069.83 6
 3 11 23 11891.2 1050.08 6
 -3 11 -25 14348.4 1074.52 5
 3 11 -25 14756.7 1334.04 1
 -3 -11 -25 19050.7 1258.71 5
 3 11 -25 16528.6 1223.42 5
 3 -11 25 17926.1 1191.3 6
 3 -11 25 16275.2 1390.72 3
 -3 -11 25 15297.1 1315.51 6
 3 11 25 14500.3 1256.51 6
 3 -11 27 2989.29 992.686 3
 -3 -11 -27 5298.72 818.896 5
 -3 11 -27 3867.83 616.841 5
 3 11 -27 4645.17 826.133 5
 3 -11 27 4149.16 756.624 6
 3 -11 29 2502.25 935.333 3
 -3 -11 -29 3799.4 902.566 5
 3 11 -29 2980.84 800.929 5
 3 -11 31 42.4968 693.826 6
 3 -11 31 -60.4385 996.103 3
 -3 11 -31 -272.634 566.295 5
 3 11 -31 -908.597 791.369 5
 -3 11 -31 -237.782 603.847 2
 3 -11 33 605.441 850.972 6
 3 -11 33 -1026.07 1133.86 3
 -3 11 -33 35.9962 656.321 5
 3 11 -33 260.644 884.25 5
 -3 -11 -33 -399.327 1002.72 5
 -3 11 -33 981.62 639.647 2
 3 13 -1 16715.2 1078.15 1
 3 13 1 17775.7 1095.02 1
 3 13 -1 17695.5 984.022 8
 3 13 1 17353.6 972.547 8
 -3 -13 1 15953.5 958.12 7
 -3 -13 -1 16710.2 958.624 7
 3 13 -3 56307 3001.72 1
 -3 -13 -3 56006.3 2901.47 7
 3 13 3 58570.6 3000.56 1
 -3 -13 3 56900.3 2912.6 7
 3 13 -3 55515.4 2923.78 8
 3 13 3 60816.4 2913.24 8
 3 13 -5 30196 1480.67 5
 -3 -13 -5 27595.6 1473.52 5
 3 13 -5 29835.8 1665.8 1
 3 13 5 31090 1565.72 8
 3 13 5 30313.8 1657.03 1
 3 13 -5 32177.4 1604.51 8
 -3 -13 5 30625.8 1584.54 7
 -3 -13 -5 29718.9 1556.07 7
 -3 -13 5 32656.8 1660.75 4
 -3 -13 5 26378.3 1554.34 6
 3 13 -7 10129.7 676.058 8
 3 13 -7 9202.04 541.198 5
 -3 -13 -7 9819.67 555.901 5
 3 13 7 10174.6 626.733 8
 3 13 -7 9068.03 735.182 1
 3 13 -7 10502 618.576 2
 -3 -13 7 9542.01 717.666 4
 -3 -13 7 8834.65 632.891 7
 -3 -13 -7 8961.29 621.803 7
 -3 -13 7 9187.15 662.401 6
 3 13 -9 3189.78 504.565 1
 -3 -13 9 4282.36 478.466 6
 -3 -13 -9 3817.85 355.837 5
 -3 -13 9 3548.69 455.089 4
 3 13 9 4075.12 382.513 8
 3 13 -9 3848.99 315.437 5
 3 13 -9 4163.58 394.824 2
 3 13 -9 3469.54 442.595 8
 -3 13 -9 3447.91 363.412 8
 3 13 -11 579.013 417.734 1
 -3 -13 -11 490.483 289.908 5
 3 13 -11 1071.29 409.99 8
 -3 -13 11 428.83 432.214 6
 3 13 -11 731.187 315.489 2
 -3 13 -11 473.325 418.735 5
 -3 13 -11 458.529 476.973 2
 3 13 -11 799.792 253.135 5
 -3 13 -11 1265.67 304.469 8
 -3 -13 11 305.362 337.008 4
 3 13 11 564.311 273.507 8
 3 -13 11 724.942 525.506 3
 3 -13 13 6904.7 611.45 7
 -3 13 -13 6756.11 695.889 5
 -3 13 -13 8022.33 770.82 2
 3 13 -13 7270.61 674.718 8
 -3 13 -13 8066.45 565.596 8
 3 13 -13 7256.94 683.464 1
 3 -13 13 7345.89 767.896 3
 3 13 13 7393.18 538.79 8
 -3 -13 13 6722.58 588.516 4
 -3 13 -15 23136.2 1451.15 5
 3 13 -15 24811.2 1376.22 5
 -3 13 -15 26547.4 1545.34 2
 3 13 -15 23067.2 1465.68 1
 -3 -13 -15 26595.1 1416.92 5
 3 13 -15 22197.8 1437.42 2
 3 13 15 23658.8 1333.02 8
 3 13 -15 25973.5 1504.32 8
 -3 13 -15 25191.6 1354.12 8
 -3 -13 15 23971.3 1384.46 4
 -3 13 -15 25866.7 1486.94 1
 3 -13 15 25300.5 1408.8 7
 3 -13 15 24772.4 1569.17 3
 -3 -13 15 25661.2 1501.53 6
 -3 13 -17 7705.68 732.618 5
 3 13 -17 9746.49 698.734 5
 3 13 -17 9392.76 807.663 1
 -3 -13 -17 9102.01 748.06 5
 3 13 -17 8090.35 754.812 2
 3 13 -17 8924.28 871.147 8
 3 -13 17 7654.18 667.286 7
 3 13 17 8605.61 626.333 8
 -3 13 -17 9348.8 641.486 8
 -3 13 -17 9425.32 877.159 2
 -3 13 -17 10055.5 804.258 1
 -3 -13 17 9150.02 648.485 4
 3 -13 17 9408.47 921.945 3
 -3 -13 17 9160.79 842.72 6
 -3 -13 -19 28.7349 557.981 5
 3 -13 19 -212.677 649.022 3
 -3 -13 19 115.77 599.835 6
 3 13 -19 -609.032 499.975 2
 3 13 -19 555.633 718.613 8
 -3 13 -19 682.518 613.968 2
 -3 13 -19 -165.895 461.211 5
 3 13 -19 370.453 455.717 5
 -3 13 -19 453.184 343.244 8
 -3 -13 19 340.845 293.993 4
 -3 13 -19 -160.66 520.953 1
 3 -13 19 380.307 394.882 7
 3 13 -19 135.325 593.258 1
 3 -13 19 -201.885 467.652 6
 3 -13 21 541.014 710.651 3
 -3 -13 21 126.88 658.807 6
 3 13 -21 223.964 517.66 5
 3 13 -21 283.265 534.708 2
 -3 13 -21 823.343 500.21 5
 3 13 -21 255.789 641.969 1
 -3 13 -21 1074.68 625.035 2
 -3 -13 -21 393.907 597.614 5
 -3 -13 21 626.295 308.987 4
 3 -13 21 412.95 505.244 6
 3 -13 23 7314.94 1054.69 3
 -3 13 -23 7511.32 752.771 5
 3 13 -23 8111.3 833.98 5
 -3 -13 -23 8287.85 861.77 5
 -3 13 -23 7162.88 832.335 2
 3 13 -23 8774.52 1045.03 1
 3 -13 23 7402.55 799.26 6
 -3 -13 23 10689.3 1170.25 6
 3 -13 25 3107.3 689.851 6
 3 -13 25 3844.97 935.621 3
 -3 -13 25 5245.61 875.84 6
 -3 13 -25 4457.39 646.941 5
 -3 -13 -25 3491.5 813.268 5
 -3 13 -25 3226.1 776.934 2
 -3 -13 27 9084.55 1058.67 6
 3 13 -27 9839.4 970.399 5
 -3 -13 -27 12117.6 1105.69 5
 3 -13 27 9057.28 938.123 6
 -3 -13 29 1585.15 856.036 6
 3 -13 29 1797.38 933.593 3
 -3 13 -29 1927.63 615.609 5
 -3 -13 -29 2009.01 908.78 5
 3 13 -29 1717.18 781.894 5
 3 -13 31 -899.586 759.158 6
 3 -13 31 -552.65 987.117 3
 -3 13 -31 -35.0234 558.235 5
 3 13 -31 -408.676 760.356 5
 -3 -13 -31 831.589 987.042 5
 -3 13 -31 326.21 660.136 2
 3 15 -1 13273.8 949.528 1
 3 15 1 13132.6 809.364 8
 3 15 1 11861 936.682 1
 -3 -15 -1 12616 796.694 7
 -3 -15 1 13185.9 791.565 7
 3 15 -1 13133.1 817.42 8
 3 15 -3 24333.6 1449.6 1
 3 15 -3 23616.8 1331.32 8
 3 15 3 24454.3 1314.5 8
 3 15 3 22472 1411.28 1
 -3 -15 3 23795.8 1318.24 7
 -3 -15 -3 23999.1 1304.98 7
 3 15 -5 9595.16 562.13 5
 -3 -15 -5 9125.05 540.872 5
 3 15 -5 10294.3 827.106 1
 3 15 -5 9550.75 560.733 2
 3 15 5 9519.51 649.927 8
 3 15 5 9216.28 786.323 1
 -3 -15 5 10255.4 668.41 7
 -3 -15 -5 10487.5 656.414 7
 3 15 -5 9521.1 686.736 8
 -3 -15 5 10647.5 619.606 3
 -3 -15 5 9619.27 615.575 6
 3 15 -7 16290.4 883.202 5
 -3 -15 -7 17447.3 912.487 5
 3 15 -7 17342.3 1128.71 1
 3 15 7 16871.1 966.23 8
 3 15 -7 15864.5 914.215 2
 3 15 -7 17257 1013.38 8
 3 15 7 16391.6 1091.53 1
 -3 -15 7 15309.7 979.232 7
 -3 -15 -7 14898.1 955.131 7
 -3 -15 7 17186.8 1098.84 4
 -3 -15 7 16690.3 958.178 3
 -3 -15 7 17639 976.989 6
 -3 -15 9 2757.96 507.709 4
 3 15 -9 2772.69 352.623 2
 -3 -15 9 2975.3 458.321 6
 3 15 -9 3062.46 299.604 5
 3 15 -9 2667.94 545.29 1
 3 15 9 2742.5 369.243 8
 -3 -15 -9 2872.44 378.686 5
 3 15 -9 3239.18 469.529 8
 -3 -15 9 2838.3 406.631 7
 3 15 9 2697.2 543.236 1
 -3 15 -9 3254.61 392.295 8
 -3 -15 -9 2439.28 374.75 7
 -3 -15 -11 478.96 364.718 5
 3 15 -11 459.839 302.608 2
 -3 -15 11 707.26 422.795 6
 3 15 -11 308.495 485.702 1
 3 15 -11 557.828 257.932 5
 -3 15 -11 492.639 537.982 2
 3 15 11 301.237 306.132 8
 -3 15 -11 702.407 338.596 8
 -3 -15 11 61.9684 328.921 7
 -3 -15 11 449.392 379.03 4
 -3 -15 -11 495.622 362.942 7
 3 -15 11 1185.98 574.519 3
 3 15 11 303.707 432.616 1
 3 15 -11 -46.951 393.627 8
 3 15 -13 5516.24 710.291 1
 -3 15 -13 4976.81 486.607 8
 -3 15 -13 5053.13 666.324 5
 3 15 13 4689.51 482.652 8
 -3 -15 13 6255.38 547.593 7
 3 -15 13 5283.54 598.685 7
 3 15 -13 5791.31 599.789 8
 -3 -15 13 5282.56 549.536 4
 -3 15 -13 6266.02 736.42 2
 3 -15 13 4919.29 720.7 3
 3 -15 15 5653.87 768.094 3
 -3 -15 15 3829.16 655.651 6
 3 15 -15 4365.46 538.14 2
 3 15 -15 4269.28 672.85 1
 -3 15 -15 5141.59 735.512 2
 3 15 -15 5625.05 471.803 5
 -3 15 -15 5237.4 665.067 5
 -3 15 -15 5199.83 511.704 8
 3 15 -15 3809.49 586.454 8
 -3 -15 15 4286.87 502.671 4
 -3 -15 -15 4622.92 587.48 5
 3 -15 15 4436.06 569.603 7
 3 15 15 5077.29 483.676 8
 -3 15 -17 7882.96 825.814 5
 3 15 -17 9976.11 711.739 5
 -3 15 -17 9508.67 955.452 2
 -3 -15 -17 9564.48 824.978 5
 3 15 -17 9480.29 897.201 1
 3 15 -17 9414.1 791.959 2
 3 15 -17 10198.6 883.448 8
 -3 15 -17 9779.75 714.515 8
 -3 -15 17 9218.1 719.639 4
 -3 15 -17 9635.3 876.448 1
 3 15 17 10207.3 695.629 8
 3 -15 17 9836.2 768.609 7
 3 -15 17 10089.8 997.518 3
 -3 -15 17 10905.5 901.983 6
 3 -15 19 5621.12 837.423 3
 3 15 -19 5419.73 751.669 1
 -3 -15 19 4902.63 749.331 6
 3 15 -19 4547.24 623.273 2
 -3 15 -19 3744.82 637.317 5
 3 15 -19 4388.61 538.284 5
 -3 -15 -19 5271.2 721.579 5
 -3 15 -19 4795.1 782.816 2
 3 15 -19 5020.45 803.989 8
 -3 15 -19 4147.71 508.315 8
 -3 -15 19 4085.57 482.018 4
 3 -15 19 5403.12 580.567 7
 -3 15 -19 4606.87 685.654 1
 3 -15 19 3951.79 601.602 6
 3 -15 23 2634.66 624.942 6
 -3 15 -23 1024.21 706.617 2
 3 15 -23 4569.8 838.859 1
 3 -15 23 3279.52 864.403 3
 -3 -15 23 2493.78 755.953 6
 3 15 -23 2315.62 622.598 2
 -3 15 -23 2780.23 622.143 5
 -3 -15 23 3286.46 422.134 4
 -3 -15 -23 3192.49 777.181 5
 3 15 -23 3555.44 1178.01 8
 3 15 -23 2483.41 609.405 5
 -3 -15 27 5174.23 923.946 6
 -3 -15 -27 4790.77 946.858 5
 3 15 -27 6312.67 808.305 5
 3 -15 29 1608.97 721.946 6
 3 -15 29 1067.59 1005.92 3
 -3 -15 29 1193.4 800.458 6
 -3 15 -29 942.947 605.568 5
 -3 15 -29 415.633 692.23 2
 3 -15 31 -1780.55 827.46 6
 3 -15 31 -1883.53 1064.81 3
 -3 15 -31 -1543.44 613.473 5
 3 15 -31 438.003 743.763 5
 -3 15 -31 -590.313 698.656 2
 3 17 1 5033.42 677.217 1
 3 17 1 5631.03 501.957 8
 -3 -17 1 4154.32 504.442 7
 -3 -17 -1 4505.23 495.101 7
 3 17 -1 4877.82 691.424 1
 3 17 -3 12540.8 995.875 1
 3 17 -3 15096.9 858.429 8
 3 17 3 13563.3 810.152 8
 3 17 3 11908.1 974.299 1
 -3 -17 3 12924.5 815.866 7
 -3 -17 -3 12544 810.689 7
 -3 -17 3 11135 668.557 6
 3 17 -5 16514.8 1146.39 1
 3 17 -5 16144.1 1001.2 8
 3 17 5 16923.7 959.872 8
 3 17 5 15438.3 1087.05 1
 -3 -17 5 17520.3 985.395 7
 -3 -17 -5 16186.6 960.408 7
 -3 -17 5 12659 904.63 3
 -3 -17 5 15902.2 881.424 6
 -3 -17 7 4870 465.552 6
 3 17 7 5920.51 639.075 1
 -3 -17 -7 4290.23 433.269 5
 3 17 -7 5196.87 539.739 8
 3 17 7 4709.3 464.605 8
 -3 -17 7 5059.42 605.666 4
 -3 -17 7 4773.63 482.975 7
 3 17 -7 4233.85 671.828 1
 -3 -17 -7 5244.97 473.258 7
 -3 -17 7 5759.07 506.932 3
 3 17 -9 2725.54 343.328 2
 -3 -17 9 2654.87 443.83 6
 -3 -17 9 3082.52 464.359 3
 3 17 9 3149.84 584.177 1
 3 17 -9 2704.36 316.889 5
 -3 -17 9 3087.35 437.912 7
 3 17 -9 3046.21 627.644 1
 -3 -17 -9 2310.68 415.117 5
 -3 -17 -9 2033.72 396.447 7
 3 17 -9 2264.82 466.865 8
 3 17 9 2217.77 383.169 8
 -3 17 -9 2460.61 394.563 8
 -3 -17 9 2840.9 592.282 4
 3 17 -11 -123.731 324.049 2
 -3 -17 11 -178.253 423.75 6
 3 17 -11 556.751 600.649 1
 3 17 -11 269.844 263.225 5
 -3 -17 11 128.883 423.938 3
 -3 17 -11 943.984 567.593 2
 3 17 11 -264.704 335.886 8
 -3 17 -11 483.978 357.403 8
 -3 -17 -11 418.113 440.641 5
 3 17 -11 -198.272 429.924 8
 -3 -17 11 22.0799 342.18 7
 -3 -17 11 371.27 472.08 4
 3 17 11 114.94 505.743 1
 -3 -17 -11 -280.982 422.628 7
 3 17 -13 2133.7 525.363 8
 -3 17 -13 3253.16 727.479 2
 3 17 13 2359.74 447.354 8
 3 17 -13 3189.25 665.083 1
 3 17 -13 2770.86 384.869 5
 -3 17 -13 3050.23 454.191 8
 -3 -17 13 2350.12 566.663 4
 -3 -17 13 2921.06 485.667 7
 3 -17 13 4255.09 616.94 7
 3 -17 13 708.575 750.364 3
 3 17 -15 3048.42 459.93 2
 -3 -17 15 2120.31 596.044 6
 -3 17 -15 1666.6 645.749 5
 3 17 -15 2298.05 676.204 1
 3 17 -15 2731.45 402.596 5
 -3 17 -15 3877.92 733.247 2
 -3 -17 -15 2804.29 593.954 5
 3 17 -15 1659 547.806 8
 -3 17 -15 2911.94 468.081 8
 3 17 15 2683.23 448.478 8
 -3 -17 15 2043.02 487.852 4
 -3 -17 15 2473.36 480.49 7
 3 -17 15 2357.39 537.474 7
 3 -17 15 1862.25 694.919 3
 3 -17 17 10562.9 852.856 7
 -3 17 -17 11081.2 949.927 5
 3 17 -17 10537.8 742.391 5
 -3 17 -17 9560.94 1014.67 2
 -3 -17 17 10339.4 788.734 4
 -3 -17 -17 10725.1 910.881 5
 3 17 -17 10129.2 988.855 1
 3 17 -17 9797.16 797.451 2
 -3 17 -17 11601.9 804.078 8
 3 17 17 11674.2 767.266 8
 3 17 -17 10130.6 907.168 8
 -3 17 -17 11365.2 968.938 1
 -3 -17 17 10453.7 803.789 7
 3 -17 17 9139.73 1007.65 3
 -3 -17 17 9134.83 920.451 6
 3 -17 21 244.723 752.611 3
 -3 -17 21 212.806 705.17 6
 3 17 -21 -181.617 518.171 2
 3 17 -21 -506.941 752.116 1
 -3 17 -21 -565.175 588.366 5
 3 17 -21 25.679 448.654 5
 -3 -17 -21 116.856 727.868 5
 3 17 -21 212.445 706.787 8
 -3 17 -21 368.21 702.7 2
 -3 -17 21 -53.2294 383.748 4
 -3 -17 21 164.609 502.342 7
 3 -17 21 59.8313 525.799 6
 3 -17 23 5560.76 1006.31 3
 -3 -17 23 6836.39 941.745 6
 3 17 -23 6251.81 763.775 2
 3 17 -23 6232.12 968.218 1
 -3 17 -23 5957.63 777.699 5
 3 -17 23 6043.65 773.934 6
 3 17 -23 6386.09 704.739 5
 -3 -17 -23 6441.67 955.317 5
 3 17 -23 5924.67 1098.93 8
 -3 -17 23 4867.37 591.45 4
 -3 17 -23 6178.46 881.512 2
 -3 -17 23 5496.48 694.099 7
 3 -17 25 4993.6 782.743 6
 3 -17 25 7352.92 1059.98 3
 -3 -17 25 5262.31 917.139 6
 3 17 -25 5321.17 797.878 2
 3 17 -25 4520.35 995.092 1
 -3 17 -25 5768.14 780.895 5
 3 17 -25 6628.43 752.754 5
 3 17 -25 8041.49 1368.34 8
 -3 -17 25 6114.79 581.532 4
 -3 -17 25 6382.2 707.297 7
 -3 17 -25 6128.66 850.765 2
 -3 -17 27 1720.68 864.274 6
 3 17 -27 2301 774.934 2
 3 17 -27 3477.17 713.742 5
 3 -17 29 -661.086 727.57 6
 3 -17 29 543.795 960.595 3
 -3 -17 29 628.724 836.089 6
 -3 17 -29 2202.53 687.058 5
 -3 17 -29 -43.1536 717.403 2
 3 19 -1 1742 641.904 1
 3 19 1 2776.7 647.627 1
 -3 -19 1 2879.22 422.847 7
 3 19 1 2426.76 418.51 8
 3 19 -1 2707.29 455.938 8
 -3 -19 -1 3415.53 450.681 7
 3 19 -3 22150.1 1444.19 1
 3 19 -3 20703.1 1253.55 8
 3 19 3 21528.9 1235.16 8
 3 19 3 22078.2 1421.81 1
 -3 -19 3 21088.8 1244.93 7
 -3 -19 -3 20755.5 1226.03 7
 3 19 5 11501.6 981.321 1
 3 19 -5 14069.8 1066.86 1
 3 19 5 11336 801.468 8
 3 19 -5 14061 873.094 8
 -3 -19 5 11034.1 819.492 7
 -3 -19 -5 12039.9 803.263 7
 3 19 -7 7625.17 889.978 1
 3 19 7 10321.2 688.956 8
 3 19 7 8250.77 835.07 1
 -3 -19 7 8144.16 684.265 7
 3 19 -7 9123.91 741.208 8
 -3 -19 -7 9296.12 694.742 7
 3 19 9 -20.7705 422.654 8
 3 19 -9 77.0492 631.608 1
 -3 19 -9 -599.349 443.614 8
 3 19 9 -1089.3 690.368 1
 3 19 -9 -485.753 491.764 8
 -3 -19 9 115.528 435.599 7
 -3 -19 9 -747.948 738.445 4
 -3 -19 -9 -105.039 445.633 7
 3 19 -11 -664.78 660.816 1
 -3 19 -11 73.8752 606.347 2
 3 19 -11 -106.193 465.621 8
 3 19 11 -127.041 387.833 8
 -3 19 -11 -200.681 392.046 8
 -3 -19 11 546.234 421.485 7
 -3 -19 -11 -495.834 520.831 7
 -3 -19 11 -1299.35 626.749 4
 -3 19 -13 2824.57 483.577 8
 -3 19 -13 3364.27 718.134 2
 -3 -19 13 2697.89 497.959 7
 3 19 -13 2832.73 748.28 1
 3 19 13 2477.03 436.455 8
 -3 -19 13 1971.77 591.275 4
 3 19 -13 1650.48 535.965 8
 -3 19 -15 25081.5 1613.17 2
 3 19 -15 22394.4 1546.7 1
 -3 19 -15 23869.6 1380.67 8
 3 19 15 24126.7 1352.95 8
 -3 -19 15 23628.4 1389.31 7
 -3 -19 15 22613.9 1426.19 4
 3 -19 15 21983.6 1485.91 7
 3 19 -15 21239.2 1416.38 8
 3 -19 15 24302 1649.46 3
 -3 19 -17 12919.9 916.832 8
 -3 19 -17 10507 1115.19 5
 -3 -19 17 11926.8 889.712 7
 3 19 -17 13176.6 996.562 8
 3 -19 17 11752.3 993.279 7
 -3 -19 17 12456.8 929.666 4
 3 -19 17 9846.7 1198.84 3
 -3 19 -19 949.289 710.295 5
 3 19 -19 1169.11 792.435 1
 -3 19 -19 422.745 615.354 1
 3 19 -19 1010.35 641.965 8
 -3 -19 19 695.261 498.913 4
 -3 19 -19 590.946 704.521 2
 -3 -19 19 164.897 465.144 7
 3 -19 19 316.927 534.562 7
 -3 19 -19 692.848 518.398 8
 3 -19 19 -151.356 761.721 3
 3 -19 21 -1771.23 969.658 3
 -3 19 -21 -241.46 703.51 5
 3 19 -21 -272.395 848.67 1
 3 19 -21 518.412 749.435 8
 -3 19 -21 -344.041 764.24 2
 -3 -19 21 -1184.37 532.905 4
 -3 -19 21 171.662 508.144 7
 3 -19 21 -539.584 608.3 6
 3 -19 23 3382.89 963.369 3
 -3 19 -23 1296.65 662.197 5
 3 19 -23 3852.99 936.631 1
 -3 -19 23 2845.84 589.456 7
 3 19 -23 3023.96 865.007 8
 -3 19 -23 3263.49 831.894 2
 -3 -19 23 4313.82 543.736 4
 3 -19 23 2642.79 690.21 6
 3 -19 25 3959.41 758.586 6
 -3 -19 25 3416.88 493.353 4
 3 19 -25 3205.32 958.623 1
 3 19 -25 4144.67 1056.6 8
 -3 19 -25 4701.58 883.087 2
 -3 -19 25 3546.95 614.033 7
 3 -19 27 2495.8 912.651 3
 -3 19 -27 1682.82 705.783 5
 3 21 -5 26399.2 1520.73 8
 3 21 5 24240.8 1466.35 8
 3 21 5 23348.2 1634.12 1
 -3 -21 5 27492.7 1496.02 7
 -3 -21 -5 26951.9 1495.87 7
 3 21 -5 26174.2 1698.95 1
 3 21 7 3516.16 718.239 1
 3 21 7 5381.24 563.617 8
 3 21 -7 5948.23 620.345 8
 -3 -21 7 5776.02 601.349 7
 -3 -21 -7 5516.4 590.922 7
 3 21 -7 6332.81 878.258 1
 3 21 9 1487.73 627.991 1
 3 21 -9 1403.61 522.84 8
 3 21 9 757.583 414.173 8
 -3 -21 -9 1163.97 492.289 7
 -3 -21 9 1331 425.527 7
 3 21 -9 1522.62 743.857 1
 -3 -21 9 1129.19 652.83 4
 -3 -21 11 117.642 606.71 4
 -3 21 -11 -154.619 654.804 2
 3 21 11 -140.676 438.12 8
 -3 21 -11 171.887 418.079 8
 3 21 -11 457.6 529.93 8
 3 21 -11 85.3105 702.002 1
 -3 -21 11 -384.707 408.172 7
 -3 -21 -11 347.508 545.845 7
 -3 21 -13 15353.6 1211.69 2
 3 21 -13 14110.4 1226.84 1
 3 21 -13 14326.8 1027.17 8
 -3 21 -13 12071.6 937.243 8
 3 21 13 14290 952.376 8
 -3 -21 13 14836.4 1113.71 4
 -3 -21 13 14082.3 983.03 7
 -3 -21 15 14157.5 1019.12 7
 -3 21 -15 14357.6 1202.46 2
 3 -21 15 14481.9 1199.79 7
 3 21 -15 14373.8 1093.64 8
 3 21 -15 15098.2 1250.95 1
 -3 21 -15 15975.8 1026.46 8
 3 21 15 15744.7 1015.47 8
 -3 -21 15 15871.2 1163.52 4
 -3 -21 17 2237.53 542.641 7
 3 21 -17 2242.51 821.737 1
 3 21 -17 1844.07 634.509 8
 -3 21 -17 2933.42 569.104 8
 -3 21 -17 2526.16 790.85 2
 3 21 17 2582.34 543.251 8
 -3 -21 17 2494.67 595.958 4
 3 -21 17 3449.12 682.015 7
 3 -21 17 1588.34 831.161 3
 -3 21 -19 1658.09 782.882 5
 3 21 -19 1934.84 905.636 1
 -3 21 -19 1980.45 822.271 2
 -3 21 -19 2650.23 613.911 8
 -3 -21 19 314.427 550.993 4
 -3 -21 19 2691.11 585.652 7
 3 -21 19 1806.9 944.931 3
 3 21 -19 2553.06 716.456 8
 3 -21 21 -236.805 591.053 6
 -3 21 -21 -819.534 763.354 5
 3 21 -21 -884.443 824.884 1
 -3 21 -21 1295.8 786.28 2
 -3 -21 21 311.252 474.142 4
 3 21 -21 -235.523 652.105 8
 -3 -21 21 209.718 506.866 7
 3 -21 21 110.665 796.412 3
 3 -21 23 2236.31 894.957 3
 3 21 -23 3988.22 824.932 8
 -3 21 -23 3249 817.105 5
 -3 -21 23 3447.53 589.317 4
 3 21 -23 4180.99 974.777 1
 -3 21 -23 2044.04 781.865 2
 -3 -21 23 2879.82 612.249 7
 3 -21 23 4278.14 740.601 6
 -3 -21 25 2803.24 500.63 4
 3 21 -25 3200.78 1048.67 1
 3 21 -25 2852.24 977.553 8
 -3 -21 25 2679.22 597.793 7
 -3 21 -27 224.745 752.683 2
 3 -21 27 60.1626 1145.26 3
 3 23 1 268.61 433.813 8
 3 23 -1 657.136 679.916 1
 3 23 -1 -253.161 479.043 8
 3 23 1 43.6407 687.519 1
 -3 -23 1 26.2959 432.252 7
 -3 -23 -1 416.783 429.93 7
 3 23 3 5210.5 787.756 1
 3 23 3 4486.05 553.573 8
 3 23 -3 5126.21 871.849 1
 -3 -23 3 3921.25 583.921 7
 3 23 -3 4873.89 600.931 8
 -3 -23 -3 5347.31 605.355 7
 3 23 -5 6718.41 893.089 1
 3 23 5 8810.67 932.139 1
 3 23 5 7355.28 694.727 8
 3 23 -5 7585.63 719.449 8
 -3 -23 5 7563.29 699.619 7
 -3 -23 -5 7989.8 707.862 7
 3 23 -7 12089.4 929.167 8
 3 23 -7 13138.3 1175.71 1
 3 23 7 11869.8 883.591 8
 -3 -23 7 12849.3 923.138 7
 -3 -23 -7 13362.9 959.891 7
 3 23 7 13593.9 1138.48 1
 -3 -23 11 1963.13 690.086 4
 3 23 -11 1948.31 568.394 8
 3 23 11 1629.68 517.818 8
 -3 23 -11 1314.64 515.128 8
 -3 -23 -11 1834.72 677.159 7
 3 23 -11 1979.22 815.3 1
 -3 -23 11 884.378 476.439 7
 -3 23 -13 5474.63 642.012 8
 3 23 13 6298.87 646.449 8
 3 23 -13 5949.09 736.094 8
 -3 23 -13 4868.06 868.318 2
 -3 -23 13 5940.95 852.487 4
 -3 -23 13 4689.44 634.985 7
 3 23 -13 5479.01 927.46 1
 3 23 -15 1872.87 622.218 8
 -3 23 -15 2649.24 825.253 2
 3 23 15 2839.85 576.12 8
 3 23 -15 1527.95 833.813 1
 -3 -23 15 2574.81 684.337 4
 -3 -23 15 1650.53 544.976 7
 -3 23 -15 2074.26 562.989 8
 -3 23 -17 8490.95 1024.66 2
 3 23 -17 5851.79 787.549 8
 3 23 17 6857.64 714.789 8
 3 23 -17 6381.84 1051.16 1
 -3 -23 17 6526.77 843.909 4
 -3 -23 17 6187.04 724.162 7
 -3 23 -17 7590.85 771.186 8
 3 -23 17 8381.46 952.523 7
 -3 -23 19 914.068 514.334 7
 3 23 -19 1347.55 655.108 8
 -3 23 -19 963.689 598.353 8
 -3 23 -19 546.42 795.484 2
 3 23 -19 603.11 894.35 1
 -3 -23 19 1180.75 541.626 4
 3 -23 19 2187.77 740.047 7
 3 -23 19 1234.15 857.255 3
 -3 23 -21 1103.54 834.109 5
 -3 23 -21 -230.65 780.659 2
 3 23 -21 464.816 921.801 1
 3 -23 21 -559.446 893.305 3
 3 -23 21 433.98 657.379 6
 -3 -23 21 691.568 572.106 7
 -3 23 -23 -713.929 823.363 5
 -3 23 -23 46.7665 781.168 2
 3 -23 23 903.507 898.678 3
 3 -23 23 1031.93 734.274 6
 3 25 1 47.6326 784.142 1
 3 25 -1 782.838 479.299 8
 3 25 1 261.667 465.166 8
 3 25 -1 47.5075 761.75 1
 -3 -25 1 565.299 481.606 7
 -3 -25 -1 231.225 435.807 7
 3 25 -3 2817.92 816.103 1
 3 25 3 3716.54 847.999 1
 3 25 3 2504.91 528.603 8
 3 25 -3 1917.44 544.053 8
 -3 -25 3 2863.57 533.756 7
 -3 -25 -3 2199.95 507.339 7
 3 25 5 5645.13 890.187 1
 3 25 -5 5716.85 940.901 1
 3 25 -5 4699.84 620.746 8
 3 25 5 5332.53 609.099 8
 -3 -25 5 4375.3 618.303 7
 -3 -25 -5 5584.29 679.941 7
 3 25 -7 2505.35 877.54 1
 3 25 7 4465.84 833.495 1
 -3 -25 -7 3108.96 615.991 7
 -3 -25 7 3535.64 575.447 7
 3 25 7 2857.02 546.549 8
 3 25 -7 4318.83 646.218 8
 3 25 -9 1480.98 781.522 1
 3 25 -9 3278.77 648.168 8
 3 25 9 2149.43 532.856 8
 -3 -25 9 2950.54 558.16 7
 -3 -25 -9 2915.95 667.597 7
 3 25 -11 1168.56 801.335 1
 3 25 11 -198.442 528.646 8
 -3 25 -11 541.5 490.746 8
 3 25 -11 -32.2015 608.645 8
 -3 -25 11 -1163.72 539.084 7
 -3 -25 11 -92.6537 759.345 4
 -3 25 -15 7391.5 769.234 8
 3 25 15 6780.96 740.806 8
 -3 -25 15 6933.48 753.598 7
 3 25 -15 5925.15 1044.61 1
 -3 25 -19 969.256 613.121 8
 3 -25 19 1208.05 787.924 7
 -3 -25 19 -509.338 688.231 4
 -3 -25 21 365.353 599.829 4
 3 25 -21 200.923 718.054 8
 3 27 -1 102.827 814.247 1
 3 27 1 -103.527 813.77 1
 -3 -27 1 -1213.16 571.264 7
 -3 -27 -1 -729.802 566.647 7
 -3 -27 -3 896.351 573.792 7
 3 27 3 52.2737 862.435 1
 3 27 3 1431.33 521.636 8
 -3 -27 3 855.457 532.807 7
 3 27 -3 51.1515 809.206 1
 3 27 5 2113.78 569.131 8
 -3 -27 -5 4733.81 740.957 7
 3 27 7 3424.32 619.441 8
 3 27 9 1023.46 574.409 8
 -3 -27 -9 2224.59 731.187 7
 3 27 11 558.088 558.338 8
 3 27 -11 -509.533 589.923 8
 -3 -27 11 -49.8579 783.094 4
 3 27 13 4286.37 664.848 8
 -3 -27 13 4150.39 895.911 4
 3 27 -15 1318.77 900.954 1
 -3 -27 15 3746.8 851.869 4
 -3 -27 15 1757.63 570.234 7
 3 27 -15 2246.59 721.494 8
 3 27 -17 1567.45 873.279 1
 -3 -27 17 1414.15 554.485 7
 3 27 -17 1161.87 686.421 8
 -3 -27 17 612.162 756.011 4
 3 27 -19 499.162 909.204 1
 3 27 -19 201.575 707.071 8
 -3 -27 19 1338.48 718.396 4
 -3 -27 19 -303.221 608.966 7
 3 29 -1 396.031 582.937 8
 3 29 -1 332.747 794.06 1
 3 29 1 90.3291 499.669 8
 -3 -29 1 237.354 527.937 7
 3 29 -3 604.826 844.732 1
 3 29 -3 581.225 526.971 8
 3 29 3 603.478 549.726 8
 -3 -29 3 732.26 534.419 7
 3 29 -5 3480.89 632.016 8
 3 29 5 3514.33 653.774 8
 -3 -29 5 3999.94 620.158 7
 3 29 -5 3637.5 910.955 1
 3 29 -7 1662.66 617.834 8
 3 29 7 1687.02 621.621 8
 3 29 -7 2024.72 854.002 1
 -3 -29 7 1276.94 551.492 7
 3 29 -9 202.796 625.015 8
 3 29 -9 1046.94 846.043 1
 3 29 9 32.8794 583.43 8
 -3 -29 9 33.4931 552.054 7
 3 29 -11 -606.986 829.912 1
 3 29 -11 671.304 646.238 8
 3 29 11 339.463 569.152 8
 -3 -29 11 107.178 842.948 4
 -3 -29 11 -441.862 581.624 7
 3 29 -13 1113.36 890.841 1
 3 29 -13 296.748 616.117 8
 -3 -29 13 2107.99 927.083 4
 -3 -29 13 857.263 549.813 7
 3 29 -15 1516.52 948.969 1
 3 29 -15 2088.67 755.761 8
 -3 29 -15 2300.71 644.812 8
 -3 -29 15 3117.09 909.368 4
 -3 -29 15 2812.4 648.508 7
 3 31 -1 178.223 833.738 1
 3 31 1 299.224 841.431 1
 3 31 -1 -452.816 550.822 8
 3 31 1 -421.268 570.359 8
 -3 -31 1 37.3674 552.04 7
 -3 -31 -1 -505.86 567.088 7
 3 31 -3 1423.97 878.01 1
 3 31 3 2495.33 861.946 1
 3 31 3 2472.34 621.42 8
 -3 -31 3 1811.46 620.295 7
 -3 -31 -3 2715.17 673.723 7
 3 31 -3 613.001 593.748 8
 3 31 -5 2177.9 924.931 1
 3 31 5 1805.88 814.737 1
 3 31 -5 2236.26 629.651 8
 3 31 5 2165.61 600.261 8
 -3 -31 5 1819.27 586.841 7
 -3 -31 -5 2765.4 723.928 7
 3 31 -7 58.7272 882.351 1
 3 31 -7 748.957 624.102 8
 3 31 7 932.106 603.217 8
 -3 -31 7 248.138 547.624 7
 -3 -31 -7 1105.9 729.955 7
 3 31 -9 -668.652 609.05 8
 3 31 9 35.8745 599.234 8
 -3 -31 9 -174.024 575.24 7
 3 31 -9 58.1549 880.363 1
 3 31 -11 -1224.99 986.149 1
 -4 0 -6 -133.19 196.361 5
 4 0 6 62.0739 215.383 3
 -4 0 -8 12548.4 760.779 5
 -4 0 -8 13432.4 794.689 2
 4 0 8 12969.3 820.711 3
 -4 0 -10 20.1945 302.246 2
 -4 0 -12 53043.9 2727.36 5
 4 0 12 54955.9 2825.35 3
 4 0 14 -281.14 415.932 3
 -4 0 -14 49.7816 262.174 5
 -4 0 -14 -142.21 366.145 2
 4 0 14 185.479 295.307 6
 -4 0 -16 13532.8 829.058 5
 -4 0 -16 11802.3 894.444 2
 4 0 16 13818.6 853.296 6
 4 0 16 13360 984.697 3
 4 0 18 -341.356 408.343 6
 -4 0 -18 -446.441 343.337 5
 -4 0 -18 -263.91 429.386 2
 -4 0 -20 55672.8 2788.55 5
 -4 0 -20 51113.8 2839.33 2
 4 0 20 53301.9 2828.71 6
 4 0 22 1252.86 617.5 6
 -4 0 -22 719.214 436.732 5
 -4 0 -22 88.712 530.427 2
 4 0 24 3833.26 627.911 6
 -4 0 -24 2997.83 528.733 5
 -4 0 -24 4425.74 640.181 2
 4 0 28 3804.85 771.661 6
 -4 0 -28 4545.82 607.132 5
 -4 0 -28 3063.45 662.302 2
 -4 0 -32 2559.7 686.309 2
 4 0 32 2198.23 830.165 6
 -4 0 -32 1495.28 628.968 5
 -4 0 -34 172.573 614.635 2
 4 0 34 1116.26 866.691 6
 -4 0 -34 225.249 606.325 5
 -4 -2 -6 6300.09 459.648 5
 -4 -2 -6 7415.55 489.935 2
 4 -2 6 7388.21 544.734 3
 4 2 6 7327.35 501.175 3
 4 -2 8 22.7765 279.021 3
 4 2 8 171.547 266.484 3
 -4 2 -8 -156.401 236.969 5
 -4 -2 -8 87.5394 175.497 5
 -4 2 -8 20.0585 251.062 2
 -4 -2 -8 83.5368 251.689 2
 -4 -2 -10 79608 3887.24 5
 4 2 10 75377.5 3816.99 1
 -4 -2 -10 82490.6 3947.06 2
 4 2 10 85480.8 3976.02 3
 4 -2 12 -53.2502 404.954 3
 -4 2 -12 -198.362 263.084 5
 -4 -2 -12 -56.7287 238.716 5
 -4 2 -12 -23.5877 372.133 2
 4 2 12 408.828 411.007 3
 -4 2 -14 16921.3 969.69 5
 -4 -2 -14 16542.1 959.629 5
 -4 2 -14 15798 1047.72 2
 -4 -2 -14 15479.1 1017.06 2
 4 2 14 16721.3 971.663 6
 4 -2 14 16754.8 1107.54 3
 4 2 14 17826.8 1094.7 3
 4 2 16 830.699 361.3 6
 4 -2 16 1029.1 490.005 3
 -4 2 -16 417.17 299.225 5
 -4 -2 -16 1293.96 313.188 5
 -4 2 -16 1021.96 431.128 2
 -4 -2 -16 725.383 385.122 2
 4 -2 16 692.296 335.58 6
 -4 2 -18 42028.3 2231.6 5
 4 -2 18 41390.4 2244.21 6
 -4 -2 -18 42555.8 2223.67 5
 -4 2 -18 41376.7 2300.59 2
 -4 -2 -18 41815.6 2276.38 2
 4 2 18 44403.8 2268.51 6
 4 -2 20 50.906 420.597 6
 4 2 20 53.127 486.925 6
 4 -2 20 -584.807 613.265 3
 -4 2 -20 22.6568 376.395 5
 -4 -2 -20 -151.796 344.627 5
 -4 2 -20 -234.69 494.414 2
 -4 -2 -20 295.566 462.087 2
 4 -2 22 29762 1772.9 6
 4 2 22 31581.8 1801.93 6
 4 -2 24 31.6183 509.917 6
 4 2 24 167.592 578.032 6
 -4 2 -24 104.325 450.425 5
 -4 -2 -24 180.455 438.611 5
 -4 2 -24 128.932 565.378 2
 -4 -2 -24 1286.59 516.031 2
 -4 2 -26 864.944 524.682 5
 -4 2 -26 100.352 559.919 2
 4 -2 28 -501.128 687.897 6
 4 2 28 380.477 728.822 6
 -4 2 -28 328.67 497.043 5
 -4 -2 -28 -485.078 522.679 5
 -4 2 -28 140.117 578.847 2
 -4 -2 -28 -314.667 546.714 2
 4 -2 32 704.097 774.797 6
 4 2 32 558.196 786.508 6
 -4 2 -32 411.971 596.464 5
 -4 -2 -32 1143.13 624.377 5
 -4 -2 -32 -123.449 595.663 2
 -4 2 -32 -353.568 624.561 2
 -4 -2 -34 2350.88 729.946 2
 4 -2 34 819.259 775.637 6
 4 2 34 1256.83 903.299 6
 -4 2 -34 1178.25 657.674 5
 -4 -2 -34 1364.59 694.552 5
 -4 2 -34 42.1184 590.112 2
 -4 -4 -4 25232.4 1287.17 4
 4 4 6 240.392 233.509 3
 -4 -4 -6 11.6491 162.256 5
 4 4 6 -86.2725 128.211 1
 -4 -4 -6 -13.0768 195.082 2
 4 4 6 -85.1437 219.894 8
 -4 -4 -6 -57.9212 92.3108 4
 -4 -4 -8 43331 2217.5 5
 -4 -4 -8 42834.1 2260.49 2
 4 4 8 42481.9 2194.18 1
 4 4 8 47302.8 2234.58 8
 -4 -4 -8 44548.2 2184.84 4
 4 4 8 43544.6 2284.64 3
 -4 4 -12 95180 4665.87 5
 -4 -4 -12 93540.4 4548.62 4
 -4 4 -12 99641.3 4727.83 2
 -4 4 -12 95421.9 4552.27 8
 4 4 12 91834.4 4564.31 1
 -4 -4 -12 88420.9 4537.71 7
 4 4 12 95875.4 4568.4 8
 4 4 14 178.434 306.094 6
 4 -4 14 -245.335 412.367 3
 -4 4 -14 -19.1285 288.62 5
 -4 -4 -14 -94.0764 266.283 5
 4 4 14 5.95785 140.343 8
 -4 4 -14 214.88 407.875 2
 -4 4 -14 20.6724 131.988 8
 -4 -4 -14 13.7905 90.3735 4
 -4 -4 -14 -180.24 334.014 2
 4 4 16 1130.67 379.343 6
 -4 -4 -16 617.471 363.446 2
 -4 4 -16 557.93 350.526 5
 -4 -4 -16 823.999 294.638 5
 -4 4 -16 1362.79 477.151 2
 -4 4 -16 653.881 128.715 8
 4 -4 16 785.934 340.329 6
 4 4 18 1103.88 429.324 6
 4 -4 18 725.133 598.595 3
 -4 4 -18 1560.77 381.706 5
 -4 -4 -18 1653.08 354.785 5
 -4 4 -18 1849.56 517.388 2
 -4 -4 -18 1478.96 427.809 2
 4 -4 18 1599.57 399.266 6
 -4 4 -20 45734.4 2410.79 5
 -4 -4 -20 47424.2 2400.34 5
 -4 4 -20 45344.7 2498.14 2
 -4 -4 -20 43205.4 2424.58 2
 4 -4 20 46247.4 2444.67 6
 4 -4 20 45481.7 2586.87 3
 4 4 20 44699.3 2452.68 6
 4 -4 24 4428.82 687.14 6
 4 -4 24 5256.85 869.837 3
 -4 -4 -24 6444.11 604.354 5
 -4 4 -24 4391.31 593.765 5
 -4 4 -24 4763.65 687.135 2
 -4 -4 -24 5693.46 643.724 2
 4 4 24 4991.67 720.2 6
 4 -4 26 -1027.69 645.88 6
 4 4 26 -1424.29 804.227 6
 -4 4 -26 28.29 500.107 5
 -4 -4 -26 -451.894 501.619 5
 -4 4 -26 -558.228 627.29 2
 -4 -4 -26 32.9116 523.533 2
 -4 -4 -28 2775.56 638.317 2
 4 -4 28 4300.47 779.835 6
 -4 4 -28 2468.23 566.782 5
 -4 -4 -28 2502.32 569.362 5
 4 4 28 1854.46 794.448 6
 -4 4 -28 2769.18 656.673 2
 -4 4 -30 128.101 531.352 5
 4 -4 32 4713.27 911.128 6
 -4 -4 -32 7645.07 856.67 2
 4 4 32 6362.91 1039.84 6
 -4 4 -32 4218.01 792.707 5
 -4 -4 -32 8872.68 885.816 5
 -4 4 -32 6897.93 833.577 2
 4 -4 34 149.021 846.91 6
 -4 -4 -34 415.681 668.415 2
 4 4 34 842.679 838.154 6
 -4 4 -34 -434.995 595.913 5
 -4 -4 -34 689.57 711.362 5
 -4 4 -34 373.901 647.79 2
 4 6 0 50.9935 205.156 8
 4 6 0 60.8043 162.193 1
 -4 -6 0 -52.5776 122.372 4
 -4 -6 2 12473.6 710.372 4
 4 6 2 14177.8 732.859 1
 -4 -6 -2 12622.8 707.824 4
 4 6 2 12893.8 750.236 8
 4 6 -2 12548.4 800.367 8
 -4 -6 -4 -96.2021 168.684 2
 4 6 4 -146.746 187.749 8
 -4 -6 4 -66.5357 114.642 4
 -4 -6 -4 107.423 122.799 4
 4 6 4 22.2965 171.425 1
 4 6 4 176.309 197.564 3
 4 6 6 296.129 240.715 3
 -4 -6 -6 365.511 173.162 5
 -4 -6 -6 418.361 216.24 2
 4 6 6 307.806 186.36 8
 -4 -6 -6 661.516 166.129 4
 4 6 6 920.435 220.974 1
 -4 -6 -8 274.555 187.164 7
 4 6 8 -160.539 346.108 3
 4 6 8 230.818 273.421 1
 -4 -6 -8 787.685 202.431 5
 4 6 8 564.788 204.882 8
 -4 -6 -8 457.74 298.324 2
 -4 -6 -8 274.788 210.717 4
 4 6 8 504.207 207.619 6
 -4 6 -10 255216 12172.5 5
 -4 -6 -10 237711 12079.6 5
 -4 6 -10 254411 12201.5 2
 -4 -6 -10 244927 12112.3 2
 4 6 10 248939 12081.7 1
 -4 -6 -10 254512 12067.3 4
 -4 -6 -10 246630 12044.6 7
 4 -6 10 266449 12232.3 3
 4 6 10 224187 12085.8 6
 4 6 10 249236 12145.6 3
 4 6 10 254988 12056.3 8
 4 -6 12 149.223 407.192 3
 -4 -6 -12 188.768 196.973 4
 -4 6 -12 277.956 320.83 5
 -4 6 -12 601.732 422.755 2
 4 6 12 317.08 174.618 8
 -4 -6 -12 196.603 149.869 7
 -4 6 -12 431.755 172.139 8
 4 6 12 280.863 253.089 1
 -4 6 -14 14814.4 952.264 5
 -4 -6 -14 16375 900.188 5
 -4 6 -14 15417.3 1047.06 2
 -4 -6 -14 15265.9 943.053 2
 4 6 14 14969.9 813.629 8
 -4 6 -14 16745.8 832.603 8
 -4 -6 -14 14625.6 831.967 4
 4 -6 14 16024.6 1079.83 3
 4 6 14 14906.6 934.814 6
 -4 -6 -14 15479.7 840.638 7
 4 6 16 1555 455.14 6
 4 -6 16 1531.98 623.969 3
 -4 6 -16 906.909 546.806 2
 -4 6 -16 1001.97 372.503 5
 -4 -6 -16 1186.05 341.847 5
 4 6 16 1204.04 199.282 8
 -4 6 -16 1143.48 215.191 8
 -4 6 -18 16706 1023.43 5
 -4 -6 -18 16583.2 994.001 5
 -4 6 -18 19043.7 1165.13 2
 -4 -6 -18 16672.4 1030.41 2
 4 -6 18 16551.7 1211.8 3
 4 -6 18 16054.1 1031.73 6
 4 6 18 14929.2 1058.93 6
 4 6 20 490.615 499.026 6
 4 -6 20 728.867 674.667 3
 -4 6 -20 429.423 401.363 5
 -4 -6 -20 624.593 370.294 5
 -4 6 -20 33.1031 544.31 2
 -4 -6 -20 325.548 393.671 2
 4 -6 20 -194.255 456.409 6
 -4 6 -22 20589.8 1277.97 5
 -4 -6 -22 24616.4 1279.29 5
 -4 6 -22 20408 1369.09 2
 -4 -6 -22 17689.3 1279.65 2
 4 -6 22 21073.2 1493.19 3
 4 -6 22 21945.1 1350.42 6
 4 6 22 18394.4 1365.58 6
 -4 -6 -24 -372.268 471.175 2
 4 -6 24 92.9173 556.573 6
 4 6 24 336.826 628.358 6
 4 -6 24 93.5462 704.662 3
 -4 6 -24 107.565 453.885 5
 -4 6 -24 -623.885 505.963 2
 -4 -6 -24 -529.381 453.031 5
 4 -6 26 -611.379 630.697 6
 -4 -6 -26 342.406 538.61 2
 4 6 26 292.532 705.215 6
 4 -6 26 301.64 768.25 3
 -4 6 -26 201.319 477.787 5
 -4 -6 -26 -29.2026 526.489 5
 -4 6 -26 72.2595 602.6 2
 4 -6 28 -36.7533 624.418 6
 -4 -6 -28 565.508 598.511 2
 4 6 28 1236.36 778.844 6
 -4 -6 -28 224.954 551.551 5
 -4 6 -28 148.675 636.258 2
 -4 6 -30 13338.2 984.206 5
 -4 -6 -30 12533.8 1046.92 2
 4 -6 32 1313.39 805.995 6
 4 6 32 377.555 888.867 6
 -4 -6 -32 -453.787 656.608 2
 4 -6 32 -427.252 886.239 3
 -4 6 -32 170.916 563.344 5
 -4 -6 -32 -544.205 661.84 5
 -4 6 -32 394.415 612.102 2
 4 -6 34 1589.26 913.985 6
 4 6 34 1745.84 981.718 6
 -4 -6 -34 1666.86 762.94 2
 4 -6 34 1357.57 1095.42 3
 -4 6 -34 832.867 633.523 5
 -4 -6 -34 3507.43 837.814 5
 -4 6 -34 1736.8 690.113 2
 4 8 0 68287.9 3292.97 8
 4 8 0 64084.9 3284.88 1
 -4 -8 0 64046.5 3274.42 4
 4 8 2 654.027 224.491 8
 4 8 -2 764.298 246.201 1
 -4 -8 -2 204.76 204.049 4
 4 8 2 455.832 248.975 1
 -4 -8 -4 20540.6 1057.6 5
 -4 -8 -4 20243.1 1035.7 2
 4 8 4 18467.2 1092.61 1
 4 8 4 19019.5 1063.89 8
 -4 -8 -4 19984.7 1081.76 4
 4 8 4 20000.3 1068.98 3
 4 8 6 -1035.99 381.674 3
 4 8 6 -900.116 390.687 1
 -4 -8 -6 -483.733 218.742 5
 -4 -8 -6 -588.931 295.099 2
 4 8 6 -263.795 253.817 8
 -4 -8 -8 142609 7360.42 5
 -4 -8 -8 156541 7385.53 2
 4 8 8 146750 7414.23 1
 4 8 -8 159114 7539.22 8
 4 8 8 147290 7372.73 8
 -4 -8 -8 148536 7404.43 4
 -4 -8 8 162274 7405.96 4
 -4 -8 -8 151123 7364.34 7
 4 8 8 147282 7413.65 3
 4 8 8 151612 7371.69 6
 -4 8 -10 9474.96 736.195 5
 -4 8 -10 11321.3 800.451 2
 -4 -8 -10 9734.79 592.74 5
 -4 -8 -10 8982.83 616.948 2
 4 8 10 10179.1 588.073 8
 -4 -8 10 10832.7 613.417 4
 -4 -8 -10 9491.18 572.352 7
 4 -8 10 10144.5 791.687 3
 4 8 10 10270.7 620.276 6
 4 8 10 9242.2 646.324 1
 -4 8 -12 26205.6 1427.23 5
 -4 8 -12 26922 1473.82 2
 -4 -8 -12 24231 1329.62 2
 4 8 12 24239.2 1276.32 8
 4 8 12 23779.2 1340 1
 -4 -8 -12 23839.8 1277.6 7
 4 -8 12 26268.3 1507.26 3
 4 8 12 24385.4 1338.89 6
 -4 8 -12 24918.7 1287.94 8
 4 -8 14 508.239 475.087 3
 4 8 14 753.906 363.83 6
 4 8 14 1387.01 374.013 1
 -4 8 -14 1177.74 400.936 5
 -4 -8 -14 1206.17 281.831 5
 -4 8 -14 1462.22 500.856 2
 4 8 14 725.69 209.012 8
 -4 8 -14 1068 239.61 8
 -4 -8 -14 1175.91 258.577 7
 -4 -8 -14 476.382 308.077 2
 4 8 16 654.985 414.545 6
 4 -8 16 -585.419 587.335 3
 -4 8 -16 333.765 359.141 5
 -4 -8 -16 -51.3962 296.808 5
 4 8 16 -110.5 206.605 8
 -4 8 -16 80.0704 230.108 8
 -4 -8 -16 202.019 333.377 2
 -4 8 -16 -290.564 501.031 2
 4 8 18 136.421 463.576 6
 4 -8 18 234.415 599.991 3
 -4 8 -18 395.577 398.799 5
 -4 -8 -18 451.305 327.129 5
 -4 8 -18 468.409 509.059 2
 4 -8 18 22.9334 385.253 6
 -4 -8 -18 254.577 363.228 2
 4 -8 20 12233.8 1149.07 3
 -4 8 -20 11956.3 888.426 5
 -4 -8 -20 14570.6 877.74 5
 -4 8 -20 12304.4 1027.28 2
 -4 -8 -20 11496.6 882.774 2
 4 -8 20 12977.9 909.693 6
 4 8 20 11774.8 985.921 6
 4 -8 22 -27.6093 534.314 6
 -4 -8 -22 648.343 470.064 2
 4 8 22 496.804 610.544 6
 4 -8 22 179.101 754.837 3
 -4 8 -22 263.863 463.045 5
 -4 -8 -22 1128.71 467.107 5
 -4 8 -22 -358.287 592.335 2
 4 -8 24 2381.42 678.447 6
 -4 -8 -24 4343.04 622.336 2
 4 8 24 2999.08 730.18 6
 4 -8 24 4878.58 940.521 3
 -4 8 -24 4360.05 584.431 5
 -4 -8 -24 3970.33 597.19 5
 -4 8 -24 3666.86 705.678 2
 4 -8 26 -33.8571 596.487 6
 -4 -8 -26 -326.386 520.13 2
 4 8 26 1257.6 728.016 6
 4 -8 26 -305.466 852.467 3
 -4 8 -26 -671.686 462.76 5
 -4 -8 -26 341.398 546.144 5
 -4 8 -26 300.003 647.293 2
 4 -8 30 475.014 668.395 6
 4 8 30 2228.28 841.078 6
 -4 -8 -30 1489.47 698.472 2
 4 -8 30 287.815 957.156 3
 -4 8 -30 454.02 524.412 5
 -4 8 -30 789.603 687.702 2
 4 -8 32 7701.12 965.251 6
 4 8 32 7151.11 1098.52 6
 -4 -8 -32 7311.95 947.236 2
 4 -8 32 6097.92 1129.61 3
 -4 8 -32 5943.19 839.144 5
 -4 -8 -32 8497.77 930.892 5
 -4 8 -32 7212.92 857.935 2
 4 10 4 1102.33 152.831 6
 -4 -10 -4 582.956 193.669 5
 4 10 4 922.023 355.484 1
 4 10 -4 716.826 316.163 8
 -4 -10 4 768.994 257.964 4
 -4 -10 -4 613.421 159.066 2
 -4 -10 -4 668.444 235.029 7
 4 10 -4 729.964 303.428 1
 4 10 4 355.322 211.889 3
 -4 -10 6 33817.9 1545.91 4
 -4 -10 -6 27063.1 1430.46 5
 4 10 -6 31678.1 1563.81 1
 4 10 -6 26383.3 1522.53 5
 -4 -10 -6 30227.3 1449.63 2
 4 10 6 27440.4 1555.16 1
 4 10 6 25820.4 1485.6 8
 -4 -10 -6 27201.8 1474.25 7
 4 10 -6 29844.7 1584.41 8
 4 10 6 27708.1 1475.34 3
 4 10 6 28701 1447.76 6
 4 10 8 -87.765 232.594 6
 -4 -10 -8 -100.523 160.918 5
 4 10 -8 49.0193 354.024 8
 -4 -10 8 -85.275 250.636 4
 4 10 8 133.822 223.01 8
 4 10 -8 -148.294 332.252 1
 -4 -10 -8 -125.197 220.355 7
 4 10 8 286.515 330.515 1
 -4 -10 -8 -60.911 198.268 2
 4 10 -8 -39.1715 345.061 5
 4 10 -10 59620.4 3102.01 8
 -4 10 -10 65700.9 3119.52 2
 -4 -10 -10 57025.2 2926.06 5
 4 10 -10 57623.6 3041.83 1
 4 10 -10 62379.2 3055.89 5
 -4 -10 -10 61145.8 2951.35 2
 4 10 10 61339.3 2942.45 8
 4 10 10 55686.4 2992.18 1
 -4 -10 -10 56023.4 2932.37 7
 -4 -10 10 61939.4 2985.43 4
 4 -10 10 50457 3116.44 3
 4 10 10 56063.6 2957.39 6
 -4 10 -12 3874.6 337.293 8
 4 10 12 3152.58 417.018 6
 4 10 -12 2875.46 642.292 8
 4 10 12 3463.22 444.217 1
 -4 10 -12 1919.99 473.708 5
 -4 -10 -12 3516.11 358.679 2
 -4 10 -12 2764.22 555.179 2
 4 10 12 3577.13 329.852 8
 -4 -10 12 3095.49 327.068 4
 4 10 -12 2844.42 486.413 1
 -4 -10 -12 2828.21 320.666 7
 4 -10 12 2488.68 520.722 3
 4 -10 14 6325.94 771.533 3
 -4 10 -14 8906.5 713.091 5
 -4 -10 -14 7874.33 548.826 5
 -4 10 -14 8060.01 780.192 2
 4 10 14 9217.04 690.694 1
 4 10 14 7425.46 514.583 8
 4 10 -14 6743.54 731.883 5
 -4 10 -14 7295.77 530.419 8
 -4 -10 14 8110.9 551.41 4
 4 10 -14 5991.57 718.475 1
 -4 -10 -14 8323.35 567.021 7
 -4 -10 -16 242.187 351.413 2
 4 -10 16 457.438 567.727 3
 4 10 16 314.12 426.126 6
 -4 10 -16 -353.109 440.946 5
 4 10 16 -88.8435 234.874 8
 -4 -10 -16 53.2022 322.946 5
 -4 10 -16 -311.779 544.111 2
 4 10 -16 -260.418 557.031 5
 4 10 -16 -38.359 592.574 1
 -4 10 -16 220.542 272.343 8
 4 -10 18 6522.99 817.85 3
 4 10 18 5837.68 694.033 6
 -4 10 -18 5946.75 631.142 5
 -4 -10 -18 6494.61 555.776 5
 4 10 -18 7339.02 806.587 5
 -4 -10 -18 6056.41 593.018 2
 4 10 -18 5291.92 890.464 1
 -4 10 -18 4586.5 735.143 2
 -4 -10 -20 143.001 430.921 2
 4 -10 20 -173.537 718.857 3
 4 10 20 -101.644 586.32 6
 -4 -10 -20 591.779 410.175 5
 -4 10 -20 302.011 477.462 5
 -4 10 -20 -847.866 641.029 2
 4 10 -20 -1019.96 957.466 1
 4 10 -20 510.891 669.163 5
 4 -10 20 615.563 464.037 6
 -4 10 -22 10248.3 791.296 5
 -4 -10 -22 13173.6 816.012 5
 -4 10 -22 7221.31 956.275 2
 -4 -10 -22 10076.2 799.302 2
 4 -10 22 9936.4 1055.61 3
 4 -10 22 11321.6 838.984 6
 4 10 22 10157.3 934.812 6
 4 -10 24 -217.84 596.574 6
 4 10 24 -335.733 724.388 6
 4 -10 24 196.919 789.133 3
 -4 -10 -24 -146.857 556.637 2
 -4 10 -24 -322.699 503.26 5
 -4 -10 -24 389.302 521.965 5
 -4 10 -24 38.2169 693.636 2
 4 -10 26 -408.108 594.471 6
 4 10 26 1655.52 735.261 6
 4 -10 26 1670.19 836.83 3
 -4 -10 -26 -206.441 567.706 2
 -4 10 -26 669.828 532.902 5
 -4 -10 -26 331.167 575.411 5
 -4 10 -26 -38.8024 630.168 2
 4 10 28 -299.887 799.007 6
 -4 -10 -28 -46.2816 622.491 2
 -4 -10 -28 -478.029 638.748 5
 4 -10 30 10379.3 1245.6 3
 -4 10 -30 11412.9 1069.27 2
 -4 -10 -30 13450.9 1133.12 2
 4 -10 30 10969.2 1086.42 6
 4 10 30 14425.1 1242.74 6
 4 -10 32 130.042 760.086 6
 4 10 32 400.955 765.539 6
 4 -10 32 123.639 916.133 3
 -4 10 -32 174.102 615.641 5
 -4 -10 -32 -222.6 769.413 5
 -4 10 -32 -879.376 683.571 2
 -4 -12 0 46181.5 2522.99 4
 4 12 0 48474.6 2473.76 8
 4 12 0 47315.9 2527.59 1
 -4 -12 0 49067.6 2456.45 7
 4 12 -2 3039.45 436.667 1
 4 12 2 3432.84 454.873 1
 4 12 2 2668.77 353.658 8
 -4 -12 -2 2406.32 318.404 7
 4 12 -2 2417.39 355.011 8
 -4 -12 2 2007.35 399.44 4
 -4 -12 -2 2571.14 417.538 4
 -4 -12 4 19189.6 1028.67 4
 -4 -12 -4 17594.9 871.802 5
 4 12 -4 17054.5 860.872 5
 4 12 -4 16906.7 1033.9 1
 -4 -12 -4 15176.4 858.587 2
 4 12 4 18800.4 970.28 8
 4 12 -4 16600 1003.19 8
 4 12 4 16795.3 885.996 3
 4 12 4 15199.7 884.408 6
 -4 -12 -6 365.278 184.359 2
 4 12 6 839.317 272.601 6
 4 12 6 522.445 232.697 3
 -4 -12 -6 533.501 152.484 5
 4 12 -6 660.168 349.521 8
 4 12 -6 555.243 209.166 5
 4 12 6 855.521 273.054 8
 4 12 -6 -115.146 368.983 1
 -4 -12 6 443.431 285.568 4
 -4 -12 -8 22304.8 1148.65 5
 4 12 -8 22384.8 1304.99 1
 4 12 -8 21910.3 1293.17 8
 4 12 -8 21977.4 1195.08 5
 -4 -12 -8 22598.9 1189.26 2
 -4 -12 8 21454 1244.21 4
 4 12 8 22271 1228.65 6
 4 12 10 113.763 342.042 6
 -4 -12 -10 152.462 212.831 5
 4 12 -10 254.228 306.046 5
 4 12 -10 372.462 410.536 8
 -4 -12 10 303.399 293.429 4
 4 12 -10 580.03 423.543 1
 -4 12 -12 25684.5 1632.81 5
 -4 12 -12 29184.3 1694.08 2
 4 12 -12 28524.7 1606.23 1
 -4 12 -12 29979.3 1495.58 8
 -4 -12 -12 25232.1 1510.65 2
 4 12 -12 29456.6 1655.91 8
 -4 -12 12 28839.3 1541.55 4
 4 -12 12 28325.5 1712.33 3
 4 12 12 25725.5 1555.23 6
 -4 12 -14 125.733 465.059 5
 -4 12 -14 -35.8607 578.108 2
 4 12 -14 660.371 395.003 5
 4 12 -14 788.67 617.254 8
 4 12 -14 29.818 475.253 1
 -4 -12 -14 -126.37 293.342 5
 -4 -12 14 39.1228 278.582 4
 -4 12 -14 -15.632 297.294 8
 4 -12 14 -116.213 510.253 3
 4 -12 16 1438.77 641.931 3
 4 12 16 2094.64 555.376 6
 -4 -12 -16 1389.36 438.817 2
 4 12 -16 1955.63 504.91 5
 -4 12 -16 2011.41 525.399 5
 4 12 -16 2150.7 787.122 8
 -4 12 -16 1831.03 644.532 2
 -4 -12 -16 1892.63 402.88 5
 -4 -12 16 1825.85 306.232 4
 -4 12 -16 1754.62 356.132 8
 4 12 -16 1493.17 573.38 1
 -4 12 -20 17108.5 1159.49 5
 4 12 -20 15064.3 1308.89 1
 -4 -12 -20 18302.8 1101.86 5
 -4 12 -20 17415.4 1268.64 2
 4 12 -20 16155.9 1179.47 5
 -4 -12 -20 16724.1 1167.09 2
 4 -12 20 17157.3 1340.84 3
 4 -12 20 16799.5 1118.93 6
 4 12 20 15733.3 1200.73 6
 4 -12 22 95.7067 851.066 3
 4 12 22 333.834 646.049 6
 -4 -12 -22 678.715 559.792 2
 -4 12 -22 1764.63 569.083 5
 -4 -12 -22 1414.06 550.778 5
 -4 12 -22 -120.302 686.665 2
 4 12 -22 1482.91 915.576 1
 4 12 -22 761.706 669.849 5
 4 -12 22 942.46 502.588 6
 4 -12 24 6252.68 709.3 6
 4 -12 24 5416.36 968.407 3
 4 12 24 6271.69 824.977 6
 -4 12 -24 4929.13 661.736 5
 4 12 -24 6271.88 843.779 5
 4 12 -24 7161.5 1147.56 1
 -4 -12 -24 5377.21 710.912 5
 4 -12 26 -1528.86 686.1 6
 4 -12 26 -2520.3 1124.3 3
 4 12 26 -1666.18 826.761 6
 -4 12 -26 -1324.01 604.816 5
 4 12 -26 -434.875 735.077 5
 -4 -12 -26 -568.932 663.376 5
 -4 12 -26 -940.467 766.17 2
 4 12 -26 -65.0587 1156.99 1
 4 12 28 7260.29 936.17 6
 -4 -12 -28 7208.96 873.063 5
 4 -12 30 770.499 665.603 6
 4 -12 30 659.25 896.99 3
 4 12 30 -675.107 821.123 6
 -4 12 -30 -213.882 695.394 2
 -4 12 -30 -104.785 551.051 5
 4 -12 32 3926.93 894.059 6
 4 -12 32 5884.53 1139.62 3
 -4 12 -32 2564.5 711.697 5
 -4 -12 -32 4586.51 950.579 5
 -4 12 -32 5491.89 804.877 2
 4 14 0 18.6371 296.606 8
 4 14 0 -335.057 450.742 1
 -4 -14 0 119.803 296.501 7
 -4 -14 0 -26.3102 386.635 4
 4 14 -2 81355.4 3981.07 8
 4 14 -2 76403.4 4041.43 1
 4 14 2 78135.7 4054.19 1
 4 14 2 81173.7 3971.82 8
 -4 -14 2 76875.8 4032.69 4
 -4 -14 2 78707.7 3964.71 7
 -4 -14 -2 77382.4 3951.07 7
 4 14 -4 139.196 458.167 1
 4 14 -4 36.2345 99.1882 5
 4 14 4 -294.473 305.174 8
 4 14 4 -442.037 435.859 1
 -4 -14 4 -18.4077 293.804 7
 -4 -14 4 205.549 385.805 4
 -4 -14 -4 -48.4785 259.4 7
 4 14 -4 -323.905 351.572 8
 -4 -14 -6 6383.9 418.923 5
 4 14 -6 8293.01 442.405 5
 4 14 -6 8476.86 695.761 1
 4 14 6 8274.13 704.869 1
 4 14 -6 8698.6 625.161 8
 4 14 6 8242.25 570.265 8
 -4 -14 -6 6859.56 529.442 7
 -4 -14 6 8562.85 644.638 4
 4 14 -8 2780.29 455.923 8
 4 14 -8 3335.07 547.204 1
 -4 -14 -8 2967.39 264.525 5
 4 14 -8 3085.18 295.148 5
 4 14 8 3744.47 537.362 1
 4 14 8 2836.54 384.861 8
 -4 -14 8 2660.16 462.079 4
 -4 -14 -8 2817.15 349.182 7
 -4 -14 -10 20387.9 1068.81 5
 4 14 -10 20095.3 1089.74 5
 -4 -14 10 19061.7 1173.58 4
 4 14 -10 19665.3 1254.44 1
 4 14 -10 19112.8 1220.25 8
 4 14 10 20919.9 1131.98 8
 4 14 10 19920.9 1231.6 1
 -4 -14 -10 19252.8 1113.4 7
 -4 14 -12 575.139 557.662 2
 -4 -14 -12 886.286 295.56 5
 4 14 -12 991.766 505.162 8
 4 14 12 1176.6 333.215 8
 -4 14 -12 831.6 326.332 8
 -4 -14 12 345.918 352.585 4
 4 14 12 614.135 461.159 1
 -4 -14 -12 970.625 328.307 7
 4 -14 12 489.854 557.581 3
 4 14 -12 1318.06 533.056 1
 -4 14 -14 1432.65 562.358 5
 -4 14 -14 2263.45 637.126 2
 -4 -14 -14 1806.53 355.439 5
 4 14 14 2361.5 554.442 1
 4 14 -14 2666.53 396.578 5
 4 14 -14 1516.18 562.019 8
 4 14 14 2098.59 363.671 8
 -4 14 -14 1546.68 365.375 8
 -4 -14 14 668.035 358.46 4
 -4 -14 -14 1904.18 438.394 7
 4 14 -14 1899.45 571.342 1
 4 -14 14 1336.29 616.44 3
 -4 14 -16 1982.62 695.517 5
 -4 -14 -16 2070.86 476.521 5
 -4 14 -16 1803.66 763.511 2
 4 14 -16 3740.73 836.893 8
 -4 14 -16 2334.4 471.317 8
 4 14 16 2215.62 421.682 8
 -4 -14 16 2230.57 469.067 4
 4 14 -16 1078.1 617.166 1
 4 -14 18 7645.38 940.746 3
 -4 14 -18 8934.87 845.112 5
 -4 -14 -18 8858.6 703.125 5
 -4 14 -18 8782.89 950.128 2
 4 14 -18 9115.23 757.484 5
 -4 14 -18 7404.94 636.6 8
 -4 -14 18 7631.62 613.645 4
 4 14 -18 6911.07 990.684 8
 4 14 -18 7867.52 890.438 1
 4 14 18 10055.8 901.538 6
 4 -14 20 5177.11 879.996 3
 -4 -14 20 4576.21 469.889 4
 -4 14 -20 4607.85 710.563 5
 -4 -14 -20 5268.94 614.357 5
 4 14 -20 4872.54 666.66 5
 -4 14 -20 4473.28 825.61 2
 4 14 -20 3260.95 842.003 1
 -4 14 -22 26421.2 1581.68 5
 -4 -14 -22 24452.5 1535.98 5
 4 14 -22 27569.1 1592.23 5
 4 14 -22 23176.7 1728.72 1
 4 -14 22 24209.7 1739.87 3
 4 -14 22 24924.4 1536.23 6
 4 -14 24 417.444 791.135 3
 -4 14 -24 312.143 581.522 5
 -4 -14 -24 102.77 608.511 5
 4 14 -24 -147.834 658.023 5
 -4 14 -24 258.322 710.496 2
 4 14 -24 773.063 940.596 1
 4 -14 24 -290.342 575.045 6
 4 -14 26 429.231 661.411 6
 -4 -14 -26 645.619 672.282 5
 4 14 -26 -40.7998 685.886 5
 -4 14 -26 43.1861 716.532 2
 4 14 -26 -632.86 1016.02 1
 4 -14 28 -290.531 941.969 3
 -4 14 -28 71.6328 590.252 5
 -4 -14 -28 251.151 721.63 5
 4 14 -28 44.7274 743.04 5
 4 -14 30 6182.44 895.773 6
 4 -14 30 6621.88 1205.03 3
 -4 14 -30 4991.25 825.684 5
 -4 14 -30 8439.05 952.357 2
 -4 -16 0 232085 11400.6 7
 4 16 -4 1407.89 540.376 1
 4 16 -4 2207.92 443.984 8
 4 16 4 2158.8 387.346 8
 -4 -16 4 1142.53 387.517 7
 -4 -16 4 3226.47 570.466 4
 -4 -16 -4 2145.53 373.384 7
 4 16 4 3138.16 584.43 1
 -4 -16 4 1668.32 226.468 3
 -4 -16 6 122.861 259.544 3
 4 16 6 272.022 469.314 1
 -4 -16 6 351.535 328.511 7
 4 16 -6 736.971 536.746 1
 4 16 6 397.747 351.288 8
 4 16 -6 -114.676 405.788 8
 -4 -16 6 741.401 479.667 4
 -4 -16 -6 431.013 283.75 7
 4 16 -8 8807.23 531.528 5
 -4 -16 -8 7964.95 516.417 5
 4 16 -8 8539.27 809.813 1
 4 16 8 9808.63 659.109 8
 -4 -16 8 9296.31 750.595 4
 4 16 8 9336.42 807.788 1
 -4 -16 8 8459.21 662.403 7
 -4 -16 -8 9377.86 646.872 7
 4 16 -8 10610.4 741.228 8
 -4 -16 10 395.238 408.235 4
 4 16 -10 365.152 509.315 1
 4 16 10 -93.4427 501.161 1
 -4 -16 -10 431.666 254.279 5
 4 16 -10 522.178 241.331 5
 4 16 10 183.166 328.685 8
 -4 -16 10 933.261 388.359 7
 -4 -16 -10 736.91 328.788 7
 4 16 -10 51.9197 419.039 8
 -4 16 -12 8764.7 866.894 2
 -4 -16 -12 8161.54 587.496 5
 4 16 -12 9069.13 846.528 1
 4 16 -12 7163.52 728.431 8
 4 16 12 8090.68 634.292 8
 4 16 12 8715.06 786.869 1
 -4 -16 12 8377.25 697.873 4
 -4 16 -12 9056.32 644.521 8
 -4 -16 -12 8841.77 662.913 7
 4 16 -16 -444.701 665.241 1
 -4 16 -16 638.165 630.33 5
 -4 -16 -16 378.496 424.843 5
 -4 16 -16 932.237 713.365 2
 4 16 -16 539.647 607.266 8
 4 16 -16 -160.017 389.386 5
 4 16 16 150.505 363.076 8
 -4 16 -16 652.724 410.659 8
 -4 -16 16 231.421 383.222 4
 4 -16 16 1005.06 675.493 3
 4 16 -18 910.285 711.278 1
 -4 16 -18 450.283 426.996 8
 -4 16 -18 588.326 655.208 5
 -4 -16 -18 418.561 474.12 5
 4 16 -18 127.095 704.895 8
 -4 16 -18 -173.188 700.108 2
 -4 -16 18 50.2513 356.837 4
 4 16 -18 589.444 447.731 5
 4 -16 18 -95.7109 701.034 3
 -4 16 -20 32551.7 1983.62 5
 4 16 -20 38688.7 1904.5 5
 -4 -16 -20 32791 1895.81 5
 -4 16 -20 35569.9 2073.62 2
 4 16 -20 33999.4 2048.03 1
 -4 -16 20 29792.7 1811.08 4
 4 16 -20 31278 2141.04 8
 4 -16 20 30076.5 2063.91 3
 4 -16 22 517.482 771.301 3
 -4 16 -22 949.739 640.15 5
 -4 -16 -22 546.078 585.106 5
 4 16 -22 206.398 1096.94 8
 -4 -16 22 229.11 339.504 4
 4 16 -22 1648.24 595.161 5
 -4 16 -22 223.89 784.814 2
 4 -16 22 857.255 566.096 6
 4 16 -22 649.932 807.777 1
 4 -16 24 3002.22 972.923 3
 -4 -16 -24 4991.68 775.138 5
 -4 -16 24 4025.47 495.221 4
 4 -16 24 3662.13 739.933 6
 4 16 -26 -587.674 678.893 5
 -4 -16 -26 40.2707 700.363 5
 4 16 -26 -329.195 942.477 1
 4 -16 28 4350.6 809.923 6
 4 -16 28 1904.4 1000.66 3
 -4 16 -28 3947.56 748.771 5
 4 16 -28 4150.29 817.5 5
 -4 -16 -28 3805.65 854.748 5
 4 -16 30 -1710.08 813.019 6
 4 -16 30 -1319.71 1168.07 3
 -4 16 -30 -317.154 685.441 5
 -4 16 -30 -1155.08 840.2 2
 4 18 0 -513.72 387.079 8
 4 18 0 -108.164 593.454 1
 -4 -18 0 63.0628 347.496 7
 4 18 -2 50561.4 2786.94 1
 4 18 2 50256.8 2768.84 1
 4 18 2 50043.1 2639.29 8
 4 18 -2 51116.5 2653.93 8
 -4 -18 2 51202.1 2635.47 7
 -4 -18 -2 49738.5 2625.13 7
 4 18 4 -204.184 529.867 1
 4 18 -4 -437.696 586.462 1
 -4 -18 -4 -80.8701 321.064 7
 4 18 -4 -600.255 434.499 8
 4 18 4 105.654 360.892 8
 -4 -18 4 -326.393 396.436 7
 -4 -18 4 -572.842 511.837 4
 -4 -18 6 473.773 488.186 4
 4 18 -6 401.473 558.574 1
 4 18 6 1640.94 538.729 1
 -4 -18 6 1069.9 395.123 7
 4 18 -6 1261.35 450.521 8
 4 18 6 541.839 375.724 8
 -4 -18 -6 976.351 361.231 7
 -4 -18 8 460.145 404.664 7
 4 18 -8 -36.4641 613.608 1
 4 18 -8 1332.78 473.233 8
 4 18 8 1206.84 384.152 8
 -4 -18 8 808.704 506.814 4
 -4 -18 -8 793.284 351.183 7
 4 18 8 1368.03 581.625 1
 4 18 10 10974.7 979.562 1
 4 18 -10 10976.3 1015.39 1
 4 18 -10 10678.6 864.778 8
 -4 -18 10 9844.94 902.697 4
 4 18 10 10781.4 785.589 8
 -4 -18 -10 12239.9 815.396 7
 -4 -18 10 11106 823.793 7
 4 18 -12 -432.103 540.004 8
 4 18 -12 -495.201 633.666 1
 -4 18 -12 -358.303 646.301 2
 -4 -18 12 493.974 414.664 7
 4 18 12 20.606 385.481 8
 -4 18 -12 392.196 386.149 8
 -4 -18 12 290.739 462.06 4
 4 18 12 151.986 574.249 1
 -4 -18 -12 25.9164 414.266 7
 4 18 -14 2687.94 702.68 1
 4 18 -14 2001.3 552.699 8
 4 18 14 2549.26 454.939 8
 -4 18 -14 2868.87 514.614 8
 -4 -18 14 2356.84 492.055 4
 -4 -18 14 2395.74 502.877 7
 -4 -18 -14 3436.87 623.07 7
 -4 18 -14 4501.41 789.133 2
 4 18 -16 496.035 690.349 1
 -4 18 -16 -224.454 754.613 2
 4 18 -16 382.065 588.391 8
 -4 18 -16 303.686 449.62 8
 -4 -18 16 391.42 446.906 4
 4 18 16 -274.666 400.995 8
 -4 -18 16 -294.848 466.088 7
 4 -18 16 649.497 800.763 3
 -4 18 -18 14441.4 1283.54 5
 -4 18 -18 18300.3 1367.99 2
 4 18 -18 17662.7 1313.64 1
 4 18 -18 16551.1 1226.62 8
 -4 18 -18 19130 1090.29 8
 -4 -18 18 15753.5 1071.63 4
 -4 -18 18 14354.7 1053.21 7
 4 -18 18 12853.1 1311.38 3
 4 18 -20 4446.75 887.604 1
 -4 18 -20 3503.62 757.851 5
 -4 18 -20 3862.97 907.679 2
 4 18 -20 3757.88 853.771 8
 -4 -18 20 3206.7 499.848 4
 4 -18 20 2573.38 789.612 3
 4 -18 24 792.61 952.988 3
 4 18 -24 264.945 907.95 1
 -4 18 -24 -628.454 692.418 5
 4 18 -24 1298.3 1193.51 8
 -4 18 -24 380.334 831.715 2
 -4 -18 24 356.776 376.626 4
 4 -18 24 106.852 655.831 6
 4 -18 26 407.402 834.918 3
 4 18 -26 -56.8551 960.821 1
 -4 -18 26 -571.872 391.076 4
 4 -18 28 41.5078 740.71 6
 4 -18 28 787.198 944.017 3
 -4 18 -28 42.4378 682.206 5
 -4 18 -28 -234.148 766.537 2
 4 20 0 25343 1644.23 1
 4 20 0 25732.5 1462.25 8
 -4 -20 0 24333.3 1445.52 7
 4 20 2 -724.367 675.125 1
 4 20 -2 -396.253 477.536 8
 4 20 2 -232.829 443.212 8
 -4 -20 2 -281.044 429.773 7
 -4 -20 -2 -403.033 415.363 7
 4 20 -2 -920.22 732.066 1
 4 20 4 8091.86 714.194 8
 4 20 4 8818.81 919.008 1
 4 20 -4 6756.42 922.723 1
 -4 -20 4 8257.58 732.422 7
 -4 -20 -4 8461.25 697.237 7
 4 20 -6 -614.338 524.589 8
 4 20 6 -182.198 442.749 8
 -4 -20 6 -289.329 448.712 7
 -4 -20 6 -1150.83 615.47 4
 -4 -20 -6 -369.059 426.133 7
 4 20 8 7016.19 873.477 1
 4 20 -8 9127.91 783.56 8
 4 20 8 8388.37 688.46 8
 4 20 -8 7488.24 945.044 1
 -4 -20 8 9045.37 732.684 7
 -4 -20 -8 9319.23 700.962 7
 -4 -20 8 10007.3 895.956 4
 -4 -20 10 211.976 538.375 4
 4 20 10 719.946 415.782 8
 4 20 -10 124.642 699.446 1
 4 20 -10 -372.583 494.299 8
 -4 -20 10 227.521 407.78 7
 -4 -20 -10 464.494 428.361 7
 4 20 10 517.726 585.414 1
 4 20 -12 8746.32 939.958 1
 4 20 12 7892.86 680.897 8
 -4 -20 12 8072.39 779.487 4
 4 20 12 8876.69 879.405 1
 -4 -20 -12 8137.89 753.582 7
 4 20 -12 9329.52 820.557 8
 -4 -20 12 6755.26 688.462 7
 4 20 -16 -223.252 780.789 1
 -4 20 -16 2164.92 820.941 2
 4 20 16 584.785 454.013 8
 -4 20 -16 767.458 488.538 8
 -4 -20 16 213.436 502.177 4
 -4 -20 16 731.524 485.534 7
 4 20 -16 1070.24 637.785 8
 4 20 -18 1073.18 792.557 1
 4 20 -18 1199.47 721.237 8
 -4 20 -18 1057.86 834.117 2
 -4 20 -18 426.545 511.284 8
 -4 -20 18 665.648 451.872 4
 -4 -20 18 1140.93 503.019 7
 4 -20 18 1318.51 972.494 3
 -4 20 -22 909.992 806.422 5
 4 20 -22 623.992 907.683 1
 4 20 -22 597.422 848.991 8
 -4 20 -22 295.962 836.939 2
 -4 -20 22 -117.271 438.613 4
 -4 -20 22 758.303 551.137 7
 4 -20 22 542.258 621.296 6
 4 -20 22 1031.5 878.715 3
 -4 20 -24 2390.77 844.322 2
 4 20 -24 1715.9 995.987 1
 4 20 -24 3344.22 1090.54 8
 -4 -20 24 2520.5 457.674 4
 -4 -20 24 1695.45 606.882 7
 4 -20 24 2062.06 747.181 6
 4 -20 26 -540.699 897.716 3
 4 20 -26 386.853 1236.69 8
 4 20 -26 -1236.88 1002.84 1
 -4 20 -26 980.138 747.107 5
 -4 -20 26 334.458 566.602 7
 4 22 0 -333.257 444.702 8
 4 22 0 630.267 683.081 1
 -4 -22 0 397.258 421.714 7
 4 22 -2 9120.19 784.97 8
 4 22 2 9520.25 768.405 8
 4 22 2 8963.16 974.621 1
 -4 -22 2 9122.21 746.597 7
 -4 -22 -2 9557.66 755.254 7
 4 22 -2 9613.14 1016.78 1
 -4 -22 4 -438.291 458.485 7
 4 22 -4 -384.507 492.914 8
 4 22 4 398.501 476.977 8
 4 22 4 460.6 677.86 1
 -4 -22 -4 -76.0686 397.08 7
 4 22 -4 306.309 700.427 1
 4 22 6 335.324 673.866 1
 4 22 -6 1731.31 534.525 8
 4 22 6 979.306 461.351 8
 -4 -22 6 887.023 677.965 4
 4 22 -6 310.288 738.191 1
 -4 -22 6 1018.77 484.713 7
 -4 -22 -6 1358.25 454.364 7
 4 22 8 300.322 661.758 1
 4 22 -8 265.012 469.311 8
 4 22 8 -121.781 446.954 8
 4 22 -8 44.5524 755.676 1
 -4 -22 8 -290.244 467.598 7
 -4 -22 8 -243.144 682.964 4
 -4 -22 -8 -133.65 421.711 7
 4 22 -12 551.943 778.399 1
 4 22 12 397.467 501.096 8
 -4 -22 12 671.311 600.684 4
 4 22 -12 477.317 540.767 8
 -4 -22 12 249.897 455.526 7
 4 22 12 -188.937 651.933 1
 -4 -22 -12 598.139 518.287 7
 -4 -22 14 3405.13 571.103 7
 4 22 -14 3051.8 655.613 8
 -4 22 -14 5713.5 892.083 2
 4 22 -14 5275.12 931.125 1
 4 22 14 3668.87 575.107 8
 -4 22 -14 4367.13 600.306 8
 -4 -22 14 5352.53 713.469 4
 -4 -22 -14 5574.58 823.158 7
 -4 22 -16 342.394 781.821 2
 4 22 -16 -242.608 833.399 1
 4 22 16 230.819 494.082 8
 -4 22 -16 441.589 521.645 8
 -4 -22 16 -369.152 556.026 4
 -4 -22 16 -561.192 537.866 7
 4 22 -16 671.658 615.405 8
 4 22 -18 7718.71 1113.41 1
 -4 22 -18 8395.52 794.604 8
 -4 22 -18 8841.61 1083.75 2
 4 22 -18 5094.62 831.247 8
 -4 -22 18 8786.64 793.559 4
 -4 -22 18 8165.17 780.935 7
 4 22 -20 -735.99 947.783 1
 4 22 -20 507.183 763.709 8
 -4 22 -20 658.167 833.238 2
 -4 -22 20 -227.838 479.958 4
 -4 -22 20 -348.864 570.508 7
 4 -22 20 -262.597 929.775 3
 -4 22 -22 4287.87 966.249 5
 4 22 -22 6080.09 1042.4 1
 -4 22 -22 4708.48 973.011 2
 -4 -22 22 5314.83 693.442 7
 4 -22 22 5330.49 1031.1 3
 4 -22 22 4805.75 831.888 6
 4 24 -2 138.698 746.648 1
 4 24 -2 169.103 510.835 8
 4 24 2 829.034 501.75 8
 4 24 -4 745.548 793.16 1
 4 24 -4 1564.24 553.454 8
 4 24 4 1280.52 539.417 8
 -4 -24 4 1093.43 498.472 7
 -4 -24 -4 922.056 463.088 7
 4 24 4 727.251 700.974 1
 4 24 -6 -520.961 797.177 1
 4 24 6 46.0468 702.597 1
 4 24 6 210.589 451.639 8
 4 24 -6 -209.96 543.842 8
 -4 -24 6 -84.3082 440.813 7
 -4 -24 -6 -537.337 455.972 7
 4 24 8 9492.77 991.148 1
 4 24 -8 10013.9 1108.43 1
 4 24 -8 9829.94 870.753 8
 4 24 8 9515.43 813.924 8
 -4 -24 8 10506.5 1050.09 4
 -4 -24 8 9928.33 827.75 7
 -4 -24 -8 11104.1 856.53 7
 4 24 10 1362.27 897.349 1
 4 24 -10 1291.27 571.323 8
 4 24 10 212.443 526.868 8
 -4 -24 10 -386.083 719.417 4
 -4 -24 10 464.083 498.686 7
 4 24 -10 1021.89 842.728 1
 -4 -24 12 13248.1 1101.39 4
 4 24 -12 13558.7 1269.89 1
 4 24 -12 13494.2 1021.33 8
 4 24 12 11330.9 916.077 8
 -4 -24 12 11068.5 918.408 7
 -4 -24 -12 11664.3 1039.72 7
 -4 24 -16 -201.463 856.815 2
 4 24 -16 721.915 874.985 1
 4 24 16 754.153 525.277 8
 -4 24 -16 679.349 549.037 8
 -4 -24 16 343.045 539.55 7
 -4 24 -18 258.875 871.45 2
 -4 24 -18 -186.132 587.538 8
 4 24 -20 4749.76 901.307 8
 -4 -24 20 4019.57 736.61 4
 4 24 -22 326.094 802.12 8
 -4 24 -22 422.552 892.46 2
 4 24 -22 291.112 959.498 1
 -4 -24 22 241.548 517.302 4
 -4 -24 22 -102.874 604.852 7
 4 -24 22 -664.944 741.612 6
 4 26 0 658.033 549.123 8
 4 26 0 49.6951 780.627 1
 -4 -26 0 -29.8577 497.467 7
 4 26 -2 3653.33 858.438 1
 4 26 2 4034.29 600.133 8
 4 26 -2 4499.29 651.328 8
 -4 -26 2 2992.79 577.33 7
 -4 -26 -2 3331.41 560.01 7
 4 26 2 3406.07 845.123 1
 4 26 4 -299.796 777.852 1
 4 26 -4 -1054.58 810.755 1
 4 26 4 256.048 515.899 8
 4 26 -4 -303.712 543.321 8
 -4 -26 4 -446.94 510.617 7
 -4 -26 -4 30.2729 506.352 7
 4 26 6 704.78 510.323 8
 4 26 -6 49.7662 796.823 1
 -4 -26 6 735.439 494.878 7
 4 26 6 1159.94 820.062 1
 -4 -26 -6 -378.727 531.562 7
 4 26 10 16871.6 1173.97 8
 4 26 10 18865.7 1408.38 1
 -4 -26 -10 17201.8 1258.96 7
 4 26 12 379.374 543.619 8
 -4 -26 12 -45.4704 677.213 4
 -4 -26 -12 -188.915 638.93 7
 4 26 -14 1657 682.173 8
 4 26 14 2262.54 593.288 8
 -4 -26 14 1772.19 703.072 4
 4 26 -16 -232.805 634.25 8
 4 26 16 -151.422 566.512 8
 -4 26 -16 218.822 552.691 8
 -4 -26 16 1111.74 673.988 4
 -4 -26 16 -165.039 533.612 7
 4 26 -16 -219.367 884.085 1
 4 26 -18 1413.14 741.574 8
 -4 26 -18 2101.38 616.97 8
 -4 -26 18 847.335 623.079 4
 4 26 -18 1071.86 927.81 1
 -4 -26 18 3328.35 638.394 7
 -4 -26 20 -593.455 634.091 4
 4 26 -20 117.064 992.903 1
 -4 -26 20 -523.716 634.585 7
 4 26 -20 216.038 759.582 8
 4 28 -2 -497.785 568.309 8
 4 28 -4 222.843 569.489 8
 4 28 -6 -699.4 874.829 1
 4 28 -6 -263.367 607.738 8
 -4 -28 6 -451.111 542.04 7
 4 28 -8 4279.21 985.053 1
 4 28 -8 3309.33 682.419 8
 -4 -28 8 5243.21 961.82 4
 -4 -28 8 3200.59 604.636 7
 4 28 -10 321.639 834.469 1
 4 28 -10 141.511 601.616 8
 -4 -28 10 320.6 507.315 7
 -4 -28 10 -504.665 856.007 4
 4 28 -12 8200.08 1112.1 1
 4 28 -12 7187.08 894.334 8
 -4 -28 12 9983.97 1117.01 4
 -4 -28 12 8327.69 798.791 7
 4 28 -14 726.479 861.975 1
 4 28 -14 345.113 685.863 8
 -4 -28 14 -763.52 774.687 4
 -4 -28 14 -337.267 558.821 7
 4 28 -16 361.584 654.925 8
 -4 -28 16 -316.467 728.81 4
 -4 -28 16 69.5583 564.604 7
 4 28 -16 -858.447 958.274 1
 4 30 0 -172.346 825.585 1
 4 30 0 -730.983 555.54 8
 -4 -30 0 34.5479 554.045 7
 4 30 -2 1939.48 893.926 1
 4 30 -2 2348.41 662.489 8
 4 30 2 404.071 810.655 1
 4 30 2 1846.89 635.409 8
 -4 -30 2 1748.18 603.44 7
 -4 -30 -2 990.21 569.644 7
 -4 -30 4 607.124 544.512 7
 4 30 4 -1100.9 788.544 1
 4 30 -4 33.2598 558.376 8
 4 30 4 32.1992 556.484 8
 4 30 -4 -283.352 868.717 1
 -4 -30 -4 -479.974 565.1 7
 4 30 -6 514.538 609.467 8
 4 30 -6 342.267 871.833 1
 4 30 6 -421.349 575.887 8
 4 30 6 351.107 828.883 1
 -4 -30 6 -34.3719 542.45 7
 -4 -30 -6 1378.42 628.755 7
 4 30 -8 456.575 909.611 1
 4 30 -8 35.5185 646.096 8
 4 30 8 -32.7839 587.046 8
 4 30 8 180.576 774.217 1
 -4 -30 8 53.8319 788.395 4
 -4 -30 8 -382.244 548.231 7
 -4 -30 -8 786.571 656.166 7
 4 30 -10 5527.68 794.338 8
 4 30 -10 4082.61 1031 1
 4 30 10 4616.65 714.07 8
 -4 -30 10 6778.85 1032.26 4
 -4 -30 10 4806.63 704.784 7
 -4 -30 -10 6072.79 924.386 7
 4 30 -12 -1101.25 1000.81 1
 4 30 -12 -651.834 687.894 8
 4 30 12 169.194 616.806 8
 -4 -30 12 -1640.56 888.849 4
 -4 -30 12 -351.266 630.28 7
 4 32 0 2433.12 670.675 8
 4 32 0 1837.71 989.516 1
 -4 -32 0 901.404 649.507 7
 4 32 2 -1599.89 962.297 1
 4 32 -2 -1033.11 950.368 1
 4 32 -2 546.639 785.046 8
 4 32 2 -303.426 631.496 8
 -4 -32 2 36.7006 583.441 7
 -4 -32 -2 -467.543 616.669 7
 4 32 4 61.9812 876.211 1
 5 1 7 57787.6 3010.46 3
 5 -1 11 1534.29 433.952 3
 5 1 11 1805.66 430.34 3
 -5 1 -11 2267.14 366.655 5
 -5 -1 -11 1857.24 327.027 5
 -5 1 -11 1397.5 413.445 2
 -5 1 -13 4914.48 499.695 5
 -5 -1 -13 6197.77 496.003 5
 -5 1 -13 5951.28 609.974 2
 -5 -1 -13 6718.71 612.424 2
 5 -1 13 5533.44 626.44 3
 5 1 13 7132.24 647.983 3
 -5 1 -15 47058.8 2473.37 5
 -5 -1 -15 47951.3 2465.86 5
 -5 1 -15 45438.8 2551.29 2
 -5 -1 -15 47851.4 2539.87 2
 5 -1 15 50206.5 2596.79 3
 5 1 15 46941.2 2585.14 3
 5 1 15 47747.8 2466.14 6
 -5 1 -17 70360.3 3422.91 5
 -5 -1 -17 65999 3407.02 5
 -5 1 -17 68325.3 3502.5 2
 -5 -1 -17 67877.5 3490.04 2
 5 -1 17 68354.5 3554.24 3
 5 1 17 70524.8 3553.86 3
 5 -1 17 63118 3404.5 6
 5 1 17 63689.6 3412.47 6
 5 1 19 4931.69 555.671 6
 5 -1 19 4615.65 718.256 3
 5 1 19 3565.91 755.134 3
 -5 1 -19 4364.36 509.334 5
 -5 -1 -19 4538.23 502.171 5
 -5 1 -19 4724.58 641.555 2
 -5 -1 -19 5680.5 633.172 2
 5 -1 19 4491.47 535 6
 5 -1 21 665.461 504.018 6
 5 1 21 300.468 533.308 6
 5 -1 21 -330.456 860.862 3
 5 1 21 657.178 777.369 3
 -5 1 -21 95.975 409.524 5
 -5 -1 -21 406.284 423.995 5
 -5 1 -21 673.826 664.875 2
 -5 -1 -21 820.946 545.433 2
 5 -1 23 2455.08 618.672 6
 5 1 23 2798.06 587.697 6
 -5 1 -23 4413.11 652.202 5
 5 1 23 2811.97 822.326 3
 -5 -1 -23 3916.44 551.154 5
 -5 1 -23 2486.54 698.891 2
 -5 -1 -23 3852.29 642.492 2
 5 -1 25 3188.03 876.673 3
 5 -1 27 6282.33 793.716 6
 5 1 27 6139.21 815.986 6
 5 -1 27 6809.52 989.83 3
 -5 1 -27 5328.65 662.363 5
 -5 -1 -27 5878.6 664.066 5
 -5 1 -27 3984.09 726.728 2
 -5 -1 -27 4120.01 710.562 2
 5 1 29 1633.81 783.162 6
 -5 -1 -29 1086.7 601.034 2
 5 -1 31 689.583 753.912 6
 5 1 31 362.839 799.048 6
 5 -1 31 -236.712 956.664 3
 -5 1 -31 67.0198 536.381 5
 -5 -1 -31 -338.876 558.462 5
 -5 1 -31 -531.305 582.653 2
 -5 -1 -31 345.041 613.661 2
 5 -1 33 1522.41 809.374 6
 5 1 33 49.5168 790.716 6
 -5 1 -33 641.284 589.226 5
 -5 -1 -33 435.757 610.123 5
 -5 1 -33 363.824 613.385 2
 -5 -1 -33 246.777 621.076 2
 -5 -3 -7 1726.21 323.866 5
 -5 -3 -7 2398.37 348.068 2
 5 3 7 1728.25 381.176 3
 -5 3 -9 17287.4 1038.04 5
 -5 -3 -9 16804.8 955.929 5
 -5 -3 -9 16596.5 1005.15 2
 5 3 9 18273.5 1035.65 3
 5 -3 11 1275.66 430.033 3
 -5 3 -11 90.4135 319.999 5
 -5 3 -11 507.658 428.46 2
 5 3 11 541.995 175.26 1
 -5 3 -13 36566.5 1717.24 5
 -5 -3 -13 35069.9 1650.46 5
 -5 3 -13 34273.8 1789.8 2
 -5 -3 -13 36698.2 1736.47 2
 5 3 13 28063.2 1545.63 1
 -5 -3 -13 28227 1526.9 7
 5 -3 13 40922.9 1840.41 3
 5 3 13 37501.7 1784.1 3
 -5 3 -15 68175.6 3423.42 5
 -5 -3 -15 67455.4 3387.54 5
 -5 3 -15 72440 3506.87 2
 -5 -3 -15 69845.6 3460.45 2
 5 3 15 70435.5 3402.97 6
 -5 3 -15 63110.3 3276.17 8
 5 -3 15 71380.4 3559.01 3
 5 3 15 72588.6 3518.51 3
 -5 3 -17 14869.8 955.514 5
 -5 -3 -17 14401.9 923.702 5
 -5 3 -17 15710.5 1061.35 2
 -5 -3 -17 13538.2 996.871 2
 5 -3 17 16060.7 1130.5 3
 5 3 17 16078.8 1098.64 3
 5 3 17 15500.6 961.514 6
 5 3 19 5123.21 581.682 6
 5 -3 19 4600.25 746.276 3
 5 3 19 4254.04 762.245 3
 -5 -3 -19 5366.58 522.99 5
 -5 3 -19 4138.98 506.048 5
 -5 3 -19 4130.28 656.236 2
 -5 -3 -19 5155.46 615.891 2
 5 -3 19 4028.55 523.073 6
 5 -3 23 5084.1 646.154 6
 5 3 23 5635.47 704.286 6
 5 -3 23 5514.06 910.517 3
 -5 3 -23 5083.86 585.164 5
 -5 -3 -23 4865.23 583.352 5
 -5 3 -23 4477.84 714.188 2
 -5 -3 -23 5556.09 666.946 2
 5 -3 27 2719.69 701.63 6
 5 3 27 2690.5 731.483 6
 5 -3 27 2282.14 870.462 3
 -5 3 -27 3588.87 552.766 5
 -5 -3 -27 2870.91 584.789 5
 -5 3 -27 2743.57 660.154 2
 -5 -3 -27 2518.84 603.618 2
 5 3 29 -558.372 821.089 6
 -5 -3 -29 942.164 618.766 2
 5 -3 31 -547.412 690.452 6
 5 -3 31 529.94 944.04 3
 -5 3 -31 -199.318 543.341 5
 -5 -3 -31 -451.988 566.301 5
 -5 3 -31 -784.969 607.538 2
 -5 -3 -33 844.647 643.767 2
 5 -3 33 543.526 740.612 6
 5 3 33 1348.05 843.954 6
 5 -3 33 62.4838 948.302 3
 -5 3 -33 387.995 625.825 5
 -5 -3 -33 1199.35 660.931 5
 -5 3 -33 1604.75 662.551 2
 -5 -5 -5 33516.7 1711.07 4
 5 5 9 -63.5856 336.44 3
 -5 -5 -9 130.409 241.805 5
 -5 -5 -9 238.295 303.002 2
 -5 -5 -9 275.949 134.264 4
 5 5 9 51.0008 215.872 1
 5 -5 9 66.2616 419.565 3
 5 5 11 2378.76 298.369 1
 -5 5 -11 2765.38 421.243 5
 -5 5 -11 1967.81 477.084 2
 -5 -5 -11 2625.37 226.528 4
 5 -5 11 2535.29 495.722 3
 -5 5 -13 36401 1987.55 5
 -5 -5 -13 38346.9 1906.82 5
 -5 5 -13 36049.5 2054.24 2
 -5 -5 -13 35874.2 1965.26 2
 5 5 13 34674.5 1856.55 1
 -5 -5 -13 37719.4 1836.41 4
 -5 -5 -13 34634.3 1817.78 7
 5 -5 13 40415.8 2097.61 3
 5 5 13 40657.7 2026.08 3
 5 5 13 37436.4 1915.24 6
 -5 5 -15 18738.4 1155.93 5
 -5 -5 -15 20968.3 1091.44 5
 -5 5 -15 18942.3 1250.43 2
 -5 -5 -15 19656.7 1159.47 2
 -5 -5 -15 17113.2 974.647 4
 5 5 15 18517.5 1021.54 1
 -5 5 -15 20439.1 991.743 8
 -5 -5 -15 18324.8 968.777 7
 5 -5 15 19058 1290.16 3
 5 5 15 17685.9 1219.38 3
 5 5 15 20491.9 1124.44 6
 -5 5 -17 16762.8 1067.4 5
 -5 -5 -17 18141.8 1029.9 5
 -5 5 -17 15364.3 1175.31 2
 -5 -5 -17 16669.7 1078.38 2
 5 -5 17 18575.2 1237.97 3
 5 5 17 16861.9 1070.53 6
 5 5 19 1607.53 475.602 6
 5 -5 19 893.168 650.771 3
 -5 5 -19 428.922 423.439 5
 -5 -5 -19 1393.78 401.42 5
 -5 5 -19 929.959 573.068 2
 -5 -5 -19 1845.77 475.968 2
 5 -5 19 1445.78 461.888 6
 5 5 21 -429.775 542.345 6
 5 -5 21 -1433.19 829.39 3
 -5 5 -21 -756.36 476.287 5
 -5 -5 -21 -235.84 400.365 5
 -5 5 -21 -284.815 634.795 2
 -5 -5 -21 976.654 481.351 2
 5 -5 21 -715.596 507.459 6
 5 5 23 6123.43 771.91 6
 5 -5 23 6985.86 944.592 3
 -5 5 -23 7646.39 692.012 5
 -5 -5 -23 6661.84 704.072 2
 -5 -5 -23 5325.41 623.844 5
 -5 5 -23 6710.83 843.527 2
 5 -5 23 6668.46 723.474 6
 5 -5 25 5680.47 778.541 6
 5 5 25 6614.52 858.533 6
 5 -5 25 3692.95 924.812 3
 -5 5 -25 5582.09 669.176 5
 -5 -5 -25 7182.16 692.183 5
 -5 -5 -25 6515.74 712.314 2
 -5 5 -25 5880.85 799.259 2
 5 -5 27 3594.05 712.721 6
 5 5 27 3280.28 754.129 6
 5 -5 27 1412.04 905.136 3
 -5 5 -27 1285.21 519.674 5
 -5 -5 -27 2395.52 582.115 5
 -5 5 -27 2218.81 657.541 2
 -5 -5 -27 2458.35 605.45 2
 5 5 29 763.27 779.756 6
 5 -5 29 -776.671 879.09 3
 -5 5 -29 31.4038 523.811 5
 -5 -5 -29 371.228 553.826 2
 5 -5 31 -617.939 723.349 6
 5 -5 31 -880.696 855.582 3
 -5 5 -31 -198.121 553.808 5
 -5 -5 -31 -606.826 641.521 5
 -5 5 -31 600.163 670.107 2
 5 -5 33 2175.31 808.024 6
 -5 -5 -33 2141.55 694.28 2
 5 5 33 1714.57 862.296 6
 5 -5 33 1117.77 1051.71 3
 -5 5 -33 1358.29 648.084 5
 -5 -5 -33 1741.43 673.934 5
 -5 5 -33 2429.8 702.465 2
 5 7 1 2043.19 403.955 8
 -5 -7 -1 1900.94 215.52 4
 5 7 1 1432.47 267.909 1
 5 7 3 15311.4 850.679 1
 5 7 3 13856.6 900.867 8
 -5 -7 -3 14506.2 816.417 4
 5 7 5 63929.9 3217.06 1
 -5 -7 -7 9696.64 603.312 5
 -5 -7 -7 9791.2 620.045 2
 5 7 7 8737.54 597.247 1
 5 7 7 8585.54 609.307 8
 -5 -7 -7 9231.75 550.658 4
 5 7 7 8752.85 650.984 3
 -5 -7 -9 17277.7 1013.53 5
 -5 -7 -9 19520.7 1064.53 2
 -5 -7 -9 19404.4 996.166 4
 5 7 9 18588.8 1041.24 1
 5 7 9 18779.5 1034.61 8
 5 7 9 17785.1 1092.14 3
 -5 7 -11 2060.3 448.92 5
 -5 7 -11 2948.39 538.063 2
 5 7 11 1804.7 335.253 1
 5 7 11 1866.25 289.932 8
 -5 -7 -11 2073.88 360.918 2
 -5 -7 -11 2079.22 229.693 4
 -5 -7 -11 1524.4 222.177 7
 5 -7 11 1119.04 484.155 3
 5 7 11 1709.86 288.298 6
 -5 7 -13 19593.9 1157.1 5
 -5 -7 -13 18254.2 1015.17 5
 -5 7 -13 20324.5 1212.46 2
 5 7 13 17779.8 976.868 8
 5 7 13 17972.5 1013.41 1
 -5 -7 -13 17125.5 951.325 4
 -5 -7 -13 17867.1 946.082 7
 -5 7 -15 32537.5 1893.92 5
 -5 -7 -15 34505.8 1804.89 5
 -5 7 -15 31216 1967.77 2
 -5 -7 -15 33958.2 1838.9 2
 5 7 15 34465.3 1738.13 8
 -5 7 -15 35119.5 1743.54 8
 -5 -7 -15 32934 1727.26 4
 5 7 15 35043.3 1796.66 1
 -5 -7 -15 34972.7 1731.06 7
 5 -7 15 34575.4 2010.48 3
 5 7 15 32196 1828.24 6
 5 7 17 5012.08 554.879 6
 5 -7 17 3571.68 687.921 3
 -5 7 -17 5125.95 586.694 5
 -5 -7 -17 5073.6 472.396 5
 -5 7 -17 6537.06 739.467 2
 -5 -7 -17 4244.28 532.994 2
 5 7 19 3278.34 567.809 6
 5 -7 19 2530.88 705.473 3
 -5 7 -19 3282.03 548.832 5
 -5 -7 -19 3121.47 439.969 5
 -5 7 -19 3676.02 691.654 2
 -5 -7 -19 3108.17 492.244 2
 5 7 21 594.902 522.835 6
 5 -7 21 -357.537 678.685 3
 -5 7 -21 -196.673 487.378 5
 -5 -7 -21 -47.1988 402.355 5
 -5 7 -21 -337.733 615.943 2
 -5 -7 -21 -106.755 448.669 2
 5 -7 21 -471.333 484.703 6
 5 7 23 5829.19 752.867 6
 5 -7 23 5943.82 956.168 3
 -5 7 -23 6084.84 674.276 5
 -5 -7 -23 7193.76 662.606 5
 -5 7 -23 6137.88 835.214 2
 5 -7 23 5693.51 679.779 6
 -5 -7 -23 6140.03 662.085 2
 5 -7 25 5340.53 718.77 6
 5 7 25 6612.06 844.679 6
 5 -7 25 6447.96 976.881 3
 -5 -7 -25 7331.24 709.228 5
 -5 7 -25 5858.99 710.036 5
 -5 -7 -25 6954.81 717.818 2
 -5 7 -25 6829.4 855.088 2
 -5 -7 -27 2393.56 620.319 2
 5 -7 27 2777.66 708.553 6
 5 7 27 3279.28 863.729 6
 -5 -7 -27 3216.62 626.368 5
 -5 7 -27 3601.71 776.203 2
 -5 -7 -29 2387.84 636.516 2
 5 7 29 1270.75 828.618 6
 5 -7 29 1913.85 936.852 3
 -5 7 -29 1031.83 566.949 5
 -5 -7 -29 1364.17 632.284 5
 5 -7 31 609.534 727.085 6
 5 -7 31 -178.447 937.255 3
 -5 -7 -31 148.751 618.123 5
 -5 7 -31 953.747 712.53 2
 5 -7 33 1675.5 768.079 6
 -5 -7 -33 953.736 671.285 2
 5 7 33 2207.74 905.866 6
 5 -7 33 563.045 1078.2 3
 -5 7 -33 528.278 634.507 5
 -5 -7 -33 1053.31 734.312 5
 -5 7 -33 425.442 622.698 2
 -5 -9 1 2872.87 315.118 4
 5 9 -1 1940.45 407.471 8
 -5 -9 -3 20230 1058 2
 5 9 -3 19122.9 1129.11 1
 5 9 3 18809.5 1118.44 1
 5 9 -3 20397.8 1203.77 8
 -5 -9 3 20439.1 1096.07 4
 -5 -9 -5 3586.43 341.244 2
 -5 -9 5 3628.59 325.887 4
 5 9 -5 2975.15 420.966 1
 5 9 -5 3337.04 547.813 8
 5 9 5 2966.56 372.855 3
 5 9 5 3494.4 405.054 1
 -5 -9 -7 54013.6 2855.28 5
 5 9 -7 53026.3 2959.16 1
 -5 -9 -7 61920.4 2871.35 2
 5 9 7 54186.1 2908.35 1
 5 9 7 55862.8 2875.26 8
 5 9 -7 59916 3077.79 8
 -5 -9 7 59758.4 2885.78 4
 -5 -9 -7 55244.4 2867.75 4
 -5 -9 -7 57297.3 2859.56 7
 5 9 7 61273.4 2911.9 3
 5 9 7 55444.1 2831.41 6
 -5 -9 -9 11281.1 723.282 5
 -5 -9 -9 13427.5 773.519 2
 5 9 9 12383.1 812.337 1
 5 9 9 13634.1 760.29 8
 -5 -9 9 13349 764.96 4
 -5 -9 -9 14272.3 770.902 4
 -5 -9 -9 13173 731.599 7
 5 9 9 11579.4 806.965 3
 5 9 9 12319.2 740.04 6
 5 9 11 530.812 299.816 6
 -5 -9 -11 503.222 219.765 7
 5 9 11 879.391 385.293 3
 -5 9 -11 437.259 439.641 2
 5 9 11 726.464 266.477 8
 5 9 11 823.38 347.376 1
 -5 -9 -11 866.143 310.287 2
 -5 -9 -11 873.682 271.356 4
 5 -9 11 863.28 497.994 3
 -5 9 -15 17818.4 1213.05 5
 -5 -9 -15 19606.5 1088.14 5
 -5 9 -15 21224.6 1318.27 2
 -5 -9 -15 18287.3 1104.15 2
 5 9 15 18220.3 1026.18 8
 -5 9 -15 19689.9 1045.44 8
 -5 -9 -15 18630.2 1057.87 4
 5 9 15 17948.3 1117.99 1
 -5 -9 -15 20161.7 1041.36 7
 5 -9 15 17810.4 1292.36 3
 5 9 15 18214.5 1119.06 6
 -5 9 -17 13069.7 962.75 5
 -5 -9 -17 14940.6 870.183 5
 -5 9 -17 13673.5 1094.37 2
 -5 -9 -17 12521.5 870.959 2
 5 -9 17 14167.8 1122.12 3
 5 9 17 12477 904.504 6
 5 9 21 64.4149 551.902 6
 5 -9 21 92.7448 654.422 3
 -5 9 -21 -61.7708 518.593 5
 -5 -9 -21 358.233 416.875 5
 -5 9 -21 238.331 659.953 2
 5 -9 21 353.204 471.944 6
 -5 -9 -21 216.519 450.319 2
 -5 9 -23 2269.52 734.792 2
 -5 -9 -25 6289.02 713.337 2
 5 9 25 6663.32 858.443 6
 5 -9 25 5584.69 943.859 3
 -5 9 -25 7136.25 738.143 5
 -5 -9 -25 6560.84 707.755 5
 -5 9 -25 6388 858.729 2
 5 -9 25 6651.12 761.672 6
 5 -9 29 2471.09 759.055 6
 -5 -9 -29 2950.66 659.884 2
 5 9 29 2874.73 869.611 6
 5 -9 29 2362.54 986.517 3
 -5 9 -29 2928.11 621.314 5
 -5 -9 -29 3947.55 694.318 5
 -5 9 -29 3943.09 797.539 2
 5 -9 31 -696.239 725.817 6
 5 -9 31 848.634 940.74 3
 -5 9 -31 -346.705 593.323 5
 -5 -9 -31 -38.6003 696.726 5
 -5 9 -31 43.3145 685.391 2
 5 9 33 400.276 929.767 6
 -5 -11 1 5994.38 469.329 4
 5 11 -1 5382.73 511.816 1
 5 11 1 5374.8 511.597 1
 5 11 -1 5538.02 509.984 8
 5 11 1 6461.17 512.797 8
 -5 -11 -1 5448.47 468.278 4
 -5 -11 -3 18115.1 978.612 2
 5 11 -3 18369 1106.46 1
 5 11 3 17898.3 1124.01 1
 5 11 -3 18916.1 1123.31 8
 5 11 3 19343.7 1080.07 8
 -5 -11 -3 20574.3 1087.83 4
 -5 -11 3 19348.9 1074.64 4
 -5 -11 5 89262.7 4014.48 4
 5 11 -5 81202.1 4037.37 1
 -5 -11 -5 79388.5 3917.75 2
 5 11 5 79231.1 3982.17 8
 -5 -11 -5 83514.3 4019.07 4
 5 11 -5 86156.6 4078.7 8
 5 11 5 77405.4 3976.25 3
 5 11 5 74270.7 3898.87 6
 -5 -11 -7 21888.4 1154.45 5
 5 11 -7 19900.5 1268.77 1
 -5 -11 -7 22328.5 1148.01 2
 5 11 -7 21914.9 1334.67 8
 -5 -11 7 22902.2 1215.55 4
 5 11 7 22403.7 1200.19 3
 5 11 7 20450.9 1135.23 6
 5 11 9 2182.47 305.227 6
 5 11 9 1653.42 354.574 3
 -5 -11 -9 2142.92 263.612 5
 5 11 -9 2086.39 559.773 8
 -5 -11 9 3470.38 334.668 4
 5 11 -9 2286.96 472.872 1
 -5 -11 -9 2728.31 304.419 2
 5 11 11 6172.93 585.412 3
 -5 11 -13 4162.96 623.738 5
 -5 11 -13 3800.83 642.944 2
 -5 -11 13 3809.77 377.743 4
 5 11 13 3641.27 494.002 1
 5 11 -13 3213.9 646.992 1
 -5 -11 -13 3435.82 356.111 7
 5 -11 13 2316.46 629.121 3
 5 11 15 4604.76 549.361 6
 -5 -11 -15 4781.09 453.716 5
 -5 11 -15 5200.15 670.774 5
 5 11 15 4433.57 420.892 8
 -5 11 -15 5663.12 750.32 2
 5 11 -15 3941.36 829.629 1
 -5 -11 -15 5431.32 442.187 7
 5 11 15 5410.65 577.996 1
 -5 -11 -15 4342.73 472.551 2
 5 -11 15 4954.36 731.125 3
 -5 11 -17 9584 872.5 5
 -5 -11 -17 13144.6 723.625 5
 -5 11 -17 12529.1 1030.58 2
 -5 -11 -17 9901.21 737.025 2
 5 11 17 9976.92 826.261 6
 -5 -11 -19 2993.42 490.802 2
 5 -11 19 2877.7 728.548 3
 5 11 19 2822.81 594.316 6
 -5 11 -19 2253.28 598.235 5
 -5 -11 -19 2651.49 460.619 5
 -5 11 -19 2844.8 717.86 2
 -5 -11 -21 -259.669 459.185 2
 5 -11 21 47.626 757.966 3
 5 11 21 417.101 591.803 6
 -5 11 -21 -203.152 567.682 5
 -5 -11 -21 365.408 445.572 5
 -5 11 -21 -41.9924 674.079 2
 5 -11 23 2472.82 822.936 3
 -5 -11 -23 904.101 494.927 2
 5 11 23 3207.31 706.434 6
 -5 11 -23 1708.21 617.38 5
 -5 -11 -23 1544.15 539.257 5
 -5 11 -23 128.953 714.536 2
 5 -11 23 1887.9 560.686 6
 5 -11 25 5547.2 982.456 3
 -5 -11 -25 6107.81 730.443 2
 5 11 25 6741.4 885.435 6
 -5 11 -25 7244.06 767.688 5
 -5 -11 -25 9161.68 780.794 5
 -5 11 -25 3360.39 958.449 2
 5 -11 25 6464.96 786.966 6
 -5 -11 -27 17846.8 1191.26 5
 -5 -11 -27 14652.5 1158.28 2
 5 11 27 14084.3 1280.34 6
 5 -11 29 2301.89 701.231 6
 5 -11 29 1354.52 993.035 3
 5 11 29 2550.71 847.327 6
 -5 -11 -29 1309.14 649.171 2
 -5 11 -29 2950.87 633.84 5
 -5 -11 -29 2646.69 692.855 5
 -5 11 -29 1582.45 734.01 2
 5 -11 31 247.435 712.887 6
 5 -11 31 -61.8767 947.18 3
 -5 11 -31 -332.889 595.647 5
 -5 -11 -31 -565.036 695.123 5
 -5 11 -31 -807.782 711.295 2
 5 13 -1 4251.12 543.55 1
 5 13 1 4831.07 566.961 1
 5 13 -1 5736.51 505.938 8
 5 13 1 5058.66 486.711 8
 -5 -13 1 4847.18 496.408 4
 -5 -13 -1 4883 504.999 4
 5 13 -3 40178.1 2314.95 1
 5 13 -3 42515.4 2186.27 5
 5 13 3 47923 2368.36 1
 5 13 -3 44398.5 2304.93 8
 5 13 3 42410.6 2266.41 8
 -5 -13 3 45362.4 2293.27 4
 -5 -13 -3 43453.2 2320.36 4
 -5 -13 -3 44561 2258.31 7
 5 13 -5 32111 1941.92 1
 5 13 -5 41954.5 1861.72 5
 -5 -13 5 38644.2 1920.07 4
 -5 -13 -5 34235.3 1780.85 2
 5 13 5 39831.9 1995.42 1
 5 13 -5 35591.1 1948.49 8
 5 13 5 36758.7 1888.62 8
 -5 -13 -5 37596.5 1956.74 4
 -5 -13 -5 36656.1 1872.25 7
 5 13 5 33451.1 1836.34 3
 5 13 5 33268.5 1791.69 6
 -5 -13 -7 17597.2 900.16 5
 5 13 -7 15334.8 1051.19 1
 5 13 -7 16810.2 990.353 5
 -5 -13 -7 16828 897.742 2
 5 13 7 19616.9 1105.07 1
 5 13 -7 17793.9 1098.9 8
 5 13 7 16098.2 969.059 8
 -5 -13 7 14803.1 996.833 4
 -5 -13 -7 15433.7 938.068 7
 5 13 7 16186.6 941.725 3
 5 13 7 16070.3 918.36 6
 -5 -13 -7 16527.5 1042.21 4
 5 13 9 2454.41 383.497 6
 5 13 9 2742.76 388.583 3
 -5 -13 -9 2459.9 273.187 5
 5 13 -9 2993.64 479.418 5
 5 13 -9 1791.33 535.851 8
 -5 -13 9 2248.66 386.209 4
 5 13 9 3004.46 375.363 8
 5 13 -9 3344.72 529.108 1
 -5 -13 -9 2493.46 349.569 7
 5 13 9 2955.94 510.54 1
 -5 -13 -9 3402.93 324.615 2
 -5 -13 -11 1141.22 313.124 2
 5 13 11 825.279 398.355 6
 5 13 11 695.629 445.126 1
 -5 -13 -11 383.573 245.845 5
 5 13 -11 1069.53 463.139 5
 5 13 11 1061.85 324.409 8
 -5 -13 11 695.911 298.606 4
 5 13 -11 826.237 521.233 1
 5 13 -11 1022.87 568.391 8
 -5 -13 -11 970.365 271.639 7
 -5 13 -13 3504.57 675.811 2
 5 13 -13 3047.34 689.617 8
 5 13 -13 3013.22 576.975 5
 5 13 13 3533.35 398.537 8
 -5 -13 13 3329.82 386.285 4
 5 13 -13 2567.66 619.624 1
 -5 -13 -13 2842.2 360.47 7
 5 -13 13 2399.59 679.624 3
 -5 -13 -15 3875.47 483.035 2
 5 13 15 3135.84 588.695 6
 -5 -13 -15 4957.77 447.045 5
 -5 13 -15 4513.68 729.075 5
 -5 13 -15 2598.97 746.878 2
 5 13 15 4971.77 455.053 8
 5 13 -15 5319.1 947.661 8
 -5 -13 15 3711.26 433.83 4
 -5 13 -15 4752.3 455.929 8
 5 13 -15 4024.79 663.98 5
 5 13 -15 4310.45 750.001 1
 5 -13 15 3173.25 719.286 3
 -5 -13 -17 4802.74 561.768 2
 5 13 17 5478.14 665.976 6
 -5 -13 -17 4949.19 519.409 5
 -5 13 -17 5878.87 751.932 5
 -5 13 -17 5715.41 838.197 2
 -5 13 -17 5372.03 532.63 8
 -5 -13 17 5276.48 483.905 4
 5 13 -17 3710.06 857.477 1
 5 13 -17 7185.8 770.287 5
 5 -13 17 6283.14 856.688 3
 5 -13 19 2670.06 724.061 3
 5 13 19 3207.86 639.978 6
 -5 -13 -19 2364.2 511.349 2
 -5 13 -19 2131.31 660.829 5
 -5 -13 -19 2041.87 471.346 5
 5 13 -19 2829.1 712.185 5
 -5 13 -19 3377.86 823.74 2
 5 13 -19 2625.43 1001.36 1
 5 -13 23 4982.36 931.043 3
 5 13 23 4410.79 770.526 6
 -5 -13 -23 2855.83 631.567 2
 -5 13 -23 3978.44 684.198 5
 -5 -13 -23 5390.47 633.249 5
 5 13 -23 314.414 770.06 5
 -5 13 -23 680.811 865.827 2
 5 13 -23 394.302 1233.71 1
 5 -13 23 4560.89 656.351 6
 5 -13 27 4021.95 987.72 3
 5 13 27 3993.11 883.174 6
 -5 -13 -27 5653.44 799.529 2
 -5 13 -27 6817.07 815.035 5
 -5 -13 -27 6478.73 773.434 5
 5 -13 29 1456.37 716.881 6
 5 -13 29 -121.051 889.285 3
 5 13 29 1604.59 798.094 6
 -5 13 -29 649.814 703.909 5
 -5 -13 -29 730.881 686.621 5
 -5 13 -29 1736.1 798.78 2
 5 -13 31 -506.309 747.426 6
 5 -13 31 -887.749 1085.48 3
 -5 13 -31 39.1208 654.017 5
 -5 -13 -31 -676.852 741.478 5
 -5 13 -31 -1354.51 768.229 2
 -5 -15 3 21560.2 1268.52 4
 5 15 -3 20124.9 1303.62 1
 5 15 3 22122.8 1333.49 1
 5 15 -3 19938.4 1230.1 8
 5 15 3 19909.9 1211.33 8
 -5 -15 -3 20652.7 1199.31 7
 -5 -15 -3 22014.6 1301.03 4
 5 15 -5 14551.6 1089.65 1
 5 15 5 17247.7 1143.03 1
 5 15 -5 16462.4 1051.96 8
 5 15 5 16959.4 1007.93 8
 -5 -15 5 15804.8 1026.24 4
 -5 -15 -5 16460.5 1100.33 4
 -5 -15 -5 17365.5 984.45 7
 -5 -15 -7 20907 1137.86 5
 -5 -15 7 23372.4 1287.27 4
 5 15 -7 20497.2 1349.37 1
 5 15 -7 22812.8 1320.64 8
 5 15 7 22230.4 1247.91 8
 5 15 7 22896.2 1377.06 1
 -5 -15 -7 22159.7 1229.91 7
 5 15 9 597.045 481.623 1
 -5 -15 -9 1183.96 228.645 5
 5 15 -9 1248.42 304.693 5
 5 15 9 1183.84 374.811 8
 5 15 -9 1472.7 488.446 8
 -5 -15 9 846.751 351.236 4
 -5 -15 -9 1324.08 335.966 7
 5 15 -9 737.803 478.018 1
 -5 -15 -11 -112.889 247.576 5
 5 15 -11 16.2997 366.861 5
 5 15 -11 848.722 543.724 8
 5 15 11 -259.125 478.306 1
 5 15 11 372.212 348.132 8
 -5 -15 11 -342.963 363.64 4
 -5 -15 -11 -35.8005 319.429 7
 5 15 -11 554.613 539.091 1
 5 15 13 1602.15 570.262 1
 -5 15 -13 2000.01 687.36 2
 5 15 -13 2161.7 684.412 8
 5 15 13 2823.52 426.891 8
 -5 -15 13 1729.04 431.769 4
 -5 -15 -13 2584.33 397.319 7
 5 15 -13 1773.4 633.185 1
 -5 15 -15 10425.7 760.209 8
 -5 -15 -15 10726.6 726.333 5
 -5 15 -15 10856.5 1062.45 2
 5 15 -15 10953.9 1011.79 1
 5 15 -15 11815.2 839.447 5
 -5 -15 -15 9729.67 832.612 2
 5 15 -15 12345.2 1101.35 8
 5 -15 15 9446.21 1065.46 3
 5 15 15 11927.6 769.503 8
 5 15 15 11837.1 923.541 1
 -5 -15 15 10141.8 757.721 4
 -5 -15 -15 11705.3 790.833 7
 5 15 -17 4012.64 927.956 8
 -5 15 -17 2030.36 691.523 5
 -5 15 -17 3191.34 811.423 2
 -5 -15 -17 2618.75 445.137 5
 5 15 -17 4314.45 622.629 5
 -5 -15 17 3281.41 430.442 4
 -5 15 -17 2818.42 466.182 8
 5 15 -17 3385.22 792.856 1
 5 -15 17 3067.57 810.787 3
 -5 15 -19 -419.192 817.92 2
 5 -15 21 723.679 781.203 3
 -5 15 -21 165.511 647.009 5
 -5 -15 -21 102.926 483.352 5
 5 15 -21 -180.21 637.971 5
 -5 15 -21 378.303 836.049 2
 5 15 -21 -993.977 959.002 1
 5 -15 23 5260.3 1004.19 3
 -5 15 -23 6902.01 894.732 5
 -5 -15 -23 6892.3 730.064 5
 5 15 -23 7667.54 893.508 5
 5 15 -23 5623.86 1225.94 1
 5 -15 23 7191.5 797.57 6
 -5 -15 -25 10276.5 898.68 5
 5 15 -25 9875.87 1038.21 5
 5 15 -25 7888.54 1451.7 1
 5 -15 27 4221.32 785.634 6
 5 -15 27 3344.05 1042.79 3
 -5 15 -27 3791.44 749.906 5
 -5 15 -27 585.905 921 2
 -5 -15 -27 3057.08 721.924 5
 5 15 -27 193.657 826.593 5
 5 15 -27 -1295.7 1309.01 1
 5 -15 29 243.992 691.284 6
 5 -15 29 123.161 906.981 3
 -5 15 -29 671.361 705.986 5
 -5 -15 -29 961.973 700.958 5
 -5 15 -29 1061.91 844.886 2
 5 17 -1 2415.88 611.036 1
 5 17 1 2198.93 583.564 1
 5 17 -1 2144.81 474.898 8
 5 17 1 2427 457.972 8
 -5 -17 1 2890.32 437.567 7
 -5 -17 -1 2489.67 401.295 7
 -5 -17 1 2061.36 550.611 4
 -5 -17 -1 1968.86 540.644 4
 5 17 -3 9875.95 885.421 1
 5 17 3 9426.15 897.241 1
 5 17 3 9765.69 706.998 8
 -5 -17 3 9042.94 789.921 4
 -5 -17 -3 10783.8 852.604 4
 -5 -17 3 8831.27 688.439 7
 -5 -17 -3 8622.37 672.357 7
 5 17 -3 9256.35 742.003 8
 5 17 -5 22278.5 1477.61 1
 5 17 5 25753.6 1498.57 1
 5 17 -5 20417.8 1365.01 8
 5 17 5 23208.4 1338.12 8
 -5 -17 5 22737.8 1410.54 4
 -5 -17 5 22657.6 1339.25 7
 -5 -17 -5 25361 1329.07 7
 5 17 -7 8183.6 826.234 1
 5 17 -7 7659.67 724.321 8
 5 17 7 8216.94 647.624 8
 -5 -17 7 9625.72 736.353 4
 -5 -17 7 6946.74 624.941 7
 -5 -17 -7 8044.48 613.548 7
 5 17 7 8439.22 813.579 1
 5 17 -9 798.623 580.293 1
 5 17 9 683.712 547.106 1
 5 17 -9 801.515 480.101 8
 5 17 9 251.116 390.722 8
 -5 -17 9 778.085 416.113 4
 -5 -17 -9 1147.87 354.271 7
 5 17 -13 5126.79 775.031 1
 5 17 13 5166.06 543.959 8
 5 17 -13 4271.64 708.489 8
 5 17 13 4532.42 672.299 1
 -5 -17 13 4561.49 555.253 4
 -5 -17 -13 5587.9 528.622 7
 5 17 15 6978.27 802.133 1
 -5 17 -15 7798.95 966.284 2
 5 17 15 7770.95 641.565 8
 5 17 -15 6551.35 866.382 8
 -5 -17 15 7464.58 671.599 4
 -5 17 -15 6517.32 626.026 8
 -5 -17 -15 8531.19 699.767 7
 5 17 -15 8334.47 930.016 1
 -5 17 -19 -46.5413 762.462 5
 5 17 -19 1543.2 938.227 8
 -5 17 -19 1183.08 831.145 2
 -5 -17 19 1474.31 384.904 4
 5 -17 19 1871.22 842.179 3
 5 17 -19 1948.58 886.715 1
 -5 17 -21 828.238 730.274 5
 -5 17 -21 1251.05 861.725 2
 -5 -17 21 -105.744 359.97 4
 5 17 -21 475.703 882.797 1
 5 -17 21 54.8827 784.429 3
 5 -17 23 4662.9 939.154 3
 -5 17 -23 4269.24 887.213 5
 -5 17 -23 2326.56 955.789 2
 -5 -17 23 4556.16 532.481 4
 5 17 -23 5651.54 1139.51 1
 5 -17 23 5882.15 756.535 6
 5 17 -25 5618.15 1298.52 1
 5 -17 27 1472.2 921.908 3
 -5 17 -27 4012.92 830.211 5
 -5 17 -27 875.264 879.15 2
 5 17 -27 2729.84 1277.17 1
 5 -17 27 3903.98 746.282 6
 5 -17 29 -252.921 1111.59 3
 -5 17 -29 -663.551 887.825 2
 5 19 -1 116.686 649.67 1
 5 19 -1 381.67 443.644 8
 5 19 1 645.702 444.337 8
 5 19 1 -38.6426 738.643 1
 -5 -19 1 -161.133 393.574 7
 -5 -19 -1 -67.6796 404.587 7
 -5 -19 1 702.514 571.918 4
 -5 -19 -1 736.571 607.759 4
 5 19 -3 19310.5 1315.93 1
 5 19 3 16812 1308.84 1
 5 19 -3 20933.1 1205.85 8
 5 19 3 17524 1148.7 8
 -5 -19 3 17374.2 1255.84 4
 -5 -19 3 16684.3 1127.37 7
 -5 -19 -3 17964.9 1115.76 7
 -5 -19 5 11959.1 922.44 7
 -5 -19 -5 13409.3 874.465 7
 5 19 7 3989.7 757.503 1
 5 19 -7 4737.34 795.997 1
 5 19 7 6179.96 589.885 8
 5 19 -7 5445 654.707 8
 -5 -19 7 5927.6 612.055 7
 -5 -19 -7 5263.23 573.977 7
 -5 -19 7 5931.62 716.369 4
 5 19 -9 1807.3 707.849 1
 5 19 -9 1407.05 503.336 8
 5 19 9 1104.22 430.79 8
 5 19 9 290.68 633.934 1
 -5 -19 9 1891.49 544.273 4
 -5 -19 9 403.828 453.919 7
 -5 -19 -9 980.851 403.919 7
 5 19 11 73.8217 590.838 1
 5 19 -11 200.402 653.375 1
 5 19 -11 -220.013 547.184 8
 5 19 11 -46.1646 418.503 8
 -5 -19 11 -117.44 428.547 4
 -5 -19 11 391.275 455.775 7
 -5 -19 -11 368.125 395.699 7
 5 19 13 4081.9 688.788 1
 5 19 -13 3415.34 751.949 1
 5 19 -13 3896.56 682.653 8
 5 19 13 3493.63 538.614 8
 -5 -19 13 3673.16 546.175 4
 -5 -19 13 3557.56 544.666 7
 -5 -19 -13 3467.75 511.03 7
 5 19 15 3248.39 730.291 1
 5 19 -15 2875.06 794.254 1
 -5 19 -15 1923.01 847.271 2
 5 19 -15 3300.98 781.347 8
 5 19 15 3544.78 548.541 8
 -5 -19 15 2609.86 573.673 4
 -5 -19 -15 4089.61 608.545 7
 5 19 -17 6975.08 938.653 1
 -5 19 -17 7622.38 996.913 2
 -5 19 -17 5790.8 660.973 8
 5 19 -17 5287.5 877.858 8
 -5 -19 17 6361.57 675.633 4
 5 19 -19 1247.34 834.762 1
 -5 19 -19 1196.17 876.618 2
 5 19 -19 2087.61 884.329 8
 -5 -19 19 1768.87 452.975 4
 5 -19 19 1413.44 872.295 3
 5 19 -21 -326.397 887.994 1
 -5 19 -21 -50.8486 791.512 5
 -5 19 -21 474.281 932.781 2
 5 19 -21 -760.586 958.965 8
 -5 -19 21 139.169 411.788 4
 5 -19 21 -60.1912 905.269 3
 5 19 -23 3392.16 1009.05 1
 -5 19 -23 3662.23 985.365 2
 5 19 -23 1489.31 1145.88 8
 -5 -19 23 2154.33 437.878 4
 5 19 -25 5557.67 1253.91 1
 -5 19 -25 5767.76 926.494 5
 5 -19 25 2422.89 909.598 3
 5 -19 27 -1304.85 1020.2 3
 -5 19 -27 1479.23 821.743 5
 -5 19 -27 -216.504 969.568 2
 5 -19 27 1449.46 742.049 6
 5 21 -1 1578.65 519.919 8
 5 21 1 2072.53 496.053 8
 5 21 -1 1451.47 771.775 1
 -5 -21 1 2423.91 469.857 7
 -5 -21 -1 1461 430.698 7
 -5 -21 1 1968.18 649.295 4
 5 21 1 758.724 681.994 1
 5 21 3 3840.87 831.159 1
 5 21 -3 4601.66 640.929 8
 5 21 3 4391.77 613.015 8
 5 21 -3 4901.96 824.415 1
 -5 -21 3 4345.17 587.434 7
 -5 -21 3 4864.26 736.853 4
 -5 -21 -3 4332.67 541.264 7
 5 21 -5 13989.6 1283.46 1
 5 21 -5 15693.6 1113.8 8
 5 21 5 16106.6 1077.02 8
 5 21 5 15919.7 1281.41 1
 -5 -21 5 15218.4 1193.82 4
 -5 -21 -5 15487.8 1032.21 7
 5 21 -7 6044.73 889.116 1
 5 21 7 3836.12 769.922 1
 5 21 -7 4760.97 655.286 8
 5 21 7 4936.57 603.935 8
 -5 -21 7 5429.8 739.248 4
 -5 -21 7 4042.2 568.071 7
 -5 -21 -7 4449.2 524.108 7
 5 21 -9 1381.51 742.021 1
 5 21 -9 2510.54 629.969 8
 5 21 9 1733.86 514.358 8
 -5 -21 9 1853.97 608.557 4
 -5 -21 9 1466.85 490.216 7
 -5 -21 -9 2009.45 461.616 7
 5 21 9 1441.04 711.384 1
 5 21 -13 2687.04 793.742 1
 5 21 13 2543.73 693.376 1
 5 21 -13 2703.55 646.062 8
 5 21 13 3295.12 566.52 8
 -5 -21 13 2702.9 574.242 4
 -5 -21 13 3178.38 582.597 7
 -5 -21 -13 2192.51 541.653 7
 5 21 15 6930.48 871.033 1
 5 21 -15 5889.96 1017.51 1
 5 21 15 7635.35 712.191 8
 5 21 -15 7472.3 876.41 8
 -5 -21 15 7738.55 735.511 4
 -5 -21 15 7036.88 719.706 7
 -5 -21 -15 8762.08 832.804 7
 5 21 -17 7534.41 1071.84 1
 -5 21 -17 6086.02 1064.43 2
 -5 21 -17 7016.67 722.075 8
 5 21 -17 6044.1 930.608 8
 -5 -21 17 5769.51 726.886 4
 -5 -21 17 6712.6 750.527 7
 5 21 -19 1057.55 914.765 1
 -5 21 -19 1839.3 921.876 2
 5 21 -19 2584.79 867.657 8
 -5 -21 19 1241.8 502.722 4
 -5 -21 19 1655.08 567.846 7
 5 21 -21 -568.635 944.694 1
 -5 21 -21 1426.3 932.876 2
 -5 -21 21 198.849 564.346 7
 5 -21 21 -267.082 853.155 3
 -5 21 -25 928.96 914.551 5
 -5 -21 25 1112.69 461.283 4
 -5 21 -25 1672.18 987.278 2
 5 21 -25 2065.81 1336.94 8
 5 -21 25 774.422 925.87 3
 5 -21 25 1543.9 790.931 6
 5 23 1 -338.783 494.712 8
 5 23 5 3144.59 837.925 1
 5 23 -5 3532.91 643.914 8
 5 23 5 2782.11 582.397 8
 5 23 -5 4043.25 901.995 1
 -5 -23 5 2204.36 561.685 7
 -5 -23 5 3383.72 793.44 4
 -5 -23 -5 3085.59 540.697 7
 5 23 -7 10878.4 1125.6 1
 5 23 -7 11662 920.256 8
 5 23 7 11280.4 873.69 8
 5 23 7 11475.1 1102.14 1
 -5 -23 7 11272.6 1011.2 4
 -5 -23 7 9423.73 835.214 7
 -5 -23 -7 10171.3 814.927 7
 5 23 -9 189.717 767.006 1
 5 23 9 445.655 709.547 1
 5 23 -9 983.043 581.048 8
 5 23 9 840.434 522.171 8
 -5 -23 9 307.777 603.71 4
 -5 -23 9 198.707 487.991 7
 -5 -23 -9 54.745 468.835 7
 5 23 -11 1014.08 807.589 1
 5 23 -11 852.989 637.001 8
 5 23 11 410.824 519.365 8
 -5 -23 11 -110.419 589.253 4
 -5 -23 11 29.0442 481.989 7
 -5 -23 -11 29.3706 461.447 7
 5 23 11 -45.4321 669.988 1
 5 23 13 3531.8 815.097 1
 5 23 -13 4364.76 985.45 1
 5 23 -13 3985.94 734.183 8
 5 23 13 3158.66 596.196 8
 -5 -23 13 2874.45 618.152 4
 -5 -23 13 3218.96 636.578 7
 -5 -23 -13 3654.6 643.568 7
 5 23 -15 6564.07 1086.14 1
 5 23 15 9108.59 789.544 8
 -5 -23 15 8341.23 811.685 7
 -5 -23 -15 7760.59 935.28 7
 -5 23 -17 4819.56 1007.59 2
 -5 23 -17 6099.71 704.008 8
 -5 23 -19 558.078 927.504 2
 5 23 -21 -50.0841 846.249 8
 -5 23 -21 -849.772 958.44 2
 -5 -23 21 231.026 525.252 4
 5 23 -23 -1193.62 1123.63 1
 5 23 -23 -1047.03 974.004 8
 -5 -23 23 -31.6338 446.418 4
 -5 -23 23 424.868 641.92 7
 5 -23 23 216.415 1002.86 3
 5 25 -1 -583.437 808.947 1
 5 25 1 -243.792 788.408 1
 5 25 -1 426.319 532.308 8
 5 25 1 1197.37 572.941 8
 -5 -25 1 113.535 485.389 7
 -5 -25 -1 490.28 470.436 7
 5 25 -3 691.422 827.404 1
 5 25 3 1062.22 821.625 1
 5 25 -3 1593.15 596.768 8
 5 25 3 1180.9 585.102 8
 -5 -25 3 1596.22 534.246 7
 -5 -25 3 1575.67 732.972 4
 -5 -25 -3 2591.51 534.235 7
 5 25 -5 3560.63 691.959 8
 5 25 5 3625.33 600.328 8
 5 25 5 3735.26 844.016 1
 -5 -25 5 3691.6 585.872 7
 -5 -25 5 3501.29 813.573 4
 -5 -25 -5 3095.89 563.155 7
 5 25 -5 3741.87 959.245 1
 5 25 7 1538.93 793.303 1
 5 25 7 3110.56 603.73 8
 -5 -25 7 3161.94 594.529 7
 5 25 -7 4081.71 953.884 1
 -5 -25 -7 3571.78 575.587 7
 5 25 -9 3341.61 1040.25 1
 -5 -25 9 2811.88 693.996 7
 -5 -25 -9 3167.22 649.44 7
 5 25 11 446.811 723.377 1
 5 25 11 411.136 551.671 8
 -5 -25 -11 -265.037 549.68 7
 5 25 13 5381.23 886.368 1
 5 25 13 5575.11 700.533 8
 -5 -25 13 3052.63 738.923 4
 -5 -25 -13 5842.93 766.052 7
 5 25 15 7356.08 732.872 8
 5 25 -15 4983.14 822.104 8
 -5 -25 15 5753.78 788.444 4
 -5 -25 -15 6813.16 891.356 7
 5 25 -17 1973.01 982.874 1
 5 25 -17 2291.59 752.427 8
 -5 -25 17 2117.56 625.187 4
 -5 -25 17 3202.95 627.969 7
 -5 25 -19 -114.136 957.208 2
 5 25 -19 709.971 1041.48 1
 5 25 -19 184.505 794.71 8
 -5 -25 19 572.172 549.744 4
 -5 -25 19 965.426 574.23 7
 5 25 -21 -869.192 1091.65 1
 5 25 -21 -1335.66 965.654 8
 -5 -25 21 -211.545 642.078 4
 5 27 3 569.646 804.82 1
 -5 -27 -3 1027.55 532.572 7
 5 27 5 3875.6 899.201 1
 5 27 -5 1987.39 675.926 8
 -5 -27 5 4042.51 846.125 4
 -5 -27 -5 2849.56 607.996 7
 5 27 7 939.516 792.171 1
 5 27 -7 2847.49 683.213 8
 -5 -27 7 2304.97 805.832 4
 -5 -27 -7 2247.18 587.148 7
 5 27 9 1054.7 724.997 1
 5 27 -9 570.786 615.329 8
 -5 -27 9 -324.381 724.867 4
 -5 -27 9 192.786 540.476 7
 -5 -27 -9 919.18 574.825 7
 5 27 -9 -161.512 865.664 1
 5 27 11 433.475 768.835 1
 5 27 -11 111.844 656.865 8
 5 27 11 125.29 541.388 8
 -5 -27 11 132.055 707.651 4
 -5 -27 11 620.424 551.806 7
 5 27 -11 -820.206 870.275 1
 -5 -27 -11 187.364 599.017 7
 5 27 -13 2255.02 743.62 8
 5 27 13 1354.51 628.768 8
 -5 -27 13 2519.75 737.66 4
 5 27 -13 2677.73 912.173 1
 -5 -27 13 2031.46 611.701 7
 -5 -27 -13 1776.52 734.559 7
 5 27 -15 2413.59 750.414 8
 5 27 15 4375.42 683.453 8
 5 27 -15 2283.39 989.633 1
 -5 -27 15 2218.34 686.847 4
 -5 -27 15 2964.81 630.103 7
 5 27 -17 941.075 735.575 8
 5 27 -17 2190.74 1027.08 1
 -5 -27 17 1498.96 674.638 4
 -5 -27 17 1636.85 611.352 7
 5 29 -1 -1057.76 857.386 1
 5 29 -1 -33.4665 596.527 8
 5 29 1 -295.671 589.614 8
 5 29 1 -1384.06 889.96 1
 -5 -29 1 537.923 554.069 7
 -5 -29 -1 400.172 545.116 7
 5 29 3 665.66 826.506 1
 5 29 -3 445.751 872.877 1
 5 29 -3 510.206 619.64 8
 5 29 3 1238.48 589.989 8
 -5 -29 3 1137.67 576.477 7
 -5 -29 -3 1940.26 589.685 7
 5 29 -5 2574.38 954.115 1
 5 29 5 1625.9 852.758 1
 5 29 -5 2412.42 667.795 8
 5 29 5 2104.27 601.818 8
 -5 -29 5 2916.64 874.322 4
 -5 -29 5 1198.7 573.626 7
 -5 -29 -5 1873.05 604.153 7
 5 29 -7 663.338 884.504 1
 5 29 -7 1940.98 656.359 8
 5 29 7 1649.44 562.379 8
 -5 -29 7 2241.9 847.836 4
 -5 -29 7 1838.42 567.215 7
 -5 -29 -7 1741.66 633.297 7
 5 29 7 505.862 788.24 1
 5 29 -9 -112.352 867.854 1
 5 29 -9 889.753 646.225 8
 5 29 9 523.98 589.801 8
 -5 -29 9 49.1069 765.601 4
 -5 -29 9 -367.154 523.535 7
 5 29 -11 628.926 943.505 1
 5 29 -11 -692.69 719.106 8
 5 29 11 132.97 585.659 8
 -5 -29 11 48.2443 700.502 4
 -5 -29 11 273.138 555.797 7
 5 29 -13 1653.01 738.65 8
 5 29 13 979.864 609.954 8
 -5 -29 13 640.58 738.836 4
 -5 -29 13 385.4 613.623 7
 5 29 -13 1049.1 951.042 1
 5 31 1 237.694 855.348 1
 5 31 -1 244.178 602.917 8
 5 31 1 68.7083 620.815 8
 5 31 -1 58.9947 940.297 1
 -5 -31 1 455.449 552.796 7
 -5 -31 -1 35.624 542.754 7
 5 31 3 59.7809 905.077 1
 5 31 -3 106.063 658.115 8
 5 31 3 412.68 600.398 8
 5 31 -3 530.242 931.011 1
 -5 -31 3 461.731 549.816 7
 -5 -31 -3 505.984 599.878 7
 5 31 -5 470.82 927.192 1
 5 31 -5 834.241 664.721 8
 5 31 5 1466.7 661.098 8
 5 31 5 2038.38 887.002 1
 -5 -31 5 1149.09 893.482 4
 -5 -31 5 1357.03 623.85 7
 -5 -31 -5 486.53 574.26 7
 5 31 -7 59.1649 938.655 1
 5 31 -7 1676.89 739.951 8
 -5 -31 7 217.435 935.02 4
 -5 -31 7 1174.58 643.191 7
 -5 -31 -7 354.516 673.325 7
 -6 0 -10 59485.1 3224.58 5
 -6 0 -10 65218.9 3264.71 2
 6 0 10 62601.4 3276.04 3
 6 0 12 -287.348 453.83 3
 -6 0 -12 168.891 361.115 5
 -6 0 -12 199.34 430.374 2
 6 0 14 5228.19 648.654 3
 -6 0 -14 4980.48 523.885 5
 -6 0 -14 5181.3 639.184 2
 6 0 16 682.94 550.393 3
 -6 0 -16 184.357 362.88 5
 -6 0 -16 376.224 499.249 2
 -6 0 -18 33281.5 1774.28 5
 -6 0 -18 30665 1856.71 2
 6 0 18 33247.5 1926.27 3
 6 0 18 30520.1 1748.23 6
 -6 0 -20 173.367 444.835 5
 -6 0 -20 715.482 631.69 2
 6 0 20 2022.97 520.788 6
 -6 0 -22 12683 955.811 5
 -6 0 -22 15510 1116.16 2
 6 0 22 14237.6 1218.75 3
 6 0 22 15108.4 1026.93 6
 6 0 24 -220.315 600.283 6
 6 0 24 -1136.34 886.978 3
 6 0 26 -241.821 615.79 6
 6 0 26 -556.923 846.668 3
 -6 0 -26 262.281 509.209 5
 -6 0 -26 -371.439 590.324 2
 6 0 30 5058.24 831.872 6
 6 0 30 3965.74 1055.52 3
 -6 0 -30 5497.29 717.232 5
 6 0 32 621.632 770.364 6
 6 0 32 -306.06 917.792 3
 -6 0 -32 103.899 555.407 5
 -6 0 -32 800.97 633.898 2
 -6 -2 -10 2256.71 420.686 5
 6 -2 10 2850.95 525.431 3
 6 2 10 2922.05 481.443 3
 -6 2 -12 34069.8 1947.81 5
 -6 -2 -12 34691.5 1898.85 5
 -6 2 -12 35102.6 1986.19 2
 -6 -2 -12 35122.5 1958.22 2
 6 -2 12 35781.3 2002.9 3
 6 2 12 37843.7 2003.62 3
 6 -2 14 -387.621 635.803 3
 6 2 14 961.017 518.791 3
 -6 2 -14 1083.07 420.409 5
 -6 -2 -14 1476.71 369.577 5
 -6 2 -14 415.896 532.382 2
 -6 -2 -14 1359.48 488.395 2
 6 2 14 1090.89 187.46 1
 6 -2 16 1146.69 577.549 3
 6 2 16 1104.58 563.052 3
 -6 2 -16 817.774 409.836 5
 -6 -2 -16 1442.18 393.672 5
 -6 2 -16 1261.33 567.106 2
 -6 -2 -16 1008.45 516.782 2
 6 -2 18 518.262 593.609 3
 6 2 18 1796.3 645.255 3
 -6 2 -18 947.519 398.346 5
 -6 -2 -18 761.719 379.475 5
 -6 2 -18 1164.49 585.001 2
 -6 -2 -18 1249.58 527.196 2
 6 2 18 810.034 402.847 6
 6 -2 20 47178.4 2689.9 3
 6 2 22 1477.78 542.49 6
 6 -2 22 814.962 739.819 3
 6 2 22 392.65 742.622 3
 -6 2 -22 383.516 461.698 5
 -6 -2 -22 507.512 437.13 5
 -6 2 -22 999.016 658.835 2
 -6 -2 -22 723.43 573.429 2
 6 -2 22 487.458 479.957 6
 6 -2 26 134.597 576.531 6
 6 2 26 564.125 652.608 6
 6 -2 26 -408.864 795.561 3
 6 2 26 -152.123 811.666 3
 -6 2 -26 -445.084 503.94 5
 -6 -2 -26 -145.375 490.655 5
 -6 2 -26 114.19 578.932 2
 -6 -2 -26 -251.427 619.229 2
 6 -2 30 -635.85 739.496 6
 6 -2 30 -57.462 872.578 3
 6 2 30 -407.633 955.792 3
 -6 2 -30 163.336 535.451 5
 -6 -2 -30 535.432 561.81 5
 -6 2 -30 -522.599 638.861 2
 6 -2 32 3333.51 822.028 6
 6 2 32 2735.28 823.033 6
 6 -2 32 1822.36 1081.34 3
 6 2 32 2359.27 1037.6 3
 -6 2 -32 3265.23 646.707 5
 -6 -2 -32 4099.9 711.366 5
 -6 2 -32 2979.12 729.808 2
 -6 -2 -32 2318.65 725.729 2
 -6 -4 -8 9709.27 713.991 2
 6 -4 10 57407.3 3098.25 3
 6 4 12 537.921 439.385 3
 -6 4 -12 234.667 434.715 5
 -6 -4 -12 -19.7367 301.628 5
 -6 4 -12 -65.3924 477.225 2
 -6 -4 -12 -25.0497 427.59 2
 6 4 12 48.4912 231.924 1
 6 -4 12 35.9102 434.526 3
 6 -4 14 20267.9 1325.93 3
 6 4 14 15231.4 1163.6 3
 6 -4 16 542.277 599.307 3
 6 4 16 -100.139 517.257 3
 -6 4 -16 112.723 403.49 5
 -6 -4 -16 -60.7162 337.593 5
 -6 4 -16 355.819 500.266 2
 -6 -4 -16 281.062 472.485 2
 6 4 16 40.6326 340.222 6
 -6 4 -18 14436.1 1013.88 5
 -6 -4 -18 14558 943.629 5
 -6 4 -18 15557.6 1130.89 2
 -6 -4 -18 16183.3 1061.19 2
 6 -4 18 15486 1179.71 3
 6 4 18 13706.3 1113.34 3
 6 4 18 14765.2 983.705 6
 6 4 20 5780.18 670.694 6
 -6 4 -22 28810.3 1650.36 5
 -6 -4 -22 29757.7 1611.05 5
 -6 4 -22 27092.6 1734.64 2
 -6 -4 -22 27974.4 1672.47 2
 6 -4 22 28900.2 1830.32 3
 6 -4 22 26426.6 1613.49 6
 6 4 22 26966.9 1822.14 3
 6 4 22 26859.9 1652.65 6
 -6 4 -24 -207.881 490.758 5
 -6 -4 -24 567.599 577.045 2
 6 -4 26 663.76 584.717 6
 6 4 26 72.6718 648.424 6
 6 -4 26 -156.306 811.041 3
 6 4 26 51.234 846.615 3
 -6 4 -26 -830.688 550.299 5
 -6 -4 -26 266.436 509.76 5
 -6 4 -26 553.305 660.05 2
 -6 -4 -26 415.315 601.072 2
 6 4 28 -1160.83 808.005 6
 6 4 28 -827.785 1050.84 3
 -6 -4 -28 -636.744 575.891 5
 -6 -4 -28 107.42 609.467 2
 6 -4 30 5873.9 827.325 6
 6 -4 30 5684.27 1115.57 3
 6 4 30 4547.32 1088.86 3
 -6 -4 -30 6760.88 756.18 5
 -6 4 -30 2851.78 712.986 5
 -6 4 -30 6357.57 865.229 2
 6 -4 32 168.422 738.306 6
 6 4 32 -638.118 857.624 6
 6 -4 32 426.869 954.968 3
 6 4 32 379.042 995.19 3
 -6 4 -32 -34.6926 580.159 5
 -6 -4 -32 36.5993 582.49 5
 -6 4 -32 -715.309 635.914 2
 -6 -4 -32 -40.6641 639.655 2
 6 6 6 90.0423 258.753 1
 -6 -6 -8 20300 1290.71 5
 -6 -6 -8 22780 1277.39 2
 6 6 8 24038.1 1233.44 1
 6 6 10 22605 1223.41 1
 -6 6 -12 62237.9 3684.85 5
 -6 -6 -12 73986.2 3599.48 5
 -6 6 -12 75628 3755.1 2
 -6 -6 -12 74093.3 3649.37 2
 6 6 12 69184.6 3553.45 1
 6 6 12 72344.6 3680.31 3
 6 6 14 1262.43 520.9 3
 -6 6 -14 437.188 466.456 5
 -6 -6 -14 1139.05 315.269 5
 -6 6 -14 143.443 560.199 2
 6 6 14 1102.69 318.42 1
 -6 -6 -14 347.077 443.333 2
 -6 -6 -14 626.349 186.101 7
 6 6 14 737.93 334.701 6
 6 -6 14 463.399 508.832 3
 6 6 16 1772.57 422.644 6
 6 -6 16 1301.2 589.848 3
 6 6 16 1163.83 525.146 3
 -6 6 -16 311.582 467.761 5
 -6 -6 -16 1334.52 349.725 5
 -6 6 -16 2143.67 626.451 2
 -6 -6 -16 1450.43 487.698 2
 6 6 18 2963.07 483.286 6
 6 -6 18 2298.94 681.51 3
 6 6 18 2707.89 635.553 3
 -6 6 -18 2206.95 520.695 5
 -6 -6 -18 2984.71 409.312 5
 -6 6 -18 1888.04 640.909 2
 -6 -6 -18 3280.16 539.088 2
 -6 6 -20 17305.9 1202.25 5
 -6 -6 -20 15518.6 1078.27 5
 -6 6 -20 15957.3 1246.51 2
 -6 -6 -20 19334.9 1171.75 2
 6 -6 20 20707.7 1383.15 3
 6 6 20 16020.7 1300.83 3
 6 6 20 19799.8 1183.02 6
 6 6 22 1249.77 549.668 6
 6 -6 22 478.187 695.171 3
 6 6 22 1303.83 718.22 3
 -6 6 -22 801.218 520.759 5
 -6 -6 -22 1423.81 477.111 5
 -6 6 -22 685.945 679.492 2
 -6 -6 -22 849.009 529.927 2
 6 -6 22 1553.76 497.992 6
 6 6 24 5080.38 757.461 6
 6 -6 24 6390.09 963.009 3
 6 6 24 5224.92 956.948 3
 -6 6 -24 6133.7 700.561 5
 -6 -6 -24 5625.66 640.844 5
 -6 6 -24 5915.97 844.514 2
 -6 -6 -24 6120.33 696.108 2
 6 -6 24 5337.66 682.633 6
 6 -6 26 -33.1428 605.604 6
 6 6 26 -524.31 632.045 6
 6 -6 26 -159.287 832.765 3
 -6 6 -26 323.938 540.362 5
 -6 -6 -26 -89.9946 481.631 5
 -6 6 -26 -251.074 741.617 2
 -6 -6 -26 -702.965 549.499 2
 6 6 28 4187.38 834.586 6
 6 -6 28 2182.18 933.47 3
 -6 6 -28 3597.83 656.224 5
 -6 -6 -28 5158.11 711.586 5
 -6 -6 -28 3001.22 673.8 2
 6 -6 30 38.7929 701.924 6
 6 -6 30 235.357 889.374 3
 -6 6 -30 205.692 564.438 5
 -6 6 -30 944.034 712.098 2
 -6 -6 -32 6686.21 860.045 2
 6 -6 32 8644.01 977.633 6
 6 6 32 6394.74 1036.13 6
 6 -6 32 6481.06 1180.63 3
 -6 -6 -32 9076.93 908.121 5
 -6 6 -32 7590.19 941.718 2
 -6 -8 0 -83.8639 166.617 4
 -6 -8 2 56501.8 2857.57 4
 -6 -8 -6 4487.51 440.991 2
 6 8 6 4556.88 425.984 1
 -6 -8 -8 839.022 361.277 5
 -6 -8 -8 509.371 341.894 2
 6 8 8 449.25 367.683 8
 -6 -8 -8 577.144 196.617 4
 6 8 8 852.963 321.294 1
 6 8 8 329.911 368.523 3
 -6 -8 -10 62346.7 3353.61 4
 -6 -8 -10 69287.2 3432.58 2
 6 8 10 68781.1 3406.31 1
 6 8 10 72763.8 3441.04 8
 -6 8 -14 7206.24 790.401 5
 -6 -8 -14 8459.64 605.369 5
 -6 8 -14 10083.9 900.155 2
 -6 -8 -14 8691.34 693.675 2
 6 8 14 9033.1 634.598 1
 6 8 14 8463.83 622.156 8
 -6 -8 -14 9363.59 542.476 4
 -6 -8 -14 7999.33 528.968 7
 6 -8 14 5978.37 824.734 3
 6 8 14 9017.08 761.916 3
 6 8 14 9711.72 658.814 6
 6 8 16 499.206 407.577 6
 6 8 16 -125.557 526.506 3
 -6 8 -16 -338.402 515.736 5
 -6 -8 -16 609.307 329.096 5
 -6 8 -16 758.514 637.376 2
 -6 -8 -16 95.3101 387.66 2
 6 -8 16 632.969 601.095 3
 -6 8 -18 15384.6 1187.48 5
 -6 -8 -18 15433.1 1044.16 5
 -6 8 -18 15842.5 1291.97 2
 -6 -8 -18 17425 1128.08 2
 6 -8 18 18120.6 1441.17 3
 6 8 18 20157.2 1333.59 3
 6 8 18 20059.4 1193.81 6
 6 8 20 610.97 528.128 6
 6 -8 20 -651.881 691.188 3
 6 8 20 -158.002 668.291 3
 -6 8 -20 773.884 562.673 5
 -6 -8 -20 -69.5059 392.493 5
 -6 8 -20 166.649 700.341 2
 -6 -8 -20 -135.698 463.845 2
 -6 8 -22 10259.7 919.5 5
 -6 -8 -22 10960.9 815.589 5
 -6 8 -22 10706.9 1068.64 2
 -6 -8 -22 11213.9 860.335 2
 6 -8 22 10145.1 1099.63 3
 6 -8 22 10142.8 870.764 6
 6 8 22 9415.23 901.852 6
 6 8 24 71.2376 597.349 6
 6 -8 24 -361.702 741.222 3
 -6 8 -24 1200.02 575.764 5
 -6 -8 -24 -307.807 494.343 5
 -6 8 -24 475.979 701.606 2
 -6 -8 -24 91.9112 500.987 2
 6 -8 24 787.343 540.561 6
 6 8 26 -160.338 746.124 6
 -6 -8 -26 -550.26 552.691 5
 -6 8 -26 -44.1968 752.732 2
 -6 -8 -26 -234.437 567.646 2
 6 -8 26 -717.829 603.58 6
 6 8 28 -528.156 770.205 6
 6 -8 28 114.097 793.368 3
 -6 8 -28 -1158.33 591.96 5
 -6 -8 -28 -332.206 568.167 5
 -6 -8 -28 -36.509 581.441 2
 6 -8 30 7541.81 1134.75 3
 -6 8 -30 8755.62 1004.99 2
 6 -8 30 9304.75 975.792 6
 6 -8 32 -251.583 741.418 6
 -6 -8 -32 -389.119 633.303 2
 6 8 32 686.516 880.85 6
 6 -8 32 -1065.84 1026.3 3
 -6 8 -32 261.177 651.204 5
 -6 -8 -32 351.729 658.741 5
 -6 8 -32 -1360.58 727.073 2
 6 10 0 46629.1 2352.5 1
 6 10 0 43535.8 2397.24 8
 -6 -10 0 43682.9 2293.84 4
 6 10 -2 832.418 472.069 8
 6 10 2 287.866 379.82 8
 -6 -10 2 309.455 219.887 4
 6 10 -2 -92.164 345.126 1
 -6 -10 -2 292.403 231.319 4
 6 10 2 324.325 312.482 1
 -6 -10 -4 5409.84 438.793 2
 6 10 -4 5181.29 548.776 1
 6 10 4 5349.07 515.185 1
 6 10 -4 5332.72 713.185 8
 6 10 4 3608.56 497.826 8
 -6 -10 4 6217.39 425.239 4
 -6 -10 -4 5757.75 436.639 4
 -6 -10 -6 705.47 317.926 2
 6 10 -6 84.67 554.234 8
 6 10 6 -79.6942 342.453 8
 -6 -10 6 351.894 193.858 4
 6 10 -6 31.0871 454.69 1
 -6 -10 -6 185.261 231.809 4
 -6 -10 -8 39248.9 2137.6 5
 -6 -10 8 43045.3 2125.06 4
 6 10 8 39504.4 2172.19 3
 6 10 12 21785.2 1258.91 1
 -6 -10 -12 21445.6 1160.11 7
 6 10 14 -132.698 352.383 6
 -6 -10 -14 -100.393 354.997 2
 6 10 14 -368.634 388.603 1
 6 10 14 865.558 477.103 3
 -6 -10 -14 -193.398 297.996 5
 -6 10 -14 282.653 590.359 2
 6 10 14 -280.773 313.559 8
 -6 -10 -14 279.611 250.351 4
 -6 -10 -14 -259.011 240.715 7
 6 -10 14 320.302 552.278 3
 6 10 16 1030.36 420.215 6
 6 10 16 1196.54 556.568 3
 -6 10 -16 526.151 575.235 5
 -6 -10 -16 1322.69 361.596 5
 -6 10 -16 884.5 665.864 2
 -6 -10 -16 1665.32 430.353 2
 6 -10 16 677.08 645.203 3
 6 -10 18 276.327 700.481 3
 6 10 18 -76.0379 467.161 6
 6 10 18 -105.252 609.315 3
 -6 10 -18 520.451 599.309 5
 -6 -10 -18 -165.692 354.9 5
 -6 10 -18 613.03 669.161 2
 -6 -10 -18 355.5 426.831 2
 -6 10 -20 13264.4 1131.14 5
 -6 -10 -20 16718.2 993.827 5
 -6 10 -20 15561.2 1262.24 2
 -6 -10 -20 14242 991.324 2
 6 -10 20 14914.2 1252.88 3
 6 10 20 14390.4 1050.45 6
 6 -10 22 50.6604 850.507 3
 6 10 22 -232.361 633.189 6
 -6 10 -22 558.709 591.967 5
 -6 -10 -22 258.035 476.629 5
 -6 10 -22 224.486 803.965 2
 -6 -10 -22 -28.2621 503.215 2
 6 -10 24 3541.24 921.132 3
 6 10 24 3646.43 717.492 6
 -6 10 -24 2314.08 690.733 5
 -6 -10 -24 2906.27 560.813 5
 -6 10 -24 1692.58 757.481 2
 6 -10 24 2446.85 584.005 6
 -6 -10 -24 2252.08 556.611 2
 -6 -10 -26 -862.093 620.686 2
 6 10 26 -1007 809.967 6
 -6 -10 -26 -533.751 555.682 5
 -6 -10 -28 6634.05 812.837 2
 6 -10 28 4979.95 1047.92 3
 6 10 28 6652.16 976.904 6
 -6 10 -28 7675.41 868.22 5
 -6 -10 -28 9835.13 858.725 5
 -6 10 -28 8426.58 1018.32 2
 6 -10 28 7993.44 858.55 6
 6 -10 30 39.3216 660.135 6
 6 -10 30 -61.2167 950.028 3
 -6 10 -30 -538.257 597.573 5
 -6 10 -30 505.653 727.35 2
 6 12 0 -149.091 394.363 8
 -6 -12 0 -115.283 266.159 4
 6 12 0 -118.774 403.473 1
 6 12 -2 40798.2 2282.23 1
 6 12 2 40895.6 2277.97 1
 6 12 -2 45618 2326.79 8
 6 12 2 44366.6 2283.87 8
 -6 -12 2 42286.9 2240.14 4
 -6 -12 -2 43455.9 2240.66 4
 6 12 4 193.356 396.157 1
 -6 -12 -4 -79.8393 238.474 2
 6 12 -4 -119.637 436.534 8
 6 12 4 81.4717 343.264 8
 -6 -12 4 -216.532 253.193 4
 -6 -12 -4 185.217 282.593 4
 6 12 -4 25.6017 391.228 1
 6 12 -6 6512.18 654.799 1
 -6 -12 -6 6609.47 481.161 2
 6 12 6 6988.97 652.082 1
 6 12 6 7364.7 564.177 8
 6 12 -6 5259.58 742.385 8
 -6 -12 6 5704.83 508.582 4
 -6 -12 -6 7066.92 536.456 4
 -6 -12 -6 7308.32 527.04 7
 6 12 6 6638.87 431.381 6
 6 12 8 -136.656 246.256 6
 -6 -12 -8 -137.174 351.866 5
 6 12 8 349.65 451.332 1
 6 12 -8 -555.816 649.885 8
 6 12 8 255.781 328.72 8
 -6 -12 8 -191.495 274.258 4
 6 12 -8 -316.459 494.144 1
 -6 -12 -8 -313.174 282.246 2
 -6 -12 -8 57.004 302.931 4
 -6 -12 -8 -360.671 285.025 7
 6 12 8 -274.277 363.854 3
 -6 -12 -10 23987.9 1302.95 5
 6 12 -10 21122.7 1508.83 1
 -6 -12 -10 24734.2 1299.21 2
 6 12 10 27342.3 1427.96 1
 6 12 -10 23249.1 1629.23 8
 6 12 10 24250.3 1330.68 8
 -6 -12 10 24675.3 1333.35 4
 -6 -12 -10 24450.8 1340.81 4
 -6 -12 -10 23106.6 1297.62 7
 6 12 10 23323.5 1366.89 3
 6 12 10 22642.1 1290.06 6
 6 12 12 298.579 326.423 8
 -6 -12 12 -101.377 235.951 4
 6 12 -12 -184.626 711.932 1
 -6 -12 -12 -19.4859 326.277 4
 6 12 14 4701.99 497.772 6
 6 12 14 2894.35 531.91 3
 -6 -12 -14 3967.83 410.001 5
 -6 -12 -14 4742.72 453.856 2
 -6 12 -14 3970.21 771.345 2
 6 12 16 -1498.83 509.077 6
 6 12 16 -665.843 633.351 3
 -6 12 -16 -1148.74 687.143 5
 -6 -12 -16 36.0697 348.212 5
 -6 12 -16 -441.228 705.291 2
 -6 -12 -16 -876.768 419.376 2
 6 -12 16 -1966.27 842.042 3
 -6 12 -18 9969.07 979.268 5
 -6 -12 -18 9606.21 704.515 5
 -6 12 -18 11305.7 1073.9 2
 -6 -12 -18 9958.79 740.386 2
 6 -12 18 8931.4 1028.13 3
 6 12 18 8236.56 802.015 6
 6 -12 20 -1053.1 788.891 3
 6 12 20 377.428 589.068 6
 -6 12 -20 325.35 648.271 5
 -6 -12 -20 186.53 423.336 5
 -6 12 -20 234.731 802.408 2
 -6 -12 -20 762.368 449.986 2
 -6 12 -22 10570.7 1006.14 5
 -6 -12 -22 11515.7 824.36 5
 -6 -12 -22 9469.5 799.86 2
 6 -12 22 10344.1 1108.76 3
 6 12 22 10788.2 969.088 6
 6 -12 24 55.0035 811.069 3
 -6 -12 -24 -459.523 515.608 2
 6 12 24 -877.545 724.016 6
 -6 12 -24 80.6853 651.316 5
 -6 -12 -24 174.907 556.656 5
 -6 12 -24 -48.2698 830.146 2
 6 -12 24 -164.292 587.086 6
 6 -12 26 -683.577 840.111 3
 -6 -12 -26 469.613 554.005 2
 6 12 26 307.584 724.327 6
 -6 -12 -26 774.529 566.119 5
 6 -12 28 260.927 631.474 6
 6 -12 28 59.4724 820.508 3
 6 12 28 -527.04 774.583 6
 -6 -12 -28 -159.632 577.485 2
 -6 12 -28 -653.723 641.771 5
 -6 -12 -28 35.5289 598.043 5
 -6 12 -28 -49.0268 787.023 2
 6 -12 30 5673.26 890.328 6
 6 -12 30 5666.86 1170.47 3
 -6 12 -30 7449.09 893.422 5
 -6 12 -30 8765.65 1004.31 2
 6 14 0 48848 2458.04 1
 6 14 0 46270.7 2404.36 8
 -6 -14 0 41570 2375.22 4
 6 14 2 -430.804 473.93 1
 6 14 2 -246.827 423.502 8
 6 14 -2 -613 443.701 8
 -6 -14 2 -775.188 433.636 4
 -6 -14 -2 -469.253 416.072 4
 6 14 -2 -360.666 476.548 1
 6 14 -4 7157.08 687.867 1
 -6 -14 -4 6549.98 418.207 2
 6 14 4 7921.98 718.509 1
 6 14 -4 7945.71 716.118 8
 6 14 4 7502.87 618.425 8
 -6 -14 4 7255.05 586.955 4
 -6 -14 -4 7938.4 616.535 4
 -6 -14 -4 7761.83 572.15 7
 6 14 6 406.813 514.064 1
 6 14 -6 404.768 461.001 8
 6 14 6 548.404 354.911 8
 -6 -14 6 407.472 313.431 4
 -6 -14 -6 305.712 362.621 4
 -6 -14 -6 163.228 298.229 7
 -6 -14 -6 360.345 209.359 2
 6 14 -6 640.94 448.352 1
 -6 -14 -8 20415.9 1109.21 5
 6 14 -8 19123.2 1251.32 1
 -6 -14 -8 17785.1 1032.48 2
 6 14 8 18393.9 1232.49 1
 6 14 -8 18528.7 1290.99 8
 6 14 8 19614.9 1133.64 8
 -6 -14 8 19733.5 1135.39 4
 -6 -14 -8 20813.7 1176.84 4
 -6 -14 -8 19535.5 1103.58 7
 -6 -14 -10 -66.4983 269.277 5
 6 14 -10 80.6144 635.898 8
 6 14 -10 753.052 573.972 5
 6 14 10 -246.072 355.186 8
 -6 -14 10 132.529 291.55 4
 6 14 -10 409.617 534.546 1
 -6 -14 -10 -97.8472 399.853 4
 6 14 10 -451.834 521.015 1
 -6 -14 -10 -16.7963 287.055 7
 -6 -14 -10 77.6825 266.088 2
 6 14 -12 13730.9 1099.61 1
 -6 -14 -12 13460.7 847.77 2
 6 14 -12 11297.7 1201.28 8
 6 14 12 14141.9 883.85 8
 6 14 12 14164.2 998.912 1
 -6 -14 12 14070.6 870.582 4
 -6 -14 -12 14416.2 941.394 4
 -6 -14 -12 14495 852.706 7
 -6 -14 -14 167.156 325.159 5
 6 14 -14 -1274.69 1007.48 8
 6 14 14 -199.119 390.991 8
 -6 -14 14 -247.189 352.015 4
 6 14 -14 -45.4257 736.454 1
 6 14 14 109.926 540.866 1
 -6 -14 -14 -589.516 467.187 4
 -6 -14 -14 -205.645 339.255 7
 -6 -14 -16 132.321 375.675 2
 -6 -14 -16 556.079 345.785 5
 -6 14 -16 229.757 758.385 2
 -6 -14 16 23.2413 301.811 4
 6 14 -16 660.839 873.976 1
 6 -14 16 161.79 686.054 3
 -6 -14 -18 151.879 409.788 2
 -6 14 -18 538.801 690.424 5
 -6 -14 -18 -268.499 402.583 5
 -6 14 -18 339.67 817.789 2
 6 14 -18 -612.174 1105.74 1
 6 -14 18 425.406 736.43 3
 -6 14 -20 19123.4 1357.12 5
 -6 -14 -20 18833.4 1075.91 5
 6 -14 20 20952 1631.54 3
 -6 -14 -22 96.2012 469.782 2
 -6 14 -22 619.103 729.842 5
 -6 -14 -22 400.185 481.125 5
 -6 14 -22 251.556 889.575 2
 6 -14 22 -163.145 763.212 3
 -6 -14 -24 2977.93 616.989 2
 -6 -14 -24 3926.36 630.505 5
 6 -14 24 2319.8 646.335 6
 6 -14 26 238.442 875.998 3
 -6 -14 -26 287.335 584.528 2
 -6 14 -26 -44.0329 701.801 5
 -6 -14 -26 -66.1966 591.999 5
 6 -14 28 2147.7 966.4 3
 -6 -14 -28 2161.62 679.709 2
 -6 14 -28 3964.25 811.168 5
 -6 -14 -28 2706.71 715.959 5
 -6 14 -28 3515.18 941.567 2
 6 -14 28 1569.28 737.346 6
 6 -14 30 -2800.68 1131.23 3
 -6 14 -30 -708.963 829.754 5
 -6 14 -30 -1075.65 904.806 2
 6 16 0 32.8175 527.243 1
 6 16 0 273.585 431.429 8
 -6 -16 0 754.919 364.157 7
 -6 -16 0 451.571 386.97 4
 6 16 -2 30538.3 1816.71 1
 6 16 2 32215 1843.89 1
 6 16 -2 29605.3 1748.84 8
 6 16 2 31076.7 1728.12 8
 -6 -16 -2 33070.3 1780.04 4
 -6 -16 -2 29187.7 1688.76 7
 -6 -16 2 32693.3 1753.48 4
 6 16 -4 634.488 499.028 1
 6 16 4 33.2778 560.844 1
 6 16 -4 -578.018 472.182 8
 6 16 4 296.192 405.65 8
 -6 -16 4 150.519 372.394 4
 -6 -16 -4 -40.8957 336.99 7
 -6 -16 -4 28.103 437.464 4
 6 16 -6 1474.83 543.236 8
 6 16 6 1704.61 632.475 1
 6 16 6 1942.59 420.752 8
 -6 -16 6 1842.11 418.545 4
 -6 -16 -6 1964.33 378.39 7
 -6 -16 -6 2134.88 516.957 4
 6 16 -6 1901.62 561.042 1
 6 16 -8 667.259 580.062 8
 6 16 8 496.26 388.663 8
 -6 -16 8 76.5633 377.327 4
 6 16 8 555.655 565.553 1
 -6 -16 -8 714.388 358.445 7
 -6 -16 -8 320.272 473.465 4
 6 16 -8 1764.53 580.249 1
 6 16 -10 22366.6 1578.63 1
 6 16 -10 25966 1635.06 8
 6 16 10 23844.2 1555.88 1
 6 16 10 26517.4 1451.92 8
 -6 -16 -10 26088 1547.35 4
 -6 -16 -10 24824 1414.99 7
 6 16 12 -217.384 534.308 1
 6 16 -12 292.188 652.891 8
 6 16 12 544.078 392.606 8
 -6 -16 12 324.652 342.267 4
 -6 -16 -12 262.761 504.829 4
 -6 -16 -12 514.13 339.805 7
 6 16 -12 193.38 615.743 1
 6 16 -14 2460.92 836.837 8
 6 16 14 2218.22 462.932 8
 -6 -16 14 1823.98 391.312 4
 6 16 -14 1925.54 728.289 1
 -6 -16 -14 2681.56 403.563 7
 6 16 14 2293.26 602.324 1
 -6 16 -16 -573.232 792.687 2
 6 16 -16 -867.777 976.378 8
 -6 -16 16 -393.731 366.861 4
 6 16 -16 679.076 824.973 1
 -6 16 -18 4516.48 1020.56 2
 -6 -16 18 7369.68 599.421 4
 6 16 -18 5540.16 1139.16 1
 6 -16 18 5316.63 928.603 3
 -6 16 -20 -97.9578 751.989 5
 -6 16 -20 52.4686 915.626 2
 6 16 -20 1378.48 1126.06 1
 6 -16 20 -230.779 728.853 3
 6 16 -24 653.443 1437.98 1
 6 -16 26 -664.256 905.377 3
 -6 16 -26 433.322 789.288 5
 -6 16 -26 325.551 863.63 2
 6 -16 26 -911.24 674.558 6
 6 -16 28 253.52 923.465 3
 -6 16 -28 479.01 780.852 5
 -6 16 -28 -653.983 869.851 2
 6 -16 28 159.28 685.648 6
 6 18 0 36641.8 2314.9 1
 6 18 0 42729.8 2228.29 8
 -6 -18 0 44089.1 2269.37 4
 -6 -18 0 38848.5 2174.9 7
 6 18 -2 2830.21 706.764 1
 6 18 2 981.949 735.268 1
 6 18 -2 1610.34 494.844 8
 6 18 2 1839.73 480.188 8
 -6 -18 2 1478.81 501.906 4
 -6 -18 2 1576.4 459.863 7
 -6 -18 -2 1835.96 425.76 7
 -6 -18 -2 515.924 610.018 4
 6 18 -4 1871.58 672.352 1
 6 18 -4 1967.04 561.082 8
 6 18 4 2298.67 521.385 8
 6 18 4 1690.14 753.054 1
 -6 -18 4 1808.25 535.769 4
 -6 -18 4 1771.61 492.92 7
 -6 -18 -4 2179.18 457.91 7
 -6 -18 -4 1172.07 616.528 4
 6 18 -8 9213.52 973.663 1
 6 18 -8 11964.9 937.708 8
 6 18 8 11333.8 991.638 1
 6 18 8 10954.1 811.91 8
 -6 -18 8 11281 829.654 4
 -6 -18 -8 10175.4 903.476 4
 -6 -18 -8 9881.2 752.743 7
 6 18 -10 114.664 619.151 1
 6 18 10 1044.29 597.717 1
 6 18 -10 393.582 593.357 8
 6 18 10 1062.51 445.743 8
 -6 -18 10 985.508 440.091 4
 -6 -18 -10 856.204 389.789 7
 -6 -18 12 12561.1 889.945 4
 6 18 -12 10000.9 1030.09 1
 6 18 -12 11117.4 1028.63 8
 6 18 12 12688.9 860.527 8
 6 18 12 10706.3 999.108 1
 -6 -18 -12 12195.7 819.943 7
 -6 -18 -14 -586.354 434.958 7
 6 18 -14 43.6297 714.446 1
 6 18 -16 708.974 815.512 8
 -6 -18 16 348.478 381.671 4
 6 18 -16 668.385 776.417 1
 -6 18 -18 52.7432 818.542 2
 6 18 -18 -894.612 1005.15 8
 -6 -18 18 614.443 389.286 4
 6 18 -18 -1269.16 960.878 1
 -6 18 -22 -613.825 936.91 2
 6 18 -22 1855.32 1196.33 1
 -6 18 -24 2542.18 851.909 5
 6 18 -24 5272.8 1486.89 1
 6 -18 24 3427.23 956.683 3
 -6 18 -26 210.698 806.501 5
 -6 18 -26 1077.8 873.897 2
 6 -18 26 401.944 668.982 6
 6 -18 26 188.888 901.692 3
 6 20 0 624.228 714.953 1
 6 20 0 -194.525 481.695 8
 -6 -20 0 -645.75 450.055 7
 -6 -20 0 -498.804 592.099 4
 6 20 -2 20989.1 1479.81 1
 6 20 -2 16874.9 1262.49 8
 6 20 2 17907.3 1271.6 8
 -6 -20 2 18900.5 1330.42 4
 -6 -20 -2 17411.3 1371.58 4
 -6 -20 2 16199.6 1221.89 7
 6 20 -4 149.817 555.21 8
 6 20 -4 936.82 720.982 1
 6 20 4 588.736 485.184 8
 -6 -20 4 33.3908 531.431 4
 -6 -20 4 -433.888 435.126 7
 6 20 4 413.527 686.99 1
 -6 -20 -4 24.2503 436.233 7
 -6 -20 -4 -221.544 635.004 4
 6 20 -6 205.785 707.657 1
 6 20 -6 1279.47 559.74 8
 6 20 6 975.356 493.154 8
 -6 -20 6 816.552 519.285 4
 -6 -20 6 103.767 439.538 7
 -6 -20 -6 477.803 418.672 7
 -6 -20 -6 1267.85 613.735 4
 6 20 6 605.327 680.017 1
 6 20 8 232.453 625.9 1
 6 20 -8 -41.5666 711.699 1
 6 20 -8 163.087 560.763 8
 6 20 8 759.107 475.192 8
 -6 -20 8 760.8 482.837 4
 -6 -20 8 371.916 407.325 7
 -6 -20 -8 765.939 423.835 7
 6 20 -10 13189.6 1113.74 1
 6 20 -10 10373.8 987.613 8
 6 20 10 11480 868.326 8
 6 20 10 9875.56 1000.41 1
 -6 -20 10 10225.9 878.602 4
 -6 -20 10 11370.5 867.965 7
 -6 -20 -10 10619.8 816.142 7
 6 20 -12 -351.519 775.191 1
 6 20 12 -414.043 528.374 8
 -6 -20 12 -457.46 495.336 4
 -6 -20 -12 -262.3 422.375 7
 6 20 -12 -425.842 655.144 8
 6 20 12 77.2155 659.183 1
 6 20 -14 3188.81 836.804 1
 6 20 -14 3461.27 779.552 8
 6 20 14 2619.72 709.467 1
 6 20 14 2549.44 564.109 8
 -6 -20 14 2487.86 518.674 4
 -6 -20 -14 2546.21 483.173 7
 6 20 -16 551.099 821.251 1
 6 20 -16 514.559 760.517 8
 -6 -20 16 59.9068 417.343 4
 -6 20 -18 5499.09 1066.69 2
 6 20 -18 7150.31 1122.34 8
 -6 -20 18 5884.59 638.584 4
 6 20 -20 -299.273 1006.96 1
 -6 20 -20 1942.54 988.229 2
 -6 20 -24 292.36 989.244 2
 -6 -20 24 -30.0952 346.43 4
 6 -20 24 336.732 854.66 3
 6 22 0 16319.5 1330.3 1
 6 22 0 15123.5 1107.5 8
 -6 -22 0 15133 1217.98 4
 -6 -22 0 14992.6 1034.25 7
 6 22 -2 -453.764 548.532 8
 6 22 2 -29.126 508.418 8
 6 22 -2 -589.615 804.227 1
 -6 -22 2 -418.463 739.163 4
 -6 -22 2 -403.612 515.019 7
 -6 -22 -2 -982.782 481.284 7
 -6 -22 -2 -1493.94 772.971 4
 6 22 2 -180.751 792.826 1
 6 22 6 -816.822 697.277 1
 6 22 -6 -633.669 837.163 1
 6 22 -6 651.683 602.224 8
 6 22 6 -341.596 516.558 8
 -6 -22 6 -951.762 607.359 4
 -6 -22 6 -412.04 488.991 7
 -6 -22 -6 -686.164 479.855 7
 6 22 -8 5015.61 906.945 1
 6 22 8 5572.16 893.004 1
 6 22 -8 6983.23 781.183 8
 6 22 8 6410.24 698.137 8
 -6 -22 8 7819.83 763.458 4
 -6 -22 -8 5984.45 612.489 7
 -6 -22 8 5185.7 648.513 7
 6 22 -10 417.32 782.566 1
 6 22 -10 -106.139 616.037 8
 6 22 10 -365.919 527.772 8
 -6 -22 10 -656.87 486.873 4
 6 22 10 -84.8577 704.959 1
 -6 -22 10 -486.348 490.924 7
 -6 -22 -10 26.034 434.384 7
 6 22 12 8715.76 968.395 1
 6 22 -12 10269.8 1105.44 1
 6 22 -12 8423.07 903.346 8
 6 22 12 9397.03 825.028 8
 -6 -22 12 8619.77 785.909 4
 -6 -22 12 8500.98 774.498 7
 -6 -22 -12 9128.17 754.851 7
 6 22 14 -88.9953 776.513 1
 6 22 -14 -601.972 855.176 1
 6 22 14 -170.623 572.673 8
 -6 -22 14 -364.93 530.051 7
 -6 -22 -14 879.224 549.941 7
 6 22 -20 5755.5 1122.34 8
 -6 -22 20 4395.78 622.538 4
 6 22 -22 803.764 1120.07 1
 6 22 -22 -534.868 1048.56 8
 -6 -22 22 -121.146 399.761 4
 -6 -22 22 210.485 593.505 7
 6 24 0 220.328 561.025 8
 -6 -24 0 114.977 480.67 7
 -6 -24 0 130.907 711.311 4
 6 24 0 -877.661 831.217 1
 6 24 2 7858.73 1040.27 1
 6 24 -2 6993.64 776.293 8
 6 24 2 6043.35 716.229 8
 -6 -24 -2 6908.73 715.974 7
 6 24 -2 6175.35 966.484 1
 -6 -24 2 5705.11 832.423 4
 -6 -24 2 5736.85 673.204 7
 -6 -24 -2 5172.4 853.808 4
 6 24 4 845.32 832.263 1
 6 24 -4 263.719 573.232 8
 6 24 4 -337.849 540.516 8
 6 24 -4 -389.669 803.826 1
 -6 -24 4 780.246 610.633 4
 -6 -24 4 173.099 498.644 7
 -6 -24 -4 304.701 488.645 7
 -6 -24 -4 -265.279 685.141 4
 6 24 6 895.134 762.143 1
 6 24 -6 821.776 628.289 8
 6 24 -6 883.749 838.52 1
 6 24 6 394.782 536.396 8
 -6 -24 6 755.352 648.683 4
 -6 -24 6 438.142 469.741 7
 -6 -24 -6 480.566 440.95 7
 6 24 8 -847.768 552.225 8
 6 24 8 371.748 746.117 1
 -6 -24 8 -739.672 544.371 7
 -6 -24 -8 -482.097 464.493 7
 6 24 12 236.563 727.754 1
 6 24 12 911.881 549.54 8
 -6 -24 -12 29.8988 485.05 7
 6 24 14 2046.44 759.144 1
 6 24 -14 664.199 702.842 8
 6 24 14 2398.89 636.733 8
 -6 -24 14 797.519 551.958 4
 -6 -24 -14 1360.09 562.385 7
 6 24 -16 -334.251 904.353 1
 6 24 -16 500.923 747.426 8
 -6 -24 16 313.38 541.192 4
 -6 -24 16 -328.117 517.648 7
 6 24 -18 2485.37 1023.46 1
 6 24 -18 2154.25 898.577 8
 -6 -24 18 2869.87 568.236 4
 -6 -24 18 3397.5 645.523 7
 6 24 -20 -126.424 1038.94 1
 6 24 -20 54.9755 891.245 8
 -6 -24 20 -371.414 463.185 4
 -6 -24 20 70.3311 557.275 7
 6 26 0 5828.54 1009 1
 -6 -26 0 6667.89 702.879 7
 6 26 2 -665.586 955.506 1
 -6 -26 -2 -841.813 534.205 7
 6 26 4 153.197 831.294 1
 -6 -26 -4 61.1269 520.39 7
 6 26 -6 352.381 599.964 8
 6 26 6 32.01 559.266 8
 6 26 6 50.6195 846.475 1
 -6 -26 6 174.504 663.519 4
 -6 -26 -6 -367.257 509.096 7
 6 26 -8 3006.23 713.591 8
 6 26 8 4356.91 706.596 8
 -6 -26 8 4130.2 783.037 4
 -6 -26 -8 4417.84 598.576 7
 6 26 8 2775.68 831.417 1
 6 26 10 -964.911 802.629 1
 6 26 -10 419.271 654.167 8
 6 26 -10 160.711 866.25 1
 6 26 10 1128.73 590.206 8
 -6 -26 10 1385.45 650.898 4
 -6 -26 10 254.091 528.027 7
 -6 -26 -10 94.0175 502.76 7
 6 26 12 7654.94 1027.28 1
 6 26 -12 5645.46 849.92 8
 6 26 -12 4949.9 1063.1 1
 -6 -26 12 6275.52 802.404 4
 -6 -26 12 6023.49 710.113 7
 -6 -26 -12 6237.53 750.841 7
 6 26 14 532.917 723.858 1
 6 26 -14 567.43 909.597 1
 6 26 -14 -254.277 744.91 8
 6 26 14 -227.473 604.739 8
 -6 -26 14 706.321 599.334 4
 -6 -26 14 -99.594 547.16 7
 -6 -26 -14 301.641 572.619 7
 6 26 -16 -1191.21 768.221 8
 -6 -26 16 219.726 547.297 4
 -6 -26 16 -68.3318 546.197 7
 6 26 -18 -436.994 1051.63 1
 6 26 -18 -933.396 938.023 8
 -6 -26 18 -1539.32 684.064 4
 -6 -26 18 -352.136 609.341 7
 6 28 0 -217.68 908.965 1
 6 28 0 -34.5102 641.663 8
 -6 -28 0 -1299.87 822.94 4
 -6 -28 0 -97.7583 533.602 7
 6 28 -2 2616.9 889.945 1
 6 28 2 2020.46 915.52 1
 6 28 -2 2069.86 648.592 8
 6 28 2 3180.43 654.787 8
 -6 -28 2 3652.09 901.241 4
 -6 -28 2 3036.13 596.815 7
 -6 -28 -2 2981.68 891.548 4
 -6 -28 -2 1544.59 564.653 7
 6 28 -4 495.916 901.949 1
 6 28 -4 -823.792 621.297 8
 6 28 4 -33.8172 609.703 8
 -6 -28 4 96.6663 742.086 4
 -6 -28 4 -32.5297 510.969 7
 6 28 -6 -328.02 607.084 8
 6 28 6 438.556 586.582 8
 -6 -28 6 -46.5151 711.932 4
 -6 -28 6 -32.9642 520.827 7
 6 28 -6 -721.042 914.055 1
 6 28 -8 -1024.04 675.312 8
 6 28 8 -1082.11 619.607 8
 -6 -28 8 -853.898 703.245 4
 -6 -28 8 -830.199 536.627 7
 6 28 -8 -1233.85 912.915 1
 6 28 -10 5366.58 860.103 8
 -6 -28 10 6930.91 859.912 4
 6 28 -10 5052.32 1083.73 1
 -6 -28 10 5474.57 699.701 7
 6 28 -12 123.295 706.782 8
 6 28 -12 173.242 916.387 1
 -6 -28 12 82.1644 645.267 4
 -6 -28 12 -375.144 554.412 7
 6 28 -14 346.444 729.104 8
 6 28 -14 946.935 1022.96 1
 -6 -28 14 78.9552 661.253 4
 -6 -28 14 415.692 623.359 7
 6 30 0 2379.9 1023.6 1
 6 30 0 2157.14 673.999 8
 -6 -30 0 2655.5 898.434 4
 -6 -30 0 2692.02 653.281 7
 6 30 -2 -1100.28 906.853 1
 6 30 -2 474.387 635.266 8
 6 30 2 35.6852 625.718 8
 6 30 2 -1274 989.689 1
 -6 -30 2 263.074 805.282 4
 -6 -30 2 -486.155 562.937 7
 -6 -30 -2 -215.316 817.404 4
 -6 -30 -2 1015.35 612.451 7
 6 30 -4 1907.09 935.62 1
 6 30 -4 -890.301 689.645 8
 6 30 4 318.3 615.8 8
 -6 -30 4 153.259 780.757 4
 -6 -30 4 443.059 557.983 7
 -6 -30 -4 171.419 526.492 7
 6 30 4 807.419 873.068 1
 6 30 -6 -288.7 890.685 1
 6 30 6 -58.3672 887.806 1
 6 30 -6 416.582 668.883 8
 6 30 6 -282.896 613.491 8
 -6 -30 6 -1453.6 819.419 4
 -6 -30 6 136.729 551.171 7
 -6 -30 -6 -424.241 569.243 7
 6 30 -8 584.891 974.424 1
 6 30 -8 1734.46 749.422 8
 6 30 8 923.802 641.167 8
 6 30 8 759.231 935.038 1
 -6 -30 8 1861.51 856.981 4
 -6 -30 8 1907.72 609.73 7
 -6 -30 -8 2041.64 661.366 7
 -7 -1 -11 122.005 415.909 5
 -7 1 -11 241.711 481.841 2
 -7 -1 -11 -406.542 471.853 2
 7 -1 11 397.962 468.099 3
 7 1 11 -295.419 451.261 3
 -7 1 -13 5320.36 634.543 5
 -7 -1 -13 5364.57 605.178 5
 -7 1 -13 4866.2 687.95 2
 -7 -1 -13 6590.62 689.939 2
 7 -1 13 3835.86 711.815 3
 7 1 13 4894.51 704.804 3
 -7 -1 -15 6969.9 653.166 5
 -7 1 -15 7035.72 781.525 2
 -7 1 -15 5854.89 676.504 5
 -7 -1 -15 6749.63 760.573 2
 7 -1 15 7212.55 777.243 3
 7 1 15 6810.74 777.229 3
 -7 1 -17 9719.62 828.837 5
 -7 -1 -17 9868.78 800.77 5
 -7 1 -17 11436.6 977.518 2
 -7 -1 -17 11846 929.238 2
 7 1 17 11564.1 967.618 3
 7 -1 21 1145.22 726.43 3
 7 1 21 133.734 721.257 3
 -7 1 -21 963.143 510.204 5
 -7 -1 -21 1376.26 502.961 5
 -7 1 -21 1704.61 677.79 2
 -7 -1 -21 186.561 633.107 2
 7 -1 21 829.859 496.789 6
 7 1 21 1252.21 476.802 6
 -7 1 -25 17573.2 1178.08 5
 -7 -1 -25 17011.6 1148.43 5
 -7 1 -25 19383.8 1322.37 2
 -7 -1 -25 16776.7 1247.57 2
 7 -1 25 16679.9 1380.85 3
 7 1 25 15099.1 1391.22 3
 7 -1 25 15072.8 1156.81 6
 7 1 25 17557.5 1215.92 6
 7 -1 29 916.149 946.036 3
 7 1 29 1598.3 1013.81 3
 -7 1 -29 1816.96 607.706 5
 -7 -1 -29 164.957 513.325 5
 7 -1 31 82.6178 713.153 6
 7 1 31 -341.929 738.776 6
 7 -1 31 -60.4548 915.197 3
 7 1 31 -361.948 967.065 3
 -7 1 -31 34.849 572.911 5
 -7 -1 -31 -104.357 561.712 5
 -7 1 -31 -855.611 718.319 2
 -7 -1 -31 -792.729 726.458 2
 -7 -3 -11 1514.27 452.648 5
 -7 -3 -11 1924.12 477.578 2
 7 3 11 1066.12 462.559 3
 7 3 13 6279.75 727.628 3
 -7 -3 -13 8449.47 685.373 5
 -7 3 -13 7639.72 803.429 2
 -7 -3 -13 8433.65 745.929 2
 -7 3 -13 6106.86 711.762 5
 7 -3 13 5898.63 772.726 3
 -7 3 -15 15535.9 1072.92 5
 -7 -3 -15 14115.6 985.755 5
 -7 3 -15 15647.3 1171.36 2
 -7 -3 -15 14555.3 1079.88 2
 7 -3 15 15715.1 1153.06 3
 7 3 15 16067.6 1114.13 3
 -7 3 -17 9358.53 823.022 5
 -7 -3 -17 9642.25 738.181 5
 -7 3 -17 9201.54 936.54 2
 -7 -3 -17 10151.1 864.388 2
 7 -3 17 9072.51 938.263 3
 7 3 17 8922.25 896.924 3
 7 -3 19 -930.861 784.711 3
 7 3 19 -1426.15 799.671 3
 -7 3 -19 570.465 568.927 5
 -7 -3 -19 -435.98 452.532 5
 -7 3 -19 -316.991 732.733 2
 -7 -3 -19 103.184 611.776 2
 7 3 19 24.5738 454.047 6
 7 -3 21 -653.874 772.819 3
 7 3 21 -130.989 706.858 3
 -7 3 -21 32.142 533.988 5
 -7 -3 -21 562.149 463.222 5
 -7 3 -21 -404.485 711.787 2
 -7 -3 -21 213.412 599.469 2
 7 3 21 331.782 486.557 6
 7 3 25 3454.02 684.63 6
 7 -3 25 2300.84 844.712 3
 7 3 25 2707.57 864.023 3
 -7 3 -25 4233.67 667.558 5
 -7 -3 -25 3837.53 593.07 5
 -7 3 -25 2709.13 776.395 2
 -7 -3 -25 2956.9 701.087 2
 7 -3 25 3728.86 622.719 6
 7 3 27 7026.95 933.178 6
 -7 -3 -27 10192.7 830.571 5
 -7 -3 -27 7670.65 944.507 2
 7 -3 29 1802.22 637.793 6
 7 -3 29 867.405 888.652 3
 -7 3 -29 2232.94 603.083 5
 -7 3 -29 1072.8 740.455 2
 7 -3 31 648.243 688.288 6
 7 3 31 1324.54 785.339 6
 7 -3 31 547.283 990.048 3
 7 3 31 969.784 979.993 3
 -7 3 -31 35.8953 546.219 5
 -7 -3 -31 -139.801 594.566 5
 -7 3 -31 307.553 691.327 2
 -7 -3 -31 162.148 650.943 2
 7 5 9 4924.06 643.468 3
 -7 -5 -11 403.129 434.651 5
 -7 -5 -11 488.893 479.244 2
 7 5 11 354.542 309.089 1
 7 5 11 -318.614 528.752 3
 -7 -5 -13 8661.69 679.682 5
 -7 5 -13 7647.55 844.949 2
 -7 -5 -13 7994.72 754.091 2
 7 5 13 7769.98 554.497 1
 7 -5 13 7176.92 841.464 3
 7 5 13 7956.89 765.327 3
 -7 -5 -15 29646.9 1625.88 5
 -7 5 -15 30341.4 1800.89 2
 -7 -5 -15 30538.8 1710.29 2
 7 5 15 32184.3 1750.57 3
 7 -5 17 2007.3 660.372 3
 7 5 17 3638.99 656.181 3
 -7 5 -17 2293.48 582.61 5
 -7 -5 -17 2726.83 458.467 5
 -7 5 -17 3917.35 728.822 2
 -7 -5 -17 3880.79 618.127 2
 7 5 17 3366.31 499.204 6
 7 -5 19 6223.68 860.017 3
 7 5 19 4520.39 807.3 3
 -7 5 -19 6174.49 730.423 5
 -7 -5 -19 5262.58 592.534 5
 -7 5 -19 8202.81 899.287 2
 -7 -5 -19 6919.96 770.59 2
 7 5 19 5878.43 629.104 6
 7 5 21 -28.5769 514.654 6
 7 -5 21 -432.919 712.864 3
 7 5 21 556.851 768.78 3
 -7 5 -21 -34.4961 570.054 5
 -7 -5 -21 435.689 436.401 5
 -7 5 -21 297.901 719.099 2
 -7 -5 -21 33.3884 586.173 2
 7 5 23 4568.42 713.467 6
 7 -5 23 2366.51 883.874 3
 7 5 23 5096.66 873.112 3
 -7 -5 -23 7064.6 655.723 5
 -7 5 -23 4839.62 722.353 5
 -7 5 -23 5908.28 886.322 2
 -7 -5 -23 6263.38 762.571 2
 7 -5 23 4303.49 657.668 6
 7 5 25 3829.56 759.286 6
 7 -5 25 5593.44 991.912 3
 -7 5 -25 4356.39 712.605 5
 -7 -5 -25 4977.79 635.852 5
 -7 5 -25 5810.19 873.637 2
 -7 -5 -25 4603.42 743.581 2
 7 -5 25 4575.42 664.847 6
 7 5 27 1294.29 710.937 6
 7 5 27 1445.67 909.049 3
 -7 -5 -27 1930.26 562.648 5
 -7 -5 -27 1379.46 641.706 2
 7 -5 29 2174.12 683.791 6
 7 -5 29 1465.1 891.716 3
 -7 5 -29 1237.29 632.686 5
 -7 5 -29 1336.12 765.864 2
 7 -5 31 -605.214 652.273 6
 7 -5 31 -61.3599 924.351 3
 7 5 31 429.427 988.953 3
 -7 5 -31 37.2683 621.599 5
 -7 -5 -31 142.559 592.087 5
 -7 5 -31 45.2287 736.28 2
 -7 -5 -31 917.543 673.209 2
 -7 -7 -7 31974.6 1805.75 2
 7 7 7 34185 1785.08 1
 7 7 9 3875.73 433.977 1
 7 7 11 4502.73 458.64 1
 -7 -7 -11 4030.67 541.162 5
 -7 -7 -11 5064.01 578.016 2
 7 7 11 3533.72 599.869 3
 -7 -7 -13 13326.2 917.853 5
 -7 -7 -13 15031.5 985.516 2
 7 7 13 14261 869.066 1
 7 7 13 14450.2 1031.14 3
 7 7 15 3775.7 614.229 3
 -7 7 -15 3764.31 674.548 5
 -7 -7 -15 4170.06 482.383 5
 -7 7 -15 3123.97 707.648 2
 -7 -7 -15 4433.05 577.193 2
 7 -7 15 1603.51 622.93 3
 7 7 15 3066.28 451.949 6
 7 -7 17 31070.9 1914.29 3
 7 7 17 30947.2 1821.65 3
 7 7 17 32739.9 1668.22 6
 7 -7 19 1038.15 677.552 3
 7 7 19 2663.34 554.044 6
 7 7 19 3524.12 725.768 3
 -7 7 -19 2882.85 684.703 5
 -7 -7 -19 2532.57 445.779 5
 -7 7 -19 3828.14 797.922 2
 -7 -7 -19 3064.32 593.487 2
 7 7 21 617.204 561.193 6
 7 -7 21 -201.085 745.003 3
 7 7 21 -295.561 720.726 3
 -7 7 -21 490.056 561.452 5
 -7 -7 -21 174.213 441.59 5
 -7 7 -21 -224.766 711.301 2
 -7 -7 -21 -126.723 533.263 2
 7 7 23 911.958 573.444 6
 7 -7 23 1558.65 840.743 3
 7 7 23 1467.47 764.625 3
 -7 7 -23 2277.68 665.692 5
 -7 -7 -23 1914.08 499.422 5
 -7 7 -23 2317.14 829.063 2
 -7 -7 -23 2053.77 588.49 2
 7 7 25 6945.73 884.594 6
 7 7 25 8720.81 1107.43 3
 -7 -7 -25 7455.54 759.004 5
 -7 -7 -25 7799.14 817.782 2
 7 -7 25 7954.11 813.542 6
 7 7 27 3136.35 784.905 6
 7 -7 27 2102.78 900.263 3
 7 7 27 3449.18 993.961 3
 -7 7 -27 2399.83 681.573 5
 -7 -7 -27 2869.38 625.345 5
 -7 -7 -27 2952.29 663.118 2
 7 -7 29 410.657 622.214 6
 7 -7 29 478.741 930.363 3
 -7 7 -29 776.221 605.443 5
 -7 7 -29 -46.4961 779.862 2
 7 -7 31 -361.394 616.576 6
 7 7 31 -194.072 816.685 6
 7 -7 31 -62.3847 878.728 3
 7 7 31 -2375.25 1028.75 3
 -7 7 -31 39.0329 638.106 5
 -7 -7 -31 479.568 653.807 5
 -7 7 -31 371.732 723.366 2
 -7 -7 -31 -486.666 659.35 2
 -7 -9 -1 5002.1 384.126 4
 7 9 1 4301.13 554.998 1
 7 9 3 20441.5 1195.13 1
 -7 -9 -3 19494.2 1093.75 4
 7 9 5 53733.3 2665.6 1
 7 9 5 48336.5 2789.79 8
 -7 -9 -5 50131 2586.17 4
 -7 -9 -7 2273.22 438.035 2
 -7 -9 -7 2492.02 271.458 4
 7 9 7 1278.25 588.506 8
 -7 -9 -9 2399.92 484.912 2
 7 9 11 1658.74 465.437 3
 7 9 11 1510.41 414.044 1
 -7 -9 -11 930.801 415.154 5
 -7 -9 -13 8295.75 673.323 5
 -7 -9 -13 9144.47 731.307 2
 7 9 13 8693.41 682.964 1
 7 9 13 10186.4 795.766 8
 -7 -9 -13 8208.66 551.334 4
 -7 -9 -13 8719.27 569.227 7
 7 9 13 9119.51 775.557 3
 7 9 13 8803.69 639.276 6
 -7 -9 -15 29805.1 1638.93 5
 -7 9 -15 34279.9 1923.38 2
 -7 -9 -15 31547.2 1709.91 2
 7 -9 15 24885.1 1858.99 3
 7 9 15 29697.9 1760.43 3
 7 9 15 28681.3 1636.49 6
 -7 -9 -17 8997.81 690.603 5
 -7 9 -17 10472.5 1020.13 2
 -7 9 -17 8024.26 910.16 5
 -7 -9 -17 8485.7 773.729 2
 7 9 17 10256.5 908.009 3
 7 9 17 9715.55 759.583 6
 7 -9 17 7872.7 946.545 3
 7 9 19 2484.33 554.122 6
 7 9 19 2912.17 693.544 3
 -7 9 -19 1681.85 683.866 5
 -7 -9 -19 2367.19 452.781 5
 -7 9 -19 2533.82 792.206 2
 -7 -9 -19 1778.71 528.359 2
 7 -9 19 2070.36 758.806 3
 7 -9 23 1626.68 821.511 3
 7 9 23 3474.97 669.68 6
 7 9 23 4160.81 881.8 3
 -7 9 -23 4566.71 797.814 5
 -7 -9 -23 3712.5 573.648 5
 -7 9 -23 3292.57 876.148 2
 -7 -9 -23 3550.06 606.489 2
 7 -9 27 2610.37 903.901 3
 7 9 27 5373.8 849.437 6
 7 9 27 4756.93 1085.63 3
 -7 9 -27 4352.99 790.004 5
 -7 -9 -27 6768.14 729.807 5
 -7 9 -27 5426.85 951.067 2
 -7 -9 -27 3634.35 689.963 2
 7 -9 27 5500.03 736.226 6
 7 -9 29 647.253 662.273 6
 7 -9 29 1148.71 872.538 3
 -7 9 -29 1031.74 708.956 5
 -7 9 -29 295.827 784.437 2
 -7 -9 -29 804.051 652.15 2
 7 -9 31 -650.48 746.911 6
 -7 -9 -31 -706.08 701.855 2
 7 -9 31 317.245 1001.04 3
 7 9 31 -452.396 887.716 6
 7 9 31 383.202 1077.79 3
 -7 9 -31 -208.629 698.736 5
 -7 -9 -31 686.017 660.343 5
 -7 9 -31 -584.025 802.114 2
 7 11 -1 1951.37 592.066 8
 7 11 1 445.507 548.237 8
 -7 -11 1 711.454 255.509 4
 -7 -11 -1 1209.77 275.945 4
 7 11 -1 1160.51 466.281 1
 7 11 1 833.444 414.416 1
 7 11 -3 3128.87 796.082 8
 -7 -11 3 2967.6 357.735 4
 7 11 -3 2548.55 560.163 1
 -7 -11 -3 3159.35 365.977 4
 7 11 3 3152.51 598.026 8
 7 11 3 4380.4 525.735 1
 -7 -11 -5 20195 1159.13 2
 7 11 5 20705.1 1230.63 1
 -7 -11 -5 19659.1 1133.68 4
 -7 -11 -7 24442.5 1181.03 2
 7 11 7 23882.7 1234.84 1
 7 11 7 23271.3 1256.48 8
 -7 -11 -7 22592.7 1126.95 4
 7 11 9 3262.81 520.126 1
 7 11 9 2579.61 494.647 8
 -7 -11 -9 1917.76 429.827 2
 -7 -11 -9 2871.8 337.607 4
 7 11 9 2939.44 513.012 3
 -7 -11 -11 951.393 265.386 4
 -7 -11 -11 1411.12 315.893 7
 -7 -11 -13 11252.7 803.945 5
 -7 -11 -13 11540.8 834.924 2
 7 11 13 12813.3 851.563 8
 -7 -11 -13 12240.8 740.043 4
 7 11 13 11669.2 902.699 3
 7 11 13 12304.7 799.186 6
 -7 -11 -15 26899.7 1485.91 5
 -7 -11 -15 27624.6 1517.04 2
 7 11 15 25239.4 1500.7 6
 -7 -11 -17 11224 786.797 5
 -7 11 -17 12751.8 1146.94 2
 -7 -11 -17 12588.7 848.53 2
 7 -11 17 10404.3 1102.35 3
 7 11 17 11356 980.349 3
 7 11 17 10325.2 835.228 6
 7 11 19 1357.24 533.55 6
 7 11 19 1185.24 671.681 3
 -7 11 -19 1237.98 708.4 5
 -7 -11 -19 1457 418.853 5
 -7 11 -19 2124.04 822.716 2
 -7 -11 -19 2021.16 504.938 2
 7 -11 19 947.46 702.895 3
 7 11 21 122.783 568.162 6
 7 11 21 411.828 689.582 3
 -7 11 -21 43.9155 670.042 5
 -7 -11 -21 73.2944 418.08 5
 -7 11 -21 -250.879 821.304 2
 -7 -11 -21 -385.556 477.119 2
 7 -11 21 -584.715 727.682 3
 7 -11 23 3623.99 898.432 3
 7 11 23 3015.5 697.941 6
 7 11 23 2104.84 802.865 3
 -7 11 -23 2546.79 719.369 5
 -7 -11 -23 2926.12 556.748 5
 -7 11 -23 1974.34 857.849 2
 -7 -11 -23 3348.67 577.376 2
 7 11 25 3943.31 772.678 6
 7 11 25 3686.77 962.418 3
 -7 -11 -25 4462.43 657.99 5
 -7 -11 -25 4917.06 675.543 2
 -7 -11 -27 2156.46 606.836 2
 7 -11 27 2461.97 947.073 3
 7 11 27 2180.94 803.127 6
 7 11 27 1828.25 961.726 3
 -7 11 -27 2922.97 768.043 5
 -7 -11 -27 2089.22 605.739 5
 -7 11 -27 2871.42 901.858 2
 7 -11 27 2314.16 655.224 6
 -7 -11 -29 1296.18 634.795 2
 7 -11 29 869.73 926.929 3
 7 11 29 1348.7 818.936 6
 -7 11 -29 661.458 771.585 5
 -7 11 -29 982.862 861.204 2
 7 -11 29 1514.1 661.367 6
 7 13 -1 195.834 495.916 8
 7 13 1 533.884 485.118 8
 -7 -13 1 249.166 288.048 4
 -7 -13 -1 326.06 290.678 4
 7 13 -1 478.854 444.05 1
 7 13 1 462.436 461.692 1
 -7 -13 -3 6570.77 504.465 2
 7 13 -3 6750.01 689.811 1
 7 13 3 6672.45 678.986 1
 7 13 -3 7678.23 799.084 8
 7 13 3 6070.63 649.118 8
 -7 -13 3 7662.77 566.639 4
 -7 -13 -3 7054.16 549.497 4
 7 13 -5 13891.3 1130.39 1
 -7 -13 -5 17552.5 962.931 2
 7 13 5 16820.4 1110.13 1
 7 13 -5 18233 1262.74 8
 7 13 5 16517.5 1076.94 8
 -7 -13 5 16233.3 990.418 4
 -7 -13 -5 16556.9 995.641 4
 7 13 -7 11972.4 1065.07 1
 -7 -13 -7 13983.4 840.6 2
 7 13 7 14847.4 1024.82 1
 7 13 -7 14365.9 1225.76 8
 7 13 7 14376.8 939.953 8
 -7 -13 7 13705.9 869.873 4
 -7 -13 -7 13919.2 864.203 4
 -7 -13 -7 14674.4 880.723 7
 7 13 9 3573.53 591.479 1
 7 13 9 2651.23 464.345 8
 -7 -13 9 1891.85 325.738 4
 7 13 -9 1588.3 755.433 1
 -7 -13 -9 1613.28 364.739 2
 -7 -13 -9 2174.04 356.885 4
 -7 -13 -9 2161.75 371.508 7
 7 13 11 1141.23 548.56 1
 7 13 11 2168.22 436.636 8
 -7 -13 11 2155.48 353.278 4
 -7 -13 -11 905.197 314.419 4
 -7 -13 -11 1611.69 383 2
 -7 -13 -11 1550.46 342.162 7
 -7 -13 -13 13414.1 835.728 5
 7 13 13 13216.3 965.18 1
 7 13 13 13560.8 871.874 8
 -7 -13 -13 12390.6 812.152 4
 -7 -13 -13 12017.2 796.105 7
 -7 -13 -15 9905.82 702.891 5
 -7 -13 -15 10064 723.492 2
 7 13 15 9393.01 836.918 3
 -7 -13 -17 10905.1 773.313 5
 -7 13 -17 11945.1 1202.97 2
 -7 -13 -17 10923.1 781.942 2
 7 13 17 12017.6 938.923 3
 -7 -13 -19 2114.12 464.045 5
 -7 13 -19 515.949 896.812 2
 -7 -13 -19 1372.58 464.713 2
 7 -13 19 788.633 808.324 3
 -7 13 -21 -239.4 758.771 5
 -7 -13 -21 -391.544 459.322 5
 -7 13 -21 52.9239 833.784 2
 7 -13 21 680.214 824.546 3
 -7 -13 -21 -383.957 471.179 2
 7 -13 25 3302.23 936.05 3
 -7 -13 -25 4495.69 687.648 2
 -7 13 -25 3240.69 870.547 5
 -7 -13 -25 4885.15 675.193 5
 7 -13 27 2145.46 990.55 3
 -7 -13 -27 2302.55 625.312 2
 -7 13 -27 3146.13 866.23 5
 -7 -13 -27 3529.76 687.115 5
 -7 13 -27 2804.86 947.673 2
 7 -13 27 2711.46 702.948 6
 7 -13 29 1548.23 945.232 3
 -7 13 -29 1181 809.916 5
 -7 13 -29 54.375 891.742 2
 7 -13 29 38.9632 699.11 6
 7 15 1 863.022 497.381 1
 7 15 -1 1049 537.579 8
 7 15 1 572.77 487.083 8
 -7 -15 1 1034.26 362.393 4
 -7 -15 -1 874.475 340.969 4
 7 15 -1 932.408 519.519 1
 7 15 -3 10413.5 871.764 1
 7 15 3 10619.9 880.712 1
 7 15 -3 10458.7 892.074 8
 7 15 3 10912.6 831.981 8
 -7 -15 3 9803.96 744.404 4
 -7 -15 -3 11510.7 765.659 4
 7 15 -5 18087.4 1196.1 1
 7 15 5 19303.9 1235.08 1
 7 15 -5 16918.8 1236.82 8
 7 15 5 14730.4 1067.8 8
 -7 -15 5 17688.9 1061.8 4
 -7 -15 -5 16297.7 1036.79 4
 -7 -15 -5 18034.7 1058.28 7
 7 15 7 2896.4 650.073 1
 7 15 -7 3241.27 727.738 8
 7 15 7 2701.06 502.445 8
 -7 -15 7 2842.68 406.568 4
 -7 -15 -7 2517.39 424.814 4
 -7 -15 -7 3381.86 437.782 7
 7 15 -7 2691.13 630.552 1
 7 15 9 6808.65 803.509 1
 7 15 9 5965.18 658.673 8
 -7 -15 9 7011.98 605.957 4
 -7 -15 -9 6026.83 653.583 4
 -7 -15 -9 6153.66 607.157 7
 7 15 -9 3727.98 798.697 1
 7 15 -9 7048 1017.49 8
 7 15 -11 909.829 878.133 8
 7 15 11 856.511 422.484 8
 -7 -15 11 415.913 313.269 4
 7 15 11 566.082 573.458 1
 7 15 -11 1205.67 710.771 1
 -7 -15 -11 1424.55 421.694 4
 -7 -15 -11 843.816 340.798 7
 7 15 13 4409.71 677.72 1
 -7 -15 13 4906.81 471.626 4
 7 15 13 4310.34 518.013 8
 7 15 -13 2559.97 903.513 1
 -7 -15 -13 3268.95 510.699 4
 -7 -15 -13 4047.73 476.786 7
 -7 -15 15 5783.05 507.153 4
 7 15 -15 467.334 1130.53 1
 -7 15 -19 696.208 903.075 2
 7 -15 19 1525.15 793.501 3
 -7 15 -21 -55.5493 941.96 2
 7 -15 21 -2605.91 1228.68 3
 -7 15 -25 3866.99 890.243 5
 -7 15 -25 6012.8 1064.33 2
 7 -15 25 2637.44 977.999 3
 -7 15 -27 4792.86 886.242 5
 -7 15 -27 3059.1 1032.16 2
 7 -15 27 3621.03 769.867 6
 7 17 -1 914.356 614.28 1
 7 17 1 107.138 643.652 1
 7 17 -1 1219.58 600.38 8
 7 17 1 810.187 522.508 8
 -7 -17 1 929.704 461.012 4
 -7 -17 -1 514.898 449.99 4
 -7 -17 -1 1132.08 441.172 7
 7 17 5 5252.97 836.669 1
 7 17 -5 6378.95 777.35 8
 7 17 5 4223 584.355 8
 -7 -17 5 5693.25 603.157 4
 -7 -17 -5 4006.97 612.247 4
 7 17 -5 5783.51 775.175 1
 7 17 -7 10359.1 992.64 1
 7 17 7 12237.2 990.408 1
 7 17 -7 11401.3 1006.98 8
 7 17 7 10274.4 838.17 8
 -7 -17 7 11447.7 824.638 4
 -7 -17 -7 12595.5 872.362 4
 -7 -17 -7 10833.6 790.097 7
 7 17 -9 1123.72 652.361 8
 7 17 9 1264.72 473.474 8
 -7 -17 9 1056.82 410.348 4
 7 17 9 1614.35 647.877 1
 -7 -17 -9 1287.99 500.687 4
 -7 -17 -9 1255 415.038 7
 7 17 -9 669.792 677.503 1
 7 17 -11 1276.82 778.294 8
 7 17 11 1615.08 458.473 8
 -7 -17 11 257.795 368.947 4
 -7 -17 -11 1011 478.857 4
 -7 -17 -11 2313.98 403.745 7
 7 17 -11 764.171 685.832 1
 7 17 11 763.316 624.638 1
 7 17 13 2099.7 643.956 1
 7 17 -13 107.715 880.879 8
 7 17 13 2236.77 485.187 8
 -7 -17 13 912.077 412.729 4
 -7 -17 -13 1901.25 557.721 4
 -7 -17 -13 2410.63 413.538 7
 7 17 -13 1815.17 837.942 1
 -7 -17 15 4720.53 513.542 4
 7 17 -15 5458.34 1053.34 1
 -7 -17 17 6966.28 605.564 4
 7 17 -17 6154.66 1240.17 1
 -7 17 -19 608.116 943.643 2
 7 17 -19 -1608 1459.26 1
 -7 17 -21 633.645 939.311 2
 7 17 -21 2634.1 1640.99 1
 7 -17 23 585.301 827.662 3
 -7 17 -25 2836.7 894.086 5
 -7 17 -25 5311.6 1098.93 2
 7 -17 25 2414.8 985.849 3
 -7 17 -27 556.27 904.538 5
 -7 17 -27 2377.88 1045.06 2
 7 -17 27 -492.288 758.815 6
 7 19 -1 996.813 664.836 1
 7 19 1 962.992 731.291 1
 7 19 -1 878.112 557.964 8
 7 19 1 1235.16 512.05 8
 -7 -19 1 932.358 486.1 4
 -7 -19 -1 1415.97 514.816 4
 -7 -19 1 1372.04 451.252 7
 -7 -19 -1 1308.63 451.664 7
 7 19 -3 1729.83 671.453 1
 7 19 3 1956.06 725.858 1
 7 19 -3 3137.69 630.614 8
 7 19 3 3714.92 602.553 8
 -7 -19 3 2441.89 517.327 4
 -7 -19 3 2069.52 487.159 7
 -7 -19 -3 3005.07 578.406 4
 -7 -19 -3 3447.23 504.316 7
 7 19 -5 14372.4 1161.37 1
 7 19 5 15447.7 1191.62 1
 7 19 -5 13864.4 1090.18 8
 7 19 5 14232.3 988.886 8
 -7 -19 5 13942.8 984.331 4
 -7 -19 -5 13805.2 1032.7 4
 -7 -19 -5 13540 940.08 7
 7 19 -7 5033.99 815.165 1
 7 19 -7 5899.72 803.192 8
 7 19 7 4267.01 613.873 8
 7 19 7 5236.28 800.714 1
 -7 -19 7 4542.2 592.782 4
 -7 -19 -7 5637.25 565.324 7
 -7 -19 -7 5639.59 699.385 4
 7 19 -9 163.908 692.243 1
 7 19 -9 397.233 683.05 8
 7 19 9 871.012 502.972 8
 -7 -19 9 580.69 450.384 4
 -7 -19 -9 1306.46 571.996 4
 -7 -19 -9 703.487 419.226 7
 7 19 9 274.829 680.949 1
 7 19 11 -299.723 716.807 1
 7 19 -11 -132.046 760.711 8
 7 19 11 182.84 508.683 8
 -7 -19 11 -464.266 494.712 4
 -7 -19 -11 -410.764 600.249 4
 -7 -19 -11 179.964 422.179 7
 7 19 -11 -392.719 805.962 1
 7 19 13 4434.09 760.34 1
 7 19 -13 4844.85 911.709 8
 7 19 13 4588.27 622.878 8
 -7 -19 13 4190.06 567.763 4
 -7 -19 -13 5701.03 549.859 7
 -7 -19 -13 3512.56 689.702 4
 7 19 -13 3031.74 884.227 1
 7 19 -15 5744.96 1084.08 8
 -7 -19 15 6226.16 597.767 4
 7 19 -15 4939.04 1012.74 1
 7 19 -17 9181.75 1408.92 8
 7 19 -17 4964.76 1222.31 1
 7 19 -19 278.262 1113.59 1
 -7 19 -23 121.106 996.707 2
 7 -19 23 562.461 861.458 3
 -7 19 -25 428.764 1094.3 2
 7 19 -25 -581.596 1783.09 1
 7 -19 25 140.239 991.285 3
 7 21 -1 540.195 581.341 8
 7 21 1 490.068 784.074 1
 -7 -21 -1 -481.778 634.353 4
 -7 -21 1 566.227 459.254 7
 -7 -21 -1 160.672 466.356 7
 7 21 -5 8119.52 959.837 1
 7 21 5 6833.71 732.63 8
 7 21 -5 6457.43 786.87 8
 -7 -21 5 7261.08 719.587 7
 -7 -21 -5 7365.68 704.405 7
 7 21 5 6205.79 948.756 1
 -7 -21 5 5948.82 712.863 4
 -7 -21 -5 7416.49 857.095 4
 7 21 -7 5680.89 895.527 1
 7 21 -7 5972.94 801.89 8
 7 21 7 6031.95 689.494 8
 -7 -21 7 5828.1 635.496 7
 -7 -21 7 6391.72 698.232 4
 -7 -21 -7 5835.98 795.959 4
 -7 -21 -7 5166.99 608.262 7
 7 21 7 6593.44 917.308 1
 7 21 9 1557.89 754.297 1
 7 21 -9 362.792 769.53 1
 7 21 -9 438.906 655.296 8
 7 21 9 375.937 535.752 8
 -7 -21 9 345.158 467.117 4
 -7 -21 9 -84.4703 472.643 7
 -7 -21 -9 274.18 638.032 4
 -7 -21 -9 954.175 446.612 7
 7 21 -11 -94.3963 809.157 1
 7 21 11 748.232 757.506 1
 7 21 -11 42.5202 656.467 8
 7 21 11 -28.7995 536.657 8
 -7 -21 11 1501.05 509.863 4
 -7 -21 -11 515.386 628.853 4
 -7 -21 -11 735.503 432.215 7
 7 21 -13 598.846 828.508 1
 7 21 -13 1247.23 843.159 8
 7 21 13 1727.69 573.872 8
 -7 -21 13 2524.2 500.266 4
 7 21 13 1189.16 734.437 1
 -7 -21 -13 1329.62 701.77 4
 -7 -21 -13 1582.56 470.163 7
 7 21 -15 10183.9 1235.49 1
 7 21 -19 -341.424 1038.73 8
 -7 -21 19 503.213 384.557 4
 7 21 -21 -901.193 1244.57 1
 -7 -21 21 728.103 379.771 4
 7 21 -23 2130.97 1502.03 1
 -7 21 -23 -62.3042 1024.47 2
 7 23 -1 -627.876 807.775 1
 7 23 -1 132.915 569.479 8
 7 23 1 553.921 587.59 8
 7 23 1 625.718 772.752 1
 -7 -23 1 597.085 629.882 4
 -7 -23 -1 -79.1361 626.221 4
 -7 -23 1 1088.49 532.624 7
 -7 -23 -1 -200.012 493.995 7
 7 23 -3 5423.57 918.829 1
 7 23 -3 4807.81 730.878 8
 7 23 3 4969.82 675.484 8
 -7 -23 3 4355.22 701.168 4
 -7 -23 3 4302.84 606.855 7
 -7 -23 -3 5931.23 795.431 4
 7 23 3 4204.19 881.153 1
 -7 -23 -3 5107.78 619.252 7
 7 23 -5 6506 941.008 1
 7 23 -5 5899.82 783.368 8
 -7 -23 5 6623.41 749.717 4
 7 23 5 6229.64 730.517 8
 -7 -23 -5 6175.16 668.772 7
 -7 -23 5 5635.05 691.072 7
 -7 -23 -5 7080.93 875.32 4
 7 23 5 7108.35 1017.06 1
 7 23 7 1810.48 854.016 1
 7 23 -7 3910.41 876.929 1
 7 23 7 1590.39 568.634 8
 -7 -23 7 2305.3 549.572 7
 -7 -23 -7 3815.23 778.545 4
 -7 -23 -7 1596.9 479.777 7
 7 23 -9 439.203 855.685 1
 7 23 9 -137.21 810.516 1
 7 23 9 -218.079 631.343 8
 -7 -23 9 355.851 508.076 7
 -7 -23 -9 -304.527 802.64 4
 -7 -23 -9 27.6649 501.558 7
 7 23 11 312.382 574.963 8
 7 23 11 -948.63 786.714 1
 -7 -23 -11 -1196.68 801.188 4
 -7 -23 -11 -1695.88 569.644 7
 7 23 13 2831.63 785.524 1
 7 23 -13 2960.66 778.35 8
 7 23 13 3820.32 684.797 8
 -7 -23 13 2669.03 594.016 4
 -7 -23 -13 3035.06 792.445 4
 -7 -23 -13 2415.94 546.469 7
 7 23 -15 3406.53 942.065 8
 -7 -23 15 3248.36 604.584 4
 -7 -23 15 4205.74 658.446 7
 7 23 -17 3520.67 1042.89 1
 7 23 -17 2587.84 951.972 8
 -7 -23 17 2298.46 557.67 4
 -7 -23 17 2224.94 607.703 7
 7 23 -19 1272.48 1180.25 1
 7 23 -19 -435.892 995.721 8
 -7 -23 19 948.706 421.876 4
 -7 -23 19 172.13 575.64 7
 7 23 -21 224.078 1228.14 1
 7 23 -21 433.787 1246.93 8
 -7 -23 21 -1123.94 519.945 4
 -7 -23 21 -569.524 594.024 7
 7 25 -1 51.6032 933.59 1
 7 25 1 -1865.33 1019.75 1
 7 25 3 4743.1 727.612 8
 -7 -25 -3 2286.1 811.103 4
 -7 -25 -3 2803.93 579.009 7
 7 25 3 2160.23 893.882 1
 7 25 5 2921.19 871.274 1
 7 25 5 1544.94 632.214 8
 -7 -25 -5 2493.32 798.842 4
 -7 -25 -5 2132.39 570.44 7
 7 25 7 1900.92 883.179 1
 7 25 -7 1599.89 690.264 8
 7 25 7 1465.22 634.265 8
 -7 -25 7 1027.14 561.512 4
 -7 -25 -7 2391.75 807.814 4
 -7 -25 -7 2283.81 557.708 7
 7 25 -9 472.443 849.109 1
 7 25 9 444.385 788.624 1
 7 25 -9 -79.3711 698.126 8
 7 25 9 501.042 644.802 8
 -7 -25 9 1434.99 566.723 4
 -7 -25 9 31.0343 534.5 7
 -7 -25 -9 143.458 761.6 4
 -7 -25 -9 1304.62 552.051 7
 7 25 -11 751.833 889.796 1
 7 25 -11 1361.03 744.037 8
 7 25 11 33.502 572.615 8
 -7 -25 11 213.556 552.416 4
 -7 -25 11 -31.6345 510.742 7
 -7 -25 -11 -244.665 791.084 4
 -7 -25 -11 298.852 483.86 7
 7 25 11 -876.241 748.585 1
 7 25 -13 1781.02 998.855 1
 7 25 13 2077.97 817.877 1
 7 25 -13 2112.86 817.112 8
 7 25 13 2593.69 644.826 8
 -7 -25 13 1715.56 607.822 4
 -7 -25 13 1978.23 560.924 7
 -7 -25 -13 2759.36 573.9 7
 7 25 -15 705.905 923.407 1
 7 25 -15 879.018 807.309 8
 -7 -25 15 1624.95 542.735 4
 -7 -25 15 1400.85 545.201 7
 7 25 -17 690.569 1031.4 1
 7 25 -17 644.331 898.302 8
 -7 -25 17 1750.67 537.996 4
 -7 -25 17 1686.65 612.627 7
 7 27 -1 616.431 646.322 8
 7 27 1 746.798 653.313 8
 -7 -27 1 409.896 663.168 4
 -7 -27 -1 2143.17 772.561 4
 -7 -27 1 259.707 483.687 7
 7 27 -1 54.9067 932.998 1
 7 27 -3 860.467 661.374 8
 7 27 3 2658.75 670.965 8
 -7 -27 3 1791.73 740.165 4
 -7 -27 -3 239.781 759.222 4
 -7 -27 3 971.432 559.088 7
 7 27 -3 1266.25 916.784 1
 7 27 -5 1947.55 697.142 8
 7 27 -5 1096.49 891.931 1
 -7 -27 5 869.215 662.051 4
 -7 -27 5 1928.45 555.084 7
 7 27 -7 2964.42 733.087 8
 7 27 -7 495.108 879.976 1
 -7 -27 7 1704.2 653.924 4
 -7 -27 7 1003.57 556.271 7
 7 27 -9 -409.944 730.695 8
 7 27 -9 -615.001 912.64 1
 -7 -27 9 350.464 565.412 4
 -7 -27 9 326.422 566.887 7
 7 27 -11 1257.52 965.864 1
 7 27 -11 649.04 725.535 8
 -7 -27 11 114.056 592.791 4
 -7 -27 11 -231.718 526.171 7
 7 27 -13 590.43 950.754 1
 7 27 -13 1630.79 800.635 8
 -7 -27 13 1016.66 618.47 4
 7 27 13 321.297 808.325 1
 -7 -27 13 -168.874 571.895 7
 -7 -27 -13 138.065 539.419 7
 7 29 -1 630.517 951.039 1
 7 29 1 -57.404 897.676 1
 7 29 -1 -674.057 671.416 8
 7 29 1 260.464 642.376 8
 -7 -29 1 -337.338 758.134 4
 -7 -29 -1 202.463 790.357 4
 -7 -29 1 -776.074 545.608 7
 7 29 3 577.381 895.761 1
 7 29 -3 887.619 677.32 8
 7 29 3 1254.03 695.653 8
 -7 -29 3 1049.8 752.999 4
 -7 -29 -3 1411.97 845.362 4
 -7 -29 3 410.441 552.366 7
 -7 -29 -3 1175.4 562.937 7
 7 29 -3 519.356 932.609 1
 7 29 5 1261.72 899.305 1
 7 29 -5 1575.93 710.295 8
 7 29 5 737.6 685.949 8
 -7 -29 5 896.632 705.293 4
 -7 -29 5 1948.55 596.787 7
 -7 -29 -5 1651.14 875.619 4
 -7 -29 -5 1676.7 627.695 7
 7 29 -5 925.827 957.258 1
 7 29 -7 203.786 692.85 8
 7 29 7 1851.15 687.714 8
 -7 -29 7 2221.8 705.569 4
 7 29 7 226.398 926.992 1
 -7 -29 7 1060.17 601.032 7
 7 29 -7 641.687 915.357 1
 -7 -29 -7 1361.09 909.888 4
 -7 -29 -7 1369.33 595.897 7
 7 29 9 -1249.22 969.775 1
 7 29 -9 -970.802 751.316 8
 7 29 9 223.16 750.396 8
 7 29 -9 354.355 973.834 1
 -7 -29 9 -1047.16 793.166 4
 -7 -29 9 -858.948 613.981 7
 -7 -29 -9 -1228.5 967.965 4
 -7 -29 -9 -594.669 586.636 7
 -8 0 -12 9917.8 936.003 2
 -8 0 -14 286.539 563.401 5
 -8 0 -14 -115.524 577.278 2
 8 0 14 -216.118 568.123 3
 -8 0 -16 2165.28 583.125 5
 -8 0 -16 3102.73 704.824 2
 8 0 16 1404.71 674.135 3
 8 0 18 574.363 705.323 3
 -8 0 -18 508.027 539.982 5
 -8 0 -18 -242.738 668.663 2
 -8 0 -20 10544.6 914.016 5
 -8 0 -20 11233.8 1068.94 2
 8 0 20 11549.7 1088.59 3
 -8 0 -22 -712.592 587.78 5
 -8 0 -22 -1482.02 816.141 2
 8 0 22 -606.874 545.839 6
 -8 0 -24 14507.1 1081.09 5
 -8 0 -24 15851.6 1230 2
 8 0 24 11989.4 1291.22 3
 8 0 24 13591.8 1041.4 6
 8 0 26 -1482.01 739.421 6
 -8 0 -26 -1435.85 785.853 2
 8 0 28 2245.55 970.314 3
 -8 0 -28 3119.22 627.541 5
 8 0 30 443.336 708.435 6
 8 0 30 -1209.91 931.716 3
 -8 0 -30 -111.093 606.211 5
 -8 0 -30 -311.56 718.575 2
 -8 -2 -12 -177.597 557.202 2
 8 2 12 -343.984 528.167 3
 -8 -2 -14 2709.32 572.324 5
 -8 2 -14 4647.28 755.109 2
 -8 -2 -14 3877.79 670.241 2
 8 -2 14 2483.58 631.354 3
 8 2 14 3785.06 668.229 3
 8 2 16 -490.184 647.527 3
 -8 2 -16 36.9388 553.145 5
 -8 -2 -16 -840.586 567.85 5
 -8 2 -16 211.002 703.143 2
 -8 -2 -16 -75.3923 633.095 2
 8 -2 16 -807.532 666.184 3
 -8 2 -18 8821.94 885.868 5
 -8 -2 -18 8729.41 839.944 5
 -8 2 -18 9998.42 1000.4 2
 -8 -2 -18 9883.49 941.635 2
 8 -2 18 8783.77 984.613 3
 8 2 18 10611.2 1006.4 3
 8 -2 20 5035.13 870.949 3
 8 2 20 5300.29 872.375 3
 -8 -2 -20 7186.58 702.33 5
 -8 2 -20 5212.96 736.13 5
 -8 2 -20 6313.08 910.406 2
 -8 -2 -20 5698.45 845.721 2
 8 2 20 5694.24 659.721 6
 -8 2 -22 20147 1375.71 5
 -8 -2 -22 21712.7 1337.29 5
 -8 2 -22 23568.5 1506.36 2
 -8 -2 -22 22606.3 1465.32 2
 8 -2 22 18873.6 1556.15 3
 8 2 22 19446.5 1296.49 6
 8 2 24 1851.09 607.179 6
 8 -2 24 1622.77 845.654 3
 8 2 24 1070.52 875.244 3
 -8 2 -24 1533.17 620.112 5
 -8 -2 -24 2074.44 583.132 5
 -8 2 -24 2369.01 785.441 2
 -8 -2 -24 1078.62 717.463 2
 8 -2 24 1851.85 599.9 6
 8 2 26 -1438.76 750.186 6
 -8 -2 -26 -472.375 570.347 5
 -8 2 -26 1324.1 750.594 2
 -8 -2 -26 -249.834 721.557 2
 8 -2 28 -292.392 590.903 6
 8 -2 28 -58.2546 933.825 3
 -8 2 -28 491.791 631.001 5
 -8 2 -28 -860.719 744.581 2
 8 -2 30 6435.99 804.632 6
 8 2 30 6778.64 948.589 6
 8 -2 30 4145.51 1096.36 3
 8 2 30 3500.75 1080 3
 -8 2 -30 5823.34 780.12 5
 -8 -2 -30 6028.9 791.296 5
 -8 2 -30 5405.62 872.604 2
 -8 -2 -30 5677.28 851.385 2
 -8 -4 -10 195.557 520.295 2
 -8 -4 -12 17275.3 1155.74 2
 8 4 12 14831.1 1166.3 3
 -8 -4 -14 127.405 495.062 5
 -8 4 -14 -399.717 647.114 2
 -8 -4 -14 -344.691 558.794 2
 8 -4 14 437.891 604.696 3
 8 4 14 -192.145 557.023 3
 8 4 16 -1192.38 800.692 3
 -8 4 -16 1884.44 669.608 5
 -8 -4 -16 272.856 550.051 5
 -8 4 -16 1063.94 721.959 2
 -8 -4 -16 642.616 628.582 2
 8 -4 16 142.566 772.817 3
 8 4 18 2194.29 694.215 3
 -8 4 -18 1714.76 651.995 5
 -8 -4 -18 1016.69 493.445 5
 -8 4 -18 271.616 654.719 2
 -8 -4 -18 881.201 648.877 2
 8 -4 18 378.916 637.653 3
 -8 4 -20 25418.2 1679.15 5
 -8 -4 -20 27727.4 1619.98 5
 -8 4 -20 29552.7 1817.84 2
 -8 -4 -20 27683.3 1716.31 2
 8 4 20 25205.6 1766.51 3
 8 4 20 26885.5 1580.64 6
 8 -4 22 -520.29 847.086 3
 8 4 22 -188.228 758.721 3
 -8 4 -22 580.958 622.763 5
 -8 -4 -22 690.332 525.228 5
 -8 4 -22 183.803 728.266 2
 -8 -4 -22 274.689 682.464 2
 8 4 22 382.921 539.535 6
 8 4 24 1061.8 619.191 6
 8 -4 24 214.882 750.949 3
 8 4 24 2603.24 808.601 3
 -8 4 -24 1168.03 637.808 5
 -8 -4 -24 2045.5 577.825 5
 -8 4 -24 2049.99 767.708 2
 -8 -4 -24 1843.5 713.093 2
 8 -4 24 1978.55 599.995 6
 8 4 26 -981.257 678.056 6
 8 4 26 -1282.49 959.291 3
 -8 -4 -26 228.656 535.87 5
 -8 -4 -26 -443.913 684.851 2
 8 -4 28 4055.22 708.045 6
 8 -4 28 3754.09 977.042 3
 -8 4 -28 5375.8 794.45 5
 -8 4 -28 3038.53 867.834 2
 8 -4 30 311.083 658.109 6
 8 4 30 511.842 721.839 6
 8 -4 30 61.497 961.76 3
 8 4 30 544.288 973.7 3
 -8 4 -30 39.9608 637.138 5
 -8 -4 -30 537.697 619.756 5
 -8 4 -30 1128.12 769.598 2
 -8 -4 -30 -126.646 708.929 2
 8 6 10 37109.7 1964.06 1
 -8 -6 -10 34697.9 2018.5 2
 -8 -6 -12 -131.918 498.412 5
 -8 -6 -12 -31.1693 512.973 2
 8 6 12 56.4536 383.72 1
 8 6 12 266.156 507.118 3
 -8 -6 -14 4391.76 609.185 5
 -8 -6 -14 3615.11 647.812 2
 8 6 14 2745.15 622.594 3
 -8 6 -18 13241.4 1140.9 5
 -8 -6 -18 13167.8 990.099 5
 -8 6 -18 16073.4 1268.42 2
 -8 -6 -18 15144.1 1107.51 2
 8 -6 18 12642.5 1175.67 3
 8 6 18 14478.8 1134.7 3
 8 6 18 14430.8 968.024 6
 8 6 20 728.541 722.363 3
 -8 6 -20 495.989 591.886 5
 -8 -6 -20 537.694 506.903 5
 -8 6 -20 337.928 785.966 2
 -8 -6 -20 109.105 642.366 2
 8 -6 20 101.27 671.28 3
 8 6 20 -191.964 525.86 6
 8 -6 22 7607.02 1032.1 3
 8 6 22 7727.57 1015.01 3
 -8 6 -22 8287.92 896.238 5
 -8 -6 -22 8834.68 775.993 5
 -8 6 -22 6916.89 974.779 2
 -8 -6 -22 7492.13 862.337 2
 8 6 22 8543.56 815.496 6
 8 6 24 -68.4388 634.053 6
 8 6 24 49.4754 794.194 3
 -8 -6 -24 303.996 510.347 5
 -8 6 -24 -1019.79 797.039 2
 -8 -6 -24 529.223 656.487 2
 8 6 26 186.947 665.772 6
 8 -6 26 -1033.04 840.592 3
 8 6 26 53.0797 865.34 3
 -8 6 -26 -1373.47 673.872 5
 -8 -6 -26 417.634 577.335 5
 -8 -6 -26 117.326 662.597 2
 8 -6 28 -535.776 859.903 3
 -8 6 -28 -498.132 682.3 5
 -8 6 -28 49.7212 747.849 2
 8 -6 28 141.702 627.109 6
 8 6 30 6413.94 955.737 6
 8 -6 30 5019.21 1132.52 3
 8 6 30 5029.43 1167.61 3
 -8 6 -30 7454.33 894.632 5
 -8 -6 -30 7234.22 820.291 5
 -8 6 -30 9079.75 1060.8 2
 -8 -6 -30 6574.96 918.366 2
 8 -6 30 8070.25 875.802 6
 8 8 6 -845.735 508.748 1
 -8 -8 -10 2295.41 549.392 2
 -8 -8 -12 26074.3 1649.67 5
 -8 -8 -12 28255.7 1651.4 2
 8 8 12 29256.1 1550.57 1
 8 8 12 25749.4 1662.08 3
 8 8 14 -835.364 704.102 3
 -8 -8 -14 199.161 509.459 5
 -8 -8 -14 547.401 592.764 2
 8 8 16 182.667 591.96 3
 -8 -8 -16 669.494 486.163 5
 -8 8 -16 97.8061 732.353 2
 -8 -8 -16 445.514 565.154 2
 8 -8 16 267.779 678.57 3
 8 8 16 859.623 439.531 6
 8 8 18 115.955 623.245 3
 -8 8 -18 -620.401 661.217 5
 -8 -8 -18 53.4009 431.865 5
 -8 8 -18 -801.944 734.18 2
 -8 -8 -18 -629.279 586.41 2
 8 -8 18 53.0804 690.39 3
 8 8 18 -401.989 478.463 6
 -8 8 -20 17480.2 1429.25 5
 -8 -8 -20 21356.2 1354.09 2
 8 8 22 287.731 603.638 6
 8 8 22 -632.526 802.519 3
 -8 8 -22 -44.4356 684.339 5
 -8 -8 -22 367.391 467.618 5
 -8 8 -22 -663.153 805.961 2
 -8 -8 -22 -104.518 584.121 2
 8 -8 22 -434.225 743.039 3
 8 8 24 2738.98 974.294 3
 8 -8 26 594.963 917.789 3
 8 8 26 952.523 705.345 6
 8 8 26 105.698 866.339 3
 -8 8 -26 133.334 750.116 5
 -8 -8 -26 188.502 539.779 5
 -8 8 -26 -154.589 837.781 2
 -8 -8 -26 597.393 628.578 2
 8 -8 26 -103.549 578.103 6
 8 -8 28 1225.43 898.558 3
 8 8 28 2103.64 783.123 6
 -8 8 -28 3321.47 795.788 5
 -8 8 -28 3142.59 823.677 2
 -8 -8 -28 2888.33 728.378 2
 8 -8 28 2586.78 706.232 6
 8 -8 30 -193.986 664.786 6
 8 -8 30 253.228 896.638 3
 8 8 30 372.064 815.542 6
 8 8 30 121.875 968.456 3
 -8 8 -30 893.361 741.126 5
 -8 -8 -30 -1014.26 650.175 5
 -8 8 -30 724.066 803.901 2
 -8 -8 -30 1162.06 721.665 2
 8 10 2 11400.4 925.605 1
 -8 -10 -4 157.669 220.876 4
 8 10 4 -28.4584 461.379 1
 -8 -10 -6 2895.13 502.442 2
 -8 -10 -6 3825.68 368.364 4
 8 10 6 4075.73 560.948 1
 -8 -10 -8 714.583 444.326 2
 -8 -10 -8 1673.07 259.669 4
 8 10 8 1974.23 480.286 1
 8 10 10 32461.4 1760.36 1
 -8 -10 -10 30546.4 1650.59 4
 -8 -10 -12 -336.359 530.088 5
 -8 -10 -12 -506.735 539.845 2
 -8 -10 -12 -372.341 283.823 4
 8 10 12 -403.702 599.251 3
 -8 -10 -14 14253.5 971.471 5
 -8 -10 -14 15735.4 1012.16 2
 8 10 14 11524 1003.57 3
 8 10 14 12857 890.302 6
 8 10 16 754.963 443.895 6
 8 10 16 -556.244 577.635 3
 -8 -10 -16 76.3414 428.441 5
 -8 -10 -16 349.051 556.034 2
 8 10 18 7275.11 914.145 3
 -8 -10 -18 9951.81 773.72 5
 -8 10 -18 9849.27 1083.51 2
 -8 -10 -18 9605.39 854.875 2
 8 10 18 9537.1 800.636 6
 8 -10 18 9338.92 1067.84 3
 8 10 20 174.163 565.097 6
 8 10 20 284.926 692.474 3
 -8 10 -20 1046.05 787.029 5
 -8 -10 -20 468.839 483.599 5
 -8 10 -20 477.658 870.168 2
 -8 -10 -20 468.158 553.498 2
 8 -10 20 394.118 729.282 3
 8 10 22 6211.37 762.361 6
 8 10 22 5909.68 912.964 3
 -8 -10 -22 6440.17 673.118 5
 -8 10 -22 6546.95 952.231 5
 -8 -10 -22 7153.09 778.55 2
 8 -10 22 4489 955.186 3
 8 10 24 -462.798 687.888 6
 8 10 24 -338.857 797.783 3
 -8 -10 -24 322.962 511.78 5
 -8 -10 -24 712.814 608.526 2
 8 -10 26 -119.569 868.104 3
 8 10 26 314.817 714.284 6
 8 10 26 157.939 866.476 3
 -8 10 -26 47.5259 676.815 5
 -8 -10 -26 377.256 548.022 5
 -8 10 -26 537.775 848.452 2
 -8 -10 -26 141.03 581.103 2
 8 -10 26 -35.7691 593.49 6
 8 -10 28 -627.214 944.917 3
 8 10 28 487.428 814.98 6
 -8 10 -28 709.462 737.437 5
 -8 10 -28 433.621 843.802 2
 -8 -10 -28 187.58 609.976 2
 8 -10 28 111.049 632.731 6
 8 10 30 -1288 1226.65 3
 8 12 0 15716.9 1104.13 1
 8 12 0 16391.3 1311.99 8
 -8 -12 0 15125.8 910.405 4
 8 12 2 394.464 655.5 8
 -8 -12 2 586.716 237.095 4
 -8 -12 -2 705.237 247.565 4
 8 12 -2 76.1882 578.218 1
 8 12 2 510.843 485.215 1
 8 12 4 1235.98 612.367 8
 -8 -12 4 659.681 246.074 4
 -8 -12 -4 256.29 248.731 4
 8 12 -4 -138.561 691.479 1
 8 12 4 -547.597 491.62 1
 -8 -12 -6 316.022 401.347 2
 8 12 6 -147.591 579.428 8
 -8 -12 -6 541.642 243.093 4
 -8 -12 -8 18850.8 1126.81 2
 8 12 8 17647.5 1185.3 1
 8 12 8 19189.4 1267.64 8
 -8 -12 -8 17958 1046.17 4
 8 12 10 -1042.16 571.144 1
 8 12 10 -845.565 654.2 8
 -8 -12 -10 -954.554 367.17 4
 -8 -12 -12 31029.7 1706.26 5
 -8 -12 -12 29705.2 1646.46 2
 8 12 12 30614.6 1688.85 1
 8 12 12 28138.7 1708.08 8
 -8 -12 -12 26390.8 1534.69 4
 -8 -12 -12 29366.4 1561.8 7
 8 12 12 26871.5 1692.63 3
 8 12 14 923.79 550.496 3
 -8 -12 -14 233.356 458.661 5
 -8 -12 -14 613.278 474.748 2
 8 12 16 -66.5662 576.506 3
 -8 -12 -16 654.76 456.28 5
 -8 -12 -16 835.946 480.974 2
 8 12 18 -799.514 678.468 3
 -8 -12 -18 215.484 456.817 5
 -8 -12 -18 -377.894 516.008 2
 -8 -12 -20 8325.66 764.676 5
 -8 -12 -20 9318.09 814.094 2
 -8 12 -20 9913.21 1151.72 2
 8 -12 20 9520.7 1111.97 3
 -8 12 -24 3739.56 876.98 5
 -8 -12 -24 3451.75 589.737 5
 -8 -12 -24 3686.42 634.599 2
 8 -12 24 1577.29 899.802 3
 -8 12 -26 -1069.09 786.476 5
 -8 -12 -26 347.189 560.019 5
 -8 12 -26 56.1807 929.606 2
 -8 -12 -26 173.342 568.28 2
 8 -12 26 1234.39 851.506 3
 8 -12 28 890.878 923.668 3
 -8 12 -28 1021.15 813.017 5
 -8 -12 -28 2442.17 679.209 5
 -8 12 -28 3288.43 969.644 2
 8 -12 28 728.153 686.839 6
 -8 -12 -28 2945.09 676.1 2
 8 14 0 159.594 587.535 8
 -8 -14 0 444.873 304.269 4
 8 14 0 130 552.886 1
 8 14 -2 4202.35 796.136 8
 8 14 2 5078.74 722.685 8
 -8 -14 2 3764.05 416 4
 -8 -14 -2 4285.67 438.031 4
 8 14 -2 3560.71 676.595 1
 8 14 2 4736.43 658.792 1
 8 14 -4 -587.643 722.078 8
 8 14 4 439.46 575.576 8
 -8 -14 4 21.3683 257.299 4
 -8 -14 -4 276.332 311.871 4
 8 14 -4 38.28 572.007 1
 8 14 4 31.5178 544.711 1
 8 14 6 -188.845 597.999 1
 8 14 6 -718.822 635.672 8
 -8 -14 6 -284.765 330.122 4
 -8 -14 -6 -41.7163 364.99 4
 8 14 -6 439.418 736.794 1
 8 14 10 53465.8 2691.6 1
 8 14 10 49055.5 2634.56 8
 -8 -14 -10 46600.3 2524.33 4
 -8 -14 -10 48118 2539.39 7
 8 14 12 2692.56 628.935 1
 8 14 12 2092.99 545.523 8
 -8 -14 -12 2512.93 384.626 4
 -8 -14 -12 1613.13 399.276 7
 -8 14 -20 -56.715 938.427 2
 -8 14 -24 -218.127 842.529 5
 -8 14 -24 -645.802 985.706 2
 8 -14 24 -64.1128 853.45 3
 -8 14 -26 54.9396 829.314 5
 -8 14 -26 -1115.72 941.602 2
 8 -14 26 -581.792 900.685 3
 -8 14 -28 -1899.67 976.054 2
 8 16 0 14788.4 1100.9 1
 -8 -16 0 13288.4 932.602 4
 8 16 2 277.469 650.198 1
 8 16 -2 38.9022 718.556 8
 8 16 2 301.763 587.272 8
 -8 -16 2 -293.031 411.094 4
 -8 -16 -2 -364.179 418.637 4
 8 16 -2 -395.465 640.857 1
 8 16 4 1561.64 645.251 1
 8 16 -4 1810.58 692.689 8
 8 16 4 884.912 540.914 8
 -8 -16 4 1122.16 365.894 4
 -8 -16 -4 668.324 393.115 4
 8 16 -4 412.975 604.571 1
 8 16 6 804.154 673.827 1
 8 16 -6 -47.4285 776.473 8
 8 16 6 209.405 520.366 8
 -8 -16 6 168.473 325.933 4
 -8 -16 -6 302.557 372.302 4
 -8 -16 -6 477.413 426.23 7
 8 16 -6 403.097 633.303 1
 8 16 -8 13888.5 1334.42 1
 8 16 8 20833.7 1313.27 1
 8 16 -8 16336.8 1447.75 8
 8 16 8 18300.9 1177.47 8
 -8 -16 8 18218.1 1088.47 4
 -8 -16 -8 16867.8 1077.91 4
 -8 -16 -8 18806.5 1113.07 7
 8 16 10 468.098 635.862 1
 8 16 -10 436.412 908.37 8
 8 16 10 53.9107 458.942 8
 -8 -16 10 147.147 322.347 4
 -8 -16 -10 -225.328 351.277 4
 8 16 -10 674.02 838.163 1
 -8 -16 -10 -351.205 405.848 7
 8 16 12 21156.8 1313.84 1
 8 16 12 18927.7 1197.9 8
 -8 -16 12 17447.8 1115.09 4
 -8 -16 -12 17792.5 1120 4
 -8 -16 -12 21457.3 1141.92 7
 8 16 -14 328.823 1174.92 1
 -8 16 -24 2073.06 983.211 2
 8 -16 24 -886.734 932.254 3
 -8 16 -26 -58.3409 906.035 5
 -8 16 -26 1595.08 1049.03 2
 8 -16 26 819.153 912.953 3
 8 18 0 38.9379 624.209 1
 8 18 0 -34.9873 604.71 8
 -8 -18 0 -324.091 408.245 4
 8 18 2 8339.03 927.484 1
 8 18 -2 7733.71 884.028 1
 8 18 -2 8383.78 852.483 8
 8 18 2 7732.26 819.574 8
 -8 -18 2 8697.66 710.49 4
 -8 -18 -2 7206.38 661.396 4
 -8 -18 -2 7374.91 688.473 7
 8 18 4 200.603 680.508 1
 8 18 -4 -279.243 639.452 8
 8 18 4 -277.164 524.343 8
 -8 -18 4 81.8989 399.142 4
 -8 -18 -4 78.8006 408.267 4
 -8 -18 -4 -308.542 459.885 7
 8 18 -4 -39.3742 620.273 1
 8 18 6 1607.9 738.994 1
 8 18 -6 1813.89 726.723 8
 8 18 6 1766.12 574.011 8
 -8 -18 6 1609.28 415.853 4
 -8 -18 -6 2075.45 461.568 4
 -8 -18 -6 1995.62 495.663 7
 8 18 -6 1920.13 716.755 1
 8 18 8 -203.032 701.846 1
 8 18 -8 -385.023 847.972 8
 8 18 8 -28.5637 533.864 8
 -8 -18 8 -532.059 455.355 4
 -8 -18 -8 -158.791 438.622 4
 -8 -18 -8 -171.59 453.846 7
 8 18 -8 219.982 732.908 1
 8 18 -10 15035.2 1432.17 1
 8 18 10 19960.1 1422.75 1
 8 18 -10 18070.9 1554.56 8
 8 18 10 20043 1264.18 8
 -8 -18 10 19711.7 1203.49 4
 -8 -18 -10 20749.9 1219.61 4
 -8 -18 -10 18788.9 1199.71 7
 8 18 -12 1773.23 999.574 8
 8 18 12 653.733 487.358 8
 -8 -18 12 185.528 363.763 4
 -8 -18 -12 216.899 423.504 4
 -8 -18 -12 138.137 395.157 7
 8 18 -12 -1317.8 936.141 1
 8 18 12 495.336 693.212 1
 -8 -18 14 1169.18 373.525 4
 8 18 -14 1870.44 1047.34 1
 -8 -18 16 -332.381 375.861 4
 8 18 -16 -702.842 1419.06 1
 8 18 -18 -2816.52 1581.13 1
 -8 18 -24 -188.096 997.883 2
 8 20 -4 2173.05 757.339 1
 8 20 4 1366.18 786.608 1
 8 20 -4 1922.05 705.237 8
 8 20 4 1874.09 639.686 8
 -8 -20 4 1410.01 514.149 4
 -8 -20 -4 1641.69 549.137 4
 -8 -20 -4 2087.7 509.164 7
 8 20 -6 436.47 709.601 1
 8 20 -6 166.989 667.348 8
 8 20 6 -222.925 782.761 1
 8 20 6 -61.4924 549.374 8
 -8 -20 6 269.059 434.939 4
 -8 -20 -6 60.5281 485.214 4
 -8 -20 -6 535.839 485.826 7
 8 20 -8 10272.2 1050.39 1
 8 20 8 9694.55 1011.43 1
 8 20 -8 9780.4 1026.84 8
 8 20 8 9613.24 839.264 8
 -8 -20 8 8242.92 747.883 4
 -8 -20 -8 8157.21 772.711 4
 -8 -20 -8 8579.11 768.31 7
 8 20 -10 1087.51 814.862 8
 8 20 10 592.066 559.277 8
 -8 -20 10 322.472 437.025 4
 -8 -20 -10 -31.3675 492.319 4
 -8 -20 -10 102.885 435.58 7
 8 20 10 1371.71 762.529 1
 8 20 -10 719.516 858.151 1
 8 20 12 7817.33 921.166 1
 8 20 12 7178.94 755.873 8
 8 20 -12 6388.42 1071.94 8
 -8 -20 -12 9653.24 802.4 4
 -8 -20 -12 6445.72 658.455 7
 8 20 -12 7341.26 1139.05 1
 -8 -20 18 -415.836 363.532 4
 8 20 -20 -296.09 1486.86 1
 8 22 0 142.218 828.258 1
 8 22 0 -349.527 598.851 8
 -8 -22 0 708.395 553.058 4
 -8 -22 0 -288.858 468.923 7
 8 22 -2 11297.5 1081.73 1
 8 22 2 9723.4 915.128 8
 8 22 2 8531.11 1077.84 1
 8 22 -2 7428.35 897.555 8
 -8 -22 2 8099.15 795.996 4
 -8 -22 -2 8470.38 816.83 4
 -8 -22 2 8617.58 788.116 7
 -8 -22 -2 9614.52 799.089 7
 8 22 -4 846.609 779.277 1
 8 22 -4 39.4702 667.766 8
 8 22 4 -430.98 580.614 8
 8 22 4 145.192 832.298 1
 -8 -22 4 -160.525 482.857 4
 -8 -22 -4 307.18 514.989 4
 -8 -22 4 -86.5984 488.989 7
 -8 -22 -4 115.328 510.939 7
 8 22 -6 -284.667 788.491 1
 8 22 -6 -41.4958 702.388 8
 8 22 6 945.129 587.982 8
 8 22 6 721.273 780.913 1
 -8 -22 6 -32.3603 524.342 4
 -8 -22 6 492.135 487.767 7
 -8 -22 -6 1080.39 577.093 4
 -8 -22 -6 569.397 499.7 7
 8 22 -8 146.699 855.449 1
 8 22 8 -482.388 593.428 8
 -8 -22 8 466.821 498.749 7
 -8 -22 -8 -609.094 623.074 4
 -8 -22 -8 -508.843 559.543 7
 8 22 8 -378.734 825.22 1
 8 22 12 311.961 753.02 1
 8 22 -12 52.031 848.176 8
 8 22 12 -471.702 583.935 8
 -8 -22 12 -532.449 457.152 4
 -8 -22 -12 423.639 628.679 4
 -8 -22 -12 245.484 474.285 7
 8 22 -14 2697.72 1055.66 1
 -8 -22 14 1470.39 440.104 4
 8 22 -16 -710.571 970.619 8
 -8 -22 16 -999.31 411.208 4
 8 22 -18 2488.46 1259.31 1
 8 22 -18 2646.43 1221.19 8
 -8 -22 18 1261.64 452.986 4
 8 22 -20 342.485 1384.2 1
 -8 -22 20 251.247 405.931 4
 8 24 0 12915.1 1304.61 1
 -8 -24 0 12639.5 999.204 7
 8 24 2 107.142 646.273 8
 8 24 2 -1188.4 970.718 1
 -8 -24 -2 -332.968 610.763 4
 -8 -24 -2 -398.536 620.945 7
 8 24 4 2005.3 691.169 8
 8 24 4 1871.8 903.413 1
 -8 -24 -4 1208.19 645.124 4
 -8 -24 -4 1075.02 539.145 7
 8 24 -6 -823.511 758.084 8
 8 24 6 -313.173 613.091 8
 -8 -24 6 446.944 508.698 4
 -8 -24 -6 40.2868 647.658 4
 -8 -24 -6 -489.897 563.742 7
 8 24 6 -51.4112 885.251 1
 8 24 8 4352.87 956.498 1
 8 24 -8 2877.56 844.97 8
 8 24 8 3102.84 699.788 8
 -8 -24 8 2004.49 599.238 4
 -8 -24 -8 3565.23 806.807 4
 -8 -24 -8 3510.47 576.888 7
 8 24 -10 53.4205 876.799 1
 8 24 10 -1181.52 877.496 1
 8 24 -10 467.634 770.659 8
 8 24 10 -581.546 623.641 8
 -8 -24 10 -34.2266 514.776 4
 -8 -24 10 -248.504 492.228 7
 -8 -24 -10 42.6986 714.963 4
 -8 -24 -10 446.991 488.447 7
 8 24 -12 1853.63 970.74 1
 8 24 -12 1756.49 894.799 8
 8 24 12 3470.93 907.609 1
 8 24 12 3371.94 710.52 8
 -8 -24 12 1733.14 509.1 4
 -8 -24 12 3653.54 634.063 7
 -8 -24 -12 4016.44 780.856 4
 -8 -24 -12 4019.33 631.527 7
 8 24 -14 -60.6737 960.016 1
 8 24 -14 771.917 864.724 8
 -8 -24 14 -132.692 457.654 4
 -8 -24 14 -65.0701 504.143 7
 8 24 -16 65.9181 1126.57 1
 8 24 -16 852.616 1048.63 8
 -8 -24 16 -161.779 411.56 4
 -8 -24 16 -201.323 542.44 7
 8 24 -18 -1739.55 1230.64 1
 8 24 -18 -1497.8 1145.98 8
 -8 -24 18 -1753.96 607.246 4
 8 26 0 -114.16 661.672 8
 -8 -26 0 277.055 609.562 4
 8 26 -2 5509.65 842.743 8
 8 26 2 3637.42 763.62 8
 8 26 -2 5893.9 1065.06 1
 -8 -26 2 4481.2 746.793 4
 -8 -26 -2 5180.78 806.065 4
 -8 -26 2 4620.22 666.971 7
 8 26 -4 490.324 864.54 1
 8 26 -4 -1078.76 674.217 8
 -8 -26 4 110.913 564.077 4
 -8 -26 4 478.517 547.929 7
 8 26 -6 -657.359 900.349 1
 8 26 -6 -503.357 724.06 8
 -8 -26 6 -110.586 593.432 4
 -8 -26 6 254.498 528.522 7
 8 26 -8 -328.981 881.568 1
 8 26 -8 -449.341 730.661 8
 -8 -26 8 -620.43 555.344 4
 -8 -26 8 -31.9469 540.069 7
 8 26 -10 4492.47 1035.24 1
 8 26 10 4350.88 972.281 1
 8 26 -10 3158.07 873.292 8
 -8 -26 10 4867.94 707.189 4
 -8 -26 10 3394.85 644.062 7
 -8 -26 -10 5126.12 705.908 7
 8 26 -12 410.983 935.745 1
 8 26 -12 -448.096 811.613 8
 -8 -26 12 36.1675 511.294 4
 -8 -26 12 -32.9397 527.259 7
 8 26 12 155.465 874.487 1
 -8 -26 -12 253.977 531.587 7
 8 26 -14 -559.025 1061.63 1
 8 26 -14 53.4367 912.201 8
 -8 -26 14 -1003.07 607.765 4
 -8 -26 14 438.328 552.808 7
 8 28 0 6840.78 912.543 8
 -8 -28 0 6614.22 757.012 7
 -8 -28 0 6757.69 894.783 4
 8 28 0 4528.37 1137.28 1
 8 28 2 -637.662 975.788 1
 8 28 -2 -763.02 662.827 8
 8 28 2 39.1018 693.858 8
 -8 -28 2 41.8964 653.273 4
 8 28 -2 -57.8977 876.485 1
 -8 -28 -2 -412.877 682.218 4
 -8 -28 2 33.9687 566.693 7
 -8 -28 -2 -482.671 575.916 7
 8 28 4 572.776 978.211 1
 8 28 -4 -41.2865 711.634 8
 8 28 4 1046.63 679.674 8
 8 28 -4 2481.56 1013.65 1
 -8 -28 4 -119.697 621.927 4
 -8 -28 -4 -574.712 804.675 4
 -8 -28 4 1037.47 546.518 7
 -8 -28 -4 1317.99 567.54 7
 8 28 6 574.118 900.404 1
 8 28 -6 -640.406 692.117 8
 8 28 6 228.426 680.15 8
 8 28 -6 230.854 901.086 1
 -8 -28 6 39.0638 598.818 4
 -8 -28 -6 -293.467 776.166 4
 -8 -28 6 200.809 557.468 7
 -8 -28 -6 138.022 570.945 7
 8 28 8 3398.9 985.642 1
 8 28 -8 488.917 733.984 8
 8 28 -8 762.097 970.578 1
 8 28 8 1229.48 683.552 8
 -8 -28 8 886.062 565.514 4
 -8 -28 8 1105.53 586.33 7
 -8 -28 -8 2283.19 852.815 4
 -8 -28 -8 1216.88 573.84 7
 -9 -1 -13 8794.21 968.677 2
 -9 1 -17 1826.55 686.869 5
 -9 -1 -17 1421.81 647.89 5
 -9 1 -17 2057 807.662 2
 -9 -1 -17 2517.01 781.889 2
 9 -1 17 1549.11 681.58 3
 9 1 17 1623.06 718.574 3
 -9 1 -19 1110.33 666.471 5
 -9 -1 -19 1582.48 654.921 5
 -9 1 -19 1460.56 808.127 2
 -9 -1 -19 3032.23 814.019 2
 9 -1 19 595.077 748.971 3
 9 1 19 909.54 716.234 3
 9 -1 21 51.01 733.004 3
 9 1 21 -99.6 729.44 3
 -9 1 -21 -121.263 644.343 5
 -9 -1 -21 801.896 636.157 5
 -9 1 -21 236.135 785.694 2
 -9 -1 -21 583.419 771.876 2
 9 -1 23 8105.27 1062.36 3
 9 1 23 7033.57 1088.06 3
 -9 1 -23 10325 1018.04 5
 -9 -1 -23 10660.4 961.505 5
 -9 1 -23 10837.2 1093.18 2
 -9 -1 -23 12405.6 1094.73 2
 9 1 23 9288.9 872.223 6
 9 1 25 5027.22 1034.45 3
 -9 1 -25 7134.23 969.107 2
 -9 -1 -25 6194.31 914.947 2
 9 -1 25 5263.87 746.435 6
 9 1 25 5014.49 718.565 6
 9 -1 27 814.896 916.293 3
 9 1 27 1778.99 977.874 3
 -9 1 -27 2473.07 743.109 5
 -9 -1 -27 1687.36 695.361 5
 9 -1 27 3407.41 718.748 6
 9 -1 29 775.354 716.711 6
 9 1 29 1468.18 705.449 6
 9 1 29 725.651 932.995 3
 -9 1 -29 1934.56 685.987 5
 -9 -1 -29 1208.09 667.811 5
 -9 1 -29 2610.49 864.499 2
 -9 -1 -29 1528.43 808.273 2
 -9 -3 -11 950.386 677.003 2
 -9 -3 -13 3235.65 724.25 2
 -9 3 -15 7950.85 996.964 2
 -9 -3 -15 7481.98 925.778 2
 9 3 15 5166.07 886.146 3
 -9 -3 -17 339.708 610.224 5
 -9 3 -17 148.463 762.169 2
 -9 -3 -17 -41.9435 678.087 2
 9 -3 17 369.158 620.35 3
 9 3 17 -135.635 635.654 3
 9 3 19 1062.69 774.357 3
 -9 3 -19 1942.31 681.629 5
 -9 -3 -19 2722.77 663.179 5
 -9 3 -19 2437.93 863.823 2
 -9 -3 -19 3356.8 799.75 2
 9 -3 19 1096.03 794.119 3
 9 3 21 491.753 733.595 3
 -9 3 -21 213.307 677.983 5
 -9 -3 -21 -36.3786 606.756 5
 -9 3 -21 496.411 819.188 2
 -9 -3 -21 434.302 725.316 2
 9 3 21 -147.484 522.736 6
 9 -3 21 -420.542 688.021 3
 9 -3 23 54.3137 763.781 3
 9 3 23 919.245 821.124 3
 -9 3 -23 1195.39 744.317 5
 -9 -3 -23 217.465 609.499 5
 -9 3 -23 99.4781 773.267 2
 -9 -3 -23 842.505 765.584 2
 9 3 23 -187.329 550.325 6
 -9 -3 -25 10977.4 1019.53 5
 9 3 25 10420 1213.04 3
 9 3 25 12837.4 1038.06 6
 9 -3 27 4350.8 1082.81 3
 -9 3 -27 6521.64 843.112 5
 -9 3 -27 6110.48 999.225 2
 9 -3 27 6378.19 799.606 6
 9 -3 29 1556.37 708.305 6
 9 3 29 326.307 734.128 6
 9 -3 29 -61.7702 932.363 3
 9 3 29 787.263 958.533 3
 -9 3 -29 696.995 684.681 5
 -9 -3 -29 -118.343 639.994 5
 -9 3 -29 303.13 788.02 2
 -9 -3 -29 594.688 783.193 2
 -9 -5 -11 1607.87 594.216 2
 -9 -5 -13 4739.85 778.738 2
 -9 -5 -15 640.72 566.001 5
 -9 -5 -15 505.641 662.248 2
 9 5 15 930.402 621.466 3
 -9 -5 -17 18905.3 1325.93 5
 -9 5 -17 23403.9 1567.86 2
 -9 -5 -17 21562.2 1433.94 2
 9 -5 17 17978.3 1457.54 3
 9 5 17 19158.8 1410.44 3
 9 5 21 -474.564 786.28 3
 -9 5 -21 592.332 734.519 5
 -9 -5 -21 -823.69 572.417 5
 -9 5 -21 735.314 822.495 2
 -9 -5 -21 1049.09 727.882 2
 9 -5 21 219.373 771.032 3
 9 5 21 -29.4594 539.418 6
 9 5 23 1543.37 821.941 3
 -9 -5 -23 3273.17 651.448 5
 -9 5 -23 2872.48 992.558 2
 -9 -5 -23 3560.63 814.069 2
 9 5 23 2692.3 654.097 6
 9 5 25 3982.67 759.594 6
 9 -5 25 2794.44 966.308 3
 9 5 25 1431.96 851.911 3
 -9 5 -25 2228.22 786.811 5
 -9 -5 -25 3563.36 682.837 5
 -9 -5 -25 5583.76 880.03 2
 9 -5 27 6613.54 1110.08 3
 -9 5 -27 5593.35 877.387 5
 -9 5 -27 4555.21 997.295 2
 9 -5 27 5725.82 778.362 6
 9 5 29 1014.09 776.854 6
 9 -5 29 630.633 909.831 3
 9 5 29 -301.183 931.073 3
 -9 5 -29 413.604 753.911 5
 -9 -5 -29 985.135 657.971 5
 -9 5 -29 843.779 898.439 2
 -9 -5 -29 625.021 784.373 2
 9 -5 29 672.041 644.422 6
 -9 -7 -9 1820.78 587.144 2
 -9 -7 -11 834.162 577.351 2
 -9 -7 -13 -106.115 682.128 2
 -9 -7 -15 27400.5 1764.35 5
 -9 -7 -15 31731 1811.28 2
 9 7 15 27289 1770.23 3
 -9 -7 -17 14727.1 1151.91 5
 -9 -7 -17 17162.3 1235.45 2
 9 7 17 15813.3 1202.65 3
 9 7 19 308.748 732.737 3
 -9 -7 -19 198.5 553.246 5
 -9 7 -19 -109.803 935.943 2
 -9 -7 -19 -429.51 732.697 2
 9 -7 19 -1098.54 843.879 3
 9 7 19 192.565 533.628 6
 9 7 21 -183.808 707.835 3
 -9 7 -21 -577.846 759.825 5
 -9 -7 -21 230.382 542.57 5
 -9 7 -21 494.959 889.167 2
 -9 -7 -21 882.297 714.974 2
 9 -7 21 1496.78 815.441 3
 9 7 21 240.98 544.472 6
 9 7 25 3411.32 770.695 6
 9 7 25 1738.2 883.691 3
 -9 7 -25 3193.18 864.421 5
 -9 -7 -25 2188.59 670.275 5
 -9 7 -25 5034.14 1024.51 2
 -9 -7 -25 1768.11 714.047 2
 9 -7 25 2790.06 937.481 3
 9 -7 27 61.1991 877.759 3
 9 7 27 523.71 762.466 6
 -9 7 -27 1255.17 740.758 5
 -9 7 -27 876.128 850.136 2
 -9 -7 -27 1776.32 736.385 2
 9 -7 27 1457.04 615.368 6
 9 -7 29 256.66 937.429 3
 9 7 29 1305.39 778.484 6
 9 7 29 -119.982 980.152 3
 -9 7 -29 1707.56 833.788 5
 -9 -7 -29 600.213 623.754 5
 -9 7 -29 1260.39 907.683 2
 9 -7 29 791.948 661.775 6
 9 9 7 12272.1 1007.03 1
 -9 -9 -9 -148.162 505.799 2
 9 9 9 266.611 559.904 1
 -9 -9 -13 15170.2 1058.4 2
 9 9 13 10627.1 1033.77 3
 -9 -9 -15 22750 1476.76 5
 -9 -9 -15 25386.3 1511.85 2
 9 9 15 21113 1494.93 3
 9 9 17 3033.55 713.086 3
 9 9 17 3093.53 586.19 6
 9 9 19 1564.33 716.524 3
 -9 -9 -19 1361.99 547.381 5
 -9 9 -19 1529.71 937.28 2
 -9 -9 -19 994.622 664.44 2
 9 9 19 1450.08 548.089 6
 9 9 21 -756.418 601.559 6
 9 9 21 44.5613 717.669 3
 -9 -9 -21 -664.193 568.693 5
 -9 9 -21 -573.626 939.185 2
 -9 -9 -21 -73.8432 643.899 2
 9 9 23 796.984 630.965 6
 9 9 23 -48.0951 781.286 3
 -9 -9 -23 945.164 590.258 5
 -9 -9 -23 381.322 658.82 2
 9 9 25 2232.62 761.766 6
 9 9 25 725.874 871.071 3
 -9 9 -25 981.078 828.415 5
 -9 -9 -25 2986.44 641.92 5
 -9 9 -25 3315.08 1000.73 2
 -9 -9 -25 2365.57 728.899 2
 9 -9 25 61.2209 892.432 3
 9 9 27 1644.05 784.676 6
 9 9 27 1337.2 923.951 3
 -9 9 -27 2259.83 893.172 5
 -9 9 -27 911.134 950.459 2
 -9 -9 -27 1814.74 720.531 2
 9 -9 27 1443.54 908.293 3
 9 -9 29 -1164.94 1113.57 3
 9 9 29 -1856.11 1143.77 3
 -9 9 -29 -765.841 879.845 5
 -9 -9 -29 223.949 635.717 5
 -9 9 -29 -856.373 933.917 2
 9 -9 29 -1003.99 745.526 6
 9 11 1 -51.5528 781.6 1
 9 11 3 5883.88 835.015 1
 9 11 5 5945.35 776.556 1
 9 11 7 18367.2 1262.96 1
 -9 -11 -11 -206.216 574.96 2
 9 11 11 799.505 553.536 1
 -9 -11 -13 12422.3 949.121 2
 9 11 13 10277 978.286 3
 -9 -11 -15 3332.18 672.666 5
 -9 -11 -15 3284.69 645.187 2
 9 11 15 3134.81 681.534 3
 9 11 17 7283.11 847.976 3
 -9 -11 -17 8065.32 812.928 5
 -9 -11 -17 8965.72 863.13 2
 9 11 17 8702.56 762.314 6
 9 11 19 1137.79 672.969 3
 -9 -11 -19 2103.49 579.506 5
 -9 -11 -19 2549.15 627.657 2
 -9 -11 -23 2285.94 617.081 5
 -9 -11 -23 2882.56 699.747 2
 9 -11 23 2103.4 835.512 3
 -9 11 -25 1473.14 881.354 5
 -9 -11 -25 2107.82 638.995 5
 -9 11 -25 2204.6 949.28 2
 -9 -11 -25 2239.62 683.795 2
 9 -11 25 1928.96 905.981 3
 -9 11 -27 1205.9 916.977 5
 -9 -11 -27 773.776 634.923 5
 -9 11 -27 1546.57 959.05 2
 -9 -11 -27 1098.6 639.866 2
 9 -11 27 1305.15 919.004 3
 -9 -13 1 -445.046 354.814 4
 -9 -13 -1 -355.013 369.185 4
 9 13 -1 186.02 788.978 1
 9 13 1 -281.428 683.003 1
 -9 -13 -3 7547.01 583.002 4
 9 13 -3 2536.48 1049.41 1
 9 13 7 597.708 813.062 8
 -9 -13 -7 38.8282 263.686 4
 9 13 7 -530.374 587.43 1
 9 13 9 3188.35 689.106 1
 9 13 9 2802.84 869.244 8
 -9 -13 -9 3100.89 374.861 4
 9 13 11 194.141 613.46 1
 9 13 11 1066.32 797.398 8
 -9 -13 -11 -18.6803 254.267 4
 -9 13 -23 1673.9 1021.61 2
 9 -13 23 607.485 820.377 3
 -9 13 -25 3834.8 1105.77 2
 9 -13 25 1214.69 909.023 3
 -9 13 -27 -521.042 904.517 5
 -9 13 -27 -868.235 984.336 2
 9 -13 27 -3280.5 1149.97 3
 9 15 1 1270.68 742.488 8
 -9 -15 1 446.193 302.067 4
 -9 -15 -1 503.123 319.538 4
 9 15 -1 -41.0339 672.963 1
 9 15 1 1460.2 664.479 1
 9 15 3 6013.59 881.221 8
 -9 -15 3 6267.8 506.853 4
 -9 -15 -3 4729.65 487.318 4
 9 15 3 4581.6 732.117 1
 9 15 5 2667.79 739.224 8
 -9 -15 5 2207.49 362.763 4
 -9 -15 -5 1886.19 359.036 4
 9 15 -5 1749.43 848.91 1
 9 15 5 2788.02 687.391 1
 9 15 7 16735 1174.81 1
 9 15 7 18686.9 1251.47 8
 -9 -15 7 15907.1 950.324 4
 -9 -15 -7 15399.8 940.422 4
 9 15 9 2424.96 751.336 1
 9 15 9 1924.64 689.223 8
 -9 -15 -9 1882.69 376.136 4
 -9 -15 -9 2724.49 519.596 7
 -9 -15 -11 23.3056 458.621 7
 -9 15 -25 1275.31 1080.65 2
 9 -15 25 214.379 875.99 3
 9 17 -1 839.063 786.793 8
 9 17 1 1031.63 700.898 8
 -9 -17 1 123.578 312.672 4
 -9 -17 -1 444.959 344.057 4
 9 17 -1 328.072 697.539 1
 9 17 1 39.8355 659.343 1
 9 17 3 119.439 634.709 1
 9 17 -3 505.583 800.829 8
 9 17 3 681.324 643.502 8
 -9 -17 3 1155.94 381.173 4
 -9 -17 -3 568.973 349.768 4
 9 17 -3 1375.7 745.712 1
 9 17 5 9039.34 998.208 1
 9 17 5 8747.59 937.084 8
 9 17 -5 9663.27 1184.8 8
 -9 -17 5 8178.76 638.124 4
 -9 -17 -5 8042.21 656.314 4
 9 17 -5 6563.58 1013.58 1
 9 17 9 -487.461 765.44 1
 9 17 9 997.052 626.669 8
 -9 -17 9 1038.92 365.138 4
 -9 -17 -9 1194.76 413.911 4
 9 17 -9 308.965 1023.65 1
 -9 -17 -9 1600.39 507.498 7
 9 17 11 1446.18 790.518 1
 9 17 11 432.267 605.146 8
 -9 -17 11 421.019 334.932 4
 -9 -17 -11 1044.9 392.858 4
 9 17 -11 384.85 1200.42 1
 -9 -17 -11 689.038 428.739 7
 9 19 -1 432.635 726.01 1
 9 19 1 913.299 771.319 1
 9 19 -1 595.962 725.429 8
 9 19 1 602.89 707.099 8
 -9 -19 1 1031.22 458.482 4
 -9 -19 -1 275.896 438.895 4
 9 19 3 7170.54 996.372 1
 9 19 -3 7146.86 949.399 8
 9 19 3 6311.87 861.353 8
 -9 -19 3 6506.52 646.785 4
 -9 -19 -3 7414.44 674.16 4
 -9 -19 -3 6603.73 696.685 7
 9 19 -3 6931.83 943.655 1
 9 19 5 8117.51 1010.42 1
 9 19 5 8794.48 892.342 8
 9 19 -5 6908.65 979.582 8
 -9 -19 5 6947.27 644.1 4
 -9 -19 -5 7144.08 662.475 4
 -9 -19 -5 8666.1 752.498 7
 9 19 -5 6018.56 939.221 1
 9 19 7 267.403 752.357 1
 9 19 -7 -606.279 890.001 8
 9 19 7 -639.06 616.927 8
 -9 -19 7 379.772 360.913 4
 -9 -19 -7 483.871 422.112 4
 -9 -19 -7 1593.81 497.683 7
 9 19 -7 198.749 827.882 1
 9 19 -9 1783.67 1004.21 8
 9 19 9 4221.78 877.768 1
 9 19 9 2968.73 662.226 8
 -9 -19 9 2722.84 434.706 4
 -9 -19 -9 1599.5 480.122 4
 -9 -19 -9 1387.53 512.755 7
 9 19 -9 1490.01 929.041 1
 9 19 11 589.157 569.971 8
 9 19 11 173.473 731.023 1
 -9 -19 -11 289.699 433.068 4
 -9 -19 -11 341.677 470.83 7
 9 19 -11 -758.598 1095.27 1
 9 21 -1 330.923 762.261 1
 9 21 1 -862.866 770.756 1
 9 21 -1 585.219 718.151 8
 9 21 1 -40.1729 686.756 8
 -9 -21 1 827.034 463.192 4
 -9 -21 -1 304.128 481.475 4
 -9 -21 1 116.839 488.076 7
 -9 -21 -1 620.514 500.797 7
 9 21 -3 5878.58 952.604 1
 9 21 3 6269.01 995.224 1
 9 21 -3 4047.88 825.153 8
 9 21 3 5749.92 825.961 8
 -9 -21 3 6542.91 672.004 4
 -9 -21 -3 6449.59 701.931 7
 -9 -21 -3 5726.52 653.877 4
 9 21 -5 1735.07 850.888 1
 9 21 5 2130.62 873.726 1
 9 21 -5 2229.25 896.382 8
 9 21 5 1600.65 649.64 8
 -9 -21 5 1714.9 495.307 4
 -9 -21 -5 1103.51 486.091 4
 -9 -21 -5 1868.52 548.959 7
 9 21 -7 2085.39 922.311 1
 9 21 7 4353.54 1027.36 1
 9 21 7 1541.48 669.422 8
 -9 -21 -7 2198.83 561.918 4
 -9 -21 -7 2678.5 592.173 7
 9 21 9 -643.662 663.476 8
 9 21 9 -482.728 916.562 1
 9 21 -11 558.649 948.544 8
 9 21 11 201.499 593.749 8
 -9 -21 11 -29.1825 362.689 4
 -9 -21 -11 567.628 477.52 4
 -9 -21 -11 -310.925 507.292 7
 9 21 11 -937.093 862.599 1
 9 21 -13 2476.78 1200.21 8
 -9 -21 13 2731.65 472.174 4
 9 21 -13 862.526 1179.19 1
 -9 -21 15 784.544 392.313 4
 9 21 -15 314.453 1213.08 1
 -9 -21 17 2172.17 440.07 4
 9 21 -17 668.953 1565.31 1
 9 23 -1 461.131 873.799 1
 9 23 1 1445.09 903.129 1
 -9 -23 1 30.7003 504.476 7
 -9 -23 -1 775.385 557.167 7
 9 23 3 472.221 913.593 1
 9 23 3 -76.3762 705.551 8
 -9 -23 -3 687.355 532.392 4
 -9 -23 -3 280.954 507.794 7
 9 23 -5 4729.76 940.175 8
 9 23 5 5502.93 817.214 8
 9 23 5 7058.7 1082.91 1
 -9 -23 -5 4740.28 670.319 4
 -9 -23 -5 6268.96 710.427 7
 9 23 -7 882.875 783.819 8
 9 23 7 2864.01 702.013 8
 -9 -23 7 590.037 442.913 4
 9 23 7 1412.78 925.656 1
 -9 -23 -7 2018.47 572.052 4
 -9 -23 -7 1707.87 577.893 7
 9 23 -9 54.7799 880.626 1
 9 23 -9 53.5027 811.197 8
 9 23 9 893.329 671.26 8
 -9 -23 9 64.1237 432.069 4
 -9 -23 -9 304.763 517.525 4
 -9 -23 -9 339.683 496.466 7
 9 23 9 -1337.28 915.744 1
 9 23 11 -694.042 816.993 1
 9 23 -11 -408.775 975.26 1
 9 23 -11 -525.769 937.768 8
 9 23 11 -106.051 611.697 8
 -9 -23 11 412.594 435.354 4
 -9 -23 -11 -208.641 561.38 4
 -9 -23 -11 -270.083 501.195 7
 9 23 -13 129.595 1012.19 1
 9 23 -13 -320.461 969.136 8
 -9 -23 13 969.989 425.346 4
 9 23 -15 2242.77 1205.37 1
 9 23 -15 3475.94 1231.67 8
 -9 -23 15 3622.68 528.102 4
 9 23 -17 1167.73 1300.46 1
 -9 -23 17 318.365 410.858 4
 9 25 -1 1423.77 927.651 1
 9 25 -1 506.731 685.536 8
 9 25 1 163.039 649.651 8
 -9 -25 1 -246.271 529.163 4
 -9 -25 -1 35.6375 563.087 4
 -9 -25 1 -96.5241 560.153 7
 9 25 -3 4418.87 1014.8 1
 9 25 -3 3533.03 827.339 8
 -9 -25 3 3198.44 630.371 4
 -9 -25 3 4018.33 642.82 7
 9 25 -5 3281.77 950.93 1
 9 25 -5 2887.77 835.465 8
 -9 -25 5 2019.77 591.352 4
 -9 -25 5 2599.58 576.386 7
 9 25 -7 1119.22 938.867 1
 9 25 -7 339.666 821.644 8
 -9 -25 7 630.665 525.5 4
 -9 -25 7 791.768 502.278 7
 9 25 9 918.929 905.251 1
 9 25 -9 1323.5 1006.71 1
 9 25 -9 51.7316 824.654 8
 -9 -25 9 173.807 514.541 4
 -9 -25 9 -191.347 500.425 7
 -9 -25 -9 879.118 579.918 7
 9 25 -11 -546.16 920.044 1
 9 25 11 262.091 873.109 1
 9 25 -11 844.522 880.36 8
 -9 -25 11 484.956 499.465 4
 -9 -25 -11 -686.738 639.181 4
 -9 -25 11 32.3754 511.52 7
 -9 -25 -11 -541.076 526.642 7
 9 25 -13 390.764 1057.54 1
 9 25 -13 1287.97 962.555 8
 -9 -25 13 1539.6 503.625 4
 -9 -25 13 2405.46 580.917 7
 9 27 -1 993.079 761.646 8
 9 27 1 -622.269 694.699 8
 9 27 -1 -466.961 959.385 1
 9 27 1 -235.315 977.346 1
 -9 -27 1 37.9398 542.297 4
 -9 -27 -1 612.772 628.67 4
 -9 -27 -1 616.157 562.686 7
 9 27 -3 930.716 995.886 1
 9 27 -3 1117.86 762.326 8
 9 27 3 1513.8 739.14 8
 -9 -27 3 2066.55 624.817 4
 -9 -27 -3 2716.19 709.882 4
 -9 -27 3 1337.53 562.275 7
 -9 -27 -3 1151.15 614.326 7
 9 27 3 1660.55 1026.56 1
 9 27 -5 2161.11 985.046 1
 9 27 -5 1308.14 847.084 8
 9 27 5 2554.94 792.308 8
 -9 -27 5 2420.47 610.492 4
 -9 -27 -5 2923.7 723.274 4
 -9 -27 5 1752.25 591.431 7
 -9 -27 -5 2073.27 642.399 7
 9 27 5 2416.12 969.128 1
 9 27 7 -173.748 987.954 1
 9 27 -7 759.633 929.282 1
 9 27 -7 344.846 855.229 8
 9 27 7 1732.61 767.817 8
 -9 -27 7 486.933 585.868 4
 -9 -27 -7 1262.01 721.603 4
 -9 -27 7 625.781 550.45 7
 -9 -27 -7 621.196 578.177 7
 9 27 -9 59.8422 958.143 1
 9 27 -9 102.6 943.694 8
 9 27 9 361.007 753.81 8
 -9 -27 -9 -742.14 810.933 4
 -9 -27 9 -530.641 584.049 7
 -9 -27 -9 -1200.11 666.159 7
 -10 0 -16 -411.699 821.623 2
 -10 0 -18 8107.28 1106.37 2
 -10 0 -20 -1821.1 1024.79 5
 -10 0 -22 12489.7 1143.01 5
 -10 0 -22 16419.4 1288.21 2
 -10 0 -24 773.981 844.267 2
 10 0 26 -590.5 839.344 3
 -10 0 -26 452.203 701.774 5
 10 0 28 -1748.8 976.817 3
 -10 0 -28 -828.069 760.444 5
 -10 0 -28 105.206 810.368 2
 10 0 28 189.946 629.745 6
 -10 -2 -14 1164.2 796.006 2
 -10 -2 -16 -192.819 800.859 2
 -10 2 -18 385.475 883.02 2
 -10 -2 -18 48.6223 814.479 2
 10 -2 18 -1216.64 867.419 3
 10 2 18 -849.4 796.187 3
 -10 -2 -20 15222.5 1293.17 5
 -10 2 -20 19735.2 1514.08 2
 -10 -2 -20 19765.3 1435.37 2
 10 -2 20 14566.3 1359.74 3
 10 2 20 15322.4 1344.92 3
 -10 2 -22 -94.8752 835.739 5
 -10 -2 -22 775.128 735.956 5
 -10 2 -22 1300.21 993.054 2
 -10 -2 -22 2109.61 884.483 2
 10 -2 22 -2110.37 1078.03 3
 10 2 22 -1542.23 888.136 3
 10 2 24 3057.37 940.017 3
 -10 -2 -24 4082 927.044 2
 10 2 24 3391.53 678.626 6
 10 -2 26 -778.74 778.986 3
 10 2 26 -58.8879 934.495 3
 -10 2 -26 379.444 711.056 5
 -10 -2 -26 522.219 705.497 5
 -10 2 -26 -810.185 905.587 2
 10 -2 26 -180.266 628.415 6
 10 2 28 2333.08 726.557 6
 10 -2 28 2059.62 960.13 3
 10 2 28 1467.86 952.758 3
 -10 2 -28 2769.39 862.785 5
 -10 -2 -28 2593.46 766.757 5
 -10 2 -28 2328.4 925.447 2
 -10 -2 -28 3225.24 902.477 2
 10 -2 28 3030.67 718.464 6
 -10 -4 -14 3582.49 791.097 2
 -10 -4 -16 1179.09 741.925 2
 10 4 16 105.587 676.738 3
 -10 -4 -18 8527.5 928.018 5
 -10 -4 -18 8472.59 1054.9 2
 -10 4 -18 9358.69 1166.59 2
 10 4 18 5594.88 942.622 3
 -10 -4 -20 2148 732.461 5
 -10 4 -20 2648.95 962.253 2
 -10 -4 -20 3303.66 855.072 2
 10 -4 20 2456.94 805.82 3
 10 4 20 1558.9 760.123 3
 10 4 24 437.433 856.34 3
 -10 4 -24 597.635 767.076 5
 -10 -4 -24 -124.883 685.18 5
 -10 -4 -24 -192.086 825.907 2
 10 -4 24 600.632 806.089 3
 10 4 24 238.151 602.305 6
 -10 4 -26 545.922 746.423 5
 -10 4 -26 -672.66 947.138 2
 10 -4 26 61.169 840.637 3
 10 -4 28 63.1753 856.462 3
 10 4 28 323.966 680.866 6
 10 4 28 60.1746 935.374 3
 -10 4 -28 -600.426 784.844 5
 -10 -4 -28 341.698 698.318 5
 -10 4 -28 56.0267 949.185 2
 -10 -4 -28 1212.03 804.451 2
 10 -4 28 568.091 648.224 6
 -10 -6 -12 17779.1 1319.59 2
 -10 -6 -14 542.603 712.025 2
 -10 -6 -16 2409.9 1050.49 2
 10 6 16 -253.256 740.194 3
 -10 -6 -18 -416.97 653.961 5
 -10 -6 -18 524.947 731.544 2
 10 6 18 -340.751 689.432 3
 -10 -6 -20 4437.12 809.445 5
 -10 -6 -20 5867.94 926.392 2
 10 -6 20 4477.7 942.895 3
 10 6 20 4885.77 709.565 6
 10 6 20 5967.24 895.523 3
 -10 -6 -22 238.351 683.171 5
 -10 -6 -22 -137.297 850.707 2
 10 6 22 -290.808 625.565 6
 10 6 24 1508.03 891.744 3
 -10 6 -24 3239.1 893.73 5
 -10 -6 -24 1885.15 708.389 5
 -10 6 -24 3016.74 1038.08 2
 -10 -6 -24 1968.24 846.701 2
 10 -6 24 747.926 873.571 3
 10 6 24 2029.56 681.398 6
 -10 6 -26 -1367.57 892.275 5
 -10 6 -26 525.142 966.864 2
 10 -6 26 188.54 834.88 3
 10 6 28 590.618 722.276 6
 10 6 28 1660.93 906.088 3
 -10 6 -28 1099.07 838.003 5
 -10 -6 -28 2289.85 722.607 5
 -10 6 -28 1403.14 1007.63 2
 -10 -6 -28 2500.65 848.444 2
 10 -6 28 850.367 629.288 6
 10 -6 28 902.032 997.569 3
 10 8 10 16966.7 1437.28 1
 -10 -8 -10 19595.1 1315.91 2
 -10 -8 -12 4455.38 783.798 2
 -10 -8 -14 4055.34 841.787 2
 -10 -8 -16 -448.111 783.366 2
 10 8 16 -96.6918 702.096 3
 -10 -8 -18 5302.79 829.097 5
 -10 -8 -18 6912.8 908.116 2
 10 8 18 5063.38 845.598 3
 -10 -8 -20 311.432 652.135 5
 -10 -8 -20 864.036 772.064 2
 10 8 20 518.904 587.214 6
 10 8 20 -46.874 728.811 3
 10 8 22 8860.6 1041.22 3
 -10 -8 -22 9677.2 931.503 5
 -10 -8 -22 11822.2 1073.2 2
 10 8 22 10875.8 940.281 6
 10 8 24 111.212 646.24 6
 10 8 24 -1097.42 802.406 3
 -10 -8 -24 -77.58 651.312 5
 -10 8 -24 619.333 925.498 2
 -10 -8 -24 -612.959 729.368 2
 10 -8 24 -454.806 820.858 3
 10 8 26 121.027 704.023 6
 -10 8 -26 717.37 857.694 5
 -10 8 -26 -1040.93 1002.28 2
 -10 -8 -26 581.726 779.028 2
 10 -8 26 -131.166 935.593 3
 10 8 28 -2347.29 1099.96 3
 -10 8 -28 -1109.39 920.369 5
 -10 -8 -28 -163.332 721.071 5
 10 -8 28 -1110.86 731.275 6
 10 10 6 -510.517 993.743 1
 -10 -10 -8 9571.97 917.374 2
 10 10 8 10869.4 1062.4 1
 -10 -10 -10 4334.49 734.718 2
 10 10 10 5337.71 804.211 1
 -10 -10 -12 24986.3 1609.48 2
 -10 -10 -16 385.05 697.463 2
 10 10 16 231.526 659.549 3
 -10 -10 -18 39.4713 666.999 5
 -10 -10 -18 -197.831 707.736 2
 10 10 18 -445.746 650.651 3
 -10 -10 -20 18030.8 1381.09 2
 -10 -10 -22 -445.062 613.707 5
 -10 -10 -22 324.95 729.009 2
 -10 -10 -24 753.885 660.018 5
 -10 10 -24 1094 1016.18 2
 -10 -10 -24 1417.58 749.537 2
 10 -10 24 204.434 898.63 3
 -10 10 -26 57.7434 861.46 5
 -10 -10 -26 154.716 646.882 5
 -10 10 -26 -1271.37 957.661 2
 -10 -10 -26 -471.497 756.111 2
 10 -10 26 68.3288 805.9 3
 10 12 4 1839.51 897.197 1
 10 12 6 -863.213 787.076 1
 10 12 8 2521.68 735.32 1
 10 12 10 42060.2 2410.82 1
 -10 12 -26 525.021 1035.83 2
 10 -12 26 -2793.74 1198.05 3
 10 14 0 3912.45 1017.03 1
 10 14 2 292.434 796.814 1
 -10 -14 -4 7054.97 559.129 4
 10 14 4 7361.26 929.414 1
 -10 -14 -6 -305.02 290.229 4
 10 14 6 122.745 720.076 1
 10 14 8 16145.1 1230.61 1
 -10 -14 -8 14556.3 918.5 4
 10 14 10 -37.9286 745.045 1
 -10 -14 -10 276.116 302.641 4
 -10 -16 0 -669.383 379.652 4
 10 16 6 -53.9442 974.101 8
 -10 -16 -6 1479.39 358.958 4
 10 16 6 464.877 774.96 1
 10 16 8 255.391 734.736 1
 10 16 8 -869.047 840.202 8
 -10 -16 -8 -88.0224 292.345 4
 10 16 10 5264.74 918.712 1
 10 16 10 4267.6 951.067 8
 -10 -16 -10 5751.05 515.077 4
 -10 -16 -10 5681.3 683.973 7
 10 18 0 4069.64 967.02 8
 -10 -18 0 3635.78 462.735 4
 10 18 0 5316.57 953.804 1
 10 18 -2 304.366 1004.54 8
 10 18 2 51.9635 870.097 8
 -10 -18 2 357.108 336.005 4
 -10 -18 -2 -149.245 332.463 4
 10 18 -2 608.39 818.459 1
 10 18 2 -462.841 752.415 1
 10 18 4 1316.84 794.202 1
 10 18 4 2989.2 882.085 8
 -10 -18 4 2375.21 400.045 4
 -10 -18 -4 2618.32 412.538 4
 10 18 -4 1986.49 964.109 1
 10 18 6 184.608 787.909 1
 10 18 6 -419.667 781.938 8
 -10 -18 6 535.014 326.443 4
 -10 -18 -6 220.985 361.137 4
 10 18 -6 440.245 1058.67 1
 10 18 8 7953.92 1001.97 1
 10 18 8 5578.37 897.255 8
 -10 -18 8 5794.5 533.607 4
 -10 -18 -8 4161.24 512.041 4
 -10 -18 -8 6460.31 692.344 7
 10 18 10 -730.028 909.892 1
 10 18 10 -343.257 795.278 8
 -10 -18 -10 -519.869 431.947 4
 -10 -18 -10 -143.811 531.034 7
 10 20 0 -598.716 819.698 1
 10 20 0 -559.9 880.404 8
 -10 -20 0 -826.817 455.028 4
 10 20 2 5934.8 1012.42 1
 10 20 -2 5754.27 1129.52 8
 10 20 2 5632.5 968.862 8
 -10 -20 2 5755.39 626.496 4
 -10 -20 -2 5286.67 617.642 4
 10 20 -2 6806.58 1065.83 1
 10 20 4 -600.24 902.503 1
 10 20 4 -1849.05 883.363 8
 -10 -20 4 -55.5724 441.927 4
 -10 -20 -4 -1558.47 561.216 4
 -10 -20 -4 -1885.66 623.914 7
 10 20 -4 -1328.54 951.038 1
 10 20 8 -250.406 892.66 1
 10 20 8 -165.371 722.325 8
 -10 -20 -8 -137.704 446.47 4
 -10 -20 -8 493.039 557.419 7
 10 20 10 11481.5 1271.66 1
 10 20 10 12980.4 1141.95 8
 -10 -20 -10 11408 878.218 4
 -10 -20 -10 13225.6 961.913 7
 -10 -20 12 -676.088 366.272 4
 10 20 -12 1548.56 1398.77 1
 10 22 0 17745.5 1491.41 1
 -10 -22 0 15375.3 1113.54 7
 10 22 2 852.948 867.339 1
 -10 -22 -2 276.915 476.647 4
 -10 -22 -2 1311.02 574.329 7
 10 22 4 267.307 909.118 1
 10 22 -4 -933.416 880.161 8
 10 22 4 392.435 749.902 8
 -10 -22 4 210.626 421.524 4
 -10 -22 -4 306.719 450.034 4
 -10 -22 -4 161.855 571.029 7
 10 22 6 -1406.39 891.477 1
 10 22 -6 176.825 934.027 8
 10 22 6 -255.412 725.756 8
 -10 -22 6 120.421 401.645 4
 -10 -22 -6 -276.66 463.178 4
 -10 -22 -6 -259.762 544.487 7
 10 22 -8 1795.83 1033.96 8
 10 22 8 3363.77 794.312 8
 10 22 8 2274.1 1005.25 1
 -10 -22 8 3040.56 489.626 4
 -10 -22 -8 3588.65 565.13 4
 -10 -22 -8 3005.82 622.464 7
 10 22 -8 1948.95 1051 1
 10 22 -10 -1002.87 1081.18 8
 10 22 10 608.94 705.528 8
 -10 -22 10 512.502 386.123 4
 10 22 10 -264.709 929.794 1
 -10 -22 -10 457.4 483.238 4
 -10 -22 -10 1519.24 558.265 7
 10 22 -10 270.237 1104.65 1
 -10 -22 12 4618.53 552.227 4
 10 22 -12 1860 1314 1
 -10 -22 14 -93.5585 356.991 4
 10 22 -14 924.857 1461.23 1
 10 24 0 190.042 806.909 8
 -10 -24 0 334.287 474.371 4
 -10 -24 0 -32.8217 528.423 7
 10 24 -2 2369.14 957.313 1
 10 24 -2 3075.22 900.462 8
 10 24 2 2322.33 858.456 8
 -10 -24 2 3242.27 586.042 4
 -10 -24 -2 2856.28 579.767 4
 -10 -24 2 3685.9 611.59 7
 10 24 -4 1196.07 1009.39 1
 10 24 -4 52.4491 880.585 8
 -10 -24 4 430.661 455.415 4
 -10 -24 4 -191.512 526.849 7
 10 24 -6 353.1 979.089 1
 10 24 -6 560.168 896.799 8
 -10 -24 6 163.673 418.581 4
 -10 -24 6 536.944 507.293 7
 10 24 -8 -616.966 1022.24 1
 10 24 -8 -1333.24 972.82 8
 -10 -24 8 -191.891 447.177 4
 10 24 8 -171.3 995.261 1
 -10 -24 -8 440.685 544.2 7
 10 24 -10 3173.1 1145.97 1
 10 24 -10 2165.38 1016.19 8
 -10 -24 10 2489 509.492 4
 -10 -24 -10 4062.08 610.07 4
 -10 -24 -10 4048.98 684.891 7
 10 24 10 2630.88 1036.6 1
 10 24 -12 871.849 1176.22 1
 10 24 -12 1162.88 1191.33 8
 -10 -24 12 31.8419 411.526 4
 10 26 0 2624.1 1043.65 1
 10 26 0 1824.08 889.133 8
 -10 -26 0 2280.74 613.852 4
 -10 -26 0 2123.14 631.217 7
 10 26 -2 -1129.22 971.558 1
 10 26 -2 -395.513 791.442 8
 10 26 2 -373.97 777.694 8
 10 26 2 60.438 952.158 1
 -10 -26 2 -178.382 506.33 4
 -10 -26 -2 -468.974 550.537 4
 -10 -26 2 303.092 549.103 7
 -10 -26 -2 -314.716 576.397 7
 10 26 -4 894.006 1046.72 1
 10 26 -4 1596.27 878.32 8
 10 26 4 1679.5 812.406 8
 10 26 4 728.355 983.03 1
 -10 -26 4 604.519 532.173 4
 -10 -26 -4 399.192 547.488 4
 -10 -26 4 232.428 535.334 7
 -10 -26 -4 213.29 585.791 7
 10 26 -6 -1097.94 961.117 1
 10 26 -6 -1316.73 935.536 8
 10 26 6 -1451.05 805.411 8
 -10 -26 6 -354.965 520.296 4
 -10 -26 -6 -109.79 546.357 4
 10 26 6 -121.998 1092.47 1
 -10 -26 6 -98.6762 561.134 7
 -10 -26 -6 -107.861 610.199 7
 10 26 -8 1636.93 1074.04 8
 -10 -26 -8 36.7865 635.881 4
 -10 -26 8 32.8404 617.653 7
 -10 -26 -8 324.38 632.864 7
 -11 -1 -17 3295.82 998.506 2
 -11 1 -19 969.173 961.198 2
 -11 -1 -19 2719.56 982.039 2
 -11 1 -21 -1140.42 1088.56 2
 -11 -1 -21 -1123.79 983.66 2
 11 -1 21 -2377.14 957.64 3
 11 1 21 -1688.62 1093.72 3
 -11 -1 -23 1620.2 904.055 2
 -11 1 -25 2179.6 853.696 5
 -11 -1 -25 1856.4 817.878 5
 -11 1 -25 4353 1117.85 2
 11 -1 25 627.7 857.933 3
 11 1 25 2045.21 723.486 6
 11 1 25 1569.29 940.172 3
 -11 1 -27 1511.53 838.861 5
 -11 -1 -27 401.58 810.248 5
 -11 1 -27 1689.67 1002.82 2
 -11 -1 -27 -55.791 942.357 2
 11 -1 27 1475.36 673.87 6
 11 -1 27 698.526 880.394 3
 11 1 27 346.215 666.074 6
 11 1 27 621.174 926.031 3
 -11 -3 -17 8914.74 1143.66 2
 -11 -3 -19 1177.85 931.177 2
 11 3 19 -58.9813 728.14 3
 -11 3 -21 -696.347 1055.88 2
 -11 -3 -21 -424.648 900.214 2
 11 3 21 -3067.05 883.537 3
 -11 -3 -23 2447.22 940.378 2
 11 -3 23 193.904 840.921 3
 -11 3 -25 1291.58 846.309 5
 -11 -3 -25 1258.51 774.831 5
 -11 3 -25 122.116 932.534 2
 11 -3 25 453.398 854.182 3
 11 3 25 999.72 809.273 3
 11 3 27 61.0706 923.089 3
 -11 3 -27 3971.64 995.852 5
 -11 -3 -27 1599.4 854.556 5
 -11 -3 -27 2610.47 969.019 2
 11 -3 27 2225.41 1005.39 3
 11 3 27 2683.88 732.935 6
 -11 -5 -15 15646 1390.29 2
 -11 -5 -17 8683.75 1116.23 2
 -11 -5 -19 100.575 888.527 2
 11 5 19 -1250.85 909.26 3
 -11 -5 -21 189.492 751.783 5
 -11 -5 -21 -859.482 870.551 2
 11 5 21 111.371 798.684 3
 -11 -5 -23 140.561 737.478 5
 -11 5 -23 1047.54 1030.19 2
 -11 -5 -23 2070.32 957.342 2
 11 -5 23 67.0065 829.235 3
 11 5 23 166.828 754.258 3
 11 5 23 458.497 599.56 6
 -11 5 -25 6549.79 1225.13 2
 11 -5 25 4214.98 1034.47 3
 11 5 27 41.1877 818.995 6
 11 5 27 -1688.7 1043.64 3
 -11 5 -27 507.605 896.398 5
 -11 -5 -27 943.036 828.839 5
 -11 5 -27 1635.97 1005.81 2
 -11 -5 -27 1900.79 914.808 2
 11 -5 27 -1830.34 1130.71 3
 -11 -7 -15 6055.47 974.079 2
 -11 -7 -17 6071.39 1004.6 2
 -11 -7 -21 -230.798 724.243 5
 -11 -7 -21 245.088 843.229 2
 11 7 21 1659.62 797.603 3
 11 7 21 336.845 602.848 6
 -11 -7 -23 1814.7 742.112 5
 -11 -7 -23 3501.42 963.759 2
 11 7 23 1832.04 825.457 3
 11 7 23 4444.23 743.893 6
 -11 7 -25 1405.33 1096.47 2
 -11 -7 -25 1364.68 878.067 2
 11 -7 25 418.457 808.696 3
 -11 -9 -13 7650.57 977.25 2
 -11 -9 -15 4245.17 915.047 2
 -11 -9 -17 3321.83 888.829 2
 -11 -9 -19 276.874 844.598 2
 11 9 19 945.146 715.263 3
 -11 -9 -21 -225.676 728.058 5
 -11 -9 -21 283.201 836.84 2
 11 9 21 1653.11 778.636 3
 -11 -9 -23 703.714 717.626 5
 -11 -9 -23 2536.45 861.922 2
 -11 9 -25 1730.69 1083.02 2
 -11 -9 -25 1957.44 863.539 2
 11 13 7 7424.95 1180.73 1
 11 13 9 2913.43 980.211 1
 11 15 1 950.94 1132.68 1
 11 15 3 -120.821 1003.59 1
 11 15 5 17865.9 1509.4 1
 11 15 7 6298.15 1028.64 1
 11 15 9 -278.098 836.657 1
 -11 -17 -1 -101.126 307.434 4
 11 17 -1 542.443 1174.68 1
 11 17 1 179.759 956.366 1
 -11 -17 -3 1842.02 403.757 4
 11 17 3 2844.15 980.75 1
 11 17 5 11897.6 1266.97 1
 -11 -17 -5 11947.1 817.445 4
 11 17 7 3014.6 952.268 1
 -11 -17 -7 2748.37 415.578 4
 11 19 1 -1305.7 981.933 1
 11 19 3 5812.68 1089.21 1
 11 19 3 4850.05 1210.56 8
 -11 -19 -3 3557.3 504.082 4
 11 19 5 1434.09 953.244 1
 11 19 5 -911.693 971.483 8
 -11 -19 -5 -50.773 388.548 4
 11 19 7 5174.4 1055.18 1
 11 19 7 2721.25 1032.37 8
 -11 -19 -7 3599.57 455.213 4
 -11 -19 -7 3305.8 635.209 7
 11 19 9 -735.521 938.825 1
 11 19 9 1508.02 967.839 8
 -11 -19 -9 348.899 359.317 4
 -11 -19 -9 751.899 581.06 7
 11 21 1 57.2029 970.245 1
 11 21 3 397.769 998.76 1
 11 21 -3 -631.801 1115.62 8
 -11 -21 3 113.894 348.851 4
 -11 -21 -3 167.195 383.736 4
 11 21 5 4857.6 1150.58 1
 11 21 5 4197.27 1025.18 8
 -11 -21 5 3645.88 509.32 4
 -11 -21 -5 4092.8 510.999 4
 -11 -21 -5 3797.18 692.452 7
 11 21 -5 2698.52 1172.41 1
 11 21 7 -1129.81 958.18 1
 11 21 7 -525.409 880.931 8
 -11 -21 7 237.685 388.914 4
 -11 -21 -7 521.654 383.183 4
 -11 -21 -7 -136.707 538.432 7
 11 21 -7 688.936 1189.78 1
 11 21 9 2120.8 1027.51 1
 11 21 9 1636.56 868.801 8
 -11 -21 9 1080.34 412.064 4
 -11 -21 -9 554.237 392.598 4
 -11 -21 -9 1459.3 639.32 7
 11 21 -9 -726.338 1435.29 1
 11 23 -1 122.991 1003.83 1
 11 23 -1 -1310.93 985.954 8
 11 23 1 -678.964 954.785 8
 -11 -23 1 393.823 390.516 4
 -11 -23 -1 60.6136 416.502 4
 -11 -23 -1 -33.8479 569.709 7
 11 23 -3 3248.29 1119.92 1
 11 23 -3 823.493 918.205 8
 11 23 3 1072.98 928.095 8
 -11 -23 3 1576.06 464.49 4
 -11 -23 -3 1621.53 491.584 4
 11 23 -5 -322.898 1036.79 1
 11 23 -5 1163.04 1055.38 8
 -11 -23 5 333.898 375.834 4
 11 23 -7 840.498 1167.86 1
 11 23 -7 3011.9 1197.1 8
 -11 -23 7 2562.62 476.585 4
 11 23 9 -418.197 1050.26 1
 -11 -23 9 -564.291 417.813 4
 -11 -23 -9 -35.4216 616.273 7
 11 23 -9 -1019.77 1271.84 1
 -11 -23 11 -126.987 404.98 4
 11 23 -11 -2377.08 1552.76 1
 11 25 -1 63.0442 1086.86 1
 11 25 1 502.9 1094.35 1
 11 25 -1 -342.777 940.216 8
 11 25 1 -542.722 909.935 8
 -11 -25 1 -430.056 476.153 4
 -11 -25 -1 436.115 516.656 4
 -11 -25 1 446.176 585.096 7
 -11 -25 -1 246.438 561.912 7
 11 25 -3 128.874 1085.49 1
 11 25 3 2016.71 1139.63 1
 11 25 -3 969.487 961.19 8
 11 25 3 51.9512 852.702 8
 -11 -25 3 1110.92 495.834 4
 -11 -25 -3 707.996 512.303 4
 -11 -25 3 977.724 562.625 7
 -11 -25 -3 1261.54 614.553 7
 11 25 -5 2512.12 1185.07 1
 11 25 5 2737.62 1181.08 1
 11 25 -5 1993.06 1122.07 8
 11 25 5 1219.22 931.552 8
 -11 -25 5 1139.55 522.016 4
 -11 -25 -5 1825.39 587.457 4
 -11 -25 5 1288.78 553.988 7
 -11 -25 -5 2276.89 708.474 7
 -12 0 -24 3173.88 1132.15 2
 12 0 24 269.995 827.613 3
 12 0 26 -2228.47 1249.24 3
 -12 -2 -20 1349.33 1004.68 2
 -12 2 -24 740.989 1121.21 2
 -12 -2 -24 1564.27 990.907 2
 12 -2 24 416.761 748.008 3
 12 2 24 652.974 829.547 3
 -12 -4 -18 -344.126 988.909 2
 -12 -4 -20 8011.39 1192.14 2
 -12 -4 -22 2288.91 1043.34 2
 -12 4 -24 573.316 1100.52 2
 12 4 24 440.34 825.41 3
 -12 -6 -16 -211.539 945.937 2
 -12 -6 -18 6319.47 1105.16 2
 -12 -6 -20 2271.73 972.559 2
 -12 -6 -22 1310.12 954.375 2
 12 6 22 1103.26 839.434 3
 -12 -8 -14 573.808 782.117 2
 -12 -8 -16 -1239.35 914.638 2
 -12 -8 -18 -866.774 889.673 2
 -12 -8 -20 7713.37 1105.72 2
 -12 -8 -22 1431.05 911.859 2
 -12 -8 -24 -323.633 965.963 2
 12 14 6 -962.722 1349.39 1
 12 14 8 -515.327 1182.32 1
 12 16 6 -1565.64 1174.55 1
 12 16 8 3755.52 1173.3 1
 12 18 0 -686.146 1466.19 1
 12 18 2 5457.94 1393.41 1
 12 18 4 198.675 1060.08 1
 12 18 6 -61.7237 1049.58 1
 12 18 8 58.8982 1052.23 1
 12 20 4 644.276 1055.04 1
 12 20 6 -811.442 1032.8 1
 -12 -20 -6 53.687 314.911 4
 12 20 8 2520.79 1131.2 1
 -12 -20 -8 2493.73 406.759 4
 -12 -20 -8 2623.7 672.225 7
 12 22 0 139.374 1132.85 1
 -12 -22 0 -29.2821 356.957 4
 12 22 2 4263.34 1202.77 1
 12 22 2 3346.58 1267.4 8
 -12 -22 2 2505.04 429.491 4
 -12 -22 -2 2360.11 477.541 4
 12 22 -2 1574.55 1220.03 1
 12 22 4 -912.394 1153.51 8
 -12 -22 4 -271.298 353.676 4
 -12 -22 -4 56.5059 369.028 4
 12 22 -4 903.057 1360.21 1
 12 22 -6 -1702.03 1478.63 1
 -13 -1 -23 347.026 1088.63 2
 -13 -3 -23 -64.7921 1067.77 2
 -13 -5 -19 4379.3 1091.14 2
 -13 -5 -21 486.998 1007.53 2
 -13 -7 -17 167.623 919.594 2
 -13 -7 -19 795.401 1020.37 2
 -13 -7 -21 -288.098 988.534 2
 13 17 5 -1254.98 1713.82 1
 13 17 7 1125.5 1412.37 1
 13 19 5 2376.79 1410.66 1
 13 19 7 -73.47 1320.07 1
 13 21 -1 2037.97 1695.1 1
 13 21 1 -184.268 1518.83 1
 13 21 3 -582.07 1408.88 1

_iucr_refine_instructions_details
;
TITL In_MeAm_FC70_ii_1_0-85 in Fddd #70
    in_meam_fc70_ii_1_0-85.res
    created by SHELXL-2019/1 at 17:25:59 on 15-Nov-2024
REM reset to Fddd #70
CELL 0.4859 14.849424 28.280738 30.674811 90 90 90
ZERR 16 0.002265 0.001686 0.001677 0 0 0
LATT 4
SYMM 0.75-X,0.75-Y,+Z
SYMM 0.75-X,+Y,0.75-Z
SYMM +X,0.75-Y,0.75-Z
SFAC C H In N O
DISP C 0.001 0.001 6.068
DISP H -0 0 0.607
DISP In -1.947 0.658 1423.319
DISP N 0.002 0.001 8.983
DISP O 0.004 0.003 13.336
UNIT 352 352 16 48 160
DFIX 1.43 C3 N1
DFIX 1.4 N1 C9
DFIX 1.5 C9 C10
DFIX 1.25 O5 C9
DFIX 1.504 0.01 C1 C2
DFIX 1.504 0.01 C5 C8
DFIX 1.25 0.005 C1 O1
DFIX 1.25 0.005 C1 O2
DFIX 1.25 0.005 C8 O3
DFIX 1.25 0.005 C8 O4
FLAT N1 C9 O5 C10
RIGU
SIMU 0.04 0.08 1.7

L.S. 49
PLAN  7
CONF
BOND
MORE -1
BOND $H
fmap 2
acta
OMIT 0 0 4
OMIT 0 4 0
OMIT 0 4 4
OMIT 0 6 2
OMIT 1 3 3
OMIT 1 3 7
OMIT 2 0 2
OMIT 2 2 0
OMIT 2 2 4
REM <olex2.extras>
REM <HklSrc "%.\\In_MeAm_FC70_ii_1_0-85.hkl">
REM </olex2.extras>

WGHT    0.140900  364.818298
FVAR       0.60549
IN1   3    0.625000    0.125000    0.326349    10.50000    0.05421    0.04595 =
         0.03612    0.00000    0.00000   -0.00139
O3    5    0.756041    0.340488    0.113649    11.00000    0.07272    0.06260 =
         0.05298    0.01391    0.00159   -0.00134
O1    5    0.737589    0.162049    0.290638    11.00000    0.06316    0.06417 =
         0.06305    0.02147    0.00330   -0.00865
O4    5    0.892852    0.318588    0.127156    11.00000    0.07126    0.07605 =
         0.05652    0.02400    0.00236    0.00055
AFIX  66
C3    1    0.810460    0.222321    0.222916    11.00000    0.06323    0.07203 =
         0.05820    0.01836    0.00483   -0.00175
C4    1    0.839283    0.253478    0.190767    11.00000    0.06964    0.07662 =
         0.06493    0.02486    0.00939    0.00258
AFIX  43
H4    2    0.899891    0.254804    0.183227    11.00000   -1.20000
AFIX  65
C5    1    0.777520    0.282653    0.169888    11.00000    0.06874    0.06379 =
         0.05216    0.00891    0.00373   -0.00473
C6    1    0.686934    0.280671    0.181158    11.00000    0.06762    0.07440 =
         0.06648    0.02399    0.00357   -0.00002
AFIX  43
H6    2    0.645611    0.300190    0.167188    11.00000   -1.20000
AFIX  65
C7    1    0.658109    0.249514    0.213306    11.00000    0.06489    0.07805 =
         0.06105    0.02081   -0.00076   -0.00592
AFIX  43
H7    2    0.597501    0.248188    0.220846    11.00000   -1.20000
AFIX  65
C2    1    0.719871    0.220339    0.234185    11.00000    0.06419    0.06230 =
         0.05148    0.01206    0.00094   -0.00463
AFIX   0
C8    1    0.810380    0.316181    0.135196    11.00000    0.07227    0.05196 =
         0.04692    0.00169    0.00245   -0.00011
O2    5    0.601807    0.183572    0.274375    11.00000    0.06558    0.07879 =
         0.05812    0.02071    0.00388   -0.00634
C1    1    0.684782    0.187193    0.268779    11.00000    0.06553    0.05951 =
         0.04904    0.00588    0.00277   -0.00563
N1    4    0.873272    0.192465    0.244186    11.00000    0.06890    0.11209 =
         0.09257    0.05273    0.01352    0.01529
AFIX  43
H1    2    0.851792    0.176860    0.265886    11.00000   -1.20000
AFIX   0
C9    1    0.962935    0.184355    0.235819    11.00000    0.07226    0.14959 =
         0.12201    0.06272    0.01750    0.02242
O5    5    1.005237    0.205910    0.207807    11.00000    0.08032    0.19583 =
         0.16113    0.09940    0.03656    0.03138
C10   1    1.005134    0.147489    0.263832    11.00000    0.08511    0.19251 =
         0.17341    0.10710    0.02289    0.04425
AFIX 137
H10A  2    0.968480    0.119529    0.263575    11.00000   -1.50000
H10B  2    1.010133    0.159103    0.293139    11.00000   -1.50000
H10C  2    1.063992    0.140073    0.252837    11.00000   -1.50000
AFIX   6

PART -1
N2    4    1.147142    0.261369    0.117503    10.25000    0.22276
H2A   2    1.184905    0.254861    0.093967    10.25000   -1.50000
H2B   2    1.079599    0.247353    0.111198    10.25000   -1.50000
C11   1    1.143450    0.320532    0.125259    10.25000    0.10742
C12   1    1.189991    0.229208    0.148937    10.25000    0.04325
H11A  2    1.215847    0.335211    0.130701    10.25000   -1.50000
H11B  2    1.111577    0.340071    0.101003    10.25000   -1.50000
H11C  2    1.100591    0.327028    0.149567    10.25000   -1.50000
H12A  2    1.147372    0.235114    0.173415    10.25000   -1.50000
H12B  2    1.189366    0.187244    0.140636    10.25000   -1.50000
H12C  2    1.262698    0.243277    0.154570    10.25000   -1.50000
AFIX   6

N3    4    0.486558    0.150800    0.168845    10.25000    0.11969
H3A   2    0.502786    0.116775    0.185163    10.25000   -1.50000
H3B   2    0.546901    0.168436    0.159609    10.25000   -1.50000
C13   1    0.449993    0.187933    0.194634    10.25000    0.21355
C14   1    0.422285    0.135084    0.133771    10.25000    0.12216
H13A  2    0.387471    0.167990    0.205296    10.25000   -1.50000
H13B  2    0.501199    0.196824    0.219004    10.25000   -1.50000
H13C  2    0.435882    0.224636    0.177318    10.25000   -1.50000
H14A  2    0.408026    0.171426    0.116045    10.25000   -1.50000
H14B  2    0.454841    0.108398    0.117149    10.25000   -1.50000
H14C  2    0.359585    0.114850    0.144053    10.25000   -1.50000
AFIX   0
HKLF 4


REM  In_MeAm_FC70_ii_1_0-85 in Fddd #70
REM wR2 = 0.2649, GooF = S = 1.057, Restrained GooF = 1.002 for all data
REM R1 = 0.0788 for 1292 Fo > 4sig(Fo) and 0.1180 for all 1938 data
REM 157 parameters refined using 233 restraints

END  
     
WGHT      0.1380    356.5409 

REM Highest difference peak  1.178,  deepest hole -1.159,  1-sigma level  0.134
Q1    1   1.1250  0.3422  0.1250  10.50000  0.05    1.18
Q2    1   0.3567  0.1187  0.1329  11.00000  0.05    0.96
Q3    1   1.1504  0.2481  0.1097  11.00000  0.05    0.67
Q4    1   0.6250  0.1250  0.3761  10.50000  0.05    0.64
Q5    1   0.5457  0.1385  0.1708  11.00000  0.05    0.61
Q6    1   0.5374  0.1700  0.1359  11.00000  0.05    0.58
Q7    1   1.2171  0.2183  0.1515  11.00000  0.05    0.58

  REM The information below was added by Olex2.
  REM
  REM R1 = 0.0788 for 1292 Fo > 4sig(Fo) and 0.1180 for all 11833 data
  REM 157 parameters refined using n/a restraints
  REM Highest difference peak 1.18, deepest hole -1.16
  REM Mean Shift 0, Max Shift 0.000.

  REM +++ Tabular Listing of Refinement Information +++
  REM R1_all = 0.1180
  REM R1_gt = 0.0788
  REM wR_ref = 0.2649
  REM GOOF = 1.057
  REM Shift_max = 0.000
  REM Shift_mean = 0
  REM Reflections_all = 11833
  REM Reflections_gt = 1292
  REM Parameters = 157
  REM Hole = -1.16
  REM Peak = 1.18
  REM Flack = n/a

  
;
_olex2_submission_special_instructions  'No special instructions were received'
_oxdiff_exptl_absorpt_empirical_details
;
Empirical correction (ABSPACK) includes:
- Absorption correction using spherical harmonics
- Frame scaling
;
_oxdiff_exptl_absorpt_empirical_full_max  2.548
_oxdiff_exptl_absorpt_empirical_full_min  0.632

_vrf_ATOM007_SHF-62-CHCl3_DAC-in-FC70_0GPa
;
RESPONSE: The structure was refined isotropically due to the number of data for high 
pressure structure determination
;
_vrf_PLAT023_SHF-62-CHCl3_DAC-in-FC70_0GPa
;
RESPONSE: The sample is housed in a Diamond anvil cell that restricts 
available data.
;
_vrf_PLAT029_SHF-62-CHCl3_DAC-in-FC70_0GPa
;
RESPONSE: The sample is housed in a Diamond anvil cell that restricts available data.
This is exacerbated by the structure being Fddd.
;
_vrf_PLAT084_SHF-62-CHCl3_DAC-in-FC70_0GPa
;
RESPONSE: The sample is housed in a Diamond anvil cell that gives additional background to
the data collected e.g. Tungsten powder rings, diamond reflections.
;
_vrf_PLAT088_SHF-62-CHCl3_DAC-in-FC70_0GPa
;
RESPONSE: The sample is housed in a Diamond anvil cell that restricts 
available data.
;
_vrf_PLAT155_SHF-62-CHCl3_DAC-in-FC70_0GPa
;
RESPONSE: We have followed previous literature for comparison.
;
_vrf_PLAT193_SHF-62-CHCl3_DAC-in-FC70_0GPa
;
RESPONSE: This is a rounding issue. The s.u. on Temperature is 2degC
;
_vrf_PLAT201_SHF-62-CHCl3_DAC-in-FC70_0GPa
;
RESPONSE: The structure was refined isotropically due to the number of data for high 
pressure structure determination
;
_vrf_PLAT210_SHF-62-CHCl3_DAC-in-FC70_0GPa
;
RESPONSE: The sample is housed in a Diamond anvil cell that restricts 
available data hence
isotropic refinement was the limited of modelling the system.
;
_vrf_PLAT241_SHF-62-CHCl3_DAC-in-FC70_0GPa
;
RESPONSE: Structure at high pressure with limitation of data. We have used distance restraints to ensure the 
model is chemically reasonable
;
_vrf_PLAT242_SHF-62-CHCl3_DAC-in-FC70_0GPa
;
RESPONSE: Structure at high pressure with limitation of data. We have used 
distance restraints to ensure the 
model is chemically reasonable.
;
_vrf_PLAT250_SHF-62-CHCl3_DAC-in-FC70_0GPa
;
RESPONSE: The data are limited due to DAC hence the tensor may be elongated 
due to lack of data in a particular direction. We have used restraints 
to combat and ensure they are chemically reasonable.
;
_vrf_PLAT340_SHF-62-CHCl3_DAC-in-FC70_0GPa
;
RESPONSE: The sample is housed in a Diamond anvil cell that restricts 
available data and so
impacts on the precision of the bonds lengths
;
_vrf_PLAT411_SHF-62-CHCl3_DAC-in-FC70_0GPa
;
RESPONSE: Structure at high pressure
;
_vrf_PLAT414_SHF-62-CHCl3_DAC-in-FC70_0GPa
;
RESPONSE: Structure at high pressure
;
_vrf_PLAT761_SHF-62-CHCl3_DAC-in-FC70_0GPa
;
RESPONSE: Noted, no action taken
;
_vrf_PLAT762_SHF-62-CHCl3_DAC-in-FC70_0GPa
;
RESPONSE: Noted, no action taken
;
_vrf_PLAT905_SHF-62-CHCl3_DAC-in-FC70_0GPa
;
RESPONSE: The data were cut to 0.7 angs as the limit of the diffraction for the 
crystal was reached.
;
_vrf_PLAT906_SHF-62-CHCl3_DAC-in-FC70_0GPa
;
RESPONSE: These can be attributed to the weak data. All other sets are okay.
The most common place for a high value of K is in the lowest-intensity bin in 
the table as is the case here. Almost all area detector integration programs end up 
slightly underestimating the background, resulting in overestimated values of Fo, thus 
the high value of Fo/Fc. This is most obvious in the weakest intensities, 
since the small addition to Fo becomes insignificant in the ratio when Fo 
is large.
;
_vrf_PLAT910_SHF-62-CHCl3_DAC-in-FC70_0GPa
;
RESPONSE: The sample is housed in a Diamond anvil cell that gives additional 
background to
the data collected e.g. Tungsten powder rings, diamond reflections.
;
_vrf_PLAT911_SHF-62-CHCl3_DAC-in-FC70_0GPa
;
RESPONSE: The sample is housed in a Diamond anvil cell that restricts 
available data.
;
_vrf_PLAT913_SHF-62-CHCl3_DAC-in-FC70_0GPa
;
RESPONSE: The sample is housed in a Diamond anvil cell that gives additional 
background to
the data collected e.g. Tungsten powder rings, diamond reflections.
;
_vrf_THETM01_SHF-62-CHCl3_DAC-in-FC70_0GPa
;
RESPONSE: The sample is housed in a Diamond anvil cell that restricts 
available data.
;
_vrf_PLAT051_SHF-62-CHCl3_DAC-in-FC70_0GPa
;
RESPONSE: The sample contains CHCl3 that has not been modeled 
hence the difference in mu.
;
