# Supplementary material for: Decoupled MOF Breathing: Pressure‐Induced Reversal of Correlation Between Orthogonal Motions in a Diamondoid Framework
Source: Angew Chem Int Ed Engl. 2025 May 15;64(27):e202504297. doi: 10.1002/anie.202504297 (PMC12207364; doi:10.1002/anie.202504297)
Supplement: Supplementary file 1 — Supporting Information [file ANIE-64-e202504297-s002.zip › SHF-62-CHCl3_DAC-in-FC70_1-40GPa.cif]

data_SHF-62-CHCl3_DAC-in-FC70_1-40GPa
_audit_creation_date               2024-11-15
_audit_creation_method
;
Olex2 1.5
(compiled 2024.02.16 svn.r378c4104 for OlexSys, GUI svn.r6928)
;
_shelx_SHELXL_version_number       '2019/1'
_audit_contact_author_address      ?
_audit_contact_author_email        ?
_audit_contact_author_name         ''
_audit_contact_author_phone        ?
_publ_contact_author_id_orcid      ?
_publ_section_references
;
Dolomanov, O.V., Bourhis, L.J., Gildea, R.J, Howard, J.A.K. & Puschmann, H.
 (2009), J. Appl. Cryst. 42, 339-341.

Sheldrick, G.M. (2008). Acta Cryst. A64, 112-122.
;
_chemical_name_common              ?
_chemical_name_systematic          ?
_chemical_formula_moiety           'C22 H22 In N3 O10'
_chemical_formula_sum              'C22 H22 In N3 O10'
_chemical_formula_weight           603.24
_chemical_melting_point            ?
_chemical_oxdiff_formula           'In C22 H22 N3 O10'
loop_
  _atom_type_symbol
  _atom_type_description
  _atom_type_scat_dispersion_real
  _atom_type_scat_dispersion_imag
  _atom_type_scat_source
 'C' 'C' 0.0010 0.0010 'International Tables Vol C Tables 4.2.6.8 and 6.1.1.4'
 'H' 'H' 0.0000 0.0000 'International Tables Vol C Tables 4.2.6.8 and 6.1.1.4'
 'In' 'In' -1.9470 0.6580
 'International Tables Vol C Tables 4.2.6.8 and 6.1.1.4'
 'N' 'N' 0.0020 0.0010 'International Tables Vol C Tables 4.2.6.8 and 6.1.1.4'
 'O' 'O' 0.0040 0.0030 'International Tables Vol C Tables 4.2.6.8 and 6.1.1.4'

_shelx_space_group_comment
;
The symmetry employed for this shelxl refinement is uniquely defined
by the following loop, which should always be used as a source of
symmetry information in preference to the above space-group names.
They are only intended as comments.
;
_space_group_crystal_system        'orthorhombic'
_space_group_IT_number             70
_space_group_name_H-M_alt          'F d d d'
_space_group_name_Hall             '-F 2uv 2vw'
loop_
  _space_group_symop_operation_xyz
 'x, y, z'
 '-x+3/4, -y+3/4, z'
 '-x+3/4, y, -z+3/4'
 'x, -y+3/4, -z+3/4'
 'x, y+1/2, z+1/2'
 '-x+3/4, -y+5/4, z+1/2'
 '-x+3/4, y+1/2, -z+5/4'
 'x, -y+5/4, -z+5/4'
 'x+1/2, y, z+1/2'
 '-x+5/4, -y+3/4, z+1/2'
 '-x+5/4, y, -z+5/4'
 'x+1/2, -y+3/4, -z+5/4'
 'x+1/2, y+1/2, z'
 '-x+5/4, -y+5/4, z'
 '-x+5/4, y+1/2, -z+3/4'
 'x+1/2, -y+5/4, -z+3/4'
 '-x, -y, -z'
 'x-3/4, y-3/4, -z'
 'x-3/4, -y, z-3/4'
 '-x, y-3/4, z-3/4'
 '-x, -y+1/2, -z+1/2'
 'x-3/4, y-1/4, -z+1/2'
 'x-3/4, -y+1/2, z-1/4'
 '-x, y-1/4, z-1/4'
 '-x+1/2, -y, -z+1/2'
 'x-1/4, y-3/4, -z+1/2'
 'x-1/4, -y, z-1/4'
 '-x+1/2, y-3/4, z-1/4'
 '-x+1/2, -y+1/2, -z'
 'x-1/4, y-1/4, -z'
 'x-1/4, -y+1/2, z-3/4'
 '-x+1/2, y-1/4, z-3/4'

_cell_length_a                     13.50(3)
_cell_length_b                     26.29(2)
_cell_length_c                     32.100(17)
_cell_angle_alpha                  90
_cell_angle_beta                   90
_cell_angle_gamma                  90
_cell_volume                       11391(27)
_cell_formula_units_Z              16
_cell_measurement_reflns_used      222
_cell_measurement_temperature      293(2)
_cell_measurement_theta_max        8.6850
_cell_measurement_theta_min        1.7310
_shelx_estimated_absorpt_T_max     ?
_shelx_estimated_absorpt_T_min     ?
_exptl_absorpt_coefficient_mu      0.243
_exptl_absorpt_correction_T_max    1.00000
_exptl_absorpt_correction_T_min    0.42504
_exptl_absorpt_correction_type     multi-scan
_exptl_absorpt_process_details
;
CrysAlisPro 1.171.38.41 (Rigaku Oxford Diffraction, 2015)
Empirical absorption correction using spherical harmonics,
 implemented in SCALE3 ABSPACK scaling algorithm.
;
_exptl_absorpt_special_details     ?
_exptl_crystal_colour_primary      yellow
_exptl_crystal_density_diffrn      1.369
_exptl_crystal_density_meas        ?
_exptl_crystal_density_method      ?
_exptl_crystal_description         Octahedron
_exptl_crystal_F_000               4864
_exptl_crystal_size_max            0.19
_exptl_crystal_size_mid            0.17
_exptl_crystal_size_min            0.11
_exptl_transmission_factor_max     ?
_exptl_transmission_factor_min     ?
_diffrn_reflns_av_R_equivalents    0.0951
_diffrn_reflns_av_unetI/netI       0.0833
_diffrn_reflns_Laue_measured_fraction_full  0.736
_diffrn_reflns_Laue_measured_fraction_max  0.736
_diffrn_reflns_limit_h_max         6
_diffrn_reflns_limit_h_min         -6
_diffrn_reflns_limit_k_max         14
_diffrn_reflns_limit_k_min         -14
_diffrn_reflns_limit_l_max         18
_diffrn_reflns_limit_l_min         -18
_diffrn_reflns_number              1337
_diffrn_reflns_point_group_measured_fraction_full  0.736
_diffrn_reflns_point_group_measured_fraction_max  0.736
_diffrn_reflns_theta_full          7.968
_diffrn_reflns_theta_max           7.968
_diffrn_reflns_theta_min           1.743
_diffrn_ambient_temperature        293(2)
_diffrn_detector                   'CCD plate'
_diffrn_detector_area_resol_mean   ?
_diffrn_measured_fraction_theta_full  0.736
_diffrn_measured_fraction_theta_max  0.736
_diffrn_measurement_details
;
List of Runs (angles in degrees, time in seconds):

  # Type    Start    End  Width  t~exp~   \w     \q     \k     \f   Frames
--------------------------------------------------------------------------
  1  \w   -150.00 -94.00   0.20    0.20    --  -20.00  70.00 -24.23  280
  2  \w   -150.00 -94.00   0.20    0.20    --  -20.00  70.00 155.77  280
  3  \w   -105.00 -74.00   0.20    0.20    --   20.00  70.00 155.77  155
  4  \w   -105.00 -74.00   0.20    0.20    --   20.00  70.00 -24.23  155
  5  \w    -96.00 -30.00   0.20    0.20    --   20.00 -70.00  24.23  330
  6  \w   -106.00 -66.00   0.20    0.20    --  -20.00 -70.00  24.23  200
  7  \w   -106.00 -66.00   0.20    0.20    --  -20.00 -70.00-155.77  200
  8  \w    -96.00 -30.00   0.20    0.20    --   20.00 -70.00-155.77  330
;
_diffrn_measurement_device         'abstract diffractometer'
_diffrn_measurement_device_type   
 'dectris-CrysAlisPro-abstract goniometer imported dectris images'
_diffrn_measurement_method         '\w scans'
_diffrn_orient_matrix_type        
 'CrysAlisPro convention (1999,Acta A55,543-557)'
_diffrn_orient_matrix_UB_11        0.0302732000
_diffrn_orient_matrix_UB_12        -0.0074545000
_diffrn_orient_matrix_UB_13        -0.0052271000
_diffrn_orient_matrix_UB_21        -0.0192941000
_diffrn_orient_matrix_UB_22        -0.0114045000
_diffrn_orient_matrix_UB_23        -0.0088705000
_diffrn_orient_matrix_UB_31        0.0010483000
_diffrn_orient_matrix_UB_32        0.0124966000
_diffrn_orient_matrix_UB_33        -0.0111367000
_diffrn_radiation_monochromator    synchrotron
_diffrn_radiation_probe            x-ray
_diffrn_radiation_type             synchrotron
_diffrn_radiation_wavelength       0.4859
_diffrn_source                     synchrotron
_reflns_Friedel_coverage           0.000
_reflns_Friedel_fraction_full      .
_reflns_Friedel_fraction_max       .
_reflns_number_gt                  120
_reflns_number_total               206
_reflns_special_details
;
 Reflections were merged by SHELXL according to the crystal
 class for the calculation of statistics and refinement.
 
 _reflns_Friedel_fraction is defined as the number of unique
 Friedel pairs measured divided by the number that would be
 possible theoretically, ignoring centric projections and
 systematic absences.
;
_reflns_threshold_expression       'I > 2\s(I)'
_computing_cell_refinement         'CrysAlisPro 1.171.38.41 (Rigaku OD, 2015)'
_computing_data_collection         'CrysAlisPro 1.171.38.41 (Rigaku OD, 2015)'
_computing_data_reduction          'CrysAlisPro 1.171.38.41 (Rigaku OD, 2015)'
_computing_molecular_graphics      'Olex2 1.5 (Dolomanov et al., 2009)'
_computing_publication_material    'Olex2 1.5 (Dolomanov et al., 2009)'
_computing_structure_refinement    'XL  (Sheldrick, 2008)'
_computing_structure_solution      ?
_refine_diff_density_max           0.350
_refine_diff_density_min           -0.303
_refine_diff_density_rms           0.113
_refine_ls_extinction_coef         .
_refine_ls_extinction_method       none
_refine_ls_goodness_of_fit_ref     2.559
_refine_ls_hydrogen_treatment      constr
_refine_ls_matrix_type             full
_refine_ls_number_parameters       152
_refine_ls_number_reflns           206
_refine_ls_number_restraints       235
_refine_ls_R_factor_all            0.2081
_refine_ls_R_factor_gt             0.1353
_refine_ls_restrained_S_all        1.200
_refine_ls_shift/su_max            0.000
_refine_ls_shift/su_mean           0.000
_refine_ls_structure_factor_coef   Fsqd
_refine_ls_weighting_details      
 'w=1/[\s^2^(Fo^2^)+(0.2000P)^2^] where P=(Fo^2^+2Fc^2^)/3'
_refine_ls_weighting_scheme        calc
_refine_ls_wR_factor_gt            0.3204
_refine_ls_wR_factor_ref           0.3769
_refine_special_details            ?
_olex2_refinement_description
;
1. Fixed Uiso
 At 1.2 times of:
  All C(H) groups, All N(H) groups
 At 1.5 times of:
  All C(H,H,H) groups, All N(H,H) groups
2. Restrained distances
 C3-N1
 1.43 with sigma of 0.02
 N1-C9
 1.4 with sigma of 0.02
 C9-C10
 1.5 with sigma of 0.02
 O5-C9
 1.25 with sigma of 0.02
 C1-C2
 1.504 with sigma of 0.01
 C5-C8
 1.504 with sigma of 0.01
 C1-O1
 1.25 with sigma of 0.005
 C1-O2
 1.25 with sigma of 0.005
 C8-O3
 1.25 with sigma of 0.005
 C8-O4
 1.25 with sigma of 0.005
 C8-C6
 2.535 with sigma of 0.04
 C8-C4
 2.535 with sigma of 0.04
3. Restrained planarity
 N1, C9, O5, C10
 with sigma of 0.1
4. Uiso/Uaniso restraints and constraints
All non-hydrogen atoms have similar U: within 1.7A with sigma of 0.04 and sigma
for terminal atoms of 0.08 within 1.7A
Uiso(C12) = Uiso(C11) = Uiso(N2)
Uiso(C13) = Uiso(N3) = Uiso(C14)
Uiso(C11) = Uiso(N2) = Uiso(C12)
5. Rigid body (RIGU) restrains
 All non-hydrogen atoms
 with sigma for 1-2 distances of 0.004 and sigma for 1-3 distances of 0.004
6. Others
 Fixed Sof: N2(0.25) H2A(0.25) H2B(0.25) C11(0.25) H11A(0.25) H11B(0.25)
 H11C(0.25) C12(0.25) H12A(0.25) H12B(0.25) H12C(0.25) N3(0.25) H3A(0.25)
 H3B(0.25) C13(0.25) H13A(0.25) H13B(0.25) H13C(0.25) C14(0.25) H14A(0.25)
 H14B(0.25) H14C(0.25)
7.a Free rotating group:
 N2(H2A,H2B,C11,H11A,H11B,H11C,C12,H12A,H12B,H12C), N3(H3A,H3B,C13,H13A,H13B,
 H13C,C14,H14A,H14B,H14C)
7.b Me refined with riding coordinates:
 C10(H10A,H10B,H10C)
7.c Aromatic/amide H refined with riding coordinates:
 C4(H4), C6(H6), C7(H7), N1(H1)
7.d Fitted hexagon refined as free rotating group:
 C3(C4,C5,C6,C7,C2)
;
_atom_sites_solution_hydrogens     mixed
_atom_sites_solution_primary       ?
_atom_sites_solution_secondary     ?
loop_
  _atom_site_label
  _atom_site_type_symbol
  _atom_site_fract_x
  _atom_site_fract_y
  _atom_site_fract_z
  _atom_site_U_iso_or_equiv
  _atom_site_adp_type
  _atom_site_occupancy
  _atom_site_site_symmetry_order
  _atom_site_calc_flag
  _atom_site_refinement_flags_posn
  _atom_site_refinement_flags_adp
  _atom_site_refinement_flags_occupancy
  _atom_site_disorder_assembly
  _atom_site_disorder_group
 In1 In 0.625000 0.125000 0.3281(6) 0.32(3) Uani 1 2 d S T P . .
 O3 O 0.769(11) 0.339(4) 0.114(3) 0.32(4) Uani 1 1 d D U . . .
 O1 O 0.737(10) 0.161(4) 0.294(3) 0.29(4) Uani 1 1 d D U . . .
 O4 O 0.912(8) 0.316(4) 0.123(4) 0.33(4) Uani 1 1 d D U . . .
 C3 C 0.811(11) 0.218(4) 0.224(3) 0.38(4) Uani 1 1 d DG U . . .
 C4 C 0.846(7) 0.243(4) 0.189(4) 0.37(4) Uani 1 1 d DG U . . .
 H4 H 0.912868 0.240429 0.181904 0.441 Uiso 1 1 calc R U . . .
 C5 C 0.782(7) 0.272(4) 0.165(3) 0.35(4) Uani 1 1 d DG U . . .
 C6 C 0.683(7) 0.276(4) 0.176(3) 0.36(4) Uani 1 1 d DG U . . .
 H6 H 0.640127 0.295362 0.159660 0.432 Uiso 1 1 calc R U . . .
 C7 C 0.648(9) 0.251(4) 0.211(3) 0.35(4) Uani 1 1 d G U . . .
 H7 H 0.581294 0.253882 0.218458 0.425 Uiso 1 1 calc R U . . .
 C2 C 0.712(12) 0.222(4) 0.235(2) 0.34(4) Uani 1 1 d DG U . . .
 C8 C 0.823(8) 0.307(6) 0.132(5) 0.33(4) Uani 1 1 d D U . . .
 O2 O 0.603(8) 0.178(4) 0.278(3) 0.30(4) Uani 1 1 d D U . . .
 C1 C 0.689(8) 0.195(5) 0.275(4) 0.32(4) Uani 1 1 d D U . . .
 N1 N 0.887(10) 0.185(5) 0.240(4) 0.43(5) Uani 1 1 d D U . . .
 H1 H 0.864903 0.158982 0.252779 0.516 Uiso 1 1 calc R U . . .
 C9 C 0.991(10) 0.188(5) 0.237(4) 0.46(5) Uani 1 1 d D U . . .
 O5 O 1.041(12) 0.218(5) 0.215(4) 0.51(7) Uani 1 1 d D U . . .
 C10 C 1.056(17) 0.153(7) 0.262(4) 0.48(7) Uani 1 1 d D U . . .
 H10A H 1.016266 0.130529 0.278404 0.714 Uiso 1 1 calc R U . . .
 H10B H 1.097045 0.133632 0.243404 0.714 Uiso 1 1 calc R U . . .
 H10C H 1.097823 0.172928 0.280131 0.714 Uiso 1 1 calc R U . . .
 N2 N 1.15(2) 0.293(9) 0.118(4) 0.04(9) Uiso 0.25 1 d G U P A -1
 H2A H 1.195374 0.299460 0.098611 0.066 Uiso 0.25 1 d G U P A -1
 H2B H 1.079578 0.286688 0.104287 0.066 Uiso 0.25 1 d G U P A -1
 C11 C 1.15(3) 0.341(8) 0.148(6) 0.04(9) Uiso 0.25 1 d G U P A -1
 H11A H 1.222851 0.347868 0.161637 0.066 Uiso 0.25 1 d G U P A -1
 H11B H 1.123584 0.372771 0.133809 0.066 Uiso 0.25 1 d G U P A -1
 H11C H 1.096131 0.333894 0.167867 0.066 Uiso 0.25 1 d G U P A -1
 C12 C 1.18(2) 0.245(8) 0.134(7) 0.04(9) Uiso 0.25 1 d G U P A -1
 H12A H 1.130173 0.237980 0.153923 0.066 Uiso 0.25 1 d G U P A -1
 H12B H 1.180260 0.213268 0.110625 0.066 Uiso 0.25 1 d G U P A -1
 H12C H 1.256980 0.251903 0.147715 0.066 Uiso 0.25 1 d G U P A -1
 N3 N 0.47(3) 0.199(14) 0.151(8) 0.22(14) Uiso 0.25 1 d G U P B -1
 H3A H 0.404277 0.209374 0.135066 0.332 Uiso 0.25 1 d G U P B -1
 H3B H 0.499485 0.168194 0.138200 0.332 Uiso 0.25 1 d G U P B -1
 C13 C 0.45(4) 0.180(14) 0.190(12) 0.22(14) Uiso 0.25 1 d G U P B -1
 H13A H 0.410867 0.212524 0.202468 0.332 Uiso 0.25 1 d G U P B -1
 H13B H 0.401973 0.146412 0.187542 0.332 Uiso 0.25 1 d G U P B -1
 H13C H 0.515165 0.167344 0.205926 0.332 Uiso 0.25 1 d G U P B -1
 C14 C 0.53(4) 0.245(16) 0.150(10) 0.22(14) Uiso 0.25 1 d G U P B -1
 H14A H 0.598662 0.233433 0.165721 0.332 Uiso 0.25 1 d G U P B -1
 H14B H 0.540726 0.256315 0.120726 0.332 Uiso 0.25 1 d G U P B -1
 H14C H 0.494315 0.278586 0.162316 0.332 Uiso 0.25 1 d G U P B -1

loop_
  _atom_site_aniso_label
  _atom_site_aniso_U_11
  _atom_site_aniso_U_22
  _atom_site_aniso_U_33
  _atom_site_aniso_U_23
  _atom_site_aniso_U_13
  _atom_site_aniso_U_12
 In1 0.57(6) 0.25(3) 0.14(3) 0.000 0.000 0.02(3)
 O3 0.54(9) 0.27(7) 0.13(6) 0.02(5) -0.01(6) 0.01(6)
 O1 0.52(8) 0.25(6) 0.11(5) 0.03(5) -0.01(4) 0.00(4)
 O4 0.54(9) 0.28(7) 0.17(6) 0.05(5) 0.00(6) 0.01(6)
 C3 0.54(8) 0.38(6) 0.22(6) 0.13(5) 0.01(5) 0.03(5)
 C4 0.54(8) 0.35(7) 0.21(6) 0.11(5) 0.00(5) 0.02(5)
 C5 0.54(9) 0.33(6) 0.20(5) 0.09(5) 0.00(5) 0.02(5)
 C6 0.54(9) 0.35(7) 0.20(6) 0.10(5) 0.00(5) 0.02(5)
 C7 0.53(8) 0.34(7) 0.19(6) 0.09(5) -0.01(5) 0.02(5)
 C2 0.53(8) 0.32(6) 0.18(5) 0.08(4) -0.01(4) 0.01(5)
 C8 0.54(9) 0.29(6) 0.17(5) 0.05(4) -0.01(5) 0.01(6)
 O2 0.52(8) 0.26(5) 0.14(5) 0.04(5) -0.02(4) 0.01(4)
 C1 0.52(8) 0.27(5) 0.16(5) 0.05(4) -0.02(4) 0.00(5)
 N1 0.55(8) 0.44(7) 0.30(7) 0.19(5) 0.03(5) 0.05(6)
 C9 0.55(9) 0.47(9) 0.36(9) 0.22(7) 0.03(5) 0.05(6)
 O5 0.56(9) 0.52(11) 0.44(12) 0.28(9) 0.05(7) 0.06(7)
 C10 0.55(10) 0.49(12) 0.39(13) 0.25(10) 0.02(7) 0.05(7)

_geom_special_details
;
 All esds (except the esd in the dihedral angle between two l.s. planes)
 are estimated using the full covariance matrix.  The cell esds are taken
 into account individually in the estimation of esds in distances, angles
 and torsion angles; correlations between esds in cell parameters are only
 used when they are defined by crystal symmetry.  An approximate (isotropic)
 treatment of cell esds is used for estimating esds involving l.s. planes.
;
loop_
  _geom_bond_atom_site_label_1
  _geom_bond_atom_site_label_2
  _geom_bond_distance
  _geom_bond_site_symmetry_2
  _geom_bond_publ_flag
 In1 O3 2.06(12) 31_556 ?
 In1 O3 2.06(12) 32_656 ?
 In1 O1 2.09(12) 14_545 ?
 In1 O1 2.09(12) . ?
 In1 O4 2.18(10) 32_656 ?
 In1 O4 2.18(10) 31_556 ?
 In1 C8 2.58(7) 32_656 ?
 In1 C8 2.58(7) 31_556 ?
 In1 O2 2.13(9) . ?
 In1 O2 2.13(9) 14_545 ?
 In1 C1 2.64(7) . ?
 In1 C1 2.64(7) 14_545 ?
 O3 C8 1.250(10) . ?
 O1 C1 1.250(10) . ?
 O4 C8 1.250(10) . ?
 C3 C4 1.3900 . ?
 C3 C2 1.3900 . ?
 C3 N1 1.43(4) . ?
 C4 H4 0.9300 . ?
 C4 C5 1.3900 . ?
 C5 C6 1.3900 . ?
 C5 C8 1.508(19) . ?
 C6 H6 0.9300 . ?
 C6 C7 1.3900 . ?
 C7 H7 0.9300 . ?
 C7 C2 1.3900 . ?
 C2 C1 1.502(19) . ?
 O2 C1 1.249(10) . ?
 N1 H1 0.8600 . ?
 N1 C9 1.41(4) . ?
 C9 O5 1.25(4) . ?
 C9 C10 1.50(4) . ?
 C10 H10A 0.9600 . ?
 C10 H10B 0.9600 . ?
 C10 H10C 0.9600 . ?
 N2 H2A 0.9060 . ?
 N2 H2B 1.0582 . ?
 N2 C11 1.5643 . ?
 N2 C12 1.4170 . ?
 C11 H11A 1.1239 . ?
 C11 H11B 1.0102 . ?
 C11 H11C 0.9681 . ?
 C12 H12A 0.9681 . ?
 C12 H12B 1.1247 . ?
 C12 H12C 1.1230 . ?
 N3 H3A 1.0345 . ?
 N3 H3B 1.0041 . ?
 N3 C13 1.3722 . ?
 N3 C14 1.4822(19) . ?
 C13 H13A 1.0721 . ?
 C13 H13B 1.0729 . ?
 C13 H13C 1.1031 . ?
 C14 H14A 1.1026 . ?
 C14 H14B 0.9857 . ?
 C14 H14C 1.0743 . ?

loop_
  _geom_angle_atom_site_label_1
  _geom_angle_atom_site_label_2
  _geom_angle_atom_site_label_3
  _geom_angle
  _geom_angle_site_symmetry_1
  _geom_angle_site_symmetry_3
  _geom_angle_publ_flag
 O3 In1 O3 113(6) 32_656 31_556 ?
 O3 In1 O4 57(3) 32_656 32_656 ?
 O3 In1 O4 79(4) 31_556 32_656 ?
 O3 In1 O4 79(4) 32_656 31_556 ?
 O3 In1 O4 57(3) 31_556 31_556 ?
 O3 In1 C8 98(4) 31_556 32_656 ?
 O3 In1 C8 28.5(16) 32_656 32_656 ?
 O3 In1 C8 28.5(16) 31_556 31_556 ?
 O3 In1 C8 98(4) 32_656 31_556 ?
 O3 In1 O2 144(5) 31_556 14_545 ?
 O3 In1 O2 91(4) 32_656 14_545 ?
 O3 In1 O2 91(4) 31_556 . ?
 O3 In1 O2 144(4) 32_656 . ?
 O3 In1 C1 105(4) 32_656 14_545 ?
 O3 In1 C1 105(4) 31_556 . ?
 O3 In1 C1 117(4) 32_656 . ?
 O3 In1 C1 117(4) 31_556 14_545 ?
 O1 In1 O3 90(5) 14_545 31_556 ?
 O1 In1 O3 126(4) . 31_556 ?
 O1 In1 O3 126(4) 14_545 32_656 ?
 O1 In1 O3 90(5) . 32_656 ?
 O1 In1 O1 116(6) . 14_545 ?
 O1 In1 O4 82(4) . 31_556 ?
 O1 In1 O4 147(4) 14_545 31_556 ?
 O1 In1 O4 82(4) 14_545 32_656 ?
 O1 In1 O4 147(4) . 32_656 ?
 O1 In1 C8 118(4) . 32_656 ?
 O1 In1 C8 104(5) . 31_556 ?
 O1 In1 C8 104(5) 14_545 32_656 ?
 O1 In1 C8 118(4) 14_545 31_556 ?
 O1 In1 O2 78(3) . 14_545 ?
 O1 In1 O2 78(3) 14_545 . ?
 O1 In1 O2 54(4) . . ?
 O1 In1 O2 54(4) 14_545 14_545 ?
 O1 In1 C1 27.6(17) 14_545 14_545 ?
 O1 In1 C1 102(4) . 14_545 ?
 O1 In1 C1 102(4) 14_545 . ?
 O1 In1 C1 27.6(16) . . ?
 O4 In1 O4 97(7) 31_556 32_656 ?
 O4 In1 C8 89(4) 32_656 31_556 ?
 O4 In1 C8 89(4) 31_556 32_656 ?
 O4 In1 C8 28.9(11) 32_656 32_656 ?
 O4 In1 C8 28.9(11) 31_556 31_556 ?
 O4 In1 O2 94(4) 31_556 . ?
 O4 In1 O2 94(4) 32_656 14_545 ?
 O4 In1 O2 158(4) 31_556 14_545 ?
 O4 In1 O2 158(4) 32_656 . ?
 O4 In1 C1 82(5) 32_656 14_545 ?
 O4 In1 C1 174(4) 31_556 14_545 ?
 O4 In1 C1 82(5) 31_556 . ?
 O4 In1 C1 174(4) 32_656 . ?
 C8 In1 C8 96(9) 31_556 32_656 ?
 C8 In1 C1 92(5) 31_556 . ?
 C8 In1 C1 145(4) 31_556 14_545 ?
 C8 In1 C1 145(4) 32_656 . ?
 C8 In1 C1 92(5) 32_656 14_545 ?
 O2 In1 C8 171(4) 14_545 31_556 ?
 O2 In1 C8 91(5) 14_545 32_656 ?
 O2 In1 C8 171(4) . 32_656 ?
 O2 In1 C8 91(5) . 31_556 ?
 O2 In1 O2 83(6) 14_545 . ?
 O2 In1 C1 86(4) 14_545 . ?
 O2 In1 C1 27.8(13) . . ?
 O2 In1 C1 27.8(13) 14_545 14_545 ?
 O2 In1 C1 86(4) . 14_545 ?
 C1 In1 C1 100(7) . 14_545 ?
 C8 O3 In1 100(8) . 23_655 ?
 C1 O1 In1 101(9) . . ?
 C8 O4 In1 94(6) . 23_655 ?
 C4 C3 C2 120.0 . . ?
 C4 C3 N1 109(10) . . ?
 C2 C3 N1 131(10) . . ?
 C3 C4 H4 120.0 . . ?
 C3 C4 C5 120.0 . . ?
 C5 C4 H4 120.0 . . ?
 C4 C5 C8 120(4) . . ?
 C6 C5 C4 120.0 . . ?
 C6 C5 C8 119(4) . . ?
 C5 C6 H6 120.0 . . ?
 C5 C6 C7 120.0 . . ?
 C7 C6 H6 120.0 . . ?
 C6 C7 H7 120.0 . . ?
 C6 C7 C2 120.0 . . ?
 C2 C7 H7 120.0 . . ?
 C3 C2 C1 112(10) . . ?
 C7 C2 C3 120.0 . . ?
 C7 C2 C1 128(10) . . ?
 O3 C8 In1 52(7) . 23_655 ?
 O3 C8 C5 122(9) . . ?
 O4 C8 In1 57(6) . 23_655 ?
 O4 C8 O3 109(10) . . ?
 O4 C8 C5 128(9) . . ?
 C5 C8 In1 173(9) . 23_655 ?
 C1 O2 In1 99(6) . . ?
 O1 C1 In1 51(7) . . ?
 O1 C1 C2 130(10) . . ?
 C2 C1 In1 162(10) . . ?
 O2 C1 In1 53(5) . . ?
 O2 C1 O1 101(10) . . ?
 O2 C1 C2 116(10) . . ?
 C3 N1 H1 114.2 . . ?
 C9 N1 C3 132(10) . . ?
 C9 N1 H1 114.2 . . ?
 N1 C9 C10 122(10) . . ?
 O5 C9 N1 127(10) . . ?
 O5 C9 C10 111(10) . . ?
 C9 C10 H10A 109.5 . . ?
 C9 C10 H10B 109.5 . . ?
 C9 C10 H10C 109.5 . . ?
 H10A C10 H10B 109.5 . . ?
 H10A C10 H10C 109.5 . . ?
 H10B C10 H10C 109.5 . . ?
 H2A N2 H2B 109.8 . . ?
 C11 N2 H2A 106.3 . . ?
 C11 N2 H2B 111.8 . . ?
 C12 N2 H2A 101.4 . . ?
 C12 N2 H2B 106.6 . . ?
 C12 N2 C11 120.2 . . ?
 N2 C11 H11A 111.3 . . ?
 N2 C11 H11B 114.2 . . ?
 N2 C11 H11C 105.4 . . ?
 H11A C11 H11B 109.0 . . ?
 H11A C11 H11C 114.4 . . ?
 H11B C11 H11C 102.4 . . ?
 N2 C12 H12A 100.8 . . ?
 N2 C12 H12B 115.3 . . ?
 N2 C12 H12C 106.3 . . ?
 H12A C12 H12B 106.2 . . ?
 H12A C12 H12C 114.6 . . ?
 H12B C12 H12C 113.2 . . ?
 H3A N3 H3B 111.3 . . ?
 C13 N3 H3A 112.0 . . ?
 C13 N3 H3B 99.0 . . ?
 C13 N3 C14 116.17(8) . . ?
 C14 N3 H3A 104.1 . . ?
 C14 N3 H3B 114.5 . . ?
 N3 C13 H13A 98.2 . . ?
 N3 C13 H13B 111.0 . . ?
 N3 C13 H13C 111.7 . . ?
 H13A C13 H13B 114.8 . . ?
 H13A C13 H13C 116.1 . . ?
 H13B C13 H13C 105.1 . . ?
 N3 C14 H14A 103.1 . . ?
 N3 C14 H14B 110.1 . . ?
 N3 C14 H14C 113.7 . . ?
 H14A C14 H14B 113.7 . . ?
 H14A C14 H14C 115.9 . . ?
 H14B C14 H14C 100.7 . . ?

loop_
  _geom_torsion_atom_site_label_1
  _geom_torsion_atom_site_label_2
  _geom_torsion_atom_site_label_3
  _geom_torsion_atom_site_label_4
  _geom_torsion
  _geom_torsion_site_symmetry_1
  _geom_torsion_site_symmetry_2
  _geom_torsion_site_symmetry_3
  _geom_torsion_site_symmetry_4
  _geom_torsion_publ_flag
 In1 O3 C8 O4 6(20) 23_655 . . . ?
 In1 O3 C8 C5 176(14) 23_655 . . . ?
 In1 O1 C1 C2 -156(13) . . . . ?
 In1 O1 C1 O2 -19(14) . . . . ?
 In1 O4 C8 O3 -6(18) 23_655 . . . ?
 In1 O4 C8 C5 -175(18) 23_655 . . . ?
 In1 O2 C1 O1 18(13) . . . . ?
 In1 O2 C1 C2 163(10) . . . . ?
 C3 C4 C5 C6 0.0 . . . . ?
 C3 C4 C5 C8 168(12) . . . . ?
 C3 C2 C1 In1 -103(29) . . . . ?
 C3 C2 C1 O1 -18(20) . . . . ?
 C3 C2 C1 O2 -151(13) . . . . ?
 C3 N1 C9 O5 -10(14) . . . . ?
 C3 N1 C9 C10 169(13) . . . . ?
 C4 C3 C2 C7 0.0 . . . . ?
 C4 C3 C2 C1 -178(9) . . . . ?
 C4 C3 N1 C9 28(15) . . . . ?
 C4 C5 C6 C7 0.0 . . . . ?
 C4 C5 C8 O3 -170(13) . . . . ?
 C4 C5 C8 O4 -2(28) . . . . ?
 C5 C6 C7 C2 0.0 . . . . ?
 C6 C5 C8 O3 -2(23) . . . . ?
 C6 C5 C8 O4 166(19) . . . . ?
 C6 C7 C2 C3 0.0 . . . . ?
 C6 C7 C2 C1 177(10) . . . . ?
 C7 C2 C1 In1 80(32) . . . . ?
 C7 C2 C1 O1 164(13) . . . . ?
 C7 C2 C1 O2 32(20) . . . . ?
 C2 C3 C4 C5 0.0 . . . . ?
 C2 C3 N1 C9 -162(10) . . . . ?
 C8 C5 C6 C7 -168(12) . . . . ?
 N1 C3 C4 C5 171(9) . . . . ?
 N1 C3 C2 C7 -169(11) . . . . ?
 N1 C3 C2 C1 14(13) . . . . ?

loop_
  _diffrn_refln_index_h
  _diffrn_refln_index_k
  _diffrn_refln_index_l
  _diffrn_refln_intensity_net
  _diffrn_refln_intensity_u
  _diffrn_refln_scale_group_code
 0 0 -4 18485.4 1217.05 2
 0 0 4 16380 1209.83 6
 0 0 -6 -374.554 349.02 5
 0 0 6 -593.683 365.461 6
 0 0 -6 -374.115 315.349 2
 0 0 8 5431.31 597.524 6
 0 0 -8 5129.42 571.388 2
 0 0 -8 5178.91 609.026 5
 0 0 -10 -70.3606 482.445 2
 0 0 -10 300.841 499.104 5
 0 0 10 257.677 548 6
 0 0 -12 272.056 655.183 2
 0 0 -12 658.006 702 5
 0 0 12 513.743 762.265 6
 0 0 16 -301.266 1261.95 6
 0 0 -16 -229.514 951.24 2
 0 0 -16 1356.51 1098.23 5
 0 0 -18 -103.828 1065.93 2
 0 0 -18 1640.81 1234.96 5
 0 0 18 917.449 1364.45 6
 0 -2 4 173.249 167.155 6
 0 2 -4 207.962 168.05 5
 0 2 4 283.779 254.868 6
 0 2 -4 649.47 204.141 2
 0 -2 6 2606.56 342.739 4
 0 2 -6 2260.38 403.478 5
 0 2 6 2879.27 568.756 6
 0 2 -6 2423.12 448.644 2
 0 2 -6 2961.55 409.504 1
 0 -2 -6 2085.74 549.713 5
 0 -2 -6 2335.83 445.253 2
 0 -2 6 3008.09 418.929 6
 0 2 -6 2367.97 324.182 8
 0 2 8 471.561 518.732 6
 0 -2 8 -141.75 390.259 6
 0 2 -8 -199.053 393.514 2
 0 -2 8 84.6991 215.219 4
 0 -2 -8 188.24 386.049 2
 0 2 -8 -102.904 223.532 8
 0 2 -8 -72.3967 373.128 5
 0 -2 -8 417.175 506.149 5
 0 -2 -10 1211.2 518.189 2
 0 -2 -10 1865.72 638.219 5
 0 -2 10 1400.69 543.411 6
 0 2 10 2290.76 681.972 6
 0 2 -10 1240.49 550.176 2
 0 2 -10 2652.53 546.287 5
 0 2 12 592.397 894.763 6
 0 2 -12 -395.567 709.139 2
 0 -2 -12 -213.753 663.983 2
 0 -2 12 1618.33 770.539 6
 0 -2 -12 -181.706 836.479 5
 0 2 -12 112.772 671.551 5
 0 -2 -16 1060.04 1196.23 5
 0 2 -16 -1658.94 966.839 2
 0 -2 16 578.902 1097.03 6
 0 2 16 -2024.59 1275.22 6
 0 2 -16 -596.308 1037.29 5
 0 -2 -16 -885.672 969.069 2
 0 -2 -18 2761.24 1324.21 5
 0 2 18 2518.81 1473.05 6
 0 -2 18 4584.42 1303.51 6
 0 2 -18 2506.46 1123.56 2
 0 2 -18 4195.74 1208.95 5
 0 -2 -18 600.296 1057.1 2
 0 -4 0 105509 6632.85 7
 0 4 0 88902.1 6644.98 1
 0 -4 2 20.9384 187.96 7
 0 4 -2 137.429 344.665 1
 0 -4 -2 72.7392 209.051 7
 0 4 -2 -4.80225 189.134 8
 0 -4 4 66003.8 4498.83 7
 0 4 -4 66171.2 4516.65 2
 0 4 -4 66686.4 4495.32 5
 0 4 -4 66503.2 4493.24 8
 0 4 -4 67176.8 4540.55 1
 0 4 -6 -84.3949 283.341 5
 0 4 -6 353.468 272.741 8
 0 -4 6 242.214 325.461 6
 0 4 -6 -637.541 491.528 1
 0 -4 6 97.8661 284.707 7
 0 4 -6 9.59127 389.215 2
 0 -4 8 19854.9 1408.29 4
 0 4 -8 17908.7 1434.61 2
 0 4 -8 19360.9 1442.91 1
 0 4 -8 18556 1363.32 8
 0 -4 8 18609.9 1394.88 6
 0 4 -8 19811.3 1397.72 5
 0 4 -10 497.093 622.238 1
 0 4 10 1726.25 865.855 6
 0 -4 -10 148.358 761.756 5
 0 4 -10 271.812 507.878 5
 0 -4 10 684.541 483.228 4
 0 4 -10 -149.608 608.825 2
 0 -4 10 538.134 548.323 6
 0 4 -10 773.079 439.272 8
 0 4 -12 9294.84 1084.02 2
 0 -4 12 10332.6 884.517 4
 0 4 -12 13903.2 1128.19 1
 0 -4 -12 7733.46 1335.63 5
 0 -4 12 11837.5 1095.47 6
 0 4 -12 8030.4 874.584 8
 0 4 12 8784.14 1327.02 6
 0 4 -12 8831.11 1056.24 5
 0 4 -14 -159.947 895.704 5
 0 4 -16 432.589 943.926 1
 0 4 16 -28.2309 1367.26 6
 0 4 -16 617.64 969.524 5
 0 -4 16 735.586 1094.64 6
 0 -4 -16 921.382 1321.22 5
 0 4 -16 868.289 1037.35 2
 0 -6 0 -113.272 378.768 7
 0 6 0 -82.2238 330.861 8
 0 6 0 284.413 537.325 1
 0 -6 -2 5888.19 602.012 7
 0 -6 2 6540.14 574.427 7
 0 6 -2 6450.35 735.317 1
 0 6 -2 5595.45 544.564 8
 0 6 2 5445.7 538.159 8
 0 6 -4 218.375 347.872 5
 0 6 -4 -29.4286 327.648 8
 0 -6 4 -510.624 326.196 7
 0 6 -4 -51.4493 374.704 2
 0 6 -4 -598.679 616.483 1
 0 -6 4 537.185 395.483 3
 0 -6 6 17719.2 1631.51 3
 0 6 -6 20845.6 1703.44 1
 0 6 -6 19101.8 1623.03 2
 0 -6 6 24486.7 1597.66 7
 0 6 -6 24185.8 1586.99 8
 0 6 -6 23054.5 1585.86 5
 0 6 -8 3017.36 640.818 2
 0 -6 8 1917.9 525.202 6
 0 6 -8 3247.85 823.608 1
 0 -6 8 2755.54 505.794 7
 0 6 -8 2592.39 488.648 8
 0 6 -8 2449.07 512.393 5
 0 6 -10 33093.5 2490.45 1
 0 -6 10 35921.2 2380.68 6
 0 -6 10 33343.5 2350.22 7
 0 6 -10 32007 2331.74 8
 0 6 -10 30661.1 2427.18 2
 0 6 -10 32763.5 2369.34 5
 0 6 -14 10831.5 1056.49 8
 0 -6 14 10524.4 1127.52 4
 0 6 -14 7984.74 1142.98 5
 0 6 -14 10409.3 1412.73 1
 0 -6 16 -733.882 739.685 4
 0 6 -16 360.632 902.198 5
 0 6 -16 248.626 720.951 8
 0 6 -16 -1760.64 1171.79 1
 0 6 -16 248.085 1056.12 2
 0 -6 -16 945.178 1336.37 5
 0 -6 16 740.012 1054.67 6
 0 8 0 310.497 417.847 8
 0 -8 0 784.577 481.309 7
 0 8 0 -103.986 666.2 1
 0 -8 2 492.589 449.337 7
 0 8 -2 9.33464 396.462 8
 0 -8 -2 1261.07 532.223 7
 0 8 2 658.129 627.945 1
 0 8 2 700.978 427.266 8
 0 8 -2 847.344 749.585 1
 0 8 -4 4790.49 891.719 1
 0 8 -4 3721.75 559.268 8
 0 -8 4 4249.28 600.802 7
 0 -8 4 3636.08 672.594 3
 0 8 -6 -170.712 513.444 8
 0 -8 6 660.628 641.613 3
 0 -8 6 275.009 508.299 7
 0 8 -6 124.894 611.415 2
 0 8 -6 139.972 522.902 5
 0 8 -6 596.219 931.06 1
 0 8 -8 54037.5 3429.56 8
 0 -8 8 43942.3 3511.76 3
 0 8 -8 45567.8 3475.75 2
 0 8 -8 48638.2 3425.76 5
 0 -8 8 47991 3434.03 7
 0 8 -8 55059.1 3603.72 1
 0 8 -12 39241 3020.9 2
 0 -8 12 40213.4 2908.91 7
 0 -8 12 39252 2944.25 6
 0 8 -12 45122.6 3175.44 1
 0 8 -12 40840.1 2903 8
 0 -8 14 -236.12 759.292 7
 0 -8 14 -572 1093.02 4
 0 8 -14 -18.9082 1306.7 1
 0 8 -14 -1541.02 847.508 5
 0 8 -14 234.935 796.153 8
 0 10 0 -1581.88 636.181 8
 0 -10 0 -142.864 678.071 7
 0 10 0 -22.5844 977.991 1
 0 10 -2 1345.05 1064.88 1
 0 10 2 1622.23 914.245 1
 0 -10 2 2241.18 679.057 7
 0 10 2 1073.51 624.15 8
 0 -10 -2 2039.97 789.452 7
 0 10 4 -1501.85 640.535 8
 0 -10 4 186.622 684.555 7
 0 10 -4 254.44 1210.2 1
 0 -10 -4 362.043 758.645 7
 0 -10 6 -431.941 936.042 3
 0 -10 6 859.42 793.122 7
 0 10 -6 -217.552 805.658 2
 0 10 -6 -1724.25 1334.02 1
 0 10 -6 -1853.61 889.106 5
 0 10 -10 36171.5 2622.84 5
 0 -10 10 30355.4 2734.75 3
 0 10 -10 39909.1 2729.52 2
 0 12 0 -2729.15 1035.03 8
 0 -12 2 117.287 1002.55 7
 0 12 4 1674.96 845.474 8
 0 12 -4 -741.979 1507.4 1
 0 12 -4 2398.49 851.309 8
 0 -12 4 1398.5 900.168 7
 0 12 -6 -1270.17 1579.15 1
 0 12 -6 -131.506 856.9 8
 0 12 -6 325.12 902.411 2
 0 -12 6 910.458 906.334 7
 0 12 -8 3869.26 1605.17 1
 0 12 -8 4994.61 1059.09 2
 0 12 -8 4025.71 1044.07 5
 0 -12 8 2598.17 1100.77 3
 0 -12 8 2411.95 994.6 7
 0 12 -8 5491.87 971.149 8
 0 -12 10 -1110.47 1108.46 3
 0 12 -10 -237.712 1071.84 2
 0 12 -10 332.23 1632.4 1
 0 12 -10 856.776 907.81 8
 0 -12 10 639.755 872.056 7
 0 12 -10 977.213 910.933 5
 0 -14 0 -734.132 1056 7
 0 14 0 -175.682 941.06 8
 0 14 -2 1591.61 893.708 8
 0 14 2 818.326 935.593 8
 0 -14 2 1588.62 1100.46 7
 0 -14 -2 1783.79 1172.16 7
 0 14 -4 315.476 892.647 8
 0 14 4 912.26 888.501 8
 0 14 -4 2256 1602.82 1
 0 -14 4 1460.34 1105.29 7
 0 -14 -4 -98.6931 1076.7 7
 0 14 -6 572.636 953.509 8
 0 14 -6 -65.0168 1688.51 1
 0 14 -6 -17.153 987.33 2
 0 -14 6 -1169.45 997.125 7
 -1 -1 -3 35656.9 2400.65 5
 -1 1 -3 36971.7 2421.65 5
 1 -1 3 39366.7 2444.92 3
 -1 -1 -3 31487.8 2409.59 2
 -1 -1 -5 56255.8 3615.81 5
 -1 1 -5 50730.7 3620.8 5
 1 1 5 54851 3610.1 6
 -1 -1 -5 52769.9 3634.24 2
 -1 1 -5 49750.4 3644.49 2
 -1 -1 -7 30961.5 2077.05 5
 -1 -1 -7 27891 2094.64 2
 -1 1 -7 30134 2072.64 5
 1 -1 7 31477.9 2068.54 6
 1 1 7 29095.8 2063.53 6
 -1 -1 7 25279.5 2144.39 6
 -1 1 -7 29450.6 2113.01 2
 -1 -1 -9 537.333 419.765 5
 -1 1 -9 147.337 381.786 5
 -1 1 -9 119.343 486.699 2
 1 1 -9 382.64 445.443 2
 1 -1 9 -203.029 426.159 6
 -1 -1 -9 -390.052 446.23 2
 1 1 9 1254.04 449.05 6
 -1 -1 9 683.243 623.626 6
 1 1 -9 252.912 606.199 5
 -1 1 -11 -315.01 538.67 5
 1 1 11 -109.683 585.524 6
 1 1 -11 -106.823 581.82 2
 -1 -1 -11 529.212 552.497 5
 1 -1 11 -101.947 547.769 6
 -1 -1 11 96.9398 808.255 6
 -1 -1 -11 121.311 580.357 2
 1 1 -11 -485.001 778.783 5
 -1 1 -11 -504.409 654.182 2
 -1 1 -13 -238.95 482.914 1
 -1 1 15 1435.88 1358.75 6
 -1 1 -15 1394.42 935.228 5
 1 1 -15 1086.88 943.115 2
 -1 -1 -15 1136.83 973.23 5
 1 -1 15 667.707 980.753 6
 -1 -1 15 816.166 1332.12 6
 -1 1 -15 -540.855 969.944 2
 1 -1 -15 -340.864 1404.19 5
 1 1 -15 2060.42 1273.31 5
 -1 -1 -15 -447.875 1008.54 2
 1 1 15 90.6367 1043.52 6
 -1 -1 17 3431.63 1403.65 6
 -1 -1 -17 5198.84 1123.72 5
 1 1 -17 2147.4 1079.47 2
 1 -1 -17 2131.69 1412.52 5
 -1 1 -17 2300.91 1051.78 5
 -1 1 -17 2767.56 1127.87 2
 1 1 -17 5201.67 1406.36 5
 -1 -1 -17 1838.66 1039.16 2
 1 1 17 4681.02 1220.62 6
 1 3 1 21819.6 1597.41 1
 -1 -3 1 22510.2 1595.75 4
 1 3 -1 23379.3 1601.84 1
 1 3 1 23066.4 1574.38 8
 1 3 -1 23958.8 1584.56 8
 -1 -3 3 99144.3 6775.68 4
 -1 3 -3 89249.5 6806.91 5
 1 3 3 99546 6777.21 1
 1 3 -3 103439 6781.15 1
 1 3 3 100570 6754.73 8
 -1 -3 -3 104263 6759.26 7
 1 3 -3 100898 6772.29 8
 1 -3 3 101231 6834.56 3
 1 3 -5 33159.7 2748.39 8
 1 -3 5 41713.1 2828.2 3
 -1 3 -5 41397.4 2818.58 2
 1 3 -5 37916.3 2779.66 5
 -1 -3 -5 40099.8 2767.51 2
 1 -3 5 40705.8 2744.58 7
 -1 -3 5 40129 2755.45 4
 -1 3 -5 38917.7 2775.78 1
 -1 -3 -5 41968.2 2740.37 7
 -1 3 -5 43808.8 2742.63 8
 1 3 -5 39966.8 2772.74 2
 -1 -3 5 40627.3 2794.98 6
 1 3 5 39689.6 2757.27 6
 -1 -3 -5 43014.9 2765.44 5
 -1 3 -5 40494.4 2782.3 5
 1 3 7 -245.814 403.288 6
 -1 -3 -7 376.298 363.013 5
 1 3 -7 32.7923 371.455 2
 -1 -3 7 -11.0096 480.242 6
 -1 3 -7 246.001 342.837 5
 1 -3 7 318.361 245.163 7
 1 3 -7 24.5998 264.913 8
 -1 3 -7 7.96488 246.405 8
 -1 3 -7 -51.8725 450.099 1
 -1 3 -7 430.985 484.067 2
 -1 -3 7 18.0642 264.842 4
 -1 -3 -7 89.4628 371.948 2
 1 -3 7 716.723 479.699 3
 1 3 -7 265.958 410.607 5
 -1 -3 9 1539.65 621.302 6
 -1 3 -9 1058.7 446.236 5
 -1 3 -9 1227.52 293.288 8
 1 -3 9 1058.56 289.314 7
 -1 3 -9 1290.12 582.742 2
 1 3 -9 1697.7 553.641 5
 1 -3 9 1133.81 447.826 6
 1 3 -9 1032.98 493.891 2
 1 3 9 409.996 518.125 6
 -1 3 -9 1366.08 492.935 1
 -1 -3 9 1506.26 295.032 4
 -1 -3 -9 772.445 483.24 5
 -1 -3 -9 976.849 473.705 2
 1 3 11 686.155 698.783 6
 -1 -3 11 16.7959 835.49 6
 1 3 -11 -700.281 631.981 2
 1 -3 11 -187.656 476.521 4
 -1 -3 -11 480.403 644.287 5
 -1 3 -11 1331.18 737.05 2
 1 3 -11 -483.266 731.041 5
 -1 3 -11 -497.045 542.684 5
 1 -3 11 269.916 357.583 7
 -1 3 -11 364.6 637.328 1
 -1 3 -11 -79.8837 368.922 8
 1 -3 11 391.515 596.72 6
 -1 -3 -11 -283.882 612.175 2
 1 -3 13 -1563.15 516.151 4
 1 -3 13 -1238.34 509.473 7
 -1 3 -15 8691.19 1105.5 1
 -1 -3 -15 6532.45 1208.27 2
 1 3 -15 6519.45 1195.63 2
 -1 3 -15 8882.47 1138.17 5
 1 -3 15 9285.1 756.316 4
 1 3 -15 9041.94 1305.73 5
 1 3 15 8517.71 1308.12 6
 -1 3 -15 5693.48 1283.39 2
 -1 -3 15 11335.7 1486.71 6
 -1 -3 -15 10740.3 1306.87 5
 1 -3 15 10082.6 1208.73 6
 -1 -3 -17 5301.71 1184.86 2
 1 3 17 6329.45 1445.81 6
 1 3 -17 4586.41 1144.36 2
 1 3 -17 8672.74 1369.2 5
 -1 -3 -17 6257.6 1284.11 5
 -1 3 -17 6068.97 1129.69 5
 -1 3 -17 6765.62 1236.05 2
 1 -3 17 8250.04 1230.48 6
 -1 3 -17 6982.17 1064.01 1
 -1 -3 17 5442.2 1503.55 6
 1 5 -1 4151.28 453.882 8
 1 5 1 5287 689.963 1
 1 5 -1 5935.45 672.218 1
 -1 -5 -1 3932.92 454.213 7
 -1 -5 1 3233.88 458.599 7
 1 5 1 3781.44 444.632 8
 1 5 3 12506.3 933.929 8
 1 5 -3 13564.3 952.256 8
 1 -5 3 10935.5 962.868 7
 1 5 3 12333.8 1068.08 1
 -1 -5 -3 12661.3 938.164 7
 1 5 -3 13771.1 1057.7 1
 -1 5 -5 245627 16456.3 5
 1 5 -5 241224 16399 5
 -1 -5 -5 246855 16414.2 5
 1 5 5 243039 16398.6 8
 1 5 -5 245712 16444.1 1
 -1 -5 -5 251727 16417.9 2
 -1 -5 -5 262131 16417.1 7
 -1 5 -5 241552 16405 8
 -1 5 -5 240928 16446.8 1
 1 5 -5 243908 16409.1 2
 1 -5 5 246309 16479.7 3
 1 -5 5 232593 16413.2 7
 1 5 5 238409 16422.3 6
 -1 -5 5 247516 16401.4 6
 1 5 5 241531 16438.6 1
 1 5 -5 246031 16413.8 8
 -1 -5 5 240001 16432.7 4
 -1 -5 7 43293 2969.64 6
 -1 5 -7 45601.2 2990.26 5
 1 5 -7 42608.2 2965.68 5
 -1 5 -7 42965 3034.74 2
 -1 -5 -7 40908.9 2980.72 5
 1 5 -7 42503.3 3006.3 1
 1 5 7 37480.8 2922.04 8
 -1 -5 -7 41858.6 2973.28 2
 1 5 -7 39222.7 2950.48 8
 -1 5 -7 47900.5 2942.71 8
 -1 5 -7 51628.1 3040.15 1
 1 -5 7 42397.6 3045.91 3
 -1 -5 7 41242.4 2982.55 4
 1 -5 7 45102.6 2945.44 7
 1 5 -7 43268.1 2981.12 2
 1 5 7 41808.8 3005.99 6
 -1 5 -9 5707.85 863.652 2
 -1 -5 9 5681.99 775.216 6
 -1 5 -9 6524.62 728.292 5
 1 5 9 6118.14 868.351 6
 1 -5 9 5736.64 876.378 3
 1 5 -9 6136.37 728.716 5
 -1 -5 -9 6995.62 794.365 5
 1 5 -9 7463.86 849.472 1
 1 5 -9 6551.17 718.91 2
 -1 -5 -9 6508.57 724.451 2
 -1 5 -9 6349.98 622.399 8
 -1 -5 9 5872.34 689.775 4
 -1 5 -9 6330.06 858.037 1
 1 -5 9 6817.4 636.306 7
 1 5 -9 5484.47 681.753 8
 -1 -5 11 1894.54 840.52 6
 1 5 11 1958.05 954.262 6
 -1 5 -11 1027.34 509.382 8
 -1 -5 -11 1676.42 718.588 2
 1 5 -11 1434.59 834.583 1
 -1 5 -11 2851.82 706.382 5
 1 5 -11 2910.06 750.562 5
 -1 -5 11 1595.73 585.585 4
 -1 5 -11 1739.89 884.739 2
 1 5 -11 1384.03 723.481 2
 1 -5 11 1489.17 504.262 7
 1 -5 11 577.373 684.196 6
 -1 5 -11 471.71 921.982 1
 1 5 -11 1230.37 581.881 8
 -1 -5 -11 1409.74 830.75 5
 1 -5 13 1998.34 671.832 7
 -1 5 -13 653.126 681.769 8
 1 5 -15 4329.16 1168.67 2
 -1 -5 15 8641.87 1325.25 6
 1 5 -15 8342.96 1175.94 1
 1 5 15 7345.45 1441.45 6
 -1 -5 -15 7276.73 1175.87 2
 -1 5 -15 10369.3 1144.42 5
 1 5 -15 8804.04 1259.11 5
 -1 -5 15 7164.35 870.791 4
 -1 5 -15 11533.5 1304.75 1
 -1 5 -15 8066.63 884.456 8
 1 -5 15 8976.89 899.134 7
 -1 5 -15 7618.8 1340.79 2
 1 -5 15 10297.7 1004.55 4
 1 -5 15 10762.3 1187.33 6
 -1 -5 -15 9587.73 1323.22 5
 1 5 -17 1732.9 1124.05 5
 -1 -5 17 2156.39 1367.9 6
 1 5 -17 243.396 1055.96 2
 1 5 17 1500.01 1378.96 6
 -1 5 -17 536.518 666.568 8
 -1 5 -17 813.05 1178.56 1
 -1 5 -17 935.891 962.675 5
 1 5 -17 2876.44 1046.24 1
 1 -5 17 1368.33 673.532 7
 -1 -5 -17 2091.77 1217.12 5
 -1 -5 -17 481.039 1014.06 2
 -1 5 -17 311.172 1199.47 2
 1 -5 17 1526.29 679.448 4
 1 -5 17 533.319 1087.86 6
 1 7 1 3776.7 728.242 1
 1 7 -1 2234.61 427.268 8
 -1 -7 1 2293.66 442.894 7
 1 7 1 2627.58 408.866 8
 -1 -7 -1 2319.5 422.033 7
 1 7 -1 1952.93 657.803 1
 -1 -7 3 492.664 332.439 3
 1 7 -3 330.47 260.807 5
 1 7 -3 42.4717 635.668 1
 1 7 3 376.119 359.463 8
 1 7 -3 516.141 310.565 2
 -1 -7 -3 -95.8855 392.12 7
 1 7 -3 173.814 389.411 8
 -1 7 -3 278.52 383.567 8
 -1 -7 3 285.562 397.122 7
 1 -7 3 86.8567 436.503 7
 1 7 3 92.6245 692.561 1
 1 7 5 5947.35 646.751 8
 1 7 -5 7385.74 908.324 1
 1 7 -5 6449.01 631.773 2
 -1 7 -5 7349.03 683.12 8
 -1 7 -5 8116.78 888.353 1
 1 7 5 6370.01 870.679 1
 1 -7 5 6048.01 693.393 7
 -1 -7 5 5262.62 686.382 7
 -1 -7 -5 5434.8 688.594 7
 1 7 -5 5489.75 575.07 5
 1 -7 5 6885.21 872.336 3
 -1 -7 5 7289.65 592.186 6
 1 7 -5 6928.23 674.449 8
 -1 7 -7 89208.3 5915.49 5
 1 7 -7 90715.4 5848.39 5
 -1 7 -7 91321.7 5946.79 2
 -1 7 -7 103343 5980.66 1
 1 7 -7 87308.1 5867.79 2
 1 7 -7 90160.9 5959.83 1
 1 -7 7 86090.4 5964.72 3
 -1 7 -7 92632.8 5861.93 8
 1 7 7 74672 5839.9 8
 -1 -7 -7 76618 5899.09 5
 1 7 -7 94794.6 5874.1 8
 1 -7 7 90554.3 5872.64 7
 -1 -7 -7 67414.7 5865.26 7
 -1 -7 9 2512 701.453 6
 1 7 -9 1636.08 963.185 1
 1 -7 9 1604.27 891.521 3
 1 7 9 682.103 934.354 6
 1 7 -9 1402.82 650.219 8
 -1 7 -9 1686.26 672.283 5
 -1 7 -9 2434.43 589.858 8
 -1 -7 9 1540.82 849.58 4
 1 7 -9 2184.37 613.907 5
 -1 -7 -9 1445.72 794.849 5
 -1 7 -9 2203.93 906.129 2
 1 7 9 2006.74 536.132 8
 1 -7 9 2598.2 609.65 7
 -1 7 -9 5011.48 1083.77 1
 1 7 -9 2133.46 672.446 2
 -1 7 -11 2876.6 875.494 8
 -1 7 -13 10053.1 1430.47 1
 1 -7 13 6346.19 1376.15 3
 -1 7 -13 8747.96 1102.59 5
 1 7 -13 6661.66 1013.87 8
 -1 7 -13 9255.05 926.54 8
 1 -7 13 9747.36 924.093 7
 -1 -7 13 5979.53 1035.57 4
 1 7 -13 8316.47 1336.77 1
 -1 -7 15 5714.45 1186.66 6
 1 7 15 5299.34 1411.09 6
 1 7 -15 4145.04 1314.1 1
 -1 7 -15 5747.42 1036.31 5
 -1 -7 -15 2678.78 1289.01 5
 -1 7 -15 2982.34 779.675 8
 -1 7 -15 3682.12 1198.35 2
 1 7 -15 6369.23 1075.28 5
 1 -7 15 4414.82 788.593 7
 -1 7 -15 4843 1392.49 1
 1 -7 15 5112.49 1057.05 6
 1 7 -15 2095.61 1025.27 2
 1 9 -1 395.715 505.537 8
 1 9 -1 844.999 941.096 1
 1 9 1 171.228 880.501 1
 -1 9 -1 411.665 469.752 8
 -1 -9 1 670.259 523.03 7
 -1 -9 -1 332.017 555.707 7
 1 9 1 209.39 497.417 8
 1 -9 1 -748.986 575.252 7
 1 9 3 1292.62 982.578 1
 1 9 -3 1191.91 458.459 2
 1 9 -3 1755.53 940.935 1
 1 9 -3 1330.98 568.25 8
 -1 9 -3 1378.91 580.864 8
 1 9 3 1409.05 521.259 8
 -1 -9 3 2234.56 584.826 7
 -1 -9 -3 2014.49 581.898 7
 1 -9 3 1704.94 673.008 7
 -1 -9 3 1069.13 540.455 3
 1 9 -5 5426.25 710.614 2
 -1 9 -5 5913.9 1090.83 1
 1 9 -5 5896.4 643.295 5
 1 9 -5 5577.19 1172.22 1
 1 9 5 6141.55 765.246 8
 -1 9 -5 6275.12 797.303 8
 1 -9 5 6020.24 832.333 7
 1 9 -5 5363.65 767.687 8
 1 9 5 4746.8 1114.62 1
 -1 -9 5 6100.87 800.42 7
 -1 -9 -5 7014.46 845.24 7
 -1 -9 5 6341.22 763.607 3
 -1 -9 5 6207.14 630.174 6
 -1 9 -7 3741.49 1008.85 5
 1 9 -7 3238.1 631.373 5
 -1 9 -7 5180.52 1002.89 2
 -1 9 -7 3702.38 729.434 8
 1 9 -7 4100.24 731.239 2
 1 9 7 3367.4 694.633 8
 -1 -9 7 3115.73 785.061 7
 1 9 -7 2564.71 1184.71 1
 1 -9 7 3959.95 1045.13 3
 -1 -9 7 2930.33 647.266 6
 1 -9 7 5844.5 857.963 7
 -1 -9 -7 2397.57 838.532 7
 1 9 9 4572.55 869.843 8
 -1 -9 9 561.224 1088.22 7
 -1 9 -11 722.009 772.607 8
 -1 9 -11 596.406 1384.66 1
 1 9 -11 164.33 698.617 5
 -1 -9 -11 -519.923 1094.4 5
 1 9 11 336.279 655.402 8
 1 -9 11 397.284 777.783 7
 1 9 -11 436.048 807.548 2
 -1 -9 11 37.2988 842.786 6
 1 -9 13 2825.97 1271.58 3
 -1 9 -13 3332.36 954.072 5
 -1 9 -13 2074.92 1187.3 2
 -1 9 -13 2235.29 1384.45 1
 1 -9 13 3050.41 862.122 7
 -1 -11 7 6733.49 1055.03 3
 1 11 -7 6928.69 1009.91 2
 1 11 -7 7222.09 934.58 5
 1 11 -7 8338.11 1070.37 8
 -1 -11 7 9574.42 892.211 6
 -1 -11 9 805.905 963.917 3
 -1 11 -9 -199.976 1081.67 5
 1 11 -9 1409.66 1519.08 1
 1 11 -9 425.366 688.906 5
 -1 11 -9 363.472 1066.18 2
 1 11 -9 715.9 856.407 8
 1 11 -9 1303.65 819.972 2
 -1 -11 9 921.682 853.646 7
 1 -11 9 2629.24 1168.58 3
 -1 -11 9 939.09 733.602 6
 1 11 -11 -1774.37 906.498 8
 1 11 -11 733.649 754.034 5
 1 11 -11 1815.16 1604.83 1
 -1 11 -11 299.509 864.531 8
 -1 -11 11 -1185.92 899.029 7
 -1 -11 11 -685.323 886.031 6
 1 11 -11 323.899 910.776 2
 -1 13 -1 670.081 891.022 8
 1 13 -1 196.132 846.36 8
 1 13 1 804.876 844.941 8
 1 13 1 -1848.78 1565.92 1
 1 13 -1 -119.953 1596.7 1
 -1 -13 1 -949.425 934.608 7
 -1 -13 -1 1403.82 922.436 7
 1 -13 1 -641.996 1064.04 7
 -1 -13 3 228.244 931.017 7
 1 -13 3 421.333 1079.55 7
 1 13 3 -402.221 1502.84 1
 1 13 -3 170.91 869.2 8
 1 13 -3 -1276.64 1569.44 1
 -1 13 -3 1985.39 917.634 8
 1 13 3 188.254 817.015 8
 -1 -13 -3 860.635 1043.95 7
 1 13 -5 1742.44 1672.77 1
 1 13 -5 3595.95 983.626 8
 -1 13 -5 3195.91 1419.17 1
 1 13 -5 3001.12 854.428 2
 -1 -13 5 2668.52 938.825 7
 1 13 5 4996.58 1528.26 1
 1 13 5 2001.74 849.455 8
 -1 13 -5 4449.06 1014.97 8
 -1 -13 -5 4112.85 1063.51 7
 1 -13 5 2806.88 1025.2 7
 1 13 -7 -863.285 1689.88 1
 -1 -13 -7 996.876 1089.94 7
 1 13 -7 2706.74 941.392 5
 1 13 -7 460.859 832.791 2
 -1 13 -7 1264.8 931.067 8
 1 13 7 2498.31 919.051 8
 -1 -13 7 2479.96 947.773 7
 1 -13 7 1852.19 1064.06 7
 -1 -13 7 1930.49 954.139 3
 1 13 -7 2910.88 962.354 8
 -1 13 -7 3000.96 1548.35 1
 -2 0 -4 350.687 449.647 5
 2 0 4 627.672 461.139 3
 -2 0 -6 11133.9 934.894 5
 -2 0 -6 12299.3 996.488 2
 2 0 6 12006.5 1014.88 3
 2 0 8 185.533 537.722 3
 -2 0 -8 -130.51 388.136 5
 -2 0 -8 727.091 542.254 2
 -2 0 -10 1816.95 538.628 5
 -2 0 -10 2438.55 696.273 2
 2 0 10 2230.63 565.66 6
 -2 0 -12 812.668 901.997 2
 2 0 12 -490.657 710.118 6
 -2 0 -16 880.293 888.052 5
 -2 0 -16 239.861 1088.27 2
 2 0 16 -353.374 1003.65 6
 -2 -2 -2 8725.1 631.535 4
 -2 -2 -4 15886.3 1238.15 5
 -2 -2 -4 16864.6 1261.81 2
 -2 -2 -4 17819 1168.3 4
 2 -2 4 13097 1374.52 3
 2 2 4 16212.7 1291.3 3
 2 -2 6 2375.07 555.364 3
 2 2 6 2235.33 508.137 3
 -2 2 -6 3144.95 506.475 5
 -2 -2 -6 2212.29 393.747 5
 -2 2 -6 3425.62 575.033 2
 -2 -2 -6 2599.39 493.791 2
 2 -2 8 3613.09 701.121 3
 -2 2 -8 4590.28 590.173 5
 -2 -2 -8 3910.66 540.104 5
 -2 2 -8 4163.6 698.028 2
 -2 -2 -8 4306.1 639.597 2
 2 2 8 5180.26 548.963 6
 2 -2 10 -21.1863 715.195 3
 -2 2 -10 533.592 532.505 5
 -2 -2 -10 448.011 496.718 5
 -2 2 -10 1167.94 742.061 2
 -2 -2 -10 1281.07 633.581 2
 2 2 10 236.35 524.704 6
 -2 -2 -12 7717.59 1069.65 2
 2 2 12 6805.98 931.156 6
 -2 2 -14 1262.81 864.74 5
 -2 -2 -14 779.802 821.284 5
 -2 2 -14 414.92 1101.19 2
 2 -2 14 -1167.93 907.637 6
 2 2 16 -53.1843 1013.47 6
 -2 2 -16 677.478 890.418 5
 -2 2 -16 -947.998 557.106 1
 -2 -2 -16 478.561 919.065 5
 -2 2 -16 1363.7 1118.54 2
 2 -2 16 245.575 312.973 7
 -2 -2 -16 242.462 1000.42 2
 2 -2 16 -508.528 956.799 6
 -2 -4 0 880.582 405.008 4
 2 4 0 349.444 361.957 8
 2 4 0 578.438 429.069 1
 2 4 2 54409.3 3857.53 1
 -2 -4 2 59692.3 3851.57 4
 2 4 -2 54370.2 3847.44 8
 2 4 2 56596.2 3831.91 8
 -2 -4 -2 56454.2 3848.4 4
 -2 -4 -4 12113.3 828.381 5
 -2 -4 -4 11387.6 861.632 2
 2 4 4 10731 906.75 1
 2 4 -4 9461.85 854.962 8
 2 4 4 11115.4 816.663 8
 -2 -4 4 12308.6 868.907 4
 2 4 4 8687.02 870.194 3
 -2 -4 -6 6017.58 511.561 5
 -2 4 -6 4933.37 736.851 5
 -2 -4 -6 5179.56 581.163 2
 2 4 6 5527.4 647.26 1
 2 4 6 5465.14 468.053 8
 -2 -4 6 4551.39 513.316 4
 -2 -4 -6 5071.75 475.613 7
 2 4 6 5987.13 526.233 6
 2 -4 6 4469.32 743.59 3
 2 -4 8 289.764 635.905 3
 2 4 8 609.339 542.75 1
 -2 4 -8 604.005 539.118 5
 -2 -4 -8 1105.28 401.449 5
 -2 4 -8 695.337 671.256 2
 2 4 8 537.868 292.64 8
 -2 -4 8 362.737 348.436 4
 -2 -4 -8 360.564 497.975 2
 -2 -4 -8 290.523 314.269 7
 2 4 8 496.404 443.837 6
 2 -4 10 5768.76 1033.56 3
 -2 4 -10 7650.02 871.348 5
 -2 -4 -10 7872.13 823.607 5
 -2 4 -10 8750.38 1088.52 2
 2 4 10 8008.12 625.657 8
 -2 4 -10 6962.89 665.248 8
 2 4 -10 6591.36 1061.35 5
 -2 -4 -10 5328.55 649.467 7
 -2 -4 -10 6323.05 849.581 2
 2 4 10 9277.84 862.201 6
 2 -4 14 4914.33 1296.15 3
 -2 4 -14 5013.22 912.098 1
 -2 4 -14 4967.11 993.364 5
 -2 4 -14 4830.43 643.744 8
 2 4 14 4206.17 520.79 8
 -2 4 -14 5046.4 1210.37 2
 2 4 -14 7353.71 1338.74 5
 2 -4 14 4863.21 673.27 7
 2 -4 14 5468.68 997.801 6
 2 4 16 1018.88 1099.71 6
 -2 -4 16 -57.4551 1352.59 6
 -2 4 -16 -329.81 954.049 5
 -2 -4 -16 -287.283 1009.14 5
 -2 4 -16 35.4747 551.651 8
 2 4 16 3.86548 351.739 8
 -2 4 -16 -832.034 1232.54 2
 -2 4 -16 21.5185 902.589 1
 2 4 -16 647.528 1267.13 5
 2 -4 16 283.378 684.396 4
 2 -4 16 -414.904 531.343 7
 -2 -4 -16 -1308.72 1049.14 2
 2 -4 16 -1341.22 996.424 6
 2 6 0 18204.5 1513.21 1
 2 6 0 19971.4 1416.07 8
 2 6 2 1964.5 631.306 1
 2 6 2 2835.54 421.97 8
 2 6 -2 2920.68 464.63 8
 -2 -6 -2 2643 435.231 7
 -2 -6 2 2817.26 574.089 4
 2 6 -2 1745.32 607.638 1
 2 6 4 1548.9 393.516 8
 -2 -6 -4 1883.27 305.355 5
 2 6 -4 1907.27 449.076 8
 2 6 4 2020.57 684.209 1
 -2 -6 -4 1340.06 401.635 7
 -2 -6 -4 2107.08 350.147 2
 2 6 -4 1661.05 417.392 5
 2 6 -4 2184.45 603.005 1
 -2 -6 4 1673.96 538.316 4
 2 6 4 1850.32 339.091 6
 -2 -6 -6 276.681 372.402 5
 2 6 -6 559.245 477.761 5
 2 6 -6 -116.636 624.993 1
 -2 -6 6 47.1184 534.227 4
 -2 -6 -6 631.822 393.35 7
 -2 -6 -6 563.91 412.607 2
 2 6 -6 540.92 482.403 8
 2 -6 6 368.646 711.676 3
 2 6 6 624.652 753.758 1
 2 6 6 695.911 386.573 8
 2 6 6 288.296 419.878 6
 -2 6 -8 25134.4 1887.29 5
 -2 -6 -8 23472 1699.09 5
 -2 6 -8 28009 1931.68 2
 2 6 -8 21924.1 1755.21 5
 2 6 -8 25442.3 1808.67 1
 -2 -6 -8 23576.4 1726.76 2
 2 6 -8 19303.8 1720.16 8
 2 6 8 21063 1643.51 8
 -2 6 -8 26081.6 1694.25 8
 2 6 8 22972.8 1855.42 1
 -2 -6 8 22718.8 1738.16 4
 -2 -6 -8 21069.4 1662.05 7
 2 -6 8 25382.5 1939.11 3
 2 6 8 22397.8 1718.11 6
 -2 -6 8 22162 1830.14 6
 2 6 10 5070.85 907.912 6
 -2 -6 10 5623.48 1126.69 6
 2 6 -10 5491.82 957.176 1
 2 6 -10 4283.83 826.092 2
 2 6 10 5471.53 628.632 8
 -2 -6 -10 6509.65 794.141 5
 -2 6 -10 3587.4 1095.99 2
 2 6 -10 3466.15 759.727 8
 -2 6 -10 4030.31 725.221 8
 -2 -6 10 5197.44 783.887 4
 -2 -6 -10 6275.01 760.449 7
 2 -6 10 3608.72 736.566 7
 -2 -6 -10 4400.82 808.327 2
 -2 -6 -12 31939 2124.6 5
 2 6 -12 26669.6 2237.33 5
 2 6 -12 26516.9 2185.28 1
 -2 -6 -12 24838.3 2100.4 2
 2 6 -12 17681.5 2128.02 2
 -2 6 -12 29467.7 1976.36 8
 -2 -6 12 31129.5 2041.48 4
 2 -6 12 26528.6 1993.92 7
 2 -6 12 23211.6 2342.97 3
 2 6 12 26146.8 2174.86 6
 -2 -6 12 25294.6 2360.37 6
 2 6 12 25216.6 1911.6 8
 2 -6 14 -841.891 1246.36 3
 -2 6 -14 -1756.57 940.134 5
 -2 6 -14 560.808 634.756 8
 -2 6 -14 1021.8 1288.12 2
 2 6 14 -811.795 565.728 8
 -2 6 -14 239.814 998.986 1
 2 -6 14 622.668 683.6 7
 -2 -6 -16 1165 999.477 2
 2 6 16 1497.03 1149.61 6
 -2 -6 16 808.574 1343.12 6
 -2 6 -16 684.837 1089.17 1
 2 -6 16 891.812 1378.6 3
 2 6 -16 -244.383 1001.23 2
 -2 6 -16 506.585 684.876 8
 -2 6 -16 650.177 1025.26 5
 -2 -6 -16 418.467 1045.27 5
 2 6 -16 742.633 1151.68 5
 -2 6 -16 -2006.29 1305.31 2
 2 6 16 894.759 571.567 8
 2 -6 16 55.5828 738.545 7
 2 -6 16 425.952 1028.13 6
 2 8 0 593.342 782.202 1
 2 8 0 -166.847 452.21 8
 -2 -8 0 -724.773 485.742 7
 2 8 2 1026.07 867.163 1
 2 8 -2 743.313 822.393 1
 2 8 -2 2149.25 532.498 8
 2 8 2 2476.21 503.214 8
 -2 -8 -2 1095.41 525.767 7
 2 8 4 346.769 493.592 6
 -2 -8 4 53.1284 493.773 6
 2 8 -4 -1747.32 819.965 1
 -2 -8 -4 67.4152 322.586 5
 2 8 -4 -431.25 337.395 5
 2 8 -4 331.305 510.003 8
 2 8 4 315.83 489.328 8
 -2 -8 -4 -10.5109 503.304 7
 -2 -8 4 -944.462 758.721 4
 2 8 4 369.087 882.906 1
 2 8 6 -678.919 669.702 6
 -2 -8 6 50.048 677.221 6
 2 8 -6 177.178 481.996 2
 -2 -8 -6 857.836 505.693 2
 -2 -8 -6 545.328 458.762 5
 2 8 -6 -82.4461 471.33 5
 2 8 6 -998.708 1037.43 1
 2 8 -6 60.7579 634.068 8
 2 8 6 501.508 533.941 8
 -2 -8 -6 301.847 591.656 7
 -2 -8 6 -109.456 840.529 4
 2 8 -6 203.137 925.35 1
 2 8 8 605.579 938.957 6
 -2 -8 8 754.296 953.316 6
 2 8 -8 2975.89 705.705 2
 -2 -8 -8 2922.44 717.257 2
 -2 8 -8 5631.35 1111.41 5
 -2 -8 -8 4793.29 741.818 5
 2 8 -8 1926.03 701.953 5
 2 8 8 4373.79 650.449 8
 -2 8 -8 4126.74 727.201 8
 2 8 8 -1415.07 1257.83 1
 -2 -8 -8 1487.19 834.915 7
 2 -8 8 2126.89 787.075 7
 2 8 -8 3558.42 1121.94 1
 2 -8 8 834.275 1133.62 3
 -2 -8 -10 36446.5 2336.2 5
 2 8 -10 29320 2333.32 5
 2 8 -10 24072.5 2330.28 2
 -2 -8 -10 28611.1 2319.22 2
 2 8 10 32099.2 2220.86 8
 -2 8 -10 37134.2 2337.59 8
 -2 -8 -10 27733.2 2280.74 7
 2 -8 10 31121 2359.25 7
 2 8 10 29352.7 2437.38 6
 -2 -8 10 26195.3 2467.26 6
 2 -8 12 1591.15 1201.7 3
 2 8 12 -165.094 1100.06 6
 -2 -8 12 743.617 1102.38 6
 2 8 -12 -644.534 793.416 2
 -2 -8 -12 255.046 785.024 2
 -2 8 -12 465.347 1021.7 5
 -2 8 -12 -1303.58 1098.91 1
 -2 -8 -12 -741.151 867.241 5
 2 8 -12 -2025.82 868.196 5
 -2 8 -12 -64.6034 733.057 8
 2 8 12 1016.57 596.006 8
 2 -8 12 -199.437 742.363 7
 2 -8 14 1384.84 1285.79 3
 -2 8 -14 1984.46 1217.61 1
 -2 8 -14 1328.74 1008.92 5
 2 8 -14 813.106 864.503 8
 -2 8 -14 769.073 1356.29 2
 -2 8 -14 937.069 788.486 8
 2 8 14 1155.27 693.655 8
 -2 -8 14 1485.62 899.965 4
 2 -8 14 1340.34 820.508 7
 2 10 0 2049.53 1248.1 1
 -2 -10 0 2369.94 750.237 7
 -2 -10 -2 147.018 704.795 7
 2 10 2 -449.104 1204.58 1
 2 10 4 -1252.87 735.186 8
 2 10 -4 -1168.99 451.545 2
 -2 -10 6 3223.23 870.231 6
 2 10 6 10975.4 1798.64 1
 -2 -10 8 6808.22 995.185 6
 2 10 -8 5975.7 803.934 5
 2 10 8 8056.06 918.461 8
 -2 -10 -8 7370.96 914.454 5
 2 10 -8 9331.18 1116.42 8
 -2 -10 8 7253.26 1345.4 4
 -2 -10 -8 5340.32 1063.63 7
 2 -10 8 7958.7 1068.44 7
 2 10 8 8724.16 1493.01 1
 2 10 -8 6092.4 880.26 2
 2 10 -10 434.348 737.375 2
 -2 -10 10 -1893.43 1005.38 6
 2 10 -10 -1090.64 1326.17 1
 2 10 -10 1326.56 707.363 5
 -2 -10 -10 316.891 803.019 5
 2 10 -10 -230.538 890.103 8
 2 10 10 10.7509 683.919 8
 -2 -10 10 321.071 1133.19 4
 -2 -10 -10 1062.66 820.123 7
 2 -10 12 8432.09 1529.59 3
 2 10 -12 10330.5 1584.9 1
 2 10 -12 5264 1059.24 2
 -2 -10 12 7310.24 1310.71 6
 2 10 12 8898.54 1407.02 6
 -2 10 -12 7786.03 1322.06 5
 2 10 -12 10121.9 1274.31 8
 -2 10 -12 9603.18 1537.78 2
 2 10 12 7134.5 941.955 8
 -2 -10 -12 8310.69 1160.76 5
 -2 -10 12 10084.9 1377.27 4
 2 12 0 766.727 830.817 8
 -2 -12 0 97.1086 813.491 7
 2 12 -2 3073.92 920.15 8
 2 12 2 3901.25 897.438 8
 2 12 -2 4267.48 1505.45 1
 -2 -12 2 3616.37 925.758 7
 -2 -12 -2 1206.19 899.424 7
 -2 -12 -4 -377.317 496.342 5
 2 12 -4 -74.6356 853.211 8
 2 12 4 -287.055 809.501 8
 2 12 -4 -1291.13 1461.34 1
 -2 -12 4 -827.979 860.085 7
 2 12 -4 272.391 447.214 2
 -2 -12 4 10.2511 591.143 3
 -2 -12 4 155.139 447.85 6
 -2 -12 6 306.391 665.809 6
 -2 -12 6 272.122 723.588 3
 2 12 -6 578.471 578.518 5
 2 12 -6 1643.38 1434.76 1
 2 12 -6 -923.156 897.85 8
 2 12 6 319.876 783.672 8
 -2 12 -6 115.448 885.765 8
 -2 -12 6 432.507 863.759 7
 -2 -12 -6 -799.992 694.141 5
 2 12 -6 717.707 613.404 2
 2 12 -8 446.947 624.883 5
 2 12 -8 -1866.75 1464.2 1
 -2 -12 -8 -664.608 812.208 5
 2 12 -8 -1421.7 928.622 8
 -2 12 -8 1065.66 904.371 8
 -2 -12 8 710.228 889.543 7
 2 -12 8 -2076.85 993.967 7
 2 12 -8 630.108 722.42 2
 2 14 0 1988.64 1727.34 1
 2 14 0 3296.61 1001.21 8
 -2 -14 0 1789.47 979.201 7
 2 14 -2 -1869.18 1720.74 1
 2 14 -2 -568.324 926.121 8
 2 14 2 1100.06 928.344 8
 2 14 2 932.093 1686.32 1
 -2 -14 2 -796.517 961.429 7
 -2 -14 -2 1211.13 1018.75 7
 2 14 4 255.568 1790.53 1
 2 14 -4 530.216 964.017 8
 2 14 4 -331.916 903.244 8
 2 14 -4 601.025 502.587 2
 -2 -14 4 -231.838 956.838 7
 -2 -14 -4 456.736 1008.14 7
 2 14 -4 1684.57 1636.12 1
 -2 -14 4 847.098 461.144 6
 3 -1 5 2279.51 668.507 3
 3 1 5 2220.63 643.835 3
 3 1 7 4725.62 803.089 3
 -3 -1 -7 5317.89 711.084 5
 -3 -1 -7 6842.91 786.985 2
 -3 1 -7 5278.71 801.318 5
 3 -1 7 5737.25 858.863 3
 3 -1 9 936.427 771.509 3
 3 1 9 -613.092 733.626 3
 -3 1 -9 564.442 641.591 5
 -3 -1 -9 97.3653 564.61 5
 -3 1 -9 -218.423 739.334 2
 -3 -1 -9 697.248 716.999 2
 -3 1 -11 514.895 1012.85 2
 -3 -1 -11 348.366 965.466 2
 3 -1 13 1174.7 1242.24 3
 -3 1 -13 896.742 906.27 5
 -3 -1 -13 68.4375 853.468 5
 -3 1 -15 7646.86 1146.46 5
 -3 -1 -15 7508.74 1125.99 5
 -3 1 -15 7113.74 1357.97 2
 -3 -1 -15 6527.64 1341.19 2
 3 -1 15 7902.63 1134.65 6
 3 1 15 8335.1 1137.54 6
 -3 -3 -5 26309.6 2110.86 5
 -3 -3 -5 30713.2 2097.68 2
 3 3 7 1197.05 661.214 3
 -3 3 -7 1941.35 755.877 5
 -3 -3 -7 2964.13 545.241 5
 -3 -3 -7 2284.93 611.815 2
 3 3 7 1878.13 444.596 1
 3 -3 7 1268.37 770.217 3
 3 -3 9 1230.86 932.962 3
 3 3 9 2554.07 853.527 3
 -3 3 -9 2149.39 807.75 5
 -3 -3 -9 4358.19 662.761 5
 -3 3 -9 4852.96 953.509 2
 -3 -3 -9 3869.15 829.009 2
 3 3 9 3290.28 606.954 1
 -3 -3 -11 -3171.19 1028.46 2
 3 -3 13 3975.13 1317.68 3
 -3 3 -13 5625.55 1055.53 5
 -3 3 -13 5540.03 638.879 8
 -3 3 -13 4104.37 1330.02 2
 3 -3 15 3887.75 1396.95 3
 -3 3 -15 5071.57 1083.11 5
 -3 -3 -15 5082.74 1026.42 5
 -3 3 -15 4177.24 528.117 8
 -3 3 -15 4287.61 1413.67 2
 -3 -3 -15 1949.17 1154.58 2
 3 3 15 5679.06 1034.4 6
 3 5 -1 1117.14 413.285 8
 3 5 1 922.596 409.178 8
 3 5 1 1578.23 491.719 1
 -3 -5 1 1830.98 416.652 4
 -3 -5 -1 1766.41 434.092 4
 3 5 3 5087.34 651.586 1
 3 5 -3 3654.78 543.422 8
 3 5 3 4112.03 546.229 8
 -3 -5 3 4601.73 552.069 4
 -3 -5 -3 5857.18 567.273 4
 3 5 5 479.45 543.763 3
 -3 -5 -5 828.499 463.056 5
 -3 -5 -5 788.29 488.058 2
 3 5 5 1162.61 430.286 8
 -3 -5 5 1462.17 422.35 4
 -3 -5 -5 830.413 476.935 4
 3 5 5 557.042 579.584 1
 -3 -5 -7 13749.4 1230.15 5
 -3 -5 -7 16761.1 1321.49 2
 3 5 7 15665.4 1329.47 1
 -3 -5 7 17991.5 1243.23 4
 -3 -5 -7 16343.9 1246.42 4
 3 5 7 15117.3 1185.99 8
 -3 -5 -9 -172.804 608.633 5
 3 5 9 1420.97 869.089 1
 3 5 9 1237.79 509.8 8
 -3 -5 -9 1091.04 776.497 2
 -3 -5 -9 719.567 481.688 7
 -3 -5 -9 1995.54 658.707 4
 3 5 9 1772.54 629.657 6
 -3 5 -11 -1532.84 1219.4 5
 -3 -5 -11 -2674.14 1114.06 2
 3 5 11 -2767.12 949.317 6
 3 -5 13 2713.51 1291.67 3
 -3 5 -13 3439.99 1079.73 5
 -3 5 -13 3770.23 1317.71 2
 3 5 13 1840.34 502.545 8
 -3 -5 -13 1536.03 540.198 7
 3 -5 15 821.354 1317.99 3
 -3 5 -15 1302.86 1022.76 5
 -3 -5 -15 124.124 912.142 5
 -3 5 -15 1192.15 1413.19 2
 3 5 15 1383.58 441.413 8
 -3 5 -15 1880.83 629.956 8
 -3 -5 -15 1104.88 1006.89 2
 3 5 15 3200.17 1028 6
 3 7 -1 155.819 568.697 8
 3 7 1 728.244 494.398 8
 -3 -7 1 352.56 614.714 4
 -3 -7 -1 492.276 626.126 4
 3 7 -1 -69.8732 688.989 1
 3 7 1 310.083 731.643 1
 3 7 3 713.043 782.912 1
 -3 -7 -3 712.751 433.572 2
 3 7 -3 804.925 594.218 8
 3 7 3 346.383 520.604 8
 3 7 -3 -362.126 711.02 1
 -3 -7 3 458.558 642.307 4
 -3 -7 -3 701.323 687.959 4
 3 7 5 3479.29 744.192 3
 -3 -7 -5 5364.18 686.077 5
 3 7 5 5773.81 1020.4 1
 -3 -7 -5 6263.44 707.36 2
 3 7 -5 7142.54 829.004 8
 3 7 5 6245.28 698.758 8
 -3 -7 5 6521.46 837.373 4
 -3 -7 -5 7790.86 920.832 4
 3 7 -5 6467.39 908.662 1
 -3 -7 -5 5562.05 724.108 7
 -3 -7 -7 995.57 557.88 5
 3 7 7 1086.11 557.223 8
 3 7 -7 -240.044 835.43 1
 -3 -7 -7 -173.681 631.823 2
 -3 -7 -7 632.193 599.138 7
 3 7 7 7.173 552.235 6
 -3 7 -11 1259.26 1226.82 5
 -3 -7 -11 -736.412 715.693 5
 -3 7 -11 -143.12 1307.08 2
 3 7 -11 -1923.42 1120.24 5
 3 7 11 217.004 589.525 8
 -3 -7 11 287.864 754.762 4
 -3 7 -11 140.336 717.39 8
 3 7 11 229.184 1177.36 1
 -3 -7 -11 -768.047 653.611 7
 -3 -7 -11 -59.8592 798.56 2
 3 7 11 -544.221 819.375 6
 3 -7 11 -1346.3 1263.03 3
 3 -7 13 -1065.38 1305.16 3
 -3 7 -13 1227.17 1114.34 5
 -3 7 -13 859.742 1312.23 2
 3 7 13 1159.03 616.902 8
 -3 7 -13 1296.58 772.373 8
 -3 -7 13 -548.811 754.258 4
 -3 -7 -13 1426.07 683.085 7
 3 9 -1 -1244.82 1047.76 1
 3 9 1 589.249 1108.08 1
 3 9 3 847.037 1161.42 1
 3 9 3 236.136 687.266 8
 -3 -9 -3 -351.096 729.48 7
 -3 -9 -5 4139.29 650.145 5
 3 9 -5 2269.88 769.686 5
 3 9 7 6349.09 955.473 6
 -3 -9 -7 9807.15 856.677 5
 3 9 -7 7838.91 987.937 5
 3 9 7 8217.16 962.634 8
 3 9 -7 10115.5 1227.04 8
 -3 -9 -7 7833.18 992.13 7
 -3 -9 7 7885.55 1321.02 4
 3 9 7 3788.33 1522.81 1
 -3 -9 -7 5721.03 937.453 2
 3 9 9 1048.33 807.152 6
 3 9 9 -401.289 1352.16 1
 -3 -9 -9 734.218 628.568 5
 3 9 -9 2266.3 913.152 8
 3 9 -9 778.947 851.534 5
 3 9 9 -181.268 695.889 8
 -3 -9 9 1273.18 963.315 4
 3 9 -9 729.393 1164.79 1
 -3 -9 -9 834.386 773.81 7
 -3 -9 -9 -633.091 698.373 2
 3 9 11 -191.052 905.03 6
 -3 9 -11 -667.953 1324.13 5
 3 9 11 198.982 1350.9 1
 -3 9 -11 2024.01 1411.99 2
 -3 -9 -11 -1121.79 728.565 5
 3 9 -11 837.678 931.824 8
 3 9 11 -195.893 694.512 8
 -3 9 -11 54.7131 837.741 8
 -3 -9 11 286.856 912.147 4
 3 9 -11 -924.357 1206.85 1
 -3 -9 -11 -111.311 750.957 7
 3 -9 11 2469.3 1357.85 3
 -3 -9 -11 -354.695 786.019 2
 3 11 -1 180.038 1353.78 1
 3 11 -1 -778.231 840.295 8
 3 11 1 912.714 849.34 8
 -3 -11 1 1307.57 834.512 7
 3 11 -3 22.9843 1339.11 1
 3 11 -3 2357.37 878.652 8
 -3 -11 3 783.571 1220.54 4
 3 11 -5 5544.25 1428.55 1
 -3 -11 -5 5080.68 624.482 5
 3 11 -5 5649.55 640.024 5
 3 11 -5 7487.7 1120.14 8
 3 11 -7 1876.07 1340.7 1
 3 11 7 1777.75 882.43 6
 -3 -11 -7 1076.36 563.57 5
 3 11 -7 1267.71 619.727 5
 3 11 -7 2950.97 983.621 8
 -3 -11 7 2091.2 1199.09 4
 3 11 9 273.504 990.979 6
 -3 -11 -9 -146.44 707.17 2
 -3 -11 -9 452.822 647.476 5
 3 11 -9 262.996 699.763 5
 3 11 -9 594.703 1085.5 8
 -3 -11 9 -1335.82 1177.37 4
 3 11 -9 238.768 1361.72 1
 3 13 -1 887.407 1566.31 1
 3 13 -1 -294.913 937.244 8
 3 13 1 673.414 892.881 8
 3 13 1 81.8454 1558.38 1
 -3 -13 1 -853.199 911.891 7
 -3 -13 -1 661.451 903.366 7
 3 13 -3 2816.57 1563.37 1
 3 13 -3 2557.6 984.977 8
 3 13 3 3742.66 966.435 8
 -3 -13 3 2216.11 971.258 7
 -3 -13 -3 1284.62 968.651 7
 3 13 3 2955.73 1649.25 1
 -3 -13 5 663.746 571.362 3
 3 13 5 2502.72 1721.37 1
 3 13 -5 894.807 1532.43 1
 3 13 -5 261.484 432.07 5
 -3 -13 -5 -52.1955 383.127 5
 3 13 -5 2027.84 990.114 8
 3 13 5 916.498 882.263 8
 -3 -13 5 626.003 947.874 7
 -3 -13 -5 -294.958 903.401 7
 -3 -13 5 -631.434 1372.57 4
 -4 0 -8 1240.79 965.663 5
 4 0 8 -58.1587 980.23 3
 4 0 12 2132.62 1287.1 3
 -4 0 -12 4411.81 1087.15 5
 4 0 14 -652.482 1264.05 3
 -4 0 -14 -677.456 970.289 5
 -4 0 -14 -1402.36 1292.72 2
 4 2 6 1335.23 869.369 3
 -4 -2 -8 -1036.89 908.843 5
 -4 -2 -8 -1708.28 907.458 2
 4 2 8 25.1679 952.663 3
 -4 -2 -10 -3396.32 1352.25 2
 4 -2 12 504.502 1255.88 3
 -4 2 -12 -925.813 1071.02 5
 -4 2 -12 138.449 1248.85 2
 4 -2 14 3350.42 1380.67 3
 4 2 14 2324.16 1334.4 3
 -4 2 -14 3136.4 1148.19 5
 -4 -2 -14 3155.46 1012.7 5
 -4 2 -14 2914.26 1401.39 2
 -4 -2 -14 3075.85 1224.72 2
 4 4 6 546.443 892.096 3
 4 4 8 1540.95 1062.75 3
 -4 -4 -8 2331.34 850.943 5
 -4 -4 -8 3826.76 922.435 2
 4 -4 12 10146.7 1641.27 3
 -4 4 -12 13041.8 1580.33 5
 4 4 12 8095.3 1126.95 1
 -4 4 -12 11676.1 1689.16 2
 4 -4 14 282.82 1326.33 3
 4 4 14 -1046.88 1258.85 3
 -4 4 -14 -987.598 1143.31 5
 -4 -4 -14 -474.772 961.758 5
 -4 4 -14 -754.955 1371.87 2
 -4 -4 -14 1419.22 1123.29 2
 4 4 14 468.118 789.908 1
 -4 -4 -14 341.995 385.612 7
 4 4 14 -1380.3 937.938 6
 4 6 0 -747.676 535.344 8
 -4 -6 0 -443.843 523.693 4
 4 6 2 1333.23 559.056 8
 -4 -6 2 115.657 524.354 4
 -4 -6 -2 1148.58 562.704 4
 4 6 4 548.143 583.704 8
 4 6 4 728.616 771.053 1
 -4 -6 -4 198.409 590.499 4
 -4 -6 -6 -879.954 890.532 5
 -4 -6 -6 38.6308 752.083 2
 4 6 6 -1957.7 674.973 8
 4 6 6 -97.5359 916.74 3
 -4 -6 -10 13327.9 1266.44 5
 -4 -6 -10 13539.5 1384.91 2
 4 6 10 11610.6 1421.69 1
 4 6 10 14275.6 1168.53 8
 -4 -6 -10 13626.2 1175.62 4
 4 -6 10 12222.4 1860.33 3
 -4 6 -12 1155.55 1338.42 5
 -4 6 -12 370.565 1428.1 2
 4 6 12 -147.967 1133.38 1
 4 6 12 -382.84 645.979 8
 -4 -6 -12 41.3755 659.713 4
 -4 -6 -12 249.853 596.135 7
 4 -6 12 424.544 1381.26 3
 4 8 0 4983.66 1118.21 1
 -4 -8 -6 -774.319 882.476 5
 4 8 -6 -1068.13 863.645 8
 4 8 6 -1782 765.215 8
 4 8 -6 -476.369 952.299 1
 -4 -8 6 15.3858 846.299 4
 4 8 6 -706.122 889.57 3
 -4 -8 -8 8559.92 1011.05 5
 4 8 8 7185.23 1392.95 1
 -4 -8 -8 7593.82 1061.4 2
 4 8 8 9322.06 990.035 8
 4 8 -8 7613.64 1085.48 8
 -4 -8 8 10194.8 1097.51 4
 -4 -8 -8 8376.36 1139.78 4
 -4 -8 -8 6526.37 963.059 7
 4 8 8 10048.2 920.047 6
 4 8 10 -307.118 1016.52 3
 -4 -8 -10 187.739 755.766 5
 4 8 10 2801.31 1319.66 1
 4 8 10 1764.97 756.13 8
 -4 -8 10 393.022 790.05 4
 -4 -8 -10 1602.35 872.52 2
 -4 -8 -10 2309.84 733.805 7
 -4 -8 -10 1521.39 969.859 4
 4 8 10 958.206 753.056 6
 -4 8 -12 4319.62 1664.98 2
 4 8 12 1146.23 782.112 8
 -4 -8 12 2560.85 836.206 4
 -4 -8 -12 2074.46 983.571 2
 -4 -8 -12 1722.15 735.197 7
 -4 -8 -12 3591.23 1015.83 4
 4 8 12 2600.03 1387.99 1
 4 -8 12 5723.45 1540.48 3
 4 8 12 1340.95 897.988 6
 4 10 0 962.651 863.192 8
 -4 -10 0 164.114 1081.52 4
 4 10 -2 2840.59 1031.62 8
 4 10 2 -607.766 882.135 8
 -4 -10 2 1174.64 1118.59 4
 -4 -10 -2 17.8197 1113.35 4
 4 10 -2 1781.9 1230.64 1
 4 10 -4 34.9848 979.127 8
 -4 -10 -4 1323.75 551.431 2
 -4 -10 4 -800.205 1090.84 4
 4 10 -4 -1021.22 1148.56 1
 -4 -10 -6 806.698 725.386 5
 4 10 -6 267.998 987.775 8
 -4 -10 -6 239.974 665.553 2
 -4 -10 6 1414 996.414 4
 4 10 -6 525.619 1167.06 1
 4 10 6 495.247 566.474 6
 4 10 6 660.452 818.646 3
 4 10 8 -251.428 872.107 3
 -4 -10 -8 1067.6 706.599 5
 4 10 -8 256.968 979.06 8
 4 10 -8 759.162 908.284 5
 4 10 8 358.638 1454.02 1
 -4 -10 8 -73.9927 961.528 4
 4 10 -8 -781.97 1195.28 1
 -4 -10 -8 -734.048 797.899 7
 -4 -10 -8 -247.737 760.157 2
 4 10 8 -640.929 712.351 6
 4 12 0 1662.21 1515.2 1
 4 12 0 3910.12 1098.61 8
 -4 -12 0 4258.05 1379.12 4
 4 12 -2 -2029 1409.57 1
 4 12 2 -1198.13 1488.02 1
 4 12 -2 -899.261 980.404 8
 4 12 2 -305.421 978.379 8
 -4 -12 -2 -565.116 876.43 7
 -4 -12 2 -151.93 1230.47 4
 -4 -12 -2 -109.367 1297.82 4
 4 12 4 195.087 433.194 6
 4 12 -4 1872.9 1416.27 1
 4 12 4 2847.92 1516.68 1
 4 12 -4 391.722 414.751 5
 4 12 -4 484.96 1008.85 8
 4 12 4 1442.85 903.423 8
 -4 -12 -4 -705.813 897.112 7
 -4 -12 4 1237.59 1251.66 4
 -4 -12 -4 460.457 374.27 2
 5 -1 9 1186.61 1395.42 3
 -5 1 -11 -1191.6 1325.35 5
 -5 -1 -11 663.007 1269.73 5
 -5 1 -11 -1763.69 1391.16 2
 -5 -1 -11 -1680.41 1272.38 2
 5 -1 11 -948.148 1361.65 3
 5 1 11 1501.91 1282.57 3
 5 -1 13 -1522.13 1382.65 3
 5 1 13 514.382 1340.17 3
 -5 1 -13 90.33 1319.38 5
 -5 -1 -13 -602.318 1135.17 5
 -5 1 -13 -477.545 1451.6 2
 -5 -1 -13 343.912 1319.11 2
 -5 -3 -9 284.985 1147.01 2
 5 3 11 590.804 1271.48 3
 -5 -3 -11 -1607.56 1233.59 5
 5 -3 11 210.524 1438.92 3
 5 3 13 95.5349 1329.09 3
 -5 3 -13 919.436 1389.07 5
 -5 -3 -13 1233.91 1118.84 5
 -5 3 -13 139.486 1498.33 2
 -5 -3 -13 2886.77 1328.36 2
 5 -3 13 -40.6965 1442.45 3
 -5 -5 -9 -691.999 1127.8 5
 -5 -5 -9 -285.629 1036.82 2
 5 5 9 -1064.75 1214.31 3
 5 -5 11 -4231.07 1549.57 3
 -5 -7 3 660.489 728.848 4
 5 7 5 1817.1 748.941 8
 5 7 5 952.783 924.606 1
 -5 -7 -5 1855.07 721.489 4
 -5 -7 -7 954.676 913.219 2
 5 7 7 1076.87 742.788 8
 -5 -7 -7 417.899 694.858 4
 5 7 7 695.539 998.371 1
 5 7 7 -710.987 1128.75 3
 -5 -7 -9 310.373 1063.14 5
 5 7 9 980.823 717.029 8
 -5 -7 -9 607.971 1009.27 2
 -5 -7 -9 364.923 697.273 4
 5 7 9 -217.417 1080.02 1
 5 7 11 256.198 1137.83 1
 5 7 11 32.0382 730.493 8
 -5 -7 -11 932.465 708.176 4
 5 9 -1 246.452 877.351 8
 5 9 1 -287.993 884.787 8
 5 9 -1 484.238 1038.54 1
 -5 -9 1 315.034 881.674 4
 5 9 1 -1326.83 1144.32 1
 -5 -9 -1 371.487 918.915 4
 5 9 -3 825.823 899.833 8
 5 9 3 773.287 897.891 8
 5 9 -3 1014.05 1020.96 1
 -5 -9 3 709.72 866.554 4
 -5 -9 -3 408.748 921.907 4
 -5 -9 -5 1104.88 800.307 2
 5 9 -5 621.854 906.737 8
 5 9 -5 1921.98 1028.97 1
 -5 -9 5 828.71 859.67 4
 -5 -9 -7 -579.656 893.503 2
 -5 -9 7 796.504 873.345 4
 5 9 7 -528.221 1049.98 3
 5 11 -1 95.1148 1046.97 8
 5 11 1 -876.134 1062.26 8
 -5 -11 1 -309.19 1078.77 4
 -5 -11 -1 630.108 1162.34 4
 5 11 -1 154.365 1241.87 1
 5 11 1 270.592 1351.67 1
 -5 -11 -3 501.583 596.021 2
 5 11 -3 19.4056 1048.59 8
 5 11 3 -419.965 1077.28 8
 -5 -11 3 709.364 1063.41 4
 -5 -11 -3 1632.97 1175.77 4
 5 11 -3 -585.375 1263.25 1
 5 11 3 -889.353 1394.82 1
 6 4 10 -321.051 1419.41 3
 -6 -8 -2 -45.4379 764.868 4
 -6 -8 -4 -307.784 753.863 4

_iucr_refine_instructions_details
;
TITL In_MeAm_FC70_ii_5_1-75 in Fddd
    SHF-62-CHCl3_DAC-in-FC70_1-40GPa.res
    created by SHELXL-2019/1 at 18:33:54 on 15-Nov-2024
REM Fddd (#70 in standard setting)
CELL 0.4859 13.49692 26.293382 32.099604 90 90 90
ZERR 16 0.028854 0.023451 0.016868 0 0 0
LATT 4
SYMM 0.75-X,0.75-Y,+Z
SYMM 0.75-X,+Y,0.75-Z
SYMM +X,0.75-Y,0.75-Z
SFAC C H In N O
DISP C 0.001 0.001 6.068
DISP H -0 0 0.607
DISP In -1.947 0.658 1423.319
DISP N 0.002 0.001 8.983
DISP O 0.004 0.003 13.336
UNIT 352 352 16 48 160
DFIX 1.43 C3 N1
DFIX 1.4 N1 C9
DFIX 1.5 C9 C10
DFIX 1.25 O5 C9
DFIX 1.504 0.01 C1 C2
DFIX 1.504 0.01 C5 C8
DFIX 1.25 0.005 C1 O1
DFIX 1.25 0.005 C1 O2
DFIX 1.25 0.005 C8 O3
DFIX 1.25 0.005 C8 O4
FLAT N1 C9 O5 C10
RIGU
SIMU 0.04 0.08 1.7
DANG 2.535 C8 C6
DANG 2.535 C8 C4
EADP C12 C11 N2
EADP C13 N3 C14
EADP C11 N2 C12

L.S. 49
PLAN  4
CONF
BOND
MORE -1
BOND $H
fmap 2
acta
OMIT 0 0 4
OMIT 0 4 0
OMIT 0 4 4
OMIT 0 6 2
OMIT 1 3 3
OMIT 1 3 7
OMIT 2 0 2
OMIT 2 2 0
OMIT 2 2 4
OMIT 7 5 11
REM <olex2.extras>
REM <HklSrc "%.\\In_MeAm_FC70_ii_5_1-75.hkl">
REM </olex2.extras>

WGHT    0.200000
FVAR       0.48772
IN1   3    0.625000    0.125000    0.328076    10.50000    0.56931    0.24690 =
         0.13799    0.00000    0.00000    0.01701
O3    5    0.769401    0.338830    0.113643    11.00000    0.54433    0.27219 =
         0.12956    0.02275   -0.01081    0.00878
O1    5    0.736674    0.160842    0.293651    11.00000    0.51563    0.25315 =
         0.11446    0.02762   -0.00919    0.00343
O4    5    0.911501    0.315996    0.123172    11.00000    0.54110    0.28309 =
         0.17080    0.04763   -0.00479    0.00856
AFIX  66
C3    1    0.811163    0.218273    0.224459    11.00000    0.53665    0.37579 =
         0.22453    0.12561    0.00720    0.02815
C4    1    0.846411    0.243125    0.189231    11.00000    0.53578    0.35060 =
         0.21491    0.10703    0.00331    0.02069
AFIX  43
H4    2    0.912868    0.240429    0.181904    11.00000   -1.20000
AFIX  65
C5    1    0.782330    0.272008    0.164953    11.00000    0.53640    0.32521 =
         0.19629    0.08585   -0.00316    0.01522
C6    1    0.683001    0.276038    0.175903    11.00000    0.53762    0.34501 =
         0.19854    0.10178   -0.00184    0.02141
AFIX  43
H6    2    0.640127    0.295362    0.159660    11.00000   -1.20000
AFIX  65
C7    1    0.647752    0.251185    0.211132    11.00000    0.53462    0.33819 =
         0.18994    0.09333   -0.00681    0.01744
AFIX  43
H7    2    0.581294    0.253882    0.218458    11.00000   -1.20000
AFIX  65
C2    1    0.711832    0.222303    0.235410    11.00000    0.52989    0.31788 =
         0.17796    0.08300   -0.00928    0.01109
AFIX   0
C8    1    0.822954    0.307131    0.131969    11.00000    0.54102    0.29228 =
         0.16560    0.05179   -0.00636    0.00863
O2    5    0.602669    0.177738    0.278409    11.00000    0.51983    0.25904 =
         0.13595    0.04039   -0.01690    0.00518
C1    1    0.688784    0.194743    0.275242    11.00000    0.52069    0.26801 =
         0.15669    0.05033   -0.01773    0.00155
N1    4    0.886843    0.185243    0.239741    11.00000    0.54792    0.44122 =
         0.30129    0.18846    0.02510    0.04923
AFIX  43
H1    2    0.864903    0.158982    0.252779    11.00000   -1.20000
AFIX   0
C9    1    0.990785    0.187858    0.237344    11.00000    0.54724    0.47369 =
         0.35528    0.22328    0.02741    0.05019
O5    5    1.040558    0.218052    0.215482    11.00000    0.55608    0.51966 =
         0.44063    0.28419    0.04623    0.05979
C10   1    1.056375    0.153114    0.262041    11.00000    0.54850    0.48653 =
         0.39380    0.24609    0.01912    0.04516
AFIX  33
H10A  2    1.016266    0.130529    0.278404    11.00000   -1.50000
H10B  2    1.097045    0.133632    0.243404    11.00000   -1.50000
H10C  2    1.097823    0.172928    0.280131    11.00000   -1.50000
AFIX   6

PART -1
N2    4    1.149297    0.293017    0.118446    10.25000    0.04397
H2A   2    1.195374    0.299460    0.098611    10.25000   -1.50000
H2B   2    1.079578    0.286688    0.104287    10.25000   -1.50000
C11   1    1.147800    0.340606    0.147685    10.25000    0.04397
H11A  2    1.222851    0.347868    0.161637    10.25000   -1.50000
H11B  2    1.123584    0.372771    0.133809    10.25000   -1.50000
H11C  2    1.096131    0.333894    0.167867    10.25000   -1.50000
C12   1    1.181704    0.245317    0.133823    10.25000    0.04397
H12A  2    1.130173    0.237980    0.153923    10.25000   -1.50000
H12B  2    1.180260    0.213268    0.110625    10.25000   -1.50000
H12C  2    1.256980    0.251903    0.147715    10.25000   -1.50000
AFIX   6

N3    4    0.467897    0.199079    0.150935    10.25000    0.22140
H3A   2    0.404277    0.209374    0.135066    10.25000   -1.50000
H3B   2    0.499485    0.168194    0.138200    10.25000   -1.50000
C13   1    0.447327    0.179818    0.189712    10.25000    0.22140
H13A  2    0.410867    0.212524    0.202468    10.25000   -1.50000
H13B  2    0.401973    0.146412    0.187542    10.25000   -1.50000
H13C  2    0.515165    0.167344    0.205926    10.25000   -1.50000
C14   1    0.530203    0.245479    0.149789    10.25000    0.22140
H14A  2    0.598662    0.233433    0.165721    10.25000   -1.50000
H14B  2    0.540726    0.256315    0.120726    10.25000   -1.50000
H14C  2    0.494315    0.278586    0.162316    10.25000   -1.50000
AFIX   0
HKLF 4


REM  In_MeAm_FC70_ii_5_1-75 in Fddd
REM wR2 = 0.3769, GooF = S = 2.559, Restrained GooF = 1.200 for all data
REM R1 = 0.1353 for 120 Fo > 4sig(Fo) and 0.2081 for all 206 data
REM 152 parameters refined using 235 restraints

END  
     
WGHT      0.2000      0.0000 

REM Highest difference peak  0.350,  deepest hole -0.303,  1-sigma level  0.113
Q1    1   0.6250  0.3248  0.1250  10.50000  0.05    0.35
Q2    1   0.6740  0.2021  0.2413  11.00000  0.05    0.35
Q3    1   1.1250  0.2018  0.1250  10.50000  0.05    0.29
Q4    1   0.3600  0.2084  0.1691  11.00000  0.05    0.28

  REM The information below was added by Olex2.
  REM
  REM R1 = 0.1353 for 120 Fo > 4sig(Fo) and 0.2081 for all 1519 data
  REM 152 parameters refined using n/a restraints
  REM Highest difference peak 0.35, deepest hole -0.30
  REM Mean Shift 0, Max Shift 0.000.

  REM +++ Tabular Listing of Refinement Information +++
  REM R1_all = 0.2081
  REM R1_gt = 0.1353
  REM wR_ref = 0.3769
  REM GOOF = 2.559
  REM Shift_max = 0.000
  REM Shift_mean = 0
  REM Reflections_all = 1519
  REM Reflections_gt = 120
  REM Parameters = 152
  REM Hole = -0.30
  REM Peak = 0.35
  REM Flack = n/a

  
;
_olex2_submission_special_instructions  'No special instructions were received'
_oxdiff_exptl_absorpt_empirical_details
;
Empirical correction (ABSPACK) includes:
- Absorption correction using spherical harmonics
- Frame scaling
;
_oxdiff_exptl_absorpt_empirical_full_max  2.244
_oxdiff_exptl_absorpt_empirical_full_min  0.655


_vrf_ATOM007_SHF-62-CHCl3_DAC-in-FC70_1-40GPa
;
RESPONSE: The structure was refined isotropically due to the number of data for high 
pressure structure determination
;
_vrf_PLAT023_SHF-62-CHCl3_DAC-in-FC70_1-40GPa
;
RESPONSE: The sample is housed in a Diamond anvil cell that restricts 
available data.
;
_vrf_PLAT029_SHF-62-CHCl3_DAC-in-FC70_1-40GPa
;
RESPONSE: The sample is housed in a Diamond anvil cell that restricts available data.
This is exacerbated by the structure being Fddd.
;
_vrf_PLAT084_SHF-62-CHCl3_DAC-in-FC70_1-40GPa
;
RESPONSE: The sample is housed in a Diamond anvil cell that gives additional background to
the data collected e.g. Tungsten powder rings, diamond reflections.
;
_vrf_PLAT088_SHF-62-CHCl3_DAC-in-FC70_1-40GPa
;
RESPONSE: The sample is housed in a Diamond anvil cell that restricts 
available data.
;
_vrf_PLAT155_SHF-62-CHCl3_DAC-in-FC70_1-40GPa
;
RESPONSE: We have followed previous literature for comparison.
;
_vrf_PLAT193_SHF-62-CHCl3_DAC-in-FC70_1-40GPa
;
RESPONSE: This is a rounding issue. The s.u. on Temperature is 2degC
;
_vrf_PLAT201_SHF-62-CHCl3_DAC-in-FC70_1-40GPa
;
RESPONSE: The structure was refined isotropically due to the number of data for high 
pressure structure determination
;
_vrf_PLAT210_SHF-62-CHCl3_DAC-in-FC70_1-40GPa
;
RESPONSE: The sample is housed in a Diamond anvil cell that restricts 
available data hence
isotropic refinement was the limited of modelling the system.
;
_vrf_PLAT241_SHF-62-CHCl3_DAC-in-FC70_1-40GPa
;
RESPONSE: Structure at high pressure with limitation of data. We have used distance restraints to ensure the 
model is chemically reasonable
;
_vrf_PLAT242_SHF-62-CHCl3_DAC-in-FC70_1-40GPa
;
RESPONSE: Structure at high pressure with limitation of data. We have used 
distance restraints to ensure the 
model is chemically reasonable.
;
_vrf_PLAT250_SHF-62-CHCl3_DAC-in-FC70_1-40GPa
;
RESPONSE: The data are limited due to DAC hence the tensor may be elongated 
due to lack of data in a particular direction. We have used restraints 
to combat and ensure they are chemically reasonable.
;
_vrf_PLAT340_SHF-62-CHCl3_DAC-in-FC70_1-40GPa
;
RESPONSE: The sample is housed in a Diamond anvil cell that restricts 
available data and so
impacts on the precision of the bonds lengths
;
_vrf_PLAT411_SHF-62-CHCl3_DAC-in-FC70_1-40GPa
;
RESPONSE: Structure at high pressure
;
_vrf_PLAT414_SHF-62-CHCl3_DAC-in-FC70_1-40GPa
;
RESPONSE: Structure at high pressure
;
_vrf_PLAT761_SHF-62-CHCl3_DAC-in-FC70_1-40GPa
;
RESPONSE: Noted, no action taken
;
_vrf_PLAT762_SHF-62-CHCl3_DAC-in-FC70_1-40GPa
;
RESPONSE: Noted, no action taken
;
_vrf_PLAT905_SHF-62-CHCl3_DAC-in-FC70_1-40GPa
;
RESPONSE: The data were cut to 0.7 angs as the limit of the diffraction for the 
crystal was reached.
;
_vrf_PLAT906_SHF-62-CHCl3_DAC-in-FC70_1-40GPa
;
RESPONSE: These can be attributed to the weak data. All other sets are okay.
The most common place for a high value of K is in the lowest-intensity bin in 
the table as is the case here. Almost all area detector integration programs end up 
slightly underestimating the background, resulting in overestimated values of Fo, thus 
the high value of Fo/Fc. This is most obvious in the weakest intensities, 
since the small addition to Fo becomes insignificant in the ratio when Fo 
is large.
;
_vrf_PLAT910_SHF-62-CHCl3_DAC-in-FC70_1-40GPa
;
RESPONSE: The sample is housed in a Diamond anvil cell that gives additional 
background to
the data collected e.g. Tungsten powder rings, diamond reflections.
;
_vrf_PLAT911_SHF-62-CHCl3_DAC-in-FC70_1-40GPa
;
RESPONSE: The sample is housed in a Diamond anvil cell that restricts 
available data.
;
_vrf_PLAT913_SHF-62-CHCl3_DAC-in-FC70_1-40GPa
;
RESPONSE: The sample is housed in a Diamond anvil cell that gives additional 
background to
the data collected e.g. Tungsten powder rings, diamond reflections.
;
_vrf_THETM01_SHF-62-CHCl3_DAC-in-FC70_1-40GPa
;
RESPONSE: The sample is housed in a Diamond anvil cell that restricts 
available data.
;
_vrf_PLAT051_SHF-62-CHCl3_DAC-in-FC70_1-40GPa
;
RESPONSE: The sample contains Indium which has an absorption edge at 0.44 Angs. This data was colelceted 
at 0.4859 hence the difference in mu.
;
_vrf_PLAT342_SHF-62-CHCl3_DAC-in-FC70_1-40GPa
;
RESPONSE: The sample is housed in a Diamond anvil cell and the smaple has deteriorated significantly
This dataset is to indicate this deterioration.
;
