# Supplementary material for: Decoupled MOF Breathing: Pressure‐Induced Reversal of Correlation Between Orthogonal Motions in a Diamondoid Framework
Source: Angew Chem Int Ed Engl. 2025 May 15;64(27):e202504297. doi: 10.1002/anie.202504297 (PMC12207364; doi:10.1002/anie.202504297)
Supplement: Supplementary file 1 — Supporting Information [file ANIE-64-e202504297-s002.zip › SHF-62-CHCl3_SCC-in-CHCL3_1200bar.cif]

data_SHF-62-CHCl3_SCC-in-CHCL3_1200bar
_audit_creation_date               2024-11-15
_audit_creation_method
;
Olex2 1.5
(compiled 2024.02.16 svn.r378c4104 for OlexSys, GUI svn.r6928)
;
_shelx_SHELXL_version_number       '2019/1'
_audit_contact_author_address      ?
_audit_contact_author_email        ?
_audit_contact_author_name         ''
_audit_contact_author_phone        ?
_publ_contact_author_id_orcid      ?
_publ_section_references
;
Dolomanov, O.V., Bourhis, L.J., Gildea, R.J, Howard, J.A.K. & Puschmann, H.
 (2009), J. Appl. Cryst. 42, 339-341.

Sheldrick, G.M. (2008). Acta Cryst. A64, 112-122.
;
_chemical_name_common              ?
_chemical_name_systematic          ?
_chemical_formula_moiety           'C21 H18 In N2.5 O10, 0.5(C2 H8 N)'
_chemical_formula_sum              'C22 H22 In N3 O10'
_chemical_formula_weight           603.24
_chemical_melting_point            ?
loop_
  _atom_type_symbol
  _atom_type_description
  _atom_type_scat_dispersion_real
  _atom_type_scat_dispersion_imag
  _atom_type_scat_source
 'C' 'C' 0.0010 0.0010 'International Tables Vol C Tables 4.2.6.8 and 6.1.1.4'
 'H' 'H' 0.0000 0.0000 'International Tables Vol C Tables 4.2.6.8 and 6.1.1.4'
 'In' 'In' -1.9470 0.6580
 'International Tables Vol C Tables 4.2.6.8 and 6.1.1.4'
 'N' 'N' 0.0020 0.0010 'International Tables Vol C Tables 4.2.6.8 and 6.1.1.4'
 'O' 'O' 0.0040 0.0030 'International Tables Vol C Tables 4.2.6.8 and 6.1.1.4'

_shelx_space_group_comment
;
The symmetry employed for this shelxl refinement is uniquely defined
by the following loop, which should always be used as a source of
symmetry information in preference to the above space-group names.
They are only intended as comments.
;
_space_group_crystal_system        'orthorhombic'
_space_group_IT_number             70
_space_group_name_H-M_alt          'F d d d'
_space_group_name_Hall             '-F 2uv 2vw'
loop_
  _space_group_symop_operation_xyz
 'x, y, z'
 '-x+3/4, -y+3/4, z'
 '-x+3/4, y, -z+3/4'
 'x, -y+3/4, -z+3/4'
 'x, y+1/2, z+1/2'
 '-x+3/4, -y+5/4, z+1/2'
 '-x+3/4, y+1/2, -z+5/4'
 'x, -y+5/4, -z+5/4'
 'x+1/2, y, z+1/2'
 '-x+5/4, -y+3/4, z+1/2'
 '-x+5/4, y, -z+5/4'
 'x+1/2, -y+3/4, -z+5/4'
 'x+1/2, y+1/2, z'
 '-x+5/4, -y+5/4, z'
 '-x+5/4, y+1/2, -z+3/4'
 'x+1/2, -y+5/4, -z+3/4'
 '-x, -y, -z'
 'x-3/4, y-3/4, -z'
 'x-3/4, -y, z-3/4'
 '-x, y-3/4, z-3/4'
 '-x, -y+1/2, -z+1/2'
 'x-3/4, y-1/4, -z+1/2'
 'x-3/4, -y+1/2, z-1/4'
 '-x, y-1/4, z-1/4'
 '-x+1/2, -y, -z+1/2'
 'x-1/4, y-3/4, -z+1/2'
 'x-1/4, -y, z-1/4'
 '-x+1/2, y-3/4, z-1/4'
 '-x+1/2, -y+1/2, -z'
 'x-1/4, y-1/4, -z'
 'x-1/4, -y+1/2, z-3/4'
 '-x+1/2, y-1/4, z-3/4'

_cell_length_a                     14.70340(19)
_cell_length_b                     28.2299(3)
_cell_length_c                     30.5141(3)
_cell_angle_alpha                  90
_cell_angle_beta                   90
_cell_angle_gamma                  90
_cell_volume                       12665.7(2)
_cell_formula_units_Z              16
_cell_measurement_reflns_used     14303
_cell_measurement_temperature      293(2)
_cell_measurement_theta_max       20.712588209476134
_cell_measurement_theta_min       1.1483739959917767
_shelx_estimated_absorpt_T_max     0.981
_shelx_estimated_absorpt_T_min     0.972
_exptl_absorpt_coefficient_mu      0.219
_exptl_absorpt_correction_T_min   0.8261627809099668
_exptl_absorpt_correction_T_max   1.0
_exptl_absorpt_correction_type    empirical
_exptl_absorpt_process_details    
;
DIALS 3.8.2-1-g50706578e-release
Scaling & analysis of unmerged intensities, absorption correction using spherical harmonics
;
_exptl_absorpt_special_details     ?
_exptl_crystal_colour              ?
_exptl_crystal_colour_primary      yellow
_exptl_crystal_density_diffrn      1.265
_exptl_crystal_density_meas        ?
_exptl_crystal_density_method      ?
_exptl_crystal_description         Octahedral
_exptl_crystal_F_000               4864
_exptl_crystal_size_max            0.13
_exptl_crystal_size_mid            0.13
_exptl_crystal_size_min            0.09
_exptl_transmission_factor_max     ?
_exptl_transmission_factor_min     ?
_diffrn_reflns_av_R_equivalents    0.0776
_diffrn_reflns_av_unetI/netI       0.0352
_diffrn_reflns_Laue_measured_fraction_full  0.998
_diffrn_reflns_Laue_measured_fraction_max  0.999
_diffrn_reflns_limit_h_max         20
_diffrn_reflns_limit_h_min         -20
_diffrn_reflns_limit_k_max         40
_diffrn_reflns_limit_k_min         -40
_diffrn_reflns_limit_l_max         43
_diffrn_reflns_limit_l_min         -43
_diffrn_reflns_number              59523
_diffrn_reflns_point_group_measured_fraction_full  0.998
_diffrn_reflns_point_group_measured_fraction_max  0.999
_diffrn_reflns_theta_full          16.950
_diffrn_reflns_theta_max           20.307
_diffrn_reflns_theta_min           1.161
_diffrn_ambient_temperature        293(2)
_diffrn_detector                   'Hybrid Pixel Array Detector'
_diffrn_detector_area_resol_mean   13.3333
_diffrn_measured_fraction_theta_full  0.998
_diffrn_measured_fraction_theta_max  0.999
_diffrn_measurement_device         'Newport 4-circle diffractometer'
_diffrn_measurement_device_type   
 'dectris-CrysAlisPro-abstract goniometer imported dectris images'
_diffrn_measurement_method         '\f scans'
_diffrn_radiation_monochromator    synchrotron
_diffrn_radiation_probe            x-ray
_diffrn_radiation_type             synchrotron
_diffrn_radiation_wavelength       0.4859
_diffrn_source                     synchrotron
_reflns_Friedel_coverage           0.000
_reflns_Friedel_fraction_full      .
_reflns_Friedel_fraction_max       .
_reflns_number_gt                  3277
_reflns_number_total               4847
_reflns_special_details
;
 Reflections were merged by SHELXL according to the crystal
 class for the calculation of statistics and refinement.
 
 _reflns_Friedel_fraction is defined as the number of unique
 Friedel pairs measured divided by the number that would be
 possible theoretically, ignoring centric projections and
 systematic absences.
;
_reflns_threshold_expression       'I > 2\s(I)'
_computing_cell_refinement         ?
_computing_data_collection         ?
_computing_data_reduction          ?
_computing_molecular_graphics      'Olex2 1.5 (Dolomanov et al., 2009)'
_computing_publication_material    'Olex2 1.5 (Dolomanov et al., 2009)'
_computing_structure_refinement    'XL  (Sheldrick, 2008)'
_computing_structure_solution      ?
_refine_diff_density_max           2.161
_refine_diff_density_min           -0.638
_refine_diff_density_rms           0.188
_refine_ls_extinction_coef         .
_refine_ls_extinction_method       none
_refine_ls_goodness_of_fit_ref     1.098
_refine_ls_hydrogen_treatment      mixed
_refine_ls_matrix_type             full
_refine_ls_number_parameters       155
_refine_ls_number_reflns           4847
_refine_ls_number_restraints       227
_refine_ls_R_factor_all            0.0935
_refine_ls_R_factor_gt             0.0739
_refine_ls_restrained_S_all        1.080
_refine_ls_shift/su_max            0.001
_refine_ls_shift/su_mean           0.000
_refine_ls_structure_factor_coef   Fsqd
_refine_ls_weighting_details      
 'w=1/[\s^2^(Fo^2^)+(0.1954P)^2^+5.4869P] where P=(Fo^2^+2Fc^2^)/3'
_refine_ls_weighting_scheme        calc
_refine_ls_wR_factor_gt            0.2737
_refine_ls_wR_factor_ref           0.2847
_refine_special_details            ?
_olex2_refinement_description
;
1. Fixed Uiso
 At 1.2 times of:
  All C(H) groups, All N(H) groups
 At 1.5 times of:
  All C(H,H,H) groups, All N(H,H) groups
2. Restrained distances
 C3-N1
 1.43 with sigma of 0.02
 N1-C9
 1.4 with sigma of 0.02
 C9-C10
 1.5 with sigma of 0.02
 O5-C9
 1.25 with sigma of 0.02
 C1-C2
 1.504 with sigma of 0.01
 C5-C8
 1.504 with sigma of 0.01
 C1-O1
 1.25 with sigma of 0.005
 C1-O2
 1.25 with sigma of 0.005
 C8-O3
 1.25 with sigma of 0.005
 C8-O4
 1.25 with sigma of 0.005
 C3-N1 \\sim C3-N1A
 with sigma of 0.02
 N1-H1 \\sim N1A-H1A
 with sigma of 0.02
 N1-C9 \\sim N1A-C9A
 with sigma of 0.02
 C9-O5 \\sim C9A-O5A
 with sigma of 0.02
 C9-C10 \\sim C9A-C10A
 with sigma of 0.02
 C10-H10A \\sim C10A-H10D
 with sigma of 0.02
 C10-H10B \\sim C10A-H10E
 with sigma of 0.02
 C10-H10C \\sim C10A-H10F
 with sigma of 0.02
 C3-H1 \\sim C3-H1A
 with sigma of 0.04
 C3-C9 \\sim C3-C9A
 with sigma of 0.04
 N1-O5 \\sim N1A-O5A
 with sigma of 0.04
 N1-C10 \\sim N1A-C10A
 with sigma of 0.04
 H1-C9 \\sim H1A-C9A
 with sigma of 0.04
 C9-H10A \\sim C9A-H10D
 with sigma of 0.04
 C9-H10B \\sim C9A-H10E
 with sigma of 0.04
 C9-H10C \\sim C9A-H10F
 with sigma of 0.04
 O5-C10 \\sim O5A-C10A
 with sigma of 0.04
 H10A-H10B \\sim H10D-H10E
 with sigma of 0.04
 H10A-H10C \\sim H10D-H10F
 with sigma of 0.04
 H10B-H10C \\sim H10E-H10F
 with sigma of 0.04
3. Restrained planarity
 N1, C9, O5, C10
 with sigma of 0.1
4. Uiso/Uaniso restraints and constraints
All non-hydrogen atoms have similar U: within 1.7A with sigma of 0.04 and sigma
for terminal atoms of 0.08 within 1.7A
5. Rigid body (RIGU) restrains
 All non-hydrogen atoms
 with sigma for 1-2 distances of 0.004 and sigma for 1-3 distances of 0.004
6. Others
 Fixed Sof: N1(0.5) H1(0.5) C9(0.5) O5(0.5) C10(0.5) H10A(0.5) H10B(0.5)
 H10C(0.5) N2(0.25) H2A(0.25) H2B(0.25) C11(0.25) H11A(0.25) H11B(0.25)
 H11C(0.25) C12(0.25) H12A(0.25) H12B(0.25) H12C(0.25) N3(0.25) H3A(0.25)
 H3B(0.25) C13(0.25) H13A(0.25) H13B(0.25) H13C(0.25) C14(0.25) H14A(0.25)
 H14B(0.25) H14C(0.25) N1A(0.5) H1A(0.5) C9A(0.5) O5A(0.5) C10A(0.5) H10D(0.5)
 H10E(0.5) H10F(0.5)
7.a Free rotating group:
 N2(H2A,H2B,C11,H11A,H11B,H11C,C12,H12A,H12B,H12C), N3(H3A,H3B,C13,H13A,H13B,
 H13C,C14,H14A,H14B,H14C)
7.b Aromatic/amide H refined with riding coordinates:
 C4(H4), C6(H6), C7(H7), N1(H1), N1A(H1A)
7.c Fitted hexagon refined as free rotating group:
 C3(C4,C5,C6,C7,C2)
7.d Idealised Me refined as rotating group:
 C10(H10A,H10B,H10C), C10A(H10D,H10E,H10F)
;
_atom_sites_solution_hydrogens     mixed
_atom_sites_solution_primary       ?
_atom_sites_solution_secondary     ?
loop_
  _atom_site_label
  _atom_site_type_symbol
  _atom_site_fract_x
  _atom_site_fract_y
  _atom_site_fract_z
  _atom_site_U_iso_or_equiv
  _atom_site_adp_type
  _atom_site_occupancy
  _atom_site_site_symmetry_order
  _atom_site_calc_flag
  _atom_site_refinement_flags_posn
  _atom_site_refinement_flags_adp
  _atom_site_refinement_flags_occupancy
  _atom_site_disorder_assembly
  _atom_site_disorder_group
 In1 In 0.625000 0.125000 0.32725(2) 0.0378(2) Uani 1 2 d S T P A .
 O3 O 0.7547(3) 0.34071(16) 0.11478(15) 0.0567(10) Uani 1 1 d D U . . .
 O1 O 0.7372(3) 0.16269(15) 0.29195(15) 0.0618(11) Uani 1 1 d D U . . .
 O4 O 0.8927(3) 0.3186(2) 0.12831(18) 0.0675(14) Uani 1 1 d D U . . .
 C3 C 0.8096(3) 0.2241(2) 0.22482(19) 0.092(3) Uani 1 1 d DG U . . .
 C4 C 0.8386(2) 0.2552(2) 0.19238(19) 0.086(3) Uani 1 1 d G U . A .
 H4 H 0.899807 0.256662 0.184882 0.103 Uiso 1 1 calc R U . . .
 C5 C 0.7760(3) 0.28411(16) 0.17116(14) 0.0609(16) Uani 1 1 d DG U . A .
 C6 C 0.6845(2) 0.28192(16) 0.18237(15) 0.0604(15) Uani 1 1 d G U . A .
 H6 H 0.642604 0.301265 0.168173 0.072 Uiso 1 1 calc R U . . .
 C7 C 0.6555(2) 0.25082(18) 0.21481(16) 0.0626(16) Uani 1 1 d G U . A .
 H7 H 0.594267 0.249350 0.222314 0.075 Uiso 1 1 calc R U . . .
 C2 C 0.7181(3) 0.22190(16) 0.23604(15) 0.0626(16) Uani 1 1 d DG U . A .
 C8 C 0.8095(3) 0.3159(2) 0.1359(2) 0.0557(14) Uani 1 1 d D U . . .
 O2 O 0.5987(3) 0.18312(19) 0.27529(17) 0.0653(12) Uani 1 1 d D U . . .
 C1 C 0.6825(3) 0.1876(2) 0.26997(19) 0.0558(13) Uani 1 1 d D U . . .
 N1 N 0.8777(6) 0.2037(5) 0.2546(4) 0.062(3) Uiso 0.5 1 d D U P A 1
 H1 H 0.857530 0.195416 0.279917 0.074 Uiso 0.5 1 calc DR U P A 1
 C9 C 0.9673(8) 0.1960(5) 0.2480(4) 0.068(3) Uiso 0.5 1 d D U P A 1
 O5 O 1.0089(7) 0.2175(4) 0.2188(4) 0.082(3) Uiso 0.5 1 d D U P A 1
 C10 C 1.0134(14) 0.1610(7) 0.2753(7) 0.098(6) Uiso 0.5 1 d D U P A 1
 H10A H 1.016835 0.172426 0.304891 0.147 Uiso 0.5 1 calc DR U P A 1
 H10B H 1.073733 0.155726 0.264282 0.147 Uiso 0.5 1 calc DR U P A 1
 H10C H 0.980042 0.131751 0.274739 0.147 Uiso 0.5 1 calc DR U P A 1
 N2 N 1.152(2) 0.2574(10) 0.1101(9) 0.110(11) Uiso 0.25 1 d G U P B -1
 H2A H 1.193805 0.250055 0.088516 0.166 Uiso 0.25 1 d G U P B -1
 H2B H 1.086838 0.241585 0.102221 0.166 Uiso 0.25 1 d G U P B -1
 C11 C 1.143(4) 0.3169(10) 0.1139(17) 0.15(2) Uiso 0.25 1 d G U P B -1
 H11A H 1.213220 0.333417 0.121103 0.219 Uiso 0.25 1 d G U P B -1
 H11B H 1.113794 0.333959 0.087324 0.219 Uiso 0.25 1 d G U P B -1
 H11C H 1.096121 0.324212 0.136122 0.219 Uiso 0.25 1 d G U P B -1
 C12 C 1.192(2) 0.2285(9) 0.1451(10) 0.065(6) Uiso 0.25 1 d G U P B -1
 H12A H 1.145346 0.235251 0.167497 0.097 Uiso 0.25 1 d G U P B -1
 H12B H 1.195648 0.186054 0.139496 0.097 Uiso 0.25 1 d G U P B -1
 H12C H 1.262496 0.244445 0.152528 0.097 Uiso 0.25 1 d G U P B -1
 N3 N 0.5428(14) 0.1319(7) 0.1791(7) 0.054(5) Uiso 0.25 1 d G U P C -1
 H3A H 0.613154 0.142382 0.187193 0.080 Uiso 0.25 1 d G U P C -1
 H3B H 0.528708 0.139129 0.145503 0.080 Uiso 0.25 1 d G U P C -1
 C13 C 0.471(3) 0.1587(15) 0.197(2) 0.18(3) Uiso 0.25 1 d G U P C -1
 H13A H 0.488543 0.151859 0.232659 0.266 Uiso 0.25 1 d G U P C -1
 H13B H 0.477519 0.194205 0.183709 0.266 Uiso 0.25 1 d G U P C -1
 H13C H 0.395956 0.148312 0.186931 0.266 Uiso 0.25 1 d G U P C -1
 C14 C 0.541(4) 0.0819(9) 0.1949(18) 0.15(2) Uiso 0.25 1 d G U P C -1
 H14A H 0.467027 0.071040 0.184831 0.225 Uiso 0.25 1 d G U P C -1
 H14B H 0.595634 0.065730 0.180223 0.225 Uiso 0.25 1 d G U P C -1
 H14C H 0.559523 0.074618 0.230578 0.225 Uiso 0.25 1 d G U P C -1
 N1A N 0.8733(7) 0.1864(5) 0.2400(5) 0.065(3) Uiso 0.5 1 d D U P A 2
 H1A H 0.849800 0.166848 0.258345 0.15(10) Uiso 0.5 1 calc DR . P A 2
 C9A C 0.9602(8) 0.1775(5) 0.2303(5) 0.067(3) Uiso 0.5 1 d D U P A 2
 O5A O 1.0015(8) 0.1945(5) 0.1996(4) 0.090(3) Uiso 0.5 1 d D U P A 2
 C10A C 1.0090(13) 0.1436(7) 0.2580(6) 0.089(5) Uiso 0.5 1 d D U P A 2
 H10D H 0.980822 0.112993 0.255617 0.133 Uiso 0.5 1 calc DR U P A 2
 H10E H 1.006949 0.153973 0.287922 0.133 Uiso 0.5 1 calc DR U P A 2
 H10F H 1.071166 0.141482 0.248572 0.133 Uiso 0.5 1 calc DR U P A 2

loop_
  _atom_site_aniso_label
  _atom_site_aniso_U_11
  _atom_site_aniso_U_22
  _atom_site_aniso_U_33
  _atom_site_aniso_U_23
  _atom_site_aniso_U_13
  _atom_site_aniso_U_12
 In1 0.0502(3) 0.0346(3) 0.0287(3) 0.000 0.000 -0.00179(19)
 O3 0.068(2) 0.056(2) 0.046(2) 0.0160(18) 0.0023(19) -0.0014(19)
 O1 0.073(3) 0.060(2) 0.053(3) 0.022(2) 0.003(2) -0.006(2)
 O4 0.063(2) 0.077(3) 0.062(3) 0.032(3) 0.003(2) -0.001(2)
 C3 0.069(4) 0.107(6) 0.100(6) 0.072(5) 0.016(4) 0.011(3)
 C4 0.061(3) 0.095(5) 0.101(6) 0.062(5) 0.006(4) 0.003(3)
 C5 0.063(3) 0.063(3) 0.057(4) 0.029(3) 0.002(2) -0.003(3)
 C6 0.063(3) 0.062(3) 0.057(3) 0.021(3) -0.003(3) -0.003(3)
 C7 0.062(3) 0.074(4) 0.052(3) 0.017(3) 0.001(3) -0.008(3)
 C2 0.067(3) 0.063(3) 0.058(4) 0.026(3) 0.004(3) -0.006(3)
 C8 0.062(3) 0.057(3) 0.048(3) 0.020(3) 0.004(2) -0.003(2)
 O2 0.070(2) 0.070(3) 0.056(3) 0.026(2) 0.003(2) -0.008(2)
 C1 0.072(3) 0.050(3) 0.045(3) 0.009(2) 0.004(2) -0.008(2)

_geom_special_details
;
 All esds (except the esd in the dihedral angle between two l.s. planes)
 are estimated using the full covariance matrix.  The cell esds are taken
 into account individually in the estimation of esds in distances, angles
 and torsion angles; correlations between esds in cell parameters are only
 used when they are defined by crystal symmetry.  An approximate (isotropic)
 treatment of cell esds is used for estimating esds involving l.s. planes.
;
loop_
  _geom_bond_atom_site_label_1
  _geom_bond_atom_site_label_2
  _geom_bond_distance
  _geom_bond_site_symmetry_2
  _geom_bond_publ_flag
 In1 O3 2.318(5) 32_656 ?
 In1 O3 2.318(5) 31_556 ?
 In1 O1 2.239(4) 14_545 ?
 In1 O1 2.239(4) . ?
 In1 O4 2.242(5) 32_656 ?
 In1 O4 2.242(5) 31_556 ?
 In1 C8 2.630(5) 32_656 ?
 In1 C8 2.630(5) 31_556 ?
 In1 O2 2.314(5) 14_545 ?
 In1 O2 2.314(5) . ?
 In1 C1 2.625(5) . ?
 In1 C1 2.625(5) 14_545 ?
 O3 C8 1.248(4) . ?
 O1 C1 1.261(4) . ?
 O4 C8 1.246(4) . ?
 C3 C4 1.3900 . ?
 C3 C2 1.3900 . ?
 C3 N1 1.469(9) . ?
 C3 N1A 1.491(10) . ?
 C4 H4 0.9300 . ?
 C4 C5 1.3900 . ?
 C5 C6 1.3900 . ?
 C5 C8 1.484(5) . ?
 C6 H6 0.9300 . ?
 C6 C7 1.3900 . ?
 C7 H7 0.9300 . ?
 C7 C2 1.3900 . ?
 C2 C1 1.511(5) . ?
 O2 C1 1.249(4) . ?
 N1 H1 0.8600 . ?
 N1 C9 1.350(11) . ?
 C9 O5 1.240(11) . ?
 C9 C10 1.460(12) . ?
 C10 H10A 0.9600 . ?
 C10 H10B 0.9600 . ?
 C10 H10C 0.9600 . ?
 N2 H2A 0.9247 . ?
 N2 H2B 1.0856 . ?
 N2 C11 1.6877 . ?
 N2 C12 1.4660 . ?
 C11 H11A 1.1534 . ?
 C11 H11B 1.0374 . ?
 C11 H11C 0.9890 . ?
 C12 H12A 0.9873 . ?
 C12 H12B 1.2115 . ?
 C12 H12C 1.1522 . ?
 N3 H3A 1.1035 . ?
 N3 H3B 1.0661 . ?
 N3 C13 1.4123 . ?
 N3 C14 1.4910 . ?
 C13 H13A 1.1367 . ?
 C13 H13B 1.0865 . ?
 C13 H13C 1.1767 . ?
 C14 H14A 1.1747 . ?
 C14 H14B 1.0241 . ?
 C14 H14C 1.1404 . ?
 N1A H1A 0.8600 . ?
 N1A C9A 1.336(13) . ?
 C9A O5A 1.215(13) . ?
 C9A C10A 1.465(15) . ?
 C10A H10D 0.9600 . ?
 C10A H10E 0.9600 . ?
 C10A H10F 0.9600 . ?

loop_
  _geom_angle_atom_site_label_1
  _geom_angle_atom_site_label_2
  _geom_angle_atom_site_label_3
  _geom_angle
  _geom_angle_site_symmetry_1
  _geom_angle_site_symmetry_3
  _geom_angle_publ_flag
 O3 In1 O3 120.8(2) 32_656 31_556 ?
 O3 In1 C8 28.32(10) 31_556 31_556 ?
 O3 In1 C8 102.00(18) 32_656 31_556 ?
 O3 In1 C8 102.00(19) 31_556 32_656 ?
 O3 In1 C8 28.32(10) 32_656 32_656 ?
 O3 In1 C1 107.07(17) 32_656 14_545 ?
 O3 In1 C1 107.07(17) 31_556 . ?
 O3 In1 C1 111.36(14) 32_656 . ?
 O3 In1 C1 111.36(14) 31_556 14_545 ?
 O1 In1 O3 126.95(18) 14_545 32_656 ?
 O1 In1 O3 82.78(15) 14_545 31_556 ?
 O1 In1 O3 126.95(18) . 31_556 ?
 O1 In1 O3 82.78(15) . 32_656 ?
 O1 In1 O1 122.5(2) . 14_545 ?
 O1 In1 O4 139.20(16) 14_545 31_556 ?
 O1 In1 O4 139.19(16) . 32_656 ?
 O1 In1 O4 84.94(19) . 31_556 ?
 O1 In1 O4 84.94(19) 14_545 32_656 ?
 O1 In1 C8 107.18(18) 14_545 32_656 ?
 O1 In1 C8 107.18(18) . 31_556 ?
 O1 In1 C8 111.08(15) 14_545 31_556 ?
 O1 In1 C8 111.08(15) . 32_656 ?
 O1 In1 O2 83.36(18) 14_545 . ?
 O1 In1 O2 57.06(14) 14_545 14_545 ?
 O1 In1 O2 83.36(18) . 14_545 ?
 O1 In1 O2 57.06(14) . . ?
 O1 In1 C1 28.66(11) 14_545 14_545 ?
 O1 In1 C1 103.70(18) . 14_545 ?
 O1 In1 C1 28.66(11) . . ?
 O1 In1 C1 103.70(18) 14_545 . ?
 O4 In1 O3 56.54(14) 31_556 31_556 ?
 O4 In1 O3 56.54(14) 32_656 32_656 ?
 O4 In1 O3 82.22(19) 32_656 31_556 ?
 O4 In1 O3 82.22(19) 31_556 32_656 ?
 O4 In1 O4 92.0(3) 31_556 32_656 ?
 O4 In1 C8 86.3(2) 32_656 31_556 ?
 O4 In1 C8 86.3(2) 31_556 32_656 ?
 O4 In1 C8 28.23(11) 32_656 32_656 ?
 O4 In1 C8 28.23(11) 31_556 31_556 ?
 O4 In1 O2 163.74(18) 32_656 . ?
 O4 In1 O2 89.6(3) 32_656 14_545 ?
 O4 In1 O2 89.6(3) 31_556 . ?
 O4 In1 O2 163.74(18) 31_556 14_545 ?
 O4 In1 C1 87.0(2) 31_556 . ?
 O4 In1 C1 87.0(2) 32_656 14_545 ?
 O4 In1 C1 167.86(16) 32_656 . ?
 O4 In1 C1 167.86(16) 31_556 14_545 ?
 C8 In1 C8 94.2(3) 31_556 32_656 ?
 O2 In1 O3 85.13(18) 14_545 32_656 ?
 O2 In1 O3 139.62(15) 14_545 31_556 ?
 O2 In1 O3 139.62(15) . 32_656 ?
 O2 In1 O3 85.13(18) . 31_556 ?
 O2 In1 C8 87.4(2) 14_545 32_656 ?
 O2 In1 C8 167.80(16) . 32_656 ?
 O2 In1 C8 167.80(16) 14_545 31_556 ?
 O2 In1 C8 87.4(2) . 31_556 ?
 O2 In1 O2 93.5(3) . 14_545 ?
 O2 In1 C1 28.40(11) 14_545 14_545 ?
 O2 In1 C1 88.1(2) 14_545 . ?
 O2 In1 C1 88.1(2) . 14_545 ?
 O2 In1 C1 28.40(11) . . ?
 C1 In1 C8 139.68(15) 14_545 31_556 ?
 C1 In1 C8 139.68(15) . 32_656 ?
 C1 In1 C8 98.3(2) . 31_556 ?
 C1 In1 C8 98.3(2) 14_545 32_656 ?
 C1 In1 C1 96.5(3) 14_545 . ?
 C8 O3 In1 89.9(3) . 23_655 ?
 C1 O1 In1 93.0(3) . . ?
 C8 O4 In1 93.5(3) . 23_655 ?
 C4 C3 C2 120.0 . . ?
 C4 C3 N1 118.6(5) . . ?
 C4 C3 N1A 118.6(5) . . ?
 C2 C3 N1 119.3(5) . . ?
 C2 C3 N1A 120.0(5) . . ?
 C3 C4 H4 120.0 . . ?
 C5 C4 C3 120.0 . . ?
 C5 C4 H4 120.0 . . ?
 C4 C5 C8 118.2(3) . . ?
 C6 C5 C4 120.0 . . ?
 C6 C5 C8 121.8(3) . . ?
 C5 C6 H6 120.0 . . ?
 C5 C6 C7 120.0 . . ?
 C7 C6 H6 120.0 . . ?
 C6 C7 H7 120.0 . . ?
 C2 C7 C6 120.0 . . ?
 C2 C7 H7 120.0 . . ?
 C3 C2 C1 122.2(3) . . ?
 C7 C2 C3 120.0 . . ?
 C7 C2 C1 117.8(3) . . ?
 O3 C8 In1 61.8(3) . 23_655 ?
 O3 C8 C5 120.0(4) . . ?
 O4 C8 In1 58.3(3) . 23_655 ?
 O4 C8 O3 120.1(5) . . ?
 O4 C8 C5 119.9(4) . . ?
 C5 C8 In1 176.4(5) . 23_655 ?
 C1 O2 In1 89.8(3) . . ?
 O1 C1 In1 58.4(3) . . ?
 O1 C1 C2 120.1(4) . . ?
 C2 C1 In1 177.4(4) . . ?
 O2 C1 In1 61.8(3) . . ?
 O2 C1 O1 120.2(5) . . ?
 O2 C1 C2 119.7(4) . . ?
 C3 N1 H1 115.3 . . ?
 C9 N1 C3 129.5(10) . . ?
 C9 N1 H1 115.3 . . ?
 N1 C9 C10 118.5(12) . . ?
 O5 C9 N1 120.6(12) . . ?
 O5 C9 C10 120.8(12) . . ?
 C9 C10 H10A 109.5 . . ?
 C9 C10 H10B 109.5 . . ?
 C9 C10 H10C 109.5 . . ?
 H10A C10 H10B 109.5 . . ?
 H10A C10 H10C 109.5 . . ?
 H10B C10 H10C 109.5 . . ?
 H2A N2 H2B 109.6 . . ?
 C11 N2 H2A 108.9 . . ?
 C11 N2 H2B 110.8 . . ?
 C12 N2 H2A 97.4 . . ?
 C12 N2 H2B 106.7 . . ?
 C12 N2 C11 122.4 . . ?
 N2 C11 H11A 110.2 . . ?
 N2 C11 H11B 116.2 . . ?
 N2 C11 H11C 108.1 . . ?
 H11A C11 H11B 109.4 . . ?
 H11A C11 H11C 114.2 . . ?
 H11B C11 H11C 98.6 . . ?
 N2 C12 H12A 96.8 . . ?
 N2 C12 H12B 117.8 . . ?
 N2 C12 H12C 106.6 . . ?
 H12A C12 H12B 108.6 . . ?
 H12A C12 H12C 114.4 . . ?
 H12B C12 H12C 112.0 . . ?
 H3A N3 H3B 110.2 . . ?
 C13 N3 H3A 118.4 . . ?
 C13 N3 H3B 97.0 . . ?
 C13 N3 C14 111.7 . . ?
 C14 N3 H3A 101.3 . . ?
 C14 N3 H3B 119.2 . . ?
 N3 C13 H13A 96.0 . . ?
 N3 C13 H13B 106.3 . . ?
 N3 C13 H13C 117.9 . . ?
 H13A C13 H13B 119.4 . . ?
 H13A C13 H13C 115.1 . . ?
 H13B C13 H13C 102.7 . . ?
 N3 C14 H14A 100.2 . . ?
 N3 C14 H14B 105.6 . . ?
 N3 C14 H14C 118.4 . . ?
 H14A C14 H14B 119.6 . . ?
 H14A C14 H14C 114.9 . . ?
 H14B C14 H14C 98.8 . . ?
 C3 N1A H1A 114.1 . . ?
 C9A N1A C3 131.9(11) . . ?
 C9A N1A H1A 114.1 . . ?
 N1A C9A C10A 117.6(12) . . ?
 O5A C9A N1A 125.1(13) . . ?
 O5A C9A C10A 117.2(13) . . ?
 C9A C10A H10D 109.5 . . ?
 C9A C10A H10E 109.5 . . ?
 C9A C10A H10F 109.5 . . ?
 H10D C10A H10E 109.5 . . ?
 H10D C10A H10F 109.5 . . ?
 H10E C10A H10F 109.5 . . ?

loop_
  _geom_torsion_atom_site_label_1
  _geom_torsion_atom_site_label_2
  _geom_torsion_atom_site_label_3
  _geom_torsion_atom_site_label_4
  _geom_torsion
  _geom_torsion_site_symmetry_1
  _geom_torsion_site_symmetry_2
  _geom_torsion_site_symmetry_3
  _geom_torsion_site_symmetry_4
  _geom_torsion_publ_flag
 In1 O3 C8 O4 -1.6(8) 23_655 . . . ?
 In1 O3 C8 C5 176.4(6) 23_655 . . . ?
 In1 O1 C1 C2 -177.6(5) . . . . ?
 In1 O1 C1 O2 0.5(7) . . . . ?
 In1 O4 C8 O3 1.7(8) 23_655 . . . ?
 In1 O4 C8 C5 -176.3(6) 23_655 . . . ?
 In1 O2 C1 O1 -0.4(7) . . . . ?
 In1 O2 C1 C2 177.6(5) . . . . ?
 C3 C4 C5 C6 0.0 . . . . ?
 C3 C4 C5 C8 -178.4(5) . . . . ?
 C3 C2 C1 O1 6.3(8) . . . . ?
 C3 C2 C1 O2 -171.8(5) . . . . ?
 C3 N1 C9 O5 20(2) . . . . ?
 C3 N1 C9 C10 -158.6(15) . . . . ?
 C3 N1A C9A O5A -15(3) . . . . ?
 C3 N1A C9A C10A 167.2(15) . . . . ?
 C4 C3 C2 C7 0.0 . . . . ?
 C4 C3 C2 C1 177.9(5) . . . . ?
 C4 C3 N1 C9 -26.2(17) . . . . ?
 C4 C3 N1A C9A 5(2) . . . . ?
 C4 C5 C6 C7 0.0 . . . . ?
 C4 C5 C8 O3 176.7(6) . . . . ?
 C4 C5 C8 O4 -5.3(9) . . . . ?
 C5 C6 C7 C2 0.0 . . . . ?
 C6 C5 C8 O3 -1.6(9) . . . . ?
 C6 C5 C8 O4 176.3(6) . . . . ?
 C6 C7 C2 C3 0.0 . . . . ?
 C6 C7 C2 C1 -178.0(5) . . . . ?
 C7 C2 C1 O1 -175.7(5) . . . . ?
 C7 C2 C1 O2 6.2(8) . . . . ?
 C2 C3 C4 C5 0.0 . . . . ?
 C2 C3 N1 C9 170.0(12) . . . . ?
 C2 C3 N1A C9A 172.0(15) . . . . ?
 C8 C5 C6 C7 178.3(6) . . . . ?
 N1 C3 C4 C5 -163.7(8) . . . . ?
 N1 C3 C2 C7 163.6(8) . . . . ?
 N1 C3 C2 C1 -18.5(9) . . . . ?
 N1A C3 C4 C5 166.7(8) . . . . ?
 N1A C3 C2 C7 -166.5(9) . . . . ?
 N1A C3 C2 C1 11.4(9) . . . . ?

loop_
  _diffrn_refln_index_h
  _diffrn_refln_index_k
  _diffrn_refln_index_l
  _diffrn_refln_intensity_net
  _diffrn_refln_intensity_u
 4 -26 -20 -3.91 6.17
 2 -18 -26 10.99 8.84
 4 26 12 4.53 6.43
 0 -4 -30 3.47 14.97
 0 4 -34 12.15 15.74
 0 20 -6 8.54 10.2
 1 -3 5 810.63 25.62
 1 27 -25 121.87 22.32
 3 33 -31 16.77 19.34
 5 33 9 -11.04 9.58
 5 37 3 -0.26 13.27
 6 -28 0 26.52 13.7
 7 -33 -11 -2.04 12.25
 8 -26 12 1.58 18.15
 8 -8 26 -32.85 19.43
 9 -37 -15 9.64 11.66
 11 -3 33 37.64 19.76
 11 27 29 -19.39 11.85
 14 -20 30 -18.62 21.68
 16 12 40 -0.36 23.91
 -1 -1 -17 412.13 14.19
 -1 -1 -15 263.42 9.93
 -1 1 -11 6.78 2.94
 -1 7 -25 293.46 13.17
 -1 11 -23 210.33 10.67
 -1 13 -21 11.78 5.58
 0 -10 -16 -1.06 2.21
 0 10 -34 64.2 8.25
 1 -15 -21 -2.82 2.55
 2 28 0 -10.23 4.15
 3 -17 3 221.91 9.33
 3 27 7 86.84 5.04
 3 31 -35 5.65 8.73
 3 35 -7 13.67 5.69
 4 -10 14 214.93 10
 4 38 -6 2.99 6.53
 5 39 -1 0 5.17
 5 41 -7 15.71 7.02
 6 -26 4 22.69 5.95
 6 -6 22 28.29 5.93
 6 2 24 101.29 7.94
 6 42 -2 -3.77 6.19
 7 -29 3 40.07 6.3
 8 -18 20 -2.59 7.67
 9 -37 -17 12.36 4.8
 9 -5 29 30.78 7.53
 10 -12 28 1.62 9
 10 32 24 0.19 2.48
 11 -17 27 18.45 9.26
 12 18 34 10.94 6.92
 12 24 32 0.26 5.5
 13 -19 29 5.65 9.12
 13 25 33 3.65 5.98
 14 4 38 -3.28 8.7
 14 6 38 11.5 10.02
 14 8 38 -0.58 9.54
 14 10 38 -9.28 8.55
 15 -17 33 7.66 9.52
 15 3 39 1.76 10.41
 15 11 39 -2.81 8.71
 15 21 37 7.03 7.87
 16 -8 38 -5.29 9.47
 16 2 40 2.53 10.85
 17 3 41 -4.45 11.51
 19 -7 41 0.33 10.22
 -1 -1 -19 620.72 20.75
 -1 1 -23 123.13 8.14
 -1 3 -9 6.99 3.19
 -1 5 -25 199.57 10.46
 -1 9 -25 263.08 12.88
 -1 11 -9 180.16 8.27
 -1 13 -11 -2.08 4.68
 0 -10 -18 165.67 6.58
 0 -2 -32 2.67 6.54
 0 2 -34 126.81 10.12
 0 12 -34 5.87 9.41
 0 16 -32 41.47 8.94
 0 18 -30 39.28 8.52
 0 20 -28 7.19 8.53
 0 22 -24 0.69 6.98
 1 -11 -31 9.39 5.41
 1 3 7 184.87 6.07
 1 15 -39 18.93 10.81
 1 21 -35 25.49 9.77
 1 23 -33 10.3 9.08
 1 25 -3 73.84 6.1
 1 27 -7 133.48 8.25
 1 29 -17 37.06 8.33
 1 29 -15 35.05 8.12
 2 20 8 1.74 2.33
 2 22 -40 16.73 11.51
 2 24 -38 1.43 9.71
 2 26 -36 1.4 8.93
 2 30 -30 7.25 9.32
 3 -23 -19 11.68 1.55
 3 -5 13 610.61 20.32
 3 1 15 1292.2 39.38
 3 35 -27 29.89 9.55
 4 -26 -14 49.54 3.89
 4 -20 4 161.41 8.4
 4 -6 16 19.32 5.91
 4 32 6 -7.44 5.34
 5 -27 -5 87.05 6.44
 6 -22 10 -4.08 5.71
 6 -16 16 -0 6.09
 7 -33 -21 6.8 3.66
 7 -9 23 61.1 8.98
 8 -34 -6 4.09 5.79
 8 -24 14 6.06 7.73
 8 0 28 52.39 9.1
 8 44 4 0.55 5.69
 9 -35 -3 7.4 6.41
 9 -33 3 11.56 6.78
 9 -31 7 19.11 8.06
 9 -17 23 9.44 7.79
 10 -30 12 40.24 8.05
 10 2 32 59.32 9.56
 11 -9 31 -2.37 8.59
 12 -18 28 -1.43 8.51
 12 -4 34 3.67 10.33
 12 28 30 -4.05 5.55
 13 19 35 -1.66 8.12
 13 29 31 5.28 5.2
 14 -16 32 -2.57 11.12
 14 -12 34 9.5 10.7
 14 20 36 -0.23 8.35
 15 -7 37 2.19 12.18
 15 5 39 4.17 11.49
 15 7 39 -6.94 11.72
 15 9 39 -1.18 10.33
 16 4 40 3.91 11.11
 16 10 40 -4.39 10.97
 17 -17 35 0.59 9.95
 17 -13 37 -5.01 10.81
 17 -7 39 2.01 12.88
 17 5 41 -7.83 11.88
 17 7 41 -0.1 11.56
 17 9 41 -5.24 11.33
 -1 3 -25 223.17 11.58
 -1 11 -25 139.44 10.86
 -1 13 -23 56.71 8.28
 -1 15 -19 153.96 11.24
 -1 15 -15 438.76 16.63
 0 24 -16 4.61 7.55
 1 19 -37 36.61 11.2
 1 25 -31 -0.92 9.64
 1 27 -27 56.47 9.81
 1 29 -21 -0.08 8.79
 1 29 -19 10.34 7.74
 1 29 -13 23.68 8.4
 2 28 -34 13.29 10.98
 2 32 -26 -3.06 10.48
 2 32 -8 10.26 6.89
 3 -23 -15 51.46 3.3
 3 33 -1 1.17 6.28
 5 -21 7 113.52 8.67
 5 -13 15 109.31 8.87
 6 -20 12 -1.93 6.99
 6 4 24 2.5 6.1
 7 -33 -13 7.33 5.13
 7 39 9 -0.94 4.98
 8 -22 16 -1.04 9.02
 8 -20 18 3.42 8.43
 8 42 8 3.43 5.04
 9 -27 13 9.08 9.33
 10 10 32 78.66 10
 11 -31 13 2.97 8.43
 11 -13 29 19.43 10.76
 11 -1 33 15.58 10.63
 11 15 33 31.11 7.32
 12 -14 30 36.74 11.99
 12 -10 32 0.67 9.98
 13 -15 31 -1.25 11.96
 13 -11 33 5.79 10.61
 13 -5 35 6.96 11.89
 14 -22 28 0.85 10.79
 14 -6 36 -1.78 12.95
 16 6 40 -5.63 12.43
 16 8 40 5.34 12.28
 18 -12 38 -0.06 14.52
 18 -6 40 11.87 14.46
 -1 -1 -21 4.51 5.66
 -1 -1 -13 98.6 5.53
 -1 15 -21 -0.66 8.08
 -1 15 -13 174.72 9.8
 0 -10 -20 -1.99 3.85
 0 -8 -26 -0.83 5.12
 0 0 -34 1.34 8.78
 0 14 -34 48.64 11.33
 0 14 0 -0.39 3.32
 0 22 -26 9.59 9.9
 0 22 -8 2.15 6.15
 0 24 -18 -2.86 7.81
 0 24 -14 -0.33 8.12
 3 -11 9 111.91 7.34
 3 25 9 53.97 3.99
 3 27 -41 1 12.35
 3 29 -39 7.23 12.17
 3 37 -19 1.21 10.14
 3 37 -17 19.56 9.53
 3 37 -15 13.4 8.93
 4 -26 -18 33.4 3.03
 4 -26 -16 -0.96 3.26
 4 -22 0 0 5
 5 1 21 3.74 6.44
 5 13 21 1.08 4.02
 6 -18 14 0.15 7.18
 6 6 24 132.6 9.25
 6 8 24 10.01 6.36
 7 -31 -3 19.88 7.01
 7 -3 25 72.83 8.88
 7 17 25 50.69 5.93
 9 -9 27 45.02 11.31
 10 -34 4 6.07 8.54
 10 -32 8 1.53 9.26
 10 -18 24 43.11 10.76
 10 -6 30 4.04 10.57
 10 4 32 4.11 9.74
 10 6 32 59.4 10.79
 10 8 32 6.32 9.49
 10 20 30 8.2 7.33
 13 -21 27 8.99 12.1
 16 -12 36 -4.97 13.58
 16 -6 38 0.64 14.54
 19 -11 39 -3 15.27
 19 -5 41 5.15 14.87
 -1 5 -27 320.77 15.01
 -1 7 -27 351.58 16.35
 -1 9 -27 194.21 12.67
 -1 13 -25 55.07 9.03
 0 -10 -14 182.59 6.3
 0 6 -36 -2.05 10.18
 0 8 -36 -2.43 10.63
 0 18 -32 -4.41 11.35
 0 20 -30 -0.96 11.28
 1 17 -39 11.44 11.89
 1 27 -29 15.78 11.2
 1 29 -11 -1.1 8.03
 2 -6 8 1981.29 58.84
 2 -2 10 7.33 4.86
 2 30 -32 23.87 12.71
 3 -15 5 185.59 9.23
 3 35 -5 47.67 8.23
 3 37 -21 1.44 11.32
 3 37 -13 11.87 9.51
 4 -12 12 458.03 17.23
 4 40 -14 -4.84 9.47
 5 35 7 9.69 5.21
 6 -30 -8 72.08 7
 7 -33 -19 4.04 4.42
 7 -33 -15 3.84 5.5
 7 -25 9 8.38 7.94
 7 -15 19 88.86 10.58
 8 -28 8 53.69 9.64
 8 -6 26 4.4 9.1
 8 2 28 -0.86 9.04
 9 -25 15 23.94 10.17
 9 -13 25 56.12 11.92
 9 -3 29 19.16 11
 9 17 29 17.15 6.97
 9 23 27 9.57 5.15
 10 -28 14 17.87 9.57
 11 -33 9 8.82 9.62
 11 -19 25 19.35 10.77
 12 -20 26 -3.41 11.1
 12 -2 34 7.76 12.44
 13 35 27 -2.53 4.01
 14 -24 26 -2.25 11.58
 15 -19 31 -2.18 12.34
 16 -16 34 -0.35 14.36
 -1 1 -25 137.53 10.13
 -1 7 -7 6313.16 183.08
 -1 9 -7 424.01 14.58
 -1 11 -27 100.8 10.64
 -1 13 -9 35.62 5.87
 -1 15 -23 35.26 9.05
 -1 15 -11 30.35 6.69
 -1 17 -17 795.46 27.64
 0 -4 -32 231.38 13.28
 0 4 -36 5.38 10.72
 0 10 -36 0.85 10.34
 0 24 -12 183.69 11.07
 1 21 -37 21.02 12.54
 1 23 -35 21.81 11.63
 1 27 -5 264.96 12.31
 2 24 -40 -0.94 12.19
 2 26 -38 6.62 12.58
 2 30 -2 4.27 7.18
 2 32 -28 -2.11 11.32
 2 32 -6 6.49 8.47
 2 34 -20 62.5 11.16
 2 34 -18 4.05 10.3
 2 34 -16 -2.75 9.27
 3 -23 -17 137.68 5.03
 3 -21 -29 17.47 4.08
 3 -19 -1 46.96 5.86
 3 -13 7 213.19 9.93
 3 37 -23 9.47 11.37
 4 -18 6 37.56 7.4
 4 38 -4 2.68 8.21
 4 40 -12 14.22 9.59
 5 -15 13 34.41 7.9
 6 -4 22 479.82 19.09
 6 32 14 4.09 3.04
 6 34 12 22.67 4.12
 7 -33 -17 13.5 5.31
 8 -34 -8 -2.56 6.95
 8 -30 4 2.7 8.99
 8 -14 22 181.96 13.04
 9 -23 17 26.79 10.46
 9 -21 19 26.57 10.17
 10 -36 -2 8.01 8.94
 10 -20 22 76.4 11.52
 11 -29 15 14.19 10.75
 11 -7 31 2.59 11.81
 11 1 33 3.72 11.81
 11 13 33 2.27 10.27
 12 -30 16 3.62 10.4
 12 16 34 24.96 9.22
 13 -23 25 2.42 14.51
 14 -4 36 5.3 13.3
 15 -5 37 -0.44 13.54
 17 -11 37 -0.97 14.05
 17 -5 39 1.34 15.42
 18 -4 40 3.61 15.94
 19 -3 41 4.79 16.28
 -1 -1 -23 112.07 8.71
 -1 3 -27 127.92 10.08
 -1 5 -7 2207.76 64.96
 -1 17 -15 684.99 24.04
 0 -6 -30 248.67 12.62
 0 12 -36 3.6 10.35
 0 16 -34 4.91 11.08
 0 20 -4 125.35 8.24
 0 22 -28 2.19 10.74
 0 24 -24 55.38 10.72
 1 25 -33 7.17 12.09
 1 29 -25 37.94 11.48
 2 28 -36 -3.64 11.91
 2 34 -22 0.49 10.13
 2 34 -14 0.12 9.65
 3 3 15 1022.38 31.65
 3 37 -11 0.91 9.44
 4 2 18 606.98 20.69
 4 34 4 1.15 6.14
 5 -17 11 15.47 7.89
 5 -9 17 255.92 12.62
 5 3 21 3.19 6.76
 6 -24 6 6.47 7.72
 8 4 28 47.83 10.27
 8 10 28 -1.05 8.45
 8 20 26 -4.09 6.16
 9 -35 -5 11.8 8.27
 9 41 13 4.18 4.8
 10 -26 16 -0.26 9.75
 10 -14 26 1.92 10.59
 10 -10 28 26.99 11.36
 11 -21 23 10.93 10.48
 12 -22 24 -2.54 10.95
 12 -8 32 46.28 13.24
 13 -25 23 -0.19 12.17
 13 -9 33 2.71 12.49
 13 17 35 10.24 11.21
 14 -18 30 -1.33 12.11
 14 -10 34 7.79 12.7
 15 -15 33 1.14 13.99
 15 19 37 11.06 10.75
 15 25 35 0.15 10.04
 17 -15 35 -0.94 14.8
 -1 1 -9 22.87 4
 -1 13 -27 80.62 10.17
 -1 15 -25 77.87 9.75
 -1 17 -21 13.77 8.89
 -1 17 -13 26.87 7.25
 0 -10 -22 336.03 12.49
 0 -2 -34 118.92 11.97
 0 2 -36 -4.49 10.66
 0 18 -2 618.46 20.33
 0 24 -10 6.49 7.51
 1 -15 -23 44.08 4.26
 1 -13 -29 39.94 6.85
 1 17 5 211.79 7.71
 1 19 -39 16.74 12.86
 1 27 -31 4.6 11.49
 1 29 -9 15.81 8.1
 2 30 -34 -3.31 13.04
 2 32 -30 18.36 11.47
 2 34 -12 44.83 9.68
 3 11 15 415.33 13.43
 4 -16 8 157.77 9.57
 4 -14 10 432.46 16.48
 4 40 -10 -1.32 9.12
 5 -25 -1 15.27 6.61
 5 -23 3 79.26 7.99
 5 39 1 0.19 7.89
 6 -12 18 146.04 11.14
 6 40 4 -4.52 7.42
 6 42 0 17.79 8.13
 7 -29 1 -0.25 8.55
 7 -27 5 61.4 8.95
 7 -23 11 1.51 7.76
 7 -17 17 131.57 10.72
 7 -7 23 24.33 9.02
 7 -1 25 258.53 13.93
 7 43 3 0.83 7.46
 8 -10 24 1.67 10.12
 8 6 28 -0.44 8.67
 8 8 28 28.27 9.4
 8 36 16 1 3.2
 9 -33 1 8.17 8.66
 9 -29 9 9.24 9.2
 9 -1 29 47.84 10.94
 10 -38 -14 0 6.75
 10 -24 18 25.83 10.18
 10 -22 20 73.1 11.21
 10 -4 30 59.69 12.6
 11 -27 17 8.38 10.99
 11 -15 27 46.41 11.8
 11 3 33 -0.85 12.09
 11 11 33 7.61 10.37
 11 21 31 1.19 8.93
 12 -28 18 -2.99 10.63
 12 -24 22 3.4 10.7
 12 -16 28 8.39 11.95
 12 0 34 -0.84 12.04
 13 -17 29 4.38 11.79
 14 -14 32 20.12 12.9
 14 18 36 0.58 11.52
 15 -21 29 -5.37 11.99
 16 -10 36 3.49 14.38
 16 -4 38 1.94 14.62
 18 -10 38 1.37 15.1
 19 -9 39 2.28 15.47
 -1 -3 -19 93.84 6.88
 -1 1 -27 181.03 11.03
 -1 5 -29 84.59 10.26
 -1 7 -29 62.08 10.05
 -1 9 -29 59.65 10.46
 -1 11 -7 1114.03 34.28
 -1 17 -23 42.06 8.96
 0 14 -36 -0.01 9.54
 0 18 -34 83.12 13.04
 0 20 -32 163.17 13.76
 0 22 -6 9.82 6.76
 0 24 -26 -1.27 9.82
 1 29 -27 32.86 11.46
 2 -14 0 1350.22 40.57
 2 34 -24 18.17 9.86
 3 37 -9 0.11 9.42
 4 -24 -6 -1.34 5.39
 4 12 18 4.27 4.72
 5 -27 -7 66.5 7.09
 5 5 21 -2.97 6.52
 6 36 10 18.69 5.43
 7 -31 -5 58.08 8.33
 7 -21 13 41.42 9.16
 7 -19 15 113.97 10.51
 7 -11 21 -2.51 8.2
 8 -26 10 91.27 11.01
 9 -31 5 20.4 10.71
 9 -15 23 29.33 10.38
 10 -38 -18 3.12 7.24
 10 -38 -16 -0.97 7.37
 11 -25 19 2.35 10.78
 11 -11 29 21.4 12.19
 11 5 33 4.92 11.06
 11 7 33 1.12 10.05
 11 33 25 2.22 3.42
 11 45 13 2.02 5.15
 12 -12 30 2.08 11.26
 12 14 34 17.46 11.6
 12 34 26 -0.56 3.78
 13 -13 31 3 12.24
 14 -2 36 4.41 13.38
 15 -3 37 5.94 13.73
 16 -18 32 3.68 12.69
 16 18 38 0.49 2.36
 17 -3 39 6.56 15.4
 18 -14 36 -5.88 15.01
 18 -2 40 -0.53 16.96
 19 -1 41 -2.18 16.87
 20 -8 40 4.62 16.29
 -1 -1 -25 122.08 9.19
 -1 11 -29 39.52 10.04
 -1 15 -27 97.86 11.33
 -1 15 -9 49.4 6.47
 0 -8 -28 137.69 9.17
 0 0 -36 0.45 9.8
 0 22 -30 195.42 15.32
 0 26 -20 2.29 9.79
 0 26 -18 23.48 9.04
 0 26 -16 -1.48 8.42
 1 -11 -33 5.72 8.14
 1 17 -41 1.78 11.85
 1 23 -37 21.38 12.29
 1 23 1 26.59 5.71
 1 25 -35 13.75 12.75
 1 25 -1 19.82 6.36
 1 31 -19 5.64 10.09
 1 31 -17 23.39 10.52
 2 -18 -8 194.31 7.39
 2 26 -40 5.62 13.89
 2 34 -26 0.17 11.14
 2 34 -10 -0.64 8.54
 3 -3 13 727.59 23.57
 3 35 -3 16.59 8.05
 4 -8 14 16.72 6.78
 4 -4 16 -0.75 6.34
 4 4 18 15.32 5.77
 5 7 21 1.3 6.38
 5 9 21 7.31 4.55
 5 41 -3 9.54 8.45
 6 -30 -10 1 6.66
 6 -26 2 -0.76 7.18
 6 18 22 13.54 5.04
 8 -34 -10 41.95 7.96
 8 -4 26 3 9.38
 8 38 14 6.11 4.3
 9 -7 27 29.28 10.93
 10 -34 2 0.7 8.76
 10 -30 10 -3.28 9.39
 11 -31 11 2.95 9.76
 11 -5 31 5.18 11.4
 14 -20 28 3.06 12.12
 14 24 34 -1.41 10.29
 16 -2 38 1.37 14.29
 17 -9 37 0.44 15.25
 -1 -3 -21 -1.83 5.84
 -1 -3 -15 671.95 21.26
 -1 3 -29 87.93 10.21
 -1 13 -29 35.96 9.81
 -1 17 -25 57.76 9.68
 -1 17 -11 6.99 6.67
 -1 19 -17 151.77 10.64
 0 6 -38 0.91 11.91
 0 8 -38 -4.94 11.33
 0 10 -38 7.77 11.76
 0 16 -36 4.33 10.95
 0 24 -28 109.23 13.19
 0 26 -14 71.65 9.48
 1 -11 -3 38.03 3.54
 1 21 -39 4.77 12.35
 1 29 -29 21.41 11.29
 1 31 -21 1.76 10.66
 1 31 -15 32.37 9.52
 2 -18 -28 22.09 5.23
 2 24 -42 29.52 13.3
 2 26 4 31.34 5.83
 2 28 -38 -0.13 12.11
 2 32 -32 6.56 11.42
 3 -7 11 8.7 5.66
 4 40 -8 12.96 9.27
 5 37 5 20.74 7.05
 6 -2 22 19.02 8.03
 7 1 25 265.13 14.08
 7 15 25 53.73 7.6
 7 41 7 6.3 6.7
 9 -11 25 35.74 10.49
 9 1 29 42.39 10.83
 10 -36 -4 5.49 8.66
 10 -16 24 0.74 10.19
 10 44 12 1.82 5.48
 12 22 32 2.25 9.15
 13 -19 27 15.05 13
 13 1 35 7 12.81
 13 15 35 -5.86 11.76
 13 23 33 -4.19 10.62
 14 -8 34 10.87 13.88
 15 -23 27 -0 12.2
 15 -17 31 -6.73 12.46
 15 -1 37 -0.28 13.67
 15 17 37 -3.96 10.33
 15 29 33 -0 9.55
 17 -1 39 9.04 15.68
 18 -8 38 7.39 15.29
 18 0 40 -8 16.95
 -1 3 -7 201.24 7.8
 -1 13 -7 661.75 21.75
 -1 19 -21 0.24 8.88
 -1 19 -15 550.75 20.83
 0 -10 -24 -1.66 5.57
 0 4 -38 -2.43 10.44
 0 12 -38 -5.81 11.23
 0 24 -8 514.66 19.05
 0 26 -24 -1.07 10.12
 1 27 -33 4.29 12.22
 1 29 -7 53.7 8.2
 1 31 -13 9.26 8.81
 2 -8 6 17.42 5.08
 2 28 2 97.16 7.52
 2 32 -4 -7.78 8.62
 2 34 -28 1.43 11.87
 5 19 19 37.94 3.98
 6 -22 8 145.97 10.03
 6 -14 16 -0.37 8.53
 8 -24 12 93.06 10.87
 8 -18 18 64.7 10.34
 8 44 6 -0.68 7.19
 9 -35 -7 16.1 8.22
 9 -27 11 0.16 8.79
 10 -32 6 4.72 9.05
 10 -8 28 -1.34 10.54
 10 -2 30 6.79 11.36
 10 24 28 -2.82 7.32
 11 -33 7 12.55 9.72
 11 -17 25 39.92 11.07
 12 -18 26 -1.43 11.18
 12 -6 32 4.12 11.88
 12 12 34 3.97 11.27
 13 -7 33 4.94 13.29
 14 0 36 4.17 13.79
 14 16 36 -9.81 12.13
 14 38 26 1.75 3.61
 15 -13 33 -3.28 13.15
 17 -17 33 -7.98 13.65
 17 -13 35 -8.57 15.03
 19 -7 39 4.01 15.35
 20 -6 40 -5.4 17.06
 -1 -3 -23 133.92 8.57
 -1 -1 -27 177.55 11.07
 -1 1 -29 41.38 8.55
 -1 5 -31 -1.97 8.9
 -1 7 -31 3.67 9.3
 -1 9 -31 2.51 9.25
 -1 11 -31 3.53 10.08
 -1 15 -29 9.16 10.35
 -1 17 -27 31.06 9.77
 -1 19 -23 24.93 8.91
 0 -6 -32 -1.89 8.21
 0 -4 -34 1.46 9.01
 0 16 0 860.33 26.61
 0 20 -34 -3.23 11.36
 0 22 -32 1.52 10.77
 0 26 -12 -1.83 8.41
 1 -5 3 249.6 8.56
 1 11 7 995.58 28.79
 1 19 -41 -0.28 12.97
 1 21 3 138.81 7.18
 1 27 -3 70.76 7.55
 1 31 -25 24.16 10.63
 2 34 -8 33.37 8.9
 3 -21 -7 91.01 6.21
 3 37 -7 23.25 8.86
 3 39 -17 8.27 10.87
 4 -20 2 -3.85 6.03
 4 6 18 234.62 10.25
 4 36 2 1.79 7.01
 5 -11 15 106.92 9.24
 8 -30 2 72.95 9.87
 8 -28 6 1.97 8.54
 8 -22 14 42.13 9.21
 9 3 29 22.68 10.43
 10 -28 12 -3.5 9.62
 10 -12 26 -0.09 11.02
 12 6 34 16.47 11.68
 12 8 34 -8.58 11.71
 12 10 34 9.96 11.66
 13 3 35 6.03 13.59
 14 -22 26 1.2 13.18
 14 -16 30 30.53 12.95
 14 -12 32 -1.31 13.25
 16 -20 30 -0.03 13.3
 16 -8 36 -3.27 13.95
 16 0 38 -9.17 15.29
 17 1 39 4.8 16.32
 18 2 40 7.63 16.42
 -1 19 -25 7.68 8.86
 -1 19 -13 314.99 14.13
 0 -2 -36 -1.35 9.64
 0 14 -38 17.78 11.89
 0 18 -36 6.17 12.15
 0 24 -30 4.11 10.64
 0 26 -26 -0.53 10.12
 1 -15 -25 66.3 5.73
 1 23 -39 6.76 13.87
 1 25 -37 9.21 12.26
 1 29 -31 3.81 11.33
 1 31 -11 2.7 8.46
 2 -12 2 896.15 27.64
 2 24 6 4.5 5.14
 2 32 -34 18.57 11.67
 2 36 -18 19.7 10.54
 3 -17 1 135.45 7.61
 3 39 -15 10.64 10.02
 4 -22 -2 232.23 10.54
 4 8 18 11.36 4.96
 4 40 -6 0.26 8.71
 5 -21 5 322.59 13.99
 6 -30 -12 75.21 7.53
 6 -20 10 242.43 12.72
 6 -16 14 72.27 8.93
 6 38 8 14.87 6.49
 7 -25 7 54.99 9.13
 7 -13 19 41.9 8.93
 7 -5 23 65.7 9.74
 7 3 25 73.02 9.33
 8 -34 -12 1.45 7.31
 8 -20 16 -0.78 9.41
 8 -12 22 4.04 9.8
 8 -8 24 34 10.13
 10 -18 22 14.56 11.22
 11 -29 13 7.63 10.25
 11 -9 29 3.78 11.3
 11 -3 31 -4.36 11.32
 12 -30 14 6.44 10.47
 13 -21 25 8.71 12.45
 13 -15 29 15.99 12.15
 13 -11 31 0.98 12.61
 13 13 35 13.85 12.49
 14 -24 24 -3.48 12
 14 2 36 5.87 13.2
 14 14 36 0.19 12.38
 14 32 30 -0.53 7.6
 15 -7 35 8.3 14.06
 15 1 37 0.47 14.58
 15 15 37 15.08 13.38
 17 -7 37 -5.41 15.41
 18 -12 36 -1.71 14.38
 18 4 40 -10.01 16.34
 -1 -3 -13 105.92 5.59
 -1 3 -31 8.23 9.11
 -1 13 -31 -6.01 10.58
 -1 17 -9 5.96 6.07
 0 -8 -30 -1.03 7.25
 0 8 2 14.86 2.3
 0 16 -38 -5.59 12.59
 1 27 -35 11.1 12.02
 1 31 -27 21.77 11.22
 2 -16 -4 -0.42 3.83
 2 -10 4 44.83 5.03
 2 0 10 182.78 8
 2 26 -42 5.19 12.99
 2 28 -40 -0.8 12.64
 2 30 0 178.07 9.96
 2 34 -30 1.59 12.04
 2 36 -22 30.22 11.66
 2 36 -20 -4.82 10.51
 2 36 -16 -0.83 9.47
 3 39 -13 2.57 10.09
 5 -7 17 137.88 9.54
 6 -28 -4 0.84 6.79
 6 -18 12 235.31 12.35
 7 -31 -7 42.66 7.9
 7 -29 -1 1.6 7.8
 8 -2 26 2.18 8.82
 8 40 12 4.34 5.8
 9 -25 13 24.1 9.65
 9 -19 19 10.94 9.81
 9 -5 27 105.64 11.98
 9 5 29 27.49 10.4
 9 43 11 1.95 6.16
 10 0 30 97.71 12.94
 10 28 26 1.33 5.95
 11 -19 23 12.7 10.39
 11 -13 27 53.4 15.32
 11 19 31 -5.74 9.64
 12 -20 24 7.69 10.99
 12 -14 28 2.14 11.04
 12 -10 30 54.56 13.31
 13 5 35 8.35 12.74
 13 11 35 0.41 12.37
 14 -26 22 2.76 11.37
 14 -6 34 -0.63 13.27
 14 28 32 -1.51 9.24
 15 -19 29 0.4 12.35
 16 -16 32 20.13 13.57
 16 2 38 7.15 15.42
 16 14 38 6.66 14.35
 17 3 39 -5.1 15.57
 17 13 39 3.52 16
 18 -6 38 10.14 16.34
 18 6 40 -8.21 16.45
 19 -11 37 -2.25 16.12
 19 -5 39 5.5 16.04
 20 -4 40 6.36 17.85
 -1 -3 -25 217.36 11.18
 -1 15 -31 3.05 11.35
 -1 15 -7 101.27 7.04
 -1 17 -29 13.48 10.3
 -1 19 -27 35.31 11.14
 -1 19 -11 3.9 6.86
 -1 21 -21 9.38 7.76
 -1 21 -17 105.15 9.76
 0 10 2 115.02 4.94
 0 22 -34 30 11.39
 0 22 -4 1.33 5.94
 0 26 -28 -4.17 11.21
 0 26 -10 197.63 11.49
 1 -13 -31 3.31 7
 1 21 -41 8.22 14.13
 2 30 -38 -5.38 11.67
 2 36 -24 1.74 11.35
 2 36 -14 13.76 9.62
 4 -10 12 64.44 7.43
 5 -27 -9 28.84 6.19
 5 41 -1 1.35 8.07
 6 -10 18 0.03 7.93
 6 -6 20 363.95 15.95
 6 0 22 302.47 13.99
 6 42 2 0.32 7.54
 7 -9 21 3.55 8.11
 8 -32 -4 12.81 8.2
 8 18 26 -2.74 7.22
 8 24 24 11.02 5.64
 9 -29 7 26.82 10.06
 9 -23 15 93.22 10.83
 9 -21 17 64.5 10.36
 9 7 29 36.88 10.98
 9 9 29 15.43 9.9
 9 11 29 8.04 9.15
 10 -36 -6 2.23 8.47
 10 -26 14 1.01 9.26
 11 -27 15 26.85 10.34
 11 25 29 6.31 7.8
 12 -28 16 3.11 10.32
 12 -4 32 40.37 12.47
 13 -27 19 7.42 11.4
 13 -23 23 16.97 11.85
 13 -5 33 10.04 13.25
 13 7 35 5.91 12.61
 13 9 35 12.74 12.49
 14 4 36 -1.95 13.42
 14 12 36 3.57 12.6
 15 3 37 0.06 13.58
 15 13 37 0.95 13.42
 15 23 35 0.21 11.73
 16 -6 36 -2.52 14.24
 16 4 38 11.58 14.61
 17 5 39 -2.76 15.31
 17 11 39 -7.58 15.6
 20 -10 38 -9.63 17.02
 -1 -1 -29 40.25 8.17
 -1 7 -33 1.22 10.09
 -1 9 -33 10.45 10.24
 -1 9 -5 350.36 12.4
 -1 11 -33 18.09 10.44
 -1 21 -23 12.13 9.18
 -1 21 -15 128.47 10
 0 -10 -26 3.68 5.91
 0 12 -40 53.65 12.43
 0 20 -36 0.13 12.47
 0 20 -2 -2.35 5.36
 0 24 -32 52.91 11.92
 0 24 -6 0.86 6.66
 0 28 -20 49.78 10.46
 0 28 -18 -0.08 8.98
 0 28 -16 1.84 9.01
 1 29 -33 -3.25 12.27
 1 29 -5 116.72 9.13
 1 31 -29 14.24 11.4
 1 31 -9 16.32 8.94
 3 -9 9 259.78 10.68
 3 35 -1 1.46 7.4
 3 37 -5 18.79 8.48
 3 39 -11 -0.97 9.28
 4 -2 16 8.53 6.23
 5 -19 7 127.33 9.12
 5 -13 13 48.45 7.87
 6 -24 4 0.28 6.91
 7 -27 3 24.68 7.87
 7 5 25 102.19 9.58
 7 21 23 8.01 5.74
 8 -34 -14 4.62 7.08
 9 -35 -9 0.98 7.86
 9 -31 3 30.93 9.76
 9 -13 23 17.64 10.57
 9 -9 25 42.6 10.82
 9 21 27 11.27 7.29
 10 -30 8 16.81 9.54
 10 -24 16 2.88 10.1
 11 -21 21 -0 9.33
 12 -26 18 19.5 11.52
 12 -22 22 36.96 11.29
 13 -25 21 3.29 12.11
 13 27 31 1.36 8.62
 14 -18 28 1.87 12.05
 14 6 36 2.27 13.26
 14 8 36 -4.8 13
 14 10 36 -10.45 13.33
 15 -15 31 0.49 13.24
 15 -11 33 -0.24 12.92
 15 5 37 7.9 13.7
 15 11 37 8.44 13.54
 16 6 38 3.93 14.52
 16 12 38 -2.83 14.63
 17 -11 35 0.64 15.2
 17 7 39 1.22 15.52
 17 9 39 7.41 15.29
 -1 1 -31 7.5 8.44
 -1 5 -33 17.94 9.89
 -1 7 -5 246.67 9.27
 -1 11 -5 287.01 10.72
 -1 13 -33 10.54 11.01
 -1 21 -25 75.85 11.4
 0 -10 -12 33.58 2.6
 0 14 -40 -3.46 12.6
 0 18 -38 13.63 12.02
 0 28 -24 78.02 12.09
 1 25 -39 10.56 13.47
 1 33 -21 2.77 11.64
 1 33 -19 21.83 10.25
 1 33 -17 37.38 10.55
 2 -4 8 19.91 4.76
 2 34 -6 5.22 8.06
 2 36 -12 3.75 9.06
 3 -19 -3 359.81 13.06
 4 -24 -8 92.81 6.17
 4 -18 4 21.31 6.37
 5 -23 1 5.66 6.53
 5 -1 19 137.16 9.21
 5 39 3 2.72 7.57
 6 -26 0 192.73 10.8
 7 -23 9 20.29 7.95
 7 7 25 108.15 9.5
 7 9 25 47.75 8.09
 8 -26 8 1.1 8.36
 8 28 22 3.09 3.84
 10 -22 18 7.79 10.14
 10 -6 28 28.26 11.44
 10 2 30 8.59 10.6
 11 -35 1 0 8.1
 11 -31 9 -1.5 9.39
 11 -25 17 34.46 11.12
 11 -23 19 12.46 10.25
 11 -1 31 -0.43 11.87
 12 -32 10 2.34 9.07
 12 20 32 10.62 10.01
 12 26 30 6.01 8.17
 13 -17 27 15.42 12.91
 13 21 33 -1.1 10.3
 13 31 29 -3.28 7.34
 14 22 34 -6 10.97
 15 -21 27 -0.14 11.97
 15 -5 35 10.43 14.42
 15 7 37 6.83 14.5
 15 9 37 -3.51 13.56
 16 8 38 1.34 14.28
 16 10 38 7.67 14.77
 17 -5 37 1.8 15.66
 18 -4 38 -2.9 15.89
 19 -3 39 1.44 16.55
 20 -2 40 4.34 16.43
 -1 -3 -27 136.91 9.51
 -1 17 -31 -1.46 10.22
 -1 19 -29 9.25 10.23
 -1 21 -13 176.33 11.18
 0 -6 -34 72.18 10.02
 0 26 -30 66.38 12.58
 0 28 -14 -4.83 8.52
 1 -9 -1 8.86 3.13
 1 -7 1 262.01 8.84
 1 -1 5 997.57 29.53
 1 23 -41 9.64 12.84
 1 27 -37 8.74 12.91
 1 31 -31 0.3 11.84
 1 33 -23 5.96 10.75
 1 33 -15 25.07 9.53
 2 32 -2 101.97 9.57
 3 -15 3 458.92 15.99
 3 -1 13 272.01 10.8
 4 38 0 -2.29 7.74
 4 42 -10 13.24 9.51
 5 -17 9 42.18 7.86
 5 -15 11 5.25 7
 5 43 -5 12.53 8.88
 6 -30 -14 -1.48 5.99
 7 43 5 5.42 7.37
 8 0 26 1.04 8.69
 9 -3 27 124.08 12.2
 10 -32 4 -4.18 9.05
 10 -14 24 24.41 11.71
 11 -15 25 77.88 12.65
 11 -7 29 1.89 10.26
 11 29 27 4.42 6.68
 12 -16 26 3.15 11.46
 12 -2 32 -6.94 12.02
 14 -14 30 6.67 12.41
 14 -10 32 6.75 13.15
 16 -18 30 16.03 12.98
 18 -10 36 -6.24 15.65
 21 -7 39 -5.41 17.44
 -1 -5 -21 4.06 5.47
 -1 -5 -19 131.82 7.38
 -1 3 -33 16 9.69
 -1 15 -33 0.63 10.32
 -1 21 -27 36.19 10.52
 0 6 2 314.48 9.52
 0 16 -40 44.07 12.82
 0 22 -36 4.26 11.74
 0 24 -34 -4.81 11.47
 0 26 -8 3.77 6.95
 0 28 -26 -9.53 11.06
 1 29 -35 10.68 11.99
 3 -11 7 1000.71 31.33
 3 23 11 17.12 2.96
 3 39 -9 3.39 9.03
 4 -12 10 7.02 5.89
 4 -6 14 292.52 12.43
 6 2 22 21.17 7.57
 6 40 6 -0.23 6.87
 7 -21 11 5.99 8.16
 7 -17 15 95.55 9.67
 7 -3 23 73.24 9.21
 8 -34 -16 3.24 6.69
 8 -6 24 -1.11 8.85
 10 -10 26 2.65 11.05
 10 4 30 68.99 11.98
 11 -33 5 -0.14 10.18
 12 -8 30 -3.89 12.28
 12 30 28 2.06 6.96
 13 -13 29 11.19 12.62
 13 -9 31 7.15 12.74
 13 -3 33 0.55 12.27
 14 -20 26 -2.6 12.11
 15 -23 25 -2.2 11.73
 16 -4 36 1.91 16.13
 18 -14 34 0.85 14.09
 19 -9 37 -1.6 15.66
 20 -8 38 -2.76 16.68
 -1 -5 -17 121.61 6.54
 -1 1 -7 1211.59 35.98
 -1 5 -5 9249.98 267.25
 -1 7 -35 56.05 11.59
 -1 9 -35 23.49 11.28
 -1 11 -35 35.11 11.56
 -1 13 -5 1250.96 38.21
 -1 17 -7 199.43 9.54
 -1 19 -9 36.32 6.84
 -1 23 -23 18.87 9.86
 -1 23 -19 12.5 8.96
 -1 23 -17 64.94 9.42
 0 -8 -32 128.78 10.21
 0 12 2 1.22 3.02
 0 18 0 1.94 4.77
 0 20 -38 -5.89 12.87
 0 26 -32 -8.32 12.01
 0 28 -12 120.14 10.47
 1 -15 -27 77.85 6.67
 1 33 -27 19.78 12.03
 1 33 -13 11.81 9.05
 2 -18 -30 -1.75 6.06
 2 36 -10 35.9 9.41
 3 -13 5 659.07 21.63
 4 -16 6 12.91 6.27
 4 32 8 39.13 6.02
 6 -12 16 -0.35 7.98
 7 -31 -9 -0.05 7.11
 7 -19 13 76 9.6
 8 -34 -22 28.45 6.31
 8 -34 -18 6.76 6.62
 8 -30 0 -1.99 8.38
 8 -28 4 35.87 8.83
 8 -10 22 134.37 11.56
 8 42 10 2.39 6.32
 9 -35 -11 -0.39 7.73
 9 -33 -3 12.92 8.65
 9 -27 9 1.53 8.93
 9 -15 21 -0.88 9.35
 10 -36 -8 2.73 8.32
 11 -11 27 17.95 11.72
 11 1 31 -5.6 10.92
 12 -12 28 21.3 11.78
 16 -14 32 3.97 13.89
 17 -3 37 2.31 16.55
 18 -2 38 4.55 15.69
 19 -13 35 12.84 15.94
 19 -1 39 12.46 18.38
 -1 -1 -31 10.66 8.55
 -1 1 -33 10.59 10.04
 -1 5 -35 31.38 10.53
 -1 13 -35 20.85 10.97
 -1 17 -33 11.45 10.78
 -1 19 -31 3.42 11.15
 -1 21 -29 15.86 11.46
 -1 21 -11 57.67 7.97
 0 -10 -28 1.12 6.24
 0 18 -40 -1.78 12.96
 0 28 -28 21.96 11.74
 1 25 1 16 5.76
 1 27 -39 0.87 13.77
 1 27 -1 6.92 6.09
 1 31 -33 -3.39 11.54
 1 31 -7 55.83 8.89
 3 -5 11 67.03 6.06
 3 31 5 80.7 7.24
 4 -14 8 78.96 7.39
 4 34 6 7.25 6.2
 5 -9 15 263.03 12.89
 6 -30 -24 11.75 3.85
 6 -30 -16 -0.03 5.58
 6 -28 -6 6.1 6.92
 6 -22 6 -1.05 6.97
 8 -34 -20 1.55 6.2
 8 -32 -6 -0.58 7.7
 8 -24 10 0.58 8.23
 8 -16 18 0.5 8.79
 8 2 26 2.12 8.71
 8 16 26 2.91 7.5
 10 -28 10 51.93 10.94
 10 -4 28 4.98 10.41
 10 6 30 -1.33 10.65
 10 12 30 62.42 10.52
 11 -29 11 -2.43 9.5
 12 -30 12 4.54 10.14
 12 0 32 43.74 12.79
 13 -19 25 30.39 11.83
 14 -22 24 11.21 13.93
 15 -17 29 7.82 13.26
 15 -9 33 -4.91 13.03
 15 -3 35 11.17 13.81
 15 21 35 0.29 12.37
 16 -20 28 -0.37 13.43
 17 -17 31 -0.5 14.15
 17 -9 35 0.63 14.99
 -2 10 -20 164.71 10.69
 -1 -3 -29 93.28 9.05
 -1 23 -25 29.02 10.86
 -1 23 -15 74.84 8.2
 0 30 -20 -5.81 9.58
 1 19 5 378.15 12.56
 1 25 -41 3.34 13.86
 1 29 -37 7.61 12.78
 1 33 -29 1.58 11.18
 1 33 -11 -1.6 8.46
 2 38 -20 41.33 11.61
 2 38 -18 3.46 10.99
 3 29 7 55.64 5.94
 3 33 3 52.85 7.49
 3 37 -3 19.8 8.3
 4 42 -8 3.61 9.12
 5 -27 -11 7.59 5.76
 5 -5 17 406.55 16.16
 6 -4 20 83.56 9.31
 6 30 16 1.82 1.9
 7 -25 5 72.01 8.76
 7 -7 21 0.44 8.08
 9 -7 25 54.73 10.36
 9 45 9 -1.86 6.79
 10 -34 -2 0.3 8.65
 10 -16 22 75.86 12.46
 10 8 30 62.32 11.4
 10 10 30 2.1 9.86
 11 -17 23 18.89 10.53
 11 3 31 10.56 11.77
 12 -18 24 2.43 10.71
 13 -29 15 16.41 10.64
 13 -1 33 6.78 12.93
 15 -13 31 0.75 12.66
 15 27 33 -8.69 10.86
 16 -2 36 -6.34 14.32
 18 -8 36 -5.93 14.94
 19 -7 37 10.88 16
 19 1 39 0.05 16.53
 20 -6 38 -3.77 16.05
 21 -5 39 -0.61 17.38
 -2 8 -22 244.26 12.48
 -2 8 -20 21.78 7.77
 -2 8 -18 150.65 9.23
 -2 10 -22 94.02 9.93
 -2 10 -18 2.91 6.86
 -2 12 -22 606.44 22.95
 -2 12 -20 116.53 9.72
 -1 -5 -25 205.67 10.75
 -1 3 -35 69.17 11.9
 -1 15 -35 37.3 11.7
 -1 23 -27 68.16 11.66
 0 22 -38 8.56 12.03
 0 24 -36 -1.08 12.99
 0 26 -34 20.91 12.71
 0 28 -30 -1.63 11.68
 0 28 -10 -2.79 7.62
 0 30 -22 138.24 12.82
 0 30 -18 18.4 9.56
 1 29 -3 129.28 9.09
 2 34 -4 17.67 8.44
 2 36 -8 -1.9 8.45
 2 38 -16 -1.49 10.16
 3 39 -7 15.6 9.05
 4 -20 0 503.02 17.67
 4 0 16 50.26 6.9
 4 30 10 126.01 6.84
 5 1 19 134.47 8.93
 5 43 -3 3.61 8.49
 6 -8 18 230.76 12.61
 6 4 22 484.46 18.44
 6 44 0 -1.95 8.19
 7 37 13 1.15 5.03
 8 -22 12 -0.51 8.81
 8 -20 14 -0.99 9.14
 8 -18 16 0.13 8.93
 9 -31 1 -0.28 9.62
 9 -29 5 75.64 10.95
 9 -25 11 0.57 9.33
 9 -17 19 32.34 9.72
 9 -1 27 84.25 11.35
 11 -5 29 11.8 11.76
 11 15 31 -8.77 6.6
 13 -21 23 3.4 11.38
 13 37 25 2.12 4.64
 14 -26 20 20.75 11.35
 14 -24 22 20.65 13.01
 14 -16 28 -3.34 11.88
 14 -8 32 1.25 12.7
 16 -8 34 -1.89 13.78
 16 20 36 -0.38 2.97
 17 -1 37 8.94 16.79
 18 0 38 0.66 16.47
 -2 6 -22 71.4 8.23
 -2 6 -20 396.09 15.89
 -2 6 -18 12.4 6.74
 -2 8 -24 40.5 8.46
 -2 10 -24 202.88 12.41
 -2 12 -24 2.54 8.31
 -2 12 -18 66.94 8.1
 -1 -5 -15 632.69 19.99
 -1 9 -37 35.92 11.38
 -1 11 -37 22.28 11.36
 -1 15 -5 429.64 15.1
 -1 19 -33 32.93 11.72
 -1 21 -31 -4.32 10.56
 -1 23 -13 23.63 7.63
 0 20 -40 33.21 13.05
 0 24 -4 101.43 8.14
 0 30 -26 1.11 10.64
 0 30 -16 3.72 8.82
 1 31 -35 8.88 12.03
 1 33 -31 2.74 12.01
 1 35 -21 1.05 10.67
 2 2 10 6.46 3.93
 3 -21 -9 75.54 5.8
 4 36 4 3.28 6.46
 5 -21 3 105.91 8.39
 5 41 1 -4.55 7.95
 6 -30 -18 -2.13 5.26
 6 -20 8 12.64 7.29
 6 -14 14 6.93 7.66
 6 14 22 1.07 5.86
 7 -27 1 4.93 7.58
 7 -1 23 69.18 9.54
 7 39 11 1.83 6.31
 8 -4 24 72.07 9.82
 8 4 26 -0.22 8.37
 9 -35 -13 4.42 7.49
 9 19 27 9.11 7.85
 10 -36 -10 18.65 8.47
 10 -30 6 -2.03 9.16
 10 -26 12 37.09 10.32
 11 -27 13 16.35 9.84
 11 5 31 2.53 11.2
 12 -32 8 7.3 9.94
 12 -28 14 -0.5 10.57
 12 -20 22 0.45 11.06
 12 -6 30 33.77 12.7
 12 2 32 7.51 12.45
 13 -27 17 14.82 10.94
 13 -23 21 0 12.01
 13 -15 27 15.44 12.2
 13 -7 31 -0.26 11.88
 14 -12 30 13.1 12.29
 15 -19 27 7.62 12.3
 15 -1 35 13.03 14.61
 16 -16 30 0.98 13.89
 18 -12 34 2.57 14.24
 19 3 39 0.32 16.92
 -2 6 -24 160.69 10.61
 -2 10 -26 -1.32 8.56
 -2 14 -22 9.23 8.13
 -2 14 -20 832.81 28.76
 -1 -1 -33 4.92 9.1
 -1 7 -37 25.34 11.66
 -1 13 -37 40.81 12.61
 -1 17 -35 70.3 13.03
 -1 23 -29 66.78 13.32
 -1 25 -23 8.05 10.44
 -1 25 -19 11.46 8.91
 0 22 -2 298.62 12.17
 0 26 -6 55.04 7.73
 0 28 -32 43.6 12.11
 0 30 -14 19.16 8.78
 1 7 7 6478.5 186.68
 1 23 3 92.34 6.5
 1 27 -41 2.78 13.93
 1 35 -23 4.58 11.33
 1 35 -19 8.22 10.03
 1 35 -17 47.55 10.6
 2 -18 -10 11.98 3.32
 2 30 2 8.24 6.25
 2 38 -14 -0.38 9.51
 3 41 -13 9.92 9.79
 4 40 -2 -0.24 8.19
 5 -25 -5 93.07 7.38
 5 35 9 9.45 5.74
 6 6 22 13.61 7.2
 8 14 26 0.78 7.58
 9 -23 13 19.1 9.32
 9 -19 17 75.99 10.4
 10 -32 2 22.17 9.42
 10 -12 24 1.95 10.01
 10 -8 26 -3.09 11.02
 11 -31 7 9.48 9.36
 11 -19 21 0.31 10
 11 -13 25 23.19 12.08
 12 -14 26 0.69 11.62
 13 -11 29 6.05 12.78
 13 1 33 4.55 12.25
 14 0 34 11.77 14.26
 14 26 32 -6.62 10.17
 15 19 35 -13.96 8.8
 15 31 31 0.2 9.54
 16 -12 32 1.92 13.26
 16 0 36 1.94 14.93
 17 -19 29 -0.34 11.77
 17 -7 35 6.61 14.34
 18 2 38 -1.64 16.62
 19 -11 35 -0.32 14.96
 -2 4 -22 632.73 22.39
 -2 4 -20 26.13 6.79
 -2 6 -16 46.83 6.72
 -2 8 -26 5.16 8.43
 -2 12 -26 6.01 8.16
 -2 14 -24 62.07 9.24
 -1 -5 -27 307.15 13.48
 -1 -3 -31 8.28 8.13
 -1 1 -35 79.74 11.27
 -1 5 -37 53.25 12.81
 -1 19 -7 162.61 9.03
 -1 21 -9 11.21 6.89
 -1 25 -25 39.06 10.66
 -1 25 -17 35.87 9.5
 0 -10 -30 194.63 10.88
 0 14 2 308.24 10.51
 0 24 -38 -2.79 12.34
 0 30 -28 0.79 10.85
 1 29 -39 7.28 12.69
 1 31 -5 43.51 8.43
 1 33 -9 8.58 8.62
 3 1 13 269.9 10.37
 3 35 1 0 7.07
 4 -24 -10 10.62 4.85
 5 17 19 23.93 4.76
 5 37 7 12.44 6.38
 6 -30 -22 0.31 4.47
 6 -30 -20 46.07 5.6
 6 -26 -2 -1.04 6.67
 6 -24 2 134.48 9.56
 6 -18 10 16.13 6.76
 6 -16 12 4.43 7.87
 6 42 4 0.26 7.23
 7 -31 -11 -0.32 6.79
 7 -13 17 208.83 12.22
 7 45 3 5.22 7.88
 8 -26 6 2.31 8.24
 8 6 26 2.94 8.52
 9 -33 -5 31.01 8.63
 9 -21 15 36.16 10.02
 9 1 27 72.78 10.69
 10 -24 14 22.85 10.4
 10 -20 18 34.45 10.87
 10 -2 28 40.07 11.04
 11 -33 3 12.03 9.77
 11 -25 15 45.37 10.94
 11 -9 27 44.16 11.37
 11 7 31 1.15 10.58
 11 9 31 1.55 10.48
 11 11 31 7.61 10.27
 11 23 29 1.12 8.55
 12 -26 16 -0.2 10.09
 12 -24 18 -0.29 10.19
 12 -10 28 1.76 11.18
 12 16 32 5.71 6.75
 15 -7 33 4.35 13.48
 17 1 37 7.42 15.29
 18 -6 36 -5.5 14.86
 19 -5 37 -5.6 16.59
 19 5 39 2.6 17.89
 20 -10 36 -2.45 16.59
 20 -4 38 -2.35 16.47
 -2 4 -24 2.33 7.35
 -2 4 -18 312.85 13
 -2 6 -26 -1.97 8.41
 -2 10 -28 73.44 10.54
 -2 10 -14 14.63 5.76
 -2 14 -26 -0.35 8.53
 -2 14 -16 1.4 6.33
 -2 16 -22 201.02 12.29
 -2 16 -20 19.02 8.19
 -1 15 -37 83.5 13.23
 -1 19 -35 40.77 11.69
 -1 21 -33 -11.05 11.83
 -1 23 -31 -1.99 11.99
 -1 23 -11 1.69 7.74
 -1 25 -15 70.36 9.38
 0 22 -40 -3.66 12.64
 0 26 -36 -4.35 13.2
 1 -15 -29 12.66 6.26
 1 35 -27 12.09 10.86
 1 35 -15 33.65 10.39
 2 -14 -2 10.29 3.96
 2 -6 6 49.75 5.06
 2 32 0 1.13 7.18
 2 38 -12 29.74 10.03
 3 41 -11 -3.51 9.62
 4 -8 12 548.22 19.31
 5 -23 -1 0.14 6.06
 5 -11 13 85.53 8.15
 5 33 11 3.45 5.43
 6 8 22 230.03 11.44
 6 12 22 209.66 10.25
 7 -23 7 51.75 8.59
 8 -8 22 -3.52 8.48
 8 12 26 -3.24 4.94
 8 44 8 0 6.8
 9 -35 -15 7.42 7.48
 9 25 25 1.71 6.31
 10 -22 16 0.43 9.56
 11 -23 17 56.03 10.78
 12 4 32 30.61 13.21
 12 24 30 6.28 9.09
 13 17 33 -7.23 7.39
 13 25 31 6.67 9.52
 14 -18 26 2.14 12.78
 14 -6 32 21.26 13.65
 14 2 34 -0.28 13.02
 15 -21 25 10.12 12.28
 15 -15 29 -1.46 12.42
 15 1 35 -0.34 13.36
 16 18 36 -4.79 6.72
 17 17 37 15.12 13.13
 18 4 38 -8.25 15.98
 -2 8 -28 -1.65 10.11
 -2 12 -28 3.49 8.9
 -2 12 -14 282.75 12.34
 -2 16 -24 4.79 8.3
 -1 3 -37 43.93 11.19
 -1 17 -37 37.88 12.71
 -1 25 -27 141.74 13.67
 0 28 -34 -3.08 11.62
 0 28 -8 87.99 8.84
 0 30 -30 43.29 12.1
 0 30 -12 0.42 8.41
 2 36 -6 1.7 8.16
 3 -17 -1 126.7 7.05
 4 -4 14 -1.48 6.07
 4 38 2 35.41 7.87
 5 3 19 156.8 9.49
 6 -2 20 574.16 21.08
 7 1 23 86.09 9.05
 7 19 23 17.43 6.28
 7 25 21 0.65 4.66
 7 41 9 -1.2 6.38
 8 -32 -8 31.11 8.03
 8 8 26 0.13 8.16
 8 10 26 -0.91 8.27
 9 -13 21 3.23 9.12
 9 -5 25 73.42 11.2
 10 -36 -12 -3.79 8.12
 10 -34 -4 1.96 8.69
 11 -3 29 15.08 13.9
 12 -4 30 1.63 11.68
 12 6 32 0.13 11.19
 12 14 32 -11.24 11.24
 13 -17 25 3.27 11.69
 13 -5 31 -1.68 12.67
 15 -11 31 1.29 13.37
 16 -18 28 3.53 13.08
 16 -6 34 9.88 15.35
 16 2 36 -4.1 13.86
 17 3 37 9.52 14.93
 18 6 38 -1.12 15.8
 -2 4 -26 -2.31 8.44
 -2 4 -16 0.96 5.67
 -2 6 -28 164.93 12.46
 -2 14 -28 49.01 10.05
 -2 16 -26 0.88 8.87
 -2 16 -16 -0.07 7.62
 -1 -5 -29 76.85 8.45
 -1 3 -5 840.01 25.27
 -1 9 -39 15.54 12.1
 -1 11 -39 14.4 11.6
 -1 17 -5 228.09 10.08
 -1 25 -29 29.86 11.8
 0 -12 -22 0.39 4.88
 0 -12 -20 554.13 17.77
 0 20 0 1147.99 35.25
 0 32 -22 -0.07 10.86
 0 32 -20 128.55 13.08
 1 35 -13 8.72 9.17
 3 -7 9 472.42 16.3
 3 27 9 15.81 4.38
 3 39 -5 16.62 8.77
 5 -27 -13 54.03 6.06
 5 -19 5 175.8 10.11
 6 -28 -8 1.22 6.53
 7 -15 15 133.75 10.61
 7 -5 21 -2.26 7.96
 7 35 15 7.48 3.96
 8 -28 2 -2.54 8.14
 9 -27 7 21.53 9.13
 11 -35 -3 3.43 9.06
 12 -30 10 47.56 11.39
 12 12 32 32.61 11.55
 14 -20 24 0.12 12.4
 14 -14 28 5.75 12.94
 15 -23 23 5.23 12.78
 15 3 35 2.45 13.77
 15 17 35 2.85 12.9
 17 -5 35 4.43 15.41
 17 5 37 9.79 14.71
 17 15 37 2.01 14.96
 18 -10 34 -3.81 14.43
 18 8 38 4.52 16.23
 18 10 38 -3.92 16.13
 18 12 38 -3.23 16.06
 20 -2 38 -1.68 16.72
 21 -7 37 -14.48 16.75
 -2 2 -22 -0.83 7.07
 -2 2 -20 1330.85 41.55
 -2 8 -30 211.69 13.59
 -2 10 -30 10.01 9.49
 -2 12 -30 174.6 13.53
 -2 14 -14 35.74 7.49
 -2 18 -24 76.7 10.56
 -2 18 -22 22.39 8.32
 -2 18 -20 304.01 14.57
 -1 -1 -35 94.41 11.61
 -1 7 -39 20.17 10.97
 -1 13 -39 35.33 12.38
 -1 21 -35 20.21 11.64
 -1 23 -33 8.59 11.26
 -1 25 -13 77.81 9.8
 -1 27 -21 -1.18 9.69
 0 -12 -24 134.04 7.5
 0 24 -40 15.72 13.02
 0 26 -38 -0.11 12.35
 0 30 -32 -4.27 12.58
 0 32 -26 0.29 10.93
 0 32 -18 1.68 9.51
 2 34 -2 3.47 8.04
 2 38 -10 0.7 8.93
 4 -18 2 950.94 30.19
 4 18 16 6.54 3.38
 5 -13 11 16.79 6.66
 5 39 5 9.8 7.23
 6 -10 16 -2.63 8.18
 7 -29 -5 52.54 8.05
 7 -21 9 16.36 8.34
 8 -14 18 116.46 10.48
 8 -2 24 37.79 8.87
 9 -35 -17 2.43 7.03
 9 -9 23 28.21 9.76
 9 3 27 119.22 11.41
 9 17 27 43.01 8.77
 10 -28 8 0 8.94
 10 -14 22 2.25 10.52
 10 0 28 -2.51 10.9
 11 -29 9 1.63 9.29
 11 -15 23 7.96 10.43
 12 -16 24 27.75 11.94
 13 15 33 4.92 11.68
 14 -10 30 -6.47 12.92
 14 4 34 18.28 15.09
 14 16 34 1.15 12.12
 14 30 30 4.72 9.04
 14 34 28 0.48 7.55
 14 40 24 -4.99 4.28
 15 25 33 2.4 11.18
 16 -10 32 -1 14.26
 16 4 36 13.38 14.29
 16 16 36 17.38 14.19
 17 7 37 -4.86 15.55
 18 -4 36 -2.32 15.26
 19 -9 35 -1.73 16.32
 19 -3 37 -0.91 16.26
 20 -8 36 -5.63 16.88
 -2 2 -24 174.76 10.85
 -2 4 -28 -0 8.88
 -2 14 -30 -2.46 9.58
 -2 16 -28 -1.61 10.11
 -2 18 -26 -4.79 10.12
 -1 -3 -33 16.54 9.03
 -1 1 -37 66.86 11.45
 -1 15 -39 20.07 12.74
 -1 19 -37 24.69 12.96
 -1 25 -31 0.11 11.95
 -1 27 -25 119.42 12.49
 -1 27 -19 21.17 9.79
 0 -10 -32 -0.11 7.58
 0 22 -42 10.49 13.27
 0 28 -36 -0.1 11.86
 0 32 -16 2.54 9.89
 1 33 -7 21.22 8.37
 3 41 -9 1.39 9.36
 5 -17 7 145.47 9.2
 5 -7 15 569.67 20.31
 5 43 -1 -1.45 8.11
 7 -31 -13 12.49 6.69
 7 -19 11 -2.84 7.93
 7 -17 13 39.69 8.26
 8 -24 8 54.86 9.01
 8 22 24 1.4 6.18
 9 -31 -1 0 8.73
 9 -29 3 19.03 9.66
 10 -6 26 5.11 10.1
 12 36 24 0 4.94
 13 -29 13 3.92 10.62
 13 -19 23 -2.94 11.71
 13 -13 27 31.59 11.78
 13 -9 29 19.46 12
 13 7 33 3.08 12.12
 13 13 33 1.65 12.32
 14 -22 22 2.28 11.69
 14 -4 32 -2.2 12.63
 14 6 34 12.46 13.49
 15 -17 27 1.35 12.15
 15 5 35 8.23 13.57
 15 15 35 7.04 13.34
 16 -20 26 -7.92 13.65
 16 -14 30 8.08 13.83
 16 6 36 3.36 14.1
 16 14 36 7.76 14.2
 17 9 37 -5.6 14.93
 17 11 37 6.17 15.15
 17 13 37 3.19 15.29
 19 -13 33 3.18 14.52
 20 0 38 -4.41 17.56
 -2 2 -26 -3.14 7.27
 -2 2 -18 34.73 6.02
 -2 6 -30 -0.4 9.11
 -2 10 -12 1611.91 49.22
 -2 12 -12 178.24 9.32
 -2 16 -14 134.25 9.35
 -2 18 -16 20.83 8.17
 -1 -7 -23 30.29 6.27
 -1 -7 -21 2.61 5.3
 -1 -5 -13 460.66 14.79
 -1 9 -3 434.09 14.32
 -1 11 -3 38.95 4.46
 -1 17 -39 18.03 12.07
 -1 21 -7 194.26 10.22
 -1 23 -9 43.32 7.54
 -1 27 -27 57.51 12.19
 -1 27 -17 27.27 9.78
 0 -12 -18 -1.43 3.61
 0 30 -10 88.37 9.98
 0 32 -28 15.61 12.21
 1 35 -11 0.23 9.26
 1 37 -23 8.21 10.99
 1 37 -21 -0.71 10.57
 2 -2 8 385.13 12.98
 2 40 -16 -0.05 10.11
 3 -3 11 24.09 5.25
 4 -10 10 947.86 30.28
 4 42 -4 -0.25 8.63
 5 -15 9 86.42 8.45
 5 5 19 20.94 6.37
 6 -22 4 41.51 7.5
 7 -25 3 85.01 8.77
 9 -35 -19 3.28 6.88
 9 -33 -7 14.43 7.96
 9 5 27 98.32 11
 10 -36 -14 0.28 7.63
 10 -32 0 1.56 8.76
 10 -10 24 13.81 10.94
 11 -11 25 43.49 11.84
 11 -7 27 26.77 11.79
 11 -1 29 19.31 11.28
 12 -32 6 -5.77 9.52
 12 -12 26 6.08 11.2
 12 -8 28 6.21 11.94
 13 -3 31 1.12 11.76
 13 9 33 -10.2 12.48
 13 11 33 5.65 12.18
 14 -24 20 6.21 11.35
 14 8 34 4.39 12.92
 14 14 34 -7.02 12.86
 15 7 35 2.42 13.47
 15 13 35 14.78 13.63
 16 -4 34 3.06 14.18
 16 8 36 -11.71 14.42
 16 10 36 0.14 14.13
 16 12 36 9.61 14.35
 17 -17 29 -1.95 13.71
 17 -9 33 -6.88 15
 -2 8 -32 13.89 10.18
 -2 8 -12 12.02 5.92
 -2 10 -32 197.4 14.5
 -2 12 -32 1.05 9.89
 -2 16 -30 80.16 11.31
 -2 18 -28 25.97 10.25
 -2 20 -24 -0.78 9.4
 -1 -5 -31 -2.2 8.01
 -1 21 -37 27.12 12.31
 -1 23 -35 22.25 11.81
 0 -12 -26 -1.01 5.41
 0 16 2 1.7 3.93
 0 26 -4 -0.1 6.33
 0 30 -34 19.28 12.82
 0 32 -30 3.48 12.14
 0 32 -14 2.33 8.77
 1 -15 -31 -0.77 6.8
 1 13 7 544.83 16.07
 1 29 -1 4.81 6.47
 1 37 -19 7 10.45
 6 44 2 5.41 7.82
 7 -27 -1 11.05 7.31
 7 3 23 71.02 8.92
 7 29 19 3.56 2.28
 7 43 7 5.27 6.81
 8 -22 10 116.67 10.26
 8 -16 16 10.86 8.04
 9 -35 -21 -2.42 6.61
 9 -25 9 0.22 8.69
 9 15 27 55 9.26
 10 -30 4 0.27 8.88
 10 2 28 18.48 11.2
 10 26 26 -0.42 7.05
 10 34 22 1.73 3.56
 11 -33 1 -1.13 9.68
 11 -31 5 33.86 9.58
 11 -27 11 -0.24 9.45
 11 -17 21 1.33 11.05
 12 -28 12 35.47 10.51
 12 -18 22 78.04 11.91
 12 -2 30 32.97 11.91
 13 -27 15 8.88 10.65
 13 -21 21 -1.65 11.45
 14 10 34 2.8 12.82
 14 12 34 14.32 14.3
 14 24 32 0.37 10.49
 15 -13 29 2.48 13.12
 15 -9 31 -3.1 12.94
 15 9 35 -3.18 13.38
 15 11 35 5.06 14.08
 16 24 34 6.16 12.83
 17 -13 31 -4.52 13.45
 17 -3 35 -1.98 14.46
 18 -2 36 -3.35 17.35
 19 -1 37 7.38 16.36
 21 -5 37 1.15 17.83
 -2 2 -28 56.72 8.72
 -2 4 -30 239.06 13.78
 -2 14 -32 104.9 12.36
 -2 14 -12 459.08 17.08
 -2 20 -26 -0.16 9.51
 -2 20 -18 116.54 10.28
 -1 -7 -25 313.92 13.07
 -1 -7 -19 57.81 5.43
 -1 13 -3 205.2 8.5
 -1 19 -39 19.23 12.39
 -1 19 -5 408.02 15.03
 -1 25 -33 3.4 11.29
 -1 25 -11 2.13 8.05
 -1 27 -29 19.92 11.14
 -1 27 -15 70.9 9.76
 0 24 -42 -4.07 12.92
 0 24 -2 -0.49 6.07
 0 26 -40 -0.76 13.68
 0 28 -38 -5.15 12.54
 0 28 -6 -1.26 6.83
 1 27 1 4.06 5.67
 1 31 -3 71.45 8.42
 1 37 -17 19.66 10.25
 2 -12 0 -1.51 3.71
 2 -8 4 70.8 5.26
 2 38 -8 17.64 8.86
 2 40 -14 7.43 10.18
 3 3 13 711.34 22.48
 4 40 0 29.85 8.36
 5 15 19 11.74 4.99
 6 0 20 2.65 7.68
 8 -32 -10 -1.02 7.31
 8 -10 20 8.67 8.41
 8 -6 22 205.26 12.73
 8 46 6 -0 7.03
 9 -3 25 170.31 12.71
 9 7 27 31.05 9.76
 10 -26 10 -1.22 9.08
 11 21 29 3.55 8.96
 13 -25 17 6.44 11.59
 13 29 29 1.72 8.59
 14 -16 26 1.36 11.46
 16 -22 24 -1.42 13.14
 18 -16 30 2.72 13.52
 18 -8 34 -1.04 14.31
 19 -7 35 1.65 15.38
 20 -6 36 -1.74 16.98
 20 2 38 -3.1 18.59
 -2 2 -16 4.98 5.37
 -2 6 -32 153.51 12.55
 -2 6 -12 2798.41 82.81
 -2 16 -32 1.36 10.21
 -2 18 -30 -3.05 10.21
 -2 18 -14 21.52 7.89
 -1 -3 -35 67.83 10.63
 0 30 -36 18.63 12.34
 0 32 -32 18.82 12.34
 1 37 -15 36.76 10.83
 2 36 -4 -0.1 7.78
 3 -15 1 250.67 10.1
 3 -9 7 2108.2 62.8
 3 41 -7 6.63 8.91
 4 -16 4 95.97 7.5
 4 -12 8 401.89 15.06
 5 -25 -7 66.94 6.6
 5 7 19 64.24 6.87
 5 41 3 6.66 7.55
 6 -12 14 75.98 9.47
 7 17 23 17.93 6.54
 8 -30 -4 -4.27 7.98
 8 -20 12 167.19 11.66
 8 -18 14 43.39 8.97
 8 0 24 302.99 15.25
 9 -23 11 4.04 8.65
 9 -17 17 90.88 10.32
 9 13 27 47.32 7.95
 10 -34 -6 0.54 8.45
 11 -35 -5 11.41 9.01
 11 1 29 10.97 10.8
 11 35 23 -1.16 4.46
 12 -26 14 19.69 10.63
 12 -20 20 70.72 11.41
 12 22 30 15.45 9.7
 13 23 31 10.35 9.96
 14 -8 30 29.85 12.62
 14 -2 32 11.32 11.49
 15 -19 25 -2.4 13.03
 16 -16 28 1.46 12.67
 16 -8 32 9.39 14.35
 16 -2 34 8.18 14.18
 17 -19 27 4.71 12.52
 19 1 37 3.22 17.24
 -2 0 -24 1.91 7.04
 -2 0 -22 611.07 21.4
 -2 0 -20 0.71 6.06
 -2 10 -34 -7.28 10.25
 -2 12 -34 58.26 11.57
 -2 16 -12 0.91 6.1
 -2 20 -28 1.17 11.11
 -2 20 -16 8.83 7.56
 -1 -7 -27 337.57 14.06
 -1 7 -3 5.86 3.51
 -1 17 -41 -1.43 13.04
 -1 23 -37 23.6 12.28
 -1 25 -35 18.81 13.22
 -1 27 -31 -1.92 11.68
 -1 27 -13 31.94 8.73
 -1 29 -25 39.85 11.4
 -1 29 -21 2.83 9.41
 0 30 -8 1.79 7.52
 0 32 -12 53.93 9.63
 0 34 -24 -0.2 11.18
 0 34 -22 50.91 11.91
 0 34 -20 -3.97 10.16
 1 21 5 144.46 6.76
 1 35 -9 2.94 8.33
 2 -10 2 37.97 4.64
 4 -24 -12 308.06 11.2
 4 -22 -6 9.28 5.37
 4 -20 -2 1.19 5.5
 4 -14 6 121.32 7.61
 5 -27 -15 68.91 6.17
 6 -24 0 -0.15 6.48
 6 -20 6 15.55 7.04
 6 38 10 -0.54 5.72
 7 -11 17 256.26 13.72
 7 -3 21 1.42 8
 7 5 23 71.38 8.49
 8 -26 4 3.1 7.8
 9 -11 21 -0.63 9.73
 9 9 27 34.81 9.57
 9 11 27 44.93 9.55
 10 -36 -16 3.5 7.59
 10 -24 12 2.64 9.78
 10 -18 18 0.95 9.52
 10 -4 26 2.57 10.48
 10 4 28 0.77 10.94
 10 18 28 10.84 8.92
 11 -25 13 4.33 9.76
 11 27 27 6.43 7.66
 12 -24 16 6.2 10.27
 12 -22 18 26.27 10.39
 12 0 30 1.25 11.49
 12 28 28 2.22 8.09
 13 -15 25 15.43 11.08
 13 -7 29 7.82 11.88
 13 -1 31 2 12.17
 13 33 27 -0.05 7.22
 14 -12 28 -7.34 12.68
 16 -12 30 1.06 13.94
 17 -1 35 -3.85 15.74
 18 0 36 -5.81 17.39
 19 -11 33 6.36 14.99
 20 4 38 2.92 18.96
 21 -3 37 3.67 17.15
 -2 0 -26 6.7 7.48
 -2 2 -30 5.22 8.18
 -2 4 -32 0.63 9.5
 -2 8 -34 74.92 11.48
 -2 14 -34 5.79 10.97
 -2 18 -32 84.38 12.08
 -2 20 -30 106.3 13.15
 -2 22 -24 63.49 10.6
 -2 22 -22 7.9 9.58
 -1 15 -3 458.46 15.64
 -1 21 -39 12.13 13.02
 -1 29 -27 33.65 11.82
 -1 29 -19 13.4 9.4
 0 -12 -28 79.71 7.33
 0 26 -42 27.15 14.55
 0 28 -40 11.07 14.19
 0 34 -18 66.59 11.25
 1 33 -5 53.53 9.11
 2 40 -12 -1.48 9.67
 5 13 19 31.82 5.87
 6 -28 -10 173.06 9.41
 6 40 8 1.07 6.57
 7 -31 -15 20.98 6.43
 9 -21 13 41.79 9.54
 9 -19 15 90.34 10.97
 9 -7 23 26.4 9.19
 10 -22 14 -1.03 9.62
 10 -20 16 -1.08 10.06
 11 -23 15 8.97 9.53
 11 -21 17 13.39 10.02
 11 -5 27 46.12 12.11
 12 -30 8 5.15 9.67
 12 -14 24 5.06 10.77
 12 -6 28 -0.3 11.94
 14 -18 24 4.03 11.07
 15 -21 23 -0.96 11.96
 15 -1 33 2.02 13.18
 15 23 33 -2.32 11.89
 17 -7 33 5.6 13.95
 19 3 37 -2.52 16.67
 20 -10 34 2.62 16.1
 -2 0 -18 948.03 30.14
 -2 6 -34 1.65 10.26
 -2 10 -10 202.6 9.28
 -2 12 -10 1130.77 35.34
 -2 16 -34 45.35 11.41
 -2 22 -26 -0.68 10.93
 -2 22 -18 11.09 8.67
 -1 -7 -17 229.5 8.92
 -1 -5 -33 17.72 8.92
 -1 19 -41 5.29 12.57
 -1 23 -7 78.84 7.84
 -1 27 -33 10.55 11.51
 -1 29 -17 28.12 10.52
 0 22 0 -0.29 5.29
 0 30 -38 4.71 13.11
 0 32 -34 3.18 12.31
 0 34 -28 1.56 11.8
 1 25 3 66.35 6.13
 1 37 -13 11.57 9.55
 3 -21 -11 7.69 4.24
 3 -13 3 1269.89 38.71
 3 -11 5 2722.23 80.42
 3 33 5 27.85 6.56
 3 35 3 14.54 6.85
 4 -6 12 0.67 5.61
 4 -2 14 438.56 15.8
 5 -23 -3 82.57 7.25
 5 -9 13 355.73 14.37
 6 -14 12 325 14.4
 7 -29 -7 44.77 8.03
 7 -23 5 142.21 10.09
 8 -28 0 170.37 11.2
 9 -33 -9 -1.73 7.71
 9 -27 5 55.81 9.48
 10 -12 22 108.76 12.47
 11 -29 7 25.22 9.53
 11 -13 23 20.53 10.48
 13 -11 27 34.24 13.05
 15 -23 21 3.52 11.59
 15 -15 27 4.67 12.11
 15 -7 31 1 12.7
 15 29 31 -8.04 10.66
 17 -15 29 2.79 12.91
 18 -6 34 3.97 14.64
 19 -5 35 7.87 16.45
 20 -4 36 5.7 16.44
 -2 0 -28 1.64 7.43
 -2 10 -36 -1.2 10.53
 -2 12 -36 1.93 11.34
 -2 14 -10 -1.29 5.66
 -2 18 -12 216.79 11.42
 -2 20 -32 11.16 12.1
 -2 20 -14 168.26 10.84
 -2 22 -28 38.68 11.29
 -1 -3 -9 2.78 3.04
 -1 -1 -7 1082.19 32.08
 -1 23 -39 2.58 13.97
 -1 25 -37 10.07 13.34
 -1 25 -9 36.5 8.22
 -1 29 -29 11.21 11.84
 0 34 -30 13.42 11.35
 0 34 -16 7.92 10.02
 1 -3 3 2744.65 79.74
 4 42 -2 10.63 8.4
 5 31 13 9.53 3.96
 6 -18 8 201.51 11.08
 6 -16 10 478.75 18.43
 6 -8 16 0.61 7.91
 6 36 12 -2.38 4.82
 7 7 23 15.45 7.3
 7 15 23 26.78 7.04
 7 45 5 4.77 7.43
 8 -12 18 -1.63 7.87
 8 2 24 42.46 8.53
 9 -1 25 99.33 11.24
 10 -36 -18 13.41 7.4
 10 -28 6 6.45 9.63
 10 -8 24 2.8 10.36
 10 6 28 35.09 12.45
 10 16 28 0.8 8.8
 10 30 24 5.49 5.85
 11 -9 25 42.95 11.18
 11 3 29 25.77 11.15
 11 19 29 8.04 9.51
 12 -10 26 3.48 11.37
 13 -29 11 0.18 10.12
 13 -17 23 -1.06 12.02
 14 0 32 4.59 13.8
 15 -25 19 -2.71 11.87
 15 -11 29 -5.72 13.33
 16 -18 26 0.6 11.9
 16 0 34 -1.51 14.06
 17 -11 31 -0 14.27
 17 1 35 -0.81 14.92
 18 2 36 1.61 15.49
 19 5 37 -0.62 17.29
 21 -1 37 2.73 17.5
 22 -6 36 -9.03 17.17
 -2 2 -32 223.14 13.64
 -2 2 -14 54.87 5.61
 -2 4 -34 61.18 10.55
 -2 4 -12 172.63 8.01
 -2 8 -36 4.54 11.14
 -2 8 -10 4990.19 145.78
 -2 14 -36 -0.89 10.87
 -2 18 -34 -0.41 10.38
 -2 22 -30 2.72 12.71
 -2 22 -16 -0.1 8.11
 -1 21 -41 -6.42 13.92
 -1 21 -5 162.13 9.04
 -1 27 -35 11.58 12.54
 -1 27 -11 3.28 8.26
 -1 29 -31 3.47 11.11
 -1 29 -15 83.03 10.56
 0 32 -10 -0.39 8.32
 2 38 -6 -3.99 8.47
 2 40 -10 44.41 10.17
 5 43 1 1.5 7.71
 6 2 20 565.84 20.56
 7 -13 15 173.3 11.31
 8 -32 -12 38.65 7.72
 8 20 24 32.31 7.25
 9 -29 1 7.54 8.81
 9 23 25 4.71 7.06
 12 -32 4 4.25 9.4
 12 2 30 47.42 12.69
 12 32 26 3.86 6.73
 13 1 31 4.23 12.85
 14 -28 14 15.19 11.35
 14 -20 22 12.48 11.92
 14 -6 30 5.28 12.92
 14 22 32 10.27 11.5
 18 -14 30 0.16 13.17
 18 -10 32 -2.16 15.27
 -2 16 -36 -4.04 10.92
 -2 24 -26 -0.28 11.05
 -2 24 -24 3.11 9.8
 -2 24 -20 2.06 8.99
 -1 17 -3 466.64 16.09
 0 -12 -30 4.47 6.79
 0 18 2 622.26 19.75
 0 34 -14 18.46 9.4
 1 35 -7 23.89 8.38
 1 37 -11 2.49 8.84
 1 39 -19 6.1 11.04
 3 37 1 6.7 7.19
 4 36 6 1.17 6.17
 5 -5 15 376.44 14.98
 6 42 6 -1.23 6.86
 7 9 23 48.57 7.7
 7 13 23 26.23 7.16
 8 -24 6 -0.51 7.57
 8 -4 22 5.12 8.26
 10 -36 -20 2.99 7.04
 10 -34 -8 20.81 8.47
 10 -30 2 -4.93 8.96
 10 -2 26 0.53 9.65
 10 8 28 5.08 9.78
 10 14 28 20.17 9.25
 11 -35 -7 9.83 8.74
 11 -31 3 1.79 9.02
 11 31 25 6.06 6.45
 12 -28 10 -5.3 9.61
 12 -16 22 9.45 10.44
 12 20 30 -6.58 10.09
 13 21 31 1.61 10.56
 14 -26 16 0.08 10.69
 14 -22 20 8.26 11.57
 14 -14 26 1.31 11.2
 15 1 33 9.97 13.51
 16 -20 24 5.56 13.19
 17 -5 33 -5.97 15.41
 18 4 36 8.13 16.67
 19 -9 33 -10.73 14.95
 19 7 37 2.1 14.89
 20 -8 34 -10.9 16.58
 20 -2 36 -0.7 17.29
 21 -7 35 -2.1 17.08
 -2 0 -30 100.78 9.73
 -2 0 -16 2.56 5.43
 -2 6 -36 8.44 10.52
 -2 16 -10 302.02 12.7
 -2 20 -34 44.1 11.94
 -2 22 -32 108.95 12.87
 -2 24 -28 8.72 11.93
 -1 -7 -31 0.39 7.45
 -1 -5 -35 34.58 9.64
 -1 29 -33 5.15 11.51
 -1 31 -23 12.37 10.61
 -1 31 -21 5.78 10.58
 0 -12 -16 50.25 3.65
 0 28 -4 23.46 6.89
 1 1 5 928.95 27.37
 1 39 -17 15.61 10.45
 3 5 13 607.35 19.32
 3 31 7 36.46 5.83
 4 38 4 2.54 6.84
 5 -19 3 316.12 13.06
 6 20 20 4.8 4.86
 7 -31 -17 15.83 6.21
 7 -25 1 9.01 7.48
 7 -21 7 143.01 9.96
 7 -1 21 9.56 8.36
 7 11 23 9.89 4.76
 8 -8 20 319.33 15.3
 10 -14 20 115.23 11.74
 10 10 28 25.66 10.02
 10 12 28 6.51 9.4
 10 44 14 1.16 5.04
 11 -15 21 -1.21 9.73
 11 -3 27 57.76 11.71
 11 5 29 6.08 11.44
 12 -4 28 16.74 11.92
 13 -27 13 4.46 10.82
 13 -19 21 0.86 10.54
 13 -5 29 5.42 11.62
 14 -10 28 3.61 11.74
 14 28 30 -2.93 9.91
 15 -17 25 3.72 11.78
 15 21 33 0.83 12.31
 15 33 29 -2.12 8.58
 16 -14 28 4.55 13.14
 16 -10 30 5.08 13.15
 16 2 34 6.68 14.23
 17 -17 27 -6.67 12.7
 17 3 35 -1.07 14.75
 18 -4 34 0.4 15.76
 19 -3 35 -1.96 16.2
 19 9 37 -2.04 16.54
 20 -12 32 -0.92 15.5
 21 1 37 2.64 17.84
 -2 -2 -24 161.55 9.76
 -2 -2 -22 3.42 6.36
 -2 2 -34 7.99 9.85
 -2 6 -10 263.17 10.47
 -2 10 -38 -0.26 11.56
 -2 12 -38 2.14 11.12
 -2 14 -38 11.52 11.85
 -2 18 -36 0.89 11.56
 -2 20 -12 40.19 8.63
 -2 22 -14 5.75 7.47
 -2 24 -18 43.71 9.81
 -1 23 -41 0.96 12.59
 -1 25 -39 7.78 13.84
 -1 27 -37 21.01 12.33
 -1 29 -13 25.04 9.22
 -1 31 -27 34.64 12.07
 -1 31 -19 10.6 10.64
 0 26 -2 159.17 8.96
 0 30 -6 7.75 7.38
 0 36 -24 13.58 11.56
 0 36 -22 -0.13 10.96
 4 34 8 -0.49 5.59
 5 -11 11 67.75 7.26
 7 -15 13 91.62 9.27
 8 -30 -6 -0.14 7.54
 8 4 24 69.47 9.25
 9 -25 7 33.29 8.96
 10 -26 8 47.57 9.41
 11 -27 9 7.52 9.47
 12 4 30 -1.85 10.94
 13 -13 25 56.12 11.97
 13 3 31 4.7 11.57
 15 -5 31 3.22 13.55
 16 -22 22 1.14 11.52
 16 20 34 2.3 8.46
 17 19 35 -0.72 4.09
 18 6 36 2.51 16.18
 22 -4 36 -0.91 18.42
 -2 -2 -26 -1.45 7.12
 -2 0 -32 -2.02 9.32
 -2 4 -36 2.16 10.73
 -2 8 -38 15.59 11.62
 -2 16 -38 8.3 12.38
 -2 24 -30 89.73 13.49
 -1 5 -3 271.85 9.08
 -1 31 -29 9.66 12.14
 0 34 -12 2.37 8.72
 0 36 -20 37.82 11.17
 1 31 -1 30.48 7.32
 1 39 -15 16.68 10.58
 3 -17 -3 224.28 9.04
 3 -5 9 0.88 4.93
 3 -1 11 57.26 5.59
 3 39 -1 5.49 7.84
 4 16 16 4.48 4.13
 5 -27 -17 48.21 5.41
 6 -22 2 -2.21 6.62
 7 -19 9 17.28 7.35
 7 -17 11 15.88 7.61
 9 -33 -11 -2.19 7.6
 9 -9 21 3.42 8.65
 9 -5 23 64.82 9.67
 9 1 25 97.48 10.49
 9 43 13 0.93 5.21
 11 7 29 14.88 10.79
 12 -26 12 2.87 9.9
 12 -18 20 5.09 10.1
 12 -12 24 24.64 12.17
 13 -31 7 5.64 10.11
 13 -25 15 21.59 11.17
 13 -23 17 12.65 10.97
 13 -9 27 13.48 12.22
 14 20 32 1.23 11.43
 15 3 33 -0.03 13.51
 16 4 34 1.3 13.75
 17 -13 29 4.56 13.84
 17 -9 31 -5.72 13.59
 17 5 35 5.96 15.36
 18 8 36 -0.72 15.5
 18 14 36 0.58 15.78
 20 0 36 -6.65 18.23
 -2 -2 -28 56.77 8.6
 -2 -2 -20 1291.69 40.06
 -2 6 -38 -1.08 10.94
 -2 18 -10 13.86 6.66
 -2 20 -36 -1.14 11.92
 -2 22 -34 6.9 12.19
 -2 24 -32 -1.03 11.76
 -2 24 -16 6.45 8.63
 -2 26 -26 2.47 11.42
 -2 26 -24 31.38 10.63
 -1 1 -5 944.99 28.01
 -1 25 -7 337.28 14.28
 -1 27 -9 24.51 8.31
 -1 29 -35 -0 13.13
 -1 31 -31 -1.45 11.44
 -1 31 -17 28.87 9.59
 0 -12 -32 116.55 9.51
 0 32 -8 50.64 8.9
 0 36 -18 1.61 9.89
 1 -11 -5 296.67 9.39
 1 33 -3 37.69 9.05
 2 -20 -24 -0.53 3.35
 2 40 -8 2.54 8.77
 4 -18 0 -2.48 5.18
 4 8 16 11.64 4.2
 4 40 2 0.76 7.53
 5 -25 -9 40.45 5.97
 5 -17 5 499.66 17.99
 6 -28 -12 0.99 6.06
 6 4 20 90.65 8.34
 6 44 4 -0.67 7.26
 7 -9 17 252.52 12.98
 8 -32 -14 3.53 6.98
 8 -22 8 5.43 7.63
 9 -15 17 113.09 10.55
 10 -6 24 59.35 10.52
 10 42 16 -0.07 3.87
 10 46 12 1.47 5.77
 11 -11 23 9.34 10.83
 11 9 29 8.04 10.15
 11 45 15 5.99 4.68
 12 -8 26 -3.54 10.92
 12 6 30 30.17 11.41
 12 18 30 18.42 10.44
 13 19 31 1.89 10.66
 14 -16 24 -1.16 11.16
 14 -4 30 22.7 13.57
 15 -19 23 0.03 11.47
 15 -13 27 11.42 12.13
 15 -9 29 -2.86 12.59
 17 -19 25 1.17 11.99
 17 7 35 9.37 14.48
 17 17 35 5.84 15.04
 18 -16 28 2.89 14.22
 18 -8 32 -2.21 15.03
 18 10 36 -3.79 16.75
 18 12 36 4.57 16.8
 19 -1 35 3.01 15.37
 20 -6 34 -3.92 16.05
 21 -5 35 2.8 16.06
 -2 18 -38 4.59 11.71
 -2 26 -28 24.15 11.34
 -2 26 -20 83.85 10.78
 -1 -7 -33 12.28 8.35
 -1 -7 -15 428.67 14.04
 -1 19 -3 275.13 11.19
 -1 25 -41 -4.3 12.8
 -1 27 -39 7.29 12.6
 1 15 7 93.79 3.81
 1 29 1 5.16 5.54
 1 37 -9 4.41 8.8
 2 -4 6 126.01 6.12
 2 6 10 251.25 8.63
 4 -8 10 197.41 9.71
 4 44 -4 1.47 8.67
 5 -13 9 56.83 6.94
 6 -26 -6 -0.3 6.15
 6 -10 14 3.2 10.19
 7 -31 -19 1.46 5.64
 7 -29 -9 13.34 6.92
 7 -5 19 143.13 10.88
 8 -26 2 154.31 10.44
 8 -16 14 3.15 7.8
 8 18 24 2.01 6.94
 8 26 22 25.3 5.57
 9 -31 -5 19.41 8.21
 9 -23 9 11.23 8.89
 9 45 11 -3.53 6.03
 10 -24 10 73.56 10.05
 10 -16 18 61.97 10.74
 10 0 26 3.08 10.18
 11 -25 11 3.52 9.42
 11 -7 25 28.25 10.79
 11 11 29 40.06 10.57
 11 13 29 24.31 10.27
 12 -30 6 3.85 9.86
 12 -24 14 -0.41 9.59
 12 -22 16 -5.32 10.23
 13 -3 29 6.14 11.58
 13 5 31 4.68 12.28
 13 27 29 -1.5 9.12
 15 5 33 -5.43 13.41
 15 19 33 -6.26 13.59
 16 -16 26 9.23 12.42
 16 6 34 5.71 13.96
 16 18 34 -6 12.92
 17 -3 33 3.39 14
 17 15 35 1.01 14.6
 18 -12 30 -5.08 13.72
 18 -2 34 -10.01 15.27
 19 -15 29 4.77 14.36
 19 -7 33 2.51 15.99
 -3 11 -25 271.53 14.04
 -3 11 -23 130.82 10.48
 -3 13 -25 83.54 9.6
 -3 13 -23 96.24 9.77
 -2 -2 -30 6.33 7.79
 -2 2 -36 6.1 10.07
 -2 12 -40 9.13 12.58
 -2 12 -8 16.67 5.5
 -2 14 -40 48.66 12.87
 -2 22 -36 1.56 11.6
 -2 22 -12 398.24 16.4
 -2 26 -30 0.01 11.76
 -1 23 -5 222.6 10.81
 -1 29 -37 14.84 12.37
 -1 29 -11 -1.92 8
 -1 31 -33 -0.06 11.32
 -1 31 -15 34.67 9.96
 0 24 0 414.78 15.1
 0 36 -16 2.21 9.85
 1 39 -13 25.88 10.29
 2 -20 -26 2.39 4.18
 2 -20 -22 217.4 7.2
 2 24 8 39.58 4.46
 2 38 -4 16.57 8.28
 3 -19 -7 201.11 8.25
 4 0 14 -2.46 5.3
 5 -15 7 402.29 15.31
 5 45 -1 2.09 8.24
 6 -24 -2 130.75 8.52
 6 26 18 1.28 3.23
 8 -28 -2 3.18 7.69
 8 -20 10 5.51 7.62
 8 -18 12 8.72 7.66
 8 -2 22 452.43 18.88
 8 6 24 2.2 7.47
 9 -27 3 61.03 9.17
 9 -17 15 95.72 10.27
 10 -34 -10 -0.29 8.03
 10 -32 -4 -1.25 8.43
 11 -35 -9 4.06 8.48
 11 -29 5 8.94 8.89
 11 -23 13 20.39 9.99
 11 -19 17 57.96 10.64
 11 -1 27 42.94 11.17
 11 25 27 6.04 8.33
 11 47 13 -2.44 5.53
 12 -32 2 -1.31 9.76
 12 -2 28 -5.63 11.07
 12 8 30 -4.99 11.1
 12 16 30 -2.34 10.4
 12 26 28 -2.22 8.36
 13 -15 23 13.71 11.42
 13 39 23 -2.27 4.99
 14 6 32 26.52 13.06
 14 18 32 24.06 11.85
 15 -21 21 1.44 11.33
 15 -3 31 5.07 12.72
 15 27 31 -2.9 10.75
 17 9 35 4.47 14.34
 17 11 35 3.93 14.74
 17 13 35 7.64 14.59
 19 -11 31 0.48 14.42
 20 2 36 -0.29 16.85
 21 -9 33 -1.56 16.5
 22 -2 36 -2.02 17.72
 -3 9 -27 261.84 14.21
 -3 9 -25 403.57 17.61
 -3 9 -23 13.29 7.92
 -3 11 -27 109.99 10.67
 -3 11 -21 -0.8 7.74
 -3 13 -27 189.31 13.04
 -3 13 -21 4.86 8.03
 -3 15 -27 90.23 10.71
 -3 15 -25 226.84 13.13
 -3 15 -23 25.58 8.5
 -2 -2 -18 31.57 5.62
 -2 0 -34 165.24 12.85
 -2 4 -38 12.11 10.78
 -2 10 -8 1643.27 49.49
 -2 14 -8 587.93 19.88
 -2 16 -40 2.18 12.06
 -2 20 -38 4.51 12.48
 -2 24 -34 21.23 12.98
 -2 24 -14 40.41 9.08
 -2 26 -18 -1.75 9.07
 -1 -9 -25 265.35 11.48
 -1 33 -27 12.41 11.91
 -1 33 -23 14.56 11.17
 -1 33 -21 4.96 10.2
 1 35 -5 30.11 8.32
 2 0 8 1.51 3.45
 2 28 6 27.62 5.29
 4 -24 -14 0.99 4.22
 5 39 7 10.06 6.51
 7 1 21 4.2 7.95
 7 23 21 1.95 5.59
 9 -21 11 -0.79 9.27
 9 -19 13 28.78 8.96
 9 3 25 178.45 12.25
 9 21 25 15.29 7.44
 9 41 15 3.39 4.14
 10 -28 4 -2.03 8.81
 10 -22 12 97.06 10.93
 10 -18 16 -1 9.61
 11 -21 15 66.04 10.82
 12 10 30 43.28 11.65
 12 14 30 40.5 11.27
 13 -29 9 2.34 10.8
 13 17 31 -3.56 10.91
 14 -28 12 3.23 10.39
 14 -18 22 2.33 10.8
 14 -12 26 -2.77 12.18
 14 -8 28 2.31 12.24
 14 32 28 -5.63 8.79
 14 36 26 -0.8 7.4
 15 -23 19 3.95 11.38
 15 7 33 2.17 13.19
 15 17 33 3.65 12.71
 16 -12 28 4.76 12.45
 16 -8 30 3.97 13.65
 16 8 34 0.95 14.31
 16 16 34 3.34 13.59
 18 -18 26 -2.42 11.83
 19 1 35 7.6 15.98
 20 -10 32 -0.28 15.75
 21 -3 35 5.18 16.45
 -3 9 -21 -1.44 7.8
 -3 11 -29 86.58 10.59
 -3 11 -19 31.98 8.27
 -3 13 -29 62.37 10.98
 -3 13 -19 1.73 7.84
 -3 15 -29 39.82 10.77
 -3 15 -21 -2.18 8.48
 -3 17 -25 94.56 10.62
 -3 17 -23 72.22 9.38
 -2 0 -14 241.61 9.66
 -2 16 -8 18.73 5.87
 -2 18 -40 23.83 12.83
 -2 20 -10 233.42 11.54
 -2 26 -32 60.14 12.19
 -1 -9 -27 219.41 10.76
 -1 -9 -23 109.45 7.42
 -1 27 -41 -3.83 12.93
 -1 31 -35 -0.93 11.88
 -1 33 -29 4.19 10.77
 -1 33 -19 18.71 10
 0 20 2 0.58 4.53
 0 34 -10 50.57 8.96
 0 36 -14 4.09 9.16
 1 -17 -25 56.53 5.24
 1 -17 -23 36.16 4.22
 2 -18 -12 216.86 7.4
 3 41 -3 8.77 8.4
 4 -22 -8 2.28 4.89
 4 14 16 1.6 4.05
 4 42 0 2.64 7.83
 5 -21 -1 45.96 6.56
 5 -7 13 256.87 11.67
 6 -20 4 1.21 6.57
 6 -6 16 0.63 6.77
 6 6 20 383.89 15.22
 7 -23 3 112.67 8.78
 8 8 24 36.82 8.24
 8 42 12 -0.82 5.19
 8 44 10 -3.56 5.63
 9 -29 -1 9.92 8.59
 10 -30 0 63.23 10.06
 10 -20 14 25.1 9.77
 11 -31 1 -1.92 8.66
 12 -14 22 57.51 11.3
 13 15 31 -4.97 11.27
 14 -2 30 -0.86 10.96
 14 8 32 -1.68 12.7
 14 16 32 6.36 12.29
 15 -15 25 8.89 12.12
 15 9 33 1.47 13.88
 15 15 33 7.98 12.8
 16 -18 24 -2.2 11.64
 16 -2 32 0 12.93
 16 10 34 7.25 14.01
 16 12 34 2.02 14.15
 16 14 34 9.57 13.64
 17 -15 27 -1.84 12.81
 17 -1 33 2.4 13.87
 18 0 34 -4.41 16.16
 20 4 36 -6 16.98
 -3 7 -27 333.41 15.53
 -3 7 -25 101.8 9.71
 -3 7 -23 60.12 8.86
 -3 9 -29 26.25 9.7
 -3 11 -31 4.12 10.15
 -3 13 -31 1.01 10.32
 -3 15 -19 112.35 9.77
 -3 17 -27 78.35 11.7
 -3 17 -21 -0.21 7.84
 -2 -2 -32 223.41 13.17
 -2 4 -10 515.31 17.22
 -2 8 -8 410.51 14.25
 -2 22 -38 -9.08 12.08
 -2 24 -36 -2.99 11.75
 -2 26 -16 -3.47 8.97
 -2 28 -28 -0.01 11.56
 -2 28 -26 0.76 10.49
 -2 28 -24 -5.06 10.65
 -1 -9 -21 1.3 4.99
 -1 29 -39 5.1 12.74
 -1 31 -13 9.59 8.76
 -1 33 -31 0.41 12.3
 0 38 -22 21.24 11.12
 1 -17 -27 29.45 5.42
 1 23 5 204.57 8.53
 2 -14 -4 192.72 7.38
 3 7 13 184.89 7.59
 4 -4 12 1892.39 56.95
 4 12 16 7.62 4.32
 5 -3 15 998.03 31.94
 5 37 9 -1.9 5.65
 5 41 5 4.74 6.97
 6 -12 12 8.25 7.52
 7 -31 -21 -0.09 5.4
 8 -6 20 4.26 8.44
 8 16 24 30.16 7.75
 9 -33 -13 6.62 7.77
 9 -3 23 20.23 9.21
 9 47 9 2.25 6.6
 10 2 26 -0.94 9.5
 11 -13 21 1.4 11.03
 12 -28 8 23.04 9.72
 13 -11 25 12.85 10.95
 13 -7 27 25.77 12.37
 13 11 31 4.03 11.24
 13 13 31 -8.81 11.31
 14 -26 14 4.14 10.61
 14 -20 20 1.06 10.7
 14 10 32 15.05 13.52
 14 14 32 18.13 12.72
 15 11 33 7 13.26
 15 13 33 4.04 12.93
 16 26 32 0.88 12.25
 17 -11 29 10.71 14.12
 18 -6 32 -1.85 14.42
 19 -5 33 -6.69 15.79
 20 -4 34 -0 15.86
 -3 7 -29 96.93 10.65
 -3 7 -21 0.16 7.39
 -3 9 -31 0.87 9.81
 -3 9 -19 3.82 7.52
 -3 15 -31 4.2 10.06
 -3 17 -29 33.16 11.2
 -3 19 -27 64.32 11.46
 -3 19 -25 77.27 10.39
 -3 19 -23 40 9.67
 -2 0 -36 4.68 9.8
 -2 20 -40 0.36 12.19
 -2 26 -34 3.99 11.33
 -2 28 -20 1.64 9.75
 -1 -9 -29 63.69 7.87
 -1 33 -17 45.73 10.06
 0 30 -4 1.56 7
 0 38 -20 -2.03 10.27
 1 27 3 73.63 6.35
 1 37 -7 22.39 8.68
 1 39 -11 -3.06 9.06
 2 -20 -28 -1.78 4.7
 2 40 -6 9.67 8.71
 2 42 -10 5.34 9.5
 4 -20 -4 172.91 8.42
 4 -16 2 15.99 5.29
 4 -10 8 1.5 5.54
 4 32 10 -2.28 4.7
 5 -27 -19 14.07 4.52
 6 18 20 227.01 9.76
 6 46 2 -1.43 7.17
 7 -11 15 459.2 18.61
 8 -32 -16 -2.4 6.66
 8 -30 -8 -0.05 7.02
 8 10 24 -0.97 7.61
 10 -12 20 5.1 9.07
 10 -4 24 16.46 9.28
 11 43 17 -1.36 2.64
 13 -27 11 -1.72 9.7
 13 -17 21 0.19 9.96
 13 -1 29 7.61 12.54
 14 -24 16 1.54 11.51
 14 12 32 -7.91 12.6
 14 26 30 -4.78 10.24
 15 -11 27 12.95 12.97
 15 -7 29 5.82 13.14
 15 -1 31 0.23 12.64
 18 -14 28 1.54 13.06
 19 3 35 1.1 16.59
 20 6 36 -5.52 17.28
 22 -6 34 -6.06 17.03
 -3 5 -25 105.71 9.56
 -3 13 -33 8.95 10.69
 -3 17 -31 2.33 10.27
 -3 19 -29 26.54 10.94
 -3 19 -21 -0.78 7.93
 -2 -4 -26 1.07 6.71
 -2 -4 -24 2.53 6.64
 -2 18 -8 209.66 10.22
 -2 24 -12 0 6.42
 -2 28 -30 46.74 12.67
 -1 21 -3 158.51 8.49
 -1 27 -7 146.06 9.77
 0 28 -2 0 5.42
 0 32 -6 -0 7.61
 0 38 -18 11.14 10.13
 3 -7 7 75.18 5.87
 5 3 17 325.05 12.98
 6 -18 6 6.69 6.55
 7 -27 -5 61.3 7.75
 8 -24 4 27.67 7.8
 8 12 24 62.22 8.14
 8 14 24 -3.08 7.38
 9 -7 21 2.96 8.34
 9 5 25 73.12 9.76
 11 -27 7 23.32 9.66
 11 -5 25 83.15 12.05
 11 1 27 27.63 10.56
 12 -10 24 -3.45 11.04
 12 0 28 22.08 11.24
 13 -31 5 8.25 10.03
 14 -14 24 15.91 12.02
 16 -20 22 -0.96 12.14
 16 0 32 25.93 13.84
 18 -10 30 -5.65 14.78
 18 2 34 -0.35 15.53
 19 -13 29 2.18 14.72
 19 -9 31 6.57 15.17
 20 -8 32 5.53 15.32
 20 8 36 -2.52 17.83
 21 -7 33 1.17 15.57
 21 -1 35 -0 16.8
 -3 5 -27 74.12 9.36
 -3 5 -23 43.21 8.34
 -3 7 -31 -2.93 9.62
 -3 7 -19 122.59 8.75
 -3 9 -33 13.66 10.03
 -3 11 -33 23.64 10.83
 -3 15 -33 5.8 9.76
 -2 -4 -28 2.25 7.18
 -2 -4 -22 638.86 21.69
 -2 -2 -34 1.87 9.13
 -2 -2 -16 2.58 4.59
 -2 22 -40 8.72 12.57
 -2 22 -10 68.9 7.92
 -2 24 -38 0.52 13.16
 -2 26 -36 2.66 11.77
 -2 26 -14 5.23 8.13
 -2 28 -32 -1.54 11.21
 -2 28 -18 22.05 9.84
 -1 27 -43 -2.46 11.95
 -1 29 -9 18.05 8.23
 0 36 -12 42.45 9.54
 1 -5 1 190.27 6.37
 3 29 9 9.97 4.4
 4 -14 4 2.68 5.08
 4 -12 6 5.67 5.29
 5 43 3 1.3 7.31
 6 -28 -14 35.86 6.24
 6 -14 10 1.13 7.18
 6 8 20 4.03 6.4
 7 -31 -23 0.59 5.06
 7 -25 -1 14.38 6.84
 7 3 21 0.33 7.25
 8 -12 16 7.64 8.69
 8 0 22 2 8.33
 9 -25 5 58.73 8.98
 10 -34 -12 14.82 7.94
 10 -26 6 -2.72 8.62
 10 -8 22 204.18 13.37
 11 -35 -11 -1.64 8.08
 11 -9 23 17.72 10.62
 12 -34 -4 2.36 9.1
 12 -16 20 64.93 11.1
 13 -25 13 21.71 10.23
 13 -19 19 13.25 10.36
 14 -6 28 11.47 12.32
 15 -17 23 7.87 11.37
 16 -22 20 0.62 11.09
 16 -14 26 0.28 11.95
 16 -6 30 11.35 13.82
 17 -17 25 0.1 13.49
 17 1 33 3.72 14.29
 19 5 35 -5.4 15.7
 20 -12 30 -1.07 14.25
 20 -2 34 6.04 16.52
 23 -3 35 -10.68 16.58
 -3 5 -29 97.96 10.59
 -3 5 -21 11.58 6.74
 -3 9 -17 290.93 13.05
 -3 17 -33 9.21 10.59
 -3 17 -17 247.51 12.73
 -3 19 -31 1.6 10.96
 -3 21 -27 43.94 10.78
 -3 21 -25 49.64 11.17
 -3 21 -23 51.61 10.01
 -1 -9 -31 2.33 7.23
 -1 11 -1 12.68 3.76
 -1 13 -1 154.16 6.83
 -1 25 -5 158.84 9.43
 -1 33 -15 25.53 9.35
 -1 35 -27 5.17 9.87
 -1 35 -25 27.78 11.58
 -1 35 -23 10.65 11.96
 0 34 -8 -2.4 7.98
 1 -17 -29 16.03 5.96
 1 -17 -21 14.62 3.4
 2 34 2 4.8 6.63
 2 36 0 0.63 7.11
 3 -15 -1 230.89 9.14
 3 37 3 17.15 6.82
 3 43 -5 14.62 8.63
 4 44 -2 -1.09 8.15
 6 -16 8 5.58 6.65
 7 -29 -11 2.34 6.47
 7 -21 5 162.49 10.28
 7 -7 17 464.83 18.46
 7 -3 19 7.01 7.4
 9 -31 -7 27.8 8.02
 9 19 25 33.95 8.11
 10 4 26 3.49 10
 11 -33 -5 5.61 8.84
 11 -15 19 3.92 9.35
 12 -30 4 -7.71 9.21
 12 -26 10 37.06 10.36
 13 -23 15 34.23 11.04
 13 -21 17 22.65 11.03
 13 25 29 5.03 9.49
 13 31 27 0.72 8.09
 14 -10 26 -1.16 11.86
 14 0 30 38.24 12.93
 15 25 31 4.09 11.23
 16 -10 28 3.14 12.69
 18 -4 32 2.85 14.2
 19 -3 33 8.33 15.74
 -3 5 -31 5.01 8.96
 -3 7 -33 17.02 10.4
 -3 11 -35 26.96 10.66
 -3 13 -35 31.34 11.54
 -3 15 -35 42.1 11.35
 -3 19 -33 6.39 11.32
 -3 21 -29 24.93 11.63
 -3 21 -21 -3.13 7.77
 -2 -4 -30 247.43 12.84
 -2 6 -8 1907.62 56.74
 -2 28 -34 6.91 12.21
 -2 28 -16 -2.23 8.74
 -2 30 -28 16.24 10.92
 -2 30 -26 4.9 11.16
 -2 30 -22 4.34 10.46
 -1 -9 -19 76.45 5.61
 -1 15 -1 43.22 4.79
 -1 31 -11 0.33 9.29
 -1 35 -21 -6.41 10.21
 0 38 -16 -6.1 10.65
 3 -21 -13 244.47 8.68
 6 0 18 533.72 19.53
 6 16 20 2.72 5.3
 7 -13 13 228.47 12.69
 7 43 9 -1.59 5.91
 9 -13 17 133.6 10.47
 9 7 25 60.87 9.34
 9 27 23 -0.93 6.08
 10 -32 -6 6.21 8.35
 11 23 27 6.06 8.65
 12 -32 0 16.28 9.43
 12 24 28 -0 9.14
 13 -13 23 1.11 10.46
 13 -5 27 22.66 11.85
 13 1 29 11.47 11.82
 15 31 29 -5.1 10.13
 16 24 32 -2.26 10.58
 17 -19 23 2.83 12.96
 17 -13 27 5.34 13.83
 17 23 33 1.01 3.18
 18 -16 26 0.36 12.35
 18 4 34 -4.7 15.99
 19 7 35 3.92 14.97
 21 1 35 -7.87 17.09
 22 -4 34 -4.51 17.43
 -3 3 -25 126.86 9.8
 -3 5 -19 85.06 7.72
 -3 7 -17 238.57 11.14
 -3 9 -35 47.66 11.09
 -3 13 -15 356.53 14.57
 -3 15 -15 91.11 8.67
 -3 17 -35 30.65 11.35
 -3 19 -17 363.02 15.96
 -3 21 -31 -0.26 10.31
 -2 -4 -20 23.99 5.75
 -2 20 -8 0.12 6.39
 -2 22 -42 -1.55 13.39
 -2 24 -40 2.97 13.53
 -2 26 -38 4.6 12.06
 -2 30 -30 -1.28 11.06
 -2 30 -20 92.95 11.22
 -1 35 -19 5.4 9.92
 1 33 -1 7.95 7.52
 1 35 -3 29.85 7.89
 1 39 -9 1.93 8.92
 1 41 -13 7.03 9.83
 2 -20 -30 73.17 6.44
 2 42 -8 17.44 9.09
 3 35 5 52.65 6.87
 3 39 1 8.89 7.46
 4 2 14 446 15.64
 5 -25 -11 7.46 5.23
 5 -19 1 5.08 5.75
 5 -9 11 5.12 5.81
 6 -26 -8 84.46 7.28
 6 -22 0 303.34 12.84
 7 41 11 -0.39 5.39
 8 -32 -18 -1.92 6.68
 8 -26 0 0.75 7.38
 8 -22 6 20.6 7.7
 9 -33 -15 11.8 7.5
 9 -1 23 77.69 10.31
 11 -29 3 28.34 9.16
 11 -25 9 7.96 9.23
 11 3 27 62.23 11.94
 12 -24 12 54.91 10.23
 12 2 28 3.44 11.09
 12 46 16 2.56 3.64
 14 -16 22 48.31 11.44
 15 -19 21 8.32 12.24
 15 -5 29 1.17 11.96
 16 2 32 34.76 19.09
 17 -9 29 -8.39 13.38
 17 3 33 -5.6 14.04
 19 9 35 2.33 15.79
 21 -5 33 -7.7 16.82
 -3 3 -27 69.33 8.74
 -3 3 -23 92.34 8.76
 -3 13 -37 23.37 11.09
 -3 19 -35 36.91 12.63
 -3 21 -33 9.07 11.43
 -3 23 -29 18.68 11.85
 -3 23 -27 66.49 12.24
 -3 23 -25 50.34 11.62
 -3 23 -23 11.65 9.5
 -2 -4 -32 1.26 8.42
 -2 -2 -36 3.58 9.99
 -2 28 -36 -1.99 11.84
 -2 30 -32 29.6 11.89
 -1 -9 -33 13.73 8.34
 -1 33 -13 5.85 9.15
 0 -14 -26 0.56 5.03
 0 22 2 298.72 11.35
 0 26 0 2.13 5.61
 0 36 -10 0.74 8.42
 2 -6 4 23.79 3.85
 2 8 10 5034.49 145.64
 2 32 4 2.11 6
 3 1 11 61.13 5.29
 3 25 11 2.37 2.87
 5 45 1 -0.36 7.69
 6 -8 14 188.53 10.28
 6 12 20 7.31 5.99
 6 14 20 207.86 9.63
 6 34 14 -1.18 3.18
 7 -19 7 105.83 8.72
 7 -15 11 7.67 7.4
 7 45 7 1.09 6.58
 8 -14 14 121.64 9.8
 8 -4 20 433.22 18.02
 9 -27 1 7.1 8.01
 9 -23 7 41.08 8.85
 9 9 25 37.03 9.03
 9 17 25 27.67 7.96
 10 -28 2 42.73 9.2
 10 -24 8 0.94 9.44
 10 -2 24 74.78 10.62
 11 -31 -1 5.94 8.53
 11 -17 17 26.56 9.67
 12 -22 14 17.67 9.84
 12 -20 16 2.49 10.29
 12 -12 22 9.05 10.03
 12 -4 26 -2.88 11.13
 12 30 26 0.82 7.53
 13 -29 7 7.38 9.95
 13 -9 25 31.29 11.19
 13 35 25 -0 7.02
 14 -28 10 39.56 10.86
 14 2 30 4.43 11.91
 15 -25 15 5.85 11.59
 15 -21 19 5.37 11.04
 15 -13 25 1.94 12.33
 16 -16 24 8.63 11.59
 17 -21 21 -3.5 12.18
 18 -12 28 9.22 12.92
 18 6 34 -0.53 15.06
 19 -15 27 -0.66 13.08
 19 -7 31 4.53 14.25
 19 11 35 1.81 16.32
 20 -6 32 9.5 16.19
 20 0 34 -8.73 16
 21 3 35 -4.96 17.18
 -3 3 -29 23.35 8.42
 -3 5 -33 14.91 9.86
 -3 7 -35 35.82 10.89
 -3 11 -37 28.39 12.03
 -3 15 -37 25.18 12.64
 -3 17 -15 47.31 8.22
 -3 23 -31 4.76 11.2
 -2 24 -10 662.45 23.4
 -2 26 -40 22.88 13.92
 -2 26 -12 203.45 11.82
 -2 30 -18 2.68 9.2
 -1 17 -1 55.57 6.17
 -1 23 -3 97.6 7.54
 -1 35 -17 37.52 10.14
 0 -14 -28 0.66 5.84
 0 -14 -24 1.52 4.66
 0 38 -14 15.09 9.67
 1 -17 -31 2.86 6.18
 1 -9 -3 427.23 13.12
 1 17 7 180.67 6.39
 1 31 1 31.13 6.76
 1 37 -5 34.14 8.3
 3 -9 5 281.51 10.66
 3 41 -1 2.31 7.78
 5 5 17 389.92 14.54
 5 35 11 -0.87 4.6
 7 5 21 -2.49 7.58
 9 -15 15 139.66 10.46
 10 -34 -14 0.61 7.73
 10 -30 -2 -2.05 8.35
 10 -16 16 3.09 8.67
 10 6 26 3.67 9.46
 10 20 26 -0.03 7.98
 11 -23 11 0.45 9.05
 11 -3 25 24.41 10.24
 14 24 30 2.04 10.71
 15 -9 27 17.57 12.55
 16 -4 30 -2 13.04
 17 -3 31 -0.74 13.5
 17 5 33 0.15 14.86
 18 -18 24 -0.47 11.75
 19 -11 29 -1.52 12.8
 19 -1 33 -1.77 15.49
 19 13 35 -8.58 16.11
 21 -9 31 -1.69 15.98
 22 -2 34 -3.72 16.85
 -3 3 -31 0.94 9.05
 -3 3 -21 0.11 6.6
 -3 9 -37 31.27 11.68
 -3 17 -37 51.7 13.22
 -3 21 -35 9.19 11.94
 -3 21 -17 53.51 8.41
 -2 2 -10 5.91 4.54
 -2 12 -6 2.8 4.76
 -2 14 -6 2.9 4.97
 -2 24 -42 20.1 13.07
 -2 28 -38 2.19 12.11
 -2 28 -14 30.86 8.81
 -2 30 -34 -4.71 12.05
 -1 9 -1 7.38 3.34
 2 -16 -8 21.62 3.27
 3 -13 1 219.76 8.85
 3 -3 9 548.37 17.99
 6 -4 16 -0.31 6.52
 8 -30 -10 58.21 7.69
 8 -20 8 157.62 10.53
 8 -16 12 401.09 16.83
 8 2 22 414.03 17.29
 9 -9 19 52.72 9.09
 9 11 25 33.46 8.7
 9 13 25 73.24 9.26
 9 15 25 28.1 8.37
 10 -22 10 0.02 8.7
 10 -10 20 288.13 15.14
 10 28 24 -2.39 6.74
 11 -35 -13 5.96 8.03
 11 -21 13 11.62 9.21
 11 -19 15 21.25 9.98
 11 -11 21 -4.21 10.35
 11 5 27 40.43 10.72
 11 29 25 6.95 7.35
 12 -8 24 21.46 11.12
 13 -15 21 4.06 9.99
 13 3 29 6.23 11.88
 14 -18 20 40.45 11.11
 14 -4 28 2.72 12.18
 15 23 31 2.28 11.54
 16 4 32 8.67 14.62
 17 21 33 -1.94 5.05
 18 -2 32 13.43 14.53
 18 8 34 0.21 14.65
 18 18 34 -2.26 15.21
 20 -10 30 8.05 15.58
 -3 5 -35 81.99 12.56
 -3 5 -17 353.79 14.03
 -3 7 -37 49.81 11.22
 -3 13 -39 11.89 11.95
 -3 19 -37 18.9 11.69
 -3 19 -15 378.06 15.89
 -3 23 -33 2.39 10.89
 -3 23 -19 33.74 8.91
 -3 25 -29 15.36 12.06
 -3 25 -25 64.6 11.25
 -2 -4 -34 54.96 10.11
 -2 16 -6 11.45 5.3
 -2 22 -8 156.06 9.51
 -2 32 -28 -6.45 11.17
 -2 32 -26 -5.38 11.13
 -1 -7 -13 513.43 16.03
 -1 29 -7 52.01 8.18
 -1 31 -9 12.87 8.1
 0 -14 -30 53.29 7.26
 1 -7 -1 219.27 7.27
 2 -12 -2 937.37 28.25
 3 -11 3 442.77 14.92
 4 -6 10 4133.09 121.24
 4 38 6 -1.12 5.99
 4 40 4 5.85 6.92
 5 -27 -21 1.75 4
 5 -1 15 758.99 25.06
 7 21 21 -0.47 5.65
 8 -18 10 371.41 15.85
 8 30 20 -0.61 4.33
 9 -21 9 4.03 7.96
 9 -17 13 84.69 9.18
 9 -5 21 2.34 8.21
 10 -20 12 0.51 8.99
 10 -18 14 2.29 8.55
 10 -6 22 22.99 9.6
 11 -7 23 47.57 10.19
 12 -34 -6 0.4 8.78
 12 -28 6 1.73 9.17
 12 4 28 22.15 10.53
 12 38 22 0.93 4.95
 13 -31 3 3.51 9.27
 13 23 29 4.34 9.9
 14 -26 12 34.58 11.13
 14 -12 24 3.95 10.66
 16 -18 22 9.92 11.62
 16 -12 26 2.05 12.43
 16 -8 28 9.85 12.21
 16 22 32 22.38 8.87
 17 -15 25 3.24 13.61
 17 7 33 -2.97 14.47
 18 10 34 -1.43 15.31
 18 16 34 -2.71 15.01
 20 2 34 3.23 15.81
 21 -3 33 -1.42 16.61
 21 5 35 3.27 18.35
 -3 3 -33 24.06 10.3
 -3 11 -39 13.03 12.2
 -3 13 -13 118.93 8.27
 -3 15 -39 20.95 12.71
 -3 15 -13 101.79 8.32
 -3 17 -39 11.58 12.73
 -3 25 -31 3.02 11.21
 -3 25 -23 5.48 9.91
 -2 10 -6 22.29 4.67
 -2 30 -36 2.03 12.24
 -2 30 -16 -2.82 9.5
 -2 32 -30 16.19 12.12
 -2 32 -22 57.87 11.43
 -1 27 -5 256.99 11.73
 -1 35 -15 27.38 9.71
 -1 37 -23 7.36 10.62
 0 -14 -22 318.18 11.27
 0 32 -4 21.76 7.57
 0 34 -6 2.08 7.64
 1 41 -11 0.71 10.29
 4 42 2 15.72 7.44
 5 -17 3 248.47 10.87
 5 -11 9 96.96 7.61
 5 -5 13 544.3 18.96
 7 -23 1 17.92 6.84
 7 -9 15 519.92 19.64
 7 -1 19 53.98 8.07
 7 47 5 3.54 6.35
 8 24 22 3.09 5.82
 9 -19 11 4.52 7.71
 10 8 26 0.93 9.19
 11 21 27 13.48 9.36
 12 22 28 0.66 9.27
 13 -27 9 1.27 9.26
 13 -3 27 19.22 11.56
 14 -24 14 6.97 11
 14 -20 18 27.81 10.89
 14 -8 26 -0.71 11.72
 14 4 30 21.45 12.16
 14 30 28 8.87 9.45
 15 -15 23 -1.8 10.84
 15 -3 29 1.81 13.06
 15 5 31 4.17 12.62
 16 6 32 2.48 13.73
 17 -7 29 5.18 13.02
 17 19 33 -1.38 13.41
 18 12 34 8.66 15.1
 18 14 34 -3.36 14.88
 19 1 33 1.57 14.52
 -3 1 -27 63.67 8.4
 -3 1 -25 162.06 10.3
 -3 3 -19 194.52 10.03
 -3 9 -39 10.6 11.76
 -3 11 -13 259.34 11.38
 -3 19 -39 10.89 13.16
 -3 21 -37 13.24 12.89
 -3 23 -35 5.79 12.65
 -3 23 -17 142.51 10.74
 -2 -2 -14 55.23 5.07
 -2 18 -6 3.76 5.53
 -2 26 -42 -5.74 14.03
 -2 28 -40 -0.86 12.55
 -2 32 -32 3.77 11.72
 -2 32 -20 0 9.84
 -1 3 -3 2690.05 78.15
 -1 19 -1 91.27 6.38
 -1 33 -11 -6.15 8.35
 -1 37 -21 -3.92 10.43
 0 30 -2 169.97 9.81
 0 38 -12 2.16 8.76
 1 39 -7 16.47 8.61
 3 33 7 37.58 5.76
 3 43 -3 4.99 8.03
 4 -24 -16 5.01 3.91
 4 -18 -2 963.06 29.99
 4 -2 12 3.63 4.78
 6 -28 -16 0.65 5.42
 6 2 18 18.82 6.61
 6 42 8 3.65 6.08
 7 -27 -7 46.59 7.07
 8 -32 -20 17.8 6.51
 9 -33 -17 8.99 7.04
 9 -31 -9 5.72 7.43
 9 1 23 65.39 9.33
 10 -32 -8 2.08 7.72
 11 -33 -7 14.81 8.99
 11 -27 5 33.57 9.68
 11 7 27 31.12 11.02
 12 -14 20 0.46 10.38
 12 -2 26 -7.36 10.4
 13 -17 19 6.15 9.85
 13 5 29 8.83 11.03
 14 -22 16 6.14 10.84
 16 -20 20 16.98 11.45
 16 -2 30 21.87 13.82
 17 -11 27 -1.32 12.45
 17 9 33 4.77 14.06
 18 -14 26 -0.58 12.28
 18 0 32 -4.7 14.15
 19 -5 31 2.85 15.12
 20 -4 32 -0.8 14.87
 20 4 34 -9.35 16.14
 21 7 35 -1.25 16.16
 22 -6 32 -1.79 15.58
 22 0 34 -9.94 17.41
 -3 1 -29 12.2 8
 -3 1 -23 79.57 8.37
 -3 5 -37 29.99 11.97
 -3 17 -13 49.54 7.88
 -3 21 -15 248.16 12.86
 -3 25 -33 5.74 11.72
 -2 26 -10 3.34 7.55
 -2 28 -12 2.89 8.43
 -2 32 -34 8.91 11.25
 -1 -9 -17 68.81 4.95
 -1 37 -19 2.91 10.72
 0 -14 -32 -0.24 7.06
 0 36 -8 21.45 8.46
 0 40 -16 -2.31 10
 1 25 5 166.57 7.75
 2 -8 2 209.89 8.06
 5 -21 -3 111.33 7.54
 5 -15 5 316.68 12.77
 5 -13 7 293.78 12
 6 -20 2 368.08 14.56
 6 -10 12 481.43 18.02
 6 44 6 -0.49 6.47
 7 -29 -13 17.7 6.38
 7 7 21 1.66 6.91
 8 -24 2 10.23 7.03
 10 -26 4 16.8 8.21
 10 0 24 1.92 9.65
 10 10 26 -0.11 9.12
 11 -13 19 1.78 10.21
 11 -1 25 56.96 10.96
 12 -32 -2 0.27 8.75
 12 -30 2 13.84 9.12
 12 6 28 -1.84 10.28
 13 -25 11 -0.96 9.44
 13 -11 23 28.41 11.49
 13 -7 25 32.74 11.68
 15 21 31 1.3 7.71
 16 -22 18 7.76 11.02
 16 8 32 10.87 13.04
 16 20 32 0.43 12.67
 17 -17 23 2.51 11.79
 17 -1 31 -0.47 13.57
 17 11 33 -2.98 14.17
 17 17 33 -4.04 14.06
 18 -10 28 5.34 13.76
 19 -13 27 12.51 13.78
 21 -7 31 8.06 16.23
 -3 1 -31 -1.42 8.89
 -3 3 -35 22.08 10.18
 -3 9 -13 292.63 11.95
 -3 17 -41 0.69 12.7
 -3 21 -39 7.48 12.09
 -3 23 -37 18.59 13.06
 -3 25 -35 7.57 12.24
 -3 25 -19 23.72 10.05
 -3 27 -29 2.92 10.56
 -3 27 -27 36.78 11.67
 -3 27 -25 32.46 11.14
 -2 -6 -28 170.53 10.14
 -2 -6 -26 2.95 6.37
 -2 4 -8 20.81 4.33
 -2 32 -18 50.67 10.14
 2 -10 0 229.91 8.53
 3 -17 -5 399.34 13.44
 4 44 0 12.89 7.8
 5 -23 -7 193.28 9.02
 5 7 17 132.44 7.77
 7 -25 -3 90.9 8.02
 8 -10 16 0.29 7.62
 8 4 22 2.32 7.41
 9 -25 3 75.35 8.82
 10 -34 -16 3.16 7.3
 10 12 26 1.21 8.74
 10 14 26 2.22 8.65
 10 16 26 12.87 7.83
 11 -35 -15 8.65 7.68
 12 -26 8 -1.58 8.92
 12 34 24 -1.05 6.4
 14 -14 22 1.99 11.09
 14 -2 28 0 10.7
 15 -17 21 1.58 10.59
 15 -11 25 27.34 12.87
 15 -7 27 7.69 12.42
 15 7 31 -7.99 12.72
 16 -14 24 -5.11 11.34
 17 13 33 6.58 14.12
 17 15 33 0.7 13.89
 19 3 33 6.52 15.06
 20 -8 30 -9.47 16.13
 21 -1 33 4.82 16.49
 23 -3 33 8.99 17.27
 -3 1 -21 2.34 6.12
 -3 19 -41 0.41 13.17
 -3 19 -13 41.41 7.86
 -3 27 -31 -0.36 11.37
 -2 -6 -30 1.81 7.14
 -2 8 -6 15.62 4.79
 -2 24 -8 35.18 7.27
 -2 30 -14 0.69 8.49
 -2 34 -28 11.96 10.93
 -1 25 -3 70.15 7.08
 -1 35 -13 10.44 8.84
 2 30 6 2.87 5.14
 3 15 13 77.01 3.92
 4 -22 -10 246.85 9.62
 4 36 8 16.37 5.44
 6 40 10 12.14 5.47
 6 46 4 1.55 7.04
 7 39 13 4.31 4.23
 8 -2 20 45.76 8.7
 9 -11 17 167.71 10.81
 11 -29 1 2.95 8.48
 11 9 27 36.56 10.14
 12 -10 22 98.44 11.78
 12 -6 24 6.83 10.6
 12 8 28 12.57 10.33
 13 -23 13 4.59 10.08
 13 -21 15 3.35 9.32
 13 7 29 7.32 10.84
 15 -27 11 6.55 10.56
 15 29 29 0.19 10.23
 16 10 32 1.02 13.17
 16 18 32 5.84 12.7
 20 6 34 9.22 15.96
 22 2 34 2.03 16.9
 -3 1 -33 11.55 10.01
 -3 3 -37 94.32 11.9
 -3 3 -17 420.34 15.4
 -3 5 -15 209.63 9.74
 -3 23 -39 6.63 12.18
 -3 23 -15 49.25 8.69
 -3 25 -37 18.55 12.45
 -3 25 -17 73.96 9.76
 -3 27 -33 -0.27 10.97
 -3 27 -21 -1.06 9.75
 -2 20 -6 27.09 6
 -2 34 -30 -5.17 11.65
 -2 34 -24 14.86 10.56
 -2 34 -22 6.86 10.1
 -1 37 -17 11.1 9.57
 0 -12 -14 2.95 2.32
 0 4 2 6.52 0.58
 0 24 2 0.11 5.13
 0 28 0 136.01 8.2
 0 40 -14 -1.52 9.65
 1 41 -9 -0.76 8.83
 2 2 8 361.3 11.75
 2 26 8 273.5 9.81
 3 -23 -27 45.97 3.69
 4 4 14 0.92 4.59
 7 9 21 0.43 6.54
 7 19 21 1.28 5.64
 8 -32 -22 1.27 5.76
 8 -28 -6 3.74 7.02
 8 -26 -2 159.55 9.9
 11 -25 7 11.83 9.19
 11 11 27 20.29 9.83
 11 17 27 37.52 7.23
 12 -24 10 0.24 9.16
 13 -29 5 12.42 9.77
 13 -1 27 13.1 12.32
 13 29 27 2.07 8.63
 14 -28 8 -2.86 9.62
 15 -19 19 13.94 10.93
 15 -1 29 4.92 12.14
 15 9 31 -2.88 12.4
 15 19 31 4.06 12.03
 16 -10 26 1.39 11.84
 16 -6 28 -3.55 13.01
 16 12 32 15.55 14.51
 16 14 32 -5.22 13.18
 16 16 32 8.96 13.06
 17 -19 21 -1.3 11.21
 17 1 31 2.33 13.71
 18 -16 24 7.52 11.84
 18 2 32 13.57 15.67
 20 -2 32 -1.52 15.1
 22 -4 32 -0.51 16.51
 -3 21 -41 1.6 12.34
 -3 27 -35 4.71 12.44
 -2 -6 -32 145.62 10.68
 -2 -6 -22 62.51 6.45
 -2 32 -16 -0.12 9.14
 -1 -11 -29 36.58 6.96
 -1 -11 -27 112.98 7.88
 -1 -11 -25 148.45 8.16
 -1 21 -1 33.96 5.47
 -1 31 -7 58.16 8.52
 0 38 -10 37.83 9.26
 2 38 0 56.01 7.9
 3 -19 -9 18.77 4.23
 4 -8 8 2504.46 74.31
 6 -26 -10 4.82 5.71
 6 -18 4 41.42 6.52
 6 -12 10 519.73 18.93
 7 -21 3 134.41 9.26
 7 -11 13 206.01 13.62
 9 -33 -19 0.42 6.58
 9 -29 -5 66.55 8.58
 9 -27 -1 7.5 7.44
 9 -3 21 5.78 9.05
 9 3 23 19.15 8.17
 10 -28 0 1.05 8.05
 10 -4 22 118.2 11.04
 11 -9 21 3.55 9.12
 11 -5 23 12.29 9.88
 11 13 27 48.13 10.02
 11 15 27 48.57 9.97
 12 -34 -8 1.07 8.36
 12 -18 16 -0.75 9.5
 12 10 28 0 10.11
 13 9 29 21.38 11.36
 14 -10 24 18.01 10.67
 14 -6 26 9.13 11.08
 15 -25 13 0.52 10.6
 15 11 31 8.01 12.2
 15 17 31 5.07 12.27
 16 28 30 -1.32 11.53
 17 -21 19 4.97 11.97
 17 -13 25 3.7 11.94
 17 -5 29 2.63 13.62
 18 -4 30 -5.87 13.35
 19 -15 25 -3.51 13.43
 19 -3 31 -6.73 14.45
 19 5 33 1.64 14.66
 20 8 34 -1.12 16.06
 21 1 33 5.14 16.16
 22 4 34 -0 17.15
 -4 12 -30 4.56 9.76
 -4 12 -28 66.41 9.86
 -4 12 -26 -1.41 8.04
 -4 14 -30 127.82 12.06
 -4 14 -28 -1.13 9.49
 -4 14 -26 1.69 9.21
 -4 14 -24 4.2 8.29
 -4 16 -30 -0.76 10.14
 -4 16 -28 38.4 9.93
 -4 16 -26 -0.56 8.91
 -3 1 -35 81.59 11.19
 -3 7 -13 184.68 8.85
 -3 13 -11 2.91 5.94
 -3 15 -11 2.31 6.16
 -3 21 -13 254.39 12.55
 -3 27 -19 14.7 9.74
 -3 29 -31 2.47 11.43
 -3 29 -29 2.2 10.63
 -3 29 -27 24.65 11.13
 -3 29 -25 36.54 10.31
 -2 34 -20 63.53 11.71
 -1 29 -5 111.34 8.83
 -1 33 -9 2.83 8.43
 0 14 4 -0.46 2.95
 2 -2 6 56.28 4.15
 2 36 2 63.3 7.49
 2 40 -2 21.59 7.95
 3 -23 -29 8.16 3.72
 6 -6 14 19.16 6.29
 7 1 19 59.55 7.95
 8 -30 -12 1.05 6.47
 8 -22 4 -1.28 7.14
 8 6 22 196.06 11.24
 9 -7 19 8.25 8.33
 9 25 23 2.45 6.39
 10 -24 6 14.19 8.22
 10 -14 16 1.77 8.82
 10 -8 20 13.9 9.11
 10 2 24 74.8 10.14
 11 1 25 46.59 10.32
 11 33 23 -0 5.96
 12 -22 12 0.92 9.88
 12 -20 14 3.3 9.11
 12 0 26 -1.25 10.05
 12 18 28 -5.36 6.02
 13 -31 1 -2.44 8.79
 13 -13 21 -2.27 10.92
 14 -16 20 2.87 10.14
 14 0 28 1.26 10.9
 14 10 30 -4.91 11.54
 14 18 30 -0.62 10.95
 14 34 26 -4.38 8.28
 15 -23 15 4.94 11.78
 15 -13 23 3.69 11.5
 15 13 31 -13.17 12.15
 15 15 31 5.6 11.96
 16 -16 22 5.61 10.98
 17 -9 27 6.63 12.26
 20 10 34 -0.54 15.79
 21 -5 31 0.4 15.84
 23 -1 33 -6.43 16.94
 -4 10 -28 9.56 8.57
 -4 10 -26 -0.92 8.37
 -4 12 -32 161.2 13.39
 -4 12 -24 156.1 11
 -4 14 -32 0.98 9.69
 -4 16 -32 109.26 11.99
 -4 16 -24 124.17 11.35
 -4 18 -30 65.1 11.13
 -4 18 -28 1.12 9.38
 -4 18 -26 -4.47 9.03
 -3 -1 -29 24.63 7.9
 -3 -1 -27 53.84 8.33
 -3 -1 -25 153.19 9.85
 -3 1 -19 231.77 10.81
 -3 17 -11 2.24 6.32
 -3 23 -41 4.34 12.14
 -3 25 -39 9.69 13.13
 -3 27 -37 8.29 11.78
 -3 29 -33 -0.4 11.89
 -2 -6 -34 0.03 8.42
 -2 28 -10 202.08 11.65
 -2 30 -12 94.97 9.94
 -1 -11 -31 -1.59 7.21
 -1 7 -1 243.02 8.21
 -1 37 -15 51.45 9.99
 0 -14 -20 0 3.88
 0 16 4 48.89 3.82
 1 19 7 139.89 5.6
 1 39 -5 15.72 8.1
 4 -16 0 3630.56 106.49
 5 -27 -23 12.6 3.58
 5 -25 -13 99.41 6.32
 6 -16 6 35.56 7.4
 6 -14 8 258.06 11.83
 6 4 18 265.41 11.78
 7 11 21 9.12 5.86
 8 -12 14 9.03 8.27
 9 -23 5 122.35 9.73
 9 -13 15 271.6 12.99
 10 -34 -18 -0.19 6.85
 11 -33 -9 4.22 8.14
 11 -23 9 0.09 9.2
 11 -17 15 55.42 10.1
 11 37 21 -1.59 4.62
 12 -28 4 -1.56 8.56
 12 12 28 14.31 10.34
 12 28 26 -1.53 8.02
 13 17 29 13.85 10.73
 14 -26 10 1.06 9.64
 14 12 30 9.95 11.74
 14 14 30 -2.5 11.51
 14 16 30 20.16 11.93
 14 38 24 -0.99 7
 15 -5 27 16.05 12.32
 18 -18 22 -1.96 12.6
 18 -12 26 -3.46 13.63
 18 -8 28 2 13.02
 18 4 32 4.44 14.82
 19 7 33 -5.22 15.97
 20 -6 30 -5.36 14.38
 20 0 32 6.12 15
 20 12 34 0.88 16.2
 21 -9 29 4.43 15.23
 -4 10 -30 258.1 14.98
 -4 10 -24 10.36 7.73
 -4 12 -22 39.72 8.5
 -4 14 -34 41.39 11.16
 -4 14 -22 453 18.42
 -4 16 -22 1.14 7.8
 -4 18 -32 -0.85 10.15
 -4 18 -24 -0.4 9.34
 -4 20 -28 31.68 10.18
 -4 20 -26 -1.1 9.88
 -3 -1 -31 0.05 8.03
 -3 11 -11 32.91 5.79
 -3 25 -15 149.09 11.04
 -3 29 -21 -1.97 9.64
 -2 22 -6 4.43 6.26
 -2 34 -18 5.33 9.24
 -1 -11 -23 167.99 8.22
 -1 35 -11 -1.23 8.34
 -1 39 -19 9.52 10.26
 0 34 -4 -1.27 7.29
 0 40 -12 36.61 10.08
 2 10 10 199.67 6.74
 3 3 11 21.65 3.97
 5 -7 11 62.47 7.04
 5 1 15 729.23 23.92
 5 43 5 4.78 6.49
 6 -22 -2 1 5.87
 7 -19 5 282.48 12.67
 7 -13 11 33.39 7.52
 7 17 21 -2.25 6.08
 8 -32 -24 10.47 5.66
 8 22 22 65.98 7.26
 9 -31 -11 3.96 6.99
 10 -32 -10 34.65 8.11
 10 32 22 12.18 5.59
 11 -35 -17 8.93 7.35
 11 -21 11 2.43 8.56
 12 -12 20 91.54 12.02
 13 -27 7 18.51 9.26
 13 -9 23 10.82 10.15
 13 -5 25 9.36 11.77
 13 13 29 0.11 10.28
 13 15 29 11.68 10.75
 14 -18 18 1.23 10.25
 14 28 28 2.11 9.71
 15 -9 25 12.23 12.01
 15 1 29 4.68 12.09
 17 3 31 6.14 14.09
 19 -11 27 6.27 13.98
 21 3 33 5.89 15.92
 22 -2 32 8.75 16.59
 -4 8 -28 107.82 10.92
 -4 8 -26 -1.55 9.24
 -4 10 -32 11.01 10.02
 -4 12 -34 3.33 10.1
 -4 16 -34 -3.09 10.95
 -4 18 -34 47.79 11.89
 -4 18 -22 352.71 16.23
 -4 20 -32 80.19 12.6
 -4 20 -30 -2.48 11.06
 -4 20 -24 64.1 10.09
 -3 -1 -23 73.78 7.77
 -3 1 -37 52.54 11.59
 -3 19 -11 -2.13 6.98
 -3 23 -13 115.62 9.71
 -3 25 -41 -0.35 11.94
 -3 27 -39 3.95 13.16
 -3 27 -17 53.66 9.7
 -3 29 -35 12.9 11.45
 -2 -6 -20 420.59 14.9
 -2 32 -14 18.58 8.7
 -2 36 -24 -1.75 10.22
 -1 -11 -33 11.23 7.78
 0 12 4 65.61 3.34
 0 36 -6 -0.31 7.67
 1 -17 -19 117.29 4.6
 2 42 -4 2.34 8.02
 3 -5 7 1636.44 48.86
 3 39 3 5.74 6.81
 3 41 1 1.64 7.11
 5 41 7 2.73 5.92
 5 45 3 3.58 7
 7 13 21 0 6.06
 7 15 21 -0.57 6.13
 10 -22 8 86.96 9.52
 10 -16 14 60.36 9.1
 11 -19 13 26.73 9.51
 11 27 25 12.76 7.82
 13 -15 19 1.43 10.09
 13 1 27 9.61 10.6
 14 -30 4 2.28 9.09
 14 -24 12 -1.91 10.08
 16 -18 20 -2.28 11.84
 16 -12 24 4.32 12.38
 16 -4 28 0.12 12.1
 17 -15 23 4.51 11.67
 18 6 32 -0.64 13.72
 19 -1 31 -3.41 14.61
 19 9 33 -10 15.22
 23 1 33 10.37 19.05
 -4 8 -32 210.96 13.93
 -4 8 -30 8.93 8.95
 -4 8 -24 122.9 10.31
 -4 10 -34 56.12 10.94
 -4 10 -22 206.21 11.76
 -4 14 -36 -1.88 11.15
 -4 14 -20 55.62 8.47
 -4 16 -36 4.74 11.91
 -4 16 -20 561.19 21.18
 -4 22 -30 71.56 12.49
 -4 22 -28 0.48 10.01
 -4 22 -26 8.35 10.55
 -3 -1 -33 15.67 9.87
 -3 29 -19 6.21 8.85
 -3 31 -31 -2.33 11.89
 -3 31 -29 4.76 10.42
 -3 31 -27 15.92 10.57
 -1 -3 -7 200.6 6.77
 -1 27 -3 76.74 7.4
 0 -10 -10 5754.79 165.84
 0 32 -2 3.79 7.01
 1 -13 -9 33.88 2.2
 1 41 -7 11.74 8.48
 2 34 4 20.94 6.14
 4 -10 6 467.72 16.12
 5 -19 -1 0.59 5.42
 5 19 17 110.7 5.78
 6 -28 -18 20.84 5.32
 6 -24 -6 7.34 5.65
 7 -29 -15 30.12 6.31
 7 -17 7 265.25 12.35
 7 -15 9 107.57 8.55
 7 -7 15 98.03 8.59
 8 -20 6 3.02 6.72
 8 -14 12 52.54 7.97
 8 0 20 208.56 11.96
 8 8 22 1.31 6.87
 9 -33 -21 -2.9 6.27
 9 -21 7 88.7 8.92
 9 -15 13 196.83 11.42
 9 5 23 61.77 8.64
 10 -20 10 216.77 12.76
 10 -18 12 165.74 11.45
 11 -27 3 16.8 9.02
 11 -11 19 29.8 9.97
 12 -30 0 -1.14 8.35
 12 -4 24 23.53 10.07
 12 2 26 4.44 9.89
 14 -22 14 -0.06 9.47
 14 -12 22 34.58 10.8
 15 -15 21 3.39 10.87
 15 27 29 -6.8 10.65
 16 -20 18 -4.42 11.3
 17 -3 29 12.94 13.03
 18 -2 30 -15.04 13.67
 19 11 33 -1.15 15.92
 21 -3 31 -12.07 15.91
 -4 12 -36 2.18 10.33
 -4 12 -20 259.57 12.95
 -4 18 -36 1.71 10.85
 -4 18 -20 54.9 8.27
 -4 20 -34 -3.5 11
 -4 20 -22 5.28 9.26
 -4 22 -32 1.55 10.31
 -4 22 -24 4.13 9.14
 -3 3 -15 1096.46 34.21
 -3 9 -11 24.86 5.36
 -3 29 -37 11.74 12.77
 -3 31 -33 -1.89 11.38
 -3 31 -23 16.16 9.78
 -2 6 -6 48.06 4.66
 -2 34 -16 -0.91 8.94
 -2 36 -22 26.47 10.54
 -1 23 -1 20.19 5.63
 -1 37 -13 17.34 9.06
 -1 39 -17 7.07 9.67
 0 18 4 -0.94 3.55
 0 38 -8 -0.28 8.35
 3 37 5 12.83 6.05
 3 43 -1 2.65 7.66
 4 -14 2 1529.41 46.14
 5 -3 13 527.96 18.33
 7 -27 -9 15.83 6.44
 7 -23 -1 19.58 6.53
 8 -18 8 3.84 6.95
 8 -16 10 1.12 7.46
 9 -19 9 49.38 7.92
 9 -17 11 10.71 7.9
 10 4 24 15.92 8.9
 11 3 25 23.11 9.79
 12 -8 22 8.36 10.35
 13 -25 9 1.1 8.94
 14 -4 26 0.12 11.69
 14 2 28 15.23 11.35
 15 33 27 8.73 9.37
 16 -24 14 1.94 10.16
 16 -8 26 -7.01 12.33
 16 26 30 5.49 11.7
 17 5 31 -5.6 12.92
 18 -14 24 7.04 12.1
 19 13 33 -2.23 15.76
 19 15 33 -7.1 15.15
 19 17 33 1.22 15.38
 20 2 32 -7.47 15.08
 21 5 33 -11.82 16.29
 22 -6 30 -2.82 15.73
 -4 6 -30 215.14 13.01
 -4 6 -28 3.74 8.45
 -4 8 -34 0.58 9.59
 -4 8 -22 6.67 7.8
 -4 10 -36 -1.8 9.9
 -4 10 -20 4.96 7.74
 -4 20 -36 -4.75 11.05
 -4 22 -34 12.09 11.3
 -3 -1 -35 70.36 10.84
 -3 -1 -21 3.82 5.83
 -3 21 -11 6.4 6.71
 -3 27 -41 5.37 12.32
 -3 27 -15 54.32 9.29
 -2 0 -10 181.86 7.6
 -2 14 -4 178.28 8.06
 -2 16 -4 -0.19 4.66
 -2 36 -20 -0.1 9.75
 4 -12 4 304.52 11.65
 4 -4 10 129.17 7.19
 5 11 17 206.15 9.12
 7 27 19 10.67 4.37
 8 -8 16 3.65 7.56
 9 -1 21 -0 8
 10 -34 -20 19.45 6.96
 10 -26 2 -3.18 7.73
 10 -10 18 5.15 7.28
 10 -2 22 35.52 9.03
 11 -35 -19 1.72 7.18
 11 -31 -5 30.92 8.45
 11 -29 -1 3.2 8.08
 12 -34 -10 15.99 8.22
 12 -26 6 5.75 8.71
 12 -14 18 18.79 10.67
 13 27 27 4.03 8.86
 14 -8 24 -1.69 10.28
 15 -27 9 -0.95 9.58
 15 3 29 -1.75 11.75
 16 4 30 1.05 13.2
 17 -17 21 2.48 11.19
 17 -11 25 10.57 12.48
 17 -7 27 2.04 12.1
 18 8 32 -4.02 13.86
 19 -13 25 0.6 12.15
 19 -5 29 -5.14 14.38
 20 -4 30 0.04 14.82
 22 0 32 4.15 16.75
 -4 6 -32 4.08 9.04
 -4 6 -26 -5.62 7.78
 -4 12 -38 5.49 9.6
 -4 14 -38 1.12 11.43
 -4 14 -18 109.69 9.24
 -4 16 -38 3.75 11.7
 -4 18 -38 10.86 11.23
 -4 22 -22 119.51 11.46
 -4 24 -32 44.38 12.25
 -4 24 -30 6.2 10.17
 -4 24 -28 22.97 11.28
 -4 24 -26 -3.09 9.72
 -3 1 -17 1381.23 42.39
 -3 25 -13 29.09 8.02
 -3 29 -39 -1.83 11.83
 -3 29 -17 58.66 9.61
 -3 31 -35 16.18 12.23
 -3 31 -21 -3.23 9.76
 -2 12 -4 3.57 4.18
 -2 24 -6 5.42 6.17
 -2 30 -10 5.29 7.71
 -1 -11 -21 5.21 4.74
 -1 33 -7 23.95 7.87
 0 26 2 157.95 7.97
 2 44 -6 1.61 8.22
 3 -1 9 13.6 4.45
 4 0 12 1043.15 32.21
 6 -8 12 105.68 8.16
 6 6 18 44.39 6.46
 6 24 18 37.3 4.45
 7 3 19 5.9 7.1
 8 -24 0 332.29 14.06
 8 -4 18 10.09 7.84
 9 -25 1 1.08 7.1
 11 -7 21 1.06 9.41
 13 -29 3 10.5 8.71
 13 -23 11 -3.33 9.46
 13 3 27 28.53 11.34
 13 33 25 1.81 7.47
 13 41 21 -1.48 5
 15 -17 19 2.7 10.09
 15 -3 27 16.78 12.23
 17 23 31 -2.71 5.02
 18 -10 26 9.15 12.19
 18 -6 28 -4.69 12.98
 18 10 32 7.17 14.82
 18 20 32 8.63 14.02
 19 1 31 -3.49 14.01
 20 -12 26 4.77 12.64
 20 -8 28 -3.68 13.45
 21 -7 29 4.86 15.12
 21 7 33 1.79 16.74
 -4 6 -24 3.28 7.7
 -4 8 -36 0.05 10.91
 -4 10 -38 9.95 11.4
 -4 12 -18 3.67 7.56
 -4 20 -38 -0.6 10.97
 -4 22 -36 -2.31 10.95
 -4 24 -34 -0.14 12.09
 -4 24 -24 47.25 9.96
 -2 18 -4 192.5 9.03
 -2 28 -8 2.61 7.04
 -2 32 -12 -0.45 7.86
 -1 31 -5 48.96 7.73
 -1 35 -9 -1.79 7.79
 -1 39 -15 19.51 10.11
 0 30 0 -0.82 6.17
 0 40 -10 -1 8.86
 1 43 -9 5.25 8.62
 3 -15 -3 429.91 14.18
 3 45 -3 5.57 8.02
 5 -9 9 420.09 15.28
 5 39 9 1.01 5.26
 8 -30 -14 7.51 6.22
 8 -28 -8 64.21 7.58
 8 10 22 137.75 9.58
 8 20 22 2.46 6.28
 9 -29 -7 33.95 7.54
 9 -5 19 100.56 9.89
 9 7 23 30.36 8.04
 9 23 23 10.09 6.65
 10 -30 -6 2.39 7.42
 10 -28 -2 33.89 8.23
 10 -6 20 104.95 10.11
 10 36 20 0.4 4.12
 11 -33 -11 -1.92 7.73
 13 -21 13 27.67 9.46
 13 -19 15 28.48 10.13
 13 -11 21 0.98 9.67
 13 -3 25 24.64 11.08
 14 -28 6 -1.5 9.04
 15 -11 23 1.94 10.51
 16 -14 22 20.9 10.8
 16 -2 28 -2.57 12.57
 17 -19 19 -0.72 11.04
 17 7 31 3.11 13.54
 18 -16 22 2.74 12.64
 18 0 30 22.74 13.62
 19 -9 27 2.41 13.77
 20 4 32 6.59 14.99
 21 -1 31 3.97 15.59
 23 -3 31 2.56 15.72
 -4 6 -34 76.92 11.04
 -4 8 -20 216.54 11.5
 -4 14 -40 8.39 11.54
 -4 16 -40 23.42 11.85
 -4 18 -40 10.36 12.59
 -3 -3 -29 25.64 7.55
 -3 -3 -27 78.5 8.07
 -3 15 -9 48.66 6.27
 -3 23 -11 44.35 7.71
 -3 31 -19 11.04 9.18
 -3 33 -31 -0.17 10.48
 -3 33 -29 1.61 10.33
 -3 33 -27 11.15 10.97
 -2 -8 -28 0.11 6.21
 -2 2 -8 364.5 12.3
 -2 34 -14 -1.19 9.04
 -2 36 -18 10.42 9.88
 1 -1 3 553.14 16.47
 3 31 9 9.31 4.29
 5 13 17 136.8 7.24
 5 17 17 42.11 4.83
 9 -33 -23 8.51 6.07
 11 -25 5 59.41 9.25
 12 -24 8 38.38 10.29
 12 -16 16 7.58 9.6
 12 4 26 3.45 9.57
 12 26 26 -1.4 8.25
 13 -31 -1 3.83 9.07
 13 -7 23 0.7 10.33
 14 -14 20 38.24 11.08
 14 4 28 5.13 10.83
 14 26 28 -0.48 9.89
 15 -25 11 3.09 10.31
 15 -19 17 18.11 10.02
 15 -7 25 13.76 11.85
 16 6 30 6.47 13.17
 16 24 30 -0.43 11.57
 17 -21 17 5.52 10.96
 18 12 32 -0.99 13.62
 18 14 32 3.31 13.76
 18 16 32 10.13 13.88
 18 18 32 0 14.03
 21 9 33 -5.85 16.26
 22 2 32 0.93 15.52
 -4 4 -30 18.35 8.43
 -4 4 -28 25.75 7.97
 -4 6 -36 0.36 9.76
 -4 6 -22 421.35 16.69
 -4 8 -38 -4.09 10.84
 -4 10 -18 99.99 8.71
 -4 20 -40 24.29 13.2
 -4 20 -18 21.52 7.54
 -4 22 -38 -1.86 11.53
 -4 24 -36 2.51 11.17
 -4 26 -32 7.5 10.55
 -4 26 -30 34.5 11.49
 -4 26 -28 2.66 11.02
 -4 26 -26 2.29 9.65
 -3 -3 -31 4.65 7.79
 -3 7 -11 10.31 4.8
 -3 13 -9 84.24 6.8
 -3 17 -9 67.78 8.33
 -3 33 -23 9.47 10.01
 -2 -8 -26 4.35 6.14
 -2 20 -4 30.76 5.86
 -1 -9 -15 392.18 12.66
 -1 -1 -5 984.55 28.94
 -1 37 -11 -4.04 8.84
 1 3 5 833.43 24.45
 4 42 4 1.45 6.49
 4 44 2 0.52 6.92
 5 -23 -9 16.15 4.69
 5 -17 1 49.94 5.8
 5 15 17 74.24 5.7
 6 38 12 8.85 4.17
 8 12 22 2.27 6.68
 9 -31 -13 14 6.86
 9 -27 -3 46.88 7.87
 9 35 19 0.68 3.37
 10 -32 -12 3.39 7.6
 10 6 24 48.6 9.52
 11 5 25 85.66 10.69
 12 -2 24 -1.44 10.1
 14 -2 26 -1.82 10.61
 15 -23 13 -1.32 10.39
 15 -21 15 8.01 8.95
 15 25 29 -5.97 10.8
 17 -13 23 -1.53 11.16
 17 9 31 -8.04 13.46
 17 21 31 -6.51 8.86
 19 -15 23 9.39 11.96
 19 3 31 -9.56 15.55
 20 -2 30 14.21 14.02
 20 6 32 6.64 15.31
 22 -4 30 -8.01 15.92
 -4 4 -32 205.04 13.76
 -4 4 -26 -1.79 7.78
 -4 26 -34 20.65 11.21
 -4 26 -24 3.51 9.25
 -3 -3 -33 23.37 9.11
 -3 -3 -25 108.44 8.54
 -3 -1 -19 237.13 10.47
 -3 19 -9 23.27 6.41
 -3 27 -13 91.2 9.39
 -3 29 -15 67.18 9.45
 -2 -6 -18 10.62 4.62
 0 20 4 105.09 5.62
 1 37 -1 3.23 6.74
 1 39 -3 11.45 7.38
 3 -7 5 1970.01 58.35
 4 34 10 38.79 4.78
 6 -26 -12 182.58 8.8
 6 -4 14 276.97 12.03
 7 -9 13 119.89 9.37
 8 2 20 58.15 8.02
 8 18 22 75.41 7.8
 10 -34 -22 1.24 6.33
 10 -24 4 -0.5 7.72
 10 -12 16 0.29 7.23
 11 -35 -21 0.75 6.84
 11 25 25 8.5 8
 12 -32 -6 0.19 8.16
 12 -28 2 1.17 9.17
 12 -22 10 57.9 10.05
 12 -18 14 6.47 9.05
 12 -10 20 4.1 9.28
 13 5 27 30.5 10.68
 14 -30 2 -1.58 9.25
 14 -26 8 14.67 9.59
 16 -16 20 10.3 10.43
 16 -10 24 1.15 12.14
 16 -6 26 -3.27 11.85
 16 8 30 -7.28 13.1
 17 11 31 7.81 13.24
 18 -18 20 1.91 11.4
 19 -3 29 14.08 13.89
 20 -14 24 11.51 12.27
 22 -8 28 11.07 15.06
 23 -1 31 1.9 15.46
 -4 4 -34 0.85 9.29
 -4 16 -16 4.9 7.06
 -4 22 -40 -1.1 11.73
 -4 22 -18 150.23 10.85
 -4 24 -38 4.54 12.23
 -4 24 -20 95.72 10.11
 -4 26 -36 4.82 11.82
 -3 11 -9 95.66 6.85
 -3 31 -17 41.71 9.17
 -3 33 -21 5.21 9.26
 -2 -8 -34 77.12 9.63
 -2 -8 -24 38.04 6.34
 -2 10 -4 50.07 4.71
 -2 26 -6 2.7 6.22
 -2 36 -16 1.72 8.85
 -1 25 -1 15.24 5.63
 -1 29 -3 138.06 8.86
 0 36 -4 17.89 7.37
 0 42 -12 0.01 9.25
 1 21 7 165.62 6.47
 3 -21 -15 245.16 8.27
 4 -24 -18 -0.09 3.5
 4 40 6 -0.54 5.98
 4 46 0 1.15 7.18
 5 -27 -25 14.16 2.79
 5 -11 7 336.63 12.87
 7 -21 1 15.57 6.28
 8 -10 14 347.11 15.01
 8 14 22 181.15 10.27
 9 -11 15 68.19 8.67
 9 9 23 21.46 7.91
 11 -23 7 61.21 9.65
 11 -15 15 137.69 11.02
 11 -1 23 13.21 9.32
 12 -34 -12 -0.66 7.83
 12 -20 12 36.53 9.78
 12 -6 22 80.72 10.78
 13 -27 5 4.02 9.02
 13 -13 19 12.52 10.02
 13 37 23 -2.59 6.57
 14 -16 18 12.32 10.39
 14 -10 22 3.84 9.92
 14 6 28 9.71 10.74
 15 -1 27 11.71 11.71
 16 22 30 9 11.72
 17 -9 25 13.76 11.86
 17 -5 27 7.17 12.62
 17 19 31 7.9 14.73
 18 -12 24 -6.05 11.96
 18 -4 28 -4.66 13.24
 18 2 30 2.69 13.46
 21 -5 29 -1.49 14.63
 21 1 31 -0.82 15.92
 22 4 32 0.41 15.78
 -4 4 -24 131.25 9.6
 -4 6 -38 14.28 10.58
 -4 6 -20 0.31 6.78
 -4 18 -16 9.21 7.71
 -4 28 -32 43.62 11.28
 -4 28 -30 -0.52 10.14
 -4 28 -28 8.28 9.88
 -4 28 -26 3.55 10.34
 -3 -3 -35 33.73 10.73
 -3 -3 -23 83.12 7.71
 -3 25 -11 6.98 7.04
 -2 -4 -14 343 11.86
 -2 38 -20 18.8 10.65
 -1 39 -13 20.67 9.14
 0 38 -6 0.81 7.69
 2 32 6 1.1 5.13
 2 40 0 -0.48 6.96
 2 42 -2 -1.21 7.35
 3 35 7 11.62 5.22
 4 -18 -4 16.21 4.65
 4 30 12 0.23 2.77
 5 -15 3 441.6 15.59
 6 -10 10 0.9 5.77
 6 8 18 225.79 10.39
 7 -29 -17 29.74 5.73
 8 -22 2 201.97 10.59
 8 48 8 -0.04 5.74
 9 -23 3 19.09 7.2
 9 1 21 5.37 7.51
 9 21 23 18.34 7.08
 10 0 22 329.07 15.54
 10 8 24 0.12 8.26
 11 -9 19 15.12 8.02
 12 -30 -2 16.45 8.2
 12 6 26 1.12 9.51
 12 32 24 3.08 7.01
 13 -1 25 18.49 10.25
 13 25 27 0.73 9.07
 14 -6 24 16.71 11.18
 14 32 26 -1 8.83
 15 -13 21 -1.51 10.99
 16 0 28 -3.23 12.03
 16 10 30 15.32 12.03
 17 13 31 -5.58 12.75
 17 15 31 -1.3 12.81
 17 17 31 -1.86 12.89
 18 -20 18 -0 9.8
 18 -8 26 4 11.98
 19 -17 21 -8.2 11.65
 19 -11 25 -0.93 11.97
 19 -7 27 9.63 13.37
 19 5 31 -4.7 14.39
 20 -10 26 3.54 12.63
 20 -6 28 -3.38 14.03
 20 8 32 -1.34 16.09
 21 -9 27 -6.48 15.12
 -4 4 -36 5.16 10.58
 -4 8 -18 6.18 7.02
 -4 20 -16 4.5 7
 -4 22 -42 5.69 11.8
 -4 24 -40 6.81 11.6
 -4 26 -38 5.49 11.46
 -4 28 -34 -2.63 10.66
 -4 28 -24 21.84 9.73
 -3 21 -9 74.66 7.93
 -3 35 -25 21.36 10.45
 -2 22 -4 45.92 6.33
 -2 32 -10 85.11 9.22
 -2 34 -12 41.99 9.1
 -1 15 1 42.33 4.18
 -1 17 1 59.8 5.45
 0 34 -2 99.93 8.56
 0 40 -8 20.97 8.55
 1 35 1 -1.15 6.19
 2 -14 -6 5.9 3.03
 2 38 2 3.18 6.4
 5 -13 5 787.32 25.38
 6 -28 -20 0.31 4.64
 7 -1 17 211.39 10.99
 7 5 19 140.92 9.18
 9 11 23 37.6 7.95
 10 -14 14 4.06 8.29
 11 -31 -7 5.74 7.98
 11 -27 1 5.26 8.01
 11 -21 9 27.31 8.76
 11 -17 13 46.51 8.96
 11 -5 21 1.55 8.84
 11 7 25 28.98 9.96
 13 7 27 26.27 11.57
 14 -24 10 32.24 9.62
 14 24 28 -2.27 10
 15 23 29 6.88 10.54
 16 -18 18 4.62 11.27
 17 -15 21 4.9 10.93
 20 0 30 4.71 14.64
 22 -2 30 9.05 15.82
 -4 2 -30 90.31 9.62
 -4 4 -22 -0.62 6.98
 -4 24 -18 -5.68 9.15
 -4 26 -20 1.75 8.73
 -4 28 -36 4.08 11.09
 -3 1 -15 1205.32 37.06
 -3 33 -19 9.17 9.22
 -2 30 -8 73.3 8.42
 3 -13 -1 220.79 8.46
 3 5 11 80.9 4.61
 4 -22 -12 6.31 4.06
 5 -25 -15 128.2 6.61
 5 -5 11 39.71 6.2
 6 -18 2 25.43 5.92
 7 -5 15 526.41 19.23
 8 46 10 2.49 5.09
 10 -22 6 0.52 7.36
 10 -8 18 70.18 8.82
 11 -35 -23 -1.26 6.8
 11 -33 -13 3.24 7.19
 11 -19 11 1.64 8.47
 12 24 26 0.87 8.58
 14 -22 12 29.46 10.08
 14 -20 14 7.19 9.15
 14 8 28 5.88 11.06
 15 -9 23 6.93 10.39
 15 -5 25 18.09 11.77
 15 9 29 1.26 11.34
 16 -24 12 15.44 10.56
 16 -22 14 0.17 10.55
 16 -20 16 -4.5 9.81
 16 -12 22 -3.52 11.45
 16 12 30 2.4 11.94
 16 20 30 -1.39 12.01
 18 4 30 7.61 13.96
 20 10 32 -1.23 13.97
 21 3 31 8.82 14.63
 22 6 32 5.15 15.91
 23 -5 29 -5.71 15.48
 23 1 31 1.91 16.16
 -4 2 -32 9.67 9.38
 -4 2 -28 -0.26 7.51
 -4 22 -16 3.28 7.63
 -4 24 -42 -3.55 11.94
 -4 26 -40 5.89 11.55
 -4 30 -30 18.46 11.29
 -4 30 -28 -0.62 10
 -3 9 -9 246.07 10.27
 -3 29 -13 25.79 8.83
 -3 35 -23 2.85 9.79
 -2 -8 -22 265.55 10.92
 -2 36 -14 16.32 8.85
 -2 38 -18 1.06 9.25
 -1 13 1 151.62 6.21
 -1 33 -5 42.54 7.77
 -1 35 -7 21.57 7.78
 -1 37 -9 9.1 7.99
 2 -4 4 1162.25 34.59
 2 28 8 3.37 3.97
 2 44 -4 -0.43 7.82
 4 -6 8 38.04 5.31
 6 -22 -4 44.68 6.08
 7 -27 -11 3.21 5.81
 7 -11 11 15.2 7.56
 8 -12 12 578.36 21.07
 8 -2 18 112.38 9.49
 9 -21 5 27 7.17
 9 -13 13 16.11 6.82
 9 19 23 14.59 7.13
 10 -26 0 74.48 8.76
 10 -4 20 34.69 8.47
 10 22 24 13.1 7.57
 11 -29 -3 27.97 7.93
 11 23 25 7.13 8.55
 12 -26 4 0.91 8.04
 12 -12 18 1.09 8.85
 12 0 24 45.44 11.26
 12 8 26 5.5 9.46
 13 -29 1 0.68 8.34
 13 -25 7 23.05 8.93
 13 -15 17 16.96 8.93
 13 -9 21 -0.47 9.58
 13 -5 23 15.03 10.49
 14 0 26 -3.05 10.4
 15 -27 7 3.53 9.35
 15 -15 19 12.81 9.88
 15 21 29 11.53 11.1
 15 31 27 -0.17 9.45
 16 -4 26 -5.14 11.92
 16 14 30 -0.55 11.92
 16 16 30 1.94 11.94
 16 18 30 9.3 12.37
 16 30 28 -2.23 10.71
 17 3 29 4.91 12.57
 18 -14 22 0.76 11.17
 19 -1 29 1.99 13.78
 19 7 31 8.27 15.08
 20 12 32 11.24 15.15
 21 -3 29 -2.65 14.69
 24 -2 30 6.81 15.93
 -4 2 -34 48.35 9.94
 -4 2 -26 0.75 7.01
 -4 28 -38 0.31 11.74
 -4 30 -34 5.49 11.25
 -4 30 -32 1.16 11.05
 -4 30 -26 -4.33 9.64
 -3 -3 -21 -1.6 5.54
 -3 5 -11 72.45 5.54
 -3 23 -9 26.5 6.77
 -3 31 -15 34.62 8.59
 -2 4 -6 129.83 6.12
 -1 -11 -19 87.3 5.28
 -1 19 1 92.67 5.9
 0 -14 -18 423.57 13.29
 0 10 4 6.86 2.05
 0 28 2 -3.14 5.15
 0 42 -10 32.27 9.13
 2 12 10 1034.7 30.26
 3 -9 3 477.81 15.65
 5 -1 13 121.33 7.55
 6 -24 -8 -1.55 5.17
 6 -12 8 0.63 5.84
 7 -19 3 46.76 6.83
 8 -30 -16 2.65 5.97
 8 -20 4 37.5 7.42
 8 4 20 391.63 16.15
 8 28 20 17.17 5.16
 9 -3 19 86.4 9.1
 9 13 23 5.03 7.43
 9 47 11 -0.8 4.59
 10 -32 -14 8.1 7.14
 10 -30 -8 28.78 7.6
 10 -20 8 11.54 7.74
 10 -18 10 -1.21 7.16
 10 -16 12 6.93 7.68
 10 10 24 6.14 8.59
 11 9 25 39.68 9.73
 13 -31 -3 2.9 8.4
 13 9 27 16.61 10.31
 13 23 27 0.73 9.02
 14 -28 4 -6.02 9.18
 14 -12 20 -1.18 9.59
 14 22 28 3.73 9.94
 15 1 27 23.61 11.25
 15 11 29 8.81 11.44
 16 -8 24 8.68 11.85
 16 2 28 1.39 12.7
 17 -17 19 6.77 10.48
 17 -3 27 12.34 12.01
 19 -13 23 4.68 11.59
 20 14 32 4.46 14.69
 22 -6 28 -0.12 14.7
 22 8 32 4.74 16.31
 -5 15 -31 2.39 9.22
 -5 15 -29 31.89 9.63
 -5 17 -31 4.78 9.64
 -5 17 -29 17.36 9.42
 -4 6 -18 239.85 11.18
 -4 14 -14 41.25 7.01
 -4 16 -14 -1.23 6.91
 -4 18 -14 44.56 7.51
 -4 26 -42 22.12 12.47
 -4 26 -18 56.53 10.18
 -4 30 -36 -0.25 11.43
 -3 -1 -17 1389.35 42.41
 -3 27 -11 2.35 7.31
 -3 33 -17 44.96 9.84
 -3 35 -21 7.3 9.47
 -2 28 -6 40.83 7.24
 -1 39 -11 -4.64 8.29
 0 -16 -30 0.44 5.9
 0 22 4 -0 4.26
 0 32 0 345.98 13.92
 3 -11 1 1.73 3.58
 3 43 1 2.52 6.76
 4 -20 -8 148.07 7.09
 6 -16 4 -1.26 5.57
 6 -14 6 10.08 5.92
 6 46 6 2.92 6.02
 8 -28 -10 2.74 6.22
 9 -31 -15 10.27 6.58
 9 -29 -9 4.32 6.57
 9 -25 -1 2.17 6.78
 9 -15 11 7.26 7.31
 9 15 23 4.64 4.66
 11 1 23 14.79 9.34
 11 31 23 -0.52 6.52
 13 -23 9 1.94 9.21
 13 -17 15 29.3 9.32
 15 13 29 3.78 11.5
 15 19 29 2.77 11.05
 17 -11 23 6.46 11.91
 18 6 30 7.51 12.42
 19 9 31 -6.38 15.04
 20 -12 24 0.68 11.73
 20 -4 28 6.32 13.95
 20 2 30 -5.05 14.43
 21 -11 25 1.9 14.31
 21 -7 27 9.92 13.49
 21 5 31 0 14.86
 22 0 30 10.81 15.59
 23 3 31 -1.98 15.32
 -5 13 -33 8.67 9.61
 -5 13 -31 0.81 9.64
 -5 13 -29 61.74 10.42
 -5 13 -27 126.22 10.79
 -5 15 -33 5.2 10.67
 -5 15 -27 87.65 11.06
 -5 17 -35 16.7 11.57
 -5 17 -33 8.95 10.85
 -5 17 -27 70.75 10.79
 -5 19 -33 6.93 9.97
 -5 19 -31 1.62 10.51
 -5 19 -29 29.43 10.72
 -5 19 -27 55.28 10
 -4 2 -36 3.5 9.75
 -4 2 -24 -0.34 6.85
 -4 4 -20 697.09 23.72
 -4 8 -16 4.92 6.05
 -4 20 -14 3.15 6.87
 -4 24 -16 0.66 8.12
 -4 28 -40 17.01 12.41
 -4 28 -20 89.57 10.22
 -3 -5 -31 2.84 7.84
 -3 -5 -29 110.11 8.92
 -2 8 -4 65.15 5.21
 -2 24 -4 -0.37 5.83
 -2 38 -16 -1.38 9.01
 -1 -13 -31 1.74 6.6
 -1 -13 -29 44.63 6.61
 -1 -7 -11 36.3 3.02
 -1 27 -1 7.97 5.68
 0 -16 -28 18.24 5.43
 2 36 4 -0.71 5.65
 3 41 3 6.76 6.56
 3 45 -1 0 7.27
 4 2 12 -0.14 4.47
 6 10 18 14.55 4.5
 6 22 18 1.05 4.37
 7 -23 -3 116.34 7.87
 7 -13 9 63.06 7.61
 8 -24 -2 7.6 6.35
 8 -14 10 892.93 29.74
 9 -19 7 15.61 7.02
 9 -17 9 33.09 7.59
 9 3 21 5.39 7.06
 10 2 22 36.8 8.79
 10 12 24 -1.33 7.94
 10 20 24 1.69 7.28
 11 -25 3 18.71 8.17
 12 -34 -14 3.22 7.4
 12 -32 -8 9.07 7.98
 12 -8 20 104.59 10.72
 12 -4 22 13.81 9.67
 12 10 26 -1.44 9.11
 12 22 26 -0.22 8.97
 13 -21 11 2.25 8.98
 13 -19 13 11.05 9.41
 13 1 25 16.15 9.87
 14 -4 24 -1.54 9.82
 14 12 28 5.96 10.3
 15 -25 9 2.39 9.26
 15 -17 17 15.14 9.45
 15 15 29 -5.89 11.17
 15 17 29 -1.04 11.08
 17 -19 17 6.59 10.95
 17 -7 25 2.61 11.97
 18 -16 20 2.92 10.95
 18 -10 24 18.46 11.45
 18 -6 26 2.47 11.65
 19 -9 25 3.98 11.85
 20 -8 26 2.93 12.3
 23 -3 29 4.6 14.71
 -5 11 -33 15 9.82
 -5 11 -31 -1.58 9.19
 -5 11 -29 63.16 9.77
 -5 13 -35 31.79 10.29
 -5 15 -35 21.61 12.05
 -5 15 -25 139.18 10.99
 -5 17 -25 92.51 10.07
 -5 19 -35 15.74 10.58
 -5 19 -25 88.15 11
 -5 21 -33 4.43 10.03
 -5 21 -31 0.98 9.65
 -5 21 -29 10.57 9.59
 -5 21 -27 58.51 10.66
 -4 12 -14 2.65 6.37
 -4 30 -22 43.41 10.1
 -4 32 -32 15.34 11.26
 -4 32 -30 3.77 11.01
 -3 -5 -33 12.85 8.47
 -3 -5 -27 75.61 7.81
 -3 35 -19 13.87 9.06
 -1 31 -3 57.6 7.43
 1 29 5 117.6 6.73
 1 33 3 29.88 6.08
 4 38 8 -0.99 5.12
 6 44 8 4.06 5.27
 7 -25 -7 59.49 6.68
 7 -17 5 111.34 8.1
 7 -15 7 85.49 7.92
 7 7 19 68.84 7.39
 8 -18 6 25.28 6.83
 8 -16 8 367.25 15
 10 30 22 2.57 6.09
 11 11 25 33.59 9.15
 12 -28 0 30.92 8.49
 12 -24 6 4.68 8.56
 13 11 27 28 10.42
 13 21 27 8.35 9.48
 13 31 25 -0.05 7.93
 14 -30 0 16.63 8.89
 14 -8 22 67.42 11.93
 14 2 26 -0 10.06
 14 20 28 0.02 10.06
 15 -23 11 0.2 9.81
 15 -11 21 1.41 10.97
 16 -14 20 -3.31 11.02
 17 -23 13 7.84 9.42
 17 -21 15 6.53 10.92
 17 5 29 7.51 12.96
 19 1 29 1.23 13.92
 19 11 31 -4.53 14.11
 24 0 30 8.8 15.13
 -5 11 -35 18.83 10.31
 -5 11 -27 272.1 14.09
 -5 13 -25 286.06 14.73
 -5 15 -37 37.31 11.18
 -5 17 -37 13.73 10.78
 -5 19 -37 7.69 10.76
 -5 21 -35 2.01 10.56
 -5 23 -31 1.43 10.41
 -5 23 -29 19.86 10.93
 -4 22 -14 97.82 8.79
 -4 32 -28 5.62 10.6
 -4 32 -26 -4.72 10.38
 -3 -5 -35 76.12 9.84
 -3 15 -7 319.14 12.31
 -3 17 -7 82.61 6.85
 -3 25 -9 66.21 7.89
 -3 37 -23 3.91 9.62
 -2 32 -8 -2.02 7.2
 -2 34 -10 1.56 7.73
 -1 -13 -27 78.07 6.65
 -1 5 -1 177.11 5.97
 -1 21 1 34.75 5.04
 -1 41 -13 6.44 8.74
 5 -19 -3 308.27 11.76
 6 -6 12 1176.92 36.96
 8 -26 -6 5.64 6.23
 10 14 24 42.45 8.49
 10 18 24 36.85 8.03
 12 12 26 1.62 9.08
 13 -11 19 7.91 9.23
 14 -26 6 1.38 9.49
 14 -14 18 3.24 9.07
 14 14 28 -0.07 10.37
 14 16 28 1.93 10.41
 14 18 28 11.66 10.74
 14 36 24 1.23 7.6
 15 -21 13 3.56 9.67
 15 -3 25 10.74 10.42
 15 3 27 22 11.78
 17 27 29 -1.42 3.08
 18 8 30 12.51 13.32
 19 -15 21 0.18 10.96
 19 13 31 7.08 13.89
 19 19 31 4.09 14.04
 20 4 30 5.51 13.86
 21 -1 29 10.15 14.24
 21 7 31 10.18 15.66
 22 -4 28 2.01 14.45
 23 5 31 -1.33 15.4
 -5 9 -31 0.28 8.93
 -5 9 -29 100.35 10.83
 -5 11 -25 143.95 10.52
 -5 13 -37 17.32 10.87
 -5 15 -23 102.7 9.43
 -5 17 -23 54.55 9.61
 -5 19 -23 44.14 8.96
 -5 21 -37 49.31 11.72
 -5 21 -25 46.09 10.53
 -5 23 -35 35.37 12.4
 -5 23 -33 -1.31 10.97
 -5 23 -27 36.57 9.8
 -4 0 -32 86.95 10.17
 -4 0 -30 0.45 8.06
 -4 0 -28 28.92 8.05
 -4 2 -22 465.89 17.45
 -4 26 -16 1.99 9.62
 -4 28 -18 -0.24 8.73
 -3 -5 -25 108.44 8.33
 -3 19 -7 200.44 10.06
 -3 29 -11 1.33 7.76
 -3 31 -13 23.15 8.18
 -3 33 -15 48.88 9.14
 -2 -6 -16 45.07 4.54
 -2 36 -12 0.91 7.87
 0 -16 -26 1.55 4.6
 4 -16 -2 13.81 4.5
 4 -2 10 1492.01 44.88
 5 45 5 4.75 6
 5 47 3 2 6.5
 11 -7 19 54.87 9.06
 11 -3 21 1.74 8.12
 11 13 25 14.6 8.71
 11 19 25 13.42 8.26
 12 -22 8 0.49 8.37
 12 -16 14 3.29 8.38
 12 2 24 3.13 9.22
 12 20 26 1.66 9.11
 12 36 22 -1.58 6.01
 13 -27 3 8.76 8.67
 13 19 27 16.18 9.79
 15 -7 23 9.73 10.34
 16 -2 26 4.17 11.9
 17 -13 21 -0.15 10.4
 17 -1 27 11.42 11.73
 18 -18 18 -0.81 11.68
 19 15 31 5.79 14.04
 19 17 31 -2.53 13.91
 20 -14 22 2.57 12.21
 22 -8 26 -5.35 14.86
 22 2 30 -6.47 14.92
 -5 9 -35 42.64 10.47
 -5 9 -33 18.36 9.67
 -5 9 -27 183.59 11.73
 -5 11 -37 56.23 11.73
 -5 13 -39 15.45 11.65
 -5 13 -23 52.88 8.69
 -5 15 -39 -2.98 11.41
 -5 17 -39 0.71 11.85
 -5 19 -39 22.08 11.39
 -5 21 -23 24.63 9.52
 -5 23 -25 51.68 10.35
 -5 25 -31 1.24 10.97
 -4 0 -34 2.21 8.92
 -4 30 -20 -4.26 8.73
 -3 7 -9 450.98 15.36
 -3 13 -7 179.8 8.63
 -2 -8 -20 24.79 5.01
 -2 38 -14 -4.07 9.01
 -1 11 1 12.77 3.21
 1 39 -1 -0.67 6.75
 1 41 -3 6.77 7.36
 3 -3 7 191.81 7.78
 3 39 5 13.44 5.89
 6 -2 14 28.92 5.94
 6 12 18 136.11 7.89
 7 -29 -19 4.25 5.16
 7 -7 13 201.47 10.3
 7 1 17 216.5 10.7
 7 25 19 9.66 4.76
 9 -9 15 428.94 17.2
 10 -24 2 99.91 9.32
 11 -33 -15 6.71 7.24
 11 -31 -9 6.1 7.48
 11 -13 15 33.46 8.33
 11 15 25 77.45 9.59
 11 17 25 54.77 7.31
 12 -18 12 -0.22 8.75
 12 14 26 -0.4 9.02
 12 16 26 4.86 9.05
 13 -3 23 8.04 9.58
 13 17 27 26.08 10.07
 14 30 26 -2.47 8.77
 15 29 27 -3.05 9.81
 16 -16 18 -1.83 10.48
 16 -10 22 6.46 10.34
 16 28 28 -0.5 10.87
 17 7 29 5.06 12.29
 18 -20 16 2.67 10.29
 18 -12 22 12.82 12.25
 18 10 30 0.56 13.07
 20 -2 28 3.58 13.05
 21 -5 27 -2.69 13.67
 21 9 31 -6.38 15
 23 -1 29 3.87 15.41
 24 2 30 3.08 15.54
 -5 11 -23 14.96 8.22
 -5 17 -21 1.79 7.89
 -5 21 -39 1.52 11.23
 -5 23 -37 27.84 12.26
 -5 25 -35 18.56 14.04
 -5 25 -33 5.5 11.15
 -5 25 -29 0.89 10.17
 -5 25 -27 27.19 10.75
 -4 0 -36 -2.17 9.45
 -4 0 -26 -0.65 6.63
 -4 4 -18 16.93 5.88
 -4 24 -14 -3.41 7.39
 -3 -3 -19 198.56 9.17
 -3 21 -7 90.39 7.48
 -3 35 -17 9.56 9.23
 -3 37 -21 0.31 9.47
 -2 -10 -32 198.67 11.23
 -2 -10 -30 8.11 6.7
 -2 26 -4 27.7 6.31
 -2 30 -6 7.16 7.59
 -1 37 -7 12.09 7.68
 0 42 -8 -0.14 7.87
 1 -19 -29 11.76 5.08
 1 43 -5 9.43 7.85
 4 -8 6 26.81 4.69
 4 10 14 195.07 7.72
 5 -7 9 437.42 15.39
 5 33 13 4.76 1.64
 5 37 11 -1.54 3.73
 6 -26 -14 0.31 4.94
 8 -8 14 39.45 7.92
 8 6 20 3.97 6.68
 8 44 12 17.79 1.94
 10 -6 18 5.36 8.33
 10 -2 20 265.69 13.81
 11 -27 -1 8.76 7.54
 11 -23 5 12.67 7.86
 11 3 23 17.2 8.7
 12 -20 10 -0.6 8.36
 12 40 20 5.41 4.56
 13 -7 21 0.7 9.62
 13 3 25 31.18 10.74
 14 -24 8 -4.33 9.11
 16 -6 24 -4.8 10.77
 18 22 30 4.31 11.75
 19 -17 19 -1.7 11.83
 19 -11 23 -0 11.33
 19 3 29 1.74 12.7
 20 -10 24 -2.37 12.41
 20 6 30 1.23 13.96
 -5 7 -33 19.2 9.72
 -5 7 -31 -1.29 9.03
 -5 7 -29 51.62 8.87
 -5 9 -37 31.04 10.86
 -5 9 -25 82.08 9.48
 -5 11 -39 14.36 11.07
 -5 15 -21 -3.73 7.88
 -5 19 -41 8.43 11.36
 -5 19 -21 0.09 6.6
 -5 23 -39 10.6 11.15
 -5 23 -23 9.09 8.86
 -5 25 -37 12.24 12.29
 -4 6 -16 15.2 5.93
 -4 16 -12 158.95 9.22
 -4 18 -12 3.52 6.71
 -4 32 -22 1.33 9.23
 -4 34 -28 -0.55 9.95
 -3 27 -9 23.78 7.12
 -2 -10 -28 66.44 7.07
 -2 16 -2 1214.61 36.87
 -2 18 -2 65.06 5.65
 -1 -13 -25 51.79 5.55
 -1 23 1 31.34 5.18
 -1 35 -5 28.8 7.54
 -1 39 -9 0.04 7.82
 0 24 4 97.57 6.02
 3 1 9 15.7 3.98
 6 -28 -22 49.88 4.58
 6 -20 -2 379.67 14.09
 6 20 18 103.19 6.24
 7 -3 15 263.07 11.79
 7 9 19 69.32 7.19
 8 0 18 0.64 6.82
 9 -23 1 11.01 6.79
 9 -1 19 23.16 7.61
 9 5 21 1 7.01
 10 -32 -16 -1.23 6.63
 10 4 22 116.1 10.15
 10 48 12 38 2.48
 12 -10 18 54.53 9.46
 12 30 24 -2.95 7.3
 13 -29 -1 2.44 8.18
 13 -13 17 17.72 10.05
 14 -18 14 5.08 9.72
 14 -10 20 43.07 10.66
 14 -2 24 17.46 10.64
 14 4 26 -3.28 9.87
 15 -27 5 7.16 9.12
 15 -13 19 1.66 9.42
 15 5 27 16.67 11.34
 15 35 25 -3.72 8.73
 16 -24 10 -0.67 9.38
 16 -18 16 0.53 10.46
 17 -15 19 4.99 10.62
 17 -9 23 4.14 11.77
 17 -5 25 14.02 11.91
 17 25 29 0.21 2.57
 18 -8 24 0.9 12.06
 18 -4 26 1.16 12.51
 18 12 30 9.74 12.96
 19 -7 25 2.82 12.28
 21 1 29 3.43 14
 21 11 31 -10.15 15.17
 22 4 30 3.78 16.25
 -5 7 -35 41.33 10.81
 -5 7 -27 66.48 8.8
 -5 13 -21 1.02 7.47
 -5 21 -41 5.86 11.22
 -5 21 -21 -0.23 8.29
 -5 25 -25 34.25 10.06
 -5 27 -33 1.72 10.26
 -5 27 -31 -1.49 10.11
 -5 27 -29 1.35 9.77
 -4 0 -24 129.9 9.13
 -4 2 -20 2.15 5.88
 -4 14 -12 4.56 5.86
 -4 20 -12 169.34 9.95
 -4 28 -16 0.69 9.03
 -4 30 -18 46.74 9.91
 -3 -5 -23 51.64 6.65
 -3 1 -13 263.18 10.38
 -3 11 -7 989 30.71
 -3 37 -19 1.94 9.08
 -2 40 -16 1.08 8.97
 -1 29 -1 8 5.81
 1 37 1 6.61 6.17
 2 0 6 872.44 26.18
 3 -19 -11 -2.16 3.64
 5 43 7 2.07 5.35
 6 14 18 -0 4.85
 8 -30 -18 11.23 5.68
 8 -22 0 0.34 5.95
 9 -5 17 378.32 15.97
 10 -30 -10 0.76 6.61
 10 -12 14 51.53 7.96
 11 -21 7 4.25 7.69
 11 -15 13 36.17 8.21
 12 -34 -16 3.6 6.75
 12 -26 2 23.85 8.5
 12 -2 22 126.98 11.63
 13 -25 5 22.96 9.03
 14 -28 2 12.88 8.39
 14 -22 10 -0.78 8.56
 14 -20 12 5.25 8.72
 16 -22 12 3.52 10.08
 17 9 29 -1.38 12.63
 18 2 28 7.25 12.59
 18 14 30 -0.18 12.69
 18 16 30 3.67 13.52
 18 18 30 -4.61 13.43
 18 20 30 5.41 13.12
 21 13 31 0.69 14.96
 22 -2 28 3.23 13.93
 23 -5 27 1.41 14.69
 -5 9 -23 25.75 7.52
 -5 23 -41 -0.77 11.31
 -5 25 -39 2.83 11.08
 -5 25 -23 24.82 9.52
 -5 27 -35 18.96 10.83
 -5 27 -27 11.29 9.5
 -4 26 -14 53.42 8.78
 -4 32 -20 60.88 9.81
 -4 34 -24 4.85 9.28
 -3 3 -11 19.49 4.44
 -3 23 -7 249.76 11.44
 -3 33 -13 16.18 8.02
 -2 14 -2 9.62 4.09
 -2 20 -2 667.07 21.7
 -1 41 -11 4.67 8.25
 2 -18 -14 5.35 1.6
 2 -6 2 495.09 15.44
 2 42 0 18.37 6.94
 2 44 -2 3.86 7.14
 4 -14 0 2.62 4.23
 7 -21 -1 14.04 5.89
 9 -31 -17 11.87 6.29
 10 -26 -2 3.95 7.02
 10 -22 4 5.6 6.87
 11 -19 9 10.02 7.51
 11 -17 11 2.17 8.02
 12 -32 -10 -1.06 7.37
 12 -6 20 16.67 9.22
 12 4 24 27.1 9.56
 14 -6 22 0.18 9.28
 15 -1 25 15.51 10.63
 16 0 26 -7.77 11.64
 17 1 27 15.48 11.99
 18 -14 20 12.32 10.72
 19 5 29 5.79 13.79
 20 0 28 -1.66 13.08
 20 8 30 -0.53 13.74
 23 1 29 -15.92 15.83
 24 -2 28 1.24 14.46
 24 4 30 -0 14.89
 -5 7 -37 39.41 10.65
 -5 7 -25 105.13 9.49
 -5 11 -21 -0.05 7.45
 -5 15 -19 12.44 7.77
 -5 17 -19 29.25 7.11
 -5 27 -37 16.4 10.95
 -5 27 -25 21.02 10
 -4 12 -12 433.7 15.92
 -4 22 -12 6.44 7.32
 -3 -1 -15 1234.27 37.66
 -3 31 -11 1.27 7.55
 -3 35 -15 40.07 8.97
 -2 -10 -26 -0.92 5.57
 -2 34 -8 24.99 7.78
 -2 36 -10 43.62 8.36
 -1 33 -3 27.58 7.13
 0 -16 -24 57.45 4.78
 1 -19 -27 38.47 4.45
 2 -12 -4 4.2 2.83
 4 -10 4 58.45 5.47
 4 46 2 7 6.56
 5 -27 -27 7.63 1.56
 5 -21 -7 113.05 6.7
 6 -8 10 1287.75 39.87
 6 4 16 2.57 5.74
 6 16 18 94.12 6.37
 6 18 18 0.62 4.5
 7 -27 -13 23.37 5.76
 9 -29 -11 -1.67 6.37
 9 -11 13 163.03 10.2
 11 -9 17 51.81 8.4
 13 5 25 22.25 9.67
 15 -25 7 8.26 8.84
 15 -15 17 9.2 9.61
 15 -9 21 -2.62 9.53
 16 -12 20 23.62 10.77
 16 8 28 7.11 12.1
 17 -17 17 4.62 9.94
 17 11 29 -2.71 12.1
 17 23 29 -0.88 8.11
 19 -13 21 5.54 11.84
 21 -11 23 -0.68 13.04
 21 -3 27 8.6 13.75
 21 3 29 5.99 13.89
 22 -6 26 0.77 13.04
 22 6 30 -4.13 15.37
 25 1 29 -10.31 15.41
 -5 5 -33 17.6 9.74
 -5 5 -31 1.68 8.62
 -5 25 -41 -2.04 12.11
 -5 27 -39 -0.37 11.1
 -5 29 -35 1.4 11.25
 -5 29 -33 4.7 10.22
 -5 29 -31 3.28 10
 -5 29 -29 14.58 10.22
 -4 -2 -32 9.21 8.72
 -4 34 -22 40.85 9.95
 -2 0 -8 -1.26 3.38
 -2 28 -4 -0.3 6.12
 -2 38 -12 33.53 8.73
 2 40 2 15.34 6.36
 4 -12 2 40.92 4.72
 4 44 4 2.12 5.88
 5 -17 -1 49.65 5.59
 5 1 13 137.66 7.46
 5 7 15 541.77 18.15
 6 42 10 -0.73 2.41
 7 -9 11 21.72 6.66
 8 -28 -12 44.42 6.48
 8 -10 12 12.31 6.79
 8 8 20 287.89 13.08
 10 -28 -6 -0.26 6.66
 10 -14 12 143.06 9.83
 11 -1 21 7.8 8.59
 11 5 23 10.55 8.54
 11 29 23 3.34 6.9
 13 -23 7 18.83 9.58
 13 -1 23 5.3 9.97
 13 29 25 2.18 8.24
 14 -30 -2 -1.24 8.21
 14 6 26 -1.75 10.11
 15 -5 23 12.73 10.31
 15 7 27 10.2 11.47
 15 27 27 3.31 9.96
 17 -23 11 1.79 9.85
 17 -19 15 14.41 10.36
 17 13 29 0.76 11.61
 18 4 28 -4.35 12.32
 19 -1 27 -5.36 13.37
 20 -12 22 6.75 11.33
 20 10 30 -1.55 13.3
 -5 5 -35 35.6 10.22
 -5 5 -29 10.48 8.19
 -5 13 -19 25.67 7.81
 -5 29 -37 1.78 11.31
 -5 29 -27 3.12 9.58
 -4 -2 -34 51.85 10.49
 -4 -2 -30 89.58 8.99
 -4 0 -22 -1.31 6.2
 -4 30 -16 -4.29 7.88
 -3 29 -9 12.63 7.15
 -3 37 -17 18.38 8.95
 -2 22 -2 3.6 5.32
 2 -16 -10 316.81 9.95
 2 34 6 3.8 5.07
 3 7 11 6.93 3.31
 5 -9 7 1171.03 36.06
 5 -3 11 5.13 4.66
 7 11 19 48.56 6.58
 8 26 20 0.79 5.27
 9 -25 -3 76.32 7.77
 9 -21 3 125.59 8.99
 9 7 21 -0.31 6.68
 10 -20 6 5.23 6.85
 10 6 22 12.53 7.79
 11 -33 -17 10.29 6.85
 12 -28 -2 3.45 7.62
 13 -17 13 4.97 9.38
 13 -9 19 5.26 8.94
 14 -12 18 17.7 9.3
 14 28 26 -0.47 8.93
 16 -8 22 -2.42 10.85
 16 -4 24 10.1 10.35
 16 10 28 6.74 11
 17 -11 21 4.26 11.27
 17 -3 25 9.25 11.77
 17 15 29 -0.18 11.7
 17 21 29 2.43 12.18
 18 -16 18 5.17 10.21
 18 -2 26 -1.87 11.52
 19 7 29 2.75 13.9
 22 0 28 -0.98 15.03
 22 8 30 1.43 14.93
 -5 5 -37 56.52 11.1
 -5 5 -27 64.59 8.87
 -5 7 -23 46.48 7.69
 -5 9 -21 0.91 7.49
 -5 23 -19 21.81 8.74
 -5 29 -25 7.08 9.59
 -4 -2 -36 2.66 8.18
 -4 -2 -28 5.88 6.94
 -4 24 -12 304.93 13.67
 -4 28 -14 0.94 7.8
 -4 32 -18 -4.2 8.49
 -3 -7 -33 17.1 8.03
 -3 -7 -31 2.77 7.2
 -3 25 -7 83.42 7.61
 -2 -4 -12 169.21 6.81
 -2 6 -4 23.53 3.56
 -2 12 -2 891.81 27.25
 -2 32 -6 4.89 6.99
 -2 40 -14 3.81 8.55
 -1 -13 -23 55.34 5.21
 -1 25 1 19.18 5.14
 4 12 14 4.3 3.72
 7 3 17 225.02 11.01
 9 -13 11 4.82 7.54
 10 -18 8 80.57 8.06
 10 -16 10 121.67 9.47
 10 0 20 -1.84 7.33
 11 -25 1 3.37 7.32
 11 -5 19 10.87 8.39
 11 35 21 2.7 5.14
 11 43 17 -7.76 1.76
 12 -30 -6 0 6.87
 12 -24 4 6.95 8.28
 12 6 24 4.07 9.34
 13 -21 9 4.9 9.04
 13 -19 11 2.64 8.78
 13 -5 21 6.11 8.2
 13 35 23 -0.26 6.94
 14 -26 4 2.73 8.38
 14 0 24 1.69 9.96
 15 -23 9 -0.73 8.73
 16 -14 18 3.44 10.34
 17 -7 23 4.61 11.29
 17 17 29 -2.02 11.72
 17 19 29 -1.56 12.22
 18 -10 22 0.5 11.39
 19 -9 23 2.75 11.24
 19 -5 25 -5.96 11.72
 20 -8 24 -1.52 12.72
 20 2 28 6.28 13.47
 20 12 30 5.33 14.17
 23 -3 27 0.69 13.65
 23 3 29 0.69 15.2
 -5 11 -19 55.75 7.86
 -5 31 -33 1.75 10.05
 -5 31 -31 -1.19 9.92
 -4 4 -16 -0.99 5.58
 -4 10 -12 64.97 6.57
 -4 34 -20 -6.52 8.93
 -4 36 -24 10.2 9.63
 -3 -7 -29 90.64 8.26
 -3 -5 -21 12.57 5.58
 -3 -3 -17 406.46 14.3
 -3 5 -9 3.8 4.2
 -3 9 -7 2076.19 61.65
 -2 -10 -24 209.96 9.57
 5 -25 -17 69.13 4.89
 6 -24 -10 240.39 9.93
 6 -18 0 648.85 21.45
 7 23 19 13.73 5.2
 8 -24 -4 23.25 6.45
 8 -20 2 -0.48 6
 9 -27 -7 26.09 6.75
 9 27 21 -0.59 5.69
 10 28 22 18.89 6.49
 11 -31 -11 4.6 7.19
 13 -27 1 0.22 8.4
 15 -21 11 5.1 9.34
 15 -19 13 19 9.68
 15 1 25 16.34 10.93
 16 -26 6 -1.37 9.09
 16 2 26 -4.61 10.76
 16 12 28 8.25 11.77
 18 -18 16 1.45 10.12
 18 -6 24 11.35 12.03
 19 -15 19 -0.17 11.18
 20 -14 20 1.63 11.24
 20 14 30 -3.46 14.26
 21 5 29 0.64 13.99
 24 0 28 -3.68 14.64
 -5 5 -25 126.87 9.21
 -5 19 -17 152.51 9.97
 -5 27 -21 1.62 8.16
 -5 31 -29 7.44 10.36
 -4 -2 -26 1.97 6.46
 -4 2 -18 630.72 21.27
 -3 35 -13 14.52 8.37
 -1 -11 -17 233.69 8.44
 -1 39 -7 14.51 7.76
 0 40 -4 5.47 7.27
 0 42 -6 2.64 7.61
 1 31 5 45.23 5.52
 1 35 3 26.18 5.94
 3 37 7 17.82 5.1
 4 4 12 1946.65 57.73
 4 42 6 -0.17 5.38
 5 -15 1 75 5.89
 6 -10 8 679.17 22.45
 7 -29 -21 0.08 4.74
 7 -19 1 12.67 5.78
 8 -26 -8 1.38 5.96
 8 -12 10 0.81 6.36
 8 2 18 143.39 9.4
 9 -19 5 178.59 10.06
 9 -15 9 55.55 7.53
 9 1 19 14.65 7.23
 10 -32 -18 5.34 6.3
 10 -4 18 119.39 10.86
 12 -14 14 9.9 8.11
 12 0 22 -4.18 9.04
 12 28 24 4.43 7.61
 13 7 25 36.23 10.28
 14 -8 20 3.73 9.74
 14 8 26 -5.35 9.91
 15 -11 19 8.07 10.03
 16 22 28 3.91 10.65
 18 -20 14 1.32 9.75
 18 6 28 0.14 11.11
 19 1 27 2.57 12.43
 19 9 29 -2.27 14.01
 20 16 30 -3.59 14.65
 20 18 30 -8.08 14.28
 21 -1 27 8.02 12.8
 22 -4 26 4.17 13.01
 22 10 30 6.83 14.71
 -5 3 -33 25.98 10.14
 -5 3 -31 3.15 9.22
 -5 21 -17 156.79 10.48
 -5 25 -19 20.8 8.51
 -5 31 -27 31.44 10.05
 -4 16 -10 18.17 5.91
 -4 18 -10 258.94 11.7
 -4 26 -12 6.94 7.58
 -4 36 -22 -2.19 9.22
 -3 -7 -27 338.14 13.89
 -3 33 -11 -1.1 7.47
 -3 37 -15 7 8.91
 -2 -8 -18 157.86 7.28
 -2 24 -2 157.63 8.42
 -1 31 -1 29.2 6.54
 -1 37 -5 40.73 7.75
 -1 41 -9 8.68 7.96
 0 26 4 -1.41 4.24
 0 38 -2 27.1 7.02
 2 -10 -2 52.02 3.74
 2 -8 0 0.02 2.82
 2 14 10 5.06 1
 2 30 8 59.14 4.8
 2 38 4 9.8 5.7
 3 45 1 -2.44 6.77
 5 -11 5 1385.66 42.15
 6 -4 12 -1.04 5.14
 6 0 14 117.28 7.86
 7 -25 -9 8.89 5.61
 7 -11 9 54.95 6.78
 7 13 19 48.29 5.84
 8 10 20 2.43 6.3
 9 -17 7 288.07 13.01
 9 -7 15 437.22 17.41
 11 -11 15 84.18 9.07
 12 -22 6 2.54 8.78
 12 -8 18 2.99 8.06
 13 -31 -7 13.03 7.75
 14 -24 6 1.28 8.23
 14 -14 16 -3.03 9.48
 14 -4 22 39.71 10.01
 14 34 24 1.52 7.97
 15 11 27 14.68 10.81
 16 -16 16 1.15 9.14
 16 14 28 -3.15 11.08
 16 20 28 -9.38 11.14
 17 -13 19 6.77 10.45
 19 -17 17 7.22 10.26
 22 2 28 -4.93 14.48
 22 12 30 -6.11 14.41
 23 5 29 2.15 14.29
 -6 16 -34 34.23 10.21
 -6 16 -32 4.57 9.25
 -6 16 -30 86.89 10.46
 -6 18 -36 2.82 10.57
 -6 18 -34 -4.47 10.28
 -6 18 -32 64.94 12.07
 -6 18 -30 0.52 9.12
 -6 20 -34 12.69 10.13
 -6 20 -32 5.3 9.66
 -6 20 -30 75.95 11.18
 -5 3 -35 42.46 9.93
 -5 3 -29 36.77 8.54
 -5 7 -21 1.82 6.72
 -5 9 -19 58.22 7.97
 -4 20 -10 -0.11 6.21
 -4 32 -16 -1.33 8.04
 -3 17 -5 409.24 14.65
 -3 27 -7 120.91 8.66
 1 25 7 324.37 10.98
 1 43 -3 2.46 7.07
 4 -4 8 641.55 20.5
 5 -13 3 788.37 25.08
 7 -5 13 131.77 8.56
 8 -18 4 1.05 6.34
 8 -6 14 97.89 8.05
 9 -31 -19 3.64 6.05
 9 -3 17 19.39 7.73
 9 9 21 -2.27 6.88
 10 -30 -12 33.87 7
 10 -24 0 0.15 6.71
 10 8 22 184.83 11.5
 11 -29 -7 37.66 7.57
 11 -27 -3 18.32 7.44
 11 -23 3 46.11 7.98
 12 -32 -12 18.61 7.5
 12 -16 12 69.65 9.48
 12 -4 20 134.02 11.36
 13 -29 -3 5.05 7.71
 13 -11 17 48.63 9.35
 13 1 23 11.51 9.22
 13 27 25 -0.01 8.34
 14 26 26 0.91 9.04
 15 -27 3 7.84 8.53
 15 -3 23 2.6 10.15
 15 33 25 1.81 8.87
 16 -24 8 9.11 9.05
 16 16 28 3.77 10.86
 16 18 28 -2.04 10.76
 16 32 26 10.22 9.82
 18 -12 20 -3.09 10.27
 18 0 26 9.55 12.28
 19 11 29 4.94 13.94
 20 -2 26 3.02 12.12
 20 4 28 3.83 13.44
 21 -9 23 4.68 11.63
 21 -5 25 3.18 11.89
 21 7 29 2.44 14.12
 23 -1 27 -2.53 13.91
 24 2 28 2.22 14.07
 -6 14 -36 -0.3 10.52
 -6 14 -34 4.41 10.02
 -6 14 -32 84.57 11.6
 -6 14 -30 2.2 9.04
 -6 16 -36 4.65 10.8
 -6 16 -28 -2.1 8.8
 -6 18 -38 -2.11 11.13
 -6 18 -28 18.24 9.16
 -6 20 -36 0.24 10.8
 -6 20 -28 1.9 8.67
 -6 22 -34 0.11 10.15
 -6 22 -32 30.6 10.26
 -6 22 -30 3.97 9.16
 -5 3 -37 28.13 10.03
 -5 3 -27 51.04 8.03
 -5 5 -23 77.7 8.72
 -5 23 -17 143.23 10.49
 -5 27 -19 10.12 8.26
 -5 29 -21 -7.43 9.13
 -5 33 -29 1.83 10.35
 -4 -2 -24 -2.35 6.35
 -4 0 -20 847.26 27.64
 -4 14 -10 394.47 14.83
 -4 22 -10 228.92 11.16
 -4 30 -14 31.96 8.03
 -4 34 -18 9.69 8.64
 -3 19 -5 269.75 11.36
 -3 31 -9 19.18 7.24
 -3 39 -17 10.42 9.51
 -2 2 -6 63.03 4.07
 -2 30 -4 11.38 6.61
 -2 36 -8 1.36 7.19
 -2 38 -10 -2.54 7.7
 -1 9 1 9.78 2.7
 1 41 -1 4.72 6.61
 1 45 -5 4.69 7.38
 3 -5 5 118.73 6.01
 3 43 3 3.88 6.11
 4 -24 -20 90.74 3.85
 5 41 9 2.06 4.51
 6 -16 2 648.6 21.44
 6 -12 6 165.99 8.56
 6 6 16 -0.24 5.41
 7 -17 3 171.27 9.02
 7 21 19 8.98 5.1
 8 -30 -20 -2.15 5.32
 8 -14 8 24.5 6.4
 11 1 21 6.1 8.87
 12 -20 8 51.69 8.75
 12 -18 10 94.27 9.96
 12 8 24 21.22 9.69
 13 9 25 24.08 9.74
 13 43 19 4.31 2.92
 14 -28 0 -1.81 8.17
 14 10 26 -1.33 9.87
 15 -7 21 4.88 9.68
 15 13 27 7.65 10.86
 16 -22 10 12.67 9.01
 16 -20 12 20.52 9.92
 16 -10 20 1 10.1
 16 -2 24 -6.21 10.31
 16 4 26 0.04 10.52
 17 -1 25 7.02 11.64
 18 8 28 4.38 11.96
 19 -11 21 -0.32 10.47
 20 -10 22 0.62 11.84
 -6 12 -34 38.25 9.91
 -6 12 -32 -0.67 8.98
 -6 12 -30 125.85 11.94
 -6 14 -38 -3.11 11.05
 -6 14 -28 30.03 9.19
 -6 16 -38 7.37 10.91
 -6 18 -26 -2.26 9.28
 -6 20 -38 8.13 11.32
 -6 22 -38 4.67 11.65
 -6 22 -36 0.85 11.46
 -6 22 -28 29.73 9.56
 -6 24 -34 43.63 11.53
 -6 24 -32 14.66 10.52
 -5 31 -23 7.4 9.36
 -5 33 -27 13.08 10.33
 -4 8 -12 539.37 18.43
 -4 36 -20 21.35 9.4
 -3 15 -5 185.98 8.48
 -3 21 -5 449.08 16.17
 -2 40 -12 -2.79 8.26
 -1 -9 -13 355.48 11.29
 -1 35 -3 28.11 6.92
 1 -19 -25 23.74 2.62
 3 -15 -5 188.98 7.29
 4 -22 -14 104.31 5.26
 6 -14 4 150.31 8.31
 7 -15 5 361.58 13.94
 7 -13 7 288.88 12.09
 10 -10 14 11.05 7
 11 -33 -19 0.23 6.23
 11 -13 13 58.28 8.48
 11 27 23 3 7.15
 12 -26 0 -0.33 7.4
 13 -25 3 1.46 7.74
 14 -22 8 15.88 8.56
 14 -18 12 34.26 9.55
 14 2 24 14.77 9.79
 15 -13 17 14.4 9.77
 15 3 25 21.88 11.28
 16 -6 22 45.09 12.75
 17 -15 17 22.02 9.82
 17 -9 21 -0.4 10.17
 19 -7 23 7.67 11.68
 19 -3 25 -1.44 12.18
 19 13 29 6.01 12.54
 20 -6 24 5.22 12.09
 21 1 27 -1.32 12.75
 21 9 29 3.46 14.43
 23 -5 25 9.15 13.3
 23 7 29 -0.87 14.66
 -6 12 -36 2.51 10.36
 -6 16 -40 2.48 10.74
 -6 16 -26 0.8 7.91
 -6 18 -40 29.67 11.28
 -6 20 -40 -4.43 10.95
 -6 20 -26 2.99 9.41
 -6 24 -36 2.41 10.6
 -6 24 -30 25.49 10.43
 -5 11 -17 200.11 11.11
 -5 25 -17 73.26 9.51
 -4 28 -12 226.73 12.49
 -2 -6 -14 7.03 3.69
 -2 34 -6 0.09 6.93
 -1 27 1 7.87 5.08
 1 -3 1 962.87 28.18
 4 0 10 0.06 4.02
 4 14 14 41.07 4.08
 7 17 19 29.24 5.69
 7 19 19 19.64 5.51
 8 12 20 157.01 9.31
 8 24 20 55.71 6.19
 9 -23 -1 14.44 6.33
 10 2 20 247.44 12.63
 10 34 20 12.08 5.31
 11 -7 17 107.81 9.33
 11 9 23 14.35 8.32
 13 -7 19 12.58 9.2
 13 39 21 -2.9 6.18
 14 -30 -4 2.24 7.78
 14 -20 10 38.52 9
 15 15 27 2.28 10.06
 15 21 27 8.65 10.01
 17 -5 23 4.27 10.37
 17 29 27 20.8 9.18
 18 -8 22 16.1 11.57
 18 -4 24 3.08 11.51
 19 3 27 5.82 12.26
 19 15 29 1.06 12.87
 19 17 29 7.85 13.49
 19 19 29 1.84 12.89
 19 21 29 -0.71 12.94
 20 6 28 1.59 12.91
 22 -2 26 0.92 12.75
 22 4 28 -0.33 14.3
 -6 10 -34 7.99 10.03
 -6 10 -32 138.82 12.22
 -6 12 -38 11.21 10.76
 -6 12 -28 -1.66 8.63
 -6 14 -26 1.57 8.71
 -6 22 -40 20.2 11.29
 -6 22 -26 2.87 9.38
 -6 24 -38 -0.31 10.38
 -6 24 -28 -4.18 9.55
 -6 26 -34 7.68 10.5
 -6 26 -32 61.02 11.08
 -5 3 -25 142.84 10.18
 -5 17 -15 175.94 10.55
 -5 19 -15 75.69 8.51
 -4 -4 -34 -2.35 8.54
 -4 -4 -32 195.22 11.75
 -4 -4 -30 15.98 7.29
 -4 12 -10 2.8 5.5
 -4 24 -10 7.82 6.37
 -3 23 -5 155.06 8.76
 -2 -10 -22 102.27 6.71
 -2 10 -2 45.79 4.14
 -2 26 -2 0.66 5.34
 0 36 0 64.72 7.03
 1 39 1 1.96 6.06
 6 -26 -16 -0.75 4.69
 9 -29 -13 8.43 6.04
 10 -26 -4 14.72 6.91
 10 10 22 1.39 7.43
 11 -21 5 91.52 8.66
 11 -3 19 41.1 8.2
 11 39 19 -8.34 3.25
 12 2 22 116.16 10.74
 12 10 24 3.11 8.74
 12 26 24 -4.45 7.87
 12 34 22 0.33 6.32
 13 -3 21 3.71 8.91
 13 11 25 10.66 9.33
 13 25 25 -1.23 8.74
 14 -10 18 -1.53 8.86
 15 -25 5 9.32 8.4
 15 17 27 -1.71 10.43
 15 19 27 5.21 10.23
 17 -23 9 -1.25 9.02
 17 -17 15 17.47 9.43
 17 7 27 4.49 11.39
 18 -14 18 0.4 10.97
 18 10 28 -1.2 12.41
 21 -11 21 -5.69 11.59
 21 11 29 8.74 14.89
 22 -6 24 -4.7 13.9
 23 1 27 -0 14.34
 23 9 29 -9.44 15.59
 24 -2 26 -1.13 14.35
 24 4 28 1.61 14.3
 25 1 27 -1.74 14.85
 -6 10 -36 7.52 10.16
 -6 10 -30 -3.03 8.63
 -6 12 -26 -2.49 8.32
 -6 16 -24 -4.19 7.9
 -6 18 -24 78.73 10.5
 -6 20 -24 0.82 8.51
 -6 24 -40 -0.3 10.77
 -6 24 -26 -0.78 8.77
 -6 26 -38 3.15 11.52
 -6 26 -36 5.31 11.41
 -6 26 -30 10.57 10.19
 -5 1 -35 40.64 10.85
 -5 1 -33 8.34 9.25
 -5 1 -31 2.97 8.1
 -5 7 -19 57.12 7.22
 -5 15 -15 148.05 9.74
 -5 21 -15 123.02 9.23
 -5 29 -19 19.88 8.47
 -5 31 -21 0.74 8.77
 -4 32 -14 -2.85 8.04
 -4 34 -16 1.03 7.94
 -3 -5 -19 88.07 6
 -3 13 -5 623.39 20.21
 -3 29 -7 80.03 7.87
 -3 35 -11 -3 7.68
 -3 37 -13 12.93 8.18
 2 46 -2 -1.71 6.89
 4 36 10 2.72 3.9
 7 5 17 63.89 7.18
 9 -9 13 187.26 10.6
 9 3 19 82.14 8.39
 9 11 21 -4.14 6.94
 9 25 21 -2.69 6.02
 10 -28 -8 -0.7 6.54
 10 -22 2 15.47 7.28
 11 -31 -13 2.82 6.86
 11 -15 11 0.83 7.11
 12 -30 -8 5.4 7.26
 12 -28 -4 2.61 7.14
 12 -10 16 1.7 8.29
 13 -23 5 44.98 8.99
 15 -15 15 31.64 9.75
 16 -12 18 0.76 9.22
 16 6 26 -6.21 10.84
 17 -21 11 -1.47 9.76
 19 -13 19 -3.75 11.13
 20 -12 20 0.21 10.52
 20 0 26 -1.19 12.97
 21 -3 25 -2.79 12.44
 -6 10 -38 -1.63 10.56
 -6 10 -28 73.97 9.42
 -6 14 -24 115.11 9.91
 -6 22 -24 29.07 8.95
 -6 26 -28 6.13 9.94
 -6 28 -34 12.4 10.81
 -6 28 -32 -0.83 10.55
 -5 1 -29 40.74 8.04
 -5 5 -21 -0.15 6.28
 -5 9 -17 241.22 11.72
 -5 23 -15 172.91 10.93
 -5 27 -17 44.42 8.67
 -5 33 -23 0.68 9.54
 -4 -4 -28 34.58 7.23
 -4 -2 -22 472.09 17.21
 -4 2 -16 10.78 5.61
 -4 36 -18 -0.11 8.43
 -3 7 -7 69.63 5.41
 -3 39 -15 18.71 8.62
 -2 -12 -32 4.92 6.79
 0 -16 -22 -0.03 3.51
 2 44 0 -1.85 6.42
 3 41 5 5.72 5.49
 4 -20 -10 0.63 4.1
 5 -19 -5 169.16 7.87
 5 -5 9 31.75 5.09
 5 3 13 496.82 16.75
 7 -27 -15 56.07 5.92
 8 -28 -14 -3.29 5.48
 8 -22 -2 198.32 9.78
 8 4 18 4.63 6.83
 10 -32 -20 -2.47 5.99
 10 -12 12 53.8 7.8
 11 -19 7 90.2 8.6
 11 -17 9 8.4 7.02
 11 11 23 9.89 8.12
 13 3 23 4.14 9.66
 14 -26 2 0.07 7.74
 14 -6 20 71.37 10.94
 14 -2 22 2.72 9.42
 15 -23 7 7.61 8.8
 15 5 25 23.31 10.2
 16 30 26 4.87 10.07
 17 1 25 6.96 10.73
 18 -16 16 3.72 9.72
 18 12 28 -0.69 11.35
 18 24 28 -3.77 5.14
 19 5 27 0 12.31
 20 8 28 1.54 14.37
 21 -7 23 2.62 11.34
 21 3 27 -3.21 12.9
 21 13 29 0.41 12.62
 22 6 28 5.19 15.27
 -6 8 -34 54 12.21
 -6 8 -32 6.75 9.51
 -6 24 -42 4.83 11.32
 -6 24 -24 5.78 9.04
 -6 26 -40 6.84 12.06
 -6 26 -26 2.85 8.63
 -6 28 -38 -5.48 11.54
 -6 28 -36 -1.82 9.94
 -6 28 -30 58.47 10.7
 -4 4 -14 3.36 5.32
 -4 26 -10 369.66 15.12
 -4 30 -12 0.76 7.45
 -3 -1 -13 256.25 9.73
 -3 33 -9 3.84 7.06
 -1 -15 -31 0 5.91
 -1 -13 -21 9.15 4.21
 7 -21 -3 123.24 7.61
 7 31 17 2.13 2.34
 8 -8 12 522.48 18.88
 8 22 20 -0.95 5.72
 10 -2 18 2.13 6.9
 11 -25 -1 5.74 7.03
 11 3 21 -1.18 7.84
 12 -24 2 0 7.61
 12 12 24 27.16 8.75
 13 -27 -1 2.46 7.41
 13 -21 7 35.79 8.53
 13 -15 13 24.71 9.01
 13 13 25 47.41 10.18
 14 4 24 -1.89 9.5
 14 16 26 5.94 9.56
 14 18 26 3.62 9.7
 14 20 26 -0.31 9.35
 15 -17 13 8.65 8.73
 15 -9 19 10.7 9.97
 15 -1 23 12.1 9.59
 16 -26 4 6.39 8.44
 16 0 24 14.85 10.72
 17 -11 19 4.94 9.7
 17 9 27 7.01 11.98
 18 14 28 3.71 11.43
 19 -1 25 0.59 10.08
 20 -8 22 0.65 10.94
 20 -4 24 7.39 12.1
 21 15 29 3.71 13.72
 22 0 26 0.59 12.78
 23 -3 25 3.41 13.2
 24 6 28 -1.7 14.37
 -6 8 -38 -0.55 9.92
 -6 8 -36 1.69 9.59
 -6 8 -30 191.62 12.45
 -6 10 -26 1.55 7.39
 -6 12 -24 -1.38 7.24
 -6 16 -22 326.48 14.91
 -6 18 -22 10.01 8.23
 -6 20 -22 144.88 10.75
 -6 28 -28 3.51 9.38
 -5 1 -27 101.69 8.74
 -5 3 -23 76.53 7.9
 -5 25 -15 135.62 10.24
 -5 31 -19 7.7 8.55
 -5 35 -25 12.3 10.25
 -4 0 -18 -1.16 5.08
 -4 10 -10 938.35 29.65
 -4 38 -20 -1.15 8.71
 -3 25 -5 139.54 8.39
 -2 -12 -30 164.82 9.33
 -2 32 -4 0.84 6.34
 -1 33 -1 11.2 6.22
 -1 43 -9 1.26 6.54
 0 42 -4 4.89 7.23
 4 16 14 -0.18 3.51
 6 -20 -4 1.95 4.99
 6 -6 10 284.8 11.44
 6 48 6 -1.79 5.31
 7 -7 11 59.15 6.45
 7 49 7 -3.66 4.99
 9 -27 -9 3.26 5.99
 9 13 21 -2.03 6.92
 9 33 19 0.64 4.67
 10 -20 4 1.78 6.29
 10 12 22 96.52 9.13
 11 25 23 2.39 7.42
 12 -6 18 70.86 9.19
 12 -2 20 1.53 8.03
 12 24 24 -0.88 7.98
 13 -31 -9 2.12 7.41
 13 -19 9 3.66 7.69
 13 -17 11 3.24 7.98
 13 33 23 -0.73 7.29
 14 -12 16 5.9 8.6
 14 38 22 -4.6 7.25
 15 -21 9 2.89 8.62
 15 -19 11 0.5 8.42
 15 -5 21 -1.11 9.17
 15 31 25 4.36 9.04
 16 -14 16 -0.75 9.78
 16 -8 20 32.82 10.74
 17 27 27 -3.58 4.06
 18 -18 14 0.2 9.13
 18 -10 20 14.22 10.95
 18 -2 24 9.5 11.72
 18 16 28 -1.37 11.97
 18 22 28 -1.67 12.14
 19 -15 17 3.63 10.8
 19 -9 21 -4.07 10.46
 20 -14 18 -3.21 10.15
 23 3 27 0.67 14.07
 24 0 26 13.55 14.65
 25 3 27 -1.06 15.08
 -6 8 -28 3.82 8.36
 -6 14 -22 10.34 7.72
 -6 22 -22 6.21 8.86
 -6 26 -24 20.81 9.34
 -6 30 -34 4.28 9.74
 -6 30 -32 24.74 9.98
 -5 29 -17 44.23 9.32
 -5 33 -21 -1.9 9.26
 -4 -4 -26 0.89 6.24
 -4 6 -12 -0.2 4.99
 -2 28 -2 102.47 7.03
 -2 38 -8 22.38 7.73
 -2 40 -10 33.69 8.22
 0 44 -6 1.26 7.24
 2 42 2 -0.94 6.02
 4 40 8 10.78 4.78
 8 16 20 142.09 8.83
 8 20 20 90.36 7.42
 9 -31 -21 0 5.56
 9 -21 1 13.59 6.83
 9 23 21 -1.71 6.2
 10 -14 10 13.07 6.75
 10 24 22 32.89 7.35
 11 -33 -21 -0.43 5.97
 11 13 23 23.21 8.2
 12 -32 -14 1.96 6.77
 12 -12 14 4.99 7.71
 13 -29 -5 14.38 7.4
 13 -9 17 25.85 8.45
 13 15 25 18.29 9.37
 14 32 24 3 8.09
 15 -27 1 -0.54 8.39
 16 -4 22 -2.1 9.93
 17 -7 21 -1.94 10.01
 17 -3 23 -1.66 10.36
 17 11 27 1.83 11.02
 18 -6 22 -5.2 10.97
 18 4 26 6.95 11.58
 18 18 28 3.98 12.72
 18 20 28 -5.34 12.1
 19 -5 23 9.07 11.67
 20 2 26 -1.47 12.05
 20 10 28 -5.68 14.17
 22 8 28 -5.46 14.39
 -6 24 -22 91.16 9.99
 -6 28 -26 -0.44 9.35
 -6 30 -30 2.42 10.13
 -4 18 -8 14.71 5.95
 -3 -3 -15 1066.59 32.7
 -3 3 -9 541.16 17.52
 -3 11 -5 2778.4 81.74
 -3 31 -7 33.83 7.1
 -2 -12 -28 6.93 5.61
 -2 42 -12 19.03 8.29
 -1 -15 -29 14.63 5.74
 -1 29 1 5.05 5.24
 0 40 -2 0.64 6.53
 3 -7 3 71.24 4.74
 3 3 9 558.16 17.56
 4 -6 6 14.23 4.26
 4 20 14 2.6 2.92
 5 -1 11 28.02 4.98
 5 47 5 1.13 5.43
 6 8 16 1.24 5.24
 7 -29 -23 7.88 4.47
 8 -30 -22 30.92 5.4
 8 18 20 -2.43 5.97
 8 32 18 -0.11 4.23
 9 -11 11 0.15 6.82
 9 -1 17 53.23 7.63
 10 -30 -14 2.83 6.14
 10 -18 6 -0.91 6.46
 10 -16 8 4.11 6.74
 10 4 20 29.12 8.15
 11 -29 -9 5.22 6.77
 12 4 22 8.5 8.44
 12 14 24 5.61 8.46
 13 19 25 26.25 9.45
 14 -28 -2 8.92 7.69
 14 -24 4 2.4 8.14
 16 -24 6 2.12 8.54
 19 -17 15 8.93 10.83
 19 7 27 0.33 12.64
 21 -1 25 8.74 12.46
 21 5 27 -6.26 14.53
 22 -8 22 5.17 12.33
 22 -4 24 3.47 12.82
 -6 6 -36 7.64 9.65
 -6 6 -34 0.55 9.68
 -6 6 -32 201.69 13.42
 -6 10 -24 88.32 9.01
 -6 12 -22 231.36 12.55
 -6 30 -28 8.4 9.54
 -5 5 -19 28.75 6.8
 -5 17 -13 86.03 8.14
 -5 19 -13 45.72 7.21
 -5 27 -15 80.15 8.91
 -5 35 -23 4.1 9.16
 -4 16 -8 140.25 8.11
 -4 20 -8 147.27 8.68
 -4 28 -10 10.6 6.85
 -4 34 -14 8.73 7.97
 -4 36 -16 -3.9 8.06
 -2 36 -6 7.83 6.81
 1 27 7 127.74 5.93
 1 33 5 44.33 5.43
 1 37 3 11.23 5.58
 2 6 8 2133.31 62.11
 2 36 6 5.56 4.77
 3 -13 -3 1174.48 35.06
 3 -1 7 302.49 10.43
 4 -16 -4 96.12 5.53
 4 6 12 0.6 3.91
 4 18 14 27.96 3.64
 4 48 2 -0.74 5.95
 5 -23 -13 37.15 4.02
 5 11 15 89.21 5.86
 8 -26 -10 93.1 7.2
 8 0 16 25.46 6.49
 9 15 21 16.35 5.07
 10 14 22 0.25 7.15
 11 -27 -5 32.55 7.34
 12 -22 4 3.08 8.11
 12 16 24 26.21 8.72
 13 -1 21 -2.12 8.57
 13 5 23 15.95 9.57
 14 6 24 19.1 9.54
 15 -11 17 32.48 10.18
 15 7 25 14.37 10.01
 16 -16 14 1.76 8.55
 16 28 26 -5.22 9.95
 17 -13 17 6.83 10.34
 17 3 25 12.3 11.08
 17 13 27 -1.18 11.27
 17 25 27 5.79 7.44
 20 12 28 -3.99 13.08
 21 -9 21 1.84 10.85
 22 10 28 -1.79 13.74
 23 5 27 -5.55 13.44
 25 5 27 -5.32 14.29
 -6 6 -30 13.1 8.76
 -6 8 -26 2.28 7.81
 -6 16 -20 0.42 6.84
 -6 18 -20 266.86 13.63
 -6 20 -20 6.45 7.27
 -6 28 -24 -5.95 9.13
 -6 30 -26 0.46 9.11
 -5 -1 -35 38.8 9.89
 -5 -1 -33 8.22 8.9
 -5 1 -25 91.61 8.28
 -5 7 -17 112.58 7.97
 -5 21 -13 48.09 7.21
 -4 22 -8 2.17 5.86
 -4 32 -12 70.14 8.69
 -4 38 -18 4.38 8.99
 -3 -9 -29 32.26 6.54
 -3 27 -5 61.78 6.82
 -3 37 -11 4.83 7.7
 -3 39 -13 5.59 8.3
 0 34 2 97.36 7.11
 1 45 -3 1.99 6.67
 5 -21 -9 55.36 5.17
 6 -2 12 647.25 21.43
 8 -20 0 164.86 8.93
 8 -10 10 606.72 21.23
 8 -4 14 -1.32 6.32
 8 50 8 -0.94 4.41
 9 -19 3 113.32 8.36
 9 5 19 92.52 8.29
 9 17 21 0.11 6.27
 9 21 21 1.04 6.34
 10 -24 -2 92.58 8.22
 10 22 22 -0.36 6.76
 11 -5 17 167.62 10.97
 11 -1 19 48.5 8.13
 11 15 23 9.98 7.74
 11 33 21 0.87 5.85
 12 -14 12 2.06 7.44
 12 18 24 0.29 8
 13 -25 1 0.45 7.46
 13 -5 19 5.99 7.65
 14 0 22 65.76 10.15
 15 1 23 4.2 9.25
 16 -22 8 -3.37 8.61
 16 -20 10 1.95 8.8
 16 -18 12 -0 8.57
 16 10 26 -3.79 10.44
 18 -12 18 1.98 9.57
 19 -11 19 -4.63 10.26
 20 -10 20 -2.04 10.53
 21 -5 23 4 11.29
 22 2 26 2.44 13.3
 23 -1 25 0.03 13.63
 24 2 26 7.42 14.2
 -6 32 -30 21.85 9.69
 -5 -1 -31 3.43 7.77
 -5 3 -21 -0.43 6.08
 -5 15 -13 34.35 6.97
 -5 23 -13 66.83 8.43
 -5 31 -17 38.08 8.88
 -5 33 -19 4.12 8.41
 -4 -4 -24 126.48 8.51
 -4 -2 -20 -1.42 5.34
 -3 35 -9 2.58 7.13
 1 43 -1 0.02 6.46
 4 46 4 -1.14 5.51
 7 -25 -11 8.9 5.08
 7 -3 13 116.29 7.88
 7 7 17 422.97 15.67
 8 6 18 178.57 9.86
 9 -13 9 86.04 7.88
 9 19 21 2.41 6.32
 10 -32 -22 14.93 5.91
 10 -8 14 117.09 9.03
 10 16 22 90.92 8.79
 11 -23 1 2.94 7.17
 11 17 23 24.75 7.86
 12 -26 -2 27.96 7.56
 12 -20 6 0.29 7.03
 14 -22 6 -4.5 8.27
 14 -8 18 20.69 9.7
 17 -15 15 5.28 9.64
 17 15 27 8.55 11.21
 17 23 27 2.16 11.08
 18 6 26 -4.82 11.12
 19 9 27 1.04 12.69
 20 4 26 -1.06 12.16
 20 14 28 4.25 13.6
 21 7 27 8.11 14.39
 22 12 28 6.74 13.61
 23 -5 23 -0.77 12.17
 -6 6 -28 38.99 8.63
 -6 14 -20 239.18 12.36
 -6 32 -28 4.2 9.19
 -5 -1 -29 32.89 7.53
 -5 35 -21 -4.35 8.58
 -4 -6 -34 73.71 9.34
 -4 -6 -32 3.42 7.55
 -4 14 -8 87.68 6.41
 -4 24 -8 144.85 8.81
 -2 18 0 2075.23 61.41
 -2 20 0 0.72 4.37
 2 -2 4 585.07 17.78
 3 -21 -17 49.2 3.02
 3 -9 1 1.66 3.68
 5 -7 7 85.87 5.76
 6 -24 -12 7.46 4.66
 6 -22 -8 136.15 7.12
 7 -19 -1 13.82 5.47
 7 -9 9 82.54 6.99
 9 -29 -15 28.16 6.12
 9 -17 5 205.67 10.42
 9 -15 7 355.38 14.52
 10 18 22 9.58 7.07
 11 -31 -15 11.81 6.62
 11 -11 13 10.21 7.02
 11 5 21 3 7.66
 11 19 23 31.6 6.74
 12 -30 -10 33.86 7.49
 12 -18 8 -0.95 7.63
 12 -16 10 2.97 7.86
 12 -8 16 0.74 8.19
 14 -20 8 3.45 8.43
 14 -16 12 1.28 8.66
 14 -4 20 1.46 8.7
 15 -25 3 11.58 8.08
 15 9 25 8.79 9.95
 15 29 25 0.2 9.03
 16 -10 18 17.34 10.07
 17 -23 7 0 8.65
 17 17 27 -3.18 11
 17 19 27 6.23 11.14
 17 21 27 3.89 11.45
 18 0 24 0.71 11.45
 20 -6 22 6.45 11.48
 20 16 28 -2.22 13.71
 20 18 28 11.1 13.06
 20 20 28 -8.67 13.1
 -7 17 -35 17.67 10.44
 -7 17 -33 8.34 10.23
 -7 19 -37 52.31 11.84
 -7 19 -35 2.89 9.59
 -7 19 -33 11.23 9.46
 -7 21 -35 41.02 11.11
 -7 21 -33 -1.59 10.62
 -6 8 -24 10.83 7.46
 -6 10 -22 8.5 7.46
 -5 13 -13 50.26 6.72
 -5 25 -13 108.42 9.31
 -5 29 -15 52.64 8.56
 -4 8 -10 173.21 8.26
 -4 30 -10 174.66 10.56
 -3 -9 -27 281.46 12.08
 -3 -7 -21 3.76 5.06
 -2 -12 -26 0.32 5.11
 -2 -10 -20 186.93 8.02
 -2 -8 -16 2.6 3.58
 -2 4 -4 1187.13 35.25
 -2 30 -2 2.65 5.79
 -2 34 -4 14.83 6.68
 -1 -15 -27 86.53 6.32
 -1 19 3 284.16 10
 0 38 0 2.57 5.89
 1 -11 -7 1106.76 32.18
 2 40 4 2.24 5.34
 3 -11 -1 1.7 3.19
 3 47 1 0.21 6.07
 5 -17 -3 236.79 9.46
 6 -8 8 18.59 4.99
 6 46 8 2.61 4.58
 10 -28 -10 59.52 7.21
 12 0 20 128.64 10.74
 12 6 22 58.64 9.25
 14 -18 10 -0.59 7.94
 15 -13 15 20.74 8.82
 15 -7 19 -1.6 9.37
 15 -3 21 1.71 9.02
 16 -2 22 18.48 9.89
 16 12 26 -2.17 10.37
 16 26 26 -2.38 9.89
 17 -17 13 5.51 8.67
 17 -9 19 5.24 9.91
 17 -1 23 1.16 10.08
 17 5 25 5.06 10.51
 18 -14 16 -1.38 9.52
 18 -8 20 2.44 9.94
 19 -7 21 0.38 10.9
 19 -3 23 -3.81 11.21
 19 11 27 -1.2 12.82
 21 -11 19 -0.1 11.04
 21 1 25 2.85 11.72
 22 -2 24 3.66 11.97
 22 14 28 2.91 13.87
 23 7 27 -0.52 13.74
 24 -2 24 2.18 12.55
 25 1 25 1.45 13.25
 -7 15 -35 32.5 10.13
 -7 15 -33 -0.65 9.5
 -7 17 -39 28.5 11.76
 -7 17 -37 11.86 10.58
 -7 17 -31 0.32 8.85
 -7 19 -39 12.13 10.55
 -7 19 -31 5.66 9.17
 -7 21 -39 -1.46 11.11
 -7 21 -37 17.75 10.92
 -7 21 -31 -1.08 9.1
 -7 23 -37 8.82 10.87
 -7 23 -35 15.84 10.37
 -7 23 -33 10.48 9.68
 -6 4 -36 1.37 8.99
 -6 4 -34 58.78 9.95
 -6 4 -32 4.42 8.77
 -6 6 -26 -2.56 7.37
 -6 12 -20 2.93 6.81
 -6 26 -20 63.39 9.6
 -6 32 -26 5.21 9.79
 -5 1 -23 40.23 6.94
 -4 -6 -30 221.24 11.63
 -4 36 -14 1.58 7.78
 -4 38 -16 -0.12 8.57
 -3 33 -7 32.86 7.56
 -2 8 -2 209.98 7.7
 -2 16 0 -0.74 3.85
 -2 22 0 333.49 12.25
 -1 17 3 495.57 15.65
 -1 21 3 151.42 6.8
 5 -25 -19 19.21 3.93
 5 45 7 1.72 4.74
 6 -18 -2 37.28 5.39
 7 47 9 -0.84 4.11
 8 -18 2 150.9 8.66
 8 -12 8 288.71 12.26
 9 -23 -3 27.55 6.41
 10 -4 16 2.96 7.24
 10 0 18 69.49 8.28
 11 -33 -23 0.86 5.84
 12 32 22 1.81 6.59
 12 38 20 2.17 5.69
 13 -31 -11 -1.1 7.06
 13 7 23 1.38 8.92
 14 -26 0 15.18 7.91
 14 8 24 2.1 9.55
 14 30 24 0.94 8.31
 16 -26 2 8.73 9.2
 16 -6 20 3.79 9.48
 17 -21 9 -0 9.2
 17 -19 11 1.65 8.75
 17 -5 21 -2.83 9.85
 18 -4 22 13.02 11.27
 18 8 26 0.76 10.87
 19 -13 17 4.25 9.85
 19 3 25 2.81 11.59
 20 -12 18 -1.28 10.05
 21 9 27 3.28 14.11
 22 4 26 0.24 12.81
 23 1 25 2.98 13.19
 24 4 26 2.1 13.85
 -7 15 -39 11.17 11.09
 -7 15 -37 20.7 11.12
 -7 15 -31 0.84 8.58
 -7 17 -29 15.65 9.47
 -7 19 -29 16.53 8.91
 -7 21 -41 0.06 11.5
 -7 21 -29 9.01 8.91
 -7 23 -39 6.68 10.46
 -7 23 -31 -3.67 9.18
 -7 25 -35 6.17 10.75
 -7 25 -33 6.75 10.74
 -6 4 -30 118.61 10.2
 -6 22 -18 6.17 7.4
 -5 -1 -27 102.32 8.57
 -5 33 -17 24.25 8.73
 -5 35 -19 1.03 8.32
 -4 2 -14 433.75 15.25
 -4 12 -8 393.68 14.12
 -4 26 -8 2.85 6.14
 -4 34 -12 4.68 7.43
 -3 29 -5 105.05 8.17
 -2 40 -8 0.56 7.26
 -2 42 -10 -0.1 7.57
 -1 43 -7 9.83 7.33
 0 -18 -30 39.35 5.71
 0 -14 -16 0.64 2.33
 0 30 4 3.89 4.84
 1 41 1 0.44 5.88
 2 32 8 1.14 3.88
 4 -8 4 351.49 12.18
 6 10 16 2.02 4.89
 9 -7 13 18.12 6.63
 10 6 20 100.23 9.25
 10 38 18 1.19 4.13
 11 -21 3 7.17 6.81
 11 -13 11 -0.79 7.11
 12 -32 -16 -0.8 6.52
 12 -4 18 1.26 7.78
 13 -27 -3 9.55 7.39
 13 -23 3 18.83 7.76
 13 1 21 5.13 8.69
 13 31 23 3.81 7.44
 15 -23 5 15.58 8.58
 16 4 24 20.71 11.25
 16 14 26 -7.09 10.26
 16 24 26 -0.59 10.07
 18 -16 14 10.54 9.34
 19 13 27 -0.84 13.11
 20 6 26 3.57 12.13
 23 9 27 0.9 13.68
 -7 13 -37 38.94 10.46
 -7 13 -35 9.3 9.78
 -7 13 -33 9.34 9.11
 -7 15 -29 15.9 9.28
 -7 23 -41 2.53 10.55
 -7 23 -29 17.66 8.99
 -7 25 -39 11.16 10.24
 -7 25 -37 6.03 11
 -7 25 -31 -2.35 9.25
 -6 24 -18 73.24 9.02
 -6 28 -20 9.3 8.22
 -6 30 -22 2.32 8.42
 -5 27 -13 46.53 8.54
 -5 31 -15 32.93 8.11
 -4 0 -16 49.28 5.9
 -3 5 -7 1566.81 46.68
 -3 9 -5 288.34 10.5
 -3 19 -3 345.54 12.77
 -1 41 -5 13.05 7.3
 3 39 7 13.13 4.77
 3 45 3 0.91 5.56
 4 -14 -2 1526.32 45.47
 5 13 15 94.66 5.79
 6 -28 -26 0.51 3.4
 8 -28 -16 0.49 5.18
 8 -16 4 29.92 6.18
 8 -14 6 18.88 6.19
 9 -31 -23 6.6 5.25
 10 -22 0 345.19 14.27
 13 -13 13 6.56 8.36
 13 -7 17 23.72 8.67
 14 -10 16 0.06 8.03
 14 2 22 5.98 9.13
 15 3 23 5.37 10.35
 15 27 25 2.96 9.34
 16 -12 16 3.81 9.67
 16 16 26 2.8 10.35
 19 -15 15 4.41 10.32
 21 -7 21 0.78 11.23
 23 -3 23 1.35 13.67
 -7 13 -39 15.83 10.81
 -7 13 -31 1.02 8.06
 -7 17 -27 55.16 9.45
 -7 19 -27 51.16 9.26
 -7 21 -27 14.28 8.69
 -7 25 -41 -3.29 10.81
 -7 25 -29 6.97 8.73
 -7 27 -37 13 10.06
 -7 27 -35 11.35 10.13
 -7 27 -33 6.42 9.65
 -6 4 -28 0.46 7.69
 -6 8 -22 226.03 11.63
 -6 14 -18 1.11 6.81
 -5 3 -19 147.52 8.86
 -5 5 -17 368.26 14.38
 -5 11 -13 71.71 6.9
 -5 37 -21 -5.93 8.61
 -4 -6 -28 6.41 6.46
 -4 -4 -22 1.69 5.46
 -3 17 -3 220.85 9.21
 -3 21 -3 122.83 7.35
 -3 39 -11 0.35 7.49
 -3 41 -13 4.09 7.81
 -2 24 0 0.54 4.87
 -2 38 -6 6.88 6.94
 -1 23 3 97.63 5.91
 3 -17 -9 61.6 3.94
 7 -17 1 22.44 5.57
 7 -11 7 410.05 15.16
 9 1 17 48.55 7.33
 9 7 19 10.76 6.53
 10 -10 12 502.36 19.02
 10 32 20 -3.16 5.65
 11 -25 -3 32.31 7.11
 11 -19 5 10.4 7.49
 11 -15 9 14.33 7.21
 11 7 21 4.6 7.47
 12 -24 0 49.65 7.89
 13 -21 5 15.68 7.84
 14 10 24 23.33 9.66
 15 -27 -1 1.43 7.61
 15 -21 7 16.02 8.49
 15 -17 11 5.88 8.13
 16 18 26 -0.91 10.09
 16 20 26 0.43 10.17
 16 22 26 4.31 10.52
 17 -11 17 19.02 9.69
 18 -20 10 16.2 9.73
 18 -18 12 13.4 9.93
 18 2 24 1.6 11.4
 18 10 26 6.77 11.88
 19 15 27 -6.27 11.86
 20 -14 16 -3.97 9.78
 20 -8 20 13.9 10.48
 21 3 25 -1.37 11.83
 21 11 27 -3.32 12.63
 22 6 26 2.56 13.36
 24 6 26 4.1 13.75
 25 3 25 7.59 13.45
 -7 11 -37 14.41 9.56
 -7 11 -35 13.85 8.34
 -7 11 -33 7.36 9.28
 -7 13 -29 29.49 9.12
 -7 15 -27 64.77 9.48
 -7 23 -27 39.78 9.56
 -7 27 -31 -2.83 9.5
 -6 6 -24 132.56 9.71
 -6 10 -20 221.24 11.92
 -6 26 -18 0.93 8.03
 -5 -3 -35 46.66 9.18
 -5 7 -15 517.01 18.25
 -5 19 -11 -2.36 6.77
 -5 21 -11 0.58 6.08
 -4 28 -8 112.46 8.86
 -4 32 -10 2.84 6.95
 -3 -9 -25 399.3 15.02
 -3 23 -3 145.54 8.03
 -3 37 -9 2.51 7.33
 -1 39 -3 14.18 6.54
 0 44 -4 2.68 6.71
 2 46 0 8.96 6.25
 4 -2 8 11.58 4.35
 4 44 6 -4.34 4.92
 5 -9 5 159.54 7.65
 6 -26 -18 0.85 4.28
 6 -10 6 3.05 4.61
 7 -27 -17 25.86 5.35
 7 9 17 218.61 10.02
 8 -6 12 4.15 5.8
 8 8 18 -2.69 5.94
 9 -27 -11 0.26 5.64
 10 -30 -16 2.32 5.8
 11 -29 -11 0 6.25
 11 -17 7 68.75 7.69
 11 1 19 43.76 8.16
 12 8 22 6.05 8.79
 13 -15 11 -0.52 7.8
 13 -3 19 12.19 8.81
 13 9 23 16.89 9.35
 13 37 21 1.57 6.63
 14 -30 -8 12.53 7.62
 14 -28 -4 0.07 7.41
 15 -19 9 2.31 8.43
 15 -9 17 12.24 8.97
 16 -24 4 5.65 7.99
 18 -10 18 -2.29 9.27
 19 -17 13 0.91 9.6
 19 -9 19 -2.99 10.01
 19 -1 23 1.51 11.51
 19 17 27 -0.63 12.25
 19 21 27 2.94 12.08
 19 23 27 7.07 12.02
 20 -4 22 5.29 11.32
 22 0 24 -8.37 12.78
 23 3 25 3.9 13.53
 23 11 27 1.8 13.55
 24 0 24 4.65 13.43
 -7 11 -31 -2.55 9.21
 -7 19 -25 52.49 9.24
 -7 21 -25 37.98 9.35
 -7 25 -27 22.31 8.91
 -7 27 -29 22.33 9.53
 -7 29 -35 13.37 9.77
 -7 29 -33 -3.35 9.99
 -6 2 -36 4.18 8.87
 -6 2 -34 4.5 8.79
 -6 30 -20 60.4 9.27
 -6 32 -22 27.26 9.48
 -5 -3 -33 13.9 8.22
 -5 -1 -25 104.64 8.7
 -5 17 -11 20.03 6.64
 -5 23 -11 5.57 6.2
 -5 29 -13 38.79 8.04
 -2 14 0 1395.27 41.54
 -1 15 3 449.1 14.1
 1 -19 -23 24.62 3.01
 2 -22 -28 37.79 3.62
 3 35 9 -0.47 3.73
 4 -10 2 704.01 21.99
 4 2 10 1358.81 40.73
 5 -15 -1 69.6 5.32
 6 -16 0 -1.69 4.66
 7 -15 3 241.47 10.56
 7 -13 5 307.79 12.19
 8 -30 -24 0.51 4.69
 8 -22 -4 -0.08 5.63
 8 2 16 0.61 6.39
 10 -32 -24 -0.05 5.33
 13 -19 7 29.9 8.4
 13 -17 9 4.75 7.54
 14 -24 2 19.6 7.98
 14 -6 18 1.27 8.27
 14 -2 20 59.34 10.06
 14 36 22 -4.01 7.59
 15 25 25 3.01 9.29
 15 35 23 -0.58 8.26
 16 -14 14 11.53 9.09
 16 6 24 -1.37 9.97
 17 1 23 4.36 9.97
 19 -5 21 -3.28 10.22
 19 5 25 1.45 11.28
 19 19 27 1.75 12.01
 20 8 26 1.93 12.78
 21 13 27 -6.08 13.51
 22 -8 20 4.2 11.72
 -7 11 -29 24.5 9.51
 -7 13 -27 68.06 9.4
 -7 17 -25 62.71 9.86
 -7 23 -25 4.92 8.4
 -7 29 -31 0.48 9.37
 -6 2 -32 88.76 10.17
 -6 4 -26 -4.05 6.85
 -6 12 -18 131.68 9.2
 -6 20 -16 0.54 6.15
 -6 34 -24 8.01 9.79
 -5 -3 -31 1.88 7.46
 -5 1 -21 1.42 5.79
 -5 35 -17 15.62 8.36
 -5 37 -19 3.29 8.29
 -4 -6 -26 -1.23 6.06
 -4 -2 -18 623.71 20.63
 -4 38 -14 7.36 7.92
 -3 15 -3 431.42 14.74
 -3 31 -5 82.71 7.72
 -2 -12 -24 2.59 4.68
 -2 32 -2 103.57 7.77
 0 42 -2 9.76 6.67
 2 2 6 60.3 3.38
 4 -12 0 837.49 25.79
 6 28 16 0.15 3.37
 7 -29 -25 1.37 4.19
 7 -5 11 0.29 5.45
 7 3 15 277.03 11.49
 10 -20 2 150.27 9.31
 11 -33 -25 9.2 5.77
 11 -3 17 101.85 9.4
 12 2 20 0.58 7.69
 12 42 18 1.28 4.83
 15 -1 21 0.05 9.33
 15 15 25 3.01 9.7
 16 -22 6 1.86 8.23
 16 -8 18 0.16 8.99
 16 0 22 -1.71 9.45
 17 -7 19 -1.71 9.98
 18 -6 20 11.81 10.02
 18 -2 22 4.66 10.76
 18 12 26 1.2 10.99
 21 -9 19 0.94 10.75
 21 15 27 7.42 12.86
 22 8 26 0.89 12.61
 24 8 26 -0.95 14.11
 -7 9 -37 50.42 10.92
 -7 9 -35 31 10.12
 -7 9 -33 12.54 9.07
 -7 15 -25 70.99 9.23
 -7 25 -25 32.78 9.49
 -7 27 -27 10.51 9.29
 -7 29 -29 17.9 9.98
 -6 18 -16 -2.67 6.83
 -6 22 -16 5.95 7.48
 -6 28 -18 28.55 8.46
 -5 15 -11 4.39 5.91
 -5 25 -11 7.53 7.02
 -5 33 -15 26.77 8.45
 -4 10 -8 3.51 4.8
 -4 36 -12 37.03 8
 -3 25 -3 59.75 6.21
 -3 35 -7 11.57 6.93
 -2 -2 -8 336.65 10.86
 -2 26 0 174.66 8.35
 -2 36 -4 -2.1 6.44
 -1 -15 -25 71.4 5.38
 -1 25 3 69.21 5.35
 0 -18 -28 -1.62 4.59
 0 36 2 2.9 5.35
 5 -13 1 72.11 5.39
 5 -11 3 262.16 10.15
 5 -3 9 422.57 14.46
 6 -14 2 -1.02 4.58
 6 -12 4 2.96 4.5
 9 -21 -1 19.59 5.84
 9 -9 11 3.5 6.26
 9 51 9 2.12 3.47
 10 8 20 18.15 6.95
 11 -31 -17 3.15 6.12
 11 31 21 0.67 6.36
 12 -22 2 63.06 8.45
 13 -25 -1 0.96 7.46
 13 29 23 -1.76 7.65
 14 12 24 5.65 9.43
 15 -5 19 4.9 9.76
 15 5 23 11.63 10.18
 15 23 25 5.34 9.25
 16 -20 8 11.89 8.37
 16 -4 20 30.04 9.75
 17 -13 15 24.65 10.27
 17 -3 21 0.22 9.47
 17 9 25 3.62 11.3
 18 4 24 0 9.6
 20 -10 18 3.59 11.01
 20 2 24 4.81 11.14
 20 10 26 1.09 12.29
 21 -1 23 0.33 12.01
 21 5 25 2.2 12.16
 21 17 27 -5.48 13.13
 23 -1 23 -7.65 12.52
 25 5 25 3.34 13.98
 -7 9 -31 3.9 8.87
 -7 19 -23 17.03 8.9
 -7 21 -23 22.48 8.72
 -6 2 -30 4.29 7.98
 -6 6 -22 9.89 7.19
 -6 8 -20 -0.2 6.59
 -6 24 -16 0.81 7.72
 -5 -3 -29 34.81 7.49
 -5 9 -13 334.45 13.05
 -4 6 -10 4138.58 121.08
 -4 18 -6 28.6 6.02
 -4 20 -6 5.17 5.44
 -4 30 -8 3.71 6.65
 -1 3 -1 1019.92 29.8
 1 29 7 51.44 4.43
 2 44 2 5.75 5.73
 5 15 15 128.61 6.44
 6 -4 10 1323.69 40.57
 6 12 16 1.62 4.56
 7 -21 -5 170.35 8.39
 8 48 10 -1.7 3.36
 10 2 18 -1.02 6.85
 11 9 21 -0.53 7.32
 12 -30 -12 0.52 6.71
 12 -26 -4 0.77 7.15
 12 -12 12 121.82 9.74
 12 -6 16 -4.41 7.34
 12 30 22 8.16 7.08
 13 -9 15 76.95 8.97
 13 3 21 0.26 8.15
 13 11 23 16.5 8.8
 14 -22 4 7.45 7.57
 14 4 22 37.84 9.44
 15 -25 1 -2.46 7.63
 15 17 25 4.62 9.83
 15 19 25 8.23 9.49
 15 21 25 8.4 9.6
 16 -18 10 38.54 9.33
 18 -12 16 1.62 9.66
 18 14 26 -1.71 10.9
 18 26 26 2.34 3.58
 19 -11 17 7.69 9.64
 19 7 25 1.95 11.24
 21 -5 21 1.89 10.4
 22 2 24 6.01 12.55
 23 -5 21 -8.75 12.57
 23 5 25 -3.84 13.41
 24 2 24 4.54 12.43
 -7 11 -27 53.41 9.26
 -7 13 -25 61.18 8.72
 -7 17 -23 20.67 8.26
 -7 23 -23 14.84 8.27
 -7 27 -25 22.54 9.05
 -7 29 -27 56.55 9.88
 -7 31 -31 2.79 9.76
 -6 32 -20 2.05 7.97
 -6 34 -22 2.02 9.08
 -5 31 -13 19.93 7.57
 -4 22 -6 11.15 5.71
 -4 34 -10 65.85 8.44
 -3 -11 -33 16.09 6.59
 -1 -13 -19 145.41 6.2
 -1 -11 -15 285.05 9.37
 1 -5 -1 172.02 5.49
 1 35 5 25.03 5.08
 1 39 3 8.46 5.42
 3 43 5 7.69 5.13
 5 1 11 29.41 4.98
 7 -1 13 82.11 6.95
 8 -26 -12 1.77 5.17
 8 -24 -8 62.26 6.34
 9 -29 -17 12.96 5.65
 9 9 19 40.26 7.2
 10 -24 -4 4.58 6.09
 10 -18 4 47.94 6.81
 10 -14 8 273.73 12.7
 11 -23 -1 1.88 6.45
 11 -9 13 122.41 9.4
 12 -32 -18 0.65 6.22
 12 -2 18 60.19 8.41
 12 10 22 91.43 9.92
 13 -31 -13 8.18 6.84
 14 -14 12 32.93 9.01
 14 14 24 15.6 9.27
 14 26 24 5.31 8.52
 15 -11 15 37.81 9.63
 16 32 24 2.38 9.25
 17 -23 5 7.83 8.44
 17 -15 13 10.34 8.73
 19 1 23 1.07 10.92
 20 -2 22 4.83 11.34
 22 10 26 -3.36 13.5
 24 10 26 9.21 13.79
 -7 7 -37 28.98 9.96
 -7 7 -35 34.01 9.61
 -7 9 -29 38.75 9.11
 -7 15 -23 28.78 8.25
 -7 25 -23 2.09 8.6
 -7 31 -29 6.85 9.06
 -6 2 -28 49.63 7.88
 -6 4 -24 0.28 6.55
 -6 10 -18 0.29 6.44
 -6 26 -16 3.91 7.87
 -6 30 -18 2.18 8.01
 -5 -1 -23 41.9 6.63
 -5 13 -11 11.36 6
 -5 27 -11 11.58 7.08
 -4 16 -6 12.75 5.17
 -4 24 -6 -0.34 5.55
 -3 -7 -19 111.96 6.44
 -3 41 -11 -0.41 7.31
 -1 37 -1 -0.06 5.89
 0 40 0 18.34 6.11
 3 29 11 1.18 2.22
 4 -18 -8 24.52 3.93
 6 0 12 -0.85 4.83
 9 -31 -25 16.53 5.16
 10 -16 6 10.12 6.21
 10 -2 16 2.11 7.01
 10 42 16 2.47 3.31
 12 -28 -8 26.13 7
 12 -20 4 13.13 7.03
 12 -14 10 111.29 9.36
 14 -20 6 6.81 7.88
 14 -16 10 48.18 9.11
 16 -26 0 2.43 8.11
 16 8 24 16.06 10.17
 17 -21 7 9.25 8.69
 17 3 23 12.32 10.14
 17 11 25 1.63 10.34
 18 16 26 9.36 11.15
 18 24 26 1.45 11.04
 20 -6 20 0 10.67
 20 12 26 -2.74 11.89
 21 -11 17 2.38 9.91
 24 -2 22 -3.72 12.79
 25 7 25 -1.81 13.82
 -7 7 -33 18.53 9.65
 -7 29 -25 0.08 9.14
 -5 -3 -27 46.28 7.47
 -5 35 -15 16.63 7.85
 -5 37 -17 19.08 8.35
 -4 -8 -32 192.97 11.24
 -4 -4 -20 696.22 22.84
 -3 -11 -31 2.19 6.6
 -3 -9 -23 9.6 5.39
 -3 -3 -13 737.97 22.97
 -3 13 -3 1223.96 37
 -3 39 -9 3.72 6.99
 -2 -14 -32 104.15 8.2
 -1 7 1 238.29 7.64
 0 20 6 1.38 3
 0 32 4 19.26 5.05
 1 45 -1 -0.44 6.02
 3 -19 -13 36.88 3.62
 3 11 11 30.53 3.22
 7 11 17 246.64 10.74
 7 29 17 12.77 4.16
 8 -8 10 86.07 7.06
 8 10 18 162.41 9.03
 8 30 18 3.24 4.61
 9 -11 9 19.32 6.76
 9 3 17 13.51 6.68
 10 -28 -12 -2.31 5.82
 11 3 19 35.73 8.49
 13 -27 -5 8.84 6.96
 13 -5 17 49.11 8.17
 13 -1 19 20.91 8.59
 13 13 23 5.03 8.46
 14 -26 -2 0.42 7.22
 14 -18 8 32.04 8.07
 14 -8 16 -0.99 7.94
 14 24 24 0.53 8.63
 16 -10 16 -0.92 9.65
 16 2 22 17.73 8.58
 17 -19 9 2.26 8.41
 17 -9 17 14.71 10.3
 18 -14 14 -1.67 9.83
 18 18 26 -1.85 11.15
 18 20 26 -4.64 11.12
 18 22 26 3.43 11.11
 19 -13 15 12.25 9.46
 19 -7 19 1.64 9.73
 19 -3 21 -0.8 10.48
 20 -12 16 1.45 9.46
 20 4 24 4.95 11.68
 21 7 25 7.29 14.51
 22 -6 20 3.9 10.79
 22 -2 22 -1.51 11.12
 22 12 26 7.34 12.92
 23 7 25 1.16 12.97
 25 1 23 5.73 13.3
 -7 7 -31 2.95 8.43
 -7 9 -27 85.71 9.18
 -7 11 -25 89.81 9.38
 -7 19 -21 -6.03 8.14
 -7 21 -21 -4.59 8.49
 -7 27 -23 14.9 8.21
 -7 31 -27 16.79 9.88
 -6 0 -34 25.39 9.98
 -6 28 -16 -1.14 7.6
 -5 3 -17 319.99 12.75
 -5 5 -15 347.08 13.41
 -4 -6 -24 -1 5.54
 -3 1 -9 17.3 4.21
 -3 33 -5 32.1 6.7
 -2 -6 -12 2940.71 85.67
 -2 28 0 -0.19 5.08
 -1 43 -5 0.86 6.87
 0 22 6 9.95 3.4
 2 38 6 -0.5 4.51
 3 -3 5 2046.64 60.11
 8 -20 -2 -0.62 5.29
 9 -19 1 13.03 5.99
 10 -26 -8 38.89 6.56
 10 10 20 262.81 12.84
 11 37 19 -3.34 5.22
 12 -18 6 0.54 6.82
 12 -16 8 43.13 8.02
 13 -29 -9 -2.04 6.94
 13 -23 1 -0.2 7.47
 13 27 23 7.27 7.92
 14 0 20 -1.56 9.04
 14 18 24 2.24 8.98
 15 -23 3 2.22 7.68
 15 1 21 -2.94 9.24
 15 7 23 5.75 9.71
 18 -16 12 0.76 8.91
 18 -8 18 12.42 10.31
 18 0 22 12.61 11.14
 19 9 25 0.95 10.4
 20 14 26 7.81 12.27
 21 1 23 -1.74 11.87
 22 4 24 -0.49 11.99
 23 1 23 2.06 12.56
 24 4 24 -1.48 13.14
 -7 13 -23 34.11 8.34
 -7 17 -21 -0.48 6.97
 -6 0 -32 4.34 8.76
 -6 2 -26 1.33 6.6
 -6 32 -18 27.05 8.41
 -6 34 -20 23.45 8.85
 -6 36 -22 26.22 8.8
 -5 1 -19 143.73 8.75
 -5 29 -11 0.43 7.14
 -5 33 -13 12.82 7.44
 -4 26 -6 8.28 5.83
 -4 32 -8 54.83 7.5
 -4 38 -12 6.83 7.39
 -4 40 -14 0.5 7.48
 -3 37 -7 24.68 6.99
 -2 0 -6 851.13 25.47
 -2 34 -2 3.65 5.98
 -1 27 3 72.94 5.51
 0 -16 -20 470.62 14.57
 0 18 6 23.96 2.78
 5 17 15 130.88 6.38
 7 -25 -13 29.72 5.23
 7 -23 -9 23.63 5.02
 9 -5 13 86.44 7.72
 10 -32 -26 -0.64 5.17
 10 30 20 16.32 6.1
 11 11 21 1.93 7.2
 12 4 20 127.22 10.51
 12 12 22 11.61 8.02
 13 41 19 -1.46 5.84
 14 -30 -10 -0.84 7.12
 14 -4 18 46.25 8.92
 14 6 22 -1.02 8.92
 14 20 24 0.47 8.78
 14 22 24 4.11 8.8
 15 -27 -3 6.55 7.26
 15 -7 17 10.16 8.52
 15 33 23 10.39 8.53
 17 -1 21 0.1 9.79
 17 13 25 0.22 11.22
 17 27 25 8.41 5.7
 18 -20 8 -2.7 9.03
 18 -4 20 -0.61 9.63
 19 -15 13 2.59 9.8
 20 16 26 -1.2 11.75
 21 -7 19 -5.69 10.37
 22 14 26 -2.29 13.9
 -8 18 -38 10.44 9.83
 -8 18 -36 0.4 9.51
 -8 18 -34 11.83 9.15
 -8 20 -40 13.91 10.38
 -8 20 -38 1.65 9.96
 -8 20 -36 -0.32 10.48
 -8 20 -34 6.19 9.09
 -8 22 -40 1.18 11.07
 -8 22 -38 5.79 10.02
 -8 22 -36 -3.1 9.56
 -8 22 -34 25.43 9.88
 -8 24 -36 -1.69 10.47
 -7 7 -29 28.9 8.24
 -7 31 -25 50.01 9.9
 -6 6 -20 336.17 14.05
 -6 18 -14 4.56 6.69
 -6 20 -14 76.73 7.74
 -6 22 -14 1.4 6.99
 -5 11 -11 72.06 6.46
 -4 -8 -30 6.39 6.64
 -4 14 -6 96.37 6.21
 -3 -11 -29 87.46 7.38
 -3 7 -5 1795.29 53.15
 -2 -14 -30 0.65 5.77
 -2 -10 -18 4.92 3.72
 -2 12 0 0.81 3.03
 -1 -5 -7 2397.42 69.45
 -1 41 -3 8.32 6.63
 4 -22 -16 3.6 3.02
 7 -7 9 46.79 5.59
 8 -28 -18 -0.76 4.95
 8 4 16 22.39 6.48
 9 -17 3 19.89 5.93
 9 -13 7 5.93 6
 9 37 17 7.24 3.9
 10 -30 -18 -1.85 5.68
 11 -21 1 16.79 6.65
 11 -11 11 9 6.63
 11 -5 15 294.46 13.49
 11 -1 17 55.39 7.77
 12 28 22 0 7.18
 13 5 21 0.53 8.17
 13 15 23 17.46 8.55
 14 -28 -6 -0.61 7.09
 15 -21 5 17.72 8.14
 15 -15 11 2.66 8.48
 15 -3 19 5.54 8.63
 16 -24 2 -1.65 8.32
 16 -12 14 -0.69 8.76
 16 -6 18 6.08 9.64
 16 -2 20 5.76 8.88
 16 30 24 -8.16 9.59
 17 -5 19 2.18 9.59
 20 -14 14 -6.1 9.13
 20 18 26 -10.24 11.97
 21 -3 21 -1.08 11.08
 21 9 25 -1.64 13.51
 23 -3 21 0.56 11.33
 23 9 25 7.25 13.04
 -8 16 -38 6.05 9.76
 -8 16 -36 1.63 9.37
 -8 16 -34 -3.05 9.24
 -8 18 -40 0.03 10.79
 -8 18 -32 -0 8.68
 -8 20 -32 34.1 9.48
 -8 22 -32 8.41 9.2
 -8 24 -40 14 10.31
 -8 24 -38 -2.87 10.68
 -8 24 -34 -1.26 9.32
 -7 5 -37 25.81 9.21
 -7 5 -35 29.77 9.62
 -7 9 -25 57.23 8.34
 -7 15 -21 -3.54 7.12
 -7 33 -27 4.35 9.4
 -6 0 -30 105.19 10
 -6 4 -22 463.14 17.58
 -6 8 -18 209.05 10.59
 -6 24 -14 42.19 7.8
 -6 30 -16 7.94 7.54
 -5 -5 -33 10.92 8.02
 -5 19 -9 30.73 6.54
 -5 21 -9 51.34 6.9
 -4 0 -14 1.71 4.65
 -4 36 -10 0.7 7.06
 -3 29 -3 15.83 6.01
 1 43 1 -2.57 5.77
 5 39 11 0.27 2.94
 8 -30 -26 -0.7 4.46
 9 -23 -5 130.31 8.25
 9 -15 5 46.68 7.18
 9 -1 15 59.92 7.25
 9 11 19 49.43 7
 10 -8 12 89.31 8.03
 11 -29 -13 11.49 6.34
 11 -25 -5 76.04 7.64
 11 29 21 3.11 6.54
 12 -24 -2 1.34 6.75
 13 25 23 -0.2 7.7
 14 34 22 1.71 7.55
 15 -19 7 12.97 7.96
 15 -17 9 -1.03 8.02
 17 5 23 13.25 10.09
 17 15 25 11.5 10.45
 17 25 25 0.28 10.09
 19 -17 11 -1.12 8.84
 19 11 25 6.11 11.77
 20 -8 18 1.65 9.95
 20 0 22 -7.04 10.69
 20 6 24 -4.59 11.02
 20 20 26 2.73 11.84
 20 22 26 4.36 12.17
 22 16 26 -2.14 12.93
 24 0 22 12 12.64
 24 6 24 -9.48 12.78
 25 3 23 -1.97 12.51
 -8 14 -38 3.69 10.39
 -8 14 -36 0.86 9.92
 -8 16 -32 20.14 9.14
 -8 20 -30 8.49 8.56
 -8 22 -30 27.97 9.24
 -8 24 -32 68.84 11.5
 -8 26 -38 4.85 10.29
 -8 26 -36 1.51 10.36
 -8 26 -34 4.87 9.49
 -7 5 -33 11.06 8.59
 -7 11 -23 44.69 8.2
 -6 16 -14 65.55 7.86
 -5 -3 -25 133.92 8.75
 -5 17 -9 41.98 6.13
 -5 23 -9 11.99 6.08
 -4 8 -8 2354.55 69.71
 -4 28 -6 -1.99 6.03
 -3 -5 -15 178.18 7.33
 -1 13 3 226.61 7.67
 2 42 4 2.96 5.2
 3 5 9 3.75 2.88
 6 -24 -14 40.18 4.76
 7 5 15 481.99 16.94
 8 -10 8 12.01 5.57
 10 -22 -2 15.73 6.58
 10 4 18 127.67 9.29
 11 -31 -19 3.22 5.79
 12 14 22 65.57 9.06
 12 36 20 4.51 6.18
 13 -21 3 28.95 7.77
 13 -13 11 2.16 7.94
 13 17 23 8.25 8.3
 13 35 21 0.02 6.88
 14 -24 0 3.78 7.18
 14 -10 14 1.76 7.63
 15 9 23 12.01 9.61
 17 -11 15 11.51 9.8
 17 17 25 13.55 10.36
 18 -10 16 -2.93 8.9
 18 8 24 -2.57 10.56
 19 -9 17 8.36 9.62
 20 -16 12 1.53 9.01
 20 -4 20 7.7 10.2
 21 3 23 -10.91 11.44
 22 -8 18 4.37 10.36
 22 0 22 10.76 11.28
 22 6 24 2.93 11.81
 -8 14 -34 15.78 8.91
 -8 18 -30 29.1 9.91
 -8 24 -30 3.36 8.89
 -8 26 -32 -1.61 9.05
 -7 5 -31 6.06 8.1
 -7 7 -27 64.37 8.95
 -7 13 -21 0.36 6.63
 -6 10 -16 5.4 7.34
 -6 26 -14 -1.3 6.96
 -6 34 -18 -4.8 8.27
 -6 36 -20 6.93 8.63
 -5 -5 -31 5.62 7.67
 -5 -1 -21 2.95 5.62
 -5 25 -9 34.89 6.62
 -5 31 -11 4.96 7.16
 -5 37 -15 8.49 7.65
 -5 39 -17 4.17 7.57
 -4 -8 -28 105.6 7.91
 -4 -2 -16 13.66 4.97
 -2 -12 -22 603.49 19.45
 0 -18 -26 -1.39 4.07
 0 44 -2 1.76 6.23
 2 -4 2 3213.68 93.24
 4 -4 6 12.02 3.98
 5 19 15 47.08 4.37
 5 43 9 -0.37 3.64
 6 -22 -10 -0.23 4.3
 6 -6 8 301.94 11.55
 6 6 14 20.34 5.58
 8 -18 0 -2.52 5.29
 8 -4 12 334.86 13.27
 8 12 18 -1.06 5.55
 9 -27 -13 11.85 5.54
 10 12 20 1.25 6.82
 11 -27 -9 1.84 6.25
 11 -19 3 111.18 8.72
 11 -13 9 48.32 7.06
 11 13 21 -0.88 7.14
 12 -32 -20 3.76 6.07
 12 -30 -14 8.37 6.45
 12 0 18 1.23 7.62
 13 21 23 14.89 8.51
 13 23 23 13.48 8.46
 16 -22 4 -4.13 7.99
 16 4 22 5.14 9.16
 17 19 25 0.69 10.16
 17 21 25 -7.28 10.57
 17 23 25 12.12 10.68
 18 2 22 -0.38 10.5
 19 -1 21 -1.47 10.49
 19 13 25 5.84 11.12
 21 11 25 4.41 11.97
 22 -4 20 1.73 10.52
 23 3 23 -0.85 11.93
 23 11 25 8.72 14.03
 -8 12 -38 4.91 10.14
 -8 12 -36 1.28 9.73
 -8 14 -32 1.44 9.06
 -8 16 -30 -1.34 9.33
 -8 20 -28 11.76 8.47
 -8 22 -28 4.72 8.47
 -8 26 -30 47.23 10.06
 -8 28 -34 -0.19 9.94
 -8 28 -32 26.56 10.21
 -7 17 -19 34.79 7.7
 -7 29 -21 0.05 8.17
 -6 0 -28 1.17 7.25
 -6 2 -24 93.27 8.25
 -6 14 -14 11.74 6.43
 -5 35 -13 6.21 7.41
 -3 3 -7 189.01 7.75
 -3 35 -5 43.09 7.02
 -3 41 -9 2.07 7.09
 -2 30 0 167.31 8.51
 1 1 3 524.14 15.45
 4 -20 -12 185.85 7.16
 4 48 4 0.72 4.97
 5 -5 7 303.02 11.08
 5 49 5 1.1 4.77
 9 -25 -9 5.84 5.42
 9 29 19 3.85 5.39
 11 -17 5 216.83 10.85
 11 -15 7 107.22 8.45
 11 5 19 10.63 7.99
 12 -4 16 1.93 7.41
 12 26 22 11.05 7.49
 13 -31 -15 7.4 6.53
 13 -19 5 52.03 7.97
 13 -17 7 18.21 7.9
 13 -15 9 5.54 8.48
 13 -7 15 82.89 8.87
 14 8 22 80.71 10.28
 15 -25 -1 3.23 7.72
 15 -9 15 19.24 8.68
 15 3 21 6.18 8.72
 16 28 24 -1.02 9.22
 19 -5 19 4.89 9.5
 21 -9 17 6.98 10.38
 -8 12 -34 0.3 8.54
 -8 14 -30 56.66 9.4
 -8 18 -28 -1.43 9.05
 -8 24 -28 15.13 8.78
 -7 5 -29 43.76 8.7
 -7 25 -19 6.16 8.04
 -6 28 -14 31.49 8.08
 -6 32 -16 -4.98 7.91
 -5 15 -9 79.5 6.86
 -4 12 -6 5 4.57
 -4 34 -8 3.76 6.87
 -4 40 -12 14.56 7.54
 -3 -11 -27 106.52 7.34
 -3 11 -3 411.8 13.66
 -2 6 -2 480.77 14.93
 -1 -15 -23 44.48 4.39
 0 38 2 19.76 5.53
 1 -9 -5 333.68 10.07
 4 42 8 1.01 3.98
 5 -21 -11 2.9 3.89
 6 26 16 1.59 3.81
 6 44 10 3.76 3.2
 7 -29 -27 37.32 4.36
 7 -27 -19 14.91 4.63
 8 -12 6 10.58 5.53
 12 -26 -6 8.01 6.53
 12 -10 12 4.41 6.73
 12 6 20 12.18 8.43
 12 16 22 4.37 7.68
 13 -25 -3 8.9 7.15
 13 1 19 12.43 8.15
 13 7 21 1.36 8
 14 2 20 56.14 9.87
 15 31 23 6.94 8.66
 16 -20 6 -0.66 7.62
 16 -18 8 -2.91 8.23
 16 -16 10 4.52 8.37
 16 -8 16 -0.44 9
 16 14 24 -1.19 9.89
 17 -23 3 3.54 7.83
 17 -13 13 4.72 8.44
 17 1 21 5.7 10.02
 17 7 23 1.32 10.16
 18 -6 18 -1.63 9.35
 18 -2 20 9.29 10.27
 18 10 24 8.25 11.08
 19 15 25 -2.13 11.06
 20 -10 16 2.23 9.51
 20 8 24 0.96 11.64
 21 -1 21 -0.01 10.1
 21 13 25 -2.66 12.78
 23 -1 21 4.63 11.1
 23 13 25 9.69 14.02
 24 8 24 -6.26 12.97
 25 5 23 -1.45 12.66
 -8 12 -32 78.95 10.17
 -8 16 -28 19.01 9
 -8 26 -28 6.21 8.68
 -8 28 -30 3.21 9.57
 -8 30 -32 -1.98 9.34
 -7 3 -35 43.9 9.26
 -7 7 -25 115.94 9.63
 -7 9 -23 44.7 7.97
 -7 15 -19 76.86 8.1
 -7 33 -23 15.93 8.71
 -6 -2 -34 2.27 8.31
 -5 -5 -29 8.69 6.88
 -5 27 -9 21.88 7.44
 -4 -6 -22 430.74 15.51
 -4 4 -10 132.03 6.7
 -4 30 -6 6.89 6.2
 -3 31 -3 51.67 6.52
 -2 -14 -28 40.81 5.75
 -2 42 -6 0.7 6.55
 -1 -3 -5 809.87 23.74
 -1 35 1 -0.07 5.3
 -1 39 -1 4.85 5.93
 2 34 8 7.12 3.33
 3 1 7 294.32 9.97
 4 -24 -22 0.14 2.57
 6 -18 -4 47.89 5.11
 6 16 16 3.45 4.54
 6 50 6 0.74 4.34
 7 -9 7 75.08 6.18
 8 -22 -6 16.56 5.45
 8 -16 2 7.19 5.35
 8 -14 4 5.99 5.48
 9 -7 11 11.85 5.97
 9 5 17 378.66 15.21
 9 13 19 16.66 7.63
 10 -10 10 82.03 7.7
 10 0 16 -3.7 7.02
 11 15 21 0.88 7.2
 11 27 21 -1.02 6.68
 12 -28 -10 0.38 6.35
 12 -22 0 1.85 6.46
 12 18 22 71.43 9.01
 12 24 22 -1.01 7.35
 13 -3 17 81.55 9
 14 -22 2 -1.11 7.05
 14 -6 16 -0.05 7.83
 15 11 23 -1.28 10.71
 16 -26 -2 8.75 7.54
 17 -7 17 2.63 9.82
 18 -12 14 4.79 9.51
 19 -11 15 3.21 9.81
 21 -5 19 -0.34 10.48
 22 8 24 -0.93 12.03
 24 2 22 -3.19 12.57
 -8 10 -38 7.26 8.93
 -8 10 -36 1.17 9.61
 -8 14 -28 -2.99 8.87
 -8 18 -26 -0.32 8.07
 -8 20 -26 2.58 8.87
 -8 22 -26 2.96 8.7
 -8 24 -26 2.42 8.13
 -7 3 -33 3.34 8.45
 -7 11 -21 -0.3 7.29
 -7 27 -19 11.99 7.95
 -7 31 -21 3.71 8.44
 -6 4 -20 90.96 7.68
 -6 6 -18 43.04 6.92
 -5 9 -11 7.86 5.34
 -5 33 -11 -0.77 7.05
 -4 38 -10 34.61 7.62
 -3 39 -7 9.16 6.78
 -1 -17 -31 2.26 5.31
 0 -12 -12 3482.4 100.45
 0 8 4 559.08 16.28
 1 -7 -3 3.32 1.58
 1 31 7 52.93 4.5
 3 47 3 5.31 5.26
 4 38 10 13.37 3.35
 7 -3 11 25.18 5.44
 8 28 18 -0.93 4.72
 9 -29 -19 5.2 5.24
 10 -20 0 -0.62 5.6
 10 14 20 101.01 8.66
 11 -7 13 51.69 7.08
 12 20 22 3.5 7.68
 14 -26 -4 -1.11 7.12
 14 -2 18 0.05 8.1
 15 -5 17 21.4 8.57
 15 -1 19 7.6 8.8
 16 -4 18 -2.81 9.15
 16 0 20 28.1 9.63
 16 16 24 4.76 9.61
 16 26 24 15.55 8.82
 17 -21 5 7.26 8.35
 17 -3 19 10.28 9.4
 19 17 25 -3.13 11.38
 19 25 25 -0.94 11.37
 21 -11 15 9.2 9.4
 21 5 23 0.17 11.22
 21 15 25 3.17 12
 22 2 22 -3.74 11.75
 23 5 23 7.09 11.99
 23 15 25 0.46 13.07
 -8 10 -34 53.83 9.7
 -8 12 -30 0.02 9.07
 -8 16 -26 1.05 8.73
 -8 26 -26 2.32 8.77
 -8 28 -28 21.96 9.58
 -8 30 -30 18.76 9.85
 -7 5 -27 61.02 8.76
 -6 -2 -32 81.29 9.32
 -6 0 -26 2.25 6.42
 -6 12 -14 67.43 7.21
 -6 20 -12 -0.27 5.97
 -6 22 -12 179.19 9.95
 -6 30 -14 -3.71 7.06
 -6 36 -18 3.91 8.61
 -5 -3 -23 80.46 7.36
 -5 3 -15 923.65 29.26
 -5 39 -15 11.55 7.74
 -4 -4 -18 16.72 4.83
 -3 -9 -21 2.34 4.74
 -2 -8 -14 81.64 4.52
 -1 45 -5 5.4 6.48
 0 34 4 1.31 4.79
 0 42 0 -5.12 5.9
 7 -17 -1 17.59 5.37
 7 1 13 77.79 6.27
 7 15 17 73.99 6.2
 7 27 17 10.77 4.47
 8 14 18 126.41 7.18
 9 -21 -3 128.53 7.78
 10 -28 -14 12.49 5.64
 10 -24 -6 16.62 6.05
 11 -23 -3 55.73 7.3
 13 -29 -11 -1.02 6.57
 14 -30 -12 13.02 6.26
 14 -20 4 0.6 7.35
 14 -14 10 2.84 7.7
 14 10 22 -0.79 8.38
 14 32 22 9.35 7.83
 15 -27 -5 8.98 7.69
 15 -11 13 8.34 8.27
 16 6 22 45.99 10.18
 16 18 24 -0.25 9.43
 17 -19 7 13.92 8.11
 17 -17 9 2.15 7.82
 18 -14 12 16.26 8.88
 18 4 22 17.91 10.61
 18 12 24 0.99 10.42
 19 19 25 7.16 11.41
 19 21 25 -1.15 11.03
 19 23 25 1.87 11.36
 20 -12 14 1.55 9
 20 -6 18 8.12 9.7
 20 -2 20 1.53 10.17
 20 10 24 -3.76 11.97
 22 -6 18 -3.35 10.72
 24 -2 20 -0.92 11.74
 24 10 24 -4.98 12.95
 25 1 21 -2.79 11.64
 25 7 23 -3.11 13.38
 -8 10 -32 2.23 9.19
 -7 3 -31 2.99 8.81
 -7 13 -19 50.59 7.52
 -7 21 -17 84.31 8.85
 -7 23 -17 66.8 8.46
 -7 29 -19 2.13 8.16
 -6 2 -22 24.69 6.43
 -6 8 -16 -0.07 6.07
 -6 18 -12 234.69 11.28
 -6 24 -12 15.2 6.54
 -6 34 -16 5.23 7.58
 -5 1 -17 1175.79 36.53
 -5 13 -9 50.94 6.06
 -5 29 -9 12.86 7.1
 -5 37 -13 13.86 7.78
 -4 -8 -26 -3.7 5.7
 -2 40 -4 -2.4 6.33
 0 16 6 0.32 2.12
 0 26 6 52.3 4.18
 1 37 5 25.98 4.87
 1 41 3 4.38 5.28
 4 4 10 132.55 5.97
 5 -17 -5 484.44 15.85
 6 -26 -20 54.81 4.77
 8 -26 -14 16.58 5.19
 8 6 16 1.71 5.74
 10 -12 8 30.79 6.31
 10 6 18 6.03 6.71
 11 1 17 55.71 8.08
 11 17 21 -3.24 7.15
 12 -20 2 9.95 6.65
 12 -12 10 0.62 6.53
 14 -18 6 0.55 7.24
 14 -16 8 7.27 8.02
 15 -23 1 -1.36 7.16
 15 13 23 -0.47 9.41
 15 29 23 -0.85 8.65
 16 20 24 0.26 9.38
 16 22 24 3.22 9.33
 16 24 24 7.29 9.56
 19 -13 13 2.08 9.68
 19 -7 17 2.69 9.97
 19 1 21 -0.16 9.97
 19 7 23 -0.4 11.66
 21 17 25 1.52 12.03
 22 10 24 -0 11.72
 -8 12 -28 25.26 8.48
 -8 14 -26 -1.08 7.45
 -8 20 -24 39.95 8.53
 -8 22 -24 0.37 7.77
 -8 24 -24 19.48 8.73
 -8 28 -26 -4.72 8.39
 -8 30 -28 3.24 9.08
 -7 25 -17 45.76 8.26
 -7 33 -21 3.03 8.09
 -7 35 -23 7.06 9.41
 -6 -2 -30 3.09 7.34
 -5 -5 -27 74.3 7.4
 -4 20 -4 152.95 7.97
 -4 22 -4 1.53 5.1
 -4 36 -8 17.14 7.14
 -3 -7 -17 256.47 9.64
 -3 21 -1 4.78 4.58
 -3 23 -1 4.22 4.86
 1 47 -1 -5.17 5.92
 2 46 2 1.65 5.33
 3 41 7 8.78 4.26
 4 -16 -6 18.45 3.57
 5 -25 -21 -1.35 3.26
 6 -8 6 87.79 6.07
 6 -2 10 29.29 5.17
 6 2 12 635.8 20.77
 6 18 16 2.06 4.24
 7 -11 5 409.72 14.73
 9 15 19 29.26 6.76
 9 27 19 2.73 5.39
 10 -30 -20 19.68 5.75
 10 -18 2 1.1 5.6
 10 16 20 1.44 6.73
 10 36 18 3.62 4.82
 11 -3 15 163.22 9.87
 11 19 21 20.69 5.56
 13 -23 -1 -1.02 6.8
 13 9 21 2.41 8.05
 15 5 21 -0.38 8.53
 16 -24 0 17.88 7.65
 16 -10 14 2.56 8.25
 17 -9 15 5.55 9.85
 18 -20 6 3.26 8.63
 18 -18 8 4.17 8.8
 18 -8 16 -1.02 8.9
 21 -13 13 -0.11 8.68
 21 19 25 6.89 11.88
 23 1 21 -0.46 11.09
 23 7 23 -0.15 12.53
 24 4 22 2.3 12.56
 24 12 24 0.32 13.32
 -8 8 -36 -0.35 9.3
 -8 8 -34 3.25 8.43
 -8 10 -30 83.21 10.08
 -8 18 -24 0.79 8.39
 -7 3 -29 54.66 8.44
 -7 7 -23 10.9 6.55
 -7 9 -21 0.65 6.45
 -6 16 -12 4.53 6.4
 -6 26 -12 162.26 9.95
 -6 32 -14 18.46 7.49
 -5 -1 -19 133.4 7.98
 -4 24 -4 35.62 5.77
 -4 32 -6 -2.69 6.15
 -3 19 -1 43.88 4.88
 -3 37 -5 13.11 6.51
 -1 43 -3 6.3 6.66
 3 -5 3 807.37 24.47
 4 0 8 281.04 10.04
 5 -1 9 131.04 6.5
 5 3 11 5.32 4.22
 6 24 16 -1.51 3.89
 7 -15 1 14.49 4.84
 7 -13 3 119.56 7.08
 8 -24 -10 2.01 5.03
 8 -6 10 553.82 19.15
 9 -3 13 85.83 7.33
 9 1 15 64.11 7.41
 10 -26 -10 0.46 5.65
 10 -16 4 1 5.79
 10 -14 6 -0.81 6.21
 10 26 20 28.2 6.61
 11 -31 -21 1.5 5.55
 11 -29 -15 12.93 6.04
 11 7 19 33.25 7.88
 11 21 21 4.07 6.94
 11 23 21 1.25 6.71
 11 41 17 -0.68 4.62
 12 -32 -22 -0.97 5.71
 12 -18 4 11.07 6.7
 12 -14 8 0.98 6.44
 12 -6 14 101.31 8.47
 12 2 18 61.08 8.73
 12 8 20 107.46 9.71
 13 33 21 1.54 7.02
 14 4 20 7.18 8.14
 15 -13 11 0.81 7.16
 15 37 21 -7.47 8.25
 17 3 21 1.27 9.71
 18 14 24 1.12 10.4
 18 28 24 -0.9 2.72
 19 -15 11 -1.41 9.51
 19 -3 19 2.8 10.66
 20 -14 12 -2.79 9.37
 20 4 22 7.65 11.01
 20 12 24 -0.05 9.91
 21 -7 17 0 9.67
 21 7 23 -2.54 11.53
 22 4 22 2.29 11.97
 22 12 24 2.65 12.33
 25 9 23 10.75 13.74
 26 6 22 -0.5 12.5
 -8 16 -24 43.78 8.52
 -8 26 -24 -1.57 8.41
 -8 30 -26 5.56 9.13
 -8 32 -28 2.08 9.1
 -7 5 -25 93.83 8.54
 -7 27 -17 23.17 8.43
 -7 31 -19 3.26 7.89
 -5 31 -9 8.53 7.15
 -5 35 -11 0.85 6.84
 -4 18 -4 16.06 4.94
 -3 -11 -25 260.98 10.82
 -3 25 -1 5.58 4.93
 -3 33 -3 58.42 6.76
 2 8 8 379.64 11.62
 5 -7 5 1077.98 32.85
 6 -16 -2 616.56 19.94
 7 7 15 76.38 6.33
 7 17 17 112.77 6.81
 8 16 18 1.57 5.46
 8 36 16 0.62 3.53
 9 -9 9 18.41 5.82
 11 -9 11 0.51 6.36
 12 -16 6 0.47 6.38
 13 -31 -17 5.36 6.26
 13 3 19 14.74 7.97
 14 -8 14 36.27 8.08
 14 12 22 37.26 9.24
 15 -21 3 6.29 7.24
 15 27 23 1.07 8.68
 16 8 22 -0.21 9.16
 18 -4 18 5.85 9.68
 18 0 20 1.06 9.97
 20 -16 10 0.17 8.57
 21 -3 19 0.82 10.03
 25 3 21 -5.68 12.53
 -9 21 -39 -1.15 10.43
 -9 21 -37 10.49 10.57
 -8 8 -32 97.89 10.4
 -8 10 -28 -1.31 8.23
 -8 12 -26 0.12 7.7
 -8 28 -24 15.43 9.04
 -7 1 -35 12.63 9.2
 -7 11 -19 40.11 7.4
 -6 0 -24 2.12 6.57
 -6 28 -12 2.91 6.81
 -6 36 -16 0.64 8.06
 -6 38 -18 2.77 7.42
 -5 -7 -33 20.54 7.76
 -4 6 -8 35.67 4.65
 -4 10 -6 470.21 15.72
 -4 26 -4 0 4.67
 -3 17 -1 122.5 6.21
 -2 -14 -26 4.21 4.62
 -2 2 -4 573.36 17.4
 -2 10 0 243.56 8.44
 -1 -17 -29 16.09 5.03
 -1 31 3 64.32 5.69
 4 -6 4 10.16 3.97
 5 9 13 380.72 12.75
 6 20 16 0.57 4.02
 6 22 16 0.09 4.03
 8 26 18 27.46 5.34
 9 17 19 40.33 5.24
 10 -6 12 283.93 12.52
 10 24 20 -1.9 6.21
 11 35 19 1.82 5.63
 12 -30 -16 3.77 6.1
 12 -24 -4 7.61 6.34
 12 -2 16 1.67 7.19
 12 34 20 -0.04 6.17
 13 -11 11 10.09 7.34
 13 -5 15 9.41 6.99
 14 -24 -2 16.83 7.29
 15 -19 5 9.52 7.67
 15 -15 9 4.59 7.61
 15 -7 15 21.74 8.43
 16 -12 12 26.85 8.36
 16 2 20 -0.8 8.1
 17 -5 17 13.62 9.39
 17 11 23 7.86 9.47
 18 6 22 -3.65 10.46
 18 16 24 1.75 10.24
 18 26 24 13.15 9.34
 19 9 23 4.85 11.19
 20 -8 16 -6.16 10.51
 20 14 24 2.73 11.77
 22 -8 16 0.7 9.67
 23 9 23 -1.03 12.28
 24 0 20 0.45 11.79
 -9 19 -39 1.94 9.75
 -9 19 -37 12.58 9.51
 -9 19 -35 13.86 9.84
 -9 21 -35 11.08 9.27
 -9 23 -39 -0.47 10.55
 -9 23 -37 18.86 10.48
 -9 23 -35 13.32 9.41
 -9 25 -39 5.97 9.57
 -9 25 -37 4 9.36
 -8 14 -24 -0.57 7.35
 -8 20 -22 -1.49 7.85
 -8 22 -22 94.35 9.58
 -8 24 -22 4.22 8.11
 -7 1 -33 10.24 8.59
 -7 29 -17 20.46 7.87
 -7 35 -21 9.31 8.18
 -6 -2 -28 45.04 7.36
 -6 14 -12 320.16 13.25
 -5 11 -9 91.5 6.6
 -5 19 -7 121.86 7.8
 -5 21 -7 101.73 7.66
 -5 23 -7 168.57 9.03
 -4 40 -10 0.82 6.71
 -2 22 2 -2.47 4.17
 4 46 6 -1.8 4.29
 6 -10 4 160.21 7.73
 6 8 14 180.86 8.28
 7 25 17 38.37 5
 7 51 7 1.03 3.71
 8 -28 -20 35.31 5.09
 9 -19 -1 15.86 5.45
 9 7 17 310.17 12.98
 9 25 19 6.29 5.7
 10 20 20 3.77 6.45
 10 22 20 72.55 7.61
 11 -21 -1 15.52 6.28
 13 -21 1 4.39 7.1
 13 -1 17 84.55 9.43
 14 30 22 -4 7.98
 14 38 20 4.62 7.2
 15 -17 7 20.53 8.03
 15 1 19 4.39 8.68
 15 17 23 3.22 9.12
 15 25 23 6.21 8.33
 16 -22 2 12.76 7.59
 16 -6 16 -0.75 8.43
 17 -11 13 1.35 8.51
 17 -1 19 1.12 9.11
 18 -10 14 -1.47 9.44
 18 18 24 3.77 10.4
 19 -9 15 3.03 8.83
 19 3 21 -0.07 9.87
 20 0 20 2.27 10.41
 21 9 23 -4.36 11.3
 22 14 24 -2.86 11.85
 24 6 22 -0.72 11.95
 26 8 22 4.68 13.67
 -9 17 -39 8.23 10.13
 -9 17 -37 20.05 10.16
 -9 17 -35 10.33 9.04
 -9 19 -33 2.26 8.66
 -9 21 -33 6.27 8.83
 -9 23 -33 4.58 9.18
 -9 25 -35 0.63 9.65
 -8 6 -36 -3.02 9.33
 -8 8 -30 -3.52 7.98
 -8 18 -22 135.46 10.35
 -8 32 -26 0.57 8.77
 -7 3 -27 146.34 10.28
 -7 33 -19 5.49 7.71
 -6 34 -14 -2.77 7.13
 -5 -5 -25 143.56 8.67
 -5 7 -11 54.56 5.54
 -5 25 -7 68.97 6.81
 -5 39 -13 -0.79 7.28
 -4 16 -4 90.74 6
 -3 27 -1 2.78 5.21
 -2 20 2 646.72 20.29
 -2 44 -6 1.38 6.57
 -1 37 1 1.51 5.29
 1 45 1 -0.36 5.42
 2 -12 -6 3.53 2.32
 5 47 7 -1.98 4.01
 7 19 17 79.84 6.02
 8 -20 -4 43.63 5.45
 10 2 16 0.15 6.48
 11 -27 -11 2.15 5.85
 12 40 18 0.42 5.42
 13 11 21 3.04 8.3
 13 39 19 -1.1 6.28
 14 -4 16 -1.26 7.53
 14 0 18 27.43 8.84
 14 14 22 -0.89 8.28
 15 -25 -3 9.1 7.12
 15 -3 17 44.63 9.3
 15 7 21 0.61 8.86
 15 19 23 3.72 9.07
 15 23 23 6.86 8.77
 16 -26 -4 1.72 6.88
 16 -2 18 23.37 8.71
 16 34 22 1.94 8.84
 17 -23 1 4.16 7.41
 18 20 24 -0.16 10.35
 18 22 24 1.7 10.34
 18 24 24 -1.16 10.47
 20 -4 18 3.81 10.67
 20 6 22 0.07 10.98
 20 16 24 5.64 11.15
 21 -9 15 -1.61 9.31
 22 -4 18 -1.24 10.52
 22 6 22 -6.25 11.43
 22 16 24 127.53 16.29
 23 3 21 -1.52 11.86
 -9 15 -37 12.05 9.49
 -9 17 -33 0.35 8.54
 -9 21 -31 2.05 9.11
 -9 23 -31 5.73 9.47
 -9 25 -33 5.16 9.62
 -9 27 -35 5.45 9.01
 -8 6 -34 48.47 9.33
 -8 16 -22 -0.87 7.19
 -7 1 -31 0.74 8.45
 -7 13 -17 195.26 10.35
 -7 21 -15 137.44 9.41
 -7 23 -15 106.74 8.93
 -6 -4 -34 45.69 8.89
 -6 2 -20 531.81 18.9
 -6 4 -18 236.19 10.7
 -6 6 -16 2.02 5.97
 -6 30 -12 75.1 8.34
 -5 -7 -31 1.12 7.17
 -5 -3 -21 -1.69 5.57
 -5 17 -7 143.01 7.92
 -4 -10 -30 230.63 11.1
 -4 -6 -20 4.4 4.76
 -4 28 -4 14.19 5.67
 -4 34 -6 4.99 6.26
 -3 5 -5 126.78 5.85
 -3 9 -3 430.43 14.07
 -2 24 2 162.05 7.37
 -2 38 -2 -1.67 5.84
 -1 41 -1 4.33 5.95
 0 28 6 1.83 3.62
 0 46 -2 4.15 5.82
 2 -6 0 1479.86 43.32
 2 40 6 0.12 4.34
 3 37 9 2.79 3.35
 3 45 5 8.78 4.61
 5 -15 -3 430.61 14.28
 6 -14 0 806.59 25.35
 6 -12 2 829.73 26.03
 7 -25 -15 40.37 5
 7 -5 9 174.11 8.23
 7 23 17 40.46 5.1
 8 -2 12 0.85 5.26
 8 2 14 71.22 6.47
 8 24 18 2.08 5.08
 9 -27 -15 22.34 5.46
 9 -11 7 262.23 11.32
 9 21 19 12.36 6.11
 9 23 19 12.22 5.94
 10 -22 -4 7.99 5.68
 10 -2 14 14.9 6.38
 10 8 18 63.46 7.29
 11 -11 9 33.01 6.43
 11 45 15 -0.48 3.75
 12 10 20 -0.38 7.29
 13 -25 -5 16.93 6.76
 13 -13 9 6.87 6.76
 15 21 23 -4.26 8.96
 16 -20 4 7.09 7.49
 16 -14 10 40.19 9.1
 17 5 21 -3.89 9.72
 17 13 23 -1.2 9.37
 19 11 23 1.07 11.03
 20 -10 14 2.52 9.57
 21 3 21 -4 10.99
 23 11 23 0.65 11.93
 25 5 21 4.58 12.31
 -9 15 -35 7.27 8.97
 -9 19 -31 1.23 8.4
 -9 25 -31 0.59 8.83
 -9 27 -33 -1.29 9.42
 -8 10 -26 -3.15 7.82
 -8 12 -24 70.12 8.65
 -7 5 -23 59.71 7.47
 -7 7 -21 -0.05 6.97
 -7 19 -15 128.17 8.9
 -7 25 -15 30.73 7.59
 -7 31 -17 15.29 8.05
 -5 27 -7 58.51 6.93
 -5 33 -9 4.9 6.59
 -5 37 -11 5.3 6.9
 -4 38 -8 -2.06 6.77
 -3 -13 -31 5.93 5.99
 0 40 2 -0.95 5.29
 1 -21 -29 15.52 3.79
 2 -22 -26 -0.06 2.25
 7 -23 -11 1.46 4.49
 7 21 17 73.15 5.82
 8 20 18 -0.3 5.34
 9 -17 1 14.78 5.55
 11 -19 1 12.83 6.03
 11 3 17 104.96 9.08
 11 9 19 21.85 7.03
 12 -28 -12 39.01 6.72
 12 -8 12 139.54 9.41
 13 -19 3 21.9 7.04
 14 6 20 86.45 10.24
 14 28 22 0.91 7.97
 16 -18 6 3.5 7.31
 16 -16 8 11.38 7.44
 16 10 22 22.67 9.45
 17 -13 11 2.26 8
 18 2 20 4.03 9.54
 19 -11 13 8.03 9.36
 19 -5 17 10.01 9.9
 19 -1 19 -1.42 9.58
 20 18 24 6.49 11.84
 20 20 24 9.42 11.37
 20 24 24 6.45 11.6
 21 11 23 1.82 11.99
 22 18 24 9.39 12.2
 23 -5 17 -2.75 10.82
 23 -1 19 4.01 10.6
 24 2 20 2.64 12.24
 24 8 22 -0.26 12.46
 -9 13 -37 13.41 9.41
 -9 15 -33 5.82 8.43
 -9 17 -31 0.9 8.22
 -9 21 -29 5.15 9.14
 -9 23 -29 5.4 9.5
 -9 27 -31 -1.99 9.19
 -8 6 -32 2.09 8.2
 -8 8 -28 36.44 8.68
 -7 9 -19 68.2 8.14
 -7 17 -15 99.45 8.23
 -6 -4 -32 7.47 7.48
 -6 -2 -26 1.86 6.18
 -6 38 -16 -0.45 7.41
 -4 0 -12 1022.06 31.29
 -3 15 -1 236.7 8.95
 -2 18 2 74.54 4.67
 2 26 10 1.41 1.86
 5 -9 3 432.66 14.41
 8 -8 8 315.64 12.37
 8 8 16 1.46 5.59
 8 22 18 25.8 5.71
 9 -25 -11 -0 5.07
 9 -15 3 109.11 7.41
 9 -13 5 318.05 12.66
 12 4 18 -0.4 7.13
 13 -29 -13 2.52 6.39
 13 -17 5 62.75 8.29
 13 -15 7 47.7 8.01
 13 5 19 33.02 8.18
 13 31 21 -3.75 7.28
 14 -26 -6 2.49 6.94
 14 -22 0 26.64 7.13
 14 16 22 37.73 8.96
 15 -27 -7 6.74 7.3
 15 -9 13 14.68 7.84
 17 -21 3 -0.59 7.6
 17 15 23 4.48 9.66
 17 29 23 -1.83 3.03
 18 -12 12 1 9.1
 18 -6 16 -1.05 8.72
 20 22 24 4.83 11.31
 21 -11 13 2.6 8.74
 21 -5 17 -0.77 10.28
 21 -1 19 7.32 10.57
 -9 13 -35 4.55 8.73
 -9 19 -29 4.68 8.17
 -9 25 -29 10.32 8.79
 -8 14 -22 164.23 10.37
 -8 20 -20 115.8 9.69
 -8 30 -22 23.88 8.92
 -7 1 -29 34.76 8.73
 -7 3 -25 76.58 8.22
 -7 27 -15 46.42 8.42
 -7 35 -19 6.28 7.85
 -6 0 -22 295.78 12.66
 -6 12 -12 10.54 6.44
 -6 20 -10 237.29 11.23
 -6 22 -10 2.9 5.57
 -6 24 -10 244.66 11.38
 -6 32 -12 2.48 6.8
 -5 -7 -29 60.48 7.45
 -4 -2 -14 446.37 15.04
 -3 29 -1 9.09 5.28
 -3 35 -3 12.6 5.92
 -2 -12 -20 131.03 6.33
 -2 26 2 -1.65 4.27
 -2 42 -4 3.33 6.31
 2 44 4 2.3 4.77
 4 -14 -4 2.51 3.31
 9 -29 -21 -1.17 4.8
 9 -5 11 18.48 6.27
 10 -8 10 281.25 12.31
 11 -17 3 62.29 6.93
 11 -13 7 150.71 9.17
 12 -32 -24 2.03 5.07
 12 -22 -2 59.41 7.23
 13 13 21 4.63 7.7
 14 -28 -10 36.91 7.29
 15 35 21 -3.89 8.07
 16 -8 14 -0.67 8.52
 16 4 20 28.12 9.39
 17 -19 5 3.68 7.53
 17 -17 7 6.2 7.95
 17 -15 9 2.24 7.64
 17 -7 15 14 9.76
 18 -2 18 1.59 8.83
 19 5 21 -8.61 10.09
 19 13 23 5.13 10.57
 20 -12 12 7.74 9.66
 20 2 20 1.36 10.43
 20 8 22 5.41 10.63
 22 2 20 -2.94 11.07
 22 8 22 -0.8 12.5
 23 5 21 -0 10.91
 23 13 23 0.08 12.59
 24 -2 18 -6.97 11.35
 25 1 19 -1.12 11.21
 -9 13 -33 10.76 8.76
 -9 15 -31 -2.65 8.85
 -9 17 -29 14.55 8.35
 -9 27 -29 10.13 8.7
 -9 29 -31 4.79 9.17
 -8 4 -36 -4.94 8.77
 -8 6 -30 122.48 10.82
 -8 18 -20 0.22 7.17
 -8 26 -20 -4.78 7.11
 -7 -1 -35 10.59 7.32
 -7 11 -17 246.67 11.67
 -7 33 -17 16.82 7.67
 -6 18 -10 10.79 5.8
 -6 26 -10 1.71 6.65
 -6 36 -14 3.46 7.22
 -5 15 -7 383.93 13.95
 -5 29 -7 45.85 6.76
 -4 14 -4 1.14 4.04
 -4 30 -4 -0.8 5.64
 -3 -3 -11 24.12 3.34
 -1 -9 -11 52.77 2.92
 0 36 4 15.8 4.74
 3 -13 -5 636.77 19.39
 4 -8 2 0.81 3.34
 5 -13 -1 76.91 5.05
 5 -11 1 107.57 5.85
 9 41 15 0.76 3.21
 10 -28 -16 0.13 5.37
 11 -31 -23 5.63 5.33
 11 -15 5 274.75 12.25
 11 -1 15 73.15 8.04
 13 -7 13 22.79 7.04
 14 -12 10 77.99 9.05
 14 26 22 5.32 7.96
 15 -23 -1 2.1 7.06
 15 9 21 -1.63 8.9
 16 12 22 -3.43 8.8
 16 32 22 -3.68 8.96
 17 1 19 3.89 8.74
 17 17 23 -2.27 10.19
 17 27 23 5.87 9.16
 18 -20 4 3.47 8.22
 18 -14 10 -2.67 7.92
 19 -13 11 4.31 8.41
 20 -6 16 -4.56 9.23
 21 5 21 5.11 11.4
 21 13 23 4.05 11.43
 22 -6 16 -1.08 9.53
 24 10 22 4.82 11.93
 25 7 21 -0 11.85
 -9 11 -37 17.32 9.24
 -9 21 -27 29.09 8.54
 -9 23 -27 6.48 8.3
 -8 4 -34 2.89 8.42
 -8 8 -26 2.66 7.67
 -8 10 -24 0.55 7.04
 -8 34 -24 -4.09 8.55
 -7 29 -15 27.21 8.12
 -6 -4 -30 130.77 9.5
 -5 1 -15 715.6 23.18
 -5 35 -9 11.04 6.84
 -4 -10 -28 6.82 5.77
 -4 2 -10 1436.93 43.07
 -4 42 -10 22.39 7.07
 -3 -1 -9 17.47 3.52
 -1 33 3 30.39 5.12
 0 -18 -24 0.11 3.17
 0 44 0 6.79 5.61
 1 33 7 16.51 3.91
 3 -7 1 58.08 3.82
 6 -4 8 164.64 7.58
 6 48 8 -2.69 3.39
 7 -27 -21 -0.09 4.11
 7 -1 11 2.77 4.59
 7 9 15 524.89 17.88
 8 -18 -2 142.72 7.95
 9 3 15 124.47 8.19
 9 9 17 60.98 6.77
 9 35 17 1.8 4.47
 10 -30 -22 0.02 5.12
 12 -10 10 151.76 9.33
 12 -4 14 17.94 6.87
 12 12 20 63.13 8.51
 12 32 20 9.66 6.47
 14 -20 2 36.65 7.4
 14 -6 14 1.56 8.08
 14 20 22 10.46 8.29
 14 24 22 26.77 8.07
 15 3 19 4.68 8.59
 16 -24 -2 -1.26 7.01
 17 -3 17 8.8 8.46
 17 7 21 0.39 10.08
 18 -18 6 2.49 7.76
 18 -16 8 -1.31 7.82
 18 10 22 -5.52 10.15
 19 15 23 2.37 10.81
 20 -14 10 7.46 9.32
 20 -2 18 3.26 9.49
 21 -13 11 1.69 8.89
 22 -2 18 -3.01 10.57
 23 15 23 7.93 12.98
 -9 11 -35 4.79 9.09
 -9 13 -31 5.3 8.3
 -9 15 -29 15.76 8.34
 -9 19 -27 17.24 8.29
 -9 25 -27 15.97 8.81
 -9 29 -29 1.25 8.99
 -8 12 -22 6.26 6.94
 -8 16 -20 158.96 10.03
 -8 28 -20 28.21 8.01
 -8 32 -22 3.97 8.05
 -7 -1 -33 10.4 7.96
 -6 28 -10 162.81 9.93
 -5 -5 -23 70.84 6.77
 -5 -1 -17 1193.22 36.85
 -5 3 -13 471.67 16.3
 -5 9 -9 368.97 13.27
 -4 -4 -16 2.24 4.08
 -4 36 -6 30.09 7.36
 -3 -13 -29 61.33 6.48
 -3 -11 -23 139.84 7.37
 -3 -9 -19 10.69 4.12
 -1 11 3 38.57 2.71
 -1 45 -3 0.33 5.89
 6 -24 -16 -0.64 3.9
 8 -10 6 39.26 5.8
 10 -20 -2 154.59 8.54
 10 10 18 2.99 6.1
 11 -29 -17 17.19 5.8
 11 -23 -5 14.08 6.05
 11 11 19 34.64 7.56
 12 -30 -18 6.84 5.89
 12 0 16 9.39 7.12
 13 -23 -3 15.36 6.66
 13 1 17 89.78 9.28
 13 15 21 -1.19 7.56
 13 29 21 -0.65 7.29
 14 -18 4 14.77 7.46
 14 -14 8 51.47 8.44
 14 2 18 4.49 7.94
 14 8 20 -0.07 8.12
 14 22 22 1.24 8.16
 15 -5 15 42.45 8.43
 16 -4 16 -4.37 8.19
 16 0 18 0.13 8.14
 17 19 23 -5.28 9.86
 17 21 23 -5.09 9.67
 17 23 23 -0.2 9.79
 17 25 23 0.09 9.61
 19 -17 7 4.54 8.71
 19 -15 9 1.5 8.65
 19 -7 15 2.8 8.71
 21 -7 15 6.93 9.9
 21 15 23 0.5 10.13
 22 10 22 0.39 11.39
 23 1 19 -6.06 10.75
 23 17 23 2.85 13.03
 24 4 20 1.78 12.01
 26 6 20 -2.5 11.55
 -9 11 -33 10.27 8.37
 -9 17 -27 45.45 8.81
 -9 27 -27 28.97 9.27
 -8 4 -32 102.32 10.35
 -8 6 -28 2.79 7.83
 -7 1 -27 129.08 9.23
 -7 5 -21 0.68 6.64
 -6 16 -10 468.34 16.95
 -6 34 -12 30.27 7.28
 -5 39 -11 5.31 6.82
 -4 8 -6 24.62 4.08
 -3 -5 -13 601.44 18.87
 -3 43 -7 7.18 7.31
 -2 -10 -16 5.75 3.28
 -2 28 2 96.08 6.16
 -1 -17 -27 29.93 4.75
 -1 -13 -17 202.97 7.13
 4 12 12 425.51 13.67
 5 -19 -9 30.6 4.22
 7 35 15 5.17 3.2
 11 33 19 2.69 5.82
 12 -20 0 194.05 10.22
 12 44 16 5.31 4.86
 13 -3 15 197.19 11.28
 14 -16 6 3.77 7.74
 14 -2 16 -0.12 8
 15 -21 1 -0.27 7.1
 15 -1 17 21.41 8.3
 16 -10 12 1.63 8.04
 17 -9 13 5.94 9.65
 18 -8 14 4.94 8.64
 18 4 20 -5.33 9.82
 19 1 19 18.82 10.18
 19 17 23 -2.41 10.12
 20 -16 8 4.49 8.58
 20 10 22 11.95 10.7
 21 1 19 -4.28 10.74
 23 -3 17 5.49 10.69
 23 7 21 -2.27 11.97
 24 12 22 -3.66 12.74
 25 9 21 1.11 12.74
 -9 9 -37 31.02 9.79
 -9 13 -29 10.42 8.15
 -9 21 -25 17.21 8.35
 -9 23 -25 13.82 8.4
 -9 29 -27 23.9 9.15
 -8 14 -20 0.83 6.88
 -8 30 -20 4.99 7.71
 -7 7 -19 58.94 7.49
 -7 31 -15 26.23 7.53
 -7 35 -17 14.4 7.75
 -6 -2 -24 111.59 8.14
 -6 10 -12 449.88 16.37
 -5 -7 -27 67.48 7.1
 -5 31 -7 33.47 6.6
 -4 40 -8 11.55 6.65
 -3 31 -1 4.07 5.31
 -2 16 2 1281.4 38.08
 1 39 5 11.54 4.57
 1 43 3 4.14 5.07
 2 -10 -4 46.83 2.91
 2 -8 -2 198.92 6.7
 4 -12 -2 50.11 4
 4 -10 0 0.9 3.11
 6 -22 -12 189.49 7.82
 6 4 12 2.02 4.48
 6 10 14 1.73 4.33
 7 -7 7 570.9 18.97
 8 -16 0 289.22 11.59
 9 -21 -5 26.37 5.4
 10 -26 -12 39.17 5.99
 10 -10 8 191.24 9.75
 10 4 16 1.92 6.18
 10 34 18 -1.76 5.27
 11 -7 11 0.91 6.74
 12 -12 8 92.94 8.27
 13 7 19 13.29 7.81
 14 -24 -4 0 6.46
 14 36 20 1.66 7.31
 15 11 21 3.66 8.61
 16 6 20 3.71 8.48
 18 12 22 2.85 10.16
 19 -3 17 1.18 9.55
 19 27 23 7.93 10.76
 20 -8 14 0.76 9.5
 21 -3 17 1.62 9.49
 21 7 21 -4.44 10.75
 21 17 23 0.61 11.19
 22 -8 14 -1.93 9.25
 22 4 20 -8.48 10.69
 24 0 18 2.41 10.77
 25 3 19 2.78 12.09
 -9 9 -35 16.84 7.98
 -9 11 -31 0.21 8.05
 -9 15 -27 50.92 8.83
 -9 19 -25 45.46 8.43
 -9 25 -25 4.16 8.17
 -8 22 -18 18.56 6.68
 -8 24 -18 -1.46 7.51
 -8 34 -22 28.9 8.65
 -7 -1 -31 -0.38 7.68
 -7 3 -23 70.71 7.64
 -7 9 -17 200.92 10.65
 -7 21 -13 31.48 6.88
 -7 23 -13 55.64 7.43
 -7 25 -13 26.21 7.11
 -6 -4 -28 -4.85 6.42
 -6 2 -18 16.21 5.5
 -6 30 -10 15.16 6.64
 -6 38 -14 1.76 7.2
 -5 5 -11 30.29 4.77
 -5 13 -7 286.34 11.15
 -4 32 -4 14.97 6.02
 -2 -14 -24 66.27 5.18
 -2 40 -2 17.43 6
 -1 -15 -21 -0.51 3.33
 -1 39 1 2.82 5.22
 0 30 6 1.47 3.77
 2 0 4 -0.42 1.73
 2 18 10 4.49 1.15
 3 7 9 486.73 15.05
 5 -3 7 36.14 4.13
 5 11 13 75.15 5
 8 -26 -16 0 4.71
 8 -12 4 12.36 6.1
 10 -4 12 58.99 7.02
 11 5 17 161.31 10.09
 12 -24 -6 1.28 5.92
 12 6 18 60.48 8.03
 12 14 20 -1.55 7.66
 13 -9 11 0.25 6.4
 13 17 21 2.16 7.7
 13 27 21 1.99 7.34
 15 -25 -5 15.54 7.08
 15 -19 3 11.43 6.99
 15 -13 9 6.2 7.8
 15 33 21 0 8.09
 16 -22 0 -0.59 7.06
 17 -23 -1 -0.79 7.57
 17 9 21 2.61 9.25
 19 19 23 1.34 10.23
 19 21 23 -2.79 10.72
 19 25 23 4.96 10.72
 21 19 23 -2.49 11.42
 22 12 22 8.55 11.63
 24 14 22 -4.03 13.05
 26 8 20 1.08 11.95
 -9 17 -25 35.68 8.88
 -9 27 -25 11.38 8.56
 -9 31 -27 7.07 8.97
 -8 4 -30 -0.01 8
 -8 8 -24 34.87 7.75
 -8 10 -22 143.39 9.95
 -8 26 -18 36.19 7.92
 -8 32 -20 24.8 8.37
 -7 19 -13 82.63 7.76
 -6 4 -16 4.78 5.5
 -5 -3 -19 151.97 7.87
 -3 13 -1 221.04 8.28
 -2 36 0 -1.17 5.21
 2 36 8 0.34 3.48
 3 -11 -3 427.02 13.41
 3 -9 -1 2.2 3.04
 5 5 11 41.16 4.39
 6 0 10 1092.41 33.54
 8 -14 2 97.17 7.14
 8 -4 10 4.29 4.73
 8 4 14 2.59 5.26
 8 10 16 -0.44 5.23
 9 -7 9 33.58 6.31
 10 -18 0 111.88 7.53
 11 -27 -13 15.61 5.92
 12 -18 2 100 8.04
 12 -14 6 14.56 6.52
 13 19 21 -0.1 7.7
 15 -17 5 20.1 7.7
 15 -15 7 6.04 7.14
 16 16 22 -7.02 9.01
 17 3 19 5.46 8.56
 18 -4 16 4.67 9.02
 18 0 18 3.32 9.15
 19 -9 13 3.42 8.27
 19 23 23 5.53 10.83
 20 12 22 7.32 10.45
 21 -9 13 1.94 8.76
 21 21 23 -1.7 11.46
 22 -4 16 2.69 10.13
 22 0 18 2.05 10.27
 23 9 21 -4.51 11.44
 24 6 20 4.65 11.96
 25 11 21 -1.59 12.62
 -10 20 -38 4.91 9.25
 -10 22 -40 11.02 10.6
 -10 22 -38 -1.39 9.25
 -10 22 -36 -3.91 8.96
 -10 24 -38 11.15 9.48
 -10 24 -36 -0.47 9.82
 -9 9 -33 7.4 8.95
 -9 11 -29 5.58 9.05
 -9 13 -27 26.7 8.66
 -9 29 -25 29.38 9.09
 -8 6 -26 4.34 7.42
 -8 28 -18 2.06 7.69
 -7 27 -13 20.04 7.25
 -7 33 -15 8.27 7.41
 -6 0 -20 -0.89 5.55
 -6 14 -10 3.32 5.28
 -5 37 -9 5.76 6.55
 -4 4 -8 652.52 20.58
 -4 12 -4 288.52 10.54
 -3 1 -7 306.02 10.35
 -3 41 -5 13.15 6.32
 -1 43 -1 0.64 5.89
 8 -24 -12 100.51 6.49
 10 -12 6 -0.09 5.97
 10 0 14 38.08 6.91
 11 13 19 10.05 6.61
 12 -16 4 37.02 6.78
 12 30 20 -3.04 6.81
 13 -29 -15 16.42 6.35
 13 -25 -7 16.06 6.44
 13 -21 -1 7.25 6.38
 13 25 21 -1.49 7.43
 13 37 19 1.2 6.54
 14 -8 12 0 6.27
 14 10 20 44.62 8.72
 15 5 19 3.3 8.53
 16 -20 2 2.69 6.99
 17 -11 11 -2.38 8.39
 17 -5 15 6.34 8.25
 18 -10 12 16.42 8.68
 18 14 22 -1.54 10.38
 20 -4 16 -0.36 8.94
 20 0 18 0.76 9.43
 23 3 19 -5.64 10.52
 -10 18 -38 -2.66 9.27
 -10 20 -36 1.64 9.45
 -10 22 -34 -0.37 9.41
 -10 24 -34 21.13 9.96
 -10 26 -36 -1.19 8.78
 -9 15 -25 18.38 8.53
 -9 21 -23 25.3 8.66
 -9 23 -23 7.38 8.27
 -8 2 -34 42.51 8.67
 -8 12 -20 165.24 9.9
 -8 16 -18 -1.27 6.32
 -7 -1 -29 40.36 8.07
 -7 1 -25 246.29 11.84
 -7 17 -13 37.6 6.78
 -7 37 -17 2.17 7.89
 -6 6 -14 15.32 5.54
 -6 36 -12 2.93 6.83
 -5 33 -7 36.15 6.76
 -4 -10 -26 -1.36 5.21
 -4 38 -6 3.53 6.25
 -2 44 -4 2.39 5.93
 -1 -1 -3 550.95 16.21
 2 48 2 3.65 4.95
 4 -18 -10 244.96 8.63
 4 -2 6 102.63 5.45
 4 6 10 4331.12 125.86
 4 50 4 1.61 4.36
 7 -17 -3 163.92 7.74
 8 -28 -22 -1.02 4.37
 9 11 17 174.28 9.19
 10 -16 2 110 7.7
 10 -14 4 151.64 8.71
 10 12 18 101.74 8.01
 11 -21 -3 3.8 5.86
 12 -28 -14 1.52 5.75
 12 -26 -10 46.47 6.77
 12 16 20 41.46 7.86
 13 -11 9 14.74 7.18
 13 23 21 15.21 6.1
 14 -26 -8 17.06 6.66
 15 -7 13 26.76 7.94
 16 -14 8 2.05 7.42
 16 -6 14 6.05 8.18
 16 18 22 18.28 9.54
 17 -21 1 2.06 7.25
 17 -1 17 11 8.32
 18 6 20 19.41 10.92
 19 3 19 3.5 9.44
 19 9 21 -2.11 10.9
 20 -10 12 1.04 8.92
 21 9 21 -6.5 11.33
 22 6 20 4.28 11.27
 22 14 22 -1.64 12.03
 23 -5 15 -10.19 9.77
 25 5 19 0.38 11.29
 26 10 20 6.94 12.4
 -10 16 -38 -5.04 9.72
 -10 18 -36 5.63 9.83
 -10 20 -34 12.47 9.02
 -10 26 -34 -7.05 8.67
 -9 7 -35 28.12 9.05
 -9 9 -31 -5.16 9.25
 -9 19 -23 13.87 7.66
 -9 25 -23 5.15 8.29
 -9 31 -25 17.91 8.89
 -8 4 -28 44.34 8.36
 -8 30 -18 12.78 7.55
 -8 34 -20 2.05 7.75
 -7 29 -13 25.09 7.66
 -6 32 -10 77.63 7.76
 -5 21 -5 334.16 12.82
 -5 23 -5 84.88 6.87
 -5 25 -5 71.68 6.09
 -4 -6 -18 251.81 9.9
 -3 -13 -27 188.65 8.86
 -2 -16 -30 86.91 6.72
 3 -1 5 191.39 7.08
 6 -26 -22 1.95 3.94
 6 -18 -6 5.82 4.08
 7 -9 5 875.13 27.56
 8 0 12 206.65 9.46
 10 40 16 1.1 4.26
 11 -31 -25 12.06 5.35
 11 1 15 77.45 7.82
 13 -27 -11 -3.34 6.1
 14 -28 -12 -1.57 6.58
 14 -22 -2 -1.01 6.52
 14 4 18 36.63 8.9
 16 -18 4 1.51 7.39
 16 -16 6 -2.65 7.25
 16 2 18 28.87 8.56
 16 8 20 38.83 9.43
 16 20 22 0.05 8.89
 16 26 22 10.06 9.41
 18 30 22 -1.02 1.78
 19 -11 11 0.89 8.16
 19 -5 15 0.13 9.2
 20 14 22 0.81 10.41
 21 -11 11 5.94 8.77
 21 -5 15 1.92 10.14
 24 2 18 1.98 10.66
 24 8 20 -0 11.64
 25 13 21 6.53 11.48
 -10 16 -36 4.08 8.85
 -10 18 -34 2.98 9.31
 -10 20 -32 -3.71 9.27
 -10 22 -32 23.61 9.19
 -10 24 -32 2.86 8.59
 -9 27 -23 2.73 9.74
 -8 2 -32 0.47 8.2
 -6 -6 -32 189.72 11.31
 -6 -4 -26 1.67 6.03
 -5 41 -11 0.64 6.64
 -4 22 -2 233.04 9.75
 -4 24 -2 0.1 4.84
 -4 34 -4 1.68 5.71
 -3 -7 -15 456.25 14.79
 -3 33 -1 5.23 5.28
 -1 35 3 35.56 5.08
 0 42 2 7.13 5.19
 1 47 1 -0.94 5.14
 5 1 9 136.1 6.32
 6 -6 6 9.76 4.04
 7 11 15 420.03 14.87
 9 -27 -17 32.26 5.36
 9 5 15 14.7 5.81
 11 -9 9 27.66 6.87
 11 31 19 2.5 6.14
 12 2 16 -2.59 6.74
 12 28 20 15.26 7.2
 12 38 18 0.78 5.76
 13 -19 1 5.35 7.05
 13 -5 13 59.53 7.14
 13 3 17 86.71 9.25
 13 9 19 4.05 7.43
 15 1 17 14.56 8.29
 15 31 21 -0.22 8.23
 16 -2 16 2.8 8.04
 16 22 22 8.27 9.11
 16 24 22 2.84 8.89
 17 -19 3 6.26 7.74
 18 -12 10 25.81 8.87
 18 16 22 10.62 9.86
 19 -1 17 1.5 9.52
 21 -1 17 -3.5 9.48
 22 16 22 -4.55 12.35
 23 11 21 -5.79 11.35
 -10 14 -38 -1.11 9.33
 -10 16 -34 11.6 8.84
 -10 18 -32 22.65 9.43
 -10 26 -32 23.83 9.85
 -9 7 -33 6.19 8.31
 -9 9 -29 14.68 8.4
 -9 11 -27 36.14 8.26
 -9 13 -25 65.78 8.77
 -9 17 -23 4.53 7.49
 -8 8 -22 0.36 6.78
 -8 14 -18 105.98 8.38
 -8 22 -16 1.36 6.77
 -7 -3 -33 3.45 8.1
 -7 5 -19 126.05 8.4
 -7 15 -13 83.24 7.66
 -7 31 -13 14.82 7.42
 -7 35 -15 14.81 7.77
 -6 -2 -22 18.38 6.3
 -6 22 -8 129.21 8.35
 -6 24 -8 0.41 5.63
 -5 -9 -31 3.92 6.61
 -5 -7 -25 104.13 7.44
 -5 19 -5 171.81 8.41
 -5 27 -5 86.47 6.97
 -4 -12 -32 149.05 9.3
 -4 20 -2 3.16 4.5
 -1 23 5 210.13 7.85
 3 15 11 4.82 2.51
 5 -21 -13 46.32 4.1
 9 -29 -23 5.23 4.76
 9 -23 -9 6.11 4.83
 9 -19 -3 120.82 7.27
 10 -30 -24 8.51 5.08
 10 -22 -6 3.24 5.35
 11 15 19 5.71 6.81
 11 39 17 0.74 5.07
 12 -2 14 25.21 6.7
 12 18 20 2.12 7.06
 13 -13 7 52.21 7.15
 14 -10 10 1.96 6.83
 14 -4 14 21.36 7.5
 14 34 20 1.92 7.29
 15 -23 -3 6.21 7.03
 15 -3 15 12.84 7.6
 15 15 21 6.82 8.37
 16 -24 -4 1.96 6.87
 17 -17 5 8.61 7.41
 17 -15 7 4.98 8.07
 18 -20 2 7.51 7.5
 18 -6 14 -3.35 8.41
 19 -13 9 2.65 8.6
 20 -12 10 6.35 8.88
 20 16 22 -2.1 10.41
 21 -13 9 10.13 8.6
 21 11 21 -1.95 10.77
 22 -6 14 -0.02 9.09
 22 18 22 -5.2 12.05
 23 5 19 0 11.12
 -10 14 -36 1.19 8.81
 -10 20 -30 17.22 9.6
 -10 22 -30 2.01 8.3
 -10 24 -30 30.02 9.08
 -10 28 -32 -3.9 8.96
 -8 6 -24 4.46 6.96
 -8 10 -20 5.08 7.04
 -8 20 -16 2.16 6.52
 -8 24 -16 0.63 7.04
 -8 26 -16 -0.17 7.15
 -8 32 -18 -2.08 7.36
 -7 -1 -27 129.41 9.17
 -7 3 -21 1.47 6.52
 -7 7 -17 406.33 15.48
 -6 12 -10 474.66 16.79
 -6 20 -8 4.72 5.46
 -6 26 -8 76.65 7.31
 -6 34 -10 1.66 6.46
 -5 -5 -21 2.67 5.06
 -5 7 -9 418.98 14.63
 -5 11 -7 318.55 11.88
 -4 26 -2 101.79 6.68
 -3 7 -3 70.19 4.34
 -1 21 5 138.84 5.77
 0 38 4 -1.26 4.48
 2 -16 -12 5.25 1.88
 3 -17 -11 0.15 2.58
 5 51 5 2.01 3.95
 7 -21 -9 17.04 4.46
 7 -15 -1 9.08 4.47
 9 -9 7 221.49 10.22
 10 -28 -18 10.38 5.19
 10 -6 10 7.64 6.39
 10 6 16 2.3 6.41
 11 -19 -1 9.77 5.56
 12 -30 -20 0.37 5.44
 12 -22 -4 3.99 6.11
 12 8 18 0.51 6.66
 13 -17 3 20.9 6.8
 13 -15 5 43.91 7.02
 13 -1 15 114.6 9.1
 14 0 16 -5.63 8.08
 14 12 20 5.34 7.99
 17 -7 13 3.87 9.36
 17 5 19 0.02 7.88
 17 33 21 -0.64 2.06
 18 -18 4 2.21 7.46
 18 -16 6 1.17 8.27
 18 2 18 2.13 8.87
 18 18 22 5.98 9.81
 19 11 21 0.04 10.02
 20 -14 8 -2.72 8.71
 20 -6 14 2.02 8.81
 22 8 20 2.78 10.9
 22 20 22 5.65 12.27
 23 13 21 -5.72 11.44
 25 7 19 -7.97 12.16
 -10 14 -34 -6.71 9.16
 -10 16 -32 -0.6 8.18
 -10 26 -30 0.31 8.71
 -9 7 -31 5.26 8.42
 -9 15 -23 35.79 7.87
 -9 21 -21 2.58 7.72
 -9 23 -21 2.21 7.29
 -8 2 -30 118.1 10.08
 -8 4 -26 1.95 6.78
 -6 -6 -30 5.31 7.2
 -6 38 -12 17.22 7.42
 -5 35 -7 13.71 6.59
 -5 39 -9 0.23 6.61
 -3 39 -3 2.73 5.91
 0 -20 -30 -0.24 4.02
 4 2 8 9.64 3.36
 7 -11 3 92.98 5.98
 7 -3 9 104.21 6.56
 8 -20 -6 2.14 4.65
 8 12 16 0.16 5.24
 9 -25 -13 27.27 5.3
 9 -3 11 8.49 5.63
 9 45 13 0.13 2.49
 10 14 18 -0.96 6.1
 10 32 18 7.24 5.61
 11 -29 -19 3.09 5.42
 11 -11 7 51.91 6.67
 11 7 17 116.66 8.9
 12 -8 10 11.93 6.59
 12 20 20 66.3 8.41
 12 26 20 1.38 6.94
 14 -20 0 0 6.57
 15 7 19 0.98 8.12
 15 29 21 -3.05 8.13
 16 -8 12 60.76 9.01
 18 -2 16 -3.16 8.38
 18 8 20 -0.01 9.07
 18 20 22 7.95 10.47
 18 26 22 -5.42 10.25
 19 -17 5 2.97 7.84
 20 2 18 -2.73 10.34
 20 8 20 -0.71 10.26
 20 18 22 3.3 11.25
 21 5 19 -0.78 10.27
 22 -2 16 0.46 10.34
 24 10 20 -0.48 12.04
 26 6 18 -2.24 11.94
 -10 18 -30 0.72 8.81
 -10 28 -30 16.83 9.23
 -9 19 -21 0.92 7.65
 -8 28 -16 3.1 7.16
 -7 -3 -31 -1.87 7.83
 -7 1 -23 76.4 7.63
 -7 23 -11 -0.76 5.81
 -7 33 -13 13.63 7.04
 -6 18 -8 176.91 8.98
 -6 28 -8 -0.12 6.35
 -5 17 -5 495.45 16.99
 -5 29 -5 51.18 6.68
 -4 18 -2 950.01 29.39
 -4 28 -2 1.45 5.21
 -2 4 -2 3503.45 101.53
 -2 8 0 -0.05 2.51
 -2 14 2 9.93 2.94
 -2 32 2 95.01 6.38
 -2 38 0 50.16 6.04
 -2 42 -2 -1.24 5.79
 0 46 0 4.38 5.25
 3 3 7 178.55 6.55
 3 43 7 8.2 3.81
 6 34 14 1.63 2.53
 7 -25 -17 60.11 5.12
 7 -13 1 4.95 4.37
 8 -6 8 4.18 4.64
 9 13 17 126.89 7.98
 9 33 17 3.23 4.87
 13 -23 -5 38.01 6.55
 14 -12 8 0.6 6.68
 16 10 20 -1.2 8.42
 18 22 22 -5.94 10.07
 18 24 22 3.78 10.27
 19 -7 13 2.58 8.36
 19 5 19 5.26 9.57
 20 -2 16 0.55 9.72
 20 20 22 0 10.66
 20 22 22 -6.83 10.97
 20 24 22 -5.01 11.23
 21 -7 13 2.46 8.82
 21 13 21 -0.25 10.55
 23 -3 15 -0 9.64
 23 1 17 3.06 9.69
 24 4 18 2.82 11.29
 -10 12 -36 -1.1 9.15
 -9 5 -35 7.35 8.3
 -8 0 -34 0.82 7.82
 -10 14 -32 39.65 9.01
 -10 16 -30 31.83 8.64
 -5 -9 -29 79.95 7.53
 -10 20 -28 3.99 7.91
 -10 22 -28 8.07 8.8
 -10 24 -28 -2.84 8.73
 -10 26 -28 7.25 8.28
 -9 9 -27 33.93 8.12
 -9 11 -25 38.74 7.98
 -8 12 -18 0.3 6.11
 -8 34 -18 8.88 7.92
 -7 9 -15 498.54 17.98
 -7 37 -15 17.2 7.54
 -7 13 -13 227.96 10.93
 -7 21 -11 10.44 5.26
 -7 25 -11 5.15 6.77
 -2 -4 -8 20.58 2.63
 11 -23 -7 56.05 6.42
 -3 43 -5 9.55 6.08
 17 -23 -3 7.46 7.15
 9 -17 -1 16.44 5.22
 15 -21 -1 -0.79 6.94
 11 -17 1 0.3 5.86
 14 -18 2 -0.44 6.36
 9 -11 5 110.55 7.35
 11 -13 5 5.66 6.02
 0 32 6 1.41 3.85
 7 1 11 1.23 4.28
 22 -8 12 2.17 8.93
 17 -3 15 16.09 8.28
 24 0 16 0 10.67
 17 1 17 5.11 8.11
 25 3 17 2.5 11.04
 14 6 18 2.82 7.71
 16 4 18 -0.31 8.49
 11 17 19 13.16 6.78
 11 29 19 7.98 6.37
 13 11 19 9.88 7.57
 25 9 19 -0.91 11.84
 19 13 21 -1.28 10.53
 23 15 21 -2.49 11.6
 -10 12 -34 25.25 8.99
 -9 5 -33 12.85 8.17
 -4 -12 -30 -1.94 5.71
 -9 7 -29 34.69 8.66
 -10 18 -28 16.88 8.92
 -10 28 -28 -2.76 8.2
 -9 13 -23 14.79 7.2
 -9 33 -23 3.59 7.95
 -9 17 -21 1.37 7.1
 -9 29 -21 0.62 8.34
 -3 -11 -21 2.45 4.27
 4 -22 -18 134.2 5.25
 -8 30 -16 0.16 6.83
 -5 -1 -15 717.65 23.05
 -5 1 -13 139.14 7.18
 7 -23 -13 58.01 5.05
 -7 19 -11 -1.51 5.88
 -7 27 -11 3.42 6.42
 10 -24 -10 65.49 6.42
 -6 30 -8 72.38 7.41
 15 -25 -7 16.2 7.03
 14 -24 -6 1.4 6.73
 -4 36 -4 8.18 6.09
 6 -16 -4 1.79 3.88
 16 -22 -2 18.24 6.87
 -3 23 1 6.99 4.35
 -1 41 1 -1.23 5.17
 11 -15 3 21.29 6.07
 6 -8 4 17.89 4.42
 14 -16 4 2.6 8.81
 5 -5 5 597.46 18.99
 2 42 6 -1.67 4.05
 14 -14 6 2.57 7.41
 1 35 7 17.99 3.86
 8 52 8 14.31 1.23
 15 -11 9 6.93 7.23
 18 -8 12 0.93 8.28
 20 -8 12 3.72 8.4
 21 -3 15 2.12 9.27
 21 1 17 -0.61 9.65
 14 40 18 4.67 6.83
 13 35 19 -2.69 6.66
 23 7 19 -1.59 10.83
 14 14 20 41.33 9.15
 14 32 20 -2.55 7.6
 22 10 20 -1.21 11.69
 24 12 20 6.45 11.8
 15 19 21 -4.81 8.45
 15 27 21 -5.76 5.54
 17 15 21 -0.56 9.18
 17 31 21 3.64 2.24
 23 17 21 1.13 11.73
 -8 2 -28 -0.61 6.97
 -2 -16 -28 0.85 4.76
 1 -21 -27 30.6 3.28
 -1 -17 -25 69.71 4.71
 -6 -4 -24 0.5 5.57
 -4 -10 -24 7.75 5.01
 -4 -8 -20 230.45 9.42
 -6 0 -18 531.93 18.39
 13 -29 -17 7.04 5.9
 -6 2 -16 4.1 4.92
 10 -26 -14 1.95 5.11
 -6 36 -10 39.4 7.22
 -6 16 -8 1.41 5.01
 -4 6 -6 6.05 3.85
 -5 31 -5 46.88 6.49
 -4 10 -4 55 4.51
 -4 30 -2 71.13 6.4
 12 -20 -2 11.2 5.96
 -3 21 1 8.85 4.15
 -3 25 1 9.47 4.43
 9 -15 1 20.05 5.11
 9 -13 3 79.46 6.87
 -1 19 5 407.07 12.81
 11 -5 11 19.85 7.06
 17 -9 11 -2.79 10.47
 21 -9 11 -2.2 9.45
 4 14 12 1.6 3.09
 14 -6 12 118.53 9.19
 15 -5 13 10.17 7.35
 8 6 14 81.57 6.56
 10 2 14 11.48 5.99
 16 -4 14 1.66 8.65
 19 -3 15 3.72 9.29
 16 0 16 1.93 8.17
 13 5 17 71.41 8.51
 19 1 17 1.75 9.51
 22 4 18 -3.04 11.21
 26 8 18 6.35 12.34
 17 7 19 5.83 9.64
 20 10 20 0.94 9.96
 15 21 21 -2.63 8.34
 15 23 21 3.19 8.39
 15 25 21 3.66 8.26
 21 15 21 -2.33 10.52
 -10 10 -36 6.72 8.87
 -10 12 -32 1.44 8.17
 -8 0 -32 99.24 9.7
 -10 14 -30 4.4 8.8
 -7 -3 -29 52.76 7.65
 -10 16 -28 -2.5 8.01
 -10 30 -28 4.2 8.53
 -6 -6 -28 34.42 6.82
 11 -31 -27 9.78 5.05
 -10 22 -26 1.43 7.61
 -10 24 -26 4.07 8.06
 -10 26 -26 3.55 8.38
 -7 -1 -25 257.81 12.14
 -8 6 -22 185.16 10.34
 -9 15 -21 1.68 6.63
 -9 31 -21 0.35 8.33
 -8 8 -20 295.41 12.93
 -8 36 -18 0.16 7.45
 -5 -3 -17 325.48 12.22
 -8 32 -16 -2.75 7.6
 -6 4 -14 268.56 10.91
 4 -20 -14 3.88 2.98
 -7 35 -13 5.68 6.78
 -6 40 -12 3.08 6.72
 -7 29 -11 -3.81 6.8
 -6 10 -10 3.82 5.3
 12 -24 -8 32.59 6.27
 -5 37 -7 11.54 6.46
 -5 15 -5 297.03 11.35
 -3 3 -5 2045.1 59.97
 10 -20 -4 0.12 5.19
 -3 11 -1 0.94 3.01
 15 -19 1 3.76 6.59
 2 46 4 1.58 4.43
 15 -13 7 38.5 7.67
 10 -8 8 2.81 5.81
 12 -10 8 5.11 6.36
 19 -9 11 0.16 7.94
 22 -4 14 7.06 9.33
 11 3 15 157.16 9.49
 12 4 16 0.8 6.71
 22 0 16 -0.79 9.77
 15 3 17 50.29 8.88
 10 16 18 55.55 6.92
 12 10 18 43.6 7.71
 18 4 18 0 9.33
 20 4 18 1.28 9.99
 24 6 18 -5.55 11.6
 11 19 19 5.07 6.67
 15 9 19 8.3 8.45
 25 11 19 -2.24 11.74
 16 12 20 27.43 8.97
 24 14 20 -4.66 11.6
 17 17 21 0.86 9
 19 15 21 -4.37 10
 23 19 21 -2.31 11.7
 -11 23 -39 1.63 9.88
 -9 5 -31 1 8.29
 -10 20 -26 0 8.13
 -10 28 -26 -0.2 8.48
 -9 9 -25 39.76 8.13
 -3 -13 -25 90.16 6.02
 -8 4 -24 72.15 7.88
 5 -25 -23 24.79 3.21
 7 -27 -23 10.22 3.9
 -9 25 -19 8.97 7.2
 12 -28 -16 0.95 5.63
 11 -27 -15 30.09 5.86
 -8 24 -14 -1.93 6.66
 14 -28 -14 6.42 6.37
 -4 -2 -12 4.17 3.88
 -7 17 -11 15.25 5.96
 11 -25 -11 -0.54 5.5
 -5 41 -9 0.72 6.45
 -6 32 -8 -0.48 6.08
 -4 16 -2 11.13 4.11
 -1 45 -1 -0.99 5.46
 17 -21 -1 2.08 7.72
 16 -20 0 25.59 7.18
 -3 27 1 3.03 4.77
 15 -17 3 23.47 7.02
 15 -15 5 43.78 7.94
 6 -2 8 914.36 28.32
 16 -12 8 38.46 8.3
 18 -10 10 4.46 8.09
 23 -5 13 5.71 9.1
 18 -4 14 6.45 8.17
 20 -4 14 1.69 9.65
 7 13 15 162.73 7.39
 15 -1 15 59.92 9.05
 14 2 16 5.75 9.08
 23 3 17 5.73 10.25
 25 5 17 -5.08 11.91
 10 30 18 -2.17 5.84
 19 7 19 3.28 9.61
 23 9 19 0.72 11.36
 14 16 20 -0.5 7.79
 16 34 20 1.97 8.71
 22 12 20 4.44 12.11
 17 29 21 1.11 7.79
 21 17 21 -1.61 10.8
 -11 21 -39 -1.92 9.05
 -11 21 -37 5.84 9.92
 -11 23 -37 2.39 8.86
 -10 10 -34 -7.79 8.73
 -9 7 -27 34.99 7.77
 -10 18 -26 0.75 7.54
 -9 11 -23 39.09 7.69
 -5 -7 -23 57.46 6.16
 -9 33 -21 0.31 7.64
 1 -19 -21 10.84 0.89
 -6 -2 -20 530.16 18.48
 -9 19 -19 12.6 7.56
 -9 27 -19 4.81 7.66
 -7 3 -19 8.54 5.72
 -8 10 -18 157.63 9.41
 -7 5 -17 55.65 6.78
 -3 -9 -17 295.02 10.39
 -8 22 -14 47.8 7.25
 -8 26 -14 20.2 7.8
 13 -27 -13 3.53 5.95
 12 -26 -12 -2.14 5.68
 -7 31 -11 0.44 6.56
 -2 -2 -6 53.66 3.11
 8 -18 -4 -0.34 4.58
 13 -21 -3 34.59 6.72
 12 -18 0 0.14 6.14
 -3 19 1 47.73 4.44
 -1 37 3 11.36 4.69
 1 45 3 1.97 4.62
 1 41 5 13.9 4.44
 12 -12 6 -1.26 5.71
 21 -11 9 7.32 8.38
 8 -2 10 344.03 13.01
 20 -10 10 10.61 9.32
 11 -1 13 32.85 6.89
 13 -3 13 5.56 6.55
 14 -2 14 0.16 7
 9 7 15 445.1 16.38
 23 -1 15 4.05 9.67
 8 14 16 4.03 4.96
 10 8 16 -1.46 5.71
 18 0 16 -3.08 8.47
 20 0 16 3.83 9.05
 24 2 16 -0.14 10.71
 9 15 17 85.72 7.12
 11 9 17 58.43 7.14
 13 41 17 2.06 6.16
 12 36 18 0.36 6.1
 26 10 18 0.94 12.1
 11 23 19 16.1 6.73
 11 25 19 5.81 6.31
 13 13 19 3.6 7.43
 15 37 19 0.59 7.81
 14 30 20 8.71 7.66
 24 16 20 2.32 11.89
 17 19 21 1 9.05
 19 17 21 -5.17 10.18
 -11 19 -37 -0.02 8.82
 -11 23 -35 9.88 8.94
 -11 25 -35 -3.01 9.06
 -9 3 -35 25.92 8.82
 -3 -15 -31 4.65 5.6
 -10 12 -30 50.84 9.65
 -8 0 -30 -4.28 7.91
 -10 14 -28 17.95 9.19
 -10 30 -26 -1.11 8.41
 -8 2 -26 4.3 7.08
 -2 -14 -22 9.24 3.84
 12 -30 -22 10.32 5.51
 -9 29 -19 7.68 7.92
 -2 -12 -18 74.56 4.44
 8 -26 -18 39.19 5.01
 -8 34 -16 -1.04 7.65
 -8 20 -14 3.08 6.58
 -8 28 -14 -1.64 6.92
 -4 -4 -14 -1.36 3.74
 6 -20 -10 239.87 9.05
 8 -22 -10 136.32 7.4
 -6 14 -8 254.74 10.53
 -5 9 -7 1149.35 35.13
 9 -21 -7 96.86 6.64
 16 -24 -6 -3.17 6.67
 -5 33 -5 33.62 6.27
 14 -22 -4 1.86 6.58
 6 -14 -2 2.51 3.82
 18 -20 0 -0.8 7.24
 17 -19 1 -0.62 6.98
 -2 34 2 0.99 4.66
 6 -10 2 12.62 4.02
 16 -18 2 13.08 7.05
 16 -16 4 8.22 6.86
 -1 29 5 118.29 5.88
 16 -14 6 5.84 7.13
 9 -5 9 40.3 5.67
 13 -9 9 8.75 6.72
 19 -11 9 2.57 7.75
 17 -5 13 7.22 7.98
 21 -5 13 0.36 8.99
 12 0 14 -0.02 6.6
 24 -2 14 -3.64 9.6
 13 1 15 111.48 9.07
 17 3 17 8.23 8.77
 10 18 18 3.93 5.95
 14 8 18 19.04 7.94
 16 6 18 10.68 8.66
 22 6 18 2.32 10.82
 25 13 19 0.14 13.15
 18 12 20 -4.63 9.11
 20 12 20 10.29 10.61
 17 21 21 -2.42 9.26
 17 27 21 -3.59 9.72
 19 19 21 5.3 9.78
 21 19 21 5.45 12.1
 -10 8 -36 0.91 8.38
 -11 19 -35 3.18 9.56
 -11 21 -35 14.53 10.04
 -7 -5 -33 16.17 7.69
 -10 10 -32 70.72 9.88
 -9 5 -29 26.67 8.32
 -5 -9 -27 167.86 9.03
 -10 16 -26 0.79 7.47
 10 -30 -26 1.6 4.78
 -10 22 -24 14.23 7.7
 -10 24 -24 -9.37 8.1
 -10 26 -24 2.73 8.53
 -9 13 -21 -2.28 6.64
 -7 1 -21 3.93 5.88
 -9 17 -19 34.02 7.82
 -8 18 -14 42.25 7.03
 -7 37 -13 3.35 6.72
 -1 -11 -13 386.26 11.84
 -7 15 -11 2.35 5.56
 -6 38 -10 4.93 6.41
 11 -21 -5 93.34 7.27
 15 -23 -5 16.97 6.76
 -3 41 -3 3.66 5.73
 -4 32 -2 1.04 5.34
 10 -18 -2 5.03 5.17
 6 -12 0 -0.1 3.72
 -3 29 1 5.54 4.38
 12 -16 2 -1.21 5.92
 4 -4 4 469.92 15.07
 12 -14 4 15.5 6.27
 4 48 6 -0.65 3.69
 7 -5 7 169.56 7.76
 17 -13 7 15.8 7.5
 20 -12 8 6.78 8.27
 6 2 10 30.61 4.76
 5 7 11 58.37 4.57
 16 -6 12 -0.54 7.69
 22 -6 12 0.04 8.67
 19 -5 13 0.19 8.23
 21 3 17 2.04 9.75
 24 8 18 8.38 11.69
 13 33 19 1.2 6.74
 17 9 19 -1.71 9.32
 21 9 19 0.49 11
 14 18 20 38.68 8.64
 16 14 20 4.87 9.03
 22 14 20 1.28 11.7
 17 23 21 -0.51 9.22
 17 25 21 -0.45 9.73
 19 27 21 7.9 10.39
 21 21 21 5.56 10.83
 21 23 21 6.34 11.29
 -11 17 -37 14.24 9.63
 -11 21 -33 -2.12 8.71
 -11 23 -33 3.47 8.62
 -11 25 -33 -2.3 8.57
 -9 3 -33 4.71 8.13
 -6 -8 -32 6.33 7.05
 -4 -12 -28 72.06 6.51
 -7 -3 -27 140.46 9.18
 9 -29 -25 28.92 4.9
 -10 20 -24 -1.93 7.35
 -10 28 -24 -4.79 8.53
 8 -28 -24 14.11 4.26
 -9 31 -19 -2.21 8
 -5 -5 -19 26.67 4.95
 -7 7 -15 81.49 7.33
 -8 30 -14 3.85 7.35
 -2 -8 -12 9.72 2.68
 -7 33 -11 0.71 7.01
 -6 34 -8 24.19 6.62
 -4 42 -6 4.89 6.14
 -3 37 -1 1.29 5.32
 18 -18 2 -0.94 7.23
 17 -17 3 0.95 7.38
 17 -15 5 8.1 7.74
 10 -10 6 3.83 5.62
 18 -14 6 -1.28 8.07
 20 -14 6 3.07 7.98
 19 -13 7 2.13 7.27
 11 -7 9 27.45 6.37
 15 -7 11 0.38 7.39
 6 14 14 8.67 4.22
 17 -1 15 17.84 8.56
 21 -1 15 -0.02 9.82
 12 42 16 0.19 5.46
 19 3 17 13.78 9.21
 25 7 17 1 11.23
 12 12 18 3.27 7.28
 18 6 18 -1.62 9.19
 20 6 18 6.45 10.18
 26 12 18 1.93 12.7
 15 11 19 7.46 8.62
 23 11 19 1.42 11.13
 25 15 19 -2.32 11.1
 14 28 20 0.8 7.62
 19 21 21 7.4 10.18
 19 23 21 -2.5 10.06
 19 25 21 -5.25 10.25
 -11 17 -35 10.42 8.88
 -10 8 -34 11.24 8.1
 -11 19 -33 1.14 8.63
 -10 10 -30 5.29 8.58
 -10 12 -28 -2.95 7.83
 -10 14 -26 0.45 8.44
 -6 -6 -26 0.03 5.9
 -10 18 -24 46.05 8.09
 11 -29 -21 1.71 5.23
 9 -27 -19 6.52 4.75
 0 -16 -18 0.31 2.05
 -8 12 -16 3.86 6.65
 8 -24 -14 -0.18 4.38
 -5 5 -9 37.38 4.56
 -5 39 -7 6.19 6.24
 -2 44 -2 6.61 5.63
 8 -16 -2 1.91 4.47
 13 -19 -1 0 5.98
 -2 40 0 4.45 5.32
 0 44 2 -3.74 4.92
 5 -7 3 277.64 9.85
 19 -17 3 5.33 8.17
 8 -10 4 10.6 4.78
 18 -16 4 -1.76 7.92
 19 -15 5 6.43 8.16
 6 52 6 -0.38 2.98
 13 -11 7 121.27 8.45
 18 -6 12 13.42 8.98
 20 -6 12 0.31 8.41
 7 7 13 202.18 9.04
 8 40 14 1.5 3.01
 10 44 14 0.29 3.57
 22 -2 14 -6.81 9.91
 7 33 15 1.66 3.75
 19 -1 15 3 9.15
 16 2 16 -2.99 7.92
 22 2 16 4.14 9.67
 26 6 16 -0.01 10.74
 9 17 17 76.84 5.7
 11 37 17 -0.19 5.43
 13 7 17 25.1 7.71
 15 5 17 14.42 8.37
 23 5 17 -2.01 10.79
 10 20 18 50.59 6.08
 13 15 19 3.56 7.76
 18 14 20 11.76 9.75
 20 14 20 2.46 9.92
 22 16 20 4.18 10.92
 -11 15 -37 5.66 9.82
 -11 21 -31 0.11 8.94
 -11 23 -31 2.55 8.56
 -11 25 -31 -2.51 8.32
 -9 3 -31 -3.06 7.86
 -8 0 -28 39.93 8.04
 -9 7 -25 60.2 7.95
 -10 30 -24 9.9 8.34
 -9 9 -23 19.55 7
 -7 -1 -23 88.31 7.47
 -8 4 -22 4.8 6.48
 -6 -4 -22 489.07 17.44
 -8 6 -20 5.6 6.1
 10 -28 -20 -2.04 4.94
 -9 15 -19 31.65 6.96
 6 -24 -18 66.72 4.66
 -9 23 -17 26.43 7.2
 -8 36 -16 7.38 7.21
 -8 16 -14 -1.11 5.77
 -4 2 -8 12.66 3.86
 -6 22 -6 2.44 5.02
 -6 24 -6 4.41 5.29
 -6 26 -6 1.24 5.47
 12 -22 -6 7.13 5.64
 -5 13 -5 769.34 24.3
 -3 45 -5 6.62 5.7
 5 -15 -5 309.42 10.67
 17 -23 -5 11.72 6.95
 10 -16 0 0.38 5.07
 0 40 4 0.77 4.4
 10 -12 4 5.18 5.67
 21 -7 11 -1.3 9.31
 9 3 13 82.3 6.81
 23 -3 13 4.33 9.14
 16 -2 14 5.04 7.69
 11 43 15 3.55 4.72
 8 32 16 -1.37 4.48
 24 4 16 1.73 11.18
 22 8 18 0.52 10.42
 24 10 18 -1.77 11.66
 14 22 20 11.64 7.96
 14 24 20 10 8.06
 -11 15 -35 14.83 8.82
 -11 17 -33 8.86 8.84
 -10 8 -32 7.22 8.13
 -11 19 -31 -0.02 9.38
 -11 27 -31 -0.64 9.27
 -7 -5 -31 3.76 7.53
 -9 5 -27 120.49 9.88
 -10 16 -24 6.18 7.32
 -9 11 -21 2.24 6.55
 -9 33 -19 3.02 8.15
 3 -21 -19 60.66 2.38
 -8 8 -18 0.41 5.99
 -9 21 -17 54.48 7.21
 -9 25 -17 47.48 7.8
 -9 27 -17 23.26 7.3
 -8 32 -14 -1.49 7.21
 -7 23 -9 20.03 5.92
 -7 25 -9 9.01 6.02
 15 -25 -9 -1.58 6.42
 10 -22 -8 88.42 6.66
 -5 35 -5 29.73 6.41
 16 -22 -4 -0.45 6.58
 -4 14 -2 1430.74 42.83
 14 -20 -2 36.72 7
 -3 17 1 125.2 5.86
 13 -17 1 5.06 6.18
 10 -14 2 11.92 5.94
 13 -13 5 141.08 8.97
 0 34 6 6.01 4.09
 5 -1 7 978.84 29.79
 14 -10 8 48.11 7.51
 10 -4 10 227.91 10.68
 12 -6 10 210.89 11.02
 22 -8 10 2.37 8.52
 9 -1 11 8.41 5.47
 17 -7 11 1.75 8.04
 15 -3 13 26.18 8.03
 20 -2 14 4.3 9.6
 7 15 15 122.82 6.86
 25 3 15 -6.26 10.95
 12 6 16 4.3 6.7
 18 2 16 0.27 9.03
 20 2 16 -1.73 9.15
 11 11 17 20.69 6.56
 10 24 18 26.43 6.36
 10 26 18 0.35 5.79
 14 38 18 -2.47 7.16
 16 8 18 5.04 8.02
 15 35 19 3.25 7.92
 17 11 19 1.81 9.29
 21 11 19 1.38 10.18
 23 13 19 0.78 10.97
 20 16 20 1.98 10.71
 22 18 20 1.04 11.12
 -11 13 -37 11.08 9.01
 -8 -2 -32 0 7.95
 -8 2 -24 37.64 7.14
 -10 22 -22 0.2 7.09
 -10 24 -22 49.27 8.74
 -10 26 -22 0.34 7.56
 13 -29 -19 1.37 5.69
 6 -22 -14 0.68 3.62
 -7 39 -13 4.36 7.34
 -7 13 -11 30.37 6.38
 -7 35 -11 -4.91 6.69
 9 -23 -11 2.7 4.72
 -6 8 -10 1316.26 40.25
 -7 21 -9 19.34 5.7
 -7 27 -9 17.68 6.34
 -6 12 -8 1.14 4.57
 14 -24 -8 1.36 6.07
 13 -23 -7 8.98 6.47
 -6 20 -6 17.75 5.75
 -6 28 -6 1.22 6.06
 -5 23 -3 77.23 6.14
 -5 25 -3 47.14 5.55
 15 -21 -3 8.33 6.49
 -4 34 -2 53.95 6.21
 8 -14 0 -1.7 4.63
 -1 5 1 182.43 5.7
 1 49 1 -2.46 4.87
 8 -12 2 5.28 4.76
 13 -15 3 58.1 7.15
 -1 17 5 231.73 7.66
 5 45 9 7.75 1.46
 16 -8 10 -2.87 7.43
 19 -7 11 0.18 8.49
 14 -4 12 6.35 6.71
 5 15 13 30.2 3.95
 8 8 14 37.29 5.54
 10 4 14 92.75 7.69
 18 -2 14 2.28 8.07
 11 5 15 268.81 12.5
 15 1 15 58.92 9.06
 10 38 16 0.57 4.74
 14 4 16 -0.7 7.83
 17 5 17 12.07 8.41
 25 9 17 1.82 11.02
 14 10 18 3.52 7.43
 13 17 19 4.72 7.23
 13 31 19 1.67 6.97
 15 13 19 3.82 8.21
 19 11 19 0.06 9.51
 16 18 20 -3.17 8.68
 16 30 20 -1.28 6
 18 16 20 4.81 9.35
 22 20 20 5.32 10.34
 -11 13 -35 10.48 9.46
 -11 15 -33 -1.13 8.19
 -11 17 -31 -0.83 8.12
 -6 -8 -30 174.51 10.18
 -11 21 -29 8.76 8.37
 -11 23 -29 13.23 8.93
 -11 25 -29 2.61 8.56
 -11 27 -29 6.35 8.28
 -10 10 -28 17.37 8.13
 0 -20 -28 6.3 3.64
 -10 12 -26 1.65 7.51
 -10 20 -22 86.59 9.27
 -9 29 -17 10.63 7.32
 3 -19 -15 345.31 10.68
 15 -27 -13 22.43 6.99
 -6 40 -10 18.19 6.82
 -6 36 -8 -2.15 6.35
 9 -19 -5 178.49 8.43
 -5 21 -3 100.94 6.55
 -5 27 -3 43.01 5.78
 11 -19 -3 97.38 7.64
 0 48 0 12.81 5.18
 14 -18 0 96.76 8.13
 -1 43 1 -0.22 5.32
 3 -3 3 67.12 3.89
 -1 31 5 45.72 4.58
 9 -7 7 102.7 7.11
 11 -9 7 144.63 8.99
 2 38 8 15.44 3.2
 20 -8 10 -4.67 8.42
 21 -3 13 1.18 9.34
 9 9 15 438.11 16.09
 9 39 15 5 3.85
 10 10 16 -0.96 5.54
 26 8 16 7.17 11.91
 9 19 17 65.78 6.66
 9 29 17 10.68 5.36
 19 5 17 9.8 8.99
 23 7 17 3.14 10.13
 12 14 18 21.11 7.16
 12 34 18 7.61 6.26
 18 8 18 1.83 8.03
 24 12 18 -1.16 11.18
 23 15 19 1.59 11.64
 20 18 20 2.41 10.67
 22 22 20 3.82 11.64
 -10 6 -34 4.63 8.75
 -10 8 -30 72.06 9.28
 -11 19 -29 3.09 8.06
 -9 3 -29 18.95 7.87
 -3 -15 -29 31.92 5.53
 -2 -16 -26 3.99 4.08
 -7 -3 -25 74.3 7.26
 -10 14 -24 40.59 8.07
 -10 18 -22 5.3 7.21
 -4 -10 -22 215.87 9.28
 -9 13 -19 24.63 7.36
 -9 35 -19 4.81 7.49
 12 -28 -18 -0.32 5.55
 -9 31 -17 9.74 7.32
 -8 10 -16 0.24 6.01
 14 -28 -16 0.2 6.11
 9 -25 -15 26.59 5.14
 -8 34 -14 9.62 7.32
 -8 22 -12 8.03 6.13
 -8 24 -12 93.47 7.96
 -8 26 -12 1.44 6.7
 -7 19 -9 23.84 5.81
 -7 29 -9 8.55 6.69
 -6 18 -6 2.33 4.75
 -6 30 -6 2.04 5.8
 -4 40 -4 3.17 5.77
 5 -9 1 35.44 3.95
 -2 36 2 58.4 5.58
 7 -7 5 25.39 4.63
 14 -12 6 7.8 6.9
 5 3 9 434.68 14.29
 7 -1 9 90.11 5.84
 21 -9 9 -0.43 8.73
 18 -8 10 6.27 9.23
 3 17 11 0.85 2.24
 22 -4 12 2.04 9.33
 17 -3 13 9.97 8.33
 14 0 14 54.9 8.47
 13 3 15 190.92 11.01
 21 1 15 -3.09 9.9
 22 10 18 0.43 10.02
 21 13 19 -2.07 10.69
 16 20 20 8.17 8.69
 16 28 20 2.26 9.31
 18 18 20 7.51 9.64
 18 30 20 1.75 3.71
 -11 13 -33 4.67 8.53
 -9 1 -33 11.98 8.03
 -11 15 -31 0.14 7.98
 -8 -2 -30 109.85 9.37
 -7 -5 -29 60.44 7.76
 -8 0 -26 0.49 6.26
 -5 -9 -25 107.2 7.28
 -5 -7 -21 -0.51 4.79
 -7 3 -17 209.32 9.92
 -6 0 -16 -0.43 4.5
 -6 2 -14 26.31 4.85
 -8 20 -12 152.65 9.11
 -8 28 -12 50.32 8.39
 14 -26 -12 28.12 6.57
 7 -17 -5 103.59 6.01
 -4 8 -4 344.44 11.7
 -5 29 -3 41.65 6.08
 5 -13 -3 828.39 25.32
 17 -21 -3 2.94 6.65
 16 -20 -2 0.75 6.32
 15 -19 -1 3.6 6.86
 -2 12 2 905.7 26.96
 14 -16 2 89.75 8.39
 14 -14 4 15.4 7.2
 15 -11 7 39.5 7.52
 2 10 8 1714.49 49.84
 8 -4 8 367.75 13.39
 3 9 9 271.23 8.92
 17 -9 9 2.66 7.94
 19 -9 9 5.69 7.85
 7 3 11 22.09 4.53
 23 -5 11 -0.01 9.37
 4 16 12 139.95 5.79
 12 -2 12 55.37 7.38
 11 1 13 31.01 6.44
 13 -1 13 128.73 9.38
 19 -3 13 0.88 8.27
 12 2 14 29.4 6.88
 22 0 14 -0.41 10.1
 17 1 15 12.81 8.11
 19 1 15 7.53 9.1
 24 6 16 -1.73 11.26
 13 9 17 21.58 7.49
 15 7 17 13.47 8.02
 25 11 17 3.55 11.38
 13 19 19 6.41 7.43
 13 29 19 5.48 7.12
 19 13 19 -2.91 9.43
 23 17 19 -6.94 12.24
 16 22 20 0.8 8.36
 16 24 20 7.39 8.68
 16 26 20 1.44 8.51
 20 20 20 2.59 10.53
 -10 6 -32 54.62 9.48
 -11 17 -29 6.37 7.94
 -11 21 -27 7.64 8.71
 -11 23 -27 9.19 8.12
 -11 25 -27 13.39 8.31
 -11 27 -27 5.28 8.52
 -4 -12 -26 2.03 4.84
 -9 5 -25 60.95 8.23
 12 -30 -24 -0.13 5.14
 -9 7 -23 26.01 7.23
 -10 32 -22 17.76 8.52
 0 -18 -22 267.19 8.5
 -9 9 -21 -0.57 6.23
 -7 1 -19 55.12 6.58
 11 -27 -17 14.83 5.42
 10 -26 -16 -1.19 5.27
 13 -27 -15 2.7 5.85
 10 -24 -12 0.7 5.03
 -7 37 -11 1.54 6.56
 -7 17 -9 27.55 5.82
 -7 31 -9 2.59 6.26
 -4 44 -6 3.74 5.97
 -5 37 -5 23.65 6.23
 -5 19 -3 309.69 11.65
 -3 43 -3 6.28 5.67
 -3 39 -1 9.34 5.47
 -1 47 -1 1.91 5.06
 5 -11 -1 109.5 5.39
 11 -17 -1 5.46 5.4
 -1 39 3 9.54 4.61
 11 -11 5 179.41 9.63
 6 -4 6 43.71 4.66
 21 -11 7 1.73 8.64
 12 -8 8 177.46 9.55
 20 -10 8 -1.28 7.97
 16 -4 12 27.32 8.24
 23 -1 13 1.24 10.16
 8 18 16 -0.44 4.82
 16 4 16 7.19 8.33
 9 27 17 18.12 5.51
 16 10 18 21.24 8.64
 24 14 18 2.59 12.51
 15 15 19 1.93 8.71
 15 33 19 0.43 7.86
 18 20 20 2.43 9.09
 18 28 20 -3.95 9.69
 20 22 20 0.7 10.36
 20 24 20 -0.6 10.82
 20 26 20 -2.49 10.78
 -11 11 -35 11.22 9.16
 10 -30 -28 1.59 4.59
 -11 29 -27 9.03 8.47
 -10 10 -26 -2.93 7.5
 -6 -6 -24 135.83 8.18
 -10 16 -22 69.95 8.96
 -10 22 -20 94.81 9.34
 -6 -2 -18 16.48 4.97
 -9 33 -17 4.09 7.64
 -7 5 -15 487.1 17.32
 -8 36 -14 1.33 6.93
 12 -26 -14 18.7 5.78
 11 -25 -13 5.47 5.39
 -8 30 -12 -2.84 6.61
 -3 -5 -11 68.87 3.96
 5 -19 -11 0.59 3.49
 16 -24 -8 9.21 6.67
 -5 7 -7 75.78 5.24
 -6 32 -6 7.13 6.01
 18 -20 -2 12.35 7.23
 -3 33 1 6.52 4.67
 15 -17 1 3.52 6.79
 4 -6 2 272.31 9.42
 11 -13 3 177.9 9.16
 15 -15 3 12.64 6.72
 15 -13 5 16.23 7.35
 1 37 7 11.82 3.39
 18 -10 8 8.97 7.67
 13 -7 9 9.73 6.71
 20 -4 12 2.82 8.41
 24 -2 12 -0.04 9.29
 6 16 14 54.69 4.46
 24 2 14 1 10.07
 8 30 16 -0.2 4.58
 20 4 16 3.97 9.92
 26 10 16 3.55 11.29
 9 23 17 18.15 5.89
 11 13 17 111.04 8.49
 13 39 17 -2.58 6.52
 23 9 17 1.08 10.48
 12 16 18 1.88 6.81
 14 12 18 17.89 7.82
 20 10 18 5.75 10.19
 13 21 19 9.81 7.26
 13 27 19 8.94 7.32
 21 15 19 -1.38 10.35
 23 19 19 2.68 12.12
 18 22 20 -0.17 9.54
 18 24 20 -5.01 9.72
 18 26 20 12.21 10.04
 -12 20 -38 4.25 9.83
 -12 22 -38 -1.15 8.81
 -11 13 -31 -0.93 7.97
 -9 1 -31 0.3 8.38
 -11 15 -29 10.81 7.9
 -10 8 -28 -1.47 8.09
 -6 -8 -28 0 5.99
 -11 19 -27 21.89 8.55
 -10 12 -24 2.71 7.74
 -3 -13 -23 103.97 5.96
 -7 -1 -21 8.06 5.9
 -10 28 -20 4.65 8.04
 -8 4 -20 425.53 16.2
 -9 11 -19 61.19 7.36
 7 -25 -19 10.05 4.09
 -4 -8 -18 9.18 4.08
 -9 15 -17 90.68 8.15
 -9 23 -15 86.51 8.58
 -9 25 -15 26.56 7.36
 -5 -1 -13 130.43 6.87
 -8 18 -12 8.51 5.69
 -7 11 -11 14.55 6.09
 7 -21 -11 5.22 4.05
 -6 38 -8 13.11 6.42
 15 -23 -7 5.9 6.53
 -6 16 -6 34.45 5.31
 -5 11 -5 1403.04 42.3
 13 -21 -5 14.03 6.22
 -5 31 -3 19.08 5.76
 9 -17 -3 15.25 4.96
 17 -19 -1 2.23 6.81
 16 -18 0 -2.53 6.59
 11 -15 1 10.78 5.68
 -2 24 4 3.47 3.68
 9 -9 5 350.92 13.25
 16 -12 6 -0.42 7.35
 20 -12 6 0.51 7.85
 19 -11 7 5.22 7.62
 10 -6 8 91.69 6.94
 22 -6 10 -3.29 9.54
 15 -5 11 1.7 7.59
 21 -5 11 -1.6 8.64
 18 -4 12 1.86 8.22
 16 0 14 10.04 7.58
 20 0 14 -1.24 8.74
 12 8 16 5.87 6.42
 18 4 16 0.39 8.81
 9 25 17 30.8 5.96
 17 7 17 11.21 8.84
 19 7 17 3.83 9.75
 25 13 17 4.13 12.12
 14 36 18 1.01 7.06
 18 10 18 0.06 8.87
 22 12 18 -3.06 10.69
 24 16 18 5.36 11.57
 -12 22 -36 0.08 8.66
 -10 4 -34 38.73 8.93
 -11 11 -33 5.5 8.21
 -10 6 -30 0.08 7.97
 -5 -11 -29 72.79 6.93
 -11 17 -27 21.26 8.52
 -9 3 -27 117.08 9.45
 -8 2 -22 411.8 16.1
 -10 20 -20 5.17 7.7
 -10 30 -20 21.77 8.15
 -3 -11 -19 40.4 4.3
 -8 6 -18 174.4 9.85
 -9 21 -15 36.81 7.36
 -9 27 -15 28.66 7.22
 -5 -3 -15 991.86 30.63
 -8 32 -12 32.09 7.46
 -7 33 -9 9.41 6.46
 -4 4 -6 9.55 3.57
 10 -20 -6 4.85 5.01
 14 -22 -6 0.22 5.98
 -2 0 -4 -1.25 1.63
 -3 5 -3 831.21 25.03
 -4 24 0 186.99 8.27
 -4 26 0 -0.84 4.53
 -2 42 0 19.21 5.41
 18 -18 0 13.68 7.68
 -3 15 1 231.38 8.37
 17 -17 1 0.41 6.87
 19 -17 1 -3.16 7.72
 2 -2 2 314.29 9.7
 16 -16 2 2.41 7.04
 7 -9 3 370.1 12.98
 -2 22 4 47.4 4.15
 16 -14 4 -3.31 6.82
 17 -13 5 12.55 7.7
 4 0 6 -0.41 3.19
 4 40 10 5.85 1.2
 18 0 14 12.7 8.15
 15 3 15 12.43 7.93
 21 3 15 3.76 9.32
 14 6 16 0 7.47
 22 6 16 0.86 10.49
 24 8 16 4.29 11.32
 11 35 17 4.36 5.76
 12 32 18 4.08 6.45
 15 17 19 2.77 8.16
 19 15 19 0.03 9.62
 21 17 19 -6.23 10.01
 -12 20 -36 4.25 9.41
 -12 24 -34 -0.67 8.32
 -8 -2 -28 1.01 7
 -11 21 -25 12.99 8.57
 -11 23 -25 12.66 7.99
 -11 25 -25 19.39 8.72
 -11 27 -25 13.1 8.1
 11 -29 -23 5.04 5.12
 -10 14 -22 -0.96 7.72
 -10 18 -20 75.59 8.42
 -1 -15 -19 179.03 6.54
 -9 35 -17 3.69 7.72
 -9 29 -15 28.55 7.93
 -6 10 -8 625.19 20.52
 -5 17 -3 234.71 9.43
 7 -15 -3 219.13 8.79
 -4 12 -2 44.37 4.37
 -2 46 -2 -1.54 5.26
 12 -18 -2 118.63 7.94
 -3 9 -1 1.78 2.96
 -4 22 0 0.18 4.27
 18 -16 2 12.65 7.24
 17 -15 3 11.18 7.08
 19 -15 3 6.15 7.58
 18 -14 4 7.77 7.29
 12 -10 6 22.15 6.3
 9 -3 9 63.08 6.3
 8 0 10 -1.58 4.29
 17 -5 11 0.63 7.71
 19 -5 11 1.66 8.06
 7 9 13 113.97 6.54
 15 -1 13 24.84 7.85
 21 -1 13 0.97 8.92
 7 31 15 25.42 2.33
 11 7 15 115.8 8.23
 25 7 15 -3.23 10.7
 8 20 16 3.4 4.87
 10 12 16 0.51 5.47
 26 12 16 0.69 11.71
 24 18 18 -1.06 12.56
 17 33 19 -0.05 2.04
 -12 18 -36 1.09 8.67
 -11 9 -35 17.27 9.16
 -12 20 -34 -3.76 9.45
 -12 22 -34 10.92 9.55
 -11 11 -31 -1.22 8.54
 -11 13 -29 24.77 8.32
 -1 -19 -29 11.81 4.32
 -7 -5 -27 64.27 7.43
 9 -29 -27 15.05 4.54
 -11 29 -25 11.31 7.77
 -10 32 -20 3.22 7.55
 -6 -4 -20 81.77 6.5
 -8 8 -16 0.42 6.24
 -9 19 -15 78.02 8.2
 -8 38 -14 5.59 6.91
 -2 -10 -14 12.82 2.73
 -8 16 -12 394.97 15.24
 -7 39 -11 0.47 6.35
 -7 15 -9 85.15 6.67
 3 -15 -9 56.99 3.1
 17 -23 -7 -0.32 6.82
 -6 34 -6 0.12 5.75
 4 -14 -6 112.59 4.94
 9 -15 -1 16.77 4.61
 -4 28 0 78.3 6.17
 9 -11 3 131.47 7.52
 -1 33 5 47.12 4.61
 4 4 8 650.05 20.03
 11 -5 9 12.02 6.23
 20 -6 10 5.98 8.74
 23 -3 11 1.46 9.88
 22 -2 12 2.64 9.21
 9 5 13 89.64 6.99
 10 6 14 32.51 6.06
 22 2 14 2.13 9.81
 9 11 15 73.82 6.63
 23 5 15 1.47 9.78
 13 11 17 44.46 7.94
 15 9 17 14.52 8.36
 21 9 17 4.44 9.83
 23 11 17 4.72 10.76
 25 15 17 0.4 11.72
 12 18 18 27.7 7.32
 14 14 18 0.98 7.48
 20 12 18 2.68 9.88
 22 14 18 0.8 10.67
 17 17 19 4.26 8.88
 19 17 19 0.33 10.23
 21 19 19 -3.45 10.4
 -12 24 -32 11.5 8.33
 -12 26 -32 -4.48 8.34
 -10 4 -32 2.56 8.27
 -8 -4 -32 102.03 9.46
 -9 1 -29 60.32 9.06
 -11 15 -27 50.55 8.7
 -10 8 -26 -6.84 7.49
 -11 19 -25 16.16 7.57
 -10 10 -24 16.28 7.25
 -8 0 -24 285.29 12.7
 -9 5 -23 55.34 7.57
 -7 -3 -23 72.24 7.23
 10 -28 -22 23.39 5.04
 -9 7 -21 1.96 6.52
 13 -29 -21 1.7 5.45
 8 -26 -20 -1.04 4.27
 -9 13 -17 115.3 8.76
 -9 31 -15 10.08 6.87
 7 -23 -15 103.86 5.81
 -3 -7 -13 184.66 7.03
 -8 34 -12 4.63 6.44
 -3 -1 -7 315.15 10.32
 11 -21 -7 8.93 5.41
 16 -22 -6 -0.62 6.79
 -4 42 -4 2.02 5.66
 -5 33 -3 25.37 5.8
 13 -19 -3 13.28 6.44
 -4 20 0 510.38 16.77
 12 -16 0 173.75 9.55
 7 -11 1 41.82 4.75
 9 -13 1 11.59 5.08
 1 43 5 9.24 4.19
 13 -9 7 34.81 6.37
 22 -8 8 0.87 8.17
 21 -7 9 -2.64 8.26
 16 -6 10 50.9 8.05
 14 -2 12 112.98 9.01
 5 17 13 70.48 4.64
 17 -1 13 8.5 8.33
 19 -1 13 2.9 8.18
 23 1 13 -3.79 9.81
 25 3 13 0.77 10.29
 8 10 14 333.63 12.69
 14 2 14 -0.83 7.09
 24 4 14 10.3 10.15
 13 5 15 12.31 6.96
 17 3 15 12.23 8.6
 19 3 15 6.5 9.14
 8 28 16 2.19 4.77
 12 40 16 1 5.78
 20 6 16 -2.21 9.22
 26 14 16 -2.5 12.35
 11 15 17 23.03 6.49
 12 30 18 8.87 6.85
 21 21 19 4.32 11.06
 -12 16 -36 -2.99 8.75
 -12 18 -34 4.96 8.46
 -11 9 -33 -0.65 8.04
 -9 -1 -33 9.58 8.35
 -12 22 -32 -0.57 8.8
 -10 6 -28 20.54 8.11
 8 -28 -26 -1.24 3.99
 7 -27 -25 15.52 3.82
 -10 12 -22 103.09 9.45
 9 -27 -21 -0.62 4.47
 -10 16 -20 -1.56 6.89
 14 -28 -18 10.5 6.11
 -5 -5 -17 396.76 13.85
 -6 6 -10 293.07 11.16
 -7 35 -9 -1.1 6.16
 -5 43 -7 1.52 6.28
 15 -21 -5 14.29 6.74
 14 -20 -4 -1.39 6.45
 7 -13 -1 5.48 4.15
 -3 35 1 5.32 4.83
 -2 38 2 0.05 4.63
 0 46 2 4.77 4.66
 12 -14 2 187 9.84
 1 47 3 4.62 4.39
 0 36 6 0.25 3.77
 2 44 6 3.82 3.67
 8 -6 6 127.49 6.91
 10 -8 6 8.1 5.17
 6 0 8 -0.22 3.62
 14 -8 8 -0.5 6.15
 6 4 10 1304.15 39.34
 18 -6 10 -1.34 8.49
 13 -3 11 -2.24 6.77
 24 0 12 4.01 9.91
 7 19 15 96.78 6.11
 8 22 16 0.11 4.86
 16 6 16 -1.86 7.92
 18 6 16 -1.22 8.44
 24 10 16 -2.03 10.78
 17 9 17 24 8.78
 19 9 17 2.78 9.63
 12 20 18 -0.75 6.65
 22 16 18 -1.66 11.42
 15 21 19 4.62 8.07
 17 19 19 -2.81 8.8
 17 31 19 -2.12 5.47
 19 19 19 10.22 9.9
 21 23 19 -2.52 10.98
 21 25 19 -3.35 10.97
 -12 20 -32 20.67 9.8
 -7 -7 -31 0 6.91
 -4 -14 -30 141.38 8.31
 -3 -15 -27 98.51 6.41
 -11 17 -25 20.61 7.74
 -9 3 -25 166.25 9.97
 -11 23 -23 6.61 7.83
 -11 25 -23 3.73 8.17
 -1 -17 -23 42.06 3.68
 -10 34 -20 17.22 6.87
 -9 9 -19 41.14 6.9
 5 -23 -19 19.11 3.32
 -10 24 -18 28.74 7.41
 -10 26 -18 0.17 6.96
 -10 28 -18 8.36 7.34
 -9 33 -15 11.04 7.14
 14 -24 -10 36.35 6.52
 -5 3 -9 425.92 14.25
 13 -23 -9 4.93 5.69
 -6 40 -8 4.48 6.27
 12 -22 -8 -1.29 5.43
 -7 23 -7 51.68 6.31
 -7 25 -7 55.8 6.53
 -6 14 -6 9.66 5.05
 10 -18 -4 41.49 5.67
 -4 38 -2 28.51 5.91
 -4 30 0 -0.27 4.79
 4 -8 0 1238.95 36.83
 1 -1 1 472.76 13.9
 -2 20 4 30.75 3.5
 0 42 4 0.5 4.32
 6 -6 4 52.61 4.64
 19 -7 9 -0.17 7.68
 10 -2 10 36.54 6.38
 20 -2 12 1.2 8.5
 13 1 13 127.86 9
 6 18 14 -1.21 3.93
 12 4 14 17.7 6.66
 20 2 14 4.32 9.27
 26 8 14 -0 11.42
 25 9 15 8.39 11.51
 8 24 16 -1.43 4.83
 8 26 16 -0.18 4.76
 10 36 16 0.39 5.13
 22 8 16 3.65 9.94
 23 13 17 2.77 10.8
 14 34 18 0.78 7.31
 16 36 18 1.21 8.49
 20 14 18 2.86 10.22
 15 23 19 7.16 8.33
 15 25 19 -1.63 8.06
 15 27 19 7.5 8.1
 19 29 19 -3.66 10.37
 -12 14 -36 0.25 9.2
 -11 7 -35 10.48 9.07
 -12 16 -34 -1.42 9.12
 -12 18 -32 -0.61 8.38
 -12 22 -30 9.41 9.2
 -12 24 -30 -0.9 8.22
 -12 26 -30 15.23 8.27
 -11 11 -29 23.94 8.15
 -11 13 -27 53.22 9.52
 12 -30 -26 -1.76 5.1
 -11 21 -23 6.14 7.94
 -11 27 -23 2.17 8.08
 12 -28 -20 19.84 5.66
 14 -26 -14 0.27 6.03
 -8 14 -12 43.59 6.27
 8 -22 -12 2.3 4.23
 -7 9 -11 17.56 5.53
 -8 22 -10 135.55 8.6
 -8 24 -10 3 5.76
 -8 26 -10 85.17 7.99
 -7 27 -7 49.55 6.71
 -6 36 -6 1.03 5.93
 8 -18 -6 27.59 4.65
 17 -21 -5 7.12 6.68
 -3 45 -3 2.66 5.4
 -3 41 -1 3 5.32
 13 -17 -1 5.58 6.1
 -1 9 3 427.87 12.81
 -2 30 4 12.62 4.13
 5 -3 5 1087.62 32.82
 13 -11 5 66.98 7.36
 7 -3 7 1092.28 33.5
 21 -9 7 -2.09 8.07
 20 -8 8 -0.38 7.81
 17 -7 9 2.77 8.27
 21 -3 11 -0.06 9.17
 10 2 12 209.28 10.16
 12 0 12 477.98 17.82
 16 -2 12 -1.42 7.2
 11 3 13 198.3 10.33
 16 2 14 7.63 7.96
 21 5 15 13.36 10.05
 23 7 15 -2.46 9.93
 12 10 16 3.64 6.5
 14 8 16 -1.24 7.29
 11 33 17 3.48 5.99
 13 37 17 5.83 6.59
 21 11 17 -1.05 9.79
 12 22 18 26.2 7.13
 12 28 18 1.56 6.88
 14 16 18 17.49 8.04
 16 14 18 10.73 8.57
 22 18 18 -3.69 11.29
 17 21 19 3.64 9.47
 17 29 19 0.29 9.1
 19 21 19 -5.79 9.69
 19 23 19 -3.01 9.67
 19 27 19 2.17 10.38
 -10 2 -34 1.69 7.82
 -11 9 -31 4.21 8.36
 -12 20 -30 9.49 11.69
 -10 4 -30 62.67 9.2
 -8 -4 -30 0.96 6.87
 -8 -2 -26 2 6.56
 -6 -8 -26 0.15 5.45
 -11 15 -25 69.32 8.8
 -11 29 -23 10.28 7.75
 -10 14 -20 106.13 8.46
 -10 30 -18 -1.09 7.53
 5 -21 -15 128.41 5.51
 -8 36 -12 22.07 6.97
 -8 28 -10 1.47 6.65
 -7 13 -9 58.93 5.97
 -7 21 -7 133.6 8.02
 -7 29 -7 54.7 6.83
 -6 24 -4 -0.29 4.77
 -5 15 -3 423.4 14.34
 -1 45 1 0.79 4.8
 13 -15 1 -2.62 5.8
 13 -13 3 9.85 6.26
 14 -10 6 2.06 6.13
 18 -8 8 2.54 8.47
 23 -5 9 4.05 9.49
 22 -4 10 4.24 8.96
 18 -2 12 9.28 8.37
 21 1 13 -2.95 9.46
 18 2 14 -3.91 8.03
 7 29 15 18.32 4.3
 10 14 16 0.3 5.62
 24 12 16 -0.46 11.36
 11 17 17 20.34 6.41
 13 13 17 9.03 7.63
 15 11 17 31.79 8.45
 23 15 17 6.16 10.93
 12 24 18 -5.49 3.56
 18 14 18 -1.18 8.95
 17 23 19 -0.85 9.33
 17 25 19 3.12 9.42
 17 27 19 -0.11 9.48
 19 25 19 -0.94 10.08
 -12 14 -34 9.01 8.41
 -12 16 -32 30.06 8.7
 -9 -1 -31 -0.07 7.35
 -9 1 -27 89.89 8.94
 -5 -11 -27 277.55 11.6
 -10 8 -24 3.87 7.63
 -11 19 -23 11.85 7.69
 -6 -6 -22 14.75 5.27
 -10 18 -18 -5.05 7.07
 -10 32 -18 6.42 7.39
 -8 4 -18 6.19 6.09
 -9 11 -17 158.5 9.68
 -7 1 -17 205.15 9.62
 13 -27 -17 13.14 5.85
 8 -24 -16 2.63 4.19
 -9 35 -15 9.73 7.09
 -7 3 -15 247.69 10.6
 -9 23 -13 13.97 6.58
 -9 25 -13 21.56 7.39
 -9 27 -13 6.75 6.58
 13 -25 -13 14.52 5.8
 -8 20 -10 0 5.4
 -8 30 -10 57.21 7.21
 16 -24 -10 1.69 6.26
 -7 37 -9 4.91 6.2
 -6 22 -4 44.28 5.46
 -6 26 -4 16.21 5.3
 4 -12 -4 293.37 9.79
 16 -20 -4 4.58 6.47
 18 -20 -4 -1.01 7.2
 -5 35 -3 23.93 5.75
 15 -19 -3 12.65 6.79
 14 -18 -2 -1.05 6.03
 -4 18 0 1.32 3.73
 3 -5 1 79.66 3.83
 10 -10 4 9.51 5.13
 21 -11 5 -0.06 8.07
 20 -10 6 -0.22 8.43
 11 -7 7 18.11 6.34
 15 -9 7 12.94 7.48
 19 -9 7 4.1 7.95
 15 -3 11 3.79 6.82
 4 18 12 3.78 3.03
 22 0 12 4.01 9.82
 25 5 13 -0.14 10.4
 22 4 14 1 9.81
 24 6 14 -2.47 10.12
 7 21 15 115.8 6.56
 11 41 15 3.3 5.2
 15 5 15 43.59 8.33
 19 5 15 2.09 8.68
 25 11 15 -0 11.32
 20 8 16 1.95 10
 20 16 18 0.83 10.49
 22 20 18 1.19 10.81
 -12 12 -36 1.36 9.03
 -11 7 -33 3.59 7.54
 -12 18 -30 23.21 8.63
 -12 24 -28 3.85 8.35
 -12 26 -28 4.16 7.96
 -10 6 -26 4.85 7.07
 -7 -5 -25 107.78 7.79
 -4 -12 -24 163.68 7.82
 -10 10 -22 -3.94 6.48
 -8 2 -20 40.88 6.49
 -2 -14 -20 862.41 26.14
 -7 -1 -19 55.36 6.15
 11 -27 -19 8.24 5.09
 -9 21 -13 40.28 6.99
 -9 29 -13 11.66 6.77
 -7 19 -7 90.13 6.73
 -7 31 -7 47.21 6.7
 6 -16 -6 41.07 4.25
 11 -19 -5 11.44 5.29
 -6 28 -4 -1.01 5.6
 4 -10 -2 684.81 20.88
 10 -16 -2 101.36 6.73
 -1 41 3 4.42 4.61
 14 -12 4 -0.56 6.47
 3 1 5 197.08 6.98
 19 -3 11 -1.57 8.05
 23 -1 11 2.22 9.03
 6 40 12 -1.9 1.5
 23 3 13 -0.43 8.87
 26 10 14 -10.36 11.96
 11 9 15 59.23 6.86
 17 5 15 7.92 8.51
 16 8 16 1.28 7.96
 22 10 16 -1.66 9.93
 17 11 17 24.76 9.1
 21 13 17 1.77 10.71
 14 18 18 0.5 7.41
 14 32 18 0.96 7.79
 16 16 18 -3.1 8.03
 16 34 18 6.45 6.66
 22 22 18 1.94 10.9
 22 24 18 0.69 9.74
 -10 2 -32 66.48 9.2
 -6 -10 -30 -1.25 6.21
 -2 -18 -30 3.42 4.58
 -11 9 -29 14.62 7.98
 -7 -7 -29 26.28 6.95
 -12 22 -28 9.65 9.08
 -12 28 -28 1.1 8.28
 -11 11 -27 22.18 7.91
 -11 17 -23 30.06 7.66
 -8 0 -22 1.71 5.64
 -4 -10 -20 3.71 4.16
 -5 -7 -19 69.25 5.47
 9 -25 -17 36.14 5
 -8 6 -16 2.42 5.46
 12 -26 -16 0.17 5.35
 9 -23 -13 13.87 4.72
 -4 -4 -12 1907.3 56.32
 12 -24 -12 54.65 6.32
 -8 32 -10 -1.85 6.61
 15 -23 -9 4.21 6.58
 -5 9 -5 156.27 6.99
 -5 41 -5 6.69 5.77
 17 -19 -3 6.13 6.59
 10 -14 0 67.59 6.03
 14 -16 0 3.57 5.92
 10 -12 2 255.02 10.84
 14 -14 2 7.74 6.56
 8 -8 4 128.08 6.93
 15 -11 5 44.97 7.26
 16 -10 6 5.1 7.04
 9 -5 7 519.89 17.88
 12 -6 8 6.02 6.23
 14 -4 10 241.01 12.12
 20 -4 10 -2.59 7.98
 17 -3 11 0.67 7.45
 6 10 12 463.03 15.36
 19 1 13 2.95 8.35
 9 13 15 287.64 11.78
 9 37 15 -0.13 4.47
 13 7 15 80.44 8.67
 18 8 16 -0.08 8.27
 24 14 16 -3.13 11.09
 23 17 17 2.25 10.94
 18 16 18 3.92 9.54
 20 18 18 3.52 9.67
 -12 12 -34 -2.45 8.68
 -12 14 -32 -0.91 8.52
 -12 16 -30 -6.25 8.03
 -12 20 -28 -0.8 9.13
 -10 4 -28 -0.13 7.08
 -11 13 -25 11.98 7.99
 11 -29 -25 6 4.88
 -11 23 -21 5.12 7.16
 -11 25 -21 2.19 7.65
 -9 5 -21 2.64 6.23
 -10 12 -20 -0.9 6.62
 -9 7 -19 7.8 6.22
 -10 16 -18 51.03 7.44
 -10 34 -18 -2.4 7.55
 10 -26 -18 1.44 4.93
 -6 -2 -16 5.9 4.49
 -9 37 -15 5.13 6.86
 -3 -9 -15 158.09 6.38
 -6 0 -14 109.29 6.4
 -9 19 -13 21.28 6.53
 -9 31 -13 6.34 7.05
 -7 5 -13 132.24 7.4
 -8 12 -12 584.97 20.25
 -8 38 -12 4.34 6.62
 -8 18 -10 368.91 14.29
 -6 8 -8 16.5 4.66
 12 -20 -6 1.77 5.51
 -6 20 -4 7.66 4.96
 -6 30 -4 12.75 5.65
 16 -18 -2 14.38 6.54
 18 -18 -2 1.49 7.19
 15 -17 -1 2.33 6.17
 19 -17 -1 -1.64 7.61
 -2 44 0 -0.62 4.96
 -3 37 1 0.02 4.72
 20 -14 2 5.46 8.01
 -1 35 5 25.56 4.4
 3 49 5 -0.39 3.59
 3 5 7 1575.79 46.21
 22 -6 8 1.91 9.48
 7 1 9 89.5 5.79
 21 -5 9 0.12 8.37
 3 19 11 0.52 2.36
 5 19 13 39.04 4.03
 17 1 13 11.22 7.6
 6 20 14 62.32 4.81
 6 30 14 -0.56 3.53
 10 8 14 102.18 7.65
 14 4 14 17.37 7.15
 20 4 14 -5.49 9.47
 7 23 15 76.97 5.69
 7 27 15 32.56 4.63
 23 9 15 -0.14 10.02
 25 13 15 -0 11.44
 11 19 17 53.35 7.28
 11 31 17 2.92 6.18
 -13 21 -37 7.16 9.82
 -11 7 -31 -0.17 8.2
 -9 -1 -29 48.6 8.21
 -12 18 -28 -3.26 8.36
 -2 -16 -24 2.76 3.6
 -9 3 -23 15.56 6.28
 13 -29 -23 -2.24 5.09
 -11 21 -21 2.33 6.94
 -10 24 -16 3.31 6.51
 -10 26 -16 3.21 6.97
 11 -25 -15 41.68 5.94
 10 -24 -14 16.62 5.03
 -6 2 -12 590.35 19.37
 4 -18 -12 1.94 2.88
 6 -20 -12 0.29 3.51
 14 -22 -8 17.04 6.47
 -7 33 -7 15.76 6.17
 13 -21 -7 25.54 6.15
 -6 12 -6 147.2 7.2
 -6 38 -6 -1.44 5.91
 -4 44 -4 4.96 5.55
 8 -16 -4 29.32 4.68
 -4 40 -2 -0.99 5.28
 17 -17 -1 0.18 6.72
 -2 6 0 1563.75 45.66
 16 -16 0 19.39 6.69
 18 -16 0 2.2 6.84
 15 -15 1 5.83 6.75
 19 -15 1 2.98 7.68
 6 -8 2 1042.87 31.74
 15 -13 3 19.88 7.2
 19 -13 3 -0.31 7.88
 -2 32 4 -0.69 4.05
 16 -12 4 1 6.72
 18 -12 4 -0.92 7.24
 11 -9 5 17.42 5.66
 17 -11 5 12.74 7.79
 8 -2 8 20.85 4.76
 4 10 10 920.56 27.67
 16 -4 10 4.52 7.26
 18 -4 10 41.04 8.3
 8 6 12 -1.15 4.59
 14 0 12 -2.94 6.6
 20 0 12 21.21 8.76
 7 11 13 186.32 8.24
 9 7 13 12.23 5.25
 25 7 13 -1.21 10.97
 8 12 14 8.45 4.95
 24 8 14 4.98 10.92
 26 12 14 -2.16 12.98
 7 25 15 29.49 4.62
 10 16 16 -2.25 5.48
 12 12 16 3.69 6.79
 14 10 16 1.96 7.18
 22 12 16 1.99 10.4
 24 16 16 0.64 11.12
 13 15 17 25.27 7.56
 15 13 17 27.5 8.19
 19 13 17 -0.33 9.8
 21 15 17 2.39 10.46
 23 19 17 2.71 11.24
 14 20 18 23.9 8.07
 14 30 18 -3.38 7.03
 18 18 18 1.88 9.01
 20 20 18 4.96 9.86
 -13 23 -35 -2.16 8.93
 -8 -4 -28 48.72 7.73
 -12 24 -26 -0.56 9.7
 -12 26 -26 -1.01 7.9
 -12 28 -26 -2.58 8.07
 -11 15 -23 5.3 7.83
 -11 19 -21 -1.08 7.23
 -11 31 -21 -2.34 7.87
 -7 -3 -21 0.09 5.47
 -10 22 -16 -1.94 6.89
 -10 28 -16 -2.37 6.83
 -8 8 -14 35.44 6.03
 -9 33 -13 -0.44 6.54
 -8 34 -10 42.09 7.28
 -7 39 -9 3.11 6.21
 -7 17 -7 222.44 9.9
 -5 5 -7 314.78 11.06
 9 -19 -7 18.64 4.68
 -3 1 -5 194.83 7
 -6 32 -4 -2.96 5.56
 -4 6 -4 8.72 3.38
 11 -17 -3 58.69 6.17
 -3 13 1 220.42 7.85
 17 -15 1 0.9 6.65
 16 -14 2 20.64 7.28
 18 -14 2 -1.41 7.35
 17 -13 3 13.67 7.51
 -2 18 4 199.87 7.17
 -1 15 5 430.66 13.05
 10 -4 8 9.25 5.14
 23 -3 9 0.02 9.23
 21 -1 11 -2.71 9.16
 5 31 13 6.08 2.89
 21 3 13 -4.7 9.64
 8 38 14 3.14 3.92
 10 42 14 -0.28 4.51
 12 6 14 86.77 7.5
 18 4 14 6.24 8.03
 10 34 16 -0.44 5.37
 12 38 16 1.07 5.99
 13 35 17 2.61 6.88
 15 37 17 -2.36 7.72
 17 13 17 13.07 9.25
 23 21 17 -9.1 11.79
 16 32 18 9.87 6.9
 18 32 18 -1.21 2.32
 20 22 18 2.88 9.99
 20 28 18 0.77 10.41
 -13 19 -37 6.06 9.26
 -13 21 -35 3.44 8.52
 -11 5 -33 -2.42 8.42
 -12 12 -32 29.72 8.62
 -5 -13 -31 1.19 5.61
 -12 14 -30 35.55 8.33
 -10 2 -30 4.7 7.79
 -4 -14 -28 -2.77 5.01
 -12 22 -26 1.43 8.71
 -9 1 -25 94.1 8.41
 -8 -2 -24 36.99 6.36
 -6 -4 -18 255.17 10.35
 -9 9 -17 64.67 7.54
 -10 30 -16 4.49 6.9
 -9 17 -13 78.84 7.41
 -8 16 -10 2.99 5.83
 -7 11 -9 42.34 5.33
 -4 0 -8 260.03 9.28
 16 -22 -8 2.69 6.14
 -6 18 -4 39.79 5.1
 6 -14 -4 156.16 6.76
 -4 10 -2 659.04 20.45
 -5 25 -1 11.72 4.58
 -2 40 2 16.08 4.97
 8 -10 2 269.27 10.39
 12 -8 6 2.91 5.87
 22 -8 6 -0.78 9.07
 21 -7 7 -0.22 8.55
 20 -6 8 1.57 8.43
 5 5 9 30.03 3.66
 15 -5 9 13.04 6.78
 19 -5 9 0.72 7.58
 22 -2 10 0.54 8.87
 13 -1 11 19.11 6.2
 25 3 11 -0.47 9.84
 16 0 12 38.75 8.62
 18 0 12 2.29 8.1
 22 2 12 4.51 9.98
 24 4 12 -5.47 10.53
 13 3 13 10.27 6.37
 16 4 14 -4.1 7.67
 15 7 15 21.03 7.8
 19 7 15 17.56 9.43
 23 11 15 -2.04 10.12
 25 15 15 1.49 11.06
 14 40 16 -1.49 7.16
 24 18 16 5.54 11.48
 11 21 17 8.61 6.42
 11 29 17 8.63 6.65
 14 24 18 -2.79 7.56
 14 26 18 0.74 7.5
 16 20 18 -2.7 8.35
 18 20 18 2.78 9.19
 20 24 18 -2.93 11.52
 20 26 18 4.46 10.55
 -13 19 -35 0.1 9.18
 -12 10 -34 20.17 8.75
 -13 23 -33 -0.85 9.11
 -8 -6 -32 -2.39 7.01
 9 -29 -29 4.83 4.2
 -12 16 -28 14.27 8.59
 -11 9 -27 32.63 8.69
 -12 20 -26 3.15 8.26
 -11 11 -25 29.54 7.61
 -10 6 -24 52.15 7.61
 -10 8 -22 184.22 10.51
 -10 14 -18 -2.72 6.81
 -5 13 -3 757.21 23.65
 8 -14 -2 75.63 5.6
 -5 23 -1 0.22 4.41
 -5 27 -1 0.37 4.74
 -3 43 -1 5.45 5.16
 -4 16 0 3626.87 105.83
 8 -12 0 288.18 10.99
 -3 25 3 63.67 4.7
 11 -11 3 3.06 5.61
 5 1 7 932.67 28.34
 13 -7 7 30.97 6.59
 11 -3 9 45.1 6.89
 17 -5 9 4.8 7.33
 8 2 10 350.32 12.89
 24 0 10 0.77 9.96
 23 1 11 1.73 8.9
 7 39 13 2.67 3.19
 11 5 13 16.64 5.99
 27 13 13 -1.02 11.1
 6 22 14 1.27 3.68
 26 14 14 3.14 11.94
 17 7 15 10.1 8.48
 16 10 16 -1.65 8.27
 18 10 16 -1.21 8.55
 22 14 16 -2.81 10.21
 11 23 17 70.01 6.36
 19 15 17 1.38 9.27
 21 17 17 -0.67 9.98
 16 30 18 0.1 8.39
 18 30 18 -0.14 9.42
 -13 21 -33 2.76 8.1
 -11 7 -29 7.67 8.12
 -7 -7 -27 72.79 7.22
 -12 18 -26 1.46 8.24
 -10 4 -26 3.86 6.82
 -6 -8 -24 5.42 5.15
 10 -28 -24 0.46 4.61
 -11 13 -23 24.02 7.49
 -11 17 -21 -2.14 7.31
 -3 -13 -21 2.92 3.84
 -10 10 -20 279.07 12.78
 6 -24 -20 0.63 3.45
 -10 32 -16 2.45 6.9
 -1 -13 -15 615.34 18.39
 -9 35 -13 4.37 6.69
 10 -20 -8 7.04 4.78
 -7 35 -7 19.53 6.28
 3 -13 -7 195.04 6.64
 15 -21 -7 18.78 6.3
 12 -18 -4 11.18 5.49
 6 -12 -2 784.5 24.22
 -5 29 -1 4.77 4.94
 11 -15 -1 8.35 5.26
 6 -10 0 738.14 22.94
 11 -13 1 5.87 5.84
 -3 23 3 142.3 6.43
 -3 27 3 37.67 4.8
 7 -5 5 693.66 22.07
 9 -7 5 378.39 13.69
 1 39 7 9.77 3.38
 9 -1 9 62.56 6.05
 12 2 12 52.28 6.8
 26 8 12 0.06 10.93
 9 43 13 -2.26 3.93
 25 9 13 -0.61 10.91
 12 44 14 0.44 5.65
 24 10 14 0.69 10.6
 9 15 15 123.96 7.51
 11 11 15 82.09 7.19
 25 17 15 1.01 13.12
 20 12 16 -3.3 9.5
 24 20 16 3.89 12.94
 13 17 17 8.81 7.62
 15 15 17 5.8 7.87
 16 22 18 3.88 8.28
 16 28 18 1.2 8.29
 18 22 18 0.39 8.88
 18 24 18 6.66 9.35
 18 28 18 2 9.5
 -13 17 -35 5.65 8.44
 -12 12 -30 4.19 7.65
 -12 14 -28 1.14 8.23
 -6 -10 -28 78.72 7.03
 -9 -1 -27 84.95 8.44
 -5 -11 -25 148.96 7.86
 -12 24 -24 7.89 8.11
 -12 26 -24 -3.59 8.12
 12 -28 -22 2.46 5.16
 -11 27 -19 7.81 7.09
 14 -26 -16 -0.47 5.8
 -9 11 -15 72.75 7.32
 -8 36 -10 0.64 6.16
 17 -21 -7 14.16 6.68
 14 -20 -6 3.29 5.99
 -5 43 -5 6.48 5.73
 13 -19 -5 64.41 6.71
 -6 34 -4 10.95 5.7
 -5 21 -1 49.48 5.13
 5 53 5 -0.03 2.85
 21 -9 5 3.55 7.97
 23 -5 7 3.42 8.42
 16 -6 8 4.64 7.03
 11 1 11 15.13 5.9
 15 -1 11 -2.76 7.52
 19 -1 11 1.37 8.52
 8 44 12 2 3.21
 10 4 12 65.65 6.46
 19 3 13 0.64 8.52
 6 28 14 18.1 3.83
 20 6 14 -5.14 8.96
 22 8 14 -1.58 9.84
 26 16 14 -1.67 11.5
 13 9 15 69.12 7.96
 10 18 16 0.17 5.6
 21 19 17 0.85 9.84
 16 24 18 2.55 8.2
 16 26 18 2.49 8.42
 18 26 18 5 9.61
 -13 19 -33 6.67 9.16
 -12 10 -32 2.54 7.94
 -10 0 -32 -0.49 7.51
 -13 23 -31 -2.95 8
 -13 25 -31 -0.7 7.91
 -11 5 -31 -4.33 8.13
 -9 -3 -31 0.08 7.49
 0 -20 -26 -1.48 3.12
 -3 -15 -25 214.85 8.73
 -12 22 -24 -2.68 7.45
 -12 28 -24 8.49 8.13
 -7 -5 -23 69.15 6.57
 -11 21 -19 15.63 7.51
 -11 29 -19 3.22 7.44
 -10 34 -16 3.04 7.39
 -9 15 -13 182.09 9.46
 16 -24 -12 12.36 6.4
 -9 25 -11 -0.92 6.51
 -9 27 -11 -0 6.17
 -7 41 -9 2.45 6.19
 11 -21 -9 21.73 5.45
 -8 24 -8 57.59 6.57
 -8 26 -8 -3.03 5.76
 -7 15 -7 82.25 6.27
 18 -20 -6 0.82 6.67
 5 -5 3 1439.5 42.82
 4 -2 4 50.42 3.89
 12 -10 4 -1.26 5.75
 0 38 6 1.66 3.62
 6 -2 6 1.95 3.38
 20 -8 6 -1.39 8.12
 19 -7 7 -1.16 8.24
 22 -4 8 -4.64 8.58
 21 -3 9 2.45 8.83
 20 -2 10 12.55 8.47
 17 -1 11 -1.31 7.26
 4 20 12 147.51 5.82
 5 21 13 35.76 3.72
 15 3 13 20.76 7.61
 17 3 13 1.2 7.52
 6 24 14 33.53 4.18
 23 13 15 -0.12 10.4
 12 14 16 -1.78 6.34
 14 12 16 -3.15 7.2
 22 16 16 -0.57 10.86
 13 33 17 0.34 6.97
 15 35 17 4.96 7.86
 19 17 17 2.53 9.97
 21 21 17 5.03 10.26
 -13 15 -35 0.25 9.3
 -13 17 -33 5.4 9.17
 -13 21 -31 -4.94 8.19
 -7 -9 -31 -1.35 6.64
 -10 2 -28 30.86 7.71
 -1 -19 -27 39.02 4.29
 -12 16 -26 -2.31 7.27
 -8 -4 -26 -0.03 5.84
 -12 20 -24 16.11 8.13
 9 -27 -23 2.19 4.33
 -11 15 -21 0.58 7.39
 -9 3 -21 2.18 6.7
 -6 -6 -20 344.85 12.9
 -11 31 -19 0.13 8.03
 -9 5 -19 99.86 8.06
 13 -27 -19 7.17 5.55
 -10 12 -18 100.18 8.13
 -8 2 -18 124.63 8.14
 -8 4 -16 20.87 5.82
 -2 -12 -16 0.39 2.71
 -9 23 -11 2.53 6.07
 -9 29 -11 2.26 6.65
 -8 14 -10 865.31 27.96
 12 -22 -10 60.55 6.35
 -8 22 -8 2.66 5.8
 -8 28 -8 53.55 7.15
 16 -20 -6 -2.94 6.11
 9 -17 -5 209.68 9.03
 -6 16 -4 -0.22 4.22
 -5 39 -3 12.26 5.59
 12 -16 -2 -0.31 5.84
 -5 31 -1 3.87 5.02
 3 -7 -1 57.61 3.25
 -4 36 0 74.78 6.17
 -3 39 1 -0.15 4.75
 21 -11 3 -1.87 8.26
 -2 34 4 10 4.15
 13 -9 5 113.96 7.82
 14 -8 6 12.55 6.61
 17 -7 7 10.58 7.2
 2 40 8 0.67 2.86
 25 5 11 0.09 10
 20 2 12 0.51 9.07
 24 6 12 1.08 9.56
 21 5 13 2.38 9.08
 23 7 13 2.38 10.03
 6 26 14 1.29 3.66
 14 6 14 -3.16 6.94
 24 12 14 4.42 10.77
 19 9 15 0.56 9.12
 21 11 15 2.26 9.54
 10 32 16 2.37 5.41
 18 12 16 3.37 9.55
 13 19 17 6.01 7.53
 21 23 17 -5.57 10.79
 -12 8 -34 -2.05 8.71
 -13 19 -31 -1.19 8.71
 -8 -6 -30 109.35 9.2
 8 -28 -28 17.05 4.09
 -11 7 -27 31.05 7.98
 -11 9 -25 38.45 8.1
 5 -25 -25 32.25 3.04
 -11 11 -23 2.85 6.77
 7 -25 -21 5.09 3.83
 -8 0 -20 214.35 10.2
 -11 19 -19 3.54 6.78
 -4 -8 -16 4.68 3.5
 13 -25 -15 15.87 5.71
 -10 26 -14 -2.45 6.38
 0 -14 -14 644.01 18.83
 -9 37 -13 3.66 6.64
 -5 -3 -13 508.13 16.61
 -9 21 -11 1.05 5.82
 -5 -1 -11 23.18 4.03
 2 -14 -10 0.9 1.68
 -8 30 -8 4.87 6.03
 -7 37 -7 5.8 6
 7 -17 -7 253.42 9.58
 -7 25 -5 59.06 6.16
 -4 42 -2 12.1 5.46
 12 -14 0 -0.84 6.25
 12 -12 2 30.53 6.07
 -3 21 3 117.18 5.67
 9 -9 3 65.69 5.65
 20 -10 4 3.88 7.51
 19 -9 5 4.5 8.16
 10 -6 6 2.44 5.15
 18 -8 6 4.07 7.8
 23 -1 9 -1.49 8.6
 14 -2 10 1.12 5.54
 22 0 10 8.62 9.44
 24 2 10 5.33 9.92
 21 1 11 0.4 8.47
 22 4 12 0.27 8.85
 26 10 12 0.01 10.38
 25 11 13 -0.38 11.03
 8 14 14 103.3 6.67
 10 10 14 8.9 5.36
 16 6 14 10.29 8.47
 18 6 14 -2.63 8.07
 9 35 15 3.23 4.94
 11 39 15 0.45 5.5
 15 9 15 17.22 7.91
 16 12 16 -3.31 8.4
 20 14 16 -0.23 10.15
 22 18 16 0.02 10.32
 15 17 17 16.94 8.51
 17 17 17 13.43 7.8
 21 25 17 5.03 11.5
 -11 3 -33 4.93 8.38
 -12 10 -30 39 8.73
 -13 23 -29 -0.47 8.59
 -13 25 -29 1.4 7.73
 -5 -13 -29 56.93 6.41
 -12 12 -28 21.02 7.84
 -12 18 -24 2.45 7.23
 -9 1 -23 77.61 7.7
 8 -26 -22 37.03 4.58
 11 -27 -21 -3.39 4.96
 -11 33 -19 3.05 7.12
 -9 7 -17 323.25 13.37
 -7 -1 -17 200 9.15
 -7 1 -15 139.61 7.36
 -10 22 -14 3.98 6.3
 -10 24 -14 17.66 6.73
 -10 28 -14 4.65 6.72
 7 -21 -13 40.52 4.26
 -9 31 -11 4.47 6.22
 15 -23 -11 -1.01 5.95
 -8 38 -10 26.21 6.96
 -8 20 -8 161.73 8.57
 -7 23 -5 139.4 7.56
 -7 27 -5 58.02 6.35
 17 -19 -5 5.73 6.79
 -6 36 -4 2.09 5.54
 14 -18 -4 18.51 6.16
 13 -17 -3 20.48 5.94
 19 -17 -3 2.11 6.91
 -5 19 -1 2.9 4.11
 20 -14 0 -2.77 7.65
 -1 47 1 -2.91 4.72
 -2 10 2 52.02 3.16
 0 48 2 -1.26 4.32
 -3 31 3 52.21 4.98
 0 44 4 2.16 4.03
 2 2 4 593.24 17.66
 6 6 10 288.49 10.45
 16 -2 10 34.48 8.25
 18 -2 10 -1.63 7.99
 23 3 11 -0.91 9.39
 14 2 12 116.11 9
 18 2 12 8.31 8.39
 12 8 14 5.88 6.26
 13 41 15 -1.19 6.57
 17 9 15 9.08 7.93
 23 15 15 -0.09 10.5
 10 20 16 8.36 4.87
 12 36 16 0 6.36
 14 38 16 -2.26 7.29
 13 31 17 4.4 6.9
 19 19 17 4.61 9.55
 -13 13 -35 7.05 9.06
 -13 15 -33 -1.57 8.35
 -13 17 -31 7.47 8.72
 -10 0 -30 97.23 9.26
 -13 21 -29 -1.49 8.29
 -11 5 -29 10.38 8.11
 -9 -3 -29 21.61 7.47
 11 -29 -27 7.99 4.9
 -12 14 -26 -0.43 7.34
 -10 4 -24 21.32 6.79
 -12 26 -22 16.69 7.7
 -10 6 -22 19.96 6.76
 -8 -2 -22 392.05 15.02
 -11 13 -21 7.06 7.68
 -10 8 -20 11.03 6.55
 12 -26 -18 23.09 5.55
 -5 -5 -15 345.47 12.17
 -10 30 -14 1.9 6.99
 -8 6 -14 79.36 6.47
 -9 19 -11 5.71 5.71
 9 -21 -11 0.16 4.34
 -7 9 -9 80.43 6.29
 -8 32 -8 21.87 6.34
 -6 10 -6 4.05 4.19
 -4 2 -6 102.21 5.25
 -7 29 -5 47.75 6.36
 18 -18 -4 -1.13 6.72
 9 -15 -3 105.2 6.45
 -5 33 -1 2.54 4.92
 13 -15 -1 -1.6 5.67
 -2 46 0 12.41 4.89
 -1 43 3 3.8 4.32
 13 -11 3 104.36 7.92
 -1 37 5 27.5 4.1
 15 -9 5 84.7 8.44
 2 6 6 50.84 2.63
 8 -4 6 11.13 4.27
 22 -6 6 2.42 8.97
 11 -5 7 199.36 9.9
 21 -5 7 0.08 8.82
 12 -4 8 261.71 11.56
 19 -3 9 5.81 7.62
 6 12 12 22.61 3.18
 16 2 12 -2.62 7.54
 5 29 13 13.46 3.18
 7 13 13 228.94 9.34
 9 9 13 177.17 8.75
 11 45 13 -1.81 4.91
 13 5 13 68.41 7.45
 20 8 14 -7.59 8.97
 22 10 14 2.03 9.91
 24 14 14 -1.95 11.13
 9 17 15 96.77 6.79
 12 16 16 6.87 6.52
 22 20 16 -9.14 11.41
 13 21 17 28.83 7.59
 17 33 17 6.28 3.89
 19 21 17 0.77 9.26
 19 31 17 1.29 9.74
 -12 8 -32 44.18 9.05
 -2 -18 -28 25.08 5.16
 7 -27 -27 5.88 3.55
 -12 22 -22 39.54 8.42
 -12 24 -22 5.72 7.83
 -12 28 -22 3.47 7.87
 -4 -12 -22 36.66 4.73
 -11 17 -19 17.01 7.65
 -10 14 -16 0.22 5.7
 -10 20 -14 16.01 6.59
 12 -24 -14 4.58 5.23
 -7 3 -13 107.98 6.76
 -9 33 -11 4.32 6.23
 -6 6 -8 303.94 11.29
 10 -18 -6 -0.54 4.54
 -7 21 -5 162.56 8.22
 16 -18 -4 -2.9 6.22
 -2 2 -2 317.23 9.74
 -3 7 -1 56.59 3.49
 19 -15 -1 6.99 7.78
 2 -4 0 -0.91 1.42
 9 -11 1 7.07 4.84
 13 -13 1 18.77 6.07
 19 -13 1 -0 7.13
 1 49 3 4.89 3.72
 7 -7 3 631.72 20.18
 14 -10 4 11.46 6.38
 1 45 5 5.82 3.66
 6 2 8 931.05 28.56
 20 -4 8 9.03 8.64
 3 11 9 112.42 4.56
 25 7 11 6.64 10.01
 26 12 12 -1 11.35
 5 23 13 41.89 3.8
 19 5 13 2.56 8.74
 23 9 13 3.12 9.45
 25 13 13 0.96 11.13
 11 13 15 29.91 6.12
 13 11 15 2.16 7.23
 19 11 15 2.93 8.95
 21 13 15 -1.43 9.26
 23 17 15 1.86 11
 10 22 16 -1.02 5.8
 14 14 16 1.79 7.1
 20 16 16 1.22 8.82
 22 22 16 -3.08 10.86
 13 29 17 5.28 6.92
 15 19 17 6.26 7.05
 17 19 17 3.19 8.6
 19 23 17 4.59 9.29
 19 29 17 3.36 9.88
 -11 3 -31 0.89 7.52
 -13 19 -29 5.93 8.86
 -10 2 -26 -2.38 7.03
 6 -26 -26 -0.1 3.02
 -9 -1 -25 100.1 8.73
 -7 -7 -25 126.09 7.92
 1 -21 -25 67.84 3.16
 -12 16 -24 29.76 7.8
 -7 -3 -19 10.04 5.34
 -10 10 -18 1.35 6.57
 -11 23 -17 44.64 7.46
 -11 25 -17 30.44 7.49
 -11 27 -17 15.69 7.56
 -3 -11 -17 65.86 4.23
 -9 9 -15 407.2 15.44
 15 -25 -15 8.84 6.11
 -10 32 -14 7.52 6.7
 11 -23 -13 18.5 5.2
 10 -22 -12 89.5 6.23
 14 -22 -10 -0.64 6.02
 -8 18 -8 5.16 5.13
 -7 13 -7 275.28 11.07
 5 -15 -7 400.66 12.96
 -6 42 -6 -2.53 5.74
 -7 31 -5 48.42 6.43
 -5 7 -5 1008.26 30.65
 3 -11 -5 2787.49 80.92
 3 -9 -3 436.12 13.45
 15 -17 -3 22.27 6.41
 17 -17 -3 2.97 6.42
 14 -16 -2 92.3 7.6
 18 -16 -2 15.14 6.98
 9 -13 -1 11.57 4.56
 18 -14 0 16.26 7.23
 14 -12 2 81.53 7.63
 18 -12 2 5.75 7.17
 17 -11 3 13.5 7.2
 16 -10 4 -0.8 6.53
 22 -8 4 2 7.98
 23 -3 7 1.21 9.22
 1 29 9 9.64 2.04
 15 -3 9 19.37 6.76
 17 -3 9 7.18 7.2
 13 1 11 13.88 6.55
 19 1 11 2.69 8.21
 8 8 12 528.52 17.89
 24 8 12 -2.46 10.04
 11 7 13 56.29 6.58
 21 7 13 4.17 8.96
 16 14 16 0.36 8.21
 22 24 16 -5.25 11.15
 13 25 17 6.91 7.26
 17 31 17 2.77 7.72
 19 25 17 -3.18 9.56
 19 27 17 -1.51 9.66
 -12 6 -34 17.29 7.71
 -13 13 -33 -1.57 8.24
 -13 15 -31 1.25 7.92
 -12 10 -28 3.42 7.86
 -13 23 -27 2.24 8.03
 -13 25 -27 7.33 8.36
 -13 27 -27 8.99 8.16
 -6 -10 -26 0 5.11
 -4 -14 -26 0.36 4.51
 -11 7 -25 22.33 7.92
 -12 20 -22 5.8 7.17
 10 -26 -20 38.99 5.17
 -11 29 -17 8.99 7.14
 7 -23 -17 64.17 4.75
 11 -25 -17 33.36 5.55
 8 -22 -14 47.72 4.79
 -8 12 -10 -0.13 5.02
 16 -22 -10 22.6 6.47
 13 -21 -9 9.44 5.52
 -8 34 -8 -0.62 6.16
 -7 39 -7 11.55 6
 11 -19 -7 97.55 6.75
 16 -16 -2 0.16 6.46
 -3 45 -1 2.23 4.96
 15 -15 -1 1.6 6.41
 17 -15 -1 -0.63 6.81
 -4 14 0 -0.23 3.24
 14 -14 0 151.95 9.09
 17 -13 1 -1.74 7.08
 -2 42 2 -0.84 4.58
 16 -12 2 3.11 6.68
 15 -11 3 21.73 6.53
 10 -8 4 13.07 5.25
 7 -1 7 362.45 12.72
 9 -3 7 217.4 9.5
 22 -2 8 -0.82 8.54
 24 0 8 6.28 9.68
 20 0 10 -1.36 8.23
 20 4 12 5.77 8.55
 22 6 12 1.11 9.76
 15 5 13 6.2 7
 17 5 13 4.42 7.56
 18 8 14 15.5 8.67
 22 12 14 -5.09 9.56
 24 16 14 -7.91 11.3
 23 19 15 -1.35 11.25
 10 28 16 0.3 5.68
 20 18 16 2.59 9.34
 15 31 17 -0 5.37
 17 21 17 4.49 8.57
 -13 11 -35 2.26 7.66
 -12 8 -30 -1.87 7.53
 -13 17 -29 6.87 7.94
 -7 -9 -29 32.67 6.87
 -8 -6 -28 3.68 6.56
 -13 21 -27 9.44 8.3
 -11 5 -27 34.6 8.13
 -12 12 -26 -3.55 7.68
 -11 9 -23 21.48 7.61
 -11 15 -19 3.87 6.59
 -11 31 -17 7.7 7.01
 -10 18 -14 -4.84 6.59
 -9 17 -11 10.78 5.69
 -9 35 -11 0.38 6.26
 12 -20 -8 47.59 6.19
 -7 19 -5 276.69 11.05
 -7 33 -5 26.32 6.13
 7 -15 -5 364.38 12.52
 -6 14 -4 129.38 6.73
 -5 11 -3 244.15 9.14
 -5 41 -3 5.5 5.35
 -4 38 0 1.02 4.95
 16 -14 0 2.37 6.56
 5 -7 1 14.48 3.07
 15 -13 1 0.11 6.2
 -3 19 3 336.04 11.19
 -3 33 3 55.34 5.11
 -2 16 4 1.28 2.4
 21 -7 5 3.86 8.26
 4 50 6 -1.33 2.76
 20 -6 6 -1.32 8.4
 4 6 8 39.35 3.25
 18 -4 8 -0.44 7.27
 21 -1 9 1.32 9.09
 23 1 9 1.82 9.21
 12 0 10 -0.92 5.73
 3 21 11 3.1 2.29
 15 1 11 -1.6 6.74
 17 1 11 1.1 7.34
 21 3 11 0.94 8.47
 23 5 11 0.62 8.63
 12 4 12 112.52 7.98
 26 14 12 1.81 11.54
 25 15 13 -5.09 11.33
 14 8 14 32.28 7.41
 15 11 15 25.28 7.8
 17 11 15 20.63 8.18
 21 15 15 5.17 9.71
 10 26 16 -0.98 5.56
 12 34 16 -2.2 6.39
 18 16 16 6.13 9.35
 15 23 17 12.61 8.18
 15 29 17 2.94 7.7
 17 23 17 -0.17 8.51
 17 29 17 -2.53 9.48
 -14 20 -36 -5.95 9.78
 -10 -2 -32 62.67 8.73
 -3 -17 -29 28.87 5.04
 -10 0 -28 -0.11 6.98
 -12 14 -24 7.51 7.05
 -8 -4 -24 72.86 6.89
 -12 18 -22 81.73 8.54
 -6 -8 -22 227.88 9.91
 -11 11 -21 2.87 6.55
 9 -25 -19 9.58 4.69
 8 -24 -18 -0.2 4.03
 14 -26 -18 2.38 5.71
 -5 -7 -17 125.36 6.41
 4 -20 -16 5.74 2.59
 10 -24 -16 1.62 4.8
 9 -23 -15 88.04 5.88
 14 -24 -14 6.85 5.71
 6 -18 -10 11.73 3.55
 17 -21 -9 0 6.17
 8 -18 -8 5.66 4.06
 10 -16 -4 1.87 4.61
 -6 24 -2 123.58 6.91
 -6 26 -2 0.97 4.59
 -6 28 -2 98.21 6.64
 -5 17 -1 39.8 4.34
 7 -9 1 81.57 5.18
 -2 36 4 1.23 3.99
 11 -7 5 363.33 13.83
 19 -5 7 6.79 8.25
 10 -2 8 483.08 16.9
 16 -4 8 34.21 7.39
 7 3 9 106.88 5.94
 22 2 10 -1.62 9.6
 4 22 12 4.15 2.71
 4 30 12 -0.65 2.28
 10 6 12 295.25 12.2
 10 46 12 1.13 4.46
 23 11 13 4.5 9.6
 8 16 14 3.18 4.43
 8 36 14 1.78 4.31
 10 12 14 31.88 5.68
 16 8 14 0.03 8
 20 10 14 -1.85 9
 24 18 14 4.18 12.04
 9 33 15 3.14 5.09
 23 21 15 -0.6 11.33
 12 18 16 1 6.57
 14 16 16 1.79 7.63
 14 36 16 -1.96 7.29
 20 20 16 2.12 9.36
 15 25 17 11.69 7.92
 15 27 17 3.65 8.02
 17 25 17 1.88 8.7
 17 27 17 0.71 8.74
 -14 18 -36 0.9 8.6
 -14 22 -34 -0.5 8.99
 -12 6 -32 1.14 7.07
 -13 13 -31 -0.02 7.95
 -13 15 -29 12.91 8.55
 -13 19 -27 20.57 8.61
 -9 -3 -27 116.7 8.95
 10 -28 -26 0.79 4.45
 12 -28 -24 8.14 5.13
 -7 -5 -21 -0.1 5.1
 4 -22 -20 -0.75 2.47
 -9 3 -19 67.87 7.07
 -11 33 -17 10.95 7.16
 -10 12 -16 -3.34 5.72
 -6 -2 -14 31.92 4.73
 15 -21 -9 2.4 5.96
 -8 36 -8 19.23 6.3
 -3 41 1 -3.18 4.85
 -4 26 2 103.34 5.92
 10 -10 2 47.98 5.73
 21 -9 3 4.43 7.78
 4 2 6 108.86 4.98
 12 -6 6 22 5.87
 13 -5 7 105.53 7.47
 8 0 8 100.57 6.22
 18 0 10 16.04 8.23
 11 3 11 -1.73 5.45
 25 9 11 -1.75 10.39
 27 15 11 7.01 11
 18 4 12 -3.46 8.09
 24 10 12 -0.15 10.22
 19 7 13 6.69 8.7
 25 17 13 -1.6 11.29
 10 40 14 3.33 4.98
 12 10 14 58.53 6.91
 23 23 15 -2.69 12.39
 16 16 16 -0.64 8.03
 16 36 16 -0.48 2.1
 -14 20 -34 6.79 8.33
 -13 11 -33 1.78 8.41
 -9 -5 -31 -1.01 7.23
 -11 3 -29 21.29 9.54
 -13 23 -25 7.47 9.54
 -13 25 -25 6.24 7.82
 -13 27 -25 1.41 7.4
 -5 -11 -23 22.82 4.81
 -10 4 -22 122.76 8.93
 -9 1 -21 2.27 5.94
 13 -27 -21 -0.28 5.2
 -12 24 -20 42.38 8.13
 -12 30 -20 -1.74 7.32
 -10 6 -20 104.94 8.26
 -4 -10 -18 109.38 5.69
 -9 5 -17 348.57 13.8
 -10 36 -14 2.78 6.71
 -6 0 -12 -0.37 3.95
 -9 37 -11 0.23 6.19
 -8 16 -8 370.87 13.99
 -3 3 -3 62.25 3.57
 7 -13 -3 102.47 5.81
 -6 22 -2 -0.15 4.4
 -6 30 -2 5.73 5.08
 -4 44 -2 -1.01 5.11
 10 -14 -2 10.97 4.83
 -4 24 2 2.74 3.82
 -4 28 2 -0.59 4.15
 6 -4 4 92.91 5.07
 8 -6 4 17.02 4.4
 20 -8 4 5.09 7.43
 22 -4 6 3.02 8.94
 17 -5 7 33.39 7.49
 9 5 11 18.35 5.67
 14 4 12 2.01 6.45
 26 16 12 4.16 10.98
 12 42 14 -2.51 6
 22 14 14 -2.47 10.23
 24 20 14 -0.54 12.55
 11 15 15 132.97 8.57
 11 37 15 7.98 5.78
 13 13 15 42.77 7.47
 21 17 15 -3.84 10.01
 18 18 16 -0 8.53
 20 22 16 -2.45 9.72
 -14 18 -34 2.3 9.12
 -14 22 -32 4.58 8.07
 -12 8 -28 6.67 7.89
 -13 17 -27 22.62 7.98
 -12 10 -26 -2.23 7.25
 -12 16 -22 4.18 7.35
 -12 22 -20 1.39 7.37
 -11 13 -19 2.91 6.71
 -11 17 -17 16.38 7.03
 -8 2 -16 1.01 5.16
 -6 -4 -16 3.18 4.4
 -10 24 -12 4.75 6.02
 -10 26 -12 27.79 6.89
 -10 28 -12 -1.23 6.6
 -9 15 -11 7.73 5.29
 -9 25 -9 8.18 5.97
 -9 27 -9 8.85 5.94
 14 -20 -8 2.08 5.67
 -7 35 -5 12.12 5.64
 5 -13 -5 804.28 24.42
 11 -17 -5 233.18 10.02
 7 -11 -1 38.2 4.16
 10 -12 0 -1.46 4.36
 -3 11 1 1.94 2.61
 2 50 4 -0.37 3.48
 19 -7 5 6.73 7.49
 18 -6 6 -2.38 7.18
 21 -3 7 3.01 7.8
 20 -2 8 1.72 8.44
 9 1 9 67.09 5.89
 19 -1 9 -1.09 7.34
 25 5 9 -0.88 9.45
 14 0 10 71.25 7.83
 16 0 10 1.41 7.11
 16 4 12 35.01 7.11
 13 7 13 21.06 6.54
 23 13 13 0.08 9.75
 25 19 13 -3.92 11.84
 18 10 14 -0.46 7.15
 13 39 15 4.57 6.65
 17 13 15 27.15 8.4
 12 20 16 -4.14 6.64
 12 32 16 1.53 6.43
 20 24 16 1.8 10
 20 26 16 1.59 9.76
 20 28 16 -0.26 9.98
 -14 20 -32 1.96 8.87
 -5 -13 -27 125.91 7.51
 -13 21 -25 16.09 8.74
 -12 12 -24 25.15 7.65
 -10 2 -24 75.71 7.69
 -12 20 -20 73.43 8.14
 -10 8 -18 63 6.98
 -8 0 -18 4.56 5.18
 5 -19 -13 44.69 3.65
 -10 30 -12 33.42 7.17
 -9 23 -9 7.65 6.11
 -9 29 -9 7.06 6.23
 16 -20 -8 17.6 6.53
 -5 3 -7 38.39 4.06
 13 -19 -7 19.9 5.78
 12 -18 -6 0.34 5.11
 -7 17 -5 97.18 6.4
 -6 32 -2 48.22 5.93
 -4 8 -2 0.32 2.91
 5 -9 -1 31.84 3.36
 11 -9 3 214.42 9.76
 14 -6 6 4.62 6.33
 23 -1 7 -1.7 8.24
 0 26 8 1.09 2.16
 24 2 8 -2.21 9.3
 24 6 10 4.14 9.97
 26 10 10 -7.2 11.09
 9 47 11 -0.22 3.65
 19 3 11 -3.6 8.3
 25 11 11 -0.23 10.46
 20 6 12 -0.61 8.93
 24 12 12 3.81 10.42
 9 11 13 167.04 8.38
 17 7 13 3.29 7.02
 9 21 15 24.81 5.56
 15 13 15 29.15 7.87
 19 15 15 6.25 9.24
 21 19 15 -3.38 9.59
 14 18 16 -0 8.19
 14 34 16 -2.35 7.48
 18 20 16 0 9.66
 -13 11 -31 2.26 7.65
 -11 1 -31 -2.14 8.25
 -14 24 -30 6.24 8.54
 -12 6 -30 39.7 8.76
 -10 -2 -30 0.09 7.04
 -4 -16 -30 0.68 4.95
 -13 13 -29 12.01 8.18
 11 -29 -29 6.18 4.64
 -13 19 -25 27.28 7.99
 -11 5 -25 76.59 8.19
 -11 7 -23 50.6 7.97
 -9 -1 -23 72.01 7.1
 -8 -2 -20 47.31 5.99
 13 -25 -17 4.89 5.39
 -11 25 -15 39.44 7.54
 -11 27 -15 29.72 7.33
 -11 29 -15 9.71 6.66
 -9 7 -15 407.1 15.44
 -8 4 -14 0.09 4.76
 15 -23 -13 6.05 5.61
 -10 22 -12 94.1 7.86
 4 -16 -10 19.94 2.83
 -9 31 -9 0.19 6.12
 9 -19 -9 51.5 4.99
 -8 38 -8 -2.35 5.99
 -7 11 -7 382.27 13.71
 17 -19 -7 9.63 6.49
 -8 26 -6 3.41 5.26
 -8 28 -6 0 5.36
 18 -18 -6 -0.84 6.63
 19 -17 -5 9.02 7.2
 -6 40 -4 -1.32 5.43
 5 -11 -3 258.89 9.04
 -6 20 -2 368.34 13.14
 20 -14 -2 3.54 7.59
 -5 37 -1 1.24 4.98
 20 -12 0 20.39 7.53
 -4 22 2 232.75 8.89
 -3 35 3 9.27 4.27
 12 -8 4 49.7 6.38
 22 -6 4 4.21 8.66
 5 -1 5 96.05 4.9
 13 -7 5 159.11 9.13
 22 0 8 0.29 8.24
 13 -1 9 5.91 6.07
 21 1 9 0.73 8.61
 23 3 9 1.43 8.58
 20 2 10 21.54 8.57
 22 4 10 10.67 9.02
 21 5 11 0.73 8.48
 15 7 13 26.09 8
 14 10 14 0.5 7.03
 16 10 14 8.8 8.07
 22 16 14 -0.92 9.6
 15 39 15 -6.18 7.75
 12 22 16 2.89 6.43
 16 34 16 -4.09 5.2
 18 32 16 4.47 9.35
 -14 16 -34 11.02 8.71
 -13 9 -33 1.19 7.91
 -14 18 -32 11.66 8.36
 -14 22 -30 0.37 7.63
 -13 15 -27 16.26 8.34
 -7 -9 -27 77.35 7.08
 -10 0 -26 -1.06 6.35
 -8 -6 -26 0.08 5.78
 -12 14 -22 58.65 8.09
 -11 9 -21 -0.96 6.98
 -12 18 -20 9.15 7.17
 -11 23 -15 5.93 6.79
 -10 20 -12 1.22 5.85
 -10 32 -12 2.99 6.32
 -8 10 -10 634.98 21.22
 -9 21 -9 3 5.44
 -7 7 -9 40.83 4.8
 15 -19 -7 17.33 6.01
 -8 24 -6 1.31 5.02
 -6 8 -6 84.61 5.46
 11 -15 -3 18.57 5.02
 -4 40 0 30.87 5.32
 11 -11 1 30.39 5.48
 4 -4 2 125.46 5.29
 9 -5 5 143.98 7.23
 0 28 8 75.02 3.51
 17 -1 9 4.04 7.09
 13 3 11 2.7 6.08
 11 9 13 113.62 7.64
 21 11 13 5.45 8.41
 8 18 14 56.19 4.74
 21 21 15 -0 9.71
 12 30 16 5.34 6.52
 18 22 16 -3.97 8.8
 -12 4 -32 26.53 8.73
 -8 -8 -30 0.75 6.72
 -9 -5 -29 31.99 7.58
 -11 3 -27 63.16 8.79
 9 -27 -25 10.73 4.26
 -13 25 -23 2.16 7.3
 -13 27 -23 -0.97 7.75
 -13 29 -23 -2.63 7.51
 -7 -7 -23 16.01 5.28
 11 -27 -23 4.57 4.73
 12 -26 -20 -1.39 5.05
 -6 -6 -18 46.97 5.24
 -11 15 -17 29.82 6.91
 15 -25 -17 5.44 5.96
 -10 10 -16 3.24 5.54
 -11 21 -15 59.05 7.76
 -11 31 -15 11.17 6.83
 10 -20 -10 179.66 7.99
 -9 33 -9 8.91 6.04
 -8 14 -8 25.43 5.5
 -8 22 -6 13.6 5.1
 -8 30 -6 3.27 5.64
 8 -16 -6 4.71 3.98
 -7 37 -5 17.04 5.88
 -5 43 -3 5.08 5.14
 19 -15 -3 5.71 6.86
 11 -13 -1 7.24 5.45
 19 -13 -1 1.81 7.17
 19 -11 1 1 7.1
 -4 32 2 -0.11 4.3
 3 -1 3 4245.12 122.91
 -1 39 5 10.87 3.9
 15 -7 5 35.67 6.63
 21 -5 5 9.94 7.96
 0 40 6 1.08 3.47
 18 -2 8 14.85 7.74
 5 7 9 424.4 13.77
 15 -1 9 13.79 6.73
 25 7 9 2.36 10.44
 8 48 10 0.45 2.94
 26 12 10 7.12 10.93
 5 13 11 12.84 3.32
 17 3 11 0.25 7.36
 6 14 12 308.9 10.91
 8 10 12 5.94 4.59
 24 14 12 0.4 10.05
 7 37 13 2 3.68
 19 9 13 2.47 8.36
 23 15 13 0.05 10.17
 10 14 14 3.85 5.12
 22 18 14 1.93 9.93
 11 17 15 53.86 6.75
 13 15 15 12.4 6.79
 17 15 15 12.13 8.84
 19 17 15 6.77 9.49
 21 23 15 1.15 10.85
 12 24 16 0.06 6.4
 12 28 16 1.67 6.4
 14 20 16 -2.37 7.38
 16 20 16 -1.85 8.44
 18 24 16 3.54 8.79
 18 30 16 -2.56 9.39
 -14 14 -34 2.97 8.89
 -14 16 -32 0.08 8.66
 -14 20 -30 0.37 8.63
 -12 8 -26 -6.65 6.8
 -13 17 -25 7.59 8.14
 -9 -3 -25 160.86 9.4
 -13 23 -23 12.17 8
 -2 -16 -22 206.94 7.61
 -11 11 -19 28.29 7
 -12 26 -18 24.03 7.61
 -12 28 -18 -0.23 7.19
 -11 33 -15 7.12 6.74
 -10 34 -12 15.76 6.51
 -9 13 -11 2.97 5.76
 7 -19 -11 -1.54 3.52
 -9 19 -9 42.93 5.74
 14 -18 -6 -0.95 5.99
 16 -18 -6 -0.33 5.84
 13 -17 -5 56.81 6.69
 17 -17 -5 11.89 6.76
 -6 12 -4 5.57 4.01
 -4 4 -4 452.02 14.37
 12 -16 -4 38.09 5.87
 18 -16 -4 -1.97 6.47
 -6 34 -2 3.99 5.09
 -5 15 -1 66.59 4.66
 8 -8 2 1.08 4.01
 12 -10 2 166.18 8.82
 18 -10 2 3.27 6.82
 22 -8 2 4.25 7.38
 14 -8 4 -0 5.85
 16 -8 4 7.54 6.99
 23 -3 5 -1.08 8.09
 10 -4 6 76.53 6.09
 20 -4 6 0.24 7.32
 11 -3 7 224.38 10.09
 19 -3 7 5.93 7.34
 0 24 8 392.01 11.85
 24 8 10 -6.55 9.98
 15 3 11 -0.14 7.47
 23 9 11 2.01 9.58
 25 13 11 7.88 10.73
 12 6 12 8.39 5.53
 18 6 12 14.09 8.35
 22 10 12 2.17 9.72
 9 41 13 0.82 4.25
 12 12 14 2.62 5.96
 18 12 14 7.56 9.1
 20 14 14 -1.95 9.08
 9 29 15 20.74 5.45
 21 25 15 1.31 10.05
 21 27 15 7.3 10.52
 14 32 16 0.34 6.11
 16 32 16 -3.16 8.28
 18 26 16 -1.95 9.01
 18 28 16 -7.24 9.44
 -13 9 -31 -1.71 8.15
 -14 18 -30 -1.42 8.66
 8 -28 -30 1 3.7
 -13 11 -29 11.09 8.1
 -14 24 -28 -2.92 7.63
 -12 6 -28 0.79 7.96
 -13 13 -27 22.01 7.68
 -12 10 -24 0.74 6.78
 -6 -10 -24 79.31 6.22
 -13 21 -23 12.33 7.35
 -3 -15 -23 28.07 3.98
 -8 -4 -22 5.42 5.3
 -12 16 -20 60.11 7.8
 -12 30 -18 4.45 7.32
 12 -24 -16 0.05 5.02
 -7 -1 -15 134.45 7.06
 -9 9 -13 164.53 8.67
 3 -17 -13 56.05 2.96
 -10 18 -12 155.81 9.18
 -8 6 -12 -0.92 4.66
 14 -22 -12 32.67 5.93
 16 -22 -12 1.8 5.97
 -8 32 -6 -1.01 5.7
 -7 15 -5 337.33 12.38
 18 -14 -2 -6.21 6.41
 -2 48 0 -1.62 4.59
 18 -12 0 -0.58 6.74
 -1 49 1 0 4.33
 -3 17 3 215.27 7.69
 13 -9 3 135.98 8.07
 17 -9 3 9.84 7.23
 -2 38 4 7.19 4.03
 7 -3 5 98.39 5.46
 24 0 6 2.15 8.33
 12 2 10 391.62 15.16
 18 2 10 0.76 7.32
 7 9 11 21.24 4.29
 4 26 12 3.6 2.6
 20 8 12 4.34 8.64
 23 17 13 -4.12 10.08
 22 20 14 7.55 10.76
 9 25 15 27.07 5.54
 9 27 15 21.62 5.41
 11 35 15 4.34 5.84
 13 37 15 -0.61 6.93
 15 15 15 22.97 8.2
 16 22 16 -1.51 8.01
 16 30 16 -4.93 8.15
 -11 1 -29 18.22 7.62
 -14 22 -28 7.96 7.8
 -10 -2 -28 35.22 7.32
 -13 15 -25 21.85 8.24
 -12 12 -22 8.07 6.79
 -12 32 -18 0.27 6.82
 -7 -3 -17 222.72 9.63
 -7 1 -13 80.32 5.82
 -9 35 -9 9.82 6.16
 -8 40 -8 2.03 5.92
 -8 20 -6 5.7 4.84
 15 -17 -5 15.86 6.04
 16 -16 -4 4.55 6.05
 17 -15 -3 7.59 6.72
 -6 18 -2 34.39 4.6
 12 -14 -2 184.06 9.13
 -3 47 -1 0.78 4.79
 12 -12 0 367.73 14.01
 17 -11 1 3.27 6.82
 -4 20 2 5.56 3.58
 -2 44 2 8.63 4.42
 -1 45 3 2.67 4.07
 15 -9 3 43.82 6.72
 21 -7 3 3.63 7.58
 22 -2 6 0.55 8.53
 5 3 7 34.66 3.44
 16 -2 8 4.3 6.54
 24 4 8 10.37 9.01
 1 31 9 4.99 1.97
 19 1 9 -1.97 7.86
 26 14 10 -1.93 10.94
 19 5 11 -3.55 8.06
 21 7 11 -0 9.27
 10 8 12 74.88 6.4
 14 6 12 114.21 8.74
 16 6 12 0.46 7.16
 24 16 12 1.14 10.26
 11 43 13 0.97 5.35
 17 9 13 0.15 7.8
 21 13 13 1.89 9.36
 19 19 15 8.13 9.47
 14 24 16 -1.69 7.21
 16 24 16 -0.97 7.89
 16 28 16 -1.14 8.26
 -13 7 -33 0.07 7.86
 -14 14 -32 21.55 8.76
 -12 4 -30 2.12 8.01
 -14 20 -28 0.62 8.33
 12 -28 -26 1.13 5.21
 -13 19 -23 3.29 7.41
 -10 2 -22 32.76 6.76
 -1 -17 -21 17.17 2.73
 -10 4 -20 34.17 6.82
 14 -26 -20 20.51 5.78
 -12 20 -18 2.63 6.89
 -10 36 -12 -3.11 6.21
 17 -21 -11 0.64 6.3
 -6 4 -8 168.92 7.25
 6 -16 -8 3.94 3.34
 -8 34 -6 -1.26 5.71
 8 -14 -4 3.07 4.08
 14 -16 -4 0.21 5.59
 -7 25 -3 73.98 5.95
 13 -15 -3 55.55 6.33
 -5 39 -1 -0.11 4.97
 17 -13 -1 7.44 6.76
 -4 12 0 834.81 25.32
 8 -10 0 -1.07 4.32
 13 -11 1 11.11 5.41
 6 -6 2 194.41 7.58
 14 -10 2 1.6 5.47
 16 -10 2 22.11 6.95
 20 -6 4 0.32 7.66
 1 41 7 8.61 3.05
 17 -3 7 15.56 7.69
 21 -1 7 1.17 8.66
 23 1 7 2.64 9.23
 2 12 8 12.62 1.93
 20 0 8 10.93 7.88
 22 2 8 2.02 9.07
 23 5 9 0.99 9.25
 20 4 10 3.98 8.65
 22 6 10 -1.4 9
 3 23 11 19.28 2.3
 11 5 11 15.65 5.89
 25 15 11 2.24 10.23
 13 9 13 30.69 6.56
 19 11 13 1.26 8.45
 23 19 13 -0 10.28
 10 38 14 1.84 5.11
 14 12 14 12.35 6.79
 16 12 14 1.83 7.56
 20 16 14 -0.35 9.56
 22 22 14 -5.9 10.91
 11 19 15 15.44 6.1
 15 37 15 0.63 7.79
 14 26 16 0.47 7.25
 14 28 16 -1.73 7.16
 16 26 16 -1.47 7.92
 -14 12 -34 23.68 8.47
 -14 16 -30 31.87 8.46
 -4 -14 -24 6.38 4.06
 8 -26 -24 -0.35 3.73
 -11 5 -23 7.73 6.89
 10 -26 -22 1.99 4.41
 -13 27 -21 0.83 7.2
 -11 7 -21 1.35 6.2
 5 -23 -21 0.42 3.13
 -9 1 -19 22.17 5.69
 -3 -13 -19 6.9 3.35
 11 -25 -19 3.89 4.83
 -10 6 -18 5.54 6.2
 -9 3 -17 12.39 5.62
 14 -24 -16 3.87 5.52
 11 -23 -15 8.01 4.83
 -10 12 -14 35.19 6.44
 8 -20 -12 172.76 7.44
 -3 -7 -11 7.24 2.61
 13 -21 -11 2.76 5.32
 -4 -4 -10 133.79 5.54
 -9 17 -9 30.8 5.84
 9 -17 -7 258.67 10.02
 -6 42 -4 0.67 5.3
 -7 29 -3 39.33 5.72
 -5 9 -3 447.95 14.62
 15 -15 -3 16.19 6.09
 -4 46 -2 3.68 5.1
 8 -12 -2 6.96 3.91
 14 -14 -2 3.22 5.86
 16 -14 -2 23.97 6.45
 13 -13 -1 17.76 5.7
 15 -13 -1 -0.62 5.84
 14 -12 0 4.07 5.67
 16 -12 0 56.82 7.59
 -3 43 1 0.09 4.48
 15 -11 1 0.58 5.9
 21 -9 1 1.94 7.65
 -4 34 2 46.76 5.03
 0 50 2 4.1 4.07
 9 -7 3 236.55 9.57
 0 46 4 1.14 3.68
 19 -5 5 2.94 7.12
 6 0 6 10.43 3.48
 8 -2 6 11.68 4.44
 18 -4 6 4.91 6.97
 13 -3 7 -0 5.57
 0 30 8 1.41 2.4
 21 3 9 3.68 8.68
 25 9 9 -4.63 10.22
 14 2 10 0.93 6.07
 16 2 10 45.67 8.22
 24 10 10 -1.21 9.75
 23 11 11 -8.44 10.06
 22 12 12 1.23 9.01
 7 17 13 35.89 4.66
 15 9 13 10.67 7.28
 8 20 14 -0.43 4.48
 12 40 14 0.36 6.03
 18 14 14 7.29 8.76
 22 24 14 3.34 10.42
 22 26 14 -1.79 10.69
 13 17 15 24.81 7.16
 19 21 15 8.17 8.81
 -13 9 -29 11.53 7.94
 -14 18 -28 9.49 8.47
 -8 -8 -28 38.63 6.92
 -13 11 -27 31.63 7.9
 -14 24 -26 4.05 7.87
 -14 26 -26 -2.94 7.3
 -2 -18 -26 -1.65 3.73
 -11 3 -25 23.2 7.33
 -10 0 -24 3.02 6.43
 -13 17 -23 4.59 6.84
 13 -27 -23 0.6 5.44
 -13 23 -21 2.72 7.57
 -13 25 -21 0.68 7.64
 -12 14 -20 1.7 6.71
 -6 -8 -20 -0.69 4.44
 -7 -5 -19 127.92 7.41
 6 -20 -14 77.25 4.51
 10 -22 -14 -0.19 4.45
 -10 16 -12 2.19 5.31
 -7 3 -11 18.88 4.52
 15 -21 -11 -0.56 5.69
 -2 -8 -10 4869.11 140.72
 -9 37 -9 0.5 5.85
 -7 23 -3 110.86 6.64
 -7 31 -3 20.74 5.43
 2 -6 -2 462.9 13.86
 -5 25 1 9.04 4.06
 -5 27 1 0.02 4.03
 -5 29 1 6.51 4.47
 -3 37 3 16.49 4.33
 22 -4 4 -4.05 8.74
 15 -3 7 48.59 7.18
 10 0 8 1.45 5.12
 26 16 10 2.18 11.04
 9 7 11 9.59 4.97
 25 17 11 -0.94 11.04
 24 18 12 1.73 10.42
 9 13 13 15.28 4.94
 21 15 13 -6.38 9.13
 23 21 13 -4.27 10.55
 15 17 15 13.82 8.02
 17 35 15 -0.36 1.89
 19 23 15 7.66 9.21
 19 31 15 1.7 9.7
 -15 19 -35 3.06 8.29
 -12 2 -32 -0.49 7.84
 -13 7 -31 0.44 8.07
 -11 -1 -31 0.11 7.18
 10 -28 -28 -1.5 4.27
 -9 -5 -27 92.88 8.4
 -3 -17 -27 80.72 5.51
 -14 22 -26 3.5 8.31
 -13 13 -25 49.75 8.12
 -12 8 -24 15.88 7.56
 -8 -6 -24 3.77 5.27
 -9 -1 -21 -1.26 5.28
 -4 -12 -20 267.7 9.92
 -11 9 -19 15.88 6.85
 -12 18 -18 27.33 7.47
 -2 -14 -18 27.61 3.08
 5 -21 -17 155.9 5.96
 -10 8 -16 -2.14 5.42
 -9 5 -15 20.51 5.48
 -11 25 -13 8.32 6.39
 -11 27 -13 15.42 7.22
 -11 29 -13 12.64 6.49
 9 -21 -13 36.06 4.71
 -10 26 -10 1.96 5.97
 -10 28 -10 50.96 6.85
 -8 8 -10 72.42 6.19
 12 -20 -10 0.59 5.16
 11 -19 -9 9.53 4.73
 -8 12 -8 274.95 10.99
 10 -18 -8 70.07 5.58
 -7 9 -7 66.73 5.25
 -8 18 -6 23.99 5.26
 -5 5 -5 571.45 18
 20 -8 2 3.83 7.14
 4 54 4 -0.83 2.61
 10 -6 4 34.02 5.31
 12 -4 6 4.34 5.46
 9 -1 7 224.8 9.33
 25 5 7 3.87 9.21
 26 10 8 -0.4 9.17
 17 1 9 7.35 7.14
 10 4 10 202.57 9.51
 17 5 11 0.29 7.47
 18 8 12 1.16 7.83
 20 10 12 -2.11 9.04
 11 11 13 12.51 5.44
 23 23 13 7.51 11.73
 10 16 14 51.81 6
 12 14 14 5.12 6.07
 20 18 14 0.74 9.06
 11 21 15 60 6.97
 11 33 15 2.47 5.97
 13 35 15 1.53 7.09
 17 19 15 9.28 8.31
 19 25 15 2.53 9.32
 19 27 15 8.9 9.78
 19 29 15 3.4 9.7
 -15 21 -33 -0.17 7.92
 -14 12 -32 -4.43 7.99
 11 -29 -31 -0.94 4.55
 -14 14 -30 4.65 7.76
 -10 -4 -30 64 8.45
 -11 1 -27 24.77 7.66
 -12 6 -26 -0.98 7.59
 -7 -9 -25 53.81 6.01
 -5 -13 -25 272.21 10.7
 7 -25 -23 2.48 3.54
 -12 10 -22 99.46 8.68
 -13 21 -21 -0.21 7.49
 -11 23 -13 21.51 6.77
 -11 31 -13 7.27 6.46
 -9 11 -11 4.36 5.52
 -10 24 -10 63.32 7.12
 -10 30 -10 -4.93 5.98
 16 -20 -10 -0.45 5.7
 -8 36 -6 -2.54 5.57
 20 -14 -4 0.2 6.67
 -7 21 -3 112.49 6.69
 -5 45 -3 1.86 5.23
 -4 42 0 -1.43 4.63
 -5 23 1 3.55 3.95
 19 -7 3 3.97 7.33
 11 -5 5 401.32 14.68
 21 -3 5 -0 7.59
 23 -1 5 1.71 8.1
 16 -4 6 1.6 6.39
 24 2 6 -0.47 8.38
 -1 27 7 132.39 5.19
 6 4 8 169.45 7.06
 26 18 10 3.51 11.4
 13 5 11 -0.41 6.04
 21 9 11 -0.67 9.15
 25 19 11 -1.25 10.75
 22 14 12 4.86 9.73
 24 20 12 3.59 11.24
 17 11 13 2.78 7.52
 8 32 14 -1.25 4.52
 14 40 14 4.68 7.29
 16 14 14 10.68 8.04
 13 19 15 29.88 9.01
 -15 17 -35 9.53 8.47
 -7 -11 -29 25.49 6.22
 -14 16 -28 0.26 7.54
 -12 4 -28 9.77 7.43
 -4 -16 -28 40.54 5.3
 -14 20 -26 -3.15 7.48
 -13 15 -23 15.99 7.03
 6 -24 -22 70.42 4.24
 9 -25 -21 -1.37 4.17
 13 -25 -19 6.07 5.34
 10 -24 -18 27.32 4.88
 -11 11 -17 29.75 6.9
 -12 24 -16 4.15 6.54
 -12 26 -16 -3.43 6.89
 -12 28 -16 1.79 7.03
 -8 0 -16 20.87 5.29
 -11 15 -15 129.82 8.55
 13 -23 -15 40.33 5.86
 -5 -3 -11 5.24 3.53
 -10 22 -10 6.49 6.21
 -10 32 -10 38.23 6.6
 14 -20 -10 39.92 6.14
 17 -19 -9 5.06 6.02
 18 -18 -8 8.92 6.66
 -9 25 -7 33.09 6.08
 -9 27 -7 25.9 6.08
 -2 -4 -6 135.62 4.72
 9 -15 -5 37 4.82
 -7 33 -3 24.96 5.65
 -6 16 -2 619.74 19.87
 20 -12 -2 -0.57 7.42
 9 -9 1 54.12 5.14
 22 -6 2 -0.71 7.37
 18 -6 4 3.94 6.73
 17 -5 5 9.51 6.71
 14 -4 6 0.94 5.53
 20 -2 6 -3.66 7.49
 7 1 7 365.36 12.67
 19 -1 7 10.89 7.37
 18 0 8 -0.77 7.56
 7 5 9 173.53 7.59
 13 1 9 6.74 5.96
 15 1 9 12.36 5.95
 25 11 9 4.82 10.13
 18 4 10 33.3 8.1
 22 8 10 -5.45 9.41
 24 12 10 1.59 10.01
 15 5 11 -3.22 7.11
 19 7 11 -3.39 10.18
 23 13 11 0.02 9.34
 8 42 12 -0.69 3.76
 12 8 12 150 9.05
 24 22 12 -1.76 12.11
 19 13 13 1.07 8.4
 21 17 13 -2.3 9.14
 8 22 14 36.56 5.08
 14 14 14 0.06 6.73
 20 20 14 3.45 9.05
 15 19 15 13.22 7.63
 17 21 15 5.68 8.18
 17 33 15 0.31 5.08
 -15 19 -33 4.09 8.41
 7 -27 -29 17.21 3.59
 -10 -2 -26 1 6.43
 -1 -19 -25 25.22 3.37
 -9 -3 -23 20.26 5.84
 -13 19 -21 -5.49 7.25
 -5 -11 -21 0.51 4.16
 -12 12 -20 77.92 8.53
 -12 16 -18 3.84 6.59
 -8 -2 -18 121.28 7.27
 -12 30 -16 -0.99 6.67
 -8 2 -14 66.51 5.77
 -11 21 -13 5.38 6.6
 -11 33 -13 1.84 6.55
 -9 7 -13 11.93 5.19
 -5 -5 -13 545.91 17.46
 -9 15 -9 54.12 5.95
 -9 39 -9 2.44 6
 -9 29 -7 23.72 5.77
 6 -14 -6 12.36 3.45
 -7 13 -5 278.57 10.64
 19 -15 -5 7.88 6.75
 -6 38 -2 -2.52 5.06
 4 -6 0 -0.38 2.61
 6 -8 0 -1.42 3.55
 -4 18 2 951.33 28.77
 22 0 6 -0.27 8.42
 -1 25 7 298.01 9.55
 -1 29 7 49.93 3.43
 23 3 7 0 9.35
 8 2 8 19.7 4.43
 22 4 8 -0.19 9.1
 19 3 9 2.77 7.95
 20 6 10 11.73 8.62
 6 16 12 1.62 3.79
 16 8 12 45.77 8.53
 11 23 15 11.96 6.09
 11 31 15 5.3 6.22
 17 31 15 -1.69 8.69
 -15 21 -31 -2.39 7.72
 -13 9 -27 16.88 7.49
 -14 18 -26 -0.5 7.31
 -13 11 -25 19.86 8.04
 -14 24 -24 -0.33 7.36
 -14 26 -24 6.86 7.66
 9 -23 -17 27.26 4.57
 -12 32 -16 0.06 6.62
 7 -21 -15 144.17 6.36
 -10 10 -14 9.77 5.33
 -4 -8 -14 21.68 3.35
 -3 -9 -13 297.91 9.81
 -10 14 -12 144.51 8.55
 -10 20 -10 204.44 10.12
 -10 34 -10 1.31 5.76
 -7 5 -9 159.5 7.39
 7 -17 -9 26.51 3.91
 13 -19 -9 6.98 5.8
 15 -19 -9 -0.24 5.62
 -9 23 -7 37.5 5.89
 -9 31 -7 24.78 6.08
 -8 16 -6 6.07 4.74
 -7 41 -5 9.12 5.48
 9 -13 -3 77.45 5.42
 19 -13 -3 1.68 6.84
 -5 13 -1 69.68 4.44
 9 -11 -1 7.98 4.22
 19 -11 -1 2.33 7.25
 -4 36 2 -0.56 4.32
 7 -5 3 15.64 3.7
 21 -5 3 5.69 7.89
 13 -5 5 6.17 5.56
 15 -5 5 71.69 7.62
 21 1 7 -0.21 8.64
 25 7 7 1.45 9.61
 20 2 8 3.66 7.94
 26 12 8 -0.04 9.78
 21 5 9 -0.75 8.67
 8 12 12 578.96 19.12
 14 8 12 -1.13 6.35
 20 12 12 0.89 9.07
 22 16 12 -0.26 9.22
 13 11 13 21.31 6.57
 15 11 13 5.8 7.24
 20 22 14 2.89 9.78
 13 21 15 14.22 7.62
 13 33 15 1.14 6.74
 15 33 15 -3.46 5.24
 17 23 15 4.95 8.25
 -15 17 -33 3.1 8.2
 -14 10 -32 19.89 8.44
 -14 12 -30 7.73 8.56
 -12 2 -30 48.63 8.35
 -13 7 -29 8.08 7.8
 -11 -1 -29 7.78 7.14
 -5 -15 -29 31.06 5.46
 -14 14 -28 5.98 7.55
 11 -27 -25 10.58 4.78
 -14 22 -24 11.88 7.68
 12 -26 -22 16.58 5.11
 -13 17 -21 -2.3 7.27
 -11 5 -21 0.2 6.31
 -7 -7 -21 -1.69 5.26
 8 -24 -20 80.53 5.22
 -13 29 -19 4.89 7.36
 6 -22 -18 0.59 3.16
 8 -22 -16 1.43 3.78
 16 -22 -14 1.97 5.92
 -11 19 -13 24.39 6.73
 -11 35 -13 6.99 6.49
 16 -18 -8 -2.07 5.85
 -8 38 -6 -0.26 5.62
 10 -16 -6 10.05 4.38
 18 -16 -6 7.45 6.37
 -6 10 -4 145.15 6.68
 -6 44 -4 -3.23 5.29
 -7 19 -3 45.31 5.13
 -7 35 -3 16.14 5.4
 -5 41 -1 5.06 4.95
 -5 21 1 53.15 4.65
 -5 33 1 0.34 4.04
 10 -8 2 287.7 11.15
 1 3 3 2865.59 82.7
 5 -3 3 442.47 14.15
 23 -3 3 2.41 7.84
 -2 14 4 191.11 6.46
 16 -6 4 -0.22 6.71
 1 7 5 285.7 8.53
 3 3 5 2076.14 60.49
 16 0 8 17.23 6.89
 25 13 9 4.31 9.46
 16 4 10 3.13 7.27
 24 14 10 -4.02 9.66
 3 25 11 1.49 1.98
 3 29 11 0.85 1.83
 23 15 11 2.1 9.85
 10 10 12 481.34 17.02
 10 44 12 -1.18 4.88
 18 10 12 18.68 8.52
 21 19 13 1.43 9.7
 8 24 14 3.24 4.58
 8 30 14 1.38 4.54
 10 18 14 3.07 5.23
 10 36 14 4.12 5.33
 18 18 14 0.17 8.31
 20 24 14 2.53 9.34
 20 26 14 -2.78 9.95
 20 28 14 0.28 9.73
 20 30 14 -11.49 10.28
 11 25 15 55.26 6.26
 17 25 15 2.28 8.39
 17 27 15 3.19 8.21
 17 29 15 5.2 8.41
 -15 19 -31 -0.29 7.6
 -13 5 -31 -0.49 7.78
 -15 23 -29 4.72 8.08
 -9 -7 -29 33.96 8.21
 -14 16 -26 4.06 8.07
 -6 -12 -26 0.4 4.78
 -13 13 -23 7.79 6.88
 -11 3 -23 19.56 6.98
 -10 2 -20 223.16 10.68
 -8 -4 -20 418.08 15.28
 -13 23 -19 3.12 7.1
 -11 7 -19 42.72 7.04
 -10 4 -18 118.01 8.56
 -5 -7 -15 523.46 16.95
 12 -22 -14 21 5.34
 -8 4 -12 307 11.76
 12 -18 -8 0.89 5.12
 -9 21 -7 88.99 7.03
 -9 33 -7 9.77 5.72
 11 -17 -7 65.01 5.7
 17 -17 -7 3.44 6.03
 -6 6 -6 5.7 3.49
 6 -12 -4 0.29 3.76
 6 -10 -2 15.19 3.25
 1 51 3 0.25 3.46
 11 -7 3 269.49 10.99
 17 -7 3 8.75 6.64
 -2 40 4 0.28 3.94
 12 -6 4 5.44 5.6
 20 -4 4 4.07 7.12
 -1 41 5 9.91 3.8
 1 47 5 3.28 3.3
 17 -1 7 17.78 7.65
 14 0 8 -0.68 5.72
 24 8 8 0.45 9.39
 12 4 10 6.46 5.56
 17 7 11 -0.14 7.48
 9 15 13 175.31 8.45
 17 13 13 -1.21 7.51
 8 26 14 17.09 4.77
 8 28 14 -1.68 4.55
 12 16 14 -1.52 5.91
 12 38 14 4.11 6.82
 15 23 15 7.66 7.52
 15 31 15 13.26 7.67
 -15 15 -33 9.46 9
 -10 -4 -28 -2.67 6.82
 12 -28 -28 2.64 5.18
 -8 -8 -26 -0.18 5.57
 -11 1 -25 59.17 7.59
 -9 -5 -25 64.31 7.34
 -14 20 -24 -0.47 7.3
 -12 6 -24 4.23 7.28
 -12 8 -22 10.48 6.71
 -10 0 -22 296.14 12.72
 -6 -10 -22 10.21 4.6
 14 -26 -22 -2.45 5.28
 7 -23 -19 27.88 3.94
 -12 14 -18 29.19 6.97
 -11 13 -15 28.87 6.05
 -6 -4 -14 288.48 10.62
 17 -21 -13 0.76 5.48
 -6 -2 -12 602.07 19.29
 5 -17 -11 17.26 3.11
 -10 18 -10 0.46 5.21
 -10 36 -10 13.96 6.24
 14 -18 -8 25.04 6.02
 18 -14 -4 2.03 6.44
 18 -12 -2 9.78 6.56
 18 -10 0 13.39 6.85
 21 -7 1 -1.49 7.25
 -3 39 3 7.05 4.23
 14 -6 4 3.41 5.41
 22 -2 4 -5.85 7.99
 -1 13 5 1332.19 38.7
 3 51 5 -0 2.65
 19 -3 5 3.21 6.9
 18 -2 6 -1.79 6.9
 24 4 6 -0.64 8.99
 11 -1 7 99.04 7.07
 0 32 8 40.12 2.98
 26 14 8 0.25 10.51
 14 4 10 229.92 11.28
 11 7 11 -1.07 5.74
 19 9 11 0.69 8.59
 22 18 12 -3.4 9.97
 9 39 13 1.01 4.59
 11 13 13 49.1 6.26
 21 21 13 3.71 10.07
 14 16 14 9.34 7.18
 14 38 14 -0.01 7.19
 18 20 14 2.31 8.82
 13 23 15 42.27 7.53
 13 31 15 2.87 6.68
 -15 17 -31 4.61 7.87
 -8 -10 -30 73.46 7.71
 -15 21 -29 4.98 7.46
 9 -27 -27 32.19 4.46
 -12 4 -26 2.43 7.35
 -13 21 -19 5.16 6.98
 12 -24 -18 0.2 4.88
 -1 -15 -17 633.35 18.89
 -12 18 -16 1.11 6.34
 -10 6 -16 8.46 5.44
 -2 -10 -12 1631.39 47.63
 -8 10 -8 6.61 4.69
 -9 35 -7 13.83 5.93
 15 -17 -7 16.78 5.86
 17 -15 -5 6.9 6.75
 -8 26 -4 2.9 4.95
 -8 28 -4 17.76 5.39
 -8 30 -4 1.78 5.4
 10 -14 -4 146.87 7.41
 10 -10 0 800.25 25.54
 17 -9 1 2.87 6.36
 -3 15 3 419.56 13.17
 15 -7 3 35.4 6.56
 8 -4 4 181.16 7.83
 23 1 5 -1.48 8.57
 -1 31 7 51.08 3.6
 23 5 7 6.68 8.68
 17 3 9 9.07 6.9
 25 15 9 3.75 10.47
 24 16 10 7.16 10.12
 7 11 11 11.89 3.92
 23 17 11 -5.51 11.08
 11 41 13 8.15 5.9
 21 23 13 -5.91 9.58
 18 34 14 -5.04 9.3
 13 27 15 6.31 6.99
 15 25 15 5.36 7.77
 15 27 15 2.31 7.46
 15 29 15 1.53 7.45
 -11 -3 -31 -1.14 6.5
 -14 10 -30 0.8 7.54
 -15 19 -29 0.81 8.56
 -14 12 -28 -1.4 7.37
 -13 9 -25 23.94 7.95
 13 -27 -25 2.19 5.12
 -14 18 -24 14.56 7.43
 -14 26 -22 -0.64 7.51
 -14 28 -22 10.97 7.16
 -13 15 -21 -0.71 7.34
 -12 10 -20 0.12 6.62
 14 -24 -18 4.48 5.49
 -11 9 -17 71.95 7.33
 -9 1 -17 48.4 6.22
 -11 17 -13 44.82 6.53
 -6 0 -10 1069.61 32.55
 -9 13 -9 80.63 6.45
 -9 19 -7 11.88 5.16
 13 -17 -7 28.09 5.74
 -4 0 -6 -0.5 2.93
 16 -16 -6 4.2 5.88
 -3 -1 -5 188.24 6.52
 -8 24 -4 18.45 5.01
 17 -13 -3 1.96 6.5
 -6 40 -2 21.29 5.32
 17 -11 -1 1.44 6.09
 -6 26 0 167.63 7.72
 -6 28 0 0.04 4.38
 -5 35 1 1.09 4.32
 -3 45 1 3.91 4.38
 11 -9 1 62.74 5.81
 -2 46 2 1.24 4.07
 16 -8 2 0.69 6.63
 20 -6 2 10.21 7.17
 13 -7 3 20.03 5.48
 4 0 4 713.09 21.62
 9 -3 5 836.55 26.34
 21 -1 5 6.24 8.42
 -2 28 6 37.84 3.44
 10 -2 6 -1.26 4.52
 22 2 6 -0 7.95
 15 -1 7 35.31 6.52
 25 9 7 1.76 9.67
 0 22 8 -0.49 1.61
 18 2 8 16.37 7.78
 22 6 8 0.42 8.28
 11 3 9 38.46 6.01
 21 7 9 -4.88 8.98
 4 14 10 419.48 13.24
 18 6 10 -0.86 7.65
 20 8 10 -1.49 8.8
 3 27 11 -0.7 1.92
 15 7 11 -3.36 6.78
 16 10 12 4.87 7.54
 22 20 12 7.71 9.46
 15 13 13 17.25 7.63
 19 17 13 0.79 8.89
 21 25 13 8.58 10.01
 21 27 13 -2.09 9.9
 21 29 13 0.36 9.7
 16 18 14 7.75 7.81
 16 36 14 0.23 1.71
 18 22 14 -6.19 9.05
 -14 8 -32 -3.36 7.83
 -12 2 -28 -0.08 6.96
 6 -26 -28 7.31 2.94
 -13 7 -27 15 7.74
 -11 -1 -27 26.54 7.09
 -14 14 -26 4.49 7.1
 -10 -2 -24 76.01 7.72
 -13 11 -23 20.37 7.69
 -14 24 -22 27.54 8.11
 -8 -6 -22 181.64 9.37
 -13 19 -19 6.51 7
 -9 -1 -19 22.13 5.85
 -6 -6 -16 1.93 3.92
 -9 3 -15 131.45 7.93
 -12 28 -14 0.28 6.31
 15 -21 -13 -0.11 5.56
 -11 27 -11 1.9 6.26
 -1 -7 -7 6798.33 195.91
 12 -16 -6 -1.39 4.9
 11 -15 -5 254.44 10.45
 -8 32 -4 12.3 5.51
 2 -8 -4 70.65 2.93
 4 -8 -2 -0.83 2.5
 -6 24 0 0.79 4.09
 -6 30 0 71.07 5.76
 -4 44 0 13.22 4.83
 16 -10 0 0.72 6.26
 -5 19 1 2.82 3.62
 -4 38 2 33.75 4.83
 12 -8 2 16.83 5.57
 14 -8 2 80.48 7.18
 22 -4 2 4.29 7.51
 -2 26 6 4.7 2.85
 20 0 6 5.4 8.11
 19 1 7 8.06 7.57
 21 3 7 8.01 7.85
 4 8 8 2598.51 75.75
 20 4 8 11.88 8.7
 24 10 8 -1.23 8.97
 26 16 8 -6.41 10.29
 19 5 9 5.44 7.7
 7 43 11 -0.1 3.21
 9 9 11 4.4 4.59
 13 7 11 -0.97 5.63
 21 13 11 -4.22 9.24
 23 19 11 -2.35 9.69
 12 10 12 6.46 5.74
 18 12 12 4.59 8.27
 13 13 13 1.83 6.44
 17 15 13 15.46 7.99
 10 20 14 19.56 5.67
 12 18 14 6.97 6.17
 18 32 14 -2.54 9.07
 -15 13 -33 1.54 8.4
 -15 15 -31 1.22 7.83
 -13 5 -29 2.21 6.38
 -15 23 -27 5.48 7.94
 -7 -11 -27 42.29 5.99
 -14 22 -22 3.11 7.35
 11 -25 -21 1.34 4.59
 -12 12 -18 2.83 7
 -12 16 -16 6.37 6.96
 -12 24 -14 -2.58 6.47
 -12 26 -14 19.03 6.71
 -12 30 -14 6.63 6.79
 -10 8 -14 100.74 7.28
 -11 25 -11 -0.77 5.92
 -11 29 -11 -2.83 6.08
 -11 31 -11 -0.66 6.5
 -5 1 -7 926.07 28.08
 -8 14 -6 13.55 4.72
 2 -10 -6 29.37 1.94
 4 -12 -6 5.7 2.42
 14 -16 -6 1.44 5.4
 15 -15 -5 46.5 6.72
 -8 22 -4 -2.57 4.85
 16 -14 -4 -1.88 5.88
 -7 17 -3 155.14 7.76
 11 -13 -3 161.2 7.99
 -6 14 -2 0.22 3.47
 16 -12 -2 -1.94 6.25
 -3 5 -1 75.97 3.53
 11 -11 -1 30.22 5.19
 7 -7 1 99.34 5.28
 15 -9 1 3.65 5.69
 19 -5 3 9.99 7.44
 0 42 6 0.28 3.11
 16 -2 6 -1.88 6.64
 15 3 9 14.93 6.55
 23 11 9 -1.06 8.9
 25 17 9 0 9.94
 10 6 10 8.07 4.97
 22 12 10 5.37 8.88
 24 18 10 -5.4 10.51
 14 10 12 54.58 7.42
 22 22 12 -3.44 9.87
 7 21 13 29.22 4.5
 13 41 13 2.34 6.76
 10 34 14 0.29 5.38
 12 36 14 1.92 6.39
 14 18 14 -4.35 8.35
 18 24 14 9.53 8.58
 10 -28 -30 17.48 4.45
 -15 17 -29 2.34 7.67
 -15 21 -27 4.3 7.56
 -14 16 -24 -3.02 6.95
 10 -26 -24 7.7 4.38
 -7 -9 -23 49.99 5.65
 -9 -3 -21 0.37 5.28
 -13 17 -19 7.26 6.96
 -13 27 -17 8.46 7.42
 -13 29 -17 6.5 6.95
 11 -23 -17 46.53 5.4
 -4 -10 -16 1.25 3.11
 -11 11 -15 83.09 7.61
 -7 -3 -15 260.45 10.15
 -12 32 -14 -1.03 6.84
 -7 -1 -13 85.82 5.52
 16 -20 -12 14.91 6.02
 -11 23 -11 5.54 6.07
 -10 16 -10 114.39 7.48
 18 -18 -10 -0.24 6.07
 -10 26 -8 37.1 6.67
 -10 28 -8 -0.72 5.68
 -9 37 -7 9.9 5.71
 -7 7 -7 549.25 17.97
 7 -15 -7 79.06 4.81
 -7 11 -5 383.65 13.41
 13 -15 -5 35.13 5.65
 20 -12 -4 -0.14 6.99
 15 -13 -3 18.74 6.03
 -4 6 -2 258.12 8.84
 20 -10 -2 10.82 7.4
 15 -11 -1 6.24 5.87
 -6 32 0 -0.13 4.6
 12 -10 0 0.4 4.99
 -3 9 1 1.9 2.4
 13 -9 1 4.88 5.44
 -1 47 3 0.1 3.79
 23 -1 3 4.44 7.81
 6 -2 4 140.86 6.1
 18 -4 4 -2.7 7.15
 24 2 4 -0.04 8.59
 17 -3 5 15.87 7.03
 -2 30 6 1.14 3.1
 24 6 6 -1.68 8.5
 26 18 8 -0.68 10.85
 5 9 9 363.97 11.98
 13 3 9 45.74 6.51
 17 9 11 -2.22 7.73
 19 11 11 0.18 8.47
 23 21 11 -3.56 10.77
 12 44 12 -3.69 6.18
 20 16 12 -1.37 8.75
 22 24 12 8.51 10.11
 22 26 12 -8.08 11.07
 19 19 13 1.11 8.62
 14 36 14 -2.41 7.38
 18 26 14 1.94 8.58
 18 28 14 -1.92 8.85
 -13 3 -31 -0.67 7.95
 -12 0 -30 -0.22 7.56
 -10 -6 -30 10.55 7.38
 -14 10 -28 6.06 7.37
 -14 20 -22 9.27 7.64
 -13 13 -21 0.89 7.15
 0 -18 -20 1.52 2.1
 -13 25 -17 7.58 6.99
 -13 31 -17 6.16 6.75
 -5 -9 -17 210.73 8.16
 15 -23 -17 6.85 5.75
 -12 22 -14 15.08 6.54
 -9 5 -13 81.85 6.38
 -11 33 -11 -1.04 6.12
 17 -19 -11 3.59 6.3
 -10 24 -8 -0.86 5.79
 -10 30 -8 24.86 6.19
 -9 17 -7 262.01 11.1
 -8 34 -4 -0.61 5.17
 4 -10 -4 60.57 3.42
 14 -14 -4 10.36 5.63
 13 -13 -3 6.23 5.13
 12 -12 -2 21.26 5.55
 14 -12 -2 77.51 6.78
 -5 43 -1 0.65 4.76
 13 -11 -1 9.8 5.21
 -6 22 0 312.93 11.39
 14 -10 0 94.74 7.18
 22 -6 0 3.27 7.42
 -4 16 2 14.75 3.05
 21 -3 3 2.75 8.14
 12 -2 6 4.59 5.37
 3 47 7 0.92 1.63
 23 7 7 7.55 8.97
 25 11 7 -3.6 9.76
 25 19 9 -4.36 10.96
 16 6 10 46.99 8.23
 24 20 10 3.78 10.79
 21 15 11 -3.36 8.8
 6 18 12 211.93 8.3
 8 14 12 46.73 5.2
 7 33 13 6.34 4.04
 9 17 13 70.36 6.01
 11 15 13 32.05 5.77
 10 22 14 12.49 4
 16 34 14 -1.63 7.28
 -15 11 -33 -2.33 8.71
 -15 13 -31 0.57 7.72
 -14 8 -30 18.6 8.36
 -15 19 -27 11.88 7.66
 -9 -7 -27 30.15 7.19
 -14 12 -26 -2.81 7.62
 -10 -4 -26 -0.06 6.63
 -15 25 -25 7.5 7.57
 -12 4 -24 28.74 7.12
 -12 6 -22 69.72 8.04
 -11 3 -21 2.46 5.69
 13 -25 -21 -0.28 5.06
 -11 5 -19 12.63 5.65
 -7 -5 -17 59.19 5.43
 13 -23 -17 21.06 5.33
 -3 -11 -15 462.86 14.51
 -12 34 -14 -0.49 6.01
 12 -20 -12 41.81 5.68
 -11 21 -11 3.34 5.87
 -7 1 -11 3.95 3.83
 -1 -9 -9 581.48 17.11
 -10 32 -8 -1.99 5.76
 -6 2 -8 890.45 27.38
 19 -15 -7 2.12 6.79
 -8 20 -4 41.15 5.2
 -7 39 -3 8.6 5.28
 -5 7 -3 271.13 9.42
 -4 10 0 -1.01 2.58
 -5 37 1 5.43 4.51
 3 -3 1 399.6 12.35
 20 -2 4 0.25 7.04
 22 0 4 0.92 7.97
 23 3 5 5.93 8.18
 16 2 8 0.99 7.23
 22 8 8 -3.72 8.49
 24 12 8 2.11 9.78
 21 9 9 1.72 8.78
 23 13 9 3.58 9.59
 8 8 10 76.16 5.52
 20 10 10 10.81 8.81
 22 14 10 -0.39 9.41
 24 22 10 4.51 10.8
 9 45 11 -1.07 4.35
 23 23 11 -1.62 10.42
 23 25 11 0.12 10.46
 10 12 12 52.23 6.03
 16 12 12 23.81 7.62
 18 14 12 12.57 8.21
 15 15 13 23.09 7.36
 17 17 13 4.29 8.31
 19 21 13 0.86 8.56
 10 32 14 4.05 5.59
 12 20 14 -3.92 6.26
 14 20 14 18.1 7.61
 16 22 14 3.31 7.86
 -16 18 -34 -6.96 8.18
 -14 6 -32 19.06 8.53
 -15 15 -29 5.23 8.45
 -11 -3 -29 18.81 7.09
 -12 2 -26 -0.28 6.69
 -15 23 -25 4.13 7.78
 -13 7 -25 34.58 7.81
 -14 14 -24 11.98 7.01
 -11 1 -23 10.49 6.52
 -14 18 -22 3.69 7.03
 -4 -14 -22 449.81 14.89
 -14 26 -20 23.3 7.7
 -12 8 -20 105.25 8.3
 -6 -8 -18 214.95 8.93
 -13 21 -17 27.47 7.29
 -12 20 -14 0.81 6.59
 14 -20 -12 -1.72 5.34
 -11 35 -11 0.81 6.01
 -10 22 -8 85.79 6.97
 19 -13 -5 2.63 6.54
 7 -9 -1 91.92 5.22
 19 -9 -1 -2.58 6.82
 23 -3 1 -0.58 6.97
 8 -6 2 693.91 21.95
 7 -1 5 2053.68 60.76
 11 -3 5 50.5 5.56
 19 -1 5 8.39 6.97
 25 7 5 2.48 8.78
 4 4 6 4.68 2.64
 22 4 6 0.15 8.5
 26 12 6 1.36 9.74
 -1 33 7 21.47 3.15
 9 1 7 225.77 9.27
 17 1 7 20.32 7.04
 17 5 9 3.83 7.46
 25 21 9 -0.25 10.7
 12 6 10 218.32 10.37
 14 6 10 1.17 6.29
 18 8 10 13.49 8.05
 20 18 12 6.06 8.69
 13 15 13 17.16 6.5
 19 23 13 -1.31 9.06
 12 34 14 2.84 6.21
 14 34 14 1.19 7.01
 16 32 14 2.45 8.23
 -8 -10 -28 -0.07 5.74
 -15 17 -27 1.17 7.4
 -13 5 -27 28.09 7.61
 5 -25 -27 22.43 2.73
 -4 -16 -26 0.6 4.11
 8 -26 -26 0.58 3.68
 -13 9 -23 17.56 7.1
 -9 -5 -23 60.43 6.72
 -5 -13 -23 61.17 5.1
 -14 24 -20 8.1 7.16
 -13 15 -19 6.98 6.56
 -10 2 -18 -0.81 5.53
 -11 7 -17 109 7.72
 -12 14 -16 5.44 6.68
 10 -22 -16 1.01 4.34
 6 -18 -12 244.31 8.72
 -11 19 -11 -1.38 5.56
 -9 11 -9 21.08 5.36
 -10 34 -8 18.01 6.05
 8 -16 -8 372.69 12.79
 18 -16 -8 -1.67 6.22
 -9 39 -7 1.08 5.65
 7 -13 -5 309.43 10.79
 -8 36 -4 3.3 5.48
 19 -11 -3 3.83 6.9
 -6 42 -2 -3.23 4.93
 1 -3 -1 934.87 27.13
 5 -5 1 97.68 4.67
 21 -5 1 0.94 7.75
 -2 8 2 199.15 6.47
 -3 27 5 45.49 3.56
 21 1 5 1.96 7.98
 -2 32 6 4.32 3.23
 8 0 6 0.59 3.76
 18 0 6 1.85 7.53
 21 5 7 5.49 8.76
 25 13 7 6.19 9.98
 12 2 8 24.35 5.77
 14 2 8 68.81 7.06
 19 7 9 -2.09 7.89
 11 9 11 -0.37 5.34
 15 9 11 4.26 7
 21 17 11 5.14 9.01
 7 23 13 46.75 4.83
 9 37 13 1.19 4.87
 11 39 13 3.85 5.77
 15 39 13 -1.04 7.82
 19 31 13 -0.52 9.31
 10 24 14 16.67 5.7
 16 24 14 -2.21 7.93
 16 26 14 2.19 7.9
 16 30 14 3.68 8.01
 -16 16 -34 -1.33 8.05
 -5 -15 -27 92.72 6.21
 11 -27 -27 7.15 4.63
 -15 21 -25 8.75 8.04
 -11 -1 -25 48 7.21
 -3 -17 -25 87.87 5.08
 -8 -8 -24 43.5 6.15
 0 -20 -24 26.39 2.54
 12 -26 -24 1.93 4.82
 -13 11 -21 0.16 6.82
 -3 -15 -21 1.99 3.27
 -14 22 -20 5.43 7.73
 -10 0 -20 -0.5 5.55
 10 -24 -20 -1.48 4.75
 -12 10 -18 52.26 6.96
 -13 19 -17 9.38 6.8
 -10 4 -16 1.44 5.27
 -8 -2 -16 2.11 4.5
 -8 0 -14 -1.79 4.61
 4 -18 -14 48.08 3.22
 11 -19 -11 0.47 4.45
 15 -19 -11 -0.68 5.33
 -10 14 -10 13.11 5.59
 16 -18 -10 37.33 6.33
 17 -17 -9 1.14 6.32
 -9 27 -5 51.93 6.18
 -9 29 -5 54.68 6.83
 -2 -2 -4 573.18 17.03
 -7 15 -3 204.84 8.63
 7 -11 -3 101.85 5.41
 -5 11 -1 95.6 4.92
 -6 20 0 -0.87 3.93
 -2 4 0 -0.91 1.31
 18 -8 0 -3.32 6.89
 -3 41 3 10.84 4.24
 9 -5 3 403.76 14.08
 10 -4 4 8.22 4.87
 24 4 4 -0.86 8.96
 -3 29 5 105.05 5.31
 5 1 5 96.34 4.85
 13 -3 5 115.97 7.51
 20 2 6 6.05 7.42
 19 3 7 -2.6 7.27
 18 4 8 1.68 7.27
 20 6 8 7.25 9.22
 24 14 8 0.66 9.79
 1 33 9 3.88 1.59
 22 16 10 -1.33 9.01
 13 9 11 0.44 5.67
 19 13 11 2.64 8.05
 8 40 12 5.36 4.19
 12 12 12 113.23 7.88
 14 12 12 4.54 6.72
 20 20 12 2.88 8.69
 7 31 13 4.51 4.31
 19 25 13 0.06 8.61
 19 27 13 -1.57 9.1
 19 29 13 -4.06 9.45
 12 22 14 14.85 6.49
 14 22 14 -1.35 6.77
 16 28 14 -0.16 7.82
 -16 18 -32 4.32 7.88
 -15 11 -31 -4.97 7.74
 -15 13 -29 7.49 7.72
 -13 3 -29 5.07 7.7
 -14 8 -28 -1.99 7.7
 -12 0 -28 18.22 7.38
 -14 10 -26 -1.68 7.47
 -6 -12 -24 -1.28 4.5
 -14 16 -22 38.21 7.46
 -7 -7 -19 63.39 5.78
 13 -19 -11 -0.5 5.26
 10 -18 -10 3.58 4.16
 9 -17 -9 29.06 4.38
 -10 20 -8 7.09 5.27
 -8 8 -8 328.56 12.08
 -9 15 -7 340.74 12.98
 -8 12 -6 10.03 4.47
 18 -14 -6 -3.48 6.56
 -9 25 -5 45.4 5.82
 -9 31 -5 17.44 6.15
 -8 18 -4 3.34 4.49
 -6 8 -4 15.31 3.71
 -7 27 -1 14.29 4.71
 -7 29 -1 2.32 4.72
 21 -7 -1 -2.19 7.72
 -5 17 1 38.15 3.97
 -4 40 2 -1.35 4.3
 20 -4 2 -0.56 6.77
 22 -2 2 0.48 7.45
 23 1 3 4.47 8.5
 -2 42 4 0.9 3.8
 26 14 6 -0.22 10.17
 8 4 8 366.69 12.93
 23 15 9 -0.79 9.27
 20 12 10 2.84 8.53
 17 11 11 5.45 7.73
 10 42 12 -0.63 5.22
 18 16 12 1.61 8.4
 13 39 13 0.7 6.93
 15 17 13 11.4 7.31
 10 28 14 10.78 5.53
 12 32 14 -0.28 6.23
 -16 20 -30 7.72 7.79
 -14 6 -30 -3.18 7.74
 -1 -21 -29 17.92 3.48
 -6 -14 -28 39.05 5.68
 -15 15 -27 9.3 7.65
 -15 19 -25 6.54 7.88
 -14 12 -24 0.24 7.21
 9 -25 -23 4.96 4.23
 -10 -2 -22 32.08 6.15
 -14 20 -20 0.74 6.84
 -8 -4 -18 10.91 4.87
 14 -22 -16 0.8 5.16
 -11 9 -15 58.7 6.44
 9 -21 -15 36.15 4.47
 7 -19 -13 81.6 4.8
 -8 2 -12 -1.16 4.18
 -10 36 -8 -3.59 5.75
 -9 23 -5 110.07 6.99
 18 -12 -4 1.71 6.66
 18 -10 -2 2.31 6.71
 -7 25 -1 22.81 4.7
 -7 31 -1 4.61 4.82
 -6 36 0 0.92 4.61
 17 -7 1 -0.2 6.3
 14 -4 4 3.33 5.45
 -3 31 5 76.94 4.77
 23 5 5 4.5 8.95
 25 9 5 0.36 9.61
 5 5 7 300.17 10.1
 15 1 7 46.31 6.91
 25 15 7 6.19 10.39
 6 6 8 307.22 10.65
 22 10 8 -1.01 8.53
 15 5 9 19.12 6.53
 21 11 9 -0.3 8.3
 6 44 10 1.36 2.79
 7 13 11 27.54 4.26
 21 19 11 -2.6 9.92
 16 14 12 -0.22 7.55
 20 22 12 3.68 8.94
 7 25 13 18.63 4.38
 9 19 13 23.04 5.2
 11 17 13 37.89 6.04
 17 35 13 -0.7 3.39
 12 24 14 0.14 6.21
 14 30 14 -0.82 7.03
 -16 16 -32 19.1 8.43
 -10 -6 -28 19.72 7.62
 4 -24 -26 0.82 2.05
 -15 25 -23 7.52 7.7
 14 -24 -20 3.61 5.37
 -13 13 -19 7.8 6.53
 -13 17 -17 17.23 6.94
 12 -22 -16 0.75 4.87
 -13 27 -15 3.3 6.6
 -13 29 -15 16.46 6.85
 -10 6 -14 26.94 5.61
 8 -20 -14 3.45 3.61
 -12 26 -12 1.13 5.96
 -12 28 -12 35.96 7.03
 -11 17 -11 3.76 5.44
 14 -18 -10 2.19 6.01
 17 -15 -7 6.35 6.09
 -9 33 -5 16.78 5.59
 -7 41 -3 5.69 5.09
 8 -8 0 462.81 15.37
 2 0 2 5975.92 172.42
 16 -6 2 53.02 7.09
 15 -5 3 3.48 5.69
 19 -3 3 3.59 7.22
 21 -1 3 2.19 7.27
 0 48 4 0.34 3.4
 12 -4 4 24.56 5.95
 6 2 6 1.82 3.01
 16 0 6 1.66 7.34
 7 3 7 1126.93 34.19
 11 1 7 95.63 6.38
 0 34 8 -0.54 2.49
 24 16 8 2.68 10.02
 11 5 9 9.61 5.16
 16 8 10 3.08 6.99
 18 10 10 0.91 7.72
 22 18 10 10.98 9.38
 5 17 11 8.42 3.28
 9 11 11 5.38 4.68
 20 24 12 2.72 9.01
 7 27 13 22.52 4.43
 7 29 13 17.14 4.27
 13 17 13 12.35 6.44
 17 21 13 3.36 7.82
 12 30 14 -1.34 6.48
 14 26 14 -1.86 6.93
 14 28 14 2.13 7.22
 -16 18 -30 12.97 8.4
 -9 -9 -29 14.35 6.62
 -11 -3 -27 60.42 8.29
 -15 17 -25 5.29 7.32
 -7 -11 -25 92.07 6.62
 -15 23 -23 6.79 7.74
 -14 14 -22 -2.36 7.44
 -12 4 -22 13.3 6.75
 12 -24 -20 39.86 5.4
 -5 -11 -19 70.24 5.18
 -12 12 -16 0.29 6.15
 -13 25 -15 19.32 7.01
 -13 31 -15 9.17 6.99
 -12 24 -12 48.69 7.01
 -12 30 -12 3.57 6.2
 12 -18 -10 89.77 6.67
 15 -17 -9 3.11 5.51
 -10 18 -8 74.64 6.39
 16 -16 -8 12.53 6.14
 8 -14 -6 10.7 3.8
 -5 3 -5 1097.39 32.96
 17 -13 -5 11.79 6.21
 -4 2 -4 60.34 3.8
 -6 12 -2 776.69 24.07
 -7 23 -1 21.5 4.49
 17 -9 -1 3.14 6.32
 -4 46 0 1.07 4.53
 20 -6 0 0.04 7.3
 22 -4 0 0.16 7.34
 -5 39 1 1.64 4.65
 -3 47 1 6.42 4.26
 18 -2 4 -0.67 6.6
 22 2 4 0.91 7.79
 17 -1 5 36.99 7.24
 22 6 6 -0.36 7.99
 24 10 6 -2.38 8.76
 26 16 6 -0.99 10.39
 13 1 7 145.84 8.52
 13 5 9 9.13 5.86
 23 17 9 4.89 9.59
 19 15 11 4.97 7.88
 21 21 11 -5.72 9.65
 6 20 12 -1.22 3.52
 8 16 12 389.1 13.78
 10 14 12 141.94 7.79
 20 26 12 -0.54 9.24
 20 28 12 -3.81 9.58
 20 30 12 4.9 9.68
 17 33 13 1.43 9.35
 12 26 14 18.76 6.57
 -12 -2 -30 39.26 8.48
 -15 11 -29 4.14 7.45
 -7 -13 -29 26.08 5.4
 -13 5 -25 11.85 6.95
 -9 -7 -25 59.9 6.77
 -12 2 -24 1.17 6.62
 -10 -4 -24 16.85 6.16
 -15 21 -23 -1.85 7.5
 -13 7 -23 4.93 6.09
 -14 18 -20 37.22 7.71
 -12 6 -20 14.23 6.16
 -8 -6 -20 4.62 4.89
 -6 -10 -20 241.34 9.66
 9 -23 -19 15.21 4.18
 -14 28 -18 14.39 7.31
 -9 -1 -17 43.96 5.74
 -13 23 -15 37.57 7.11
 -9 1 -15 65.1 6.19
 15 -21 -15 13.48 5.71
 -12 32 -12 15.05 6.52
 -11 25 -9 3.97 5.75
 -11 27 -9 5.55 5.71
 -11 29 -9 0.95 5.77
 -10 38 -8 2.82 5.83
 -9 21 -5 27.26 5.17
 -1 -5 -5 9616.8 276.98
 17 -11 -3 4.8 6.66
 -7 33 -1 -0.34 4.87
 -5 45 -1 -5.12 5.24
 9 -7 1 35.9 4.35
 23 -1 1 -2.67 7.89
 10 -6 2 9.89 4.73
 24 2 2 4.78 7.81
 11 -5 3 52.65 5.91
 13 -5 3 86.04 6.76
 20 0 4 4.18 7.44
 -3 23 5 148.57 6
 -1 43 5 10.72 3.47
 21 3 5 1.33 8.01
 21 7 7 -0.54 7.93
 23 11 7 -2.03 9.07
 25 17 7 -3.17 9.62
 16 4 8 31.17 7.56
 20 8 8 4.37 8.59
 17 7 9 2.16 6.82
 19 9 9 0.29 8.08
 10 8 10 287.2 11.56
 22 20 10 5.85 9.59
 11 45 11 0.74 5.59
 15 11 11 2.51 6.56
 12 42 12 3.62 6.19
 15 19 13 10.4 7.3
 17 23 13 -1.47 7.98
 -16 14 -32 -3.1 8.39
 -15 9 -31 1.38 8.59
 9 -27 -29 4.77 4.05
 -16 20 -28 3.75 7.86
 -15 13 -27 12.33 8.01
 -13 3 -27 16.08 7.65
 7 -25 -25 37.02 3.87
 -2 -18 -24 89.71 4.69
 -13 9 -21 -1.4 6.41
 -11 3 -19 40.86 6.3
 -12 8 -18 1.52 6.39
 -4 -12 -18 3.93 3.41
 -2 -12 -14 300.7 9.55
 16 -20 -14 0.63 5.82
 17 -19 -13 2.61 5.95
 -12 22 -12 2.62 6.32
 -12 34 -12 -1.42 6.05
 3 -15 -11 5.39 1.99
 -10 12 -10 593.47 20.25
 -11 31 -9 4.67 5.84
 11 -17 -9 7.32 4.52
 -6 4 -6 36.26 4.14
 16 -14 -6 -1.43 5.79
 20 -12 -6 2.6 7.09
 -9 35 -5 14.26 5.54
 -7 9 -5 847.37 26.39
 8 -12 -4 10.55 3.8
 20 -10 -4 4.18 6.79
 8 -10 -2 254.18 9.49
 22 -6 -2 0.72 7.09
 -6 18 0 629.33 20.02
 16 -8 0 39.63 6.92
 15 -7 1 0.41 5.97
 19 -5 1 1.18 6.63
 6 -4 2 1135.35 34.07
 14 -6 2 11.13 5.62
 24 6 4 -0.3 8.27
 19 1 5 11.35 7.22
 25 11 5 2.23 9.67
 -2 34 6 2.65 3.24
 10 0 6 12.04 4.5
 20 4 6 2.62 8.42
 26 18 6 -5.58 10.11
 17 3 7 16.13 6.84
 18 6 8 14.24 7.75
 24 18 8 1.49 10.24
 23 19 9 -5.65 10.61
 8 46 10 1.91 3.87
 14 8 10 88.24 7.61
 17 13 11 3.2 7.89
 21 23 11 -1.61 9.79
 14 14 12 27.7 7.01
 9 35 13 2.36 5.35
 11 37 13 -0.97 5.75
 13 37 13 2 6.9
 17 25 13 6.04 8.1
 17 31 13 3.48 8.49
 10 -28 -32 0.13 4.22
 7 -27 -31 0.88 3.28
 -16 16 -30 0.2 7.75
 -14 6 -28 8.99 7.32
 -14 8 -26 2.01 7.35
 -12 0 -26 0.76 6.44
 -15 15 -25 8.97 7.21
 -14 10 -24 12.84 7.09
 -15 19 -23 0.43 7.12
 -9 -3 -19 68.96 6.32
 15 -23 -19 0.05 5.43
 -14 22 -18 -4.96 7.93
 -13 15 -17 16.66 6.59
 -11 5 -17 164.07 9.05
 3 -19 -17 362.83 11.01
 11 -21 -15 63.3 5.66
 -11 11 -13 11.06 5.77
 -9 3 -13 78.06 6.12
 -10 8 -12 80.65 6.6
 -11 15 -11 0 5.29
 -11 23 -9 2.43 6.11
 -11 33 -9 2.29 5.86
 -9 9 -9 17.01 4.87
 13 -17 -9 6.74 5.24
 19 -15 -9 -0.45 6.25
 10 -16 -8 -0.41 4.09
 9 -15 -7 343.82 12.25
 15 -15 -7 7.52 5.48
 -8 16 -4 30.95 5.1
 16 -12 -4 -2.13 6
 -6 44 -2 6.02 5.03
 16 -10 -2 26.29 6.33
 -7 21 -1 15.09 4.24
 5 -7 -1 11.28 2.72
 21 -3 1 0.6 7.15
 -2 48 2 2.86 3.89
 -4 26 4 3.06 3.47
 -4 30 4 0 3.28
 2 52 4 -0.27 2.67
 -3 33 5 31.47 3.91
 14 0 6 6.5 5.56
 18 2 6 1.95 7.29
 19 5 7 14.59 7.66
 25 19 7 -0.04 10.06
 12 8 10 10.1 5.61
 22 22 10 8.34 10.22
 11 11 11 7.62 5.2
 21 25 11 -0.81 9.29
 21 27 11 0.68 9.73
 21 29 11 -1.9 9.76
 12 14 12 1.36 5.35
 16 16 12 50.01 8.2
 18 20 12 -1.71 8.24
 11 19 13 25 5.97
 13 19 13 12.27 6.88
 17 27 13 -4.65 8.38
 17 29 13 4.9 8.32
 -3 -19 -29 23.01 4.31
 -16 18 -28 -1.3 8.22
 -8 -10 -26 -0.53 5.57
 -11 -1 -23 12.15 6.37
 11 -25 -23 3.27 4.66
 13 -25 -23 3.52 5.02
 8 -24 -22 -1.65 3.74
 -7 -9 -21 0.92 4.52
 -14 16 -20 -2.08 6.88
 -2 -16 -20 9.4 2.81
 -13 11 -19 9.73 6.57
 -12 20 -12 44.49 7.01
 14 -16 -8 -1.54 5.72
 -9 13 -7 2.27 5.05
 -8 40 -4 -0.98 5.19
 -3 1 -3 4433.04 128.29
 -6 38 0 29.44 5.3
 12 -6 2 145.9 8.11
 18 -4 2 27.74 7.12
 22 0 2 0.9 7.79
 23 3 3 -0.61 7.9
 23 7 5 1.54 8.06
 12 0 6 0.58 4.93
 24 12 6 2.79 8.98
 26 20 6 -0.96 10.89
 -1 35 7 2.94 2.61
 14 4 8 8.05 6.16
 24 20 8 4.56 11.1
 23 21 9 -0 10.94
 6 12 10 520.65 16.7
 18 12 10 23.32 7.76
 13 11 11 6 5.72
 15 21 13 2.51 7.07
 -14 4 -30 17.83 8.22
 -13 1 -29 2.71 7.11
 -11 -5 -29 7.9 6.87
 -16 22 -26 0.6 8.04
 10 -26 -26 1.41 4.25
 -14 12 -22 39.8 7.45
 -15 25 -21 1.33 7.07
 -14 20 -18 19.08 7.17
 8 -22 -18 39.09 4.26
 -12 10 -16 1.01 6.27
 5 -19 -15 76.41 3.99
 -12 14 -14 11.24 6.44
 18 -16 -10 18.72 6.45
 -11 21 -9 22.89 6.53
 -11 35 -9 0.06 5.76
 -10 16 -8 0.78 5.09
 12 -16 -8 49.17 5.53
 -7 5 -7 168.58 7.43
 19 -13 -7 3.5 6.86
 -10 26 -6 -0.55 5.78
 -10 28 -6 2.5 5.55
 -9 19 -5 170.95 8.32
 -9 37 -5 10.31 5.69
 9 -13 -5 311.55 11.41
 15 -13 -5 13.03 5.69
 -7 13 -3 100.58 5.94
 -8 28 -2 3.06 4.83
 9 -9 -1 51.5 4.63
 15 -9 -1 3.69 5.95
 14 -8 0 -0.16 5.42
 11 -7 1 5.59 4.91
 13 -7 1 20.65 5.22
 -4 14 2 1499.85 44.27
 20 -2 2 3.84 7.43
 7 -3 3 950.72 29.04
 17 -3 3 12.35 6.56
 -4 24 4 36.43 3.8
 16 -2 4 0.57 7
 9 -1 5 325.06 12.02
 15 -1 5 87.24 7.81
 22 8 6 -2.14 8.47
 1 43 7 3.61 2.46
 23 13 7 -1.14 9.25
 25 21 7 -7.25 10.86
 23 23 9 -0.78 9.65
 8 10 10 622.18 20.18
 16 10 10 53.19 8.64
 20 16 10 -7.88 9.68
 22 24 10 6 9.87
 22 26 10 4.37 10.79
 18 22 12 6.53 8.2
 18 34 12 1.22 9.2
 -16 12 -32 3.19 8.07
 -16 14 -30 4.03 7.71
 -15 9 -29 1.27 7.44
 -15 11 -27 5.79 7.37
 -10 -6 -26 3.81 6.22
 -15 17 -23 6.28 6.89
 -15 23 -21 5.76 7.5
 -9 -5 -21 1.87 5.4
 11 -23 -19 15.42 4.81
 13 -23 -19 6.65 5.1
 -10 0 -18 56.23 6.28
 -11 7 -15 112.88 7.9
 14 -20 -14 12.29 5.35
 5 -13 -7 299.71 9.93
 13 -15 -7 53.21 6.19
 -10 30 -6 0.12 5.44
 14 -14 -6 3.28 5.14
 19 -11 -5 11.14 6.5
 -7 43 -3 1.72 5.06
 9 -11 -3 140.02 6.76
 15 -11 -3 17.13 5.7
 19 -9 -3 6.58 7.23
 -8 26 -2 133.91 7.35
 -8 30 -2 68.02 6.21
 21 -5 -1 0.24 7.64
 10 -8 0 4.64 4.46
 -4 42 2 11.65 4.36
 -3 13 3 1237.92 36.46
 -4 32 4 4.67 3.83
 8 -2 4 35.13 4.13
 22 4 4 -5.74 8.02
 25 13 5 1.58 9.09
 21 9 7 0.8 8.72
 12 4 8 259.12 11.33
 20 10 8 -4.6 7.97
 22 14 8 4.57 8.47
 24 22 8 -8.73 10.41
 9 7 9 30.1 4.89
 15 7 9 2.64 6.63
 19 11 9 -3.14 8.24
 21 15 9 0.45 8.96
 23 25 9 3.91 10.4
 4 16 10 18.93 2.9
 22 28 10 4.19 11.17
 17 15 11 1.6 7.4
 19 19 11 0 8.69
 6 22 12 153.91 6.73
 6 34 12 18.37 3.9
 14 40 12 1.64 7.46
 16 18 12 0.19 7.24
 16 38 12 0.3 1.76
 9 23 13 14.41 5.21
 9 33 13 4.59 5.04
 13 35 13 -0.98 6.76
 15 33 13 1.03 7.44
 -15 7 -31 2.35 8.02
 11 -27 -29 0.56 4.55
 -16 16 -28 3.64 7.49
 -12 -2 -28 -0.46 6.75
 -16 20 -26 0.98 7.38
 12 -26 -26 -0.09 4.74
 -15 13 -25 4.88 7.16
 -11 -3 -25 26.01 6.61
 -8 -8 -22 0.64 4.7
 -15 21 -21 -1.87 7.48
 -14 14 -20 42.81 7.98
 -3 -13 -17 134.56 5.57
 -10 2 -16 1.42 5.51
 10 -20 -14 19.92 4.57
 -12 18 -12 -1.84 6.19
 -9 5 -11 16.46 4.69
 -1 -11 -11 5.34 1.58
 17 -17 -11 -2.66 5.98
 11 -15 -7 116.05 6.79
 -10 24 -6 10.06 5.37
 -10 32 -6 2.11 5.29
 -8 10 -6 36.96 4.62
 10 -14 -6 -1.8 4.28
 14 -12 -4 1.26 5.28
 21 -7 -3 1.51 6.99
 -8 24 -2 7.23 4.51
 -8 32 -2 -5.12 5.36
 14 -10 -2 2.02 5.45
 12 -8 0 142.53 8.03
 -5 15 1 65.92 4.27
 -5 41 1 -2.33 4.47
 4 -2 2 1470.36 43.27
 24 4 2 1.12 8.04
 -3 43 3 2.45 3.91
 19 -1 3 4.99 6.77
 21 1 3 5.61 8.35
 26 14 4 0 8.42
 2 48 6 2.22 2.07
 15 3 7 46.09 6.84
 24 24 8 7.61 11.56
 17 9 9 0 6.33
 15 13 11 -0 7
 8 38 12 1.45 4.54
 10 16 12 3.02 4.81
 10 40 12 0.82 5.27
 14 16 12 -0.38 6.87
 18 24 12 6.14 8.57
 18 32 12 0.21 9.07
 11 21 13 9.47 5.87
 11 35 13 2.78 5.81
 13 21 13 19.95 7.18
 15 25 13 2.69 7.36
 15 31 13 0.42 7.38
 1 -23 -29 51.74 2.72
 -9 -9 -27 37.63 6.62
 -13 3 -25 33.3 8.53
 -13 5 -23 11.83 7.18
 -13 7 -21 1.73 6.43
 -10 -2 -20 240.11 10.86
 -14 18 -18 -3.68 6.43
 -13 13 -17 18.74 7.11
 7 -21 -17 96.26 5.04
 6 -20 -16 0.84 2.67
 -13 17 -15 27.62 6.98
 15 -19 -13 10.52 5.52
 -6 -4 -12 -1.85 3.51
 16 -18 -12 0.29 5.64
 -5 -5 -11 38.76 3.61
 -11 19 -9 14.76 6.09
 -11 37 -9 1.71 6.3
 18 -14 -8 10.55 6.85
 12 -14 -6 7.66 4.67
 13 -13 -5 127.94 7.56
 21 -9 -5 0.58 6.71
 10 -12 -4 6.97 4.24
 5 -9 -3 451.99 14.22
 10 -10 -2 50.62 5.53
 -7 19 -1 8.86 4.06
 -7 37 -1 2.24 4.89
 13 -9 -1 5.82 5.4
 22 -2 0 3.61 7.36
 23 1 1 -0 7.5
 18 0 4 2.4 7.32
 20 2 4 0.13 7.59
 11 -1 5 217.44 9.57
 13 -1 5 98.09 7.27
 21 5 5 9.12 8.49
 16 2 6 0.98 6.9
 24 14 6 -3.1 9.72
 9 3 7 210.32 8.96
 16 6 8 -1.76 6.73
 20 18 10 2.86 9.33
 7 41 11 1.46 3.73
 9 13 11 -0.94 4.63
 9 43 11 -0.68 4.61
 8 18 12 15.57 3.8
 12 16 12 65.19 6.76
 12 40 12 0.59 6.23
 18 26 12 1.11 8.57
 18 28 12 3.15 9.19
 18 30 12 0.09 8.94
 15 27 13 3.7 7.48
 15 29 13 2.12 7.6
 -17 17 -33 1.94 8.63
 -16 18 -26 1.11 7.31
 -14 6 -26 3.56 7.41
 -6 -14 -26 1.89 4.72
 -5 -15 -25 141.9 7.04
 -14 8 -24 1 7.15
 6 -24 -24 4.1 3.03
 -15 15 -23 4.01 6.92
 -12 2 -22 114.21 8.49
 14 -24 -22 25.03 5.63
 -15 19 -21 3.08 7.62
 -12 4 -20 133.53 9.07
 -14 26 -16 -3.68 7.14
 -14 28 -16 -2.69 6.92
 -14 30 -16 2.98 6.56
 -10 4 -14 93.55 7.16
 -6 -6 -14 14.24 4.13
 -13 25 -13 20.59 6.51
 -13 27 -13 2.39 6.27
 -13 29 -13 0.23 6.34
 -13 31 -13 9.85 6.8
 -7 -3 -13 101.96 6.06
 9 -19 -13 25.62 4.19
 -6 -2 -10 30.45 4.13
 -8 6 -8 3.57 4.42
 -10 22 -6 3.73 5.32
 -10 34 -6 2.05 5.44
 18 -12 -6 -2.67 6.17
 -9 17 -5 197.87 8.94
 5 -11 -5 1388.11 41.01
 11 -13 -5 7.3 4.44
 12 -12 -4 18.58 4.92
 11 -11 -3 1.04 4.55
 13 -11 -3 114.01 7.4
 12 -10 -2 176.33 8.64
 18 -8 -2 25.11 6.79
 20 -4 0 8.89 7.32
 -5 27 3 40.65 4.4
 25 9 3 4.37 9.45
 -3 21 5 438.16 13.77
 -3 35 5 48 4.25
 17 1 5 39.54 7.26
 23 9 5 3.68 8.78
 25 15 5 3.26 9.92
 20 6 6 -0 8.31
 19 7 7 5.16 7.46
 23 15 7 0.94 9.56
 18 8 8 3.41 7.55
 22 16 8 -1.87 8.81
 13 7 9 23.66 5.7
 21 17 9 -4.09 9.13
 14 10 10 1.32 6.27
 18 14 10 2.66 8.46
 7 15 11 4.81 4
 19 21 11 -6.95 8.7
 16 20 12 14.43 7.62
 16 36 12 -0.31 4.24
 9 31 13 12.52 5.16
 13 23 13 6.02 6.63
 13 33 13 3.14 6.63
 -16 12 -30 0.44 7.71
 -16 14 -28 -3.72 8.25
 -14 4 -28 0.62 7.44
 -2 -20 -28 0.77 3.51
 -13 1 -27 15.59 7.43
 -16 22 -24 1.09 7.76
 -12 0 -24 44.45 7.17
 -14 10 -22 1.06 6.57
 -10 -4 -22 118.03 8.02
 7 -23 -21 1.26 3.45
 -13 9 -19 3.51 6.28
 -12 6 -18 63.59 6.94
 14 -22 -18 0.19 5.31
 -7 -5 -15 484.6 16.26
 -12 12 -14 3.41 5.05
 -13 23 -13 2.34 6.28
 -13 33 -13 2.65 6.13
 -11 9 -13 117.77 7.77
 -5 -7 -13 246.72 9.03
 -7 -1 -11 1.78 3.74
 -12 26 -10 34.82 6.54
 -12 28 -10 2.14 5.83
 -12 30 -10 28.22 6.49
 -5 -3 -9 398.27 13.03
 -10 14 -8 267.69 11.24
 -8 14 -4 2.41 4.5
 -8 42 -4 -0.38 5.1
 18 -10 -4 10.2 6.71
 -8 22 -2 188.67 8.31
 -8 34 -2 28.69 5.45
 22 -4 -2 4.16 7.86
 3 -5 -1 89.15 3.63
 -6 16 0 -0.66 3.45
 -6 40 0 0.59 4.64
 16 -4 2 0 5.58
 -5 25 3 45.62 4.29
 -5 31 3 17.57 4.2
 15 -3 3 61.45 6.74
 23 5 3 1.65 8.71
 -4 22 4 0.47 3.24
 -4 34 4 0.62 3.67
 14 -2 4 56.98 6.61
 26 16 4 0.92 9.66
 19 3 5 11.9 7.84
 -2 36 6 0.34 3.17
 18 4 6 1 6.77
 22 10 6 -3.03 8.15
 13 3 7 7.06 5.55
 17 5 7 23.57 7.65
 11 7 9 24.29 5.38
 5 19 11 -0.76 3.36
 13 13 11 -1.37 6.12
 17 17 11 0.42 7.45
 19 23 11 5.94 9.56
 19 33 11 -1.51 9.68
 9 27 13 15.87 5.11
 9 29 13 6.14 5.06
 11 23 13 25.24 6.15
 11 33 13 4.29 6.13
 -15 7 -29 5.99 7.46
 -15 9 -27 7.51 7.26
 -15 11 -25 17.76 7.75
 -9 -7 -23 21.46 5.77
 -6 -12 -22 228.74 9.36
 -15 25 -19 -3.27 6.9
 -14 16 -18 17.05 7.14
 -8 -2 -14 66 5.34
 13 -19 -13 17.78 5.63
 -12 16 -12 68.5 6.87
 -12 24 -10 -1.75 6.11
 -12 32 -10 2.71 5.91
 -10 36 -6 -0.4 5.47
 17 -7 -1 -1.33 6.77
 -4 48 0 4.78 4.39
 6 -6 0 1393.1 41.41
 19 -3 1 0.26 6.75
 21 -1 1 6.22 7.28
 22 2 2 0.21 7.72
 -1 49 3 1.89 3.55
 -2 44 4 -1.12 3.56
 10 -2 4 111.56 6.48
 24 10 4 0.03 8.29
 -2 20 6 27.72 2.63
 24 16 6 -5.55 9.73
 21 11 7 8 8.32
 20 12 8 -1.5 8.63
 19 13 9 -0.53 7.99
 10 10 10 69.68 6.34
 12 10 10 143.23 8.34
 16 12 10 -1.91 7.08
 20 20 10 4.4 8.76
 5 37 11 0.42 2.99
 11 13 11 1.62 5.07
 6 24 12 8.05 3.71
 14 18 12 40.13 7.49
 14 38 12 1.43 7.29
 13 25 13 11.21 6.43
 -17 17 -31 -2.2 7.73
 -14 2 -30 1.65 7.13
 -10 -8 -28 -1.53 6.98
 -11 -5 -27 28.71 6.96
 -16 16 -26 2.02 7.56
 -16 20 -24 2.91 7.19
 -4 -16 -24 149.04 6.81
 -7 -11 -23 38.86 5.19
 10 -24 -22 42.01 4.96
 12 -24 -22 0.41 4.72
 -15 17 -21 5.34 6.82
 -5 -13 -21 2.85 3.75
 -14 12 -20 -0.5 6.43
 -11 1 -19 43.87 6.16
 10 -22 -18 3.79 4.14
 12 -22 -18 25.23 5.11
 -11 3 -17 95.81 7.72
 -12 8 -16 -0.23 5.44
 -8 -4 -16 19.74 4.9
 -13 15 -15 17.75 6.61
 -13 21 -13 25.99 6.46
 -10 6 -12 268.96 11.32
 16 -16 -10 -2 5.53
 -11 17 -9 4.01 5.48
 20 -12 -8 5.11 6.06
 -9 11 -7 248.3 10.29
 17 -13 -7 9.86 6.12
 -10 20 -6 7.48 5.19
 20 -8 -4 3.89 7.1
 -5 9 -1 33.34 3.29
 23 -1 -1 -6.46 8
 24 6 2 5.09 8.7
 12 -2 4 6.57 5.06
 22 6 4 4.1 7.88
 25 17 5 -1.11 9.54
 8 2 6 12.68 4.11
 23 17 7 -0.25 9.62
 4 10 8 3.74 1.57
 22 18 8 -0.63 9.39
 21 19 9 5.04 8.85
 10 46 10 0.39 5.2
 11 43 11 1.73 5.87
 15 15 11 1.45 6.7
 19 25 11 -0.15 9.14
 19 27 11 1.09 8.76
 19 29 11 2.14 9.12
 19 31 11 0.33 9.11
 6 32 12 -3.31 4.02
 16 34 12 0.97 8.97
 11 25 13 7.22 5.73
 11 31 13 4.54 6.03
 13 27 13 8.02 6.6
 13 29 13 8.38 6.65
 -13 -1 -29 5.42 7.06
 -8 -12 -28 26.76 6.08
 8 -26 -28 0.85 3.73
 -12 -2 -26 1.03 6.34
 -15 13 -23 6.29 6.87
 -11 -1 -21 6.25 6.03
 15 -23 -21 -1.54 5.46
 -15 23 -19 2.9 6.91
 -13 11 -17 41.1 6.84
 -7 -7 -17 410 14.23
 -6 -8 -16 1.16 3.68
 16 -20 -16 0.08 5.46
 17 -19 -15 12.14 6.36
 -8 0 -12 185.35 8.26
 14 -18 -12 37.49 6.04
 15 -17 -11 4.1 5.51
 -12 22 -10 64.87 7.95
 -12 34 -10 19.66 6.31
 20 -10 -6 1.01 7.07
 17 -11 -5 13.07 6.44
 -6 6 -4 44.37 3.86
 -9 27 -3 50.18 5.86
 -9 29 -3 14.14 5.46
 -5 5 -3 1495.74 44.3
 17 -9 -3 11.55 6.49
 -6 10 -2 8.76 3.4
 -7 39 -1 0.24 4.73
 16 -6 0 -0.01 6.12
 18 -2 2 3.97 6.52
 20 0 2 -0.46 6.69
 -5 33 3 21.63 4.3
 5 -1 3 424.92 13.56
 21 3 3 2.93 8.47
 25 11 3 -0.34 8.8
 26 18 4 -4.63 10.41
 21 7 5 3.29 8.78
 0 44 6 0.97 2.74
 14 2 6 0.84 5.21
 24 18 6 0.07 9.47
 14 6 8 78.75 7.28
 7 47 9 -0.3 3.08
 15 9 9 3.47 6.49
 17 11 9 -0.39 7.38
 18 16 10 25.82 8.98
 20 22 10 10.62 8.84
 10 18 12 135.97 7.8
 12 18 12 -2.71 5.73
 11 27 13 28.91 4.84
 -16 10 -30 5.16 7.82
 -17 19 -29 0.95 7.85
 -16 12 -28 9.18 7.75
 -8 -10 -24 2.83 5.23
 6 -22 -20 142.29 5.89
 -15 21 -19 1.59 7.32
 4 -20 -18 14.05 2.35
 -14 20 -16 1.4 6.66
 -11 5 -15 258.7 11.4
 -4 -8 -12 538.64 16.77
 6 -14 -8 261.79 9.11
 -11 27 -7 16.94 5.92
 -11 29 -7 32.84 6.24
 -11 31 -7 3.33 5.48
 -9 41 -5 8.02 5.2
 -9 25 -3 71.02 6.11
 -9 31 -3 24.98 5.78
 -8 20 -2 2.22 4.28
 -7 17 -1 18.52 4.18
 21 -3 -1 -0.36 7.06
 -4 8 0 1265.98 37.44
 7 -5 1 29.27 3.73
 23 3 1 2.77 8.5
 -5 23 3 74.83 4.8
 9 -3 3 195.99 8.45
 13 -3 3 29.4 5.59
 17 -1 3 18.5 7.48
 7 1 5 2085.52 61.62
 25 19 5 0.65 9.81
 3 9 7 2316.69 67.37
 23 19 7 0.86 9.86
 18 10 8 5.92 7.42
 21 21 9 -0.23 9.4
 20 24 10 -5.86 8.95
 20 32 10 -2.33 9.62
 17 19 11 -1.49 7.75
 10 38 12 6.77 5.49
 12 38 12 1.4 6.45
 14 20 12 1.8 7.1
 16 24 12 11.78 7.5
 16 32 12 1.17 8.16
 -17 15 -31 -1.01 8
 -4 -18 -28 1.85 4.27
 -16 14 -26 -3.33 8.15
 9 -25 -25 9.68 4.18
 13 -25 -25 2.79 5.06
 -16 18 -24 -0.66 7.83
 -14 6 -24 18.24 7.01
 -10 -6 -24 57.88 6.99
 -13 3 -23 0.98 6.64
 5 -23 -23 3.21 2.72
 -16 24 -22 -3.06 7.11
 -14 8 -22 70.59 8.49
 -13 5 -21 2.22 6.66
 -14 14 -18 0.22 6.59
 -8 -6 -18 186.74 8.67
 -9 -3 -17 15.72 5.1
 -9 -1 -15 65.8 6.03
 -5 -9 -15 223.49 8.3
 -13 19 -13 10.63 6.23
 16 -14 -8 -2.21 6.05
 -11 25 -7 6.62 6.05
 -5 -1 -7 927.63 28.01
 -10 38 -6 -1.51 5.34
 -9 15 -5 42.65 5.2
 -7 7 -5 18.97 3.99
 -7 11 -3 92.69 5.61
 22 0 0 -2.1 7.52
 -3 49 1 -2.14 4.08
 15 -5 1 2.71 6.03
 -6 26 2 1.87 3.88
 -6 28 2 97 5.79
 8 -4 2 266.3 9.93
 14 -4 2 94.12 7.03
 19 1 3 2.05 6.71
 23 7 3 -2.49 8.21
 -2 12 4 3.58 1.82
 6 0 4 -2.17 2.98
 16 0 4 16.5 6.92
 20 4 4 5.34 7.55
 24 12 4 -2.71 9.31
 26 20 4 0.21 10.49
 15 1 5 83.4 7.86
 20 8 6 -3.6 8.59
 19 9 7 8.63 7.53
 21 13 7 2.32 8.83
 16 8 8 21.98 7.3
 20 14 8 -3.05 8.25
 22 20 8 -1.81 9.32
 19 15 9 -0.32 7.86
 20 26 10 6.53 9.24
 20 28 10 -1.19 9.53
 20 30 10 0.71 9.64
 6 30 12 51.49 4.57
 8 36 12 12.71 4.93
 14 36 12 -2.91 7.14
 16 26 12 1.15 7.55
 16 28 12 7.43 7.94
 16 30 12 1.69 7.78
 9 -27 -31 -0.58 3.89
 -17 17 -29 -0.65 7.56
 -15 7 -27 12.64 7.81
 -14 4 -26 0.01 6.49
 -15 9 -25 7.63 7.79
 -11 -3 -23 25.74 6.38
 -16 22 -22 3.95 7.58
 -15 15 -21 -2.04 6.96
 -4 -14 -20 52.53 4.25
 5 -21 -19 42.49 3.2
 13 -21 -17 27.71 5.46
 -14 18 -16 -0.22 6.58
 -12 10 -14 47.15 6.36
 -9 1 -13 105.49 6.55
 10 -18 -12 159.5 7.34
 12 -18 -12 -2.39 4.84
 18 -16 -12 5.48 6.36
 -12 20 -10 -2.99 5.87
 -8 2 -10 344.71 12.36
 19 -13 -9 1.72 6.3
 -11 23 -7 50.31 6.31
 -11 33 -7 18.22 6.25
 -10 18 -6 3.11 4.4
 16 -12 -6 -1.77 5.96
 -9 23 -3 15.31 4.85
 -9 33 -3 11.64 5.3
 19 -7 -3 2.37 7.26
 21 -5 -3 2.05 7.31
 6 -8 -2 1057.7 31.76
 16 -8 -2 1.3 5.9
 -5 43 1 -1.78 4.37
 1 53 3 0.69 2.63
 3 1 3 4379.67 126.7
 11 -3 3 121.25 7.35
 -4 36 4 2.88 3.73
 2 4 4 1199.49 34.98
 -3 37 5 13.91 3.63
 19 5 5 7.81 7.67
 25 21 5 -5.48 10.08
 10 2 6 0.17 4.36
 24 20 6 7.76 9.76
 7 5 7 169.91 7.11
 15 5 7 16.56 6.89
 23 21 7 11.13 9.94
 6 8 8 17.11 3.52
 10 6 8 86.07 6.45
 12 6 8 8.26 5.57
 22 22 8 2.44 9.62
 21 23 9 4.39 9.43
 8 12 10 0.99 4.3
 14 12 10 69.74 7.41
 16 14 10 35.42 7.62
 13 15 11 0.48 6.03
 15 17 11 2.23 6.75
 6 28 12 0.76 3.72
 6 -26 -30 12.28 2.81
 -15 5 -29 1.01 7.86
 -14 2 -28 9.18 7.59
 -12 -4 -28 12.13 6.63
 0 -22 -28 0.05 2.3
 -13 1 -25 13.41 7.21
 -9 -9 -25 41.91 6.24
 11 -25 -25 13.22 4.62
 -16 16 -24 3.11 8.04
 -15 11 -23 4.43 7.56
 -14 10 -20 45.18 7.39
 -15 19 -19 3.44 7.26
 -13 7 -19 10.03 6.8
 9 -21 -17 68.76 5.09
 13 -17 -11 1.23 5.62
 14 -16 -10 47.66 6.54
 15 -15 -9 3.48 5.57
 -10 12 -8 40.15 5.58
 19 -11 -7 4.16 6.2
 19 -9 -5 9.84 6.28
 16 -10 -4 -1.71 6.1
 -8 38 -2 14.82 5.2
 -4 4 -2 128.92 5.16
 -6 42 0 18.3 4.88
 20 -2 0 -0.98 6.7
 24 4 0 1.85 7.8
 -6 32 2 47.35 4.87
 -4 44 2 -1.13 4.15
 22 4 2 2.29 8.61
 24 8 2 -3.95 8.78
 -5 35 3 23.72 4.26
 25 13 3 -0.25 9.3
 18 2 4 1.09 7.31
 22 8 4 -0.08 7.88
 17 3 5 24.74 6.95
 23 13 5 -1.83 8.74
 16 4 6 -1.7 6.3
 18 6 6 -1.84 6.9
 24 22 6 -3.3 10
 -1 37 7 14.99 2.69
 17 7 7 6.42 7.15
 2 14 8 608.43 18.01
 13 9 9 12.6 5.81
 21 25 9 -2.52 9.13
 6 14 10 -1.25 1.9
 9 15 11 2.65 4.51
 17 35 11 2.08 8.85
 14 22 12 44.23 7.65
 -17 13 -31 0.86 7.76
 11 -27 -31 0.14 4.83
 12 -26 -28 -1.61 4.78
 -17 19 -27 2.19 7.29
 -3 -17 -23 78.41 4.54
 -1 -19 -23 29.47 2.8
 -16 20 -22 4.35 7.21
 4 -22 -22 106.06 4.17
 13 -23 -21 -0.54 5
 -12 2 -20 3.03 6.15
 -9 -5 -19 96.72 6.75
 -12 4 -18 2.93 5.51
 -15 27 -17 7.25 7.06
 -14 26 -14 -0.92 7.01
 -14 30 -14 0.96 6.24
 -11 7 -13 60.2 6.28
 17 -17 -13 7.29 5.92
 9 -17 -11 12.55 3.98
 7 -15 -9 90.17 4.91
 -11 35 -7 6.96 5.73
 6 -12 -6 167.81 6.87
 -8 12 -4 4.73 4.93
 -9 35 -3 6.26 5.26
 22 -2 -2 -3.33 7.67
 15 -7 -1 8.79 6.01
 21 1 1 2.22 7.27
 -6 24 2 130.57 6.35
 12 -4 2 0.83 4.76
 -1 7 3 4.89 1.09
 -4 20 4 157.4 6.27
 1 49 5 1.34 1.13
 25 23 5 7.63 10.3
 22 14 6 -3.66 8.45
 1 13 7 623.54 18.16
 23 23 7 -2.12 10.79
 22 24 8 -1.44 10.22
 9 9 9 21.38 4.59
 17 13 9 7 7.31
 21 27 9 -2.49 9.52
 21 29 9 -1.82 9.85
 11 15 11 2.08 5.08
 13 41 11 1.2 6.85
 15 39 11 0.42 1.98
 17 23 11 6.16 8.1
 10 20 12 -0.54 4.99
 12 20 12 41.55 6.76
 14 34 12 -3.01 4.89
 -16 8 -30 -3.53 7.57
 -17 15 -29 -2.57 7.74
 -16 10 -28 2.16 8.11
 10 -26 -28 7.39 4.25
 -13 -1 -27 6.38 7.14
 -16 12 -26 5.33 7.74
 -11 -5 -25 76.14 7.76
 -12 0 -22 -1.19 6.01
 9 -23 -21 0.83 4.06
 -15 17 -19 2.2 7.01
 -7 -9 -19 71.95 5.57
 -10 -2 -18 1.68 4.95
 -6 -10 -18 -1.24 3.81
 -13 9 -17 6.74 5.36
 11 -21 -17 9.88 4.55
 -10 0 -16 -1.12 5.28
 15 -19 -15 11.55 5.42
 -14 24 -14 35.51 7.5
 16 -18 -14 3.68 5.64
 4 -16 -12 165.88 5.9
 -13 27 -11 3.91 6.45
 -13 29 -11 -1.17 6.06
 -13 31 -11 0.54 6.05
 -9 3 -11 8.33 4.37
 -12 18 -10 85.99 7.21
 18 -14 -10 0.65 6.56
 -11 21 -7 7.85 5.63
 15 -13 -7 34.91 6.17
 6 -10 -4 149.28 6.08
 -9 21 -3 117.91 6.98
 15 -9 -3 33.52 6
 -8 18 -2 146.56 7.33
 -7 41 -1 -2.27 4.72
 23 1 -1 0.98 8.14
 14 -6 0 254.03 11.07
 13 -5 1 2.37 4.93
 10 -4 2 410.79 14.5
 -5 21 3 100.67 5.32
 24 14 4 1.05 9.3
 21 9 5 0.41 7.89
 6 4 6 41.27 3.63
 24 24 6 -1.05 10.34
 23 25 7 1.93 10.65
 22 26 8 2.03 10.51
 22 28 8 -7.4 10.24
 11 9 9 21.89 5.34
 15 11 9 -0.39 6.55
 12 12 10 0.89 5.21
 18 20 10 7.84 8.24
 5 21 11 3.38 3.17
 9 41 11 0.5 4.77
 17 33 11 -0.74 8.74
 8 22 12 -0.86 4.64
 12 36 12 4.09 6.55
 -10 -8 -26 0.89 6.6
 14 -24 -24 -0.49 5.16
 -15 13 -21 7.29 6.88
 11 -23 -21 2.2 4.51
 -8 -8 -20 281.41 11.2
 -14 12 -18 24.03 6.73
 -15 23 -17 11.13 6.96
 -14 16 -16 3.51 6.2
 -12 6 -16 0.54 5.37
 -10 2 -14 11.1 5.16
 -4 -10 -14 212.26 7.66
 -13 25 -11 -1.1 5.91
 -13 33 -11 0.83 6.14
 11 -17 -11 5.36 4.33
 -7 3 -7 1074.89 32.75
 -4 -2 -6 102.35 4.58
 15 -11 -5 34.31 6.32
 18 -6 -2 2.32 6.71
 20 -4 -2 -0.58 6.61
 7 -7 -1 104.15 5.22
 -6 14 0 809.28 24.91
 -5 13 1 70.31 4.22
 19 -1 1 -0.24 6.54
 23 5 1 -0.7 8.44
 -6 34 2 -1.76 4.17
 -3 45 3 1.3 3.91
 21 5 3 -1.02 7.62
 23 9 3 3.12 8.14
 25 15 3 6.55 9.68
 -3 19 5 258.81 8.6
 20 10 6 1.32 7.77
 5 7 7 78.78 4.2
 13 5 7 128.36 8.03
 19 11 7 -2.36 8.12
 23 27 7 0.94 10.22
 18 12 8 4.55 7.69
 8 44 10 -0.08 4.23
 10 12 10 620.26 20.77
 16 16 10 -2.17 7.01
 15 19 11 2.68 6.97
 17 25 11 0.62 7.93
 17 31 11 -2.24 8.35
 10 36 12 -0.85 5.39
 14 32 12 2.38 7.1
 -17 17 -27 -2.7 8.14
 -17 21 -25 1.24 7.15
 -16 14 -24 1.03 7.23
 -12 -2 -24 -1.09 6.16
 -16 18 -22 15.38 7.72
 -16 24 -20 10.24 7.4
 -10 -4 -20 34.56 6.48
 14 -22 -20 12.46 5.48
 -2 -14 -16 3.77 2.35
 8 -20 -16 1.36 3.56
 -14 22 -14 7.22 6.38
 -12 12 -12 100.08 7.41
 -13 23 -11 2.24 6.71
 12 -16 -10 2.41 4.88
 14 -14 -8 39.55 5.93
 18 -12 -8 0.97 6.3
 -11 37 -7 3.54 5.59
 -9 9 -7 200.34 8.8
 -10 16 -6 9.75 4.71
 -6 2 -6 0.41 3.22
 -10 26 -4 5.56 5.1
 -10 28 -4 -0.18 5.57
 -10 30 -4 4.8 5.39
 18 -8 -4 -2.27 6.19
 22 -4 -4 1.44 7.55
 -2 0 -2 5955.07 171.8
 14 -8 -2 82.55 6.84
 8 -6 0 0.37 3.49
 -7 27 1 10.12 4.33
 -7 29 1 -1.37 4.35
 9 -5 1 9.96 4.12
 11 -5 1 7.06 4.65
 -2 50 2 -0.35 3.65
 4 2 4 58.3 3.47
 -1 45 5 4.53 2.89
 5 3 5 1107.73 33.08
 9 1 5 314.39 11.66
 11 1 5 211.99 9.54
 23 15 5 2.77 8.65
 -2 38 6 -1.18 2.87
 14 8 8 1.39 5.76
 19 19 9 -1.76 8.21
 4 18 10 237.33 8.19
 11 41 11 3.43 5.86
 13 17 11 4.19 6.14
 17 27 11 -4.35 8.04
 17 29 11 8.56 8.3
 12 22 12 2.26 5.91
 14 26 12 19.2 7.33
 14 28 12 -2.38 6.85
 14 30 12 14.28 7.43
 -17 11 -31 2.04 8.01
 -17 13 -29 -2.81 8.46
 -3 -19 -27 79.48 5.08
 -15 7 -25 10.71 7.35
 -14 4 -24 -0.4 6.64
 -14 6 -22 0.47 6.48
 -9 -7 -21 1.13 4.8
 -15 21 -17 12.7 6.83
 -5 -11 -17 216.7 8.31
 17 -15 -11 -1.21 5.74
 13 -15 -9 11.84 5.19
 -12 28 -8 26.32 6.16
 -12 30 -8 3.24 5.67
 -11 19 -7 82.96 6.71
 14 -12 -6 5.78 5.04
 18 -10 -6 -3.94 6.19
 -9 13 -5 283.37 10.97
 -10 32 -4 1.57 5.24
 3 -7 -3 76.35 3.35
 -8 40 -2 1.92 4.89
 -7 15 -1 16.46 3.95
 17 -5 -1 4.21 6.6
 21 -1 -1 -3.4 7.17
 22 2 0 6.02 7.54
 -7 25 1 6.71 3.97
 -7 31 1 4.07 4.48
 -3 7 1 54.44 2.92
 -6 22 2 0.24 3.7
 -4 12 2 45.06 3.24
 18 0 2 22.87 6.82
 -5 37 3 14.92 4.22
 20 6 4 -0.87 7.88
 22 10 4 4.55 8.02
 24 16 4 -3.06 8.96
 22 16 6 1.51 8.94
 21 17 7 4.22 8.46
 16 10 8 -1.37 7
 20 18 8 -0.31 8.37
 12 44 10 -3.58 6.63
 14 14 10 4.85 6.18
 18 22 10 2.86 8.48
 7 39 11 -1.35 4.21
 15 37 11 1.68 4.23
 10 22 12 82.47 6.78
 12 34 12 -0.84 6.15
 -15 5 -27 8.57 7.78
 -14 2 -26 -1.2 6.87
 -8 -12 -26 0.54 5.27
 -17 19 -25 -2.63 7.34
 -6 -14 -24 117.42 6.67
 -15 9 -23 5.74 7.77
 -16 22 -20 -3.41 7.34
 -14 8 -20 4.89 6.44
 -15 15 -19 7.58 6.48
 -11 -1 -19 38.47 6.61
 15 -21 -19 1.94 5.4
 16 -20 -18 -3.87 5.39
 -11 1 -17 51.29 6.12
 12 -20 -16 -0.43 4.76
 -13 11 -15 5.46 6.65
 -12 8 -14 6.8 5.4
 -10 4 -12 51.82 5.66
 -13 21 -11 1.7 6.21
 -11 9 -11 -0.58 4.97
 -12 16 -10 -1.28 5.89
 10 -16 -10 122.71 6.46
 -11 13 -9 53.03 6.09
 -3 -7 -9 488.9 14.95
 -12 26 -8 0.77 5.6
 -12 32 -8 13.55 5.85
 20 -10 -8 0.77 6.34
 7 -13 -7 282.38 9.91
 20 -8 -6 -1.78 6.5
 -10 24 -4 5.99 5.1
 14 -10 -4 8.9 5.11
 13 -7 -1 16.55 6.08
 4 -4 0 550 16.78
 24 6 0 6.43 8.56
 25 11 1 -4.48 8.79
 22 6 2 3.72 8.37
 26 18 2 -0.55 10.15
 17 1 3 22.95 7.25
 19 3 3 13.9 6.95
 25 17 3 -3.79 9.86
 -4 38 4 -1.32 3.81
 3 5 5 122.94 4.6
 19 7 5 15.31 7.55
 4 6 6 8.74 2.48
 14 4 6 -2.71 5.61
 18 8 6 6.32 7.32
 11 5 7 205.18 9.51
 15 7 7 76.47 7.63
 17 9 7 15.96 7.47
 17 15 9 2.02 7.97
 18 24 10 5.41 9.28
 18 34 10 1.8 9.06
 15 21 11 -1.03 7.02
 8 24 12 64.89 5.21
 -15 3 -29 2.99 7.35
 -16 8 -28 6.84 7.57
 -6 -16 -28 -1.26 4.83
 -17 15 -27 2.59 8.05
 -11 -7 -27 29.43 7.01
 -16 10 -26 3.61 7.34
 -12 -4 -26 7.64 6.34
 8 -24 -24 18.22 3.95
 -13 1 -23 11.96 6.98
 -16 16 -22 -0.93 7.34
 -15 11 -21 -3.27 7.24
 -13 5 -19 33.65 6.59
 -15 19 -17 10.08 6.97
 -14 14 -16 0.5 6.15
 10 -20 -16 0.72 4.21
 -11 3 -15 128.17 7.82
 16 -16 -12 53.48 6.5
 9 -15 -9 51.36 4.82
 17 -13 -9 4.96 5.89
 -12 24 -8 25.43 6.68
 13 -13 -7 51.04 5.94
 -5 1 -5 94.74 4.77
 -10 34 -4 2.47 5.26
 -9 19 -3 111.7 6.77
 7 -9 -3 353.66 11.86
 19 -3 -1 1.89 7.07
 10 -6 0 398.47 13.95
 -6 36 2 37.98 4.88
 23 11 3 -3.31 8.06
 8 0 4 177.6 7.61
 16 2 4 1.16 6.2
 18 4 4 -0.67 6.51
 21 11 5 5.18 8.34
 23 17 5 -3.36 9.44
 18 14 8 2.45 6.8
 7 11 9 44.28 4.34
 9 47 9 2.08 4.52
 19 21 9 -0 8.74
 10 44 10 4.77 5.44
 16 18 10 36.59 8.16
 18 32 10 -1.33 9.55
 9 17 11 8.03 4.58
 11 17 11 4.96 5.65
 13 39 11 -2.04 7.01
 8 32 12 22.42 5.02
 10 34 12 13.67 5.85
 12 24 12 45.66 6.91
 -16 6 -30 2.36 7.41
 -14 0 -28 4.06 7.02
 -9 -11 -27 31.1 6.23
 7 -25 -27 17.64 3.55
 13 -25 -27 1.23 4.88
 -16 12 -24 6.93 7.15
 12 -24 -24 4.12 4.78
 -10 -6 -22 14.24 5.47
 -11 -3 -21 -0.87 5.85
 -16 20 -20 17.38 7.73
 -3 -15 -19 110.18 5.15
 -1 -17 -19 129.24 4.61
 -14 10 -18 -1.67 6.88
 7 -19 -15 121.96 5.59
 13 -19 -15 26.92 5.37
 5 -17 -13 86.83 4.3
 15 -17 -13 8.56 5.49
 -3 -9 -11 26.96 2.69
 11 -15 -9 11.87 4.28
 -12 34 -8 0.71 5.63
 -10 10 -8 188.19 8.81
 8 -14 -8 24.18 3.9
 12 -14 -8 0.24 4.52
 7 -11 -5 406.16 13.35
 13 -11 -5 61.81 5.87
 -10 22 -4 9.54 5.32
 13 -9 -3 152.09 8.43
 17 -7 -3 8.44 6.55
 21 -3 -3 3.8 7.04
 -8 16 -2 8.59 4.13
 23 3 -1 0.33 7.57
 -6 44 0 -0.9 4.47
 16 -4 0 110.67 8.49
 20 0 0 9.86 7.43
 -7 23 1 21.46 4.17
 21 3 1 -0.83 7.73
 26 20 2 2.04 10.68
 25 19 3 -3.04 9.99
 12 0 4 49.64 6.02
 24 18 4 1.97 9.61
 17 5 5 8.69 6.65
 16 6 6 6.36 6.83
 20 12 6 0.09 8.22
 22 18 6 -0 9.1
 19 13 7 0.03 7.67
 21 19 7 0.57 8.4
 4 46 8 -0.59 1.21
 12 8 8 162.92 8.75
 20 20 8 11.02 8.97
 13 11 9 11.72 5.79
 15 13 9 7.1 6.42
 18 26 10 -4.42 8.51
 18 28 10 3.7 8.51
 18 30 10 4.33 8.71
 15 35 11 -1.18 7.75
 8 26 12 -0.54 4.51
 10 24 12 17.39 4.65
 12 26 12 -1.9 6.12
 12 32 12 18.15 6.62
 -5 -17 -27 79.03 5.82
 -1 -21 -27 29.99 2.19
 -17 17 -25 1.96 7.32
 -13 -1 -25 22.48 7.29
 -5 -15 -23 99.39 5.69
 -8 -10 -22 136.85 7.56
 -7 -11 -21 0.16 4.23
 8 -22 -20 1.45 3.6
 12 -22 -20 4.61 4.67
 -13 7 -17 30.62 6.41
 -15 27 -15 5.89 6.57
 -15 29 -15 -0.76 6.15
 6 -18 -14 0.46 2.93
 14 -18 -14 3.66 5.07
 18 -16 -14 0.52 6.05
 -13 19 -11 1 5.74
 19 -13 -11 3.09 6.86
 -12 22 -8 0.72 5.66
 -11 17 -7 59.01 6.09
 17 -11 -7 12.71 6.42
 17 -9 -5 24.33 7.03
 -9 39 -3 7.24 5.21
 8 -8 -2 -0.05 3.32
 12 -8 -2 17.36 5.13
 22 0 -2 -3.73 7.3
 -7 43 -1 0.97 4.65
 9 -7 -1 28.73 4.09
 11 -7 -1 10.15 4.76
 18 -2 0 39.28 7.53
 -5 45 1 0.71 4.34
 15 -3 1 8.77 5.73
 23 7 1 -0.92 8.01
 24 12 2 -0.75 8.38
 -5 19 3 302.54 10.35
 13 -1 3 51.41 5.99
 21 7 3 4.3 8.48
 10 0 4 -1.07 4.66
 -3 39 5 15.63 3.7
 23 19 5 -2.54 9.37
 5 13 9 73.37 3.74
 19 23 9 -10.75 9.79
 8 14 10 893.5 27.94
 12 14 10 102.47 7.5
 16 38 10 -0.64 2.17
 7 19 11 -2.14 3.88
 13 19 11 -0.31 6.21
 8 28 12 32.48 5
 8 30 12 0.85 4.59
 -18 16 -30 8.51 8.57
 -17 11 -29 -0.63 8.58
 -17 13 -27 4.42 7.58
 10 -24 -24 3.01 4.29
 -17 21 -23 6.18 7.51
 -9 -9 -23 18.82 5.76
 -16 14 -22 17.97 7.21
 -16 18 -20 2.48 7.23
 -15 13 -19 7.13 6.65
 -15 17 -17 16.12 6.91
 -15 25 -15 11.26 7.08
 -11 5 -13 14.66 5.23
 -14 28 -12 -0.76 6.59
 -14 30 -12 11.22 6.87
 -10 6 -10 10.04 5.22
 16 -14 -10 35.8 6.52
 -12 36 -8 6.86 5.82
 10 -14 -8 262.64 10.11
 3 -11 -7 1032.94 30.32
 -10 14 -6 2.73 4.8
 12 -12 -6 3.78 4.7
 21 -5 -5 9.29 6.86
 -10 36 -4 -2.86 5.3
 12 -10 -4 0 4.69
 -7 9 -3 354.69 12.2
 -8 28 0 168.65 8.11
 -8 30 0 -1.89 4.69
 -7 35 1 0.11 4.4
 25 13 1 -0.93 9.46
 -6 20 2 379.7 12.86
 14 -2 2 7.02 5.19
 26 22 2 -3.17 10.35
 7 -1 3 269.2 9.64
 25 21 3 12.74 10.61
 22 12 4 1.34 8.4
 24 20 4 0.27 9.24
 12 4 6 4.87 5.05
 22 20 6 1.19 8.93
 -1 19 7 164.12 5.17
 10 8 8 1.51 5.02
 20 22 8 -0.43 8.98
 17 17 9 0.11 7.7
 19 25 9 1.86 8.64
 19 33 9 12.32 9.53
 14 16 10 46.55 7.25
 5 23 11 0.72 3.13
 11 39 11 3.32 6.07
 15 25 11 -1.01 7.31
 15 33 11 0.14 7.69
 10 26 12 46.47 5.69
 10 32 12 1.92 5.59
 12 -26 -30 11.45 4.87
 -10 -10 -28 20.97 6.44
 -11 -5 -23 9.14 6.19
 -12 0 -20 133.41 8.8
 -6 -12 -20 8.78 3.98
 10 -22 -20 86.48 5.77
 -16 24 -18 4 6.89
 -12 2 -18 50.22 6.91
 0 -16 -16 49.12 1.89
 17 -17 -15 9.99 5.9
 -13 13 -13 5.08 6.09
 -14 26 -12 32.73 6.85
 -12 10 -12 5.53 5.21
 -12 14 -10 107.61 7.76
 19 -11 -9 -0.2 6.18
 9 -13 -7 0.99 3.82
 11 -13 -7 134.73 7.17
 19 -9 -7 6.53 6.52
 21 -7 -7 2.78 6.51
 8 -12 -6 13.85 3.67
 -11 29 -5 16.4 5.51
 3 -9 -5 278.34 8.75
 19 -7 -5 14.76 7.1
 8 -10 -4 14.2 3.56
 11 -9 -3 207.44 9.02
 -8 42 -2 7.92 5.29
 -6 8 -2 1083.83 32.66
 10 -8 -2 284.36 10.71
 16 -6 -2 50.4 7.02
 -3 3 -1 364.66 11.32
 -8 26 0 -1.72 4.34
 -8 32 0 43.33 5.65
 24 8 0 1.29 8.47
 5 -3 1 11.03 2.95
 19 1 1 0.07 6.55
 6 -2 2 254.06 9.04
 20 4 2 -0.09 7.08
 23 13 3 -0 7.93
 -4 18 4 13.92 2.92
 -2 46 4 -0.45 3.37
 20 8 4 5.39 8.1
 21 13 5 3.05 8.21
 23 21 5 2.83 9.66
 8 4 6 6.86 3.95
 21 21 7 3.9 8.94
 14 10 8 50.46 6.94
 16 12 8 37.45 7.71
 11 11 9 26.02 5.66
 19 27 9 1.2 8.71
 19 29 9 1.69 8.86
 19 31 9 -2.22 9.14
 10 14 10 14.65 4.84
 16 20 10 -2.03 7.66
 9 39 11 1.11 4.98
 13 37 11 1.23 6.84
 15 27 11 2.3 7.37
 15 31 11 2.15 7.42
 10 28 12 -2.53 5.14
 11 -27 -33 0.52 4.53
 -16 6 -28 1.74 8.14
 -12 -6 -28 2.87 6.97
 -15 3 -27 14.68 7.46
 -13 -3 -27 14.64 7.06
 -16 8 -26 -2.4 7.38
 -17 15 -25 8.67 8.4
 -15 5 -25 21.54 8.7
 -17 19 -23 -1.81 7.24
 -15 7 -23 8.14 7.36
 13 -23 -23 8.74 5.07
 -14 4 -22 31.56 7.47
 -12 -2 -22 108.35 8.45
 13 -21 -19 9.64 5.14
 -14 12 -16 4.02 6.36
 -12 4 -16 2.41 5.21
 -4 -12 -16 10.25 3.06
 -13 9 -15 69.05 7.17
 -14 16 -14 14.76 6.51
 -8 -4 -14 1.96 4.09
 -7 -5 -13 122.47 6.16
 -14 24 -12 0.42 6.14
 -8 -2 -12 1.22 4.03
 -11 11 -9 32 5.61
 -12 20 -8 46.18 6.31
 16 -12 -8 37.75 6.3
 10 -12 -6 -2.74 4.17
 -11 27 -5 35.29 5.9
 -11 31 -5 29.35 5.76
 -7 5 -5 670.76 21.14
 11 -11 -5 179.81 8.37
 -10 20 -4 0.53 4.61
 -8 10 -4 11.99 3.98
 10 -10 -4 6.43 4.09
 16 -8 -4 5.37 5.93
 22 -2 -4 2.29 7.5
 -9 17 -3 17.14 4.58
 9 -9 -3 64.58 4.77
 23 1 -3 0.42 7.73
 20 -2 -2 8.19 6.8
 22 4 0 -1.55 8.67
 -1 3 1 999.84 28.98
 17 -1 1 3.81 6.27
 -6 38 2 2.56 4.46
 -4 46 2 7.15 4.1
 22 8 2 16.82 8.01
 -5 39 3 8.02 4.08
 25 23 3 3.29 10.23
 24 22 4 -2 10.13
 19 9 5 3.04 7.4
 18 10 6 2.34 7.43
 20 14 6 -1.69 7.86
 22 22 6 0.39 9.48
 13 7 7 30.5 6.15
 17 11 7 14.32 6.57
 19 15 7 4.46 8.15
 21 23 7 -1.49 9.01
 18 16 8 1.86 7.66
 20 24 8 10.87 8.89
 20 32 8 2.31 9.49
 9 11 9 14.5 4.47
 6 16 10 480.22 15.56
 16 36 10 -0.46 7.21
 11 19 11 5.31 5.31
 13 21 11 4.16 6.33
 15 29 11 3.54 7.43
 9 -27 -33 0.22 3.86
 11 -25 -27 9.93 4.55
 -16 10 -24 -1.14 6.96
 -14 2 -24 15.38 6.7
 -10 -8 -24 4.19 5.49
 -15 9 -21 2.35 6.71
 -16 16 -20 11.48 7.51
 -14 6 -20 72.25 7.37
 -16 22 -18 5.2 6.85
 16 -18 -16 2.1 5.48
 -9 -3 -15 141.2 7.54
 9 -19 -15 93.46 5.49
 -9 -1 -13 104.05 6.56
 -1 -13 -13 429.13 12.82
 18 -14 -12 17.75 6.25
 -13 17 -11 7.49 6.23
 -7 -3 -11 20.59 3.94
 15 -15 -11 -1.28 5.38
 -13 27 -9 1.77 6.16
 -13 29 -9 4.4 5.92
 -13 31 -9 3.78 6.18
 -8 6 -6 113.1 5.98
 16 -10 -6 7.58 5.67
 -11 25 -5 68.95 6.48
 -11 33 -5 8.93 5.46
 9 -11 -5 100.82 5.66
 15 -5 -1 6.98 5.61
 21 1 -1 -0.09 8.01
 -8 24 0 310.14 11.53
 -7 21 1 11.68 3.93
 25 15 1 1.5 8.77
 16 0 2 -4.93 6.58
 18 2 2 1.87 6.86
 24 14 2 3.67 9.3
 11 -1 3 121.74 6.95
 19 5 3 10.77 7.07
 24 24 4 -3.42 9.98
 13 3 5 109.65 7.72
 23 23 5 5.1 10.48
 -2 18 6 7.95 2.02
 20 26 8 0.43 9.2
 20 28 8 8.73 9.37
 20 30 8 3.15 9.51
 17 19 9 3.12 7.66
 12 42 10 10.88 6.81
 14 40 10 -7.01 5.29
 9 19 11 9.24 4.82
 -18 14 -30 2.28 8.58
 8 -26 -30 52.86 4.48
 -17 9 -29 3.08 7.74
 -17 11 -27 -0.22 8.24
 9 -25 -27 12.49 4.08
 -17 17 -23 -3.83 8.06
 -16 12 -22 4.14 7.41
 -17 23 -21 -4.91 6.58
 -15 15 -17 10.31 6.37
 -9 -5 -17 361.37 13.55
 15 -19 -17 13.51 5.35
 -8 -6 -16 2.93 4.2
 -7 -7 -15 84.51 5.53
 -12 6 -14 78.74 6.98
 12 -18 -14 8.49 4.89
 -14 22 -12 25.38 6.63
 14 -16 -12 0.72 5.31
 -11 7 -11 0.71 4.88
 -13 25 -9 -2.63 6.12
 -13 33 -9 2.14 6.19
 -9 7 -7 88.57 5.93
 -11 23 -5 8.25 5.22
 -9 11 -5 102.26 6.14
 -6 4 -4 91.26 4.73
 20 -4 -4 -1.69 7.16
 -9 41 -3 2.11 5.07
 -5 7 -1 11.85 2.7
 23 5 -1 -3.75 7.74
 -7 37 1 1.57 4.46
 23 9 1 1.26 7.87
 -3 11 3 443.96 13.58
 9 -1 3 372.52 13.04
 15 1 3 16.8 5.86
 21 9 3 2.56 7.85
 14 2 4 51.63 6.33
 18 6 4 1.92 7.14
 24 26 4 -8.6 11.1
 23 25 5 0.28 9.92
 22 24 6 -6.91 9.51
 15 9 7 14.09 6.8
 21 25 7 -6.83 9.31
 21 27 7 10.32 10.03
 21 31 7 -0.83 9.92
 13 13 9 2.35 5.65
 15 15 9 -1.14 6.67
 4 38 10 21.8 2.34
 14 18 10 3.39 6.45
 5 33 11 -0.94 3.76
 7 37 11 -0.46 4.23
 13 35 11 -3 6.88
 10 -26 -30 -0.22 4.18
 -18 16 -28 -1.51 7.46
 -14 0 -26 -0.94 6.78
 -4 -18 -26 -0.12 3.78
 -12 -4 -24 23.05 7.16
 14 -22 -22 2.37 5.28
 -13 1 -21 -1.44 6.33
 -15 11 -19 7.71 6.57
 -13 3 -19 13.84 6.49
 -5 -13 -19 36.45 4.22
 -16 20 -18 -4.43 6.81
 -14 8 -18 20.85 6.92
 -10 -2 -16 0.23 5.13
 -10 0 -14 34.37 5.69
 13 -17 -13 10.04 5.45
 -6 -6 -12 1110.46 33.57
 -8 0 -10 1.71 3.68
 18 -12 -10 23.6 7.16
 15 -13 -9 6.28 5.51
 -12 18 -8 -1 5.31
 -11 15 -7 117.33 7.31
 -11 35 -5 3.97 5.37
 -4 0 -4 697.04 21.09
 18 -6 -4 4.43 6.32
 -1 -3 -3 2910.32 83.97
 -7 13 -1 3.27 3.73
 19 -1 -1 -1.11 7.08
 -6 12 0 -0.62 3.1
 14 -4 0 -0.2 5.27
 24 10 0 -1.23 8.12
 13 -3 1 10.57 4.44
 21 5 1 -2.6 9.2
 12 -2 2 150.03 7.97
 17 3 3 13.95 6.58
 23 15 3 -0.66 8.46
 -4 40 4 5.99 3.79
 17 7 5 30.23 7.14
 23 27 5 -2.71 10.6
 14 6 6 -0.18 5.88
 16 8 6 -3.7 6.29
 22 26 6 -1.21 9.46
 22 28 6 2.07 9.81
 7 7 7 585.98 18.72
 21 29 7 -5.05 9.76
 18 18 8 8.35 7.81
 12 16 10 0.49 5.4
 16 24 10 0.85 7.39
 16 34 10 1.58 8.41
 5 25 11 6.44 3.3
 13 23 11 4.6 6.34
 -17 13 -25 1.99 7.97
 -11 -7 -25 22.81 6.35
 -4 -16 -22 5.56 3.43
 -2 -18 -22 27.15 3.02
 -17 21 -21 -3.03 6.94
 15 -21 -21 -0.92 5.48
 7 -21 -19 13.99 3.45
 -10 -4 -18 128.22 8.11
 -15 19 -15 16.97 6.52
 -13 11 -13 23.54 6.27
 -3 -11 -13 277.95 9.09
 17 -15 -13 14.09 6.13
 -14 20 -12 -2.2 5.93
 -9 1 -11 4.63 4.41
 -6 -4 -10 1297.22 38.86
 20 -10 -10 14.28 6.82
 -13 23 -9 6.68 5.93
 -7 -1 -9 80.5 5.09
 18 -10 -8 4.18 6.34
 18 -8 -6 1.14 6.53
 20 -6 -6 -2.07 6.64
 -10 18 -4 27.17 4.63
 15 -7 -3 38.56 6.3
 21 -1 -3 -2.7 6.96
 -8 14 -2 88.03 5.74
 22 2 -2 0.51 7.65
 24 6 -2 0.58 8.5
 -9 27 -1 11.3 4.88
 -9 29 -1 7.3 4.9
 -9 31 -1 0 5.38
 -8 22 0 2.67 4.02
 20 2 0 2.23 6.85
 25 17 1 7.87 9.05
 24 16 2 3 8.81
 16 4 4 8.72 6.33
 20 10 4 -4.27 7.8
 7 3 5 111.39 5.62
 15 5 5 94.03 8.06
 20 16 6 -2.92 7.91
 11 7 7 14.53 5.02
 19 17 7 7.76 8.31
 16 14 8 -0.71 6.95
 17 37 9 -1.68 8.91
 8 42 10 11.32 4.61
 16 32 10 -4.47 8.14
 11 37 11 1.07 5.95
 -18 12 -30 8.91 7.96
 5 -25 -29 1.07 1.66
 -14 -2 -28 8.98 7.23
 -7 -15 -27 67.14 6.21
 -18 18 -26 -0.7 7.26
 -8 -12 -24 73.54 6.26
 -13 -1 -23 15.38 6.95
 7 -23 -23 18.25 3.56
 11 -23 -23 6.36 4.48
 -16 14 -20 0.1 6.57
 -9 -7 -19 9.07 5.05
 11 -21 -19 14.72 4.6
 -8 -8 -18 -0.25 4.42
 -13 5 -17 84.24 7.85
 -14 14 -14 0.68 6.05
 8 -18 -14 44.73 4.18
 -10 2 -12 190.15 9.02
 -10 8 -8 5.78 4.56
 20 -8 -8 7.42 6.82
 15 -11 -7 35.88 6.05
 -10 12 -6 0.14 4.88
 -11 21 -5 96.97 7.24
 15 -9 -5 92.63 7.34
 -10 40 -4 -0.13 5.21
 4 -6 -2 271.19 8.85
 -9 25 -1 4.37 4.52
 -7 45 -1 -0.4 4.65
 -8 36 0 29.58 5.16
 -6 46 0 7.99 4.49
 20 6 2 6.12 7.82
 22 10 2 -0.57 8.35
 22 16 4 0.59 8.17
 19 11 5 10.13 7.92
 -1 39 7 11.48 1.84
 17 13 7 10.74 7.16
 12 10 8 7.68 5.21
 7 45 9 2.98 3.98
 4 20 10 2.41 2.94
 10 42 10 -3.65 5.53
 16 26 10 16.2 7.8
 16 28 10 -1.58 7.57
 16 30 10 4.6 7.89
 11 21 11 1.34 5.36
 13 25 11 -0.55 6.5
 13 33 11 7.12 4.98
 -18 14 -28 5.53 7.62
 -16 6 -26 1.84 7.16
 -2 -20 -26 0.78 3.17
 -9 -11 -25 35.77 6.07
 -16 8 -24 10.55 7.25
 -17 15 -23 -1.65 7.34
 -15 5 -23 13.46 6.94
 -17 19 -21 -0.61 7.48
 -16 18 -18 8.85 7.14
 -15 13 -17 28.8 7.4
 -11 -1 -17 39.53 5.75
 -16 26 -16 -0 5.74
 -14 10 -16 1.17 6.38
 -11 1 -15 74.44 6.43
 -6 -8 -14 181.01 7.39
 2 -16 -14 117.38 3.72
 16 -16 -14 0.88 5.81
 -15 29 -13 1.99 6.28
 -12 8 -12 141.44 8.49
 14 -14 -10 1.83 5.18
 -13 21 -9 9.71 6.36
 -11 37 -5 3.22 5.36
 -9 15 -3 109.03 6.45
 23 3 -3 -0 7.24
 14 -6 -2 5.35 4.89
 -9 33 -1 5.9 4.95
 2 -2 0 2533.15 73.3
 18 0 0 0.74 7.02
 22 6 0 7.75 8.66
 -7 19 1 11.4 4
 -5 11 1 99.71 4.69
 23 11 1 5.12 8.77
 25 19 1 -0.84 9.29
 -6 18 2 35.3 3.88
 8 -2 2 1339.82 40.31
 10 -2 2 45.25 4.88
 -1 51 3 0.9 3.03
 23 17 3 -0.02 9.03
 21 17 5 8.67 8.37
 -2 40 6 0.98 3.1
 18 12 6 0.65 7.41
 14 12 8 -0.57 5.82
 3 17 9 55.56 3.16
 11 45 9 -1.67 6.21
 15 17 9 -1.03 7.05
 17 35 9 4.17 8.71
 8 16 10 -0.45 4.25
 10 16 10 115.29 7.03
 14 20 10 45.7 7.42
 14 38 10 1.27 7.36
 5 27 11 11.06 3.38
 5 31 11 5.15 3.43
 9 21 11 -3.96 4.85
 9 37 11 1.6 5.15
 13 31 11 2.11 6.65
 -17 7 -29 1.58 7.9
 -16 4 -28 8.99 7.51
 -17 9 -27 4.34 7.37
 -12 -6 -26 0.13 6.74
 -10 -10 -26 2.37 5.75
 12 -24 -26 -0.04 4.68
 -15 3 -25 14.17 7.47
 -13 -3 -25 31.16 6.92
 -16 10 -22 18.68 7.84
 -15 7 -21 2.3 6.62
 -10 -6 -20 100.6 7.12
 -11 -3 -19 36.68 6.42
 9 -21 -19 23.93 4.14
 -7 -9 -17 214.77 8.78
 -15 17 -15 17.29 6.9
 -13 7 -15 84.42 7.28
 -15 25 -13 4.51 6.53
 -15 27 -13 -2.02 6.47
 17 -13 -11 3.24 6.01
 -12 26 -6 0.07 5.46
 -12 28 -6 2.71 6.2
 -12 30 -6 0.41 5.38
 -12 32 -6 -0.54 5.45
 21 -3 -5 4.71 7.21
 22 0 -4 -0.06 7.01
 17 -5 -3 14.85 6.31
 23 7 -1 -0.98 8.36
 26 22 0 1.2 9.41
 -7 39 1 3.25 4.47
 19 3 1 -0.08 6.66
 -6 40 2 12.47 4.24
 24 18 2 6.46 9.58
 -5 17 3 230.98 8.27
 -3 47 3 1.82 3.6
 19 7 3 -0.19 7.38
 21 11 3 4.19 7.97
 -3 17 5 405.14 12.56
 9 3 5 837.01 26.23
 20 18 6 5.58 8.54
 8 48 8 -0.22 4.47
 7 13 9 54.44 4.61
 11 13 9 42.54 5.61
 17 23 9 -0.58 8.12
 5 29 11 2.39 3.39
 13 29 11 -0.15 6.7
 -15 1 -27 16.6 7.07
 -18 16 -26 -3.97 7.84
 -6 -16 -26 3.7 4.48
 -17 11 -25 12.81 7.53
 9 -23 -23 9.56 4.03
 -14 2 -22 -1.54 6.62
 -14 4 -20 -2.58 6.8
 12 -20 -18 2.58 4.74
 15 -17 -15 14.8 5.74
 -11 3 -13 166.77 8.73
 11 -17 -13 55.42 5.19
 12 -16 -12 67.48 5.78
 13 -15 -11 4.88 5.05
 -9 3 -9 41.74 4.8
 -12 16 -8 50.74 6.34
 14 -12 -8 -1.48 5.29
 14 -8 -4 -0.99 5.17
 -5 3 -3 435.7 13.93
 20 0 -2 3.58 6.66
 -9 23 -1 21.67 4.72
 13 -5 -1 2.86 4.69
 21 3 -1 4.44 8.65
 25 13 -1 -4.01 9.01
 -8 20 0 157.99 7.33
 -5 47 1 -0.03 4.12
 11 -3 1 45.18 5.19
 -5 41 3 6.56 4.01
 22 18 4 4.28 8.41
 12 6 6 27.64 5.64
 10 10 8 166.86 8.26
 18 36 8 0.95 9.3
 9 45 9 -1.97 5.12
 13 43 9 0.77 6.92
 17 25 9 -0.87 7.83
 17 33 9 4.18 8.37
 12 18 10 88.3 7.79
 12 40 10 3.84 6.54
 11 23 11 -0.61 5.62
 11 35 11 1.11 6.19
 6 -24 -26 0.21 2.95
 -17 17 -21 2.11 6.93
 -11 -5 -21 0.56 6.04
 -17 23 -19 0.42 6.66
 -15 9 -19 11.41 7.04
 -16 16 -18 -0.3 6.47
 -12 0 -18 -0.6 5.41
 -16 22 -16 2.19 6.41
 -12 2 -16 0.64 5.62
 14 -18 -16 -0.71 5.12
 -15 23 -13 6.93 6.92
 7 -17 -13 40.48 3.84
 19 -11 -11 0.67 6.5
 -14 26 -10 -2.98 6.05
 -14 28 -10 31.04 6.89
 -14 32 -10 5.63 6.64
 -10 4 -10 193.11 9.06
 -13 19 -9 10.1 6.12
 17 -11 -9 3.25 5.8
 -11 13 -7 146.22 7.82
 17 -9 -7 10.09 6.45
 -12 24 -6 -2.39 5.95
 -12 34 -6 1.31 5.47
 14 -10 -6 1.09 5.04
 -11 19 -5 7.72 4.81
 17 -7 -5 28.29 6.76
 19 -5 -5 5.69 6.4
 24 8 -2 -3.59 8.26
 -8 38 0 0.64 4.58
 12 -4 0 307.16 12.13
 7 -3 1 197.76 7.61
 17 1 1 0.02 6.18
 21 7 1 -1.27 8.13
 25 21 1 3.24 9.72
 18 4 2 24.84 7.06
 22 12 2 -2.13 8.49
 24 20 2 2.31 9.12
 23 19 3 1.45 9.45
 6 2 4 142.67 5.92
 18 8 4 -1.67 6.61
 20 12 4 7.04 7.71
 -3 41 5 11.61 3.5
 21 19 5 2.78 8.4
 13 9 7 33.29 5.77
 15 11 7 31.67 6.81
 8 10 8 12.93 4.06
 16 16 8 13.77 6.97
 18 22 8 5.59 7.83
 9 13 9 83.31 5.97
 13 15 9 8.54 5.94
 17 27 9 0.91 7.91
 17 29 9 -0.23 7.99
 17 31 9 -3.15 8.86
 6 40 10 7.67 3.89
 14 22 10 -1.77 6.66
 14 36 10 12 6.61
 7 23 11 1.39 4.14
 -18 12 -28 -3.97 7.62
 -11 -9 -27 25 6.9
 -18 18 -24 1.39 7.01
 -14 0 -24 -0.7 6.53
 -17 13 -23 -3.93 7.92
 -6 -14 -22 2.3 3.97
 12 -22 -22 40.51 5.31
 -9 -9 -21 0.17 4.69
 -16 12 -20 20.29 7.35
 -12 -2 -20 3.69 6.03
 -14 6 -18 -0.95 5.84
 6 -20 -18 142.25 5.79
 17 -17 -17 8.73 6.07
 -14 12 -14 8.83 5.98
 6 -16 -12 8.25 3.2
 16 -14 -12 -2.73 5.83
 -5 -7 -11 56.26 3.85
 -5 -5 -9 30.66 3.42
 19 -9 -9 1.42 6.52
 19 -7 -7 6.93 6.33
 22 -2 -6 1.25 7.36
 -10 16 -4 -2.15 4.5
 -10 28 -2 36.67 5.76
 -10 30 -2 0.61 5.09
 16 -4 -2 -1.74 5.76
 22 4 -2 -2.02 8.22
 5 -5 -1 75.5 3.98
 6 -4 0 -0.99 2.75
 25 23 1 7.58 10.28
 17 9 5 25.86 7.45
 19 13 5 2.79 7.56
 6 6 6 6.39 3.16
 16 10 6 -0.42 6.48
 20 20 6 -2.65 8.3
 17 15 7 6.63 7.4
 19 21 7 2.85 8.08
 18 24 8 2.03 8.54
 18 34 8 0.55 8.98
 15 19 9 6.91 6.85
 15 39 9 0.11 2.89
 6 18 10 11.1 3.76
 9 35 11 -1.53 5.24
 11 25 11 3.01 5.68
 11 33 11 -0 5.69
 -13 -5 -27 25.31 7.45
 -18 14 -26 0 7.34
 -10 -8 -22 172.52 9.09
 -8 -10 -20 7.21 4.37
 -17 21 -19 2.73 7.21
 -16 20 -16 1.95 7.06
 -6 -10 -16 3 3.67
 -15 15 -15 25.75 6.74
 -12 4 -14 17.11 5.86
 18 -14 -14 3.34 5.88
 -15 21 -13 3.82 6.57
 -13 9 -13 30.48 6.04
 -14 24 -10 32.03 6.48
 13 -13 -9 9.8 4.79
 -12 22 -6 6 5.4
 -12 36 -6 1.13 5.39
 -8 8 -4 118.46 6.19
 20 -2 -4 -2.25 6.85
 13 -7 -3 15.15 5.38
 -10 26 -2 0.65 4.87
 -10 32 -2 26.57 5.45
 -9 21 -1 12.71 4.22
 25 15 -1 -0.32 8.76
 -4 6 0 0.97 2.4
 20 4 0 5.14 7.3
 22 8 0 -1.37 7.6
 24 14 0 -2.82 8.64
 9 -3 1 150.44 7.1
 25 25 1 5.95 9.67
 16 2 2 64.08 7.57
 20 8 2 1.68 7.8
 24 22 2 1.53 9.85
 17 5 3 13.32 6.58
 23 21 3 -1.61 9.65
 22 20 4 3.38 8.87
 13 5 5 10.99 5.32
 14 8 6 24.96 6.68
 18 14 6 -0.46 7.15
 5 49 7 -0.56 2.85
 5 43 9 -1.13 3.1
 14 34 10 1.87 7.03
 -14 -2 -26 0.32 7.01
 13 -23 -25 8.94 4.98
 -16 6 -24 -0.88 7.03
 -12 -4 -22 14.69 6.22
 -17 15 -21 -0 6.82
 16 -18 -18 6.41 5.48
 -15 11 -17 32.63 7.37
 -14 8 -16 2.27 6
 -11 5 -11 20.86 5.4
 13 -11 -7 115.81 7.03
 -9 9 -5 339.79 12.38
 13 -9 -5 100.48 6.68
 -7 7 -3 577.84 18.38
 21 1 -3 -0.69 7.08
 23 5 -3 -4.94 7.5
 -10 24 -2 93.06 6.58
 -10 34 -2 -1.79 4.93
 19 1 -1 -1.89 6.53
 24 24 2 -0.63 9.68
 15 3 3 60.73 7.08
 21 13 3 0.64 8.21
 10 2 4 112.96 6.53
 14 4 4 4.78 5.32
 16 6 4 -1.34 6.47
 15 7 5 21 6.39
 21 21 5 5.1 8.66
 20 22 6 0.28 8.8
 5 9 7 1151.8 34.35
 19 23 7 1.54 8.25
 14 14 8 47.13 7
 18 26 8 10.26 8.51
 18 28 8 -2.36 8.45
 18 30 8 4.87 9.17
 18 32 8 -1.54 8.7
 5 15 9 76.92 4.32
 14 24 10 28.69 7.27
 11 27 11 -1.63 5.74
 11 31 11 2.72 5.86
 11 -25 -29 4.05 4.45
 -17 7 -27 7.97 8.17
 -16 4 -26 -2.41 7.45
 10 -24 -26 -1.24 4.18
 -17 9 -25 8.39 7.32
 -5 -17 -25 99.77 5.82
 -18 16 -24 0.09 7.17
 -16 8 -22 0.71 6.72
 -13 -1 -21 3.18 6.16
 13 -21 -21 -1.32 4.78
 14 -20 -20 -1.62 5.06
 -17 19 -19 4.1 6.89
 -13 1 -19 22.56 6.51
 -7 -11 -19 49.69 4.85
 -16 14 -18 7.91 6.6
 -4 -14 -18 124.29 5.64
 10 -20 -18 37.58 4.69
 -13 3 -17 73.84 7.34
 15 -15 -13 17.18 5.53
 10 -16 -12 3.23 3.95
 -14 22 -10 1.27 5.82
 12 -14 -10 108.02 6.55
 16 -12 -10 2.94 5.85
 -13 17 -9 7.21 5.75
 -12 14 -8 -3.67 5.32
 4 -12 -8 395.7 12.26
 -13 29 -7 5.79 6.35
 4 -8 -4 358.35 11.25
 16 -6 -4 -3.15 6.12
 18 -4 -4 2.71 6.69
 1 -5 -3 291.92 8.61
 -8 12 -2 2.99 3.89
 12 -6 -2 129.65 7.5
 24 10 -2 1.67 8.55
 11 -5 -1 4.18 4.54
 15 -3 -1 8.59 5.45
 23 9 -1 0.95 8.45
 10 -4 0 1.39 3.96
 24 26 2 -5.18 9.99
 5 1 3 462.92 14.57
 19 9 3 11.79 7.66
 23 23 3 0.42 9.22
 -4 16 4 80.27 3.93
 -4 42 4 0 3.59
 8 2 4 34.69 4.06
 20 14 4 0.1 8.34
 22 22 4 -1.2 9.23
 21 23 5 0.78 8.86
 19 25 7 -1.92 8.4
 19 33 7 2.57 9.81
 12 12 8 93.48 7.05
 16 18 8 0.6 7.21
 15 21 9 -3.83 7.92
 10 18 10 4.56 4.92
 10 40 10 6.21 5.69
 12 20 10 1.26 5.85
 12 38 10 1.07 6.88
 14 32 10 7.53 7.24
 7 25 11 3.35 4.18
 7 33 11 3.16 4.33
 6 -26 -32 48.97 3.65
 -18 10 -28 5.83 7.76
 -16 2 -28 0 6.6
 14 -22 -24 4.69 5.19
 -17 11 -23 3.56 7.19
 -15 3 -23 11.4 7.18
 15 -21 -23 -0.34 5.36
 -18 20 -22 5.62 6.97
 -15 5 -21 1.15 6.49
 -16 18 -16 -0.17 6.48
 18 -12 -12 -0.53 5.89
 11 -15 -11 2.04 4.22
 16 -10 -8 -0.97 6.04
 -13 27 -7 13.43 5.89
 -13 31 -7 10.71 5.66
 -9 5 -7 473.06 16.08
 -12 20 -6 -0.06 5.44
 -10 10 -6 0.33 4.63
 -6 0 -6 10.02 3.39
 16 -8 -6 0.77 5.52
 -11 17 -5 232.1 10.1
 22 2 -4 1.21 7.27
 -9 13 -3 76.37 5.51
 -7 11 -1 30.53 3.89
 21 5 -1 1.71 8.63
 25 17 -1 -2.98 9.03
 -8 18 0 0.8 3.99
 -8 40 0 17.13 4.8
 8 -4 0 2426.28 71.47
 24 16 0 1.12 8.99
 -7 17 1 16.88 3.85
 -7 41 1 -1.32 4.34
 3 -1 1 47.93 2.66
 19 5 1 -0.75 6.72
 21 9 1 -1.77 7.75
 23 15 1 3.71 8.9
 -4 48 2 -1.51 3.75
 23 25 3 -3.22 10.67
 22 24 4 4.96 9.89
 19 15 5 -0.91 7.8
 8 6 6 124.17 6.25
 20 24 6 -4.52 8.67
 11 9 7 130.99 7.53
 17 17 7 11.27 7.3
 19 27 7 -1.8 8.61
 19 29 7 -0.48 8.43
 19 31 7 4.5 9.08
 11 15 9 10.11 5.01
 13 17 9 4.82 5.94
 13 41 9 -0.31 7.19
 15 37 9 -6.14 7.17
 8 18 10 388.53 13.7
 8 40 10 -1.27 4.73
 14 28 10 31.44 7.49
 14 30 10 -2.09 7.04
 9 25 11 3.83 4.92
 10 -26 -32 29.22 4.59
 -9 -13 -27 16.41 5.7
 -18 12 -26 -1.4 7.39
 -8 -14 -26 0.84 4.93
 8 -24 -26 0.66 3.68
 -15 1 -25 10.4 7.42
 -3 -19 -25 64.27 4.34
 -12 -6 -24 0 5.99
 -13 -3 -23 0.65 6.17
 6 -22 -22 3.04 3
 -16 10 -20 4.33 7.1
 -15 7 -19 2.02 6.22
 8 -20 -18 0.86 3.5
 5 -19 -17 152.91 5.76
 -13 5 -15 12.44 5.59
 17 -15 -15 4 5.64
 -16 26 -14 1.78 6.82
 14 -16 -14 11.25 5.27
 -12 6 -12 7.02 5.01
 -14 20 -10 37.5 6.65
 18 -10 -10 3.03 6.07
 20 -8 -10 -0.18 6.77
 12 -12 -8 96.67 6.45
 20 -6 -8 -2.92 6.88
 -13 25 -7 19.46 5.86
 -13 33 -7 10.8 5.88
 -8 4 -6 11.46 3.66
 4 -10 -6 496.72 15.15
 18 -6 -6 0.88 6.08
 21 -1 -5 1.82 6.69
 12 -8 -4 54.26 5.66
 -10 22 -2 19.85 4.95
 14 -2 0 57.87 6.08
 18 2 0 44.47 7.05
 -6 16 2 632.15 19.75
 -6 42 2 1.75 4.1
 -4 10 2 671.13 20.26
 -2 52 2 -0.4 3.3
 4 0 2 -0.05 2.46
 11 1 3 115.94 6.83
 21 15 3 -1 7.96
 23 27 3 -5.21 9.93
 18 10 4 6.49 6.89
 22 26 4 7.06 9.98
 21 25 5 2.83 9.78
 18 16 6 -0 7.13
 20 26 6 1.94 8.2
 20 28 6 -1.38 9.51
 20 30 6 1.26 9.76
 20 32 6 9.83 9.7
 15 13 7 26.62 6.85
 11 43 9 1.15 6.2
 7 27 11 1.78 4.24
 7 31 11 -0.47 4.24
 -18 18 -22 2.26 6.95
 -17 13 -21 -0.93 7
 -5 -15 -21 -1.25 3.52
 -17 17 -19 10.54 7.03
 -2 -16 -18 662.72 19.93
 -17 23 -17 0.56 6.71
 11 -19 -17 47.24 5.09
 -15 13 -15 26.92 7.04
 -3 -13 -15 368.89 11.71
 -16 24 -14 -0.65 6.66
 -14 10 -14 2 5.75
 -14 14 -12 35.04 6.69
 -15 29 -11 -1.06 6.6
 -13 11 -11 4.95 5.68
 18 -8 -8 -1.19 6.35
 -11 11 -7 40.47 5.45
 12 -10 -6 28.95 5.18
 23 3 -5 0.07 7.22
 -10 14 -4 149.78 7.63
 -11 27 -3 17.87 5.34
 -11 29 -3 18.5 5.48
 -11 31 -3 4.57 5.12
 15 -5 -3 0.95 5.49
 19 -1 -3 2.41 6.64
 -6 6 -2 189.34 7.19
 20 2 -2 4.78 6.71
 22 6 -2 2.83 8.44
 -9 19 -1 10.09 4.36
 -9 39 -1 1.71 4.76
 22 10 0 15.57 8.03
 13 -1 1 2.65 4.78
 12 0 2 -2.2 4.83
 18 6 2 0.05 6.71
 22 28 4 2.14 9.64
 22 30 4 -7.51 10.81
 17 11 5 12.15 7.2
 21 27 5 3.61 9.25
 21 29 5 -3.39 9.64
 21 31 5 5.88 9.79
 16 12 6 5.78 6.49
 3 11 7 1004.53 29.63
 13 11 7 108.54 7.66
 16 20 8 17.98 7.88
 15 23 9 4.57 7.06
 15 35 9 -4.45 7.89
 4 22 10 215.43 7.66
 12 22 10 52.09 6.87
 7 29 11 -1.11 4.23
 9 29 11 -0.12 4.93
 9 31 11 -0.76 5.03
 -19 13 -29 -1.37 7.82
 9 -25 -29 15.15 4.1
 -15 -1 -27 23.49 7.72
 -18 14 -24 8.28 7.87
 -10 -10 -24 16.95 5.76
 -9 -11 -23 38.27 5.99
 -14 0 -22 57.65 7.72
 -3 -17 -21 1.03 2.83
 -14 2 -20 60.31 7.4
 -15 9 -17 12.27 6.87
 -16 16 -16 -1.82 6.66
 -10 -4 -16 1.29 4.65
 -9 -5 -15 16.17 4.67
 13 -17 -15 28.65 5.58
 -10 -2 -14 10.05 4.77
 -15 17 -13 16.94 6.25
 -9 -3 -13 78.35 5.89
 -15 25 -11 -0.36 6.12
 -15 27 -11 0.11 6.25
 15 -13 -11 -0.46 5.11
 11 -13 -9 41.54 4.89
 -13 23 -7 11.5 5.64
 -13 35 -7 1.56 5.38
 21 -3 -7 4.01 6.7
 22 0 -6 0.31 7.33
 -7 3 -5 95.9 5.31
 -11 25 -3 25.12 5.78
 -11 33 -3 11.52 5.31
 11 -7 -3 271.22 10.62
 17 -3 -3 11.06 6.5
 7 -5 -1 20.68 3.51
 9 -5 -1 11.2 3.64
 23 11 -1 2.8 7.86
 25 19 -1 -0.51 9.21
 -6 10 0 725.49 22.32
 24 18 0 -1.84 9.43
 17 3 1 4.7 6.93
 23 17 1 -0.83 8.72
 -2 6 2 500.35 14.86
 20 10 2 9.19 7.58
 22 16 2 0.61 8.77
 20 16 4 -1.19 8.34
 5 5 5 651.41 19.95
 16 38 8 11.25 7.25
 4 36 10 0.18 2.94
 7 -25 -29 3.95 3.3
 -19 15 -27 -3.77 8.26
 -17 7 -25 1.33 7.63
 -13 -5 -25 13.77 6.59
 -11 -9 -25 32.09 6.49
 -7 -15 -25 75.36 6.04
 -8 -12 -22 3.37 4.48
 8 -22 -22 90.78 5.19
 -16 12 -18 -0.72 6.96
 -14 4 -18 40.69 7.27
 -6 -12 -18 139.48 6.74
 -17 21 -17 4.32 7.08
 -11 -3 -17 92.53 7.16
 16 -16 -16 1.76 5.69
 -11 -1 -15 58.71 6.3
 17 -13 -13 5.46 5.95
 7 -15 -11 6.6 3.28
 9 -15 -11 1.29 3.75
 -14 18 -10 4.84 5.79
 10 -14 -10 11.63 4
 -13 15 -9 6.08 6.17
 5 -13 -9 61.52 3.5
 -12 18 -6 -6.15 5.09
 15 -7 -5 16.73 5.76
 5 -7 -3 264.82 8.82
 23 7 -3 -2.14 7.54
 -10 38 -2 -1.94 5.02
 10 -6 -2 11.36 4.26
 20 6 0 -0.47 7.54
 -5 43 3 0.12 3.79
 17 7 3 15.98 6.62
 -6 30 4 20.75 4.05
 -5 29 5 52.78 4.25
 -1 47 5 3.28 2.65
 19 17 5 8.1 8.45
 12 8 6 4.04 4.87
 14 10 6 1.42 6.32
 18 18 6 -4.34 7.68
 9 9 7 207.39 8.85
 17 19 7 6.14 7.92
 10 12 8 41.47 5.38
 14 16 8 -1.84 6.16
 9 15 9 50.28 5.23
 13 19 9 5.19 6.39
 15 33 9 1 7.56
 10 20 10 198.32 9.43
 8 -26 -32 -0.72 3.56
 -18 8 -28 4.47 7.82
 12 -24 -28 0.09 4.64
 -17 5 -27 4.54 7.86
 -18 10 -26 3.39 8.2
 11 -23 -25 12.67 4.53
 -16 4 -24 17.02 7.26
 -14 -2 -24 12.75 6.97
 -17 9 -23 3.84 7.17
 -18 16 -22 3.2 7.23
 -16 6 -22 39.64 7.61
 -17 15 -19 1.37 7.38
 -10 -6 -18 6.42 4.93
 -14 6 -16 -0.21 6.29
 4 -18 -16 6.96 2.32
 -5 -11 -15 91.15 4.87
 3 -17 -15 42.75 2.49
 -8 -6 -14 83.69 5.71
 -13 7 -13 20.95 6.14
 19 -11 -13 7.5 6.21
 -10 0 -12 0.72 4.92
 -8 -4 -12 327.1 11.77
 -15 23 -11 8.11 6.79
 -9 -1 -11 6.78 4.45
 6 -14 -10 4.33 2.81
 15 -11 -9 1.46 5.37
 -12 12 -8 87.69 6.74
 -13 21 -7 32.85 6.12
 11 -11 -7 48.77 4.96
 15 -9 -7 11.45 5.61
 -11 15 -5 267.37 10.89
 11 -9 -5 15.64 4.9
 -11 23 -3 50.33 6.03
 -11 35 -3 2.06 5.23
 21 3 -3 0.8 7.5
 -10 20 -2 147.61 7.61
 -4 2 -2 1481.91 43.53
 6 -6 -2 186.28 6.99
 14 -4 -2 97.36 6.89
 19 3 -1 3.11 7.19
 25 21 -1 -5.56 9.42
 21 11 1 -0.17 7.79
 16 4 2 2.31 6.47
 7 1 3 259.33 9.41
 9 1 3 385.17 13.43
 19 11 3 4.12 7.18
 16 8 4 7.2 5.82
 -5 31 5 51.29 4.31
 15 9 5 80.93 7.79
 6 12 8 0.4 3.2
 10 46 8 1.91 5.96
 16 22 8 5.43 7.2
 16 36 8 1.55 8.44
 7 15 9 90.07 5.48
 9 43 9 -2.45 5.28
 15 27 9 -2.2 7.28
 15 29 9 2.5 7.34
 15 31 9 -2.49 7.35
 10 38 10 0.1 5.69
 12 24 10 3.14 5.92
 12 34 10 13.73 6.66
 -16 2 -26 2.17 6.96
 -12 -8 -26 -2.41 6.51
 11 -21 -21 -0.14 4.42
 -18 20 -20 7.86 7.4
 -16 8 -20 39.93 8.06
 -11 -5 -19 9.29 6.2
 -12 -2 -18 50.53 6.56
 -9 -7 -17 314.16 11.99
 15 -17 -17 16.07 5.53
 -12 0 -16 12 5.66
 -16 20 -14 -0 5.92
 -11 1 -13 22.74 5.52
 14 -14 -12 34.2 5.69
 17 -11 -11 1.53 5.76
 -12 8 -10 6.01 4.88
 -8 -2 -10 341.9 12.09
 -14 28 -8 0.54 5.75
 -14 30 -8 12.09 6.33
 19 -5 -7 9.95 6.87
 17 -5 -5 9.43 6.1
 20 0 -4 0.08 7.27
 18 0 -2 21.1 7.15
 21 7 -1 4.97 7.68
 25 23 -1 -0.13 10.14
 -8 42 0 -0.45 4.47
 24 20 0 -5.01 9.1
 23 19 1 -0.69 8.48
 22 18 2 1.66 8.86
 -5 15 3 419.2 13.41
 -6 26 4 21.44 3.86
 -6 32 4 -1.15 3.8
 18 12 4 0.8 7.32
 13 7 5 181.94 9.14
 -4 28 6 -2.33 2.99
 -4 30 6 12.1 3.27
 15 15 7 5.15 7.17
 12 14 8 -1.36 5.44
 7 43 9 1.98 4.21
 6 38 10 3.4 3.93
 -18 12 -24 -0.07 7.78
 -17 11 -21 -2.62 6.71
 -15 3 -21 -0.48 6.04
 -17 19 -17 6.4 7.17
 9 -19 -17 74.95 5.02
 -16 14 -16 -1.03 6.75
 18 -14 -16 -0.07 5.86
 -15 11 -15 29.64 6.74
 -15 15 -13 25.45 6.42
 -14 12 -12 8.59 5.84
 -15 21 -11 0.23 6.22
 19 -9 -11 0.96 6.07
 8 -14 -10 881.76 27.02
 17 -9 -9 -0.75 5.83
 19 -7 -9 2.3 6.12
 -14 26 -8 17.82 6.35
 -14 32 -8 0.37 5.78
 10 -12 -8 38.12 4.66
 17 -7 -7 10.02 6.31
 10 -8 -4 11.73 4.26
 22 4 -4 -0.64 7.36
 -3 -1 -3 4753.34 137.4
 8 -6 -2 701.54 21.91
 16 -2 -2 81.37 7.38
 24 14 -2 -3.13 8.77
 -9 41 -1 0.27 4.76
 13 -3 -1 26.47 5.48
 23 13 -1 -0.23 8.25
 25 25 -1 8.88 10.13
 22 12 0 -5.06 8.3
 -7 43 1 -2.98 4.35
 19 7 1 0.08 7.3
 -7 27 3 23.57 4.29
 -7 31 3 18.8 4.45
 15 5 3 4.39 5.56
 -2 48 4 0.7 2.99
 14 6 4 -0.39 5.44
 -5 33 5 38.77 4.1
 9 5 5 152.24 7.23
 17 13 5 12.72 6.61
 4 8 6 25.6 2.65
 16 14 6 5.26 6.94
 7 49 7 0.6 4.21
 17 21 7 10.71 8.05
 17 37 7 7.74 9.12
 6 46 8 1.17 3.74
 8 12 8 294.12 10.9
 12 44 8 4.67 6.99
 16 34 8 3.02 8.05
 11 17 9 6.77 5.02
 8 20 10 2.6 4.27
 12 26 10 47.03 6.95
 12 32 10 15.87 5.15
 -19 13 -27 3.27 7.56
 13 -23 -27 5.13 4.99
 -14 -4 -26 0.68 6.92
 -15 1 -23 1.32 6.98
 -12 -4 -20 118.61 8.22
 12 -20 -20 72.33 5.84
 16 -18 -20 0.14 5.47
 -15 5 -19 4.01 6.2
 14 -18 -18 0 4.66
 7 -19 -17 104.78 5.12
 -8 -8 -16 0.76 4.2
 -12 2 -14 29.47 5.72
 16 -14 -14 9.43 5.48
 13 -15 -13 23.41 5.17
 -10 2 -10 31.67 4.92
 -9 1 -9 53.1 4.84
 5 -11 -7 333.37 10.71
 10 -10 -6 -1.43 3.86
 20 -2 -6 -0.38 6.76
 -5 -1 -5 99.21 4.76
 5 -9 -5 151.51 5.75
 21 1 -5 0.99 7.46
 23 5 -5 2.23 7.21
 -12 26 -4 2.75 5.54
 -12 28 -4 2.81 5.21
 -12 30 -4 4.88 5.28
 -12 32 -4 3.08 5.34
 14 -6 -4 1.13 5.15
 9 -7 -3 238.24 9.17
 22 8 -2 6.35 7.7
 -9 17 -1 9.09 4.3
 -8 16 0 304.27 11.03
 24 22 0 -0.16 9.31
 23 21 1 -3.19 9.42
 10 0 2 540.4 17.94
 20 12 2 -0.79 8.02
 22 20 2 -2.48 8.66
 -7 33 3 19.01 4.28
 21 19 3 2.83 8.58
 -5 25 5 96.37 4.86
 7 5 5 712.56 22.19
 -4 32 6 1.67 3.05
 14 18 8 25.58 7.05
 11 41 9 1.91 6.26
 13 21 9 14.53 6.28
 8 38 10 13.66 5.06
 10 22 10 5.01 5.12
 12 30 10 39.81 7.06
 -15 -1 -25 17.67 7.24
 -6 -16 -24 1.99 4.07
 -4 -18 -24 1.9 3.43
 12 -22 -24 -0.48 4.57
 -18 14 -22 5.14 7.17
 -11 -7 -21 1.45 5.64
 -18 18 -20 3.97 7.19
 -10 -8 -20 9.17 4.91
 -13 -1 -19 20.63 6.08
 13 -19 -19 9.55 4.9
 -16 10 -18 14.6 6.79
 -13 1 -17 96.95 7.5
 -16 18 -14 4.84 6.19
 -14 8 -14 30.63 6.82
 -7 -7 -13 188.54 7.71
 -13 9 -11 -0.05 5.41
 -11 3 -11 1.3 5.09
 -7 -5 -11 1.88 3.39
 -14 16 -10 48.46 6.72
 -4 -8 -10 176.29 6.43
 -2 -10 -10 214.27 6.92
 14 -12 -10 72.92 6.28
 -13 13 -9 9.6 5.6
 -14 24 -8 0.44 5.79
 -13 19 -7 31.13 6.04
 -12 16 -6 -2.24 4.91
 -10 8 -6 11.02 4.37
 -9 7 -5 355.35 12.58
 -6 2 -4 133.98 5.75
 24 10 -4 0.35 7.73
 -11 21 -3 2.77 5.16
 7 -7 -3 586.18 18.39
 23 9 -3 -8.06 7.78
 -10 40 -2 8.61 5.07
 20 4 -2 -2.34 6.83
 17 1 -1 4.11 6.15
 12 -2 0 1.61 4.96
 18 4 0 4.29 6.31
 24 24 0 2.04 10.27
 -7 15 1 13.59 3.54
 11 -1 1 33.4 5
 -8 28 2 0.44 4.26
 -8 30 2 64.12 5.5
 18 8 2 25.74 7.02
 -7 25 3 75.28 5.11
 -6 24 4 0.05 3.38
 -6 34 4 11.63 3.82
 20 20 4 3.38 8.33
 -3 43 5 8.62 3.26
 -4 26 6 11.63 2.97
 -2 42 6 -0.69 2.77
 11 11 7 45.86 5.66
 13 13 7 56.03 6.5
 17 23 7 8.23 6.81
 8 46 8 0.03 4.82
 14 40 8 -1.37 2.34
 16 26 8 -0.78 7.39
 16 28 8 2.04 7.62
 16 30 8 -0.21 7.77
 16 32 8 4.79 8
 13 37 9 9.23 6.6
 10 36 10 11.07 5.97
 11 -25 -31 1.47 4.51
 -18 8 -26 -0.09 8.13
 -10 -12 -26 -0.26 5.41
 14 -22 -26 -0.14 5.04
 -19 15 -25 0.87 7.77
 -17 5 -25 5.75 7.92
 5 -23 -25 48.86 3.34
 13 -21 -23 14.16 5.05
 -13 -3 -21 1.15 6.14
 -17 13 -19 1.31 7.38
 -9 -9 -19 47.01 5.27
 -17 17 -17 9.44 6.77
 -15 7 -17 17.21 6.44
 10 -18 -16 3.55 4.22
 -13 3 -15 171.72 9.22
 12 -16 -14 1.9 4.6
 18 -12 -14 1.09 6.05
 -16 26 -12 2.16 6.43
 -16 28 -12 3.86 6.32
 -12 4 -12 110.28 7.54
 -15 19 -11 1.6 6.18
 7 -13 -9 54.17 4.05
 -8 0 -8 85.31 5.31
 6 -12 -8 0.23 2.83
 14 -10 -8 44.9 6.25
 -11 9 -7 122.81 7.45
 9 -11 -7 247.85 9.39
 14 -8 -6 15.14 5.34
 22 2 -6 -2.32 7.78
 9 -9 -5 351.61 12.21
 -12 24 -4 7.23 5.34
 -12 34 -4 0.58 5.38
 -10 12 -4 14.29 4.69
 6 -8 -4 18.25 2.95
 8 -8 -4 124.44 5.86
 16 -4 -4 14.16 6.25
 -9 11 -3 126.63 6.58
 19 1 -3 3.52 6.51
 25 17 -3 3.71 8.31
 -10 18 -2 2.94 4.26
 -8 10 -2 250.64 9.47
 15 -1 -1 4.11 5.42
 20 8 0 18.16 7.96
 24 26 0 4.57 10.73
 21 13 1 -0.26 8.14
 23 23 1 -2.16 9.73
 -8 26 2 144.42 7.02
 -6 44 2 7.87 4.18
 19 13 3 1.96 7.94
 21 21 3 4.19 8.4
 4 4 4 463.01 14.33
 19 21 5 10.6 8.9
 10 8 6 13.53 4.81
 18 22 6 0.03 7.7
 18 36 6 2.19 9.04
 17 35 7 -3.42 8.84
 -17 3 -27 8.01 7.9
 -9 -13 -25 67.73 6.42
 9 -23 -25 15.57 4.15
 -18 10 -24 6.01 7.4
 -17 7 -23 4.31 6.94
 -12 -6 -22 60.56 6.89
 14 -20 -22 15.15 5.28
 -18 22 -18 0.45 6.14
 17 -15 -17 17.22 5.79
 16 -12 -12 21.42 6.09
 20 -8 -12 5.01 6.31
 20 -6 -10 9.51 6.45
 -7 -3 -9 101.96 5.32
 -14 22 -8 14.88 5.94
 8 -12 -8 274.81 9.92
 21 -1 -7 0.65 6.76
 -8 6 -4 13.99 3.87
 -11 39 -3 3.58 5.26
 13 -5 -3 83.53 6.45
 21 5 -3 3.39 8.26
 24 16 -2 59.64 10.15
 -5 5 -1 93.26 4.52
 23 15 -1 5.55 8.31
 22 14 0 4.23 8.66
 -5 9 1 35.21 3.07
 17 5 1 3.8 6.81
 23 25 1 -1.91 9.56
 6 0 2 767.79 23.43
 8 0 2 -1.4 3.72
 22 22 2 -2.9 8.89
 -7 35 3 13.54 4.18
 17 9 3 11.6 6.61
 10 4 4 6.37 4.58
 18 14 4 1.32 7.49
 -5 35 5 31.42 3.91
 14 12 6 9.39 5.86
 15 17 7 12.81 6.89
 17 25 7 2.28 7.58
 17 33 7 2.12 8.49
 3 19 9 16.08 2.48
 13 23 9 1.95 6.26
 4 24 10 7.25 2.85
 -19 11 -27 -0.01 7.56
 -16 2 -24 0.45 7.24
 -19 17 -23 3.63 7.39
 -16 4 -22 0.7 6.57
 -17 9 -21 3.36 6.77
 5 -21 -21 -0.66 2.66
 9 -21 -21 1.28 3.88
 -18 16 -20 -1.35 6.93
 -14 0 -20 -4.15 6.05
 -14 2 -18 -0.06 5.8
 -8 -10 -18 162.39 7.68
 -16 12 -16 -1.73 6.2
 -7 -9 -15 499.06 16.49
 15 -15 -15 27.16 5.96
 -15 13 -13 13.08 6.54
 -16 24 -12 13.38 6.74
 -4 -10 -12 63.44 3.66
 18 -10 -12 17.32 6.14
 13 -13 -11 0.88 4.63
 7 -11 -7 408.07 13.32
 -2 -6 -6 49.87 2.43
 6 -10 -6 1.09 2.78
 8 -10 -6 39.46 3.99
 16 -6 -6 7.89 5.9
 18 -4 -6 5.68 6.93
 -11 13 -5 7.44 4.99
 7 -9 -5 863.61 26.29
 -12 36 -4 1 5.23
 25 19 -3 7.4 9.15
 21 9 -1 -1.29 7.55
 14 0 0 -3.09 4.89
 16 2 0 -1 6.04
 -9 29 1 12.49 4.78
 -9 31 1 2.68 4.81
 23 27 1 1.31 10.22
 23 29 1 -1.49 10.07
 -8 34 2 31.27 4.78
 20 14 2 6.62 8.38
 22 24 2 -0.78 9.77
 -3 49 3 -0.59 3.31
 21 23 3 7.3 8.74
 -4 44 4 3.88 3.51
 16 10 4 -0.39 6.23
 20 22 4 2.16 8.29
 15 11 5 43.6 7.23
 17 15 5 12.83 7.53
 19 23 5 1.25 7.76
 -4 34 6 5.15 3.23
 16 16 6 2.23 6.61
 18 24 6 6.59 7.99
 18 34 6 -2.64 8.87
 17 27 7 5.45 7.95
 17 29 7 0.34 7.98
 17 31 7 -2.39 8.3
 10 14 8 274.47 11.02
 12 16 8 41.57 6.07
 14 20 8 1.41 6.38
 9 17 9 30.64 4.91
 11 19 9 7.25 5.47
 13 35 9 6.65 6.9
 4 34 10 40.09 3.61
 6 22 10 -1.03 3.55
 8 22 10 156.77 7.23
 10 24 10 75.81 6.64
 10 34 10 -1.87 5.67
 10 -26 -34 -0.48 4.19
 10 -24 -28 0.07 4.14
 -19 13 -25 3.86 7.87
 -8 -14 -24 0.25 4.67
 -13 -5 -23 11.36 6.22
 -18 12 -22 5.87 7.23
 -14 -2 -22 5.28 6.73
 -16 6 -20 6.06 6.58
 -17 15 -17 10.21 6.99
 -5 -13 -17 181.11 7.27
 -14 4 -16 -0.47 6.43
 -17 21 -15 1.1 6.9
 -15 9 -15 15.64 6.35
 -16 16 -14 -1.49 6.38
 -13 5 -13 63.79 6.45
 -14 10 -12 61.36 6.93
 16 -10 -10 63.06 6.94
 18 -8 -10 16.27 6.62
 -15 29 -9 0.86 6.05
 -15 31 -9 0 5.69
 -11 5 -9 6.31 5.75
 -14 20 -8 0.75 5.57
 16 -8 -8 25.46 6.29
 18 -6 -8 17.87 6.37
 22 0 -8 5.76 6.8
 -13 17 -7 25.39 6.23
 -13 29 -5 19.19 5.96
 19 -1 -5 12.24 7.14
 -12 22 -4 1.27 5.09
 20 2 -4 0.45 7.16
 22 6 -4 4.46 7.51
 24 12 -4 0.71 8.42
 -11 19 -3 98.14 6.68
 23 11 -3 -5.31 8.88
 22 10 -2 -2.76 7.6
 24 18 -2 4.17 9.27
 -9 43 -1 -0.36 4.41
 19 5 -1 0.71 6.5
 -9 27 1 3.28 4.42
 19 9 1 -1.94 7.34
 -8 24 2 9.64 4.09
 -6 14 2 0.62 2.94
 22 26 2 1.06 9.04
 -7 23 3 117.78 5.99
 -6 36 4 2.21 3.84
 20 24 4 3.16 8.57
 -5 23 5 81.99 4.55
 19 35 5 -0.37 9.46
 12 10 6 25.99 5.63
 18 26 6 -0.99 8.34
 18 32 6 0.37 8.54
 -3 29 7 58.86 3.53
 14 38 8 8.28 7.39
 11 39 9 0.37 6.34
 13 25 9 1.37 6.43
 4 -24 -28 13.3 2.23
 -16 0 -26 -0.65 7.45
 7 -23 -25 9.36 3.39
 -11 -9 -23 21.06 6.04
 -10 -10 -22 -0.93 5.12
 -6 -14 -20 240.06 9.25
 -17 11 -19 -2.39 6.68
 -18 20 -18 10.27 7.19
 16 -16 -18 -3.39 5.33
 14 -16 -16 -0.13 5.14
 -15 27 -9 0.05 5.99
 13 -11 -9 11.21 4.73
 -12 14 -6 8.34 4.95
 -13 27 -5 6.92 5.49
 -13 31 -5 10.39 5.45
 23 7 -5 0.24 7.16
 15 -3 -3 68.29 6.65
 25 21 -3 2.25 9.67
 12 -4 -2 0.7 4.56
 18 2 -2 2.2 6.38
 -7 9 -1 78.21 4.67
 23 17 -1 1.29 8.29
 -8 44 0 4.84 4.5
 -9 25 1 1.68 4.39
 13 1 1 -0.2 4.88
 15 3 1 7.93 5.53
 21 15 1 -3.67 8.43
 12 2 2 137.97 7.84
 16 6 2 60.36 7.61
 22 28 2 0.75 9.59
 22 30 2 -8.12 10.59
 11 3 3 107.5 6.87
 19 15 3 1.4 8.11
 21 25 3 0.34 9.1
 21 27 3 1.85 8.95
 20 26 4 -1 8.65
 -3 15 5 190.28 6.39
 11 7 5 353.86 13.32
 19 25 5 3.04 8.41
 19 33 5 2.91 9.23
 18 28 6 1.92 8.18
 18 30 6 -1.27 8.55
 -3 27 7 108.88 4.56
 -3 31 7 29.26 3.11
 12 42 8 0 6.96
 7 17 9 29.97 4.27
 9 41 9 0.68 5.22
 13 33 9 1.13 6.7
 8 36 10 1.18 4.89
 10 26 10 -0.71 5.21
 12 -24 -30 1.03 4.58
 -12 -8 -24 15.32 6.63
 -19 15 -23 1.5 7.82
 -9 -11 -21 -0.09 4.79
 7 -21 -21 -0.81 3.25
 -4 -16 -20 576.97 18.09
 -16 8 -18 0.71 7.11
 8 -18 -16 -0.49 3.29
 -17 19 -15 9.85 7.13
 17 -13 -15 26.63 6.02
 19 -11 -15 6.34 6.13
 15 -13 -13 17.48 5.4
 12 -14 -12 3.88 4.35
 -12 6 -10 193.69 9.18
 -15 25 -9 7.18 6.02
 13 -9 -7 37.85 5.77
 -4 -4 -6 4.59 2.22
 -13 25 -5 21.89 5.75
 -13 33 -5 7.69 5.63
 -7 5 -3 17.85 3.52
 -9 15 -1 17.8 4.16
 11 -3 -1 46.72 5.33
 -2 2 0 2754.29 79.65
 20 10 0 -1.98 7.39
 9 -1 1 1.82 3.83
 -8 36 2 -1.24 4.38
 18 10 2 4.14 6.68
 15 7 3 43.67 6.58
 21 29 3 4.2 10.11
 21 31 3 3.59 10.19
 -6 22 4 39.54 3.93
 -2 10 4 50.13 2.41
 14 8 4 0.09 5.82
 20 28 4 -0.47 8.77
 20 30 4 -0 8.28
 20 32 4 1.86 9.33
 -1 11 5 300.59 8.9
 13 9 5 99.01 7.4
 19 27 5 3.57 8.44
 19 29 5 0 8.82
 19 31 5 2.27 8.97
 4 50 6 0.93 2.71
 6 8 6 96.43 4.89
 9 11 7 255.32 10.1
 15 19 7 23.37 7.5
 10 44 8 -2.58 5.94
 14 22 8 17.64 7.19
 5 41 9 -0.79 3.51
 13 29 9 -2.53 6.5
 13 31 9 -4.55 6.78
 10 30 10 -0.49 5.27
 -18 6 -26 -0.47 7.29
 -18 8 -24 -0 7.97
 -14 -4 -24 -4.65 6.5
 -15 1 -21 2.38 6.65
 -18 14 -20 11.64 7.61
 10 -20 -20 3.69 4.09
 -15 3 -19 6.8 5.71
 -18 18 -18 1.2 6.66
 6 -18 -16 2.88 2.86
 -14 6 -14 -1.56 5.8
 -6 -6 -10 281.13 9.84
 -15 23 -9 1.62 5.92
 19 -3 -7 2.09 6.06
 -13 35 -5 7.75 5.53
 21 3 -5 6.63 7.85
 -12 20 -4 11.79 5.47
 25 23 -3 -3.22 10.55
 -10 16 -2 103.22 6.5
 20 6 -2 5.84 7.74
 24 20 -2 -4.27 9.68
 -10 28 0 -2.06 4.79
 -10 30 0 58.03 6.34
 -8 14 0 2.03 3.66
 10 -2 0 708.45 22.6
 18 6 0 48.14 7.36
 -9 35 1 -0.29 4.55
 -7 45 1 0.84 4.19
 5 -1 1 163.95 6.32
 14 4 2 101.35 7.44
 20 16 2 4.69 7.79
 -7 37 3 3.14 4.25
 -5 45 3 3.96 3.71
 13 5 3 81.81 6.79
 8 4 4 175.36 7.34
 12 6 4 2.49 5.12
 18 16 4 -5.79 7.26
 17 17 5 22.97 7.75
 -2 16 6 10.77 1.75
 16 18 6 1.09 7.2
 -1 41 7 6.43 2.21
 13 15 7 43.53 6.4
 15 39 7 2.23 3.69
 14 36 8 0.57 7.22
 11 21 9 19.67 5.85
 4 26 10 302.39 10.1
 8 24 10 2.7 4.42
 -19 9 -27 0.44 8.12
 -17 3 -25 16.99 7.83
 -13 -7 -25 35.21 6.89
 10 -22 -24 19.04 4.45
 -17 5 -23 6.53 7.02
 -15 -1 -23 6.95 6.87
 15 -17 -19 6.53 5.24
 -15 5 -17 17.76 6.43
 -7 -11 -17 248.02 9.67
 13 -17 -17 17.12 5.21
 -11 -3 -15 145.68 8.02
 -16 14 -14 13.26 6.42
 -15 11 -13 2.43 6
 11 -15 -13 36.9 4.75
 19 -9 -13 4.22 6.32
 -6 -8 -12 112.28 5.57
 -13 7 -11 0.27 4.89
 19 -5 -9 -0.72 6.53
 -14 18 -8 27.67 6.29
 20 0 -6 2.42 6.9
 22 4 -6 1.91 7.21
 -13 23 -5 41.78 6.58
 15 -5 -5 96.08 7.01
 17 -3 -5 27.2 6.57
 12 -6 -4 2.75 4.47
 24 14 -4 1.76 8.29
 21 7 -3 -1.79 8.2
 25 25 -3 -0.27 10.13
 21 11 -1 6.23 7.58
 23 19 -1 -2.97 8.48
 -10 26 0 75.8 6
 -10 32 0 1.06 4.75
 22 18 0 2.38 8.81
 -9 23 1 16.53 4.43
 -3 5 1 86.07 3.47
 -8 22 2 186.71 7.89
 -4 50 2 -0.8 3.54
 3 3 3 72.65 3.25
 17 11 3 13.7 6.71
 -4 14 4 3.86 2.4
 6 4 4 91.26 4.71
 -5 37 5 14.99 3.7
 8 14 8 29.09 4.51
 7 41 9 1.96 4.48
 9 -25 -31 0.72 3.92
 13 -23 -29 0.69 4.3
 -5 -19 -27 46.68 4.84
 11 -23 -27 13.23 4.63
 -19 11 -25 7.3 8.2
 -7 -15 -23 34.15 4.93
 -5 -17 -23 59.84 4.75
 -18 10 -22 -2.85 7.51
 -17 7 -21 -3.61 6.9
 11 -19 -19 3.41 4.28
 -17 13 -17 8.41 6.81
 -11 -5 -17 137.75 8.06
 -3 -15 -17 167.1 6.29
 -16 10 -16 3.06 6.98
 -12 -2 -16 -0.2 5.02
 -17 17 -15 12.93 7.06
 -1 -15 -15 433.59 12.98
 -10 -4 -14 86.84 6.38
 10 -16 -14 55.76 4.85
 -17 25 -13 6.34 6.74
 -11 -1 -13 27.18 5.19
 17 -11 -13 2.97 5.58
 15 -11 -11 -0.71 5.48
 19 -7 -11 3.58 6.02
 12 -12 -10 -0.65 4.15
 -6 -4 -8 159.56 6.53
 -13 15 -7 61.88 6.55
 23 5 -7 -4.87 7.55
 18 0 -4 0.75 6.26
 -11 17 -3 63.52 5.76
 19 3 -3 9.53 6.58
 23 13 -3 1.14 8.26
 14 -2 -2 1.76 5.37
 22 12 -2 1.58 8.17
 24 22 -2 2.36 9.76
 17 3 -1 3.31 6.83
 7 -1 1 0.56 3.08
 19 11 1 1.22 6.97
 -7 21 3 122.64 5.98
 19 17 3 5.36 7.98
 16 12 4 1.61 6.43
 3 7 5 1893.84 55.16
 15 13 5 13.27 6.75
 -4 36 6 1.29 3.06
 14 14 6 4.17 6.05
 -3 33 7 30.74 3.05
 11 13 7 142.39 7.88
 13 43 7 15.06 6.8
 15 21 7 21.87 7.12
 6 14 8 253.42 9.17
 14 24 8 -3.2 6.82
 14 34 8 3.24 7.18
 9 19 9 44.65 5.28
 11 37 9 -3.01 6.45
 4 32 10 1.53 3.09
 6 24 10 210.02 8.29
 8 -24 -28 10.94 3.8
 -15 -3 -25 22.13 7.47
 -19 13 -23 6.29 7.22
 -19 17 -21 -2 7.31
 -8 -12 -20 166.5 7.92
 -18 16 -18 3.52 7.25
 -12 -4 -18 1 5.59
 -13 -1 -17 81.08 7.34
 -18 22 -16 5.03 7.18
 -10 -6 -16 3.42 4.65
 16 -14 -16 -0.19 5.61
 -12 0 -14 1.8 5.23
 -4 -12 -14 6.53 2.72
 14 -14 -14 2.14 5.17
 -10 -2 -12 187.26 8.73
 -2 -12 -12 184.93 6.13
 17 -9 -11 -1.08 5.77
 -14 12 -10 61.6 6.57
 -15 21 -9 4.78 5.91
 15 -9 -9 6.35 5.82
 15 -7 -7 60.69 6.56
 17 -5 -7 24.64 6.67
 21 1 -7 2.4 6.77
 -14 28 -6 0.29 5.86
 -14 30 -6 1.53 5.62
 12 -8 -6 -1.17 4.34
 23 9 -5 10.11 7.61
 -10 10 -4 9.28 4.43
 22 8 -4 4.13 8.14
 24 24 -2 2.87 10.05
 19 7 -1 -5.23 7.14
 23 21 -1 2.37 9.31
 -10 24 0 1.52 5.06
 17 7 1 1.83 6.17
 -6 38 4 2.59 3.86
 18 18 4 3.99 7.21
 16 20 6 2.32 7.02
 7 11 7 398.21 13.4
 9 47 7 1.47 5.58
 15 37 7 1.9 8.06
 4 44 8 1.27 2.94
 12 40 8 4.03 6.86
 6 34 10 0.28 4.01
 8 -26 -34 10.97 3.74
 -11 -11 -25 37.17 6.42
 11 -21 -23 8.75 4.47
 15 -19 -23 0.35 5.28
 -16 2 -22 22.52 7.31
 -18 12 -20 -5.29 7.01
 -16 4 -20 29.59 7
 -17 9 -19 3.11 7.35
 -13 -3 -19 12.52 6.29
 18 -12 -16 -0.08 5.83
 -15 7 -15 19.4 6.72
 -13 1 -15 103.27 7.44
 -6 -10 -14 0.13 3.31
 -17 23 -13 -1.04 6.29
 -9 -5 -13 79.25 5.66
 -14 8 -12 2.03 5.46
 -16 28 -10 -0.66 5.94
 20 -4 -10 -0.38 6.79
 17 -7 -9 1.14 5.96
 12 -10 -8 2.98 4.25
 22 2 -8 5.9 6.92
 -14 26 -6 1.11 5.38
 -14 32 -6 1.35 5.53
 -10 6 -6 2.74 4.2
 -13 21 -5 12.6 5.6
 -11 11 -5 183.36 8.63
 -12 18 -4 9.65 5.38
 20 4 -4 1.29 7.23
 24 16 -4 5.55 9.04
 -9 9 -3 61.84 5
 -5 1 -3 441.68 13.95
 11 -5 -3 48.59 5.33
 24 26 -2 -6.39 10.11
 -11 27 -1 4.28 4.89
 -11 29 -1 1.25 4.95
 -11 31 -1 1 4.86
 13 -1 -1 22.31 5.07
 -6 8 0 -1.87 2.99
 20 12 0 31.01 8.07
 22 20 0 -3.74 9.08
 -9 37 1 2.99 4.56
 -7 13 1 3.43 3.16
 21 19 1 -0.55 8.06
 -8 38 2 13.67 4.53
 -3 9 3 446.04 13.56
 9 3 3 184.78 7.96
 -5 21 5 328.67 10.92
 17 19 5 9.63 7.32
 -3 25 7 84.04 3.88
 10 16 8 -0.74 4.78
 14 28 8 4.5 6.92
 14 32 8 -0.28 7.17
 11 23 9 -0.4 5.48
 4 28 10 6.51 3.01
 8 32 10 2.64 4.88
 11 -25 -33 3.88 4.78
 12 -22 -26 3.29 4.69
 -16 0 -24 4.47 7.06
 -10 -12 -24 2.14 5.4
 14 -20 -24 -0.07 5.08
 13 -19 -21 1.09 4.81
 -12 -6 -20 15.63 6.22
 -11 -7 -19 37.98 5.62
 17 -15 -19 -0 5.46
 -16 6 -18 10.44 6.51
 -18 20 -16 0.84 6.94
 -12 2 -12 51.57 5.82
 20 -6 -12 4.06 6.73
 -11 1 -11 14.12 5.32
 -9 -3 -11 9.83 4.84
 -16 26 -10 8.8 6.38
 -10 0 -10 599.1 19.86
 21 -1 -9 1.17 6.64
 -14 16 -8 -4.33 6.03
 -12 12 -6 1.56 4.58
 18 -2 -6 -5.67 8.4
 14 -4 -4 7.04 5.2
 16 -2 -4 4.72 5.73
 -11 33 -1 2.22 4.84
 21 13 -1 1.24 7.92
 23 23 -1 -2.04 9.58
 -10 36 0 0 4.7
 4 -2 0 -0.05 2.24
 8 -2 0 -0.01 3.63
 16 4 0 115.5 8.53
 -9 21 1 14.23 3.8
 -6 46 2 2.86 3.9
 16 8 2 4.28 6.12
 18 12 2 10.62 7.37
 -7 39 3 8.79 4.19
 -5 13 3 792.45 23.95
 19 19 3 4.1 8.24
 -6 20 4 1.9 3.23
 10 10 6 -0.09 4.38
 12 12 6 1.37 5.48
 16 38 6 -2.44 8.76
 11 45 7 -0.97 6.79
 13 17 7 25.43 6.36
 15 23 7 7.24 7.3
 15 35 7 8.34 7.91
 8 44 8 4.43 5.09
 14 30 8 9.91 7.19
 9 39 9 -1.11 5.49
 8 28 10 0.39 4.7
 8 30 10 53.24 5.74
 -18 4 -26 -2.5 7.75
 -19 9 -25 5.56 7.48
 13 -21 -25 19.6 5.14
 -18 6 -24 1.47 7.22
 12 -20 -22 -0.79 4.56
 -19 15 -21 1.04 7.15
 -13 -5 -21 -0.92 6
 -14 -2 -20 61.03 7.56
 -14 0 -18 62.49 7.46
 -10 -8 -18 62.15 5.78
 -17 11 -17 17.32 7.39
 -14 2 -16 1.73 6.11
 -17 15 -15 6.55 6.54
 -9 -7 -15 405.7 14.39
 7 -17 -15 96.24 4.78
 -16 12 -14 -0.68 6.52
 -13 3 -13 9.04 5.12
 11 -13 -11 2.25 4.04
 -16 24 -10 0 6.75
 -15 19 -9 10.52 5.92
 -14 24 -6 -0.05 5.88
 -9 5 -5 135.17 6.59
 19 1 -5 13.04 6.41
 21 5 -5 3.73 7.41
 -6 4 -2 1070.54 32.12
 2 -4 -2 3529.84 101.94
 10 -4 -2 410.56 14.15
 18 4 -2 31.47 6.75
 20 8 -2 1.25 7.68
 22 14 -2 2.87 8.22
 -11 25 -1 -1.46 4.8
 23 25 -1 -0.44 9.42
 -10 22 0 317.53 11.96
 12 0 0 168.09 8.31
 22 22 0 -1.21 8.43
 21 21 1 -0.2 8.39
 -8 20 2 3.69 3.81
 20 20 2 3.65 8.39
 15 9 3 34.79 6.83
 17 13 3 -0.69 6.88
 18 20 4 3.98 7.35
 -4 22 6 11.46 2.86
 6 50 6 0.51 4.04
 16 22 6 3.96 7.08
 10 42 8 5.48 6.07
 12 20 8 48.5 6.72
 6 26 10 4.73 3.9
 6 -24 -28 0.92 2.91
 -1 -21 -25 71.33 3.64
 -19 11 -23 1.23 8.16
 -9 -13 -23 7.94 5.1
 -18 8 -22 25.05 7.73
 8 -20 -20 112.58 5.66
 -19 19 -19 -0.04 7.26
 -18 14 -18 -2.75 6.76
 15 -15 -17 5.56 5.1
 5 -17 -15 162.4 6.04
 13 -15 -15 11.62 5.67
 16 -12 -14 -3.31 5.39
 18 -10 -14 1.53 5.67
 -15 9 -13 11.24 6.62
 -16 16 -12 53.76 7.34
 14 -12 -12 5.67 5.05
 -15 13 -11 3.07 6.24
 -13 9 -9 18.67 5.1
 -13 13 -7 52.31 6.26
 23 7 -7 0.51 7.24
 22 6 -6 -1.72 7.3
 -13 19 -5 56.55 6.31
 -7 1 -5 1972.7 58.3
 11 -7 -5 353.34 12.72
 23 11 -5 2.76 8.28
 24 18 -4 2.81 9.96
 17 1 -3 19.17 6.67
 21 9 -3 6.24 7.46
 -10 14 -2 13.48 4.59
 -8 8 -2 1.91 3.59
 9 -3 -1 142.02 6.67
 23 27 -1 -0.67 10.45
 23 29 -1 -0.07 9.78
 18 8 0 -1.96 6.93
 11 1 1 27.35 5.15
 15 5 1 2.39 5.62
 19 13 1 -0.52 8.22
 10 2 2 39.06 5.26
 14 10 4 14.27 5.95
 16 14 4 -1.16 6.57
 13 11 5 66.23 6.54
 17 21 5 6.51 7.5
 14 16 6 1.58 6.36
 16 36 6 3.35 8.41
 13 41 7 2.78 6.97
 15 33 7 -1.41 7.49
 5 19 9 27.24 3.6
 11 25 9 5.11 5.78
 11 33 9 2.94 6.13
 6 32 10 61.09 5.15
 -20 12 -26 -2.09 7.47
 -6 -18 -26 -3.91 4.44
 -2 -20 -24 1.72 2.75
 -17 3 -23 -1.36 6.95
 -14 -4 -22 31.92 7.21
 -12 -8 -22 8.14 5.92
 -17 5 -21 -0.72 6.76
 4 -20 -20 282.38 8.97
 -15 1 -19 14.66 6.67
 -18 18 -16 -1.06 6.71
 -16 8 -16 -1.75 7.29
 -14 4 -14 14.37 6.24
 -17 19 -13 3.93 6.85
 10 -14 -12 144.38 6.99
 18 -8 -12 -1.59 6.18
 -16 22 -10 19.63 6.68
 18 -6 -10 3.67 6.21
 -9 -1 -9 55.83 4.83
 11 -11 -9 34.23 4.63
 -14 22 -6 -0.33 5.79
 14 -6 -6 1.66 4.75
 16 -4 -6 1.18 5.53
 20 2 -6 0.38 7.09
 22 10 -4 2.83 8.09
 -11 15 -3 20.22 4.72
 -12 28 -2 0.65 5.05
 -12 30 -2 20.08 5.46
 -11 23 -1 1.42 4.73
 -9 13 -1 12 4.25
 3 -3 -1 383.66 11.73
 -10 38 0 13.62 4.97
 22 24 0 -0.15 8.84
 -9 39 1 0.17 4.49
 21 23 1 0.23 8.69
 2 2 2 307.31 9.28
 -7 19 3 44.05 4.21
 11 9 5 14.13 4.83
 15 15 5 41.77 7.16
 17 37 5 -2.35 8.85
 7 47 7 3.16 4.62
 15 27 7 10.96 7.74
 15 29 7 2.74 7.37
 15 31 7 6.61 7.48
 6 44 8 0.23 4.02
 12 38 8 -2.86 6.44
 9 21 9 2.15 4.81
 11 27 9 3.89 5.68
 6 28 10 145.3 6.84
 6 30 10 -0.55 3.99
 7 -25 -31 -2.88 3.47
 -8 -16 -26 0.37 4.39
 -17 1 -25 -2.39 7.58
 8 -22 -24 1.95 3.59
 -13 -7 -23 5.03 6.09
 -15 -1 -21 2.35 6.08
 -11 -9 -21 -1.45 5.76
 -18 10 -20 16.47 7.22
 16 -16 -20 12.34 5.63
 -5 -15 -19 15.9 3.52
 -15 3 -17 45.59 6.86
 -9 -9 -17 66.32 5.54
 17 -13 -17 8.61 5.68
 12 -16 -16 5.14 4.69
 -8 -6 -12 0.11 3.89
 16 -10 -12 2.8 5.34
 -14 10 -10 0.5 5.72
 -12 4 -10 9.11 5.31
 14 -10 -10 4.7 4.93
 -15 17 -9 2.78 6.08
 -11 3 -9 34.12 5.59
 14 -8 -8 -0.27 5.39
 -15 29 -7 6.26 6.02
 -15 31 -7 7.33 5.81
 11 -9 -7 127.64 6.76
 -12 16 -4 41.55 5.55
 -4 -2 -4 56.93 3.33
 13 -3 -3 29.74 5.07
 15 -1 -3 17.24 6.05
 19 5 -3 17.52 6.77
 23 17 -3 3.18 8.48
 -12 26 -2 26.92 5.37
 -12 32 -2 0.96 5.16
 19 9 -1 -2.78 7.34
 21 15 -1 3.84 8.27
 6 -2 0 571.51 17.8
 20 14 0 -0.32 8.03
 22 26 0 0.23 9.16
 22 28 0 -2.37 9.24
 22 30 0 2.82 9.83
 -8 40 2 1.53 4.26
 14 6 2 8.77 5.39
 18 14 2 -4.51 7.11
 20 22 2 4.77 8.4
 7 3 3 972.92 29.58
 -5 39 5 16.91 3.76
 14 42 6 -0.27 1.44
 16 34 6 -3.14 8.08
 -3 35 7 13.04 2.79
 5 47 7 3.42 3.61
 9 13 7 4.31 4.42
 11 15 7 102.76 6.95
 11 29 9 3.24 5.76
 5 -25 -31 0.13 2.59
 10 -24 -30 20.9 4.45
 -20 14 -24 0.01 8.02
 -15 -3 -23 6.66 6.39
 -6 -16 -22 319.35 11.53
 0 -20 -22 -0.14 1.59
 -19 13 -21 -5.36 7.15
 -10 -10 -20 265.18 11.14
 -19 17 -19 4.48 7.44
 -17 7 -19 3.27 7.29
 -6 -12 -16 1.86 3.53
 -17 13 -15 28.52 7.27
 -8 -8 -14 36.7 4.44
 9 -15 -13 186.81 7.69
 -13 5 -11 0.49 5
 -8 -4 -10 2.26 3.61
 16 -8 -10 -1.22 5.93
 -14 14 -8 37.89 6.73
 -10 2 -8 429.23 14.91
 16 -6 -8 0.48 5.87
 -15 27 -7 6.85 6.27
 21 3 -7 3.4 6.95
 25 25 -5 -0 8.82
 -8 4 -4 179.56 7.39
 -2 -4 -4 1213.43 35.37
 10 -6 -4 28.97 4.37
 24 20 -4 6.18 11.6
 -12 34 -2 9.03 5.26
 -11 37 -1 -1.1 4.91
 17 5 -1 3.07 6.55
 -10 20 0 -1.19 4.15
 17 9 1 -0.07 6.98
 21 25 1 -3.35 8.86
 -6 12 2 731.7 22.42
 -4 8 2 -0.27 2.24
 20 24 2 -3.89 8.45
 13 7 3 16.82 5.43
 19 23 3 0 8.91
 -6 40 4 1.58 3.76
 12 8 4 47.27 5.74
 18 36 4 4.48 9.18
 7 7 5 17.34 3.54
 17 35 5 -3.18 8.65
 16 26 6 -3.92 7.31
 16 32 6 -1.18 7.95
 13 19 7 28.95 6.67
 8 16 8 375.95 13.29
 10 18 8 81.41 6.27
 12 22 8 -0.9 5.82
 7 39 9 1.78 4.71
 9 37 9 0 5.58
 -19 7 -25 4.03 8.18
 -14 -6 -24 27.68 7.12
 -8 -14 -22 185.01 8.61
 -1 -19 -21 -0.15 2.08
 9 -19 -19 9.17 3.84
 14 -16 -18 14.6 5.22
 -18 16 -16 -0.35 7.09
 -15 5 -15 48.81 6.86
 19 -9 -15 8.33 6.22
 -16 10 -14 8.79 6.63
 13 -13 -13 5.02 4.74
 -16 14 -12 0.49 5.98
 -16 20 -10 0.94 6.05
 19 -3 -9 3.44 6.04
 20 0 -8 9.26 6.9
 22 4 -8 4.1 7.02
 -15 25 -7 11.02 6.29
 -14 20 -6 1.96 5.79
 17 -1 -5 34.81 6.84
 18 2 -4 5.78 6.19
 20 6 -4 3.6 6.74
 23 19 -3 5.01 9.05
 -12 24 -2 -3.22 5.08
 16 2 -2 65.36 6.91
 20 10 -2 11.56 7.41
 -8 12 0 273.71 10.07
 -4 4 0 555.88 16.9
 -9 19 1 12.93 4.19
 19 15 1 -1.8 9.12
 21 27 1 2.65 8.89
 21 29 1 1.75 9.71
 21 31 1 -4.26 9.49
 20 26 2 -2.12 8.64
 20 34 2 1.21 8.83
 5 3 3 452.37 14.27
 17 15 3 3.35 6.16
 19 35 3 -3.48 9.42
 18 24 4 -1.81 8.15
 18 34 4 2.45 8.87
 5 7 5 1129.31 33.64
 17 25 5 9.03 7.85
 17 33 5 6.69 8.34
 -4 38 6 1.35 3.17
 8 10 6 38.53 4.28
 16 28 6 1.87 8.01
 16 30 6 26.06 8.81
 12 36 8 10.94 4.93
 3 21 9 64.48 3.53
 9 -23 -27 10.63 4.04
 -20 10 -26 -5.44 7.71
 -19 9 -23 1.24 7.72
 -3 -19 -23 40.67 3.58
 -16 0 -22 0.38 6.22
 15 -17 -21 0.12 4.89
 -16 2 -20 4.19 6.73
 6 -20 -20 9.83 3.01
 -18 12 -18 6.81 7.44
 -16 4 -18 0.66 6.73
 10 -18 -18 0.71 4.01
 -17 9 -17 20.83 6.85
 15 -13 -15 27.77 5.7
 -18 22 -14 0.05 6.73
 -17 17 -13 5.81 6.8
 19 -7 -13 2.94 6.38
 -14 6 -12 107.2 7.64
 -17 25 -11 3.16 7.08
 -15 11 -11 -1.56 6.16
 19 -5 -11 -3.92 5.97
 10 -12 -10 597.45 19.34
 23 9 -7 -2.7 7.98
 -13 17 -5 58.11 6.55
 -11 9 -5 20.37 5.07
 21 7 -5 3.25 9.61
 23 13 -5 -3.51 8.23
 22 12 -4 -3.21 7.44
 24 22 -4 -4.21 9.29
 21 11 -3 4.94 7.42
 12 -2 -2 137.4 7.63
 22 18 -2 -3.55 8.48
 -11 21 -1 14.98 5.06
 7 -3 -1 194.88 7.54
 -8 18 2 138.36 6.66
 16 10 2 25 6.98
 20 28 2 -2.24 9.47
 20 30 2 -0.76 9.58
 20 32 2 -7.25 9.54
 19 25 3 5.61 8.32
 19 33 3 -4.66 9.39
 -4 46 4 0.28 3.32
 16 16 4 3.37 7.23
 18 26 4 1.74 7.96
 -3 45 5 4.82 2.95
 15 17 5 14.65 7.38
 17 27 5 12.78 8.02
 17 29 5 2.57 7.9
 17 31 5 14.77 8.48
 12 14 6 11.84 5.54
 14 18 6 -3.34 6.3
 11 43 7 1.31 6.71
 5 39 9 0.77 3.77
 9 23 9 8 4.93
 0 -22 -26 5.84 2.03
 -15 -5 -25 19.5 7.01
 -20 12 -24 1.63 8.01
 -18 4 -24 3.47 7.84
 -12 -10 -24 0.4 6.25
 4 -22 -24 -0.53 2.33
 -18 6 -22 -0.8 6.98
 -19 15 -19 2.86 7.1
 17 -11 -15 12.01 5.74
 4 -16 -14 1.32 2.23
 -5 -7 -9 417.85 13.35
 21 1 -9 4.66 6.65
 -8 -2 -8 19.82 3.73
 10 -10 -8 161.89 7.27
 -15 23 -7 8.13 5.79
 -9 1 -7 199.95 8.26
 17 -3 -7 13.93 6.46
 -12 10 -6 26.79 5.35
 10 -8 -6 10.03 4.16
 22 8 -6 2.49 7.63
 13 -5 -5 8.22 5.03
 15 -3 -5 12.09 5.3
 -10 8 -4 13.72 4.48
 24 24 -4 5.77 9.14
 -13 27 -3 10.41 5.6
 -13 29 -3 8.76 5.26
 -13 31 -3 8.84 5.33
 9 -5 -3 380.06 13.03
 8 -4 -2 252.64 9.3
 14 0 -2 55.08 5.98
 18 6 -2 3.19 6.3
 -7 7 -1 98.7 5.2
 21 17 -1 1.01 8.26
 -10 40 0 -1.52 4.67
 16 6 0 -0.46 5.77
 18 10 0 19.35 6.83
 20 16 0 6.14 7.77
 -7 41 3 5.49 4.04
 15 11 3 23.48 6.63
 19 27 3 7.28 7.71
 19 29 3 -1.58 8.81
 19 31 3 3.43 9.02
 18 28 4 -2.15 8.18
 18 30 4 6.28 8.55
 18 32 4 8.31 8.76
 13 21 7 40.64 7.16
 10 40 8 0.78 6.03
 12 24 8 28.59 6.45
 11 -23 -29 6.93 4.56
 -3 -21 -27 44.67 4.05
 -13 -9 -25 29.63 6.79
 6 -22 -24 31.2 3.39
 -11 -11 -23 9.3 5.71
 9 -21 -23 19.32 4.07
 -19 11 -21 0.89 7.16
 -18 8 -20 5.32 6.9
 -9 -11 -19 59.93 5.57
 16 -14 -18 5.2 5.39
 18 -12 -18 12.43 6.01
 -19 19 -17 1.94 6.74
 -16 6 -16 1.91 6.7
 -8 -10 -16 -1.99 4.28
 -4 -14 -16 1.47 2.95
 -18 20 -14 0.45 6.6
 6 -16 -14 80.16 4.37
 20 -6 -14 2.98 6.6
 -15 7 -13 15.47 6.54
 20 -4 -12 3.43 6.69
 -17 23 -11 5.49 6.47
 13 -11 -11 7.06 4.77
 -16 18 -10 31.92 6.67
 22 2 -10 -0.32 7.51
 -12 6 -8 6.26 4.91
 -13 11 -7 98.34 7.02
 24 16 -6 4.14 8.4
 19 3 -5 4.23 6.39
 24 26 -4 2.89 9.91
 -13 33 -3 1.89 5.6
 23 21 -3 0.64 8.72
 -12 22 -2 57.26 6.06
 -11 39 -1 2.01 4.96
 -3 1 -1 55.12 2.69
 -9 41 1 4.09 4.43
 8 2 2 1319.92 39.72
 18 16 2 13.44 7.74
 -5 47 3 -0 3.22
 -6 18 4 41.81 3.76
 14 12 4 2.37 5.64
 -5 19 5 165.52 6.44
 13 13 5 131.86 8.26
 10 12 6 -1.25 4.84
 14 40 6 -0.63 4.31
 9 45 7 1.86 5.67
 8 42 8 1.28 5.02
 12 26 8 -0.62 6
 12 34 8 5.06 6.74
 7 21 9 18.58 3.96
 9 35 9 8.78 5.61
 -2 -22 -28 36.28 3.57
 -7 -17 -25 75.49 5.89
 14 -18 -22 -1.09 4.94
 -17 3 -21 4.44 7.03
 -2 -18 -20 338.15 10.71
 -13 -3 -17 81.54 7.12
 -18 14 -16 0.81 6.91
 -12 -4 -16 -3.2 5.72
 -17 11 -15 14.92 7.2
 -13 -1 -15 102.08 7.4
 -12 -2 -14 24.04 5.18
 12 -14 -14 10.56 4.68
 -17 15 -13 13.31 6.76
 15 -11 -13 3.84 5.33
 17 -9 -13 8.26 5.68
 9 -13 -11 1.7 3.75
 17 -7 -11 1.34 5.78
 21 -1 -11 0.67 6.59
 -13 7 -9 12.14 5.05
 13 -9 -9 19.34 4.96
 17 -5 -9 3.03 5.8
 -16 28 -8 8.92 6.5
 -15 21 -7 16.26 6.54
 13 -7 -7 30.75 5.01
 -14 18 -6 0.46 5.47
 -12 14 -4 10.87 5.03
 16 0 -4 18.73 6.52
 24 28 -4 -5.36 9.82
 -13 25 -3 4.6 5.43
 -11 13 -3 168.85 8.13
 17 3 -3 10.99 6.59
 23 23 -3 -1.11 9.38
 -12 38 -2 4.71 5.2
 -10 12 -2 238.33 9.59
 22 20 -2 0.84 8.29
 5 -3 -1 9.75 2.84
 11 -1 -1 34.43 5.33
 19 11 -1 5.28 7.09
 1 1 1 514.16 15
 15 7 1 1.11 5.66
 19 17 1 6.68 8.1
 17 17 3 10.51 7.19
 15 41 5 -0.81 2.03
 12 44 6 4.9 7.45
 7 13 7 278.29 10.14
 11 17 7 61.56 6.1
 13 37 7 3.55 7.02
 6 16 8 16.64 2.86
 12 32 8 8.72 6.82
 9 25 9 10.23 4.83
 9 -25 -33 2.93 3.88
 12 -22 -28 -0.66 4.56
 -4 -20 -26 -0.24 3.68
 10 -22 -26 -0.69 4.16
 14 -20 -26 1.43 5.05
 -9 -15 -25 24.94 5.62
 -17 1 -23 5.62 7.31
 -20 14 -22 8.4 7.57
 -10 -12 -22 98.83 7.33
 12 -18 -20 3.51 4.78
 -17 5 -19 0.8 6.61
 -13 -5 -19 27.45 6.37
 -18 10 -18 -0.28 7.35
 -14 -2 -18 -3.05 5.93
 -12 -6 -18 51.74 6.32
 -14 0 -16 -3.39 5.82
 -11 -5 -15 261.5 10.97
 -11 -3 -13 187.92 8.86
 -16 12 -12 24.53 6.6
 -12 0 -12 405.73 15.01
 -17 21 -11 -1.24 6.27
 -14 8 -10 91.33 7.54
 -16 26 -8 1.76 6.26
 -5 -5 -7 294.65 9.79
 15 -5 -7 14.77 5.65
 20 4 -6 -2.53 7.05
 9 -7 -5 373.49 12.8
 22 14 -4 -0.24 7.51
 -13 35 -3 8.09 5.36
 -9 7 -3 224.25 8.85
 19 7 -3 3.07 6.53
 20 12 -2 -0.51 7.35
 -11 19 -1 12.3 4.54
 13 1 -1 -0.91 4.76
 21 19 -1 2.9 8.5
 -10 18 0 111.55 6.34
 10 0 0 -0.74 4.04
 20 18 0 -1.09 8.2
 -7 11 1 28.99 3.57
 9 1 1 2.54 3.64
 17 11 1 -2.11 6.6
 -8 42 2 5.21 4.25
 2 6 4 39.27 1.79
 8 6 4 14.23 3.88
 16 18 4 3.62 6.78
 15 19 5 17.76 7.03
 6 10 6 2.35 2.66
 14 20 6 4.38 6.3
 13 23 7 9.41 6.38
 -2 30 8 54.05 2.81
 10 20 8 10.02 5.13
 12 28 8 31.78 6.87
 13 -21 -27 8.22 5.02
 -19 5 -25 9.34 8.09
 13 -19 -23 1.86 4.76
 -4 -18 -22 350.86 11.77
 10 -20 -22 84.77 5.63
 11 -19 -21 -0.51 4.32
 -14 -4 -20 4.8 6.35
 -19 13 -19 2.79 6.93
 -19 17 -17 5.1 6.88
 14 -14 -16 3.98 5.05
 18 -10 -16 -3.41 6.44
 -18 18 -14 -0.07 6.49
 -16 8 -14 -3.99 7.15
 -13 1 -13 118.77 7.95
 8 -14 -12 46.43 4.24
 -7 -7 -11 49.38 4.23
 15 -9 -11 0.86 5.31
 15 -7 -9 3.26 5.52
 -16 24 -8 11.21 6.35
 18 -2 -8 16.62 6.94
 22 6 -8 4.03 7.07
 19 1 -7 15.31 6.82
 21 5 -7 5.17 7.59
 23 11 -7 1.39 7.43
 24 18 -6 2.43 9.19
 -13 15 -5 31.46 5.76
 -14 30 -4 1.91 5.4
 -6 0 -4 -0.59 2.88
 20 8 -4 0.73 6.95
 -13 23 -3 18.13 5.51
 -7 3 -3 930.24 28.29
 21 13 -3 4.3 7.83
 23 25 -3 -0.66 9.05
 23 27 -3 -5.44 9.77
 -12 20 -2 13.42 5.32
 22 22 -2 -0.52 8.42
 17 7 -1 -0.55 6.13
 -9 17 1 9.54 4.12
 -5 7 1 11.65 2.63
 -2 54 2 -0.5 2.56
 14 8 2 83.98 7.21
 18 18 2 -2.75 7.43
 -7 17 3 163.69 6.85
 -1 53 3 2.39 2.08
 9 9 5 327.26 11.78
 11 11 5 200.85 9.16
 -4 20 6 2.77 2.63
 4 10 6 501.22 15.42
 14 38 6 -7.9 7.8
 -2 28 8 1.92 1.92
 5 21 9 53.63 4.11
 7 37 9 2.9 4.7
 9 27 9 10.77 3.56
 11 -21 -25 19.11 4.62
 -20 10 -24 3.97 7.37
 12 -20 -24 9.78 4.67
 -19 7 -23 2.67 7.82
 -15 -1 -19 4.58 6.41
 -17 7 -17 0.99 6.63
 -15 1 -17 26.53 6.43
 -11 -7 -17 107.56 7.13
 16 -12 -16 5.09 5.23
 -14 2 -14 -0.88 6.03
 -2 -14 -14 33.01 2.47
 -7 -9 -13 107.17 5.68
 -5 -11 -13 76.9 4.32
 -10 -4 -12 59.04 5.45
 -11 -1 -11 14.15 5.23
 -7 -5 -9 162.22 6.85
 -3 -9 -9 264.9 8.55
 9 -11 -9 18.23 3.93
 -15 19 -7 17.91 6.14
 9 -9 -7 212.25 8.36
 22 10 -6 -2.81 7.25
 21 9 -5 8.99 7.54
 23 17 -5 3.24 8.57
 -14 28 -4 3.08 5.71
 -14 32 -4 -0.87 5.36
 14 -2 -4 47.85 5.77
 23 29 -3 1.73 9.54
 -9 11 -1 9.02 4
 21 21 -1 -2.19 9.54
 18 12 0 3.72 7.12
 19 19 1 -1.98 7.71
 16 12 2 -1.02 6.23
 13 9 3 140.49 8.24
 12 10 4 -0.57 4.96
 15 39 5 2.47 8.17
 8 48 6 0.3 5.42
 12 16 6 1.93 5.04
 9 15 7 354.26 12.95
 11 41 7 2.04 6.52
 13 35 7 3.72 6.96
 8 18 8 8.67 4.19
 10 38 8 4.62 6.18
 3 37 9 3.53 2.79
 9 29 9 4.69 5.21
 -18 4 -22 9.78 7.62
 -14 -6 -22 0.68 6.11
 16 -16 -22 -0.38 5.35
 -19 9 -21 3.9 7.16
 -15 -3 -21 0.35 6.58
 -13 -7 -21 1.43 5.86
 -7 -15 -21 -0.4 4.01
 -20 16 -20 -2.34 6.76
 -12 -8 -20 106.27 7.84
 7 -19 -19 28.05 3.54
 15 -15 -19 9.09 5.2
 17 -13 -19 6.86 5.68
 -8 -12 -18 -1.42 4.05
 -6 -14 -18 0.98 3.54
 -15 3 -15 9.18 6.49
 11 -15 -15 134.33 7.01
 -10 -6 -14 28.73 5.05
 18 -8 -14 1.26 5.84
 3 -15 -13 105.51 3.9
 12 -12 -12 120.56 6.77
 18 -6 -12 17.6 6.19
 -15 9 -11 0.43 5.61
 -13 3 -11 1.99 5.48
 18 -4 -10 31.19 6.54
 -16 22 -8 6.24 6.06
 20 2 -8 -0.84 6.49
 -14 16 -6 2.08 5.81
 16 -2 -6 -2.77 5.59
 24 20 -6 4.81 9.04
 -14 26 -4 1.6 6.09
 -14 34 -4 -1.93 5.43
 8 -6 -4 13.45 3.68
 18 4 -4 -0.53 6.06
 6 -4 -2 1159.06 34.56
 22 24 -2 5.17 8.78
 -10 42 0 11.85 4.98
 12 2 0 0.28 4.95
 9 5 3 404.11 13.91
 15 13 3 25.99 6.59
 17 19 3 7.27 8.01
 -6 42 4 4.72 3.73
 -5 41 5 7.27 3.42
 10 46 6 3.68 6.45
 14 22 6 3.16 6.48
 -3 37 7 21.36 2.83
 13 25 7 11.29 6.6
 7 23 9 14.51 4.44
 -5 -19 -25 92.52 5.57
 -18 2 -24 5.81 8.06
 -20 12 -22 -2.39 7.98
 -9 -13 -21 -3.34 4.99
 -18 6 -20 15.8 7.06
 -16 0 -20 11.85 5.84
 -16 2 -18 21.4 6.74
 -18 12 -16 -0.97 6.59
 -10 -8 -16 -3.03 4.55
 -18 16 -14 3.22 6.96
 14 -12 -14 14.83 5.23
 -17 13 -13 6.63 6.36
 -14 4 -12 3.43 5.71
 -12 2 -10 358.11 13.69
 -10 -2 -10 33.61 4.96
 22 4 -10 2.55 6.97
 21 3 -9 2.76 6.88
 12 -6 -6 20.36 5.01
 -9 3 -5 799.79 25.05
 -14 24 -4 1.31 5.39
 22 16 -4 -0.61 7.72
 -13 21 -3 32.2 5.71
 7 -5 -3 16.21 3.38
 15 1 -3 16.4 5.48
 16 4 -2 -1.02 6.33
 18 8 -2 17.81 6.65
 22 26 -2 -5.69 9.32
 22 28 -2 3.56 9.26
 22 30 -2 -7.26 9.73
 19 13 -1 5.31 7.32
 21 23 -1 4.43 8.86
 16 8 0 31.43 6.88
 -9 43 1 -0.77 4.43
 11 3 1 43.36 5.54
 -8 16 2 7.84 3.68
 6 2 2 249.63 8.83
 10 4 2 418.92 14.7
 14 14 4 10.64 6.23
 16 20 4 8.67 7.51
 13 15 5 40.68 6.59
 15 21 5 16.26 7.29
 14 36 6 -3.09 7.46
 13 27 7 16.12 6.8
 13 33 7 3.18 7.06
 -2 32 8 4 2.03
 10 22 8 86.37 6.79
 8 -24 -30 7.42 3.81
 7 -23 -27 40.03 3.92
 -15 -5 -23 5.59 6.85
 -16 -2 -22 27.13 6.93
 -19 11 -19 3.98 6.96
 -11 -9 -19 22 5.57
 -3 -17 -19 150.88 5.88
 -19 15 -17 2.39 7.63
 13 -15 -17 16.69 5.14
 -17 9 -15 5.87 6.97
 16 -10 -14 11.52 5.83
 2 -14 -12 471.21 13.88
 8 -12 -10 1.96 3.35
 12 -10 -10 147.11 7.36
 -11 1 -9 20.24 4.89
 12 -8 -8 170.93 8.04
 16 -4 -8 24.6 5.95
 -7 -3 -7 1073.15 32.48
 23 13 -7 1.15 7.53
 -12 8 -6 1.13 4.66
 14 -4 -6 3.51 5.1
 24 22 -6 -1.65 8.87
 19 5 -5 3.17 6.56
 23 19 -5 6.19 9.01
 11 -3 -3 114.2 6.82
 21 15 -3 -2.15 8.04
 -8 6 -2 694.59 21.81
 4 -4 -2 120.09 4.68
 20 14 -2 3.75 8.03
 -11 17 -1 1.54 4.68
 -5 3 -1 10.45 2.97
 20 22 0 -5.69 9.39
 17 13 1 2.85 6.44
 4 2 2 1474.62 43.29
 18 20 2 7.13 7.7
 -7 43 3 4.97 4.01
 -3 51 3 0.49 2.85
 16 38 4 -4.42 8.84
 3 51 5 1.94 2.73
 15 37 5 5.53 7.92
 12 42 6 1.7 7.04
 14 24 6 3.39 6.7
 11 19 7 88.97 7.38
 13 31 7 13 7.15
 6 42 8 5.79 4.33
 1 33 9 1.06 1.38
 10 -24 -32 -0.56 4.16
 -20 14 -20 30.44 7.42
 -18 8 -18 4.73 6.64
 8 -18 -18 70.1 4.54
 9 -17 -17 77.17 4.99
 -16 4 -16 0.28 6.08
 -19 19 -15 3.47 7.01
 -7 -11 -15 415.87 14.05
 19 -7 -15 4.77 6.17
 -15 5 -13 9.53 5.88
 5 -15 -13 33.62 3.01
 19 -5 -13 -1.06 6.41
 -16 10 -12 -1.52 6.52
 -17 17 -11 0.64 6.29
 -3 -11 -11 39.82 2.76
 19 -3 -11 -0.95 6.46
 -16 14 -10 39.85 6.7
 20 0 -10 2.44 6.59
 23 9 -9 1.27 7.26
 -16 20 -8 16.82 6.51
 22 8 -8 2.07 7.9
 -15 17 -7 10.84 5.88
 8 -8 -6 7.99 3.3
 20 6 -6 -1.24 6.56
 22 12 -6 0 7.79
 24 24 -6 -0.77 8.96
 -15 29 -5 7.46 5.59
 -11 7 -5 370.29 13.5
 -12 12 -4 18.55 5.12
 13 -1 -3 48.79 5.63
 19 9 -3 8.95 6.94
 -12 18 -2 104.91 7.06
 21 25 -1 0.94 8.62
 21 27 -1 -5.66 9.04
 21 33 -1 2.56 9.65
 -10 16 0 1.06 4.04
 -8 10 0 -1.72 3.36
 -10 30 2 1.7 4.67
 -9 27 3 47.61 5.05
 -9 29 3 14.16 4.47
 17 21 3 8.92 8.27
 -8 30 4 -0 3.49
 -4 12 4 291.1 9.38
 6 6 4 57.47 4.09
 15 23 5 22.76 7.25
 14 34 6 -1.35 7.46
 7 45 7 0.54 4.74
 9 43 7 3.55 5.73
 8 40 8 4.77 5.28
 10 36 8 3.42 6.17
 -21 11 -25 1.51 8.4
 -20 8 -24 1.89 7.4
 -16 -4 -24 13.27 6.86
 -14 -8 -24 0.56 6.85
 -13 -9 -23 13.29 6.17
 -12 -10 -22 83.38 7.36
 -17 1 -21 3.02 6.71
 14 -16 -20 1.86 5.16
 -17 3 -19 3.48 6.89
 17 -11 -17 17.53 6.25
 -9 -7 -13 14.7 4.48
 14 -10 -12 56.21 6.21
 16 -8 -12 56.12 6.57
 20 -2 -12 -0.3 6.67
 -9 -5 -11 11.34 4.72
 21 1 -11 -0.51 7.24
 16 -6 -10 50.43 6.34
 -17 25 -9 4.6 6.18
 8 -10 -8 9.51 3.41
 14 -6 -8 82.29 6.65
 17 -1 -7 14.13 6.6
 21 7 -7 -2.93 7.77
 18 2 -6 -2.79 6.1
 24 26 -6 0.44 9.42
 -15 27 -5 11.26 5.84
 -15 31 -5 6.89 5.69
 -13 13 -5 133.04 7.91
 -5 -3 -5 1089.99 32.48
 21 11 -5 3.77 7.25
 23 21 -5 1.6 8.55
 -14 22 -4 0.08 5.53
 20 10 -4 -0.81 7.12
 22 18 -4 -0 7.12
 -13 19 -3 18.13 5.31
 -11 11 -3 -3.47 4.58
 17 5 -3 11.02 7.03
 10 -2 -2 45.81 4.9
 15 5 -1 -0.19 5.35
 21 29 -1 0.15 9.57
 21 31 -1 4.5 9.22
 18 14 0 19.45 7.54
 20 24 0 9.55 8.58
 20 34 0 1.06 9.41
 15 9 1 -1.75 5.8
 19 23 1 -2.5 8.03
 -10 28 2 42.53 5.24
 -4 52 2 0.71 3.07
 16 14 2 17.44 7.05
 -9 33 3 8.48 4.36
 -5 11 3 256.89 8.7
 17 37 3 3.88 8.75
 -8 32 4 15.23 4.19
 -2 50 4 2.15 2.32
 16 22 4 2.34 7.19
 5 51 5 -1.56 3.94
 13 43 5 0.94 1.77
 -4 40 6 0.24 3.05
 8 12 6 13.66 4.02
 10 14 6 0.55 4.6
 14 26 6 -0.25 6.92
 11 39 7 5 6.6
 4 42 8 0.82 3.34
 10 24 8 0.23 5.07
 3 23 9 32.69 2.97
 -10 -14 -24 32.58 5.86
 -19 5 -23 2.49 7.55
 -17 -1 -23 3.62 6.76
 7 -21 -23 17.01 3.47
 -20 10 -22 14.54 7.54
 -19 7 -21 -1.42 7.83
 -5 -17 -21 2.33 3.38
 -10 -10 -18 2.68 4.55
 15 -13 -17 31.64 5.72
 -18 14 -14 2.52 6.4
 -16 6 -14 15.2 6.84
 20 -4 -14 4.06 6.54
 11 -13 -13 51.31 4.95
 7 -13 -11 37.72 3.65
 -14 6 -10 -0.45 5.76
 14 -8 -10 81.62 6.41
 -17 23 -9 0.19 6.03
 -13 5 -9 4.26 4.97
 -12 4 -8 267.58 11.01
 -10 0 -8 -1.36 4.14
 -14 14 -6 2.82 5.76
 24 28 -6 1.01 9.95
 -15 25 -5 18.5 5.84
 1 -7 -5 321.36 9.43
 21 17 -3 0.01 7.69
 14 2 -2 0.82 4.76
 20 16 -2 -3.47 7.51
 17 9 -1 3.05 6.25
 19 15 -1 2.02 8.43
 -6 6 0 1392.26 41.3
 20 26 0 1.85 9.53
 20 32 0 5.94 9.43
 -11 29 1 -0.82 4.8
 -11 31 1 1.11 4.63
 7 1 1 2.77 3.01
 19 35 1 -3.38 9.36
 -10 26 2 -1.67 4.38
 -8 44 2 -2.04 4.14
 18 36 2 2.94 9.85
 -8 26 4 1.28 3.87
 16 36 4 3.73 8.25
 -7 29 5 46.13 4.51
 -7 31 5 47.85 4.58
 1 9 5 363.17 10.77
 15 25 5 3.47 7.11
 15 35 5 0.39 7.79
 12 18 6 -3.25 5.69
 14 28 6 3.08 6.48
 14 30 6 -3.74 7.08
 14 32 6 -3.25 7.22
 -1 17 7 170.56 5.15
 2 18 8 192.34 6.35
 5 23 9 15.52 3.46
 -6 -18 -24 83.88 5.66
 -11 -11 -21 2.51 5.45
 16 -14 -20 3.3 5.35
 3 -19 -19 22.51 1.99
 5 -19 -19 61.78 3.53
 -19 13 -17 10.26 7.46
 -17 5 -17 13.88 6.61
 -18 10 -16 -0.85 6.61
 -19 17 -15 9.84 7.24
 -9 -9 -15 426.81 14.89
 -5 -13 -15 101.42 5.1
 -17 11 -13 -3.77 6.81
 -15 11 -9 3.73 5.99
 -9 -3 -9 60.43 4.98
 -16 18 -8 -7.71 5.89
 19 3 -7 4.09 6.27
 23 15 -7 1.98 7.81
 7 -7 -5 19.38 3.36
 11 -5 -5 426.41 14.84
 15 -1 -5 80.71 7.25
 23 23 -5 0.89 9.46
 -10 6 -4 25.39 4.55
 22 20 -4 -0.42 8.13
 -10 10 -2 45.38 4.93
 -4 0 -2 2.16 2.32
 9 -1 -1 0.32 3.57
 20 28 0 4.2 9.11
 20 30 0 5.41 9.51
 -11 27 1 4.86 4.77
 -9 15 1 19.43 4.14
 19 25 1 10.87 8.39
 19 33 1 -5.03 9.84
 -10 34 2 -2.6 4.66
 14 10 2 -0.84 5.57
 18 24 2 9.56 8.69
 -9 25 3 73.73 5.44
 15 15 3 11.71 6.92
 17 35 3 9.39 8.54
 -8 34 4 -0.29 4
 -6 16 4 -0.56 2.96
 4 6 4 8.4 2.55
 16 24 4 1.39 7.1
 7 9 5 875.26 26.88
 11 13 5 9.05 4.92
 13 17 5 57.44 6.85
 15 33 5 4.72 8.45
 2 48 6 -0.02 2.23
 6 48 6 -0.79 4.48
 11 21 7 9.81 5.82
 8 20 8 163.2 7.7
 10 34 8 23.1 6.26
 7 33 9 6.95 4.66
 11 -23 -31 -1.77 4.43
 14 -18 -24 13.75 5.26
 -18 2 -22 0.07 7.27
 -20 12 -20 3.77 7.07
 -19 9 -19 1.01 6.8
 -20 16 -18 -3.42 6.8
 13 -13 -15 45.47 5.52
 17 -9 -15 6.52 5.83
 -18 18 -12 10.81 6.86
 -17 15 -11 -0.57 6.59
 -15 7 -11 -1.33 5.76
 22 6 -10 -0.48 6.88
 -17 21 -9 1.04 6.15
 17 -3 -9 5 6.24
 23 11 -9 -1.9 7.38
 20 4 -8 6.74 7.07
 -11 3 -7 216.49 9.36
 22 14 -6 3.71 8.13
 -15 23 -5 12.75 5.72
 -14 20 -4 -0.89 5.52
 -8 2 -4 31.92 4.17
 18 6 -4 2.67 6.23
 3 -5 -3 824.88 24.32
 5 -5 -3 1583.59 46.54
 12 0 -2 0.9 4.72
 18 10 -2 -1.34 6.49
 8 0 0 1915.81 56.79
 14 6 0 249.97 11.18
 17 15 1 -0.83 6.55
 19 27 1 -4.56 8.85
 19 29 1 -1 9.22
 19 31 1 0.05 8.67
 -10 24 2 98.41 6.26
 18 26 2 4.97 7.82
 18 34 2 -2.34 9.07
 -9 35 3 8.23 4.42
 13 11 3 107.65 7.57
 17 25 3 5.51 7.69
 12 12 4 18.37 5.17
 14 16 4 0.29 6.03
 16 26 4 -0.46 7.35
 16 34 4 -3.77 8.02
 -7 33 5 32.96 4.19
 -5 17 5 483.94 15.13
 -3 13 5 648.61 19.31
 15 27 5 16.35 7.63
 15 29 5 1.4 7.27
 15 31 5 2.43 7.53
 12 40 6 -0.56 6.64
 7 15 7 77.4 5.09
 9 17 7 271.81 10.79
 10 26 8 38.72 6.04
 1 27 9 17 1.79
 7 27 9 11.32 4.45
 7 31 9 5.83 4.67
 12 -22 -30 12.24 4.88
 9 -23 -29 6.06 4.07
 13 -21 -29 0.26 4.84
 -18 0 -24 -0 6.36
 -18 4 -20 -2.64 6.71
 -8 -14 -20 -0.88 4.75
 11 -17 -19 16.47 4.66
 -14 -4 -18 45.89 7.11
 18 -10 -18 -1.69 5.79
 -13 -5 -17 75.44 6.95
 -14 -2 -16 9.55 7.18
 -17 7 -15 10.02 7.09
 -13 -3 -15 192.17 9.86
 15 -11 -15 27.29 5.75
 17 -7 -13 1.77 5.93
 11 -11 -11 10.31 4.11
 17 -5 -11 -0.37 5.55
 -16 12 -10 -2.93 5.95
 7 -11 -9 45.29 3.74
 21 5 -9 0.17 7.23
 -15 15 -7 5.12 5.46
 11 -7 -7 14.97 4.33
 13 -3 -5 111.56 6.95
 21 13 -5 3.62 7.79
 23 25 -5 3.26 8.95
 23 27 -5 4.98 9.45
 6 -6 -4 52.27 3.53
 19 11 -3 12.21 7.41
 -12 16 -2 0.37 5.04
 13 3 -1 27.14 5.59
 -12 28 0 26.72 5.32
 -12 30 0 -1.21 4.91
 -12 32 0 10.52 5.05
 16 10 0 -4.65 6.13
 18 16 0 1.12 7.18
 -11 25 1 1.58 4.7
 -6 10 2 7.6 2.82
 18 28 2 8.35 8.27
 18 30 2 1.41 8.49
 18 32 2 9.36 9.47
 -7 15 3 215.38 8.13
 17 27 3 2.57 7.83
 17 33 3 9.31 8.71
 -8 24 4 6.03 3.39
 16 28 4 -1.04 7.66
 16 30 4 -0.11 8.27
 16 32 4 3.71 7.98
 10 44 6 -2.71 6.44
 11 37 7 -1.75 7.09
 10 28 8 2.06 5.38
 10 30 8 45.15 5.33
 5 35 9 4.22 3.92
 7 29 9 11.56 4.55
 7 -25 -33 4.7 3.47
 -21 9 -25 -0.15 7.02
 -20 6 -24 -1.14 7.38
 -15 -3 -19 9.86 6.07
 -18 6 -18 4.05 6.7
 -4 -16 -18 7 3.08
 -15 -1 -17 14.53 6.75
 -7 -13 -17 182.5 7.63
 -15 1 -15 48.89 7.34
 -14 0 -14 53.09 6.99
 -12 -4 -14 19.6 5.19
 10 -14 -14 4.84 3.84
 -13 -1 -13 121.61 7.83
 -16 8 -12 58.34 7.22
 11 -9 -9 23.53 4.48
 19 1 -9 -3.45 6.77
 22 10 -8 4.2 7.94
 7 -9 -7 73.18 4.3
 15 -3 -7 43.02 6.18
 21 9 -7 -1.18 7.28
 23 17 -7 5.43 7.74
 -16 26 -6 0.49 5.86
 -16 28 -6 2.42 6.19
 20 8 -6 0.21 7.23
 -3 -5 -5 133.07 4.84
 19 7 -5 11 6.92
 23 29 -5 -6.16 9.49
 20 12 -4 -4 7.79
 22 22 -4 -0 8.27
 -13 17 -3 22.59 5.77
 16 6 -2 56.42 7.32
 20 18 -2 -1.55 8.1
 -11 15 -1 8.76 4.51
 19 17 -1 -2.57 7.23
 -12 26 0 2.83 4.72
 -11 35 1 1.89 4.71
 -10 36 2 16.24 4.74
 16 16 2 1.16 7.05
 -9 23 3 24.62 4.34
 7 5 3 31.7 4
 17 29 3 3.57 7.74
 17 31 3 -0.52 8.66
 14 42 4 0.25 1.52
 -7 25 5 63.52 4.59
 9 11 5 115.6 6.38
 13 41 5 2.89 4.78
 12 20 6 -1.18 5.76
 5 45 7 1.09 3.91
 8 38 8 -0.33 5.32
 3 35 9 1.51 2.89
 9 -25 -35 5.82 4.02
 8 -22 -26 0.61 3.61
 13 -19 -25 26.07 5.21
 -12 -12 -24 29.22 6.4
 -21 11 -23 2.43 7.44
 -9 -15 -23 30.52 5.37
 -20 8 -22 2.71 7.37
 8 -20 -22 3.57 3.59
 -15 -5 -21 3.09 6.26
 17 -13 -21 -1.98 5.61
 -16 -2 -20 1.26 6.58
 -14 -6 -20 81.21 7.9
 -10 -12 -20 1.94 4.9
 10 -18 -20 78.98 5.4
 -13 -7 -19 10.96 5.88
 -20 14 -18 2.06 7.53
 -16 0 -18 -1.42 5.53
 14 -14 -18 -2.41 5.07
 16 -12 -18 -2.93 5.53
 -19 11 -17 2.59 6.78
 -9 -11 -17 176.45 8.17
 -12 -6 -16 0.32 5.06
 18 -8 -16 0.86 6.11
 -19 15 -15 4.81 6.59
 -18 12 -14 8.7 6.54
 -19 21 -13 1.17 5.72
 13 -11 -13 18.99 4.81
 -12 -2 -12 47.97 5.66
 4 -14 -12 4.4 2.19
 -18 24 -10 6.36 6.3
 -6 -8 -10 1271.43 38
 18 -2 -10 0.02 6.59
 20 2 -10 20.72 7.33
 -17 19 -9 1.08 6.35
 -16 16 -8 8.16 6.29
 -9 -1 -7 216.39 8.71
 13 -5 -7 132.98 7.33
 16 0 -6 -3.45 6.06
 -15 21 -5 12.75 5.76
 17 3 -5 26.1 6.79
 -14 18 -4 17.87 5.49
 10 -4 -4 4.39 3.87
 22 24 -4 -2.81 9.12
 -9 5 -3 397.62 13.64
 21 21 -3 6.77 8.41
 -6 2 -2 256.7 8.94
 -9 9 -1 47.39 4.44
 -1 -1 -1 479.26 13.99
 11 1 -1 32.14 5.82
 -11 23 1 1.91 4.58
 13 7 1 17.47 5.29
 -9 37 3 5.85 4.3
 -8 36 4 1.3 4.05
 -6 28 6 6.52 3.42
 -6 30 6 -0.7 3.42
 3 45 7 0.53 2.92
 11 23 7 60.35 6.67
 4 18 8 18.35 3.04
 5 25 9 31.5 3.82
 10 -22 -28 12.78 4.33
 5 -23 -27 36.57 3.14
 -19 3 -23 0.93 7.07
 -7 -17 -23 19.78 4.5
 12 -18 -22 82.67 6.12
 9 -19 -21 0.01 3.79
 15 -15 -21 0.86 5.09
 -6 -16 -20 1.91 3.62
 -18 8 -16 0.73 7.02
 -16 2 -16 -0.05 6
 18 -6 -14 2.4 5.65
 -15 3 -13 23.85 6.66
 15 -9 -13 6.7 5.36
 -18 16 -12 2.82 6.81
 -14 2 -12 116.77 7.99
 18 -4 -12 1.58 5.74
 -17 13 -11 -2.35 6.55
 -13 1 -11 18.45 5.24
 15 -7 -11 -0 5.11
 21 3 -11 -0.19 7.01
 6 -12 -10 494.3 15.47
 15 -5 -9 13.82 5.69
 23 13 -9 -1.17 7.93
 -14 8 -8 -0.33 5.01
 -6 -6 -8 309.45 10.55
 24 22 -8 -1.8 8.95
 -13 7 -7 29.13 5.06
 -16 24 -6 -0.73 6.18
 -14 12 -6 6.51 5.51
 22 16 -6 -1.45 7.87
 -13 11 -5 56.57 5.78
 -12 10 -4 -0.99 4.54
 2 -6 -4 39.12 1.96
 14 0 -4 -1.99 5.5
 22 26 -4 5.71 9.33
 -13 27 -1 1.07 5.24
 -13 29 -1 -0.57 5.08
 -13 31 -1 1.87 5.01
 -7 5 -1 27.96 3.61
 17 11 -1 -0.78 6.21
 -12 24 0 47.77 5.77
 -10 14 0 64.25 5.45
 12 4 0 307.21 12.01
 15 11 1 2.78 5.91
 17 17 1 -0.95 7.12
 -10 22 2 20.78 4.49
 -8 14 2 84.83 5.15
 12 8 2 16.04 5.38
 15 17 3 25.06 7.66
 8 8 4 119.39 6.02
 10 10 4 8.65 4.53
 14 18 4 12.74 6.44
 -7 35 5 21.56 4
 11 45 5 1.22 7.52
 13 19 5 64.68 7.16
 -6 32 6 6.7 3.48
 4 48 6 -0.79 3.49
 8 46 6 -0.26 5.53
 10 16 6 9 4.82
 9 41 7 0.87 5.9
 -2 34 8 16.83 2.08
 6 40 8 0.22 4.45
 8 22 8 4.03 4.41
 11 -21 -27 10.88 4.55
 12 -20 -26 0.93 4.59
 -16 -4 -22 -2.17 6.97
 -19 5 -21 -3.91 7.76
 -20 10 -20 -3.31 6.94
 -17 1 -19 2.19 6.93
 -12 -8 -18 -2.22 5.17
 19 -7 -17 6.93 6.44
 12 -14 -16 0.89 4.48
 -11 -7 -15 105.18 6.82
 -19 19 -13 -1.14 6.6
 -17 9 -13 5.17 6.68
 -11 -5 -13 12.91 4.99
 -3 -13 -13 122.02 4.76
 -8 -8 -12 525.1 17.28
 -6 -10 -12 464.24 15.02
 13 -9 -11 0.12 4.75
 19 -1 -11 -2.69 6.5
 -18 22 -10 -0.11 6.81
 -12 0 -10 -0.54 5.18
 -8 -6 -10 535.18 17.44
 -15 9 -9 2.39 5.43
 13 -7 -9 20.34 4.96
 24 24 -8 2.75 9.32
 23 19 -7 -1.74 8.89
 6 -8 -6 86.57 4.3
 18 4 -6 -2.2 6.18
 21 15 -5 7.09 8.13
 12 -2 -4 -0.01 4.76
 22 28 -4 -0.69 9.63
 22 30 -4 2.74 10.4
 22 32 -4 -7.52 9.29
 17 7 -3 19.19 6.5
 21 23 -3 1.45 8.71
 -13 33 -1 4.45 5.19
 19 19 -1 2.37 7.92
 -12 36 0 20.62 5.21
 10 2 0 729.79 23.36
 18 18 0 8 7.9
 -11 37 1 -3.28 4.69
 -7 9 1 75.69 4.54
 5 1 1 171.11 6.41
 8 4 2 261.35 9.68
 11 9 3 216.66 9.54
 -8 22 4 1.5 3.69
 -6 44 4 -0.23 3.52
 -4 18 6 26.95 2.75
 12 38 6 12.15 5.57
 1 15 7 106.39 3.62
 11 25 7 5.57 5.75
 1 31 9 5.3 1.69
 9 -21 -25 17.74 4.05
 15 -17 -25 5.8 5.38
 -15 -7 -23 8.24 6.39
 -11 -13 -23 19.57 5.74
 11 -19 -23 13.07 4.52
 -14 -8 -22 66.5 7.73
 -17 -1 -21 -4.71 6.97
 -19 7 -19 5.68 7.19
 6 -18 -18 0 2.45
 -17 3 -17 10.19 6.45
 19 -5 -15 5.91 6.46
 -16 4 -14 1.76 6.03
 19 -3 -13 5.31 6.45
 21 1 -13 -0.73 6.86
 10 -12 -12 51.06 4.67
 -11 -3 -11 -1.3 4.77
 22 8 -10 2.44 7.05
 22 12 -8 -1.34 7.26
 24 26 -8 1.84 9.01
 -15 13 -7 22.11 5.71
 19 5 -7 6.49 7.04
 -16 22 -6 3.81 5.99
 -15 19 -5 11.52 5.57
 20 14 -4 -0.51 7.35
 -11 9 -3 213.11 9.34
 19 13 -3 5.58 7.03
 18 12 -2 10.77 7.28
 -13 25 -1 1.73 5.3
 15 7 -1 2.42 6.12
 9 3 1 148.32 6.86
 11 5 1 6.15 4.67
 -10 38 2 -1.03 4.46
 14 12 2 88.46 7.42
 16 18 2 17.84 6.9
 -9 21 3 121.51 6.32
 -7 45 3 0.96 3.8
 -5 49 3 0.63 3.24
 15 41 3 -0.48 8.73
 -7 23 5 129.86 6
 -5 43 5 9.55 3.33
 5 9 5 155.63 6.1
 13 39 5 12.8 7.39
 12 22 6 3.95 5.83
 7 43 7 1.36 4.94
 9 19 7 15.38 4.84
 11 33 7 10.09 6.41
 1 29 9 7.25 1.65
 3 25 9 51.14 3.43
 5 33 9 4.98 3.97
 6 -24 -30 22.71 3.31
 10 -20 -24 -0.67 4.18
 -17 -3 -23 1.08 7.26
 -13 -9 -21 -0 5.73
 17 -11 -19 1.93 5.78
 8 -16 -16 8.36 3.54
 16 -10 -16 -1.02 5.33
 -19 13 -15 8.04 6.73
 -8 -10 -14 324.73 11.75
 20 -2 -14 -1.41 6.56
 -16 10 -10 65.38 7.18
 -14 4 -10 239.03 10.72
 21 7 -9 1.59 6.99
 -8 -4 -8 361.87 12.47
 6 -10 -8 633.45 19.45
 16 -2 -8 -1.89 6.07
 20 6 -8 0.42 6.55
 24 28 -8 1.56 9.42
 -17 27 -7 1.32 5.83
 21 11 -7 1.1 7.2
 23 21 -7 4.61 8.47
 10 -6 -6 1.53 3.82
 5 -7 -5 1020.62 30.33
 4 -6 -4 8.02 2.33
 18 8 -4 3.17 6.15
 -13 15 -3 54.2 5.9
 9 -3 -3 184.54 7.62
 21 25 -3 -3.71 8.64
 21 33 -3 -5.36 9.79
 -14 28 -2 12.82 5.76
 -14 30 -2 -1.5 5.21
 -12 14 -2 192.13 8.96
 20 22 -2 1.8 9.3
 -12 22 0 -0.42 4.79
 16 12 0 62.8 7.8
 -11 21 1 15.82 4.87
 10 6 2 10.98 4.37
 9 7 3 240.34 9.46
 13 13 3 6.4 5.4
 -8 38 4 0.37 3.98
 -4 48 4 1.86 2.91
 14 40 4 6.63 7.16
 11 15 5 280.41 11.46
 -6 34 6 -0.64 3.32
 11 27 7 19.27 6.19
 8 36 8 24.72 5.69
 5 27 9 21.89 3.86
 10 -24 -34 14.43 4.43
 -21 9 -23 -2.81 7.49
 5 -21 -23 21.21 3.02
 -18 0 -22 12.15 7.27
 -18 2 -20 11.36 7
 -12 -10 -20 1.75 5.26
 13 -15 -19 2.82 4.85
 -20 12 -18 -0.17 7.41
 -19 9 -17 7.03 6.86
 -11 -9 -17 70.31 6.36
 7 -17 -17 126.79 5.64
 -20 16 -16 1.27 7.08
 14 -12 -16 -0.29 4.89
 -17 5 -15 7.62 6.51
 -18 10 -14 -0.95 6.28
 16 -8 -14 0.41 5.25
 -19 17 -13 2.16 6.77
 -18 14 -12 13.05 6.54
 -15 5 -11 0.64 5.52
 10 -10 -10 74.44 5.44
 16 -4 -10 2.5 5.68
 -13 3 -9 46.42 5.92
 -11 -1 -9 21.95 4.84
 23 15 -9 0.49 7.72
 -17 25 -7 10.83 6.43
 14 -2 -6 2.36 5.18
 20 10 -6 -4.54 7.06
 19 9 -5 5.7 7.12
 -14 16 -4 -1.46 6.2
 16 4 -4 8.3 6.02
 -5 -1 -3 437.57 13.81
 13 1 -3 50.57 5.64
 21 27 -3 1.92 8.97
 21 29 -3 2.45 10
 21 31 -3 4.17 9.95
 -14 26 -2 2.29 5.33
 -14 32 -2 4.76 5.42
 -13 23 -1 0.56 5.06
 -12 38 0 2.56 4.9
 18 20 0 -0.68 7.82
 -9 13 1 9 3.97
 17 19 1 -0.08 6.26
 -10 20 2 144.48 7.12
 -8 46 2 2 4.04
 16 40 2 -2 9.21
 -9 39 3 1.64 4.28
 15 19 3 9.17 7.02
 12 14 4 16.99 5.35
 14 20 4 -0.41 6.66
 -7 37 5 17.11 3.97
 7 49 5 1.19 5.24
 9 47 5 0.3 6.16
 13 21 5 17.39 6.35
 8 14 6 10.89 4.35
 10 42 6 0.73 6.29
 12 36 6 -0.33 6.8
 -3 39 7 4.37 2.58
 11 29 7 28.29 6.35
 6 20 8 8.29 3.75
 8 24 8 59.87 4.45
 5 29 9 5.61 3.65
 5 31 9 14.49 3.99
 -20 6 -22 9.88 8.21
 16 -14 -22 18.47 6.05
 -9 -13 -19 19.01 5.13
 15 -13 -19 8.87 5.14
 -18 4 -18 8.45 6.81
 -5 -15 -17 92.96 5.01
 11 -15 -17 20.28 4.59
 12 -12 -14 5.53 4.36
 -16 6 -12 0.31 5.96
 -10 -6 -12 253.73 10.24
 16 -6 -12 -0.28 5.62
 22 6 -12 5.72 6.69
 -17 11 -11 1.66 6.87
 -12 2 -8 28.06 5.36
 10 -8 -8 6.08 3.97
 18 2 -8 18.36 6.09
 23 23 -7 -3.28 9.15
 -16 20 -6 -1.9 5.76
 12 -4 -6 3.25 4.52
 15 1 -5 79.42 6.93
 21 17 -5 4.99 8.31
 -14 34 -2 2.05 5.17
 -10 8 -2 291.45 11.06
 8 -2 -2 1354.22 40.59
 16 8 -2 1.88 6.01
 20 24 -2 4.09 8.61
 20 34 -2 8.06 9.74
 -13 37 -1 1.62 5.02
 -11 13 -1 4.29 4.69
 17 13 -1 3.76 6.83
 6 0 0 -0.75 2.67
 14 8 0 0.89 5.12
 -11 39 1 0.26 4.52
 3 1 1 54.51 2.75
 12 24 6 0.25 5.94
 9 39 7 3.72 5.86
 3 33 9 4.3 2.95
 11 -23 -33 0.34 4.53
 3 -23 -27 47.15 2.38
 14 -18 -26 1.19 5.21
 -10 -14 -22 3.99 5.01
 -21 11 -21 -1.39 7.81
 -20 8 -20 9.41 7.19
 18 -10 -20 12.35 5.94
 17 -9 -17 8.39 6.09
 -10 -8 -14 100.05 6.58
 21 5 -11 0.47 6.62
 -10 -4 -10 198.94 8.83
 17 -1 -9 4.1 5.93
 19 3 -9 4.29 6.23
 -4 -8 -8 2544.12 74.1
 22 14 -8 6.29 7.66
 -17 23 -7 3.94 6.04
 23 25 -7 0.69 8.77
 22 20 -6 -5.33 8.46
 -15 17 -5 21.46 5.82
 20 16 -4 3.13 7.45
 11 -1 -3 107.11 6.43
 -14 24 -2 19.33 5.61
 18 14 -2 2.42 7.02
 20 26 -2 10.67 8.95
 20 32 -2 -1.05 9.23
 7 -1 -1 2.23 2.91
 19 23 -1 -6.53 9.07
 -8 8 0 428.86 14.17
 15 13 1 1.92 6.03
 16 20 2 -1.44 6.77
 15 39 3 -4.42 8.54
 14 38 4 -2.7 7.84
 13 37 5 -1.76 7.09
 -6 24 6 4.92 3.07
 12 34 6 4.43 6.69
 7 17 7 234.64 9.18
 8 -24 -32 54.11 4.55
 12 -22 -32 4.23 4.63
 -19 1 -23 1.56 7.18
 -13 -11 -23 21.33 6.38
 -19 3 -21 -3.82 7.19
 -7 -15 -19 83.24 5.46
 -20 14 -16 -1.71 6.69
 -18 6 -16 0.01 6.39
 -8 -12 -16 4.25 4.1
 -19 11 -15 8.41 7.26
 14 -10 -14 1.21 4.95
 -17 7 -13 9.24 6.82
 9 -13 -13 14.59 3.8
 3 -13 -11 2.92 1.77
 -4 -10 -10 934.12 27.88
 20 4 -10 -4.71 6.98
 22 10 -10 0.19 7.17
 5 -11 -9 102.83 4.38
 14 -4 -8 3.76 5.06
 5 -9 -7 1163.18 34.42
 23 27 -7 -6.28 9.63
 23 29 -7 4.85 9.8
 -8 -2 -6 14.56 3.7
 -13 9 -5 109.5 7.1
 17 5 -5 5.52 6.55
 -10 4 -4 6.09 3.96
 -15 27 -3 4.01 5.5
 -15 29 -3 3.81 5.47
 -15 31 -3 2.35 5.49
 -7 1 -3 265.94 9.43
 17 9 -3 15.69 6.92
 19 15 -3 2.11 7.71
 -8 4 -2 252.75 9.31
 20 28 -2 0.5 8.71
 20 30 -2 -7.36 9.19
 -13 21 -1 4.03 5.13
 19 35 -1 -5.68 9.57
 -12 20 0 185.5 9.01
 18 22 0 9.04 7.64
 -11 19 1 8.76 4.33
 13 9 1 4.59 5.42
 17 21 1 2.24 7.24
 -10 40 2 6.71 4.52
 16 38 2 3.36 8.58
 5 5 3 1525.6 44.99
 15 21 3 4.26 6.94
 -8 20 4 39.65 4.14
 14 22 4 0.36 6.87
 11 43 5 6.74 7.06
 13 23 5 43.66 7.01
 10 18 6 1.03 4.49
 12 26 6 9.9 6.1
 12 32 6 -1.19 6.62
 9 21 7 91.85 6.47
 4 40 8 9.13 3.67
 8 26 8 12.7 3.89
 3 27 9 15.72 2.87
 -21 13 -19 1.67 7.4
 -19 5 -19 7.01 7.04
 -11 -11 -19 37.74 5.69
 -20 10 -18 8.93 7.14
 -16 -2 -18 18.83 6.84
 -15 -3 -17 54.71 7.08
 -14 -4 -16 -0.8 5.66
 -15 -1 -15 68.35 7.32
 17 -7 -15 16.36 6.04
 -14 -2 -14 -0.11 6.09
 -19 15 -13 -0.87 6.83
 17 -5 -13 3.93 5.71
 -18 12 -12 -1.62 6.98
 12 -10 -12 5.94 4.28
 14 -8 -12 -1.34 5.35
 17 -3 -11 1.03 6.19
 14 -6 -10 -2.23 5.19
 18 0 -10 24.49 6.77
 -15 7 -9 -0.83 5.87
 21 9 -9 -3.95 7.04
 -14 6 -8 82.01 6.71
 12 -6 -8 6.25 4.63
 -17 21 -7 11.1 6.84
 21 13 -7 3.74 7.84
 -16 18 -6 2.19 5.84
 18 6 -6 1.53 6.52
 22 22 -6 0.96 8.73
 9 -5 -5 150.33 6.83
 -14 22 -2 -1.56 5.59
 12 2 -2 135.94 7.74
 19 25 -1 4.25 8.17
 19 33 -1 1.81 9.22
 -10 12 0 -0.01 3.91
 18 36 0 -4.07 9.32
 17 37 1 1.33 8.86
 14 14 2 2.37 6.22
 16 22 2 9.68 7.15
 -9 19 3 123.44 6.27
 -6 14 4 138.72 5.76
 -7 21 5 159.76 6.71
 9 13 5 295.24 11.23
 13 35 5 8.92 7.42
 -6 36 6 2.27 3.43
 -4 42 6 0.65 2.77
 12 28 6 -2.57 6.44
 6 38 8 10.19 4.63
 8 32 8 22.69 5.41
 13 -19 -27 13.61 5.13
 -4 -20 -24 61.23 4.43
 -21 7 -23 -0.12 7.53
 13 -17 -23 9.57 4.91
 -12 -12 -22 4.87 5.75
 -16 -4 -20 27.52 7.25
 -15 -5 -19 7.69 6.58
 -14 -6 -18 1.23 6.11
 18 -8 -18 6.13 5.88
 -1 -17 -17 839.2 24.64
 15 -11 -17 33.86 5.96
 -16 0 -16 1.66 5.94
 -10 -10 -16 3.13 4.35
 -13 -5 -15 8.57 5.48
 21 3 -13 -1.46 6.55
 20 2 -12 -0.11 6.8
 12 -8 -10 6.9 4.32
 -16 12 -8 41.79 6.99
 -10 -2 -8 446.22 15.33
 20 8 -8 6.27 7.01
 -13 5 -7 126.24 7.43
 -11 1 -7 95.1 6.54
 15 -1 -7 44.79 6
 19 7 -7 5.06 6.57
 20 12 -6 -2.35 7.1
 22 24 -6 -8.83 9.06
 3 -7 -5 1833.3 53.29
 19 11 -5 7.23 6.76
 -14 14 -4 5.77 5.74
 -12 8 -4 51.8 5.75
 18 10 -4 7.33 6.42
 20 18 -4 4.27 7.97
 -15 25 -3 7.98 5.84
 -13 13 -3 16.26 4.97
 15 5 -3 3.16 5.32
 19 27 -1 -1.15 8.39
 19 29 -1 -7.16 9.18
 19 31 -1 2.28 9.39
 16 14 0 0 5.74
 18 24 0 -0.21 7.96
 18 34 0 1.83 9.64
 17 23 1 -2.94 8.11
 12 10 2 187.1 9.21
 -7 13 3 107.12 5.3
 13 15 3 53.5 6.51
 15 23 3 4.55 6.68
 15 37 3 -10.95 8.51
 14 36 4 -1.35 7.68
 -3 47 5 2.19 2.24
 11 17 5 230.82 10.33
 13 25 5 22.52 6.93
 8 44 6 0.38 5.53
 -5 29 7 44.93 3.7
 -5 31 7 31.97 3.41
 8 28 8 62.38 5.97
 3 29 9 11.33 2.96
 3 31 9 7.87 3.06
 15 -15 -23 3.7 5.21
 -21 9 -21 -2.79 7.31
 16 -12 -20 25.09 5.71
 -17 -1 -19 3.2 6.27
 -19 7 -17 3.17 6.83
 -17 1 -17 7.57 6.24
 13 -13 -17 20.93 5.2
 -2 -16 -16 1.85 2.32
 18 -6 -16 0.37 6.24
 -18 8 -14 6.27 6.94
 -16 2 -14 2.94 5.95
 18 -4 -14 0.85 5.82
 -15 1 -13 20.92 6.67
 -13 -3 -13 7.69 5.3
 -14 0 -12 -0.64 5.28
 18 -2 -12 18.2 6.72
 -18 16 -10 20.35 6.58
 -16 8 -10 1.42 6.37
 23 19 -9 -3.62 8.76
 -18 24 -8 0.45 6.65
 22 16 -8 -0 7.98
 4 -8 -6 25.86 2.35
 22 26 -6 -5.67 9.36
 -15 15 -5 47.42 6.47
 13 -1 -5 91.92 6.72
 21 21 -5 3.08 8.02
 14 2 -4 41.35 6.11
 -15 23 -3 8.88 5.58
 19 17 -3 4.41 7.91
 10 0 -2 568.68 18.74
 17 15 -1 0.25 6.42
 18 26 0 14.58 8.61
 18 32 0 2.31 13.04
 -11 41 1 -3.3 4.97
 17 35 1 -2.02 8.69
 -10 18 2 2.25 4.03
 -4 6 2 266.71 8.68
 16 36 2 3.05 8.46
 11 11 3 -2.74 5.03
 -8 40 4 -1.25 3.9
 10 12 4 5.07 4.86
 12 16 4 40.8 6.14
 14 24 4 -2.1 6.47
 13 27 5 5.43 8.04
 13 33 5 15.51 7.34
 6 46 6 -1.15 4.65
 10 40 6 3.72 6.33
 9 37 7 8.45 5.93
 -2 24 8 30.25 1.9
 -3 -21 -25 46.6 3.9
 -5 -19 -23 44.79 4.38
 -20 4 -22 -0.3 7.66
 -16 -6 -22 40.5 7.42
 -17 -3 -21 0.3 6.89
 -15 -7 -21 1.46 6.58
 14 -14 -20 50.86 5.88
 -13 -7 -17 22.62 5.87
 19 -5 -17 7.47 6.44
 -20 12 -16 4.41 7.41
 11 -13 -15 29.5 4.96
 19 -1 -13 4.83 6.22
 -4 -12 -12 462.58 14.46
 22 8 -12 -4.62 6.87
 -19 19 -11 -0.43 6.47
 -17 9 -11 -3.14 7.02
 -13 -1 -11 17.38 5.05
 9 -11 -11 2.62 3.48
 22 12 -10 2.33 7.56
 -17 13 -9 5.61 6.31
 -17 19 -7 8.98 6.35
 9 -7 -7 95.95 5.37
 -12 4 -6 7.46 4.99
 22 28 -6 7.78 9.66
 22 30 -6 -0.96 9.89
 22 32 -6 -4.07 9.53
 11 -3 -5 50.54 5.07
 -16 28 -4 -0.07 5.7
 -16 30 -4 -0.96 5.66
 -12 12 -2 25.88 4.94
 18 16 -2 8.75 7.7
 -13 19 -1 2.73 5.04
 -9 7 -1 27.89 4.22
 -12 18 0 1.78 4.54
 18 28 0 3.49 7.46
 18 30 0 8.16 8.75
 15 15 1 -1.1 6.24
 17 33 1 -0.1 8.97
 -8 12 2 4.38 3.48
 16 24 2 3.4 7.26
 16 34 2 6.76 8.31
 -9 41 3 -0.76 4.2
 15 25 3 13.76 7.56
 15 35 3 0.08 7.99
 6 8 4 18.38 3.26
 14 26 4 3.03 6.86
 14 34 4 8.28 7.84
 -7 39 5 8.84 3.72
 -5 15 5 292.71 9.66
 13 31 5 9.19 7.06
 -5 27 7 54.54 3.74
 7 41 7 3.09 5.04
 6 22 8 142.12 6.56
 5 -25 -33 6.42 2.77
 9 -23 -31 0.65 3.98
 7 -23 -29 10.54 3.59
 12 -20 -28 4.57 4.69
 12 -18 -24 1.52 4.66
 -18 -2 -22 -0.93 7.21
 6 -20 -22 136.89 5.69
 -20 6 -20 1.39 7.99
 -18 0 -20 -2.85 6.77
 -14 -8 -20 0.08 6.04
 9 -17 -19 35.19 4.23
 -18 2 -18 2.15 6.64
 -6 -14 -16 0.25 3.6
 20 -2 -16 2.48 6.59
 -17 3 -15 15.69 6.88
 15 -9 -15 20.35 5.83
 19 -3 -15 6.28 6.28
 -20 16 -14 0.53 6.5
 -12 -6 -14 70.99 6.47
 8 -14 -14 110.37 5.54
 -19 13 -13 3.55 6.55
 -12 -4 -12 118.48 7.34
 -15 3 -11 4.07 5.92
 -9 -7 -11 7.13 4.03
 -7 -9 -11 20.18 3.7
 21 7 -11 -2.66 6.8
 -7 -7 -9 46.84 4.24
 9 -9 -9 18.22 3.81
 15 -3 -9 8.41 5.66
 23 21 -9 -1.58 8.69
 -18 22 -8 5.18 6.41
 4 -10 -8 4.49 2.13
 21 15 -7 -1.26 7.84
 -16 16 -6 -7.1 5.98
 21 23 -5 7.16 8.23
 -16 26 -4 4.22 5.67
 -6 -2 -4 134.82 5.73
 8 -4 -4 189.83 7.58
 16 6 -4 5.32 6.06
 20 20 -4 1.2 7.62
 -11 7 -3 280.28 11.01
 -14 20 -2 37.31 5.74
 16 10 -2 25.3 6.47
 9 1 -1 3.08 4.03
 11 3 -1 42.66 5.71
 14 10 0 99.79 7.66
 -5 5 1 92.94 4.33
 17 27 1 -1.04 8.1
 17 29 1 1.96 7.72
 17 31 1 0 8.27
 6 4 2 1133.12 33.93
 1 5 3 310.02 9.2
 15 33 3 0.99 7.58
 14 32 4 0.08 8.04
 -6 22 6 3.91 3.11
 -2 14 6 6.18 1.49
 2 12 6 5.35 1.9
 10 20 6 8.03 5.17
 -5 33 7 32.54 3.42
 5 43 7 3.2 4.13
 9 23 7 40.23 5.5
 4 20 8 142.62 5.99
 11 -21 -29 6.81 4.55
 6 -22 -26 1.03 3.07
 -11 -13 -21 1.97 5.4
 -9 -15 -21 -0.91 4.73
 17 -11 -21 -1.88 5.88
 -21 11 -19 1.74 7.87
 -13 -9 -19 1.87 5.61
 -20 8 -18 4 7.68
 -10 -12 -18 105.04 6.89
 4 -18 -18 236.71 7.74
 16 -10 -18 22.73 5.61
 -19 9 -15 8.81 7.1
 -9 -9 -13 159.9 7.7
 15 -7 -13 19.6 5.53
 -16 4 -12 33.17 6.62
 15 -5 -11 0.47 5.33
 -14 2 -10 -1.25 5.09
 20 6 -10 13.7 6.85
 19 5 -9 1.59 6.75
 21 11 -9 -0.1 7.09
 16 0 -8 12.3 5.83
 18 4 -8 0.61 6.11
 13 -3 -7 4.18 4.8
 20 14 -6 0.03 7.13
 21 25 -5 -0.3 8.37
 -16 24 -4 7.91 6.07
 -15 21 -3 8.83 5.72
 -3 -3 -3 66.69 3.05
 19 19 -3 7.63 7.61
 14 6 -2 11.92 5.27
 -11 11 -1 36.71 4.98
 16 16 0 23.45 7.11
 -11 17 1 1.49 4.39
 -10 42 2 -1.58 4.47
 14 16 2 88.88 7.87
 16 28 2 -2.07 7.43
 16 30 2 13.66 8.07
 16 32 2 -2.71 7.72
 -3 7 3 74.26 3.23
 13 43 3 -0.91 1.84
 15 29 3 1.71 7.24
 15 31 3 0 7.53
 12 42 4 4.99 4.09
 14 30 4 6.06 7.19
 9 45 5 2.61 6.17
 8 16 6 3.01 4.15
 10 -24 -36 -2 4.3
 10 -22 -30 -0.44 4.25
 -7 -19 -25 50.91 5.42
 16 -14 -24 -0.84 5.39
 3 -21 -23 43.45 2.25
 -6 -18 -22 11.03 4.04
 -19 1 -21 -2.82 7.54
 8 -18 -20 0.61 3.38
 -8 -14 -18 98.61 6.07
 -18 4 -16 7.3 7.18
 -12 -8 -16 0.09 5.04
 -3 -15 -15 94.74 4.27
 13 -11 -15 8.92 4.82
 -17 5 -13 6.92 6.37
 -18 10 -12 20.64 7
 -19 17 -11 1.1 6.79
 -18 14 -10 -0.9 6.06
 -12 -2 -10 356.99 13.47
 -13 1 -9 7.86 5.11
 -9 -5 -9 38.81 5.17
 23 23 -9 -3.36 10.48
 -18 20 -8 0.44 5.98
 20 10 -8 5.37 7.66
 -17 17 -7 1.46 6.03
 -15 9 -7 19.86 5.9
 -10 0 -6 9.88 4.09
 17 7 -5 23.73 6.56
 19 13 -5 4.88 6.95
 21 27 -5 1.34 9.29
 21 33 -5 -1.84 9.99
 18 12 -4 -2.33 6.48
 20 22 -4 -5.81 8.71
 -9 3 -3 191.91 7.87
 17 11 -3 9.5 6.93
 18 18 -2 -3.21 7.74
 17 17 -1 0.34 7.15
 8 2 0 0.05 3.43
 -9 11 1 5.49 3.7
 7 3 1 193.76 7.55
 3 5 3 842.93 24.93
 -8 18 4 -2.35 3.59
 5 49 5 0.34 4.3
 11 19 5 4.64 5.32
 7 19 7 93.62 5.78
 9 35 7 16.14 5.92
 7 -25 -35 7.97 3.52
 11 -19 -25 19.45 4.75
 -14 -10 -22 -2.59 6.48
 -21 7 -21 -0 8
 -3 -19 -21 1.97 2.73
 7 -19 -21 -0.27 3.16
 -4 -18 -20 49.2 3.74
 -19 3 -19 2.2 7.29
 7 -15 -15 129.23 5.69
 -7 -11 -13 193.71 7.85
 11 -11 -13 16.51 4.3
 21 5 -13 3.25 7.09
 16 -2 -10 40.87 6.63
 22 14 -10 -4.92 7.75
 3 -11 -9 113.22 4.11
 17 1 -9 7.13 5.97
 23 25 -9 -2.75 8.76
 -16 10 -8 -2.67 5.84
 22 20 -8 7.72 7.95
 -7 -5 -7 177.15 7.17
 11 -5 -7 195.06 8.58
 19 9 -7 7.95 6.57
 21 17 -7 2.89 7.43
 2 -8 -6 17.58 1.64
 14 0 -6 6.99 5.32
 18 8 -6 3.89 6.31
 -17 27 -5 4.5 5.87
 21 29 -5 4.33 8.96
 21 31 -5 1.14 9.27
 -16 22 -4 2.99 5.53
 -8 0 -4 165.62 6.99
 12 0 -4 53.33 5.45
 13 3 -3 33.67 5.76
 -6 4 0 -0.86 2.61
 4 0 0 1285.94 37.83
 10 4 0 0.54 4.63
 13 11 1 16.37 5.63
 -6 8 2 1080.22 32.31
 -9 17 3 16.76 4.03
 -5 9 3 425.68 13.37
 7 7 3 618.92 19.49
 13 17 3 28.83 6.11
 10 46 4 -1.86 7.14
 12 18 4 11.76 5.49
 6 14 6 7.77 3.45
 -5 25 7 68.32 3.89
 9 25 7 28.21 5.45
 14 -18 -28 11.54 5.37
 10 -18 -22 5.87 4.16
 15 -13 -21 -2.38 5.18
 17 -9 -19 4.12 5.81
 -12 -10 -18 41.01 6.04
 12 -14 -18 26.64 5.05
 14 -12 -18 21.51 5.23
 -21 13 -17 5.43 7.43
 -19 5 -17 6.36 6.78
 -20 10 -16 4.14 6.78
 16 -8 -16 -0.07 5.7
 -9 -11 -15 72.88 5.56
 -20 14 -14 1.17 6.93
 -18 6 -14 1.1 6.61
 13 -9 -13 30 5.08
 20 4 -12 0.78 7.09
 22 10 -12 0.13 7.07
 -15 5 -9 19.13 6.22
 13 -5 -9 5.64 4.76
 23 27 -9 5.39 9.38
 23 29 -9 -6.79 9.82
 3 -9 -7 2119.87 61.51
 -15 13 -5 21.03 6.06
 -14 12 -4 1.13 5.2
 10 -2 -4 106.97 6.21
 20 24 -4 -1.45 9.01
 -15 19 -3 7.72 5.51
 -13 11 -3 118.03 7.11
 7 -3 -3 882.94 26.85
 19 21 -3 5.65 7.78
 -14 18 -2 -0.11 5.2
 -13 17 -1 7.25 5.01
 15 11 -1 5.64 5.94
 -4 2 0 0.83 2.16
 -3 3 1 398.49 12.15
 9 5 1 10.43 4.09
 15 17 1 1.42 7
 14 42 2 4.73 8.53
 -7 19 5 262.8 9.41
 7 47 5 0.87 5.45
 -6 38 6 -0.73 3.43
 10 22 6 2.46 5.02
 -3 19 7 186.41 6.2
 4 -24 -30 31.4 1.62
 8 -22 -28 2.96 3.84
 10 -20 -26 2.2 4.31
 -20 2 -22 4.34 7.32
 -13 -11 -21 -1.91 6.2
 13 -15 -21 1.47 4.79
 -21 9 -19 -0.15 7.11
 10 -14 -16 1.31 3.87
 16 -6 -14 8.93 5.83
 -19 11 -13 6.09 6.8
 -11 -7 -13 58.29 5.65
 8 -12 -12 562.86 17.89
 16 -4 -12 32.47 6.27
 -19 15 -11 0.79 6.57
 -11 -5 -11 23.06 5.14
 11 -9 -11 0.63 4.31
 13 -7 -11 0.78 4.59
 19 3 -11 3.69 6.16
 -16 6 -10 52.84 7.18
 -17 11 -9 2.17 6.37
 11 -7 -9 20.04 4.45
 -18 18 -8 3.9 6.25
 -14 4 -8 12.28 5.22
 -12 0 -8 30.53 5.4
 22 22 -8 9.51 8.29
 -9 -3 -7 204.47 8.51
 -16 14 -6 2.78 5.91
 8 -6 -6 116.92 5.76
 20 16 -6 1.25 7.4
 -17 25 -5 4.86 5.95
 20 26 -4 3.33 8.66
 20 34 -4 2.93 9.28
 15 7 -3 36.91 6.2
 -10 6 -2 13.52 4.07
 18 20 -2 12.51 7.95
 13 7 -1 20.47 5.17
 -12 16 0 155.34 8.12
 16 18 0 0.95 6.61
 -7 7 1 98.38 5.06
 -12 30 2 14.28 4.9
 -10 16 2 100.81 6.22
 8 6 2 682.9 21.59
 12 12 2 24.72 5.6
 -11 29 3 15.01 4.73
 13 41 3 3.7 5.55
 9 15 5 34.89 4.94
 11 39 5 18.47 5.92
 8 42 6 -0.35 5.61
 5 17 7 152.31 6.36
 9 27 7 26.59 5.45
 9 29 7 50.2 4.93
 9 31 7 35.17 5.36
 2 20 8 -1.19 2.19
 9 -21 -27 18.55 4.17
 -2 -22 -26 -0.62 2.61
 7 -21 -25 38.34 3.87
 -8 -18 -24 0.41 4.64
 9 -19 -23 10.77 4
 -7 -17 -21 2.13 3.97
 -20 4 -20 6.45 7.75
 18 -8 -20 0.62 5.83
 -5 -17 -19 38.11 3.87
 5 -17 -17 56.41 3.44
 17 -7 -17 5.91 5.73
 -16 -2 -16 1.81 6.4
 6 -16 -16 6.24 2.98
 -19 7 -15 5.74 7.44
 -11 -9 -15 55.18 5.85
 -20 18 -12 4.07 6.82
 -17 7 -11 1.54 6.46
 17 -1 -11 -4 6.38
 21 9 -11 2.73 6.83
 23 19 -11 -0.25 8.36
 -19 21 -9 5.06 6.69
 21 13 -9 1.72 8.02
 21 19 -7 -1.16 7.74
 -17 23 -5 12.03 5.92
 19 15 -5 2.9 7.81
 -16 20 -4 2.39 5.51
 -12 6 -4 0 4.95
 20 28 -4 -4.51 8.65
 20 30 -4 0.7 9.56
 20 32 -4 3.86 9.01
 6 -2 -2 244.06 8.52
 16 12 -2 -1.92 6.14
 5 -1 -1 146.26 5.69
 17 19 -1 0.36 7.18
 -10 10 0 807.82 25.49
 -13 29 1 -2.44 4.98
 15 41 1 2.13 8.74
 -12 28 2 -0.33 4.69
 14 18 2 -2.8 6.77
 -11 27 3 18.48 4.87
 -9 43 3 2.9 4.01
 11 13 3 157.05 8.19
 -8 42 4 -0.39 3.76
 -4 10 4 58.02 3.13
 10 14 4 144.44 7.88
 12 40 4 -1.55 7.2
 10 36 6 -1.75 6.41
 -5 35 7 12.93 3.02
 7 39 7 11.69 5.33
 6 34 8 20.95 4.74
 13 -19 -29 3.29 4.9
 8 -20 -24 37.3 4.15
 -2 -20 -22 258.78 8.47
 -10 -14 -20 97.05 7.07
 -17 -3 -19 1.88 6.3
 -20 6 -18 4.77 7.13
 -16 -4 -18 -0.73 6.44
 -17 -1 -17 9.82 6.38
 -15 -5 -17 19.79 6.2
 -15 -3 -15 5.46 6.34
 17 -5 -15 16.38 6.12
 -16 0 -14 3.55 6.07
 20 2 -14 1.31 6.84
 17 -3 -13 8.5 5.91
 18 0 -12 3.11 6.27
 -18 12 -10 25.43 6.74
 20 8 -10 1.51 6.62
 22 16 -10 7.78 7.55
 -11 -3 -9 38.48 5.39
 14 -2 -8 76.77 6.3
[truncated: 1,521,738 more chars]
