# Supplementary material for: Decoupled MOF Breathing: Pressure‐Induced Reversal of Correlation Between Orthogonal Motions in a Diamondoid Framework
Source: Angew Chem Int Ed Engl. 2025 May 15;64(27):e202504297. doi: 10.1002/anie.202504297 (PMC12207364; doi:10.1002/anie.202504297)
Supplement: Supplementary file 1 — Supporting Information [file ANIE-64-e202504297-s002.zip › SHF-62-CHCl3_SCC-in-CHCL3_1400bar.cif]

data_SHF-62-CHCl3_SCC-in-CHCL3_1400bar
_audit_creation_date               2024-11-15
_audit_creation_method
;
Olex2 1.5
(compiled 2024.02.16 svn.r378c4104 for OlexSys, GUI svn.r6928)
;
_shelx_SHELXL_version_number       '2019/1'
_audit_contact_author_address      ?
_audit_contact_author_email        ?
_audit_contact_author_name         ''
_audit_contact_author_phone        ?
_publ_contact_author_id_orcid      ?
_publ_section_references
;
Dolomanov, O.V., Bourhis, L.J., Gildea, R.J, Howard, J.A.K. & Puschmann, H.
 (2009), J. Appl. Cryst. 42, 339-341.

Sheldrick, G.M. (2008). Acta Cryst. A64, 112-122.
;
_chemical_name_common              ?
_chemical_name_systematic          ?
_chemical_formula_moiety           'C21 H18 In N2.5 O10, 0.5(C2 H8 N)'
_chemical_formula_sum              'C22 H22 In N3 O10'
_chemical_formula_weight           603.24
_chemical_melting_point            ?
loop_
  _atom_type_symbol
  _atom_type_description
  _atom_type_scat_dispersion_real
  _atom_type_scat_dispersion_imag
  _atom_type_scat_source
 'C' 'C' 0.0010 0.0010 'International Tables Vol C Tables 4.2.6.8 and 6.1.1.4'
 'H' 'H' 0.0000 0.0000 'International Tables Vol C Tables 4.2.6.8 and 6.1.1.4'
 'In' 'In' -1.9470 0.6580
 'International Tables Vol C Tables 4.2.6.8 and 6.1.1.4'
 'N' 'N' 0.0020 0.0010 'International Tables Vol C Tables 4.2.6.8 and 6.1.1.4'
 'O' 'O' 0.0040 0.0030 'International Tables Vol C Tables 4.2.6.8 and 6.1.1.4'

_shelx_space_group_comment
;
The symmetry employed for this shelxl refinement is uniquely defined
by the following loop, which should always be used as a source of
symmetry information in preference to the above space-group names.
They are only intended as comments.
;
_space_group_crystal_system        'orthorhombic'
_space_group_IT_number             70
_space_group_name_H-M_alt          'F d d d'
_space_group_name_Hall             '-F 2uv 2vw'
loop_
  _space_group_symop_operation_xyz
 'x, y, z'
 '-x+3/4, -y+3/4, z'
 '-x+3/4, y, -z+3/4'
 'x, -y+3/4, -z+3/4'
 'x, y+1/2, z+1/2'
 '-x+3/4, -y+5/4, z+1/2'
 '-x+3/4, y+1/2, -z+5/4'
 'x, -y+5/4, -z+5/4'
 'x+1/2, y, z+1/2'
 '-x+5/4, -y+3/4, z+1/2'
 '-x+5/4, y, -z+5/4'
 'x+1/2, -y+3/4, -z+5/4'
 'x+1/2, y+1/2, z'
 '-x+5/4, -y+5/4, z'
 '-x+5/4, y+1/2, -z+3/4'
 'x+1/2, -y+5/4, -z+3/4'
 '-x, -y, -z'
 'x-3/4, y-3/4, -z'
 'x-3/4, -y, z-3/4'
 '-x, y-3/4, z-3/4'
 '-x, -y+1/2, -z+1/2'
 'x-3/4, y-1/4, -z+1/2'
 'x-3/4, -y+1/2, z-1/4'
 '-x, y-1/4, z-1/4'
 '-x+1/2, -y, -z+1/2'
 'x-1/4, y-3/4, -z+1/2'
 'x-1/4, -y, z-1/4'
 '-x+1/2, y-3/4, z-1/4'
 '-x+1/2, -y+1/2, -z'
 'x-1/4, y-1/4, -z'
 'x-1/4, -y+1/2, z-3/4'
 '-x+1/2, y-1/4, z-3/4'

_cell_length_a                     14.6864(2)
_cell_length_b                     28.2063(3)
_cell_length_c                     30.5299(3)
_cell_angle_alpha                  90
_cell_angle_beta                   90
_cell_angle_gamma                  90
_cell_volume                       12647.0(3)
_cell_formula_units_Z              16
_cell_measurement_reflns_used     12417
_cell_measurement_temperature      293(2)
_cell_measurement_theta_max       20.682733840663584
_cell_measurement_theta_min       1.148330458517161
_shelx_estimated_absorpt_T_max     0.981
_shelx_estimated_absorpt_T_min     0.972
_exptl_absorpt_coefficient_mu      0.219
_exptl_absorpt_correction_T_min   0.8170629072790132
_exptl_absorpt_correction_T_max   1.0
_exptl_absorpt_correction_type    empirical
_exptl_absorpt_process_details    
;
DIALS 3.8.2-1-g50706578e-release
Scaling & analysis of unmerged intensities, absorption correction using spherical harmonics
;
_exptl_absorpt_special_details     ?
_exptl_crystal_colour              ?
_exptl_crystal_colour_primary      yellow
_exptl_crystal_density_diffrn      1.267
_exptl_crystal_density_meas        ?
_exptl_crystal_density_method      ?
_exptl_crystal_description         Octahedral
_exptl_crystal_F_000               4864
_exptl_crystal_size_max            0.13
_exptl_crystal_size_mid            0.13
_exptl_crystal_size_min            0.09
_exptl_transmission_factor_max     ?
_exptl_transmission_factor_min     ?
_diffrn_reflns_av_R_equivalents    0.0895
_diffrn_reflns_av_unetI/netI       0.0395
_diffrn_reflns_Laue_measured_fraction_full  0.998
_diffrn_reflns_Laue_measured_fraction_max  0.999
_diffrn_reflns_limit_h_max         20
_diffrn_reflns_limit_h_min         -20
_diffrn_reflns_limit_k_max         40
_diffrn_reflns_limit_k_min         -40
_diffrn_reflns_limit_l_max         43
_diffrn_reflns_limit_l_min         -43
_diffrn_reflns_number              59397
_diffrn_reflns_point_group_measured_fraction_full  0.998
_diffrn_reflns_point_group_measured_fraction_max  0.999
_diffrn_reflns_theta_full          16.950
_diffrn_reflns_theta_max           20.306
_diffrn_reflns_theta_min           1.162
_diffrn_ambient_temperature        293(2)
_diffrn_detector                   'Hybrid Pixel Array Detector'
_diffrn_detector_area_resol_mean   13.3333
_diffrn_measured_fraction_theta_full  0.998
_diffrn_measured_fraction_theta_max  0.999
_diffrn_measurement_device         'Newport 4-circle diffractometer'
_diffrn_measurement_device_type   
 'dectris-CrysAlisPro-abstract goniometer imported dectris images'
_diffrn_measurement_method         '\f scans'
_diffrn_radiation_monochromator    synchrotron
_diffrn_radiation_probe            x-ray
_diffrn_radiation_type             synchrotron
_diffrn_radiation_wavelength       0.4859
_diffrn_source                     synchrotron
_reflns_Friedel_coverage           0.000
_reflns_Friedel_fraction_full      .
_reflns_Friedel_fraction_max       .
_reflns_number_gt                  3142
_reflns_number_total               4835
_reflns_special_details
;
 Reflections were merged by SHELXL according to the crystal
 class for the calculation of statistics and refinement.
 
 _reflns_Friedel_fraction is defined as the number of unique
 Friedel pairs measured divided by the number that would be
 possible theoretically, ignoring centric projections and
 systematic absences.
;
_reflns_threshold_expression       'I > 2\s(I)'
_computing_cell_refinement         ?
_computing_data_collection         ?
_computing_data_reduction          ?
_computing_molecular_graphics      'Olex2 1.5 (Dolomanov et al., 2009)'
_computing_publication_material    'Olex2 1.5 (Dolomanov et al., 2009)'
_computing_structure_refinement    'XL  (Sheldrick, 2008)'
_computing_structure_solution      ?
_refine_diff_density_max           1.920
_refine_diff_density_min           -0.589
_refine_diff_density_rms           0.184
_refine_ls_extinction_coef         .
_refine_ls_extinction_method       none
_refine_ls_goodness_of_fit_ref     1.068
_refine_ls_hydrogen_treatment      mixed
_refine_ls_matrix_type             full
_refine_ls_number_parameters       155
_refine_ls_number_reflns           4835
_refine_ls_number_restraints       227
_refine_ls_R_factor_all            0.0997
_refine_ls_R_factor_gt             0.0748
_refine_ls_restrained_S_all        1.050
_refine_ls_shift/su_max            0.000
_refine_ls_shift/su_mean           0.000
_refine_ls_structure_factor_coef   Fsqd
_refine_ls_weighting_details      
 'w=1/[\s^2^(Fo^2^)+(0.1853P)^2^+35.8718P] where P=(Fo^2^+2Fc^2^)/3'
_refine_ls_weighting_scheme        calc
_refine_ls_wR_factor_gt            0.2724
_refine_ls_wR_factor_ref           0.2854
_refine_special_details            ?
_olex2_refinement_description
;
1. Fixed Uiso
 At 1.2 times of:
  All C(H) groups, All N(H) groups
 At 1.5 times of:
  All C(H,H,H) groups, All N(H,H) groups
2. Restrained distances
 C3-N1
 1.43 with sigma of 0.02
 N1-C9
 1.4 with sigma of 0.02
 C9-C10
 1.5 with sigma of 0.02
 O5-C9
 1.25 with sigma of 0.02
 C1-C2
 1.504 with sigma of 0.01
 C5-C8
 1.504 with sigma of 0.01
 C1-O1
 1.25 with sigma of 0.005
 C1-O2
 1.25 with sigma of 0.005
 C8-O3
 1.25 with sigma of 0.005
 C8-O4
 1.25 with sigma of 0.005
 C3-N1 \\sim C3-N1A
 with sigma of 0.02
 N1-H1 \\sim N1A-H1A
 with sigma of 0.02
 N1-C9 \\sim N1A-C9A
 with sigma of 0.02
 C9-O5 \\sim C9A-O5A
 with sigma of 0.02
 C9-C10 \\sim C9A-C10A
 with sigma of 0.02
 C10-H10A \\sim C10A-H10D
 with sigma of 0.02
 C10-H10B \\sim C10A-H10E
 with sigma of 0.02
 C10-H10C \\sim C10A-H10F
 with sigma of 0.02
 C3-H1 \\sim C3-H1A
 with sigma of 0.04
 C3-C9 \\sim C3-C9A
 with sigma of 0.04
 N1-O5 \\sim N1A-O5A
 with sigma of 0.04
 N1-C10 \\sim N1A-C10A
 with sigma of 0.04
 H1-C9 \\sim H1A-C9A
 with sigma of 0.04
 C9-H10A \\sim C9A-H10D
 with sigma of 0.04
 C9-H10B \\sim C9A-H10E
 with sigma of 0.04
 C9-H10C \\sim C9A-H10F
 with sigma of 0.04
 O5-C10 \\sim O5A-C10A
 with sigma of 0.04
 H10A-H10B \\sim H10D-H10E
 with sigma of 0.04
 H10A-H10C \\sim H10D-H10F
 with sigma of 0.04
 H10B-H10C \\sim H10E-H10F
 with sigma of 0.04
3. Restrained planarity
 N1, C9, O5, C10
 with sigma of 0.1
4. Uiso/Uaniso restraints and constraints
All non-hydrogen atoms have similar U: within 1.7A with sigma of 0.04 and sigma
for terminal atoms of 0.08 within 1.7A
5. Rigid body (RIGU) restrains
 All non-hydrogen atoms
 with sigma for 1-2 distances of 0.004 and sigma for 1-3 distances of 0.004
6. Others
 Fixed Sof: N1(0.5) H1(0.5) C9(0.5) O5(0.5) C10(0.5) H10A(0.5) H10B(0.5)
 H10C(0.5) N2(0.25) H2A(0.25) H2B(0.25) C11(0.25) H11A(0.25) H11B(0.25)
 H11C(0.25) C12(0.25) H12A(0.25) H12B(0.25) H12C(0.25) N3(0.25) H3A(0.25)
 H3B(0.25) C13(0.25) H13A(0.25) H13B(0.25) H13C(0.25) C14(0.25) H14A(0.25)
 H14B(0.25) H14C(0.25) N1A(0.5) H1A(0.5) C9A(0.5) O5A(0.5) C10A(0.5) H10D(0.5)
 H10E(0.5) H10F(0.5)
7.a Free rotating group:
 N2(H2A,H2B,C11,H11A,H11B,H11C,C12,H12A,H12B,H12C), N3(H3A,H3B,C13,H13A,H13B,
 H13C,C14,H14A,H14B,H14C)
7.b Aromatic/amide H refined with riding coordinates:
 C4(H4), C6(H6), C7(H7), N1(H1), N1A(H1A)
7.c Fitted hexagon refined as free rotating group:
 C3(C4,C5,C6,C7,C2)
7.d Idealised Me refined as rotating group:
 C10(H10A,H10B,H10C), C10A(H10D,H10E,H10F)
;
_atom_sites_solution_hydrogens     mixed
_atom_sites_solution_primary       ?
_atom_sites_solution_secondary     ?
loop_
  _atom_site_label
  _atom_site_type_symbol
  _atom_site_fract_x
  _atom_site_fract_y
  _atom_site_fract_z
  _atom_site_U_iso_or_equiv
  _atom_site_adp_type
  _atom_site_occupancy
  _atom_site_site_symmetry_order
  _atom_site_calc_flag
  _atom_site_refinement_flags_posn
  _atom_site_refinement_flags_adp
  _atom_site_refinement_flags_occupancy
  _atom_site_disorder_assembly
  _atom_site_disorder_group
 In1 In 0.625000 0.125000 0.32730(2) 0.0398(2) Uani 1 2 d S T P A .
 O3 O 0.7548(3) 0.34076(17) 0.11467(15) 0.0586(11) Uani 1 1 d D U . . .
 O1 O 0.7369(3) 0.16266(17) 0.29190(16) 0.0641(12) Uani 1 1 d D U . . .
 O4 O 0.8928(3) 0.3186(2) 0.12827(19) 0.0703(15) Uani 1 1 d D U . . .
 C3 C 0.8099(3) 0.2242(2) 0.2250(2) 0.095(3) Uani 1 1 d DG U . . .
 C4 C 0.8388(2) 0.2550(2) 0.1924(2) 0.092(3) Uani 1 1 d G U . A .
 H4 H 0.900051 0.256443 0.184813 0.111 Uiso 1 1 calc R U . . .
 C5 C 0.7761(3) 0.28383(18) 0.17101(15) 0.0632(18) Uani 1 1 d DG U . A .
 C6 C 0.6845(3) 0.28174(17) 0.18230(16) 0.0624(16) Uani 1 1 d G U . A .
 H6 H 0.642523 0.300995 0.168008 0.075 Uiso 1 1 calc R U . . .
 C7 C 0.6556(2) 0.2509(2) 0.21495(17) 0.0651(17) Uani 1 1 d G U . A .
 H7 H 0.594273 0.249466 0.222500 0.078 Uiso 1 1 calc R U . . .
 C2 C 0.7183(3) 0.22208(18) 0.23630(16) 0.0655(18) Uani 1 1 d DG U . A .
 C8 C 0.8095(3) 0.3159(2) 0.1359(2) 0.0588(15) Uani 1 1 d D U . . .
 O2 O 0.5987(3) 0.1832(2) 0.27530(18) 0.0674(13) Uani 1 1 d D U . . .
 C1 C 0.6825(3) 0.1875(2) 0.2699(2) 0.0588(14) Uani 1 1 d D U . . .
 N1 N 0.8775(6) 0.2042(5) 0.2553(4) 0.064(3) Uiso 0.5 1 d D U P A 1
 H1 H 0.857623 0.196662 0.280887 0.077 Uiso 0.5 1 calc DR U P A 1
 C9 C 0.9675(8) 0.1963(5) 0.2481(4) 0.069(4) Uiso 0.5 1 d D U P A 1
 O5 O 1.0098(8) 0.2176(5) 0.2190(4) 0.084(3) Uiso 0.5 1 d D U P A 1
 C10 C 1.0123(14) 0.1611(7) 0.2760(6) 0.093(6) Uiso 0.5 1 d D U P A 1
 H10A H 1.016432 0.173028 0.305349 0.140 Uiso 0.5 1 calc DR U P A 1
 H10B H 1.072360 0.154852 0.264965 0.140 Uiso 0.5 1 calc DR U P A 1
 H10C H 0.977510 0.132265 0.275890 0.140 Uiso 0.5 1 calc DR U P A 1
 N2 N 1.149(3) 0.2610(11) 0.1099(11) 0.131(15) Uiso 0.25 1 d G U P B -1
 H2A H 1.189941 0.254689 0.087675 0.196 Uiso 0.25 1 d G U P B -1
 H2B H 1.083124 0.246130 0.101619 0.196 Uiso 0.25 1 d G U P B -1
 C11 C 1.142(4) 0.3201(10) 0.1170(18) 0.123(18) Uiso 0.25 1 d G U P B -1
 H11A H 1.212549 0.335683 0.124580 0.185 Uiso 0.25 1 d G U P B -1
 H11B H 1.112248 0.339094 0.091562 0.185 Uiso 0.25 1 d G U P B -1
 H11C H 1.095621 0.326374 0.139862 0.185 Uiso 0.25 1 d G U P B -1
 C12 C 1.189(3) 0.2296(11) 0.1430(13) 0.083(9) Uiso 0.25 1 d G U P B -1
 H12A H 1.143199 0.235217 0.166037 0.124 Uiso 0.25 1 d G U P B -1
 H12B H 1.191370 0.187537 0.135081 0.124 Uiso 0.25 1 d G U P B -1
 H12C H 1.260181 0.244512 0.150796 0.124 Uiso 0.25 1 d G U P B -1
 N3 N 0.5390(15) 0.1313(7) 0.1794(8) 0.054(5) Uiso 0.25 1 d G U P C -1
 H3A H 0.609169 0.140944 0.188602 0.081 Uiso 0.25 1 d G U P C -1
 H3B H 0.527352 0.139083 0.145636 0.081 Uiso 0.25 1 d G U P C -1
 C13 C 0.467(3) 0.1587(16) 0.196(2) 0.17(3) Uiso 0.25 1 d G U P C -1
 H13A H 0.482071 0.151285 0.232266 0.255 Uiso 0.25 1 d G U P C -1
 H13B H 0.475929 0.194284 0.183600 0.255 Uiso 0.25 1 d G U P C -1
 H13C H 0.392377 0.149267 0.185128 0.255 Uiso 0.25 1 d G U P C -1
 C14 C 0.534(4) 0.0812(9) 0.1946(19) 0.15(2) Uiso 0.25 1 d G U P C -1
 H14A H 0.460438 0.071258 0.183323 0.229 Uiso 0.25 1 d G U P C -1
 H14B H 0.589045 0.064583 0.180601 0.229 Uiso 0.25 1 d G U P C -1
 H14C H 0.550044 0.073306 0.230473 0.229 Uiso 0.25 1 d G U P C -1
 N1A N 0.8733(7) 0.1861(5) 0.2397(5) 0.065(3) Uiso 0.5 1 d D U P A 2
 H1A H 0.849823 0.166327 0.258003 0.14(9) Uiso 0.5 1 calc DR . P A 2
 C9A C 0.9605(9) 0.1772(6) 0.2295(5) 0.071(4) Uiso 0.5 1 d D U P A 2
 O5A O 1.0017(9) 0.1946(5) 0.1990(5) 0.095(4) Uiso 0.5 1 d D U P A 2
 C10A C 1.0086(13) 0.1426(7) 0.2572(6) 0.092(6) Uiso 0.5 1 d D U P A 2
 H10D H 0.977497 0.112691 0.255991 0.138 Uiso 0.5 1 calc DR U P A 2
 H10E H 1.009755 0.153780 0.286892 0.138 Uiso 0.5 1 calc DR U P A 2
 H10F H 1.069778 0.138776 0.246757 0.138 Uiso 0.5 1 calc DR U P A 2

loop_
  _atom_site_aniso_label
  _atom_site_aniso_U_11
  _atom_site_aniso_U_22
  _atom_site_aniso_U_33
  _atom_site_aniso_U_23
  _atom_site_aniso_U_13
  _atom_site_aniso_U_12
 In1 0.0524(4) 0.0366(3) 0.0303(3) 0.000 0.000 -0.0018(2)
 O3 0.069(3) 0.059(2) 0.047(2) 0.017(2) 0.002(2) -0.001(2)
 O1 0.075(3) 0.062(3) 0.056(3) 0.023(2) 0.003(2) -0.006(2)
 O4 0.065(3) 0.081(4) 0.065(3) 0.033(3) 0.003(2) -0.001(2)
 C3 0.068(4) 0.112(6) 0.104(6) 0.075(5) 0.012(4) 0.009(4)
 C4 0.063(4) 0.106(6) 0.109(6) 0.070(6) 0.007(4) 0.003(4)
 C5 0.065(3) 0.065(4) 0.059(4) 0.028(3) 0.002(3) -0.003(3)
 C6 0.066(3) 0.062(4) 0.059(4) 0.021(3) -0.003(3) -0.003(3)
 C7 0.065(3) 0.076(4) 0.055(4) 0.019(3) 0.001(3) -0.009(3)
 C2 0.068(3) 0.067(4) 0.061(4) 0.029(3) 0.003(3) -0.006(3)
 C8 0.064(3) 0.061(3) 0.051(3) 0.020(3) 0.004(3) -0.003(3)
 O2 0.072(3) 0.073(3) 0.057(3) 0.026(3) 0.002(2) -0.009(2)
 C1 0.075(3) 0.054(3) 0.047(3) 0.011(3) 0.005(3) -0.008(3)

_geom_special_details
;
 All esds (except the esd in the dihedral angle between two l.s. planes)
 are estimated using the full covariance matrix.  The cell esds are taken
 into account individually in the estimation of esds in distances, angles
 and torsion angles; correlations between esds in cell parameters are only
 used when they are defined by crystal symmetry.  An approximate (isotropic)
 treatment of cell esds is used for estimating esds involving l.s. planes.
;
loop_
  _geom_bond_atom_site_label_1
  _geom_bond_atom_site_label_2
  _geom_bond_distance
  _geom_bond_site_symmetry_2
  _geom_bond_publ_flag
 In1 O3 2.314(5) 32_656 ?
 In1 O3 2.314(5) 31_556 ?
 In1 O1 2.236(5) . ?
 In1 O1 2.236(5) 14_545 ?
 In1 O4 2.241(5) 32_656 ?
 In1 O4 2.241(5) 31_556 ?
 In1 C8 2.629(5) 32_656 ?
 In1 C8 2.629(5) 31_556 ?
 In1 O2 2.316(5) 14_545 ?
 In1 O2 2.316(5) . ?
 In1 C1 2.625(5) . ?
 In1 C1 2.625(5) 14_545 ?
 O3 C8 1.249(4) . ?
 O1 C1 1.257(4) . ?
 O4 C8 1.248(4) . ?
 C3 C4 1.3900 . ?
 C3 C2 1.3900 . ?
 C3 N1 1.469(9) . ?
 C3 N1A 1.491(11) . ?
 C4 H4 0.9300 . ?
 C4 C5 1.3900 . ?
 C5 C6 1.3900 . ?
 C5 C8 1.485(5) . ?
 C6 H6 0.9300 . ?
 C6 C7 1.3900 . ?
 C7 H7 0.9300 . ?
 C7 C2 1.3900 . ?
 C2 C1 1.510(5) . ?
 O2 C1 1.247(4) . ?
 N1 H1 0.8600 . ?
 N1 C9 1.358(11) . ?
 C9 O5 1.239(11) . ?
 C9 C10 1.465(13) . ?
 C10 H10A 0.9600 . ?
 C10 H10B 0.9600 . ?
 C10 H10C 0.9600 . ?
 N2 H2A 0.9244 . ?
 N2 H2B 1.0844 . ?
 N2 C11 1.6864 . ?
 N2 C12 1.4657 . ?
 C11 H11A 1.1521 . ?
 C11 H11B 1.0374 . ?
 C11 H11C 0.9886 . ?
 C12 H12A 0.9872 . ?
 C12 H12B 1.2104 . ?
 C12 H12C 1.1510 . ?
 N3 H3A 1.1024 . ?
 N3 H3B 1.0666 . ?
 N3 C13 1.4111 . ?
 N3 C14 1.4899 . ?
 C13 H13A 1.1373 . ?
 C13 H13B 1.0856 . ?
 C13 H13C 1.1756 . ?
 C14 H14A 1.1736 . ?
 C14 H14B 1.0232 . ?
 C14 H14C 1.1408 . ?
 N1A H1A 0.8600 . ?
 N1A C9A 1.342(14) . ?
 C9A O5A 1.215(14) . ?
 C9A C10A 1.472(15) . ?
 C10A H10D 0.9600 . ?
 C10A H10E 0.9600 . ?
 C10A H10F 0.9600 . ?

loop_
  _geom_angle_atom_site_label_1
  _geom_angle_atom_site_label_2
  _geom_angle_atom_site_label_3
  _geom_angle
  _geom_angle_site_symmetry_1
  _geom_angle_site_symmetry_3
  _geom_angle_publ_flag
 O3 In1 O3 120.9(2) 32_656 31_556 ?
 O3 In1 C8 28.38(11) 31_556 31_556 ?
 O3 In1 C8 102.0(2) 32_656 31_556 ?
 O3 In1 C8 102.0(2) 31_556 32_656 ?
 O3 In1 C8 28.38(11) 32_656 32_656 ?
 O3 In1 C1 107.14(19) 32_656 14_545 ?
 O3 In1 C1 107.14(19) 31_556 . ?
 O3 In1 C1 111.35(15) 32_656 . ?
 O3 In1 C1 111.35(15) 31_556 14_545 ?
 O1 In1 O3 82.86(16) . 32_656 ?
 O1 In1 O3 126.96(19) . 31_556 ?
 O1 In1 O3 82.86(16) 14_545 31_556 ?
 O1 In1 O3 126.96(19) 14_545 32_656 ?
 O1 In1 O1 122.2(3) 14_545 . ?
 O1 In1 O4 85.0(2) . 31_556 ?
 O1 In1 O4 85.0(2) 14_545 32_656 ?
 O1 In1 O4 139.37(17) 14_545 31_556 ?
 O1 In1 O4 139.37(17) . 32_656 ?
 O1 In1 C8 111.21(15) . 32_656 ?
 O1 In1 C8 111.21(15) 14_545 31_556 ?
 O1 In1 C8 107.25(19) . 31_556 ?
 O1 In1 C8 107.25(19) 14_545 32_656 ?
 O1 In1 O2 56.94(15) . . ?
 O1 In1 O2 83.27(19) . 14_545 ?
 O1 In1 O2 56.94(15) 14_545 14_545 ?
 O1 In1 O2 83.27(19) 14_545 . ?
 O1 In1 C1 103.44(19) . 14_545 ?
 O1 In1 C1 28.57(11) 14_545 14_545 ?
 O1 In1 C1 103.45(19) 14_545 . ?
 O1 In1 C1 28.57(11) . . ?
 O4 In1 O3 56.65(15) 31_556 31_556 ?
 O4 In1 O3 56.65(15) 32_656 32_656 ?
 O4 In1 O3 82.2(2) 32_656 31_556 ?
 O4 In1 O3 82.2(2) 31_556 32_656 ?
 O4 In1 O4 92.0(4) 31_556 32_656 ?
 O4 In1 C8 86.3(2) 32_656 31_556 ?
 O4 In1 C8 86.3(2) 31_556 32_656 ?
 O4 In1 C8 28.28(11) 32_656 32_656 ?
 O4 In1 C8 28.28(11) 31_556 31_556 ?
 O4 In1 O2 163.69(18) 32_656 . ?
 O4 In1 O2 89.6(3) 32_656 14_545 ?
 O4 In1 O2 89.6(3) 31_556 . ?
 O4 In1 O2 163.69(18) 31_556 14_545 ?
 O4 In1 C1 87.1(2) 31_556 . ?
 O4 In1 C1 87.1(2) 32_656 14_545 ?
 O4 In1 C1 167.93(17) 32_656 . ?
 O4 In1 C1 167.93(17) 31_556 14_545 ?
 C8 In1 C8 94.2(3) 31_556 32_656 ?
 O2 In1 O3 85.12(19) 14_545 32_656 ?
 O2 In1 O3 139.57(15) 14_545 31_556 ?
 O2 In1 O3 139.57(15) . 32_656 ?
 O2 In1 O3 85.12(19) . 31_556 ?
 O2 In1 C8 87.5(2) 14_545 32_656 ?
 O2 In1 C8 167.80(16) . 32_656 ?
 O2 In1 C8 167.80(16) 14_545 31_556 ?
 O2 In1 C8 87.5(2) . 31_556 ?
 O2 In1 O2 93.5(3) . 14_545 ?
 O2 In1 C1 28.37(11) 14_545 14_545 ?
 O2 In1 C1 88.0(2) 14_545 . ?
 O2 In1 C1 88.0(2) . 14_545 ?
 O2 In1 C1 28.37(11) . . ?
 C1 In1 C8 139.73(15) 14_545 31_556 ?
 C1 In1 C8 139.73(15) . 32_656 ?
 C1 In1 C8 98.4(2) . 31_556 ?
 C1 In1 C8 98.4(2) 14_545 32_656 ?
 C1 In1 C1 96.2(3) 14_545 . ?
 C8 O3 In1 90.0(3) . 23_655 ?
 C1 O1 In1 93.2(3) . . ?
 C8 O4 In1 93.4(4) . 23_655 ?
 C4 C3 C2 120.0 . . ?
 C4 C3 N1 119.0(5) . . ?
 C4 C3 N1A 118.5(6) . . ?
 C2 C3 N1 118.8(5) . . ?
 C2 C3 N1A 119.9(6) . . ?
 C3 C4 H4 120.0 . . ?
 C5 C4 C3 120.0 . . ?
 C5 C4 H4 120.0 . . ?
 C4 C5 C8 118.3(3) . . ?
 C6 C5 C4 120.0 . . ?
 C6 C5 C8 121.7(3) . . ?
 C5 C6 H6 120.0 . . ?
 C7 C6 C5 120.0 . . ?
 C7 C6 H6 120.0 . . ?
 C6 C7 H7 120.0 . . ?
 C6 C7 C2 120.0 . . ?
 C2 C7 H7 120.0 . . ?
 C3 C2 C1 122.2(3) . . ?
 C7 C2 C3 120.0 . . ?
 C7 C2 C1 117.8(3) . . ?
 O3 C8 In1 61.7(3) . 23_655 ?
 O3 C8 C5 120.2(5) . . ?
 O4 C8 In1 58.3(3) . 23_655 ?
 O4 C8 O3 119.9(5) . . ?
 O4 C8 C5 119.8(4) . . ?
 C5 C8 In1 176.6(5) . 23_655 ?
 C1 O2 In1 89.7(3) . . ?
 O1 C1 In1 58.3(3) . . ?
 O1 C1 C2 120.1(4) . . ?
 C2 C1 In1 177.8(4) . . ?
 O2 C1 In1 61.9(3) . . ?
 O2 C1 O1 120.2(5) . . ?
 O2 C1 C2 119.7(4) . . ?
 C3 N1 H1 115.9 . . ?
 C9 N1 C3 128.2(10) . . ?
 C9 N1 H1 115.9 . . ?
 N1 C9 C10 117.0(12) . . ?
 O5 C9 N1 121.7(12) . . ?
 O5 C9 C10 121.3(13) . . ?
 C9 C10 H10A 109.5 . . ?
 C9 C10 H10B 109.5 . . ?
 C9 C10 H10C 109.5 . . ?
 H10A C10 H10B 109.5 . . ?
 H10A C10 H10C 109.5 . . ?
 H10B C10 H10C 109.5 . . ?
 H2A N2 H2B 109.5 . . ?
 C11 N2 H2A 108.9 . . ?
 C11 N2 H2B 110.8 . . ?
 C12 N2 H2A 97.5 . . ?
 C12 N2 H2B 106.7 . . ?
 C12 N2 C11 122.4 . . ?
 N2 C11 H11A 110.2 . . ?
 N2 C11 H11B 116.2 . . ?
 N2 C11 H11C 108.0 . . ?
 H11A C11 H11B 109.3 . . ?
 H11A C11 H11C 114.1 . . ?
 H11B C11 H11C 98.7 . . ?
 N2 C12 H12A 96.8 . . ?
 N2 C12 H12B 117.7 . . ?
 N2 C12 H12C 106.6 . . ?
 H12A C12 H12B 108.6 . . ?
 H12A C12 H12C 114.4 . . ?
 H12B C12 H12C 112.0 . . ?
 H3A N3 H3B 110.3 . . ?
 C13 N3 H3A 118.3 . . ?
 C13 N3 H3B 97.1 . . ?
 C13 N3 C14 111.7 . . ?
 C14 N3 H3A 101.3 . . ?
 C14 N3 H3B 119.3 . . ?
 N3 C13 H13A 96.1 . . ?
 N3 C13 H13B 106.2 . . ?
 N3 C13 H13C 117.8 . . ?
 H13A C13 H13B 119.5 . . ?
 H13A C13 H13C 115.1 . . ?
 H13B C13 H13C 102.7 . . ?
 N3 C14 H14A 100.2 . . ?
 N3 C14 H14B 105.6 . . ?
 N3 C14 H14C 118.4 . . ?
 H14A C14 H14B 119.6 . . ?
 H14A C14 H14C 114.9 . . ?
 H14B C14 H14C 98.8 . . ?
 C3 N1A H1A 114.4 . . ?
 C9A N1A C3 131.3(11) . . ?
 C9A N1A H1A 114.4 . . ?
 N1A C9A C10A 116.6(13) . . ?
 O5A C9A N1A 125.4(14) . . ?
 O5A C9A C10A 118.0(14) . . ?
 C9A C10A H10D 109.5 . . ?
 C9A C10A H10E 109.5 . . ?
 C9A C10A H10F 109.5 . . ?
 H10D C10A H10E 109.5 . . ?
 H10D C10A H10F 109.5 . . ?
 H10E C10A H10F 109.5 . . ?

loop_
  _geom_torsion_atom_site_label_1
  _geom_torsion_atom_site_label_2
  _geom_torsion_atom_site_label_3
  _geom_torsion_atom_site_label_4
  _geom_torsion
  _geom_torsion_site_symmetry_1
  _geom_torsion_site_symmetry_2
  _geom_torsion_site_symmetry_3
  _geom_torsion_site_symmetry_4
  _geom_torsion_publ_flag
 In1 O3 C8 O4 -1.8(8) 23_655 . . . ?
 In1 O3 C8 C5 176.8(6) 23_655 . . . ?
 In1 O1 C1 C2 -178.4(6) . . . . ?
 In1 O1 C1 O2 0.8(8) . . . . ?
 In1 O4 C8 O3 1.9(8) 23_655 . . . ?
 In1 O4 C8 C5 -176.7(6) 23_655 . . . ?
 In1 O2 C1 O1 -0.8(7) . . . . ?
 In1 O2 C1 C2 178.4(6) . . . . ?
 C3 C4 C5 C6 0.0 . . . . ?
 C3 C4 C5 C8 -179.2(6) . . . . ?
 C3 C2 C1 O1 7.3(9) . . . . ?
 C3 C2 C1 O2 -171.9(6) . . . . ?
 C3 N1 C9 O5 22(2) . . . . ?
 C3 N1 C9 C10 -157.8(15) . . . . ?
 C3 N1A C9A O5A -14(3) . . . . ?
 C3 N1A C9A C10A 167.3(16) . . . . ?
 C4 C3 C2 C7 0.0 . . . . ?
 C4 C3 C2 C1 176.8(6) . . . . ?
 C4 C3 N1 C9 -27.4(17) . . . . ?
 C4 C3 N1A C9A 6(2) . . . . ?
 C4 C5 C6 C7 0.0 . . . . ?
 C4 C5 C8 O3 176.9(6) . . . . ?
 C4 C5 C8 O4 -4.5(10) . . . . ?
 C5 C6 C7 C2 0.0 . . . . ?
 C6 C5 C8 O3 -2.3(10) . . . . ?
 C6 C5 C8 O4 176.3(6) . . . . ?
 C6 C7 C2 C3 0.0 . . . . ?
 C6 C7 C2 C1 -177.0(6) . . . . ?
 C7 C2 C1 O1 -175.8(6) . . . . ?
 C7 C2 C1 O2 5.0(9) . . . . ?
 C2 C3 C4 C5 0.0 . . . . ?
 C2 C3 N1 C9 169.4(12) . . . . ?
 C2 C3 N1A C9A 171.8(15) . . . . ?
 C8 C5 C6 C7 179.2(6) . . . . ?
 N1 C3 C4 C5 -163.0(9) . . . . ?
 N1 C3 C2 C7 163.0(9) . . . . ?
 N1 C3 C2 C1 -20.2(9) . . . . ?
 N1A C3 C4 C5 165.7(9) . . . . ?
 N1A C3 C2 C7 -165.5(9) . . . . ?
 N1A C3 C2 C1 11.4(9) . . . . ?

loop_
  _diffrn_refln_index_h
  _diffrn_refln_index_k
  _diffrn_refln_index_l
  _diffrn_refln_intensity_net
  _diffrn_refln_intensity_u
 -10 -32 24 -13.9 7.67
 -4 26 -20 -0.12 6.85
 -1 15 -21 -0.7 8.8
 -16 8 38 22.51 30.29
 -16 -2 40 29.42 28.77
 -15 17 33 -23.07 26.55
 -15 -11 39 0.35 26.24
 -15 -21 37 14.33 25.16
 -14 -4 38 24.61 27.78
 -13 -25 33 28.53 18.8
 -13 -29 31 10.23 14.14
 -12 -18 34 -15.33 20.89
 -9 37 -15 4.04 15.36
 -9 37 -17 -0.32 13.6
 -9 -39 15 -12.75 10.41
 -7 29 3 38.32 20.13
 -6 6 22 -0.47 17.65
 -5 -33 9 -17.1 10.87
 -5 -37 3 1.22 15.75
 -4 -14 18 119.26 10.78
 -4 -26 12 -4.91 7.38
 -3 -35 -7 25.31 17.48
 0 10 -16 -1.6 7.02
 1 1 -17 316.16 19.05
 1 -13 -21 -1.46 19.26
 -17 13 37 2.98 13.45
 -17 -3 41 -0 10.97
 -17 -5 41 0.15 13.32
 -17 -9 41 0 12.65
 -16 -10 40 -0 12.58
 -15 -3 39 9.36 10.96
 -15 -9 39 -2.76 11.77
 -14 -6 38 -6.12 10.26
 -14 -8 38 5.98 10.09
 -14 -20 36 -11 10.37
 -13 19 29 21.3 9.95
 -12 18 28 4.96 10.04
 -12 -28 30 -4.17 5.57
 -11 17 27 24.78 8.99
 -11 9 31 2.72 11.4
 -10 30 12 24.03 9.07
 -10 12 28 16.75 9.05
 -9 33 3 -3.14 6.8
 -9 17 23 9.39 9.05
 -8 34 -6 -15.29 6.41
 -8 18 20 -13.82 7.9
 -6 26 4 15.15 6.3
 -6 22 10 -2.01 6.87
 -6 -2 24 113.34 8.79
 -6 -42 -2 1.13 6.25
 -5 -39 -1 41.95 6.99
 -5 -41 -7 13.93 7.27
 -4 26 -14 45.73 4.44
 -4 20 4 155.13 8.73
 -4 10 14 254.74 11.68
 -4 -38 -6 -1.1 7.76
 -3 17 3 199.32 9.24
 -3 5 13 642.36 22.1
 -3 -1 15 1264.97 39.93
 -3 -27 7 75.07 5.37
 -3 -31 -35 25.35 9.44
 -3 -35 -27 27.32 10.18
 -2 -24 -38 -5.49 9.58
 -2 -26 -36 -12.85 10.47
 -2 -28 0 -16.66 5.34
 -2 -30 -30 -4.3 10.66
 -1 11 -31 -8.71 5.95
 -1 -3 7 224.74 7.47
 -1 -21 -35 28.86 11.3
 -1 -23 -33 4.41 10.51
 -1 -27 -7 130.59 9.29
 0 10 -18 166.02 6.95
 0 2 -32 -3.18 7
 0 -2 -34 109.27 10.38
 0 -18 -30 42.07 10.03
 0 -22 -24 -5.85 8.42
 1 1 -15 326.16 12.1
 1 1 -19 672.81 23.5
 1 -3 -9 14.3 3.54
 1 -5 -25 185.96 11.22
 1 -7 -25 396.32 16.89
 1 -9 -25 243.73 13.64
 -17 7 39 -7.41 14.82
 -17 -7 41 12.48 13.78
 -16 -4 40 11.52 12.95
 -16 -6 40 -1.29 12.32
 -16 -8 40 5 12.43
 -15 7 37 -1.84 11.81
 -15 -5 39 -6.01 12.34
 -15 -7 39 -4.46 12.15
 -14 22 28 0.96 11.83
 -14 16 32 13.74 11.21
 -14 12 34 19.8 11.85
 -14 6 36 -5.87 13.47
 -13 11 33 -1.96 13.25
 -13 5 35 13.22 12.43
 -13 -19 35 -0.3 9.42
 -12 10 32 -6.53 12.71
 -12 4 34 1.26 10.77
 -11 31 13 7.63 9.88
 -11 13 29 23.21 12.62
 -11 -15 33 24.38 8.02
 -10 -2 32 48.52 10.98
 -9 35 -3 6.19 7.78
 -9 31 7 9.59 8.43
 -8 24 14 -1.59 8.01
 -8 20 18 1.51 9.42
 -8 0 28 34.54 9.26
 -8 -44 4 -0.82 6.76
 -7 33 -13 7.73 6.16
 -7 33 -21 4.73 4.32
 -7 9 23 55.42 8.87
 -6 16 16 3.1 6.67
 -5 27 -5 84.38 7.4
 -4 6 16 18.58 6.02
 -4 -32 6 -27.77 6.06
 -2 -20 8 -2.13 2.86
 -2 -22 -40 8.53 11.24
 -2 -28 -34 16.87 12.73
 -2 -32 -8 9.53 7.73
 -1 -15 -39 17.81 11.05
 -1 -19 -37 33.14 12.78
 -1 -25 -3 70.94 7.13
 -1 -27 -27 57.38 12.28
 -1 -29 -15 38.58 8.69
 -1 -29 -17 37.75 8.93
 -1 -29 -19 11.36 9.45
 0 -12 -34 -4.47 9.53
 0 -16 -32 45.01 9.45
 0 -20 -28 1.14 9.13
 1 -1 -23 123.06 8.82
 1 -3 -25 233.78 12.83
 1 -11 -9 209.11 9.86
 1 -13 -11 -0.3 5.3
 1 -13 -23 60.94 10.12
 1 -15 -15 436.38 17.74
 1 -15 -19 181.2 13.46
 -19 5 41 -1.82 15.13
 -18 12 38 2.36 14.19
 -18 6 40 -5.56 14.78
 -16 12 36 -5.48 14.5
 -13 15 31 -3.6 11.94
 -13 -35 27 2.44 3.87
 -12 14 30 42.75 13.31
 -11 1 33 21.26 11.68
 -10 18 24 44.04 12.12
 -10 6 30 0.16 11.75
 -10 -4 32 12.23 10.94
 -10 -10 32 66.63 11.43
 -10 -20 30 9.12 7.59
 -9 27 13 13.84 9.75
 -8 22 16 1.42 10.15
 -8 -42 8 -1.01 6.03
 -7 31 -3 18.21 8.31
 -7 3 25 72.18 10.49
 -7 -17 25 48.01 6.79
 -7 -39 9 -1.31 5.87
 -6 20 12 -0.42 7.6
 -6 18 14 1.19 8.46
 -6 -4 24 0.11 7.55
 -5 21 7 106.96 9.94
 -5 13 15 112.01 9.89
 -5 -1 21 2.47 7
 -5 -13 21 1.14 4.91
 -3 23 -15 52.3 3.93
 -3 23 -19 5.02 1.88
 -3 -27 -41 5.08 13.18
 -3 -29 -39 1.56 13.76
 -3 -33 -1 0.42 6.91
 -2 -32 -26 1.54 10.6
 -1 -25 -31 3.74 10.78
 -1 -29 -13 16.13 8.97
 -1 -29 -21 7.84 11.32
 0 10 -14 213.34 7.54
 0 10 -20 -2.86 4.34
 0 8 -26 1.96 5.62
 0 0 -34 0.73 10.49
 0 -14 -34 43.18 12.3
 0 -22 -8 3.54 8.25
 0 -22 -26 8.11 11.88
 0 -24 -16 2.87 9.35
 0 -24 -18 -1.78 10.14
 1 1 -13 100.1 6.04
 1 1 -21 7.87 6.23
 1 -11 -25 146.16 11.59
 1 -15 -13 176.87 10.72
 1 -15 -21 4.84 9.85
 -19 11 39 -7.07 17.36
 -16 16 34 -13.81 15.25
 -16 6 38 -3.62 15.5
 -15 19 31 1.44 14.61
 -14 24 26 -3.26 14.08
 -13 21 27 4 14.19
 -12 20 26 0.07 14.06
 -11 19 25 27.7 12.96
 -10 34 4 -4.37 9.91
 -10 32 8 5.2 10.01
 -10 28 14 14.01 11.81
 -10 -6 32 64.86 12.69
 -10 -8 32 0.46 10.21
 -9 13 25 71.69 13.46
 -9 9 27 43.1 12.19
 -9 3 29 21.93 11.95
 -9 -17 29 7.62 8.31
 -9 -23 27 10.49 6.26
 -8 28 8 50.19 10.79
 -8 -2 28 -3.41 10.99
 -7 33 -15 8.17 6.5
 -7 25 9 9.73 9.2
 -6 30 -8 62.32 7.96
 -6 -6 24 119.77 9.74
 -6 -8 24 6.15 7.14
 -4 26 -16 0.72 3.97
 -4 26 -18 40.65 3.82
 -4 -40 -14 -6.37 10.63
 -3 15 5 198.88 10.43
 -3 11 9 122.97 8.39
 -3 -25 9 44.61 4.5
 -3 -35 -5 53.04 9.97
 -3 -37 -15 10.25 10.7
 -3 -37 -17 13.27 11.83
 -3 -37 -19 5.88 11.99
 -3 -37 -21 -3.47 12.38
 -2 6 8 2078.99 63.52
 -2 2 10 10.81 5.69
 -2 -30 -32 8.82 14.69
 -1 -17 -39 24.75 14.22
 0 -14 0 0.28 4.09
 0 -24 -14 -5.55 8.75
 1 -7 -27 360.35 18.16
 1 -9 -27 187.3 13.93
 -17 5 39 -2.36 18.79
 -15 5 37 -0.09 16.54
 -12 30 16 -2.86 13.38
 -12 2 34 14.63 15.53
 -12 -16 34 29.01 10.8
 -11 33 9 -0.29 11.38
 -11 29 15 23.15 12.16
 -11 -1 33 7.45 13.56
 -10 36 -2 11.84 9.96
 -9 25 15 23.2 11.55
 -9 21 19 15.7 12.64
 -8 30 4 3.36 10.62
 -8 6 26 7.82 11.16
 -7 33 -17 10.89 6.38
 -7 33 -19 6.41 5.38
 -7 15 19 97.77 11.59
 -5 15 13 32.65 9.65
 -4 18 6 32.8 9.11
 -4 12 12 449.2 18.34
 -3 21 -29 21.49 4.84
 -3 19 -1 50.19 6.77
 -3 13 7 229.45 11.31
 -3 -37 -13 10.67 11.19
 -2 -26 -38 -8.19 15.35
 -2 -32 -28 1.15 12.52
 -2 -34 -18 0.42 11.47
 -1 -23 -35 8.4 14.38
 -1 -27 -29 18.15 13.4
 -1 -29 -11 -4.28 10.03
 0 4 -32 214.7 14.59
 0 -4 -36 8.54 13.08
 0 -6 -36 -4.35 12.33
 0 -8 -36 0.84 12.68
 0 -10 -36 -4.42 12.58
 0 -18 -32 5.24 13.18
 0 -20 -30 1.84 13.17
 0 -24 -12 189.51 13.41
 1 -1 -25 151.85 11.61
 1 -5 -27 316.37 16.58
 1 -7 -7 6545.55 194.8
 1 -13 -25 51.66 10.41
 1 -15 -23 54.45 10.57
 -19 3 41 12.49 18.82
 -18 4 40 -0.91 19.22
 -17 11 37 1.37 16.55
 -15 15 33 0.31 14.72
 -15 -19 37 19.39 11.86
 -14 18 30 0.99 15.07
 -14 10 34 -1.3 15.25
 -14 4 36 -0 16.28
 -13 23 25 9.33 16.47
 -12 22 24 -4.16 13.3
 -11 21 23 5.15 12.7
 -11 7 31 -0.9 13.56
 -11 -13 33 2.92 11
 -10 26 16 0.34 11.9
 -10 20 22 63.88 14.2
 -10 14 26 5.93 13.66
 -10 10 28 20.78 13.51
 -9 23 17 24.73 11.85
 -8 34 -8 -0.22 8.42
 -8 14 22 158.5 14.29
 -8 -4 28 29.34 11.46
 -8 -20 26 -4.57 6.83
 -6 4 22 495.67 21.08
 -6 -34 12 13.19 4.7
 -5 17 11 20.15 9.26
 -5 -3 21 -2.1 8.52
 -5 -35 7 15.37 6.4
 -4 -2 18 613.21 22.01
 -4 -38 -4 4.17 9.26
 -4 -40 -12 20.07 11.38
 -3 23 -17 140.04 5.5
 -3 -3 15 1054.38 33.76
 -3 -37 -11 4.15 10.89
 -3 -37 -23 6.51 12.95
 -2 -24 -40 -3.86 15.06
 -2 -28 -36 -5.38 14.93
 -2 -30 -2 2.74 8.51
 -2 -32 -6 7.1 10.11
 -2 -34 -14 1.99 10.94
 -2 -34 -16 7.6 11.26
 -2 -34 -20 50.29 13.54
 -1 15 -23 41 4.99
 -1 -21 -37 15.23 14.78
 -1 -25 -33 2.38 13.28
 -1 -27 -5 265.65 13.62
 -1 -29 -25 35.45 13.66
 0 6 -30 227.41 13.63
 0 -12 -36 7.3 13.01
 0 -16 -34 -3.86 13.15
 0 -22 -28 -2.27 12.14
 0 -24 -24 42.54 12.49
 1 1 -23 115.85 10.01
 1 -3 -27 126.54 11.88
 1 -9 -7 452.79 16.47
 1 -11 -27 101.05 12.12
 1 -13 -9 32.39 7.1
 1 -15 -11 37.58 8.34
 1 -17 -15 713.56 26.36
 1 -17 -17 794.47 29.28
 -18 10 38 -0.75 19.16
 -17 15 35 11.51 16.85
 -16 4 38 15.46 16.63
 -15 -25 35 10.32 11.62
 -14 14 32 34.22 15.68
 -14 -18 36 -2.18 13.33
 -13 25 23 1.88 14.29
 -13 17 29 13.96 14.93
 -13 9 33 5.08 15.36
 -13 -17 35 11.07 12.98
 -12 28 18 -3.32 13.22
 -12 8 32 43.3 15.07
 -12 0 34 -0 14.94
 -11 27 17 19.33 13.2
 -11 15 27 27.12 13.39
 -11 -3 33 0.11 13.78
 -11 -21 31 -0.23 9.52
 -11 -33 25 2.86 3.95
 -10 24 18 27.8 12.29
 -10 22 20 79.01 12.57
 -9 35 -5 9.62 10.02
 -9 33 1 1.55 10.32
 -9 29 9 4.11 11
 -9 1 29 49.42 13.79
 -9 -41 13 0.91 5.61
 -8 10 24 2.48 11.15
 -8 -6 28 -2.71 10.95
 -8 -8 28 34.38 11.16
 -8 -10 28 -0.17 10.31
 -7 29 1 3.71 9.69
 -7 23 11 0.57 10.13
 -7 1 25 242.74 15.4
 -6 24 6 0.35 8.71
 -6 12 18 143.79 12.39
 -6 -32 14 1.92 3.61
 -5 23 3 81.39 9.64
 -5 9 17 270.17 14.56
 -4 16 8 159.95 10.82
 -4 14 10 460.55 18.57
 -4 -34 4 4.43 7.47
 -4 -40 -10 -3.12 11.12
 -2 -34 -22 -6.61 12.21
 -1 13 -29 27.23 7.52
 -1 -19 -39 4.93 14.21
 -1 -29 -9 19 9.64
 0 10 -22 345.46 13.44
 0 2 -34 126.61 13.29
 0 -2 -36 6.65 12.3
 0 -18 -2 628.57 21.65
 0 -20 -4 118.49 9.16
 1 -1 -9 29.08 4.98
 1 -5 -7 2341.73 70.79
 1 -13 -27 83.22 12.35
 1 -15 -25 87.68 12.39
 1 -17 -21 12.27 9.83
 -20 8 40 5.21 20.1
 -19 9 39 -7.95 17.52
 -19 1 41 2.31 18.98
 -18 2 40 9.83 19.67
 -17 3 39 -7 17.51
 -16 18 32 6.34 15.4
 -16 10 36 2.66 17.03
 -15 21 29 -1.31 15.12
 -15 3 37 2.09 16.87
 -13 13 31 -2.53 14.25
 -12 24 22 -1.35 13.85
 -12 16 28 3.08 14.17
 -12 -34 26 2.06 4.13
 -11 25 19 -0.59 12.37
 -11 11 29 27.65 14.1
 -11 -5 33 -2.32 13.41
 -11 -11 33 9.83 11.76
 -10 38 -16 -5.45 8.31
 -10 4 30 52.95 14.15
 -8 26 10 91.93 12.25
 -7 27 5 58.37 10.48
 -7 17 17 136.34 12.88
 -7 11 21 3.08 10.74
 -7 7 23 19.91 11.17
 -7 -43 3 5.34 8.95
 -6 -40 4 2.75 8.05
 -6 -42 0 11.68 9.46
 -5 25 -1 6.8 7.8
 -5 -39 1 -0.07 9.52
 -4 -12 18 3.81 5.3
 -3 -11 15 411.65 13.91
 -2 -30 -34 1.45 14.63
 -2 -32 -30 11.23 13.56
 -2 -34 -12 33.51 11.12
 -2 -34 -24 17.65 13.08
 -1 -17 5 219.24 8.49
 -1 -27 -31 -0.32 13.71
 -1 -29 -27 38.61 13.82
 0 -14 -36 -0.24 12.39
 0 -20 -32 178.86 16.55
 0 -22 -6 15.02 8.15
 0 -24 -10 4.08 8.61
 0 -24 -26 3.55 12.95
 1 3 -19 97.12 8.12
 1 -5 -29 78.23 12.09
 1 -7 -29 66.69 11.89
 1 -9 -29 66.38 12.93
 1 -11 -7 1188.93 37.69
 1 -17 -13 30.02 9.06
 1 -17 -23 50.28 11.34
 -18 14 36 2.24 17.51
 -16 -18 38 -1.15 2.85
 -14 2 36 -0.31 16.3
 -14 -24 34 -3.49 12.02
 -12 12 30 3.57 14.15
 -12 -14 34 9.39 13.44
 -11 -7 33 6.69 12.03
 -11 -45 13 3.59 5.97
 -10 38 -18 2.2 7.9
 -10 30 10 1 11.14
 -9 31 5 13.68 11.39
 -9 15 23 23.77 13.27
 -9 7 27 26.9 13.43
 -8 -36 16 2.8 3.76
 -7 31 -5 56.01 9.77
 -7 21 13 48.27 10.24
 -7 19 15 115.64 12.42
 -6 30 -10 2.08 8.01
 -6 26 2 0 8.49
 -6 -18 22 10.7 5.85
 -5 27 -7 61 8.27
 -5 -5 21 -1.19 7.95
 -5 -9 21 21.03 5.7
 -4 24 -6 1.29 6.69
 -4 4 16 1.61 7.49
 -3 -37 -9 0.05 10.49
 -2 18 -8 196.01 8.06
 -2 14 0 1434.58 44.38
 -1 11 -33 7.67 9.76
 -1 -17 -41 0.01 15.32
 -1 -23 -37 4.49 14.22
 0 8 -28 148.45 10.77
 0 0 -36 3.2 11.7
 0 -18 -34 96.06 15.1
 0 -22 -30 183.22 16.36
 1 1 -25 138.75 11.06
 1 -1 -27 193.11 12.78
 1 -11 -29 47.59 12.39
 -17 9 37 5.32 16.89
 -16 2 38 5.59 17.94
 -15 23 27 4.73 12.56
 -15 -17 37 0.61 11.79
 -15 -29 33 0.72 9.94
 -14 20 28 -4.13 15.19
 -14 -38 26 1.55 4.02
 -13 -15 35 -6.99 13.86
 -13 -23 33 -2.53 12.53
 -12 -22 32 -3.81 10.84
 -11 31 11 -5.54 12.34
 -11 5 31 -1.4 14.23
 -10 36 -4 4.57 10.42
 -10 34 2 1.34 10.65
 -9 -1 29 41.79 12.61
 -8 34 -10 33.43 9.31
 -8 4 26 -0.97 10.92
 -7 -15 25 52.69 9.08
 -6 -36 10 11.29 6.46
 -5 -7 21 -0.61 7.88
 -5 -41 -3 5.19 10.01
 -4 8 14 24.7 8.34
 -4 -4 18 15.34 7.05
 -4 -40 -8 20.72 10.91
 -3 7 11 9.22 6.43
 -3 3 13 776.95 26.28
 -3 -35 -3 11.89 9.56
 -2 18 -28 20.17 6.26
 -2 -24 -42 24.78 16.28
 -2 -26 -40 5.69 15.52
 -2 -28 -38 9.56 15.13
 -2 -32 -32 0.79 13.63
 -2 -34 -10 10.18 11
 -2 -34 -26 3.98 11.97
 -1 -21 -39 21 15.21
 -1 -23 1 31.16 7
 -1 -25 -1 21.35 7.64
 -1 -25 -35 16.39 14.66
 -1 -31 -15 39.82 12.09
 -1 -31 -17 18.2 11.59
 -1 -31 -19 14.11 11.8
 -1 -31 -21 6.36 12.35
 0 -6 -38 -1.45 13.81
 0 -8 -38 -3.26 14.55
 0 -10 -38 14 13.35
 0 -16 -36 3.74 13.94
 0 -26 -16 -1.91 10.91
 0 -26 -18 17.03 10.91
 0 -26 -20 -2.69 11.89
 1 3 -15 668.43 22.07
 1 3 -21 -0.5 7.08
 1 -3 -29 90.52 11.77
 1 -13 -29 46.08 12.17
 1 -15 -9 58.68 8.13
 1 -15 -27 97.31 13.15
 1 -17 -25 79.67 12.65
 1 -19 -17 149.1 12.16
 -20 6 40 9.55 18.64
 -19 7 39 -3.5 18.43
 -18 8 38 10.01 19.75
 -18 0 40 4.26 18.11
 -17 1 39 -0.51 17.69
 -15 17 31 -3.63 15.42
 -15 13 33 6.29 15.35
 -15 1 37 10.13 16.32
 -14 8 34 1.15 15.53
 -14 0 36 -13.3 15.62
 -14 -16 36 -1.66 13.66
 -13 19 27 14.52 14
 -13 7 33 11.14 14.99
 -13 -1 35 7.24 15.72
 -12 6 32 -3.2 15.71
 -12 -12 34 7.48 13.45
 -10 32 6 8.31 11.23
 -10 16 24 3.61 13.36
 -10 2 30 -3.12 13.79
 -10 -24 28 -0 8.76
 -10 -44 12 4.21 6.81
 -9 27 11 -0.6 11.19
 -9 11 25 43.46 12.77
 -8 24 12 78.74 12.05
 -8 -38 14 -0.05 5.04
 -7 -1 25 253.85 15.06
 -7 -41 7 -0.52 8.04
 -6 22 8 128.32 11.17
 -6 14 16 1.68 9.78
 -6 2 22 13.75 9.62
 -5 -19 19 36.54 4.44
 -5 -37 5 18.88 8.24
 -2 8 6 17.93 6.35
 -2 -26 4 30.08 6.91
 -2 -30 -36 96.49 14.92
 -2 -32 -4 -5.33 10.65
 -1 11 -3 43.56 4.26
 -1 -27 -33 -1.85 13.43
 -1 -29 -7 47.68 9.8
 -1 -29 -29 19.72 13.52
 0 10 -24 -2.13 6.9
 0 -4 -38 0.28 12.79
 0 -12 -38 0.03 13.41
 0 -24 -28 109.06 15.13
 0 -26 -14 63.16 10.83
 1 -3 -7 213.29 8.8
 1 -17 -11 7.95 8.01
 1 -19 -15 611.42 23.85
 1 -19 -21 6.39 9.88
 -18 -2 40 -1.48 18.59
 -17 17 33 -6.1 15.69
 -17 13 35 -4.35 17.09
 -16 20 30 -9.35 14.41
 -16 8 36 4.17 17.87
 -16 0 38 11.06 17.51
 -14 22 26 -1.47 14.8
 -14 16 30 9.27 14.63
 -12 18 26 10.24 14.07
 -12 -6 34 12.18 13.59
 -12 -10 34 18.14 14.18
 -11 33 7 13.57 11.73
 -11 17 25 31.42 13.97
 -10 8 28 3.69 13.6
 -9 35 -7 10.16 9.84
 -8 28 6 -2.58 10.51
 -8 18 18 72.75 12.69
 -5 11 15 109.68 11.46
 -4 20 2 -5.02 7.55
 -4 -6 18 242.44 11.38
 -3 -37 -7 21.84 10.66
 -2 -28 2 101.97 8.77
 -2 -34 -28 2.38 13.85
 -1 5 3 306.13 10.61
 -1 -19 -41 -0.94 15.72
 -1 -21 3 140.64 8.17
 -1 -31 -13 10.36 10.66
 0 6 -32 2.67 9.9
 0 4 -34 -2.4 11.15
 0 -16 0 892.75 28.61
 0 -20 -34 -1.25 12.83
 0 -22 -32 2.72 12.7
 0 -24 -8 515.09 20.38
 0 -26 -24 -0.77 12.52
 1 3 -23 136.86 10.02
 1 -7 -31 2.2 10.96
 1 -9 -31 -5.11 12.02
 1 -13 -7 710.43 24.18
 1 -19 -23 26.63 10.7
 -17 -1 39 -4.74 18.46
 -15 -1 37 4.65 16.2
 -15 -15 37 6.75 15.17
 -14 12 32 5.12 15.92
 -14 -2 36 -0.67 16.54
 -14 -32 30 -3.92 8.34
 -13 -3 35 15.56 15.33
 -13 -13 35 0.36 14.46
 -12 30 14 10.43 13.12
 -12 -8 34 -2.71 14.02
 -11 29 13 9.3 12.13
 -11 9 29 7.65 13.74
 -10 28 12 -2.3 11.85
 -10 12 26 1.92 13.51
 -9 -3 29 9.91 12.78
 -8 34 -12 1.17 8.74
 -8 30 2 54.99 11.27
 -8 22 14 35.87 11.87
 -8 20 16 2.08 10.43
 -8 12 22 1.58 10.79
 -8 8 24 32.94 11.95
 -8 -44 6 -1.96 8.46
 -7 25 7 45.33 10.25
 -7 13 19 43.39 11.28
 -5 21 5 344.02 15.82
 -4 -8 18 12.61 6.39
 -4 -36 2 0.63 8.43
 -3 21 -7 101.24 7.48
 -3 -39 -17 3.44 12.14
 -2 -34 -8 32.93 10.52
 -1 15 -25 74.44 6.88
 -1 -27 -3 72.39 9.11
 -1 -29 -31 -6.01 13.99
 -1 -31 -25 29.08 13.19
 0 2 -36 -5.71 11.89
 0 -14 -38 9.34 14.4
 0 -18 -36 1.18 13.92
 0 -24 -30 5.26 13.44
 0 -26 -12 -3.24 9.28
 1 1 -27 177.57 12.31
 1 -1 -29 38.35 10.14
 1 -5 -31 -4.67 10.96
 1 -11 -31 6.05 11.82
 1 -15 -29 13.87 12.71
 1 -17 -27 19.76 11.7
 1 -19 -13 343.77 16.77
 -20 4 40 -7.98 19.42
 -18 12 36 -9.94 17.22
 -18 -4 40 16.33 19.28
 -17 7 37 0.36 17.21
 -17 -3 39 -5.34 17.69
 -16 16 32 5.05 16.3
 -16 -2 38 -5.5 16.85
 -15 19 29 -1.78 14.7
 -15 7 35 -8.93 16.17
 -14 26 22 7.11 13.93
 -14 24 24 0.95 14.7
 -14 -14 36 -2.97 14.52
 -14 -28 32 0.34 10.57
 -13 21 25 12.07 14.81
 -13 15 29 6.51 14.85
 -13 11 31 4.51 15.17
 -13 -5 35 7.54 15.83
 -13 -11 35 3.92 14.81
 -12 20 24 14.5 13.56
 -12 14 28 5.71 14.24
 -12 10 30 42.75 15.53
 -11 13 27 58.38 16.53
 -11 3 31 -4.21 14.39
 -10 18 22 3.72 12.06
 -10 -28 26 -1.44 6.47
 -9 25 13 17.42 12.7
 -9 5 27 105.48 14.46
 -8 2 26 4.65 10.73
 -7 5 23 69.24 11.27
 -7 -3 25 72.58 10.67
 -6 30 -12 73.5 8.82
 -6 28 -4 -4.06 8.5
 -6 20 10 222.11 13.53
 -6 18 12 250.05 14.39
 -6 16 14 78.04 10.84
 -4 22 -2 236.62 11.78
 -4 -40 -6 -8.55 10.62
 -3 17 1 144.78 8.89
 -3 -39 -15 11.6 12.47
 -2 12 2 939.51 29.94
 -2 10 4 53.36 6.12
 -2 0 10 201.65 9.2
 -2 -24 6 5.59 6.36
 -2 -26 -42 -0.64 15.73
 -2 -28 -40 -2.08 15.46
 -2 -30 0 164.8 11.06
 -2 -32 -34 10.32 13.96
 -2 -34 -30 -3.69 14.06
 -2 -36 -18 20.46 12.25
 -2 -36 -20 5.12 12.14
 -1 -11 7 996.69 29.62
 -1 -23 -39 4.96 15.33
 -1 -25 -37 19.11 15.08
 -1 -27 -35 -1.79 14.58
 -1 -31 -11 1.33 10.62
 -1 -31 -27 27.75 13.26
 0 -8 2 19.42 2.89
 0 -26 -26 1.79 12.48
 1 3 -13 105.01 6.41
 1 -3 -31 1.69 10.68
 1 -13 -31 -11.63 13.34
 1 -19 -25 6.23 10.59
 -20 10 38 -11.13 19.3
 -19 11 37 -2.95 17.57
 -19 5 39 9.67 18.5
 -18 6 38 4.26 18.1
 -18 -6 40 3.5 18.63
 -17 -13 39 -3.49 17.66
 -16 -14 38 7.03 16.18
 -15 -3 37 -2 16.32
 -15 -23 35 3.92 13.38
 -14 6 34 2.4 17.11
 -14 -4 36 -7.17 16.27
 -13 23 23 10.41 14.99
 -13 5 33 -4.14 15.18
 -13 -7 35 10.3 14.55
 -13 -9 35 -0 14.43
 -12 28 16 -0.14 12.59
 -12 4 32 17.8 15.18
 -11 19 23 8.39 13.15
 -11 -19 31 9.7 11.16
 -11 -25 29 -2.91 9.22
 -10 36 -6 3.36 10.29
 -10 26 14 -3.47 11.52
 -10 0 30 81.14 15.26
 -9 29 7 32.88 11.43
 -9 23 15 78.59 12.68
 -9 19 19 11.04 11.86
 -9 -5 29 28.13 12.61
 -9 -11 29 9.51 11.03
 -9 -43 11 1.19 7.28
 -8 -24 24 9.07 6.86
 -8 -40 12 5.71 6.78
 -7 31 -7 32.51 9.34
 -7 29 -1 0.67 9.55
 -6 10 18 6.26 10.02
 -6 -38 8 12.46 7.7
 -5 7 17 138.91 11.51
 -3 -39 -13 2.34 11.46
 -2 16 -4 1.61 4.83
 -2 -30 -38 1.52 14.39
 -2 -36 -16 3.79 12.21
 -2 -36 -22 37.73 13.27
 -1 13 -31 3.97 8.69
 -1 -21 -41 -0.45 16.06
 0 8 -30 -0.5 8.59
 0 -16 -38 -1 14.33
 1 3 -25 241.71 13.14
 1 -17 -9 4.02 7.85
 1 -17 -29 26.26 13.49
 1 -21 -17 125.93 11.88
 1 -21 -21 7.71 9.21
 -17 -5 39 8.15 17.46
 -17 -7 39 4.88 17.9
 -17 -9 39 17.15 18.33
 -17 -11 39 27.65 18.21
 -16 6 36 4.12 17.39
 -16 -4 38 -9.2 18.15
 -16 -12 38 -5.64 16.75
 -15 -5 37 1.29 16.25
 -15 -13 37 0 15.32
 -14 18 28 5.7 14.69
 -14 -6 36 0.66 16.6
 -14 -10 36 0.24 15.29
 -14 -12 36 0.05 14.77
 -13 27 19 -4.37 12.95
 -13 25 21 4.84 13.34
 -13 -27 31 1.69 9.97
 -12 22 22 33.79 14.18
 -11 27 15 19.17 12.63
 -9 35 -9 1.37 9.48
 -9 31 3 22.34 11.38
 -9 21 17 50.59 12.32
 -9 13 23 3.6 12.58
 -9 -7 29 36.07 13.53
 -9 -9 29 16.46 11.83
 -9 -21 27 7.23 8.85
 -8 32 -4 10.65 9.85
 -8 -18 26 -1.33 8.72
 -8 -28 22 -1.65 4.17
 -7 27 3 26.72 9.73
 -7 9 21 -2.4 10.32
 -7 -5 25 106.39 11.1
 -7 -21 23 7.56 7.05
 -6 24 4 2.28 8.57
 -6 6 20 388.73 18.15
 -6 0 22 319.97 16.25
 -6 -42 2 -5.2 9.24
 -5 27 -9 28.38 7.51
 -5 13 13 57.65 10.28
 -5 -41 -1 -3.3 9.82
 -4 10 12 65.52 8.87
 -3 9 9 257.34 11.93
 -2 -36 -14 6.65 12.29
 -2 -36 -24 2.45 13.08
 -1 -29 -33 0.98 14.36
 -1 -31 -29 2.37 13.23
 0 10 -26 7.22 7.4
 0 -10 2 123.97 5.75
 0 -12 -40 47.73 14.05
 0 -20 -2 -3.55 6.83
 0 -20 -36 -0.12 14.13
 0 -22 -4 5.69 7.51
 0 -22 -34 20.4 14.22
 0 -24 -32 67.63 15.05
 0 -26 -10 189.99 12.69
 0 -26 -28 -1.05 13.32
 0 -28 -18 -2.31 10.91
 0 -28 -20 57.07 12.24
 1 -7 -33 15.42 13.24
 1 -9 -5 368.93 13.74
 1 -9 -33 21.76 12.77
 1 -11 -33 14.11 12.55
 1 -15 -7 113.05 8.44
 1 -15 -31 -0.69 13.52
 1 -19 -11 7.86 8.88
 1 -19 -27 52.15 13.39
 1 -21 -15 125.22 11.68
 1 -21 -23 12.87 11.57
 -20 2 40 4.79 18.04
 -17 11 35 -6.62 16.77
 -17 5 37 4.55 16.99
 -16 -6 38 -2.72 16.63
 -16 -8 38 -0.79 16.71
 -16 -10 38 2.54 16.27
 -15 21 27 0.39 14.99
 -15 15 31 0 15.83
 -15 11 33 1.83 15.8
 -15 -7 37 3.59 15.75
 -15 -9 37 15.78 16.24
 -15 -11 37 12.89 15.8
 -14 -8 36 3.03 15.36
 -14 -22 34 -6.93 13.42
 -13 -31 29 2.49 8.61
 -12 32 10 -0.63 10.38
 -12 26 18 7.5 13.26
 -12 -20 32 12.99 11.96
 -12 -26 30 9.27 9.63
 -11 31 9 3.85 11.39
 -11 25 17 24.05 13.13
 -11 23 19 11.9 12.23
 -11 21 21 2.41 11.5
 -11 1 31 0.5 14.16
 -10 30 8 13.16 11.5
 -10 24 16 -1.16 12.43
 -10 22 18 13.66 11.94
 -10 6 28 23.84 14.69
 -10 -2 30 -0 13.39
 -9 9 25 42.25 13.19
 -8 34 -14 0.73 8.38
 -8 26 8 1.64 10.83
 -7 23 9 10.96 9.52
 -7 15 17 36.34 9.16
 -7 -7 25 103.26 10.98
 -5 23 1 0.62 7.9
 -5 19 7 124.8 10.65
 -4 2 16 13.95 7.72
 -3 19 -3 351.48 13.73
 -3 -35 -1 0 8.76
 -3 -37 -5 9.37 9.98
 -3 -39 -11 -1.09 11.03
 -1 -29 -5 124.05 11.03
 -1 -31 -9 13.49 10.12
 -1 -33 -19 27.02 12.36
 0 10 -12 41.17 3.04
 0 -18 -38 8.36 15.01
 0 -24 -6 -3.13 9.21
 0 -28 -16 1.56 10.99
 1 1 -29 43.28 9.87
 1 -1 -31 11.17 10.64
 1 -5 -33 26.15 11.76
 1 -7 -5 302.82 11.8
 -19 3 39 13.61 20.18
 -18 10 36 2.24 17.88
 -18 4 38 -2.28 19.35
 -15 5 35 5.57 16.23
 -14 10 32 19.76 16.44
 -13 17 27 13.5 14.13
 -13 -21 33 0.62 12.55
 -11 -29 27 6.12 7.82
 -10 32 4 -2.77 10.88
 -10 14 24 47 13.23
 -8 0 26 4.73 10.77
 -7 -9 25 46.71 9.54
 -6 30 -14 -0.17 7.27
 -6 26 0 178.86 11.93
 -5 15 11 13.52 8.67
 -5 1 19 147 10.82
 -5 -39 3 6.67 9.16
 -4 24 -8 109.63 7.54
 -4 18 4 14.85 7.55
 -3 1 13 265.35 11.47
 -2 4 8 19.6 5.85
 -2 -32 -2 109.53 11.42
 -2 -34 -6 4.19 9.95
 -2 -36 -12 -1.88 10.52
 -1 1 5 1064.7 32.38
 -1 -23 -41 0.32 15.8
 -1 -25 -39 12.58 15.48
 -1 -27 -37 7.17 14.24
 -1 -33 -17 37.3 12.72
 -1 -33 -21 -8.36 12.69
 -1 -33 -23 11.76 12.72
 0 6 -34 69.59 11.78
 0 -14 -40 -5.68 14.18
 0 -26 -30 72.97 14.14
 0 -28 -14 -6.74 11.19
 0 -28 -24 81.69 14.15
 1 3 -27 147.24 11.4
 1 -11 -5 302.08 11.98
 1 -13 -33 7.34 12.72
 1 -17 -31 5.41 13.42
 1 -19 -29 16 12.91
 1 -21 -25 77.97 13.5
 -21 7 39 -7.17 19.35
 -20 8 38 -7.88 19.62
 -19 9 37 -1.23 20.25
 -18 14 34 2.51 17.41
 -16 18 30 16.8 15.13
 -16 4 36 4.76 16.59
 -15 23 25 0.49 14.02
 -14 14 30 -1.68 14.98
 -13 9 31 -1.17 15.1
 -13 3 33 -6.58 15.99
 -12 16 26 5.74 14.2
 -12 8 30 -7.22 13.71
 -12 2 32 4.54 14.73
 -12 -30 28 0.99 8.15
 -11 33 5 15.44 11.49
 -11 15 25 60.88 14.52
 -11 7 29 3.9 11.99
 -10 10 26 12.75 13.62
 -9 3 27 121.88 14.79
 -8 34 -16 -2.75 8.21
 -8 6 24 4.72 10.66
 -7 21 11 3.47 9.48
 -7 17 15 105.24 11.94
 -7 3 23 79.93 11.73
 -7 -43 5 5.96 8.72
 -6 -16 22 247.41 11.72
 -5 17 9 42.08 9.07
 -5 -43 -5 7.21 10.42
 -4 6 14 293.25 13.8
 -4 -38 0 -7.57 9.34
 -4 -42 -10 6.98 10.64
 -3 15 3 461 17.03
 -1 9 -1 12.92 3.95
 -1 7 1 266.51 9.51
 -1 -29 -35 11.76 14.87
 -1 -31 -31 -3.76 14.34
 -1 -33 -15 15.47 11.18
 0 -16 -40 40.4 15.2
 0 -22 -36 0.65 14.43
 0 -24 -34 -3.87 13.43
 0 -28 -26 0.7 13.18
 1 5 -19 141.63 8.58
 1 5 -21 3 6.83
 1 -3 -33 19.93 11.9
 1 -15 -33 -4.63 13.47
 1 -21 -13 179.63 12.61
 -19 1 39 0.65 19.3
 -16 14 32 2.3 16.44
 -14 20 26 -4.5 15.27
 -13 13 29 3.38 15.05
 -12 12 28 19.86 14.19
 -11 11 27 18.85 14.78
 -11 -1 31 1.39 13
 -10 36 -8 5.59 9.98
 -10 -4 30 60.99 14
 -9 35 -11 2.08 9.24
 -9 33 -3 11.03 10.41
 -9 27 9 8.2 10.84
 -8 30 0 -3.36 10.33
 -8 10 22 154.87 14.5
 -7 19 13 79.7 11.49
 -6 -2 22 23.24 9.37
 -6 -40 6 2.54 8.24
 -4 12 10 4.18 7.44
 -3 11 7 1074.06 34.78
 -3 -39 -9 7.5 10.71
 -2 18 -30 2.36 7.27
 -2 -36 -10 41.07 11.35
 -1 15 -27 88.68 7.91
 -1 -33 -13 7.93 11.36
 0 8 -32 132.12 12.01
 0 -6 2 351.21 10.94
 0 -20 -38 8.36 14.08
 0 -26 -8 0.15 8.73
 1 5 -17 121.45 7.56
 1 -7 -35 50.77 13.32
 1 -9 -35 28.82 13.42
 1 -11 -35 43.03 13.31
 1 -19 -9 38.47 8.86
 1 -21 -27 41.87 12.75
 1 -23 -19 27.28 11.31
 -19 13 35 11.62 18.1
 -18 2 38 -6.46 19.5
 -17 9 35 5.53 16.91
 -17 3 37 -1.13 17.45
 -15 17 29 -1.93 14.48
 -15 9 33 13.31 15.97
 -15 3 35 2.72 16.96
 -15 -21 35 2.78 14.12
 -13 19 25 21.85 14.66
 -12 30 12 3.7 12.76
 -10 28 10 49.95 12.08
 -10 -6 30 3.12 12.94
 -10 -12 30 50.81 12.22
 -9 15 21 0.55 11.65
 -8 34 -18 2.5 7.88
 -8 34 -22 32.74 7.49
 -8 28 4 31.96 10.54
 -8 24 10 1 10.62
 -8 16 18 3.12 10.23
 -8 -42 10 6.67 7.41
 -7 31 -9 2.64 8.66
 -6 12 16 0.12 10.44
 -4 16 6 14.32 7.52
 -4 14 8 96.05 8.73
 -4 -32 8 45.68 7.17
 -3 13 5 692.32 23.75
 -3 5 11 73.46 7.43
 -3 -23 11 20.54 3.56
 -3 -31 5 77.65 8.41
 -1 -31 -7 61.28 10.57
 -1 -33 -27 21.86 13.19
 0 10 -28 2.57 7.56
 0 -12 2 2.88 3.79
 0 -18 0 3.3 5.81
 0 -26 -32 -9.97 14.07
 0 -28 -12 117.66 12.45
 0 -28 -28 18.98 13.12
 1 1 -31 8.2 10.3
 1 -1 -7 1296.69 39.61
 1 -5 -5 9394.66 278.43
 1 -5 -35 35.34 12.73
 1 -13 -5 1368.34 42.99
 1 -13 -35 25.15 13.12
 1 -17 -7 212.14 11.19
 1 -17 -33 3.64 13.19
 1 -19 -31 3.58 12.46
 1 -23 -17 68.26 11.05
 1 -23 -23 27.69 12.44
 -21 5 39 -0.32 21.52
 -18 8 36 -8.28 17.83
 -17 17 31 -7.54 16.43
 -16 20 28 -6.94 14.56
 -15 -27 33 -3.21 12.41
 -14 22 24 1.35 16.94
 -13 -37 25 1.06 5.26
 -12 18 24 4.35 13.71
 -12 0 32 46.86 15.01
 -11 29 11 4.23 12.18
 -10 34 -2 5.1 10.58
 -10 16 22 83.27 13.57
 -10 4 28 3.75 12.9
 -10 -8 30 68.44 13.5
 -10 -10 30 1.39 12.16
 -8 34 -20 3.84 7.53
 -8 32 -6 -1.9 9.3
 -8 -2 26 -0.55 10.44
 -8 -16 26 -1.2 9.13
 -6 30 -16 2.85 6.94
 -6 30 -24 7.44 4.63
 -6 28 -6 5.03 8.3
 -6 22 6 -2.12 9.16
 -6 4 20 92.6 10.96
 -5 27 -11 10.6 7.04
 -5 9 15 280.2 14.17
 -4 -34 6 8.86 7.48
 -1 -25 1 17.45 7.23
 -1 -25 -41 7.4 14.66
 -1 -27 -1 5.59 7.48
 -1 -27 -39 6.12 15.83
 -1 -31 -33 -0.77 14.12
 0 -18 -40 0.61 14.67
 1 3 -29 85.07 10.59
 1 -1 -33 18.46 12.16
 1 -21 -11 42.33 9.4
 1 -21 -29 14.13 13.7
 1 -23 -15 74.07 9.92
 1 -23 -25 28.13 12.13
 -20 6 38 -12.34 18.81
 -19 7 37 -7.2 20.47
 -19 -1 39 -2.52 20.76
 -18 0 38 8.55 18.54
 -17 1 37 -2.11 17.82
 -16 2 36 3.26 16.61
 -15 13 31 -4.06 15.16
 -14 26 20 13.24 14.16
 -14 24 22 14.33 13.99
 -14 16 28 -3.52 15.07
 -14 8 32 5.59 17.17
 -13 29 15 11.86 12.74
 -13 1 33 3.73 14.68
 -11 17 23 25.52 13.38
 -11 -3 31 0.7 12.98
 -9 29 5 35.83 12.03
 -9 25 11 1.17 10.88
 -9 7 25 61.1 13.4
 -9 1 27 83.33 13.14
 -9 -45 9 5.86 7.97
 -8 22 12 0.83 10.3
 -8 18 16 -2.26 10.9
 -7 25 5 69.68 10.82
 -7 7 21 5.43 10.29
 -6 -4 22 482.49 19.92
 -5 5 17 407.82 17.46
 -5 -1 19 137.31 10.43
 -4 0 16 57.23 8.71
 -4 -42 -8 0.75 10.79
 -3 -29 7 56.74 7.07
 -3 -33 3 55.38 9.05
 -3 -37 -3 17.06 9.84
 -2 -34 -4 13.23 9.9
 -2 -38 -18 1 12.19
 -2 -38 -20 25.4 12.81
 -1 -19 5 389.79 13.66
 -1 -29 -37 -0.11 15.1
 -1 -33 -11 -6.06 10.77
 -1 -33 -29 5.89 13.41
 0 -22 -38 -3.01 14.41
 0 -24 -36 3.48 14.04
 0 -28 -30 1.47 12.96
 0 -30 -18 20.5 12.14
 0 -30 -20 6.81 12.3
 0 -30 -22 150.75 15.37
 1 5 -25 203.06 12.19
 1 -3 -35 72.67 14.34
 1 -15 -35 28.07 13.19
 2 -8 -18 166.63 11.06
 2 -8 -20 23.12 9.15
 2 -8 -22 249.36 14.55
 2 -10 -18 -1.94 8.83
 2 -10 -20 186.2 12.85
 2 -10 -22 95.63 11.08
 -18 12 34 -2.45 16.96
 -16 8 34 -11.87 17.76
 -16 -20 36 0.26 3.22
 -15 1 35 1.12 16.94
 -14 12 30 9.64 15.3
 -13 21 23 6.81 14.19
 -13 7 31 1.3 16.08
 -12 28 14 3.44 11.82
 -12 6 30 34.95 14.34
 -11 5 29 1.69 13.41
 -9 35 -13 6.23 9.15
 -9 31 1 4.16 11.77
 -9 17 19 20.56 12.14
 -8 20 14 4.87 11.34
 -8 -4 26 4.74 10.21
 -7 1 23 87.25 11.77
 -7 -37 13 1.33 6.02
 -6 14 14 8.06 10.15
 -6 8 18 233.3 14.46
 -6 -14 22 1.27 6.94
 -6 -44 0 3.56 9.46
 -5 21 3 104.38 9.88
 -5 -43 -3 -0.35 10.12
 -4 20 0 502.02 18.8
 -4 -30 10 109.86 7.45
 -3 21 -9 67.82 6.5
 -3 -39 -7 14.88 10.68
 -2 -2 10 9.82 5.03
 -2 -36 -8 -2.48 10.29
 -2 -38 -16 2.21 11.92
 -1 -29 -3 137.1 10.74
 -1 -31 -35 14.17 14.34
 0 -20 -40 31.24 16.44
 0 -24 -4 117.16 9.81
 0 -26 -34 30.35 14.99
 0 -28 -10 -2.16 9.82
 0 -30 -16 3.28 11.47
 1 5 -15 647.52 21.31
 1 -19 -33 22.28 12.87
 1 -21 -31 0.48 14.01
 1 -23 -13 37.01 9.6
 1 -23 -27 57.86 14.25
 2 -6 -20 428.12 18.13
 2 -6 -22 58.95 9.62
 2 -8 -24 44.29 10.65
 2 -10 -24 239.38 15.04
 2 -12 -18 61.34 9.68
 2 -12 -20 134.08 12.02
 2 -12 -22 610.55 24.6
 -19 -3 39 6.05 20.81
 -17 19 29 -0 13.64
 -16 16 30 -4.34 15.43
 -15 19 27 -4.29 15.34
 -15 -31 31 -1.04 11.32
 -14 0 34 11.99 16.7
 -14 -26 32 -2.87 11.7
 -13 27 17 11.05 12.92
 -13 23 21 -4.57 13.31
 -13 15 27 11.52 14.56
 -13 -1 33 7.65 15.39
 -12 32 8 11.17 11.82
 -12 20 22 -1.04 13.43
 -12 -2 32 5.1 13.83
 -11 31 7 1.63 11.31
 -11 27 13 10.64 11.62
 -11 19 21 8.64 13.2
 -11 -5 31 7.83 14.07
 -10 36 -10 4.79 9.98
 -10 32 2 22.22 11.15
 -10 30 6 4.21 11.05
 -10 26 12 31.72 11.97
 -10 12 24 -1.6 13.07
 -10 8 26 -3.3 13.04
 -9 -19 27 20.74 9.59
 -8 4 24 81.57 12.46
 -7 27 1 2.6 9.28
 -7 -39 11 14.76 7.63
 -6 30 -18 -2.05 6.52
 -6 20 8 8.42 9.01
 -5 25 -5 95.67 8.87
 -5 -41 1 1.49 9.55
 -4 -36 4 8.57 8.13
 -3 -41 -13 6.54 11.51
 -2 -38 -14 1.95 11.62
 -1 -7 7 6648.83 196.44
 -1 -33 -31 6.49 14.38
 -1 -35 -19 1.73 12.76
 -1 -35 -21 -2.88 12.41
 -1 -35 -23 7.23 12.72
 0 -22 -2 290.01 13.06
 0 -30 -26 -1.57 13.33
 1 1 -33 10.01 11.24
 1 -7 -37 34.86 14.24
 1 -9 -37 33.61 13.61
 1 -11 -37 20.99 13.47
 1 -15 -5 427.36 16.06
 1 -17 -35 93.02 14.9
 2 -6 -18 11.79 7.71
 2 -6 -24 160.57 12.42
 2 -12 -24 -2.68 10.57
 2 -14 -20 864.76 31.52
 2 -14 -22 3.97 10.4
 -20 10 36 2.82 19.2
 -20 4 38 2.6 20.22
 -19 11 35 -0.72 17.83
 -19 -5 39 -1.69 19.77
 -18 6 36 -7.95 17.87
 -18 -2 38 6.19 19.25
 -17 7 35 -7.76 17.56
 -17 -1 37 1.99 18.09
 -16 12 32 8.11 15.71
 -16 0 36 0.3 16.45
 -15 7 33 9.9 17.94
 -15 -19 35 -5.7 10.08
 -13 11 29 2.84 14.88
 -12 26 16 -2.86 13.03
 -12 14 26 1.71 14.01
 -12 10 28 1.75 13.96
 -12 -16 32 -6.88 8.33
 -11 33 3 10.23 11.27
 -11 13 25 19.12 13.46
 -11 9 27 35.89 13.93
 -11 -7 31 6.77 12.81
 -11 -23 29 -3.32 10.17
 -10 2 28 21.06 13.75
 -9 33 -5 16.67 10
 -9 23 13 19.51 11.49
 -9 21 15 29.87 12.12
 -9 19 17 71.26 12.43
 -8 -14 26 10.83 9.47
 -7 31 -11 0.74 8.3
 -6 24 2 127.45 10.58
 -6 18 10 11.6 8.44
 -6 16 12 2.75 10.04
 -6 -6 22 12.27 8.61
 -6 -30 16 -1.07 2.28
 -5 -17 19 21.92 5.59
 -5 -35 9 11.28 6.93
 -4 -40 -2 -5.57 10.05
 -2 18 -10 9.73 4.16
 -2 -30 2 1.04 7.69
 -1 15 -29 14.98 7.58
 -1 -23 3 106.6 8.01
 -1 -27 -41 -3.35 16.13
 -1 -29 -39 0.97 15.72
 -1 -35 -17 43.95 12.52
 0 10 -30 201.32 12.43
 0 -26 -6 54.96 9.03
 0 -28 -32 44.97 14.4
 0 -30 -14 14.34 11.05
 0 -30 -28 4.52 13.11
 1 5 -27 303.94 14.91
 1 3 -31 5.59 10.36
 1 -1 -35 72.86 13.08
 1 -5 -37 53.64 14.51
 1 -13 -37 43.52 14.15
 1 -21 -9 16.69 8.65
 1 -23 -29 64.61 15.81
 1 -25 -17 34.26 11.01
 1 -25 -19 7.82 10.85
 1 -25 -23 -1.31 12.29
 2 -8 -26 4.3 10.4
 2 -10 -26 -1.7 10.38
 2 -12 -26 -6.59 10.93
 2 -14 -24 62.5 11.58
 -19 5 37 0.7 18.45
 -18 -4 38 -0.01 19.44
 -16 -18 36 5.25 7.73
 -15 21 25 18.02 15.63
 -15 -1 35 5.31 16.27
 -14 18 26 3.94 14.2
 -13 -25 31 -1.94 11.13
 -12 24 18 -2.32 12.32
 -12 -4 32 25.32 14.44
 -11 25 15 39.28 12.34
 -11 23 17 46.98 12.71
 -11 -9 31 11.24 12.49
 -11 -11 31 12.27 12.55
 -10 24 14 12.13 11.92
 -10 22 16 -4.94 12.29
 -10 20 18 38.59 13.08
 -9 -1 27 78.49 13.19
 -9 -25 25 4.45 7.69
 -8 26 6 0.99 9.79
 -8 8 22 -0.06 10.41
 -8 -6 26 -2.42 10.4
 -7 23 7 51.73 10.3
 -7 13 17 196.27 13.73
 -7 -45 3 -2.91 9.15
 -6 30 -20 41.02 6.43
 -6 30 -22 0.7 5.56
 -6 26 -2 0.18 8.21
 -6 -8 22 223.64 12.69
 -6 -12 22 207.17 11.15
 -6 -42 4 0.69 8.68
 -5 11 13 88.91 10.14
 -5 -37 7 5.5 7.68
 -4 24 -10 7.79 5.83
 -4 8 12 593.25 21.6
 -3 -1 13 272.3 11.54
 -3 -35 1 2.52 8.72
 -2 14 -2 8.51 4.91
 -2 -38 -12 25.19 11.79
 -1 -31 -5 44.04 10.26
 -1 -33 -9 2.71 10.19
 -1 -35 -15 29.13 11.76
 -1 -35 -27 7.31 12.97
 0 -14 2 310.48 11.26
 0 -22 -40 17.15 15.09
 0 -24 -38 -5.08 14.76
 0 -26 -36 -0 13.92
 1 -15 -37 76.48 15.52
 1 -19 -7 172.41 11.24
 1 -19 -35 41.45 14.74
 1 -21 -33 12.95 13.42
 1 -25 -25 51.6 13.54
 2 -4 -18 312.15 14.07
 2 -4 -20 20.94 8.14
 2 -4 -22 631.98 23.86
 2 -6 -16 53.45 7.79
 2 -6 -26 -3.2 10.82
 2 -14 -16 -2.09 8.54
 2 -16 -20 16.03 10.21
 -17 -3 37 -5.68 18.07
 -17 -17 37 27.4 14.6
 -16 6 34 -4.71 17.49
 -16 -2 36 2.62 17.08
 -15 15 29 6.69 14.83
 -15 11 31 -3.08 16.35
 -14 6 32 32.78 16.09
 -14 -2 34 -3.27 15.82
 -14 -40 24 -4.77 4.72
 -12 -14 32 -7.05 13.28
 -12 -24 30 -3.56 10.61
 -11 3 29 16.36 17.12
 -9 35 -15 11.41 8.95
 -8 32 -8 25.26 9.55
 -8 -8 26 -3.58 10.28
 -8 -10 26 4.84 10.17
 -8 -12 26 -6.1 5.97
 -8 -44 8 -0.61 8.03
 -7 -19 23 17.54 7.56
 -7 -25 21 1.58 5.59
 -5 23 -1 2.47 7.73
 -5 -3 19 163.81 10.82
 -5 -33 11 2.93 6.51
 -3 17 -1 139.88 8.45
 -3 -41 -11 0.67 11.21
 -2 6 6 49.59 6.22
 -2 -32 0 -1.03 8.88
 0 -28 -8 91.83 10.57
 0 -28 -34 2.24 14.67
 0 -30 -30 28.78 14.26
 1 -3 -37 32.08 13.35
 1 -23 -11 15.32 9.54
 1 -23 -31 -3.13 13.41
 1 -25 -15 73.61 11.51
 1 -25 -27 129.1 14.88
 2 -4 -24 2.06 8.97
 2 -8 -28 2.84 12.3
 2 -10 -14 10.41 7.57
 2 -10 -28 67.38 12.26
 2 -12 -14 286.94 13.95
 2 -12 -28 10.37 11.65
 2 -14 -26 3.48 10.29
 2 -16 -22 194 13.72
 2 -16 -24 0.86 10.83
 -20 2 38 -3.53 20.81
 -18 10 34 -10.57 17.39
 -18 -6 38 9.91 18.45
 -16 18 28 -4.05 15.46
 -15 23 23 2.42 13.89
 -15 -3 35 5.88 16.2
 -15 -17 35 -2.34 14.89
 -13 17 25 17.54 14.32
 -13 5 31 1.97 14.33
 -12 30 10 34.89 12.47
 -12 4 30 -1.15 13.93
 -12 -6 32 3.45 13.54
 -10 36 -12 -0.78 9.43
 -10 34 -4 5.86 10.49
 -9 27 7 22.05 11.27
 -9 13 21 0.61 11.95
 -9 5 25 71.43 12.75
 -8 28 2 6.3 9.81
 -7 5 21 3.84 10.1
 -7 -1 23 92.15 11.11
 -7 -41 9 1.72 7.53
 -6 28 -8 -1.83 8.09
 -6 2 20 558.46 22.16
 -5 19 5 188.46 11.63
 -4 4 14 2.69 7.12
 -4 -38 2 34.64 9.4
 -3 -39 -5 21.46 10.6
 -2 -36 -6 4.69 9.96
 -1 -35 -13 8.85 11.57
 0 12 -20 584.55 19.46
 0 12 -22 1.94 6.04
 0 -30 -12 -2.62 10.9
 1 -3 -5 839.07 26.05
 1 -9 -39 13.31 13.5
 1 -11 -39 22.6 14.09
 1 -17 -37 31.38 14.22
 2 -4 -26 7.61 9.9
 2 -6 -28 158.33 13.77
 2 -14 -28 37.65 12.49
 2 -16 -26 -0.65 11.57
 -21 7 37 -10.38 19.12
 -20 8 36 2.45 18.7
 -19 9 35 1.95 19.08
 -19 3 37 -2.06 19.65
 -18 4 36 -8.73 19.1
 -18 -8 38 -2.01 18.87
 -18 -10 38 10.92 18.95
 -18 -12 38 -2.87 18.61
 -17 5 35 -2.57 17.57
 -17 -5 37 6.68 17.6
 -17 -15 37 -3.58 18.01
 -16 -4 36 -14.56 17.21
 -16 -16 36 -8.88 16.31
 -14 20 24 -0.59 15.03
 -14 14 28 -0.76 15.49
 -14 10 30 -5.55 15.71
 -14 -4 34 9.38 17.2
 -14 -16 34 6.56 14.32
 -14 -30 30 -5.59 10.47
 -14 -34 28 1.75 8.84
 -13 -15 33 3.19 13.66
 -12 16 24 40.48 13.59
 -12 -12 32 42.54 14.08
 -12 -36 24 -3.1 5.67
 -11 35 -3 0.42 11.14
 -11 29 9 0.12 12.01
 -11 15 23 4.01 12.82
 -10 28 8 1.31 11.01
 -10 14 22 6.54 12
 -10 0 28 -9.43 12.53
 -9 -3 27 112.49 13.54
 -9 -17 27 38.54 10.14
 -8 14 18 107.01 12.48
 -8 2 24 40.29 11.38
 -7 29 -5 44.11 9.82
 -7 21 9 9.92 8.98
 -7 15 15 131.82 12.58
 -6 10 16 0.81 10.89
 -5 27 -13 47 7.22
 -4 -18 16 10.95 4.02
 -3 7 9 492.86 17.87
 -3 -27 9 12.81 5.34
 0 12 -24 133.74 8.53
 0 -20 0 1187.57 37.72
 0 -24 -40 13.97 16.09
 0 -26 -38 -2.62 15.28
 0 -32 -18 5.8 11.44
 0 -32 -20 133.44 14.65
 0 -32 -22 -16.04 13.25
 1 5 -29 82.86 10.36
 1 1 -35 80.32 13.63
 1 -7 -39 22.21 14.35
 1 -13 -39 33.5 15.29
 1 -17 -5 224.78 10.93
 1 -21 -35 21.94 13.83
 1 -23 -33 9.71 13.59
 1 -25 -29 34.19 14.46
 2 -2 -22 0.86 8.28
 2 -4 -16 4.31 6.87
 2 -10 -30 23.3 12.3
 2 -14 -14 26.03 8.34
 2 -16 -16 2.44 9.69
 2 -18 -20 313.52 16.83
 2 -18 -22 26.28 10.81
 -19 13 33 -1.92 17.41
 -17 -7 37 3.11 17.67
 -17 -13 37 2.38 17.94
 -16 14 30 -2.43 15.43
 -16 10 32 5.76 16.79
 -15 -5 35 4.67 16.36
 -15 -25 33 1.72 13.38
 -13 29 13 -4.54 12.42
 -13 13 27 28.81 14.13
 -13 9 29 6.67 14.33
 -13 -7 33 -0.95 14.54
 -10 6 26 2.35 13.72
 -9 35 -17 6.4 8.58
 -9 31 -1 -3.6 10.43
 -9 9 23 19.62 11.55
 -8 24 8 52.78 10.73
 -8 -22 24 2.67 7.56
 -7 -29 19 2.29 2.69
 -7 -35 15 4.44 4.78
 -5 13 11 8.17 8.67
 -5 7 15 563.31 21.44
 -5 -39 5 7.43 8.64
 -4 18 2 970.41 32.12
 -2 -34 -2 1.56 9.63
 -2 -38 -10 2.03 10.82
 -1 -33 -7 15.55 10.21
 0 10 -32 -2.49 9.47
 0 -22 -42 13.7 16.66
 0 -28 -36 10.86 15.19
 0 -30 -32 1.57 15.07
 0 -32 -26 -2.13 13.42
 1 3 -33 14.89 11.05
 1 -1 -37 61.2 13.75
 1 -15 -39 16.77 15.12
 1 -19 -37 38.58 15.39
 1 -25 -13 66.44 10.7
 1 -27 -19 13.83 11.13
 1 -27 -21 4.18 12.16
 2 -2 -20 1385.14 44.74
 2 -2 -24 184.54 12.37
 2 -4 -28 -0.68 9.68
 2 -8 -30 197.36 14.9
 2 -12 -30 148.25 14.49
 2 -16 -28 6.72 11.77
 2 -18 -24 91.39 12.62
 -20 0 38 0.99 19.49
 -17 17 29 3.98 15.41
 -17 -9 37 10.99 17.59
 -17 -11 37 14.77 17.97
 -16 20 26 0.82 15.49
 -16 4 34 3.89 17.77
 -16 -6 36 -4.62 16.66
 -16 -14 36 4 16.37
 -15 17 27 9.57 15.31
 -15 -15 35 16.12 15.37
 -14 24 20 11.67 13.63
 -14 22 22 1.46 14.73
 -14 4 32 -2.29 16.04
 -14 -6 34 -2.13 15.92
 -14 -14 34 1.52 15.42
 -13 19 23 0.72 14.02
 -13 -9 33 10.1 14.78
 -13 -11 33 1.89 14.3
 -13 -13 33 -6.55 14.52
 -12 32 6 1.11 11.34
 -12 8 28 5.96 14.4
 -11 7 27 33.61 14.41
 -11 1 29 8.85 14.45
 -10 10 24 10.17 13.25
 -10 -34 22 1.8 4.14
 -9 29 3 10.8 11.78
 -7 31 -13 8.92 8
 -7 25 3 89.67 10.31
 -7 19 11 3.62 9.14
 -7 17 13 39.47 10.04
 -5 17 7 159 10.88
 -5 15 9 89.48 9.38
 -5 -5 19 23.57 7.98
 -5 -43 -1 -0.37 9.81
 -3 -41 -9 -0.33 11.12
 -2 2 8 386.89 13.74
 -1 -35 -11 0.8 10.77
 0 12 -18 -0.23 4.55
 0 -30 -10 88.34 11.08
 0 -32 -16 5.32 11.88
 0 -32 -28 0 13.95
 1 7 -21 7.39 6.52
 1 5 -13 475.1 15.95
 1 -25 -31 -1.12 14.17
 1 -27 -17 13.18 11.05
 1 -27 -25 113.04 14.37
 2 -2 -18 41.46 7.66
 2 -6 -30 -3.39 11.71
 2 -10 -12 1648.82 51.98
 2 -14 -30 4.31 11.86
 2 -18 -26 -2.37 11.84
 -21 5 37 -5.02 19.87
 -19 1 37 1.85 19.01
 -18 2 36 10.37 18.4
 -17 9 33 -12.72 18.03
 -17 3 35 3.41 18.09
 -16 -8 36 1.81 16.7
 -16 -10 36 -3.26 16.38
 -16 -12 36 -0.83 16.75
 -15 9 31 0.63 15.67
 -15 -7 35 8.52 16.08
 -15 -9 35 -5.96 16.21
 -15 -11 35 5.59 16.11
 -15 -13 35 4.22 15.7
 -14 -8 34 4.97 15.26
 -14 -10 34 3.63 15.25
 -14 -12 34 14.08 17.35
 -13 27 15 -1.03 12.67
 -13 3 31 -4.13 15.22
 -12 28 12 31.44 13.21
 -12 18 22 54.49 14.45
 -12 12 26 -2.88 13.62
 -12 2 30 28.14 14.69
 -11 33 1 -3.78 10.92
 -11 31 5 30.35 11.82
 -11 11 25 36.08 14.16
 -10 36 -14 3.62 9.35
 -10 32 0 -8.59 10.59
 -10 30 4 7.61 11.19
 -10 -26 26 -2.2 8.44
 -9 35 -19 -1.98 8.27
 -9 33 -7 13.3 9.8
 -9 25 9 2.32 11.36
 -9 -5 27 99.15 13.19
 -8 16 16 1.64 9.85
 -7 -3 23 62.3 10.32
 -6 22 4 46.53 8.95
 -4 10 10 996.45 33.03
 -4 -42 -4 0.93 10.31
 -3 3 11 24.69 6.15
 -2 -40 -16 -6.72 12.62
 -1 15 -31 2.83 8.29
 -1 -29 -1 5.49 8.06
 -1 -37 -19 19.29 12.62
 -1 -37 -21 3.56 13.55
 -1 -37 -23 5.48 13.94
 0 12 -26 1.65 6.75
 0 -26 -4 0.79 7.91
 0 -30 -34 22.34 14.14
 1 7 -23 20.62 7.59
 1 5 -31 1.26 9.77
 1 -9 -3 441.17 15.24
 1 -11 -3 37.83 5.49
 1 -17 -39 15.98 14.52
 1 -21 -7 209.49 11.84
 1 -21 -37 13.1 14.3
 1 -23 -9 43.29 10.01
 1 -23 -35 10.62 14.73
 1 -27 -27 45.84 14.17
 2 -2 -26 -0 9.54
 2 -8 -12 12.12 6.56
 2 -10 -32 187.48 16.28
 2 -12 -12 172.08 10.42
 2 -12 -32 8.19 12.38
 2 -16 -14 133.09 10.79
 2 -16 -30 84.8 13.49
 2 -18 -16 22.94 10.29
 2 -18 -28 33.96 13.06
 -20 6 36 -1.02 18.57
 -20 -2 38 4.76 20.13
 -19 7 35 -7.56 18.17
 -18 8 34 2.99 19.29
 -17 13 31 -7.94 16.22
 -16 22 24 -0.97 13.87
 -16 -24 34 -0.6 14.8
 -15 13 29 3.56 16
 -14 16 26 4.44 14.88
 -14 -24 32 9.92 12.88
 -13 21 21 0 13.91
 -13 -29 29 1.57 9.97
 -11 27 11 0.36 12.12
 -11 17 21 -0.26 12.33
 -11 -21 29 -0.01 10.8
 -11 -35 23 -2.18 5.2
 -10 26 10 0.54 11.54
 -10 -2 28 18.49 12.87
 -9 35 -21 -3.81 8.01
 -9 3 25 179.54 14.69
 -9 -15 27 37.18 10.68
 -8 32 -10 -5.29 8.78
 -8 22 10 140.04 12.92
 -8 10 20 5.28 10.84
 -8 6 22 216.58 14.54
 -7 27 -1 7.08 9.04
 -7 -43 7 5.45 8.2
 -6 -44 2 5.77 9.38
 -5 -15 19 11.9 5.94
 -4 -40 0 30.56 9.91
 -2 12 0 -2 4.68
 -2 8 4 70.22 6.46
 -1 -27 1 2.42 7.15
 -1 -37 -17 18.31 12.33
 0 -16 2 0 4.72
 0 -24 -2 1.84 7.41
 0 -24 -42 -5.63 16.28
 0 -26 -40 -4.25 14.93
 0 -28 -38 -2.13 15.28
 0 -32 -14 -6.03 10.59
 0 -32 -30 7.15 14.26
 1 7 -19 64.06 6.77
 1 7 -25 323.28 14.53
 1 -13 -3 222.82 9.89
 1 -25 -11 5.97 10.09
 1 -25 -33 -3.12 14.49
 1 -27 -15 68.76 12.08
 1 -27 -29 14.49 13.8
 2 -4 -30 255.72 15.9
 2 -8 -32 7.05 11.93
 2 -14 -12 463.95 18.47
 2 -14 -32 106.64 15.16
 2 -20 -24 5.61 11.58
 -18 16 30 4.63 15.92
 -17 19 27 1.64 14.63
 -15 19 25 -3.22 14.23
 -14 8 30 27.07 15.25
 -13 25 17 16.33 13.3
 -13 -23 31 -4.51 11.85
 -12 26 14 28.71 12.42
 -12 20 20 55.12 14.23
 -12 -22 30 10.91 11.59
 -10 34 -6 0.5 10.2
 -9 -7 27 27.86 11.82
 -8 20 12 173.94 13.22
 -8 18 14 52.93 10.63
 -8 0 24 276.93 15.86
 -8 -46 6 -1.34 8.11
 -7 -17 23 16.08 8.03
 -6 12 14 99.3 11.17
 -6 0 20 0.15 9.22
 -5 25 -7 73.83 8.01
 -4 16 4 103.65 8.67
 -3 15 1 253.21 11.09
 -3 -3 13 738 24.22
 -2 -36 -4 2.78 9.73
 -2 -38 -8 25.93 11.07
 -2 -40 -14 6.51 12.05
 -1 -31 -3 69.5 10.15
 0 -28 -6 -0.14 8.63
 1 3 -35 55.99 12.4
 1 -19 -5 443.85 17.2
 1 -19 -39 8.87 14.65
 2 -2 -16 -0.79 6.5
 2 -2 -28 46.93 10.68
 2 -6 -32 144.02 14.83
 2 -18 -30 1.91 12.95
 2 -20 -18 98.48 11.77
 2 -20 -26 0.44 12.14
 -20 -4 38 -1.16 20.49
 -19 -1 37 -5.23 20
 -18 0 36 -14.42 18.4
 -16 16 28 -5.52 14.94
 -16 8 32 8.46 17.22
 -16 2 34 1.4 17.68
 -14 12 28 -0.88 15.13
 -14 2 32 7.15 14.53
 -13 15 25 14.39 14.14
 -13 -33 27 0.31 8.39
 -12 24 16 -1.3 12.16
 -12 22 18 10.81 12.54
 -12 -28 28 -1.21 9.45
 -11 35 -5 10.57 10.73
 -11 25 13 4.7 11.6
 -11 -1 29 20.24 13.42
 -11 -27 27 2.14 9.05
 -10 36 -16 1.36 9.06
 -10 18 18 1.75 12.33
 -10 -18 28 9.94 10.31
 -9 23 11 5.53 10.6
 -9 17 17 74.65 12.17
 -9 -9 27 34.88 11.54
 -9 -11 27 34.44 11.4
 -9 -13 27 53.79 9.33
 -8 30 -4 1.68 9.94
 -8 26 4 -1.61 9.61
 -7 11 17 267.66 15.21
 -7 3 21 3.54 10.34
 -5 -7 19 63.56 8.24
 -5 -41 3 6.08 9.16
 -4 12 8 432.82 17.02
 -3 9 7 2264.88 69.37
 -3 -41 -7 9.87 11.04
 -2 10 2 47.74 6.08
 -1 -35 -9 2.74 10.33
 -1 -37 -15 43.75 12.61
 0 -30 -36 16.85 14.82
 0 -32 -32 14.92 14.73
 0 -34 -22 58.35 13.6
 1 7 -27 357.77 15.79
 1 -7 -3 4.77 4.37
 1 -23 -37 22.11 14.71
 1 -27 -31 -1.48 12.99
 2 0 -22 654.59 23.92
 2 0 -24 2.04 8.52
 2 -6 -12 2966.69 90.24
 2 -10 -34 -3.75 12.11
 2 -12 -34 48.38 13.54
 2 -16 -32 -0.62 12.51
 2 -18 -14 21.14 9.11
 2 -20 -28 1.17 12.2
 -21 3 37 7.97 21.31
 -20 10 34 -8.04 17.72
 -19 11 33 -3.61 17.49
 -17 1 35 -7.74 17.47
 -16 12 30 3.3 15.27
 -15 21 23 0.34 14.92
 -15 -23 33 13.99 14.55
 -13 7 29 14.38 14.96
 -13 1 31 -2.92 15.66
 -12 0 30 -1.7 13.85
 -11 23 15 8.12 11.94
 -11 21 17 4.58 11.88
 -10 24 12 -5.13 11.39
 -10 4 26 -0 12.25
 -10 -4 28 -0.29 13.54
 -9 21 13 39.84 11.9
 -9 19 15 93.48 12.27
 -9 11 21 -1.25 12.17
 -9 7 23 28.18 11.5
 -7 31 -15 15.22 7.82
 -7 -5 23 61.04 10.22
 -6 28 -10 163.31 10.58
 -6 24 0 -2.15 7.88
 -6 20 6 18.42 9
 -6 -38 10 0.64 6.93
 -5 27 -15 72.52 7.3
 -4 24 -12 308.69 12.07
 -4 22 -6 9.74 6.54
 -4 20 -2 2.26 6.97
 -4 14 6 113.97 8.79
 -1 -21 5 138.99 7.5
 0 12 -28 79.67 8.89
 0 -30 -8 8.97 9.71
 0 -32 -12 63.13 12.29
 0 -34 -20 0.84 13.04
 0 -34 -24 7.41 12.93
 1 -15 -3 452.21 16.47
 1 -17 -41 0.57 14.93
 1 -21 -39 26.1 14.9
 1 -25 -35 27.25 14.21
 1 -27 -13 37.23 10.34
 1 -29 -19 13.98 11.59
 1 -29 -21 4.19 11.78
 1 -29 -25 46.43 14.09
 2 0 -20 2.79 7.64
 2 0 -26 9.78 9.14
 2 -2 -30 2.36 9.89
 2 -4 -32 4.6 11.35
 2 -8 -34 74.28 13.51
 2 -14 -34 -2.41 12.57
 2 -16 -12 7.12 8.06
 2 -18 -32 94.48 14.52
 2 -20 -16 10.45 9.45
 2 -22 -22 7.01 11.53
 2 -22 -24 70.03 13.25
 -20 4 36 25.14 21.4
 -19 -3 37 -10.45 19.46
 -18 6 34 -4.53 17.92
 -17 7 33 3.45 17.02
 -15 7 31 1.09 15.78
 -15 1 33 5.88 15.5
 -15 -29 31 -2.07 12.26
 -14 18 24 5.14 14.25
 -13 11 27 30.29 14.39
 -12 30 8 2.24 12.04
 -12 14 24 10.15 12.92
 -12 6 28 -2.54 13.72
 -11 13 23 18.04 13.73
 -11 5 27 21.37 13.72
 -10 22 14 -2.53 11.73
 -10 20 16 -2.32 12.19
 -10 12 22 103.23 13.76
 -9 27 5 54.53 11.13
 -8 28 0 176.62 12.89
 -7 29 -7 48.64 9.78
 -7 23 5 135.79 11.28
 -6 14 12 350.66 16.81
 -6 -40 8 -5.6 7.88
 -5 9 13 354.95 15.86
 -5 -13 19 26.79 7.05
 -4 6 12 -0.47 6.94
 -4 2 14 454.74 17.57
 -3 21 -11 5.34 5.25
 -3 13 3 1281.08 40.41
 -2 -40 -12 5.41 11.68
 -1 -33 -5 47.77 10.9
 -1 -37 -13 8.31 11.31
 0 -26 -42 23.88 16.72
 0 -28 -40 9.46 16.17
 0 -32 -34 5 13.81
 0 -34 -18 57.58 13.49
 0 -34 -28 -1.86 13.21
 1 7 -17 244.02 10.16
 1 5 -33 19.58 10.96
 1 -19 -41 -1.26 15.02
 1 -27 -33 3.73 14.24
 1 -29 -27 28.65 13.84
 2 -6 -34 7.03 12.79
 2 -16 -34 45.97 14.28
 2 -20 -30 91.75 14.84
 2 -22 -26 8.53 11.9
 -19 5 35 -4.64 18.4
 -18 -2 36 6.55 18.1
 -17 15 29 0.99 15.62
 -17 11 31 -0.63 16.9
 -17 -1 35 1.25 17.28
 -16 18 26 10.05 15.75
 -16 0 34 7.21 16.93
 -15 25 19 -2.59 13.51
 -15 23 21 2.97 13.83
 -15 15 27 5.68 15.37
 -14 0 32 9.99 15.19
 -12 10 26 -3.19 14.01
 -11 29 7 31.84 11.59
 -11 -3 29 12.56 13.08
 -11 -19 29 10.56 11.53
 -10 36 -18 3.97 8.64
 -10 28 6 -0.93 11.16
 -10 8 24 -1.55 12.21
 -10 -6 28 27.26 14.92
 -10 -16 28 3.7 10.67
 -10 -30 24 5.22 6.96
 -9 33 -9 0.8 9.4
 -9 1 25 102.14 13.46
 -7 -7 23 23.44 9.04
 -7 -15 23 26.87 8.32
 -6 18 8 193.93 12.22
 -5 23 -3 75.18 8.47
 -3 11 5 2793.85 84.89
 -3 -33 5 15.67 7.74
 -3 -35 3 8.77 8.29
 -1 3 3 2752.39 82.1
 -1 -25 3 76.57 7.54
 0 -22 0 -1.95 6.77
 0 -30 -38 15.19 15.58
 0 -34 -16 -0.71 12.15
 1 1 -7 1156.38 35.27
 1 -23 -7 91.25 9.66
 1 -25 -9 38.48 9.34
 1 -29 -17 28.34 11.5
 1 -29 -29 25.01 13.32
 2 0 -18 948.72 31.43
 2 0 -28 0.99 9.84
 2 -10 -10 196.56 10.46
 2 -12 -10 1174.38 38.04
 2 -20 -14 156.01 12.27
 2 -22 -18 7.03 10.6
 2 -22 -28 30.83 14.23
 -22 6 36 -0.96 21.87
 -21 1 37 -2.75 21.32
 -19 -5 37 6.35 19.64
 -15 11 29 -12.02 16.17
 -14 28 14 23.23 15.66
 -14 20 22 13.21 13.63
 -14 -22 32 18.53 13.74
 -13 29 11 -3.01 12.98
 -13 17 23 5.36 13.02
 -13 -1 31 0.01 15.07
 -12 32 4 -1.03 11.54
 -12 -2 30 33.54 14.14
 -12 -32 26 -1.76 7.93
 -11 9 25 24.06 12.98
 -9 29 1 4.64 10.87
 -9 -23 25 1.71 8.5
 -8 32 -12 38.46 9.08
 -8 12 18 1.15 10.51
 -8 -2 24 44.39 10.65
 -8 -20 24 28.88 8.72
 -7 13 15 146.89 12.76
 -7 -45 5 2.32 8.75
 -6 16 10 493.67 20.17
 -6 8 16 4.36 9.88
 -6 -2 20 565.38 21.95
 -4 -42 -2 12.35 9.93
 -2 -38 -6 -2.03 10.12
 0 -34 -30 7.15 13.69
 1 3 -9 3.73 3.85
 1 -23 -39 4.6 15.99
 1 -25 -37 18.32 15.82
 2 -2 -14 61.29 6.75
 2 -2 -32 214.57 15.34
 2 -4 -12 178.59 9.3
 2 -4 -34 58.06 13.06
 2 -8 -10 5200.4 156.02
 2 -8 -36 -0.79 12.81
 2 -10 -36 7.77 12.91
 2 -12 -36 1.32 13.03
 2 -14 -10 1.04 7.32
 2 -14 -36 -3.8 13.8
 2 -18 -12 231.39 12.99
 2 -18 -34 1.79 12.84
 2 -20 -32 9.78 13.12
 -21 7 35 -4 19.84
 -20 2 36 -3.97 19.61
 -19 9 33 -5.89 17.53
 -19 -7 37 3.63 17.93
 -18 14 30 8.87 17.04
 -18 10 32 5.54 17.73
 -18 -4 36 3.49 18.2
 -15 -1 33 4.12 15.97
 -14 14 26 -9.03 14.91
 -14 6 30 0.67 14.96
 -13 -21 31 -3.61 12.44
 -12 -20 30 4.15 11.94
 -11 31 3 5.02 11.13
 -11 -31 25 2.52 7.54
 -10 36 -20 3.44 8.56
 -10 34 -8 10.47 10.13
 -10 30 2 -1.06 11.05
 -10 -8 28 -6.35 12.22
 -8 24 6 0.55 9.94
 -8 4 22 7.1 11.22
 -7 -9 23 50.35 9.2
 -6 -36 12 -1.55 5.92
 -5 5 15 372.72 16.16
 -5 -31 13 7.9 4.72
 -5 -43 1 -7.93 9.39
 -3 -37 1 -0.43 8.73
 -2 -40 -10 37.3 11.65
 -1 -39 -19 3.17 13.25
 0 12 -30 1.08 8.38
 0 -32 -10 0.66 10.06
 1 -21 -5 152.33 10.49
 1 -21 -41 -4.64 16.04
 1 -27 -11 3.09 9.7
 1 -27 -35 2.63 15.15
 1 -29 -31 2.85 14.39
 2 -16 -36 0.99 13.36
 2 -22 -16 1.49 9.42
 2 -22 -30 8.9 15.22
 2 -24 -24 -3.37 12.42
 -20 8 34 0.38 18.53
 -19 3 35 -2.36 18.43
 -19 -9 37 -2.62 19.96
 -18 4 34 -2.75 18.03
 -17 17 27 1.68 14.83
 -17 5 33 -0.53 20.09
 -17 -3 35 1.02 17.17
 -16 20 24 -0.31 14.11
 -16 14 28 1.53 14.7
 -16 -2 34 -2.03 16.52
 -15 17 25 8.25 14.3
 -15 -21 33 -1.27 14.46
 -15 -33 29 -7.19 9.84
 -14 26 16 1.58 12.99
 -14 22 20 7.23 13.94
 -14 10 28 5.17 15.08
 -13 5 29 7.96 15.07
 -12 28 10 4.87 12.12
 -12 16 22 -1.21 12.49
 -11 35 -7 14.69 10.49
 -11 15 21 -1.18 12.19
 -11 -5 29 19.9 13.71
 -10 2 26 2.35 11.77
 -10 -10 28 25.72 12.06
 -10 -12 28 4.96 11.22
 -10 -14 28 18.13 11.17
 -8 8 20 308.06 17.14
 -7 31 -17 11.92 7.4
 -7 21 7 134.13 11.21
 -7 1 21 10.56 9.8
 -7 -11 23 7.66 5.41
 -7 -13 23 26 8.76
 -6 -20 20 6.59 6.06
 -6 -42 6 2.57 8.06
 -5 19 3 329.54 14.93
 -4 -36 6 -0.55 7.52
 -1 -1 5 984.92 29.82
 -1 -35 -7 26.42 10.47
 -1 -37 -11 1.36 10.77
 0 12 -16 51.52 4.4
 0 -18 2 650.85 21.48
 0 -34 -14 10.9 11.14
 1 5 -35 32.84 11.89
 1 -17 -3 482.02 17.53
 1 -31 -23 -0.8 12.53
 2 0 -30 94.3 11.66
 2 -6 -36 1.47 13.56
 2 -16 -10 326.52 14.63
 2 -20 -34 40 14.57
 2 -24 -20 7.59 11.65
 2 -24 -26 2.98 13.19
 -21 -1 37 -0.49 20.85
 -20 12 32 -6.66 18
 -18 -6 36 0.56 18.49
 -17 -19 35 1.8 4.82
 -16 10 30 10.4 16.05
 -16 -20 34 -2.28 9.39
 -15 5 31 -0.27 15.48
 -14 -28 30 0.85 11.54
 -13 27 13 3.51 12.18
 -13 19 21 2.56 12.69
 -13 13 25 40.71 14.39
 -13 -3 31 -4.54 14.04
 -12 4 28 22.25 15.14
 -12 -4 30 -2.2 13.44
 -11 27 9 0.89 11.87
 -11 3 27 69.14 15.25
 -10 14 20 105.43 13.95
 -9 25 7 31.83 10.8
 -8 30 -6 2.64 9.34
 -7 25 1 13.74 8.86
 -7 15 13 100.75 11.76
 -5 11 11 66.62 8.7
 -4 -38 4 -4.01 8.15
 -3 -5 13 614.33 20.4
 -3 -31 7 32.67 6.85
 -1 -39 -17 1.11 12.39
 0 -28 -4 27.64 8.32
 0 -36 -22 1.22 12.87
 0 -36 -24 8.76 13.39
 1 7 -31 -1.61 9.27
 1 -23 -41 4.24 15.73
 1 -25 -39 4.68 14.99
 1 -27 -37 14.31 14.73
 1 -29 -33 10.55 14.58
 1 -31 -21 -4.3 12.4
 1 -31 -27 57.33 14.74
 2 2 -24 162.78 11.09
 2 0 -16 -2.63 6.27
 2 -10 -38 2.67 13.52
 2 -12 -38 5.8 13.83
 2 -18 -36 11.33 13.69
 2 -22 -32 84.5 15.37
 2 -24 -18 43.62 11.11
 2 -24 -28 1.06 14.03
 -22 4 36 -10.49 20.26
 -20 0 36 16.41 19.63
 -18 -8 36 4.87 18.2
 -17 -5 35 9.81 17.74
 -16 22 22 3.41 14.86
 -15 -3 33 -0 15.95
 -14 -20 32 5.18 13.51
 -13 31 7 7.82 12.22
 -13 25 15 16.61 13.31
 -13 9 27 14.77 14.77
 -12 18 20 1.86 12.75
 -11 -7 29 16 12.74
 -10 26 8 44.8 11.97
 -10 -44 14 5.95 5.91
 -9 5 23 57.71 12.77
 -9 -1 25 94.74 12.52
 -8 -4 24 70.27 10.84
 -7 19 9 15.6 9.65
 -7 17 11 12.15 9.35
 -6 22 2 -1.19 8.19
 -5 27 -17 42.52 6.53
 -4 -16 16 7.16 5.17
 -4 -34 8 -2.76 6.74
 -3 5 9 1.8 5.79
 -2 20 -24 1.58 4.23
 0 -26 -2 161.65 10.39
 0 -30 -6 -0.75 9.3
 0 -36 -20 49.73 13.21
 1 -29 -13 22.72 10.68
 1 -31 -19 10.68 11.61
 1 -31 -29 10.12 14.29
 2 2 -22 -1.32 7.6
 2 2 -26 -2.19 8.92
 2 -2 -34 4.09 12.62
 2 -4 -36 -3.69 12.31
 2 -6 -10 265.83 11.59
 2 -8 -38 10.31 13.37
 2 -14 -38 5.59 14.34
 2 -20 -12 53.24 9.7
 2 -22 -14 8.04 9.09
 2 -24 -30 72.54 14.72
 -21 5 35 -1.07 21.47
 -18 16 28 0.43 15.47
 -18 -10 36 -3.44 18.69
 -18 -12 36 -9.97 18.58
 -18 -14 36 -7.26 18.76
 -17 13 29 4.75 16.6
 -17 9 31 4.91 16.24
 -17 -17 35 9.27 16.92
 -16 -4 34 0.65 17.94
 -15 19 23 5.52 14.61
 -15 13 27 16.12 15.7
 -14 16 24 -5.5 14.09
 -14 4 30 30.77 15.64
 -13 23 17 20.02 13.71
 -13 -19 31 3 12.66
 -12 26 12 -0.98 11.7
 -12 12 24 17.3 12.93
 -12 8 26 -2.48 13.17
 -12 -18 30 13.56 12.75
 -9 33 -11 1.95 9.25
 -9 15 17 100.37 11.89
 -9 9 21 1.88 11.07
 -8 22 8 10.37 9.43
 -7 9 17 241.9 14.78
 -6 28 -12 -3.56 7.46
 -6 -4 20 70.95 9.54
 -3 17 -3 232.58 10.22
 -3 1 11 65.19 6.59
 -3 -39 -1 7.86 9.39
 -1 -31 -1 29.11 8.96
 -1 -39 -15 21.24 12.95
 0 12 -32 99.28 10.85
 0 -34 -12 -6.39 10.88
 0 -36 -18 -0.78 12.85
 1 -5 -3 314.66 10.91
 1 -29 -35 1.19 13.78
 1 -31 -17 24.82 11.35
 2 2 -20 1292.93 41.69
 2 0 -32 6.01 11.41
 2 -16 -38 12.24 14.95
 2 -18 -10 14.9 8.11
 2 -20 -36 -0.47 13.66
 2 -22 -34 3.28 13.35
 2 -24 -16 1.95 9.99
 -20 6 34 -8.26 19.46
 -19 7 33 11.95 18.87
 -19 1 35 -1 18.61
 -18 8 32 -1.54 17.04
 -18 2 34 -7.54 19.1
 -17 19 25 6.97 15.35
 -17 3 33 3.31 18.19
 -17 -7 35 6 17.59
 -16 16 26 7.05 15.3
 -16 -18 34 6.02 14.47
 -15 9 29 11.75 15.41
 -15 -5 33 1.52 16.85
 -15 -19 33 -1.02 15.28
 -13 -5 31 2.13 14.02
 -13 -27 29 -6.79 10.94
 -13 -39 23 -3.74 5.74
 -12 30 6 -1.37 11.41
 -12 24 14 -2.85 11.77
 -12 -6 30 30.92 13.99
 -11 25 11 -1.36 11.88
 -11 11 23 14.98 13.43
 -11 7 25 22.99 12.97
 -11 -9 29 5.1 12.51
 -11 -11 29 13.82 12.1
 -11 -13 29 13.42 12.35
 -10 16 18 61.16 11.87
 -10 10 22 1.29 10.48
 -10 6 24 61.83 12.8
 -10 -46 12 -4.4 6.79
 -9 31 -5 19.02 10.07
 -9 -43 13 0 6.13
 -8 32 -14 -1.42 8.5
 -8 26 2 139.99 11.96
 -8 16 14 0.1 10.15
 -8 -26 22 20.72 6.61
 -7 29 -9 8.73 8.53
 -7 5 19 145.59 12.73
 -6 26 -6 2.25 7.57
 -6 10 14 6.42 11.67
 -6 -26 18 -0.71 3.95
 -6 -44 4 1.92 8.77
 -5 25 -9 38.17 7.05
 -5 17 5 532.03 20.11
 -5 13 9 64.07 8.65
 -4 18 0 3.17 6.59
 -4 8 10 191.09 10.39
 -4 -8 16 16.62 5.31
 -4 -40 2 6.47 9.29
 -4 -44 -4 -2.53 10.35
 -2 20 -22 212.57 7.49
 -2 -6 10 259.76 9.48
 -2 -40 -8 4.99 11.07
 -1 11 -5 302.39 10.01
 -1 -29 1 2.8 6.79
 -1 -33 -3 43.24 10.86
 -1 -37 -9 16.15 10.62
 0 -32 -8 54.61 10.56
 1 7 -15 447.54 15.3
 1 -1 -5 992.96 30.28
 1 -25 -7 343.55 15.88
 1 -25 -41 0.13 16.08
 1 -27 -9 27.86 9.73
 1 -27 -39 2.45 14.95
 1 -31 -31 -4.99 13.88
 2 2 -28 60.58 10.08
 2 -6 -38 -2.6 13.24
 2 -18 -38 -2.97 15.03
 2 -24 -32 -2.34 13.19
 2 -26 -24 45.28 12.65
 2 -26 -26 -0.13 13.74
 -22 2 36 -8.99 21.57
 -20 -2 36 14.7 19.76
 -19 15 29 -2.33 16.98
 -18 12 30 12.44 16.29
 -17 -9 35 4.93 17.43
 -17 -15 35 11.24 17.93
 -16 -6 34 1.31 16.16
 -15 21 21 -0.87 14.54
 -15 -27 31 -2.17 12.91
 -13 3 29 7.89 14.8
 -12 22 16 -2.33 12.36
 -12 -16 30 2.44 12.51
 -12 -26 28 2.55 10.39
 -11 -25 27 7.64 9.74
 -11 -45 15 -0.97 5.47
 -10 34 -10 2.8 9.83
 -10 24 10 69.57 12.56
 -10 0 26 4.99 11.76
 -9 23 9 8.33 10.26
 -9 -45 11 1.9 7.05
 -8 28 -2 0.9 9.46
 -8 20 10 -0.1 10.26
 -8 18 12 2.72 9.26
 -8 2 22 426.49 19.64
 -8 -6 24 0.34 9.34
 -8 -18 24 -2.87 8.49
 -7 31 -19 6.61 7.06
 -5 15 7 420.7 17.14
 -5 -45 -1 1.01 9.8
 -4 0 14 -3.08 6.56
 -2 20 -26 -1.12 5.09
 -2 4 6 149.17 7.61
 -2 -38 -4 10.3 9.77
 -1 -15 7 88.85 4.17
 0 -36 -16 -0.36 11.72
 1 7 -33 9.41 10.28
 1 -19 -3 276.14 12.34
 1 -23 -5 230.01 12.34
 1 -29 -37 8.68 14.63
 1 -31 -15 32.48 11.32
 1 -31 -33 5.7 14.61
 2 -2 -36 3.06 12.42
 2 -12 -8 15.11 6.44
 2 -12 -40 3.33 14.81
 2 -14 -40 52.21 15.71
 2 -26 -20 82.29 12.87
 2 -26 -28 26.35 14.12
 3 -11 -23 126.93 12.65
 3 -11 -25 277.91 16.25
 3 -13 -23 98.27 11.94
 3 -13 -25 93.78 12.21
 -21 9 33 1.49 19.15
 -20 10 32 11.98 17.49
 -19 11 31 4.93 17.38
 -18 18 26 0.58 13.51
 -17 -11 35 2.63 17.43
 -17 -13 35 14.16 17.1
 -16 12 28 -3.57 15.01
 -16 8 30 0.69 16.53
 -16 -8 34 3.21 16.32
 -16 -16 34 -6.36 16.4
 -15 23 19 -0.37 14.15
 -15 3 31 -3.15 15.53
 -15 -7 33 3.73 15.52
 -15 -17 33 -11.85 15.32
 -14 18 22 2.33 13.27
 -14 12 26 -1.01 14.49
 -14 8 28 5.01 14.83
 -14 -6 32 21.85 16.32
 -14 -18 32 10.32 14.1
 -14 -32 28 -4.74 10.12
 -14 -36 26 -1.47 8.45
 -13 15 23 16.98 13.87
 -13 -17 31 1.47 12.97
 -12 32 2 -0.35 11.67
 -12 2 28 3.12 14.6
 -12 -8 30 3.42 13.31
 -11 35 -9 0.05 10.12
 -11 29 5 9.97 10.92
 -11 23 13 18.31 12.42
 -11 21 15 53.9 12.9
 -11 19 17 62.54 12.91
 -11 1 27 30.62 14.01
 -10 32 -4 -4.39 10.46
 -10 28 4 4.01 10.77
 -10 18 16 11.29 11.81
 -10 -42 16 -0.87 4.52
 -9 27 3 41.01 10.53
 -9 21 11 1.54 10.85
 -9 17 15 90.92 12.25
 -9 -3 25 160.43 13.92
 -9 -21 25 11.82 8.93
 -7 -1 21 11.16 9.43
 -6 24 -2 127.67 9.84
 -3 19 -7 199.58 9.15
 -2 0 8 -0.99 4.52
 -2 -24 8 37.31 5.31
 -1 17 -25 65.19 6.27
 -1 -35 -5 22.58 9.86
 -1 -39 -13 18.6 11.98
 0 -24 0 434.35 16.8
 1 9 -25 253.08 12.41
 1 -29 -11 0.82 9.94
 1 -33 -23 13.32 12.69
 2 2 -18 32.01 6.72
 2 2 -30 5.62 9.63
 2 0 -34 179.03 15.17
 2 -4 -38 6.74 13.27
 2 -10 -8 1736.53 53.91
 2 -14 -8 640.86 22.59
 2 -16 -40 -1.22 15.45
 2 -20 -38 4.52 14.19
 2 -22 -12 422.48 18.45
 2 -22 -36 -1.34 13.87
 2 -24 -34 23.47 14.12
 2 -26 -18 -6.49 10.94
 2 -26 -30 1.92 14.17
 3 -9 -23 11.56 10.37
 3 -9 -25 393.6 19.02
 3 -11 -21 -1.86 10.14
 3 -11 -27 121.37 12.68
 3 -13 -21 5.44 9.66
 3 -13 -27 212.21 14.95
 3 -15 -23 31.96 10.91
 3 -15 -25 218.08 14.91
 -21 3 35 6.13 19.39
 -20 -4 36 -0.03 20.9
 -19 -1 35 2.02 18.41
 -17 15 27 8.51 16.39
 -16 2 32 1.37 16.35
 -16 -10 34 -2.22 16.48
 -16 -12 34 -5.48 16.62
 -16 -14 34 4.61 16.33
 -14 28 12 5.91 12.32
 -14 -8 32 -1.09 15.05
 -13 29 9 1.79 11.8
 -12 -10 30 36.04 13.67
 -12 -14 30 37.14 13.17
 -11 31 1 3.49 10.9
 -11 -47 13 -0 6.23
 -10 22 12 86.92 12.41
 -10 20 14 15.31 11.05
 -9 29 -1 6.08 10.36
 -9 19 13 20.44 10.93
 -7 23 3 126.23 10.64
 -7 -23 21 -2.78 6.95
 -6 6 16 3.54 8.46
 -5 21 -1 61.88 8.32
 -5 -39 7 1.51 7.67
 -4 24 -14 -1.69 5.19
 -4 -14 16 -0.93 5.12
 -2 -28 6 33.86 6.55
 -1 17 -23 37.53 5.17
 0 -34 -10 42.18 10.98
 1 9 -23 112.32 8.81
 1 -31 -35 4.47 14.18
 1 -33 -21 0.18 13.04
 1 -33 -27 7.93 13.23
 1 -33 -29 2.38 12.73
 2 0 -14 237.13 10.49
 2 -20 -10 223.67 12.57
 2 -24 -14 53.63 10.41
 2 -26 -32 50.67 14.34
 3 -9 -21 9.22 9.11
 3 -9 -27 273.8 16.38
 3 -11 -29 89.97 13.34
 3 -13 -29 72.57 13.3
 3 -15 -21 -1.41 9.6
 3 -15 -27 109.56 13.72
 -20 4 34 -7.91 20.64
 -18 6 32 0.03 17.22
 -18 0 34 8.72 17.54
 -17 1 33 6.4 17
 -16 18 24 -0.96 15.33
 -16 -26 32 0.74 14.68
 -15 15 25 15.34 15.39
 -15 -9 33 11.35 15.66
 -15 -11 33 2.97 15.71
 -15 -15 33 -1.16 15.25
 -14 2 30 0.07 13.81
 -14 -16 32 16.54 14.78
 -13 11 25 10.2 13.35
 -13 7 27 16.69 14.72
 -13 -11 31 3.23 13.73
 -13 -15 31 -3.72 13.64
 -12 14 22 61.64 14.43
 -10 30 0 48.7 11.66
 -9 3 23 14.3 10.71
 -9 -41 15 2.65 4.77
 -8 6 20 6.65 10.44
 -8 -8 24 39.49 10.06
 -8 -16 24 32.8 9.41
 -8 -42 12 -0.73 5.62
 -6 20 4 2.46 8.78
 -6 -6 20 378.94 16.53
 -5 7 13 266.55 13.29
 -4 22 -8 0.81 6.07
 -4 4 12 2011.01 62.31
 -4 -12 16 9.08 5.54
 -4 -42 0 -3.73 9.46
 -3 -7 13 188.9 8.47
 -3 -41 -3 9.91 10.11
 -2 18 -12 229.13 8.25
 -2 14 -4 204.2 8.38
 -1 17 -27 30.21 6.66
 0 -20 2 -2.96 5.78
 0 -36 -14 -0 11.16
 1 9 -27 211.97 11.88
 1 -27 -41 -0.47 16.13
 1 -29 -39 4.97 15.83
 1 -33 -19 17.56 11.95
 2 2 -32 214.4 14.88
 2 -4 -10 527.67 18.43
 2 -16 -8 22.45 7.22
 2 -18 -40 39.31 15.44
 2 -22 -38 -3.66 15.27
 2 -24 -36 -3.17 14.94
 2 -26 -16 -7.73 10.61
 2 -28 -24 -0.62 12.48
 2 -28 -26 2.8 12.47
 3 -7 -23 73.69 10.85
 3 -7 -25 93.65 11.83
 3 -7 -27 323.16 17.03
 3 -9 -29 33.73 11.91
 3 -11 -19 36.24 10
 3 -13 -19 11.94 9.83
 3 -15 -29 45.2 12.88
 3 -17 -21 4.6 9.51
 3 -17 -23 77.63 12.03
 3 -17 -25 102.19 12.66
 3 -17 -27 84.46 13.04
 -22 6 34 12.84 20.29
 -20 -6 36 -7.63 19.73
 -19 5 33 0.37 17.79
 -19 -3 35 1.33 19.7
 -18 14 28 3.31 15.46
 -17 11 29 4.95 16.7
 -15 7 29 -0.53 15.43
 -15 -13 33 -1.6 15.55
 -14 26 14 -1.56 13.46
 -14 20 20 -2.67 13.67
 -14 -10 32 27.23 15.68
 -14 -12 32 2.57 14.89
 -14 -14 32 26.97 15.24
 -14 -26 30 -2.54 12.29
 -13 17 21 -4.73 13.42
 -13 1 29 8.93 14.16
 -13 -13 31 -5.91 13.77
 -12 28 8 20.31 11.82
 -11 13 21 0 12.1
 -10 12 20 4.73 11.97
 -10 -2 26 1.8 11.85
 -9 33 -13 5.29 9.28
 -7 31 -21 2.84 6.66
 -7 11 15 432.76 19.24
 -6 12 12 -0.03 9.37
 -6 -18 20 228.65 10.75
 -5 3 15 972.44 32.62
 -5 -37 9 -0.84 6.66
 -5 -41 5 6.25 8.42
 -4 20 -4 173.64 9.58
 -4 16 2 12.84 6.54
 -4 10 8 1.44 6.96
 -2 20 -28 -1.86 5.89
 -1 -23 5 215.1 9.73
 -1 -27 3 72.19 7.61
 -1 -39 -11 0.67 11.38
 0 -38 -22 22.22 12.38
 1 9 -21 1.05 6.2
 1 -31 -13 13.91 10.77
 1 -33 -31 0.64 14.46
 2 -8 -8 419.59 15.53
 2 -20 -40 -2.26 15.6
 2 -26 -34 -9.44 14.31
 2 -28 -28 -0.55 12.75
 3 -7 -21 0.94 9.23
 3 -9 -19 8.11 8.48
 3 -11 -31 9.55 12.61
 3 -13 -31 8.67 12.64
 3 -15 -19 108.87 11.6
 3 -15 -31 4.56 12.99
 3 -17 -29 35.36 12.31
 -21 7 33 1.12 18.53
 -21 1 35 9.27 20.73
 -18 10 30 -3.37 17.53
 -16 20 22 -3.85 13.74
 -15 11 27 10.74 15.48
 -15 1 31 -13.97 16.88
 -14 24 16 4.49 13.59
 -13 31 5 5.92 11.77
 -13 27 11 -0.04 11.63
 -12 10 24 -3.89 13.62
 -12 0 28 10.19 13.93
 -11 5 25 83.7 13.81
 -11 -1 27 24.57 12.95
 -10 4 24 20.87 12.35
 -9 7 21 6.57 10.33
 -9 -5 25 53.16 11.55
 -9 -47 9 2.03 7.68
 -8 32 -16 -4.36 8.18
 -8 30 -8 -2.55 8.69
 -8 24 4 25.15 9.37
 -8 -10 24 -2.07 9.21
 -8 -12 24 74.25 9.63
 -8 -14 24 0.42 8.99
 -6 -46 2 0 8.13
 -5 27 -19 9.56 5.57
 -5 -3 17 334.19 14.44
 -4 -32 10 -2.94 5.7
 -2 -40 -6 3.38 10.45
 -2 -42 -10 0.13 11.08
 -1 -37 -7 15.53 10.4
 0 -30 -4 0.39 8.84
 0 -38 -20 6.72 12.57
 1 9 -29 71.09 9.42
 1 -21 -3 157 9.77
 1 -33 -17 45.04 12.16
 2 0 -36 -2.68 12.02
 2 -28 -20 -2.42 11.58
 2 -28 -30 47.24 13.79
 3 -7 -29 90.53 12.34
 3 -9 -31 4.07 11.64
 3 -17 -31 5.51 12.88
 3 -19 -23 31.04 11.71
 3 -19 -25 70.12 12.36
 3 -19 -27 70.45 12.89
 -20 8 32 6.54 19.16
 -20 -8 36 -1.96 19.79
 -19 13 29 -5.85 17.49
 -19 9 31 -3.55 18.16
 -18 -2 34 0.54 17.51
 -17 17 25 8.36 14.85
 -17 -1 33 9.07 16.81
 -16 14 26 -1.51 15.27
 -16 6 30 9.1 15.81
 -16 0 32 13.83 16.39
 -15 17 23 3.6 14.2
 -14 14 24 19.29 13.43
 -13 19 19 12.03 12.44
 -12 34 -4 -5.91 10.78
 -12 16 20 50.83 13.98
 -11 27 7 22.63 11.12
 -11 9 23 21.86 12.96
 -10 34 -12 14.22 9.82
 -10 8 22 179.09 14.72
 -8 0 22 4.2 9.81
 -7 27 -5 65.32 9.37
 -7 25 -1 4.07 8.17
 -6 18 6 3.28 8.05
 -6 14 10 4.63 8.84
 -6 -8 20 -0.85 8.03
 -3 7 7 72.42 7.14
 0 -28 -2 -0 6.81
 0 -32 -6 -0.67 9.4
 0 -36 -12 32.1 11.29
 0 -38 -18 9.62 12.42
 1 -27 -7 142.61 11.26
 1 -27 -43 0 13.81
 1 -29 -9 26.46 10
 2 4 -24 5.09 8.1
 2 4 -26 2.91 8.47
 2 -18 -8 201.23 11.38
 2 -22 -40 21.07 15.1
 2 -24 -12 1.49 8.16
 2 -24 -38 2.7 14.34
 2 -28 -18 25.3 11.4
 2 -28 -32 3.73 14.09
 3 -5 -23 39.03 10.45
 3 -5 -25 104.59 11.23
 3 -5 -27 75.14 11.38
 3 -7 -19 122.97 10.64
 3 -7 -31 5.82 11.19
 3 -11 -33 23.27 13.17
 3 -13 -33 14.01 13.09
 3 -15 -33 3.18 12.37
 3 -19 -21 0.69 10.12
 3 -19 -29 31.35 13.39
 -20 12 30 11.82 17.33
 -20 2 34 -8.95 18.95
 -19 -5 35 -3.8 19.71
 -16 22 20 -4.85 13.84
 -15 -25 31 0.74 13.28
 -14 6 28 18.44 15.13
 -14 0 30 27.13 14.91
 -13 25 13 10.3 12.65
 -13 -25 29 0.38 11.37
 -13 -31 27 -2.15 9.63
 -12 26 10 41.61 11.96
 -11 35 -11 1.22 9.69
 -10 26 6 -3.68 11.15
 -9 31 -7 23.94 9.6
 -9 25 5 36.89 11.54
 -9 -19 25 37.48 9.71
 -8 12 16 3.61 9.71
 -7 31 -23 0.63 6.2
 -7 21 5 150.73 11.35
 -7 3 19 12.16 10.29
 -7 -3 21 2.64 9.49
 -6 28 -14 28.36 7.4
 -6 16 8 4.42 9.08
 -5 -43 3 1.09 8.78
 -4 14 4 3.29 6.27
 -4 12 6 4.85 6.87
 -3 15 -1 250.97 10.61
 -3 -29 9 7.07 5.51
 -1 17 -21 14.47 4.15
 -1 17 -29 13.37 7.24
 -1 5 1 196.52 6.96
 1 9 -31 -0.4 9.23
 1 -13 -1 162.96 7.84
 1 -25 -5 167.48 11.06
 1 -35 -25 22.22 13.28
 1 -35 -27 7.44 11.68
 2 4 -22 644.84 23.08
 2 4 -28 7.21 8.57
 2 2 -16 3.99 5.99
 2 2 -34 3.61 11.53
 2 -22 -10 64.1 9.72
 2 -26 -14 1.78 10.37
 2 -26 -36 -4.96 14.89
 3 -5 -21 9.68 8.66
 3 -5 -29 100.19 12.57
 3 -9 -17 319 14.89
 3 -9 -33 4.98 12.15
 3 -17 -33 4.99 13.28
 3 -19 -31 2.26 12.53
 3 -21 -23 44.83 12.27
 3 -21 -25 50.9 12.29
 3 -21 -27 43.73 13.66
 -22 4 34 0.4 20.05
 -21 -1 35 -15 21.27
 -19 3 33 -10.07 17.86
 -19 -7 35 -4.03 18.47
 -18 4 32 4.92 17.72
 -18 -4 34 3.83 17.23
 -16 10 28 1.25 15.21
 -15 -31 29 -1.33 11.87
 -14 10 26 7.81 14.64
 -13 23 15 42.84 13.38
 -13 21 17 19.09 13.21
 -12 30 4 -0.2 11.02
 -11 33 -5 1.56 10.95
 -11 15 19 3.53 11.28
 -11 -23 27 10.58 10.62
 -10 32 -6 -2.66 9.88
 -10 -4 26 1.23 11.8
 -9 13 17 124.73 12.51
 -9 -7 25 55.3 11.19
 -9 -27 23 1.07 7.26
 -7 31 -25 26.04 5.37
 -7 29 -11 0.51 7.78
 -7 13 13 227.66 13.7
 -7 7 17 457.19 19.83
 -6 0 18 527.25 20.84
 -4 -44 -2 2.52 9.68
 -3 -37 3 18.68 8.39
 -3 -43 -5 17.45 10.55
 -2 -34 2 5.98 7.99
 -2 -36 0 -4.63 8.7
 0 -34 -8 3.32 9.99
 0 -38 -16 -2.99 12.08
 1 9 -19 84.01 6.75
 1 -11 -1 6.08 4.7
 1 -31 -11 0.18 10.07
 1 -33 -15 25.94 12.22
 1 -35 -21 -0.4 12.43
 1 -35 -23 3.12 12.94
 2 4 -30 234.05 14.23
 2 -28 -34 3.21 13.85
 2 -30 -26 5.36 13.32
 3 -7 -33 19.42 12.19
 3 -11 -35 21.54 12.89
 3 -13 -35 29.31 14
 3 -15 -35 27.07 13.66
 3 -17 -17 262.24 14.79
 3 -21 -21 2.86 9.89
 3 -21 -29 13.79 13.12
 -18 16 26 9.9 14.93
 -17 19 23 -0.7 14.64
 -17 13 27 -2.99 14.98
 -17 9 29 -5.5 16.2
 -17 -3 33 1.57 16.98
 -17 -23 33 -1.59 3.49
 -16 -2 32 11.81 22.06
 -16 -24 32 3.14 12.15
 -15 19 21 -6.02 13.32
 -15 5 29 2.51 15.14
 -13 13 23 4.58 13.46
 -13 5 27 27.33 15.56
 -13 -1 29 2.12 13.73
 -12 32 0 10.49 11.13
 -12 24 12 56.78 12.58
 -12 -2 28 -0.85 13.38
 -12 -24 28 7.76 10.91
 -11 25 9 6.53 11.67
 -11 -3 27 46.74 13.41
 -9 1 23 71.92 11.69
 -8 26 0 5.66 9.17
 -7 -43 9 3.03 7.21
 -6 26 -8 67.47 8.21
 -6 -16 20 5.31 6.63
 -3 21 -13 235.54 9.07
 -3 -39 1 3.03 8.86
 -2 20 -30 75.26 7.53
 -2 -38 -2 4.09 8.12
 -1 -39 -9 -0.84 10.76
 1 -15 -1 41.95 5.76
 2 4 -20 22.6 7.06
 2 -6 -8 1957.04 59.97
 2 -24 -40 -2.74 14.65
 2 -26 -38 1.8 14.31
 2 -28 -16 -0.8 11.31
 2 -30 -22 6.65 11.89
 2 -30 -28 17.18 13.44
 2 -30 -30 -6.09 13.35
 3 -5 -31 5.51 11.66
 3 -9 -35 38.56 13.15
 3 -13 -15 371.18 16.48
 3 -17 -35 19.62 14.22
 3 -19 -33 6.6 13.7
 3 -21 -31 11.71 13.61
 -21 5 33 -5.22 18.74
 -20 0 34 4.27 19.47
 -19 15 27 -5.14 16.5
 -19 -9 35 1.77 18.66
 -18 -6 34 -2.83 18.46
 -16 16 24 -4.33 15.14
 -15 13 25 6.8 13.64
 -14 16 22 35.55 14.05
 -13 29 7 -1.69 12.08
 -13 9 25 32.24 13.86
 -13 -35 25 -4.73 8.21
 -12 22 14 21.88 12.15
 -12 20 16 2.15 12.57
 -12 4 26 -11.16 14.33
 -12 -30 26 3.29 9.06
 -11 31 -1 1.06 10.56
 -11 29 3 19.06 10.69
 -10 24 8 3.03 10.33
 -9 33 -15 7.76 9.01
 -8 32 -18 3.56 7.92
 -8 22 6 16.36 9.66
 -7 19 7 107.58 10.34
 -7 15 11 5.36 9.09
 -7 -41 11 7.19 6.42
 -6 22 0 318.78 14.51
 -6 8 14 202.97 12.57
 -5 25 -11 7.87 6.41
 -5 19 1 9.24 7.26
 -5 9 11 12.05 7.26
 -4 -2 14 475.25 17.39
 -3 -1 11 59.92 6.12
 -3 -35 5 46.76 8.01
 -2 6 4 35.28 5.01
 -2 -42 -8 10.16 10.91
 -1 -33 -1 9.5 9.27
 -1 -35 -3 39.04 9.82
 -1 -41 -13 2.78 11.94
 0 14 -26 0.53 6.38
 0 -26 0 1.16 6.78
 1 -35 -19 1.92 12.65
 2 2 -36 6 11.97
 2 -20 -8 -0 8.6
 2 -22 -42 -0.1 16.16
 2 -28 -36 -2.69 14.87
 2 -30 -20 90.54 14.38
 3 -3 -23 88.89 10.21
 3 -3 -25 125.23 11.82
 3 -3 -27 79.82 10.49
 3 -5 -19 97.79 9.7
 3 -7 -17 254.75 12.78
 3 -15 -15 101.98 10.6
 3 -19 -17 378.53 18.03
 3 -23 -23 5.96 11.5
 3 -23 -25 66.97 13.02
 3 -23 -27 61.99 14.72
 -21 -3 35 6.11 19.71
 -20 6 32 -13.21 18.19
 -19 7 31 -0.54 18.24
 -19 1 33 -4.84 17.76
 -19 -11 35 0.56 18.82
 -19 -13 35 -6.4 18.6
 -18 12 28 -3.82 16.1
 -17 21 21 7.68 14.9
 -16 4 30 -8.67 16.14
 -15 25 15 10.93 13.96
 -15 21 19 -2.41 13.41
 -15 9 27 17.59 14.98
 -14 28 10 39.29 12.6
 -14 -2 30 7.11 14.46
 -14 -24 30 4.86 12.79
 -12 12 22 7.33 13.2
 -11 23 11 4.54 11.22
 -11 17 17 18.69 11.71
 -11 3 25 25.61 12.49
 -10 30 -2 -1.64 10.33
 -10 28 2 42.48 11.21
 -10 2 24 90.51 13.4
 -10 -6 26 4.28 11.59
 -9 27 1 13.68 9.8
 -9 23 7 38.14 10.27
 -9 -9 25 38.61 10.71
 -9 -17 25 18.46 9.72
 -8 14 14 119.04 11.64
 -8 4 20 444.3 20.17
 -7 -45 7 -0.2 7.84
 -6 -12 20 5.02 7.47
 -6 -14 20 203.59 10.82
 -5 -45 1 -0.02 9.22
 -3 9 5 315.72 12.38
 -2 -8 10 5092.37 151.15
 -2 -32 4 6.78 7.3
 -1 17 -31 5.9 7.77
 -1 -31 1 31.27 8.21
 0 14 -24 -0.62 5.76
 0 14 -28 0.69 7.2
 0 -22 2 303.16 12.46
 0 -36 -10 4.34 10.33
 0 -38 -14 7.84 11.54
 1 9 -33 7.74 10.13
 1 -33 -13 8.85 10.73
 2 4 -32 -1.7 10.2
 2 -24 -10 655.95 24.93
 2 -26 -12 207.73 13.61
 2 -30 -32 22.57 13.81
 3 -3 -29 27.69 10.46
 3 -5 -33 17.46 12.49
 3 -7 -35 32.09 13.57
 3 -11 -37 21.31 14.05
 3 -13 -37 32.74 13.34
 3 -15 -37 27.51 14.23
 3 -17 -15 44.36 9.91
 3 -19 -35 55.42 14.91
 3 -21 -33 14.19 13.89
 3 -23 -29 12.18 14.26
 -22 2 34 4.05 19.53
 -21 9 31 -1.09 18.63
 -20 10 30 13.02 18.54
 -19 11 29 3.97 15.44
 -18 18 24 -3.77 15.21
 -18 2 32 17.64 18.89
 -18 -8 34 1.05 17.64
 -18 -18 34 -7.88 17.43
 -17 3 31 -0.96 17.56
 -17 -5 33 -2.02 16.78
 -17 -21 33 2.84 5.69
 -16 -4 32 18.19 16.86
 -14 4 28 -5.9 13.79
 -13 -3 29 4.68 13.29
 -12 8 24 24 13.86
 -12 -38 22 0.67 5.72
 -11 35 -13 2.88 9.73
 -11 21 13 11.62 11.39
 -11 19 15 23.4 12.13
 -11 11 21 -3.39 12.72
 -11 -29 25 -0.13 8.75
 -10 34 -14 -2.84 9.25
 -10 16 16 0.79 10.34
 -10 -20 26 2.12 9.84
 -10 -28 24 3.22 8.05
 -9 15 15 144.37 12.63
 -9 -11 25 36.78 10.79
 -9 -15 25 20.96 10.11
 -8 20 8 155.25 12
 -8 -2 22 418.31 19.04
 -7 -5 21 0.83 8.74
 -6 4 16 6.56 9.02
 -6 -34 14 0 3.93
 -5 -5 17 406.33 16.09
 -3 13 1 216.14 9.83
 -3 3 9 573.7 19.7
 -3 -25 11 2.7 3.51
 -3 -41 -1 1.9 9.48
 -2 16 -8 26.45 4.04
 -1 9 -3 445.18 14.2
 -1 -17 7 185.26 7.04
 -1 -37 -5 37.45 10.17
 1 -9 -1 10.34 4.31
 1 -17 -1 61.6 7.76
 1 -23 -3 97.3 8.78
 1 -35 -17 45.12 12.3
 2 -12 -6 3.09 5.75
 2 -14 -6 4.78 6.16
 2 -24 -42 18.09 15.24
 2 -26 -40 7.4 15.08
 2 -28 -14 28.88 11.32
 2 -28 -38 9.26 14.79
 2 -30 -18 -3.93 11.84
 2 -30 -34 -8.78 14.75
 3 -3 -21 0.44 8.5
 3 -3 -31 8.3 10.86
 3 -9 -37 33.94 14.89
 3 -17 -37 49.39 15.35
 3 -23 -31 -0.77 13.83
 -21 -5 35 18.1 20.13
 -20 -2 34 -0.69 18.38
 -18 -10 34 2.19 17.5
 -17 15 25 1.29 17.51
 -16 18 22 17.41 14.82
 -16 12 26 -0.5 14.23
 -16 8 28 13.55 15.23
 -16 -22 32 11.64 10.33
 -15 -23 31 -12.82 14.13
 -14 26 12 31.82 12.61
 -14 18 20 27.78 13
 -14 12 24 -0.1 13.98
 -13 31 3 6.81 11.99
 -13 15 21 2.45 13.09
 -13 -23 29 1.57 11.78
 -12 34 -6 1.53 10.42
 -12 28 6 -5.74 11.3
 -12 -4 28 18.63 13.16
 -12 -46 16 -0.21 4
 -11 7 23 33.99 12.25
 -11 -5 27 30.58 13.08
 -10 22 10 0.27 10.3
 -10 18 14 1.66 10.96
 -10 10 20 283.13 16.87
 -9 21 9 1.96 10.33
 -9 9 19 46.46 10.7
 -9 5 21 4.14 11.25
 -9 -13 25 74.66 11.09
 -8 30 -10 62.88 9.31
 -8 18 10 386.93 17.62
 -8 16 12 400.81 18.44
 -8 -30 20 -0.69 5.18
 -7 -21 21 1.05 6.92
 -5 1 15 782.28 26.94
 -5 -35 11 -1.81 5.56
 -4 6 10 4282.66 129.09
 -3 11 3 483.42 17.04
 -2 12 -2 998.38 31.01
 0 14 -30 54.81 8.81
 1 7 -13 537.01 17.43
 1 -29 -7 55.33 9.67
 2 -2 -10 6.89 5.49
 2 -16 -6 7.15 7.05
 2 -32 -26 2.17 12.79
 2 -32 -28 -0.21 13.72
 3 -5 -35 75.66 13.47
 3 -19 -15 389.11 17.68
 3 -19 -37 28.9 15.16
 3 -21 -17 52.68 10.35
 3 -21 -35 15.87 14.57
 3 -23 -19 30.56 10.8
 3 -23 -33 7.92 13.83
 3 -25 -25 51.64 13.29
 -21 3 33 -12.78 18.8
 -18 -12 34 0.81 17.75
 -18 -14 34 -3.44 17.65
 -18 -16 34 -4.66 17.87
 -17 -7 33 0.83 16.43
 -15 15 23 -3.98 14.4
 -15 3 29 1.12 14.85
 -14 20 18 25.4 13.64
 -14 8 26 2.54 14.54
 -14 -4 30 21.61 14.62
 -14 -30 28 -0.02 11.05
 -13 27 9 7.39 12.17
 -13 3 27 10.51 13.86
 -12 -22 28 -7.05 11.45
 -11 -21 27 10.31 11.2
 -10 20 12 4.1 10.55
 -10 6 22 22.35 11.21
 -10 -8 26 2.25 11.03
 -9 19 11 14.43 9.74
 -9 17 13 72.97 10.72
 -8 -24 22 -0.82 7.05
 -7 23 1 21.86 8.33
 -5 27 -21 3.13 4.93
 -5 17 3 265.99 12.8
 -5 11 9 111.71 9.35
 -5 5 13 550.93 20.42
 -4 -38 6 2.75 7.45
 -4 -40 4 6.52 8.56
 -1 7 -1 229.44 8.03
 -1 -41 -11 -0.98 12.42
 0 14 -22 327.74 12.4
 0 -32 -4 25.06 9.41
 1 -31 -9 7.37 9.65
 1 -37 -23 -0.91 13.31
 2 4 -34 63.65 12.1
 2 -10 -6 23.76 5.51
 2 -22 -8 161.92 11.16
 2 -30 -36 0.06 13.82
 2 -32 -22 64.8 13.16
 2 -32 -30 18.03 14.34
 3 -3 -33 21.66 12.56
 3 -5 -17 369.34 15.6
 3 -7 -37 40.67 13.47
 3 -11 -39 7.28 14.4
 3 -13 -39 24.19 14.64
 3 -15 -39 39.3 14.55
 3 -25 -23 10.81 11.62
 3 -25 -29 9.58 13.9
 -22 6 32 -10.24 18.9
 -22 0 34 -1.02 21.1
 -20 4 32 1.31 19.84
 -19 -1 33 3.61 18.86
 -18 14 26 -2.6 15.76
 -17 11 27 6.58 15.84
 -17 7 29 1.04 16.12
 -17 -19 33 -0.82 15.54
 -16 20 20 20.67 14.53
 -16 -6 32 -1.76 15.78
 -15 -5 31 3.27 15.55
 -14 24 14 10.17 12.86
 -14 22 16 7.26 12.44
 -12 14 20 2.05 12.33
 -11 33 -7 18.85 10.6
 -11 27 5 34.23 11.11
 -9 33 -17 10.93 8.55
 -9 31 -9 8.41 8.86
 -9 -1 23 62.87 11.18
 -8 32 -20 22.34 7.92
 -7 9 15 536.7 22.03
 -7 1 19 53.71 9.78
 -4 18 -2 981.82 31.75
 -4 2 12 2.1 6.13
 -4 -42 2 8.14 8.97
 -1 -39 -7 27.12 10.55
 0 -34 -6 1.07 9.56
 0 -38 -12 0.27 10.87
 1 -3 -3 2719.38 81.1
 1 -27 -5 258.42 13.1
 1 -35 -15 26.47 11.55
 1 -37 -21 -2.93 12.14
 2 2 -14 60.98 6.13
 2 -26 -42 -4.87 15.37
 2 -28 -40 4.68 14.83
 2 -30 -16 -3.66 10.59
 2 -32 -32 -7.39 14.21
 3 -1 -25 146.66 12.04
 3 -1 -27 61.38 10.31
 3 -3 -19 201.4 11.41
 3 -9 -39 15.15 13.64
 3 -13 -13 124.27 9.99
 3 -15 -13 89.62 9.32
 3 -17 -39 5.95 15.19
 3 -21 -37 12.87 14.2
 3 -23 -35 7.89 13.58
 3 -25 -31 -1.67 13.75
 -20 -4 34 7.15 18.89
 -19 5 31 -9.15 17.5
 -18 0 32 -3.73 17.98
 -17 1 31 12.71 17.19
 -17 -9 33 2.35 16.59
 -17 -17 33 1.23 16.56
 -16 22 18 6.9 13.22
 -16 2 30 3.87 15.81
 -16 -20 32 8.85 15.22
 -13 17 19 2.59 12.9
 -13 11 23 10.8 13.32
 -13 -5 29 17.01 14.06
 -12 30 2 16.78 11.23
 -12 2 26 -1.22 13.28
 -12 -6 28 -3.72 12.64
 -11 -7 27 25.56 12.57
 -10 32 -8 0.91 9.69
 -10 -10 26 -6.01 11.03
 -8 24 2 15.25 8.69
 -7 29 -13 20.22 7.82
 -7 27 -7 47.44 8.76
 -7 -7 21 1.17 8.59
 -6 28 -16 5.81 6.75
 -6 20 2 372.01 15.97
 -6 10 12 472.89 19.12
 -6 -2 18 8.23 8.42
 -6 -42 8 2.8 7.25
 -5 21 -3 111.68 8.84
 -5 13 7 306.53 13.58
 -4 24 -16 2.28 4.85
 -3 -33 7 23.6 6.83
 -3 -43 -3 1.66 9.68
 -2 8 2 203.63 8.54
 -1 -25 5 166.81 8.66
 0 -30 -2 170.55 11.24
 1 -19 -1 86.41 7.49
 1 -33 -11 -1.63 10.3
 2 -18 -6 2.9 6.9
 2 -32 -20 1.98 11.77
 3 -1 -23 70.37 9.41
 3 -1 -29 19.35 9.89
 3 -5 -37 29.25 13.91
 3 -11 -13 251.49 12.48
 3 -17 -13 60.59 9.12
 3 -19 -39 11.91 15.11
 3 -21 -15 251.93 14.29
 3 -23 -17 152.26 13.46
 3 -25 -33 0.8 13.11
 -21 7 31 -1.9 18.15
 -21 1 33 15.06 18.94
 -20 8 30 -3.15 19.24
 -19 13 27 -2.62 16.36
 -18 10 28 -1.66 16.32
 -17 17 23 -2.67 15.14
 -17 -11 33 -2.4 16.78
 -17 -13 33 -3.83 16.24
 -17 -15 33 2.23 16.38
 -16 -8 32 20.61 16.16
 -15 17 21 3.62 12.96
 -15 11 25 16.41 14.06
 -15 7 27 5.31 15.15
 -15 -7 31 -7.12 16.19
 -15 -21 31 4.27 9.29
 -14 2 28 0.33 12.73
 -13 25 11 -2.47 11.56
 -13 7 25 34.93 14.05
 -12 32 -2 -0.79 10.57
 -12 26 8 -1.85 10.69
 -12 -34 24 -1.22 7.68
 -11 13 19 3.01 11.44
 -11 1 25 56.52 12.75
 -10 34 -16 2.4 8.86
 -10 26 4 8.76 10.25
 -10 0 24 0.04 10.79
 -10 -12 26 3.29 10.68
 -10 -16 26 11.87 9.57
 -9 25 3 69.65 10.53
 -8 10 16 -2.43 10.08
 -8 -4 22 8.33 9.24
 -7 25 -3 79.21 9.08
 -6 -44 6 -1.65 7.84
 -5 23 -7 184.98 9.98
 -5 15 5 312.28 13.69
 -2 10 0 247.05 9.67
 0 14 -32 0.58 8.83
 0 -36 -8 16.55 10.04
 0 -40 -16 -8.57 11.8
 1 9 -17 68.56 5.8
 1 -37 -19 11.2 12.14
 2 6 -26 0 7.94
 2 6 -28 168.53 11.63
 2 -4 -8 19.59 5.73
 2 -26 -10 0.94 9.49
 2 -28 -12 2.15 9.47
 2 -32 -34 0 12.95
 3 -1 -31 2.26 10.33
 3 -3 -35 28.15 12.48
 3 -21 -39 15.18 14.93
 3 -23 -37 27.44 15.39
 3 -25 -19 32.74 12.84
 3 -27 -25 28.49 13.19
 3 -27 -27 32.74 13.85
 3 -27 -29 10.09 12.88
 -23 3 33 11.57 19.47
 -22 -2 34 2.4 21.14
 -20 -6 34 -6.46 19.38
 -19 -3 33 13.15 18.13
 -16 14 24 0 14.55
 -16 -10 32 -7.32 15.51
 -16 -18 32 1.98 15.59
 -15 -29 29 3.59 12.31
 -14 14 22 4.01 13.63
 -13 23 13 14.07 12.29
 -13 21 15 6.51 11.87
 -13 -7 29 5.14 13.21
 -11 35 -15 3.89 9.26
 -11 -9 27 37.93 12.21
 -10 -14 26 -2.61 10.57
 -9 11 17 178.02 13.11
 -8 2 20 59.48 10.49
 -5 -7 17 130.7 8.93
 -4 22 -10 248.9 10.59
 -4 -44 0 7.86 9.12
 -3 23 -27 43.89 4.34
 -3 17 -5 424.91 14.98
 -3 -15 13 73.36 4.48
 2 6 -30 3.28 8.96
 2 -30 -14 -1.75 10.23
 2 -32 -18 48.76 12.64
 3 -9 -13 297.5 13.52
 3 -17 -41 5.07 15.57
 3 -19 -13 34.14 9.16
 3 -25 -35 7.82 14.6
 3 -27 -31 -3.43 13.76
 -20 2 32 0.83 19.75
 -18 16 24 -0.37 14.22
 -18 -2 32 8.91 19.66
 -17 19 21 -6.75 14.73
 -16 6 28 9.66 15.69
 -16 -12 32 8.8 15.81
 -16 -16 32 0.25 15.74
 -15 27 11 0.19 12.3
 -15 1 29 5.58 15.39
 -15 -9 31 -1.53 14.79
 -15 -19 31 5.28 14.42
 -13 29 5 7.18 10.98
 -13 1 27 15.16 13.15
 -13 -29 27 -2.71 10.33
 -12 10 22 72.09 13.45
 -12 6 24 0.99 12.94
 -12 -8 28 12.39 12.72
 -11 29 1 1.98 10.17
 -11 25 7 8.66 10.75
 -8 28 -6 -6.22 8.51
 -7 -19 21 -0.38 7.02
 -6 -40 10 13.17 6.53
 -6 -46 4 1.5 8.32
 -4 -4 14 -0.92 5.79
 -4 -36 8 18.69 6.69
 -2 -30 6 2.94 6.32
 0 12 -14 3.15 2.9
 1 -25 -3 72.69 8.49
 1 -35 -13 3.96 10.55
 1 -37 -17 13.23 12.06
 2 -8 -6 16.65 5.62
 2 -20 -6 26.18 7.93
 2 -24 -8 44.24 9.28
 2 -34 -24 16.84 13.9
 2 -34 -28 6.24 13.33
 2 -34 -30 -5.41 13.9
 3 -1 -21 5.79 7.81
 3 -1 -33 24.05 11.76
 3 -19 -41 1.86 15.65
 3 -27 -21 -4.64 11.53
 3 -27 -33 3.3 13.9
 -22 4 32 -5.8 18.79
 -20 -8 34 11.17 19.15
 -19 3 31 2.22 18.6
 -18 4 30 4.59 16.51
 -17 13 25 9.47 15.61
 -17 5 29 4.15 16.39
 -17 -1 31 -8.12 16.28
 -16 10 26 -8.62 15.27
 -16 -14 32 -0.35 15.51
 -16 -28 30 -3.36 13.6
 -15 25 13 3.47 13.2
 -15 19 19 3.73 13.73
 -14 28 8 -0.81 12.21
 -14 10 24 12.4 13.24
 -14 6 26 1.21 13.85
 -12 34 -8 3.88 10.22
 -12 24 10 -4.63 11.39
 -11 9 21 2.25 11.85
 -11 5 23 4.45 11.36
 -11 -11 27 15.54 11.88
 -11 -17 27 41.66 8.9
 -10 28 0 1 9.74
 -9 29 -5 57.44 10.03
 -9 3 21 8.58 10.72
 -9 -3 23 19.18 9.86
 -8 32 -22 2.38 7.11
 -8 26 -2 166.39 11.72
 -7 21 3 120.44 10.28
 -7 11 13 226.52 15.73
 -7 -9 21 2.77 7.95
 -7 -39 13 -0.66 5.08
 -6 18 4 42.06 8.27
 -6 12 10 539.67 20.75
 -3 23 -29 7.16 4.41
 -2 -2 8 357.19 12.26
 -2 -26 8 254.06 10.08
 -1 -41 -9 -3.8 10.81
 0 -24 2 4.32 6.32
 0 -28 0 148.69 9.75
 0 -38 -10 45.59 11.23
 0 -40 -14 -3.22 12.44
 1 11 -27 108.15 9.03
 1 11 -29 45.63 8.74
 2 6 -22 63.35 7.77
 2 6 -32 140.09 12.57
 2 -34 -22 0.97 12.62
 3 -3 -17 434.64 17.15
 3 -3 -37 82.87 14.47
 3 -5 -15 205.88 10.8
 3 -21 -41 -5.95 15.59
 3 -23 -15 47.45 10.18
 3 -23 -39 1.76 14.65
 3 -25 -17 87.09 12.6
 3 -25 -37 12.57 15.12
 -23 1 33 -4.48 20.9
 -22 -4 34 -10.55 21.49
 -21 5 31 3.62 18.01
 -21 -1 33 -0.23 18.93
 -20 -10 34 1.96 19.88
 -19 15 25 5.02 15.83
 -19 -5 33 -6.08 17.95
 -17 21 19 -3.87 14.44
 -17 9 27 4.89 15.22
 -16 16 22 2.85 14.09
 -15 23 15 2.69 14.1
 -15 -11 31 8.34 14.86
 -15 -13 31 -3.46 14.8
 -15 -15 31 1.92 14.35
 -15 -17 31 -3.52 14.34
 -14 16 20 2.28 13.2
 -14 -10 30 5.2 13.84
 -14 -18 30 -3.8 13.35
 -14 -34 26 -6.36 9.78
 -13 13 21 0.73 12.22
 -13 -9 29 18.2 13.6
 -12 22 12 -4.73 11.58
 -12 18 16 -2.99 11.75
 -12 0 26 -0.28 12.73
 -12 -10 28 3.79 12.28
 -12 -18 28 -7.65 7.52
 -11 -13 27 46.08 12.12
 -11 -15 27 40.73 11.83
 -11 -33 23 1.82 7.11
 -10 24 6 7.07 9.73
 -10 8 20 15.28 11.16
 -10 4 22 125.07 13.28
 -9 33 -19 5.67 8.15
 -9 27 -1 7.81 9.25
 -9 7 19 13.2 9.98
 -9 -25 23 1.18 7.82
 -8 30 -12 0.72 8.11
 -6 26 -10 0.61 6.97
 -6 6 14 21.6 8.09
 -4 8 8 2586.77 78.99
 -3 19 -9 18.2 5.3
 -2 -38 0 38.72 9.14
 0 -14 4 0.08 3.57
 1 11 -25 158.41 9.51
 1 -21 -1 31.21 6.7
 1 -31 -7 61.74 10.22
 2 -32 -16 -1.9 11.35
 3 -1 -35 79.42 13.38
 3 -21 -13 250.91 14.33
 3 -27 -19 12.16 11.19
 3 -27 -35 8.38 14.63
 3 -29 -25 38.96 12.82
 3 -29 -27 21.79 13.38
 3 -29 -29 1.62 13.51
 4 -12 -26 -0.48 10.04
 4 -12 -28 58.11 12.1
 4 -14 -26 0.59 10.31
 4 -14 -28 5.83 10.78
 4 -14 -30 127.12 14.33
 4 -16 -26 -2.11 11.37
 4 -16 -28 50.01 12.99
 -20 6 30 0.41 17.43
 -20 -12 34 -2.58 19.01
 -18 18 22 3.81 13.86
 -18 12 26 -2.11 14.62
 -18 8 28 9.74 16.39
 -18 -4 32 14.32 18.09
 -15 13 23 1.66 13.11
 -14 0 28 -3.47 14.51
 -14 -12 30 17.47 14.16
 -14 -16 30 30.63 14.27
 -14 -38 24 -1.94 8.17
 -13 31 1 -0.22 10.66
 -13 -17 29 1.78 12.74
 -12 28 4 6.16 10.43
 -12 20 14 2.37 11.18
 -12 -12 28 27.24 12.7
 -12 -28 26 9.54 9.81
 -11 33 -9 2.67 9.91
 -11 23 9 0.93 10.32
 -11 -1 25 64.44 13.06
 -11 -37 21 -1 5.48
 -10 14 16 6.91 10.01
 -10 -2 24 82.51 12.14
 -9 23 5 121.14 11.31
 -8 22 4 0.5 8.44
 -8 12 14 13.37 9.61
 -8 -6 22 200.04 12.76
 -7 -1 19 61.67 9.42
 -7 -11 21 12.61 7.14
 -6 16 6 33.66 8.08
 -6 14 8 268.62 13.28
 -5 25 -13 92.04 7.26
 -4 16 0 3705.59 111.75
 -2 2 6 61.21 5.1
 -2 -36 2 52.05 8.62
 -2 -40 -2 16.48 9.41
 0 14 -20 1.7 4.68
 1 11 -31 2.32 8.7
 1 -7 -1 252.28 8.99
 1 -29 -5 105.56 10.24
 1 -33 -9 0.36 9.94
 1 -37 -15 33.29 12.58
 2 6 -34 9.78 10.67
 2 -34 -20 60.75 12.8
 3 1 -27 63.68 10.23
 3 1 -29 19.31 9.5
 3 -7 -13 191.1 10.31
 3 -13 -11 -0.11 6.92
 3 -15 -11 6.92 7.75
 3 -23 -41 4.75 15.68
 3 -25 -39 10.56 14.44
 3 -29 -31 3.29 13.87
 4 -12 -24 155.37 13.16
 4 -12 -30 -0.89 12.03
 4 -14 -24 10.2 10.39
 4 -14 -32 -6.26 12.06
 4 -16 -24 146.31 12.92
 4 -16 -30 -2.23 12.48
 4 -18 -26 -5.8 11.73
 4 -18 -28 -3.46 12.29
 -21 9 29 -0.17 18.61
 -20 0 32 -4 17.67
 -19 11 27 -2.39 15.44
 -19 -7 33 6.95 17.63
 -17 -3 31 2.34 16.25
 -15 5 27 1.82 14.61
 -15 -1 29 7.55 15.51
 -14 26 10 3.08 11.71
 -14 -14 30 -13.78 13.9
 -13 5 25 13.63 14.34
 -13 -13 29 1.5 12.88
 -13 -15 29 3.85 12.98
 -11 35 -17 7.17 8.9
 -11 17 15 48.27 12.12
 -10 34 -18 -3.15 8.41
 -10 32 -10 35.7 9.87
 -10 -32 22 8.79 6.78
 -9 31 -11 -2.52 8.54
 -9 13 15 268.92 14.49
 -8 -22 22 64.62 8.4
 -7 -17 21 0.02 7.39
 -6 22 -2 1.85 7.33
 -6 -4 18 258.85 12.97
 -5 27 -23 14.57 4.31
 -5 7 11 70.51 7.9
 -5 -1 15 739.46 25.42
 -3 -3 11 19.73 4.81
 -2 -10 10 195.59 7.09
 -1 -19 7 136.49 6.16
 -1 -39 -5 5.78 9.63
 0 -16 4 48.9 4.59
 1 11 -23 168.47 9.44
 1 -35 -11 -5.65 10.49
 2 -22 -6 0.8 7.63
 2 -28 -10 188.61 13.37
 2 -30 -12 102.91 11.7
 3 1 -25 153.76 11.73
 3 1 -31 -2.4 9.92
 3 -1 -19 244.26 12.03
 3 -11 -11 38.65 7.39
 3 -17 -11 -2.46 7.87
 3 -27 -37 8.66 14.75
 3 -29 -33 -3.42 13.23
 4 -10 -26 5.58 10.29
 4 -10 -28 4.15 10.51
 4 -10 -30 241.45 16.62
 4 -12 -32 152.77 15.26
 4 -14 -22 442.22 20.06
 4 -16 -22 6.32 9.6
 4 -16 -32 94.9 14.43
 4 -18 -24 -4.38 10.53
 4 -18 -30 73.26 13.86
 4 -18 -32 -12.19 12.47
 -23 -1 33 -5.69 19.88
 -22 2 32 4.75 19.07
 -21 -3 33 -17.83 20.71
 -19 1 31 -3.78 16.88
 -17 15 23 6.7 14.8
 -16 18 20 0.01 13.27
 -16 4 28 4.86 14.75
 -15 9 25 2.77 14.21
 -14 18 18 4.38 12.73
 -14 -28 28 -5.25 11.31
 -13 27 7 13.62 11.18
 -13 9 23 4.3 12.42
 -13 -1 27 14.13 13.7
 -12 12 20 68.27 14.05
 -11 21 11 0.2 10.9
 -11 19 13 23.17 10.83
 -11 -27 25 6.47 9.25
 -10 22 8 87.61 11.79
 -8 32 -24 7.21 6.83
 -7 19 5 275.94 13.92
 -7 13 11 31.96 9.26
 -7 -13 21 -1.12 7.68
 -7 -15 21 -0.11 7.54
 -5 -43 5 9.07 7.84
 -3 5 7 1728.22 53.17
 -3 -39 3 7.26 8.11
 -3 -41 1 -6.51 8.77
 -1 17 -19 108.96 4.92
 0 -34 -4 0.55 8.95
 0 -40 -12 35.35 12.01
 1 11 -33 9.78 9.46
 1 -39 -19 0.27 12.04
 2 -32 -14 16.42 11.7
 2 -34 -18 1.28 11.41
 3 1 -23 84.15 9.34
 3 -1 -37 62.88 13.4
 3 -23 -13 112.49 10.76
 3 -25 -15 145.22 12.54
 3 -27 -17 60.68 11.51
 3 -29 -21 6.01 11.12
 3 -29 -35 0 14.08
 4 -10 -24 2.08 9.33
 4 -10 -32 -0.91 12.16
 4 -12 -22 55.05 10.45
 4 -12 -34 6.57 12.08
 4 -14 -34 45.79 13.1
 4 -16 -34 3.55 12.4
 4 -18 -22 323.63 17.18
 4 -20 -26 -4.64 12.12
 4 -20 -28 21.48 12.97
 4 -20 -30 -2.38 11.91
 -19 -9 33 1.23 17.67
 -18 2 30 0.44 17.58
 -18 -6 32 18.99 16.84
 -17 3 29 0.38 17.09
 -16 12 24 -3.66 13.88
 -14 24 12 4.32 11.68
 -13 15 19 5.48 12.52
 -12 30 0 3.94 10.43
 -12 4 24 20.52 12.34
 -11 27 3 14.83 10.46
 -10 16 14 64.22 11.05
 -9 21 7 81.07 10.85
 -9 15 13 187.42 12.81
 -9 -5 23 56.59 10.39
 -8 20 6 2.36 8.71
 -8 14 12 61.73 10.49
 -7 29 -15 26.12 7.58
 -7 7 15 86.56 10.08
 -6 28 -18 20.01 6.52
 -6 24 -6 4.65 6.91
 -5 19 -1 2.69 6.8
 -5 -41 7 3.04 7.35
 -5 -45 3 -4.02 8.43
 -4 10 6 480.42 17.37
 -2 -42 -4 -4.1 9.79
 0 10 -10 5682.78 167.93
 0 -12 4 72.97 4.03
 0 -32 -2 3.04 8.57
 0 -36 -6 8.76 9.38
 1 3 -7 194.09 7.05
 2 6 -20 406.46 15.51
 2 -36 -24 -4.17 13
 3 1 -33 8.13 11.03
 3 -19 -11 0.15 8.19
 3 -25 -41 10.49 14.87
 3 -27 -39 12.31 15.41
 3 -31 -27 10.35 12.62
 4 -8 -26 -2.84 11.25
 4 -8 -28 98.05 11.98
 4 -8 -30 12.68 11.26
 4 -10 -22 225.92 14.31
 4 -10 -34 56.24 13.04
 4 -18 -34 39.22 14.08
 4 -20 -24 53.44 12.6
 4 -20 -32 76.97 14.61
 -21 3 31 8.14 17.67
 -21 -5 33 5.13 19.38
 -20 -2 32 2.58 18.86
 -19 -11 33 -11.01 17.9
 -19 -17 33 -2.62 18.07
 -18 14 24 2.72 15.37
 -17 -5 31 -4.53 16.77
 -16 24 14 -3.28 12.63
 -16 20 18 -2.56 13.94
 -16 8 26 -0.25 13.88
 -16 -26 30 0.66 14.05
 -15 15 21 -3.55 13.55
 -15 -27 29 -2.5 12.87
 -14 22 14 3.81 12.07
 -14 12 22 30.06 13.73
 -14 4 26 -2.78 13.44
 -14 -2 28 5.67 14.28
 -12 8 22 10.63 12.43
 -12 -2 26 4.68 12.26
 -11 11 19 30.28 11.2
 -10 20 10 200.53 13.64
 -10 18 12 158.99 13.27
 -9 33 -21 -0.27 7.69
 -8 0 20 224.91 13.89
 -8 -8 22 -3.64 8.47
 -7 27 -9 11.88 7.72
 -7 17 7 237.82 13.11
 -7 15 9 92.96 9.93
 -5 3 13 559.49 20.35
 -5 -19 17 118.53 6.76
 -4 14 2 1602.34 49.86
 -3 -43 -1 0.32 9.21
 -2 -34 4 17.9 7.55
 -1 13 -9 36.35 2.61
 -1 -41 -7 11.2 10.53
 0 -38 -8 -0.81 9.98
 1 -27 -3 72.84 8.81
 1 -37 -13 11.81 10.92
 2 -36 -22 32.78 13.2
 3 -9 -11 34.91 6.98
 3 -29 -19 8.56 11.48
 3 -29 -37 18.01 13.98
 3 -31 -29 12.94 13.08
 3 -31 -31 -6.38 12.78
 4 -8 -24 120.76 12.13
 4 -8 -32 193.39 15.77
 4 -12 -20 269.27 15.14
 4 -12 -36 8.52 13.31
 4 -14 -20 49.51 10.64
 4 -14 -36 -3.53 13.45
 4 -16 -20 568.93 23.29
 4 -16 -36 2.63 13.68
 4 -18 -36 0 13.28
 4 -20 -22 2.96 10.28
 4 -20 -34 -7.31 12.96
 4 -22 -26 -2.42 11.72
 4 -22 -28 -5.2 12.89
 4 -22 -30 67.17 13.37
 -22 6 30 0.34 17.94
 -22 0 32 0.4 18.63
 -20 4 30 8.95 17.87
 -19 -13 33 -0.84 18
 -19 -15 33 -3.76 17.89
 -18 -8 32 9.58 16.8
 -17 17 21 -3.71 14.27
 -17 11 25 -4.95 14.14
 -17 7 27 2.29 14.93
 -16 -4 30 -1.23 15.08
 -15 -3 29 11.31 14.57
 -15 -33 27 -2.46 11.3
 -14 8 24 -4.78 12.72
 -13 25 9 1.28 11.77
 -13 -41 21 -1.94 5.87
 -12 34 -10 16.9 10.06
 -12 26 6 7.14 10.56
 -11 31 -5 25.21 10.44
 -11 3 23 28.78 12.74
 -11 -3 25 29.77 11.91
 -10 26 2 -5.86 9.53
 -10 10 18 2.14 9.04
 -10 -4 24 8.75 10.62
 -9 19 9 45.12 9.32
 -9 17 11 6.08 9.52
 -9 1 21 -4.92 9.91
 -8 18 8 6.63 9.01
 -8 16 10 2.99 9.31
 -7 23 -1 12.62 7.93
 -7 -27 19 7.63 5.26
 -5 -11 17 212.87 10.37
 -4 12 4 298.9 12.65
 -3 -37 5 19.11 7.32
 0 -18 4 2.92 4.39
 1 -23 -1 24.13 6.98
 1 -39 -17 4.8 11.59
 2 0 -10 197.3 8.96
 2 -6 -6 50.87 5.73
 2 -14 -4 181.18 9.05
 2 -34 -16 -1.74 11.07
 3 1 -35 72.27 13.21
 3 -3 -15 1115.92 36.09
 3 -21 -11 2.41 8.34
 3 -27 -41 6.27 15.79
 3 -31 -23 24.93 13.17
 3 -31 -33 -6.25 14.02
 4 -8 -34 1.15 11.92
 4 -10 -36 1.2 12.42
 4 -18 -20 46.25 10.25
 4 -22 -24 2.26 12.01
 4 -22 -32 7.02 13.68
 -21 7 29 0.18 17.96
 -20 12 26 -8.74 16.2
 -19 13 25 -0.82 15.61
 -19 5 29 0.98 17.26
 -19 -1 31 -1.17 16.61
 -18 10 26 -0.03 14.46
 -18 6 28 -5.09 16.69
 -15 27 9 -3.05 12.04
 -15 3 27 9.28 13.95
 -13 29 3 5.53 10.81
 -13 -27 27 -0.99 10.47
 -13 -33 25 5.83 9.16
 -12 14 18 32.74 12.41
 -11 35 -19 0.51 8.58
 -11 29 -1 -3.25 10.04
 -11 7 21 0.67 11.39
 -10 34 -20 17.58 8.33
 -10 2 22 30.7 10.66
 -10 -36 20 -1.77 4.85
 -9 25 1 0.87 8.95
 -8 24 0 327.62 15.36
 -8 8 16 2.74 9.42
 -6 -24 18 34.89 5.42
 -4 4 10 131.76 7.93
 -4 0 12 1096.38 35.01
 2 -16 -4 2.07 5.85
 2 -24 -6 8.43 7.87
 2 -36 -20 1.22 11.75
 3 1 -21 -1.16 7.22
 3 -1 -17 1413.92 44.89
 3 -25 -13 26.51 9.68
 3 -27 -15 71.06 11.37
 3 -29 -39 14.85 12.64
 3 -31 -35 4.83 13.42
 4 -6 -26 3.21 10.35
 4 -6 -28 10.49 9.92
 4 -6 -30 205.4 14.76
 4 -8 -22 6.06 9.54
 4 -10 -20 5.77 8.48
 4 -12 -38 -3.02 12.02
 4 -14 -38 15.88 14.5
 4 -16 -38 -1.75 13.34
 4 -20 -36 2.13 13.94
 4 -22 -22 103.2 13.13
 4 -22 -34 22.72 14.2
 4 -24 -26 4.41 11.98
 4 -24 -28 18.64 12.65
 4 -24 -30 3.26 13.31
 -23 3 31 -4.97 20.54
 -21 -7 33 0.61 18.82
 -20 8 28 1.26 16.51
 -20 -4 32 16.37 18.95
 -19 9 27 -1.8 15.09
 -18 0 30 9.02 15.89
 -18 -10 32 5.88 16.95
 -18 -20 32 -1.05 16.55
 -17 -7 31 3.34 15.59
 -17 -23 31 -0.87 5.41
 -16 14 22 4.6 13.9
 -16 2 28 3 14.55
 -15 17 19 1.66 13.23
 -15 11 23 -0.69 13.2
 -14 28 6 2.65 11.2
 -13 23 11 2.29 11.19
 -13 21 13 23.38 11.66
 -13 19 15 28.5 11.8
 -13 11 21 2.01 12.89
 -13 3 25 21.01 13.15
 -13 -3 27 23.64 13.66
 -10 30 -6 2.96 9.3
 -10 6 20 109.7 12.05
 -9 -7 23 15.43 9.51
 -9 -23 23 10.17 8.23
 -8 28 -8 43.09 8.85
 -8 4 18 17.15 10.03
 -8 -10 22 118.97 10.73
 -8 -20 22 2.91 7.84
 -7 -3 19 8.16 8.47
 -6 8 12 114.91 9.34
 -6 -6 18 50.36 8.06
 -5 9 9 422.13 16.42
 -3 1 9 16.17 6.01
 -2 -44 -6 -3.91 9.92
 0 -26 2 142.51 8.7
 0 -40 -10 7.35 10.86
 1 11 -21 4.86 5.75
 1 -33 -7 15.08 9.45
 2 -12 -4 3.7 5.23
 2 -18 -4 189.14 9.93
 2 -30 -10 0.33 9.46
 2 -32 -12 0.97 10.58
 3 -29 -17 61.07 11.42
 3 -31 -21 3.31 11.37
 4 -6 -24 -1.71 9
 4 -6 -32 4.96 11.3
 4 -8 -36 -12.7 12.73
 4 -14 -18 114.14 10.1
 4 -18 -38 15.8 13.96
 4 -22 -36 1.3 14.36
 4 -24 -24 41.83 11.97
 4 -24 -32 44.73 13.35
 -21 1 31 -6.21 18.01
 -18 16 22 3.53 13.92
 -18 -12 32 2.03 17.1
 -18 -18 32 1.94 17.2
 -17 19 19 0 13.02
 -16 -6 30 14.71 15.21
 -16 -24 30 2.03 13.88
 -15 25 11 4.64 12.41
 -15 7 25 13.65 14.41
 -14 14 20 36.93 12.6
 -14 -4 28 -0.94 13.51
 -14 -26 28 5.73 11.8
 -13 31 -1 -0.01 10.98
 -12 24 8 29.22 11.44
 -12 -4 26 0.29 11.78
 -11 33 -11 -1.25 9.62
 -11 25 5 65.53 11.26
 -10 28 -2 45.37 10.15
 -9 33 -23 3.48 7.3
 -9 29 -7 28.06 8.98
 -9 5 19 104.8 11.92
 -9 -35 19 0.47 3.97
 -8 30 -14 9.62 7.62
 -5 -13 17 139 8.46
 -5 -17 17 44.65 5.87
 -5 -39 9 0.15 6.38
 -3 15 -3 447.43 15.48
 -3 -45 -3 5.7 9.61
 -1 -43 -9 11.21 10.66
 0 -30 0 -0.92 7.57
 1 -31 -5 40.49 9.18
 1 -35 -9 3.45 9.96
 1 -39 -15 22.38 11.27
 2 8 -28 -6.36 7.93
 2 -28 -8 2.6 9.3
 2 -36 -18 22.01 12.35
 3 3 -29 25.1 9.26
 3 -33 -27 12.72 13.13
 3 -33 -29 6.67 13.38
 3 -33 -31 -0.56 12.74
 4 -6 -34 77.54 14.16
 4 -10 -38 15.84 13.18
 4 -12 -18 -1 8.51
 4 -14 -40 -5.4 14.01
 4 -16 -40 11.39 14.04
 4 -20 -38 -3.05 14.45
 4 -24 -34 -5.68 13.21
 -22 4 30 0.57 17.58
 -22 -2 32 1.7 18.73
 -21 -9 33 6.93 19.85
 -20 2 30 10.15 16.92
 -19 -3 31 -0.66 16.26
 -18 -14 32 -1.02 16.97
 -18 -16 32 0.72 16.68
 -17 21 17 3.75 13.58
 -17 -9 31 -9.48 16.23
 -15 23 13 0.56 13.12
 -15 19 17 14.67 12.97
 -15 -25 29 2.61 12.89
 -13 7 23 12.17 13.02
 -12 16 16 7.59 11.94
 -12 -26 26 0.94 10.24
 -11 -5 25 72.35 12.88
 -10 32 -12 4.09 9.29
 -10 -6 24 69.22 11.75
 -9 31 -13 7.12 8.33
 -9 27 -3 40.31 9.65
 -5 17 1 51.46 7.27
 -3 -31 9 7.8 5.39
 -1 1 3 585.17 17.92
 -1 -3 5 818.76 24.73
 1 1 -5 1056.99 31.91
 1 -37 -11 -0.3 10.15
 2 8 -26 6.37 7.42
 2 -2 -8 377 13.28
 2 -34 -14 3.95 10.45
 3 3 -27 79.56 9.81
 3 3 -31 4.18 9.7
 3 -7 -11 7.01 6.22
 3 -15 -9 54.66 8.01
 3 -17 -9 65.57 9.73
 3 -23 -11 38.01 9.32
 3 -31 -19 19.57 11.83
 4 -6 -22 440.42 18.88
 4 -8 -20 218.32 12.97
 4 -8 -38 0.84 12.6
 4 -18 -40 2.5 15.13
 4 -20 -18 17.77 9.3
 4 -22 -38 3.61 14.21
 4 -24 -36 4.7 14.49
 4 -26 -26 2.77 12.11
 4 -26 -28 0 12.06
 4 -26 -30 33.41 13.09
 -20 14 24 5.55 15.14
 -20 -6 32 3.86 17.76
 -19 15 23 5 13.89
 -18 18 20 0.86 13.77
 -17 13 23 -5.6 14.7
 -17 -21 31 -2.94 10.48
 -16 10 24 2.96 13.53
 -16 6 26 7.19 14.66
 -15 21 15 2.87 10.68
 -14 2 26 -0.82 12.98
 -12 28 2 5.68 10.32
 -12 22 10 36.36 12.13
 -12 10 20 1.72 12.14
 -12 2 24 -2.08 11.89
 -11 -25 25 7.32 9.65
 -10 24 4 3.62 9.29
 -10 12 16 4.13 9.76
 -8 -2 20 46.17 9.52
 -8 -12 22 4.1 8.35
 -8 -18 22 92.05 9.53
 -7 9 13 117.87 10.63
 -6 -38 12 8.87 5.05
 -5 23 -9 15.66 6.01
 -5 -15 17 81.9 6.91
 -4 -42 4 1.63 7.81
 -4 -44 2 -2.14 8.29
 1 9 -15 411.99 13.89
 2 6 -18 8.22 5.71
 2 -20 -4 37.26 7.11
 3 3 -25 120.99 10.88
 3 3 -33 26.17 11.16
 3 1 -19 261.49 12.52
 3 -13 -9 86.67 7.94
 3 -33 -23 12.39 13.25
 4 -4 -26 -2.88 8.99
 4 -4 -28 33.1 10.04
 4 -4 -30 3.71 10.43
 4 -4 -32 214.9 15.36
 4 -6 -36 1.18 12.73
 4 -10 -18 95.83 10.17
 4 -20 -40 20.68 15.32
 4 -26 -24 0.77 11.37
 4 -26 -32 -3.59 12.79
 4 -26 -34 16.84 13.45
 -23 1 31 0.97 18.27
 -22 8 28 -1.66 17.93
 -21 5 29 8.99 17.75
 -21 -1 31 4.74 17.72
 -19 3 29 3.97 15.72
 -18 12 24 -1.51 15.45
 -18 4 28 -4.24 15.54
 -18 -2 30 5.71 16.21
 -17 5 27 8.18 15.39
 -17 -11 31 7.56 16.73
 -17 -19 31 -1 17.15
 -16 16 20 -0.68 13.37
 -16 -8 30 -3.07 14.97
 -15 1 27 9.79 13.77
 -14 30 2 0.61 10.77
 -14 26 8 12.96 11.37
 -14 16 18 14.48 11.77
 -14 10 22 3.39 12.53
 -13 27 5 6.78 11.02
 -13 -5 27 20.43 14.2
 -13 -37 23 2.18 7.76
 -12 32 -6 -0 9.92
 -12 20 12 40.89 11.92
 -12 18 14 9.5 11.27
 -11 35 -21 -1.99 8.28
 -11 1 23 12.17 11.25
 -10 34 -22 5.38 7.72
 -9 11 15 73.43 10.9
 -9 -9 23 19.67 9.69
 -8 10 14 347.72 16.54
 -8 -14 22 173.21 11.35
 -6 26 -12 182.89 10.01
 -6 4 14 294.94 13.76
 -4 24 -18 2.61 4.3
 -4 -34 10 28.42 5.65
 -3 21 -15 238.67 8.68
 -3 7 5 2014.74 61.47
 -1 -37 -1 4.33 8.35
 -1 -39 -3 12.74 9.23
 0 -20 4 106.46 6.59
 0 -42 -12 3.81 11.22
 1 -25 -1 17.75 7.24
 1 -29 -3 116.2 9.81
 2 8 -24 42.45 7.8
 2 8 -34 65.45 11.07
 2 -10 -4 49.21 5.69
 2 -26 -6 2.37 7.54
 3 -19 -9 29.63 8.16
 3 -27 -13 92.99 11.06
 3 -29 -15 53.65 10.92
 4 -16 -16 3.78 8.84
 4 -22 -40 -5.69 14.85
 4 -24 -20 90.69 11.97
 4 -24 -38 -5.82 13.81
 -22 -4 32 0.26 18.53
 -21 9 27 8.45 16.5
 -20 10 26 0.06 15.14
 -20 6 28 6.14 16.88
 -20 -8 32 -2.09 17.86
 -19 17 21 -6.63 13.46
 -19 11 25 6.65 15.28
 -18 20 18 1.05 12.31
 -17 9 25 5.76 14.78
 -17 -13 31 -5.74 15.32
 -17 -15 31 -4.94 15.78
 -17 -17 31 -3.84 15.83
 -16 0 28 10.62 15.44
 -16 -22 30 -0.03 13.89
 -15 13 21 -2.16 12.31
 -14 6 24 18.13 13.78
 -14 -6 28 3.96 13.78
 -14 -32 26 3.42 10.31
 -13 13 19 6.42 12.59
 -13 -25 27 -1.84 10.95
 -12 34 -12 -1.22 9.42
 -12 30 -2 17.68 10.69
 -12 6 22 62.03 12.63
 -12 -6 26 -2.08 11.88
 -12 -32 24 3.67 8.35
 -11 23 7 61.81 11.15
 -11 15 15 122.62 12.81
 -10 0 22 318.78 17.05
 -9 23 3 20.27 8.98
 -9 -1 21 3.48 9.14
 -8 22 2 209.74 12.16
 -7 21 1 18.11 7.8
 -5 27 -25 16.84 3.54
 -5 11 7 341.47 14.1
 -4 18 -4 14.94 5.86
 -4 -40 6 -4.17 7.3
 -4 -46 0 2.49 8.9
 -1 -21 7 159.6 7.01
 0 -36 -4 14.86 9.05
 0 -38 -6 -2.5 9.55
 1 -39 -13 15.19 10.98
 2 4 -14 361.29 13.19
 2 -36 -16 -2.85 11.01
 2 -38 -20 25.16 11.8
 3 3 -35 32.06 12.08
 3 -11 -9 109.46 8.21
 3 -31 -17 36.24 10.98
 3 -33 -21 2.45 12.21
 4 -4 -24 134.98 11.74
 4 -4 -34 6.82 11.7
 4 -6 -38 17.83 13.26
 4 -18 -16 8.1 9.44
 4 -22 -18 142.76 12.45
 4 -26 -36 -2.54 14.16
 4 -28 -28 4.9 12.62
 4 -28 -30 3.26 12.97
 -19 7 27 4.44 15.95
 -19 -5 31 -8.86 16.73
 -18 8 26 -9.92 14.98
 -17 15 21 -2.71 13.1
 -16 18 18 2.5 12.51
 -16 -10 30 13.06 14.93
 -15 -23 29 -3.97 12.91
 -14 24 10 27.31 12.7
 -14 -24 28 11.23 12.12
 -13 1 25 18.33 13.21
 -11 27 1 3.53 9.91
 -11 9 19 30.3 10.22
 -11 -7 25 27.53 11.64
 -10 -8 24 3.06 10.37
 -9 -21 23 17.45 8.41
 -8 -48 8 5.22 6.97
 -7 29 -17 27.35 7.05
 -7 1 17 222.49 12.64
 -7 -5 19 143.62 10.71
 -6 10 10 3.08 7.11
 -6 -8 18 227.89 11.61
 -5 15 3 452.65 16.96
 -5 13 5 793.28 26.7
 -4 -30 12 1.64 3.36
 -3 -35 7 9.82 6.28
 -2 14 -6 6.72 3.74
 -2 -32 6 0.5 6.45
 -2 -40 0 -6.11 8.71
 -2 -42 -2 3.66 9.12
 0 -34 -2 98.92 10.1
 2 -32 -10 75.03 10.82
 3 3 -23 83.61 8.87
 3 -21 -9 67.64 9.39
 3 -25 -11 4.95 9.18
 4 -4 -36 2.74 11.85
 4 -6 -20 2.54 8.53
 4 -8 -18 4.71 7.83
 4 -24 -40 9.49 14.27
 4 -26 -38 -4.39 14.1
 4 -28 -26 2.41 12.54
 4 -28 -32 38.31 14.05
 4 -28 -34 -3 12.98
 -23 5 29 -9.71 18.89
 -23 -1 31 -3.84 18.97
 -22 2 30 5.06 18.05
 -22 -6 32 -0.19 18.56
 -20 0 30 -4.25 16.68
 -20 -10 32 -0.64 16.78
 -16 24 12 1.23 12.65
 -16 20 16 -2.72 12.64
 -16 -12 30 7.3 14.8
 -16 -20 30 -1.2 14.61
 -15 5 25 22.81 14.68
 -15 -9 29 6.69 13.89
 -14 22 12 22.61 12.06
 -14 20 14 7.1 12.1
 -13 -7 27 20.87 12.77
 -11 31 -7 5.37 9.55
 -11 21 9 22.8 10.55
 -11 19 11 4.73 9.97
 -11 17 13 48.64 10.96
 -11 5 21 -1.94 11.02
 -10 22 6 2.89 9.18
 -10 14 14 7.04 9.17
 -9 -11 23 34.73 9.73
 -7 5 15 544.08 21.13
 -6 28 -20 4.65 5.73
 -6 18 2 31.87 7.49
 -4 22 -12 8.99 5.05
 -2 -38 2 2.85 7.63
 -1 -35 1 -2.17 7.74
 0 -40 -8 14.38 10.4
 1 -15 1 50.37 5.2
 1 -17 1 65.41 6.85
 2 -22 -4 40.75 7.67
 2 -30 -8 74.64 10.14
 2 -34 -12 50.24 10.78
 3 -1 -15 1268.73 40.35
 3 -33 -19 9.7 11.85
 3 -35 -25 5.02 13.19
 4 -20 -16 11.4 8.88
 4 -22 -42 8.25 14.44
 4 -24 -18 -5.08 10.21
 4 -26 -20 6.67 10.73
 4 -28 -24 30.42 12.72
 -21 -3 31 -2.59 18.71
 -20 -12 32 -6.58 19.28
 -19 1 29 -5.65 16
 -19 -7 31 -8.01 16.95
 -18 14 22 7.74 13.51
 -18 -4 30 1.04 15.97
 -16 22 14 2.87 13.02
 -16 12 22 -4.72 12.81
 -16 -14 30 -0.79 14.67
 -16 -18 30 9.34 14.75
 -15 27 7 0.91 11.59
 -15 9 23 8.89 12.91
 -15 -31 27 5.26 11.48
 -14 0 26 0.73 13.38
 -14 -8 28 4.04 13.12
 -13 29 1 2.84 10.84
 -13 25 7 8.27 10.55
 -13 15 17 17.1 12.08
 -13 9 21 0.72 12.59
 -12 26 4 3.45 10.15
 -12 12 18 1.03 11.69
 -12 0 24 39.65 12.21
 -12 -24 26 -3.46 10.61
 -11 35 -23 4.46 8.11
 -11 33 -13 5.91 9.15
 -11 29 -3 17.84 9.83
 -10 8 18 71.14 11.15
 -10 4 20 35.75 10.5
 -10 -22 24 17.69 9.46
 -9 13 13 9.88 8.71
 -8 -46 10 0.95 6.1
 -7 11 11 17.06 8.92
 -6 22 -4 45.89 7.36
 -5 25 -15 127.86 7.61
 -5 5 11 35.8 6.86
 -3 13 -1 221.55 9.33
 -3 -5 11 87.92 5.4
 -2 4 4 1206.49 36.98
 -2 -44 -4 -7.06 9.3
 1 -35 -7 14.56 9.54
 2 -38 -18 2.25 11.38
 3 -35 -23 1.69 12.02
 4 -2 -28 0.24 9.13
 4 -2 -30 94.2 12.02
 4 -2 -32 10.3 10.41
 4 -4 -22 6.03 8.48
 4 -24 -42 4.85 14.32
 4 -26 -40 2.68 15
 4 -28 -36 2.57 14.1
 -24 2 30 -13.74 17.84
 -22 6 28 -0.18 16.52
 -22 -8 32 1.83 20.17
 -21 3 29 16.71 17.12
 -20 -14 32 -4.12 18.44
 -17 17 19 -2.73 13.68
 -17 3 27 0.03 14.52
 -17 -3 29 3.8 15.96
 -16 4 26 3.29 14.19
 -16 -2 28 -7.65 14.16
 -16 -16 30 5.67 14.28
 -16 -30 28 -2.79 12.75
 -15 15 19 11.19 12.31
 -15 -1 27 20.27 14.43
 -15 -11 29 7.1 13.73
 -15 -21 29 2.48 12.83
 -14 28 4 -4.49 10.83
 -14 12 20 -2.23 11.69
 -13 5 23 15.1 11.85
 -12 -8 26 -0.28 11.67
 -11 -9 25 37.32 11.61
 -11 -23 25 2.72 10.48
 -10 30 -8 23.32 9.05
 -10 26 0 77.15 10.57
 -10 20 8 11.12 9.04
 -10 16 12 5.15 9.58
 -10 -10 24 19.65 10.51
 -9 21 5 24.17 8.8
 -9 3 19 84.09 11.28
 -9 -13 23 12.81 9.21
 -9 -19 23 14.24 8.67
 -8 12 12 615.2 23.41
 -8 2 18 131.48 11.29
 -8 -28 20 11.39 6.18
 -7 27 -11 4 7.2
 -7 19 3 42.14 8.3
 -6 12 8 -2.87 7.49
 -5 1 13 122.73 8.57
 -4 6 8 40.88 5.99
 -3 9 3 486.83 16.73
 -2 -12 10 1043.31 31.37
 -2 -28 8 3.97 4.94
 0 14 -18 448.24 14.61
 1 11 -19 88.41 6.31
 1 -13 1 165.19 7.23
 1 -19 1 93.57 6.98
 1 -33 -5 54.09 9.61
 1 -37 -9 1.25 9.53
 2 8 -22 279.77 12.35
 2 -36 -14 10.15 10.81
 3 -9 -9 262.2 11.42
 3 -29 -13 21.21 9.74
 3 -31 -15 36.6 10.65
 4 -2 -26 -1.43 8.61
 4 -2 -34 62.97 13.03
 4 -22 -16 3.56 8.96
 4 -28 -38 10.85 13.75
 4 -30 -28 -5.5 11.96
 4 -30 -30 21.82 13.53
 4 -30 -32 -5.12 13.44
 -22 0 30 13.73 18.08
 -21 11 25 -4.87 15.51
 -21 7 27 6.73 16.24
 -20 12 24 0.59 15.38
 -20 4 28 -3.87 16.92
 -20 -2 30 5.58 16.81
 -19 13 23 -2.64 14.62
 -19 -9 31 -3.53 18.59
 -17 11 23 0.73 13.16
 -16 8 24 4.9 14.23
 -14 -22 28 6.93 12.12
 -13 31 -3 8.19 10.37
 -13 23 9 -2.56 10.84
 -13 -9 27 14.37 13.23
 -13 -23 27 8.23 11.51
 -11 -1 23 5.66 10.58
 -11 -31 23 1.7 7.85
 -10 32 -14 12.18 8.67
 -10 18 10 4.55 9.43
 -9 29 -9 1.82 8.19
 -9 -15 23 6.64 5.91
 -9 -47 11 -1.46 5.47
 -8 30 -16 4.12 7.26
 -8 20 4 34.91 8.37
 -8 -4 20 413.72 18.08
 -6 24 -8 -0.55 6.61
 -6 16 4 3.06 7.12
 0 16 -30 -3.53 7.13
 0 -10 4 2.23 2.53
 0 -22 4 0.7 5.28
 0 -28 2 -1.98 6.38
 0 -42 -10 29.41 10.93
 2 -4 -6 151.3 7.51
 2 -28 -6 38.65 8.86
 3 3 -21 0.41 6.89
 3 1 -17 1384.09 43.81
 3 -5 -11 74.58 6.92
 3 -23 -9 24.81 8.16
 3 -27 -11 0.14 9
 3 -35 -21 5.29 11.57
 4 -16 -14 0.74 8.69
 4 -30 -26 -1.12 11.94
 4 -30 -34 1.89 13.48
 5 -15 -29 28 11.67
 5 -15 -31 -5.15 11.62
 5 -17 -29 12.16 11.71
 5 -17 -31 -2.09 11.8
 -23 3 29 6.25 17.83
 -23 -3 31 6.56 18.58
 -21 -5 31 -2.37 18.89
 -20 8 26 1.18 15.1
 -18 10 24 -2.19 15.01
 -18 6 26 -0.34 14.77
 -18 -6 30 5.44 14.77
 -17 19 17 1.32 12.44
 -17 7 25 4.92 13.91
 -15 25 9 4.55 12.01
 -15 17 17 6.77 12.37
 -15 -13 29 11.08 13.97
 -15 -15 29 3.82 13.56
 -15 -17 29 2.71 13.17
 -15 -19 29 7.9 13.37
 -13 17 15 22.83 11.4
 -13 -1 25 11.76 12.15
 -12 -10 26 -4.33 11.57
 -10 -2 22 30.12 10.15
 -10 -12 24 7.43 9.86
 -9 31 -15 6.52 8.14
 -9 25 -1 3.12 8.3
 -9 19 7 16.36 9
 -9 15 11 -0.67 9.17
 -9 -3 21 2.34 9.19
 -8 28 -10 3.21 7.66
 -7 23 -3 110.35 9.19
 -7 13 9 63.52 9.3
 -6 14 6 12.47 7.17
 -6 -10 18 23.82 5.2
 -6 -22 18 3.32 5.29
 -6 -46 6 0.48 7.18
 -4 20 -8 141.76 7.83
 -3 11 1 -1.12 4.66
 -3 -43 1 2.35 8.38
 0 16 -28 15.48 6.7
 0 -32 0 331.89 14.75
 1 13 -31 -1.33 8.18
 1 7 -11 40.83 3.64
 1 -27 -1 10.42 6.91
 1 -39 -11 6.95 10.37
 2 -24 -4 2.16 7.15
 3 5 -29 96.87 10.43
 3 5 -31 6.08 9.62
 3 -33 -17 26.92 10.96
 4 -2 -24 4.34 8.47
 4 -2 -36 2.72 12.12
 4 -4 -20 709.29 25.51
 4 -6 -18 223.46 12.05
 4 -14 -14 50.8 8.71
 4 -18 -14 37.87 9.17
 4 -24 -16 -1.56 9.55
 4 -26 -18 56.31 11.46
 4 -26 -42 19.5 15.66
 4 -28 -20 88.47 12.09
 4 -28 -40 22.63 13.41
 4 -30 -36 -2.61 13.95
 5 -13 -29 59.74 11.86
 5 -13 -31 1.63 11.38
 5 -15 -27 96.41 12.49
 5 -15 -33 9.36 11.52
 5 -17 -27 68.89 12.16
 5 -17 -33 1.88 11.87
 5 -19 -29 33.09 11.9
 5 -19 -31 3.94 11.66
 5 -19 -33 1.96 12.59
 -24 0 30 -3.66 18.26
 -19 9 25 -0.2 14.45
 -19 -1 29 -2.19 16.11
 -19 -11 31 7.46 17.23
 -18 16 20 -4.32 14.08
 -17 23 13 0 11.63
 -17 21 15 10.56 12.05
 -17 -5 29 6.04 15.93
 -16 14 20 -1.87 12.09
 -14 30 0 22.74 10.75
 -14 8 22 63.5 13.16
 -14 4 24 -0.61 12.52
 -14 -12 28 -1.45 12.86
 -14 -20 28 -5.75 12.4
 -13 21 11 2.8 10.64
 -13 19 13 13.27 11.49
 -13 -11 27 34.73 12.69
 -13 -31 25 8.38 9.53
 -12 34 -14 3.7 9.04
 -12 32 -8 17.95 9.94
 -12 24 6 -0.02 11.19
 -12 8 20 98.85 13.41
 -12 4 22 13.08 11.79
 -12 -22 26 3.96 10.98
 -11 25 3 19.19 9.87
 -11 -11 25 32.57 11.21
 -10 -20 24 -4.09 8.97
 -9 17 9 31 8.92
 -8 24 -2 8.1 8.1
 -8 18 6 25.53 8.9
 -8 14 10 893.51 31.21
 -7 17 5 103.72 9.35
 -4 -2 12 0.54 5.23
 -3 -41 3 1.84 7.74
 -3 -45 -1 1.81 8.87
 -2 -36 4 -2.31 6.93
 1 13 -29 42.82 8.13
 1 -31 -3 66.38 9.29
 2 -8 -4 68.61 5.85
 2 -38 -16 6.25 11.58
 3 5 -33 7.52 10.15
 4 -8 -16 6.34 7.87
 4 -12 -14 5.7 7.93
 4 -20 -14 2.05 9.3
 5 -11 -29 65.7 12.01
 5 -11 -31 3.03 11.04
 5 -13 -27 127.14 13.24
 5 -13 -33 10.42 11.76
 5 -15 -25 148.83 13.42
 5 -15 -35 18.68 13.29
 5 -17 -25 112.28 13.19
 5 -17 -35 26.27 12.67
 5 -19 -27 44.84 12.62
 5 -19 -35 4.93 13.29
 5 -21 -29 10.96 12.24
 5 -21 -31 -2.05 12.51
 -21 1 29 0.4 18.67
 -21 -7 31 10.67 18.74
 -19 15 21 6.01 14.4
 -19 -13 31 -10.14 16.94
 -18 -8 30 18.02 16.23
 -17 -27 29 -3.8 4.32
 -15 23 11 4.83 11.56
 -15 21 13 -2.47 12
 -15 11 21 -1.5 11.98
 -15 3 25 14.12 13.28
 -14 26 6 -4.5 10.49
 -14 14 18 -5.65 12.14
 -14 -2 26 2.69 12.46
 -14 -14 28 6.52 12.9
 -14 -18 28 9.37 12.63
 -14 -36 24 13.73 9.29
 -13 -21 27 13.88 11.69
 -12 28 0 32 10.21
 -10 -14 24 35.32 10.28
 -10 -18 24 35.16 9.67
 -10 -30 22 -2.93 7.46
 -8 16 8 379.95 16.65
 -7 25 -7 58.67 8.09
 -7 15 7 75.43 8.77
 -7 -7 19 61.55 8.89
 -6 6 12 1198.94 38.99
 -6 -44 8 2.35 6.33
 -4 -38 8 2.12 6.23
 -1 -29 5 115.55 7.82
 -1 -33 3 30.23 7.5
 1 13 -27 78.31 7.89
 1 -5 -1 189.39 6.66
 1 -21 1 31.35 5.97
 2 -34 -10 4.22 9.43
 3 5 -27 68.78 9.09
 3 -25 -9 57.6 9
 3 -35 -19 10.37 11.24
 4 -30 -22 30.56 11.7
 4 -32 -28 2.78 13.44
 4 -32 -30 8.64 13.08
 4 -32 -32 12.93 13.46
 5 -11 -27 257.47 15.82
 5 -11 -33 10.74 12.24
 5 -13 -25 286.08 15.84
 5 -13 -35 30.57 12.57
 5 -15 -37 18.57 13.93
 5 -17 -37 18.02 13.91
 5 -19 -25 81.5 12.69
 5 -21 -27 52.31 12.65
 5 -21 -33 3.35 12.81
 5 -21 -35 9.5 13.22
 -23 -5 31 5.91 18.4
 -22 4 28 1.19 17.45
 -22 -2 30 0 18.61
 -20 14 22 -5.79 13.81
 -20 -4 30 0.96 17.65
 -19 -15 31 -4.05 17.46
 -19 -17 31 3.44 16.88
 -19 -19 31 -1.23 16.68
 -18 18 18 2.94 12.75
 -18 0 28 6.48 13.91
 -17 13 21 2.95 13.51
 -17 1 27 10.7 14.67
 -16 2 26 7.27 13.86
 -15 -3 27 12.02 13.29
 -14 -16 28 10.93 12.66
 -13 27 3 8.64 10.23
 -13 11 19 10.48 11.99
 -13 -19 27 16.17 11.96
 -12 -2 24 0.75 11.2
 -12 -12 26 -6.38 11.15
 -12 -20 26 7.29 11.1
 -12 -36 22 -0.43 7.23
 -11 3 21 -2.42 10.02
 -11 -13 25 9.59 10.7
 -8 26 -6 8.6 7.92
 -5 19 -3 314.17 12.95
 -4 16 -2 16.45 5.57
 0 16 -26 0.52 5.79
 1 -41 -13 3.79 10.76
 2 6 -16 44.63 5.51
 2 -32 -8 1.62 8.94
 2 -36 -12 10.3 9.9
 3 5 -35 80.76 12.15
 3 -15 -7 322.46 13.64
 3 -17 -7 75.72 8.44
 3 -31 -13 21.6 10.14
 3 -37 -23 -4.09 11.79
 4 0 -30 1.9 9.54
 4 0 -32 84.35 11.96
 4 -2 -22 453.03 18.69
 4 -22 -14 105.78 11.14
 4 -28 -18 1.07 10.47
 4 -32 -26 -0.46 12.47
 5 -11 -35 21.79 12.77
 5 -13 -37 10.86 13.48
 5 -15 -23 101.1 11.9
 5 -17 -23 61.04 10.79
 5 -19 -37 3.64 13.53
 5 -21 -25 47.58 11.63
 5 -23 -29 23.61 11.97
 5 -23 -31 -2.45 12.6
 5 -23 -33 -1.08 12.36
 -22 8 26 2.28 17.41
 -20 2 28 -3.02 17.54
 -18 20 16 5.95 13.26
 -18 -10 30 -5.07 15.87
 -17 -7 29 6.49 15.38
 -16 16 18 -3.72 11.77
 -16 10 22 17.34 12.79
 -16 -28 28 -0.23 12.75
 -15 7 23 10.08 12.78
 -14 -30 26 6.53 10.73
 -13 3 23 3.02 11.82
 -13 -17 27 22.73 12.02
 -12 22 8 -0.35 10.32
 -12 16 14 4.59 10.63
 -12 -14 26 0.7 11.18
 -11 33 -15 7.26 8.72
 -11 31 -9 3.74 9.12
 -11 13 15 30.55 10.64
 -11 7 19 46.91 10.76
 -11 -15 25 68.8 11.38
 -11 -17 25 54.61 8.75
 -11 -19 25 16.91 10.17
 -10 24 2 91.22 10.75
 -9 9 15 441.49 19.3
 -7 29 -19 6.12 6.29
 -7 7 13 208.44 12.09
 -7 -1 17 218.03 12.43
 -7 -25 19 4.77 5.81
 -6 2 14 28.04 7.46
 -6 -12 18 124.95 9.02
 -5 -45 5 3.39 7.27
 -5 -47 3 2.24 7.79
 -4 2 10 1537.89 47.75
 1 -11 1 10.95 3.92
 3 5 -25 117.77 9.9
 3 -7 -9 490.5 17.44
 3 -13 -7 206.41 10.18
 3 -19 -7 195.37 11.09
 3 -29 -11 7.55 9.11
 3 -33 -15 33.06 10.59
 4 0 -28 31.81 9.37
 4 0 -34 4.09 11.61
 4 -26 -16 11.56 11.91
 4 -30 -20 -0.67 10.76
 5 -9 -29 95.79 12.21
 5 -9 -31 9.1 11.08
 5 -9 -33 13.3 12.12
 5 -11 -25 151.47 12.75
 5 -11 -37 35.07 13.56
 5 -13 -23 62.57 10.1
 5 -15 -39 7.44 13.12
 5 -17 -39 6.43 13.28
 5 -19 -23 42.27 11.36
 5 -19 -39 23.35 13.98
 5 -21 -37 43.35 14.84
 5 -23 -27 33.24 11.77
 5 -23 -35 34.03 13.57
 -24 -2 30 -7.2 18.46
 -23 1 29 9.9 17.66
 -21 5 27 -4.09 16.63
 -21 -9 31 -8.28 19.09
 -19 17 19 -2.12 13.22
 -19 -3 29 -2.68 16.61
 -18 12 22 8.63 13.46
 -18 -22 30 26.33 13.95
 -16 6 24 2.06 13.93
 -15 -29 27 1.95 11.64
 -14 24 8 7.66 10.74
 -13 7 21 1.58 12.01
 -13 -3 25 21.72 12.92
 -12 20 10 5.57 11.28
 -12 18 12 -0.7 10.89
 -12 -16 26 0.8 10.61
 -12 -40 20 1 5.4
 -11 27 -1 7.93 9.54
 -11 23 5 10.98 9.52
 -11 -3 23 26.68 11.07
 -10 2 20 246.03 14.63
 -8 8 14 41.03 9.17
 -8 -6 20 5.95 8.53
 -5 7 9 458.93 17.09
 -4 8 6 24.25 5.71
 -4 -10 14 185.34 8.15
 -3 3 7 195.99 8.93
 -3 -39 5 4.01 7.01
 -1 19 -29 14.95 6.3
 -1 -39 -1 3.71 8.32
 -1 -41 -3 4.61 8.99
 2 10 -30 13.48 8.28
 2 10 -32 197.02 12.82
 2 8 -20 26.46 6.31
 2 -26 -4 25.33 7.56
 2 -38 -14 2.43 10.29
 3 3 -19 219.49 10.85
 3 -35 -17 15.49 11.7
 3 -37 -21 3.11 11.24
 4 0 -26 -3.93 8.58
 5 -9 -27 174.78 13.22
 5 -9 -35 50.41 13.21
 5 -13 -39 13.93 13.81
 5 -21 -23 17.46 11.46
 5 -21 -39 2.47 14.39
 5 -23 -25 50.35 12.41
 5 -23 -37 21.29 13.61
 5 -25 -29 1.02 11.71
 5 -25 -31 -1.99 12.23
 5 -25 -33 19.7 13.65
 -22 -4 30 -2.51 17.88
 -21 -1 29 16.55 19.02
 -21 -11 31 -2.55 17.64
 -20 10 24 2.97 14.9
 -20 -6 30 -0.79 17.72
 -19 11 23 5.24 14.45
 -18 4 26 -0.74 15.05
 -18 -12 30 -4.27 15.72
 -17 9 23 -0.16 13.07
 -17 5 25 1.93 14.53
 -17 -25 29 -0.4 3.06
 -16 24 10 -2.96 12.83
 -16 18 16 2 11.63
 -15 27 5 4.65 10.82
 -15 13 19 4.12 12.37
 -15 -35 25 -0.11 10.26
 -14 -4 26 -1.37 12.15
 -12 -30 24 -0.81 8.86
 -10 6 18 2.65 9.85
 -10 -4 22 112.19 11.67
 -9 23 1 25.29 8.52
 -9 1 19 19.3 9.24
 -9 -5 21 3.88 8.77
 -8 0 18 3.36 8.46
 -6 26 -14 0.45 6.14
 -1 -43 -5 7.93 9.33
 0 -42 -8 0.43 9.93
 1 13 -25 51.39 6.73
 1 -37 -7 10.15 9.16
 1 -39 -9 4.35 9.71
 2 10 -28 78.91 8.65
 3 -21 -7 93.97 9.28
 4 0 -36 -0.74 13.2
 4 -4 -18 13.11 7.51
 4 -6 -16 13.25 7.47
 4 -24 -14 -0.63 8.96
 4 -32 -22 5.4 11.17
 4 -34 -28 -1.96 12.04
 5 -9 -25 92.5 11.58
 5 -9 -37 31.86 12.6
 5 -11 -23 24.3 9.37
 5 -11 -39 15.73 14.36
 5 -15 -21 2.44 9.06
 5 -17 -21 -3.89 9.84
 5 -19 -21 0.03 8.57
 5 -19 -41 -8.4 14.58
 5 -25 -27 14.44 12.58
 5 -25 -35 39.33 16.61
 -23 5 27 -4.05 17.23
 -22 2 28 5.7 17.09
 -19 7 25 3.39 15.06
 -18 8 24 -0.94 14.58
 -18 -2 28 2.96 14.86
 -18 -14 30 -0.79 15.55
 -18 -20 30 -3.69 15.73
 -17 15 19 4.14 13.15
 -17 -9 29 -1.52 14.54
 -16 22 12 6.87 12.44
 -15 -5 27 15.22 14.29
 -14 22 10 2.14 11.81
 -14 18 14 -2.51 11.55
 -14 10 20 42.62 12.94
 -14 2 24 3.91 11.89
 -13 29 -1 5.43 9.8
 -13 25 5 15.55 10.36
 -13 13 17 18.72 11.39
 -12 10 18 40.1 11.43
 -11 15 13 35.87 10.46
 -10 32 -16 -2.64 8.27
 -10 30 -10 5.03 8.51
 -10 12 14 43.49 10
 -9 5 17 387.94 17.82
 -8 -44 12 0.17 2.99
 -7 3 15 286.85 14.08
 -7 -9 19 72.7 8.76
 -6 28 -22 47.79 5.71
 -6 20 -2 394.1 15.64
 -6 -14 18 -0 6
 -6 -20 18 99.77 7.07
 -5 -33 13 3.41 2.48
 -5 -37 11 1.53 4.52
 -3 19 -11 1.58 4.67
 -3 -1 9 19.17 5.17
 -2 0 6 917.95 28.35
 0 -24 4 93.48 6.98
 1 -23 1 27.79 6.45
 1 -35 -5 24.16 9.03
 2 -16 -2 1270.33 39.81
 2 -18 -2 68.38 6.91
 3 -27 -9 21.5 8.77
 4 -14 -12 -0.16 7.27
 4 -16 -12 165.25 10.86
 4 -18 -12 2.33 8.12
 5 -7 -29 57.25 11.38
 5 -7 -31 -0.16 10.73
 5 -7 -33 23.3 11.88
 5 -13 -21 1.33 8.71
 5 -21 -21 3.23 10.13
 5 -21 -41 6.01 14.58
 5 -23 -23 1.56 10.56
 5 -23 -39 9.33 14.33
 5 -25 -25 31.01 11.58
 5 -25 -37 11.48 13.28
 5 -27 -31 1.52 12.04
 -24 -4 30 10.57 17.92
 -23 -1 29 -4.47 17.72
 -21 -13 31 7.6 17.66
 -20 0 28 -1.14 16.06
 -20 -8 30 5.21 17.97
 -18 -16 30 2.43 15.51
 -18 -18 30 -1.55 15.77
 -17 -1 27 20.19 15.47
 -15 1 25 12.4 13.3
 -14 28 2 2.47 11.45
 -14 20 12 -2.8 10.89
 -14 6 22 1.31 12.22
 -12 26 2 19.38 9.8
 -12 2 22 113.43 13.29
 -12 -4 24 25.41 11.79
 -11 21 7 14.21 9.63
 -10 22 4 1.51 9.06
 -9 31 -17 8.63 7.76
 -8 30 -18 10.52 7.05
 -8 22 0 0.74 7.49
 -7 21 -1 11.64 7.3
 -5 23 -11 0.11 4.72
 -5 -43 7 1.86 6.59
 -2 -42 0 10.83 8.3
 -2 -44 -2 5.59 8.77
 -1 -37 1 -0.35 7.64
 1 -29 -1 8.65 7.28
 1 -41 -11 0.06 10.1
 2 -14 -2 5.75 5.07
 2 -40 -16 -5.49 10.74
 3 5 -23 44.55 7.91
 3 -1 -13 268.04 11.11
 3 -11 -7 1012.26 32.62
 3 -37 -19 10.83 11.32
 4 0 -24 125.55 10.52
 4 -2 -20 2.88 7.55
 4 -20 -12 189.35 11.88
 4 -28 -16 -5.01 10.02
 4 -30 -18 32.1 10.84
 5 -7 -27 75.1 11.2
 5 -7 -35 50.41 12.74
 5 -23 -41 1.27 14.36
 5 -25 -39 -1.92 13.97
 5 -27 -27 11.84 11.78
 5 -27 -29 7.01 12.39
 5 -27 -33 4.94 12.64
 5 -27 -35 10.93 13.91
 -24 2 28 -5.64 18.06
 -22 6 26 -8.09 15.98
 -22 -6 30 0.07 18.63
 -19 -5 29 2.09 15.53
 -18 14 20 2.61 13.44
 -17 17 17 10.9 13.02
 -17 -11 29 -6.02 15.62
 -17 -23 29 6.64 9.73
 -16 12 20 18.76 12.28
 -16 0 26 0.66 13.56
 -16 -8 28 -3.37 14.16
 -12 32 -10 4.84 9.24
 -12 6 20 20.17 11.38
 -11 19 9 8.16 9.7
 -11 17 11 5.61 9.96
 -10 26 -2 0.73 8.69
 -9 11 13 155.58 11.95
 -6 8 10 1314.12 42.25
 -6 -4 16 4.63 6.85
 -6 -16 18 89.78 7.51
 -6 -18 18 1.45 5.75
 -5 21 -7 120.39 7.87
 -4 14 0 3.16 5.35
 -4 10 4 57.03 6.12
 -4 -46 2 6.04 7.92
 -2 12 -4 3.97 3.55
 -2 6 2 505.62 16.41
 -1 19 -27 36.98 5.69
 2 10 -26 -2.08 6.75
 2 -20 -2 653.59 22.38
 3 1 -15 1278.36 40.32
 3 -3 -11 27.62 5.82
 3 -23 -7 226.58 12.08
 3 -33 -13 9.03 9.78
 4 -26 -14 58.03 10.55
 4 -32 -20 46.35 12.14
 4 -34 -24 1.31 11.29
 5 -7 -37 34.39 13.1
 5 -9 -23 18.96 9.21
 5 -11 -21 -3.27 8.82
 5 -17 -19 20.49 8.48
 5 -25 -23 33.52 11.08
 5 -27 -37 2.54 13.72
 -21 11 23 6.57 14.41
 -21 3 27 10.98 16.01
 -21 -3 29 -2.29 16.64
 -20 12 22 -2.35 14.33
 -19 13 21 -2.89 14.02
 -19 1 27 -2.19 15.29
 -15 25 7 13.65 11.44
 -15 15 17 1.7 11.75
 -15 9 21 2.59 12.56
 -15 5 23 2.63 12.37
 -15 -7 27 10.83 13.02
 -15 -27 27 0.69 11.79
 -14 30 -2 -4.51 10.04
 -13 23 7 9.58 10.88
 -13 -5 25 20.62 12.31
 -13 -29 25 3.81 9.91
 -11 9 17 50.22 9.21
 -11 -5 23 2.56 10.51
 -10 28 -6 1.91 7.75
 -10 14 12 143.23 11.33
 -9 29 -11 -1.84 7.69
 -7 27 -13 17.97 6.93
 -5 27 -27 -4.62 1.9
 -5 17 -1 52.21 6.58
 -4 -44 4 1.43 7.23
 0 16 -24 61.26 5.81
 1 -33 -3 33.21 8.49
 2 0 -8 -1.22 4.22
 2 -34 -8 19.97 9.38
 2 -36 -10 34.25 9.8
 3 -31 -11 -0 9.23
 3 -35 -15 32.76 11
 4 -12 -12 448.34 17.51
 4 -22 -12 9.88 8.31
 5 -5 -31 -4.58 10.46
 5 -7 -25 103.66 10.82
 5 -15 -19 13.05 8.85
 5 -25 -41 -1.8 13.61
 5 -27 -25 13.35 12.25
 5 -29 -31 2.72 12.65
 5 -29 -33 -1.54 12.37
 -20 -10 30 1.42 16.79
 -18 2 26 -4.48 14.14
 -18 -4 28 -0.2 15.48
 -17 23 11 3.25 12.15
 -17 19 15 15.55 13.06
 -17 11 21 3.51 12.69
 -17 -13 29 -1.77 14.46
 -17 -21 29 -2.29 14.62
 -14 12 18 15.42 11.72
 -14 -6 26 -0.68 12.89
 -14 -28 26 -0.05 10.81
 -13 9 19 2.26 11.75
 -13 1 23 -0.78 11.54
 -12 28 -2 3.03 9.41
 -11 33 -17 1.78 8.14
 -11 1 21 8.02 10.22
 -11 -29 23 1.3 8.39
 -10 20 6 1.28 8.95
 -9 21 3 117.78 10.05
 -8 28 -12 39.65 7.84
 -8 10 12 9.11 8.91
 -8 -8 20 274.61 13.84
 -8 -26 20 1.39 6.45
 -7 9 11 21.56 8.25
 -5 3 11 4.22 5.85
 -5 -1 13 142.59 8.54
 -5 -7 15 538.71 19.11
 -4 12 2 45.95 5.9
 -3 -7 11 10.36 4.17
 -2 16 -10 325.98 10.7
 -2 -34 6 -0.04 6.14
 -2 -40 2 15.24 7.81
 2 -28 -4 -0.83 7.49
 2 -38 -12 23.62 10.51
 4 2 -30 83.82 10.59
 4 2 -32 8.11 10.77
 4 2 -34 51.79 13.15
 4 -34 -22 27.96 12.15
 5 -5 -29 14.69 10.9
 5 -5 -33 11.45 11.25
 5 -5 -35 46.55 12.21
 5 -13 -19 22.02 9.31
 5 -27 -39 -1.61 13.33
 5 -29 -29 15.74 12.6
 5 -29 -35 5.39 12.39
 -23 3 27 0.77 17.66
 -23 -3 29 2.13 18.85
 -22 0 28 -6.43 18.24
 -22 -8 30 2.75 17.77
 -20 8 24 7.46 14
 -20 -12 30 11.49 17.75
 -19 9 23 5.14 14.18
 -19 -7 29 4.09 16.71
 -18 16 18 -0.25 13.31
 -18 10 22 10.8 13.1
 -17 3 25 2.26 14.3
 -17 -15 29 3.26 14.06
 -17 -17 29 -1.2 14.68
 -17 -19 29 -0.91 14.7
 -16 8 22 -4.03 13.75
 -16 4 24 23.43 13.24
 -16 -10 28 0.7 13.46
 -15 23 9 1.09 11.65
 -14 26 4 -2.1 10.74
 -13 21 9 8.3 10.26
 -13 17 13 14.84 10.77
 -13 -35 23 -1.68 8.43
 -12 30 -6 -3.32 8.27
 -12 24 4 5.26 10.41
 -11 25 1 1.08 9.29
 -11 5 19 13.77 10.39
 -11 -35 21 -0.57 6.16
 -10 18 8 66.43 9.75
 -10 16 10 129.2 11.13
 -10 -6 22 14.96 9.52
 -9 25 -3 66.08 9.26
 -9 -7 21 3.3 8.56
 -7 -11 19 52.73 8.06
 -6 -42 10 1.7 4.63
 -5 9 7 1201.76 38.35
 1 13 -23 57.97 6.35
 2 4 -12 177.33 7.65
 2 -22 -2 0.83 6.5
 2 -32 -6 0.01 8.37
 3 7 -31 3.39 8.89
 3 7 -33 19.11 10.14
 3 -25 -7 83.98 9.09
 3 -29 -9 12.48 9.23
 3 -37 -17 17.12 12.05
 4 2 -28 1.56 8.64
 4 2 -36 -5.16 10.26
 4 0 -22 -1.7 7.76
 4 -24 -12 301.52 15.32
 4 -30 -16 -1.51 9.83
 4 -32 -18 1.61 11
 5 -5 -27 68.34 10.28
 5 -5 -37 37.27 12.51
 5 -7 -23 48.81 9.38
 5 -9 -21 0.87 9.28
 5 -29 -27 0.24 11.61
 5 -29 -37 4.29 13.56
 -24 0 28 -9.36 19.04
 -21 -5 29 5.91 16.54
 -20 -2 28 -1.17 15.61
 -19 15 19 -1.31 12.79
 -19 5 25 13.5 14.34
 -18 6 24 -5.05 13.6
 -17 7 23 7.74 13.97
 -16 26 6 -0 9.56
 -16 14 18 7.65 12.32
 -16 -2 26 4 12.69
 -15 21 11 4.74 11.46
 -15 19 13 16.18 10.75
 -15 -1 25 1.95 12.48
 -14 0 24 -3.4 11.88
 -13 27 1 -1.44 9.92
 -13 19 11 -1.78 10.33
 -13 5 21 5.76 9.92
 -12 -6 24 6.71 11.01
 -11 31 -11 0.07 8.98
 -10 0 20 4.01 9.05
 -10 -28 22 15.59 7.8
 -9 27 -7 24 8.1
 -9 13 11 -0.23 8.34
 -8 20 2 0.26 7.4
 -7 -3 17 230.03 12.24
 -7 -23 19 13.78 6.29
 -6 18 0 663.34 23.07
 -5 25 -17 67.59 5.73
 -4 -12 14 4.47 4.76
 1 -25 1 19.83 6.26
 2 10 -24 227.67 11.19
 2 -6 -4 34.43 4.57
 2 -12 -2 934.77 29.51
 2 -40 -14 0.37 10.37
 3 7 -29 82.58 9.55
 3 5 -21 14.58 6.74
 4 -4 -16 -2.35 6.46
 4 -10 -12 62.47 7.96
 4 -28 -14 2.81 9.44
 5 -11 -19 57.77 9.6
 5 -23 -19 24.02 10.02
 5 -29 -25 9.87 12.04
 -22 4 26 -2.4 15.66
 -22 -10 30 -2.5 17.78
 -21 1 27 5.13 15.63
 -20 14 20 4.04 14.14
 -20 -14 30 -2.25 16.56
 -20 -16 30 -0.98 16.49
 -20 -18 30 -7.74 17.14
 -19 -9 29 -7.71 17.63
 -18 18 16 1.09 12.34
 -18 -6 28 -5.07 13.81
 -16 -12 28 11.91 13.85
 -16 -22 28 2.4 12.92
 -14 -8 26 -3.06 11.98
 -13 -7 25 32.52 12.15
 -12 0 22 0.7 10.72
 -10 32 -18 9.45 7.83
 -9 19 5 170.2 11.29
 -9 -1 19 21.57 9
 -9 -27 21 -0.4 7.07
 -8 24 -4 29.27 7.91
 -8 -2 18 144.87 11.33
 -7 19 1 9.97 7.33
 -6 24 -10 235.31 10.77
 -4 -4 12 2031.99 62.01
 0 -40 -4 2.89 8.72
 1 11 -17 252.34 9.56
 3 3 -17 425.49 15.73
 3 -5 -9 2.69 5.6
 3 -9 -7 2137.09 65.33
 4 2 -26 1.78 8.6
 4 -2 -18 618.09 22.24
 4 -34 -20 -9.06 11.58
 4 -36 -24 12.27 12.44
 5 -5 -25 125.79 10.63
 5 -27 -21 -0.89 10.59
 5 -31 -29 11.62 12.74
 5 -31 -31 6.05 12.18
 5 -31 -33 -6.53 12.32
 -23 -5 29 -0.41 18.51
 -19 17 17 0.81 13.11
 -19 -1 27 6.11 15.15
 -18 20 14 1.39 12.22
 -17 13 19 9.45 12.1
 -16 -14 28 7.54 13.62
 -15 11 19 7.89 12.11
 -14 14 16 -1.74 10.91
 -14 8 20 6.44 12.01
 -14 4 22 37.34 12.22
 -12 22 6 -0.15 9.84
 -12 14 14 8.42 10.16
 -12 -28 24 2.75 9.37
 -11 11 15 85.54 10.25
 -10 4 18 118.38 13.11
 -9 17 7 260.43 13.57
 -9 15 9 50.48 9.51
 -9 7 15 433.53 18.85
 -9 -45 13 -1.8 2.94
 -8 26 -8 -1.62 7.41
 -8 12 10 4.05 8.28
 -8 -10 20 9.17 7.59
 -7 29 -21 -1.24 5.85
 -7 25 -9 10.94 6.83
 -7 11 9 42.69 7.9
 -6 10 8 681.54 23.72
 -6 4 12 1.5 6.87
 -5 15 1 71.94 6.82
 -5 11 5 1434.22 45.07
 -4 -42 6 4.75 6.6
 -3 -37 7 15.59 6.16
 -2 10 -2 52.68 4.58
 -2 8 0 2.5 3.52
 -2 -14 10 -0.08 1.64
 -1 -31 5 45.36 6.59
 -1 -35 3 30.3 7.33
 0 -26 4 2.78 5.36
 0 -42 -6 0.74 8.99
 1 -39 -7 21.62 9.65
 1 -41 -9 4.71 9.57
 2 8 -18 157.12 8.12
 3 7 -27 332.83 14.96
 3 -33 -11 4.44 9.21
 3 -35 -13 20.91 10
 4 -26 -12 8.09 8.87
 5 -3 -31 0.56 10.34
 5 -3 -33 19.76 11.06
 5 -19 -17 159.1 11.72
 5 -25 -19 18.45 11.05
 5 -31 -27 30.17 12.76
 -23 1 27 -4.51 16.83
 -22 -2 28 4.83 16.57
 -21 9 23 6.19 15.14
 -21 -7 29 2.95 16.71
 -20 -4 28 5.41 15.87
 -19 -11 29 -2.62 16.5
 -18 0 26 -1.04 14.05
 -16 24 8 8.75 12.28
 -16 16 16 -1.53 11.42
 -16 -16 28 -7.78 13.4
 -16 -18 28 5.65 13.5
 -16 -20 28 7.19 13.45
 -16 -32 26 0.53 11.89
 -15 27 3 2.67 10.26
 -15 -11 27 16.19 13.2
 -14 24 6 3.06 10.81
 -14 -26 26 1.7 10.94
 -14 -34 24 -2.38 9.62
 -13 31 -7 11.42 9.6
 -13 29 -3 5.03 9.49
 -13 11 17 40.94 12.12
 -13 -27 25 5.3 10.24
 -12 8 18 -1.48 10.08
 -11 27 -3 25.78 9.15
 -10 24 0 -2.22 8.62
 -10 -8 22 164.18 12.66
 -8 18 4 4.55 8.13
 -7 -13 19 49.2 7
 -6 0 14 119.55 8.64
 -5 13 3 797.33 26.5
 -4 4 8 667.21 22.26
 -3 -45 1 1.03 8.08
 -2 -30 8 56.66 5.62
 -2 -38 4 7.68 7
 -1 -25 7 332.51 11.88
 0 -38 -2 23.43 8.5
 1 -31 -1 29.5 7.89
 1 -37 -5 36.14 9.29
 2 -24 -2 155.34 9.5
 3 -37 -15 20.51 10.57
 4 -16 -10 24.51 8.04
 4 -18 -10 238.85 12.39
 4 -20 -10 -3.57 7.8
 4 -36 -22 -6.44 11.36
 5 -3 -29 37 9.89
 5 -3 -35 46.88 12.19
 5 -7 -21 3.91 8.38
 5 -21 -17 149.19 12
 6 -16 -32 -3.05 11.88
 6 -16 -34 18.71 12.75
 6 -18 -30 8.36 11.88
 6 -18 -32 76.77 13.37
 6 -18 -34 -4.64 13.47
 6 -20 -32 -0.37 12.11
 -24 -2 28 9.15 17.11
 -21 5 25 3.39 14.9
 -20 10 22 13.54 13.65
 -20 2 26 -11.83 15.55
 -19 11 21 0.76 13.19
 -18 12 20 1.76 12.72
 -18 -8 28 -1.19 15.12
 -17 1 25 5.02 13.36
 -16 22 10 8.2 11.22
 -16 10 20 -3.11 11.88
 -15 7 21 3.12 12.13
 -15 3 23 7.52 12.86
 -15 -33 25 -8.28 10.82
 -14 28 0 -3.85 9.97
 -14 -10 26 -8.17 12.39
 -13 -1 23 3.98 11.92
 -13 -43 19 -7.73 3.4
 -12 32 -12 11.38 9.06
 -12 20 8 48.91 10.23
 -12 16 12 73.46 11.54
 -12 4 20 132.82 13.21
 -12 -8 24 30.42 11.39
 -11 29 -7 22.7 8.95
 -11 23 3 39.71 9.72
 -11 -1 21 2.61 9.85
 -10 30 -12 36.87 8.56
 -9 31 -19 -0.87 7.45
 -9 3 17 17.72 9.37
 -9 -9 21 0.56 8.44
 -8 30 -20 -0.77 6.74
 -8 14 8 28.34 8.98
 -8 6 14 98.16 9.8
 -7 17 3 175.37 10.62
 -7 5 13 124.97 9.88
 -6 16 2 675.16 23.39
 -4 24 -20 94.83 4.36
 -3 5 5 122.72 7.02
 -1 -41 -1 -0.2 8.13
 -1 -43 -3 6.56 8.7
 -1 -45 -5 0.11 8.86
 2 -30 -4 21.4 8.26
 2 -38 -10 3.74 9.5
 3 -17 -5 430.26 16.29
 3 -19 -5 273.29 12.43
 3 -27 -7 119.64 10.07
 3 -31 -9 16.08 8.94
 4 0 -20 849.53 28.95
 4 -14 -10 426.36 16.75
 4 -30 -14 21.12 9.97
 4 -32 -16 -0.3 10.02
 4 -34 -18 8.61 10.91
 5 -3 -37 37.17 12.2
 5 -9 -19 53.99 9.46
 5 -23 -17 159.92 12.51
 6 -14 -30 1.5 11.35
 6 -14 -32 68.11 12.36
 6 -14 -34 2.24 12.25
 6 -16 -30 63.64 12.33
 6 -16 -36 0.14 11.8
 6 -18 -28 17.87 11.8
 6 -18 -36 -2.12 13.21
 6 -20 -30 69.69 13.28
 6 -20 -34 7.92 12.08
 6 -20 -36 5.77 12.22
 6 -22 -32 32.18 12.91
 6 -22 -34 5.64 12.29
 -23 5 25 -2.08 15.63
 -23 -7 29 11.39 17.71
 -20 6 24 1.49 13.92
 -19 3 25 -7.73 14.98
 -19 -13 29 -3.46 15.42
 -17 15 17 12.62 12.45
 -17 9 21 -3.55 12.57
 -16 20 12 18.06 12.04
 -16 2 24 4.68 12.68
 -16 -4 26 2.3 13.95
 -15 -3 25 26.89 12.57
 -15 -13 27 11.21 12.89
 -14 22 8 17.23 11.33
 -14 -2 24 15.79 12.45
 -13 25 3 -2.37 9.68
 -13 -9 25 20.97 11.62
 -12 26 0 -0.97 9.16
 -12 18 10 83.72 11.22
 -11 33 -19 2.21 7.8
 -7 13 7 299.52 13.73
 -7 -21 19 9.44 6.45
 -6 12 6 175.25 9.78
 -6 -6 16 4.09 6.8
 -5 -41 9 1.35 5.56
 -4 22 -14 100.74 5.92
 -4 -22 14 58.52 3.19
 -3 15 -5 190.18 8.02
 -3 -43 3 4.38 7.39
 -1 19 -25 25.34 3.2
 1 9 -13 377.15 12.47
 1 -9 1 13.11 3.48
 1 -35 -3 27.25 8.62
 2 -2 -6 64.03 4.82
 2 -36 -8 -2.42 9.09
 2 -40 -12 2.46 9.84
 3 -15 -5 176.6 9.13
 3 -39 -17 13.11 10.79
 4 2 -24 -2.02 7.89
 4 -8 -12 572.7 20.44
 4 -22 -10 256.55 13.15
 5 -3 -27 57.4 10.21
 5 -5 -23 64.91 9.59
 5 -27 -19 6.76 11.14
 5 -29 -21 -4.07 10.59
 5 -33 -29 4.47 12.32
 6 -12 -32 -5.03 11.21
 6 -14 -28 29.37 11.48
 6 -14 -36 3 12.58
 6 -16 -28 7 10.79
 6 -16 -38 1.32 12.56
 6 -18 -38 -8.62 13.45
 6 -20 -28 -1.58 11.57
 6 -20 -38 3.96 12.73
 6 -22 -30 0.24 11.87
 6 -22 -36 7.88 12.44
 -22 2 26 -2.35 15.76
 -22 -4 28 -0.02 16.48
 -21 -1 27 -3.79 15.76
 -21 -9 29 5.98 17.68
 -19 7 23 -0.75 14.54
 -19 -3 27 8.36 15.36
 -19 -15 29 5.12 15.89
 -19 -21 29 9.33 15.89
 -18 8 22 8.86 13.18
 -18 4 24 -8.65 14.49
 -17 5 23 -0.81 13.48
 -16 6 22 21.62 14.83
 -15 13 17 35.55 12.23
 -15 -15 27 5.76 12.93
 -15 -21 27 13.88 12.52
 -14 30 -4 1.12 9.53
 -14 20 10 39.15 11.95
 -14 18 12 39 11.71
 -13 -39 21 -1.18 7.33
 -11 13 13 60.1 10.64
 -11 -9 23 18.12 10.24
 -11 -27 23 4.04 8.74
 -10 10 14 6.03 8.64
 -10 -34 20 10.76 6.34
 -9 23 -1 22.23 8.13
 -8 -24 20 63.65 7.84
 -7 15 5 369.65 15.67
 -6 14 4 162.51 9.36
 -1 3 1 967.84 29.12
 3 -21 -5 457.14 17.57
 4 -28 -12 225.83 13.58
 4 -36 -20 23.87 11.06
 5 -11 -17 219.15 12.4
 5 -25 -17 73.22 10.95
 5 -31 -23 12.45 10.67
 5 -33 -27 6.02 12.09
 6 -12 -30 131.47 13.2
 6 -12 -34 31.5 12.11
 6 -12 -36 -4.43 12.52
 6 -14 -38 3.89 13.27
 6 -16 -26 3.11 9.22
 6 -16 -40 8.44 13.1
 6 -18 -26 2.19 11.26
 6 -18 -40 33.99 14.39
 6 -20 -26 -0 11.33
 6 -20 -40 6.09 13.03
 6 -22 -28 25.8 12.1
 6 -22 -38 -2.62 12.84
 6 -24 -30 19.44 12.38
 6 -24 -32 8.45 12.73
 6 -24 -34 30.05 13.9
 6 -24 -36 0.57 13.48
 -25 -1 27 5.7 16.69
 -24 2 26 1.37 17.04
 -24 -4 28 6.14 18.09
 -23 -9 29 -0.1 17.51
 -20 -6 28 -1.77 16.84
 -19 -17 29 10.79 15.92
 -19 -19 29 1.57 15.54
 -18 14 18 2.99 12.15
 -18 -10 28 15.21 15.01
 -17 17 15 11.75 12.6
 -17 -7 27 11.71 14.09
 -17 -29 27 26.78 10.92
 -15 25 5 1.16 10.88
 -15 -17 27 2.33 12.45
 -15 -19 27 4.29 12.36
 -14 10 18 -1.73 11.34
 -13 7 19 18.08 11.35
 -13 3 21 11.17 12.2
 -11 21 5 83.92 10.55
 -11 7 17 100.55 11.14
 -11 3 19 32.1 10.01
 -11 -39 19 -14.45 3.31
 -10 26 -4 13.44 8.42
 -10 -2 20 249.33 14.29
 -9 29 -13 6.05 7.48
 -8 -12 20 175.31 10.95
 -7 -17 19 20.86 6.81
 -7 -19 19 18.89 6.68
 -6 28 -24 2.73 2.66
 -6 26 -16 -1.57 5.73
 -4 0 10 -0.79 4.89
 -4 -14 14 43.21 4.97
 1 -27 1 8.29 6.38
 2 10 -22 106.83 7.86
 2 6 -14 2.54 4.49
 2 -10 -2 45.57 5.16
 2 -26 -2 1.09 6.72
 2 -34 -6 -0.8 8.46
 4 4 -32 171.51 13.05
 4 4 -34 -1.23 10.57
 4 -12 -10 2.91 6.48
 4 -24 -10 8.96 8.14
 5 -3 -25 120.65 10.7
 5 -17 -15 155.64 11.34
 5 -19 -15 61.25 9.56
 6 -12 -28 1.35 10.01
 6 -12 -38 3.15 13.11
 6 -14 -26 10.98 10.13
 6 -22 -26 0.54 11.33
 6 -22 -40 18.75 14.15
 6 -24 -28 1.55 11.63
 6 -24 -38 5.97 13.58
 -23 -1 27 1.42 16.49
 -22 6 24 -8.35 16.57
 -21 11 21 -1.48 14.31
 -21 -11 29 -7.94 16.78
 -20 12 20 0.13 13.69
 -20 0 26 -7.34 15.11
 -19 13 19 2.5 12.22
 -17 23 9 3.26 11.15
 -16 12 18 -1.75 11.4
 -13 -11 25 17.24 11.47
 -13 -25 25 0.78 10.57
 -12 30 -8 3.95 8.91
 -12 28 -4 1.91 9
 -12 10 16 1.81 9.76
 -12 -2 22 112.18 12.35
 -12 -10 24 1.09 10.62
 -12 -26 24 -5.35 9.69
 -12 -34 22 2.25 7.79
 -11 15 11 -5.34 9.09
 -10 28 -8 -1.4 8.09
 -10 22 2 22.06 8.77
 -10 -10 22 -0.99 9.33
 -9 9 13 166.93 12.06
 -9 -11 21 2.33 8.66
 -9 -25 21 1.45 7.37
 -7 -5 17 70.73 8.78
 -1 -39 1 6.89 7.48
 0 -36 0 70.11 8.49
 3 5 -19 88.43 6.88
 3 -13 -5 647.49 21.9
 3 -23 -5 147.01 9.82
 3 -29 -7 67.89 9.28
 4 4 -30 4.14 8.93
 5 -1 -33 0.64 11.9
 5 -15 -15 167.52 11.66
 5 -21 -15 125.26 10.74
 5 -29 -19 10.41 10.08
 5 -31 -21 -3.98 10.51
 6 -10 -30 -0.24 10.94
 6 -10 -32 129.45 13.83
 6 -10 -34 -7.66 11.64
 6 -10 -36 4.52 12.3
 6 -16 -24 2.03 10.08
 6 -18 -24 84.57 11.7
 6 -20 -24 -0.51 10.81
 6 -24 -40 3.82 13.66
 6 -26 -30 8.81 12.29
 6 -26 -32 58.82 13.71
 6 -26 -34 0.9 13.37
 6 -26 -36 6.12 12.57
 -22 -6 28 9.1 16.56
 -21 7 23 3.21 14.02
 -21 3 25 3 15.61
 -21 -13 29 -4.24 16.42
 -18 -12 28 0.21 14.47
 -17 21 11 -6.77 11.46
 -17 -1 25 6.37 13.21
 -16 -6 26 0.13 12.92
 -16 -30 26 -9.37 12.22
 -15 15 15 27.41 11.63
 -14 26 2 4.81 10.31
 -14 2 22 -0.48 12.08
 -13 23 5 37.37 11.21
 -13 -3 23 -2.77 11.08
 -11 31 -13 1.31 8.45
 -11 19 7 96.02 11.2
 -11 17 9 17.38 9.09
 -10 32 -20 3.92 7.38
 -9 -3 19 81.57 10.29
 -8 28 -14 -0.45 6.8
 -8 22 -2 200.78 11.15
 -8 -4 18 5.61 8.22
 -5 19 -5 167.53 8.78
 -5 5 9 36.09 6.07
 -4 -36 10 2.78 4.74
 -2 -46 -2 0.17 8.37
 0 16 -22 3.85 4.27
 3 -7 -7 78 6.62
 3 -35 -11 1.55 9.45
 3 -37 -13 8.71 10.07
 4 4 -28 35.07 8.8
 4 2 -22 457.22 17.95
 4 -32 -14 -0.05 9.52
 4 -34 -16 -6.56 9.91
 5 -1 -31 -0 9.83
 5 -1 -35 23.53 12.81
 5 -5 -21 5.33 8.49
 5 -7 -19 67.44 8.95
 5 -27 -17 47.57 10.74
 6 -10 -28 76.14 11.67
 6 -10 -38 1.35 12.98
 6 -12 -26 3.93 10.15
 6 -22 -24 29.25 11.46
 6 -24 -26 -7.57 11.39
 6 -26 -28 5.22 11.97
 6 -26 -38 0.68 12.5
 -24 -6 28 -3.88 18.28
 -23 3 25 -6.44 16.4
 -21 -3 27 -9.09 15.8
 -20 -8 28 -0.84 17.23
 -19 -5 27 2.95 15.54
 -18 16 16 -7.57 12.15
 -18 -24 28 -1.24 5.46
 -17 11 19 0.94 12.53
 -17 -9 27 6.18 13.74
 -16 26 4 2.89 10.52
 -16 0 24 2.36 12.39
 -15 23 7 13.46 10.41
 -15 9 19 17.24 11.29
 -15 1 23 3.39 13.16
 -15 -5 25 21.46 12.68
 -14 6 20 72.89 12.86
 -14 -4 24 -0.41 12.12
 -14 -16 26 2.79 11.82
 -14 -20 26 3.31 11.24
 -13 27 -1 0.81 9.28
 -13 15 13 18.82 10.39
 -13 -13 25 33.58 11.91
 -11 25 -1 -0.77 8.72
 -11 -11 23 16.07 9.96
 -10 12 12 52.42 9.97
 -7 27 -15 44.99 7.07
 -7 -31 17 1.68 2.85
 -5 -3 13 513.18 18.23
 -4 20 -10 2.1 5.16
 -3 -41 5 11.65 6.81
 -2 -44 0 2.83 7.93
 1 13 -21 8.69 5.24
 2 12 -32 1.95 8.27
 3 1 -13 275.76 11.11
 3 -33 -9 1.36 8.66
 3 -39 -15 10.52 10.37
 4 -2 -16 17.39 6.91
 4 -4 -14 0.36 6.11
 4 -36 -18 1.93 11.01
 5 -1 -29 29.21 9.62
 5 -9 -17 257.41 13.18
 5 -23 -15 168.23 11.99
 5 -33 -23 0.63 10.95
 6 -14 -24 127.53 11.83
 6 -24 -42 2.59 12.46
 6 -26 -40 3.09 13.17
 6 -28 -30 34.9 12.67
 6 -28 -32 -4.94 12.03
 6 -28 -34 13.1 12.24
 6 -28 -36 -2.32 12.84
 -25 -3 27 -14.49 19.01
 -23 -3 27 5.97 16.75
 -22 0 26 1.22 16.43
 -21 -15 29 -4.49 16.68
 -20 8 22 -5.9 14.23
 -20 4 24 4.06 14.6
 -19 15 17 11.67 12.39
 -19 9 21 -4.42 13.67
 -18 18 14 1.18 12.17
 -18 10 20 17.81 12.61
 -18 -14 28 5.68 14.49
 -18 -22 28 4.89 14.62
 -17 -27 27 -3.63 5.14
 -15 21 9 2.64 11.39
 -15 19 11 -5.52 10.57
 -15 17 13 2.25 10.7
 -15 -31 25 8.36 10.93
 -14 -18 26 1.71 11.73
 -14 -38 22 3.1 8.66
 -13 31 -9 4.28 9.19
 -13 21 7 35.97 10.93
 -13 -33 23 -0 8.92
 -12 24 2 -1.58 9.03
 -12 6 18 67.9 11.05
 -12 2 20 -3.13 10.09
 -12 -12 24 37.01 10.87
 -11 -3 21 -1 9.59
 -11 -25 23 4.35 8.92
 -10 2 18 0.8 9
 -10 -12 22 93.81 10.92
 -9 -33 19 0.32 5.73
 -8 8 12 536.52 20.76
 -8 -22 20 -3.85 7.14
 -7 21 -3 116.2 8.64
 -6 20 -4 0.53 6.34
 1 15 -31 3.29 7.56
 1 -33 -1 8.78 7.71
 2 12 -30 157.39 10.64
 2 -32 -4 0.24 7.9
 3 -25 -5 127.99 9.41
 4 -26 -10 346.08 16.07
 4 -30 -12 0.79 9.69
 5 -3 -23 75.72 9.92
 6 -8 -30 171.69 13.92
 6 -8 -32 5.17 11.48
 6 -8 -34 64.39 14.42
 6 -8 -36 3.18 12.99
 6 -10 -26 -5.24 9.5
 6 -12 -24 2.38 8.95
 6 -18 -22 11.02 9.35
 6 -20 -22 124.24 12.7
 6 -24 -24 -1.39 11.09
 6 -26 -26 2.11 10.94
 6 -28 -38 5.88 12.61
 -24 0 26 -3.8 16.3
 -22 -8 28 0.2 17.35
 -20 14 18 -9.99 12.69
 -20 -10 28 -4.08 15.93
 -19 5 23 4.01 13.38
 -18 2 24 0.61 13.34
 -18 -4 26 -0.51 14.16
 -18 -16 28 -4.1 14.32
 -18 -18 28 -0 15.4
 -18 -20 28 4.65 14.66
 -17 3 23 -2.5 12.77
 -16 14 16 1.01 10.8
 -16 8 20 47.75 13.31
 -16 4 22 6.48 11.98
 -15 5 21 2.93 11.57
 -14 12 16 2.57 11.35
 -14 -32 24 -7.88 9.94
 -13 29 -5 9.88 9.16
 -13 19 9 5.2 10.47
 -13 17 11 2.91 10.16
 -13 -15 25 14.9 11.55
 -12 32 -14 0.2 8.51
 -12 12 14 10.47 9.45
 -12 -24 24 10.06 9.89
 -11 33 -21 -0.98 7.42
 -10 20 4 -0.36 8.39
 -10 14 10 11.98 8.54
 -9 31 -21 -2.62 6.88
 -9 27 -9 11.88 7.67
 -9 21 1 16.68 7.81
 -9 -13 21 -0.02 8.65
 -8 -16 20 137.55 10.07
 -7 7 11 46.67 8.08
 -7 -49 7 4.23 6.01
 -6 6 10 297.47 12.91
 -6 -48 6 -1.36 6.48
 -4 -16 14 -2.43 4.45
 -2 -42 2 -2.9 7.33
 0 -42 -4 4.64 8.99
 0 -44 -6 0.06 8.81
 2 -38 -8 16.98 9.22
 2 -40 -10 42.45 10.24
 4 4 -26 -2.67 7.78
 4 0 -18 -3.45 6.44
 4 -10 -10 960.44 31.57
 4 -38 -20 -11.8 11.58
 5 -1 -27 111.04 10.61
 5 -25 -15 126.92 11.98
 5 -31 -19 6.56 10.62
 5 -35 -25 5.08 12.96
 6 -8 -38 11.64 12.36
 6 -16 -22 317.05 16.63
 6 -22 -22 4.15 10.78
 6 -28 -28 7.09 11.47
 -22 8 22 -1.41 14.37
 -22 4 24 -2.48 15.79
 -21 -5 27 -0 15.83
 -20 -2 26 2.81 14.6
 -19 17 15 5.61 11.7
 -19 -7 27 5.95 15.3
 -18 6 22 1.2 13.69
 -17 7 21 -2.05 13.38
 -17 -11 27 8.76 14.28
 -16 24 6 -0.56 11.31
 -15 27 1 -0.75 10.02
 -14 24 4 6.57 9.72
 -13 9 17 28.3 11.1
 -13 -19 25 22.04 11.49
 -12 -14 24 -0.53 10.19
 -12 -46 16 11.77 2.77
 -11 -13 23 14.93 9.98
 -10 30 -14 -1.38 7.61
 -10 18 6 2.31 7.99
 -10 -24 22 33.84 8.67
 -9 11 11 7.24 8.37
 -9 1 17 56.15 10.13
 -9 -23 21 4.42 7.64
 -8 -18 20 -0.18 7.44
 -8 -20 20 84.2 8.51
 -8 -32 18 -3.82 5.14
 -7 29 -23 7.91 5.57
 -6 -8 16 0.23 6.46
 -5 1 11 29.06 5.83
 -4 6 6 7.81 5.27
 -4 -20 14 5.01 3.61
 -4 -40 8 6.56 5.75
 -3 7 3 81.12 5.84
 1 15 -29 6.99 6.75
 2 -28 -2 91.85 8.05
 2 -42 -12 24.39 9.69
 3 3 -15 1104.44 34.96
 3 -11 -5 2827.42 85.54
 4 -6 -12 -1.44 6.01
 5 -29 -17 49.09 10.37
 5 -33 -21 2.78 10.83
 6 -8 -28 -0.75 10.25
 6 -14 -22 -0.07 9.28
 6 -26 -24 29.18 11.58
 6 -28 -26 6.86 11.48
 6 -30 -30 -1.86 12.23
 6 -30 -32 19.97 12.77
 6 -30 -34 3.43 12.07
 -21 1 25 5.66 15.36
 -20 -12 28 1.01 15.48
 -17 13 17 4.97 11.54
 -17 -3 25 14.29 13.23
 -17 -25 27 -1.35 8.56
 -16 16 14 -3.55 11.44
 -16 -28 26 -0.01 12.39
 -15 -7 25 13.49 12.51
 -14 28 -2 7.36 9.67
 -13 1 21 0.31 11.72
 -12 22 4 -0.71 9.03
 -12 -4 22 10.42 10.41
 -11 29 -9 2.8 8.35
 -11 27 -5 37.16 8.85
 -10 16 8 1.93 8.01
 -10 -4 20 36.46 9.56
 -10 -14 22 -0.25 8.96
 -9 -15 21 23.31 6.03
 -8 30 -22 25.39 6.61
 -5 23 -13 23.17 4.68
 -5 -11 15 102.49 7.15
 -5 -47 5 2.3 6.59
 -4 -18 14 34.3 4.51
 -3 1 7 320.71 11.66
 -3 -3 9 563.81 18.49
 -2 -6 8 2155.9 64.47
 0 -40 -2 -0.4 8.07
 1 -29 1 8.05 6.57
 2 12 -28 7.98 7.13
 2 -36 -6 2.31 8.66
 3 -3 -9 548.69 18.73
 3 -31 -7 28.69 8.69
 4 -18 -8 15.54 7.39
 4 -20 -8 151.37 10.07
 4 -28 -10 6.65 8.7
 4 -34 -14 6.73 9.77
 4 -36 -16 1.72 10.26
 5 -35 -23 5.49 11.87
 6 -6 -34 -3.11 11.63
 6 -10 -24 84.5 11.05
 6 -24 -22 89.41 11.71
 6 -30 -28 13.73 11.65
 -23 1 25 -4.99 16.83
 -23 -5 27 -0.16 17.24
 -22 -2 26 13.83 15.36
 -22 -10 28 4.99 16.63
 -21 9 21 -4.5 13.53
 -21 5 23 -2.55 14.37
 -20 10 20 -1.85 13.61
 -18 12 18 9.98 12.73
 -17 -13 27 0.24 14.12
 -16 22 8 -6.68 11.53
 -16 -2 24 0.22 11.52
 -15 11 17 29.61 12.14
 -14 0 22 59.82 12.09
 -14 -6 24 18.29 11.57
 -13 5 19 5.03 9.3
 -13 -5 23 15.28 11.07
 -12 14 12 -0.5 9.22
 -12 -16 24 29.72 10.59
 -11 1 19 41.14 9.97
 -11 -15 23 4.12 9.71
 -11 -33 21 -0.45 7.25
 -10 24 -2 96.75 9.83
 -9 -21 21 7.19 7.97
 -8 26 -10 76.01 8.24
 -8 20 0 167.45 10.12
 -8 4 14 0.94 7.46
 -8 0 16 21.14 7.87
 -4 16 -4 93.12 6.34
 -4 -6 12 -1.14 4.8
 -4 -48 2 1.04 7.11
 -3 13 -3 1211.03 37.27
 -2 -36 6 5.7 5.98
 -1 -27 7 134.59 6.84
 -1 -33 5 34.76 6.47
 -1 -37 3 8.25 6.88
 3 9 -29 29.69 8.23
 3 -27 -5 53.13 7.94
 3 -37 -11 2.31 9.1
 3 -39 -13 1.66 9.8
 4 -16 -8 144 9.62
 4 -22 -8 1.29 7.26
 4 -32 -12 57.85 9.96
 4 -38 -18 -1.62 10.08
 5 -1 -25 99.27 10.02
 5 -5 -19 16.51 8.07
 5 -7 -17 127.69 9.98
 5 -17 -13 98 9.99
 5 -19 -13 46.25 9
 5 -21 -13 49.48 8.67
 5 -27 -15 70.88 11.11
 6 -6 -32 204.91 15.08
 6 -6 -36 9.76 11.68
 6 -8 -26 1.78 9.62
 6 -12 -22 246.84 13.97
 6 -18 -20 294.85 15.46
 6 -20 -20 -0 9.07
 6 -28 -24 1.02 10.54
 -24 -2 26 3.09 16.19
 -20 -14 28 -8.78 15.76
 -19 11 19 5.5 13.49
 -19 -9 27 1.6 14.58
 -18 -6 26 2.01 14.6
 -17 -15 27 -4.44 13.72
 -17 -23 27 0.4 13.56
 -16 20 10 -6.39 11.15
 -16 18 12 2.53 10.76
 -16 -10 26 -0.84 12.94
 -15 -1 23 2.45 12.27
 -14 22 6 -2.54 9.75
 -14 8 18 27.27 10.96
 -13 25 1 8.18 9.44
 -12 26 -2 23.39 9.06
 -12 -18 24 -0.32 10.03
 -11 23 1 1.17 8.64
 -11 5 17 160.06 12.64
 -10 -16 22 85.23 10.42
 -10 -22 22 -1.14 8.3
 -9 19 3 109.67 9.26
 -9 13 9 88.33 9.85
 -9 -5 19 105.87 10.01
 -9 -17 21 0.05 8.08
 -9 -19 21 4.93 7.94
 -8 10 10 641.84 23.41
 -8 -50 8 -0.12 5.25
 -7 3 13 120.5 9.41
 -7 -7 17 435.88 17.14
 -6 2 12 674.59 23.4
 -5 21 -9 60.28 6.33
 -1 -45 -3 4.3 8.22
 0 -34 2 88.49 8.28
 4 2 -20 0.38 6.78
 5 1 -31 1.56 9.64
 5 1 -33 2.75 11.44
 5 1 -35 33.17 11.81
 5 -3 -21 2.98 7.93
 5 -15 -13 31.21 8.65
 5 -33 -19 0.04 10.67
 6 -6 -30 6.2 10.19
 6 -16 -20 7.22 8.98
 6 -30 -26 0.64 11.82
 6 -32 -30 18.26 11.84
 -23 5 23 -5.21 14.88
 -22 -12 28 -8.67 16.53
 -21 -7 27 2.53 18.2
 -20 6 22 3.48 13.31
 -20 -4 26 -1.32 15.05
 -20 -16 28 2.87 16.51
 -18 0 24 1.65 13.88
 -17 15 15 4.06 11.85
 -17 -17 27 3.08 13.61
 -17 -21 27 -6.3 13.83
 -16 10 18 13.61 11.55
 -15 25 3 7.97 9.89
 -15 -29 25 1.08 10.98
 -14 16 12 -4.18 10.08
 -14 4 20 -0.7 10.74
 -12 30 -10 34.55 9.08
 -12 20 6 3.6 9.01
 -12 16 10 8.04 9.55
 -11 11 13 8.71 9.21
 -11 -5 21 2.02 9.5
 -11 -17 23 26.12 9.76
 -11 -19 23 33.06 8.28
 -10 32 -22 16.56 7.1
 -10 8 14 106.85 10.88
 -10 -18 22 7.42 8.72
 -8 -6 18 189.37 11.5
 -7 25 -11 5.12 6.39
 -6 24 -12 4.4 5.77
 -6 22 -8 145.86 8.43
 -5 7 7 81.38 6.72
 -4 -46 4 0.24 6.63
 -1 -43 -1 0.41 7.88
 3 -35 -9 6.68 9.06
 4 6 -34 62.51 10.88
 4 4 -24 146.59 10.35
 4 -14 -8 78.13 7.71
 4 -24 -8 135.33 9.93
 5 -23 -13 61.42 9.21
 5 -31 -17 35.51 10.36
 5 -35 -21 6.6 11.35
 6 -6 -28 37.38 10
 6 -14 -20 256.01 14
 -24 2 24 2.76 15.73
 -23 -7 27 5.23 16.59
 -22 2 24 -2.49 14.74
 -22 -14 28 1.22 17.37
 -21 -1 25 1.03 14.62
 -20 -18 28 2.4 15.79
 -20 -20 28 5.54 15.57
 -19 7 21 1.75 12.8
 -19 3 23 3.85 13.82
 -18 14 16 -0 12.06
 -18 8 20 5.61 12.5
 -17 23 7 2.51 10.58
 -17 9 19 5.94 11.54
 -17 1 23 6.06 12.62
 -17 -19 27 4.75 13.7
 -16 -12 26 -4.85 12.45
 -16 -26 26 0.61 12
 -15 7 19 4.51 11.88
 -15 -9 25 10.98 12.62
 -14 20 8 -2.21 9.82
 -14 18 10 -0.25 10.59
 -12 18 8 -0.24 9.01
 -12 8 16 1.22 9.35
 -11 31 -15 10.65 8.12
 -9 29 -15 25.6 7.54
 -9 17 5 214.88 12.11
 -9 15 7 378.5 16.36
 -7 19 -1 11.68 6.89
 -7 9 9 87.91 8.58
 -5 17 -3 250.03 10.75
 -3 21 -17 53.62 3.7
 -3 9 1 0.31 4.44
 -2 2 4 618.39 19.42
 1 15 -27 93.64 7.6
 1 -19 3 294.96 11.05
 2 12 -26 -1.03 6.41
 2 10 -20 189.84 8.99
 2 8 -16 -0.34 4.45
 2 -4 -4 1254.23 38.32
 2 -18 0 2106.45 64.19
 2 -20 0 2.3 5.51
 2 -34 -4 15.03 8.14
 3 9 -27 271.4 13.08
 3 7 -21 2.3 6.22
 4 6 -32 -0.63 9.37
 4 -8 -10 172.55 9.27
 5 1 -29 39.19 9.51
 5 -29 -15 59.76 10.18
 6 -8 -24 14.92 9.31
 6 -10 -22 7.66 8.67
 6 -32 -28 -0.06 11.06
 -25 -1 25 2.5 16.77
 -24 -4 26 10.22 15.99
 -22 -4 26 -6.12 17.16
 -21 11 19 5.23 13.52
 -20 12 18 -0.34 13.28
 -19 13 17 6.74 12.74
 -19 -11 27 2.74 14.78
 -18 4 22 1.29 13.54
 -17 21 9 -0.05 11.19
 -17 19 11 -2.02 10.81
 -17 17 13 5.05 11.06
 -17 -5 25 4.6 13.24
 -16 6 20 2.47 12.53
 -16 2 22 15.61 12.41
 -15 13 15 18.64 11
 -15 3 21 5.65 11.59
 -14 -8 24 9.69 11.33
 -14 -30 24 4.13 10.11
 -12 0 20 128.51 12.52
 -12 -6 22 65.26 11.62
 -12 -32 22 4.95 8.16
 -12 -38 20 4.39 6.86
 -11 33 -23 -1.28 7.23
 -10 28 -10 53.43 8.5
 -10 0 18 69.48 10.27
 -8 18 2 139.74 9.79
 -6 18 -2 31.78 6.57
 -6 8 8 18.86 6.32
 -6 -46 8 -0 5.53
 -3 11 -1 4.96 3.94
 -3 -47 1 -2.18 7.42
 -2 -40 4 2.15 6.59
 -1 11 -7 1156.56 34.52
 0 -38 0 -1.41 7.37
 1 -21 3 137.75 7.29
 2 -30 -2 -3.27 7.35
 4 6 -30 222.68 13.25
 4 -30 -10 155.9 11.69
 5 -1 -23 42.78 8.93
 5 -13 -13 50.31 8.34
 5 -25 -13 101.19 10.44
 6 -4 -32 3.58 10.25
 6 -4 -34 65.09 12.05
 6 -4 -36 1.1 11.81
 6 -26 -20 56.14 10.92
 6 -32 -26 2.46 11.35
 7 -17 -33 7.03 11.77
 7 -17 -35 14.27 12.68
 7 -17 -37 8.14 12.29
 7 -19 -31 1.23 11.63
 7 -19 -33 5.59 12.4
 7 -19 -35 6.91 11.84
 7 -19 -37 44.57 13.79
 7 -21 -33 0.23 11.49
 7 -21 -35 37.55 13.48
 7 -21 -37 11.95 12.35
 -23 -1 25 10.14 15.78
 -21 -9 27 5.79 16.01
 -19 -3 25 -1.34 14.71
 -18 -8 26 6.77 13.57
 -17 5 21 -2.26 12.09
 -16 26 2 8.55 10.45
 -16 -4 24 10.65 12.49
 -16 -14 26 4.5 12.52
 -15 23 5 13.13 10.63
 -14 26 0 13.17 9.65
 -13 31 -11 -0.27 8.66
 -13 27 -3 8.1 9.01
 -13 23 3 17.55 9.6
 -13 -7 23 7.12 11.26
 -13 -31 23 5.49 9.15
 -12 32 -16 2.36 7.97
 -12 4 18 1.42 10.05
 -11 21 3 0.38 8.29
 -10 4 16 2.91 8.47
 -10 -6 20 106.85 10.93
 -10 -38 18 -0.77 5.04
 -9 23 -3 27.93 7.93
 -9 7 13 12.2 8.54
 -8 12 8 293.39 13.79
 -5 25 -19 16.64 4.85
 -5 -45 7 -2.89 5.77
 0 18 -30 40.13 6.76
 0 14 -16 1.28 2.94
 1 -17 3 518.98 17.02
 2 -8 -2 218.67 8.56
 2 -16 0 0.9 4.7
 2 -22 0 324.6 12.89
 3 -29 -5 108.24 9.53
 3 -33 -7 38.79 8.96
 4 -26 -8 0.65 7.59
 4 -36 -14 -4.58 10.23
 4 -38 -16 -0.63 10.08
 5 1 -27 96.82 10.6
 6 -6 -26 -2.83 8.83
 6 -12 -20 7.72 8.51
 7 -15 -33 6.79 11.81
 7 -15 -35 27.04 12.64
 7 -15 -37 20.49 12.28
 7 -17 -31 3.01 11.37
 7 -17 -39 25.61 13.8
 7 -19 -29 9.48 10.75
 7 -19 -39 15.9 13.01
 7 -21 -31 2.74 11.01
 7 -21 -39 8.07 13.44
 7 -23 -31 -2.96 11.79
 7 -23 -33 12.17 12.64
 7 -23 -35 10 12.46
 7 -23 -37 19.98 13.41
 -23 -9 27 4.38 17.68
 -21 7 21 0.31 13.15
 -20 -6 26 -5 15.29
 -19 -13 27 3.27 14.71
 -18 16 14 1.06 12.09
 -16 12 16 0.79 10.9
 -16 -24 26 -0.79 12.24
 -15 -3 23 7.11 11.56
 -14 10 16 6.25 11.19
 -13 13 13 5.47 9.73
 -13 -1 21 0.9 10.77
 -11 13 11 0.05 8.88
 -10 22 0 316.66 14.7
 -9 31 -23 8.88 6.54
 -8 28 -16 5.43 6.5
 -8 16 4 21.22 8.12
 -8 14 6 11.98 7.34
 -7 -47 9 -0 5.06
 -6 28 -26 4.06 4.25
 -6 -10 16 2.52 6.14
 -4 8 4 375.77 13.66
 -2 -32 8 0.37 4.75
 -1 -41 1 -0.36 7.32
 0 -30 4 6.34 6.06
 1 -41 -5 13.54 8.84
 1 -43 -7 10.76 8.97
 2 -40 -8 -2.14 8.97
 2 -42 -10 -0.7 9.3
 3 -5 -7 1651.56 50.69
 3 -9 -5 292.33 11.35
 4 -2 -14 444.32 16.82
 4 -12 -8 423.3 16.21
 4 -34 -12 4.94 9.14
 5 -27 -13 41.8 10.21
 5 -33 -17 25.47 10.11
 5 -35 -19 9.84 10.55
 6 -4 -30 126.65 12.19
 6 -22 -18 3.93 9.24
 6 -30 -22 -2.39 10.37
 7 -13 -33 7.18 11.59
 7 -13 -35 14.51 12.28
 7 -13 -37 34.75 12.58
 7 -15 -31 -1.49 10.98
 7 -15 -39 -2.47 13.21
 7 -17 -29 21.33 11.63
 7 -21 -29 8.78 11.53
 7 -21 -41 10.45 12.99
 7 -23 -29 12.72 11.13
 7 -23 -39 2.29 12.55
 7 -25 -33 1.62 11.93
 7 -25 -35 11.09 14.11
 7 -25 -37 9.53 12.09
 -23 3 23 -8.56 17.03
 -21 -11 27 11.7 15.83
 -20 14 16 -3.35 12.57
 -20 8 20 13.18 13.68
 -19 15 15 3.52 11.65
 -18 20 10 8.19 11.62
 -18 18 12 10.17 12.16
 -18 -2 24 4 12.75
 -16 -16 26 6.86 12.55
 -16 -22 26 -0.73 12.4
 -15 27 -1 -1.36 9.35
 -15 21 7 13.7 9.82
 -15 -27 25 1.79 11.39
 -14 -2 22 -2.76 11.19
 -13 7 17 24.4 10.76
 -12 24 0 57.1 9.62
 -11 25 -3 21.8 8.56
 -11 19 5 10.59 8.27
 -10 10 12 486.84 19.81
 -10 -32 20 -0.33 6.76
 -9 -1 17 60.4 9.4
 -9 -7 19 22.02 8.36
 -7 17 1 20.61 6.68
 -7 11 7 426.43 16.8
 -5 -13 15 93.83 6.6
 -4 14 -2 1564.35 48.04
 -3 17 -9 68.5 4.83
 -3 -39 7 6.58 5.81
 -3 -45 3 -4.1 6.71
 1 -23 3 94.24 6.91
 2 -38 -6 8.5 8.43
 3 -19 -3 347.86 13.87
 3 -21 -3 111.94 8.26
 3 -39 -11 5.1 9.55
 4 6 -28 6.09 7.98
 4 0 -16 47.43 7.35
 5 -5 -17 376.53 15.7
 5 -11 -13 72.74 8.31
 5 -31 -15 32.29 9.9
 5 -37 -21 1.19 10.63
 6 -8 -22 228.57 13.29
 6 -24 -18 68.9 11.75
 6 -28 -20 -6.93 11
 7 -13 -31 -0.87 9.26
 7 -13 -39 11.29 13
 7 -15 -29 13.7 11.36
 7 -19 -27 44.35 12.04
 7 -21 -27 13.83 10.44
 7 -23 -41 10.35 12.94
 7 -25 -31 -0.36 12.06
 7 -25 -39 -1.45 13.13
 7 -27 -35 12.54 12.15
 -25 -3 25 1.74 16.1
 -24 0 24 0.14 16.43
 -24 -6 26 -6.65 16.39
 -23 -11 27 7.57 16.86
 -22 0 24 5.63 15.5
 -22 -6 26 1.05 15.73
 -21 -3 25 -4.72 14.7
 -20 4 22 -0.04 13.85
 -19 9 19 2.63 13.13
 -19 -15 27 2.32 14.31
 -19 -23 27 2.08 14.89
 -18 10 18 2.13 12.46
 -18 -10 26 1.35 13.59
 -17 11 17 10.94 12.02
 -16 24 4 -0.24 10.59
 -16 -18 26 5.44 12.45
 -16 -20 26 -5.1 12.31
 -15 19 9 5.2 10.45
 -15 17 11 -1.63 10.04
 -14 28 -4 -1.45 9.05
 -14 -10 24 12.17 11.79
 -13 21 5 13.54 10
 -13 15 11 2.19 9.76
 -13 3 19 16.92 10.37
 -13 -37 21 1.55 7.93
 -11 17 7 68.8 9.47
 -11 15 9 10.13 8.84
 -11 -1 19 48.28 9.87
 -11 -7 21 -2.84 9.62
 -10 30 -16 1.16 7.3
 -7 27 -17 22.46 6.54
 -7 -9 17 231.11 11.5
 -6 10 6 0.12 5.94
 -5 9 5 165.09 8.68
 -4 2 8 15.06 5.49
 0 -44 -4 4.79 8.34
 2 -24 0 3.01 6.04
 3 9 -25 407.62 16.4
 3 -17 -3 224.21 10.25
 3 -37 -9 0.76 8.92
 3 -41 -13 2.62 9.79
 4 4 -22 4.77 6.96
 4 -32 -10 8.82 8.52
 5 -3 -19 141.89 9.71
 6 -4 -28 -1.13 9.12
 6 -6 -24 138.82 11.43
 6 -10 -20 225.34 13.15
 6 -14 -18 4.83 8.69
 7 -11 -35 18.68 10.9
 7 -11 -37 4 11.81
 7 -13 -29 31.19 11.11
 7 -17 -27 46.52 11.89
 7 -23 -27 34.79 11.65
 7 -25 -29 8.51 11.77
 7 -25 -41 -3.61 13.72
 7 -27 -31 7.52 12.18
 7 -27 -33 1.42 12.19
 7 -27 -37 5.16 12.81
 -23 -3 25 -3.63 15.65
 -22 8 20 -7.33 13.41
 -21 -13 27 -2.32 15.56
 -20 -8 26 3.37 15.55
 -19 17 13 2.27 11.59
 -19 1 23 -2.31 13.37
 -19 -5 25 6.04 13.56
 -19 -17 27 14.03 14.71
 -19 -19 27 2.13 14.5
 -19 -21 27 -0.29 14.81
 -17 -1 23 0.63 13.77
 -16 14 14 18.37 10.9
 -15 9 17 11.27 11.48
 -15 -35 23 -0.89 10.14
 -14 30 -8 10.41 9.4
 -14 24 2 9.84 9.84
 -14 6 18 3.92 10.41
 -13 19 7 23.48 9.73
 -13 -9 23 16.92 10.89
 -12 -8 22 14.71 10.44
 -11 29 -11 3.03 7.81
 -10 32 -24 1.94 6.63
 -9 27 -11 -0.1 7.06
 -8 30 -24 0.01 5.85
 -8 22 -4 -3.77 6.81
 -8 6 12 4.29 7.35
 -8 -2 16 1.08 7.63
 -8 -8 18 -0.11 7.5
 -7 15 3 225.81 11.4
 -7 13 5 331.18 13.95
 -6 26 -18 3.05 5.43
 -6 16 0 1.77 6.39
 -5 15 -1 66.15 6.29
 -4 10 2 735.03 23.87
 -4 -2 10 1402.01 43.33
 -4 -44 6 0.22 5.95
 -2 22 -28 32.65 4.39
 -2 -46 0 13.95 7.77
 1 -39 -3 9.92 8.05
 3 -23 -3 143.41 9.16
 4 -28 -8 103.72 10.1
 5 3 -33 24.85 11.06
 5 3 -35 56.98 11.24
 5 1 -25 105.33 9.87
 5 -7 -15 539.34 19.95
 5 -17 -11 21.26 7.63
 5 -19 -11 -3.33 7.74
 5 -21 -11 2.29 8.07
 6 -26 -18 2.46 10.52
 7 -11 -31 8.29 11.3
 7 -11 -33 13.87 11.42
 7 -15 -27 60.08 11.65
 -24 -8 26 1.17 16.35
 -19 5 21 5.1 12.8
 -18 2 22 -5.86 13.33
 -18 -12 26 -3.03 14.37
 -16 8 18 -5.4 12.1
 -16 0 22 -2.94 12.95
 -16 -6 24 -1.76 12.14
 -15 1 21 4.59 11.35
 -15 -25 25 2.85 11.26
 -14 2 20 60 11.89
 -14 -28 24 75.1 12.18
 -14 -36 22 4.42 9.06
 -13 17 9 1.64 9.68
 -12 -42 18 2.53 5.83
 -11 33 -25 2.96 7.1
 -11 3 17 103.11 11.17
 -7 29 -25 -0.64 5.17
 -6 -28 16 -4.11 4.23
 -4 12 0 929.2 29.46
 -3 -35 9 -0.96 4.7
 -1 19 -23 23.59 3.56
 0 -42 -2 12.06 8.27
 1 -15 3 455.29 14.94
 2 -14 0 1480.87 45.37
 3 -15 -3 429.96 15.51
 4 2 -18 659.06 22.79
 5 3 -31 -3.85 9.3
 5 -1 -21 4.34 7.34
 5 -23 -11 1.66 7.48
 5 -29 -13 31.67 9.37
 6 -2 -32 85.64 12.04
 6 -2 -34 0.73 11.32
 6 -2 -36 -4.1 11.06
 6 -4 -26 1.46 8.68
 6 -12 -18 117.34 10.72
 6 -30 -20 54.94 11.34
 6 -32 -22 18.9 10.79
 6 -34 -24 7.78 11.12
 7 -17 -25 71.02 12.19
 7 -19 -25 54.39 11.82
 7 -21 -25 38.19 11.34
 7 -25 -27 19.24 10.74
 7 -27 -29 16.39 11.45
 7 -29 -33 -4.16 12.31
 7 -29 -35 14.93 12
 -25 -5 25 4.4 16.32
 -22 -8 26 -4.56 16.9
 -21 9 19 -0.48 13.33
 -21 1 23 2.93 14.6
 -21 -15 27 2.78 15.7
 -20 -2 24 5.63 15.38
 -18 6 20 6.05 12.34
 -17 13 15 21.89 11.18
 -17 7 19 1.76 12.11
 -17 3 21 2.64 12.27
 -17 -9 25 5.32 13.13
 -16 22 6 -4.69 10.2
 -15 5 19 7.26 10.69
 -15 -15 25 8.52 12.1
 -14 -12 24 5.9 12.68
 -12 -2 20 2.29 10.36
 -11 -31 21 0.23 7.73
 -10 20 2 146.82 10.77
 -10 -8 20 13.43 8.64
 -9 21 -1 21.64 7.47
 -9 9 11 -0.54 8.2
 -7 5 11 -0.4 6.4
 -7 -3 15 293.87 13.37
 -6 14 2 -1.17 5.84
 -6 12 4 1.79 6.03
 -2 -2 6 58.56 3.97
 0 18 -28 -1.41 5.71
 1 15 -25 78.56 6.56
 2 12 -24 7.11 5.89
 2 2 -8 343.5 11.63
 2 -32 -2 103.5 9.15
 2 -36 -4 2.35 7.86
 3 -31 -5 69.39 8.92
 3 -35 -7 16.61 8.54
 4 6 -26 -2.09 7.37
 4 -36 -12 37.56 9.87
 4 -38 -14 8.36 9.58
 5 -15 -11 9.12 7.7
 5 -33 -15 23.46 9.85
 5 -35 -17 18.77 10.9
 5 -37 -19 5.51 10.06
 6 -18 -16 2.32 8.65
 6 -20 -16 0 7.62
 6 -22 -16 4.75 8.88
 6 -28 -18 35.62 10.05
 7 -9 -35 30.52 12.34
 7 -9 -37 49.21 12.36
 7 -11 -29 25.78 10.62
 7 -13 -27 59.68 10.99
 7 -15 -25 71.24 11.6
 7 -23 -25 14.69 10.58
 7 -27 -27 2.85 11.34
 7 -29 -31 0.06 11.52
 -24 -2 24 0.56 15.45
 -23 1 23 2.8 15.95
 -23 -5 25 -6.28 15.45
 -21 5 21 -4.54 13.87
 -21 -5 25 2.12 14.97
 -21 -17 27 -0.53 15.54
 -20 10 18 9.98 12.22
 -20 -10 26 -4.68 14.91
 -19 11 17 2.49 12.37
 -18 12 16 3.61 11.18
 -18 -14 26 -1.85 13.23
 -18 -26 26 -0.69 4.09
 -16 20 8 17.86 10.82
 -16 18 10 37.14 10.88
 -16 4 20 32.1 11.96
 -15 25 1 0.02 9.58
 -15 -5 23 6.55 11.44
 -15 -17 25 5.94 11.88
 -15 -23 25 8.51 11.58
 -14 -4 22 34.83 11.93
 -13 25 -1 4.04 8.79
 -13 9 15 67.57 10.68
 -13 -3 21 -1.79 10.38
 -13 -29 23 -0 9.37
 -12 30 -12 0.31 8.26
 -12 26 -4 1.71 8.42
 -12 22 2 50.97 10
 -12 12 12 117.84 11.48
 -12 -30 22 6.81 8.65
 -11 31 -17 4.04 7.67
 -10 -2 18 -0.74 9.03
 -7 21 -5 171.45 9.45
 -6 4 10 1370.66 43.36
 -5 13 1 83.45 6.61
 -5 11 3 257.38 10.81
 -5 3 9 443.13 15.96
 0 -36 2 -0.03 6.67
 1 -25 3 74.08 6.41
 2 -26 0 171.42 9.31
 3 -25 -3 57.88 7.52
 4 -6 -10 4286.59 128.84
 4 -10 -8 2.27 5.93
 4 -20 -6 2.3 6.55
 5 -25 -11 13.28 8.04
 6 -2 -30 1.4 9.6
 7 -9 -33 -0.93 11.42
 7 -25 -25 37.36 11.6
 7 -29 -29 14.75 12.11
 -24 -10 26 -10.48 16.87
 -23 5 21 2.26 15.1
 -22 -2 24 2.57 14.94
 -22 -10 26 -6.94 15.62
 -19 -7 25 10.95 14
 -17 23 5 6.12 10.9
 -17 15 13 2.23 10.67
 -15 11 15 16.91 10.52
 -15 -19 25 -3.52 11.57
 -15 -21 25 19.47 11.73
 -14 22 4 0.95 9.5
 -14 14 12 44.59 10.59
 -14 -26 24 1.38 10.56
 -13 31 -13 5.3 8.55
 -13 -11 23 23.61 10.81
 -12 32 -18 4.17 7.66
 -12 6 16 0.38 9.52
 -12 -10 22 69.12 11.18
 -11 -9 21 4.14 9.11
 -10 24 -4 4.04 7.67
 -10 18 4 42.53 8.66
 -10 14 8 257.88 13.76
 -10 -42 16 -1.55 3.94
 -9 -51 9 0.77 4.18
 -8 26 -12 2.48 6.62
 -6 -12 16 2.63 5.91
 -5 -15 15 135.39 7.39
 -2 -44 2 10.73 7.12
 -1 5 -1 191.43 6.33
 -1 -29 7 52.35 5.44
 1 13 -19 148.18 6.9
 1 -3 -1 1026.7 30.83
 3 11 -33 7.13 8.05
 4 -18 -6 28.3 7.09
 4 -22 -6 15.02 7.17
 4 -30 -8 3.42 8.12
 5 3 -29 34.7 8.93
 5 -9 -13 359.12 14.9
 6 -6 -22 8.35 8.31
 6 -8 -20 -0.44 8.31
 6 -24 -16 6.64 9.17
 6 -32 -20 2.5 10.03
 7 -9 -31 0.28 10.88
 7 -11 -27 57.08 11.14
 7 -13 -25 54.29 10.74
 7 -19 -23 21.46 10.16
 7 -21 -23 9.93 10.06
 7 -31 -31 -0.8 11.83
 -25 -7 25 14.04 16.72
 -20 6 20 -6.94 12.7
 -20 2 22 5.36 13.98
 -20 -12 26 -4.63 14.99
 -19 -1 23 2.08 13.84
 -18 -16 26 4.4 14.3
 -18 -24 26 9.56 13.45
 -17 -3 23 0.66 12.25
 -17 -11 25 5 12.8
 -16 26 0 -1.09 9.63
 -16 -8 24 7.68 12.56
 -16 -32 24 3.72 11.21
 -14 -14 24 12.2 11.38
 -12 28 -8 23.66 8.67
 -12 2 18 33.71 9.88
 -11 23 -1 0.99 8.25
 -11 9 13 110.06 10.79
 -10 16 6 21.23 8.62
 -9 29 -17 9.63 6.9
 -9 -9 19 52.78 8.58
 -8 24 -8 50.46 7.51
 -8 -48 10 2.06 4.04
 -7 1 13 89.03 8.04
 -5 -1 11 29.78 5.69
 -4 18 -8 22.86 4.73
 -3 -43 5 4.82 6.18
 -1 -35 5 20.47 6.04
 -1 -39 3 5.13 6.58
 1 11 -15 310.61 10.62
 3 7 -19 120.65 7.67
 4 -34 -10 59.93 10.18
 5 1 -23 41.67 8.17
 5 -13 -11 13.92 7.25
 5 -27 -11 13.24 8.47
 5 -31 -13 16.56 9.93
 6 -2 -28 48.69 9.49
 6 -4 -24 -0.49 7.66
 6 -10 -18 2.79 8.61
 6 -30 -18 5.22 9.64
 6 -34 -22 7.78 10.62
 7 -9 -29 26.42 10.97
 7 -17 -23 22.32 10.06
 7 -23 -23 12.17 10.03
 7 -27 -25 15.64 10.65
 7 -29 -27 35.69 11.74
 7 -31 -29 4.62 11.17
 -25 -1 23 -1.98 16.19
 -24 2 22 3.37 15.45
 -22 6 20 1.89 13.09
 -22 2 22 -0.25 14.53
 -21 11 17 4 12.7
 -21 -7 25 -6.84 16.36
 -20 12 16 1.05 11.85
 -19 7 19 5.41 12.88
 -18 14 14 -4.52 11.03
 -18 -18 26 4.73 13.35
 -18 -20 26 6.63 13.56
 -18 -22 26 -4.01 13.72
 -17 21 7 9.67 10.48
 -17 19 9 -1.96 10.36
 -16 10 16 0.71 10.79
 -14 26 -2 0.27 9.21
 -14 20 6 0.03 9.35
 -14 18 8 21.34 9.74
 -14 16 10 36.38 10.98
 -14 8 16 3.91 9.92
 -12 20 4 11.54 8.76
 -12 14 10 113.86 11.24
 -10 28 -12 -3.7 7.43
 -10 2 16 3.08 8.41
 -9 31 -25 18.93 6.39
 -8 8 10 85.57 8.78
 -8 -10 18 162.09 10.29
 -8 -30 18 0.94 5.62
 -7 -11 17 243.33 11.73
 -7 -29 17 9.52 5.06
 -6 0 12 3.17 5.94
 -3 19 -13 40.86 4.47
 -3 -11 11 30.75 3.86
 -1 -45 -1 -2.34 7.49
 0 -40 0 18.45 7.57
 1 -37 -1 0.8 7.11
 3 11 -31 -0.99 8.05
 3 3 -13 771.15 24.88
 3 -13 -3 1287.29 40.12
 3 -27 -3 8.99 6.18
 3 -41 -11 -0.13 9.23
 4 -16 -6 16.35 6.18
 4 -24 -6 -2.21 6.89
 6 -26 -16 -0.16 9.46
 7 -7 -33 9.29 11.19
 7 -7 -35 29.56 11.57
 7 -7 -37 28.94 11.96
 7 -15 -23 31.6 9.72
 7 -25 -23 0.1 10.39
 -24 -4 24 1.46 15.17
 -23 -7 25 -4.42 15.53
 -22 -12 26 3.61 15.82
 -21 -1 23 -0.36 13.35
 -20 -4 24 -6.42 13.93
 -20 -14 26 6.24 14.97
 -19 13 15 7.16 11.52
 -19 3 21 3.8 13.35
 -19 -9 25 -0.29 11.91
 -18 8 18 12.78 11.72
 -18 0 22 15.29 13.19
 -17 9 17 9.98 11.03
 -16 -2 22 9.01 10.39
 -15 23 3 3.04 9.42
 -15 -7 23 16.43 11.57
 -14 -24 24 1.83 10.39
 -13 27 -5 7 8.89
 -13 5 17 48.35 10.1
 -13 1 19 29.63 10.39
 -13 -13 23 2.67 10.42
 -13 -27 23 -0.9 9.74
 -12 18 6 -1.09 9.38
 -12 16 8 47.83 9.68
 -11 -3 19 32.59 9.8
 -11 -37 19 1.45 6.38
 -10 26 -8 40.63 7.94
 -10 -10 20 249.27 13.8
 -9 19 1 12.81 7.18
 -9 11 9 16.9 8.22
 -9 -3 17 16.17 8.08
 -8 20 -2 0.19 6.59
 0 -20 6 -0.21 3.67
 0 -32 4 21.73 6.17
 1 -7 1 244.54 8.19
 1 -43 -5 4.18 8.61
 2 14 -32 118.32 9.77
 3 9 -23 9.57 6.61
 3 -1 -9 16.52 4.82
 3 -33 -5 31.54 8.14
 3 -39 -9 9.56 8.92
 4 8 -32 164.8 12.23
 4 6 -24 0.81 7.13
 4 4 -20 724.45 24.77
 5 3 -27 50.83 8.64
 5 -3 -17 321.75 13.99
 5 -35 -15 11.8 9.64
 5 -37 -17 7.92 9.88
 7 -11 -25 95.13 11.53
 7 -29 -25 11.39 11.42
 7 -31 -27 22.06 11.3
 -23 -1 23 -3.12 14.43
 -22 -4 24 -0.54 14.34
 -18 16 12 2.34 11.47
 -18 4 20 4.41 11.91
 -17 -13 25 7.97 12.46
 -17 -27 25 6.66 6.58
 -15 27 -3 -2.81 9.28
 -15 7 17 19.42 11.44
 -15 -1 21 -0.03 10.96
 -15 -33 23 4.45 10.36
 -14 0 20 4.45 10.64
 -14 -18 24 4.34 11.12
 -14 -20 24 2.56 11.01
 -14 -22 24 0.9 10.66
 -13 29 -9 4.85 8.45
 -13 23 1 1.52 8.71
 -13 -41 19 -3.24 7.17
 -12 -4 20 122.27 11.91
 -12 -12 22 0.15 9.6
 -10 32 -26 0.84 6.55
 -10 -30 20 11.49 7.46
 -9 5 13 93.7 9.28
 -7 25 -13 27.57 6.46
 -3 3 5 2151.67 64.95
 -2 -38 6 -2.4 5.77
 0 16 -20 489.03 15.72
 0 -22 6 9.67 4.16
 2 6 -12 3013.81 90.16
 2 -28 0 -3.18 6.47
 4 -26 -6 13.58 7.37
 4 -40 -14 -3.32 9.48
 5 -5 -15 339.35 14.32
 6 0 -34 33.85 12.34
 6 -28 -16 0.98 9.49
 6 -34 -20 21.72 10.5
 7 -7 -31 -2.52 10.52
 7 -9 -27 80.82 10.91
 7 -13 -23 44.72 9.51
 7 -19 -21 0.02 9.36
 7 -21 -21 -5.93 10.41
 7 -27 -23 25.34 10.35
 -23 3 21 -6.69 14.69
 -22 -14 26 -3.8 15.55
 -21 7 19 5.23 12.58
 -21 3 21 -3.27 13.76
 -20 14 14 8.44 11.33
 -20 -16 26 0.9 14.63
 -19 15 13 -0.3 11.79
 -18 20 8 2.41 10.68
 -17 5 19 2.5 11.96
 -17 1 21 2.81 11.55
 -16 24 2 1.75 9.37
 -16 6 18 15.21 11.77
 -16 2 20 -2.75 10.97
 -15 21 5 15.75 9.65
 -14 30 -10 -0.54 8.87
 -14 28 -6 1.89 8.52
 -14 4 18 31.15 11.36
 -14 -6 22 6.9 10.68
 -13 -5 21 0.67 10.05
 -12 -28 22 5.27 8.97
 -11 21 1 8.24 8.08
 -11 11 11 7.31 8.72
 -11 5 15 250.18 14.22
 -11 -11 21 0.15 8.91
 -10 30 -18 -2.52 7.05
 -9 13 7 4.77 7.51
 -9 -37 17 7.11 4.8
 -7 23 -9 24.48 6.27
 -5 -17 15 120.77 6.96
 -4 22 -16 4.32 3.89
 0 -18 6 20.6 3.41
 1 5 -7 2473.68 73.53
 1 -27 3 70.4 6.41
 2 0 -6 907.92 28
 2 -12 0 1.79 3.71
 2 -34 -2 -0.03 7.45
 3 11 -29 97.85 8.99
 3 -7 -5 1826.41 55.69
 3 -37 -7 28.53 8.8
 4 8 -30 6.06 8.23
 4 -14 -6 99.79 7.43
 4 -32 -8 56.54 9.19
 4 -38 -12 0.48 9.18
 5 -1 -19 140.33 9.49
 5 -29 -11 2.75 9.13
 5 -33 -13 17.05 9.46
 6 0 -32 6.87 10.15
 6 -2 -26 2.35 8.26
 6 -20 -14 83.24 9.35
 6 -22 -14 -0.5 8.17
 6 -32 -18 31.77 10.33
 6 -36 -22 20.43 11.49
 7 -7 -29 26.18 10.19
 7 -17 -21 4.01 9.19
 8 -18 -36 3.68 11.92
 8 -20 -34 14.14 12.05
 8 -20 -36 0.53 11.57
 8 -20 -38 3.2 12.88
 8 -22 -36 -0.15 12.33
 8 -22 -38 5.42 12.89
 -25 -3 23 -1.7 15.28
 -23 -9 25 1.95 16.55
 -22 -16 26 8.04 15.86
 -21 -9 25 -9.32 15.8
 -20 8 18 1.57 13.01
 -20 0 22 0.09 13.01
 -20 -18 26 -3.29 14.48
 -20 -20 26 -2.64 14.52
 -20 -22 26 12.59 15.12
 -19 17 11 -2.49 11.83
 -19 -11 25 4.88 13.74
 -17 -5 23 3.95 12.4
 -17 -15 25 4.27 12.63
 -16 12 14 8.47 11.13
 -16 -30 24 1.78 11.75
 -15 15 11 2.96 10.46
 -15 3 19 12.03 10.76
 -14 -34 22 -0.69 9.41
 -13 -15 23 7.43 10.56
 -13 -25 23 -0.6 9.71
 -12 24 -2 -2.32 8.46
 -11 29 -13 14.73 7.8
 -11 25 -5 72.69 9.2
 -11 1 17 46.91 10.32
 -11 -29 21 2.06 8.12
 -10 8 12 71.68 9.56
 -9 23 -5 114.59 9.26
 -9 17 3 12.95 7.75
 -9 15 5 45.39 8.02
 -9 1 15 71.88 9.78
 -9 -11 19 57.08 8.74
 -8 30 -26 0.48 5.59
 -8 28 -18 1.06 6.14
 -8 -4 16 23.6 7.63
 -7 7 9 50.57 7.31
 1 -41 -3 3.45 8.16
 2 14 -30 5.74 7.18
 2 10 -18 2.12 4.73
 4 -36 -10 0.54 8.84
 5 5 -33 29.27 9.94
 5 -11 -11 60.06 7.77
 5 -21 -9 57.91 8.53
 6 -4 -22 475.71 19.42
 6 -6 -20 352.42 15.8
 6 -8 -18 226.58 12.65
 6 -18 -14 3.27 7.83
 7 -5 -35 28.81 11.38
 7 -5 -37 32.87 11.9
 7 -15 -21 -1.39 9.33
 7 -31 -25 47.88 11.57
 7 -33 -27 -1.59 11.09
 8 -16 -36 3.8 12.33
 8 -16 -38 6.59 12.61
 8 -18 -34 11.74 11.89
 8 -18 -38 -2.76 11.97
 8 -18 -40 -3.38 12.52
 8 -20 -32 32.11 12.11
 8 -20 -40 16.27 13.67
 8 -22 -32 7.58 11.82
 8 -22 -34 25.44 12.54
 8 -22 -40 8.14 12.27
 8 -24 -34 3.79 12.46
 8 -24 -36 -0.1 11.73
 8 -24 -38 -3.96 12.08
 -24 0 22 5.98 14.9
 -24 -6 24 -3.13 15.31
 -22 8 18 -2.17 13.55
 -22 0 22 3.1 13.72
 -20 4 20 0.03 12.41
 -20 -6 24 5.43 13.85
 -19 9 17 6.27 11.66
 -18 10 16 -1.84 11.15
 -18 -8 24 -0.19 12.88
 -17 11 15 18.81 11.38
 -17 -17 25 -1.04 12.59
 -17 -25 25 0.54 12.24
 -15 19 7 15.83 9.77
 -15 17 9 -2.86 10.24
 -15 -9 23 8.39 12.23
 -14 24 0 -0.29 9.02
 -14 10 14 0.8 10.29
 -13 21 3 36.6 9.41
 -13 13 11 1.33 9.72
 -13 -17 23 1.27 10.36
 -12 -36 20 -1.48 7.47
 -10 22 -2 21.34 7.88
 -10 -4 18 128.27 10.98
 -8 10 8 8.9 7.23
 -6 24 -14 46.93 5.83
 -5 -39 11 1.21 3.62
 -3 -5 9 5.35 3.64
 -1 -43 1 0.11 7.04
 1 -13 3 233.67 8.39
 3 5 -15 192.44 8.48
 3 -29 -3 20.15 7.43
 4 0 -14 0.49 5.7
 4 -8 -8 2475.87 75.36
 5 3 -25 139.28 10.13
 5 -19 -9 29.55 7.69
 5 -23 -9 23.52 7.73
 6 0 -30 88.56 11.36
 6 -16 -14 81.01 9.54
 6 -24 -14 53.56 9.41
 6 -30 -16 8.06 9.33
 7 -5 -33 20.07 11.91
 7 -9 -25 55.92 9.64
 7 -11 -23 39.49 9.11
 8 -16 -34 -1.01 11.48
 8 -18 -32 2.06 11.31
 8 -24 -32 59.55 12.3
 8 -24 -40 10.27 12.45
 8 -26 -34 13.05 11.62
 8 -26 -36 -3.25 11.43
 8 -26 -38 6.12 12.06
 -23 -3 23 2.74 15.37
 -23 -11 25 -5.3 16.75
 -22 4 20 4.33 13.18
 -22 -6 24 2.07 14.63
 -21 -3 23 -6.54 13.68
 -21 -11 25 6.79 15.67
 -17 -19 25 -2.47 12.75
 -17 -23 25 -0.72 13.09
 -16 22 4 1.86 9.49
 -16 -4 22 1.71 11.22
 -13 -23 23 9.66 10.01
 -13 -35 21 5.78 8.42
 -12 32 -20 12.14 7.5
 -12 30 -14 5.32 7.97
 -12 -14 22 68.94 10.94
 -11 31 -19 2.08 7.3
 -11 27 -9 4.51 7.79
 -11 19 3 91.47 9.38
 -11 13 9 52.09 9.1
 -10 -12 20 3.19 8.53
 -9 27 -13 5.75 6.76
 -8 18 0 -0.34 7.09
 -8 -12 18 1.84 7.06
 -7 -5 15 492.4 18.4
 -6 22 -10 0.14 5.26
 -6 6 8 324.99 13.25
 -6 -6 14 15.28 6.74
 -5 -19 15 47.28 5.22
 -4 4 6 8.84 5.03
 -2 4 2 3424.19 101.94
 -2 -42 4 1.62 6.43
 0 18 -26 1.81 4.87
 4 -28 -6 1.82 7.48
 5 5 -31 -0.01 9.02
 5 1 -21 2.4 6.85
 5 -17 -9 45.94 7.88
 5 -31 -11 1.92 8.52
 5 -37 -15 8.68 9.72
 6 -26 -14 -4.21 9.34
 7 -5 -31 3.18 10.32
 7 -7 -27 63.56 10.67
 8 -14 -34 4.2 11.78
 8 -14 -36 -2.47 11.93
 8 -14 -38 10.94 12.58
 8 -16 -32 19.28 11.72
 8 -18 -30 24.6 10.78
 8 -20 -30 2.26 11.28
 8 -22 -30 35.08 11.87
 8 -24 -30 17.96 11.08
 8 -26 -32 -5.97 11.89
 -21 9 17 1.23 11.94
 -19 5 19 4.7 12.83
 -19 1 21 -3.86 13.4
 -19 -13 25 0.56 13.51
 -18 -2 22 -4.48 12.48
 -17 -21 25 -3.5 12.41
 -14 -8 22 58.55 11.46
 -13 31 -15 7.18 8.25
 -13 19 5 53.04 10.12
 -13 15 9 12.2 10.63
 -13 7 15 82.47 11.19
 -13 -21 23 7.53 10
 -12 4 16 0.85 8.7
 -12 0 18 0.61 9.15
 -12 -26 22 8.13 9.15
 -11 -13 21 -0.08 9.07
 -9 -29 19 0.09 6.54
 -8 4 12 343.75 14.65
 -5 5 7 313.45 12.26
 -5 -43 9 0.84 4.5
 -4 20 -12 192.05 8.14
 0 -44 -2 2.07 7.64
 2 12 -22 638.45 21.4
 4 8 -28 106.2 9.45
 4 2 -16 16.99 5.77
 5 -25 -9 34.58 8.07
 6 0 -28 4.25 8.68
 6 -2 -24 108.14 10.27
 6 -10 -16 28.37 8.74
 6 -34 -18 -1.22 9.99
 6 -36 -20 -3.59 10.73
 7 -13 -21 -2.1 8.69
 8 -14 -32 2.61 11.09
 8 -16 -30 -4.91 10.35
 8 -28 -34 3.49 11.05
 -25 -5 23 -7.99 17.11
 -24 -8 24 -9.99 16.49
 -20 10 16 3.44 12.37
 -20 -8 24 5.86 14.73
 -18 6 18 -3.32 11.49
 -17 23 3 3.49 9.72
 -17 13 13 3.83 11.08
 -17 -7 23 0.23 12.06
 -16 20 6 -0.54 10.45
 -16 16 10 7.57 9.81
 -16 -14 24 -4.79 11.93
 -16 -28 24 2.08 11.39
 -15 25 -1 4.42 9.04
 -15 9 15 17.59 10.7
 -15 -3 21 2.84 10.56
 -15 -31 23 -5.04 10.52
 -14 -2 20 52.61 11.59
 -13 25 -3 6.11 8.6
 -13 17 7 22.25 9.54
 -13 -1 19 16.82 10.96
 -12 -16 22 4.47 9.66
 -11 17 5 202.1 12.22
 -11 15 7 106.28 10.12
 -11 -5 19 8.37 9.92
 -9 25 -9 6.38 7.04
 -8 12 6 7.67 6.86
 -7 29 -27 36.35 5.25
 -7 27 -19 12.74 5.75
 -6 -26 16 -0.92 4.66
 -5 21 -11 5.75 4.97
 -5 -49 5 0.17 5.8
 -4 -48 4 0.01 5.78
 -1 -1 3 537.64 16.3
 2 -30 0 160.81 9.6
 3 11 -27 110.55 8.5
 3 -3 -7 192.2 8.38
 3 -11 -3 402.05 14.17
 3 -35 -5 45.94 8.55
 3 -41 -9 1.83 8.75
 4 -12 -6 6.08 5.53
 4 -34 -8 2.56 8.25
 5 -15 -9 69.11 7.82
 5 -35 -13 12.76 9.51
 6 -14 -14 10.93 8.28
 6 -32 -16 0.23 9.31
 7 -17 -19 29.59 8.91
 7 -25 -19 13.94 9.75
 7 -29 -21 10.18 9.83
 8 -12 -34 -0.3 10.68
 8 -12 -36 -4.31 11.94
 8 -12 -38 2.53 12.51
 8 -18 -28 1.32 10.13
 8 -20 -28 2.32 10.16
 8 -22 -28 6.23 10.91
 8 -24 -28 12.24 11.14
 8 -26 -30 59.96 12.03
 8 -28 -32 8.86 11.94
 -24 -2 22 3.99 15.39
 -23 1 21 0.32 14.16
 -23 -13 25 9.93 17.19
 -22 -8 24 -5.78 15.8
 -21 5 19 -1.27 12.3
 -21 -13 25 0.21 14.63
 -19 11 15 20.12 11.43
 -19 -15 25 6.92 13.72
 -18 12 14 9.14 10.82
 -18 2 20 17.17 12.83
 -18 -10 24 1.19 13.82
 -17 7 17 5.44 11.25
 -17 -1 21 -6.64 12.04
 -16 26 -2 4.22 9.36
 -16 18 8 2.51 9.85
 -16 8 16 1.99 11.7
 -15 -11 23 14.47 13.71
 -14 22 2 -2.4 9.08
 -13 3 17 74.57 10.75
 -13 -7 21 3.03 11.06
 -12 26 -6 7.21 8.21
 -12 22 0 1.4 8.03
 -12 10 12 0.57 8.84
 -12 -6 20 10.09 10.13
 -11 -27 21 -1.57 8.17
 -10 10 10 78.91 9.51
 -10 0 16 -0.76 8.27
 -9 -5 17 366.42 16.06
 -9 -13 19 23.04 9.55
 -8 16 2 2.82 6.69
 -7 9 7 75.47 7.27
 -6 18 -4 43.78 6.21
 -6 -44 10 -2.23 3.93
 -4 24 -22 0.21 3.25
 -4 -42 8 -1.38 5.03
 -1 9 -5 334.81 10.48
 0 -38 2 26.46 6.91
 1 15 -23 44.71 5.29
 1 -35 1 0.91 6.77
 2 14 -28 39.23 6.89
 2 -6 -2 471.01 15.25
 4 6 -22 444 16.99
 4 -4 -10 140.09 7.8
 4 -40 -12 8.84 8.97
 5 5 -29 7.52 8.25
 5 -27 -9 25.49 8.38
 6 -28 -14 28.77 9.88
 7 -5 -29 42.63 10.23
 7 -9 -23 50.39 9.71
 8 -12 -32 79.23 12.26
 8 -14 -30 58.33 12.01
 8 -16 -28 24.38 10.68
 8 -26 -28 5.32 10.87
 8 -28 -30 -3.57 11.77
 -23 -5 23 -5.03 15.68
 -23 -15 25 -12.81 15.65
 -22 -2 22 -2.1 14.56
 -21 -5 23 -3.64 14.66
 -19 -17 25 3.64 13.86
 -19 -25 25 -1.26 14.38
 -17 21 5 -0.44 9.7
 -17 3 19 4.01 11.76
 -16 0 20 26.22 11.87
 -16 -26 24 6.81 10.13
 -14 26 -4 -0.98 9.03
 -14 6 16 6.34 9.83
 -12 28 -10 0.44 7.74
 -12 -18 22 93.04 11.14
 -12 -24 22 -2.97 8.98
 -11 -15 21 2.89 9.06
 -10 20 0 1.87 6.94
 -10 -14 20 107.72 10.4
 -9 29 -19 7.13 6.5
 -9 7 11 20.01 7.92
 -8 22 -6 18.52 6.78
 -8 14 4 5.15 6.81
 -8 -28 18 1.87 5.9
 -7 3 11 27.29 6.85
 -6 -16 16 3.64 5.7
 -3 -1 7 311.09 11.1
 -3 -47 3 0.9 6.38
 -2 -34 8 4.95 4.16
 -1 7 -3 4.6 2.03
 0 12 -12 3451.17 102.11
 0 -8 4 549.86 16.47
 1 17 -31 1.3 6.6
 1 3 -5 792.68 23.92
 1 -39 -1 -0.56 7.26
 2 -42 -6 3.28 8.33
 3 -31 -3 54.46 8.07
 4 -30 -6 16.84 7.97
 5 -9 -11 9.21 6.27
 6 2 -34 0.49 10.28
 7 -3 -35 35.46 11.79
 7 -7 -25 113.1 10.77
 7 -11 -21 -1.38 8.08
 7 -15 -19 82.36 10.01
 7 -27 -19 9.18 10.08
 7 -33 -23 12.16 11.48
 8 -20 -26 -1.09 9.68
 8 -22 -26 3.09 10.63
 8 -30 -32 1.16 10.73
 -25 -1 21 -6.67 14.62
 -25 -7 23 -1.55 15.77
 -24 2 20 -1.77 13.85
 -24 -10 24 0.36 16.74
 -21 11 15 10.24 12.43
 -21 -15 25 -5.26 15.68
 -20 6 18 2.46 12.6
 -19 -19 25 5.37 13.89
 -19 -21 25 4.29 13.85
 -19 -23 25 -1.4 14.15
 -17 19 7 6.12 10.16
 -17 17 9 3.67 10.57
 -16 4 18 1.94 11.31
 -16 -6 22 41.68 12.88
 -16 -16 24 0 12.02
 -15 5 17 11.43 11.06
 -15 1 19 4.52 11.21
 -14 14 10 -3.44 9.82
 -14 2 18 2.85 10.1
 -13 29 -11 5.57 8.27
 -13 27 -7 9.47 7.48
 -12 -20 22 2.39 9.25
 -10 24 -6 10.24 7.38
 -8 -14 18 130.61 8.29
 -7 17 -1 18.14 6.3
 -7 -1 13 85.29 7.77
 -7 -27 17 20.07 5.49
 -6 -50 6 -1.49 5.32
 -1 -31 7 44.38 5.23
 3 9 -21 -0.08 5.83
 3 -39 -7 8.45 8.33
 4 -38 -10 24.1 9.16
 5 3 -23 73.75 8.45
 5 -33 -11 -0.64 9.19
 6 2 -32 76.79 11.16
 6 0 -26 5.33 7.98
 6 -4 -20 82.8 9.06
 6 -6 -18 35.63 8.04
 6 -36 -18 2 10.22
 7 -3 -33 1.55 10.88
 7 -31 -21 0.82 10.04
 8 -10 -34 55.33 11.78
 8 -10 -36 4.8 10.97
 8 -10 -38 0 10.68
 8 -12 -30 -0.05 10.8
 8 -14 -28 -1.87 10.11
 8 -18 -26 6.16 10.44
 8 -24 -26 3.82 10.59
 8 -28 -28 25.69 11.92
 8 -30 -30 15.74 11.61
 -22 6 18 -9.72 13.43
 -22 -10 24 7.47 14.93
 -21 -17 25 8.26 15.26
 -20 12 14 -3.36 11.95
 -20 2 20 -4.53 12.61
 -20 -10 24 -8.03 14.02
 -19 13 13 7.52 10.9
 -18 14 12 18.04 10.87
 -18 -4 22 1.07 12.44
 -18 -12 24 -6.85 13.58
 -16 -18 24 -1.11 11.54
 -16 -24 24 2.18 11.67
 -15 27 -5 8.92 9.05
 -15 23 1 -3.21 8.95
 -15 11 13 4.85 10.62
 -15 -13 23 1.08 11.23
 -15 -29 23 -2.41 10.77
 -14 20 4 -1.04 9.28
 -14 -10 22 6.47 10.7
 -14 -32 22 5.28 9.53
 -12 12 10 -0.7 8.64
 -11 23 -3 55.5 8.6
 -11 -17 21 -2.91 8.92
 -10 28 -14 5.72 7.14
 -9 21 -3 122.56 9.11
 -7 -15 17 74.61 7.45
 -6 26 -20 50.8 5.58
 -5 17 -5 492.84 16.98
 -4 -4 10 138.38 6.92
 -4 -38 10 14.55 4.12
 0 -26 6 49.64 5.05
 0 -34 4 0.86 5.98
 0 -42 0 -0.34 7.27
 1 -45 -5 0.58 7.99
 2 8 -14 87.84 5.28
 4 8 -26 -1.25 6.74
 4 4 -18 14.33 6.04
 5 -1 -17 1213.01 39.11
 5 -3 -15 932.89 30.83
 5 -13 -9 47.34 7.04
 5 -29 -9 8.1 8.76
 5 -39 -15 10.08 9.53
 6 -20 -12 2.91 7.79
 6 -22 -12 179.92 11.7
 6 -30 -14 1 9.51
 6 -34 -16 -1.96 10.08
 7 -3 -31 0 9.82
 7 -5 -27 58.08 9.89
 7 -13 -19 36.51 8.75
 7 -29 -19 2.76 9.83
 8 -10 -32 -1.64 11.3
 8 -16 -26 0.35 9.84
 8 -26 -26 -0.68 10.17
 -24 -4 22 0.85 14.53
 -24 -12 24 4.22 16.9
 -23 -1 21 -0.06 13.97
 -21 13 13 0.3 10.88
 -21 -19 25 9.86 15.25
 -19 7 17 1.65 12.24
 -19 -1 21 3.46 12.56
 -19 -7 23 -1.01 13.13
 -18 20 6 5.53 10.66
 -16 10 14 12.8 11.57
 -16 -20 24 1.78 11.74
 -16 -22 24 -3.46 11.83
 -15 -5 21 2.31 10.82
 -14 18 6 1.59 9.58
 -14 16 8 5.19 10.09
 -13 23 -1 -0.94 8.26
 -12 20 2 9.11 8.17
 -11 3 15 147.22 11.29
 -11 -1 17 55.7 9.51
 -10 18 2 8.73 7.48
 -10 12 8 33.42 7.64
 -10 -6 18 1.58 8.72
 -10 -16 20 -0.02 8.28
 -10 -36 18 10.08 5.96
 -9 -15 19 20.33 8.1
 -8 26 -14 23.06 6.56
 -8 -6 16 4.14 7.23
 -7 11 5 421.26 15.94
 -6 8 6 100.12 7.26
 -6 2 10 35.57 6.05
 -6 -2 12 636.66 21.89
 -1 -37 5 22.44 5.88
 -1 -41 3 7.21 6.45
 0 -16 6 0.43 2.66
 2 -40 -4 -2.57 7.75
 3 -21 -1 9.74 5.81
 5 5 -27 75.57 8.88
 5 -37 -13 5.99 9.14
 6 -2 -22 23.35 7.7
 6 -8 -16 1.14 7.89
 6 -18 -12 236.27 12.48
 6 -24 -12 11.2 8.6
 7 -21 -17 89.18 10.15
 7 -23 -17 54.3 10.94
 8 -20 -24 35.39 10.14
 8 -22 -24 -2.87 9.63
 8 -30 -28 -1.08 11.21
 -26 -6 22 -1.86 17.08
 -25 -9 23 7.65 15.92
 -23 -7 23 0.81 14.85
 -21 7 17 2.86 11.83
 -21 -7 23 -7.08 14.85
 -20 14 12 -7.92 11.18
 -20 -4 22 -2.64 13.01
 -20 -12 24 0.87 12.47
 -19 15 11 1.16 10.72
 -19 3 19 -4.99 12.76
 -18 18 8 4.43 10.17
 -18 8 16 -4.18 11.53
 -18 -14 24 7.46 12.83
 -17 9 15 1.31 11.94
 -17 -3 21 1.74 11.35
 -16 24 0 5.59 9.77
 -15 -37 21 -2.65 9.72
 -13 -9 21 1.23 9.74
 -13 -33 21 2.42 8.71
 -12 32 -22 3.11 7.01
 -12 6 14 71.24 10.22
 -12 -2 18 46.28 10.07
 -12 -8 20 107.8 11.84
 -11 -7 19 36.41 9.36
 -11 -19 21 24.89 6.72
 -11 -23 21 0.28 8.41
 -11 -41 17 -2.02 5.55
 -10 30 -20 20.65 7.02
 -10 26 -10 0.17 7.01
 -10 -26 20 28.05 8.03
 -9 3 13 85.06 9.07
 -9 -1 15 66.54 8.63
 -9 -27 19 -0.31 6.84
 -8 24 -10 6.71 6.35
 -7 15 1 18.36 6.22
 -6 -18 16 1.26 5.34
 -6 -24 16 1.82 4.84
 -5 25 -21 0.66 4.14
 -5 -3 11 6.94 5.05
 -4 16 -6 17.91 4.46
 -4 0 8 301 11.34
 -3 -41 7 5.4 5.31
 -2 -46 2 5.1 6.55
 -1 -47 -1 -1.39 7.2
 3 7 -17 269.37 10.88
 3 -19 -1 43.85 6.06
 3 -23 -1 6.51 6.02
 4 -20 -4 181.43 9.81
 4 -22 -4 -0.41 6.45
 4 -32 -6 -0.39 7.83
 4 -36 -8 15.47 8.7
 6 2 -30 0.64 9.27
 6 -26 -12 151.67 11.51
 7 -7 -23 17.14 8.66
 7 -9 -21 3.68 8.15
 7 -25 -17 57.44 10.98
 7 -33 -21 3.88 10.68
 7 -35 -23 4.89 10.38
 8 -8 -36 2.87 10.9
 8 -10 -30 87.52 12.59
 8 -12 -28 17.13 10.29
 8 -14 -26 0 8.7
 8 -18 -24 3.22 9.82
 8 -24 -24 15.9 9.92
 8 -28 -26 -2.48 10.67
 -22 -4 22 -2.19 14.18
 -22 -12 24 -10.45 14.89
 -21 3 19 0.51 12.93
 -20 16 10 -5.35 10.23
 -18 0 20 -1.19 12.3
 -18 -28 24 -1.08 3.21
 -15 21 3 4.33 9.37
 -14 8 14 18.95 10.43
 -14 -4 20 -0.42 10.35
 -13 -3 19 11.13 10.49
 -12 18 4 10.39 8.63
 -12 16 6 -4.43 8.16
 -12 14 8 2.79 7.96
 -11 31 -21 -0.51 6.83
 -11 29 -15 15.28 7.49
 -11 -21 21 1.38 8.51
 -10 16 4 2.67 7.6
 -10 14 6 0.87 7.49
 -9 9 9 19.73 7.75
 -8 6 10 558.56 20.57
 -8 -16 18 1.25 6.86
 -8 -36 16 -0.28 4.46
 -7 13 3 123.71 8.52
 -5 1 9 145.32 7.67
 -3 5 3 841.34 26.36
 1 -43 -3 7.61 8.3
 3 -37 -5 7.74 7.95
 4 -18 -4 8.4 6.09
 4 -24 -4 32.91 6.92
 5 1 -19 142.24 9.48
 6 -16 -12 2.47 7.48
 6 -32 -14 21.84 9.27
 7 -3 -29 49.19 10.32
 7 -31 -19 4.36 10.21
 8 -8 -34 2.7 11.32
 8 -16 -24 38.02 10.22
 8 -26 -24 1.11 10.65
 -25 -3 21 0.38 14.65
 -24 0 20 2.76 13.7
 -22 8 16 -13.23 13.17
 -20 8 16 3.99 11.69
 -19 -9 23 -8.61 13.79
 -18 4 18 5.96 11.97
 -18 -6 22 -1.15 12.2
 -18 -16 24 -1.87 13.51
 -17 -11 23 3.68 11.59
 -16 -2 20 0.39 9.44
 -16 -8 22 -4.31 11.51
 -15 15 9 0.6 9.42
 -15 -27 23 0.02 10.61
 -14 24 -2 14.34 9.26
 -14 -12 22 25.34 11.02
 -13 31 -17 2.1 7.82
 -12 30 -16 5.98 7.71
 -12 24 -4 9.46 7.97
 -12 2 16 2.49 9.13
 -12 -34 20 -0.57 7.72
 -11 9 11 -0.23 8.15
 -11 -35 19 3.66 6.92
 -7 -7 15 85.84 7.8
 -7 -17 17 114.21 8.01
 -6 16 -2 667.33 22.41
 -6 -20 16 -0.81 5.07
 -6 -22 16 -2.47 4.97
 -5 7 5 1088.93 34.37
 -2 -8 8 393.42 12.47
 2 -2 -4 607.49 19.03
 3 11 -25 256.05 11.82
 3 -25 -1 7.13 6.09
 3 -33 -3 59.17 8.12
 4 -6 -8 47.72 5.46
 4 -10 -6 473.26 16.86
 5 7 -33 25.56 9.75
 5 -31 -9 6.48 8.17
 5 -35 -11 0.25 8.55
 6 0 -24 2.75 7.98
 6 -38 -18 -1.38 8.8
 7 -1 -35 19.74 11.3
 7 -5 -25 99.99 10.17
 7 -11 -19 52.86 9.39
 7 -27 -17 20.09 9.62
 8 -8 -32 99.71 12.45
 8 -30 -26 2.19 10.6
 8 -32 -28 3.48 11.07
 -26 -8 22 2.16 16.49
 -24 -6 22 -10.85 16.37
 -23 -9 23 2.43 15.45
 -22 -14 24 3.4 15.12
 -20 0 20 4.97 12.99
 -20 -14 24 -4.63 13.93
 -19 9 15 13.89 12.04
 -18 -26 24 16.63 11.61
 -17 5 17 12.53 11.62
 -17 1 19 2.58 10.89
 -16 22 2 12.03 9.31
 -16 12 12 27.75 10.81
 -16 6 16 -1.84 11.13
 -15 19 5 13.78 9.16
 -15 17 7 11.21 9.78
 -15 7 15 20.18 10.86
 -15 -17 23 3.97 11.08
 -14 -30 22 -1.16 9.76
 -14 -38 20 2.53 8.79
 -13 11 11 8.32 9.41
 -13 5 15 12.44 8.12
 -11 21 -1 12.37 7.69
 -10 6 12 280.42 13.79
 -10 -20 20 1.63 7.97
 -10 -24 20 3.07 7.74
 -9 19 -1 15.05 6.79
 -9 -7 17 308.72 14.28
 -9 -17 19 50.27 6.58
 -8 28 -20 30.75 6.16
 -8 -26 18 32.51 6.51
 -7 -25 17 37.18 5.96
 -6 -8 14 180.17 9.35
 -5 -9 13 370.86 13.18
 -4 6 4 12.24 4.92
 1 17 -29 20.6 6.36
 1 -31 3 57.07 6.59
 2 14 -26 -1.47 5.69
 2 -10 0 258.67 9.48
 3 -17 -1 130.61 7.32
 4 -26 -4 0 5.69
 4 -40 -10 5.42 8.58
 5 -21 -7 105.2 8.89
 5 -23 -7 159.79 10.02
 6 2 -28 37.81 8.88
 6 -28 -12 2.45 8.99
 6 -36 -16 -7.83 9.72
 7 -35 -21 9.72 9.94
 8 -10 -28 -0.63 10.56
 8 -12 -26 -1.07 9.75
 8 -22 -22 86.69 11.05
 8 -28 -24 14.75 10.38
 9 -19 -37 3.93 12.42
 9 -19 -39 12.37 13.31
 9 -21 -35 15.32 11.32
 9 -21 -37 18.92 12
 9 -21 -39 12.82 12.01
 9 -23 -37 12.87 11.65
 9 -23 -39 7.19 11.96
 -23 -3 21 -5.01 14.62
 -22 4 18 -1.54 12.33
 -22 0 20 14.44 11.98
 -21 9 15 -3.4 12.13
 -21 -9 23 0.8 13.95
 -20 4 18 -8.59 12.57
 -19 -3 21 0.36 12.24
 -18 10 14 -6.53 11.25
 -18 -18 24 0.69 12.64
 -18 -20 24 3.21 12.91
 -18 -24 24 1.88 12.86
 -17 23 1 -0.68 9.98
 -17 11 13 0.73 11.29
 -16 2 18 16.87 11.09
 -16 -34 22 -5.19 10.95
 -15 25 -3 6.9 8.94
 -15 -1 19 9.54 10.46
 -15 -19 23 -3.3 11.18
 -15 -25 23 12.47 10.23
 -14 4 16 -1.81 9.79
 -14 0 18 40.83 10.4
 -13 21 1 0.34 8.25
 -13 1 17 93.07 11.28
 -13 -11 21 -3.72 9.79
 -12 -40 18 -0.64 6.62
 -11 27 -11 0.61 7.18
 -11 -45 15 1.02 4.53
 -10 -2 16 0.17 7.79
 -10 -22 20 63.76 8.87
 -9 -25 19 10.61 7.03
 -8 20 -4 46.95 6.76
 -7 -51 7 -3.68 4.57
 -6 10 4 154.56 8.51
 -4 -46 6 -2.49 5.31
 -2 12 -6 4.72 2.93
 2 -22 2 -0.23 5
 4 -16 -4 87.56 6.86
 5 -7 -11 57.92 6.95
 5 -11 -9 98.7 7.84
 5 -19 -7 126.37 8.89
 6 -14 -12 318.12 14.5
 7 -1 -33 3.36 10.21
 7 -3 -27 145.18 11.52
 7 -29 -17 21.96 10.01
 7 -33 -19 3.57 9.51
 8 -8 -30 5.29 10.04
 8 -14 -24 -2.23 9.51
 8 -18 -22 133.98 12.42
 8 -20 -22 3.71 9.71
 8 -24 -22 9.24 10.09
 8 -32 -26 0.25 10.33
 9 -17 -37 15.12 12.27
 9 -17 -39 10.17 11.94
 9 -19 -35 17.66 12.3
 9 -21 -33 3.7 11.69
 9 -23 -35 16.83 12.2
 9 -25 -35 7.46 11.87
 9 -25 -37 11.17 12.25
 9 -25 -39 0 12.37
 -22 -6 22 0.12 13.68
 -22 -16 24 -2.55 15.25
 -21 -3 21 3.83 13.9
 -20 -6 22 5.63 13.14
 -20 -16 24 -1.36 13.35
 -18 -22 24 6.54 13.14
 -17 -13 23 9.85 12.26
 -16 26 -4 1.4 9.19
 -16 20 4 -2.03 9.06
 -16 14 10 25.76 9.73
 -15 3 17 37.62 11.22
 -15 -7 21 0.19 10.57
 -15 -21 23 5.62 11.11
 -15 -23 23 -0.12 10.69
 -14 -14 22 -4.73 10.25
 -13 25 -5 20.84 8.56
 -13 -39 19 0.83 7.74
 -10 22 -4 5.22 7.15
 -9 27 -15 25.23 6.65
 -9 11 7 261.85 12.77
 -8 -2 14 77.18 7.79
 -7 25 -15 36.88 6.12
 -7 -19 17 75.49 7.08
 -6 14 0 839.22 27.35
 -5 -47 7 3.58 4.95
 -1 -45 1 0.76 6.65
 1 -37 1 -2.19 6.52
 2 -20 2 665.67 21.72
 2 -24 2 161.03 8.4
 2 -38 -2 -4.01 7.17
 2 -44 -6 -3.01 7.89
 3 -5 -5 137.19 7.07
 3 -27 -1 5.34 6.3
 4 6 -20 3.64 6.07
 5 7 -31 -1.05 8.44
 5 5 -25 135.71 9.74
 5 3 -21 1.37 7.02
 5 -25 -7 68.28 8.23
 5 -39 -13 -0.09 8.77
 6 4 -34 58.45 10.87
 6 -4 -18 245.86 12.44
 6 -30 -12 61.24 10.05
 6 -34 -14 -3.51 8.95
 7 -13 -17 179.53 11.43
 8 -6 -34 36.94 11.12
 8 -6 -36 -0.79 10.87
 9 -17 -35 11.88 11.86
 9 -19 -33 7.07 11.63
 9 -23 -33 1.78 11.13
 9 -25 -33 2.47 11.93
 9 -27 -35 4.08 11.68
 -25 -5 21 -3.87 14.81
 -24 -8 22 -3.28 14.75
 -23 5 17 8.4 12.39
 -23 1 19 -2.49 13.63
 -23 -11 23 5.36 15.47
 -22 -18 24 1.18 15.06
 -20 10 14 3.14 11.82
 -20 -18 24 1.31 13.84
 -19 5 17 11.23 11.45
 -19 1 19 4.37 12.61
 -19 -11 23 3.46 13.32
 -17 13 11 4.77 10.41
 -17 -5 21 0.12 11.25
 -16 18 6 0.64 8.98
 -16 16 8 13.15 10.08
 -16 -10 22 19.09 11.84
 -13 19 3 14.89 9
 -13 13 9 2.85 8.6
 -12 28 -12 37.93 8.14
 -12 8 12 135.82 10.53
 -12 -10 20 -0.63 9.06
 -11 11 9 38.24 8.39
 -11 -9 19 15.79 9.13
 -10 2 14 15.55 7.9
 -10 -8 18 60.76 8.61
 -9 17 1 8.32 7.51
 -9 -21 19 13.47 7.51
 -9 -23 19 10.35 7.38
 -8 2 12 -0.66 6.55
 -8 -20 18 -0.34 6.52
 -8 -24 18 3.1 6.32
 -7 23 -11 -1.56 5.52
 -7 5 9 176.37 9.62
 -7 -21 17 61.99 6.73
 -7 -23 17 37 6.2
 -6 12 2 826.75 27.05
 -5 15 -3 439.73 15.39
 -3 -37 9 0.85 4.17
 -3 -45 5 5.37 5.69
 -2 6 0 1556.32 46.81
 -2 -40 6 0.82 5.31
 0 -28 6 -0.53 4.53
 0 -46 -2 2.4 7.17
 1 -41 -1 1.67 7.29
 3 13 -31 2.28 7.41
 3 -9 -3 451.02 15.42
 4 10 -30 228.37 12.5
 4 -28 -4 14.54 7.06
 4 -34 -6 6.77 7.74
 4 -38 -8 2.89 8.12
 5 -17 -7 149.76 9.15
 5 -33 -9 4.35 8.3
 6 -2 -20 551.08 20.9
 6 -6 -16 2.5 6.8
 7 -1 -31 3.66 9.99
 7 -7 -21 -3.37 7.77
 7 -19 -15 128.51 10.41
 7 -21 -15 120.47 10.72
 7 -23 -15 100.48 10.99
 8 -10 -26 9.4 9.79
 8 -16 -22 -0.51 8.74
 9 -15 -35 4.87 11.67
 9 -15 -37 12.32 12.16
 9 -17 -33 -6.14 11.47
 9 -19 -31 -1.85 10.99
 9 -21 -31 2.26 10.44
 9 -23 -31 -2.34 10.65
 9 -27 -33 2.74 11.59
 -24 -2 20 4.73 14.14
 -21 5 17 1.95 11.82
 -21 1 19 2.78 13.23
 -21 -11 23 10.1 15.95
 -20 -20 24 12.34 14.45
 -20 -22 24 8.49 13.96
 -20 -24 24 -0.12 14.1
 -19 11 13 -0 11.44
 -18 12 12 -0.46 10.04
 -18 -2 20 11.63 12.34
 -17 21 3 4.26 9.84
 -17 -29 23 -3.3 3.93
 -14 26 -6 -0 8.54
 -14 22 0 36.16 8.86
 -14 -6 20 74.03 11.52
 -14 -16 22 38.82 10.95
 -14 -28 22 10.54 9.83
 -13 29 -13 1.72 7.99
 -13 17 5 49.47 9.42
 -13 15 7 67.69 10.24
 -13 -31 21 4.9 9
 -11 19 1 16.69 7.25
 -11 -3 17 105.99 11.25
 -9 13 5 303.5 13.59
 -8 8 8 324.29 13.77
 -8 -8 16 3.69 6.99
 -8 -22 18 21.06 6.85
 -5 9 3 456.29 15.98
 -2 22 -26 -0.34 2.82
 -1 21 -29 15.2 4.67
 0 -40 2 -2.84 6.38
 2 -18 2 64.36 5.34
 5 -27 -7 60.58 8.44
 5 -37 -11 -2.92 8.48
 6 4 -32 1.55 9.14
 6 2 -26 -1.71 8.48
 7 -5 -23 64.63 9.02
 7 -9 -19 63.49 8.94
 7 -25 -15 37.62 9.85
 7 -31 -17 12.1 9.25
 8 -6 -32 -0.13 11.23
 8 -8 -28 25.66 10.23
 8 -12 -24 62.29 10.04
 9 -15 -33 -3.02 11.27
 9 -17 -31 4.13 10.92
 9 -25 -31 -3.89 10.88
 -24 2 18 -1.07 13.17
 -23 -5 21 0.91 13.99
 -23 -13 23 -3.32 14.72
 -22 -8 22 3.58 14.29
 -21 11 13 -1.19 11.57
 -19 -13 23 0.21 13.87
 -18 6 16 2.24 11
 -17 19 5 -0.02 9.51
 -17 15 9 0.01 10.28
 -17 7 15 14.04 12.62
 -17 -15 23 1.88 11.75
 -16 8 14 3.05 11.1
 -16 -4 20 24.55 11.08
 -15 27 -7 2.47 8.66
 -15 9 13 11.22 10.34
 -13 -5 19 36.03 10.62
 -13 -13 21 1.02 9.62
 -12 22 -2 66.7 9.05
 -12 -4 18 4.76 9.51
 -11 13 7 146.7 10.67
 -9 29 -21 2.62 6.18
 -9 25 -11 -0.67 6.51
 -9 15 3 111.66 8.8
 -2 -26 10 2.53 2.33
 2 12 -20 127.68 7.07
 2 -26 2 -2.68 5.4
 2 -42 -4 2.81 7.7
 3 -15 -1 234.05 9.66
 3 -35 -3 15.86 7.46
 4 2 -14 459.86 16.43
 4 0 -12 1037.37 32.92
 6 -12 -12 10.03 8.02
 6 -20 -10 227.4 11.96
 6 -22 -10 -3.66 6.61
 6 -38 -16 8.45 9.45
 7 -1 -29 34.34 9.63
 7 -17 -15 94.77 9.2
 7 -27 -15 25.92 10.6
 7 -35 -19 4.53 9.48
 8 -14 -22 155.69 12.25
 9 -13 -35 7.04 11.67
 9 -13 -37 6.26 11.81
 9 -19 -29 4.4 10.42
 9 -21 -29 7.03 10.1
 9 -23 -29 11.26 10.55
 9 -27 -31 -4.4 11.98
 -25 -1 19 0 12.45
 -25 -7 21 -3.54 14.87
 -22 6 16 -2.18 11.8
 -22 -2 20 5.71 13.32
 -21 -5 21 3.39 13.34
 -21 -13 23 0.01 13.97
 -20 12 12 -0.62 11.55
 -20 6 16 -1.16 12.01
 -20 -2 20 -3.42 12.43
 -20 -8 22 -2.03 13.1
 -19 13 11 3.51 11.2
 -19 -5 21 -0.25 12.29
 -18 14 10 2.19 10.67
 -18 2 18 1.19 11.04
 -17 17 7 8.94 10.13
 -17 -1 19 3.12 10.76
 -17 -27 23 -0.41 11.34
 -16 -32 22 -0.65 11.09
 -15 23 -1 1.85 8.63
 -15 -9 21 -3.25 10.47
 -15 -35 21 0.74 9.78
 -14 28 -10 26.05 8.86
 -14 12 10 68.82 10.23
 -14 -26 22 2.05 9.96
 -13 7 13 25.33 9.31
 -11 17 3 58.98 8.62
 -11 15 5 278.67 13.51
 -11 1 15 86.49 10.04
 -10 28 -16 2.01 6.74
 -10 8 10 299.09 14.29
 -9 5 11 18.21 6.98
 -9 -41 15 3.32 3.64
 -5 13 -1 82.79 6.06
 -4 14 -4 2.92 4.07
 -3 13 -5 639.83 20.2
 -2 -44 4 1.7 5.79
 0 -36 4 12.89 5.93
 3 -29 -1 6.49 6.61
 4 -14 -4 3.47 5.38
 5 7 -29 55.87 8.9
 5 -15 -7 372.39 14.61
 6 0 -22 332.71 15.08
 6 -24 -10 236.09 12.75
 6 -32 -12 -2.18 8.43
 7 -3 -25 67.04 9.29
 8 -6 -30 116.44 12.06
 8 -20 -20 110.93 11.29
 8 -30 -22 24 10.43
 9 -15 -31 1.19 10.12
 9 -25 -29 8.18 10.65
 9 -29 -31 2.1 11.09
 -24 -10 22 3.88 14.79
 -23 -15 23 1.71 15.2
 -22 2 18 1.69 12.04
 -21 13 11 -0 9.74
 -20 2 18 -5.57 12.81
 -18 20 4 -2.2 9.73
 -18 18 6 1.67 9.88
 -18 16 8 3.37 10.33
 -18 -10 22 3.1 12.45
 -17 3 17 3.17 11.2
 -17 -7 21 4.66 11.6
 -17 -17 23 5.5 12.09
 -16 24 -2 3.39 8.84
 -16 -12 22 -0.04 11.03
 -15 -3 19 0.58 10.37
 -14 20 2 35.23 9.12
 -12 4 14 21.57 8.44
 -12 -12 20 62.78 10.33
 -12 -32 20 3.73 8.01
 -11 31 -23 1.26 6.64
 -10 30 -22 0.13 6.54
 -9 -3 15 137.01 10.18
 -8 18 -2 142.62 8.84
 -7 27 -21 1.65 5.09
 -6 4 8 171.43 8.9
 -5 11 1 115.38 6.82
 -4 8 2 2.89 4.4
 -3 7 1 64.94 4.61
 0 18 -24 -0.32 4
 1 9 -11 59.2 3.49
 3 3 -11 19.91 3.86
 4 -2 -10 1439.69 44.56
 4 -30 -4 0.91 7.22
 5 -1 -15 729.08 24.64
 5 -29 -7 54.16 8.36
 6 4 -30 128.06 11.12
 6 -18 -10 11.27 7.68
 6 -26 -10 -1.27 7.8
 6 -36 -14 -0.72 8.94
 7 1 -35 8.83 9.08
 7 -11 -17 227.29 12.81
 7 -29 -15 31.24 9.59
 7 -33 -17 20.73 9.55
 8 -4 -36 -2.61 10.86
 8 -10 -24 1.29 8.61
 8 -18 -20 -0.02 8.81
 8 -26 -20 1.02 8.81
 8 -34 -24 0.21 9.35
 9 -11 -37 20.59 11.38
 9 -13 -33 13.44 10.53
 9 -17 -29 10.63 10.06
 9 -27 -29 7.11 11.35
 -26 -6 20 -7.69 14.77
 -24 -4 20 2.74 14.67
 -23 -1 19 -1.84 13.25
 -20 14 10 13.94 11.41
 -19 15 9 5.78 10.25
 -19 7 15 7.48 11.01
 -19 -15 23 9.29 13.04
 -17 -19 23 1.33 11.77
 -17 -25 23 -2.81 12.21
 -16 4 16 -1.48 10.65
 -16 0 18 1.3 10.36
 -14 14 8 47.08 10.38
 -14 6 14 0.71 9.09
 -14 -2 18 3.46 9.9
 -14 -20 22 17.85 10.75
 -14 -22 22 0.41 10.19
 -14 -24 22 29.54 9.58
 -13 -15 21 2.99 9.67
 -12 30 -18 4 7.34
 -12 10 10 133.56 10.73
 -12 0 16 8.39 8.84
 -11 29 -17 14.79 7.25
 -11 23 -5 7.73 7.39
 -10 20 -2 158.38 9.82
 -9 -9 17 65.19 8.21
 -9 -35 17 2.07 5.53
 -7 1 11 1.97 5.78
 -7 -9 15 515.56 18.63
 -6 24 -16 -4.89 4.84
 -1 -33 7 21.15 4.9
 0 -44 0 7.33 7.04
 1 -33 3 24.12 6.16
 3 9 -19 10.56 5.22
 3 1 -9 14.52 4.43
 4 10 -28 -1.82 7.03
 4 -42 -10 14.92 8.49
 5 -3 -13 491.12 17.78
 5 -9 -9 381.51 14.74
 5 -35 -9 11.1 8.23
 8 -4 -34 -7.72 10.91
 8 -8 -26 -0.4 9.26
 8 -12 -22 5.33 8.31
 8 -16 -20 155.78 11.94
 8 -28 -20 33.03 10.05
 8 -32 -22 6.37 9.95
 9 -11 -35 17.18 11.39
 9 -13 -31 -2.69 10.7
 9 -15 -29 14.6 10.74
 9 -19 -27 26.87 10.69
 9 -21 -27 12.5 10.05
 9 -23 -27 7.48 10.19
 9 -25 -27 15.46 10.97
 9 -29 -29 4.18 11.12
 -24 -12 22 7.72 16.12
 -23 3 17 -2.23 12.32
 -23 -7 21 -3.44 13.81
 -23 -17 23 -3.65 15.71
 -22 -10 22 -2.61 15.09
 -21 7 15 -0.5 12.06
 -21 -15 23 -5.66 13.92
 -20 16 8 5.81 10.49
 -20 -10 22 3.97 13
 -19 17 7 -2.2 10.16
 -19 -1 19 -5.04 12.28
 -18 8 14 -0.22 11.09
 -18 -4 20 1.67 11.51
 -17 -21 23 4.2 12.07
 -17 -23 23 -0.49 11.98
 -15 21 1 4.29 8.71
 -15 5 15 45.38 10.59
 -14 18 4 14.38 9.02
 -14 16 6 1.95 9.56
 -14 -8 20 4.81 10.47
 -13 23 -3 25.42 8.32
 -13 3 15 163.14 12.45
 -13 -1 17 84.21 10.63
 -13 -29 21 10.42 9.03
 -12 20 0 184.36 11.43
 -12 -44 16 -3 5.95
 -11 -11 19 36.74 9.09
 -11 -33 19 1.77 7.21
 -10 -10 18 2.81 7.42
 -8 10 6 40.76 7.07
 -7 -35 15 6.88 3.96
 -6 -48 8 -0.79 4.2
 -5 19 -9 35.48 5.23
 1 17 -27 30.13 5.69
 1 -11 3 37.34 3.16
 1 -45 -3 0.76 7.25
 2 10 -16 4.26 4.02
 2 -28 2 102.89 7.35
 3 13 -29 64.08 7.86
 3 11 -23 138.61 8.33
 4 4 -16 2.52 5.15
 4 -8 -6 23.06 5.01
 4 -36 -6 8.73 8.65
 5 5 -23 64.51 7.91
 5 1 -17 1209.22 38.74
 6 -16 -10 446.78 17.45
 6 -28 -10 163.1 11.3
 7 1 -33 11.22 10.55
 7 -1 -27 134.92 10.97
 8 -6 -28 6.35 9.06
 9 -11 -33 -0.73 10.44
 9 -17 -27 48.31 11.12
 9 -27 -27 33.69 11.41
 -25 -3 19 -6.52 15.05
 -25 -9 21 -2.79 15
 -24 0 18 6.98 13.41
 -22 8 14 3.72 12.28
 -22 -4 20 -1.12 13.13
 -21 3 17 6.5 11.89
 -21 -1 19 -5.67 12.46
 -21 -17 23 -0.12 14.12
 -19 3 17 10.84 11.32
 -19 -17 23 8.61 12.95
 -19 -27 23 6.04 13.54
 -17 9 13 3.32 11.87
 -16 10 12 -6.49 10.17
 -15 1 17 11.65 10.28
 -14 2 16 3.5 10.09
 -14 -36 20 -4.19 8.86
 -10 26 -12 33.97 7.19
 -10 10 8 189.99 11.35
 -10 -4 16 -1.11 8.27
 -10 -34 18 -0.1 6.44
 -7 7 7 557.69 19.72
 -6 22 -12 192.88 8.73
 -6 -4 12 -1.15 5.26
 -4 12 -2 53.73 4.94
 -4 10 0 -0.73 3.88
 -4 -12 12 431.33 14.5
 -2 10 -4 47.26 3.49
 -2 8 -2 212.84 7.52
 1 13 -17 203.45 7.68
 2 -16 2 1289.44 39.51
 3 5 -13 613.38 20.01
 3 -43 -7 7.92 8.96
 4 -40 -8 18.71 8.56
 5 -31 -7 30.99 8.13
 5 -39 -11 5.68 8.4
 6 2 -24 110.51 9.4
 6 -34 -12 26.8 8.79
 7 -5 -21 2.37 8.21
 7 -7 -19 65.02 9.29
 7 -31 -15 27 9.3
 8 -4 -32 94.75 11.93
 8 -30 -20 -2.86 9.66
 -21 -7 21 2.94 13.56
 -21 -19 23 -6.75 14.09
 -20 8 14 6.06 11.69
 -19 -19 23 -7.12 13.92
 -19 -25 23 -5.46 13.65
 -18 -12 22 2.2 12.19
 -17 23 -1 -1.56 9.11
 -16 22 0 5.68 8.62
 -16 -6 20 0.36 10.6
 -15 13 9 17.91 9.32
 -15 -11 21 0.79 11.25
 -14 24 -4 0 8.34
 -13 9 11 0.8 8.17
 -13 -7 19 11.08 9.48
 -13 -17 21 -0.9 9.61
 -12 12 8 98.26 9.87
 -12 -14 20 4.4 9.12
 -11 7 11 2.05 7.66
 -9 21 -5 32.71 6.95
 -8 26 -16 -0.17 5.75
 -8 16 0 316.19 13.18
 -6 -10 14 0.79 5.4
 -5 3 7 41.88 5.39
 -1 -39 5 6.04 5.56
 -1 -43 3 -0.85 6.17
 1 15 -21 -1.52 4.24
 2 14 -24 66.07 6.11
 2 -40 -2 23.08 7.67
 3 -31 -1 6.18 6.79
 4 -32 -4 9.44 7.29
 5 7 -27 77.56 8.53
 5 -13 -7 280.22 11.83
 6 4 -28 -0.99 7.98
 6 -10 -12 443.87 17.14
 7 1 -31 3.66 9.58
 7 -3 -23 57.34 8.47
 7 -21 -13 35.89 8.08
 7 -23 -13 74.9 9.7
 7 -35 -17 9.26 9.97
 8 -14 -20 -0.55 8.19
 8 -22 -18 15.39 8.49
 8 -24 -18 2.09 8.9
 8 -34 -22 27.69 10.58
 9 -9 -37 19.06 11.4
 9 -11 -31 -1.69 10.15
 9 -13 -29 20.02 10.68
 9 -15 -27 45 11.02
 9 -21 -25 16.15 9.86
 9 -23 -25 9.88 10.48
 9 -25 -25 7.55 10.07
 9 -29 -27 31.92 11.23
 -26 -8 20 -5.81 15.36
 -25 -11 21 -2.86 15.45
 -24 -6 20 -7.34 14.17
 -24 -14 22 10.7 15.3
 -22 -12 22 -9.03 14.95
 -21 -21 23 -3.95 14.2
 -20 -12 22 -1.16 13.24
 -19 9 13 5.18 11.25
 -19 -21 23 2.05 12.83
 -19 -23 23 0.46 13.03
 -18 4 16 1.5 10.49
 -18 0 18 6.38 11.84
 -17 -3 19 3.8 11.02
 -17 -9 21 -2.68 11.58
 -16 -16 22 -4.16 11.24
 -15 25 -5 8.09 8.66
 -15 19 3 4.27 8.67
 -15 15 7 12.5 9.35
 -15 -33 21 1.74 10.08
 -13 -27 21 -3.58 9.44
 -12 24 -6 4.35 7.65
 -12 18 2 110.67 9.63
 -12 -6 18 56.97 9.64
 -11 -5 17 144.61 11.62
 -10 18 0 118.74 8.91
 -10 4 12 62.68 8.59
 -8 14 2 85.86 8.07
 -8 12 4 16.76 7.39
 -8 4 10 2.97 6.44
 -8 -10 16 -0.66 6.83
 -6 0 10 1121.93 35.65
 -5 -11 13 72.8 5.87
 -3 11 -3 450.39 14.71
 -3 9 -1 2.48 3.74
 -3 -7 9 502.17 16.1
 -2 0 4 -0.56 2.05
 -2 -18 10 4.73 1.45
 0 -30 6 1.39 4.73
 1 -39 1 5.16 6.45
 2 -36 0 0.24 6.55
 4 8 -22 0 5.48
 5 3 -19 150.61 9.29
 5 -5 -11 44.26 6.21
 6 -2 -18 13.55 7.46
 6 -4 -16 -0.09 6.71
 6 -30 -10 49.14 9.41
 6 -38 -14 1.22 8.75
 7 -9 -17 218.58 11.96
 7 -19 -13 84.45 8.77
 7 -25 -13 29.24 8.62
 8 -4 -30 1.99 9.6
 8 -8 -24 42.63 9.44
 8 -26 -18 30.98 9.52
 9 -9 -35 15.84 9.88
 9 -19 -25 39.83 10.78
 9 -27 -25 12.52 10.48
 -23 -3 19 9.58 13.89
 -23 -9 21 -2.5 14.2
 -22 4 16 -1.68 12.54
 -22 0 18 0.02 11
 -21 9 13 -4.82 11.72
 -20 4 16 -3.73 11.85
 -20 0 18 -0.68 12.15
 -18 10 12 25.91 11.51
 -17 11 11 2.98 11.14
 -15 17 5 12.54 8.81
 -15 -5 19 12.98 10.09
 -14 8 12 -3.2 8.71
 -13 21 -1 2.52 7.94
 -13 -19 21 3.88 9.47
 -13 -25 21 -0.21 9.28
 -13 -37 19 -1.22 8.16
 -12 16 4 41.96 8.96
 -12 14 6 5.51 7.71
 -12 -30 20 1.55 8.28
 -11 27 -13 16.5 7.22
 -10 12 6 0.25 7.29
 -10 0 14 43.96 8.1
 -9 7 9 33.76 7.09
 -8 24 -12 88.1 7.32
 -8 -4 14 3.56 6.48
 -5 -5 11 46.36 5.34
 -2 -36 8 0.8 4.37
 3 -13 -1 217.06 8.92
 4 -4 -8 649.3 21.4
 5 -37 -9 0.1 8.14
 6 -14 -10 0.1 6.83
 7 -27 -13 19.91 9.19
 7 -33 -15 13.61 9.32
 8 -6 -26 7.25 8.51
 8 -10 -22 146.22 11.86
 8 -32 -20 24.77 10.62
 9 -9 -33 3.36 11.08
 9 -17 -25 40.82 10.05
 9 -31 -27 19.66 11.1
 10 -22 -38 8.76 12.42
 10 -22 -40 8.71 11.77
 10 -24 -38 -6.41 12.05
 -25 -5 19 -0.87 14.06
 -23 5 15 9.32 11.94
 -22 -14 22 0.02 14.11
 -21 -9 21 -3.71 13.51
 -20 10 12 -0.31 11.79
 -19 -9 21 8.24 12.49
 -18 -6 20 20.82 12.16
 -18 -14 22 2.72 12.39
 -17 5 15 10.1 10.5
 -17 1 17 6.29 10.59
 -16 20 2 4.55 8.7
 -16 6 14 13.5 10.74
 -16 -18 22 20.65 11.65
 -15 27 -9 0 7.23
 -15 7 13 21.08 10.32
 -14 -10 20 43.01 10.8
 -13 29 -15 10.89 7.99
 -13 25 -7 15.68 7.92
 -13 -23 21 17.29 7.4
 -12 28 -14 -2.45 7.24
 -11 21 -3 2.48 7.88
 -11 -13 19 5.61 8.52
 -10 16 2 105.03 8.93
 -8 28 -22 2.65 5.46
 -4 18 -10 260.55 9.69
 -4 2 6 109.81 6.5
 -4 -6 10 4382.16 130.76
 1 -43 -1 1.06 7.34
 3 -1 -7 326.28 11.58
 3 -41 -5 4.6 7.85
 4 -12 -4 286.95 11.39
 5 -33 -7 37.54 8.31
 6 0 -20 3.11 6.86
 6 -6 -14 11.76 6.76
 6 -36 -12 4.18 8.61
 7 1 -29 32.4 9.77
 7 -1 -25 253.56 13.38
 7 -17 -13 45.72 8.24
 8 -2 -34 33.36 11.31
 8 -12 -20 164.1 11.53
 8 -28 -18 -4.72 9.11
 9 -11 -29 10.5 10.03
 9 -13 -27 17.87 9.83
 9 -29 -25 25.31 11.23
 10 -18 -38 -2.72 12.16
 10 -20 -36 10.33 11.83
 10 -20 -38 -1.59 11.3
 10 -22 -36 -2.14 11.93
 10 -24 -36 3.3 11.18
 -26 -10 20 -1.83 15.22
 -24 -2 18 -16.4 13.74
 -22 -6 20 -1.44 13.42
 -20 -14 22 2.46 13.01
 -19 -3 19 -3.63 12.39
 -18 -30 22 0.55 2.06
 -17 21 1 -2.8 9.26
 -16 18 4 -2.6 9.32
 -16 16 6 -3.33 9.18
 -16 14 8 0.53 9.24
 -16 -2 18 28.8 11.45
 -16 -26 22 7.49 11.62
 -14 28 -12 1.54 8.13
 -14 26 -8 12.98 8.28
 -14 -4 18 34.65 10.34
 -13 11 9 28.36 9.03
 -12 26 -10 41.65 8
 -12 -16 20 60.26 9.87
 -10 14 4 141.39 9.69
 -10 -12 18 102.66 9.46
 -10 -40 16 -2.78 5.26
 -9 -11 17 164.58 10.2
 -8 0 12 197.59 10.38
 -7 17 -3 163.87 8.74
 -6 18 -6 1.62 5.19
 -5 23 -17 123.29 6.03
 -4 -50 4 -0.09 5.35
 -3 1 5 204.21 8.07
 -2 -48 2 5.23 6.15
 1 1 -3 590.89 17.85
 2 16 -30 72.27 7.73
 2 -44 -4 -2.81 7.47
 4 10 -26 6.09 6.63
 4 6 -18 254.56 10.82
 4 -38 -6 4.04 7.8
 5 -23 -5 72.84 7.7
 6 -32 -10 71.69 9.79
 7 -29 -13 24.13 9.26
 7 -37 -17 5.78 9.41
 8 -16 -18 0.87 8.39
 9 -9 -31 1.4 11.27
 9 -15 -25 16.42 9.48
 9 -21 -23 24.85 9.7
 9 -23 -23 8.8 10.04
 9 -25 -23 2.25 10.07
 10 -18 -36 1.83 11.07
 10 -20 -34 10.5 11.64
 10 -22 -34 0.85 10.94
 10 -24 -34 12.82 11.13
 10 -26 -36 2 10.88
 -24 -8 20 -3.23 14.22
 -23 -11 21 2.12 15.05
 -22 -16 22 3.22 14.45
 -21 11 11 -4.33 11.12
 -21 5 15 6.19 12.26
 -19 11 11 -5.14 10.35
 -19 5 15 -1.42 11.61
 -18 12 10 24.03 10.16
 -18 -16 22 2.62 12.34
 -16 2 16 4.64 10.58
 -16 -8 20 48.33 12.17
 -16 -20 22 -5.01 11.39
 -16 -22 22 8.69 11.47
 -16 -24 22 -8.1 11.58
 -15 -31 21 2.33 10.17
 -14 22 -2 -3.64 8.17
 -13 27 -11 3.95 7.82
 -13 19 1 7.99 7.97
 -13 5 13 58.66 8.41
 -13 -3 17 88.39 10.69
 -12 -38 18 -0.92 7.12
 -11 31 -25 7.88 6.52
 -11 9 9 35.51 8.05
 -11 -1 15 79.48 9.34
 -9 27 -17 21.75 6.38
 -7 9 5 906.71 29.64
 -6 26 -22 5.47 5.03
 -6 6 6 7.54 5.46
 -5 -1 9 144.42 7.34
 3 13 -27 192.52 9.95
 3 -33 -1 5.72 6.73
 5 -21 -5 351.45 14.38
 5 -25 -5 85.67 7.39
 5 -41 -11 -0.01 8.43
 6 6 -32 192.75 12.89
 8 -2 -32 2.08 9.51
 8 -4 -28 38.55 9.96
 8 -30 -18 9.78 9.86
 8 -34 -20 -0.5 9.39
 9 -7 -35 36.91 11.61
 9 -19 -23 8.39 9.79
 9 -27 -23 2.39 11.47
 9 -31 -25 15.95 10.83
 10 -16 -36 -1.32 11.09
 10 -16 -38 5.01 12.04
 10 -18 -34 4.13 11.43
 10 -22 -32 26.01 11.68
 10 -26 -34 -2.73 10.79
 -22 6 14 1.62 12.19
 -21 1 17 8.64 12.43
 -20 12 10 3.2 10.46
 -20 -16 22 -3.11 13.22
 -19 1 17 2.11 11.25
 -18 20 2 4.21 10.34
 -17 19 3 9.12 9.32
 -17 17 5 3.34 9.17
 -17 15 7 8.99 10.04
 -16 24 -4 5.64 8.61
 -15 23 -3 9.52 8.57
 -15 3 15 12.75 10.22
 -15 -1 17 25.61 10.57
 -15 -15 21 -0.32 10.75
 -14 10 10 8.56 8.8
 -14 4 14 12.22 9.54
 -14 -34 20 4.61 9.23
 -13 13 7 55.31 9.43
 -13 -9 19 -0.73 9.6
 -12 2 14 26.6 8.42
 -12 -2 16 2.97 8.43
 -12 -18 20 10 8.86
 -12 -28 20 18.43 8.86
 -11 -31 19 4.33 7.6
 -11 -39 17 -2.24 6.3
 -10 30 -24 7.24 6.24
 -10 22 -6 -0.66 6.71
 -9 29 -23 1.59 5.82
 -9 23 -9 4.84 5.86
 -9 19 -3 121.67 8.32
 -9 -5 15 22.53 7.26
 -7 -11 15 412.51 15.69
 -5 21 -13 40.7 4.77
 -1 -47 1 -1.11 6.36
 0 -42 2 5.59 6.39
 1 -23 5 210.6 8.58
 1 -35 3 26.72 6.23
 3 7 -15 462.01 15.74
 4 -22 -2 243.24 10.97
 4 -24 -2 3.71 6.03
 4 -34 -4 -3.99 7.15
 5 9 -31 -0.42 8.21
 5 -19 -5 177.48 9.58
 6 4 -26 1.73 7.43
 6 -22 -8 137.02 9.49
 6 -24 -8 -2.23 7.34
 7 -15 -13 88.7 9.2
 7 -35 -15 7.78 9.09
 9 -11 -27 33.05 10.65
 9 -17 -23 9.32 9.74
 10 -20 -32 0.03 10.58
 10 -24 -32 4.79 10.83
 10 -26 -32 24.43 10.98
 -25 -7 19 -3.98 16.04
 -23 -5 19 2.61 13.31
 -22 -18 22 -4.44 14.38
 -21 13 9 -1.03 9.99
 -21 -11 21 3.32 14.22
 -20 6 14 -2.58 10.98
 -19 13 9 0.97 10.64
 -19 -11 21 -11.2 12.63
 -18 18 4 9.21 9.66
 -18 6 14 -3.07 11.29
 -18 -2 18 14.57 11.11
 -18 -18 22 -0.49 12.11
 -17 -5 19 0.03 9.44
 -14 0 16 5.66 9.93
 -14 -12 20 -0.25 9.82
 -13 17 3 22.22 8.72
 -13 15 5 38.69 8.62
 -13 1 15 105.16 11.02
 -12 30 -20 1.97 7.03
 -12 22 -4 7.72 7.31
 -12 -8 18 -0.17 8.48
 -11 -15 19 -1.5 8.32
 -9 9 7 230.64 11.6
 -9 -45 13 15.29 1.56
 -7 21 -9 20.25 5.57
 -3 17 -11 -1.64 3.25
 -3 -15 11 5.58 3.1
 -2 16 -12 8.13 2.42
 4 12 -32 141.16 10.66
 4 -20 -2 4.9 5.57
 4 -26 -2 98.25 7.83
 5 7 -25 111.65 9.05
 5 5 -21 0.72 6.36
 5 -7 -9 435.11 15.82
 5 -11 -7 305.7 12.29
 5 -27 -5 85.24 8.32
 6 2 -22 20.8 7.41
 6 -12 -10 478.96 18
 6 -20 -8 6.7 6.85
 6 -26 -8 56.81 8.16
 7 3 -33 13.06 9.68
 7 -3 -21 2.96 7.49
 7 -5 -19 125.67 9.83
 7 -31 -13 5.45 8.88
 8 -6 -24 1.73 8.4
 8 -8 -22 0.54 8.32
 8 -14 -18 102.28 10.16
 8 -22 -16 1.98 9.46
 8 -24 -16 3.69 9.25
 8 -32 -18 -0.71 9.17
 9 -7 -33 4.01 10.24
 9 -9 -29 14.02 9.88
 9 -13 -25 60.4 11.23
 10 -14 -38 0.71 11.57
 10 -16 -34 15.86 11.72
 10 -18 -32 13.68 10.6
 10 -28 -32 3.76 11.18
 -24 -10 20 -4.15 15.13
 -23 -13 21 4.78 14.57
 -22 2 16 0.73 12.33
 -22 -8 20 1.99 13.32
 -22 -20 22 -9.98 15.55
 -20 14 8 -1.86 10.94
 -20 -2 18 4.79 12.55
 -20 -18 22 6.45 13.29
 -19 17 5 7.23 9.81
 -18 16 6 -1.09 9.7
 -18 2 16 -2.09 11.16
 -18 -8 20 0.05 11.71
 -18 -20 22 -0.01 12.09
 -18 -26 22 -4.03 12.58
 -17 7 13 8.36 11.5
 -16 8 12 43.83 11.04
 -15 -7 19 0.74 9.86
 -14 20 0 -1.59 8.67
 -12 -20 20 57.79 9.9
 -12 -26 20 1.96 8.48
 -11 29 -19 2.04 6.78
 -11 19 -1 10.21 7.12
 -11 -7 17 94.09 9.77
 -10 28 -18 4.63 6.59
 -10 6 10 2.63 7.16
 -10 -6 16 4.31 7.7
 -10 -32 18 2.58 6.8
 -9 3 11 6.59 6.77
 -8 20 -6 1.2 5.86
 -7 15 -1 10.28 5.64
 -7 11 3 100.02 7.27
 -7 3 9 104.57 7.4
 -5 -51 5 1.67 4.84
 -4 -2 8 11.95 4.28
 0 -38 4 -2.56 5.7
 1 -21 5 134.73 6.31
 3 -7 -3 81.09 5.26
 5 -35 -7 17.56 8.11
 5 -39 -9 4.08 8.21
 6 -34 -10 1.87 8.09
 6 -38 -12 16.58 8.82
 7 1 -27 131.59 10.59
 7 -7 -17 406.02 16.94
 8 -2 -30 115.43 11.8
 8 -10 -20 7.94 7.75
 8 -20 -16 -0.03 8.28
 8 -26 -16 1.38 9.34
 10 -14 -36 -5.01 11.19
 10 -16 -32 5.81 10.42
 10 -20 -30 14.66 10.57
 10 -22 -30 5.31 10.44
 10 -24 -30 26.45 10.99
 10 -26 -30 -0 10.89
 -26 -6 18 9.32 14.67
 -24 -4 18 10.04 14.57
 -23 3 15 0.37 12.71
 -23 -1 17 -0.11 13.41
 -21 7 13 3.67 11.74
 -21 -5 19 -5.08 13.05
 -20 2 16 2.55 11.28
 -20 -8 20 2.59 13.55
 -20 -20 22 -3.7 14.51
 -19 -5 19 -0.31 12.92
 -18 -22 22 -6.92 12.56
 -18 -24 22 2.4 12.73
 -16 -10 20 0.53 11.28
 -15 -29 21 -0.81 9.39
 -14 12 8 3.65 8.64
 -12 8 10 5.46 7.32
 -11 11 7 50.27 8.19
 -10 -14 18 -1.34 7.42
 -9 25 -13 22.45 6.5
 -8 6 8 1.9 6.16
 -8 -12 16 5.46 6.54
 -7 25 -17 56.74 6.01
 -7 13 1 4.92 5.57
 -6 -34 14 -1.78 3.12
 0 20 -30 -2.02 5.1
 3 -39 -3 7.92 7.31
 4 -18 -2 931.32 30
 5 -17 -5 518.46 18.58
 5 -29 -5 50.36 8.01
 6 6 -30 -0.05 8.53
 6 -18 -8 198.68 10.67
 6 -28 -8 6.96 7.6
 7 -1 -23 73.13 8.8
 8 -4 -26 -1.2 8.81
 8 -28 -16 2.42 9.35
 9 -7 -31 4.3 10.45
 9 -15 -23 28.6 9.43
 9 -21 -21 4.28 9.04
 9 -23 -21 -0.86 9.18
 10 -14 -34 -2.86 11.39
 10 -18 -30 -0.92 9.89
 10 -28 -30 13.94 11.2
 -25 -3 17 -10.63 13.98
 -23 -15 21 -0.02 14.87
 -22 8 12 -3.41 11.83
 -21 -13 21 4.1 13.28
 -20 -22 22 5.34 13.45
 -20 -24 22 -7.23 13.84
 -19 7 13 3.06 11
 -19 -13 21 2.4 12.44
 -17 3 15 8.48 10.25
 -17 -1 17 9.55 10.54
 -16 -4 18 -3.59 10.22
 -15 21 -1 2.1 8.28
 -13 23 -5 41.74 8.2
 -11 17 1 -0.4 7.35
 -11 -17 19 24.68 8.65
 -11 -29 19 8.3 8.04
 -9 17 -1 10.8 6.47
 -9 -13 17 125.53 9.22
 -9 -33 17 -0.25 5.99
 -3 -3 7 188.88 7.37
 -3 -43 7 7.43 4.72
 0 -32 6 1.57 4.84
 0 -46 0 -0.28 6.46
 2 4 -8 22.92 3.2
 2 -4 -2 3456.07 102.82
 2 -8 0 0.38 3.12
 2 -14 2 8.99 3.7
 2 -32 2 96.11 7.43
 2 -38 0 41.88 7.13
 2 -42 -2 1.44 7.1
 4 -28 -2 3.23 6.45
 7 3 -31 -1.71 9.03
 7 -13 -13 224.97 12.13
 7 -21 -11 6.53 6.75
 7 -23 -11 -3.16 7.4
 7 -25 -11 6.01 8.34
 7 -33 -13 15.4 8.87
 7 -37 -15 9.42 8.97
 8 -34 -18 6.8 9.44
 9 -5 -35 11.57 11.66
 9 -11 -25 32.84 9.89
 9 -19 -21 -5.17 9.53
 10 -12 -36 6.8 11.63
 10 -22 -28 5.33 10.9
 10 -24 -28 3.28 10.88
 -17 -15 21 17.93 12.34
 -15 -19 21 0.49 10.48
 -24 -12 20 -2.87 14.5
 -22 -10 20 1.05 15.19
 -14 -14 20 34.25 10.69
 -25 -9 19 -10.21 14.8
 -23 -7 19 -4.2 13.47
 -13 -11 19 7.26 9.98
 -13 -35 19 1.4 8.3
 -14 -6 18 0.78 10.1
 -14 -40 18 2.12 8.5
 -21 -1 17 6.43 12.44
 -24 0 16 1.1 13.31
 -18 8 12 0.76 10.23
 -7 -1 11 4.32 5.82
 -15 11 9 3.86 9.69
 -1 -35 7 20.88 4.85
 -14 14 6 -1.43 9.05
 -11 13 5 7.42 7.17
 -9 11 5 119.08 8.59
 -5 5 5 630.85 20.85
 -11 15 3 19.62 7.27
 -14 18 2 5.99 8.33
 -16 22 -2 13.71 8.49
 -17 23 -3 5.67 9.3
 4 -36 -4 -2.78 7.4
 3 -43 -5 5.15 7.66
 -14 24 -6 -0.42 8.28
 -15 25 -7 6.62 8.26
 -11 23 -7 60.02 8.04
 -10 24 -10 62.5 7.69
 5 -1 -13 134.53 7.9
 5 1 -15 721.07 24.25
 7 -9 -15 488.75 19.04
 8 -30 -16 0.36 9.23
 -4 22 -18 130.31 5.73
 8 -12 -18 0.33 7.93
 3 11 -21 0.6 5.32
 9 -29 -21 5.35 9.9
 9 -33 -23 2.86 9.8
 9 -9 -27 33.95 10.08
 10 -20 -28 3.56 10.59
 10 -26 -28 4.24 10.93
 5 9 -29 80.98 9.07
 4 12 -30 1.01 7.16
 10 -16 -30 42.7 11.19
 10 -14 -32 36.76 11.42
 8 0 -34 3.38 10.39
 -23 -17 21 -2.21 14.88
 -21 -15 21 -0.91 13.23
 -17 -31 21 0.97 2.72
 -15 -21 21 2.92 10.6
 -15 -25 21 4.21 10.27
 -14 -32 20 -6.89 9.42
 -17 -7 19 -3.69 10.86
 -26 -8 18 -4.97 15.24
 -22 -4 18 -2.4 13.77
 -19 -1 17 7.56 12.22
 -21 3 15 3.87 11.82
 -19 3 15 4.25 10.85
 -16 4 14 2.49 9.68
 -10 -2 14 12.31 7.66
 -8 -6 14 85.75 7.68
 -20 8 12 5.3 11.14
 -17 9 11 -4.48 11.65
 -11 5 11 18.47 8.19
 -2 -42 6 1.14 5.09
 0 -14 6 91.85 3.6
 1 -19 5 416.18 13.66
 -14 16 4 7.31 10.43
 -6 8 4 16.81 5.44
 -9 13 3 72.14 7.68
 -9 15 1 21.03 6.17
 1 -41 1 -0.67 6.51
 3 -23 1 2.37 5.29
 3 -25 1 8.41 5.5
 -12 20 -2 10.1 7.62
 -6 16 -4 1.85 4.98
 4 -6 -6 5.03 4.77
 6 -16 -8 6.7 6.35
 6 -30 -8 65.83 8.73
 7 -19 -11 1.5 6.94
 7 -27 -11 2.09 8.32
 -7 23 -13 65.01 6.13
 -10 26 -14 -0.35 6.55
 6 -2 -16 8.35 6.53
 9 -17 -21 -5.03 8.88
 9 -13 -23 14 9.67
 6 4 -24 0.89 6.92
 8 -2 -28 -0.44 9.5
 10 -18 -28 11.51 9.83
 10 -28 -28 -1.08 10.6
 9 -7 -29 31.41 10.63
 9 -5 -33 7.9 10.09
 10 -12 -34 30.59 10.96
 -23 -19 21 0.52 13.94
 -19 -15 21 -1.39 12.83
 -15 -23 21 1.89 10.58
 -20 -10 20 3.97 13.62
 -16 -12 20 12.34 11.57
 -15 -9 19 10.72 10.78
 -11 -19 19 3.8 8.29
 -24 -6 18 7.48 14.5
 -18 -4 18 10.06 11.01
 -12 -10 18 44.18 9.35
 -10 -16 18 40.65 8.21
 -15 -3 17 43.86 11.76
 -13 -5 17 77.09 10.36
 -16 0 16 -1.3 10.51
 -22 4 14 4.48 12.26
 -15 5 13 15.37 9.97
 -14 6 12 112.68 10.64
 -4 -14 12 0.94 3.83
 -21 9 11 5.45 11.6
 -19 9 11 -2.46 10.64
 -12 10 8 2.04 7.21
 -15 13 7 34.22 9.24
 -15 19 1 6.12 8.85
 3 -21 1 6.2 5.12
 4 -30 -2 64.74 7.62
 -10 20 -4 3.02 6.45
 4 -10 -4 59.33 5.37
 3 -3 -5 2099.32 63.31
 5 -31 -5 43.88 7.88
 -12 24 -8 34.2 7.76
 6 -36 -10 28.95 8.71
 7 -29 -11 1.72 8.71
 6 -4 -14 276.67 12.29
 -13 29 -17 6.59 7.52
 6 0 -18 535.53 19.51
 4 8 -20 235.56 10.52
 9 -31 -21 -0.42 9.69
 8 -6 -22 192.83 12.09
 4 10 -24 8.38 6.49
 1 17 -25 63.22 5.56
 7 1 -25 234.46 13.03
 10 -24 -26 1.23 10.02
 -11 31 -27 7.41 6.42
 -1 21 -27 28.45 4.03
 2 16 -28 -0.48 5.88
 6 6 -28 34.05 8.35
 10 -30 -28 3.57 10.59
 10 -14 -30 -8.29 9.93
 8 0 -32 93.94 11.48
 10 -10 -36 6.74 10.98
 -21 -17 21 -1.47 13.39
 -17 -17 21 -2.96 11.7
 -17 -29 21 1.36 9.27
 -24 -14 20 9.56 14.93
 -22 -12 20 6.06 13.6
 -14 -16 20 -0.77 10.02
 -25 -11 19 -1.89 14.73
 -19 -7 19 5.96 12.49
 -20 -4 18 -1.66 12.11
 -23 -3 17 -2.34 12.67
 -22 0 16 -1.95 12.66
 -12 -4 16 -4.08 8.99
 -15 1 15 50.72 10.67
 -11 -3 15 144.52 10.64
 -7 -13 15 182.28 8.8
 -23 5 13 6.15 11.7
 -10 8 8 3.32 7.4
 -2 -46 4 -0.63 5.53
 -15 17 3 22.43 8.86
 -16 20 0 38.62 9.18
 -17 21 -1 9.2 9.31
 3 -11 -1 -0.02 3.71
 4 -16 -2 17.62 5.22
 5 -15 -5 297.58 12.21
 5 -37 -7 13.19 7.84
 6 -10 -10 5.44 6.12
 -11 25 -11 0.3 6.91
 7 -17 -11 12.22 7.92
 4 2 -12 2.55 4.53
 6 -40 -12 0.02 8.47
 7 -35 -13 1.38 8.44
 -14 28 -14 8.35 7.99
 -4 20 -14 7.46 3.79
 -11 27 -15 35.5 7.38
 -12 28 -16 -0.85 7.17
 8 -32 -16 -2.24 8.89
 5 3 -17 327.29 13.17
 8 -36 -18 5.22 9.32
 8 -8 -20 307.54 14.68
 9 -15 -21 -0.07 7.7
 -7 27 -23 7.91 4.86
 -5 25 -23 23.42 3.92
 8 -4 -24 68.29 8.91
 10 -20 -26 -7.05 10.25
 10 -22 -26 2.34 9.68
 10 -26 -26 -2.36 10.06
 10 -16 -28 6.71 10.33
 7 3 -29 53.59 9.31
 9 -5 -31 3.4 9.76
 10 -12 -32 0.12 10.16
 -19 -17 21 -5.95 12.51
 -17 -19 21 0.13 11.36
 -16 -34 20 -3.22 10.94
 -23 -9 19 -8.63 14.12
 -15 -37 19 -0.7 9.77
 -13 -13 19 3.19 9.32
 -11 -21 19 -8.6 4.86
 -11 -25 19 2.23 8.06
 -26 -10 18 10.22 15
 -10 -30 18 4.04 7.27
 -25 -5 17 -8.04 14.27
 -13 -41 17 -0 7.73
 -11 -9 17 66.95 9
 -9 -15 17 76.48 8.2
 -20 0 16 0.8 11.5
 -18 0 16 -7.73 10.98
 -14 -2 16 11.22 11.61
 -23 1 15 -2.61 12.73
 -9 -7 15 427.66 17.1
 -20 4 14 6.18 11.64
 -18 4 14 2.07 10.39
 -14 2 14 -3.19 8.96
 -13 3 13 11.53 8.13
 -11 1 13 37.81 8.31
 -20 10 10 7.47 11.31
 -18 10 10 3.9 10.77
 -21 11 9 -3.95 10.65
 -16 12 8 28.43 10.04
 -6 2 8 922.21 29.68
 -15 15 5 42.42 9.36
 3 -27 1 4.59 6.18
 -12 18 0 -0.58 7.3
 1 -45 -1 2.94 6.77
 -13 21 -3 31.15 8.29
 -8 18 -4 1.06 5.85
 6 -32 -8 -3.33 7.72
 5 -41 -9 4.83 8.06
 -13 27 -13 7.3 7.53
 8 -22 -14 48.94 8.79
 8 -24 -14 -4.46 8.63
 9 -25 -19 4.33 9.12
 9 -27 -19 8.78 9.02
 5 7 -23 49.98 7.33
 9 -11 -23 31.23 9.16
 3 13 -25 104.34 7.42
 9 -9 -25 41.48 9.46
 10 -18 -26 4.71 9.45
 10 -28 -26 -0.43 10.77
 10 -10 -34 -2.4 10.22
 11 -21 -39 -2.29 11.98
 11 -23 -39 2.2 11.28
 -21 -19 21 -1.14 13.68
 -17 -27 21 -6.07 12.58
 -24 -16 20 -6.26 16.15
 -20 -12 20 5.34 12.45
 -18 -12 20 -2.78 11.83
 -14 -30 20 11.73 9.88
 -25 -13 19 0.18 15.09
 -11 -23 19 10.67 8.08
 -16 -6 18 5.9 10.19
 -12 -36 18 -4.38 7.67
 -24 -2 16 0.15 13.6
 -10 -8 16 0.49 7.09
 -8 -14 16 1.47 6.29
 -13 -1 15 100.45 10.85
 -24 2 14 -3.18 12.95
 -12 0 14 -1.43 8.16
 -17 5 13 7.79 10.15
 -8 2 10 371.35 14.6
 -19 11 9 -1.5 10.52
 -13 9 9 19.68 8.09
 -9 5 9 46.13 7.04
 -16 14 6 1.7 8.79
 -12 12 6 4.99 7.67
 -1 -41 5 15.14 5.55
 -1 -45 3 2.4 5.81
 1 -37 3 9.3 5.86
 -16 18 2 14.73 9.51
 -6 10 2 18.03 5.07
 3 -19 1 44.01 5.15
 -6 14 -2 -1.22 4.73
 2 2 -6 62.98 3.71
 -9 21 -7 90.58 7.85
 5 -9 -7 1183.16 37.36
 -8 22 -10 129.41 8.33
 -6 20 -10 244.02 10
 7 -31 -11 -0.99 8.49
 -12 26 -12 -1.49 7.09
 4 4 -14 -1.15 4.7
 8 -20 -14 -0.89 8.47
 8 -26 -14 10 8.58
 3 9 -17 301.35 11.35
 7 -5 -17 61.44 7.76
 -8 26 -18 34 6.05
 8 -10 -18 162.11 10.8
 7 -3 -19 8.73 7.2
 9 -19 -19 14.78 8.77
 6 2 -20 544.94 20.05
 9 -33 -21 -1.99 10.15
 2 14 -22 9.33 4.73
 10 -30 -26 -1.16 10.17
 9 -7 -27 24.48 9.58
 10 -14 -28 13.45 11.07
 8 0 -30 -0.12 9.07
 10 -12 -30 52.83 11.1
 9 -3 -35 20.09 11.03
 11 -21 -37 18.53 11.38
 11 -23 -37 6.46 11.65
 -21 -21 21 6.52 14.74
 -21 -23 21 2.11 14.23
 -19 -19 21 3.12 13.06
 -17 -21 21 8.94 11.53
 -17 -23 21 10.54 12
 -17 -25 21 -3.95 12.55
 -22 -14 20 7.48 13.71
 -16 -14 20 2.13 10.94
 -14 -18 20 32.73 10.44
 -21 -9 19 5.24 13.29
 -17 -9 19 5.33 11.67
 -24 -8 18 -4.26 15.34
 -22 -6 18 -0.12 13.08
 -14 -8 18 16.12 9.71
 -10 -18 18 -2.8 7.31
 -21 -3 17 -0.19 12.94
 -17 -3 17 7.77 10.48
 -21 5 13 4.6 11.77
 -20 12 8 3.97 11.12
 -18 12 8 0.09 8.37
 -17 13 7 5.17 9.96
 -7 5 7 181.22 9.15
 1 -29 5 109.92 6.51
 -16 16 4 0.16 8.46
 -12 14 4 14.51 7.27
 -4 4 4 484.5 16.23
 -12 16 2 -3.86 7.78
 2 -34 2 1.33 5.94
 -17 19 1 3.72 8.8
 -18 20 0 2.95 9.2
 -6 12 0 -0.6 4.93
 4 -32 -2 1.77 6.66
 3 -41 -3 7.55 7.28
 -14 22 -4 5 7.91
 -15 23 -5 11.86 8.53
 5 -33 -5 39.43 7.82
 -16 24 -6 -0 8.9
 6 -14 -8 274.68 12.06
 8 -28 -14 0.95 8.6
 8 -34 -16 -4.61 9.15
 2 12 -18 71.45 5.15
 9 -29 -19 7.33 9.54
 7 -1 -21 11.77 7.84
 9 -13 -21 -4.22 8.89
 -12 30 -22 16.01 6.81
 10 -24 -24 -2.93 10.06
 -10 30 -26 1.22 5.96
 8 -2 -26 7.18 8.27
 10 -16 -26 0.76 9.85
 5 9 -27 174.31 10.49
 3 15 -31 8.78 7.08
 10 -10 -32 63.69 12.07
 11 -21 -35 0.62 10.81
 11 -23 -35 10.9 11.54
 11 -25 -35 2.57 10.5
 11 -19 -37 5.64 11.99
 -19 -21 21 -3.12 13.39
 -19 -23 21 3.73 12.87
 -19 -25 21 6.54 13.25
 -19 -27 21 2.58 12.69
 -14 -28 20 3.13 9.54
 -23 -11 19 5.22 14.6
 -15 -11 19 4.06 10.19
 -13 -33 19 0.89 8.52
 -26 -12 18 -5.44 15.27
 -19 -3 17 10.38 12.06
 -21 1 15 2.9 11.79
 -17 1 15 18.04 10.87
 -19 5 13 3.5 10.6
 -22 6 12 -3.5 11.8
 -16 6 12 0.89 9.99
 -15 7 11 -0.68 8.79
 -5 -7 11 67.41 5.53
 -6 -2 10 29.22 5.48
 -11 7 9 20.05 8.31
 -19 13 7 7.66 10.04
 -20 14 6 2.02 10.14
 -10 10 6 2.14 6.72
 -4 -48 6 -2.46 4.66
 -17 15 5 2.81 9.62
 -17 17 3 4.32 10
 -18 18 2 1.51 9.2
 3 -29 1 5.07 5.61
 -10 18 -2 0.52 6.35
 -11 21 -5 92.83 8.58
 6 -38 -10 -1.18 8.21
 7 -15 -11 4.5 6.98
 1 11 -13 390.63 12.43
 7 -37 -13 10 8.73
 8 -18 -14 41.45 8.56
 7 -7 -15 78.2 7.96
 9 -17 -19 33.11 9.31
 -8 28 -24 9.47 5.27
 10 -20 -24 6.85 9.78
 10 -22 -24 27.16 9.77
 10 -26 -24 -0.69 10.5
 -9 29 -25 25.54 6.07
 4 12 -28 63.05 7.68
 9 -5 -29 34.27 9.98
 7 5 -33 15.68 9.28
 9 -3 -33 0.83 10.47
 11 -23 -33 -0.84 11.1
 11 -25 -33 0.88 10.2
 11 -19 -35 3.08 10.86
 10 -8 -36 3.11 10.79
 11 -17 -37 4.7 12.01
 -22 -16 20 2.31 14.66
 -20 -14 20 0.05 11.93
 -18 -14 20 13.71 11.93
 -13 -15 19 -2.47 9.17
 -20 -6 18 -5.05 12.49
 -18 -6 18 2.16 11.02
 -12 -12 18 -0.86 8.44
 -25 -7 17 -3.03 14.37
 -23 -5 17 12.19 14.69
 -11 -37 17 -0.75 6.75
 -22 -2 16 -2.61 12.26
 -12 -42 16 -0.98 6.79
 -19 1 15 16.05 10.85
 -7 -33 15 6.14 4.66
 -10 -44 14 1.16 4.8
 -8 -40 14 -1.8 3.72
 -6 -14 14 7.92 5.2
 -7 -7 13 196.63 9.7
 -13 11 7 102.28 9.93
 -18 14 6 1.1 9.37
 -19 15 5 2.2 10.18
 -18 16 4 -1.92 9.99
 -19 17 3 3.46 10.69
 -5 7 3 288.08 10.88
 0 -44 2 1.1 6.03
 2 -40 0 3.56 6.66
 -13 19 -1 -0.67 7.71
 3 -37 -1 -1.79 6.58
 4 -42 -6 6.46 7.71
 6 -34 -8 35.21 8.2
 5 -5 -9 36.48 5.72
 7 -33 -11 0.01 8.29
 2 8 -12 11.1 3.44
 -8 24 -14 0.71 5.64
 8 -30 -14 11.38 8.73
 8 -12 -16 7.47 7.65
 -9 27 -19 6.29 5.93
 5 5 -19 24.02 6.06
 9 -31 -19 2.92 9.65
 -11 29 -21 3.51 6.52
 10 -28 -24 -6.4 10.57
 7 3 -27 146.57 10.67
 10 -12 -28 1.24 10.3
 6 8 -32 0.34 8.67
 11 -21 -33 1.36 11.28
 10 -8 -34 9.48 10.05
 11 -17 -35 4.73 11.54
 -14 -22 20 13.81 9.88
 -14 -24 20 2.89 9.69
 -10 -20 18 57.1 7.58
 -15 -5 17 11.77 9.87
 -13 -7 17 22.48 9.01
 -9 -17 17 78.68 6.43
 -26 -6 16 1.68 12.56
 -16 -2 16 4.59 10.26
 -8 -32 16 -3.8 5.58
 -11 -43 15 -0.64 5.88
 -22 2 14 -10.49 12.15
 -16 2 14 8.43 10.36
 -20 6 12 2.68 11.26
 -18 6 12 7.73 10.86
 -6 -52 6 -2.64 3.74
 -8 10 4 10.07 5.74
 -10 16 0 -0.38 6.83
 -8 16 -2 8.01 5.7
 2 -44 -2 8.13 7.17
 3 -45 -5 -0 6.7
 5 -13 -5 766.98 25.29
 6 -24 -6 1.69 6.42
 5 -39 -7 5.54 7.74
 8 -36 -16 0.32 8.9
 -6 24 -18 63.87 5.48
 0 16 -18 0.31 2.53
 -10 28 -20 -1.54 6.35
 8 -6 -20 5.41 7.57
 7 1 -23 77.87 8.61
 9 -9 -23 16.76 8.87
 10 -18 -24 52.83 10.58
 10 -30 -24 5.63 9.96
 9 -7 -25 59.75 9.52
 6 6 -26 -2.52 7.22
 10 -14 -26 -0.16 9.45
 10 -10 -30 5.7 10.84
 11 -23 -31 0 10.65
 11 -19 -33 7.34 11.26
 11 -15 -37 14.82 11.14
 -22 -18 20 -4.13 14.34
 -23 -13 19 3.81 14.87
 -21 -11 19 0.93 12.72
 -24 -10 18 4.98 14.04
 -22 -8 18 -2.22 12.99
 -14 -38 18 5.08 8.82
 -10 -26 18 3.1 7.08
 -24 -4 16 -0.25 13.48
 -20 -2 16 -1.87 11.76
 -25 -3 15 2.41 13.87
 -7 -15 15 127.5 8
 -23 3 13 0.54 12.43
 -9 -3 13 86.43 8.27
 -21 7 11 4.1 11.46
 -17 7 11 3.15 10.64
 -9 1 11 8.39 6.9
 -22 8 10 3.14 11.46
 -12 6 10 210.44 11.87
 -10 4 10 225.9 11.55
 -14 10 8 41.87 9.18
 0 -34 6 4.66 5.03
 -13 13 5 119.38 10.01
 -10 12 4 8.52 6.95
 0 -40 4 5.76 5.66
 -10 14 2 7.47 6.67
 -13 17 1 5.28 8.14
 3 -17 1 124.04 6.6
 -14 20 -2 35.56 8.63
 4 -14 -2 1440.97 44.52
 -17 23 -5 8.05 8.94
 -5 15 -5 317.63 11.65
 -12 22 -6 4.1 7.18
 6 -22 -6 7.49 6.76
 6 -26 -6 -0.54 7.06
 -10 22 -8 84.96 7.84
 4 -2 -8 11.46 4.67
 7 -23 -9 17.47 7.43
 8 -16 -14 8.18 7.32
 8 -32 -14 0.5 8.45
 9 -23 -17 29.86 9.8
 9 -25 -17 49.33 9.35
 -3 21 -19 55.67 2.71
 9 -15 -19 36.75 8.55
 9 -33 -19 1.75 10.5
 9 -11 -21 -3.88 8.42
 6 4 -22 481.43 18.47
 8 -4 -22 3.24 7.52
 8 0 -28 42.5 9.28
 7 5 -31 12.12 9.16
 9 -3 -31 6.16 10.23
 11 -21 -31 -2.21 10.9
 11 -25 -31 -4.65 10.68
 11 -27 -31 -0.54 10.75
 10 -8 -32 6.66 10.03
 11 -17 -33 5.31 11.19
 11 -15 -35 11.72 11.16
 -20 -16 20 5.77 12.88
 -18 -16 20 -1.87 11.79
 -16 -18 20 4.79 11.03
 -16 -30 20 1.93 7.64
 -19 -11 19 -0.33 11.62
 -17 -11 19 0.22 11.74
 -15 -13 19 3.78 10.79
 -15 -35 19 -0.36 9.7
 -13 -31 19 1 8.87
 -16 -8 18 -1.02 10.83
 -14 -10 18 2.09 9.54
 -10 -24 18 22.54 7.73
 -25 -9 17 1.62 14.19
 -11 -11 17 23.88 8.08
 -18 -2 16 5.2 11.31
 -14 -4 16 -0.99 9.58
 -12 -6 16 2.52 8.21
 -10 -38 16 0.5 5.83
 -15 -1 15 55.67 10.9
 -20 2 14 5.4 11.67
 -18 2 14 -7.95 10.78
 -10 -4 14 101.55 9.13
 -15 3 13 16.07 9.98
 -19 7 11 -0.38 10.29
 -16 8 10 -0.67 9.92
 -5 1 7 1024.44 32.21
 -13 15 3 50.06 9.32
 -8 12 2 6.85 6.21
 -8 14 0 0.57 5.84
 4 -34 -2 41.64 7.38
 -15 21 -3 6.04 7.98
 5 -23 -3 71.94 7.16
 -16 22 -4 -1.3 8.6
 5 -35 -5 26.01 7.8
 6 -20 -6 18.19 6.63
 6 -28 -6 3.56 7.3
 -13 23 -7 9.97 7.47
 -14 24 -8 -2.06 7.9
 -15 25 -9 0.88 8.09
 7 -21 -9 13.62 7.23
 7 -25 -9 4.3 7.85
 7 -27 -9 11.24 7.54
 -9 23 -11 1.03 6.07
 7 -13 -11 41.36 7.85
 -6 22 -14 1.14 4.57
 9 -21 -17 47.88 8.51
 9 -27 -17 28.74 9.79
 8 -8 -18 1.61 7.91
 -13 29 -19 3.97 7.25
 10 -22 -22 -2.09 9.11
 10 -24 -22 43.54 10.5
 10 -26 -22 -4.67 9.59
 10 -16 -24 2.22 9.68
 9 -5 -27 124.27 11.81
 11 -19 -31 3.27 10.5
 8 2 -32 0.57 9.63
 -22 -20 20 -4.18 13.06
 -22 -22 20 4.6 14.06
 -23 -15 19 2.12 14.31
 -13 -17 19 4.39 9.19
 -12 -34 18 0.51 7.84
 -23 -7 17 2.33 13.19
 -19 -5 17 12.06 11.73
 -17 -5 17 18.29 10.7
 -9 -29 17 5.93 6.54
 -26 -8 16 1.26 14.27
 -10 -10 16 0.93 6.95
 -11 -5 15 262.59 13.43
 -9 -39 15 3.14 5.02
 -8 -8 14 39.39 6.84
 -5 -15 13 25.41 4.77
 -14 4 12 5.91 8.44
 -20 8 10 -0.58 10.82
 -2 -38 8 10.07 3.88
 -11 9 7 143.38 9.86
 -9 7 7 100.46 7.82
 1 -17 5 238.28 8.34
 -3 3 3 63.92 4.36
 -1 -49 1 1.18 6.12
 1 -5 1 195.37 6.32
 -11 19 -3 105.2 8.64
 5 -25 -3 43.71 6.85
 6 -12 -8 -0.17 6.24
 6 -36 -8 4.01 7.94
 6 -8 -10 1311.84 41.62
 6 -40 -10 16.74 8.47
 7 -35 -11 -6.92 8.31
 -15 27 -13 48.64 8.89
 7 -39 -13 6.94 8.6
 -3 19 -15 355.3 11.45
 9 -29 -17 14.03 9.66
 10 -20 -22 77.65 10.92
 8 -2 -24 39.11 8.4
 10 -12 -26 4.35 9.96
 10 -10 -28 17.17 10.53
 11 -23 -29 4.52 11.15
 11 -25 -29 2.48 10.89
 6 8 -30 177.85 11.82
 11 -17 -31 5.69 10.29
 11 -15 -33 -1.5 11.23
 11 -13 -37 12.59 11.29
 -20 -18 20 -4.32 12.63
 -18 -18 20 -4.82 11.97
 -18 -30 20 -0.53 4.34
 -16 -20 20 11.73 11.21
 -16 -28 20 4.95 11.93
 -21 -13 19 -1.27 12.85
 -24 -12 18 -2.66 14.1
 -18 -8 18 4.73 10.46
 -12 -14 18 25.01 9.08
 -9 -19 17 56.29 7.8
 -21 -1 15 -0.16 12.38
 -13 -3 15 184.34 12.24
 -9 -9 15 432.1 17.08
 -14 0 14 55.51 10.35
 -21 3 13 1.07 11.79
 -3 -17 11 0.15 3.02
 -18 8 10 10.71 10.54
 -21 9 9 -2.24 10.44
 -7 1 9 91.36 6.91
 -5 -3 9 441.29 15.37
 -14 12 6 8.45 8.61
 1 -31 5 40.11 5.36
 1 -43 1 4.48 6.85
 -14 18 0 89.15 10.11
 0 -48 0 4.22 6.36
 5 -21 -3 95.9 7.76
 5 -27 -3 38.75 6.76
 -9 19 -5 180.63 9.68
 7 -19 -9 23.39 7.07
 7 -29 -9 7.06 8
 8 -24 -12 88.44 9.6
 8 -34 -14 9.12 8.68
 -9 25 -15 23.66 6.31
 -14 28 -16 1.71 7.74
 9 -13 -19 28.57 8.35
 9 -35 -19 2.84 9.24
 4 10 -22 218.46 10.28
 0 20 -28 7.1 4.62
 3 15 -29 36.38 6.93
 11 -21 -29 1.12 10.87
 11 -27 -29 4.38 10.82
 10 -8 -30 67.49 11.14
 10 -6 -34 4.64 10.78
 11 -13 -35 4.62 10.54
 -20 -20 20 -2.46 13.71
 -16 -22 20 2.76 10.93
 -16 -26 20 -3.82 11.36
 -23 -17 19 -7.99 15.52
 -13 -19 19 -0.21 9.26
 -13 -29 19 1.14 9.08
 -22 -10 18 -4.69 13.03
 -24 -6 16 7.88 14.19
 -17 -1 15 8.59 10.01
 -12 -2 14 28.66 8.24
 -19 3 13 4.51 11.02
 -17 3 13 6.93 10.36
 -13 1 13 121.35 10.9
 -11 -1 13 31.94 8.03
 -22 4 12 -3.82 11.97
 -12 2 12 44.03 8.35
 -23 5 11 -1.79 11.26
 -7 -3 11 22.83 5.59
 -17 9 9 2.69 10.4
 -15 11 7 32.73 9.57
 -7 7 5 27.86 5.68
 -14 14 4 4.57 8.65
 -14 16 2 79.18 9.87
 2 -36 2 50.45 6.6
 -5 9 1 36.65 4.85
 -15 19 -1 -2.66 8.62
 -17 21 -3 4.63 8.55
 4 -40 -4 8.02 7.47
 6 -18 -6 -2.16 6.21
 6 -30 -6 0.54 7.14
 -14 26 -12 22.03 8.19
 8 -22 -12 4.14 7.51
 8 -26 -12 6.43 8.45
 6 0 -16 0.59 5.7
 8 -10 -16 -3.08 7.46
 9 -31 -17 2.77 9.02
 -12 28 -18 -3 6.97
 10 -18 -22 4.72 9.55
 10 -14 -24 32.79 10.24
 5 9 -25 109.8 8.5
 7 3 -25 69.5 8.66
 2 16 -26 4.22 5.15
 9 -3 -29 28.88 9.99
 11 -19 -29 5.63 10.84
 9 -1 -33 12.59 9.88
 -20 -22 20 -3.86 13.05
 -20 -26 20 -2.16 13.53
 -18 -20 20 -3.22 13.2
 -18 -28 20 9.18 12.54
 -16 -24 20 4.51 11.27
 -19 -13 19 -2.49 12.01
 -15 -15 19 5.93 10.14
 -24 -14 18 -1.66 14.48
 -25 -11 17 12.61 14.38
 -15 -7 17 14.18 10.65
 -13 -9 17 32.79 9.48
 -19 -1 15 14.47 11.07
 -22 0 14 1.26 12.2
 -4 -16 12 134.93 6.29
 -19 9 9 2.35 10.16
 -3 -9 9 271.3 9.44
 -20 10 8 1.23 10.64
 -12 8 8 166.37 10.86
 -8 4 8 374.86 14.65
 -2 -10 8 1721.85 51.41
 -21 11 7 -6.1 11.46
 -6 4 6 39.21 5.27
 -11 11 5 189.65 11.12
 2 -12 2 939.27 28.81
 -11 17 -1 1.68 6.69
 -16 20 -2 -0.39 8.06
 -5 13 -3 856.79 27.11
 3 -43 -3 8.16 7.17
 5 -19 -3 311.88 12.61
 5 -29 -3 46.38 7.43
 4 -8 -4 356.49 12.81
 -7 17 -5 107.2 7.12
 7 -31 -9 2.1 7.93
 -10 24 -12 0.18 6.41
 8 -20 -12 152.88 11.06
 8 -28 -12 44.7 9.75
 6 -2 -14 23.42 5.95
 -13 27 -15 6.6 7.44
 -10 26 -16 -2.5 6.57
 -11 27 -17 9.73 6.65
 7 -3 -17 213.55 11.37
 7 -1 -19 53.05 7.71
 5 7 -21 0.4 6.01
 9 -7 -23 36.37 9.11
 -12 30 -24 1.57 6.58
 8 0 -26 0.22 8.44
 11 -23 -27 12.19 10.39
 11 -25 -27 6.54 10.29
 7 5 -29 49.27 9.07
 11 -17 -29 19.08 10.61
 8 2 -30 117.11 11.44
 11 -15 -31 4.33 10.51
 11 -13 -33 5.88 10.29
 -20 -24 20 5.91 13.72
 -18 -22 20 -2.13 11.87
 -18 -24 20 4.97 12.45
 -18 -26 20 4.01 12.81
 -23 -19 19 -8.01 15.07
 -21 -15 19 -5.52 13.08
 -15 -33 19 5.76 10.3
 -13 -21 19 21.14 9.5
 -13 -27 19 4.34 9.06
 -20 -10 18 6.09 12.35
 -16 -10 18 15.79 10.41
 -14 -12 18 14.99 9.77
 -23 -9 17 0.18 13.37
 -13 -39 17 0.89 8.19
 -11 -13 17 95.04 9.69
 -9 -27 17 16.41 6.91
 -26 -10 16 -1.29 14.45
 -20 -4 16 2.99 12.45
 -16 -4 16 6.25 9.89
 -8 -18 16 1.19 5.95
 -8 -30 16 -0.79 5.71
 -24 -2 14 0.36 13.58
 -6 -16 14 52.93 5.44
 -23 1 13 0.21 12.59
 -24 2 12 4.32 11.82
 -20 4 12 4.99 11.33
 -16 4 12 29.55 10.31
 -18 10 8 14.15 9.76
 -15 13 5 18.87 9.21
 1 -39 3 7.6 5.87
 -15 17 1 3.7 8.47
 -5 11 -1 110.5 6.22
 1 -47 -1 6.97 6.59
 3 -39 -1 12.47 6.71
 -18 20 -2 7.33 9.05
 5 -37 -5 24.41 7.76
 4 -44 -6 1.68 7.52
 -16 24 -8 7.11 8.46
 7 -17 -9 25.75 7.52
 -5 19 -11 -1.59 4.5
 7 -37 -11 5.36 8.24
 -12 26 -14 19.06 7.38
 7 -5 -15 463.33 17.8
 9 -33 -17 9.97 9.25
 6 2 -18 7.85 6.11
 9 -9 -21 -0.96 8.02
 0 18 -22 273.41 9.05
 10 -16 -22 74.95 10.06
 10 -32 -22 19.5 10.08
 9 -5 -25 75.23 10.14
 4 12 -26 -2.44 6.16
 11 -21 -27 14.49 10.13
 11 -27 -27 8.49 10.92
 -10 30 -28 1.87 5.75
 10 -6 -32 51.96 10.88
 11 -11 -35 18.02 11.58
 -22 -12 18 -3.56 13.2
 -18 -10 18 -2.67 11.83
 -12 -16 18 0.15 8.51
 -25 -13 17 -3.5 14.7
 -17 -7 17 7.68 10.59
 -9 -23 17 19.57 7.39
 -9 -25 17 24.72 7.14
 -18 -4 16 2.7 11.65
 -20 0 14 -1.46 10.9
 -16 0 14 1.23 10
 -18 4 12 -1.41 9.94
 -21 5 11 -3.47 11.39
 -15 5 11 -4.41 8.81
 -13 7 9 16.61 7.6
 -10 6 8 94.16 8.1
 -19 11 7 -1.12 9.87
 -1 -37 7 7.67 4.22
 -20 12 6 -1.72 10.78
 -16 12 6 -0.21 8.65
 -9 9 5 362.11 14.48
 2 -24 4 3.69 4.53
 -15 15 3 14.45 8.4
 -11 13 3 165.25 10.02
 -4 6 2 266.06 9.89
 -11 15 1 8.64 7.33
 3 -33 1 3.55 5.79
 -16 18 0 0.28 8.68
 -17 19 -1 -3.33 9.01
 -13 21 -5 16.86 7.71
 6 -32 -6 4.01 7.38
 -15 23 -7 10.49 8.21
 5 -7 -7 77.46 6.05
 -7 21 -11 7.16 5
 3 5 -11 66.07 4.61
 7 -11 -11 12.53 7.47
 8 -18 -12 12.64 7.57
 8 -30 -12 -3.64 8.21
 -11 25 -13 4.55 6.82
 5 1 -13 134.35 7.56
 8 -36 -14 0.05 8.71
 9 -15 -17 104.07 10.1
 10 -22 -20 82.1 10.25
 3 13 -23 93.91 6.72
 -6 26 -24 14.84 4.02
 6 6 -24 132.16 9.4
 10 -12 -24 0.19 9.63
 10 -10 -26 4.31 9.46
 11 -19 -27 16.48 10.61
 11 -29 -27 17.1 10.8
 10 -8 -28 -2.31 9.96
 9 -1 -31 1.76 9.5
 11 -13 -31 2.62 10.01
 12 -22 -38 4.91 11.87
 -21 -17 19 -7.26 12.6
 -19 -15 19 3.51 12.22
 -15 -17 19 -0.21 9.9
 -24 -16 18 -4.06 15.73
 -14 -36 18 6 9.03
 -12 -32 18 -5.89 8.17
 -19 -7 17 4.55 11.64
 -11 -35 17 1.13 7.26
 -24 -8 16 0.28 13.98
 -22 -6 16 5.75 13.52
 -14 -6 16 1.6 9.26
 -12 -8 16 -0 7.99
 -18 0 14 2.44 10.12
 -22 6 10 -1.03 11.62
 -5 -49 7 -5.77 2.14
 -16 14 4 -4.23 9.02
 -16 16 2 0.84 8.15
 -2 2 2 312.72 10.01
 -18 18 0 8.53 9.12
 2 -42 0 13.47 6.66
 4 -24 0 190.71 9.29
 -9 17 -3 15.01 6.2
 5 -31 -3 14.62 6.91
 2 0 -4 0.31 1.96
 5 -11 -5 1403.86 43.72
 -14 22 -6 3.28 8.03
 -10 20 -6 8.64 6.36
 6 -16 -6 38.35 6.43
 6 -38 -8 15.8 8.11
 9 -23 -15 102.37 10.08
 9 -25 -15 13.57 8.74
 9 -27 -15 21.21 8.72
 4 8 -18 5.5 5.03
 8 -6 -18 172.9 10.61
 -7 25 -19 10.73 5.14
 3 11 -19 43.78 5.21
 9 -11 -19 71.47 9.22
 8 -4 -20 371.68 16.03
 10 -20 -20 2.3 8.63
 10 -28 -20 -1.1 9.53
 7 1 -21 5.13 7.09
 9 -3 -27 124.82 12.01
 6 8 -28 1.1 7.31
 5 11 -29 63.98 8.35
 11 -15 -29 -4 10.49
 11 -11 -33 1.49 10.93
 12 -22 -36 -1.86 11.51
 12 -20 -38 7.32 11.21
 -17 -33 19 1.2 2.62
 -24 -18 18 -1.45 14.93
 -26 -12 16 3.28 14.88
 -10 -12 16 2.64 6.76
 -8 -20 16 3.13 6.16
 -25 -7 15 4.56 14.47
 -21 -3 15 3.65 12.86
 -15 -3 15 11.34 10.44
 -7 -31 15 6.67 4.7
 -21 1 13 -2.65 11.95
 -19 5 11 -0.1 10.75
 -17 5 11 3.38 9.99
 -8 0 10 -0.25 5.64
 -12 10 6 23.03 7.46
 -4 0 6 -0.43 4.03
 -17 13 5 14.23 9.37
 -18 14 4 3.33 9.22
 2 -22 4 42.48 4.92
 -19 15 3 9.33 9.99
 -17 15 3 11.74 9.35
 -7 9 3 392.47 14.49
 -18 16 2 8.28 9.14
 -19 17 1 5.08 9.37
 -17 17 1 -3.3 8.63
 3 -15 1 236.84 9.18
 4 -22 0 -1.04 5.47
 4 -26 0 -2.61 5.76
 3 -9 -1 0.18 3.91
 -12 18 -2 106.91 8.99
 3 -5 -3 858.28 26.68
 5 -17 -3 238.91 10.39
 4 -4 -6 8.18 4.75
 7 -33 -9 8.3 8.13
 8 -32 -12 28.47 8.97
 5 3 -15 974.42 31.33
 9 -21 -15 36.34 8.54
 9 -35 -17 0.66 9.66
 10 -30 -20 21.53 10.59
 8 -2 -22 405.84 17.05
 10 -14 -22 -1.72 8.55
 -11 29 -23 4.34 6.38
 -4 24 -24 8.66 2.01
 11 -23 -25 15.69 9.89
 11 -25 -25 16.49 10.47
 11 -17 -27 29.95 9.89
 10 -6 -30 -0.48 9.93
 10 -4 -34 28.84 11.74
 12 -20 -36 6.15 11.95
 -21 -19 19 -3.98 13.54
 -19 -17 19 2.55 13
 -22 -14 18 -1.11 13.4
 -20 -12 18 6.81 12.43
 -12 -18 18 27.04 8.95
 -25 -15 17 -0.41 14.65
 -23 -11 17 -5.96 14.33
 -21 -9 17 -0.22 13.71
 -23 -5 15 5.35 13.48
 -11 -7 15 117.82 9.69
 -15 1 13 19.5 9.81
 -7 -9 13 106.97 7.41
 -22 2 12 1.4 11.44
 -11 5 9 14.06 8.41
 -9 3 9 64.26 7.21
 1 -33 5 46.7 5.63
 -9 11 3 131.66 8.92
 4 -28 0 82.02 7.5
 -9 15 -1 13.65 6.19
 2 -46 -2 -2.59 6.77
 4 -12 -2 45.48 5
 -7 15 -3 230.99 10.02
 -4 14 -6 108.85 5.57
 -17 23 -7 3.93 7.88
 6 -10 -8 645.81 22.15
 -3 15 -9 55.28 3.52
 7 -15 -9 109.02 8.92
 8 -16 -12 401.85 16.57
 9 -19 -15 80.97 9.51
 9 -29 -15 32.92 9.1
 8 -8 -16 2.05 7.64
 1 15 -19 184.29 7.26
 6 4 -20 95.27 7.96
 10 -18 -20 76.03 10.68
 11 -21 -25 14.27 9.58
 11 -27 -25 16.2 10.15
 -9 29 -27 17.22 5.77
 7 5 -27 52 8.52
 8 2 -28 1.7 8.91
 12 -22 -34 7.77 10.82
 12 -24 -34 -4.63 11.1
 11 -9 -35 8.41 11.15
 -21 -21 19 -2.59 13.81
 -17 -17 19 4.38 11.09
 -14 -14 18 -7.67 9.59
 -15 -9 17 9.69 9.92
 -13 -11 17 38.67 9.95
 -11 -15 17 22.44 8.17
 -26 -14 16 7.89 15.18
 -20 -6 16 -2.08 11.69
 -12 -40 16 3.06 7.44
 -8 -28 16 -0.45 5.91
 -19 -3 15 2.58 11.62
 -17 -3 15 10.81 10.51
 -13 -5 15 9.78 8.89
 -9 -11 15 77.86 7.99
 -24 -4 14 0 13.34
 -22 -2 14 -4.5 12.11
 -10 -6 14 22.3 7.47
 -8 -10 14 346.4 14.06
 -19 1 13 5.92 10.39
 -9 -5 13 100.1 8.2
 -14 2 12 117.92 11.15
 -23 3 11 -5.36 11.92
 -20 6 10 5.48 10.89
 -16 6 10 46.4 9.91
 -21 7 9 1.8 11.14
 -22 8 8 5.44 10.64
 -4 -4 8 661.6 21.14
 -13 9 7 30.94 8.29
 -12 12 4 25.95 7.48
 -9 13 1 13.79 6.46
 -12 16 0 153.27 10.11
 6 -34 -6 1.76 7.29
 -11 21 -7 14.5 6.93
 3 1 -7 320.68 11.12
 7 -39 -11 -1.91 8.18
 3 7 -13 187.73 7.74
 2 10 -14 13.6 3.38
 8 -38 -14 10.18 8.81
 -7 23 -15 103.54 6.74
 9 -31 -15 13.72 9.42
 9 -13 -17 132.96 10.13
 10 -32 -20 5.3 10.17
 -13 29 -21 2.9 7.09
 -10 28 -22 19.04 6.3
 8 0 -24 262.71 13.46
 11 -19 -25 20.69 10.16
 11 -29 -25 6.18 9.94
 11 -15 -27 40.37 10.78
 1 19 -29 12.98 5.44
 9 -1 -29 33.57 9.63
 11 -13 -29 22.63 10.79
 11 -11 -31 3.13 9.95
 12 -20 -34 7.03 10.83
 12 -18 -36 7.2 11.13
 -21 -23 19 -1.82 13.96
 -21 -25 19 2 14.17
 -19 -19 19 -0 12.16
 -17 -31 19 -3.36 6.72
 -15 -21 19 -0 10.1
 -12 -30 18 -1.78 8.57
 -19 -9 17 4.14 11.56
 -24 -10 16 -2.68 13.42
 -16 -6 16 2.19 10.92
 -8 -22 16 -0.41 6.24
 -7 -19 15 94.18 7.11
 -14 -2 14 -5.25 9.07
 -25 -3 13 9.34 13.34
 -23 -1 13 4.69 11.97
 -17 1 13 17.75 10.54
 -5 -17 13 65.33 5.43
 -24 0 12 -2.29 12.04
 -13 3 11 3.65 7.74
 -18 6 10 4.87 9.83
 -14 8 8 -2.34 7.95
 -8 6 6 130.13 8.12
 -1 -43 5 9.55 5.23
 -12 14 2 179.28 10.92
 -7 11 1 36.08 5.46
 4 -20 0 536.74 18.36
 -7 13 -1 1.28 5.08
 -13 19 -3 10.82 7.48
 5 -33 -3 25.58 7.3
 4 -42 -4 2.46 7.1
 -16 22 -6 7.08 8.34
 5 -43 -7 -1.33 8.1
 7 -35 -9 3.05 7.84
 6 -6 -10 273.71 11.7
 8 -34 -12 3.28 8.38
 5 5 -17 417.27 15.38
 -8 26 -20 -0.77 5.39
 10 -16 -20 5.12 9.04
 9 -7 -21 -1.56 8.18
 7 3 -23 67.44 8.25
 9 -5 -23 57.65 8.78
 10 -10 -24 13.97 9.37
 -7 27 -25 22.5 4.83
 -8 28 -26 0.85 5.16
 10 -8 -26 -1.62 9.18
 8 4 -32 89.51 10.86
 10 -4 -32 0.69 9.9
 12 -22 -32 -0.91 11.22
 12 -24 -32 21.34 11.29
 12 -26 -32 -3 9.72
 11 -9 -33 4.83 10.33
 12 -18 -34 3.93 11.4
 12 -16 -36 2.68 11.62
 -19 -29 19 -1.06 12.95
 -17 -19 19 -2.13 11.09
 -15 -23 19 2.77 10.17
 -15 -27 19 1.21 9.89
 -22 -16 18 -1.18 13.5
 -20 -14 18 1.28 13.24
 -16 -36 18 3.4 10.86
 -14 -34 18 0.52 9.31
 -12 -20 18 -0.29 8.63
 -23 -13 17 7.85 13.98
 -17 -9 17 22.27 10.67
 -22 -8 16 2.56 12.61
 -18 -6 16 3.32 10.64
 -10 -36 16 -2.53 6.56
 -8 -24 16 -1.81 6.21
 -8 -26 16 1.28 5.98
 -25 -9 15 -8.54 15.71
 -12 -4 14 32.16 8.21
 -6 -18 14 0.11 4.86
 -13 -1 13 119.36 10.46
 -10 2 10 41.27 7.23
 -6 -4 10 1353.06 42.13
 -6 0 8 0.87 4.59
 -10 8 6 14.88 6.71
 -2 -44 6 2.28 4.6
 0 -36 6 -0.97 4.87
 2 -20 4 30.67 4.34
 -1 -47 3 2.22 5.54
 0 -46 2 3.98 5.83
 2 -38 2 -0.3 5.89
 3 -35 1 4.86 6.03
 4 -30 0 -0.92 6.12
 -14 20 -4 7.43 7.71
 -15 21 -5 17.45 8.17
 -12 22 -8 2.03 6.92
 6 -40 -8 1.46 7.9
 -14 24 -10 28.31 7.93
 -14 28 -18 7.04 7.78
 10 -24 -18 28.05 9.4
 10 -26 -18 1.63 8.86
 -5 23 -19 18.65 4.14
 9 -9 -19 51.54 8.85
 -9 27 -21 0.21 5.79
 10 -12 -22 104.84 10.59
 11 -17 -25 29.55 10.36
 10 -6 -28 29.24 10.28
 7 7 -31 3.59 8.59
 12 -20 -32 22.36 11.36
 9 1 -33 0.22 10.19
 -19 -21 19 -1.57 12.99
 -17 -21 19 2.54 11.45
 -17 -29 19 3.23 11.62
 -15 -25 19 -1.16 10.24
 -16 -14 18 18.58 10.87
 -14 -16 18 15.06 9.9
 -12 -28 18 -2.13 8.93
 -21 -11 17 3.27 13.06
 -12 -10 16 6.42 8.4
 -21 -5 15 -0.98 12.69
 -26 -8 14 3.19 14.16
 -20 -2 14 0.05 11.86
 -11 -3 13 194.19 11.36
 -20 2 12 -0.64 10.79
 -16 2 12 -2.04 9.3
 -12 0 12 472.52 19.06
 -10 -2 12 214.72 11.32
 -19 7 9 4.56 9.76
 -17 7 9 -0.59 9.58
 -20 8 8 0.47 10.83
 -21 9 7 -2.04 11.36
 -13 11 5 64.65 8.79
 -6 6 4 52.64 5.55
 0 -42 4 -3.34 5.41
 -1 1 1 491.87 14.87
 -4 8 0 1319.21 40.33
 -13 17 -1 7.33 7.5
 3 -41 -1 6.46 6.84
 4 -38 -2 28.06 7.29
 -10 18 -4 42.32 6.76
 -8 18 -6 30.74 5.86
 6 -14 -6 10.31 5.72
 7 -23 -7 45.9 7.41
 7 -25 -7 56.12 7.84
 7 -27 -7 47.38 7.82
 -13 23 -9 10.76 7.37
 5 -3 -9 422.65 15.03
 8 -24 -10 3.54 7.37
 8 -26 -10 85.7 9.09
 -8 22 -12 1.64 5.46
 8 -14 -12 34.99 7.64
 9 -33 -15 13.06 8.91
 10 -28 -18 10.62 9.72
 1 17 -23 42.87 4.43
 11 -23 -23 5.85 9.37
 11 -25 -23 -1.61 10.08
 11 -27 -23 6.13 10.21
 9 -3 -25 153.05 11.38
 -12 30 -26 -0.99 6.54
 3 15 -27 114.86 7.76
 11 -11 -29 18.82 10.63
 4 14 -30 142.57 9.63
 12 -24 -30 0.98 10.13
 12 -16 -34 -0.97 11.23
 -19 -23 19 8.42 12.61
 -19 -25 19 0.88 12.67
 -19 -27 19 0.49 13.32
 -17 -23 19 -5.75 11.21
 -17 -27 19 12.17 12.08
 -22 -18 18 0.96 14.47
 -18 -14 18 4.11 11.57
 -12 -22 18 20.13 8.85
 -13 -37 17 3.73 8.59
 -11 -33 17 4.16 7.32
 -24 -12 16 -0.42 14.81
 -14 -8 16 2.4 9.51
 -10 -14 16 1.43 6.79
 -23 -7 15 11.81 12.94
 -18 -2 14 -2.83 10.18
 -16 -2 14 9.01 10.24
 -18 2 12 12.76 9.81
 -21 3 11 -0.05 11.71
 -22 4 10 5.66 11.17
 -23 5 9 -0.3 11.6
 -7 3 7 1122.17 35.68
 -5 3 5 1152.89 35.88
 2 -30 4 9.26 5.3
 1 -9 3 442.12 13.68
 3 -45 -3 2.11 6.93
 5 -15 -3 441.75 15.75
 -17 21 -5 9.64 9.02
 6 -36 -6 4.5 7.53
 7 -21 -7 122.48 8.77
 8 -22 -10 135 9.84
 8 -28 -10 -0.48 7.97
 7 -9 -11 27.14 6.37
 8 -36 -12 25.53 8.73
 -14 26 -14 1.29 7.6
 -5 21 -15 135.5 6.38
 10 -30 -18 1.94 9.85
 -12 28 -20 13.39 7.06
 11 -21 -23 3.96 9.71
 11 -29 -23 0.97 9.82
 6 8 -26 -2.4 6.86
 8 2 -26 0.69 7.58
 11 -13 -27 48.82 11.62
 10 -4 -30 63.24 10.75
 12 -22 -30 25.79 11.11
 12 -26 -30 10.19 10.14
 11 -9 -31 5.92 10.59
 12 -18 -32 0.77 11.13
 11 -7 -35 11.13 11.26
 12 -14 -36 4.3 11.67
 -17 -25 19 3.49 11.67
 -22 -20 18 8.08 14.24
 -20 -16 18 4.53 12.65
 -12 -26 18 17.36 7.95
 -23 -15 17 0.21 14.64
 -15 -11 17 36.02 10.49
 -13 -13 17 22.84 9.38
 -11 -17 17 18.66 8.02
 -20 -8 16 6.21 12.04
 -25 -11 15 0.71 13.99
 -15 -5 15 56.51 11.37
 -11 -41 15 2.57 6.65
 -7 -21 15 116.06 7.5
 -7 -29 15 16.39 5.36
 -24 -6 14 0.39 13.57
 -22 -4 14 -6.05 12.79
 -25 -5 13 4.78 14.35
 -21 -1 13 -1.4 11.93
 -6 -40 12 -6.66 1.89
 -4 -18 12 2.92 3.85
 -18 8 8 -4.43 10.38
 -15 9 7 11.23 8.6
 -11 7 7 19.65 7.14
 -14 10 6 7.31 7.93
 -21 11 5 0 11.02
 -10 10 4 12.57 6.57
 -13 13 3 10.06 7.52
 -13 15 1 -1.78 7.36
 1 -45 1 2.6 6.03
 4 -18 0 -2.2 4.78
 -14 18 -2 -1.55 7.82
 -15 19 -3 7.51 8.12
 5 -35 -3 19.48 7.18
 -18 20 -4 -2.49 8.73
 -16 20 -4 5.26 8.28
 -4 12 -4 306.82 10.78
 6 -24 -4 -0.84 5.72
 6 -26 -4 19.63 6.54
 7 -29 -7 43.57 8.05
 7 -13 -9 59.51 7.11
 7 -37 -9 8.56 8.15
 -16 24 -10 4.17 8.18
 -8 24 -16 3.56 5.51
 -13 27 -17 12.4 7.45
 7 -1 -17 198.39 10.39
 9 -11 -17 175.77 10.88
 10 -14 -20 101.62 10.09
 6 6 -22 17.88 6.69
 11 -19 -23 13.51 9.87
 11 -15 -25 69.49 10.58
 5 11 -27 270.05 12.61
 9 -1 -27 83.97 10.13
 8 4 -30 5.5 8.86
 12 -20 -30 2.76 13.61
 9 1 -31 -0.33 9.26
 10 -2 -34 -3.66 9.97
 -22 -22 18 2.58 14.25
 -16 -34 18 9.09 8.55
 -14 -32 18 2.44 9.91
 -21 -13 17 -3.05 12.6
 -17 -11 17 26.8 11.06
 -22 -10 16 -4.39 13.52
 -19 -5 15 0.9 10.86
 -26 -10 14 -5.45 14.94
 -23 -3 13 -4.82 11.18
 -22 0 12 -5.95 12.25
 -23 1 11 0 11.29
 -19 3 11 -4.81 10.6
 -15 3 11 3.11 9.11
 -19 9 7 2.25 10.28
 -20 10 6 1.76 10.54
 -3 5 1 91.88 4.66
 -10 16 -2 106.41 8.14
 -4 10 -2 696.7 22
 6 -22 -4 40.68 6.68
 6 -28 -4 5.33 6.93
 -6 16 -6 35.89 4.94
 8 -20 -10 2.71 6.27
 8 -30 -10 56.71 8.74
 -13 25 -13 10.55 7.37
 9 -23 -13 14.61 8.63
 9 -25 -13 25.26 8.47
 9 -27 -13 17.35 8.34
 7 -3 -15 260.32 12.08
 9 -35 -15 11.88 9.02
 8 -4 -18 8.43 7.61
 10 -18 -18 -2.96 8.96
 10 -32 -18 7.22 9.39
 -11 27 -19 11.19 6.6
 8 -2 -20 44.88 8.2
 4 12 -24 179.58 9.27
 10 -8 -24 -1.58 8.56
 12 -18 -30 12.8 11.19
 12 -16 -32 22.22 11.29
 11 -7 -33 2.01 9.4
 12 -14 -34 4.71 11.32
 -20 -18 18 2.58 12.42
 -18 -16 18 3.27 11.58
 -16 -16 18 -4.3 10.63
 -14 -18 18 2.55 9.57
 -23 -17 17 3.37 14.04
 -24 -14 16 -2.3 14.93
 -18 -8 16 -5.72 11.55
 -16 -8 16 2.24 10.66
 -17 -5 15 11.63 10.37
 -11 -9 15 56 8.64
 -9 -13 15 295.5 13.15
 -9 -37 15 0.8 5.75
 -19 -1 13 1.53 10.57
 -6 -10 12 460.08 16.13
 -17 3 11 3.16 9.48
 -14 4 10 226.05 12.94
 -12 6 8 7.56 7.49
 -9 5 7 528.26 19.08
 -16 10 6 6.48 8.58
 -3 -1 5 209.37 7.71
 -14 12 4 0.51 7.53
 -8 8 4 132.96 8.02
 1 -41 3 1.45 5.72
 -14 14 2 2.6 7.65
 -10 12 2 257.04 11.87
 -14 16 0 -1.42 8.03
 -17 19 -3 2.68 8.43
 -11 19 -5 12.82 6.68
 7 -19 -7 103.53 8.56
 7 -31 -7 42.2 8.04
 -12 24 -12 51.35 7.72
 4 4 -12 1970.59 59.86
 -9 23 -13 11.55 5.99
 9 -21 -13 33.5 9.22
 9 -29 -13 11.55 8.56
 8 -6 -16 4.22 7.3
 7 1 -19 42.86 7.55
 2 14 -20 887.02 27.81
 4 10 -20 -0.01 5.19
 10 -10 -22 -0.26 8.76
 11 -17 -23 28.18 9.85
 7 5 -25 95.87 8.9
 10 -6 -26 3.55 8.95
 11 -11 -27 21.66 10.02
 12 -22 -28 1.06 11.37
 12 -24 -28 8.41 11.23
 12 -26 -28 -4.67 10.75
 12 -28 -28 2.17 10.27
 7 7 -29 21.24 8.51
 2 18 -30 0.32 5.79
 12 -12 -36 5.84 11.78
 -11 -19 17 55.99 8.78
 -11 -31 17 -2.83 7.81
 -23 -9 15 1.84 13.5
 -13 -7 15 77.88 9.79
 -7 -23 15 73.83 6.58
 -7 -27 15 30.32 5.71
 -14 -4 14 16.22 9.13
 -6 -20 14 62.78 5.76
 -17 -1 13 6.15 9.73
 -20 4 10 5.7 10.78
 -21 5 9 0.32 10.67
 -1 -25 9 8.22 1.53
 -22 6 8 2.98 10.93
 -3 -5 7 1678 50.55
 -15 11 5 31.96 8.88
 -20 14 2 7.74 10.2
 -10 14 0 66.77 7.81
 2 -44 0 -2.8 6.38
 -19 17 -1 1.81 9.2
 -15 17 -1 4.27 7.88
 -18 18 -2 1.28 9.09
 -16 18 -2 14.37 8.35
 6 -20 -4 3.09 6.05
 6 -30 -4 11.43 7.01
 5 -9 -5 163.18 7.9
 5 -41 -5 6.74 7.36
 -15 23 -9 5.46 7.98
 8 -18 -10 388.49 16.15
 8 -32 -10 7.56 7.97
 7 -5 -13 128.63 8.37
 6 0 -14 110.81 7.37
 -12 26 -16 -2.39 6.77
 -9 25 -17 36.09 6.23
 -10 26 -18 1.59 6.35
 10 -34 -18 -2.61 9.19
 5 7 -19 69.54 6.64
 9 -5 -21 0.87 7.63
 11 -23 -21 -1.5 9.24
 11 -25 -21 0.01 9.64
 8 0 -22 2.73 7.41
 11 -13 -25 11.15 9.95
 10 -4 -28 2.15 9.19
 12 -20 -28 2.54 11.89
 11 -9 -29 14.77 9.85
 6 10 -30 1.92 7.72
 10 -2 -32 61.69 11
 12 -14 -32 0.41 10.83
 -20 -20 18 -4.33 12.9
 -14 -20 18 24.23 10
 -14 -30 18 0 8.27
 -23 -19 17 0.04 14.43
 -21 -15 17 0.08 12.57
 -19 -13 17 1.64 11.97
 -15 -13 17 21.9 10.52
 -13 -15 17 12.02 9.17
 -22 -12 16 -10.78 12.9
 -25 -13 15 -2.71 14.39
 -7 -25 15 31.63 5.79
 -26 -12 14 -3.28 16.96
 -24 -8 14 -3.13 13.69
 -20 -4 14 -3.65 11.36
 -10 -8 14 115.44 9.05
 -8 -12 14 9.15 6.27
 -6 -30 14 -1.6 4.53
 -7 -11 13 198.77 9.51
 -5 -19 13 35.18 4.89
 -20 0 12 15.55 11.27
 -14 0 12 8.55 8.65
 -8 -6 12 -1.43 6.53
 -3 -19 11 -0.9 2.94
 -7 -1 9 92.51 6.72
 -17 11 5 8.27 9.59
 -11 9 5 19.21 7.23
 -3 -49 5 -1.9 4.61
 1 -35 5 22.45 5.38
 -18 12 4 6.38 9.43
 -16 12 4 2.71 8.46
 2 -32 4 4.32 5.23
 -19 13 3 9.98 9.58
 -15 13 3 20.05 8.82
 -6 8 2 1087.93 34.17
 -19 15 1 -2.74 9.62
 -15 15 1 3.15 8.45
 3 -37 1 3.13 6.12
 -17 17 -1 1.17 8.36
 -8 16 -4 30.28 5.73
 4 -44 -4 4.22 7.04
 -12 20 -6 -1.48 6.88
 6 -38 -6 3.03 7.49
 -13 21 -7 26.7 7.75
 -14 22 -8 19.82 8.1
 6 -8 -8 17.34 5.78
 8 -12 -12 581.64 21.5
 8 -38 -12 0.5 8.38
 9 -19 -13 22.13 8.3
 9 -31 -13 14.71 8.51
 -10 24 -14 20.01 6.43
 -11 25 -15 37.89 7.27
 3 9 -15 171.56 7.35
 6 2 -16 4.11 5.57
 10 -16 -18 46.81 9
 9 -7 -19 16.21 7.18
 10 -12 -20 -3.02 8.64
 11 -21 -21 -1.63 9.09
 -13 29 -23 -3.45 6.12
 9 -3 -23 15.83 8.19
 2 16 -24 2.4 4.47
 -11 29 -25 4.35 6.31
 12 -16 -30 3.59 10
 11 -7 -31 -0.09 10.2
 12 -12 -34 3.81 11.06
 -20 -22 18 1.15 12.75
 -18 -18 18 2.16 11.58
 -18 -32 18 -1.77 2.98
 -16 -32 18 24.87 9.03
 -23 -21 17 2.78 15.15
 -15 -37 17 13.16 10.38
 -13 -35 17 -10.83 9.16
 -24 -16 16 -2.63 14.46
 -14 -10 16 0.63 8.98
 -12 -12 16 3.7 8.39
 -10 -16 16 0.25 7.05
 -10 -34 16 4.64 6.95
 -10 -42 14 -1.98 5.85
 -8 -38 14 1.46 5.02
 -25 -7 13 -1.58 13.61
 -9 -7 13 14.23 6.73
 -5 -31 13 -0.68 2.39
 -18 4 10 41.47 10.86
 -16 4 10 2.1 9.43
 -4 -10 10 943.8 29.27
 -10 4 8 10.46 6.86
 -8 2 8 22.34 6.03
 1 -15 5 442.31 13.88
 2 -18 4 194.08 7.58
 -17 13 3 0.24 9.17
 -18 14 2 2.81 9.36
 -16 14 2 16.95 9.02
 -17 15 1 -0.07 8.57
 3 -13 1 215.37 8.35
 -18 16 0 1.34 8.7
 -16 16 0 13.62 8.45
 2 -6 0 1666.76 49.97
 4 -40 -2 2.94 6.83
 3 -1 -5 212.68 8.05
 6 -12 -6 153.37 8.45
 -9 19 -7 22.91 6.05
 5 -5 -7 320.19 11.97
 7 -17 -7 223.05 11.17
 7 -33 -7 15.18 7.81
 7 -39 -9 4.62 8.01
 -6 20 -12 0.83 4.49
 -4 18 -12 4.59 3.74
 6 -2 -12 626.98 21.43
 10 -22 -16 -0.29 7.9
 10 -24 -16 -0.92 8.27
 10 -26 -16 2.07 8.53
 10 -28 -16 0.37 9.25
 7 3 -21 5.78 6.74
 11 -15 -23 7.53 9.08
 12 -26 -26 5.05 10.35
 8 4 -28 56.57 9.27
 12 -18 -28 -0.59 9.98
 9 1 -29 41.66 9.6
 13 -21 -37 7.57 11.12
 -20 -24 18 -6.58 14.52
 -20 -26 18 -3.72 13.76
 -20 -28 18 -0 13.71
 -17 -13 17 3.34 11.34
 -11 -21 17 6.93 8.12
 -11 -29 17 8.89 8.7
 -14 -40 16 -3.89 9.25
 -12 -38 16 2.12 7.91
 -25 -15 15 2.39 14.83
 -19 -7 15 5.12 11.29
 -18 -4 14 1.19 10.84
 -16 -4 14 8.68 10.73
 -12 -6 14 79.35 9.05
 -21 -3 13 0.02 11.7
 -13 -3 13 3.25 7.95
 -25 -3 11 1.19 12.95
 -21 1 11 -0.31 11.68
 -13 1 11 19.64 8.33
 -22 2 10 6.73 11.39
 -23 3 9 -2.81 11.81
 -19 5 9 0.74 9.59
 -15 5 9 9.13 8.47
 -22 8 6 3.49 11.11
 -8 10 2 275.1 11.75
 -11 17 -3 65.52 7.92
 -6 14 -4 152.31 7.44
 4 -6 -4 8.39 4.37
 6 -32 -4 -5.85 6.94
 7 -11 -9 41.34 6.52
 8 -34 -10 35.25 8.59
 9 -33 -13 7.79 8.6
 8 -8 -14 29.47 7.25
 -2 18 -16 26.75 1.68
 10 -30 -16 3.63 8.6
 9 -9 -17 67.49 8.42
 11 -19 -21 -7.2 8.79
 11 -31 -21 -3.13 9.34
 9 -1 -25 90.58 9.78
 12 -22 -26 -5.09 10.25
 12 -24 -26 -1.84 12
 12 -28 -26 2.36 10.38
 4 14 -28 0.37 6.19
 10 -2 -30 -0.22 9.41
 12 -14 -30 43.25 11.27
 12 -12 -32 30.78 10.91
 13 -23 -35 -1.95 10.35
 13 -19 -37 14.81 12.07
 -18 -20 18 2.61 11.65
 -18 -30 18 0.81 12.3
 -16 -20 18 -3.13 10.69
 -16 -30 18 -2.17 10.88
 -14 -24 18 2.9 9.69
 -14 -26 18 -5.48 9.6
 -21 -17 17 -1.71 12.71
 -24 -18 16 -2.25 14.89
 -18 -10 16 0.35 10.75
 -16 -10 16 7.76 10.59
 -23 -11 15 -2.95 13.03
 -15 -7 15 15.87 9.79
 -26 -14 14 6.82 16.65
 -27 -13 13 -2.35 14.74
 -7 -39 13 1.7 4.07
 -24 -4 12 -3.11 12.75
 -22 -2 12 17.91 12.52
 -18 0 12 -5.85 10.63
 -16 0 12 27.82 10.4
 -23 -1 11 6.22 12.32
 -24 0 10 -5.5 12.7
 -17 5 9 12.11 9.97
 -11 3 9 40.33 7.6
 -5 -5 9 32.33 4.82
 -20 6 8 2.41 10.56
 -21 7 7 1.58 10.77
 -5 -1 7 986.86 30.92
 -12 8 6 -2.47 7.61
 -11 11 3 0.07 6.75
 2 -40 2 16.59 6.25
 4 -16 0 3715.2 111.36
 5 -23 -1 3.32 5.64
 5 -25 -1 11.62 5.78
 5 -27 -1 0.09 5.87
 -8 14 -2 87.28 6.81
 4 -10 -2 719.61 23.03
 5 -13 -3 780.53 25.37
 6 -18 -4 39.9 6.4
 -16 22 -8 -1.46 7.83
 4 0 -8 280.23 10.44
 8 -16 -10 2.59 6.9
 9 -17 -13 82.27 8.44
 6 4 -18 242.82 11.07
 10 -14 -18 -4.01 7.85
 10 -8 -22 165.7 11.5
 8 2 -24 35.84 7.93
 10 -6 -24 55.52 9.33
 11 -11 -25 25.38 10.21
 12 -20 -26 3.71 10.46
 11 -9 -27 27.67 9.8
 12 -16 -28 21.08 10.04
 -9 29 -29 6.57 5.46
 5 13 -31 4.64 7.08
 8 6 -32 5.87 9.21
 11 -5 -33 -1.83 10.33
 13 -21 -35 2.14 11.25
 -18 -22 18 -2.47 11.74
 -18 -28 18 -0.24 12.27
 -16 -22 18 4.01 10.83
 -19 -15 17 -2.34 11.71
 -13 -17 17 20.99 9.41
 -11 -23 17 76.06 7.85
 -24 -20 16 1.02 15.78
 -22 -14 16 0.48 13.48
 -25 -17 15 0.03 15.38
 -17 -7 15 18.58 10.52
 -24 -10 14 2.8 14.77
 -12 -44 14 -0.6 7.41
 -6 -22 14 1.34 4.67
 -11 -5 13 13.78 7.56
 -9 -43 13 -2.55 5.07
 -26 -8 12 12.09 14.09
 -12 -2 12 61.24 8.49
 -8 -2 10 364.76 14.18
 -9 1 9 61.76 7.15
 -13 7 7 30.75 8.2
 -9 7 5 394.3 15.27
 -7 5 5 697.65 23.1
 3 -25 3 53.81 5.59
 3 -27 3 42.09 6.07
 -11 13 1 4.66 6.54
 -8 12 0 300.68 12.21
 -6 10 0 767.74 24.75
 -11 15 -1 7.97 6.47
 3 -43 -1 4.34 6.6
 -12 18 -4 10.31 6.87
 -15 21 -7 15.81 7.73
 7 -35 -7 21.5 7.85
 10 -32 -16 0.5 8.78
 -6 24 -20 -1.24 4.44
 11 -17 -21 -5.02 9.12
 -10 28 -24 4.64 6
 6 8 -24 13.03 6.54
 11 -7 -29 15.91 9.74
 13 -23 -33 -4.42 10.52
 12 -10 -34 13.48 11.2
 13 -19 -35 11.05 10.85
 -18 -24 18 -5 12.02
 -18 -26 18 4.74 12.27
 -16 -24 18 3.92 10.54
 -16 -26 18 2.31 10.62
 -16 -28 18 5.77 10.96
 -21 -19 17 1.35 12.37
 -15 -15 17 12.79 9.86
 -20 -12 16 -6.02 11.98
 -10 -18 16 1.54 7.01
 -13 -9 15 75.39 10.12
 -11 -11 15 91.29 9.15
 -9 -15 15 140.02 9.07
 -20 -6 14 3.23 11.51
 -6 -28 14 15.63 4.72
 -25 -9 13 -0.39 13.35
 -19 -3 13 4.04 11.15
 -10 -4 12 62.38 8.01
 -19 1 11 -3.23 10.64
 -1 -39 7 11.73 4.38
 -21 9 5 3.35 10.61
 3 -23 3 144.4 7.33
 5 -29 -1 4.34 6.2
 -6 12 -2 832.21 26.58
 -13 19 -5 54.99 8.03
 -14 20 -6 3.89 7.3
 -17 21 -7 5.98 8.42
 -3 13 -7 214.71 7.66
 -10 20 -8 6.05 6.17
 8 -36 -10 1.57 8.05
 9 -35 -13 3.23 8.69
 1 13 -15 619.23 19.11
 -14 26 -16 0.16 7.49
 10 -10 -20 287.65 14.74
 3 13 -21 1.81 4.92
 -12 28 -22 -1.28 6.66
 11 -13 -23 23.77 9.75
 10 -4 -26 6.4 8.9
 12 -18 -26 -0.31 9.37
 7 7 -27 68.37 8.6
 6 10 -28 71.83 8.44
 13 -21 -33 4.79 11.32
 -15 -35 17 7.34 10.28
 -13 -33 17 2.5 8.77
 -22 -16 16 2.62 13.25
 -14 -12 16 -1.02 9.01
 -12 -14 16 4.25 8.07
 -23 -13 15 -1.24 13.96
 -22 -8 14 3.79 12.35
 -6 -24 14 28.27 5.14
 -15 -3 13 17.89 10.05
 -17 1 11 0.35 9.55
 -15 1 11 1.12 9.18
 -11 -1 11 15.36 7.42
 -20 2 10 21.54 11.55
 -22 4 8 -1.39 11.48
 -16 6 8 4.92 9.25
 -23 5 7 1.77 10.71
 -19 7 7 9.72 9.37
 -20 8 6 1.28 9.65
 -6 2 6 2.02 4.61
 -12 10 4 1.72 7.22
 -5 5 3 1516.28 46.44
 5 -21 -1 48.88 6.17
 6 -34 -4 12.06 6.99
 5 -43 -5 8.62 7.36
 7 -15 -7 76.56 7.41
 -16 24 -12 10.31 8.2
 9 -15 -13 189.37 10.99
 9 -11 -15 69.28 8.23
 10 -34 -16 4.88 9.36
 11 -27 -19 6.26 9.07
 11 -29 -19 12.85 9.53
 7 5 -23 67.81 8.03
 12 -24 -24 15.89 9.89
 12 -26 -24 3.62 10.3
 12 -28 -24 4.72 9.73
 5 11 -25 159.86 9.32
 9 1 -27 90.02 9.98
 12 -14 -28 -2.88 9.54
 12 -12 -30 -1.52 10.32
 9 3 -31 5.4 9.59
 11 -5 -31 -2.99 10.39
 13 -25 -31 -1.47 10.88
 12 -10 -32 1.93 10.07
 13 -19 -33 -3.82 10.4
 13 -17 -35 6.39 11.27
 -21 -21 17 0.09 12.89
 -19 -17 17 -5.22 12.58
 -18 -12 16 1.22 11.04
 -10 -32 16 -1.02 7.05
 -19 -9 15 8.48 11.32
 -24 -12 14 4.12 13.63
 -14 -6 14 -4.58 9.4
 -6 -26 14 1.98 4.7
 -23 -7 13 3.16 13.1
 -21 -5 13 1.81 12.1
 -17 -3 13 2.71 9.69
 -5 -21 13 33.47 4.48
 -24 -6 12 1.04 12.65
 -20 -2 12 4.04 10.63
 -25 -5 11 5.84 13.72
 -21 3 9 7.8 11.49
 0 -38 6 0.52 4.65
 -5 -53 5 -2.76 3.74
 -4 2 4 57.77 4.94
 2 -34 4 5.01 5.26
 -21 11 3 2.12 10.61
 -3 7 -1 61.52 3.92
 5 -31 -1 3.86 6.25
 -12 16 -2 -2.36 6.98
 -9 17 -5 212.42 10.03
 -18 20 -6 3.72 9.15
 -16 20 -6 2.71 8.16
 8 -24 -8 59.7 8.04
 8 -26 -8 1.43 7.14
 8 -28 -8 55.49 8.41
 -11 21 -9 22.12 6.73
 7 -41 -9 -2.53 7.69
 -12 22 -10 51.74 7.57
 9 -23 -11 2.6 7.55
 9 -25 -11 0.81 7.67
 9 -27 -11 2.23 8.21
 8 -2 -18 123.77 9.31
 -13 27 -19 -0.43 7.07
 11 -21 -19 21.37 9.27
 11 -15 -21 0.25 9.39
 -9 27 -23 2.72 5.46
 12 -22 -24 -0.1 10.1
 3 15 -25 217.42 9.63
 0 20 -26 0.24 3.99
 12 -16 -26 -4.2 9.95
 10 -2 -28 31.9 10
 13 -23 -31 0 10.88
 10 0 -32 0.82 10.12
 -21 -23 17 1.53 13.93
 -21 -25 17 6.78 14.19
 -17 -17 17 7.5 9.97
 -15 -17 17 14.19 10.03
 -13 -19 17 13.05 9.7
 -20 -14 16 1.9 12.66
 -16 -12 16 0.49 10.12
 -21 -11 15 2.42 11.93
 -9 -35 15 2.64 6.2
 -18 -6 14 -1.23 10.69
 -10 -10 14 5.06 6.88
 -8 -14 14 102.52 7.83
 -25 -11 13 6.54 14.58
 -26 -10 12 -2.97 14.75
 -22 -4 12 2.94 11.73
 -21 -1 11 0.03 11.69
 -14 2 10 -0.95 7.52
 -23 1 9 0.03 11.64
 -2 -40 8 0.49 3.62
 -17 7 7 10.87 9.68
 -14 8 6 15.56 8.33
 -10 6 6 2.71 6.15
 -13 9 5 106.14 9.16
 -20 10 4 2.22 9.98
 3 -21 3 125.37 6.55
 -12 12 2 21.02 7.82
 3 -39 1 -1.44 6.05
 -12 14 0 1.49 7.08
 4 -36 0 63.37 7.25
 5 -39 -3 9.29 7
 6 -16 -4 0.15 5.34
 -7 17 -7 246.38 10.28
 8 -22 -8 6.14 6.77
 -2 14 -10 2.63 2.14
 8 -14 -10 866.31 29.35
 9 -29 -11 -2.06 8.12
 5 3 -13 502.11 17.31
 9 -37 -13 0.73 8.46
 -13 25 -15 13.95 7.26
 2 12 -16 1.25 3.46
 4 8 -16 3.32 4.43
 8 -4 -16 19.72 7.28
 10 -12 -18 103 9.99
 9 -5 -19 93.52 9.39
 11 -31 -19 4.79 9.3
 6 6 -20 373.49 14.99
 8 0 -20 209.79 11.31
 -7 25 -21 4.21 4.81
 9 -3 -21 5.24 8.39
 12 -20 -24 7.26 9.33
 -5 25 -25 30.02 3.71
 11 -9 -25 36.25 10.14
 8 4 -26 0.39 7.94
 1 19 -27 38.64 5.33
 -8 28 -28 17.88 5.18
 8 6 -30 98.79 11.14
 7 9 -31 -0.25 8.46
 13 -21 -31 -0.96 10.4
 13 -17 -33 1.15 10.55
 12 -8 -34 0.45 10.82
 13 -15 -35 8.16 10.75
 -19 -19 17 3.79 12.26
 -13 -31 17 1.15 9.02
 -22 -18 16 1.44 14.3
 -14 -38 16 -1.85 9.37
 -12 -36 16 -1.67 8.13
 -10 -20 16 19.5 6.05
 -23 -15 15 7.2 14.61
 -17 -9 15 9.26 10.85
 -15 -9 15 14.81 10.43
 -11 -39 15 2.46 7.19
 -16 -6 14 10.75 10.23
 -12 -8 14 6.2 7.48
 -14 -2 12 111.75 10.59
 -23 -3 11 1.07 12.38
 -24 -2 10 -3.81 12.01
 -22 0 10 8.1 12.14
 -18 2 10 5.65 9.63
 -6 -6 10 293.63 11.3
 -18 8 6 -4.47 10
 -19 9 5 3.05 10.07
 -9 9 3 66.36 6.89
 2 -10 2 57.09 3.76
 4 -42 -2 13.85 6.87
 -13 17 -3 27.05 7.6
 -14 18 -4 11.51 8.18
 -17 19 -5 8.05 8.25
 7 -25 -5 65.62 8.09
 7 -27 -5 54.73 7.61
 7 -37 -7 2.53 7.55
 8 -30 -8 -3.08 7.62
 5 1 -11 24.46 4.89
 9 -21 -11 11.65 7.74
 9 -31 -11 0.68 7.94
 -7 21 -13 40.21 5.34
 10 -24 -14 19.72 8.89
 10 -26 -14 1.13 8.44
 10 -28 -14 12.25 8.7
 9 -7 -17 324.43 14.89
 11 -19 -19 3.28 8.64
 11 -33 -19 0.25 9.07
 -8 26 -22 35.23 5.62
 9 -1 -23 65.84 8.88
 11 -11 -23 0.72 7.63
 11 -7 -27 43.14 10.08
 13 -25 -29 6.94 10.01
 13 -19 -31 -0.65 10.28
 11 -3 -33 4.25 9.82
 -19 -31 17 2.13 12.16
 -17 -33 17 1.96 4.64
 -13 -21 17 28.12 9.56
 -22 -20 16 0.78 15.44
 -13 -41 15 -0.51 8.69
 -24 -14 14 -4.6 13.83
 -22 -10 14 16.34 13.94
 -20 -8 14 -1.05 11.7
 -11 -45 13 -3 6.51
 -7 -13 13 229.58 10.26
 -18 -2 12 9.83 10.43
 -16 2 10 42.22 10.34
 -19 3 9 -0.21 10.04
 -12 4 8 254.72 12.72
 -11 5 7 208.68 11.16
 -22 6 6 1.54 10.64
 -8 4 6 6.38 5.52
 -2 -6 6 49.29 3.03
 1 -37 5 23.26 5.18
 -2 -2 4 652.36 19.95
 0 -44 4 1.43 5.2
 -13 11 3 110.02 9.23
 3 -31 3 45.44 5.91
 0 -48 2 -1.46 5.61
 1 -47 1 -2.17 6.02
 -20 14 0 -4.31 9.56
 5 -19 -1 3.92 5.05
 -19 17 -3 7.89 9.08
 -18 18 -4 0.05 9.21
 6 -36 -4 -0.74 7.09
 7 -23 -5 116.68 8.19
 7 -29 -5 51.74 7.77
 6 -10 -6 -0.4 4.91
 8 -20 -8 158.22 9.68
 8 -38 -10 8.9 8.19
 -15 23 -11 1.92 7.59
 -9 21 -11 1.25 5.7
 8 -6 -14 76.11 7.97
 10 -22 -14 6.03 8.83
 10 -30 -14 -2.5 8.46
 5 5 -15 354.87 13.25
 7 -1 -15 142.06 8.63
 7 1 -17 210.9 10.61
 -11 27 -21 0.82 6.31
 10 -6 -22 23.39 8.71
 12 -18 -24 -3.01 9.78
 12 -14 -26 2.49 9.81
 -11 29 -27 5.54 6.21
 12 -12 -28 11.79 10.22
 5 13 -29 66.45 7.93
 11 -5 -29 7.28 10.21
 13 -23 -29 3.28 10.83
 12 -10 -30 42.68 11.08
 13 -15 -33 5.08 10.64
 -19 -21 17 -1.55 11.82
 -17 -19 17 1.55 10.9
 -13 -29 17 10.12 8.82
 -20 -16 16 -0 11
 -14 -14 16 -1.76 9.29
 -12 -16 16 -0.67 8.06
 -23 -17 15 -3.8 13.97
 -21 -13 15 4.46 12.2
 -11 -13 15 31.92 7.75
 -9 -17 15 87.34 7.98
 -25 -13 13 -6.01 13.99
 -23 -9 13 3.36 12.59
 -19 -5 13 5.4 11.45
 -13 -5 13 68.12 9.05
 -9 -9 13 175.68 9.97
 -5 -29 13 15.11 3.94
 -26 -12 12 0.26 14.5
 -16 -2 12 -2.76 9.81
 -6 -12 12 20.26 3.96
 -3 -11 9 115.73 5.13
 -20 4 8 12.76 10.1
 -6 -2 8 955.82 30.35
 -21 5 7 6.56 11.08
 -15 9 5 81.1 9.67
 -14 10 4 11.61 7.98
 -7 7 3 692.05 22.93
 1 -43 3 2.76 5.56
 -19 13 1 -1.38 9.17
 -13 13 1 14.47 7.24
 -9 11 1 6.38 5.76
 -2 4 0 0.13 1.83
 2 -46 0 7.84 6.23
 -19 15 -1 1.73 10.44
 -13 15 -1 -0.48 7.53
 3 -7 -1 60.41 4.33
 5 -33 -1 1.61 6.4
 -9 15 -3 111.22 7.64
 -16 18 -4 0.87 7.89
 -10 18 -6 -0.14 5.83
 4 -2 -6 109.91 5.93
 8 -32 -8 22.92 7.97
 7 -9 -9 75.67 6.9
 9 -19 -11 6.77 7.91
 7 -3 -13 111.62 7.97
 -12 24 -14 2.07 6.73
 -12 26 -18 27.7 7.06
 11 -17 -19 15.85 8.7
 10 -8 -20 16.12 8.3
 11 -13 -21 4.35 8.57
 8 2 -22 431.42 17.34
 12 -24 -22 -0.38 9.87
 12 -26 -22 18.34 10.39
 12 -28 -22 -1.23 9.33
 10 -4 -24 28.62 8.64
 -7 27 -27 6.87 4.6
 2 18 -28 24.76 6.32
 9 3 -29 15.96 9.33
 13 -21 -29 7.19 11.28
 10 0 -30 103.76 11.63
 13 -17 -31 -3.86 10.37
 12 -8 -32 63.3 11.65
 13 -13 -35 -0.03 10.6
 -19 -23 17 -4.19 12.34
 -19 -25 17 0.01 12.34
 -19 -27 17 1.96 12.74
 -19 -29 17 8.76 13.37
 -22 -22 16 -0.99 13.9
 -10 -22 16 -0.37 7.49
 -19 -11 15 2.36 11.44
 -13 -11 15 6.19 9.01
 -21 -7 13 -4.94 11.8
 -5 -23 13 39.67 4.49
 -24 -8 12 -3.02 13.43
 -8 -8 12 546.59 19.39
 -25 -7 11 4.65 13.7
 -19 -1 11 3.17 9.9
 -13 -1 11 13.05 8.1
 -17 3 9 8.54 9.3
 -1 -29 9 9.01 2.54
 -1 -45 5 3.23 4.74
 -22 8 4 -0.58 10.41
 -16 10 4 -0.57 8.88
 -1 -49 3 2.13 4.98
 -18 12 2 6.61 9.39
 -9 13 -1 10.32 5.88
 -18 16 -2 7.89 9.33
 -14 16 -2 88.16 8.96
 2 -2 -2 323.83 10.32
 -17 17 -3 5.37 8.85
 -15 17 -3 18.22 8.06
 -3 9 -3 470.76 15.03
 -3 11 -5 2801.75 83.53
 7 -21 -5 166.26 9.35
 7 -31 -5 52.04 7.87
 6 -42 -6 2.47 7.56
 -5 15 -7 406.28 13.81
 7 -13 -7 278.63 11.94
 6 -6 -8 313.86 12.24
 -14 22 -10 -3.97 7.7
 9 -33 -11 3.75 8.33
 -10 22 -12 92.95 7.61
 -11 23 -13 17.53 6.64
 10 -20 -14 19.18 8.15
 10 -32 -14 4.08 8.48
 -15 25 -15 16.59 8.01
 9 -9 -15 422.98 17.27
 10 -14 -16 -3.26 7.83
 3 11 -17 65.62 4.96
 11 -25 -17 24.02 8.95
 7 3 -19 7.68 6.3
 4 12 -22 37.31 5.76
 12 -22 -22 27.71 9.5
 12 -16 -24 35.01 10.2
 9 1 -25 102.54 9.83
 -6 26 -26 -0.04 3.95
 13 -19 -29 8.45 11.13
 -17 -21 17 7.11 10.94
 -17 -31 17 4.47 10.11
 -15 -31 17 6.2 7.3
 -13 -25 17 12.3 9.29
 -13 -27 17 -9 5.89
 -22 -24 16 -10.48 14.51
 -16 -14 16 -3.55 11.75
 -10 -28 16 4.01 7.02
 -23 -19 15 1.85 15.1
 -24 -16 14 -4.43 14.67
 -17 -5 13 5.63 9.67
 -15 -5 13 6.7 9.17
 -11 -7 13 69.93 8.27
 -20 -4 12 6.44 11.77
 -20 0 10 3.66 10.85
 -15 3 9 16.27 8.36
 -23 3 7 6.69 11.61
 -7 1 7 397.84 14.49
 -10 8 4 13.3 6.44
 -17 11 3 17.04 9.2
 -15 11 3 18.36 8.74
 -14 12 2 82.72 9.01
 2 -42 2 -3.11 5.96
 -18 14 0 8.17 8.84
 -14 14 0 166.04 10.99
 4 -14 0 2.72 4.09
 -17 15 -1 -0.25 8.31
 -16 16 -2 -5.69 8.37
 5 -7 -5 1050.03 32.95
 -11 19 -7 97.43 7.96
 7 -39 -7 9.75 7.59
 8 -18 -8 5.8 6.42
 -16 22 -10 20.75 8.01
 -11 25 -17 29.43 7.04
 -7 23 -17 68.22 5.85
 11 -23 -17 34.94 9.61
 11 -27 -17 11.29 8.93
 11 -29 -17 12.61 9.65
 10 -10 -18 3.66 7.54
 -10 26 -20 32.85 6.37
 12 -20 -22 -1.72 8.9
 -1 21 -25 64.13 3.57
 7 7 -25 120.19 9.24
 4 14 -26 0.28 5.66
 10 -2 -26 -0.63 8.36
 13 -25 -27 4.41 10.48
 13 -27 -27 9.9 10.42
 11 -3 -31 5.53 9.71
 13 -15 -31 7.28 10.85
 13 -13 -33 6.59 10.4
 12 -6 -34 17.13 9.92
 -17 -23 17 0.02 11.08
 -17 -29 17 -2.88 11.69
 -20 -18 16 -15.14 12.73
 -10 -26 16 -1.85 7
 -17 -11 15 6.39 10.9
 -15 -11 15 28.77 9.93
 -22 -12 14 2.66 12.54
 -18 -8 14 4.45 10.38
 -14 -8 14 32.09 9.09
 -25 -15 13 -7.75 14.85
 -5 -25 13 63.57 4.93
 -5 -27 13 20.33 4.19
 -26 -14 12 1.25 14.52
 -22 -6 12 5.38 12.15
 -12 -4 12 127.87 10.23
 -23 -5 11 -2.62 11.12
 -21 -3 11 -3.05 11.28
 -17 -1 11 -0.84 9.42
 -12 0 10 -4.12 7.79
 -21 1 9 6.82 11.4
 -24 0 8 -6.46 12.25
 -22 2 8 5.31 11.03
 -18 4 8 -6.87 9.24
 -9 3 7 212.09 10.36
 -21 7 5 6.2 10.1
 -16 12 2 0.14 8.01
 -17 13 1 3.47 8.39
 -15 13 1 5.92 7.95
 -5 7 1 15.66 4.1
 -16 14 0 -0.3 8.84
 4 -38 0 5.09 6.28
 -15 15 -1 2.77 7.89
 3 -45 -1 -2.16 6.43
 5 -11 -3 250.89 10.08
 -7 15 -5 378.44 13.72
 -12 20 -8 47.61 7.78
 8 -34 -8 -0.63 7.74
 -13 21 -9 14 7.25
 8 -12 -10 3.36 6.33
 9 -17 -11 13.56 6.9
 -8 22 -14 44.04 5.74
 10 -18 -14 -1.62 7.91
 11 -31 -17 10.4 9.04
 11 -15 -19 8.38 9.07
 11 -9 -23 20.44 9.68
 11 -7 -25 22.82 9.25
 6 10 -26 -1.25 6.67
 12 -12 -26 3.87 9.89
 13 -23 -27 1.59 11.01
 8 6 -28 1.8 8.06
 12 -10 -28 -4.72 10.25
 7 9 -29 28.44 8.43
 13 -17 -29 6.17 10.87
 13 -11 -35 -0 9.7
 -17 -25 17 8.25 11.02
 -17 -27 17 -1.33 11.57
 -15 -23 17 2.08 9.96
 -15 -25 17 -2.76 9.95
 -15 -27 17 -5.31 10.22
 -15 -29 17 1.42 10.06
 -18 -16 16 -2.67 11.32
 -14 -16 16 2.57 9.53
 -14 -36 16 -1.12 9.4
 -12 -18 16 3.59 8.27
 -12 -34 16 -1.63 8.12
 -23 -21 15 9.12 15.27
 -21 -15 15 3.92 12.83
 -24 -18 14 8.07 15.47
 -20 -10 14 -1.53 13.02
 -16 -8 14 0.54 10.93
 -8 -36 14 -0.49 5.5
 -23 -11 13 1.58 12.59
 -10 -46 12 -1.11 5.62
 -4 -22 12 5.46 3.41
 -4 -30 12 -0.2 2.89
 -15 -1 11 0.81 8.36
 -3 -21 11 2.86 2.91
 -22 -2 10 -0.35 12.02
 -23 -1 9 0.61 11.28
 -10 2 8 512.94 18.99
 -4 -6 8 43.34 3.95
 -19 5 7 9.07 10.19
 -20 6 6 -3.11 10.32
 -4 -50 6 -1.26 3.57
 -11 7 5 372.1 15.29
 2 -16 4 1.09 3.1
 2 -36 4 0.48 5.12
 3 -19 3 341.18 11.98
 3 -33 3 56.46 6.22
 5 -17 -1 42.6 5.48
 6 -26 -2 -0.67 5.89
 5 -41 -3 4.59 6.86
 -10 16 -4 3.16 5.82
 6 -14 -4 138.33 7.71
 7 -19 -5 275.52 12.16
 7 -33 -5 39.78 7.88
 -6 18 -10 10.51 4.51
 9 -35 -11 -3.04 8.11
 -9 23 -15 90.84 7.11
 -10 24 -16 -0.75 6.19
 -4 20 -16 6.98 3.28
 5 7 -17 131.61 7.41
 -8 24 -18 2.12 5.21
 -9 25 -19 5.11 5.89
 6 8 -22 235.89 11.2
 12 -18 -22 69.93 10.29
 8 4 -24 69.28 8.13
 11 -5 -27 36.52 10.23
 13 -21 -27 5.45 10.84
 12 -8 -30 5.58 9.54
 14 -20 -36 -1.21 11.23
 -20 -20 16 -3.01 12.13
 -16 -16 16 2.67 10.17
 -16 -36 16 -0.17 2.69
 -23 -23 15 6.35 15.85
 -9 -33 15 10.01 6.75
 -10 -12 14 31.71 7.08
 -10 -40 14 -1.49 6.34
 -8 -16 14 6.21 5.44
 -25 -17 13 0.57 14.86
 -24 -10 12 0.9 13.37
 -10 -6 12 271.53 12.64
 -25 -9 11 1.21 13.84
 -11 -3 11 -3.85 6.82
 -7 -3 9 110.33 6.88
 -16 4 8 26.81 9.13
 -13 5 7 111.05 8.62
 -12 6 6 24.71 7.63
 -4 -2 6 111.17 5.65
 -21 9 3 4.1 10.56
 -10 10 2 56.2 7.02
 -7 9 1 72.43 5.84
 6 -24 -2 126.85 8.11
 6 -28 -2 95.7 8
 -8 18 -8 8.5 5.23
 -17 21 -9 1.38 8.11
 -15 21 -9 -0.67 7.99
 -14 24 -14 2.1 7.29
 11 -33 -17 0.04 8.85
 -14 26 -18 1.65 7.42
 -4 22 -20 -1.18 3.11
 11 -11 -21 1.61 8.89
 -12 28 -24 5.83 6.53
 12 -14 -24 8.72 9.43
 13 -19 -27 24.78 10.96
 10 0 -28 2.07 9.48
 3 17 -29 35.32 6.38
 10 2 -32 55.56 10.44
 14 -22 -34 -2.68 10.79
 -20 -22 16 -7.54 13.6
 -21 -17 15 4.09 12.37
 -13 -13 15 32.65 8.86
 -11 -15 15 123.75 9.79
 -24 -20 14 -2.49 15.48
 -22 -14 14 -1.79 13.35
 -12 -10 14 57.77 8.4
 -12 -42 14 -0.72 7.77
 -19 -7 13 1.1 10.7
 -26 -16 12 -1.69 15.55
 -18 -4 12 -0.07 9.95
 -27 -15 11 3.65 13.86
 -9 -5 11 14.09 7.29
 -18 0 10 11.69 10.26
 -8 0 8 95.49 7.07
 -17 5 7 20.06 9.65
 4 -26 2 93.24 6.67
 3 -41 1 -0.91 6.07
 6 -30 -2 2.17 6.45
 8 -16 -8 374.39 15.1
 8 -36 -8 12.93 7.81
 6 0 -12 1.64 4.84
 6 2 -14 24.5 5.36
 10 -36 -14 2.12 8.64
 10 -12 -16 -4.54 7.61
 9 -3 -19 75.16 8.52
 12 -24 -20 39.28 9.5
 -13 27 -21 4.91 6.91
 7 5 -21 -0.43 6.45
 13 -25 -25 6.62 10.05
 13 -27 -25 0.07 9.7
 -10 28 -26 -0.82 5.71
 9 3 -27 115.65 10.46
 11 -3 -29 8.82 11.64
 13 -15 -29 17.32 10.05
 9 5 -31 -0.37 9.84
 13 -13 -31 -2.46 9.94
 12 -6 -32 8.01 9.07
 13 -11 -33 4.28 10.97
 14 -20 -34 -1.2 11.36
 14 -18 -36 1.19 11.53
 -20 -24 16 1.44 12.94
 -20 -28 16 -6.57 13.28
 -18 -18 16 3.89 10.94
 -12 -20 16 -4.44 8.51
 -13 -39 15 -2.26 8.65
 -11 -37 15 7.5 7.42
 -25 -19 13 -1.41 15.99
 -16 -4 12 17.14 8.5
 -14 -4 12 -0.7 8.55
 -14 0 10 67.46 9.04
 -25 -5 9 -3.04 13.23
 -19 1 9 0.18 10.08
 -9 -1 9 68.61 7.19
 -22 4 6 3.61 11.28
 -18 6 6 5.07 9.78
 -19 7 5 13.55 9.9
 -20 8 4 9.61 9.53
 -8 6 4 18.8 5.56
 -6 4 4 93.17 5.87
 4 -24 2 4.62 4.96
 4 -28 2 -1.5 5.27
 3 -11 1 2.9 3.2
 -10 12 0 2.46 5.27
 -7 11 -1 39.48 5.04
 -10 14 -2 12.63 6
 4 -44 -2 -5.49 6.76
 6 -22 -2 -1.5 5.64
 -7 13 -3 111.16 6.72
 3 -3 -3 58.27 4.27
 -11 17 -5 222.95 10.96
 -5 13 -5 840.1 26.38
 7 -35 -5 16.85 7.36
 -14 20 -8 -1.72 7.12
 9 -27 -9 9.64 7.91
 9 -15 -11 4.86 6.76
 9 -37 -11 2.53 8.52
 6 4 -16 3.26 5.21
 9 -5 -17 364.48 15.69
 4 10 -18 107.8 6.51
 11 -13 -19 4.23 8.76
 10 -6 -20 100.02 9.27
 12 -22 -20 5.36 9.26
 12 -30 -20 -2.81 10.13
 9 -1 -21 2.92 6.95
 10 -4 -22 122.48 10.39
 12 -16 -22 3.4 9.04
 5 11 -23 17.86 5.86
 13 -23 -25 3.84 10.71
 13 -17 -27 19.01 10.43
 -20 -26 16 6.48 13.24
 -14 -18 16 0.65 10.51
 -12 -32 16 -2.79 8.27
 -19 -15 15 2.18 11.41
 -17 -13 15 28.65 11.36
 -15 -13 15 30.28 10.87
 -18 -10 14 0.13 9.24
 -23 -13 13 7.82 13.12
 -13 -7 13 18.91 8.13
 -20 -6 12 1.49 11.9
 -19 -3 11 -6.73 10.84
 -9 -47 11 1.42 4.83
 -26 -10 10 -1.13 14.14
 -24 -6 10 -2.01 13.21
 -16 0 10 3.58 8.95
 -20 2 8 1.1 10.35
 -23 1 7 1.13 11.23
 -21 3 7 3.09 10.14
 -2 -50 4 -0.28 4.62
 -11 9 3 222.13 11.18
 -5 9 -1 34.6 4.19
 7 -17 -5 116.96 8
 -13 19 -7 20.59 7.34
 5 -3 -7 37.92 4.86
 -16 20 -8 19.99 7.96
 9 -23 -9 7.01 7.62
 9 -25 -9 8.75 8.18
 9 -29 -9 1.28 7.63
 10 -24 -12 -4.16 7.71
 10 -26 -12 32.16 8.26
 10 -28 -12 -2.02 7.85
 -5 19 -13 52.05 4.59
 8 -2 -16 1.11 6.39
 11 -17 -17 10.16 8.22
 8 0 -18 0.42 7.08
 10 -2 -24 87.01 9.95
 13 -21 -25 19.35 10.63
 12 -10 -26 -0.8 9.77
 5 13 -27 139.53 8.86
 12 -8 -28 15.56 9.44
 14 -22 -32 10.44 10.98
 14 -18 -34 2.85 10.62
 -18 -20 16 -2.79 11.22
 -18 -32 16 0.95 12.18
 -14 -34 16 -0.64 9.78
 -21 -19 15 0.13 12.58
 -9 -21 15 33.74 6.82
 -22 -16 14 2.62 12.87
 -14 -10 14 0.37 8.57
 -17 -7 13 0.12 8.82
 -9 -11 13 163.85 9.56
 -24 -12 12 2.73 13.34
 -25 -11 11 0.16 13.37
 -21 -5 11 -0.51 11.83
 -20 -2 10 23.74 11.61
 -23 -3 9 0.15 11.35
 -24 -2 8 3.41 11.7
 -22 0 8 2.16 11.45
 0 -26 8 -0.2 2.67
 -14 6 6 7.86 7.82
 -5 1 5 99.58 5.89
 4 -22 2 233.87 9.66
 -20 12 0 23.44 10.17
 -20 14 -2 5.21 9.58
 4 -8 -2 2.47 3.64
 6 -32 -2 41.3 7.12
 -19 17 -5 2.67 9.33
 -12 18 -6 -3.44 6.7
 -17 19 -7 5.43 8.33
 7 -11 -7 385.41 14.68
 -9 19 -9 47.75 6.11
 -4 16 -10 24.08 3.53
 10 -22 -12 78.78 9.33
 10 -30 -12 34.99 8.69
 9 -7 -15 402.66 16.67
 11 -27 -15 24.58 8.87
 -13 25 -17 10.49 6.87
 10 -8 -18 62.44 8.46
 12 -20 -20 57.92 10.16
 9 1 -23 73.45 8.95
 11 -7 -23 53.84 9.61
 12 -12 -24 27.51 9.48
 13 -13 -29 4.71 10.21
 10 2 -30 1.24 9.7
 12 -6 -30 29.48 10.19
 13 -11 -31 -2.34 10.36
 14 -20 -32 -3.52 10.22
 -12 -22 16 1.18 8.19
 -12 -30 16 4.05 8.64
 -21 -21 15 10.21 13.77
 -15 -39 15 -7.6 9.43
 -16 -10 14 19.4 10.44
 -15 -7 13 9.65 9.29
 -11 -9 13 104.68 9.17
 -22 -4 10 14.34 12.01
 -8 -48 10 3.45 3.9
 -21 -1 9 1.99 11.25
 -17 1 9 6.44 9.69
 -13 1 9 6.66 7.79
 -13 7 5 174.01 10.84
 -22 6 4 2.56 10.88
 -12 8 4 51.17 7.8
 3 -35 3 16.26 5.5
 -4 4 2 137.16 6.16
 5 -37 -1 3 6.34
 6 -20 -2 379.2 14.44
 -11 15 -3 18.21 6.42
 -5 11 -3 284.97 10.36
 6 -40 -4 -0.23 6.98
 -18 18 -6 0.65 8.5
 8 -24 -6 4.47 6.68
 8 -26 -6 7.11 6.77
 8 -28 -6 0.16 7.08
 -15 19 -7 18.75 7.68
 8 -38 -8 0.16 7.75
 7 -7 -9 41.96 6.08
 9 -21 -9 6.77 7.08
 9 -31 -9 9.55 7.79
 8 -10 -10 623.12 21.89
 10 -32 -12 -3.58 8.56
 -15 23 -13 6.77 7.49
 8 -4 -14 0.43 6.36
 11 -23 -15 5.2 8.12
 11 -25 -15 37.35 8.85
 11 -29 -15 16.83 8.42
 8 2 -20 53.79 7.39
 11 -9 -21 1.2 8.04
 11 -5 -25 83.82 10.32
 13 -19 -25 21.1 10.29
 8 6 -26 1.27 7.18
 13 -15 -27 16.85 9.52
 -11 29 -29 6.23 6.11
 4 16 -30 -0.18 6.42
 14 -24 -30 0.2 9.82
 11 -1 -31 -0.24 9.6
 13 -9 -33 1.1 10.42
 14 -16 -34 6.48 11.15
 -18 -22 16 -2.08 11.35
 -18 -30 16 -0.19 12.03
 -16 -20 16 -4.49 10.37
 -14 -20 16 -4.95 9.49
 -12 -24 16 3.5 8.26
 -19 -17 15 6.33 12.1
 -11 -17 15 47.68 8.25
 -8 -18 14 57.22 5.62
 -23 -15 13 -1.48 14.16
 -21 -11 13 3.98 11.33
 -19 -9 13 4.3 12
 -7 -37 13 0.61 4.76
 -6 -14 12 320.09 11.95
 -17 -3 11 6.12 9.8
 -13 -3 11 0.1 7.39
 -26 -12 10 -6.5 13.83
 -15 1 9 11.57 8.81
 -5 -7 9 449.39 15.2
 0 -28 8 72.7 4.05
 0 -40 6 -2.76 4.43
 -21 5 5 1.84 10.56
 -15 7 5 31.77 8.73
 -9 5 5 163.61 8.77
 1 -39 5 11.35 4.92
 -19 11 1 1.54 9.8
 -11 11 1 37.47 6.82
 4 -40 0 34.35 6.84
 -11 13 -1 1.66 6.13
 -19 15 -3 0.54 9.06
 5 -43 -3 4.65 6.71
 -8 16 -6 8.02 5.2
 6 -8 -6 81.31 6.36
 8 -30 -6 -0.66 7.3
 -10 20 -10 192.25 9.4
 10 -20 -12 2.86 8
 11 -31 -15 11.25 8.79
 -15 25 -17 5.5 7.83
 11 -15 -17 22.08 8.23
 6 6 -18 48.02 6.19
 12 -18 -20 -2.52 8.38
 12 -14 -22 63.64 10.22
 -11 27 -23 7.67 6.11
 13 -25 -23 3.63 9.66
 13 -27 -23 -0.01 9.39
 -9 27 -25 11.42 5.53
 10 0 -26 1.72 8.17
 7 9 -27 83.74 8.74
 11 -3 -27 53.64 10.27
 8 8 -30 -0.88 8.59
 14 -22 -30 -2.98 10.78
 14 -18 -32 10.48 11.02
 -18 -24 16 -3.36 11.45
 -18 -26 16 -0.38 11.57
 -18 -28 16 7.89 11.66
 -16 -32 16 7.49 10.78
 -12 -28 16 2 7.98
 -21 -23 15 5.14 14.21
 -21 -25 15 3.35 13.45
 -21 -27 15 -1.84 13.87
 -17 -15 15 9 10.29
 -13 -15 15 10.5 8.52
 -9 -29 15 22.55 6.77
 -22 -18 14 -4.31 12.82
 -20 -14 14 3.44 11.75
 -18 -12 14 1.79 10.59
 -10 -14 14 1.35 6.31
 -9 -41 13 0.89 5.63
 -24 -14 12 -5.59 13.44
 -22 -10 12 -1.98 13.09
 -18 -6 12 15.99 10.54
 -12 -6 12 7.46 7.4
 -8 -10 12 6.32 5.64
 -25 -13 11 -4.17 15.01
 -15 -3 11 -3.03 9.72
 -5 -13 11 14.62 4.14
 -24 -8 10 4.09 12.22
 -25 -7 9 0.25 13.08
 -18 2 8 17.83 9.95
 -19 3 7 1.65 9.92
 -20 4 6 -1.71 9.63
 -10 4 6 79.06 7.5
 -23 3 5 6.73 11.16
 -3 1 3 4294 127.58
 -22 8 2 8.16 9.56
 -18 10 2 5.11 8.84
 -8 8 2 2.79 5.1
 4 -32 2 -0.42 5.51
 -19 13 -1 1.04 8.89
 5 -15 -1 64.06 5.4
 6 -34 -2 -0.37 6.44
 -18 16 -4 6.63 8.87
 -12 16 -4 39.87 7.3
 -17 17 -5 13.22 8.29
 7 -37 -5 14.93 7.36
 -16 18 -6 -1.66 7.46
 -14 18 -6 -2.51 7.3
 8 -22 -6 14.3 6.46
 8 -14 -8 24.57 6.4
 9 -33 -9 8.05 7.6
 -7 19 -11 -0.73 4.57
 11 -21 -15 49.97 8.84
 10 -10 -16 2.32 6.84
 11 -11 -19 29.52 8.86
 -12 26 -20 -0.39 6.49
 2 16 -22 213.16 8.46
 7 7 -23 15.58 6.55
 13 -23 -23 8.41 10.4
 13 -29 -23 0.28 9.1
 13 -17 -25 3.46 9.28
 9 5 -29 15.67 9.32
 14 -20 -30 11.66 10.95
 12 -4 -32 31.49 10.4
 -16 -22 16 -6.11 10.1
 -15 -15 15 25.36 9.87
 -11 -35 15 4.75 7.47
 -9 -25 15 24.83 6.82
 -9 -27 15 23.14 6.77
 -12 -12 14 1.7 7.39
 -23 -17 13 -1.27 13.37
 -20 -8 12 -0.09 11.15
 -4 -26 12 4.58 3.22
 -23 -9 11 -2.45 12.04
 -18 -2 10 5.65 10.01
 -11 3 7 229.78 11.67
 -24 0 6 1.36 11.6
 -7 3 5 97.31 6.42
 -16 8 4 6.33 8.7
 -14 8 4 -0.62 7.46
 -17 9 3 5.85 8.47
 -13 9 3 132.65 9.75
 3 -17 3 226.33 8.57
 -12 10 2 172.31 10.16
 -18 12 0 -0.05 8.74
 2 -48 0 -1.85 6
 -18 14 -2 0.34 8.5
 4 -4 -4 467.7 15.56
 6 -12 -4 4.37 4.64
 -13 17 -5 54.67 8.24
 8 -32 -6 0.15 7.05
 9 -19 -9 41.43 7.45
 9 -13 -11 7.42 7.1
 -16 22 -12 3.06 8.03
 -14 22 -12 28.44 7.45
 8 -6 -12 2.46 6.06
 10 -34 -12 12.43 8.3
 -3 17 -13 57.56 3.47
 9 -9 -13 167.29 10.17
 7 1 -15 150.42 8.5
 11 -33 -15 5.07 8.65
 -12 24 -16 -0.64 6.54
 12 -26 -18 20.14 9.2
 12 -28 -18 1.75 9.38
 3 15 -23 30.61 4.91
 13 -21 -23 14.2 9.91
 6 10 -24 95.45 7.68
 12 -10 -24 2.93 9.28
 9 3 -25 159.17 10.7
 12 -8 -26 0.14 8.09
 13 -11 -29 15.7 10.41
 -8 28 -30 -0.27 4.78
 14 -16 -32 -0.2 10.12
 14 -14 -34 2.36 10.44
 -16 -24 16 -8.09 10.7
 -16 -30 16 -8.05 10.86
 -19 -19 15 -4.39 11.97
 -13 -37 15 1.74 9.05
 -22 -20 14 3.44 13.14
 -21 -13 13 -3.65 12.1
 -17 -9 13 0.67 9.92
 -11 -43 13 -1.52 7.07
 -16 -6 12 -1.81 9.35
 -10 -8 12 83.68 8.32
 -19 -5 11 -3.48 10.83
 -7 -9 11 22.56 5.13
 -12 -2 10 380.08 16.26
 -24 -4 8 -2.71 11.55
 -16 2 8 1.77 8.5
 -14 2 8 48.38 7.89
 -22 2 6 -5.57 10.63
 2 -38 4 1.66 5.13
 -21 7 3 6.32 9.72
 -15 9 3 34.8 8.32
 1 -45 3 1.32 5.24
 2 -44 2 9.77 5.77
 4 -20 2 2.08 4.49
 1 -49 1 0.26 5.65
 -12 12 0 393.93 16
 3 -47 -1 -0.38 6.16
 -12 14 -2 192.46 10.41
 -17 15 -3 14.15 8.28
 -15 17 -5 19.23 7.64
 7 -15 -5 346.16 13.61
 8 -20 -6 2.17 6.37
 9 -35 -9 0.25 7.67
 10 -18 -12 148.69 10.31
 7 -1 -13 76.48 6.72
 12 -30 -18 1.01 9.07
 12 -16 -20 61.82 10.07
 8 4 -22 8.42 6.58
 13 -13 -27 28.58 10.13
 12 -6 -28 -1.16 10.08
 14 -24 -28 -4.8 10.28
 11 -1 -29 13.71 9.52
 14 -18 -30 -5.24 10.41
 13 -9 -31 3.18 10.38
 -16 -26 16 2.08 10.56
 -16 -28 16 0.6 10.5
 -14 -24 16 -1.31 9.51
 -14 -26 16 6.25 9.49
 -14 -28 16 2.67 9.25
 -15 -37 15 4.93 10.39
 -11 -19 15 18.87 7.69
 -22 -22 14 -5.31 13.72
 -20 -16 14 1.35 11.66
 -16 -12 14 -1.49 9.75
 -14 -12 14 13.88 8.74
 -10 -38 14 0.04 6.66
 -13 -9 13 28.72 7.92
 -24 -16 12 -1.09 13.76
 -14 -6 12 113.63 10.4
 -25 -15 11 1.36 13.27
 -21 -7 11 3.04 11.46
 -26 -14 10 -1.74 13.92
 -22 -6 10 -3.08 11.96
 -23 -5 9 -4.6 12.21
 -19 -1 9 -6.85 10.18
 -1 -31 9 5.14 2.46
 -20 0 8 3.04 10.48
 -23 -1 7 1.31 11.52
 -21 1 7 -5.77 10.25
 -5 -3 7 36.31 4.03
 -16 10 2 33.83 8.51
 -14 10 2 1.83 7.03
 -6 6 2 204.06 8.49
 -17 11 1 4.13 8.23
 -13 11 1 7.42 6.84
 -8 10 0 -0.73 4.81
 4 -12 0 875.78 27.42
 -17 13 -1 -2.34 9
 6 -18 -2 29.72 5.68
 -13 15 -3 55.38 7.84
 -16 16 -4 6.23 7.79
 -14 16 -4 -0.62 7.16
 -8 14 -4 2.81 5.26
 -6 16 -8 2.14 4.22
 8 -40 -8 7.8 7.6
 -17 21 -11 0.57 8.07
 10 -36 -12 4.41 8.18
 7 3 -17 228.39 10.89
 12 -32 -18 -3.61 8.73
 -14 26 -20 24.23 7.52
 10 -4 -20 28.22 8.19
 12 -12 -22 8.94 9.06
 13 -19 -23 3.31 9.53
 13 -15 -25 19.45 9.53
 -12 28 -26 1.18 6.74
 10 2 -28 38.34 9.66
 14 -22 -28 -3.07 10.23
 13 -7 -33 5.91 10.3
 -19 -21 15 3.18 11.73
 -13 -17 15 24.66 9.04
 -22 -24 14 3.89 13.98
 -22 -26 14 -3.37 14.11
 -12 -40 14 -4.56 8.06
 -8 -20 14 -0.67 5.83
 -23 -19 13 6.23 13.74
 -19 -11 13 0.23 10.93
 -15 -9 13 5.21 9.47
 -22 -12 12 6.79 13.33
 -11 -5 11 14.52 7.03
 -3 -23 11 18.48 2.89
 -20 -4 10 0.27 11.25
 -16 -2 10 36.24 9.89
 -14 -2 10 3.1 7.9
 -25 -9 9 -6.57 12.49
 -21 -3 9 2.05 10.72
 -22 -2 8 4.28 11.55
 -2 -12 8 10.3 2.34
 -17 3 7 18.55 9.75
 -1 -41 7 11.64 3.92
 -19 5 5 2.63 9.05
 -20 6 4 1.15 9.8
 -9 7 3 247.92 10.82
 -21 9 1 1.77 9.56
 -15 11 1 5.61 8.01
 3 -43 1 2.85 5.97
 -16 12 0 57.1 9.24
 -13 13 -1 26.03 7.34
 5 -39 -1 4.77 6.5
 -16 14 -2 20.52 8.46
 -14 14 -2 1 7.13
 -8 12 -2 4.88 4.93
 -15 15 -3 14.33 7.54
 5 -9 -3 460.38 15.65
 7 -25 -3 75.36 7.17
 7 -29 -3 33.96 6.93
 8 -34 -6 -2.46 7.29
 -9 17 -7 255.73 10.93
 6 -4 -8 168.94 8.23
 9 -17 -9 23.6 6.8
 -13 21 -11 0.56 6.76
 3 7 -11 6.52 3.35
 -8 20 -12 168.2 8.27
 10 -12 -14 43.02 7.46
 -11 23 -15 11.56 6.21
 -14 24 -16 0.47 7.13
 10 -6 -18 2.65 7.04
 12 -20 -18 -1.99 8.8
 -11 25 -19 3.4 6.21
 -5 23 -21 -1.88 4.12
 1 17 -21 17.83 3.43
 -10 26 -22 3.3 5.77
 10 -2 -22 39.05 7.95
 11 -5 -23 5.41 8.56
 -8 26 -24 3.89 4.91
 4 14 -24 4.46 5.07
 14 -20 -28 -2.27 9.94
 12 -4 -30 4.89 9.44
 14 -16 -30 30.35 10.99
 14 -14 -32 19.77 10.6
 14 -12 -34 20.76 11.39
 -19 -23 15 0.39 11.81
 -19 -31 15 -3.66 12.97
 -17 -35 15 0.01 2.63
 -15 -17 15 22.17 10.07
 -18 -14 14 4.03 10.75
 -23 -21 13 -6.9 14.93
 -9 -13 13 13.56 6.29
 -7 -17 13 31.74 5.66
 -24 -18 12 0.77 14.68
 -25 -17 11 -4.1 14.12
 -23 -11 11 -1.11 12.42
 -26 -16 10 12.81 14.2
 -24 -10 10 4.02 12.55
 0 -30 8 0.72 3.04
 -13 3 7 1.24 6.34
 -18 4 6 0.56 8.84
 -8 2 6 17.63 5.11
 -6 0 6 14.44 4.43
 0 -46 4 0.07 4.8
 3 -37 3 16.65 5.54
 0 -50 2 3.8 5.28
 4 -34 2 42.35 6.1
 5 -27 1 2.11 5.09
 -14 12 0 1.66 7.07
 -15 13 -1 1.91 7.54
 4 -46 -2 6.93 6.65
 7 -23 -3 103.14 7.72
 6 -42 -4 3.31 6.89
 4 4 -10 141.2 6.33
 -15 21 -11 3.05 7.2
 7 -3 -11 17.76 5.58
 -6 20 -14 81.6 5.43
 9 -3 -17 7.73 6.85
 3 13 -19 5.5 4.25
 9 -1 -19 16.88 7.31
 12 -14 -20 -1.99 8.42
 11 -7 -21 -3.47 7.82
 13 -25 -21 -2.5 9.76
 13 -27 -21 3.23 9.63
 -13 27 -23 -1.28 7.21
 11 -3 -25 27.57 8.86
 14 -26 -26 3.22 9.59
 -19 -25 15 -0.78 11.88
 -19 -29 15 2.43 12.56
 -17 -19 15 9.85 10.87
 -11 -33 15 3.71 7.73
 -20 -18 14 -2.73 11.78
 -10 -16 14 55.78 7.58
 -21 -15 13 1.87 12.64
 -11 -11 13 13.4 6.88
 -20 -10 12 4.74 11.66
 -18 -8 12 -1.87 10.4
 -17 -5 11 -3.54 9.63
 -9 -7 11 7.56 6.21
 -17 -1 9 -2.89 9.07
 -10 0 8 1.19 6.21
 -25 -5 7 3.17 12.28
 -15 3 7 36.57 8.49
 -9 1 7 232.24 10.67
 -22 4 4 -0.08 10.8
 -20 8 2 4.69 9.15
 5 -25 1 8.55 5.18
 5 -29 1 4.73 5.65
 -2 6 -2 486.52 15.03
 7 -31 -3 18.36 6.9
 8 -18 -6 26.56 6.48
 -10 18 -8 67.96 6.7
 9 -37 -9 2.23 7.66
 -12 20 -10 1.01 6.57
 2 8 -10 4954.24 146.89
 10 -26 -10 -1.29 8
 10 -16 -12 0.8 6.56
 -9 21 -13 37.28 5.86
 -10 22 -14 -0.88 5.83
 9 -5 -15 19.47 7.3
 10 -8 -16 2.11 6.8
 -5 21 -17 157.89 6.66
 2 14 -18 23.79 3.77
 12 -18 -18 23.5 9.12
 7 5 -19 137.1 8.59
 11 -9 -19 19.33 7.84
 6 8 -20 2.04 5.71
 9 1 -21 3.69 7.17
 13 -23 -21 4.03 9.17
 13 -17 -23 12.98 9.29
 10 0 -24 -5.7 7.71
 2 18 -26 0.71 4.65
 14 -24 -26 -1.96 10.26
 3 17 -27 82.62 6.6
 9 5 -27 92.58 9.7
 13 -11 -27 38.88 10.36
 -10 28 -28 1.1 5.63
 8 8 -28 28.41 8.22
 14 -18 -28 8.99 10.03
 13 -9 -29 -1.47 10.07
 11 1 -31 2.01 9.83
 -13 -35 15 -1.32 9.11
 -11 -21 15 57.58 8.67
 -14 -40 14 0.79 9.63
 -12 -14 14 4.95 7.54
 -23 -23 13 -1 16.38
 -24 -20 12 -7.14 15.65
 -22 -14 12 12.77 12.28
 -25 -19 11 -1.73 14.71
 -21 -9 11 0.54 11.34
 -26 -18 10 1.78 14.57
 -10 -4 10 207.17 10.73
 -26 -10 8 -0.01 11.28
 -6 -4 8 160.57 7.67
 -24 -2 6 -5.06 11.75
 -12 4 6 5.26 6.97
 -23 1 5 1.66 11.21
 -21 3 5 4.41 10.58
 -11 5 5 414.8 16.28
 -10 6 4 24.04 6.47
 -4 -54 4 -0.43 3.44
 4 -42 0 -3.17 6.12
 5 -5 -5 597.44 19.55
 8 -36 -6 4.65 7.18
 7 -9 -7 69.75 6.11
 8 -12 -8 273.55 12.05
 -11 19 -9 12.72 6.15
 -16 20 -10 1.13 7.62
 8 -8 -10 76.75 7.05
 10 -24 -10 62.97 8.66
 10 -28 -10 47.63 8.43
 10 -30 -10 4.52 7.82
 9 -11 -11 0.03 6.78
 11 -25 -13 -2.04 8.63
 11 -27 -13 14.8 8.36
 11 -29 -13 21.64 8.6
 4 12 -20 266.86 10.69
 13 -21 -21 2.55 9.5
 -7 25 -23 3.08 4.47
 8 6 -24 2.98 6.95
 12 -8 -24 21.18 9.6
 13 -13 -25 39.37 10.2
 12 -6 -26 -2.58 9.67
 14 -22 -26 3.64 10.62
 14 -14 -30 3.35 9.95
 13 -7 -31 -5.91 9.56
 12 -2 -32 6.51 9.62
 14 -12 -32 5.67 10.26
 15 -19 -35 -3.34 11.37
 -17 -21 15 2.25 10.4
 -17 -33 15 -0.51 6.68
 -15 -19 15 14.44 9.82
 -13 -19 15 25.84 11.07
 -20 -20 14 4.53 11.99
 -16 -14 14 12.11 10.28
 -8 -22 14 35.16 6.21
 -8 -32 14 -1.97 5.8
 -19 -13 13 -1.05 11.5
 -17 -11 13 4.92 9.84
 -24 -22 12 -0.88 15.56
 -12 -8 12 140.21 9.89
 -8 -42 12 3.48 4.91
 -23 -13 11 6.85 12.41
 -19 -7 11 -5.57 13.48
 -15 -5 11 -5.36 9.62
 -13 -5 11 -0.34 7.27
 -24 -12 10 14.07 12.84
 -22 -8 10 9.64 12.2
 -18 -4 10 31.65 10.16
 -25 -11 9 5.92 13.29
 -15 -1 9 8.56 7.44
 -13 -1 9 4.67 7.55
 -18 0 8 -2.25 9.09
 -19 1 7 10.13 9.79
 -7 -1 7 383.57 14.01
 1 -27 7 127.56 5.62
 -20 2 6 0.83 9.97
 -16 4 6 2.05 8.22
 -14 4 6 4.81 6.79
 -17 5 5 6.74 9.16
 -18 6 4 1.68 9.24
 -19 7 3 -2.95 9.03
 -22 6 2 1.11 9.78
 5 -23 1 2.08 4.85
 -20 12 -2 0.49 9.51
 5 -45 -3 7.51 6.8
 7 -21 -3 119.42 7.82
 -9 15 -5 41.85 6.07
 -18 18 -8 8.54 8.16
 -17 19 -9 3.99 7.85
 -14 20 -10 31.14 8
 11 -23 -13 21.4 8.27
 11 -31 -13 13.84 8.3
 -13 23 -15 40.39 7.46
 12 -26 -16 -1.91 8.52
 12 -28 -16 1.9 8.5
 -10 24 -18 22.57 6.21
 -9 25 -21 -1.85 5.39
 -6 24 -22 70.88 5.11
 12 -10 -22 81.23 10.5
 5 13 -25 266.08 11.6
 7 9 -25 47.66 7.45
 14 -20 -26 1.84 10.19
 11 -1 -27 33.65 9.21
 14 -16 -28 8.26 10.34
 10 4 -30 57.76 10.36
 -11 29 -31 1.31 5.97
 15 -21 -33 0.88 10.93
 -11 -23 15 6.16 7.55
 -11 -31 15 7.42 8.07
 -14 -14 14 -0.89 9.21
 -21 -17 13 -7.04 12.81
 -16 -8 12 42.44 11.88
 -20 -6 10 2.71 11.25
 -7 -5 9 174.6 8.28
 -8 -2 8 23.26 5.26
 -23 -3 7 3.44 11.64
 1 -25 7 289.99 9.82
 -22 0 6 -4.31 10.49
 4 -18 2 965.17 30.19
 -9 9 1 51.31 6.08
 -6 8 0 2.91 4.57
 -4 6 0 -0.02 3.51
 6 -16 -2 648.27 21.66
 7 -33 -3 29.46 7.06
 7 -13 -5 306.55 12.52
 -6 14 -6 13.48 4.3
 2 4 -6 156.63 5.63
 9 -25 -7 36.92 7.44
 9 -27 -7 20.81 7.32
 9 -29 -7 28.65 8.07
 9 -15 -9 61.1 7.39
 10 -22 -10 0.64 7.22
 10 -32 -10 46.62 8.7
 5 3 -11 5.58 4.22
 5 5 -13 542.3 18.18
 11 -21 -13 4.9 7.86
 11 -15 -15 132.07 10.22
 8 0 -16 17.29 6.2
 12 -24 -16 -1.32 9.18
 12 -30 -16 -0.27 9.26
 11 -11 -17 20.04 7.68
 12 -16 -18 -2.42 8.3
 -13 25 -19 1.48 6.87
 13 -19 -21 -0.14 9.17
 9 3 -23 23.17 7.71
 13 -15 -23 2.81 9.37
 10 2 -26 -1.14 8.5
 4 16 -28 48.06 6.57
 12 -4 -28 18.73 9.82
 -7 27 -29 17.05 4.62
 7 11 -29 28.5 7.86
 15 -19 -33 -0.05 10.99
 15 -17 -35 5.05 11.28
 -17 -23 15 3.23 10.64
 -17 -31 15 0.17 11.44
 -13 -33 15 2.03 9.06
 -20 -22 14 -4.35 11.96
 -15 -11 13 1.56 9.08
 -13 -11 13 26.23 8.31
 -14 -8 12 -3.2 8.69
 -8 -12 12 591.68 20.55
 -6 -16 12 -1.31 4.77
 -21 -5 9 -1.42 10.84
 -19 -3 9 4.8 10.37
 -26 -12 8 2.87 13.11
 -22 -4 8 -2.82 11.69
 -20 -2 8 -3.75 10.64
 -21 -1 7 6.04 10.92
 1 -29 7 53.98 4.26
 -7 5 3 14.17 4.87
 4 -36 2 -1.78 5.48
 5 -13 -1 67.91 5.25
 6 -38 -2 2.26 6.55
 -19 15 -5 1.63 8.84
 7 -41 -5 4.97 7.1
 9 -23 -7 40.19 7.22
 9 -31 -7 27.88 7.73
 -13 19 -9 2.1 6.99
 9 -39 -9 1.11 7.67
 10 -14 -12 140.89 9.71
 3 9 -13 295.42 10.29
 9 -7 -13 15.06 7
 11 -33 -13 -0.23 8.24
 4 8 -14 24.84 4.21
 8 -2 -14 65.11 6.91
 10 -10 -14 4.04 7.01
 -7 21 -15 143.18 7.15
 12 -32 -16 -1.89 9.15
 -9 23 -17 30.73 5.71
 8 2 -18 121.81 8.51
 12 -12 -20 79.53 10.05
 5 11 -21 1.75 5.27
 14 -26 -24 1.73 9.41
 1 19 -25 27.79 4.27
 14 -18 -26 -0.03 9.93
 -17 -25 15 -2.75 11.04
 -17 -27 15 0.47 11.14
 -17 -29 15 2.6 11.21
 -15 -33 15 0.96 6.73
 -13 -21 15 11.3 9.59
 -11 -25 15 56.92 7.71
 -20 -24 14 -6.58 12.58
 -20 -30 14 -2.45 13.05
 -18 -18 14 3.91 10.88
 -10 -36 14 1.19 6.86
 -8 -24 14 -2.21 5.8
 -8 -30 14 1.22 5.82
 -21 -19 13 -1.71 12.12
 -22 -16 12 -3.18 12.55
 -20 -12 12 5.52 10.45
 -18 -10 12 18.92 10.19
 -10 -44 12 2.89 6.36
 -23 -15 11 -1.69 12.7
 -25 -13 9 -2.74 12.91
 -16 0 8 16.96 9.33
 -25 -7 7 0.32 12.16
 -15 5 5 80.24 9.2
 -13 5 5 9.7 7.24
 -1 -7 5 331.86 10.17
 -23 3 3 0.46 10.04
 -21 5 3 -9.47 10.32
 -5 3 3 456.61 15.25
 -10 8 2 286.77 12.17
 5 -21 1 49.03 5.58
 5 -33 1 -0.51 5.16
 -19 11 -1 0.16 8.86
 -9 11 -1 4.89 5.34
 5 -41 -1 1.43 6.22
 -19 13 -3 2.62 8.75
 -9 13 -3 86.57 6.87
 6 -10 -4 149.8 7.5
 -18 16 -6 -0.45 8.16
 -10 16 -6 12.25 5.57
 8 -16 -6 2.97 5.86
 8 -38 -6 -2.59 7.23
 -15 19 -9 3.1 7.22
 -7 17 -9 30.77 4.89
 7 -5 -9 168.21 8.67
 10 -20 -10 188.46 11.26
 10 -34 -10 0.15 7.77
 -8 22 -16 2.11 4.87
 -6 22 -18 2.01 4.04
 -8 24 -20 83.1 6.21
 7 7 -21 2.08 6.1
 -12 26 -22 19.63 6.59
 14 -24 -24 -2.53 10.04
 -11 27 -25 9.35 6.17
 13 -11 -25 21.32 9.27
 13 -9 -27 12.24 9.34
 11 1 -29 8.88 9.59
 13 -7 -29 8.52 9.95
 12 -2 -30 35.58 10.92
 14 -12 -30 16.01 10.2
 15 -21 -31 -8.35 10.77
 15 -17 -33 2.31 11.29
 -20 -26 14 0.49 12.44
 -20 -28 14 -8.74 13.38
 -12 -16 14 5.5 7.55
 -12 -38 14 4.38 8.92
 -10 -18 14 2.79 6.59
 -10 -10 12 462.6 17.67
 -3 -25 11 1.58 2.54
 -3 -29 11 1.68 2.3
 -24 -14 10 2.13 12.6
 -16 -4 10 5.01 9.4
 -12 -4 10 4.3 7.71
 -24 -8 8 -5.03 12.66
 -3 -3 5 2119.9 63.44
 -20 4 4 -0.64 9.72
 -16 6 4 3.18 7.82
 -12 6 4 3.71 6.63
 2 -14 4 190.02 6.84
 2 -40 4 1.21 5.13
 -11 7 3 286.36 12.69
 -1 -3 3 2857.96 84.59
 -6 10 -2 13.11 4.14
 7 -19 -3 46.79 6.33
 7 -35 -3 17.97 6.9
 6 -44 -4 -1.88 6.84
 -17 17 -7 -0.16 7.62
 -11 17 -7 66.68 7.01
 9 -21 -7 98.38 8.06
 9 -33 -7 13.77 7.49
 -16 18 -8 0.93 7.35
 -12 18 -8 3.4 6.76
 11 -19 -13 31.68 7.99
 11 -35 -13 5.79 8.31
 -16 22 -14 -1.32 7.69
 -12 22 -14 14.88 6.83
 13 -29 -19 3.97 9.14
 8 4 -20 389.94 15.67
 11 -5 -21 -3.61 7.5
 13 -17 -21 -1.27 9.18
 11 -3 -23 23.23 8.36
 13 -13 -23 7.69 8.75
 14 -22 -24 16.81 10.67
 6 12 -26 4.09 6.25
 14 -14 -28 2.42 9.46
 5 15 -29 35.27 6.88
 15 -19 -31 -4.27 10.76
 14 -10 -32 16.37 10.43
 -15 -23 15 5.86 9.83
 -15 -31 15 -1.73 9.94
 -13 -23 15 35.21 9.27
 -13 -31 15 3.15 8.63
 -14 -16 14 15.7 9.77
 -14 -38 14 0.59 9.47
 -8 -26 14 13.14 6.07
 -8 -28 14 -0.36 5.75
 -21 -21 13 2.33 12.49
 -17 -13 13 8.65 9.75
 -11 -13 13 44.87 7.35
 -9 -15 13 174.97 9.51
 -9 -39 13 -0.77 5.94
 -22 -18 12 -1.17 12.42
 -17 -7 11 -5.16 9.47
 -11 -7 11 2.84 6.74
 -14 -4 10 230.41 12.99
 -23 -9 9 -2.05 11.01
 -26 -14 8 2.67 13.26
 -14 0 8 2.42 7.64
 -17 1 7 13.2 9.46
 -24 -4 6 2.25 11.22
 -18 2 6 -3.06 9.2
 -19 3 5 2.32 9.4
 -1 -47 5 3.32 4.34
 1 -41 5 6.86 4.73
 -22 2 4 -1.87 10.79
 -14 6 4 4.87 7.31
 -1 -51 3 2.07 4.61
 -21 7 1 -0.38 9.5
 -18 10 0 16.65 9.29
 -18 12 -2 16.8 8.47
 -18 14 -4 0.43 8.18
 -6 12 -4 -4.65 5.17
 6 -6 -6 8.49 4.54
 -14 18 -8 33.31 7.63
 6 2 -12 632.46 21.13
 8 -4 -12 320.87 13.11
 5 7 -15 523.76 17.79
 11 -13 -15 33.65 8.11
 10 -4 -18 108.42 9.95
 12 -14 -18 29.16 9.23
 -7 23 -19 24.17 4.78
 11 -7 -19 45.2 8.53
 13 -23 -19 6.42 9.02
 10 -2 -20 228.01 12.18
 -14 26 -22 -0.21 6.6
 12 -6 -24 3.7 9
 14 -20 -24 1.1 9.26
 14 -16 -26 0.78 9.33
 9 7 -29 27.44 9.89
 15 -23 -29 5.46 9.81
 13 -5 -31 -3.98 10.11
 -15 -25 15 18.62 9.93
 -15 -27 15 3.83 10.02
 -15 -29 15 -5.28 9.97
 -18 -20 14 1.23 10.91
 -18 -34 14 0.03 12.62
 -21 -23 13 2.76 12.4
 -11 -41 13 1.32 7.55
 -23 -17 11 0.07 12.98
 -19 -9 11 6.27 10.77
 -7 -11 11 18.57 5.13
 -25 -15 9 4.85 13.35
 -17 -3 9 5.64 9.57
 0 -32 8 38.57 3.54
 -23 -5 7 3.36 11.57
 -11 1 7 105.18 8.67
 1 -31 7 51.08 4.28
 -23 -1 5 2.42 10.6
 -3 -51 5 -0.28 3.49
 1 -13 5 1382.02 41.23
 -8 4 4 190.38 8.86
 3 -39 3 6.32 5.41
 -17 9 1 0 8.66
 -10 10 0 838.88 27.86
 -10 14 -4 153.06 8.61
 8 -26 -4 2.8 6.32
 8 -28 -4 24.85 6.81
 -17 15 -5 6.95 8.53
 10 -18 -10 4.86 7.48
 10 -36 -10 8.76 7.73
 -5 17 -11 14.97 3.99
 6 4 -14 285.56 11.47
 -12 24 -18 -1.16 6.36
 13 -21 -19 17.57 9.4
 6 10 -22 8.82 5.7
 10 0 -22 297.41 14.57
 12 -8 -22 15.72 8.47
 9 5 -25 68.33 8.59
 11 -1 -25 60.42 10.03
 8 8 -26 -0.37 7.06
 12 -4 -26 3.52 9.53
 -9 27 -27 27.13 5.67
 -12 28 -28 5.17 6.74
 10 4 -28 0.87 8.85
 15 -21 -29 2.79 10.09
 15 -15 -33 3.2 10.42
 -13 -27 15 2.29 8.68
 -16 -18 14 3.78 9.79
 -21 -25 13 -3.12 12.96
 -19 -17 13 -2.14 11.06
 -15 -13 13 15.85 9.08
 -22 -20 12 12.63 13.58
 -16 -10 12 -3.08 10.06
 -15 -7 11 -0.03 8.41
 -3 -27 11 -0.1 2.45
 -24 -16 10 -1.27 13.15
 -20 -8 10 5.43 11.4
 -18 -6 10 -1.3 9.99
 -22 -6 8 1.56 11.33
 0 -22 8 -0.52 2.07
 -25 -9 7 3.9 12.93
 -22 -2 6 10.24 10.59
 -10 2 6 1.19 6.1
 -21 1 5 -3.45 10.38
 -9 3 5 842.54 27.66
 -15 7 3 35 7.95
 -13 7 3 20.18 6.82
 3 -15 3 437.31 14.27
 -20 6 2 4.27 9.85
 -16 8 2 0.61 8.45
 3 -45 1 -1.95 5.69
 6 -26 0 179.08 9.05
 6 -28 0 -0.63 5.66
 -17 11 -1 -1.3 8.17
 -17 13 -3 4.6 8.13
 8 -24 -4 24.11 6.12
 8 -30 -4 0.69 6.84
 -16 16 -6 1.48 7.41
 4 0 -6 -1.36 3.44
 -15 17 -7 12.08 7.29
 -13 17 -7 29.04 7.13
 9 -19 -7 13.1 6.17
 9 -35 -7 9.06 7.44
 8 -10 -8 7.81 5.84
 9 -13 -9 89.18 8.2
 2 10 -12 1667.52 50.02
 11 -17 -13 45.87 8.4
 10 -6 -16 -0.35 6.85
 12 -18 -16 3.45 8.2
 1 15 -17 642.15 19.77
 11 -9 -17 62.64 8.65
 -14 24 -18 6.79 7.03
 12 -10 -20 1.02 7.98
 13 -15 -21 5.86 8.49
 -13 27 -25 8.03 6.74
 14 -12 -28 -0.72 9.84
 8 10 -30 90.9 9.58
 14 -10 -30 -5.86 10.24
 15 -17 -31 -0.06 10.14
 -18 -22 14 5.34 11.04
 -18 -32 14 -0.23 11.95
 -16 -36 14 1.31 2.42
 -10 -20 14 18.8 7.03
 -21 -27 13 1.47 13
 -13 -13 13 11.51 8.03
 -18 -12 12 0.63 10.69
 -12 -10 12 2.92 7.35
 -21 -13 11 0.61 12.79
 -13 -7 11 1.53 8.1
 -9 -9 11 2.44 6.14
 -7 -43 11 1.28 4.24
 -4 -14 10 423.45 13.94
 -21 -7 9 -2.81 10.96
 -19 -5 9 -2.59 10.53
 -11 -3 9 38.12 7.41
 -26 -16 8 3.65 14.24
 -24 -10 8 4.82 12.67
 -18 -2 8 20.93 9.8
 -4 -8 8 2633.49 78.86
 -21 -3 7 4.07 10.44
 -19 -1 7 9.57 9.41
 -15 1 7 40.46 8.75
 -20 0 6 1.41 10.24
 2 -26 6 3.56 3.57
 2 -28 6 31.96 4.24
 -4 0 4 730.71 22.92
 -12 8 2 12.05 6.42
 2 -46 2 -2.85 5.39
 -11 9 1 60.87 7.28
 5 -35 1 -0.01 5.69
 6 -30 0 73.75 7.1
 6 -40 -2 14.73 6.7
 -2 8 -4 79.81 3.51
 -11 15 -5 277.25 12.16
 3 1 -5 208.28 7.58
 -12 16 -6 -1.66 6.15
 6 0 -10 1099.86 34.61
 -15 21 -13 -1.76 7.17
 6 6 -16 -1.42 4.92
 9 -1 -17 43.42 7.61
 13 -19 -19 10.85 9
 14 -24 -22 20.35 9.56
 14 -26 -22 -0.33 9.5
 14 -28 -22 3 8.19
 14 -18 -24 4.24 9.29
 13 -9 -25 28.06 9.14
 14 -14 -26 -2.03 9.6
 13 -7 -27 11.76 9.63
 -6 26 -28 5.86 3.84
 12 -2 -28 0.59 9.4
 15 -19 -29 -4.84 9.75
 11 3 -31 -1.65 8.09
 14 -8 -32 -5.51 10.47
 -18 -24 14 -0.77 11.03
 -14 -18 14 -5.25 10.91
 -12 -18 14 11.38 7.94
 -10 -34 14 2.65 7.05
 -17 -15 13 14.15 10.04
 -13 -41 13 -1.11 8.73
 -22 -22 12 0.23 13.06
 -14 -10 12 55.06 9.02
 -23 -19 11 -2.24 13.09
 -24 -18 10 1.5 14.06
 -22 -12 10 2.61 11.42
 -25 -17 9 -10.31 14.3
 -23 -11 9 -0.01 11.73
 -15 -3 9 14.52 8.61
 -20 -4 8 5.47 11.23
 -16 2 6 0.6 8.77
 -19 5 3 9.37 8.97
 -22 4 2 4.94 9.92
 -14 8 2 78.49 8.7
 4 -38 2 32.26 5.96
 -15 9 1 4.82 7.76
 -7 7 1 100.53 6.48
 5 -19 1 1.78 4.6
 -16 10 0 -1.15 7.67
 4 -44 0 11.54 6.23
 6 -24 0 1.37 5.06
 -16 12 -2 -0.87 7.74
 -4 8 -2 0.61 3.05
 6 -14 -2 2.59 4.57
 7 -17 -3 160.22 8.5
 -16 14 -4 1.95 7.54
 8 -22 -4 0.15 5.82
 8 -32 -4 14.36 6.99
 -15 15 -5 37.21 8.45
 -14 16 -6 -1.65 6.85
 8 -14 -6 9.1 5.75
 1 7 -7 6870.86 203.05
 5 -1 -7 979.24 30.62
 11 -25 -11 -0.52 8.03
 11 -27 -11 0.87 7.53
 11 -29 -11 -1.17 7.84
 12 -26 -14 19.81 8.92
 12 -28 -14 2.89 8.18
 9 -3 -15 134.82 9.14
 9 1 -19 18.83 6.89
 8 6 -22 199.24 10.71
 14 -22 -22 2.96 9.54
 13 -11 -23 18.58 8.93
 10 2 -24 71.18 8.83
 7 11 -27 47.46 7.67
 11 1 -27 38.53 9.46
 15 -23 -27 9.72 10.18
 13 -5 -29 2.76 8.44
 15 -15 -31 -8.34 10.81
 15 -13 -33 -4.73 11.1
 -18 -26 14 -5.71 11.19
 -18 -28 14 -3.09 11.5
 -14 -36 14 -2.61 9.55
 -12 -36 14 -1.84 8.51
 -19 -19 13 5.43 11.44
 -7 -21 13 24.89 5.49
 -22 -24 12 -0.45 13.21
 -20 -16 12 2.68 12.02
 -12 -44 12 1.62 8.06
 -23 -21 11 -2.49 13.51
 -10 -6 10 6.2 6.53
 -13 -3 9 50.94 8.29
 -5 -9 9 388.64 13.36
 -26 -18 8 -7.92 14.4
 -24 -6 6 2.8 11.97
 0 -42 6 1.14 4.12
 2 -30 6 -1.61 4.03
 -17 3 5 24.8 8.87
 -24 -2 4 0.02 10.55
 -18 4 4 1.11 8.48
 -6 2 4 147.4 7.05
 -23 1 3 1.21 10.14
 -13 9 1 2.23 6.89
 -12 10 0 -0.71 6.36
 -11 11 -1 32.27 6.49
 3 -5 -1 93.86 4.45
 4 -6 -2 258.76 9.4
 -11 13 -3 158.86 9.3
 -13 15 -5 29.59 6.99
 7 -11 -5 397.95 14.6
 -4 12 -6 10.71 3.18
 -2 10 -6 28.57 2.35
 -7 15 -7 82.42 5.81
 9 -37 -7 7.8 7.41
 10 -16 -10 120.93 9.12
 11 -23 -11 1.48 7.58
 11 -31 -11 0.83 7.97
 -16 20 -12 13.17 7.64
 7 1 -13 81.63 6.41
 10 -8 -14 89.8 8.81
 12 -24 -14 6.82 7.98
 12 -30 -14 6.98 8.35
 7 3 -15 266.33 11.4
 4 10 -16 1.28 4.04
 12 -16 -16 6.64 8.11
 -11 23 -17 48.56 6.81
 12 -12 -18 1.6 8.07
 -11 25 -21 0.94 5.91
 7 9 -23 49.65 6.84
 -10 26 -24 7.76 5.73
 14 -16 -24 -2.54 9.45
 15 -21 -27 8.28 9.83
 15 -17 -29 3.29 10.47
 -10 28 -30 17.84 5.74
 -16 -34 14 -3.13 9.47
 -7 -33 13 7.23 5.29
 -22 -26 12 4.42 14.62
 -8 -14 12 47.8 6.3
 -6 -18 12 206.69 8.98
 -19 -11 11 -0.27 10.52
 -17 -9 11 -5.21 9.55
 -24 -20 10 0.29 14.61
 -16 -6 10 54.7 10.42
 -25 -19 9 -0.84 14.65
 -25 -11 7 -3.37 12.79
 -12 2 6 3.64 6.87
 -21 3 3 -0.98 10.19
 1 -47 3 2.85 4.99
 4 -16 2 20.12 3.99
 3 -9 1 3.54 2.99
 -22 6 0 1.59 9.43
 -14 10 0 95.12 8.7
 6 -22 0 311.03 12.19
 6 -32 0 -1.37 5.86
 -15 11 -1 0.79 7.19
 5 -43 -1 0.42 6.19
 -20 10 -2 10.52 9.08
 -12 12 -2 26.1 6.54
 -15 13 -3 18.23 7.57
 -20 12 -4 2.1 8.89
 -14 14 -4 10.22 6.84
 -4 10 -4 63.78 4.04
 8 -34 -4 5.35 6.87
 7 -7 -7 582.69 19.85
 10 -26 -8 39.24 7.88
 10 -28 -8 1.23 7.3
 10 -30 -8 29.37 7.81
 -18 18 -10 -0.59 8.4
 -17 19 -11 1.25 7.78
 12 -22 -14 23.65 8.21
 12 -32 -14 5.12 8.15
 11 -11 -15 78.89 8.4
 -15 23 -17 9.01 7.31
 5 9 -17 228.45 9.38
 13 -25 -17 3.43 8.74
 13 -27 -17 15.61 8.9
 13 -29 -17 13.84 9.31
 13 -17 -19 6.65 8.14
 9 3 -21 -0.7 6.75
 13 -13 -21 -3.03 8.51
 14 -20 -22 8.59 9.8
 12 0 -30 -2.96 9.08
 -16 -22 14 2.01 10.08
 -12 -20 14 1.98 7.87
 -10 -22 14 17.36 5.18
 -19 -21 13 4.82 11.48
 -15 -15 13 20.35 9.35
 -11 -15 13 34.42 7.25
 -9 -17 13 74.78 7.26
 -10 -12 12 51.51 7.06
 -23 -23 11 8.49 14.01
 -21 -15 11 -1.75 11.63
 -9 -45 11 -0.02 5.65
 -22 -14 10 2.5 11.7
 -20 -10 10 13.56 12.16
 -8 -8 10 85.99 6.57
 -24 -12 8 4.5 13.55
 -22 -8 8 -2.93 10.94
 -16 -2 8 -2.96 9.25
 -23 -7 7 1.31 11.14
 -23 -3 5 3.55 10.55
 -22 0 4 0.41 10.87
 -20 2 4 5.26 9.31
 4 -10 0 1.39 3.25
 -13 11 -1 13.54 6.53
 -14 12 -2 80.27 8.29
 -13 13 -3 14.05 7.01
 8 -20 -4 34.21 6.14
 -19 15 -7 2.83 8.86
 9 -17 -7 256.57 11.87
 10 -24 -8 -2.9 7.16
 7 -1 -11 4.97 4.87
 11 -21 -11 -1.95 7.49
 11 -33 -11 -3.39 7.88
 9 -5 -13 81.37 7.48
 12 -34 -14 3.29 8.31
 13 -31 -17 7.06 9.3
 -13 25 -21 -2.57 6.61
 11 -3 -21 -3.06 7.43
 12 -6 -22 81.27 9.94
 14 -12 -26 -4.14 9.78
 9 7 -27 32.39 8.34
 15 -19 -27 5.97 10.32
 14 -10 -28 5.02 9.82
 10 6 -30 2.23 8.86
 14 -8 -30 17.9 10.6
 13 -3 -31 -2.82 9.72
 -16 -32 14 -5.03 10.57
 -14 -20 14 6.87 9.56
 -10 -32 14 5.96 7.19
 -17 -17 13 6.68 11.27
 -20 -18 12 -1.02 11.14
 -18 -14 12 17.84 10.81
 -16 -12 12 19.35 9.62
 -23 -25 11 1.51 14.1
 -24 -22 10 4.33 15.31
 -18 -8 10 12.9 10.75
 -25 -21 9 2.95 15.02
 -23 -13 9 0.36 11.97
 -21 -9 9 -0.85 11
 -17 -1 7 15.06 9.2
 -9 -1 7 228.27 10.54
 -3 -47 7 0.97 2.12
 -26 -12 6 -0.7 12.8
 -25 -7 5 5.55 11.99
 -8 6 2 730 24.02
 -23 3 1 0.53 9.32
 -3 3 1 410.91 13.16
 5 -37 1 1.39 5.78
 -19 9 -1 0.97 8.74
 -7 9 -1 81.21 5.63
 5 -7 -3 296.21 10.75
 7 -39 -3 5.46 6.9
 6 -2 -8 910.73 29.02
 10 -32 -8 2.67 7.33
 1 9 -9 587.68 17.8
 -14 20 -12 -2.99 6.93
 -12 20 -12 48.47 7.12
 12 -20 -14 -2.02 7.89
 3 11 -15 477.58 15.56
 -13 23 -17 22.61 6.81
 7 5 -17 55.82 6.42
 11 -5 -19 12.98 7.74
 0 18 -20 4.49 2.71
 12 -8 -20 111.89 10.46
 14 -18 -22 3.89 9.16
 11 -1 -23 15.75 8.06
 12 -4 -24 24 8.78
 15 -25 -25 4.04 9.09
 10 4 -26 -0.93 7.85
 11 3 -29 16.71 9.3
 15 -15 -29 -0.36 10.5
 15 -13 -31 -5.01 10.65
 15 -11 -33 -6.44 10.72
 16 -18 -34 2.72 10.94
 -16 -24 14 4.44 10.06
 -16 -30 14 1.03 10.33
 -14 -34 14 -1.09 8.95
 -12 -34 14 1.73 8.14
 -10 -24 14 17.7 7.12
 -19 -23 13 5.34 12.28
 -19 -31 13 2.38 12.5
 -15 -39 13 -3.71 10.64
 -13 -15 13 20.28 8.28
 -11 -39 13 5.28 7.62
 -9 -37 13 2.08 6.2
 -7 -23 13 44.05 5.96
 -15 -9 11 0.75 8.54
 -11 -9 11 -0.06 6.43
 -14 -6 10 -0.47 7.59
 -12 -6 10 199.87 11.15
 -19 -7 9 3.96 10.21
 -17 -5 9 2.67 8.99
 -14 -2 8 83.79 8.97
 -25 -13 7 1.16 12.45
 1 -33 7 17.32 3.89
 -22 -4 6 2.77 10.5
 -18 0 6 2.71 9.25
 -8 0 6 0.88 4.98
 -4 -4 6 11.55 3.43
 -21 -1 5 2.93 9.84
 -19 1 5 8.04 9.26
 -11 3 5 48.7 7.12
 -7 1 5 2098.38 63.92
 2 -8 2 205.02 6.98
 -21 5 1 -1.05 9.86
 -1 3 -1 936.59 27.9
 -19 11 -3 -0.31 8.99
 -19 13 -5 -2.41 8.5
 -7 13 -5 333.16 12.2
 9 -39 -7 -1.46 7.27
 -18 16 -8 -0.33 7.98
 -8 16 -8 393.39 14.23
 10 -22 -8 73.69 8.17
 9 -11 -9 14.09 6.52
 11 -35 -11 1.96 8.39
 -6 18 -12 243.92 9.42
 -10 22 -16 3.27 5.58
 12 -14 -16 -0.52 8.21
 11 -7 -17 113.08 9.47
 13 -21 -17 20.97 8.99
 6 8 -18 220.63 9.9
 13 -15 -19 2.51 8.23
 14 -26 -20 22.51 10.15
 4 14 -22 479.75 16.6
 5 13 -23 56.41 6.07
 13 -9 -23 18.6 9.42
 14 -14 -24 15.72 9.6
 13 -7 -25 27.15 9.77
 15 -23 -25 6.94 10.15
 -8 26 -26 4.58 4.79
 4 16 -26 0.47 5.16
 12 -2 -26 3.89 9.68
 -5 25 -27 23.43 3.46
 8 10 -28 1.33 7.51
 14 -6 -32 15.31 10.91
 -16 -26 14 -1.56 10.25
 -16 -28 14 3.93 10.35
 -14 -22 14 4.13 9.14
 -12 -22 14 20.7 8.17
 -19 -25 13 -6.52 11.67
 -19 -27 13 -6.08 11.76
 -19 -29 13 6.68 12.3
 -20 -20 12 1.2 11.41
 -14 -12 12 7.01 8.62
 -21 -17 11 4.87 11.43
 -19 -13 11 8.75 11.17
 -24 -14 8 -0.27 12.3
 -20 -6 8 -0.92 11.67
 -18 -4 8 0.64 9.69
 -12 -2 8 23.26 7.24
 -21 -5 7 2.19 10.42
 -19 -3 7 -2.43 9.86
 -20 -2 6 -0.88 9.75
 2 -32 6 1.79 4.09
 -13 3 5 101.29 8.5
 -5 -1 5 99.54 5.66
 3 -29 5 103.79 6.03
 -10 4 4 11.14 5.52
 -9 5 3 425.74 15.51
 -5 5 1 105.2 5.47
 5 -11 -1 100.99 5.73
 6 -42 -2 2.09 6.38
 -7 11 -3 111.17 6.27
 2 2 -4 594.02 18.17
 8 -36 -4 3.49 6.8
 10 -34 -8 15.75 7.58
 -17 17 -9 1.72 7.67
 -16 18 -10 35.15 8.28
 10 -14 -10 14.53 7.17
 -15 19 -11 2.04 6.99
 -11 19 -11 3.67 5.88
 11 -19 -11 -2.73 7.89
 -4 18 -14 49.38 3.81
 8 0 -14 0.81 5.58
 8 2 -16 1.44 5.55
 10 -2 -18 -1.46 7.02
 -10 24 -20 1.09 6.02
 10 0 -20 -0.09 6.7
 14 -24 -20 3.39 9.31
 9 5 -23 55.68 7.78
 -12 26 -24 2.46 6.31
 8 8 -24 40.34 7.29
 15 -21 -25 7.73 10.33
 -11 27 -27 6.12 5.99
 5 15 -27 86.82 7.4
 13 -5 -27 36.56 9.7
 15 -17 -27 2.75 10.19
 -10 -28 14 10.19 6.89
 -15 -17 13 13.31 9.16
 -13 -39 13 2.73 8.91
 -7 -31 13 5.41 5.37
 -18 -16 12 -2.12 10.94
 -12 -12 12 105.21 9.38
 -10 -42 12 4.13 6.69
 -8 -40 12 2.84 5.41
 -17 -11 11 1.28 9.42
 -13 -9 11 2.84 7.73
 -22 -16 10 3.24 11.9
 -23 -15 9 -5.09 12.67
 -1 -33 9 3.64 1.89
 -8 -4 8 391.72 14.42
 -26 -14 6 2.47 14.23
 -24 -4 4 -1.95 11.46
 3 -41 3 9.5 5.45
 -22 2 2 -0.46 10.4
 -20 4 2 1.93 9.67
 5 -17 1 43.36 4.89
 -18 8 0 -2.5 8.87
 2 -4 0 -0 1.58
 6 -20 0 -0.49 5.01
 -21 7 -1 5.37 9.19
 7 -27 -1 10.51 5.94
 7 -15 -3 219.88 9.82
 9 -25 -5 41.29 7.19
 9 -27 -5 44.43 7.44
 9 -29 -5 50.79 8.33
 -18 14 -6 4.3 8.25
 10 -20 -8 5.85 6.9
 -9 17 -9 31.36 5.45
 -10 18 -10 1.35 5.27
 -13 19 -11 -1.76 6.84
 10 -4 -16 1.1 6.75
 13 -19 -17 9.18 8.25
 12 -10 -18 44.29 8.81
 14 -22 -20 24.04 10.06
 3 15 -21 1.73 4.14
 13 -11 -21 -4.67 8.42
 14 -16 -22 42.89 9.48
 0 20 -24 23.5 3.12
 6 12 -24 3.3 5.68
 3 17 -25 90.62 6.09
 11 1 -25 51.81 9.4
 13 -3 -29 6.07 9.45
 16 -18 -32 4.66 10.99
 16 -16 -34 -4.37 11.13
 -12 -32 14 4.61 8.28
 -17 -35 13 0.37 4.38
 -9 -19 13 19.59 6.41
 -7 -25 13 17.46 5.51
 -20 -22 12 -9.74 11.95
 -16 -14 12 -2.22 9.24
 -21 -19 11 -2.06 12.58
 -20 -12 10 2.61 10.83
 -6 -44 10 1.59 3.6
 -21 -11 9 -0.21 11.01
 -15 -5 9 17.37 8.46
 -22 -10 8 -0.58 11.72
 -15 -1 7 39.94 8.85
 -5 -5 7 339.79 11.8
 -14 4 4 3.53 7.02
 2 -42 4 3.38 4.89
 -23 -1 3 -2.45 10.77
 4 -40 2 0.51 5.52
 -17 7 1 6.81 8.36
 7 -25 -1 14.55 5.61
 7 -29 -1 3.39 6.03
 -18 10 -2 2.4 8.73
 -18 12 -4 1.7 8.54
 6 -8 -4 19.51 4.38
 8 -18 -4 0.49 5.58
 9 -31 -5 17.28 7.71
 8 -12 -6 9.01 5.61
 9 -15 -7 347.9 14.34
 8 -8 -8 333.91 13.16
 8 -2 -12 3.62 5.43
 -7 19 -13 82.8 5.58
 -9 21 -15 38.6 5.64
 -14 22 -16 0.59 6.54
 8 4 -18 6.14 5.95
 7 7 -19 67.19 6.85
 10 2 -22 21.43 7.52
 -9 25 -23 2.25 5.43
 15 -19 -25 0.13 10.01
 -4 24 -26 0.06 2.63
 14 -10 -26 -2.24 9.01
 12 0 -28 6.35 8.97
 14 -8 -28 -1.47 9.83
 15 -13 -29 3.35 10.37
 15 -11 -31 -1.23 9.94
 -14 -26 14 -5.09 9.15
 -14 -28 14 -0 9.18
 -14 -30 14 4.38 9.11
 -12 -24 14 -0.02 7.95
 -17 -21 13 -1.42 10.29
 -13 -17 13 4.77 8.28
 -11 -17 13 37.63 7.53
 -7 -29 13 16.97 5.49
 -20 -24 12 2.34 12
 -9 -11 11 2.23 5.82
 -7 -13 11 36.12 5.37
 -5 -17 11 9.44 4.11
 -22 -18 10 1.8 11.99
 -16 -8 10 -0.94 9.79
 -24 -16 8 -6 12.82
 -6 -6 8 323.23 11.88
 -25 -15 7 3.31 12.83
 -7 -3 7 1124.07 35.38
 -6 -2 6 0.39 4.26
 -25 -9 5 1.75 11.84
 -23 -5 5 -1.85 11.39
 3 -31 5 78.45 5.73
 -12 4 4 31.58 6.82
 -19 3 3 4.72 8.8
 -15 5 3 -0.53 7.74
 -16 6 2 50.81 9.15
 -8 8 0 476.15 16.61
 6 -36 0 0.17 5.97
 7 -31 -1 3.03 6.07
 9 -23 -5 116.64 8.54
 -17 15 -7 6.99 7.64
 10 -36 -8 0 7.48
 -8 20 -14 -0.84 4.67
 10 -6 -14 31.83 7.49
 11 -9 -15 54.22 7.74
 -12 22 -16 0.87 6.11
 -14 24 -20 0.35 6.92
 14 -20 -20 -8.36 9.24
 15 -25 -23 -6.22 9.22
 14 -12 -24 -0.27 8.49
 15 -15 -27 3.76 10.22
 6 14 -28 40.21 7.08
 10 6 -28 25.54 9.33
 1 21 -29 14.44 4.32
 14 -6 -30 -1.82 10.1
 16 -20 -30 3.15 9.75
 -12 -26 14 15.25 8.2
 -12 -28 14 2.83 4.76
 -12 -30 14 0.36 8.18
 -17 -33 13 -1.77 12.09
 -7 -27 13 16.95 5.37
 -20 -26 12 3.93 13
 -20 -28 12 9.13 12.78
 -20 -30 12 -0.28 12.47
 -6 -20 12 -2.08 4.41
 -21 -21 11 5.39 12.87
 -19 -15 11 0.83 9.45
 -18 -10 10 -8.57 9.62
 -23 -17 9 8.03 12.83
 -11 -5 9 14.94 6.56
 0 -34 8 -0.77 3.21
 -13 -1 7 144.72 10.16
 -26 -16 6 0.4 13.87
 -24 -10 6 -10.37 11.64
 -22 -6 6 1.14 11.08
 -16 0 6 1.49 8.91
 -17 1 5 35.14 9.52
 -22 -2 4 -5.06 10.26
 -18 2 4 9.47 8.52
 0 -48 4 0.13 4.37
 -21 1 3 3.56 9.51
 -2 0 2 6060.27 179.33
 5 -39 1 5.64 5.93
 -22 4 0 -3.67 10.2
 -20 6 0 2.28 8.77
 4 -46 0 -1.29 5.96
 -17 9 -1 0.62 8.26
 7 -23 -1 15.91 5.48
 7 -41 -3 5.04 6.59
 4 -2 -4 63.25 4.66
 5 -3 -5 1138.46 35.22
 9 -33 -5 23.68 7.21
 -8 14 -6 12.56 4.72
 -16 16 -8 7.64 7.42
 -15 17 -9 0.31 7.39
 -14 18 -10 1.1 7.38
 -12 18 -10 89.3 7.9
 11 -17 -11 6.15 7.03
 12 -26 -12 0.24 7.62
 12 -28 -12 35.07 8.88
 12 -30 -12 5.07 7.81
 13 -25 -15 18.71 8.72
 13 -27 -15 3.44 9.06
 13 -29 -15 13.95 8.77
 12 -12 -16 0.65 7.98
 13 -17 -17 18.7 8.2
 13 -13 -19 15.56 8.62
 -12 24 -20 34.09 6.76
 15 -23 -23 8.25 9.78
 16 -16 -32 17.79 11.53
 -17 -23 13 12.89 10.34
 -15 -19 13 8.62 9.22
 -12 -42 12 -0.56 7.99
 -10 -14 12 152.37 9.23
 -8 -16 12 393.06 14.9
 -11 -45 11 -1.82 7.42
 -10 -8 10 278.2 12.56
 -19 -9 9 1.51 11
 -17 -7 9 -3.74 9.01
 -13 -5 9 11.7 7.09
 -16 -4 8 21.15 8.82
 -25 -17 7 -1.17 12.81
 -21 -7 7 -5.32 11.15
 -20 0 4 0.66 10.08
 -13 5 3 79.22 8.02
 -11 5 3 57.82 7.12
 -24 -2 2 2.01 10.19
 -9 7 1 37.45 5.43
 3 -47 1 5.58 5.53
 5 -45 -1 -4.15 6.79
 7 -33 -1 -2.6 6.39
 6 -12 -2 771.83 24.92
 -17 11 -3 8.96 9.2
 -17 13 -5 12.73 8.14
 1 5 -5 9691.51 286.22
 9 -21 -5 27.91 6.34
 10 -18 -8 62.61 7.47
 11 -27 -9 6.2 7.3
 11 -29 -9 3.22 7.31
 12 -24 -12 53.19 8.61
 12 -32 -12 13.86 8.58
 -15 21 -15 12.94 7.12
 13 -31 -15 3.38 8.8
 -9 23 -19 17.33 5.37
 5 11 -19 64.38 6.03
 12 -6 -20 18.59 8.32
 14 -18 -20 38.11 9.59
 12 -4 -22 16.61 8.73
 14 -14 -22 6.33 8.44
 13 -7 -23 0 8.14
 7 11 -25 86.6 7.85
 9 7 -25 48.69 7.83
 13 -5 -25 10.75 9.03
 15 -17 -25 7.34 9.99
 11 3 -27 66.34 9.36
 9 9 -29 9.8 8.2
 16 -18 -30 11.74 10.19
 -17 -25 13 1.08 10.54
 -17 -31 13 3.99 11.41
 -11 -37 13 2.4 7.62
 -9 -35 13 -3.03 6.75
 -14 -14 12 27.11 8.67
 -21 -23 11 3.09 12.37
 -17 -13 11 -5.46 9.89
 -15 -11 11 5.77 8.63
 -22 -20 10 -0.33 13.25
 -14 -8 10 71.19 8.96
 -8 -46 10 2.76 5.08
 -23 -19 9 6.42 13.55
 -24 -18 8 6.08 14.17
 -20 -8 8 4.61 10.51
 -23 -11 7 -3.17 11.63
 -17 -3 7 10.05 8.68
 -26 -18 6 -2.29 13.41
 2 -34 6 -0.3 4.08
 -21 -3 5 0.74 10.47
 -19 -1 5 16.23 9.64
 1 -43 5 7.05 4.38
 3 -23 5 147.4 6.58
 -24 -6 4 -1.65 10.86
 -10 6 2 13.35 5.81
 -23 1 1 -1.04 10.52
 -19 5 1 -2.06 9.07
 -16 8 0 38.43 8.57
 -22 6 -2 -1.51 9.84
 -8 10 -2 284.04 11.09
 -20 10 -4 0.34 8.77
 -8 12 -4 11.51 4.94
 7 -9 -5 864.57 27.96
 9 -35 -5 10.2 7.05
 -20 12 -6 2.64 9.49
 6 -4 -6 39.31 4.61
 10 -38 -8 2.72 7.51
 -11 17 -9 7.2 5.82
 11 -25 -9 10.39 7.58
 11 -31 -9 4.7 7.94
 10 -12 -10 633.91 22.64
 -3 15 -11 7.21 2.52
 12 -22 -12 0.04 7.78
 -17 19 -13 7.46 7.65
 -16 20 -14 5.7 7.42
 9 -1 -15 62.29 7.36
 13 -23 -15 42.89 9.07
 -3 19 -17 361.83 11.42
 9 1 -17 43.52 7.08
 4 12 -18 3.71 4.37
 14 -28 -18 11.37 8.96
 6 10 -20 253.17 10.96
 8 6 -20 6.72 6.26
 13 -9 -21 21.8 9.13
 15 -21 -23 2.8 10.34
 10 4 -24 17.18 7.66
 12 -2 -24 0.31 8.62
 -7 25 -25 35.12 4.81
 15 -13 -27 15.54 10.31
 -9 27 -29 4.88 5.15
 15 -11 -29 10.8 10.26
 12 2 -30 31.76 9.49
 -7 27 -31 1.08 4.28
 15 -9 -31 -2.26 9.81
 -17 -27 13 -0.68 10.65
 -17 -29 13 -0.19 10.81
 -13 -37 13 5.13 9.28
 -11 -19 13 22.46 7.51
 -18 -20 12 -8.04 11.34
 -16 -16 12 34.22 10.17
 -12 -14 12 2.76 7
 -21 -25 11 -0.58 12.43
 -21 -27 11 -0.07 12.8
 -21 -29 11 4.08 13.24
 -22 -22 10 -7.45 12.62
 -18 -6 8 11.8 9.99
 -25 -19 7 -12.33 13.87
 -19 -5 7 3.6 10.16
 -20 -4 6 1.15 10.5
 -18 -2 6 1.8 9.31
 -14 0 6 8.25 7.37
 -10 0 6 11.75 5.9
 -25 -11 5 10.14 12.34
 3 -33 5 34.89 4.93
 4 -26 4 2.85 4.4
 -14 6 2 7.56 7.1
 -6 4 2 1175.2 36.38
 -21 3 1 1.45 9.94
 -15 7 1 7.41 7.72
 6 -18 0 632.83 21.03
 -16 10 -2 20.05 7.88
 6 -44 -2 4.92 6.4
 8 -16 -4 24.21 6.03
 -16 14 -6 5.26 7.38
 -9 15 -7 373.67 13.93
 -10 16 -8 -0.13 5.17
 -19 15 -9 3.54 8.27
 -13 17 -9 7.37 6.74
 11 -23 -9 6.32 7.22
 12 -34 -12 -3.47 8.15
 11 -11 -13 11.47 6.99
 2 12 -14 311.62 10.33
 -11 21 -15 60.61 6.81
 12 -8 -18 1.21 7.17
 -15 23 -19 6.17 7.35
 9 3 -19 76.43 7.64
 11 -3 -19 29.86 7.56
 2 18 -24 97.88 5.53
 14 -8 -26 -1 9.38
 13 -3 -27 18.04 9.64
 16 -20 -28 0.95 9.52
 -10 28 -32 -1.57 5.58
 16 -14 -32 0.53 10.1
 -15 -21 13 -1.43 9.25
 -13 -19 13 10.49 8.56
 -13 -11 11 5.44 7.42
 -11 -11 11 11.91 6.61
 -12 -8 10 9.02 6.69
 -6 -12 10 505.08 17.06
 -23 -21 9 -4.6 13.8
 -24 -20 8 -0.91 13.95
 -26 -20 6 9.99 14.17
 -24 -12 6 -1.88 11.91
 -23 -7 5 -4 10.66
 -2 -52 4 -0.81 3.52
 4 -30 4 1.78 4.2
 -23 -3 3 5.23 10.25
 -22 0 2 3.08 10.5
 -18 4 2 23.47 9.02
 -12 6 2 139.69 9.04
 2 -48 2 7.28 5.22
 6 -38 0 27.22 6.5
 -5 7 -1 12.32 3.39
 7 -21 -1 16.46 5.55
 -16 12 -4 -2.39 7.59
 -15 15 -7 3.17 7.48
 9 -13 -7 3.33 5.92
 -14 16 -8 -0.06 6.8
 9 -9 -9 19.1 6.34
 11 -33 -9 -0.85 7.47
 11 -15 -11 -0 6.82
 10 -8 -12 75.32 8.06
 9 -3 -13 76.63 7.47
 11 -5 -17 157.77 10.37
 13 -15 -17 16.58 8.7
 14 -22 -18 -2.75 10.67
 14 -16 -20 3.83 8.79
 7 9 -21 1.04 5.56
 -8 24 -22 4.2 4.84
 -13 25 -23 2.45 6.55
 -11 25 -23 4.46 5.9
 15 -19 -23 4.16 9.87
 14 -10 -24 15.62 9.59
 15 -15 -25 19.61 10.06
 8 10 -26 2.53 6.92
 12 0 -26 2.4 9.11
 14 -6 -28 13.96 9.98
 16 -16 -30 -0.01 9.96
 -18 -34 12 -6.06 12.18
 -22 -24 10 3.2 12.99
 -20 -16 10 -1.14 11.35
 -18 -12 10 27.82 9.75
 -16 -10 10 55.19 10.32
 -8 -10 10 638.6 21.66
 -14 -4 8 6.16 7.39
 -25 -21 7 -4.67 13.98
 1 -35 7 3.87 3.38
 -12 0 6 1.83 6.5
 -15 1 5 82.88 9.03
 -9 1 5 323.74 12.67
 -17 3 3 13.37 9.06
 4 -14 2 1523.12 46.27
 -13 7 1 17.86 6.56
 -15 9 -1 4.01 7.53
 -9 9 -1 50.14 5.95
 3 -1 -3 4548.32 135.04
 7 -13 -3 101.53 6.91
 8 -40 -4 3.01 6.77
 -15 13 -5 8.99 7.2
 9 -19 -5 176.47 9.48
 -19 13 -7 10.85 8.57
 7 -5 -7 155.75 7.98
 -12 16 -8 38.88 6.58
 10 -16 -8 1.46 6.23
 12 -20 -12 44.1 8.51
 12 -14 -14 12.83 7.97
 -5 19 -15 74.91 4.64
 -8 22 -18 34.8 5.14
 13 -11 -19 10.84 8.75
 2 16 -20 12.54 3.61
 15 -25 -21 -0.42 8.79
 14 -12 -22 36.28 9.64
 11 1 -23 10.3 7.88
 -10 26 -26 4.69 5.49
 16 -18 -28 -3.13 9.64
 3 19 -29 21.89 5.39
 13 -1 -29 7.83 8.99
 14 -4 -30 18.01 9.87
 -15 -33 13 1.21 9.56
 -18 -22 12 5.62 10.73
 -16 -38 12 -1.22 2.49
 -14 -40 12 4.13 9.68
 -6 -34 12 14.62 4.84
 -19 -19 11 0 11.46
 -22 -26 10 -0.04 14.56
 -22 -28 10 -3.37 13.77
 -4 -16 10 18.02 3.61
 -23 -23 9 0.6 13.98
 -21 -15 9 0.47 11.79
 -19 -11 9 9.45 10.02
 -15 -7 9 -0.48 8.53
 -24 -22 8 -1.09 14.46
 -22 -14 8 -1.12 11.2
 -12 -4 8 262.46 12.73
 -23 -13 7 0.02 11.52
 -21 -9 7 -0.7 10.64
 -1 -43 7 0.36 3.17
 -22 -8 6 -7.07 10.74
 -25 -13 5 -8.07 12.82
 -22 -4 4 -2.16 10.93
 -16 2 4 4.48 8.82
 -8 2 4 33.06 4.98
 4 -24 4 38.44 4.69
 4 -32 4 5.6 4.85
 -7 3 3 999.53 31.54
 -20 2 2 1.41 9.31
 -11 7 1 8.8 5.89
 -14 8 0 1.84 6.92
 -10 8 0 0.45 5.92
 -21 5 -1 2.07 9.55
 8 -26 -2 136.34 8.61
 8 -28 -2 -4.13 6.25
 8 -30 -2 61.04 7.52
 -19 9 -3 2.51 9.15
 -15 11 -3 23.83 7.34
 -9 11 -3 120.06 7.38
 7 -43 -3 1.8 6.39
 -19 11 -5 7.14 8.36
 -9 13 -5 313.44 12.23
 9 -37 -5 6.9 7.03
 -14 14 -6 2.99 6.65
 10 -26 -6 -1.51 6.9
 10 -28 -6 2.91 6.98
 10 -30 -6 0.08 6.92
 -5 13 -7 312.96 10.87
 11 -21 -9 25.48 7.36
 11 -35 -9 1.86 7.46
 -18 16 -10 13.51 8.03
 -14 20 -14 8.48 6.85
 11 -7 -15 100.98 8.82
 12 -10 -16 -2.64 7.11
 14 -20 -18 24.69 9.16
 -13 23 -19 2.54 6.46
 -11 23 -19 7.3 6.04
 9 5 -21 -1.16 6.49
 15 -23 -21 1.95 9.09
 15 -17 -23 4.91 9.45
 16 -22 -26 -2.52 10.65
 15 -11 -27 16.08 9.69
 11 5 -29 10.32 8.78
 15 -9 -29 1.48 10.19
 16 -12 -32 -0.19 10.25
 -13 -21 13 19.41 8.99
 -13 -35 13 -0.41 8.66
 -11 -21 13 10.62 7.25
 -11 -35 13 1.04 7.51
 -9 -23 13 12.52 6.3
 -9 -33 13 1.82 6.66
 -18 -24 12 -4.05 10.9
 -18 -32 12 -6.73 12.11
 -16 -18 12 -5 9.95
 -14 -16 12 -1.47 8.42
 -10 -40 12 -4.91 6.89
 -6 -22 12 160.84 7.69
 -17 -15 11 -0.65 10.41
 -15 -13 11 2.33 9.08
 -23 -25 9 -6.54 14.62
 -9 -7 9 39.47 6.01
 -24 -24 8 1.15 14.25
 -20 -10 8 9.97 10.46
 -15 -3 7 45.11 8.96
 -21 -1 3 7.21 10.4
 -19 1 3 2.99 8.67
 3 -13 3 1288.71 39.04
 -24 -4 2 -7.76 10.45
 4 -42 2 10.61 5.6
 5 -15 1 59.81 4.84
 -12 8 0 140.68 8.93
 -14 10 -2 3.75 6.5
 -10 14 -6 -1.8 5.42
 8 -10 -6 30.45 5.75
 10 -24 -6 9.42 6.88
 10 -32 -6 2.25 6.94
 -13 15 -7 50.96 7.45
 -11 15 -7 105.92 7.7
 -17 17 -11 0.79 7.51
 -10 20 -14 24.05 5.7
 10 -2 -16 -2.22 6.89
 10 0 -18 65.41 8.34
 8 8 -22 0.29 6.21
 -12 26 -26 -0.09 6.12
 10 6 -26 7.19 7.82
 12 2 -28 -4.36 9.35
 -11 27 -29 4.48 5.99
 16 -14 -30 0.9 10.68
 15 -7 -31 -1.79 10.24
 -15 -25 13 0.47 9.52
 -15 -27 13 3.31 9.58
 -15 -29 13 -0.83 9.53
 -15 -31 13 -1.29 9.83
 -18 -26 12 6.99 11.05
 -18 -28 12 2.15 11.45
 -18 -30 12 0.57 11.51
 -10 -16 12 4.41 6.27
 -8 -18 12 22.08 4.54
 -8 -38 12 4.7 5.87
 -9 -43 11 -2.25 6.18
 -20 -18 10 5.19 11.15
 -17 -9 9 1.28 7.87
 -24 -14 6 0.82 12.73
 -21 -5 5 0.87 10.11
 -13 1 5 84.28 8.05
 -11 1 5 219.39 10.68
 3 -43 3 7.49 5.13
 -4 2 2 1484.62 44.97
 -23 -1 1 3.43 10.47
 5 -41 1 1.27 5.65
 -22 2 0 -1.25 9.58
 -13 9 -1 2.47 7.22
 7 -19 -1 8.45 5.22
 7 -37 -1 -0.92 6.18
 -10 10 -2 43.4 5.91
 8 -24 -2 6.1 5.7
 8 -32 -2 -0.95 6.79
 -21 7 -3 1.49 9
 -5 9 -3 464.58 15.22
 -14 12 -4 -3.32 6.74
 -21 9 -5 0.07 8.8
 -12 14 -6 11.23 5.83
 -18 14 -8 10.01 8.2
 1 11 -11 6.15 2.02
 9 -5 -11 11.78 6.09
 -16 18 -12 0.38 7.15
 6 4 -12 0.23 4.35
 12 -18 -12 -2.91 7.56
 -15 19 -13 10.18 7.01
 -6 20 -16 0.21 3.43
 -7 21 -17 96.39 5.9
 3 13 -17 139.11 6.32
 13 -13 -17 12.35 8.65
 10 2 -20 232.2 11.97
 14 -14 -20 33.6 8.79
 15 -21 -21 3.04 9.51
 13 -5 -23 13.15 8.99
 11 3 -25 24.38 8.89
 15 -13 -25 9.96 9.12
 16 -20 -26 1.41 9.65
 9 9 -27 33.09 7.95
 16 -16 -28 2.59 10.2
 -9 -31 13 10.33 6.57
 -12 -16 12 61.25 8.1
 -12 -40 12 5.87 8.22
 -19 -21 11 -10.54 11.49
 -9 -13 11 2.73 5.81
 -7 -15 11 6.02 4.97
 -7 -41 11 -2.41 4.87
 -18 -14 10 -1.38 9.73
 -21 -17 9 -0.52 11.3
 -13 -7 9 11.67 7.01
 -18 -8 8 1.56 9.7
 -16 -6 8 -2.02 8.08
 -23 -15 7 -3.74 13.17
 -19 -7 7 5.2 9.62
 -9 -3 7 215.09 9.9
 -20 -6 6 -2.39 10.01
 -16 -2 6 2.5 8.54
 -25 -15 5 0.28 12.29
 -23 -9 5 7.73 11.4
 -17 -1 5 40.1 9.02
 3 -21 5 433.29 14.27
 3 -35 5 44.56 5.06
 -20 -2 4 -6.3 10
 -18 0 4 2.49 9.01
 -25 -9 3 -4.35 12.13
 5 -27 3 34.57 5.33
 -20 4 0 8.85 8.78
 -18 8 -2 15.92 8.84
 -12 10 -2 170.33 9.53
 -13 11 -3 112.76 8.52
 -10 12 -4 1.09 5.27
 -13 13 -5 132.61 8.87
 -11 13 -5 10.95 5.76
 -5 11 -5 1405.36 42.76
 10 -22 -6 5.22 6.47
 10 -34 -6 -1.1 7.03
 8 -6 -8 6.2 4.98
 11 -19 -9 7.7 7.01
 11 -37 -9 -4.05 7.59
 5 5 -11 36.28 4.59
 7 3 -13 101.4 6.66
 13 -27 -13 1.23 8.48
 13 -29 -13 -1.64 8.1
 6 6 -14 14.08 5.04
 10 -4 -14 86.76 8.33
 13 -17 -15 25.57 8.12
 14 -28 -16 -5.15 8.76
 14 -18 -18 2.91 8.51
 12 -4 -20 145.55 10.8
 13 -7 -21 5.3 8.41
 -6 24 -24 1.3 3.88
 14 -8 -24 2.21 9.15
 13 -3 -25 31.7 9.65
 14 -6 -26 4.91 9.57
 17 -17 -33 1.24 10.05
 -13 -23 13 -0.23 8.34
 -13 -33 13 2.01 8.59
 -11 -23 13 18.6 7.44
 -11 -33 13 1.96 7.61
 -16 -20 12 12.57 10.27
 -16 -36 12 1.58 5.67
 -5 -19 11 1.39 4.25
 -14 -10 10 0.22 7.69
 -11 -7 9 26.44 7.06
 -22 -16 8 0.55 11.54
 -17 -5 7 30.63 9.03
 -22 -10 6 -4.17 10.79
 -18 -4 6 4.57 9.27
 -19 -3 5 14.56 9.72
 -26 -16 4 -1.05 12.88
 -14 2 4 45.12 7.23
 -23 -5 3 1.73 11.01
 -16 4 2 -0.27 7.36
 6 -16 0 -0.21 4.47
 6 -40 0 -4.15 6.08
 -3 5 -1 103.02 4.46
 8 -22 -2 169.14 8.66
 8 -34 -2 24.99 6.77
 -11 11 -3 2.75 5.99
 -18 10 -4 -0.75 8.81
 -12 12 -4 18.91 6.5
 8 -14 -4 1.41 5.36
 8 -42 -4 0.87 6.69
 9 -17 -5 199.29 10.01
 -18 12 -6 -0.51 7.93
 5 3 -9 409.73 14.07
 6 2 -10 29.29 4.7
 12 -28 -10 2.44 7.87
 -9 19 -13 20.02 5.11
 5 7 -13 240.45 9.64
 11 -9 -13 105.41 8.94
 13 -25 -13 11 8.17
 13 -31 -13 10.72 8.26
 12 -12 -14 1.8 6.11
 7 5 -15 483.66 17.36
 14 -26 -16 -0.3 8.77
 14 -30 -16 3.51 9.03
 -14 22 -18 1.46 6.6
 12 -6 -18 53.27 8.53
 13 -9 -19 3.8 8.23
 -7 23 -21 0.53 4.3
 15 -19 -21 -0.86 8.88
 -14 24 -22 19.06 6.96
 12 -2 -22 117.6 10.12
 14 -10 -22 -1.81 8.86
 15 -15 -23 3.82 9.36
 5 15 -25 140.53 8.05
 6 14 -26 4.13 5.81
 16 -18 -26 -2.84 10.11
 14 -4 -28 -3.42 9.12
 -1 23 -29 50.4 3.18
 16 -12 -30 -0.01 10.58
 -13 -25 13 8.03 7.62
 -9 -27 13 3.04 6.19
 -9 -29 13 4 6.43
 -14 -18 12 42.04 10.07
 -14 -38 12 4.89 9.82
 -19 -23 11 1.95 12.21
 -19 -33 11 0.93 12.64
 -17 -17 11 2.36 10.39
 -13 -13 11 2.11 7.89
 -5 -37 11 -0.61 3.81
 -20 -20 10 0.65 11.55
 -16 -12 10 -1.36 8.73
 -10 -10 10 79.15 7.43
 -19 -13 9 -1.04 10.03
 -20 -12 8 10.17 10.83
 -21 -11 7 12.02 10.85
 -13 -3 7 4.97 6.81
 -24 -16 6 1.08 13.31
 2 -20 6 24.82 3.11
 2 -36 6 2.93 4.19
 -24 -10 4 -3.22 11.5
 4 -22 4 1.14 4.15
 4 -34 4 4.96 4.75
 -15 3 3 59.64 7.93
 5 -25 3 44.4 5.15
 5 -31 3 18.65 5.31
 -22 -2 2 -1.42 10.53
 -21 1 1 4.08 9.26
 -19 3 1 -0.48 8.8
 -6 6 0 1444.49 44.24
 -22 4 -2 3.21 9.86
 10 -14 -8 275.2 12.55
 12 -26 -10 43.09 8.27
 12 -30 -10 30.83 8.3
 7 1 -11 7.53 4.54
 -13 19 -13 12.63 7.01
 13 -23 -13 5.33 8.53
 10 4 -22 128.14 9.51
 9 7 -23 25.46 7.09
 12 0 -24 42.78 9.66
 16 -22 -24 -3.45 8.98
 13 -1 -27 11.6 9.14
 15 -9 -27 11.67 10.11
 2 20 -28 -2.8 4.49
 16 -14 -28 -4.44 9.78
 -13 -27 13 -0.04 8.61
 -13 -29 13 -0.76 8.71
 -11 -25 13 0.73 7.26
 -16 -34 12 -1.87 11.43
 -6 -24 12 4.57 4.59
 -6 -32 12 -2.81 5.16
 -19 -25 11 2.19 11.43
 -19 -27 11 -6.32 11.77
 -19 -29 11 -11.5 12.02
 -19 -31 11 10.08 12.24
 -15 -15 11 0.88 8.42
 -11 -13 11 -0.27 6.31
 -11 -43 11 -2.42 7.62
 -12 -10 10 133.64 9.42
 -10 -46 10 -0.4 6.72
 -21 -19 9 2.51 11.42
 -22 -18 8 6.48 11.79
 -23 -17 7 -3.76 13.27
 -8 -2 6 9.67 4.99
 -25 -17 5 0.06 12.59
 -22 -6 4 -3.02 10.2
 -12 2 4 8.72 6.64
 -10 2 4 108.68 7.69
 2 -44 4 1.25 4.66
 1 -49 3 2.27 4.58
 -24 -6 2 7.61 10.82
 4 -48 0 4.12 5.55
 -23 1 -1 -2.2 10.18
 -17 7 -1 1.61 8.26
 5 -9 -1 35.18 3.98
 10 -20 -6 4.75 6.14
 10 -36 -6 -3.91 7.13
 9 -11 -7 272.85 11.96
 -20 12 -8 0.55 7.2
 11 -17 -9 5.89 6.71
 -16 16 -10 -2.63 7.28
 12 -24 -10 -1.99 7.58
 12 -32 -10 2.24 7.72
 12 -16 -12 67.1 8.35
 8 2 -14 68.39 6.91
 -12 22 -18 25.5 6.57
 -10 22 -18 4.05 5.36
 14 -16 -18 14.67 8.22
 15 -25 -19 -2.63 9.75
 -12 24 -22 -2.81 6.11
 -10 24 -22 47.07 6.38
 6 12 -22 247.24 10.8
 4 16 -24 132.92 7.22
 15 -11 -25 15.01 9.15
 11 5 -27 34.91 8.69
 15 -7 -29 5.13 10.08
 -11 -31 13 -1.06 7.73
 -20 -22 10 6.57 11.77
 -18 -16 10 29.96 11.16
 -17 -11 9 6.78 8.99
 -15 -9 9 -0.93 8.09
 -7 -47 9 -2.87 4.2
 -14 -6 8 82.34 8.93
 -4 -10 8 2.24 2.07
 -14 -2 6 -0.28 6.92
 -26 -18 4 -4.95 13.79
 -25 -11 3 -1.93 11.45
 5 -33 3 25.7 5.39
 -18 2 2 -3.91 8.21
 6 -10 -2 12.31 4.15
 -17 9 -3 10.08 8.59
 -20 8 -4 3.31 8.78
 6 -6 -4 51.36 4.79
 -20 10 -6 7.32 9.11
 -17 13 -7 4.97 7.69
 12 -34 -10 20.49 7.92
 -15 17 -11 6.7 7.07
 -14 18 -12 32.29 7.43
 8 0 -12 202.73 9.59
 10 -6 -12 275.34 12.49
 13 -21 -13 16.78 8.95
 -17 19 -15 7.67 7.56
 13 -15 -15 16.4 7.88
 -16 20 -16 2.31 7.16
 6 8 -16 0.64 4.66
 8 4 -16 16.03 5.9
 12 -8 -16 2.23 7.28
 11 -3 -17 101.07 8.97
 13 -11 -17 43.01 8.98
 11 -1 -19 31.09 7.38
 15 -23 -19 3.37 9.43
 14 -12 -20 -0.86 8.16
 -15 23 -21 2.25 6.73
 5 13 -21 2.61 4.74
 15 -17 -21 5.1 9.2
 7 11 -23 39.6 6.35
 16 -20 -24 6.7 9.76
 16 -16 -26 5.25 9.97
 -8 26 -28 3.12 4.78
 10 8 -28 0.12 8
 14 -2 -30 3.22 9.44
 17 -17 -31 5.42 10.65
 -11 -27 13 32.89 6.11
 -16 -24 12 20.66 10.74
 -16 -32 12 0.29 10.74
 -12 -18 12 6.83 7.38
 -10 -18 12 142.92 9.06
 -17 -19 11 3.35 9.51
 -20 -24 10 4.3 11.24
 -21 -21 9 3.67 12.13
 -3 -9 7 2386.03 71.24
 -24 -18 6 3.81 12.46
 0 -44 6 1.93 3.59
 -21 -7 5 5.71 10.85
 -7 -1 5 2153.3 65.46
 -21 -3 3 -5.8 10.32
 -13 3 3 31.88 7.21
 -9 3 3 201.55 9.18
 -5 1 3 441.35 14.7
 5 -23 3 74.81 5.64
 -20 0 2 4.57 8.74
 -7 5 1 29.33 4.52
 -16 6 0 -4.89 8.12
 4 -8 0 1287.1 39.19
 -21 3 -1 -0.96 9.63
 7 -39 -1 0 6.09
 8 -20 -2 3.63 5.68
 5 -5 -3 1493.1 45.56
 9 -27 -3 51.24 7.12
 9 -29 -3 13.62 6.97
 -17 11 -5 12.52 8.55
 11 -27 -7 18.37 7.29
 11 -29 -7 26.84 7.55
 12 -22 -10 60.25 9.27
 14 -20 -16 -5.01 8.47
 7 7 -17 426.15 15.67
 -4 20 -18 13.11 2.95
 -6 22 -20 132.14 6.31
 11 1 -21 8.3 7.44
 -5 23 -23 3.9 3.45
 15 -13 -23 5.75 8.83
 12 2 -26 -2.54 8.19
 8 12 -28 19.02 7.43
 13 1 -29 -0.28 9.42
 17 -19 -29 -1.73 10.24
 -16 -26 12 2.28 9.85
 -16 -30 12 6.79 10.41
 -14 -20 12 2.48 9.08
 -14 -36 12 0.1 9.34
 -12 -38 12 -6.62 8.78
 -10 -38 12 4.25 7.05
 -6 -26 12 120.77 6.88
 -6 -30 12 47.85 5.51
 -20 -26 10 -1.24 12.4
 -20 -30 10 2.36 12.63
 -20 -32 10 0.55 12.94
 -19 -15 9 -0.95 10.94
 -22 -20 8 0.07 12.71
 -18 -10 8 11.98 9.46
 -23 -19 7 -4.97 13.23
 -19 -9 7 2.88 10.04
 -20 -8 6 -8.07 11.29
 -25 -19 5 -0.08 13.09
 -15 -1 5 82.46 8.81
 -26 -20 4 -4.32 13.89
 -24 -12 4 -5.38 11.62
 -16 0 4 24.27 9.47
 -6 0 4 -0.6 3.84
 2 -12 4 3.16 2.26
 -23 -7 3 7.89 11.01
 -17 1 3 17.83 9.07
 -14 4 2 91.82 8.83
 -8 4 2 282.6 11.05
 6 -28 2 91.81 6.76
 -23 -3 1 -0.76 10.53
 -15 5 1 5.98 7.63
 3 -49 1 0.83 5.25
 -22 0 0 0.29 10.13
 7 -17 -1 13.55 5.04
 9 -25 -3 71.62 7.38
 9 -31 -3 27.21 7.28
 7 -7 -5 20.36 4.66
 9 -41 -5 1.68 6.25
 10 -38 -6 -1.32 6.9
 5 1 -7 956.65 29.81
 11 -25 -7 8.89 7.2
 11 -31 -7 7.41 7.06
 -16 14 -8 2.41 7.18
 -6 14 -8 256.96 9.63
 4 8 -12 560.92 18.09
 5 9 -15 231.63 9.24
 9 1 -15 62.77 6.88
 11 -5 -15 266.19 12.94
 15 -21 -19 5.71 9.28
 -3 21 -21 -0.24 1.88
 8 10 -24 0.36 6.46
 10 6 -24 53.84 8.05
 16 -18 -24 1.54 9.75
 -13 25 -25 7.38 6.55
 -9 25 -25 6.25 5.28
 16 -12 -28 9.37 10.44
 16 -10 -30 10.86 10.45
 17 -15 -31 6.98 10.66
 -16 -28 12 10 10.32
 -8 -36 12 10.31 6.12
 -6 -28 12 2.5 4.68
 -13 -15 11 3.72 7.45
 -20 -28 10 0.79 12.04
 -16 -14 10 36.88 9.59
 -14 -12 10 65.84 9.09
 -21 -23 9 -12.61 12.18
 -20 -14 8 -1.94 10.67
 -16 -8 8 25.41 8.84
 -12 -6 8 7.91 6.38
 -10 -6 8 85.11 7.32
 -6 -8 8 23.1 4.19
 -21 -13 7 -0.47 10.94
 -15 -5 7 12.95 8.31
 -7 -5 7 169.56 7.82
 -24 -20 6 0.43 13.31
 -10 -2 6 -0.07 5.58
 -25 -21 5 -0.59 13.24
 -20 -4 4 -3.04 9.52
 4 -36 4 2.52 4.83
 -19 -1 3 -3.75 8.7
 -11 3 3 121.92 8.11
 -3 -1 3 4427.67 131.42
 6 -26 2 -0.23 4.99
 -16 8 -2 -0.44 7.81
 -19 7 -3 2.17 8.77
 7 -11 -3 96.88 6.37
 9 -33 -3 5.45 6.56
 9 -15 -5 39.91 6.66
 10 -18 -6 -0.62 6.02
 11 -33 -7 15.19 7.41
 -19 13 -9 -1.04 8.52
 12 -20 -10 -6.78 7.46
 -18 16 -12 -0 7.63
 -12 18 -12 0.65 6.05
 -10 18 -12 156.7 8.26
 13 -19 -13 13.34 7.9
 9 3 -17 16.58 6.6
 8 6 -18 190.71 9.75
 14 -14 -18 2.79 7.86
 -5 21 -19 50.16 4.06
 4 14 -20 51.29 5.2
 13 -5 -21 -3.1 7.76
 15 -15 -21 0.47 8.85
 14 -8 -22 54.8 9.45
 16 -24 -22 3.99 8.89
 11 3 -23 23.74 8.09
 13 -3 -23 7.46 8.81
 14 -6 -24 18.34 8.91
 14 -4 -26 -0.04 8.15
 16 -14 -26 -0.65 9.36
 4 18 -28 -1.22 5.4
 -6 26 -30 11.07 3.85
 -9 27 -31 3.87 5.05
 -17 -21 11 0 9.48
 -17 -35 11 -4.87 11.58
 -15 -17 11 -1.03 8.6
 -9 -15 11 1.08 5.6
 -8 -12 10 0.64 5.24
 -6 -14 10 -2.15 2.39
 -21 -25 9 8 12.27
 -22 -22 8 1.64 13.35
 -23 -21 7 -3.16 12.78
 -17 -7 7 14.95 8.62
 -18 -6 6 0.88 9.27
 -16 -4 6 -4.46 8.5
 -23 -13 5 6.62 11.42
 -19 -5 5 8.88 9.82
 -17 -3 5 24.64 8.83
 3 -37 5 10.27 4.54
 -22 -8 4 -0.74 10.5
 -18 -2 4 8.35 8.9
 -2 -4 4 1236.24 37.02
 -25 -13 3 -1.32 12.32
 -1 -53 3 0 3.4
 -24 -8 2 7.64 10.8
 4 -44 2 -0.4 5.31
 6 -32 2 41.61 5.95
 5 -43 1 1.43 5.59
 -24 -4 0 6.28 10.74
 -20 2 0 -1.56 8.86
 6 -42 0 13.58 6.07
 -6 8 -2 1120.98 34.7
 4 -4 -2 131.84 5.79
 -21 5 -3 3.08 8.87
 9 -23 -3 26.02 6.08
 -16 10 -4 -3.49 7.77
 -19 9 -5 4.69 8.46
 -16 12 -6 -0.18 7.52
 -19 11 -7 0.09 7.98
 11 -23 -7 60.05 7.99
 -15 15 -9 -1.32 6.96
 8 -2 -10 328.25 12.86
 -13 17 -11 0.84 6.76
 9 -1 -13 107.94 7.67
 12 -10 -14 55.43 8.35
 14 -18 -16 -0.15 7.74
 -13 21 -17 23.83 6.67
 -9 21 -17 62.2 6
 13 -7 -19 19.36 7.97
 15 -19 -19 8.2 9.17
 16 -22 -22 2.91 9.62
 -11 25 -25 12 5.95
 13 -1 -25 12.72 8.53
 15 -9 -25 4.7 9.01
 15 -7 -27 8.3 9.99
 17 -17 -29 -3.84 10.23
 -14 -22 12 27.7 9.33
 -14 -34 12 -9.58 6.45
 -12 -20 12 33.95 8.1
 -15 -39 11 -1.33 2.37
 -13 -41 11 11.13 9.22
 -11 -15 11 3.22 6.5
 -21 -27 9 3.79 11.64
 -21 -29 9 -1.18 12.94
 -13 -9 9 19.53 7.22
 -9 -9 9 15.76 5.91
 -22 -24 8 -6.05 12.84
 -2 -14 8 624.05 19.03
 -23 -23 7 2.44 13.78
 1 -37 7 12.89 3.28
 -24 -22 6 -3.72 13.22
 -25 -23 5 0.55 14.28
 4 -20 4 152.11 6.84
 5 -35 3 19.67 5.37
 -22 -4 2 5.01 10.71
 -12 4 2 2.05 6.58
 6 -24 2 121.52 6.96
 -21 -1 1 -6.87 9.55
 -15 7 -1 6.94 7.41
 8 -38 -2 10.95 6.68
 11 -35 -7 5.76 7.28
 10 -12 -8 39.62 6.68
 -7 15 -9 99.77 6.03
 -14 16 -10 45.97 8.11
 -9 17 -11 5.33 4.87
 -17 17 -13 9.77 7.63
 11 -7 -13 62.35 7.83
 14 -26 -14 -3.1 8.54
 14 -30 -14 7.3 8.75
 9 5 -19 93.97 7.72
 12 -2 -20 1.05 7.83
 14 -10 -20 33.62 9.08
 -13 23 -21 0.17 6.38
 -4 22 -22 108.53 4.71
 15 -11 -23 1.18 8.6
 16 -16 -24 6.83 9.23
 9 9 -25 40.95 7.62
 -12 26 -28 0.86 6.13
 12 4 -28 17.41 9.03
 14 -2 -28 7.73 9.17
 15 -5 -29 1.37 10.04
 -11 27 -31 1.29 6.31
 -12 -36 12 6.57 8.52
 -10 -20 12 0.94 6.32
 -8 -22 12 -1 5.79
 -17 -23 11 4.72 9.95
 -17 -33 11 8.38 11.4
 -12 -12 10 0.72 6.93
 -17 -13 9 4.56 9.11
 -22 -26 8 -4.21 13.13
 -22 -28 8 -7.88 13.57
 -23 -25 7 -3.57 13.89
 -1 -13 7 650.33 19.46
 -24 -24 6 -2.98 13.64
 -22 -14 6 -4.62 11.34
 -21 -9 5 0.22 10.84
 -1 -49 5 8.1 1.56
 -24 -14 4 1.69 11.97
 1 -7 3 6.4 1.34
 5 -21 3 100.77 6.09
 -10 4 2 445.29 16.26
 -13 5 1 3.23 6.45
 -14 6 0 262.88 12.39
 -23 -1 -1 -2.14 10.13
 7 -41 -1 3.46 6.05
 -22 2 -2 -0.09 9.15
 8 -18 -2 142.08 8.13
 9 -35 -3 15.6 6.8
 -6 10 -4 157.71 6.93
 8 -12 -4 15.04 6.55
 -6 12 -6 164.93 7.51
 -15 13 -7 27.45 7.34
 11 -21 -7 8.17 7.03
 -18 14 -10 5.98 7.65
 13 -27 -11 -0.03 8.11
 13 -29 -11 1.47 7.69
 -4 16 -12 170.51 6.55
 -16 18 -14 -0.67 7.61
 14 -24 -14 22.46 8.75
 -15 19 -15 12.89 7.01
 10 0 -16 -1.42 6.69
 -11 21 -17 7.93 5.78
 13 -9 -17 8.62 6.97
 15 -27 -17 4.57 8.57
 12 -4 -18 0.73 7.39
 7 9 -19 71.64 6.67
 -9 23 -21 -1.13 5.15
 12 0 -22 0.49 8
 16 -20 -22 5.68 9.49
 1 19 -23 27.27 3.44
 3 17 -23 81.47 5.38
 17 -19 -27 10.26 10.09
 -10 26 -28 5.93 5.4
 0 22 -28 1.13 2.91
 16 -10 -28 0.32 9.85
 17 -13 -31 -0.54 10.04
 -14 -32 12 -1.75 9.22
 -10 -36 12 -0.32 7.12
 -17 -25 11 5.04 10.3
 -9 -41 11 -3.27 6.32
 -5 -21 11 6.79 3.99
 -18 -20 10 11.04 10.6
 -10 -12 10 601.15 21.38
 -15 -11 9 2.25 8.66
 -11 -9 9 20.01 6.38
 -18 -12 8 1.86 10.43
 -23 -27 7 2.08 13.64
 -19 -11 7 2.3 9.75
 -13 -5 7 125.44 9.13
 -5 -7 7 83.58 5.01
 -20 -10 6 -3.29 10.68
 -6 -4 6 42.76 4.64
 3 -19 5 269.2 9.43
 -25 -15 3 -0.02 12.42
 -23 -9 3 4.36 11.13
 -21 -5 3 3.86 9.87
 6 -34 2 0.6 5.4
 -19 1 1 2.75 9.12
 5 -13 1 68.13 4.84
 6 -14 0 815.23 26.04
 -20 4 -2 -1.41 8.59
 -18 6 -2 -0.3 8.3
 -15 9 -3 37.6 7.51
 9 -21 -3 130.52 8.19
 -15 11 -5 35.94 7.79
 12 -18 -10 83.46 8.76
 -11 17 -11 4.19 5.49
 9 -3 -11 7.42 5.81
 13 -25 -11 0.04 7.42
 13 -31 -11 2.18 7.82
 10 -2 -14 10.47 6.49
 14 -16 -16 0.17 7.78
 6 10 -18 -0.28 4.79
 10 2 -18 -1.33 6.42
 15 -17 -19 8.47 8.48
 8 8 -20 275.48 12.27
 -11 23 -21 3.15 5.78
 15 -13 -21 1.77 8.79
 -14 24 -24 -0.43 6.64
 11 5 -25 72.28 9.25
 16 -12 -26 -2.3 9.25
 13 1 -27 11.93 8.77
 17 -15 -29 -1.6 10.38
 16 -8 -30 -2.34 9.63
 -14 -26 12 29.47 9.48
 -12 -22 12 2 7.75
 -17 -27 11 0.58 10.3
 -17 -29 11 -0.47 10.4
 -17 -31 11 5.18 10.81
 -15 -19 11 -0.2 8.7
 -11 -41 11 8.46 7.64
 -16 -16 10 4.54 9.35
 -8 -44 10 -1.82 5.48
 -14 -8 8 1.78 7.53
 -23 -15 5 -8.16 11.81
 -9 -1 5 319.41 12.47
 -4 -2 4 60 3.94
 3 -45 3 5.71 4.97
 -23 -5 1 -2.81 10.52
 -9 5 1 11.66 5.05
 7 -29 1 3.31 5.61
 -7 7 -1 116.4 6.27
 2 0 -2 6087.75 180.12
 -22 4 -4 -4.04 9.69
 -18 8 -4 0.01 7.91
 10 -28 -4 -1.69 6.65
 4 2 -6 114.61 5.4
 6 -2 -6 1.68 4.09
 10 -16 -6 14.01 5.99
 7 -3 -7 1072.8 33.85
 9 -9 -7 217.76 10.16
 11 -37 -7 5.53 7.29
 -18 12 -8 -0.17 8.02
 -14 14 -8 40.38 7.19
 -12 16 -10 -0.44 5.93
 13 -33 -11 -0.6 7.98
 4 10 -14 211.33 8.22
 14 -22 -14 -0.85 8.24
 -8 20 -16 -0.33 4.5
 12 -6 -16 0.19 6.82
 15 -23 -17 11.09 8.72
 14 -12 -18 13.45 8.55
 -14 22 -20 16.35 6.97
 16 -18 -22 6.59 9.51
 12 2 -24 4.98 7.97
 10 8 -26 1.01 7.64
 17 -17 -27 1.41 9.96
 -14 -28 12 4.72 8.99
 -14 -30 12 12.79 9.27
 -15 -37 11 -4.51 5.93
 -13 -17 11 3.83 7.66
 -7 -39 11 -2.18 5.5
 -18 -22 10 1.03 10.12
 -14 -14 10 -0.2 7.91
 -4 -18 10 237.51 8.75
 -19 -19 9 -0.89 10.55
 -16 -10 8 -2.54 8.51
 -22 -16 6 2.51 12.36
 2 -38 6 -0.63 3.99
 -11 -1 5 231.51 11.23
 -5 -3 5 1155.11 35.55
 1 -45 5 2.79 3.73
 -24 -16 4 0.01 11.46
 -22 -10 4 -2.02 10.85
 -20 -6 4 2.45 9.38
 -18 0 2 19.61 8.97
 2 -50 2 2.18 4.74
 6 -22 2 0.18 4.65
 -11 5 1 6.6 5.96
 3 -7 1 61.87 3.56
 7 -27 1 6.78 5.36
 7 -31 1 2.63 5.67
 -22 -2 0 -2.34 10.58
 -8 6 0 -0.79 4.3
 -21 1 -1 3.57 9.65
 7 -15 -1 10.84 4.75
 -14 8 -2 73.67 7.83
 -3 7 -3 80.58 3.91
 10 -26 -4 13.28 6.98
 10 -30 -4 9.63 6.91
 -18 10 -6 -5.19 7.84
 -13 15 -9 4.28 6.35
 -17 15 -11 0.01 7.41
 13 -23 -11 -2.8 7.6
 12 -12 -12 107.87 8.36
 2 14 -16 1.38 2.94
 15 -21 -17 16.4 8.85
 10 4 -20 33.45 7.26
 16 -24 -20 7.62 9.35
 9 7 -21 -0.84 6.16
 16 -14 -24 0.26 9.1
 17 -21 -25 3.5 9.58
 3 19 -27 72.31 5.82
 -12 -34 12 -0.13 8.04
 -10 -22 12 76.75 8.03
 -8 -24 12 62.63 6.32
 -5 -35 11 -0.61 3.77
 -18 -34 10 -6.23 11.95
 -12 -44 10 -2.94 8.71
 -6 -42 10 0.4 3.97
 -17 -15 9 7.1 9.76
 -20 -18 8 4.2 10.92
 -21 -17 7 -3.11 10.82
 -17 -9 7 11.14 8.91
 -11 -5 7 227.23 11.5
 -14 -4 6 0.59 6.85
 -4 -6 6 10.58 3.19
 -19 -7 5 9.24 9.92
 -3 -5 5 134.42 5.33
 4 -38 4 -0.6 4.87
 -25 -17 3 -2.51 12.8
 -19 -3 3 4.39 8.52
 5 -37 3 13.65 5.39
 -26 -18 2 -1.92 13.39
 4 -12 2 48.19 3.97
 -25 -11 1 -3.14 11.83
 7 -25 1 6.61 5.03
 -24 -6 0 -0.27 10.89
 -4 4 0 576.09 18.22
 -17 5 -1 2.23 8.31
 -13 7 -1 14.1 7.72
 8 -40 -2 1.36 6.19
 -14 10 -4 9.15 6.31
 10 -32 -4 -3.36 6.59
 9 -13 -5 297.25 12.5
 -20 8 -6 -4.8 8.67
 -14 12 -6 5.27 6.58
 -7 13 -7 288.3 10.78
 11 -19 -7 84.96 8.44
 -20 10 -8 -1.8 8.27
 12 -26 -8 1.07 7.17
 12 -28 -8 23.57 7.98
 12 -30 -8 -0.76 7.86
 3 7 -9 510.34 16.14
 11 -13 -9 38.92 7.26
 -10 16 -10 115.9 7.26
 11 -9 -11 -2.34 6.52
 10 -4 -12 60.16 7.29
 13 -11 -15 10.4 7.46
 -12 20 -16 2.39 6.22
 5 11 -17 215.08 9.03
 11 -1 -17 40.71 7.29
 -16 20 -18 -3.72 7.14
 -15 21 -19 5.31 7.05
 16 -22 -20 -1.06 8.86
 14 -6 -22 -2.64 8.31
 15 -9 -23 19.4 10.16
 6 14 -24 117.22 7.74
 14 -4 -24 0.16 8.6
 15 -7 -25 11.58 9.58
 15 -5 -27 2.85 9.67
 17 -13 -29 0.19 9.78
 17 -11 -31 2.55 10.74
 -12 -24 12 52.85 8.67
 -10 -34 12 7.97 7.34
 -15 -21 11 -1.69 8.88
 -13 -39 11 -6.81 9.1
 -9 -17 11 4.6 5.77
 -18 -24 10 10.16 11.96
 -18 -32 10 1.65 11.86
 -10 -44 10 8.09 7.1
 -19 -21 9 1.66 10.79
 -9 -47 9 0.58 6.19
 -4 -46 8 -5.18 1.44
 -15 -7 7 57.06 9.28
 -18 -8 6 0.88 9.22
 -23 -17 5 -3.21 12.18
 -21 -11 5 5.42 10.71
 -18 -4 4 -2.24 8.54
 -16 -2 4 1.27 7.94
 -17 -1 3 23.51 8.98
 -22 -6 2 -2.29 10.04
 -10 6 0 392.51 14.71
 -19 3 -1 0.32 8.77
 -7 9 -3 364.28 12.9
 9 -19 -3 102.25 7.39
 10 -24 -4 6.24 6.35
 5 -1 -5 95.01 5.49
 -13 13 -7 55.19 7.16
 12 -24 -8 34.74 8.7
 12 -32 -8 9.92 7.47
 -17 13 -9 2.78 7.32
 12 -16 -10 3.57 7.02
 13 -21 -11 2.73 7.41
 -16 16 -12 39.97 7.83
 12 -8 -14 7.56 7.1
 11 1 -19 38.69 7.71
 15 -15 -19 2.93 8.17
 14 -8 -20 6.8 8.55
 16 -16 -22 0.85 9.43
 -8 24 -24 20.6 4.96
 17 -19 -25 5.98 9.79
 8 12 -26 -1.77 6.74
 14 -2 -26 2.46 8.75
 17 -15 -27 1.39 10.21
 6 16 -28 0.2 6.08
 16 -8 -28 7.18 10.12
 -12 -32 12 19.12 8.37
 -8 -32 12 15.86 6.15
 -15 -35 11 2.02 9.96
 -11 -17 11 8.74 6.48
 -18 -26 10 -5.67 11.22
 -18 -28 10 8.24 10.97
 -18 -30 10 -1.73 11.26
 -16 -18 10 38.26 10.28
 -13 -11 9 17.24 7.28
 -7 -11 9 47.42 5.28
 -20 -20 8 -1.26 11.28
 -18 -14 8 8.71 8.64
 -21 -19 7 2 11.12
 -19 -13 7 -0.12 9.86
 -22 -18 6 14.16 12.51
 -20 -12 6 4.14 10.58
 -16 -6 6 6.57 8.1
 -17 -5 5 3.81 8.89
 -24 -18 4 -4.57 13.19
 -12 0 4 52.07 7.12
 -8 0 4 186.82 8.68
 -25 -19 3 -0.18 12.57
 -26 -20 2 3.75 14.5
 6 -36 2 32.47 5.95
 -21 -3 1 -1.54 10.31
 -16 4 0 109.37 9.59
 -23 -3 -1 -0.42 10.14
 -21 3 -3 3.94 9.44
 -17 7 -3 15.62 8.33
 -13 9 -3 138.74 9.26
 10 -34 -4 3.9 6.78
 -13 11 -5 54.53 7.11
 -7 11 -5 409.7 14.2
 -12 14 -8 -1.22 5.7
 -8 14 -8 28.18 4.86
 10 -10 -8 178.56 9.68
 12 -34 -8 1.15 7.34
 -11 15 -9 8.83 5.47
 -9 15 -9 46.56 5.66
 -15 17 -13 11.86 6.91
 -5 17 -13 88.4 4.94
 -13 19 -15 30.53 6.87
 -7 19 -15 117.39 6.27
 11 -3 -15 138.22 9.63
 -10 20 -16 0.55 5.17
 14 -14 -16 1.09 8.18
 15 -19 -17 9.67 8.71
 13 -5 -19 29.09 8
 16 -20 -20 12.44 9.62
 11 3 -21 3.84 7.2
 15 -11 -21 -6.08 8.71
 10 6 -22 20.1 6.93
 13 -1 -23 4.7 8.2
 -12 24 -24 4.42 6.02
 12 4 -26 3.03 8.73
 16 -10 -26 -0.13 9.16
 -13 25 -27 3.85 6.3
 -7 25 -27 17.92 4.14
 11 7 -27 28.96 8.79
 15 -3 -29 3.59 9.64
 16 -6 -30 4.3 9.28
 -12 -26 12 5.09 7.58
 -10 -24 12 16.6 5.68
 -8 -26 12 -1.16 5.68
 -13 -19 11 1.32 7.75
 -7 -19 11 -2.96 5.04
 -12 -14 10 107.22 8.9
 -19 -23 9 -2.83 11.63
 -15 -13 9 3.61 8.84
 -5 -13 9 76.56 4.34
 -12 -8 8 157.62 9.77
 -23 -19 5 -1.67 12.18
 -21 -7 3 -0.14 9.73
 -24 -12 2 -6.24 11.68
 -23 -7 1 -4.11 10.39
 -15 3 1 6.96 7.21
 5 -45 1 -0.86 5.56
 7 -23 1 21.56 5.16
 -20 0 0 8.01 9.31
 6 -44 0 -1.86 5.82
 -11 7 -1 8.83 5.78
 -9 7 -1 35.37 5.62
 7 -43 -1 -0.24 5.98
 -22 0 -2 1.81 9.48
 -12 8 -2 13.58 6.74
 -8 8 -2 3.4 4.42
 8 -16 -2 4.86 5.04
 9 -39 -3 4.14 6.62
 10 -22 -4 4.55 6.27
 -17 9 -5 20.58 9.22
 -17 11 -7 13.68 8.1
 12 -22 -8 -2.04 7.65
 -19 13 -11 -1.27 8.42
 3 9 -11 29.84 3.27
 -18 16 -14 3.62 7.86
 -14 18 -14 1.14 6.65
 -6 18 -14 -0.86 3.8
 13 -7 -17 26.66 8.26
 14 -10 -18 6.96 7.9
 1 17 -19 109.12 4.35
 3 15 -19 114.37 5.89
 -12 22 -20 4.03 6.09
 -8 22 -20 2.67 4.69
 5 15 -23 99.54 6.63
 16 -12 -24 11.49 9.47
 17 -17 -25 -2.07 10
 9 11 -27 29.58 7.79
 14 0 -28 -3.95 9.86
 -10 -32 12 -2.3 7.32
 -8 -28 12 36.6 6.35
 -8 -30 12 1.92 5.76
 -15 -33 11 -2.96 9.53
 -5 -23 11 2.99 4.01
 -16 -38 10 -0.84 2.84
 -14 -16 10 43.6 8.87
 -8 -14 10 864.66 28.26
 -19 -25 9 0.3 11.7
 -19 -33 9 2.48 12.02
 -17 -17 9 4.82 9.98
 -20 -22 8 -4.82 11.69
 -10 -8 8 6.39 5.81
 1 -19 7 162.71 5.38
 -22 -20 6 3.27 11.7
 -12 -4 6 1.81 6.38
 3 -39 5 19.76 4.71
 -24 -20 4 -5.43 12.14
 -22 -12 4 -2.03 10.94
 -10 0 4 -1.21 5.53
 -25 -21 3 5.9 13.02
 -13 1 3 53.54 7.42
 -7 1 3 263.95 10.21
 5 -19 3 307.89 11.22
 -26 -22 2 4.06 13.05
 -14 2 2 6.95 6.55
 -25 -13 1 -0.42 11.29
 7 -35 1 -1.46 5.81
 -18 2 0 28.7 9.14
 8 -28 0 175.02 9.26
 8 -30 0 2.96 5.94
 -12 10 -4 2.98 5.81
 10 -36 -4 1.6 6.81
 -21 5 -5 15.58 9.41
 -12 12 -6 4.24 5.7
 10 -14 -6 0.94 5.88
 -3 11 -7 1054.22 31.83
 11 -17 -7 72.08 7.88
 -10 14 -8 251.32 10.69
 12 -36 -8 10.18 7.56
 -16 14 -10 33.67 8.02
 13 -19 -11 3.7 7.38
 11 -5 -13 10.12 6.81
 15 -27 -15 3.8 8.81
 15 -29 -15 -2.11 8.02
 7 11 -21 -0.03 5.38
 8 10 -22 135.45 8.69
 17 -21 -23 -1.88 9.28
 -10 24 -24 1.51 5.43
 13 1 -25 13.46 8.41
 5 17 -27 75.46 6.86
 17 -11 -29 11.34 9.96
 -10 -26 12 41.66 6.86
 -15 -25 11 -8.18 9.61
 -15 -31 11 0.2 9.48
 -13 -37 11 -0.14 8.81
 -11 -39 11 -1.3 7.67
 -9 -39 11 -1.51 6.42
 -16 -20 10 1.58 9.15
 -10 -14 10 14.63 6.22
 -19 -27 9 -3.7 11.53
 -19 -29 9 3.8 11.24
 -19 -31 9 -1.54 11.83
 -11 -11 9 34.24 6.96
 -16 -12 8 39.71 9.82
 -21 -21 7 4.82 12.11
 -8 -4 6 10.46 4.75
 -21 -13 5 0.58 10.36
 -20 -8 4 2.69 10.47
 0 -50 4 -8.45 2.1
 -20 -4 2 -2.21 9.21
 6 -20 2 384.58 13.81
 -19 -1 1 -1.22 8.71
 -5 3 1 13.66 3.76
 -24 -8 0 12.24 11.06
 8 -26 0 -1.18 5.6
 3 -3 -1 393.44 12.61
 -16 6 -2 57.79 8.92
 -10 8 -2 298.2 12.24
 6 -8 -2 1116.07 34.72
 8 -42 -2 3.41 6.75
 -11 9 -3 207 10.01
 7 -9 -3 335.69 12.4
 -8 10 -4 13.53 4.42
 -19 7 -5 12.56 8.28
 -3 9 -5 285.03 9.35
 -8 12 -6 14.34 4.61
 -21 7 -7 2.41 8.92
 -19 9 -7 7.46 8.15
 -11 13 -7 146.75 8.34
 -9 13 -7 0.92 4.86
 -19 11 -9 2.39 7.89
 10 -6 -10 6.7 5.85
 14 -26 -12 37.02 9.06
 14 -28 -12 -1.5 8.43
 14 -30 -12 13.02 8.12
 13 -13 -13 8.97 7.83
 -17 17 -15 14.71 7.37
 15 -25 -15 5.87 8.47
 15 -17 -17 13.09 8.22
 12 -2 -18 44.02 7.64
 15 -13 -19 0.07 8.79
 -10 22 -20 83.62 6.79
 6 12 -20 7.85 5.11
 12 0 -20 131.45 10
 16 -18 -20 0.03 9.02
 16 -14 -22 11.58 9.5
 9 9 -23 20.52 6.71
 17 -13 -27 1.3 10.16
 10 10 -28 16.91 7.87
 -12 26 -30 10.54 6.36
 18 -16 -30 1.65 9.83
 -10 -28 12 3.22 6.53
 -15 -27 11 -3.18 9.23
 -15 -29 11 -5.29 9.35
 -6 -16 10 467.55 16
 -9 -11 9 18.35 5.89
 -20 -24 8 3.13 10.34
 -18 -16 8 -4.53 10.1
 -14 -10 8 54.37 8.37
 -19 -15 7 5.57 9.91
 -17 -11 7 4.69 8.12
 -22 -22 6 -1.16 12.67
 -20 -14 6 2.5 10.13
 -23 -21 5 -3.08 12.49
 -19 -9 5 9.44 10.02
 -24 -22 4 4.82 13.16
 2 -46 4 1.68 4.29
 4 -18 4 16.73 3.7
 -25 -23 3 1.19 12.99
 -23 -13 3 -1.62 10.84
 -22 -8 2 0.86 9.93
 -6 2 2 247.7 9.48
 -17 1 1 3.04 7.86
 1 -3 1 1005.09 29.9
 -22 -4 0 -0.47 10.61
 8 -32 0 45.28 6.9
 -20 2 -2 4.94 8.46
 -23 -1 -3 -2.15 9.93
 -9 9 -3 67.45 5.77
 9 -17 -3 13.62 5.52
 -22 2 -4 0.14 8.94
 8 -10 -4 9.3 5.39
 10 -20 -4 2.42 5.83
 -11 11 -5 179.99 9.25
 11 -27 -5 34.82 7.32
 11 -29 -5 18.15 7.07
 11 -31 -5 20 7.15
 -10 12 -6 -1.61 5.02
 -16 12 -8 37.84 7.87
 12 -20 -8 49.88 8.16
 12 -14 -10 96.54 8.77
 12 -10 -12 2.21 6.56
 14 -24 -12 1.76 7.84
 8 4 -14 -1.81 5.19
 13 -9 -15 67.39 8.5
 12 -4 -16 1.01 7.01
 16 -24 -18 -1.42 9.45
 -13 21 -19 11.28 6.5
 -13 23 -23 10.38 6.3
 11 5 -23 5.25 7.88
 15 -7 -23 4.08 9.38
 17 -19 -23 0.3 9.68
 15 -5 -25 24.06 10.1
 17 -15 -25 0.02 10.45
 12 6 -28 4.33 8.85
 -11 27 -33 4.56 5.63
 -13 -21 11 2.46 8.26
 -11 -19 11 -0.28 6.71
 -16 -36 10 -9.43 9.16
 -20 -26 8 -5.69 11.78
 -20 -28 8 1.31 11.67
 -20 -30 8 2.91 11.82
 -20 -32 8 -1.64 12.42
 -21 -23 7 0.27 11.66
 -13 -7 7 30.22 7.14
 -18 -10 6 0 8.96
 2 -18 6 6.6 2.51
 -23 -23 5 -1.93 13.02
 -13 -3 5 111.24 8.71
 -24 -24 4 8.64 12.95
 -19 -5 3 13.63 8.97
 -11 1 3 123.72 8.36
 5 -39 3 8.62 5.16
 -24 -14 2 4.31 11.66
 4 -46 2 5.96 5.19
 6 -38 2 2.45 5.67
 -25 -15 1 4.65 12.21
 7 -21 1 10.67 5.03
 8 -24 0 285.01 11.88
 -21 -1 -1 2.7 9.96
 -15 5 -1 2.6 7.25
 -16 8 -4 2.56 7.29
 -10 10 -4 7.66 5.49
 -9 11 -5 105.42 6.78
 7 -5 -5 683.87 22.38
 11 -25 -5 68.61 7.88
 -16 10 -6 4.53 7.49
 8 -6 -6 121.82 7.23
 11 -11 -9 36.53 6.72
 -15 15 -11 -1.92 6.85
 7 3 -11 19.02 4.66
 13 -17 -11 -0 7.55
 -18 14 -12 16.54 8.18
 8 2 -12 1.58 4.78
 7 5 -13 121.28 7.05
 14 -16 -14 14.62 7.9
 -9 19 -15 95.98 6.51
 9 3 -15 128.9 8.18
 -16 18 -16 0.68 7.02
 0 16 -16 47.56 2.02
 4 12 -16 10.68 3.86
 14 -12 -16 -1.02 7.81
 14 -6 -20 74.82 8.85
 15 -9 -21 1.28 8.96
 12 2 -22 100.87 9.38
 14 -4 -22 46.97 9.43
 10 8 -24 6.55 7.14
 14 -2 -24 20.32 8.7
 16 -10 -24 3.2 9.19
 16 -8 -26 -1.24 9.8
 -11 25 -27 10.09 5.78
 13 3 -27 14.52 8.55
 15 -3 -27 12.45 9.72
 16 -6 -28 1.93 9.01
 -9 27 -33 1.7 5.05
 -9 -19 11 7.08 5.95
 -7 -37 11 0.38 5.31
 -5 -33 11 -3.43 4.87
 -12 -42 10 -0.62 8.44
 -4 -38 10 15.5 2.77
 -17 -19 9 2.39 9.58
 -15 -15 9 2.97 8.44
 -21 -25 7 -0.42 11.68
 -21 -31 7 2.17 12.62
 -15 -9 7 12.93 8.48
 -22 -24 6 5.57 12.63
 -23 -25 5 -6.23 12.97
 -24 -26 4 3.59 14.29
 -14 -2 4 48.16 7.93
 -21 -9 3 2.82 9.99
 -15 -1 3 17.16 7.62
 -9 1 3 390.72 14.5
 -18 -2 2 -1.37 8.59
 -16 0 2 0 8.02
 -23 -9 1 0.34 9.88
 7 -37 1 0.33 5.74
 -23 -5 -1 -3.57 9.68
 9 -41 -3 1.48 6.41
 9 -11 -5 106.61 7.34
 11 -33 -5 7.92 7
 13 -27 -9 7.73 7.42
 13 -29 -9 4.76 8.29
 13 -31 -9 2.29 7.46
 -14 16 -12 2.9 6.76
 14 -22 -12 31.52 8.61
 9 1 -13 98.87 7.22
 -12 18 -14 5.94 6.08
 8 6 -16 2.23 5.49
 -15 19 -17 10.99 6.82
 16 -22 -18 0.37 8.78
 16 -16 -20 22.35 8.88
 -9 25 -27 17.17 5.12
 -8 26 -30 44 5.32
 18 -14 -30 -3.25 9.91
 -13 -23 11 -2.24 8.21
 -13 -35 11 -1.8 8.74
 -5 -25 11 8.8 4.15
 -16 -34 10 8.76 11.3
 -14 -18 10 3.84 8.78
 -12 -16 10 0.39 6.73
 -13 -13 9 5.62 7.22
 -18 -18 8 13.21 9.9
 -21 -27 7 5.92 12.92
 -21 -29 7 -2.18 11.65
 -22 -26 6 -2.48 12.55
 -22 -28 6 6.23 12.88
 -16 -8 6 -1.6 8.41
 -14 -6 6 -2.95 7.35
 -23 -27 5 -2.02 13.12
 -17 -7 5 34.8 9.12
 -18 -6 4 -1.58 8.56
 4 -40 4 7.52 4.86
 -23 -15 3 -0.44 11.09
 -17 -3 3 11.26 8.63
 3 -11 3 465.95 14.75
 -12 2 2 141.06 8.85
 -21 -5 1 8.14 10.97
 -24 -10 0 -1.7 10.55
 -14 4 0 -5.08 6.83
 6 -12 0 0.87 3.82
 5 -7 -1 12.25 3.46
 7 -13 -1 1.73 4.46
 1 3 -3 2877.02 85.14
 -20 4 -4 -1.14 8.67
 -18 6 -4 3.3 8.55
 4 0 -4 736.57 23.02
 6 -4 -4 92.92 5.59
 11 -23 -5 13.23 6.8
 9 -7 -7 93.17 6.8
 11 -15 -7 115.39 8.28
 13 -25 -9 3.11 7.64
 13 -33 -9 -3.73 7.58
 -18 12 -10 20.11 8.44
 8 0 -10 -0.42 4.7
 11 -7 -11 0.02 6.6
 -13 17 -13 11.76 6.92
 1 13 -13 414.9 12.84
 12 -6 -14 84.81 8.11
 7 7 -15 85.73 6.46
 10 2 -16 -1.86 6.16
 9 5 -17 374.61 14.91
 15 -15 -17 4.27 8.58
 14 -8 -18 18.13 8.45
 17 -23 -21 -0.57 8.29
 -14 22 -22 2.9 6.71
 16 -12 -22 -1.18 8.55
 17 -17 -23 -1.22 8.99
 14 0 -26 -0.02 8.87
 17 -11 -27 0.15 9.42
 18 -16 -28 2.18 10.09
 17 -9 -29 -0.32 10.33
 -10 26 -30 2.92 5.35
 -11 -37 11 -0.27 7.77
 -16 -24 10 1.67 9.41
 -17 -37 9 -5.13 11.26
 -16 -14 8 -0.18 8.67
 -19 -17 7 8.35 10.75
 -7 -7 7 604.44 20.05
 -15 -5 5 84.79 9.09
 -20 -10 4 -0.59 10.57
 -16 -4 4 14.25 8.05
 -24 -16 2 -1.02 11.86
 -25 -17 1 -2.28 12.47
 -13 3 1 13.42 5.59
 -20 -2 0 3.97 9.38
 8 -22 0 -0.72 5.12
 -19 1 -1 1.2 8.58
 9 -29 -1 6.43 6.34
 -24 -6 -2 7.25 10.31
 -22 -2 -2 -0.37 9.73
 8 -14 -2 78.22 7.01
 -21 1 -3 -1.18 9.3
 -15 7 -3 42.88 7.79
 11 -35 -5 4.2 6.93
 -20 6 -6 4.41 8.65
 -18 8 -6 -0.15 7.71
 -18 10 -8 7.98 7.79
 12 -18 -8 0.17 6.74
 -15 13 -9 2.4 6.86
 7 1 -9 81.85 5.76
 13 -23 -9 -0.11 7.88
 -20 10 -10 10.85 8.43
 6 4 -10 1327.46 41.04
 9 -1 -11 3.17 5.63
 6 6 -12 1131.71 35.37
 -17 15 -13 6.01 7.31
 3 11 -13 279.75 9.62
 10 0 -14 35.62 6.95
 16 -20 -18 -3.88 8.59
 -7 21 -19 12.29 4.28
 5 13 -19 31.91 5.02
 13 -3 -19 7.54 7.32
 15 -11 -19 7.52 8.61
 -15 21 -21 1.85 6.99
 13 -1 -21 -2.5 7.65
 17 -21 -21 -1.38 8.9
 4 16 -22 7 4.35
 12 4 -24 22.01 8.13
 11 7 -25 21.97 8.05
 17 -13 -25 2.5 9.89
 4 18 -26 -1.84 4.89
 -13 -25 11 -3.4 8.17
 -13 -33 11 10.53 6.23
 -11 -21 11 -0.24 6.97
 -16 -26 10 11.88 9.96
 -16 -28 10 3.89 9.96
 -16 -30 10 1.31 9.94
 -16 -32 10 0.14 10.29
 -10 -42 10 5.68 7.17
 -8 -42 10 6.94 5.92
 -7 -45 9 1.04 5.02
 -12 -10 8 5.49 6.84
 -11 -7 7 19.86 6.39
 -19 -11 5 14.64 9.71
 -7 -3 5 98.84 6
 -22 -16 4 7.04 10.85
 -22 -10 2 -5.07 10.01
 8 -36 0 26.53 6.31
 7 -45 -1 -0.03 5.85
 9 -27 -1 6.69 6.02
 9 -31 -1 2.57 6.83
 10 -18 -4 19.64 5.39
 -15 9 -5 82.14 8.56
 -15 11 -7 29.81 7.07
 -20 8 -8 2 8.81
 14 -20 -12 -2.67 7.65
 13 -11 -13 26.15 7.38
 -8 18 -14 49.24 5.11
 -2 16 -14 140.1 4.56
 14 -14 -14 0.89 7.73
 15 -19 -15 9.81 8.13
 13 -5 -17 91.45 9.52
 10 4 -18 100.72 8.44
 -11 21 -19 15.86 5.92
 2 18 -22 26.65 3.73
 -11 23 -23 3.45 5.64
 -7 23 -23 22.64 4.49
 13 1 -23 11.07 8.15
 18 -18 -26 6.61 9.28
 -9 -37 11 -0.55 6.46
 -5 -31 11 2.45 4.32
 -14 -20 10 40.05 9.15
 -14 -38 10 2.9 9.33
 -4 -20 10 0.37 3.71
 -17 -35 9 0.48 11.04
 -11 -45 9 -3.11 8.07
 -3 -17 9 55.96 3.63
 -17 -13 7 11.89 8.88
 1 -39 7 1.96 2.2
 -18 -12 6 0.98 9.75
 2 -40 6 -0.41 3.94
 -23 -17 3 2.05 11.2
 -20 -6 2 2 9.47
 -10 2 2 34.45 5.95
 -8 2 2 1376.64 42.78
 6 -18 2 31.22 4.72
 -22 -6 0 6.96 10.54
 -2 2 0 2648.97 78.63
 6 -46 0 3.88 5.63
 9 -25 -1 6.05 5.8
 9 -33 -1 -0.69 6.03
 -14 6 -2 0.87 6.31
 -4 6 -2 267.75 9.24
 -23 -3 -3 -0.25 10
 10 -40 -4 -2.05 6.73
 11 -21 -5 84.8 7.88
 11 -37 -5 4.36 6.89
 10 -12 -6 -0.13 5.83
 10 -8 -8 6.16 5.67
 -14 14 -10 2.3 6.58
 10 -2 -12 193.16 9.95
 6 8 -14 186.41 8.32
 14 -10 -16 -1.01 8.06
 11 1 -17 43.95 7.61
 8 8 -18 2.7 5.58
 16 -18 -18 7.48 8.86
 9 7 -19 15.22 6.11
 16 -14 -20 -2.06 8.68
 17 -15 -23 -6.88 9.87
 8 12 -24 60.56 7.27
 9 11 -25 34.32 7.37
 7 15 -27 61.77 7.36
 14 2 -28 7.82 9.65
 18 -12 -30 0.12 9.79
 -13 -29 11 -1.59 8.37
 -13 -31 11 0.73 8.44
 -9 -21 11 -2.77 6.14
 -5 -27 11 9.61 4.21
 -10 -16 10 116.16 8.26
 -8 -16 10 3 5.29
 -17 -23 9 -1.04 9.83
 -15 -17 9 -0.92 8.98
 -11 -13 9 45.27 7.46
 -14 -12 8 -0.43 7.56
 -8 -48 8 -1.23 5.89
 -20 -18 6 -0.93 10.57
 -21 -17 5 3.57 10.69
 -9 -3 5 840.71 27.52
 3 -17 5 421.4 13.57
 -21 -11 3 1.73 9.96
 1 -51 3 1.05 3.86
 3 -47 3 4.64 4.59
 -24 -18 2 -2.33 12.02
 6 -40 2 13.98 5.54
 -25 -19 1 -3.51 12.08
 -23 -11 1 1.22 10.91
 -19 -3 1 0.95 8.25
 5 -11 1 106.16 5.5
 7 -19 1 9.8 4.84
 -18 0 0 -5.24 8.63
 -19 3 -3 7.38 7.91
 -17 5 -3 13.17 7.81
 9 -15 -3 115.69 7.55
 -22 0 -4 -0.58 9.46
 -21 3 -5 -0.01 9.06
 12 -28 -6 -0.44 7
 12 -30 -6 -3.74 7.48
 13 -21 -9 6.66 7.41
 -17 13 -11 3.08 7.15
 12 -8 -12 147.36 9.47
 15 -27 -13 3.52 8.52
 15 -29 -13 0.75 7.96
 -16 16 -14 5.62 6.88
 11 -1 -15 63.59 7.45
 7 9 -17 224.9 10.01
 15 -13 -17 28.28 8.38
 -9 21 -19 21.79 5.12
 11 3 -19 31.47 8.18
 10 6 -20 95.89 8.5
 15 -7 -21 -2.92 8.26
 17 -19 -21 1.4 9.77
 15 -5 -23 9.02 9.08
 16 -8 -24 5.8 9.38
 15 -3 -25 20.58 9.55
 -12 24 -26 -1.29 6
 2 20 -26 0.98 4.02
 16 -6 -26 -6.13 9.18
 16 -4 -28 7.33 9.35
 18 -14 -28 3.57 10.13
 -11 -23 11 -1.67 7.13
 -11 -35 11 2.88 7.68
 -5 -29 11 0.94 4.2
 -12 -40 10 1.26 8.47
 -17 -25 9 -3.92 9.76
 -17 -33 9 -4.13 11.11
 -13 -43 9 -7.38 8.58
 -7 -13 9 59.23 5.51
 -22 -18 4 1.26 10.82
 -19 -7 3 7.34 9.25
 5 -17 3 234.61 8.98
 -11 3 1 50.55 6.75
 7 -39 1 0.28 5.63
 -26 -22 0 -0 11.78
 -24 -12 0 10.37 9.54
 -25 -13 -1 -16 11.31
 -23 -7 -1 -6.1 10.36
 -21 -3 -1 0.47 10.2
 -13 5 -1 2.92 5.91
 9 -23 -1 15.31 5.88
 -20 0 -2 1.08 8.98
 5 -3 -3 451.16 14.97
 -14 8 -4 -4.85 6.4
 12 -26 -6 8.83 7
 12 -32 -6 -3.3 6.85
 -14 12 -8 0.15 6.78
 12 -16 -8 37.3 7.09
 9 -3 -9 45.48 5.77
 -13 15 -11 -0.31 6.52
 -12 16 -12 66.55 7.02
 -11 17 -13 42.4 6.13
 15 -25 -13 -0 8.48
 -15 17 -15 15.72 6.9
 13 -7 -15 85.96 9
 15 -17 -15 12.18 8.31
 -12 20 -18 -0.88 6
 16 -10 -22 18.47 8.83
 -9 23 -23 11.55 5.17
 13 3 -25 34.57 9.09
 17 -11 -25 -0.08 9.28
 -6 24 -26 1 3.72
 6 16 -26 1.74 5.66
 10 10 -26 2.88 7.23
 12 6 -26 -0.2 8.33
 18 -16 -26 1.06 9.72
 17 -9 -27 7.16 10.04
 17 -7 -29 4.36 9.5
 -7 -23 11 1.16 5.21
 -14 -36 10 14.88 8.08
 -12 -18 10 84.14 8.82
 -17 -27 9 2.66 10.04
 -17 -31 9 3.13 10.4
 -13 -15 9 8.93 7.45
 -9 -45 9 -3.07 6.63
 -18 -22 8 9.81 10.3
 -18 -36 8 2.54 11.77
 -16 -16 8 6.12 8.72
 -10 -10 8 177.11 9.47
 -8 -10 8 7.48 5.16
 -15 -11 7 30.37 8.35
 -13 -9 7 37.52 7.93
 -12 -6 6 23.53 6.92
 -21 -19 5 -3.75 10.83
 3 -41 5 10.2 4.34
 -20 -12 4 8.69 10.22
 -18 -8 4 -3.09 8.93
 -6 -2 4 145.13 6.65
 -23 -19 3 -2.01 12.78
 5 -41 3 3.74 5.04
 -24 -20 2 -7.56 11.8
 -22 -12 2 2.81 10.12
 -18 -4 2 23.85 9.08
 -25 -21 1 1.26 12.33
 -21 -7 1 0.82 10.51
 -17 -1 1 -3.28 7.95
 -7 3 1 208.33 8.71
 5 -47 1 -1.35 5.21
 -12 4 0 300.75 13.07
 8 -20 0 161.62 8.3
 8 -38 0 0.51 5.76
 -24 -8 -2 0.46 10.36
 -19 5 -5 3.91 8.42
 -17 7 -5 31.51 8.46
 11 -19 -5 7.16 6.19
 -14 10 -6 4.79 6.49
 12 -24 -6 0.01 7.16
 12 -34 -6 7.28 7.06
 -17 9 -7 5.55 7.59
 11 -13 -7 153.63 9.26
 -17 11 -9 5.79 7.98
 14 -28 -10 30.44 8.03
 -19 11 -11 6.86 7.9
 -7 17 -13 38.63 4.57
 11 -3 -13 186.02 10.59
 15 -23 -13 2.45 8.18
 12 0 -18 1.94 6.87
 15 -9 -19 11.87 8.69
 14 -4 -20 -0.95 7.78
 17 -17 -21 -0.06 8.75
 14 -2 -22 5.12 7.91
 15 -1 -27 9.08 8.7
 -14 -22 10 4.24 8.56
 -6 -40 10 9.36 4.94
 -17 -29 9 -1.95 10.26
 -15 -39 9 1.77 3.45
 -9 -13 9 77.85 6.96
 -19 -21 7 2.88 10.48
 -17 -15 7 8.81 9.07
 -20 -20 6 6.68 10.68
 -16 -10 6 5.45 8.59
 -19 -13 5 0.99 9.46
 -17 -9 5 19.83 9.01
 -25 -23 1 3.91 12.51
 -5 5 -1 81.67 4.85
 -16 4 -2 0.32 7.74
 10 -28 -2 38.32 6.9
 10 -30 -2 0.48 6.41
 10 -16 -4 -1.8 6
 -22 2 -6 -1.87 9.38
 -19 7 -7 3.84 8.31
 -19 9 -9 -6.82 7.87
 13 -19 -9 12.04 7.04
 10 -4 -10 201.37 10.02
 14 -26 -10 1.19 7.43
 14 -32 -10 10.08 8.02
 -16 14 -12 2.92 7.34
 -6 16 -12 12.82 4
 -14 18 -16 0.61 6.52
 12 -2 -16 -2.69 6.42
 16 -22 -16 -2 8.4
 -17 17 -17 10.82 7.32
 -6 20 -18 130.23 6.11
 14 -6 -18 0 7.19
 16 -16 -18 -0.59 8.21
 17 -23 -19 0.2 8.54
 12 2 -20 -3.41 7.13
 16 -12 -20 22.69 9.13
 11 5 -21 1.65 6.79
 -12 22 -22 35.82 6.47
 6 14 -22 0.25 5.01
 17 -13 -23 2.05 9.59
 14 0 -24 -5.04 8.55
 11 9 -27 22.2 8.22
 18 -12 -28 -0.33 9.93
 -11 -25 11 4.15 7.12
 -11 -33 11 1.96 7.33
 -9 -35 11 -1.56 6.61
 -6 -18 10 8.7 4.61
 -15 -19 9 6.97 8.87
 -5 -43 9 -2.08 3.9
 -18 -24 8 -0.39 10.29
 -18 -34 8 -5.48 11.78
 -18 -14 6 2.03 9.04
 -14 -8 6 20.37 8.26
 -6 -6 6 7.9 3.86
 -13 -5 5 7.71 6.87
 -22 -20 4 -3.67 11.25
 -23 -21 3 -3.72 11.78
 -17 -5 3 3.18 7.95
 -24 -22 2 6.87 13.29
 -16 -2 2 62.92 8.98
 -9 3 1 160.13 8.14
 -24 -14 0 5.09 10.94
 -22 -8 0 -8.13 10.38
 -20 -4 0 7.6 9.73
 -6 4 0 -1.08 3.58
 4 -6 0 1.14 3.06
 -25 -15 -1 -0.35 11.81
 -22 -4 -2 0.83 9.96
 10 -26 -2 0.14 5.93
 10 -32 -2 31.38 6.93
 -13 7 -3 19.77 6.67
 -20 2 -4 3.25 8.37
 12 -22 -6 2.84 7.18
 -13 13 -9 11.17 6.14
 5 5 -9 37.46 4.09
 14 -24 -10 23.51 8.28
 5 7 -11 64.39 4.76
 15 -21 -13 0.06 7.69
 -18 14 -14 3.22 7.5
 14 -12 -14 11.03 7.86
 6 10 -16 3.83 4.43
 17 -21 -19 1.22 8.92
 8 10 -20 3.38 5.64
 9 9 -21 -0.73 6.2
 18 -18 -24 2.37 9.13
 -11 -27 11 -2.49 7.16
 -11 -31 11 2.6 7.47
 -14 -24 10 34.93 9.12
 -14 -34 10 -2.61 9.08
 -5 -15 9 82.06 5.14
 -18 -26 8 4.92 10.84
 -18 -32 8 4.45 10.93
 -19 -23 7 2.14 10.69
 -5 -9 7 1200.1 36.88
 -20 -22 6 1.32 11.41
 -21 -21 5 -3.77 11.57
 -15 -7 5 23.51 8.34
 -16 -6 4 4.4 7.67
 -14 -4 4 0.09 6.51
 -10 -2 4 114.1 7.83
 -21 -13 3 1.98 10.64
 -15 -3 3 62.86 8.2
 -24 -24 2 1.58 12.38
 -20 -8 2 4.39 9.49
 -19 -1 -1 5.21 8.32
 9 -21 -1 11.43 5.61
 -23 -5 -3 -1.46 9.79
 -21 -1 -3 -1.55 9.08
 8 -8 -4 123.75 6.97
 9 -9 -5 338.93 13.16
 12 -36 -6 -2.18 6.96
 11 -5 -11 19.24 6.92
 13 -9 -13 31.66 7.56
 12 -4 -14 23.35 6.77
 15 -15 -15 21.05 8.49
 16 -20 -16 3.88 8.62
 15 -11 -17 40.01 8.51
 -16 18 -18 1.83 6.84
 10 8 -22 177.34 10.35
 12 4 -22 10.36 7.48
 -13 23 -25 2.92 6.15
 -10 24 -26 -1.99 5.3
 14 2 -26 -1.02 8.4
 18 -14 -26 -3.57 9.84
 13 5 -27 19.18 8.46
 -7 -25 11 4.11 5.24
 -7 -33 11 3.06 5.38
 -14 -32 10 7.91 9.12
 -12 -20 10 -0.58 7.31
 -12 -38 10 7.73 8.45
 -10 -18 10 5.21 6.07
 -10 -40 10 2.74 7.24
 -18 -28 8 5.46 10.69
 -18 -30 8 2.48 11.11
 -16 -18 8 -4.18 8.94
 -14 -14 8 55.85 8.69
 -12 -12 8 84.28 8.12
 -19 -25 7 -3.13 10.77
 -19 -33 7 3 12.04
 -22 -22 4 -0.63 12.29
 4 -16 4 86.7 4.71
 -23 -23 3 2 12.56
 -5 -1 3 455.81 15.08
 -24 -26 2 -4.38 12.7
 -10 4 0 -0.65 5.33
 -23 -9 -1 -4.47 10.48
 -15 3 -1 7.3 6.78
 -24 -10 -2 3.54 10.32
 -12 6 -2 139.27 8.75
 10 -24 -2 102.98 7.89
 10 -34 -2 1.05 6.31
 -1 5 -3 335.82 10.17
 7 -7 -3 633.13 20.89
 -16 6 -4 2.38 7.62
 -4 8 -4 371.85 12.13
 -13 9 -5 96.92 7.77
 -13 11 -7 108.81 8.02
 -4 12 -8 411.55 13.24
 -16 12 -10 -0.21 6.97
 -12 14 -10 105.17 7.56
 14 -22 -10 2.12 7.72
 -10 16 -12 9.66 5.09
 -15 15 -13 15.43 7.21
 14 -8 -16 -2.13 8.08
 -10 20 -18 36.95 5.75
 13 -1 -19 19.41 7.98
 -14 20 -20 2.38 6.43
 -13 21 -21 0.67 6.17
 17 -15 -21 -2.92 9.23
 16 -8 -22 0.49 8.55
 16 -6 -24 3.78 9.14
 17 -9 -25 9.46 9.84
 16 -4 -26 0.94 9.36
 17 -7 -27 3.1 10.01
 -11 25 -29 5.62 5.69
 -9 -25 11 2.59 6.17
 -14 -28 10 25.88 9.37
 -14 -30 10 0.06 9.16
 -15 -21 9 7.69 9.03
 -15 -37 9 2.02 8.72
 -13 -17 9 6.88 7.54
 -13 -41 9 5.22 9.31
 -19 -27 7 4.4 10.9
 -19 -31 7 0.1 11.3
 -20 -24 6 0.6 10.94
 -21 -23 5 0.58 11.63
 -22 -24 4 2.58 11.74
 -20 -14 4 -1.28 9.85
 -8 -2 4 34 5.07
 4 -42 4 -0.5 4.47
 -23 -25 3 -2.26 12.96
 -19 -9 3 12.35 9.14
 -23 -15 1 4.53 11.01
 -21 -9 1 -5.9 10.23
 -19 -5 1 2.01 9.06
 7 -17 1 18.43 4.83
 7 -41 1 -2.3 5.55
 -25 -17 -1 -2.34 11.87
 -21 -5 -1 3.26 11.87
 -11 5 -1 1.69 5.34
 8 -12 -2 12.36 4.98
 -22 -2 -4 0.21 9.17
 -18 4 -4 2.26 7.93
 11 -17 -5 230.73 11.07
 -16 8 -6 -3.88 7.13
 6 0 -6 7.89 3.74
 10 -10 -6 2.41 5.92
 12 -20 -6 -2.9 6.64
 13 -27 -7 10.7 7.23
 13 -29 -7 6.69 7.25
 13 -31 -7 4.6 7.22
 -16 10 -8 0.86 7.14
 12 -14 -8 -4.71 6.41
 13 -17 -9 1.73 7.32
 -11 15 -11 -0.1 5.09
 -18 12 -12 -1.98 7.46
 13 -3 -17 78.14 8.97
 4 14 -18 121.79 6.32
 16 -14 -18 13.78 8.31
 7 11 -19 55.19 6.02
 17 -19 -19 -3.31 8.63
 13 1 -21 -1.11 7.76
 15 -5 -21 -3.2 8.62
 18 -20 -22 1.62 8.63
 -15 21 -23 1.95 6.75
 15 -3 -23 3.52 8.66
 -14 22 -24 5.4 6.65
 18 -16 -24 0.41 9.63
 5 17 -25 95.91 6.78
 -8 24 -26 0.37 4.67
 -6 26 -32 46.06 4.39
 -8 -18 10 377.94 14.36
 -8 -40 10 3.13 6.02
 -11 -15 9 12.71 6.31
 -11 -43 9 4.61 7.87
 -19 -29 7 -1.95 10.91
 -17 -17 7 3.52 9.15
 -15 -13 7 25.12 8.77
 -11 -9 7 135.45 8.74
 -20 -26 6 -5.3 10.61
 -20 -32 6 27.11 12.8
 -18 -16 6 1.64 8.92
 -8 -6 6 119.22 6.89
 -21 -25 5 -7.02 11.76
 -19 -15 5 8.43 9.97
 -22 -26 4 2.85 12.61
 -18 -10 4 7.19 9.14
 -23 -27 3 0 12.5
 -11 -1 3 112.17 7.78
 2 -52 2 1.17 4.16
 4 -10 2 715.82 22.29
 4 -48 2 0.98 4.71
 6 -16 2 657.83 21.33
 6 -42 2 1.34 5.16
 -3 1 1 54.85 3.24
 -24 -16 0 5.64 11.18
 -18 -2 0 38.58 8.64
 -14 2 0 59.76 7.44
 -8 4 0 2451.76 74.31
 8 -18 0 3.32 5.02
 8 -40 0 13.56 5.88
 7 -11 -1 31.44 4.81
 9 -13 -3 79.56 6.85
 -12 8 -4 45.26 6.43
 -21 1 -5 -0.61 8.6
 -18 6 -6 -2.06 7.65
 -4 10 -6 507.8 16.07
 8 -4 -6 2.47 4.68
 9 -5 -7 477.97 17.02
 13 -25 -7 11.04 7.55
 13 -33 -7 10.92 7.21
 -20 6 -8 -3.56 8.67
 -12 12 -8 90.62 7.28
 -20 8 -10 -2.9 8.4
 16 -26 -14 2.69 8.2
 -17 15 -15 6.34 7.14
 16 -18 -16 -0.7 8.1
 -5 19 -17 159.67 6.45
 -8 20 -18 1.94 4.42
 16 -10 -20 -2.33 8.66
 -6 22 -22 5.31 3.89
 17 -11 -23 1.72 9.31
 15 -1 -25 16.08 9.34
 9 13 -27 12.42 7.06
 18 -10 -28 -0.16 10.12
 -10 26 -32 23.32 5.56
 -9 -31 11 4.41 6.33
 -7 -27 11 3.42 5.32
 -7 -29 11 1.35 5.39
 -7 -31 11 -0.75 5.35
 -15 -23 9 4.08 8.78
 -15 -35 9 -2.29 9.72
 -20 -28 6 -0.27 11.13
 -20 -30 6 -5.92 11.6
 -16 -12 6 -0.42 9.19
 -21 -27 5 7.51 11.93
 -21 -29 5 4.42 12.11
 -21 -31 5 0.1 11.95
 -17 -11 5 15.03 9.07
 -22 -28 4 4.87 12.2
 -22 -30 4 10.43 12.76
 -21 -15 3 5.28 10.29
 -12 0 2 -1.8 6.34
 -4 0 2 0.44 3.24
 -13 1 1 7.36 6.54
 -22 -10 0 9.78 10.31
 9 -39 -1 0.83 5.96
 -20 -2 -2 5.86 8.35
 10 -22 -2 18.01 6.09
 -19 1 -3 9.52 8.52
 -15 5 -3 2.47 6.79
 11 -27 -3 13.32 6.71
 11 -29 -3 15.33 6.51
 11 -31 -3 2.51 6.43
 -23 -3 -5 -1.07 9.75
 -12 10 -6 26.72 6.22
 -18 8 -8 -2.84 8.36
 -18 10 -10 -0.99 7.47
 14 -20 -10 38.17 7.95
 12 -6 -12 0.58 6.26
 14 -14 -12 37 8.34
 -14 16 -14 4.95 6.63
 14 -10 -14 -1.52 7.27
 3 13 -15 366.31 12.18
 13 -5 -15 13.12 7.49
 15 -13 -15 15.98 8.37
 -11 19 -17 55.53 6.37
 15 -7 -19 2.89 7.99
 13 3 -23 2.59 8.01
 12 6 -24 2.01 7.44
 3 19 -25 63.06 5.07
 8 14 -26 -2.81 6.4
 18 -12 -26 -0.11 9.2
 -9 -29 11 2.41 6.17
 -12 -22 10 53.75 8.45
 -4 -22 10 211.26 8.11
 -16 -20 8 26.57 9.79
 -16 -38 8 17.9 9.28
 -13 -11 7 94.35 8.72
 -3 -11 7 1017.69 30.9
 -20 -16 4 2.82 10.14
 -22 -16 2 -6.72 11.84
 -20 -10 2 13.68 9.54
 -18 -6 2 3.87 8.26
 2 -6 2 513.38 15.72
 -24 -18 0 -7.43 11.34
 -25 -19 -1 -2.88 11.61
 -23 -11 -1 -1.26 10.53
 -9 5 -1 9.4 4.56
 9 -19 -1 12.37 5.45
 -22 -6 -2 -1.92 9.95
 6 -6 -2 197.06 8.02
 -11 7 -3 278.76 11.75
 10 -14 -4 135.84 8.52
 -22 0 -6 0.85 8.82
 -21 3 -7 1.3 8.78
 11 -11 -7 39.85 6.7
 13 -23 -7 10.68 7.13
 13 -35 -7 -0.16 6.15
 -11 13 -9 38.66 5.79
 -15 13 -11 2.41 6.6
 13 -11 -11 5.9 6.59
 15 -27 -11 0.14 7.75
 15 -29 -11 -0.42 7.62
 15 -17 -13 5.3 7.72
 16 -24 -14 -3.22 8.18
 -13 17 -15 23.53 7
 17 -23 -17 1.91 9.45
 2 16 -18 675.04 20.99
 17 -17 -19 9.91 8.61
 14 -2 -20 57.22 8.79
 5 15 -21 0.57 4.41
 17 -13 -21 1.12 9.11
 18 -18 -22 1.35 9.37
 9 11 -23 37.56 6.91
 18 -14 -24 1.9 9.8
 15 1 -27 12.41 8.85
 -9 25 -29 18.16 5.15
 -10 -20 10 185.38 10.25
 -4 -36 10 -0.44 3.59
 -15 -33 9 -3.56 9.48
 -14 -16 8 -0.18 7.73
 -10 -12 8 38.61 6.51
 -17 -19 7 5.11 9.44
 -9 -9 7 200.01 9.5
 -12 -8 6 0.98 6.2
 -19 -17 5 7.86 10.03
 -5 -5 5 666.46 21.14
 5 -29 5 57.26 5.18
 -17 -7 3 6.52 8.56
 -23 -17 1 -1.87 10.9
 -17 -3 1 0.36 8.18
 -20 -6 0 -4.86 9.54
 6 -10 0 745.88 23.77
 -7 5 -1 23.5 4.23
 -10 6 -2 15.72 5.64
 -23 -7 -3 -3.41 9.46
 -17 3 -3 12.72 7.79
 -5 7 -3 278.8 9.73
 11 -25 -3 27.14 6.66
 11 -33 -3 10.23 6.63
 7 -3 -5 103.46 6.06
 12 -18 -6 0.19 6.46
 -5 13 -9 59.83 4.05
 13 -15 -9 4.43 7.45
 -10 14 -10 8.54 5.04
 -9 15 -11 4.5 4.67
 -7 15 -11 5.69 4.05
 15 -25 -11 -0.2 7.67
 -17 13 -13 2.75 7.14
 9 3 -13 80.91 6.94
 10 2 -14 9.78 5.86
 -3 17 -15 44.5 3.01
 9 5 -15 19.06 5.61
 -16 16 -16 1.16 6.66
 10 4 -16 1.94 6.24
 16 -16 -16 -0.78 7.8
 15 -9 -17 12.67 7.94
 14 -4 -18 50.9 8.47
 16 -12 -18 -3.4 8.15
 3 17 -21 3.25 3.61
 -8 22 -22 84.91 6
 14 0 -22 56.21 9.35
 10 10 -24 14.35 7.24
 7 15 -25 71.85 7.1
 -7 25 -29 4.64 4.17
 19 -13 -29 -0.3 10.13
 -8 26 -32 -0.72 4.52
 -12 -24 10 1.93 7.42
 -10 -38 10 0.21 7.13
 -15 -27 9 -4.51 9.24
 -15 -31 9 1.94 9.32
 -13 -19 9 1.92 7.98
 -9 -15 9 47.71 6.46
 -9 -43 9 -5.66 6.6
 -7 -15 9 89.66 6.3
 -16 -22 8 -6.08 9.17
 -10 -46 8 1.32 7.5
 -6 -12 8 1.52 4.05
 -18 -18 6 0.33 9.48
 -14 -10 6 1.07 7.85
 1 -47 5 3.43 3.32
 5 -31 5 43.51 5.02
 -16 -8 4 9.17 7.62
 6 -30 4 18.38 4.97
 -19 -11 3 -0.01 9.51
 -9 -1 3 376.49 13.92
 5 -43 3 6.27 4.82
 -21 -11 1 -2.34 9.59
 -25 -21 -1 6.11 12.03
 -14 4 -2 92.77 7.85
 -6 6 -2 204.88 8.09
 10 -20 -2 141.19 8.34
 10 -38 -2 1.49 6.13
 -21 -3 -3 -0.6 9.42
 -15 7 -5 21.69 7.03
 -11 9 -5 23.59 6.01
 -15 9 -7 13.26 6.71
 -11 11 -7 48.65 6.17
 -15 11 -9 0.45 7.03
 -6 14 -10 5.84 3.63
 14 -18 -10 4.41 7.92
 9 1 -11 3.26 5.38
 8 4 -12 324.21 12.6
 10 0 -12 0.52 5.66
 -19 11 -13 2.04 7.71
 13 -7 -13 18.65 6.8
 5 11 -15 95.8 5.64
 11 1 -15 79.62 7.68
 -4 18 -16 8.85 2.97
 11 3 -17 87.64 8.91
 17 -21 -17 2.65 8.8
 6 12 -18 125 7.25
 8 12 -22 5.23 5.74
 -11 23 -25 7.54 5.62
 11 9 -25 30.16 8.02
 13 5 -25 11.06 7.99
 17 -7 -25 9.4 9.08
 17 -5 -27 7.37 9.74
 19 -15 -27 -0.03 9.01
 -12 24 -28 0.76 5.84
 -12 -34 10 15.82 8.25
 -15 -29 9 5.94 9.1
 -7 -43 9 -1.07 5.32
 -16 -36 8 4.62 10.49
 -12 -14 8 5.07 6.54
 -15 -15 7 6.3 8.61
 4 -30 6 10.56 4.09
 -15 -9 5 82.27 9.01
 -13 -7 5 174.99 10.23
 6 -32 4 4.76 4.76
 -7 -1 3 265.51 10.22
 5 -15 3 427.31 14.29
 -22 -18 2 -2.06 11.93
 -16 -4 2 1.06 7.87
 -23 -19 1 -0.47 10.88
 -24 -20 0 4.35 11.46
 -25 -23 -1 0.07 12.13
 -21 -7 -1 -3.98 9.69
 -19 -3 -1 -1.87 8.62
 -18 0 -2 12.43 8.41
 4 -2 -2 1480.17 44.75
 11 -23 -3 48.89 7.07
 11 -35 -3 -0.68 6.47
 -20 0 -4 3.88 8.91
 -17 5 -5 8.79 8.07
 11 -15 -5 254.1 11.65
 -19 5 -7 13.11 7.95
 13 -21 -7 26.58 7.81
 12 -12 -8 91.55 8.11
 15 -23 -11 3.09 7.68
 -14 14 -12 33.3 6.88
 11 -1 -13 23.11 6.83
 8 6 -14 92.27 6.71
 14 -6 -16 -1.62 7.19
 -15 17 -17 16.66 6.77
 9 7 -17 316.83 13.13
 10 6 -18 0.87 6.22
 17 -15 -19 4.47 8.25
 -11 21 -21 1.13 5.48
 16 -6 -22 45.3 9.86
 18 -16 -22 6.24 9.34
 17 -9 -23 4.5 9.18
 14 2 -24 13.04 8.25
 16 -4 -24 8.88 8.89
 16 -2 -26 -4.19 8.92
 18 -10 -26 -3.49 9.29
 18 -8 -28 0.88 10
 -12 -26 10 40.06 8.33
 -8 -20 10 8.21 5.13
 -6 -38 10 1.86 4.95
 -11 -17 9 10.5 6.36
 -12 -44 8 2.94 8.59
 -8 -12 8 281.88 11.5
 -6 -46 8 2.95 4.7
 -17 -21 7 11.73 9.53
 -17 -37 7 -1.11 11.22
 -7 -49 7 1.52 5.33
 -16 -14 6 2.06 8.44
 4 -28 6 1.38 3.74
 -17 -13 5 11.82 7.88
 -18 -12 4 3.62 8.73
 -14 -6 4 -4.07 7.13
 6 -26 4 22.08 4.64
 -15 -5 3 0.97 6.93
 7 -27 3 22.73 5.24
 7 -31 3 20.25 5.46
 -19 -7 1 2.41 8.89
 -22 -12 0 -2.05 10.32
 8 -42 0 -0.66 5.61
 -25 -25 -1 -6.28 12.36
 -23 -13 -1 -0 8.9
 -24 -14 -2 4.68 10.48
 -16 2 -2 66.31 8.82
 -8 6 -2 697.3 22.72
 3 1 -3 4805.81 142.53
 -22 -4 -4 1.49 9.08
 -10 8 -4 21.33 5.46
 -17 7 -7 10.56 7.59
 -10 12 -8 34.56 5.53
 14 -28 -8 3.52 7.24
 14 -30 -8 7.58 7.4
 -19 7 -9 -0.28 8.01
 -8 14 -10 881.61 28.04
 8 2 -10 339.27 12.88
 12 -8 -10 9.5 6.16
 -19 9 -11 -4.96 7.52
 -17 11 -11 0.51 7.05
 14 -12 -12 9.02 7.31
 16 -20 -14 2.08 7.96
 15 -11 -15 26.38 8.15
 -18 14 -16 2.89 7.51
 12 0 -16 10.9 6.86
 -9 19 -17 76.39 6.01
 17 -19 -17 1.95 8.38
 12 2 -18 47.1 7.85
 11 5 -19 6.75 7.02
 16 -8 -20 38.18 9.01
 18 -20 -20 -0 8.97
 17 -11 -21 5.43 9.02
 18 -12 -24 1.35 9.52
 12 8 -26 -0.67 7.67
 -12 -30 10 32.9 8.44
 -12 -32 10 21.18 6.34
 -8 -38 10 13.81 6.2
 -11 -41 9 0.78 7.66
 -16 -34 8 -0.45 9.9
 -4 -8 6 24.9 3.22
 4 -32 6 2.76 3.9
 -9 -5 5 150.6 8.04
 5 -25 5 87.82 5.4
 5 -33 5 35.08 4.82
 2 -48 4 -1.48 3.78
 -21 -19 3 0.56 11.37
 -20 -12 2 1.82 10.23
 -10 0 2 555.44 19.34
 -23 -21 1 2.57 11.09
 7 -43 1 0.22 5.35
 -24 -22 0 5.17 11.76
 8 -16 0 308.26 11.97
 -13 3 -1 24.05 6.22
 9 -41 -1 -1.27 5.92
 -22 -8 -2 4.05 9.47
 -9 7 -3 236.46 10
 -14 6 -4 5.32 6.13
 12 -28 -4 -3.19 6.66
 12 -30 -4 1.7 6.57
 -23 -5 -5 2.74 9.84
 -5 9 -5 161.87 6.52
 -10 10 -6 0.5 4.86
 -5 11 -7 336.17 11.37
 14 -26 -8 10.76 7.17
 14 -32 -8 -2.22 7.24
 -17 9 -9 2.02 7.46
 10 -2 -10 32.68 6.1
 15 -21 -11 -1.63 7.47
 15 -15 -13 11.46 7.52
 -16 14 -14 12.39 6.82
 12 -2 -14 24.7 7
 8 8 -16 0.78 5.5
 16 -14 -16 0.87 7.66
 -7 19 -17 108.85 5.94
 -14 18 -18 -0.86 6.1
 -16 18 -20 -1.62 6.77
 -12 20 -20 71.14 7.05
 12 4 -20 120.78 9.47
 15 -3 -21 0.92 7.34
 15 -1 -23 4.43 8.32
 -13 23 -27 2.91 5.97
 -10 -22 10 -0.32 6.44
 -10 -36 10 8.83 7.35
 -13 -21 9 6.59 7.69
 -13 -37 9 -0.56 8.22
 -16 -26 8 -3.17 9.26
 -16 -32 8 2.29 10
 -14 -18 8 31.4 8.27
 -14 -40 8 -4.27 3.44
 -8 -46 8 -1.06 6.03
 -17 -23 7 0.45 8.9
 4 -26 6 9.8 3.7
 -7 -5 5 714.03 23.18
 -20 -20 4 2.98 10.37
 6 -34 4 6.49 4.81
 7 -25 3 70.61 5.89
 7 -33 3 19.64 5.33
 -22 -20 2 -1.33 10.73
 -18 -8 2 18.56 9.14
 8 -28 2 -1.68 5.38
 8 -30 2 62.09 6.59
 -11 1 1 28.92 6.37
 7 -15 1 17.09 4.52
 -24 -24 0 7.2 12.96
 -18 -4 0 -0.9 7.86
 -12 2 0 1.57 5.89
 -17 -1 -1 7.22 8.05
 9 -17 -1 6.01 5.21
 -20 -4 -2 -0.59 8.54
 10 -40 -2 7.91 6.37
 -23 -9 -3 7.63 9.65
 -7 7 -3 609.17 19.91
 11 -21 -3 1.96 5.97
 -24 -10 -4 -3.15 10.38
 12 -26 -4 3.74 6.53
 12 -32 -4 2.87 6.67
 -21 -1 -5 4.24 9.08
 5 1 -5 105.37 5.51
 -20 2 -6 -1.93 8.09
 12 -16 -6 4.54 6.68
 13 -19 -7 30.13 7.39
 14 -24 -8 -0.75 7.14
 9 -1 -9 63.08 6.35
 -14 12 -10 63.9 7.45
 14 -16 -10 50.28 8.4
 7 5 -11 1.5 4.26
 11 -3 -11 -0.49 6.42
 -13 15 -13 22.37 6.37
 14 -8 -14 28.84 7.69
 13 -1 -17 66.52 8.38
 16 -10 -18 13.28 8.68
 -13 19 -19 7.34 6.11
 13 1 -19 22.94 7.59
 15 -5 -19 7.64 8.01
 10 8 -20 10.94 6.18
 18 -18 -20 3.28 8.87
 18 -14 -22 1.26 9.19
 -12 22 -24 1.52 5.89
 -5 23 -25 45.37 3.86
 14 4 -26 6.36 8.29
 19 -13 -27 4.94 9.83
 -16 -28 8 0.12 9.53
 -16 -30 8 6.19 9.72
 -17 -35 7 -5.78 10.86
 -13 -13 7 60.53 7.78
 -11 -11 7 45.41 7.21
 -18 -22 6 -0.42 9.86
 2 -42 6 -0.85 3.44
 -19 -21 5 9.85 10.84
 3 -43 5 9.17 3.95
 6 -24 4 3.8 4.33
 -21 -21 3 1.23 10.62
 -19 -13 3 -0.27 9.99
 6 -44 2 1.85 5.03
 -23 -23 1 -1.7 11.57
 -21 -13 1 2.72 10.16
 -24 -26 0 -3.55 12.81
 -20 -8 0 10.91 9.75
 -15 1 -1 -3.59 7.29
 10 -18 -2 3.17 5.35
 -19 -1 -3 3.13 8.55
 9 -11 -3 136.13 8.08
 -16 4 -4 8.61 7.32
 -6 8 -4 14.63 3.56
 6 -2 -4 149.55 6.88
 12 -34 -4 0.92 6.65
 -9 9 -5 348.86 12.94
 9 -7 -5 362.04 13.7
 -14 8 -6 18.17 7.03
 10 -8 -6 11.08 5.82
 -9 11 -7 254.32 10.37
 -14 10 -8 44.23 7.19
 -7 13 -9 50.02 4.66
 13 -13 -9 6.38 6.4
 2 10 -10 203.19 6.97
 4 8 -10 180.39 7.09
 13 -9 -11 -3.38 6.92
 16 -28 -12 2.83 8.29
 7 7 -13 187.58 8.56
 -18 12 -14 3.46 7.75
 -12 16 -14 2.98 5.77
 16 -18 -14 3.11 7.93
 -10 18 -16 1.51 5.07
 15 -7 -17 16.93 8.28
 17 -17 -17 3.46 8.67
 9 9 -19 49.79 6.89
 17 -13 -19 -0.72 8.03
 11 7 -21 3.26 6.62
 -13 21 -23 10.57 6.28
 4 18 -24 -1.27 4.43
 6 16 -24 1.77 5.13
 15 1 -25 10.49 8.8
 19 -15 -25 -6.05 9.69
 -14 22 -26 1.15 6.21
 -11 25 -31 -2.07 5.69
 -4 -24 10 5.93 3.61
 -17 -25 7 7.56 9.84
 -17 -33 7 0.45 10.48
 -15 -17 7 19.34 8.57
 -18 -36 6 -1.87 11.62
 -10 -8 6 13.41 5.71
 -18 -14 4 2.28 8.95
 -4 -4 4 472.97 15.2
 -17 -9 3 11.81 8.54
 -22 -22 2 1.74 11.03
 -6 0 2 777.9 24.58
 8 -26 2 147.54 8.08
 -23 -25 1 -0.59 11.7
 5 -9 1 32.64 3.68
 -22 -14 0 5.92 10.41
 -23 -15 -1 -5.15 11.04
 5 -5 -1 101.19 5.24
 8 -10 -2 247.07 10.21
 -8 8 -4 127.98 6.65
 8 -6 -4 12.75 4.77
 10 -12 -4 9.15 5.57
 12 -24 -4 2.56 6.5
 -22 -2 -6 1.68 9.28
 -21 1 -7 -1.79 8.62
 11 -9 -7 132.84 8.41
 -8 12 -8 269.52 10.46
 -6 12 -8 -1.66 3.67
 8 0 -8 97.08 6.23
 14 -22 -8 15.47 7.73
 7 3 -9 107.65 6.2
 -20 6 -10 3.03 8.46
 15 -19 -11 1.66 7.47
 -20 8 -12 7.18 7.86
 -16 12 -12 17.41 7.35
 12 -4 -12 110.51 8.25
 16 -26 -12 0.66 8.27
 13 -3 -15 171.27 10.64
 -17 15 -17 12.3 7.26
 -5 21 -21 0.87 3.37
 13 3 -21 -4.16 7.41
 -14 20 -22 14.73 6.52
 12 6 -22 57.29 8.65
 17 -7 -23 -0.79 9.1
 -9 23 -25 10.93 5.02
 17 -5 -25 7.3 9.01
 10 12 -26 -0.8 6.95
 18 -8 -26 -0.36 9.14
 -10 -24 10 62.78 7.58
 -13 -23 9 6.34 8.12
 -13 -35 9 2.84 8.59
 -11 -19 9 10.16 6.84
 -9 -17 9 32.54 6.01
 -3 -19 9 16.49 3.12
 -12 -16 8 37.57 7.49
 -17 -27 7 8.38 9.98
 -17 -29 7 6.14 10.25
 -17 -31 7 -2.71 10.21
 -18 -24 6 -1.79 9.93
 -16 -16 6 -1.06 8.92
 -14 -12 6 2.51 7.41
 -19 -23 5 1.66 9.78
 -17 -15 5 7.57 8.76
 -15 -11 5 38.33 8.4
 5 -35 5 23.34 4.6
 -20 -22 4 -6.47 11.11
 -16 -10 4 0.3 8.21
 -10 -4 4 7.93 5.74
 4 -44 4 -0.17 4.33
 -21 -23 3 0.28 10.73
 3 -49 3 0.6 4.07
 7 -35 3 13.19 5.31
 -22 -24 2 -7.92 11.78
 -20 -14 2 6.29 9.66
 -8 0 2 -2.98 4.57
 8 -34 2 25.2 5.76
 -23 -27 1 -1.5 12.96
 -17 -5 1 8.58 8.12
 9 -29 1 12.54 5.92
 -16 -2 0 0.75 7.34
 -21 -9 -1 1.58 9.21
 -25 -19 -3 6.63 11.42
 -21 -5 -3 -0.49 9.89
 -13 5 -3 76.52 7.39
 11 -39 -3 2.97 6.62
 12 -36 -4 0.65 6.56
 -7 9 -5 856.1 27.01
 11 -13 -5 7.59 5.89
 -18 4 -6 5.44 8.87
 -8 10 -6 40.93 4.79
 -6 10 -6 1.56 3.47
 2 6 -6 48.29 2.76
 -13 13 -11 -1.67 6.22
 -18 10 -12 13.55 7.55
 16 -24 -12 13.11 8.48
 15 -13 -13 24.93 8.25
 -15 15 -15 24.03 6.77
 -9 21 -21 0.31 4.71
 18 -10 -24 1.06 9.37
 9 13 -25 60.78 7.7
 17 -3 -27 8.37 9.79
 -10 -34 10 -2.77 7.19
 -6 -22 10 -1.11 4.45
 -4 -34 10 33.97 4.29
 -14 -20 8 -1.37 7.78
 -14 -38 8 6.22 9.26
 -10 -14 8 269.93 12
 3 -29 7 59.77 4.18
 -18 -26 6 -1.42 11.38
 -18 -34 6 -2.32 11.32
 -12 -10 6 23.36 6.45
 4 -34 6 3.05 3.94
 -19 -35 5 0.6 11.69
 5 -23 5 75 5.06
 -20 -24 4 -0.51 10.43
 6 -36 4 3.63 4.79
 7 -23 3 111.59 6.67
 -22 -26 2 2.57 11.59
 6 -14 2 0.29 3.86
 8 -24 2 5.56 5.03
 -23 -29 1 -4.39 12.52
 -19 -9 1 5.66 9.32
 9 -27 1 7.31 5.6
 9 -31 1 1.37 5.82
 -14 0 0 -2.66 6.22
 -19 -5 -1 -0.75 8.08
 -22 -10 -2 -2.2 9.9
 11 -19 -3 92.67 7.63
 -24 -12 -4 -2.95 9.16
 -22 -6 -4 2.04 9.28
 -20 -2 -4 -0.22 8.2
 12 -22 -4 3.28 6.51
 -16 6 -6 9.37 7.13
 -7 11 -7 390.31 13.55
 13 -17 -7 25.13 7.78
 -22 0 -8 -3.26 8.98
 -18 6 -8 12.97 8.12
 -16 8 -8 30.55 7.33
 -18 8 -10 14.62 7.61
 -16 10 -10 52.34 7.72
 4 10 -12 66.62 4.34
 16 -16 -14 -4.31 8.15
 7 9 -15 498.51 17.3
 15 -9 -15 17.22 7.9
 17 -21 -15 3.29 8.61
 16 -12 -16 -0.53 8.27
 8 10 -18 162 8.62
 14 -2 -18 -0.09 7.79
 14 0 -20 1.65 7.59
 16 -6 -20 -5.42 8.5
 18 -16 -20 -2.3 8.59
 17 -9 -21 1 8.44
 16 -4 -22 0.9 8.63
 13 5 -23 17.51 7.87
 19 -17 -23 5.95 8.6
 16 -2 -24 2.57 8.31
 19 -11 -27 9.55 9.9
 -10 24 -28 0.63 5.12
 -4 24 -28 10.11 2.72
 -10 26 -34 1.79 5.21
 -10 -26 10 0.73 6.58
 -8 -36 10 -1.64 6.04
 -13 -25 9 2.78 7.92
 -13 -33 9 0.5 8.43
 -11 -39 9 6.26 7.89
 -9 -41 9 -0.72 6.68
 -12 -42 8 -0 8.45
 3 -31 7 26.91 3.7
 -18 -28 6 -3.39 10.49
 -18 -30 6 0.56 10.58
 -18 -32 6 1.83 10.75
 -19 -25 5 1.32 10.58
 -19 -33 5 -9.85 11.69
 -11 -7 5 356.03 14.42
 1 -11 5 312.34 9.53
 3 -15 5 195.45 6.96
 -21 -25 3 -4.72 11.98
 -19 -15 3 0.04 9.52
 -11 -3 3 122.5 8.11
 -22 -28 2 5.34 12.06
 -22 -30 2 2.7 12.47
 -16 -6 2 54.46 8.84
 -21 -15 1 1.65 10.3
 -15 -3 1 4.95 7.13
 -13 -1 1 2.03 5.99
 8 -44 0 4.57 5.53
 -23 -17 -1 3.13 10.38
 7 -9 -1 69.83 5.15
 9 -43 -1 -1.75 5.14
 -24 -18 -2 -0.88 11.08
 -18 -2 -2 -0.86 8.11
 -12 4 -2 1.53 6.07
 -25 -21 -3 -0.56 11.47
 -23 -11 -3 -1.49 10.53
 -15 3 -3 54.57 7.57
 -23 -7 -5 1.7 9.73
 -19 1 -5 16.38 8.4
 13 -27 -5 7.46 6.74
 13 -29 -5 8.29 7.25
 13 -31 -5 8.68 6.81
 14 -20 -8 2.08 7.25
 11 -5 -9 10.59 6.59
 15 -27 -9 0.99 7.49
 15 -29 -9 1.4 7.36
 14 -10 -12 48.46 8.17
 13 -5 -13 64.32 7.6
 14 -4 -16 -1.33 7.07
 5 13 -17 179.58 7.99
 17 -15 -17 8.65 8.17
 18 -20 -18 -1.24 8.81
 14 2 -22 5.33 7.86
 18 -12 -22 13.74 9.04
 11 9 -23 17.6 7.08
 8 14 -24 -2.22 5.98
 -7 23 -25 8.73 4.22
 19 -13 -25 1.28 9.03
 16 0 -26 3.83 8.75
 -13 -31 9 5.93 8.44
 -7 -17 9 31.84 5.27
 -10 -44 8 -2.78 7.42
 -15 -19 7 18.66 8.55
 3 -27 7 102.02 4.92
 -6 -8 6 91.81 5.43
 -4 -50 6 7.93 3.36
 -19 -27 5 1.14 10.56
 -19 -29 5 -1.2 10.97
 -19 -31 5 -12.62 11.43
 -13 -9 5 99.54 8.68
 -20 -26 4 -1.28 11.61
 -20 -28 4 3.43 11.22
 -20 -30 4 -0.17 10.17
 -20 -32 4 4.75 11.84
 2 -10 4 52.31 2.78
 6 -22 4 42.58 4.75
 -21 -27 3 6.09 12
 -21 -29 3 -10.89 11.99
 -21 -31 3 0.05 11.88
 -15 -7 3 37.71 8.29
 -18 -10 2 -2.16 8.77
 -12 -2 2 134.03 8.97
 -9 1 1 1.01 4.45
 9 -25 1 -0.56 5.45
 -20 -10 0 3.06 9.29
 7 -5 -3 18.71 4.42
 13 -33 -5 8 6.79
 12 -14 -6 5.82 6.06
 -13 9 -7 29.06 6.32
 -13 11 -9 12.37 6.02
 15 -25 -9 2.28 7.37
 12 -6 -10 190.44 10.37
 -12 14 -12 3.68 5.48
 -17 13 -15 19.48 7.26
 -14 16 -16 0.14 6.33
 -8 18 -16 3.43 4.21
 -16 16 -18 0 6.56
 16 -8 -18 -0.56 8.49
 17 -11 -19 10.56 8.8
 4 16 -20 582.79 19.03
 6 14 -20 250.43 10.29
 -7 21 -21 -2.22 4.09
 10 10 -22 1.83 6.55
 12 8 -24 22.37 8.19
 -12 24 -30 -0.05 5.67
 -10 -30 10 3.85 6.7
 -13 -29 9 -0 8.03
 -5 -41 9 0.46 4.28
 -14 -22 8 11.59 8.41
 -15 -39 7 -0.77 4.37
 -13 -15 7 52.51 8.02
 -9 -11 7 238.29 10.82
 1 -41 7 4.53 2.73
 -16 -18 6 -2.76 9.07
 2 -16 6 11.47 2.21
 -17 -17 5 14.39 8.83
 -18 -16 4 -4.13 8.97
 -14 -8 4 3.02 6.85
 -12 -6 4 6.96 6.68
 -8 -4 4 181.58 8.34
 5 -45 3 3.33 4.63
 7 -37 3 1.35 5.16
 -20 -16 2 -0.33 9.62
 -14 -4 2 104.72 8.52
 8 -36 2 2.59 5.42
 7 -45 1 2.43 5.22
 -18 -6 0 43.81 9.27
 -10 2 0 735.1 24.4
 2 -2 0 2797.85 83.01
 10 -28 0 -0.74 5.86
 10 -30 0 49.01 7.22
 -11 3 -1 37.05 6.19
 9 -15 -1 14.7 5.3
 -24 -20 -2 1.2 11.71
 -20 -6 -2 5.89 9.3
 10 -16 -2 101.38 7.27
 -25 -23 -3 4723.74 149.69
 12 -20 -4 18.93 6.53
 -21 -3 -5 1.84 9.2
 13 -25 -5 10.4 6.82
 4 4 -6 6.71 2.9
 -19 3 -7 -3.57 7.32
 -15 13 -13 20.61 6.7
 17 -19 -15 4.7 8.56
 -6 18 -16 4.49 3.64
 15 -3 -19 8 7.12
 -10 20 -20 2.05 5.05
 18 -14 -20 11.44 9.21
 9 11 -21 1.91 6.01
 15 -1 -21 3.14 8.2
 19 -15 -23 -0.96 8.47
 14 4 -24 1.52 8.46
 -8 -24 10 4.17 5.82
 -4 -26 10 280.01 10.04
 -11 -21 9 23.29 7.19
 -14 -36 8 0.86 8.95
 -8 -14 8 23.86 5.34
 4 -14 4 2.74 2.97
 -17 -11 3 10.51 8.72
 -13 -5 3 91.11 7.94
 8 -22 2 186.88 8.8
 -5 1 1 178.41 7.26
 3 -5 1 97.72 4.12
 9 -35 1 -4.73 5.65
 -22 -18 0 -2.07 10.31
 8 -14 0 -0.41 4.87
 10 -26 0 79.05 7.21
 10 -32 0 -0.82 5.8
 -23 -19 -1 1.55 11.22
 -21 -11 -1 3.86 9.37
 -25 -25 -3 -2.18 11.7
 -24 -14 -4 -7.79 11.12
 -17 3 -5 21.1 8.21
 -15 5 -5 74.17 7.99
 13 -23 -5 28.72 8.3
 13 -35 -5 7.21 6.85
 -22 -4 -6 -0.04 9.49
 -20 0 -6 0.5 8.72
 14 -18 -8 14.2 7.33
 -19 5 -9 4.43 7.7
 15 -23 -9 4.04 7.55
 6 6 -10 271.54 10.24
 6 8 -12 108.69 6.1
 -19 9 -13 3.9 7.93
 -11 15 -13 34.16 5.87
 14 -6 -14 0 7.26
 16 -14 -14 7.25 8.2
 -13 17 -17 11.57 6.25
 18 -18 -18 1.68 8.82
 -15 17 -19 4.45 6.48
 15 1 -23 -1.35 7.77
 -10 22 -24 17.08 5.5
 18 -8 -24 2.81 8.97
 13 7 -25 33.77 8.95
 18 -6 -26 -4.23 9.45
 19 -9 -27 13.03 10.06
 -6 -24 10 197.36 8.78
 -4 -32 10 -0.75 3.84
 -11 -37 9 5.13 7.86
 -7 -41 9 -0.48 5.47
 -14 -24 8 -0 8.34
 -15 -21 7 13.55 8.67
 -13 -43 7 21.11 8.6
 -11 -13 7 132.32 8.78
 3 -33 7 28.53 3.69
 -14 -14 6 -1.54 7.75
 -3 -7 5 1918.93 57.41
 5 -37 5 15.5 4.51
 -16 -12 4 -0.11 7.96
 -6 -4 4 88.79 5.18
 -19 -17 3 -4.03 9.57
 -3 -3 3 64.21 3.39
 7 -21 3 114.05 6.58
 4 -50 2 4.46 4.37
 -19 -11 1 -1.5 8.92
 -7 1 1 5.7 4.04
 9 -23 1 16.1 5.44
 -17 -3 -1 -0.62 8.13
 -24 -22 -2 -1.87 11.89
 -22 -12 -2 1.41 10.03
 -14 2 -2 1.56 6.42
 -23 -13 -3 1.17 10.29
 -21 -7 -3 7.13 9.87
 -19 -3 -3 7.33 7.98
 11 -17 -3 56.02 6.73
 -18 0 -4 -2.39 7.68
 -12 6 -4 0.08 5.53
 -23 -5 -7 -0 8.6
 13 -15 -7 57.08 8.24
 -12 12 -10 0.13 5.23
 -19 7 -11 3.82 7.64
 -15 11 -11 3.86 6.59
 13 -7 -11 -0.06 6.58
 -17 11 -13 3.29 6.94
 15 -11 -13 1.98 7.97
 -10 16 -14 55.41 5.77
 11 3 -15 134.37 9.24
 16 -10 -16 0.09 7.9
 3 15 -17 163.1 6.81
 7 11 -17 245.58 10.4
 15 -5 -17 10.74 7.98
 17 -13 -17 14.42 8.66
 -11 19 -19 5.56 5.48
 17 -7 -21 3.8 8.77
 18 -10 -22 -3.53 9.46
 17 -5 -23 0.2 8.54
 17 -3 -25 5.59 9.45
 19 -11 -25 7.04 9.09
 -11 23 -27 10.11 5.76
 -9 25 -31 0.63 4.71
 -9 -19 9 41.81 6.21
 -14 -34 8 -0.65 9.12
 -12 -40 8 1.79 8.41
 -6 -14 8 242.18 9.62
 -4 -44 8 2.11 3.6
 -15 -37 7 7.98 9.99
 -9 -47 7 -0 6.74
 -7 -11 7 410.77 14.59
 4 -36 6 -1.72 3.84
 -15 -13 5 10.24 7.81
 -18 -18 4 8.12 9.21
 6 -38 4 1.28 4.8
 -17 -7 1 0.27 7.68
 -23 -21 -1 5.34 10.98
 -24 -24 -2 4.29 11.83
 -22 -8 -4 -0.26 9.61
 -23 -9 -5 3.23 9.24
 -21 -1 -7 2.09 8.39
 -17 5 -7 21.46 8.05
 -15 7 -7 55.49 8.18
 6 4 -8 159.31 7.09
 -15 9 -9 -1.79 6.93
 15 -21 -9 -0.2 7.81
 14 -12 -10 69.55 8.06
 -17 9 -11 -2.14 7.2
 10 2 -12 191.11 9.7
 11 1 -13 27.38 6.61
 17 -25 -13 1.79 7.87
 10 4 -14 94.76 7.45
 12 0 -14 2.38 6.51
 1 15 -15 423.98 13.15
 17 -17 -15 7.51 8.38
 12 2 -16 3.06 6.43
 11 5 -17 143.06 9.53
 12 4 -18 3.49 6.62
 8 12 -20 164.81 8.77
 19 -17 -21 3.39 8.89
 5 17 -23 58.51 5.45
 7 15 -23 32.33 5.83
 15 3 -25 7.23 8.61
 5 19 -27 39.78 5.77
 -8 24 -28 13.71 4.7
 -8 -32 10 1.25 5.89
 -6 -34 10 -0.63 5.03
 -4 -28 10 6.1 3.78
 -11 -23 9 0.29 6.62
 -14 -32 8 1.37 8.76
 -10 -16 8 -0.45 6.12
 3 -25 7 87.9 4.46
 -16 -20 6 -1.66 9.23
 -17 -19 5 12.06 8.81
 5 -21 5 328.4 11.59
 8 -38 2 13.97 5.49
 -21 -19 1 -2.15 9.96
 7 -13 1 4.78 4.15
 9 -37 1 1.4 5.56
 -22 -20 0 -0.86 11.48
 -20 -12 0 28.64 9.97
 10 -24 0 0.91 6.11
 -19 -7 -1 4.6 8.32
 11 -29 -1 5.08 6.12
 -24 -26 -2 -11.51 11.99
 -11 5 -3 47.72 6.13
 10 -10 -4 6.69 5.4
 11 -11 -5 183.71 10.04
 13 -21 -5 17.44 6.95
 -12 8 -6 -2.69 5.48
 14 -28 -6 0.93 7.03
 14 -30 -6 0.59 7.37
 14 -32 -6 1.27 6.83
 -22 -2 -8 8.53 9.17
 -12 10 -8 0.51 5.44
 -17 7 -9 4.43 7.22
 2 12 -12 172.19 6.16
 17 -23 -13 2.32 7.37
 -14 14 -14 0.76 6.16
 4 12 -14 4.13 3.35
 15 -7 -15 16.1 8.19
 -18 12 -16 -0.47 7.79
 -16 14 -16 1.52 6.47
 10 6 -16 2.34 6.04
 18 -22 -16 5.81 8.57
 13 1 -17 79.49 8.24
 18 -16 -18 5.33 8.36
 17 -9 -19 4.73 8.08
 16 -4 -20 13.58 8.3
 18 -12 -20 -0.35 8.53
 16 -2 -22 23.78 9.05
 -15 19 -23 3.41 6.75
 -11 21 -23 3.87 5.44
 19 -13 -23 0.05 9.29
 -8 26 -34 7.2 4.54
 -8 -28 10 -3.82 5.73
 -8 -30 10 49.14 6.65
 -9 -39 9 2.23 6.69
 -14 -28 8 2.13 8.67
 -14 -30 8 5.4 8.97
 -8 -44 8 4.71 6.23
 -15 -23 7 12.6 8.94
 -13 -17 7 22.49 7.5
 -11 -45 7 -5.35 8.1
 -16 -38 6 1.88 10.45
 -12 -12 6 3.34 6.62
 -10 -10 6 -2.25 5.69
 -19 -19 3 6.11 9.96
 -9 -3 3 190.27 8.96
 3 -9 3 477.9 15
 5 -13 3 781.45 24.46
 -18 -12 2 8.83 8.93
 -16 -8 2 4.13 8.14
 6 -46 2 -3.53 4.86
 -16 -4 0 110.76 9.54
 -4 2 0 1.41 3.04
 6 -8 0 1.69 3.78
 10 -36 0 0.17 5.87
 -23 -23 -1 -4.38 12.21
 -21 -13 -1 4.9 9.65
 11 -27 -1 8.31 6.08
 11 -31 -1 2.03 6.06
 5 -1 -3 447.52 14.83
 9 -9 -3 67.31 5.97
 -24 -16 -4 12.31 10.63
 -20 -4 -4 7.06 8.93
 -16 2 -4 2.95 7.07
 12 -18 -4 9.39 6.25
 10 -6 -6 4.57 5.35
 14 -26 -6 1.6 6.89
 -21 1 -9 3.98 8.65
 -20 4 -10 -1.86 7.97
 16 -26 -10 6.97 8.15
 16 -28 -10 1.6 7.33
 11 -1 -11 11.36 6.16
 -20 6 -12 4.14 8.24
 12 -2 -12 52.09 6.85
 14 -8 -12 0.18 6.89
 9 5 -13 85.18 6.82
 6 10 -14 1.91 4.1
 13 -1 -15 97.77 8.85
 -17 15 -19 0.02 6.85
 11 7 -19 33.97 7.31
 13 3 -19 12.8 7.33
 12 6 -20 7.35 7.11
 -13 19 -21 2.08 6.04
 -14 20 -24 -4.6 6.48
 10 12 -24 -2.21 6.81
 16 0 -24 7.23 8.72
 11 11 -25 37.34 7.76
 -12 22 -26 2.97 5.76
 -11 25 -33 -1.27 5.85
 -6 -26 10 5.23 4.7
 -12 -20 8 41.03 8
 -15 -35 7 9.28 9.62
 -16 -22 6 0.98 9.83
 -6 -50 6 1.43 4.95
 4 -22 6 13.92 3.6
 6 -20 4 1.57 4.11
 7 -39 3 5.91 5.05
 -20 -20 2 -3.73 10.24
 8 -20 2 6.47 4.75
 9 -21 1 8.9 4.4
 -22 -22 0 6.99 10.54
 -12 0 0 156.71 9.3
 -8 2 0 -1.49 4.6
 -23 -25 -1 2.32 11.3
 11 -25 -1 -0.5 5.93
 11 -33 -1 0.07 6.16
 -22 -14 -2 0.02 10.17
 -20 -8 -2 8.48 9.28
 -18 -4 -2 22.93 8.16
 -10 4 -2 412.64 15.14
 -2 4 -2 3543.77 104.99
 -14 4 -4 2.97 6.16
 -21 -5 -5 14.99 9.79
 -19 -1 -5 11.2 8.07
 9 -5 -5 154.3 8.03
 12 -12 -6 2.57 5.97
 14 -24 -6 -0.15 6.58
 14 -16 -8 -0.52 7.05
 15 -19 -9 4.96 7.58
 10 0 -10 612.96 21.31
 -11 13 -11 -0.17 4.93
 9 3 -11 12.34 5.48
 16 -12 -14 0.63 8.02
 -7 17 -15 98.79 5.58
 9 7 -15 404.99 15.3
 18 -20 -16 -4.86 8.45
 10 8 -18 59.59 7.38
 14 0 -18 53.09 8.98
 16 -6 -18 12.35 8.6
 19 -15 -21 2.37 8.68
 -12 20 -22 0.36 5.72
 -13 21 -25 15.58 6.15
 -6 24 -28 -0.86 3.64
 -6 -32 10 55.44 5.96
 -11 -25 9 5.89 7.08
 -10 -42 8 0.77 7.27
 -15 -33 7 2.04 9.3
 -13 -41 7 0.96 8.35
 -16 -36 6 -5.49 10.09
 -14 -16 6 5.08 8.1
 -17 -21 5 8 9.25
 -13 -11 5 60.69 7.92
 -18 -20 4 0 8.89
 -14 -10 4 9.31 7.39
 -17 -13 3 5.36 8.48
 -15 -9 3 34.77 8.08
 -10 -2 2 34.6 6.12
 -21 -21 1 -1.36 10.28
 -19 -13 1 2.73 10.09
 -15 -5 1 2.75 7.33
 -11 -1 1 30.42 6.79
 -18 -8 0 -2.41 7.96
 10 -22 0 306.76 12.62
 -23 -27 -1 4.18 12.29
 -23 -29 -1 4.35 12.11
 -9 3 -1 148.28 7.67
 6 -4 -2 1117.53 34.57
 10 -14 -2 12.46 5.65
 -21 -9 -3 -1.28 9.38
 -17 -1 -3 13.14 7.82
 -24 -18 -4 1.73 11.53
 7 -1 -5 2021.77 61.47
 -22 -6 -6 -1.24 9.31
 -23 -7 -7 -2.28 9.33
 13 -9 -9 15.71 6.62
 16 -24 -10 0.27 7.53
 15 -13 -11 1 7.61
 -14 12 -12 6.66 6.27
 16 -16 -12 43.33 8.68
 13 -3 -13 1.17 6.8
 -18 10 -14 -0.93 7.14
 -16 12 -14 -3.68 6.77
 -13 15 -15 17.79 6.58
 -5 17 -15 160.47 6.5
 17 -15 -15 5.1 7.93
 14 -2 -16 2.65 7.15
 17 -11 -17 16.44 8.41
 19 -19 -19 2.13 8.59
 -8 20 -20 118.8 6.51
 14 2 -20 52.15 8.48
 13 5 -21 1.97 7.27
 18 -6 -24 1.07 9.41
 19 -9 -25 5.14 9.77
 18 -4 -26 8.14 9.14
 -6 -28 10 117.18 7.07
 -6 -30 10 0.21 4.8
 -11 -33 9 0.76 7.48
 -9 -21 9 3.7 6
 -5 -19 9 28.67 4.52
 -12 -38 8 -2.98 7.81
 -6 -44 8 -1.19 4.94
 -15 -27 7 6.24 8.99
 -15 -31 7 4.76 9.32
 -17 -37 5 -4.34 11
 -15 -15 5 37.49 8.5
 -11 -9 5 15.86 6.12
 -16 -14 4 5.67 8.1
 -22 -24 0 3.76 11.03
 -3 3 -1 402.33 12.71
 9 -13 -1 11.98 5.05
 8 -8 -2 2.6 4.27
 11 -15 -3 24.6 5.77
 -22 -10 -4 -6.49 9.7
 -23 -11 -5 1.36 9.92
 -11 7 -5 342.9 13.24
 13 -19 -5 54.47 7.91
 -16 4 -6 3.17 7.32
 -14 6 -6 0.74 6.39
 14 -22 -6 0.46 6.74
 13 -13 -7 52.8 7.65
 -11 11 -9 32.95 5.58
 9 1 -9 55.76 5.82
 -18 8 -12 -0.79 7.28
 -10 14 -12 141.47 7.65
 15 -9 -13 9.59 7.42
 16 -8 -16 9.05 8.91
 -15 15 -17 7.79 6.4
 18 -14 -18 -3.7 8.75
 -4 20 -20 284.42 9.47
 14 4 -22 36.51 8.39
 18 -8 -22 12.1 9.04
 9 13 -23 11.7 6.32
 19 -11 -23 -0.86 9.03
 20 -12 -26 4.83 9.68
 -7 25 -31 -1.13 4.23
 -11 -27 9 1.04 7.18
 -11 -29 9 -1.52 7.07
 -15 -29 7 8.44 9.37
 -11 -15 7 111.31 8.2
 -9 -13 7 2.6 5.15
 -7 -47 7 2.58 5.61
 3 -35 7 11.21 3.48
 -16 -34 6 0.77 9.99
 -14 -42 6 1.85 1.96
 7 -19 3 45.07 5.09
 -20 -22 2 1.8 10.18
 -14 -6 2 1.87 6.9
 -2 -2 2 304.9 9.54
 -21 -23 1 -7.91 10.77
 9 -39 1 0.26 5.53
 -22 -26 0 7.45 11.78
 -22 -28 0 8.39 11.56
 -20 -14 0 -3.23 10.02
 -6 2 0 621.8 20
 10 -38 0 11.58 6.04
 -21 -15 -1 -4.15 9.56
 11 -23 -1 0.42 5.71
 12 -28 -2 3.62 6.33
 12 -30 -2 11.03 6.56
 12 -32 -2 -0.01 6.3
 -23 -17 -3 1.03 10.17
 -19 -5 -3 12.46 8.73
 -13 3 -3 31.45 6.33
 -20 -2 -6 2.09 8.49
 -11 9 -7 132.47 7.79
 -14 8 -8 5.44 6.29
 11 -3 -9 27.47 6.3
 -18 6 -10 -2.13 7.32
 -14 10 -10 1.96 6.45
 12 -4 -10 5.78 6.19
 16 -22 -10 15.14 7.81
 -16 10 -12 -0.51 6.7
 8 6 -12 -2.52 4.69
 17 -19 -13 2.49 8.11
 14 -4 -14 15.08 7.14
 18 -18 -16 -3.14 8.6
 9 9 -17 66.83 6.59
 15 -1 -19 8.36 7.58
 -16 16 -20 15.88 6.83
 18 -10 -20 10.98 9.23
 11 9 -21 3.44 6.57
 15 1 -21 -6.1 7.92
 17 -5 -21 0.79 8.85
 12 8 -22 4.39 7.29
 17 -3 -23 4.72 8.46
 -8 22 -24 1.76 4.49
 2 20 -24 2.12 3.48
 1 21 -25 72.51 4.2
 17 -1 -25 3.68 8.77
 6 18 -26 0.06 5.41
 8 16 -26 2.25 5.72
 -5 25 -31 -0.09 3.2
 -9 -37 9 -0.64 6.83
 -7 -39 9 2.43 5.76
 -12 -22 8 1.64 7.03
 -13 -19 7 23.1 7.89
 -5 -47 7 4.31 4.37
 -16 -26 6 -9.3 9.35
 -17 -35 5 0.15 10.5
 -7 -7 5 23.11 4.36
 5 -39 5 12.16 4.55
 -18 -36 4 -0.18 11.1
 -12 -8 4 51.36 7.24
 6 -40 4 1.26 4.64
 -19 -23 3 3.97 10.36
 -13 -7 3 17.56 6.4
 -7 -3 3 978.62 30.8
 -20 -24 2 -0.83 10.33
 -18 -14 2 1.44 8.6
 8 -40 2 0 5.16
 -21 -25 1 2.63 10.71
 -17 -9 1 -0.12 8.31
 -22 -30 0 -1.45 11.67
 -19 -9 -1 3.13 8.85
 -17 -5 -1 7.27 8.11
 12 -26 -2 21.18 6.54
 -15 1 -3 13.33 7.2
 -24 -20 -4 0 14.04
 4 2 -4 60.15 3.82
 8 -4 -4 166.73 8.03
 12 -16 -4 38.5 6.63
 -21 -3 -7 5.48 9.21
 15 -27 -7 3.06 7.11
 15 -29 -7 3.44 7.26
 15 -31 -7 6.53 7.28
 -16 6 -8 -0.63 7.13
 10 -2 -8 445.54 16.43
 15 -17 -9 2.12 6.97
 -16 8 -10 -4.37 7.03
 8 4 -10 4.43 4.53
 14 -10 -10 2.45 7.12
 13 -5 -11 -1.43 6.47
 -9 15 -13 178.37 8.25
 -12 16 -16 4.05 5.8
 -17 13 -17 5.65 7.7
 15 -3 -17 32.12 8.46
 5 15 -19 13.59 4.35
 17 -7 -19 4.74 8.1
 19 -17 -19 2.19 8.3
 19 -13 -21 -4.11 9.11
 13 7 -23 11.14 7.53
 20 -14 -24 -5.48 9.1
 -10 24 -30 17.03 5.42
 -12 -36 8 18.76 6.26
 -10 -18 8 59.14 7.04
 -8 -16 8 365.43 13.91
 -16 -28 6 0.22 9.75
 -16 -30 6 2.51 9.61
 -16 -32 6 5.08 9.77
 -17 -25 5 6.77 9.64
 -5 -7 5 1138.66 35
 -18 -24 4 -1.26 9.61
 -19 -35 3 -6.19 11.44
 -17 -15 3 0.49 7.58
 -5 -3 3 466.56 15.4
 -20 -34 2 2.11 10.78
 4 -8 2 -0.25 2.82
 6 -12 2 761.82 24.14
 -21 -27 1 5.26 11.07
 -21 -29 1 2.98 11.08
 -21 -31 1 1.75 11.78
 9 -19 1 11.91 4.92
 8 -12 0 269.97 10.73
 10 -20 0 2.2 5.13
 11 -37 -1 -3.35 6.07
 -20 -10 -2 10.61 9.65
 -16 -2 -2 63.4 8.02
 12 -34 -2 12.05 6.5
 -23 -19 -3 -1.04 10.42
 -20 -6 -4 -3 8.82
 -18 -2 -4 4.45 7.6
 -10 6 -4 29.46 5.29
 2 4 -4 1250.42 37.44
 -17 1 -5 26.95 8.23
 14 -20 -6 0.49 6.71
 15 -25 -7 6.67 7.05
 -22 -4 -8 -2.96 8.48
 14 -14 -8 45.56 7.84
 -19 3 -9 3.84 8.11
 16 -20 -10 1.14 8.19
 -13 13 -13 15.08 6
 8 8 -14 32.35 5.42
 -19 9 -15 3.99 7.42
 17 -13 -15 18.29 8.06
 6 12 -16 0.61 4.46
 -14 16 -18 14.5 6.46
 -9 19 -19 11.43 4.77
 -6 20 -20 6.85 3.63
 10 10 -20 249.71 11.71
 6 16 -22 317.49 12.32
 15 3 -23 6.6 9
 14 6 -24 16.68 8.07
 -9 -23 9 7.73 6.19
 -5 -39 9 3.49 4.57
 -3 -21 9 62.23 4.02
 -1 -25 9 14.76 1.93
 -11 -43 7 2.98 7.98
 -14 -18 6 -4.83 7.7
 -12 -14 6 5.54 6.97
 -8 -10 6 39.14 5.27
 4 -38 6 -1.08 3.95
 -17 -27 5 -2.68 9.79
 -17 -31 5 -1.96 10.1
 -17 -33 5 6.19 10.36
 3 -45 5 2.66 3.54
 -18 -26 4 -4.55 9.74
 -18 -34 4 0 10.91
 4 -46 4 -2.25 4.06
 -19 -25 3 3 10.56
 -19 -33 3 2.94 11.95
 -20 -26 2 -1.11 11.26
 -20 -28 2 0.49 11.47
 -20 -30 2 -0.24 12.25
 -20 -32 2 -11.01 11.64
 -16 -10 2 22.86 7.9
 -19 -15 1 0.4 11.09
 4 -4 0 595.13 18.69
 11 -21 -1 14.48 5.94
 -22 -18 -2 3.99 10.03
 -12 2 -2 138.43 8.47
 12 -24 -2 2.23 6.26
 -21 -11 -3 -0.09 9.62
 -24 -22 -4 -4.73 11.28
 -22 -12 -4 -3.22 9.68
 -23 -13 -5 3.5 10.09
 -21 -7 -5 4.12 10.65
 13 -17 -5 44.72 7.31
 -20 0 -8 8.1 8.03
 -10 12 -10 560.14 19.24
 -19 5 -11 4.19 7.84
 14 -6 -12 109.95 9.2
 16 -14 -12 -0.35 7.37
 -19 7 -13 1.79 8.23
 17 -17 -13 3.17 8.04
 16 -10 -14 15.06 8.56
 18 -22 -14 -0.58 7.84
 -15 13 -15 19.48 6.72
 15 -5 -15 43.11 8.41
 18 -16 -16 5.23 8.1
 17 -9 -17 4.01 7.9
 -10 18 -18 -0.03 4.98
 18 -12 -18 4.49 7.96
 16 -2 -20 -2.2 8.19
 -15 17 -21 -1.29 6.3
 1 19 -21 -1.52 2.56
 8 14 -22 166.91 9.2
 -4 22 -24 0.46 2.97
 19 -7 -25 1.58 9.06
 -9 23 -27 7.89 4.88
 -12 -24 8 32 7.95
 -10 -40 8 -5.85 7.53
 -17 -29 5 6.92 9.83
 -15 -17 5 14.61 9.51
 -18 -28 4 -1.98 10.25
 -18 -30 4 -1.92 10.36
 -18 -32 4 8.57 10.76
 -16 -16 4 2.55 8.97
 -19 -27 3 8.64 9.45
 -19 -29 3 -8.33 10.9
 -19 -31 3 -5.41 11.34
 7 -41 3 0.82 4.9
 8 -18 2 151.51 7.72
 -20 -16 0 4.68 9.59
 -18 -10 0 19.5 8.26
 -16 -6 0 -3.64 7.24
 -21 -17 -1 1.34 10.41
 -7 3 -1 203.67 8.31
 7 -7 -1 98.67 5.74
 -18 -6 -2 3.35 7.92
 -14 0 -2 45.11 7.31
 -9 5 -3 387.7 13.97
 13 -29 -3 6.88 6.52
 13 -31 -3 6.38 6.5
 -24 -24 -4 -1.86 11
 -15 3 -5 9.93 6.68
 -13 5 -5 9.13 6.14
 11 -9 -5 17.59 6.27
 -22 -8 -6 5.54 9.5
 -10 8 -6 18.85 5.06
 12 -10 -6 20.35 6.42
 -23 -9 -7 3.07 8.92
 9 -1 -7 206.09 9.32
 15 -23 -7 4.01 7.04
 8 2 -8 20.54 4.63
 -21 -1 -9 1.91 8.22
 15 -11 -11 1.82 7.19
 17 -25 -11 -3.88 7.87
 -4 16 -14 0.08 2.74
 -17 11 -15 12.53 7.26
 16 -4 -18 -1.7 7.73
 19 -15 -19 -0.84 8.54
 0 20 -22 -0 1.92
 16 0 -22 -1.31 7.87
 18 -6 -22 0.33 8.89
 3 19 -23 36.79 4.15
 19 -9 -23 -2.47 8.82
 18 -4 -24 3.1 8.59
 20 -10 -26 0.87 9.71
 -9 -35 9 2.78 6.78
 -7 -21 9 18.58 4.92
 -12 -34 8 -2.39 8.13
 -13 -21 7 37.48 8.19
 -9 -45 7 6.89 6.99
 -14 -40 6 -2.2 5.16
 -13 -13 5 135.31 9.75
 5 -19 5 162.31 7.01
 -14 -12 4 2.97 7.16
 -15 -11 3 21.39 7.77
 -18 -16 2 4.25 9.8
 -8 -2 2 1343.53 41.77
 9 -41 1 2.08 5.35
 10 -40 0 0.52 5.66
 3 -1 -1 55.66 3.1
 11 -39 -1 0.84 6
 -8 4 -2 267.98 10.39
 12 -22 -2 54.64 7.4
 -23 -21 -3 -5.71 10.78
 13 -27 -3 6.8 6.28
 13 -33 -3 2.1 6.47
 -24 -26 -4 -3.97 11.23
 10 -8 -4 12.82 5.35
 -19 -3 -5 6.33 7.87
 -24 -16 -6 -13.31 10.91
 -17 3 -7 12.91 7.58
 13 -11 -7 88.08 7.85
 -10 10 -8 154.4 7.92
 5 7 -9 441.13 14.65
 -22 -2 -10 7.07 8.79
 16 -18 -10 26.38 7.2
 -13 11 -11 4.48 5.86
 17 -23 -11 9.93 8.3
 -20 4 -12 7.78 7.94
 -20 6 -14 4.07 7.76
 -6 16 -14 79.48 5
 8 10 -16 0.85 5.09
 -18 12 -18 6.04 7.49
 -16 14 -18 11.31 6.68
 9 11 -19 55.77 6.61
 -9 21 -23 16.57 5.02
 -6 22 -24 27.76 4
 12 10 -24 1.82 7.38
 20 -12 -24 5.42 9.05
 13 9 -25 20.67 7.94
 15 5 -25 14.66 7.97
 -11 23 -29 3.18 5.49
 -12 -26 8 -0.23 7.37
 -12 -32 8 13.49 8.28
 -8 -42 8 -1.99 6.17
 -6 -16 8 21.86 3.38
 -13 -37 7 3.01 8.6
 -10 -12 6 -1.17 6.19
 6 -18 4 45 4.48
 5 -47 3 -0 3.79
 -19 -17 1 -2.07 9.29
 -19 -11 -1 -0.87 9.16
 -11 1 -1 29.45 6.29
 -5 3 -1 12.86 3.57
 -22 -20 -2 0.02 10.62
 -23 -23 -3 0.85 10.87
 11 -13 -3 159.82 8.85
 13 -25 -3 2.66 6.47
 -24 -28 -4 4.15 11.76
 14 -18 -6 -0.83 7.09
 -13 7 -7 32.86 6.24
 12 -6 -8 0.52 5.93
 -17 5 -9 3.48 7.53
 -13 9 -9 13.73 6.07
 13 -7 -9 12.24 6.68
 -21 1 -11 4.34 8.02
 -9 13 -11 2.12 4.63
 -17 9 -13 10.37 7.34
 -15 11 -13 3.69 6.6
 15 -7 -13 20.28 7.43
 -12 14 -14 9.67 5.59
 12 2 -14 21.46 6.32
 18 -20 -14 5.24 8.19
 4 14 -16 0.41 3.63
 12 4 -16 -0.47 6.7
 16 -6 -16 -4.58 7.92
 19 -19 -17 5.2 8.54
 18 -8 -20 1.45 8.95
 19 -11 -21 -1.1 9.24
 -14 18 -22 -1.27 6.19
 11 11 -23 7.08 7.36
 7 17 -25 75.91 6.95
 3 21 -27 46 4.86
 -9 -25 9 13.83 5.73
 -12 -28 8 23.58 8.1
 -10 -20 8 5.75 5.98
 2 -30 8 48.14 3.14
 -11 -17 7 67.54 7.28
 -7 -13 7 286.53 11.12
 -14 -20 6 0.62 7.84
 -12 -44 6 -0.22 9.07
 -8 -6 4 16.84 4.48
 -2 -6 4 49.9 2.26
 -17 -17 3 0.19 8.42
 -17 -11 1 -1.97 8.3
 -15 -7 1 5.06 6.78
 -9 -1 1 0.86 4.56
 -1 -1 1 537.78 16.11
 -20 -18 0 2.53 10.71
 -10 0 0 -0.72 5.19
 10 -18 0 113.16 7.49
 -21 -19 -1 0.5 10.65
 -13 -1 -1 -1.04 5.93
 11 -19 -1 10.02 5.53
 -20 -12 -2 0.53 9.36
 10 -12 -2 229.24 10.3
 12 -38 -2 6.98 6.32
 -19 -7 -3 2.71 7.89
 -17 -3 -3 11.12 7.98
 9 -7 -3 223.66 9.72
 13 -35 -3 2.91 6.47
 -22 -14 -4 -0.3 9.29
 -16 0 -4 19.87 7.64
 12 -14 -4 11.62 6.11
 -20 -4 -6 -1.76 8.72
 -15 5 -7 18.67 6.99
 15 -21 -7 19.89 7.31
 16 -28 -8 2.37 7.3
 -17 7 -11 -3.59 7.2
 17 -21 -11 0.36 7.5
 11 3 -13 174.98 9.61
 17 -15 -13 8.46 7.91
 11 5 -15 247.4 11.61
 13 1 -15 92.36 8.34
 17 -11 -15 12.81 8.03
 18 -14 -16 0.39 7.96
 13 3 -17 70.56 8.21
 -12 18 -20 5.03 5.84
 2 18 -20 329.27 10.94
 17 -3 -21 -1.53 8.07
 20 -14 -22 2.81 9.15
 17 -1 -23 3.14 8.77
 -14 20 -26 3.48 6.31
 -10 22 -26 -0.97 5
 0 22 -26 3.76 2.46
 -12 22 -28 0.53 5.69
 2 22 -28 38.98 4.3
 -9 25 -33 1.85 4.86
 -7 -37 9 8.47 5.79
 -5 -21 9 50.64 4.9
 2 -28 8 5.02 2.38
 -13 -23 7 7.29 7.77
 -4 -10 6 535.46 16.99
 4 -20 6 2.49 3.3
 -15 -19 5 10.56 8.4
 -9 -9 5 352.99 13.46
 -16 -18 4 4.83 8.41
 7 -17 3 161.19 7.51
 8 -42 2 3.06 5.09
 5 -7 1 11.44 3.18
 7 -11 1 27.14 4.42
 9 -17 1 7.92 5.04
 -17 -7 -1 4.39 8.01
 -22 -22 -2 -4.21 10.15
 -23 -25 -3 -2.7 11.04
 -21 -13 -3 4.42 9.86
 7 -3 -3 977.91 30.74
 13 -23 -3 19.65 6.78
 -20 -8 -4 -0.96 9.12
 6 0 -4 0.67 3.49
 -9 7 -5 385.76 13.98
 13 -15 -5 29.28 6.6
 -24 -18 -6 -3.08 11.34
 -23 -11 -7 2.01 9.72
 -21 -5 -7 7.9 9.23
 5 5 -7 303.87 10.58
 -22 -6 -8 2.87 8.65
 -18 2 -8 8.35 8.07
 16 -26 -8 -0.98 7.89
 -15 7 -9 1.78 6.78
 14 -8 -10 109.55 8.73
 -15 9 -11 6.74 6.56
 7 7 -11 52.77 5.21
 -8 14 -12 48.72 5.07
 12 0 -12 409.44 16.14
 16 -12 -12 32.19 8.11
 13 -1 -13 113.66 8.57
 18 -18 -14 4.37 7.96
 -18 10 -16 0.8 7.13
 -14 14 -16 3.92 6.37
 14 0 -16 -2.01 7.52
 12 6 -18 55.75 7.83
 14 2 -18 0.54 7.31
 18 -10 -18 1.53 8.18
 13 5 -19 25.64 7.47
 17 -5 -19 4.16 8.49
 19 -13 -19 -0.99 8.88
 -11 19 -21 -0.95 5.31
 -10 20 -22 76.21 6.38
 10 12 -22 91.27 8.06
 -13 19 -23 2.44 5.91
 9 15 -25 25.41 6.75
 4 20 -26 0.55 4.56
 -13 21 -27 9.85 6.2
 -9 -27 9 12.69 4.42
 -9 -29 9 -2.74 6.31
 -3 -37 9 1.66 3.41
 -10 -38 8 6.51 7.6
 -13 -35 7 2.69 8.48
 -9 -15 7 360.44 14.09
 -14 -38 6 0.22 9.31
 -8 -48 6 0.12 6.45
 -11 -11 5 180.62 9.84
 1 -53 3 0.67 2.52
 -18 -18 2 -3.88 9.07
 -16 -12 2 1.73 8.31
 -14 -8 2 82.17 8.26
 2 -54 2 -0.32 3.05
 -18 -12 0 4.75 8.35
 -21 -21 -1 -6.11 11.08
 9 -11 -1 7.31 4.85
 12 -20 -2 14.4 6.23
 -23 -27 -3 -0.1 11.62
 -23 -29 -3 -6.77 12.21
 -14 2 -4 39.93 6.67
 14 -28 -4 0.48 6.54
 14 -30 -4 3.02 7.04
 14 -32 -4 3.68 6.63
 -21 -9 -5 3.21 8.95
 -22 -10 -6 1.13 8.8
 -19 -1 -7 5.85 7.61
 -9 9 -7 211.32 9.14
 16 -24 -8 10.78 7.43
 -9 11 -9 19.25 4.79
 7 5 -9 174.04 7.8
 11 1 -11 14.95 5.98
 -3 15 -13 106.35 4.28
 14 -2 -14 1.47 6.92
 16 -8 -14 -4.92 7.92
 -16 12 -16 3.59 7.15
 11 7 -17 104.27 8.11
 19 -17 -17 7.05 8.38
 15 1 -19 8.92 7.65
 14 4 -20 5.61 7.54
 4 18 -22 346.31 12.27
 19 -7 -23 2.13 9.52
 -12 20 -24 7.05 5.7
 20 -10 -24 1.58 9.45
 -11 21 -25 14.09 5.51
 19 -5 -25 -1.78 8.95
 -8 -18 8 9.03 5.29
 -13 -25 7 20.24 8.18
 -11 -41 7 6.92 7.99
 3 -37 7 15.23 3.36
 -14 -22 6 -5.59 8.01
 -12 -16 6 -2.28 6.36
 -10 -46 6 -4.47 7.67
 -15 -39 5 -1.8 9.9
 -12 -10 4 0.4 6.03
 -17 -19 3 5.34 8.84
 -13 -9 3 148.05 9.44
 -9 -5 3 410.73 14.98
 -19 -19 1 -7.59 9.7
 -12 -2 0 2.91 5.95
 10 -42 0 4.21 5.82
 -22 -24 -2 4.27 10.64
 -6 4 -2 1189.25 36.54
 -18 -4 -4 -0 7.53
 -8 6 -4 17.51 4.5
 14 -26 -4 -0.41 6.5
 -23 -17 -5 -0.25 9.95
 -24 -20 -6 -3.05 11.37
 -16 2 -6 -3.9 7.29
 15 -19 -7 15.14 6.98
 -20 -2 -8 5.27 8.38
 3 9 -9 275.78 9.3
 -18 4 -10 33.94 8.42
 15 -9 -11 0.15 7.36
 -12 12 -12 105.06 7.39
 10 4 -12 53.58 6.85
 5 11 -13 76.33 5
 7 9 -13 112.11 6.58
 -18 8 -14 2.7 7.52
 2 14 -14 38.13 3.02
 10 6 -14 28.94 6.31
 -11 15 -15 125.77 7.68
 15 -1 -17 20.97 7.96
 17 -7 -17 0.47 8.01
 -15 15 -19 5.84 6.34
 -7 19 -19 32.1 4.33
 20 -16 -20 -0.85 8.34
 7 15 -21 1.99 5.07
 13 7 -21 -0.15 7.2
 15 3 -21 8.6 7.9
 -16 16 -22 0.29 6.53
 -7 -23 9 11.8 5.31
 -10 -22 8 76.54 7.69
 2 -32 8 3.2 2.49
 -13 -27 7 10.98 8.5
 -13 -33 7 7.46 8.66
 -14 -36 6 7.69 9.08
 -15 -21 5 11.96 8.4
 -13 -15 5 35.41 7.87
 5 -41 5 7.74 4.21
 -16 -20 4 2.78 8.47
 -14 -14 4 7.27 7.36
 6 -42 4 0.86 4.44
 -15 -13 3 18.67 8.08
 -6 -2 2 259.88 9.69
 -11 -3 1 45.78 6.99
 -21 -23 -1 -5.03 10.26
 -19 -13 -1 1.18 9.6
 -22 -26 -2 -4.08 11.7
 -22 -28 -2 1.57 11.12
 -18 -8 -2 19.85 8.59
 -16 -4 -2 -0.06 7.52
 -15 -1 -3 10.56 7.04
 -7 5 -3 17.87 3.95
 13 -21 -3 32 7.02
 -22 -16 -4 -0.18 9.53
 14 -34 -4 0.5 6.73
 9 -3 -5 799.6 26.13
 -12 6 -6 19.79 6.39
 14 -16 -6 4.27 6.83
 16 -22 -8 5.61 7.17
 -21 -3 -9 3.67 8.76
 -22 -4 -10 0.12 8.87
 12 -2 -10 372.97 15
 13 -3 -11 -0.43 5.96
 -18 6 -12 20.48 7.54
 -2 14 -12 497.59 15.08
 17 -13 -13 9.1 7.79
 15 -3 -15 8.05 7.28
 18 -12 -16 7.02 8.46
 6 14 -18 2.03 4.51
 8 12 -18 -1.32 5.16
 -17 13 -19 3.34 6.74
 12 8 -20 107.7 9.2
 19 -9 -21 2.42 8.53
 14 6 -22 -3.25 8
 18 -4 -22 6.39 8.37
 20 -12 -22 2.5 8.48
 18 -2 -24 7.3 8.76
 -6 -42 8 5.22 5.16
 -13 -31 7 9.37 8.44
 -11 -19 7 86.27 8.24
 -14 -24 6 2.24 8.33
 -3 -51 5 0.38 3.23
 -18 -20 2 2.61 9.28
 -10 -4 2 418.4 15.65
 8 -16 2 6.29 4.6
 -17 -13 1 3.37 8.02
 9 -43 1 -0.28 5.3
 -20 -22 0 -2.63 11.37
 -16 -8 0 32.13 7.88
 5 -3 -1 14.88 3.75
 -22 -30 -2 2.95 11.41
 -20 -14 -2 7.56 9.83
 -4 4 -2 129.4 5.32
 -21 -15 -3 2.35 9.89
 -11 3 -3 120.07 7.78
 14 -24 -4 2.35 6.58
 -23 -19 -5 2.32 10.05
 -19 -5 -5 6.29 7.88
 -24 -22 -6 -1.67 11.24
 -14 4 -6 4.32 6.15
 -23 -13 -7 -6.29 9.87
 -12 8 -8 160.62 8.7
 11 -1 -9 20.97 6.44
 -12 10 -10 149.51 8.3
 -8 12 -10 -0.73 4.25
 10 2 -10 31.02 6.08
 14 -4 -12 1.56 6.89
 -16 10 -14 12.72 7.13
 -14 12 -14 6.99 6.57
 18 -16 -14 2.56 8.41
 17 -9 -15 1.44 8.26
 10 8 -16 -2.21 5.59
 -13 15 -17 18.28 6.51
 19 -15 -17 -2.66 8.58
 16 -2 -18 23.09 7.92
 11 9 -19 17.57 6.55
 16 0 -20 16.17 7.5
 18 -6 -20 12.3 8.79
 9 13 -21 -1.18 6.31
 5 19 -25 92.71 6.53
 -7 23 -27 37.75 4.7
 -8 24 -30 6.37 4.56
 -1 -33 9 0.8 1.67
 -10 -36 8 2.73 7.53
 -8 -40 8 3.49 6.37
 -7 -45 7 1.29 5.74
 -12 -42 6 -3.43 8.54
 -15 -37 5 4.75 9.59
 -16 -38 4 -0.21 10.21
 -6 -6 4 61.49 4.66
 -17 -21 3 4.05 9.39
 3 -51 3 0.44 3.37
 7 -43 3 -0.35 4.83
 9 -29 3 13.4 5.44
 -4 -2 2 1495.05 45.13
 -21 -25 -1 -0.98 10.61
 -21 -33 -1 -3.64 11.88
 11 -17 -1 1.04 5.48
 8 -6 -2 689.33 22.52
 12 -18 -2 99.28 7.72
 -19 -9 -3 11.54 8.35
 -13 1 -3 55.19 7.18
 -22 -12 -6 0.47 8.93
 -20 -6 -6 -2.93 8.55
 -8 8 -6 12.8 4.29
 12 -8 -6 0.33 5.48
 7 3 -7 1100.12 34.37
 15 -17 -7 11.46 7.16
 -16 4 -8 27.82 7.22
 -23 -9 -9 1.96 8
 -20 0 -10 4.65 8.26
 -19 3 -11 4.05 7.82
 17 -17 -11 0.15 7.52
 16 -10 -12 1.02 7.93
 -19 5 -13 1.75 7.32
 -5 15 -13 32.57 3.61
 -19 7 -15 7 7.4
 16 -4 -16 -1.22 8.04
 -9 17 -17 76.1 5.76
 -8 18 -18 63.14 5.26
 3 17 -19 146.11 6.3
 19 -11 -19 2.92 9.04
 16 2 -22 20.25 8.46
 15 5 -23 8.98 7.99
 -10 24 -32 0.39 5.09
 -4 -42 8 1.56 4.08
 -9 -43 7 0.21 6.88
 1 -17 7 172.61 5.43
 -14 -26 6 -0.96 8.34
 -14 -34 6 -3.63 8.99
 -10 -14 6 1.78 5.69
 4 -40 6 -0.48 3.67
 -15 -23 5 24.79 8.96
 -13 -43 5 0.79 1.99
 -5 -51 5 0.02 4.72
 -16 -22 4 3.79 8.71
 4 -12 4 310.1 10.42
 8 -32 4 6.81 5.05
 9 -27 3 46.63 5.83
 10 -28 2 34.98 6.23
 10 -30 2 0.15 5.76
 -19 -23 1 0.39 9.8
 -15 -9 1 0.95 7.49
 -20 -24 0 4.18 10.8
 -18 -14 0 20.35 8.88
 8 -10 0 2.91 4.17
 10 -16 0 2.77 4.91
 -21 -27 -1 -7.59 10.82
 -21 -29 -1 -1.17 11.12
 -21 -31 -1 -1.61 11.22
 -15 -5 -1 4.62 6.95
 11 -11 -3 -0.31 6.06
 -22 -18 -4 3.11 9.13
 -20 -10 -4 -0 8.55
 12 -12 -4 17.65 6.03
 14 -22 -4 7.84 6.67
 -21 -11 -5 4.6 8.85
 -1 7 -5 382.62 11.51
 11 -7 -5 348.15 13.9
 13 -13 -5 116.7 8.44
 15 -27 -5 5.73 7.29
 15 -29 -5 14.12 7.04
 15 -31 -5 7.12 6.79
 -24 -24 -6 -1.11 10.96
 -18 -2 -6 1.3 7.91
 -21 -7 -7 -6.3 9.67
 -22 -8 -8 -1.69 9.05
 -14 6 -8 75.41 7.45
 -8 10 -8 10.01 4.23
 16 -20 -8 12.75 7.39
 17 -25 -9 2.52 7.4
 -16 6 -10 55.9 7.67
 16 -14 -10 28.41 7.69
 -21 -1 -11 -1.18 8.46
 3 11 -11 42.23 3.32
 -20 2 -12 7.17 7.76
 -16 8 -12 57.9 7.86
 -14 10 -12 59.46 7.2
 15 -5 -13 7.75 7.11
 7 11 -15 402.04 14.51
 19 -19 -15 0 8.29
 -17 11 -17 17.45 7.22
 18 -8 -18 8.14 8.27
 -14 16 -20 3.44 6.05
 20 -14 -20 40.28 9.33
 13 9 -23 14.25 7.84
 20 -8 -24 -0.61 9.56
 -5 -23 9 16 4.2
 -3 -23 9 29.4 3.6
 -10 -24 8 0.16 6.38
 -11 -39 7 5.08 8.11
 -14 -28 6 -3.84 7.85
 -14 -30 6 1.59 8.43
 -14 -32 6 -5.12 8.87
 -12 -18 6 0.32 6.96
 -8 -12 6 7.46 4.93
 -15 -35 5 -3.06 9.68
 7 -29 5 48.66 5.35
 -16 -36 4 0.96 10.17
 2 -50 4 -0.49 2.79
 8 -26 4 1.54 4.84
 -17 -37 3 1.53 10.81
 5 -11 3 262.8 9.38
 9 -33 3 2.34 5.29
 -18 -36 2 7.95 11.31
 -16 -14 2 24.17 8.4
 4 -52 2 0.47 3.47
 10 -26 2 1.33 5.5
 -19 -35 1 -0.74 11.04
 -7 -1 1 2.93 4.08
 -20 -26 0 2.39 10.38
 -20 -34 0 3.99 12.19
 6 -6 0 1417.97 43.34
 -19 -15 -1 6.31 9.44
 -17 -9 -1 -2.47 7.68
 -14 -2 -2 -1.6 6.27
 -10 2 -2 35.95 5.46
 -21 -17 -3 7.77 9.9
 -17 -5 -3 11.82 8.05
 13 -19 -3 15.47 6.61
 -23 -21 -5 2.62 10.61
 5 3 -5 1106.37 33.99
 -24 -26 -6 -5.23 11.21
 -24 -28 -6 0.26 11.27
 -17 1 -7 12.76 7.49
 10 0 -8 2.77 5.3
 13 -5 -9 8.14 6.43
 -14 8 -10 69.37 7.56
 -7 13 -11 36.17 4.41
 9 5 -11 9.57 5.74
 -11 13 -13 46.47 5.71
 9 7 -13 9.58 5.56
 -20 4 -14 -1.81 7.98
 -15 13 -17 25.13 6.79
 -12 16 -18 -1.35 5.14
 10 10 -18 2.6 5.74
 -3 19 -19 21.38 2.4
 17 -3 -19 6.66 8.02
 5 17 -21 0.2 4.19
 17 -1 -21 -2.81 8.42
 12 10 -22 76.94 8.57
 -7 21 -23 16.03 4.22
 17 1 -23 2.3 8.31
 19 -5 -23 -0.3 9.28
 10 14 -24 37.23 7.17
 14 8 -24 2.67 7.66
 16 4 -24 8.47 8.44
 21 -11 -25 -0.33 8.86
 -7 -33 9 4.34 5.71
 -10 -34 8 18.3 7.15
 -8 -20 8 166.09 8.72
 -2 -18 8 197.43 6.86
 -11 -21 7 3.89 6.84
 -2 -48 6 1.25 2.46
 -15 -25 5 19.85 9.26
 -15 -33 5 28.35 10.85
 -1 -9 5 376.74 11.52
 7 -31 5 45.15 5.24
 -16 -24 4 7.72 8.59
 -4 -6 4 10.11 3.12
 8 -34 4 -1.41 4.91
 -15 -15 3 12.72 8.52
 9 -25 3 74.54 6.3
 -18 -24 2 3.77 10.18
 -14 -10 2 3.85 6.99
 8 -44 2 -2.11 4.91
 10 -34 2 1.47 5.47
 -19 -25 1 -1.86 10
 9 -15 1 15.09 4.99
 11 -27 1 -0.55 5.68
 11 -29 1 0.36 5.88
 11 -31 1 6 5.78
 -20 -28 0 3.26 10.7
 -20 -30 0 7.96 10.94
 -20 -32 0 0.98 11.87
 -9 1 -1 3.83 4.69
 -20 -16 -2 -5.9 9.34
 4 0 -2 0.87 2.91
 10 -10 -2 47.39 6.33
 10 -6 -4 28.79 5.37
 -23 -23 -5 4.72 10.74
 -15 1 -5 77.95 8.41
 -11 5 -5 425.04 15.92
 -7 7 -5 21.48 4.15
 15 -25 -5 11.52 7.37
 14 -14 -6 2.26 6.87
 -23 -15 -7 -0.11 9.26
 -19 -3 -7 4.43 8.1
 12 -4 -8 252.38 11.81
 15 -11 -9 -1.13 7.35
 17 -23 -9 6.64 7.6
 14 -6 -10 -1.98 6.28
 16 -6 -14 8.06 7.76
 18 -14 -14 -2.87 8.26
 18 -10 -16 -0.64 8.36
 17 -5 -17 9.43 8.47
 19 -13 -17 5.99 8.17
 -5 19 -19 61.04 4.06
 -16 14 -20 -2.67 6.91
 19 -7 -21 -2.32 8.59
 20 -10 -22 10.63 9.33
 -7 -27 9 13.91 5.59
 -10 -26 8 35.28 7.23
 -9 -17 7 256.22 11.27
 -6 -48 6 1.91 5.41
 -15 -27 5 6.15 8.79
 -15 -29 5 0.39 8.86
 -15 -31 5 7.41 9.07
 -13 -17 5 49.78 8.4
 -11 -13 5 11.64 6.37
 -7 -9 5 892.42 28.43
 3 -13 5 663.51 20.37
 5 -17 5 476.63 15.55
 -16 -34 4 4.66 9.6
 -14 -16 4 0.17 7.95
 6 -16 4 -0.58 3.81
 -17 -25 3 -1.54 9.36
 -17 -35 3 9.07 10.72
 9 -35 3 7.74 5.38
 -18 -34 2 -4.6 11.04
 -19 -27 1 -8.08 10.18
 -19 -29 1 0.94 11.38
 -19 -31 1 0.97 10.29
 -19 -33 1 -2.64 11.86
 -17 -15 1 -2.9 8.65
 -8 0 0 1946.27 59.41
 -18 -10 -2 -1.12 8.42
 -12 0 -2 -2.51 5.71
 -5 5 -3 1601.01 48.41
 -3 5 -3 857.07 26
 -22 -20 -4 6.5 10.07
 -18 -6 -4 -2.83 8.13
 14 -20 -4 2.72 6.75
 15 -23 -5 19.45 7.38
 11 -3 -7 206.23 9.97
 -20 -4 -8 4.66 8.01
 16 -18 -8 -2.62 7.68
 -23 -11 -9 2.04 9.29
 -17 3 -9 2.48 7.59
 9 3 -9 55.85 5.85
 -22 -6 -10 1.09 8.81
 15 -7 -11 1.15 7.34
 17 -15 -11 6.05 7.84
 17 -11 -13 0.56 8.25
 -17 9 -15 12.4 7.43
 -13 13 -15 38.32 6.51
 5 13 -15 120.92 6.23
 9 9 -15 430.39 15.98
 19 -17 -15 9.1 8.62
 20 -16 -18 0.08 8.2
 11 11 -21 5.78 6.68
 -14 18 -24 9.56 6.37
 6 18 -24 86.65 6.64
 -11 23 -31 -1.49 5.33
 -7 -29 9 15.03 5.66
 -7 -31 9 -0.48 5.57
 -1 -27 9 13.69 2.11
 -10 -28 8 -0.98 6.63
 -7 -15 7 78.23 6.01
 -12 -40 6 -6.97 8.41
 -10 -44 6 -5.03 7.7
 7 -33 5 38.27 5.1
 -16 -26 4 1.25 9.55
 -16 -28 4 1.71 9.14
 -16 -32 4 -3.62 9.49
 -12 -12 4 16.83 6.3
 8 -24 4 7.82 4.16
 -17 -27 3 3.93 9.26
 -17 -33 3 12.64 10.38
 -13 -11 3 124.94 9.04
 7 -15 3 220.09 8.94
 -18 -26 2 0.73 10.12
 -18 -28 2 11.52 9.89
 -18 -30 2 -2.73 10.83
 -18 -32 2 3.88 11.22
 6 -10 2 12.37 3.61
 10 -24 2 99.46 7.26
 11 -25 1 0.46 5.69
 -16 -10 0 0.6 8.09
 -14 -6 0 232.28 11.7
 12 -28 0 19.35 6.29
 12 -30 0 -1.05 5.9
 -19 -11 -3 7.71 8.56
 -6 6 -4 51.41 4.22
 8 -2 -4 35.12 4.9
 -23 -25 -5 4.43 10.75
 -23 -27 -5 -3.85 11.2
 -13 3 -5 117.71 8.25
 -22 -14 -6 -2.27 9.33
 -11 7 -7 14.36 5.42
 15 -15 -7 8.9 7.57
 -21 -5 -9 5.38 8.8
 -7 11 -9 47.82 4.54
 17 -21 -9 1.73 7.72
 -17 5 -11 4.3 7.27
 -11 11 -11 13.05 5.08
 18 -18 -12 21.88 8.49
 -17 7 -13 2.12 7.72
 13 3 -15 177.83 10.46
 14 2 -16 7.96 8.73
 -18 10 -18 0.28 7.5
 -11 17 -19 11.51 5.51
 19 -9 -19 2.93 8.85
 8 14 -20 1.2 5.8
 18 -4 -20 1.01 8.62
 20 -12 -20 -1.81 9.08
 18 -2 -22 2.45 8.57
 -13 21 -29 2.02 5.86
 -9 23 -29 7.11 4.81
 -12 22 -30 11.74 5.73
 -7 25 -33 4.6 4.21
 -5 -35 9 1.2 4.7
 -10 -30 8 59.97 6.45
 -11 -37 7 -1.53 8.47
 -5 -45 7 0.95 4.71
 -13 -41 5 5.33 5.51
 -9 -11 5 103.31 7.33
 7 -25 5 64.27 5.33
 -16 -30 4 0.15 9.37
 -17 -29 3 5.15 9.63
 -17 -31 3 2.06 9.83
 -7 -5 3 21.28 4.35
 9 -23 3 23.42 5.35
 -16 -16 2 -0.4 8.42
 10 -36 2 13.51 5.56
 11 -35 1 0 5.67
 -18 -16 0 6.83 9.06
 12 -26 0 5.52 6.02
 12 -32 0 14.32 6.23
 -19 -17 -1 -1.18 8.96
 -13 -3 -1 25.51 6.69
 11 -15 -1 12.09 5.62
 -20 -18 -2 0.08 10.31
 -16 -6 -2 56.51 8.21
 12 -16 -2 -1.93 5.77
 13 -17 -3 19.07 6.86
 -22 -22 -4 -1.25 10.14
 -20 -12 -4 2.35 9.3
 -23 -29 -5 8.77 11.92
 -21 -13 -5 8.27 9.02
 -19 -7 -5 14.42 8.48
 -20 -8 -6 2.95 8.28
 16 -28 -6 -0.86 7.1
 -23 -17 -7 2.99 10.46
 -21 -9 -7 0.51 9.26
 -15 3 -7 43.78 7.51
 -7 9 -7 81.14 5.12
 -22 -10 -8 -0.32 9.11
 -11 9 -9 27.02 5.57
 16 -12 -10 -3.19 7.59
 13 1 -13 117.81 8.99
 -10 14 -14 5.24 4.72
 14 0 -14 46.01 7.68
 -15 11 -15 21.55 7.37
 17 -7 -15 12.4 9.27
 13 5 -17 64.51 8.64
 15 1 -17 23.45 8.07
 14 4 -18 48.09 8.17
 15 3 -19 1.46 7.4
 -8 20 -22 4.26 4.31
 -8 22 -26 1.35 4.44
 -9 25 -35 3.09 4.74
 -3 -35 9 1.11 3.54
 -8 -38 8 -4.85 6.55
 -11 -23 7 58.4 7.84
 -12 -20 6 -0.67 7.03
 6 -30 6 3.29 4.24
 -14 -42 4 -1.57 1.95
 8 -36 4 4.95 4.99
 -13 -7 1 30.63 6.57
 -11 -1 -1 27.34 6.95
 1 1 -1 496.59 14.89
 9 -9 -1 51.64 5.73
 6 -2 -2 265.18 9.82
 -22 -24 -4 -2.68 10.27
 -10 4 -4 6.07 5.1
 -17 -3 -5 21.19 8.14
 3 5 -5 146.11 5.54
 15 -21 -5 19.86 7.03
 16 -26 -6 6.24 7.06
 -19 -1 -9 3.18 7.42
 -18 2 -10 -3.8 8.05
 -4 14 -12 3.51 2.71
 12 2 -12 51.12 6.83
 16 -8 -12 58.76 8.72
 -13 11 -13 19.64 5.99
 12 4 -14 15.49 6.24
 18 -12 -14 2.54 8.3
 15 -1 -15 46.56 8.39
 19 -15 -15 5.07 8.5
 -18 8 -16 5.87 7.53
 12 6 -16 0.83 6.37
 7 13 -17 173.24 8.09
 -16 12 -18 2.64 6.78
 -14 14 -18 -3.14 6.07
 4 16 -18 5.26 3.9
 18 -6 -18 -4.5 8.61
 -10 18 -20 70.07 6.15
 14 6 -20 75.5 8.96
 -17 13 -21 0.14 6.81
 -12 18 -22 66.99 6.79
 9 15 -23 31.75 6.57
 20 -6 -24 3.12 9.46
 -13 19 -25 20.11 6.2
 -5 23 -27 33.48 3.62
 -5 -25 9 35.65 4.73
 -4 -18 8 18.2 3.67
 2 -34 8 13.04 2.54
 -9 -41 7 3.61 7.13
 -3 -45 7 2.91 3.5
 -8 -46 6 2.9 6.7
 -4 -48 6 -0.81 4.19
 6 -28 6 7.35 4.26
 -13 -19 5 48.8 8.27
 -11 -45 5 -2.53 9.1
 7 -35 5 20.44 4.84
 -15 -17 3 25.03 9.83
 9 -37 3 5.55 5.23
 8 -14 2 87.59 5.94
 10 -22 2 18.44 5.56
 -17 -17 1 1.6 8.34
 -15 -11 1 2.02 7.83
 11 -23 1 2.2 5.69
 10 -14 0 66.6 6.24
 12 -24 0 49.82 6.87
 -17 -11 -1 -0.19 7.71
 13 -29 -1 0.93 6.17
 13 -31 -1 2.98 6.2
 -21 -21 -3 2.28 10.1
 9 -5 -3 403.46 14.63
 -22 -26 -4 3.39 10.84
 -14 0 -4 -4.66 6.52
 -2 6 -4 50.64 2.49
 12 -10 -4 -3.42 5.8
 14 -18 -4 17.6 6.68
 13 -11 -5 58.22 7.63
 -22 -16 -6 -1.45 9.13
 -16 0 -6 -6.79 7.17
 16 -24 -6 0.47 7.41
 -13 5 -7 157.19 8.95
 9 1 -7 224.43 9.69
 13 -7 -7 29.9 6.36
 -24 -22 -8 -3.42 10.19
 14 -8 -8 0.77 6.31
 16 -16 -8 9.63 7.49
 -23 -13 -9 -4.26 9.39
 -15 5 -9 18.82 6.56
 17 -19 -9 4.14 7.48
 -20 -2 -10 19.98 8.18
 -6 12 -10 514.88 16.74
 6 8 -10 1328.44 40.89
 18 -24 -10 7.35 7.68
 -21 -3 -11 -3.66 8.53
 -15 7 -11 0.55 6.34
 13 -1 -11 9.14 6.18
 -18 4 -12 3.32 7.58
 14 -2 -12 110.91 9.08
 18 -16 -12 -2.79 7.62
 -15 9 -13 3.78 6.93
 -18 6 -14 5.27 7.72
 16 -2 -16 0.32 7.47
 9 11 -17 171.56 8.97
 19 -11 -17 7.42 8.6
 16 0 -18 -0.46 7.09
 20 -14 -18 2.68 8.25
 13 7 -19 11.5 7.52
 10 12 -20 0.46 6.17
 16 2 -20 1.38 8.16
 -15 15 -21 -3.1 6.34
 -9 19 -21 0.48 4.67
 15 5 -21 -2.18 8.54
 20 -8 -22 -1.57 9.02
 21 -11 -23 -2.79 8.76
 12 12 -24 27.98 7.74
 -12 20 -26 0.91 5.49
 -10 22 -28 8.38 5.22
 -8 -22 8 7.4 5.79
 -6 -40 8 2.42 5.32
 -12 -38 6 15 6.61
 -10 -16 6 13 5.77
 4 -18 6 30.11 3.36
 6 -32 6 7.03 4.25
 -14 -18 4 12.41 7.8
 -10 -10 4 5.16 5.53
 -8 -8 4 122.37 6.89
 6 -44 4 -0.06 4.3
 -11 -9 3 210.98 10.51
 -12 -8 2 15.78 6.59
 -8 -4 2 287.39 11.08
 -5 -1 1 189.04 7.5
 7 -9 1 73.88 5.1
 11 -37 1 -1.53 5.69
 -18 -18 0 13.18 8.95
 -12 -4 0 305.62 13.01
 -10 -2 0 736.4 24.62
 -19 -19 -1 1.99 9.19
 7 -5 -1 26.25 4.23
 13 -27 -1 3.02 6.39
 13 -33 -1 8.75 6.27
 -21 -23 -3 -0.11 10.15
 -17 -7 -3 16.25 7.76
 -22 -28 -4 2.43 10.78
 -22 -30 -4 0.84 11.73
 -21 -15 -5 1.08 9.25
 -18 -4 -6 1.43 7.9
 -6 8 -6 96.68 5.22
 14 -12 -6 6.59 6.59
 -23 -19 -7 -2.27 10.46
 -24 -24 -8 4.82 10.71
 6 6 -8 301.4 10.89
 -13 7 -9 19.89 5.95
 8 6 -10 556.92 18.98
 -19 1 -11 -2.6 7.99
 -13 9 -11 1.48 5.45
 17 -13 -11 -0.95 7.77
 6 10 -12 476.29 16.06
 8 8 -12 533.71 18.35
 11 5 -13 14.91 5.79
 15 -3 -13 25.05 7.41
 17 -9 -13 6.68 8.8
 -12 14 -16 1.94 5.56
 18 -8 -16 2.03 7.82
 -19 7 -17 2.18 7.62
 12 8 -18 -0.13 6.45
 6 16 -20 -0.15 4.56
 20 -10 -20 -3.21 8.86
 19 -5 -21 4.22 8.59
 16 4 -22 2.89 8.07
 7 17 -23 20.44 5.61
 19 -3 -23 -4.53 9.16
 -11 21 -27 13.74 5.58
 -5 -33 9 7.38 4.75
 -3 -25 9 45.69 3.8
 -1 -31 9 2.78 2.04
 -11 -25 7 9.18 7.16
 -9 -19 7 17.59 5.78
 -1 -15 7 109.56 3.95
 -12 -22 6 9.03 7.2
 -13 -39 5 -2.75 8.88
 5 -43 5 5.43 3.93
 7 -23 5 133.79 6.83
 8 -22 4 0.6 4.65
 -15 -41 3 0.24 10.37
 5 -49 3 2.35 3.87
 7 -45 3 1.55 4.46
 -16 -18 2 19.15 8.55
 -14 -12 2 81.18 8.61
 10 -38 2 0.75 5.3
 -11 -5 1 4.14 5.91
 -9 -3 1 158.43 7.96
 12 -36 0 10.18 6.13
 -15 -7 -1 5.31 7.38
 13 -25 -1 3.82 6.09
 -18 -12 -2 10.65 8.66
 -19 -13 -3 5.22 8.75
 11 -9 -3 215.09 10.28
 -20 -14 -4 2.2 9.33
 -12 2 -4 2.99 5.6
 15 -19 -5 22.12 7.39
 16 -22 -6 -0.18 6.95
 -24 -26 -8 9.57 10.89
 -22 -12 -8 1.12 9.26
 15 -9 -9 6.78 7.23
 -22 -8 -10 1.66 8.48
 12 0 -10 -1.14 6.09
 18 -22 -10 -2.18 7.66
 11 3 -11 3.92 5.9
 -10 12 -12 51.12 5.61
 -21 -1 -13 -1.48 8.35
 -19 3 -13 7.17 7.76
 3 13 -13 138.28 5.65
 19 -19 -13 2.89 8.03
 16 -4 -14 5.73 7.29
 -19 5 -15 2.08 8.13
 11 7 -15 102.51 7.85
 -6 18 -18 0.02 3.04
 17 -1 -19 8.41 8.23
 19 -7 -19 -1.05 8.79
 17 1 -21 -6.35 8.53
 14 8 -22 57.77 8.59
 -11 19 -23 12.37 5.48
 11 13 -23 18.6 7.03
 -10 20 -24 -0.77 5.14
 -15 17 -25 7.27 6.56
 -9 21 -25 14.78 4.93
 -6 24 -30 18.36 3.85
 -5 -27 9 16.24 4.63
 -1 -29 9 6.12 2.04
 -8 -36 8 14.23 6.55
 -11 -27 7 28.36 7.48
 -11 -33 7 11.02 7.78
 -7 -43 7 -1.24 5.87
 -11 -15 5 269.79 12.26
 -5 -9 5 169.73 7.02
 -14 -40 4 10.34 8.37
 4 -48 4 -0.41 3.5
 -9 -7 3 245.52 10.53
 9 -21 3 132.88 7.39
 -10 -6 2 9.52 5.51
 11 -21 1 10.85 5.69
 -16 -12 0 63.42 8.93
 12 -22 0 -1.43 5.87
 -20 -22 -2 4.13 11.87
 14 -30 -2 0.51 6.41
 -21 -25 -3 -1.98 10.76
 -21 -33 -3 -1.44 12.02
 -9 3 -3 207.15 9.01
 -18 -8 -4 -0.67 7.59
 -4 6 -4 10.37 2.84
 -10 6 -6 4.21 5.14
 -23 -21 -7 -1.68 10.88
 -21 -11 -7 1.19 9.37
 -19 -5 -7 12.97 8.26
 -24 -28 -8 0 12.13
 -20 -6 -8 1.26 7.94
 -16 2 -8 -2.44 6.83
 -6 10 -8 646.25 20.56
 8 4 -8 369.77 13.43
 -21 -7 -9 -1.71 9.01
 -20 2 -14 7.64 8.13
 19 -13 -15 3.23 7.93
 -16 10 -16 1.18 6.88
 -8 16 -16 10.02 4.47
 17 -3 -17 3.97 8.1
 -17 11 -19 5.25 6.6
 13 9 -21 2.2 7.18
 -5 21 -23 23.28 3.64
 15 7 -23 8.92 8.36
 17 3 -23 2.78 8.24
 -5 -31 9 12.42 4.77
 -6 -20 8 7.25 4.58
 -11 -29 7 20.6 7.73
 3 -39 7 4.47 3.13
 -12 -36 6 8.5 8.28
 -10 -42 6 0.06 7.67
 -8 -14 6 10.27 5.09
 6 -34 6 -1.83 4.07
 -13 -21 5 17.21 7.7
 -9 -47 5 7.69 7.45
 -7 -49 5 1.99 6.35
 -14 -20 4 3.45 8.35
 -12 -14 4 9.54 6.36
 8 -38 4 -1.87 4.83
 -15 -19 3 5.88 9.02
 -13 -13 3 11.16 6.74
 -17 -19 1 -0.26 7.85
 9 -13 1 12.23 4.77
 -18 -20 0 1.95 9.07
 13 -23 -1 3.95 6.02
 12 -14 -2 190.33 10.08
 14 -28 -2 13.5 6.6
 14 -32 -2 6.35 6.43
 -21 -27 -3 -7.18 10.62
 -21 -29 -3 -1.09 11.24
 -21 -31 -3 -0.67 11.15
 -13 -1 -3 53.7 6.95
 5 1 -3 460.52 15.13
 13 -15 -3 56.05 7.08
 -16 -4 -4 3.22 7.06
 -19 -9 -5 5.87 8.48
 -5 7 -5 1075.06 32.88
 -20 -10 -6 -0.48 8.47
 -14 2 -6 -2.49 6.41
 17 -27 -7 -2.02 7.59
 -23 -15 -9 6.54 9.13
 13 -3 -9 46.63 6.8
 14 -4 -10 220.95 11.51
 16 -10 -10 51.93 8.19
 15 -5 -11 1.19 7.28
 18 -14 -12 12.65 7.83
 8 10 -14 335.26 12.87
 18 -10 -14 -3.44 7.78
 -14 12 -16 0.01 6.6
 20 -16 -16 -2.64 8.53
 -7 17 -17 137.93 6.57
 11 9 -17 62.42 7.27
 20 -12 -18 -2.81 8.25
 -13 15 -19 3.7 5.99
 21 -9 -23 -2.07 8.95
 -3 23 -27 40.39 2.59
 -10 24 -34 15.99 5.39
 -5 -29 9 5.77 4.6
 -8 -24 8 50.59 5.06
 -12 -24 6 3.02 7.1
 7 -37 5 12.28 4.65
 9 -39 3 3.36 5.04
 -16 -40 2 2.89 11.19
 8 -46 2 3.49 4.78
 10 -20 2 141.6 7.94
 -3 -1 1 56.27 2.99
 11 -39 1 -2.51 5.57
 -14 -8 0 -2.87 6.5
 -6 0 0 0.01 3.39
 12 -38 0 -0.23 5.8
 -17 -13 -1 -0.89 7.85
 11 -13 -1 2.75 5.33
 -20 -24 -2 -0.89 10.16
 -16 -8 -2 3.85 7.66
 -8 2 -2 1385.36 42.84
 14 -26 -2 5.07 6.45
 14 -34 -2 -2.19 6.32
 14 -16 -4 -5.02 6.83
 -21 -17 -5 5.34 9.85
 -15 -1 -5 83.22 8.53
 16 -20 -6 -1.38 7.35
 -23 -23 -7 4.13 11.08
 17 -25 -7 6.46 7.64
 -18 -2 -8 10.62 7.94
 -10 8 -8 2.69 4.76
 11 1 -9 21.36 6.28
 -16 4 -10 2.57 6.73
 -10 10 -10 70.28 6.05
 -22 -6 -12 -2.64 8.19
 -16 6 -12 2.08 6.61
 19 -17 -13 -4.3 8.45
 -16 8 -14 3.61 6.64
 -12 12 -14 4.04 5.44
 17 -5 -15 5.9 8.23
 -11 15 -17 23.49 5.48
 19 -9 -17 7.07 8.73
 18 -4 -18 4.05 8.41
 -15 13 -19 1.77 6.09
 12 10 -20 0.4 6.98
 18 -2 -20 8.67 8.38
 -16 14 -22 15.47 6.83
 18 0 -22 7.87 9.03
 20 -6 -22 0.93 9.28
 -3 -33 9 6.02 3.59
 -9 -39 7 3.64 7.14
 -12 -34 6 1.71 8.15
 6 -24 6 7.59 3.84
 -13 -37 5 6.41 8.97
 -14 -38 4 -2.9 9.39
 -15 -39 3 3.47 9.88
 -16 -20 2 1.14 8.69
 -15 -13 1 5.26 7.64
 8 -8 0 479.7 16.44
 -19 -23 -1 -2.24 10.01
 -7 1 -1 2.67 3.86
 13 -37 -1 -0.68 5.49
 -20 -26 -2 3.85 10.13
 -20 -32 -2 -4.38 11.72
 -20 -34 -2 2.43 12.35
 10 -8 -2 280.57 11.46
 14 -24 -2 14.85 6.59
 -11 1 -3 114.23 7.52
 -20 -16 -4 8.64 9.6
 15 -17 -5 21.9 7.26
 -22 -20 -6 -3.96 9.76
 -12 4 -6 5.28 5.61
 -23 -25 -7 2.99 11.1
 17 -23 -7 3.48 7.71
 -22 -14 -8 10.88 9.69
 12 -2 -8 26.88 6.49
 -19 -3 -9 7.93 8.19
 -17 1 -9 7.38 7.4
 -21 -5 -11 -3.14 8.51
 -3 13 -11 2.41 2.2
 17 -11 -11 -3.68 7.71
 10 6 -12 262.16 11.46
 16 -6 -12 1.33 7.64
 -17 9 -17 11.67 7.34
 5 15 -17 96.32 5.87
 9 13 -19 28.05 6.39
 20 -8 -20 8.42 8.73
 21 -11 -21 4.93 9.29
 -14 18 -26 4.75 6.31
 -11 23 -33 5.69 5.53
 -4 -40 8 12.38 4.54
 -7 -17 7 247.67 10.28
 -12 -26 6 5.34 7.49
 -10 -18 6 4.31 6
 -13 -23 5 42.74 8.45
 -11 -43 5 3.2 8.33
 8 -20 4 38.8 4.97
 -15 -21 3 1.35 8.25
 -5 -5 3 1592.87 48.31
 10 -40 2 3.52 5.36
 -17 -21 1 -2.03 9.17
 -18 -22 0 6.5 9.94
 12 -20 0 166.01 9.29
 -19 -35 -1 -0.77 10.77
 13 -21 -1 4.92 6.07
 -20 -28 -2 3.98 10.34
 -20 -30 -2 3.31 10.7
 -18 -14 -2 -3.45 8.43
 8 -4 -2 272.77 10.56
 -19 -15 -3 2.24 9.49
 7 -1 -3 273.8 10.37
 15 -29 -3 4.56 6.69
 15 -31 -3 1.45 6.58
 -17 -5 -5 6.4 7.45
 -23 -27 -7 2.77 11.86
 -23 -29 -7 2.96 10.96
 -5 9 -7 1244.33 37.85
 -14 4 -8 5.51 5.91
 4 8 -8 2674.62 79.97
 -5 11 -9 109.11 5.09
 -22 -10 -10 -0.09 8.39
 -20 -4 -10 -1.6 8.38
 4 10 -10 968.84 29.8
 10 4 -10 199.6 9.62
 -9 13 -13 20.19 4.87
 -14 10 -14 3.03 6.16
 10 8 -14 93.71 7.44
 18 -6 -16 0.95 8.4
 10 14 -22 -0.73 6.33
 -12 22 -32 -1.28 5.44
 -8 24 -32 50.92 5.3
 -3 -27 9 13.23 3.51
 -8 -26 8 16.92 4.85
 -6 -38 8 8.4 5.56
 -9 -21 7 90.79 7.51
 -12 -28 6 6.41 7.75
 -12 -32 6 0.71 8.01
 -13 -35 5 6.85 8.85
 -9 -13 5 295.53 12.17
 7 -21 5 162.73 7.45
 -14 -22 4 2.13 8.27
 9 -19 3 97.71 6.5
 -16 -38 2 8.64 10.4
 -14 -14 2 2.64 7.19
 -17 -37 1 -2.7 10.67
 -13 -9 1 3.43 6.47
 11 -19 1 11.49 5.34
 -18 -36 0 -1.62 11.11
 -19 -25 -1 3.08 9.76
 -19 -33 -1 7.35 11.01
[truncated: 1,537,854 more chars]
