# Supplementary material for: Decoupled MOF Breathing: Pressure‐Induced Reversal of Correlation Between Orthogonal Motions in a Diamondoid Framework
Source: Angew Chem Int Ed Engl. 2025 May 15;64(27):e202504297. doi: 10.1002/anie.202504297 (PMC12207364; doi:10.1002/anie.202504297)
Supplement: Supplementary file 1 — Supporting Information [file ANIE-64-e202504297-s002.zip › SHF-62-CHCl3_SCC-in-CHCL3_20bar.cif]

data_SHF-62-CHCl3_SCC-in-CHCL3_20bar
_audit_creation_date               2024-11-15
_audit_creation_method
;
Olex2 1.5
(compiled 2024.02.16 svn.r378c4104 for OlexSys, GUI svn.r6928)
;
_shelx_SHELXL_version_number       '2019/1'
_audit_contact_author_address      ?
_audit_contact_author_email        ?
_audit_contact_author_name         ''
_audit_contact_author_phone        ?
_publ_contact_author_id_orcid      ?
_publ_section_references
;
Dolomanov, O.V., Bourhis, L.J., Gildea, R.J, Howard, J.A.K. & Puschmann, H.
 (2009), J. Appl. Cryst. 42, 339-341.

Sheldrick, G.M. (2008). Acta Cryst. A64, 112-122.
;
_chemical_name_common              ?
_chemical_name_systematic          ?
_chemical_formula_moiety           'C20 H12 In N2 O10, 2(C H3 N0.5)'
_chemical_formula_sum              'C22 H22 In N3 O10'
_chemical_formula_weight           603.24
_chemical_melting_point            ?
loop_
  _atom_type_symbol
  _atom_type_description
  _atom_type_scat_dispersion_real
  _atom_type_scat_dispersion_imag
  _atom_type_scat_source
 'C' 'C' 0.0010 0.0010 'International Tables Vol C Tables 4.2.6.8 and 6.1.1.4'
 'H' 'H' 0.0000 0.0000 'International Tables Vol C Tables 4.2.6.8 and 6.1.1.4'
 'In' 'In' -1.9470 0.6580
 'International Tables Vol C Tables 4.2.6.8 and 6.1.1.4'
 'N' 'N' 0.0020 0.0010 'International Tables Vol C Tables 4.2.6.8 and 6.1.1.4'
 'O' 'O' 0.0040 0.0030 'International Tables Vol C Tables 4.2.6.8 and 6.1.1.4'

_shelx_space_group_comment
;
The symmetry employed for this shelxl refinement is uniquely defined
by the following loop, which should always be used as a source of
symmetry information in preference to the above space-group names.
They are only intended as comments.
;
_space_group_crystal_system        'orthorhombic'
_space_group_IT_number             70
_space_group_name_H-M_alt          'F d d d'
_space_group_name_Hall             '-F 2uv 2vw'
loop_
  _space_group_symop_operation_xyz
 'x, y, z'
 '-x+3/4, -y+3/4, z'
 '-x+3/4, y, -z+3/4'
 'x, -y+3/4, -z+3/4'
 'x, y+1/2, z+1/2'
 '-x+3/4, -y+5/4, z+1/2'
 '-x+3/4, y+1/2, -z+5/4'
 'x, -y+5/4, -z+5/4'
 'x+1/2, y, z+1/2'
 '-x+5/4, -y+3/4, z+1/2'
 '-x+5/4, y, -z+5/4'
 'x+1/2, -y+3/4, -z+5/4'
 'x+1/2, y+1/2, z'
 '-x+5/4, -y+5/4, z'
 '-x+5/4, y+1/2, -z+3/4'
 'x+1/2, -y+5/4, -z+3/4'
 '-x, -y, -z'
 'x-3/4, y-3/4, -z'
 'x-3/4, -y, z-3/4'
 '-x, y-3/4, z-3/4'
 '-x, -y+1/2, -z+1/2'
 'x-3/4, y-1/4, -z+1/2'
 'x-3/4, -y+1/2, z-1/4'
 '-x, y-1/4, z-1/4'
 '-x+1/2, -y, -z+1/2'
 'x-1/4, y-3/4, -z+1/2'
 'x-1/4, -y, z-1/4'
 '-x+1/2, y-3/4, z-1/4'
 '-x+1/2, -y+1/2, -z'
 'x-1/4, y-1/4, -z'
 'x-1/4, -y+1/2, z-3/4'
 '-x+1/2, y-1/4, z-3/4'

_cell_length_a                     14.82490(13)
_cell_length_b                     28.3579(2)
_cell_length_c                     30.3971(2)
_cell_angle_alpha                  90
_cell_angle_beta                   90
_cell_angle_gamma                  90
_cell_volume                       12779.03(17)
_cell_formula_units_Z              16
_cell_measurement_reflns_used      20971
_cell_measurement_temperature      293(2)
_cell_measurement_theta_max       22.79189105660824
_cell_measurement_theta_min       1.144252181742502
_shelx_estimated_absorpt_T_max     0.981
_shelx_estimated_absorpt_T_min     0.972
_exptl_absorpt_coefficient_mu      0.217
_exptl_absorpt_correction_T_min   0.8124828226844947
_exptl_absorpt_correction_T_max   1.0

_exptl_absorpt_correction_type    empirical
_exptl_absorpt_process_details    
;
DIALS 3.8.2-1-g50706578e-release
Scaling & analysis of unmerged intensities, absorption correction using spherical harmonics
;
_exptl_absorpt_special_details     ?
_exptl_crystal_colour              ?
_exptl_crystal_colour_primary      yellow
_exptl_crystal_density_diffrn      1.254
_exptl_crystal_density_meas        ?
_exptl_crystal_density_method      ?
_exptl_crystal_description         Octahedral
_exptl_crystal_F_000               4864
_exptl_crystal_size_max            0.13
_exptl_crystal_size_mid            0.13
_exptl_crystal_size_min            0.09
_exptl_transmission_factor_max     ?
_exptl_transmission_factor_min     ?
_diffrn_reflns_av_R_equivalents    0.0614
_diffrn_reflns_av_unetI/netI       0.0249
_diffrn_reflns_Laue_measured_fraction_full  0.998
_diffrn_reflns_Laue_measured_fraction_max  0.999
_diffrn_reflns_limit_h_max         21
_diffrn_reflns_limit_h_min         -21
_diffrn_reflns_limit_k_max         40
_diffrn_reflns_limit_k_min         -40
_diffrn_reflns_limit_l_max         43
_diffrn_reflns_limit_l_min         -43
_diffrn_reflns_number              60044
_diffrn_reflns_point_group_measured_fraction_full  0.998
_diffrn_reflns_point_group_measured_fraction_max  0.999
_diffrn_reflns_theta_full          16.950
_diffrn_reflns_theta_max           20.306
_diffrn_reflns_theta_min           1.154
_diffrn_ambient_temperature        293(2)
_diffrn_detector                   'Hybrid Pixel Array Detector'
_diffrn_detector_area_resol_mean   13.3333
_diffrn_measured_fraction_theta_full  0.998
_diffrn_measured_fraction_theta_max  0.999
_diffrn_measurement_device         'Newport 4-circle diffractometer'
_diffrn_measurement_device_type   
 'dectris-CrysAlisPro-abstract goniometer imported dectris images'
_diffrn_measurement_method         '\f scans'
_diffrn_radiation_monochromator    synchrotron
_diffrn_radiation_probe            x-ray
_diffrn_radiation_type             synchrotron
_diffrn_radiation_wavelength       0.4859
_diffrn_source                     synchrotron
_reflns_Friedel_coverage           0.000
_reflns_Friedel_fraction_full      .
_reflns_Friedel_fraction_max       .
_reflns_number_gt                  3623
_reflns_number_total               4886
_reflns_special_details
;
 Reflections were merged by SHELXL according to the crystal
 class for the calculation of statistics and refinement.
 
 _reflns_Friedel_fraction is defined as the number of unique
 Friedel pairs measured divided by the number that would be
 possible theoretically, ignoring centric projections and
 systematic absences.
;
_reflns_threshold_expression       'I > 2\s(I)'
_computing_cell_refinement         ?
_computing_data_collection         ?
_computing_data_reduction          ?
_computing_molecular_graphics      'Olex2 1.5 (Dolomanov et al., 2009)'
_computing_publication_material    'Olex2 1.5 (Dolomanov et al., 2009)'
_computing_structure_refinement    'XL  (Sheldrick, 2008)'
_computing_structure_solution      ?
_refine_diff_density_max           2.645
_refine_diff_density_min           -0.561
_refine_diff_density_rms           0.178
_refine_ls_extinction_coef         .
_refine_ls_extinction_method       none
_refine_ls_goodness_of_fit_ref     1.078
_refine_ls_hydrogen_treatment      mixed
_refine_ls_matrix_type             full
_refine_ls_number_parameters       158
_refine_ls_number_reflns           4886
_refine_ls_number_restraints       227
_refine_ls_R_factor_all            0.0749
_refine_ls_R_factor_gt             0.0615
_refine_ls_restrained_S_all        1.057
_refine_ls_shift/su_max            0.001
_refine_ls_shift/su_mean           0.000
_refine_ls_structure_factor_coef   Fsqd
_refine_ls_weighting_details      
 'w=1/[\s^2^(Fo^2^)+(0.1516P)^2^+57.4795P] where P=(Fo^2^+2Fc^2^)/3'
_refine_ls_weighting_scheme        calc
_refine_ls_wR_factor_gt            0.2236
_refine_ls_wR_factor_ref           0.2332
_refine_special_details            ?
_olex2_refinement_description
;
1. Fixed Uiso
 At 1.2 times of:
  All C(H) groups, All N(H) groups
 At 1.5 times of:
  All C(H,H,H) groups, All N(H,H) groups
2. Restrained distances
 C3-N1
 1.43 with sigma of 0.02
 N1-C9
 1.4 with sigma of 0.02
 C9-C10
 1.5 with sigma of 0.02
 O5-C9
 1.25 with sigma of 0.02
 C1-C2
 1.504 with sigma of 0.01
 C5-C8
 1.504 with sigma of 0.01
 C1-O1
 1.25 with sigma of 0.005
 C1-O2
 1.25 with sigma of 0.005
 C8-O3
 1.25 with sigma of 0.005
 C8-O4
 1.25 with sigma of 0.005
 C3-N1 \\sim C3-N1A
 with sigma of 0.02
 N1-H1 \\sim N1A-H1A
 with sigma of 0.02
 N1-C9 \\sim N1A-C9A
 with sigma of 0.02
 C9-O5 \\sim C9A-O5A
 with sigma of 0.02
 C9-C10 \\sim C9A-C10A
 with sigma of 0.02
 C10-H10A \\sim C10A-H10D
 with sigma of 0.02
 C10-H10B \\sim C10A-H10E
 with sigma of 0.02
 C10-H10C \\sim C10A-H10F
 with sigma of 0.02
 C3-H1 \\sim C3-H1A
 with sigma of 0.04
 C3-C9 \\sim C3-C9A
 with sigma of 0.04
 N1-O5 \\sim N1A-O5A
 with sigma of 0.04
 N1-C10 \\sim N1A-C10A
 with sigma of 0.04
 H1-C9 \\sim H1A-C9A
 with sigma of 0.04
 C9-H10A \\sim C9A-H10D
 with sigma of 0.04
 C9-H10B \\sim C9A-H10E
 with sigma of 0.04
 C9-H10C \\sim C9A-H10F
 with sigma of 0.04
 O5-C10 \\sim O5A-C10A
 with sigma of 0.04
 H10A-H10B \\sim H10D-H10E
 with sigma of 0.04
 H10A-H10C \\sim H10D-H10F
 with sigma of 0.04
 H10B-H10C \\sim H10E-H10F
 with sigma of 0.04
3. Restrained planarity
 N1, C9, O5, C10
 with sigma of 0.1
4. Uiso/Uaniso restraints and constraints
All non-hydrogen atoms have similar U: within 1.7A with sigma of 0.04 and sigma
for terminal atoms of 0.08 within 1.7A
5. Rigid body (RIGU) restrains
 All non-hydrogen atoms
 with sigma for 1-2 distances of 0.004 and sigma for 1-3 distances of 0.004
6. Others
 Fixed Sof: N1(0.5) H1(0.5) C9(0.5) O5(0.5) C10(0.5) H10A(0.5) H10B(0.5)
 H10C(0.5) N2(0.25) H2A(0.25) H2B(0.25) C11(0.25) H11A(0.25) H11B(0.25)
 H11C(0.25) C12(0.25) H12A(0.25) H12B(0.25) H12C(0.25) N3(0.25) H3A(0.25)
 H3B(0.25) C13(0.25) H13A(0.25) H13B(0.25) H13C(0.25) C14(0.25) H14A(0.25)
 H14B(0.25) H14C(0.25) N1A(0.5) H1A(0.5) C9A(0.5) O5A(0.5) C10A(0.5) H10D(0.5)
 H10E(0.5) H10F(0.5)
7.a Free rotating group:
 N2(H2A,H2B,C11,H11A,H11B,H11C,C12,H12A,H12B,H12C), N3(H3A,H3B,C13,H13A,H13B,
 H13C,C14,H14A,H14B,H14C)
7.b Aromatic/amide H refined with riding coordinates:
 C4(H4), C6(H6), C7(H7), N1(H1), N1A(H1A)
7.c Fitted hexagon refined as free rotating group:
 C3(C4,C5,C6,C7,C2)
7.d Idealised Me refined as rotating group:
 C10(H10A,H10B,H10C), C10A(H10D,H10E,H10F)
;
_atom_sites_solution_hydrogens     mixed
_atom_sites_solution_primary       ?
_atom_sites_solution_secondary     ?
loop_
  _atom_site_label
  _atom_site_type_symbol
  _atom_site_fract_x
  _atom_site_fract_y
  _atom_site_fract_z
  _atom_site_U_iso_or_equiv
  _atom_site_adp_type
  _atom_site_occupancy
  _atom_site_site_symmetry_order
  _atom_site_calc_flag
  _atom_site_refinement_flags_posn
  _atom_site_refinement_flags_adp
  _atom_site_refinement_flags_occupancy
  _atom_site_disorder_assembly
  _atom_site_disorder_group
 In1 In 0.625000 0.125000 0.32671(2) 0.03372(17) Uani 1 2 d S T P A .
 O3 O 0.7555(2) 0.34071(13) 0.11413(12) 0.0504(8) Uani 1 1 d D U . . .
 O1 O 0.7376(2) 0.16213(13) 0.29134(12) 0.0561(9) Uani 1 1 d D U . . .
 O4 O 0.8927(3) 0.31860(16) 0.12791(14) 0.0577(10) Uani 1 1 d D U . . .
 C3 C 0.8105(2) 0.22339(14) 0.22402(13) 0.0654(15) Uani 1 1 d DG U . . .
 C4 C 0.83910(16) 0.25470(15) 0.19172(14) 0.0644(15) Uani 1 1 d G U . A .
 H4 H 0.899818 0.256269 0.184176 0.077 Uiso 1 1 calc R U . . .
 C5 C 0.7769(2) 0.28367(12) 0.17070(11) 0.0518(11) Uani 1 1 d DG U . A .
 C6 C 0.68619(19) 0.28133(12) 0.18198(12) 0.0545(12) Uani 1 1 d G U . A .
 H6 H 0.644608 0.300709 0.167911 0.065 Uiso 1 1 calc R U . . .
 C7 C 0.65759(16) 0.25002(14) 0.21427(13) 0.0578(13) Uani 1 1 d G U . A .
 H7 H 0.596866 0.248448 0.221819 0.069 Uiso 1 1 calc R U . . .
 C2 C 0.7197(2) 0.22105(12) 0.23530(11) 0.0530(11) Uani 1 1 d DG U . A .
 C8 C 0.8098(3) 0.31604(16) 0.13558(15) 0.0480(10) Uani 1 1 d D U . . .
 O2 O 0.6009(2) 0.18284(15) 0.27484(14) 0.0583(9) Uani 1 1 d D U . . .
 C1 C 0.6839(3) 0.18690(16) 0.26918(15) 0.0492(10) Uani 1 1 d D U . . .
 N1 N 0.8776(5) 0.2009(4) 0.2520(3) 0.055(2) Uiso 0.5 1 d D U P A 1
 H1 H 0.857583 0.190114 0.276565 0.066 Uiso 0.5 1 calc DR U P A 1
 C9 C 0.9675(7) 0.1944(4) 0.2448(4) 0.062(3) Uiso 0.5 1 d D U P A 1
 O5 O 1.0090(6) 0.2164(4) 0.2162(3) 0.075(2) Uiso 0.5 1 d D U P A 1
 C10 C 1.0115(13) 0.1596(6) 0.2745(6) 0.096(6) Uiso 0.5 1 d D U P A 1
 H10A H 1.006012 0.170103 0.304444 0.144 Uiso 0.5 1 calc DR U P A 1
 H10B H 1.074103 0.156847 0.266973 0.144 Uiso 0.5 1 calc DR U P A 1
 H10C H 0.982608 0.129527 0.271329 0.144 Uiso 0.5 1 calc DR U P A 1
 N2 N 1.1483(18) 0.2570(8) 0.1133(7) 0.101(9) Uiso 0.25 1 d G U P B -1
 H2A H 1.188181 0.249066 0.091038 0.151 Uiso 0.25 1 d G U P B -1
 H2B H 1.082504 0.240969 0.106956 0.151 Uiso 0.25 1 d G U P B -1
 C11 C 1.140(4) 0.3165(8) 0.1160(14) 0.135(17) Uiso 0.25 1 d G U P B -1
 H11A H 1.210235 0.333287 0.121462 0.203 Uiso 0.25 1 d G U P B -1
 H11B H 1.108027 0.332917 0.089588 0.203 Uiso 0.25 1 d G U P B -1
 H11C H 1.094519 0.324451 0.138869 0.203 Uiso 0.25 1 d G U P B -1
 C12 C 1.1912(12) 0.2290(6) 0.1481(6) 0.046(4) Uiso 0.25 1 d G U P B -1
 H12A H 1.146490 0.236382 0.171192 0.069 Uiso 0.25 1 d G U P B -1
 H12B H 1.194449 0.186459 0.143322 0.069 Uiso 0.25 1 d G U P B -1
 H12C H 1.262257 0.245188 0.153804 0.069 Uiso 0.25 1 d G U P B -1
 N3 N 0.5345(17) 0.1391(9) 0.1758(8) 0.081(6) Uiso 0.25 1 d G U P C -1
 H3A H 0.604703 0.149594 0.184142 0.122 Uiso 0.25 1 d G U P C -1
 H3B H 0.521786 0.145400 0.141915 0.122 Uiso 0.25 1 d G U P C -1
 C13 C 0.462(2) 0.1666(11) 0.1924(12) 0.105(11) Uiso 0.25 1 d G U P C -1
 H13A H 0.478560 0.160792 0.228373 0.158 Uiso 0.25 1 d G U P C -1
 H13B H 0.469899 0.201728 0.178256 0.158 Uiso 0.25 1 d G U P C -1
 H13C H 0.387644 0.156209 0.182046 0.158 Uiso 0.25 1 d G U P C -1
 C14 C 0.532(5) 0.0896(13) 0.193(3) 0.32(4) Uiso 0.25 1 d G U P C -1
 H14A H 0.457787 0.078677 0.182494 0.475 Uiso 0.25 1 d G U P C -1
 H14B H 0.586467 0.072835 0.179013 0.475 Uiso 0.25 1 d G U P C -1
 H14C H 0.548593 0.083290 0.228841 0.475 Uiso 0.25 1 d G U P C -1
 N1A N 0.8711(6) 0.1868(4) 0.2402(4) 0.056(2) Uiso 0.5 1 d D U P A 2
 H1A H 0.847252 0.167181 0.258336 0.05(3) Uiso 0.5 1 calc DR . P A 2
 C9A C 0.9594(7) 0.1791(4) 0.2310(4) 0.061(3) Uiso 0.5 1 d D U P A 2
 O5A O 1.0002(7) 0.1975(4) 0.2009(4) 0.082(3) Uiso 0.5 1 d D U P A 2
 C10A C 1.0040(10) 0.1431(5) 0.2595(5) 0.077(4) Uiso 0.5 1 d D U P A 2
 H10D H 0.973661 0.113410 0.256290 0.08(4) Uiso 0.5 1 calc DR . P A 2
 H10E H 1.001166 0.153044 0.289648 0.09(6) Uiso 0.5 1 calc DR . P A 2
 H10F H 1.065970 0.139736 0.250831 0.06(3) Uiso 0.5 1 calc DR . P A 2

loop_
  _atom_site_aniso_label
  _atom_site_aniso_U_11
  _atom_site_aniso_U_22
  _atom_site_aniso_U_33
  _atom_site_aniso_U_23
  _atom_site_aniso_U_13
  _atom_site_aniso_U_12
 In1 0.0436(3) 0.0310(2) 0.0266(2) 0.000 0.000 -0.00177(14)
 O3 0.0600(19) 0.0493(18) 0.0418(17) 0.0131(14) 0.0031(15) -0.0015(15)
 O1 0.065(2) 0.0544(19) 0.049(2) 0.0213(16) 0.0027(16) -0.0051(16)
 O4 0.0571(19) 0.063(2) 0.053(2) 0.0248(18) 0.0039(15) -0.0023(17)
 C3 0.059(3) 0.072(3) 0.065(3) 0.035(3) 0.008(2) 0.005(2)
 C4 0.054(3) 0.067(3) 0.071(4) 0.036(3) 0.007(2) 0.003(2)
 C5 0.055(2) 0.051(2) 0.049(3) 0.020(2) 0.0030(19) -0.0026(19)
 C6 0.056(2) 0.054(3) 0.053(3) 0.018(2) -0.001(2) -0.002(2)
 C7 0.054(2) 0.070(3) 0.050(3) 0.021(2) 0.002(2) -0.005(2)
 C2 0.060(2) 0.051(2) 0.048(3) 0.017(2) 0.003(2) -0.0045(19)
 C8 0.059(2) 0.045(2) 0.040(2) 0.0114(18) 0.0042(18) -0.0022(18)
 O2 0.0612(19) 0.062(2) 0.051(2) 0.0212(18) 0.0038(17) -0.0074(17)
 C1 0.063(2) 0.046(2) 0.039(2) 0.0080(18) 0.0034(19) -0.0069(18)

_geom_special_details
;
 All esds (except the esd in the dihedral angle between two l.s. planes)
 are estimated using the full covariance matrix.  The cell esds are taken
 into account individually in the estimation of esds in distances, angles
 and torsion angles; correlations between esds in cell parameters are only
 used when they are defined by crystal symmetry.  An approximate (isotropic)
 treatment of cell esds is used for estimating esds involving l.s. planes.
;
loop_
  _geom_bond_atom_site_label_1
  _geom_bond_atom_site_label_2
  _geom_bond_distance
  _geom_bond_site_symmetry_2
  _geom_bond_publ_flag
 In1 O3 2.318(4) 32_656 ?
 In1 O3 2.318(4) 31_556 ?
 In1 O1 2.248(4) . ?
 In1 O1 2.248(4) 14_545 ?
 In1 O4 2.247(4) 32_656 ?
 In1 O4 2.247(4) 31_556 ?
 In1 C8 2.633(4) 32_656 ?
 In1 C8 2.633(4) 31_556 ?
 In1 O2 2.303(4) . ?
 In1 O2 2.303(4) 14_545 ?
 In1 C1 2.628(4) . ?
 In1 C1 2.627(4) 14_545 ?
 O3 C8 1.250(4) . ?
 O1 C1 1.257(4) . ?
 O4 C8 1.253(4) . ?
 C3 C4 1.3900 . ?
 C3 C2 1.3900 . ?
 C3 N1 1.456(8) . ?
 C3 N1A 1.457(8) . ?
 C4 H4 0.9300 . ?
 C4 C5 1.3900 . ?
 C5 C6 1.3900 . ?
 C5 C8 1.490(4) . ?
 C6 H6 0.9300 . ?
 C6 C7 1.3900 . ?
 C7 H7 0.9300 . ?
 C7 C2 1.3900 . ?
 C2 C1 1.510(4) . ?
 O2 C1 1.248(4) . ?
 N1 H1 0.8600 . ?
 N1 C9 1.363(10) . ?
 C9 O5 1.236(10) . ?
 C9 C10 1.487(12) . ?
 C10 H10A 0.9600 . ?
 C10 H10B 0.9600 . ?
 C10 H10C 0.9600 . ?
 N2 H2A 0.9257 . ?
 N2 H2B 1.0939 . ?
 N2 C11 1.6949 . ?
 N2 C12 1.4673 . ?
 C11 H11A 1.1627 . ?
 C11 H11B 1.0378 . ?
 C11 H11C 0.9902 . ?
 C12 H12A 0.9888 . ?
 C12 H12B 1.2167 . ?
 C12 H12C 1.1613 . ?
 N3 H3A 1.1110 . ?
 N3 H3B 1.0624 . ?
 N3 C13 1.4205 . ?
 N3 C14 1.4965 . ?
 C13 H13A 1.1329 . ?
 C13 H13B 1.0904 . ?
 C13 H13C 1.1845 . ?
 C14 H14A 1.1823 . ?
 C14 H14B 1.0302 . ?
 C14 H14C 1.1367 . ?
 N1A H1A 0.8600 . ?
 N1A C9A 1.356(11) . ?
 C9A O5A 1.214(11) . ?
 C9A C10A 1.492(13) . ?
 C10A H10D 0.9600 . ?
 C10A H10E 0.9600 . ?
 C10A H10F 0.9600 . ?

loop_
  _geom_angle_atom_site_label_1
  _geom_angle_atom_site_label_2
  _geom_angle_atom_site_label_3
  _geom_angle
  _geom_angle_site_symmetry_1
  _geom_angle_site_symmetry_3
  _geom_angle_publ_flag
 O3 In1 O3 121.25(19) 32_656 31_556 ?
 O3 In1 C8 28.35(9) 32_656 32_656 ?
 O3 In1 C8 102.31(15) 32_656 31_556 ?
 O3 In1 C8 102.31(15) 31_556 32_656 ?
 O3 In1 C8 28.35(9) 31_556 31_556 ?
 O3 In1 C1 107.48(14) 31_556 . ?
 O3 In1 C1 110.65(12) 32_656 . ?
 O3 In1 C1 110.65(12) 31_556 14_545 ?
 O3 In1 C1 107.48(14) 32_656 14_545 ?
 O1 In1 O3 82.17(13) 14_545 31_556 ?
 O1 In1 O3 127.28(14) . 31_556 ?
 O1 In1 O3 127.28(14) 14_545 32_656 ?
 O1 In1 O3 82.17(13) . 32_656 ?
 O1 In1 O1 122.8(2) . 14_545 ?
 O1 In1 C8 107.47(14) . 31_556 ?
 O1 In1 C8 110.50(12) . 32_656 ?
 O1 In1 C8 107.47(14) 14_545 32_656 ?
 O1 In1 C8 110.50(12) 14_545 31_556 ?
 O1 In1 O2 56.90(12) 14_545 14_545 ?
 O1 In1 O2 83.74(15) . 14_545 ?
 O1 In1 O2 56.90(12) . . ?
 O1 In1 O2 83.74(15) 14_545 . ?
 O1 In1 C1 103.98(15) . 14_545 ?
 O1 In1 C1 103.97(15) 14_545 . ?
 O1 In1 C1 28.55(10) . . ?
 O1 In1 C1 28.55(10) 14_545 14_545 ?
 O4 In1 O3 56.71(12) 31_556 31_556 ?
 O4 In1 O3 56.71(12) 32_656 32_656 ?
 O4 In1 O3 82.49(15) 32_656 31_556 ?
 O4 In1 O3 82.49(15) 31_556 32_656 ?
 O4 In1 O1 84.90(15) 32_656 14_545 ?
 O4 In1 O1 138.74(13) 32_656 . ?
 O4 In1 O1 138.74(13) 31_556 14_545 ?
 O4 In1 O1 84.90(15) 31_556 . ?
 O4 In1 O4 92.3(3) 31_556 32_656 ?
 O4 In1 C8 28.37(10) 32_656 32_656 ?
 O4 In1 C8 28.37(10) 31_556 31_556 ?
 O4 In1 C8 86.47(17) 31_556 32_656 ?
 O4 In1 C8 86.47(17) 32_656 31_556 ?
 O4 In1 O2 89.2(2) 32_656 14_545 ?
 O4 In1 O2 164.36(14) 32_656 . ?
 O4 In1 O2 164.36(14) 31_556 14_545 ?
 O4 In1 O2 89.2(2) 31_556 . ?
 O4 In1 C1 86.93(17) 32_656 14_545 ?
 O4 In1 C1 167.28(13) 32_656 . ?
 O4 In1 C1 167.28(13) 31_556 14_545 ?
 O4 In1 C1 86.93(17) 31_556 . ?
 C8 In1 C8 94.4(2) 31_556 32_656 ?
 O2 In1 O3 85.34(14) 14_545 32_656 ?
 O2 In1 O3 138.84(12) 14_545 31_556 ?
 O2 In1 O3 138.84(12) . 32_656 ?
 O2 In1 O3 85.34(14) . 31_556 ?
 O2 In1 C8 87.49(16) 14_545 32_656 ?
 O2 In1 C8 167.05(13) 14_545 31_556 ?
 O2 In1 C8 87.49(16) . 31_556 ?
 O2 In1 C8 167.05(13) . 32_656 ?
 O2 In1 O2 93.6(2) 14_545 . ?
 O2 In1 C1 28.36(10) 14_545 14_545 ?
 O2 In1 C1 88.20(16) . 14_545 ?
 O2 In1 C1 28.36(10) . . ?
 O2 In1 C1 88.20(16) 14_545 . ?
 C1 In1 C8 139.00(12) 14_545 31_556 ?
 C1 In1 C8 139.00(12) . 32_656 ?
 C1 In1 C8 98.63(17) . 31_556 ?
 C1 In1 C8 98.64(17) 14_545 32_656 ?
 C1 In1 C1 96.5(2) 14_545 . ?
 C8 O3 In1 89.9(3) . 23_655 ?
 C1 O1 In1 92.8(3) . . ?
 C8 O4 In1 93.2(3) . 23_655 ?
 C4 C3 C2 120.0 . . ?
 C4 C3 N1 119.0(4) . . ?
 C4 C3 N1A 120.3(4) . . ?
 C2 C3 N1 119.8(4) . . ?
 C2 C3 N1A 118.7(4) . . ?
 C3 C4 H4 120.0 . . ?
 C5 C4 C3 120.0 . . ?
 C5 C4 H4 120.0 . . ?
 C4 C5 C6 120.0 . . ?
 C4 C5 C8 118.5(3) . . ?
 C6 C5 C8 121.5(3) . . ?
 C5 C6 H6 120.0 . . ?
 C5 C6 C7 120.0 . . ?
 C7 C6 H6 120.0 . . ?
 C6 C7 H7 120.0 . . ?
 C2 C7 C6 120.0 . . ?
 C2 C7 H7 120.0 . . ?
 C3 C2 C1 122.6(3) . . ?
 C7 C2 C3 120.0 . . ?
 C7 C2 C1 117.4(3) . . ?
 O3 C8 In1 61.7(2) . 23_655 ?
 O3 C8 O4 120.1(4) . . ?
 O3 C8 C5 120.5(4) . . ?
 O4 C8 In1 58.5(2) . 23_655 ?
 O4 C8 C5 119.3(3) . . ?
 C5 C8 In1 176.7(3) . 23_655 ?
 C1 O2 In1 90.4(3) . . ?
 O1 C1 In1 58.7(2) . . ?
 O1 C1 C2 120.1(3) . . ?
 C2 C1 In1 177.9(3) . . ?
 O2 C1 In1 61.2(2) . . ?
 O2 C1 O1 119.9(4) . . ?
 O2 C1 C2 120.0(3) . . ?
 C3 N1 H1 115.3 . . ?
 C9 N1 C3 129.4(8) . . ?
 C9 N1 H1 115.3 . . ?
 N1 C9 C10 114.9(11) . . ?
 O5 C9 N1 122.1(10) . . ?
 O5 C9 C10 123.0(12) . . ?
 C9 C10 H10A 109.5 . . ?
 C9 C10 H10B 109.5 . . ?
 C9 C10 H10C 109.5 . . ?
 H10A C10 H10B 109.5 . . ?
 H10A C10 H10C 109.5 . . ?
 H10B C10 H10C 109.5 . . ?
 H2A N2 H2B 109.9 . . ?
 C11 N2 H2A 109.1 . . ?
 C11 N2 H2B 110.7 . . ?
 C12 N2 H2A 96.8 . . ?
 C12 N2 H2B 106.8 . . ?
 C12 N2 C11 122.5 . . ?
 N2 C11 H11A 110.1 . . ?
 N2 C11 H11B 116.3 . . ?
 N2 C11 H11C 108.1 . . ?
 H11A C11 H11B 109.5 . . ?
 H11A C11 H11C 114.5 . . ?
 H11B C11 H11C 98.0 . . ?
 N2 C12 H12A 96.2 . . ?
 N2 C12 H12B 117.9 . . ?
 N2 C12 H12C 106.7 . . ?
 H12A C12 H12B 108.6 . . ?
 H12A C12 H12C 114.7 . . ?
 H12B C12 H12C 112.0 . . ?
 H3A N3 H3B 110.1 . . ?
 C13 N3 H3A 118.7 . . ?
 C13 N3 H3B 96.7 . . ?
 C13 N3 C14 111.8 . . ?
 C14 N3 H3A 101.4 . . ?
 C14 N3 H3B 119.2 . . ?
 N3 C13 H13A 95.7 . . ?
 N3 C13 H13B 106.3 . . ?
 N3 C13 H13C 118.3 . . ?
 H13A C13 H13B 119.4 . . ?
 H13A C13 H13C 114.9 . . ?
 H13B C13 H13C 102.8 . . ?
 N3 C14 H14A 100.4 . . ?
 N3 C14 H14B 105.7 . . ?
 N3 C14 H14C 118.4 . . ?
 H14A C14 H14B 120.0 . . ?
 H14A C14 H14C 114.7 . . ?
 H14B C14 H14C 98.4 . . ?
 C3 N1A H1A 115.1 . . ?
 C9A N1A C3 129.9(9) . . ?
 C9A N1A H1A 115.1 . . ?
 N1A C9A C10A 114.8(10) . . ?
 O5A C9A N1A 124.5(11) . . ?
 O5A C9A C10A 120.6(11) . . ?
 C9A C10A H10D 109.5 . . ?
 C9A C10A H10E 109.5 . . ?
 C9A C10A H10F 109.5 . . ?
 H10D C10A H10E 109.5 . . ?
 H10D C10A H10F 109.5 . . ?
 H10E C10A H10F 109.5 . . ?

loop_
  _geom_torsion_atom_site_label_1
  _geom_torsion_atom_site_label_2
  _geom_torsion_atom_site_label_3
  _geom_torsion_atom_site_label_4
  _geom_torsion
  _geom_torsion_site_symmetry_1
  _geom_torsion_site_symmetry_2
  _geom_torsion_site_symmetry_3
  _geom_torsion_site_symmetry_4
  _geom_torsion_publ_flag
 In1 O3 C8 O4 -2.2(6) 23_655 . . . ?
 In1 O3 C8 C5 177.2(4) 23_655 . . . ?
 In1 O1 C1 C2 -178.0(4) . . . . ?
 In1 O1 C1 O2 1.1(5) . . . . ?
 In1 O4 C8 O3 2.3(6) 23_655 . . . ?
 In1 O4 C8 C5 -177.2(4) 23_655 . . . ?
 In1 O2 C1 O1 -1.1(5) . . . . ?
 In1 O2 C1 C2 178.0(4) . . . . ?
 C3 C4 C5 C6 0.0 . . . . ?
 C3 C4 C5 C8 -178.7(4) . . . . ?
 C3 C2 C1 O1 6.5(6) . . . . ?
 C3 C2 C1 O2 -172.6(4) . . . . ?
 C3 N1 C9 O5 16.0(19) . . . . ?
 C3 N1 C9 C10 -165.0(12) . . . . ?
 C3 N1A C9A O5A -13(2) . . . . ?
 C3 N1A C9A C10A 170.1(11) . . . . ?
 C4 C3 C2 C7 0.0 . . . . ?
 C4 C3 C2 C1 178.3(4) . . . . ?
 C4 C3 N1 C9 -20.9(14) . . . . ?
 C4 C3 N1A C9A 5.5(16) . . . . ?
 C4 C5 C6 C7 0.0 . . . . ?
 C4 C5 C8 O3 175.9(4) . . . . ?
 C4 C5 C8 O4 -4.6(7) . . . . ?
 C5 C6 C7 C2 0.0 . . . . ?
 C6 C5 C8 O3 -2.8(7) . . . . ?
 C6 C5 C8 O4 176.7(4) . . . . ?
 C6 C7 C2 C3 0.0 . . . . ?
 C6 C7 C2 C1 -178.4(4) . . . . ?
 C7 C2 C1 O1 -175.2(4) . . . . ?
 C7 C2 C1 O2 5.7(6) . . . . ?
 C2 C3 C4 C5 0.0 . . . . ?
 C2 C3 N1 C9 172.0(10) . . . . ?
 C2 C3 N1A C9A 173.9(11) . . . . ?
 C8 C5 C6 C7 178.7(4) . . . . ?
 N1 C3 C4 C5 -167.0(6) . . . . ?
 N1 C3 C2 C7 166.9(7) . . . . ?
 N1 C3 C2 C1 -14.8(7) . . . . ?
 N1A C3 C4 C5 168.2(7) . . . . ?
 N1A C3 C2 C7 -168.4(6) . . . . ?
 N1A C3 C2 C1 9.9(7) . . . . ?

_shelx_res_file
;
TITL shelxt in F d d d
    dia0222_124_shf-62-chcl3-chcl3_x5_20bar.res
    created by SHELXL-2019/1 at 12:06:19 on 15-Nov-2024
CELL 0.4859 14.8249 28.3579 30.3971 90 90 90
ZERR 16 0.000129 0.00021 0.000226 0 0 0
LATT 4
SYMM 0.75-X,0.75-Y,+Z
SYMM 0.75-X,+Y,0.75-Z
SYMM +X,0.75-Y,0.75-Z
SFAC C H In N O
DISP C 0.001 0.001 6.068
DISP H -0 0 0.607
DISP In -1.947 0.658 1423.319
DISP N 0.002 0.001 8.983
DISP O 0.004 0.003 13.336
UNIT 352 352 16 48 160
DFIX 1.43 C3 N1
DFIX 1.4 N1 C9
DFIX 1.5 C9 C10
DFIX 1.25 O5 C9
DFIX 1.504 0.01 C1 C2
DFIX 1.504 0.01 C5 C8
DFIX 1.25 0.005 C1 O1
DFIX 1.25 0.005 C1 O2
DFIX 1.25 0.005 C8 O3
DFIX 1.25 0.005 C8 O4
FLAT N1 C9 O5 C10
RIGU
SIMU 0.04 0.08 1.7
SADI C3 N1 C3 N1A
SADI N1 H1 N1A H1A
SADI N1 C9 N1A C9A
SADI C9 O5 C9A O5A
SADI C9 C10 C9A C10A
SADI C10 H10a C10A H10d
SADI C10 H10b C10A H10e
SADI C10 H10c C10A H10f
SADI 0.04 C3 H1 C3 H1A
SADI 0.04 C3 C9 C3 C9A
SADI 0.04 N1 O5 N1A O5A
SADI 0.04 N1 C10 N1A C10A
SADI 0.04 H1 C9 H1A C9A
SADI 0.04 C9 H10a C9A H10d
SADI 0.04 C9 H10b C9A H10e
SADI 0.04 C9 H10c C9A H10f
SADI 0.04 O5 C10 O5A C10A
SADI 0.04 H10a H10b H10d H10e
SADI 0.04 H10a H10c H10d H10f
SADI 0.04 H10b H10c H10e H10f

L.S. 49
PLAN  6
SIZE 0.09 0.13 0.13
CONF
BOND
MORE -1
BOND $H
fmap 2
acta
SHEL 99 0.7
OMIT 0 2 2
OMIT 0 4 0
OMIT 0 4 4
OMIT 1 3 3
OMIT 1 3 7
OMIT 2 2 0
OMIT 2 2 4
REM <olex2.extras>
REM <HklSrc ".\\SHF-62-CHCl3_SCC-in-CHCL3_20bar">
REM </olex2.extras>

WGHT    0.151600   57.479500
FVAR       0.07314
IN1   3    0.625000    0.125000    0.326714    10.50000    0.04359    0.03098 =
         0.02660    0.00000    0.00000   -0.00177
O3    5    0.755534    0.340714    0.114129    11.00000    0.06003    0.04935 =
         0.04177    0.01313    0.00306   -0.00154
O1    5    0.737609    0.162126    0.291337    11.00000    0.06503    0.05441 =
         0.04887    0.02128    0.00272   -0.00514
O4    5    0.892734    0.318600    0.127909    11.00000    0.05713    0.06269 =
         0.05340    0.02483    0.00393   -0.00226
AFIX  66
C3    1    0.810494    0.223390    0.224019    11.00000    0.05946    0.07208 =
         0.06476    0.03525    0.00836    0.00524
C4    1    0.839097    0.254701    0.191721    11.00000    0.05418    0.06746 =
         0.07141    0.03595    0.00672    0.00282
AFIX  43
H4    2    0.899818    0.256269    0.184176    11.00000   -1.20000
AFIX  65
C5    1    0.776946    0.283670    0.170699    11.00000    0.05491    0.05141 =
         0.04894    0.01990    0.00303   -0.00264
C6    1    0.686191    0.281327    0.181976    11.00000    0.05590    0.05449 =
         0.05301    0.01815   -0.00112   -0.00194
AFIX  43
H6    2    0.644608    0.300709    0.167911    11.00000   -1.20000
AFIX  65
C7    1    0.657587    0.250016    0.214274    11.00000    0.05409    0.06988 =
         0.04953    0.02059    0.00184   -0.00465
AFIX  43
H7    2    0.596866    0.248448    0.221819    11.00000   -1.20000
AFIX  65
C2    1    0.719737    0.221047    0.235296    11.00000    0.06021    0.05123 =
         0.04768    0.01660    0.00280   -0.00452
AFIX   0
C8    1    0.809842    0.316039    0.135582    11.00000    0.05863    0.04532 =
         0.04012    0.01139    0.00419   -0.00219
O2    5    0.600925    0.182840    0.274840    11.00000    0.06122    0.06235 =
         0.05148    0.02123    0.00379   -0.00741
C1    1    0.683944    0.186904    0.269181    11.00000    0.06288    0.04582 =
         0.03885    0.00797    0.00345   -0.00694
PART 1
N1    4    0.877574    0.200885    0.251980    10.50000    0.05502
AFIX  43
H1    2    0.857583    0.190114    0.276565    10.50000   -1.20000
AFIX   0
C9    1    0.967521    0.194411    0.244831    10.50000    0.06248
O5    5    1.009033    0.216436    0.216163    10.50000    0.07463
C10   1    1.011454    0.159642    0.274525    10.50000    0.09567
AFIX 137
H10A  2    1.006012    0.170103    0.304444    10.50000   -1.50000
H10B  2    1.074103    0.156847    0.266973    10.50000   -1.50000
H10C  2    0.982608    0.129527    0.271329    10.50000   -1.50000
AFIX   6

PART -1
N2    4    1.148337    0.257018    0.113280    10.25000    0.10072
H2A   2    1.188181    0.249066    0.091038    10.25000   -1.50000
H2B   2    1.082504    0.240969    0.106956    10.25000   -1.50000
C11   1    1.139542    0.316538    0.115967    10.25000    0.13548
H11A  2    1.210235    0.333287    0.121462    10.25000   -1.50000
H11B  2    1.108027    0.332917    0.089588    10.25000   -1.50000
H11C  2    1.094519    0.324451    0.138869    10.25000   -1.50000
C12   1    1.191244    0.229030    0.148069    10.25000    0.04603
H12A  2    1.146490    0.236382    0.171192    10.25000   -1.50000
H12B  2    1.194449    0.186459    0.143322    10.25000   -1.50000
H12C  2    1.262257    0.245188    0.153804    10.25000   -1.50000
AFIX   6

N3    4    0.534544    0.139116    0.175805    10.25000    0.08122
H3A   2    0.604703    0.149594    0.184142    10.25000   -1.50000
H3B   2    0.521786    0.145400    0.141915    10.25000   -1.50000
C13   1    0.462052    0.166626    0.192392    10.25000    0.10544
H13A  2    0.478560    0.160792    0.228373    10.25000   -1.50000
H13B  2    0.469899    0.201728    0.178256    10.25000   -1.50000
H13C  2    0.387644    0.156209    0.182046    10.25000   -1.50000
C14   1    0.531754    0.089625    0.192841    10.25000    0.31643
H14A  2    0.457787    0.078677    0.182494    10.25000   -1.50000
H14B  2    0.586467    0.072835    0.179013    10.25000   -1.50000
H14C  2    0.548593    0.083290    0.228841    10.25000   -1.50000
AFIX   0

PART 2
N1A   4    0.871108    0.186838    0.240203    10.50000    0.05576
AFIX  43
H1A   2    0.847252    0.167181    0.258336    10.50000    0.04982
AFIX   0
C9A   1    0.959402    0.179097    0.231029    10.50000    0.06112
O5A   5    1.000191    0.197476    0.200949    10.50000    0.08236
C10A  1    1.004030    0.143112    0.259488    10.50000    0.07671
AFIX 137
H10D  2    0.973661    0.113410    0.256290    10.50000    0.07575
H10E  2    1.001166    0.153044    0.289648    10.50000    0.09080
H10F  2    1.065970    0.139736    0.250831    10.50000    0.06030
AFIX   0
HKLF 4


REM  shelxt in F d d d
REM wR2 = 0.2332, GooF = S = 1.078, Restrained GooF = 1.057 for all data
REM R1 = 0.0615 for 3623 Fo > 4sig(Fo) and 0.0749 for all 4886 data
REM 158 parameters refined using 227 restraints

END

WGHT      0.1516     57.4605

REM Highest difference peak  2.645,  deepest hole -0.561,  1-sigma level  0.178
Q1    1   1.1250  0.3395  0.1250  10.50000  0.05    2.65
Q2    1   0.3667  0.1250  0.1250  10.50000  0.05    1.80
Q3    1   0.4321  0.2187  0.1775  11.00000  0.05    1.50
Q4    1   0.5335  0.1718  0.1342  11.00000  0.05    0.94
Q5    1   1.1441  0.2429  0.1055  11.00000  0.05    0.92
Q6    1   0.5101  0.1298  0.1841  11.00000  0.05    0.80
;
_shelx_res_checksum                79745
_shelx_hkl_file
;
  18 -14  38   11.98   13.79
  17  -9  39   19.84   15.22
  16 -18  34    7.56   11.69
  15  13  39    4.28   11.77
  14  12  38    4.36   12.81
  13   9  37   -6.64   12.44
  13 -27  23    4.10    9.01
  12 -24  24    2.62    9.47
  11  23  31   -1.65    7.53
  11 -23  23   16.49   10.27
   9 -37 -13   12.48    6.98
   8  -2  28    1.45    8.49
   8 -30   6   -3.00    9.44
   7  43   1    7.86    7.52
   7  23  23    0.83    4.82
   5  37   3   17.29    6.82
   5  33   9    3.05    5.08
   5 -11  17  149.73   10.62
   3 -23 -17  145.35    5.40
   2  22 -38   15.02   12.22
   2   8  12   12.78    3.30
   1  21 -33   18.07    9.74
  -1  11 -11   27.77    5.20
  18   2  42    3.52    6.42
  18  -8  40   -2.28    6.01
  17   1  41    3.56    6.36
  16   0  40   10.29    5.47
  16 -14  36    1.38    4.72
  15   1  39    1.83    5.54
  14  30  32   -6.84    2.96
  14   2  38    2.09    5.25
  13   7  37    5.25    4.44
  13   5  37   11.79    4.80
  13  -7  35    4.80    5.08
  12 -26  22   18.47    4.95
  12 -28  20   23.11    4.24
  11 -27  19    8.99    3.65
  10   0  32   -0.79    4.26
  10  -8  30   69.74    5.82
  10 -16  26    2.06    4.24
   9 -29  11   -1.89    3.59
   9 -37 -17    1.00    2.36
   9 -37 -15    6.05    2.48
   8  44   4    2.06    3.08
   7  -5  25  121.51    6.19
   7 -21  15  182.58    7.90
   7 -27   7   46.68    4.42
   7 -33 -21   -4.47    1.86
   7 -33 -11    2.43    2.37
   6 -14  18    3.20    2.72
   6 -30  -6   -2.11    2.32
   5  39  -1    2.01    3.14
   5  -1  21    6.28    2.81
   5 -25   1    9.39    2.68
   4 -26 -14   47.59    2.53
   3  27   7  132.34    5.03
   3  -9  11   13.35    2.34
   3 -23 -15   49.11    2.14
   2  32 -22   57.87    5.39
   2  32 -10   85.66    5.62
   2  30 -28   20.21    4.87
   2  30  -4   14.61    3.03
   2   6  12 2705.76   80.85
   2 -16  -2 1345.83   40.75
   1  23 -31    3.88    3.84
   1  19 -35   40.25    5.58
   1   9 -39    7.27    4.84
   1 -15 -19   95.74    3.43
   0  16 -30   -2.86    4.28
   0  12 -32  112.02    6.49
  -1  13 -15  833.71   26.43
  -1  11 -21    5.23    3.23
  -1   7 -23   33.12    3.71
  -1   5 -23  156.40    6.85
  -1   5  -9   10.84    2.03
  19  -7  41    1.37    7.62
  16  12  40   11.23    6.13
  16   2  40   -3.09    7.30
  16  -8  38    5.63    6.47
  15  21  37    3.84    4.84
  15  11  39    1.39    5.98
  15 -17  33    3.04    6.21
  14  26  34   -1.60    3.87
  14  10  38    2.30    5.94
  14   4  38    7.87    6.00
  14 -20  30   14.93    5.60
  12  24  32   19.10    3.82
  12  18  34    5.08    4.21
  11  -3  33   15.97    5.33
   9  -5  29   18.12    5.04
   8  -8  26    0.15    3.45
   8 -26  12   -1.50    4.13
   7 -29   3   34.82    4.03
   6  42  -2   -0.08    3.25
   6  -6  22   23.56    4.02
   6 -28   0    0.30    3.05
   5  41  -7   12.86    4.22
   4  38  -6    3.05    3.75
   4  32   6   -0.61    2.68
   4 -26 -16    0.06    1.58
   3  35  -7   17.47    3.68
   3  29 -37   24.96    6.11
   3  27 -39    8.75    5.54
   3  25 -41    0.54    6.08
   2  28 -32   -0.76    4.73
   2  28   0   -0.37    2.37
   2  20 -40   -0.53    5.31
   2  20   8    1.18    1.16
   2 -16 -30   82.57    4.25
   1  27 -25  119.98    7.62
   1  25 -29   27.60    5.34
   1  11 -39   20.55    5.72
   1  -3   5 1144.91   34.50
   0  22 -22  125.35    6.90
   0  22 -10  848.69   27.10
   0  20 -26    3.42    4.01
   0  20  -6    0.73    2.34
   0   0 -32  259.71   10.56
   0  -8 -24  107.65    4.87
  -1  13 -19   93.70    5.33
  -1  13 -13  610.50   19.72
  -1   9 -23  124.47    6.26
  -1   9  -9  631.84   19.88
  -1   1 -21   16.85    3.15
  17   9  41    0.46    7.67
  17   5  41   -0.27    8.37
  17   3  41   -2.33    6.89
  17 -13  37    1.21    7.42
  17 -17  35    5.23    7.26
  16  10  40   -4.14    7.10
  16   4  40    2.87    8.02
  15   9  39    0.66    6.89
  15   5  39    2.73    6.96
  15   3  39   12.68    6.56
  14  36  28   -1.37    1.83
  14   8  38    2.34    5.93
  14   6  38   -0.64    5.72
  14 -12  34   14.36    7.09
  13  25  33   -3.56    3.57
  13 -19  29    1.47    5.76
  12  -4  34    4.12    6.12
  12 -18  28    1.69    6.11
  11  27  29    2.70    2.72
  11  -9  31    0.61    5.96
  11 -17  27   26.45    5.67
  10   2  32   64.08    6.86
  10 -12  28    1.34    5.14
  10 -30  12   37.66    5.43
   9 -17  23   17.23    5.60
   9 -33   3   10.17    4.52
   8  42   8    2.49    2.68
   8 -18  20    1.94    4.19
   8 -34  -6    1.83    3.39
   7  39   9    0.30    2.53
   6   2  24   74.06    4.96
   6 -22  10   -1.38    3.60
   6 -26   4   16.13    3.50
   4  14  18  112.78    4.35
   4 -10  14  158.30    6.79
   4 -20   4  144.18    6.30
   3  33 -31   -2.84    5.45
   3  -5  13  650.75   20.69
   3 -17   3  237.10    8.47
   1  27  -7  157.26    6.93
   1  25  -3   82.46    4.43
   1  17 -37   62.58    6.85
   1  13 -39   26.22    6.60
   0  14 -32   -0.43    4.84
   0   8 -34   -1.82    5.05
   0   6 -34   37.60    5.63
  -1  13 -21   15.71    4.33
  -1  11 -23  180.97    8.35
  -1   3 -23  142.77    6.64
  -1   1 -11    5.56    2.04
  17   7  41    1.97    7.88
  17  -7  39   -1.30    8.86
  16   8  40   13.98    7.60
  16   6  40    1.17    7.35
  15   7  39    0.86    6.89
  15  -7  37    3.65    7.22
  14  20  36    3.10    5.22
  14  -6  36    2.63    7.57
  14 -16  32    0.63    6.60
  13  29  31   -1.73    3.08
  13  19  35    3.81    4.80
  13  -5  35    8.24    6.82
  13 -11  33    4.27    7.13
  12 -10  32    0.54    6.52
  11  15  33   13.52    4.22
  11  -1  33   15.94    6.82
  11 -13  29   23.51    6.50
  11 -31  13   11.88    5.59
  10 -38 -10   -0.91    3.43
   9 -31   7   34.82    5.35
   9 -35  -3   12.10    4.21
   8   0  28   63.10    6.21
   8 -24  14   -0.53    4.94
   7  -9  23   57.93    5.53
   7 -33 -19    1.57    2.22
   7 -33 -13   12.05    3.08
   6 -16  16   -0.38    3.88
   5 -27  -5   98.25    4.86
   4  -6  16   16.47    3.72
   3  35 -27    9.87    6.26
   3  33  -1    4.56    3.62
   3  31 -35   19.97    6.44
   3  25   9   54.07    2.67
   3   1  15 1211.78   37.12
   2  32  -8    4.88    3.86
   2  30 -30   -0.69    6.23
   2  26 -36   -1.48    6.07
   2  24 -38    5.25    6.31
   1  29 -19    5.69    5.11
   1  29 -17   44.68    5.76
   1  29 -15   34.66    5.20
   1   3   7  233.30    7.28
   1  -9 -33   21.35    4.24
   0  22 -24    0.91    5.04
   0  18 -30   54.89    6.16
   0  10 -34   31.99    6.39
   0   4 -34   -2.55    5.12
   0  -4 -30   -1.46    3.64
  -1  13 -11   -2.15    3.01
  -1  11  -9  166.45    6.60
  -1   7 -25  371.05   13.68
  -1   3  -9    0.85    2.14
  -1  -1 -17  354.76   11.85
  -1  -1 -15  239.16    8.36
  19  -5  41    3.73    8.69
  18  -6  40    2.27    8.97
  18 -12  38    3.73    8.46
  16 -12  36   -3.06    7.28
  13 -15  31   -0.21    6.28
  12  28  30    2.34    3.24
  12 -14  30   50.25    7.26
  10  10  32   95.17    7.32
  10   4  32    6.26    5.93
  10  -6  30    1.57    6.09
  10 -18  24   37.05    6.27
   9  41  13    7.18    2.59
   9 -27  13   14.39    5.31
   8  36  16    0.58    1.67
   8 -20  18    0.85    4.68
   8 -22  16    1.05    5.05
   7  17  25   52.76    4.09
   7  -3  25   72.55    5.89
   7 -31  -3   28.14    4.54
   7 -33 -15    9.23    2.86
   6  34  12   28.82    2.48
   6  32  14    4.65    1.62
   6   4  24    1.20    3.72
   6 -18  14    1.99    4.45
   6 -20  12   -0.00    4.02
   5  35   7   14.01    2.88
   5  13  21   -1.61    2.48
   5   1  21   11.39    3.63
   5 -13  15   92.63    5.75
   5 -21   7  108.87    5.93
   3  37 -17   16.96    5.70
   3  37 -15   16.33    5.79
   3  35  -5   61.10    5.43
   2  32 -26    2.43    5.92
   2  28 -34    1.82    6.10
   2  22 -40   18.19    7.08
   1  29 -21    2.85    5.39
   1  29 -13   32.46    5.02
   1  27 -27   64.39    7.15
   1  23 -33    7.38    5.70
   1  21 -35   30.73    6.57
   1  15 -39   23.58    6.49
   1 -13 -27   63.89    3.76
   0  24 -18   -0.04    4.19
   0  24 -16    3.53    4.39
   0  22  -8   -0.82    3.41
   0  20 -28   11.41    5.23
   0  16 -32   57.41    6.33
   0  14   0   -0.38    1.90
   0  12 -34   -2.49    5.29
   0   2 -34  115.65    7.76
   0  -2 -32    0.70    4.50
  -1  15 -19  110.85    7.02
  -1  15 -15  481.79   16.35
  -1  13 -23   50.68    5.18
  -1   9 -25  287.41   11.25
  -1   5 -25  236.97    9.71
  -1   1 -23  139.68    6.74
  -1  -1 -19  498.17   16.42
  19 -11  39   -2.54    8.92
  16  -6  38    1.45    7.99
  16 -16  34    2.02    7.67
  15 -19  31    1.56    6.55
  13 -21  27   11.93    6.77
  12  -2  34    8.90    7.27
  12 -20  26    0.36    6.04
  11 -19  25   14.93    5.82
  10  20  30   24.15    4.44
  10   8  32    2.90    5.21
  10   6  32   64.58    6.70
  10 -32   8   -0.43    4.82
  10 -34   4    6.53    5.03
   9  17  29   12.56    4.33
   9  -3  29   21.45    6.14
   9  -9  27   38.32    6.02
   9 -13  25   62.36    6.89
   8   2  28   -2.29    4.75
   8 -28   8   51.92    5.59
   7 -25   9   15.17    4.44
   7 -33 -17   14.09    2.78
   6   8  24    7.15    3.58
   6   6  24  117.09    6.18
   6 -30  -8   88.28    5.13
   4  40 -14    1.58    5.45
   4  38  -4    1.14    4.19
   4 -22   0    0.46    3.22
   3  37 -19    4.83    5.62
   3  37 -13   16.98    5.40
   3  27 -41    4.10    6.73
   3 -11   9   76.99    4.26
   3 -15   5  184.73    7.08
   2  -2  10   -0.54    2.18
   2 -18 -26   -0.77    1.98
   1  29 -11    3.62    4.45
   1  25 -31    3.45    5.50
   1  19 -37   37.03    6.88
   0  24 -14    0.11    4.23
   0  22 -26    3.88    5.19
   0 -10 -18  200.76    6.85
   0 -10 -16    0.08    1.42
  -1  15 -21    2.77    4.20
  -1  15 -13  139.28    6.40
  -1  11 -25  137.33    7.44
  -1   3 -25  213.46    8.88
  -1  -1 -13  112.85    4.54
  17  -5  39    1.89    8.24
  17 -11  37   12.19    7.71
  15  -5  37    3.41    7.48
  14 -24  26   -3.01    6.26
  12  16  34    3.80    5.05
  12 -30  16   -2.44    5.62
  11  45  13    0.61    2.71
  11   1  33   17.76    6.15
  11  -7  31    0.04    5.69
  11 -29  15   18.71    5.40
  11 -33   9    1.18    4.91
  10  32  24   -0.07    1.50
  10 -28  14    7.69    4.88
  10 -36  -2   15.82    4.95
  10 -38 -12   12.41    4.28
   9  45   7   -0.62    3.36
   9  23  27    6.51    3.28
   9 -21  19   17.31    5.12
   9 -25  15   40.82    5.95
   8  -6  26    1.34    4.75
   8 -14  22  189.01    9.18
   8 -34  -8   -0.04    3.89
   7 -15  19   66.48    5.58
   5 -15  13   50.93    4.58
   5 -19   9   20.47    3.41
   4  40 -12   23.06    5.55
   4  34   4    0.82    3.44
   4 -12  12  508.03   16.90
   4 -18   6   25.94    3.88
   3  37 -21    0.75    5.74
   3  29 -39    9.32    6.65
   3 -13   7  189.74    7.31
   3 -19  -1   57.30    3.66
   2  34 -18    6.08    5.33
   2  34 -16   -0.82    4.95
   2  32  -6    5.36    4.31
   2  30 -32   21.66    6.96
   2  30  -2    3.75    3.79
   2  -6   8 2101.68   63.31
   1  27  -5  314.36   11.33
   1 -11 -31    3.14    3.66
   1 -15 -21    0.70    1.68
   0  24 -22   -0.46    4.61
   0  24 -12  158.96    7.50
   0  14 -34   47.26    6.73
  -1   7  -7 5893.65  175.75
  -1  -1 -21   14.74    3.24
  19  -3  41   -2.60    9.40
  18  -4  40    5.29    8.91
  15  19  37    5.50    6.00
  15 -15  33   10.72    7.58
  14  -4  36   -3.13    7.27
  14 -10  34    5.59    7.15
  14 -18  30    1.17    6.59
  13 -23  25   13.15    7.64
  12  -8  32   70.29    7.65
  11  13  33    9.40    5.56
  10 -10  28   24.09    6.00
  10 -14  26    2.49    5.49
  10 -20  22   86.82    7.11
   9 -23  17   21.50    5.13
   8  38  14    5.40    2.28
   8   4  28   62.98    6.05
   8 -30   4   -0.18    4.62
   7  43   3    4.92    3.95
   6  42   0   25.15    4.63
   6  40   4    0.93    3.75
   6  -4  22  510.63   17.72
   5  39   1    2.58    4.00
   5   3  21    1.25    3.44
   5 -17  11   14.76    3.79
   3  37 -23    9.35    6.12
   3  37 -11    2.06    4.95
   3   3  15 1116.64   34.21
   2  34 -20   73.35    6.70
   2  34 -14   -1.84    4.74
   2  32 -28   -2.15    5.59
   1  27 -29   14.82    5.75
   1  17 -39   14.07    7.11
   1  17   5  218.46    7.16
   1  11   7  920.87   27.42
   0  20 -30    0.21    5.85
   0  20  -4  116.65    5.34
   0  18 -32    2.20    5.48
   0   0 -34    0.95    4.89
   0  -8 -26   -1.67    3.06
  -1  17 -17  865.40   27.89
  -1  15 -23   49.49    5.37
  -1  15 -11   31.03    3.77
  -1  13 -25   50.48    5.24
  -1  13  -9   31.61    3.21
  -1   9 -27  205.19    9.42
  -1   9  -7  445.95   14.35
  -1   7 -27  325.34   12.54
  -1   5 -27  285.53   11.32
  18 -10  38   -0.95    8.64
  17 -15  35    1.54    7.26
  16  -4  38    3.96    7.95
  15  25  35    5.07    5.82
  14  18  36    0.00    6.10
  14 -14  32   22.11    6.93
  13  17  35    3.33    5.83
  13  -9  33    5.17    6.33
  13 -17  29    9.98    6.57
  13 -25  23    5.50    6.55
  12   0  34    0.00    6.31
  12 -22  24    0.16    5.68
  12 -28  18    2.95    5.74
  11   3  33   13.89    6.55
  11 -15  27   54.04    6.89
  11 -21  23    5.78    5.47
  11 -27  17   22.13    5.49
  10  -4  30   70.96    7.41
  10 -22  20   98.87    7.38
  10 -24  18   23.57    5.49
  10 -26  16   -0.22    4.96
  10 -38 -14   -0.88    3.89
   9  -1  29   38.30    6.05
   9 -29   9    2.49    4.91
   9 -35  -5   17.15    4.49
   8  34  18    3.87    1.18
   8  20  26   -2.29    3.42
   8  10  28    1.87    4.35
   8   8  28   35.29    5.11
   8   6  28    0.53    4.80
   8 -10  24   -0.81    5.24
   7  -1  25  298.37   11.79
   7 -23  11    0.17    4.28
   6  36  10   31.51    3.19
   6 -12  18  163.96    8.12
   6 -24   6   16.40    3.93
   5  -9  17  240.19    9.57
   5 -23   3   82.44    5.07
   5 -25  -1   11.80    3.18
   4  40 -10   -0.99    4.74
   4   2  18  668.17   21.36
   4 -14  10  390.41   13.47
   4 -16   8  166.39    7.10
   2  34 -22    0.24    5.62
   2  34 -12   56.49    5.79
   2  28 -36    0.18    5.93
   2  26 -38    1.34    6.56
   2  24 -40   -4.67    7.14
   1  29 -25   35.48    5.83
   1  29  -9   14.06    4.23
   1  25 -33   12.12    6.19
   1  23 -35   24.54    6.35
   1  21 -37   28.28    6.58
   0  24 -24   62.79    6.66
   0  22 -28   -2.26    5.84
   0  18  -2  596.19   18.92
   0  16 -34   -0.80    5.44
   0  10 -36    0.62    5.76
   0   8 -36    0.02    5.28
   0   6 -36    0.69    5.49
   0 -10 -20    0.31    2.29
  -1  17 -15  666.80   21.86
  -1  11 -27   81.52    6.35
  -1   5  -7 2153.32   64.66
  -1   1 -25  142.28    6.79
  20  -8  40    1.26    9.21
  19  -1  41    5.98    8.96
  19  -9  39    2.17    8.89
  18  -2  40    2.10    8.85
  17  -3  39   -5.15    8.82
  16 -10  36   -2.84    7.30
  16 -18  32   -1.54    6.67
  15  -3  37   12.07    7.47
  15 -21  29    3.06    6.50
  13  35  27    0.21    2.32
  13 -13  31   -2.33    6.21
  12 -12  30    3.79    5.94
  12 -16  28   30.02    6.46
  12 -24  22    0.15    5.69
  11  21  31   -2.55    4.65
  11  11  33    7.52    5.50
  11   5  33    0.70    6.14
  11 -11  29   17.67    6.91
  11 -25  19    6.34    5.86
  10 -38 -18    0.41    3.67
  10 -38 -16   -0.89    3.77
   9 -33   1    1.56    4.39
   7  -7  23   31.79    4.77
   7 -11  21    1.84    4.25
   7 -17  17  153.83    7.76
   7 -27   5   60.29    5.32
   7 -29   1    2.46    4.04
   5  41  -3    9.86    4.53
   5 -27  -7   57.27    4.08
   4 -24  -6    1.33    2.72
   3  37  -9    6.17    5.09
   2  32 -30   23.19    6.22
   2 -14   0 1166.09   35.49
   2 -18  -8  187.98    6.36
   1  23   1   22.07    3.03
   0  24 -10    0.65    3.96
   0  22  -6   15.15    3.37
   0  12 -36   -1.64    5.90
   0   4 -36    1.51    5.40
   0  -4 -32  231.51    9.98
   0 -10 -14  152.02    5.05
  -1  17 -21   17.08    4.31
  -1  17 -13   34.91    4.17
  -1  15 -25   71.20    5.79
  -1  11  -7 1023.60   31.49
  -1   3 -27  116.48    6.51
  -1   1  -9    4.45    1.89
  -1  -1 -23  125.62    6.12
  18 -14  36    0.85    8.16
  16  18  38    0.22    1.31
  14  -2  36   -3.00    7.99
  12  14  34   14.01    6.16
  11   7  33   13.95    5.60
  10 -30  10    0.40    4.83
   9  -7  27   33.50    6.03
   9 -15  23   41.22    5.95
   9 -31   5   22.08    5.39
   8  -4  26   -0.69    4.54
   8 -26  10  104.71    6.80
   8 -34 -10   52.66    4.65
   7  41   7    2.02    3.57
   7 -19  15  141.83    7.59
   7 -21  13   40.63    4.96
   7 -31  -5   65.16    4.92
   6 -26   2    1.04    3.92
   6 -30 -10    2.12    3.37
   5  37   5   24.52    3.77
   5   5  21    1.40    3.22
   4  40  -8   20.56    5.05
   4  12  18    2.33    2.41
   4  -4  16    5.16    3.21
   3  35  -3   14.46    4.21
   3  11  15  424.01   13.29
   2  34 -10    1.89    4.20
   2  30 -34   -1.13    6.25
   2  26   4   19.51    3.01
   1  29 -27   32.26    6.07
   1  27 -31   -0.33    5.49
   1  25  -1   18.72    3.26
   1  19 -39   13.54    6.46
   0  24 -26    2.06    5.76
   0   2 -36    0.81    5.53
   0  -2 -34  109.35    7.10
   0  -6 -30  286.29   11.02
  -1  17 -23   46.37    5.20
  -1  13 -27   60.07    5.69
  -1   7 -29   54.30    5.59
  18   0  40    6.65    9.47
  17  -1  39   -4.90    8.57
  17  -9  37    8.03    7.63
  16  -2  38    2.28    8.13
  15  17  37    1.36    5.35
  15 -23  27    1.55    6.44
  14  24  34    6.42    5.43
  14 -20  28   -0.76    6.20
  13  15  35    7.96    6.32
  12  22  32    1.00    4.92
  11  -5  31    0.29    6.18
  11 -31  11   -2.17    5.02
  10 -34   2    2.07    4.41
  10 -36  -4    1.45    4.26
   9   1  29   38.58    5.85
   9 -11  25   37.12    5.88
   8  44   6   -0.94    3.73
   7  15  25   63.04    4.60
   6  18  22    8.57    2.71
   5   9  21    6.38    2.18
   5   7  21   -0.76    3.32
   4   4  18   18.98    3.11
   4  -8  14   28.18    3.57
   3  -3  13  701.55   22.11
   3  -7  11   19.32    3.22
   2  34 -26   -0.71    5.90
   2  28   2  110.61    5.27
   1  31 -21    2.98    5.36
   1  31 -19    7.86    5.28
   1  31 -17   24.75    5.44
   1  31 -15   41.27    5.36
   1 -11  -3   47.24    2.28
   0  26 -20   -0.38    4.99
   0  26 -18   29.06    5.19
   0  26 -16   -1.16    4.53
   0  22 -30  205.18   10.58
   0  20 -32  176.24    9.64
   0  18 -34   76.04    7.49
   0  14 -36   -1.28    5.25
   0 -10 -22  299.83   10.18
  -1  15  -9   46.62    3.75
  -1  11 -29   30.49    5.20
  -1   9 -29   71.61    5.94
  -1   5 -29   44.20    5.40
  -1  -3 -19   49.95    3.68
  20  -6  40   -2.08    9.23
  19  -7  39   -7.56    8.33
  18  -8  38   -0.52    8.48
  15  29  33    5.48    5.18
  15  -1  37    5.66    7.61
  15 -13  33    3.20    6.56
  15 -17  31   -3.87    6.54
  14  16  36    1.15    6.11
  14   0  36   -0.23    6.90
  14  -8  34    9.98    7.00
  13  23  33    1.27    5.48
  13   1  35   11.31    7.43
  13  -7  33    5.91    6.93
  13 -19  27   27.36    7.13
  12  12  34    2.80    6.01
  12  -6  32    7.67    6.47
  10  -2  30    1.31    5.51
  10 -16  24   -1.70    5.26
  10 -32   6   -1.29    4.70
   9 -27  11   -0.03    4.93
   9 -35  -7   15.46    4.32
   8 -24  12   82.77    6.02
   7   1  25  295.89   11.66
   6  -2  22   13.16    4.33
   6 -14  16    4.18    4.49
   6 -22   8  142.85    6.91
   4  36   2   -1.59    3.61
   3  37  -7   30.54    4.93
   2  32 -32    4.23    6.07
   2  32  -4   -0.34    4.82
   2  28 -38    2.95    6.30
   2  26 -40   13.21    6.94
   2  -8   6   19.64    2.71
   1  31 -13   14.90    4.67
   1  29 -29   19.93    6.09
   1  29  -7   50.17    4.68
   1  25 -35   25.49    7.01
   1  23 -37   21.24    6.74
   1  21   3  177.67    6.51
   1 -13 -29   29.43    3.68
   1 -15 -23   41.75    2.80
   0  26 -14   53.01    5.29
   0  24  -8  555.16   18.52
   0  16   0 1005.19   30.72
  -1  19 -17  120.49    6.56
  -1  19 -15  553.04   18.68
  -1  17 -25   74.29    6.12
  -1  17 -11   18.39    3.69
  -1  15 -27   87.69    6.53
  -1   1 -27  152.90    7.51
  -1  -1 -25  138.49    6.58
  18   2  40   -1.88    8.39
  17   1  39   -0.00    8.68
  17 -13  35    3.39    8.03
  17 -17  33    3.39    7.05
  16  16  38   -7.08    4.55
  16   0  38   -3.26    7.89
  16  -8  36   -2.00    7.79
  16 -20  30    0.95    7.26
  14 -16  30   36.17    7.08
  14 -22  26    0.84    6.76
  12  34  26   -1.65    2.43
  12  10  34   19.48    6.17
  12   8  34   -1.35    6.13
  12   6  34   13.64    7.06
  12 -18  26   -0.13    5.70
  11  33  25    4.79    2.04
  11 -17  25   43.75    6.37
  11 -33   7   16.72    5.13
  10  24  28   -2.45    3.76
  10  -8  28   -0.30    5.52
   9  43  11    1.20    3.19
   8  40  12   14.34    3.21
   8 -18  18   79.14    6.22
   8 -28   6   -0.86    4.46
   6  38   8   13.80    3.39
   5 -11  15   96.21    5.77
   4   6  18  266.72    9.40
   4 -20   2    1.96    2.96
   3 -21 -29   16.84    2.73
   3 -21  -7   95.08    4.28
   2  34 -28    9.17    6.35
   2  34  -8   28.37    4.67
   2  30 -36   -0.98    6.01
   2  24   6   13.31    2.68
   1  27 -33    9.21    6.47
   1  27  -3   68.09    4.51
   1  21 -39    8.87    6.63
   1  -5   3  125.27    4.44
   0  26 -24   -1.16    4.81
   0  24 -28  120.68    8.02
   0  16 -36    1.10    6.17
   0  10 -38    8.62    5.78
   0   8 -38    1.41    5.75
   0   6 -38   14.24    6.20
   0   0 -36    1.18    5.08
   0  -8 -28  195.12    8.01
  -1  19 -21   -0.13    3.95
  -1  13 -29   33.93    5.51
  -1  13  -7  502.63   16.22
  -1   3 -29   78.42    5.80
  -1   3  -7  240.01    7.92
  -1  -3 -21   -0.15    2.85
  -1  -3 -15  586.65   18.36
  15  15  37   -1.15    6.74
  15   1  37   12.31    7.40
  14   2  36   -1.67    6.94
  14 -12  32   11.50    7.35
  13  13  35    2.99    6.44
  13   3  35   20.37    7.16
  12 -30  14    3.70    5.13
  11  -9  29   10.58    5.90
  10 -12  26    6.05    5.36
  10 -28  12   -0.11    5.07
   9   3  29   19.54    5.40
   8  -8  24   33.37    5.53
   8 -12  22    1.85    5.01
   8 -20  16   -0.84    4.87
   8 -22  14   44.98    5.67
   8 -30   2   85.30    6.25
   8 -34 -12   -0.87    3.65
   7 -13  19   30.82    4.72
   7 -25   7   53.06    4.94
   6 -30 -12   75.58    4.58
   5 -21   5  321.22   11.55
   4  40  -6    3.65    4.51
   4   8  18    4.01    2.45
   3  39 -19    5.01    5.47
   3  39 -17   12.68    5.74
   3  39 -15   19.12    5.77
   3 -17   1  122.85    5.26
   2  30   0  144.91    6.51
   2 -12   2  802.95   24.73
   1  31 -25   29.97    6.50
   1  31 -11    0.14    4.58
   1 -11 -33   11.47    4.04
   0  26 -12   -0.13    4.02
   0  22 -32    1.32    5.70
   0  20 -34    0.55    5.65
   0  12 -38    1.62    6.13
   0   8   2   -0.13    1.04
   0   4 -38   -3.60    6.07
  -1  19 -23   26.62    4.88
  -1  19 -13  318.24   11.74
  -1   9 -31    3.13    4.77
  20  -4  40    5.03    9.24
  18   4  40    3.29    8.92
  18  -6  38   -2.72    8.11
  18 -12  36   -1.24    7.59
  17   3  39    2.78    7.88
  17  -7  37    3.35    7.64
  16   2  38    0.22    7.46
  16 -16  32   16.68    7.18
  15  -7  35    4.17    7.11
  14  14  36    1.03    6.82
  14 -24  24    0.87    6.29
  14 -26  22   -0.00    5.66
  13  11  35   13.92    6.98
  13   5  35   18.75    6.68
  13 -11  31    4.70    6.10
  13 -15  29    9.14    6.31
  13 -21  25   22.33    6.51
  12 -10  30   67.83    7.74
  12 -14  28   -2.73    6.33
  12 -20  24   10.17    5.68
  11  -3  31   -2.57    5.69
  11 -13  27   55.72    8.54
  11 -29  13   22.73    5.59
  10   0  30  125.44    8.40
  10 -18  22    8.77    5.81
   9   5  29   22.37    5.54
   9  -5  27  132.29    8.21
   9 -25  13   30.67    5.41
   8  -2  26   -0.59    4.56
   7  13  25   52.11    4.30
   7   3  25   73.06    5.44
   7  -5  23   79.46    5.80
   6  42   2    0.00    3.85
   6 -16  14   51.53    4.85
   6 -18  12  238.11    9.61
   6 -20  10  235.73    9.55
   6 -28  -4    0.11    3.62
   4 -22  -2  218.87    8.14
   3  39 -13    1.57    4.94
   2  36 -20   -0.37    5.22
   2  36 -18   33.10    5.81
   2  36 -16    0.63    4.92
   2  32 -34    9.87    6.17
   2   0  10  143.21    5.37
   2 -10   4   39.41    2.77
   2 -16  -4   -0.13    1.85
   1  29 -31   -0.05    6.27
   1  19 -41   -1.20    6.40
   0  26 -26   -2.52    5.03
   0  24 -30   -1.27    5.55
   0  18 -36    2.04    5.70
   0  -4 -34    2.06    4.54
   0 -10 -24    2.08    2.74
  -1  17 -27   17.16    5.15
  -1  15 -29   13.03    5.52
  -1  11 -31    1.88    5.34
  -1   7 -31   -0.62    4.60
  -1   5 -31    0.71    4.58
  -1  -3 -23  142.47    6.29
  20 -10  38   -0.46    8.66
  19  -5  39    2.81    8.76
  19 -11  37    0.99    8.00
  18   8  40   -4.12    8.00
  18   6  40    0.16    8.35
  17  13  39   -1.83    8.35
  17   5  39    3.21    8.39
  16  14  38    2.55    7.83
  16   4  38    1.03    7.89
  15  23  35   -0.65    6.10
  15  13  37    5.20    7.60
  15   3  37    1.42    7.03
  15 -19  29    4.49    6.57
  14  32  30    3.66    4.02
  14  28  32    4.24    4.79
  14  12  36   -1.34    6.76
  14   4  36   -1.99    7.05
  14  -6  34   -0.40    7.23
  13   9  35   15.68    7.01
  13   7  35    8.22    6.73
  13  -5  33    3.69    6.80
  13 -23  23   10.38    6.14
  13 -29  17   11.82    5.62
  12  -4  32   45.37    7.33
  11  19  31   -0.63    4.89
  11 -19  23   14.33    5.62
  10 -36  -6    2.00    4.26
   9  11  29    2.15    4.76
   9   7  29   39.13    6.05
   9 -19  19    5.64    5.02
   9 -29   7   31.15    5.48
   7  -9  21    2.44    4.18
   7 -29  -1    1.73    3.74
   7 -31  -7   44.06    4.38
   6  44  -2    9.38    4.38
   6  30  16    0.15    1.12
   6   0  22  281.69   11.01
   6  -6  20  332.98   12.40
   6 -10  18    1.93    4.02
   6 -30 -24    9.14    1.86
   5  41  -1    1.97    4.21
   5  -7  17  101.24    5.63
   5 -27  -9   18.82    3.16
   2  36 -22   33.14    6.40
   2  36 -14   13.88    5.35
   2  34 -30   -0.96    5.70
   2 -18 -28   30.28    3.08
   1  31 -27   27.98    6.53
   1  27 -35   15.72    6.22
   1  25 -37    8.69    6.44
   1  23 -39    5.68    6.60
   0  26 -10  215.64    9.11
   0  22  -4    0.51    3.30
   0  14 -38   31.08    6.38
   0  10   2   66.38    2.72
   0  -6 -32    2.43    4.10
  -1  19 -25   18.43    4.28
  -1  17  -9    4.25    3.10
  -1  13 -31   -0.36    5.12
  -1   1 -29   37.15    4.92
  -1  -1 -27  141.17    6.96
  17  11  39   -1.07    8.49
  17   9  39    8.21    8.12
  17   7  39    3.85    8.60
  16  12  38   -0.01    7.43
  16  -6  36   -6.00    7.76
  15   5  37    1.37    6.92
  15 -11  33   -1.58    6.77
  14  10  36   -2.48    6.86
  14   8  36   -4.34    6.88
  14   6  36   -1.92    7.21
  13 -25  21   -1.43    6.16
  13 -27  19    2.52    6.02
  12 -22  22   37.13    6.10
  12 -28  16    2.79    5.55
  11  25  29    2.78    4.04
  11 -27  15   44.64    6.15
  10  28  26   -1.93    3.02
  10 -26  14   -0.58    4.72
   9   9  29    7.55    4.96
   9 -13  23   15.21    5.61
   9 -21  17   71.11    6.18
   9 -23  15  102.56    6.91
   9 -31   3   26.73    5.22
   9 -35  -9    5.68    4.01
   8  18  26    0.13    3.66
   8 -32  -4   11.19    4.08
   8 -34 -14    6.67    3.51
   7   5  25   91.90    5.81
   7 -27   3   39.88    4.73
   6 -24   4   -1.04    3.65
   5  39   3   16.70    4.01
   5 -13  13   55.32    4.66
   4  -2  16    9.15    3.02
   4 -10  12   61.25    4.24
   3  39 -11    2.66    4.73
   3  37  -5   18.40    4.51
   3  35  -1    7.43    3.83
   3  -9   9  225.90    8.19
   2  36 -24   -2.97    5.77
   2  30 -38    2.50    6.41
   2  28 -40    0.60    6.55
   2  26 -42    4.38    7.43
   1  31  -9    9.88    4.27
   1  29  -5  134.45    6.49
   1  21 -41    1.38    6.56
   0  28 -20   38.39    5.33
   0  28 -18   -2.87    4.90
   0  26 -28   -0.02    5.35
   0  24  -6   -0.56    3.31
   0  20  -2   -0.46    3.01
   0  16 -38   -0.40    5.81
   0  -2 -36   -1.41    4.86
  -1  21 -21    3.10    4.45
  -1  21 -17   90.04    5.83
  -1  19 -11    2.75    3.46
  -1  17 -29   13.49    5.46
  -1  15  -7  111.40    5.11
  -1   9  -5  339.30   11.08
  -1   3 -31    1.27    4.35
  -1  -3 -13   75.40    3.39
  20  -2  40   -0.00    8.95
  17  -5  37   11.22    8.33
  17 -11  35    1.65    7.35
  16  10  38    3.61    7.89
  16   8  38   -1.39    8.50
  16   6  38    4.84    7.68
  15  11  37    5.51    7.65
  15   9  37    5.21    7.54
  15   7  37    2.97    7.31
  15  -5  35    3.82    6.98
  15 -15  31   -0.26    6.45
  14  38  26   -0.74    2.34
  14  22  34    0.73    5.71
  14 -18  28   14.43    6.53
  13  27  31   -0.35    4.42
  12  20  32   15.88    5.37
  12 -26  18   33.77    6.34
  12 -32  10   -0.49    5.08
  11  -1  31    1.94    5.73
  11 -21  21    1.55    4.91
  11 -25  17   32.56    5.63
  10   2  30    1.61    5.41
  10  -6  28   40.82    6.55
  10 -22  18    2.08    5.42
  10 -24  16    3.42    5.31
  10 -30   8   46.69    5.55
   9  21  27    9.01    3.84
   9  -9  25   49.10    5.89
   8  24  24   14.75    3.02
   7  43   5    3.35    3.67
   7  21  23   13.17    2.95
   7   7  25  144.18    7.10
   7 -23   9   21.48    4.30
   6 -30 -14    1.18    2.95
   5  43  -5   13.90    4.64
   5 -19   7  129.98    6.28
   5 -23   1    4.53    3.20
   4 -18   4    8.56    3.26
   3  23  11   23.49    1.80
   3 -19  -3  413.44   13.41
   2  36 -12    2.02    4.60
   2  34  -6    0.98    4.32
   2  32  -2  120.33    6.41
   1  33 -19   15.80    5.49
   1  31 -29    3.30    6.18
   1  29 -33   -0.70    6.62
   0  28 -16    3.54    4.70
   0  24 -32   49.87    6.71
   0  22 -34   18.09    6.16
   0  20 -36   -1.91    5.95
   0  -8 -30    1.58    3.60
  -1  21 -23   26.83    5.48
  -1  21 -15  111.57    6.26
  -1  19 -27   43.27    5.71
  -1  15 -31   -0.03    5.75
  -1   7  -5  123.51    4.80
  -1  -3 -25  244.85    9.45
  19  -3  39    2.33    9.02
  18  -4  38    6.57    8.63
  18 -10  36    2.38    8.22
  15 -21  27    6.05    6.15
  14 -10  32   33.96    7.62
  14 -14  30    4.48    6.28
  13  21  33    3.18    5.35
  13 -17  27   15.09    6.80
  12  26  30   17.21    4.40
  12  -2  32   -0.28    6.29
  11 -23  19   11.05    5.31
  11 -31   9    6.87    5.20
  11 -35   1    2.64    4.48
  10 -14  24   33.66    6.37
  10 -32   4    2.74    4.51
   8  42  10   11.40    3.28
   8   0  26   -1.05    4.41
   8 -26   8   -0.65    4.70
   8 -34 -22   31.39    3.35
   8 -34 -16    0.26    3.37
   7   9  25   48.70    4.62
   6  40   6    0.12    3.43
   6 -26   0  170.49    7.47
   5  -1  19   97.99    5.38
   5 -15  11    3.72    3.37
   4  42 -10   18.83    5.13
   4  38   0    0.09    3.74
   4  32   8   61.59    3.80
   3  -1  13  289.65    9.91
   2  -4   8   34.79    2.68
   1  33 -23   10.95    5.50
   1  33 -21    1.17    5.29
   1  33 -17   36.29    5.63
   1  33 -15   27.90    5.61
   1  -1   5  851.17   25.70
   1  -7   1  276.86    8.78
   1  -9  -1    0.32    1.41
   1 -13 -31   -0.83    3.52
   1 -15 -25   71.04    3.71
   0  28 -24   56.72    6.65
   0  28 -14   -2.54    4.42
  -1  21 -25   75.31    6.39
  -1  11 -33   16.20    5.99
  -1  11  -5  262.37    8.91
  -1   9 -33   24.76    5.37
  -1   7 -33   15.75    5.37
  21  -7  39   -1.41    9.38
  20  -8  38    4.07    8.83
  19  -9  37    1.32    8.77
  18 -14  34    3.73    7.25
  16  -4  36    2.73    7.66
  16 -18  30   15.53    6.76
  13  31  29   -0.45    3.79
  13  -3  33    4.82    6.62
  13  -9  31   -0.27    6.74
  12  -8  30    2.56    6.29
  12 -16  26   -0.65    5.48
  11 -15  25  105.25    7.79
  11 -33   5    5.48    4.96
  10   4  30   69.14    7.11
  10 -10  26   -2.81    5.77
   9  -3  27  152.65    8.43
   8  -6  24   -0.10    4.72
   7  -3  23   93.69    6.13
   7 -17  15  105.93    6.23
   7 -21  11    7.03    3.85
   5 -17   9   25.25    3.87
   4  -6  14  266.30    9.76
   3  39  -9    2.41    4.66
   3 -15   3  436.03   14.21
   1  27 -37   10.35    6.48
   1  25 -39    5.17    7.15
   0  26 -30   72.55    7.43
   0  26  -8    0.78    3.28
   0  18 -38   18.97    6.25
   0   6   2  222.32    6.82
   0 -10 -26   -0.02    2.92
  -1  21 -13  153.10    7.18
  -1  19 -29   14.49    5.42
  -1  17 -31   -0.51    5.28
  -1  13 -33   18.39    5.97
  -1   5 -33   21.28    5.33
  -1   1 -31    3.42    4.33
  -1  -1 -29   31.66    4.50
  19  -1  39    5.59    8.83
  17  -3  37    4.35    8.20
  16 -14  32   -4.82    7.48
  15 -23  25    8.83    6.14
  14 -20  26    2.00    6.25
  13 -13  29    3.37    5.99
  12 -12  28   33.89    6.45
  11  29  27    5.70    3.40
  11   1  31    1.80    5.55
  11 -11  27   25.79    6.55
  10 -36  -8   -1.76    4.11
   9  45   9    1.89    3.44
   9 -15  21   -0.51    4.68
   9 -27   9    5.06    4.78
   9 -33  -3    9.79    4.39
   9 -35 -11   -0.22    3.86
   8  28  22    1.56    2.13
   8 -10  22  132.82    7.69
   8 -30   0   -1.23    4.12
   8 -34 -20    4.26    3.12
   8 -34 -18    9.23    3.31
   7  37  13   10.64    2.63
   7 -19  13   92.83    6.10
   7 -31  -9    5.63    3.47
   6   2  22   17.79    4.01
   6 -30 -16    0.49    2.83
   4  34   6    5.97    3.19
   4 -12  10    5.75    2.99
   3  31   5   88.49    4.71
   3 -11   7  996.19   30.81
   2  36 -10   40.74    5.19
   1  33 -13   19.16    4.70
   1  31 -31   -1.51    5.80
   1  29 -35   10.29    6.37
   1  23 -41    3.43    6.75
   0  28 -26    3.02    5.19
   0  28 -12  120.64    6.73
   0  22 -36   -1.62    5.79
   0  18   0   -0.32    2.30
   0  14 -40   -0.40    6.07
   0  12   2   -0.00    1.45
  -1  23 -19   14.68    4.49
  -1  21 -27   28.53    5.38
  -1  19  -9   35.88    3.77
  -1  13  -5 1238.20   37.84
  -1  -3 -27  113.81    6.05
  19 -13  35   -2.99    8.36
  18  -2  38   -2.56    8.48
  17  -9  35   -0.52    7.74
  15  21  35    5.22    6.11
  15  -3  35    2.94    7.02
  15  -9  33    9.81    6.90
  15 -17  29    3.68    6.56
  13 -19  25   30.05    6.51
  12  30  28   -0.21    3.54
  10  12  30   78.59    6.62
  10   6  30    6.88    5.96
   8   2  26    0.43    4.66
   8 -16  18    0.04    4.56
   8 -24  10    1.72    4.39
   8 -28   4   19.16    4.56
   6 -12  16   -0.94    3.96
   6 -28  -6    7.47    3.37
   4  42  -8   -0.36    4.65
   4  30  10  154.49    5.82
   4 -14   8   71.84    4.39
   4 -16   6   16.00    3.44
   3  33   3   60.82    4.52
   3  29   7   68.80    3.81
   3  -5  11   95.44    4.59
   3 -13   5  572.80   18.27
   1  33 -27   14.84    6.09
   1  31  -7   56.39    4.99
   1  27  -1    3.19    3.12
   1  25   1   22.00    3.01
   1  19   5  356.80   11.35
   0  24 -34    3.73    5.65
   0  20 -38   -0.30    6.05
   0  16 -40   43.42    7.65
   0  -6 -34   47.15    5.33
   0 -10 -12   -0.11    1.08
  -1  23 -23   31.07    5.26
  -1  23 -17   73.30    5.71
  -1  17  -7  181.40    7.14
  -1  15 -33    8.12    5.36
  -1   5  -5 9719.63  289.24
  -1   3 -33   25.99    5.42
  -1   1  -7 1038.10   31.38
  -1  -5 -21    2.42    2.63
  -1  -5 -19   94.92    4.49
  21  -5  39    5.12    9.17
  18  -8  36   -0.94    7.62
  17 -17  31   -0.10    7.43
  16 -20  28    7.72    6.95
  15 -13  31   -0.47    6.34
  14 -22  24    5.31    7.07
  13  -1  33    5.91    6.71
  12   0  32   51.77    7.24
  12 -18  24    2.39    5.43
  12 -30  12    5.39    5.00
  11 -29  11    1.83    4.76
  10  10  30    2.04    4.85
  10   8  30   80.19    7.07
  10  -4  28    3.35    5.21
  10 -16  22   81.22    7.21
  10 -28  10   53.80    5.78
   8  16  26    2.52    3.72
   8 -32  -6   -0.10    3.79
   7  39  11    0.22    2.99
   7  -7  21    0.51    4.14
   6  44   0   -2.24    4.07
   6  -4  20  106.08    6.18
   6 -22   6    2.72    3.80
   6 -30 -22   -0.15    2.18
   5  -9  15  290.29   10.75
   5 -27 -11   12.79    2.95
   3  37  -3   30.01    4.51
   2  38 -20   23.42    5.97
   2  34  -4   12.53    4.50
   1  33 -11   -0.08    4.28
   1  31 -33    2.58    5.83
   0  28 -28   27.10    5.94
   0  26 -32    1.85    5.68
  -1  23 -15   99.43    5.97
  -1  21 -11   66.81    4.78
  -1  19 -31    0.52    5.72
  -1  11 -35   41.81    6.67
  -1   9 -35   25.66    6.05
  -1   7 -35   56.68    6.61
  -1  -5 -17  150.80    5.73
  20  -6  38    1.10    8.71
  19   1  39    1.30    9.27
  19  -7  37   -2.96    8.73
  18   0  38    3.57    8.45
  17  -1  37    8.13    8.09
  16  -2  36   -2.47    7.45
  15  27  33    2.10    5.43
  14  -8  32    1.63    6.73
  14 -16  28    3.28    6.26
  14 -24  22   29.40    6.60
  14 -26  20   36.23    6.42
  13 -29  15   21.96    6.12
  11  15  31   -4.22    3.56
  11   3  31   -2.33    5.80
  11  -5  29    8.51    6.07
  11 -17  23   40.68    6.05
  10 -34  -2   -0.10    4.24
   9  -1  27   78.53    6.61
   9  -7  25   70.04    6.54
   8 -18  16   -0.60    4.31
   8 -22  12   -1.05    4.44
   7 -25   5   68.69    5.24
   6   4  22  490.14   16.73
   6 -30 -18    1.68    2.57
   5  43  -3    7.93    4.47
   5  41   1    2.77    4.01
   5  35   9    8.82    2.87
   5   1  19   98.09    5.21
   5  -5  17  351.53   12.43
   4  36   4    4.75    3.40
   4   0  16  125.29    5.83
   3  39  -7    7.25    4.46
   3 -21  -9   47.83    3.08
   2  38 -22    1.03    5.53
   2  38 -18   -0.48    5.62
   2  38 -16    1.70    5.27
   2  36  -8   -1.37    4.51
   2 -18 -10    7.32    1.61
   1  33 -29    8.00    6.42
   1  29  -3  164.02    7.16
   1  27 -39    2.83    6.96
   1  25 -41    0.43    6.72
   0  30 -22  140.01    8.39
   0  30 -20    1.15    5.20
   0  30 -18   26.08    5.28
   0  28 -10    0.53    4.04
   0  18 -40   -2.10    6.43
   0  -8 -32  108.51    6.20
  -1  23 -25   37.52    5.64
  -1  21 -29    7.94    5.37
  -1  17 -33   11.76    5.45
  -1  13 -35   35.11    6.48
  -1   5 -35   26.77    5.91
  -1  -1 -31    0.04    4.25
  16  20  36    0.32    1.63
  16  -8  34    1.95    7.59
  16 -22  26    2.39    5.30
  15  -1  35    7.50    6.98
  14 -12  30   18.82    6.49
  13  -7  31    2.55    6.39
  13 -21  23   11.48    5.79
  12   2  32    1.51    6.33
  12  -6  30   47.15    7.28
  12 -28  14    1.05    4.99
   9 -17  19   29.70    5.15
   9 -25  11    0.47    4.77
   9 -29   5   56.12    5.84
   9 -31   1    3.80    5.09
   9 -35 -13    5.23    3.78
   8   4  26   -0.26    4.44
   8 -20  14    2.06    4.72
   7  35  15   16.32    2.22
   7  -1  23   91.99    5.92
   6  14  22   -1.27    2.88
   6  -8  18  267.02   10.44
   6 -14  14    9.41    4.05
   6 -30 -20   58.63    3.40
   5 -21   3   95.52    5.32
   4  40  -2   -0.35    4.10
   4 -20   0  521.87   16.95
   1  29 -37   13.80    6.34
   1  23   3  113.11    4.89
   1 -15 -27   79.05    4.24
   0  30 -16    1.72    4.45
   0  28 -30    1.95    5.75
   0  24 -36    3.05    6.78
   0  24  -4   98.95    5.19
   0  22 -38   14.82    6.40
   0  22  -2  321.12   11.08
   0 -10 -28    0.25    3.17
  -1  23 -27   49.38    6.29
  -1  23 -13   30.74    4.44
  -1  15 -35   50.04    6.25
  -1  15  -5  434.85   14.19
  -1   1 -33   32.39    5.56
  -1  -3 -29   66.50    5.11
  -2  12 -20  113.78    6.32
  -2  10 -22  105.48    6.40
  -2  10 -20  150.49    7.05
  -2  10 -18    3.97    3.77
  -2   8 -22  247.71    9.92
  -2   8 -20   20.63    3.80
  -2   8 -18  138.35    6.31
  19   3  39   -4.12    9.46
  18 -12  34    8.12    7.39
  17  -7  35    1.89    7.40
  16   0  36    1.25    7.40
  16 -16  30    0.01    7.25
  15 -19  27   10.28    6.41
  14   0  34   11.51    7.20
  13   1  33   18.16    6.50
  13 -15  27   14.66    6.10
  13 -23  21    1.08    6.10
  13 -27  17   18.10    6.07
  12 -20  22    5.60    5.42
  12 -32   8   11.48    5.10
  11   5  31   -2.25    5.55
  11 -19  21    0.17    5.03
  11 -27  13   21.48    5.39
  10  -8  26    1.49    5.59
  10 -12  24    3.20    5.65
  10 -26  12   40.85    5.61
  10 -30   6    3.10    4.50
  10 -36 -10   16.06    4.26
   9  19  27   18.33    4.19
   8  44   8    6.85    3.50
   8  -4  24   50.02    5.50
   7  45   3    4.36    3.99
   7 -27   1   10.72    3.93
   6  42   4    2.73    3.73
   6 -20   8   13.39    3.77
   5  37   7   10.09    3.19
   5  33  11    0.51    2.74
   5 -25  -5   85.47    4.58
   3  41 -13    9.57    5.37
   2  38 -14   -0.00    5.17
   2  30   2    1.38    3.17
   2   2  10    0.93    1.88
   2 -18 -30   -1.62    2.94
   1  35 -23    7.75    5.39
   1  35 -21    2.65    5.34
   1  35 -19    6.79    5.23
   1  33 -31    1.43    5.79
   1  31 -35    9.53    6.19
   0  30 -26    1.10    5.25
   0  26 -34   19.24    6.23
   0  26  -6   76.83    5.08
  -1  21 -31   -0.26    5.61
  -1  19 -33   36.71    6.07
  -1   3 -35   73.37    7.04
  -1  -5 -25  234.95    9.00
  -2  12 -22  540.46   18.49
  -2  12 -18   83.28    5.30
  -2  10 -24  167.51    8.11
  -2   8 -24   34.52    4.47
  -2   6 -22   71.75    4.89
  -2   6 -20  409.49   14.23
  20  -4  38    2.94    8.68
  20 -10  36    3.75    8.69
  19   5  39   -0.47    8.46
  19 -11  35    1.16    7.74
  18   2  38    1.07    9.00
  18  -6  36   -6.43    7.78
  17   1  37    1.35    7.69
  17 -19  29    4.52    6.35
  16 -12  32    5.78    6.71
  15  -7  33   11.79    7.38
  14  26  32    8.76    5.26
  13 -11  29   12.76    6.10
  12  16  32   12.28    3.87
  12 -10  28   -2.04    5.69
  12 -14  26    3.61    5.57
  12 -26  16   -0.15    5.28
  11   7  31    1.01    5.87
  11  -9  27   32.75    6.47
  11 -13  25   17.81    5.84
  11 -31   7    1.15    4.98
  11 -33   3   15.26    4.89
  10  -2  28   49.94    6.31
  10 -32   2   34.46    5.14
   9 -19  17   83.18    6.26
   9 -21  15   31.89    5.06
   9 -23  13   25.37    4.81
   9 -33  -5   32.19    4.49
   8  14  26    0.31    3.66
   8   6  26   -1.43    4.16
   7  41   9    1.61    3.21
   7 -13  17  225.22    9.46
   7 -31 -11    0.88    3.28
   6   6  22   17.71    3.93
   6 -16  12    7.40    4.10
   6 -24   2  125.48    6.11
   4 -24 -10   11.88    2.50
   1  35 -17   60.14    6.26
   1  33  -9    2.89    4.36
   1  31  -5   49.50    4.85
   0  30 -14   11.19    4.63
   0  28 -32   52.51    6.76
   0  20 -40   36.49    7.04
   0  14   2  316.76   10.11
  -1  25 -23   10.59    5.51
  -1  25 -19    5.38    4.46
  -1  25 -17   40.35    4.99
  -1  23 -29   53.97    7.96
  -1  21  -9   19.82    3.58
  -1  19  -7  112.01    5.36
  -1  17 -35   99.95    7.89
  -1  11 -37   25.49    6.00
  -1   9 -37   34.44    6.07
  -1  -5 -15  583.08   18.15
  -2  14 -22    8.67    4.59
  -2  14 -20  868.21   28.04
  -2  12 -24    6.39    4.10
  -2   8 -16    0.05    2.63
  -2   6 -18   12.00    3.19
  19  -5  37   -1.39    7.78
  18   4  38    2.08    8.77
  16  18  36    0.87    3.36
  15  31  31    1.45    4.69
  15   1  35    5.38    7.06
  15 -21  25   16.54    6.26
  14  -6  32   18.49    6.79
  14 -18  26   -1.97    6.50
  13  17  33   -1.55    3.38
  12   4  32   33.28    6.82
  12 -24  18    4.12    5.71
  11  23  29    2.81    4.35
  11  11  31   -0.72    5.62
  11   9  31    5.16    5.34
  11 -23  17   49.36    6.00
  11 -25  15   65.97    6.43
  10 -20  18   50.13    5.91
  10 -22  16    7.46    4.90
  10 -24  14   27.30    5.41
   9   1  27   67.23    6.51
   9 -35 -15    8.17    3.69
   8  -8  22    3.84    4.21
   8 -26   6    3.33    4.08
   7 -23   7   54.41    4.94
   6  12  22  205.38    7.99
   6   8  22  198.53    8.03
   6 -26  -2    0.17    3.36
   5  17  19   25.45    2.50
   5 -11  13   67.46    4.93
   5 -23  -1    4.34    3.44
   4  38   2   39.90    4.38
   4  -8  12  466.21   15.47
   3  41 -11   -1.81    4.78
   3   1  13  297.66   10.04
   2  38 -12   37.19    5.55
   2  32   0   -1.42    3.61
   2 -14  -2    5.77    1.98
   1  35 -15   44.32    5.52
   1  29 -39    5.51    6.37
   1  27 -41   -2.15    7.25
   1   7   7 6091.84  181.08
   0  30 -28   -2.43    5.94
  -1  25 -25   68.32    6.84
  -1  13 -37   34.99    6.54
  -1   7 -37   27.64    5.87
  -2  14 -24   47.79    5.38
  -2  12 -26    0.48    4.06
  -2  10 -26   -0.50    4.16
  -2   8 -26   -0.38    4.42
  -2   6 -24  142.50    6.98
  -2   6 -16   61.57    4.09
  17  17  37    3.42    7.02
  17   3  37    2.85    7.63
  17 -15  31   -1.66    8.63
  16   2  36    1.49    7.19
  16  -6  34    0.46    7.78
  15 -11  31   -2.68    7.13
  15 -15  29    1.89    6.26
  14   2  34   -2.92    6.80
  13  37  25    2.53    2.61
  13  25  31   -2.84    4.82
  13  -5  31   -3.20    5.90
  12  24  30   -1.19    4.50
  12  14  32   -0.46    5.48
  12   6  32    2.68    5.75
  11  -3  29   17.90    7.94
   9  25  25    3.50    3.25
   8  12  26    1.15    2.51
   8  10  26   -1.07    4.31
   8   8  26   -2.81    4.10
   8 -32  -8   32.28    4.20
   7  19  23   19.14    3.25
   6  -2  20  636.66   21.06
   5   3  19  118.26    5.89
   5 -27 -13   59.26    3.61
   3  39  -5   28.96    4.79
   3  27   9   22.77    2.34
   3 -17  -1  132.69    5.38
   2  36  -6    4.77    4.17
   2  -6   6   73.11    3.47
   1  35 -27   12.54    5.73
   0  30 -12   -1.94    4.40
   0  28  -8   95.88    5.82
   0  26 -36   -1.61    6.71
   0  24 -38   -0.74    6.19
   0  22 -40   -4.98    6.53
  -1  25 -15   73.84    5.69
  -1  23 -11    8.02    3.99
  -1  21 -33   15.35    6.26
  -1  15 -37   92.95    7.69
  -1   5 -37   74.27    7.04
  -1   1 -35   91.74    6.98
  -1  -1 -33   32.84    5.30
  -1  -5 -27  290.83   10.76
  -2  16 -22  160.18    7.93
  -2  16 -20    6.63    4.48
  -2  14 -26    2.07    4.26
  -2  10 -14   22.66    3.39
  -2   6 -26    0.17    4.10
  -2   4 -22  593.09   19.63
  -2   4 -20   27.12    3.78
  -2   4 -18  301.53   10.65
  20  -2  38   -7.00    8.94
  18   6  38    4.74    8.38
  18 -10  34    0.48    7.30
  17  -5  35   10.06    7.33
  16 -18  28   -0.85    6.94
  15  17  35   11.76    6.68
  15   3  35    4.25    7.10
  15 -23  23   10.66    6.26
  13 -17  25    8.95    5.89
  12  -4  30    0.86    5.78
  10 -34  -4    4.82    4.28
  10 -36 -12    1.46    3.81
   9  -5  25   82.95    6.34
   9 -13  21    1.20    4.58
   9 -27   7   22.45    4.72
   8 -28   2    3.58    3.94
   7   1  23   95.61    6.06
   7  -5  21    4.63    4.38
   6 -28  -8    2.38    3.18
   5  39   5   16.41    3.69
   5 -19   5  202.65    7.98
   4  -4  14    2.31    2.84
   1  35 -13    5.95    4.58
   0  30 -30   56.95    7.35
   0  28 -34   -0.20    6.42
   0  20   0 1043.19   32.06
   0 -10 -30  237.61    9.31
  -1  25 -27  153.46    8.73
  -1  23 -31   -0.40    5.66
  -1  19 -35   41.81    6.41
  -1  17  -5  229.24    8.28
  -1   3  -5 1157.98   34.92
  -1  -3 -31   -1.16    4.18
  -2  16 -24    2.59    4.58
  -2  12 -28   12.27    4.67
  -2  12 -14  250.01    9.32
  -2  10 -28   95.98    6.65
  -2   8 -28   -0.15    4.76
  -2   4 -24   -0.40    3.81
  21  -7  37   -4.10    9.10
  20  -8  36   -0.33    7.85
  19  -3  37    0.58    8.23
  19  -9  35    1.70    8.01
  18  12  38   -0.14    8.05
  18  10  38   -0.18    8.60
  18   8  38    1.24    8.19
  18  -4  36   -0.97    7.91
  17  15  37   -2.74    7.59
  17   5  37   -0.96    8.02
  16  16  36    0.00    7.03
  16   4  36    0.47    7.06
  15 -25  21    3.75    6.23
  14  16  34    2.62    6.49
  14   4  34   15.86    7.39
  14 -10  30    2.75    6.80
  14 -14  28    7.62    6.42
  14 -20  24    5.28    6.44
  13  15  33    1.17    6.31
  12  12  32   36.82    6.30
  12 -16  24   28.54    6.35
  12 -30  10   51.33    6.06
  11 -15  23   10.42    5.34
  11 -35  -3    4.90    4.50
  10   0  28   -0.20    5.26
  10 -14  22    2.71    5.47
  10 -28   8    0.86    4.76
   9  17  27   57.65    5.10
   9   3  27  151.89    8.22
   9  -9  23   23.80    5.12
   9 -35 -17    9.38    3.64
   8  -2  24   41.18    4.91
   8 -14  18  133.30    7.11
   7  25  21    0.60    2.31
   7 -15  15  141.17    7.18
   7 -21   9   16.15    3.85
   7 -29  -5   54.91    4.43
   6 -10  16   18.65    4.56
   5  43  -1   -2.20    4.01
   3  -7   9  397.57   13.05
   2  38 -10   -0.24    4.73
   2  34  -2    4.83    3.99
   1 -15 -29    9.51    3.19
   0  32 -22    0.02    5.48
   0  32 -20  159.65    8.96
   0  32 -18   -4.39    5.22
  -1  25 -29   23.98    5.90
  -1  25 -13   82.36    5.71
  -1  17 -37   54.27    7.35
  -1   3 -37   34.49    5.94
  -2  16 -26   -0.43    4.62
  -2  16 -16   -0.04    3.99
  -2  14 -28   62.09    5.80
  -2  14 -14   27.00    3.73
  17  13  37   -0.64    7.61
  17   7  37   -0.62    7.97
  16   6  36    2.68    7.42
  16 -10  32   -1.33    7.30
  16 -14  30    6.94    7.23
  15  25  33   -0.86    5.50
  15   5  35    6.93    7.12
  13  13  33    3.79    6.40
  13   7  33    8.29    6.50
  13  -9  29   13.58    6.09
  13 -13  27   35.80    6.40
  11 -29   9    9.78    5.31
  10  -6  26    1.02    5.41
   9 -31  -1   -0.00    4.54
   8  22  24    0.87    3.09
   8 -24   8   79.25    5.71
   7  43   7    4.86    3.45
   7 -31 -13   10.35    3.27
   5  -7  15  560.16   18.45
   5 -13  11   16.85    3.33
   4  42  -4    1.03    4.23
   4 -18   2  994.47   30.87
   3  41  -9    2.54    4.48
   1  33  -7   28.40    4.56
   1  13   7  476.00   14.32
   0  32 -26    1.42    5.73
   0  32 -16    1.40    4.72
   0  30 -32   -1.27    6.19
   0  26 -38    3.51    6.32
  -1  27 -21    2.45    5.06
  -1  27 -19   16.50    5.08
  -1  23 -33   13.78    5.83
  -1  21 -35   37.16    6.25
  -1  13 -39   18.87    6.17
  -1  11 -39   10.00    6.47
  -1   9 -39   12.64    6.06
  -2  18 -24   69.77    5.71
  -2  18 -22   12.25    4.39
  -2  18 -20  355.47   13.24
  -2   6 -28  213.12    9.39
  -2   4 -26    0.67    3.94
  -2   4 -16    2.37    2.67
  20   0  38   -6.03    8.78
  19 -13  33   -0.87    7.47
  17  11  37    9.00    7.87
  17   9  37    5.47    7.72
  17 -17  29    0.20    6.74
  16  14  36    0.28    7.04
  16   8  36   -0.00    7.20
  16  -4  34    0.83    7.50
  16 -20  26    1.35    6.73
  15  15  35    4.66    6.49
  15   7  35    4.03    6.73
  15 -17  27   -2.19    6.21
  14  34  28    1.75    3.84
  14  30  30    3.85    4.48
  14  14  34   -3.63    6.43
  14   6  34    6.55    6.65
  14  -4  32    3.98    6.74
  14 -22  22    7.76    6.05
  14 -28  16   -0.11    5.07
  13  11  33    5.94    6.11
  13   9  33    5.63    6.72
  13 -19  23    2.44    5.63
  13 -29  13   -0.22    4.98
  12  -8  28   16.17    6.56
  12 -12  26   -0.22    5.44
  11  -1  29   10.10    5.86
  11  -7  27   47.04    6.63
  10 -10  24    8.66    5.63
  10 -36 -14    3.35    3.82
   9 -29   3   14.20    4.50
   9 -35 -19    2.52    3.29
   8  46   6   -0.71    3.65
   7 -17  13   58.39    4.98
   7 -19  11   -0.17    3.97
   7 -25   3   93.19    5.54
   6  44   2    5.67    3.88
   5   5  19   23.76    3.58
   5 -15   9   47.97    4.27
   5 -17   7  145.99    6.58
   4  18  16    0.72    1.63
   4 -10  10  997.72   31.06
   2  40 -16    0.20    5.33
   2  -2   8  522.78   16.33
   1  35 -11   -0.63    4.55
   1  29  -1    7.95    3.24
   0  30 -10  105.45    6.38
   0  28 -36    0.11    6.60
   0  24 -40   20.05    6.63
   0 -12 -22   -0.66    2.46
   0 -12 -20  569.02   17.72
  -1  27 -25  126.73    8.28
  -1  27 -17   17.83    4.84
  -1  23  -9   49.77    4.44
  -1  21  -7  186.52    7.54
  -1  19 -37   38.27    7.07
  -1  15 -39   24.91    6.23
  -1  11  -3   44.13    2.74
  -1  -1 -35   92.54    6.74
  -1  -5 -29   38.95    4.31
  -2  16 -28   -2.87    5.16
  -2  12 -30  204.55    9.64
  -2  10 -30   11.71    4.68
  -2  10 -12 1685.92   51.44
  -2   8 -30  219.89   10.13
  -2   2 -22    6.49    3.42
  -2   2 -20 1325.46   40.97
  19  -1  37   -4.85    8.26
  18  -2  36    0.13    8.16
  17  -3  35    8.01    7.76
  17  -9  33    2.03    7.59
  16  12  36    0.36    6.89
  16  10  36   -1.60    6.96
  15  13  35    1.53    6.65
  15  11  35   10.34    7.16
  15   9  35    4.16    6.71
  15  -9  31   -0.70    6.31
  14  12  34   12.31    7.14
  14  10  34    1.60    7.08
  14   8  34    4.33    6.57
  14 -24  20   -0.24    5.62
  14 -26  18   -1.73    4.84
  13  -3  31   -0.38    6.26
  12  -2  30   45.13    6.88
  12 -18  22   79.30    7.05
  12 -28  12   53.55    6.16
  12 -32   6   -0.12    4.65
  11 -11  25   48.61    6.28
  11 -31   5   26.67    5.43
  10 -30   4    6.58    4.75
  10 -32   0    3.33    4.59
   9   5  27  115.34    7.18
   9 -25   9    7.90    4.51
   9 -33  -7   10.25    4.04
   9 -35 -21    0.17    3.12
   8 -16  16   14.47    4.40
   7   3  23   92.40    5.85
   6 -22   4   38.43    4.13
   4  40   0   45.26    4.74
   3  -3  11   17.67    2.47
   1  37 -23    3.41    5.83
   1  37 -21    2.63    5.49
   1  37 -19    5.07    5.30
   1  27   1    3.10    2.82
   0  32 -28   13.34    5.95
   0  32 -14    5.38    4.93
   0  26  -4   -0.13    3.03
   0  16   2   -0.70    1.79
  -1  27 -27   72.77    6.89
  -1  25 -31   -2.18    5.49
  -1   9  -3  469.68   14.74
  -1   1 -37   64.07    6.64
  -1  -3 -33   30.11    5.38
  -2  18 -26    0.70    4.60
  -2  18 -16   39.82    4.82
  -2  16 -14  110.54    5.81
  -2  14 -30    5.98    4.88
  -2  12 -12  262.98    9.52
  -2   8 -12   18.20    2.92
  -2   6 -30    1.39    4.73
  -2   4 -28    3.98    4.18
  -2   2 -24  125.39    6.52
  -2   2 -18   40.96    3.57
  21  -5  37    0.45    8.73
  20   2  38    1.92    9.09
  20  -6  36    0.71    7.89
  18  -8  34   -0.02    7.84
  17 -13  31   -0.11    6.68
  16  24  34    1.32    6.36
  16 -22  24    1.82    6.04
  15 -13  29    5.17    6.57
  14  24  32    2.48    5.16
  14 -16  26    2.05    5.95
  13 -21  21   -0.34    5.78
  13 -27  15    6.22    5.59
  11  21  29    2.30    4.58
  11 -17  21   -1.05    5.55
  11 -27  11    1.87    4.73
  11 -33   1   -0.38    4.40
  10  26  26    1.14    3.48
  10   2  28   47.72    6.39
  10 -26  10    2.76    4.79
   9  15  27   48.88    5.00
   9  -3  25  208.46    9.71
   8  -6  22  191.58    8.84
   8 -10  20    6.87    4.64
   8 -22  10  138.54    7.25
   8 -32 -10    1.56    3.53
   7 -27  -1   14.79    3.97
   6  38  10    2.37    2.80
   6   0  20    0.38    3.92
   5  41   3    7.87    3.84
   5  15  19    7.11    2.44
   2  40 -14    3.46    5.45
   2  38  -8   22.66    4.72
   2  36  -4    3.52    4.15
   2  -8   4   26.51    2.50
   2 -12   0    1.21    1.86
   1  37 -17   22.21    5.51
   1  31  -3   64.79    4.88
   0  32 -30    1.37    5.78
   0  30 -34   17.87    6.26
   0  28  -6    1.18    3.32
   0  24  -2    0.11    2.95
   0 -10 -32    1.16    3.79
   0 -12 -24  117.91    5.10
  -1  27 -15   66.61    5.51
  -1  25 -11    0.24    4.12
  -1  23 -35   28.24    6.16
  -1  19  -5  346.71   11.81
  -1  17 -39   18.11    6.83
  -1  13  -3  201.32    7.09
  -1  -5 -13  519.94   16.13
  -1  -7 -21    4.87    2.59
  -2  20 -24    0.87    4.43
  -2  20 -22  249.31   10.53
  -2  18 -28   39.86    6.14
  -2  16 -30   94.06    7.38
  -2  14 -12  382.79   13.15
  -2  10 -32  185.01    9.32
  -2   2 -26    1.03    3.68
  19  -7  35   -2.42    7.67
  18 -16  30    9.39    7.03
  15 -19  25   -0.95    6.44
  14  -8  30   29.56    6.67
  13  29  29    0.89    4.24
  13 -25  17    9.56    5.95
  12 -20  20   85.14    6.98
  12 -26  14   24.30    5.34
  10 -34  -6    0.60    4.34
   9   7  27   31.02    5.17
   9 -17  17   72.20    5.82
   8   0  24  277.45   11.17
   8 -18  14   37.22    5.06
   8 -20  12  169.19    8.05
   7  17  23   25.73    3.59
   6 -12  14   86.67    5.91
   5 -25  -7   75.97    4.24
   5 -27 -15   68.22    3.63
   4 -16   4   60.55    3.88
   3  41  -7   12.24    4.72
   3   3  13  669.13   20.85
   3 -15   1  234.67    8.26
   1  37 -15   42.75    6.09
   0  28 -38    0.47    6.04
   0  26 -40   -3.28    6.99
  -1  27 -29   14.58    5.73
  -1  25 -33    7.46    6.35
  -1  21 -37   22.40    6.30
  -1  -7 -23   34.59    3.47
  -2  20 -26    0.69    4.62
  -2  20 -18  131.20    7.10
  -2  14 -32  109.12    7.51
  -2  12 -32    7.74    5.16
  -2   8 -32    6.94    5.29
  20   4  38    0.22    8.56
  19   1  37   -0.56    8.46
  18   0  36   -1.89    8.06
  17  -1  35    4.05    7.75
  17 -19  27    8.44    6.30
  16  -2  34    6.71    7.71
  16  -8  32   11.39    7.43
  16 -16  28    0.41    6.37
  14 -12  28   -3.67    6.62
  13  23  31    0.67    4.99
  13 -15  25   22.29    6.02
  13 -31   9    2.14    5.12
  12  36  24    0.39    2.24
  12  22  30   15.56    5.04
  11   1  29   13.46    5.55
  11 -35  -5   13.79    4.53
  10  18  28   20.57    4.60
  10  -4  26   -2.41    5.31
  10 -18  18   -1.84    4.63
  10 -36 -16    2.35    3.61
   9  13  27   19.54    4.06
   9  11  27   35.84    5.24
   9   9  27   41.11    5.35
   9 -23  11    3.87    4.47
   8 -26   4    3.72    4.10
   8 -30  -4   -0.76    3.67
   7   5  23   76.73    5.15
   7  -3  21    0.41    4.07
   7 -11  17  239.15    9.84
   7 -31 -15   22.81    3.33
   6  40   8    0.88    3.16
   5  31  13   12.71    2.06
   5   7  19   55.91    3.91
   4 -12   8  392.45   13.17
   4 -22  -6   14.49    2.71
   4 -24 -12  294.27    9.70
   3  -9   7 1996.74   60.37
   2 -10   2   30.11    2.43
   1  35  -9    3.91    4.26
   1  21   5  158.37    5.73
   0  34 -22   57.42    6.25
   0  32 -32   27.47    6.23
   0  32 -12   57.26    5.41
   0  30  -8    0.26    3.92
   0  24 -42   -1.10    6.21
   0 -12 -26   -0.32    2.62
   0 -12 -18   -0.55    1.78
  -1  19 -39   16.04    6.78
  -1   7  -3    0.76    1.60
  -1  -5 -31    0.11    3.99
  -1  -7 -25  376.19   12.92
  -1  -7 -19   28.11    2.72
  -2  18 -30   -0.61    5.49
  -2  18 -14   27.43    3.94
  -2   6 -32  129.60    7.84
  -2   6 -12 2605.50   78.55
  -2   4 -30  303.31   12.10
  -2   2 -28   59.75    5.05
  -2   2 -16    1.64    2.61
  21  -3  37    8.60    9.01
  21  -9  35   -4.13    8.73
  20 -10  34    9.32    8.54
  19 -11  33   -0.96    7.28
  17  -7  33    4.09    7.15
  16 -12  30    0.54    7.06
  15 -21  23    4.66    5.88
  14  40  24    0.44    2.40
  13  -1  31   -2.06    6.39
  13  -7  29    9.93    6.25
  12  28  28    7.65    4.06
  12   0  30    1.01    5.87
  12 -14  24    8.37    5.43
  12 -22  18   41.44    5.88
  12 -24  16    3.77    4.86
  11  27  27    5.68    3.79
  11  -5  27   38.46    6.06
  11 -25  13    8.12    4.75
  10   4  28    1.61    5.90
  10 -24  12   -0.54    4.70
   9  -7  23   32.61    5.39
   9 -11  21   -0.25    4.41
   9 -19  15  102.16    6.72
   9 -21  13   50.00    5.47
   7  45   5    4.07    3.62
   6  36  12   -0.58    2.42
   6 -20   6   16.58    3.74
   6 -24   0    1.07    3.02
   6 -28 -10  186.28    7.32
   4 -14   6  122.92    5.50
   4 -20  -2    0.16    2.68
   3  33   5   32.00    3.52
   3 -21 -11   10.37    2.13
   2  40 -12   -1.63    4.75
   1  33  -5   59.33    5.16
   1  25   3   76.73    4.03
   1 -15 -31   -0.21    3.27
   0  34 -24    2.60    5.77
   0  34 -20    1.63    5.36
   0  34 -18   71.97    6.72
   0  30 -36   46.86    6.74
  -1  29 -25   32.50    6.33
  -1  29 -21    0.53    4.84
  -1  29 -19    5.65    4.90
  -1  27 -31    0.63    5.63
  -1  27 -13   41.43    4.91
  -1  15  -3  508.16   16.17
  -2  20 -28   -2.01    5.10
  -2  20 -16   -0.24    3.57
  -2  16 -32    1.58    5.02
  -2  16 -12    1.25    3.14
  -2   0 -22  568.23   18.68
  20  -4  36    5.18    8.37
  19   3  37    0.98    8.36
  18  -6  34   -2.80    7.47
  15  23  33    1.62    5.87
  15  -1  33    2.79    6.73
  15  -7  31   -2.20    6.39
  14 -18  24   17.08    6.13
  13  33  27   -0.14    3.62
  13 -11  27   39.97    7.03
  12  -6  28   -2.30    5.42
  12 -30   8    2.33    4.63
  11 -13  23   32.15    6.26
  11 -21  17   12.51    5.02
  11 -23  15    5.30    4.86
  10  44  14    0.70    2.58
  10  34  22   -0.77    1.98
  10 -12  22   97.29    7.35
  10 -20  16    2.57    4.38
  10 -22  14    3.42    4.94
   8 -28   0  206.27    8.82
   7 -23   5  150.52    6.98
   7 -29  -7   52.32    4.41
   6 -14  12  285.20   10.74
   5  13  19   34.44    3.17
   5  -9  13  362.63   12.62
   4  -2  14  333.05   11.42
   4  -6  12    3.35    2.76
   3  35   3   13.84    3.53
   3 -11   5 2950.05   88.65
   3 -13   3 1108.88   33.99
   1  37 -13   19.01    5.23
   0  22   0    3.42    2.63
  -1  29 -27   36.58    6.45
  -1  29 -17   38.96    5.38
  -1  25 -35   19.14    6.35
  -1  23 -37   22.33    6.66
  -1  23  -7   67.53    4.76
  -1  21 -39    9.50    6.39
  -1  17 -41   -0.39    6.56
  -1  -3 -35   76.10    6.38
  -1  -7 -27  326.24   11.68
  -2  22 -24   67.39    6.19
  -2  22 -22   15.92    4.69
  -2  18 -32   75.08    6.89
  -2  14 -34   -1.33    5.10
  -2  12 -34   36.20    5.81
  -2  10 -34    0.01    4.86
  -2   8 -34   60.93    6.10
  -2   0 -24   -1.40    3.64
  -2   0 -20   -0.55    2.87
  19  -5  35    7.22    7.76
  18   2  36    1.07    7.59
  17   1  35    3.75    7.68
  17 -11  31   -2.39    6.49
  17 -15  29   -2.03    6.50
  16   0  34   -1.19    6.99
  16 -18  26    0.29    6.21
  15  29  31   -2.57    5.18
  15 -15  27    7.20    6.07
  15 -23  21    0.57    5.76
  15 -25  19   -2.37    5.42
  14   0  32   -1.50    6.77
  12 -10  26    0.37    6.08
  11  45  15    0.77    2.36
  11   3  29   14.55    5.60
  11  -9  25   34.68    5.87
  11 -29   7   32.41    5.13
  10  42  16    0.12    2.02
  10  16  28   -3.09    4.37
  10   6  28   39.26    6.61
  10  -8  24    2.11    5.25
  10 -28   6    8.43    5.01
  10 -36 -18   12.96    3.70
   9  -1  25  107.60    6.82
   9 -27   5   62.10    5.64
   9 -33  -9    3.77    3.75
   8   2  24   38.12    4.99
   7  29  19    0.69    1.44
   7   7  23   18.70    3.69
   6  42   6   -0.33    3.39
   6 -18   8  195.51    8.21
   5  43   1   -0.24    3.81
   5  11  19   45.64    3.28
   5 -23  -3   78.53    4.40
   4  42  -2   18.51    4.35
   4  36   6    2.11    3.05
   2  38  -6    0.18    4.11
   1  -3   3 3354.02  100.02
   0  34 -28    3.25    5.45
   0  34 -16   -1.50    4.77
   0  32 -34   -4.88    5.81
   0  28 -40   21.02    7.27
   0  26 -42   22.00    7.53
  -1  27 -33    5.64    6.27
  -1  25  -9   40.26    4.43
  -2  22 -26   -1.75    5.06
  -2  22 -18   10.27    4.55
  -2  20 -30   88.74    7.17
  -2  20 -14  129.64    6.56
  -2  16 -34   40.79    5.98
  -2  12 -10  970.55   30.18
  -2  10 -10  287.25    9.98
  -2   4 -32    5.77    4.92
  -2   2 -30   -0.14    4.10
  -2   0 -26    3.51    3.66
  22  -6  36   -0.39    8.81
  21  -1  37   -7.32    9.15
  19   5  37   -9.20    8.50
  16  22  34   -0.91    3.43
  15 -11  29    6.08    7.02
  14  22  32   13.50    5.95
  14  -6  30    0.73    5.95
  14 -20  22   11.11    5.99
  14 -28  14    6.28    6.01
  13   1  31   -0.33    6.02
  13 -17  23    9.65    6.00
  13 -29  11    2.19    5.24
  12   2  30   49.56    6.62
  12 -32   4    4.59    4.72
  12 -34   0    2.32    4.72
  11  35  23    2.81    2.27
  11  19  29    7.23    4.74
   9  43  13    1.52    2.65
   9  23  25   13.43    3.67
   8 -12  18    2.20    4.00
   8 -32 -12   30.84    3.91
   7  15  23   30.47    3.74
   7 -13  15  176.89    8.04
   6   2  20  617.04   20.27
   6  -8  16    0.93    3.71
   6 -16  10  459.30   15.69
   3  37   1    1.96    3.50
   2  40 -10   40.13    5.38
   0  34 -30   17.99    6.49
   0  32 -10   -0.18    4.00
   0  30 -38    6.87    6.22
   0  18   2  646.02   20.03
   0 -12 -28   98.91    5.10
  -1  29 -29   12.99    5.55
  -1  29 -15   31.56    5.11
  -1  27 -11   10.29    4.34
  -1  21  -5  171.21    6.97
  -1  19 -41    0.15    6.94
  -1  -1  -7  956.51   28.87
  -1  -5 -33   30.04    4.79
  -1  -7 -17  190.68    6.70
  -2  22 -28   55.33    6.39
  -2  18 -12  201.54    8.19
  -2  14 -10    7.35    2.97
  -2   8 -10 5374.51  160.76
  -2   6 -34    6.75    5.24
  -2   0 -18 1206.05   37.15
  21  -7  35    8.69    8.75
  20  -2  36   -1.11    7.94
  19   7  37    2.70    8.02
  18   4  36    0.57    7.57
  18 -10  32    4.07    7.69
  18 -14  30   -1.85    6.90
  15   1  33    5.44    6.88
  14 -14  26    1.44    5.77
  13  21  31    0.42    5.10
  12  20  30   -0.69    4.86
  12 -16  22    2.93    5.14
  11  43  17    0.62    1.80
  10  46  12    2.63    2.93
  10  30  24    5.55    2.96
  10  14  28   27.78    4.97
  10   8  28   -0.06    5.14
  10  -2  26   -1.36    4.65
  10 -34  -8   21.11    4.39
  10 -36 -20    1.58    3.36
   9 -29   1    8.14    4.35
   8  20  24   30.59    3.92
   8  -4  22    7.70    4.43
   7   9  23   55.50    4.54
   7 -31 -17   12.57    3.03
   5  -5  15  336.39   11.90
   4  38   4    0.40    3.36
   4  34   8   -0.88    2.68
   4   6  16   12.08    2.23
   3  31   7   28.42    3.06
   1  39 -19    4.22    5.16
   1  37 -11   -2.29    4.63
   1  35  -7   18.67    4.55
   0  34 -14   11.24    4.56
  -1  29 -31    5.33    5.73
  -1  25 -37   14.36    6.48
  -1  23 -39    5.59    7.41
  -1  17  -3  449.42   14.56
  -1  -3  -9    0.02    1.42
  -2  22 -30   11.80    5.81
  -2  22 -16   13.45    4.28
  -2  20 -32   15.88    5.75
  -2  18 -34    7.76    5.55
  -2  12 -36    3.40    5.96
  -2  10 -36    0.14    5.45
  -2   4 -12  182.75    6.76
  -2   2 -14   32.20    2.99
  -2   0 -28   -0.61    3.65
  20  -8  34    0.02    8.11
  19   9  37    4.65    8.95
  19  -3  35    1.11    8.14
  19  -9  33   -2.02    7.38
  18  -4  34   -0.42    7.49
  17   3  35    5.53    7.17
  17  -5  33    1.84    7.78
  16   2  34    6.89    7.23
  16 -14  28    5.24    6.25
  16 -20  24    6.66    6.67
  14 -10  28   14.71    6.02
  14 -22  20   20.69    6.12
  14 -26  16   -1.77    5.83
  13  -5  29   15.45    6.35
  12  32  26    1.17    3.32
  12 -28  10    0.65    4.80
  11   5  29    4.24    5.72
  11 -15  21   -1.13    5.02
  11 -31   3    3.76    4.36
  11 -35  -7   11.86    4.39
  10  12  28   -2.51    4.56
  10  10  28   32.37    5.40
  10 -30   2    2.32    4.27
   9  41  15    5.88    2.11
   8  -8  20  336.74   12.91
   8 -24   6    2.09    4.10
   7  13  23   37.95    3.97
   7  11  23   29.90    2.93
   7  -1  21   13.29    4.12
   7 -21   7  119.02    6.16
   5 -19   3  357.65   12.36
   5 -27 -17   48.79    3.07
   3  43  -9    3.71    4.32
   2  36  -2   65.60    4.98
   1  39 -17   16.47    5.64
   0  28  -4   33.36    3.93
  -1  27 -35   14.47    6.19
  -1  21 -41   -1.12    6.90
  -2  24 -26    1.95    5.15
  -2  24 -24    4.94    4.94
  -2  16 -10  312.48   11.12
  -2  14 -36    1.52    5.13
  -2   8 -36    4.33    5.65
  -2   4 -34   36.63    5.55
  -2   2 -32  202.94    9.42
  21   1  37   -0.02    9.09
  20 -12  32    4.64    8.24
  18   6  36   -1.37    7.69
  17  19  35    0.02    2.27
  17 -17  27    1.62    6.16
  16 -10  30   20.70    6.92
  15  33  29    1.58    4.53
  15  21  33    0.50    6.25
  15  -5  31   -0.26    6.82
  15 -17  25    9.87    5.99
  14  28  30    3.21    4.74
  13   3  31   -1.56    5.81
  13 -13  25   64.06    6.84
  13 -19  21    0.20    5.14
  13 -27  13   11.48    5.49
  12   4  30    5.33    5.56
  12  -4  28   24.64    6.60
  11  47  13    0.06    2.69
  11  31  25    6.32    3.24
  11  -3  27   72.06    6.88
  11 -27   9    0.74    4.74
  10 -14  20  134.09    7.59
   9  45  11    0.33    2.94
   9 -25   7   35.83    4.88
   8   4  24   49.97    4.83
   7 -15  13   86.76    5.61
   7 -25   1   17.13    3.70
   6  20  20    6.36    2.42
   5 -11  11   86.18    4.82
   3  39  -1    3.16    3.87
   3   5  13  629.98   19.57
   1   1   5  818.91   24.65
   0  36 -24    2.29    5.65
   0  36 -22   -0.01    5.46
   0  30  -6    1.57    3.77
   0  26  -2  152.67    6.46
  -1  31 -27   34.34    5.89
  -1  31 -25   30.04    5.56
  -1  31 -21    0.68    4.84
  -1  31 -19    9.39    4.99
  -1  29 -33    5.99    5.70
  -1  29 -13   23.26    4.69
  -2  24 -28    2.27    5.78
  -2  24 -18   43.73    5.25
  -2  22 -32   99.20    7.61
  -2  20 -34   47.18    6.58
  -2  20 -12   54.43    4.70
  -2  16 -36   -1.73    5.43
  -2   6 -36    0.10    5.11
  -2   0 -30   89.44    6.07
  22  -4  36    2.27    8.92
  18  16  36   -4.98    7.66
  18   8  36   -3.04    8.05
  17   5  35    8.00    7.49
  16  20  34   -0.26    4.09
  16   4  34   -4.26    7.62
  16 -22  22    5.35    6.43
  15   3  33    7.70    7.04
  13  -9  27   25.91    6.63
  13 -25  15   17.76    5.31
  13 -31   7   11.38    5.44
  12 -18  20    6.57    5.16
  11   7  29   16.46    5.79
  10 -26   8   49.47    5.29
   9   1  25  109.29    6.81
   9  -5  23   75.14    6.18
   8 -30  -6    5.82    3.71
   7 -17  11   17.45    4.01
   7 -19   9   24.39    4.04
   6  44   4    1.69    3.57
   6 -22   2    2.58    3.23
   4  40   2    0.47    3.66
   3  -1  11   79.11    3.87
   3  -5   9    4.11    2.46
   3 -17  -3  253.38    8.57
   1  39 -15   19.37    5.69
   1  31  -1   32.35    3.85
   1  15   7   93.88    3.20
   0  36 -20   50.71    6.34
   0  34 -12   -1.41    4.44
   0 -12 -30    1.57    3.28
  -1  31 -29    4.05    5.72
  -1  27 -37   10.43    6.20
  -1  25 -39    5.22    6.82
  -2  22 -14    4.10    3.91
  -2  18 -36    3.09    6.27
  -2   6 -10  269.39    9.28
  -2   0 -16   -0.10    2.55
  21  -5  35   -0.79    8.42
  20   0  36    6.99    8.85
  18  14  36    2.96    7.86
  18  12  36    4.22    7.97
  18  10  36    0.92    8.12
  18 -16  28   -3.08    6.55
  17  -9  31   -0.15    6.77
  17 -13  29    7.46    6.80
  15 -13  27   14.75    6.16
  14  20  32    3.60    5.72
  14  -4  30   25.59    6.92
  14 -16  24    2.10    5.48
  13  19  31   -1.93    5.37
  13 -23  17   33.61    6.09
  12  18  30   21.98    5.50
  12   6  30   45.21    6.43
  12  -8  26   -2.38    5.29
  12 -12  24   31.83    6.29
  12 -26  12    2.83    4.87
  11   9  29   13.43    5.23
  10  -6  24   40.75    5.46
   9  -9  21   -0.76    4.17
   9 -15  17  107.63    6.47
   9 -33 -11    0.02    3.64
   8 -22   8    6.19    3.99
   7  -9  17  187.87    8.31
   7 -31 -19    1.57    2.77
   6   4  20  109.49    5.75
   6 -28 -12   -0.91    2.94
   5 -25  -9   37.90    3.24
   4  44  -4   -2.05    4.24
   4  16  16    1.66    2.00
   4 -18   0    0.96    2.61
   2  40  -8    1.22    4.49
   2  24   8   43.42    2.64
   1  37  -9    2.06    4.38
   1  33  -3   29.86    4.80
   1  29   1    6.18    3.08
   1 -11  -5  269.35    8.37
   0  36 -18    1.81    4.98
   0  32  -8   56.95    5.39
   0 -12 -16   34.86    2.01
  -1  31 -17   29.20    5.24
  -1  27  -9   23.70    4.16
  -1  25  -7  306.42   11.19
  -1  23 -41    1.34    6.24
  -1   5  -3  127.75    4.46
  -1  -5 -35   27.15    4.98
  -1  -7 -31   -1.87    3.77
  -2  24 -30   81.63    7.33
  -2  24 -16   -1.09    4.22
  -2  18 -10    7.55    3.34
  -2  14 -38    1.22    6.16
  -2  12 -38   14.95    6.31
  -2  10 -38   -2.00    5.96
  -2   2 -34    4.17    5.19
  -2  -2 -24  123.64    6.10
  -2  -2 -22    4.75    3.17
  20  -6  34    3.82    8.32
  19  -1  35    1.40    8.13
  19  -7  33   -1.65    7.91
  18  -2  34    1.31    7.82
  18  -8  32    2.14    7.60
  17  17  35    0.81    7.08
  17   7  35    4.51    7.82
  17  -3  33   -1.46    7.40
  17 -19  25   -0.53    6.16
  16  18  34   11.13    6.61
  16   6  34    5.48    7.21
  16 -16  26   -2.31    6.02
  15  19  33    4.66    6.53
  15   5  33   -3.39    7.15
  15  -9  29    6.64    6.34
  15 -19  23    0.02    5.70
  13   5  31   -0.08    6.22
  11  13  29   27.66    5.29
  11  11  29   19.08    5.36
  11  -7  25   39.22    6.27
  11 -11  23   17.03    5.32
  11 -25  11    3.29    4.91
  10   0  26    0.25    5.08
  10 -16  18   82.08    6.46
   8  42  12    1.96    2.63
   8 -16  14    6.06    4.05
   8 -26   2  168.20    7.69
   8 -32 -14   -0.68    3.39
   7  -5  19  115.91    6.53
   7 -29  -9   12.09    3.44
   6 -10  14    1.71    4.90
   6 -26  -6    0.22    2.97
   5  45  -1    0.83    4.01
   5 -13   9   55.57    4.04
   5 -17   5  467.81   15.52
   4   8  16    6.18    2.08
   4  -8  10  159.55    6.50
   2  38  -4    9.07    4.22
   2   6  10  269.79    8.59
  -1  31 -31   -0.68    6.15
  -1  29 -35    7.85    5.87
  -1  19  -3  279.76    9.71
  -1   1  -5  793.85   24.00
  -2  26 -26   -0.40    5.56
  -2  26 -24   25.32    5.75
  -2  22 -34    1.41    5.69
  -2  20 -36    1.81    6.20
  -2  16 -38   22.68    6.66
  -2   8 -38   17.60    6.06
  -2   4 -36    0.36    5.10
  -2   0 -32   -0.08    4.56
  -2  -2 -26    1.71    3.54
  -2  -2 -20 1263.59   38.91
  22  -2  36   -1.40    9.16
  20   2  36    0.18    8.55
  19 -15  29    1.90    7.35
  18 -12  30    3.38    6.74
  17  15  35    3.67    7.29
  17   9  35   -3.24    7.64
  14   6  32   19.05    6.74
  13  27  29    0.88    4.54
  13  -3  29    5.73    6.02
  12  46  16   -0.55    2.04
  12  16  30    2.30    5.03
  12   8  30    1.35    5.49
  12 -22  16   -2.22    5.29
  12 -24  14    0.78    4.62
  12 -30   6    3.72    4.90
  11  -1  27   29.50    6.06
  10 -24  10   82.73    6.06
  10 -34 -10    0.18    3.84
   9 -23   9    7.76    4.25
   9 -31  -5   18.57    4.16
   8  44  10    3.60    2.97
   8  26  22   28.34    3.06
   8  18  24   -0.44    3.50
   8   6  24   -1.88    3.78
   8  -2  22  426.02   15.33
   8 -18  12    6.36    3.79
   8 -20  10    5.43    4.05
   8 -28  -2    1.46    3.76
   5  39   7    8.12    3.20
   5 -15   7  392.96   13.37
   4   0  14   -1.04    2.84
   4 -24 -14   -1.10    1.96
   3 -19  -7  177.09    6.28
   2  42 -12   21.07    5.33
   2  28   6   37.24    3.03
   2  -4   6   41.69    2.61
   2 -18 -12  185.10    5.94
   1  39 -13   24.70    5.38
   1  35  -5   29.79    4.30
   0  36 -16    0.76    4.86
   0  24   0  329.04   11.20
  -1  31 -15   39.50    5.18
  -1  29 -11   -0.41    4.21
  -1  27 -39    6.43    6.29
  -1  23  -5  213.23    8.25
  -2  26 -28   40.19    6.69
  -2  26 -20   88.95    6.39
  -2  24 -32    2.47    5.47
  -2  18 -38    1.61    5.66
  -2  12  -8   31.57    3.11
  -2   6 -38   -0.39    5.55
  -2  -2 -28   58.97    4.81
  21  -9  33   -0.88    8.18
  20 -10  32    1.32    7.40
  19 -11  31   -0.75    7.30
  17  13  35    2.89    7.43
  17  11  35    1.46    7.33
  17 -21  23   -2.34    6.40
  16  16  34    8.74    6.81
  16   8  34   -3.64    6.75
  16  -8  30   -1.62    6.94
  16 -12  28   10.99    6.34
  15  27  31   -1.43    5.35
  15  17  33   -5.75    6.44
  15   7  33    5.80    6.95
  15  -3  31   -1.00    6.24
  15 -21  21    0.47    5.58
  14  18  32   14.71    6.02
  14  -8  28    2.89    6.42
  14 -12  26    2.10    6.19
  13  17  31   -0.45    5.46
  13 -15  23   20.08    5.84
  12  26  28   -0.47    4.15
  12  -2  28   -0.90    5.29
  12 -32   2   -0.31    4.71
  11  25  27   10.87    4.21
  11 -19  17   72.33    6.25
  11 -21  15   64.23    5.99
  11 -23  13   36.66    5.60
  11 -29   5   11.12    4.65
  11 -33  -3   12.79    4.04
  11 -35  -9    0.92    4.00
  10 -18  16    0.41    4.78
  10 -28   4   -1.29    4.59
  10 -32  -4   -0.55    4.12
   9  47   9   -1.07    3.19
   9   3  25  211.26    9.41
   9 -17  15  126.65    6.97
   9 -21  11    0.72    4.16
   9 -27   3   64.60    5.19
   7   1  21   14.02    3.91
   6 -24  -2  135.75    6.06
   5  41   5   14.92    3.60
   5  37   9    1.97    2.75
   4  42   0    1.55    3.91
   3  41  -3    8.30    4.16
   2   0   8   -0.17    1.80
   0  20   2    0.12    2.23
   0 -12 -32  106.59    5.85
  -1  33 -23   19.04    5.77
  -1  31 -33   -1.18    6.18
  -1  29 -37   10.63    6.23
  -1  25 -41    3.73    6.43
  -1  -7 -15  376.93   11.95
  -2  26 -30   -2.04    5.30
  -2  26 -18    1.67    4.67
  -2  24 -14   33.78    4.59
  -2  22 -36    2.03    5.72
  -2  22 -12  409.20   14.42
  -2  14  -8  596.21   19.08
  -2  10  -8 1634.95   49.66
  -3  13 -25   91.78    6.27
  -3  13 -23  114.46    6.63
  -3  11 -25  271.70   11.09
  -3  11 -23  169.02    8.09
  21  -3  35   -3.64    8.35
  19   1  35    3.01    8.13
  18 -18  26   -2.09    6.43
  17 -15  27    4.43    6.28
  16  14  34    5.86    6.83
  16  12  34   -0.87    6.79
  16  10  34    3.58    7.54
  16  -2  32   -0.00    6.20
  15 -23  19    7.92    5.59
  14   8  32    0.06    6.29
  14 -18  22   -1.39    5.30
  14 -28  12    3.52    5.31
  13 -29   9    3.48    4.77
  12  14  30   50.22    6.45
  12  10  30   63.12    6.70
  10 -20  14   15.10    4.92
  10 -22  12  106.65    6.75
   9  21  25   18.76    3.80
   9 -19  13   32.36    4.90
   9 -29  -1   11.74    4.27
   8   8  24   19.77    4.09
   7 -23   3  119.36    5.90
   7 -31 -21   -0.73    2.58
   6  -6  16    7.83    3.33
   5 -21  -1   49.52    3.80
   4  32  10    0.19    2.25
   4 -22  -8    0.42    2.38
   1  23   5  199.13    6.98
   0  36 -14    0.28    4.87
   0  34 -10   46.30    5.14
  -1  33 -27   14.73    6.09
  -1  33 -21    3.11    5.24
  -1  -7 -33   14.64    4.44
  -2  24 -34   22.98    6.17
  -2  20 -38   13.98    6.27
  -2  20 -10  181.20    7.66
  -2  14 -40   52.77    7.45
  -2  12 -40    2.31    5.47
  -2   2 -36   -0.24    4.84
  -2  -2 -30    6.46    3.97
  -2  -2 -18   38.80    3.20
  -3  15 -27   87.14    6.38
  -3  15 -25  209.13    9.35
  -3  15 -23   34.70    4.56
  -3  15 -21    0.47    3.74
  -3  13 -27  173.89    8.56
  -3  13 -21    3.12    3.93
  -3  11 -27  100.91    6.68
  -3  11 -21   -0.45    3.76
  -3   9 -25  437.62   15.67
  -3   9 -23    8.59    4.34
  22   0  36   -2.98    9.24
  20   4  36    2.07    9.25
  20  -4  34   -0.33    7.94
  18   0  34    1.64    7.70
  17  -1  33    3.53    7.60
  16 -18  24   -0.70    6.02
  15  15  33    6.39    6.54
  15  13  33    3.37    6.32
  15  11  33   -0.10    6.44
  15   9  33    1.20    6.42
  15 -15  25   17.07    6.65
  14  32  28   -0.82    4.18
  14  16  32    3.28    5.86
  14  10  32   19.11    6.48
  14  -2  30    1.82    5.75
  13  15  31    1.46    6.02
  13  13  31   -2.20    6.10
  13  11  31    0.21    6.11
  13  -7  27   30.69    6.51
  13 -11  25   24.32    5.82
  12 -14  22   68.97    6.50
  11 -31   1   -0.70    4.34
  10 -30   0   72.60    6.21
   9  -3  23   14.39    4.69
   8  46   8    0.92    3.26
   8  40  14    0.75    2.13
   8  16  24   30.29    4.07
   8  -6  20    6.76    4.42
   7  23  21    0.70    2.70
   6  46   2   -0.88    3.71
   6  26  18    0.59    1.60
   6   6  20  325.49   11.60
   6 -12  12    1.81    3.67
   6 -20   4    3.33    3.30
   5  -7  13  296.32   10.56
   5 -27 -19   10.70    2.22
   4  14  16    1.73    2.05
   4  -4  12 1666.48   50.75
   3   7  13  184.25    6.39
   2 -14  -4  203.48    6.78
   1  27   3   61.18    3.73
   0  38 -22   23.44    6.00
  -1  33 -29    3.92    5.77
  -1  33 -19   18.45    5.47
  -1  31 -35   16.78    6.67
  -1  31 -13   15.01    4.34
  -2  28 -24    3.23    4.97
  -2  26 -32   55.58    7.04
  -2  26 -16    0.89    4.29
  -2  16 -40    0.49    5.98
  -2  16  -8   11.33    3.03
  -2   4 -38   18.07    5.50
  -2   4 -10  500.79   15.89
  -2   0 -34  121.30    7.59
  -2   0 -14  216.28    7.64
  -3  17 -25   98.34    6.79
  -3  17 -23  101.23    6.67
  -3  13 -29   57.63    6.09
  -3  13 -19    3.08    3.96
  -3  11 -29   72.31    6.38
  -3  11 -19   27.02    4.11
  -3   9 -27  265.34   10.77
  -3   9 -21   -1.30    3.60
  22  -6  34   -1.67    7.81
  20   6  36    2.33    9.11
  19   3  35    2.88    8.09
  19  -5  33   -2.20    7.23
  18  -6  32    3.59    7.16
  17 -11  29    0.04    6.81
  16  26  32    1.21    6.02
  15  -7  29    8.10    6.80
  14  36  26    0.84    3.59
  14  14  32   29.10    6.53
  14  12  32    7.78    6.31
  14 -20  20   -1.61    5.53
  14 -26  14    2.16    5.42
  13  -1  29    3.23    5.81
  13 -17  21    0.05    5.11
  12 -28   8   27.79    5.34
  11 -13  21    1.21    4.96
  10   2  26    2.02    4.66
  10 -12  20   -0.66    4.68
   9 -33 -13    6.38    3.73
   8  10  24    1.11    3.99
   8 -32 -16   -0.80    3.15
   7 -11  15  473.68   16.45
   7 -31 -23    0.37    2.39
   6  18  20  249.18    8.70
   5  -3  15 1143.89   35.49
   4  12  16   18.80    2.33
   4 -10   8   -0.06    2.84
   4 -16   2    3.57    2.70
   4 -20  -4  140.98    5.66
   2  42 -10    0.59    4.81
   2  40  -6   -0.27    4.53
   2 -20 -24    0.40    1.64
   1  39 -11   -0.16    4.53
   1  37  -7   17.09    4.39
   0  38 -20   -0.21    5.11
   0  30  -4    0.83    3.45
  -1  33 -31   -0.62    6.04
  -1  29 -39    4.55    6.49
  -1  27 -41   -1.13    6.43
  -1  -9 -25  278.08    9.90
  -1  -9 -23  114.27    5.23
  -2  28 -28   -0.23    5.11
  -2  28 -26    2.55    5.05
  -2  24 -36    1.87    5.92
  -2  22 -38   -3.66    6.05
  -2  18 -40   43.65    7.16
  -2   8  -8  295.13    9.89
  -3  17 -27   64.28    5.87
  -3  17 -21    2.52    3.96
  -3  15 -29   22.09    5.22
  -3  15 -19   91.74    5.88
  -3   9 -29   19.09    5.10
  -3   9 -19    1.24    3.39
  -3   7 -27  335.78   12.70
  -3   7 -25   97.74    6.08
  -3   7 -23   77.97    5.50
  21  -1  35   -1.16    8.58
  18 -10  30    2.90    6.73
  18 -14  28    3.61    6.52
  16 -20  22   -0.30    5.84
  15  -1  31    0.98    6.57
  15 -11  27   15.33    6.28
  14  26  30    2.37    5.03
  14 -24  16    1.47    5.91
  13  39  23    0.50    2.54
  13 -27  11    4.75    5.18
  12   0  28   15.85    5.55
  12 -10  24    3.07    5.67
  11   1  27   30.06    5.55
  11  -5  25  109.15    7.67
  10  -4  24   14.72    4.76
   9   5  25   72.13    5.88
   9  -7  21    7.78    4.22
   8  14  24    0.83    3.57
   8  12  24   62.80    4.97
   8 -24   4   27.37    4.15
   8 -30  -8   -2.29    3.47
   6  34  14    0.20    1.52
   5  43   3    3.66    3.58
   5   3  17  288.65   10.25
   3  29   9    9.42    2.20
   0  32  -6    1.49    4.02
   0  28  -2   -0.00    2.73
  -1  33 -17   36.57    5.82
  -1  27  -7  175.56    7.76
  -1  21  -3  179.70    7.02
  -1  -9 -27  205.02    8.03
  -2  28 -30   57.05    6.57
  -2  28 -20    3.13    4.50
  -2  26 -34   -0.53    6.14
  -2  20 -40   -4.39    6.17
  -2  18  -8  182.63    7.38
  -2  -2 -32  214.32    9.55
  -3  19 -27   63.87    6.06
  -3  19 -25   70.23    6.32
  -3  19 -23   54.32    5.70
  -3  17 -29   20.04    5.32
  -3  15 -31    2.29    5.45
  -3  13 -31   -2.04    4.87
  -3  11 -31    1.86    5.32
  -3   7 -21    5.99    3.78
  23  -3  35   -7.97    8.58
  21  -7  33   12.38    7.95
  20   8  36   -0.57    8.26
  20  -8  32    6.07    8.48
  19  -9  31    1.42    7.76
  19 -13  29    2.49    7.39
  18   2  34    1.22    7.51
  17   1  33    5.11    7.19
  17 -17  25    3.66    6.27
  16   0  32   41.78    8.06
  16  -6  30   14.66    6.93
  16 -14  26   -0.39    5.94
  14 -14  24   22.88    6.31
  13 -31   5    7.09    5.12
  12 -16  20   73.89    6.47
  11  -9  23   22.10    5.77
  11 -27   7   35.03    4.88
  10  -8  22  197.10    9.53
  10 -34 -12   28.98    4.28
   8   0  22    1.53    3.93
   7  43   9   -1.29    2.94
   7  41  11    0.39    2.61
   7   3  21   -0.09    3.68
   7 -25  -1   18.89    3.76
   7 -27  -5   55.70    4.32
   6   8  20    1.50    3.24
   6 -14  10   -1.65    3.69
   6 -18   6    3.17    3.43
   6 -28 -14   31.23    3.20
   4  44  -2   -1.77    3.99
   3  43  -5   16.48    4.46
   3  37   3   25.07    3.65
   3  -7   7   49.16    3.16
   2  36   0    0.18    3.52
   2  34   2    9.05    3.35
   2 -20 -26    0.08    2.02
   1  41 -15   13.16    5.62
   1  -5   1  139.54    4.58
   1 -17 -25   65.15    3.36
   1 -17 -23   39.34    2.47
   0  38 -18   20.73    5.88
   0  36 -12   33.43    5.08
  -1  29  -9   14.96    4.01
  -1  13  -1  103.50    4.15
  -1  -9 -21   -0.20    2.43
  -2  28 -18   27.83    5.15
  -2  26 -14    2.12    4.16
  -2  22 -10   59.21    4.50
  -2   0 -36    1.10    5.28
  -3  19 -29   20.95    5.23
  -3  19 -21    4.59    4.48
  -3  17 -31    2.71    5.06
  -3  11 -17   45.64    4.37
  -3   9 -31    0.94    4.97
  -3   7 -29   81.48    5.98
  20  -2  34    2.72    8.04
  20 -12  30   -3.71    7.80
  19   5  35    3.78    7.77
  16 -22  20    2.46    5.66
  16 -24  18   -2.71    5.40
  15 -17  23    3.60    5.53
  14   0  30   32.95    6.82
  14  -6  28   24.20    6.33
  13 -19  19    7.24    5.01
  13 -25  13   26.69    5.64
  12 -34  -4   -1.99    4.27
  11 -35 -11    0.42    3.89
  10 -26   6    0.17    4.14
   9  19  25   48.78    4.64
   9 -25   5   54.72    4.91
   9 -31  -7   34.25    4.27
   8 -12  16    9.19    4.16
   7  -3  19    8.57    3.97
   7 -21   5  156.10    7.01
   7 -29 -11   -0.84    3.17
   6 -16   8    4.84    3.35
   4 -12   6   11.75    2.85
   4 -14   4   -1.23    2.55
   3  25  11    5.59    1.45
   3 -15  -1  236.41    8.08
   3 -21 -13  249.17    8.05
   1 -17 -27   21.99    2.76
   0  34  -8   -1.57    4.11
  -1  35 -23    6.29    5.22
  -1  33 -15   35.93    5.14
  -1  31 -11   -1.96    4.13
  -1  25  -5  151.44    6.60
  -1  11  -1   26.53    2.21
  -1  -9 -29   59.61    4.49
  -2  28 -32   -0.40    6.08
  -2  26 -36    0.16    5.73
  -2  24 -38    7.54    6.76
  -2  -4 -26   -0.86    3.52
  -2  -4 -24    1.29    3.14
  -3  21 -25   63.84    5.99
  -3  15 -33    8.28    5.38
  -3  13 -33   16.73    5.23
  -3  11 -33   24.45    5.90
  -3   9 -17  285.46   10.47
  -3   7 -31    1.61    4.48
  -3   7 -19   87.73    5.03
  -3   5 -27   56.21    5.10
  -3   5 -25   93.82    5.85
  -3   5 -23   72.21    5.09
  22  -4  34    5.69    8.13
  21   1  35    1.72    8.86
  19  -3  33    6.04    7.98
  18   4  34   -5.95    7.31
  18  -4  32   -2.39    7.62
  16 -10  28   -2.56    6.15
  15  25  31    2.08    5.59
  14 -10  26   -1.72    5.47
  13  31  27    5.48    3.99
  13  25  29    2.75    4.66
  13   1  29    1.29    5.85
  13 -21  17   35.71    5.99
  13 -23  15   54.97    6.48
  12 -26  10   53.17    5.62
  12 -30   4    0.74    4.43
  11 -15  19    1.40    4.51
  11 -33  -5   11.16    4.49
  10   4  26   -0.00    4.89
  10 -32  -6   -0.17    3.86
   9   7  25   66.34    5.55
   9 -13  17  127.30    6.92
   7  45   7    1.86    3.24
   7  -7  17  384.12   13.68
   7 -13  13  260.55   10.28
   6   0  18  514.22   17.14
   3  39   1    1.73    3.68
   3  35   5   55.78    3.96
   1  39  -9    2.66    4.67
   1  33  -1    8.12    3.79
   0  38 -16    2.87    5.13
  -1  35 -27    8.52    5.31
  -1  35 -21    4.89    5.31
  -1  15  -1   35.72    2.66
  -2  30 -26   -0.27    5.04
  -2  22 -40   29.42    6.79
  -2  -2 -34    3.25    4.61
  -2  -2 -16    0.50    2.37
  -2  -4 -28    5.74    3.55
  -2  -4 -22  602.84   19.43
  -3  21 -27   36.99    5.76
  -3  21 -23   58.98    5.60
  -3  21 -21    1.52    4.15
  -3  19 -31    0.20    5.30
  -3  17 -33   23.80    6.12
  -3  17 -17  202.62    8.51
  -3   9 -33   15.73    5.39
  -3   5 -29   90.56    6.21
  -3   5 -21    1.50    3.46
  19   7  35    2.36    7.65
  18 -16  26    2.94    6.16
  17  23  33    1.10    1.66
  17   3  33    5.49    7.06
  17 -13  27    6.88    6.93
  17 -19  23   -0.58    6.35
  16  24  32    7.44    5.66
  15  -5  29    3.76    5.93
  15 -19  21    0.78    5.48
  13  -5  27   30.92    6.35
  13 -13  23   -1.25    5.20
  12  24  28   11.18    4.63
  12   2  28   -2.63    5.29
  12 -32   0   28.12    4.98
  11  23  27   12.09    4.47
  11   3  27   65.82    6.43
  11 -25   9    8.75    4.37
   9  27  23    2.95    2.97
   9  -1  23  137.81    7.43
   9 -33 -15   11.11    3.64
   8 -26   0   -0.53    3.62
   8 -32 -18    1.56    3.18
   6  16  20   -0.45    2.65
   6 -26  -8   97.68    4.88
   5  45   1    3.50    3.81
   5  35  11    1.33    2.28
   5  -9  11   12.42    3.05
   5 -19   1    5.48    2.89
   5 -25 -11    8.21    2.57
   2  42  -8   20.38    4.80
   2  32   4    0.73    2.83
   2 -20 -28    1.84    2.30
   2 -20 -22  246.07    7.66
   1  41 -13   13.46    5.03
   1  35  -3   39.99    4.36
   1  17   7  178.30    5.75
   1   9   7  382.49   11.44
   0  26   0    0.40    2.78
  -1  35 -19    2.42    5.11
  -2  30 -28   15.79    5.53
  -2  30 -22   12.58    5.31
  -2  28 -34    8.93    5.82
  -2  28 -16    0.27    4.53
  -2  20  -8    1.94    3.16
  -2   6  -8 2054.77   61.93
  -3  21 -29   11.18    5.31
  -3  13 -35   31.09    5.68
  -3  13 -15  383.10   13.31
  21  -5  33    8.63    8.54
  20   0  34    6.78    8.25
  19   9  35    3.58    8.01
  18   6  34    3.64    8.02
  17  -9  29    2.10    6.42
  16 -16  24   11.58    5.94
  15  31  29   -2.40    4.91
  15 -13  25   12.87    6.49
  15 -27  13    5.42    5.71
  14 -16  22   45.65    6.40
  13  -9  25   36.87    6.45
  12  -4  26    0.81    5.94
  12 -20  16   -2.84    4.69
  12 -24  12   67.87    6.27
  11 -29   3   30.75    4.77
   9   9  25   40.39    5.20
   8 -22   6   23.39    3.95
   7 -15  11    8.71    3.53
   7 -19   7  104.30    5.66
   6  -8  14  186.99    7.88
   6 -22   0  351.29   12.15
   5 -27 -21   -0.00    1.86
   4   2  14  338.90   11.36
   3  41  -1   -1.78    3.83
   3   1  11   73.94    3.51
   2  -6   4   10.84    1.96
   1  31   1   32.95    3.64
   1 -17 -29    8.28    2.94
   0  36 -10   -0.33    4.21
   0  22   2  346.13   11.39
  -1  33 -13   19.97    4.74
  -1  -9 -31   -1.73    3.64
  -1  -9 -19   57.42    3.21
  -2  30 -30    0.11    5.32
  -2  30 -20  101.58    7.06
  -2  26 -38    0.69    6.67
  -2  24 -40   -2.97    6.81
  -2  -4 -30  278.68   10.87
  -3  23 -27   63.99    6.38
  -3  23 -25   70.34    6.11
  -3  21 -31    0.75    5.34
  -3  19 -33    6.55    5.33
  -3  19 -17  303.44   11.59
  -3  17 -35   23.66    5.61
  -3  15 -35   37.59    5.90
  -3  15 -15   83.70    5.42
  -3  11 -35   32.26    5.75
  -3   7 -33   28.80    5.56
  -3   7 -17  207.31    8.18
  -3   5 -31   -0.23    4.39
  -3   5 -19   88.79    4.90
  21   3  35    0.46    8.40
  20  -6  32    1.05    8.03
  19  13  35    4.67    7.93
  19  11  35    7.91    8.35
  19  -1  33    2.43    7.26
  19  -7  31   -1.14    7.49
  19 -15  27    2.17    6.32
  18 -12  28    0.71    6.99
  17 -21  21   -0.94    6.25
  16  -4  30    0.37    7.12
  15  -9  27    7.04    6.34
  15 -21  19    3.36    5.62
  15 -25  15   13.40    5.89
  14  24  30    7.96    5.57
  14   2  30    1.30    6.13
  14 -28  10   52.98    6.17
  13 -29   7    6.44    4.87
  12 -12  22   14.59    5.31
  12 -22  14   14.68    4.89
  11  -3  25   29.98    5.56
  11 -17  17   20.49    4.90
  11 -31  -1    3.43    4.43
  10   6  26    1.92    4.52
  10  -2  24   73.63    6.22
  10 -24   8   -0.24    4.27
  10 -28   2   47.83    5.26
   9  17  25   35.65    4.51
   9 -23   7   49.46    4.84
   9 -27   1    9.01    4.05
   8  -4  20  472.72   16.51
   8 -14  14   85.63    5.53
   7   5  21    2.24    3.42
   6  14  20  247.59    8.89
   6  12  20   13.59    2.97
   4  40   4    4.38    3.45
   3  -9   5  273.46    9.25
   2   8  10 5153.52  153.47
   2 -16  -8   14.99    1.63
   1  37  -5   46.44    4.77
   1  -9  -3  471.71   14.36
   0  38 -14   13.54    4.86
  -1  35 -17   43.88    5.99
  -1  23  -3  120.81    5.54
  -1  17  -1   41.17    3.39
  -2  30 -32   36.74    6.80
  -2  28 -36   -0.93    5.88
  -2  26 -12  194.27    8.47
  -2  24 -10  711.93   23.17
  -2  22 -42   -0.94    6.32
  -2  -4 -20   26.64    3.16
  -3  23 -29    8.67    5.50
  -3  23 -23   10.71    4.70
  -3  21 -33   16.89    5.79
  -3  17 -15   42.40    4.64
  -3   9 -35   34.01    5.74
  -3   3 -27   69.00    5.13
  -3   3 -25   95.24    5.84
  -3   3 -23   95.21    5.58
  22  -2  34    0.11    8.63
  21  -9  31    0.86    8.09
  20 -10  30    5.02    7.33
  19 -11  29   -0.96    7.45
  18   8  34    2.70    7.81
  18  -2  32   16.53    7.80
  18 -18  24    1.01    6.57
  17   5  33    1.30    6.86
  17  -3  31   -0.38    6.44
  16   4  32   28.01    7.34
  14  -4  28   -0.26    6.09
  13  35  25    1.46    3.44
  13   3  29    3.41    5.50
  12  30  26    1.12    3.65
  12  -8  24   25.84    6.10
  11 -11  21   -0.48    5.12
  11 -19  15   27.20    5.45
  11 -23  11   -0.46    4.37
  11 -35 -13    6.01    3.85
  10  20  26    3.69    3.92
  10 -16  16   -0.31    4.20
  10 -30  -2   -0.43    3.98
  10 -34 -14    1.40    3.62
   9  15  25   28.73    4.52
   9  11  25   39.43    4.84
   9  -9  19   26.86    4.46
   9 -15  15  148.08    7.31
   8   2  22  388.39   14.02
   8 -20   8  186.52    8.11
   7  47   5    3.76    3.51
   6  -4  16    1.58    3.38
   5   5  17  319.90   10.99
   4  38   6    4.16    3.04
   3  -3   9  582.82   18.28
   3 -13   1  249.78    8.52
   1 -17 -21   18.26    1.76
  -1  29  -7   49.37    4.51
  -1   9  -1   -0.37    1.67
  -2  30 -18    0.87    4.59
  -2  28 -14   37.54    4.83
  -2  14  -6    0.20    2.52
  -2  12  -6   11.32    2.46
  -2  -2 -36   -0.62    4.83
  -3  23 -31   -1.77    5.32
  -3  19 -35   37.57    6.29
  -3  15 -37   22.64    6.11
  -3  13 -37   33.42    6.17
  -3  11 -37   24.09    5.74
  -3   7 -35   37.77    5.94
  -3   5 -33   17.68    5.14
  -3   3 -29   13.09    4.18
  21   5  35    1.39    9.31
  20   2  34    3.70    8.21
  18  18  34   -2.18    7.49
  17  21  33    0.35    2.63
  17 -15  25    3.14    7.04
  16  22  32   14.88    4.78
  16  -8  28    9.00    6.34
  16 -12  26   -1.82    6.01
  15  23  31   -2.16    5.68
  14 -12  24    0.45    5.25
  14 -18  20   54.81    6.31
  13 -15  21    0.07    4.96
  12   4  28   28.17    5.73
  12 -28   6    2.55    4.90
  11  29  25    4.19    3.55
  11   5  27   42.76    5.91
  11  -7  23   60.48    6.34
  11 -21  13   14.83    4.69
  10  28  24   -0.78    3.22
  10  -6  22   20.83    4.74
  10 -10  20  303.73   12.05
  10 -18  14   -0.33    4.08
  10 -22  10    0.05    4.42
   9  13  25   62.20    5.20
   9  -5  21    3.31    4.33
   9 -21   9    0.80    4.06
   8 -16  12  413.32   14.58
   8 -18  10  393.03   13.93
   8 -30 -10   64.65    4.47
   7  21  21   -0.10    2.75
   6  42   8    7.46    3.05
   5  -1  15  793.97   25.05
   4  42   2   21.22    3.93
   4  -6  10 4141.00  124.16
   3  33   7   34.75    3.18
   3 -11   3  379.14   12.25
   2 -12  -2  828.43   25.21
   1  41 -11    1.36    5.41
   1  -7  -1  255.06    7.97
   0  32  -4   11.61    3.81
   0 -14 -26    5.70    2.59
  -1  31  -9    9.70    4.22
  -1  -9 -33   20.22    4.22
  -2  32 -26    0.21    5.56
  -2  30 -34   -1.63    5.67
  -2  28 -38    7.48    6.21
  -2  26 -40   20.74    6.67
  -2  24 -42   26.95    6.97
  -2  22  -8  142.79    6.55
  -2  16  -6   16.85    2.81
  -2   2 -10    1.20    2.25
  -2  -4 -32    7.87    4.30
  -3  23 -19   30.14    4.58
  -3  21 -17   56.75    4.81
  -3  19 -15  403.45   14.18
  -3  17 -37   40.37    6.89
  -3   9 -37   27.95    5.80
  -3   3 -21    3.62    3.29
  21  -3  33    1.13    7.99
  18  16  34   -0.41    7.54
  18  14  34   -1.90    7.49
  18  12  34    2.44    7.53
  18  10  34    1.86    7.45
  17   7  33   -0.90    6.75
  16 -18  22   19.89    5.97
  15  -3  29    5.10    6.41
  15 -15  23   12.44    5.63
  14   4  30   34.91    6.76
  14  -8  26    2.82    5.93
  14 -26  12   42.05    5.65
  13  23  29    1.43    4.87
  13  -3  27   21.02    6.30
  13 -31   3   13.02    4.73
  12 -34  -6    0.90    4.14
  11  21  27   16.19    4.87
  10   8  26    1.13    4.61
  10 -20  12    3.02    4.37
   9 -17  13   98.74    5.99
   9 -19  11    9.60    4.22
   8 -32 -20   23.66    3.28
   7  39  13    4.71    2.16
   7  -1  19   52.03    4.52
   7 -23   1   13.28    3.31
   6  44   6    2.70    3.28
   5  -5  13  563.99   18.26
   5 -11   9   61.16    4.24
   5 -17   3  211.42    8.00
   4 -24 -16    5.88    1.91
   3  43  -3    7.69    4.05
   2 -20 -30   81.60    4.14
   1  39  -7   28.46    4.68
   1 -17 -31    0.76    3.04
   0  38 -12   -0.82    4.42
   0  34  -6    3.80    3.86
   0  30  -2  172.96    7.27
   0 -14 -28   -0.87    2.83
   0 -14 -24   -0.14    2.23
  -1  37 -23    6.22    5.53
  -1  35 -15   36.08    5.10
  -2  32 -30   21.28    5.90
  -2  32 -28   -1.48    5.31
  -2  32 -22   64.70    6.42
  -2  30 -16   -1.06    4.46
  -2  10  -6   45.06    3.01
  -3  25 -29   15.52    5.61
  -3  25 -27   57.40    8.40
  -3  25 -25   52.89    6.00
  -3  25 -23   18.65    5.52
  -3  23 -33   13.86    5.84
  -3  21 -35   29.38    6.14
  -3  19 -37   23.03    6.28
  -3   5 -17  327.44   11.38
  -3   3 -31   -1.30    4.50
  22   0  34    0.05    8.13
  21   7  35    6.96    9.09
  20  -4  32    4.83    7.81
  19   1  33   -0.39    7.44
  17  19  33    4.21    6.73
  17  -7  29    3.89    7.21
  17 -11  27    6.77    6.16
  16   6  32    0.86    6.88
  15   5  31    0.14    6.15
  14  30  28   -0.04    4.47
  14 -20  18   34.19    5.73
  14 -22  16    0.08    4.95
  14 -24  14    7.54    5.68
  13   5  29   16.24    6.10
  13 -27   9    3.03    4.44
  12  22  28   -1.70    4.64
  12 -14  20    0.44    5.41
  11 -33  -7   20.04    4.68
   9   1  23  147.47    7.50
   9 -31  -9    7.58    3.60
   9 -33 -17    3.33    3.37
   8  24  22    3.83    2.93
   7  -9  15  541.03   18.16
   6   2  18   14.62    3.57
   6 -28 -16    0.70    2.59
   4  -2  12    0.78    2.54
   4 -18  -2  991.72   30.51
   1  25   5  150.01    5.67
  -1  37 -21   -2.79    5.31
  -1  33 -11    0.19    3.98
  -1  19  -1  103.51    4.60
  -1   3  -3 3228.62   96.28
  -1  -7 -13  567.90   17.44
  -2  32 -32   -2.07    5.46
  -2  32 -20    4.54    4.53
  -2  18  -6    2.49    2.86
  -2  -4 -34   35.82    5.11
  -3  25 -31   -3.36    5.60
  -3  15 -39   17.30    6.60
  -3  15 -13  103.80    5.55
  -3  13 -39    8.17    6.32
  -3  13 -13  124.60    5.75
  -3   7 -37   47.75    6.48
  -3   5 -35   75.51    6.71
  22  -6  32    1.31    8.35
  20   4  34   -4.95    7.97
  19  -5  31    4.27    7.73
  18   0  32    5.13    7.42
  18 -14  26   -1.27    6.22
  17  17  33   -3.76    7.77
  17   9  33    4.19    7.01
  17  -1  31    0.08    6.94
  16  20  32   -0.49    6.22
  16  -2  30   29.73    7.36
  16 -20  20   29.28    6.05
  14 -30   6   -0.36    4.56
  13 -11  23   29.90    6.14
  13 -17  19    7.71    5.02
  12   6  28   -2.58    4.97
  12  -2  26   -0.24    5.39
  11   7  27   50.21    6.00
  11  -1  25   63.73    6.11
  11 -27   5   47.92    5.40
  10  10  26   -0.92    4.39
  10   0  24   -1.21    4.56
  10 -32  -8    2.92    3.71
   8  30  20    0.36    2.16
   7   7  21    1.07    3.70
   7 -27  -7   51.65    4.03
   7 -29 -13   22.78    3.23
   6  40  10   15.18    2.87
   6 -10  12  422.46   14.49
   6 -20   2  355.32   12.23
   5 -13   7  319.79   11.06
   5 -21  -3  109.72    5.05
   4  44   0   15.84    4.00
   4  36   8   22.69    2.97
   2  -8   2  215.60    7.17
   0  40 -16   -0.77    4.85
   0  36  -8   15.83    4.22
   0 -14 -30   53.25    4.09
  -1  37 -19    5.91    5.11
  -2  28 -40    2.65    6.93
  -2  28 -12   -0.43    3.90
  -2  26 -42   -0.33    7.04
  -2  26 -10    0.50    3.78
  -2  -2 -14   35.28    2.81
  -3  23 -35   14.67    5.89
  -3  23 -17  165.26    7.94
  -3  21 -37   13.86    6.03
  -3  21 -15  275.08   10.71
  -3  17 -39    6.09    5.89
  -3  17 -13   45.88    4.40
  -3  11 -39   11.09    5.86
  -3  11 -13  250.54    9.14
  -3   3 -33   34.24    5.46
  -3   3 -19  137.39    6.19
  -3   1 -27   51.90    4.90
  -3   1 -25  171.39    7.72
  21  -7  31   -2.78    8.19
  19 -13  27    2.34    6.98
  18 -10  28    0.40    7.09
  17  15  33    2.70    7.23
  17  13  33    2.41    6.93
  17  11  33   -1.02    6.89
  17 -17  23    5.53    6.48
  16   8  32   16.89    7.39
  16 -22  18   11.94    6.08
  15  21  31   -3.45    3.74
  15   7  31   -4.04    6.66
  15  -7  27   16.47    6.71
  15 -11  25   23.06    6.53
  14  -2  28   13.15    6.13
  13  -7  25   40.27    6.03
  13 -25  11   -2.03    4.88
  12 -26   8    1.67    4.63
  12 -30   2   19.32    4.87
  12 -32  -2   -0.63    4.44
  11 -13  19    7.00    5.25
  10  16  26    1.68    3.72
  10  12  26    0.14    4.40
  10 -26   4   15.78    4.25
  10 -34 -16    1.56    3.43
   9 -25   3  101.03    5.92
   8   4  22    4.88    3.60
   8 -10  16    0.97    4.22
   8 -24   2   10.90    3.57
   6  46   4   -0.53    3.50
   5 -15   5  320.13   11.12
   5 -23  -7  229.21    8.17
   2  30   6    0.58    2.48
   2 -10   0  237.30    7.80
   0 -14 -22  314.77   10.25
  -2  32 -34   12.38    6.36
  -2  32 -18   58.95    5.99
  -2   4  -8   33.39    2.50
  -3  27 -27   39.53    5.96
  -3  27 -25   35.88    5.67
  -3  25 -33    5.04    5.50
  -3  25 -19   18.62    5.67
  -3  19 -39    6.08    6.64
  -3   9 -39   15.35    5.65
  -3   1 -29   16.03    4.09
  -3   1 -23   97.03    5.65
  23  -3  33   -4.19    8.78
  21  -1  33   -2.51    8.20
  20   6  34    3.75    7.95
  20  -8  30    4.31    7.64
  19   3  33   -2.63    7.35
  16  18  32   -3.86    6.80
  16  10  32    2.07    6.55
  16 -14  24    1.30    5.81
  15 -17  21    3.00    5.41
  14 -14  22    9.48    5.70
  13   7  29    7.11    5.76
  13 -23  13    6.11    4.64
  12  38  22    1.73    2.49
  12 -10  22   97.68    7.14
  11   9  27   40.69    5.69
  11 -35 -15    8.46    3.74
  10  14  26    0.28    4.22
   9 -11  17  181.00    8.33
   8  -2  20   72.15    5.40
   7 -25  -3   85.50    4.79
   5   7  17  100.38    4.73
   5 -27 -23   17.29    1.82
   4 -22 -10  202.44    7.06
   3 -17  -5  324.32   10.49
   2  26   8  332.46   10.63
   1  41  -9    6.94    4.75
   0   4   2    0.15    0.27
  -1  35 -13    7.89    4.27
  -1  25  -3   74.22    4.35
  -1  -9 -17   78.99    3.48
  -2  30 -14    1.16    4.34
  -2  24  -8   49.62    4.13
  -2  -6 -26    0.06    3.01
  -3  27 -29   10.46    5.21
  -3  25 -35   11.60    5.77
  -3  23 -37   40.36    8.19
  -3  21 -39   11.79    6.16
  -3  19 -13   41.10    4.45
  -3   9 -13  287.09   10.13
  -3   5 -37   23.65    5.88
  -3   3 -35   21.48    5.48
  -3   1 -31   -0.61    4.48
  22   2  34    5.60    8.23
  20  -2  32    0.13    7.81
  18   2  32    6.92    8.63
  18 -16  24   -0.71    5.95
  17 -19  21    0.43    5.55
  16  16  32   12.76    7.12
  16  12  32    7.54    6.72
  16  -6  28   -0.46    6.73
  15  29  29    3.70    5.07
  15  19  31    1.28    5.95
  15   9  31    2.84    6.28
  15  -1  29   11.72    6.53
  15 -27  11    0.25    5.19
  13  -1  27   10.38    5.74
  13 -21  15   10.48    4.85
  12  34  24    0.05    3.13
  12   8  28   19.27    5.50
  12  -6  24    3.76    5.06
  11 -29   1    4.24    4.10
   8 -28  -6    1.76    3.38
   8 -32 -22    3.44    2.87
   7   9  21    1.15    3.20
   4   4  14    0.88    2.31
   3  15  13   83.07    3.09
   2  38   0   53.04    4.40
   0  40 -14   -1.52    4.91
   0  38 -10   41.21    5.04
   0  28   0  117.37    5.40
   0  24   2   -0.30    2.50
   0 -14 -32    2.08    3.46
  -1  37 -17   20.47    5.47
  -2  34 -30    0.26    5.61
  -2  34 -28    5.05    5.41
  -2  34 -24   14.81    5.67
  -2  20  -6   25.99    3.28
  -2   8  -6   23.79    2.44
  -2  -6 -28  211.07    8.50
  -3  27 -31   -0.12    5.25
  -3  27 -21    2.13    4.81
  -3  23 -15   45.49    4.44
  -3  17 -41   -3.53    5.98
  22  -4  32   -2.51    8.30
  20   8  34    1.90    8.03
  19  -3  31    4.04    7.55
  17   1  31    0.51    6.71
  17  -5  29   -2.34    6.88
  17 -13  25    2.41    5.99
  16  14  32   -5.64    6.94
  16 -10  26    2.00    5.81
  15 -19  19   10.78    6.01
  14  -6  26   -2.78    5.63
  14 -10  24   20.63    5.55
  14 -28   8   -0.32    4.93
  13  29  27    7.30    4.44
  13   9  29   12.42    5.86
  13 -29   5   18.59    4.89
  12 -24  10    1.54    4.75
  11  17  27   35.90    4.11
  11  11  27   20.23    5.26
  11  -5  23   10.96    5.28
  11  -9  21    2.74    5.08
  11 -25   7    8.67    4.55
  10 -28   0    1.22    3.89
   9   3  23   14.12    4.23
   9  -3  21    4.39    4.83
   9 -33 -19    3.70    3.21
   8 -26  -2  172.78    7.41
   7  19  21    2.61    2.88
   7 -11  13  213.60    9.59
   7 -21   3  149.20    6.66
   6 -12  10  509.86   16.92
   6 -18   4   39.44    3.87
   6 -26 -10   10.96    2.81
   4  -8   8 2502.36   75.43
   3 -19  -9   14.04    2.08
   2  36   2   69.57    4.52
   2   2   8  481.33   14.87
   1  37  -3   14.01    3.46
   0  14   4    0.30    1.42
  -1  31  -7   51.79    4.60
  -1  21  -1   32.36    3.02
  -2  34 -22   -0.34    5.19
  -2  32 -16   -2.47    4.24
  -2  -6 -30    3.12    3.59
  -3  27 -33    6.48    5.77
  -3  25 -37   18.32    6.31
  -3  25 -17   64.18    5.50
  -3  23 -39    5.96    6.12
  -3  19 -41   -1.06    6.68
  -3   5 -15  196.46    7.56
  -3   3 -17  388.88   13.11
  -3   1 -33   32.68    5.41
  -3   1 -21    2.95    3.20
  22   4  34    3.67    8.58
  21   1  33    0.16    8.08
  19   5  33    6.18    7.81
  19 -15  25   -1.20    6.23
  18  -4  30    8.05    6.75
  17 -21  19    1.59    6.02
  16  28  30   -1.48    5.75
  15  17  31   -2.01    6.02
  15  13  31    1.34    6.08
  15  11  31   -2.38    6.17
  15 -25  13    6.89    5.93
  14  18  30    0.30    5.42
  14  10  30   -2.78    6.47
  14 -16  20   -2.95    5.03
  13 -13  21    1.12    5.28
  12  18  28   -1.92    2.70
  12  10  28   -2.26    5.02
  12   0  26   -1.88    5.08
  12 -18  16   -1.46    4.60
  12 -34  -8   -0.60    4.06
  11  15  27   47.10    5.37
  11  13  27   56.98    5.92
  10  -4  22  123.78    7.06
  10  -8  20   15.75    4.80
  10 -24   6   20.35    4.73
   9  -7  19   13.48    4.44
   9 -27  -1    6.50    3.90
   9 -29  -5   63.32    4.81
   8 -30 -12    0.73    3.13
   6  -6  14   20.27    3.26
   5  43   5   10.06    3.30
   2  40  -2   19.46    4.12
   2  -2   6   56.82    2.71
   1  19   7  110.43    3.93
  -1  33  -9    8.02    4.02
  -1  29  -5  135.95    6.38
  -2  34 -20   64.69    6.35
  -3  29 -29    4.41    5.22
  -3  29 -27   27.29    5.57
  -3  29 -25   45.83    5.86
  -3  27 -35   18.48    5.96
  -3  27 -19   15.04    4.89
  -3  21 -41    0.31    6.01
  -3  21 -13  264.09   10.19
  -3   3 -37  121.25    7.90
  23  -1  33   -1.46    8.17
  22  -8  30   -2.71    7.41
  21  -5  31   -0.72    7.31
  20  10  34    0.61    8.24
  20 -14  26    2.11    6.23
  18   4  32    1.08    7.35
  18 -12  26   -1.24    6.38
  18 -18  22    2.94    5.83
  17  -9  27    4.13    6.15
  16 -16  22   -0.79    5.43
  15  15  31    0.12    6.04
  15 -13  23    6.90    5.99
  15 -23  15   12.75    5.56
  14  16  30   34.47    6.32
  14  12  30   20.29    6.52
  14   0  28   -1.39    5.74
  13  17  29    9.23    5.44
  13 -31   1    0.71    4.67
  12  12  28   33.34    5.51
  12 -20  14   -0.84    4.32
  12 -22  12    2.91    4.48
  11   1  25   58.14    6.10
  10   2  24   75.41    6.12
  10 -14  16    3.74    4.27
   9  25  23    4.66    3.21
   9 -23   5  150.79    7.07
   8   6  22  172.02    7.62
   8 -12  14    6.36    4.14
   8 -22   4    1.92    3.25
   8 -32 -24   11.11    2.78
   7  11  21    0.20    3.05
   7   1  19   49.93    4.43
   6   4  18  271.36    9.91
   6 -14   8  309.04   11.04
   6 -16   6   39.31    3.79
   5  41   7    8.70    3.15
   5 -25 -13  110.49    4.65
   4 -16   0 4240.05  126.94
   3  39   3   11.35    3.42
   1  39  -5   20.74    4.44
   0  16   4   46.86    2.36
  -1  37 -15   51.93    5.84
  -1   7  -1  273.04    8.61
  -1 -11 -27   79.62    4.51
  -2  30 -12  101.29    6.18
  -2  28 -10  215.77    8.94
  -2  -6 -32  136.64    7.08
  -2  -6 -22   66.40    4.00
  -3  29 -31   -0.57    5.33
  -3  15 -11    1.70    2.92
  -3  13 -11    7.83    3.07
  -3   7 -13  185.36    7.02
  -4  16 -30   -1.29    4.82
  -4  16 -28   68.60    6.18
  -4  16 -26   -1.20    4.41
  -4  16 -24  122.86    6.95
  -4  14 -30  156.27    8.67
  -4  14 -28    2.25    4.45
  -4  14 -26    4.01    4.13
  -4  14 -24    6.30    4.15
  -4  12 -28  101.64    6.92
  -4  12 -26    1.39    4.48
  21  -9  29    1.25    7.33
  20  12  34    0.33    8.09
  20   0  32    3.77    7.66
  20  -6  30    5.16    7.12
  19   7  33   -1.16    7.36
  19 -11  27    4.33    6.62
  18  -8  28    0.01    6.40
  17   3  31   -0.48    7.00
  15   1  29    0.07    6.33
  15  -5  27    9.74    6.44
  14  34  26   -0.00    4.06
  14  14  30    0.04    5.60
  14 -26  10    0.22    4.85
  13  15  29   13.47    5.53
  13  13  29    9.93    5.00
  13  -5  25   16.79    6.24
  12  28  26    0.00    3.92
  12  14  28   -0.18    4.54
  12 -28   4    4.12    4.32
  11  33  23    4.19    3.00
  11 -17  15   60.17    5.80
  11 -23   9    0.10    4.30
  11 -33  -9    0.30    3.91
  11 -35 -17    8.14    3.69
  10 -34 -18   -1.71    3.36
   9 -31 -11    1.69    3.41
   7  17  21    1.46    2.99
   6 -22  -2   -0.07    2.89
   5  45   3    2.44    3.46
   5   1  15  768.24   24.17
   5  -7  11   48.40    3.59
   3  41   1    1.35    3.58
   3   3  11   17.75    2.15
   2  42  -4    3.66    4.02
   1 -13  -9   30.20    1.33
   0  40 -12   39.44    5.30
   0  36  -6    1.91    3.73
   0  34  -4   -0.38    3.62
   0  12   4   21.93    1.45
   0 -12 -14   -0.24    1.11
  -1  35 -11    1.88    4.08
  -1 -11 -29   26.29    3.58
  -1 -11 -25  147.49    6.02
  -2  34 -18    5.24    5.16
  -2  22  -6    0.08    3.09
  -3  29 -33    5.84    5.52
  -3  27 -37    6.05    5.71
  -3  25 -39    5.61    6.19
  -3  25 -15  145.18    7.37
  -3  23 -41   -0.54    6.12
  -3  17 -11    0.82    3.12
  -3  11 -11   43.78    3.41
  -3   1 -35  107.37    7.17
  -3   1 -19  195.38    7.60
  -3  -1 -27   47.00    4.56
  -4  18 -30   80.54    7.06
  -4  18 -28   -0.75    4.75
  -4  18 -26    5.74    4.69
  -4  18 -24    2.23    4.41
  -4  16 -32  106.37    7.28
  -4  14 -32   -0.30    4.81
  -4  12 -30   -1.48    4.82
  -4  12 -24  115.72    6.51
  -4  10 -28    6.90    4.27
  -4  10 -26    0.45    3.97
  22  -2  32    3.34    8.42
  21   3  33   -0.42    8.07
  19  -1  31   -0.80    6.75
  16  -4  28    9.20    6.12
  16 -18  20    1.67    5.29
  15  -9  25   17.35    5.89
  14  28  28    0.84    4.72
  14 -18  18   -1.74    5.36
  13   1  27   14.52    5.55
  13  -9  23   22.02    5.46
  13 -27   7   22.30    4.83
  12 -12  20   97.37    7.03
  11 -19  13   27.81    5.27
  11 -21  11    3.87    4.63
  10 -22   8   86.79    5.91
  10 -32 -10   59.45    4.81
   8  22  22   74.57    4.54
   7  15  21   -0.49    2.93
   7  13  21    0.33    2.99
   7 -13  11   40.52    4.27
   7 -19   5  284.81   10.46
   6 -28 -18   28.13    2.78
   3  -5   7 1429.28   43.33
   2  34   4   14.34    3.14
   2  10  10  297.62    9.20
   0  32  -2   -0.50    3.45
   0 -14 -20    0.84    1.82
  -1  39 -19    5.18    5.38
  -1 -11 -31    3.16    3.50
  -2  32 -14   28.39    4.79
  -2  -6 -34    3.84    4.28
  -3  29 -21    3.44    4.56
  -3  27 -17   51.09    5.44
  -3  23 -13  109.34    6.05
  -3  19 -11    0.99    3.43
  -3  -1 -29   18.17    4.25
  -3  -1 -25  178.76    7.73
  -4  20 -30    0.85    4.89
  -4  20 -28   24.04    5.80
  -4  20 -26    0.11    5.09
  -4  18 -32   -0.33    5.45
  -4  16 -22    2.56    3.82
  -4  14 -22  450.95   15.88
  -4  12 -32  156.14    8.45
  -4  12 -22   38.60    4.83
  -4  10 -30  269.43   11.45
  -4  10 -24    5.43    4.33
  23   1  33    2.27    8.68
  23  -5  31   -0.82    7.55
  19   9  33    2.26    7.93
  19 -17  23    2.39    5.83
  18   6  32    1.28    7.14
  18  -2  30    2.07    7.00
  17  -3  29   14.44    6.92
  17 -15  23   -0.36    5.88
  16 -12  24    7.25    6.29
  14  38  24    1.43    3.44
  14 -24  12    2.19    4.96
  14 -30   4    2.44    4.79
  13 -15  19    5.38    5.36
  12  -4  24   23.16    5.71
  11  27  25   13.35    3.96
  11 -27   3   20.61    4.57
  10  32  22   20.57    3.04
  10 -16  14   60.57    5.14
   9   5  23   64.49    5.46
   9 -15  13  217.22    8.99
   9 -21   7   95.24    5.76
   9 -33 -21    0.07    3.01
   8   0  20  222.62    9.21
   8 -14  12   49.32    4.52
   8 -20   6    3.38    3.44
   7  -7  15   71.11    4.77
   7 -15   9   81.22    4.93
   7 -29 -15   40.00    3.39
   6 -24  -6   11.19    2.85
   5 -19  -1    7.50    2.76
   4 -10   6  480.08   15.46
   3  43  -1   -0.38    3.68
   3  37   5   11.86    3.17
   1  41  -7   13.20    4.35
   0  38  -8    0.45    4.31
  -1  27  -3   60.18    4.08
  -1 -11 -23  179.41    6.74
  -2  36 -24    1.62    5.34
  -3  29 -35    8.90    5.92
  -3  25 -41   -0.36    6.19
  -3  -1 -31    0.83    4.16
  -3  -1 -23   94.53    5.21
  -4  20 -32   80.01    6.82
  -4  20 -24   51.11    5.57
  -4  18 -22  327.09   12.47
  -4  16 -34    0.57    5.13
  -4  14 -34   35.95    5.56
  -4  12 -34   -0.87    4.80
  -4  10 -32   -0.68    5.17
  -4   8 -28  150.28    7.65
  -4   8 -26   -0.10    4.45
  21  -3  31    0.22    7.96
  20   2  32   -4.87    7.94
  19  11  33    8.93    8.13
  17   5  31    0.58    7.40
  16  -8  26   -2.44    6.42
  16 -20  18   -3.66    5.78
  15  27  29    3.67    5.35
  15 -15  21    0.07    5.62
  14   2  28   18.37    5.93
  14  -4  26   -1.19    5.74
  14 -12  22   45.36    6.04
  14 -22  14    1.02    5.13
  12   2  26    0.17    5.03
  12  -8  22   17.47    5.50
  12 -30   0    5.66    4.13
  11 -11  19   37.35    5.44
  10   4  24   16.73    4.77
  10 -18  12  142.70    7.37
  10 -20  10  259.72   10.46
   8   8  22    0.42    3.51
   7 -17   7  256.34    9.69
   7 -27  -9   11.94    3.19
   5  -3  13  586.46   18.85
   4 -14   2 1415.88   43.10
   0  18   4   -0.15    1.64
  -1  39 -17   15.36    5.08
  -1  37 -13   18.38    4.66
  -1  23  -1   16.35    2.94
  -1  -3  -7  217.72    6.86
  -2  36 -22   34.99    5.78
  -2  34 -16    2.13    4.92
  -2   6  -6   74.11    3.40
  -2  -6 -20  413.44   13.54
  -3  31 -31   -3.16    6.09
  -3  31 -29    5.50    5.18
  -3  31 -27   15.09    5.36
  -3  29 -19    8.12    4.88
  -3  27 -39   10.83    6.20
  -3   9 -11   17.81    2.90
  -3   1 -37   40.49    6.15
  -3  -1 -33   23.69    5.16
  -4  22 -30   73.39    6.71
  -4  22 -28   -0.31    5.40
  -4  22 -26   -1.33    5.15
  -4  20 -22    1.26    4.48
  -4  18 -34   42.52    6.19
  -4  16 -20  550.87   18.75
  -4  14 -20   74.60    5.36
  -4  12 -20  245.74    9.74
  -4  10 -34   35.53    5.56
  -4  10 -22  192.38    8.34
  -4   8 -30   14.71    4.90
  -4   8 -24   95.21    5.76
  24  -2  32  -10.24    8.76
  22  -6  30   -3.73    8.20
  21   5  33    0.38    8.12
  20  -4  30    3.39    6.86
  19  17  33    0.33    7.93
  19  15  33   -3.55    7.53
  19  13  33   -0.30    7.70
  18   8  32    4.31    7.33
  18 -14  24    1.06    5.74
  17 -11  25    7.85    6.15
  16  26  30    8.99    6.01
  16   4  30    0.17    6.25
  16 -24  14   -0.03    5.39
  15   3  29    9.86    6.04
  14  -8  24   -1.46    5.09
  13 -25   9    0.78    4.47
  12 -26   6    8.93    4.89
  11  37  21    1.48    2.30
  11   3  25   20.53    5.38
  11  -3  23   41.08    5.45
  10  -2  22   44.41    4.93
  10 -10  18    3.69    3.59
  10 -26   2   -0.58    3.96
   9  -1  21    0.46    4.02
   9 -17  11   12.21    4.04
   9 -19   9   59.12    4.83
   8  -8  16    1.25    3.70
   8 -16  10    0.69    3.66
   8 -18   8    6.60    3.51
   7 -23  -1   15.35    3.28
   6  38  12   18.01    2.32
   5  39   9    2.57    2.66
   5  11  17  196.29    7.19
   5 -27 -25   16.14    1.41
   4 -12   4  312.61   10.52
   3 -23 -27   48.94    2.33
   2  44  -6    3.16    4.16
  -1 -11 -33   13.49    3.83
  -2  36 -20   -1.32    5.08
  -2  24  -6   15.48    3.44
  -2  16  -4    1.60    2.39
  -2  14  -4  193.53    7.04
  -3  31 -33   -0.20    5.97
  -3  31 -23   19.84    5.50
  -3  29 -37   15.02    6.11
  -3  21 -11    9.53    3.47
  -3   3 -15 1130.81   34.85
  -4  22 -32    5.91    5.92
  -4  22 -24   -1.06    5.03
  -4  20 -34    0.18    5.20
  -4  18 -36   -1.12    5.54
  -4  18 -20   51.32    4.74
  -4  16 -36   -1.99    5.48
  -4  14 -36    2.63    5.29
  -4  12 -36    2.72    5.69
  -4   8 -32  202.33    9.66
  23   3  33   -4.04    8.69
  22   0  32   -8.29    8.51
  21  -7  29    0.30    7.02
  19   1  31    0.44    7.12
  19  -5  29   -0.77    7.34
  19 -13  25    0.74    6.70
  18  -6  28    9.24    7.08
  17  -7  27    8.58    6.21
  17 -17  21    3.45    5.59
  15  33  27    4.89    4.71
  15  -3  27   12.43    6.16
  15 -27   9    2.48    4.94
  13  27  27    3.40    4.48
  13   3  27   19.52    6.05
  12 -14  18   33.73    5.85
  12 -34 -10   23.59    4.39
  11  -7  21    4.35    4.57
  11 -29  -1    3.78    3.97
  11 -31  -5   32.51    4.70
  11 -35 -19    1.12    3.37
  10 -34 -20   23.82    3.61
   9 -25   1    2.13    3.52
   8 -24   0  348.74   12.30
   4   0  12  938.51   28.95
   4  -4  10  108.11    4.63
   3  45  -3    4.66    4.01
   3  31   9   10.88    2.23
   3 -23 -29    4.97    1.73
   0  40 -10    2.41    4.32
   0  30   0   -2.30    2.94
   0  26   2  142.70    5.74
  -1  33  -7   27.31    4.10
  -2  30 -10    2.63    3.73
  -2  18  -4  193.19    7.19
  -2  12  -4    0.42    2.23
  -2   0 -10  137.84    5.11
  -3  31 -35   17.64    5.90
  -3  31 -21   -0.67    4.82
  -3  27 -41    0.40    6.74
  -3  27 -15   63.73    5.53
  -3  25 -13   29.93    4.30
  -3  -1 -35  107.69    7.09
  -3  -1 -21    5.49    3.18
  -4  24 -28   26.93    5.49
  -4  22 -34    6.11    5.42
  -4  22 -22  112.66    6.92
  -4  20 -36    0.33    5.51
  -4  10 -36    3.63    5.01
  -4  10 -20    3.34    3.67
  -4   8 -34   -0.12    4.84
  -4   8 -22    4.08    3.99
  -4   6 -28    4.99    4.28
  23  -3  31    3.90    7.74
  21   7  33   -0.63    8.05
  20   4  32   -0.75    8.36
  20 -12  26   -0.92    6.32
  19  -9  27   -0.00    6.37
  18  20  32   -0.59    7.03
  18  10  32   10.83    7.39
  18   0  30   18.62    7.48
  18 -10  26    5.88    6.00
  17  23  31    0.79    2.81
  17   7  31   -4.21    6.55
  16  -2  28   -1.54    5.91
  16 -14  22   20.11    5.81
  15 -11  23    8.33    5.33
  15 -17  19    5.25    5.50
  14 -28   6    0.46    4.97
  13  -3  25   35.56    6.19
  13 -11  21    0.55    4.87
  13 -19  15   37.26    5.29
  13 -23  11    1.23    4.93
  13 -29   3    4.08    4.62
  10  -6  20  105.48    6.36
  10 -30  -6   -2.34    3.83
   9   7  23   28.50    4.54
   8  20  22    2.27    3.13
   8  10  22  130.43    6.44
   8  -4  18   12.02    3.82
   8 -28  -8   59.00    4.30
   7  27  19    9.73    2.25
   7   3  19    6.40    3.56
   6   6  18   48.45    3.82
   6  -8  12  119.88    5.64
   5  -9   9  301.03   10.42
   4  42   4    0.24    3.21
   4  34  10   43.43    2.87
   3  -1   9   14.82    2.39
   1  43  -9    3.09    4.38
   1 -17 -19  100.31    3.45
   0 -10 -10 6479.13  192.58
  -1  39 -15   20.48    5.18
  -1  35  -9    1.03    3.87
  -1  31  -5   47.22    4.38
  -2  32 -12    1.98    4.25
  -2  28  -8    7.55    3.70
  -3  29 -39    3.03    6.13
  -3  29 -17   50.10    5.17
  -3   1 -17 1389.65   42.57
  -4  24 -32   43.89    6.06
  -4  24 -30    3.30    5.17
  -4  24 -26   -2.17    4.77
  -4  24 -24   25.69    5.15
  -4  18 -38    8.37    5.82
  -4  16 -38    1.53    6.01
  -4  14 -38   12.44    6.26
  -4  14 -18  115.20    6.32
  -4  12 -38    0.56    4.94
  -4   6 -30  231.48   10.13
  -4   6 -26    2.24    3.74
  24   0  32    5.02    8.85
  21  -1  31    0.43    7.78
  18  18  32   -0.93    7.60
  18  12  32    0.88    7.04
  18 -16  22   14.52    6.16
  17 -19  19    0.21    5.96
  16   6  30   26.41    6.77
  15  -7  25   10.99    5.78
  14   4  28    1.97    5.39
  14 -14  20   63.09    6.58
  13  33  25    0.29    3.77
  13 -21  13   29.59    5.28
  12   4  26   -1.52    4.91
  11 -25   5   88.12    6.24
  11 -33 -11    1.31    3.88
  10 -28  -2   49.65    4.59
   9  23  23    4.68    3.38
   9  -5  19   92.58    5.79
   9 -29  -7   34.07    3.98
   9 -33 -23    6.62    2.97
   8 -30 -14    5.58    3.05
   5  13  17  100.70    4.49
   4  44   2    1.19    3.38
   4  30  12    1.07    1.54
   3 -15  -3  401.39   12.73
   1  -1   3  453.75   13.76
  -2  36 -18   27.72    5.07
  -2  34 -14   -0.48    4.43
  -3  33 -31   -2.67    5.43
  -3  33 -29   -2.39    5.54
  -3  33 -27   10.34    5.60
  -3  23 -11   33.35    4.01
  -4  24 -34    1.45    5.38
  -4  22 -36    3.37    6.15
  -4  20 -38    0.52    5.75
  -4  12 -18    1.51    3.87
  -4   8 -36   -0.51    5.27
  -4   6 -32    7.48    5.00
  -4   6 -24    1.92    3.79
  22   2  32    4.14    8.02
  21   9  33    0.80    8.01
  18  16  32    2.60    7.09
  18  14  32    6.21    8.04
  17   9  31   -2.75    7.35
  17 -21  17    5.49    5.33
  16  24  30    2.22    5.83
  15 -19  17   19.03    5.70
  15 -25  11    0.95    4.75
  14  26  28    2.16    5.02
  13  -7  23    5.69    4.94
  13 -31  -1    1.06    4.22
  12  26  26    3.27    4.26
  12  -2  24   -1.34    4.71
  12 -16  16    6.24    5.23
  12 -24   8   46.56    5.30
  11   5  25  111.44    7.01
  10   6  24   47.76    5.44
  10 -32 -12    0.40    3.68
   9 -27  -3   66.96    4.96
   9 -31 -13   16.65    3.53
   8  48   8    1.55    2.96
   8  34  18    4.02    0.87
   8  12  22    1.61    3.40
   6 -20   0   -0.02    2.60
   5  17  17   41.61    2.74
   5 -17   1   43.63    3.32
   4 -24 -18    1.19    1.61
   3 -21 -15  258.91    8.16
   0  20   4  114.79    4.45
  -1  37 -11    0.79    4.19
  -1  -1  -5  872.76   26.23
  -1 -11 -21    6.43    2.34
  -2  20  -4   28.54    3.26
  -2   2  -8  474.42   14.83
  -3  31 -19   12.91    4.45
  -3  17  -9   56.56    4.37
  -3  15  -9   51.15    3.53
  -3  13  -9   75.53    4.05
  -3   7 -11   23.08    2.80
  -4  26 -30   54.62    6.32
  -4  26 -28   -2.87    5.44
  -4  24 -22   -1.97    4.50
  -4  20 -18   12.63    3.76
  -4  16 -40   34.15    6.54
  -4  14 -40   -0.14    5.75
  -4  10 -38    8.21    5.80
  -4   8 -20  231.67    9.26
  -4   6 -34   56.45    6.21
  22  -4  30    2.61    7.27
  21  11  33   -0.88    8.42
  20   6  32    4.63    7.61
  20  -2  30    1.78    7.51
  19   3  31    0.10    7.31
  19 -15  23   -0.21    6.44
  17  21  31   -0.37    4.55
  17 -13  23    1.99    6.18
  16  -6  26   -3.41    6.17
  16 -10  24   -3.24    6.20
  15  25  29    6.69    5.54
  15 -21  15   20.04    5.64
  15 -23  13    6.97    5.49
  14  -2  26    2.21    5.57
  13   5  27   29.48    6.05
  12 -10  20    1.54    4.70
  12 -28   2   -0.63    4.20
  10 -12  16    1.62    3.72
  10 -34 -22    2.62    3.08
   8  46  10    6.09    2.66
   8  18  22   99.94    5.36
   8   2  20   69.97    4.99
   7  -9  13  156.04    7.09
   6  -4  14  240.90    8.94
   5  15  17   61.90    3.44
   4  46   0    1.44    3.68
   4  40   6    0.00    2.95
   1  37  -1    3.66    3.37
   1  21   7  181.29    6.03
   1   3   5 1129.50   33.78
   0  42 -12   -0.23    4.51
  -1  29  -3  162.00    6.95
  -1  25  -1   18.88    3.02
  -2  38 -22    0.00    4.52
  -2  -8 -28    1.31    3.14
  -2  -8 -26    0.42    3.02
  -3  33 -23   14.42    5.39
  -3  29 -15   70.58    5.60
  -3  27 -13  101.46    6.18
  -3  19  -9   11.61    3.28
  -3  -3 -31    1.24    3.91
  -3  -3 -29   11.68    3.71
  -3  -3 -27   67.82    4.90
  -4  26 -32    0.38    5.75
  -4  26 -26   -2.36    4.91
  -4  26 -24    3.30    4.63
  -4  24 -36   -1.09    6.17
  -4  22 -38   14.27    6.37
  -4  18 -40    5.94    5.97
  -4  10 -18   99.79    5.65
  -4   6 -22  405.17   14.26
  -4   4 -28   43.64    4.60
  23  -1  31    2.69    7.43
  22  -8  28    0.15    7.00
  21  -5  29   -0.08    7.04
  20 -14  24   -0.55    6.70
  19  -3  29    2.08    6.95
  18   2  30   -1.06    7.19
  18  -4  28   -3.28    6.37
  18 -18  20    8.62    6.46
  17  11  31    0.06    6.47
  17  -5  27   12.95    6.85
  16   8  30    5.75    6.23
  16 -16  20   22.54    5.73
  15  -1  27   20.78    5.95
  14   6  28   18.51    6.26
  14 -16  18   19.74    5.03
  14 -26   8   23.88    4.96
  14 -30   2   -2.25    4.55
  13  41  21   -0.75    2.58
  12 -18  14   11.10    4.48
  12 -20  12   44.97    5.17
  12 -22  10   73.68    6.31
  12 -32  -6   -0.49    4.04
  11  25  25   16.50    4.24
  11  -1  23   22.99    4.99
  11 -35 -21    0.42    3.32
  10  36  20    0.22    2.07
  10 -24   4    9.35    3.82
   9  47  11    0.30    2.44
   9   9  23   21.09    4.36
   9 -11  15   81.87    5.36
   8  14  22  166.09    7.24
   8 -10  14  303.59   11.27
   6 -26 -12  195.98    7.25
   5 -11   7  378.11   12.60
   3  35   7   14.46    2.74
   3  -7   5 1948.35   58.67
   2  42  -2   -1.95    3.70
   2  40   0   -0.92    3.50
   2  32   6    5.00    2.59
   0  38  -6   -1.07    3.82
   0  36  -4   24.28    3.99
  -1  -9 -15  364.00   11.43
  -2  36 -16   -1.06    4.59
  -2  26  -6    3.44    3.19
  -2  10  -4   39.82    2.66
  -2  -6 -18   11.94    2.32
  -2  -8 -32    8.88    3.68
  -3  33 -21    3.54    4.64
  -3  -1 -19  189.52    7.26
  -3  -3 -25   99.19    5.52
  -4  26 -34   18.96    6.42
  -4  22 -18  156.29    7.55
  -4  20 -40   31.70    6.65
  -4  16 -16    0.69    3.55
  -4   8 -38   -0.27    5.21
  -4   6 -36    1.01    4.94
  -4   4 -32  187.71    9.10
  -4   4 -30   14.42    4.52
  -4   4 -26    0.97    3.61
  22   4  32    0.47    8.07
  21   1  31    1.51    8.03
  21  -9  27    2.26    6.98
  20   8  32    0.31    8.34
  20  -6  28    6.94    6.81
  18 -12  24    5.09    5.83
  17  19  31   -4.63    7.68
  17  17  31   -3.60    6.59
  17  13  31    1.04    7.05
  17  -9  25   13.96    6.68
  16  22  30   -3.26    6.13
  16   0  28   14.75    6.44
  15 -13  21    0.71    5.11
  14  -6  24   20.38    5.97
  14 -10  22    3.44    5.01
  13 -13  19    8.51    5.32
  13 -27   5    9.69    4.29
  12   6  26    1.12    4.81
  12  -6  22   56.94    5.78
  12 -30  -2   16.17    4.25
  12 -34 -12    1.32    3.77
  11 -15  15  150.56    7.68
  11 -23   7   67.05    5.43
  10   0  22  317.01   12.27
   9   1  21    2.09    3.85
   9 -23   3   19.88    3.72
   7 -21   1   19.15    3.27
   7 -29 -17   28.66    3.04
   6 -10  10    7.85    2.85
   6 -28 -20    3.01    2.27
   4 -18  -4    8.72    2.28
   2  38   2   -0.37    3.19
   2 -14  -6   -0.10    1.36
   1  35   1    1.48    3.12
   0  34  -2  131.98    6.27
  -1  39 -13   20.51    4.82
  -1  15   1   36.23    2.42
  -2  38 -20   34.49    5.56
  -3  31 -17   40.27    5.19
  -3  25 -11    9.77    3.61
  -3  11  -9   70.77    3.88
  -3  -3 -33   24.11    4.88
  -4  28 -30    6.02    5.23
  -4  28 -28   12.88    5.29
  -4  26 -36   -1.88    5.82
  -4  24 -38    3.02    5.95
  -4  22 -40    2.04    6.59
  -4  18 -16    3.75    3.98
  20 -10  26   -1.84    6.57
  19   5  31    0.46    7.24
  19  -7  27    8.09    7.09
  19 -11  25    7.37    6.14
  19 -17  21   -1.31    6.22
  18  -8  26   -0.61    6.20
  18 -20  18    6.61    5.48
  17  15  31   -0.05    6.21
  16  10  30   20.44    6.43
  16 -18  18    8.74    5.43
  15  23  29    0.66    5.56
  14 -24  10   42.38    5.23
  13  25  27    0.36    4.65
  13  -1  25   14.92    5.39
  11   7  25   29.15    5.32
  10   8  24    1.55    4.25
   9  21  23   27.86    3.83
   8 -22   2  191.64    7.82
   7   5  19  118.25    5.92
   7  -1  17  210.26    8.42
   6   8  18  251.90    9.18
   5 -13   5  736.32   23.14
   5 -15   3  401.23   13.26
   0  40  -8   27.70    4.66
  -1  17   1   42.05    2.96
  -2  34 -12   39.84    5.03
  -2  32 -10   83.62    5.61
  -2  30  -8   81.43    5.28
  -2  22  -4   38.21    3.64
  -2  -4 -14  296.84    9.75
  -2  -8 -34   59.29    5.21
  -2  -8 -24   35.96    3.46
  -3  35 -27    6.99    5.54
  -3  21  -9   46.54    4.01
  -4  28 -32   41.22    6.69
  -4  28 -26    1.45    5.23
  -4  20 -16   11.39    3.61
  -4   8 -18    8.76    3.21
  -4   6 -38   23.17    5.89
  -4   6 -20    3.53    3.45
  -4   4 -34   -0.31    4.76
  -4   4 -24  110.25    5.93
  22  -2  30    2.69    8.22
  20  10  32    2.79    8.14
  20   0  30    4.36    7.22
  17 -15  21    4.68    5.62
  16  20  30   -4.21    6.23
  15   9  29    6.66    6.34
  14  32  26   -3.66    4.41
  14  24  28    3.36    5.05
  14   8  28   -0.13    5.40
  13  37  23   -0.75    3.34
  13   7  27   22.52    5.83
  12  32  24    5.66    3.58
  11  -5  21    0.53    4.17
  11 -17  13   57.41    5.08
  11 -19  11    0.46    3.86
  11 -21   9   33.10    4.81
  11 -27   1    4.13    4.01
  11 -31  -7    9.83    3.90
  10 -14  14    5.06    4.07
  10 -22   6    1.44    3.89
   9  35  19    1.26    1.73
   9  11  23   48.53    4.69
   7  -5  15  528.23   17.60
   6  46   6   -1.10    3.06
   6 -18   2   42.69    3.71
   5 -25 -15  150.43    5.58
   4 -22 -12   10.93    2.01
   2  44  -4   -0.91    3.89
   2  28   8    5.93    2.02
  -1  35  -7   12.13    3.89
  -3  35 -25   13.00    5.57
  -3  33 -19    9.24    4.78
  -3  -3 -35   17.90    5.10
  -3  -3 -23   93.37    4.99
  -4  28 -34    1.27    5.59
  -4  28 -24   22.82    5.36
  -4  26 -38    1.64    6.27
  -4  26 -20    0.03    4.46
  -4  24 -40   17.62    6.31
  -4  24 -18    1.32    4.45
  23   1  31    0.40    8.29
  23  -5  29   -5.36    7.32
  22   6  32    0.27    8.36
  21   3  31    2.49    7.81
  19   7  31   -0.44    7.81
  19  -1  29    4.37    6.69
  18   4  30    7.49    7.15
  16  18  30    8.58    6.50
  16  14  30    6.82    6.41
  16  12  30    3.28    6.09
  16 -12  22   -2.57    5.46
  16 -20  16   -0.49    4.95
  16 -22  14    2.23    5.46
  16 -24  12   17.34    5.21
  15  -5  25   24.02    6.31
  15  -9  23   11.42    5.49
  14   0  26    3.16    5.31
  14 -20  14    6.15    4.66
  14 -22  12   38.35    5.11
  13  -9  21    1.93    4.60
  13 -15  17   18.49    4.53
  13 -25   7   24.54    4.58
  12  24  26    1.52    4.41
  12   8  26    0.97    4.85
  12   0  24   36.43    5.63
  12 -12  18    3.67    4.62
  11 -33 -13    2.54    3.72
  11 -35 -23    6.49    3.39
  10  -4  20   48.41    4.92
  10  -8  18   79.61    5.46
   9 -13  13   28.28    3.98
   8  -2  18  155.75    7.25
   7 -11  11   21.04    4.02
   6 -22  -4   38.98    3.37
   5  -5  11   35.98    3.19
   3   5  11   96.90    3.81
   3 -13  -1  257.88    8.53
   2  -4   4 1166.58   35.20
   0  28   2   -0.50    2.56
   0  10   4   -0.40    0.96
  -1  41 -15   15.35    5.05
  -1  37  -9    2.83    4.25
  -1  33  -5   48.85    4.45
  -1  19   1  108.82    4.44
  -1  13   1   97.15    3.73
  -2  38 -18    2.64    5.25
  -2  36 -14    9.69    4.41
  -3  35 -23    7.53    5.11
  -3  31 -15   46.66    5.46
  -3  29 -13   32.40    4.60
  -3   1 -15 1144.06   35.14
  -4  28 -36    2.44    6.07
  -4  22 -16    1.44    3.65
  -4   4 -36    0.15    5.09
  -4   4 -22    0.95    3.48
  24  -2  30   -1.42    8.47
  21  -3  29    1.40    7.58
  20  14  32    3.92    7.51
  20  12  32    5.37    8.03
  18 -14  22    1.84    5.78
  17   3  29    8.76    6.50
  17  -3  27   10.37    6.13
  16  16  30   -3.08    6.06
  16   2  28    0.00    6.20
  16  -4  26    1.06    6.17
  15  31  27   -0.75    4.82
  15  21  29    4.70    5.51
  15  11  29    2.18    6.05
  15   1  27   23.11    6.18
  15 -15  19    8.08    5.05
  15 -27   7    8.77    4.95
  13  -5  23   28.64    5.17
  13 -29   1   -0.00    4.16
  12 -26   4    1.32    4.11
  11  23  25   11.48    4.04
  11   9  25   40.31    5.30
  11 -29  -3   28.96    4.31
  10  22  24   12.29    3.85
  10  10  24   12.62    4.65
  10 -16  12    4.07    4.02
  10 -20   8   14.95    3.74
  10 -26   0   91.30    5.69
  10 -30  -8   38.11    4.17
   9  19  23   16.75    3.81
   9  13  23   15.79    3.92
   9  -3  19   65.35    5.24
   9 -21   5   31.77    3.88
   8 -12  12  572.66   19.01
   7 -19   3   43.05    3.97
   7 -27 -11    3.99    2.89
   6 -12   8   -0.81    3.06
   5  -1  13  111.40    5.08
   4  -6   8   24.90    2.52
   3  43   1    3.19    3.46
   3  -9   3  397.57   12.67
   0  42 -10   47.58    5.65
   0  32   0  436.78   14.65
   0  22   4    0.23    2.05
  -2  28  -6   32.93    3.97
  -3  27 -11    0.36    3.90
  -3  23  -9   16.66    3.46
  -3   9  -9  230.19    8.15
  -4  30 -32    0.44    5.23
  -4  30 -30   32.93    6.28
  -4  30 -28    1.63    5.71
  -4  26 -40   -4.86    6.70
  -4  24 -42    0.23    6.14
  -4   2 -32   15.97    4.75
  -4   2 -30   85.81    6.04
  -4   2 -28    0.33    3.61
  22   8  32    3.54    8.10
  22  -6  28    2.20    6.77
  20  16  32   -2.14    7.36
  19 -13  23    0.18    6.46
  17 -11  23    7.34    5.78
  17 -17  19    2.76    5.31
  16  30  28   -1.25    5.37
  16  -8  24    7.70    6.11
  14  22  28    7.30    5.29
  14 -12  20   -0.33    4.61
  14 -28   4    1.51    4.18
  13  23  27    1.33    4.74
  13   9  27   14.41    5.59
  13 -31  -3   12.92    4.27
  11   1  23   20.93    4.92
  10  48  12    0.86    2.04
  10 -18  10    1.32    3.86
  10 -32 -14    6.77    3.55
   8  28  20   25.65    2.84
   8   4  20  478.53   16.34
   8 -20   4   52.77    4.15
   8 -30 -16    1.08    2.87
   6  44   8   -1.72    2.70
   6 -16   4    1.20    2.80
   6 -24  -8    0.88    2.55
   5  33  13    4.94    1.24
   4  38   8    0.14    2.60
   3  45  -1   -0.54    3.71
   3  41   3   11.36    3.38
   3 -11   1    8.39    1.85
   2  36   4    0.92    2.85
   2  12  10 1032.47   30.90
  -1  39 -11    3.06    4.32
  -1  27  -1    1.89    2.72
  -2  24  -4    1.01    3.01
  -2   4  -6   42.13    2.52
  -2  -8 -22  264.50    9.27
  -3  35 -21   -1.04    4.92
  -3  33 -17   48.14    5.39
  -3   5 -11   97.53    4.34
  -4  30 -34   12.14    6.28
  -4  30 -26   -0.95    4.93
  -4  28 -38   -0.32    5.70
  -4  26 -18   58.24    5.83
  -4  18 -14   37.44    4.08
  -4  16 -14   -1.71    3.56
  -4  14 -14   31.36    3.67
  -4   2 -34   50.82    6.15
  -4   2 -26    1.71    3.53
  23   3  31   -0.37    8.17
  22   0  30    4.87    8.41
  21   5  31   -0.37    7.67
  21  -7  27   -0.03    7.41
  21 -11  25    1.97    6.65
  20   2  30    5.36    7.52
  20  -4  28    3.67    6.64
  20 -12  24   -1.63    5.92
  19   9  31   -2.26    8.34
  19  -5  27    6.64    6.25
  18   6  30    1.73    6.44
  18 -10  24    6.82    5.93
  17  -7  25   12.43    6.60
  15  19  29    2.49    5.78
  15  17  29    1.06    6.09
  15  15  29   -0.63    5.61
  15  13  29   -4.03    5.83
  15 -17  17   24.46    5.20
  15 -25   9    4.04    4.54
  13   1  25   16.05    5.41
  13 -17  15   31.17    5.18
  13 -23   9    7.29    4.64
  12  10  26   -2.39    4.71
  11  31  23    4.61    3.39
  10  12  24   -1.29    3.99
  10   2  22   40.62    4.72
   9   3  21    3.03    3.65
   9 -15  11    2.27    3.81
   9 -19   7   10.14    3.66
   9 -25  -1    6.84    3.75
   9 -29  -9    4.35    3.30
   9 -31 -15   10.59    3.31
   8  44  12    5.72    2.06
   8 -28 -10    1.88    2.98
   7 -13   9   60.26    4.35
   7 -23  -3  119.31    5.50
   6  10  18    6.14    2.25
   6 -14   6    8.08    2.89
   4 -20  -8  162.51    5.93
   1  33   3   28.62    3.28
   1  29   5  125.78    5.14
   0 -14 -18  433.40   13.36
  -1  31  -3   56.43    4.55
  -1 -11 -19   89.92    3.80
  -2  38 -16    0.89    4.54
  -2   8  -4   28.37    2.40
  -3  -1 -17 1370.51   41.89
  -3  -3 -21    5.31    2.86
  -4  30 -36    2.72    5.77
  -4  28 -20   85.04    6.43
  -4  26 -42   18.64    6.65
  -4  24 -16    5.74    4.06
  -4   6 -18  268.77    9.95
  -5  19 -31   -1.00    4.84
  -5  19 -29   23.39    5.06
  -5  17 -33   14.39    5.32
  -5  17 -31    2.76    5.28
  -5  17 -29   24.16    5.27
  -5  17 -27   68.69    6.00
  -5  15 -31   -0.52    5.26
  -5  15 -29   26.01    5.19
  -5  15 -27   89.60    6.24
  23  -3  29   -0.41    8.25
  20  -8  26   -5.92    6.63
  19  11  31   -1.09    7.61
  19  -9  25    0.61    6.61
  18  -6  26    0.92    5.96
  18 -16  20    0.75    6.10
  17   5  29    3.97    6.99
  17 -19  17    5.58    5.23
  16 -14  20   -0.52    5.06
  14  20  28   -1.32    5.21
  14  12  28    5.42    4.96
  14  -4  24    0.17    5.08
  14  -8  22   91.12    7.29
  13  11  27   46.54    6.17
  13 -19  13   20.39    5.11
  13 -21  11    2.67    4.64
  12  22  26   -0.32    4.56
  12  -4  22   19.67    4.73
  12  -8  20  110.15    6.97
  12 -32  -8   17.58    4.22
  12 -34 -14    4.18    3.72
  11  11  25   42.97    5.25
  11 -25   3   37.84    4.39
  10  20  24   -0.27    3.71
   9 -17   9   30.13    4.09
   8 -14  10  957.76   30.30
   8 -18   6   41.65    4.05
   8 -24  -2   13.76    3.49
   7   7  19   60.51    4.43
   7 -17   5  126.32    5.83
   6  22  18    1.84    2.15
   4   2  12    0.34    2.26
  -1  21   1   35.91    2.85
  -1  -7 -11   62.28    2.56
  -2  34 -10    0.67    3.90
  -3  35 -19    6.76    4.97
  -4  30 -22   63.47    5.82
  -4  28 -40   25.04    6.46
  -4  20 -14    5.60    3.58
  -4  12 -14    1.59    3.35
  -4   8 -16    2.05    3.05
  -4   4 -20  713.72   22.98
  -4   2 -36   -1.93    4.83
  -4   2 -24   -0.00    3.55
  -5  21 -31    0.55    4.84
  -5  21 -29    9.98    4.98
  -5  19 -33    4.50    5.72
  -5  19 -27   50.36    5.71
  -5  17 -25   98.21    6.37
  -5  15 -33   12.52    5.14
  -5  15 -25  149.26    7.59
  -5  13 -33   19.74    5.27
  -5  13 -31    0.62    4.66
  -5  13 -29   50.03    5.39
  -5  13 -27  118.09    7.20
  24   0  30    8.03    8.67
  21  -1  29    4.69    7.10
  19   1  29    6.46    6.72
  18   8  30    6.05    7.24
  17 -21  15    2.84    5.17
  17 -23  13    2.73    4.89
  15  -3  25   25.84    5.85
  15 -11  21    1.46    5.67
  15 -23  11   -0.78    4.98
  14  18  28    7.56    5.52
  14  14  28   12.90    5.53
  14   2  26    1.87    5.22
  14 -30   0   20.86    4.64
  13  31  25    0.51    4.02
  13  21  27   18.90    5.21
  12 -24   6   -1.72    4.65
  12 -28   0   39.74    4.90
  10  18  24   42.91    4.68
  10  14  24   38.83    4.75
   7 -15   7   66.11    4.26
   7 -25  -7   56.98    3.87
   6  -6  12 1172.79   36.27
   5  47   3    3.88    3.28
   5  45   5    5.96    3.15
   5  37  11    0.80    1.89
   3  27  11   -1.85    0.55
   0 -16 -30    0.03    2.84
   0 -16 -28   19.12    2.87
  -1  41 -13   10.11    4.64
  -1   5  -1  142.55    4.63
  -2  36 -12    1.73    4.21
  -2  32  -8    3.93    3.86
  -3  31 -13   35.12    4.99
  -3  25  -9   57.67    4.49
  -3  17  -7   79.44    4.31
  -3  15  -7  307.60   10.53
  -3  -5 -31   -0.72    4.12
  -3  -5 -29   89.40    5.42
  -4  32 -32   15.14    6.13
  -4  32 -30    3.64    5.28
  -4  32 -28   12.23    5.98
  -5  21 -33    3.04    5.54
  -5  21 -27   64.53    6.28
  -5  19 -35   16.18    6.12
  -5  19 -25  103.76    6.99
  -5  17 -35   27.08    5.81
  -5  15 -35   28.37    5.95
  -5  13 -35   43.43    5.87
  -5  13 -25  311.13   12.06
  -5  11 -31   -1.59    5.03
  -5  11 -29   56.73    5.88
  23   5  31   -0.00    8.34
  22  -4  28   -1.31    7.13
  21   7  31    0.88    7.70
  20   4  30   -5.12    7.32
  19  19  31   -1.11    7.28
  19  15  31    3.47    7.17
  19  13  31    5.03    7.50
  19 -15  21   -0.38    5.76
  18 -18  18   -2.56    5.46
  17  27  29   -0.29    1.52
  16  -2  26   -4.83    5.71
  15   3  27   13.24    6.00
  15 -21  13    6.04    4.79
  14  16  28   -2.68    5.48
  14 -14  18    1.56    4.63
  14 -26   6   -0.97    4.22
  13  19  27   21.34    5.32
  13  13  27   40.02    5.84
  13 -11  19   15.41    4.99
  12  20  26   -1.22    4.62
  12  12  26   -1.14    4.68
  12   2  24   -2.63    4.67
  11  13  25   22.27    4.82
  11  -3  21    1.72    4.43
  11  -7  19   41.86    4.85
  10  30  22   -1.86    3.13
   9  45  13    1.35    1.57
   9  29  21   -0.27    2.61
   8 -26  -6    7.76    3.09
   5 -19  -3  350.17   11.62
   4  -2  10 1434.16   43.57
   4 -16  -2    4.10    2.22
   3  39   5   18.69    3.16
   1  41  -3    9.98    3.78
   1  39  -1   -0.89    3.36
   0  40  -6    0.04    3.98
  -1  11   1   28.51    1.86
  -1 -13 -31   -0.72    3.21
  -1 -13 -29   33.71    3.50
  -3  37 -23    7.39    5.42
  -3  33 -15   47.47    5.16
  -3  29 -11    3.02    4.07
  -3  19  -7  172.58    6.99
  -3  -5 -33   18.68    4.48
  -3  -5 -27   52.64    4.17
  -4  32 -26    0.65    4.98
  -4  28 -18    0.58    4.51
  -4  26 -16    2.03    5.06
  -4  22 -14   98.98    5.58
  -5  23 -33    1.69    5.29
  -5  23 -31   -0.29    5.51
  -5  23 -29   17.58    5.69
  -5  21 -35    9.82    5.99
  -5  21 -25   43.88    5.66
  -5  19 -37    6.71    5.61
  -5  17 -37   18.59    6.21
  -5  17 -23   86.58    5.92
  -5  15 -37   28.68    6.49
  -5  15 -23  118.86    6.56
  -5  11 -33   18.37    5.18
  -5  11 -27  301.40   11.82
  22   2  30   -3.69    8.08
  22  -8  26   -2.58    7.02
  20  -2  28    0.15    6.69
  20 -14  22    1.72    5.79
  19  17  31    1.52    7.06
  18  24  30   -0.31    1.00
  17  -1  27   14.86    6.26
  17 -13  21    0.34    5.33
  16 -16  18   -1.16    4.89
  16 -26   8    4.09    4.73
  15  -7  23   10.92    5.33
  14  36  24    3.47    3.99
  13  17  27   18.42    5.31
  13  -3  23    3.22    4.58
  13 -27   3    8.18    4.69
  12  14  26   -1.01    4.64
  12 -16  14    1.36    4.41
  12 -22   8    3.19    4.46
  11  19  25   18.19    4.39
  11  17  25   53.63    4.53
  11  15  25   85.15    6.09
  11 -13  15   32.62    4.43
  11 -33 -15    6.73    3.57
  10 -24   2  112.83    6.10
   9  -9  15  439.57   15.32
   7   1  17  204.29    8.10
   7  -7  13  236.92    8.96
   7 -29 -19    3.25    2.49
   6  12  18  146.41    6.05
   6  -2  14   30.58    3.23
   3  -3   7  179.33    6.28
   1  43  -5   16.66    4.10
  -1 -13 -27   71.89    4.10
  -2  38 -14   -1.97    4.48
  -2  26  -4   16.75    3.38
  -2  -6 -16   66.52    3.26
  -3  13  -7  180.63    6.83
  -3   7  -9  375.94   12.26
  -3  -5 -35   88.35    6.52
  -4  30 -20    0.99    4.59
  -4   2 -22  432.44   14.80
  -4   0 -32   56.33    5.61
  -4   0 -30    2.07    3.82
  -5  23 -35   53.48    6.61
  -5  23 -27   38.27    5.37
  -5  21 -37   52.20    6.75
  -5  19 -23   52.86    5.25
  -5  13 -37   15.46    5.54
  -5  13 -23   70.51    5.32
  -5  11 -35   22.53    5.34
  -5  11 -25  148.81    7.69
  -5   9 -31   -0.31    4.76
  -5   9 -29   70.17    5.70
  23  -1  29   -4.25    7.94
  21   9  31   -2.54    7.68
  21  -5  27    4.88    7.14
  19   3  29   -0.68    7.03
  19 -17  19    1.24    5.42
  18  10  30    3.51    7.03
  18 -12  22    9.89    5.84
  18 -20  16    3.28    5.75
  17   7  29    0.27    6.80
  16  28  28    5.29    5.51
  16  -6  24    0.92    5.50
  16 -10  22   16.17    5.55
  14  30  26   -0.43    4.37
  13   3  25   35.73    5.51
  13  -7  21    1.42    5.12
  12  16  26   -1.43    4.72
  12 -18  12    0.75    4.40
  12 -20  10   -1.38    3.97
  11   3  23   28.81    4.82
  11 -23   5   13.35    4.11
  11 -31  -9    8.03    3.65
  10  -2  20  305.28   11.86
   8   6  20    8.16    3.34
   8  -8  14   31.32    4.11
   7  25  19    9.85    2.51
   6 -28 -22   58.19    2.95
   5  43   7    5.60    2.84
   5  -7   9  372.17   12.38
   4  10  14  152.45    5.48
   4  -8   6   13.75    2.47
   0  42  -8   -1.61    4.08
   0 -16 -26    0.05    2.24
  -1  39  -9    1.54    4.30
  -1  37  -7   16.51    4.21
  -1  35  -5   30.53    4.07
  -2  30  -6    1.03    3.64
  -3  37 -21    1.22    5.11
  -3  35 -17   19.11    4.91
  -3  21  -7   98.54    5.07
  -3  -5 -25   95.08    5.20
  -4  24 -14   -0.42    3.70
  -4   0 -34   -1.64    5.11
  -4   0 -28   52.00    4.93
  -5  25 -33   13.90    5.66
  -5  25 -31    1.64    5.73
  -5  25 -29    2.67    5.12
  -5  23 -25   53.66    5.69
  -5  21 -23   29.64    5.01
  -5  19 -39   20.95    6.55
  -5  17 -39   -1.54    5.51
  -5  15 -39    5.13    6.18
  -5  11 -37   51.03    6.65
  -5   9 -33   15.03    4.99
  -5   9 -27  169.63    8.28
  24   2  30    0.37    7.93
  23   7  31   -3.11    8.65
  21   1  29    2.73    6.95
  21  -9  25    2.83    6.33
  20   6  30    2.90    7.35
  20 -10  24   -1.96    6.05
  19 -11  23    6.10    6.37
  18  22  30    4.12    6.57
  18  12  30    2.73    6.61
  18  -4  26    3.02    5.98
  17  -5  25   15.00    5.75
  17  -9  23    1.63    5.61
  16 -18  16    0.46    4.71
  15  29  27    1.76    5.17
  15 -13  19    7.11    4.83
  14   4  26    2.59    5.27
  14 -24   8   -1.22    4.51
  12  36  22    0.38    2.90
  11 -27  -1    1.47    4.14
  10   4  22  116.75    6.50
  10  -6  18    6.42    3.88
   9   5  21    2.12    3.46
   9  -1  19   21.82    4.23
   8   0  18    0.62    3.57
   6 -26 -14    1.35    2.45
   3 -19 -11    0.67    1.81
   2  42   0   17.75    3.77
   2 -18 -14   25.83    1.14
   1  37   1    1.82    3.13
   0  24   4   92.88    4.09
  -1  23   1   22.19    2.69
  -2  18  -2  105.56    4.60
  -2  16  -2 1342.15   40.79
  -2  -8 -20   19.57    2.58
  -3  27  -9   29.16    3.86
  -3  -3 -19  128.58    5.49
  -4  34 -28    0.21    5.51
  -4  32 -22    2.69    4.92
  -4  18 -12    3.48    3.42
  -4  16 -12  149.81    6.67
  -4   6 -16   14.06    3.23
  -4   4 -18   21.33    3.26
  -4   0 -26   -1.64    3.44
  -5  25 -35   20.43    6.69
  -5  25 -27   23.34    5.34
  -5  23 -37   25.63    6.15
  -5  21 -39   17.21    6.69
  -5  17 -21    0.82    3.80
  -5  15 -21   -0.42    3.99
  -5  13 -39   13.58    5.73
  -5  11 -23   30.19    4.59
  -5   9 -35   56.47    6.04
  22   4  30    6.73    7.78
  21  11  31    4.65    7.85
  19  -7  25    0.81    6.46
  18  20  30    7.81    7.70
  18   2  28    5.60    6.78
  18  -8  24   -1.46    6.49
  17  25  29    0.81    1.48
  17   9  29    0.82    6.60
  17 -15  19    3.71    5.23
  16 -24  10    2.92    4.71
  15   5  27   13.09    6.12
  15 -27   5   16.36    4.76
  14  -2  24   13.70    5.52
  14 -10  20   53.63    6.37
  14 -18  14    0.12    4.58
  14 -22  10    0.31    4.08
  13 -13  17   17.45    5.39
  13 -29  -1    0.09    4.18
  12 -10  18   60.35    5.53
  11 -15  13   34.98    4.48
  10 -12  14   39.02    4.30
  10 -32 -16   -0.27    3.35
   9  -5  17  363.57   13.25
   9 -23   1   14.50    3.67
   7   9  19   53.05    3.97
   7  -3  15  268.42    9.84
   6  42  10   -0.40    2.14
   6  20  18  119.30    4.87
   6  14  18   -0.49    2.38
   6 -20  -2  373.22   12.49
   4  46   2    8.25    3.45
   3   1   9   13.62    2.11
   2  44  -2    8.11    3.86
   2   0   6  709.18   21.57
  -1  41 -11    3.06    4.36
  -1  29  -1    3.96    2.95
  -2  40 -16   -3.90    4.63
  -2 -10 -32  188.82    8.12
  -2 -10 -30   15.13    3.44
  -3  37 -19    2.30    4.88
  -3  11  -7  968.72   29.84
  -4  30 -18   51.86    5.49
  -4  28 -16    3.95    4.31
  -4  20 -12  158.72    7.08
  -4  14 -12    7.85    3.19
  -4   0 -36   -1.12    4.80
  -5  25 -37   11.97    5.89
  -5  25 -25   44.45    5.83
  -5  23 -39    9.46    6.12
  -5  23 -23    9.75    4.56
  -5  21 -21    0.90    3.97
  -5  19 -41   -1.39    6.51
  -5  13 -21    0.79    3.69
  -5  11 -39   12.66    6.04
  -5   9 -37   30.75    5.97
  -5   9 -25  112.16    6.40
  -5   7 -31    1.51    4.57
  -5   7 -29   44.93    5.05
  23  -5  27    1.15    7.81
  22  -2  28    1.15    7.83
  21  13  31    3.96    8.21
  18  18  30    0.60    7.18
  18  16  30    5.33    7.14
  18  14  30    1.61    6.54
  17   1  27   11.94    6.59
  16 -22  12   -0.11    4.72
  15  35  25    3.74    4.52
  15  -1  25    8.72    5.66
  14  40  22   -1.38    2.94
  14  -6  22    0.16    4.64
  14 -20  12    1.33    4.68
  14 -28   2   16.26    4.46
  13 -25   5   20.51    4.41
  12  30  24    2.01    3.84
  12   4  24   21.20    4.89
  12  -2  22  140.75    7.72
  12 -26   2   31.44    4.33
  12 -34 -16    0.16    3.55
  11 -21   7   11.38    3.97
  10 -30 -10   -0.87    3.37
   9 -31 -17    7.09    3.06
   8 -22   0    0.20    3.03
   8 -30 -18   11.60    2.87
   7 -21  -1   17.69    3.12
   5 -23 -11    4.09    1.89
   4  44   4    2.95    3.15
   2  40   2   20.11    3.44
   1 -19 -29   11.72    2.44
  -1  33  -3   23.15    3.79
  -1 -13 -25   54.98    3.43
  -2  20  -2  659.69   20.75
  -2  14  -2    6.02    2.07
  -2 -10 -28  102.47    5.24
  -3  33 -13   12.08    4.09
  -3  23  -7  272.45    9.98
  -3   1 -13  293.52    9.88
  -3  -5 -23   73.84    4.40
  -4  34 -24   -1.00    4.76
  -4  32 -20   56.91    5.76
  -4  26 -14   53.43    5.07
  -4   2 -20    0.23    2.89
  -4   0 -24   83.72    5.32
  -5  27 -35   14.01    5.78
  -5  27 -33    8.67    5.55
  -5  27 -31   -0.61    5.17
  -5  27 -29   -0.02    4.94
  -5  27 -27   11.69    5.01
  -5  21 -41    2.29    6.55
  -5   7 -35   46.46    5.76
  -5   7 -33   25.66    5.09
  -5   7 -27   60.67    5.02
  24   4  30   -1.77    8.54
  23   1  29    1.73    7.81
  20   8  30   -2.93    7.39
  20   0  28    3.79    7.38
  19   5  29    0.07    6.65
  18 -14  20   19.04    5.99
  17  11  29   -2.06    6.29
  16   8  28    3.88    5.96
  16   0  26   -0.63    5.54
  16 -12  20   25.17    5.46
  12  -6  20   20.74    4.57
  12 -32 -10    1.71    3.84
  11 -17  11    5.02    4.12
  11 -19   9   16.20    4.19
  10 -22   4    5.84    3.65
  10 -26  -2   -0.63    3.57
   9 -11  13  229.68    9.17
   6  18  18   -0.87    2.34
   6  16  18  105.87    4.73
   6   4  16    5.70    2.96
   6  -8  10 1280.48   39.41
   5 -21  -7  112.98    4.76
   4 -10   4   31.47    2.63
   4 -14   0   -0.90    2.02
   2  34   6   -0.00    2.49
   2  -6   2  534.30   16.41
   2 -12  -4    0.32    1.37
  -2  36 -10   33.84    4.64
  -2  34  -8   30.69    4.38
  -3  35 -15   41.35    5.02
  -3  31 -11    1.79    3.96
  -3   3 -11   19.03    2.49
  -4  22 -12   12.58    3.53
  -4  12 -12  493.97   16.22
  -5  25 -39    1.64    6.40
  -5  25 -23   30.60    5.06
  -5  23 -41    2.15    6.42
  -5  17 -19   35.24    4.16
  -5  11 -21    0.47    3.68
  -5   9 -23   30.43    4.45
  25   1  29    3.54    8.51
  24  -2  28   -2.90    7.37
  22   6  30   -2.76    7.72
  22  -6  26    0.56    7.40
  21   3  29    1.98    7.51
  21  -3  27   -0.43    7.17
  21 -11  23    0.68    6.14
  19 -13  21   -1.28    5.73
  17  23  29   -1.55    4.64
  17 -17  17   10.29    5.42
  15   7  27    8.74    5.62
  15  -5  23   14.40    5.43
  15  -9  21   -2.36    5.51
  15 -15  17    9.11    4.99
  15 -25   7    9.74    4.35
  13   5  25   10.94    5.11
  11   5  23   13.18    4.47
  11  -1  21    1.75    4.01
  11  -9  17   67.83    5.53
  10 -14  12  151.74    7.08
   9 -29 -11    0.21    3.11
   8   8  20  333.76   11.97
   7 -27 -13   22.90    3.00
   6  30  16    4.33    0.75
   5   7  15  545.00   17.36
   5   1  13  115.35    4.98
   5 -17  -1   53.02    3.32
   2 -16 -10  278.06    8.59
  -2  38 -12   24.54    4.52
  -2  28  -4    1.45    3.04
  -2   0  -8    0.11    1.57
  -2 -10 -26   -0.32    2.76
  -3  -1 -15 1209.69   36.98
  -4  34 -22   33.73    5.37
  -5  29 -31   -1.48    5.21
  -5  27 -37    6.33    5.60
  -5  27 -25   26.05    5.10
  -5  15 -19    7.48    3.70
  -5   7 -37   36.90    5.96
  -5   7 -25  104.25    6.16
  20  10  30    0.46    6.62
  20 -12  22    2.49    6.01
  19  -1  27    5.81    6.12
  18   4  28    0.29    6.33
  17  21  29    3.68    6.35
  17  13  29    5.86    6.45
  17 -11  21   -1.42    5.40
  17 -19  15   16.89    5.28
  17 -23  11    0.82    4.85
  15  27  27    2.54    5.06
  14   6  26   -0.01    5.52
  14 -30  -2   -0.02    4.31
  13  29  25    5.46    4.34
  13  -1  23   20.56    5.41
  13  -9  19    2.08    4.42
  13 -23   7    9.75    4.89
  10   6  22   23.40    4.41
  10 -20   6    6.23    3.72
  10 -28  -6    4.64    3.52
   9 -21   3  136.03    6.48
   8 -10  12    4.82    3.45
   8 -28 -12   50.91    3.79
   7  11  19   38.73    3.67
   7  -9  11   22.87    3.38
   5  -3  11    8.98    2.75
   5  -9   7 1140.86   35.03
   4 -12   2   47.66    3.02
   3   7  11   21.00    1.91
  -2  32  -6    6.50    3.81
  -2  22  -2    0.18    2.54
  -3  37 -17   22.24    4.87
  -3  29  -9    9.47    3.66
  -3  25  -7   76.18    4.68
  -4  30 -16    3.16    4.15
  -5  29 -35    4.25    5.57
  -5  29 -33    4.14    5.30
  -5  29 -29   14.51    5.33
  -5  29 -27    3.90    4.89
  -5  27 -39    0.29    6.39
  -5  25 -41   -1.22    6.22
  -5  13 -19   41.77    4.67
  -5   5 -33   44.16    5.53
  -5   5 -31   -0.24    4.54
  22   8  30    1.19    8.47
  22   0  28    2.38    8.01
  20  -8  24    0.48    6.02
  19   7  29   -1.90    6.74
  18  -2  26    3.17    5.89
  18 -10  22    0.37    5.38
  18 -16  18    7.87    5.98
  17  19  29   -1.62    6.77
  17  15  29   -0.61    6.50
  17  -3  25   23.44    6.58
  16  10  28    1.75    6.10
  16  -4  24    6.90    5.41
  16  -8  22   -0.58    6.60
  14  28  26   -2.09    4.84
  14 -12  18   25.32    5.14
  13 -17  13   11.41    4.67
  12 -28  -2    1.98    4.27
  11  29  23    8.11    3.70
  11  -5  19   15.11    4.57
  11 -25   1    2.70    3.65
  11 -33 -17   10.46    3.52
  10 -16  10  121.50    6.22
   9   7  21    5.35    3.56
   9 -25  -3   98.57    5.32
   8  26  20    0.01    2.61
   4  42   6    0.87    2.79
   3  37   7   21.41    2.79
   1 -19 -27   35.92    2.64
   0 -16 -24   49.89    2.87
  -1  25   1   21.23    2.70
  -2  40 -14    5.74    4.52
  -2  12  -2  821.80   25.17
  -2   6  -4   11.30    1.83
  -2  -4 -12  183.90    6.27
  -4  32 -18    1.86    4.67
  -4  28 -14   -0.20    3.95
  -4  24 -12  303.22   11.28
  -4   0 -22   -0.70    3.00
  -4  -2 -34   41.39    5.51
  -4  -2 -32   13.40    4.67
  -4  -2 -30   90.22    5.65
  -5  29 -37   -0.31    6.14
  -5  23 -19   23.86    4.45
  -5   9 -21    0.75    3.38
  -5   5 -35   45.32    5.89
  -5   5 -29    6.76    4.08
  23   3  29    5.59    8.59
  23  -3  27   -0.20    7.14
  20  12  30    2.99    7.66
  20   2  28   -5.66    7.05
  19  -5  25    6.17    6.67
  19  -9  23    4.12    6.00
  18  -6  24    8.79    5.96
  17  17  29    8.99    6.26
  17  -7  23    5.34    6.26
  16   2  26   -1.58    5.58
  16 -14  18   16.35    5.31
  15   1  25    8.84    5.32
  15 -19  13   22.20    4.90
  15 -23   9    4.07    4.38
  14   0  24   -0.37    4.78
  14 -26   4    2.70    4.16
  13 -19  11    0.68    4.83
  13 -21   9   11.30    4.19
  12   6  24    4.95    4.89
  12 -24   4   11.50    3.89
  12 -30  -6    3.11    4.06
  10   0  20   -1.36    3.74
  10 -18   8   95.61    5.50
   9 -13  11    4.25    3.70
   9 -27  -7   26.11    3.67
   8 -20   2    0.15    3.16
   7  23  19   17.91    2.81
   7   3  17  187.64    7.64
   6 -18   0  766.08   24.03
   5 -25 -17   66.78    3.22
   4  12  14    1.35    1.89
   3  45   1    0.15    3.50
   1  35   3   40.49    3.55
   1  31   5   46.12    3.26
   0  40  -4    2.02    3.60
  -1  39  -7   29.18    4.33
  -3   9  -7 1994.58   60.19
  -3  -7 -33   32.38    4.72
  -3  -7 -31    2.45    3.58
  -4  36 -24    8.68    5.36
  -4  34 -20    1.08    4.82
  -4  10 -12   58.61    3.99
  -4   4 -16    1.78    2.59
  -4  -2 -28   -0.34    3.43
  -5  29 -25   11.61    4.85
  -5  27 -41    0.40    5.62
  -5  11 -19   56.84    4.57
  -5   7 -23   72.72    5.01
  -5   5 -37   35.06    5.56
  -5   5 -27   59.60    5.10
  24   0  28   -8.38    8.23
  21   5  29   -1.79    7.65
  20  14  30    6.39    7.34
  20 -14  20    0.48    5.57
  19 -15  19   -0.43    5.34
  18 -18  16    0.96    5.72
  16  12  28   10.38    6.41
  16 -26   6    0.58    4.49
  15 -21  11    0.99    4.41
  14   8  26   -1.42    5.11
  13  35  23    0.15    3.64
  13   7  25   36.98    5.55
  13 -27   1    0.36    4.21
  12   0  22   -0.72    4.53
  12 -34 -18    4.79    3.54
  11  35  21    1.80    2.88
  11 -31 -11   -0.00    3.53
   9  27  21    1.99    3.03
   9   1  19   21.37    3.97
   9 -19   5  172.24    7.35
   8   2  18  155.09    6.95
   8 -24  -4   28.28    3.48
   7 -19   1   19.43    3.26
   7 -29 -21    1.28    2.38
   6 -10   8  724.47   22.88
   6 -24 -10  233.52    8.21
   5  41   9    3.24    2.40
   4   4  12 1704.28   51.48
   2  38   4    5.26    2.89
   2  30   8   78.74    3.55
   1  25   7  317.36   10.13
   0  26   4   -0.98    2.22
  -1  41  -9    6.43    4.21
  -1  37  -5   45.91    4.44
  -1 -13 -23   60.83    3.35
  -3  39 -19    5.09    5.21
  -3  35 -13   13.84    4.56
  -3  33 -11    2.54    3.79
  -3   5  -9    3.03    2.09
  -3  -3 -17  385.28   12.64
  -3  -5 -21    0.47    2.58
  -3  -7 -29   80.17    5.08
  -4   2 -18  676.63   21.58
  -5  31 -33    1.12    5.16
  -5  31 -31    2.38    5.17
  -5  31 -29    7.06    5.64
  -5  27 -21    1.21    4.66
  -5  19 -17  148.17    7.15
  22  10  30    0.91    8.44
  22  -4  26   -2.61    7.45
  21  -1  27    5.01    7.05
  20  18  30    4.00    7.74
  20  16  30   -1.07    7.36
  19   9  29   -3.74    7.93
  19   1  27   10.72    6.92
  18   6  28    1.96    5.61
  18 -20  14    1.19    5.55
  17 -13  19    9.21    5.32
  16  22  28    1.15    6.09
  16  14  28    2.48    5.76
  15 -11  19   11.57    5.43
  14  -4  22   45.05    5.75
  14  -8  20    0.85    5.21
  14 -14  16    1.63    4.62
  12 -14  14    8.68    4.35
  11   7  23   58.13    5.45
  11 -11  15  103.83    6.29
  10  -4  18  162.53    7.76
  10 -32 -18   10.51    3.29
   9  -7  15  493.95   16.89
   9 -15   9   45.52    4.33
   8  10  20    6.60    3.22
   8 -12  10    0.75    3.26
   8 -26  -8    1.06    2.85
   7  13  19   34.19    3.29
   7 -11   9   49.84    3.85
   6   0  14  104.12    4.97
   6  -4  12    2.29    2.86
   5 -11   5 1429.98   43.58
   5 -15   1   66.24    3.68
   3  43   3    3.34    3.15
   2  -8   0    0.25    1.46
   2 -10  -2   29.98    1.90
   1  43  -3    7.43    3.74
   0  38  -2   28.94    3.87
  -1  31  -1   30.25    3.62
  -2  24  -2  156.40    6.29
  -2 -10 -24  168.97    6.59
  -3  37 -15    9.97    4.56
  -4  26 -12    5.08    3.57
  -4  18 -10  218.19    8.46
  -4  16 -10    8.18    2.94
  -4  -2 -26    0.91    3.14
  -5  31 -27   34.60    6.15
  -5  25 -19   17.02    4.47
  -5  21 -17  147.95    7.37
  -5   5 -25  128.51    6.59
  23   5  29   -3.58    8.23
  22  12  30    7.01    8.50
  22   2  28   -1.88    7.58
  19 -17  17    7.83    5.98
  16  20  28    5.55    5.78
  16  16  28   -2.71    5.73
  16 -16  16    0.76    5.17
  15  11  27   20.44    5.55
  14 -24   6    3.52    4.26
  13 -31  -7   16.33    4.35
  12  28  24    6.47    4.04
  12  -8  18   -2.74    4.20
  12 -22   6    7.37    4.26
  10   8  22  201.61    8.80
  10 -24   0   -0.64    3.54
   9   9  21    1.48    3.45
   9 -17   7  285.03   10.48
   8  -6  14   76.44    4.77
   8 -18   4    1.17    3.28
   7 -25  -9   11.13    2.79
   5 -13   3  837.02   25.96
   4  -4   8  664.73   20.71
   1  45  -5    6.87    4.00
   1  41  -1   -0.80    3.50
  -1 -11 -17  178.52    6.04
  -2  38 -10    0.29    4.20
  -2  36  -8    0.28    3.75
  -2  30  -4   16.31    3.50
  -2  -8 -18  155.62    5.74
  -3  31  -9   12.72    3.77
  -3  27  -7  144.56    6.55
  -3  19  -5  269.61    9.49
  -3  17  -5  341.83   11.52
  -3  -7 -27  341.60   12.05
  -4  36 -22   -1.83    4.67
  -4  32 -16    0.43    4.22
  -4  30 -14   34.93    5.04
  -4  20 -10    1.81    3.25
  -5  31 -25   10.30    4.98
  -5   3 -33   32.09    5.38
  -5   3 -31    0.79    4.34
  -6  18 -32   73.65    6.63
  24   2  28   -3.01    7.55
  23  -1  27    5.70    7.89
  21   7  29   -4.69    8.44
  21  -9  23    1.61    6.73
  20   4  28    4.53    7.09
  20  -2  26    1.73    7.04
  19  11  29    5.08    7.24
  18   0  26    0.12    5.86
  18 -12  20   -1.17    5.89
  16  32  26    0.64    5.25
  16  18  28    1.19    5.57
  16 -10  20   -3.70    5.10
  16 -24   8   11.32    4.75
  15  -3  23   14.96    5.67
  15  -7  21    0.00    4.85
  15 -27   3    5.94    4.47
  14  34  24   -2.49    4.27
  14  26  26    1.72    4.85
  14  10  26   -6.15    5.48
  13  27  25    2.30    4.47
  13   1  23   15.81    5.29
  13 -11  17   50.23    5.41
  13 -29  -3    4.46    3.95
  12   8  24   28.42    5.27
  12  -4  20  148.20    7.72
  12 -16  12   83.05    5.98
  12 -32 -12   29.58    4.20
  11   1  21   -0.33    4.20
  11 -23   3   67.82    4.98
  11 -27  -3   17.62    3.87
  11 -29  -7   38.77    4.22
  10 -30 -12   38.04    3.88
   9  -3  17    6.20    3.66
   9 -31 -19    1.75    3.08
   8 -14   8   36.31    3.95
   8 -30 -20    1.49    2.66
   7  -5  13  120.81    5.61
   6   6  16    7.23    2.73
   6 -16   2  605.64   19.31
   3  -5   5   73.56    3.44
   2  14  10    2.29    0.57
  -1  35  -3   36.94    3.99
  -1   9   1    0.81    1.24
  -2  40 -12   -0.34    4.23
  -2   2  -6   59.48    2.71
  -3  39 -17    9.77    4.71
  -4  34 -18   22.96    5.02
  -4  22 -10  211.55    8.44
  -4  14 -10  367.73   12.53
  -5  29 -21    1.81    4.73
  -5  27 -19    6.42    4.15
  -5  23 -17  134.85    7.06
  -5   9 -19   41.70    4.41
  -5   7 -21    0.40    3.40
  -5   3 -35   63.15    6.29
  -5   3 -29   24.09    4.34
  -6  20 -34   10.91    5.73
  -6  20 -32   -0.71    5.04
  -6  20 -30   84.73    7.00
  -6  18 -36   -1.40    5.37
  -6  18 -34   -0.81    5.56
  -6  18 -30    1.53    4.59
  -6  18 -28   26.32    5.11
  -6  16 -36   -0.57    5.26
  -6  16 -34   25.82    5.71
  -6  16 -32   -1.91    4.73
  -6  16 -30   78.88    6.44
  -6  14 -32   81.59    6.56
  20  -6  24   -1.43    6.02
  20 -10  22    8.11    5.92
  19  -3  25    6.81    6.13
  19 -11  21    3.23    5.55
  18   8  28    0.62    6.05
  17  -1  25   11.51    5.86
  16   4  26   -0.46    5.51
  16  -2  24   -3.12    5.32
  16 -20  12   13.80    4.85
  16 -22  10   31.59    5.58
  15  33  25    0.04    4.75
  15  13  27   27.94    6.76
  15   3  25   18.67    5.83
  14   2  24   17.35    5.29
  14 -16  14   11.65    4.58
  14 -28   0    0.88    4.22
  13   9  25   44.45    5.68
  12 -18  10  105.21    6.52
  12 -20   8   59.25    5.02
  10 -10  14   11.04    3.68
   8 -16   6    5.21    3.12
   7  21  19    9.10    2.65
   7 -13   7  285.85   10.24
   7 -17   3  156.74    6.55
   6 -12   6  156.19    6.20
   6 -28 -24    1.01    1.81
   4  36  10   -1.96    2.00
   4 -22 -14   85.75    3.48
   3 -15  -5  185.23    6.25
  -1  27   1    0.66    2.51
  -3  21  -5  504.73   16.46
  -3  15  -5  187.21    6.99
  -4  36 -20   40.49    5.64
  -4   8 -12  466.32   15.21
  -4   0 -20  880.76   27.69
  -4  -2 -24   -1.46    3.40
  -5  33 -29    4.92    5.14
  -5  31 -23    2.54    4.69
  -5   5 -23   96.41    5.68
  -5   3 -37   23.14    5.42
  -5   3 -27   44.88    4.67
  -6  22 -36    2.10    5.44
  -6  22 -34    2.06    5.31
  -6  22 -32   24.48    5.49
  -6  22 -30    1.48    4.85
  -6  20 -36    1.55    5.27
  -6  20 -28    1.72    4.45
  -6  18 -38    1.75    5.52
  -6  16 -28    0.36    4.45
  -6  14 -36    1.59    5.04
  -6  14 -34    0.89    4.92
  -6  14 -30   -1.03    4.54
  23   7  29    4.08    8.03
  23  -5  25    2.17    7.51
  21   9  29    2.17    7.41
  21   1  27    4.18    7.25
  19  13  29    1.43    6.85
  19   3  27   13.43    6.93
  19  -7  23    3.99    5.80
  18  -4  24    0.63    5.76
  18  -8  22   17.83    5.95
  17  -9  21    0.75    5.30
  17 -15  17   17.81    5.17
  16  -6  22   48.45    7.05
  15 -13  17   33.92    5.71
  14 -18  12   48.29    5.47
  14 -20  10   51.37    5.25
  14 -22   8   16.80    4.29
  13 -25   3    7.43    4.22
  12 -26   0    0.23    3.66
  11  27  23    6.00    3.76
  11   9  23   15.06    4.61
  11  -7  17  109.80    6.28
  11 -13  13   61.90    5.17
  11 -33 -19    1.98    3.26
   8  24  20   76.44    4.30
   8  12  20  168.69    7.16
   7 -15   5  351.02   12.08
   6 -14   4  146.78    6.03
   4  14  14   35.38    2.36
   1  39   1    1.55    3.18
   1  -3   1 1101.46   32.95
   0  36   0   63.63    4.34
  -1  -9 -13  291.85    9.16
  -2  34  -6    1.84    3.73
  -2  26  -2    1.36    2.71
  -2  10  -2   28.09    2.18
  -4  28 -12  260.44   10.44
  -5  33 -27   11.87    5.25
  -5  25 -17   72.32    5.67
  -5  11 -17  199.02    8.23
  -6  24 -34   34.83    6.62
  -6  24 -32   13.27    5.88
  -6  24 -30   39.87    5.71
  -6  22 -38   -0.83    5.62
  -6  22 -28   34.46    5.38
  -6  20 -38   14.77    5.88
  -6  20 -26   -0.84    4.60
  -6  18 -26   -0.84    4.58
  -6  16 -38    8.35    5.47
  -6  16 -26   -0.42    4.06
  -6  14 -38   -1.31    5.42
  -6  14 -28   48.78    5.40
  -6  12 -34   28.99    5.82
  -6  12 -32   -0.68    5.12
  -6  12 -30  147.11    7.97
  22   4  28   -2.05    7.61
  22  -2  26   -0.79    7.41
  20   6  28   -3.47    7.05
  19  21  29    3.07    6.95
  19  19  29   -0.74    7.07
  19  17  29   -0.35    7.20
  19  15  29    1.76    7.20
  18  10  28    0.46    6.59
  17   7  27    9.95    6.01
  17  -5  23    7.91    5.52
  15  21  27    7.26    5.37
  15  19  27   11.38    5.82
  15  17  27    1.27    5.22
  15  15  27    5.97    5.44
  14  12  26   -1.40    5.06
  14 -10  18    0.86    4.55
  14 -30  -4    6.73    3.97
  13  -3  21    2.81    4.97
  13  -7  19   12.60    5.02
  11  -3  19   29.05    4.34
  10   2  20  310.23   11.81
   9 -23  -1   20.28    3.50
   9 -29 -13   12.31    3.19
   7  19  19   12.36    2.87
   7  17  19   21.80    3.04
   6 -26 -16    2.12    2.33
   4   0  10   -0.47    2.01
   3  41   5   14.41    3.08
   2  46  -2   -0.72    3.59
   2  44   0    0.75    3.35
  -2  -6 -14    8.46    1.82
  -3  29  -7   70.43    4.82
  -3  23  -5  168.79    6.81
  -4  12 -10    4.51    2.83
  -5  19 -15   63.27    4.90
  -5  17 -15  145.12    6.88
  -6  24 -36    0.59    5.50
  -6  24 -28    4.12    5.24
  -6  22 -26   -1.10    4.89
  -6  20 -40   -1.53    6.18
  -6  18 -40   44.26    6.74
  -6  16 -40    3.90    6.22
  -6  14 -26   -0.95    4.25
  -6  12 -36    0.26    4.78
  -6  12 -28   -0.42    4.26
  25   1  27   -4.02    7.67
  24   4  28   -2.37    8.09
  24  -2  26   -6.03    8.24
  23   9  29   -2.44    8.21
  23   1  27   -1.96    7.69
  22  -6  24   -0.48    7.25
  21  11  29   -0.18    7.30
  21 -11  21    4.08    5.85
  18  26  28   -0.31    0.95
  18 -14  18   -1.82    5.19
  17  29  27    7.03    4.73
  17 -17  15   14.88    5.69
  17 -23   9    4.14    4.64
  15 -25   5   16.72    4.74
  13  25  25    7.88    4.66
  13  11  25   30.41    5.55
  12  26  24   -1.28    4.10
  12  10  24   -1.62    4.60
  12   2  22  141.79    7.62
  12 -10  16    0.57    4.00
  11 -15  11    1.59    3.47
  11 -21   5  112.41    6.12
  10  34  20   17.14    2.95
  10  10  22    2.35    3.74
  10 -26  -4   12.72    3.56
  10 -28  -8    0.99    3.32
   9  11  21   -0.90    3.45
   9   3  19   52.62    4.63
   9  -9  13  232.65    9.18
   7  49   7    0.15    2.72
   7   5  17   59.84    4.20
   6  48   6    2.42    2.53
   1 -19 -25   26.89    2.15
  -2 -10 -22  110.96    4.85
  -3  37 -13   15.82    4.40
  -3  35 -11   -1.86    3.88
  -3  13  -5  593.23   18.70
  -4  34 -16    0.62    4.21
  -4  32 -14    0.12    3.96
  -4  -4 -34    4.84    4.57
  -4  -4 -32  196.09    8.93
  -5  31 -21   -0.10    4.92
  -5  29 -19   14.46    4.68
  -5  21 -15  137.70    6.64
  -5  15 -15  164.84    7.36
  -5   3 -25  153.31    7.17
  -6  26 -36    1.04    5.48
  -6  26 -34   -0.22    5.70
  -6  26 -32   69.89    6.82
  -6  26 -30   12.33    5.68
  -6  24 -38    5.69    5.67
  -6  22 -40   23.15    6.36
  -6  20 -24    0.52    4.48
  -6  18 -24   80.79    6.51
  -6  16 -24    0.51    3.99
  -6  12 -38   12.63    6.05
  -6  10 -34    8.13    5.24
  -6  10 -32  123.46    7.82
  21  -3  25    9.32    6.43
  20   0  26    1.64    6.77
  20 -12  20    8.93    5.83
  19 -13  19   -2.53    5.45
  17 -21  11    1.19    4.72
  16   6  26   -1.46    5.57
  16 -12  18   -0.77    4.85
  15 -15  15   38.89    5.52
  14  -2  22    4.26    5.09
  13  39  21    0.81    3.28
  13   3  23    6.01    4.94
  13 -23   5   56.66    5.45
  12  34  22    7.71    3.55
  12 -28  -4    1.25    3.89
  12 -30  -8    4.31    3.74
  11 -19   7   98.77    5.82
  11 -31 -13    9.94    3.55
  10 -22   2   22.04    3.96
  10 -32 -20    3.59    3.08
   9  25  21   -0.71    3.16
   8   4  18   11.53    3.41
   8 -22  -2  203.78    7.85
   8 -28 -14    0.43    2.76
   5  -5   9   15.18    2.70
   5 -19  -5  195.81    7.02
  -3  39 -15   20.94    4.86
  -3  33  -9    3.44    3.63
  -3   7  -7   52.86    3.01
  -3  -5 -19   88.99    4.19
  -4  36 -18   -1.63    4.51
  -4  -4 -30   19.48    3.99
  -5  33 -23    1.56    5.05
  -5  27 -17   48.93    5.25
  -5  23 -15  181.80    8.11
  -5   7 -19   52.76    4.19
  -5   5 -21    1.67    3.46
  -5   1 -33    7.70    4.92
  -5   1 -31    0.38    4.57
  -6  26 -38   -3.64    5.83
  -6  26 -28    8.14    5.46
  -6  24 -40   -2.68    6.33
  -6  24 -26    1.15    4.58
  -6  22 -24   25.31    5.28
  -6  12 -26    0.76    4.27
  -6  10 -36    3.94    5.35
  -6  10 -30    1.89    4.35
  22   6  28    7.39    7.45
  21  13  29    2.88    7.36
  21   3  27   -3.92    7.42
  21  -7  23    1.43    6.78
  20   8  28   -0.24    7.24
  19   5  27    2.46    6.68
  18  24  28    0.30    2.67
  18  12  28    0.75    6.26
  18 -16  16    0.84    5.19
  17   9  27    6.42    6.35
  17   1  25    8.01    6.09
  16   0  24    7.35    5.70
  15   5  25   35.64    5.91
  15  -1  23    4.75    5.24
  15  -9  19   11.97    4.99
  15 -23   7   14.40    4.85
  14  20  26    4.64    5.00
  14  16  26    1.35    4.98
  14   4  24   -0.36    5.06
  14  -6  20   93.80    7.05
  14 -26   2    1.52    4.01
  13  43  19    0.95    2.71
  13  13  25   65.95    6.32
  13 -15  13   28.97    4.69
  11  11  23   14.12    4.50
  11 -17   9    3.19    3.50
  10  -2  18    1.31    3.51
  10 -12  12   37.47    3.89
   8  50   8    0.60    2.49
   8  -8  12  555.41   18.28
   7 -27 -15   56.86    3.52
   5  47   5    5.41    3.01
   5   3  13  514.11   16.39
   4  40   8   19.37    2.72
   4 -20 -10    0.81    2.02
   2  42   2   -0.00    3.12
  -1  43  -9    0.15    4.03
  -1  41  -7   12.17    4.03
  -1  33  -1    7.61    3.24
  -2  32  -4    1.01    3.32
  -3  25  -5  126.79    5.67
  -3  -1 -13  301.52    9.99
  -4  30 -12   -1.41    3.79
  -4  26 -10  393.27   13.86
  -4   4 -14   -0.52    2.71
  -4   2 -16   14.55    3.00
  -4  -2 -22  451.66   15.11
  -4  -4 -28   48.52    4.34
  -5   9 -17  230.71    8.99
  -5   1 -35   36.16    5.98
  -6  28 -36    3.11    5.28
  -6  28 -34   13.84    6.24
  -6  28 -32    0.06    5.64
  -6  28 -30   62.30    6.42
  -6  26 -40    9.58    5.92
  -6  26 -26    0.01    4.58
  -6  14 -24   79.52    5.59
  -6  10 -38    0.16    5.66
  -6  10 -28  103.69    6.60
  24   6  28    2.64    7.77
  23  -3  25    5.30    8.14
  21  15  29    4.25    8.02
  20  -4  24    1.73    5.90
  20  -8  22   -0.28    5.86
  19  -1  25   11.06    6.51
  18  14  28    2.60    6.48
  17 -11  19    4.72    5.05
  16  30  26    1.68    5.29
  16 -26   4    2.33    4.55
  15 -17  13   17.25    5.16
  14  18  26    1.72    5.02
  13 -21   7   39.51    4.73
  13 -27  -1   -0.23    4.17
  12  12  24   21.63    4.83
  12  -2  20    2.52    4.13
  12  -6  18  109.82    6.51
  12 -24   2    1.51    3.66
  11  39  19    1.36    2.48
  11  25  23    8.20    3.92
  11   3  21    1.08    3.96
  11 -25  -1    7.72    3.63
  10  12  22   96.05    5.88
   9  13  21    0.69    3.65
   8  22  20    5.56    3.06
   7 -21  -3  132.70    5.66
   6  -6  10  345.13   11.68
   6 -20  -4    2.83    2.43
   0  44  -6    1.01    3.86
   0  42  -4    1.57    3.72
   0 -16 -22    0.48    1.69
  -2  40 -10   47.42    4.98
  -2  38  -8   24.14    4.29
  -2 -12 -32    1.87    3.51
  -4  38 -20   -1.75    4.65
  -5  35 -25   12.39    6.03
  -5  31 -19    9.58    4.24
  -5  25 -15  147.24    7.32
  -5   3 -23   82.81    5.05
  -5   1 -29   25.58    4.57
  -6  28 -38    4.22    5.79
  -6  28 -28    7.39    5.03
  -6  24 -24    7.76    4.44
  -6  20 -22  134.79    7.53
  -6  18 -22   14.35    4.07
  -6  16 -22  347.89   12.96
  -6   8 -34   57.29    6.80
  -6   8 -32    4.17    5.11
  25   3  27    4.58    8.21
  24   0  26    2.07    7.07
  23   3  27    0.75    7.64
  22   0  26    1.06    6.63
  21  17  29   -4.31    7.69
  20 -14  18    7.11    5.61
  19  -5  23   -1.44    5.62
  19  -9  21    0.44    5.57
  19 -15  17    3.56    5.25
  18  22  28    0.88    6.62
  18  16  28    1.53    6.38
  18  -2  24    7.85    6.47
  18 -10  20   21.55    5.65
  18 -18  14   -0.23    4.95
  17  27  27   -4.08    2.88
  16  -8  20   57.85    6.69
  16 -14  16    0.87    4.78
  15  -5  21    1.63    4.78
  15 -19  11   -1.78    4.71
  15 -21   9    0.82    4.04
  14 -12  16    1.03    4.79
  13  15  25   27.93    5.37
  13 -17  11    1.78    4.50
  13 -19   9    5.22    4.01
  13 -31  -9    4.49    3.85
  12  24  24    3.85    4.27
  10 -20   4    3.74    3.24
   9 -21   1   17.45    3.43
   9 -27  -9    7.00    3.12
   9 -31 -21    1.13    2.84
   8  16  20  179.64    7.40
   7  -7  11   62.53    3.96
   4  48   2   -0.72    3.29
   4  16  14   -0.26    1.80
   0  40  -2    3.38    3.49
  -1  29   1    6.66    2.69
  -1 -13 -21   16.76    2.26
  -2  42 -12   21.92    4.85
  -2 -12 -30  205.97    8.15
  -4  10 -10  923.80   28.69
  -4   0 -18   -0.00    2.59
  -5  33 -21    2.29    4.77
  -5  29 -17   40.60    4.95
  -5   1 -27   99.78    5.91
  -6  22 -22    3.47    4.76
  -6  12 -24   -0.53    3.65
  -6  10 -26   -0.41    3.89
  -6   8 -36   -1.16    4.80
  -6   8 -30  210.28    9.61
  22   8  28    2.59    7.37
  20  10  28    3.10    7.08
  20   2  26    2.52    6.69
  18  20  28    0.82    6.27
  18  18  28    1.38    6.85
  18  -6  22   -0.12    6.09
  17  11  27    6.02    5.86
  17  -3  23    8.95    5.40
  17  -7  21   -2.54    5.84
  16  -4  22    3.01    5.06
  15  31  25    0.68    4.74
  15 -27   1   -0.54    4.44
  13  33  23    1.79    3.90
  13  -9  17   22.14    4.77
  13 -29  -5   30.36    4.51
  12  14  24   10.17    4.46
  12   4  22   12.52    4.69
  12 -12  14    3.43    3.73
  12 -32 -14    1.15    3.56
  11  13  23   28.60    4.56
  11 -33 -21   -0.97    3.17
  10  24  22   44.78    4.32
  10 -14  10   19.03    3.65
   9  33  19    0.70    2.52
   9  23  21    0.07    3.16
   9  -1  17   45.99    4.40
   9 -11  11    5.52    3.70
   8  20  20  108.58    5.34
   8  18  20   -2.01    3.08
   7  31  17    5.63    1.84
   7 -29 -23    9.57    2.35
   6   8  16    2.81    2.57
   5  -1  11   24.51    2.74
   4  -6   6    8.65    2.09
   3   3   9  604.86   18.62
   3  -7   3   88.60    3.68
   2  36   6    1.08    2.44
   1  37   3   11.34    2.95
   1  33   5   48.34    3.28
   1  27   7  157.17    5.56
  -1 -15 -31    0.80    2.98
  -2  36  -6    3.35    3.55
  -3  31  -7   35.43    4.28
  -3  11  -5 3018.38   90.54
  -3   3  -9  593.45   18.50
  -4  36 -16   -0.21    4.56
  -4  34 -14    8.05    4.12
  -4  28 -10    8.27    3.81
  -4  20  -8  165.79    7.04
  -4  18  -8   21.34    3.17
  -4   6 -12    3.58    2.41
  -4  -4 -26   -1.73    3.49
  -6  30 -34   -0.51    5.12
  -6  30 -32   26.05    5.68
  -6  30 -30    0.30    5.49
  -6  28 -26   -0.30    5.10
  -6  26 -24   13.25    4.64
  -6  24 -22   75.83    5.88
  -6  14 -22    0.61    3.73
  -6   8 -38   11.47    5.35
  -6   8 -28   -1.56    4.45
  24   8  28   -0.35    8.19
  22  -4  24   -4.28    7.14
  22  -8  22    7.75    6.50
  21   5  27   -0.31    6.98
  21  -1  25    1.83    6.23
  19   7  27    7.41    6.76
  19 -17  15    7.03    5.21
  17   3  25   29.37    6.05
  17 -13  17   14.48    5.03
  16 -24   6   -1.29    4.64
  15   7  25   17.49    5.42
  14  38  22    1.06    3.85
  14  32  24    0.07    4.44
  14 -24   4   -1.79    3.99
  14 -28  -2   19.75    4.27
  13  19  25   30.52    5.34
  13  -1  21    1.73    4.88
  11 -29  -9    3.87    3.42
  10  14  22    3.54    3.75
  10   4  20   49.62    4.98
  10 -16   8    0.78    3.58
  10 -18   6    2.53    3.31
  10 -30 -14   -0.83    3.15
   9  15  21    5.07    2.52
   8 -30 -22   33.14    3.06
   5  11  15   86.88    3.97
   5 -23 -13   72.26    3.40
   4  46   4    0.14    2.97
   4  20  14    0.86    1.48
   3  -1   7  235.45    7.79
   3 -13  -3 1059.09   32.06
   2   6   8 2327.44   69.48
   1  45  -3    3.96    3.58
   0  34   2  139.07    5.96
  -3  39 -13    1.73    4.20
  -3  37 -11    2.30    4.06
  -3  27  -5   53.47    4.00
  -3  -3 -15 1115.08   34.06
  -3  -9 -33   15.81    3.60
  -4  16  -8  154.62    6.35
  -5  35 -23   13.00    5.27
  -5  27 -15   76.17    5.56
  -5  19 -13   63.13    4.65
  -5  17 -13   92.12    5.12
  -6  30 -28   23.46    5.87
  -6  10 -24   56.42    4.91
  25   5  27    6.04    8.33
  22  10  28   -4.48    8.35
  21  -9  21   -1.86    5.87
  20  12  28    3.40    6.84
  20 -16  16   -1.95    5.04
  17  25  27    1.27    4.49
  17  13  27    4.31    6.35
  16  28  26    2.54    5.54
  16 -16  14    1.94    4.47
  15 -11  17   46.44    5.59
  14   6  24   24.95    5.23
  13   5  23   24.49    5.18
  13  -5  19   26.53    4.71
  12  16  24   32.44    4.82
  12 -22   4    1.99    3.81
  11  15  23    8.34    4.17
  11  -1  19   42.67    4.60
  11 -27  -5   46.90    4.26
   9   5  19   83.47    5.32
   8  32  18    0.59    2.21
   8   0  16   39.48    3.82
   8  -4  14    0.26    3.27
   8 -26 -10  111.66    5.19
   7  47   9   -0.45    2.33
   4  18  14   32.78    2.15
   4   6  12    1.72    1.83
   4 -16  -4   70.95    3.30
   1  43  -1    2.73    3.41
  -1 -15 -29    9.07    2.88
  -2 -12 -28    7.02    2.95
  -3  35  -9    4.62    3.90
  -4  38 -18    7.89    5.15
  -4  32 -12   51.56    5.02
  -4  22  -8    1.64    3.27
  -5  21 -13   48.07    4.21
  -5   7 -17   93.47    4.93
  -5   5 -19   19.81    3.35
  -5   1 -25   83.03    5.24
  -6  28 -24   -0.51    4.96
  -6  20 -20    9.77    4.32
  -6  18 -20  308.29   11.74
  -6  16 -20    1.28    3.50
  -6  12 -22  205.43    8.85
  -6   8 -26   -0.15    3.81
  -6   6 -36    2.80    5.09
  -6   6 -34    0.52    4.94
  -6   6 -32  205.29    9.70
  24   2  26    3.61    7.19
  23   5  27   -3.68    7.91
  23  -1  25    0.74    7.71
  22   2  26    0.38    7.15
  21  -5  23   -1.70    6.55
  20 -10  20    1.47    6.20
  19 -11  19   -0.73    5.63
  18 -12  18   16.09    5.60
  16  10  26    2.31    5.96
  16 -18  12   -0.72    4.84
  16 -20  10    1.91    4.46
  16 -22   8    0.89    4.27
  15   1  23    9.09    5.17
  14   0  22   71.71    6.30
  14  -8  18   23.40    4.95
  13 -25   1    2.54    4.12
  12  18  24    2.72    4.35
  12 -14  12    2.93    3.84
  11  -5  17  176.81    8.17
  10  22  22    3.22    3.57
  10  16  22   88.32    5.63
  10 -24  -2  105.49    5.53
   9  21  21   -1.46    3.31
   9  19  21    1.52    3.25
   9  17  21    1.19    3.34
   9 -13   9   74.39    4.72
   9 -19   3  152.57    6.57
   8   6  18  221.20    8.63
   8 -10  10  609.36   19.84
   8 -20   0  137.16    5.99
   7   7  17  395.40   13.35
   7  -3  13  132.22    5.92
   6  -2  12  604.76   19.29
   5  45   7    0.74    2.58
   5 -21  -9   47.97    2.95
   3  47   1   -0.11    3.28
   3 -21 -17   50.79    2.10
  -3  -9 -29   18.83    3.69
  -5  33 -19    7.85    4.62
  -5  31 -17   41.02    5.16
  -5  23 -13   69.98    4.89
  -5  15 -13   45.00    3.90
  -5   3 -21    2.13    3.24
  -5  -1 -35   39.40    5.78
  -5  -1 -33   10.15    4.91
  -6  32 -30   21.86    5.49
  -6  30 -26    2.39    4.87
  -6   6 -30   12.71    4.70
  23  -5  23    0.83    6.50
  21   7  27    3.12    8.48
  20  14  28   -2.02    6.92
  20   4  26   -4.45    6.81
  19   9  27    3.59    6.53
  18   6  26   -0.37    5.51
  17  23  27   -0.33    5.86
  17  15  27    6.79    5.95
  17 -15  15   10.44    4.88
  16 -10  18   26.61    5.33
  14  -4  20    0.00    4.42
  14 -16  12    1.17    4.22
  14 -22   6    0.08    4.16
  12 -20   6   -0.31    3.85
  12 -26  -2   32.87    4.38
  11  33  21   -1.02    3.17
  11  19  23   34.03    3.99
  11  17  23   32.26    4.56
  11   5  21   -0.57    3.84
  11 -11  13   17.63    3.83
  11 -23   1    0.85    3.64
  10  18  22    5.78    3.71
  10  -8  14   86.45    5.34
  10 -32 -22   26.65    3.34
   7 -23  -7   45.16    3.17
   7 -25 -11    5.71    2.60
   6 -22  -8  129.39    5.23
   6 -24 -12    6.83    2.29
   5  -7   7  121.49    4.97
   2  40   4   -0.53    2.85
   2  -2   4  432.79   13.32
   0  38   0    1.85    3.19
  -1  19   3  277.39    9.03
  -2  34  -4   11.56    3.47
  -2  20   0   -1.06    2.17
  -2  18   0 1934.04   58.28
  -4  24  -8  190.35    7.68
  -4  14  -8   71.22    3.89
  -4  -2 -20    0.13    2.70
  -4  -4 -24  105.80    5.36
  -5  35 -21    0.61    4.90
  -5  29 -15   65.85    5.40
  -5  -1 -31   -1.17    4.02
  -6  32 -28    0.96    4.72
  -6  14 -20  253.88   10.13
  22  12  28   11.48    8.43
  22 -10  20    6.32    5.63
  20  20  28    0.28    7.13
  20  18  28    3.04    7.00
  20  16  28   -0.52    7.52
  20  -6  22    7.70    5.85
  19  -3  23    5.35    5.77
  18   0  24    1.32    5.63
  17  21  27    6.21    6.09
  17  19  27    4.14    6.00
  17  17  27    1.05    6.16
  16  12  26   -1.00    5.37
  15  29  25    1.44    5.03
  15   9  25   19.14    5.74
  15  -7  19    2.79    4.62
  15 -25   3   21.16    4.46
  14 -18  10    3.82    4.26
  14 -20   8    2.12    4.40
  12  -8  16    0.13    4.17
  12 -16  10    4.13    3.79
  12 -18   8    3.67    4.15
  12 -30 -10   53.48    4.56
  11 -31 -15   12.71    3.53
   9 -15   7  364.67   12.82
   9 -17   5  199.75    8.05
   9 -29 -15   29.12    3.37
   7  -9   9   67.26    4.05
   6  -8   8   13.57    2.53
   3  -9   1   -0.26    1.83
   1 -11  -7  972.18   29.03
  -1  21   3  189.62    6.61
  -2  30  -2    4.50    3.02
  -2   4  -4 1175.28   35.42
  -4  30 -10  179.21    7.88
  -4   8 -10  169.48    6.55
  -4  -6 -34   67.88    5.55
  -5  25 -13  112.56    6.11
  -5  13 -13   51.08    3.93
  -6  10 -22   11.54    4.05
  -6   8 -24    6.68    3.58
  -6   6 -28   63.33    5.24
  24  -2  24   -5.00    7.08
  22  14  28   -1.39    7.56
  22  -2  24   -0.11    7.03
  21   1  25   -2.69    6.84
  21 -11  19   -0.73    5.52
  19  11  27    5.40    7.03
  19  -7  21    0.10    5.45
  18  -8  20    3.97    5.83
  18 -14  16   -0.34    5.54
  17   5  25    8.13    5.69
  17  -1  23    7.10    5.38
  17  -9  19    0.50    4.97
  17 -17  13    9.57    4.93
  17 -23   7   -0.01    4.39
  16  26  26   -0.03    5.32
  16  -2  22   21.34    5.91
  15  -3  21   -0.72    4.76
  15 -13  15   38.53    5.60
  14   8  24   -1.81    4.78
  12   6  22   57.07    5.46
  12   0  20  163.13    8.14
  11 -33 -23    4.33    3.09
  10   0  18   88.92    5.55
  10 -28 -10   59.65    4.29
   6 -18  -2   39.61    3.13
   5 -17  -3  216.22    7.55
   5 -25 -19   19.36    2.06
   3  45   3    7.23    3.10
   3  39   7   10.40    2.55
   3 -11  -1    7.82    1.81
   2  32   8    3.04    2.04
   1  41   1   -0.29    3.17
   0  30   4   -0.81    2.38
  -1  43  -7    7.95    3.81
  -1  17   3  468.23   14.53
  -2  42 -10   -0.07    4.10
  -2  40  -8    3.38    3.94
  -2  22   0  353.82   11.66
  -2  16   0    0.31    1.77
  -2   8  -2  217.76    7.14
  -2  -8 -16    0.86    1.77
  -2 -10 -20  148.31    5.60
  -3  33  -7   38.60    4.12
  -3  29  -5  134.18    6.18
  -3  -7 -21    9.03    2.61
  -3  -9 -27  277.06   10.08
  -4  38 -16    1.04    4.33
  -4  36 -14    1.63    4.33
  -4  26  -8    5.21    3.15
  -4  -6 -32    7.53    4.24
  -5  -1 -29   29.97    4.56
  -6  32 -26   -3.32    5.52
  -6  26 -20   80.96    6.16
  -6  12 -20    9.97    3.65
  -7  21 -37   19.54    5.87
  -7  21 -35   54.90    6.96
  -7  21 -33    0.78    5.56
  -7  19 -37   56.92    6.71
  -7  19 -35    2.67    5.21
  -7  19 -33    8.55    5.11
  -7  19 -31    2.10    4.74
  -7  17 -35   15.66    5.84
  -7  17 -33    8.67    5.16
  25   1  25   -0.99    7.91
  24   4  26    7.63    7.79
  23   1  25    0.66    6.87
  22   4  26   -2.97    7.36
  22  -6  22   -1.64    5.70
  21   9  27    1.99    7.27
  20 -12  18    2.22    5.96
  19   3  25    2.10    6.46
  19 -13  17    3.06    5.73
  18   8  26    1.71    5.99
  18  -4  22   15.32    5.63
  17  -5  21    1.37    5.64
  17 -19  11    3.09    5.04
  17 -21   9    0.22    4.76
  16  -6  20   -0.51    4.89
  16 -26   2   11.76    4.83
  14  30  24    2.52    4.51
  14 -26   0   35.24    4.94
  13   7  23    6.50    5.13
  12  -4  18   -0.13    4.11
  10   6  20  107.08    6.04
  10  -4  16    5.70    3.96
   9  -7  13   17.12    3.39
   9 -23  -3   18.55    3.21
   8  48  10    0.49    2.03
   8 -12   8  321.68   11.30
   8 -18   2  164.27    6.88
   6 -28 -26    0.67    1.69
   4  -8   4  351.00   11.33
  -1  41  -5   13.28    3.94
  -1 -15 -27   82.07    4.14
  -2 -12 -26    1.71    2.62
  -4  34 -12    2.63    4.17
  -4  12  -8  382.46   12.63
  -4  -6 -30  243.44    9.75
  -5  35 -19    7.16    4.56
  -5  33 -17   32.53    4.92
  -5   1 -23   45.23    4.19
  -6  22 -18   -0.04    3.99
  -6   6 -26   -1.45    3.79
  -6   4 -36    0.80    4.80
  -6   4 -34   60.33    6.05
  -6   4 -32    1.50    4.36
  -7  23 -37   15.52    6.34
  -7  23 -35   24.10    6.00
  -7  23 -33   19.39    5.69
  -7  23 -31    0.56    4.92
  -7  21 -39    2.20    5.80
  -7  21 -31   -0.27    4.81
  -7  19 -39   10.03    6.39
  -7  19 -29    7.73    4.62
  -7  17 -39   18.76    5.90
  -7  17 -37    5.10    5.43
  -7  17 -31    2.05    4.83
  -7  15 -37   14.26    5.47
  -7  15 -35   33.65    6.12
  -7  15 -33    3.41    5.35
  20   6  26   -3.61    6.90
  19  13  27    4.91    6.63
  18 -16  14    5.04    4.83
  16  24  26    1.58    5.29
  16  14  26    1.25    5.60
  16   4  24   13.89    5.69
  16 -12  16   -3.36    4.65
  15  11  25   32.06    5.53
  15 -23   5   29.01    4.75
  14 -10  16    0.11    4.32
  13  31  23    3.16    4.12
  13   1  21    3.07    4.61
  13 -13  13    5.76    4.08
  13 -23   3   23.57    4.39
  13 -27  -3   13.94    4.14
  13 -31 -11    1.96    3.80
  12  32  22    1.75    3.69
  12 -32 -16    1.53    3.39
  11 -13  11    0.86    3.62
  11 -21   3   -1.54    3.77
   9 -31 -23   14.19    2.92
   8 -14   6   17.68    3.11
   8 -16   4   27.85    3.44
   6  10  16   14.53    2.70
   5  13  15   91.08    3.98
   4  44   6   -2.14    2.66
   3  35   9    1.62    1.94
   0 -14 -16    0.30    1.15
  -1  23   3  125.56    4.95
  -2  38  -6    1.80    3.68
  -3  41 -13    7.32    4.37
  -3  39 -11   -0.00    4.32
  -3  21  -3  104.15    4.88
  -3  19  -3  397.58   13.03
  -3   9  -5  273.24    9.08
  -3   5  -7 1418.17   42.91
  -4   2 -14  345.90   11.59
  -5  37 -21    1.11    4.74
  -5  31 -15   35.32    4.64
  -5  27 -13   64.23    5.13
  -5  -1 -27   98.47    5.65
  -6  30 -22   -2.06    4.78
  -6  28 -20    8.34    4.23
  -6  24 -18   74.70    5.49
  -6   4 -30  154.03    7.82
  -7  25 -37    6.66    5.82
  -7  25 -35    8.41    6.41
  -7  25 -33    7.12    5.97
  -7  23 -39    8.44    5.81
  -7  23 -29   12.38    4.91
  -7  21 -29   12.06    4.74
  -7  17 -29   20.03    4.97
  -7  15 -39    9.81    5.85
  -7  15 -31   -1.05    4.52
  23   9  27    4.85    8.48
  21  -7  21   -2.36    5.70
  16  16  26   -0.82    5.84
  15  27  25    1.95    4.96
  15   3  23    7.57    4.89
  14   2  22    0.66    4.93
  13  -7  17   25.91    4.94
  12  38  20    2.99    3.19
  10 -10  12  500.66   16.99
  10 -22   0  404.08   13.99
   9   7  19   12.28    3.63
   9   1  17   42.76    4.23
   8 -28 -16    6.32    2.73
   7 -11   7  408.79   13.65
   7 -17   1   16.32    2.89
   4 -14  -2 1372.71   41.52
   3 -17  -9   57.60    2.59
   2  46   0    9.26    3.53
   0  44  -4    2.21    3.66
   0 -18 -30   49.49    3.45
  -2  24   0    0.10    2.36
  -3  37  -9    4.49    3.94
  -3  17  -3  231.60    8.09
  -4  32 -10    3.73    3.73
  -4   0 -16  134.65    5.60
  -5  11 -13   64.27    4.36
  -5   5 -17  333.22   11.66
  -6  14 -18    1.28    3.33
  -6   8 -22  200.66    8.36
  -7  25 -39    3.65    6.24
  -7  25 -31   -1.19    4.94
  -7  23 -41   -5.93    6.53
  -7  21 -27   18.76    4.92
  -7  19 -27   45.54    5.46
  -7  15 -29   15.36    5.23
  -7  13 -37   45.10    6.44
  -7  13 -35    6.23    4.88
  -7  13 -33   19.09    5.08
  24   6  26   -2.33    7.33
  23  -3  23    4.13    6.93
  22   6  26    0.27    7.45
  21  11  27   -1.58    6.92
  21   3  25    1.80    6.35
  21 -13  17   -1.54    5.97
  20  -8  20   20.60    6.44
  20 -14  16    0.91    5.76
  19  15  27    0.97    6.77
  19 -15  15    9.07    5.24
  18  10  26    2.59    5.96
  18   2  24    4.91    5.52
  18 -18  12   15.40    4.70
  18 -20  10   10.65    5.30
  17 -11  17   28.01    5.81
  16  22  26    3.18    5.62
  16  20  26    0.64    5.14
  16  18  26   -1.80    5.39
  15 -17  11    2.07    4.73
  15 -21   7   20.31    4.76
  15 -27  -1    3.92    3.98
  14  10  24   20.82    5.26
  13  -3  19    9.86    4.75
  13 -21   5   21.39    4.08
  12 -24   0   49.09    4.48
  11   7  21    2.69    4.19
  11   1  19   37.26    4.55
  11 -15   9   15.30    3.71
  11 -19   5    6.59    3.60
  11 -25  -3   38.89    4.03
   8   8  18    0.80    3.06
   8  -6  12    0.26    2.90
   7   9  17  191.83    7.42
   6  40  12   -0.94    1.48
   6 -10   6    4.56    2.32
   5  -9   5   92.16    4.24
   4  -2   8    2.70    2.11
  -1  39  -3   11.76    3.60
  -3  23  -3  135.49    5.70
  -4  28  -8  132.48    6.40
  -4  -4 -22    1.66    2.71
  -4  -6 -28    5.17    3.18
  -5  21 -11    3.14    3.26
  -5  19 -11    0.55    3.31
  -5   3 -19  115.62    5.60
  -6  26 -18    0.07    4.04
  -6  10 -20  255.18   10.01
  -6   6 -24  115.97    6.22
  -6   4 -28    0.97    3.92
  -7  27 -39   -0.00    5.34
  -7  27 -37   14.34    5.82
  -7  27 -35   14.59    5.66
  -7  27 -33    5.98    5.28
  -7  27 -31    1.16    5.23
  -7  25 -41    1.73    6.57
  -7  25 -29   13.32    5.00
  -7  23 -27   40.88    5.73
  -7  17 -27   56.31    5.59
  -7  13 -39   11.07    5.64
  25   3  25   -5.30    8.00
  24   0  24   -2.89    7.56
  23  11  27   -0.94    7.43
  23   3  25    1.17    6.83
  22   0  24   -1.58    6.96
  20  -4  22   -0.75    5.68
  19  23  27   -0.31    6.48
  19  17  27    1.60    6.52
  19  -1  23   -1.05    6.22
  19  -9  19    0.69    5.48
  19 -17  13    5.09    5.03
  18 -10  18   -1.18    5.09
  17   1  23    4.50    5.73
  16 -24   4    5.08    4.24
  15  -9  17   16.69    5.35
  15 -19   9    0.02    4.16
  14 -28  -4   -2.21    4.07
  13   9  23   27.36    4.85
  13 -15  11   -2.11    4.04
  12   8  22   13.67    4.44
  11 -17   7   71.78    4.84
  10  38  18    1.34    2.29
  10  32  20   -0.36    3.03
  10 -30 -16    0.57    3.03
   9 -27 -11    3.30    2.87
   8   2  16    1.30    2.97
   8 -22  -4    0.19    2.84
   8 -30 -24    1.61    2.43
   7 -13   5  327.57   11.24
   7 -15   3  236.14    8.68
   7 -27 -17   26.30    2.85
   6 -16   0    0.58    2.41
   6 -26 -18    1.35    2.15
   5 -15  -1   67.73    3.42
   4   2  10 1290.22   39.11
   4 -10   2  577.74   18.00
   3  29  11    2.28    1.18
   0  42  -2   12.27    3.72
  -1  15   3  496.42   15.28
  -2  32  -2  105.69    5.39
  -2  14   0 1227.49   37.14
  -3  31  -5   83.48    5.10
  -3  -9 -25  444.31   14.80
  -5  29 -13   50.75    4.88
  -5  23 -11    4.61    3.08
  -5  17 -11   16.96    3.45
  -5   7 -15  538.86   17.55
  -6  32 -22   27.25    5.17
  -6  30 -20   67.30    5.76
  -7  27 -29   16.14    5.14
  -7  25 -27   20.01    4.89
  -7  19 -25   53.91    5.46
  -7  15 -27   65.03    5.68
  -7  13 -29   21.45    4.88
  -7  11 -37   15.39    5.73
  -7  11 -35   35.18    5.10
  -7  11 -33   13.23    5.59
  22  -8  20   -0.69    6.56
  21  13  27   -5.80    7.10
  20   8  26   -3.24    7.47
  20 -16  14    1.73    5.34
  19  21  27    2.62    6.44
  19  19  27    0.24    6.54
  19   5  25    8.67    6.05
  19  -5  21    0.25    6.14
  19 -19  11    1.72    4.68
  16   6  24    2.84    5.31
  16   0  22    0.57    5.11
  16 -14  14   17.89    4.76
  15  35  23    0.54    4.55
  15  25  25    5.47    5.15
  15  -1  21   -1.91    4.69
  14  -2  20   77.73    6.44
  14  -6  18    0.03    4.22
  14 -24   2   20.44    4.29
  14 -30  -8   21.39    4.34
  13 -17   9    9.86    4.52
  13 -19   7   28.56    4.64
  12  46  16   -0.22    2.02
  11  -3  17  121.18    6.62
  11 -29 -11    0.78    3.27
  10 -32 -24   -0.60    2.87
   7   3  15  285.27   10.08
   7 -29 -25    2.80    2.13
   4 -12   0  794.85   24.41
   2  44   2   10.49    3.21
   2   2   6   58.00    2.38
   1  29   7   47.41    2.74
   0  36   2    0.17    2.81
  -2  36  -4    1.71    3.36
  -3  35  -7   23.54    3.92
  -3  15  -3  429.64   13.79
  -4  40 -16   -1.68    4.12
  -4  38 -14    5.72    4.46
  -4  36 -12   34.85    4.53
  -4  -2 -18  691.14   21.82
  -5  37 -19    1.67    4.41
  -5  35 -17   18.18    4.79
  -5  33 -15   42.76    5.13
  -5   1 -21    9.79    3.21
  -5  -1 -25   94.21    5.47
  -5  -3 -35   56.15    5.80
  -5  -3 -33   21.09    4.51
  -6  34 -24   13.81    5.40
  -6  20 -16    0.84    3.21
  -6  12 -18  160.59    7.38
  -6   2 -36    0.58    4.78
  -6   2 -34   -0.25    4.76
  -7  29 -35   13.07    5.45
  -7  29 -33    0.95    5.09
  -7  29 -31   -0.09    5.11
  -7  23 -25   11.15    4.50
  -7  21 -25   45.39    5.23
  -7  17 -25   71.38    6.22
  -7  11 -31    1.38    4.75
  24   8  26   -0.48    7.40
  23  13  27   -2.20    7.86
  22   8  26    0.61    7.41
  21  15  27    6.33    7.67
  18  12  26    0.25    5.86
  18  -2  22   -3.01    5.36
  18  -6  20   24.55    6.15
  17  -7  19    4.00    5.04
  16  -8  18    1.54    4.84
  16 -22   6    2.30    4.38
  15  15  25   18.30    5.77
  15  -5  19    2.34    4.69
  14  12  24   -1.41    5.27
  13  37  21   -0.22    3.63
  12   2  20    8.32    4.41
  11 -33 -25    3.86    3.08
  10   8  20   13.61    3.78
  10 -20   2  168.93    7.13
   9  -9  11    2.90    3.09
   7  -5  11   10.77    2.80
   6 -12   4    1.47    2.23
   6 -14   2   -0.47    2.48
   5  -3   9  353.45   11.59
   3  43   5   11.42    2.93
   1  39   3   14.06    3.04
   1  35   5   29.54    3.02
  -1  25   3   71.02    3.58
  -2  26   0  170.90    6.54
  -2  -2  -8  469.04   14.44
  -3  25  -3   49.11    3.67
  -4  10  -8    0.25    2.19
  -4  -6 -26    2.06    2.97
  -5  25 -11    8.96    3.44
  -5  15 -11    6.06    2.86
  -5  -3 -31    0.00    4.09
  -6  28 -18   31.50    4.87
  -6  22 -16    9.20    3.86
  -6  18 -16    5.84    3.40
  -6   4 -26    1.20    3.64
  -6   2 -32   72.97    5.91
  -7  27 -27   11.58    5.20
  -7  15 -25   80.66    5.92
  -7  13 -27   63.69    5.55
  -7  11 -29   30.87    5.34
  25   5  25   -1.01    7.93
  21  17  27    5.36    7.22
  21   5  25    0.92    6.47
  21  -9  19    0.42    5.62
  20  10  26   -1.07    7.25
  20   2  24   -0.74    5.88
  18   4  24   -1.57    6.07
  17   9  25   15.45    6.70
  17  -3  21    1.61    5.04
  17 -13  15   40.91    5.49
  16  -4  20   35.76    5.90
  15  23  25    6.48    5.04
  15  17  25    5.13    5.53
  15   5  23   15.89    5.30
  14  36  22    3.25    4.17
  14   4  22   46.77    5.73
  13   3  21    2.79    4.36
  12 -12  12  123.11    6.48
  12 -22   2   83.54    5.35
  11 -31 -17    2.68    3.25
  10   2  18   -0.64    3.53
   9 -21  -1   16.79    3.28
   6  28  16    0.94    1.74
   6  -4  10 1181.54   36.30
   5 -11   3  292.79    9.84
   5 -13   1   81.84    3.77
   2 -22 -28   46.85    2.41
   1 -19 -23   31.67    1.87
  -1 -15 -25   77.29    3.71
  -2 -12 -24    7.98    2.46
  -4  30  -8    2.55    3.49
  -4  22  -6   15.20    3.16
  -4  20  -6    0.09    2.96
  -4  18  -6   20.12    3.05
  -4   6 -10 4350.38  130.21
  -5   9 -13  356.70   12.10
  -6  24 -16    3.56    4.06
  -6   2 -30    3.27    4.14
  -7  29 -29   17.36    5.34
  -7  25 -25   46.60    5.39
  -7   9 -37   33.72    5.94
  -7   9 -35   51.64    5.83
  -7   9 -33   23.27    5.58
  24   2  24    1.50    6.93
  23   5  25   -2.91    7.36
  23  -1  23    9.54    6.69
  22   2  24    1.19    6.47
  21  19  27    3.31    8.43
  21  -5  21   -3.54    6.37
  20 -10  18    3.74    5.71
  19   7  25    8.13    6.55
  19 -11  17   13.81    5.80
  18  26  26   -1.01    2.42
  18  14  26    4.64    5.80
  18 -12  16    1.01    4.71
  16 -18  10   49.05    5.25
  16 -20   8   33.29    4.80
  15  21  25   12.85    5.33
  15  19  25    4.10    5.09
  15 -25   1    3.90    3.95
  14 -14  12   42.89    4.95
  14 -22   4    2.58    4.12
  13  29  23    0.99    4.11
  13  11  23   30.46    5.29
  13  -9  15   90.10    5.94
  13 -25  -1    5.55    3.77
  12  30  22   12.92    4.00
  12  10  22   84.07    6.01
  12  -6  16    0.95    3.70
  12 -26  -4    1.37    3.84
  12 -30 -12    6.57    3.56
  11  31  21   -0.41    3.44
  11   9  21    2.58    4.09
  10 -14   8  297.78   10.88
   9   9  19   19.57    3.49
   7  -1  13   96.25    4.67
   7 -21  -5  168.81    6.49
   6  12  16    0.60    2.41
   5  39  11    0.65    1.66
   5  15  15  160.83    5.87
   5   1  11   25.87    2.62
   1  45  -1    1.95    3.30
   1  -5  -1  144.92    4.55
   0  40   0   26.66    3.58
   0 -18 -28    1.29    2.31
  -1  37  -1    2.79    3.10
  -1   3  -1 1202.40   35.94
  -2  42  -8   16.62    3.76
  -3  41 -11   -1.82    4.05
  -4  34 -10   64.39    5.14
  -5  31 -13   19.02    4.26
  -5  -3 -29   23.71    4.12
  -6  34 -22    0.87    4.76
  -6  32 -20    0.51    4.56
  -6   8 -20    4.22    3.36
  -6   6 -22   18.98    3.61
  -7  31 -31   -0.01    5.58
  -7  29 -27   45.23    6.09
  -7  27 -25   21.34    4.87
  -7  23 -23   25.57    4.60
  -7  21 -23   23.14    4.67
  -7  19 -23   36.65    4.80
  -7  17 -23   29.61    4.75
  -7  13 -25   63.22    5.39
  -7  11 -27   42.61    4.97
  -7   9 -31    1.15    5.03
  24  10  26   -3.32    7.80
  22  10  26   -3.23    7.52
  22 -10  18    1.26    5.70
  20  -2  22    9.08    6.02
  19   1  23    3.46    5.76
  17 -15  13   16.21    5.16
  17 -23   5   19.83    4.93
  16   8  24   10.14    5.58
  15 -11  15   37.08    5.12
  14  26  24    4.88    4.71
  14  14  24   15.59    5.31
  13 -31 -13   16.28    3.84
  12  -2  18   64.54    5.17
  12 -32 -18    0.82    3.25
  11  -9  13  154.86    7.25
  11 -23  -1    1.37    3.63
  10 -16   6   21.49    3.59
  10 -18   4   53.50    3.98
  10 -24  -4    7.54    3.37
   9 -29 -17    9.92    2.90
   8 -24  -8   70.91    4.09
   8 -26 -12   -0.75    2.60
   6   0  12    0.01    2.52
   0  32   4   16.12    2.65
   0  20   6   -0.57    1.50
  -1 -11 -15  204.90    6.62
  -1 -13 -19   94.61    3.74
  -3  39  -9    5.17    4.21
  -3  27  -3   34.33    3.11
  -3  -7 -19   85.40    3.99
  -4  24  -6    1.93    2.98
  -4  16  -6   15.09    2.60
  -5  27 -11    9.65    3.93
  -5  13 -11   13.87    2.91
  -6  30 -18    2.32    4.21
  -6  26 -16    0.20    4.04
  -6  10 -18    1.82    3.65
  -7  31 -29    6.76    5.44
  -7  25 -23    5.05    4.35
  -7   9 -29   23.01    4.61
  26   4  24   -0.02    6.92
  20  12  26   -2.84    6.55
  20  -6  20    1.69    5.59
  18  24  26   -0.16    5.98
  18  16  26    2.09    5.92
  17  29  25   -4.71    2.78
  17  11  25    7.39    6.06
  17   3  23    2.96    5.05
  17 -21   7   13.18    4.55
  16  32  24   -0.84    5.10
  16 -10  16    1.52    4.54
  16 -26   0    2.15    4.12
  14 -16  10   67.60    5.35
  14 -20   6    4.61    4.13
  12  42  18    1.15    2.78
  12 -14  10  132.24    6.72
  12 -20   4   13.40    3.85
  12 -28  -8   34.16    4.07
  11   3  19   27.61    4.25
  10  -2  16   -1.24    3.35
   9 -31 -25   20.09    2.86
   8  10  18  179.61    7.28
   8  -8  10   78.79    4.41
   7  11  17  242.96    8.81
   4 -18  -8   24.97    2.15
   3  11  11   43.99    2.15
   3 -19 -13   52.62    2.48
   2  38   6    1.87    2.44
  -1  43  -5   10.93    3.90
  -1   7   1  242.32    7.52
  -2  28   0   -0.56    2.66
  -3  33  -5   34.60    3.89
  -3  13  -3 1083.62   33.06
  -3  -3 -13  679.03   21.00
  -5  37 -17    8.15    4.31
  -5  35 -15   22.71    4.35
  -5  -1 -23   48.50    4.31
  -6   4 -24    0.16    3.08
  -6   2 -28   54.49    4.96
  -7  15 -23   36.94    4.55
  -7   7 -37   29.81    5.76
  -7   7 -35   41.31    6.02
  25   7  25    2.10    7.26
  25   1  23   -1.94    6.89
  24  -2  22    1.47    6.55
  22  -2  22   -2.60    6.84
  22  -6  20    4.39    6.01
  21   7  25    8.14    7.23
  21 -11  17    0.99    5.50
  20   4  24    4.23    6.47
  20 -12  16   -1.52    5.27
  19  -3  21   -2.41    5.56
  19  -7  19    0.75    5.71
  19 -13  15    6.39    5.11
  18  22  26   -0.00    6.19
  18  20  26   -2.01    6.20
  18  18  26   -1.60    5.94
  18   0  22   20.73    5.69
  18 -14  14   -1.24    4.73
  17  -9  17   12.44    5.03
  17 -19   9    2.23    4.84
  16   2  22   27.76    5.53
  15   7  23    9.88    5.14
  14  24  24    0.64    4.61
  14  -8  16    0.79    4.11
  14 -18   8   29.78    4.68
  14 -26  -2   -0.36    3.77
  13  13  23    1.48    4.84
  13  -1  19   18.40    4.64
  13  -5  17   88.49    6.12
  10  10  20  308.73   11.50
  10 -28 -12    1.33    3.02
   9   3  17    5.98    3.50
   9 -11   9   24.93    3.76
   9 -19   1   16.24    3.21
   3  -3   5 2054.83   61.62
   0  22   6   11.75    1.82
  -1  27   3   61.58    3.38
  -3   1  -9   13.25    2.10
  -3  -9 -23   10.01    2.82
  -3 -11 -31    1.04    3.21
  -4  40 -14   -1.18    4.33
  -4  38 -12   -1.34    3.92
  -4  26  -6   15.61    3.20
  -4  -4 -20  763.73   24.01
  -5   3 -17  281.57   10.02
  -5  -3 -27   52.66    4.55
  -6  28 -16   -0.29    4.18
  -7  31 -27   35.04    5.99
  -7  29 -25    5.78    4.65
  -7  27 -23   15.85    4.90
  -7  21 -21   -0.79    4.16
  -7  11 -25   91.07    6.06
  -7   7 -33   22.94    5.31
  24   4  24    4.26    7.56
  23   7  25   -0.52    7.46
  23   1  23    4.27    6.58
  22  12  26   -2.14    7.48
  21   1  23    0.14    6.62
  20  14  26   -4.91    6.59
  19   9  25    1.40    5.30
  18  -8  18    8.24    5.12
  17  13  25    6.52    5.94
  15   1  21   -0.36    4.80
  15 -23   3    8.37    4.13
  14  18  24    7.82    4.91
  14   0  20   -1.68    4.58
  13  27  23    2.31    4.26
  13 -23   1    1.24    3.94
  13 -27  -5   13.51    3.85
  13 -29  -9    0.69    3.94
  12  12  22    9.46    4.25
  12   4  20  148.70    7.62
  12 -16   8   40.24    4.24
  12 -18   6    0.34    3.42
  11  11  21    1.43    3.90
  10 -26  -8   46.20    3.86
  10 -32 -26    0.06    2.76
   9  -5  13   86.04    4.83
   8  30  18    5.91    2.50
   8 -20  -2    0.37    2.63
   7  29  17   20.96    2.41
   6  44  10    5.14    1.95
   5  43   9    0.13    2.09
   1  43   1    0.35    3.10
   0  18   6   37.69    1.89
  -1  41  -3    8.08    3.53
  -2  34  -2    8.06    3.26
  -2   0  -6  703.47   21.36
  -2  -6 -12 2574.68   76.99
  -2 -14 -32   99.65    5.30
  -3  37  -7   24.39    4.06
  -4  32  -8   71.87    4.91
  -4  14  -6  132.92    5.42
  -4  -6 -24    2.35    2.88
  -4  -8 -32  187.52    8.23
  -5  33 -13   13.32    3.96
  -5  29 -11    4.03    3.87
  -5   5 -15  328.08   11.27
  -6  36 -22   39.83    5.42
  -6  34 -20   29.48    5.17
  -6  32 -18   34.32    5.00
  -6   0 -34   21.04    4.94
  -7  23 -21    0.14    4.38
  -7  19 -21    3.10    4.05
  -7  17 -21    1.57    3.64
  -7  13 -23   39.68    4.45
  -7   9 -27  104.31    6.30
  -7   7 -31    1.32    4.49
  22   4  24    1.42    6.24
  21  -7  19    0.10    5.42
  18  -4  20    0.58    5.44
  18 -16  12   -0.14    4.57
  17  27  25    5.94    3.80
  17  -1  21   -2.38    5.41
  15  33  23    1.87    4.62
  15  -7  17   15.79    4.65
  15 -27  -3    5.57    3.94
  14  22  24   10.29    4.88
  14  20  24    0.87    5.14
  14   6  22   -0.48    4.61
  14  -4  18   75.05    6.14
  13   5  21   -1.50    4.40
  11  -5  15  281.59   10.71
  11 -11  11   24.79    3.75
   7 -23  -9   19.81    2.68
   7 -25 -13   35.41    2.93
   5  17  15  133.05    5.04
   2  42   4    3.28    2.80
   0  46  -4    0.12    3.27
  -1  -5  -7 2192.13   65.34
  -2  12   0    1.13    1.50
  -3   7  -5 1885.88   56.73
  -4  36 -10   -0.04    3.78
  -5  11 -11   84.73    4.36
  -5   1 -19  103.99    5.09
  -6  22 -14    1.84    3.55
  -6  20 -14   59.51    4.35
  -6  18 -14   -0.32    3.51
  -6   6 -20  293.56   10.76
  -6   2 -26   -0.89    3.58
  -6   0 -32    0.54    4.26
  -7  31 -25   56.15    6.09
  -8  22 -36   -0.44    5.17
  -8  20 -38   -1.04    5.35
  -8  20 -36   -1.53    5.33
  -8  20 -34    3.97    4.96
  26   6  24    3.32    8.10
  23  -3  21   -0.65    6.11
  22  14  26   -1.34    7.82
  21   9  25    0.96    7.24
  21  -3  21   -4.03    6.42
  21 -13  15    5.22    5.22
  20  16  26    1.25    6.84
  20 -14  14    1.27    5.45
  19 -15  13    2.98    4.76
  18 -20   8   -0.08    4.38
  17  15  25    2.58    5.68
  17   5  23    5.99    5.60
  17  -5  19   -1.68    4.91
  16  -2  20    0.78    4.94
  16  -6  18    8.32    4.70
  16 -12  14    1.49    4.45
  16 -24   2   -0.68    4.23
  15  -3  19    8.88    4.99
  15 -15  11    2.06    4.26
  15 -21   5   22.66    4.60
  14 -28  -6    3.77    3.92
  14 -30 -10    2.60    3.88
  13  15  23   26.36    5.08
  12  28  22    1.30    3.90
  11  37  19   -1.58    2.84
  11  -1  17   53.43    4.78
  11 -21   1   13.66    3.48
  10  30  20   22.26    3.51
  10  -8  12   96.11    5.38
  10 -30 -18    1.23    2.97
   9  11  19   48.36    4.16
   9  -1  15   52.71    4.31
   9 -13   7    2.21    2.98
   9 -17   3   19.98    3.25
   8   4  16   25.54    3.58
   8 -28 -18    0.50    2.47
   8 -30 -26    0.80    2.36
   7  -7   9   58.78    3.65
   5  49   5    4.13    2.75
   4 -22 -16    1.25    1.50
   0 -16 -20  405.08   12.51
  -2 -10 -18    2.87    1.86
  -3  29  -3   19.54    3.20
  -3 -11 -29   63.58    4.33
  -4  -8 -30    6.95    3.53
  -5  23  -9   11.77    3.09
  -5  21  -9   43.10    4.13
  -5  19  -9   22.26    3.35
  -6  30 -16    0.05    3.99
  -6  24 -14   36.86    4.39
  -6   8 -18  217.26    8.66
  -6   4 -22  461.51   15.72
  -7  33 -27   12.76    5.47
  -7  15 -21    2.80    3.86
  -7   7 -29   21.42    4.46
  -8  24 -38    0.12    5.44
  -8  24 -36    1.29    5.96
  -8  24 -34    2.21    5.31
  -8  22 -40   -1.02    5.68
  -8  22 -38    1.76    5.39
  -8  22 -34   27.85    5.62
  -8  22 -32    5.17    4.91
  -8  20 -40   15.63    6.54
  -8  20 -32   42.36    5.77
  -8  18 -38   16.98    5.90
  -8  18 -36   -0.52    5.15
  -8  18 -34   13.05    5.62
  25   3  23   -1.34    6.93
  23   9  25    1.30    7.42
  22  16  26   -2.17    7.01
  20  22  26    5.49    6.89
  20  20  26   -0.62    7.05
  20  18  26    1.92    6.69
  20   6  24   -0.07    6.44
  20   0  22   -0.51    6.27
  20  -8  18    0.19    5.72
  19  11  25    5.15    6.14
  19 -17  11    1.78    5.17
  17  25  25    1.52    5.61
  16  30  24   -1.23    5.23
  15 -17   9    1.73    3.91
  15 -19   7   22.95    4.33
  13  41  19   -0.26    3.27
  13  25  23    2.07    4.39
  12 -24  -2    2.02    3.58
  11  29  21    0.34    3.48
  11 -25  -5  104.59    5.49
  11 -29 -13   21.33    3.46
  10   4  18  149.05    6.90
   9 -15   5   38.52    3.74
   9 -23  -5  133.18    6.02
   8 -10   8   20.17    3.02
   7   5  15  504.95   16.43
   6  50   6    2.64    2.52
   4  48   4    1.34    2.80
   4  42   8    1.03    2.18
   3   5   9    2.17    1.45
   0  44  -2   -1.50    3.33
  -1  13   3  208.39    6.68
  -2 -14 -30    2.12    2.87
  -3  -5 -15  184.66    6.48
  -4  28  -6    0.18    3.11
  -4   8  -8 2286.13   68.87
  -4   0 -14   -1.35    2.34
  -5  39 -17    8.54    4.45
  -5  37 -15    9.91    4.50
  -5  31 -11    4.07    3.74
  -5  17  -9   25.40    3.37
  -5  -5 -33   40.27    4.78
  -6  26 -14   -1.56    3.60
  -6  16 -14   51.28    4.15
  -6   0 -30  102.68    6.20
  -7  11 -23   46.96    4.87
  -7   9 -25   69.62    5.47
  -7   5 -35   35.36    5.58
  -7   5 -33   17.45    4.73
  -8  26 -38    2.32    5.49
  -8  26 -36   -0.96    5.85
  -8  26 -34   11.46    5.36
  -8  24 -40   13.16    6.12
  -8  24 -32   59.16    6.62
  -8  20 -30   -0.47    4.42
  -8  18 -32   -1.35    4.70
  -8  16 -38    2.34    5.08
  -8  16 -36    3.10    5.01
  -8  16 -34    1.38    4.85
  24   6  24   -0.99    7.46
  24   0  22    5.98    6.75
  22   6  24    2.57    6.56
  22   0  22    2.47    6.52
  22  -8  18    6.58    6.38
  20  -4  20   13.17    6.19
  20 -16  12    4.14    5.42
  19  -9  17    9.99    5.23
  18   8  24   -2.82    5.98
  18 -10  16   -1.13    5.10
  17  17  25    4.87    6.06
  17 -11  15   16.88    5.00
  15   9  23   17.48    5.64
  14  34  22   -0.97    4.17
  14 -10  14    2.44    4.04
  14 -24   0    0.50    3.80
  13  17  23    8.82    4.48
  13 -13  11    2.21    3.79
  13 -21   3   42.11    4.54
  12  14  22   58.47    5.23
  11  13  21   -1.48    3.86
  10  42  16    0.24    1.91
  10  12  20    0.43    3.51
  10 -22  -2   20.38    3.37
   8  12  18    1.44    2.82
   8  -4  12  320.44   11.19
   6   6  14   15.89    3.12
   6  -6   8  308.90   10.46
   6 -24 -14   45.79    2.91
   5  19  15   48.32    2.68
   4  -4   6    2.55    1.95
   2  -4   2 3405.04  101.51
  -2  30   0  137.95    5.81
  -5  25  -9   39.02    3.81
  -5  -1 -21    6.35    2.87
  -5  -3 -25  146.71    6.67
  -6  36 -20    4.45    4.60
  -6  34 -18   -0.33    4.31
  -7  13 -21    1.09    3.41
  -7   7 -27   48.31    5.01
  -8  26 -32   -0.30    5.34
  -8  24 -30   10.08    4.95
  -8  22 -30   41.12    5.49
  -8  18 -30   32.86    5.56
  -8  16 -32   27.42    5.10
  -8  14 -38   10.03    5.87
  -8  14 -36    1.15    5.38
  -8  14 -34   15.50    5.02
  23  11  25    0.05    7.59
  23   3  23   -0.23    6.88
  22  -4  20    2.76    5.76
  21  11  25   -4.41    6.84
  21   3  23    1.76    5.82
  19  13  25    1.93    6.41
  19  -1  21    0.36    5.29
  18   2  22   -1.04    5.65
  17  23  25    8.71    5.72
  17  21  25    1.24    5.71
  17  19  25   -1.75    5.48
  16   4  22    2.83    4.82
  16 -22   4   -0.52    4.24
  14  40  20   -2.57    3.94
  13  35  21    0.00    3.83
  13  23  23    7.51    4.40
  13  21  23   21.67    4.71
  12  36  20    5.87    3.51
  12   0  18   -1.21    3.97
  12  -4  16    3.33    3.94
  12 -30 -14    4.20    3.41
  12 -32 -20   14.05    3.38
  11 -13   9   45.02    4.04
  11 -19   3  128.43    6.10
  11 -27  -9    3.24    3.20
  11 -31 -19    5.70    3.16
   9  37  17    8.63    2.25
   9 -27 -13   13.47    2.92
   8 -18   0   -0.20    2.57
   6 -22 -10    0.23    2.11
   5  -5   7  286.39    9.55
   5 -23 -15  175.90    6.09
   4  38  10   32.12    2.24
   3  47   3    4.97    2.92
   2  48   0    0.00    2.94
   2  34   8   14.68    1.94
   0  38   2   24.62    3.21
  -2  44  -8    0.00    3.36
  -2 -12 -22  556.23   17.51
  -3  41  -9    1.55    3.86
  -3  35  -5   57.19    4.59
  -4  34  -8    1.95    3.65
  -4  -2 -16    9.17    2.30
  -5  35 -13   19.72    4.44
  -5  -5 -31    1.27    3.82
  -6  14 -14    9.37    3.24
  -6  10 -16    7.67    3.49
  -6   2 -24   74.67    4.90
  -7  29 -21    0.00    4.49
  -7   5 -31    3.61    4.53
  -8  28 -36    1.44    5.12
  -8  28 -34   -1.44    5.51
  -8  26 -30   80.28    6.67
  -8  22 -28    0.00    4.44
  -8  20 -28   11.59    4.68
  -8  16 -30    2.24    4.85
  -8  14 -32    1.07    4.67
  21  -9  17    3.61    5.83
  19  -5  19    9.89    5.92
  15   3  21   -2.46    4.85
  15  -9  15   30.00    5.23
  14   8  22   87.86    6.81
  13   1  19   20.77    4.69
  13  -7  15  106.16    6.16
  13 -15   9    7.60    3.94
  13 -17   7   37.12    4.70
  13 -19   5   80.40    5.49
  13 -31 -15   13.51    3.62
  12  26  22   15.53    4.25
  12  16  22    6.09    4.06
  11   5  19    9.50    4.31
  11 -15   7  131.11    6.27
  11 -17   5  281.46   10.48
   9  29  19    6.96    2.94
   9 -25  -9    4.73    2.79
   7 -29 -27   38.94    2.59
   4 -20 -12  167.94    5.73
   4 -24 -22    0.68    1.27
   1  31   7   52.81    2.90
   1   1   3  444.33   13.38
   0 -18 -26    1.49    2.02
  -1  39  -1    1.58    3.10
  -1  35   1    0.68    2.79
  -2  42  -6    2.90    3.85
  -2   6  -2  530.47   16.25
  -3  11  -3  356.39   11.44
  -3   3  -7  168.56    5.88
  -4  40 -12   13.59    4.42
  -4  12  -6    9.34    2.39
  -4  -8 -28  143.02    6.52
  -5  27  -9   18.64    3.76
  -5  15  -9   46.11    3.68
  -6  32 -16   -1.08    4.05
  -6  28 -14   34.16    4.43
  -6   0 -28   -0.51    3.65
  -7  25 -19   10.88    4.34
  -7  17 -19   24.80    3.93
  -8  28 -32   29.05    5.59
  -8  24 -28   17.96    5.37
  -8  18 -28    3.18    4.47
  -8  12 -38    1.68    5.06
  -8  12 -36    1.48    5.50
  25   5  23    1.31    7.42
  24   8  24   -0.45    7.48
  21  -1  21    6.96    5.74
  20   8  24   -4.23    6.27
  20 -10  16   -3.80    5.22
  19  15  25    4.91    6.40
  18  10  24    7.53    5.70
  18  -2  20   18.36    5.39
  18  -6  18   -0.99    5.31
  17   7  23    7.36    5.41
  17   1  21    2.45    5.39
  17 -13  13   11.21    4.67
  17 -23   3    8.35    4.29
  16  28  24    3.48    5.19
  16  14  24   -0.43    5.54
  16  -8  16   -0.88    4.85
  16 -16  10   -0.21    4.09
  16 -18   8    1.11    3.97
  16 -20   6    3.23    4.24
  15  31  23    5.26    4.71
  15  11  23    1.33    6.22
  15 -25  -1    0.37    4.16
  14   2  20   79.45    6.05
  14 -12  12    4.75    3.72
  13   7  21    2.59    4.55
  13 -25  -3    8.30    3.82
  12   6  20   17.31    4.41
  12 -10  12    7.68    3.86
  12 -26  -6    7.52    3.36
  10   0  16    1.26    3.47
  10 -10  10   83.85    4.92
   9  13  19   18.06    3.79
   9   5  17  379.38   13.20
   8 -12   6   13.40    2.89
   8 -16   2    8.93    2.73
   7  -9   7   57.70    3.56
   7 -27 -19   15.92    2.47
   6  26  16    2.16    1.98
   6  16  16    3.63    2.29
   5 -21 -11    2.23    1.88
   3   1   7  240.44    7.80
   1  -9  -5  353.00   10.67
   0   8   4  720.77   21.49
  -3  39  -7   11.30    3.75
  -3  31  -3   64.05    4.28
  -3 -11 -27  115.51    5.33
  -4  38 -10   40.24    4.62
  -4  30  -6   10.04    3.33
  -4   4 -10  113.57    4.69
  -4  -6 -22  388.21   13.06
  -7  33 -23   21.98    5.21
  -7  27 -19   12.81    4.14
  -7  15 -19   69.19    4.86
  -7   9 -23   63.49    5.04
  -7   5 -29   45.08    5.12
  -8  28 -30    0.02    5.43
  -8  26 -28    5.74    5.33
  -8  16 -28   31.89    5.27
  -8  14 -30   72.60    6.02
  -8  12 -34    0.26    4.52
  24   2  22    0.01    7.24
  23  13  25   -3.05    8.10
  23  -1  21    0.38    6.15
  23  -5  19    2.24    6.62
  22   8  24    0.88    6.75
  22 -10  16   -2.08    6.11
  21  13  25    3.04    7.40
  21  -5  19   -3.53    6.18
  19 -11  15    6.63    5.04
  18 -12  14    2.86    4.66
  17  -7  17    3.03    4.75
  16   0  20   37.72    5.39
  16 -26  -2   15.45    4.25
  14  -6  16    3.19    4.23
  14 -22   2    4.15    3.76
  13  -3  17  104.70    6.25
  12  24  22    1.67    3.92
  12  18  22   78.25    5.76
  12 -22   0   -0.25    3.33
  11  27  21    0.82    3.64
  11  15  21   -0.25    3.68
  11  -7  13   84.83    5.21
  10  14  20  114.03    6.06
   9  -7  11   12.87    3.22
   8 -14   4    3.30    2.73
   8 -22  -6   14.56    2.76
   7  45  11   -0.21    1.45
   7  -3  11   34.03    3.22
   6 -18  -4   41.04    2.87
   1  41   3    7.73    2.84
   1  37   5   40.52    3.12
   1  -7  -3    0.77    0.74
   0  42   0   -1.09    3.16
   0  34   4    0.40    2.48
  -1  45  -5    7.88    3.64
  -1  -3  -5 1096.64   32.78
  -1 -15 -23   45.01    2.66
  -2 -14 -28   51.58    3.60
  -5  33 -11   -0.88    3.71
  -5   9 -11   13.18    2.65
  -5  -5 -29   10.22    3.54
  -6  36 -18    3.05    4.65
  -6  -2 -34    0.44    4.47
  -7  31 -21    1.00    4.42
  -7  11 -21    0.25    3.41
  -7   7 -25  138.93    6.81
  -7   3 -35   39.27    5.51
  -8  30 -32    1.22    4.92
  -8  24 -26   -1.82    4.44
  -8  22 -26    1.17    4.42
  -8  20 -26   -2.97    4.36
  -8  18 -26    2.84    4.17
  -8  12 -32   74.56    6.22
  23  15  25   -2.64    8.10
  23   5  23   -1.32    7.01
  22   2  22   -2.76    6.65
  21  15  25    4.55    7.18
  21   5  23    0.84    6.43
  19  25  25   13.58    6.70
  19  17  25   -0.21    6.41
  17  -3  19    2.35    4.71
  17 -21   5    9.91    4.56
  16  26  24   -2.99    5.05
  16  16  24    6.84    5.79
  16  -4  18    1.62    4.44
  15  -1  19   13.20    5.04
  15  -5  17   29.84    5.24
  14  -2  18   -0.96    4.49
  14 -26  -4    2.46    3.76
  12  20  22    3.23    4.02
  12 -28 -10    0.44    3.24
  10 -20   0    0.46    3.00
   9 -29 -19    3.91    2.70
   8  14  18  131.59    5.68
   7  51   7   -0.41    2.22
   7  15  17   68.92    3.89
   7   1  13   92.88    4.56
   3  41   7   11.50    2.47
   2  46   2   -1.79    2.88
   0  26   6   64.06    3.00
   0  16   6    0.68    1.01
   0 -12 -12 3216.29   95.65
  -3  -9 -21    1.35    2.24
  -5  39 -15    8.85    4.41
  -5  29  -9    6.98    3.62
  -6  30 -14   -1.33    3.78
  -6  22 -12  172.54    7.43
  -6  20 -12   -0.12    3.26
  -6   6 -18   51.42    3.95
  -6   4 -20  108.81    5.61
  -6   0 -26   -0.70    3.63
  -7   3 -33   11.22    4.67
  -8  30 -30   22.80    5.81
  -8  28 -28   34.51    5.56
  -8  14 -28   -1.45    4.73
  -8  12 -30   -2.17    4.46
  -8  10 -36   -1.51    5.25
  24  10  24   -3.21    7.30
  24  -2  20    4.01    6.76
  21 -11  15   -1.13    5.14
  20  10  24    0.78    6.48
  20  -2  20   -5.44    5.58
  20  -6  18    0.32    5.82
  19  23  25    6.04    6.43
  19  21  25    4.30    6.79
  19  19  25    2.10    6.43
  18  12  24    0.24    5.58
  18   4  22   11.91    5.77
  18 -14  12   17.70    4.89
  17 -17   9    3.14    4.69
  17 -19   7   13.89    4.67
  16  18  24   -0.87    5.23
  16   6  22   53.83    6.30
  15 -11  13    4.83    4.69
  14  10  22    3.43    4.53
  14 -14  10    1.63    4.32
  14 -20   4    0.35    3.96
  13 -29 -11   -0.44    3.69
  11  17  21    0.71    3.66
  11 -23  -3   73.87    4.66
  10   6  18    5.37    3.66
  10 -24  -6   19.25    3.32
   9 -21  -3  132.06    5.76
   8  28  18   -1.25    2.56
   7  27  17   18.53    2.52
   7 -17  -1   18.22    2.65
   6 -26 -20   72.59    3.36
   4   4  10  110.49    4.25
   1  47  -1    0.74    3.21
  -1 -17 -31    0.44    2.70
  -2  40  -4   -0.67    3.38
  -2  -8 -14   42.22    2.28
  -3  21  -1    6.87    2.48
  -4  -4 -18   20.05    2.59
  -5  37 -13   13.79    4.30
  -5  13  -9   47.05    3.29
  -5   3 -15 1056.89   32.65
  -5   1 -17 1160.98   35.81
  -5  -3 -23   90.41    4.93
  -6  34 -16    2.27    4.46
  -6  24 -12    4.53    3.39
  -6  18 -12  230.14    8.91
  -6   8 -16    2.62    3.05
  -6  -2 -32   78.74    6.02
  -7  29 -19   -0.31    4.18
  -7  23 -17   58.38    4.87
  -7  21 -17  100.59    6.04
  -7  13 -19   37.72    4.37
  -7   5 -27   34.67    4.50
  -8  26 -26    2.17    4.49
  -8  16 -26   -2.63    4.33
  -8  10 -34   49.72    5.70
  25   7  23   -0.31    6.97
  25   1  21    5.24    6.76
  22  10  24   -6.10    6.99
  22  -6  18   -0.78    5.50
  21  17  25    3.48    6.82
  20 -12  14    1.81    4.86
  19   7  23    4.55    6.00
  19   1  21   -1.95    5.79
  19  -7  17    6.77    5.03
  19 -13  13    0.54    4.83
  18 -22   4    2.89    3.86
  16  24  24    5.11    5.19
  16  22  24   -0.65    5.44
  16  20  24    0.08    4.94
  15  29  23    0.41    4.67
  15  13  23    8.88    5.07
  15 -23   1    0.71    3.72
  15 -27  -5   11.88    4.11
  14  32  22    5.09    4.43
  14 -16   8    1.57    3.92
  14 -30 -12   13.37    3.79
  12 -12  10   -0.00    3.25
  12 -20   2   18.98    3.99
  11   1  17   51.25    4.39
  11  -3  15  169.40    7.47
  10 -12   8   45.16    4.20
  10 -28 -14   11.71    3.04
   9  15  19   26.15    3.66
   8   6  16    2.18    2.83
   8 -26 -14   14.89    2.67
   7 -11   5  405.39   13.33
   6   2  12  621.95   19.61
   6  -2  10   32.11    2.92
   6  -8   6   88.53    4.21
   5 -17  -5  469.74   14.81
  -1  43  -3    4.75    3.80
  -2  32   0    0.56    2.73
  -3  23  -1    5.31    2.59
  -3  19  -1   54.24    3.15
  -4  36  -8   31.71    4.33
  -4  32  -6    0.11    3.38
  -4  22  -4    1.02    2.62
  -4  20  -4  149.56    6.08
  -4  -8 -26    0.95    3.15
  -6  26 -12  187.65    8.16
  -6   2 -22   14.77    3.44
  -7  35 -23    6.22    4.93
  -7  33 -21   -1.41    4.62
  -7  25 -17   57.87    5.06
  -7   3 -31   -2.05    4.34
  -8  30 -28    0.29    5.06
  -8  28 -26    0.14    5.07
  -8  22 -24    3.09    4.61
  -8  20 -24   37.64    5.27
  -8  12 -28   34.16    4.95
  -8  10 -32    2.63    4.71
  24  12  24    3.60    8.22
  24   4  22    5.63    6.63
  23   1  21    1.68    6.19
  21  21  25   -0.71    6.83
  21  19  25    0.64    7.10
  21 -13  13    1.48    4.95
  18  -8  16    0.39    4.81
  18 -20   6    0.00    4.63
  17  -9  15   25.60    5.38
  16 -10  14   13.07    4.76
  15   5  21   -2.01    4.75
  14 -18   6    1.61    3.71
  13   9  21    1.33    4.38
  13 -23  -1    2.53    3.67
  12   8  20  119.71    6.80
  12  -6  14   95.97    5.55
  11  23  21    2.10    3.61
  11  19  21   10.22    2.98
  11   7  19   34.45    4.25
  10  16  20   -0.00    3.35
  10 -18   2    3.18    2.73
  10 -30 -20   27.94    3.25
   9  27  19    7.06    2.91
   9   1  15   62.21    4.40
   9  -3  13   76.67    4.48
   7 -15   1   16.11    2.82
   6  18  16    6.02    2.18
   5  47   7    1.97    2.34
   5   3  11    7.67    2.04
   5  -1   9   81.27    3.65
   5 -25 -21    0.42    1.65
   4  46   6    1.55    2.45
   4   0   8  218.79    7.39
   4 -16  -6   14.10    1.81
  -3  37  -5   14.70    3.59
  -3  33  -3   57.29    4.18
  -3  -7 -17  214.80    7.39
  -4  24  -4   34.35    3.29
  -5  -5 -27   64.18    4.47
  -6  32 -14   10.98    4.01
  -6  16 -12    2.67    3.13
  -6  -2 -30   -0.11    3.71
  -7  31 -19    5.07    4.36
  -7   9 -21    1.13    3.32
  -7   7 -23   23.28    4.04
  -8  24 -24   15.84    4.51
  -8  18 -24    1.12    4.24
  -8  14 -26    3.05    4.03
  -8  10 -30   87.36    6.32
  26   6  22    0.00    7.39
  23   7  23   -0.20    6.63
  23  -7  17    0.00    5.48
  22   4  22    6.84    6.27
  21   7  23   -1.53    6.47
  21  -7  17    7.24    5.96
  20  12  24    3.12    5.43
  20 -14  12    0.58    5.24
  19  -3  19    3.28    5.06
  19 -15  11    1.63    4.70
  18  14  24    6.33    5.98
  18 -18   8   16.88    4.66
  17   3  21    1.79    5.18
  16 -24   0   15.74    4.21
  15 -13  11    2.11    4.18
  14   4  20   -0.81    4.47
  13   3  19    8.34    4.24
  12   2  18   62.23    5.05
  12 -14   8    0.01    3.46
  12 -18   4    8.99    3.52
  12 -32 -22   -0.14    3.04
  11  21  21   -0.51    3.59
  10  26  20   32.52    3.88
  10 -14   6   -0.43    3.20
  10 -16   4   -1.87    3.06
  10 -26 -10    1.46    2.84
   9  -9   9   10.15    2.96
   8  16  18   -0.09    2.78
   8  -6  10  574.08   18.53
   8 -24 -10    3.96    2.53
   7   7  15   67.05    3.89
   7 -13   3  112.94    4.90
   6  24  16    0.50    1.96
   3  -5   3  856.60   26.00
  -1  31   3   63.37    3.62
  -3  25  -1    9.33    2.50
  -4  18  -4    7.90    2.45
  -5  35 -11   -0.32    3.74
  -5  31  -9   14.32    3.77
  -5  -1 -19   95.89    4.85
  -6  38 -18    3.97    4.21
  -7  27 -17   32.25    4.71
  -7   3 -29   41.11    4.83
  -8  32 -28    8.91    4.72
  -8  30 -26   -2.17    4.98
  -8  26 -24   -1.34    4.23
  -8  16 -24   40.42    4.84
  -8   8 -36    3.88    4.87
  -8   8 -34   -1.52    4.87
  25   9  23   -1.64    7.61
  22  12  24    4.75    7.05
  21  -3  19   -0.14    5.84
  20 -16  10    2.27    4.70
  19 -19   7    8.82    4.90
  18  28  24   -0.60    1.87
  18   0  20   -2.08    4.91
  18  -4  18   18.97    5.14
  16   8  22    1.84    4.89
  15  37  21    2.50    4.41
  15  27  23    7.09    4.85
  15 -21   3    9.63    3.96
  14  12  22   39.54    5.45
  14  -8  14   24.96    4.35
  13  33  21    1.47    3.91
  12  -2  16    1.03    3.40
  12 -16   6    0.55    3.51
  11  -9  11    0.00    3.29
  11 -29 -15   15.29    3.20
  11 -31 -21   -2.35    2.84
  10  36  18    6.79    2.75
   9  17  19   37.89    3.21
   7  17  17  123.27    5.19
   6  20  16    1.70    2.06
   6 -16  -2  587.36   18.45
   5  -7   5 1063.01   32.45
   3  45   5   10.10    2.67
   3  37   9    0.49    1.81
   2   8   8  312.45    9.60
  -2  10   0  236.44    7.61
  -2   2  -4  429.99   13.21
  -3  17  -1  122.31    4.76
  -3 -11 -25  283.04    9.85
  -4  40 -10   -1.04    3.72
  -4  26  -4   -0.00    2.33
  -4  10  -6  505.76   16.01
  -4   6  -8   26.52    2.35
  -5  21  -7  100.71    5.13
  -6  36 -16   -0.66    4.03
  -6  28 -12   -1.89    3.64
  -6   0 -24   -1.04    3.20
  -7  11 -19   39.28    4.07
  -7   5 -25   94.25    5.52
  -8  28 -24   13.81    5.08
  -8  12 -26    1.14    3.93
  -8   8 -32  120.65    7.20
  25   3  21    2.38    7.40
  24   0  20    5.61    6.86
  22  -8  16   -1.38    5.36
  20  -8  16   -0.98    5.17
  19   9  23    8.11    5.80
  18  16  24   -4.43    6.02
  18   6  22   -1.73    5.34
  17  -1  19    2.63    4.51
  17  -5  17   22.62    4.92
  16 -12  12   35.26    5.00
  15  17  23    1.50    4.77
  15  -7  15   27.36    5.14
  15 -15   9    3.67    4.32
  15 -19   5   13.50    3.91
  14 -24  -2   20.12    4.09
  13  -5  15    5.09    3.82
  13 -11  11   12.21    4.08
  13 -31 -17    8.74    3.40
  12 -24  -4   10.81    3.66
  12 -30 -16    2.90    3.29
  10  24  20    0.87    3.29
  10  20  20    3.19    3.28
  10  -6  12  301.66   10.93
   9   7  17  348.09   12.19
   8  26  18   34.57    3.13
   6  22  16    3.06    2.08
   6   8  14  185.20    6.79
   5   9  13  372.72   11.94
   4  -6   4    3.86    1.73
   2  40   6    1.70    2.33
   1  45   1    1.95    3.00
   0  46  -2    4.18    3.27
  -1  37   1    3.37    2.77
  -2  44  -6    2.04    3.63
  -2  22   2   -1.15    1.98
  -5  23  -7  222.46    8.41
  -5  19  -7  109.97    5.15
  -5  11  -9   63.95    3.62
  -5  -7 -33   27.30    4.53
  -6  14 -12  284.06   10.21
  -6  -2 -28   58.78    4.58
  -7  35 -21    4.03    4.59
  -7  29 -17   28.55    4.68
  -7   1 -35   18.55    4.88
  -8  24 -22    2.18    4.05
  -8  22 -22   93.32    6.35
  -8  20 -22    4.14    4.52
  -8  14 -24    0.97    3.83
  -8  10 -28    0.91    4.45
  -9  23 -39    0.36    5.88
  -9  23 -37   14.86    6.05
  -9  21 -39    8.32    6.01
  -9  21 -37    9.51    5.96
  -9  21 -35   24.79    5.55
  -9  19 -39    4.28    5.45
  -9  19 -37   14.34    5.46
  25  11  23   -0.81    7.89
  24   6  22    2.75    7.10
  23   9  23   -0.01    6.99
  22  14  24    4.81    6.79
  21   9  23    1.78    6.52
  20  14  24    3.27    6.84
  20   0  20   11.26    6.47
  19   3  21   -0.25    5.18
  19  -9  15   11.00    5.46
  18  26  24    4.05    5.91
  18  18  24    1.58    5.59
  17 -11  13    2.74    4.99
  16  -6  16   -0.64    4.38
  16 -22   2   22.30    4.30
  15  25  23    6.66    4.82
  15   1  19    9.34    4.78
  15 -17   7   14.12    4.34
  14  30  22    0.84    4.20
  14   0  18   49.56    5.08
  13  11  21    4.08    4.38
  13  -1  17   94.04    6.13
  13 -21   1    7.26    3.62
  12  34  20    0.57    3.47
  11  41  17    1.73    2.60
  11  35  19    1.53    3.07
  11 -21  -1   11.33    3.44
  10  22  20   85.04    5.15
  10   2  16    1.09    3.34
   9  25  19    4.37    2.95
   9 -19  -1   20.17    2.98
   8 -28 -20   41.16    3.05
   6 -10   4  111.14    4.62
   2  26  10    0.59    0.98
   0  28   6   -0.33    1.84
  -1  41  -1    1.48    3.16
  -1 -17 -29   12.67    2.61
  -2  38  -2   -2.09    3.11
  -2  24   2  149.44    5.65
  -2  20   2  666.44   20.58
  -2 -14 -26    1.81    2.29
  -3  27  -1    3.28    2.59
  -4  34  -6    8.85    3.60
  -4  16  -4   63.40    3.49
  -5  39 -13    5.07    3.92
  -5  25  -7   65.95    4.30
  -5   7 -11   45.58    3.19
  -6  34 -14    1.14    3.83
  -6  30 -12   80.24    5.70
  -7  33 -19    3.51    4.39
  -7   3 -27  168.63    7.63
  -7   1 -33   13.50    4.53
  -8  32 -26   -1.12    4.56
  -8  30 -24    1.08    4.57
  -8  26 -22   32.01    4.38
  -8  18 -22  127.27    7.20
  -8   8 -30   -1.09    4.14
  -9  25 -39    6.24    5.42
  -9  25 -37    6.90    5.31
  -9  25 -35   12.98    5.83
  -9  23 -35   12.55    5.37
  -9  23 -33    8.11    4.96
  -9  21 -33   10.75    5.12
  -9  19 -35   27.53    5.60
  -9  17 -39    7.98    5.45
  -9  17 -37   24.30    5.53
  26   8  22    1.47    7.18
  23   3  21   -3.79    6.57
  22  -4  18    0.77    6.10
  21  -9  15    1.15    5.14
  20  16  24    0.29    6.06
  20   6  22    5.96    6.11
  20  -4  18    0.12    4.96
  18  24  24   -1.26    5.81
  18  22  24    2.64    5.72
  18  20  24    7.95    6.16
  18 -10  14    0.88    4.54
  17 -23   1    0.67    4.20
  16  34  22    0.21    4.95
  16  -2  18   40.77    5.21
  15  23  23    6.68    4.89
  15  21  23   -1.94    4.64
  15  19  23   -2.79    4.82
  15   7  21    3.09    4.51
  15  -3  17   58.27    5.80
  15 -25  -3   14.93    3.81
  14  38  20    4.23    4.10
  14  14  22    0.57    4.62
  14  -4  16   -1.04    3.97
  11 -27 -11    1.99    2.97
  10   8  18   74.21    4.71
   9 -11   7  280.13   10.00
   8  36  16    0.59    1.93
   8   2  14   65.87    3.98
   8  -2  12    0.31    2.52
   8 -20  -4   52.39    3.45
   7  19  17   81.59    4.11
   6  48   8    0.42    2.05
   6 -14   0  845.96   26.12
   2 -12  -6    7.92    1.21
   0  40   2   -0.25    2.80
  -3   9  -3  377.78   11.96
  -3   5  -5   77.78    3.31
  -4  38  -8   -0.28    3.53
  -4  28  -4   13.15    3.02
  -4  -6 -20    3.14    2.35
  -5  33  -9    4.45    3.73
  -5  17  -7  145.23    5.97
  -5  -3 -21    1.71    2.83
  -5  -5 -25  126.67    6.06
  -6   4 -18  268.53    9.81
  -7  23 -15  104.15    5.94
  -7  21 -15  155.38    7.18
  -7  13 -17  195.73    8.17
  -8   6 -36   -0.32    4.85
  -9  27 -35    8.35    5.59
  -9  25 -33    5.01    5.49
  -9  19 -33    5.47    5.02
  -9  17 -35   20.50    5.25
  22  16  24   -2.96    6.76
  22   6  22   -0.57    6.17
  21   3  21   -0.41    6.05
  19  11  23    0.72    5.70
  17  13  23    0.24    5.36
  17   5  21    1.70    4.97
  16  10  22   18.96    5.75
  16 -14  10   48.11    5.02
  16 -20   4    4.87    4.13
  16 -26  -4    4.04    3.87
  13 -13   9    8.14    3.87
  13 -25  -5   19.96    3.72
  12  10  20    0.80    3.99
  12  -8  12  150.38    6.66
  11   9  19   17.74    3.86
  11 -11   9   31.77    3.98
  10  -2  14   17.88    3.31
  10 -22  -4    5.68    3.04
   9  23  19   15.20    3.29
   9  21  19   17.34    3.36
   9 -27 -15   29.84    3.10
   8  24  18   -0.22    2.63
   7  23  17   43.51    3.14
   7  21  17   86.62    4.17
   7  -5   9  142.43    5.71
   7 -25 -15   47.70    3.06
   6 -12   2  780.08   24.18
   5 -15  -3  435.69   13.79
   2  44   4    0.19    2.63
   2  -6   0 1255.71   37.65
  -4 -10 -30  260.37    9.75
  -5  37 -11    1.82    3.71
  -5  27  -7   53.17    4.06
  -5  -7 -31    0.99    3.55
  -6   6 -16    6.31    2.75
  -6   2 -20  580.41   18.94
  -6  -4 -34   50.12    5.35
  -7  31 -17   19.99    4.45
  -7  25 -15   44.30    4.68
  -7  19 -15  131.34    6.49
  -7   7 -21   -0.69    3.55
  -7   1 -31   -1.00    4.23
  -8  16 -22    2.08    3.35
  -8  12 -24   63.33    4.98
  -8  10 -26   -0.62    4.14
  -8   6 -34   30.96    5.43
  -9  27 -33    4.91    5.31
  -9  25 -31    2.33    4.79
  -9  23 -31   -2.70    4.86
  -9  21 -31    4.10    4.67
  -9  19 -31   -0.82    4.50
  -9  17 -33    3.46    4.85
  -9  15 -37   21.36    5.58
  -9  15 -35   10.60    4.98
  25   5  21   10.48    7.42
  23  11  23   -0.58    7.00
  23  -1  19   -1.05    5.84
  23  -5  17   -2.30    6.16
  22  18  24    0.74    6.68
  22 -10  14    1.97    5.53
  20  18  24   -2.42    6.41
  20 -10  14    1.70    4.98
  19  -1  19    0.53    5.36
  19  -5  17    8.45    5.17
  18   2  20   16.43    5.14
  17 -13  11    3.88    4.25
  16 -16   8   13.59    4.47
  16 -18   6    4.18    4.08
  14   6  20   95.24    6.46
  13  39  19    0.80    3.44
  13 -19   3   25.54    3.99
  12  40  18    0.70    3.10
  12 -28 -12   45.72    4.01
  11   3  17  121.75    6.40
  11 -19   1   14.19    3.37
   9 -17   1   11.57    2.96
   8  22  18   37.19    3.32
   8  20  18   -0.29    2.70
   8   8  16    0.86    2.72
   8  -8   8  327.46   11.18
   7 -23 -11   -0.37    2.20
   5  -9   3  368.31   11.87
   0  36   4   21.47    2.77
  -2  42  -4    3.30    3.39
  -2  26   2   -0.08    2.16
  -2  18   2  104.58    4.05
  -3  35  -3   13.55    3.24
  -3  15  -1  222.68    7.53
  -3 -13 -31    0.44    3.06
  -6  38 -16   -1.01    4.00
  -6  22 -10   -1.70    2.96
  -7  35 -19    3.71    4.40
  -7  17 -15  100.49    5.36
  -7   9 -19   48.49    4.25
  -7   5 -23   81.93    4.97
  -8   8 -28   45.26    5.23
  -8   6 -32    1.11    4.47
  -9  27 -31    3.83    4.97
  -9  17 -31    0.79    4.40
  -9  15 -33    1.64    4.51
  24   8  22    0.90    7.14
  24   2  20    0.61    6.92
  21  11  23    0.36    6.97
  21  -1  19    1.57    5.98
  21  -5  17    9.04    5.84
  20  24  24   -1.39    7.11
  20  22  24   -0.87    6.60
  20  20  24    3.93    6.42
  19 -11  13    3.40    4.66
  18  -6  16    0.97    4.70
  18 -12  12   -2.00    4.67
  17  29  23   -4.17    2.32
  17  15  23    4.15    5.59
  17 -21   3    2.17    4.15
  15  -9  13   14.32    4.55
  14  28  22    4.43    4.41
  14  16  22   63.58    6.08
  14 -22   0   38.93    4.16
  14 -26  -6    1.59    4.01
  14 -30 -14   -0.84    3.23
  13  31  21   -1.41    4.02
  13  13  21   -1.07    4.04
  13   5  19   36.57    4.80
  13 -15   7   68.91    4.94
  13 -17   5   78.22    5.26
  13 -29 -13    0.70    3.28
  12   4  18    1.35    3.69
   9 -13   5  311.70   10.91
   1  33   7   24.28    2.27
   1 -21 -29   10.02    2.01
   0  44   0   13.67    3.19
  -3  29  -1    7.25    2.79
  -4   0 -12  879.76   27.04
  -4  -2 -14  337.47   11.04
  -6  32 -12    0.09    3.63
  -6  24 -10  210.20    8.32
  -6  20 -10  240.32    9.04
  -6  12 -12    3.69    2.96
  -6  -2 -26    0.78    3.23
  -6  -4 -32   -0.16    4.00
  -7  27 -15   59.48    5.46
  -8  30 -22   30.79    4.96
  -8  20 -20  130.16    7.00
  -8  14 -22  169.09    7.91
  -9  25 -29   19.29    5.06
  -9  23 -29    4.00    4.58
  -9  21 -29    4.78    4.42
  -9  19 -29   10.76    4.53
  -9  13 -37   20.96    5.81
  -9  13 -35   15.89    5.03
  24  -2  18    4.57    5.95
  23  13  23    1.23    7.10
  23   5  21    0.06    6.16
  22   8  22    3.49    6.69
  21 -11  13    1.92    4.84
  20   8  22    3.87    6.03
  19  13  23    1.75    5.62
  19   5  21    1.04    5.18
  18  -2  18    2.29    4.78
  18 -22   2    1.50    3.80
  17  -7  15   23.43    5.86
  17 -15   9    1.51    4.45
  17 -19   5    5.78    3.95
  16   4  20   43.47    5.57
  16  -8  14    1.83    4.85
  15 -27  -7    8.83    3.74
  13  -7  13   29.81    3.89
  12 -22  -2   67.84    4.57
  12 -32 -24    7.28    2.98
  11  -1  15   82.22    5.15
  11 -13   7  159.23    6.82
  11 -17   3   64.37    4.36
  10  -8  10  344.60   12.09
   9  -5  11   23.06    3.40
   9 -25 -11    0.97    2.54
   9 -29 -21    0.36    2.51
   4 -14  -4    0.21    1.56
   2 -22 -26   -0.06    1.18
  -1  33   3   25.21    2.81
  -2 -12 -20  126.20    4.78
  -4  42 -10   19.87    4.09
  -4  30  -4    0.80    2.87
  -4  14  -4    0.46    2.07
  -5  29  -7   56.64    4.29
  -5  15  -7  371.79   12.40
  -5  -7 -29   50.67    4.37
  -6  36 -14    2.87    3.96
  -6  26 -10   11.79    3.45
  -6  18 -10   13.54    3.20
  -6   0 -22  290.13   10.56
  -7  33 -17   16.60    4.33
  -7  11 -17  219.02    8.65
  -7   3 -25   77.88    5.13
  -7   1 -29   29.33    4.41
  -8  18 -20   -1.77    3.95
  -8   6 -30  156.52    7.82
  -9  29 -31   -2.01    5.26
  -9  27 -29   11.91    5.06
  -9  17 -29    9.17    4.36
  -9  15 -31   -2.69    4.93
  25   1  19    0.57    6.96
  22   2  20    6.02    5.76
  22  -6  16   -2.27    5.43
  21  13  23   -4.77    6.39
  21   5  21    2.96    5.82
  20   2  20    1.79    5.52
  20  -6  16    1.86    5.02
  20 -12  12    6.52    4.90
  19 -13  11    1.74    4.54
  18 -14  10   -0.29    4.59
  17  17  23    3.31    5.14
  17   1  19    5.03    4.99
  17 -17   7    4.37    4.05
  16  12  22    2.29    4.91
  15  35  21   -0.50    4.51
  15   9  21    0.55    4.83
  15 -23  -1    1.25    3.62
  14  26  22    0.70    4.43
  14 -12  10   84.96    5.53
  14 -28 -10   53.23    4.54
  12  12  20   85.91    5.69
  11 -15   5  359.99   12.60
   9   3  15  151.74    6.52
   7  -1  11    1.76    2.16
   6  -4   8  178.23    6.55
   5 -11   1  103.00    4.19
   5 -13  -1   78.36    3.47
   4  -8   2    0.77    1.66
   3  -7   1   27.16    1.77
   3 -13  -5  566.15   17.30
  -1  45  -3    3.34    3.26
  -1  -9 -11   46.44    1.95
  -3  -3 -11   23.36    1.92
  -4   2 -10 1392.85   42.22
  -5  35  -9    9.44    3.74
  -5   1 -15  762.62   23.86
  -7  29 -15   36.90    4.75
  -8  34 -24   -2.87    4.72
  -8  28 -20   41.57    4.75
  -8  10 -24   -0.27    3.64
  -8   4 -36   -3.33    4.87
  -9  23 -27   15.23    4.64
  -9  21 -27   23.12    4.88
  -9  13 -33   14.16    4.70
  25   7  21    4.56    6.54
  24  10  22    1.29    7.03
  23  15  23    1.48    7.61
  22  -2  18    2.32    5.91
  21 -13  11    0.39    4.85
  20  -2  18    0.73    5.70
  18  10  22    4.19    5.05
  18 -16   8    1.07    4.22
  18 -20   4    1.48    3.98
  17  27  23    3.81    5.27
  17   7  21   -2.61    5.02
  17  -3  17    6.46    4.93
  16  32  22   -0.72    4.98
  16 -24  -2    0.46    3.78
  15   3  19    7.52    4.32
  14  24  22   25.02    4.87
  14  20  22   16.82    4.82
  14  -6  14    0.55    3.74
  14 -20   2   50.45    4.56
  12   0  16   17.03    3.87
  12  -4  14   17.63    3.66
  12 -10  10  183.69    7.89
  11 -31 -23    4.47    2.75
  10 -28 -16    0.13    2.72
  10 -30 -22    1.53    2.68
   9   9  17   72.79    4.49
   8 -18  -2  172.03    6.63
   7   9  15  536.78   17.26
   7 -27 -21    1.38    2.10
   1  43   3    3.90    2.75
   1  39   5   15.34    2.55
   1  11   7  895.19   26.65
   0 -18 -24   -0.30    1.59
  -1  11   3   48.68    1.99
  -2  28   2   99.35    4.45
  -3  43  -7   10.86    3.83
  -3  -1  -9   13.62    1.93
  -3  -9 -19    2.58    2.00
  -4 -10 -28    3.48    2.87
  -5   9  -9  286.82    9.81
  -5   3 -13  546.60   17.44
  -5  -1 -17 1182.47   36.35
  -6  28 -10  178.49    7.69
  -6  -4 -30  135.18    6.78
  -7  37 -19    0.45    4.45
  -8  32 -22    4.53    4.24
  -8  16 -20  185.04    8.07
  -8  12 -22    5.10    4.01
  -8   8 -26   -2.51    3.76
  -8   4 -34   -1.34    4.65
  -9  29 -29    0.58    4.73
  -9  25 -27   19.84    4.78
  -9  19 -27   23.95    4.75
  -9  15 -29   15.27    4.89
  -9  13 -31   -1.63    4.53
  -9  11 -37   18.23    5.27
  -9  11 -35   20.98    4.93
  24   4  20    0.95    6.23
  23  -7  15    7.16    5.11
  20 -14  10    7.70    5.14
  19  15  23    3.72    5.89
  19  -7  15    8.67    5.32
  19 -15   9    3.44    4.92
  19 -19   5    4.42    4.27
  18 -18   6    0.43    4.11
  17  25  23    8.49    5.54
  17  21  23    0.44    5.12
  17  19  23   -0.03    5.33
  16   0  18    0.29    4.58
  16  -4  16   -2.37    4.72
  15  -5  15   56.21    5.40
  14  22  22    4.53    4.46
  14   8  20    5.08    4.23
  14   2  18    0.55    4.40
  14 -14   8   63.59    5.24
  14 -18   4   12.39    3.71
  13  15  21    1.39    4.06
  13   1  17   92.58    6.02
  13 -23  -3   20.08    3.54
  13 -31 -19    1.92    3.13
  12  32  20    8.15    3.71
  11  45  15    1.15    2.25
  11  11  19   36.86    4.11
  11 -23  -5   12.33    3.19
  11 -29 -17   20.43    3.18
  10  10  18    3.48    3.28
  10 -20  -2  161.79    6.68
   8 -10   6   39.45    3.34
   7 -19  -5  243.04    8.37
   6 -24 -16    1.48    1.93
   4  12  12  481.42   14.94
   2  36   8    0.70    1.90
  -2 -10 -16    9.65    1.57
  -3  31  -1    2.89    2.74
  -3 -11 -23  166.30    6.31
  -3 -13 -29   53.78    3.83
  -4  40  -8   27.49    4.03
  -4   8  -6   15.21    2.15
  -4  -4 -16    3.23    2.04
  -5  39 -11    3.21    3.69
  -5  31  -7   44.74    4.18
  -5  -5 -23   95.09    5.05
  -6  34 -12   47.66    4.78
  -6  16 -10  434.36   14.52
  -7  31 -15   20.50    4.22
  -7   1 -27  137.04    6.72
  -7  -1 -33   12.63    4.49
  -8   6 -28   -0.03    3.67
  -9  27 -27   36.62    5.36
  -9  17 -27   42.80    5.38
  -9  11 -33   13.98    4.64
  26   6  20   -1.47    7.10
  23  17  23    1.29    7.12
  23   7  21    2.71    6.10
  23   1  19   -4.27    5.91
  23  -3  17   -3.44    5.69
  22  10  22   -0.32    6.43
  21  15  23   -1.32    5.86
  21  -7  15    4.65    5.26
  20  10  22   12.46    6.18
  20 -16   8    2.77    4.91
  19   1  19    2.95    5.40
  19 -17   7    4.83    4.42
  18   4  20   -0.43    5.31
  18  -8  14    5.62    5.03
  17  23  23    3.38    5.74
  16 -10  12    2.13    4.29
  15  -1  17   18.72    4.82
  15 -21   1    1.45    3.83
  14  -2  16    5.78    4.36
  14 -16   6    1.91    4.05
  13  29  21    2.24    4.05
  13  -3  15  226.17    9.26
  12 -20   0  235.92    9.07
  12 -30 -18    8.32    3.23
  10   4  16    6.09    3.34
   9  35  17    3.78    2.46
   8  52   8   -1.35    1.67
   7  -7   7  526.70   16.84
   6  10  14    0.93    2.12
   6   4  12    0.65    2.06
   5 -19  -9   28.03    2.28
   4  50   4    0.66    2.53
   4 -10   0   -0.27    1.48
   4 -12  -2   48.77    2.50
   2  -8  -2  209.80    6.62
   2 -10  -4   36.63    1.70
   0  30   6    2.47    1.96
  -1  39   1   -0.24    2.75
  -1 -13 -17  179.90    5.89
  -1 -17 -27   20.81    2.53
  -2  40  -2   19.52    3.40
  -2  16   2 1392.17   41.93
  -3  -5 -13  592.31   18.31
  -4  32  -4    8.56    3.14
  -6  38 -14    1.45    3.88
  -6  10 -12  423.34   14.06
  -6  -2 -24   82.67    4.86
  -7  35 -17   11.63    4.34
  -7  23 -13   71.26    4.69
  -7   7 -19   47.46    4.07
  -7   5 -21    1.53    3.05
  -8  30 -20    1.46    3.99
  -8  14 -20    0.52    3.32
  -8   4 -32  101.33    6.65
  -9  29 -27   32.03    5.38
  -9  23 -25   18.10    4.48
  -9  21 -25   16.53    4.34
  25   9  21   -5.80    7.35
  25   3  19   -2.91    6.38
  24  12  22    1.18    7.13
  22   4  20   -1.05    5.68
  22  -8  14    3.08    4.96
  21  17  23    4.23    6.57
  21   1  19   -1.72    5.45
  21  -3  17    4.91    5.20
  19  27  23   -3.85    6.24
  19  17  23   -0.52    5.72
  19  -3  17   14.04    5.19
  17  -9  13   10.07    4.89
  16   6  20   -0.65    4.64
  15  11  21   -1.96    4.51
  13  17  21   -0.00    4.16
  13   7  19    8.68    4.08
  12 -12   8  116.29    5.79
  11  33  19    0.22    3.16
  11  -7  11   -1.23    3.42
  10 -10   8  200.56    7.87
  10 -26 -12   43.31    3.51
   9 -21  -5   34.49    3.29
   8 -16   0  288.79    9.99
   6 -22 -12  193.70    6.74
   5  11  13   64.04    3.13
   5  -3   7   34.73    2.53
   3   7   9  400.63   12.40
   2   0   4    0.63    0.89
  -2  36   0   -0.72    2.70
  -5  13  -7  303.69   10.30
  -5   5 -11   36.55    2.81
  -5  -7 -27   64.71    4.30
  -6  30 -10    0.12    3.65
  -7  25 -13   39.60    4.15
  -7  21 -13   36.26    3.74
  -7   3 -23   88.78    5.20
  -7  -1 -31    0.70    3.93
  -8  34 -22   38.90    5.14
  -8  24 -18   -0.98    3.58
  -9  25 -25    8.98    4.77
  -9  19 -25   51.20    5.21
  -9  15 -27   46.83    5.38
  -9  13 -29   12.15    4.44
  -9  11 -31   -0.46    4.11
  -9   9 -37   19.81    5.58
  24   0  18   -1.42    5.95
  21   7  21   -1.25    5.85
  20   4  20   11.84    5.47
  20  -8  14   -0.56    4.76
  19  25  23    0.44    6.38
  19  19  23   -3.48    6.16
  18  12  22    9.15    6.04
  17   9  21   -5.66    5.31
  16 -22   0   -0.38    3.65
  15 -13   9    9.79    3.85
  14  36  20    0.03    4.01
  14 -24  -4   -0.26    3.56
  13  27  21    1.18    4.13
  13  -9  11    0.53    3.32
  12  14  20    1.85    3.71
  12   6  18   83.21    5.38
  11   5  17  155.96    7.17
  10  34  18   -1.70    2.80
  10  -4  12   71.92    4.44
   9  41  15    2.25    1.90
   8  10  16   -1.29    2.80
   8  -4  10    5.36    2.45
   8 -12   4    9.68    2.91
   8 -26 -16   -0.95    2.37
   6   0  10 1029.64   31.61
   3  -9  -1   -0.25    1.38
   3 -11  -3  348.12   10.85
   2  48   2    4.19    2.84
  -1  43  -1   -0.21    3.18
  -1 -15 -21   -0.36    1.68
  -2 -14 -24   43.11    2.85
  -3  41  -5   15.42    3.64
  -3  13  -1  247.49    8.19
  -5  37  -9    1.65    3.73
  -5  -3 -19  118.61    5.27
  -6  14 -10    0.08    2.54
  -6   4 -16    2.80    2.46
  -6   2 -18   13.53    3.01
  -6  -4 -28   -0.24    3.32
  -7  33 -15    5.79    4.20
  -7  27 -13   25.07    4.04
  -7  19 -13   84.28    4.86
  -7   9 -17  175.22    7.29
  -8  32 -20   32.27    4.98
  -8  26 -18   41.24    4.56
  -8  10 -22  129.70    6.52
  -8   8 -24   24.58    4.24
  -8   4 -30    2.46    4.27
  -9  31 -27    9.43    4.97
  -9  27 -25   21.72    5.27
  -9   9 -35   12.71    4.19
  26   8  20    0.32    7.29
  24  14  22   -0.41    7.08
  24   6  20    4.86    6.31
  22  12  22    8.05    6.74
  21  21  23   -2.51    6.50
  21  19  23    3.19    6.46
  20  12  22    0.95    5.70
  19  23  23    2.75    5.97
  19  21  23   -3.57    5.83
  19  -9  13    6.65    4.65
  18   0  18    4.63    5.07
  18  -4  16   -2.61    4.62
  17   3  19    3.69    4.96
  17 -23  -1    0.95    4.07
  16  16  22   -1.95    5.16
  16 -26  -6   -0.72    3.89
  15  33  21   -0.70    4.61
  15 -15   7    5.77    4.20
  15 -19   3   15.75    4.00
  15 -25  -5   14.94    3.92
  13  19  21   -0.47    3.92
  12 -14   6   12.46    3.45
  12 -18   2  116.26    5.80
  12 -24  -6   -0.02    3.10
  10   0  14   35.79    3.87
  10 -18   0  100.83    4.92
   9  -7   9   32.23    3.47
   8   4  14   -0.11    2.51
   8 -14   2   88.40    4.50
   7  35  15    9.95    1.86
   5   5  11   37.76    2.56
   2  18  10    3.82    0.66
  -2  44  -4    0.64    3.25
  -3   1  -7  249.51    8.11
  -4  12  -4  306.08   10.08
  -4   4  -8  694.02   21.47
  -5  33  -7   51.44    4.40
  -6  36 -12   -0.08    3.87
  -8  28 -18   -1.71    4.00
  -8   6 -26    2.30    3.92
  -9  29 -25   38.07    5.07
  -9  17 -25   44.17    4.90
  -9   9 -33   13.52    5.16
 -10  24 -38    5.69    5.37
 -10  22 -40    7.84    5.47
 -10  22 -38    0.49    5.50
  25  11  21    2.74    7.29
  23   9  21   -0.11    6.54
  23   3  19    3.83    5.84
  22   0  18    1.97    5.26
  22  -4  16    0.52    5.23
  21  23  23    2.33    6.50
  21  -9  13   -0.01    4.79
  20   0  18   -0.15    5.10
  20  -4  16   -1.88    4.93
  18  14  22    1.04    5.78
  18 -10  12   24.27    5.28
  17  -5  15    8.69    4.57
  17 -11  11   -0.00    4.87
  16  28  22   -7.08    3.54
  15   5  19    6.91    4.51
  15 -17   5   23.99    3.93
  14  10  20   45.02    5.01
  13  25  21    1.77    4.01
  13 -21  -1    5.33    3.31
  12  44  16    0.19    2.52
  12  30  20    3.34    3.70
  12 -16   4   31.20    3.81
  11  13  19    4.37    3.53
  11 -27 -13   18.53    3.14
  10 -12   6    1.99    2.86
   9  11  17  173.72    7.09
   8 -24 -12   89.71    4.24
   5  51   5    0.80    2.33
   4   6  10 4311.50  128.67
   4  -2   6   99.56    3.98
   1  47   1    0.69    2.79
   0  42   2    9.58    2.88
  -1  -1  -3  464.28   13.96
  -4  38  -6    3.84    3.55
  -5  23  -5   69.10    4.03
  -6  32 -10   81.84    5.15
  -6   6 -14   23.22    2.80
  -6   0 -20    0.02    2.86
  -7  37 -17    3.79    4.11
  -7  29 -13   23.60    4.36
  -7  17 -13   41.47    3.82
  -7   1 -25  283.79   10.68
  -8  16 -18    1.40    3.25
  -8  12 -20  156.92    7.23
  -9  23 -23    7.06    3.93
  -9  21 -23   23.41    4.41
  -9  13 -27   15.76    4.37
  -9  11 -29    5.77    4.50
 -10  26 -36    0.01    4.94
 -10  24 -36   -0.79    5.13
 -10  22 -36   -2.19    4.99
 -10  20 -38    5.43    5.25
 -10  20 -36   -3.89    5.58
 -10  18 -38    2.58    5.19
  23  -5  15    0.35    5.29
  22  14  22   -1.72    6.20
  22 -10  12    4.70    4.95
  21   9  21   -2.19    6.08
  20 -10  12   -2.27    4.69
  19   9  21   -3.02    5.43
  18   6  20   31.26    5.84
  17  -1  17    9.12    4.81
  16  18  22   24.51    5.61
  16  -6  14    6.66    4.66
  16 -14   8   -0.26    3.86
  16 -20   2   -1.42    3.81
  15  13  21    2.74    5.14
  15  -7  13   32.44    4.64
  13  23  21    8.36    3.32
  13 -11   9   13.84    3.50
  13 -25  -7   22.96    3.73
  13 -29 -15   30.85    3.74
  12  16  20   71.57    5.27
  12 -28 -14    0.69    3.06
  11 -21  -3    1.15    2.83
  10  12  18  119.64    5.96
  10 -14   4  150.06    6.38
  10 -16   2  111.13    5.27
   8   0  12  161.71    6.40
   8 -28 -22    0.78    2.20
   7 -17  -3  151.25    5.86
   4 -18 -10  226.80    7.39
   3  -1   5  140.53    4.87
  -1  35   3   37.48    3.11
  -3  33  -1    7.80    2.86
  -4  34  -4    1.48    3.22
  -4  -6 -18  272.69    9.26
  -4 -10 -26   -0.76    2.67
  -5  41 -11    2.02    3.97
  -5  21  -5  317.43   10.95
  -7  -1 -29   25.60    4.37
  -8  34 -20    8.09    4.41
  -8  30 -18   17.14    4.16
  -8   2 -34   38.81    4.88
  -9  31 -25   19.27    5.03
  -9  25 -23    3.07    4.09
  -9  19 -23   20.76    4.23
  -9  15 -25   25.88    4.44
  -9   9 -31    1.34    4.82
 -10  26 -34   -1.41    4.78
 -10  24 -34   17.97    5.26
 -10  22 -34   -2.80    4.92
 -10  20 -34   13.99    5.55
 -10  18 -36   -0.57    5.49
  26  10  20   -2.28    7.47
  25  13  21    2.43    7.49
  25   5  19    3.73    6.48
  22   6  20    6.93    6.30
  20  14  22    0.49    5.65
  19   3  19   -2.75    5.00
  17  11  21    3.72    5.45
  17 -21   1   -0.33    4.02
  16  26  22   11.25    5.44
  16  20  22    0.79    5.26
  16   8  20   67.80    6.30
  16 -16   6    1.02    3.60
  16 -18   4    0.59    3.88
  14   4  18   64.19    5.62
  14 -26  -8   21.19    3.72
  13  37  19    2.06    3.74
  12 -26 -10   51.70    4.06
  11   1  15   70.64    4.76
  11  -9   9   32.46    3.60
   7  -9   5  899.25   27.82
   6  -6   6    4.76    2.02
   6 -18  -6    2.94    2.04
   5   1   9   77.87    3.46
   0  38   4   -0.51    2.40
  -1  23   5  207.21    6.92
  -2 -16 -30   89.38    4.50
  -3  -7 -15  470.03   14.72
  -3 -13 -27  201.78    7.52
  -4  24  -2    3.31    2.39
  -4  22  -2  216.98    7.84
  -5  19  -5  190.58    7.18
  -6  24  -8    0.79    3.11
  -6  22  -8  134.34    6.03
  -6  -6 -32  203.72    8.81
  -7  35 -15   25.81    4.38
  -7  15 -13   76.29    4.50
  -8   4 -28   62.96    5.06
  -9  27 -23    5.46    4.58
  -9   7 -35   40.87    5.80
 -10  24 -32   -1.64    4.85
 -10  22 -32   39.94    5.64
 -10  18 -34    0.25    5.21
 -10  16 -38    5.36    5.27
 -10  16 -36   -3.18    4.93
  24   8  20    6.35    6.79
  24   2  18    5.13    5.97
  23  11  21    0.27    6.29
  22  16  22    0.80    6.64
  21  -5  15    9.77    5.31
  21 -11  11    2.08    4.90
  19  -1  17    2.53    4.72
  19  -5  15    3.04    4.70
  19 -11  11    0.42    4.42
  18  30  22   -0.00    1.21
  18  16  22    5.75    5.41
  18 -12  10   36.99    5.34
  16  24  22    0.23    4.84
  16  22  22    3.31    4.93
  16  -2  16    2.09    4.03
  15   1  17   22.33    4.58
  14 -22  -2    1.09    3.29
  14 -28 -12    0.96    3.28
  13   9  19    0.04    3.86
  13   3  17  111.38    6.33
  13  -5  13  100.18    5.70
  13 -19   1    3.55    3.38
  13 -27 -11    4.97    3.27
  12   2  16    2.61    3.69
  11 -31 -25   13.21    2.90
   9   5  15   20.39    3.10
   9 -27 -17   43.13    3.23
   7  49   9    0.48    1.38
   7  11  15  449.17   14.63
   6 -26 -22    4.62    1.95
   3  43   7    6.55    2.17
  -1  21   5  161.77    5.49
  -4  26  -2   92.68    4.47
  -4  20  -2    0.33    2.20
  -5  27  -5   93.26    4.80
  -5  -9 -31    0.48    3.30
  -6  26  -8   96.49    5.11
  -6  20  -8   10.22    2.92
  -6  -4 -26    1.52    3.19
  -7  31 -13   16.89    3.92
  -7   5 -19  117.17    5.64
  -8  32 -18   -0.02    4.20
  -8  24 -16   -1.50    3.54
  -8  22 -16    2.12    3.36
  -8  14 -18  123.42    6.12
  -8   2 -32   -0.02    4.02
  -9  17 -23   19.09    4.21
  -9  13 -25   68.88    5.41
  -9  11 -27   32.23    5.02
 -10  26 -32   27.65    5.42
 -10  20 -32   -0.51    4.66
  25   1  17    1.71    6.76
  21  -1  17    3.10    5.30
  20  16  22    6.75    5.75
  20 -12  10   -1.37    4.96
  18  -6  14   -0.01    4.40
  18 -20   2    9.51    4.33
  17 -15   7   10.19    4.38
  17 -17   5   13.65    3.87
  17 -19   3   12.14    3.84
  15  31  21    0.29    4.52
  15  15  21    2.00    4.72
  15  -3  15    8.94    4.09
  15 -23  -3   14.97    3.64
  14   0  16    0.69    3.84
  14  -4  14   19.43    4.10
  14 -10  10    2.92    3.85
  13 -13   7   58.89    4.67
  12  38  18    2.34    3.32
  12  28  20   15.59    4.00
  12  18  20    7.04    3.86
  12  -2  14   23.69    3.67
  11  31  19    4.28    3.36
  11  15  19    4.14    3.42
  10 -22  -6    0.33    2.74
   9  -9   7  222.51    8.22
   9 -19  -3  154.18    6.13
   9 -23  -9    8.69    2.64
   9 -29 -23    1.78    2.44
   5 -21 -13   47.50    2.52
   4  44   8    4.14    1.90
   3  15  11    3.88    1.20
  -3  39  -3   13.85    3.29
  -3   7  -3   90.59    3.57
  -4 -12 -32  141.06    6.48
  -5  39  -9    5.05    3.55
  -5  35  -7   13.19    3.60
  -5  11  -7  351.74   11.59
  -5   7  -9  374.68   12.23
  -5  -5 -21   -0.09    2.60
  -5  -7 -25  110.32    5.40
  -6  38 -12   21.75    4.26
  -6  34 -10    1.53    3.66
  -6  12 -10  480.29   15.65
  -6  -2 -22   12.90    3.35
  -7   7 -17  378.81   13.03
  -7   3 -21    2.61    3.18
  -7  -3 -33   13.42    4.18
  -8  26 -16    1.01    3.82
  -8  20 -16    3.12    3.71
  -8   8 -22    2.98    3.29
  -8   6 -24   -0.67    3.51
  -9   9 -29    7.02    4.59
  -9   7 -33    3.92    4.32
 -10  28 -32    0.13    4.73
 -10  24 -30   26.13    5.20
 -10  22 -30   -2.16    4.63
 -10  18 -32   22.16    4.96
 -10  16 -34    7.14    4.90
 -10  14 -38    1.16    4.44
  23   5  19   -2.65    6.35
  22  18  22    5.27    6.49
  22  -6  14    1.09    4.95
  21  11  21    0.67    5.91
  21 -13   9   -0.04    5.06
  20  -6  14    2.17    4.69
  19  11  21    0.23    5.39
  19 -13   9    3.03    4.29
  18  28  22   -4.53    4.27
  18  18  22   -1.81    5.69
  18   2  18    4.03    4.97
  17   5  19    2.68    4.36
  16 -24  -4    3.58    3.92
  15   7  19    1.03    4.65
  14  34  20    6.84    4.25
  14  12  20    1.83    4.37
  13  -1  15  132.22    6.57
  13 -15   5   40.15    4.29
  13 -17   3   39.58    4.09
  12   8  18    0.06    3.82
  12 -22  -4    5.29    3.16
  12 -30 -20    1.34    2.94
  11   7  17  112.60    5.73
  11 -19  -1   17.41    3.25
  10  40  16   -2.48    2.46
  10   6  16   16.07    3.31
  10  -6  10    4.26    2.98
  10 -30 -24    9.47    2.71
   9  -3  11   10.47    3.02
   7  -3   9   79.59    3.97
   7 -11   3   81.25    3.95
   7 -15  -1   18.85    2.52
   7 -21  -9   12.46    2.30
   4   2   8    2.77    1.56
   3 -17 -11    0.14    1.20
   2 -16 -12    3.42    0.88
   0  46   0    0.19    2.89
   0  32   6    0.39    1.96
  -2  42  -2    0.87    3.04
  -2  38   0   59.75    3.99
  -2  32   2  109.41    4.84
  -4  28  -2    0.55    2.59
  -5  29  -5   53.69    4.19
  -5  17  -5  472.43   15.29
  -6  28  -8    1.12    3.18
  -6  18  -8  192.51    7.46
  -7  -1 -27  131.49    6.41
  -8  36 -20   37.70    4.80
  -8  28 -16    1.95    3.95
  -8  10 -20    7.42    3.33
  -8   2 -30  132.48    7.24
  -9  23 -21   -0.66    4.20
  -9  21 -21   -1.09    3.77
  -9  15 -23   45.59    4.96
 -10  26 -30    0.67    4.66
 -10  20 -30   26.00    5.02
 -10  16 -32    0.99    4.46
 -10  14 -36   -0.52    4.87
  25   7  19    0.60    6.33
  24  10  20   -1.76    6.38
  23  13  21   -1.71    6.49
  23  -7  13    0.19    4.63
  22  20  22    0.61    6.57
  22   8  20    0.91    6.20
  22  -2  16    1.55    5.60
  20  18  22    3.54    5.84
  20   2  18    3.09    5.53
  20 -14   8    1.35    4.89
  19 -19   3    5.59    4.33
  18  26  22    1.54    5.71
  18  20  22    1.92    5.33
  18   8  20   -0.01    5.08
  18  -2  16   -1.47    4.94
  18 -16   6    1.00    4.00
  18 -18   4    6.46    3.97
  17  33  21   -0.83    1.24
  17  -7  13    7.35    4.53
  16  -8  12   65.10    5.74
  14 -20   0   -0.79    3.49
  12  26  20   -1.26    3.68
  12  20  20   83.23    5.55
  11  39  17    1.20    2.91
  11 -11   7   48.84    4.02
  11 -29 -19    4.83    2.90
  10  14  18    0.49    3.17
  10 -28 -18   17.36    2.92
   8  12  16    6.17    2.72
   8 -20  -6    6.18    2.34
   7 -13   1    2.37    2.30
   3   3   7  155.42    5.20
   2  42   6    0.91    2.20
   1  35   7   15.30    2.18
  -2  14   2    6.20    1.43
  -2   8   0    0.00    1.26
  -2   4  -2 3692.35  110.02
  -3  43  -5   11.69    3.47
  -4  18  -2  938.33   28.85
  -6  -6 -30   15.38    4.03
  -7  37 -15    9.42    4.28
  -7  33 -13   14.49    3.82
  -7  25 -11    2.61    3.47
  -7  23 -11    0.70    2.89
  -7   1 -23   99.88    5.35
  -8  34 -18   10.31    4.71
  -8   4 -26    1.17    3.66
  -9  19 -21   -0.46    3.67
  -9   7 -31    0.64    4.34
 -10  28 -30   26.92    5.10
 -10  18 -30    0.89    4.38
 -10  14 -34   -2.50    4.56
  26   6  18   -1.00    7.02
  24   4  18    4.64    6.45
  21  -7  13    0.99    4.68
  20  26  22    3.90    6.36
  20  20  22    2.02    6.32
  20   8  20   19.63    6.21
  20  -2  16    0.61    5.32
  19   5  19    7.43    5.43
  19 -17   5   12.88    4.34
  18  24  22    8.27    6.06
  18  22  22   -2.89    5.74
  16  10  20    2.03    4.46
  15  29  21    2.23    4.54
  14 -12   8    1.74    3.87
  12  22  20   -2.12    2.21
  10  32  18    8.51    3.09
   9  13  17  121.27    5.61
   9 -25 -13   31.08    2.91
   8  -6   8    6.56    2.43
   7 -25 -17   64.37    3.32
   3  47   5    2.67    2.28
   0 -20 -30    0.81    2.08
  -1  41   1   -0.02    2.80
  -2  -4  -8   31.54    1.67
  -4  36  -4    6.71    3.13
  -7  13 -13  254.40    9.41
  -7   9 -15  510.33   16.84
  -7  -3 -31    0.67    3.68
  -8  30 -16   -3.42    4.07
  -8  12 -18    0.42    3.35
  -9  33 -23    7.32    4.33
  -9  11 -25   39.73    4.85
  -9   9 -27   37.10    4.63
  -9   5 -35   23.62    5.07
 -10  26 -28   15.64    4.77
 -10  24 -28   -2.75    4.52
 -10  22 -28   15.31    4.72
 -10  20 -28    1.15    4.19
 -10  16 -30   44.51    5.28
 -10  14 -32   42.04    5.31
 -10  12 -36    0.30    5.17
  23  15  21   -2.31    6.72
  23  -3  15   -0.25    5.12
  21  13  21   -2.29    5.77
  20  24  22    4.48    6.05
  20  22  22   10.74    6.45
  19  13  21   -0.20    5.39
  19  -7  13    9.52    4.69
  17   1  17   12.18    4.92
  17  -3  15   16.00    4.58
  16   4  18    0.18    4.46
  15 -21  -1    1.34    3.41
  14   6  18    1.55    4.13
  13  11  19    7.67    3.90
  13 -23  -5   52.78    4.37
  11  29  19    3.13    3.47
  11  17  19   13.36    3.60
  11 -13   5    6.30    2.85
  11 -17   1    1.06    2.84
   9  33  17    1.21    2.66
   9 -11   5  108.66    5.07
   9 -17  -1    7.43    2.68
   7   1  11    3.73    2.30
   5  -5   5  599.07   18.61
   2  46   4    1.31    2.44
   0  14   6   56.54    1.97
  -1  19   5  346.74   10.79
  -2  -6 -10  259.29    8.15
  -3  25   1   12.03    2.27
  -3  23   1    5.04    2.15
  -3 -11 -21   -0.51    2.13
  -5   1 -13  114.44    4.84
  -5  -1 -15  782.74   24.34
  -5  -9 -29   79.15    4.77
  -6  36 -10   41.08    4.27
  -6  30  -8   78.31    4.82
  -7  27 -11    2.66    3.64
  -7  19 -11   -0.67    2.91
  -8   0 -34   -1.97    4.26
  -9  29 -21    0.17    4.10
  -9  17 -21    0.71    4.01
  -9  13 -23   18.36    4.03
 -10  28 -28   -1.07    4.87
 -10  12 -34   23.07    5.00
  -9   5 -33   20.97    4.89
  -4 -12 -30    0.18    2.85
  -9   7 -29   32.86    4.64
  -8   2 -28    1.65    3.69
 -10  18 -28   21.10    4.58
  -6  -4 -24    0.50    2.98
  -6   2 -16   12.57    2.74
  -7  29 -11    2.63    3.71
  10 -24 -10   82.07    4.33
  16 -26  -8    1.14    3.61
  -6  16  -8    5.81    2.56
  15 -25  -7   15.92    3.68
  11 -23  -7   69.26    4.20
  -5  37  -7   13.46    3.54
  14 -24  -6    3.97    3.51
  -4   6  -6    8.26    1.84
  -5  31  -5   49.95    3.95
   6 -16  -4    0.25    1.84
  -4  10  -4   31.84    2.31
  17 -23  -3    7.56    3.88
  16 -22  -2   20.79    3.99
  -4  30  -2   64.19    3.99
  -3  21   1    6.07    2.08
  14 -18   2   -1.48    3.26
  11 -15   3   23.99    3.13
  14 -16   4    1.49    3.98
   6  -8   4   10.64    2.28
  14 -14   6    0.00    3.82
   6  52   6   -0.46    2.00
  15 -11   9    8.99    4.17
  11  -5  11   25.84    3.65
  22  -8  12   -0.46    4.83
  18  -8  12    2.06    4.90
   4  14  12    8.60    1.62
   8   6  14   75.74    4.24
  24   0  16   -4.90    6.45
  25   3  17   -0.33    6.84
  21   1  17    2.17    5.27
  25   9  19    2.46    6.92
  23   7  19   -2.56    6.33
  24  12  20    2.27    6.89
  22  10  20   -1.38    6.52
  14  14  20   61.72    5.48
  17  15  21   -0.77    4.77
  15  27  21    1.04    2.99
  15  19  21    2.78    4.58
  -8   0 -32  107.80    6.62
 -10  12 -32    4.53    4.36
 -10  14 -30    1.92    4.44
  -2 -16 -28   -0.86    2.34
 -10  30 -28   10.49    4.58
 -10  16 -28    0.19    4.06
   1 -21 -27   28.04    1.94
 -10  26 -26   -1.79    4.31
 -10  24 -26    1.47    4.71
 -10  22 -26   -0.59    4.43
  -1 -17 -25   73.63    3.33
  -7  -1 -25  302.37   11.11
  -4 -10 -24    7.27    2.59
  -8   6 -22  178.65    7.72
  -9  31 -21   -1.09    4.25
  -4  -8 -20  234.59    8.20
  -8   8 -20  320.95   11.62
   4 -22 -18  154.38    5.09
  -6   0 -18  536.83   17.39
  -8  36 -18    1.43    4.09
  -8  32 -16    2.28    3.73
  10 -26 -14    2.78    2.60
  -6   4 -14  222.82    8.13
   7 -23 -13   76.14    3.63
  -7  35 -13    4.83    3.91
  -6  40 -12    1.14    3.74
  -7  17 -11   18.39    3.02
  -6  10 -10    5.85    2.31
  -5  41  -9   -1.68    3.70
  -3   3  -5 2012.37   60.31
  -5  15  -5  314.26   10.52
  12 -20  -2   22.96    3.30
  -4  16  -2    1.85    1.96
  -1  45  -1   -0.00    2.94
  -3  11  -1    7.06    1.61
  -3  27   1    2.84    2.41
   9 -13   3   88.68    4.45
   1  45   3    4.46    2.56
   1  41   5   11.59    2.46
   4  48   6    1.30    2.17
  17  -9  11    2.12    4.78
  20  -8  12   11.36    4.66
  14  -6  12  143.87    7.10
  15  -5  13   11.40    4.00
  16  -4  14    2.79    3.95
  10   2  14   14.18    3.15
   6  34  14   -0.14    1.37
  21  -3  15    7.62    5.11
  19  -3  15   12.35    5.19
  16   0  16    4.21    4.09
  19   1  17    2.26    5.16
  15   3  17   61.96    5.25
  13   5  17   84.07    5.40
  22   4  18    2.59    6.75
  10  16  18   74.14    4.61
  17   7  19    5.60    4.60
  13  35  19    0.01    3.69
  11  19  19    4.56    3.52
  14  32  20    1.67    4.06
  23  17  21    2.12    6.74
  21  15  21   -0.27    6.42
  17  31  21    1.02    1.20
  15  25  21   -0.58    4.40
  15  23  21   -1.19    4.38
  15  21  21    1.86    4.43
 -10  10 -36   -0.65    4.66
  -9   5 -31    1.86    4.05
  -7  -3 -29   50.37    4.47
  -6  -6 -28   59.88    4.41
 -10  28 -26   -2.30    4.26
 -10  20 -26    1.48    3.98
  -8   4 -24   43.42    4.33
  -9  25 -19    3.18    4.05
  13 -29 -17   16.04    3.39
  -5  -3 -17  273.82    9.43
  -8  24 -14    2.56    3.50
  -8  22 -14   38.11    4.05
  -4  -2 -12    4.63    1.79
  12 -24  -8   39.51    3.84
  -6  32  -8    4.15    3.13
  10 -20  -4    3.91    2.57
  15 -19   1    7.19    3.59
  -1  37   3   15.89    2.69
  15 -13   7   40.42    4.36
  12 -10   8    6.39    3.10
  10  -8   8    1.71    3.04
   5  45   9    0.28    1.40
  21  -9  11    1.83    5.05
  19  -9  11   -1.58    4.27
  22  -4  14    0.24    5.05
  11   3  15  175.50    7.48
   7  13  15  180.09    6.66
  12   4  16    0.86    3.47
  26   8  18   -3.29    6.99
  20   4  18   -0.53    5.04
  18   4  18   12.67    5.21
  14  40  18    2.46    3.86
  12  10  18   56.98    4.87
  21   7  19   -0.33    7.50
  15   9  19    5.32    4.29
  20  10  20    0.95    5.71
  16  12  20   28.83    5.07
  19  15  21    4.65    5.53
  17  17  21   -0.76    4.88
 -11  23 -39    6.50    5.22
 -11  21 -39   -4.47    5.37
 -11  23 -37    1.51    5.05
 -10  10 -34    1.61    4.87
  11 -31 -27    9.82    2.78
  -9   7 -27   27.76    4.28
 -10  18 -26   -2.58    4.43
  -3 -13 -25   90.87    4.21
  -9   9 -25   38.66    4.36
   7 -27 -23   19.83    2.24
  -5  -7 -23   78.51    4.23
  -9  11 -23   58.22    5.08
  -9  33 -21   -1.85    4.44
  -7   3 -19    7.10    2.87
  -9  27 -19    5.45    3.93
  -9  19 -19    7.75    3.63
  -8  10 -18  157.13    7.08
  12 -28 -16    0.87    2.93
  11 -27 -15   48.31    3.71
   4 -20 -14    3.01    1.45
  -8  26 -14   14.51    3.77
  -8  20 -14    3.47    3.28
  11 -25 -11    5.37    2.87
  -7  31 -11    0.51    3.45
  -2  -2  -6   55.68    2.22
  16 -20   0   44.95    4.55
  -3  19   1   56.38    2.90
  -2  34   2    7.03    2.54
  15 -17   3   29.72    4.11
  15 -15   5   58.80    4.78
  -1  29   5  127.00    4.83
   6  -2   8  944.34   28.99
  22 -10  10   -1.31    4.66
  23  -5  13    2.40    5.04
  11  -1  13   29.91    3.88
  18  -4  14    0.09    4.16
  15  -1  15   72.25    5.98
   9   7  15  484.23   15.99
  22   0  16   -4.69    5.75
  14   2  16    4.33    5.09
  11   9  17   74.26    4.92
   9  15  17   93.43    4.87
  24   6  18    2.45    6.12
  25  11  19    1.82    6.92
  19   7  19    2.77    5.40
  24  14  20   -2.71    6.73
  14  16  20    0.53    4.40
  23  19  21   -2.61    7.65
 -11  21 -37   15.61    5.53
  -9   3 -35   34.11    5.30
 -11  23 -35   16.92    5.16
  -8   0 -30   -2.05    4.01
 -10  12 -30   67.72    6.20
 -10  14 -28   26.56    5.10
 -10  30 -26   -1.37    4.21
   5 -25 -23   23.86    1.76
  -2 -14 -22    7.91    1.94
   1 -19 -21    0.64    0.80
  -6  -2 -20  597.25   19.21
  -9  29 -19    2.25    4.19
  -3  -9 -17  300.43    9.76
  -7   5 -17   58.46    3.94
  -8  34 -16    0.39    3.78
  14 -28 -14    4.04    3.36
  -4  -4 -14    0.03    1.85
  -8  28 -14    0.04    3.53
  -6  38 -10    0.54    3.59
  -6  14  -8  296.91   10.27
  -5   9  -7 1110.79   33.96
  -5  33  -5   46.85    4.10
   8 -18  -4    1.63    2.31
  13 -21  -3   43.98    3.97
  -3  41  -3    9.67    3.21
  -4  32  -2    0.54    2.75
  17 -21  -1    1.58    3.92
  12 -18   0   -0.93    3.10
   6 -10   2    9.56    2.03
  12 -12   6    2.26    2.89
   8  -8   6   10.19    2.52
  16 -12   8   55.45    4.97
  20 -10  10   16.13    5.21
  18 -10  10   -0.70    4.27
   8  -2  10  340.43   11.51
  13  -3  13   10.75    3.55
  20  -4  14    1.80    4.79
  14  -2  14    0.89    3.88
  12   0  14   -0.09    3.08
  13   1  15  140.15    6.76
  20   0  16    2.39    4.72
  18   0  16    0.92    4.81
  10   8  16    0.92    2.86
   8  14  16    0.26    2.52
  25   5  17   -0.60    7.03
  23   3  17    2.39    5.56
  10  30  18    3.66    2.80
  23   9  19    2.14    6.27
  13  13  19   10.80    4.00
  11  25  19    5.55    3.38
  11  23  19   11.52    3.59
  22  12  20   -2.30    6.31
  16  34  20   -0.46    4.94
  21  17  21   -3.00    6.46
  19  17  21    1.83    5.60
  17  29  21   -0.56    4.71
  17  19  21   -3.46    4.98
 -11  19 -37    8.75    5.11
 -11  25 -35    5.24    4.79
 -11  21 -35   18.04    5.28
 -10  10 -32   85.41    6.61
  -3 -15 -31    1.49    2.84
  -5  -9 -27  171.59    7.02
  -8   2 -26   -1.47    3.27
 -10  16 -26    0.09    4.44
 -10  26 -24    8.87    4.73
 -10  24 -24    0.29    4.24
 -10  22 -24   11.50    4.64
  -7   1 -21   13.90    3.33
  -9  13 -21    5.01    3.55
  -9  17 -19   29.16    4.10
   8 -26 -18   48.65    3.14
  -2 -12 -18   91.96    3.61
  -8  18 -14   37.99    3.93
  13 -27 -13    9.15    3.24
  -1 -11 -13  424.53   12.92
  -7  37 -13    7.77    3.84
  12 -26 -12    0.00    3.06
  -7  15 -11    7.89    3.06
   8 -22 -10  148.89    5.77
   6 -20 -10  238.15    7.99
   9 -21  -7   99.41    4.58
  -4  42  -6    0.99    3.42
   6 -14  -2    0.45    1.91
  -3  37  -1   -0.23    2.73
  -2  40   0   -0.52    2.77
  16 -18   2   30.19    4.14
   0  44   2    0.40    2.69
   4  -4   4  375.17   11.84
  16 -14   6    2.97    3.64
   7  -5   7  188.55    6.84
  21 -11   9    0.38    4.65
  19 -11   9    0.46    4.21
  13  -9   9   18.79    3.38
   9  -5   9   30.40    2.99
   3  39   9    4.50    1.52
   6   2  10   33.26    2.60
  17  -5  13    4.80    4.23
  23  -1  15    5.79    5.19
  24   2  16   -2.93    5.90
  17   3  17   12.63    4.53
  26  10  18   -2.88    7.17
  16   6  18    8.31    4.55
  14   8  18   26.48    4.48
  10  18  18   -1.59    3.13
  15  37  19    0.24    4.34
  24  16  20    2.25    6.81
  20  12  20    3.37    5.78
  14  30  20    8.81    4.34
  21  19  21   -0.91    5.95
  19  29  21    2.61    5.98
  17  27  21   -1.78    5.83
 -11  17 -37   12.13    5.68
 -10   8 -36    3.28    4.45
 -11  19 -35   12.56    5.17
  -7  -5 -33   22.17    4.48
  -9   3 -33    5.71    4.40
 -11  25 -33    3.56    5.23
 -11  23 -33    2.26    5.13
 -11  21 -33    1.12    4.68
  -9   5 -29   19.03    4.23
  -4 -12 -28  110.50    5.22
  10 -30 -26   -1.51    2.46
 -10  28 -24   -3.21    4.69
 -10  20 -24    0.61    4.03
  12 -30 -22   18.10    3.07
  -9  31 -19    0.07    4.20
  -7   7 -15   68.40    4.09
  -8  30 -14    5.46    3.66
  -7  33 -11    2.43    3.67
  -6  34  -8   38.65    3.98
  -5  39  -7   10.85    3.46
  16 -24  -6    3.39    3.42
  15 -23  -5   29.16    4.04
  14 -22  -4    7.22    3.34
  10 -18  -2    4.13    2.68
  -2  44  -2    9.87    3.16
  18 -20   0   -1.17    3.97
   6 -12   0   -0.28    1.90
  17 -19   1    1.54    3.82
  12 -16   2   -0.19    3.12
  16 -16   4    7.93    3.86
  12 -14   4   14.82    3.38
   0  40   4    3.44    2.35
  10 -10   6    0.14    2.65
  17 -13   7   15.97    4.51
  20 -12   8    4.94    4.34
   5   7  11   46.50    2.71
  16  -6  12    0.38    3.91
  21  -5  13    3.64    4.91
   9  45  13   -3.47    0.74
  24  -2  14    3.68    5.31
  25   1  15    0.41    6.47
  21   3  17    7.01    5.68
  13  41  17   -2.67    3.60
  24   8  18   -4.67    6.03
  22   6  18   -0.23    5.88
  12  36  18   -1.04    3.39
  25  13  19    3.51    6.93
  21   9  19   -0.38    5.95
  17   9  19    3.28    4.60
  22  14  20    2.30    6.42
  16  14  20    1.66    4.81
  14  18  20   51.44    5.33
  21  21  21    7.29    6.65
  19  19  21   -2.64    5.62
  17  25  21   -6.39    5.40
  17  23  21    0.74    4.94
  17  21  21    0.08    4.88
 -11  17 -35    7.19    5.03
 -10   8 -34   24.85    4.74
 -11  19 -33   -0.54    4.76
  -6  -8 -32    9.52    4.10
 -10  12 -28   -0.86    4.72
  -7  -3 -27  186.37    7.90
   8 -28 -24   12.35    2.30
 -10  30 -24    4.47    4.35
 -10  18 -24   32.36    4.70
  -5  -5 -19   21.13    2.66
   0 -16 -18    0.06    1.04
  -8  36 -16    1.66    4.12
  -8  12 -16    7.44    3.18
  -2  -8 -12   16.30    1.49
  -5   5  -9   12.97    2.31
   7 -19  -7   96.46    4.09
  -6  24  -6   10.72    2.87
  11 -21  -5  108.85    5.22
  -3  45  -5   11.36    3.40
  -5  13  -5  723.50   22.53
  19 -19   1    1.65    4.17
  17 -17   3    8.85    4.08
  17 -15   5   13.43    4.21
   0  34   6    2.45    2.04
  21 -13   7    3.22    4.36
  11  -7   9   29.08    3.60
  15  -7  11    0.31    3.58
  22  -6  12    2.95    5.37
  19  -5  13    3.97    4.43
   7   7  13  229.22    8.15
   6  14  14    6.62    2.18
  21  -1  15    2.64    5.44
  17  -1  15   18.21    4.57
  19   3  17   15.10    5.33
  20   6  18    9.85    5.22
  18   6  18    2.74    4.54
  12  12  18    5.23    3.73
  23  11  19    4.61    6.51
  15  11  19   10.21    4.80
  13  33  19   -0.04    3.76
  14  28  20    2.10    3.99
  21  23  21   -2.37    6.45
  19  27  21    8.16    5.91
  19  21  21   -0.76    6.02
 -11  15 -37    5.24    5.50
 -11  25 -31   -2.35    5.07
 -11  23 -31    1.66    5.10
 -10  10 -30    0.15    3.82
  -6  -6 -26    0.32    2.89
 -10  14 -26   -1.03    3.97
   9 -29 -25   35.57    2.92
  -9   7 -25   61.43    5.14
  -7  -1 -23  105.06    5.32
  -9   9 -23   21.71    4.12
  -8   4 -22    7.42    3.18
  11 -29 -21   -0.61    2.67
  -8   6 -20    6.80    3.35
   9 -27 -19   10.10    2.52
  -9  15 -19   33.50    4.30
  -9  25 -17   46.35    4.72
  -9  23 -17   19.05    4.13
  -8  32 -14    2.02    3.59
  -8  16 -14    3.13    3.19
  -4   2  -8    1.90    1.67
  -6  26  -6   -1.04    3.09
  -6  22  -6    1.90    2.53
  -5  35  -5   39.71    3.94
   8 -16  -2    4.72    2.22
  13 -19  -1    4.39    3.14
   1  49   1    0.31    2.73
  -3  17   1  121.50    4.53
  18 -18   2   -3.04    3.79
  19 -17   3    3.34    4.07
   5  -7   3  270.21    8.85
  20 -16   4   -2.54    4.19
  18 -16   4    3.70    4.11
   8 -10   4    7.26    2.39
  19 -15   5    1.75    4.09
  18 -14   6   -1.24    3.92
  13 -11   7  133.43    6.41
   2  38   8   16.39    1.84
  19  -1  15    9.92    5.12
  16   2  16   -0.84    3.97
  25   7  17    0.31    6.55
  23   5  17    1.07    5.49
  15   5  17   16.06    4.50
  13   7  17   17.27    3.94
   9  17  17   74.90    3.90
  26  12  18    4.92    7.20
  10  20  18   56.90    4.00
  25  15  19   -0.97    7.16
  13  15  19    6.02    3.98
  20  14  20    4.28    5.76
  18  14  20   21.37    5.54
  19  25  21    7.62    5.88
  19  23  21    0.25    5.72
 -11  15 -35    9.29    4.95
 -11  17 -33    6.41    5.18
 -10   8 -32    4.37    4.19
  -7  -5 -31    1.71    3.81
  -9   3 -31   -1.83    4.30
 -11  27 -31    2.23    4.70
 -11  21 -31   -2.82    4.77
  -8   0 -28   70.61    5.28
 -10  16 -24    0.94    3.83
  -6  -4 -22  509.69   16.73
 -10  24 -22   54.82    5.11
  -9  11 -21    0.16    3.71
  10 -28 -20   -1.43    2.58
   6 -24 -18   85.70    3.59
  -8   8 -18    1.38    3.05
  -9  27 -17   40.19    4.59
  -9  21 -17   53.91    4.50
   8 -24 -14    0.34    2.22
  -7  27  -9   12.87    3.40
  -7  25  -9   14.45    3.32
  -7  23  -9   21.24    3.46
  -7  21  -9   10.28    3.17
  -6  28  -6    2.11    2.93
  -6  20  -6   14.57    2.97
   5 -15  -5  320.00   10.25
  -5  23  -3   78.44    4.04
  -4  34  -2   62.26    3.98
  -4  14  -2 1462.61   44.25
  10 -16   0    1.00    2.52
  10 -12   4   10.66    2.90
   5  49   7    5.54    0.84
  12  -6  10  232.33    8.94
  10  -4  10  226.88    8.46
   9  -1  11    8.22    2.82
  20  -6  12    1.90    4.46
  18  -6  12   26.71    4.63
   9   3  13   77.28    4.40
  22  -2  14   -2.51    5.53
  16  -2  14    7.19    4.42
   7  33  15    4.39    1.85
   7  15  15  130.37    5.31
  26   6  16   -4.43    6.47
  22   2  16   -0.61    5.20
  27  11  17   -1.78    6.77
  22  16  20   -4.61    6.13
  14  24  20    0.25    4.10
  14  22  20   12.96    4.39
 -11  13 -37    7.81    4.92
  -8  -2 -32    1.33    3.90
 -11  19 -31   -2.11    4.59
  -9   5 -27  133.52    6.87
  -8   2 -24   38.75    4.09
 -10  26 -22    2.67    4.01
 -10  22 -22    2.88    3.87
  -9  29 -17   12.71    4.08
  -7  39 -13    6.07    3.83
  -7  35 -11    0.84    3.50
  -7  13 -11   37.63    3.44
  -6  40 -10   23.34    3.85
  -6   8 -10 1276.09   39.06
  10 -22  -8   85.08    4.35
  -6  36  -8   -0.71    3.47
  -6  12  -8   -0.78    2.23
  12 -22  -6    6.63    2.93
  17 -23  -5   16.43    3.95
  -5  25  -3   44.83    3.28
  14 -20  -2   53.87    4.31
   0  48   0    8.33    2.94
  13 -17   1    6.15    3.12
  -1  43   1    0.75    2.97
  -1   5   1  149.26    4.64
  10 -14   2   18.20    2.88
   8 -12   2   10.20    2.60
  13 -13   5  153.72    6.94
  -1  31   5   44.71    2.78
  -1  17   5  232.10    7.31
   5  -1   7 1026.76   31.26
  14 -10   8   58.73    4.74
  21  -7  11   -2.10    5.04
  17  -7  11    3.37    4.29
  23  -3  13   -0.81    5.41
  15  -3  13   27.37    4.24
  10   4  14   77.93    4.51
   8   8  14   20.55    2.86
  23   1  15    0.06    5.33
  24   4  16    3.28    6.29
  12  42  16    0.57    3.10
  12   6  16   -0.45    3.36
   8  32  16    1.16    2.31
  11  37  17    1.92    3.03
  11  11  17   24.50    3.51
  24  10  18   -1.58    6.34
  22   8  18   -0.36    6.08
  16   8  18   -3.75    4.56
  10  26  18   -1.09    3.01
  10  24  18   28.57    3.57
  23  13  19   -0.23    6.42
  21  11  19   -0.35    5.84
  17  11  19    3.48    4.81
 -11  15 -33    6.01    5.02
 -11  17 -31    2.22    4.85
  -6  -8 -30  198.80    8.35
 -11  27 -29    3.94    4.95
 -11  25 -29    3.91    4.64
 -11  23 -29    2.74    4.45
 -11  21 -29    2.52    4.68
 -10  10 -28   31.99    5.06
 -10  12 -26   -2.04    4.29
 -10  20 -22   81.07    5.46
   3 -21 -19   47.20    1.69
  -9  35 -19    4.74    4.19
  -8  34 -14    8.62    3.77
  -8  24 -12   87.11    5.05
  15 -25  -9    3.96    3.69
  -7  29  -9   13.26    3.38
  -7  19  -9   20.78    3.26
  13 -23  -7   11.08    3.16
  16 -22  -4    2.38    3.37
  -4  40  -4    6.21    3.14
  15 -21  -3    7.27    3.43
  -5  27  -3   40.60    3.30
  -5  21  -3  103.42    4.64
   8 -14   0    1.36    2.50
  -2  36   2   67.51    3.84
  13 -15   3   71.92    4.67
   3  -3   3   96.16    3.56
  11  -9   7  151.15    6.44
   9  -7   7  102.27    4.75
  22  -8  10    4.30    4.94
  16  -8  10    2.86    4.22
  19  -7  11   -1.38    4.60
  14  -4  12    0.32    3.69
   5  15  13   44.00    2.56
  20  -2  14    4.74    5.24
  18  -2  14    0.70    4.61
  25   3  15    3.20    6.75
  15   1  15   82.29    6.04
  11   5  15  293.53   10.76
  20   2  16   -3.40    4.90
  18   2  16    0.33    4.26
  14   4  16    1.63    4.02
  10  10  16    5.73    2.96
  21   5  17    7.51    5.77
  14  38  18   -1.35    3.88
  14  10  18   -1.53    3.87
  19  11  19    1.26    4.87
  15  35  19   -1.06    4.53
  15  13  19    6.04    4.29
  13  31  19    1.36    3.84
  13  17  19   10.48    3.98
  22  18  20   -2.58    6.62
  20  16  20    9.30    5.71
  18  16  20   -1.04    4.94
  16  30  20   -4.82    3.18
  16  18  20   -0.00    4.51
 -11  13 -35    9.26    4.89
 -10   6 -34    9.73    4.68
 -10   8 -30   76.31    6.05
  -9   3 -29   20.14    4.20
 -11  19 -29    8.33    4.71
   0 -20 -28   14.67    1.94
 -10  14 -24   31.38    4.46
  -4 -10 -22  193.27    7.07
 -10  18 -22    6.30    3.73
  13 -29 -19    1.88    2.99
  -9  13 -19   22.39    3.58
  -9  31 -17   10.38    4.05
  -8  10 -16   -1.32    3.28
   6 -22 -14   -0.76    1.78
  15 -27 -13    4.57    3.71
  -8  26 -12    0.30    3.34
  -8  22 -12    0.48    3.27
   9 -23 -11    4.64    2.42
  14 -24  -8    0.13    3.11
  -6  30  -6   -1.22    2.96
  -6  18  -6    4.57    2.45
   9 -19  -5  170.37    6.49
  11 -19  -3  129.25    5.77
  -3  43  -3    5.11    3.02
   7  -1   9   61.30    3.29
   5   3   9  370.92   11.84
   3  17  11    0.91    1.10
  10  44  14    0.07    1.67
  11  43  15    0.00    2.51
   9   9  15  464.47   15.37
  25   9  17    2.65    6.75
  19   5  17   18.16    5.15
  17   5  17   16.27    4.15
   9  29  17    6.97    2.86
   9  19  17   74.86    4.37
  12  14  18   33.77    4.39
  22  20  20   -2.08    6.35
  -9   1 -33   10.02    4.39
 -11  15 -31    0.56    4.19
  -3 -15 -29   28.34    3.09
  -2 -16 -26    0.14    2.07
  -5  -9 -25  112.72    5.17
  -7  -3 -25   74.88    4.62
  -7   3 -17  178.65    7.03
  -6   0 -16   -0.32    2.32
   9 -25 -15   38.97    3.08
   3 -19 -15  348.32   10.64
  -6   2 -14   32.11    2.81
  -8  28 -12   49.28    4.52
  -8  20 -12  159.59    6.94
  -7  31  -9    5.16    3.35
  -4  44  -6   -0.98    3.25
  -4   8  -4  352.80   11.26
  -5  29  -3   40.60    3.46
  -5  19  -3  353.29   11.68
  -1  47  -1    0.31    2.88
  -3  39  -1    3.67    2.85
  14 -18   0  135.97    6.55
   5  -9   1   36.68    2.28
  -2  12   2  805.11   24.34
  -1  39   3   13.79    2.58
   7  -7   5   14.11    2.40
  14 -12   6   11.52    3.44
   1  37   7   14.30    1.92
  22 -10   8    5.85    4.69
   2  10   8 1759.78   52.51
  21  -9   9   -0.02    4.43
   3   9   9  221.85    7.09
  20  -8  10   -0.00    4.40
  18  -8  10   14.86    5.08
   7   3  11   30.81    2.66
  12  -2  12   61.24    4.42
   4  16  12  149.13    5.13
  21  -3  13    1.50    5.24
   5  33  13    4.56    0.99
  14   0  14   63.08    4.92
  21   1  15    0.43    5.01
  13   3  15  217.56    8.92
  26   8  16   -4.13    6.94
  10  38  16    1.91    2.48
  23   7  17    3.58    6.17
  24  12  18   -1.63    6.54
  12  34  18    4.23    3.44
  23  15  19   -0.53    6.26
  21  13  19   -0.56    5.80
  22  22  20   -3.26    6.93
  20  18  20   -3.03    5.42
  18  18  20   11.29    5.65
  16  28  20   12.41    5.34
  16  20  20   41.87    5.80
 -11  13 -33    2.95    4.50
  -8  -2 -30  135.77    6.97
  -7  -5 -29   49.87    4.55
 -11  17 -29    6.69    4.83
 -11  27 -27    9.57    4.57
 -11  25 -27   21.04    4.97
 -11  23 -27   11.62    4.66
 -11  21 -27   15.59    4.65
  -8   0 -26   -1.97    3.34
  -9   7 -23   30.46    3.85
 -10  32 -22   27.97    4.86
  -5  -7 -21    0.01    2.35
  -9   9 -21    1.82    3.28
  -7   1 -19   44.51    3.61
  12 -28 -18    0.31    2.81
  -9  33 -17    3.45    4.35
  14 -28 -16   -0.94    3.15
  14 -26 -12   42.77    4.14
  -7  37 -11    0.55    3.62
  -7  17  -9   19.69    3.08
  -5  37  -5   29.70    3.59
  17 -21  -3    2.78    3.72
   5 -13  -3  830.83   25.37
  15 -19  -1    2.80    3.33
  14 -16   2  106.17    5.74
  14 -14   4   14.43    3.79
   6  -4   6   41.68    2.73
  15 -11   7   37.38    4.30
   8  -4   8  414.19   13.55
  17  -9   9    1.41    4.08
  23  -5  11   -6.11    4.88
  22  -4  12   -3.15    5.37
  19  -3  13    8.92    4.64
  17  -3  13    7.72    4.06
  13  -1  13  156.15    7.10
  11   1  13   28.95    3.48
  12   2  14   22.39    3.43
  17   1  15   15.16    4.74
   9  39  15   -2.84    1.41
  15   7  17   17.27    4.49
  13   9  17   22.74    4.10
  22  10  18   -0.78    5.79
  17  13  19    5.95    4.82
  13  19  19   13.92    4.11
  20  20  20    7.45    5.67
  18  30  20   -0.35    2.45
  16  22  20    6.86    4.95
 -11  11 -35   18.06    5.43
 -10   6 -32   65.25    5.56
 -11  29 -27    7.83    4.96
  -4 -12 -26    2.29    2.43
 -10  10 -26   -0.52    3.90
  -9   5 -25   66.98    4.87
  -6  -6 -24  118.22    5.41
   0 -18 -22  249.31    7.81
 -10  16 -22   77.97    5.42
 -10  22 -20   88.10    5.68
  -6  -2 -18   12.27    2.56
  11 -27 -17   22.73    3.05
  10 -26 -16   -0.28    2.65
  -7   5 -15  512.72   16.68
  -8  36 -14   -0.78    3.91
  10 -24 -12    0.44    2.50
  -8  30 -12   -0.03    3.79
  -8  18 -12    6.35    2.84
  -3  -5 -11  101.23    3.80
  -6  38  -8   14.52    3.61
  -5   7  -7  113.80    4.54
  -6  32  -6    6.63    3.33
   7 -17  -5  125.52    4.98
  12 -20  -4   14.52    3.46
  16 -20  -2   -1.00    3.32
  11 -17  -1    2.69    2.76
   5 -11  -1  103.82    4.02
  -2  42   0   21.61    3.16
  -2  24   4    1.71    1.79
  11 -11   5  205.70    8.02
  19  -9   9    0.02    4.30
  22   0  14    2.48    5.53
   6  16  14   44.84    2.70
  19   1  15   16.20    4.74
  24   6  16   -2.11    5.79
  16   4  16   -0.56    4.28
   8  18  16    0.82    2.46
  25  11  17   -1.56    6.78
  11  13  17  124.56    6.11
   9  27  17   33.85    3.39
  16  10  18   30.02    5.36
  23  17  19    2.53    6.34
  19  13  19   -1.56    5.10
  15  15  19    6.98    4.49
  13  29  19    1.51    3.81
  20  22  20    1.59    5.84
  18  20  20    3.73    5.33
  16  26  20   -0.66    4.77
  16  24  20    6.40    4.84
 -12  22 -38    1.82    5.53
  -9   1 -31   -0.10    4.13
 -11  13 -31    0.02    4.32
 -11  15 -29    5.02    4.32
 -10   8 -28   -0.96    4.22
 -11  19 -27   25.22    4.54
  12 -30 -24   -1.43    2.70
 -10  12 -24   -2.05    3.83
  -3 -13 -23  124.14    4.91
  -7  -1 -21   13.26    3.11
  -8   4 -20  463.72   15.68
 -10  28 -20    0.16    4.19
 -10  20 -20    2.12    3.49
  -9  11 -19   48.90    4.38
  -9  15 -17  103.37    5.51
  13 -27 -15    5.86    3.13
  -9  27 -15   25.17    4.13
  -9  25 -15   40.42    4.37
  -9  23 -15  114.00    6.13
  -5  -1 -13  115.40    4.66
   5 -19 -11    0.18    1.68
  -7  11 -11   17.28    2.97
  -7  33  -9    8.25    3.34
  16 -24  -8   14.63    3.66
  -6  16  -6   37.56    3.04
  -5  11  -5 1389.20   42.18
  -5  31  -3   17.49    3.00
  18 -20  -2    6.34    3.96
  -4  24   0  204.95    7.32
  15 -17   1    2.94    3.45
   4  -6   2  241.19    7.85
  15 -13   5   17.39    3.96
   9  -9   5  370.51   12.38
  21 -11   7   18.64    5.38
  20 -10   8   -0.63    4.25
  18 -10   8   14.76    4.33
  20  -4  12    3.37    4.41
  16  -4  12   47.23    4.73
  23  -1  13   -1.35    5.10
  25   5  15   -4.83    6.45
  20   4  16   -1.05    5.22
   9  23  17   22.75    3.22
  24  14  18    5.53    6.31
  20  10  18    5.09    5.54
  14  12  18   25.09    4.49
  12  16  18    3.72    3.67
  21  15  19    0.11    5.55
  15  33  19   -0.59    4.25
  13  27  19    2.64    3.83
  13  21  19   15.06    4.16
  20  26  20   -0.37    6.33
  20  24  20   13.93    6.82
  18  28  20    7.72    5.64
  18  26  20   11.26    6.10
  18  22  20    6.85    5.57
 -12  20 -38   -0.05    5.01
 -12  24 -36   -0.00    4.30
 -12  22 -36   -0.07    5.42
 -11  11 -33    3.40    4.80
  10 -30 -28    6.96    2.52
  -6  -8 -28    0.03    3.14
  -9   3 -27  154.31    7.40
 -11  17 -27   24.12    4.51
   6 -26 -24   15.42    1.87
  -8   2 -22  379.97   13.29
 -10  30 -20   26.62    4.91
  -3 -11 -19   25.65    2.21
  -4  -8 -18    6.60    2.03
  -8   6 -18  207.11    8.12
  -9  35 -17    6.66    4.10
  -5  -3 -15 1107.02   33.87
  -9  21 -15   40.43    4.30
  12 -26 -14   26.38    3.37
  11 -25 -13    8.46    2.73
  -8  32 -12   37.88    4.24
   7 -21 -11   11.22    2.10
  -4   4  -6    5.18    1.71
  13 -21  -5   20.35    3.28
  -2   0  -4    0.23    0.87
   9 -17  -3   17.68    2.60
  -3   5  -3  898.09   27.19
  -2  46  -2   -1.80    2.97
  17 -19  -1    1.98    3.82
  16 -18   0    1.12    3.53
  -4  26   0   -0.44    2.29
  -4  22   0    0.03    2.14
  11 -15   1    7.94    2.99
  -3  15   1  234.75    7.70
   2  -2   2  322.03    9.87
  15 -15   3   26.18    4.03
  11 -13   3  230.33    8.55
  -2  22   4   42.15    2.46
  21 -13   5    4.22    4.40
  16 -12   6    0.54    4.02
   4   0   6    0.60    1.45
  19 -11   7    1.99    3.93
  10  -6   8  108.23    5.05
  13  -7   9   15.35    3.27
  15  -5  11   -0.14    3.60
  24  -2  12   -0.71    5.15
  18  -4  12    3.88    4.44
  24   2  14   -0.00    5.19
  16   0  14    0.52    4.25
  26  10  16    1.27    6.31
  18   4  16   -1.47    4.55
  12   8  16    0.57    3.14
   8  30  16    0.00    2.43
  23   9  17    1.57    6.14
  17   7  17    8.00    4.55
  13  39  17    0.08    3.60
   9  25  17   41.78    3.60
  22  12  18    0.60    5.96
  18  10  18    0.75    4.86
  23  19  19    1.83    7.25
  18  24  20    0.90    5.48
 -12  20 -36    0.43    5.32
 -10   4 -34   20.64    4.89
 -12  24 -34    5.72    4.83
 -10   6 -30    1.47    4.01
  -5 -11 -29   60.19    4.10
 -11  27 -25   25.69    5.13
 -11  25 -25   21.69    4.67
 -11  23 -25   16.90    4.42
 -11  21 -25   22.60    4.48
 -10  14 -22    6.46    3.67
 -10  18 -20   90.71    5.89
   7 -25 -19   13.16    2.16
  -1 -15 -19  116.16    4.08
  -9  29 -15   31.20    4.38
  -7  15  -9   73.53    4.08
  -6  10  -8  666.53   20.93
  15 -23  -7   22.48    3.94
  14 -22  -6   -0.48    3.19
  10 -20  -6    5.43    2.54
  -6  34  -6    0.69    3.23
  -5  17  -3  211.71    7.47
  -4  12  -2   48.66    2.61
  -3   9  -1   -0.00    1.42
  -4  28   0   93.99    4.35
  16 -16   2    0.90    3.32
   7  -9   3  363.26   11.87
   1  47   3    1.51    2.49
  16 -14   4   -0.88    3.40
   1  43   5    9.54    2.33
  -1  33   5   43.25    2.77
  20 -12   6   -2.35    4.13
   2  44   6    0.98    2.04
  22  -6  10   -2.05    4.88
   8   0  10    0.26    2.20
  21  -5  11   -0.38    4.49
   7   9  13  151.67    5.85
  20   0  14    1.01    4.61
  18   0  14    9.56    4.45
  15   3  15   11.44    4.06
  14   6  16    1.93    3.90
  10  12  16   -1.99    2.80
  25  13  17    2.30    6.70
  19   7  17    0.69    4.66
  24  16  18   -1.47    6.58
  14  36  18    0.84    4.05
  12  32  18    0.16    3.52
  23  21  19   -0.29    6.55
  19  15  19   -2.85    5.13
  15  17  19    4.16    4.30
 -12  18 -36    0.77    4.81
 -11   9 -35   19.71    5.29
 -12  22 -34    9.75    4.87
 -11  13 -29   23.81    4.72
  -8  -2 -28    1.33    3.76
  -7  -5 -27   41.06    4.06
 -11  29 -25    6.36    4.70
  11 -29 -23    9.25    2.75
  -6  -4 -20  118.68    5.22
 -10  32 -20    1.59    4.08
  -8   8 -16    1.87    2.91
  -9  31 -15   15.72    4.01
  -9  19 -15   96.09    5.40
  -2 -10 -14   22.84    1.63
  -8  38 -14    4.72    4.02
  -8  16 -12  419.06   14.19
  -7  39 -11    0.17    3.43
  -4  42  -4   -0.28    2.98
   7 -15  -3  222.61    7.70
  -5  33  -3   25.16    3.20
  12 -18  -2  122.17    5.63
  18 -18   0   18.55    4.01
  19 -17   1   -1.96    4.11
  17 -17   1    1.57    3.64
  20 -16   2    0.87    4.20
  17 -15   3   19.44    3.96
  17 -13   5   19.42    4.00
  12 -10   6   38.10    3.59
   0  36   6    0.50    2.04
   9  -3   9   45.68    3.37
  19  -5  11    1.34    4.17
  17  -5  11    5.01    3.95
  15  -1  13   33.52    4.45
  21   3  15   15.69    5.67
  11   7  15  122.76    5.85
  24   8  16    1.52    5.77
  22   6  16   -4.56    5.79
   8  20  16    1.73    2.50
  11  35  17    6.70    3.21
  21  17  19   -4.59    5.72
 -12  20 -34   -2.38    4.64
 -12  26 -32    0.62    4.43
 -12  24 -32   17.20    4.91
 -11  11 -31    0.45    4.14
  -1 -19 -29   14.43    2.34
  -9   1 -29   41.84    4.82
 -11  15 -27   48.69    5.38
 -10   8 -26    2.58    3.71
 -11  19 -25   18.79    4.40
  -8   0 -24  272.51   10.18
 -10  10 -24   14.84    3.91
  -7  -3 -23   83.89    4.81
  -9   7 -21    1.82    3.12
  -9  13 -17  123.90    5.97
  -3  -7 -13  190.33    6.35
  -8  34 -12    0.07    3.66
   3 -15  -9   57.16    2.27
  -7  35  -9    1.00    3.64
  17 -23  -7    3.84    3.75
  -3  -1  -7  248.48    7.95
  -5  43  -7   13.98    3.68
   4 -14  -6  135.31    4.68
  -4  20   0  556.95   17.48
  -3  35   1    5.86    2.56
  18 -16   2   11.84    3.89
   0  46   2    4.27    2.57
  -2  38   2    0.24    2.41
  19 -15   3    3.16    3.93
   9 -11   3  130.50    5.39
  18 -14   4    3.46    3.83
   4   4   8  708.03   21.63
  11  -5   9    8.08    3.10
  10  48  12    1.99    1.39
  21  -1  13    4.22    4.82
   9   5  13   95.19    4.75
   5  17  13   84.35    3.56
  26   6  14   -3.14    6.05
  10   6  14   25.15    3.32
   8  10  14  297.04   10.27
   6  32  14    8.37    1.87
  27  11  15    0.03    6.50
  25   7  15   -2.61    6.65
   9  11  15   70.41    4.16
   7  31  15   16.19    2.33
  26  12  16    3.01    6.94
  23  11  17    7.81    6.41
  21   9  17    3.28    5.64
  15   9  17   19.23    4.43
  13  11  17   44.73    4.53
  24  18  18    2.43    6.75
  22  14  18   -0.04    6.13
  20  12  18   -0.02    5.19
  16  12  18   -0.27    4.26
  14  14  18   -0.38    4.07
  12  18  18   35.56    4.17
  21  19  19    0.63    5.84
  17  33  19   -1.10    1.21
 -12  16 -36   -0.28    5.31
 -12  18 -34    9.09    5.42
 -11   9 -33    4.02    4.78
  -8  -4 -32  103.34    6.36
 -10   4 -32    0.59    4.06
 -12  22 -32   -2.88    4.84
   9 -29 -27   25.68    2.62
   4 -24 -24    8.71    0.79
  -9   5 -23   69.87    4.68
 -10  12 -22   97.86    5.79
 -10  34 -20   27.74    4.83
 -10  16 -20    1.59    3.58
 -10  26 -18   -2.62    3.69
 -10  24 -18   29.84    4.36
  -5  -5 -17  337.22   11.19
   7 -23 -15  103.64    4.20
  -6   6 -10  329.78   10.97
  -6  40  -8   -0.71    3.31
  -4  38  -2   43.07    3.66
  12 -16   0  211.83    8.25
  -4  30   0   -0.21    2.49
   9 -13   1   11.43    2.53
   7 -11   1   39.08    2.63
  12 -12   4   36.10    3.69
   0  42   4   -0.54    2.32
  -2  20   4   27.55    1.98
  13  -9   7   42.53    3.98
  20  -6  10    8.98    4.82
  16  -6  10   61.05    5.31
  23  -3  11    3.91    4.96
  22  -2  12   10.47    5.18
  14  -2  12  118.37    6.14
  22   2  14   -1.68    5.43
  14   2  14    0.84    3.86
  23   5  15   -1.26    5.34
  19   3  15   11.23    5.19
  17   3  15   13.29    4.73
  13   5  15   11.35    3.49
   7  19  15  117.81    4.89
   8  28  16    4.70    2.46
   8  22  16   -2.18    2.53
  25  15  17   -0.89    6.83
  11  15  17   24.85    3.61
  19  17  19   -0.88    5.72
  17  17  19    5.93    4.77
  -9  -1 -33   12.17    4.32
 -12  20 -32   20.12    5.09
  -7  -7 -31   -0.54    3.43
 -10   6 -28   39.48    4.67
   7 -27 -25   18.68    2.10
  -9   3 -25  207.03    8.68
 -11  17 -25   54.28    5.07
  -1 -17 -23   40.88    2.25
 -11  27 -23    6.27    4.18
 -11  25 -23    7.63    4.48
 -11  23 -23    7.40    3.98
  10 -28 -22   18.59    2.71
  13 -29 -21   -1.49    2.86
   8 -26 -20    0.66    2.16
  -9   9 -19   32.06    3.70
 -10  28 -18   17.02    4.32
  15 -27 -15    5.85    3.24
  -9  33 -15   10.64    3.98
  -8  26 -10   89.63    5.31
  -8  24 -10    1.41    3.10
  -5   3  -9  343.02   11.13
  11 -21  -7    8.46    2.77
  -7  27  -7   44.17    3.92
  -7  25  -7   54.12    4.00
  -7  23  -7   53.08    3.73
  16 -22  -6    3.84    3.32
  -6  14  -6    7.90    2.27
  13 -19  -3   20.88    3.33
  -3  45  -3    5.51    3.09
   7 -13  -1    2.66    2.03
  -1  45   1    2.08    2.61
  12 -14   2  207.95    8.11
  -2  30   4   19.06    2.33
  10  -8   6   17.48    3.05
   8  -6   6  143.75    5.60
  22  -8   8    1.10    4.43
  14  -8   8   -3.62    3.53
   6   0   8   -0.11    1.83
  21  -7   9    1.25    4.38
  18  -6  10    0.22    4.48
  10  -2  10   33.55    3.22
   6   4  10 1202.57   36.60
  13  -3  11    1.95    2.99
  25   3  13   -2.45    5.96
  23   1  13    1.84    5.63
  19  -1  13    6.02    4.43
  17  -1  13   13.29    4.11
  24   4  14    1.05    5.42
   6  18  14   -0.32    1.96
  26  14  16    5.23    7.05
  24  10  16   -3.29    5.82
  20   6  16   -4.22    4.93
  16   6  16    3.59    4.30
  19   9  17    7.26    5.29
  17   9  17   15.13    4.54
  12  30  18    6.10    3.62
  12  20  18    1.27    3.49
  21  21  19    1.80    6.42
  15  21  19    1.52    4.30
 -12  16 -34   -1.45    5.10
 -12  18 -32   -1.26    4.72
  -4 -14 -30  170.76    6.93
 -12  26 -30   21.12    5.19
 -12  24 -30    2.76    4.85
 -12  22 -30   23.72    5.16
 -11  11 -29   16.14    4.81
  -3 -15 -27   84.48    4.09
 -11  13 -27   55.99    6.11
   8 -28 -26    0.33    2.07
 -11  29 -23    6.68    4.49
 -11  21 -23    5.01    4.31
   9 -27 -21   -0.07    2.23
  14 -28 -18   15.61    3.47
 -10  30 -18   -0.50    4.25
  -8  36 -12   23.23    4.14
  -8  14 -12   46.37    3.92
  -7   9 -11   20.77    2.80
  14 -24 -10   37.47    3.81
  -8  28 -10   -0.60    3.24
  -8  22 -10  137.94    6.19
  -7  21  -7  118.70    5.50
  -6  36  -6    4.21    3.23
  15 -21  -5   24.38    3.66
  14 -20  -4    2.03    3.03
   4  -8   0 1127.70   34.05
   1  -1   1  393.15   11.82
   6  -6   4   54.24    2.97
  24   0  12    0.16    5.15
  13   1  13  151.81    7.04
  12   4  14   22.05    3.41
  22   8  16   -3.54    5.70
  18   6  16   -0.21    4.56
  12  40  16   -0.92    3.26
   8  26  16    0.07    2.38
   8  24  16   -0.78    2.50
  25  17  17    0.23    7.25
  22  16  18    7.09    6.15
  20  14  18   -1.04    5.98
  21  25  19   -1.38    6.01
  21  23  19    4.60    6.21
  19  19  19    1.58    5.42
  17  31  19   -1.39    3.48
  17  19  19    6.29    4.98
  15  27  19   -1.44    4.24
  15  23  19    5.85    4.29
 -12  14 -36   -2.14    4.65
 -11   7 -35   15.50    4.78
 -11   9 -31   -0.61    4.57
 -10   4 -30   74.52    5.84
 -12  20 -30    0.28    6.06
  -6  -8 -26    1.21    2.76
  -8  -2 -26    0.32    3.17
 -11  15 -25   92.59    6.10
   5 -23 -19   20.85    1.83
  -9  11 -17  158.38    6.83
   8 -22 -12    0.77    2.08
  13 -23  -9    4.03    3.01
  -7  37  -9    3.89    3.58
  -7  13  -9   54.34    3.66
  12 -22  -8    2.92    2.79
  -7  29  -7   45.12    3.88
   8 -18  -6   36.28    2.94
  10 -18  -4   47.59    3.35
  -6  26  -4   22.48    3.01
  -6  24  -4    0.01    2.61
  -5  35  -3   28.65    3.37
  -5  15  -3  403.94   13.02
  -1   9   3  476.19   14.36
  13 -11   5   69.78    4.63
   5  -3   5  901.44   27.49
   3  49   5    1.96    2.10
   7  -3   7  988.48   30.35
  19  -7   9    3.31    4.19
  17  -7   9    3.22    4.29
   2  30  10    1.58    0.58
  20  -2  12    6.69    4.64
  16  -2  12    0.05    3.71
  12   0  12  495.31   16.68
  10   2  12  196.70    7.62
  11   3  13  213.26    8.27
  26   8  14   -0.73    6.08
  20   2  14    2.48    5.22
  25   9  15    7.65    6.52
  21   5  15   12.53    5.19
  14   8  16    1.15    3.69
  12  10  16    0.22    3.21
  10  36  16   -0.38    2.80
  10  14  16    2.29    2.86
  23  13  17    1.65    5.84
  21  11  17    0.00    5.37
  16  36  18   -0.34    4.78
  16  14  18   18.30    4.67
  14  34  18   -0.15    4.03
  14  16  18   26.52    4.84
  12  28  18   -0.29    3.81
  12  22  18   34.62    4.24
  19  29  19   -0.46    5.68
  19  21  19   -0.81    5.40
  17  29  19   -0.42    4.92
  15  25  19    3.23    4.33
 -10   2 -34   -2.93    4.38
 -12  14 -34   16.35    4.87
 -12  16 -32   34.41    5.21
  -9  -1 -31    1.11    3.84
  -8  -4 -30    3.04    3.92
  -5 -11 -27  287.98   10.27
  -9   1 -27   67.58    4.99
  12 -30 -26    0.68    2.70
 -11  19 -23   20.08    4.16
  -6  -6 -22   21.56    3.19
  12 -28 -20   21.45    3.12
  -8   4 -18   14.02    3.03
 -10  32 -18   13.17    4.21
 -10  18 -18    1.06    3.73
  -7   1 -17  205.02    7.75
   5 -21 -15  151.03    5.18
  -7   3 -15  250.31    8.91
  -9  35 -15    6.61    4.22
  14 -26 -14   -0.48    3.09
  -9  27 -13   13.71    3.57
  -9  25 -13   33.29    4.06
  -9  23 -13   19.34    3.71
  -8  30 -10   56.37    4.63
  17 -21  -5   14.17    3.74
  -6  28  -4    1.14    2.75
  -6  22  -4   36.14    3.07
  13 -17  -1    5.28    3.36
  -4  32   0   91.01    4.36
  -4  18   0    0.55    1.94
  -1  41   3    7.32    2.52
  14 -10   6    3.66    3.18
  21  -9   7    3.37    4.26
  20  -8   8    8.77    4.36
  23  -5   9    0.98    4.60
  21  -3  11    1.54    5.06
  18  -2  12   18.81    4.86
   4  18  12    3.56    1.49
  18   2  14    0.75    4.02
  16   2  14    7.15    4.02
  23   7  15    3.79    5.93
  15  11  17   43.10    5.21
  13  13  17   16.86    4.04
  11  33  17   11.50    3.34
  11  17  17   26.62    3.68
  22  18  18    4.23    5.99
  19  27  19    0.67    5.71
  19  25  19    2.62    5.46
  19  23  19   -0.32    5.86
  17  21  19    1.89    4.75
 -11   7 -33    9.10    4.28
 -12  18 -30   31.18    5.49
 -12  28 -28    7.09    4.49
 -12  26 -28   -1.14    4.87
 -12  24 -28    5.02    5.07
 -10   6 -26    1.90    3.61
  -7  -5 -25   92.52    5.00
  -4 -12 -24  128.66    5.26
 -10   8 -24    1.45    3.52
 -10  10 -22    1.60    3.54
  -2 -14 -20  868.21   26.42
  -8   2 -20   67.62    4.43
  -7  -1 -19   42.81    3.56
  -9  29 -13    7.63    3.57
  -9  21 -13   43.88    4.20
  -7  31  -7   44.01    3.86
  -7  19  -7   92.53    4.61
  -5  41  -5    7.36    3.18
  16 -20  -4    5.24    3.68
   4 -12  -4  290.74    9.22
  14 -18  -2    3.42    3.13
  -2  44   0   -1.62    2.76
  13 -15   1   -0.87    3.07
   3  -5   1   36.18    1.80
  13 -13   3   10.91    3.01
  10 -10   4    5.68    2.78
   3   1   5  134.17    4.53
  15  -9   7   16.01    3.69
  11  -7   7   21.09    3.15
  18  -8   8    0.91    4.35
  22  -4  10    5.84    4.98
  15  -3  11    3.14    3.53
  21   1  13    6.38    5.37
  24   6  14    1.19    5.46
  22   4  14    2.13    5.02
  15   5  15   58.24    4.94
   7  29  15   24.82    2.52
   7  21  15  148.44    5.69
  24  12  16    0.63    6.26
  20   8  16   -2.47    4.82
  23  15  17   -0.04    6.19
  13  37  17    5.39    3.81
  20  16  18    0.50    5.50
  17  27  19    1.04    5.34
  17  25  19   -1.30    4.90
  17  23  19    2.63    4.83
 -12  12 -36    1.77    4.62
  -7  -7 -29   19.95    3.63
 -11   9 -29    8.50    3.77
 -12  22 -28   -0.55    4.50
 -11  11 -27   21.87    4.73
 -11  17 -23   30.98    4.23
 -11  25 -21    3.16    3.89
  -4 -10 -20    4.75    2.11
  -5  -7 -19   58.90    3.39
 -10  34 -18    0.88    4.08
  13 -27 -17   20.25    3.20
   8 -24 -16    0.85    2.12
  -8   6 -16    1.20    2.81
  13 -25 -13   28.66    3.41
  -4  -4 -12 1641.97   49.47
  -8  38 -12    1.61    3.57
  16 -24 -10    2.24    3.51
  -8  32 -10    0.60    3.23
  -8  18 -10  381.76   13.07
   6 -16  -6   37.18    2.41
  -5   9  -5   89.59    3.86
  18 -20  -4   -1.93    3.62
  -4  44  -4    3.22    3.07
  -6  30  -4   17.42    3.10
  -6  20  -4    2.45    2.44
  15 -19  -3   14.22    3.42
  10 -16  -2  114.57    5.05
   4 -10  -2  565.74   17.36
  -3  37   1    0.21    2.50
  21 -11   5    5.12    4.30
   5  53   5   -0.74    1.81
  -1  35   5   29.14    2.57
  20 -10   6   -0.90    4.12
  19  -9   7    3.67    4.54
   9  -5   7  558.95   17.89
  24  -2  10    7.83    5.02
  19  -3  11    0.48    4.01
  22   0  12    3.52    4.88
   6  10  12  431.70   13.77
  25   5  13    6.70    6.30
  25  11  15    1.26    6.37
  19   5  15    5.80    4.82
  17   5  15    8.26    4.13
  11   9  15   66.00    4.34
   9  13  15  323.17   11.22
  22  10  16    5.12    5.86
  17  11  17   28.29    5.09
  22  20  18   -3.23    6.37
  14  18  18    0.71    3.94
 -10   2 -32   61.54    5.31
 -12  14 -32    0.64    4.43
  -2 -18 -30    1.04    2.31
  -6 -10 -30    0.53    3.06
 -12  16 -30    0.78    4.69
 -10   4 -28   -1.54    3.90
 -12  20 -28    8.67    4.66
 -11  13 -25   17.33    4.24
  -8   0 -22    1.74    3.05
  -9   5 -21    1.38    3.26
 -11  23 -21   -0.82    3.66
 -10  12 -20   -0.28    3.21
  11 -27 -19    6.59    2.71
  -9   7 -19   10.10    3.13
 -10  16 -18   73.30    5.25
  -9  37 -15    9.70    3.95
  -6   0 -14   92.98    4.28
  -7   5 -13  121.68    5.29
  -9  31 -13   18.23    3.75
  -9  19 -13   26.11    3.68
  12 -24 -12   62.50    4.16
  -8  12 -12  569.95   18.51
  11 -23 -11   -0.82    2.38
  -6   8  -8   10.05    2.21
  -6  38  -6    3.76    3.20
  11 -19  -5    7.56    2.66
  -4  40  -2    0.47    2.84
  14 -16   0    0.19    3.21
  10 -12   2  262.38    9.32
  14 -12   4   -1.41    3.04
   8  -8   4  128.30    5.14
  -2  32   4   -0.62    2.07
  16 -10   6    4.47    3.50
   3   5   7 1383.26   41.50
  12  -6   8    7.56    3.03
  14  -4  10  296.99   11.05
  23  -1  11    0.51    4.77
  17  -3  11    1.52    4.13
  23   3  13   -2.27    5.04
  26  10  14   -2.22    6.72
   6  20  14   51.10    2.87
  13   7  15  102.23    5.67
  11  41  15    1.56    2.90
   7  23  15   91.75    4.17
  18   8  16   -1.18    4.62
  16   8  16    1.95    4.25
  21  13  17    2.72    5.43
  22  24  18   -4.71    6.48
  22  22  18    1.26    6.24
  18  16  18   11.29    4.97
  16  16  18   -0.93    4.27
  14  32  18    5.48    4.34
 -12  12 -34   -0.53    4.40
 -11   7 -31   -0.13    4.53
  -9  -1 -29   38.99    4.59
 -12  18 -28    0.87    4.10
  -2 -16 -24    1.65    1.77
  -9   3 -23   14.36    3.32
 -11  15 -23    6.34    3.84
 -11  21 -21    1.74    3.59
  10 -26 -18    0.02    2.50
   9 -25 -17   51.08    3.24
  12 -26 -16    1.09    2.78
  -6  -2 -16   12.20    2.63
 -10  28 -16    0.30    3.66
 -10  26 -16    3.46    3.46
 -10  24 -16    2.89    3.72
 -10  22 -16    5.39    3.47
  -3  -9 -15  171.42    5.83
   9 -23 -13   20.85    2.58
  -6   2 -12  595.31   18.76
  15 -23  -9    1.83    3.34
  -7  39  -9    3.84    3.31
  -7  33  -7   25.56    3.57
  -7  17  -7  250.14    8.96
  -6  12  -6  146.44    5.67
  17 -19  -3    8.33    3.72
  16 -18  -2   22.09    3.91
  15 -17  -1    0.91    3.32
  10 -14   0   65.86    3.84
  -2   6   0 1251.14   37.48
  14 -14   2   10.39    3.15
  15 -11   5   55.40    4.37
   7   1   9   70.74    3.48
  20  -4  10   -1.16    4.72
   3  19  11   -0.85    1.14
  19   1  13    8.06    4.44
  17   1  13   20.25    4.21
   7  11  13  218.19    7.71
   5  19  13   54.64    2.78
  14   4  14   16.15    4.02
  10   8  14   87.79    4.68
   8  12  14    7.69    2.50
  23   9  15    0.94    5.40
  21   7  15    6.49    4.99
   9  37  15    4.13    2.46
   7  27  15   50.80    3.14
  24  14  16    1.01    6.30
  23  17  17    3.63    6.30
  11  19  17   78.03    4.99
  20  18  18   -1.14    5.60
 -13  21 -37    5.20    5.01
 -13  23 -35    4.18    4.75
  -8  -4 -28   67.30    4.81
 -12  28 -26   -1.98    4.55
 -12  26 -26    1.40    4.22
 -12  24 -26    2.54    5.48
 -12  22 -26   -1.58    4.24
  11 -29 -25    8.44    2.66
  -7  -3 -21   -1.77    2.67
 -11  31 -21   -2.16    4.27
 -11  19 -21    0.18    3.65
 -10  30 -16   -0.78    3.78
  10 -24 -14   21.24    2.80
  -8   8 -14   25.69    3.38
  -9  33 -13    5.34    3.61
  -8  34 -10   48.82    4.41
  14 -22  -8   20.38    3.39
  -5   5  -7  284.52    9.38
  12 -20  -6   -1.24    2.89
  -3   1  -5  142.10    4.86
   8 -16  -4   23.29    2.60
  -6  32  -4    0.86    2.85
  18 -18  -2   -0.86    3.70
  19 -17  -1    0.61    3.99
  15 -15   1    2.63    3.53
  -3  13   1  277.16    8.85
  20 -14   2   10.86    4.07
   6  -8   2 1030.84   31.42
  -2  40   2   20.66    2.85
  19 -13   3    1.56    3.93
  15 -13   3   24.51    4.03
  16 -12   4    2.32    3.41
  -2  18   4  195.36    6.38
  17 -11   5   16.91    4.34
  11  -9   5   16.93    3.22
  -1  15   5  497.17   15.05
   8  -2   8   13.40    2.42
  21  -5   9    0.00    4.32
   4  10  10  997.53   30.18
  14   0  12   -0.12    3.68
   8   6  12    0.98    2.51
   9   7  13   14.00    2.77
  20   4  14    3.89    5.24
   6  30  14   -0.37    1.86
  25  13  15    0.32    6.36
   7  25  15   34.93    2.83
  14  10  16    0.57    3.70
  12  12  16    4.12    3.37
  10  16  16    1.83    2.77
  15  13  17   34.89    4.70
  13  15  17   26.64    4.38
  11  31  17    3.08    3.29
  14  20  18   35.58    4.65
 -13  19 -37    6.46    5.12
 -13  21 -35    5.19    4.92
 -12  12 -32   36.89    5.58
 -10   2 -30    4.13    4.13
 -12  14 -30   45.27    5.32
  -4 -14 -28    0.65    2.45
  -9   1 -25  111.06    5.87
  -8  -2 -24   38.52    3.71
  13 -29 -23    1.36    2.84
 -10  14 -18    2.00    3.18
  -9   9 -17   64.02    4.27
  11 -25 -15   67.45    4.07
  -9  17 -13   90.59    5.12
   6 -20 -12    1.57    1.73
   4 -18 -12    4.19    1.44
  -8  16 -10    1.01    2.80
  17 -23  -9    1.13    3.50
  -7  11  -9   45.32    3.38
  -4   0  -8  210.16    6.99
  13 -21  -7   46.97    4.05
   9 -19  -7   12.70    2.40
  -4   6  -4    4.10    1.58
  -6  18  -4   42.88    3.03
  17 -17  -1    3.51    3.60
  -3  43  -1   -0.08    2.79
  -5  27  -1   -0.24    2.51
  -5  25  -1   11.48    2.41
  18 -16   0    1.37    3.75
  16 -16   0   24.78    3.91
  19 -15   1   -0.91    3.75
  18 -14   2   -0.02    3.62
  16 -14   2   27.62    3.83
  17 -13   3    3.84    3.61
  18 -12   4    1.12    3.76
   1  39   7   21.91    2.09
  10  -4   8   12.61    2.76
  18  -4  10   49.89    5.01
  16  -4  10    1.67    3.67
  20   0  12   31.08    5.10
  25   7  13    0.00    5.61
  26  12  14   -1.17    7.03
  24   8  14   -1.34    6.03
  12   6  14   92.03    5.10
  24  16  16   -0.73    6.42
  22  12  16   -5.33    5.66
  23  19  17    1.94    6.96
  21  15  17    2.47    5.32
  19  13  17    7.46    5.26
  20  20  18    0.87    5.19
  18  18  18    2.00    5.13
  16  32  18    7.67    3.61
  14  30  18   -2.63    4.03
 -13  19 -35    5.22    4.82
 -12  10 -34   13.85    4.82
 -11   5 -33    3.11    4.22
 -13  23 -33    3.07    4.56
  -8  -6 -32    2.16    3.83
  -5 -13 -31   -0.00    2.75
 -12  16 -28   21.48    4.49
 -11   9 -27   34.50    4.48
 -12  20 -26    0.94    4.08
 -11  11 -25   38.52    4.56
 -10   6 -24   53.65    4.81
 -10   8 -22  204.46    8.57
  -6  -4 -18  271.26    9.41
 -10  32 -16    0.36    3.73
  -7  35  -7   32.20    3.73
   6 -14  -4  150.13    5.39
  11 -17  -3   69.26    4.02
  -5  13  -3  836.04   25.71
  -4  10  -2  568.40   17.59
  -5  23  -1    2.24    2.25
  -4  16   0 4171.28  124.61
  17 -15   1    0.29    3.42
   8 -10   2  246.51    8.49
  -3  27   3   43.08    2.84
  -3  25   3   53.45    2.90
  22  -8   6    0.83    4.61
   5   1   7 1049.78   31.89
  23  -3   9    2.39    4.72
  19  -5   9    1.56    3.99
  15  -5   9   16.52    3.63
  11  -3   9   46.47    3.69
   5   5   9   13.70    1.78
  21  -1  11    0.87    4.89
  13  -1  11   16.78    3.61
  21   3  13    4.92    5.24
  13   3  13    8.33    3.52
   5  31  13    9.89    1.61
  18   4  14    3.09    4.57
  16   4  14    3.35    4.17
  19   7  15   14.31    4.71
  15   7  15   29.77    4.67
  10  34  16   -0.15    2.89
  23  21  17   -0.10    6.43
  17  13  17   19.22    4.97
  15  37  17    0.61    4.34
  13  35  17    3.81    3.85
  11  21  17   11.24    3.51
  20  28  18   -1.28    6.08
  20  22  18   -0.70    5.73
  18  32  18   -0.72    1.63
 -13  21 -33    0.34    4.70
 -11   7 -29   18.57    4.31
 -10   4 -26   -0.12    3.67
 -12  18 -26   -2.82    4.00
  -6  -8 -24    8.12    2.64
 -11  13 -23   37.75    4.80
  -3 -13 -21    2.12    1.89
 -11  17 -21   -1.59    3.63
 -10  10 -20  303.24   11.21
  -1 -13 -15  707.25   21.31
  -9  35 -13    7.89    3.68
  -8  36 -10    0.00    3.31
  16 -22  -8    1.21    3.40
  -5  43  -5   11.25    3.29
  -6  34  -4    7.89    2.96
   8 -14  -2   83.60    3.97
  -5  29  -1    4.79    2.55
   8 -12   0  292.19    9.83
   6 -10   0  786.41   24.16
  11 -11   3    1.27    2.85
  -3  23   3  131.08    4.91
   7  -5   5  747.70   23.17
  12  -8   6    0.02    2.54
   0  38   6   -0.67    1.93
  21  -7   7    0.00    4.70
  20  -6   8    2.20    4.52
  14  -6   8   90.43    5.02
   2  40   8    0.74    1.59
  17  -5   9    5.53    3.89
   9  -1   9   44.43    3.18
  22  -2  10    1.54    4.93
   8   2  10  334.40   11.20
  25   3  11   -3.34    5.60
  22   2  12    7.04    4.90
  18   0  12   -0.82    3.83
  16   0  12   44.09    4.64
  11   5  13   20.61    3.30
  10  42  14    1.22    2.53
   6  22  14    1.58    1.87
  25  15  15   -0.42    6.24
  23  11  15   -0.99    5.78
  17   7  15   16.24    4.40
  24  18  16    0.81    6.41
  18  10  16    0.40    4.40
  16  10  16    0.00    4.05
  14  40  16   -4.57    4.00
  12  38  16    1.77    3.36
  21  17  17   -0.89    5.92
  11  29  17   17.01    3.85
  11  23  17   56.68    3.90
  20  26  18   -1.27    5.64
  20  24  18   -0.15    5.89
  18  20  18    7.49    5.13
  16  20  18    0.63    4.43
  14  26  18   -1.30    3.98
  14  24  18    2.42    3.93
 -13  17 -35    4.28    4.80
 -12  12 -30    2.48    4.24
   9 -29 -29    3.59    2.22
  -6 -10 -28  111.05    5.44
 -12  14 -28    0.61    4.01
  -7  -7 -27   59.78    4.22
 -12  28 -24    7.94    4.24
 -12  26 -24   -0.38    4.41
 -12  24 -24    9.17    4.24
 -11  29 -19    1.53    4.19
 -11  27 -19    5.65    3.91
 -10  34 -16    0.19    3.85
  -9  11 -15   63.73    4.30
  -7  41  -9   -0.39    3.54
  -7  15  -7   57.25    3.61
  12 -18  -4   10.66    2.96
   6 -12  -2  753.46   23.15
  11 -15  -1    6.98    2.60
  -5  21  -1   41.56    2.90
  11 -13   1    6.39    2.75
   9  -7   5  374.60   12.41
  13  -7   7   36.07    3.54
  24   0  10   -3.08    4.92
  23   1  11    4.61    5.01
  12   2  12   59.42    4.41
  10   4  12   73.21    4.19
  27  13  13   -8.88    6.63
  26  14  14   -1.39    6.65
   8  38  14    1.88    2.16
  11  11  15  101.54    5.16
   9  15  15  139.97    5.94
  22  14  16   -2.28    5.71
  19  15  17    5.76    5.08
  15  15  17    8.91    4.38
  13  17  17   14.66    4.25
  11  25  17   16.80    3.22
  18  30  18   -0.73    5.16
  18  22  18    2.46    4.87
  16  30  18    5.73    4.73
  16  22  18    7.24    4.66
 -13  19 -33    2.81    4.54
 -12  10 -32   -0.47    4.65
  -9  -3 -31   -1.34    3.91
 -11   5 -31   -1.90    4.33
 -13  25 -31    0.00    4.33
 -13  23 -31    0.46    4.82
  -9  -1 -27   71.30    5.06
   0 -20 -26   -0.79    1.58
  -5 -11 -25  154.72    6.18
  10 -28 -24   -0.06    2.42
 -12  30 -24    2.23    3.93
 -12  22 -24    0.92    4.32
  -7  -5 -23   84.11    4.51
   6 -24 -20   -0.18    1.71
 -11  21 -19   15.89    4.14
   0 -14 -14  514.09   15.41
  -9  15 -13  203.61    7.94
  -9  27 -11    0.84    3.31
  -9  25 -11   -2.84    3.19
  -9  23 -11    6.23    3.25
  10 -20  -8   15.48    2.58
  -8  28  -8   67.04    4.57
  -8  26  -8    1.21    3.09
  -8  24  -8   77.97    4.52
  15 -21  -7   24.28    3.53
   3 -13  -7  191.52    6.10
  -5  39  -3   10.82    3.05
  -5  31  -1    4.57    2.65
  -4  36   0   81.17    4.29
  -3  39   1    5.12    2.62
   5  -5   3 1458.74   43.99
  -2  34   4   12.76    2.24
   6  -2   6    5.45    1.72
  19  -1  11    0.92    4.42
  11   1  11   26.57    3.49
  26   8  12    0.62    5.82
  25   9  13    2.45    5.69
  19   3  13    7.72    4.82
  24  10  14    3.97    5.46
  20   6  14    0.59    4.64
   6  28  14   21.71    2.19
  25  17  15   -0.60    6.86
  13   9  15   83.23    5.19
  24  20  16   -3.00    6.84
  20  12  16    0.53    5.04
  10  18  16    5.18    2.93
  17  15  17   19.05    5.06
  18  28  18    5.15    5.25
  18  26  18    0.59    5.43
  18  24  18   -0.00    5.27
  16  28  18    2.88    4.60
  16  24  18   -1.64    4.57
 -10   0 -32   -0.40    4.13
 -13  21 -31    0.29    4.89
 -10   2 -28   50.25    4.94
  -1 -19 -27   38.25    2.55
  -8  -4 -26   -0.95    3.22
 -12  16 -26    0.18    3.91
  -3 -15 -25  214.52    7.49
 -12  20 -24    9.88    4.18
  12 -28 -22   -0.19    2.69
  -9   3 -21    2.56    3.29
 -11  15 -21    1.51    3.57
  -9   5 -19   74.58    4.53
 -11  31 -19    6.87    4.20
  -8   2 -18  155.30    6.41
 -10  12 -18  129.44    6.38
  14 -26 -16    1.45    2.99
  -2 -12 -16    0.97    1.22
  -8   4 -16   24.34    2.99
 -10  16 -16    1.97    2.69
  -9  37 -13    6.16    3.91
  -9  29 -11   -1.33    3.24
  -8  14 -10  947.58   29.62
  -8  22  -8    6.43    2.71
  17 -21  -7   13.50    3.64
  -7  37  -7    8.75    3.24
  14 -20  -6    4.04    3.02
  13 -19  -5   80.45    4.71
  -6  16  -4   -1.64    2.30
  -4  42  -2   19.80    3.14
  -1  47   1    1.26    2.56
   0  48   2    3.35    2.43
  12 -10   4   -0.31    2.97
   4  -2   4   41.19    2.21
   0  44   4   -0.49    2.20
  21  -9   5    3.71    4.29
  20  -8   6    0.18    3.82
   4  50   6    1.55    1.68
  23  -5   7    1.39    4.70
  19  -7   7    8.56    4.10
  16  -6   8    4.78    3.62
  17  -1  11   -2.80    3.89
  15  -1  11   -0.31    3.43
   4  20  12  151.98    5.15
  17   3  13    8.35    3.91
  15   3  13   26.27    4.26
   7  39  13    1.29    1.80
   5  21  13   45.14    2.45
  26  16  14    4.61    6.39
  22   8  14    4.57    5.16
   6  24  14   33.84    2.47
  14  12  16   -0.69    3.64
  12  14  16    2.44    3.30
  21  19  17    3.81    6.04
  13  33  17    1.15    3.75
  16  26  18    6.66    4.54
 -13  15 -35    3.75    4.62
 -12   8 -34    0.29    4.67
 -13  17 -33    3.50    4.49
  -7  -9 -31    3.78    3.65
 -13  19 -31   -0.75    4.46
  -8  -6 -30  158.53    7.41
 -11   7 -27   34.91    4.90
 -11   9 -25   38.47    4.46
 -11  11 -23   13.98    3.77
  -6  -6 -20  328.27   11.12
  -8   0 -20  223.02    8.50
 -11  33 -19    2.04    4.02
 -11  19 -19    4.27    3.92
  -4  -8 -16    0.66    1.67
 -10  28 -14    6.82    3.74
 -10  26 -14    1.56    3.33
 -10  24 -14   20.08    3.79
  -5  -3 -13  554.73   17.38
  16 -24 -12   13.86    3.51
  -5  -1 -11   25.70    2.25
  -9  31 -11    0.01    3.43
  -9  21 -11    2.36    3.22
  -8  38 -10   21.47    3.74
  11 -21  -9   34.14    3.19
  -8  30  -8   -0.00    3.07
  18 -20  -6    1.17    3.96
   9 -17  -5  204.33    7.40
  -7  27  -5   63.20    3.97
  -7  25  -5   66.57    4.05
  12 -16  -2   -0.68    2.88
   3  -7  -1   30.79    1.65
  21 -11   3   -1.04    3.99
  -1  43   3    5.75    2.41
  -3  21   3  104.83    4.08
  13  -9   5  130.82    5.92
  -1  37   5   45.67    2.82
  15  -7   7   90.10    5.50
  22  -4   8    0.06    5.12
   4  46   8   -0.18    1.29
  21  -3   9    7.35    4.93
  20  -2  10   26.26    4.79
  20   2  12    0.58    4.43
  14   6  14    0.71    3.38
  12  44  14    0.00    3.13
  10  10  14   11.31    2.99
   8  14  14   81.11    4.16
   6  26  14   -1.00    1.89
  23  13  15   -2.87    5.84
  19   9  15   17.23    5.03
  22  16  16   -1.07    5.43
  18  12  16   -0.15    4.58
  21  21  17    0.53    5.52
  19  17  17    8.08    5.16
  15  35  17    2.83    4.40
  13  19  17   10.19    4.18
 -11   3 -33   13.51    4.58
 -12  10 -30   63.54    5.55
 -13  25 -29   -1.98    4.29
 -13  23 -29    2.47    4.49
 -12  12 -28   28.59    4.93
 -12  18 -24    1.61    3.89
   9 -27 -23    4.69    2.25
  -9   1 -23  141.53    6.54
  13 -27 -19    3.87    2.85
  -7  -1 -17  199.50    7.38
  -9   7 -17  326.05   11.53
   6 -22 -16    9.70    1.73
  -7   1 -15  127.74    5.42
 -10  30 -14    2.99    3.75
 -10  22 -14    1.75    3.43
  12 -22 -10   75.58    4.24
  -8  20  -8  179.95    7.12
  16 -20  -6    2.27    3.10
  -7  29  -5   58.84    4.14
  -6  36  -4   -0.48    2.90
  -5  19  -1    7.89    2.18
  12 -14   0   -0.80    2.90
  -2  46   0   12.11    2.84
  12 -12   2   37.79    3.52
  -2  10   2   29.96    1.62
   9  -9   3   65.64    3.57
  -3  31   3   64.58    3.42
   2   2   4  445.21   13.51
   1  45   5    9.10    2.16
  14  -8   6   24.95    3.51
  10  -6   6    3.85    2.44
  17  -7   7   17.96    4.08
  24  -2   8   -2.60    4.41
   1  29   9   13.97    1.19
  14  -2  10    0.52    3.42
   6   6  10  348.91   11.27
  25   5  11    1.98    6.05
  24   6  12   -2.18    5.72
  23   7  13    2.87    5.05
  21   5  13    3.78    4.86
   9  43  13    0.17    2.20
  24  12  14   -0.31    6.00
  18   6  14   -0.00    4.53
  21  11  15   -2.31    5.35
  16  12  16    2.92    4.07
  10  32  16   -0.85    2.92
  10  20  16    4.72    2.51
  21  23  17   -0.02    6.17
  17  35  17   -0.50    1.06
  15  17  17   21.39    4.73
 -13  15 -33    5.31    5.01
 -13  17 -31    5.14    4.44
  -5 -13 -29   51.21    3.75
 -11   5 -29    3.68    4.24
 -13  21 -29    1.61    4.94
   8 -28 -28   25.32    2.40
 -12  14 -26   -0.47    3.95
   5 -25 -25   39.07    1.96
 -10   4 -24   19.28    3.71
 -10   6 -22   25.76    3.67
 -12  26 -22   17.42    4.51
 -12  24 -22   -0.64    3.85
   7 -25 -21    0.47    1.88
 -11  13 -21    1.70    3.53
 -10   8 -20   12.00    3.26
 -11  17 -19   17.97    3.74
  13 -25 -15   17.07    3.25
  -5  -5 -15  321.41   10.56
  -8   6 -14   67.16    4.02
  -9  19 -11    9.67    3.13
   2 -14 -10    5.26    0.82
  -7   9  -9   63.63    3.56
  -8  32  -8   24.58    3.59
   7 -17  -7  256.51    8.59
  -6  10  -6    1.81    1.89
  13 -17  -3   41.12    3.65
  -5  33  -1    2.59    2.56
  20 -10   4   -0.84    3.83
  19  -9   5    3.67    4.01
  18  -8   6    1.39    4.10
   2   6   6   73.45    2.57
  23  -1   9    5.72    5.31
  24   2  10    1.85    4.93
  22   0  10   13.49    4.91
  18  -2  10   -0.09    4.19
  23   3  11   -1.40    4.85
  21   1  11    1.06    4.53
  26  10  12   -2.91    6.33
  22   4  12    0.02    5.17
  14   2  12  133.33    6.65
  25  11  13   -1.22    6.22
   7  13  13  255.99    8.81
  16   6  14   11.61    4.10
  12   8  14   12.31    3.12
  17   9  15   16.61    4.56
  15   9  15   21.79    4.49
   9  35  15    7.53    2.74
  22  18  16    0.00    5.68
  20  14  16    0.55    5.64
  21  27  17    0.16    5.79
  21  25  17   10.10    6.04
  19  19  17    7.56    5.06
 -13  13 -35   10.10    4.84
 -12   8 -32   60.83    5.54
 -10   0 -30  131.44    7.06
  -9  -3 -29   21.64    4.06
  -2 -18 -28   32.71    2.87
   1 -21 -25   67.15    2.47
   8 -26 -22   40.65    2.75
  -4 -12 -22   40.92    2.80
  -8  -2 -22  402.57   13.76
 -12  28 -22   -0.40    3.88
 -12  22 -22   37.99    4.62
 -10  14 -16    1.17    3.23
 -10  32 -14    6.06    3.64
 -10  20 -14   12.76    3.64
   7 -21 -13   41.90    2.57
  -7   3 -13  125.93    5.24
  15 -23 -11    1.30    3.09
  -9  33 -11    1.44    3.24
  -4   2  -6  101.71    3.85
  -6  42  -6   -0.75    3.10
  17 -19  -5    6.72    3.35
  -7  31  -5   71.25    4.34
  -7  21  -5  160.99    6.41
  14 -18  -4   18.74    3.37
  19 -17  -3    8.19    3.72
  -2   2  -2  350.80   10.71
  -3   7  -1   29.43    1.71
  20 -14   0    2.96    3.80
  -2  42   2   -0.55    2.45
  13 -11   3  134.27    6.16
   7  -7   3  560.07   17.57
  16  -8   6   -0.90    3.37
   8  -4   6   18.88    2.30
  11  -5   7  210.09    7.93
  12  -4   8  302.89   10.87
   6   2   8  996.71   30.43
   3  11   9   77.35    2.89
  16  -2  10   57.15    4.91
  18   2  12   25.66    4.83
   8  44  12    1.46    1.81
   6  12  12    9.77    1.58
  13   5  13   95.31    5.37
   9   9  13  222.04    8.21
  23  15  15    1.03    6.00
  11  39  15    4.30    3.17
   9  17  15  121.04    5.36
  12  36  16    0.91    3.35
  12  16  16    4.70    3.30
  13  31  17   10.28    3.85
  13  21  17   30.24    4.32
 -13  19 -29    6.13    4.52
  11 -29 -27   11.53    2.65
 -13  27 -27   11.09    4.36
 -13  25 -27    4.90    4.32
 -10   2 -26    3.89    3.52
  -9  -1 -25  103.25    5.52
 -12  16 -24   32.23    4.46
  11 -27 -21    0.79    2.51
  -7  -3 -19    6.46    2.48
  12 -26 -18   28.98    3.10
 -10  10 -18    3.34    2.97
  -3 -11 -17   49.24    2.50
 -11  29 -17   16.77    4.13
 -11  27 -17   17.74    3.89
 -11  25 -17   22.76    3.85
 -11  23 -17   49.20    4.57
  -9   9 -15  416.73   14.14
   9 -21 -11    0.22    2.18
  -6   6  -8  326.37   10.74
  -8  34  -8    0.23    3.08
  -8  18  -8    6.53    2.73
  -7  39  -7    7.31    3.26
  -7  13  -7  273.59    9.48
  10 -18  -6    0.71    2.20
  -5   7  -5 1016.20   30.97
  18 -18  -4    3.79    3.59
  16 -18  -4    1.59    3.51
  13 -15  -1    1.18    2.82
  -3  45  -1    1.15    2.77
   2  -4   0   -0.09    0.73
  13 -13   1   25.95    3.41
   9 -11   1    1.99    2.29
  19 -11   3    4.95    4.11
  18 -10   4    5.35    3.82
  14 -10   4   14.06    3.48
  17  -9   5   27.40    4.40
  15  -9   5  108.13    5.67
  22  -6   6    1.08    4.29
  21  -5   7    9.00    4.41
  20  -4   8   16.43    4.44
  19  -3   9    5.98    3.97
  16   2  12   -2.48    3.70
   8   8  12  556.59   17.73
  19   5  13    7.42    4.32
   5  23  13   56.74    2.71
  24  14  14    1.41    6.13
  22  10  14   -0.92    4.97
  20   8  14   -2.05    4.52
  13  41  15   -0.54    3.58
  13  11  15    9.44    3.78
  11  13  15   34.64    3.52
  22  20  16   -5.62    5.77
  14  38  16    1.87    3.92
  14  14  16   -0.13    3.74
  10  22  16    4.35    3.10
  19  31  17   -0.74    5.75
  19  21  17    2.78    4.96
  17  33  17    1.02    2.40
  17  19  17    8.63    4.77
  15  19  17   14.56    4.09
 -12   6 -34   14.07    4.71
 -13  13 -33    6.55    4.92
 -11   3 -31    0.00    3.99
 -13  15 -31   -2.21    4.43
 -12  10 -28    0.77    3.79
 -13  23 -27    5.58    4.92
  -4 -14 -26   -1.32    2.28
  -7  -7 -25  143.35    6.18
 -11   7 -25   27.05    4.11
 -12  20 -22    2.69    3.66
 -11  31 -17    5.40    4.03
  12 -24 -14    1.91    2.66
 -10  18 -14   -3.04    3.13
  -9  35 -11   -1.47    3.40
  -9  17 -11   10.64    2.86
  -8  40 -10   -1.80    3.58
  -8  12 -10   -0.29    2.77
   5 -15  -7  395.71   12.38
   3 -11  -5 2929.40   87.35
  17 -17  -3    6.71    3.48
  15 -17  -3   27.33    3.80
   3  -9  -3  391.97   12.04
  -5  41  -3    9.97    2.97
  18 -16  -2   13.27    3.65
  14 -16  -2  118.88    5.74
  19 -15  -1    0.16    3.87
   9 -13  -1   11.61    2.32
  -4  38   0   -0.91    2.59
  -4  14   0    0.11    1.54
  19 -13   1    0.95    4.08
  16 -10   4   -0.00    3.23
  -2  36   4    2.23    2.12
   7  -1   7  304.69   10.06
  15  -3   9   12.72    3.44
  19   1  11    0.99    4.07
  13   1  11   19.11    3.47
  25  13  13    2.15    6.26
  23   9  13    1.53    5.70
  11   7  13   88.94    4.82
  23  17  15    4.94    5.74
  21  13  15    6.79    5.12
  19  11  15   11.65    4.84
  20  16  16   -0.06    4.94
  16  14  16    0.82    4.43
  19  29  17    1.02    5.66
  19  23  17   -0.40    5.14
  13  29  17   12.24    3.93
  13  23  17   23.66    4.00
 -13  11 -35   10.46    4.82
 -12   8 -30    1.04    4.10
  -7  -9 -29   25.46    3.70
 -13  17 -29    6.59    4.49
  -8  -6 -28   -1.07    3.25
   7 -27 -27    5.08    1.81
 -13  21 -27   11.94    4.98
  -6 -10 -26    0.62    2.55
 -12  12 -26   -1.20    3.83
 -11   9 -23   24.90    3.98
 -11  15 -19    5.97    3.53
  15 -25 -15   12.68    3.23
  11 -23 -13   37.89    3.18
  10 -22 -12  116.67    4.97
  14 -22 -10    0.87    2.83
  -7  33  -5   50.24    3.87
  -7  19  -5  263.87    9.26
  -6  14  -4  140.81    5.41
  -5  11  -3  284.31    9.37
  -6  26  -2   -0.35    2.28
  18 -14   0   26.20    4.26
  14 -14   0  202.88    8.08
  18 -12   2   12.20    4.12
  14 -12   2   98.43    5.12
  17 -11   3    8.36    3.92
  15 -11   3   29.96    3.95
  -3  33   3   60.18    3.27
  -3  19   3  401.70   12.59
  22  -8   4    0.23    4.19
  10  -8   4   13.34    2.68
   2  50   4    1.56    2.05
  -2  16   4    1.37    1.18
  23  -3   7    6.04    4.59
   9  -3   7  224.40    7.98
  17  -3   9    3.51    3.73
  25   7  11   -0.35    5.55
  26  12  12    1.32    5.94
  24   8  12    2.93    5.35
  12   4  12  122.24    5.73
  21   7  13    2.59    5.29
  17   5  13    7.87    4.02
  15   5  13    8.27    3.94
  11  45  13   -0.21    2.85
  22  24  16   -1.24    6.37
  22  22  16   -1.76    6.50
  10  28  16    1.96    2.95
  19  27  17    5.65    5.77
  19  25  17    0.61    5.33
  17  31  17    1.19    4.59
  17  21  17   12.21    4.67
 -14  20 -36    0.56    4.85
 -10   0 -28   -0.55    3.54
 -11   5 -27   44.48    4.67
   6 -26 -26   -0.91    1.52
  -8  -4 -24   44.90    3.73
 -12  14 -24    5.90    4.26
  -6  -8 -22  213.91    7.92
 -12  18 -22   78.63    5.52
 -11  11 -21    2.02    3.74
  10 -26 -20   45.75    3.23
  11 -25 -17   31.00    3.12
   7 -23 -17   66.13    3.16
  -5  -7 -17  100.85    4.24
 -11  33 -17   10.57    3.92
   8 -22 -14   43.26    2.77
  16 -22 -10   29.10    3.84
  13 -21  -9   11.13    3.00
  11 -19  -7   96.19    4.63
  16 -16  -2   -1.36    3.28
  -6  28  -2   97.88    4.66
  -6  24  -2  141.40    5.67
  17 -15  -1    3.08    3.49
  15 -15  -1    6.69    3.27
  -5  17  -1   42.10    2.67
  16 -14   0   -2.06    3.14
  17 -13   1    2.48    3.69
  15 -13   1    3.33    3.35
   5  -7   1   14.78    1.70
  -3  41   1   -0.00    2.51
  16 -12   2    1.05    3.44
  22  -2   8    6.91    4.68
  18  -4   8    1.76    3.70
   4   6   8   27.29    1.80
  21  -1   9    0.89    4.38
  20   0  10   -0.25    4.35
  12   0  10   -1.22    3.08
  17   1  11    0.19    3.62
   3  21  11    4.85    1.15
  22   6  12    6.78    4.90
  20   4  12    7.54    4.65
  24  16  14   -0.29    5.87
  22  12  14   -2.19    5.10
  18   8  14    3.27    4.16
  14   8  14   28.91    4.13
  23  19  15    4.17    5.96
  17  11  15   18.52    4.68
  15  11  15   36.66    4.53
  20  18  16   -1.05    4.98
  10  26  16   -1.06    2.87
 -14  18 -36   -2.78    4.91
 -14  22 -34   -0.66    4.59
 -10  -2 -32   71.93    5.61
 -12   6 -32    0.02    3.77
 -13  13 -31    1.53    4.67
  -3 -17 -29   29.85    2.83
 -13  15 -29    9.68    4.31
 -13  19 -27   21.35    4.62
  -7  -5 -21    1.33    2.60
 -12  24 -20   47.63    4.75
  -9   3 -19   57.42    4.04
 -10  12 -16   -0.00    3.20
  -6  -2 -14   34.10    2.52
 -10  36 -14    3.83    3.71
  12 -20  -8   74.36    4.37
  -8  36  -8   21.44    3.59
   7 -15  -5  355.89   11.47
  -4  44  -2    0.96    2.75
  -6  30  -2    0.33    2.59
   7  -9   1   89.85    3.85
  -4  26   2  100.12    4.27
  21  -7   5   11.87    4.40
  11  -7   5  409.88   13.70
  20  -6   6    1.27    3.93
   4   2   6  108.71    3.97
  19  -5   7   13.36    4.20
  24   0   8    2.42    4.90
  10  -2   8  482.32   15.73
  23   1   9    3.80    4.69
  11  -1   9   23.97    3.03
   7   3   9   84.15    3.80
  22   2  10    2.94    4.56
  23   5  11   -2.06    5.29
  21   3  11    0.06    4.96
  15   1  11    1.65    3.51
  10   6  12  315.27   10.96
   4  22  12    5.57    1.43
  25  15  13    2.03    6.21
  20  10  14    6.07    5.03
  16   8  14    0.33    4.46
  10  12  14   33.13    3.25
   8  16  14    3.01    2.21
  21  15  15   -2.13    5.42
  18  16  16    0.43    4.17
  14  16  16    0.32    3.95
  12  34  16    1.45    3.31
  12  18  16    1.26    3.19
  17  29  17    6.18    5.45
  17  27  17    1.63    5.03
  17  25  17    3.24    4.62
  17  23  17    3.93    4.51
  15  29  17   10.99    4.50
  15  23  17   10.14    4.21
 -14  20 -34    7.33    4.92
 -13  11 -33    2.63    4.37
  -9  -5 -31   -0.92    3.76
 -11   3 -29   20.29    5.76
  -9  -3 -27  144.68    6.96
 -13  27 -25    4.75    4.12
 -13  25 -25    4.13    4.15
 -13  23 -25   13.48    4.90
 -10   4 -22  116.38    5.83
 -12  16 -22    3.11    3.59
  -9   1 -21   -1.19    3.00
 -10   6 -20  100.58    5.33
 -12  30 -20    1.67    4.04
 -12  22 -20    0.74    3.64
   9 -25 -19    9.18    2.38
   8 -24 -18   -0.54    2.01
  -4 -10 -18   92.84    3.86
  -9   5 -17  364.63   12.58
  10 -24 -16    0.12    2.35
   4 -20 -16   10.43    1.34
   9 -23 -15  115.30    4.75
  14 -24 -14   10.64    3.23
  -6   0 -12    0.29    2.00
  -9  37 -11   -0.90    3.41
   6 -18 -10   15.35    2.02
  -9  27  -9    7.19    3.45
   8 -18  -8    4.78    2.03
  -8  16  -8  365.09   12.34
  -7  35  -5   17.31    3.26
  10 -16  -4   -0.61    2.16
  -3   3  -3   92.85    3.37
  -6  22  -2    0.00    2.13
  10 -10   2   50.38    3.40
  -4  28   2    1.91    2.14
  -4  24   2    2.26    1.89
  12  -6   6   27.78    3.44
  16  -4   8   48.56    4.46
   8   0   8  101.45    4.42
   3  41   9    0.13    1.10
  26   8  10    3.41    5.44
  11   3  11    0.52    2.89
   9   5  11   17.83    3.03
  26  14  12    4.42    5.99
  23  11  13    4.91    5.74
  24  18  14   -0.55    6.34
  12  10  14   56.83    4.11
  23  21  15    0.38    6.12
   9  33  15   11.18    2.91
  20  20  16    0.84    5.32
  16  16  16    2.12    4.39
  14  36  16    1.99    4.04
  15  27  17    4.38    4.36
  15  25  17    4.30    4.06
 -14  18 -34   -3.57    4.59
 -14  22 -32    6.81    4.99
 -12   8 -28   18.65    4.24
 -13  17 -27   16.73    4.48
 -12  10 -26    1.41    4.22
 -13  21 -25   24.46    4.46
  12 -28 -24    7.27    2.69
  -5 -11 -23   27.31    2.74
 -11  13 -19    7.93    3.46
  14 -26 -18    0.51    2.91
 -11  17 -17   30.53    4.20
  -6  -4 -16    3.92    2.04
  -8   2 -16   -0.46    2.33
 -10  28 -12   -0.47    3.18
 -10  26 -12   38.14    3.97
 -10  24 -12    2.04    3.12
  -9  15 -11    1.93    2.63
  17 -21  -9   -0.62    3.36
  15 -21  -9    3.40    3.15
  -9  29  -9    3.40    3.17
  -9  25  -9    6.56    3.33
  -7  17  -5  110.20    4.94
   7 -13  -3  113.26    4.45
  -3  11   1    9.22    1.30
  21  -9   3    7.13    4.53
   8  -6   4   20.04    2.26
   6  -4   4  115.41    4.43
  23  -5   5    5.31    4.89
   0  26   8    0.18    1.07
   9   1   9   45.55    3.12
  18   0  10   25.08    4.56
  25   9  11    3.26    5.80
  24  10  12    2.56    5.61
  18   4  12   -0.22    4.11
   4  30  12    0.86    1.17
  19   7  13    6.87    4.77
   8  36  14    0.83    2.28
  23  23  15   -0.88    6.26
  13  13  15   47.76    4.37
  11  15  15  155.83    6.71
 -14  20 -32    2.38    4.35
  -5 -13 -27  118.70    5.24
  10 -28 -26   -0.06    2.29
 -10   2 -24   72.62    4.80
 -12  12 -24   22.27    4.33
  13 -27 -21    2.11    2.72
   4 -22 -20    0.66    1.18
 -12  20 -20   83.50    5.75
  -8   0 -18   -2.21    2.50
 -10   8 -18   78.97    4.87
 -10  30 -12   36.50    4.03
 -10  22 -12  118.27    5.99
  -9  23  -9    4.30    3.22
  18 -20  -8    0.29    3.33
  -5   3  -7   35.52    2.30
  10 -14  -2   15.23    2.51
  -6  32  -2   47.77    3.54
   7 -11  -1   33.72    2.41
  -5  37  -1    3.48    2.59
  10 -12   0   -0.00    2.24
  20  -8   4    3.22    4.38
  22  -4   6   -1.14    4.43
   0  40   6   -0.87    1.85
  17  -5   7   36.82    4.31
  14   0  10   67.24    4.60
  27  15  11    0.77    6.65
  26  16  12   -1.72    6.44
  16   4  12   33.38    4.36
  14   4  12   -0.50    3.14
  25  17  13   -2.02    6.14
  21   9  13    3.95    4.66
  13   7  13   34.54    3.89
  24  20  14    6.37    6.65
  22  14  14    0.10    5.34
  10  40  14    4.51    2.69
  21  17  15    1.73    5.10
  20  30  16   -0.95    5.49
  20  22  16   -0.43    4.99
  18  18  16   -0.79    4.40
  12  20  16    1.16    3.33
 -11   1 -31    0.59    4.04
 -13  11 -31    1.80    4.18
  -4 -16 -30    0.26    2.49
 -10  -2 -30    1.61    3.76
 -12   6 -30   39.46    5.18
 -14  24 -30    7.65    4.37
 -13  13 -29    4.02    4.11
 -11   5 -25  102.80    6.10
 -13  19 -25   30.65    4.88
  -9  -1 -23  135.15    6.26
 -11   7 -23   53.86    4.42
 -11   9 -21    1.62    3.24
  -9   7 -15  470.30   15.59
 -11  29 -15   17.45    3.77
 -11  27 -15   42.07    4.32
 -11  25 -15   66.45    4.94
 -11  23 -15   10.18    3.40
  -8   4 -14    1.52    2.61
 -10  32 -12    2.14    3.58
  -8  10 -10  610.41   19.47
  -9  31  -9    7.30    3.34
  -9  21  -9    1.86    2.95
  14 -20  -8    0.45    3.00
  -8  38  -8    3.12    3.31
  -7  11  -7  396.48   12.97
  -8  28  -6    1.32    2.98
  -8  26  -6    4.53    2.88
  -8  24  -6   -1.13    2.62
  11 -17  -5  275.23    9.62
   5 -13  -5  739.80   22.56
  -6  40  -4    0.57    2.88
  -4   8  -2    0.39    1.53
  -6  20  -2  357.45   11.79
   5  -9  -1   32.95    2.07
  -4  40   0   45.75    3.45
  -4  22   2  223.10    7.57
  11  -9   3  223.14    8.19
  -3  35   3   14.84    2.38
  19  -7   5   18.45    4.07
   5  -1   5   70.03    2.99
  -1  39   5   18.14    2.26
  18  -6   6    0.67    3.66
  21  -3   7    4.17    4.64
  20  -2   8    3.73    4.19
   0  28   8   87.80    3.11
  25   5   9   -0.20    5.67
  19  -1   9   -2.75    3.85
  16   0  10    1.52    3.53
  19   3  11    1.13    4.50
  20   6  12    2.89    4.56
  10  46  12    0.20    2.47
   9  11  13  215.76    7.98
  24  22  14    0.61    8.03
  18  10  14    1.16    4.21
  12  42  14    0.85    3.29
  17  13  15   33.94    5.06
  15  13  15   31.12    4.76
  13  39  15    2.29    3.67
  11  37  15   10.58    3.29
   9  21  15   32.57    3.15
  20  28  16    0.75    5.78
  20  26  16    0.79    5.30
  20  24  16    0.52    5.50
  14  18  16    1.49    4.66
  12  32  16    0.39    3.38
 -14  16 -34    6.80    4.60
 -13   9 -33    2.06    4.64
 -14  18 -32   18.26    5.18
 -14  22 -30   -2.93    4.84
  -7  -9 -27   98.40    5.18
 -13  15 -27   12.93    4.24
  -8  -6 -26   -0.81    2.85
 -10   0 -26    2.09    3.46
 -12  14 -22   66.67    5.25
  -8  -2 -20   63.72    4.04
 -12  18 -20    5.62    3.99
 -11  31 -15   13.57    3.85
   5 -19 -13   62.21    2.72
 -10  20 -12    2.95    3.18
   9 -19  -9   55.41    3.15
  -7   7  -9   51.43    3.07
  16 -20  -8   25.79    3.68
  13 -19  -7   30.86    3.20
  12 -18  -6   -0.95    2.50
  -6   8  -6   84.60    3.79
  -8  30  -6    1.68    3.02
  -7  37  -5   20.40    3.42
   5 -11  -3  306.49    9.74
  -5  43  -3    7.78    2.90
  14  -6   6    3.06    2.87
  23  -1   7    2.67    4.62
  24   2   8    0.65    4.73
  13  -1   9    2.16    2.83
  26  10  10   -1.76    6.13
  26  18  12    3.04    6.83
  24  12  12    7.26    5.47
  25  19  13   -1.91    6.91
  23  13  13    1.45    5.20
  17   7  13    8.05    4.04
  15   7  13   31.56    4.11
  14  10  14   -0.44    3.41
  21  19  15    5.46    5.38
  19  15  15    5.91    5.07
  18  20  16    0.62    4.57
  16  18  16    1.34    4.01
  14  34  16   -3.10    4.08
 -12   4 -32   23.27    4.51
  -8  -8 -30    0.16    3.83
 -14  20 -30    8.89    4.51
  -9  -5 -29   22.41    4.36
 -11   3 -27   62.16    5.13
 -13  17 -25   10.69    4.02
  -7  -7 -23   25.20    3.00
 -13  29 -23   -0.32    4.06
 -13  27 -23    7.00    4.00
 -13  25 -23    1.41    4.11
 -13  23 -23   11.54    4.15
  -6  -6 -18   51.30    3.24
  13 -25 -17    7.89    2.79
 -11  15 -17   29.20    3.81
 -10  10 -16    6.02    3.11
 -11  21 -15   64.51    4.79
 -10  34 -12   20.52    3.87
   4 -16 -10   10.25    1.36
  -9  33  -9    7.57    3.30
  -8  14  -8   30.86    3.16
  17 -19  -7   13.69    3.44
  18 -18  -6    2.74    3.46
  -8  22  -6   16.21    2.80
  19 -17  -5   10.49    3.82
  11 -15  -3   22.85    2.94
  20 -14  -2    8.23    4.09
  -6  34  -2    2.32    2.63
  20 -12   0   26.67    4.63
  -2  48   0    0.62    2.51
  -1  49   1    1.19    2.48
   4  -4   2  107.05    3.84
  -4  32   2   -0.73    2.20
  12  -8   4   60.46    3.90
  13  -7   5  199.31    7.81
   9  -5   5  142.02    5.65
  22   0   8   -0.25    4.93
   0  24   8  498.14   15.04
  23   3   9    0.72    4.74
  21   1   9    0.41    4.42
  17  -1   9   -0.27    3.58
   5   7   9  381.67   12.05
  22   4  10    8.05    4.67
  20   2  10   28.39    4.75
  25  11  11    1.31    5.39
  21   5  11    2.22    4.52
  13   3  11    4.30    2.91
   6  14  12  288.28    9.48
  11   9  13  137.42    6.01
  22  16  14    4.96    5.58
  16  10  14   10.99    4.57
   8  18  14   47.90    2.99
  18  32  16   -1.22    5.15
  16  34  16   12.55    3.34
  12  22  16   -1.23    3.31
 -14  14 -34    0.90    4.51
 -14  16 -32   -0.22    4.19
  11 -29 -29    6.45    2.50
 -12   8 -26    0.22    3.61
  -2 -16 -22  164.97    5.64
 -11  11 -19   37.06    3.90
 -12  28 -18    1.52    4.00
 -12  26 -18   34.01    4.52
 -11  33 -15    3.80    3.64
  -9  13 -11    1.16    2.92
  15 -19  -7   14.69    3.21
   8 -16  -6    4.74    1.99
  -8  32  -6    0.25    2.91
  -4   4  -4  396.25   12.38
  -6  12  -4    1.04    1.80
  11 -13  -1    8.78    2.63
  -3  47  -1    0.94    2.61
  -5  15  -1   63.55    3.05
  11 -11   1   40.05    3.28
  -2  44   2    9.45    2.47
   3  -1   3 3984.73  118.72
  -1  45   3    3.17    2.28
  22  -6   4   -2.72    4.26
  -2  38   4    8.03    2.19
  15  -7   5   24.27    3.56
   1  41   7    9.26    1.75
  12  -2   8   31.68    3.34
  15  -1   9   14.05    3.55
   1  31   9    6.66    1.07
  17   3  11   -0.34    4.03
   5  13  11   16.79    1.81
   8  10  12    5.80    2.44
  19   9  13    2.09    4.61
  10  14  14    5.41    2.62
  21  21  15    2.04    5.38
  15  39  15   -1.08    4.27
  13  15  15   20.21    3.92
  11  17  15   59.54    4.30
  18  22  16   -0.42    4.68
  14  20  16    0.37    4.07
  12  30  16   -0.53    3.40
  12  24  16   -2.81    3.29
 -13   9 -31    0.12    3.98
 -14  18 -30    1.56    4.22
 -13  11 -29   11.63    4.22
 -12   6 -28   -0.76    3.87
 -14  24 -28   -2.17    4.51
 -13  13 -27   32.83    4.90
  -9  -3 -25  199.23    8.22
  -6 -10 -24   58.17    3.59
 -12  10 -24   -1.00    3.63
  11 -27 -23    6.72    2.48
  -3 -15 -23   42.21    2.56
 -13  21 -23   13.85    4.08
  -8  -4 -22    5.55    2.64
 -12  16 -20   71.86    5.29
 -12  30 -18    9.00    4.04
  15 -25 -17    6.83    3.15
  -7  -1 -15  124.40    5.18
  -9   9 -13  196.33    7.58
  -8   6 -12    0.88    2.21
 -10  18 -12  142.70    6.48
  -9  35  -9    1.01    3.17
  -8  40  -8    6.91    3.49
  14 -18  -6    1.01    3.06
  -7  15  -5  357.53   11.83
  12 -16  -4   36.46    3.40
  19 -15  -3    6.13    3.80
  19 -13  -1    3.67    3.61
  19 -11   1   -1.87    4.06
   8  -8   2   -0.01    1.96
  -4  20   2    0.57    1.68
  -3  17   3  241.09    7.77
  21  -5   5   11.99    4.70
  10  -4   6   92.90    4.51
  11  -3   7  212.94    7.96
  18  -2   8   28.96    4.54
  15   3  11    0.49    3.81
  18   6  12   24.37    4.67
  12   6  12    7.65    2.85
  23  15  13   -1.71    5.69
  22  18  14   -0.82    5.50
  20  14  14    4.07    4.96
  12  12  14    3.54    2.98
  21  23  15    1.03    5.61
  19  17  15    4.98    4.78
  17  15  15   14.38    4.45
   9  29  15   31.64    3.18
  18  30  16   -1.89    5.01
  18  28  16    5.84    4.93
  18  24  16    1.02    5.26
  14  32  16    3.55    3.84
  12  28  16    3.74    3.56
 -11   1 -29    9.24    4.07
 -10  -2 -28   51.01    4.70
 -14  22 -28    6.41    4.40
   9 -27 -25   17.52    2.33
 -13  15 -25   26.43    4.25
 -13  19 -23    2.13    3.73
 -12  12 -22    8.24    4.01
  -1 -17 -21   20.11    1.56
  12 -26 -20    0.44    2.50
 -12  32 -18   -2.85    3.98
  -7  -3 -17  187.04    6.97
 -11  35 -15    9.15    3.82
  -7   1 -13   92.34    4.14
 -10  36 -12   -0.05    3.56
   7 -19 -11    0.33    1.52
  16 -18  -6    1.19    3.33
  -8  20  -6    4.76    2.65
  17 -17  -5   16.90    3.57
  13 -17  -5   83.20    4.53
  18 -16  -4   -2.26    3.45
  -6  18  -2   39.67    2.88
  -3  43   1   -1.12    2.52
  22  -8   2   10.35    4.51
  18 -10   2    1.26    3.90
  12 -10   2  202.78    7.69
   0  50   2    2.09    2.28
  17  -9   3   19.13    3.69
  13  -9   3  156.13    6.47
  16  -8   4   12.64    3.73
  14  -8   4    1.21    3.05
   0  46   4    0.17    2.04
  23  -3   5    1.36    4.44
   7  -3   5   98.25    4.06
  20  -4   6   -1.92    3.96
  19  -3   7    1.89    3.90
  25   7   9    1.44    5.05
  26  12  10    9.64    5.73
  24   8  10   -2.21    5.06
  25  13  11   -0.27    6.01
  23   9  11    1.44    4.87
   9  47  11    0.00    2.11
   7   9  11   26.23    2.39
  24  14  12   -0.50    5.72
  22  10  12    5.10    4.94
   4  26  12    3.96    1.33
   7  37  13    5.26    2.08
  18  12  14    9.40    4.52
  21  27  15    4.65    5.74
  21  25  15    0.17    6.01
  15  15  15   32.86    4.48
   9  27  15   23.42    3.03
   9  25  15   31.53    3.19
  18  26  16   -2.18    4.88
  16  32  16    2.77    4.34
  16  22  16    1.58    4.10
 -13   7 -33    2.86    4.63
 -14  14 -32   34.88    5.13
   8 -28 -30    0.45    1.88
 -12   4 -30    0.62    3.84
 -14  20 -28   -2.34    4.34
 -10   2 -22   33.00    3.82
 -10   4 -20   44.27    3.87
 -10   6 -18    8.34    2.91
 -12  20 -18    2.61    3.78
 -11  13 -17  111.77    5.84
  12 -24 -16    1.29    2.55
 -10  12 -14   37.74    3.46
  16 -22 -12    0.52    3.41
  14 -22 -12   43.19    3.78
  -3  -7 -11   20.13    1.56
  -6   4  -8  166.08    5.98
  -8  34  -6   -0.10    3.17
  15 -17  -5   26.80    3.56
  -6  42  -4    5.14    2.93
  -7  29  -3   34.95    3.37
  -7  27  -3   48.29    3.60
  -7  25  -3   94.95    4.56
  18 -14  -2    3.45    3.65
  12 -14  -2  216.34    8.07
  -4  46  -2    8.93    2.94
  -5  39  -1    3.14    2.62
  18 -12   0   -0.87    3.80
  12 -12   0  429.39   14.27
  -4  12   0  736.19   22.48
  -4  34   2   55.04    3.33
  24   0   6    2.40    4.65
   5   3   7   36.32    2.13
  16  -2   8   -1.11    3.55
   2  12   8   29.35    1.37
   0  30   8    1.27    1.22
  18   2  10    1.05    3.63
  12   2  10  412.51   13.97
  20   8  12    8.32    4.54
  16   6  12    2.17    3.70
  10   8  12  101.67    4.87
  23  17  13   -1.79    5.88
   9  41  13    4.10    2.38
  22  20  14    0.30    5.55
  19  19  15    3.08    5.24
  11  35  15    5.88    3.11
  16  30  16    0.93    4.42
 -14  12 -34   12.73    5.12
 -14  16 -30   39.65    5.20
  -4 -14 -24    3.28    1.98
 -11   5 -23    5.46    3.24
 -11   7 -21    6.12    3.54
 -13  27 -21    0.91    4.03
 -13  25 -21    3.05    3.80
  -3 -13 -19    2.72    1.66
  -9   1 -19   20.85    3.23
  -9   3 -17    8.04    2.98
   3 -17 -13   55.58    2.15
  -4  -4 -10  109.40    4.01
  -9  17  -9   31.85    3.25
   6 -16  -8    5.98    1.64
  16 -16  -4    4.44    3.19
  14 -16  -4   -0.97    2.90
   8 -14  -4    3.17    1.98
  17 -15  -3   14.34    3.53
  13 -15  -3   82.40    4.58
  -5   9  -3  384.69   12.20
   8 -10   0   -0.13    1.94
  17 -11   1    1.15    3.67
  13 -11   1    9.37    2.80
  -5  27   1    0.54    2.12
  16 -10   2   24.15    3.62
   6  -6   2  182.00    6.26
  21  -7   3    5.80    4.15
  15  -9   3   47.55    3.94
  -3  37   3   27.29    2.63
  22  -2   6    0.85    4.32
  24   4   8    1.15    5.22
  19   1   9    0.36    4.14
  21   7  11    3.11    4.95
  19   5  11   -0.48    4.11
  11   5  11   27.44    3.29
   3  23  11   24.72    1.43
  14   6  12  126.88    6.24
  21  13  13   -0.46    5.01
  17   9  13   12.62    4.11
  13   9  13   42.01    4.00
  16  12  14    0.07    3.80
  14  12  14    6.02    3.51
  13  37  15    2.72    3.97
  11  19  15   27.46    3.49
  16  28  16   -3.03    4.43
  16  26  16    0.94    4.14
  16  24  16   -1.22    4.21
  14  28  16   -0.00    3.75
  14  26  16   -0.87    3.75
  14  24  16   -0.27    3.71
 -13   9 -29   13.57    4.17
 -14  18 -28   11.20    4.47
 -13  11 -27   37.52    4.98
  -2 -18 -26   -1.07    1.87
 -14  26 -26   -0.74    3.92
 -14  24 -26    2.44    4.44
 -11   3 -25   28.29    4.11
 -10   0 -24   -0.49    3.23
 -13  17 -23    7.20    3.81
 -13  23 -21   -1.06    4.12
  14 -26 -20   31.45    3.38
  -6  -8 -20    2.23    2.30
 -12  14 -20   -2.19    3.59
  -7  -5 -19  122.97    5.27
 -11   9 -19   16.54    3.34
  -2 -14 -18   26.13    1.75
 -10  16 -12    6.28    2.95
  17 -21 -11    1.25    3.12
  -7   3 -11   27.02    2.43
  -2  -8 -10 4927.62  146.66
  -9  37  -9    2.33    3.26
   9 -17  -7  284.63    9.62
  -8  18  -6   38.86    3.19
  15 -15  -3   17.03    3.14
  -7  31  -3   25.48    3.06
  -7  23  -3  115.77    4.99
  16 -14  -2   26.70    3.62
   8 -12  -2    9.00    2.01
  17 -13  -1    4.04    3.27
  13 -13  -1   26.00    3.29
  -4  42   0   -0.23    2.56
  -5  29   1    4.47    2.26
  -5  25   1   10.45    2.18
  14 -10   2    2.43    2.81
   9  -7   3  233.55    8.12
  20  -6   4   -0.36    3.81
   8  -2   6   15.43    2.17
   6   0   6   19.49    2.03
  23   1   7    3.07    4.55
  21  -1   7    2.88    4.13
  17  -3   7   19.59    4.26
  22   2   8    8.54    4.59
  20   0   8   10.20    4.22
  23   5   9    1.69    4.67
  26  14  10    1.91    5.97
  22   6  10   -3.23    4.68
  20   4  10   -3.18    5.81
  16   2  10   52.22    4.93
  14   2  10    0.05    2.95
  25  15  11   -3.22    5.82
  24  16  12    1.07    5.56
  19  11  13    4.27    4.73
  15   9  13   15.00    3.89
   7  17  13   44.74    2.93
  22  22  14   -4.04    5.66
  20  16  14    0.57    4.90
   8  20  14    3.53    2.29
  15  37  15   -0.20    4.21
  13  17  15   33.02    3.97
 -15  19 -35    6.27    5.11
 -12   2 -32    0.03    3.85
 -11  -1 -31    3.06    3.94
 -13   7 -31    0.14    3.95
  -8  -8 -28   40.52    3.96
  -3 -17 -27   60.44    3.27
  -9  -5 -27  115.45    5.92
  12 -28 -26    0.72    2.74
 -14  22 -26    0.18    4.60
 -13  13 -25   63.77    5.49
   8 -26 -24    1.84    1.95
  -8  -6 -24    1.51    2.68
 -12   8 -24   13.43    3.88
  10 -26 -22    0.38    2.30
  -9  -1 -21   -0.48    2.80
 -13  21 -21   -1.08    3.66
  -4 -12 -20  269.51    8.96
  11 -25 -19    4.07    2.40
 -12  18 -18   36.02    4.10
  14 -24 -16    1.56    2.83
 -10   8 -16    1.88    2.81
  11 -23 -15    7.35    2.45
  -9   5 -15   15.73    2.90
 -11  29 -13   22.40    3.79
 -11  27 -13   18.37    3.80
 -11  25 -13    7.99    3.49
   8 -20 -12  162.99    5.91
  13 -21 -11    2.20    2.85
  -8   8 -10   74.25    3.86
 -10  30 -10   -0.88    3.20
 -10  28 -10   43.05    4.20
 -10  26 -10    0.66    3.29
 -10  24 -10   73.88    4.62
  -8  12  -8  316.99   10.80
  -7   9  -7   55.20    3.10
  -8  36  -6   -0.59    2.96
  -5   5  -5  539.64   16.76
  -5  45  -3    3.14    2.91
  14 -14  -2   10.08    3.10
  15 -13  -1    4.43    3.13
  16 -12   0   77.23    4.84
  14 -12   0   -0.24    2.89
  21  -9   1    1.68    4.03
  15 -11   1    3.41    2.93
  19  -5   5    6.99    4.13
   3  51   5    0.54    1.57
  18  -4   6    2.82    4.00
  13  -3   7    4.45    2.76
  -1  27   7  153.61    5.11
  10   0   8    0.99    2.40
  25   9   9   -3.86    5.76
  21   3   9    0.59    4.44
  23  11  11   -1.00    4.99
   9   7  11   14.29    2.47
  22  12  12    1.37    4.75
  23  19  13    8.64    5.94
  11  43  13   -2.71    3.00
   9  13  13   21.07    2.68
  22  26  14    0.98    5.69
  22  24  14    2.63    5.66
  18  14  14    4.54    4.56
  10  38  14    2.04    2.80
  19  21  15    3.20    5.00
  15  17  15   18.01    4.22
 -15  21 -33    1.67    4.88
 -14  12 -32    7.14    4.68
 -14  14 -30    6.10    4.30
 -11   1 -27   25.90    4.22
 -12   6 -26    1.59    3.75
  -7  -9 -25   57.42    3.88
  13 -27 -23    1.32    2.76
 -12  10 -22   90.71    5.61
 -12  28 -16    2.37    3.48
 -12  26 -16    2.01    3.43
  10 -22 -14    1.62    2.21
   6 -20 -14   61.76    2.81
 -11  31 -13   14.17    3.57
 -11  23 -13   33.83    3.93
  15 -21 -11    3.58    2.92
  -9  11 -11    5.80    2.58
  -7  33  -3   29.72    3.24
  -7  21  -3  132.32    5.41
   2  -6  -2  512.37   15.46
  -5  23   1    4.58    1.96
  22  -4   4   -2.51    4.15
  10  -6   4   34.98    2.88
  12  -4   6    5.79    2.86
  15  -3   7   58.53    4.33
   9  -1   7  230.46    8.12
   6   4   8  181.06    6.30
  27  15   9   -3.17    6.12
  26  16  10   -1.78    5.93
  24  10  10    3.80    5.16
  10   4  10  239.59    8.66
   8  48  10   -0.43    1.74
  17   5  11    2.45    4.06
  24  18  12   -2.43    5.95
  18   8  12    1.87    4.15
  23  21  13    1.84    5.86
  21  15  13    0.74    5.12
  11  11  13   15.81    3.03
  12  40  14   -1.04    3.36
  12  14  14    8.54    3.24
  10  16  14   57.15    3.92
  19  31  15    2.35    5.38
  19  23  15    2.22    4.71
  17  35  15    0.89    1.48
  17  19  15   17.90    4.86
  11  33  15    4.76    3.18
 -15  17 -35    7.17    5.11
 -10  -4 -30   65.28    5.29
  -7 -11 -29   24.11    3.46
  10 -28 -28    1.86    2.18
  -4 -16 -28   65.31    3.64
 -12   4 -28   34.80    4.74
 -14  16 -28    0.09    4.16
 -14  20 -26   -0.05    4.06
  -1 -19 -25   25.71    1.91
  -5 -13 -25  297.29   10.14
 -13  15 -23   23.94    4.36
 -13  19 -21   -0.97    3.57
   5 -21 -17  159.23    5.32
 -11  11 -17   23.33    3.38
  -8   0 -16   32.37    3.08
 -12  30 -16   -0.55    3.62
 -12  24 -16    3.65    3.74
 -11  15 -15  154.17    6.90
   9 -21 -13   56.41    3.16
  -5  -3 -11    8.19    1.71
  12 -20 -10    1.50    2.47
 -10  32 -10   63.83    4.66
 -10  22 -10    0.37    3.11
  11 -19  -9   16.73    2.59
  -9  15  -9   42.39    3.36
  10 -18  -8  103.70    4.60
  -9  29  -7   41.94    3.92
  -9  27  -7   25.65    3.42
  -9  25  -7   27.40    3.25
  -2  -4  -6   41.87    1.69
  -6  38  -2    3.02    2.76
  -6  16  -2  657.51   20.48
  20  -8   2    2.75    3.75
   1  51   3    0.89    1.96
  11  -5   5  469.67   15.42
  -1  29   7   50.27    2.33
  -1  25   7  308.70    9.59
  17   1   9    1.13    3.58
   7  49   9    0.80    1.33
  25  17  11    0.39    5.60
  13   5  11    1.23    2.71
  20  10  12   -1.00    4.42
  20  18  14    1.25    5.46
  19  29  15    4.65    5.27
  19  27  15    1.12    5.00
  19  25  15    2.44    5.12
  11  21  15   66.37    4.41
 -15  19 -33    5.80    4.63
 -10  -2 -26    0.36    3.42
 -14  26 -24    2.45    3.97
  -9  -3 -23   19.34    3.16
  -5 -11 -21    2.55    2.02
 -12  12 -20   91.14    5.58
  -8  -2 -18  154.83    6.30
 -12  16 -18   -0.39    3.33
 -12  32 -16    0.50    3.73
  -8   2 -14   62.90    3.74
  -3  -9 -13  287.38    9.08
  -5  -5 -13  579.81   18.03
  -9   7 -13   17.78    2.84
 -11  33 -13    2.50    3.75
 -11  21 -13    6.82    3.20
  16 -20 -10    0.90    2.98
  -9  39  -9    2.37    3.31
  19 -17  -7    3.07    3.72
  -9  31  -7   32.63    3.63
  -9  23  -7   46.07    3.73
  -7  41  -5   12.94    3.11
  -7  13  -5  316.92   10.58
  20 -14  -4    0.15    3.55
  20 -10   0   -2.00    3.32
   9  -9   1   49.50    2.94
  -4  36   2    0.17    2.20
  -4  18   2 1006.58   30.56
  19  -7   3    1.09    3.61
  23  -1   5    8.29    4.52
  21  -3   5    1.18    4.40
  24   2   6   -0.38    4.61
  16  -4   6    1.93    3.39
   7   1   7  334.05   10.87
  26  10   8    1.34    5.86
  18   0   8   -0.93    3.68
  27  17   9   -0.23    6.28
  13   1   9    4.10    3.16
   7   5   9  144.07    5.37
  21   9  11   -1.13    4.91
  15   5  11    1.27    3.65
  24  20  12    1.39    5.94
  22  14  12    3.44    5.21
  12   8  12  152.76    6.55
  23  25  13   -0.97    6.30
  23  23  13   -3.60    6.57
  19  13  13    5.41    4.29
  17  11  13   10.82    4.28
  16  14  14   12.21    4.16
  14  14  14    3.41    3.66
   8  32  14    1.68    2.33
   8  22  14   32.59    2.87
  15  19  15   15.77    4.33
  13  35  15    2.56    3.75
  13  19  15   39.96    4.67
  11 -29 -31    0.01    2.37
 -15  21 -31   -0.82    4.69
 -14  12 -30   18.55    4.54
 -13   9 -27   23.41    4.63
 -14  18 -26   -0.81    3.89
 -13  11 -25   25.45    4.25
 -14  24 -24    1.35    4.42
   7 -25 -23    5.98    1.82
  10 -24 -18   34.12    2.89
  13 -23 -15   58.80    3.87
  -4  -8 -14   18.80    1.77
 -10  10 -14    9.84    2.87
 -10  14 -12  150.35    6.35
  14 -20 -10   47.34    3.80
 -10  34 -10    0.60    3.34
 -10  20 -10  241.72    9.08
  17 -19  -9    2.12    3.22
  -7   5  -9  135.36    5.29
  18 -18  -8   11.44    3.54
  -8  38  -6    1.72    3.14
  -8  16  -6    6.36    2.45
   9 -15  -5   40.99    2.87
  -6  44  -4   -1.04    2.85
  20 -12  -2    0.04    3.96
  -5  41  -1   -0.50    2.57
  -5  13  -1   73.63    3.27
   6  -8   0   -0.39    1.65
   4  -6   0    0.01    1.23
  22  -6   2    0.22    4.03
  18  -6   4    3.61    3.88
  -2  40   4    1.39    2.13
  17  -5   5    6.30    3.61
   1   7   5  137.27    4.22
  -1  41   5   10.99    2.11
  20  -2   6    0.67    3.92
  14  -4   6    2.17    2.66
  19  -1   7   20.42    4.46
   3  47   7    1.06    1.25
   8   2   8   13.71    2.08
  25  11   9   -0.86    5.63
  23   7   9    4.49    4.85
  26  18  10   -0.28    6.40
  24  12  10    4.97    5.17
  22   8  10    4.20    5.04
  18   4  10   49.07    4.86
  25  19  11    1.67    6.28
  23  13  11   -0.37    5.23
  19   7  11   -0.74    4.56
  24  22  12   -0.70    6.44
  16   8  12   70.22    5.51
   8  12  12  575.44   18.26
   6  16  12    3.62    1.93
  21  17  13    1.85    5.10
  20  20  14   -0.00    4.77
  14  40  14   -0.39    4.05
  17  33  15    0.10    3.27
  17  21  15    5.69    4.30
  11  31  15   11.84    3.43
  11  23  15    9.41    3.10
 -15  17 -33    4.84    4.53
 -14  10 -32   22.78    5.05
 -12   2 -30   41.73    4.70
 -11  -1 -29   10.50    3.94
 -13   7 -29    5.91    3.90
 -14  14 -28   11.07    4.54
 -14  22 -24   10.71    4.59
   6 -24 -22   76.66    3.16
   9 -25 -21   -0.71    2.11
  -7  -7 -21    0.42    2.39
 -11   5 -21   -0.49    2.87
 -13  17 -21   -0.81    3.82
  15 -25 -19   -1.07    2.98
  13 -25 -19    5.43    2.75
 -13  29 -19   -0.43    3.96
 -11  35 -13    5.77    3.64
 -11  19 -13   34.20    3.91
  -9  33  -7   17.55    3.18
  -9  21  -7   91.19    4.78
   6 -14  -6    7.01    1.69
  -6  10  -4  102.31    4.16
  -7  35  -3   21.09    3.05
  -7  19  -3   50.71    3.28
  19  -9   1   -0.96    3.57
  -5  21   1   49.31    2.85
   7  -5   3   17.35    2.19
   1   3   3 3260.14   96.95
   3   3   5 1997.66   59.70
  22   0   6   -0.25    4.43
  23   3   7    2.87    4.56
  19   3   9    7.21    4.33
  20   6  10   11.16    5.14
  25  21  11   -0.00    6.79
  14   8  12    0.27    3.27
  15  11  13    5.28    3.72
  13  11  13   26.85    3.70
  17  23  15    7.66    4.39
 -13   5 -31   -0.13    3.89
 -15  19 -31   -1.63    4.34
   7 -27 -29   12.85    1.88
  -5 -15 -29   22.93    2.93
 -15  23 -29    5.16    4.28
  -6 -12 -26    1.16    2.34
 -14  16 -26    1.07    3.84
 -11   3 -23   32.85    4.05
 -13  13 -23    1.96    3.57
  -8  -4 -20  424.18   14.10
 -10   2 -20  281.04   10.32
 -11   7 -19   37.52    3.75
 -13  31 -19    1.32    3.32
 -13  23 -19    2.10    3.67
 -10   4 -18  139.26    6.22
   9 -23 -17   23.12    2.38
   7 -21 -15  159.74    5.64
  -5  -7 -15  523.11   16.41
  -8   4 -12  301.94   10.35
  15 -19  -9    4.02    3.12
  13 -19  -9    4.58    2.69
  -6   6  -6    5.74    1.97
  19 -15  -5    3.98    3.40
   9 -13  -3   82.78    3.95
  19 -11  -1    0.92    3.78
   9 -11  -1    3.93    2.13
  22  -8   0   -1.71    3.82
  10  -8   2  292.68   10.03
  21  -5   3    5.46    3.94
   5  -3   3  419.14   13.10
  -3  39   3   10.38    2.34
  -2  14   4  200.58    6.34
  15  -5   5  102.69    5.58
  13  -5   5    6.21    2.65
  21   1   7    1.31    4.16
  22   4   8   -1.10    4.32
  20   2   8    2.18    4.09
  16   0   8   24.49    3.92
   0  32   8   42.20    2.00
  21   5   9    2.85    4.47
  22  16  12    0.24    5.30
  20  12  12    9.03    4.88
  10  10  12  488.96   16.01
   8  42  12    0.54    2.10
  20  22  14   -1.09    5.05
  10  18  14   -0.46    2.57
   8  30  14    3.48    2.39
   8  24  14   -0.88    2.41
  17  31  15   -1.44    4.59
  17  25  15    4.26    4.57
  13  33  15    4.87    3.70
  13  21  15   17.99    4.25
  11  25  15   66.24    4.23
 -15  15 -33    7.20    4.57
  -9  -7 -29   30.35    4.22
 -15  21 -29    4.74    4.16
 -10  -4 -28    0.92    3.95
  -8  -8 -26   -1.78    2.85
  11 -27 -25   16.79    2.65
  -9  -5 -25   69.51    4.67
 -12   6 -24    4.47    3.55
 -14  20 -24   -0.85    3.90
  -6 -10 -22   12.87    2.44
 -10   0 -22  306.25   11.04
 -12   8 -22   13.72    3.83
 -13  21 -19   10.20    3.65
 -12  14 -18   33.35    4.01
  -1 -15 -17  626.24   18.91
   8 -22 -16   -1.46    1.88
 -11  13 -15   33.23    3.47
  -6  -4 -14  212.55    7.38
  -6  -2 -12  561.95   17.62
 -10  36 -10   17.93    3.61
 -10  18 -10    1.04    2.79
  18 -16  -6    0.39    3.28
  10 -16  -6   22.09    2.49
  -8  28  -4   23.49    3.19
  -8  26  -4    1.14    2.49
  19 -13  -3    6.61    3.44
   6 -10  -2    9.56    1.70
  -3  45   1   -0.69    2.46
  18  -8   2   27.73    3.99
  -2  46   2   -1.36    2.24
  23  -3   3    2.05    4.60
  17  -7   3   17.07    3.61
  11  -7   3  307.63   10.56
  16  -6   4    0.53    3.52
  12  -6   4    4.38    2.94
  25   7   7    2.69    5.06
  -1  31   7   49.99    2.37
  26  12   8    0.38    5.37
  25  13   9    2.72    5.27
  16   4  10    0.60    3.41
  12   4  10   13.57    2.82
  23  15  11    1.94    4.99
   3  25  11    4.16    1.06
  18  10  12   18.70    4.31
  21  19  13    5.14    4.99
   9  15  13  208.75    7.68
  20  30  14   -1.04    5.53
  20  26  14    1.46    5.26
  20  24  14   -0.00    5.30
  18  18  14   -2.59    4.58
  16  16  14   -1.54    4.04
  12  16  14    3.45    3.03
  10  36  14    2.23    2.89
  17  29  15    1.86    4.83
  17  27  15    3.76    4.68
  11  27  15   25.89    3.27
 -15  17 -31   -0.03    4.35
 -12   4 -26    0.58    3.68
 -11   1 -25   64.45    4.69
  12 -26 -22   15.98    2.74
 -13  15 -21   -0.90    3.47
   8 -24 -20   94.98    4.00
 -12  10 -20    0.41    3.26
   6 -22 -18    0.69    1.57
 -10   6 -16   12.93    3.23
 -12  18 -16   -1.44    3.58
  16 -22 -14    1.93    3.05
  12 -22 -14   20.94    2.83
 -11  17 -13   60.72    4.21
  -2 -10 -12 1647.89   49.28
  -9  13  -9   64.84    3.86
  16 -18  -8    2.04    3.20
  12 -18  -8    1.15    2.47
  -8  10  -8   17.63    2.47
  17 -17  -7    3.37    3.24
  11 -17  -7   79.65    4.06
  -9  35  -7   16.52    3.48
   6 -12  -4   -0.08    1.84
  -8  30  -4    0.23    2.71
  -8  24  -4   29.81    2.97
  -6  40  -2   25.05    3.10
  18 -10   0   19.99    3.66
  -6  28   0   -0.14    2.22
  -6  26   0  133.92    5.25
  -5  35   1    3.45    2.40
  24   0   4   -0.58    4.38
  20  -4   4    3.02    4.22
  14  -6   4    0.92    2.71
  -1  13   5 1214.87   36.26
   0  42   6    1.65    1.72
  17  -1   7   20.49    3.88
  11  -1   7   92.17    4.53
  24   8   8    1.30    5.31
  14   0   8    0.21    2.88
  24  14  10    2.34    5.56
  14   4  10  286.86   10.68
  21  11  11   -0.00    3.86
  17   7  11    1.28    3.80
  11   7  11    0.26    2.61
   7  11  11   15.51    2.10
   3  29  11    2.00    0.93
  10  44  12    0.03    2.64
  17  13  13    9.88    4.23
  11  13  13   58.74    3.83
  20  28  14    3.56    5.25
  14  16  14   11.44    3.94
  12  38  14   -0.94    3.79
   8  28  14   -0.80    2.35
   8  26  14   13.48    2.52
  15  31  15   10.63    4.15
  15  23  15    9.94    4.27
  13  31  15    8.50    3.69
  13  23  15   53.43    4.63
  -8 -10 -30   95.66    5.27
 -14  10 -30   -0.41    4.00
 -15  19 -29    7.21    4.34
 -14  12 -28   -0.03    3.88
 -13   9 -25   35.69    4.35
 -14  18 -24   14.33    4.24
  14 -26 -22   -0.42    2.73
 -14  28 -22   11.63    4.20
 -14  26 -22    0.52    4.00
 -14  24 -22   32.22    4.60
   7 -23 -19   27.40    2.19
 -13  19 -19   12.48    3.60
  -9   1 -17   45.09    3.42
 -11   9 -17   59.01    4.10
  17 -21 -13    5.03    3.15
   5 -17 -11   16.83    1.64
  -6   0 -10 1039.41   31.73
  14 -18  -8   29.81    3.41
  -1  -7  -7 6133.98  182.33
  -9  19  -7   11.00    2.70
  -4   0  -6   -0.29    1.42
  -3  -1  -5  140.90    4.65
  -7  43  -5    4.90    2.92
  18 -14  -4    3.67    3.21
  18 -12  -2   14.66    3.89
  10 -10   0  875.89   27.18
  -4  44   0   18.16    2.79
  -6  30   0   79.73    4.06
  21  -7   1   -1.56    4.14
  -4  38   2   43.63    3.08
  -3  15   3  417.27   12.89
  22  -2   4    0.22    4.49
   8  -4   4  171.55    6.20
  19  -3   5   15.48    3.96
  24   4   6    2.28    5.04
  18  -2   6    3.51    3.80
  -2  28   6   40.92    2.20
  -2  26   6    4.23    1.44
   2  42   8    9.04    1.32
   0  22   8   -0.31    0.78
  17   3   9    6.15    3.58
  19   9  11   -0.89    4.59
  22  18  12    3.86    5.02
  21  21  13    4.03    5.06
  18  20  14    2.02    4.74
  15  29  15    3.35    4.08
  15  25  15    7.67    4.04
 -14   8 -32   -0.23    4.29
 -11  -3 -31   -3.15    3.92
  12 -28 -28    7.24    2.69
 -12   2 -28    0.42    3.67
 -13   7 -27   26.09    4.17
 -15  23 -27    5.71    4.12
 -14  14 -26    0.39    3.86
 -10  -2 -24   64.19    4.53
 -13  11 -23   29.34    4.22
  -9  -1 -19   19.44    3.00
  12 -24 -18    1.18    2.44
  -6  -6 -16    7.31    2.09
  -9   3 -15  120.44    5.36
 -12  28 -14    0.55    3.37
 -12  26 -14   23.08    3.95
 -11  29 -11    2.63    3.07
 -11  27 -11   -0.43    3.06
 -11  25 -11    3.60    3.30
 -10  38 -10   -1.29    3.23
  15 -17  -7   14.43    3.37
  17 -15  -5   14.50    3.37
  10 -14  -4  149.62    5.83
  -8  32  -4   14.09    3.26
  -8  22  -4   -0.68    2.00
  -7  17  -3  152.19    5.82
  10 -12  -2  232.92    8.19
  -6  24   0   -0.17    2.04
  17  -9   1    4.91    3.12
  -5  19   1    7.22    1.96
  16  -8   2    2.85    3.10
  15  -7   3   44.28    4.08
  13  -7   3   18.13    2.93
  -1  47   3    2.84    2.09
   4   0   4  685.35   20.85
  23   1   5    1.12    4.40
   9  -3   5  828.17   25.68
  10  -2   6   -0.70    2.35
  23   5   7   -1.04    4.56
  26  14   8    0.28    5.86
   4   8   8 2659.78   79.49
  11   3   9   47.52    3.47
  18   6  10   -1.34    3.81
   4  14  10  391.53   12.16
  23  17  11   -0.00    5.56
  15   7  11    1.84    3.17
  16  10  12    1.75    3.85
  21  23  13   -5.47    5.45
  15  13  13   20.12    4.28
  11  41  13   -0.04    3.06
   9  39  13    2.51    2.51
  18  34  14    1.56    5.05
  16  18  14    7.39    4.15
  14  38  14   -1.99    4.00
  15  27  15    6.97    4.11
  13  27  15    5.08    3.61
 -15  13 -33    5.62    4.48
 -15  15 -31    0.77    4.23
 -13   5 -29   11.12    4.12
   9 -27 -27   34.31    2.63
  -7 -11 -27   40.76    3.53
 -11  -1 -27   29.17    3.92
  13 -27 -25    5.52    2.74
  -8  -6 -22  171.35    6.88
 -14  22 -22    6.00    3.87
   0 -18 -20   -0.21    1.00
  14 -24 -18    3.33    2.96
 -12  12 -18    4.74    3.37
 -12  16 -16    6.61    3.34
 -10   8 -14   76.99    4.43
 -12  30 -14    8.36    3.97
 -12  24 -14    0.68    3.39
  11 -21 -13   10.62    2.22
 -11  31 -11    4.88    3.34
 -11  23 -11    1.05    2.93
 -10  16 -10  113.15    5.24
  13 -17  -7   28.03    3.08
  -5   1  -7  989.45   30.07
  -9  37  -7   12.24    3.25
  16 -16  -6    1.96    2.98
  -8  14  -6   14.13    2.60
  11 -15  -5  339.22   11.42
  21 -11  -3    0.00    3.83
  17 -13  -3    3.82    3.39
   4  -8  -2   -0.31    1.17
  -6  14  -2    1.94    1.78
  17 -11  -1   -0.31    3.48
  -5  43  -1    0.44    2.58
  -6  32   0    0.24    2.37
  11  -9   1   58.51    3.63
  20  -6   2    7.48    4.14
  12  -8   2   19.80    3.00
  21  -1   5    3.58    4.05
  22   2   6   -0.12    4.16
  20   0   6   -0.91    3.80
  -2  30   6    1.77    1.62
  25   9   7    0.16    5.56
  15  -1   7   54.33    4.28
  22   6   8    2.01    4.89
  18   2   8   25.66    4.43
  25  15   9   -3.15    5.53
  21   7   9    5.81    4.36
  24  16  10    0.26    5.62
  20   8  10   -0.28    4.33
  13   7  11    1.28    3.05
   9   9  11    3.22    2.31
   3  27  11    0.05    1.00
  22  20  12    0.64    5.40
  12  10  12   10.29    2.95
  21  25  13   -1.30    5.58
  19  17  13    3.73    4.53
  13  13  13    5.57    3.23
  18  22  14    4.33    4.70
  12  18  14    6.51    3.07
  10  20  14   16.22    2.91
 -15  17 -29    1.75    4.27
 -15  21 -27   11.74    4.29
 -14  16 -24    2.14    3.67
  -7  -9 -23   64.66    3.75
 -14  20 -22   20.21    4.10
  -9  -3 -21   -0.89    2.67
 -13  13 -21    4.01    3.49
 -13  17 -19    8.82    3.81
  -5  -9 -17  217.56    7.38
 -13  29 -17   12.42    3.98
 -13  27 -17   17.58    4.10
 -13  25 -17   10.42    3.97
  -4 -10 -16    1.46    1.53
  -7  -3 -15  260.47    8.95
 -11  11 -15   97.89    5.04
 -12  32 -14    1.06    3.60
 -12  22 -14   25.99    3.80
  -7  -1 -13   90.25    4.08
 -11  33 -11    3.45    3.48
 -10  30  -8   37.53    3.76
 -10  28  -8   -0.27    2.92
 -10  26  -8   49.15    3.87
  -7   7  -7  557.25   17.57
  12 -16  -6    0.90    2.49
  -7  11  -5  397.08   12.85
   2  -8  -4   28.16    1.28
  -8  34  -4   -1.18    2.78
  -4   6  -2  236.91    7.64
  -3   5  -1   35.50    1.75
  16 -10   0   -2.41    3.02
   7  -7   1  111.39    4.36
  14  -8   2   97.32    5.09
  25   5   5   -0.68    4.79
  21   3   7    3.59    4.38
  19   1   7   11.38    4.03
  24  10   8    0.00    5.12
  20   4   8   13.44    4.44
  19   5   9    2.96    3.89
  15   3   9   10.02    3.21
   5   9   9  290.61    9.33
  10   6  10    6.73    2.58
  18  12  12   -0.05    3.94
  14  10  12   69.78    4.82
  21  29  13   -1.66    5.70
  21  27  13    1.20    5.73
  17  15  13   22.30    4.39
   7  21  13   34.42    2.59
  18  32  14   -0.40    5.01
  16  36  14    1.08    0.96
  14  18  14   -0.43    4.00
  10  34  14   -1.82    2.97
 -13   3 -31    0.45    4.16
 -12   0 -30   -1.50    3.91
 -14  10 -28   11.05    4.48
 -13  31 -17    6.16    4.00
 -12  34 -14    2.29    3.46
  15 -21 -13    0.81    2.89
  -9   5 -13   91.73    4.56
 -11  21 -11    2.58    2.93
  -1  -9  -9  580.12   17.41
 -10  24  -8   -0.47    2.86
   7 -15  -7   62.23    3.02
  -9  17  -7  272.00    9.61
  14 -16  -6    1.99    2.95
   4 -12  -6    7.73    1.23
  15 -15  -5   52.39    3.97
  16 -14  -4    0.48    3.03
  11 -13  -3  224.25    8.06
  16 -12  -2   -1.17    3.30
  11 -11  -1   34.98    3.07
  -6  22   0  343.35   11.27
  15  -9   1    2.86    2.89
  13  -9   1    8.81    2.67
  -3   9   1    0.12    1.13
  22  -4   2    2.62    4.04
  -4  16   2    5.03    1.46
  19  -5   3   15.07    3.74
  18  -4   4   -0.34    3.42
   6  -2   4   93.57    3.72
  16  -2   6    1.77    3.37
  26  16   8   -0.04    5.53
  25  17   9    1.09    5.76
  23  11   9    0.90    5.05
  13   3   9   51.29    4.01
   1  33   9    2.34    0.95
  24  18  10    5.25    5.90
  22  12  10    4.93    4.84
  23  19  11    0.93    5.62
  22  22  12    6.16    5.47
   6  18  12  227.55    7.70
  19  19  13    0.96    4.98
  18  30  14    1.76    4.89
  18  24  14    3.53    4.54
  12  36  14    0.16    3.27
 -15  11 -33   14.07    4.64
 -15  13 -31   -0.02    4.53
 -10  -6 -30    3.30    3.83
 -14   8 -30   32.86    4.70
 -15  15 -29    0.66    4.07
   6 -26 -28   10.24    1.57
  -9  -7 -27   32.16    3.89
 -15  19 -27   11.39    4.28
 -10  -4 -26    2.41    3.35
 -14  12 -26   -0.40    3.63
 -15  25 -25    5.21    4.41
 -12   4 -24   26.65    4.15
 -12   6 -22   68.17    4.79
  11 -25 -21   -0.02    2.29
 -11   3 -21    0.32    3.20
 -11   5 -19   10.13    3.25
  -7  -5 -17   63.24    3.45
  -3 -11 -15  448.98   13.88
 -12  20 -14   -0.92    3.16
  16 -20 -12   16.88    3.41
  -7   1 -11    2.96    2.08
  -6   2  -8  980.98   29.95
 -10  32  -8    1.25    2.97
   2 -10  -6   45.76    1.70
  13 -15  -5   42.86    3.36
  -8  20  -4   45.94    3.31
  15 -13  -3   25.91    3.43
  -7  39  -3   10.65    2.97
  20 -10  -2   19.83    4.02
  15 -11  -1    4.33    3.08
  14 -10   0  114.73    5.39
  12 -10   0   -0.18    2.53
  -4  10   0   -0.08    1.42
  -5  37   1    4.61    2.44
  23  -1   3    3.57    4.61
  24   2   4    2.35    4.73
  17  -3   5   34.96    4.02
  24   6   6    0.03    4.46
  12  -2   6    8.03    2.77
  -1  33   7   24.61    1.85
  10   2   8  484.61   15.68
  16   6  10   59.75    4.78
  19  11  11    3.98    4.38
  17   9  11    2.32    3.99
  22  24  12   -1.12    5.54
  20  16  12   11.98    4.94
   8  14  12   46.36    3.12
  13  41  13    2.10    3.64
   9  17  13   98.97    4.60
  18  28  14    3.71    4.70
  18  26  14    1.65    4.56
  14  36  14   -0.34    3.95
  10  22  14    5.62    2.14
 -16  18 -34    4.62    4.58
 -14   6 -32   25.59    4.74
  10 -28 -30   22.26    2.55
 -11  -3 -29   16.78    3.99
 -12   2 -26    0.56    3.40
 -13   7 -25   38.50    4.39
 -15  23 -25    8.69    4.52
  10 -26 -24    6.72    2.27
   0 -20 -24   18.42    1.38
 -14  14 -24   12.58    4.20
 -11   1 -23   19.25    3.61
  -4 -14 -22  442.19   14.03
 -14  18 -22   -0.14    3.55
 -12   8 -20  115.99    5.98
 -14  26 -20   28.51    4.62
  -6  -8 -18  242.77    8.40
  11 -23 -17   53.75    3.38
 -13  21 -17   33.60    4.33
 -12  14 -16    2.48    3.21
  17 -19 -11    1.88    3.10
 -11  35 -11    1.07    3.22
  18 -18 -10    3.42    3.51
 -10  22  -8   82.14    4.65
  -9  39  -7    6.29    3.20
  20 -12  -4    2.32    3.62
  14 -14  -4   15.97    3.05
   4 -10  -4   29.08    1.63
  -8  36  -4    7.06    2.83
  13 -13  -3    9.54    2.76
  -5   7  -3  279.40    9.02
  14 -12  -2   89.00    4.76
  12 -12  -2   39.16    3.17
  -6  42  -2   -0.19    2.62
  13 -11  -1   10.91    2.76
  22  -6   0    5.96    4.40
   3  -3   1  387.23   11.88
  21  -3   3    6.80    3.96
  -2  32   6    5.56    1.68
  25  11   7   -0.36    5.59
  26  18   8   -1.23    6.13
  16   2   8    2.08    3.65
  25  19   9   -4.25    5.64
  24  20  10    0.24    5.77
   8   8  10   74.22    3.64
  23  21  11    2.52    6.04
  21  15  11   -0.29    4.91
   7  43  11    0.00    1.79
  22  26  12    2.42    5.63
  12  44  12    5.66    3.50
  10  12  12   59.57    3.74
  15  15  13   19.19    4.31
  11  15  13   35.99    3.37
   7  33  13   10.07    2.27
  16  34  14    2.91    4.26
  12  20  14   -0.51    3.36
 -16  20 -32    5.24    4.35
  -8 -10 -28    1.60    2.91
 -13   5 -27   29.07    4.51
 -15  17 -27    0.38    4.40
  -4 -16 -26   -1.37    2.06
 -15  21 -25   21.28    4.40
  -5 -13 -23   69.87    3.52
  -9  -5 -23   61.01    4.15
 -13   9 -23   25.80    4.01
  13 -25 -21    1.49    2.57
 -14  24 -20    2.33    3.77
 -13  15 -19    6.07    3.49
 -10   2 -18    2.07    2.85
  15 -23 -17    8.59    3.15
 -11   7 -17  107.86    5.37
 -11  19 -11    1.14    2.99
  -9  11  -9   21.90    2.80
 -10  34  -8   27.77    3.56
  19 -15  -7    6.83    3.62
   7  -9  -1   85.77    3.58
   8  -6   2  710.86   22.05
  -2   8   2  215.35    6.70
  -3  41   3   10.44    2.36
  22   0   4   -2.62    4.26
  20  -2   4    0.48    3.77
  -2  42   4    1.88    2.05
  23   3   5    1.36    4.77
   7  -1   5 2197.73   66.09
   4   4   6    3.75    1.36
  23   7   7    1.41    4.54
   9   1   7  222.07    7.85
  24  12   8   -0.28    5.47
  22   8   8   -1.20    4.34
  21   9   9    0.26    4.31
  22  14  10   -0.94    4.67
  20  10  10   18.88    4.63
  18   8  10   19.04    4.18
  12   6  10  217.39    8.33
  23  23  11    2.41    5.78
  18  14  12   32.11    4.81
  16  12  12   26.40    4.34
  19  21  13    4.35    4.43
  17  17  13   11.55    4.35
  16  22  14    3.14    3.99
  14  20  14    9.94    4.08
  10  32  14    7.27    2.92
 -16  16 -34   -0.27    4.90
  -5 -15 -27   82.38    4.14
  -3 -17 -25   96.39    3.98
 -11  -1 -25   61.51    4.67
  -8  -8 -24   20.98    3.04
  -3 -15 -21    3.95    1.65
 -13  11 -21    3.09    3.51
 -10   0 -20   -1.96    2.92
 -14  22 -20   12.97    4.26
 -12  10 -18   55.15    4.32
  13 -23 -17   28.41    3.23
 -13  19 -17   13.56    3.85
  -8  -2 -16    2.31    2.40
 -10   4 -16    2.96    2.77
  -8   0 -14   -0.45    2.22
  14 -20 -12    2.69    2.69
  12 -20 -12   45.89    3.41
 -10  14 -10   18.41    2.92
 -10  20  -8   14.89    3.00
   7 -13  -5  307.88    9.97
  -9  29  -5   69.23    4.45
  -9  27  -5   62.90    3.99
  -9  25  -5   57.14    3.81
  -2  -2  -4  434.18   13.16
  -7  15  -3  223.10    7.82
  19  -9  -1    0.61    3.44
   1  -3  -1 1087.84   32.42
  -5  11  -1   96.53    3.77
  -7  27  -1   13.68    2.49
  -6  20   0    0.36    1.98
   5  -5   1   72.54    2.97
  -4  40   2    1.77    2.33
   2  52   4    1.07    1.58
   0  48   4    1.08    1.89
  19  -1   5   18.09    4.01
  11  -3   5   58.65    3.58
   5   1   5   77.14    3.12
  -3  29   5  129.22    4.75
  26  12   6   -2.11    5.86
  18   0   6    3.88    3.55
   8   0   6   -0.71    1.84
  17   1   7   16.30    3.83
  26  20   8    1.35    6.32
  14   2   8   92.87    4.99
  12   2   8   33.07    3.23
  25  21   9    3.93    6.10
  23  13   9   -0.60    4.69
  17   5   9    3.98    3.91
  24  22  10    2.10    5.85
  14   6  10   -0.62    2.96
  23  25  11   -4.15    5.88
  15   9  11    4.93    3.61
  11   9  11    1.49    2.55
  20  18  12    0.31    5.11
  19  33  13    0.10    5.21
  19  23  13    4.91    4.74
  13  15  13   22.84    3.49
   7  23  13   62.40    3.32
  16  32  14   -2.54    4.30
  16  24  14    0.33    3.96
  12  34  14    5.83    3.45
  10  24  14   24.94    3.16
 -16  18 -32   -2.09    4.45
 -15  11 -31   -2.48    4.59
 -13   3 -29    5.49    4.05
 -15  13 -29    4.94    4.61
 -12   0 -28   15.21    4.00
 -14   8 -28    0.27    3.84
 -14  10 -26   -0.16    3.71
 -15  19 -25    3.47    3.95
  -6 -12 -24   -0.31    2.21
 -14  16 -22   56.25    4.77
  -7  -7 -19   51.06    3.27
  10 -22 -16    3.22    2.17
   6 -18 -12  224.62    7.40
  18 -16  -8    0.56    3.15
   8 -16  -8  384.32   12.34
  -8   8  -8  328.74   11.00
 -10  36  -8    0.68    3.09
  -9  15  -7  345.91   11.73
  -8  12  -6   11.79    2.26
  19 -13  -5    6.42    3.40
  -9  31  -5   19.41    3.65
  -6   8  -4    9.00    1.76
  -8  18  -4    1.09    2.19
  19 -11  -3    7.74    3.85
   7 -11  -3   77.31    3.34
  -7  29  -1    1.36    2.39
  -7  25  -1   18.07    2.43
  -2   4   0    0.48    0.68
  23  -3   1    0.51    4.02
  21  -5   1   -0.71    3.88
  -5  17   1   43.69    2.50
   9  -5   3  435.93   14.03
  10  -4   4    8.06    2.22
  21   1   5   -0.31    4.12
  13  -3   5  128.55    5.76
  22   4   6   -0.81    4.21
  21   5   7    9.10    4.43
  18   4   8   -0.54    3.57
   0  34   8    0.48    1.29
  19   7   9    1.09    4.39
  24  24  10   -2.68    6.40
   9  45  11    1.68    2.37
  14  12  12    4.88    3.42
  12  12  12  113.12    5.54
  19  31  13    0.13    5.04
  15  39  13    6.84    4.31
   9  37  13    3.91    2.59
  16  30  14    4.11    4.40
  16  26  14    1.08    4.05
  14  34  14   -1.66    3.88
  14  22  14   -0.31    3.51
  12  22  14   16.51    3.63
 -14   6 -30    0.24    3.86
 -16  20 -30    0.60    4.55
  -1 -21 -29   11.73    1.84
  -6 -14 -28   49.66    3.55
 -15  15 -27    5.99    4.51
   8 -26 -26   -0.02    1.85
  12 -26 -24    0.43    2.49
 -14  12 -24   -0.98    3.69
 -15  25 -23    6.12    3.87
 -10  -2 -22   37.18    3.71
 -14  20 -20   -2.99    3.99
  -8  -4 -18   13.54    2.62
 -11   9 -15   65.49    4.16
  -8   2 -12    1.87    2.27
  15 -19 -11    1.46    2.96
  11 -19 -11    1.28    2.28
  16 -18 -10   48.72    4.06
  17 -17  -9    1.64    3.00
  -9  23  -5  144.79    6.02
  -7  41  -3    5.38    2.83
  -7  31  -1    7.04    2.56
  18  -8   0    1.57    3.35
  -4  46   0   -0.73    2.48
  -6  36   0    1.16    2.41
  -3  31   5   84.82    3.60
  20   2   6    4.20    4.15
  25  13   7    3.57    5.12
  19   3   7    4.91    4.08
   5   5   7  298.81    9.55
   8   4   8  394.05   12.76
  21  17  11    2.64    4.54
  19  13  11   -2.88    4.41
  13   9  11   -0.21    2.97
  20  20  12    3.52    4.85
  19  29  13   -0.67    5.30
  19  27  13    3.61    4.98
  19  25  13    3.08    4.86
  11  39  13    1.83    3.08
   7  31  13    6.98    2.21
  16  28  14    3.57    4.40
  10  28  14   12.26    2.94
 -16  16 -32   20.08    5.30
 -10  -6 -28   46.75    4.52
  11 -27 -27    9.45    2.47
 -15  23 -23    8.59    3.97
  10 -24 -20   -0.22    2.50
 -13  13 -19   10.17    3.81
 -13  17 -17   14.99    3.93
 -12  12 -16    3.56    3.09
 -13  29 -15   27.77    3.93
 -13  27 -15    8.24    3.64
 -13  25 -15   19.24    3.75
   4 -18 -14   49.47    2.17
 -10   6 -14   20.87    2.98
 -12  30 -12    5.35    3.38
 -12  28 -12   46.38    4.30
 -12  26 -12    0.92    3.32
[truncated: 2,224,030 more chars]
