# Supplementary material for: Decoupled MOF Breathing: Pressure‐Induced Reversal of Correlation Between Orthogonal Motions in a Diamondoid Framework
Source: Angew Chem Int Ed Engl. 2025 May 15;64(27):e202504297. doi: 10.1002/anie.202504297 (PMC12207364; doi:10.1002/anie.202504297)
Supplement: Supplementary file 1 — Supporting Information [file ANIE-64-e202504297-s002.zip › SHF-62-CHCl3_SCC-in-CHCL3_20bar_d.cif]

data_SHF-62-CHCl3_SCC-in-CHCL3_20bar_d
_audit_creation_date               2024-11-15
_audit_creation_method
;
Olex2 1.5
(compiled 2024.02.16 svn.r378c4104 for OlexSys, GUI svn.r6928)
;
_shelx_SHELXL_version_number       '2019/1'
_audit_contact_author_address      ?
_audit_contact_author_email        ?
_audit_contact_author_name         ''
_audit_contact_author_phone        ?
_publ_contact_author_id_orcid      ?
_publ_section_references
;
Dolomanov, O.V., Bourhis, L.J., Gildea, R.J, Howard, J.A.K. & Puschmann, H.
 (2009), J. Appl. Cryst. 42, 339-341.

Sheldrick, G.M. (2008). Acta Cryst. A64, 112-122.
;
_chemical_name_common              ?
_chemical_name_systematic          ?
_chemical_formula_moiety           'C21 H18 In N2.5 O10, 0.5(C2 H8 N)'
_chemical_formula_sum              'C22 H22 In N3 O10'
_chemical_formula_weight           603.24
_chemical_melting_point            ?
loop_
  _atom_type_symbol
  _atom_type_description
  _atom_type_scat_dispersion_real
  _atom_type_scat_dispersion_imag
  _atom_type_scat_source
 'C' 'C' 0.0010 0.0010 'International Tables Vol C Tables 4.2.6.8 and 6.1.1.4'
 'H' 'H' 0.0000 0.0000 'International Tables Vol C Tables 4.2.6.8 and 6.1.1.4'
 'In' 'In' -1.9470 0.6580
 'International Tables Vol C Tables 4.2.6.8 and 6.1.1.4'
 'N' 'N' 0.0020 0.0010 'International Tables Vol C Tables 4.2.6.8 and 6.1.1.4'
 'O' 'O' 0.0040 0.0030 'International Tables Vol C Tables 4.2.6.8 and 6.1.1.4'

_shelx_space_group_comment
;
The symmetry employed for this shelxl refinement is uniquely defined
by the following loop, which should always be used as a source of
symmetry information in preference to the above space-group names.
They are only intended as comments.
;
_space_group_crystal_system        'orthorhombic'
_space_group_IT_number             70
_space_group_name_H-M_alt          'F d d d'
_space_group_name_Hall             '-F 2uv 2vw'
loop_
  _space_group_symop_operation_xyz
 'x, y, z'
 '-x+3/4, -y+3/4, z'
 '-x+3/4, y, -z+3/4'
 'x, -y+3/4, -z+3/4'
 'x, y+1/2, z+1/2'
 '-x+3/4, -y+5/4, z+1/2'
 '-x+3/4, y+1/2, -z+5/4'
 'x, -y+5/4, -z+5/4'
 'x+1/2, y, z+1/2'
 '-x+5/4, -y+3/4, z+1/2'
 '-x+5/4, y, -z+5/4'
 'x+1/2, -y+3/4, -z+5/4'
 'x+1/2, y+1/2, z'
 '-x+5/4, -y+5/4, z'
 '-x+5/4, y+1/2, -z+3/4'
 'x+1/2, -y+5/4, -z+3/4'
 '-x, -y, -z'
 'x-3/4, y-3/4, -z'
 'x-3/4, -y, z-3/4'
 '-x, y-3/4, z-3/4'
 '-x, -y+1/2, -z+1/2'
 'x-3/4, y-1/4, -z+1/2'
 'x-3/4, -y+1/2, z-1/4'
 '-x, y-1/4, z-1/4'
 '-x+1/2, -y, -z+1/2'
 'x-1/4, y-3/4, -z+1/2'
 'x-1/4, -y, z-1/4'
 '-x+1/2, y-3/4, z-1/4'
 '-x+1/2, -y+1/2, -z'
 'x-1/4, y-1/4, -z'
 'x-1/4, -y+1/2, z-3/4'
 '-x+1/2, y-1/4, z-3/4'

_cell_length_a                     14.8318(2)
_cell_length_b                     28.3462(3)
_cell_length_c                     30.3952(4)
_cell_angle_alpha                  90
_cell_angle_beta                   90
_cell_angle_gamma                  90
_cell_volume                       12778.9(3)
_cell_formula_units_Z              16
_cell_measurement_reflns_used     10780
_cell_measurement_temperature      293(2)
_cell_measurement_theta_max       20.271291770236996
_cell_measurement_theta_min       1.1415545223810677
_shelx_estimated_absorpt_T_max     0.981
_shelx_estimated_absorpt_T_min     0.972
_exptl_absorpt_coefficient_mu      0.217
_exptl_absorpt_correction_T_min   0.8504901996019492
_exptl_absorpt_correction_T_max   1.0
_exptl_absorpt_correction_type    empirical
_exptl_absorpt_process_details    
;
DIALS 3.8.2-1-g50706578e-release
Scaling & analysis of unmerged intensities, absorption correction using spherical harmonics
;
_exptl_absorpt_special_details     ?
_exptl_crystal_colour              ?
_exptl_crystal_colour_primary      yellow
_exptl_crystal_density_diffrn      1.254
_exptl_crystal_density_meas        ?
_exptl_crystal_density_method      ?
_exptl_crystal_description         Octahedral
_exptl_crystal_F_000               4864
_exptl_crystal_size_max            0.13
_exptl_crystal_size_mid            0.13
_exptl_crystal_size_min            0.09
_exptl_transmission_factor_max     ?
_exptl_transmission_factor_min     ?
_diffrn_reflns_av_R_equivalents    0.1746
_diffrn_reflns_av_unetI/netI       0.0594
_diffrn_reflns_Laue_measured_fraction_full  0.998
_diffrn_reflns_Laue_measured_fraction_max  0.999
_diffrn_reflns_limit_h_max         21
_diffrn_reflns_limit_h_min         -21
_diffrn_reflns_limit_k_max         40
_diffrn_reflns_limit_k_min         -40
_diffrn_reflns_limit_l_max         43
_diffrn_reflns_limit_l_min         -43
_diffrn_reflns_number              59988
_diffrn_reflns_point_group_measured_fraction_full  0.998
_diffrn_reflns_point_group_measured_fraction_max  0.999
_diffrn_reflns_theta_full          16.950
_diffrn_reflns_theta_max           20.308
_diffrn_reflns_theta_min           1.154
_diffrn_ambient_temperature        293(2)
_diffrn_detector                   'Hybrid Pixel Array Detector'
_diffrn_detector_area_resol_mean   13.3333
_diffrn_measured_fraction_theta_full  0.998
_diffrn_measured_fraction_theta_max  0.999
_diffrn_measurement_device         'Newport 4-circle diffractometer'
_diffrn_measurement_device_type   
 'dectris-CrysAlisPro-abstract goniometer imported dectris images'
_diffrn_measurement_method         '\f scans'
_diffrn_radiation_monochromator    synchrotron
_diffrn_radiation_probe            x-ray
_diffrn_radiation_type             synchrotron
_diffrn_radiation_wavelength       0.4859
_diffrn_source                     synchrotron
_reflns_Friedel_coverage           0.000
_reflns_Friedel_fraction_full      .
_reflns_Friedel_fraction_max       .
_reflns_number_gt                  2857
_reflns_number_total               4885
_reflns_special_details
;
 Reflections were merged by SHELXL according to the crystal
 class for the calculation of statistics and refinement.
 
 _reflns_Friedel_fraction is defined as the number of unique
 Friedel pairs measured divided by the number that would be
 possible theoretically, ignoring centric projections and
 systematic absences.
;
_reflns_threshold_expression       'I > 2\s(I)'
_computing_cell_refinement         ?
_computing_data_collection         ?
_computing_data_reduction          ?
_computing_molecular_graphics      'Olex2 1.5 (Dolomanov et al., 2009)'
_computing_publication_material    'Olex2 1.5 (Dolomanov et al., 2009)'
_computing_structure_refinement    'XL  (Sheldrick, 2008)'
_computing_structure_solution      ?
_refine_diff_density_max           2.209
_refine_diff_density_min           -0.549
_refine_diff_density_rms           0.172
_refine_ls_extinction_coef         .
_refine_ls_extinction_method       none
_refine_ls_goodness_of_fit_ref     1.071
_refine_ls_hydrogen_treatment      mixed
_refine_ls_matrix_type             full
_refine_ls_number_parameters       155
_refine_ls_number_reflns           4885
_refine_ls_number_restraints       227
_refine_ls_R_factor_all            0.1065
_refine_ls_R_factor_gt             0.0715
_refine_ls_restrained_S_all        1.051
_refine_ls_shift/su_max            0.001
_refine_ls_shift/su_mean           0.000
_refine_ls_structure_factor_coef   Fsqd
_refine_ls_weighting_details      
 'w=1/[\s^2^(Fo^2^)+(0.1595P)^2^] where P=(Fo^2^+2Fc^2^)/3'
_refine_ls_weighting_scheme        calc
_refine_ls_wR_factor_gt            0.2471
_refine_ls_wR_factor_ref           0.2647
_refine_special_details            ?
_olex2_refinement_description
;
1. Fixed Uiso
 At 1.2 times of:
  All C(H) groups, All N(H) groups
 At 1.5 times of:
  All C(H,H,H) groups, All N(H,H) groups
2. Restrained distances
 C3-N1
 1.43 with sigma of 0.02
 N1-C9
 1.4 with sigma of 0.02
 C9-C10
 1.5 with sigma of 0.02
 O5-C9
 1.25 with sigma of 0.02
 C1-C2
 1.504 with sigma of 0.01
 C5-C8
 1.504 with sigma of 0.01
 C1-O1
 1.25 with sigma of 0.005
 C1-O2
 1.25 with sigma of 0.005
 C8-O3
 1.25 with sigma of 0.005
 C8-O4
 1.25 with sigma of 0.005
 C3-N1 \\sim C3-N1A
 with sigma of 0.02
 N1-H1 \\sim N1A-H1A
 with sigma of 0.02
 N1-C9 \\sim N1A-C9A
 with sigma of 0.02
 C9-O5 \\sim C9A-O5A
 with sigma of 0.02
 C9-C10 \\sim C9A-C10A
 with sigma of 0.02
 C10-H10A \\sim C10A-H10D
 with sigma of 0.02
 C10-H10B \\sim C10A-H10E
 with sigma of 0.02
 C10-H10C \\sim C10A-H10F
 with sigma of 0.02
 C3-H1 \\sim C3-H1A
 with sigma of 0.04
 C3-C9 \\sim C3-C9A
 with sigma of 0.04
 N1-O5 \\sim N1A-O5A
 with sigma of 0.04
 N1-C10 \\sim N1A-C10A
 with sigma of 0.04
 H1-C9 \\sim H1A-C9A
 with sigma of 0.04
 C9-H10A \\sim C9A-H10D
 with sigma of 0.04
 C9-H10B \\sim C9A-H10E
 with sigma of 0.04
 C9-H10C \\sim C9A-H10F
 with sigma of 0.04
 O5-C10 \\sim O5A-C10A
 with sigma of 0.04
 H10A-H10B \\sim H10D-H10E
 with sigma of 0.04
 H10A-H10C \\sim H10D-H10F
 with sigma of 0.04
 H10B-H10C \\sim H10E-H10F
 with sigma of 0.04
3. Restrained planarity
 N1, C9, O5, C10
 with sigma of 0.1
4. Uiso/Uaniso restraints and constraints
All non-hydrogen atoms have similar U: within 1.7A with sigma of 0.04 and sigma
for terminal atoms of 0.08 within 1.7A
5. Rigid body (RIGU) restrains
 All non-hydrogen atoms
 with sigma for 1-2 distances of 0.004 and sigma for 1-3 distances of 0.004
6. Others
 Fixed Sof: N1(0.5) H1(0.5) C9(0.5) O5(0.5) C10(0.5) H10A(0.5) H10B(0.5)
 H10C(0.5) N2(0.25) H2A(0.25) H2B(0.25) C11(0.25) H11A(0.25) H11B(0.25)
 H11C(0.25) C12(0.25) H12A(0.25) H12B(0.25) H12C(0.25) N3(0.25) H3A(0.25)
 H3B(0.25) C13(0.25) H13A(0.25) H13B(0.25) H13C(0.25) C14(0.25) H14A(0.25)
 H14B(0.25) H14C(0.25) N1A(0.5) H1A(0.5) C9A(0.5) O5A(0.5) C10A(0.5) H10D(0.5)
 H10E(0.5) H10F(0.5)
7.a Free rotating group:
 N2(H2A,H2B,C11,H11A,H11B,H11C,C12,H12A,H12B,H12C), N3(H3A,H3B,C13,H13A,H13B,
 H13C,C14,H14A,H14B,H14C)
7.b Aromatic/amide H refined with riding coordinates:
 C4(H4), C6(H6), C7(H7), N1(H1), N1A(H1A)
7.c Fitted hexagon refined as free rotating group:
 C3(C4,C5,C6,C7,C2)
7.d Idealised Me refined as rotating group:
 C10(H10A,H10B,H10C), C10A(H10D,H10E,H10F)
;
_atom_sites_solution_hydrogens     mixed
_atom_sites_solution_primary       ?
_atom_sites_solution_secondary     ?
loop_
  _atom_site_label
  _atom_site_type_symbol
  _atom_site_fract_x
  _atom_site_fract_y
  _atom_site_fract_z
  _atom_site_U_iso_or_equiv
  _atom_site_adp_type
  _atom_site_occupancy
  _atom_site_site_symmetry_order
  _atom_site_calc_flag
  _atom_site_refinement_flags_posn
  _atom_site_refinement_flags_adp
  _atom_site_refinement_flags_occupancy
  _atom_site_disorder_assembly
  _atom_site_disorder_group
 In1 In 0.625000 0.125000 0.32659(2) 0.0409(2) Uani 1 2 d S T P A .
 O3 O 0.7562(3) 0.34072(16) 0.11398(14) 0.0587(11) Uani 1 1 d D U . . .
 O1 O 0.7380(3) 0.16232(15) 0.29144(15) 0.0651(12) Uani 1 1 d D U . . .
 O4 O 0.8928(3) 0.31870(19) 0.12777(17) 0.0665(13) Uani 1 1 d D U . . .
 C3 C 0.8107(3) 0.22336(17) 0.22406(16) 0.075(2) Uani 1 1 d DG U . . .
 C4 C 0.8394(2) 0.25460(18) 0.19171(17) 0.073(2) Uani 1 1 d G U . A .
 H4 H 0.900153 0.256168 0.184226 0.088 Uiso 1 1 calc R U . . .
 C5 C 0.7774(3) 0.28349(15) 0.17055(13) 0.0588(15) Uani 1 1 d DG U . A .
 C6 C 0.6866(3) 0.28114(16) 0.18174(15) 0.0638(17) Uani 1 1 d G U . A .
 H6 H 0.645070 0.300475 0.167576 0.077 Uiso 1 1 calc R U . . .
 C7 C 0.6579(2) 0.24990(18) 0.21409(16) 0.0664(17) Uani 1 1 d G U . A .
 H7 H 0.597188 0.248334 0.221572 0.080 Uiso 1 1 calc R U . . .
 C2 C 0.7200(3) 0.22101(15) 0.23525(14) 0.0624(16) Uani 1 1 d DG U . A .
 C8 C 0.8103(3) 0.3158(2) 0.13533(19) 0.0566(14) Uani 1 1 d D U . . .
 O2 O 0.6008(3) 0.18308(18) 0.27468(17) 0.0673(13) Uani 1 1 d D U . . .
 C1 C 0.6841(3) 0.1868(2) 0.26921(19) 0.0581(14) Uani 1 1 d D U . . .
 N1 N 0.8780(7) 0.2021(5) 0.2527(4) 0.068(3) Uiso 0.5 1 d D U P A 1
 H1 H 0.858381 0.192431 0.277750 0.081 Uiso 0.5 1 calc DR U P A 1
 C9 C 0.9686(8) 0.1951(5) 0.2454(4) 0.072(4) Uiso 0.5 1 d D U P A 1
 O5 O 1.0085(8) 0.2166(4) 0.2160(4) 0.084(3) Uiso 0.5 1 d D U P A 1
 C10 C 1.0098(15) 0.1593(7) 0.2760(7) 0.109(7) Uiso 0.5 1 d D U P A 1
 H10A H 1.005107 0.170326 0.305787 0.163 Uiso 0.5 1 calc DR U P A 1
 H10B H 1.072118 0.154863 0.268598 0.163 Uiso 0.5 1 calc DR U P A 1
 H10C H 0.978333 0.129833 0.273177 0.163 Uiso 0.5 1 calc DR U P A 1
 N2 N 1.147(3) 0.2563(11) 0.1140(10) 0.149(17) Uiso 0.25 1 d G U P B -1
 H2A H 1.185521 0.247185 0.091689 0.224 Uiso 0.25 1 d G U P B -1
 H2B H 1.079517 0.241889 0.108134 0.224 Uiso 0.25 1 d G U P B -1
 C11 C 1.144(6) 0.3161(11) 0.116(2) 0.18(3) Uiso 0.25 1 d G U P B -1
 H11A H 1.215850 0.331057 0.121191 0.272 Uiso 0.25 1 d G U P B -1
 H11B H 1.113107 0.332908 0.089776 0.272 Uiso 0.25 1 d G U P B -1
 H11C H 1.099827 0.325323 0.139211 0.272 Uiso 0.25 1 d G U P B -1
 C12 C 1.1879(17) 0.2277(7) 0.1489(8) 0.051(5) Uiso 0.25 1 d G U P B -1
 H12A H 1.144288 0.236381 0.172130 0.076 Uiso 0.25 1 d G U P B -1
 H12B H 1.187056 0.185026 0.144516 0.076 Uiso 0.25 1 d G U P B -1
 H12C H 1.260370 0.242095 0.154160 0.076 Uiso 0.25 1 d G U P B -1
 N3 N 0.5332(18) 0.1402(9) 0.1752(8) 0.074(7) Uiso 0.25 1 d G U P C -1
 H3A H 0.602966 0.152073 0.182541 0.112 Uiso 0.25 1 d G U P C -1
 H3B H 0.517969 0.146224 0.141479 0.112 Uiso 0.25 1 d G U P C -1
 C13 C 0.460(2) 0.1663(12) 0.1928(14) 0.106(12) Uiso 0.25 1 d G U P C -1
 H13A H 0.478756 0.160783 0.228539 0.159 Uiso 0.25 1 d G U P C -1
 H13B H 0.464211 0.201505 0.178594 0.159 Uiso 0.25 1 d G U P C -1
 H13C H 0.385555 0.154393 0.183483 0.159 Uiso 0.25 1 d G U P C -1
 C14 C 0.535(5) 0.0907(14) 0.192(3) 0.32(5) Uiso 0.25 1 d G U P C -1
 H14A H 0.461236 0.078305 0.182884 0.473 Uiso 0.25 1 d G U P C -1
 H14B H 0.589984 0.075005 0.177609 0.473 Uiso 0.25 1 d G U P C -1
 H14C H 0.554337 0.084725 0.227950 0.473 Uiso 0.25 1 d G U P C -1
 N1A N 0.8715(7) 0.1866(4) 0.2406(4) 0.066(3) Uiso 0.5 1 d D U P A 2
 H1A H 0.848106 0.167157 0.259075 0.06(4) Uiso 0.5 1 calc DR . P A 2
 C9A C 0.9609(9) 0.1790(5) 0.2306(5) 0.071(4) Uiso 0.5 1 d D U P A 2
 O5A O 0.9986(9) 0.1965(5) 0.1994(5) 0.097(4) Uiso 0.5 1 d D U P A 2
 C10A C 1.0066(13) 0.1431(7) 0.2596(6) 0.089(5) Uiso 0.5 1 d D U P A 2
 H10D H 0.972833 0.114260 0.259251 0.133 Uiso 0.5 1 calc DR U P A 2
 H10E H 1.009703 0.154960 0.289180 0.133 Uiso 0.5 1 calc DR U P A 2
 H10F H 1.066507 0.137351 0.248905 0.133 Uiso 0.5 1 calc DR U P A 2

loop_
  _atom_site_aniso_label
  _atom_site_aniso_U_11
  _atom_site_aniso_U_22
  _atom_site_aniso_U_33
  _atom_site_aniso_U_23
  _atom_site_aniso_U_13
  _atom_site_aniso_U_12
 In1 0.0518(4) 0.0385(3) 0.0324(3) 0.000 0.000 -0.0020(2)
 O3 0.068(3) 0.062(2) 0.046(2) 0.0157(19) 0.0043(19) 0.001(2)
 O1 0.078(3) 0.061(2) 0.056(3) 0.024(2) 0.003(2) -0.008(2)
 O4 0.065(3) 0.072(3) 0.062(3) 0.028(2) 0.001(2) -0.002(2)
 C3 0.070(4) 0.082(4) 0.073(4) 0.040(4) 0.009(3) 0.005(3)
 C4 0.064(4) 0.076(4) 0.081(5) 0.041(4) 0.006(3) 0.001(3)
 C5 0.066(3) 0.056(3) 0.054(3) 0.018(3) 0.002(3) -0.004(3)
 C6 0.068(4) 0.063(3) 0.061(4) 0.022(3) -0.002(3) -0.003(3)
 C7 0.066(4) 0.079(4) 0.055(4) 0.022(3) -0.001(3) -0.010(3)
 C2 0.070(4) 0.063(3) 0.054(3) 0.020(3) 0.003(3) -0.003(3)
 C8 0.066(3) 0.055(3) 0.049(3) 0.016(2) 0.003(2) -0.003(2)
 O2 0.072(3) 0.072(3) 0.058(3) 0.023(2) 0.003(2) -0.007(2)
 C1 0.077(3) 0.053(3) 0.045(3) 0.006(2) 0.003(3) -0.009(3)

_geom_special_details
;
 All esds (except the esd in the dihedral angle between two l.s. planes)
 are estimated using the full covariance matrix.  The cell esds are taken
 into account individually in the estimation of esds in distances, angles
 and torsion angles; correlations between esds in cell parameters are only
 used when they are defined by crystal symmetry.  An approximate (isotropic)
 treatment of cell esds is used for estimating esds involving l.s. planes.
;
loop_
  _geom_bond_atom_site_label_1
  _geom_bond_atom_site_label_2
  _geom_bond_distance
  _geom_bond_site_symmetry_2
  _geom_bond_publ_flag
 In1 O3 2.311(5) 32_656 ?
 In1 O3 2.311(5) 31_556 ?
 In1 O1 2.251(4) 14_545 ?
 In1 O1 2.251(4) . ?
 In1 O4 2.244(5) 32_656 ?
 In1 O4 2.244(5) 31_556 ?
 In1 C8 2.631(5) 32_656 ?
 In1 C8 2.631(5) 31_556 ?
 In1 O2 2.308(5) . ?
 In1 O2 2.308(5) 14_545 ?
 In1 C1 2.623(5) 14_545 ?
 In1 C1 2.623(5) . ?
 O3 C8 1.250(4) . ?
 O1 C1 1.256(4) . ?
 O4 C8 1.247(4) . ?
 C3 C4 1.3900 . ?
 C3 C2 1.3900 . ?
 C3 N1 1.455(9) . ?
 C3 N1A 1.466(10) . ?
 C4 H4 0.9300 . ?
 C4 C5 1.3900 . ?
 C5 C6 1.3900 . ?
 C5 C8 1.492(5) . ?
 C6 H6 0.9300 . ?
 C6 C7 1.3900 . ?
 C7 H7 0.9300 . ?
 C7 C2 1.3900 . ?
 C2 C1 1.512(5) . ?
 O2 C1 1.251(4) . ?
 N1 H1 0.8600 . ?
 N1 C9 1.375(11) . ?
 C9 O5 1.232(11) . ?
 C9 C10 1.508(12) . ?
 C10 H10A 0.9600 . ?
 C10 H10B 0.9600 . ?
 C10 H10C 0.9600 . ?
 N2 H2A 0.9257 . ?
 N2 H2B 1.0944 . ?
 N2 C11 1.6947 . ?
 N2 C12 1.4667 . ?
 C11 H11A 1.1629 . ?
 C11 H11B 1.0377 . ?
 C11 H11C 0.9904 . ?
 C12 H12A 0.9889 . ?
 C12 H12B 1.2164 . ?
 C12 H12C 1.1617 . ?
 N3 H3A 1.1113 . ?
 N3 H3B 1.0623 . ?
 N3 C13 1.4208 . ?
 N3 C14 1.4962 . ?
 C13 H13A 1.1332 . ?
 C13 H13B 1.0901 . ?
 C13 H13C 1.1848 . ?
 C14 H14A 1.1828 . ?
 C14 H14B 1.0301 . ?
 C14 H14C 1.1366 . ?
 N1A H1A 0.8600 . ?
 N1A C9A 1.377(13) . ?
 C9A O5A 1.208(13) . ?
 C9A C10A 1.507(14) . ?
 C10A H10D 0.9600 . ?
 C10A H10E 0.9600 . ?
 C10A H10F 0.9600 . ?

loop_
  _geom_angle_atom_site_label_1
  _geom_angle_atom_site_label_2
  _geom_angle_atom_site_label_3
  _geom_angle
  _geom_angle_site_symmetry_1
  _geom_angle_site_symmetry_3
  _geom_angle_publ_flag
 O3 In1 O3 121.1(2) 32_656 31_556 ?
 O3 In1 C8 28.37(11) 32_656 32_656 ?
 O3 In1 C8 102.26(18) 32_656 31_556 ?
 O3 In1 C8 102.26(18) 31_556 32_656 ?
 O3 In1 C8 28.37(11) 31_556 31_556 ?
 O3 In1 C1 110.68(15) 31_556 14_545 ?
 O3 In1 C1 107.51(17) 32_656 14_545 ?
 O3 In1 C1 107.51(17) 31_556 . ?
 O3 In1 C1 110.68(15) 32_656 . ?
 O1 In1 O3 127.10(17) . 31_556 ?
 O1 In1 O3 82.16(15) 14_545 31_556 ?
 O1 In1 O3 82.16(15) . 32_656 ?
 O1 In1 O3 127.10(17) 14_545 32_656 ?
 O1 In1 O1 123.3(2) 14_545 . ?
 O1 In1 C8 110.50(15) 14_545 31_556 ?
 O1 In1 C8 107.10(17) 14_545 32_656 ?
 O1 In1 C8 110.50(15) . 32_656 ?
 O1 In1 C8 107.10(17) . 31_556 ?
 O1 In1 O2 83.98(18) . 14_545 ?
 O1 In1 O2 57.05(14) 14_545 14_545 ?
 O1 In1 O2 83.98(18) 14_545 . ?
 O1 In1 O2 57.05(14) . . ?
 O1 In1 C1 104.31(18) 14_545 . ?
 O1 In1 C1 104.31(18) . 14_545 ?
 O1 In1 C1 28.57(11) 14_545 14_545 ?
 O1 In1 C1 28.57(11) . . ?
 O4 In1 O3 56.60(14) 31_556 31_556 ?
 O4 In1 O3 56.60(14) 32_656 32_656 ?
 O4 In1 O3 82.45(18) 32_656 31_556 ?
 O4 In1 O3 82.45(18) 31_556 32_656 ?
 O4 In1 O1 138.64(16) 32_656 . ?
 O4 In1 O1 84.69(18) 32_656 14_545 ?
 O4 In1 O1 84.69(18) 31_556 . ?
 O4 In1 O1 138.64(16) 31_556 14_545 ?
 O4 In1 O4 92.2(3) 31_556 32_656 ?
 O4 In1 C8 28.24(11) 32_656 32_656 ?
 O4 In1 C8 28.24(11) 31_556 31_556 ?
 O4 In1 C8 86.6(2) 31_556 32_656 ?
 O4 In1 C8 86.6(2) 32_656 31_556 ?
 O4 In1 O2 89.1(2) 32_656 14_545 ?
 O4 In1 O2 164.31(17) 32_656 . ?
 O4 In1 O2 164.31(17) 31_556 14_545 ?
 O4 In1 O2 89.1(2) 31_556 . ?
 O4 In1 C1 167.21(16) 32_656 . ?
 O4 In1 C1 86.9(2) 32_656 14_545 ?
 O4 In1 C1 86.9(2) 31_556 . ?
 O4 In1 C1 167.21(16) 31_556 14_545 ?
 C8 In1 C8 94.5(3) 31_556 32_656 ?
 O2 In1 O3 85.29(17) 14_545 32_656 ?
 O2 In1 O3 138.98(15) 14_545 31_556 ?
 O2 In1 O3 138.98(15) . 32_656 ?
 O2 In1 O3 85.29(17) . 31_556 ?
 O2 In1 C8 87.3(2) 14_545 32_656 ?
 O2 In1 C8 167.21(16) 14_545 31_556 ?
 O2 In1 C8 87.3(2) . 31_556 ?
 O2 In1 C8 167.21(16) . 32_656 ?
 O2 In1 O2 93.8(3) 14_545 . ?
 O2 In1 C1 88.3(2) 14_545 . ?
 O2 In1 C1 28.48(11) . . ?
 O2 In1 C1 88.3(2) . 14_545 ?
 O2 In1 C1 28.48(11) 14_545 14_545 ?
 C1 In1 C8 98.5(2) . 31_556 ?
 C1 In1 C8 98.5(2) 14_545 32_656 ?
 C1 In1 C8 139.04(15) 14_545 31_556 ?
 C1 In1 C8 139.04(15) . 32_656 ?
 C1 In1 C1 96.7(3) . 14_545 ?
 C8 O3 In1 90.2(3) . 23_655 ?
 C1 O1 In1 92.4(3) . . ?
 C8 O4 In1 93.4(3) . 23_655 ?
 C4 C3 C2 120.0 . . ?
 C4 C3 N1 118.5(6) . . ?
 C4 C3 N1A 120.5(5) . . ?
 C2 C3 N1 119.9(5) . . ?
 C2 C3 N1A 118.5(5) . . ?
 C3 C4 H4 120.0 . . ?
 C3 C4 C5 120.0 . . ?
 C5 C4 H4 120.0 . . ?
 C4 C5 C8 118.5(3) . . ?
 C6 C5 C4 120.0 . . ?
 C6 C5 C8 121.5(3) . . ?
 C5 C6 H6 120.0 . . ?
 C5 C6 C7 120.0 . . ?
 C7 C6 H6 120.0 . . ?
 C6 C7 H7 120.0 . . ?
 C2 C7 C6 120.0 . . ?
 C2 C7 H7 120.0 . . ?
 C3 C2 C1 122.6(3) . . ?
 C7 C2 C3 120.0 . . ?
 C7 C2 C1 117.4(3) . . ?
 O3 C8 In1 61.4(3) . 23_655 ?
 O3 C8 C5 120.6(4) . . ?
 O4 C8 In1 58.4(3) . 23_655 ?
 O4 C8 O3 119.8(5) . . ?
 O4 C8 C5 119.6(4) . . ?
 C5 C8 In1 176.7(4) . 23_655 ?
 C1 O2 In1 89.9(3) . . ?
 O1 C1 In1 59.0(3) . . ?
 O1 C1 C2 119.9(4) . . ?
 C2 C1 In1 177.9(4) . . ?
 O2 C1 In1 61.6(3) . . ?
 O2 C1 O1 120.6(5) . . ?
 O2 C1 C2 119.5(4) . . ?
 C3 N1 H1 115.4 . . ?
 C9 N1 C3 129.2(10) . . ?
 C9 N1 H1 115.4 . . ?
 N1 C9 C10 113.1(12) . . ?
 O5 C9 N1 121.1(12) . . ?
 O5 C9 C10 125.8(13) . . ?
 C9 C10 H10A 109.5 . . ?
 C9 C10 H10B 109.5 . . ?
 C9 C10 H10C 109.5 . . ?
 H10A C10 H10B 109.5 . . ?
 H10A C10 H10C 109.5 . . ?
 H10B C10 H10C 109.5 . . ?
 H2A N2 H2B 109.9 . . ?
 C11 N2 H2A 109.0 . . ?
 C11 N2 H2B 110.7 . . ?
 C12 N2 H2A 96.8 . . ?
 C12 N2 H2B 106.8 . . ?
 C12 N2 C11 122.5 . . ?
 N2 C11 H11A 110.1 . . ?
 N2 C11 H11B 116.3 . . ?
 N2 C11 H11C 108.1 . . ?
 H11A C11 H11B 109.5 . . ?
 H11A C11 H11C 114.5 . . ?
 H11B C11 H11C 98.0 . . ?
 N2 C12 H12A 96.2 . . ?
 N2 C12 H12B 117.9 . . ?
 N2 C12 H12C 106.8 . . ?
 H12A C12 H12B 108.6 . . ?
 H12A C12 H12C 114.7 . . ?
 H12B C12 H12C 111.9 . . ?
 H3A N3 H3B 110.1 . . ?
 C13 N3 H3A 118.7 . . ?
 C13 N3 H3B 96.7 . . ?
 C13 N3 C14 111.8 . . ?
 C14 N3 H3A 101.4 . . ?
 C14 N3 H3B 119.2 . . ?
 N3 C13 H13A 95.7 . . ?
 N3 C13 H13B 106.3 . . ?
 N3 C13 H13C 118.3 . . ?
 H13A C13 H13B 119.4 . . ?
 H13A C13 H13C 114.9 . . ?
 H13B C13 H13C 102.8 . . ?
 N3 C14 H14A 100.3 . . ?
 N3 C14 H14B 105.7 . . ?
 N3 C14 H14C 118.4 . . ?
 H14A C14 H14B 120.1 . . ?
 H14A C14 H14C 114.7 . . ?
 H14B C14 H14C 98.4 . . ?
 C3 N1A H1A 115.6 . . ?
 C9A N1A C3 128.9(10) . . ?
 C9A N1A H1A 115.6 . . ?
 N1A C9A C10A 114.2(12) . . ?
 O5A C9A N1A 123.6(13) . . ?
 O5A C9A C10A 121.9(13) . . ?
 C9A C10A H10D 109.5 . . ?
 C9A C10A H10E 109.5 . . ?
 C9A C10A H10F 109.5 . . ?
 H10D C10A H10E 109.5 . . ?
 H10D C10A H10F 109.5 . . ?
 H10E C10A H10F 109.5 . . ?

loop_
  _geom_torsion_atom_site_label_1
  _geom_torsion_atom_site_label_2
  _geom_torsion_atom_site_label_3
  _geom_torsion_atom_site_label_4
  _geom_torsion
  _geom_torsion_site_symmetry_1
  _geom_torsion_site_symmetry_2
  _geom_torsion_site_symmetry_3
  _geom_torsion_site_symmetry_4
  _geom_torsion_publ_flag
 In1 O3 C8 O4 -1.6(7) 23_655 . . . ?
 In1 O3 C8 C5 177.0(5) 23_655 . . . ?
 In1 O1 C1 C2 -177.9(5) . . . . ?
 In1 O1 C1 O2 1.7(7) . . . . ?
 In1 O4 C8 O3 1.7(7) 23_655 . . . ?
 In1 O4 C8 C5 -176.9(5) 23_655 . . . ?
 In1 O2 C1 O1 -1.6(7) . . . . ?
 In1 O2 C1 C2 178.0(5) . . . . ?
 C3 C4 C5 C6 0.0 . . . . ?
 C3 C4 C5 C8 -178.7(5) . . . . ?
 C3 C2 C1 O1 6.7(8) . . . . ?
 C3 C2 C1 O2 -172.9(5) . . . . ?
 C3 N1 C9 O5 17(2) . . . . ?
 C3 N1 C9 C10 -162.3(14) . . . . ?
 C3 N1A C9A O5A -16(3) . . . . ?
 C3 N1A C9A C10A 169.9(14) . . . . ?
 C4 C3 C2 C7 0.0 . . . . ?
 C4 C3 C2 C1 178.2(5) . . . . ?
 C4 C3 N1 C9 -23.6(17) . . . . ?
 C4 C3 N1A C9A 4.7(19) . . . . ?
 C4 C5 C6 C7 0.0 . . . . ?
 C4 C5 C8 O3 176.5(5) . . . . ?
 C4 C5 C8 O4 -4.9(8) . . . . ?
 C5 C6 C7 C2 0.0 . . . . ?
 C6 C5 C8 O3 -2.2(9) . . . . ?
 C6 C5 C8 O4 176.4(5) . . . . ?
 C6 C7 C2 C3 0.0 . . . . ?
 C6 C7 C2 C1 -178.3(5) . . . . ?
 C7 C2 C1 O1 -175.0(5) . . . . ?
 C7 C2 C1 O2 5.4(8) . . . . ?
 C2 C3 C4 C5 0.0 . . . . ?
 C2 C3 N1 C9 170.9(12) . . . . ?
 C2 C3 N1A C9A 173.1(14) . . . . ?
 C8 C5 C6 C7 178.7(5) . . . . ?
 N1 C3 C4 C5 -165.5(8) . . . . ?
 N1 C3 C2 C7 165.3(8) . . . . ?
 N1 C3 C2 C1 -16.5(8) . . . . ?
 N1A C3 C4 C5 168.3(8) . . . . ?
 N1A C3 C2 C7 -168.5(8) . . . . ?
 N1A C3 C2 C1 9.7(8) . . . . ?

loop_
  _diffrn_refln_index_h
  _diffrn_refln_index_k
  _diffrn_refln_index_l
  _diffrn_refln_intensity_net
  _diffrn_refln_intensity_u
 9 35 19 -2.39 1.31
 11 33 25 0.17 1.66
 12 34 26 -3.27 1.85
 5 31 11 0.78 2.19
 14 38 26 0.58 1.44
 14 -6 36 0.44 5.2
 14 -16 32 13.88 4.89
 13 -11 33 4.94 4.65
 12 44 16 0.07 1.99
 12 -10 32 -2.9 4.7
 11 43 15 -0.82 2.06
 11 -1 33 -4.27 4.38
 10 4 32 -11.85 4.49
 9 17 29 3.6 3.3
 9 -37 -19 0.42 2.64
 7 43 1 -3.51 3.42
 7 -9 23 10.08 3.86
 7 -29 3 8.44 3.59
 7 -33 -11 -1.83 2.56
 6 38 6 -4.6 3.03
 6 4 24 0.03 3.19
 5 37 3 6.43 2.85
 4 -6 16 5.8 2.32
 3 35 -7 -0.69 3.48
 3 33 -31 6.76 5.28
 3 -17 3 26.03 2.61
 3 -23 -13 10.28 1.54
 0 4 -34 -2.83 4.56
 0 -10 -18 28.79 2.13
 -1 13 -21 -2.56 3.58
 -1 3 -9 0.64 1.59
 19 -5 41 -1.54 2.53
 18 -6 40 -4.89 2.57
 18 -12 38 -1.13 2.62
 16 -20 32 -3.69 2
 14 44 20 2.42 0.62
 14 -22 28 0.82 2.13
 13 -15 31 -0.08 2.12
 12 -14 30 4.25 2.12
 11 -13 29 3.08 1.77
 10 8 32 3.42 1.61
 10 6 32 4.88 1.68
 10 -6 30 0.04 1.86
 10 -30 12 0.75 1.5
 9 -33 3 4.85 1.43
 9 -37 -17 0.16 1.05
 9 -37 -15 -2.01 1.13
 8 12 28 0.35 0.84
 8 -24 14 -0.66 1.59
 7 -3 25 15.4 1.57
 6 42 -2 1.77 1.31
 6 8 24 0 1.02
 6 6 24 20.34 1.53
 6 -16 16 0.52 1.23
 6 -22 10 2.97 1.18
 6 -26 4 7.66 1.24
 5 41 -7 -2.24 1.42
 5 39 -1 2.17 1.29
 5 1 21 1.99 1.06
 4 38 -6 -3.43 1.4
 4 -20 4 17.22 1.34
 4 -26 -20 -1.49 0.51
 3 31 -35 1.62 1.77
 2 30 -30 -0.46 1.95
 2 28 0 4.93 1.03
 2 24 -38 2 2.19
 1 27 -7 18.59 1.46
 1 -11 -31 2.27 1.14
 0 22 -24 3.51 1.49
 0 18 -30 6.85 1.9
 0 2 -34 16.02 2.02
 0 -2 -32 0.88 1.3
 -1 13 -11 -0.53 0.93
 -1 11 -9 25.15 1.46
 -1 9 -25 41.52 2.42
 -1 7 -25 47.59 2.45
 -1 5 -25 31.83 1.93
 -1 1 -23 22.37 1.65
 19 -11 39 -1.32 2.73
 16 -6 38 -0.62 2.5
 16 -12 36 -0.33 2.36
 12 16 34 1.05 1.89
 11 13 33 0.24 1.81
 11 -31 13 1.17 1.8
 10 -18 24 2.75 1.83
 9 39 15 -0.96 0.78
 9 -3 29 3.45 1.97
 9 -9 27 4.57 1.86
 9 -27 13 2.42 1.7
 9 -31 7 3.79 1.68
 9 -35 -3 1.88 1.54
 8 44 4 -5.53 1.29
 8 20 26 -0.91 1.02
 8 2 28 -0.16 1.6
 8 -20 18 -0.17 1.59
 8 -22 16 0.11 1.52
 8 -34 -6 -0.62 1.39
 6 -18 14 -1.11 1.38
 6 -20 12 0.35 1.35
 5 33 9 5.3 0.95
 5 -13 15 14.75 1.57
 5 -21 7 16.67 1.55
 5 -27 -5 13.01 1.36
 4 32 6 -3.39 1.32
 3 35 -27 -0.53 1.91
 2 32 -8 1.69 1.46
 2 26 -36 0.3 2.14
 2 22 -40 2.19 2.27
 1 29 -19 2.49 1.63
 1 29 -17 6.71 1.67
 1 29 -15 4.19 1.56
 1 27 -27 6.4 1.95
 1 25 -3 11.73 1.3
 1 23 -33 1.9 1.97
 1 21 -35 3.43 2.02
 1 15 -39 1.47 2.09
 0 20 -28 1.11 1.75
 0 16 -32 4.05 1.63
 0 12 -34 0.51 1.82
 0 -10 -14 31.1 1.27
 -1 15 -19 20.6 1.91
 -1 15 -15 74.41 3.28
 -1 13 -23 10.48 1.55
 -1 3 -25 38.03 2.21
 -1 -1 -13 22.67 1.22
 20 -10 40 1.59 3.11
 17 -5 39 1.09 3.05
 16 -16 34 0.58 2.57
 15 25 35 2.7 1.96
 15 19 37 -1.43 2.09
 15 -5 37 1.16 2.71
 15 -19 31 1.98 2.47
 14 -24 26 0.19 2.27
 13 17 35 1.3 2
 13 -21 27 2.6 2.42
 12 -2 34 1.2 2.18
 12 -20 26 0.05 2.16
 11 1 33 2.72 2.06
 11 -19 25 2.56 2.11
 9 -13 25 9.67 2.15
 8 10 28 -0.29 1.5
 8 -6 26 0.51 1.8
 8 -32 0 6.54 1.63
 7 -31 -3 3.53 1.48
 7 -33 -21 0.16 0.85
 7 -33 -13 -0.57 1.21
 4 -26 -14 7.36 0.83
 3 37 -17 3.18 1.98
 3 33 -1 1.21 1.36
 3 27 7 15.48 1.15
 3 11 15 65.13 2.53
 3 3 15 175.63 6.51
 3 -11 9 11.54 1.25
 2 32 -26 1.63 2.09
 2 28 -34 -0.17 2.32
 2 -2 10 0.16 0.83
 2 -6 8 362.62 13.04
 1 29 -21 1.13 1.93
 1 29 -13 4.97 1.55
 1 25 -31 -0.92 2.12
 1 19 -37 1.06 2.27
 0 24 -18 -0.11 1.64
 0 24 -16 0.78 1.61
 0 24 -14 -1.44 1.53
 0 22 -26 2.28 1.98
 0 22 -8 -0.64 1.32
 0 -8 -26 -0.12 1.04
 0 -10 -20 -0.03 0.8
 -1 15 -21 -0.09 1.56
 -1 15 -13 25.13 1.74
 -1 11 -25 23.48 2.06
 -1 -1 -21 2.47 1.1
 19 -3 41 -1.91 3.33
 18 -4 40 0.7 3.14
 17 -11 37 -1.02 3.09
 14 18 36 0.07 2.04
 14 -4 36 -2.37 2.64
 13 45 17 -0.46 0.78
 11 21 31 1.27 1.57
 11 3 33 0.46 2.29
 11 -7 31 -0 2.03
 10 -28 14 0.74 2.06
 10 -32 8 0.12 1.85
 10 -34 4 3.41 1.86
 9 -21 19 2.08 2.09
 9 -25 15 7.15 2.17
 8 42 8 2.56 1.24
 8 6 28 -0.69 1.79
 8 4 28 10.04 1.96
 8 -14 22 25.21 2.44
 8 -28 8 6.59 1.82
 7 39 9 0.43 1.18
 7 -15 19 8.93 1.87
 7 -25 9 2.57 1.65
 6 18 22 0.87 0.94
 6 -4 22 72.64 3.45
 5 19 19 4.22 0.71
 5 3 21 -0.07 1.31
 5 -15 13 6.26 1.69
 4 40 -14 0.82 1.92
 4 26 12 0.78 0.54
 4 12 18 0.02 0.84
 4 2 18 107.56 4.28
 4 -12 12 74.03 3.28
 4 -22 0 -0.35 1.23
 3 37 -21 0.58 2.25
 3 37 -19 2.14 2.03
 3 37 -15 -1.55 2.01
 3 37 -13 1.58 1.88
 3 35 -5 9.54 1.75
 3 29 -39 0.25 2.62
 3 27 -41 -0.79 2.51
 3 -15 5 31.22 1.73
 1 29 -11 -0.53 1.59
 0 14 -34 5.81 2.32
 0 14 0 0.2 0.75
 0 0 -34 0.25 1.9
 -1 7 -27 45.28 2.8
 18 -10 38 -1.7 3.44
 17 -15 35 -0 3.16
 16 -4 38 -0.39 3.06
 15 -15 33 -0.22 2.78
 14 24 34 -0.78 1.99
 14 -10 34 -0.13 2.73
 14 -18 30 -0.23 2.6
 13 -9 33 1.01 2.71
 13 -23 25 -0.42 2.81
 12 0 34 1.05 2.54
 12 -8 32 6.1 2.57
 12 -22 24 0.74 2.53
 12 -30 16 1.33 2.25
 11 11 33 0.7 2.01
 11 -21 23 1.27 2.47
 11 -29 15 2.4 2.18
 11 -33 9 -0 2.09
 10 -4 30 9.26 2.63
 10 -10 28 2.55 2.33
 10 -14 26 -0.62 2.21
 10 -20 22 10.81 2.34
 9 -1 29 4.71 2.23
 9 -23 17 1.75 2.02
 8 8 28 5.01 1.79
 8 -10 24 2.39 2.16
 8 -30 4 -1.5 1.95
 7 -1 25 41.03 2.62
 7 -33 -15 1.11 1.12
 6 -30 -8 11.35 1.52
 5 -9 17 35.76 2.36
 5 -19 9 3.21 1.37
 4 40 -12 1.75 2.09
 4 38 -4 -0.4 1.6
 4 -18 6 2.93 1.47
 4 -26 -16 -0.57 0.76
 3 -13 7 31.22 1.81
 3 -19 -1 8.62 1.16
 3 -21 -29 1.37 0.91
 3 -23 -15 7.54 0.7
 2 34 -18 0.96 2.09
 2 34 -16 0.69 2.01
 2 32 -28 1.24 2.33
 2 30 -32 1.29 2.71
 2 20 8 0.54 0.62
 1 27 -29 0.16 2.26
 1 17 -39 0.7 2.57
 0 24 -22 2.09 2.03
 0 24 -12 27.52 2.13
 0 20 -30 -0.05 2.35
 0 18 -32 -0.83 2.42
 0 8 -36 -0.53 2.23
 0 6 -36 -1.25 2.21
 -1 15 -23 9.04 1.85
 -1 15 -11 3.73 1.42
 -1 13 -25 9.67 1.95
 -1 13 -9 5.44 1.22
 -1 9 -27 28.54 2.38
 -1 9 -7 75.56 3.07
 -1 7 -7 1003.98 35.58
 -1 5 -27 41.21 2.58
 -1 1 -25 21.93 1.92
 20 -8 40 -0.67 3.71
 19 -1 41 -1.32 3.93
 19 -9 39 -1.7 3.61
 18 -2 40 0.2 3.65
 17 -3 39 -1.15 3.6
 16 18 38 0.33 0.53
 16 -10 36 -0.46 3.17
 15 29 33 -0.4 1.7
 15 -3 37 0.39 3.15
 14 -14 32 3 2.9
 13 23 33 -0.74 2.05
 13 -17 29 0.07 2.71
 13 -25 23 0.65 2.6
 13 -27 21 1.4 2.39
 12 22 32 0.47 1.84
 12 14 34 -0.88 2.23
 12 -16 28 3.63 2.65
 12 -28 18 -0 2.45
 11 7 33 1.83 2.21
 11 5 33 -0.68 2.36
 11 -11 29 1.2 2.68
 11 -15 27 6.9 2.59
 10 24 28 2.58 1.33
 10 -26 16 -0.03 2.27
 10 -36 -2 1.8 1.93
 10 -38 -12 2.41 1.58
 8 -34 -8 -0.36 1.51
 7 15 25 8.05 1.48
 7 -7 23 4.62 1.98
 7 -33 -19 0.1 1.02
 7 -33 -17 3.06 1.12
 6 -12 18 23.65 2.22
 5 35 7 0.33 1.21
 5 9 21 3.38 1.02
 5 5 21 0.48 1.41
 5 -17 11 4.07 1.76
 4 -14 10 57.36 2.81
 3 37 -23 -0.33 2.51
 3 37 -11 0.71 2
 3 25 9 6.5 0.82
 2 34 -20 9.87 2.44
 2 34 -14 0.43 2.1
 2 32 -6 2.75 1.82
 2 30 -2 0.99 1.42
 2 28 -36 -1.03 2.8
 2 26 -38 0.01 2.91
 2 24 -40 -1 2.85
 1 29 -25 3.3 2.43
 1 27 -5 43.81 2.34
 1 25 -33 0.9 2.6
 1 23 -35 2.47 2.67
 1 21 -37 2.32 2.67
 1 -15 -23 8.2 0.89
 0 24 -24 7.45 2.37
 0 22 -28 0.96 2.38
 0 20 -4 19.01 1.56
 0 16 -34 -0.57 2.47
 0 10 -36 -0.46 2.46
 0 4 -36 -1.14 2.41
 0 -4 -32 27.83 2.37
 0 -6 -30 36.64 2.38
 0 -10 -22 46.61 2.15
 -1 17 -17 139.48 5.71
 -1 17 -15 104.76 4.48
 -1 11 -27 11.91 2.16
 -1 5 -7 361.54 12.95
 -1 3 -27 17.69 2.07
 -1 1 -9 2 0.83
 -1 -1 -23 18.45 1.71
 18 -14 36 -0.81 3.34
 16 -18 32 -0.12 2.94
 15 17 37 -0.78 2.3
 15 -21 29 -0.32 2.81
 14 -2 36 0 2.9
 13 15 35 0.84 2.53
 13 -13 31 -0.51 2.74
 12 -12 30 1.32 2.68
 12 -24 22 0.45 2.52
 11 -25 19 0.63 2.36
 11 -27 17 1.56 2.34
 10 -24 18 3.38 2.34
 9 -7 27 2.39 2.3
 9 -15 23 6.44 2.34
 9 -29 9 2.37 2.19
 9 -35 -5 0.52 1.8
 8 28 22 -0.21 0.67
 7 -11 21 -0.24 1.87
 7 -17 17 19.98 2.22
 7 -23 11 0.07 1.82
 7 -27 5 5.79 1.94
 6 42 0 0.45 1.74
 6 -24 6 3.62 1.71
 5 7 21 -0.32 1.34
 5 -23 3 11.94 1.73
 4 40 -10 -0.1 2.18
 4 34 4 -0.62 1.35
 4 4 18 2.83 1.33
 4 -16 8 27.25 1.99
 3 -23 -19 0.89 0.34
 2 34 -22 0.52 2.42
 2 34 -12 6.08 2.13
 1 29 -9 1.12 1.92
 1 19 -39 -0.91 2.82
 1 -13 -29 4.62 1.32
 0 24 -10 0.03 1.69
 0 18 -2 94.58 3.79
 0 12 -36 1.94 2.52
 0 2 -36 0.4 2.36
 0 -2 -34 17.67 2.43
 -1 17 -21 3.01 1.83
 -1 15 -25 10.43 2.06
 -1 13 -27 11.42 2.22
 18 0 40 0.76 3.71
 17 -1 39 -1.4 3.55
 17 -9 37 -0.06 3.35
 16 -2 38 0.17 3.32
 14 32 30 0.04 1.32
 14 16 36 1.39 2.45
 14 -20 28 -1.01 2.84
 12 12 34 -0.06 2.6
 11 -5 31 -1.41 2.65
 10 28 26 -1.03 1.03
 10 -38 -14 -0.41 1.65
 9 45 7 -0.14 1.44
 9 1 29 4.21 2.3
 9 -33 1 0.21 2.05
 8 -4 26 -0.88 2.09
 8 -26 10 13.76 2.27
 7 43 3 -0 1.64
 7 1 25 43.93 2.78
 7 -19 15 18.07 2.14
 7 -21 13 5.79 1.94
 7 -29 1 0 1.82
 6 40 4 1.28 1.49
 5 39 1 0.52 1.68
 5 -25 -1 1.23 1.53
 4 -4 16 0.54 1.38
 4 -8 14 2.9 1.42
 3 -3 13 122.63 4.77
 3 -23 -17 18.75 0.91
 2 32 -30 1.83 2.66
 2 30 -34 0.02 2.66
 1 29 -27 3.27 2.52
 1 27 -31 -0.69 2.57
 0 24 -26 -0.59 2.35
 0 22 -6 0.53 1.52
 0 20 -32 21.61 2.86
 0 14 -36 0.71 2.35
 -1 17 -23 6.15 1.96
 -1 17 -13 5.45 1.6
 -1 11 -7 180.78 6.72
 -1 9 -29 11.04 2.26
 -1 7 -29 4.62 2.14
 -1 -3 -19 8.33 1.32
 19 -13 37 2.76 3.41
 18 -8 38 -0 3.46
 16 16 38 -0.26 1.25
 15 -1 37 4.08 3.3
 15 -17 31 -0.2 2.84
 15 -23 27 -0 2.66
 14 0 36 -0.29 3.05
 14 -8 34 0.36 3.01
 13 1 35 0.31 2.93
 13 -7 33 0.17 2.87
 12 10 34 1.91 2.73
 12 -6 32 -0.67 2.7
 11 -31 11 0.36 2.24
 10 -2 30 0.21 2.45
 10 -16 24 -1.89 2.41
 10 -30 10 -0 2.17
 10 -38 -16 0.33 1.62
 9 41 13 -0.47 1.01
 9 -11 25 3.99 2.33
 9 -31 5 1.63 2.34
 8 24 24 1.82 1.1
 7 -31 -5 10.59 1.87
 6 34 12 2.03 0.91
 6 -2 22 2.15 1.84
 6 -26 2 0 1.68
 5 -27 -7 6.72 1.37
 4 6 18 46.38 2.27
 4 -24 -6 0.43 1.18
 3 37 -9 0.46 2.03
 3 -7 11 4.56 1.25
 2 -14 0 198.82 7.29
 1 31 -19 0.74 2.23
 1 31 -17 3.73 2.14
 1 17 5 32.54 1.44
 0 26 -18 4.7 2.08
 0 22 -30 28.67 2.93
 0 18 -34 9.58 2.55
 0 -8 -28 28.06 2.06
 -1 15 -9 8.67 1.4
 -1 11 -29 4.71 2.12
 -1 5 -29 7.02 2.18
 -1 1 -27 23.72 2.15
 -1 -1 -25 22.32 1.98
 -1 -3 -21 0.48 1.37
 -1 -3 -15 95.98 3.72
 20 -6 40 0.79 3.76
 19 -7 39 -2.57 3.6
 18 2 40 0.44 3.71
 17 1 39 -1.97 3.48
 17 -13 35 0.26 3.19
 17 -17 33 1.36 3.05
 16 0 38 -0 3.33
 16 -8 36 -1.14 3.25
 15 15 37 -1.09 3.03
 15 -13 33 0.45 2.96
 14 28 32 1.33 1.79
 13 13 35 -1.17 2.85
 13 3 35 2.96 2.89
 13 -19 27 0.9 2.67
 12 8 34 -1.62 2.73
 12 6 34 3.23 2.64
 12 -18 26 0.02 2.57
 11 45 13 0.35 1.2
 11 -17 25 4.98 2.54
 10 -8 28 0.05 2.51
 10 -34 2 0.41 2.08
 10 -38 -18 -0.28 1.58
 9 3 29 3.6 2.4
 8 -34 -10 4.3 1.81
 6 -14 16 0.15 1.8
 6 -30 -10 0.98 1.46
 5 41 -3 -0 1.96
 4 40 -8 2.34 2.12
 4 8 18 1.16 1.19
 3 35 -3 3.21 1.87
 2 34 -26 1.25 2.48
 2 34 -10 1.74 1.99
 2 26 -40 2.61 2.94
 2 -8 6 3.96 1.13
 2 -18 -28 5.29 1.15
 2 -18 -8 29 1.36
 1 31 -21 1.72 2.44
 1 31 -15 4.63 2.11
 1 25 -35 1 2.71
 1 25 -1 3.62 1.41
 1 23 -37 1.43 2.8
 1 23 1 3.6 1.34
 1 -11 -33 1.19 1.86
 0 26 -20 -0.1 2.04
 0 26 -16 -1.42 1.99
 0 8 -38 0.15 2.55
 0 0 -36 1.89 2.33
 -1 19 -17 21.92 2.14
 -1 17 -25 10.56 2.12
 -1 17 -11 1.83 1.51
 -1 15 -27 9.48 2.26
 -1 3 -29 11.09 2.04
 -1 3 -7 36.82 1.67
 18 4 40 1.66 3.71
 16 -20 30 0.96 2.89
 15 1 37 1.46 3.11
 14 14 36 0.93 2.89
 14 2 36 0.56 2.99
 14 -12 32 1.67 2.9
 14 -16 30 2.04 2.81
 14 -22 26 -0.89 2.91
 11 25 29 0.29 1.65
 11 19 31 0.75 2.15
 10 -12 26 -0.08 2.5
 10 -32 6 0.2 2.17
 10 -36 -4 -1.18 2.08
 9 -27 11 0.27 2.17
 8 -8 24 2.07 2.09
 8 -18 18 11.86 2.19
 8 -24 12 10.18 2.14
 7 21 23 1.07 1.09
 7 3 25 9.31 1.91
 6 36 10 2.72 1.16
 6 32 14 0.51 0.76
 6 -22 8 20.9 2.07
 5 -11 15 15.53 1.92
 2 32 -32 0.57 2.74
 2 32 -4 0 2
 2 28 -38 -2.18 2.82
 2 26 4 2.7 1.31
 1 31 -13 2.11 2.08
 1 29 -29 2.58 2.56
 1 29 -7 5.13 1.76
 1 27 -33 1.06 2.59
 1 21 -39 2.49 2.85
 1 -11 -3 9.39 0.8
 0 26 -14 9.63 1.98
 0 24 -28 13.28 2.58
 0 24 -8 85.32 3.8
 0 16 -36 0.13 2.53
 0 10 -38 1.94 2.67
 0 6 -38 2.94 2.56
 0 -10 -24 0.23 1.3
 -1 19 -21 -0.58 1.81
 -1 19 -15 83.95 3.85
 -1 13 -29 5.5 2.28
 -1 13 -7 90.83 3.68
 18 6 40 2.71 3.67
 18 -12 36 -0.83 3.33
 17 13 39 1.35 3.47
 17 3 39 0 3.07
 17 -7 37 1.7 3.39
 16 14 38 -0.02 3.27
 16 2 38 1.49 3.37
 15 23 35 0.17 2.7
 15 -7 35 -0.94 3.11
 13 31 29 0.59 1.38
 13 27 31 -1.25 1.88
 13 11 35 2.94 2.94
 13 9 35 -0.26 2.87
 13 7 35 1.13 2.87
 13 5 35 0.25 2.87
 13 -11 31 0.66 2.71
 13 -15 29 -0.01 2.71
 13 -21 25 2.67 2.78
 12 26 30 -0.07 1.73
 12 -10 30 5.06 2.72
 11 -3 31 -0 2.54
 11 -9 29 0.1 2.59
 11 -13 27 3.62 3.04
 11 -33 7 1.81 2.2
 10 0 30 15.5 2.7
 10 -28 12 0.74 2.15
 9 21 27 -0.29 1.55
 9 11 29 1.13 2.06
 9 5 29 2.72 2.36
 9 -5 27 16.2 2.59
 9 -35 -7 0.04 1.94
 8 18 26 -0.03 1.55
 8 -2 26 0.31 2.03
 8 -12 22 0.45 2.09
 8 -20 16 0.2 2.02
 8 -22 14 5.55 2.1
 8 -28 6 -0.54 1.99
 7 41 7 -0.27 1.49
 7 -5 23 13.13 2.1
 7 -13 19 7.66 1.9
 5 37 5 1.01 1.6
 4 -20 2 0.53 1.43
 3 37 -7 2.74 2.01
 2 34 -28 2.83 2.62
 2 30 -36 -1.35 2.73
 2 28 2 13.7 1.59
 2 0 10 28.3 1.54
 1 31 -25 5.95 2.51
 1 19 -41 -0.11 2.93
 1 -5 3 33.66 1.47
 0 26 -24 1.79 2.25
 0 26 -12 -0.13 1.81
 0 22 -32 0.07 2.52
 0 20 -34 1.52 2.57
 0 16 0 153.26 5.7
 0 12 -38 -0.45 2.56
 0 4 -38 0.34 2.44
 0 -4 -34 -0.51 2.07
 0 -6 -32 0.99 1.85
 -1 19 -23 5.96 1.97
 -1 17 -27 3.18 2.15
 -1 9 -31 0.66 2.2
 -1 7 -31 0.31 2.13
 -1 -3 -23 23.83 1.9
 20 -4 40 0.09 3.72
 19 -5 39 1 3.62
 19 -11 37 -1.1 3.51
 18 8 40 -0 3.37
 18 -6 38 -1.11 3.6
 17 11 39 1.86 3.46
 17 5 39 0.74 3.49
 16 12 38 -0.95 3.3
 16 4 38 -1.62 3.31
 16 -16 32 0.32 2.97
 15 13 37 1.75 3.07
 15 3 37 0.34 3.18
 15 -19 29 -1.96 2.85
 14 12 36 -1 2.88
 14 4 36 -0.29 3.02
 14 -6 34 -0.59 2.97
 14 -24 24 -0.4 2.79
 13 -5 33 -1.49 2.87
 12 20 32 1.58 2.3
 12 -4 32 3.58 2.69
 12 -14 28 -0.27 2.64
 12 -20 24 1.99 2.54
 12 -30 14 2.26 2.37
 11 29 27 0.6 1.28
 11 -19 23 1.4 2.47
 11 -29 13 1.64 2.31
 10 -18 22 0 2.31
 9 9 29 0.93 2.21
 9 7 29 2.94 2.57
 9 -25 13 2.73 2.17
 8 44 6 -0.06 1.68
 8 38 14 0.14 0.98
 8 -30 2 10.35 2.12
 7 5 25 15.63 2
 7 -25 7 6.94 1.88
 6 0 22 46.43 2.73
 6 -16 14 9.45 1.96
 6 -20 10 36.98 2.46
 5 -7 17 17.72 1.86
 5 -21 5 50.3 2.69
 4 36 2 -1.64 1.67
 3 39 -19 0.47 2.31
 3 39 -17 1.19 2.36
 3 39 -15 2.72 2.32
 3 -17 1 19.73 1.49
 3 -21 -7 14.41 1.36
 2 34 -8 4.1 1.98
 2 -12 2 137.18 5.14
 1 31 -11 -0.56 2.02
 1 29 -31 0.49 2.64
 1 27 -3 10.29 1.64
 1 21 3 22.37 1.49
 1 -15 -25 7.85 1.12
 0 24 -30 -0.84 2.45
 0 18 -36 -0.79 2.56
 0 14 -38 4.59 2.7
 -1 19 -13 52.31 2.8
 -1 15 -29 0.45 2.56
 -1 11 -31 0.53 2.24
 -1 5 -31 -0.31 2.03
 -1 1 -29 3.97 1.85
 -1 -1 -27 21.2 2.05
 -1 -3 -13 13.05 1.09
 20 -10 38 2.28 3.57
 17 9 39 0 3.5
 17 7 39 1.85 3.49
 16 10 38 1.26 3.29
 16 6 38 1.39 3.31
 16 -6 36 -0.36 3.26
 15 11 37 -0.38 3.01
 15 5 37 1.24 3.11
 14 22 34 1.01 2.59
 14 10 36 -1.81 3.02
 14 8 36 -0.75 3.02
 14 6 36 -0.86 2.96
 14 -26 22 1.47 2.6
 13 37 25 -0 0.76
 13 21 33 1.35 2.48
 13 -23 23 0.3 2.65
 13 -29 17 0.85 2.44
 12 30 28 -0.98 1.33
 9 -19 19 0.58 2.19
 8 36 16 -0.7 0.71
 8 -34 -12 0.62 1.67
 7 7 25 19.05 2.04
 7 -9 21 0.03 1.84
 6 -6 20 51.73 2.95
 6 -10 18 0.11 1.82
 6 -18 12 33.68 2.38
 4 40 -6 -0.12 2.05
 4 -22 -2 33.01 2.01
 2 36 -22 5.31 2.47
 2 36 -20 2.57 2.36
 2 36 -18 0.79 2.33
 2 36 -16 0.26 2.27
 2 34 -30 0.43 2.57
 2 32 -34 0.55 2.64
 2 30 0 17.18 1.83
 2 -10 4 5.15 1.05
 1 31 -27 4.26 2.54
 1 25 -37 2.02 2.73
 1 23 -39 1.26 2.86
 0 26 -26 1.69 2.38
 0 -2 -36 -0.36 2.23
 0 -10 -12 -0 0.46
 -1 19 -25 2.12 1.9
 -1 17 -9 0.11 1.38
 -1 13 -31 -1.11 2.28
 -1 3 -31 1.31 2.09
 20 -2 40 0.61 3.87
 17 -5 37 -1.96 3.34
 17 -11 35 -1.24 3.18
 16 22 36 2.44 2.65
 16 8 38 -1.12 3.32
 15 9 37 -0.01 3.09
 15 7 37 -0.34 3.03
 15 -11 33 -0.28 2.96
 15 -15 31 -0.93 2.84
 14 -18 28 2.86 2.8
 13 -25 21 -0.44 2.51
 13 -27 19 -0.87 2.48
 12 -22 22 2.15 2.49
 12 -28 16 0.44 2.41
 11 -1 31 -0.01 2.57
 11 -27 15 1.89 2.26
 10 2 30 1.19 2.42
 10 -6 28 2.22 2.52
 10 -26 14 0.31 2.15
 9 -9 25 6.05 2.32
 9 -13 23 3.64 2.27
 9 -21 17 8.7 2.24
 9 -23 15 14.36 2.37
 9 -29 7 5.51 2.12
 7 9 25 7.56 1.8
 7 -29 -1 -0.04 1.8
 7 -31 -7 4.41 1.76
 6 38 8 1.84 1.5
 6 -28 -4 0.15 1.62
 6 -30 -12 9.84 1.63
 5 -13 13 9.53 1.74
 4 -2 16 1.21 1.38
 4 -10 12 9.74 1.54
 3 39 -13 -1.56 2.22
 3 -9 9 35.75 1.95
 2 36 -14 1.29 2.19
 2 30 -38 -1.12 2.82
 2 28 -40 0.93 2.92
 2 26 -42 -0.02 2.93
 2 24 6 1.48 1.18
 2 -16 -4 0.73 0.92
 1 27 -35 -1.08 2.69
 1 21 -41 -1.35 2.97
 1 -13 -31 0.54 1.69
 0 26 -10 32.8 2.35
 0 22 -4 0.11 1.43
 0 16 -38 0.12 2.65
 0 8 2 0.69 0.52
 0 -8 -30 0.07 1.7
 -1 21 -21 0.34 1.84
 -1 21 -17 15.55 2.06
 -1 17 -29 2.32 2.29
 -1 15 -7 16.59 1.48
 -1 -3 -25 34.3 2.28
 19 -3 39 1.8 3.78
 18 -4 38 1.02 3.58
 15 -5 35 -0.11 3.06
 15 -21 27 -0.02 2.75
 14 -10 32 0.72 2.91
 12 -26 18 4.67 2.45
 11 -21 21 -1.82 2.43
 10 -22 18 0.53 2.26
 10 -24 16 -0.48 2.23
 10 -36 -6 -0.19 1.98
 9 43 11 0.58 1.35
 9 -31 3 6.07 2.2
 8 0 26 -1.01 2.04
 8 -32 -4 1.04 1.89
 7 -27 3 4.18 1.85
 6 44 -2 1.79 1.95
 6 42 2 -1.18 1.82
 6 -24 4 -0.6 1.62
 5 41 -1 0.45 1.92
 5 -1 19 17 1.8
 5 -19 7 16.63 1.86
 5 -27 -9 1.73 1.39
 3 -1 13 49.41 2.3
 2 36 -24 -0.03 2.4
 2 -4 8 7.26 1.09
 1 31 -29 0.93 2.56
 1 29 -33 0.27 2.65
 1 29 -5 18.78 1.95
 0 28 -20 6.26 2.21
 0 28 -18 -0.47 2.08
 0 26 -28 -2.33 2.46
 0 24 -32 9.24 2.64
 0 22 -34 2.7 2.58
 0 20 -36 -1.24 2.59
 0 20 -2 0.21 1.26
 0 -10 -26 0.05 1.36
 -1 21 -23 2.7 2.03
 -1 21 -15 17.34 2.06
 -1 19 -27 3.79 2.28
 -1 19 -11 0.64 1.54
 -1 15 -31 0.22 2.41
 -1 9 -33 0.41 2.26
 -1 9 -5 63.74 2.65
 -1 7 -33 3.2 2.29
 -1 7 -5 24.07 1.37
 21 -7 39 2.46 3.76
 19 -9 37 0.9 3.48
 18 -10 36 1.35 3.34
 16 -18 30 0.18 2.9
 14 -14 30 0.39 2.81
 13 -3 33 0.05 2.8
 13 -9 31 -0.93 2.77
 13 -17 27 1.24 2.62
 12 -2 32 0.02 2.59
 12 -8 30 -1.1 2.64
 12 -16 26 -0.02 2.52
 12 -32 10 -1.05 2.34
 11 -7 29 0.7 2.35
 11 -15 25 11.35 2.62
 11 -23 19 2.31 2.35
 11 -25 17 3.45 2.33
 11 -31 9 -0.3 2.23
 10 4 30 10.95 2.65
 10 -10 26 0.41 2.34
 10 -14 24 3.5 2.47
 10 -30 8 5.19 2.2
 9 -3 27 20.95 2.61
 9 -35 -9 1.76 1.87
 8 40 12 1.02 1.25
 8 -6 24 -0.52 1.92
 8 -26 8 0.17 1.93
 8 -34 -14 1.28 1.65
 7 -3 23 16.75 2.07
 7 -23 9 1.5 1.78
 6 2 22 3.89 1.76
 5 -15 11 0.28 1.58
 5 -23 1 0.41 1.48
 4 -18 4 1.56 1.41
 3 39 -11 0.64 2.13
 3 37 -5 1.02 1.89
 3 35 -1 2.5 1.77
 2 36 -12 -0.4 2.07
 2 34 -6 1.58 1.87
 1 33 -21 0.54 2.41
 1 33 -19 2.04 2.29
 1 33 -17 2.05 2.18
 1 31 -9 0.91 1.83
 1 -1 5 145.3 5.25
 0 28 -16 0.41 1.98
 0 24 -6 -0.86 1.49
 0 10 2 10.23 0.81
 -1 11 -33 1.16 2.28
 -1 11 -5 45.69 2.1
 -1 5 -33 4.07 2.24
 -1 1 -31 0.63 2
 -1 -1 -29 4.51 1.85
 20 -8 38 -1.39 3.63
 18 -14 34 0.08 3.19
 16 -4 36 -1.86 3.12
 15 27 33 -0.3 2.43
 15 21 35 1.34 2.8
 13 -13 29 0.09 2.69
 11 1 31 0.69 2.46
 11 -35 1 0.59 2.14
 10 12 30 8.95 2.31
 10 -32 4 0.62 2.09
 8 16 26 -0.76 1.69
 7 -17 15 16.01 2.1
 6 -26 0 27.2 2.09
 5 43 -5 1.28 2.02
 5 39 3 0.97 1.74
 5 -17 9 4.38 1.61
 4 -6 14 39.47 2.2
 3 -15 3 67.09 2.9
 3 -19 -3 63.2 2.73
 2 32 -2 14.69 2.04
 1 33 -23 1.86 2.44
 1 33 -15 2.88 2.14
 1 27 -37 0.85 2.78
 1 25 -39 0.1 2.81
 1 7 7 963.25 33.98
 1 -7 1 46.47 1.88
 0 28 -24 7.3 2.44
 0 28 -14 -1.17 1.94
 0 26 -30 13.76 2.63
 0 18 -38 1.59 2.72
 0 14 -40 0.4 2.74
 0 -6 -34 5.39 2.15
 -1 21 -25 7.45 2.3
 -1 21 -13 25.68 2.21
 -1 19 -29 0.99 2.32
 -1 17 -31 -0.72 2.4
 -1 13 -33 2.3 2.35
 -1 -3 -27 17.92 1.86
 -1 -5 -19 15.6 1.4
 19 -1 39 -2.46 3.68
 19 -13 35 0.47 3.38
 18 -2 38 -0.95 3.47
 17 -3 37 0.22 3.32
 16 -14 32 -0.66 3.02
 15 -3 35 0.3 3.02
 15 -23 25 1.79 2.77
 14 40 24 0.86 0.62
 14 -20 26 3.24 2.77
 12 -12 28 0.91 2.63
 11 -11 27 2.01 2.62
 11 -33 5 1.91 2.15
 10 34 22 0.42 0.54
 10 10 30 0.25 2.29
 10 8 30 10.57 2.51
 10 6 30 0.51 2.45
 9 -15 21 1.53 2.12
 8 2 26 0.04 1.93
 7 43 5 0.5 1.67
 7 -19 13 12.94 1.98
 7 -21 11 1.5 1.75
 6 -12 16 -0.89 1.84
 6 -30 -14 -0.43 1.42
 4 42 -10 1.69 2.17
 4 38 0 -0.25 1.78
 4 -12 10 0.95 1.37
 3 -11 7 158.38 6
 1 31 -31 0.12 2.61
 1 29 -35 1.57 2.71
 1 23 -41 -0.73 2.9
 1 -9 -1 -0.3 0.71
 0 28 -26 0.43 2.31
 0 22 -36 0.7 2.62
 -1 21 -27 3.26 2.28
 -1 15 -33 2.42 2.36
 -1 3 -33 3.65 2.29
 -1 -5 -21 1.21 1.3
 -1 -5 -17 24.56 1.5
 21 -5 39 1.18 3.76
 17 -9 35 -0.61 3.19
 15 -9 33 0.38 2.96
 15 -17 29 -0.44 2.78
 14 20 34 0.06 2.6
 13 -1 33 0.28 2.8
 13 -19 25 4.49 2.57
 12 0 32 3.62 2.76
 11 3 31 -0.44 2.48
 10 -4 28 -0.82 2.45
 9 -27 9 1.48 2.07
 9 -33 -3 1.33 1.96
 8 -16 18 0.12 1.89
 8 -30 0 -0.1 1.98
 8 -34 -16 -0.1 1.58
 7 25 21 0.43 0.87
 6 14 22 -0.51 1.34
 6 -4 20 16.4 1.95
 5 -9 15 47.23 2.62
 4 -14 8 10.09 1.47
 4 -16 6 2.94 1.42
 3 39 -9 0.11 2.06
 3 -5 11 15.67 1.36
 3 -13 5 102.49 4.08
 2 36 -10 3.7 2.05
 2 -18 -30 0.34 1.39
 1 33 -13 2.37 2.06
 1 -15 -27 10.39 1.41
 0 28 -12 16.43 2.2
 0 26 -8 0 1.51
 0 24 -34 0.07 2.57
 0 20 -38 -0.26 2.72
 0 16 -40 4.31 2.83
 -1 23 -19 2.67 1.97
 -1 23 -17 11.65 2
 -1 19 -9 3.88 1.53
 -1 17 -7 28.24 1.81
 -1 13 -5 197.61 7.32
 -1 9 -35 2.13 2.42
 -1 5 -5 1620.4 57.26
 -1 1 -7 173.62 6.3
 20 -6 38 2.2 3.57
 19 1 39 -0.69 3.64
 19 -7 37 0.61 3.43
 18 0 38 -3.12 3.6
 18 -8 36 -0.42 3.33
 17 -1 37 -0.39 3.33
 17 -17 31 0.93 3.01
 16 20 36 -0.26 0.71
 16 -2 36 0.18 3.13
 16 -20 28 0.22 2.75
 15 31 31 0.05 2.1
 15 -13 31 0.32 2.83
 14 -8 32 -0.62 2.83
 14 -22 24 0.16 3.16
 12 -18 24 -0.78 2.42
 12 -30 12 1.37 2.23
 11 -17 23 1.74 2.36
 11 -29 11 0.36 2.14
 10 -16 22 9.04 2.42
 10 -28 10 5.89 2.21
 10 -36 -8 -0.09 1.92
 9 25 25 1.32 1.42
 9 19 27 2.97 1.8
 9 -1 27 10.65 2.36
 9 -7 25 8.92 2.28
 9 -35 -11 -0.22 1.78
 8 -24 10 0.04 1.93
 8 -28 4 3.8 1.91
 7 -7 21 -0.44 1.92
 7 -31 -9 -0.23 1.62
 6 40 6 -0.47 1.61
 6 4 22 74.41 3.48
 6 -22 6 0.21 1.56
 5 17 19 3.33 1.05
 5 1 19 15.6 1.72
 5 -5 17 53.25 2.75
 4 0 16 20.22 1.69
 1 33 -27 1.32 2.53
 1 31 -7 6.07 1.89
 0 28 -28 4.39 2.47
 0 26 -32 -0.02 2.49
 0 18 0 0.63 1.13
 0 12 2 0.3 0.72
 0 6 2 46.86 1.74
 0 -8 -32 13.15 2.02
 0 -10 -28 -0.38 1.51
 -1 23 -23 4.6 2.16
 -1 21 -11 11.2 1.81
 -1 19 -31 0.34 2.31
 -1 17 -33 0.54 2.39
 -1 11 -35 2.9 2.47
 -1 7 -35 5.31 2.37
 -1 -1 -31 -0.16 1.89
 16 -8 34 1.11 3.07
 15 -1 35 -1.06 3.02
 14 26 32 0.4 2.23
 14 -16 28 -0 2.64
 14 -24 22 2.49 2.69
 13 -7 31 0.36 2.76
 13 -29 15 2.6 2.43
 12 36 24 -1.13 0.84
 12 2 32 -0.25 2.6
 12 -6 30 3.98 2.72
 11 23 29 2.52 1.94
 11 5 31 0.52 2.47
 11 -5 29 0.64 2.51
 9 -11 23 7.39 2.05
 8 42 10 1.87 1.45
 8 14 26 -0.78 1.77
 8 4 26 -0.27 1.88
 8 -18 16 -0.4 1.89
 8 -32 -6 -0.01 1.76
 8 -34 -22 2.32 1.37
 8 -34 -18 2.1 1.49
 7 -1 23 13.57 2.03
 7 -25 5 10.54 1.86
 6 -8 18 43.64 2.65
 6 -28 -6 2.08 1.61
 4 42 -8 -0.06 2.08
 4 34 6 0.39 1.43
 4 32 8 6.24 1.37
 4 18 16 1.16 0.69
 3 31 5 10.86 1.51
 2 38 -22 -0.7 2.31
 2 38 -20 2.78 2.39
 2 38 -18 -0.78 2.33
 2 2 10 0.98 0.89
 1 31 -33 -0.09 2.63
 1 27 -39 0.15 2.77
 1 27 -1 0.8 1.43
 1 25 -41 -1.53 2.87
 1 25 1 2.52 1.33
 0 18 -40 0.68 2.74
 -1 23 -25 5.7 2.32
 -1 23 -15 14.63 1.87
 -1 21 -29 0.34 2.38
 -1 13 -35 5.42 2.47
 -1 5 -35 2.7 2.37
 -1 1 -33 5.26 2.15
 -1 -3 -29 11.03 1.92
 -2 10 -20 22.28 2.09
 -2 8 -20 4.44 1.64
 19 3 39 -0.24 3.71
 18 -12 34 0.2 3.16
 16 0 36 -0.18 3.12
 16 -22 26 0.81 2.8
 15 19 35 3.07 2.43
 14 0 34 -0.22 3
 14 -12 30 1.27 2.78
 14 -26 20 2.3 2.58
 13 25 31 -0.5 2.18
 13 1 33 -0.31 2.76
 13 -15 27 2.47 2.59
 13 -21 23 2.97 2.54
 10 -8 26 0.45 2.34
 10 -34 -2 0.87 1.97
 9 -17 19 5.04 2.17
 9 -25 11 -0.43 2.05
 9 -29 5 9.21 2.28
 8 -4 24 6.56 1.98
 8 -20 14 -0.61 1.99
 8 -22 12 -1 1.9
 8 -34 -20 -0.83 1.46
 7 19 23 2.05 1.39
 6 6 22 2.4 1.62
 6 -14 14 1.98 1.78
 6 -30 -16 -0.55 1.34
 5 -27 -11 2.15 1.27
 3 37 -3 2.52 1.83
 3 33 3 6.3 1.67
 2 38 -16 1.49 2.28
 2 34 -4 1.99 1.89
 1 33 -29 -0.51 2.56
 1 33 -11 -0.02 1.92
 1 29 -37 2.4 2.72
 0 30 -22 19.42 2.6
 0 30 -20 0.04 2.19
 0 30 -18 2.67 2.12
 0 28 -30 -1.1 2.5
 0 28 -10 -0.14 1.82
 0 24 -36 -0.89 2.64
 0 22 -38 1.56 2.79
 -1 23 -27 8.65 2.49
 -1 15 -35 8.63 2.51
 -1 -5 -25 37.04 2.29
 -1 -5 -15 96.24 3.72
 -2 12 -22 78.9 3.8
 -2 12 -20 18.85 2.04
 -2 10 -22 13.48 1.99
 -2 10 -18 1.1 1.56
 -2 8 -22 36.3 2.45
 -2 8 -18 25.32 1.94
 20 -4 38 -2.17 3.6
 19 5 39 2 3.71
 19 -11 35 -0.3 3.33
 18 2 38 0.01 3.51
 17 1 37 0.15 3.27
 17 -7 35 -0.95 3.2
 17 -19 29 -0.04 2.87
 16 18 36 -0.25 1.56
 16 -12 32 -0.08 2.94
 16 -16 30 -0.25 2.87
 15 -7 33 -1.1 2.97
 15 -19 27 0.88 2.79
 14 18 34 -1.41 1.81
 13 -11 29 -0 2.6
 13 -23 21 0.97 2.42
 13 -27 17 0.53 2.44
 12 24 30 0.19 2.03
 12 -14 26 0.33 2.5
 12 -20 22 -0.13 2.43
 12 -28 14 1.27 2.3
 11 11 31 -0.39 2.35
 11 9 31 0.14 2.36
 11 7 31 -0.01 2.38
 11 -13 25 2.53 2.43
 11 -19 21 0.64 2.3
 11 -27 13 1.82 2.18
 10 -2 28 7.08 2.47
 10 -12 24 0.67 2.3
 10 -26 12 4.04 2.16
 9 45 9 0 1.55
 9 1 27 10.1 2.33
 9 -31 1 -0.13 2.24
 8 6 26 0.26 1.93
 6 44 0 -0.24 1.85
 6 -20 8 1.32 1.68
 6 -30 -24 0.74 0.78
 5 43 -3 -0.39 1.95
 5 41 1 0 1.79
 5 -21 3 14.61 1.73
 4 -20 0 83.48 3.53
 3 39 -7 1.7 1.98
 3 29 7 9.03 1.29
 2 36 -8 -0.11 1.97
 1 29 -3 22.55 1.92
 1 19 5 49.12 2.09
 0 30 -16 0.22 2.04
 0 26 -34 1.57 2.63
 0 24 -4 14.48 1.67
 -1 23 -13 4.82 1.78
 -1 21 -31 -0.71 2.45
 -1 19 -33 4.19 2.5
 -1 15 -5 78.78 3.26
 -1 3 -35 5.3 2.42
 -2 12 -24 1.43 1.91
 -2 12 -18 11.76 1.81
 -2 10 -24 23.07 2.2
 -2 8 -24 3.89 1.86
 -2 8 -16 0.3 1.31
 -2 6 -22 10.24 1.8
 -2 6 -20 66.03 3.14
 -2 6 -18 2.14 1.41
 20 -10 36 -1.03 3.47
 19 -5 37 -1.41 3.52
 18 4 38 0.71 3.42
 18 -6 36 1.25 3.41
 15 1 35 0.03 3.04
 14 34 28 1.17 1.66
 12 14 32 0.45 2.43
 12 4 32 3.22 2.65
 12 -10 28 -0.73 2.59
 12 -26 16 -0.34 2.29
 12 -32 8 2.65 2.31
 11 35 23 -0.35 0.67
 11 -9 27 6.08 2.5
 11 -31 7 0.49 2.16
 10 -30 6 1.12 2.11
 10 -36 -10 2.2 1.87
 9 -19 17 8.71 2.25
 9 -21 15 4.65 2.11
 9 -23 13 1.13 2.12
 9 -35 -13 1.42 1.72
 8 10 26 0.42 1.88
 8 8 26 0.26 1.9
 7 -13 17 31.54 2.4
 7 -27 1 0.64 1.75
 6 8 22 28.7 2.08
 6 -16 12 -0.02 1.71
 4 40 -2 0.75 1.87
 4 36 4 1.02 1.52
 3 41 -13 0 2.2
 3 1 13 50.54 2.29
 3 -21 -9 6.3 1.15
 2 38 -14 -0.3 2.2
 1 35 -23 -0.13 2.44
 1 35 -21 0.26 2.32
 1 35 -19 -1.25 2.38
 1 35 -17 6.67 2.26
 1 33 -31 -0.04 2.54
 1 31 -35 1.3 2.69
 0 30 -26 0.29 2.34
 0 30 -14 1.79 2.06
 0 26 -6 9.7 1.67
 0 22 -2 54.03 2.6
 0 20 -40 2.64 3.01
 -1 25 -23 1.6 2.24
 -1 25 -19 0.04 2.04
 -1 23 -29 7.46 3
 -1 17 -35 12.72 2.62
 -1 11 -37 3.13 2.56
 -1 9 -37 5.26 2.55
 -1 7 -37 3.35 2.47
 -2 14 -22 0.34 1.8
 -2 14 -20 128.96 5.4
 -2 10 -26 0.66 1.85
 -2 6 -24 19.05 2.1
 17 3 37 0.49 2.92
 16 2 36 0.95 3.15
 16 -6 34 0.07 3.11
 15 17 35 -0.65 2.78
 15 -15 29 -0.11 2.71
 15 -21 25 0.71 2.67
 14 30 30 0 1.98
 14 2 34 1.12 2.98
 14 -6 32 3.58 2.98
 14 -18 26 1.56 2.66
 12 6 32 2.06 2.56
 12 -24 18 -0.72 2.36
 11 -3 29 2.64 2.99
 11 -25 15 4 2.29
 11 -33 3 0.82 2.09
 10 -20 18 6.69 2.3
 10 -22 16 2.19 2.25
 10 -24 14 1.61 2.15
 10 -32 2 4.23 2.07
 8 22 24 0.73 1.41
 8 -8 22 -0.02 1.93
 8 -26 6 1.18 1.94
 6 -24 2 21.13 1.91
 6 -30 -18 -0.12 1.22
 5 3 19 17.45 1.72
 5 -11 13 11.98 1.69
 5 -25 -5 13.51 1.55
 4 30 10 14.06 1.28
 4 -8 12 80.77 3.47
 3 35 1 0.17 1.47
 3 23 11 2.6 0.64
 2 30 2 1.16 1.47
 1 33 -9 1.63 1.9
 1 27 -41 0.94 2.88
 1 23 3 18.62 1.48
 1 -15 -29 2.17 1.48
 0 30 -28 -0.54 2.45
 0 28 -32 4.41 2.65
 0 -10 -30 31.36 2.19
 -1 25 -25 8.63 2.48
 -1 25 -17 5.34 2.05
 -1 21 -9 3.34 1.56
 -1 19 -7 21.06 1.72
 -1 13 -37 4.57 2.54
 -1 1 -35 12.67 2.47
 -1 -1 -33 4.06 2.18
 -1 -3 -31 0.23 1.94
 -1 -5 -27 41.58 2.42
 -2 14 -24 9.32 1.94
 -2 12 -26 0.53 1.95
 -2 8 -26 -0.63 1.88
 -2 6 -16 12.84 1.5
 -2 4 -22 83.69 3.76
 -2 4 -20 3.82 1.52
 20 -2 38 1.54 3.7
 18 12 38 -0.6 3.51
 18 8 38 -1.11 3.56
 18 6 38 -0.86 3.54
 17 15 37 0 3.41
 17 -15 31 1.01 3.42
 16 16 36 -0.09 3.05
 15 25 33 0.3 2.48
 15 3 35 1.77 3.08
 15 -11 31 -0.59 2.89
 14 16 34 -2.56 2.7
 13 15 33 -0.33 2.51
 13 -5 31 -0.02 2.64
 12 12 32 3.45 2.54
 11 -23 17 5.28 2.32
 9 17 27 2.51 1.86
 9 -5 25 8.79 2.24
 9 -13 21 -0.15 2.1
 9 -33 -5 3.35 1.9
 7 45 3 0.19 1.75
 7 39 11 0.78 1.36
 7 37 13 0.81 1.14
 7 1 23 14.88 1.98
 7 -23 7 6.82 1.76
 7 -31 -11 1.31 1.55
 6 42 4 0.61 1.67
 6 -2 20 94.91 4.16
 6 -26 -2 0.35 1.55
 5 35 9 0.3 1.31
 4 -4 14 -0.45 1.3
 2 38 -12 3.3 2.12
 2 -6 6 14.03 1.18
 2 -14 -2 0.14 0.9
 2 -18 -10 1.05 0.77
 1 35 -27 0.9 2.52
 1 35 -15 5.29 2.2
 1 31 -5 4.7 1.79
 1 29 -39 -0.86 2.86
 0 26 -36 0.04 2.63
 0 24 -38 -2 2.78
 0 22 -40 -3 2.91
 0 14 2 50.38 2.1
 -1 23 -11 1.77 1.68
 -1 21 -33 2.69 2.46
 -1 19 -35 5.01 2.57
 -1 15 -37 10.62 2.68
 -1 5 -37 5.53 2.52
 -2 16 -22 25.23 2.28
 -2 16 -20 0.71 1.83
 -2 14 -26 1.62 1.99
 -2 10 -14 3.12 1.35
 -2 6 -26 0.22 1.81
 -2 4 -24 -0.27 1.73
 -2 4 -18 52.1 2.57
 21 -7 37 -0.33 3.53
 19 -3 37 1.53 3.49
 18 10 38 -0.13 3.51
 18 -4 36 1.28 3.34
 18 -10 34 -2.12 3.21
 17 5 37 -0.13 3.36
 17 -5 35 -0.38 3.21
 16 4 36 -1.83 3.16
 16 -18 28 0.97 2.83
 15 -23 23 0.95 2.64
 14 4 34 -0.51 3.07
 14 -10 30 -0.21 2.8
 14 -14 28 1.35 2.69
 13 -17 25 0.2 2.48
 10 26 26 -0.47 1.61
 10 0 28 -0.22 2.31
 9 3 27 19.32 2.4
 8 44 8 -0.03 1.53
 8 -2 24 5.62 1.99
 7 -5 21 1.04 1.86
 6 -30 -22 -1.17 1.06
 6 -30 -20 6.83 1.2
 5 37 7 0.03 1.45
 5 -23 -1 0.47 1.45
 4 -24 -10 2.09 1.13
 3 41 -11 -0.4 2.19
 3 -17 -1 18.67 1.42
 2 32 0 0.5 1.67
 0 30 -30 8.52 2.67
 0 30 -12 -1.33 1.97
 0 28 -34 -0.64 2.62
 0 28 -8 14.19 1.91
 0 -12 -22 -0.1 1.15
 0 -12 -20 85.12 3.34
 -1 25 -27 17.15 2.68
 -1 25 -15 11.22 1.99
 -1 23 -31 0.35 2.44
 -1 3 -5 188.87 6.82
 -2 16 -24 0.14 1.88
 -2 12 -28 0.24 1.97
 -2 12 -14 33.77 2.09
 -2 10 -28 14.17 2.24
 -2 8 -28 0.49 2.34
 20 -8 36 3.58 3.55
 19 -9 35 -0.86 3.3
 17 13 37 0.21 3.35
 17 11 37 -0.85 3.32
 17 9 37 1.56 3.31
 17 7 37 0.83 3.25
 16 14 36 -0.34 3.1
 16 6 36 -3.6 3.24
 16 -10 32 -1.68 3.04
 15 15 35 1.19 2.93
 15 5 35 -0.84 3.14
 15 -25 21 0.03 2.56
 14 14 34 1.23 2.89
 14 6 34 -0.38 2.93
 14 -20 24 -1.66 2.63
 13 13 33 2.12 2.7
 13 11 33 -1.08 2.69
 13 7 33 0.06 2.71
 12 -16 24 2.53 2.4
 12 -30 10 5.28 2.29
 11 -15 23 0.72 2.36
 10 -6 26 -0.3 2.29
 10 -14 22 0.46 2.24
 10 -34 -4 1.48 2.01
 9 -9 23 5.37 2.16
 9 -27 7 2.17 2.04
 9 -35 -15 2.24 1.71
 8 -14 18 17.97 2.16
 8 -28 2 0.77 1.83
 8 -32 -8 3.04 1.73
 7 -15 15 23.29 2.2
 6 -10 16 2.73 1.91
 5 -19 5 31.31 2.1
 4 38 2 4.61 1.7
 3 39 -5 3.02 1.96
 3 -7 9 59.77 2.62
 2 36 -6 1.5 1.85
 1 35 -13 2.78 2.05
 0 32 -22 0.75 2.36
 0 32 -20 19 2.6
 -1 17 -37 6.17 2.69
 -1 17 -5 36.83 1.99
 -1 3 -37 3.98 2.42
 -1 -5 -29 6.49 1.74
 -2 16 -26 0.34 2.02
 -2 16 -16 1 1.71
 -2 14 -28 8.35 2.23
 -2 14 -14 2.39 1.51
 -2 6 -28 31.62 2.69
 -2 4 -26 0.9 1.83
 -2 4 -16 0.48 1.29
 20 0 38 -0.93 3.75
 19 -13 33 0.14 3.16
 16 12 36 1.12 3.18
 16 10 36 -2.79 3.09
 16 8 36 -1.26 3.17
 16 -4 34 -0.03 3.07
 16 -14 30 -0.01 2.86
 15 13 35 -1.81 3.03
 15 7 35 0.51 2.98
 14 24 32 0.87 2.39
 14 12 34 1.13 3.39
 14 8 34 1.33 2.85
 14 -4 32 -0.17 2.86
 13 29 29 -0.23 1.83
 13 9 33 0 2.73
 13 -9 29 0.77 2.58
 13 -13 27 2.13 2.53
 12 -8 28 3.73 2.55
 11 21 29 -0.18 2.08
 11 -1 29 0 2.47
 11 -7 27 4.09 2.46
 11 -29 9 0.78 2.11
 11 -35 -3 -0.18 2.08
 10 -28 8 0.23 2.12
 10 -36 -12 0.36 1.81
 9 15 27 7.11 1.96
 9 5 27 17.15 2.38
 7 41 9 0.34 1.44
 7 -21 9 1.1 1.71
 6 -28 -8 0 1.5
 5 33 11 1.03 1.27
 5 15 19 1.64 1.12
 5 5 19 3.63 1.44
 5 -7 15 88.95 3.81
 5 -13 11 1.39 1.56
 2 38 -10 0.17 2.03
 0 32 -18 0 2.19
 0 30 -32 0.32 2.78
 0 26 -38 0.29 2.78
 0 20 0 165.14 6.2
 0 -12 -24 14.75 1.41
 -1 27 -21 -0.4 2.1
 -1 25 -29 2.71 2.5
 -1 25 -13 12.93 2
 -1 23 -33 1.59 2.5
 -1 21 -35 2.2 2.58
 -1 13 -39 1.88 2.59
 -1 11 -39 1.91 2.67
 -1 9 -39 1.97 2.61
 -1 -1 -35 12.4 2.42
 -2 18 -24 8.13 2.07
 -2 18 -22 2.49 1.89
 -2 18 -20 51.46 2.95
 -2 12 -30 27.85 2.7
 -2 10 -30 3.47 2.18
 -2 2 -22 1.8 1.54
 -2 2 -20 200.8 7.6
 20 -12 34 -1.38 2.98
 19 -1 37 4.73 3.57
 17 -3 35 2.09 3.22
 17 -9 33 -1.65 3.2
 17 -17 29 -1.47 2.86
 16 24 34 0.45 2.76
 16 -20 26 -0.46 2.67
 15 11 35 2.84 3.02
 15 9 35 1.18 3
 15 -17 27 0.62 2.76
 14 10 34 -0.71 2.88
 14 -22 22 0.53 2.64
 14 -28 16 1.27 2.32
 13 33 27 -0 1.56
 13 -3 31 0.21 2.65
 13 -19 23 -0.68 2.51
 13 -29 13 1.36 2.32
 12 -2 30 4.27 2.63
 12 -12 26 0.03 2.51
 11 27 27 1.06 1.72
 11 -11 25 4.44 2.42
 10 2 28 4.55 2.42
 10 -10 24 0.43 2.25
 9 -31 -1 -1.79 2.27
 8 -24 8 9.97 1.99
 7 17 23 4.85 1.49
 7 3 23 14.12 1.93
 7 -17 13 7.85 1.86
 7 -19 11 -0.46 1.7
 7 -29 -5 8.68 1.84
 5 43 -1 0.62 1.82
 5 39 5 0.89 1.61
 5 -15 9 6.38 1.6
 5 -17 7 23.75 1.92
 5 -27 -13 8.05 1.35
 4 -10 10 158.09 6.07
 4 -18 2 144.19 5.58
 3 41 -9 -0 2.03
 3 -3 11 2.95 1.09
 2 34 -2 -0.23 1.83
 2 -2 8 80.85 3.16
 1 33 -7 2.75 1.88
 0 32 -26 0.49 2.42
 0 32 -16 0.39 2.11
 0 28 -36 0.23 2.67
 0 24 -40 0.92 2.85
 0 -10 -32 -1.56 1.81
 0 -12 -18 0.19 0.87
 -1 27 -25 16.8 2.59
 -1 27 -19 3.09 2.1
 -1 19 -37 4.47 2.63
 -1 15 -39 2.51 2.73
 -1 1 -37 4.94 2.41
 -1 -3 -33 3.98 2.05
 -1 -5 -13 87.21 3.34
 -2 18 -26 1.48 2.15
 -2 16 -28 0.22 2.16
 -2 14 -30 -1.15 2.22
 -2 10 -12 273.78 10.08
 -2 8 -30 30.4 2.63
 -2 4 -28 0.01 1.86
 -2 2 -24 16.75 1.87
 -2 2 -18 6.58 1.33
 21 -5 37 -0.49 3.62
 20 2 38 0.22 3.74
 18 -2 36 1.69 3.36
 18 -8 34 -1.5 3.19
 17 -13 31 -1.06 3
 15 -9 31 1.87 2.93
 15 -13 29 0.87 2.77
 14 -24 20 0.42 2.52
 13 23 31 -0.54 2.25
 12 28 28 0.42 1.77
 12 22 30 0.82 2.17
 12 -18 22 9.73 2.54
 12 -32 6 0.11 2.2
 10 18 28 3 1.98
 9 7 27 4.61 2.11
 9 -3 25 28.08 2.54
 9 -29 3 2.97 2.05
 9 -35 -17 0.61 1.56
 8 -16 16 4.78 1.87
 7 -25 3 13.07 1.86
 6 0 20 0.48 1.65
 6 -22 4 3.92 1.63
 4 42 -4 -1.24 1.94
 3 27 9 3.04 1.02
 3 3 13 115.07 4.4
 2 40 -16 -1.78 2.27
 1 37 -23 0.46 2.34
 1 37 -21 0.76 2.33
 1 35 -11 -0.64 1.98
 0 32 -28 3.07 2.55
 0 30 -10 14.06 2.07
 -1 27 -27 5.77 2.46
 -1 27 -17 1.4 1.99
 -1 25 -31 1.32 2.48
 -1 23 -9 7.01 1.69
 -1 21 -7 27.53 2
 -1 11 -3 8.29 1.04
 -1 9 -3 76.03 3
 -1 -7 -23 5.19 1.4
 -1 -7 -21 1.07 1.24
 -2 18 -16 8.07 1.86
 -2 16 -14 16.59 1.79
 -2 12 -12 40.07 2.18
 -2 8 -12 2.14 1.25
 -2 6 -30 0.39 2.07
 -2 2 -26 -0.48 1.75
 20 -6 36 -1.48 3.47
 19 -7 35 0.23 3.38
 18 -16 30 0.56 2.95
 16 -22 24 1.45 2.66
 14 -16 26 0.21 2.5
 13 -21 21 0.27 2.38
 13 -27 15 -0.08 2.36
 12 -28 12 4.84 2.22
 11 -17 21 0.43 2.22
 11 -31 5 5.13 2.13
 11 -33 1 0.55 2.01
 10 30 24 1.32 1.3
 10 -30 4 -0.03 2.11
 10 -32 0 0.5 2.01
 10 -36 -14 -0.41 1.76
 9 13 27 6.24 1.47
 9 11 27 4.96 2.03
 9 9 27 8.11 2.12
 9 -25 9 0.14 1.99
 9 -33 -7 0.89 1.83
 8 0 24 36.97 2.62
 8 -6 22 25.19 2.34
 8 -10 20 0.99 1.89
 8 -22 10 20.9 2.16
 7 -31 -13 1.64 1.55
 6 44 2 -0.52 1.75
 5 7 19 9.13 1.45
 2 -8 4 6.02 1.03
 1 37 -19 1.59 2.27
 1 29 -1 1.96 1.52
 1 -15 -31 0.02 1.56
 0 32 -14 0.3 2.02
 0 30 -34 0.77 2.62
 0 26 -4 0.38 1.46
 0 -12 -26 0.56 1.29
 -1 23 -35 0.3 2.59
 -1 17 -39 1.25 2.73
 -1 -5 -31 -0 1.84
 -1 -7 -25 55.6 2.75
 -1 -7 -19 4.98 1.16
 -2 20 -24 0.28 2.08
 -2 20 -22 35.11 2.47
 -2 18 -28 5.22 2.26
 -2 16 -30 13.88 2.48
 -2 14 -12 61.99 2.93
 -2 12 -32 1.21 2.28
 -2 10 -32 25.84 2.72
 20 4 38 -1.71 3.79
 19 1 37 -0.66 3.55
 17 -19 27 -0.81 2.79
 16 -2 34 1.74 3.12
 16 -8 32 -0.72 2.98
 16 -16 28 -1.43 2.77
 15 23 33 3.18 2.7
 15 -19 25 0.23 2.63
 14 -2 32 1.93 2.63
 14 -8 30 5.55 2.79
 13 -25 17 0.48 2.46
 12 -20 20 9.99 2.48
 11 1 29 2.05 2.43
 11 -27 11 -0.63 2.08
 10 4 28 -0.25 2.5
 10 -26 10 -0 2.08
 9 -17 17 10.77 2.16
 9 -35 -19 -0.12 1.55
 8 -18 14 3.32 1.83
 8 -20 12 21.83 2.18
 7 43 7 0.47 1.52
 7 5 23 12.03 1.86
 7 -3 21 0.29 1.78
 7 -27 -1 2.13 1.72
 6 26 18 0.05 0.55
 6 -12 14 11.16 1.95
 5 13 19 3.84 1.28
 4 40 0 3.54 1.85
 2 40 -14 -0.24 2.24
 2 38 -8 1.74 2.05
 2 -12 0 0.81 0.89
 1 37 -17 0.6 2.27
 1 27 1 0.15 1.32
 0 32 -30 -1.3 2.56
 0 28 -6 0.04 1.61
 0 26 -40 0.68 2.79
 0 24 -2 1.19 1.42
 0 16 2 0 0.86
 -1 27 -29 1.61 2.45
 -1 27 -15 8.82 2
 -1 25 -33 0.76 2.5
 -1 25 -11 0.66 1.89
 -1 21 -37 2.23 2.65
 -1 19 -5 60.75 2.76
 -1 13 -3 36.05 1.83
 -2 20 -26 -0.26 2.17
 -2 20 -18 17.76 2.05
 -2 14 -32 18.19 2.55
 -2 8 -32 0.32 2.13
 -2 4 -30 39.54 2.79
 -2 2 -28 10.5 1.9
 -2 2 -16 1.25 1.27
 21 -3 37 4.37 3.7
 19 -11 33 0.57 3.21
 18 0 36 -0.51 3.34
 17 -1 35 -0.32 3.15
 15 29 31 -0.3 2.34
 14 -12 28 -1.37 2.7
 13 -1 31 -0.94 2.65
 13 -7 29 0.71 2.58
 13 -15 25 2.08 2.47
 12 32 26 -0.86 1.49
 12 0 30 0 2.56
 12 -26 14 2.64 2.18
 10 -4 26 -0.38 2.24
 10 -18 18 -0.11 2.14
 10 -34 -6 0.47 1.94
 9 23 25 2 1.58
 9 -11 21 -0.07 2.09
 9 -23 11 0.58 1.96
 9 -35 -21 -0.43 1.48
 8 46 6 -0.1 1.65
 8 -32 -10 1.25 1.65
 7 -11 17 37.91 2.58
 5 9 19 6.67 0.97
 4 -12 8 64.02 2.88
 4 -16 4 11.95 1.43
 3 -9 7 331.35 12.01
 3 -15 1 38.34 1.93
 2 36 -4 -0.37 1.77
 1 37 -15 4.93 2.24
 1 31 -3 6.06 1.77
 0 28 -38 -0.15 2.72
 0 24 -42 0.72 2.93
 -1 19 -39 2.33 2.73
 -2 18 -30 1.02 2.27
 -2 18 -14 3.23 1.66
 -2 16 -32 -1.3 2.31
 -2 6 -32 18.12 2.51
 -2 6 -12 429.78 15.49
 -2 0 -22 77.03 3.46
 21 -9 35 -1.37 3.38
 20 -4 36 0.98 3.45
 20 -10 34 -0.2 3.33
 19 3 37 1.52 3.6
 17 -7 33 -1.12 3.12
 16 -12 30 -0.06 2.82
 15 -1 33 -0.01 2.77
 15 -21 23 0.23 2.59
 13 -11 27 4.82 2.63
 13 -31 9 -0.06 2.26
 12 -6 28 0.08 2.21
 12 -14 24 2.1 2.39
 12 -22 18 3.52 2.31
 12 -24 16 -0.91 2.3
 11 31 25 0.91 1.42
 11 19 29 0 2.13
 11 -5 27 4.73 2.51
 11 -25 13 0.18 2.13
 11 -35 -5 0.96 2
 10 16 28 1 1.99
 10 -24 12 0.29 2.13
 9 -7 23 2.44 2.1
 9 -19 15 15.46 2.21
 9 -21 13 5.31 2.05
 8 -26 4 0.1 1.81
 8 -30 -4 0.98 1.82
 7 35 15 1.04 0.79
 7 15 23 3.59 1.51
 6 -20 6 1.64 1.65
 5 41 3 -0.19 1.71
 5 -25 -7 9.04 1.42
 4 -2 14 55.98 2.62
 4 -14 6 20.53 1.59
 3 41 -7 1.43 2.06
 2 -10 2 4.11 0.99
 1 35 -9 -0.65 1.91
 0 34 -24 0.6 2.37
 0 34 -22 8.25 2.51
 0 34 -20 -1.24 2.26
 0 32 -32 4.09 2.61
 0 32 -12 7.59 2.01
 0 -12 -28 15.88 1.68
 -1 29 -21 -0.04 2.19
 -1 27 -31 0.34 2.47
 -1 27 -13 6.07 1.91
 -1 7 -3 -0.12 0.75
 -1 -3 -35 9.07 2.27
 -1 -7 -27 46.02 2.51
 -2 20 -28 -0.12 2.28
 -2 20 -16 0.61 1.72
 -2 16 -12 2.04 1.51
 -2 12 -34 2.55 2.39
 -2 10 -34 -0.87 2.32
 -2 0 -24 0.11 1.58
 -2 0 -20 0.03 1.37
 19 -5 35 -0.85 3.34
 18 2 36 -2.15 3.43
 17 -15 29 -0.51 2.86
 16 0 34 -0.91 3.1
 15 -7 31 1.27 2.84
 15 -15 27 -0.19 2.67
 14 22 32 -0.11 2.51
 14 0 32 -0.29 2.81
 14 -18 24 2.33 2.56
 11 3 29 2.56 2.42
 11 -13 23 5.59 2.39
 11 -21 17 2.13 2.24
 11 -23 15 -0.12 2.21
 10 6 28 8.82 2.76
 10 -8 24 0.42 2.2
 10 -12 22 15.02 2.46
 10 -20 16 -0.6 2.13
 10 -22 14 -0.16 2.11
 10 -36 -16 -0 1.69
 9 -1 25 14.38 2.2
 8 2 24 6.36 1.92
 7 7 23 3.7 1.66
 6 20 20 2.05 1.13
 6 -14 12 44.57 2.64
 6 -24 0 0.03 1.51
 5 -9 13 54.91 2.73
 4 -6 12 0.53 1.26
 4 -20 -2 -0.22 1.3
 4 -22 -6 2.65 1.26
 2 40 -12 0.53 2.15
 1 33 -5 5.69 1.92
 0 34 -18 8.33 2.3
 0 30 -8 0.78 1.74
 -1 29 -27 4.83 2.39
 -1 29 -25 4.72 2.45
 -1 29 -19 3.07 2.16
 -1 25 -35 1.38 2.65
 -1 23 -37 2.01 2.72
 -1 21 -39 -0.24 2.71
 -1 17 -41 0.99 2.67
 -1 15 -3 80.37 3.27
 -1 -1 -7 157.76 5.71
 -1 -7 -17 30.39 1.59
 -2 22 -24 8.43 2.29
 -2 22 -22 1.43 2.1
 -2 18 -32 9.99 2.5
 -2 14 -34 0.66 2.3
 -2 8 -34 7.44 2.44
 -2 4 -32 -1.25 2.14
 -2 2 -30 0.24 1.95
 -2 0 -26 0.52 1.71
 21 -1 37 -2.24 3.72
 19 5 37 2.83 3.5
 17 1 35 1.12 3.16
 17 -11 31 -3.5 3.01
 16 -18 26 -0.95 2.67
 15 33 29 0.85 2.01
 15 -11 29 1.18 2.76
 15 -23 21 0.84 2.57
 15 -25 19 -0.44 2.47
 13 21 31 -1.66 2.34
 13 1 31 -0.88 2.69
 12 20 30 0.9 2.2
 12 2 30 6.52 2.58
 12 -10 26 -0.41 2.47
 12 -30 8 -0.83 2.21
 11 -9 25 6.28 2.43
 10 14 28 6.67 1.89
 10 8 28 2.1 2.28
 9 -27 5 9.13 2.02
 8 -12 18 -0.32 1.83
 8 -28 0 27.3 2.25
 7 13 23 6.41 1.64
 7 9 23 11.14 1.7
 7 -23 5 19.28 1.93
 7 -31 -15 2.87 1.43
 6 38 10 0.37 1.3
 6 2 20 87.33 3.86
 6 -8 16 0.08 1.72
 6 -28 -10 24.37 1.83
 5 -27 -15 9.68 1.29
 4 16 16 1.32 0.94
 4 -24 -12 41.11 1.95
 3 -11 5 441.68 15.88
 3 -13 3 177.79 6.63
 1 37 -13 1.58 2.13
 1 21 5 21.26 1.34
 1 -3 3 572.17 20.28
 0 34 -28 -1.12 2.5
 0 32 -34 0.97 2.52
 0 28 -40 2.59 2.82
 0 26 -42 1.86 2.83
 -1 29 -17 7.86 2.12
 -1 27 -33 0.33 2.49
 -1 23 -7 10.58 1.68
 -1 -3 -9 0.15 0.7
 -1 -5 -33 3.66 1.99
 -2 22 -26 -0.62 2.26
 -2 22 -18 1.48 1.82
 -2 20 -30 10.49 2.54
 -2 16 -34 3.65 2.37
 -2 12 -10 172.93 6.55
 -2 10 -10 41.98 2.14
 -2 6 -34 0.22 2.31
 -2 0 -18 197.44 7.4
 22 -6 36 -0.04 3.54
 19 7 37 -0.78 3.52
 18 4 36 -1.33 3.3
 18 -10 32 0.25 3.12
 18 -14 30 0.96 2.97
 15 21 33 -1.55 2.6
 15 1 33 0.01 2.96
 14 28 30 -1.08 2.16
 14 -6 30 0.53 2.73
 14 -20 22 -0.32 2.49
 13 39 23 0.14 0.93
 13 -17 23 2.89 2.44
 11 -29 7 4.95 2.16
 10 12 28 -2.68 2.09
 10 10 28 3.54 2.18
 10 -28 6 0.55 2.05
 9 -33 -9 0.88 1.76
 8 -4 22 0.89 1.82
 7 -13 15 27.31 2.29
 7 -29 -7 6.71 1.72
 6 40 8 0.63 1.47
 6 -16 10 69.37 3.31
 6 -18 8 31.29 2.21
 5 -5 15 54.49 2.69
 5 -23 -3 11.94 1.54
 3 35 3 2.36 1.57
 3 33 5 2.97 1.46
 1 25 3 11.26 1.35
 0 34 -30 2.92 2.55
 0 34 -16 -1.82 2.12
 0 30 -38 1.9 2.74
 0 22 0 -0.35 1.26
 0 -12 -16 6.65 0.79
 -1 29 -29 1.69 2.43
 -1 25 -9 3.95 1.72
 -1 19 -41 0.8 2.75
 -2 22 -28 7.89 2.51
 -2 20 -14 17.22 2.02
 -2 18 -12 31.64 2.2
 -2 14 -10 0.66 1.29
 -2 8 -10 899.83 32.03
 -2 4 -12 26.99 1.57
 -2 2 -14 7.08 1.24
 -2 0 -28 -0.62 1.75
 21 -7 35 -0.94 3.4
 20 -2 36 3.01 3.49
 20 -8 34 -0.56 3.27
 19 11 37 -0 3.22
 19 9 37 -3.4 3.68
 19 -9 33 -0.11 3.18
 17 19 35 0.1 0.95
 17 3 35 -0.66 2.78
 16 2 34 0.24 3.12
 14 -14 26 -1.43 2.49
 14 -28 14 0.34 2.47
 13 -5 29 1.45 2.63
 13 -29 11 0.05 2.29
 12 -16 22 0.44 2.29
 12 -32 4 0.22 2.06
 12 -34 0 1.09 1.92
 11 5 29 0.48 2.42
 10 -2 26 -0.36 2.2
 10 -36 -18 1.21 1.66
 9 -29 1 1.97 1.97
 8 26 22 2.78 1.21
 7 45 5 -0.59 1.63
 7 -1 21 2.86 1.8
 4 42 -2 2.49 1.91
 3 5 13 102.24 3.9
 3 -21 -11 1.38 1
 2 38 -6 0.59 1.91
 1 1 5 143.9 5.17
 0 32 -10 -0.05 1.89
 -1 29 -31 0.2 2.5
 -1 29 -15 11.09 2.19
 -1 27 -11 0.55 1.83
 -1 25 -37 2.24 2.71
 -1 23 -39 0.7 2.77
 -1 21 -5 25.11 1.84
 -2 22 -30 1.65 2.71
 -2 22 -16 2.7 1.76
 -2 20 -32 2.2 2.43
 -2 18 -34 -0.3 2.35
 -2 14 -36 0.65 2.43
 -2 12 -36 1.88 2.45
 -2 10 -36 0.64 2.37
 -2 8 -36 1.29 2.35
 -2 4 -34 4.38 2.34
 -2 2 -32 25.38 2.48
 21 1 37 2.25 3.75
 19 -3 35 -1.36 3.38
 18 16 36 -1.99 3.44
 18 6 36 3.62 3.39
 18 -4 34 -3.94 3.31
 17 -17 27 0.45 2.68
 16 20 34 2.74 1.64
 16 -10 30 1.91 2.82
 16 -14 28 -0.13 2.67
 16 -20 24 0.64 2.57
 15 -17 25 0.88 2.58
 14 20 32 -2.8 2.59
 14 -10 28 2.81 2.7
 14 -22 20 3.2 2.53
 14 -26 16 0.81 2.37
 13 3 31 0.93 2.58
 12 4 30 -1.47 2.51
 12 -4 28 3.25 2.59
 11 -3 27 8.95 2.53
 11 -15 21 1.31 2.2
 11 -31 3 -1.67 2.04
 11 -33 -1 -0.52 1.9
 10 -14 20 19.44 2.48
 10 -30 2 1.67 2.04
 8 4 24 6.57 1.89
 8 -8 20 49.23 2.93
 8 -24 6 0.05 1.71
 8 -32 -12 5.08 1.7
 5 43 1 0.01 1.68
 3 37 1 -0.16 1.65
 2 40 -10 3.39 2.11
 1 39 -19 0 2.29
 1 37 -11 0.54 2.03
 1 35 -7 2.79 1.87
 0 34 -14 2.17 2.09
 0 -12 -30 0.83 1.58
 -1 27 -35 1.65 2.62
 -1 21 -41 -0.39 2.74
 -1 17 -3 75.57 3.16
 -2 24 -26 0.17 2.37
 -2 24 -24 -0.73 2.22
 -2 16 -36 0.92 2.49
 -2 16 -10 49.92 2.5
 -2 0 -30 13.59 2.1
 22 -4 36 -0.82 3.65
 20 -12 32 3.01 3.21
 18 8 36 -0.89 3.31
 17 5 35 -0 3.09
 16 4 34 -1.01 3.05
 15 3 33 1.15 2.97
 15 -5 31 -0 2.89
 13 27 29 0.19 1.99
 13 19 31 0.39 2.4
 13 -13 25 9.32 2.51
 13 -19 21 1.07 2.36
 13 -27 13 1.47 2.28
 12 18 30 4.39 2.34
 12 -28 10 0.33 2.14
 11 15 29 -0 1.84
 11 7 29 2.54 2.35
 11 -35 -7 0.34 1.98
 10 -34 -8 2.14 1.84
 10 -36 -20 0.17 1.59
 9 1 25 16.91 2.27
 9 -5 23 9.96 2.13
 7 -15 13 15.17 1.98
 7 -21 7 20.71 1.98
 6 42 6 -0.3 1.53
 5 -11 11 16.52 1.68
 5 -19 3 55.34 2.73
 4 36 6 1.03 1.38
 3 43 -9 -0 1.92
 2 -20 -24 -0.05 0.8
 2 -20 -22 26.87 1.16
 1 39 -17 0.78 2.3
 0 28 -4 3.38 1.56
 0 18 2 94.16 3.64
 -1 31 -25 3.11 2.39
 -1 31 -21 -1.21 2.25
 -1 29 -33 2.26 2.57
 -1 -5 -35 3.51 2.19
 -1 -7 -31 -0.01 1.74
 -2 24 -28 0.87 2.54
 -2 22 -32 11.67 2.58
 -2 20 -34 4.69 2.51
 -2 6 -36 -0.19 2.41
 -2 0 -16 0.15 1.18
 20 0 36 -1.71 3.53
 18 14 36 -2.32 3.43
 18 12 36 -1.17 3.29
 18 10 36 -0.68 3.35
 17 17 35 0 3.15
 17 -9 31 0.72 2.98
 17 -13 29 -1.31 2.87
 16 -22 22 -0.39 2.6
 15 19 33 1.39 2.83
 13 -9 27 0.39 2.53
 12 6 30 5.06 2.53
 12 -18 20 1.49 2.23
 11 25 27 1.32 1.85
 11 13 29 0.91 2.22
 11 9 29 1.35 2.32
 11 -27 9 0.39 2.11
 10 -26 8 6.16 2.06
 9 -9 21 0.61 1.97
 9 -25 7 3.98 1.94
 8 18 24 1.26 1.6
 7 23 21 0.78 1.28
 7 -19 9 1.3 1.67
 7 -25 1 1.49 1.62
 7 -31 -17 1.44 1.37
 6 36 12 -0.2 1.09
 6 4 20 16.96 1.83
 4 38 4 -0.77 1.53
 4 8 16 -0.47 1.08
 3 -1 11 12.17 1.2
 3 -5 9 0.16 1.02
 2 36 -2 7.59 1.77
 2 6 10 41.46 1.74
 0 36 -24 -2.54 2.46
 0 36 -22 -0.91 2.35
 0 30 -6 0.19 1.69
 0 26 -2 22.92 1.8
 -1 31 -27 5.74 2.47
 -1 31 -19 0.74 2.14
 -1 29 -13 6.12 1.94
 -1 27 -37 0.35 2.7
 -1 25 -39 0.78 2.7
 -2 24 -18 7.61 2.02
 -2 22 -14 0.35 1.73
 -2 20 -12 11.16 1.82
 -2 18 -36 0.09 2.5
 -2 12 -38 0.84 2.57
 -2 6 -10 43.57 2.08
 -2 -2 -24 15.82 1.76
 -2 -2 -22 -0.17 1.47
 21 -5 35 -0.76 3.42
 19 -1 35 1.63 3.43
 18 -2 34 0.17 3.15
 18 -8 32 -0.99 3.16
 18 -16 28 0.48 2.8
 17 15 35 1.18 3.14
 17 7 35 0.06 3.17
 17 -3 33 -0.28 3.07
 16 18 34 1.23 2.86
 16 6 34 0.6 2.96
 15 27 31 -0.52 2.37
 15 5 33 1.43 2.94
 15 -9 29 1.04 2.74
 15 -13 27 0.99 2.66
 15 -19 23 0.93 2.62
 14 36 26 -0.5 1.56
 14 -4 30 1.09 2.68
 14 -16 24 -0.19 2.42
 13 5 31 -0.43 2.53
 13 -23 17 1.84 2.34
 13 -25 15 3.62 2.3
 13 -31 7 2.94 2.23
 12 26 28 0.39 1.89
 12 16 30 0.61 2.29
 12 -8 26 -0.54 2.39
 12 -12 24 4.28 2.46
 12 -26 12 1.09 2.14
 11 11 29 2.09 2.2
 11 -7 25 3.66 2.38
 11 -11 23 1.74 2.27
 10 0 26 0.4 2.09
 10 -6 24 5.59 2.18
 9 21 25 1.67 1.65
 9 -15 17 14.56 2.14
 8 6 24 0.31 1.78
 8 -30 -6 0.34 1.7
 7 -5 19 16.74 2.02
 7 -9 17 28.9 2.29
 7 -17 11 3.98 1.74
 6 -22 2 0.19 1.53
 4 34 8 0.06 1.25
 3 31 7 2.59 1.24
 1 39 -15 1.51 2.29
 0 36 -20 4.78 2.35
 0 34 -12 -0.3 1.98
 -1 31 -29 -1.43 2.51
 -1 23 -41 0.05 2.79
 -1 5 -3 36.05 1.55
 -1 -7 -15 60.91 2.48
 -2 24 -30 10.04 2.64
 -2 14 -38 0.44 2.55
 -2 10 -38 1.35 2.45
 -2 8 -38 3.04 2.5
 -2 4 -36 -0.43 2.33
 -2 2 -34 0.08 2.23
 -2 0 -32 -0.05 2.01
 -2 -2 -26 -0.55 1.65
 -2 -2 -20 193.56 7.29
 20 2 36 -1.5 3.56
 20 -6 34 3.32 3.35
 19 -7 33 0.83 3.24
 18 -12 30 -0.93 2.95
 17 13 35 1.61 3.19
 17 11 35 -1.47 3.2
 17 9 35 -0.32 3.11
 17 -19 25 1.64 2.63
 16 -16 26 -0.52 2.65
 14 42 22 -0.25 0.74
 14 32 28 0.27 1.87
 14 18 32 0.46 2.54
 14 6 32 3.61 2.81
 13 17 31 0.23 2.39
 13 -3 29 0.68 2.56
 12 8 30 0.13 2.39
 10 -16 18 10.12 2.06
 9 -33 -11 0 1.67
 8 -2 22 56.96 3.12
 8 -16 14 -0.47 1.75
 8 -22 8 0.86 1.69
 6 -10 14 -0.68 2.16
 5 31 13 0.77 0.85
 5 -13 9 7.06 1.44
 5 -17 5 73.21 3.27
 4 40 2 -0.11 1.65
 4 0 14 -0.45 1.28
 4 -8 10 30.65 1.86
 4 -18 0 -0.68 1.24
 3 39 -1 -0.97 1.79
 3 -17 -3 39.6 1.92
 2 40 -8 0.03 1.99
 2 -4 6 10.18 1.01
 2 -20 -26 0.37 0.95
 1 33 -3 3.48 2.01
 1 31 -1 2.27 1.57
 0 36 -18 0.18 2.2
 0 32 -8 6.21 1.86
 0 -12 -32 12.32 1.88
 -1 31 -31 1.73 2.6
 -1 31 -17 3.77 2.14
 -1 29 -35 1.49 2.64
 -1 27 -9 4.17 1.77
 -1 25 -7 45.57 2.57
 -1 1 -5 137.57 4.98
 -2 26 -26 1.07 2.42
 -2 26 -24 1.94 2.3
 -2 24 -16 0.9 1.85
 -2 22 -34 -0.07 2.49
 -2 20 -36 -0.42 2.46
 -2 18 -10 1.61 1.47
 -2 16 -38 2.5 2.64
 -2 -2 -28 8.54 1.83
 22 -2 36 -2.33 3.73
 19 -11 31 -2.33 3.19
 19 -15 29 0.22 2.95
 16 16 34 -0.86 2.91
 16 8 34 0 2.95
 15 17 33 -0.19 2.76
 15 7 33 -1.7 2.94
 15 -3 31 0.09 2.89
 12 14 30 4.2 2.28
 12 10 30 7.05 2.47
 12 -2 28 -0.28 2.46
 12 -22 16 -0.98 2.21
 12 -24 14 -0.52 2.12
 12 -30 6 -0.1 2.08
 11 -1 27 3.1 2.31
 11 -25 11 -0.47 2.09
 10 44 14 1.39 1.11
 10 -24 10 10.47 2.15
 9 3 25 25.62 2.44
 9 -23 9 1.06 1.92
 8 -20 10 0.23 1.7
 8 -26 2 22.52 2.1
 7 1 21 1.32 1.76
 6 44 4 0.19 1.62
 6 18 20 32.93 1.81
 6 -26 -6 -0.92 1.45
 6 -28 -12 0.39 1.39
 5 -15 7 61.25 2.88
 5 -25 -9 4.52 1.3
 5 -27 -17 6.6 1.2
 4 44 -4 -1.47 1.91
 4 12 16 3.25 1.04
 2 0 8 -0.23 0.82
 1 37 -9 -0.58 1.92
 1 29 1 0.41 1.38
 -1 27 -39 0.02 2.76
 -1 25 -41 -0.26 2.74
 -1 19 -3 41.92 2.16
 -1 -7 -33 4.14 1.95
 -2 26 -28 3.43 2.49
 -2 26 -20 13.22 2.31
 -2 24 -32 -0.25 2.43
 -2 18 -38 0.02 2.57
 -2 12 -8 3.87 1.22
 -2 6 -38 -0.05 2.39
 21 -3 35 0.83 3.55
 21 -9 33 1.59 3.38
 20 -10 32 0.26 3.16
 19 1 35 -0.13 3.39
 17 -21 23 -0.82 2.55
 16 26 32 -1.4 2.69
 16 14 34 1.74 2.95
 16 12 34 -0.45 2.98
 16 10 34 1.1 2.93
 16 -2 32 1.42 2.74
 16 -8 30 -1.19 2.88
 16 -12 28 -2.7 2.77
 15 15 33 0.64 2.76
 15 9 33 -0.62 2.84
 15 -21 21 0 2.54
 14 16 32 -1.65 2.64
 14 8 32 2 2.74
 14 -8 28 0.44 2.6
 14 -12 26 -0.96 2.53
 14 -18 22 -0.16 2.49
 13 15 31 1.57 2.51
 13 -15 23 2.17 2.37
 11 -19 17 6.99 2.28
 11 -23 13 3.26 2.19
 10 46 12 0.2 1.24
 10 -18 16 -0.32 2.09
 9 43 13 0.22 1.13
 9 -17 15 18.35 2.17
 9 -31 -5 2.2 1.81
 8 16 24 3.84 1.66
 8 8 24 4.5 1.78
 8 -18 12 0.98 1.72
 8 -28 -2 -0.2 1.73
 8 -32 -14 -0.5 1.56
 7 -29 -9 0.53 1.57
 6 6 20 52.54 2.71
 5 45 -1 -0.08 1.8
 3 7 13 30.41 1.55
 2 42 -12 2.4 2.14
 2 38 -4 0.62 1.83
 1 39 -13 2.26 2.18
 1 -11 -5 46.72 1.82
 1 -17 -25 8.26 1.15
 1 -17 -23 4.85 0.94
 0 36 -16 0.05 2.2
 -1 31 -33 0.82 2.52
 -1 31 -15 8.24 2.09
 -1 29 -37 0.3 2.65
 -1 29 -11 -0.52 1.89
 -1 23 -5 30.12 2.02
 -2 22 -36 0.02 2.56
 -2 22 -12 57.62 3
 -2 14 -8 99.72 4.03
 -2 12 -40 -0 2.37
 -2 10 -8 293.12 10.67
 -2 2 -36 -1.2 2.38
 -2 -2 -30 0.86 1.82
 -2 -2 -18 6.17 1.28
 -3 13 -25 13.03 2.08
 -3 13 -23 19.26 2.11
 -3 13 -21 -0.16 1.78
 -3 11 -25 41.07 2.67
 -3 11 -23 26.35 2.29
 -3 11 -21 0.19 1.76
 20 4 36 0.87 3.6
 18 0 34 -1.74 3.28
 18 -18 26 0.62 2.68
 17 -1 33 -0.56 3.09
 17 -15 27 -0.29 2.74
 15 13 33 -0.52 2.91
 15 11 33 -1.79 2.9
 15 -23 19 0.56 2.49
 14 26 30 0.93 2.22
 14 14 32 2.72 2.83
 14 12 32 3.98 2.76
 14 10 32 2.58 2.75
 14 -2 30 -0.15 2.7
 14 -28 12 -0.88 2.25
 13 13 31 0.43 2.46
 13 11 31 1.48 2.52
 13 -29 9 0.43 2.15
 12 -14 22 8.34 2.46
 12 -32 2 -0.31 2.1
 11 -21 15 7.7 2.19
 11 -29 5 0.48 2.02
 11 -35 -9 -0.16 1.85
 10 -20 14 1.42 2
 10 -22 12 12.66 2.22
 10 -28 4 0.72 2.01
 10 -32 -4 0.79 1.95
 10 -34 -10 -0.11 1.82
 9 45 11 0.2 1.3
 9 -3 23 1.98 1.89
 9 -19 13 3.11 1.91
 9 -21 11 -0.18 1.88
 9 -27 3 8.09 1.95
 8 -6 20 0.88 1.84
 7 -31 -19 0.29 1.31
 6 -6 16 1.04 1.57
 6 -24 -2 18.89 1.72
 5 -7 13 48.02 2.45
 3 -19 -7 29.6 1.58
 1 35 -5 3.82 1.82
 0 24 0 51.09 2.45
 -1 33 -27 1.13 2.46
 -1 33 -23 0.98 2.35
 -1 33 -21 0.36 2.23
 -1 -9 -25 44.31 2.34
 -1 -9 -23 18.1 1.62
 -2 26 -30 -0.5 2.43
 -2 26 -18 0.2 1.98
 -2 24 -34 0.88 2.53
 -2 24 -14 5.73 1.82
 -2 20 -38 0.68 2.6
 -2 20 -10 31.52 2.17
 -2 16 -40 1.44 2.7
 -2 14 -40 8.48 2.79
 -2 4 -38 0.27 2.31
 -2 0 -34 13.19 2.31
 -2 0 -14 34.13 1.79
 -3 15 -27 12.81 2.28
 -3 15 -25 30.26 2.54
 -3 15 -23 5.43 1.91
 -3 15 -21 1.81 1.8
 -3 13 -27 23.34 2.4
 -3 11 -27 14.12 2.2
 -3 9 -27 39.84 2.74
 -3 9 -25 61.82 3.27
 -3 9 -23 1.11 1.82
 -3 9 -21 0.45 1.68
 22 0 36 -1.75 3.87
 20 -4 34 0.65 3.3
 19 -5 33 -0.27 3.19
 18 -6 32 0.27 3.12
 17 -11 29 1.04 2.91
 16 -18 24 -0.17 2.64
 15 -15 25 1 2.59
 13 -1 29 1.16 2.49
 13 -7 27 1.61 2.5
 13 -11 25 1.84 2.39
 11 45 15 0 0.99
 11 -31 1 0.28 1.97
 10 2 26 1.62 2.12
 9 5 25 10.92 2.07
 9 -29 -1 1.15 1.94
 8 14 24 0.52 1.67
 8 12 24 14.46 1.64
 8 10 24 -0.06 1.7
 7 -23 3 14.73 1.77
 6 -12 12 0 1.7
 6 -20 4 -0.1 1.56
 5 -3 15 168.63 6.46
 5 -21 -1 7.31 1.48
 4 42 0 -0.67 1.73
 4 -4 12 262.23 9.64
 3 41 -3 1.95 1.86
 2 24 8 5.34 0.98
 1 -17 -27 3.45 1.23
 0 36 -14 0.35 2.05
 0 34 -10 3.47 1.93
 -1 33 -29 -0.69 2.54
 -1 33 -19 2.35 2.19
 -1 31 -35 0 2.58
 -1 -9 -27 26.53 1.94
 -1 -9 -21 -0.12 1.14
 -2 26 -32 7.85 2.56
 -2 16 -8 2.59 1.33
 -2 4 -10 88.32 3.51
 -3 17 -25 15.14 2.23
 -3 17 -23 12.65 2.08
 -3 15 -29 2.94 2.24
 -3 13 -29 6.17 2.21
 -3 13 -19 0.71 1.71
 -3 11 -29 10.99 2.24
 -3 11 -19 3.92 1.71
 -3 7 -25 14.3 2
 -3 7 -23 12.8 1.92
 22 -6 34 -1.06 3.42
 20 6 36 -0.37 3.65
 19 3 35 -1.65 3.39
 18 -14 28 1.91 2.91
 15 -1 31 -0.11 2.79
 15 -7 29 -1.46 2.74
 15 -11 27 1.38 2.62
 14 -20 20 1.3 2.4
 14 -26 14 -0.7 2.33
 13 31 27 -0 1.76
 13 -17 21 -1.13 2.33
 12 0 28 3.05 2.47
 12 -6 26 -0.81 2.38
 11 47 13 -0.49 1.16
 11 1 27 3.26 2.37
 11 -5 25 17.79 2.55
 11 -13 21 0 2.25
 10 -4 24 1.45 2.09
 10 -12 20 -0.88 2.05
 10 -30 0 9.14 2.24
 9 27 23 -0.25 1.32
 9 19 25 5.19 1.79
 7 -11 15 66.66 3.35
 6 8 20 0.44 1.47
 5 39 7 -0.78 1.41
 5 3 17 44.53 2.29
 4 -10 8 -0.94 1.23
 4 -24 -14 -0.52 0.97
 2 28 6 3.67 1.18
 2 -20 -28 0.18 1.12
 0 38 -22 2.7 2.3
 0 20 2 -0.16 1.06
 -1 33 -31 0.99 2.53
 -1 31 -13 0.72 1.94
 -1 29 -39 1.05 2.75
 -1 27 -41 -0.68 2.81
 -2 28 -26 0.37 2.31
 -2 28 -24 -1.24 2.2
 -2 26 -16 1.07 1.91
 -2 24 -36 -0.2 2.61
 -2 22 -38 -0.12 2.65
 -2 18 -40 4.9 2.77
 -2 8 -8 59.4 2.56
 -2 -2 -32 25.94 2.46
 -3 17 -27 6.68 2.24
 -3 17 -21 0.91 1.79
 -3 15 -19 14.59 2.02
 -3 13 -31 0.34 2.25
 -3 11 -31 -0.81 2.16
 -3 9 -29 2.74 2.08
 -3 9 -19 0.35 1.59
 -3 7 -27 45.7 2.85
 -3 7 -21 1.18 1.61
 21 -1 35 0.33 3.44
 21 -7 33 -2.01 3.38
 20 8 36 1.17 3.53
 18 2 34 0.25 3.14
 18 -10 30 1.54 2.93
 17 1 33 0.67 3.11
 16 0 32 1.17 3.02
 16 -20 22 -0.76 2.57
 14 -24 16 -1.34 2.38
 13 25 29 0.74 2.09
 13 -27 11 1.71 2.17
 12 -10 24 -0.71 2.4
 12 -28 8 2.34 2.12
 9 -7 21 1.15 1.9
 8 44 10 0.75 1.32
 8 0 22 -0.05 1.71
 7 3 21 -0.19 1.64
 6 46 2 0.53 1.73
 5 41 5 1.31 1.51
 4 -16 2 1.05 1.2
 4 -22 -8 0.84 1.14
 3 -7 7 10.64 1.18
 2 42 -10 -0.29 2.05
 2 40 -6 -0.35 1.89
 2 -14 -4 31.85 1.5
 1 39 -11 -0.34 2.08
 1 37 -7 1.55 1.87
 1 27 3 8.44 1.32
 1 23 5 27.36 1.57
 1 15 7 11.8 0.7
 1 -17 -21 3.1 0.8
 0 38 -20 -0.01 2.32
 0 30 -4 0.28 1.61
 -1 33 -17 3.94 2.14
 -1 -9 -29 8.13 1.67
 -2 28 -28 0.07 2.36
 -2 28 -20 0.66 2.12
 -2 26 -34 0 2.44
 -2 20 -40 0.89 2.71
 -2 0 -36 -1.46 2.32
 -3 19 -27 7.98 2.27
 -3 19 -25 8.42 2.15
 -3 19 -23 7.16 2.06
 -3 17 -29 2.05 2.23
 -3 15 -31 -1.23 2.21
 -3 9 -31 -1.71 2.12
 -3 7 -29 11.8 2.17
 23 -3 35 0.89 3.61
 20 -2 34 -1.15 3.28
 20 -8 32 -0.83 3.23
 19 5 35 0.53 3.36
 19 -9 31 -0.61 3.08
 19 -13 29 0.23 2.91
 17 -17 25 2.36 2.68
 16 -6 30 0.65 2.79
 16 -14 26 -1.08 2.58
 15 31 29 -0.97 2.19
 15 25 31 -1.02 2.43
 15 -17 23 0.56 2.49
 14 0 30 4.29 2.71
 14 -6 28 3.37 2.62
 14 -14 24 2.51 2.42
 13 35 25 0.96 1.51
 13 -31 5 4.01 2.14
 12 24 28 -0 2.02
 12 -16 20 10.02 2.36
 11 23 27 2.4 1.95
 11 -9 23 1.88 2.23
 11 -27 7 2.19 2.04
 10 4 26 0.59 2.09
 10 -8 22 27.56 2.55
 9 47 9 0.95 1.41
 9 7 25 8.99 2.03
 9 -33 -13 -0 1.7
 8 42 12 0.2 1.16
 8 30 20 -0.67 0.94
 8 -24 4 4.45 1.73
 8 -30 -8 -0.05 1.63
 7 -3 19 1.26 1.76
 7 -31 -21 0.05 1.22
 6 16 20 0.24 1.21
 6 -14 10 -0.91 1.56
 6 -18 6 0.4 1.48
 5 37 9 0.03 1.26
 4 -20 -4 20.08 1.55
 0 38 -18 1.35 2.33
 0 32 -6 -0.26 1.74
 -1 27 -7 25.17 2.08
 -1 21 -3 31.68 1.92
 -2 28 -30 8.05 2.53
 -2 18 -8 33.88 2.04
 -2 -2 -16 -0.17 1.13
 -2 -4 -26 0.49 1.57
 -2 -4 -24 -0.17 1.49
 -3 19 -29 1.85 2.3
 -3 19 -21 1.1 1.84
 -3 17 -31 0.38 2.26
 -3 13 -33 2.34 2.29
 -3 11 -17 7.67 1.63
 -3 7 -19 10.72 1.66
 -3 5 -25 14.16 1.96
 -3 5 -23 9.61 1.83
 20 -12 30 -1.8 3.15
 19 -3 33 -0.31 3.21
 18 4 34 0.13 3.19
 18 -4 32 0.89 3.03
 17 23 33 -0.36 0.67
 16 24 32 1.82 2.63
 16 -10 28 1.19 2.74
 16 -22 20 0.75 2.47
 14 -10 26 0.21 2.49
 13 -19 19 0.36 2.26
 13 -25 13 1.37 2.22
 12 38 22 -0.66 1.03
 12 30 26 1.26 1.69
 10 42 16 -0.15 0.7
 10 -26 6 1.36 1.91
 9 -25 5 9.99 1.97
 8 -12 16 2.13 1.82
 8 -32 -16 -0.49 1.47
 7 -7 17 56.71 2.97
 7 -25 -1 2.04 1.59
 7 -27 -5 8.21 1.61
 6 0 18 80.89 3.58
 6 -16 8 0.46 1.55
 5 43 3 0.52 1.6
 4 -12 6 2.41 1.2
 4 -14 4 0.53 1.18
 2 8 10 824.88 29.19
 2 -18 -12 28.32 1.27
 1 41 -15 -0.62 2.26
 1 -5 1 26.66 1.14
 1 -17 -29 0.94 1.35
 0 36 -12 3.67 2.02
 0 28 -2 -0.24 1.33
 -1 29 -9 0.66 1.75
 -2 28 -32 0.53 2.44
 -2 28 -18 4.29 2.09
 -2 26 -36 1.44 2.62
 -2 26 -14 1.05 1.84
 -2 24 -38 0.68 2.68
 -2 22 -40 5.07 2.8
 -2 22 -10 11.07 1.7
 -2 -2 -34 0.14 2.12
 -2 -4 -28 1.53 1.65
 -2 -4 -22 89.18 3.75
 -3 21 -25 7.35 2.22
 -3 15 -33 1.57 2.16
 -3 11 -33 3.86 2.31
 -3 9 -33 1.76 2.28
 -3 9 -17 41.36 2.37
 -3 7 -31 0.29 2.07
 -3 5 -27 7.15 1.9
 22 -4 34 -0.74 3.51
 21 1 35 -2.06 3.56
 19 7 35 1.95 3.22
 17 3 33 0 2.79
 16 -24 18 -0.69 2.46
 13 1 29 2.71 2.5
 13 -5 27 3.56 2.61
 13 -13 23 1.41 2.34
 13 -21 17 3.37 2.2
 13 -23 15 3.83 2.3
 12 2 28 0.5 2.37
 12 -26 10 4.4 2.17
 12 -34 -4 -0.15 2.02
 11 3 27 8.92 2.43
 11 -15 19 0.51 2.12
 11 -35 -11 -0.94 1.83
 10 28 24 -0.7 1.46
 10 -34 -12 2.24 1.79
 9 41 15 0.25 0.87
 9 17 25 3.47 1.8
 9 -1 23 18.14 2.17
 9 -13 17 18.58 2.09
 7 -13 13 39 2.51
 7 -21 5 20.31 1.91
 6 14 20 35.04 1.99
 6 12 20 0.94 1.36
 5 -27 -19 0.94 1
 4 44 -2 -0.44 1.8
 4 32 10 -0.92 1.06
 3 43 -5 1.78 1.89
 3 -15 -1 38.49 1.87
 2 36 0 0.93 1.6
 2 34 2 0.67 1.51
 0 34 -8 -0.42 1.85
 -1 35 -27 0.3 2.35
 -1 35 -23 -0 2.32
 -1 33 -15 3.07 2.1
 -1 31 -11 -0.81 1.91
 -1 25 -5 22.88 1.86
 -1 13 -1 17.13 1.2
 -1 -9 -31 -1.13 1.73
 -1 -9 -19 8.87 1.15
 -3 21 -27 4.08 2.29
 -3 21 -23 7.84 2.15
 -3 19 -31 -0.08 2.29
 -3 17 -33 2.29 2.32
 -3 17 -17 28.22 2.09
 -3 5 -29 10.8 2.06
 -3 5 -21 -0.23 1.57
 21 -5 33 1.37 3.33
 19 9 35 1.62 3.39
 18 -16 26 0.78 2.66
 17 -9 29 1.28 2.83
 17 -13 27 3.22 2.75
 17 -19 23 0.51 2.48
 15 -5 29 -0.97 2.7
 15 -19 21 -0.26 2.38
 14 24 30 -1.45 2.39
 12 -30 4 -2.06 2.06
 11 29 25 0.83 1.57
 11 -33 -5 0.21 1.97
 10 20 26 1.52 1.84
 9 9 25 6.27 1.97
 9 -31 -7 3.61 1.78
 7 21 21 0.19 1.26
 7 -29 -11 -0.09 1.46
 7 -31 -23 0.02 1.14
 6 -28 -14 3.98 1.37
 5 -9 11 0.33 1.31
 4 2 14 49.58 2.33
 3 37 3 2.91 1.57
 3 1 11 13.58 1.17
 2 -20 -30 10.17 1.38
 0 38 -16 -1.72 2.18
 -1 35 -21 0.29 2.26
 -1 15 -1 5.98 1.05
 -1 11 -1 3.68 0.88
 -2 30 -28 2.22 2.45
 -2 30 -26 0.89 2.3
 -2 30 -22 1.54 2.22
 -2 28 -34 -2.13 2.51
 -2 28 -16 -0.2 2.02
 -2 6 -8 362.81 13.06
 -2 -4 -30 38.29 2.53
 -2 -4 -20 2.73 1.3
 -3 21 -29 1.73 2.34
 -3 21 -21 0.2 1.86
 -3 19 -33 1.28 2.39
 -3 15 -35 2.81 2.43
 -3 13 -35 4.11 2.4
 -3 13 -15 58.52 2.89
 -3 11 -35 5.28 2.39
 -3 7 -33 2.64 2.24
 -3 5 -31 -1.89 2.05
 21 3 35 -0 3.46
 20 0 34 0.12 3.27
 20 -6 32 -0.92 3.21
 19 13 35 2.64 3.38
 19 11 35 0.04 3.36
 19 -15 27 -0.09 2.85
 18 6 34 0.64 3.18
 16 -4 30 -0.34 2.79
 16 -16 24 -0.72 2.59
 15 35 27 -0.49 1.77
 15 -13 25 2.96 2.56
 15 -27 13 -2.11 2.36
 14 2 30 -0.58 2.68
 14 -16 22 5.44 2.4
 13 -9 25 4.7 2.47
 12 -4 26 1.18 2.48
 12 -12 22 0.37 2.24
 12 -20 16 -0.66 2.18
 12 -24 12 9.3 2.28
 12 -32 0 1.71 2.02
 11 -3 25 2.09 2.23
 11 -25 9 1 2.04
 10 6 26 -0.35 2.06
 10 -2 24 7.22 2.17
 10 -32 -6 0.02 1.84
 9 15 25 2.87 1.89
 9 11 25 4.22 1.89
 8 24 22 -0.59 1.32
 8 -4 20 68.76 3.45
 8 -14 14 11.38 1.95
 8 -22 6 2.25 1.68
 8 -26 0 -0.78 1.65
 7 43 9 0.07 1.32
 7 5 21 0.82 1.63
 7 -15 11 1.6 1.64
 7 -19 7 16.03 1.86
 6 -8 14 25.68 1.99
 5 5 17 51.28 2.48
 5 -19 1 2.26 1.33
 3 39 1 0.22 1.64
 3 29 9 1.09 1.01
 2 42 -8 0.09 2.01
 2 -6 4 0.91 0.84
 1 41 -13 2.16 2.19
 1 39 -9 1.15 1.99
 1 33 -1 1.76 1.71
 0 -14 -26 0.45 1.22
 0 -14 -24 0.37 1.07
 -1 35 -19 -0.22 2.2
 -2 30 -30 -0.7 2.39
 -2 30 -20 14.28 2.31
 -2 26 -38 1.79 2.62
 -2 24 -40 0.04 2.65
 -2 20 -8 0.54 1.51
 -3 23 -25 7.08 2.29
 -3 21 -31 -1.26 2.33
 -3 19 -17 41.81 2.6
 -3 17 -35 2.95 2.38
 -3 15 -15 15.42 1.8
 -3 9 -35 2.43 2.37
 -3 7 -17 28.65 1.96
 -3 5 -19 12.89 1.65
 -3 3 -27 9.13 1.91
 -3 3 -25 17.68 1.99
 19 -1 33 -0.6 3.13
 19 -7 31 0.05 3.07
 18 18 34 -1.81 3.22
 18 8 34 -2.34 3.2
 18 -2 32 1.18 3.02
 18 -12 28 -0.93 2.79
 17 21 33 -0.48 1.14
 17 5 33 0.27 2.98
 17 -3 31 1.38 2.84
 17 -21 21 -0.37 2.48
 16 22 32 1.15 2.5
 16 4 32 2.85 3.04
 15 23 31 -0.46 2.54
 15 -9 27 1.92 2.58
 15 -21 19 1.59 2.41
 15 -25 15 1.71 2.43
 14 -4 28 -1.18 2.56
 13 23 29 -1.41 2.19
 13 3 29 0.09 2.43
 13 -29 7 -0.13 2.11
 12 -22 14 2.89 2.11
 11 5 27 4.04 2.37
 11 -17 17 3.36 2.19
 11 -29 3 3.7 2
 10 -24 8 -1.57 1.9
 9 13 25 8.96 1.93
 9 -23 7 6.53 1.88
 8 2 22 60.04 3.14
 7 -31 -25 3.3 1.01
 6 -4 16 0.31 1.47
 6 -22 0 49.68 2.55
 6 -26 -8 12.41 1.53
 3 35 5 4.54 1.44
 3 -9 5 45.45 2.1
 1 35 -3 3.51 1.74
 1 -17 -31 0.78 1.4
 0 36 -10 -0.09 1.9
 0 26 0 0.52 1.33
 0 -14 -28 -0.44 1.36
 -1 33 -13 1.18 1.94
 -1 -9 -33 3.63 1.88
 -2 30 -32 3.41 2.53
 -2 28 -36 -0.24 2.55
 -2 26 -12 29.78 2.31
 -2 22 -42 0.06 2.43
 -2 -2 -36 0.13 2.21
 -2 -4 -32 -0.1 1.94
 -3 23 -29 1.42 2.45
 -3 23 -27 9.05 2.51
 -3 23 -23 0.84 2.11
 -3 21 -33 0.91 2.45
 -3 17 -15 9.38 1.77
 -3 3 -29 1.34 1.82
 -3 3 -23 16.55 1.9
 22 -2 34 -1.29 3.55
 21 -9 31 -0.35 3.19
 20 -10 30 -0.64 3.09
 19 -11 29 0.21 2.93
 18 10 34 0.39 3.16
 18 -18 24 0.09 2.58
 14 30 28 1.52 2.03
 14 -28 10 2.49 2.21
 12 48 14 0.08 0.98
 12 22 28 0.99 2.1
 12 4 28 3.1 2.38
 12 -8 24 2.18 2.33
 11 21 27 1.29 2.03
 11 -11 21 -0.46 2.15
 11 -19 15 3.75 2.09
 11 -23 11 -1.1 2.01
 11 -31 -1 0.58 1.9
 10 8 26 0.33 2.12
 10 -10 20 42.24 2.91
 10 -16 16 -0.68 1.89
 10 -28 2 6.02 2.02
 9 -5 21 0.77 1.86
 9 -9 19 4.03 1.82
 9 -15 15 20.1 2.16
 9 -27 1 1.83 1.82
 9 -33 -15 1.46 1.69
 8 -32 -18 0.75 1.5
 7 45 7 0.07 1.44
 7 41 11 0.31 1.18
 5 45 1 -0.79 1.72
 5 -1 15 126.46 4.98
 5 -25 -11 0.87 1.16
 3 15 13 11.69 0.8
 3 -3 9 91.98 3.62
 3 -21 -13 36.39 1.64
 2 32 4 0.48 1.37
 1 31 1 3.24 1.5
 0 38 -14 1.35 2.11
 0 22 2 51.32 2.33
 -1 35 -17 7.51 2.17
 -1 23 -3 18.97 1.71
 -1 17 -1 6.75 1.34
 -1 -7 -13 95.46 3.59
 -2 30 -18 0.43 2.03
 -2 24 -10 101.4 4.37
 -2 14 -6 -0.21 1.16
 -2 12 -6 3.37 1.14
 -2 2 -10 0.04 0.96
 -3 23 -31 -0.62 2.36
 -3 19 -35 5.7 2.53
 -3 15 -37 1.64 2.57
 -3 13 -37 3.98 2.25
 -3 11 -37 3.84 2.49
 -3 7 -35 3.1 2.32
 -3 5 -33 1.73 2.2
 -3 3 -21 1.04 1.52
 21 5 35 1.07 3.61
 21 -3 33 1.2 3.33
 20 2 34 1.14 3.36
 18 16 34 -1.39 3.26
 18 14 34 1.76 3.14
 18 12 34 -2.57 3.27
 17 19 33 2.73 2.58
 17 7 33 0.88 2.97
 17 -15 25 -1.1 2.89
 16 -8 28 0.34 2.68
 16 -12 26 -1.01 2.64
 16 -18 22 3.76 2.52
 14 4 30 0.3 2.56
 14 -12 24 -0.34 2.31
 14 -18 20 7.2 2.4
 13 -15 21 -0.19 2.26
 12 34 24 0.52 1.4
 11 -7 23 7.02 2.25
 11 -21 13 1.45 2
 10 18 26 0.6 1.85
 10 -6 22 2.3 2.03
 10 -18 14 -0.8 1.87
 10 -22 10 0.75 1.88
 10 -30 -2 1.29 1.93
 8 -16 12 63.79 3.22
 8 -20 8 25.5 2.1
 4 -6 10 687.96 24.59
 3 41 -1 -0.31 1.73
 3 -13 1 40.13 1.92
 1 37 -5 4.21 1.82
 0 -14 -22 48.23 2.15
 -1 29 -7 6.18 1.69
 -1 9 -1 -0.03 0.75
 -2 30 -34 -1.32 2.5
 -2 28 -38 0.6 2.65
 -2 28 -14 3.49 1.97
 -2 26 -40 2.04 2.72
 -2 24 -42 2.38 2.78
 -3 21 -35 2.63 2.53
 -3 21 -17 7.52 1.84
 -3 17 -37 4.9 2.55
 -3 9 -37 4.48 2.52
 -3 3 -31 0.06 1.95
 23 -5 33 0.77 3.39
 21 7 35 1.23 3.58
 19 1 33 -0.9 3.21
 17 9 33 -0.47 3.02
 16 6 32 0.3 2.87
 15 5 31 -0.26 2.74
 15 -3 29 -1.06 2.68
 15 -15 23 -1.5 2.48
 14 22 30 -0.17 2.39
 14 -8 26 -1.91 2.53
 14 -26 12 2.56 2.26
 13 5 29 1.31 2.45
 13 -3 27 1.42 2.5
 12 -28 6 0.84 2.04
 11 7 27 5.57 2.31
 11 -35 -13 1 1.76
 10 10 26 0.23 2.02
 10 -20 12 1.58 1.9
 10 -34 -14 1.01 1.73
 9 1 23 18.37 2.11
 9 -17 13 13.81 1.98
 9 -19 11 0.36 1.75
 9 -21 9 0.35 1.77
 8 -18 10 54.65 2.93
 8 -30 -10 6.99 1.63
 7 7 21 -0.29 1.63
 7 -1 19 7.17 1.73
 7 -9 15 80.19 3.72
 6 2 18 2.81 1.45
 5 -5 13 93.55 3.88
 5 -11 9 10.28 1.39
 4 40 4 0.45 1.54
 3 -11 3 57.73 2.47
 2 -12 -2 139.47 5.13
 1 41 -11 1.12 2.34
 1 -9 -3 75.04 2.79
 0 -14 -30 7.49 1.59
 -1 37 -23 1.04 2.33
 -1 31 -9 1.18 1.82
 -2 32 -28 -0.4 2.48
 -2 32 -26 -0.08 2.39
 -2 22 -8 25.93 1.94
 -2 16 -6 2.6 1.22
 -2 10 -6 7.5 1.08
 -2 -4 -34 3.61 2.14
 -3 25 -29 2.67 2.46
 -3 25 -25 8.72 2.4
 -3 25 -23 2.35 2.17
 -3 23 -33 3.34 2.48
 -3 23 -19 3.84 1.96
 -3 19 -37 4.13 2.54
 -3 19 -15 61.61 3.16
 -3 5 -35 10.52 2.42
 -3 5 -17 50 2.51
 22 0 34 -1.75 3.71
 22 -6 32 1.68 3.34
 20 4 34 1.49 3.34
 20 -4 32 1.52 3.12
 19 -5 31 1.34 3.07
 18 0 32 -0.87 3.08
 18 -14 26 -1.82 2.77
 17 17 33 2.35 3
 17 -1 31 0.63 2.89
 17 -7 29 0.82 2.79
 17 -11 27 -0.73 2.68
 16 20 32 1.36 2.76
 16 -2 30 0.97 2.81
 15 21 31 3.37 2.37
 14 -20 18 3.4 2.28
 14 -22 16 -1.22 2.29
 14 -24 14 1.77 2.26
 13 -27 9 0.27 2.11
 13 -31 3 0.64 2.05
 12 6 28 -0.38 2.35
 12 -2 26 0.37 2.35
 12 -14 20 -0.89 2.18
 12 -34 -6 0.6 1.94
 10 16 26 0.4 1.88
 10 0 24 -0.55 1.99
 7 47 5 -0.56 1.56
 7 -23 1 1.96 1.51
 5 35 11 -0.47 1.05
 5 -17 3 30.65 1.95
 4 38 6 -0.22 1.38
 4 -2 12 1.29 1.15
 2 -16 -8 2.58 0.74
 1 -7 -1 45.07 1.76
 0 38 -12 1.34 1.97
 0 34 -6 0.65 1.74
 0 32 -4 2.48 1.73
 -1 37 -21 1.36 2.25
 -1 35 -15 2.33 2.02
 -1 3 -3 543.15 19.25
 -2 32 -30 1.88 2.49
 -2 32 -22 4.03 2.26
 -2 30 -16 1.1 2
 -2 -2 -14 4.28 1.05
 -3 25 -31 -0.7 2.43
 -3 15 -39 1.46 2.62
 -3 15 -13 17.35 1.75
 -3 13 -39 0.99 2.52
 -3 13 -13 19.7 1.74
 -3 11 -39 1.05 2.59
 -3 7 -37 2.7 2.42
 -3 3 -33 3.64 2.11
 -3 3 -19 18.78 1.7
 17 15 33 -2.01 2.96
 17 13 33 -0.67 3.02
 17 11 33 -0.95 3.03
 16 8 32 -0.92 2.9
 16 -20 20 1.41 2.49
 15 29 29 0.28 2.22
 15 7 31 -0.34 2.7
 14 -2 28 2.98 2.52
 13 -7 25 4.75 2.41
 13 -11 23 3.83 2.29
 13 -17 19 2.86 2.23
 11 37 21 0.1 0.84
 11 -1 25 9.94 2.3
 11 -27 5 7.27 2.07
 10 14 26 -1.14 1.94
 10 12 26 1.15 2
 8 4 22 -0.35 1.67
 7 19 21 0.17 1.3
 6 -10 12 62.67 3
 5 7 17 16.86 1.52
 4 42 2 1.89 1.61
 4 -18 -2 141.84 5.39
 3 43 -3 0.92 1.8
 3 -23 -27 4.65 0.79
 2 -8 2 36.45 1.65
 1 39 -7 2.15 1.9
 0 30 -2 22.57 1.86
 0 -12 -14 -0.14 0.56
 -1 33 -11 -0.04 1.88
 -1 19 -1 15.15 1.36
 -1 -9 -17 10.99 1.07
 -2 32 -32 0.45 2.45
 -2 32 -20 1.45 2.14
 -2 28 -40 -0.64 2.7
 -2 26 -42 -0.56 2.78
 -2 18 -6 0.69 1.26
 -3 23 -35 2.01 2.53
 -3 23 -17 21.13 2.21
 -3 21 -37 2.58 2.61
 -3 21 -15 37.59 2.46
 -3 17 -39 0.64 2.61
 -3 17 -13 8.31 1.68
 -3 11 -13 39.87 2.21
 -3 9 -39 0.2 2.55
 -3 1 -29 1.97 1.77
 -3 1 -27 8.26 1.8
 -3 1 -25 27.18 2.17
 23 -3 33 1.24 3.47
 21 -1 33 -0.19 3.3
 21 -7 31 0.12 3.27
 21 -11 29 -1.03 3.09
 20 6 34 0.66 3.42
 20 -8 30 0.28 3.21
 19 3 33 0.49 3.21
 19 -13 27 0.83 2.77
 18 -10 28 -0.81 2.79
 17 -17 23 1.4 2.56
 16 18 32 -1.23 2.82
 16 10 32 -1.18 2.88
 16 -22 18 0.62 2.41
 15 -7 27 2.82 2.61
 15 -11 25 2.81 2.55
 14 20 30 4.03 1.89
 14 -30 6 0.59 2.11
 13 29 27 -0.3 1.92
 13 7 29 0.45 2.4
 13 -25 11 0.09 2.07
 12 8 28 0.26 2.3
 12 -30 2 3.34 2.02
 11 33 23 0.19 1.3
 11 9 27 3.57 2.23
 11 -13 19 1.8 2.14
 11 -33 -7 1.62 2.02
 10 -32 -8 -0.14 1.74
 9 -31 -9 2.5 1.68
 9 -33 -17 -0.07 1.54
 8 -2 20 10.35 1.91
 8 -10 16 0.54 1.73
 8 -24 2 2.73 1.63
 8 -32 -20 2.96 1.43
 7 -27 -7 8.85 1.63
 6 44 6 -0.4 1.45
 6 42 8 0.2 1.33
 6 -20 2 53.65 2.61
 5 -13 7 51.06 2.47
 5 -15 5 49.68 2.42
 5 -21 -3 13.89 1.52
 5 -27 -21 0.23 0.89
 3 33 7 3.03 1.26
 0 40 -16 -1.54 2.22
 0 36 -8 2.56 1.88
 0 -14 -32 -0.13 1.63
 -1 37 -19 0.39 2.2
 -2 32 -34 1.11 2.55
 -2 28 -12 0.59 1.75
 -2 26 -10 0.52 1.73
 -2 4 -8 7.14 1.04
 -2 -6 -28 30.65 2.18
 -2 -6 -26 0.47 1.47
 -3 27 -27 4.95 2.4
 -3 25 -33 -0.65 2.44
 -3 25 -19 3.42 2.19
 -3 19 -39 1.57 2.63
 -3 5 -37 2.4 2.37
 -3 1 -23 14.97 1.78
 22 2 34 -1.08 3.61
 16 28 30 -0.22 2.51
 16 16 32 -0.41 2.79
 16 14 32 1.92 2.84
 16 12 32 0.01 3
 16 -14 24 -2.17 2.52
 15 19 31 -0.04 2.58
 15 9 31 0.59 2.72
 15 -1 29 0.82 2.66
 15 -17 21 -2 2.36
 14 -14 22 2.11 2.33
 12 46 16 -0.06 0.52
 12 -6 24 1.72 2.25
 12 -10 22 12.21 2.41
 12 -26 8 0.83 2.03
 12 -32 -2 -1.14 1.92
 11 17 27 5.47 1.88
 11 11 27 2.46 2.16
 10 -26 4 1.66 1.86
 9 25 23 0.94 1.44
 9 -11 17 24.05 2.07
 9 -25 3 13.67 1.94
 7 9 21 0.06 1.5
 7 -29 -13 3.18 1.45
 6 -28 -16 -0.04 1.24
 4 4 14 0.61 1.06
 3 25 11 -0.02 0.64
 2 2 8 74.87 2.87
 2 -10 0 38.46 1.74
 1 25 5 22.27 1.44
 0 -10 -10 1018.29 35.93
 -2 32 -18 8.35 2.17
 -2 30 -14 -0.71 1.94
 -3 27 -29 -1.04 2.38
 -3 27 -25 3.93 2.32
 -3 25 -35 4.87 2.63
 -3 23 -37 3.22 2.85
 -3 21 -39 -0 2.67
 -3 19 -13 5.11 1.63
 -3 9 -13 50.23 2.45
 -3 3 -35 3.99 2.29
 -3 1 -31 1.02 1.92
 20 8 34 1.21 3.34
 20 -2 32 -0.11 3.23
 18 2 32 -1.57 3.42
 18 -16 24 2.33 2.63
 17 1 31 0.08 2.9
 17 -19 21 0 2.48
 16 -6 28 2.34 2.73
 16 -10 26 -1.83 2.64
 15 17 31 -0.14 2.58
 15 11 31 0.52 2.74
 15 -27 11 -0.94 2.25
 14 38 24 0.06 1.51
 14 34 26 2.4 1.78
 13 19 29 4 1.74
 13 9 29 1.57 2.44
 13 -1 27 -0.01 2.35
 13 -21 15 1.71 2.15
 13 -23 13 0.6 2.13
 12 18 28 4.13 1.77
 12 10 28 0.34 2.24
 11 15 27 7.92 2.12
 11 13 27 8.04 2.19
 10 32 22 1.65 1.22
 10 -34 -16 -0.29 1.59
 9 3 23 2.02 1.81
 9 -3 21 0.22 1.97
 7 -25 -3 13.24 1.67
 6 34 14 -0.24 0.72
 5 -23 -7 31.9 1.82
 4 44 0 2.47 1.7
 4 -24 -16 0.93 0.91
 3 -17 -5 53.7 2.28
 2 10 10 40.9 1.63
 -1 37 -17 1.32 2.13
 -1 35 -13 0.29 2
 -1 25 -3 10.31 1.53
 -2 34 -28 1.38 2.45
 -2 34 -24 0.6 2.26
 -2 24 -8 8.8 1.66
 -2 20 -6 4.5 1.43
 -2 8 -6 4.2 1.07
 -2 -6 -30 1.09 1.69
 -3 27 -31 2.25 2.44
 -3 5 -15 29.77 1.84
 -3 1 -21 0 1.44
 22 4 34 0.23 3.58
 22 -4 32 0.58 3.26
 21 1 33 0.41 3.33
 19 5 33 1.07 3.19
 19 -3 31 0 2.99
 18 -4 30 0.95 2.91
 17 -5 29 -0.27 2.82
 17 -13 25 0.12 2.62
 15 15 31 1.28 2.7
 15 13 31 -1.59 2.65
 15 -19 19 0.87 2.37
 14 18 30 -0.56 2.46
 14 10 30 0.54 2.55
 14 -6 26 1.27 2.48
 14 -10 24 1.14 2.36
 13 -29 5 2.62 2.07
 12 28 26 -0 1.78
 12 0 26 0.32 2.26
 12 -24 10 0.75 2.14
 11 -5 23 4.28 2.15
 11 -9 21 1.15 2.07
 11 -25 7 0.02 1.93
 11 -29 1 1.61 1.9
 11 -35 -15 2.25 1.7
 10 -4 22 14.71 2.14
 8 22 22 9.7 1.53
 8 6 22 25.89 2.11
 8 -28 -6 -0.56 1.6
 7 17 21 -0.98 1.36
 7 11 21 3.5 1.22
 7 -11 13 34.66 2.78
 6 46 4 0.87 1.54
 6 -12 10 76.24 3.4
 4 -8 8 423.17 15.25
 4 -22 -10 31.13 1.67
 2 30 6 0.23 1.17
 1 41 -9 -0.73 1.96
 1 -17 -19 12.76 0.8
 0 40 -14 -0.55 2.18
 0 38 -10 2.22 1.94
 0 28 0 15.68 1.56
 0 -14 -20 0.06 0.94
 -1 -11 -27 11.57 1.52
 -2 34 -30 -0 2.39
 -2 34 -22 0 2.18
 -2 -6 -32 14.44 2.08
 -2 -6 -22 9.36 1.42
 -3 27 -33 2.45 2.46
 -3 27 -21 0.43 2.08
 -3 25 -37 -0.08 2.57
 -3 25 -17 9.59 2.12
 -3 23 -39 0.99 2.66
 -3 23 -15 9.35 1.88
 -3 19 -41 0.9 2.72
 -3 3 -37 13.59 2.52
 -3 3 -17 62.02 2.83
 -3 1 -33 4.09 2.14
 23 -1 33 -1.03 3.5
 21 -5 31 1.07 3.22
 20 12 34 3.29 3.46
 20 10 34 -1.55 3.52
 19 -15 25 0.68 2.63
 17 -9 27 0.43 2.7
 17 -21 19 -0.13 2.44
 16 -16 22 -1.21 2.45
 15 -25 13 1.07 2.45
 14 28 28 2.01 2.12
 14 16 30 0.8 2.49
 14 14 30 -0.25 2.55
 14 12 30 2.62 2.55
 14 0 28 -0.36 2.5
 14 -16 20 0.05 2.25
 14 -28 8 0.77 2.09
 13 17 29 -0.14 2.32
 13 13 29 4.15 2.12
 13 -13 21 -0.22 2.23
 12 14 28 0.16 2.05
 12 12 28 3.87 2.29
 12 -18 16 -0.37 2.2
 11 27 25 1.78 1.69
 11 1 25 8.45 2.25
 10 2 24 9.16 2.13
 10 -8 20 1.64 1.9
 10 -28 0 -0.72 1.84
 9 -7 19 1.17 1.76
 8 -26 -2 22.68 1.96
 7 27 19 0.65 0.96
 7 1 19 7.83 1.67
 7 -21 3 19.83 1.85
 6 40 10 0.85 1.19
 6 4 18 41.94 2.33
 6 -6 14 2.47 1.45
 6 -18 4 5.78 1.47
 5 19 17 12.69 1.09
 4 36 8 2.7 1.22
 2 38 0 5.05 1.66
 2 -2 6 10.4 0.92
 0 24 2 -0.02 1.2
 -1 31 -7 6.43 1.76
 -1 21 -1 4.74 1.24
 -1 -11 -29 3.33 1.55
 -1 -11 -25 19.86 1.59
 -2 32 -16 -1.13 1.95
 -3 29 -27 1.97 2.31
 -3 27 -35 3.05 2.55
 -3 21 -41 0.87 2.69
 -3 21 -13 35.43 2.33
 -4 14 -28 -0 2.05
 -4 14 -26 -0.04 1.98
 22 -8 30 -0.02 3.15
 20 0 32 -2.6 3.18
 20 -6 30 -0.24 3.04
 20 -14 26 -0.37 2.76
 19 7 33 -0.61 2.83
 18 4 32 -0.71 3.04
 18 -8 28 1.73 2.92
 18 -12 26 1.05 2.69
 18 -18 22 0.28 2.56
 15 1 29 -0.33 2.67
 15 -5 27 3.66 2.63
 15 -13 23 1.43 2.34
 15 -23 15 2.17 2.4
 13 15 29 3.76 2.41
 12 -20 14 -0.92 2.08
 12 -22 12 -0.1 2.08
 12 -34 -8 0.38 1.86
 10 36 20 -0.93 0.86
 10 -14 16 0.99 1.87
 10 -24 6 2.87 1.8
 9 35 19 -0.74 0.69
 9 -27 -1 -0.07 1.71
 9 -29 -5 9.92 1.84
 8 -12 14 1.68 1.77
 8 -22 4 -0.89 1.56
 8 -32 -22 0.41 1.3
 7 15 21 -0.26 1.39
 7 13 21 0.3 1.41
 6 24 18 4.92 0.97
 6 -14 8 46.25 2.44
 6 -26 -10 1.87 1.33
 5 1 15 128.5 5.02
 3 3 11 1.44 0.92
 2 36 2 5.27 1.53
 -1 37 -15 5.46 2.12
 -1 33 -9 1.79 1.86
 -1 29 -5 18.09 1.88
 -1 -11 -31 -1.33 1.64
 -2 34 -20 6.24 2.28
 -3 29 -31 -0.98 2.42
 -3 29 -29 1.93 2.32
 -3 29 -25 6.64 2.33
 -3 27 -19 2.98 2.06
 -3 15 -11 0.84 1.38
 -3 13 -11 0.81 1.31
 -3 7 -13 29.5 1.75
 -3 1 -35 9.81 2.34
 -3 1 -19 28.78 1.9
 -3 -1 -27 7.03 1.78
 -4 16 -30 -0.63 2.17
 -4 16 -28 8.4 2.24
 -4 16 -26 1.51 2.05
 -4 16 -24 17.98 2.17
 -4 14 -30 18.83 2.46
 -4 14 -24 2.32 1.83
 -4 12 -30 -1.07 2.12
 -4 12 -28 16.99 2.27
 -4 12 -26 -0.3 1.85
 -4 12 -24 17.79 2.04
 21 3 33 -1.11 3.38
 21 -9 29 -1.26 3.12
 19 -11 27 1.04 2.76
 17 3 31 1.71 2.86
 15 -9 25 1.5 2.47
 13 41 21 0.21 1.03
 13 1 27 1.17 2.35
 13 -5 25 3 2.58
 13 -9 23 2.86 2.3
 13 -31 1 0.63 2.01
 12 -28 4 -0.25 1.96
 11 -17 15 8.84 2.11
 11 -23 9 -0.28 1.95
 9 -23 5 21.23 2.05
 9 -33 -19 1.91 1.5
 8 -30 -12 -0.18 1.44
 7 39 13 0.01 0.92
 6 -16 6 4.37 1.51
 5 -7 11 6.96 1.38
 4 -16 0 630.54 22.52
 3 -19 -9 2.04 0.96
 2 40 -2 1.49 1.73
 1 39 -5 2.04 1.86
 0 14 4 -0.08 0.68
 -1 7 -1 47.19 1.88
 -1 -11 -23 28.63 1.74
 -2 30 -12 13.39 2
 -2 28 -10 29.56 2.28
 -2 -6 -34 1.44 1.96
 -3 29 -33 1.83 2.45
 -3 27 -37 -0.15 2.57
 -3 25 -39 0.82 2.67
 -3 23 -41 -1.6 2.66
 -3 17 -11 0 1.46
 -3 11 -11 6.95 1.31
 -3 -1 -29 3.79 1.75
 -3 -1 -25 24.61 2.04
 -4 18 -30 10.81 2.33
 -4 18 -28 1.28 2.21
 -4 18 -26 1.41 2.07
 -4 18 -24 -0.06 1.96
 -4 16 -32 12.34 2.45
 -4 14 -32 0.72 2.2
 -4 14 -22 64.19 3.31
 -4 12 -32 16.18 2.42
 -4 10 -30 37.31 2.83
 -4 10 -28 2.5 1.96
 -4 10 -26 0.08 1.81
 23 1 33 0.1 3.47
 22 -2 32 -0.82 3.32
 19 9 33 4.14 3.25
 19 -1 31 1.57 3.02
 19 -17 23 -0.51 2.58
 18 6 32 1.37 3.01
 18 -20 20 -0.23 2.4
 17 -15 23 -0.24 2.55
 16 26 30 1.55 2.54
 16 -4 28 1.44 2.73
 16 -18 20 0.41 2.36
 15 27 29 0 2.26
 14 -18 18 0.47 2.15
 14 -26 10 -0.71 2.09
 12 -12 20 11.31 2.43
 11 -19 13 3.55 2
 11 -21 11 1.86 1.95
 11 -33 -9 -0.03 1.78
 9 5 23 9.53 1.94
 8 8 22 0.05 1.57
 7 -13 11 5.65 1.71
 7 -19 5 40.6 2.36
 6 -22 -2 -1.04 1.38
 5 43 5 0.6 1.45
 3 -5 7 250.3 9.1
 0 40 -12 4.97 2.13
 0 34 -4 0.81 1.68
 0 4 2 -0.02 0.13
 -1 39 -19 -0.32 2.18
 -1 35 -11 -0.01 1.82
 -1 -3 -7 34.82 1.42
 -2 34 -18 0.95 2.08
 -2 22 -6 0.36 1.43
 -2 -6 -20 63.66 2.8
 -3 29 -21 0.54 2.1
 -3 27 -17 5.08 2.06
 -3 25 -15 22.72 2.22
 -3 -1 -31 0.87 1.93
 -3 -1 -23 15.11 1.75
 -4 20 -30 -1.12 2.26
 -4 20 -28 1.89 2.17
 -4 20 -26 -0.2 2
 -4 18 -32 -0.52 2.26
 -4 16 -22 0.97 1.78
 -4 14 -34 2.57 2.12
 -4 12 -22 5.12 1.78
 -4 10 -32 0.02 2.21
 -4 10 -24 0.29 1.8
 23 -5 31 0.88 3.3
 21 -3 31 1.42 3.14
 19 11 33 0.35 3.2
 18 -2 30 -0.83 2.82
 17 -3 29 2.26 2.81
 16 -12 24 3.21 2.54
 15 33 27 -0.99 2.04
 14 2 28 3.45 2.46
 14 -24 12 1.7 2.14
 14 -30 4 -0.2 2.04
 13 -15 19 -0.69 2.19
 13 -27 7 1.53 2.04
 12 2 26 0.13 2.22
 12 -4 24 1.39 2.29
 11 -35 -17 1.83 1.64
 10 4 24 3.41 1.96
 10 -16 14 6.52 1.88
 10 -22 8 11.66 1.98
 10 -32 -10 5.68 1.79
 10 -34 -18 -0.03 1.55
 9 -15 13 28.98 2.27
 9 -31 -11 0.07 1.58
 8 0 20 33.27 2.36
 8 -14 12 7.53 1.78
 7 -7 15 12.12 1.73
 5 11 17 31.37 1.81
 5 -3 13 94.69 3.86
 5 -25 -13 14.42 1.28
 4 -10 6 76.21 3.15
 3 41 1 -0.24 1.61
 3 39 3 0.1 1.49
 2 42 -4 0.75 1.78
 0 36 -6 -0.29 1.68
 0 16 4 7.77 0.83
 -1 -11 -33 3.01 1.8
 -2 36 -24 0.12 2.22
 -2 32 -14 3 1.95
 -3 29 -35 1.82 2.53
 -3 25 -41 -0.9 2.7
 -3 23 -13 15.4 1.87
 -3 19 -11 1.58 1.55
 -3 1 -37 3.13 2.23
 -3 -1 -33 4.73 2.13
 -4 20 -32 6.82 2.41
 -4 20 -24 5.07 2.04
 -4 18 -34 5.94 2.46
 -4 18 -22 43.61 2.77
 -4 16 -34 1.16 2.36
 -4 12 -34 0.69 2.26
 -4 10 -22 26.19 2.25
 -4 8 -30 0.93 2.05
 -4 8 -28 22.29 2.3
 -4 8 -26 0.34 2.01
 24 -2 32 -0 3.44
 21 5 33 2.2 3.45
 20 2 32 1.91 3.2
 19 17 33 -0.64 3.23
 19 15 33 0.86 3.23
 19 13 33 -0.28 3.24
 18 8 32 0.99 3.04
 18 -14 24 0.88 2.62
 17 5 31 1.8 2.89
 16 4 30 2.94 2.8
 16 -8 26 1.77 2.57
 16 -20 18 0.1 2.35
 15 3 29 1.05 2.61
 15 -15 21 0.24 2.3
 14 -4 26 -0.3 2.43
 14 -12 22 5.75 2.35
 14 -22 14 -1.44 2.18
 13 33 25 0.31 1.65
 13 27 27 1.24 1.98
 12 -8 22 1.62 2.22
 12 -30 0 -1.71 1.94
 11 3 25 5.28 2.22
 11 -3 23 3.37 2.11
 11 -11 19 4.28 2.02
 11 -27 3 2.76 1.9
 10 -18 12 18.93 2.12
 10 -20 10 29.05 2.33
 9 23 23 0.78 1.52
 9 -1 21 0.8 1.75
 9 -21 7 15.16 1.91
 8 20 22 0.17 1.47
 8 -20 6 1.34 1.58
 8 -32 -24 0.46 1.22
 7 -15 9 10.28 1.67
 7 -17 7 32.69 2.17
 6 -24 -6 1.4 1.3
 5 45 3 -0.26 1.56
 5 41 7 1.17 1.36
 5 -19 -1 0.16 1.31
 1 41 -7 1.13 1.95
 1 19 7 12.84 0.89
 0 32 -2 0.33 1.58
 -1 27 -3 9.06 1.51
 -2 36 -22 7.04 2.34
 -2 6 -6 14.24 1.15
 -3 31 -31 -2.13 2.42
 -3 31 -29 -0.11 2.33
 -3 31 -27 1.34 2.33
 -3 29 -19 0.07 2.06
 -3 27 -39 0.64 2.63
 -3 9 -11 4.55 1.28
 -3 3 -15 196.51 7.33
 -4 22 -30 7.37 2.37
 -4 22 -28 0.1 2.19
 -4 22 -26 -0.97 2.17
 -4 20 -22 0.7 1.91
 -4 16 -36 -1.18 2.44
 -4 16 -20 76.28 3.66
 -4 14 -36 -0.34 2.38
 -4 14 -20 11.22 1.93
 -4 12 -20 37.87 2.51
 -4 10 -34 2.35 2.27
 -4 8 -32 25.46 2.61
 -4 8 -24 14.64 1.97
 23 3 33 -0.42 3.44
 22 0 32 0.72 3.33
 22 -6 30 -1.75 3.27
 20 -4 30 -0.85 3.01
 17 -7 27 1.69 2.68
 17 -11 25 -0.06 2.57
 16 -24 14 0.04 2.3
 14 -8 24 -0.53 2.29
 10 -2 22 7.05 1.95
 10 -10 18 0.03 1.74
 9 -17 11 1.79 1.67
 9 -19 9 6.57 1.73
 8 10 22 16.45 1.86
 8 -8 16 2.01 1.7
 8 -16 10 -0.2 1.62
 8 -18 8 0.04 1.61
 7 -29 -15 4.27 1.37
 6 6 18 7.41 1.49
 5 17 17 5.29 1.04
 5 -27 -23 1.93 0.79
 4 0 12 153.79 5.79
 4 -4 10 17.75 1.36
 4 -14 2 228.26 8.38
 3 43 -1 0.12 1.69
 2 34 4 1.64 1.36
 0 38 -8 0.7 1.84
 0 12 4 4.07 0.61
 -1 39 -17 1.25 2.16
 -1 37 -13 0.78 1.99
 -1 23 -1 2.74 1.29
 -2 34 -16 0.05 1.98
 -2 0 -10 25.74 1.43
 -3 31 -33 -0.15 2.44
 -3 31 -23 1.82 2.15
 -3 29 -37 0.15 2.52
 -3 21 -11 0.1 1.57
 -3 -1 -21 1.03 1.37
 -4 22 -32 0.05 2.34
 -4 22 -24 0.68 2.09
 -4 20 -34 -0 2.35
 -4 18 -36 -0.34 2.43
 -4 18 -20 8.14 1.87
 -4 12 -36 0.13 2.32
 21 7 33 -1.16 3.43
 21 -7 29 -1.54 3.19
 20 -12 26 -0.27 2.8
 19 1 31 -0.31 2.98
 19 -5 29 0.36 2.97
 19 -13 25 0.68 2.65
 18 20 32 -1.33 3.09
 18 10 32 0.7 3.01
 18 -6 28 2.3 2.78
 18 -10 26 1.03 2.69
 17 23 31 0.18 0.94
 17 7 31 1.96 2.8
 17 -17 21 0.04 2.43
 15 -3 27 2.15 2.54
 13 3 27 1.13 2.34
 13 -3 25 3.1 2.3
 13 -25 9 0.14 2.03
 12 26 26 0.1 1.84
 12 -14 18 5.63 2.21
 12 -26 6 0.57 1.97
 11 -7 21 0.43 1.98
 10 -26 2 0.36 1.77
 9 7 23 4.03 1.81
 9 -33 -21 0.72 1.41
 8 -4 18 2.09 1.74
 7 3 19 0.74 1.5
 7 -23 -1 1.66 1.43
 7 -27 -9 1.91 1.44
 6 -28 -18 3.58 1.18
 5 15 17 9.38 1.18
 5 13 17 13.71 1.36
 4 -12 4 46.91 2.22
 3 37 5 1.37 1.32
 3 -1 9 2.94 1
 0 18 4 0.38 0.83
 -1 -11 -21 0.92 1.12
 -2 36 -20 -0.98 2.18
 -2 24 -6 2.74 1.5
 -2 16 -4 -0.15 1.07
 -2 14 -4 30.51 1.7
 -3 27 -41 -0.45 2.61
 -3 27 -15 6.63 2
 -3 1 -17 215.94 8.04
 -3 -1 -35 12.21 2.38
 -4 24 -28 2.38 2.34
 -4 22 -34 -0.08 2.38
 -4 22 -22 14.55 2.25
 -4 20 -36 -1.63 2.47
 -4 10 -36 2.45 2.32
 -4 10 -20 1.17 1.66
 -4 8 -34 -0.14 2.29
 -4 8 -22 1.61 1.71
 -4 6 -30 34.27 2.62
 -4 6 -28 1.3 1.81
 -4 6 -26 1.3 1.79
 23 -3 31 1.54 3.27
 21 -1 31 -0 3.14
 20 4 32 1.37 3.23
 19 -9 27 0.44 2.78
 18 18 32 -1.05 3.03
 18 12 32 -0.46 3.02
 18 0 30 2.76 2.92
 16 24 30 -0.63 2.17
 16 6 30 3.11 2.86
 16 -2 28 -0.11 2.61
 16 -14 22 2.05 2.41
 15 25 29 -1.2 2.35
 15 -11 23 2.34 2.3
 15 -17 19 0.83 2.16
 15 -27 9 0.8 2.13
 14 26 28 0.69 2.14
 14 4 28 1.49 2.45
 13 -11 21 -0.06 2.2
 13 -19 15 4.86 2.2
 13 -23 11 0.35 2.06
 13 -29 3 -0.39 1.94
 12 4 26 0.48 2.19
 12 -34 -10 2.49 1.83
 11 -29 -1 -0.22 1.82
 11 -31 -5 4.99 1.86
 10 24 24 -0 1.41
 10 -6 20 12.52 2.07
 9 -5 19 12.98 1.99
 9 -25 1 1.02 1.71
 8 -24 0 47.85 2.61
 6 -8 12 16.73 1.65
 5 -9 9 46.63 2.32
 2 44 -6 -0.59 1.86
 1 3 5 180.49 6.43
 -1 33 -7 3.24 1.77
 -2 32 -12 -0.94 1.89
 -2 30 -10 0.83 1.8
 -2 18 -4 31.54 1.82
 -2 12 -4 -0.04 0.94
 -3 31 -35 1.77 2.49
 -3 31 -21 0.12 2.09
 -3 29 -39 -0.43 2.55
 -3 29 -17 7.18 2.08
 -3 25 -13 3.15 1.75
 -4 24 -32 4.34 2.41
 -4 24 -30 -0.49 2.27
 -4 24 -26 -0.09 2.27
 -4 18 -38 -0.74 2.5
 -4 16 -38 0.56 2.46
 -4 14 -38 2.79 2.52
 -4 14 -18 20.55 2.02
 -4 12 -38 -0.8 2.22
 -4 6 -32 -0.45 2.12
 -4 6 -24 -0.17 1.66
 24 0 32 -0.71 3.57
 22 2 32 -0.48 3.3
 21 9 33 0 3.25
 18 16 32 -0.2 3.03
 18 14 32 -0.52 3
 18 -16 22 1.66 2.49
 17 21 31 -0.5 1.99
 17 9 31 -2.09 2.95
 17 -19 19 -0.48 2.34
 15 -7 25 1.94 2.43
 14 -14 20 5.46 2.25
 14 -28 6 0.44 2.06
 13 -7 23 1.06 2.25
 13 -21 13 4.66 2.07
 11 25 25 2.14 1.77
 11 5 25 12.04 2.27
 11 -35 -19 0.68 1.57
 10 6 24 6.21 1.99
 10 -30 -6 0.24 1.72
 10 -34 -20 2.61 1.54
 8 18 22 13.45 1.73
 8 12 22 0.14 1.63
 3 45 -3 -0 1.74
 1 43 -9 -0.46 1.92
 1 -1 3 93.16 3.37
 0 40 -10 0.15 1.98
 0 30 0 0.07 1.41
 0 26 2 19.67 1.53
 -1 39 -15 -0.19 2.09
 -1 35 -9 0.62 1.78
 -1 31 -5 5.31 1.69
 -1 -1 -5 152.73 5.48
 -1 -9 -15 59.71 2.38
 -2 28 -8 0.52 1.62
 -2 2 -8 80.15 3.11
 -2 -8 -28 -0.11 1.47
 -3 33 -29 0.26 2.21
 -3 33 -27 0.35 2.34
 -4 24 -34 0.19 2.41
 -4 24 -24 2.13 2.16
 -4 22 -36 0.45 2.42
 -4 20 -38 -1.11 2.54
 -4 12 -18 -0.02 1.6
 -4 10 -38 1.41 2.34
 -4 8 -36 1.4 2.3
 22 -4 30 -0.42 3.11
 21 11 33 -1.43 3.13
 20 6 32 0.96 3.19
 20 -2 30 2.28 3
 19 3 31 -0.05 3.04
 17 -21 17 1.15 2.35
 15 -19 17 3.42 2.21
 15 -25 11 -0.28 2.22
 14 -2 26 2.41 2.39
 13 37 23 0 1.39
 13 5 27 3.86 2.33
 13 -31 -1 0.38 1.94
 12 -2 24 0.86 2.18
 12 -16 16 1.21 1.97
 12 -24 8 4.11 1.97
 11 -25 5 11.51 2.07
 11 -33 -11 0.28 1.79
 10 -28 -2 8.05 1.81
 9 9 23 3.6 1.77
 9 -29 -7 3.87 1.68
 8 14 22 21.31 1.93
 8 2 20 10.47 1.78
 8 -28 -8 8.76 1.64
 3 -15 -3 66.39 2.68
 2 12 10 151.63 5.42
 -2 36 -18 1.28 2.12
 -2 34 -14 -0.24 1.91
 -2 -6 -18 1.7 1.07
 -2 -8 -26 -0.14 1.4
 -3 33 -31 0.14 2.34
 -3 31 -19 0.68 2.06
 -3 23 -11 7.76 1.64
 -3 17 -9 6.97 1.68
 -3 15 -9 8.45 1.4
 -3 7 -11 6.3 1.19
 -3 -3 -31 0.43 1.84
 -3 -3 -29 0.9 1.71
 -3 -3 -27 7.8 1.68
 -4 26 -30 5.88 2.4
 -4 26 -28 -0.04 2.27
 -4 24 -22 0.71 1.96
 -4 20 -18 2.2 1.74
 -4 16 -40 3.06 2.61
 -4 14 -40 -0.1 2.46
 -4 8 -20 34.94 2.3
 -4 6 -34 7.33 2.21
 -4 6 -22 59.69 3.04
 19 -3 29 -0.7 2.83
 19 -15 23 -0.72 2.53
 18 2 30 0.75 2.91
 17 19 31 -0.53 3.35
 17 11 31 0.02 2.81
 17 -13 23 -1 2.51
 16 22 30 4.48 2.33
 16 8 30 0.19 2.66
 16 -6 26 0.34 2.45
 16 -10 24 -0.25 2.45
 15 -21 15 1 2.06
 15 -23 13 0.91 2.3
 14 32 26 -0.6 1.89
 13 25 27 0.6 2.05
 12 32 24 0.65 1.56
 12 -10 20 0.06 2.08
 11 -1 23 2.09 2.01
 10 -12 16 -0.27 1.69
 9 21 23 1.8 1.58
 9 -27 -3 9.39 1.76
 8 -30 -14 0.93 1.46
 7 -9 13 21.51 1.94
 6 -4 14 35.31 2.08
 6 -20 0 -0.55 1.2
 5 39 9 -0.14 1.19
 5 -17 1 8.31 1.33
 4 44 2 -0.78 1.56
 4 42 4 0.14 1.46
 1 -13 -9 5.38 0.45
 -1 37 -11 0.18 1.86
 -2 20 -4 4.33 1.32
 -2 -8 -32 0.31 1.55
 -3 33 -23 2.13 2.27
 -3 13 -9 10.42 1.36
 -3 -1 -19 29.07 1.84
 -3 -3 -25 15.02 1.75
 -4 26 -32 -0.1 2.28
 -4 26 -26 0.02 2.21
 -4 24 -36 -1.76 2.47
 -4 22 -38 -0 2.57
 -4 18 -40 -2.04 2.62
 -4 10 -18 16.19 1.79
 -4 8 -38 -0.69 2.29
 -4 6 -36 0.28 2.22
 -4 4 -30 1.36 1.9
 -4 4 -28 6.63 1.88
 -4 4 -26 -0.08 1.68
 23 -1 31 1.29 3.34
 22 4 32 -0.52 3.35
 22 -8 28 3.24 3.08
 21 1 31 0.94 3.23
 21 -5 29 0.05 3
 20 -14 24 -0.2 2.6
 18 -4 28 -1.03 2.81
 18 -12 24 -0.74 2.57
 18 -18 20 0.92 2.48
 17 17 31 -0.47 2.77
 17 15 31 0.43 2.8
 17 13 31 0.95 2.84
 17 -5 27 1.44 2.69
 16 0 28 3.1 2.63
 16 -16 20 1.24 2.29
 15 -1 27 4.26 2.49
 14 6 28 0.4 2.41
 14 -10 22 0.25 2.16
 14 -16 18 2.3 2.16
 14 -26 8 3.45 2.02
 12 6 26 1.33 2.21
 12 -6 22 6.39 2.17
 12 -18 14 1.49 2.04
 12 -20 12 5.62 2.05
 12 -22 10 9.85 2.19
 12 -28 2 -0.09 1.82
 10 8 24 1.47 1.88
 10 0 22 41.74 2.74
 10 -24 4 2.11 1.76
 10 -32 -12 -0.11 1.65
 9 1 21 -0.73 1.7
 9 -11 15 11.16 1.84
 9 -31 -13 1.99 1.54
 9 -33 -23 2.3 1.33
 8 28 20 1.92 1.12
 8 -10 14 40.42 2.47
 6 8 18 37.11 2.11
 3 31 9 1.06 0.98
 3 -7 5 316.97 11.42
 1 37 -1 0.17 1.59
 0 42 -12 0.9 2.04
 -2 38 -22 -0.73 1.96
 -2 10 -4 6.39 1.02
 -2 -4 -14 47.49 2.1
 -2 -8 -24 4.79 1.42
 -3 29 -15 7.14 2
 -3 27 -13 8.95 1.87
 -3 19 -9 2.04 1.47
 -3 -3 -33 3.83 2.08
 -4 26 -34 2.67 2.48
 -4 26 -24 0.15 2.12
 -4 20 -40 1.97 2.58
 -4 16 -16 0.76 1.68
 -4 4 -32 24.47 2.5
 21 -9 27 0.68 2.99
 20 8 32 -1.14 3.26
 20 -6 28 1.03 2.84
 19 5 31 -1.8 3.02
 19 -11 25 1.61 2.69
 18 -8 26 -0.59 2.68
 17 -9 25 -0.57 2.6
 16 10 30 1.98 2.64
 15 23 29 0.21 2.41
 15 -13 21 0.08 2.18
 14 24 28 1.12 2.21
 14 -6 24 2.52 2.35
 14 -30 2 -0.59 1.93
 13 -1 25 1.24 2.26
 13 -13 19 0.88 2.16
 13 -27 5 0.09 1.94
 12 -32 -6 0.53 1.87
 11 7 25 4.46 2.13
 11 -15 15 21.95 2.24
 11 -23 7 9.1 1.98
 9 11 23 6.46 1.83
 7 5 19 16.91 1.76
 7 -1 17 30.44 2.09
 7 -21 1 3.1 1.44
 6 -10 10 -0.73 1.34
 5 -11 7 54.83 2.54
 5 -23 -9 0.23 0.99
 4 46 0 -1.03 1.62
 0 38 -6 0.72 1.73
 0 36 -4 1.82 1.64
 0 20 4 14.78 1.14
 -1 39 -13 1.71 1.97
 -1 29 -3 21.78 1.83
 -1 25 -1 3.34 1.31
 -2 36 -16 -0.98 2.02
 -2 26 -6 1.24 1.5
 -2 -8 -34 5.43 1.89
 -3 33 -21 1.13 2.11
 -3 31 -17 3.33 2.01
 -3 11 -9 12 1.36
 -3 -3 -23 15.66 1.7
 -4 26 -36 -0.01 2.51
 -4 24 -38 -0.13 2.54
 -4 22 -40 0.92 2.56
 -4 22 -18 20.54 2.11
 -4 18 -16 -0.65 1.67
 -4 4 -34 2.07 2.22
 -4 4 -24 15.89 1.92
 20 10 32 0.21 3.2
 20 0 30 1.61 3.02
 20 -10 26 0.56 2.76
 19 -7 27 0 2.78
 19 -17 21 0.65 2.46
 18 -20 18 0.01 2.37
 16 20 30 -0.07 2.64
 16 12 30 -0.13 2.65
 16 -18 18 3.16 2.29
 15 31 27 1.03 2.09
 15 9 29 0.61 2.51
 14 8 28 -0.31 2.38
 13 7 27 3.38 2.27
 12 24 26 -1.27 1.95
 12 -30 -2 2.82 1.85
 11 -5 21 -0.28 1.93
 11 -35 -21 -0.11 1.52
 10 22 24 1.23 1.7
 10 -34 -22 -0.23 1.37
 9 19 23 1.53 1.6
 9 -23 3 3.09 1.67
 8 -22 2 27.97 2
 6 38 12 1.41 0.94
 6 -26 -12 25.26 1.66
 5 -15 3 57.63 2.61
 4 40 6 -0.13 1.32
 4 34 10 3.98 1.03
 4 -18 -4 1.59 1.08
 3 5 11 21.16 1.15
 2 42 -2 1.85 1.68
 2 40 0 1 1.57
 -2 38 -20 3.71 2.16
 -2 32 -10 8.79 1.9
 -3 35 -27 0.89 2.17
 -3 25 -11 2.05 1.61
 -3 21 -9 6.85 1.57
 -3 -3 -35 4.02 2.18
 -4 28 -32 4.33 2.35
 -4 28 -30 -0.82 2.32
 -4 28 -28 0.49 2.24
 -4 28 -26 0.08 2.18
 -4 8 -18 1.37 1.5
 -4 6 -38 4.35 2.36
 -4 6 -20 0.11 1.52
 23 1 31 -0.81 3.25
 23 -5 29 -0.61 3.17
 22 6 32 -0.56 3.39
 22 -2 30 -2.05 3.19
 21 3 31 -0.32 3.14
 18 4 30 0.63 2.89
 17 -15 21 0.69 2.39
 16 30 28 -0.16 2.3
 16 18 30 -0.1 2.67
 16 16 30 -2.4 2.64
 16 14 30 1.24 2.72
 15 21 29 -0.08 2.32
 15 -9 23 1.7 2.33
 14 0 26 -1.52 2.3
 14 -24 10 5.25 2.08
 12 8 26 0.18 2.16
 12 -34 -12 -0.98 1.75
 11 31 23 0.04 1.44
 11 -17 13 7.46 1.97
 11 -21 9 3.99 1.94
 11 -27 1 0.74 1.81
 10 10 24 2.46 1.88
 10 -8 18 12.15 1.98
 10 -14 14 -0.32 1.69
 9 13 23 2.47 1.69
 8 48 8 -0.17 1.26
 7 -5 15 81.04 3.59
 6 22 18 0.04 0.98
 5 -5 11 7.48 1.32
 5 -13 5 117.52 4.61
 3 35 7 1.03 1.18
 2 38 2 -0.47 1.45
 2 32 6 0.31 1.11
 1 35 1 1.58 1.48
 1 21 7 19.95 1.12
 0 40 -8 0.94 1.86
 0 34 -2 14.21 1.8
 0 -14 -18 69.76 2.67
 -1 15 1 5.6 0.93
 -2 34 -12 5.5 1.94
 -2 30 -8 12.8 1.88
 -2 22 -4 6.98 1.4
 -3 35 -25 -0.29 2.18
 -3 33 -19 0.52 2.02
 -3 1 -15 192.78 7.19
 -4 28 -34 0.54 2.43
 -4 28 -24 1.54 2.12
 -4 26 -38 0.16 2.49
 -4 24 -40 2.98 2.6
 -4 24 -18 0.2 1.93
 -4 20 -16 0.74 1.66
 -4 4 -36 0.72 2.2
 -4 4 -22 -0.43 1.54
 20 14 32 -0.42 3.2
 20 12 32 -0.19 3.22
 19 7 31 0.71 3.04
 19 -1 29 -0.05 2.87
 17 3 29 0.41 2.77
 16 -4 26 0.65 2.54
 16 -12 22 1.35 2.28
 16 -20 16 0.74 2.19
 16 -22 14 0.47 2.22
 16 -24 12 1.38 2.21
 15 11 29 -0.7 2.51
 14 22 28 -0.83 2.23
 14 -20 14 0.85 2.11
 14 -22 12 4.78 2.11
 13 23 27 0.06 2.08
 13 -9 21 -0.22 2.21
 13 -15 17 1.96 2.14
 12 0 24 4.61 2.15
 12 -12 18 -0.26 2.04
 11 9 25 5.21 2.06
 11 -19 11 -0.39 1.89
 11 -31 -7 0.79 1.76
 10 -4 20 4.83 1.89
 10 -22 6 1.12 1.68
 9 15 23 10.29 1.47
 9 -3 19 9.38 1.9
 9 -13 13 2.11 1.69
 8 -2 18 22.92 2.02
 7 -11 11 4.49 1.7
 7 -29 -17 4.29 1.31
 6 -18 2 4.13 1.39
 5 -1 13 22.24 1.59
 4 -24 -18 -0.02 0.8
 3 -21 -15 35.48 1.51
 2 44 -4 -0 1.77
 2 -4 4 207.58 7.5
 2 -14 -6 -0.31 0.7
 -1 35 -7 1.36 1.73
 -1 17 1 5.66 1.14
 -1 -11 -19 11.65 1.1
 -2 38 -18 0.32 2.09
 -2 -8 -22 37.82 2.04
 -3 35 -23 1.33 2.14
 -4 28 -36 -0.02 2.44
 -4 26 -20 1.39 2.01
 -4 2 -30 11.09 2.06
 -4 2 -28 0.23 1.74
 24 -2 30 1.45 3.25
 22 8 32 0.98 3.31
 22 -6 28 -0.03 2.97
 21 -3 29 -1.09 3.03
 20 16 32 -0.03 3.15
 18 -14 22 -1.56 2.49
 17 -3 27 1.33 2.68
 16 2 28 -2.17 2.6
 15 19 29 -0.83 2.37
 15 13 29 1.2 2.56
 15 1 27 3.05 2.48
 15 -15 19 2.06 2.18
 15 -27 7 0.99 2.1
 14 -12 20 -0.25 2.18
 13 9 27 2.01 2.31
 13 -25 7 2.72 1.95
 12 -26 4 0.54 1.85
 11 1 23 4.38 2.01
 10 30 22 -1.3 1.36
 10 20 24 -0.87 1.7
 10 -16 12 0.87 1.68
 9 29 21 -0.53 1.23
 8 46 10 -0.55 1.12
 8 4 20 68.41 3.27
 8 -12 12 79.8 3.67
 6 10 18 2.39 0.94
 6 -12 8 0.12 1.32
 4 -6 8 3.78 1.06
 3 -9 3 66.08 2.68
 3 -13 -1 43.1 1.91
 -1 41 -15 1.17 2.04
 -1 37 -9 2.39 1.79
 -1 33 -5 6.82 1.71
 -1 13 1 18.51 1.08
 -2 36 -14 0.59 1.92
 -2 4 -6 11.08 1.01
 -3 31 -15 4.59 1.97
 -3 29 -13 4.89 1.87
 -3 9 -9 38.44 1.94
 -3 5 -11 19.3 1.4
 -4 30 -32 -0.46 2.38
 -4 30 -30 4.65 2.33
 -4 30 -28 0.47 2.25
 -4 26 -40 0.01 2.49
 -4 24 -42 -1.13 2.6
 -4 22 -16 -0.55 1.69
 -4 2 -32 1.41 2.04
 -4 2 -26 -0.51 1.65
 22 0 30 -0.03 3.19
 21 5 31 1.59 3.19
 21 -11 25 -0.27 2.84
 20 2 30 2.25 3.04
 20 -4 28 -0.42 2.89
 20 -12 24 0.6 2.67
 19 9 31 1.75 3.24
 19 -13 23 2.36 2.54
 18 6 30 -0.91 2.85
 17 -11 23 -0.3 2.38
 17 -17 19 0.27 2.35
 16 -8 24 -0.54 2.47
 15 17 29 -0.64 2.45
 15 15 29 -0.45 2.46
 14 -28 4 0.26 1.98
 13 31 25 0.13 1.74
 13 1 25 2.58 2.22
 13 -29 1 1.07 1.86
 12 22 26 1.05 2.04
 12 10 26 0.19 2.06
 11 -29 -3 4.43 1.81
 11 -33 -13 0.48 1.7
 11 -35 -23 0.45 1.49
 10 12 24 -0.56 1.86
 10 2 22 4.96 1.89
 10 -18 10 -1.2 1.71
 10 -20 8 1.84 1.7
 10 -26 0 10.39 1.84
 10 -34 -24 0 1.23
 9 3 21 -0.53 1.71
 9 -21 5 5.67 1.61
 8 -20 4 5.19 1.54
 7 -19 3 7.06 1.48
 6 -22 -4 7.19 1.36
 6 -28 -20 0.58 1.05
 5 -25 -15 19.35 1.33
 4 -22 -12 1.47 0.93
 0 42 -10 5.91 2.05
 0 28 2 0.78 1.24
 0 -16 -30 -0.5 1.41
 -1 19 1 16.81 1.31
 -1 -7 -11 11.73 0.81
 -2 28 -6 6.22 1.6
 -3 35 -21 -0.68 2.11
 -3 27 -11 0.07 1.68
 -3 23 -9 1.86 1.5
 -3 -1 -17 209.78 7.79
 -3 -3 -21 0.89 1.32
 -4 30 -34 0.65 2.36
 -4 30 -26 -0.08 2.23
 -4 28 -38 0.7 2.47
 -4 16 -14 0.37 1.57
 -4 14 -14 3.99 1.59
 -4 6 -18 37.68 2.21
 -4 2 -34 4.43 2.19
 23 3 31 -1.4 3.37
 21 -7 27 -0.82 2.9
 20 -8 26 -0.87 2.76
 19 11 31 -1.53 3.11
 19 -5 27 0.13 2.53
 18 -6 26 -1.28 2.66
 18 -10 24 -0.77 2.49
 17 -7 25 0.96 2.52
 15 -17 17 1.04 2.18
 14 36 24 0.07 1.7
 14 20 28 2.46 2.21
 14 -4 24 -0.43 2.3
 13 21 27 3.74 2.16
 13 11 27 4.49 2.27
 13 -17 15 3.58 2.07
 13 -23 9 0.57 1.99
 13 -31 -3 -0 1.84
 12 -4 22 0.97 2.03
 12 -8 20 16.17 2.28
 11 11 25 5.99 2.08
 10 18 24 3.63 1.66
 10 14 24 4.12 1.86
 10 -30 -8 3.78 1.65
 9 -15 11 0.95 1.61
 7 25 19 0.76 1.1
 7 7 19 8.15 1.56
 7 -13 9 8.96 1.59
 7 -27 -11 -0.17 1.34
 6 46 6 0.03 1.33
 6 -14 6 2.75 1.29
 6 -16 4 -0.36 1.32
 6 -24 -8 0.24 1.21
 5 -27 -25 1.38 0.58
 4 2 12 -0.05 1.01
 3 43 1 0 1.53
 3 -11 1 0.48 0.9
 0 32 0 51.79 2.62
 0 -16 -28 2.52 1.27
 -1 39 -11 -0.84 1.92
 -2 24 -4 0.23 1.35
 -2 8 -4 5.71 0.95
 -3 33 -17 4.46 2.06
 -4 30 -36 -1.27 2.42
 -4 28 -20 11.41 2.17
 -4 26 -42 -0.31 2.71
 -4 26 -18 8.03 2.14
 -4 24 -16 0.06 1.8
 -4 18 -14 4.74 1.65
 -4 4 -20 117.63 4.79
 -4 2 -36 0.6 2.19
 -4 2 -24 -1.64 1.64
 -5 19 -31 -1.47 2.3
 -5 19 -29 3 2.18
 -5 17 -33 3.62 2.3
 -5 17 -31 -1.03 2.2
 -5 17 -29 2.93 2.19
 -5 17 -27 11.97 2.18
 -5 15 -33 3.9 2.27
 -5 15 -31 -0.06 2.1
 -5 15 -29 2.86 2.13
 -5 15 -27 11.75 2.19
 -5 13 -31 -0.25 2.12
 -5 13 -29 5.66 2.12
 23 -3 29 -1.06 3.19
 19 1 29 -0.53 2.91
 19 -9 25 -0.62 2.61
 18 -16 20 0.73 2.42
 17 5 29 -0.43 2.75
 17 -19 17 0.5 2.32
 16 -14 20 0.83 2.24
 15 -25 9 0.29 2.06
 14 18 28 2.54 2.27
 14 16 28 -0.25 2.31
 14 14 28 1.46 2.33
 14 2 26 0.26 2.28
 14 -8 22 10.98 2.4
 13 -19 13 1.44 2
 13 -21 11 0.56 1.94
 12 40 20 -0.04 0.98
 12 36 22 0.11 1.33
 12 20 26 0.02 2.08
 12 12 26 0.21 2.09
 11 13 25 1.6 1.98
 10 -32 -14 1.47 1.61
 9 47 11 0.05 1.02
 9 -17 9 3.89 1.59
 9 -19 7 1.89 1.53
 9 -25 -1 0.17 1.56
 9 -29 -9 -0.23 1.53
 8 -14 10 131.54 5.33
 8 -28 -10 0.12 1.42
 8 -30 -16 0.25 1.36
 7 -17 5 20.34 1.77
 7 -23 -3 17.9 1.67
 6 -6 12 182.71 6.93
 3 45 -1 -0.06 1.64
 3 41 3 0.19 1.44
 2 28 8 0.26 0.9
 0 22 4 -0.04 1.02
 -1 27 -1 0.52 1.3
 -1 -13 -31 -0.13 1.51
 -1 -13 -29 3.72 1.47
 -2 38 -16 0.88 2.02
 -3 -5 -33 2.36 1.95
 -3 -5 -31 1.61 1.86
 -3 -5 -29 8.85 1.76
 -3 -5 -27 7.97 1.63
 -4 28 -40 2.34 2.65
 -4 20 -14 0.29 1.63
 -4 12 -14 0.05 1.37
 -4 8 -16 0.88 1.38
 -5 21 -31 -0.87 2.22
 -5 21 -29 1.08 2.17
 -5 19 -33 0.64 2.24
 -5 19 -27 5.61 2.15
 -5 17 -35 3.65 2.4
 -5 17 -25 13.64 2.14
 -5 15 -35 2.25 2.63
 -5 15 -25 16.65 2.16
 -5 13 -33 1.02 2.22
 -5 13 -27 17.57 2.22
 24 0 30 1.6 3.25
 21 7 31 2.96 3.3
 21 -1 29 1.71 3.06
 20 4 30 -1.75 3.09
 19 19 31 -1.76 3.1
 19 17 31 0.08 3.04
 19 15 31 -0.58 2.95
 19 13 31 -0.11 2.99
 18 24 30 -0.24 0.43
 18 8 30 0.32 2.78
 17 -21 15 0.33 2.26
 17 -23 13 0.88 2.22
 15 3 27 2.63 2.45
 15 -3 25 1.92 2.39
 15 -11 21 0.53 2.26
 15 -23 11 -0.45 2.07
 14 40 22 0 1.35
 14 30 26 0.99 1.95
 14 -14 18 0.36 2.1
 13 19 27 3.83 2.13
 13 13 27 4.26 2.21
 12 2 24 -0.4 2.12
 12 -24 6 -0.62 1.95
 12 -32 -8 2.01 1.84
 11 19 25 3.02 1.87
 11 -25 3 5.32 1.79
 9 -31 -15 0.91 1.49
 8 -18 6 3.84 1.56
 8 -24 -2 1.54 1.47
 7 -15 7 10.69 1.54
 6 12 18 23.06 1.7
 4 30 12 3.18 0.3
 4 -20 -8 24.34 1.49
 2 36 4 -0.16 1.31
 0 10 4 0.19 0.47
 0 -16 -26 0.02 1.12
 -1 31 -3 8.39 1.67
 -1 5 -1 27.95 1.16
 -1 -13 -27 8.04 1.36
 -2 34 -10 1.35 1.77
 -2 -6 -16 10.89 1.12
 -3 35 -19 0.22 2.12
 -3 25 -9 5.45 1.58
 -4 32 -32 5.13 2.36
 -4 32 -30 0.45 2.29
 -4 32 -28 2.95 2.32
 -4 30 -22 6.3 2.1
 -5 21 -33 -0.2 2.24
 -5 21 -27 9.23 2.2
 -5 19 -35 2.29 2.35
 -5 19 -25 17.5 2.29
 -5 13 -35 2.84 2.3
 -5 13 -25 39.49 2.66
 -5 11 -33 1.52 2.17
 -5 11 -31 -0.37 2.18
 -5 11 -29 5.54 2.07
 -5 11 -27 38.74 2.67
 23 5 31 -0.04 3.28
 22 2 30 0.55 3.19
 22 -4 28 -0.26 2.97
 20 -14 22 -0.39 2.51
 19 -15 21 0.77 2.51
 18 -18 18 -0.02 2.37
 17 -1 27 2.8 2.68
 16 28 28 -0.01 2.38
 16 -2 26 1.81 2.54
 15 29 27 -0.47 2.18
 15 -7 23 2.03 2.35
 15 -21 13 -0.6 2.08
 14 -26 6 0.5 1.95
 14 -30 0 0.88 1.87
 13 17 27 1.69 2.18
 13 -11 19 1.38 2.08
 12 16 26 0.54 1.98
 12 14 26 -0.08 2.01
 12 -28 0 7.59 1.92
 12 -34 -14 -0.4 1.66
 11 17 25 -0.28 1.16
 11 15 25 10.7 2.08
 11 -3 21 0.11 1.84
 11 -7 19 4.11 1.91
 7 1 17 28.08 1.99
 7 -25 -7 7.77 1.45
 6 44 8 -0.06 1.2
 6 20 18 16.54 1.28
 6 -2 14 4.38 1.31
 4 38 8 0.52 1.17
 4 -2 10 230.45 8.43
 1 33 3 3.64 1.36
 1 29 5 12.48 1.29
 -1 41 -13 0.41 1.99
 -1 21 1 5.23 1.15
 -2 36 -12 0.48 1.84
 -2 32 -8 -0.41 1.69
 -3 37 -23 0.47 2.18
 -3 31 -13 3.63 1.9
 -3 17 -7 10.77 1.47
 -3 15 -7 48 2.32
 -3 -5 -35 9 2.14
 -4 32 -26 0.57 2.24
 -4 28 -18 -0.43 1.92
 -4 22 -14 12.18 1.79
 -4 2 -22 65.42 3.1
 -4 0 -30 -0.02 1.75
 -5 23 -33 1.02 2.31
 -5 23 -31 -1.75 2.19
 -5 23 -29 2.46 2.18
 -5 21 -35 0.12 2.3
 -5 21 -25 6.98 2.09
 -5 19 -37 0.88 2.39
 -5 17 -37 2.23 2.32
 -5 17 -23 13.36 2
 -5 15 -37 2.85 2.42
 -5 15 -23 17.93 2.04
 -5 13 -37 1.38 2.36
 -5 11 -35 3.08 2.28
 22 -8 26 -0.77 2.93
 21 9 31 2.18 3.27
 20 -2 28 0.06 2.87
 18 10 30 -1 2.87
 17 7 29 -0.41 2.64
 17 -13 21 0.32 2.35
 16 -10 22 2.33 2.29
 16 -16 18 -1.01 2.19
 15 35 25 1.21 1.94
 13 3 25 2.06 2.19
 13 -3 23 0.42 2.18
 13 -27 3 1.03 1.85
 12 30 24 -0.62 1.66
 12 -16 14 -0.35 1.94
 12 -22 8 -0.43 1.9
 11 3 23 4.55 1.95
 11 -13 15 4.61 1.82
 10 -2 20 41.72 2.65
 9 -9 15 63.22 3.16
 8 6 20 1.02 1.6
 8 -26 -6 0.17 1.48
 7 -7 13 37.18 2.19
 5 -19 -3 53.15 2.45
 4 -16 -2 0.93 1.02
 3 -3 7 31 1.57
 0 40 -6 -0.12 1.76
 -2 -8 -20 2.91 1.15
 -3 33 -15 6.25 1.94
 -3 29 -11 -0.05 1.7
 -3 19 -7 28.45 1.97
 -3 13 -7 32.15 1.78
 -3 7 -9 64.96 2.73
 -3 -5 -25 14.66 1.67
 -4 30 -20 0.88 1.97
 -4 26 -16 -0.47 2.18
 -4 0 -34 0.48 2.14
 -4 0 -32 5.11 2.04
 -4 0 -28 7.31 1.79
 -5 23 -35 1.92 2.42
 -5 23 -27 5.44 2.19
 -5 21 -37 6.58 2.48
 -5 19 -23 7.57 2.01
 -5 13 -23 12.86 1.91
 -5 11 -25 23.68 2.22
 -5 9 -33 2.48 2.19
 -5 9 -31 0.78 2.08
 -5 9 -29 7.5 2.03
 24 2 30 -1.93 3.34
 23 7 31 1.74 3.34
 23 -1 29 -0.62 3.17
 21 -5 27 -1.89 2.82
 21 -9 25 1.24 2.83
 20 6 30 0.52 3.11
 19 3 29 0.61 2.9
 19 -17 19 0.16 2.47
 18 22 30 0.96 2.15
 18 12 30 1.41 2.85
 18 -12 22 1.95 2.43
 18 -20 16 0.86 2.27
 17 25 29 -0.33 0.7
 16 -6 24 -0.34 2.46
 16 -26 8 0.13 2.12
 13 -7 21 0.16 2.07
 12 -18 12 0.76 1.93
 12 -20 10 -0.41 1.88
 10 4 22 16.66 2.08
 10 -6 18 2.41 1.77
 10 -24 2 15.7 1.88
 9 5 21 0.65 1.56
 9 -1 19 3.22 1.76
 8 0 18 -0.28 1.57
 8 -8 14 3.4 1.63
 7 9 19 8.86 1.55
 6 14 18 -0.01 1.18
 5 47 3 0.46 1.46
 5 45 5 -1.31 1.35
 5 -7 9 61.08 2.7
 4 -8 6 2.12 0.96
 1 41 -3 0 1.69
 1 39 -1 0.41 1.56
 1 -19 -29 1.31 1.17
 -1 11 1 3.16 0.75
 -1 -13 -25 8.63 1.28
 -2 38 -14 1.95 2
 -2 26 -4 4.02 1.43
 -2 -10 -30 1.05 1.52
 -3 37 -21 -0.95 2.14
 -3 35 -17 0.11 2.01
 -3 -3 -19 21.73 1.6
 -4 0 -26 0.1 1.61
 -5 25 -33 1.08 2.38
 -5 25 -31 1.04 2.21
 -5 25 -29 1.1 2.23
 -5 23 -25 7.54 2.18
 -5 21 -23 3.22 1.99
 -5 19 -39 1.75 2.43
 -5 17 -39 0.11 2.43
 -5 15 -39 1.22 2.46
 -5 13 -39 1.1 2.46
 -5 11 -37 6.81 2.41
 -5 9 -35 6.69 2.28
 -5 9 -27 23.18 2.27
 22 4 30 -0.72 3.1
 21 11 31 -0.18 3.11
 21 1 29 -0.14 3.05
 20 -10 24 0.02 2.55
 19 -11 23 -0.21 2.51
 18 20 30 1.19 2.89
 18 -4 26 -1.04 2.59
 17 9 29 -1.45 2.69
 17 -5 25 0.18 2.48
 17 -9 23 1.18 2.45
 16 -18 16 0.4 2.17
 15 5 27 0.66 2.35
 15 -13 19 0.36 2.21
 14 4 26 0.15 2.25
 14 -2 24 1.41 2.22
 14 -24 8 -0.1 1.95
 12 -10 18 7.92 2.06
 11 -23 5 1.58 1.8
 11 -31 -9 0.42 1.67
 11 -33 -15 0.1 1.6
 7 -3 15 41.93 2.31
 6 18 18 -0.1 1.07
 6 16 18 13.35 1.33
 3 39 5 1.29 1.34
 3 1 9 3.02 0.89
 2 0 6 128.26 4.69
 1 43 -5 1.02 1.77
 0 42 -8 0.07 1.82
 -1 39 -9 0.95 1.82
 -1 37 -7 1.62 1.73
 -2 -10 -32 25.41 2.11
 -2 -10 -28 15.12 1.67
 -3 21 -7 16.08 1.63
 -4 32 -22 0.27 2.08
 -4 24 -14 -0.85 1.67
 -4 16 -12 26.02 1.94
 -4 6 -16 2.1 1.3
 -4 4 -18 1.96 1.36
 -4 0 -36 1.45 2.19
 -5 25 -35 4.04 2.67
 -5 25 -27 1.08 2.13
 -5 23 -37 2.9 2.49
 -5 21 -39 1.63 2.54
 -5 17 -21 0.85 1.71
 -5 15 -21 -0.99 1.66
 -5 11 -23 4.39 1.78
 -5 9 -25 16.1 1.98
 21 13 31 -1.89 3.26
 19 -7 25 0.8 2.63
 18 18 30 -0.43 2.98
 18 16 30 0.52 2.85
 18 14 30 0.63 2.84
 18 2 28 0.59 2.74
 18 -8 24 -0.58 2.57
 17 -15 19 -0.07 2.24
 16 26 28 -0.03 2.33
 16 -24 10 1.76 2.12
 14 -10 20 5.88 2.2
 14 -18 14 -0.09 2.02
 13 -13 17 2.72 2.05
 12 4 24 2.46 2.04
 12 -2 22 18.27 2.3
 11 -15 13 5.61 1.82
 11 -27 -1 -1.2 1.77
 10 -12 14 3.81 1.72
 9 -5 17 53.24 2.89
 9 -23 1 1.95 1.56
 7 -29 -19 0.15 1.18
 -1 35 -5 2.62 1.64
 -2 18 -2 11.63 1.29
 -2 16 -2 217.45 7.97
 -3 27 -9 3.76 1.57
 -3 1 -13 49 2.24
 -3 -5 -23 10.88 1.55
 -4 34 -28 1.05 2.26
 -4 18 -12 1.3 1.5
 -4 14 -12 1.37 1.37
 -5 25 -37 0.12 2.48
 -5 25 -25 4.68 2.1
 -5 23 -39 0.54 2.45
 -5 23 -23 1.85 2.04
 -5 21 -21 -0.15 1.81
 -5 19 -41 -0.1 2.41
 -5 13 -21 0.11 1.63
 -5 11 -39 2.04 2.4
 -5 9 -37 2.44 2.25
 -5 7 -33 5.06 2.22
 -5 7 -31 0.48 2.01
 -5 7 -29 5.9 1.98
 24 4 30 0.3 3.3
 23 -5 27 -1.04 2.99
 22 -2 28 -0.65 3.03
 20 8 30 0.18 3.1
 20 0 28 0.7 2.97
 19 5 29 0.08 2.84
 17 23 29 -0.04 1.98
 17 11 29 0.51 2.66
 17 1 27 1.54 2.57
 16 8 28 -0.5 2.49
 16 0 26 0.08 2.46
 16 -22 12 1.58 2.13
 15 -1 25 2.23 2.14
 15 -27 5 0.15 1.97
 14 -6 22 0.14 2.1
 14 -20 12 0.63 1.94
 14 -22 10 0.32 1.96
 13 29 25 -0.18 1.87
 13 -25 5 2.86 1.94
 13 -29 -1 -0.51 1.83
 12 -6 20 2.75 1.94
 11 29 23 -0.46 1.58
 11 -21 7 0.51 1.74
 8 26 20 -0.78 1.21
 6 4 16 0.22 1.28
 6 -20 -2 54.32 2.57
 6 -26 -14 -0.01 1.13
 2 42 0 2.01 1.55
 1 37 1 -0.1 1.43
 1 -19 -27 3.99 1.07
 0 24 4 13.93 1.24
 0 -16 -24 6.45 1.02
 -1 41 -11 -0.17 1.9
 -1 29 -1 1.22 1.35
 -1 23 1 3.75 1.19
 -2 40 -16 -0.83 2
 -2 14 -2 0.55 0.98
 -3 37 -19 0.54 2.07
 -3 23 -7 36.62 2.15
 -3 11 -7 159.54 5.99
 -3 3 -11 2.18 1.04
 -4 30 -18 5.61 1.99
 -4 28 -16 0.62 1.85
 -4 20 -12 25.7 2.01
 -4 2 -20 0.72 1.36
 -4 0 -24 12.01 1.71
 -5 27 -33 -0.6 2.33
 -5 27 -31 -0.4 2.26
 -5 27 -29 -0.55 2.2
 -5 21 -41 0.48 2.55
 -5 7 -35 5.22 2.31
 -5 7 -27 7.29 1.84
 25 1 29 0.05 3.3
 24 -2 28 -0.02 3.04
 23 1 29 -0.53 3.11
 22 6 30 0.55 3.2
 18 -14 20 4.35 2.37
 16 -12 20 3.89 2.24
 15 27 27 -0.1 2.2
 15 7 27 1.28 2.4
 14 28 26 -2.02 2.05
 14 -28 2 1.16 1.87
 13 5 25 2.23 2.16
 12 -26 2 3.12 1.81
 12 -34 -16 1.35 1.59
 11 35 21 -1.16 1.23
 11 5 23 0.41 1.96
 11 -17 11 0.98 1.75
 11 -19 9 1.22 1.7
 10 48 12 -0.12 0.74
 10 -22 4 0.57 1.57
 10 -30 -10 -0.44 1.55
 10 -32 -16 -0.38 1.53
 9 -11 13 29.12 2.22
 8 44 12 0.02 0.51
 8 8 20 49.5 2.63
 8 -22 0 0.12 1.36
 7 23 19 1.61 1.18
 7 -21 -1 1.35 1.35
 6 -8 10 194.67 7.31
 5 43 7 1.08 1.24
 5 37 11 -0.17 0.85
 5 7 15 81.29 3.34
 5 1 13 21.15 1.51
 3 7 11 4.06 0.85
 2 44 -2 0.67 1.64
 2 -6 2 84.45 3.18
 -2 20 -2 103.47 4.09
 -2 -10 -26 -1.18 1.34
 -3 33 -13 1.71 1.86
 -3 31 -11 0.7 1.75
 -3 -1 -15 193.3 7.16
 -4 34 -24 -0.8 2.19
 -4 32 -20 3.48 2.06
 -4 26 -14 5.91 1.88
 -4 12 -12 73.37 3.23
 -5 27 -35 2.72 2.41
 -5 27 -27 -0.12 2.13
 -5 25 -39 0.1 2.46
 -5 25 -23 4.54 2.11
 -5 23 -41 1.96 2.52
 -5 17 -19 2.88 1.72
 -5 11 -21 0.22 1.62
 -5 9 -23 5.59 1.79
 -5 7 -37 2.74 2.26
 22 -6 26 2.45 2.93
 21 3 29 -0.43 3.02
 21 -3 27 -0.69 2.85
 21 -11 23 0.42 2.65
 20 10 30 1.44 2.99
 19 -1 27 -0 2.77
 19 -13 21 -1.52 2.41
 18 4 28 0.75 2.66
 17 21 29 -3.19 2.76
 17 13 29 -0.46 2.64
 17 -17 17 0.65 2.21
 15 -5 23 2.58 2.3
 15 -9 21 -0.37 2.24
 15 -15 17 1.29 2.15
 14 6 26 0.58 2.23
 13 35 23 0.22 1.58
 13 -1 23 2.99 2.18
 12 -32 -10 0.83 1.71
 11 -1 21 0.19 1.84
 11 -9 17 7.23 1.84
 10 6 22 2.57 1.8
 10 -14 12 20.16 1.99
 10 -26 -2 -0.96 1.65
 9 7 21 0.67 1.61
 9 -31 -17 1.29 1.42
 8 -10 12 1.12 1.6
 8 -30 -18 0.26 1.25
 7 11 19 5.71 1.43
 6 -28 -22 5.38 0.95
 5 -23 -11 0.55 0.91
 4 46 2 0.16 1.48
 4 22 14 8.07 0.42
 4 12 14 0.44 0.9
 4 -10 4 4.1 1.03
 4 -14 0 0.24 0.99
 3 -19 -11 0.86 0.88
 -1 33 -3 2.23 1.57
 -2 38 -12 4.03 1.92
 -2 36 -10 3.84 1.79
 -2 34 -8 4.91 1.76
 -2 0 -8 -0.47 0.75
 -3 35 -15 5.03 1.97
 -4 22 -12 0.35 1.53
 -5 27 -37 -0.79 2.41
 -5 27 -25 2.87 2.09
 -5 15 -19 1.07 1.66
 -5 7 -25 12.7 1.89
 20 -12 22 -2.11 2.55
 19 7 29 -0.07 2.84
 18 -2 26 0.59 2.67
 17 19 29 -0.75 2.74
 17 17 29 0.42 2.69
 17 15 29 -0.9 2.57
 17 -11 21 -0.63 2.32
 17 -19 15 2.13 2.17
 16 24 28 5.88 1.95
 16 10 28 1.63 2.5
 16 -4 24 0.96 2.36
 15 -25 7 0.11 1.91
 14 -12 18 3.52 2.15
 13 -9 19 0 2.02
 13 -23 7 1.71 2.01
 9 27 21 0.15 1.35
 9 -29 -11 -0.4 1.46
 7 -9 11 3.5 1.47
 5 -3 11 2.15 1.12
 5 -9 7 184.35 6.89
 5 -17 -1 8.25 1.23
 5 -21 -7 18.13 1.42
 4 44 4 -0.93 1.35
 4 -12 2 8.23 1.06
 2 40 2 0.37 1.45
 2 -12 -4 -0.07 0.65
 -2 28 -4 0 1.43
 -2 -4 -12 28.5 1.43
 -3 37 -17 2.77 2.04
 -4 34 -22 2.67 2.13
 -4 -2 -32 1.22 1.97
 -4 -2 -30 11.4 1.92
 -5 29 -35 1.27 2.31
 -5 29 -33 1.64 2.29
 -5 29 -31 -0.03 2.29
 -5 29 -29 2.89 2.26
 -5 27 -39 -0.3 2.41
 -5 25 -41 -0.33 2.54
 -5 13 -19 4.51 1.63
 -5 5 -33 4.74 2.18
 -5 5 -31 -0.23 1.94
 -5 5 -29 1.91 1.84
 23 3 29 -0.63 3.22
 23 -3 27 -0.43 3
 22 8 30 -0.85 3.22
 22 0 28 3735.13 133.9
 20 12 30 -0.34 2.99
 20 2 28 2.39 2.78
 20 -8 24 -0.33 2.6
 18 -10 22 -0.31 2.42
 18 -16 18 0.88 2.27
 17 -3 25 2.73 2.48
 17 -23 11 -1.39 2.13
 16 -8 22 -0.12 2.52
 14 0 24 -0.08 2.19
 14 -30 -2 0.22 1.87
 13 -5 21 0.14 1.83
 13 -17 13 1.05 1.91
 12 6 24 0.73 2.09
 11 -5 19 3.02 1.86
 10 0 20 0.79 1.69
 10 -16 10 18.11 1.89
 10 -20 6 1.13 1.58
 10 -28 -6 0.67 1.46
 9 -21 3 15.82 1.73
 8 -28 -12 5.04 1.41
 7 3 17 30.04 2
 7 -27 -13 2.5 1.28
 2 34 6 0.65 1.17
 -1 -13 -23 8.49 1.17
 -2 40 -14 2.29 1.93
 -2 32 -6 0.34 1.62
 -2 22 -2 -0.23 1.22
 -2 6 -4 1.09 0.79
 -3 29 -9 0 1.68
 -3 25 -7 12.29 1.68
 -3 -7 -33 3.71 1.85
 -3 -7 -31 0.2 1.74
 -4 32 -18 -0.23 1.89
 -4 30 -16 0.28 1.86
 -4 24 -12 42.69 2.51
 -4 0 -22 -0.18 1.49
 -4 -2 -34 2.01 2.33
 -4 -2 -28 0.37 1.61
 -5 29 -37 0.41 2.42
 -5 29 -27 0.32 2.16
 -5 9 -21 -0.44 1.6
 -5 7 -23 11.1 1.83
 -5 5 -35 5.15 2.22
 -5 5 -27 7.78 1.86
 24 0 28 1.51 3.09
 21 5 29 -0.7 3.08
 20 14 30 0.24 3.01
 19 -5 25 0.69 2.66
 19 -9 23 0.29 2.48
 18 -6 24 -0.74 2.47
 17 -7 23 0.09 2.4
 16 22 28 0.15 2.38
 16 12 28 2.04 2.53
 16 2 26 -0.98 2.46
 16 -14 18 2.4 2.16
 15 1 25 1.67 2.32
 15 -19 13 2.03 2.02
 15 -23 9 0.68 1.99
 14 8 26 -1.02 2.31
 14 -26 4 0 1.83
 13 7 25 5.7 2.19
 13 -19 11 0.12 1.96
 13 -21 9 2.12 1.88
 12 28 24 0.46 1.75
 12 -24 4 1.12 1.83
 12 -28 -2 -0.06 1.73
 11 -25 1 1.21 1.73
 11 -33 -17 1.51 1.51
 10 -18 8 11.03 1.74
 9 1 19 3.81 1.7
 9 -13 11 0.33 1.57
 9 -25 -3 11.42 1.65
 8 2 18 25.18 1.99
 6 42 10 -0.32 0.93
 4 4 12 283.86 10.27
 -1 25 1 4.02 1.23
 -1 -11 -17 28.51 1.42
 -2 12 -2 139.93 5.2
 -2 -10 -24 23.18 1.64
 -3 9 -7 330.59 11.95
 -3 5 -9 0.78 0.99
 -3 -3 -17 58.75 2.58
 -3 -5 -21 0.09 1.25
 -3 -7 -29 9.38 1.69
 -4 28 -14 -0.02 1.78
 -4 10 -12 8.96 1.33
 -4 4 -16 0.81 1.23
 -5 29 -25 0.81 2.05
 -5 27 -41 -1.68 2.41
 -5 23 -19 2.62 1.87
 -5 11 -19 8.21 1.7
 -5 5 -37 4.77 2.26
 22 10 30 0.24 3.16
 21 -1 27 -0.66 2.85
 20 18 30 -0.61 3.06
 20 16 30 0.11 3.01
 20 -14 20 -0.15 2.41
 19 9 29 -0.9 3.02
 19 -15 19 -0.01 2.36
 18 6 28 0.9 2.68
 18 -18 16 0.17 2.24
 16 14 28 -0.45 2.52
 16 -26 6 -0.85 2
 15 -21 11 0.04 2.02
 14 34 24 -0.05 1.8
 13 -27 1 -0.62 1.82
 12 0 22 -0.23 1.96
 10 -4 18 18.8 2.14
 8 10 20 1.15 1.46
 8 -20 2 -0.4 1.41
 7 13 19 4.26 1.36
 6 -18 0 111.53 4.42
 0 40 -4 0.06 1.63
 -2 -8 -18 26.77 1.51
 -3 39 -19 -0.33 1.99
 -4 36 -24 2.45 2.16
 -4 34 -20 0.15 2
 -4 2 -18 109.76 4.42
 -4 -2 -26 -0.66 1.59
 -5 31 -33 0.65 2.24
 -5 31 -31 -0.27 2.21
 -5 31 -29 0.88 2.29
 -5 27 -21 -0 1.91
 -5 19 -17 21.66 2.01
 -5 5 -25 16.86 1.9
 23 5 29 -0.49 3.16
 22 -4 26 0.59 2.81
 19 1 27 -0.89 2.71
 18 -20 14 1.35 2.22
 17 -13 19 -0.57 2.23
 16 32 26 0.28 2.19
 16 20 28 -0.16 2.46
 16 18 28 0.46 2.46
 16 16 28 0.82 2.46
 15 33 25 0.02 1.95
 15 11 27 0.73 2.21
 15 -11 19 -0.21 2.09
 14 26 26 0.88 2.06
 14 -4 22 6.01 2.27
 14 -8 20 -0.22 2.13
 14 -14 16 0.16 2.01
 13 43 19 0.4 0.43
 13 27 25 1.36 1.92
 12 -8 18 -0.73 1.89
 12 -14 14 -0.25 1.82
 11 -11 15 14.43 1.85
 11 -31 -11 0.57 1.67
 10 34 20 0.21 1.07
 10 8 22 25.25 2.22
 9 9 21 0.51 1.56
 9 -7 15 71.54 3.42
 9 -15 9 6.4 1.64
 9 -19 5 24.38 1.92
 9 -27 -7 4.01 1.51
 8 -12 10 -0.56 1.51
 8 -24 -4 2.56 1.47
 7 21 19 -0.03 1.18
 7 -11 9 6.46 1.47
 7 -19 1 2.26 1.41
 6 0 14 14.64 1.42
 6 -4 12 -0 1.21
 6 -10 8 107.97 4.32
 6 -24 -10 32.76 1.81
 5 -11 5 217.12 8.01
 5 -15 1 10.26 1.22
 2 -16 -10 53.34 2.04
 1 35 3 2.92 1.33
 -1 41 -9 0.22 1.81
 -1 39 -7 2 1.8
 -3 35 -13 1.11 1.88
 -3 33 -11 0.78 1.76
 -3 -7 -27 46.72 2.5
 -4 26 -12 0.52 1.66
 -4 18 -10 34.32 2.1
 -5 31 -27 3.57 2.22
 -5 25 -19 2.71 1.98
 -5 21 -17 17.41 1.97
 22 12 30 0.45 3.21
 22 2 28 0.51 3
 21 7 29 -1.95 3.08
 20 4 28 1.73 2.85
 19 11 29 0.13 2.97
 19 -17 17 -2 2.33
 18 0 26 -0.21 2.52
 16 -16 16 1.09 2.14
 15 23 27 -2.14 1.51
 14 10 26 0.81 2.27
 13 1 23 1.69 2.11
 13 -11 17 4.48 1.98
 12 8 24 2.08 2.11
 12 -4 20 21.37 2.28
 12 -22 6 0.89 1.84
 12 -34 -18 0.51 1.54
 11 27 23 1.52 1.65
 9 -3 17 1.11 1.6
 9 -17 7 39.17 2.34
 8 24 20 5.91 1.33
 8 -6 14 10.71 1.63
 8 -26 -8 0.18 1.38
 7 -5 13 20.61 1.71
 6 6 16 1.33 1.25
 5 33 13 -1.33 0.33
 5 -25 -17 8.53 1.01
 4 42 6 0.01 1.26
 4 14 14 4.69 0.89
 4 -4 8 112.49 4.31
 3 45 1 -0.01 1.55
 3 37 7 1.78 1.12
 3 33 9 0.96 0.85
 2 -8 0 -0 0.67
 2 -10 -2 4.14 0.79
 1 31 5 4.39 1.18
 1 -19 -25 2.65 0.78
 0 38 -2 2.48 1.56
 0 26 4 0.38 1.04
 -1 37 -5 4.43 1.69
 -1 31 -1 2.87 1.44
 -1 -9 -13 48.9 1.95
 -2 24 -2 23.4 1.68
 -3 37 -15 0.47 1.89
 -3 27 -7 20.11 1.84
 -4 36 -22 0.74 2.09
 -4 32 -16 1.14 1.85
 -4 20 -10 -0.21 1.44
 -4 16 -10 2.28 1.36
 -5 7 -21 0.72 1.6
 -5 3 -35 5.72 2.2
 -5 3 -33 4.59 2.11
 -5 3 -31 0.08 1.85
 -5 3 -29 2.71 1.84
 -6 18 -34 1.9 2.35
 -6 18 -32 8.28 2.37
 -6 18 -30 1.12 2.11
 -6 16 -32 -0.38 2.13
 24 2 28 1.89 3.16
 23 -1 27 -1.1 3.03
 21 -9 23 -0.22 2.65
 20 -2 26 0.33 2.7
 20 -10 22 1.67 2.54
 19 -11 21 1.54 2.42
 18 8 28 0.32 2.61
 18 -12 20 -0.48 2.31
 17 -1 25 -0.01 2.48
 16 4 26 0.5 2.39
 16 -2 24 0.16 2.32
 16 -10 20 0.4 2.17
 16 -24 8 0.47 2.06
 15 13 27 0.57 2.38
 15 -3 23 2.39 2.2
 15 -7 21 -0.5 2.13
 15 -27 3 0.73 1.84
 14 2 24 1.71 2.18
 14 -24 6 -0.06 1.85
 13 39 21 0.28 1.25
 13 9 25 5.06 2.15
 13 -29 -3 0.32 1.72
 13 -31 -7 1.27 1.74
 12 -16 12 10.56 1.96
 11 1 21 0.11 1.85
 11 -27 -3 1.79 1.69
 10 -24 0 -0.14 1.65
 10 -32 -18 1.15 1.44
 8 -14 8 6.96 1.54
 8 -18 4 0.57 1.41
 7 19 19 1.37 1.23
 7 -25 -9 1.12 1.29
 5 -13 3 127.09 4.88
 3 -5 5 10.76 1
 2 38 4 0.59 1.3
 1 45 -5 0.45 1.67
 1 43 -3 0.08 1.6
 -2 38 -10 -0.91 1.77
 -2 36 -8 0.93 1.69
 -2 30 -4 1.74 1.48
 -2 2 -6 12.16 0.9
 -3 31 -9 0.92 1.64
 -3 19 -5 41.01 2.16
 -3 17 -5 51.08 2.4
 -4 34 -18 1.43 1.95
 -4 14 -10 57.61 2.68
 -4 0 -20 134.11 5.27
 -4 -2 -24 0.13 1.47
 -5 31 -25 0.99 2.08
 -5 23 -17 17.65 2.1
 -5 9 -19 6.38 1.64
 -5 5 -23 14.5 1.83
 -5 3 -37 3.31 2.26
 -6 20 -36 1.09 2.35
 -6 20 -34 -0.18 2.2
 -6 20 -32 2 2.2
 -6 20 -30 11.59 2.3
 -6 18 -36 -0.11 2.29
 -6 18 -28 2.97 2.05
 -6 16 -36 0.21 2.31
 -6 16 -34 0.72 2.23
 -6 16 -30 7.87 2.23
 -6 14 -34 0.27 2.18
 -6 14 -32 10.46 2.29
 -6 14 -30 -0.14 2.14
 23 7 29 -0.43 3.13
 21 9 29 -1.37 3.07
 20 -6 24 -1.94 2.6
 19 13 29 0.33 2.87
 19 -3 25 0.56 2.59
 16 -22 10 1.67 2.06
 15 21 27 -1.7 2.27
 15 15 27 -0.59 2.34
 15 3 25 1.29 2.31
 14 -28 0 -0.16 1.83
 12 -18 10 12.78 1.93
 12 -20 8 7.19 1.87
 11 9 23 2.05 1.9
 11 -23 3 6.47 1.81
 11 -29 -7 5.29 1.67
 10 -10 14 0.3 1.64
 9 45 13 -0.01 0.54
 8 12 20 22.58 1.84
 8 -16 6 0.06 1.39
 7 17 19 2.55 1.22
 7 -13 7 42.67 2.26
 7 -17 3 21.88 1.7
 7 -29 -21 -0.06 1.03
 6 -12 6 22.53 1.62
 6 -16 2 94.33 3.83
 5 -27 -27 0.56 0.41
 3 43 3 1.2 1.38
 2 30 8 6.48 0.93
 1 41 -1 -0.08 1.51
 1 25 7 35.4 1.6
 -1 9 1 0.07 0.61
 -2 40 -12 -0.36 1.86
 -2 -6 -14 1.71 0.84
 -3 39 -17 -0 1.97
 -3 15 -5 30.12 1.68
 -4 22 -10 33.67 2.16
 -4 8 -12 74.97 3.19
 -5 33 -29 0.78 2.19
 -5 29 -21 -0.66 1.97
 -5 27 -19 0.52 1.88
 -5 3 -27 8.18 1.79
 -6 22 -36 0.31 2.37
 -6 22 -34 0.25 2.25
 -6 22 -32 3.64 2.24
 -6 22 -30 -0.95 2.14
 -6 20 -38 1.51 2.42
 -6 20 -28 1.45 2.1
 -6 18 -38 -0.51 2.42
 -6 16 -38 -0.63 2.41
 -6 16 -28 0.72 2.03
 -6 14 -36 -0.9 2.24
 -6 14 -28 5.13 2.11
 23 -5 25 1.56 2.86
 22 4 28 -0.8 3.03
 21 1 27 0.6 2.86
 20 6 28 0.35 2.88
 19 21 29 -0.22 2.87
 19 19 29 -1.48 2.9
 19 17 29 0.69 2.94
 19 15 29 -1.33 2.87
 19 3 27 1.03 2.66
 19 -7 23 1.95 2.55
 18 26 28 -0.13 0.38
 18 -4 24 0.17 2.51
 18 -8 22 3.68 2.46
 17 29 27 -1.77 2.54
 17 7 27 -0.66 2.55
 17 -5 23 0.73 2.36
 17 -9 21 0.55 2.32
 17 -15 17 0.95 2.17
 16 -6 22 7.14 2.56
 16 -20 12 0.89 2.11
 15 19 27 2.59 2.31
 15 17 27 1.53 2.32
 15 -13 17 2.96 2.08
 14 12 26 0.36 2.21
 14 -18 12 4.63 2.02
 14 -22 8 3.39 1.93
 13 25 25 -0.37 1.94
 13 -25 3 0.69 1.75
 12 34 22 0.81 1.47
 12 26 24 -0.3 1.78
 12 10 24 -0.7 1.92
 12 -32 -12 3.36 1.71
 11 -7 17 14.47 1.97
 11 -13 13 9.73 1.77
 10 10 22 0.89 1.77
 10 2 20 35.87 2.41
 10 -30 -12 4.46 1.54
 9 25 21 -0.38 1.4
 9 11 21 -0.12 1.56
 9 -31 -19 0.94 1.4
 7 -15 5 55.73 2.66
 6 -14 4 22.87 1.63
 4 0 10 0.18 0.94
 -1 35 -3 4.32 1.58
 -3 21 -5 76.08 3.29
 -4 36 -20 4.18 2.12
 -4 28 -12 27.11 2.19
 -5 33 -27 0.68 2.21
 -5 31 -23 0 1.71
 -5 25 -17 8.83 1.96
 -5 11 -17 26.85 2.04
 -6 24 -34 2.59 2.37
 -6 24 -32 2.29 2.23
 -6 24 -30 5.99 2.24
 -6 22 -38 -0.15 2.41
 -6 22 -28 5.99 2.15
 -6 20 -26 0.21 2.02
 -6 18 -26 1.67 1.99
 -6 16 -26 -0.18 1.83
 -6 14 -38 -1.49 2.3
 -6 12 -36 0.15 2.2
 -6 12 -34 1.81 2.18
 -6 12 -32 0.32 2.15
 -6 12 -30 19.73 2.39
 24 4 28 -0.44 3.08
 22 -2 26 0 2.83
 18 10 28 -0.02 2.65
 18 -14 18 -0.14 2.26
 14 -10 18 -0.64 2.06
 14 -20 10 4.7 1.96
 13 11 25 2.04 2.11
 13 -3 21 0.21 1.97
 13 -7 19 1.22 2.03
 12 2 22 16.73 2.2
 12 -26 0 0 1.71
 11 -3 19 3.45 1.79
 9 33 19 3.61 0.49
 9 -23 -1 0.77 1.45
 8 -30 -20 0.16 1.25
 7 5 17 9.61 1.5
 3 -15 -5 27.14 1.36
 1 -3 1 172.29 6.14
 -1 27 1 0.03 1.18
 -2 34 -6 -0.48 1.61
 -2 26 -2 -0.22 1.27
 -2 10 -2 3.87 0.89
 -2 -10 -22 16.75 1.45
 -4 24 -10 0.73 1.29
 -4 12 -10 1.23 1.22
 -4 -4 -34 -0.31 2.02
 -4 -4 -32 23.12 2.28
 -5 19 -15 9.32 1.67
 -5 17 -15 18.92 1.88
 -5 3 -25 21.14 2.01
 -6 24 -36 -0.68 2.38
 -6 24 -28 0.23 2.05
 -6 22 -26 -0.22 1.99
 -6 20 -40 0.56 2.46
 -6 18 -40 4.29 2.53
 -6 16 -40 1.14 2.42
 -6 14 -26 0.27 1.86
 -6 12 -38 0.75 2.28
 -6 12 -28 0.7 1.92
 25 1 27 -1.84 3.16
 24 -2 26 -1.06 3
 23 9 29 0.91 3.15
 23 1 27 1.08 3.03
 22 -6 24 -2.53 2.94
 21 11 29 -1.35 3.03
 21 -11 21 0.74 2.49
 20 0 26 0.21 2.75
 19 -13 19 0.28 2.31
 17 -17 15 1.99 2.1
 16 30 26 1.54 2.22
 16 6 26 0.93 2.38
 15 -25 5 0.92 1.94
 14 22 26 -1.93 1.35
 14 -30 -4 -0.11 1.82
 12 -10 16 -0.68 1.72
 11 -21 5 13.54 1.88
 11 -33 -19 -0.17 1.46
 9 3 19 5.48 1.66
 9 -9 13 33.71 2.27
 8 22 20 -0.13 1.33
 8 14 20 -2 1
 8 4 18 1.55 1.5
 4 20 14 0.33 0.34
 4 16 14 0.55 0.84
 4 -22 -14 11.19 0.99
 1 39 1 0.27 1.39
 0 36 0 6.09 1.52
 -3 37 -13 2.01 1.81
 -3 35 -11 0.65 1.76
 -3 29 -7 9.63 1.63
 -3 23 -5 21.73 1.74
 -3 13 -5 97.55 3.83
 -3 -5 -19 12.04 1.22
 -4 -4 -30 2.26 1.75
 -5 31 -21 0.86 1.97
 -5 29 -19 1.23 1.94
 -5 21 -15 20.23 1.97
 -5 15 -15 29.02 2.08
 -5 7 -19 9.01 1.6
 -5 1 -33 1.44 2.18
 -6 26 -36 0.01 2.35
 -6 26 -34 -0.48 2.31
 -6 26 -32 6.55 2.36
 -6 26 -30 3.41 2.17
 -6 24 -38 1.11 2.4
 -6 22 -40 2.89 2.48
 -6 20 -24 1.16 1.98
 -6 18 -24 7.51 2.06
 -6 16 -24 0.19 1.86
 -6 10 -36 -0.93 2.2
 -6 10 -34 0.45 2.17
 -6 10 -32 14.15 2.32
 -6 10 -30 1.43 1.99
 21 13 29 -0.89 2.97
 21 -3 25 -0.45 2.7
 20 8 28 -0.49 2.99
 20 -12 20 -0.28 2.41
 18 24 28 -0.62 1.11
 18 12 28 0.18 2.54
 17 1 25 0.68 2.48
 17 -21 11 0.28 2.04
 17 -23 9 0.08 2.06
 16 -12 18 -0.1 2.11
 15 5 25 5.33 2.33
 15 -15 15 5.93 2.09
 14 20 26 0.77 2.16
 14 18 26 -0.14 2.22
 14 16 26 0.9 2.18
 14 -2 22 0.84 2.12
 13 13 25 7.64 2.18
 13 3 23 0.79 2.05
 12 12 24 3.48 1.97
 11 25 23 -0 1.63
 11 11 23 1.21 1.85
 11 -15 11 -0.02 1.64
 10 -22 2 4.14 1.59
 10 -26 -4 2.22 1.57
 9 -29 -13 1.09 1.39
 5 3 13 86.89 3.49
 5 -5 9 2.24 1.11
 4 -24 -20 14.3 0.81
 2 46 -2 0.6 1.57
 -1 -13 -21 2.55 1.02
 -3 7 -7 11.22 1.14
 -3 -1 -13 51.52 2.26
 -4 36 -18 0.03 1.92
 -4 34 -16 0.89 1.89
 -4 32 -14 0.51 1.74
 -4 2 -16 1.2 1.26
 -4 -2 -22 67.01 3.09
 -4 -4 -28 5.55 1.67
 -5 27 -17 8.28 2.02
 -5 23 -15 25.93 2.12
 -5 5 -21 0.75 1.53
 -5 1 -35 4.51 2.26
 -5 1 -31 0.74 1.83
 -6 26 -38 0.49 2.37
 -6 26 -28 -0.22 2.11
 -6 24 -40 1.59 2.47
 -6 24 -26 -0.8 2.04
 -6 22 -24 3.55 2.03
 -6 14 -24 14.88 2.03
 -6 12 -26 0.8 1.79
 -6 10 -38 0.32 2.28
 -6 10 -28 15.21 2.15
 22 6 28 0.96 3
 21 15 29 -1.1 3.03
 21 3 27 -1.34 2.86
 21 -7 23 -0.44 2.54
 19 5 27 0.05 2.68
 19 -1 25 0.89 2.61
 18 14 28 0 2.61
 18 -16 16 -0.36 2.2
 17 27 27 2.11 1.46
 17 9 27 -0.06 2.54
 17 -11 19 0.57 2.18
 16 0 24 0.99 2.34
 15 31 25 -0.58 2.02
 15 -1 23 0.94 1.94
 15 -9 19 0.9 2.08
 15 -23 7 1.43 1.85
 14 38 22 0.87 1.6
 14 4 24 -0.12 2.19
 14 -6 20 9.2 2.24
 13 33 23 0.89 1.67
 13 -15 13 2.52 1.98
 13 -23 5 6.62 2.09
 12 24 24 -0.46 1.85
 12 -28 -4 0.3 1.67
 12 -30 -8 0.58 1.65
 11 3 21 1.61 1.83
 11 -17 9 0.47 1.62
 11 -19 7 11.04 1.78
 10 12 22 13.38 1.92
 10 -2 18 0.5 1.69
 10 -28 -8 0.23 1.51
 9 13 21 0.04 1.6
 8 20 20 11.45 1.47
 8 16 20 24.91 1.89
 8 -8 12 78.97 3.5
 8 -22 -2 27.36 1.86
 6 -26 -16 -0.08 1.09
 5 -19 -5 31.61 1.72
 4 18 14 6.93 0.48
 2 44 0 -0.09 1.48
 -2 -12 -32 0.94 1.6
 -3 39 -15 -0.34 1.9
 -3 33 -9 0.69 1.7
 -4 30 -12 -0.58 1.77
 -4 26 -10 55.07 2.83
 -4 4 -14 -0.55 1.1
 -5 33 -23 0.02 2.02
 -5 9 -17 30.34 2.06
 -5 1 -29 4.02 1.75
 -6 28 -36 -1.12 2.29
 -6 28 -34 1.64 2.3
 -6 28 -32 -0.16 2.18
 -6 26 -40 1.09 2.47
 24 6 28 0.43 3.12
 23 -3 25 0.39 2.93
 22 0 26 -0.25 2.85
 21 17 29 1.38 3.01
 20 -4 24 1.03 2.57
 20 -8 22 -1.27 2.41
 18 22 28 -2.77 2.73
 18 16 28 1.47 2.66
 18 -10 20 1.09 2.29
 16 -26 4 -0.49 1.94
 15 -5 21 -0.48 2.15
 15 -17 13 1.55 1.97
 14 32 24 0.27 1.81
 14 -26 2 1.21 1.82
 13 21 25 2.91 1.49
 13 15 25 1.91 2.09
 13 -27 -1 0.39 1.73
 12 46 16 0.01 0.47
 12 -2 20 0.69 1.84
 12 -6 18 12.7 2
 11 -31 -13 2.02 1.61
 10 24 22 4.09 1.59
 9 23 21 0.51 1.41
 8 18 20 -0.07 1.36
 8 -28 -14 -0.23 1.29
 7 -7 11 8.81 1.43
 6 8 16 0.32 1.18
 6 -6 10 52.95 2.46
 3 41 5 0.88 1.3
 -1 43 -9 -0.46 1.73
 -1 41 -7 0.07 1.73
 -1 -15 -31 -0.57 1.42
 -2 32 -4 -0.25 1.5
 -2 -12 -30 28.31 1.99
 -3 25 -5 18.99 1.65
 -4 38 -20 0.99 2.02
 -4 0 -18 0.23 1.23
 -5 3 -23 12.3 1.78
 -6 28 -38 0.99 2.34
 -6 28 -30 5.9 2.31
 -6 26 -26 -1.16 2.07
 -6 24 -24 0.33 1.96
 -6 20 -22 19.23 2.24
 -6 18 -22 1.74 1.57
 -6 16 -22 46.16 2.75
 -6 12 -24 -0.64 1.67
 -6 10 -26 0.56 1.75
 -6 8 -36 -1.01 2.17
 -6 8 -34 4.66 2.47
 -6 8 -32 0.7 2.1
 -6 8 -30 28.39 2.47
 25 3 27 -1.05 3.17
 24 0 26 0.67 2.99
 23 3 27 -0.58 2.97
 22 8 28 -0.34 3
 21 -13 19 0.55 2.33
 20 10 28 -0.17 2.85
 20 -14 18 -0.32 2.3
 19 -5 23 -1.28 2.48
 19 -9 21 -0.34 2.42
 19 -15 17 0.55 2.26
 18 20 28 -2.36 2.73
 18 18 28 -0.08 2.79
 18 -2 24 0.69 2.49
 18 -18 14 1.27 2.12
 17 11 27 -0.19 2.44
 17 -3 23 0.77 2.28
 16 -4 22 -0.72 2.22
 16 -8 20 7.04 2.29
 16 -14 16 0.13 2.02
 15 -19 11 -0.46 1.93
 15 -21 9 -0.72 1.88
 14 -12 16 0.53 1.97
 13 19 25 2.49 2.09
 13 -17 11 0.35 1.86
 13 -19 9 0.53 1.83
 13 -21 7 4.37 1.86
 12 14 24 0.58 1.93
 12 -24 2 1.01 1.68
 11 13 23 4.86 1.87
 11 -25 -1 0.42 1.61
 10 -20 4 0.81 1.5
 10 -32 -20 0 1.38
 9 -1 17 6.91 1.69
 7 49 7 -0.09 1.15
 7 -21 -3 20.31 1.63
 7 -27 -15 7.34 1.3
 6 48 6 -1.05 1.23
 6 -20 -4 0.28 1.21
 5 11 15 12.65 1.21
 5 -1 11 4.96 1.12
 4 -20 -10 -0.12 0.98
 3 3 9 90.63 3.45
 2 6 8 373.75 13.28
 0 44 -6 0.54 1.68
 0 42 -4 0.51 1.67
 -1 33 -1 1.24 1.43
 -2 40 -10 5.77 1.83
 -2 38 -8 2.5 1.73
 -3 -3 -15 172.48 6.41
 -4 10 -10 154.81 5.89
 -4 6 -12 0.17 1.14
 -4 -4 -26 0 1.46
 -5 35 -25 -0 2.18
 -5 33 -21 -1.31 1.93
 -5 31 -19 1.26 1.93
 -5 29 -17 2.17 1.91
 -5 25 -15 21.88 2.16
 -5 1 -27 14.67 1.87
 -6 28 -28 -0.37 2.11
 -6 22 -22 -0.19 1.96
 -6 8 -38 3.28 2.32
 24 8 28 0.68 3.23
 21 5 27 0.67 2.89
 20 2 26 0 2.71
 19 7 27 -0.85 2.68
 18 -6 22 0.61 2.4
 17 25 27 -0.39 1.89
 17 -7 21 0.52 2.31
 15 7 25 3.66 2.35
 13 -9 17 2.02 1.89
 13 -31 -9 0.39 1.69
 12 16 24 2.88 1.95
 12 4 22 0.33 1.92
 12 -12 14 1.34 1.73
 11 33 21 -0.33 1.36
 10 14 22 -0.12 1.68
 10 4 20 6.82 1.76
 10 -14 10 2.72 1.56
 9 21 21 -0.1 1.46
 9 -11 11 0.79 1.54
 9 -21 1 2.99 1.43
 9 -27 -9 0.58 1.41
 4 6 12 0.23 0.93
 4 -6 6 1.71 0.97
 3 -7 3 14.56 1.07
 2 42 2 0.87 1.38
 -1 -15 -29 1.29 1.3
 -2 42 -12 2.73 1.83
 -2 28 -2 6.93 1.26
 -2 -12 -28 1 1.35
 -3 11 -5 487.31 17.44
 -3 3 -9 101.22 3.9
 -6 30 -34 -0.82 2.27
 -6 30 -32 1.18 2.18
 -6 30 -30 -1.1 2.18
 -6 28 -26 -0.49 2
 -6 26 -24 1.24 1.99
 -6 14 -22 0.33 1.63
 -6 8 -28 -0.06 1.85
 22 -4 24 0.14 2.7
 22 -8 22 0.41 2.64
 21 -1 25 -0.21 2.66
 20 12 28 -1.77 2.97
 19 -17 15 1.77 2.26
 17 13 27 -0 2.48
 17 3 25 1.43 2.49
 17 -13 17 1.06 2.13
 16 28 26 -0.26 2.24
 16 -24 6 0.65 1.94
 15 -27 1 0.21 1.81
 14 6 24 2.26 2.15
 13 5 23 1.31 2.03
 13 -1 21 0.13 2.01
 13 -29 -5 2.37 1.75
 12 18 24 -0.78 1.88
 12 -32 -14 -0.11 1.58
 11 15 23 -0.25 1.81
 10 22 22 0.58 1.54
 10 -16 8 0.04 1.5
 10 -18 6 -0.13 1.5
 9 19 21 0.53 1.5
 9 17 21 -0.25 1.5
 8 0 16 6.51 1.5
 5 47 5 -0.76 1.26
 4 40 8 0.69 1.07
 3 -1 7 40.47 1.77
 0 40 -2 0.3 1.53
 -1 29 1 -0 1.23
 -2 36 -6 0.79 1.61
 -3 31 -7 4.01 1.65
 -4 36 -16 0 1.85
 -4 34 -14 1.72 1.81
 -4 28 -10 0.89 1.59
 -4 20 -8 23.11 1.81
 -4 18 -8 2.72 1.39
 -5 35 -23 1.12 2.11
 -5 27 -15 8.99 1.99
 -5 19 -13 7.52 1.62
 -5 5 -19 3.12 1.48
 -6 30 -28 2.26 2.17
 -6 24 -22 8.75 2.08
 -6 10 -24 9.37 1.9
 -6 6 -34 -0.32 2.13
 25 5 27 0.04 3.1
 23 5 27 2.8 3.02
 22 10 28 -0.65 3
 22 2 26 0.38 2.81
 21 -9 21 0.71 2.43
 20 -16 16 1.31 2.27
 19 -19 13 -0.31 2.07
 17 23 27 -2.27 2.5
 16 10 26 1.38 2.35
 16 2 24 5.78 2.38
 16 -16 14 1.21 2
 15 1 23 0.89 2.13
 15 -11 17 6.55 2.09
 14 0 22 7.43 2.22
 14 -24 4 0.53 1.81
 14 -28 -2 2.59 1.76
 13 -5 19 4.07 1.93
 12 -22 4 0.06 1.66
 11 19 23 2.25 1.72
 11 17 23 5.09 1.76
 11 -1 19 5.33 1.81
 11 -27 -5 5.59 1.69
 11 -29 -9 1.04 1.54
 11 -33 -21 -0.14 1.42
 10 20 22 8.59 1.7
 10 16 22 10.38 1.75
 10 -30 -14 0.33 1.46
 9 5 19 11.08 1.72
 9 -31 -21 0.43 1.29
 8 6 18 31.81 2.1
 8 -4 14 0.38 1.43
 7 7 17 61.93 2.86
 6 -2 12 97.7 3.94
 4 48 2 0.59 1.4
 1 37 3 1.18 1.27
 -3 39 -13 -0.63 1.81
 -3 37 -11 0.21 1.75
 -3 27 -5 7.94 1.47
 -3 -9 -29 3.39 1.52
 -4 38 -18 0.38 1.96
 -4 32 -12 7.13 1.85
 -4 22 -8 0.06 1.4
 -4 16 -8 25.18 1.72
 -5 21 -13 7.97 1.63
 -5 17 -13 12.72 1.68
 -5 7 -17 15.01 1.62
 -5 1 -25 13.84 1.75
 -6 28 -24 -0.29 1.97
 -6 20 -20 -0.09 1.74
 -6 18 -20 38.49 2.5
 -6 16 -20 1.39 1.64
 -6 12 -22 29.06 2.23
 -6 8 -26 0.06 1.74
 -6 6 -36 -0.24 2.19
 -6 6 -32 26.19 2.53
 -6 6 -30 2.39 1.93
 24 2 26 -0.87 2.93
 23 -1 25 -0.66 2.89
 21 -5 23 -0.23 2.54
 20 14 28 -1.64 2.87
 20 -10 20 1.03 2.42
 19 9 27 -0.5 2.65
 19 -11 19 1.74 2.34
 18 6 26 0.36 2.19
 18 -12 18 0.74 2.22
 17 15 27 1.82 2.49
 16 -18 12 1.13 1.98
 16 -22 8 0.81 1.98
 15 29 25 -1.45 2.11
 14 -8 18 3.18 2.03
 12 -14 12 0.32 1.7
 11 5 21 -0.01 1.8
 11 -5 17 20.17 2.07
 10 18 22 0.68 1.63
 9 -13 9 10.33 1.7
 9 -19 3 19.21 1.74
 8 50 8 0.06 1
 8 -10 10 88.7 3.8
 8 -20 0 21.13 1.73
 7 -3 13 20.72 1.61
 7 -29 -23 1.1 1.04
 4 -16 -4 11.54 1.07
 3 -13 -3 171.93 6.27
 2 36 6 -0.34 1.13
 1 45 -3 1.43 1.56
 1 33 5 5.51 1.17
 0 34 2 15.15 1.52
 0 -14 -16 -1.05 0.31
 -3 35 -9 1.73 1.72
 -4 -2 -20 -0.12 1.32
 -4 -4 -24 14.58 1.68
 -5 33 -19 -0.08 1.96
 -5 31 -17 5.18 1.91
 -5 23 -13 10.63 1.71
 -5 15 -13 8.59 1.56
 -5 3 -21 -0.25 1.48
 -5 -1 -35 5.29 2.19
 -5 -1 -33 1.47 2.04
 -5 -1 -31 -0.69 1.84
 -6 32 -30 2.98 2.19
 -6 30 -26 0 2.13
 23 -5 23 1.23 2.76
 22 12 28 -2.71 3.03
 21 7 27 -0.96 3.31
 20 20 28 -1.12 2.92
 20 18 28 0.85 2.85
 20 16 28 -0.38 2.87
 20 4 26 -0.42 2.68
 20 -6 22 1.64 2.44
 18 0 24 -0.25 2.47
 17 21 27 1.22 2.5
 17 19 27 -1.83 2.51
 17 17 27 0.22 2.41
 17 -15 15 1.12 2.09
 16 26 26 -2.23 2.28
 16 -10 18 3.36 2.11
 16 -20 10 0.03 1.94
 15 9 25 0.35 2.24
 14 -4 20 0.09 1.99
 14 -16 12 -0.24 1.92
 14 -22 6 0.17 1.78
 13 -25 1 0.92 1.72
 12 38 20 0.35 1.29
 12 -20 6 -0.49 1.63
 11 -11 13 1.88 1.61
 11 -23 1 -0.03 1.57
 10 -8 14 12.19 1.77
 10 -24 -2 15.47 1.74
 8 -26 -10 13.87 1.52
 8 -30 -22 3.69 1.19
 5 -7 7 18.21 1.35
 5 -23 -13 9.25 1
 4 46 4 -0.05 1.28
 2 -2 4 83.26 3.1
 1 43 -1 -0.37 1.49
 1 27 7 15.97 1.12
 -1 -15 -27 10.47 1.29
 -2 -8 -16 -0.01 0.86
 -2 -10 -20 23.77 1.5
 -4 24 -8 26.15 1.89
 -4 14 -8 8.44 1.28
 -4 -6 -34 6.08 1.95
 -5 35 -21 -1.94 2.04
 -6 14 -20 37.54 2.39
 -6 6 -28 8.92 1.92
 23 7 27 -0.9 3.01
 22 14 28 0.16 2.97
 22 -10 20 2.38 2.57
 19 -3 23 0.34 2.41
 19 -7 21 -1.13 2.4
 17 5 25 0.07 2.35
 17 -1 23 0.71 2.31
 17 -9 19 0.31 2.18
 16 12 26 -0.16 2.35
 15 -3 21 -0.91 2.14
 15 -7 19 0.59 2.08
 15 -25 3 2.59 1.83
 14 30 24 0 1.88
 14 8 24 -0.87 2.1
 14 -20 8 0.32 1.83
 12 32 22 0.31 1.54
 12 6 22 7.17 2
 12 0 20 22.02 2.2
 12 -8 16 0.14 1.71
 12 -16 10 0.96 1.69
 12 -18 8 -0.01 1.66
 12 -26 -2 4.31 1.66
 10 0 18 14.33 1.8
 9 -15 7 52.52 2.69
 9 -17 5 29.88 2.04
 7 -9 9 9.21 1.39
 6 -8 8 1.72 1.15
 5 -21 -9 6.44 1.1
 3 -9 1 -0.13 0.82
 -2 34 -4 0.87 1.5
 -2 20 0 0.37 1.04
 -2 18 0 301.28 10.88
 -2 4 -4 190.27 6.88
 -2 -12 -26 0.56 1.2
 -3 -7 -21 1.25 1.22
 -3 -9 -27 36.86 2.16
 -4 30 -10 22.17 2.02
 -4 8 -10 26.63 1.61
 -4 -6 -32 -0.87 1.82
 -5 29 -15 7.57 1.86
 -5 25 -13 15.12 1.87
 -5 13 -13 8.52 1.54
 -5 -1 -29 3.61 1.68
 -6 32 -28 1.05 2.04
 -6 10 -22 1.82 1.66
 -6 8 -24 0.03 1.65
 24 -2 24 0.87 2.86
 22 4 26 -0.51 2.88
 22 -2 24 0.07 2.7
 21 1 25 1.77 2.66
 21 -11 19 0.53 2.38
 19 11 27 1.34 2.74
 18 8 26 -0.36 2.49
 18 -4 22 0.2 2.32
 18 -8 20 0.84 2.31
 18 -14 16 -1.05 2.11
 17 -17 13 1.59 2.01
 17 -23 7 -0.28 1.97
 16 -2 22 0.47 2.16
 16 -6 20 0.81 2.14
 15 -13 15 3.86 2.02
 14 -18 10 0.7 1.88
 13 31 23 0.21 1.72
 13 7 23 1.2 2
 12 -30 -10 3.59 1.65
 10 6 20 17.06 1.9
 10 -4 16 1.06 1.57
 10 -32 -22 2.8 1.35
 7 -25 -11 1.19 1.17
 6 46 8 0.06 1.06
 6 10 16 2.2 1.19
 6 -22 -8 19.28 1.42
 6 -24 -12 0.73 1.07
 5 13 15 11.52 1.14
 3 47 1 0.08 1.41
 3 -11 -1 1.5 0.78
 2 40 4 -0.22 1.25
 0 38 0 -1.15 1.39
 0 -18 -30 4.38 1.28
 -1 19 3 42.03 1.86
 -2 30 -2 0.93 1.39
 -4 36 -14 -1.26 1.81
 -4 -6 -30 31.97 2.3
 -5 1 -23 6.71 1.6
 -6 32 -26 0 2.09
 -6 26 -20 10.99 2.04
 -6 12 -20 0.92 1.55
 -6 6 -26 -0.29 1.64
 -6 4 -36 0.93 2.12
 -6 4 -34 4.68 2.17
 -6 4 -32 0.53 1.94
 -7 21 -37 0.62 2.33
 -7 21 -35 5.69 2.35
 -7 21 -33 0.37 2.13
 -7 19 -37 4.24 2.38
 -7 19 -35 0.48 2.25
 -7 19 -33 -0.05 2.17
 -7 19 -31 0.53 2.07
 -7 17 -37 0.04 2.24
 -7 17 -35 2.76 2.21
 -7 17 -33 1.31 2.21
 25 1 25 0.07 3.01
 24 4 26 2.52 3
 23 1 25 0.25 2.84
 21 9 27 0.25 3.07
 20 -12 18 -0.06 2.26
 19 3 25 0.54 2.66
 19 -13 17 0.13 2.2
 17 -5 21 -0.64 2.28
 17 -19 11 -0.77 1.99
 17 -21 9 -0.37 2.02
 16 24 26 0.44 2.26
 16 14 26 -0.89 2.31
 16 4 24 1.06 2.23
 15 11 25 2.89 2.09
 13 1 21 -1.11 1.96
 12 -4 18 -0.32 1.71
 11 -31 -15 1.29 1.52
 10 32 20 0.2 1.27
 9 -7 13 2.29 1.49
 9 -29 -15 3.89 1.37
 8 -12 8 48.72 2.51
 8 -18 2 20.88 1.72
 6 28 16 0.62 0.53
 6 -18 -2 6.06 1.25
 5 -17 -3 31.99 1.71
 -1 43 -7 0.22 1.61
 -1 21 3 24.42 1.4
 -2 42 -10 -0.29 1.75
 -2 40 -8 1.04 1.71
 -2 22 0 53.82 2.42
 -2 16 0 0.59 0.92
 -2 8 -2 37.32 1.63
 -3 33 -7 5.63 1.65
 -3 29 -5 14.97 1.67
 -4 38 -16 0.26 1.86
 -4 34 -12 -0.35 1.75
 -4 26 -8 0.23 1.43
 -4 2 -14 51.41 2.37
 -5 -1 -27 15.11 1.82
 -6 22 -18 -0.1 1.76
 -7 23 -37 3.33 2.35
 -7 23 -35 1.84 2.25
 -7 23 -33 3.28 2.22
 -7 23 -31 0.9 2.13
 -7 21 -39 -0.4 2.36
 -7 21 -31 0.66 2.09
 -7 19 -39 0.21 2.33
 -7 19 -29 0.51 1.98
 -7 17 -39 0.56 2.33
 -7 17 -31 0.88 2.08
 -7 15 -37 1.93 2.24
 -7 15 -35 5.43 2.28
 -7 15 -33 -0.73 2.11
 -7 15 -31 0.67 2.06
 23 9 27 -0.14 2.96
 20 6 26 0.74 2.71
 19 13 27 -1.14 2.67
 18 -16 14 1.26 2.12
 16 22 26 -0.01 2.28
 16 16 26 -0.19 2.34
 16 -12 16 1.46 2.04
 16 -26 2 -0.18 1.9
 15 27 25 0.57 2.15
 15 3 23 3.59 2.18
 15 -23 5 2.72 1.85
 14 2 22 -0 2.06
 14 -10 16 -0.51 1.97
 14 -26 0 2.89 1.89
 13 -13 13 1.05 1.83
 13 -23 3 2.35 1.77
 11 -13 11 -0.19 1.53
 11 -21 3 0 1.56
 10 -28 -10 5.3 1.53
 9 7 19 1.29 1.52
 9 1 17 7.47 1.63
 9 -23 -3 1.42 1.41
 7 47 9 0.37 0.96
 5 45 7 -0.2 1.08
 4 -8 4 53.9 2.29
 2 -22 -28 1.92 0.56
 1 41 1 0.27 1.37
 1 -19 -23 2.8 0.49
 -1 41 -5 1.42 1.63
 -1 17 3 73.58 2.85
 -3 9 -5 48.17 2.11
 -3 5 -7 261.55 9.47
 -4 12 -8 61.9 2.71
 -4 0 -16 20.36 1.59
 -5 35 -19 -0.5 1.98
 -5 33 -17 2.81 1.89
 -5 27 -13 11.68 1.83
 -6 30 -22 0.8 1.94
 -6 4 -30 19.08 2.14
 -7 25 -37 1.16 2.3
 -7 25 -35 0.62 2.38
 -7 25 -33 0.27 2.26
 -7 23 -39 0.52 2.37
 -7 23 -29 0.41 2.05
 -7 21 -29 2.73 2.03
 -7 17 -29 1.4 2.03
 -7 15 -39 -0.33 2.31
 -7 13 -35 -0.19 2.14
 -7 13 -33 1.76 2.08
 23 -3 23 2.02 2.86
 21 11 27 0.03 2.83
 21 -7 21 1.83 2.52
 19 15 27 -1.18 2.72
 18 10 26 -0.41 2.47
 18 2 24 0.79 2.45
 16 20 26 0.63 2.31
 16 18 26 -0.14 2.32
 14 10 24 2.45 2.14
 13 37 21 1.14 1.51
 13 -7 17 2.61 1.91
 13 -27 -3 1.67 1.69
 13 -31 -11 -0.84 1.66
 12 -32 -16 -0.06 1.52
 11 7 21 0.46 1.81
 11 -33 -23 -0 1.38
 10 -10 12 64.84 3.14
 10 -22 0 51.96 2.68
 8 8 18 -0.55 1.41
 8 -14 6 3.19 1.36
 8 -16 4 3.91 1.41
 7 9 17 27.89 1.84
 7 -11 7 64.52 2.88
 4 -2 8 0.29 0.94
 3 45 3 0.94 1.29
 0 30 4 1.13 1.14
 -2 38 -6 0.58 1.61
 -3 41 -13 1.95 1.79
 -3 39 -11 0.75 1.76
 -3 21 -3 14.45 1.41
 -3 19 -3 63.79 2.77
 -4 -4 -22 -0.17 1.31
 -4 -6 -28 2.34 1.5
 -5 37 -21 1.89 1.94
 -5 31 -15 3.66 1.83
 -5 11 -13 10.8 1.47
 -5 5 -17 49.61 2.5
 -5 3 -19 17.96 1.68
 -6 28 -20 -0.45 1.86
 -6 24 -18 12.72 2.03
 -6 14 -18 -0 1.54
 -6 8 -22 28.34 2.15
 -6 4 -28 -0.58 1.73
 -7 25 -39 0.44 2.33
 -7 25 -31 -0.24 2.14
 -7 23 -41 0.06 2.39
 -7 21 -27 3.8 2
 -7 19 -27 7.64 2.05
 -7 17 -27 7.05 2.02
 -7 15 -29 2.46 2.01
 -7 13 -39 -0.41 2.32
 -7 13 -37 5.04 2.36
 -7 13 -31 0.01 1.78
 25 3 25 0.39 2.97
 24 6 26 -0.94 3.04
 23 11 27 2.85 3.06
 22 6 26 1.09 2.92
 21 3 25 -0.38 2.7
 21 -13 17 0.55 2.27
 20 -4 22 0.74 2.43
 20 -8 20 -0.72 2.4
 20 -14 16 -0.14 2.2
 19 23 27 0.9 2.73
 19 17 27 2.77 2.8
 19 -15 15 2.06 2.19
 18 -18 12 1.61 2.03
 18 -20 10 2.67 2.08
 17 -11 17 2.45 2.12
 15 35 23 -0.43 1.92
 15 -17 11 -0.98 1.91
 15 -21 7 0.32 1.8
 13 9 23 3.17 2.02
 13 -3 19 -0.28 1.87
 12 42 18 -0.37 1.09
 12 8 22 0.74 1.97
 12 -24 0 4.73 1.68
 11 1 19 6.93 1.72
 11 -15 9 1.06 1.51
 11 -19 5 1.1 1.56
 8 2 16 -0.96 1.41
 8 -6 12 0.06 1.34
 8 -28 -16 0.31 1.2
 7 -17 1 1.64 1.24
 5 -9 5 17.53 1.33
 4 2 10 221.72 8.07
 4 -14 -2 227.5 8.27
 3 39 7 0.27 1.06
 2 32 8 0.27 0.91
 0 44 -4 -1.03 1.61
 -1 23 3 17.1 1.31
 -2 24 0 0.33 1.14
 -3 37 -9 1.03 1.66
 -3 17 -3 33.82 1.79
 -3 -9 -25 68.76 3.1
 -4 32 -10 -0.39 1.62
 -5 21 -11 0.22 1.42
 -5 19 -11 -0.13 1.46
 -5 7 -15 84.61 3.58
 -6 10 -20 39.86 2.44
 -6 6 -24 15.32 1.84
 -7 27 -39 1.6 2.31
 -7 27 -37 0.84 2.31
 -7 27 -35 -0.07 2.23
 -7 27 -33 -0.16 2.26
 -7 27 -31 0.09 2.13
 -7 25 -41 -0.41 2.42
 -7 25 -29 0.11 2.06
 -7 23 -27 5.49 2.03
 -7 13 -29 3.85 2.07
 -7 11 -35 4.47 1.99
 24 0 24 -0.09 2.82
 23 3 25 1.07 2.87
 22 0 24 0.56 2.7
 21 13 27 -0.03 2.47
 20 8 26 -1.55 2.82
 19 21 27 -1.61 2.76
 19 19 27 1.93 2.77
 19 5 25 1.65 2.53
 19 -1 23 -0.77 2.4
 19 -9 19 0.06 2.31
 19 -17 13 0.2 2.15
 18 -10 18 0.3 2.17
 17 31 25 -0.65 2.08
 17 1 23 0.67 2.29
 16 -24 4 0.63 1.79
 15 25 25 -1.47 2.22
 15 -9 17 1.29 1.99
 15 -19 9 0.51 1.79
 15 -27 -1 -0.03 1.8
 14 36 22 0.42 1.69
 14 -2 20 9.86 2.16
 14 -6 18 1.02 1.96
 13 -15 11 0.59 1.76
 13 -21 5 1.8 1.78
 11 31 21 -0.28 1.46
 11 -17 7 10.35 1.68
 11 -25 -3 4.05 1.6
 9 -31 -23 2.02 1.23
 6 -10 6 0.43 1.09
 5 -25 -19 1.8 0.89
 4 44 6 0.16 1.13
 3 -21 -17 8.19 0.51
 2 46 0 0.26 1.43
 2 2 6 9.82 0.71
 1 -11 -7 160.86 5.72
 -1 39 -3 0.74 1.52
 -3 23 -3 16.6 1.53
 -4 28 -8 18.08 1.8
 -4 -2 -18 110.97 4.39
 -5 29 -13 5.69 1.81
 -5 17 -11 3.46 1.43
 -5 -1 -25 13.37 1.71
 -5 -3 -35 7.37 2.09
 -5 -3 -33 1.89 1.94
 -6 32 -22 2.88 2.01
 -6 26 -18 -0.92 1.87
 -7 27 -29 3.58 2.16
 -7 25 -27 1.78 2.01
 -7 19 -25 8.33 2.06
 -7 15 -27 5.98 1.85
 -7 11 -37 1.64 2.22
 -7 11 -33 0.84 2.15
 -7 11 -31 -0 2.1
 23 13 27 -0.4 3.08
 22 -8 20 0.31 2.44
 20 -16 14 -0.59 2.16
 19 -5 21 -0.46 2.35
 19 -19 11 0.34 2.08
 18 12 26 1.18 2.49
 18 -2 22 -1.07 2.36
 16 6 24 1.26 2.33
 16 0 22 0.69 2.18
 16 -8 18 0.67 2.09
 16 -14 14 3.23 2.02
 15 15 25 4.46 2.27
 15 -1 21 0 1.83
 14 12 24 1.13 2.32
 14 -24 2 2.31 1.75
 14 -28 -4 -0.32 1.68
 13 29 23 -0.29 1.77
 13 -17 9 0.57 1.82
 13 -19 7 3.31 1.78
 12 2 20 -0.14 1.82
 11 -3 17 15.61 1.95
 10 42 16 0.43 0.5
 10 8 20 0.99 1.6
 8 -22 -4 -0.73 1.31
 7 3 15 42.47 2.22
 7 -5 11 2.43 1.26
 7 -13 5 47.27 2.32
 7 -15 3 33.14 1.94
 6 -16 0 -0.75 1.12
 5 15 15 22.61 1.39
 5 -15 -1 10.33 1.13
 4 -10 2 98.06 3.76
 3 -17 -9 7.92 0.83
 0 42 -2 1.12 1.54
 0 -18 -28 -0.03 1.07
 -1 -15 -25 10.78 1.17
 -2 14 0 205.28 7.46
 -2 -2 -8 76.72 2.9
 -2 -12 -24 1.09 1.14
 -3 31 -5 10.59 1.61
 -3 15 -3 68.96 2.83
 -4 38 -14 0.63 1.81
 -4 -6 -26 -0.45 1.43
 -5 35 -17 0.06 1.88
 -5 23 -11 1.24 1.32
 -5 1 -21 1.58 1.38
 -5 -3 -31 0.03 1.76
 -6 34 -24 1.85 2.08
 -6 30 -20 9.23 2.02
 -6 12 -18 23.54 1.98
 -6 4 -26 -0.66 1.6
 -6 2 -36 0.15 2.05
 -6 2 -34 0.55 2.02
 -6 2 -32 10.24 2.14
 -7 29 -35 0.96 2.19
 -7 29 -33 -1.04 2.17
 -7 29 -31 -0.79 2.15
 -7 23 -25 2.63 1.93
 -7 21 -25 4.93 2
 -7 17 -25 10.14 2.12
 -7 13 -27 6.66 1.97
 24 8 26 -1.16 3.06
 22 8 26 -0.26 2.96
 21 15 27 -0.68 2.88
 21 -9 19 0.5 2.3
 20 2 24 0.25 2.54
 18 -6 20 2.22 2.29
 17 9 25 0.59 2.39
 17 -3 21 0.54 2.18
 17 -7 19 0.73 2.13
 15 23 25 -0.04 2.09
 15 17 25 -0.51 2.21
 15 5 23 0.38 2.1
 15 -5 19 0.19 2.02
 14 -30 -8 -0.39 1.72
 13 3 21 0.18 1.92
 12 30 22 1.68 1.65
 11 -29 -11 -0.26 1.5
 10 2 18 0.62 1.62
 10 -12 10 89.83 3.87
 10 -30 -16 0.51 1.41
 9 -9 11 0 1.42
 9 -27 -11 0.57 1.34
 7 -27 -17 3.31 1.19
 6 12 16 0.15 1.13
 6 -12 4 0.83 1.07
 6 -28 -26 0.36 0.8
 5 -3 9 53.82 2.35
 4 -12 0 127.74 4.79
 3 35 9 0.29 0.88
 -1 15 3 77.8 2.95
 -1 -11 -15 33.51 1.45
 -1 -13 -19 14.87 1.07
 -2 36 -4 0.79 1.49
 -2 32 -2 11.89 1.57
 -3 35 -7 2.62 1.58
 -4 40 -16 -0.47 1.69
 -4 36 -12 3.55 1.78
 -4 10 -8 -0.22 1.07
 -5 37 -19 0.59 1.94
 -5 33 -15 3.87 1.81
 -5 15 -11 2.38 1.35
 -6 28 -18 4.05 1.84
 -6 22 -16 1.19 1.71
 -6 20 -16 -0.7 1.53
 -6 18 -16 0.67 1.56
 -7 27 -27 1.72 1.99
 -7 15 -25 11.43 2.02
 -7 11 -29 1.68 1.97
 -7 9 -37 3.08 2.28
 -7 9 -35 7.75 2.19
 25 5 25 -1.74 3.02
 23 -1 23 0.03 2.78
 21 19 27 1.94 2.92
 21 17 27 0.19 2.93
 21 5 25 0.31 2.75
 20 10 26 1.04 2.79
 20 -10 18 -0.78 2.37
 18 26 26 0.75 0.93
 18 14 26 -0.8 2.5
 18 4 24 0.37 2.39
 17 -13 15 1.9 2.08
 16 -4 20 5.64 2.18
 16 -22 6 0.77 1.82
 15 21 25 0.5 2.19
 15 19 25 -1.04 2.16
 14 26 24 -0.37 1.94
 14 4 22 2.99 2.08
 13 11 23 2.5 1.98
 12 10 22 8.38 1.99
 12 -6 16 -0.37 1.71
 12 -12 12 16.84 1.89
 11 9 21 0.24 1.76
 10 -20 2 25.46 1.88
 10 -32 -24 0.44 1.27
 9 9 19 3.9 1.48
 8 30 18 -0.57 1.06
 8 -30 -24 0.05 1.11
 7 29 17 0.68 0.96
 6 -4 10 193.62 7.21
 6 -14 2 0.58 1.08
 6 -26 -18 0.28 1
 5 1 11 5.04 1.07
 5 -11 3 47.07 2.14
 5 -13 1 14.35 1.21
 3 11 11 6.64 0.75
 0 36 2 -0.05 1.26
 -2 26 0 22.2 1.56
 -3 25 -3 8.77 1.37
 -4 20 -6 0.67 1.28
 -4 6 -10 672.95 24.01
 -5 25 -11 1.23 1.55
 -5 9 -13 47.55 2.31
 -5 -3 -29 2.77 1.67
 -6 24 -16 0.74 1.68
 -6 8 -20 1.48 1.59
 -6 6 -22 1.54 1.63
 -6 2 -30 -0.08 1.84
 -7 29 -29 0.7 2.11
 -7 25 -25 7.17 2.06
 -7 9 -33 2.47 2.15
 -7 9 -31 -1.37 2.03
 24 2 24 0 2.82
 23 5 25 -0.09 2.86
 22 2 24 2.21 2.7
 21 -5 21 0.07 2.43
 19 7 25 0.01 2.58
 19 -11 17 1.14 2.17
 18 24 26 -2.11 2.61
 18 -12 16 0.06 2.07
 16 32 24 1.25 2.14
 16 -18 10 6.22 1.94
 16 -20 8 3.88 1.9
 15 -11 15 3.3 1.99
 14 14 24 1.56 2.11
 13 -9 15 10.96 1.94
 13 -25 -1 1.61 1.68
 12 -2 18 9.29 1.82
 12 -22 2 10.91 1.77
 11 -33 -25 0.77 1.33
 9 -21 -1 3.06 1.35
 7 -1 13 13.42 1.41
 2 44 2 0.7 1.33
 -1 25 3 10.69 1.18
 -1 3 -1 194.15 6.91
 -3 -7 -19 12.53 1.24
 -4 34 -10 6.67 1.76
 -4 30 -8 0.3 1.5
 -4 22 -6 3.22 1.34
 -4 18 -6 4.67 1.34
 -5 31 -13 2.47 1.78
 -6 34 -22 -0.1 1.98
 -6 32 -20 0.06 1.94
 -7 31 -31 -0.07 2.09
 -7 29 -27 3.36 2.08
 -7 27 -25 2.84 1.99
 -7 23 -23 1.79 1.91
 -7 21 -23 2.18 1.92
 -7 19 -23 2.86 1.92
 -7 17 -23 5.03 1.94
 -7 13 -25 8.69 1.88
 -7 11 -27 6.67 1.94
 24 10 26 -0.71 3.02
 22 10 26 0.64 2.89
 22 -10 18 -0.85 2.36
 20 12 26 -1.63 2.76
 20 -2 22 1.27 2.44
 19 1 23 -0.7 2.48
 18 16 26 -0.61 2.48
 17 11 25 0.08 2.33
 17 3 23 1.08 2.31
 17 -15 13 0.85 1.96
 17 -23 5 3.83 1.97
 16 8 24 2.02 2.31
 15 -25 1 -0.51 1.77
 14 -14 12 2.49 1.91
 14 -22 4 0.18 1.72
 12 -26 -4 1.02 1.58
 12 -30 -12 -0.16 1.59
 11 -9 13 22.29 1.92
 11 -31 -17 0.36 1.44
 10 -2 16 -0.24 1.57
 10 -14 8 44.59 2.48
 10 -18 4 6.6 1.52
 8 10 18 24.95 1.83
 7 11 17 35.37 1.99
 7 -21 -5 24.08 1.63
 7 -29 -25 0.04 0.97
 6 0 12 -0.15 1.08
 3 43 5 1.01 1.18
 1 39 3 -0 1.26
 1 35 5 1.03 1.14
 1 29 7 5.56 0.94
 1 -5 -1 26.56 1.05
 0 -16 -20 62.7 2.42
 -2 42 -8 0.97 1.54
 -3 41 -11 -0.13 1.73
 -3 -3 -13 118.71 4.48
 -4 16 -6 2.26 1.13
 -5 27 -11 2.19 1.55
 -5 13 -11 3.74 1.33
 -5 -1 -23 7.8 1.54
 -6 30 -18 -0.63 1.83
 -6 26 -16 0.54 1.74
 -6 10 -18 0.12 1.51
 -6 4 -24 -0.85 1.6
 -6 2 -28 8.69 1.85
 -7 31 -29 -0.58 2.1
 -7 9 -29 2.73 1.91
 26 4 24 -0.83 2.98
 25 7 25 -2.1 3.03
 21 -11 17 -0.12 2.25
 20 -6 20 -0.34 2.38
 18 22 26 0.92 2.51
 18 20 26 -0.17 2.51
 18 18 26 -1.14 2.5
 16 -10 16 0 2.04
 14 24 24 -1.35 1.94
 14 -16 10 7.59 1.95
 14 -20 6 0.67 1.73
 13 27 23 0.6 1.82
 13 13 23 0.9 1.92
 13 -1 19 1.1 1.85
 12 -14 10 19.53 1.93
 12 -20 4 1.27 1.58
 12 -32 -18 0.3 1.44
 11 37 19 0.04 1.19
 11 3 19 3.47 1.75
 11 -23 -1 -1.2 1.55
 10 30 20 2.2 1.41
 10 10 20 38.5 2.38
 10 -16 6 3.35 1.45
 10 -24 -4 0.34 1.43
 9 37 17 0.88 0.87
 9 3 17 1.05 1.51
 8 -8 10 14.28 1.53
 8 -24 -8 8.18 1.37
 8 -26 -12 0.05 1.22
 5 17 15 17.18 1.22
 1 45 -1 -0.52 1.44
 0 40 0 0.91 1.41
 -1 37 -1 -0.64 1.4
 -2 -6 -12 434.33 15.47
 -2 -14 -32 12.64 1.63
 -3 39 -9 1.37 1.67
 -3 27 -3 3.21 1.17
 -3 13 -3 178.54 6.59
 -3 -9 -23 2.94 1.25
 -3 -11 -31 -0.32 1.54
 -4 24 -6 0.02 1.31
 -4 -4 -20 115.23 4.55
 -5 37 -17 0.93 1.85
 -5 -3 -27 6.47 1.61
 -7 25 -23 0.83 1.91
 -7 15 -23 3.13 1.79
 -7 7 -37 2.31 2.19
 -7 7 -35 3.79 2.15
 -7 7 -33 3.39 2.11
 25 1 23 0.04 2.78
 24 -2 22 0.11 2.77
 23 7 25 0.49 2.89
 22 12 26 1.01 2.89
 22 -2 22 0.27 2.57
 22 -6 20 1.18 2.38
 21 7 25 1.05 2.99
 20 14 26 -0.65 2.64
 20 4 24 0.12 2.49
 20 -12 16 0.77 2.21
 19 9 25 0.89 2.46
 19 -3 21 -1.03 2.33
 19 -7 19 0.15 2.25
 19 -13 15 0.16 2.13
 18 0 22 0.67 2.35
 18 -8 18 0.96 2.17
 18 -14 14 0.21 2.05
 17 -9 17 0.59 2.06
 17 -19 9 0.45 1.93
 17 -21 7 1.65 1.88
 16 2 22 2.71 2.15
 16 -26 0 0 1.85
 15 33 23 0.21 1.91
 15 7 23 2.48 2.19
 15 1 21 0.9 2.04
 14 22 24 1.3 2.01
 14 20 24 0.8 2
 14 18 24 1.34 2.05
 14 0 20 -0.02 1.96
 14 -8 16 -0.21 1.89
 14 -18 8 4.81 1.85
 14 -26 -2 -0.48 1.69
 13 41 19 0.84 1.35
 13 -5 17 12.62 2.03
 13 -31 -13 1.83 1.58
 12 12 22 -0.03 1.83
 12 -28 -8 4.19 1.59
 11 11 21 0.74 1.76
 9 -11 9 3.03 1.44
 9 -29 -17 0.61 1.27
 4 -18 -8 3.22 0.89
 3 -3 5 386.43 13.8
 -1 43 -5 1.07 1.61
 -1 7 1 44.78 1.71
 -1 -5 -7 368.12 13.04
 -3 33 -5 3.73 1.51
 -3 1 -9 1.64 0.85
 -4 -6 -24 -0.31 1.34
 -4 -8 -32 23.58 2.13
 -5 35 -15 1.74 1.82
 -5 5 -15 55.74 2.59
 -5 3 -17 41.43 2.18
 -7 31 -27 3.7 2.11
 -7 29 -25 1.1 1.99
 -7 27 -23 2.85 1.94
 -7 11 -25 9.04 1.87
 -7 9 -27 13.24 2.04
 -7 7 -31 -0.96 1.94
 24 4 24 -0.73 2.84
 23 1 23 1.55 2.69
 22 4 24 -1.84 2.76
 21 1 23 -1.1 2.48
 17 27 25 -0.77 1.24
 17 13 25 0.75 2.35
 15 -7 17 2.02 1.95
 15 -23 3 0.96 1.73
 14 6 22 0.46 2
 13 5 21 -0.19 1.81
 13 -27 -5 1.15 1.63
 12 28 22 0.03 1.63
 12 4 20 18.2 2.11
 12 -16 8 6.45 1.66
 12 -18 6 0.75 1.52
 11 29 21 0.91 1.51
 10 -28 -12 -0.24 1.37
 9 -5 13 17.15 1.7
 9 -19 1 2.9 1.33
 8 -20 -2 -0.04 1.23
 0 32 4 1.71 1.13
 -2 28 0 -0.25 1.19
 -2 0 -6 137.19 4.99
 -2 -10 -18 0.69 0.92
 -4 40 -14 -0.49 1.8
 -4 38 -12 -1.39 1.74
 -4 26 -6 5.72 1.38
 -5 29 -11 -0.19 1.65
 -5 1 -19 16.13 1.57
 -6 36 -22 3.72 1.95
 -6 34 -20 3.5 1.94
 -6 28 -16 -0.37 1.76
 -6 2 -26 -0.75 1.59
 -6 0 -34 1.95 2.15
 -7 23 -21 -0.27 1.85
 -7 21 -21 0.58 1.88
 -7 19 -21 -0.46 1.79
 -7 17 -21 -0.2 1.69
 -7 13 -23 4.76 1.7
 26 6 24 0.06 2.96
 22 14 26 -1.6 2.86
 21 -7 19 0.24 2.35
 20 16 26 1.31 2.73
 18 -4 20 0.3 2.16
 18 -16 12 -0.35 2
 18 -22 6 -0.73 1.86
 17 -1 21 0.25 2.16
 17 -5 19 -0.38 2.14
 16 30 24 -0.53 2.13
 16 -2 20 -0.75 2.08
 16 -6 18 3.03 2.07
 15 -3 19 -0.77 1.97
 14 40 20 -0.98 1.57
 14 34 22 2.14 1.78
 14 -4 18 7.56 2.02
 13 25 23 0.14 1.88
 13 15 23 1.47 1.98
 13 -23 1 -0.13 1.65
 13 -29 -9 0.85 1.64
 11 -1 17 7.05 1.69
 11 -5 15 43 2.5
 11 -11 11 4.67 1.55
 10 -26 -8 4.73 1.47
 9 11 19 7.38 1.54
 9 -1 15 8.58 1.58
 9 -31 -25 2.38 1.18
 8 4 16 3.46 1.4
 7 -7 9 6.56 1.25
 5 19 15 7.03 0.95
 3 5 9 0.39 0.68
 2 38 6 -0 1.08
 0 20 6 -0.23 0.69
 -1 27 3 9.01 1.16
 -2 34 -2 1.23 1.41
 -2 -14 -30 0.03 1.4
 -3 37 -7 1.2 1.62
 -3 7 -5 330.81 11.89
 -3 -11 -29 8.75 1.52
 -4 32 -8 8.4 1.68
 -4 14 -6 19.71 1.42
 -4 -8 -30 1.31 1.57
 -5 33 -13 2.02 1.75
 -5 11 -11 14.21 1.44
 -6 32 -18 3.07 1.9
 -6 22 -14 0.04 1.57
 -6 20 -14 8.51 1.59
 -6 18 -14 -0.83 1.47
 -6 6 -20 45.47 2.52
 -6 0 -32 0.69 1.97
 -7 31 -25 6.3 2.09
 -7 7 -29 2.29 1.87
 -8 22 -38 0 2.25
 -8 22 -36 -1.13 2.25
 -8 20 -38 -0.91 2.29
 -8 20 -36 1.38 2.22
 -8 20 -34 0.82 2.19
 -8 18 -36 0.12 2.16
 23 9 25 -0.73 2.82
 23 -3 21 -1.01 2.56
 23 -7 19 -0 2.47
 22 16 26 0.69 2.65
 21 9 25 -1.91 3.05
 21 -3 21 -0.54 2.44
 21 -13 15 -0.39 2.21
 20 22 26 0.27 2.74
 20 20 26 0.75 2.7
 20 18 26 0.13 2.66
 20 -14 14 0.8 2.08
 19 11 25 0.46 2.5
 19 -15 13 -0.04 2.1
 18 -20 8 0.71 1.97
 17 25 25 0.09 2.33
 17 15 25 -2.08 2.39
 17 5 23 0.41 2.27
 16 -12 14 0.22 1.91
 15 -15 11 0.51 1.82
 15 -27 -3 1.03 1.72
 13 17 23 1.32 1.91
 12 36 20 0.71 1.43
 11 -21 1 1.51 1.49
 10 4 18 21.44 1.93
 10 -8 12 12.52 1.7
 9 -13 7 -0.29 1.34
 9 -17 3 1.72 1.32
 8 12 18 -0.5 1.31
 7 -25 -13 4.75 1.18
 6 26 16 0.98 0.87
 3 -19 -13 11.11 0.89
 0 22 6 1.03 0.8
 -1 41 -3 1.05 1.53
 -2 12 0 0.15 0.74
 -3 -5 -15 29.41 1.5
 -4 36 -10 -0.59 1.67
 -4 0 -14 0.55 1.06
 -5 21 -9 7.82 1.49
 -5 19 -9 5.88 1.43
 -5 -5 -33 4.44 1.9
 -6 24 -14 10.28 1.81
 -6 8 -18 36.97 2.23
 -6 4 -22 67.99 3.23
 -6 0 -30 16.09 2.03
 -7 33 -27 1.34 2
 -7 15 -21 1.35 1.63
 -7 5 -35 5.14 2.15
 -8 24 -38 1.21 2.27
 -8 24 -36 -1.99 2.25
 -8 24 -34 0.46 2.21
 -8 22 -40 0 2.31
 -8 22 -34 3.82 2.24
 -8 22 -32 0.03 2.11
 -8 20 -40 2.58 2.39
 -8 20 -32 3.65 2.09
 -8 18 -38 2 2.28
 -8 18 -34 0.74 2.14
 -8 18 -32 0.48 2.08
 -8 16 -38 -0.67 2.28
 -8 16 -36 -0.54 2.21
 25 3 23 1.07 2.86
 24 6 24 1.17 2.86
 24 0 22 0.04 2.73
 20 6 24 -2.27 2.59
 20 0 22 1.78 2.43
 20 -8 18 -0.11 2.33
 19 -17 11 -1.57 2.09
 18 8 24 0.17 2.46
 17 17 25 -0.45 2.3
 16 -24 2 0.71 1.76
 15 9 23 0.03 2.15
 15 -21 5 1.38 1.75
 14 -28 -6 0.53 1.65
 14 -30 -10 12.9 1.84
 13 35 21 0.88 1.6
 13 23 23 0.83 1.93
 12 14 22 6.96 1.9
 12 -24 -2 -0.58 1.6
 11 13 21 0.9 1.68
 10 12 20 -0.18 1.63
 10 -32 -26 -0.78 1.21
 9 29 19 -0.25 1.25
 9 -15 5 5.76 1.43
 9 -23 -5 17.79 1.7
 8 -10 8 2.92 1.29
 7 5 15 73.98 3.17
 7 -23 -9 2.77 1.17
 6 6 14 2.83 1.21
 1 43 1 0.71 1.36
 0 46 -4 -0.44 1.39
 0 18 6 4.11 0.64
 0 -18 -26 0 0.98
 -2 -12 -22 80.17 3.24
 -3 29 -3 3.42 1.41
 -4 28 -6 -0 1.4
 -4 8 -8 400.52 14.41
 -5 23 -9 1.62 1.39
 -5 17 -9 3.48 1.35
 -5 -1 -21 0.85 1.33
 -5 -3 -25 20.51 1.77
 -6 30 -16 0.1 1.71
 -6 16 -14 8.86 1.62
 -7 11 -23 5.32 1.67
 -7 9 -25 6.25 1.75
 -7 5 -33 0.75 2.02
 -8 26 -38 0 2.16
 -8 26 -36 -0.07 2.15
 -8 26 -34 0.56 2.17
 -8 24 -40 1.22 2.31
 -8 24 -32 8.77 2.22
 -8 20 -30 -1.6 2.05
 -8 16 -34 -0.11 2.09
 -8 16 -32 1.78 2.06
 23 3 23 0.45 2.64
 22 6 24 0.75 2.73
 22 0 22 -0.58 2.54
 22 -8 18 -0.25 2.33
 21 3 23 -1.2 2.58
 20 -4 20 0.21 2.28
 20 -16 12 1.25 2.08
 19 -9 17 1.92 2.16
 18 -10 16 -0.19 2.04
 17 23 25 3.48 2.4
 17 21 25 0.09 2.37
 17 19 25 -1.04 2.31
 17 -11 15 3.5 2.1
 16 4 22 0.06 2.1
 15 -17 9 0.14 1.79
 15 -19 7 1.92 1.78
 14 -10 14 0.15 1.85
 13 21 23 2.69 1.98
 13 -13 11 0.73 1.76
 13 -21 3 6.12 1.72
 12 26 22 1.53 1.72
 12 0 18 -0.62 1.68
 11 -25 -5 12.35 1.68
 11 -29 -13 1.8 1.45
 10 -22 -2 2.95 1.39
 10 -30 -18 -0.55 1.33
 8 -4 12 51.47 2.51
 8 -28 -18 0.26 1.15
 6 -6 8 56.12 2.49
 4 -4 6 0.42 0.85
 2 42 4 0.06 1.2
 2 -4 2 618.45 21.91
 -4 -2 -16 1.95 1.07
 -4 -8 -28 19.45 1.77
 -5 39 -17 0.14 1.85
 -5 37 -15 2.61 1.81
 -5 31 -11 -0 1.64
 -5 25 -9 5.05 1.48
 -5 -5 -31 -0.37 1.71
 -6 36 -20 0.17 1.92
 -6 26 -14 -0.51 1.7
 -6 10 -16 1.12 1.59
 -7 13 -21 1.14 1.58
 -7 7 -27 6.6 1.83
 -7 5 -31 1.88 1.89
 -8 26 -32 -0.56 2.09
 -8 24 -30 -0.55 2.12
 -8 22 -30 4.52 2.11
 -8 18 -30 4.83 2.1
 -8 14 -38 0.73 2.21
 -8 14 -36 0.31 2.16
 -8 14 -34 1.96 2.05
 23 11 25 -0.77 2.9
 22 -4 20 0.31 2.41
 21 11 25 -1.09 2.8
 19 13 25 0.06 2.48
 19 -1 21 0.85 2.35
 18 2 22 -0.24 2.26
 16 28 24 0.91 2.07
 16 -22 4 -1.55 1.75
 15 31 23 -1.9 1.96
 15 3 21 -0.15 1.97
 14 8 22 8.98 2.1
 14 -24 0 0.18 1.68
 13 -7 15 13.16 1.93
 12 16 22 0.94 1.82
 12 -4 16 0.22 1.64
 11 5 19 1.9 1.74
 11 -13 9 6.22 1.58
 11 -19 3 18.39 1.75
 8 -18 0 -0.68 1.26
 6 16 16 0.05 1.04
 5 -5 7 47.19 2.11
 4 -22 -16 0.89 0.74
 1 1 3 88.37 3.17
 0 44 -2 0.45 1.45
 -1 13 3 37.1 1.54
 -1 -15 -23 6.17 0.97
 -3 3 -7 27.73 1.44
 -5 35 -13 1.2 1.72
 -6 34 -18 1.17 1.88
 -6 14 -14 1.72 1.46
 -6 2 -24 7.52 1.57
 -6 0 -28 -0.62 1.61
 -7 29 -21 -0 1.82
 -8 28 -36 -0.39 2.14
 -8 28 -34 -0.46 2.09
 -8 26 -30 4.78 2.14
 -8 22 -28 -0.34 1.93
 -8 20 -28 2.86 1.97
 -8 16 -30 -0.3 1.97
 -8 14 -32 0 1.98
 21 -9 17 1.23 2.29
 20 8 24 0.04 2.52
 19 -5 19 -0.22 2.19
 18 10 24 -1.36 2.43
 17 7 23 0.51 2.24
 16 14 24 -1.37 2.28
 15 -9 15 3.05 1.97
 14 2 20 8.53 2.09
 13 7 21 -0.34 1.87
 13 1 19 1.68 1.81
 13 -15 9 0.83 1.78
 13 -17 7 3.59 1.72
 13 -19 5 8.62 1.76
 12 24 22 -1.6 1.81
 12 6 20 2.52 1.81
 11 27 21 -0.46 1.54
 11 -15 7 17.97 1.75
 11 -27 -9 0.12 1.43
 11 -31 -19 -0.05 1.38
 9 13 19 3.02 1.64
 9 5 17 50.68 2.63
 9 -27 -13 1.33 1.26
 8 28 18 -0.69 1.12
 8 -30 -26 -0 1.04
 7 27 17 1.83 1
 6 -22 -10 0.42 1
 6 -24 -14 5.31 1.04
 5 49 5 0.71 1.13
 5 43 9 1.39 0.87
 4 48 4 -0.71 1.17
 -1 -3 -5 170.12 6.06
 -2 30 0 19.18 1.56
 -2 -14 -28 8.2 1.35
 -3 41 -9 0.49 1.63
 -3 35 -5 5.17 1.56
 -3 11 -3 58.94 2.41
 -3 -11 -27 14.07 1.51
 -4 34 -8 1.16 1.56
 -4 12 -6 1.54 1.05
 -4 -6 -22 55.35 2.6
 -5 15 -9 7.1 1.33
 -6 32 -16 1.15 1.78
 -6 28 -14 4.35 1.72
 -7 25 -19 1.1 1.79
 -7 17 -19 2.84 1.58
 -7 5 -29 5.57 1.85
 -8 28 -32 1.15 2.17
 -8 24 -28 2.3 1.98
 -8 18 -28 0.64 1.93
 -8 12 -38 0.01 2.21
 -8 12 -36 -0.81 2.11
 -8 12 -34 -0.01 2.02
 25 5 23 -2.09 2.85
 24 8 24 -0.63 2.89
 23 13 25 0.45 2.9
 23 -1 21 0.97 2.57
 21 13 25 3.08 2.64
 21 -1 21 -0.65 2.41
 20 -10 16 -0.29 2.11
 19 15 25 -0.13 2.47
 18 -2 20 3.37 2.19
 18 -6 18 -0.69 2.13
 17 1 21 0.86 2.21
 17 -7 17 2.17 2.07
 17 -13 13 1.9 1.98
 17 -23 3 -0.54 1.83
 16 -8 16 0.81 2.05
 16 -16 10 0.53 1.81
 16 -20 6 0.28 1.75
 15 11 23 -0.16 2.47
 15 -25 -1 -0.1 1.72
 13 -3 17 10 1.93
 13 -25 -3 1.51 1.57
 13 -31 -15 1.1 1.53
 12 18 22 8.79 1.88
 12 -10 12 1.07 1.54
 12 -30 -14 0.1 1.5
 12 -32 -20 1.26 1.4
 11 15 21 -1.06 1.63
 11 -17 5 35.24 2.18
 10 14 20 14.82 1.81
 10 0 16 0.12 1.52
 10 -10 10 8.46 1.54
 9 -25 -9 1.18 1.3
 8 14 18 19.75 1.31
 8 -12 6 1.68 1.28
 5 -23 -15 23.77 1.27
 3 1 7 41.78 1.76
 2 48 0 0 1.26
 0 38 2 2.68 1.28
 -1 39 -1 1 1.39
 -1 35 1 -0.45 1.26
 -2 42 -6 -0.69 1.59
 -2 6 -2 82.4 3.09
 -4 40 -12 1.47 1.68
 -4 30 -6 2.89 1.46
 -4 4 -10 17.83 1.28
 -5 27 -9 3.39 1.53
 -5 -5 -29 0.67 1.61
 -7 15 -19 6.79 1.64
 -7 9 -23 6.94 1.67
 -7 7 -25 16.41 1.88
 -8 28 -30 -1.25 2.11
 -8 26 -28 0.08 2.01
 -8 16 -28 5.22 1.97
 -8 14 -30 6.34 2.04
 -8 12 -32 9.11 2.18
 24 2 22 -0.08 2.68
 23 -5 19 0.16 2.44
 22 8 24 3.92 2.8
 22 -10 16 0.48 2.22
 21 5 23 0.51 2.57
 21 -5 19 1.45 2.32
 19 25 25 0 2.61
 19 17 25 -0.32 2.58
 19 -11 15 1.05 2.11
 18 -12 14 -0.41 2.01
 17 -3 19 1.31 2.12
 16 26 24 2.89 1.62
 16 16 24 0.01 2.24
 16 0 20 5.98 2.13
 16 -18 8 -0.61 1.78
 14 -2 18 -0.11 1.89
 14 -6 16 0.94 1.84
 14 -22 2 -0.25 1.6
 12 20 22 3.79 1.59
 12 -22 0 -0.67 1.5
 12 -26 -6 1.51 1.5
 11 -7 13 11.24 1.57
 9 -7 11 2.04 1.39
 8 -14 4 0.49 1.27
 8 -16 2 1.03 1.26
 7 15 17 10.9 1.31
 7 1 13 16.32 1.42
 7 -3 11 5.65 1.2
 7 -9 7 9.27 1.27
 6 50 6 0.66 1.02
 6 44 10 0.42 0.74
 5 -21 -11 -0.15 0.89
 4 42 8 0.4 0.95
 4 -20 -12 25.22 1.32
 3 47 3 -0.24 1.23
 -1 -17 -31 -0.79 1.28
 -2 -8 -14 6.19 0.82
 -3 39 -7 2.24 1.63
 -3 31 -3 7.6 1.5
 -3 -9 -21 0.7 1.11
 -4 38 -10 3.76 1.69
 -5 33 -11 -1.5 1.63
 -5 9 -11 2.88 1.11
 -6 6 -18 4.46 1.43
 -6 4 -20 14.68 1.66
 -6 -2 -34 1.03 1.94
 -7 33 -23 1.54 1.9
 -7 31 -21 -0.94 1.89
 -7 27 -19 2.49 1.8
 -7 11 -21 0.16 1.52
 -7 3 -35 4.76 2.06
 -8 30 -32 -1.04 2.06
 -8 24 -26 -0.31 1.89
 -8 22 -26 -0.3 1.87
 -8 20 -26 0.95 1.87
 -8 18 -26 -0.71 1.91
 26 4 22 -1.12 2.88
 23 15 25 -2.34 2.95
 23 5 23 -1.6 2.7
 22 2 22 -1.86 2.58
 21 15 25 -1.24 2.72
 19 23 25 0.94 2.57
 19 21 25 1.84 2.55
 19 19 25 1.18 2.48
 18 12 24 1.25 2.4
 17 -21 5 0.5 1.81
 16 24 24 0.2 2.19
 16 18 24 1.34 2.21
 16 6 22 6.79 2.24
 16 -4 18 0.08 1.98
 16 -26 -2 1.09 1.77
 15 -1 19 1.6 1.75
 15 -5 17 1.82 1.88
 14 32 22 0.8 1.77
 14 10 22 -0.65 1.94
 12 -28 -10 -0.83 1.49
 11 17 21 0.63 1.62
 10 36 18 -0.56 1.13
 10 -20 0 0.02 1.35
 8 36 16 -0.7 0.82
 8 -22 -6 1.44 1.29
 7 -27 -19 1.49 1.07
 6 24 16 -0.74 0.92
 6 18 16 0.75 0.99
 6 -18 -4 6.01 1.1
 4 4 10 15.9 1.09
 2 34 8 1.38 0.84
 -1 45 -5 0.91 1.51
 -4 -4 -18 2.44 1.1
 -4 -8 -26 -0.64 1.33
 -5 39 -15 0.94 1.75
 -5 3 -15 163.63 6.2
 -5 1 -17 165.7 6.29
 -5 -3 -23 12.61 1.57
 -6 36 -18 1.79 1.86
 -6 30 -14 0 1.65
 -6 20 -12 1.01 1.38
 -6 0 -26 0.45 1.51
 -6 -2 -32 10.37 1.99
 -7 5 -27 4.56 1.7
 -7 3 -33 0.69 1.92
 -8 30 -30 2.36 2.06
 -8 28 -28 1.86 2.03
 -8 14 -28 -0.78 1.91
 -8 12 -30 -0.51 1.91
 -8 10 -36 -1.63 2.13
 -8 10 -34 4.33 2.11
 25 7 23 -1.81 2.91
 25 1 21 -0.86 2.7
 24 10 24 0.4 2.86
 24 -2 20 -0.47 2.61
 21 17 25 -0.96 2.75
 21 -11 15 0.4 2.22
 20 10 24 0.25 2.55
 20 -2 20 -1.07 2.32
 20 -6 18 0.47 2.2
 18 4 22 1.05 2.29
 18 -14 12 0.09 2
 17 -17 9 0.8 1.85
 17 -19 7 0.78 1.81
 16 22 24 0.11 2.16
 16 20 24 0.96 2.17
 15 29 23 0.1 2.01
 15 13 23 1.5 2.1
 15 -11 13 0.85 1.82
 14 -14 10 0.56 1.78
 14 -26 -4 -0.64 1.69
 11 1 17 9.97 1.69
 10 26 20 2.79 1.46
 10 16 20 0.01 1.54
 10 6 18 0.9 1.49
 9 27 19 1.33 1.27
 9 15 19 2.84 1.51
 8 6 16 -1.27 1.33
 7 -17 -1 2.87 1.14
 7 -29 -27 3.09 0.93
 6 2 12 91.2 3.64
 6 -2 10 4.95 1.05
 1 31 7 3.76 0.93
 1 -7 -3 0.03 0.37
 1 -9 -5 62.29 2.28
 0 42 0 -0.82 1.4
 0 34 4 -0.69 1.11
 -5 29 -9 0.99 1.52
 -5 13 -9 6.09 1.24
 -6 34 -16 0.99 1.78
 -6 24 -12 1.97 1.5
 -6 22 -12 23.83 1.88
 -6 18 -12 28.67 1.97
 -6 8 -16 0.19 1.39
 -6 2 -22 1.89 1.45
 -7 29 -19 0.19 1.77
 -7 21 -17 11.01 1.81
 -7 13 -19 3.08 1.51
 -7 3 -31 0.24 1.86
 -8 26 -26 -0.49 1.97
 -8 16 -26 -0.35 1.87
 -8 10 -32 -0.71 2.19
 22 10 24 0.2 2.75
 22 -6 18 1.3 2.37
 21 21 25 -2.08 2.82
 21 19 25 -0.47 2.75
 20 -12 14 0.04 2.09
 19 7 23 -0.29 2.46
 19 1 21 0.66 2.31
 19 -7 17 0.01 2.14
 19 -13 13 0.59 2.02
 18 -22 4 0.05 1.85
 15 5 21 -0.41 2
 15 -23 1 0.13 1.67
 15 -27 -5 0.77 1.64
 13 9 21 -0.58 1.84
 13 -27 -7 0.66 1.38
 13 -29 -11 0.36 1.57
 12 -12 10 0.05 1.51
 11 41 17 0.18 1.06
 11 23 21 0.98 1.59
 11 21 21 -0.81 1.64
 11 7 19 4.61 1.69
 11 -3 15 21.12 1.92
 11 -23 -3 8 1.58
 10 -12 8 6.89 1.5
 10 -24 -6 1.93 1.4
 9 -21 -3 19.62 1.6
 9 -29 -19 0.61 1.21
 6 20 16 -0.14 0.95
 6 -8 6 14.53 1.24
 5 3 11 2.01 0.93
 4 0 8 41.29 1.84
 2 8 8 58.35 2.19
 1 41 3 0.86 1.25
 1 37 5 4.32 1.13
 -2 40 -4 0.02 1.44
 -3 21 -1 0.46 1.09
 -3 -7 -17 31.49 1.61
 -5 37 -13 2.16 1.7
 -5 -5 -27 7.06 1.58
 -6 -2 -30 -0.15 1.66
 -7 35 -23 0.32 1.94
 -7 33 -21 0.59 1.89
 -7 23 -17 5.24 1.7
 -8 30 -28 0.17 2
 -8 28 -26 -0.32 1.96
 -8 22 -24 0.81 1.81
 -8 20 -24 3.62 1.84
 -8 12 -28 5.4 1.94
 24 12 24 -0.44 2.94
 24 4 22 -1.99 2.71
 23 7 23 -0.29 2.78
 23 1 21 0.2 2.52
 21 7 23 -0.24 2.59
 21 -13 13 1.69 2.11
 19 -3 19 -0.14 2.2
 18 28 24 -0.52 0.78
 18 14 24 0.01 2.34
 18 -8 16 -1.26 2.05
 18 -20 6 0.22 1.86
 17 3 21 1.8 2.17
 17 -9 15 1.41 2.19
 16 -10 14 1.66 1.98
 15 37 21 -0.2 1.86
 14 4 20 -0.17 1.87
 14 -16 8 -0.51 1.81
 14 -18 6 -0 1.68
 14 -30 -12 0.78 1.58
 13 33 21 -1.18 1.66
 12 8 20 11.89 1.93
 12 2 18 10.94 1.88
 12 -6 14 10.92 1.68
 12 -20 2 2.11 1.52
 10 -18 2 0.91 1.32
 10 -28 -14 1.32 1.31
 9 1 15 8.63 1.52
 9 -3 13 12.86 1.51
 8 26 18 1.86 1.19
 8 16 18 -0.86 1.29
 7 17 17 15.25 1.34
 7 7 15 10.43 1.33
 7 -11 5 61.29 2.69
 6 22 16 0.63 0.93
 5 -1 9 14.11 1.14
 5 -17 -5 73.61 2.95
 4 38 10 2.24 0.76
 2 46 2 0.1 1.24
 1 47 -1 0.44 1.37
 0 26 6 9.15 0.94
 -1 43 -3 1.1 1.63
 -2 32 0 -0.93 1.23
 -3 23 -1 0.19 1.16
 -3 19 -1 6.29 1.09
 -4 36 -8 3.94 1.66
 -4 32 -6 0.82 1.46
 -4 22 -4 -0.12 1.23
 -4 20 -4 19.97 1.5
 -5 -1 -19 14.59 1.47
 -6 26 -12 23.04 1.98
 -6 16 -12 -0.78 1.4
 -7 25 -17 5.72 1.77
 -7 9 -21 0.03 1.48
 -7 7 -23 3.47 1.58
 -8 24 -24 1.28 1.86
 -8 18 -24 -1.36 1.88
 -8 14 -26 0.34 1.89
 -8 10 -30 12.57 2.18
 -8 8 -36 -0.09 2.1
 26 6 22 0.52 2.86
 25 9 23 -1.29 2.91
 23 -7 17 0.58 2.39
 22 12 24 1.24 2.75
 22 4 22 -0.36 2.58
 21 -7 17 0.21 2.23
 20 12 24 0.38 2.53
 20 -14 12 0.43 2.03
 19 -15 11 -1.93 2
 18 0 20 -0.48 2.16
 18 -18 8 1.77 1.9
 16 -24 0 0.67 1.69
 15 27 23 1.28 1.99
 15 -13 11 2.59 1.8
 14 12 22 2.27 1.99
 14 -8 14 3.86 1.82
 13 3 19 0.82 1.82
 13 -23 -1 -0.52 1.56
 12 34 20 -0.41 1.45
 12 -14 8 0.22 1.45
 11 35 19 0.58 1.28
 10 24 20 -0.23 1.47
 10 -14 6 0.37 1.42
 9 17 19 2.87 1.35
 9 -9 9 2.14 1.33
 8 -6 10 88.55 3.67
 8 -26 -14 1.62 1.16
 7 25 17 4.38 1.09
 7 -13 3 18.5 1.4
 7 -15 1 3.19 1.16
 6 -28 -28 0 0.63
 5 9 13 57.72 2.32
 4 -16 -6 1.07 0.8
 3 41 7 1.88 1.01
 3 -5 3 158 5.76
 -1 -17 -29 1.52 1.18
 -3 37 -5 1.57 1.52
 -3 -11 -25 38.95 2.09
 -4 24 -4 3.65 1.28
 -4 18 -4 2.39 1.13
 -5 35 -11 -0.08 1.62
 -6 32 -14 2.82 1.77
 -7 31 -19 0.8 1.8
 -7 27 -17 2.79 1.82
 -7 5 -25 11.03 1.75
 -7 3 -29 5.12 1.8
 -8 32 -28 0.36 2
 -8 30 -26 -1.62 1.99
 -8 26 -24 0.02 1.91
 -8 16 -24 2.95 1.85
 -8 8 -34 -0.58 2.02
 21 -3 19 0.23 2.29
 19 9 23 0 2.06
 19 -19 7 1.48 1.95
 18 16 24 -1.42 2.36
 18 6 22 -0.43 2.25
 18 -4 18 1.02 2.06
 16 8 22 -1.38 2.16
 16 2 20 -1.02 1.98
 15 17 23 -1.45 2.06
 15 -21 3 1.23 1.65
 14 30 22 -0.74 1.81
 12 -2 16 0.5 1.55
 12 -16 6 -0.54 1.48
 12 -18 4 1.6 1.52
 11 -9 11 0.62 1.43
 10 22 20 7.83 1.6
 10 20 20 -0.51 1.5
 10 -6 12 44.58 2.44
 10 -16 4 -0.27 1.28
 10 -26 -10 0.3 1.3
 10 -30 -20 2.09 1.3
 9 25 19 -0.3 1.32
 9 7 17 48.09 2.51
 8 -24 -10 0.98 1.18
 6 8 14 25.24 1.57
 6 -26 -20 8.74 1.05
 5 -7 5 170.84 6.32
 4 -24 -22 0.3 0.6
 0 16 6 0.03 0.48
 0 8 4 111.25 3.95
 -2 2 -4 85.31 3.16
 -2 -14 -26 1.35 1.1
 -3 33 -3 7.04 1.46
 -3 25 -1 1.67 1.14
 -4 10 -6 79.22 3.18
 -4 6 -8 3.94 0.95
 -5 31 -9 1.59 1.55
 -5 -7 -33 2.64 1.81
 -6 38 -18 1.19 1.77
 -6 36 -16 -0.19 1.78
 -6 28 -12 0.14 1.64
 -6 0 -24 -0.45 1.44
 -7 11 -19 5.99 1.61
 -7 1 -35 2.8 1.96
 -8 28 -24 -0.24 2
 -8 12 -26 0.64 1.8
 -8 8 -32 13 2.23
 25 3 21 -0.49 2.66
 24 0 20 1.81 2.56
 23 9 23 0.76 2.69
 22 14 24 1.58 2.72
 22 -8 16 -0.85 2.22
 20 14 24 0.52 2.51
 20 -8 16 -0.38 2.18
 20 -16 10 0.04 2.02
 18 26 24 0.98 1.95
 18 18 24 -0.45 2.33
 17 31 23 -0.27 0.56
 17 -1 19 0.04 2.03
 17 -5 17 4.04 2.06
 16 -6 16 -0.45 2.01
 16 -12 12 3.96 1.91
 15 25 23 6.49 1.65
 15 -7 15 3.86 1.9
 15 -15 9 0.26 1.74
 14 38 20 -0 1.66
 13 11 21 0.93 1.83
 13 -5 15 2.01 1.66
 13 -11 11 1.88 1.6
 12 40 18 0.32 1.25
 12 -32 -22 0.02 1.33
 11 -29 -15 1.14 1.35
 11 -31 -21 -1.15 1.32
 7 51 7 -0 0.88
 7 23 17 4.11 1.09
 7 19 17 10.72 1.24
 6 -16 -2 95.69 3.77
 4 -6 4 0.7 0.85
 -1 31 3 7.62 1.2
 -2 10 0 37.94 1.63
 -3 17 -1 19.08 1.3
 -4 40 -10 0 1.61
 -4 26 -4 -0 1.12
 -5 23 -7 27.05 1.83
 -5 21 -7 15.99 1.55
 -5 11 -9 9.82 1.24
 -6 14 -12 42.43 2.32
 -6 -2 -28 8.63 1.7
 -7 35 -21 0 1.88
 -7 29 -17 3.36 1.71
 -7 1 -33 1.12 1.96
 -8 24 -22 -0.19 1.8
 -8 22 -22 12.37 1.96
 -8 20 -22 -0.95 1.84
 -8 14 -24 -0.29 1.71
 -8 10 -28 -0.06 1.85
 -9 23 -39 0.57 2.15
 -9 23 -37 0.87 2.14
 -9 21 -39 0.85 2.24
 -9 21 -37 1.44 2.2
 -9 21 -35 0.42 2.13
 -9 19 -39 0.08 2.29
 -9 19 -37 1.17 2.24
 26 8 22 0.08 2.86
 25 11 23 2.31 2.92
 24 6 22 1.1 2.74
 21 9 23 -0.96 2.56
 19 3 21 0.97 2.33
 19 -9 15 3.07 2.05
 18 24 24 -0.07 2.44
 18 22 24 -1.75 2.43
 18 20 24 -0.61 2.38
 18 -10 14 0.53 1.98
 17 -11 13 2.15 2.12
 16 34 22 0.1 2
 16 -2 18 4.29 2.01
 16 -22 2 2.87 1.72
 15 23 23 0.94 2.04
 15 21 23 -1.67 2.03
 15 19 23 0.21 2.09
 15 7 21 0.84 1.93
 15 1 19 1.3 1.94
 15 -17 7 2.31 1.74
 15 -19 5 1.14 1.69
 14 14 22 -0.17 1.94
 14 0 18 5.37 1.91
 14 -4 16 1.02 1.77
 14 -24 -2 2.6 1.57
 13 39 19 -0.43 1.45
 13 -1 17 12.71 1.89
 13 -31 -17 1.38 1.48
 12 -24 -4 0.66 1.47
 12 -30 -16 0.11 1.44
 11 45 15 -0.48 0.85
 11 -21 -1 1.67 1.39
 10 2 16 0.32 1.49
 9 23 19 1.06 1.38
 9 21 19 1.3 1.39
 9 -19 -1 2.74 1.27
 8 24 18 -0.68 1.22
 8 2 14 8.29 1.32
 7 21 17 7.78 1.2
 6 -10 4 18.88 1.32
 5 -25 -21 -0.27 0.77
 4 46 6 0.76 1.03
 1 -21 -29 1.19 0.88
 -2 22 2 -0.04 0.97
 -4 16 -4 10.4 1.16
 -4 -6 -20 0.11 1.14
 -5 39 -13 1.1 1.63
 -5 25 -7 9.4 1.45
 -5 19 -7 18.25 1.58
 -5 7 -11 8.26 1.21
 -5 -5 -25 17.76 1.66
 -6 4 -18 40.82 2.22
 -7 33 -19 -0.13 1.82
 -7 3 -27 23.52 2.08
 -8 32 -26 0 1.97
 -8 30 -24 -0.89 1.9
 -8 18 -22 15.2 2.06
 -8 8 -30 1.69 1.93
 -8 6 -36 0.64 2.09
 -9 25 -39 -0.37 2.23
 -9 25 -37 1.69 2.14
 -9 25 -35 1.28 2.1
 -9 23 -33 3.04 2.13
 -9 21 -33 -0 2.05
 -9 19 -35 1.86 2.17
 -9 17 -39 1.34 2.26
 -9 17 -37 4.23 2.19
 23 3 21 0.34 2.53
 22 16 24 2.33 2.76
 22 6 22 -1.36 2.58
 22 -4 18 -1.33 2.3
 21 -9 15 -0.46 2.15
 20 16 24 0.4 2.47
 20 6 22 -1.56 2.43
 20 -4 18 -1.04 2.2
 17 13 23 -0.77 2.14
 15 -3 17 7.71 1.95
 13 -21 1 1.81 1.5
 12 10 20 -0.37 1.74
 11 9 19 1.12 1.57
 10 8 18 10.29 1.6
 10 -2 14 2.65 1.44
 8 22 18 5.48 1.29
 8 20 18 0.48 1.25
 8 -2 12 0.24 1.18
 7 -5 9 22.04 1.52
 5 47 7 0.19 0.94
 3 45 5 1.15 1.1
 1 45 1 -0.52 1.28
 0 46 -2 0.16 1.36
 -1 37 1 0.62 1.23
 -2 44 -6 0.78 1.5
 -2 38 -2 -0.06 1.33
 -2 20 2 99.86 3.81
 -3 27 -1 1.65 1.2
 -3 9 -3 65.26 2.59
 -3 5 -5 11.59 0.99
 -4 34 -6 1 1.45
 -4 -10 -30 34.03 2.19
 -5 -3 -21 -0.24 1.26
 -5 -7 -31 0.75 1.7
 -6 34 -14 -0.38 1.7
 -6 30 -12 12.01 1.81
 -6 6 -16 1.02 1.28
 -6 2 -20 90.52 3.82
 -6 -4 -34 7.41 1.93
 -7 23 -15 10.99 1.73
 -7 21 -15 23 1.95
 -7 13 -17 23.85 1.92
 -7 1 -31 -1.07 1.92
 -8 26 -22 5.5 1.83
 -8 16 -22 0.15 1.43
 -8 6 -34 5.68 2.04
 -9 27 -35 1.7 2.05
 -9 25 -33 1.38 2.03
 -9 19 -33 0.03 2.02
 -9 17 -35 2.96 2.08
 23 11 23 -0.28 2.68
 22 18 24 0.61 2.76
 20 18 24 -0.63 2.53
 19 11 23 -0 2.35
 17 5 21 0.4 2.03
 17 -23 1 -0.75 1.76
 16 10 22 1.43 2.14
 16 -14 10 3.28 1.86
 16 -26 -4 0.66 1.64
 15 -25 -3 2.65 1.63
 14 28 22 0.28 1.87
 14 6 20 9.71 2
 13 31 21 0.1 1.66
 13 -13 9 0.35 1.54
 11 3 17 15.5 1.85
 11 -11 9 4.56 1.43
 11 -27 -11 0.23 1.37
 9 -11 7 39.34 2.13
 8 8 16 0.52 1.29
 8 -20 -4 7.4 1.24
 8 -28 -20 3.49 1.12
 6 -12 2 122.22 4.67
 6 -14 0 129.84 4.93
 2 -6 0 250.01 8.92
 -1 41 -1 0.58 1.39
 -2 24 2 22.74 1.43
 -3 -13 -31 -0.42 1.45
 -4 38 -8 0.15 1.54
 -4 28 -4 1.73 1.32
 -5 33 -9 0.4 1.55
 -5 27 -7 7.6 1.52
 -5 17 -7 20.41 1.56
 -7 31 -17 2.12 1.73
 -7 25 -15 4.62 1.67
 -7 19 -15 18 1.78
 -7 9 -19 6.07 1.57
 -7 7 -21 -0.51 1.49
 -7 5 -23 11.57 1.63
 -8 12 -24 7.76 1.77
 -8 10 -26 -0.38 1.71
 -9 27 -33 0.81 2.04
 -9 25 -31 0 2.02
 -9 23 -31 1.35 2.02
 -9 21 -31 -1.43 2.04
 -9 19 -31 -0.11 1.93
 -9 17 -33 0.01 1.98
 -9 15 -37 3.01 2.17
 -9 15 -35 1.25 2.1
 25 5 21 2.47 2.7
 24 8 22 0.08 2.72
 23 -1 19 -1.11 2.47
 23 -5 17 -1.13 2.33
 22 -10 14 0.36 2.1
 21 11 23 1.16 2.6
 20 24 24 -2.02 2.67
 20 22 24 1 2.58
 20 20 24 0.04 2.55
 20 -10 14 0.33 2.05
 19 -1 19 0 2.16
 19 -5 17 1 2.08
 18 2 20 3.52 2.18
 17 29 23 -0.07 0.81
 17 15 23 1.07 2.22
 17 -13 11 -0.51 1.86
 16 -16 8 1.65 1.78
 16 -18 6 -0.57 1.71
 16 -20 4 0.93 1.67
 14 16 22 7.37 1.99
 13 13 21 0 1.82
 13 5 19 3.59 1.79
 13 -19 3 2.64 1.61
 13 -25 -5 2.68 1.51
 12 4 18 -0.49 1.66
 10 -22 -4 0.28 1.32
 9 41 15 0 0.67
 9 -17 1 1.98 1.29
 8 -8 8 53.66 2.51
 5 -15 -3 63.34 2.59
 2 40 6 -0.19 1.04
 2 -12 -6 2.2 0.56
 0 40 2 0.39 1.23
 0 28 6 -0.82 0.86
 0 -18 -24 -0.04 0.77
 -1 -9 -11 8.43 0.65
 -2 -12 -20 18.3 1.22
 -4 0 -12 148.45 5.55
 -4 -2 -14 51.5 2.26
 -5 37 -11 -0.11 1.59
 -6 38 -16 0.57 1.74
 -6 -2 -26 -0.43 1.44
 -6 -4 -32 0.29 1.78
 -7 17 -15 13.53 1.66
 -8 8 -28 6.18 1.83
 -8 6 -32 1.25 1.9
 -9 27 -31 0.38 2.13
 -9 17 -31 0.62 1.91
 -9 15 -33 0.28 1.91
 21 -1 19 1.1 2.34
 21 -5 17 1.16 2.2
 19 -11 13 0.48 2
 18 -6 16 1.49 2
 18 -12 12 -0.04 1.94
 17 -21 3 1.39 1.74
 16 4 20 7.37 2.11
 15 35 21 0.72 1.83
 15 -9 13 2.74 1.77
 14 -22 0 4.23 1.58
 13 -15 7 8.05 1.68
 13 -17 5 8.75 1.67
 12 -28 -12 5.57 1.51
 11 -19 1 1.75 1.35
 9 -13 5 51.27 2.48
 9 -27 -15 2.94 1.23
 7 35 15 0.31 0.71
 7 -25 -15 5.87 1.1
 5 -9 3 62.4 2.57
 3 37 9 0.09 0.8
 -2 42 -4 -0.57 1.46
 -2 18 2 14.04 1.05
 -3 35 -3 1.33 1.39
 -3 15 -1 35.61 1.69
 -5 -7 -29 6.33 1.57
 -6 32 -12 -0.48 1.63
 -6 24 -10 33.45 2.09
 -6 22 -10 -0.36 1.37
 -6 20 -10 32.15 2.01
 -6 12 -12 0.87 1.41
 -6 0 -22 40.13 2.26
 -7 35 -19 -0.57 1.8
 -7 27 -15 6.09 1.84
 -7 3 -25 9.07 1.7
 -7 1 -29 3.58 1.79
 -8 20 -20 16.8 1.99
 -8 14 -22 23.2 2.05
 -9 25 -29 1.01 1.95
 -9 23 -29 1.33 2.02
 -9 21 -29 0.23 1.9
 -9 19 -29 0.1 1.92
 -9 13 -37 0.45 2.14
 -9 13 -35 1.68 2.01
 26 4 20 -0.8 2.59
 24 -2 18 -1.1 2.46
 23 13 23 -0.68 2.7
 23 5 21 -1.21 2.57
 22 8 22 -0.58 2.64
 22 2 20 -1.16 2.4
 21 -11 13 0.68 2.1
 20 8 22 0.19 2.37
 20 2 20 1.15 2.3
 19 13 23 -1.01 2.39
 19 5 21 0.46 2.26
 18 -2 18 0.21 2.01
 18 -22 2 0.07 1.72
 17 27 23 -0.41 2.16
 17 17 23 -0.52 2.18
 17 -7 15 3.05 2.34
 17 -15 9 0.87 1.81
 16 32 22 -0.84 2.02
 16 12 22 -0.81 2.11
 16 -8 14 -0.46 1.9
 15 9 21 -1.4 1.97
 15 -27 -7 0 1.59
 14 26 22 0.62 1.83
 14 -26 -6 -1.16 1.59
 14 -30 -14 -0.88 1.41
 13 -7 13 5.07 1.61
 13 -29 -13 -0.02 1.47
 12 32 20 1.7 1.52
 12 -22 -2 9.44 1.54
 11 -1 15 10.56 1.63
 11 -13 7 20.34 1.74
 10 -8 10 48.81 2.52
 9 35 17 0.01 1.03
 9 -5 11 4.43 1.34
 7 -23 -11 -0.43 1.04
 2 44 4 0.65 1.15
 -2 26 2 0.05 1.01
 -3 29 -1 1.2 1.21
 -3 -3 -11 2.7 0.75
 -4 14 -4 0.54 0.91
 -5 29 -7 7.43 1.54
 -5 15 -7 54.69 2.51
 -5 1 -15 121.55 4.72
 -6 36 -14 0.26 1.65
 -6 26 -10 0.15 1.45
 -6 18 -10 2.21 1.33
 -7 33 -17 2.27 1.79
 -7 11 -17 37.01 2.25
 -8 18 -20 -0.41 1.64
 -8 6 -30 18.24 2.15
 -9 29 -31 -0.39 1.94
 -9 27 -29 0.43 1.99
 -9 17 -29 2.25 1.91
 -9 15 -31 -0.84 1.92
 -9 13 -33 1.81 1.95
 25 7 21 -0.49 2.66
 25 1 19 -1.83 2.57
 24 10 22 0.46 2.69
 22 -6 16 0.16 2.19
 21 13 23 -0.8 2.64
 21 5 21 -1.38 2.44
 20 -6 16 0.54 2.11
 20 -12 12 3.47 2.05
 19 -13 11 -1.66 1.97
 18 -14 10 0.36 1.85
 17 7 21 -0.93 2.03
 17 1 19 1.5 2.03
 17 -17 7 0.4 1.74
 17 -19 5 0.63 1.75
 15 3 19 -1.15 1.88
 15 -23 -1 -0.01 1.59
 14 24 22 7.48 1.46
 14 22 22 2.02 1.87
 14 20 22 1.23 1.92
 14 -12 10 11.23 1.81
 12 12 20 10.63 1.86
 12 -4 14 3.34 1.54
 11 -15 5 47.28 2.47
 11 -17 3 11.74 1.54
 9 9 17 7.79 1.42
 9 3 15 21.34 1.71
 9 -25 -11 -0.2 1.2
 7 9 15 77.38 3.24
 7 -1 11 0.51 1.07
 6 -4 8 26.66 1.53
 5 -11 1 15.32 1.14
 5 -13 -1 12.17 1.05
 4 12 12 69.36 2.69
 4 -8 2 0.75 0.81
 4 -14 -4 -0 0.77
 0 44 0 1.65 1.34
 0 36 4 1.08 1.12
 -1 -13 -17 26.29 1.23
 -3 -1 -9 2.24 0.76
 -3 -9 -19 0.35 0.97
 -4 42 -10 2.27 1.63
 -4 30 -4 -0.97 1.34
 -4 2 -10 236.16 8.59
 -4 -10 -28 0.04 1.32
 -5 3 -13 84.03 3.42
 -6 -4 -30 18.04 1.98
 -7 29 -15 2.86 1.79
 -8 34 -24 0.05 1.94
 -8 10 -24 0.53 1.59
 -8 8 -26 0.94 1.69
 -8 4 -36 0.27 1.94
 -9 23 -27 1.8 1.96
 -9 21 -27 0.85 1.89
 -9 11 -37 3.5 2.14
 23 15 23 -1.03 2.71
 22 -2 18 0.04 2.21
 21 -13 11 -1.37 2.04
 20 -2 18 0.88 2.2
 19 15 23 1.1 2.32
 18 10 22 0.26 2.12
 18 -16 8 -0.17 1.83
 18 -20 4 -0.04 1.77
 17 25 23 1.68 2.23
 17 19 23 0.56 2.16
 17 -3 17 1.96 1.97
 16 0 18 -0.39 1.89
 14 2 18 -0.02 1.82
 14 -20 2 5 1.67
 14 -28 -10 4.09 1.6
 13 29 21 -0.94 1.71
 13 15 21 1.06 1.78
 12 0 16 2.92 1.6
 12 -10 10 24.23 1.87
 12 -32 -24 0.31 1.27
 11 33 19 -0.45 1.33
 11 11 19 3.16 1.62
 10 10 18 1.53 1.42
 9 -29 -21 0 1.12
 8 -18 -2 24.51 1.63
 6 48 8 -0.01 0.81
 3 -7 1 6.8 0.72
 3 -13 -5 95.02 3.53
 -1 45 -3 -0.53 1.37
 -1 33 3 2.72 1.15
 -1 -17 -27 2.19 1.06
 -2 -10 -16 2.52 0.76
 -3 -11 -23 26.38 1.61
 -3 -13 -29 5.97 1.39
 -4 36 -6 1.36 1.63
 -4 -4 -16 1.24 0.98
 -5 35 -9 -0.8 1.57
 -5 9 -9 44.9 2.13
 -5 -1 -17 176.28 6.62
 -5 -5 -23 14.34 1.56
 -7 -1 -33 -0.26 1.88
 -8 32 -22 -0.47 1.92
 -8 28 -20 4.83 1.83
 -8 16 -20 24.38 2.02
 -8 12 -22 0.9 1.59
 -8 4 -34 1.04 1.96
 -9 29 -29 -1.24 1.96
 -9 25 -27 3.59 1.94
 -9 19 -27 1.15 1.83
 -9 15 -29 1.65 1.88
 -9 13 -31 -0.65 1.88
 -9 11 -35 1.82 1.94
 24 4 20 -1.58 2.57
 23 17 23 0.4 2.82
 23 1 19 0.76 2.39
 23 -7 15 -0.29 2.26
 22 10 22 0.56 2.52
 21 15 23 -1.85 2.54
 20 -14 10 0.97 1.91
 19 -7 15 -0.01 1.95
 19 -15 9 -0.47 1.89
 18 -18 6 0.07 1.78
 17 23 23 3.01 2.26
 17 21 23 1.67 2.24
 16 -4 16 0.24 1.87
 16 -24 -2 0.02 1.58
 15 -5 15 7.15 1.86
 14 36 20 -2.16 1.7
 14 8 20 0.18 1.83
 14 -14 8 6.94 1.83
 13 1 17 12.39 1.9
 13 -3 15 29.29 2.2
 12 44 16 0.35 1.11
 11 -23 -5 1.42 1.4
 10 34 18 -0.47 1.21
 10 -20 -2 24.69 1.73
 10 -28 -16 0.21 1.27
 8 -10 6 6.78 1.24
 7 -19 -5 36.53 1.8
 6 10 14 0.19 0.99
 6 4 12 0.26 0.98
 1 33 7 1.38 0.91
 -1 -15 -21 -0.06 0.82
 -3 43 -7 1.23 1.56
 -3 -5 -13 100.03 3.79
 -4 8 -6 2.7 0.9
 -5 39 -11 1.12 1.56
 -6 34 -12 5.16 1.65
 -6 28 -10 24.01 1.97
 -6 16 -10 64.58 2.94
 -7 37 -19 -0.96 1.82
 -7 5 -21 1.36 1.46
 -7 1 -27 18.23 1.9
 -8 6 -28 0.7 1.74
 -8 4 -32 12.57 2.05
 -9 27 -27 2.63 1.95
 -9 17 -27 4.1 1.85
 -9 11 -33 1.54 1.99
 26 6 20 0.08 2.69
 24 12 22 -2.12 2.79
 23 7 21 0.68 2.61
 23 -3 17 -0.01 2.3
 21 1 19 2.59 2.29
 21 -7 15 0.46 2.12
 20 10 22 1.35 2.41
 20 -16 8 0.53 1.96
 19 27 23 -1.02 2.54
 19 17 23 -0.88 2.34
 19 1 19 1.17 2.18
 19 -17 7 0.89 1.83
 19 -19 5 0.04 1.83
 18 4 20 0.16 2.12
 18 -8 14 0.4 1.97
 16 -10 12 0.82 1.82
 15 11 21 -0.25 2.01
 15 -1 17 3.42 1.89
 14 -2 16 1.51 1.71
 14 -16 6 -0.33 1.69
 14 -18 4 1.23 1.59
 13 17 21 -0.77 1.79
 13 7 19 1.19 1.79
 13 -23 -3 2.48 1.53
 13 -31 -19 -0.87 1.4
 11 -31 -23 0.62 1.23
 10 4 16 2.12 1.44
 10 -30 -22 0.7 1.21
 7 -7 7 81.21 3.32
 5 11 13 10.05 1.02
 3 7 9 63.13 2.42
 -1 11 3 8.27 0.63
 -2 28 2 10.74 1.22
 -2 -14 -24 6.16 1.05
 -4 40 -8 1.92 1.56
 -5 31 -7 4.89 1.49
 -5 -7 -27 9.53 1.51
 -6 10 -12 62.5 2.83
 -6 -2 -24 10.26 1.58
 -7 35 -17 1.7 1.73
 -7 31 -15 2.22 1.71
 -7 7 -19 8.11 1.54
 -8 30 -20 0.98 1.77
 -8 14 -20 -0.19 1.52
 -9 31 -29 -0.2 1.71
 -9 29 -27 2.63 1.96
 -9 23 -25 3.24 1.82
 -9 21 -25 2.23 1.83
 -9 13 -29 0.85 1.88
 25 9 21 0.65 2.7
 25 3 19 0.49 2.59
 24 0 18 0.25 2.41
 22 4 20 2.26 2.46
 22 -8 14 -0.71 2.15
 21 17 23 0.95 2.51
 21 7 21 -0.54 2.44
 21 -3 17 -0.88 2.24
 20 4 20 3.39 2.31
 19 25 23 -0.26 2.38
 19 19 23 -1.17 2.37
 19 -3 17 0.93 2.02
 18 12 22 0.31 2.22
 17 -9 13 0.79 2.12
 16 6 20 0.04 1.93
 15 -21 1 0.31 1.6
 13 43 17 -0.61 1.23
 13 27 21 -0.03 1.69
 12 14 20 0.47 1.7
 12 6 18 12.8 1.8
 12 -12 8 15.95 1.66
 12 -20 0 28.73 2
 12 -30 -18 1.59 1.4
 11 5 17 22.14 1.96
 11 -7 11 0.5 1.43
 11 -29 -17 2.21 1.33
 10 -4 12 10.73 1.53
 10 -10 8 31.22 2
 8 10 16 -0.7 1.27
 7 -27 -21 -0.7 0.96
 6 -24 -16 0.01 0.91
 5 -3 7 7.83 0.95
 5 -19 -9 2.97 0.94
 4 -10 0 -0.26 0.75
 4 -12 -2 7.63 0.89
 2 0 4 0.25 0.41
 2 -8 -2 37.72 1.51
 1 43 3 0.12 1.15
 1 39 5 1.36 1.05
 -2 40 -2 2.92 1.39
 -2 16 2 219.13 7.91
 -3 31 -1 -0.82 1.27
 -4 32 -4 2.27 1.36
 -4 -8 -22 0.93 1.08
 -5 13 -7 47.08 2.2
 -5 5 -11 7.43 1.08
 -5 -3 -19 18.69 1.51
 -6 38 -14 0.1 1.69
 -6 30 -10 0.09 1.51
 -6 4 -16 0.54 1.22
 -6 2 -18 2.39 1.24
 -6 -4 -28 0.2 1.53
 -7 25 -13 4.82 1.57
 -7 23 -13 7.46 1.6
 -7 21 -13 5.35 1.5
 -7 9 -17 25.61 1.89
 -7 3 -23 13.3 1.66
 -7 -1 -31 1.94 1.85
 -8 34 -22 5.17 1.9
 -8 24 -18 0.55 1.66
 -9 25 -25 0.76 1.88
 -9 19 -25 8.33 1.89
 -9 15 -27 5.21 1.88
 -9 11 -31 0.04 1.75
 -9 9 -37 0.61 1.99
 -9 9 -35 0 1.76
 24 14 22 -0.74 2.85
 22 12 22 1.28 2.57
 21 19 23 0.48 2.54
 20 -8 14 -0.03 2.05
 19 23 23 -0.07 2.43
 19 21 23 0.37 2.43
 17 9 21 -0.76 2.13
 16 16 22 0.65 2.12
 16 -22 0 1.81 1.64
 15 33 21 0.46 1.84
 15 -13 9 0.51 1.68
 14 -24 -4 -0.56 1.55
 13 19 21 0.31 1.77
 13 -9 11 0.16 1.51
 12 30 20 -0.4 1.54
 10 -26 -12 4.06 1.31
 9 -21 -5 4.61 1.25
 8 4 14 0.34 1.19
 8 -4 10 0.99 1.12
 8 -12 4 1.15 1.34
 8 -16 0 45 2.19
 6 0 10 173.07 6.43
 5 5 11 8.32 0.99
 2 -10 -4 5.45 0.59
 0 30 6 -0.08 0.87
 -1 39 1 0.25 1.22
 -2 36 0 1.54 1.24
 -7 19 -13 14.31 1.6
 -8 32 -20 2.05 1.83
 -8 26 -18 7.24 1.76
 -8 8 -24 4.12 1.63
 -8 4 -30 -0.45 1.82
 -9 31 -27 3.05 1.95
 -9 27 -25 0.82 1.89
 -9 17 -25 5.22 1.82
 26 8 20 -0.94 2.73
 25 11 21 -0.75 2.79
 24 6 20 0.3 2.59
 21 23 23 1.05 2.66
 21 21 23 -0.47 2.59
 20 12 22 0 2.11
 19 -9 13 -1.23 1.94
 18 0 18 0.21 2.03
 18 -4 16 -1.62 1.96
 17 3 19 0.07 1.97
 17 -23 -1 0.29 1.66
 16 -26 -6 1.98 1.6
 15 5 19 0.71 1.89
 15 -15 7 0.76 1.7
 15 -19 3 2.09 1.63
 15 -25 -5 1.96 1.6
 13 37 19 -0.25 1.52
 13 25 21 -0.71 1.72
 12 -14 6 2.36 1.42
 12 -18 2 15.09 1.67
 12 -24 -6 -0.6 1.43
 11 13 19 0.61 1.53
 10 0 14 6.23 1.5
 10 -18 0 17.67 1.51
 9 11 17 22.31 1.73
 9 -7 9 5.89 1.28
 8 -14 2 13.93 1.43
 8 -26 -16 -0.51 1.11
 6 -22 -12 26.28 1.45
 4 6 10 681.44 24.19
 3 -9 -1 -0.15 0.67
 3 -11 -3 60.45 2.34
 -3 41 -5 0.96 1.47
 -3 13 -1 36.51 1.67
 -3 1 -7 42.82 1.82
 -4 12 -4 44.84 2.03
 -4 4 -8 118.98 4.48
 -5 37 -9 -0.06 1.52
 -6 14 -10 0.49 1.21
 -6 0 -20 0.02 1.28
 -7 33 -15 0.61 1.6
 -7 27 -13 2.45 1.6
 -8 28 -18 0.18 1.69
 -8 6 -26 0.31 1.61
 -9 29 -25 4.65 1.92
 -9 13 -27 2.96 1.89
 -9 9 -33 1.66 1.9
 -10 24 -38 1.95 2.14
 -10 22 -38 1.25 2.12
 -10 20 -38 2.19 2.2
 23 9 21 -0.33 2.56
 23 3 19 0.79 2.42
 22 0 18 0.03 2.25
 22 -4 16 -0.3 2.19
 21 -9 13 -1.05 2.06
 20 0 18 -1.44 2.2
 20 -4 16 0.25 2.07
 18 14 22 0.64 2.16
 18 -10 12 3.64 1.97
 17 -5 15 1.33 1.97
 17 -11 11 -0.26 1.91
 16 18 22 3.46 2.12
 15 13 21 0.59 1.97
 15 -17 5 3.01 1.63
 14 10 20 5.66 1.88
 13 23 21 -0.78 1.14
 12 16 20 7.25 1.75
 12 -16 4 3.64 1.46
 10 40 16 -0.18 0.98
 10 12 18 17.5 1.72
 10 -12 6 -0.5 1.33
 4 50 4 -0.24 1.05
 4 -2 6 18.15 1.13
 3 15 11 0.86 0.58
 2 48 2 0.62 1.17
 2 36 8 -0.17 0.82
 -1 43 -1 -0.46 1.41
 -1 -1 -3 95.82 3.43
 -2 -16 -30 12.37 1.43
 -4 -6 -18 42.61 2.02
 -4 -10 -26 -0 1.28
 -5 33 -7 6.58 1.53
 -6 36 -12 0 1.58
 -6 6 -14 2.52 1.21
 -7 37 -17 0.31 1.67
 -7 17 -13 6.84 1.46
 -7 1 -25 43.3 2.45
 -7 -1 -29 4.34 1.72
 -8 16 -18 0.83 1.45
 -8 12 -20 26.9 2.06
 -8 2 -34 5.01 1.93
 -9 23 -23 0.68 1.74
 -9 21 -23 3.35 1.8
 -9 15 -25 3.47 1.78
 -9 11 -29 1.09 1.88
 -10 26 -36 -0.36 2.05
 -10 24 -36 2.21 2.11
 -10 22 -36 0.6 2.12
 -10 20 -36 -0.97 2.05
 -10 18 -38 -1.62 2.17
 25 5 19 2.31 2.67
 23 -5 15 1.26 2.26
 22 14 22 0.53 2.58
 22 6 20 -0.09 2.46
 22 -10 12 -0.02 2.02
 21 9 21 -1.68 2.49
 20 14 22 0 2.33
 20 -10 12 0.12 2.03
 19 9 21 -2.15 2.36
 19 3 19 0.48 2.17
 18 30 22 -0.02 0.49
 18 6 20 1.51 2.15
 17 -1 17 1.12 1.94
 16 26 22 0.95 2.05
 16 20 22 0.2 2.02
 16 -6 14 0.05 1.84
 16 -20 2 -0.84 1.61
 15 -7 13 3.35 1.78
 14 4 18 6.92 1.88
 13 -11 9 2.22 1.46
 13 -21 -1 0.61 1.49
 11 1 15 14.36 1.67
 11 -27 -13 1.28 1.31
 10 -14 4 23.15 1.73
 10 -16 2 15.7 1.54
 8 0 12 26.06 1.67
 8 -24 -12 12.51 1.28
 6 34 14 0.19 0.5
 3 -1 5 29.19 1.34
 -2 44 -4 -0.33 1.41
 -3 -7 -15 74.43 2.92
 -3 -13 -27 26.28 1.68
 -4 38 -6 -0 1.42
 -5 23 -5 12.4 1.38
 -5 21 -5 48.82 2.36
 -6 32 -10 9.86 1.61
 -7 29 -13 3.32 1.66
 -8 34 -20 0.92 1.78
 -8 30 -18 0.51 1.72
 -8 4 -28 8.57 1.85
 -9 31 -25 2.25 1.9
 -9 25 -23 0.35 1.78
 -9 19 -23 3.74 1.77
 -9 9 -31 -0 1.9
 -10 26 -34 -0.27 1.99
 -10 24 -34 0.05 2.04
 -10 22 -34 0.44 2.06
 -10 20 -34 0.73 1.99
 -10 18 -36 -0.02 2.05
 26 10 20 -1.09 2.78
 25 13 21 0.81 2.81
 24 2 18 -0.8 2.46
 18 16 22 1.14 2.16
 17 11 21 -0.49 2.05
 17 -21 1 -0.37 1.66
 16 24 22 2.04 2.02
 16 22 22 0.65 2.06
 16 8 20 8.18 2.13
 16 -14 8 -0.18 1.7
 16 -18 4 0.7 1.63
 15 31 21 0.67 1.9
 14 -26 -8 2.65 1.51
 13 9 19 0.3 1.69
 13 3 17 13.73 1.84
 13 -25 -7 1.88 1.49
 13 -29 -15 3.25 1.47
 12 38 18 -0.5 1.34
 12 28 20 -0.14 1.57
 12 2 16 -0.32 1.52
 12 -28 -14 0.24 1.32
 11 31 19 -0.23 1.4
 11 -9 9 5.31 1.45
 11 -21 -3 0.97 1.31
 9 5 15 3.41 1.36
 7 11 15 60.68 2.66
 7 -9 5 141.36 5.36
 7 -17 -3 26.83 1.56
 6 -6 6 1.09 0.96
 5 1 9 13.38 1.07
 0 42 2 -0.03 1.18
 -3 33 -1 0.76 1.28
 -4 34 -4 0.46 1.32
 -4 22 -2 29.77 1.74
 -5 41 -11 -0.18 1.55
 -5 -9 -31 -0.41 1.52
 -6 -4 -26 2.16 1.4
 -6 -6 -32 28.9 2.29
 -8 2 -32 0.14 1.84
 -9 27 -23 0.78 1.98
 -9 7 -35 4.86 2.02
 -10 24 -32 -0.67 1.99
 -10 22 -32 6.13 2.06
 -10 18 -34 1.06 1.97
 -10 16 -38 0.89 2.12
 -10 16 -36 -1.01 2.07
 24 8 20 0.11 2.58
 23 11 21 0.07 2.57
 22 16 22 2.05 2.57
 21 -1 17 0.73 2.24
 21 -5 15 0.22 2.14
 21 -11 11 2.75 2.03
 19 -1 17 1 2.09
 19 -5 15 -0.11 2.02
 19 -11 11 0.16 1.92
 18 -12 10 1.77 1.87
 16 -2 16 -0.71 1.84
 16 -16 6 -1.29 1.66
 15 15 21 -0.18 1.92
 15 1 17 2.46 1.86
 15 -3 15 1.3 1.77
 14 34 20 1.81 1.72
 14 -22 -2 0.27 1.52
 13 -5 13 12.07 1.7
 12 18 20 1.74 1.61
 12 -2 14 3.74 1.51
 12 -26 -10 5.17 1.44
 11 39 17 0.54 1.18
 11 15 19 0.48 1.48
 8 -28 -22 -0 1.04
 6 -18 -6 1.41 0.97
 4 -18 -10 35.64 1.58
 1 47 1 -0.2 1.2
 -1 35 3 2.76 1.11
 -4 24 -2 0.66 1.12
 -4 -12 -32 16.02 1.71
 -5 27 -5 11.25 1.43
 -5 19 -5 29.53 1.74
 -5 -5 -21 0.34 1.22
 -5 -7 -25 15.25 1.56
 -6 24 -8 -0 1.3
 -6 22 -8 20.84 1.66
 -6 -2 -22 1.54 1.33
 -7 35 -15 2.01 1.72
 -7 31 -13 1.22 1.59
 -7 15 -13 10.97 1.55
 -7 5 -19 17.33 1.66
 -8 22 -16 0.77 1.54
 -8 14 -18 19.17 1.78
 -8 8 -22 0.56 1.52
 -9 17 -23 1.35 1.71
 -9 13 -25 9.42 1.84
 -9 11 -27 4.82 1.9
 -9 7 -33 1.41 1.92
 -10 26 -32 3.66 2.04
 -10 20 -32 -0.7 1.99
 -10 18 -32 1.45 1.95
 -10 16 -34 0.17 2.08
 25 1 17 -1.53 2.47
 22 18 22 0.04 2.31
 21 11 21 -0.37 2.41
 20 16 22 1.22 2.36
 20 -12 10 -0.15 1.9
 19 11 21 0.09 2.22
 18 28 22 0.31 1.19
 18 18 22 -1.02 2.27
 18 -6 14 0.65 1.94
 17 5 19 -1.26 1.95
 17 -15 7 1.55 1.73
 17 -19 3 0.88 1.69
 14 12 20 -0.81 1.8
 14 0 16 -0.41 1.74
 14 -4 14 1.26 1.64
 14 -10 10 1.28 1.58
 14 -28 -12 -0 1.45
 13 -1 15 18.66 1.91
 13 -13 7 9.01 1.62
 13 -19 1 -1.56 1.52
 13 -27 -11 0.4 1.44
 12 26 20 -0.43 1.62
 12 8 18 0.05 1.56
 10 32 18 0.01 1.28
 10 6 16 1.51 1.39
 9 -9 7 31.33 1.87
 9 -19 -3 20.24 1.53
 5 51 5 0.44 0.94
 4 2 8 0.65 0.78
 1 -19 -21 0.09 0.38
 0 -20 -30 -0.15 0.98
 -1 23 5 26.62 1.36
 -3 7 -3 15.6 1.01
 -4 26 -2 11.77 1.33
 -4 20 -2 -0.09 1.04
 -5 11 -7 54.52 2.4
 -5 7 -9 54.92 2.41
 -6 26 -8 11.39 1.54
 -6 20 -8 1.61 1.28
 -6 12 -10 69.49 3
 -7 7 -17 56.24 2.71
 -7 3 -21 -0.05 1.33
 -7 -1 -27 18.82 1.87
 -7 -3 -33 0.32 1.78
 -8 32 -18 0.27 1.72
 -8 26 -16 0.1 1.64
 -8 24 -16 -0.27 1.7
 -8 20 -16 -0.23 1.55
 -8 10 -20 0.72 1.47
 -8 6 -24 -1.19 1.54
 -9 9 -29 0.9 1.86
 -10 28 -32 0.93 1.97
 -10 24 -30 4.26 1.99
 -10 22 -30 0.94 1.93
 -10 14 -36 0.1 2.05
 25 7 19 0.48 2.6
 23 13 21 -0.03 2.57
 23 5 19 1.33 2.44
 22 20 22 0.7 2.64
 22 8 20 1.23 2.39
 22 -6 14 0.44 2.14
 21 -13 9 -0.34 1.97
 20 18 22 -0.62 2.38
 20 -6 14 -0.03 2.05
 19 -13 9 -0.19 1.84
 18 26 22 -0.02 2.26
 18 20 22 1.03 2.21
 18 8 20 1.4 2.13
 18 2 18 -0.34 1.97
 18 -20 2 1.56 1.75
 17 33 21 -0.26 0.74
 17 -7 13 0.78 2.01
 17 -17 5 1.6 1.69
 16 -24 -4 2.31 1.58
 15 7 19 -1.6 1.84
 15 -23 -3 2.31 1.54
 13 -15 5 3.04 1.48
 13 -17 3 3.24 1.51
 12 20 20 10.53 1.8
 11 7 17 12.46 1.66
 11 -31 -25 0.11 1.19
 10 14 18 0 1.4
 10 -6 10 0.29 1.32
 10 -22 -6 0.35 1.26
 9 33 17 -0.08 1.14
 9 -3 11 2.17 1.22
 9 -23 -9 0.54 1.14
 9 -27 -17 4.23 1.18
 8 12 16 1.26 1.21
 7 -3 9 12.15 1.21
 3 3 7 25.83 1.2
 0 38 4 0.46 1.04
 -5 39 -9 0.88 1.54
 -5 35 -7 1.76 1.48
 -6 38 -12 3.57 1.66
 -6 34 -10 0.65 1.49
 -6 -6 -30 2.3 1.58
 -8 36 -20 2.92 1.64
 -8 4 -26 -0.99 1.54
 -8 2 -30 16.95 2.07
 -9 23 -21 1.03 1.69
 -9 21 -21 1.04 1.72
 -9 15 -23 5.28 1.69
 -9 7 -31 0.19 1.84
 -10 26 -30 1.1 1.95
 -10 20 -30 3.01 1.94
 -10 16 -32 -1.24 1.9
 -10 14 -34 -0.1 1.99
 24 10 20 -1.17 2.61
 23 -7 13 -1.13 2.14
 22 -2 16 -0.64 2.18
 20 8 20 0.1 2.27
 20 2 18 -0 2.18
 20 -14 8 0.94 1.88
 19 -19 3 1.35 1.76
 18 24 22 1.47 2.43
 18 22 22 0.72 2.21
 18 -2 16 -0.13 1.9
 18 -16 6 0.61 1.73
 18 -18 4 -0.74 1.75
 16 10 20 -0 1.94
 16 -8 12 6.61 1.89
 12 -22 -4 0.05 1.39
 11 17 19 2.48 1.56
 11 -11 7 8.26 1.47
 11 -19 -1 1.84 1.34
 10 -30 -24 0.21 1.16
 9 13 17 17.32 1.58
 9 -29 -23 0.68 1.09
 8 52 8 2.39 0.27
 8 -6 8 1.5 1.1
 7 -11 3 14.99 1.23
 7 -15 -1 3.25 1.04
 7 -21 -9 1.9 1.01
 6 -26 -22 -0.15 0.92
 5 -21 -13 8.03 0.9
 1 -21 -27 3.23 0.74
 0 46 0 -0.6 1.25
 -1 21 5 21.21 1.13
 -2 -4 -8 6.47 0.64
 -3 39 -3 0.15 1.34
 -4 28 -2 0.09 1.21
 -4 18 -2 139.94 5.27
 -5 29 -5 7.11 1.49
 -5 17 -5 70.76 2.98
 -6 28 -8 0.2 1.38
 -6 18 -8 27.36 1.78
 -7 23 -11 0.21 1.37
 -7 1 -23 13.78 1.64
 -7 -3 -31 0.38 1.7
 -8 28 -16 1.4 1.65
 -9 19 -21 -0.02 1.7
 -10 28 -30 1.31 1.96
 -10 18 -30 0.27 1.91
 26 6 18 -0.53 2.62
 24 4 18 -1.54 2.45
 21 13 21 0.66 2.44
 21 -7 13 -0.6 2.06
 20 26 22 -1.6 2.52
 20 24 22 -0.45 2.46
 20 22 22 0.08 2.4
 20 20 22 0.26 2.42
 20 -2 16 0 2.09
 19 5 19 1.35 2.14
 19 -7 13 -0.46 1.97
 19 -17 5 1.55 1.77
 14 -12 8 0.21 1.55
 14 -20 0 -0.06 1.46
 13 11 19 0.42 1.71
 12 -30 -20 0.12 1.31
 11 29 19 -0.19 1.48
 10 -28 -18 0.65 1.17
 8 -20 -6 -0.42 1.07
 7 1 11 0.42 1.02
 7 -13 1 0.99 1.01
 4 14 12 1.44 0.72
 3 43 7 0.74 0.89
 -2 42 -2 0.26 1.39
 -2 38 0 4.96 1.28
 -2 32 2 11.97 1.29
 -2 14 2 1.31 0.71
 -2 8 0 0.2 0.56
 -2 4 -2 601.22 21.29
 -2 -6 -10 42.44 1.69
 -3 -11 -21 0.77 1.02
 -5 1 -13 20.35 1.34
 -5 -1 -15 124.25 4.76
 -5 -9 -29 6.95 1.49
 -7 37 -15 1.21 1.64
 -7 33 -13 1.03 1.61
 -7 25 -11 -0.16 1.44
 -7 13 -13 36.04 2.14
 -7 9 -15 75.14 3.32
 -8 34 -18 1.37 1.77
 -8 12 -18 0.97 1.41
 -8 0 -34 1.44 1.85
 -9 11 -25 6.78 1.76
 -9 9 -27 5.65 1.84
 -9 5 -35 0 1.94
 -10 26 -28 2.62 1.92
 -10 24 -28 -0.73 1.92
 -10 22 -28 0.41 1.88
 -10 20 -28 -0.79 1.86
 -10 16 -30 5.81 1.95
 -10 14 -32 2.58 1.92
 -10 12 -36 0.57 2
 23 15 21 1.19 2.57
 23 -3 15 0.56 2.2
 19 13 21 -0.26 2.22
 17 15 21 -1.46 2.08
 17 1 17 0.88 1.88
 17 -3 15 0.48 1.84
 16 4 18 -0.13 1.85
 15 19 21 0.56 1.96
 14 32 20 0.83 1.76
 14 14 20 7.07 1.96
 14 6 18 -0.1 1.72
 13 35 19 -0.53 1.53
 13 -23 -5 4.86 1.44
 11 -17 1 0.59 1.29
 11 -29 -19 0.26 1.27
 9 -11 5 17.31 1.45
 9 -17 -1 0.82 1.16
 9 -25 -13 4.2 1.16
 5 -5 5 97.22 3.72
 3 -17 -11 0.08 0.6
 0 32 6 -0.37 0.89
 -1 -17 -25 8.46 0.99
 -2 -16 -28 0.46 1.09
 -3 43 -5 1.63 1.43
 -4 36 -4 0.79 1.4
 -4 -12 -30 0.95 1.39
 -6 30 -8 9.49 1.55
 -6 2 -16 2.89 1.17
 -7 27 -11 0.13 1.45
 -7 19 -11 -1.38 1.36
 -8 30 -16 0.94 1.6
 -8 2 -28 0.02 1.61
 -9 33 -23 0.11 1.78
 -9 29 -21 -0.13 1.78
 -9 17 -21 0.13 1.63
 -9 13 -23 0.83 1.63
 -9 7 -29 3.66 1.83
 -9 5 -33 3.48 1.93
 -10 28 -28 -0.01 1.85
 -10 18 -28 2.07 1.86
 -10 12 -34 0.91 1.94
 -4 -10 -24 0.66 1.2
 -6 -4 -24 -0.09 1.29
 -4 -8 -20 35.86 1.81
 -6 0 -18 77.15 3.27
 7 -25 -17 6.53 1.06
 -6 36 -10 3.75 1.55
 16 -26 -8 0.25 1.57
 -6 16 -8 0.35 1.18
 11 -23 -7 9.4 1.43
 -4 6 -6 0.43 0.84
 -5 31 -5 5.4 1.43
 -4 10 -4 5.27 0.89
 17 -23 -3 0.68 1.63
 16 -22 -2 1.8 1.63
 15 -21 -1 1.15 1.51
 -1 41 1 -0.56 1.24
 -3 23 1 0.65 0.99
 14 -18 2 0.16 1.49
 11 -15 3 4.98 1.33
 6 -8 4 1.28 0.87
 11 -13 5 2.07 1.34
 14 -14 6 0.18 1.55
 2 42 6 0.28 0.95
 1 35 7 0.91 0.86
 4 44 8 0 0.68
 15 -11 9 1.38 1.63
 11 -5 11 4.1 1.5
 22 -8 12 1.11 2.03
 18 -8 12 1.32 1.91
 16 -4 14 -0.6 1.77
 10 2 14 2.35 1.41
 8 6 14 10.23 1.3
 24 0 16 0.13 2.35
 25 3 17 -0.23 2.53
 21 1 17 0.13 2.23
 14 40 18 0.13 1.58
 10 16 18 8.05 1.49
 25 9 19 2.08 2.69
 23 7 19 3.22 2.47
 11 19 19 0.82 1.53
 24 12 20 0.97 2.63
 22 10 20 -0.37 2.57
 17 31 21 -1.5 0.82
 15 25 21 1.59 1.91
 15 23 21 -1.08 1.95
 15 21 21 1.2 1.92
 -10 10 -36 1.44 2.03
 -8 0 -32 9.85 1.96
 -10 12 -32 0.92 1.89
 -10 14 -30 -1.04 1.89
 -7 -3 -29 7.63 1.66
 -6 -6 -28 9.25 1.6
 -10 30 -28 0.88 1.85
 -10 16 -28 -0.18 1.81
 -10 26 -26 1.21 1.88
 -10 24 -26 0.63 1.77
 -10 22 -26 0.26 1.78
 -7 -1 -25 39.48 2.31
 -8 6 -22 26.49 1.95
 -9 31 -21 0.15 1.84
 -8 8 -20 45.87 2.48
 -8 36 -18 0.23 1.71
 -5 -3 -17 43.22 2.08
 -8 32 -16 0.12 1.62
 -6 4 -14 32.24 1.81
 -7 35 -13 0.94 1.58
 -4 -2 -12 0.77 0.87
 -6 40 -12 -0.03 1.56
 -7 29 -11 -0 1.52
 10 -24 -10 9.67 1.37
 -6 10 -10 1.89 1.12
 15 -25 -7 1.93 1.54
 -5 37 -7 1.75 1.48
 14 -24 -6 0.41 1.49
 -3 3 -5 355.07 12.68
 -5 15 -5 50.24 2.27
 6 -16 -4 0.1 0.91
 -4 30 -2 6.2 1.29
 -3 25 1 1.43 0.98
 -3 21 1 0.82 0.93
 9 -13 3 13.59 1.37
 14 -16 4 2.87 1.98
 2 46 4 0.01 1.04
 17 -9 11 1.61 2.05
 20 -8 12 0.8 1.96
 14 -6 12 19.17 1.9
 15 -5 13 0.26 1.65
 21 -3 15 1.42 2.12
 19 -3 15 3.03 2.02
 11 3 15 22.31 1.81
 7 13 15 31.1 1.54
 16 0 16 0.53 1.76
 19 1 17 0.33 2.05
 15 3 17 6.3 1.95
 13 5 17 11 1.75
 22 4 18 1.34 2.56
 12 10 18 5.66 1.63
 17 7 19 -0.4 1.94
 15 9 19 2.17 1.84
 20 10 20 1.57 2.29
 16 12 20 2.24 1.99
 23 17 21 -0.4 2.64
 21 15 21 1.12 2.4
 19 15 21 -0.71 2.24
 -9 5 -31 1.01 1.83
 -10 28 -26 0.18 1.84
 -10 20 -26 0.46 1.78
 -3 -13 -25 11.46 1.21
 -9 9 -25 6.93 1.76
 -8 4 -24 5.51 1.56
 -5 -7 -23 13.19 1.43
 -2 -14 -22 1.32 0.9
 -9 25 -19 -0.16 1.53
 0 -16 -18 -0.17 0.54
 -3 -9 -17 47.86 2.05
 -8 24 -14 0.11 1.54
 7 -23 -13 9.91 1.11
 -1 -11 -13 71.58 2.64
 2 -16 -12 0.32 0.43
 -7 17 -11 3.01 1.37
 -5 41 -9 -0.04 1.49
 -6 32 -8 0.54 1.4
 10 -20 -4 -0.37 1.21
 -2 46 -4 -0.19 1.15
 12 -20 -2 2.29 1.39
 -4 16 -2 1.12 0.92
 -1 45 -1 0.42 1.26
 -3 11 -1 1.29 0.74
 15 -19 1 0.48 1.53
 -1 19 5 52.16 2.06
 15 -13 7 3.97 1.7
 12 -10 8 0.35 1.33
 10 -8 8 0.63 1.24
 6 -2 8 161 5.99
 21 -9 11 0.26 1.98
 19 -9 11 -0.47 1.87
 22 -4 14 -0.23 2.13
 9 7 15 72.72 3.18
 12 4 16 -1.2 1.59
 8 14 16 0.44 1.15
 9 15 17 8.75 1.41
 26 8 18 2.2 2.61
 24 6 18 -0 2.49
 20 4 18 1.88 2.19
 18 4 18 1.37 2.02
 21 7 19 1.83 2.69
 19 7 19 1.25 2.18
 11 25 19 1.33 1.46
 11 21 19 2 1.05
 14 16 20 0.64 1.79
 23 19 21 -1.1 2.63
 17 29 21 -0.14 1.9
 17 17 21 0.8 2.07
 -11 23 -39 -0.59 2.1
 -11 21 -39 0.85 2.1
 -11 23 -37 0.49 2.07
 -10 10 -34 -0.37 1.92
 -9 7 -27 5.62 1.74
 -10 18 -26 -0.63 1.74
 -9 11 -23 7.86 1.7
 -9 33 -21 0.39 1.83
 -6 -2 -20 88.8 3.68
 -7 3 -19 1.69 1.33
 -9 27 -19 0.63 1.66
 -9 19 -19 1.14 1.61
 -2 -12 -18 13.41 0.98
 -8 10 -18 26.57 1.94
 13 -29 -17 0.6 1.38
 -7 5 -17 9.66 1.41
 10 -26 -14 0.31 1.22
 -4 -4 -14 0.02 0.89
 -8 26 -14 1.46 1.59
 -8 22 -14 4.35 1.52
 -7 31 -11 -0.12 1.49
 12 -24 -8 4.87 1.39
 -2 -2 -6 10.74 0.68
 -3 27 1 1.04 1.13
 1 45 3 0.63 1.1
 22 -10 10 -0.64 1.93
 23 -5 13 0.14 2.13
 11 -1 13 4.88 1.51
 18 -4 14 -0.02 1.87
 15 -1 15 10.95 1.95
 22 0 16 -0.78 2.17
 14 2 16 -0.2 1.95
 10 8 16 -0.27 1.34
 23 3 17 -0.21 2.36
 11 9 17 7.4 1.51
 12 36 18 -0.39 1.4
 25 11 19 -1.24 2.67
 15 37 19 -0.24 1.76
 13 13 19 1.89 1.72
 11 23 19 0.96 1.32
 24 14 20 -0.36 2.62
 22 12 20 2.71 2.47
 16 34 20 -0.39 1.93
 14 30 20 0.38 1.72
 21 17 21 -0.23 2.42
 -11 21 -37 0.58 2.06
 -11 19 -37 -0.71 2.1
 -9 3 -35 3.3 1.92
 -11 25 -35 0.09 2.01
 -11 23 -35 1.08 2.05
 -3 -15 -31 0.28 1.3
 -8 0 -30 -0.12 1.73
 -10 12 -30 6.35 1.99
 -10 14 -28 4.65 2.02
 -5 -9 -27 21.77 1.74
 -8 2 -26 -0.18 1.51
 -10 30 -26 -1.32 1.84
 -7 1 -21 0.93 1.34
 -9 29 -19 -0.78 1.74
 12 -28 -16 0.52 1.32
 -8 34 -16 -0.92 1.64
 11 -27 -15 5.01 1.31
 14 -28 -14 0.6 1.47
 -8 28 -14 0.16 1.58
 -8 20 -14 1.56 1.47
 11 -25 -11 0.3 1.27
 -6 14 -8 45.46 2.2
 -5 9 -7 175.21 6.5
 -5 33 -5 4.08 1.37
 17 -21 -1 0.22 1.63
 16 -20 0 4.08 1.6
 -3 19 1 8.03 0.97
 15 -17 3 2.38 1.54
 -1 37 3 1.55 1.09
 15 -15 5 6.39 1.67
 1 41 5 1.06 1.02
 8 -8 6 4.01 1.11
 16 -12 8 5.94 1.78
 20 -10 10 0.18 1.9
 18 -10 10 0.29 1.92
 8 -2 10 55.5 2.5
 13 -3 13 1.92 1.48
 20 -4 14 0.26 2.02
 14 -2 14 0.69 1.64
 12 0 14 -0.39 1.42
 13 1 15 20.48 1.92
 20 0 16 0.57 2.1
 18 0 16 -0.58 1.88
 25 5 17 1.26 2.61
 13 41 17 -0.93 1.44
 16 6 18 1.41 1.83
 10 18 18 0.1 1.34
 23 9 19 0.03 2.45
 19 29 21 -0.3 2.38
 19 17 21 -0.34 2.28
 17 27 21 0.44 2.26
 17 19 21 0.39 2.05
 -10 8 -36 -0.06 1.96
 -11 21 -35 -0.08 2.05
 -7 -5 -33 1.66 1.73
 -10 10 -32 7.79 2.04
 -9 5 -29 2.76 1.8
 -4 -12 -28 17.13 1.53
 11 -31 -27 1.76 1.18
 -10 16 -26 0.62 1.76
 -10 26 -24 0.57 1.83
 -10 24 -24 -0.25 1.8
 -10 22 -24 3.29 1.79
 -9 13 -21 0.4 1.59
 -9 17 -19 3.44 1.56
 4 -22 -18 20.99 1.05
 -7 7 -15 11.6 1.41
 4 -20 -14 0.36 0.69
 -8 18 -14 4.88 1.45
 -7 37 -13 1.37 1.61
 -2 -8 -12 2.93 0.66
 -7 15 -11 1.53 1.29
 -6 38 -10 0.54 1.52
 8 -18 -4 -0.56 1.08
 13 -21 -3 5.31 1.48
 -3 41 -3 1.17 1.35
 6 -14 -2 -0.04 0.89
 -4 32 -2 0.06 1.25
 12 -18 0 -0.69 1.36
 16 -18 2 1.78 1.57
 6 -10 2 1.12 0.91
 -2 34 2 0.72 1.1
 4 -4 4 66.3 2.61
 -1 29 5 14.88 1.12
 16 -14 6 0.01 1.65
 12 -12 6 0.28 1.31
 4 48 6 0.51 0.88
 0 14 6 7.13 0.44
 7 -5 7 31.43 1.66
 21 -11 9 0.73 1.96
 13 -9 9 2.37 1.46
 9 -5 9 4.79 1.21
 6 2 10 4.85 1.01
 5 7 11 7.92 0.94
 17 -5 13 0.98 1.84
 6 14 14 1.52 0.96
 23 -1 15 -0.77 2.2
 7 33 15 0.95 0.86
 24 2 16 0.72 2.31
 17 3 17 1.37 1.86
 26 10 18 -0.9 2.68
 14 8 18 3.37 1.73
 17 9 19 -0.39 1.99
 13 33 19 -0.69 1.59
 24 16 20 -0.95 2.67
 20 12 20 0.23 2.24
 16 14 20 1.31 1.98
 14 18 20 3.84 1.86
 21 19 21 -0.73 2.44
 19 19 21 0.28 2.27
 17 25 21 -1.03 2.22
 17 23 21 -0.52 2.12
 17 21 21 -1.28 2.11
 -11 17 -37 0.71 2.07
 -11 19 -35 1.82 2.05
 -9 3 -33 -0.39 1.85
 -11 25 -33 0.39 1.88
 -11 23 -33 0.45 1.92
 -11 21 -33 -0.71 2
 -6 -8 -32 0.59 1.63
 -7 -3 -27 21.65 1.86
 -10 28 -24 -0.71 1.86
 -10 20 -24 0 1.7
 7 -27 -23 1.76 0.91
 -5 -5 -19 3.18 1.12
 -9 31 -19 -0.54 1.79
 -8 12 -16 1.08 1.37
 -8 30 -14 0.38 1.59
 13 -27 -13 1.13 1.43
 12 -26 -12 0.27 1.31
 -7 33 -11 -0.87 1.56
 8 -22 -10 19.63 1.43
 6 -20 -10 32.03 1.59
 -6 34 -8 4.66 1.48
 9 -21 -7 13.05 1.34
 -4 42 -6 0.61 1.41
 14 -22 -4 1.98 1.46
 18 -20 0 -0.18 1.66
 6 -12 0 -0.48 0.89
 17 -19 1 -0.31 1.62
 -3 29 1 0.03 0.99
 12 -16 2 0.76 1.38
 16 -16 4 0.83 1.58
 12 -14 4 1.69 1.31
 10 -10 6 0.38 1.27
 6 52 6 0.17 0.72
 17 -13 7 0.9 1.7
 19 -11 9 -1.04 1.83
 16 -6 12 -0.29 1.8
 21 -5 13 -0.38 2.01
 19 -5 13 0.01 1.94
 7 7 13 35.84 1.85
 24 -2 14 -0.22 2.24
 8 40 14 -0.03 0.69
 25 1 15 1.67 2.41
 8 32 16 -0.19 1.02
 21 3 17 -0.48 2.2
 24 8 18 -1.92 2.51
 22 6 18 1.96 2.42
 12 12 18 0.19 1.55
 10 28 18 -0.73 1.23
 25 13 19 -0.44 2.67
 21 9 19 -0.09 2.34
 15 11 19 1.17 1.84
 22 14 20 0.23 2.48
 14 28 20 -0.68 1.59
 21 23 21 0.29 2.52
 21 21 21 -2.11 2.48
 19 27 21 2.13 2.38
 19 21 21 -1.21 2.27
 -11 17 -35 1.83 2.01
 -10 8 -34 1.85 1.79
 -11 19 -33 -0.52 1.98
 -10 12 -28 -0.09 1.82
 -6 -6 -26 0.6 1.36
 -10 14 -26 0.98 1.78
 -10 18 -24 4.65 1.75
 -7 -1 -23 12.06 1.53
 12 -30 -22 1.44 1.27
 8 -26 -18 5.81 1.1
 -5 5 -9 2.6 0.96
 -5 39 -7 -0.32 1.42
 16 -24 -6 -0.54 1.55
 15 -23 -5 4.75 1.57
 11 -21 -5 15.58 1.53
 10 -18 -2 0.67 1.17
 -3 37 -1 -1.01 1.27
 -2 40 0 0.87 1.23
 0 44 2 -0.58 1.14
 17 -17 3 0.84 1.61
 17 -15 5 2.11 1.66
 21 -13 7 -0.43 1.87
 20 -12 8 -0.48 1.89
 11 -7 9 2.84 1.39
 23 -7 11 -0.81 2
 15 -7 11 0.02 1.6
 22 -6 12 -0.49 1.99
 10 44 14 0.71 0.82
 21 -1 15 -0.01 2.11
 17 -1 15 2.05 1.87
 12 42 16 0 1.24
 19 3 17 0.19 2.03
 13 7 17 1.79 1.64
 11 37 17 1.92 1.25
 20 6 18 1.65 2.21
 18 6 18 -1.19 2.05
 10 20 18 6.12 1.47
 23 11 19 1.67 2.47
 13 15 19 1.64 1.68
 16 32 20 0.36 1.86
 19 25 21 0.95 2.35
 19 23 21 -1.36 2.3
 -11 15 -37 -0.05 2
 -9 3 -31 0.97 1.8
 -11 25 -31 0.35 1.89
 -11 23 -31 0 1.92
 -11 21 -31 1.2 1.98
 -8 0 -28 7.94 1.73
 10 -30 -26 -0.67 1.1
 -9 7 -25 11.25 1.78
 -10 30 -24 0.72 1.81
 5 -25 -23 2.74 0.65
 -9 9 -23 2.51 1.62
 -6 -4 -22 73.54 3.21
 -8 4 -22 1.17 1.43
 -8 6 -20 1.34 1.44
 -9 15 -19 3.25 1.54
 -9 25 -17 5.21 1.67
 -9 23 -17 3.02 1.58
 -8 36 -16 0.03 1.66
 -8 16 -14 -0.51 1.37
 -4 2 -8 0.55 0.81
 7 -19 -7 11.58 1.05
 -6 24 -6 1.41 1.24
 -6 22 -6 0.15 1.19
 -3 45 -5 0.53 1.38
 -5 13 -5 112.77 4.34
 -2 44 -2 0 1.3
 13 -19 -1 0.59 1.36
 19 -19 1 0.12 1.7
 18 -18 2 -0.02 1.64
 5 -7 3 49.28 2.08
 20 -16 4 1.84 1.8
 18 -16 4 0.95 1.7
 8 -10 4 0.63 1.04
 20 -14 6 0.02 1.59
 18 -14 6 -0.94 1.72
 13 -11 7 16.73 1.67
 3 17 11 0.01 0.55
 9 3 13 11.53 1.38
 19 -1 15 0.65 1.97
 11 43 15 -0.61 1.08
 7 15 15 18.23 1.36
 22 2 16 -0.96 2.2
 16 2 16 1 1.57
 8 16 16 1.3 0.75
 25 7 17 -0.14 2.58
 23 5 17 0.02 2.34
 15 5 17 0.36 1.76
 26 12 18 -0.64 2.69
 10 26 18 1.45 1.36
 25 15 19 -1.19 2.75
 22 16 20 -0.02 2.46
 20 14 20 -1.39 2.39
 18 14 20 0.7 2.17
 14 24 20 1.45 1.78
 14 22 20 1.86 1.82
 -11 15 -35 0.28 1.97
 -11 17 -33 -1.19 2.02
 -10 8 -32 0.85 1.86
 -7 -5 -31 -0.72 1.64
 -11 27 -31 0.05 1.96
 -11 19 -31 0.29 1.97
 0 -20 -28 1.49 0.87
 -9 5 -27 16.35 1.93
 -10 16 -24 0.32 1.68
 -10 24 -22 5.09 1.8
 -9 11 -21 -0.5 1.54
 -8 8 -18 0.53 1.38
 -9 27 -17 3.26 1.66
 -8 32 -14 -0.25 1.58
 -7 25 -9 1.86 1.35
 -7 23 -9 1.45 1.31
 -6 26 -6 -0.8 1.26
 -5 35 -5 5.27 1.47
 8 -16 -2 1.07 1.09
 -4 14 -2 225.79 8.22
 -3 17 1 18.79 1.15
 19 -17 3 -0.61 1.79
 10 -12 4 0.86 1.23
 0 40 4 0.77 1.04
 19 -15 5 -1.25 1.82
 5 -1 7 164.12 6.04
 12 -6 10 31.63 2.05
 10 -4 10 37.1 2.08
 9 -1 11 1.09 1.16
 20 -6 12 0.32 1.96
 18 -6 12 1.34 1.85
 5 15 13 6.33 0.9
 22 -2 14 -0.24 2.11
 16 -2 14 -0.11 1.76
 26 6 16 0.63 2.55
 12 6 16 -0.07 1.51
 27 11 17 0.3 2.48
 11 11 17 3.3 1.46
 14 38 18 -0.39 1.61
 10 24 18 3.11 1.36
 -11 13 -37 0.19 1.89
 -8 -2 -32 -0 1.75
 -6 -8 -30 25.44 2.04
 9 -29 -25 3.28 1.09
 8 -28 -24 1.62 0.98
 -8 2 -24 4.75 1.51
 -10 26 -22 -0.18 1.76
 -10 22 -22 1.22 1.67
 11 -29 -21 0.51 1.2
 9 -27 -19 -0.19 1.05
 -9 29 -17 0.99 1.65
 8 -24 -14 -0.24 1.05
 -7 39 -13 1.75 1.6
 -7 35 -11 1.65 1.55
 -7 13 -11 7.57 1.38
 -6 8 -10 195.85 7.27
 -7 27 -9 0.86 1.39
 -7 21 -9 1.56 1.25
 -6 12 -8 0.13 1.06
 12 -22 -6 1.7 1.32
 -6 28 -6 0 1.33
 -6 20 -6 0.87 1.21
 5 -15 -5 50.78 2.12
 -5 25 -3 6.25 1.19
 -5 23 -3 11.94 1.3
 -4 34 -2 6.35 1.33
 10 -16 0 -0.47 1.23
 13 -17 1 0.82 1.36
 1 49 1 0.83 1.15
 10 -14 2 2.51 1.25
 13 -13 5 18.77 1.73
 0 34 6 0.32 0.92
 14 -10 8 7.55 1.59
 2 10 8 282.6 10.03
 21 -7 11 -0.33 1.92
 17 -7 11 0.41 1.84
 23 -3 13 0.72 2.08
 15 -3 13 3.8 1.71
 10 4 14 10.08 1.49
 8 8 14 3.94 1.23
 23 1 15 0.58 2.22
 11 5 15 40.12 2.29
 9 39 15 0.76 0.95
 24 4 16 1.82 2.43
 20 2 16 2.36 2.1
 18 2 16 -0.1 1.98
 14 4 16 -0.36 1.67
 10 38 16 0.32 1.08
 9 29 17 1.44 1.19
 24 10 18 1.04 2.59
 22 8 18 -0.97 2.33
 16 8 18 -0.16 1.83
 14 10 18 -0.11 1.7
 23 13 19 -0.17 2.51
 21 11 19 -0.48 2.34
 17 11 19 0.52 1.94
 15 35 19 -0.32 1.8
 15 13 19 -0.74 1.83
 13 31 19 -0.59 1.62
 13 17 19 1.35 1.71
 22 18 20 0.89 2.52
 20 16 20 -0 2.29
 18 16 20 -0.85 2.16
 16 30 20 4.13 1.63
 16 18 20 -1.39 1.98
 -11 15 -33 0.01 1.93
 -11 17 -31 0.29 1.84
 -3 -15 -29 2.13 1.19
 -11 27 -29 1.14 1.87
 -11 25 -29 -0 1.87
 -11 23 -29 -0.91 1.95
 -11 21 -29 0.04 1.89
 -10 10 -28 3.42 1.84
 -2 -16 -26 -0.08 0.98
 -10 12 -26 0.72 1.72
 0 -18 -22 38.21 1.54
 -4 -10 -22 27.44 1.64
 -10 20 -22 12.2 1.87
 10 -28 -20 -0.27 1.14
 -9 35 -19 1.4 1.73
 -9 13 -19 2.54 1.54
 -6 40 -10 2.07 1.5
 10 -22 -8 12.61 1.38
 -6 36 -8 -0.57 1.46
 17 -23 -5 1.55 1.58
 -5 27 -3 5.76 1.22
 -5 21 -3 16.05 1.37
 14 -20 -2 5.85 1.53
 8 -14 0 0.67 1.08
 8 -12 2 2.04 1.15
 13 -15 3 10.73 1.55
 3 -3 3 12.75 0.84
 9 -7 7 14.67 1.36
 3 39 9 0.19 0.46
 22 -8 10 -0.78 2
 16 -8 10 0.42 1.69
 19 -7 11 -0.31 1.86
 14 -4 12 0.44 1.47
 4 16 12 18.21 1.03
 20 -2 14 -0.32 2.04
 18 -2 14 0.02 1.8
 25 3 15 1.24 2.5
 15 1 15 8.95 1.93
 9 9 15 63.46 2.89
 10 10 16 1.17 1.29
 21 5 17 -0.88 2.13
 17 5 17 0.45 1.65
 9 19 17 7.06 1.34
 12 34 18 0.86 1.45
 12 14 18 4.35 1.61
 19 11 19 -1.59 2.25
 -11 13 -35 2.43 2.02
 -10 6 -34 0.85 1.91
 -10 8 -30 9.78 1.98
 -9 3 -29 2.6 1.82
 -11 29 -29 -0.05 1.62
 -11 19 -29 3.16 1.89
 -5 -9 -25 17.87 1.53
 -7 -3 -25 12.04 1.56
 -10 14 -24 3.49 1.72
 -10 18 -22 1.16 1.68
 6 -24 -18 10.36 1.01
 -9 31 -17 1.09 1.65
 -6 0 -16 -0.19 1.06
 -8 10 -16 -0.81 1.35
 -8 34 -14 0.61 1.59
 -8 26 -12 -0.03 1.51
 -8 24 -12 11.6 1.62
 -8 22 -12 -0.26 1.42
 15 -25 -9 2.09 1.46
 -7 29 -9 0.21 1.43
 -7 19 -9 2.88 1.28
 14 -24 -8 -0.35 1.41
 13 -23 -7 2.39 1.36
 -6 30 -6 -0.49 1.33
 -6 18 -6 0.76 1.13
 16 -22 -4 -0.61 1.52
 -4 40 -4 0.16 1.34
 15 -21 -3 0.86 1.48
 11 -19 -3 17.55 1.52
 0 48 0 -0.25 1.18
 -1 43 1 0.6 1.27
 -1 5 1 27.65 1.06
 -1 31 5 3.87 0.95
 -1 17 5 34.34 1.41
 11 -9 7 22.12 1.72
 2 38 8 1.15 0.71
 7 -1 9 10.08 1.1
 5 3 9 55.79 2.31
 3 9 9 34.39 1.45
 14 0 14 6.57 1.68
 13 3 15 31.31 2.19
 25 9 17 -0.9 2.52
 19 5 17 1.34 2.05
 18 8 18 0 1.89
 23 15 19 0.69 2.51
 22 22 20 0.35 2.56
 22 20 20 -1.56 2.57
 20 18 20 0.23 2.3
 16 28 20 0.16 2.07
 16 20 20 1.11 1.96
 -9 1 -33 2 1.82
 -11 13 -33 1.27 1.9
 -11 15 -31 -0.58 1.83
 -8 -2 -30 18.01 2.02
 -7 -5 -29 5.26 1.6
 -8 0 -26 -0.29 1.51
 -9 7 -23 3.88 1.56
 -5 -7 -21 -0.21 1.16
 13 -29 -19 0.81 1.33
 -7 1 -19 6.37 1.33
 -7 3 -17 28.8 1.81
 6 -22 -14 -0.06 0.8
 -6 2 -14 5.27 1.09
 15 -27 -13 1.23 1.57
 -8 28 -12 6.2 1.69
 -8 20 -12 22.55 1.79
 9 -23 -11 1.17 1.11
 9 -19 -5 24.83 1.54
 -4 8 -4 53.47 2.2
 -5 29 -3 4.77 1.31
 14 -18 0 15.85 1.74
 5 -9 1 7.25 0.87
 -2 36 2 7.71 1.18
 7 -7 5 3.94 0.91
 14 -12 6 2.04 1.51
 22 -10 8 -0.27 1.95
 21 -9 9 -1.17 1.91
 20 -8 10 1.72 1.9
 18 -8 10 3.32 2.07
 7 3 11 5.26 1.03
 12 -2 12 9.64 1.58
 10 48 12 0.65 0.32
 21 -3 13 0.55 2.01
 17 -3 13 1.14 1.79
 13 -1 13 20.23 1.85
 11 1 13 4.99 1.43
 12 2 14 4.12 1.43
 6 16 14 8.93 1.05
 21 1 15 1.37 2.13
 26 8 16 -1.86 2.72
 8 18 16 0.16 1.11
 23 7 17 0.5 2.35
 9 27 17 1.41 1.24
 24 12 18 -1.12 2.59
 21 13 19 2.19 2.31
 13 29 19 0.65 1.67
 13 19 19 0.64 1.72
 18 30 20 -0.09 0.86
 18 18 20 1.25 2.13
 16 22 20 -0.05 1.94
 -10 6 -32 9.39 1.99
 -11 17 -29 1.52 1.8
 -11 27 -27 -0.08 1.82
 -11 25 -27 0.51 1.88
 -11 23 -27 1.53 1.87
 -11 21 -27 2.24 1.88
 -4 -12 -26 0 1.16
 -9 5 -25 11.89 1.75
 -10 32 -22 2.72 1.79
 -10 16 -22 8.87 1.74
 -9 9 -21 -0.57 1.42
 -6 -2 -18 2.07 1.11
 14 -28 -16 0.46 1.41
 9 -25 -15 4.4 1.16
 -7 5 -15 76.81 3.27
 -3 -5 -11 18.09 1.03
 -7 37 -11 -1.05 1.51
 -7 31 -9 0.88 1.46
 -7 17 -9 3.34 1.23
 -4 44 -6 -1.17 1.4
 -5 37 -5 2.97 1.4
 -3 43 -3 0.05 1.31
 -5 19 -3 54.16 2.41
 -3 39 -1 0.69 1.24
 14 -16 2 12.8 1.68
 -2 12 2 137.99 5.01
 14 -14 4 4.27 1.51
 6 -4 6 8.4 0.98
 15 -11 7 4.49 1.65
 8 -4 8 67.55 2.85
 17 -9 9 -0.53 1.78
 23 -5 11 0.46 2.06
 22 -4 12 0.13 2.04
 19 -3 13 0.34 1.84
 19 1 15 0.62 1.99
 17 1 15 1.06 1.82
 24 6 16 0.68 2.4
 8 30 16 -0.26 1.02
 15 7 17 1.33 1.8
 13 9 17 2.04 1.67
 22 10 18 1.22 2.32
 19 13 19 -0.98 2.17
 17 13 19 0.32 1.95
 15 15 19 1.85 1.89
 20 20 20 1.55 2.33
 18 20 20 0.97 2.1
 16 26 20 -0.01 1.95
 16 24 20 0.65 1.99
 -11 11 -35 2.96 2
 -11 29 -27 0.33 1.81
 -10 10 -26 -0.55 1.67
 -6 -6 -24 15.41 1.51
 -3 -13 -23 18.39 1.27
 -10 22 -20 12.05 1.85
 12 -28 -18 -0.32 1.28
 -9 33 -17 0.71 1.67
 -8 36 -14 0.81 1.59
 14 -26 -12 5.57 1.5
 -8 30 -12 -0.59 1.54
 -5 7 -7 17.42 1.2
 -6 32 -6 0.6 1.37
 7 -17 -5 17.48 1.26
 17 -21 -3 0.27 1.55
 5 -13 -3 132.31 4.91
 16 -20 -2 -0.15 1.49
 15 -19 -1 1.31 1.45
 -1 47 -1 -0.18 1.19
 -1 39 3 1.54 1.06
 11 -11 5 31.68 1.96
 19 -9 9 1.62 1.86
 16 -4 12 3 1.77
 22 0 14 1.67 2.18
 16 4 16 -0 1.73
 25 11 17 -0.34 2.56
 13 39 17 -0.57 1.51
 11 13 17 12.41 1.62
 9 25 17 3.71 1.27
 9 23 17 0.22 1.26
 16 10 18 1.47 1.87
 14 12 18 4.35 1.76
 12 16 18 0.06 1.58
 23 17 19 -0.8 2.63
 15 33 19 -0.59 1.83
 13 27 19 0.81 1.56
 13 21 19 1.67 1.7
 20 26 20 -0.76 2.42
 20 24 20 -1.07 2.38
 20 22 20 -0.25 2.34
 18 28 20 0.05 2.18
 18 22 20 0.19 2.17
 -12 22 -38 0.46 2.04
 -9 1 -31 0.97 1.76
 -11 13 -31 0.68 1.78
 -11 15 -29 -0.63 1.75
 -6 -8 -28 0.51 1.36
 -10 8 -28 0.94 1.78
 -9 3 -27 17.8 1.93
 -11 19 -27 2.57 1.81
 -10 12 -24 -0.09 1.64
 -7 -1 -21 0.98 1.32
 -8 4 -20 65.17 3.05
 -10 28 -20 -0.46 1.76
 -10 20 -20 0.91 1.64
 -1 -15 -19 17.38 0.98
 -3 -11 -19 4.03 0.92
 -9 11 -19 7.17 1.54
 -4 -8 -18 1.27 0.91
 -8 6 -18 32.08 2.02
 -9 15 -17 15.14 1.69
 10 -26 -16 -0.03 1.2
 -9 25 -15 4.07 1.57
 -9 23 -15 16 1.8
 -5 -1 -13 20.76 1.32
 10 -24 -12 -0.53 1.17
 -8 18 -12 0.55 1.27
 -7 11 -11 2.97 1.36
 -6 38 -8 0.71 1.47
 -5 11 -5 212.04 7.77
 -5 31 -3 2.5 1.29
 11 -17 -1 -1.21 1.26
 5 -11 -1 16.63 1.09
 4 -6 2 45.56 1.9
 15 -13 5 2.01 1.56
 21 -11 7 -0.66 2.07
 1 37 7 0.66 0.77
 20 -10 8 -0.12 1.84
 18 -10 8 -0 1.78
 10 -6 8 16.95 1.48
 13 -7 9 2.36 1.39
 20 -4 12 2.54 1.94
 23 -1 13 -1.54 2.12
 6 32 14 -1.17 0.32
 25 5 15 0.36 3.02
 7 31 15 0.78 0.86
 26 10 16 -0.04 2.6
 20 4 16 0.81 2.11
 24 14 18 0.87 2.53
 20 10 18 1.49 2.22
 23 19 19 0.37 2.58
 21 15 19 -0 2.3
 18 26 20 -0.43 2.28
 18 24 20 -0.31 2.17
 -12 20 -38 0.23 2.11
 -12 24 -36 -0.08 1.82
 -12 22 -36 -0.68 2
 -11 11 -33 0.07 1.87
 -10 6 -30 0.63 1.75
 -5 -11 -29 5.72 1.4
 -11 17 -27 2.97 1.78
 12 -30 -24 -0.01 1.21
 -8 2 -22 50.39 2.58
 -10 14 -22 -0.63 1.64
 -10 30 -20 0.58 1.83
 11 -27 -17 2.23 1.24
 13 -27 -15 1.56 1.36
 -5 -3 -15 167.49 6.23
 -9 27 -15 2.77 1.62
 -9 21 -15 3.5 1.56
 -2 -10 -14 3.19 0.64
 -8 32 -12 6.59 1.59
 -7 33 -9 1.32 1.46
 16 -24 -8 1.22 1.54
 -4 4 -6 0.44 0.78
 -6 16 -6 5.16 1.12
 -2 0 -4 -0.29 0.38
 -3 5 -3 160.52 5.83
 18 -20 -2 0.95 1.65
 -2 42 0 2.15 1.23
 -4 26 0 0.59 1.07
 -4 24 0 27.59 1.59
 15 -17 1 0.39 1.5
 11 -15 1 0.53 1.26
 2 -2 2 57.03 2.11
 15 -15 3 3.51 1.54
 11 -13 3 30.04 1.87
 -2 24 4 -0.26 0.85
 21 -13 5 -0.62 1.85
 9 -9 5 54.49 2.49
 16 -12 6 -1.16 1.62
 4 0 6 0.52 0.71
 19 -11 7 0.65 1.78
 15 -5 11 0.9 1.61
 24 -2 12 1.37 2.21
 18 -4 12 0.69 1.75
 25 1 13 -0.15 2.32
 11 47 13 -1.86 0.39
 24 2 14 -1.09 2.3
 20 0 14 -0.7 1.98
 16 0 14 -1.31 1.74
 18 4 16 0.45 1.93
 14 6 16 0.47 1.67
 12 8 16 0.34 1.47
 10 12 16 0.52 1.28
 8 20 16 -0.57 1.13
 23 9 17 1.43 2.38
 19 7 17 0.09 2.06
 17 7 17 1.73 1.89
 11 35 17 -0.59 1.31
 22 12 18 -0.43 2.39
 18 10 18 -2.47 2.07
 14 36 18 -0 1.64
 12 32 18 -0.71 1.5
 23 21 19 1.78 2.7
 15 17 19 1.02 1.85
 -12 20 -36 1.22 2.06
 -10 4 -34 3.27 1.87
 -12 24 -34 1.19 1.91
 -1 -19 -29 1.28 1.01
 -8 -2 -28 0.1 1.6
 -11 27 -25 1.81 1.79
 -11 25 -25 1.7 1.87
 -11 23 -25 0.54 1.79
 -11 21 -25 2.11 1.75
 -6 -4 -20 15.86 1.43
 -10 18 -20 11.34 1.77
 3 -21 -19 5.1 0.4
 -9 35 -17 1.09 1.67
 -9 29 -15 3.9 1.63
 12 -26 -14 3.75 1.29
 11 -25 -13 1.35 1.23
 7 -21 -11 1.61 0.92
 5 -19 -11 -0.5 0.83
 -6 10 -8 106.06 4.14
 15 -23 -7 0.04 1.51
 13 -21 -5 1.74 1.4
 9 -17 -3 2.19 1.13
 -5 17 -3 32.31 1.68
 -2 46 -2 -0.14 1.25
 17 -19 -1 0.49 1.56
 -3 9 -1 -0.31 0.68
 16 -18 0 1.16 1.5
 -4 22 0 -1.26 1.01
 -3 15 1 36.78 1.62
 7 -9 3 57.39 2.44
 16 -14 4 -0.81 1.57
 20 -12 6 -0.26 1.83
 22 -6 10 -1.05 2
 8 0 10 -0.04 1
 21 -5 11 0.24 1.92
 7 9 13 22.65 1.46
 5 17 13 9.67 0.96
 18 0 14 0.25 1.84
 15 3 15 2.59 1.79
 25 13 17 1.21 2.6
 24 16 18 2.26 2.62
 21 17 19 -0.14 2.21
 19 15 19 1.42 2.21
 -12 18 -36 1.46 2
 -11 9 -35 1.88 1.99
 -12 22 -34 -0.93 1.97
 -12 20 -34 -0.85 1.98
 -11 11 -31 -0.31 1.85
 -11 13 -29 2.8 1.85
 10 -30 -28 0.59 1.07
 -7 -5 -27 7.44 1.51
 -11 29 -25 1.02 1.74
 -10 32 -20 0.06 1.71
 -9 13 -17 17.51 1.71
 -8 8 -16 1.03 1.37
 -9 19 -15 12.72 1.67
 -8 38 -14 1.16 1.59
 -3 -7 -13 29.5 1.39
 -8 16 -12 60.67 2.84
 -7 39 -11 0.06 1.46
 -7 15 -9 12.87 1.37
 -3 -1 -7 45.67 1.85
 14 -22 -6 0.08 1.42
 10 -20 -6 0.79 1.16
 -6 34 -6 -0.13 1.34
 -4 12 -2 8.2 0.93
 18 -18 0 2.05 1.69
 -4 28 0 10.98 1.23
 19 -17 1 0.15 1.7
 17 -17 1 -0.17 1.58
 20 -16 2 -1.94 1.75
 16 -16 2 0.11 1.51
 -2 22 4 4.95 0.87
 17 -13 5 1.73 1.67
 12 -10 6 4.81 1.37
 4 4 8 116.7 4.32
 9 -3 9 7.08 1.17
 19 -5 11 0.27 1.82
 17 -5 11 -1.11 1.76
 15 -1 13 5.47 1.76
 9 5 13 14.41 1.42
 10 6 14 2.18 1.3
 8 10 14 37.65 1.97
 21 3 15 1.31 2.11
 11 7 15 17.5 1.64
 9 11 15 10.33 1.35
 26 12 16 0.35 2.57
 24 8 16 -2.24 2.46
 22 6 16 2.07 2.45
 8 28 16 0.79 1.07
 13 11 17 5.97 1.7
 12 18 18 3.89 1.58
 17 33 19 -0.02 0.51
 -8 -4 -32 12.02 1.88
 -10 4 -32 0.63 1.81
 -12 26 -32 -1.06 1.92
 -12 24 -32 1.18 1.92
 -9 1 -29 4.86 1.78
 -11 15 -27 7.27 1.86
 -10 8 -26 0.65 1.65
 -11 19 -25 2.62 1.77
 -8 0 -24 35.14 2.13
 -10 10 -24 2.49 1.6
 -1 -17 -23 6.56 0.76
 -7 -3 -23 12.51 1.48
 -9 5 -23 7.38 1.58
 -9 7 -21 0.62 1.41
 7 -25 -19 1.58 0.92
 -5 -5 -17 54.63 2.39
 -9 31 -15 1.67 1.59
 -8 34 -12 -0.05 1.46
 -4 42 -4 0.03 1.34
 7 -15 -3 34.14 1.7
 -5 33 -3 3.88 1.29
 12 -18 -2 14.92 1.52
 18 -16 2 2 1.65
 19 -15 3 0.82 1.69
 17 -15 3 1.27 1.61
 9 -11 3 19.21 1.44
 18 -14 4 -1.01 1.65
 -1 33 5 4.08 0.94
 11 -5 9 1.67 1.42
 4 40 10 -0.1 0.26
 21 -1 13 0.83 2.04
 26 6 14 -0.36 2.49
 27 11 15 -0.1 2.61
 25 7 15 2.1 2.46
 23 5 15 1.57 2.31
 13 5 15 2.7 1.55
 7 19 15 13.73 1.22
 8 22 16 1.4 1.14
 25 15 17 2.04 2.68
 23 11 17 -0.03 2.41
 21 9 17 1.52 2.29
 15 9 17 2.58 1.79
 11 15 17 2.54 1.44
 24 18 18 -1.47 2.63
 22 14 18 0.25 2.36
 20 12 18 0.77 2.23
 16 12 18 -1.62 1.98
 14 14 18 0.87 1.71
 21 19 19 0.39 2.33
 19 17 19 0.55 2.46
 17 17 19 -1.02 2.06
 -12 16 -36 0.49 1.95
 -12 18 -34 1.07 1.97
 -9 -1 -33 3.02 1.84
 -11 9 -33 1.5 1.86
 -12 22 -32 -0.44 1.93
 -7 -7 -31 0.57 1.6
 -10 6 -28 5.57 1.84
 -3 -15 -27 10.62 1.21
 11 -29 -23 0.99 1.16
 -10 12 -22 15.72 1.85
 -10 16 -20 -1.42 1.6
 -10 26 -18 0.06 1.61
 -10 24 -18 3.47 1.54
 -6 6 -10 53.86 2.39
 -7 35 -9 0.77 1.43
 -6 40 -8 -0.61 1.41
 17 -23 -7 -0.06 1.5
 -5 43 -7 -0 1.43
 4 -14 -6 20.04 1.07
 -4 20 0 80.27 3.19
 9 -13 1 2.14 1.13
 7 -11 1 6.92 1
 1 47 3 0.13 1.02
 12 -12 4 3.52 1.33
 1 43 5 1.42 0.88
 2 44 6 2.18 0.38
 13 -9 7 4.75 1.4
 6 0 8 0.68 0.87
 20 -6 10 0.54 1.85
 16 -6 10 8.21 1.77
 6 4 10 210.38 7.69
 23 -3 11 1.52 2.03
 13 -3 11 0.07 1.39
 22 -2 12 0.71 2.05
 14 -2 12 17.66 1.83
 19 -1 13 0.23 1.87
 17 -1 13 0 1.78
 22 2 14 -0.02 2.11
 14 2 14 0.17 1.63
 6 18 14 -0.47 0.92
 19 3 15 0.89 1.96
 17 3 15 3.39 1.82
 20 6 16 -1.23 2.05
 16 6 16 0.52 1.8
 12 40 16 -0.83 1.33
 8 26 16 0 1.1
 8 24 16 -0.7 1.13
 12 30 18 1.37 1.56
 12 20 18 1.34 1.55
 21 21 19 -0.88 2.42
 15 29 19 1.1 1.28
 15 21 19 -0.15 1.81
 -12 20 -32 3.18 2
 -4 -14 -30 20.6 1.63
 -9 3 -25 28.94 2.12
 -11 17 -25 4.59 1.73
 -11 27 -23 0.61 1.77
 -11 25 -23 0.3 1.77
 -11 23 -23 0.36 1.74
 -10 34 -20 2.97 1.73
 -9 9 -19 5.39 1.46
 -10 28 -18 2.94 1.68
 -9 33 -15 3.14 1.63
 3 -15 -9 8.32 0.64
 -5 3 -9 53.23 2.25
 11 -21 -7 2.29 1.23
 -7 25 -7 8.45 1.37
 -7 23 -7 5.66 1.28
 -6 14 -6 0.94 1.03
 13 -19 -3 2.69 1.39
 -4 38 -2 3.38 1.29
 7 -13 -1 0.48 0.9
 12 -16 0 25.65 1.87
 -4 30 0 0.38 1.13
 -3 35 1 0.89 1.09
 12 -14 2 30.45 1.93
 0 46 2 -0.11 1.07
 -2 38 2 0.5 1.07
 10 -8 6 2.47 1.19
 8 -6 6 21.62 1.42
 0 36 6 0.36 0.9
 22 -8 8 0.07 1.91
 14 -8 8 -0.38 1.42
 21 -7 9 -0.86 1.92
 18 -6 10 0.6 1.8
 10 -2 10 5.99 1.28
 25 3 13 -1.27 2.4
 23 1 13 -0.46 2.12
 24 4 14 -0.8 2.33
 12 4 14 3.14 1.45
 26 14 16 -2.93 2.73
 24 10 16 0.93 2.4
 18 6 16 -0.26 1.9
 10 36 16 -0.34 1.18
 19 9 17 2.07 2.08
 17 9 17 1.34 1.88
 14 34 18 1.64 1.68
 21 25 19 -1.61 2.48
 21 23 19 0.68 2.43
 19 19 19 0.57 2.16
 17 31 19 1.44 1.41
 17 19 19 0.38 1.96
 15 27 19 0.73 1.83
 15 23 19 1.67 1.86
 -12 14 -36 -0.47 2.01
 -11 7 -35 0.69 1.92
 -12 16 -34 -0.41 1.97
 -12 18 -32 0.13 1.92
 -12 26 -30 1.4 1.82
 -12 24 -30 -0.39 1.89
 -12 22 -30 1.83 2.01
 -11 11 -29 2.38 1.85
 9 -29 -27 2.66 1.05
 -11 13 -27 7.02 2.1
 -6 -8 -26 0 1.27
 -11 29 -23 0.14 1.77
 -11 21 -23 0.98 1.65
 13 -29 -21 -0.32 1.27
 -10 30 -18 1.06 1.75
 15 -27 -15 -0.26 1.34
 7 -23 -15 12.53 1.1
 -8 14 -12 8.01 1.41
 -7 9 -11 4.67 1.17
 -8 26 -10 14.14 1.63
 -8 24 -10 -0.32 1.32
 -8 22 -10 20.97 1.74
 -7 27 -7 6.76 1.37
 16 -22 -6 0.56 1.46
 -6 36 -6 0.65 1.37
 14 -20 -4 0 1.38
 -3 45 -3 0.86 1.29
 1 -1 1 74.02 2.65
 6 -6 4 9.23 0.93
 0 42 4 -0.17 1.01
 -2 20 4 3.55 0.75
 24 0 12 -0.42 2.22
 10 2 12 27.37 1.8
 6 40 12 0.3 0.34
 4 18 12 0.17 0.71
 13 1 13 18.31 1.77
 11 3 13 33.47 2.05
 7 29 15 2.29 0.97
 22 8 16 -1.45 2.29
 12 10 16 0.13 1.49
 25 17 17 0.11 2.71
 23 13 17 0.29 2.43
 11 33 17 0.76 1.36
 22 16 18 0.32 2.4
 20 14 18 0 1.98
 16 36 18 0.25 1.92
 14 16 18 3.43 1.81
 12 28 18 -0.86 1.6
 12 22 18 4.58 1.56
 19 29 19 1.8 2.31
 15 25 19 0.74 1.83
 -10 2 -34 -0.56 1.64
 -11 9 -31 -0.18 1.82
 -8 -4 -30 0.54 1.62
 -10 4 -30 9.1 1.9
 -12 20 -30 0.25 2.37
 -5 -11 -27 37.86 2.09
 -8 -2 -26 -0.35 1.44
 -11 15 -25 9.87 1.87
 10 -28 -22 2.64 1.15
 -6 -6 -22 2.14 1.23
 8 -26 -20 -0.25 0.99
 14 -28 -18 1.49 1.4
 -9 11 -17 24.63 1.85
 -8 36 -12 0.7 1.54
 14 -24 -10 4.74 1.42
 -8 28 -10 0.25 1.45
 -7 13 -9 9.33 1.28
 12 -22 -8 -0.73 1.25
 -7 29 -7 5.72 1.44
 -7 21 -7 16.91 1.48
 15 -21 -5 1.86 1.43
 10 -18 -4 8 1.22
 -5 15 -3 57.29 2.42
 4 -8 0 195.37 7.06
 -1 45 1 0.95 1.12
 -2 30 4 1.07 0.93
 13 -11 5 10.93 1.47
 5 -3 5 149.58 5.51
 22 -10 6 -0.04 1.8
 7 -3 7 158.72 5.92
 19 -7 9 -0.79 1.76
 17 -7 9 1.09 1.72
 20 -2 12 -0.3 1.97
 16 -2 12 0.23 1.68
 12 0 12 70.89 3.24
 26 8 14 1.38 2.49
 20 2 14 0.72 2
 16 2 14 0.16 1.72
 25 9 15 0.62 2.43
 21 5 15 0.15 2.14
 7 21 15 15.39 1.26
 14 8 16 -0.3 1.59
 10 14 16 0.52 1.28
 21 11 17 -0.9 2.25
 13 37 17 -0.02 1.53
 11 17 17 3.3 1.45
 16 14 18 1.87 1.92
 12 24 18 4.07 1.12
 19 27 19 0.88 2.29
 19 23 19 -0.93 2.18
 19 21 19 -0.66 2.18
 17 29 19 2.4 2.09
 17 21 19 -0.7 2.01
 -12 14 -34 1.65 1.93
 -12 16 -32 4.77 1.95
 -9 -1 -31 0.12 1.71
 -9 1 -27 9.08 1.69
 8 -28 -26 -0.32 0.93
 7 -27 -25 1.82 0.86
 -4 -12 -24 18.4 1.37
 -10 8 -24 1.74 1.59
 -11 19 -23 2.53 1.67
 9 -27 -21 0.12 1.04
 -2 -14 -20 132.51 4.89
 -8 2 -20 9.74 1.47
 -8 4 -18 1.53 1.3
 -10 32 -18 1.55 1.65
 -10 18 -18 -0.24 1.52
 -7 1 -17 29.44 1.77
 -7 3 -15 41.25 2.07
 -9 27 -13 1.21 1.5
 -9 25 -13 3.33 1.53
 -9 23 -13 2.63 1.46
 8 -22 -12 0.41 1
 -8 30 -10 7.35 1.54
 -8 20 -10 0.22 1.09
 13 -23 -9 -0.54 1.34
 -7 37 -9 1.18 1.46
 8 -18 -6 5.27 1.06
 -6 26 -4 2.61 1.21
 -6 24 -4 -1.08 1.13
 -5 35 -3 3.25 1.28
 13 -17 -1 0.3 1.33
 -4 18 0 0.09 0.86
 21 -9 7 1.08 1.9
 20 -8 8 1.26 1.84
 23 -5 9 -0.96 1.97
 21 -3 11 0.34 1.98
 3 19 11 2.16 0.25
 18 -2 12 2.09 1.75
 18 2 14 0.82 1.83
 23 7 15 -0.08 2.27
 15 5 15 5.27 1.81
 15 11 17 3.97 1.8
 13 13 17 2.77 1.62
 22 18 18 1.25 2.41
 19 25 19 -0.23 2.29
 17 27 19 0.45 2.11
 17 25 19 -1.18 2.09
 17 23 19 1.25 2.03
 -12 12 -36 -1.45 1.92
 -11 7 -33 0.49 1.69
 -2 -18 -30 -0.07 1.08
 -12 18 -30 3.76 2
 -12 26 -28 0.77 1.84
 -12 24 -28 1.03 1.91
 12 -30 -26 -0.1 1.19
 -10 6 -26 -0.29 1.59
 -7 -5 -25 13.96 1.54
 -10 10 -22 2.23 1.5
 12 -28 -20 1.82 1.25
 -4 -10 -20 0.41 0.95
 -5 -7 -19 8.9 1.14
 -7 -1 -19 6.58 1.31
 14 -26 -14 -0.01 1.39
 -9 29 -13 0.51 1.54
 -9 21 -13 5.99 1.5
 -4 -4 -12 272.13 9.81
 -7 31 -7 6.53 1.44
 -7 19 -7 16.23 1.47
 17 -21 -5 0.38 1.51
 -6 28 -4 1.24 1.33
 -6 22 -4 6.35 1.2
 -4 32 0 11.24 1.28
 13 -15 1 0.17 1.35
 3 -5 1 7.27 0.63
 13 -13 3 2.01 1.35
 -1 41 3 0.01 1.05
 -1 9 3 78.42 2.84
 10 -10 4 0.49 1.18
 3 1 5 30.92 1.31
 14 -10 6 0.94 1.38
 15 -9 7 2.1 1.51
 11 -7 7 2.76 1.31
 18 -8 8 0.36 1.75
 22 -4 10 -1.15 2.08
 15 -3 11 0.97 1.57
 6 10 12 65.5 2.68
 21 1 13 0.86 2.03
 24 6 14 1.84 2.35
 22 4 14 -0.18 2.2
 11 41 15 0.46 1.2
 11 9 15 10.21 1.46
 9 37 15 1.17 1.04
 24 12 16 -2.09 2.46
 20 8 16 -0 2.11
 23 15 17 1.03 2.45
 22 20 18 -0 2.42
 20 16 18 -0.41 2.27
 -10 2 -32 8.17 1.9
 -6 -10 -30 0.51 1.4
 -7 -7 -29 2.38 1.53
 -12 28 -28 1.83 1.81
 -12 22 -28 0.36 1.93
 -11 11 -27 1.66 1.8
 -11 13 -25 2.07 1.7
 -2 -16 -24 0.44 0.86
 -11 17 -23 5.39 1.73
 -8 0 -22 1.07 1.35
 -11 25 -21 -0.81 1.7
 5 -23 -19 1.63 0.74
 -8 6 -16 -0.11 1.27
 5 -21 -15 19.99 1.1
 -3 -9 -15 24.99 1.25
 -6 0 -14 13.87 1.21
 -8 32 -10 0.11 1.45
 -8 18 -10 55.38 2.63
 -5 41 -5 0.91 1.34
 -5 9 -5 19.41 1.22
 18 -20 -4 -0.69 1.59
 16 -20 -4 1.04 1.43
 4 -12 -4 45.01 1.84
 15 -19 -3 1.71 1.46
 14 -18 -2 -0.18 1.39
 4 -10 -2 97.87 3.64
 21 -11 5 0.57 1.83
 20 -10 6 -0.79 1.82
 19 -9 7 1.03 1.77
 9 -5 7 80.51 3.32
 3 5 7 233.47 8.36
 19 -3 11 0.52 1.8
 22 0 12 -0.6 2.1
 25 5 13 -1.22 2.41
 5 31 13 0.91 0.4
 5 19 13 5.58 0.87
 6 20 14 6.12 0.94
 25 11 15 -0.93 2.54
 19 5 15 -0.28 1.96
 17 5 15 -0 1.81
 9 13 15 41.47 2.15
 7 27 15 4.09 1.01
 7 23 15 9.33 1.12
 22 10 16 -0.86 2.28
 16 8 16 -0.11 1.81
 21 13 17 -1.8 2.24
 17 11 17 3.27 1.88
 22 22 18 -1.23 2.51
 16 34 18 -0.94 1.92
 16 16 18 0.76 1.91
 14 32 18 1.81 1.72
 14 18 18 0.64 1.75
 -12 12 -34 -0.24 1.91
 -12 14 -32 -0.18 1.9
 -12 16 -30 1.32 1.8
 -10 4 -28 0.05 1.67
 -12 20 -28 1.27 1.97
 -9 3 -23 2.1 1.35
 -9 5 -21 0.56 1.42
 -11 23 -21 0.79 1.66
 -10 12 -20 -1.26 1.49
 -9 7 -19 3.24 1.43
 -10 34 -18 0.02 1.63
 -10 16 -18 9.43 1.59
 13 -27 -17 0.92 1.32
 8 -24 -16 -0.42 0.98
 -6 -2 -16 2.57 1.06
 -9 37 -15 0.34 1.67
 13 -25 -13 1.78 1.34
 -7 5 -13 19.27 1.45
 -9 31 -13 2.52 1.51
 -9 19 -13 4 1.44
 -8 38 -12 1.15 1.49
 -8 12 -12 80.99 3.46
 16 -24 -10 -1.02 1.46
 -6 8 -8 2.12 0.98
 6 -16 -6 6.61 0.89
 11 -19 -5 0.42 1.2
 -6 30 -4 2.14 1.26
 -6 20 -4 0 1.11
 10 -16 -2 15.78 1.39
 14 -16 0 0.79 1.39
 -2 44 0 -0.28 1.18
 10 -12 2 37.98 1.99
 14 -12 4 0.55 1.4
 8 -8 4 19.35 1.33
 3 49 5 1.48 0.5
 12 -6 8 1.18 1.35
 7 1 9 11.29 1.11
 24 -2 10 1.56 2.12
 14 -4 10 40.26 2.35
 4 10 10 147 5.36
 23 -1 11 0.8 2.08
 17 -3 11 -0.39 1.69
 23 3 13 -0.69 2.15
 19 1 13 2.14 1.87
 7 11 13 30.47 1.66
 26 10 14 -0.2 2.55
 10 8 14 12.14 1.46
 8 12 14 0.8 1.11
 13 7 15 14.48 1.74
 7 25 15 2.22 1.03
 18 8 16 1 1.93
 23 17 17 0.49 2.46
 11 31 17 -0.45 1.39
 11 19 17 7.03 1.54
 22 24 18 1.93 2.6
 20 18 18 0.96 2.2
 18 16 18 1.7 2.05
 -13 21 -37 0.46 2.03
 -11 7 -31 1.24 1.78
 -9 -1 -29 3.36 1.69
 -8 -4 -28 7.68 1.68
 -12 18 -28 -0.08 1.81
 -11 15 -23 0.35 1.63
 -7 -3 -21 -0.28 1.23
 -11 21 -21 0.01 1.6
 11 -27 -19 0.22 1.15
 -10 28 -16 0.12 1.57
 -10 26 -16 -0.07 1.52
 -10 24 -16 -0.73 1.52
 -9 13 -15 39.79 2.13
 0 -14 -14 60.72 2.19
 12 -24 -12 6.73 1.33
 -6 2 -12 94.07 3.71
 -7 33 -7 2.05 1.37
 -6 38 -6 -0.97 1.35
 -6 12 -6 23 1.4
 -4 44 -4 -0.07 1.3
 17 -19 -3 -0.1 1.5
 -4 40 -2 0.52 1.25
 10 -14 0 8 1.28
 -3 37 1 0.08 1.11
 14 -14 2 1.55 1.4
 15 -11 5 6.12 1.57
 -1 35 5 2.78 0.97
 16 -10 6 0.45 1.56
 20 -4 10 -0.33 1.82
 8 6 12 -0.12 1.02
 17 1 13 1.86 1.69
 9 7 13 2.26 1.17
 14 4 14 0.71 1.59
 23 9 15 1.28 2.3
 21 7 15 0.83 2.15
 24 14 16 -0.18 2.4
 12 12 16 0.63 1.5
 10 16 16 -0.17 1.27
 13 15 17 3.47 1.65
 14 20 18 2.19 1.74
 -13 23 -35 -0.76 1.95
 -4 -14 -28 0.08 1.14
 -12 28 -26 1.08 1.77
 -12 26 -26 -1.74 1.85
 -12 24 -26 0.12 2.14
 -12 22 -26 0.08 1.85
 -11 31 -21 0.01 1.7
 -11 19 -21 -0.02 1.58
 -9 9 -17 7.93 1.42
 12 -26 -16 0.03 1.23
 -10 22 -16 0.08 1.51
 -1 -13 -15 107.47 3.9
 -8 8 -14 3.99 1.3
 9 -23 -13 2.27 1.06
 -9 33 -13 0.73 1.49
 -8 34 -10 5.88 1.54
 15 -23 -9 -0.96 1.42
 -7 39 -9 -0.53 1.42
 -5 5 -7 48.34 2.07
 -7 17 -7 37.34 1.99
 12 -20 -6 0.76 1.3
 -3 1 -5 31 1.35
 8 -16 -4 3.3 1.03
 18 -18 -2 0.45 1.6
 16 -18 -2 2.44 1.47
 19 -17 -1 2.31 1.68
 15 -17 -1 0.52 1.41
 -2 6 0 242.1 8.63
 -3 13 1 40.87 1.72
 20 -14 2 0.58 1.72
 6 -8 2 166.4 6.13
 15 -13 3 2.91 1.52
 -2 32 4 -0.05 0.94
 17 -11 5 2.04 1.61
 11 -9 5 3.08 1.25
 22 -6 8 -0.21 2.02
 8 -2 8 2.5 1
 21 -5 9 -0.77 1.92
 14 0 12 -0.91 1.5
 20 4 14 2.07 2.02
 10 42 14 0.39 1.05
 8 38 14 0.2 0.89
 25 13 15 -0.75 2.51
 14 10 16 0 1.59
 10 34 16 1.15 1.26
 23 19 17 0.32 2.49
 21 15 17 -1.28 2.24
 19 13 17 1.72 2.12
 15 13 17 5.13 1.81
 13 35 17 -0.38 1.59
 20 20 18 1.7 2.2
 18 18 18 -1.1 2.06
 16 32 18 -0.29 1.84
 -13 19 -37 -0.93 1.99
 -13 21 -35 0.83 1.92
 -11 5 -33 1.25 1.84
 -12 12 -32 3.83 1.88
 -10 2 -30 -0.83 1.75
 -12 14 -30 4.14 1.85
 -12 16 -28 1.43 1.81
 -11 9 -27 4.13 1.77
 -9 1 -25 13.65 1.7
 -8 -2 -24 5.04 1.4
 10 -26 -18 0.25 1.13
 -6 -4 -18 40.56 2.01
 -10 14 -18 0.8 1.46
 9 -25 -17 4.85 1.12
 -10 30 -16 0.63 1.57
 11 -25 -15 6.5 1.33
 10 -24 -14 1 1.12
 -9 17 -13 13.76 1.51
 -8 16 -10 0.39 1.25
 17 -23 -9 -0.28 1.45
 -7 11 -9 6.68 1.18
 14 -22 -8 3.31 1.4
 -4 0 -8 42.61 1.82
 13 -21 -7 3.84 1.38
 -4 6 -4 0.81 0.75
 -6 32 -4 0.28 1.26
 17 -17 -1 1.04 1.53
 -5 25 -1 1.01 1.04
 18 -16 0 -0.11 1.61
 16 -16 0 2.82 1.51
 19 -15 1 -1.42 1.67
 15 -15 1 0.18 1.45
 -2 40 2 2.05 1.12
 19 -13 3 -0.06 1.66
 18 -12 4 0.1 1.67
 16 -12 4 0.46 1.53
 -2 18 4 26.3 1.21
 10 -4 8 1.19 1.16
 5 5 9 1.59 0.77
 18 -4 10 5.53 1.8
 16 -4 10 -0.36 1.64
 20 0 12 3.05 1.97
 25 7 13 1.06 2.37
 7 39 13 2.82 0.45
 26 12 14 -1.48 2.67
 24 8 14 1.62 2.34
 12 6 14 11.53 1.56
 6 22 14 1.15 0.84
 24 16 16 -0.59 2.53
 22 12 16 0.74 2.25
 12 38 16 0.73 1.39
 17 13 17 0.86 1.9
 15 37 17 -0 1.74
 11 29 17 -0.04 1.58
 11 21 17 2.2 1.47
 20 22 18 -0.23 2.22
 18 32 18 0.25 0.6
 14 28 18 0.91 1.13
 -13 19 -35 1 1.99
 -12 10 -34 1.3 1.89
 -13 23 -33 -0.76 1.88
 -8 -6 -32 0.18 1.63
 -11 7 -29 2.45 1.82
 0 -20 -26 -0.43 0.75
 -12 20 -26 0.11 1.78
 11 -29 -25 0.33 1.12
 -11 11 -25 6.02 1.78
 -6 -8 -24 1.65 1.19
 -10 6 -24 5.21 1.6
 13 -29 -23 0.33 1.25
 -10 8 -22 26.6 2.05
 -3 -13 -21 0.98 0.91
 -11 17 -21 0.13 1.62
 -10 32 -16 0.63 1.61
 6 -20 -12 0.03 0.81
 9 -19 -7 0.47 1.02
 -6 18 -4 6.21 1.12
 11 -17 -3 10 1.33
 -5 13 -3 123.03 4.64
 -4 10 -2 97.22 3.67
 -3 43 -1 -0.12 1.2
 -5 27 -1 -0.32 1.1
 -5 23 -1 0.35 1.05
 -4 16 0 619.95 22.06
 17 -15 1 -0.59 1.56
 18 -14 2 -0.66 1.61
 16 -14 2 2.52 1.55
 8 -10 2 39.53 1.9
 17 -13 3 1.33 1.59
 5 53 5 -2.08 0.5
 -1 15 5 77.37 2.83
 5 1 7 170.23 6.23
 23 -3 9 -0.26 1.98
 19 -5 9 0.31 1.73
 15 -5 9 0.9 1.56
 11 -3 9 5.41 1.34
 8 2 10 52.27 2.34
 21 -1 11 2.23 1.99
 13 -1 11 2.56 1.4
 21 3 13 -0.69 2.05
 13 3 13 0.86 1.42
 18 4 14 -0.52 1.82
 16 4 14 -1.23 1.73
 6 28 14 2.09 0.86
 19 7 15 2.27 2.02
 15 7 15 2.41 1.76
 14 40 16 -1.06 1.63
 23 21 17 -1.3 2.6
 11 23 17 5.02 1.46
 20 28 18 0.59 2.37
 20 26 18 1.61 2.37
 20 24 18 0.12 2.38
 18 20 18 0.32 2.05
 16 20 18 1.44 1.91
 14 26 18 0.91 1.69
 14 24 18 -0.43 1.73
 -13 21 -33 -0.04 1.89
 -7 -7 -27 8.43 1.51
 -10 4 -26 1.02 1.63
 -12 18 -26 0.3 1.72
 -11 13 -23 3.84 1.65
 -10 10 -20 39.28 2.29
 -9 35 -13 0.78 1.55
 4 -18 -12 0.17 0.68
 -7 35 -7 3.03 1.42
 6 -14 -4 23.98 1.32
 8 -14 -2 15.03 1.22
 -5 29 -1 0.22 1.14
 11 -11 3 0.69 1.24
 -3 27 3 4.65 1.01
 -3 25 3 6.54 0.96
 7 -5 5 119.46 4.53
 22 -8 6 -1.67 1.98
 21 -7 7 0.89 1.86
 20 -6 8 1.02 1.78
 17 -5 9 1.34 1.66
 9 -1 9 6.26 1.14
 22 -2 10 0.97 2.14
 25 3 11 1.95 2.29
 22 2 12 0.18 2.07
 18 0 12 0.75 1.81
 16 0 12 5.02 1.75
 11 5 13 1.57 1.36
 25 15 15 -2.45 2.62
 23 11 15 -0.33 2.32
 17 7 15 1.85 1.86
 11 11 15 12.69 1.5
 9 15 15 18.91 1.5
 24 18 16 -0.22 2.53
 18 10 16 -0.92 1.94
 16 10 16 0.29 1.8
 21 17 17 0.07 2.23
 13 17 17 3.06 1.67
 18 30 18 2.04 2.16
 16 30 18 0.86 1.91
 -13 17 -35 0.44 1.92
 -9 -3 -31 0.32 1.74
 -12 12 -30 -0.83 1.75
 -6 -10 -28 11.52 1.48
 -12 14 -28 1.1 1.79
 -1 -19 -27 3.65 0.95
 -9 -1 -27 9.83 1.71
 1 -21 -25 4.72 0.42
 -3 -15 -25 30.41 1.59
 -5 -11 -25 20.71 1.51
 -12 26 -24 -0.08 1.74
 -12 24 -24 1.77 1.82
 -7 -5 -23 10.25 1.38
 -11 27 -19 -0.39 1.63
 -2 -12 -16 -0.09 0.64
 -9 11 -15 10.04 1.46
 -8 36 -10 0.21 1.47
 16 -22 -8 0.55 1.41
 -5 43 -5 1.87 1.33
 -6 34 -4 1.34 1.27
 11 -15 -1 0.97 1.18
 8 -12 0 45.92 2.11
 6 -10 0 124.95 4.67
 -3 23 3 18.65 1.2
 9 -7 5 54.43 2.42
 13 -7 7 3.9 1.37
 1 39 7 0.63 0.78
 24 0 10 0.47 2.11
 23 1 11 1.01 2.07
 12 2 12 7.7 1.48
 10 4 12 9.33 1.35
 27 13 13 -0.84 2.63
 9 43 13 0.14 0.9
 5 21 13 5.33 0.82
 26 14 14 0.02 2.63
 12 44 14 -0.45 1.31
 6 26 14 -0.17 0.85
 6 24 14 4.81 0.91
 22 14 16 -0.52 2.28
 10 18 16 1.1 1.27
 19 15 17 1.01 2.08
 15 15 17 0.58 1.81
 18 28 18 -0.59 2.15
 18 24 18 0.68 2.06
 18 22 18 0.61 2.04
 16 28 18 0.58 1.89
 16 22 18 0.02 1.88
 -13 19 -33 -0.7 1.92
 -10 0 -32 0.04 1.74
 -12 10 -32 0.63 1.79
 -11 5 -31 0.41 1.78
 -13 25 -31 2.7 1.82
 -13 23 -31 0.71 1.83
 -10 2 -28 5.13 1.74
 -12 30 -24 -0.49 1.73
 -12 28 -24 0.24 1.69
 -12 22 -24 0.65 1.7
 -11 15 -21 0.22 1.62
 -11 29 -19 0.65 1.71
 -11 21 -19 1.04 1.57
 -8 2 -18 24.51 1.74
 -10 34 -16 0.49 1.6
 -9 15 -13 28.72 1.87
 -9 27 -11 -0.03 1.43
 -9 25 -11 0.63 1.41
 -7 41 -9 -1.15 1.41
 -8 26 -8 0.06 1.28
 -8 24 -8 10.04 1.4
 15 -21 -7 2.59 1.43
 -7 15 -7 10.85 1.24
 12 -18 -4 1.05 1.22
 6 -12 -2 121.2 4.54
 -5 21 -1 8.34 1.11
 11 -13 1 0.09 1.17
 5 -5 3 234.11 8.46
 6 -2 6 0.89 0.82
 19 -1 11 0.99 1.79
 11 1 11 2.23 1.3
 26 8 12 0.38 2.41
 8 44 12 -0.85 0.51
 25 9 13 -1.52 2.37
 19 3 13 1.18 1.87
 24 10 14 -0.41 2.31
 20 6 14 0.47 2.02
 25 17 15 0.93 2.66
 13 9 15 10.73 1.64
 24 20 16 1.34 2.7
 20 12 16 -1.29 2.17
 14 12 16 0.01 1.62
 12 14 16 0.02 1.44
 21 19 17 -1.22 2.31
 17 15 17 0.35 1.88
 13 33 17 0.81 1.6
 18 26 18 -0.59 2.19
 16 26 18 0.37 1.87
 16 24 18 -0.1 1.86
 -13 15 -35 0.37 1.95
 -13 17 -33 0.51 1.91
 -7 -9 -31 0.99 1.55
 -13 21 -31 1.36 1.9
 -8 -6 -30 18 1.94
 9 -29 -29 -0.4 0.97
 -8 -4 -26 -0.46 1.42
 -12 16 -26 -1.18 1.73
 -11 9 -25 4.18 1.71
 10 -28 -24 -0.31 1.05
 -12 20 -24 0.84 1.7
 -9 3 -21 1.69 1.44
 -6 -6 -20 50.66 2.35
 -8 0 -20 33.28 1.98
 -9 5 -19 10.01 1.46
 -11 31 -19 0.84 1.66
 -10 12 -18 18.46 1.73
 -4 -8 -16 0.43 0.83
 -8 4 -16 5.08 1.27
 -10 16 -16 0.32 1.3
 -5 -3 -13 91.68 3.55
 -9 29 -11 1.09 1.42
 -9 23 -11 1.01 1.38
 -8 14 -10 131.47 5.14
 10 -20 -8 1.98 1.07
 -8 28 -8 7.17 1.48
 -8 22 -8 0.53 1.22
 17 -21 -7 0.13 1.46
 3 -13 -7 31.17 1.3
 14 -20 -6 0.47 1.36
 13 -19 -5 7.49 1.43
 -5 39 -3 1.07 1.29
 -5 31 -1 0.71 1.18
 -4 36 0 5.76 1.19
 12 -10 4 0.06 1.24
 4 -2 4 6.64 0.8
 -2 34 4 1.48 0.97
 21 -9 5 -0.79 1.81
 0 38 6 0.47 0.85
 23 -5 7 0.49 1.94
 19 -7 7 0.69 1.75
 16 -6 8 1.02 1.57
 17 -1 11 2.54 1.71
 15 -1 11 0.16 1.6
 5 11 11 9.94 0.67
 17 3 13 -0.02 1.67
 15 3 13 2.66 1.73
 26 16 14 0.28 2.59
 22 8 14 -0.08 2.2
 14 6 14 -0.53 1.51
 8 14 14 12.98 1.31
 23 13 15 -0.47 2.34
 10 32 16 0.14 1.27
 19 17 17 -0.98 2.08
 15 35 17 -0.28 1.74
 -12 8 -34 0.15 1.83
 -13 19 -31 -0.24 1.89
 -11 7 -27 4.64 1.75
 -11 11 -23 2.27 1.64
 12 -28 -22 0.61 1.2
 6 -24 -20 -0.33 0.8
 -11 19 -19 1.02 1.58
 14 -26 -16 -0.18 1.34
 -10 26 -14 -0.76 1.49
 -10 24 -14 2.36 1.48
 -9 37 -13 0.13 1.51
 -5 -1 -11 4.48 0.86
 -9 21 -11 -0.14 1.36
 -8 30 -8 0.83 1.38
 -7 37 -7 0.55 1.38
 -6 16 -4 -0.3 0.99
 -4 42 -2 1.19 1.24
 3 -7 -1 6.16 0.6
 -3 39 1 1.19 1.11
 20 -8 6 -0.12 1.75
 2 6 6 13.32 0.68
 15 -7 7 10.73 1.54
 22 -4 8 -0 1.93
 21 -3 9 0.09 1.86
 1 27 9 0.98 0.3
 20 -2 10 2.71 1.89
 6 6 10 51.99 2.2
 20 2 12 1.4 1.93
 23 7 13 1.17 2.18
 5 29 13 1.79 0.7
 10 10 14 1.14 1.21
 19 9 15 2.3 2.01
 9 35 15 0.11 1.11
 22 16 16 2.14 2.32
 18 12 16 2.08 1.97
 10 20 16 5.1 0.98
 21 21 17 -0 2.29
 17 35 17 -0.09 0.49
 15 17 17 1.87 1.76
 13 19 17 1.48 1.68
 -11 3 -33 0.73 1.8
 -12 10 -30 8.47 1.91
 -5 -13 -29 5.09 1.36
 -11 5 -29 -0.5 1.76
 -13 25 -29 1.58 1.82
 -13 23 -29 -0.14 1.85
 -2 -18 -28 3.69 1.14
 -12 12 -28 3.41 1.72
 -12 18 -24 -0.11 1.64
 -9 1 -23 18.37 1.72
 -10 6 -22 2.93 1.5
 -11 33 -19 -0.14 1.62
 -7 -1 -17 30.57 1.75
 -9 7 -17 46.55 2.41
 -5 -5 -15 54.59 2.33
 -7 1 -15 21.31 1.47
 -10 28 -14 1.8 1.51
 -10 22 -14 0.93 1.45
 16 -24 -12 1.47 1.43
 -9 31 -11 0.71 1.44
 12 -22 -10 8.09 1.35
 -8 38 -10 2.17 1.43
 11 -21 -9 2.83 1.22
 -8 20 -8 25.7 1.72
 18 -20 -6 -0.95 1.58
 16 -20 -6 -0.75 1.42
 9 -17 -5 29.52 1.66
 -7 27 -5 10.72 1.37
 -7 25 -5 8.04 1.27
 -6 36 -4 -0.65 1.31
 12 -16 -2 0.22 1.32
 -5 19 -1 1.15 0.97
 -1 47 1 -0.87 1.1
 12 -12 2 3.91 1.22
 0 48 2 -0.11 0.99
 21 -11 3 0.63 1.76
 -3 21 3 14.09 1.03
 2 2 4 83.67 3.04
 13 -9 5 17.88 1.59
 14 -8 6 2.14 1.4
 10 -6 6 0.36 1.1
 17 -7 7 2.07 1.63
 24 -2 8 -0.81 1.99
 2 40 8 2.53 0.48
 3 11 9 12.35 0.73
 14 -2 10 -0.66 1.46
 25 5 11 0.2 2.28
 24 6 12 0.63 2.2
 21 5 13 0.18 2.08
 7 13 13 37.06 1.85
 24 12 14 -1.59 2.39
 18 6 14 0.37 1.79
 16 6 14 1.69 1.77
 21 11 15 -0.83 2.19
 15 9 15 4.4 1.78
 11 39 15 0.18 1.26
 20 14 16 -0.05 2.12
 16 12 16 0.05 1.81
 12 36 16 -1.48 1.46
 21 27 17 -1.11 2.43
 21 25 17 -0.99 2.41
 21 23 17 0.41 2.39
 13 31 17 -0 1.59
 -13 13 -35 1.14 1.96
 -13 15 -33 -0.58 1.87
 -12 8 -32 3.15 1.9
 -13 17 -31 0.3 1.86
 -10 0 -30 15.7 1.95
 -9 -3 -29 2.04 1.66
 -13 21 -29 -0.4 1.9
 -12 14 -26 -0.85 1.71
 -10 4 -24 2.03 1.51
 -4 -12 -22 5.23 1.03
 -8 -2 -22 53.72 2.61
 -12 26 -22 3.9 1.76
 -12 24 -22 0.04 1.69
 -11 13 -21 0.22 1.57
 -10 8 -20 1.71 1.37
 13 -27 -19 -0.31 1.28
 -11 17 -19 1.65 1.57
 -3 -11 -17 8.65 0.88
 -8 6 -14 10.41 1.32
 -10 30 -14 0.59 1.5
 -9 19 -11 1.08 1.29
 -7 9 -9 9.81 1.16
 -8 32 -8 3.77 1.43
 7 -17 -7 36.48 1.74
 -4 2 -6 16.67 1.03
 -6 10 -6 0.53 0.92
 -7 29 -5 6.95 1.33
 12 -14 0 -0.55 1.29
 -2 46 0 0.87 1.14
 -2 10 2 4.78 0.6
 9 -9 3 11.73 1.19
 -1 43 3 0.37 1.02
 -3 31 3 8.79 1.08
 20 -10 4 -1.04 1.74
 0 44 4 0 0.95
 19 -9 5 -0.16 1.72
 -1 37 5 3.65 0.93
 18 -8 6 0.72 1.64
 23 -1 9 0.94 1.99
 24 2 10 1.23 2.11
 22 0 10 0.85 2.01
 18 -2 10 -0.58 1.7
 23 3 11 -0.79 2.08
 21 1 11 0.98 2.01
 26 10 12 0.13 2.39
 22 4 12 0.68 2.06
 14 2 12 14.9 1.7
 6 12 12 3.17 0.63
 25 11 13 1.86 2.4
 9 9 13 33.85 1.88
 5 23 13 5.37 0.8
 12 8 14 1.44 1.36
 23 15 15 0.11 2.35
 17 9 15 0.9 1.81
 13 41 15 -0.34 1.5
 9 17 15 15.15 1.4
 22 18 16 0.16 2.33
 14 38 16 -0.26 1.64
 19 19 17 1.17 2.06
 13 21 17 2.73 1.68
 9 -27 -23 0.29 0.99
 -12 28 -22 -0.85 1.68
 -12 22 -22 3.89 1.73
 -7 -3 -19 1.17 1.13
 -10 14 -16 0.46 1.32
 13 -25 -15 1.56 1.3
 -10 32 -14 1.53 1.49
 -10 20 -14 2.67 1.5
 -7 3 -13 22.27 1.48
 -9 33 -11 0.64 1.44
 -6 6 -8 55.21 2.37
 17 -19 -5 1.59 1.42
 -7 21 -5 23.18 1.56
 14 -18 -4 1.44 1.37
 13 -17 -3 4.51 1.33
 -2 2 -2 60.53 2.23
 -3 7 -1 5.67 0.65
 -5 33 -1 0.28 1.13
 13 -11 3 16.16 1.54
 1 45 5 0.29 0.86
 16 -8 6 -0.51 1.44
 8 -4 6 4.12 0.98
 11 -5 7 30.33 1.88
 12 -4 8 43.33 2.3
 6 2 8 166.37 6.14
 16 -2 10 6.9 1.71
 3 21 11 0.88 0.52
 18 2 12 2.74 1.81
 4 30 12 0.63 0.36
 13 5 13 11.04 1.59
 11 45 13 -0.06 1.15
 22 10 14 0.41 2.14
 20 8 14 0.53 2.05
 11 13 15 4.72 1.39
 14 14 16 -0.9 1.63
 12 16 16 0.84 1.48
 10 22 16 2.13 1.34
 19 31 17 0.18 2.22
 17 33 17 0.03 0.95
 15 19 17 0.87 1.75
 -11 3 -31 0.23 1.75
 -13 19 -29 -0.94 1.96
 8 -28 -28 3.44 0.92
 -13 27 -27 -1.41 1.74
 -13 25 -27 -0.19 1.78
 -4 -14 -26 -0.45 1.05
 -10 2 -26 -0.2 1.54
 -7 -7 -25 19.72 1.61
 -9 -1 -25 15.99 1.69
 -12 16 -24 2.35 1.67
 7 -25 -21 0.26 0.85
 -10 10 -18 0.65 1.41
 -11 29 -17 1.9 1.62
 -11 27 -17 1.38 1.56
 -11 25 -17 4.01 1.57
 -11 23 -17 5.69 1.43
 -9 9 -15 68.75 3.1
 7 -21 -13 6.34 0.93
 15 -23 -11 -0.07 1.34
 -8 18 -8 1.42 1.17
 -7 13 -7 44.62 2.13
 -6 42 -6 0.43 1.34
 -5 7 -5 157.01 5.79
 -7 31 -5 6.53 1.37
 18 -18 -4 0.94 1.55
 19 -17 -3 1.47 1.64
 13 -15 -1 -0.12 1.3
 20 -14 0 0.22 1.67
 2 -4 0 -0.12 0.34
 9 -11 1 -0.42 1.02
 7 -7 3 93.8 3.63
 14 -10 4 2.96 1.38
 17 -9 5 3.34 1.49
 15 -9 5 13.32 1.66
 22 -6 6 -0.93 1.94
 21 -5 7 1.31 1.85
 20 -4 8 1.57 1.81
 19 -3 9 0.81 1.71
 16 2 12 -0.15 1.67
 8 8 12 81.73 3.32
 19 5 13 -1.08 1.9
 5 27 13 3.43 0.76
 24 14 14 -0.54 2.43
 13 11 15 2.18 1.62
 22 20 16 -0.18 2.35
 20 16 16 0.14 2.19
 19 21 17 0.24 2.11
 17 19 17 0.52 1.86
 13 23 17 3.17 1.58
 -13 13 -33 -0.85 1.87
 -13 15 -31 -0.13 1.81
 -7 -9 -29 2.84 1.49
 -8 -6 -28 0.69 1.48
 -12 10 -28 -0.25 1.7
 -13 23 -27 0.74 1.86
 -6 -10 -26 -1.02 1.22
 -12 12 -26 -0.22 1.76
 -11 7 -25 3.52 1.67
 -11 9 -23 4.62 1.62
 8 -26 -22 3.91 0.99
 -12 20 -22 -0.43 1.6
 11 -27 -21 -0.25 1.13
 12 -26 -18 3.07 1.22
 12 -24 -14 0.55 1.22
 -10 18 -14 -1.12 1.4
 9 -21 -11 0.8 1.05
 2 -14 -10 0.78 0.39
 -8 40 -10 -0.62 1.45
 -8 12 -10 0.21 1.16
 -8 34 -8 -0.26 1.34
 -7 39 -7 -0.05 1.37
 10 -18 -6 -0.82 1.05
 16 -18 -4 -0.22 1.41
 9 -13 -1 1.41 1.03
 -3 45 -1 -0.61 1.19
 -4 14 0 0.37 0.73
 19 -13 1 -0.16 1.66
 13 -13 1 3.64 1.29
 -2 42 2 -1.08 1.06
 7 -1 7 53.08 2.27
 15 -3 9 1.22 1.51
 19 1 11 -0.27 1.81
 13 1 11 1.65 1.31
 26 12 12 -1.7 2.49
 4 22 12 0.7 0.64
 25 13 13 -0.35 2.35
 23 9 13 0.22 2.18
 11 7 13 14.34 1.51
 23 17 15 -0.69 2.39
 21 13 15 1.17 2.15
 19 11 15 1.68 2.01
 22 22 16 -0.61 2.18
 16 14 16 0.23 1.77
 10 28 16 0.47 1.26
 19 29 17 -1.52 2.24
 19 27 17 0.39 2.16
 19 25 17 0.68 2.17
 19 23 17 -0.27 2.13
 15 31 17 3.35 1.47
 13 27 17 3.93 1.18
 -12 8 -30 0.73 1.74
 -3 -17 -29 3.54 1.1
 -13 17 -29 0.73 1.81
 11 -29 -27 0.9 1.12
 -11 5 -27 4.1 1.73
 -13 21 -27 2.2 1.86
 5 -25 -25 3.54 0.65
 -6 -8 -22 28.71 1.71
 -11 15 -19 1.01 1.59
 -5 -7 -17 15.36 1.16
 -11 31 -17 0.39 1.59
 15 -25 -15 1.21 1.41
 -9 35 -11 -0.09 1.43
 -9 17 -11 2.95 1.24
 14 -22 -10 0.43 1.31
 5 -15 -7 59.88 2.36
 3 -11 -5 474.22 16.82
 -7 33 -5 4.7 1.37
 -7 19 -5 41.05 2.07
 -6 14 -4 20.75 1.32
 17 -17 -3 0.48 1.44
 15 -17 -3 3.44 1.43
 3 -9 -3 64.78 2.44
 -5 41 -3 0.91 1.24
 -5 11 -3 49.26 2.1
 18 -16 -2 1.21 1.56
 14 -16 -2 14.75 1.56
 14 -14 0 24.74 1.83
 -4 38 0 -0.58 1.14
 18 -12 2 1.21 1.63
 14 -12 2 11.65 1.49
 17 -11 3 0.11 1.56
 15 -11 3 1.7 1.37
 22 -8 4 -0.74 1.8
 16 -10 4 -0.44 1.49
 10 -8 4 0.66 1.05
 9 -3 7 34.45 1.79
 4 6 8 4.08 0.66
 17 -3 9 0.79 1.65
 25 7 11 1.79 2.26
 24 8 12 -1.7 2.28
 20 4 12 0.21 1.96
 12 4 12 16.94 1.6
 21 7 13 -0.41 2.05
 17 5 13 0.03 1.72
 15 5 13 3.23 1.65
 18 8 14 1.43 1.81
 14 8 14 3.68 1.57
 22 24 16 0.44 2.45
 10 26 16 0.5 1.27
 17 31 17 0.55 1.9
 17 21 17 -0.43 1.9
 -14 20 -36 -1.03 2.01
 -14 22 -34 -0.35 1.89
 -10 -2 -32 10.1 1.84
 -10 0 -28 -0.16 1.59
 -13 19 -27 1.76 1.82
 -8 -4 -24 4.71 1.38
 -12 14 -24 0.96 1.63
 -12 18 -22 9.58 1.77
 -11 11 -21 -0.48 1.52
 -11 33 -17 1.37 1.58
 -11 19 -17 6.62 1.57
 11 -23 -13 4.84 1.2
 10 -22 -12 14.96 1.36
 11 -19 -7 12.01 1.31
 16 -16 -2 0.35 1.39
 -6 26 -2 -0.09 1.06
 17 -15 -1 -0.7 1.47
 15 -15 -1 0.96 1.4
 -5 17 -1 7.23 1
 18 -14 0 1.71 1.6
 17 -13 1 -0 1.51
 15 -13 1 1.07 1.38
 5 -7 1 2.97 0.72
 16 -12 2 0.11 1.44
 -3 33 3 6.44 1.06
 -3 19 3 59.58 2.36
 -2 36 4 0.39 0.91
 23 -3 7 0.46 1.94
 22 -2 8 1.8 2.01
 18 -4 8 -0.47 1.72
 21 -1 9 1.06 1.9
 20 0 10 -0.29 1.84
 12 0 10 -0.8 1.33
 17 1 11 -1.28 1.65
 15 1 11 -0.17 1.61
 22 6 12 -0.34 2.1
 10 6 12 40.72 2.14
 24 16 14 -0.51 2.45
 22 12 14 0.16 2.15
 8 36 14 -0.62 0.99
 8 16 14 1.93 0.9
 23 19 15 -2.7 2.55
 17 11 15 0.94 1.86
 15 11 15 4.16 1.75
 9 33 15 0.04 1.16
 20 18 16 -0.48 2.12
 12 34 16 0.24 1.42
 12 18 16 -0.08 1.48
 17 23 17 -0.72 1.95
 15 29 17 -0.5 1.78
 15 23 17 0.4 1.76
 -14 18 -36 -0.91 1.95
 -13 11 -33 0.57 1.88
 -12 6 -32 0.08 1.55
 -13 13 -31 0.92 1.81
 -11 3 -29 1.08 2.02
 -13 15 -29 1.82 1.77
 7 -27 -27 0.61 0.82
 -9 -3 -27 18.87 1.78
 -7 -5 -21 1.6 1.2
 10 -26 -20 4.29 1.12
 -12 24 -20 4.79 1.67
 -9 3 -19 8.42 1.45
 -4 -10 -18 16.56 1.12
 11 -25 -17 3.41 1.22
 7 -23 -17 7.57 0.94
 -10 12 -16 0.3 1.31
 8 -22 -14 5.54 1
 -6 -2 -14 4.21 0.99
 -10 36 -14 0.49 1.52
 -6 0 -12 -0.06 0.91
 16 -22 -10 3.86 1.46
 13 -21 -9 1 1.26
 12 -20 -8 10.86 1.42
 -8 36 -8 2.27 1.42
 7 -15 -5 53.83 2.27
 -6 28 -2 13.6 1.33
 -6 24 -2 18.79 1.4
 16 -14 0 -0.33 1.41
 -2 16 4 -0.41 0.57
 21 -7 5 0.31 1.82
 11 -7 5 60.78 2.73
 20 -6 6 -0.66 1.75
 4 2 6 18.88 1.03
 19 -5 7 0.77 1.71
 24 0 8 -0.17 2
 10 -2 8 68.2 2.94
 23 1 9 0.64 2.05
 7 3 9 13.25 1.05
 22 2 10 2.59 2.03
 27 13 11 -0.27 2.45
 23 5 11 -1.06 2.1
 21 3 11 -0.49 1.97
 26 14 12 -1.01 2.49
 25 15 13 0.8 2.43
 20 10 14 -0.27 2.14
 16 8 14 -0.14 1.79
 10 40 14 -0.58 1.1
 10 12 14 3.26 1.21
 23 21 15 -0.8 2.48
 21 15 15 1.7 2.16
 18 16 16 1.12 1.77
 14 36 16 -1.49 1.72
 14 16 16 -0.74 1.68
 17 27 17 1.59 2.02
 17 25 17 0.42 1.94
 15 27 17 -1.39 1.79
 15 25 17 0.18 1.72
 -14 20 -34 1.04 1.92
 -9 -5 -31 0.58 1.72
 -13 27 -25 0.52 1.74
 -13 25 -25 0.91 1.78
 -13 23 -25 2.12 1.99
 -5 -11 -23 4.33 1.08
 -10 4 -22 16.58 1.67
 -12 16 -22 0.6 1.57
 -9 1 -21 0.51 1.27
 -10 6 -20 15.2 1.6
 -12 30 -20 2.03 1.66
 -12 22 -20 0.45 1.6
 -9 5 -17 48.41 2.45
 -6 -4 -16 0.61 0.99
 -9 37 -11 0.31 1.43
 -8 16 -8 56.56 2.57
 10 -16 -4 0.55 1.06
 -3 3 -3 13.48 0.82
 -4 44 -2 -0.17 1.18
 -6 30 -2 0.74 1.16
 -6 22 -2 0.72 1.01
 7 -9 1 11.97 1.02
 -3 41 1 0.31 1.08
 -4 26 2 11.71 1.09
 12 -6 6 3.1 1.28
 16 -4 8 3.45 1.62
 8 0 8 15.92 1.22
 26 8 10 2.24 2.32
 11 3 11 -0.24 1.25
 9 5 11 2.97 1.3
 10 46 12 0.75 1.01
 23 11 13 0.9 2.19
 24 18 14 0.23 2.48
 12 10 14 6.22 1.39
 11 15 15 16.95 1.62
 20 20 16 -0.1 2.08
 16 36 16 -0.95 0.73
 16 16 16 -0.79 1.81
 -14 18 -34 0.04 1.88
 -14 22 -32 1.06 1.78
 -12 8 -28 2.3 1.73
 -5 -13 -27 16.31 1.42
 -13 17 -27 2.4 1.78
 6 -26 -26 -0.2 0.71
 -12 10 -26 -0.45 1.69
 -13 21 -25 1.78 1.8
 -10 2 -24 10.71 1.62
 9 -25 -19 1.08 1.03
 -11 13 -19 1.35 1.55
 14 -26 -18 0.95 1.3
 8 -24 -18 0.4 0.91
 -8 0 -18 0.13 1.19
 -11 17 -17 2.6 1.46
 10 -24 -16 0.25 1.08
 -8 2 -16 0.36 1.12
 9 -23 -15 13.99 1.22
 14 -24 -14 0.82 1.3
 -10 28 -12 0.51 1.43
 -10 26 -12 4.16 1.44
 -10 24 -12 0.03 1.4
 -9 15 -11 0.77 1.19
 6 -18 -10 2 0.85
 17 -21 -9 -0.18 1.41
 15 -21 -9 0.39 1.34
 -9 29 -9 0.91 1.4
 -9 27 -9 0.89 1.37
 -9 25 -9 1.09 1.28
 8 -18 -8 0.5 0.94
 -7 35 -5 1.62 1.31
 10 -10 2 7.56 1.18
 -4 28 2 0.36 0.99
 -4 24 2 0.36 0.87
 21 -9 3 1.5 1.75
 8 -6 4 2.27 0.92
 6 -4 4 15.49 1.02
 2 50 4 -0.32 0.83
 23 -5 5 0.4 1.85
 9 1 9 6.67 1.13
 18 0 10 1.55 1.71
 25 9 11 -0.34 2.27
 24 10 12 -0.08 2.22
 18 4 12 -0.64 1.76
 14 4 12 0.12 1.46
 25 17 13 0.43 2.5
 19 7 13 1.19 1.94
 12 42 14 -0.5 1.34
 23 23 15 -3.11 2.58
 13 13 15 7.02 1.56
 11 37 15 1.1 1.31
 20 22 16 -1.69 2.18
 18 18 16 -0.22 1.93
 12 20 16 0.09 1.47
 -14 20 -32 0.66 1.84
 -4 -16 -30 -0.44 1.18
 12 -28 -24 0.75 1.17
 -12 12 -24 4.04 1.72
 -9 -1 -23 19.83 1.69
 -11 7 -23 6.82 1.63
 -12 20 -20 9.76 1.7
 -10 8 -18 10.34 1.45
 -9 7 -15 65.99 2.98
 -10 30 -12 5.97 1.51
 -10 22 -12 14.22 1.6
 -9 23 -9 0.8 1.26
 18 -20 -8 -1.11 1.51
 -5 3 -7 7.32 0.85
 -7 17 -5 17.66 1.35
 7 -13 -3 19.61 1.24
 10 -14 -2 1.84 1.04
 7 -11 -1 4.89 0.84
 10 -12 0 -0 1.07
 -3 11 1 1.82 0.61
 20 -8 4 1.67 1.67
 22 -4 6 -0.21 1.9
 17 -5 7 2.32 1.63
 14 0 10 8.83 1.55
 27 15 11 -0.71 2.54
 26 16 12 -1.63 2.53
 16 4 12 5.25 1.74
 21 9 13 -0 2.05
 13 7 13 2.92 1.44
 9 11 13 29.49 1.74
 24 20 14 0.02 2.62
 22 14 14 -0.76 2.2
 21 17 15 1.58 2.16
 17 13 15 4.94 1.92
 13 39 15 0.51 1.51
 9 21 15 2.58 1.22
 20 30 16 0.11 2.29
 20 24 16 0 2.16
 14 18 16 0.01 1.82
 12 32 16 0 1.44
 -11 1 -31 0.23 1.73
 -13 11 -31 0.74 1.8
 -10 -2 -30 1.58 1.65
 -12 6 -30 6.19 1.85
 -14 24 -30 -0.41 1.78
 -13 13 -29 -0.22 1.73
 -13 15 -27 0.85 1.7
 10 -28 -26 0.13 1.04
 -8 -6 -26 0.62 1.33
 -11 5 -25 14.88 1.81
 -13 19 -25 4.48 1.74
 13 -27 -21 -0.37 1.26
 -11 9 -21 0.4 1.49
 -8 -2 -20 11.82 1.38
 4 -20 -16 1.57 0.59
 -11 29 -15 2.3 1.56
 -11 27 -15 4.82 1.57
 -11 25 -15 7.61 1.61
 -8 4 -14 -0.22 1.09
 -8 10 -10 93.97 3.8
 -9 31 -9 0.53 1.41
 -9 21 -9 -0.38 1.31
 14 -20 -8 0.43 1.3
 -8 38 -8 0.01 1.38
 -7 11 -7 64.79 2.74
 -8 28 -6 0.2 1.23
 -8 26 -6 -0.09 1.25
 11 -17 -5 34.34 1.9
 5 -13 -5 119.05 4.4
 -6 40 -4 0.28 1.25
 -4 8 -2 0.28 0.67
 -6 32 -2 4.55 1.19
 5 -9 -1 6.12 0.77
 -5 37 -1 0.54 1.14
 11 -9 3 33.27 1.9
 19 -7 5 2.61 1.66
 5 -1 5 14.79 0.97
 18 -6 6 0.43 1.62
 21 -3 7 -0.82 1.85
 20 -2 8 0.57 1.8
 25 5 9 0.48 2.17
 19 -1 9 0.57 1.76
 16 0 10 0.84 1.62
 19 3 11 0 1.74
 20 6 12 0.19 1.95
 25 19 13 1.19 2.75
 23 13 13 -0.35 2.22
 17 7 13 0.38 1.78
 24 22 14 2.92 3.16
 18 10 14 0.45 1.81
 19 15 15 1.3 2
 15 13 15 3.53 1.69
 20 28 16 -0.65 2.28
 20 26 16 -0.06 2.22
 16 18 16 -0.29 1.72
 14 34 16 -0.34 1.65
 -14 16 -34 -0.2 1.88
 -13 9 -33 -0.46 1.81
 -14 18 -32 0.36 1.84
 -8 -8 -30 0.38 1.58
 -14 22 -30 0.28 1.75
 -7 -9 -27 12.57 1.49
 -10 0 -26 1.16 1.51
 -2 -16 -22 24.54 1.25
 -12 14 -22 8.86 1.71
 -12 18 -20 0.47 1.54
 -6 -6 -18 8.1 1.12
 -11 31 -15 2.15 1.56
 -11 23 -15 2.49 1.46
 -10 32 -12 0.55 1.45
 -10 20 -12 0.18 1.35
 -7 7 -9 8.41 1.07
 16 -20 -8 1.86 1.41
 13 -19 -7 4.28 1.3
 12 -18 -6 0 1.18
 -6 8 -6 16.75 1.13
 -8 24 -6 0.1 1.18
 -6 20 -2 53.26 2.35
 -4 40 0 2.51 1.17
 -4 22 2 33.82 1.63
 -3 35 3 1.29 0.97
 14 -6 6 1.63 1.29
 23 -1 7 -0.97 1.92
 24 2 8 -1.23 2.05
 13 -1 9 -0.19 1.27
 5 7 9 58.58 2.35
 26 10 10 0.15 2.31
 24 6 10 0.72 2.01
 9 47 11 -0.31 0.84
 26 18 12 -1.31 2.63
 24 12 12 1.84 2.29
 6 14 12 39.12 1.79
 4 26 12 1.19 0.58
 15 7 13 3.55 1.65
 11 9 13 20.13 1.61
 16 10 14 2.63 1.92
 14 10 14 -0.43 1.53
 8 18 14 4.63 1.08
 21 19 15 -0.26 2.15
 18 32 16 -1.66 2.14
 18 20 16 -1.81 1.94
 16 34 16 1.83 1.66
 12 22 16 0.55 1.45
 -12 4 -32 3.5 1.8
 -14 20 -30 1.69 1.87
 -9 -5 -29 3.24 1.66
 -11 3 -27 5.2 1.73
 -13 17 -25 1.57 1.66
 -3 -15 -23 5.33 0.89
 -7 -7 -23 3.24 1.22
 -13 29 -23 1.31 1.65
 -13 27 -23 0.52 1.68
 -13 25 -23 0.72 1.72
 -13 23 -23 2.18 1.76
 4 -22 -20 0.09 0.56
 -11 11 -19 2.97 1.44
 -11 15 -17 3.49 1.52
 -10 10 -16 2.61 1.32
 -11 21 -15 7.82 1.55
 5 -19 -13 9.87 0.85
 9 -19 -9 6.75 1.05
 -9 33 -9 0.06 1.38
 -8 14 -8 3.76 1.16
 17 -19 -7 2.19 1.4
 -8 30 -6 0.7 1.33
 -8 22 -6 2.08 1.15
 19 -17 -5 1.88 1.57
 -7 37 -5 1.95 1.29
 5 -11 -3 48.8 1.99
 -5 43 -3 1.14 1.23
 20 -14 -2 0.17 1.61
 20 -12 0 2.87 1.67
 4 -4 2 21.43 1.09
 3 -1 3 729.94 25.83
 12 -8 4 9.38 1.36
 13 -7 5 27.39 1.81
 9 -5 5 21.21 1.38
 -1 39 5 0.85 0.89
 0 40 6 -0.78 0.81
 22 0 8 -1.36 1.92
 0 26 8 -0 0.49
 23 3 9 0.95 2
 21 1 9 1.01 1.89
 17 -1 9 0.66 1.64
 22 4 10 1.11 2
 20 2 10 3.97 1.91
 25 11 11 -0.08 2.29
 21 5 11 -0.58 1.98
 13 3 11 0.06 1.33
 5 13 11 2.03 0.76
 8 10 12 1.25 1.02
 7 37 13 -0.65 0.87
 22 16 14 0.89 2.21
 15 39 15 0.79 1.82
 11 17 15 7.34 1.39
 9 23 15 8.08 1.21
 18 22 16 -0.73 1.94
 14 20 16 -0.45 1.66
 12 30 16 0.57 1.52
 12 24 16 -0.29 1.45
 -14 14 -34 -0.04 1.88
 -14 16 -32 0.02 1.84
 -13 11 -29 1.98 1.76
 -12 8 -26 0.55 1.63
 -9 -3 -25 26.02 1.9
 -6 -10 -24 6.86 1.2
 -1 -17 -21 3.06 0.64
 -12 28 -18 -0.64 1.65
 -12 26 -18 2.08 1.6
 13 -25 -17 0.81 1.22
 -7 -1 -15 19.65 1.38
 -11 33 -15 0.1 1.54
 15 -23 -13 0.18 1.23
 -10 34 -12 2.41 1.46
 -9 13 -11 0.3 1.19
 -9 19 -9 2.26 1.07
 15 -19 -7 1.03 1.34
 18 -18 -6 1.72 1.5
 -4 4 -4 65.5 2.54
 -6 12 -4 -0.03 0.84
 11 -15 -3 2.91 1.12
 -6 34 -2 0.65 1.19
 -5 15 -1 10.51 0.95
 -2 48 0 -0.08 1.05
 11 -11 1 5.65 1.23
 -4 32 2 0.17 0.99
 22 -6 4 0.41 1.86
 12 -2 8 4.11 1.28
 2 12 8 3.87 0.46
 15 -1 9 1.58 1.45
 17 3 11 -0.3 1.6
 3 23 11 1.73 0.49
 12 6 12 1.54 1.3
 23 15 13 -0.42 2.22
 19 9 13 0.69 1.91
 10 14 14 0.86 1.17
 21 21 15 0.05 2.21
 17 15 15 1.47 1.86
 13 15 15 1.17 1.53
 9 29 15 1.52 1.16
 18 30 16 -0.23 2.05
 -13 9 -31 -0.64 1.78
 -14 18 -30 -0.64 1.83
 11 -29 -29 0.18 1.05
 -11 1 -29 2.66 1.68
 -12 6 -28 -1.05 1.74
 -14 24 -28 -1.21 1.74
 -13 13 -27 3.32 1.67
 -12 10 -24 0.24 1.58
 -13 21 -23 2.5 1.68
 -8 -4 -22 0.51 1.21
 -12 16 -20 9.42 1.65
 -12 30 -18 0.08 1.61
 -12 22 -18 3.14 1.36
 -7 1 -13 16.01 1.24
 -9 9 -13 31.34 1.88
 -8 6 -12 0.26 1.05
 -10 18 -12 19.49 1.66
 10 -20 -10 27.07 1.51
 4 -16 -10 1.18 0.61
 8 -16 -6 0.43 0.89
 -8 32 -6 -0.07 1.29
 -7 15 -5 53.06 2.36
 19 -15 -3 0.79 1.57
 11 -13 -1 0.9 1.13
 -3 47 -1 -0.2 1.11
 19 -11 1 -0.67 1.62
 -1 49 1 0.11 1.02
 8 -8 2 0.08 0.87
 -2 38 4 0.26 0.9
 21 -5 5 2.48 1.78
 15 -7 5 3.24 1.44
 10 -4 6 14.4 1.28
 11 -3 7 32.02 1.87
 18 -2 8 2.31 1.65
 0 28 8 8.29 0.63
 8 48 10 -0.26 0.69
 15 3 11 1.41 1.54
 7 9 11 3.61 0.94
 22 10 12 1.29 2.12
 18 6 12 2.33 1.73
 9 41 13 0.17 0.98
 22 18 14 1.33 2.23
 20 14 14 1.03 1.99
 18 12 14 -0.29 1.86
 12 12 14 -0.26 1.35
 21 23 15 0.46 2.26
 19 17 15 0.43 1.96
 11 35 15 -0.28 1.32
 9 27 15 2.3 1.16
 9 25 15 3.73 1.2
 18 28 16 0.55 2.02
 18 26 16 -0.01 2
 18 24 16 -0.56 1.98
 16 32 16 -0.59 1.83
 -10 -2 -28 7.14 1.7
 -14 22 -28 -0.06 1.82
 -13 15 -25 0.77 1.63
 11 -27 -23 0.63 1.08
 -13 19 -23 0.82 1.59
 -12 12 -22 1.89 1.53
 -10 4 -20 6.07 1.43
 -12 32 -18 0.59 1.55
 15 -25 -17 1.47 1.36
 -7 -3 -17 30.57 1.72
 -11 35 -15 0.24 1.48
 -9 35 -9 0.46 1.36
 -8 40 -8 1.14 1.36
 16 -18 -6 1.26 1.38
 14 -18 -6 -0.64 1.28
 -8 20 -6 0.3 1.08
 13 -17 -5 9.86 1.35
 18 -16 -4 -0.47 1.49
 12 -16 -4 3.18 1.22
 -6 18 -2 5.57 0.98
 19 -13 -1 0.19 1.59
 22 -8 2 0.54 1.74
 18 -10 2 0.38 1.55
 12 -10 2 29.22 1.82
 -2 44 2 1.16 1.01
 -4 20 2 0.36 0.79
 -1 45 3 -0.01 0.95
 -3 17 3 37.55 1.6
 16 -8 4 0.73 1.46
 14 -8 4 0.13 1.25
 23 -3 5 0.14 1.86
 7 -3 5 18.85 1.19
 20 -4 6 -0.39 1.68
 19 -3 7 2.27 1.68
 5 3 7 6.29 0.74
 25 7 9 0.77 2.2
 26 12 10 0.97 2.32
 24 8 10 0.59 2.12
 12 2 10 56.21 2.7
 25 13 11 -1.41 2.36
 23 9 11 -0.91 2.15
 24 14 12 2.49 2.3
 10 8 12 12.8 1.37
 21 27 15 -0.08 2.29
 21 25 15 1.73 2.34
 15 15 15 3.7 1.71
 16 22 16 -0.26 1.76
 -13 7 -33 0.3 1.82
 -14 14 -32 2.81 1.89
 -12 4 -30 0.37 1.7
 -14 20 -28 0.71 1.77
 9 -27 -25 1.88 0.96
 -4 -14 -24 0.5 0.94
 -11 5 -23 0.97 1.48
 -10 2 -22 4.57 1.41
 12 -26 -20 -0.26 1.16
 -3 -13 -19 0.58 0.79
 -2 -14 -18 3.68 0.69
 -10 6 -18 2.01 1.33
 -12 20 -18 0.27 1.47
 -11 13 -17 15.39 1.64
 -10 12 -14 3.77 1.26
 -10 36 -12 -0.3 1.43
 7 -19 -11 -0 0.77
 -3 -7 -11 4.91 0.64
 -6 4 -8 25.8 1.39
 -8 34 -6 -0.04 1.31
 17 -17 -5 1.56 1.42
 18 -14 -2 0.05 1.46
 -5 39 -1 0.07 1.15
 18 -12 0 -0.29 1.58
 -4 12 0 127.73 4.71
 17 -9 3 1.35 1.51
 13 -9 3 20.56 1.57
 4 54 4 0.09 0.65
 24 0 6 0.81 1.94
 16 -2 8 -0.33 1.51
 14 -2 8 8.9 1.34
 18 2 10 0.47 1.66
 20 8 12 -0.76 1.95
 16 6 12 -0.55 1.62
 14 6 12 16.96 1.72
 23 17 13 0 2.31
 17 9 13 1.51 1.75
 22 20 14 -0.37 2.22
 19 19 15 1.34 2.02
 13 37 15 0.1 1.59
 11 19 15 2.62 1.34
 16 30 16 -0.67 1.85
 16 24 16 0.01 1.78
 14 30 16 0.99 1.15
 14 24 16 -0.82 1.64
 -14 12 -34 0.82 1.86
 -14 16 -30 5.32 1.9
 -3 -17 -27 8.82 1.1
 -2 -18 -26 -0.11 0.87
 -11 7 -21 0.33 1.43
 -13 27 -21 -0.71 1.64
 -13 25 -21 0.03 1.63
 -6 -8 -20 0.53 1.04
 -9 1 -19 3.69 1.27
 -9 3 -17 1.78 1.25
 12 -24 -16 -0.91 1.17
 16 -22 -12 0.62 1.37
 14 -22 -12 3.11 1.31
 -2 -8 -10 806.47 28.51
 -4 -4 -10 17.35 1
 -9 17 -9 2.5 1.2
 15 -17 -5 3.6 1.35
 -6 42 -4 0.23 1.2
 17 -15 -3 1.86 1.42
 -5 9 -3 61.86 2.47
 -7 29 -3 5.15 1.23
 -7 25 -3 10.1 1.23
 12 -14 -2 28.2 1.76
 -4 46 -2 1.16 1.18
 12 -12 0 57.37 2.62
 17 -11 1 0.2 1.48
 -3 43 1 0.69 1.07
 6 -6 2 29.16 1.41
 0 50 2 0.2 0.93
 -4 34 2 5.14 1.06
 21 -7 3 1.65 1.71
 15 -9 3 5.73 1.45
 0 46 4 -0.31 0.87
 22 -2 6 -0.79 1.86
 1 41 7 0.89 0.7
 24 4 8 0.29 2.03
 19 1 9 0.12 1.67
 21 7 11 0.2 1.95
 19 5 11 -0.11 1.79
 11 5 11 2.94 1.25
 24 16 12 0.92 2.34
 21 13 13 -0.84 2.04
 13 9 13 4.4 1.41
 11 43 13 0.54 1.21
 7 17 13 5.99 0.99
 20 16 14 -0.07 2
 16 12 14 -0.44 1.68
 14 12 14 1.29 1.53
 10 38 14 0.16 1.17
 8 20 14 0.01 1.02
 15 37 15 0.6 1.76
 13 17 15 4.75 1.53
 16 28 16 -0.18 1.82
 16 26 16 0.47 1.82
 14 28 16 -1.14 1.64
 14 26 16 -0.21 1.65
 -13 9 -29 0.79 1.72
 -8 -8 -28 5.59 1.49
 -14 18 -28 1.69 1.8
 -9 -5 -27 12.94 1.65
 -13 11 -27 4.19 1.69
 -14 26 -26 -0.17 1.66
 -14 24 -26 0.25 1.68
 -11 3 -25 2.78 1.54
 -10 0 -24 0.02 1.4
 -13 17 -23 1.33 1.6
 -9 -1 -21 -0.57 1.24
 -13 23 -21 -0.66 1.63
 -4 -12 -20 39.48 1.84
 -12 14 -20 0.9 1.55
 -7 -5 -19 15.95 1.37
 -11 9 -19 2.9 1.42
 -12 18 -18 5.22 1.58
 -10 16 -12 -0.17 1.21
 -7 3 -11 5.12 0.98
 -9 37 -9 0.46 1.36
 6 -16 -8 1.19 0.76
 16 -16 -4 -0.21 1.34
 14 -16 -4 -0.39 1.27
 8 -14 -4 -0.34 0.9
 13 -15 -3 9.99 1.37
 -7 23 -3 14.96 1.3
 17 -13 -1 0.47 1.46
 13 -13 -1 3.19 1.21
 8 -10 0 -0.74 0.89
 13 -11 1 1.69 1.23
 -5 27 1 -0.99 1
 16 -10 2 3.26 1.5
 14 -10 2 0.39 1.27
 9 -7 3 34.59 1.73
 -3 37 3 2.72 1
 20 -6 4 -0.26 1.69
 8 -2 6 3.1 0.93
 6 0 6 3.49 0.75
 23 1 7 1.79 1.92
 21 -1 7 0.73 1.78
 17 -3 7 1.23 1.58
 20 0 8 1.26 1.79
 23 5 9 1 2.03
 26 14 10 0.08 2.35
 22 6 10 -1.27 1.98
 20 4 10 1.08 2.11
 16 2 10 6.35 1.66
 14 2 10 0.83 1.4
 25 15 11 0.49 2.3
 9 7 11 2.52 1.08
 23 19 13 2.07 2.33
 19 11 13 2.44 1.91
 15 9 13 1.11 1.59
 9 13 13 2.73 1.12
 22 22 14 -0.18 2.28
 12 40 14 0.16 1.4
 19 21 15 -0.03 2.04
 15 17 15 2.47 1.71
 -15 19 -35 0.02 1.87
 -12 2 -32 0.14 1.72
 -11 -1 -31 0.53 1.67
 -13 7 -31 -0.1 1.72
 8 -28 -30 -0.17 0.85
 -12 6 -26 0.07 1.68
 -14 22 -26 -0.26 1.76
 -1 -19 -25 2.78 0.76
 -13 13 -25 8.07 1.76
 -8 -6 -24 2.46 1.25
 -12 8 -24 1.47 1.56
 -13 21 -21 -0.56 1.59
 14 -26 -20 3.58 1.28
 -10 8 -16 0.5 1.23
 -9 5 -15 2.65 1.19
 3 -17 -13 9.14 0.62
 -11 29 -13 3.85 1.45
 -11 27 -13 2.2 1.43
 -11 25 -13 1.33 1.45
 17 -21 -11 -0.89 1.41
 13 -21 -11 0.34 1.2
 -8 8 -10 11.03 1.2
 -10 28 -10 4.83 1.44
 -10 26 -10 0.71 1.35
 -10 24 -10 7.37 1.43
 -8 12 -8 48.62 2.27
 9 -17 -7 37.13 1.82
 -8 18 -6 4.63 1.17
 -5 5 -5 95.13 3.61
 15 -15 -3 1.77 1.31
 -7 31 -3 3.39 1.23
 16 -14 -2 3.69 1.42
 14 -14 -2 0.77 1.29
 8 -12 -2 0.9 0.88
 15 -13 -1 0.67 1.3
 16 -12 0 10.02 1.54
 14 -12 0 1.6 1.25
 21 -9 1 -1.05 1.68
 15 -11 1 -0.71 1.36
 -5 29 1 0.23 1
 -5 25 1 1.19 0.94
 23 -5 3 -0 1.76
 19 -5 5 1.57 1.62
 18 -4 6 -0.5 1.59
 13 -3 7 0.6 1.26
 22 2 8 0.18 1.89
 10 0 8 0 1.05
 0 30 8 -0.19 0.55
 25 9 9 -1.67 2.21
 21 3 9 -0.16 1.91
 23 11 11 -0.47 2.12
 22 12 12 -0.95 2.05
 11 11 13 2.58 1.22
 22 26 14 -0.77 2.35
 22 24 14 0.05 2.1
 18 14 14 0.01 1.85
 10 16 14 6.65 1.25
 19 31 15 1.5 2.17
 17 35 15 0.07 0.59
 11 33 15 -0.28 1.34
 -15 21 -33 -0.41 1.82
 -14 12 -32 2.4 1.84
 -10 -4 -30 8.78 1.76
 -14 14 -30 -0.42 1.73
 -4 -16 -28 8.92 1.19
 -11 1 -27 2.26 1.61
 12 -28 -26 -0.19 1.2
 -5 -13 -25 41.57 2.02
 -7 -9 -25 7.49 1.26
 -12 10 -22 11.27 1.54
 11 -25 -19 0.38 1.09
 14 -24 -16 -0.32 1.27
 11 -23 -15 1.52 1.1
 -11 31 -13 0.4 1.45
 -11 23 -13 7.03 1.49
 8 -20 -12 22.32 1.32
 15 -21 -11 1.35 1.27
 -9 11 -11 2.47 1.23
 -10 30 -10 -0.31 1.37
 -7 9 -7 9.55 1.05
 -8 36 -6 -0.45 1.28
 -5 45 -3 0.24 1.19
 2 -6 -2 82.46 2.99
 -4 42 0 0.21 1.11
 1 7 5 24.15 0.92
 12 -4 6 -0.06 1.26
 15 -3 7 6.04 1.49
 9 -1 7 32.82 1.73
 6 4 8 25.29 1.33
 27 15 9 1.72 2.39
 26 16 10 1.83 2.37
 24 10 10 0.26 2.16
 10 4 10 34.73 1.9
 25 17 11 -1.46 2.38
 17 5 11 0.72 1.68
 24 18 12 -0.2 2.39
 20 10 12 0.18 1.93
 18 8 12 -0.03 1.78
 23 21 13 -1.07 2.35
 21 15 13 -0.45 2.04
 20 18 14 2.33 2.06
 12 14 14 1.17 1.37
 8 32 14 0.46 1.03
 19 29 15 -0.9 2.14
 19 23 15 0.11 1.99
 17 19 15 0.28 1.8
 11 21 15 7.26 1.45
 -15 17 -35 -0 1.85
 -15 19 -33 -0.43 1.82
 -7 -11 -29 2.58 1.36
 -12 4 -28 3.03 1.71
 -14 16 -28 0.81 1.75
 -10 -2 -26 0.64 1.41
 -14 20 -26 -0.26 1.73
 8 -26 -24 -0.04 0.9
 13 -27 -23 0.63 1.25
 -9 -3 -23 2.28 1.26
 -13 15 -23 2.65 1.58
 10 -26 -22 0.79 1.04
 -13 19 -21 0.39 1.57
 -11 11 -17 2.33 1.35
 -8 0 -16 3.35 1.11
 -12 30 -16 0.49 1.49
 -12 28 -16 0.4 1.51
 -12 26 -16 1.29 1.46
 -12 24 -16 -0.87 1.5
 -11 15 -15 18.61 1.67
 10 -22 -14 -0.03 1.01
 -3 -9 -13 48.99 1.95
 -5 -5 -13 91.38 3.51
 -5 -3 -11 2.29 0.75
 12 -20 -10 0.32 1.16
 -10 32 -10 5.32 1.46
 -10 22 -10 0.94 1.3
 10 -18 -8 13.63 1.19
 -9 29 -7 4.7 1.36
 -9 27 -7 4.37 1.34
 -9 25 -7 3.66 1.29
 -2 -4 -6 12.15 0.63
 -7 33 -3 2.78 1.23
 -7 21 -3 18.8 1.36
 -5 23 1 -0.09 0.88
 20 -8 2 0.31 1.61
 22 -4 4 0.56 1.8
 10 -6 4 4.73 1.06
 11 -5 5 68.61 2.97
 7 1 7 53.9 2.27
 17 1 9 0.12 1.57
 7 5 9 23.4 1.32
 13 5 11 -0.14 1.32
 3 25 11 1.01 0.46
 23 23 13 0.09 2.42
 16 14 14 2.33 1.72
 8 22 14 2.78 1.06
 19 27 15 0.79 2.13
 19 25 15 -0.64 2.08
 13 35 15 -0.31 1.54
 13 19 15 4.11 1.72
 -14 26 -24 -0 1.66
 -5 -11 -21 -0 0.97
 -12 12 -20 12.44 1.73
 -8 -2 -18 21.32 1.55
 -12 16 -18 -0 1.51
 -12 32 -16 0.38 1.55
 6 -20 -14 8.76 0.85
 -4 -8 -14 2.99 0.73
 -8 2 -14 8.77 1.17
 9 -21 -13 7.04 1.04
 -9 7 -13 2.55 1.17
 -11 33 -13 -0.32 1.41
 -11 21 -13 0.37 1.4
 11 -19 -9 1.48 1.09
 -9 39 -9 -0.64 1.35
 -9 15 -9 6.15 1.22
 -7 41 -5 1 1.27
 -7 13 -5 46.26 2.11
 -6 38 -2 -0.16 1.18
 -6 16 -2 95.54 3.71
 19 -7 3 -0.24 1.62
 23 -1 5 -0.6 1.89
 21 -3 5 1.18 1.72
 24 2 6 0.37 1.98
 16 -4 6 1.3 1.48
 -1 27 7 17.99 0.93
 26 10 8 0.45 2.19
 18 0 8 1.37 1.58
 8 2 8 1.99 0.92
 27 17 9 0.95 2.46
 13 1 9 -0.22 1.27
 21 9 11 0.79 1.99
 19 7 11 -0.75 1.98
 15 5 11 1.04 1.5
 24 20 12 0.57 2.46
 22 14 12 1.15 2.09
 12 8 12 21.5 1.69
 8 42 12 0.46 0.86
 6 16 12 0.86 0.84
 23 25 13 0.46 2.5
 19 13 13 0 1.88
 17 11 13 2.04 1.71
 14 40 14 0.85 1.67
 14 14 14 -0.36 1.54
 17 33 15 -0.62 1.31
 17 21 15 0.24 1.84
 15 19 15 3.12 1.74
 11 31 15 0.79 1.4
 11 23 15 1.87 1.24
 -15 21 -31 -0.16 1.75
 -12 2 -30 4.88 1.73
 -14 12 -30 1.47 1.78
 -11 -1 -29 2.71 1.6
 -13 7 -29 0.68 1.65
 10 -28 -28 0.07 1
 -13 9 -27 2.11 1.65
 -14 18 -26 -0.46 1.72
 -13 11 -25 2.56 1.68
 -14 24 -24 0.07 1.67
 -7 -7 -21 -0.22 1.17
 5 -21 -17 20.01 1.04
 -1 -15 -17 95.63 3.48
 -10 10 -14 2.12 1.23
 -10 14 -12 22.02 1.64
 16 -20 -10 -1.28 1.32
 14 -20 -10 5.69 1.34
 -10 34 -10 0.71 1.39
 -10 20 -10 31.37 1.93
 -7 5 -9 20.48 1.31
 19 -17 -7 0.08 1.49
 -9 31 -7 4.14 1.36
 -9 23 -7 7.25 1.29
 9 -15 -5 7.96 1.1
 20 -14 -4 -1.41 1.55
 20 -12 -2 -0.06 1.6
 -5 41 -1 -0.22 1.13
 -5 13 -1 12.21 0.9
 6 -8 0 0.02 0.81
 4 -6 0 0.15 0.58
 9 -9 1 6.57 0.99
 -4 36 2 0.05 0.98
 -4 18 2 144.65 5.32
 1 3 3 546.63 19.3
 18 -6 4 -0.31 1.59
 17 -5 5 1.99 1.53
 3 51 5 0.09 0.64
 20 -2 6 0.51 1.65
 14 -4 6 0.6 1.27
 19 -1 7 2.21 1.65
 25 11 9 -1.73 2.22
 23 7 9 -1.68 2.03
 26 18 10 -0.49 2.46
 24 12 10 0.26 2.15
 22 8 10 0.77 1.96
 18 4 10 3.56 1.72
 25 19 11 -0 2.42
 23 13 11 0.17 2.14
 24 22 12 0.01 2.52
 16 8 12 7.25 1.82
 8 12 12 79.21 3.23
 21 17 13 1.29 2.05
 13 43 13 -0.89 1.41
 13 11 13 3.43 1.43
 20 20 14 0.14 2
 -15 17 -33 0.42 1.87
 -14 10 -32 1.94 1.81
 11 -29 -31 0.25 1.04
 -5 -15 -29 2.14 1.19
 -14 14 -28 -0.26 1.71
 -6 -12 -26 0.41 1.11
 -14 22 -24 -1.06 1.82
 7 -25 -23 0.65 0.81
 -11 5 -21 -0.18 1.35
 -13 17 -21 1.19 1.52
 -13 29 -19 0.82 1.59
 10 -24 -18 3.29 1.08
 13 -23 -15 5.95 1.28
 -11 35 -13 0.01 1.45
 -11 19 -13 2.96 1.4
 17 -19 -9 0.73 1.36
 18 -18 -8 0.7 1.46
 6 -14 -6 1.99 0.78
 -8 38 -6 0.43 1.3
 -8 16 -6 1.14 1.08
 -6 44 -4 0.24 1.19
 -6 10 -4 17.17 1.1
 -7 35 -3 2.54 1.23
 -7 19 -3 7.95 1.14
 -5 21 1 7.49 0.98
 22 -6 2 1.34 1.77
 7 -5 3 2.49 0.82
 1 51 3 -0.17 0.82
 3 3 5 357.64 12.71
 22 0 6 1.29 1.87
 23 3 7 0.3 1.95
 -1 29 7 4.51 0.68
 -1 25 7 34.62 1.42
 19 3 9 0.71 1.71
 20 6 10 -0.45 1.91
 25 21 11 -1.34 2.85
 3 27 11 -0.19 0.42
 14 8 12 -0.11 1.38
 15 11 13 -0.2 1.58
 20 22 14 0.98 2.03
 10 18 14 -0.16 1.17
 8 30 14 0.17 1.03
 8 24 14 -0.24 1.04
 17 31 15 -0.93 1.94
 17 23 15 -1.63 1.92
 13 33 15 1.1 1.53
 13 21 15 1.27 1.66
 11 25 15 5.04 1.35
 -13 5 -31 -0 1.69
 -15 19 -31 0.41 1.79
 -9 -7 -29 3.35 1.89
 -15 23 -29 0 1.68
 -14 16 -26 0.67 1.66
 -12 6 -24 0.62 1.55
 -11 3 -23 6.12 1.51
 -13 13 -23 -0.07 1.56
 9 -25 -21 -0.05 0.96
 -8 -4 -20 67.56 2.95
 -10 2 -20 39.88 2.18
 15 -25 -19 -0.07 1.27
 13 -25 -19 0.87 1.22
 -11 7 -19 3.99 1.38
 -13 31 -19 1.01 1.45
 -13 23 -19 0.35 1.59
 -10 4 -18 19.83 1.7
 -5 -7 -15 84.8 3.3
 -2 -10 -12 271.9 9.68
 -6 -2 -12 90 3.5
 -8 4 -12 45.35 2.14
 -9 33 -7 1.95 1.3
 -9 21 -7 12.81 1.37
 -6 6 -6 0.77 0.8
 19 -15 -5 1.35 1.55
 9 -13 -3 12.75 1.15
 9 -11 -1 0.89 0.94
 19 -9 1 -0.28 1.44
 10 -8 2 42.89 2.06
 5 -3 3 71.74 2.76
 -2 40 4 0.15 0.92
 15 -5 5 14.71 1.58
 13 -5 5 0.79 1.09
 21 1 7 0.68 1.82
 22 4 8 0.86 1.91
 20 2 8 0.43 1.8
 16 0 8 2.38 1.54
 21 5 9 0.68 1.91
 22 16 12 0.02 2.1
 20 12 12 0.82 2.05
 18 10 12 0.92 1.68
 10 44 12 -0.27 1.09
 10 10 12 63.16 2.8
 20 24 14 -0.44 2.09
 18 18 14 -0.5 1.89
 12 16 14 0.6 1.32
 10 36 14 0.6 1.22
 8 28 14 0.3 1.02
 8 26 14 0.25 1.04
 17 29 15 -2.25 1.99
 17 27 15 -0.16 1.85
 17 25 15 -0.21 1.81
 15 33 15 2.36 1.33
 -15 15 -33 0.62 1.84
 -15 21 -29 -0.28 1.73
 -10 -4 -28 -0.92 1.62
 -8 -8 -26 -0.1 1.31
 -12 4 -26 -0.37 1.6
 -9 -5 -25 8.81 1.44
 -11 1 -25 7.53 1.61
 -14 20 -24 -0.59 1.66
 6 -24 -22 9.04 0.85
 -6 -10 -22 2.14 1.02
 -10 0 -22 46.32 2.45
 -12 8 -22 1.81 1.49
 0 -18 -20 -0.29 0.51
 -13 21 -19 1.88 1.55
 -12 14 -18 5.37 1.59
 9 -23 -17 2.57 0.96
 7 -21 -15 23.37 1.26
 -11 13 -15 4.28 1.33
 -6 -4 -14 33.32 1.64
 -10 36 -10 1.45 1.39
 -10 18 -10 0.72 1.21
 15 -19 -9 0.71 1.25
 13 -19 -9 0.39 1.21
 7 -17 -9 3.48 0.83
 18 -16 -6 0.58 1.46
 10 -16 -6 3.21 1.03
 19 -13 -3 2.04 1.59
 19 -11 -1 0.21 1.67
 22 -8 0 0.88 1.75
 18 -8 2 2.72 1.58
 23 -3 3 0 1.77
 21 -5 3 0.37 1.74
 11 -7 3 41.35 2.07
 -3 39 3 0.46 0.97
 16 -6 4 0.35 1.43
 12 -6 4 0.92 1.2
 -2 14 4 31.25 1.28
 -1 41 5 1.12 0.85
 25 7 7 0.33 2.12
 26 12 8 -0.33 2.27
 25 13 9 -0.04 2.19
 12 4 10 2.2 1.26
 23 15 11 0 2.11
 21 19 13 0.21 2.08
 9 15 13 26.16 1.6
 20 30 14 0.83 2.21
 20 28 14 -0.86 2.2
 20 26 14 -0.29 2.17
 16 38 14 0.29 0.48
 16 16 14 0.05 1.74
 12 38 14 1.77 1.59
 15 23 15 1.31 1.71
 13 23 15 5.83 1.6
 -15 17 -31 0.18 1.74
 -8 -10 -30 9.68 1.58
 7 -27 -29 1.23 0.79
 -13 15 -21 -0.56 1.52
 -12 10 -20 0.66 1.47
 -11 9 -17 6.09 1.39
 8 -22 -16 -0.68 0.88
 -10 6 -16 1.61 1.23
 -12 18 -16 -0.58 1.4
 16 -22 -14 -0.31 1.32
 -11 17 -13 8.79 1.43
 -9 13 -9 11.58 1.3
 16 -18 -8 1.34 1.3
 12 -18 -8 0.45 1.12
 -8 10 -8 1.8 1
 17 -17 -7 0.58 1.39
 11 -17 -7 9.93 1.2
 -1 -7 -7 976.11 34.44
 -9 35 -7 1.64 1.29
 6 -12 -4 -1.12 0.84
 -8 30 -4 -0.02 1.2
 -8 28 -4 2.18 1.19
 -8 26 -4 0.05 1.11
 6 -10 -2 1.03 0.73
 17 -7 3 1.66 1.54
 24 0 4 0.99 1.83
 20 -4 4 -0.06 1.65
 17 -1 7 2.85 1.57
 11 -1 7 14.7 1.39
 24 8 8 -1.97 2.09
 14 0 8 -0.07 1.31
 24 14 10 2.05 2.2
 14 4 10 37.14 2.17
 4 14 10 58.18 2.26
 11 7 11 -0.08 1.17
 7 11 11 2.23 0.89
 17 13 13 1.65 1.73
 11 13 13 7.79 1.3
 9 39 13 0.22 1.07
 14 16 14 1.9 1.6
 15 31 15 -0.1 1.67
 -14 10 -30 0.63 1.72
 -15 19 -29 -1.09 1.73
 -12 2 -28 0.1 1.62
 -14 12 -28 1.43 1.71
 -13 7 -27 3.98 1.66
 -14 14 -26 -0.39 1.66
 11 -27 -25 1.82 1.07
 -13 9 -25 5.04 1.63
 -14 18 -24 3.88 1.68
 12 -26 -22 1.41 1.13
 -14 28 -22 0.46 1.59
 -14 26 -22 -0.02 1.58
 -14 24 -22 1.72 1.67
 8 -24 -20 11.62 1.06
 -13 19 -19 1.2 1.47
 -9 1 -17 6.07 1.26
 -6 -6 -16 1.87 0.93
 12 -22 -14 3.34 1.19
 -6 0 -10 162.51 6
 -9 19 -7 1.29 1.11
 -4 0 -6 0.12 0.65
 -3 -1 -5 29.69 1.24
 18 -14 -4 0.41 1.44
 -8 24 -4 4.39 1.13
 18 -12 -2 1.72 1.5
 -6 40 -2 1.86 1.17
 18 -10 0 2.7 1.55
 10 -10 0 126.87 4.86
 -6 28 0 0.5 0.99
 -6 26 0 21.25 1.29
 21 -7 1 -0.28 1.66
 -3 45 1 -0.03 1.02
 -5 35 1 -0.14 1.02
 -2 46 2 -0.11 0.96
 22 -2 4 -0.32 1.8
 14 -6 4 -0.18 1.26
 8 -4 4 25.52 1.4
 19 -3 5 1.06 1.58
 24 4 6 -0.5 1.92
 18 -2 6 -0.1 1.55
 -1 31 7 4.18 0.7
 4 8 8 413.82 14.72
 0 32 8 2.97 0.58
 17 3 9 1.18 1.58
 19 9 11 -0.22 1.85
 22 18 12 -0.3 2.14
 21 21 13 0.06 1.88
 11 41 13 0.8 1.31
 18 34 14 1.55 2.05
 18 20 14 0.69 1.85
 14 38 14 -0.76 1.6
 15 29 15 0.45 1.69
 15 27 15 0.4 1.7
 15 25 15 -0.44 1.71
 13 29 15 3.83 1.12
 13 27 15 0.11 1.49
 -15 13 -33 1.14 1.86
 -14 8 -32 0.18 1.79
 -15 15 -31 0.09 1.78
 -7 -11 -27 4.24 1.27
 -11 -1 -27 3.32 1.52
 -15 23 -27 0.31 1.66
 -10 -2 -24 9.36 1.5
 -13 11 -23 4.23 1.59
 14 -26 -22 1.5 1.22
 -8 -6 -22 22.84 1.63
 -9 -1 -19 2.9 1.23
 6 -22 -18 0.35 0.73
 -9 3 -15 20.22 1.5
 -12 28 -14 0.93 1.45
 -12 26 -14 2 1.44
 17 -21 -13 0.57 1.36
 -11 29 -11 0.44 1.36
 -11 27 -11 0.44 1.35
 -11 25 -11 1.13 1.35
 -10 38 -10 -0.05 1.38
 14 -18 -8 4.44 1.33
 17 -15 -5 1.22 1.39
 -7 43 -5 1.13 1.22
 10 -14 -4 21.33 1.42
 -8 32 -4 1.06 1.25
 -4 44 0 2.19 1.12
 -6 30 0 10.05 1.19
 17 -9 1 0.16 1.43
 16 -8 2 -0.47 1.41
 15 -7 3 6.7 1.43
 13 -7 3 2.37 1.24
 -3 15 3 64.23 2.45
 4 0 4 116.89 4.29
 23 1 5 0.04 1.83
 9 -3 5 125.09 4.77
 10 -2 6 -0.14 0.99
 23 5 7 -1.72 2.03
 26 14 8 1.24 2.23
 11 3 9 8.1 1.28
 18 6 10 0.65 1.66
 23 17 11 -1.25 2.25
 15 7 11 0.45 1.49
 9 9 11 0.35 1.02
 16 10 12 1.15 1.72
 21 23 13 1.36 2.16
 19 17 13 -0.81 1.92
 15 13 13 3.82 1.57
 16 18 14 0.31 1.68
 10 20 14 1.33 1.22
 -13 5 -29 1.19 1.66
 -15 17 -29 0.14 1.76
 12 -28 -28 1.13 1.17
 -7 -9 -23 8.97 1.25
 -14 22 -22 0.85 1.64
 7 -23 -19 2.9 0.82
 12 -24 -18 0.36 1.15
 -12 12 -18 -0.3 1.44
 -4 -10 -16 0.59 0.74
 -12 16 -16 0.75 1.46
 -7 -3 -15 41.96 1.98
 -10 8 -14 11.05 1.37
 -12 30 -14 0.74 1.45
 -12 24 -14 1.15 1.45
 -7 -1 -13 14.85 1.17
 5 -17 -11 3.09 0.69
 -11 31 -11 0.55 1.42
 -10 16 -10 16.74 1.47
 -1 -9 -9 91.52 3.29
 15 -17 -7 1.37 1.27
 13 -17 -7 2.82 1.2
 -5 1 -7 157.63 5.77
 16 -16 -6 0.8 1.31
 -8 14 -6 2.48 1.03
 -8 22 -4 -0.04 0.92
 17 -13 -3 0.67 1.37
 -7 17 -3 23.91 1.44
 10 -12 -2 33.88 1.72
 -6 14 -2 -0.05 0.81
 17 -11 -1 -0.75 1.44
 -6 24 0 -0.26 0.93
 11 -9 1 9.66 1.23
 -5 19 1 0.65 0.82
 20 -6 2 2.06 1.63
 12 -8 2 2.78 1.17
 -4 38 2 4.27 1.03
 21 -1 5 -0.12 1.74
 -1 13 5 200.55 7.12
 22 2 6 -0.83 1.86
 0 42 6 0.26 0.73
 -2 28 6 4.61 0.74
 -2 26 6 -0 0.62
 25 9 7 -0.38 2.12
 15 -1 7 5.69 1.47
 22 6 8 0.43 1.89
 18 2 8 2.38 1.61
 25 15 9 1.04 2.24
 21 7 9 -0.5 1.89
 5 9 9 46.32 1.91
 24 16 10 -0.82 2.24
 20 8 10 -0.91 1.94
 13 7 11 0.2 1.26
 7 43 11 -0.22 0.75
 22 20 12 0.22 2.14
 18 12 12 -0.41 1.76
 12 10 12 1.61 1.23
 21 29 13 0.36 2.25
 21 27 13 0.22 2.19
 21 25 13 0.32 2.21
 13 13 13 0.96 1.4
 7 21 13 3.81 0.97
 18 32 14 0.06 1.99
 18 22 14 0.92 1.91
 16 36 14 -0.65 0.57
 12 18 14 1.08 1.38
 10 34 14 0.13 1.27
 9 -27 -27 2.79 0.96
 -15 21 -27 1.74 1.7
 13 -27 -25 0.9 1.17
 0 -20 -24 1.89 0.56
 -14 16 -24 -1.22 1.61
 -14 20 -22 2.15 1.63
 -9 -3 -21 0.43 1.22
 -13 13 -21 -0.98 1.52
 -13 17 -19 1.69 1.48
 14 -24 -18 0.56 1.21
 -5 -9 -17 34.37 1.62
 -13 29 -17 0.62 1.52
 -13 27 -17 -0 1.55
 -13 25 -17 0.73 1.47
 -11 11 -15 14.47 1.51
 -12 32 -14 -0.13 1.46
 -12 22 -14 3.19 1.41
 -11 23 -11 0.71 1.34
 -10 28 -8 0.05 1.28
 -10 26 -8 5.05 1.33
 -7 7 -7 89.71 3.51
 -9 37 -7 1.2 1.3
 12 -16 -6 0.16 1.08
 11 -15 -5 49.73 2.28
 -7 11 -5 57.99 2.45
 21 -11 -3 -0.24 1.63
 4 -8 -2 -0.02 0.55
 -4 6 -2 40.38 1.68
 -3 5 -1 7.22 0.6
 -5 43 -1 -0.2 1.09
 -6 32 0 -0.31 1.05
 7 -7 1 15.8 1.05
 14 -8 2 11.31 1.42
 -1 47 3 0.15 0.88
 20 0 6 1.55 1.72
 21 3 7 0.69 1.83
 24 10 8 -0.21 2.05
 20 4 8 1.86 1.86
 19 5 9 0.59 1.73
 15 3 9 1.73 1.43
 10 6 10 0.86 1.1
 21 13 11 -0 1.75
 14 10 12 7.31 1.55
 6 18 12 27.48 1.42
 17 15 13 1.15 1.77
 18 24 14 1.06 1.92
 14 18 14 -1.42 1.86
 12 36 14 -0.46 1.45
 -13 3 -31 -0.62 1.7
 -10 -6 -30 -0.67 1.57
 -12 0 -30 -0.15 1.6
 -14 8 -30 5.05 1.81
 -14 10 -28 1.36 1.65
 -9 -7 -27 2.65 1.48
 -15 19 -27 2.1 1.76
 -14 12 -26 -0.5 1.63
 -12 6 -22 8.96 1.59
 -13 31 -17 0.75 1.51
 -3 -11 -15 70 2.67
 15 -21 -13 -0.56 1.25
 -9 5 -13 12.29 1.28
 -11 33 -11 0.25 1.4
 -10 30 -8 4.93 1.36
 -10 24 -8 0.26 1.23
 -9 17 -7 38.74 2.01
 14 -16 -6 0.5 1.19
 15 -15 -5 5.85 1.4
 16 -14 -4 0.31 1.33
 2 -8 -4 5.99 0.47
 -8 34 -4 0 1.21
 11 -13 -3 31.34 1.74
 16 -12 -2 0.24 1.33
 11 -11 -1 4 1.1
 16 -10 0 0.18 1.38
 -6 22 0 47.92 2.13
 15 -9 1 1.17 1.27
 -3 9 1 0.03 0.54
 22 -4 2 -0.27 1.73
 19 -5 3 0.52 1.55
 6 -2 4 15.69 1.01
 25 5 5 0.09 1.9
 16 -2 6 -0.05 1.49
 -2 30 6 0.84 0.72
 26 16 8 -1.2 2.33
 10 2 8 64.61 2.74
 25 17 9 0 2.28
 23 11 9 -2.27 2.06
 13 3 9 7.65 1.34
 24 18 10 0.27 2.26
 22 12 10 0.13 1.97
 23 19 11 0.1 2.22
 22 22 12 -0.23 2.2
 20 16 12 1.86 1.93
 8 14 12 6.13 1.09
 19 19 13 0.38 1.93
 13 41 13 -0.39 1.53
 9 17 13 10.75 1.24
 7 33 13 0.45 0.93
 18 28 14 -0.5 1.99
 18 26 14 0.9 1.92
 14 36 14 -0 1.67
 -16 18 -34 -0 1.85
 -15 13 -31 -1.73 1.78
 -11 -3 -29 1.53 1.57
 -15 15 -29 0.26 1.7
 -10 -4 -26 0.7 1.42
 -15 25 -25 0.71 1.64
 -12 4 -24 1.85 1.56
 -4 -14 -22 66.33 2.69
 -11 3 -21 -0.44 1.32
 -12 8 -20 14.97 1.64
 -11 5 -19 1.3 1.28
 -6 -8 -18 39.53 1.87
 -7 -5 -17 8.36 1.12
 -12 34 -14 -0.21 1.47
 -12 20 -14 -0.34 1.4
 -7 1 -11 0.71 0.88
 -11 21 -11 0.13 1.27
 -6 2 -8 154.85 5.72
 -10 32 -8 1.35 1.32
 7 -15 -7 10.35 0.95
 4 -12 -6 1.22 0.56
 13 -15 -5 5.07 1.23
 -8 20 -4 4.38 1.08
 -7 39 -3 1.31 1.21
 15 -11 -1 0.09 1.28
 12 -10 0 0.03 1.13
 -4 10 0 -0.02 0.59
 13 -9 1 1.98 1.19
 -4 16 2 0.85 0.67
 23 -1 3 -0.53 1.8
 24 2 4 -1.53 1.88
 18 -4 4 0.5 1.52
 17 -3 5 3.04 1.55
 26 10 6 -0.16 2.02
 24 6 6 0.81 1.97
 12 -2 6 0.67 1.2
 27 17 7 1.11 2.41
 0 22 8 -0.47 0.33
 16 6 10 7.77 1.65
 8 8 10 10.74 1.09
 23 21 11 0.52 2.23
 19 11 11 -0.82 1.84
 17 9 11 0.38 1.66
 22 24 12 -0.89 2.22
 12 44 12 -0.3 1.4
 10 12 12 6.98 1.22
 11 15 13 4.75 1.26
 16 34 14 1.39 1.77
 10 22 14 -0.16 0.72
 -14 6 -32 1.9 1.8
 -8 -10 -28 -0.47 1.35
 -4 -16 -26 0.23 0.97
 -12 2 -26 0.24 1.55
 -13 7 -25 4.24 1.46
 -15 23 -25 0.43 1.65
 -14 14 -24 -0.24 1.57
 -5 -13 -23 10.61 1.11
 -11 1 -23 3.42 1.42
 -13 9 -23 1.58 1.56
 -14 18 -22 0.21 1.62
 11 -25 -21 0.48 1.07
 -14 26 -20 4.2 1.63
 11 -23 -17 5.62 1.14
 -13 21 -17 4.01 1.52
 -12 14 -16 -0.93 1.42
 16 -20 -12 2.46 1.34
 17 -19 -11 -0 1.36
 -11 35 -11 -0.24 1.39
 18 -18 -10 -0.5 1.38
 -10 22 -8 9.69 1.37
 2 -10 -6 7.72 0.48
 20 -12 -4 0.32 1.56
 14 -14 -4 0.77 1.2
 4 -10 -4 4.79 0.61
 15 -13 -3 3.03 1.32
 -5 7 -3 47.1 1.93
 20 -10 -2 0.26 1.61
 14 -12 -2 13.99 1.44
 12 -12 -2 5.14 1.17
 13 -11 -1 1.08 1.16
 22 -6 0 0.57 1.69
 14 -10 0 11.51 1.37
 3 -3 1 69.01 2.57
 -5 37 1 0.5 1.05
 21 -3 3 0 1.67
 4 4 6 0.37 0.59
 25 11 7 2.99 2.13
 26 18 8 -1.98 2.41
 16 2 8 0.03 1.49
 25 19 9 -0.92 2.32
 24 20 10 -0.4 2.29
 21 15 11 2.07 2.01
 9 45 11 0.11 0.99
 22 26 12 0.05 2.02
 15 15 13 2.74 1.6
 7 23 13 5.79 0.98
 16 22 14 1.4 1.69
 14 20 14 1.01 1.72
 12 20 14 0.36 1.38
 10 32 14 0.61 1.26
 -16 20 -32 -0.51 1.82
 10 -28 -30 1.96 0.97
 6 -26 -28 1.02 0.68
 -5 -15 -27 10.81 1.21
 -13 5 -27 3.47 1.66
 -15 17 -27 -0.11 1.7
 -3 -17 -25 13.16 1.06
 -15 21 -25 1.85 1.7
 10 -26 -24 0.93 0.99
 -8 -8 -24 3.93 1.23
 -9 -5 -23 9.05 1.38
 -3 -15 -21 0.41 0.76
 -10 0 -20 0.22 1.23
 -14 24 -20 0.55 1.62
 -13 15 -19 0.08 1.48
 -10 2 -18 -0.79 1.19
 15 -23 -17 0.47 1.25
 -11 7 -17 14.01 1.5
 -8 -2 -16 0.16 1.04
 -11 19 -11 0.34 1.28
 -9 11 -9 3.46 1.13
 -10 34 -8 2.63 1.33
 -9 39 -7 0.74 1.28
 -2 -2 -4 83.93 3.04
 -8 36 -4 0.94 1.22
 13 -13 -3 0.65 1.15
 -6 42 -2 -0.72 1.12
 8 -6 2 109.23 4.16
 22 0 4 -0.97 1.83
 20 -2 4 0.45 1.64
 23 3 5 0.04 1.89
 7 -1 5 331.97 11.94
 23 7 7 -1.03 1.99
 9 1 7 35.11 1.74
 24 12 8 -0.04 2.06
 22 8 8 -1.96 1.94
 21 9 9 -1.06 1.93
 22 14 10 0.68 2.04
 20 10 10 1.17 1.93
 18 8 10 3.54 1.7
 14 6 10 -1.18 1.37
 12 6 10 32.66 1.9
 23 23 11 -0.9 2.31
 20 18 12 -0.39 1.77
 18 14 12 2.03 1.81
 16 12 12 4.39 1.67
 19 21 13 -0.62 1.96
 17 17 13 0.58 1.74
 13 15 13 2.27 1.42
 16 32 14 0.58 1.82
 10 24 14 0.83 1.23
 -16 16 -34 -0.12 1.7
 -16 18 -32 0.76 1.81
 -1 -21 -29 1.44 0.78
 -11 -1 -25 7.85 1.54
 -6 -12 -24 -0.18 1.01
 13 -25 -21 -0.02 1.14
 -13 11 -21 -0.05 1.43
 -14 22 -20 2.61 1.65
 -12 10 -18 6.77 1.47
 -13 19 -17 1.72 1.47
 -10 4 -16 0.09 1.15
 -8 0 -14 -0.59 0.99
 14 -20 -12 2.09 1.25
 12 -20 -12 3.96 1.19
 -10 14 -10 3.37 1.25
 19 -15 -7 1.04 1.5
 -9 29 -5 7.98 1.39
 -9 27 -5 8.38 1.3
 7 -9 -1 12.47 0.96
 -5 11 -1 15.75 1
 -2 8 2 35.79 1.39
 -3 41 3 0.55 0.95
 19 -1 5 2.38 1.61
 11 -3 5 8.13 1.2
 5 1 5 13.74 0.9
 26 12 6 0.46 2.17
 18 0 6 0.49 1.57
 8 0 6 0.34 0.85
 -2 32 6 -0.2 0.75
 17 1 7 2.89 1.56
 -1 33 7 1.79 0.67
 26 20 8 -0.51 2.4
 14 2 8 9.59 1.41
 12 2 8 5.42 1.29
 25 21 9 -0.48 2.39
 23 13 9 -0.85 2.05
 17 5 9 -0.25 1.54
 24 22 10 -2.15 2.43
 23 25 11 0.06 2.43
 15 9 11 0.22 1.53
 11 9 11 0.86 1.2
 6 36 12 -0.1 0.77
 19 33 13 -0.73 2.17
 19 23 13 0.59 1.97
 11 39 13 -0.56 1.31
 9 37 13 -0.13 1.11
 7 31 13 0.96 0.94
 16 24 14 0.79 1.73
 12 34 14 -0 1.41
 -15 11 -31 -0.47 1.76
 -13 3 -29 1.37 1.68
 -15 13 -29 0.48 1.71
 -6 -14 -28 6.31 1.24
 -12 0 -28 2.36 1.6
 -14 8 -28 -1.39 1.66
 -14 10 -26 0.71 1.56
 -15 19 -25 0.85 1.67
 -10 -2 -22 3.16 1.32
 -14 16 -22 5.95 1.63
 -7 -7 -19 6.55 1.15
 -8 -4 -18 2.6 1.1
 13 -23 -17 2.01 1.18
 18 -16 -8 0.85 1.39
 -8 8 -8 50.64 2.26
 -10 20 -8 1.7 1.19
 -9 15 -7 51.22 2.37
 -8 12 -6 1.3 0.97
 19 -13 -5 1.16 1.52
 7 -13 -5 49.59 2.09
 -9 31 -5 2.5 1.42
 -9 25 -5 7.29 1.27
 -6 8 -4 1.53 0.81
 -8 18 -4 0.13 0.99
 19 -11 -3 0.79 1.49
 7 -11 -3 14.96 1.04
 -7 15 -3 33.81 1.69
 19 -9 -1 0.23 1.54
 1 -3 -1 178.34 6.32
 -7 29 -1 -0.55 1.09
 -7 27 -1 1.17 1.04
 -2 4 0 -0.24 0.31
 -6 20 0 0.66 0.89
 23 -3 1 -0.39 1.72
 21 -5 1 -0.55 1.66
 5 -5 1 11.58 0.81
 -5 17 1 6.48 0.85
 -4 40 2 0.51 1
 9 -5 3 65.59 2.72
 10 -4 4 0.55 0.93
 -2 42 4 0.26 0.88
 21 1 5 -0.06 1.71
 13 -3 5 18.17 1.53
 -3 29 5 14.82 1.01
 22 4 6 -1.14 1.9
 21 5 7 0.59 1.84
 18 4 8 1.07 1.61
 19 7 9 0.25 1.75
 24 24 10 1.32 2.52
 21 17 11 0.61 1.94
 14 12 12 1.38 1.46
 12 12 12 13.98 1.48
 8 40 12 -0.28 0.94
 19 31 13 -0.83 2.09
 19 25 13 -0.74 2
 15 39 13 0.05 1.76
 16 30 14 0.35 1.76
 16 28 14 -0.39 1.75
 16 26 14 0.07 1.75
 14 22 14 -0.28 1.55
 12 22 14 2.42 1.45
 10 28 14 1.66 1.21
 -14 6 -30 -0.18 1.7
 -16 20 -30 -0.27 1.7
 -10 -6 -28 3.94 1.61
 -15 15 -27 -0.07 1.67
 -14 12 -24 0.17 1.58
 -15 25 -23 0.25 1.59
 -14 20 -20 0.33 1.58
 10 -22 -16 -0.16 1
 -11 9 -15 8.42 1.35
 6 -18 -12 33.28 1.52
 -8 2 -12 0.04 0.93
 15 -19 -11 0.13 1.24
 8 -16 -8 56.33 2.37
 -10 36 -8 -0.53 1.28
 -9 23 -5 18.6 1.47
 -7 31 -1 0.64 1.11
 -7 25 -1 2.25 1
 -6 36 0 -0.35 1.06
 0 48 4 0.12 0.8
 20 2 6 -0.09 1.73
 25 13 7 -0.36 2.15
 19 3 7 0.3 1.61
 5 5 7 53.07 2.12
 8 4 8 62.98 2.61
 6 6 8 58.08 2.35
 19 13 11 -0.67 1.8
 17 11 11 -0.13 1.6
 13 9 11 -0.29 1.27
 7 13 11 5.18 0.95
 5 17 11 1.67 0.75
 20 20 12 0.83 1.94
 10 42 12 -0.94 1.17
 19 27 13 -0.2 1.99
 15 17 13 0.69 1.62
 9 19 13 1.15 1.06
 7 25 13 2.54 0.97
 14 32 14 -0.82 1
 12 32 14 -0.38 1.41
 -16 16 -32 1.06 1.83
 8 -26 -26 0.06 0.85
 -7 -11 -25 10.89 1.3
 12 -26 -24 0.02 1.1
 -15 23 -23 0.92 1.63
 -13 13 -19 0.23 1.46
 -13 17 -17 2.3 1.43
 -12 12 -16 0.32 1.3
 -13 29 -15 3.48 1.55
 -13 27 -15 -1.17 1.53
 -10 6 -14 2.16 1.24
 -12 30 -12 0.42 1.42
 -12 28 -12 5.18 1.44
 -12 26 -12 -0.87 1.41
 11 -19 -11 0.84 1.04
 -11 17 -11 0.9 1.26
 16 -18 -10 6.92 1.37
 17 -17 -9 0.01 1.35
 18 -14 -6 0.65 1.41
 -1 -5 -5 1654.27 58.34
 -9 33 -5 2.48 1.26
 -7 41 -3 1.57 1.19
 21 -7 -1 -0.15 1.64
 18 -8 0 0.84 1.46
 -4 46 0 0.41 1.05
 22 -2 2 -1.08 1.76
 20 -4 2 0.76 1.58
 2 0 2 962.81 34
 24 4 4 -0.09 1.87
 -3 31 5 10.17 0.92
 6 2 6 1.29 0.72
 15 1 7 5.56 1.44
 7 3 7 156.14 5.77
 24 14 8 1.17 2.1
 23 15 9 0.25 2.08
 22 16 10 0.04 2.03
 20 12 10 0.4 1.87
 9 11 11 0.81 1.06
 18 16 12 0.78 1.77
 6 20 12 -0.11 0.8
 13 39 13 -0.08 1.53
 11 17 13 6.68 1.3
 7 29 13 1.16 0.95
 7 27 13 2.03 0.98
 12 24 14 0.77 1.4
 -16 18 -30 2.31 1.79
 1 -23 -29 3.64 0.47
 -9 -9 -29 0.35 1.46
 -16 22 -28 -1.07 1.7
 11 -27 -27 1.17 1.03
 -11 -3 -27 7.92 1.61
 -9 -7 -25 8.83 1.43
 -15 17 -25 1.73 1.63
 -2 -18 -24 8.4 0.84
 -12 4 -22 1.19 1.42
 -14 14 -22 0.18 1.49
 10 -24 -20 -0.78 1.13
 -12 6 -20 3.18 1.39
 -14 18 -20 7.11 1.58
 -5 -11 -19 7.64 1
 -13 31 -15 1.68 1.51
 -13 25 -15 1.63 1.48
 -2 -12 -14 39.14 1.56
 -12 32 -12 1.33 1.44
 -12 24 -12 6.4 1.47
 13 -19 -11 -0.13 1.2
 10 -18 -10 0.27 0.97
 9 -17 -9 4.18 0.96
 -10 18 -8 13.75 1.37
 -5 3 -5 146.08 5.36
 18 -12 -4 -0.04 1.41
 -4 2 -4 8.69 0.76
 18 -10 -2 -0.37 1.47
 -6 12 -2 114.12 4.3
 -5 45 -1 -0.54 1.22
 -7 23 -1 1.85 0.93
 8 -8 0 67.46 2.73
 17 -7 1 -0.54 1.43
 -3 47 1 -0.07 0.97
 -5 39 1 0.04 1.03
 23 1 3 0.41 1.73
 14 -4 4 -0.84 1.24
 12 -4 4 2.57 1.18
 2 52 4 -0.77 0.66
 26 14 6 -0.05 2.17
 11 1 7 13.15 1.32
 22 10 8 -0.41 1.9
 21 11 9 -0.03 1.88
 15 5 9 0.64 1.42
 11 5 9 1.43 1.15
 16 8 10 0.63 1.55
 6 44 10 -0.16 0.63
 21 19 11 -0.47 2.02
 20 22 12 -0.81 2.04
 16 14 12 1.51 1.6
 17 35 13 -0.33 0.81
 17 21 13 0.46 1.74
 13 17 13 2.13 1.43
 14 30 14 1.73 1.55
 14 28 14 -0.02 1.59
 14 26 14 -0.3 1.54
 12 30 14 1.02 1.37
 12 26 14 1.89 1.42
 -15 9 -31 -0.25 1.75
 -12 -2 -30 5.1 1.63
 -15 11 -29 0.95 1.7
 -15 13 -27 0.61 1.69
 -13 5 -25 1.42 1.6
 -10 -4 -24 1.52 1.34
 -12 2 -24 -0.49 1.44
 -13 7 -23 0.71 1.52
 -15 21 -23 -0.34 1.79
 -6 -10 -20 40.15 1.94
 -8 -6 -20 0.35 1.11
 -4 -12 -18 0.09 0.78
 -14 28 -18 2.2 1.53
 -9 -1 -17 5.49 1.18
 14 -22 -16 -0.22 1.2
 9 -21 -15 5.07 0.96
 -9 1 -15 8.53 1.19
 -13 23 -15 4.94 1.48
 4 -18 -14 7.63 0.68
 -11 29 -9 -0.31 1.32
 -11 27 -9 0.01 1.28
 -11 25 -9 1.09 1.33
 -10 38 -8 0.91 1.33
 17 -15 -7 -0 1.37
 -9 21 -5 4.33 1.09
 -7 33 -1 -0.1 1.13
 16 -6 2 11.2 1.57
 19 -3 3 1.1 1.54
 15 -5 3 0.67 1.24
 25 9 5 1.19 2.09
 23 5 5 0.09 1.81
 -1 43 5 0.57 0.78
 16 0 6 0.6 1.52
 25 15 7 0.45 2.15
 13 1 7 20.32 1.66
 0 34 8 0.58 0.56
 13 5 9 1.01 1.22
 22 18 10 -0.06 2.08
 18 10 10 0.33 1.71
 20 24 12 1.24 2.06
 10 14 12 20.71 1.49
 8 16 12 54.93 2.41
 -16 14 -32 0.62 1.74
 -16 20 -28 1.66 1.65
 -13 3 -27 1.74 1.62
 -14 8 -26 -0.48 1.58
 9 -25 -23 0.17 0.99
 -11 1 -21 -0.39 1.34
 -13 9 -21 0.89 1.51
 14 -24 -20 1.31 1.2
 -2 -16 -20 1.06 0.63
 -9 -3 -19 7.35 1.26
 -11 3 -19 3.88 1.3
 -12 8 -18 -0.33 1.32
 -14 24 -18 0.03 1.55
 12 -22 -16 0.63 1.09
 8 -20 -14 0.25 0.81
 7 -19 -13 13.91 1
 -11 11 -13 4.06 1.27
 -12 34 -12 -0.19 1.38
 -12 22 -12 0.3 1.4
 14 -18 -10 -0.5 1.42
 -10 12 -10 91 3.74
 -11 31 -9 0.93 1.31
 8 -14 -6 2.76 0.87
 -6 4 -6 8.87 0.9
 -7 9 -5 132.72 4.98
 -9 35 -5 2.36 1.24
 -6 44 -2 1.03 1.11
 17 -9 -1 0.06 1.41
 20 -6 0 -0.83 1.59
 21 -1 3 -1.04 1.71
 11 -5 3 8.29 1.17
 22 2 4 -0.18 1.82
 18 -2 4 -0.43 1.5
 17 -1 5 5.21 1.6
 26 16 6 -0.53 2.26
 22 6 6 -1.45 1.83
 24 16 8 -0.68 2.12
 16 4 8 4.2 1.6
 23 17 9 -0 2.12
 10 8 10 46.54 2.22
 21 21 11 0.74 2.05
 20 30 12 1.48 2.16
 20 28 12 1.11 2.15
 20 26 12 0.05 2.04
 17 33 13 0.56 2.08
 17 23 13 0 1.76
 15 19 13 1.1 1.62
 9 35 13 -1.42 1.23
 -16 16 -30 -0.25 1.75
 -3 -19 -29 2.45 0.98
 -14 6 -28 3.33 1.66
 5 -25 -27 1.93 0.59
 -8 -10 -26 -0.23 1.25
 -12 0 -26 0.51 1.51
 -15 15 -25 1.46 1.63
 -14 10 -24 1.96 1.54
 -15 19 -23 -1.37 1.66
 -7 -9 -21 -0.28 1.03
 12 -24 -20 5.05 1.16
 -14 16 -20 0 1.5
 -14 22 -18 -0.73 1.64
 -11 5 -17 22.9 1.69
 -13 15 -17 2.4 1.47
 -9 3 -13 10.72 1.19
 -10 8 -12 12.02 1.34
 12 -18 -10 14.38 1.32
 15 -17 -9 0.55 1.26
 -9 9 -9 1.14 1.03
 -11 33 -9 0.6 1.33
 -11 23 -9 0.79 1.28
 16 -16 -8 2.15 1.31
 17 -13 -5 1.73 1.42
 -8 16 -4 3.14 0.98
 17 -11 -3 2.5 1.48
 8 -10 -2 39.3 1.8
 -7 21 -1 3.09 0.98
 22 -4 0 0.84 1.72
 -6 18 0 112.05 4.25
 9 -7 1 4.92 0.94
 10 -6 2 2.13 0.98
 6 -4 2 167.61 6.12
 -2 48 2 1.31 0.92
 13 -5 3 12.69 1.36
 20 0 4 -0.44 1.68
 -3 33 5 2.66 0.82
 -3 23 5 22.26 1.14
 24 10 6 1.03 2
 10 0 6 3.68 1.05
 -2 34 6 -0.22 0.75
 21 7 7 -0.71 1.83
 20 8 8 0.05 1.84
 19 9 9 0.95 1.76
 17 7 9 -0.61 1.6
 20 14 10 -1.32 1.74
 14 8 10 12.63 1.57
 15 11 11 -0.14 1.49
 11 45 11 -0.21 1.26
 14 14 12 3.6 1.48
 12 42 12 -0.26 1.39
 17 31 13 1.38 1.88
 11 37 13 -1.25 1.31
 -13 1 -29 0.83 1.65
 -16 18 -28 0.26 1.69
 -11 -1 -23 3.08 1.39
 -14 12 -22 4.06 1.59
 -15 27 -21 -0.78 1.57
 -15 25 -21 0 1.47
 -13 11 -19 0.04 1.44
 15 -21 -15 0.43 1.25
 -12 14 -14 1.21 1.34
 18 -18 -12 1.75 1.37
 -1 -11 -11 4.07 0.41
 -9 13 -7 0.39 1.07
 8 -12 -4 0.93 0.84
 -8 40 -4 -0.1 1.19
 16 -8 0 3.78 1.42
 -6 38 0 4.79 1.15
 23 -1 1 1.25 1.77
 19 -5 1 -0.45 1.5
 15 -7 1 0.55 1.28
 24 2 2 0.59 1.84
 14 -6 2 0.48 1.17
 24 6 4 0.67 1.89
 -4 30 4 -0 0.74
 -4 26 4 0.13 0.8
 21 3 5 -0.05 1.75
 19 1 5 1.01 1.59
 18 2 6 0.2 1.58
 25 17 7 -0.57 2.15
 23 11 7 0.53 1.8
 17 3 7 2.18 1.53
 1 43 7 1.09 0.54
 24 18 8 -0.67 2.22
 18 6 8 2.02 1.61
 23 19 9 1.27 2.13
 22 20 10 -0.86 2.11
 12 8 10 0.72 1.2
 8 46 10 0.14 0.89
 6 12 10 72.15 2.84
 21 23 11 -0.13 1.93
 17 13 11 -1.3 1.65
 11 11 11 3.82 1.19
 16 16 12 5.27 1.73
 12 14 12 -0.08 1.22
 17 29 13 0.95 1.87
 17 27 13 -1.87 1.88
 17 25 13 0.42 1.78
 13 37 13 0.94 1.56
 13 19 13 2.5 1.51
 11 19 13 2.6 1.26
 -14 4 -30 2.33 1.72
 -11 -5 -29 0.39 1.55
 -16 22 -26 -0.17 1.65
 -9 -5 -21 0.52 1.18
 -15 23 -21 -0.79 1.61
 9 -23 -19 1.37 0.93
 -14 20 -18 4.96 1.57
 -12 10 -16 -0.4 1.29
 -11 7 -15 17.15 1.52
 16 -20 -14 -0.37 1.36
 17 -19 -13 0.29 1.3
 13 -17 -9 -0.08 1.15
 11 -17 -9 0.8 1.02
 -11 35 -9 0.45 1.33
 -11 21 -9 2.9 1.29
 -10 16 -8 -0.7 1.12
 9 -15 -7 49.3 2.17
 -7 5 -7 29.32 1.5
 20 -12 -6 -0.07 1.5
 16 -14 -6 0.13 1.32
 -10 30 -6 0.72 1.25
 -10 28 -6 0.35 1.25
 -10 26 -6 -0.15 1.22
 -9 37 -5 0.31 1.23
 -9 19 -5 23.89 1.5
 20 -10 -4 -0.58 1.52
 -3 1 -3 690.35 24.43
 -7 13 -3 18.94 1.21
 22 -6 -2 -0.5 1.63
 16 -10 -2 2.31 1.33
 -8 28 -2 -0.07 1.09
 5 -7 -1 2.45 0.61
 21 -3 1 0.19 1.63
 12 -6 2 17.36 1.43
 25 11 5 1.49 2.12
 26 18 6 0.9 2.29
 20 4 6 0.86 1.72
 14 0 6 1.81 1.27
 2 48 6 -0.24 0.45
 19 5 7 1.72 1.67
 -1 35 7 0.62 0.61
 8 10 10 94.41 3.7
 4 16 10 2.4 0.63
 21 29 11 -2.09 2.23
 21 27 11 1.58 2.13
 21 25 11 0 2.07
 13 11 11 2.04 1.29
 18 20 12 -0.82 1.81
 15 35 13 -1.15 1.15
 15 21 13 -1.26 1.62
 -16 12 -32 -0.21 1.78
 -15 7 -31 0.24 1.77
 -16 14 -30 0.47 1.74
 9 -27 -29 0.42 0.9
 -15 9 -29 1.71 1.75
 -12 -2 -28 -1.32 1.54
 -15 11 -27 2.06 1.69
 -10 -6 -26 0.27 1.4
 -15 17 -23 0.26 1.6
 -8 -8 -22 -0.54 1.11
 15 -23 -19 0.35 1.27
 -10 0 -18 11.77 1.34
 -3 -13 -17 19.58 1.05
 11 -21 -15 7.75 1.13
 19 -15 -9 0.61 1.49
 14 -16 -8 -0.07 1.22
 10 -16 -8 0.25 0.92
 15 -15 -7 -0.19 1.24
 16 -12 -4 -0.26 1.35
 -7 43 -3 0.48 1.15
 -8 30 -2 9.33 1.3
 -8 26 -2 20.66 1.45
 9 -9 -1 6.84 0.97
 18 -4 2 3.59 1.54
 -4 42 2 1.79 1
 -4 14 2 226.81 8.16
 23 3 3 -1.32 1.81
 7 -3 3 144.01 5.34
 -4 32 4 0.76 0.85
 -4 24 4 4.8 0.79
 23 7 5 -0.86 1.9
 15 -1 5 11.24 1.51
 9 -1 5 48.98 2.16
 12 0 6 0.01 1.17
 25 19 7 0.09 2.27
 24 20 8 0.46 2.23
 14 4 8 1.02 1.28
 23 21 9 -0.22 2.2
 22 22 10 -0.45 2.17
 18 12 10 1.69 1.51
 16 10 10 6.35 1.64
 6 34 12 1.25 0.83
 6 22 12 19.13 1.17
 10 -28 -32 0.36 0.96
 -16 16 -28 1.07 1.71
 -16 20 -26 -0.93 1.69
 7 -25 -25 4.34 0.82
 -11 -3 -25 3.4 1.45
 -15 13 -25 0.81 1.6
 13 -25 -23 0.16 1.14
 11 -25 -23 -0.12 1.04
 -13 5 -23 3.3 1.51
 -15 21 -21 -0.32 1.57
 -10 -2 -20 36.89 2.05
 -14 14 -20 7.9 1.58
 -13 13 -17 1.19 1.44
 -10 2 -16 0.38 1.21
 -6 -4 -12 0.42 0.78
 -12 18 -12 -0.04 1.32
 3 -15 -11 0.83 0.45
 -9 5 -11 3.01 1.01
 -8 10 -6 6.24 1.01
 -10 32 -6 0.08 1.26
 -10 24 -6 2.32 1.23
 -8 32 -2 -0.43 1.22
 -8 24 -2 1.53 1.04
 23 -3 -1 -0.55 1.55
 15 -9 -1 -0.02 1.27
 14 -8 0 0.33 1.18
 10 -8 0 0.09 0.93
 13 -7 1 3.3 1.18
 11 -7 1 1.7 1.05
 -5 41 1 0 1.01
 22 0 2 0.93 1.73
 17 -3 3 2.11 1.44
 -3 43 3 -0.04 0.91
 26 12 4 1.18 1.85
 16 -2 4 -0.29 1.46
 8 -2 4 5.56 0.88
 26 20 6 1.17 2.37
 24 12 6 0.69 2.01
 12 4 8 37.98 2.06
 15 7 9 -0.47 1.42
 9 7 9 3.9 1.02
 22 24 10 -2.08 2.22
 20 16 10 0.68 1.8
 18 34 12 -0.32 2.06
 18 22 12 -0.83 1.87
 15 33 13 0 1.68
 9 23 13 1.99 1.11
 -17 17 -33 1.24 1.78
 7 -27 -31 0.08 0.75
 -2 -20 -28 0 0.83
 -9 -9 -27 4.26 1.41
 -14 6 -26 -0.71 1.62
 -5 -15 -25 20.1 1.35
 -13 3 -25 2.28 1.69
 -14 8 -24 0.12 1.53
 8 -24 -22 0.36 0.86
 -13 7 -21 0.56 1.4
 -12 4 -20 20.08 1.7
 -14 18 -18 0.47 1.44
 -13 17 -15 3.97 1.44
 -6 -6 -14 2.89 0.93
 -13 29 -13 -0.45 1.46
 -13 27 -13 -0.08 1.41
 -5 -5 -11 6.9 0.78
 18 -16 -10 2.58 1.38
 -11 37 -9 1.12 1.33
 -11 19 -9 1.68 1.23
 12 -16 -8 5.29 1.11
 19 -13 -7 -0.36 1.44
 15 -13 -5 1.63 1.24
 9 -13 -5 44.34 2
 19 -9 -3 1.37 1.56
 15 -11 -3 3.57 1.29
 9 -11 -3 20.71 1.28
 21 -5 -1 0.16 1.62
 -7 37 -1 0.36 1.12
 -7 19 -1 2.13 0.97
 -5 15 1 10.27 0.86
 20 -2 2 -0.08 1.58
 4 -2 2 236.69 8.48
 -3 13 3 173.42 6.24
 22 4 4 -0.41 1.81
 22 8 6 0.33 1.85
 25 21 7 -1.17 2.36
 23 13 7 0.71 1.99
 21 9 7 0.48 1.83
 24 22 8 -0.57 2.3
 22 14 8 -1.54 1.97
 23 23 9 -2.34 2.25
 21 15 9 0.13 2.04
 19 11 9 0.01 1.74
 22 28 10 0.56 2.16
 22 26 10 -0 2.17
 19 19 11 0.05 1.86
 17 15 11 0.18 1.65
 15 13 11 0.07 1.51
 16 38 12 0.29 0.42
 16 18 12 -0.33 1.64
 14 40 12 0.6 1.66
 14 16 12 -0.4 1.46
 10 40 12 0.5 1.18
 10 16 12 -0.71 1.12
 8 38 12 -0.83 1.02
 8 18 12 3.19 0.76
 13 35 13 -1.14 1.53
 13 21 13 2.81 1.6
 11 35 13 1.89 1.34
 11 21 13 1.23 1.3
 -16 12 -30 0.02 1.74
 -14 4 -28 2.34 1.61
 10 -26 -26 -0.11 0.97
 4 -24 -26 0.3 0.44
 -6 -14 -26 -0.03 1.05
 -16 18 -26 -0.77 1.66
 -16 24 -24 0.7 1.59
 -15 15 -23 1.04 1.55
 -12 2 -22 16.96 1.71
 -14 10 -22 1.34 1.5
 -15 19 -21 0.36 1.58
 13 -23 -19 0.44 1.13
 11 -23 -19 0.21 1.04
 8 -22 -18 7.95 0.94
 -14 30 -16 0.33 1.47
 -14 28 -16 0.5 1.48
 -14 26 -16 0.75 1.58
 5 -19 -15 8.88 0.75
 14 -20 -14 1.02 1.22
 -10 4 -14 10.89 1.33
 -5 -7 -13 45.72 1.97
 -7 -3 -13 19.45 1.24
 -11 9 -13 18.73 1.53
 -13 31 -13 0.47 1.4
 -13 25 -13 2.15 1.45
 -6 -2 -10 5.19 0.84
 -8 6 -8 1.07 0.89
 13 -15 -7 7.99 1.26
 11 -15 -7 15.57 1.27
 5 -13 -7 47.89 1.91
 14 -14 -6 0.19 1.22
 10 -14 -6 0.31 0.96
 -10 34 -6 0.22 1.22
 -10 22 -6 0.43 1.14
 19 -11 -5 0.31 1.47
 -9 17 -5 26.89 1.59
 -8 42 -4 -0.65 1.19
 14 -10 -2 -0.19 1.13
 18 -6 0 5.05 1.49
 12 -8 0 19.78 1.48
 21 1 3 -0.68 1.68
 19 -1 3 0.18 1.54
 -5 27 3 6.02 0.94
 24 8 4 -0.72 1.95
 25 13 5 0.66 2.1
 13 -1 5 14.88 1.44
 11 -1 5 32.53 1.8
 -3 35 5 6.05 0.87
 25 23 7 -0.59 2.34
 15 3 7 6.58 1.47
 9 3 7 29.89 1.6
 24 24 8 0.84 2.39
 20 10 8 0.09 1.78
 23 27 9 -1.53 2.36
 23 25 9 -0.56 2.24
 17 9 9 -0.88 1.63
 9 13 11 0.35 1
 7 15 11 1.15 0.92
 5 19 11 0.05 0.73
 18 32 12 -0.35 1.94
 18 24 12 1.53 1.86
 12 16 12 8.78 1.38
 15 31 13 0.08 1.67
 15 25 13 -0.61 1.62
 -16 14 -28 -0.05 1.65
 -13 1 -27 1.09 1.6
 -15 9 -27 0.69 1.66
 -12 0 -24 4.72 1.49
 -16 22 -24 -0.41 1.6
 -9 -7 -23 2.99 1.23
 -6 -12 -22 30.66 1.63
 -10 -4 -22 15.56 1.52
 -13 9 -19 0.13 1.34
 -12 6 -18 11.54 1.5
 3 -19 -17 44.21 1.67
 -7 -5 -15 73.34 2.98
 10 -20 -14 1.6 0.98
 -12 12 -14 0 1.14
 15 -19 -13 1.09 1.23
 -13 33 -13 1.98 1.43
 -13 23 -13 0.42 1.4
 17 -17 -11 0.23 1.29
 -7 -1 -11 0.45 0.83
 -12 30 -10 5.55 1.41
 -12 28 -10 0.46 1.32
 -12 26 -10 4.59 1.4
 -5 -3 -9 50.76 2.08
 -10 14 -8 43.57 2.18
 14 -12 -4 0.46 1.17
 -8 14 -4 0.63 0.97
 5 -9 -3 63.53 2.45
 10 -10 -2 5.63 1.04
 -8 34 -2 3.02 1.17
 -8 22 -2 26.12 1.53
 13 -9 -1 1.15 1.18
 11 -9 -1 6.95 1.16
 22 -2 0 -0.07 1.74
 -6 40 0 -0.43 1.07
 24 4 2 0.16 1.84
 -1 49 3 0.27 0.84
 26 14 4 -0.65 2.14
 18 0 4 0.77 1.55
 -4 34 4 -0.13 0.84
 21 5 5 0.08 1.75
 -3 21 5 72.37 2.74
 24 14 6 1.09 2.03
 16 2 6 -0.55 1.43
 16 6 8 -0.1 1.49
 13 7 9 1.88 1.23
 20 18 10 -0.03 1.96
 19 21 11 -1.65 1.96
 9 43 11 0.11 1.03
 7 41 11 0.06 0.84
 18 30 12 -0 1.93
 18 28 12 -0.71 1.88
 18 26 12 0.97 1.84
 12 40 12 -0.49 1.44
 15 29 13 1.33 1.64
 15 27 13 -0.07 1.62
 13 23 13 1.2 1.46
 9 31 13 0.59 1.13
 11 -27 -29 0.07 1.03
 -15 7 -29 1.57 1.71
 -11 -5 -27 4.64 1.55
 12 -26 -26 0.04 1.05
 -15 11 -25 3.46 1.6
 -4 -16 -24 14.83 1.13
 -7 -11 -23 8.08 1.16
 -5 -13 -21 0.28 0.87
 -15 25 -19 1.48 1.58
 -14 16 -18 1.86 1.43
 7 -21 -17 14.13 1
 -8 -2 -14 9.1 1.1
 16 -18 -12 0.4 1.26
 -12 16 -12 10.27 1.41
 -12 32 -10 -0.98 1.32
 -12 24 -10 0.48 1.37
 18 -14 -8 0.71 1.42
 12 -14 -6 2.06 1.09
 -10 36 -6 0.75 1.26
 21 -9 -5 0.35 1.57
 13 -13 -5 17.52 1.44
 11 -13 -5 0.31 0.99
 5 -11 -5 222.22 7.99
 13 -11 -3 18.95 1.48
 18 -8 -2 2.17 1.5
 12 -10 -2 25.92 1.61
 3 -5 -1 8.29 0.55
 20 -4 0 2.11 1.59
 -4 48 0 0.69 1
 -6 16 0 0.64 0.79
 23 1 1 -0 1.79
 17 -5 1 0.28 1.44
 25 9 3 0.42 2.05
 -5 31 3 2.54 0.92
 -5 25 3 7.57 0.93
 20 2 4 -0.47 1.63
 14 -2 4 6.04 1.28
 -2 44 4 0.34 0.83
 -4 22 4 -0.27 0.75
 23 9 5 -0.19 1.9
 17 1 5 5.62 1.6
 20 6 6 0.34 1.77
 -2 36 6 -0.32 0.73
 23 15 7 0.07 2.01
 19 7 7 -0.15 1.63
 17 5 7 5.8 1.59
 18 8 8 -0.4 1.6
 21 17 9 0.05 1.92
 11 7 9 1.86 1.15
 18 14 10 0.57 1.73
 14 10 10 0.82 1.34
 13 13 11 -0.56 1.33
 5 37 11 -0.68 0.68
 16 36 12 -0.71 1.14
 16 20 12 1.13 1.68
 6 24 12 0.07 0.82
 13 33 13 1.93 1.48
 11 33 13 1.22 1.37
 11 23 13 4.5 1.3
 9 29 13 1.17 1.13
 9 27 13 2.3 1.12
 -17 17 -31 0.31 1.76
 -14 2 -30 0.75 1.63
 0 -22 -28 0.12 0.6
 -10 -8 -28 0.65 1.42
 -16 16 -26 -0.15 1.65
 -16 20 -24 0.11 1.63
 -15 17 -21 0.42 1.54
 -14 12 -20 -0.67 1.49
 -11 1 -19 4.42 1.3
 -15 23 -19 0.17 1.53
 -11 3 -17 15.64 1.57
 -6 -8 -16 0.08 0.84
 -8 -4 -16 3.37 1.03
 -12 8 -16 -0.87 1.25
 -13 15 -15 2.01 1.39
 9 -19 -13 4.17 0.93
 -13 21 -13 1.22 1.41
 -10 6 -12 38.63 2.03
 -12 34 -10 1.42 1.36
 -11 17 -9 0.33 1.15
 -9 11 -7 36.86 1.88
 18 -12 -6 1.71 1.44
 -10 20 -6 0.64 1.11
 18 -10 -4 -0.04 1.41
 12 -12 -4 3.5 1.1
 11 -11 -3 0.46 1.02
 6 -6 0 222.33 8.03
 16 -4 2 -0.62 1.38
 23 5 3 -1.09 1.85
 15 -3 3 10.69 1.4
 25 15 5 0.18 2.09
 19 3 5 0.65 1.59
 18 4 6 0.33 1.5
 13 3 7 1.68 1.22
 22 16 8 -0.82 1.97
 4 10 8 1.69 0.39
 5 45 9 -0.46 0.4
 16 12 10 0.69 1.54
 10 10 10 9.83 1.24
 19 23 11 -0.02 1.98
 17 17 11 0.31 1.68
 11 13 11 -0.42 1.13
 14 18 12 6.22 1.61
 6 32 12 -0.14 0.94
 13 25 13 2.89 1.48
 -13 -1 -29 1.28 1.6
 -17 19 -29 0.77 1.73
 -8 -12 -28 3.67 1.3
 -12 -2 -26 -0.36 1.48
 -15 13 -23 0.78 1.55
 14 -24 -22 2.55 1.22
 -11 -1 -21 0.55 1.3
 14 -22 -18 -0.22 1.17
 -7 -7 -17 57.34 2.48
 -13 11 -17 6.77 1.49
 -14 20 -16 -0.38 1.42
 -4 -8 -12 77.28 2.94
 -8 0 -12 23.16 1.4
 -12 22 -10 7.09 1.5
 17 -15 -9 0.62 1.44
 -6 6 -4 9 0.86
 -9 29 -3 1.2 1.21
 -9 27 -3 7.97 1.22
 22 -4 -2 -0.26 1.66
 -6 10 -2 1.57 0.74
 -5 9 -1 6.53 0.75
 -7 39 -1 -0.12 1.09
 21 -1 1 0.46 1.64
 -5 33 3 3.1 0.94
 26 16 4 -0.57 2.17
 12 -2 4 0.32 1.15
 10 -2 4 14.46 1.19
 24 16 6 0.58 2.05
 22 10 6 0.46 1.92
 8 2 6 2.53 0.85
 0 44 6 0.17 0.65
 -2 20 6 3.73 0.54
 21 11 7 -0.04 1.85
 3 9 7 323.74 11.51
 20 12 8 1.49 1.8
 19 13 9 -0.95 1.75
 20 20 10 -0.94 1.77
 12 10 10 25.44 1.68
 19 33 11 -0.99 2.15
 15 15 11 0.6 1.53
 13 43 11 0.38 1.56
 14 38 12 -0.08 1.66
 13 29 13 0.48 1.51
 11 31 13 0.03 1.35
 11 25 13 1.3 1.26
 -16 10 -30 2.79 1.76
 -4 -18 -28 -0.83 1
 -16 12 -28 1.63 1.75
 6 -24 -24 0.32 0.69
 -8 -10 -24 0.17 1.16
 -10 -6 -24 6.41 1.38
 -16 18 -24 0.02 1.62
 -1 -19 -23 3.27 0.6
 7 -23 -21 0.38 0.78
 -15 21 -19 0.32 1.52
 -5 -9 -15 41.49 1.81
 -9 -1 -15 8.6 1.17
 -11 5 -15 40.88 2.16
 13 -19 -13 0.07 1.28
 -11 31 -7 1.12 1.24
 -11 29 -7 3.32 1.31
 -11 27 -7 3.15 1.3
 -9 41 -5 0.13 1.19
 -5 5 -3 226.26 8.15
 -9 31 -3 4.54 1.28
 -9 25 -3 14.46 1.33
 -8 20 -2 -0.68 1
 23 -1 -1 -0.99 1.71
 17 -7 -1 1.18 1.42
 -7 17 -1 2.25 0.9
 24 2 0 0.84 1.59
 19 -3 1 -0.06 1.6
 -3 49 1 0.43 0.94
 22 2 2 -0.74 1.78
 5 -1 3 76.96 2.92
 1 53 3 0.18 0.63
 -5 23 3 9.98 0.95
 22 6 4 -0.1 1.8
 23 17 7 -0.04 2.04
 14 6 8 12.7 1.48
 21 19 9 -0.17 1.97
 10 46 10 0.68 1.18
 19 31 11 0.44 2.03
 19 29 11 0.4 2
 19 27 11 0.32 1.97
 19 25 11 0.98 1.92
 11 43 11 0.77 1.3
 16 34 12 0.84 1.96
 10 18 12 16.8 1.43
 8 20 12 19.52 1.35
 11 27 13 4.09 1.2
 -17 15 -31 1.93 1.87
 -14 4 -26 0.69 1.55
 -16 14 -26 0.6 1.63
 -14 6 -24 3.1 1.61
 -11 -3 -23 5.16 1.44
 -13 3 -23 0.94 1.46
 10 -24 -22 5.48 1.09
 -14 8 -22 8.37 1.63
 -16 24 -22 1.2 1.57
 -13 5 -21 -0.28 1.4
 -15 15 -21 -0 1.51
 -4 -14 -20 8.6 0.92
 10 -22 -18 0.25 0.98
 -8 -6 -18 32.51 1.76
 -14 14 -18 -0.7 1.45
 -9 -3 -17 0.97 1.08
 -13 19 -13 2.71 1.34
 14 -18 -12 4.8 1.29
 16 -16 -10 0.22 1.27
 20 -12 -8 0.41 1.47
 17 -13 -7 0.85 1.4
 -5 -1 -7 154.26 5.63
 -11 25 -7 1.01 1.26
 20 -10 -6 -0.7 1.55
 -10 38 -6 0.13 1.22
 -7 7 -5 3.31 0.83
 -9 15 -5 6.51 1.07
 22 -6 -4 -0.22 1.57
 20 -8 -4 0.91 1.52
 17 -9 -3 0.6 1.4
 -7 11 -3 12.98 1
 -4 8 0 190.21 6.85
 7 -5 1 7 0.84
 24 6 2 -1.05 1.83
 18 -2 2 -0.36 1.49
 -6 28 2 11.09 1.11
 9 -3 3 29.85 1.53
 26 18 4 0.09 2.26
 25 17 5 1.39 2.17
 7 1 5 334.43 12.02
 14 2 6 -1.07 1.25
 22 18 8 -1.21 2.03
 2 14 8 88.95 3.21
 17 11 9 0.81 1.62
 15 9 9 0.04 1.42
 20 22 10 0.46 1.96
 18 16 10 2.6 1.82
 17 19 11 0.2 1.69
 16 24 12 1.79 1.69
 12 18 12 0.9 1.32
 6 30 12 4.58 0.9
 -17 17 -29 -0.29 1.73
 -15 7 -27 1.91 1.64
 -13 1 -25 1.94 1.51
 -15 9 -25 1.53 1.6
 12 -24 -22 -0.47 1.08
 -16 22 -22 0.74 1.58
 15 -23 -21 -0.34 1.23
 -13 7 -19 1.7 1.42
 -15 19 -19 0.01 1.51
 12 -22 -18 3.89 1.11
 16 -20 -16 -0.36 1.28
 -14 18 -16 0.14 1.4
 17 -19 -15 0.26 1.3
 -12 10 -14 8.21 1.33
 -9 1 -13 18.97 1.37
 19 -15 -11 0.34 1.42
 15 -17 -11 0.76 1.25
 -8 2 -10 50.46 2.21
 -12 20 -10 -0.13 1.29
 -11 33 -7 1.05 1.24
 -11 23 -7 7.31 1.32
 17 -11 -5 3.04 1.56
 -9 33 -3 1.94 1.19
 16 -6 0 0.07 1.39
 -5 43 1 0.92 1.01
 20 0 2 0.12 1.57
 8 -4 2 40.21 1.81
 -6 26 2 -0.51 0.88
 25 11 3 42.82 3
 21 3 3 -1.04 1.75
 13 -3 3 5.37 1.21
 3 1 3 721.41 25.52
 6 0 4 0.3 0.66
 2 4 4 173.84 6.19
 -4 36 4 0.39 0.86
 21 7 5 1.73 1.83
 15 1 5 13.36 1.56
 1 49 5 -0.29 0.56
 24 18 6 1.09 2.14
 18 10 8 1.53 1.64
 6 8 8 2.16 0.71
 21 21 9 -0.61 1.98
 7 47 9 -0.07 0.68
 20 24 10 -0.69 2.04
 17 37 11 -0.29 0.46
 16 32 12 2.09 1.83
 14 20 12 0.14 1.63
 12 38 12 -0.03 1.48
 10 38 12 0.62 1.2
 8 36 12 1.65 1.08
 6 28 12 0.15 0.81
 -15 5 -29 2.32 1.72
 -12 -4 -28 4.61 1.57
 -14 2 -28 1.22 1.58
 -9 -9 -25 5.4 1.31
 -16 16 -24 0.98 1.62
 -3 -17 -23 14.05 0.98
 -15 11 -23 0.01 1.56
 -12 2 -20 0.62 1.33
 -14 10 -20 5.76 1.52
 -9 -5 -19 10.61 1.26
 -13 13 -15 7.4 1.53
 -14 30 -14 0.25 1.42
 -14 28 -14 0.19 1.5
 -11 15 -9 2.28 1.14
 6 -14 -8 46.57 1.92
 -10 12 -8 6.26 1.19
 -8 8 -6 0.53 0.86
 -9 23 -3 4.73 1.09
 -4 4 -2 19.05 0.96
 -8 38 -2 2.73 1.18
 21 -3 -1 0.38 1.61
 -6 42 0 2.1 1.04
 23 3 1 0.72 1.78
 15 -5 1 0.77 1.3
 14 -4 2 14.35 1.45
 -4 44 2 -0.31 0.94
 -6 32 2 3.08 0.89
 17 -1 3 3.83 1.53
 11 -3 3 20.01 1.41
 -5 35 3 2.72 0.93
 16 0 4 3.66 1.51
 -2 12 4 0.04 0.42
 25 19 5 0.98 2.2
 -3 37 5 0.92 0.79
 22 12 6 -0.24 1.84
 10 2 6 0.93 0.99
 23 19 7 0.45 2.24
 19 9 7 2.28 1.68
 15 5 7 3.04 1.38
 7 5 7 29.37 1.44
 22 20 8 0.35 2.05
 16 8 8 3.78 1.54
 12 6 8 0.82 1.16
 10 6 8 15.45 1.32
 19 15 9 -0.83 1.79
 20 32 10 -0.41 2.15
 20 26 10 -0.09 2.03
 16 14 10 6.66 1.65
 14 12 10 7.64 1.53
 8 12 10 0.42 0.91
 13 15 11 0.19 1.33
 9 15 11 0.95 1.01
 16 30 12 -1.76 1.75
 16 28 12 1.88 1.69
 16 26 12 -0 1.67
 14 36 12 1.4 1.59
 -17 13 -31 0.26 1.77
 8 -26 -28 0.07 0.83
 -16 10 -28 0.94 1.68
 -17 19 -27 -0.44 1.66
 13 -25 -25 0.34 1.11
 -12 0 -22 -0.21 1.38
 -16 20 -22 0.5 1.63
 6 -22 -20 18.78 1.06
 -7 -9 -19 6.79 1.1
 -6 -10 -18 0.09 0.8
 -12 4 -18 -0.39 1.27
 -15 27 -17 1.23 1.5
 -10 0 -16 -0.72 1.15
 -14 26 -14 -0.61 1.5
 -11 7 -13 10.96 1.33
 -13 29 -11 -0.07 1.36
 16 -14 -8 1.22 1.3
 -11 35 -7 0.48 1.24
 -9 35 -3 0.33 1.15
 16 -8 -2 -0.38 1.33
 6 -8 -2 159.56 5.83
 22 0 0 -0.56 1.68
 -6 24 2 17.07 1.17
 23 7 3 0.65 1.84
 19 1 3 0.06 1.55
 26 20 4 4.88 2.74
 24 12 4 0.4 1.97
 20 4 4 -0.57 1.69
 24 20 6 0.71 2.18
 21 13 7 -0.76 1.91
 -1 37 7 1.21 0.58
 20 14 8 1.55 1.82
 21 23 9 -0.15 2.01
 13 9 9 1.33 1.24
 20 30 10 1.98 2.11
 20 28 10 -0.79 2.03
 18 18 10 -0.54 1.75
 15 17 11 1.21 1.55
 -16 8 -30 -0.05 1.71
 -17 15 -29 -0.08 1.71
 -13 -1 -27 0.98 1.54
 -16 12 -26 2.21 1.63
 9 -25 -25 1.24 0.95
 -11 -5 -25 12.69 1.63
 -15 13 -21 -0.58 1.48
 -8 -8 -20 46.55 2.21
 -15 17 -19 0.4 1.45
 -10 -2 -18 0.24 1.14
 -13 9 -17 3.23 1.29
 0 -16 -16 13.44 0.58
 -2 -14 -16 -0.11 0.53
 -4 -10 -14 25.33 1.22
 -14 24 -14 1.82 1.47
 18 -16 -12 -0.29 1.36
 12 -18 -12 -0.2 1.11
 10 -18 -12 19.63 1.27
 -9 3 -11 0.9 0.96
 -13 31 -11 0.92 1.35
 -13 27 -11 1.19 1.36
 -13 25 -11 -0.62 1.34
 -12 18 -10 12.03 1.51
 19 -13 -9 0.63 1.4
 15 -15 -9 1.29 1.23
 -11 21 -7 1 1.21
 16 -12 -6 0.42 1.35
 16 -10 -4 -1.03 1.34
 -8 12 -4 1.41 1.04
 21 -5 -3 0.71 1.57
 19 -7 -3 -0.51 1.51
 -8 18 -2 22.2 1.39
 -7 41 -1 0.24 1.06
 25 13 3 1.78 2.08
 26 22 4 0.12 2.34
 18 2 4 0.28 1.54
 -4 20 4 19.44 1.08
 25 21 5 -0.8 2.27
 19 5 5 0 1.6
 17 3 5 2.16 1.49
 18 6 6 -0.54 1.53
 16 4 6 0.45 1.47
 23 21 7 -0.55 2.13
 17 7 7 2.73 1.55
 22 22 8 -0 2.16
 21 25 9 0.34 2.03
 9 9 9 1.81 0.99
 17 35 11 0.12 1.97
 11 15 11 -0.1 1.16
 5 21 11 0.31 0.71
 14 22 12 4.31 1.59
 12 20 12 4.6 1.39
 10 20 12 -0.18 1.14
 8 22 12 0.12 1.03
 -3 -19 -27 7.6 0.97
 -17 17 -27 -0.72 1.69
 -10 -8 -26 -0.45 1.38
 -12 -2 -24 -0.9 1.39
 -16 18 -22 2.27 1.57
 4 -20 -18 2.16 0.54
 -14 12 -18 2.54 1.46
 13 -21 -17 2.9 1.17
 9 -21 -17 9.48 1.02
 -15 23 -17 2.09 1.52
 -12 6 -16 -0.44 1.21
 -14 16 -16 -0.16 1.4
 -10 2 -14 1.77 1.15
 -14 22 -14 1.47 1.4
 13 -17 -11 -0.24 1.19
 -13 33 -11 0.49 1.38
 14 -16 -10 6.86 1.31
 19 -11 -7 1.11 1.44
 -7 3 -7 150.32 5.58
 -11 37 -7 -0.22 1.28
 -4 -2 -6 17.64 0.93
 19 -9 -5 1.84 1.51
 -9 21 -3 18.81 1.37
 15 -7 -1 0.44 1.24
 24 4 0 -0.37 1.79
 20 -2 0 1.03 1.56
 -5 13 1 13.74 0.91
 24 8 2 -0.04 1.84
 22 4 2 1.05 1.8
 12 -4 2 0.9 1.08
 10 -4 2 63.03 2.67
 -2 50 2 0.23 0.85
 -6 34 2 0.55 0.98
 -3 45 3 0.57 0.88
 -5 21 3 16.07 1.06
 22 8 4 -0.59 1.82
 23 13 5 -0.21 1.93
 -1 45 5 0.52 0.67
 24 22 6 -0.61 2.23
 6 4 6 7.23 0.79
 5 7 7 19.31 1.04
 22 24 8 -0.09 2.15
 21 31 9 -0.41 2.22
 21 29 9 1.21 2.17
 21 27 9 -1 2.1
 17 13 9 1.29 1.61
 11 9 9 5.59 1.2
 12 12 10 -0.26 1.16
 4 18 10 30.22 1.34
 17 23 11 -0.93 1.72
 15 39 11 -1.28 0.7
 13 41 11 -0.74 1.57
 9 -27 -31 0.34 0.89
 11 -25 -25 1.45 1.03
 -17 21 -25 0.41 1.62
 -16 14 -24 0.48 1.63
 5 -23 -23 0.79 0.56
 13 -23 -21 -0.44 1.13
 -9 -7 -21 0.85 1.12
 -10 -4 -20 6.74 1.3
 -16 24 -20 0.06 1.52
 5 -21 -19 5.76 0.68
 -1 -17 -19 13.91 0.73
 -5 -11 -17 30.67 1.5
 17 -17 -13 0.96 1.33
 -12 12 -12 16.34 1.46
 9 -17 -11 0.95 0.88
 -13 23 -11 0.91 1.35
 7 -15 -9 9.65 0.89
 21 -9 -7 0.64 1.4
 -9 9 -7 31.67 1.67
 6 -12 -6 23.55 1.27
 -6 2 -6 0.81 0.71
 -10 16 -6 2.57 1.1
 6 -10 -4 19.65 1.06
 -10 30 -4 0.32 1.24
 -10 28 -4 -0.28 1.19
 22 -2 -2 -0.77 1.67
 -2 0 -2 958.38 33.84
 23 1 -1 -0.76 1.72
 14 -6 0 38.08 2.06
 -6 14 0 127.63 4.75
 21 1 1 0.47 1.66
 13 -5 1 0.07 1.09
 -7 29 1 0.78 0.97
 -7 27 1 1.79 0.96
 25 23 5 0.87 2.31
 21 9 5 0.48 1.82
 24 24 6 0.48 2.26
 22 14 6 1.29 1.71
 -2 38 6 -0.29 0.71
 23 23 7 0.39 2.14
 22 26 8 -0.08 2.15
 15 11 9 0.9 1.47
 10 12 10 91.31 3.71
 17 33 11 -2.04 2
 9 41 11 0.32 1.09
 14 24 12 0.71 1.48
 12 36 12 0.48 1.43
 10 36 12 0.22 1.22
 -17 11 -31 -0.12 1.75
 -17 13 -29 0.42 1.72
 12 -26 -28 0.16 1.08
 -15 5 -27 0.74 1.64
 -8 -12 -26 0 1.18
 -15 7 -25 1.05 1.58
 -6 -14 -24 11.11 1.16
 -14 4 -24 -0.54 1.52
 -15 9 -23 1.33 1.6
 -14 6 -22 -0.47 1.42
 -16 22 -20 -1.59 1.6
 11 -21 -17 1.42 1.01
 -15 21 -17 2.23 1.54
 15 -19 -15 1.57 1.24
 -13 11 -15 1.7 1.28
 16 -18 -14 0.47 1.25
 -13 15 -13 1.76 1.21
 11 -17 -11 2.03 0.97
 18 -14 -10 -0.42 1.36
 -3 -7 -9 66.02 2.48
 -12 30 -8 0.81 1.28
 -12 28 -8 5.13 1.37
 -12 26 -8 -0.89 1.29
 15 -13 -7 4.04 1.28
 15 -11 -5 6.03 1.3
 -10 32 -4 0.11 1.19
 -10 26 -4 1.97 1.14
 15 -9 -3 7.62 1.36
 18 -6 -2 -0.14 1.45
 -8 40 -2 0.37 1.09
 7 -7 -1 16.12 1
 -7 15 -1 2.8 0.87
 19 -1 1 0.45 1.53
 9 -5 1 1.1 0.82
 -7 31 1 -0.12 1.01
 -6 22 2 0.05 0.83
 21 5 3 -1.95 1.82
 -1 7 3 -0 0.23
 24 14 4 0.98 2
 4 2 4 7.22 0.64
 9 1 5 52.43 2.28
 5 3 5 158.03 5.75
 -3 19 5 39.48 1.6
 24 26 6 1.93 2.39
 20 10 6 0.33 1.77
 23 27 7 -0.64 2.31
 23 25 7 -0.5 2.23
 19 11 7 2.28 1.69
 13 5 7 18.71 1.54
 22 28 8 -1.06 2.25
 18 12 8 3.35 1.68
 16 16 10 0.33 1.55
 8 44 10 0.25 0.98
 17 31 11 -1.57 1.88
 17 25 11 -0.51 1.72
 15 19 11 0.44 1.55
 14 32 12 0.25 1.57
 14 26 12 5.08 1.46
 12 22 12 0.79 1.35
 -18 16 -32 0.81 1.71
 11 -27 -31 0.26 1.08
 6 -26 -30 1.46 0.63
 10 -26 -28 1.19 0.98
 -6 -16 -28 -0.39 1.12
 -16 8 -28 1.17 1.7
 -1 -21 -27 2.93 0.66
 -17 15 -27 -1.34 1.71
 -14 2 -26 0.56 1.54
 -17 19 -25 -1.59 1.68
 14 -24 -24 -0.83 1.17
 -16 16 -22 -0 1.54
 9 -23 -21 0.05 0.92
 -13 3 -21 -0.05 1.41
 -14 8 -20 1 1.47
 -3 -15 -19 14.34 0.95
 -11 -1 -19 4.89 1.35
 -15 15 -19 1.21 1.45
 -11 1 -17 7.02 1.28
 -12 8 -14 1.48 1.17
 4 -16 -12 24.2 1.08
 -10 4 -12 7.73 1.21
 -11 9 -11 0.2 1.13
 -13 21 -11 0.5 1.35
 -12 16 -10 1.27 1.21
 -11 13 -9 6.03 1.2
 14 -14 -8 8.23 1.27
 -12 32 -8 1.47 1.3
 -9 13 -5 50.34 2.27
 -10 24 -4 0.51 1.16
 20 -4 -2 0.6 1.55
 8 -6 0 0.47 0.78
 23 5 1 0 1.71
 11 -5 1 1.09 1.04
 -3 7 1 6.43 0.53
 -7 25 1 1.02 0.81
 26 16 2 1.19 2.14
 20 2 2 0.2 1.62
 -4 12 2 8.01 0.71
 25 15 3 1.9 2.05
 23 9 3 -0.25 1.86
 -5 37 3 3.36 0.97
 -4 38 4 -0.26 0.87
 23 15 5 0.8 1.95
 11 1 5 34.13 1.82
 3 5 5 12.62 0.68
 4 6 6 2.05 0.55
 14 8 8 -0.37 1.3
 19 19 9 -0.99 1.84
 18 36 10 -0.72 1.96
 14 14 10 0.99 1.41
 17 29 11 -0.24 1.81
 17 27 11 -0.3 1.79
 13 17 11 0.17 1.35
 11 41 11 0.99 1.33
 7 39 11 0.06 0.94
 14 30 12 0.52 1.61
 14 28 12 -0.12 1.56
 10 22 12 11.25 1.34
 8 24 12 6.75 1.13
 -16 6 -30 1.94 1.61
 -15 3 -29 0.36 1.68
 -11 -7 -27 3.85 1.61
 -12 -4 -26 -0.19 1.42
 -16 10 -26 -0.89 1.67
 -13 1 -23 1.91 1.44
 -10 -6 -22 2.04 1.26
 11 -23 -21 0.19 1.04
 -15 11 -21 -0.33 1.51
 14 -22 -20 1.05 1.17
 -16 20 -20 2.62 1.6
 -13 5 -19 4.3 1.42
 -15 19 -17 1.98 1.47
 -14 14 -16 -0.08 1.37
 -11 3 -15 22.16 1.59
 -3 -9 -11 4.06 0.58
 12 -16 -10 0.47 1.05
 13 -15 -9 1.57 1.09
 18 -12 -8 0.35 1.39
 -12 34 -8 0.46 1.3
 -12 24 -8 5.13 1.45
 18 -10 -6 0.21 1.43
 -5 1 -5 13.77 0.89
 22 -4 -4 1.12 1.65
 18 -8 -4 0.34 1.45
 -10 34 -4 1 1.18
 3 -7 -3 15.2 0.75
 -9 19 -3 20.31 1.38
 14 -8 -2 10.67 1.34
 4 -4 0 88.41 3.26
 18 0 2 3.86 1.52
 -6 36 2 2.68 1.02
 20 6 4 -0.2 1.66
 22 16 6 0.73 1.87
 14 4 6 -0.03 1.26
 11 5 7 29.14 1.73
 16 10 8 -0.07 1.49
 18 22 10 1.03 1.82
 5 35 11 -0.42 0.69
 12 34 12 -0 1.41
 -14 0 -28 0.65 1.56
 -5 -17 -27 9.09 1.13
 -9 -11 -27 3.67 1.35
 -17 17 -25 0.9 1.66
 -16 12 -24 0.49 1.59
 -5 -15 -23 17.66 1.21
 -7 -11 -21 0.37 0.98
 -11 -3 -21 -0.48 1.28
 -14 10 -18 1.11 1.44
 8 -20 -16 0.88 0.83
 17 -15 -11 -1.21 1.33
 10 -16 -10 17.78 1.24
 -10 10 -8 26.83 1.61
 14 -12 -6 0.18 1.19
 14 -10 -4 1.64 1.16
 23 -1 -3 0 1.68
 -8 16 -2 1.29 0.91
 21 -1 -1 -0.46 1.68
 17 -5 -1 1.3 1.42
 13 -7 -1 1.81 1.28
 24 6 0 -0.4 1.82
 22 2 0 -0.45 1.79
 12 -6 0 -0.13 1.06
 -6 44 0 0.6 1.03
 -5 45 1 -0.68 0.99
 19 3 3 1.13 1.5
 24 16 4 1.12 2.03
 22 10 4 -1.11 1.84
 0 50 4 3.91 0.35
 19 7 5 1.71 1.64
 21 17 7 2.69 1.96
 17 9 7 1.23 1.52
 15 7 7 10.44 1.55
 20 18 8 0.03 1.86
 17 15 9 0.52 1.6
 7 11 9 7.06 0.91
 5 13 9 8.68 0.72
 18 34 10 -0.14 2.04
 18 24 10 0.02 1.86
 12 44 10 0.13 1.44
 6 42 10 0.21 0.72
 15 21 11 1.33 1.59
 11 17 11 1.56 1.19
 9 17 11 1.43 1.03
 12 24 12 6.22 1.46
 10 34 12 1.27 1.3
 8 32 12 2.02 1.06
 -17 11 -29 1 1.78
 -13 -1 -25 2.08 1.47
 -17 21 -23 0.84 1.6
 4 -22 -22 10.77 0.55
 -8 -10 -22 16.89 1.38
 15 -21 -19 -0.6 1.22
 16 -20 -18 0.25 1.12
 17 -19 -17 0.47 1.26
 -13 7 -17 1.74 1.33
 12 -20 -16 -0.23 1.08
 -15 29 -15 -0.33 1.46
 -15 27 -15 0.98 1.47
 -1 -13 -13 97.76 3.51
 -13 19 -11 -0.03 1.29
 20 -10 -8 1.15 1.47
 -12 36 -8 0.85 1.32
 -12 22 -8 0.49 1.27
 7 -13 -7 37.67 1.67
 -11 17 -7 9.63 1.25
 20 -8 -6 0.29 1.5
 -10 36 -4 -0.57 1.21
 -10 22 -4 0.47 1.09
 7 -9 -3 56.74 2.29
 -9 39 -3 -0.05 1.14
 19 -3 -1 0.01 1.46
 -7 43 -1 0.98 1.06
 10 -6 0 58.69 2.51
 25 11 1 0.16 1.93
 -7 23 1 0.98 0.89
 26 18 2 -1.53 2.23
 22 6 2 0.66 1.78
 25 17 3 -0.25 2.11
 17 1 3 3.86 1.51
 18 4 4 -0.35 1.54
 16 2 4 0.68 1.41
 12 0 4 6.95 1.2
 8 0 4 22.54 1.29
 23 17 5 -0.54 2.04
 21 11 5 0.21 1.83
 15 3 5 1.34 1.31
 -3 39 5 0.67 0.82
 18 8 6 0.38 1.6
 18 14 8 0.27 1.6
 19 21 9 1.78 1.89
 13 11 9 2.22 1.29
 9 47 9 -0.11 1.02
 18 32 10 -0.08 2.04
 16 18 10 5.64 1.66
 10 44 10 -0.64 1.25
 13 39 11 -0.03 1.54
 7 19 11 0 0.86
 5 23 11 0.48 0.72
 12 32 12 2.12 1.43
 10 24 12 5.11 0.94
 8 26 12 0.33 1.02
 -18 16 -30 0.23 1.7
 -10 -10 -28 4.13 1.48
 -17 13 -27 0.34 1.68
 -9 -9 -23 3.48 1.2
 -16 14 -22 2.16 1.57
 3 -21 -21 2.89 0.26
 -6 -12 -20 1.42 0.92
 -12 0 -20 19.96 1.69
 -16 18 -20 -0.31 1.49
 -15 13 -19 1.43 1.45
 -12 2 -18 8.57 1.35
 -16 26 -18 0.17 1.4
 -15 17 -17 2.33 1.45
 -15 25 -15 3.06 1.54
 -11 5 -13 2.73 1.2
 -13 13 -13 0.39 1.27
 16 -16 -12 5.57 1.31
 -14 30 -12 0.96 1.37
 -14 28 -12 0.17 1.39
 -14 26 -12 4.4 1.45
 -10 6 -10 1.26 1.07
 17 -13 -9 0.66 1.33
 11 -15 -9 1.22 0.98
 9 -15 -9 6.78 0.98
 8 -14 -8 5.34 0.88
 13 -13 -7 7.98 1.21
 -10 14 -6 0.19 1.05
 7 -11 -5 59.9 2.4
 17 -7 -3 1.59 1.41
 16 -4 0 16.43 1.66
 -8 30 0 0.13 1.07
 -8 28 0 22.91 1.47
 -7 35 1 0.01 1
 23 11 3 -0.66 1.86
 -5 19 3 53.71 2.19
 17 5 5 1.16 1.47
 22 18 6 1.54 1.95
 20 12 6 -0.52 1.78
 19 13 7 1.6 1.72
 20 20 8 1.86 1.91
 12 8 8 25.79 1.66
 15 13 9 1.29 1.47
 18 30 10 -0.48 1.9
 18 28 10 0.24 1.88
 18 26 10 1.66 1.92
 12 14 10 14.18 1.43
 8 14 10 134.37 5.09
 15 35 11 0.57 1.67
 15 23 11 -0.14 1.48
 13 19 11 -0.64 1.4
 12 26 12 0.56 1.37
 8 30 12 0.02 1
 8 28 12 3.67 1.05
 -17 15 -25 -0.37 1.74
 12 -24 -24 0.43 1.07
 8 -24 -24 1.07 0.86
 -11 -5 -23 1.86 1.33
 -15 7 -23 2.7 1.58
 -17 19 -23 0.47 1.59
 -16 24 -18 0.32 1.51
 10 -20 -16 0.08 0.93
 -4 -12 -16 3.65 0.73
 13 -19 -15 4.89 1.22
 7 -19 -15 19.47 1.11
 15 -17 -13 1.59 1.25
 -12 10 -12 1.6 1.14
 -14 32 -12 -0.28 1.41
 -14 24 -12 0.77 1.37
 -12 14 -10 16.94 1.5
 12 -14 -8 0.74 1
 17 -11 -7 1.64 1.49
 17 -9 -5 4.21 1.47
 13 -11 -5 9.52 1.23
 -11 29 -5 0.86 1.24
 -11 27 -5 5.3 1.28
 21 -3 -3 -0.41 1.59
 -7 9 -3 55.28 2.28
 12 -8 -2 3.02 1.12
 8 -8 -2 -0.08 0.76
 -6 8 -2 161.88 5.93
 -8 42 -2 1.31 1.15
 23 3 -1 0.02 1.74
 11 -7 -1 1.38 0.99
 9 -7 -1 3.38 0.88
 20 0 0 1.32 1.58
 -8 32 0 5.73 1.19
 -8 26 0 0.63 0.98
 21 3 1 0.69 1.76
 15 -3 1 2.15 1.25
 26 20 2 -1.03 2.27
 -4 46 2 0.23 0.93
 -6 20 2 56.16 2.32
 25 19 3 -0.5 2.15
 21 7 3 0.19 1.8
 13 -1 3 9.77 1.29
 7 -1 3 44.24 1.9
 24 18 4 -0.61 2.04
 10 0 4 -0.05 0.92
 -2 46 4 -0.29 0.72
 21 19 7 0.2 1.93
 10 8 8 0.23 1.04
 19 23 9 0.02 1.93
 14 16 10 8.18 1.57
 10 32 12 0.37 1.21
 10 26 12 3.54 1.21
 -12 -6 -28 0.05 1.49
 -16 6 -28 -0.51 1.67
 -18 18 -28 0.29 1.69
 13 -25 -27 -0.2 1.1
 -13 -3 -27 3.32 1.53
 -15 3 -27 1.76 1.61
 -16 8 -26 -0.18 1.67
 -10 -8 -24 0.28 1.29
 -16 10 -24 0.75 1.58
 -12 -2 -22 17.55 1.67
 -14 4 -22 5.06 1.52
 -15 9 -21 0.6 1.47
 12 -22 -20 0.21 1.08
 -12 4 -16 0.24 1.2
 -14 12 -16 0.17 1.36
 -13 9 -15 11.33 1.49
 18 -16 -14 0.21 1.35
 14 -18 -14 -0.85 1.2
 -8 -4 -14 0.02 0.91
 -14 16 -14 1.57 1.38
 5 -17 -13 14.31 0.88
 -7 -5 -13 19.97 1.25
 -8 -2 -12 0.04 0.88
 19 -13 -11 0.86 1.42
 -13 17 -11 0.99 1.34
 -11 11 -9 4.1 1.12
 -12 20 -8 8.19 1.37
 12 -12 -6 0.3 1.01
 -11 31 -5 3.28 1.25
 12 -10 -4 -0.21 1.02
 -8 10 -4 0.74 0.87
 -10 20 -4 1.12 1.02
 -9 17 -3 3.78 1.03
 22 0 -2 -0.52 1.71
 -3 3 -1 64.47 2.4
 18 -2 0 6.75 1.54
 23 7 1 0.12 1.83
 5 -3 1 0.95 0.61
 24 12 2 0.17 1.94
 14 -2 2 1.1 1.16
 -6 38 2 0.44 1.04
 -5 39 3 0.87 0.93
 22 12 4 0.65 1.84
 23 19 5 1.42 2.09
 12 4 6 1.1 1.17
 8 4 6 2.42 0.83
 20 22 8 -0.26 1.91
 6 48 8 0.15 0.42
 19 33 9 0 2.04
 19 25 9 0.24 1.95
 17 17 9 0.82 1.66
 11 11 9 3.58 1.2
 16 38 10 -0.03 0.64
 16 20 10 -1.41 1.64
 10 14 10 2.07 1.07
 6 16 10 64.94 2.61
 15 33 11 0.24 1.65
 15 25 11 -0.2 1.61
 11 39 11 -0.19 1.36
 10 30 12 2.78 1.24
 -18 14 -30 -0.23 1.81
 7 -25 -27 1.37 0.76
 -14 2 -24 0.72 1.52
 8 -22 -20 0.64 0.82
 -14 6 -20 4.69 1.31
 -16 16 -20 2.03 1.53
 -16 22 -18 1.33 1.53
 -8 -6 -16 0.13 0.98
 -9 -3 -15 20.4 1.41
 6 -18 -14 -0.59 0.68
 -9 -1 -13 18.6 1.32
 -14 22 -12 3.93 1.44
 -7 -3 -11 5.74 0.86
 16 -14 -10 5.8 1.33
 -13 31 -9 0.87 1.34
 -13 29 -9 -0.01 1.28
 -13 27 -9 0.39 1.28
 10 -14 -8 43.89 2.02
 11 -13 -7 20.24 1.36
 8 -12 -6 2.93 0.8
 -8 6 -6 21.24 1.25
 21 -5 -5 1 1.56
 -7 5 -5 120.13 4.51
 -11 33 -5 0.65 1.24
 -11 25 -5 12.99 1.4
 8 -10 -4 1.36 0.78
 -9 41 -3 -0.03 1.14
 24 4 -2 0.23 1.55
 16 -6 -2 8.5 1.43
 10 -8 -2 41.09 1.94
 -8 24 0 44.89 2.06
 25 13 1 -0.69 2.03
 -7 21 1 2.1 0.89
 26 22 2 1.75 2.27
 20 4 2 0.14 1.63
 6 -2 2 38.5 1.64
 25 21 3 -0.31 2.22
 24 20 4 0.76 2.15
 20 8 4 0.06 1.72
 -4 18 4 1.38 0.65
 22 20 6 -0.1 1.97
 21 21 7 1.39 1.95
 16 12 8 7.03 1.61
 14 10 8 6.77 1.41
 4 46 8 0.03 0.36
 19 31 9 -0.77 2.05
 19 29 9 -0.53 1.94
 19 27 9 -0.06 1.87
 9 11 9 3.62 1.02
 15 31 11 -1.06 1.67
 15 27 11 -0.33 1.63
 13 37 11 -0.1 1.55
 11 19 11 0.76 1.21
 9 39 11 -0.27 1.13
 -17 9 -29 -0.84 1.76
 -18 16 -28 0.45 1.69
 -17 11 -27 -0.11 1.69
 -4 -18 -26 -0.89 0.89
 -14 0 -26 -0.96 1.53
 10 -24 -24 0.58 0.97
 -17 17 -23 0.8 1.63
 -2 -18 -22 1.61 0.62
 -4 -16 -22 0.18 0.78
 -16 12 -22 1.44 1.52
 -17 23 -21 -0.13 1.5
 -14 8 -18 5.11 1.49
 -9 -5 -17 51.87 2.39
 -15 15 -17 0.49 1.41
 17 -17 -15 2.02 1.34
 -7 -7 -15 10.39 1.03
 -12 6 -14 10.38 1.33
 -3 -11 -13 44.13 1.75
 -11 7 -11 0.16 1.12
 19 -11 -9 -0.16 1.39
 -13 33 -9 0.08 1.27
 -13 25 -9 0.74 1.33
 21 -7 -7 -0.02 1.53
 19 -9 -7 -0.11 1.45
 9 -13 -7 0.26 0.85
 3 -11 -7 164.28 5.88
 19 -7 -5 0.81 1.48
 11 -11 -5 28.5 1.61
 3 -9 -5 47.05 1.78
 -9 11 -5 16.04 1.26
 9 -9 -3 11.66 1.02
 -1 -3 -3 558.39 19.71
 24 8 0 -0.77 1.86
 22 4 0 1.68 1.89
 19 1 1 0.46 1.53
 17 -1 1 0.31 1.42
 -1 3 1 184.28 6.52
 -7 37 1 -0.6 1.04
 22 8 2 0.61 1.79
 23 21 5 -0.25 2.14
 21 13 5 1.35 1.86
 19 9 5 1.59 1.67
 13 3 5 18.58 1.53
 20 14 6 -0.19 1.83
 19 15 7 1.98 1.74
 17 11 7 1.76 1.57
 13 7 7 4.31 1.24
 -1 19 7 13.08 0.56
 20 24 8 -0.36 1.93
 18 16 8 0.19 1.68
 15 29 11 -1.02 1.69
 13 21 11 -0.03 1.42
 9 19 11 1.32 1.05
 12 -26 -30 1.52 1.09
 -11 -7 -25 3.76 1.42
 -17 13 -25 -0.33 1.64
 -12 -4 -24 3.06 1.4
 -13 1 -21 -0.7 1.36
 -17 21 -21 0.97 1.56
 10 -22 -20 11.12 1.13
 13 -21 -19 1.5 1.13
 -5 -13 -19 5.72 0.91
 -13 3 -19 1.23 1.33
 -15 11 -19 0.98 1.45
 -16 20 -18 0.62 1.49
 -10 -2 -16 0 1.09
 -10 0 -14 6.15 1.18
 -6 -6 -12 172.86 6.34
 15 -15 -11 0.21 1.21
 -8 0 -10 0.04 0.83
 16 -12 -8 6.8 1.38
 -12 18 -8 -1.09 1.22
 -9 7 -7 14.81 1.19
 -11 15 -7 14.54 1.34
 10 -12 -6 -0.17 0.92
 9 -11 -5 15.14 1.13
 -11 35 -5 1.81 1.22
 -11 23 -5 1.42 1.16
 22 -2 -4 -0.62 1.63
 16 -8 -4 -0.3 1.29
 10 -10 -4 0.53 0.89
 -4 0 -4 118.59 4.34
 -6 4 -4 16.68 1.01
 23 1 -3 -0.37 1.7
 20 -2 -2 0.48 1.55
 21 1 -1 0.93 1.68
 15 -5 -1 0.55 1.21
 -5 7 -1 2.64 0.59
 -7 13 -1 0.6 0.81
 16 0 2 -1.02 1.44
 25 23 3 -0.29 2.25
 19 5 3 1.22 1.56
 11 -1 3 18.13 1.36
 9 -1 3 63.89 2.65
 24 22 4 0.34 2.12
 -4 40 4 -0.4 0.87
 22 22 6 0.41 2.08
 18 10 6 -0.96 1.59
 21 23 7 -0.98 2.04
 20 32 8 -0.26 2.16
 20 26 8 -0.96 1.98
 17 19 9 0.44 1.7
 15 15 9 0.79 1.43
 16 36 10 -1.35 1.69
 14 40 10 1.85 1.52
 4 38 10 7.27 0.47
 7 37 11 -0.2 0.96
 5 25 11 0.65 0.74
 11 -27 -33 0.27 1.03
 -2 -20 -26 -0.06 0.76
 -18 18 -26 0.22 1.62
 13 -23 -23 1.5 1.12
 -13 -1 -23 1.58 1.45
 -10 -4 -18 22.2 1.59
 -13 5 -17 11.03 1.49
 16 -18 -16 -0.32 1.25
 9 -19 -15 13.14 1.08
 -15 19 -15 0.13 1.4
 -13 11 -13 4.34 1.25
 18 -14 -12 0.53 1.37
 -14 20 -12 0.09 1.34
 -9 1 -11 0.78 0.95
 -6 -4 -10 196.69 7.16
 -7 -1 -9 10.96 0.96
 -13 23 -9 0.37 1.35
 16 -10 -6 0.66 1.25
 -10 18 -4 5.59 1.12
 -8 14 -2 14.21 1.2
 -7 45 -1 0.01 1.07
 -9 31 -1 -0.93 1.28
 -9 29 -1 2.48 1.14
 -9 27 -1 -0.05 1.05
 -6 12 0 0.1 0.69
 -8 22 0 0.61 0.92
 25 15 1 -0.24 2.03
 24 14 2 1.34 1.97
 18 2 2 0.36 1.47
 25 25 3 -2.42 2.13
 15 1 3 4.65 1.3
 -3 11 3 60.45 2.26
 24 24 4 -0.64 2.22
 14 2 4 5.51 1.23
 23 23 5 -1.04 2.14
 22 24 6 0.26 2.08
 14 6 6 0.28 1.26
 -2 18 6 0.79 0.45
 21 25 7 -1.37 2.07
 15 9 7 2.69 1.44
 7 7 7 86.69 3.34
 20 30 8 -0.29 2.06
 20 28 8 -1.3 2.04
 13 13 9 1.47 1.3
 14 18 10 -0.38 1.44
 12 42 10 1.02 1.49
 12 16 10 0.13 1.24
 13 35 11 0.29 1.52
 -18 12 -30 0.25 1.76
 -14 -2 -28 1.82 1.54
 11 -25 -27 1.02 0.99
 -7 -15 -27 8.26 1.29
 -9 -11 -25 4.27 1.29
 -8 -12 -24 7.87 1.23
 -17 15 -23 1.52 1.66
 -16 14 -20 0.33 1.5
 -9 -7 -19 1.3 1.07
 -8 -8 -18 0.22 1
 -16 18 -18 0.09 1.46
 15 -19 -17 1.58 1.2
 -11 -1 -17 7.64 1.28
 -14 10 -16 -0.44 1.39
 12 -18 -14 0.77 1.04
 -6 -8 -14 24.96 1.34
 -14 14 -14 -0.1 1.38
 14 -16 -12 -0.39 1.22
 -10 2 -12 26.16 1.59
 -10 8 -8 0.43 1.01
 22 -4 -6 -0.91 1.61
 -10 12 -6 0.19 1.02
 -11 21 -5 13.53 1.36
 -10 40 -4 0.34 1.19
 23 5 -1 0.59 1.74
 14 -4 0 0.48 1.18
 -6 46 0 0.75 1.01
 -8 36 0 5.38 1.13
 23 9 1 -0.1 1.84
 21 5 1 0.08 1.87
 13 -3 1 5.29 1.08
 12 -2 2 23.74 1.59
 21 9 3 -0.05 1.77
 17 3 3 1.66 1.48
 -1 51 3 0.44 0.43
 24 26 4 0.81 2.29
 18 6 4 -0.64 1.56
 23 25 5 -0.19 2.2
 17 7 5 3.95 1.51
 7 3 5 18.14 1.1
 22 26 6 0.05 2.12
 16 8 6 -0.52 1.45
 21 31 7 0.14 2.15
 21 29 7 0.99 1.96
 21 27 7 -0.23 2.03
 18 18 8 2.08 1.76
 3 17 9 6.91 0.6
 16 34 10 1.62 1.89
 16 24 10 0.32 1.68
 4 20 10 0.39 0.67
 13 23 11 -0.41 1.43
 11 37 11 0.25 1.37
 9 -27 -33 0.41 0.87
 -18 14 -28 -0.87 1.75
 9 -25 -27 2.02 0.92
 -16 6 -26 -0.17 1.62
 -15 3 -25 1.69 1.58
 -16 8 -24 0.6 1.59
 -15 5 -23 2.94 1.54
 -17 19 -21 1.03 1.58
 -10 -6 -20 15.15 1.45
 -11 -3 -19 2.82 1.32
 -7 -9 -17 29.53 1.57
 -15 13 -17 2.59 1.41
 -11 1 -15 7.66 1.28
 13 -17 -13 1.5 1.23
 -15 29 -13 -0.15 1.42
 -15 27 -13 -0.37 1.42
 -12 8 -12 19.72 1.55
 18 -12 -10 3.1 1.4
 15 -13 -9 0.32 1.23
 -13 21 -9 0.39 1.32
 -12 30 -6 0.19 1.22
 -12 28 -6 -0.21 1.23
 -11 37 -5 0.75 1.24
 18 -6 -4 0.01 1.43
 15 -7 -3 5.36 1.26
 19 -1 -1 -1.34 1.47
 -9 33 -1 0.55 1.11
 -9 25 -1 1.27 1.04
 24 10 0 0.38 1.87
 -6 18 2 6.18 0.84
 23 15 3 0.09 1.94
 -3 47 3 -0.58 0.84
 20 10 4 -0.1 1.86
 16 4 4 0.9 1.39
 23 27 5 0.32 2.2
 15 5 5 13.35 1.57
 22 30 6 0.47 2.23
 22 28 6 0.47 2.14
 20 16 6 0.38 1.86
 -2 40 6 -0.43 0.72
 19 17 7 0.41 1.79
 11 7 7 2.49 1.11
 16 14 8 0.12 1.54
 12 10 8 0.54 1.13
 17 37 9 -1.93 1.97
 16 32 10 -0.62 1.76
 8 42 10 0.45 1.02
 11 21 11 1.43 1.21
 5 31 11 0.28 0.76
 5 27 11 1.3 0.75
 10 -26 -30 1.31 0.95
 8 -26 -30 5.11 0.89
 -17 7 -29 -0.88 1.7
 -16 4 -28 1.17 1.71
 -17 9 -27 0.3 1.64
 -6 -16 -26 0.3 1.02
 -10 -10 -26 -0.13 1.33
 -12 -6 -26 0.15 1.43
 -18 16 -26 0.03 1.65
 -13 -3 -25 4.08 1.51
 -18 20 -24 -0.36 1.54
 14 -22 -22 0.81 1.17
 -16 10 -22 1.32 1.49
 -15 7 -21 -0.06 1.46
 -13 7 -15 13.88 1.48
 -15 17 -15 2.44 1.45
 17 -15 -13 3.11 1.33
 -15 25 -13 1.16 1.47
 20 -10 -10 2.37 1.46
 18 -10 -8 2.04 1.42
 20 -6 -6 -0.64 1.49
 18 -8 -6 1.66 1.45
 -12 32 -6 -0 1.25
 -12 26 -6 0.31 1.23
 15 -9 -5 12.32 1.39
 21 -1 -3 -1.11 1.59
 -9 15 -3 18.09 1.31
 24 6 -2 1.32 1.79
 22 2 -2 -0.36 1.85
 4 -6 -2 42.24 1.67
 25 11 -1 0 1.89
 20 2 0 -0.98 1.61
 2 -2 0 476.76 16.86
 25 17 1 0.69 2.06
 -5 11 1 14.87 0.92
 -7 39 1 0.28 1
 -7 19 1 2.6 0.86
 24 16 2 1.36 2.01
 22 10 2 1.28 1.8
 8 -2 2 194 7.1
 -6 40 2 1.76 0.97
 11 3 5 7.71 1.07
 17 13 7 0.42 1.55
 16 30 10 1.47 1.74
 16 28 10 0.07 1.69
 16 26 10 0.8 1.66
 10 42 10 0 1.24
 10 16 10 14.19 1.31
 8 16 10 -0.21 0.96
 13 33 11 0.39 0.94
 13 25 11 -0.46 1.44
 9 37 11 -0.89 1.18
 9 21 11 0 1.12
 5 29 11 0.26 0.76
 -15 1 -27 1.77 1.63
 -17 11 -25 1.14 1.67
 -14 2 -22 -0.02 1.38
 15 -21 -21 -0.23 1.24
 -17 17 -21 -0.3 1.58
 -14 4 -20 -0.42 1.4
 11 -21 -19 1.87 1.02
 7 -21 -19 2.09 0.76
 -15 9 -19 1.67 1.47
 -17 23 -19 0.13 1.51
 -11 3 -13 29.21 1.77
 -15 23 -13 0.55 1.43
 -14 28 -10 5.8 1.45
 -9 3 -9 5.92 0.99
 20 -8 -8 1.36 1.47
 -12 16 -8 6.23 1.26
 15 -11 -7 3.77 1.25
 -5 3 -3 67.13 2.59
 14 -6 -2 0.5 1.18
 -9 23 -1 3.16 1
 22 6 0 2.15 1.82
 -5 47 1 -0.27 0.94
 20 6 2 -0.93 1.66
 10 -2 2 7.05 1.02
 -5 41 3 0.05 0.89
 -5 17 3 30.86 1.41
 22 16 4 0.69 1.88
 19 11 5 -0.08 1.7
 9 3 5 124.52 4.73
 18 12 6 0.5 1.61
 14 12 8 -0.37 1.35
 15 17 9 0.88 1.46
 11 45 9 0.5 1.37
 11 13 9 4.59 1.13
 7 45 9 0.23 0.9
 7 13 9 8.06 0.94
 14 38 10 0.13 1.63
 14 20 10 4.78 1.57
 13 31 11 0.4 1.5
 13 29 11 -0.19 1.46
 -18 12 -28 0.68 1.74
 -11 -9 -27 3.53 1.46
 -14 0 -24 0.31 1.42
 11 -23 -23 1.25 1.03
 7 -23 -23 3.43 0.8
 -17 13 -23 0.66 1.61
 -6 -14 -22 0 0.92
 -11 -5 -21 0.13 1.24
 -12 -2 -20 0.46 1.28
 -16 12 -20 2.31 1.53
 -12 0 -18 -0.77 1.26
 -14 6 -18 -0.63 1.35
 -16 16 -18 0.01 1.48
 -12 2 -16 1.46 1.2
 -16 22 -16 -1.16 1.47
 16 -16 -14 0.61 1.23
 8 -18 -14 5.87 0.87
 -5 -7 -11 8.09 0.79
 14 -14 -10 -0.26 1.19
 -10 4 -10 29.81 1.69
 -14 32 -10 0.85 1.36
 -14 26 -10 -0.78 1.35
 -13 19 -9 0.86 1.29
 -11 13 -7 20.46 1.49
 -12 34 -6 -0.05 1.23
 -12 24 -6 -0.38 1.27
 -11 19 -5 1.02 1.08
 23 3 -3 0.45 1.7
 17 -5 -3 1.44 1.42
 26 20 0 -0.46 2.24
 18 0 0 -1.8 1.47
 16 -2 0 0.44 1.26
 -8 38 0 0.21 1.07
 -8 20 0 17.5 1.23
 23 11 1 -0.06 1.8
 19 3 1 0.72 1.56
 23 17 3 1.23 1.94
 12 2 4 0.16 1.12
 21 17 5 0.84 1.95
 -3 41 5 0.7 0.79
 -3 17 5 51.89 1.99
 17 35 9 0.76 1.89
 17 23 9 -0.73 1.7
 11 35 11 0.07 1.38
 11 23 11 -0.13 1.25
 7 23 11 0.85 0.92
 -18 18 -24 -0.29 1.61
 -9 -9 -21 0.71 1.11
 -8 -10 -20 0.49 1.01
 -17 21 -19 -0.44 1.54
 -6 -10 -16 1.8 0.81
 -14 12 -14 1.43 1.38
 19 -13 -13 1.71 1.43
 17 -13 -11 -0.09 1.29
 13 -15 -11 1.2 1.08
 -14 24 -10 4.99 1.39
 -5 -5 -9 1.8 0.66
 21 -3 -5 -0.5 1.59
 22 0 -4 0.42 1.61
 -10 16 -4 0.66 1.02
 -10 30 -2 0.88 1.17
 -10 28 -2 5.18 1.2
 23 7 -1 -0.28 1.79
 21 3 -1 -0.23 1.76
 13 -5 -1 1.35 1.1
 25 19 1 -1.94 2.13
 15 -1 1 -0.29 1.22
 11 -3 1 6.9 1.08
 7 -3 1 34.42 1.57
 24 18 2 -0.51 2.02
 21 11 3 1.01 1.76
 19 7 3 -0.88 1.59
 6 2 4 17.3 0.98
 12 6 6 2.06 1.17
 15 11 7 5.2 1.49
 13 9 7 5.4 1.25
 10 10 8 29.22 1.68
 8 48 8 -0.04 1.01
 8 10 8 3.1 0.91
 17 33 9 0.72 1.92
 17 25 9 -0.28 1.72
 13 43 9 -0.41 1.59
 13 15 9 1.26 1.28
 9 13 9 9.8 1.14
 12 40 10 -0.85 1.46
 12 18 10 12.1 1.43
 6 18 10 2.12 0.83
 -13 -5 -27 3.7 1.5
 12 -24 -26 -0.14 1.06
 -18 14 -26 0.26 1.68
 -10 -8 -22 24.66 1.69
 9 -21 -19 1.7 0.86
 12 -20 -18 0.24 1.06
 -15 11 -17 3.7 1.48
 -16 20 -16 0.99 1.46
 15 -17 -15 2.26 1.21
 -15 15 -15 4.02 1.42
 -12 4 -14 2.2 1.18
 11 -17 -13 6.78 1.08
 -13 9 -13 8.06 1.31
 -15 21 -13 -0.23 1.34
 12 -16 -12 11.22 1.2
 14 -12 -8 -0.01 1.11
 14 -10 -6 0.69 1.14
 -12 36 -6 0.03 1.24
 -12 22 -6 1.59 1.22
 17 -7 -5 3.6 1.42
 14 -8 -4 0 1.12
 20 0 -2 -0.02 1.5
 -10 32 -2 3.85 1.19
 -10 26 -2 0.54 1.09
 25 13 -1 0.72 1.96
 -9 37 -1 0.49 1.06
 26 22 0 -0.17 2.15
 12 -4 0 51.04 2.36
 21 7 1 0.16 1.77
 17 1 1 -0.37 1.45
 18 4 2 5.09 1.54
 13 1 3 9.9 1.3
 22 18 4 -0.2 1.92
 20 12 4 0.19 1.76
 18 8 4 0.44 1.52
 6 6 6 0.87 0.68
 18 36 8 0.32 2.04
 18 22 8 0.42 1.75
 16 16 8 0.6 1.54
 17 31 9 0.93 1.82
 17 27 9 0.44 1.74
 9 45 9 -0.29 1.15
 14 36 10 4.95 1.4
 14 22 10 0.09 1.53
 6 40 10 0.82 0.87
 -17 7 -27 0.81 1.63
 -14 -2 -26 -0.54 1.55
 -16 4 -26 0.63 1.61
 -5 -17 -25 14.12 1.18
 -17 9 -25 2.03 1.62
 -16 6 -24 -0.33 1.58
 9 -23 -23 1.27 0.89
 -12 -4 -22 1.52 1.28
 -17 15 -21 0.87 1.53
 -13 1 -19 2.21 1.34
 -4 -14 -18 20.61 1.16
 -14 8 -16 0.41 1.33
 7 -17 -13 7.01 0.83
 -5 -9 -13 55.23 2.21
 19 -11 -11 -0 1.38
 -11 5 -11 3.47 1.18
 -14 22 -10 1 1.32
 21 -7 -9 0.09 1.47
 17 -11 -9 0.33 1.32
 17 -9 -7 3.24 1.41
 19 -5 -5 1.4 1.44
 -9 9 -5 51.98 2.28
 -8 8 -4 18.38 1.17
 24 8 -2 0.16 1.77
 -10 34 -2 -0.27 1.15
 5 -5 -1 10.91 0.75
 6 -4 0 0.12 0.62
 -4 6 0 -0.06 0.54
 25 21 1 -1.64 2.18
 9 -3 1 25.83 1.41
 24 20 2 1.97 2.1
 22 12 2 1.82 1.84
 23 19 3 -0.09 2
 21 19 5 0.59 1.89
 19 13 5 0.18 1.74
 17 9 5 3.68 1.53
 20 20 6 -0.77 1.86
 16 10 6 0.71 1.46
 19 21 7 0.62 1.83
 17 15 7 0.65 1.59
 5 9 7 177.81 6.45
 17 29 9 -0.24 1.75
 15 39 9 0.6 0.68
 15 19 9 1.28 1.51
 5 15 9 6.19 0.76
 11 33 11 -0.43 1.35
 11 25 11 1.25 1.3
 9 35 11 -0.14 1.18
 5 -25 -29 -0.78 0.39
 -19 15 -29 -0.13 1.74
 -3 -19 -25 10.43 0.95
 -18 16 -24 -0.74 1.63
 -15 3 -23 -0 1.4
 -16 8 -22 0.31 1.61
 -18 20 -22 0.5 1.56
 -13 -1 -21 0.04 1.35
 -15 5 -21 0.1 1.46
 -7 -11 -19 5.21 1.01
 -17 19 -19 -0.54 1.54
 -16 14 -18 1.06 1.49
 17 -17 -17 0.81 1.3
 -13 3 -17 11.12 1.45
 14 -18 -16 0.56 1.16
 16 -14 -12 -1.5 1.25
 19 -9 -9 0.83 1.42
 -13 17 -9 0.97 1.29
 -12 14 -8 0 1.1
 19 -7 -7 0.39 1.42
 -13 29 -7 1.73 1.29
 22 -2 -6 -0.29 1.56
 23 1 -5 -0.21 1.67
 13 -7 -3 3.08 1.12
 -7 7 -3 88.48 3.41
 22 4 -2 0.05 1.86
 16 -4 -2 -0.32 1.32
 -10 24 -2 13.1 1.32
 25 23 1 0.49 2.19
 -7 41 1 -0.48 0.99
 16 2 2 12.6 1.56
 -2 52 2 0.45 0.76
 -4 48 2 -0.36 0.88
 17 5 3 2.28 1.48
 22 20 4 1.4 1.94
 10 2 4 14.4 1.22
 -4 42 4 -0.19 0.83
 13 5 5 0.81 1.18
 18 14 6 -0.32 1.62
 14 8 6 1.32 1.34
 18 34 8 0.42 1.98
 18 24 8 -0.95 1.83
 14 24 10 4.14 1.55
 11 31 11 0.03 1.32
 11 27 11 0.03 1.25
 7 25 11 0.66 0.94
 -16 2 -28 0.09 1.55
 -18 10 -28 -0.1 1.71
 -9 -13 -27 4.3 1.31
 -15 1 -25 1.52 1.55
 -17 11 -23 -0.02 1.6
 12 -22 -22 4.53 1.11
 -16 10 -20 -0.42 1.5
 -2 -16 -18 106.97 3.92
 -16 18 -16 0.44 1.42
 -3 -13 -15 59.87 2.3
 18 -14 -14 -0.31 1.35
 6 -16 -12 0.16 0.74
 13 -13 -9 0.5 1.07
 -13 31 -7 2.68 1.28
 -13 27 -7 2.02 1.28
 -6 0 -6 3.85 0.73
 -10 10 -6 0.35 1.02
 -12 20 -6 -0.66 1.18
 -11 17 -5 34.73 1.86
 20 -2 -4 -1 1.47
 -8 12 -2 1.75 0.88
 25 15 -1 -0.28 1.99
 19 1 -1 0.28 1.52
 24 14 0 49.51 3.11
 22 8 0 1.48 1.8
 20 4 0 0.33 1.67
 -8 40 0 0.9 1.04
 25 25 1 -0.5 2.2
 -7 17 1 1.52 0.84
 24 22 2 1.01 2.13
 20 8 2 0.2 1.65
 -6 42 2 -0.03 0.93
 23 21 3 0 2.07
 21 13 3 -0.44 1.8
 15 3 3 10.02 1.44
 5 1 3 81.36 3.06
 16 6 4 -0.7 1.42
 14 4 4 0.54 1.23
 8 2 4 4.98 0.86
 21 21 5 2.28 1.94
 15 7 5 3.53 1.4
 19 35 7 1.37 2.08
 19 23 7 0.95 1.85
 18 32 8 0.52 1.92
 18 26 8 1.29 1.84
 14 14 8 6.21 1.47
 12 12 8 15.86 1.43
 5 43 9 -0 0.7
 14 34 10 0.83 1.59
 12 20 10 0.04 1.26
 10 18 10 -0.22 1.07
 7 33 11 -0.81 0.98
 6 -24 -26 0.37 0.67
 -8 -14 -26 0.03 1.19
 -18 12 -26 -1.08 1.7
 13 -23 -25 0.63 1.1
 -12 -6 -24 0.88 1.35
 -13 -3 -23 1.25 1.39
 -3 -17 -21 0.22 0.67
 -5 -15 -21 0.45 0.81
 -15 7 -19 -0.14 1.41
 16 -18 -18 1.86 1.27
 6 -20 -18 20.59 1.08
 -13 5 -15 0.9 1.2
 -15 13 -15 3.7 1.44
 -16 26 -14 -0.03 1.43
 -12 6 -12 1.55 1.14
 -14 14 -12 4.27 1.37
 -14 20 -10 5.17 1.38
 13 -11 -7 16.53 1.36
 -9 5 -7 75.64 3.06
 -13 33 -7 0.19 1.24
 -13 25 -7 2.11 1.28
 -8 4 -6 4.03 0.85
 13 -9 -5 16 1.36
 16 -6 -4 0.57 1.25
 4 -8 -4 53.79 2.06
 23 5 -3 -0.78 1.75
 21 1 -3 -1.96 1.64
 -9 13 -3 12.26 1.15
 12 -6 -2 19.35 1.35
 -10 22 -2 3.15 1.06
 15 -3 -1 2 1.24
 11 -5 -1 1.84 0.99
 -7 11 -1 4.96 0.79
 10 -4 0 -0.15 0.9
 -8 18 0 -0.04 0.91
 3 -1 1 11.02 0.62
 24 24 2 -0.83 2.14
 22 22 4 -1.09 1.98
 -4 16 4 9.81 0.72
 20 22 6 -0.33 1.88
 8 6 6 21.34 1.25
 18 30 8 0.7 1.9
 18 28 8 1.44 1.86
 16 18 8 0.97 1.55
 0 38 8 -0.36 0.28
 15 21 9 -0.16 1.55
 13 17 9 0.03 1.35
 14 32 10 0.89 1.6
 12 38 10 1.81 1.48
 10 40 10 0.32 1.26
 8 18 10 53.8 2.36
 9 25 11 0.22 1.09
 -15 -1 -27 3.57 1.61
 -18 14 -24 0.53 1.67
 -9 -11 -23 7 1.28
 -18 18 -22 0.85 1.56
 13 -21 -21 -0.77 1.08
 -17 13 -21 -0.76 1.57
 -17 17 -19 0.41 1.55
 10 -20 -18 6.41 1.03
 -17 23 -17 0.75 1.47
 2 -16 -14 20.26 0.78
 -14 10 -14 -0.87 1.33
 -16 24 -14 -0.15 1.44
 15 -15 -13 1.92 1.22
 10 -16 -12 0.23 0.9
 11 -15 -11 1.22 0.94
 -13 11 -11 2.09 1.19
 -15 29 -11 -0.19 1.35
 -15 27 -11 0.08 1.36
 16 -12 -10 0.69 1.24
 12 -14 -10 16.16 1.3
 4 -12 -8 65.4 2.45
 -11 11 -7 6.69 1.14
 -13 35 -7 0.76 1.26
 18 -4 -4 0.58 1.43
 -11 31 -3 -0.5 1.18
 -11 29 -3 2.81 1.21
 -11 27 -3 1.69 1.19
 24 10 -2 0.63 1.85
 23 9 -1 0.3 1.79
 -9 39 -1 -0.09 1.08
 8 -4 0 383.75 13.76
 19 5 1 0.92 1.52
 24 26 2 -1.6 2.19
 22 14 2 0.21 1.85
 4 0 2 0.29 0.56
 -4 10 2 99.48 3.66
 -6 16 2 94.96 3.6
 23 23 3 -0.7 2.09
 19 9 3 0.63 1.61
 11 1 3 20.47 1.44
 20 14 4 -0.14 1.79
 21 23 5 -0.28 1.97
 -1 47 5 0.06 0.61
 20 24 6 0.69 1.87
 19 33 7 -0.66 2.05
 19 25 7 -0.65 1.88
 17 17 7 0.72 1.61
 15 13 7 6.18 1.5
 11 9 7 21.17 1.52
 5 49 7 -0.52 0.46
 3 11 7 134.75 4.86
 15 37 9 -0.26 1.68
 13 41 9 -0.04 1.6
 11 15 9 1.49 1.11
 14 30 10 0.27 1.53
 14 28 10 4.79 1.59
 8 40 10 -0.09 1.05
 7 31 11 0.03 0.99
 7 27 11 -0.18 0.92
 11 -25 -29 0.49 1
 -19 13 -29 -0.98 1.76
 10 -24 -26 0.43 0.93
 -7 -15 -25 11.1 1.24
 14 -22 -24 1.62 1.17
 -10 -10 -24 1.24 1.28
 -14 0 -22 9.6 1.55
 14 -20 -20 -0.27 1.16
 -14 2 -20 10.88 1.6
 -6 -12 -18 24.39 1.4
 -14 4 -18 9.6 1.51
 -16 12 -18 0.2 1.46
 -15 9 -17 1.99 1.39
 -10 -4 -16 2.16 1.08
 -16 16 -16 2.04 1.41
 -9 -5 -15 2.73 1.04
 -10 -2 -14 1.73 1.09
 -9 -3 -13 12.15 1.17
 -15 17 -13 1.98 1.39
 18 -12 -12 -0.87 1.36
 -15 25 -11 0.02 1.35
 16 -10 -8 -0.24 1.27
 -13 23 -7 1.45 1.3
 16 -8 -6 0.12 1.28
 22 2 -4 -0.37 1.71
 -10 14 -4 21.18 1.42
 -11 33 -3 2.5 1.2
 -11 25 -3 4.06 1.17
 -6 6 -2 29.17 1.37
 25 17 -1 -0.38 2.02
 21 5 -1 -0.59 1.84
 -9 19 -1 2.78 0.96
 24 16 0 -0.56 1.96
 18 2 0 6.07 1.54
 14 -2 0 9.39 1.29
 23 15 1 -1.54 1.95
 21 9 1 -0.01 1.74
 23 25 3 -1 2.13
 22 24 4 -1.44 2.09
 18 10 4 1.34 1.54
 19 15 5 1.09 1.73
 20 26 6 0.5 1.76
 18 16 6 -0.01 1.48
 0 46 6 -0.32 0.33
 19 31 7 1.34 1.98
 19 29 7 1 1.96
 19 27 7 -0.91 1.9
 11 43 9 0.28 1.38
 9 31 11 0.51 1.14
 9 29 11 -0.54 1.15
 7 29 11 0.69 0.95
 -17 5 -27 1.22 1.67
 -19 15 -27 -0.23 1.61
 -11 -9 -25 4.24 1.39
 -13 -5 -25 2.68 1.44
 -17 7 -25 1.59 1.6
 15 -21 -23 -0.41 1.21
 -8 -12 -22 -0.23 1.06
 -11 -3 -17 13.07 1.44
 -17 21 -17 0.27 1.48
 17 -15 -15 1.88 1.27
 -5 -11 -15 15.09 0.98
 -11 -1 -15 10.2 1.28
 -13 7 -13 4.61 1.21
 -10 0 -12 -0.2 1.01
 20 -8 -10 -0.53 1.48
 18 -10 -10 -0.67 1.32
 -14 18 -10 1.54 1.28
 -13 15 -9 0.54 1.25
 20 -6 -8 -0.55 1.51
 12 -12 -8 17.45 1.32
 18 -6 -6 -0.59 1.41
 4 -10 -6 77.67 2.88
 -12 18 -6 -0.27 1.15
 21 -1 -5 0.49 1.54
 -7 3 -5 16 1.05
 12 -8 -4 10.95 1.19
 19 -1 -3 0.86 1.47
 1 -5 -3 35.15 1.28
 -10 38 -2 -0.06 1.13
 -6 10 0 119.58 4.44
 13 -1 1 1.26 1.11
 12 0 2 0.61 1.1
 23 29 3 0.39 2.23
 23 27 3 -0.34 2.17
 21 15 3 0.86 1.8
 -5 43 3 1.26 0.86
 22 26 4 -0 2.05
 21 27 5 -0.39 2.04
 21 25 5 -0.65 1.99
 17 11 5 1.19 1.53
 5 5 5 101.66 3.77
 20 32 6 -0.83 2.1
 20 30 6 0.78 2.01
 20 28 6 0.01 1.97
 16 12 6 -0.32 1.49
 13 11 7 15.36 1.5
 16 20 8 4.29 1.62
 15 35 9 -1.78 1.73
 15 23 9 0 1.6
 12 22 10 10.62 1.48
 4 36 10 0.11 0.65
 -18 8 -28 -0.28 1.73
 8 -24 -26 -0.25 0.84
 -18 10 -26 1.44 1.63
 -14 -2 -24 1.9 1.47
 -16 4 -24 2.41 1.59
 -17 9 -23 -0.57 1.6
 -16 6 -22 6.27 1.63
 -18 16 -22 0.06 1.59
 -17 15 -19 -0.93 1.5
 8 -20 -18 0.15 0.81
 -10 -6 -18 0.77 1.13
 11 -19 -17 8.15 1.12
 -9 -7 -17 45.57 2.15
 -14 6 -16 0.78 1.28
 14 -16 -14 2.44 1.19
 -8 -6 -14 9.65 1.05
 -11 1 -13 4.6 1.22
 -8 -4 -12 43.57 1.98
 -9 -1 -11 1.41 0.93
 -15 23 -11 0.86 1.36
 18 -8 -8 0.6 1.38
 -12 12 -8 15.71 1.38
 -13 21 -7 3.69 1.28
 12 -10 -6 3.64 1.03
 23 3 -5 0.08 1.63
 -11 15 -5 49.44 2.3
 15 -5 -3 1.4 1.21
 11 -7 -3 46.04 2.12
 -11 35 -3 0.69 1.15
 22 6 -2 0.57 1.77
 20 2 -2 1.41 1.57
 -10 20 -2 22.17 1.45
 9 -5 -1 1.24 0.83
 7 -5 -1 5.94 0.78
 22 10 0 0.78 1.72
 20 10 2 3.83 1.77
 18 6 2 -0.43 1.48
 -2 6 2 86.49 3.12
 22 30 4 0.33 2.2
 22 28 4 -0.45 2.11
 -2 48 4 -0.29 0.69
 -6 30 4 1.12 0.86
 21 31 5 0.03 2.12
 21 29 5 0.41 2.08
 -5 31 5 6.12 0.85
 -5 29 5 6.73 0.86
 9 9 7 32.4 1.68
 16 38 8 2.14 1.55
 14 16 8 -0.41 1.39
 10 12 8 5.44 1.12
 6 12 8 0.31 0.71
 9 15 9 4.16 1.05
 7 15 9 9.31 0.99
 10 20 10 29 1.76
 10 -26 -32 3.53 0.99
 -12 -8 -26 -0.18 1.38
 -16 2 -26 0.54 1.63
 -19 17 -25 -0.38 1.59
 -18 12 -24 0.87 1.63
 6 -22 -22 0.07 0.68
 -17 11 -21 0.48 1.52
 -16 8 -20 6.99 1.58
 -18 20 -20 1.08 1.55
 -11 -5 -19 0.86 1.3
 -12 -2 -18 8.33 1.38
 5 -19 -17 19.81 1
 -17 19 -17 1.66 1.5
 -12 0 -16 2.79 1.21
 13 -17 -15 2.45 1.24
 -16 20 -14 -0.2 1.41
 15 -13 -11 -0.79 1.23
 -8 -2 -10 47.34 2.08
 -12 8 -10 1.16 1.08
 11 -13 -9 4.12 0.99
 -14 30 -8 2.87 1.32
 -14 28 -8 0.47 1.3
 21 -3 -7 -0.08 1.51
 22 0 -6 0.28 1.61
 17 -3 -3 1.55 1.37
 5 -7 -3 44.5 1.77
 -11 23 -3 6.27 1.23
 10 -6 -2 3.13 0.92
 -4 2 -2 236.95 8.48
 25 19 -1 0.03 2.08
 23 11 -1 -0.41 1.77
 24 18 0 0.13 2
 20 6 0 -0.38 1.61
 -8 42 0 0.03 1.02
 23 17 1 -1.22 1.99
 17 3 1 1.11 1.41
 17 7 3 3.59 1.46
 9 1 3 63.69 2.63
 20 16 4 1.84 1.77
 -6 32 4 -0.36 0.88
 14 10 6 1.02 1.49
 12 8 6 -0.62 1.12
 17 19 7 1.78 1.68
 15 33 9 0.39 1.63
 13 19 9 -0.45 1.37
 10 38 10 0.03 1.26
 6 -26 -32 4.44 0.73
 -15 1 -23 1.83 1.5
 -15 3 -21 -0.34 1.29
 16 -16 -16 0.37 1.22
 -8 -8 -16 0.73 0.96
 -16 14 -16 -0.26 1.42
 -15 11 -15 4.79 1.43
 -12 2 -14 2.29 1.18
 17 -13 -13 0.88 1.28
 -15 15 -13 3.56 1.37
 -14 12 -12 0.98 1.32
 9 -15 -11 0.78 0.86
 7 -15 -11 2.02 0.74
 -15 21 -11 1.38 1.36
 10 -14 -10 2.19 0.92
 -2 -10 -10 45.17 1.72
 21 -5 -9 -0.8 1.41
 15 -11 -9 0.13 1.18
 -14 32 -8 -0.23 1.26
 -14 26 -8 2.35 1.31
 15 -7 -5 5.63 1.25
 11 -9 -5 3.62 1.01
 -12 30 -4 -0.87 1.2
 23 7 -3 -0.47 1.75
 -3 -1 -3 747.22 26.42
 6 -6 -2 30.11 1.37
 -9 41 -1 0 1.06
 -7 43 1 -0.32 0.97
 19 11 3 1.67 1.67
 7 1 3 43.14 1.84
 -5 15 3 59.47 2.32
 -7 31 3 1.97 0.88
 -7 27 3 5.24 0.95
 -6 26 4 2.95 0.84
 19 17 5 -0.46 1.75
 15 9 5 12.12 1.59
 18 18 6 -0.11 1.69
 4 8 6 2.98 0.56
 -4 30 6 1.44 0.72
 -4 28 6 -0.38 0.7
 16 22 8 -0.08 1.61
 14 42 8 0.18 0.41
 12 14 8 0.87 1.16
 8 12 8 50.12 2.19
 15 31 9 -0.02 1.64
 15 27 9 -0.9 1.61
 12 34 10 2.87 1.47
 12 24 10 -1.24 1.36
 9 -25 -29 1.11 0.87
 -19 13 -27 -0.56 1.69
 -14 -4 -26 -0.21 1.47
 -4 -18 -24 0.09 0.8
 -6 -16 -24 0.02 0.95
 -18 14 -22 0.07 1.59
 -10 -8 -20 2.48 1.15
 -12 -4 -20 19.16 1.63
 -18 18 -20 1.47 1.65
 -15 5 -19 0.98 1.39
 -16 10 -18 4.12 1.53
 -14 8 -14 2.38 1.32
 19 -11 -13 0.69 1.39
 -4 -8 -10 27.67 1.24
 -10 2 -10 4.38 1.04
 -14 16 -10 5.95 1.4
 5 -13 -9 8.62 0.7
 -9 1 -9 6.76 0.98
 -14 24 -8 -0.46 1.28
 15 -9 -7 2.95 1.24
 11 -11 -7 9.11 1.1
 -13 19 -7 3.81 1.26
 24 8 -4 -0.23 1.76
 20 0 -4 0.35 1.49
 -12 32 -4 0.45 1.19
 -12 28 -4 0.77 1.18
 -12 26 -4 -0.05 1.17
 21 3 -3 0.19 1.66
 18 0 -2 4.91 1.47
 14 -4 -2 14.59 1.39
 25 21 -1 0.09 2.06
 19 3 -1 0.33 1.48
 -8 16 0 43.66 1.96
 21 11 1 0.2 1.73
 16 4 2 -0.54 1.37
 13 7 5 29.09 1.79
 -5 33 5 4.85 0.85
 15 15 7 0.7 1.45
 16 36 8 0.41 1.86
 10 46 8 -0.22 1.31
 15 29 9 0.46 1.6
 11 17 9 1.03 1.11
 9 43 9 -0.29 1.18
 8 20 10 1.69 0.88
 6 38 10 -0.34 0.89
 7 -25 -29 -0.25 0.75
 12 -24 -28 1.38 1.03
 11 -23 -25 1.18 0.99
 -15 -1 -25 1.45 1.52
 -19 15 -25 0.75 1.61
 8 -22 -22 9.6 0.94
 -11 -7 -21 0.69 1.19
 17 -17 -19 0.04 1.24
 -9 -9 -19 3.34 1.08
 -13 -1 -19 2.25 1.32
 -17 13 -19 1.03 1.5
 15 -17 -17 2.07 1.21
 -13 1 -17 10.38 1.41
 -17 17 -17 1.21 1.51
 -16 18 -14 -0.05 1.39
 -7 -7 -13 35.53 1.68
 14 -14 -12 4.05 1.17
 -16 28 -12 1.21 1.41
 17 -11 -11 -0.04 1.25
 -7 -5 -11 1.56 0.76
 -11 3 -11 -0.31 1.1
 -13 9 -11 -0.27 1.15
 6 -14 -10 0.18 0.64
 -13 13 -9 1.35 1.17
 22 -2 -8 1.69 1.63
 19 -5 -7 0.63 1.43
 -10 8 -6 2.25 0.98
 -12 16 -6 0.08 1.11
 17 -5 -5 0.41 1.4
 -5 -1 -5 13.78 0.86
 -9 7 -5 58.89 2.48
 10 -8 -4 2.49 0.91
 -12 34 -4 -0.19 1.2
 -11 21 -3 0.26 1.07
 16 -2 -2 12.43 1.53
 8 -6 -2 111.3 4.2
 -10 40 -2 1.96 1.12
 25 23 -1 0.07 2.13
 21 7 -1 1.05 1.75
 -9 17 -1 1.62 0.96
 24 20 0 0.21 2.05
 22 12 0 -0.12 1.78
 23 19 1 1.25 1.94
 19 7 1 0.33 1.53
 -7 15 1 2.68 0.81
 22 18 2 -0.02 1.88
 10 0 2 93.85 3.7
 -8 30 2 9.81 1.12
 -8 28 2 0.24 0.96
 15 5 3 -0.65 1.3
 -7 33 3 3.7 0.96
 18 12 4 0.64 1.57
 14 6 4 1.03 1.22
 -6 34 4 0.6 0.84
 17 13 5 0.84 1.51
 9 5 5 20.1 1.28
 -3 43 5 0.34 0.73
 -5 25 5 12.22 0.91
 16 14 6 -0.05 1.52
 -2 42 6 -0.24 0.63
 -4 32 6 0.34 0.63
 17 21 7 0.92 1.69
 7 43 9 0.17 0.93
 12 32 10 2.76 1.05
 12 26 10 5.29 1.43
 8 -26 -32 -0.15 0.81
 -10 -12 -26 0.34 1.29
 -18 8 -26 -0.24 1.64
 -17 5 -25 2.53 1.61
 -17 7 -23 1.28 1.55
 -12 -6 -22 8.31 1.46
 11 -21 -21 0.32 1.01
 -13 -3 -21 -0.09 1.35
 9 -19 -17 9.93 0.99
 -15 7 -17 1.17 1.41
 18 -14 -16 -0.06 1.33
 -13 3 -15 28.8 1.83
 -12 4 -12 15.56 1.41
 -16 26 -12 -1.09 1.4
 19 -9 -11 -0.7 1.39
 -15 19 -11 -0.49 1.34
 8 -14 -10 129.61 4.83
 19 -7 -9 -0.11 1.41
 17 -9 -9 0.38 1.35
 10 -12 -8 6.65 1.01
 17 -7 -7 1.54 1.34
 22 4 -4 -0.37 1.69
 -6 2 -4 16.18 0.98
 -10 12 -4 0.53 0.96
 -12 24 -4 0.06 1.16
 25 15 -3 -0.84 1.97
 9 -7 -3 34.94 1.66
 -9 11 -3 20.59 1.3
 24 14 -2 -0.4 1.9
 -10 18 -2 0.04 0.96
 23 13 -1 -0.48 1.82
 13 -3 -1 3.77 1.11
 20 12 2 0.32 1.74
 -6 44 2 -0 0.93
 -3 49 3 -0.35 0.76
 -7 25 3 11.16 1.01
 -6 24 4 0.2 0.76
 7 5 5 107.66 4.06
 18 20 6 -0.25 1.7
 -4 26 6 2.24 0.66
 17 37 7 -1.1 1.97
 16 34 8 -0.04 1.75
 14 18 8 0.96 1.44
 12 44 8 -0.42 1.54
 6 46 8 0.04 0.85
 13 21 9 1.39 1.38
 11 41 9 -0.15 1.4
 12 30 10 2.12 1.47
 12 28 10 0.2 1.37
 10 22 10 0.6 1.14
 8 38 10 1.55 1.08
 -17 3 -27 0.87 1.62
 -9 -13 -25 8.76 1.34
 -18 10 -24 0.53 1.62
 16 -18 -20 0.41 1.23
 14 -18 -18 -0 0.99
 -18 22 -18 -1.48 1.49
 4 -18 -16 0.47 0.53
 16 -14 -14 1.35 1.24
 13 -15 -13 2.55 1.1
 -4 -10 -12 9.29 0.73
 -16 24 -12 0.74 1.44
 -7 -3 -9 12.13 0.97
 -8 0 -8 14.68 1.06
 -14 22 -8 3.15 1.33
 5 -11 -7 54.99 2.13
 -11 9 -7 21.51 1.5
 20 -2 -6 0.49 1.5
 10 -10 -6 0.23 0.9
 -2 -6 -6 12.28 0.61
 23 5 -5 -0.59 1.69
 21 1 -5 1.68 1.6
 5 -9 -5 18.94 0.97
 14 -6 -4 -0.23 1.12
 -8 6 -4 2.79 0.82
 7 -7 -3 87.1 3.32
 -11 39 -3 0.39 1.16
 22 8 -2 0.93 1.76
 -8 10 -2 39.04 1.78
 25 25 -1 0 2.14
 17 1 -1 -0.22 1.41
 24 22 0 -0.44 2.02
 18 4 0 -0.71 1.44
 12 -2 0 0.36 1.05
 23 21 1 -0.24 1.98
 11 -1 1 6.41 1.1
 22 20 2 0.71 1.87
 18 8 2 3.2 1.58
 -8 26 2 22.02 1.37
 21 19 3 0.17 1.84
 4 4 4 62.92 2.39
 -4 44 4 0.02 0.79
 13 13 7 6.85 1.33
 11 11 7 7.96 1.18
 7 49 7 -0.02 0.95
 16 32 8 -0.42 1.75
 16 26 8 -1.17 1.65
 13 37 9 0 1.52
 3 19 9 0.96 0.54
 10 36 10 1.9 1.34
 4 24 10 1.43 0.64
 13 -23 -27 0.07 1.08
 -19 11 -27 -0.01 1.68
 12 -22 -24 0.22 1.04
 -16 2 -24 0.26 1.52
 -16 4 -22 -0.26 1.5
 -17 9 -21 1.46 1.57
 12 -20 -20 11.4 1.23
 -14 0 -20 -0.78 1.38
 -16 6 -20 -0.8 1.49
 -18 16 -20 -0.87 1.56
 13 -19 -19 0.71 1.11
 -8 -10 -18 25.81 1.5
 -14 2 -18 -0 1.3
 7 -19 -17 13.31 0.94
 -16 12 -16 0.12 1.37
 3 -17 -15 6.64 0.52
 -7 -9 -15 80.98 3.2
 -17 21 -15 0.13 1.45
 -16 16 -14 0.45 1.37
 -15 13 -13 3.16 1.38
 14 -12 -10 9.69 1.31
 14 -8 -6 2.77 1.14
 9 -9 -5 55.49 2.33
 -11 13 -5 0.23 1.05
 24 10 -4 -0.22 1.78
 6 -8 -4 1.63 0.66
 -12 36 -4 -0.01 1.19
 23 9 -3 1.77 1.74
 20 4 -2 -0.07 1.55
 15 -1 -1 0.51 1.24
 -5 5 -1 9.17 0.74
 24 24 0 -0.47 2.17
 20 8 0 1.99 1.69
 21 13 1 -0.75 1.76
 -5 9 1 7.47 0.7
 -9 29 1 1.78 1.06
 -8 34 2 4.43 1.03
 19 13 3 0.4 1.71
 -7 35 3 1.81 0.94
 20 20 4 -0.03 1.85
 -5 35 5 3.33 0.82
 10 8 6 1.93 0.99
 17 35 7 1.72 1.9
 16 30 8 -0.28 1.7
 16 28 8 -0.13 1.67
 8 46 8 -1.1 1.11
 -16 0 -26 0.18 1.55
 -19 13 -25 1.51 1.64
 -8 -14 -24 0.38 1.1
 -13 -5 -23 3.21 1.41
 -14 -2 -22 -0.39 1.36
 -18 12 -22 1.26 1.61
 -4 -16 -20 85.38 3.26
 -6 -14 -20 41.2 1.88
 -18 20 -18 -0.63 1.5
 -5 -13 -17 21.46 1.22
 -17 15 -17 1.45 1.45
 10 -18 -16 0.47 0.92
 -14 4 -16 -0.31 1.29
 -1 -15 -15 75.44 2.74
 -15 9 -15 1.88 1.36
 18 -12 -14 0.98 1.31
 12 -16 -14 -0.22 1.02
 -13 5 -13 13.01 1.4
 -14 10 -12 9.22 1.4
 7 -13 -9 8.01 0.85
 -11 5 -9 0.73 1.18
 -15 31 -9 0.82 1.34
 -15 29 -9 -1.67 1.37
 -15 27 -9 0.47 1.33
 20 -4 -8 0.5 1.48
 14 -10 -8 7.32 1.23
 6 -12 -8 0.38 0.64
 -14 20 -8 1.05 1.25
 9 -11 -7 38.72 1.78
 -13 17 -7 3.02 1.33
 -13 31 -5 1.07 1.2
 -13 29 -5 3.71 1.25
 16 -4 -4 0.33 1.25
 8 -8 -4 18.85 1.13
 -12 22 -4 1.56 1.15
 25 17 -3 -0.59 1.99
 19 1 -3 0.76 1.47
 -11 19 -3 13.6 1.3
 -9 43 -1 0.75 1.08
 24 26 0 0.32 2.17
 -8 44 0 0.56 1.04
 23 23 1 0.29 2.03
 -9 31 1 1.07 1.07
 -9 27 1 0.69 1.01
 22 22 2 0.25 1.94
 8 0 2 -0.27 0.8
 6 0 2 138.06 5.07
 -8 24 2 1.83 0.9
 21 21 3 2.29 1.93
 17 9 3 2.21 1.47
 -7 23 3 14.69 1.08
 10 4 4 1.05 0.98
 -6 36 4 0.23 0.86
 19 21 5 -0.68 1.84
 18 36 6 0.89 1.99
 14 12 6 1.04 1.32
 -4 34 6 0.95 0.71
 17 25 7 -0.27 1.7
 15 17 7 1.21 1.49
 13 23 9 -0.18 1.42
 11 19 9 0.81 1.2
 9 17 9 2.91 1.02
 10 24 10 10.29 1.32
 6 22 10 -0.46 0.8
 4 34 10 3.03 0.72
 11 -25 -31 0.78 1.03
 14 -22 -26 -0 1.12
 13 -21 -23 1.15 1.1
 -11 -9 -23 1.52 1.3
 14 -20 -22 0.8 1.16
 -10 -10 -22 0.22 1.15
 -17 11 -19 0.7 1.48
 -16 8 -18 -0.14 1.47
 17 -15 -17 1.02 1.27
 20 -8 -12 0.3 1.44
 16 -12 -12 3.68 1.27
 20 -6 -10 1.75 1.46
 -15 25 -9 0.29 1.3
 8 -12 -8 50.17 2.11
 21 -1 -7 -0.31 1.54
 22 2 -6 0.99 1.64
 18 -4 -6 -0.03 1.53
 -12 14 -6 1.36 1.08
 -13 33 -5 1.35 1.23
 -13 27 -5 1.34 1.26
 21 5 -3 1.08 1.72
 13 -5 -3 12.61 1.3
 24 16 -2 -0.93 1.96
 -7 9 -1 11.95 0.92
 24 28 0 0 2.05
 22 14 0 0.99 1.79
 16 2 0 -0.09 1.32
 23 25 1 -0.96 2.08
 17 5 1 0.73 1.39
 -6 14 2 -0.33 0.7
 20 22 4 1.27 1.88
 18 14 4 0.2 1.55
 16 10 4 0.56 1.43
 17 15 5 2.58 1.61
 15 11 5 6.75 1.48
 -5 23 5 10.07 0.85
 18 24 6 0.86 1.76
 16 16 6 0.37 1.52
 17 33 7 0.18 1.86
 17 31 7 0.42 1.77
 17 27 7 0.3 1.76
 15 41 7 -0.12 0.28
 -3 29 7 6.87 0.69
 14 20 8 -0.26 1.43
 12 16 8 4.78 1.29
 10 14 8 39.27 1.99
 13 35 9 0.66 1.51
 10 34 10 0.34 1.25
 9 -23 -25 2.03 0.93
 -12 -8 -24 0.52 1.34
 -14 -4 -24 -0.84 1.46
 -19 15 -23 -0.16 1.57
 -9 -11 -21 0.09 1.1
 -15 1 -21 0.51 1.41
 -18 14 -20 2.26 1.56
 15 -15 -15 2.92 1.2
 -17 19 -15 3.01 1.45
 18 -10 -12 2.16 1.34
 13 -13 -11 0.29 1.05
 -12 6 -10 30.18 1.76
 7 -11 -7 63.48 2.51
 16 -6 -6 0.41 1.29
 8 -10 -6 6.36 0.84
 6 -10 -6 0.37 0.63
 -4 -4 -6 0.26 0.5
 7 -9 -5 140.9 5.19
 -13 25 -5 3.49 1.26
 25 19 -3 0.43 2.09
 -7 5 -3 3.01 0.76
 21 9 -1 -0.53 1.74
 19 5 -1 -0.25 1.49
 14 0 0 -0.03 1.14
 23 27 1 -0.21 2.1
 19 9 1 -0.73 1.6
 -7 45 1 -0.09 0.96
 -9 25 1 0.53 1
 22 24 2 0.49 2.16
 20 14 2 1.49 1.82
 -8 36 2 -0.31 0.98
 21 23 3 0.75 1.92
 -5 45 3 0 0.86
 19 35 5 0.3 2.08
 19 23 5 0 1.78
 18 34 6 -0.34 1.95
 12 10 6 4.72 1.19
 2 10 6 6.81 0.45
 17 29 7 -0.77 1.79
 -1 41 7 0.03 0.51
 -3 31 7 2.51 0.64
 13 25 9 1.02 1.42
 7 17 9 3.35 0.91
 10 26 10 -0.16 1.17
 8 36 10 -0.69 1.1
 -19 9 -27 0.01 1.69
 -18 6 -26 -0.41 1.64
 -13 -7 -25 4.4 1.48
 -18 8 -24 -0.1 1.6
 -15 -1 -23 0.66 1.43
 9 -21 -21 0.35 0.87
 -15 3 -19 1.62 1.42
 -18 18 -18 -0.42 1.49
 -3 -15 -17 24.86 1.19
 -14 6 -14 1.24 1.26
 18 -8 -10 2.7 1.36
 16 -10 -10 10.03 1.42
 -6 -6 -10 49.73 2.05
 -15 23 -9 0.97 1.31
 22 0 -8 0.64 1.55
 18 -6 -8 1.35 1.42
 16 -8 -8 3.56 1.33
 19 -1 -5 0.95 1.44
 13 -7 -5 25.17 1.64
 -13 35 -5 2.04 1.24
 22 6 -4 1.09 1.71
 20 2 -4 -1.09 1.52
 -12 20 -4 1.65 1.16
 22 10 -2 0.54 1.7
 12 -4 -2 0.46 1.05
 -10 16 -2 16.31 1.26
 -9 15 -1 2.74 0.91
 -10 30 0 7.01 1.34
 -10 28 0 0.62 1.08
 23 29 1 -0.13 2.16
 21 15 1 -0.73 1.78
 15 3 1 0.75 1.25
 13 1 1 0.1 1.08
 9 -1 1 0.86 0.83
 -9 35 1 0.32 1.03
 22 26 2 -0.37 2.04
 16 6 2 8.12 1.5
 12 2 2 22.43 1.56
 -4 50 2 0.43 0.82
 21 25 3 -0.17 1.99
 11 3 3 21.96 1.5
 -7 37 3 0.55 0.94
 20 24 4 -0.36 1.87
 -6 22 4 5.03 0.82
 19 25 5 0.11 1.83
 11 7 5 57.57 2.57
 -3 15 5 27.84 1.16
 18 32 6 -0 1.88
 18 28 6 -0.87 1.85
 18 26 6 -1.01 1.84
 6 8 6 14.12 0.95
 9 11 7 39.45 1.89
 -3 27 7 16.05 0.88
 14 38 8 -0.04 1.64
 12 42 8 -1.1 1.53
 13 33 9 -0.47 1.5
 11 39 9 0.13 1.38
 9 41 9 0.78 1.18
 10 -24 -28 0.85 0.93
 -5 -19 -27 7.8 1.07
 5 -23 -25 6.16 0.67
 -17 3 -25 1.53 1.59
 -19 11 -25 -0.78 1.65
 -5 -17 -23 11.97 1.03
 -17 5 -23 0.42 1.54
 0 -20 -22 -0.26 0.38
 -18 10 -22 -0.04 1.56
 -17 7 -21 -0.64 1.52
 -7 -11 -17 35.3 1.73
 -15 5 -17 2.1 1.38
 -17 13 -17 -0.38 1.42
 -16 10 -16 0.13 1.4
 -11 -3 -15 20.83 1.51
 -16 14 -14 0.7 1.4
 -15 11 -13 1.19 1.33
 -2 -12 -12 41.85 1.61
 -6 -8 -12 17.23 1.09
 21 -5 -11 -0.28 1.47
 -13 7 -11 0.58 1.1
 13 -11 -9 0.87 1.06
 -14 18 -8 3.46 1.33
 -8 2 -6 2.63 0.75
 23 7 -5 -0.26 1.7
 -13 23 -5 6.43 1.36
 24 12 -4 1.4 1.83
 23 11 -3 0.26 1.83
 15 -3 -3 10.44 1.4
 24 18 -2 -0.77 1.95
 18 2 -2 -0.81 1.42
 23 17 -1 -0.95 1.87
 -2 2 0 485.61 17.17
 -8 14 0 0.01 0.82
 -10 32 0 0.1 1.08
 -10 26 0 10.82 1.21
 22 30 2 1.13 2.15
 22 28 2 0.96 2.08
 -8 22 2 26.8 1.45
 21 27 3 -0.14 1.97
 19 15 3 1.34 1.73
 15 7 3 6.3 1.4
 20 34 4 3.29 2.18
 20 26 4 -0.19 1.92
 14 8 4 0.2 1.25
 8 4 4 25.47 1.35
 19 33 5 -1.85 2.05
 19 27 5 0.98 1.89
 13 9 5 17.65 1.48
 18 30 6 1.39 1.86
 15 19 7 2.68 1.51
 13 15 7 5.55 1.3
 14 22 8 1.51 1.49
 10 44 8 0.32 1.34
 13 31 9 0.42 1.49
 13 29 9 0.65 1.5
 13 27 9 -0 1.33
 5 41 9 0.44 0.79
 10 30 10 -0.42 1.21
 10 28 10 5.68 0.88
 8 24 10 0.49 1.03
 10 -26 -34 -0.14 0.92
 -20 12 -28 0.54 1.6
 -7 -15 -23 6.42 1.07
 5 -21 -21 0.23 0.61
 -19 17 -21 0.35 1.5
 -8 -12 -20 24.19 1.48
 16 -16 -18 -0.77 1.27
 -11 -5 -17 20.84 1.58
 14 -16 -16 -0.15 1.14
 8 -18 -16 -0.02 0.77
 -12 -2 -16 -0.01 1.17
 19 -11 -15 -0.14 1.39
 17 -13 -15 2.2 1.34
 -17 17 -15 1.13 1.42
 -4 -12 -14 0.82 0.63
 -10 -4 -14 10.8 1.21
 -11 -1 -13 4.41 1.15
 -17 25 -13 0.83 1.44
 12 -14 -12 1.44 1
 -15 21 -9 0 1.3
 13 -9 -7 5.65 1.11
 -13 15 -7 7.64 1.31
 25 21 -3 -1.71 2.06
 -11 17 -3 8.05 1.15
 20 6 -2 1.81 1.62
 11 -3 -1 5.97 1.07
 20 10 0 0.19 1.64
 10 -2 0 114.49 4.39
 5 -1 1 27.11 1.23
 -3 5 1 8.53 0.54
 -9 23 1 1.49 0.96
 18 10 2 -0.18 1.53
 14 4 2 17.33 1.52
 21 31 3 -1.09 2.13
 21 29 3 -0.77 2.08
 13 5 3 11.89 1.32
 3 3 3 13.33 0.68
 -7 21 3 18.35 1.16
 20 32 4 -1.09 2.04
 20 30 4 0.18 1.94
 20 28 4 -1.34 2.01
 18 16 4 -0.84 1.64
 12 6 4 0 1.15
 6 4 4 16.63 0.95
 -2 10 4 6.1 0.43
 -4 14 4 0.56 0.52
 19 31 5 1.4 1.98
 19 29 5 -1.58 1.93
 17 17 5 1.26 1.57
 3 7 5 325.89 11.58
 -5 37 5 2.27 0.82
 16 18 6 0.63 1.57
 15 39 7 -0.58 0.89
 8 14 8 4.97 0.97
 11 21 9 2.42 1.21
 6 24 10 24.44 1.35
 4 32 10 -0.7 0.7
 12 -24 -30 -0.26 1.02
 7 -23 -25 1.5 0.76
 -1 -21 -25 8.68 0.71
 -15 -3 -25 1.63 1.53
 -19 13 -23 1.85 1.63
 -16 2 -22 3.14 1.52
 -17 9 -19 1.19 1.52
 -12 -4 -18 0.68 1.22
 -18 16 -18 0.89 1.5
 -13 -1 -17 13.23 1.47
 -10 -6 -16 1.82 1.06
 -18 22 -16 1.24 1.49
 -15 7 -15 3.77 1.4
 -12 0 -14 0.46 1.1
 15 -13 -13 1.69 1.18
 -17 23 -13 0.29 1.34
 -10 -2 -12 25.66 1.52
 -14 12 -10 10.83 1.37
 -6 -4 -8 25.46 1.25
 19 -3 -7 -0.03 1.41
 -14 30 -6 -1 1.26
 -14 28 -6 0.76 1.26
 21 3 -5 -0.34 1.59
 17 -3 -5 3.24 1.45
 -10 10 -4 1.57 0.95
 25 23 -3 0.07 2.1
 24 20 -2 0.04 2.03
 18 6 0 4.37 1.56
 -10 24 0 4.45 1.17
 20 16 2 -0.46 1.76
 17 11 3 0.89 1.5
 -6 38 4 -0.09 0.88
 14 14 6 -0.12 1.33
 -2 16 6 2.23 0.39
 -4 36 6 0.36 0.71
 11 13 7 15.93 1.4
 -3 33 7 3.72 0.64
 14 36 8 0.31 1.58
 12 18 8 -0.92 1.33
 6 14 8 44.06 1.88
 3 39 9 0.04 0.57
 -20 14 -26 -1.16 1.72
 -11 -11 -25 5.55 1.36
 -10 -12 -24 -0.08 1.22
 -16 0 -24 1.36 1.51
 7 -21 -21 0.26 0.72
 10 -20 -20 0.31 0.91
 -16 4 -20 4.91 1.53
 -18 12 -20 0.15 1.56
 -13 -3 -19 0.16 1.25
 13 -17 -17 1.55 1.13
 6 -18 -16 0.97 0.66
 -13 1 -15 17.03 1.48
 -6 -10 -14 -0.34 0.76
 19 -9 -13 0.76 1.39
 11 -15 -13 6.36 1.03
 -9 -5 -13 13.5 1.17
 -14 8 -12 0.04 1.19
 -16 28 -10 0.48 1.36
 -16 26 -10 3 1.41
 19 -5 -9 -1.08 1.42
 22 4 -6 -0.33 1.65
 20 0 -6 0.09 1.49
 -10 6 -6 0.25 0.92
 -14 32 -6 0.83 1.23
 -14 26 -6 0.03 1.23
 15 -5 -5 14.21 1.46
 -11 11 -5 28.91 1.66
 -13 21 -5 1.13 1.24
 12 -6 -4 0.67 1.02
 -12 18 -4 2.04 1.11
 25 25 -3 0.02 2.15
 21 7 -3 -0.08 1.69
 14 -2 -2 0.45 1.11
 23 19 -1 -0.23 1.9
 21 11 -1 -0.39 1.74
 17 3 -1 1.74 1.44
 -11 31 -1 -0.82 1.13
 -11 29 -1 -0.29 1.14
 22 18 0 -0.72 1.86
 7 -1 1 0.38 0.71
 -7 13 1 0.49 0.76
 -9 37 1 -0.05 1.01
 -6 46 2 -0.06 0.89
 -8 38 2 0.87 1
 16 12 4 0.6 1.43
 15 13 5 2.31 1.42
 -1 11 5 46.37 1.68
 15 21 7 1.78 1.51
 13 43 7 3.28 1.45
 7 11 7 61.7 2.5
 14 24 8 0.78 1.5
 11 37 9 0.48 1.42
 9 19 9 6.47 1.09
 7 41 9 0.61 1.03
 4 28 10 0.67 0.69
 0 -22 -26 0.03 0.47
 10 -22 -24 1.04 0.95
 -2 -20 -24 0.68 0.64
 -19 15 -21 1.45 1.57
 -12 -6 -20 2.75 1.32
 15 -17 -19 0.17 1.16
 11 -19 -19 -0.08 0.98
 -11 -7 -19 3.98 1.18
 -14 0 -18 5.73 1.43
 -16 6 -18 1.14 1.44
 -18 20 -16 0.35 1.44
 -9 -7 -15 71.35 2.97
 10 -16 -14 8.41 1
 -16 12 -14 -0.12 1.38
 17 -11 -13 0.47 1.29
 -12 2 -12 9.54 1.22
 19 -7 -11 0.94 1.37
 15 -11 -11 0.72 1.22
 -9 -3 -11 2.3 0.98
 -11 1 -11 2.84 1.09
 12 -12 -10 0.26 0.97
 -10 0 -10 88.42 3.54
 -15 19 -9 -0.68 1.27
 -14 16 -8 -1.02 1.31
 23 5 -7 0.24 1.61
 -12 12 -6 0.97 1.07
 -14 34 -6 0.5 1.21
 18 0 -4 -0.15 1.35
 23 13 -3 0.47 1.81
 19 3 -3 0.92 1.49
 -5 1 -3 78.83 2.98
 -9 9 -3 10.34 1
 24 22 -2 0.63 2.04
 22 12 -2 0.88 1.8
 -11 33 -1 0.15 1.1
 -11 27 -1 -0.51 1.11
 -6 8 0 -0.35 0.73
 -10 36 0 -0.01 1.07
 19 11 1 1.09 1.66
 17 7 1 0.08 1.39
 19 17 3 0.41 1.74
 -7 39 3 1.23 0.94
 -5 21 5 46.59 1.91
 4 50 6 -0.15 0.63
 14 34 8 0.64 1.6
 10 16 8 0.63 1.03
 8 32 10 -0.21 1.08
 6 34 10 0.5 0.92
 13 -23 -29 0.35 1.08
 11 -23 -27 0.95 1.02
 -18 4 -26 0.99 1.62
 -19 9 -25 1.25 1.65
 -18 6 -24 1.15 1.63
 -1 -19 -21 0.24 0.48
 -13 -5 -21 -0.94 1.35
 -14 -2 -20 8.55 1.48
 -19 19 -19 0.48 1.5
 -10 -8 -18 11.33 1.24
 -17 11 -17 2.85 1.45
 -14 2 -16 1.13 1.29
 -17 15 -15 0.94 1.44
 -13 3 -13 2.65 1.19
 -16 16 -12 5.81 1.46
 17 -9 -11 0.56 1.33
 -16 24 -10 -0 1.35
 15 -9 -9 0.67 1.17
 12 -10 -8 0.67 0.98
 21 1 -7 -0.83 1.52
 17 -5 -7 4.45 1.41
 15 -7 -7 9.79 1.34
 12 -8 -6 -0.4 1.02
 -14 24 -6 -0.09 1.26
 23 9 -5 0.19 1.65
 -9 5 -5 18.41 1.21
 22 8 -4 -0.9 1.72
 23 21 -1 0.08 1.96
 19 7 -1 -0.04 1.51
 -11 25 -1 0.87 1.05
 -9 21 1 1.7 0.92
 20 18 2 -0.68 1.78
 -8 20 2 0.15 0.84
 9 3 3 30.62 1.56
 -3 9 3 60.93 2.27
 -5 13 3 120.84 4.44
 18 18 4 0.53 1.49
 17 19 5 0.42 1.63
 16 20 6 -0.93 1.56
 10 10 6 0.36 1.01
 15 37 7 -0.67 1.77
 9 47 7 0.6 1.24
 -3 25 7 9.26 0.67
 14 32 8 -0.22 1.61
 12 40 8 -0.31 1.47
 4 44 8 0.65 0.68
 11 23 9 -0.67 1.26
 8 30 10 6.85 1.14
 8 28 10 -0.14 1.02
 6 26 10 0.21 0.87
 9 -25 -31 0.24 0.9
 -6 -18 -26 -0.02 1.02
 -20 12 -26 0.13 1.68
 -9 -13 -23 2.06 1.13
 -18 8 -22 2.12 1.59
 -18 14 -18 -0.15 1.46
 16 -14 -16 0.19 1.21
 -16 8 -16 0.75 1.53
 14 -14 -14 0.92 1.17
 -15 9 -13 1.55 1.35
 -15 13 -11 -0.16 1.31
 17 -7 -9 1.55 1.37
 -13 9 -9 2.27 1.1
 22 2 -8 0.69 1.58
 -13 13 -7 7.06 1.25
 -7 1 -5 319.66 11.48
 -13 19 -5 9.19 1.34
 20 4 -4 -0.36 1.52
 11 -5 -3 8.82 1.09
 24 24 -2 -1.25 2.09
 -6 4 -2 162.24 5.92
 -10 14 -2 2.41 0.99
 22 20 0 -0.29 1.91
 20 12 0 2.78 1.77
 16 4 0 18.95 1.69
 8 -2 0 -0.21 0.76
 4 -2 0 -0.13 0.54
 -10 22 0 50.04 2.27
 21 19 1 0.39 1.88
 18 12 2 0.71 1.55
 16 8 2 -0.06 1.42
 -6 20 4 0.56 0.77
 16 38 6 0.43 1.81
 12 12 6 -0.07 1.1
 -4 22 6 1.88 0.65
 15 23 7 1.16 1.6
 13 17 7 4.14 1.38
 11 45 7 -0.27 1.48
 14 30 8 3.75 1.6
 14 28 8 -0.88 1.54
 8 44 8 0.85 1.11
 9 39 9 0.89 1.2
 5 19 9 3.68 0.8
 8 -24 -28 1.3 0.85
 4 -24 -28 2.45 0.51
 -8 -16 -26 -0.1 1.13
 -17 1 -25 1.24 1.59
 15 -19 -23 0.23 1.19
 11 -21 -23 0.85 1.02
 -17 3 -23 0.26 1.56
 -12 -8 -22 2.18 1.27
 -14 -4 -22 4.29 1.42
 -11 -9 -21 0.8 1.24
 -17 5 -21 1.14 1.5
 -18 10 -20 2.29 1.55
 17 -15 -19 0.3 1.24
 -5 -15 -19 1.8 0.8
 -15 1 -19 1.34 1.41
 -9 -9 -17 11.87 1.19
 18 -12 -16 -0 1.32
 -18 18 -16 0.3 1.46
 -14 4 -14 0.72 1.26
 -17 19 -13 0.98 1.43
 20 -6 -12 -0.82 1.41
 20 -4 -10 0.08 1.42
 -16 22 -10 3.47 1.4
 21 -1 -9 -0.39 1.49
 -9 -1 -9 6.78 0.96
 18 -2 -6 -0.37 1.68
 -14 22 -6 -0.08 1.25
 24 16 -4 0.15 1.9
 16 -2 -4 -0.09 1.3
 14 -4 -4 1.21 1.12
 -11 15 -3 3.37 1.03
 24 28 -2 0.07 2.14
 24 26 -2 0.34 2.11
 10 -4 -2 62.02 2.59
 2 -4 -2 581.79 20.56
 -8 8 -2 0.08 0.75
 -12 30 -2 0.86 1.15
 -12 28 -2 0.64 1.16
 23 23 -1 0.03 2
 21 13 -1 -0.73 1.74
 -9 13 -1 1.94 0.89
 12 0 0 26.14 1.61
 -10 38 0 2.68 1.09
 -9 39 1 0.36 1.01
 10 2 2 7.76 1.08
 19 19 3 -0.75 1.78
 15 35 7 -0.18 1.7
 12 20 8 8.72 1.42
 11 25 9 0.54 1.22
 6 32 10 6.25 1.01
 11 -25 -33 -0.09 1.06
 12 -22 -26 0 1.05
 14 -20 -24 0.39 1.15
 -20 14 -24 1.03 1.6
 -13 -7 -23 1.42 1.39
 12 -20 -22 0.5 1.06
 -6 -16 -22 48.09 2.13
 13 -19 -21 -0.2 1.06
 -15 -1 -21 0.27 1.44
 -19 13 -21 -0.37 1.59
 -17 7 -19 0.4 1.48
 -19 17 -19 -0.1 1.54
 -15 3 -17 6.2 1.46
 -8 -6 -12 0.42 0.84
 11 -13 -11 0.09 0.94
 -12 4 -10 1.75 1.09
 -14 10 -10 0.67 1.16
 -11 3 -9 6.04 1.12
 -15 17 -9 -0.66 1.26
 -15 31 -7 1.63 1.31
 -15 29 -7 0 1.29
 -15 27 -7 1.73 1.29
 21 5 -5 0.67 1.66
 19 1 -5 4.18 1.48
 -12 16 -4 3.59 1.13
 22 14 -2 -0.32 1.77
 20 8 -2 0.91 1.63
 18 4 -2 3.39 1.49
 -12 32 -2 -0.35 1.14
 -12 26 -2 3.6 1.14
 23 25 -1 -1.25 2.01
 9 -3 -1 25.91 1.37
 -11 23 -1 -0.02 1.03
 22 22 0 1.23 1.97
 18 8 0 1.24 1.46
 21 21 1 -0.72 1.87
 15 5 1 0.18 1.25
 11 1 1 6.04 1.16
 2 2 2 61.98 2.25
 -8 40 2 0.4 0.97
 17 13 3 1.34 1.49
 15 9 3 5.3 1.4
 -7 19 3 7.63 0.91
 18 20 4 -0.8 1.68
 14 10 4 1.56 1.36
 17 21 5 3.43 1.7
 13 11 5 8.53 1.3
 -5 39 5 1.06 0.82
 16 22 6 1.21 1.59
 14 16 6 0.21 1.33
 -3 35 7 0.86 0.61
 10 42 8 -0.09 1.32
 11 33 9 1.27 1.37
 9 21 9 -0.05 1.08
 6 30 10 -0.03 0.89
 6 28 10 14.61 1.12
 8 -26 -34 0.34 0.82
 13 -21 -25 1.67 1.11
 -3 -19 -23 7.53 0.79
 -15 -3 -23 2.24 1.47
 -10 -10 -20 41.59 2.13
 -6 -12 -16 -0.07 0.81
 13 -15 -15 2.24 1.14
 -17 13 -15 3.4 1.45
 18 -10 -14 -0.14 1.32
 16 -12 -14 -0.5 1.23
 -8 -8 -14 4.12 0.94
 14 -12 -12 1.88 1.15
 -13 5 -11 0.62 1.12
 22 0 -10 -0 1.36
 -8 -4 -10 1.09 0.83
 -16 20 -10 0.11 1.31
 -10 2 -8 61.28 2.6
 -14 14 -8 6.99 1.38
 24 12 -6 0.55 1.76
 22 6 -6 0.03 1.67
 11 -7 -5 56.37 2.46
 -2 -4 -4 189.82 6.76
 -4 -2 -4 7.08 0.61
 -8 4 -4 25.64 1.33
 21 9 -3 -0 1.65
 -12 34 -2 0.82 1.16
 23 27 -1 -0.19 2.13
 3 -3 -1 67.11 2.47
 -11 37 -1 -0 1.09
 6 -2 0 85.57 3.23
 19 13 1 -0.62 1.78
 -7 47 1 -0 0.89
 16 14 4 0 1.51
 -6 40 4 -0.43 0.86
 15 15 5 5.6 1.54
 11 9 5 3.57 1.09
 16 36 6 0.24 1.81
 6 50 6 0.69 0.91
 15 33 7 1.08 1.7
 15 31 7 -0.29 1.66
 15 27 7 1.33 1.59
 13 41 7 0 1.53
 9 13 7 0.43 0.97
 12 38 8 -0 1.29
 11 27 9 0.72 1.26
 -19 7 -25 -0.21 1.63
 -14 -6 -24 1.65 1.43
 -8 -14 -22 27.29 1.62
 8 -20 -20 15.22 1.07
 -16 2 -20 1.24 1.41
 -18 12 -18 1.44 1.49
 15 -15 -17 1.15 1.19
 -18 16 -16 0.73 1.46
 5 -17 -15 20.56 1.03
 -15 5 -15 7.47 1.4
 -16 10 -14 1.84 1.44
 -18 22 -14 0.27 1.42
 -17 17 -13 0.43 1.36
 18 -8 -12 0.83 1.32
 10 -14 -12 19.78 1.27
 -16 14 -12 0.97 1.34
 18 -6 -10 0.85 1.38
 11 -11 -9 3.66 0.93
 23 7 -7 -0.56 1.68
 11 -9 -7 21.24 1.37
 -15 25 -7 0.34 1.28
 20 2 -6 -0.19 1.47
 16 -4 -6 -0.04 1.25
 14 -6 -6 0.19 1.11
 -14 20 -6 0.55 1.2
 25 21 -5 1.01 1.95
 23 11 -5 -1.68 1.76
 24 18 -4 1.45 1.98
 22 10 -4 0.91 1.72
 -12 24 -2 -0.54 1.11
 23 29 -1 -0.02 2.13
 22 24 0 -0.5 1.97
 20 14 0 1.26 1.76
 -8 12 0 43.2 1.92
 -10 20 0 0.45 0.96
 21 23 1 -0.47 1.92
 -9 19 1 2.54 0.92
 20 22 2 0.26 1.85
 14 6 2 0.54 1.17
 7 3 3 134.98 5
 -1 53 3 0.03 0.54
 12 8 4 9.56 1.23
 -4 46 4 -0.16 0.77
 17 37 5 -0.82 1.99
 7 7 5 2.52 0.76
 -3 45 5 0.4 0.66
 -4 38 6 0 0.72
 15 29 7 1.89 1.65
 11 15 7 15.54 1.37
 7 47 7 -0.06 1.03
 12 22 8 0.1 1.33
 8 16 8 52.82 2.31
 6 44 8 -0.3 0.9
 11 29 9 1.26 1.29
 3 21 9 5.01 0.63
 -2 -22 -28 6.33 0.78
 -3 -21 -27 5.88 0.87
 -20 10 -26 -0.46 1.68
 -18 4 -24 -0.9 1.6
 -19 9 -23 0.72 1.59
 -16 0 -22 0.15 1.26
 -18 6 -22 -0.52 1.57
 16 -16 -20 0.81 1.25
 -2 -18 -20 57.78 2.21
 -19 15 -19 0.5 1.58
 -16 4 -18 0.2 1.38
 -17 9 -17 0.91 1.46
 16 -10 -12 -0.19 1.21
 -14 6 -12 16.35 1.51
 -15 11 -11 -0.88 1.33
 -17 25 -11 -0.07 1.37
 14 -10 -10 1.29 1.1
 14 -8 -8 -0.14 1.08
 -15 23 -7 0.7 1.26
 -13 17 -5 8.8 1.31
 23 17 -3 0.18 1.9
 19 5 -3 0.31 1.47
 15 -1 -3 3.03 1.26
 13 -3 -3 5.48 1.16
 22 16 -2 -0.07 1.74
 21 15 -1 -0 1.72
 19 9 -1 1.02 1.58
 17 5 -1 0.7 1.41
 -11 21 -1 1.32 1.02
 22 26 0 0.4 1.97
 17 9 1 -0.43 1.42
 18 14 2 1.07 1.58
 -4 8 2 -0.39 0.52
 -6 12 2 112.94 4.19
 13 7 3 2.08 1.14
 5 3 3 70.02 2.67
 -7 41 3 0.29 0.89
 5 7 5 173.77 6.3
 16 34 6 0.2 1.8
 16 26 6 -0.26 1.65
 14 42 6 -0.11 0.38
 13 19 7 3.64 1.38
 10 18 8 11.65 1.26
 9 37 9 0.02 1.23
 7 39 9 -0.35 1.03
 6 -24 -28 0.43 0.66
 -13 -9 -25 2.09 1.44
 -15 -5 -25 2.93 1.53
 8 -22 -24 0.44 0.8
 -12 -10 -24 -0.72 1.33
 -16 -2 -24 0 1.5
 -20 12 -24 0.79 1.6
 -9 -11 -19 6.56 1.11
 17 -13 -17 2.22 1.3
 12 -16 -16 1.1 1.06
 -4 -14 -16 -0.09 0.67
 -8 -10 -16 0.07 0.92
 9 -15 -13 28.67 1.46
 -17 23 -11 0.12 1.39
 16 -8 -10 -0.11 1.27
 -5 -7 -9 60.02 2.35
 16 -6 -8 0.46 1.25
 -8 -2 -8 2.05 0.79
 21 3 -7 0.39 1.56
 -9 1 -7 33.06 1.6
 -12 10 -6 5.33 1.12
 25 23 -5 1.56 2.01
 17 -1 -5 6.33 1.47
 -11 9 -5 5.58 1.11
 10 -6 -4 6.07 1
 -13 31 -3 0 1.18
 -13 29 -3 0.32 1.17
 -13 27 -3 1.59 1.15
 22 30 0 -0.4 2.12
 22 28 0 -0.13 2.07
 -4 4 0 91.83 3.38
 -10 40 0 0.34 1.05
 21 33 1 -1.12 2.15
 21 25 1 0.77 1.92
 -9 41 1 -0.25 1
 20 24 2 2.4 1.87
 -2 54 2 -0.05 0.61
 -8 18 2 21.6 1.27
 19 23 3 0.14 1.82
 -5 47 3 0.5 0.8
 18 36 4 -0.32 2.02
 18 24 4 0.66 1.74
 17 35 5 -0.65 1.89
 17 25 5 0.26 1.69
 16 32 6 0.48 1.74
 16 30 6 -1.86 1.77
 16 28 6 -0.05 1.67
 8 10 6 4.46 0.83
 5 47 7 0.27 0.82
 12 36 8 2.86 1.25
 9 23 9 0.52 1.11
 7 -25 -31 -0.35 0.78
 10 -24 -30 2.92 0.96
 -7 -17 -25 9.87 1.18
 -11 -11 -23 2.05 1.31
 -19 11 -21 -0.47 1.64
 -18 8 -20 0.13 1.49
 14 -16 -18 2.97 1.18
 -19 19 -17 -0.18 1.47
 -16 6 -16 0.9 1.42
 19 -9 -15 1.37 1.41
 -18 20 -14 -0.18 1.45
 13 -13 -13 0.54 1.1
 -15 7 -13 4.49 1.36
 -16 18 -10 4.26 1.34
 19 -3 -9 1.18 1.43
 22 4 -8 -0.97 1.58
 -12 6 -8 1.63 1.1
 25 25 -5 -0.56 2.09
 20 6 -4 -0.63 1.54
 18 2 -4 1.57 1.43
 -10 8 -4 2.05 0.93
 23 19 -3 0.07 1.89
 -13 33 -3 1.69 1.18
 20 10 -2 3.08 1.66
 -12 22 -2 7.83 1.23
 7 -3 -1 31.29 1.44
 -7 7 -1 16.08 1.01
 -11 39 -1 1.07 1.1
 21 31 1 -1.15 2.07
 21 29 1 -0.8 2.02
 21 27 1 0.55 2.02
 20 34 2 0.38 2.08
 20 26 2 -0.25 1.92
 19 35 3 -0.96 2.09
 19 25 3 -0.61 1.83
 17 15 3 1.06 1.55
 18 34 4 -0.07 1.96
 17 33 5 -0.67 1.85
 17 27 5 -0.06 1.72
 14 18 6 -0.02 1.33
 12 14 6 1.98 1.16
 12 24 8 3.42 1.35
 4 16 8 23.01 1.1
 5 39 9 -0.25 0.82
 -4 -20 -26 -0.06 0.84
 -17 1 -23 0.59 1.55
 -20 14 -22 0.73 1.58
 -17 3 -21 -0.3 1.46
 4 -20 -20 42.84 1.67
 9 -19 -19 1.09 0.86
 10 -18 -18 0.27 0.91
 -13 -3 -17 10.77 1.43
 -12 -4 -16 0.19 1.23
 -18 14 -16 0.78 1.43
 15 -13 -15 4.23 1.24
 -13 -1 -15 17.61 1.52
 -17 11 -15 3.04 1.48
 -12 -2 -14 2.8 1.13
 19 -7 -13 2.58 1.38
 -17 15 -13 3.41 1.43
 19 -5 -11 0.24 1.36
 -17 21 -11 0.65 1.35
 10 -12 -10 91.96 3.59
 -13 7 -9 1.39 1.1
 20 0 -8 0.7 1.49
 -16 28 -8 1.56 1.34
 -15 21 -7 2.35 1.31
 -14 18 -6 0.06 1.23
 25 27 -5 -0.06 2
 23 13 -5 -0.18 1.76
 21 7 -5 1.43 1.87
 13 -5 -5 0.89 1.07
 24 22 -4 -0.14 2.06
 22 12 -4 0 1.7
 -12 14 -4 1.83 0.94
 21 11 -3 0.29 1.62
 9 -5 -3 62.45 2.56
 -11 13 -3 29.38 1.66
 -13 35 -3 0.32 1.18
 -13 25 -3 1.09 1.14
 22 18 -2 0.24 1.86
 12 -2 -2 24.17 1.56
 -12 38 -2 0.1 1.13
 -3 1 -1 12.12 0.64
 20 16 0 1.38 1.74
 18 10 0 3.06 1.56
 16 6 0 0.49 1.35
 20 32 2 0.14 2.01
 20 30 2 -0.53 1.99
 20 28 2 -0.86 1.97
 19 33 3 0.07 2
 19 27 3 0.23 1.87
 18 32 4 0.22 1.93
 18 26 4 -0.54 1.78
 16 16 4 0.93 1.84
 17 31 5 -0.13 1.8
 17 29 5 0.6 1.76
 15 17 5 2.89 1.65
 -5 19 5 27.75 1.29
 13 21 7 4.53 1.42
 11 43 7 1.8 1.46
 10 40 8 1.15 1.34
 6 16 8 1.96 0.55
 7 21 9 0.57 0.89
 9 -23 -27 0.17 0.88
 -9 -15 -25 3.86 1.2
 -4 -18 -22 46.21 1.95
 -10 -12 -22 11.48 1.36
 15 -17 -21 0 1.04
 6 -20 -20 0.41 0.66
 -13 -5 -19 4.03 1.31
 -17 5 -19 -0.34 1.46
 -19 13 -19 0.61 1.56
 -12 -6 -18 11.57 1.36
 -14 -2 -18 -0.45 1.33
 -18 10 -18 -0.07 1.47
 -14 0 -16 0.33 1.3
 17 -11 -15 3.96 1.3
 -11 -5 -15 39.29 2.02
 -2 -14 -14 2.77 0.49
 -11 -3 -13 30.11 1.71
 -13 1 -13 18.85 1.5
 -12 0 -12 66.1 2.9
 -16 12 -12 3.53 1.4
 -7 -7 -11 10.31 0.92
 -14 8 -10 9.82 1.2
 21 1 -9 0.09 1.53
 -16 26 -8 0.07 1.37
 23 9 -7 0 1.67
 17 -3 -7 4.07 1.43
 -5 -5 -7 46.66 1.86
 22 8 -6 1.2 1.67
 10 -8 -6 2.37 0.91
 15 -3 -5 1.33 1.22
 24 24 -4 -0.9 1.99
 18 6 -2 0.49 1.45
 14 0 -2 8.25 1.28
 8 -4 -2 40.11 1.77
 -10 12 -2 32.6 1.68
 21 17 -1 0.62 1.79
 -11 19 -1 1.76 1.02
 -10 18 0 14.43 1.2
 1 1 1 72.56 2.59
 18 16 2 1.13 1.65
 8 2 2 193.04 7.07
 -8 42 2 0.48 0.96
 19 31 3 -0.33 2.01
 19 29 3 -1.17 1.93
 15 11 3 5.07 1.41
 18 30 4 -0.99 1.88
 18 28 4 1.13 1.84
 14 12 4 -0.22 1.27
 2 6 4 2.64 0.26
 -6 18 4 5.94 0.78
 13 13 5 17.76 1.56
 14 40 6 0.47 1.03
 10 12 6 0.12 1
 -2 44 6 0.02 0.55
 9 45 7 -0.4 1.27
 7 13 7 41.81 1.85
 12 34 8 -0.5 1.5
 12 26 8 0.2 1.33
 9 35 9 0.14 1.17
 -20 8 -26 0.79 1.53
 15 -19 -25 -0.54 1.21
 -19 5 -25 1 1.64
 -20 10 -24 0 1.64
 -19 7 -23 0.01 1.65
 -14 -4 -20 -0.51 1.36
 18 -12 -18 1.35 1.37
 -11 -7 -17 13.63 1.36
 -19 17 -17 0.42 1.51
 -14 2 -14 0 1.25
 -16 8 -14 0.57 1.43
 -18 18 -14 -0.71 1.46
 -5 -11 -13 11.2 0.86
 13 -11 -11 2.02 1.07
 22 2 -10 -0.5 1.54
 -16 24 -8 1.88 1.34
 13 -7 -7 5.46 1.11
 24 16 -6 -0.09 1.87
 19 3 -5 1.08 1.49
 -13 15 -5 4.7 1.19
 -6 0 -4 -0.14 0.59
 -14 30 -4 0.64 1.2
 23 21 -3 0.45 1.95
 -7 3 -3 141 5.2
 -9 7 -3 34.06 1.65
 -13 23 -3 1.46 1.14
 11 -1 -1 5.78 1.1
 5 -3 -1 1.97 0.59
 -7 11 1 4.89 0.76
 -6 48 2 -0.2 0.86
 8 6 4 1.97 0.82
 15 41 5 -0.35 0.52
 6 10 6 0.53 0.7
 4 10 6 84.91 3.14
 11 17 7 8.46 1.24
 12 32 8 0.66 1.4
 10 20 8 1.97 1.14
 8 42 8 0 1.13
 9 25 9 2.16 0.97
 5 21 9 4.74 0.78
 5 -25 -31 0.16 0.6
 11 -23 -29 0.2 0.99
 9 -21 -23 2.86 0.9
 17 -15 -21 -1.21 1.13
 -7 -15 -21 0.33 0.93
 -20 16 -20 1.03 1.53
 -15 -1 -19 2 1.38
 16 -14 -18 1.18 1.2
 -6 -14 -18 0.06 0.84
 -15 1 -17 2.34 1.37
 -17 7 -17 -0.17 1.44
 20 -6 -14 1 1.38
 12 -14 -14 2.13 1
 6 -16 -14 7.97 0.78
 4 -16 -14 0.23 0.52
 -10 -6 -14 2.65 1.01
 17 -9 -13 1.11 1.3
 15 -11 -13 1.93 1.23
 -7 -9 -13 20.87 1.21
 20 -4 -12 0.85 1.44
 -10 -4 -12 8.89 1.12
 21 -1 -11 0.26 1.49
 9 -13 -11 0.65 0.86
 -11 -1 -11 2.2 1.09
 17 -5 -9 1.33 1.37
 13 -9 -9 2.42 1.05
 -3 -9 -9 35.02 1.42
 -7 -5 -9 22.4 1.22
 15 -5 -7 1.75 1.2
 -15 19 -7 3.28 1.23
 24 28 -4 -1.23 2.17
 24 26 -4 1.36 2.07
 16 0 -4 2.82 1.31
 -14 32 -4 -0.56 1.21
 -14 28 -4 -0.57 1.19
 17 3 -3 1.58 1.37
 22 20 -2 -1.07 1.9
 -12 20 -2 2.22 1.09
 19 11 -1 0.26 1.61
 -9 11 -1 0.3 0.86
 10 0 0 0.59 0.94
 -10 42 0 1.42 1.08
 19 17 1 0.06 1.72
 17 11 1 -0.33 1.46
 15 7 1 0.53 1.31
 9 1 1 1.58 0.86
 -5 7 1 3.03 0.58
 -9 17 1 0.6 0.89
 17 17 3 2.33 1.57
 -7 17 3 24.14 1.27
 14 20 6 0.93 1.43
 12 44 6 -1.12 1.66
 13 37 7 0.46 1.57
 13 23 7 1.63 1.38
 12 28 8 2.37 1.43
 -2 30 8 5.46 0.52
 14 -20 -26 -0.36 1.13
 -5 -19 -25 14.56 1.16
 -18 2 -24 0.02 1.58
 14 -18 -22 -0.36 1.12
 -14 -6 -22 -0.26 1.37
 -18 4 -22 1.35 1.53
 -20 12 -22 0.07 1.58
 -13 -7 -21 -0.02 1.32
 -15 -3 -21 -0.25 1.36
 -19 9 -21 1.24 1.62
 -12 -8 -20 15.95 1.57
 -3 -17 -19 22.12 1.1
 -8 -12 -18 0.25 0.93
 -18 12 -16 -0.22 1.46
 -15 3 -15 1.66 1.33
 -19 21 -15 -0 1.3
 -18 24 -12 0.77 1.41
 17 -7 -11 0.17 1.33
 -13 3 -11 1.09 1.1
 -15 9 -11 -0.19 1.27
 -16 22 -8 0.21 1.27
 20 4 -6 -0.27 1.52
 -14 16 -6 1.21 1.29
 23 15 -5 -0.42 1.8
 9 -7 -5 56.77 2.37
 22 14 -4 -0.19 1.75
 12 -4 -4 3.16 0.94
 -14 34 -4 1.07 1.21
 -14 26 -4 0.89 1.22
 23 23 -3 -0.01 1.96
 19 7 -3 0.43 1.5
 20 12 -2 0.04 1.66
 13 1 -1 0.11 1.1
 20 18 0 0.32 1.72
 -3 51 3 -0 0.66
 16 18 4 0.21 1.52
 -6 42 4 0.33 0.81
 15 19 5 2.62 1.55
 11 11 5 29.22 1.74
 -5 41 5 0.2 0.75
 -4 20 6 0.53 0.59
 9 15 7 49.43 2.24
 -3 37 7 0.88 0.59
 8 18 8 0.16 0.93
 9 27 9 4.41 0.93
 7 37 9 1.24 1.05
 3 37 9 0.12 0.63
 12 -22 -28 -0.44 1.05
 13 -21 -27 1.24 1.11
 10 -22 -26 0.82 0.93
 6 -22 -24 3.05 0.68
 -9 -13 -21 0.06 1.11
 12 -18 -20 0.27 1.07
 -16 0 -20 6.84 1.48
 -18 6 -20 3.1 1.55
 -11 -9 -19 1.52 1.15
 -16 2 -18 6.72 1.44
 -19 15 -17 0.52 1.53
 18 -10 -16 -0.81 1.31
 14 -14 -16 1.06 1.15
 -10 -8 -16 0.1 1.01
 -18 16 -14 0.95 1.44
 -17 13 -13 2.48 1.44
 8 -14 -12 6.56 0.88
 -14 4 -12 0.01 1.17
 15 -9 -11 0 1.21
 -10 -2 -10 4.58 1.02
 -12 2 -10 54.03 2.48
 23 7 -9 -0.53 1.58
 15 -7 -9 0.14 1.16
 22 6 -8 -0.99 1.64
 18 -2 -8 3.31 1.48
 23 11 -7 -0.71 1.69
 21 5 -7 0.08 1.62
 19 1 -7 1.83 1.46
 24 18 -6 -1.48 1.97
 -9 3 -5 122.67 4.64
 20 8 -4 1.33 1.61
 -14 24 -4 0.07 1.22
 23 25 -3 -0.21 2.03
 21 13 -3 -0.48 1.68
 -13 21 -3 5.08 1.25
 22 22 -2 0.66 1.95
 17 7 -1 -1.09 1.44
 -9 43 1 0.52 1.01
 18 18 2 1.43 1.66
 16 12 2 0.41 1.41
 14 8 2 12.1 1.43
 12 10 4 -0.04 1.09
 -2 50 4 0.1 0.55
 14 38 6 0.27 1.65
 12 16 6 -0.08 1.2
 13 35 7 0.2 1.5
 10 38 8 1 1.42
 -2 28 8 0.25 0.42
 9 29 9 0.23 1.13
 7 23 9 1.93 0.97
 9 -25 -33 0.65 0.89
 4 -22 -24 0.06 0.54
 -8 -16 -24 2.53 1.04
 13 -19 -23 0.2 1.07
 -15 -5 -23 1.52 1.44
 10 -20 -22 8.65 1.04
 -16 -2 -22 4.39 1.5
 11 -19 -21 -0.53 0.98
 -19 11 -19 -0.97 1.56
 -17 9 -15 -0.13 1.56
 -3 -11 -11 7.75 0.62
 9 -11 -9 4.51 0.89
 -11 1 -9 2.84 1.03
 -17 27 -9 0.69 1.36
 9 -9 -7 33.01 1.6
 -7 -3 -7 150.5 5.55
 22 10 -6 -0.61 1.65
 -12 8 -6 0.25 1.04
 21 9 -5 -0.12 1.67
 14 -2 -4 4.53 1.19
 8 -6 -4 3.06 0.76
 23 29 -3 -0 2.08
 23 27 -3 1.48 2.03
 6 -4 -2 162.91 5.93
 21 21 -1 5.92 2.29
 -5 3 -1 2.06 0.62
 18 12 0 -1.05 1.52
 12 2 0 0.01 1.04
 19 19 1 -0.94 1.73
 6 2 2 40.83 1.7
 -4 52 2 -0.03 0.71
 -8 16 2 0.61 0.82
 13 9 3 19.92 1.55
 9 5 3 63.91 2.65
 -7 43 3 1.31 0.89
 16 40 4 -1.25 2
 15 39 5 -0.76 1.8
 14 22 6 -0.17 1.44
 8 48 6 0.43 1.21
 13 25 7 1.1 1.45
 11 41 7 -1.59 1.48
 11 -21 -25 2.05 0.99
 12 -20 -24 0.2 1.03
 -20 8 -24 -0.17 1.67
 -13 -9 -23 2.69 1.39
 16 -16 -22 0.12 1.23
 -5 -17 -21 0.51 0.78
 -20 14 -20 0.39 1.49
 15 -15 -19 1.24 1.18
 -18 8 -18 1.44 1.47
 16 -12 -16 0.6 1.2
 -16 4 -16 0.1 1.37
 11 -15 -15 21.02 1.35
 -7 -11 -15 65.23 2.66
 -19 19 -15 0.48 1.47
 18 -8 -14 1 1.35
 -15 5 -13 0.79 1.29
 12 -12 -12 17.28 1.3
 -16 10 -12 -1.24 1.35
 -17 17 -11 0.1 1.38
 18 -4 -10 5.61 1.47
 -16 14 -10 6.95 1.42
 -17 25 -9 -0.53 1.37
 20 2 -8 0.33 1.48
 -16 20 -8 3.13 1.36
 -15 17 -7 2.99 1.29
 24 20 -6 -1.34 2.06
 16 -2 -6 0.59 1.24
 23 17 -5 -0.42 1.86
 -11 7 -5 58.48 2.56
 -15 31 -5 0.79 1.25
 -15 29 -5 0.89 1.24
 18 4 -4 -0.42 1.41
 -12 12 -4 3.41 1.07
 7 -5 -3 2.96 0.73
 22 24 -2 -0.2 1.95
 16 4 -2 0.28 1.31
 -8 6 -2 109.6 4.14
 -12 18 -2 14.66 1.33
 -11 17 -1 0.43 1
 11 3 1 6.63 1.21
 10 4 2 64.98 2.73
 17 19 3 2.23 1.55
 15 13 3 3.75 1.41
 -9 29 3 2.49 1
 16 20 4 -0.6 1.53
 14 14 4 1.04 1.3
 15 21 5 2.56 1.56
 13 15 5 3.59 1.3
 1 9 5 62 2.24
 10 46 6 0.03 1.43
 13 33 7 0.29 1.5
 13 27 7 1.75 1.5
 11 19 7 11.17 1.36
 10 22 8 10.79 1.28
 -2 32 8 -0.16 0.46
 -21 11 -25 -0.5 1.68
 -10 -14 -24 2.48 1.22
 -14 -8 -24 -0.12 1.41
 -16 -4 -24 1.4 1.48
 -19 5 -23 -0.04 1.59
 -12 -10 -22 12.4 1.52
 -17 1 -21 -0.91 1.51
 17 -13 -19 -0.25 1.27
 7 -19 -19 3.21 0.76
 -17 3 -19 0.85 1.44
 19 -9 -17 1.09 1.38
 -9 -7 -13 2.64 0.97
 18 -6 -12 1.69 1.35
 -9 -5 -11 2.79 1.09
 21 3 -9 -0.85 1.54
 12 -6 -6 3.38 1.07
 -5 -3 -5 162.11 5.88
 -13 13 -5 19.41 1.48
 -15 27 -5 2.42 1.27
 22 16 -4 -0.07 1.78
 -14 22 -4 0.62 1.26
 15 1 -3 3.01 1.24
 11 -3 -3 19.18 1.34
 -11 11 -3 -0.27 0.98
 22 26 -2 -0.82 1.99
 18 8 -2 1.75 1.48
 4 -4 -2 20.73 0.95
 21 23 -1 0.16 1.92
 19 13 -1 1.29 1.65
 16 8 0 4.47 1.44
 -8 10 0 0.28 0.73
 -10 16 0 0 0.92
 18 20 2 1.27 1.7
 4 2 2 238.17 8.52
 -10 30 2 0.5 1.05
 -10 28 2 6.01 1.07
 -9 27 3 7.47 1.04
 6 6 4 8.75 0.77
 -8 32 4 1.25 0.93
 14 36 6 0.13 1.66
 14 24 6 0.35 1.46
 -4 40 6 -0.63 0.69
 13 31 7 1.98 1.51
 6 42 8 -0.06 0.94
 3 23 9 2.32 0.59
 -6 -18 -24 9.94 1.08
 -17 -1 -23 0.82 1.52
 -20 10 -22 -0.03 1.62
 -19 7 -21 0.89 1.58
 -10 -10 -18 0.13 1.04
 13 -15 -17 2.68 1.13
 -17 5 -17 1.8 1.43
 -19 13 -17 0.75 1.51
 -5 -13 -15 15.64 1
 16 -10 -14 0.31 1.22
 14 -12 -14 0.43 1.14
 -16 6 -14 2.27 1.4
 -18 14 -14 -0.43 1.39
 22 4 -10 0.05 1.59
 12 -10 -10 25.34 1.51
 8 -12 -10 -0.2 0.78
 -14 6 -10 0.46 1.18
 -13 5 -9 1.53 1.07
 -17 23 -9 0.27 1.36
 16 -4 -8 6.12 1.36
 12 -8 -8 26.68 1.56
 -10 0 -8 0.56 0.93
 -12 4 -8 37.69 1.96
 24 22 -6 0.73 2
 14 -4 -6 1.34 1.1
 -14 14 -6 1.27 1.22
 19 5 -5 2.26 1.45
 -15 25 -5 2.37 1.24
 21 15 -3 0.07 1.74
 -13 19 -3 4.02 1.18
 22 32 -2 1.84 2.17
 22 30 -2 1.14 2.11
 22 28 -2 -0.47 2.04
 20 14 -2 1.7 1.71
 20 22 0 -0.29 1.95
 17 13 1 0.02 1.47
 -8 44 2 0.16 0.92
 17 39 3 -0.4 1.98
 -9 33 3 0.33 0.95
 16 38 4 0.8 1.87
 -4 12 4 48.91 1.9
 15 37 5 2.49 1.78
 12 42 6 1.05 1.59
 10 14 6 -0.1 1.03
 10 36 8 -1.32 1.37
 8 40 8 0.75 1.15
 2 18 8 25.51 1.07
 -11 -11 -21 1.5 1.24
 -20 16 -18 -1.4 1.56
 -18 10 -16 -0.98 1.48
 19 -7 -15 0.61 1.36
 -9 -9 -15 67.86 2.84
 -19 17 -15 1.76 1.5
 19 -5 -13 0.97 1.41
 3 -15 -13 17.24 0.78
 -17 11 -13 0.24 1.62
 19 -3 -11 0.39 1.42
 20 0 -10 -0.4 1.42
 23 9 -9 1.08 1.61
 -9 -3 -9 6.97 0.96
 -15 11 -9 0.91 1.25
 -16 18 -8 1.32 1.26
 23 13 -7 -0.15 1.75
 20 6 -6 -0.36 1.54
 8 -8 -6 0.47 0.72
 23 19 -5 0.44 1.89
 -10 6 -4 4.65 0.95
 19 9 -3 1.25 1.54
 13 -1 -3 8.27 1.14
 -4 0 -2 0.26 0.52
 -10 10 -2 8.08 1.04
 21 33 -1 -0.18 2.16
 21 25 -1 -0.27 1.93
 -6 6 0 233.26 8.4
 15 9 1 -0.7 1.36
 -9 15 1 3.05 0.92
 -11 31 1 0.2 1.07
 -11 29 1 0.2 1.08
 -11 27 1 0.64 1.05
 -10 34 2 0 1
 -10 26 2 -0.13 0.98
 17 21 3 0.69 1.62
 -5 11 3 49.36 1.95
 -9 25 3 12.3 1.11
 16 22 4 -0.55 1.59
 -8 34 4 0.3 0.91
 -8 26 4 0.27 0.89
 15 23 5 3.16 1.6
 -7 31 5 6.96 0.95
 -7 29 5 6.86 0.93
 14 34 6 -0.37 1.61
 14 26 6 -0.7 1.58
 8 12 6 1.6 0.88
 9 43 7 -0.82 1.29
 7 45 7 0.55 1.04
 10 24 8 -0.01 1.16
 5 23 9 1.26 0.74
 1 27 9 1.32 0.31
 8 -24 -30 0.46 0.82
 7 -23 -27 4.32 0.81
 -18 2 -22 -0.11 1.54
 -8 -14 -20 0.69 1.05
 -18 4 -20 -0.34 1.54
 -20 12 -20 1.49 1.55
 -19 9 -19 0.15 1.5
 8 -18 -18 10.71 0.93
 9 -17 -17 9.21 0.97
 5 -15 -13 6.39 0.66
 16 -8 -12 6.45 1.34
 14 -10 -12 7.89 1.25
 -18 18 -12 1.86 1.43
 21 1 -11 0.63 1.47
 -15 7 -11 -0.98 1.22
 -17 15 -11 0.24 1.37
 16 -6 -10 8.77 1.38
 -17 21 -9 0.95 1.34
 22 8 -8 0.15 1.64
 14 -6 -8 11.84 1.31
 8 -10 -8 1.87 0.77
 21 7 -7 1.04 1.73
 17 -1 -7 1.99 1.42
 -11 3 -7 28.16 1.61
 24 24 -6 -0.27 2
 22 12 -6 -0.51 1.68
 18 2 -6 0.12 1.37
 21 11 -5 -0.13 1.64
 -15 23 -5 2.59 1.26
 20 10 -4 -0.18 1.61
 17 5 -3 3.74 1.44
 10 -2 -2 5.62 1
 21 31 -1 0.41 2.03
 21 29 -1 -0.63 2.02
 21 27 -1 0.44 1.99
 17 9 -1 0.17 1.41
 15 5 -1 -0.31 1.27
 20 24 0 1.94 1.93
 18 14 0 2.93 1.59
 19 23 1 -0.86 1.81
 7 1 1 0.02 0.7
 16 14 2 4 1.53
 17 37 3 0 1.93
 -9 35 3 0.86 0.97
 4 6 4 0.96 0.55
 15 35 5 -0.27 1.7
 13 43 5 -0.05 0.37
 14 32 6 -0.56 1.55
 12 18 6 0.38 1.24
 11 39 7 0.3 1.44
 8 20 8 22.04 1.4
 6 18 8 28.94 1.32
 4 42 8 -0.44 0.76
 7 33 9 -0.15 1.03
 10 -24 -32 0.61 0.94
 -18 0 -24 -0.38 1.59
 14 -16 -20 1.54 1.14
 -4 -16 -18 0.55 0.69
 -14 -4 -18 9.41 1.48
 17 -11 -17 1.98 1.28
 15 -13 -17 4.04 1.24
 -13 -5 -17 9.73 1.38
 -15 -1 -17 0.64 1.35
 -14 -2 -16 1.85 1.43
 -13 -3 -15 27.41 1.75
 -17 7 -15 4.13 1.67
 20 -4 -14 -0.09 1.41
 -14 0 -14 7.82 1.33
 11 -13 -13 8.37 1.06
 20 -2 -12 -0.08 1.46
 7 -13 -11 5.03 0.79
 14 -8 -10 12.75 1.34
 -16 12 -10 0.08 1.29
 -15 15 -7 1.83 1.19
 24 26 -6 -0.26 1.99
 -16 30 -6 0.26 1.28
 -16 28 -6 -0.16 1.24
 23 21 -5 0.26 1.92
 15 -1 -5 12.09 1.44
 11 -5 -5 64.65 2.72
 -8 2 -4 4.56 0.78
 21 17 -3 -0.74 1.77
 14 2 -2 -0.05 1.15
 19 15 -1 0.03 1.72
 9 -1 -1 0.55 0.81
 20 34 0 -0.6 2.08
 20 26 0 -0.59 1.92
 -12 32 0 3.05 1.11
 -12 30 0 -0.59 1.1
 -12 28 0 4.73 1.14
 19 35 1 0.24 2.04
 -11 25 1 0.66 1.06
 18 36 2 -1.66 2.02
 14 10 2 -0.19 1.27
 -10 24 2 14.84 1.22
 17 23 3 -1.33 1.69
 15 15 3 1.28 1.43
 16 36 4 -1.41 1.82
 16 24 4 0.43 1.58
 -6 16 4 0.21 0.67
 15 25 5 2.38 1.57
 13 17 5 9.19 1.44
 11 13 5 0.45 1.07
 7 9 5 145.87 5.4
 -7 33 5 4.08 0.87
 14 30 6 0.78 1.53
 11 21 7 0 1.19
 9 17 7 38.15 1.89
 10 34 8 0.02 1.13
 10 26 8 4.01 1.25
 7 27 9 1.14 0.96
 -21 9 -25 -0.22 1.7
 -20 6 -24 0.06 1.64
 -9 -15 -23 5.66 1.19
 16 -14 -20 1.1 1.21
 -15 -3 -19 0.46 1.35
 -18 6 -18 0.49 1.41
 -15 1 -15 8.09 1.53
 -19 15 -15 2.02 1.5
 -12 -4 -14 2.87 1.12
 -13 -1 -13 18.77 1.5
 -19 21 -13 2.65 1.43
 -16 8 -12 8.29 1.47
 23 15 -7 0.5 1.74
 19 3 -7 -0.14 1.43
 24 28 -6 -0.52 2.08
 -16 26 -6 -0.02 1.3
 7 -7 -5 3.41 0.73
 -3 -5 -5 12.07 0.66
 5 -5 -3 221.23 7.94
 -13 17 -3 6.3 1.21
 20 16 -2 0.29 1.69
 12 0 -2 -0.28 1.05
 -12 16 -2 -0.36 1.04
 -11 15 -1 1.53 0.99
 20 32 0 0.71 2.04
 20 30 0 1.61 1.99
 20 28 0 -0.29 1.94
 8 0 0 325.94 11.73
 -12 26 0 -0.04 1.1
 19 25 1 0.36 1.78
 -11 35 1 -0.38 1.07
 18 24 2 -0.17 1.79
 -6 10 2 1.71 0.65
 -10 36 2 1.77 1.04
 17 35 3 -0.09 1.85
 13 11 3 17.82 1.51
 -7 15 3 32.63 1.51
 -9 23 3 3.4 0.94
 14 16 4 -0.68 1.37
 -8 24 4 4.28 0.83
 15 33 5 1.45 1.77
 5 51 5 0.24 0.78
 3 51 5 0.07 0.64
 -3 13 5 95.31 3.46
 -5 17 5 71.41 2.72
 7 15 7 9.33 0.97
 7 31 9 0.24 1.02
 7 29 9 -0.3 0.98
 -12 -12 -24 3.63 1.36
 7 -21 -23 2.13 0.76
 -21 11 -23 0.28 1.63
 -20 8 -22 1.27 1.63
 -15 -5 -21 0 1.37
 -6 -16 -20 -0.09 0.82
 -10 -12 -20 0.17 1.11
 -14 -6 -20 11.24 1.54
 -16 -2 -20 0.02 1.4
 -13 -7 -19 1.43 1.26
 -16 0 -18 -0.28 1.35
 -20 14 -18 1.06 1.52
 -9 -11 -17 26.47 1.55
 -19 11 -17 0.35 1.51
 -12 -6 -16 0.5 1.13
 17 -9 -15 2.3 1.31
 13 -13 -15 3.71 1.14
 -18 12 -14 1.83 1.46
 -3 -13 -13 20.71 0.98
 2 -14 -12 64.07 2.31
 -12 -2 -12 7.95 1.17
 -6 -8 -10 209.09 7.58
 -18 24 -10 1.6 1.41
 17 -3 -9 -0.16 1.35
 -17 19 -9 -1.26 1.33
 24 18 -8 -0.14 1.88
 -16 16 -8 1.95 1.27
 -9 -1 -7 32.38 1.61
 23 23 -5 0.6 1.94
 13 -3 -5 17.27 1.38
 -15 21 -5 1.25 1.23
 22 20 -4 0.87 1.85
 18 6 -4 0.82 1.38
 6 -6 -4 8.16 0.74
 3 -5 -3 155.52 5.57
 18 10 -2 0.32 1.44
 -1 -1 -1 74.79 2.66
 -9 9 -1 7.46 0.91
 14 6 0 38.57 2.11
 19 33 1 -2.08 2.03
 19 31 1 2.96 2.41
 19 29 1 -0.05 1.97
 19 27 1 0.09 1.83
 17 15 1 0.47 1.52
 18 34 2 0.86 1.98
 18 26 2 -0.95 1.76
 17 25 3 0.03 1.74
 16 34 4 -1.21 1.82
 12 12 4 2.06 1.15
 -8 36 4 0.23 0.9
 15 31 5 0.7 1.63
 15 29 5 0.7 1.58
 -7 25 5 8.83 0.92
 12 40 6 -0.25 1.5
 6 48 6 -0.36 1.01
 1 15 7 13.95 0.61
 10 30 8 5.42 1
 10 28 8 -0.52 1.17
 5 35 9 0.47 0.87
 11 -23 -31 0.85 0.99
 14 -18 -24 1.39 1.14
 -7 -17 -23 3.78 1.03
 -19 3 -23 -0.01 1.59
 -19 5 -21 0.39 1.56
 -20 10 -20 0.38 1.56
 18 -10 -18 -0.3 1.32
 -16 2 -16 -0.21 1.34
 -18 8 -16 -0.01 1.45
 -20 18 -16 0.2 1.3
 17 -7 -13 0.94 1.27
 -15 3 -13 3.22 1.32
 -6 -10 -12 66.07 2.61
 -14 2 -12 14.46 1.44
 -18 16 -12 0.02 1.37
 17 -5 -11 -0.45 1.29
 11 -11 -11 3.42 0.94
 -13 1 -11 2.16 1.07
 -17 13 -11 -0.23 1.35
 22 6 -10 0.56 1.58
 23 11 -9 0.21 1.68
 21 5 -9 0.62 1.51
 7 -11 -9 6 0.77
 20 4 -8 0.47 1.54
 -6 -6 -8 55.23 2.22
 11 -7 -7 3.1 0.95
 -13 7 -7 4.42 1
 22 14 -6 0.64 1.72
 -14 12 -6 0.9 1.18
 -16 24 -6 -0.51 1.28
 23 25 -5 1.29 2.04
 -12 10 -4 0.39 1
 -14 18 -4 3.15 1.22
 19 11 -3 0.01 1.56
 -9 5 -3 67.66 2.73
 16 6 -2 11.76 1.53
 -6 2 -2 40.89 1.71
 13 3 -1 2.81 1.15
 -13 31 -1 -0.28 1.13
 -13 29 -1 0.38 1.14
 -13 27 -1 -0.15 1.15
 18 16 0 1.86 1.58
 16 10 0 0.45 1.39
 -10 14 0 10.05 1.07
 -12 24 0 6.95 1.17
 -11 23 1 0.43 1.02
 18 32 2 -0.49 2.03
 18 30 2 1.5 1.88
 18 28 2 -0.09 1.76
 -10 22 2 2.04 0.98
 17 33 3 1.47 1.82
 17 31 3 0.25 1.76
 17 29 3 -0.17 1.76
 17 27 3 0.05 1.71
 -5 49 3 0.25 0.75
 -9 37 3 1.37 0.95
 16 32 4 1.06 1.76
 16 30 4 0.09 1.72
 16 28 4 0.13 1.65
 -6 44 4 0.54 0.8
 9 11 5 16.62 1.23
 -7 35 5 1.69 0.85
 12 20 6 -0.18 1.34
 10 44 6 -0.35 1.4
 -6 30 6 -0.27 0.78
 11 37 7 -1.23 1.61
 8 38 8 -0.48 1.15
 4 18 8 2.94 0.65
 5 25 9 3.38 0.78
 3 35 9 0.16 0.65
 12 -22 -30 1.42 1.05
 13 -21 -29 0.35 1.08
 -11 -13 -23 3.51 1.26
 -16 -4 -22 -0.63 1.46
 -17 -1 -21 -0.19 1.44
 -21 13 -21 0.41 1.57
 11 -17 -19 1.61 1.01
 5 -19 -19 5.8 0.63
 -17 1 -19 0.42 1.4
 -12 -8 -18 0.3 1.17
 15 -11 -15 4.06 1.24
 -11 -7 -15 15.34 1.35
 10 -14 -14 0.78 0.87
 -11 -5 -13 2.62 1.04
 -17 9 -13 1.45 1.52
 -19 19 -13 0 1.47
 -8 -8 -12 79.38 3.16
 -8 -6 -10 83.08 3.26
 -12 0 -10 -0.58 1.05
 -18 22 -10 0.78 1.37
 11 -9 -9 5.21 1.02
 -15 9 -9 0.47 1.25
 22 10 -8 -0.01 1.65
 21 9 -7 -0.71 1.74
 15 -3 -7 5.95 1.29
 7 -9 -7 10.06 0.83
 20 8 -6 1.28 1.58
 23 29 -5 -0.02 2.07
 23 27 -5 0.77 2.05
 21 13 -5 0.69 1.64
 19 7 -5 3.03 1.52
 1 -7 -5 26.94 0.99
 22 22 -4 0.75 1.88
 20 12 -4 0.73 1.66
 20 18 -2 0.83 1.74
 19 17 -1 0.57 1.73
 11 1 -1 5.47 1.36
 -7 5 -1 6.64 0.79
 -13 33 -1 -0.11 1.14
 -12 36 0 2.32 1.13
 13 7 1 3.18 1.16
 -11 37 1 1.4 1.07
 16 16 2 1.45 1.53
 -8 14 2 13.85 1.04
 -7 45 3 0.36 0.84
 14 42 4 -0.12 0.43
 -4 48 4 0.07 0.68
 13 41 5 0.54 1.17
 -6 32 6 0.71 0.76
 -6 28 6 1.27 0.76
 11 23 7 7.24 1.39
 5 45 7 0.55 0.86
 -2 34 8 1.21 0.42
 1 31 9 0.4 0.32
 9 -23 -29 0.04 0.88
 13 -19 -25 2.61 1.1
 -15 -7 -23 1.55 1.49
 -14 -8 -22 8.65 1.52
 -13 -9 -21 0.26 1.28
 -19 7 -19 0.26 1.52
 -17 3 -17 1.17 1.41
 18 -8 -16 0.78 1.31
 -16 4 -14 -1.28 1.36
 13 -11 -13 4.48 1.12
 -11 -3 -11 0.03 1.04
 19 1 -9 0.19 1.24
 24 20 -8 0.16 1.94
 13 -5 -7 20.65 1.44
 -15 13 -7 2.74 1.17
 16 0 -6 0.02 1.29
 -16 22 -6 1.14 1.27
 17 3 -5 2.69 1.43
 -15 19 -5 0.76 1.2
 22 24 -4 0.43 1.9
 14 0 -4 0.21 1.15
 10 -4 -4 0.96 0.86
 -11 9 -3 34.18 1.77
 -13 25 -1 0.06 1.12
 15 11 1 -0.17 1.34
 -7 9 1 12.66 0.9
 -10 38 2 0.26 0.99
 15 17 3 5.16 1.63
 10 10 4 0.93 1.02
 8 8 4 20.18 1.22
 -8 22 4 0.28 0.85
 13 19 5 8.04 1.45
 -5 43 5 0.53 0.73
 10 16 6 2.38 1.07
 2 48 6 0.12 0.45
 9 41 7 1.3 1.29
 8 22 8 0.96 1
 3 25 9 5.58 0.65
 1 29 9 0.78 0.34
 9 -25 -35 1.24 0.89
 7 -25 -33 0.88 0.78
 8 -22 -26 0.21 0.82
 -17 -3 -23 0.51 1.49
 -21 9 -23 0.26 1.62
 12 -18 -22 9.75 1.2
 8 -20 -22 0.87 0.81
 17 -13 -21 0.23 1.25
 15 -15 -21 -0.23 1.18
 10 -18 -20 11.93 1.12
 16 -12 -18 -0.9 1.21
 14 -14 -18 -0.19 1.14
 -20 12 -18 -0.28 1.51
 -20 16 -16 -0.23 1.44
 -19 13 -15 0.5 1.47
 18 -6 -14 0.43 1.31
 -8 -10 -14 41.86 1.93
 15 -9 -13 1.5 1.19
 22 4 -12 0.74 1.52
 18 -4 -12 1.34 1.36
 21 3 -11 0.35 1.5
 15 -7 -11 0 1.15
 20 2 -10 2.98 1.52
 -14 4 -10 36.94 2.03
 -16 10 -10 9.05 1.45
 15 -5 -9 2.24 1.19
 24 22 -8 -0.97 2
 -8 -4 -8 61.6 2.5
 -17 27 -7 -0.51 1.29
 22 16 -6 1.37 1.77
 2 -6 -4 1.02 0.3
 21 21 -3 0.27 1.84
 -14 32 -2 1.04 1.17
 -14 30 -2 -0.59 1.19
 -14 28 -2 1.91 1.17
 17 11 -1 0.5 1.41
 12 4 0 49.18 2.33
 10 2 0 116.66 4.49
 -12 22 0 0.15 1.06
 17 17 1 0.01 1.43
 5 1 1 24.81 1.16
 -11 21 1 1.64 1.01
 12 8 2 1.94 1.13
 8 4 2 39.3 1.78
 11 9 3 30.38 1.74
 -9 21 3 20.03 1.25
 14 18 4 2.07 1.41
 11 45 5 0.09 1.55
 5 9 5 17.74 0.99
 -7 23 5 18.85 1.12
 12 38 6 2.59 1.12
 8 46 6 0.22 1.22
 -4 18 6 4.14 0.59
 11 25 7 1.07 1.27
 3 45 7 0.46 0.67
 6 40 8 0.62 1
 5 33 9 0.05 0.85
 12 -20 -26 -0.32 1.03
 -18 0 -22 2.47 1.53
 -20 6 -22 1.2 1.61
 9 -19 -21 -0.17 0.85
 -12 -10 -20 -0.46 1.23
 -18 2 -20 2.15 1.55
 3 -19 -19 1.73 0.42
 19 -7 -17 0.51 1.38
 -1 -17 -17 141.17 5.05
 -5 -15 -17 11.5 0.95
 -11 -9 -17 8.79 1.23
 -19 9 -17 1.73 1.49
 12 -14 -16 -0.61 1.02
 -17 5 -15 1.67 1.43
 -18 10 -14 -0.03 1.42
 -19 17 -13 1.08 1.44
 4 -14 -12 1.12 0.5
 -18 14 -12 2.34 1.4
 19 -1 -11 0.65 1.4
 13 -9 -11 0.36 1.01
 -15 5 -11 0.49 1.22
 6 -12 -10 75.17 2.86
 23 13 -9 -0.56 1.69
 13 -7 -9 1.65 1.04
 -11 -1 -9 3.41 1.05
 -13 3 -9 7.9 1.19
 23 19 -7 0.06 1.8
 -17 25 -7 1.16 1.35
 18 4 -6 0.16 1.38
 6 -8 -6 14.54 0.9
 22 32 -4 -1.57 2.16
 22 30 -4 0.12 2.06
 22 28 -4 -0.45 1.99
 22 26 -4 -1.69 1.99
 12 -2 -4 0.2 1.04
 -14 16 -4 -0.01 1.23
 17 7 -3 2.51 1.43
 -13 15 -3 9.28 1.21
 18 12 -2 1.08 1.51
 -14 26 -2 -0.16 1.15
 19 19 -1 -0.79 1.69
 15 7 -1 0.95 1.3
 -13 23 -1 0.22 1.12
 18 18 0 0.5 1.65
 -12 38 0 -0.08 1.1
 11 5 1 0.73 1.05
 9 3 1 25.08 1.39
 14 12 2 10.52 1.52
 -8 46 2 0 0.89
 9 7 3 32.99 1.67
 -9 39 3 1.02 0.95
 -8 38 4 -0.35 0.89
 12 22 6 1.06 1.31
 4 48 6 0.81 0.81
 -6 34 6 0.38 0.75
 9 19 7 1.09 1
 -3 39 7 0.71 0.57
 5 27 9 1.01 0.81
 10 -22 -28 1.63 0.95
 11 -21 -27 1.57 1
 11 -19 -23 1.14 0.98
 -21 11 -21 0.81 1.61
 -9 -13 -19 2.98 1.11
 -18 4 -18 1.02 1.46
 19 -5 -15 0.93 1.35
 -6 -12 -14 10.71 0.9
 21 1 -13 1.71 1.49
 19 -3 -13 -0.09 1.41
 10 -12 -12 8.05 0.99
 -10 -6 -12 41.2 1.99
 -16 6 -12 0.35 1.27
 -17 11 -11 -0.07 1.44
 22 8 -10 0.38 1.58
 24 24 -8 -0.57 1.97
 22 12 -8 -0.32 1.7
 10 -6 -6 0.42 0.86
 -16 20 -6 0.66 1.22
 21 15 -5 0.66 1.7
 20 14 -4 -0.54 1.65
 4 -6 -4 0.41 0.51
 21 23 -3 0.47 1.86
 19 13 -3 2.32 1.62
 9 -3 -3 30.56 1.51
 -5 -1 -3 78.93 2.97
 -14 34 -2 -0.22 1.16
 -13 37 -1 -0.38 1.15
 -9 13 1 1.32 0.88
 -11 39 1 -0.13 1.04
 16 18 2 1.86 1.56
 10 6 2 1.92 0.99
 -10 20 2 23.63 1.4
 15 41 3 2.07 1.9
 13 39 5 -1.26 1.62
 11 15 5 45.01 2.22
 -7 37 5 1.22 0.86
 8 14 6 2.31 0.91
 11 33 7 1.19 1.36
 11 27 7 2.42 1.29
 7 43 7 0.81 1.09
 8 36 8 1.53 1.18
 6 20 8 1.66 0.84
 5 31 9 0.48 0.86
 15 -17 -25 0.63 1.18
 9 -21 -25 1.12 0.88
 -10 -14 -22 0.35 1.17
 -20 8 -20 2.07 1.61
 -7 -15 -19 9.47 1.04
 20 -4 -16 -0.1 1.42
 16 -10 -16 0.36 1.22
 -18 6 -16 0.65 1.45
 20 -2 -14 1.27 1.47
 -10 -8 -14 11.2 1.18
 -4 -10 -10 157.79 5.71
 -10 -4 -10 32.21 1.69
 21 7 -9 0 1.55
 24 26 -8 -0.33 1.97
 20 6 -8 -0.12 1.48
 16 -2 -8 -0.88 1.29
 6 -10 -8 108.23 4
 -4 -8 -8 409.34 14.55
 -12 2 -8 3.7 1.1
 23 21 -7 0.1 1.89
 19 5 -7 1.93 1.48
 -17 23 -7 0.09 1.3
 5 -7 -5 167.93 6.06
 -15 17 -5 4.06 1.27
 18 8 -4 -0.03 1.42
 21 25 -3 -0.8 1.9
 20 22 -2 0.49 1.89
 -2 -2 -2 57.32 2.08
 -10 8 -2 42.11 1.96
 -14 24 -2 0.92 1.19
 -11 13 -1 0.84 0.96
 16 12 0 9.6 1.56
 17 19 1 0.28 1.58
 3 1 1 9.83 0.57
 -10 40 2 0.74 0.99
 15 19 3 0.59 1.55
 13 13 3 1.49 1.22
 14 40 4 1.55 1.59
 12 14 4 2.21 1.15
 13 21 5 1.69 1.37
 12 36 6 0.34 1.45
 11 29 7 3.82 1.36
 5 29 9 0.49 0.82
 3 33 9 1.29 0.67
 5 -23 -27 3.06 0.64
 10 -20 -24 -0.24 0.93
 -13 -11 -23 3.12 1.35
 -19 1 -23 -0.35 1.57
 -19 3 -21 0.28 1.53
 17 -11 -19 0.31 1.28
 14 -12 -16 -0.65 1.17
 8 -16 -16 2.41 0.8
 -2 -16 -16 0.06 0.52
 -8 -12 -16 0.6 0.91
 -20 14 -16 0 1.47
 -19 11 -15 1.12 1.47
 -17 7 -13 0.94 1.49
 -19 15 -13 0.94 1.4
 10 -10 -10 11.27 1.07
 23 15 -9 1.39 1.72
 24 28 -8 1.35 2.07
 10 -8 -8 0.67 0.89
 21 11 -7 1.13 1.64
 20 10 -6 -0.48 1.55
 14 -2 -6 -0.45 1.1
 19 9 -5 0.65 1.54
 16 4 -4 -0.14 1.33
 21 33 -3 1.17 2.08
 21 31 -3 -0.46 2.05
 21 29 -3 -0.39 1.94
 21 27 -3 1.61 1.93
 13 1 -3 7.5 1.21
 -15 31 -3 2 1.23
 -15 29 -3 2.06 1.21
 -15 27 -3 1.66 1.21
 8 -2 -2 196.71 7.18
 19 21 -1 -0.74 1.73
 -13 21 -1 0.12 1.12
 18 20 0 0.45 1.7
 14 8 0 -0.1 1.19
 6 0 0 0.11 0.61
 -8 8 0 63.78 2.54
 -12 20 0 26.63 1.62
 16 40 2 0.61 1.95
 14 20 4 0.12 1.4
 9 47 5 -0.01 1.36
 7 49 5 -0.07 1.17
 -3 47 5 0 0.51
 12 24 6 -0.25 1.29
 10 42 6 0.31 1.37
 -6 24 6 1.37 0.71
 7 17 7 34.46 1.67
 10 -24 -34 1.04 0.93
 -4 -20 -24 6.92 0.87
 16 -14 -22 2.56 1.25
 13 -15 -19 0.74 1.08
 -11 -11 -19 4.97 1.22
 -19 5 -19 1.06 1.52
 -21 13 -19 0.64 1.53
 -16 -2 -18 2.8 1.36
 -20 10 -18 2.09 1.57
 7 -17 -17 18.44 1.06
 -15 -3 -17 6.2 1.43
 -14 -4 -16 0.77 1.32
 -15 -1 -15 9.41 1.5
 16 -8 -14 0.25 1.23
 12 -12 -14 0.4 0.99
 -14 -2 -14 0.3 1.27
 -20 18 -14 0.09 1.43
 16 -6 -12 0.86 1.24
 -18 12 -12 0.65 1.39
 16 -4 -10 0.23 1.25
 -15 7 -9 -0.3 1.19
 -14 6 -8 12.56 1.32
 23 23 -7 -0.17 1.95
 -17 21 -7 1.28 1.33
 12 -4 -6 0.6 1.02
 -8 -2 -6 3.11 0.75
 -16 18 -6 -0.29 1.23
 21 17 -5 1.3 1.73
 15 1 -5 12.21 1.43
 -13 9 -5 17.09 1.37
 -10 4 -4 0.52 0.88
 11 -1 -3 17.09 1.32
 -7 1 -3 45.12 1.9
 -15 33 -3 1.07 1.15
 20 24 -2 -0.35 1.91
 16 8 -2 -0.32 1.34
 -8 4 -2 38.62 1.73
 17 13 -1 1.37 1.45
 7 -1 -1 0.14 0.68
 -11 19 1 2.49 1
 16 20 2 0.22 1.56
 5 5 3 243.31 8.74
 -8 20 4 6.97 0.87
 13 37 5 0.31 1.58
 12 34 6 -0.72 1.5
 10 18 6 0.44 1.03
 -4 42 6 -0.13 0.64
 9 39 7 1.42 1.27
 3 27 9 0.35 0.61
 6 -24 -30 2.27 0.71
 -3 -21 -25 7.27 0.82
 -21 7 -23 1.01 1.64
 -12 -12 -22 1.83 1.28
 18 -10 -20 3.23 1.39
 -16 -4 -20 2.71 1.44
 15 -13 -19 -0.03 1.18
 -15 -5 -19 -0.1 1.34
 0 -18 -18 20.21 0.77
 -14 -6 -18 0.19 1.31
 11 -15 -17 3.45 1
 -10 -10 -16 0.92 1.03
 -16 0 -16 0.78 1.32
 -13 -5 -15 1.58 1.19
 -18 8 -14 0.56 1.45
 22 6 -12 -0.32 1.55
 19 3 -9 0.05 1.45
 17 -1 -9 -0.96 1.36
 22 14 -8 0.15 1.7
 -10 -2 -8 64.99 2.71
 -16 12 -8 6.22 1.38
 -11 1 -7 12.63 1.2
 -13 5 -7 20.74 1.46
 22 20 -6 -0.49 1.78
 20 16 -4 -1.08 1.68
 -12 8 -4 10.32 1.2
 -15 25 -3 1.17 1.21
 20 34 -2 -0.21 2.09
 20 26 -2 -0.58 1.87
 18 14 -2 0.56 1.54
 -14 22 -2 0.07 1.16
 19 23 -1 0.89 1.78
 18 38 0 0.5 2.07
 -10 12 0 0.3 0.91
 17 39 1 0.56 2.03
 17 21 1 0.14 1.57
 15 13 1 -0 1.38
 -11 41 1 0.19 1.09
 15 39 3 -0.15 1.81
 15 21 3 0.87 1.49
 -9 19 3 20.47 1.25
 14 38 4 -1.44 1.71
 13 23 5 6.27 1.48
 11 43 5 0.39 1.49
 -7 21 5 21.89 1.2
 12 26 6 0.39 1.35
 -6 36 6 -0.13 0.75
 9 21 7 10.15 1.21
 8 26 8 1.01 1.02
 4 40 8 1.22 0.81
 14 -18 -26 0.47 1.16
 5 -21 -23 3.9 0.68
 -5 -19 -23 8.11 0.94
 -20 4 -22 -0.67 1.63
 -17 -3 -21 -0.03 1.29
 -21 9 -21 0.83 1.58
 -17 -1 -19 0.28 1.41
 17 -9 -17 0.55 1.26
 -17 1 -17 2.12 1.36
 -19 7 -17 0.33 1.48
 14 -10 -14 -0 1.09
 -16 2 -14 1.02 1.33
 -13 -3 -13 1.25 1.14
 -15 1 -13 3.29 1.35
 -14 0 -12 0.57 1.18
 21 5 -11 0.64 1.53
 -19 19 -11 0.21 1.41
 22 10 -10 -0.06 1.61
 20 4 -10 0.25 1.45
 -16 8 -10 -0.07 1.31
 -18 16 -10 3.43 1.41
 5 -11 -9 10.77 0.73
 14 -4 -8 0.35 1.09
 -18 24 -8 0.23 1.31
 23 27 -7 0.31 1.94
 23 25 -7 -1.36 1.96
 5 -9 -7 174.58 6.29
 17 5 -5 0.58 1.41
 9 -5 -5 20.07 1.2
 -14 14 -4 -0.32 1.16
 19 15 -3 0.81 1.75
 17 9 -3 1.31 1.44
 -13 13 -3 1.77 1.08
 20 32 -2 0.92 2
 20 30 -2 -0.78 1.97
 20 28 -2 0.74 1.91
 19 35 -1 -0.07 1.8
 18 22 0 1.7 1.67
 13 9 1 0.07 1.15
 16 38 2 1.63 1.86
 -7 13 3 17.41 1.05
 -9 41 3 0.65 0.93
 14 22 4 0.63 1.42
 -6 14 4 20.27 1.08
 -8 40 4 0.14 0.88
 9 13 5 42.78 2.02
 12 32 6 0 1.42
 12 28 6 -0.59 1.41
 -5 29 7 6.26 0.74
 8 32 8 3.55 1.14
 6 38 8 0.57 1
 3 31 9 0.44 0.66
 3 29 9 0.7 0.64
 11 -23 -33 0.33 1.01
 12 -22 -32 -0.25 1.03
 -16 -6 -22 6.79 1.57
 -15 -7 -21 -0.97 1.42
 -14 -8 -20 0.45 1.35
 -20 6 -20 -0.95 1.58
 -13 -7 -17 1.84 1.2
 -20 12 -16 -0.74 1.46
 17 -7 -15 2.66 1.31
 -17 3 -15 0.8 1.41
 9 -13 -13 2.62 0.88
 14 -8 -12 0.37 1.1
 12 -10 -12 1.83 0.95
 -4 -12 -12 75.41 2.84
 17 -3 -11 0.36 1.33
 -13 -1 -11 2.78 1.08
 -17 9 -11 -0.64 1.44
 18 0 -10 7.9 1.62
 14 -6 -10 0.28 1.12
 -17 13 -9 1.52 1.32
 12 -6 -8 1.62 1
 23 31 -7 0.22 2.1
 23 29 -7 -0.09 2.06
 21 13 -7 0.06 1.63
 -17 19 -7 0.9 1.3
 22 22 -6 0.43 1.81
 18 6 -6 -0.79 1.42
 -12 4 -6 1.54 1.14
 21 19 -5 -0 1.55
 -15 15 -5 7.15 1.32
 -16 30 -4 -0.04 1.24
 -16 28 -4 -0.06 1.25
 -15 23 -3 2.42 1.23
 12 2 -2 23.1 1.53
 -12 12 -2 3.68 1.06
 19 33 -1 0.17 1.98
 19 25 -1 -0.83 1.77
 -13 19 -1 0.24 1.11
 18 36 0 0.07 2.02
 16 14 0 0.2 1.44
 17 37 1 0.66 1.96
 16 22 2 3.63 1.58
 14 14 2 -0.35 1.28
 -10 18 2 0.54 0.89
 15 37 3 1.34 1.8
 1 5 3 36.05 1.32
 13 35 5 -0.23 1.57
 13 25 5 2.63 1.46
 11 17 5 34.17 1.91
 -7 39 5 1.19 0.83
 -5 31 7 4.62 0.73
 8 28 8 7.73 1.16
 8 -24 -32 5.37 0.91
 13 -17 -23 0.44 1.09
 -18 -2 -22 -0.33 1.51
 -9 -15 -21 -0.51 1.11
 -18 0 -20 1.69 1.51
 -21 11 -19 0.09 1.53
 18 -8 -18 1.2 1.35
 -18 2 -18 0.04 1.44
 -6 -14 -16 0.22 0.8
 -3 -15 -15 15.02 0.85
 -19 9 -15 1.23 1.46
 -12 -6 -14 10.49 1.27
 -20 16 -14 0.39 1.45
 21 3 -13 -0 1.5
 17 -5 -13 1.03 1.32
 -19 13 -13 -0.05 1.44
 -12 -4 -12 15.03 1.33
 3 -13 -11 1.01 0.4
 -7 -9 -11 4.41 0.83
 -15 3 -11 -0.01 1.23
 12 -8 -10 0.89 0.97
 21 9 -9 0.49 1.62
 -7 -7 -9 8.18 0.85
 20 8 -8 1.15 1.53
 -18 22 -8 1.89 1.38
 19 7 -7 1.31 1.51
 15 -1 -7 6.92 1.28
 20 12 -6 -0.11 1.58
 16 2 -6 0 1.19
 -16 16 -6 -0.58 1.26
 19 11 -5 1.05 1.54
 13 -1 -5 14.38 1.3
 3 -7 -5 319.39 11.33
 20 18 -4 -0.94 1.73
 18 10 -4 0.06 1.45
 -16 26 -4 -0.46 1.25
 15 5 -3 -0.31 1.26
 -11 7 -3 41.6 1.98
 10 0 -2 87.54 3.46
 -14 20 -2 6.96 1.24
 19 31 -1 0.03 2
 19 29 -1 -0.32 1.88
 19 27 -1 0.21 1.81
 15 9 -1 0.03 1.25
 -9 7 -1 3.61 0.83
 -12 18 0 -0.14 1.02
 17 23 1 -0.23 1.62
 12 10 2 27.19 1.69
 -4 6 2 43.6 1.71
 -8 12 2 0.67 0.76
 15 23 3 1.57 1.48
 13 15 3 9.47 1.35
 11 11 3 1.04 1.1
 14 36 4 -0.17 1.71
 14 24 4 0.74 1.45
 12 16 4 4.57 1.22
 10 12 4 0.71 1.03
 6 8 4 1.28 0.7
 13 33 5 0.8 1.53
 10 40 6 -0.11 1.4
 8 44 6 0.15 1.23
 2 12 6 2.3 0.42
 9 37 7 1.26 1.31
 -5 27 7 6.52 0.73
 6 22 8 17.05 1.13
 4 20 8 20.01 1.12
 13 -19 -27 2.27 1.11
 -7 -19 -25 6.43 1.12
 -6 -18 -22 1.42 0.9
 -3 -19 -21 0.54 0.63
 -11 -13 -21 -0.04 1.2
 16 -12 -20 2.78 1.22
 -13 -9 -19 0.63 1.27
 -10 -12 -18 17.18 1.37
 -20 8 -18 -0.15 1.56
 15 -11 -17 3.49 1.23
 13 -13 -17 2.23 1.09
 18 -6 -16 0.73 1.3
 -12 -8 -16 -0.74 1.12
 -18 4 -16 0.34 1.42
 -9 -9 -13 32.42 1.68
 20 2 -12 1.21 1.44
 18 -2 -12 1.89 1.43
 -16 4 -12 4.61 1.35
 23 13 -11 0.32 1.56
 -9 -7 -11 1.82 0.93
 -19 17 -11 -0.25 1.41
 -14 2 -10 -0.95 1.14
 23 19 -9 1.23 1.84
 22 16 -8 -1.1 1.73
 22 24 -6 -0.02 1.85
 4 -8 -6 2.13 0.48
 21 21 -5 0.76 1.86
 14 2 -4 6.59 1.21
 -6 -2 -4 16.42 0.93
 -16 24 -4 0.41 1.23
 19 17 -3 0.28 1.74
 -3 -3 -3 13.59 0.69
 -15 21 -3 1.85 1.18
 17 15 -1 -0.42 1.5
 18 34 0 0.12 2.04
 18 26 0 0.53 1.63
 17 35 1 -1.15 1.94
 -5 5 1 9.99 0.74
 16 36 2 -0.49 1.79
 16 24 2 2.17 1.63
 13 31 5 1.02 1.51
 13 27 5 3.74 1.82
 -5 15 5 51.02 2
 6 46 6 0.02 1
 9 23 7 4.72 1.15
 -5 33 7 3.88 0.71
 15 -15 -23 -0.06 1.15
 -19 1 -21 0.38 1.54
 -4 -18 -20 7.44 0.78
 -19 3 -19 -0.56 1.49
 -8 -14 -18 18.44 1.27
 11 -13 -15 5.08 0.99
 18 -4 -14 -0 1.34
 19 -1 -13 0.74 1.4
 -17 5 -13 0.9 1.37
 22 8 -12 0.11 1.59
 -18 10 -12 2.57 1.45
 9 -11 -11 1.22 0.85
 -12 -2 -10 56.85 2.55
 -18 14 -10 1.17 1.35
 -9 -5 -9 3.49 1.03
 -18 20 -8 0.08 1.34
 9 -7 -7 14.75 1.08
 -17 17 -7 0.72 1.29
 22 32 -6 1.19 2.08
 22 28 -6 0.4 1.94
 22 26 -6 0.14 1.91
 -10 0 -6 2.09 0.92
 11 -3 -5 7.4 1.04
 18 16 -2 -0.29 1.56
 11 3 -1 7.21 1.29
 -11 11 -1 6.84 1.03
 18 32 0 16.38 2.99
 18 30 0 -0.07 1.83
 18 28 0 0.03 1.74
 17 33 1 -0.31 1.9
 15 15 1 2.02 1.45
 -11 17 1 -0.86 0.95
 16 34 2 -0.44 1.78
 6 4 2 166.72 6.07
 15 35 3 -0.77 1.78
 15 25 3 2.94 1.59
 -7 47 3 0 0.79
 14 34 4 0.6 1.68
 14 26 4 -0.17 1.51
 -6 46 4 1.53 0.78
 10 20 6 0.3 1.1
 8 16 6 0.04 0.92
 -6 22 6 0.7 0.68
 7 41 7 1.1 1.12
 -2 -22 -26 0.27 0.64
 -14 -10 -22 0.68 1.4
 -21 7 -21 0.8 1.56
 14 -14 -20 6.23 1.2
 19 -5 -17 0.72 1.37
 -21 13 -17 0.53 1.49
 20 -2 -16 -0.13 1.4
 19 -3 -15 0.2 1.39
 15 -9 -15 3.77 1.25
 8 -14 -14 12.11 0.93
 -20 14 -14 1.21 1.45
 -7 -11 -13 32.35 1.56
 22 12 -10 1.72 1.63
 15 -3 -9 1.61 1.2
 9 -9 -9 1.2 0.84
 -13 1 -9 0.59 1.08
 -16 10 -8 0.17 1.28
 21 15 -7 2.24 1.66
 -7 -5 -7 29.7 1.41
 -15 9 -7 2.52 1.18
 22 30 -6 -1.1 1.98
 21 23 -5 -0.59 1.84
 -17 27 -5 -0.23 1.29
 20 20 -4 0 1.69
 16 6 -4 0.93 1.36
 8 -4 -4 25.4 1.31
 -8 0 -4 22.07 1.2
 -16 22 -4 -0.91 1.26
 -9 3 -3 29.71 1.49
 16 10 -2 2.72 1.43
 9 1 -1 0.75 0.84
 14 10 0 13.21 1.47
 17 31 1 1.6 1.78
 17 29 1 -0.89 1.72
 17 27 1 0.48 1.68
 -9 11 1 0.07 0.84
 15 33 3 0.38 1.66
 3 5 3 174.96 6.26
 14 32 4 -0.72 1.62
 14 30 4 -0.54 1.59
 -8 18 4 -0.47 0.82
 5 43 7 0.06 0.9
 12 -20 -28 1.05 1.05
 12 -18 -24 1.18 1.03
 -2 -20 -22 37.24 1.52
 17 -11 -21 0.13 1.23
 9 -17 -19 4.11 0.89
 -12 -10 -18 5.97 1.22
 -19 5 -17 0.76 1.47
 -20 10 -16 0.2 1.53
 -9 -11 -15 10.37 1.12
 -18 6 -14 -0.15 1.37
 -19 11 -13 -0.3 1.42
 23 15 -11 0.87 1.71
 21 7 -11 0.12 1.56
 15 -5 -11 0.33 1.18
 23 21 -9 -0.15 1.88
 22 18 -8 -0.41 1.52
 18 4 -8 0.22 1.36
 16 0 -8 2.35 1.33
 4 -10 -8 0.13 0.47
 13 -3 -7 -0.36 1.03
 20 14 -6 -0.84 1.65
 -15 13 -5 1.28 1.25
 -17 25 -5 1.48 1.31
 -14 12 -4 -0.31 1.13
 17 11 -3 1.32 1.42
 14 6 -2 1.29 1.17
 -14 18 -2 0.58 1.16
 -13 17 -1 1.92 1.08
 16 16 0 1.56 1.5
 8 2 0 0.06 0.78
 -6 4 0 -0.27 0.6
 7 3 1 33.39 1.53
 16 32 2 0.73 1.69
 16 30 2 2.37 1.75
 16 28 2 2.47 1.67
 14 16 2 13.16 1.57
 -6 8 2 172.18 6.25
 15 31 3 -0.15 1.62
 15 29 3 1.56 1.59
 13 43 3 -0.28 0.53
 -3 7 3 15.51 0.74
 -5 9 3 61.88 2.37
 -9 17 3 2.65 0.87
 12 42 4 0.51 1.03
 11 19 5 -0.22 1.15
 9 45 5 -0 1.33
 -2 14 6 0.37 0.33
 -6 38 6 0.21 0.8
 9 35 7 1.79 1.27
 7 19 7 13.03 1.11
 9 -23 -31 0.02 0.88
 -8 -18 -24 0.51 1.02
 6 -20 -22 17.45 1
 -20 2 -22 0.35 1.61
 -7 -17 -21 0.65 0.93
 -13 -11 -21 1.06 1.31
 -20 4 -20 0.21 1.61
 -5 -17 -19 4.82 0.8
 -21 9 -19 0.27 1.53
 16 -10 -18 2.38 1.24
 13 -11 -15 0.76 1.08
 15 -7 -13 2.3 1.17
 -11 -7 -13 10.93 1.19
 -20 18 -12 -0.4 1.4
 -11 -5 -11 4.24 1.04
 -19 15 -11 -0.25 1.37
 20 6 -10 0.98 1.52
 -16 6 -10 7.05 1.33
 21 11 -9 1.61 1.67
 19 5 -9 -0.46 1.43
 -15 5 -9 1.89 1.18
 -17 11 -9 0.6 1.33
 -14 4 -8 1.63 1.13
 -18 18 -8 0.14 1.33
 -9 -3 -7 29.63 1.52
 -16 14 -6 1.01 1.26
 21 33 -5 -0.43 2.04
 21 25 -5 1.09 1.88
 19 13 -5 -0.22 1.57
 17 7 -5 2.83 1.39
 18 12 -4 0.03 1.47
 19 19 -3 1.28 1.68
 -15 19 -3 0.65 1.17
 18 18 -2 -0.78 1.65
 17 17 -1 0.15 1.5
 10 4 0 0.14 0.97
 4 0 0 219.73 7.86
 -4 2 0 0.27 0.47
 -12 16 0 25.88 1.6
 -3 3 1 69.46 2.55
 13 17 3 5.15 1.32
 7 7 3 92.34 3.53
 12 18 4 1.63 1.22
 -7 19 5 42.49 1.83
 6 14 6 1.3 0.75
 9 25 7 3.85 1.14
 -5 25 7 9.24 0.76
 2 20 8 -0.11 0.49
 10 -22 -30 0.51 0.94
 11 -21 -29 0.99 1.01
 7 -23 -29 0.36 0.77
 6 -22 -26 -0.07 0.67
 16 -14 -24 -0.26 1.2
 8 -18 -20 0.04 0.75
 -16 -4 -18 0.73 1.35
 -16 -2 -16 0.14 1.32
 -11 -9 -15 8.35 1.18
 -19 7 -15 0.85 1.44
 11 -11 -13 3.1 0.95
 -17 7 -11 0.68 1.41
 17 1 -9 0.3 1.37
 -19 21 -9 0.32 1.4
 20 10 -8 0.28 1.56
 -12 0 -8 6.05 1.12
 21 17 -7 0.19 1.68
 19 9 -7 0.14 1.46
 11 -5 -7 29.29 1.59
 18 8 -6 -0.23 1.37
 14 0 -6 1.28 1.13
 21 31 -5 0.32 2
 21 29 -5 -0.29 1.96
 21 27 -5 0.31 1.88
 15 3 -5 1.77 1.21
 -17 23 -5 2.77 1.28
 12 0 -4 6.23 1.16
 -16 20 -4 0.41 1.23
 13 3 -3 5.84 1.16
 7 -3 -3 139.99 5.15
 -10 6 -2 1.57 0.9
 13 11 1 1.11 1.18
 -7 7 1 18.2 1.04
 -10 16 2 17.61 1.2
 -12 30 2 3.15 1.11
 -12 28 2 0.64 1.04
 -9 43 3 0.57 0.91
 -11 29 3 3.09 1.06
 10 46 4 0.16 1.51
 -8 42 4 0.23 0.85
 9 15 5 7.17 1.07
 5 49 5 -0.6 1
 -5 45 5 1.05 0.67
 10 22 6 -0.01 1.13
 5 17 7 21.46 1.15
 -5 35 7 1.26 0.66
 10 -24 -36 0.05 0.95
 5 -25 -33 1.11 0.59
 3 -23 -27 9.78 0.43
 11 -19 -25 1.76 1
 -22 8 -22 0.05 1.63
 7 -19 -21 -0.08 0.73
 -10 -14 -20 15.34 1.36
 -17 -3 -19 0.03 1.23
 12 -14 -18 3.29 1.07
 4 -18 -18 40.43 1.58
 -20 6 -18 0.55 1.55
 -15 -5 -17 2.06 1.36
 -17 -1 -17 1.45 1.36
 16 -8 -16 1.44 1.21
 7 -15 -15 20.76 1.13
 -15 -3 -15 1.06 1.39
 -21 15 -15 0.15 1.5
 -4 -14 -14 4.73 0.68
 -16 0 -14 0.79 1.32
 21 5 -13 1.19 1.53
 13 -9 -13 5.32 1.09
 22 10 -12 -1.16 1.61
 -18 8 -12 0.74 1.41
 22 14 -10 0.82 1.65
 16 -2 -10 7.72 1.4
 -18 12 -10 2.5 1.38
 23 27 -9 -0 1.93
 23 25 -9 -0.9 1.92
 13 -5 -9 0.32 1.01
 -11 -3 -9 5.67 1.09
 22 20 -8 -0.62 1.8
 -13 3 -7 0.36 1.05
 10 -2 -4 14.65 1.16
 -12 6 -4 1.32 1
 19 21 -3 -1.18 1.67
 -12 10 -2 29.32 1.68
 15 11 -1 0.34 1.34
 -10 10 0 122.37 4.65
 15 17 1 1.1 1.47
 9 5 1 0.85 0.86
 -13 31 1 -0.63 1.1
 -13 29 1 0.24 1.08
 -13 27 1 0.62 1.1
 14 42 2 -0.08 1.85
 8 6 2 109.44 4.15
 -12 26 2 3.2 1.06
 -11 33 3 0.85 1
 -11 27 3 3.75 1.04
 -10 28 4 0.43 0.96
 9 31 7 2.65 1.19
 9 29 7 4.53 0.88
 9 27 7 2.27 1.14
 -3 19 7 25.08 1.05
 14 -18 -28 1.5 1.16
 -11 -15 -23 1.54 1.23
 10 -18 -22 0.39 0.9
 15 -13 -21 -0.54 1.17
 13 -15 -21 0.14 1.06
 -17 -5 -21 -0.34 1.47
 -12 -12 -20 9.4 1.37
 -16 -6 -20 0.67 1.38
 -18 -2 -20 4.03 1.54
 17 -9 -19 1.29 1.27
 -15 -7 -19 1.12 1.33
 14 -12 -18 4.06 1.18
 -18 0 -18 0.86 1.44
 -21 11 -17 0.28 1.5
 10 -14 -16 0.8 0.88
 -14 -6 -16 0.25 1.26
 -7 -13 -15 24.15 1.33
 -17 1 -15 1.67 1.35
 16 -6 -14 1.24 1.2
 -14 -4 -14 2.08 1.27
 -20 12 -14 0.7 1.48
 20 4 -12 0.23 1.48
 16 -4 -12 5.53 1.31
 8 -12 -12 81.5 3.16
 19 3 -11 -0.45 1.39
 13 -7 -11 -0.1 1.01
 11 -9 -11 0.25 0.89
 23 31 -9 -0.61 2.11
 23 29 -9 -0.06 1.99
 11 -7 -9 2.83 1
 3 -11 -9 11.93 0.63
 3 -9 -7 317.71 11.27
 20 16 -6 -1.03 1.65
 8 -6 -6 21.25 1.18
 2 -8 -6 4.48 0.38
 20 34 -4 -2.02 2.03
 20 26 -4 0.59 1.84
 -4 -4 -4 64.52 2.44
 15 7 -3 5.71 1.35
 18 20 -2 -0.01 1.62
 6 -2 -2 37.73 1.58
 13 7 -1 3.26 1.15
 5 -1 -1 23.35 1.09
 -5 1 -1 26.48 1.19
 -7 3 -1 32.94 1.48
 16 18 0 -0.58 1.48
 -14 30 0 1.44 1.16
 -11 15 1 0.94 0.96
 12 12 2 3.05 1.12
 -12 34 2 0.92 1.07
 13 41 3 -0.67 1.39
 -11 25 3 4.16 1.05
 10 14 4 17.78 1.35
 -4 10 4 4.8 0.54
 -10 32 4 -0.05 0.95
 11 39 5 1.99 1.33
 7 47 5 0.44 1.23
 -7 41 5 1.27 0.8
 8 42 6 0.42 1.23
 6 34 8 3.44 1.02
 7 -25 -35 0.91 0.79
 -21 5 -21 -1.75 1.64
 18 -8 -20 0.01 1.3
 -22 10 -20 0.07 1.63
 -9 -13 -17 18.45 1.32
 -11 -11 -17 3.88 1.14
 -18 2 -16 0.42 1.37
 -20 8 -16 -0.54 1.55
 21 3 -15 -0 1.5
 -14 -2 -12 17.92 1.5
 -16 2 -12 -0.08 1.29
 -20 16 -12 0.22 1.43
 21 9 -11 0.77 1.56
 17 -1 -11 0.1 1.36
 -5 -11 -11 13.12 0.88
 -19 13 -11 -0.22 1.37
 21 13 -9 1.45 1.67
 22 22 -8 1.27 1.86
 21 19 -7 1.04 1.71
 -5 -7 -7 19.07 0.98
 19 15 -5 1.51 1.62
 -17 21 -5 0.63 1.28
 20 32 -4 -1.45 2.03
 20 30 -4 -0.47 1.9
 20 28 -4 3.34 1.92
 19 37 -3 0.06 2.04
 -15 17 -3 3.11 1.21
 16 12 -2 -0.57 1.38
 -14 16 -2 12.16 1.33
 17 19 -1 1.03 1.56
 -14 32 0 -0.31 1.15
 -14 28 0 0.11 1.13
 -13 35 1 0.58 1.09
 -13 25 1 0.27 1.08
 14 18 2 0.48 1.38
 -12 24 2 -0.34 1.01
 11 13 3 30.16 1.74
 -11 35 3 0.44 1.01
 12 40 4 0.9 1.53
 -10 34 4 0.74 0.95
 -10 26 4 1.32 0.97
 10 36 6 0.07 1.37
 10 24 6 0.79 1.19
 7 39 7 0.36 1.13
 6 26 8 9.06 1.01
 8 -22 -28 -0.05 0.84
 10 -20 -26 -0.29 0.95
 9 -19 -23 1.67 0.87
 -9 -17 -23 2.3 1.1
 -19 -1 -21 0.49 1.55
 -19 1 -19 -0.46 1.51
 -21 7 -19 -0.4 1.53
 -6 -16 -18 17.73 1.13
 -14 -8 -18 2.97 1.33
 17 -7 -17 0.87 1.24
 6 -16 -16 0.22 0.66
 20 2 -14 0.47 1.47
 17 -3 -13 2.55 1.37
 -17 3 -13 1.19 1.37
 -19 9 -13 0.67 1.4
 18 0 -12 -0.88 1.48
 23 19 -11 0.01 1.75
 -15 1 -11 -1.06 1.24
 22 16 -10 0.38 1.68
 22 24 -8 0.51 1.86
 14 -2 -8 13.91 1.35
 -16 8 -8 3.89 1.25
 -15 7 -7 12.18 1.37
 -18 24 -6 0.62 1.31
 -15 11 -5 6.84 1.27
 18 14 -4 -0.28 1.5
 16 8 -4 1.15 1.41
 -16 18 -4 0.72 1.21
 19 35 -3 0.34 2.04
 17 13 -3 0.49 1.42
 18 38 -2 0.04 2.05
 -13 15 -1 0.29 1.06
 14 12 0 0.35 1.23
 -8 6 0 -0.11 0.72
 -14 26 0 3.08 1.25
 15 41 1 0.86 1.92
 -4 54 2 5.34 0.35
 -12 36 2 0.58 1.02
 13 19 3 2.54 1.35
 12 20 4 2.04 1.32
 -9 31 5 1.02 0.9
 8 18 6 5.65 1.03
 -4 16 6 1.89 0.52
 -6 20 6 2.29 0.7
 7 21 7 16.21 1.16
 4 22 8 -0.28 0.69
 13 -19 -29 0.63 1.08
 9 -21 -27 1.93 0.92
 7 -21 -25 5.24 0.81
 8 -20 -24 3.82 0.85
 16 -12 -22 0.33 1.21
 -15 -9 -21 -0.28 1.39
 18 -6 -18 -0.1 1.28
 5 -17 -17 8.26 0.71
 -19 3 -17 1.27 1.53
 14 -10 -16 0.98 1.12
 17 -5 -15 1.08 1.3
 -13 -7 -15 12.8 1.38
 -21 13 -15 1.39 1.5
 -18 4 -14 0.16 1.38
 -13 -5 -13 10.83 1.26
 -10 -8 -12 12.23 1.15
 20 8 -10 -0.99 1.53
 8 -10 -10 91.43 3.49
 -8 -8 -10 10.58 0.99
 -14 0 -10 9.96 1.25
 19 7 -9 0.18 1.41
 -17 9 -9 -0.6 1.35
 22 26 -8 0.89 1.89
 20 12 -8 -0.97 1.61
 18 6 -8 1.39 1.43
 8 -8 -8 49.65 2.08
 17 5 -7 2.92 1.43
 15 1 -7 6.45 1.28
 -11 -1 -7 12.31 1.17
 20 18 -6 -0.8 1.71
 12 -2 -6 0.66 0.95
 -12 2 -6 1.45 1.05
 -14 6 -6 -0.05 1.04
 -18 22 -6 -0 1.28
 -9 -1 -5 45.18 1.96
 14 4 -4 1.29 1.11
 -14 10 -4 1.53 1.11
 19 25 -3 -0.78 1.83
 11 1 -3 18.56 1.39
 -11 5 -3 6.67 1.03
 18 22 -2 -0.62 1.7
 12 4 -2 -0.8 1.08
 17 39 -1 -0.15 1.99
 -11 9 -1 8.17 1.07
 -15 33 -1 0.55 1.17
 -15 31 -1 0.01 1.17
 -15 29 -1 0.33 1.14
 -15 27 -1 -0.58 1.19
 16 40 0 0.12 1.97
 12 8 0 21.68 1.52
 -14 24 0 -0.88 1.15
 -13 23 1 -0.4 1.08
 14 40 2 -0.5 1.73
 -11 23 3 7.83 1.11
 8 48 4 0.25 1.35
 2 52 4 -0.56 0.27
 -10 24 4 1.33 0.97
 11 37 5 1.52 1.48
 7 13 5 46.85 2.01
 5 11 5 225.67 8.13
 -9 27 5 8.19 1.01
 4 46 6 0 0.8
 6 32 8 0.66 0.97
 6 28 8 0.38 0.91
 13 -17 -25 1.26 1.11
 3 -21 -23 7.84 0.42
 -20 2 -20 0.59 1.55
 19 -5 -19 0.19 1.34
 15 -11 -19 1.58 1.17
 19 -3 -17 0.8 1.37
 -21 9 -17 -0.1 1.49
 20 0 -16 -0.71 1.42
 18 -4 -16 0.23 1.3
 12 -12 -16 1.24 1.01
 19 -1 -15 0.18 1.41
 18 -2 -14 -0.49 1.35
 -20 10 -14 5.32 1.55
 22 12 -12 -0.04 1.61
 -8 -10 -12 -0.07 0.84
 -20 14 -12 0.31 1.4
 23 21 -11 0.48 1.73
 -13 -3 -11 0.01 1.07
 14 -4 -10 36.91 1.97
 -10 -6 -10 1.49 0.95
 -18 10 -10 -0.77 1.35
 -19 17 -9 1.34 1.36
 22 32 -8 -0.86 2.03
 22 30 -8 0.63 1.98
 22 28 -8 -0.21 1.95
 18 10 -6 0.48 1.42
 10 -4 -6 13.94 1.12
 17 9 -5 4.62 1.45
 13 1 -5 13.59 1.3
 -17 19 -5 1.11 1.33
 19 33 -3 -0.52 1.99
 19 31 -3 -0.68 1.93
 19 29 -3 -1.03 1.86
 19 27 -3 -1.22 1.81
 9 -1 -3 65.42 2.66
 18 36 -2 2.86 2.03
 14 8 -2 12.42 1.38
 -6 0 -2 138.25 5.06
 17 21 -1 0 1.55
 -15 25 -1 -1.12 1.17
 16 20 0 4.28 1.58
 -12 14 0 -0 0.89
 -13 37 1 -0.51 1.09
 14 20 2 3.99 1.44
 -8 10 2 36.46 1.64
 -12 22 2 10.45 1.18
 13 39 3 1 1.66
 -5 51 3 2.05 0.29
 -7 11 3 12.81 0.9
 -9 15 3 18.11 1.2
 -11 37 3 -0.09 0.96
 12 38 4 -1.38 1.57
 6 50 4 -0.2 1.16
 4 8 4 56.59 2.18
 -8 16 4 3.65 0.83
 -10 36 4 0.05 0.94
 11 23 5 0.78 1.25
 9 43 5 -0.07 1.34
 -9 33 5 3.57 0.93
 10 26 6 -0.47 1.2
 3 43 7 0 0.69
 6 30 8 9.82 1.07
 17 -11 -23 1.52 1.25
 -14 -10 -20 6.02 1.4
 -20 4 -18 -0.57 1.52
 -13 -9 -17 4.12 1.29
 -19 5 -15 -0.04 1.43
 14 -8 -14 2.57 1.14
 10 -12 -14 4.66 0.92
 -10 -10 -14 1.4 1
 21 7 -13 0.37 1.54
 -5 -13 -13 9.12 0.8
 14 -6 -12 17.58 1.44
 -17 5 -11 -0.4 1.32
 22 18 -10 -0.88 1.71
 -16 4 -10 0.2 1.23
 21 15 -9 0.42 1.64
 -15 3 -9 1.94 1.19
 16 2 -8 0 1.3
 -8 -6 -8 0.4 0.77
 -18 14 -8 1.47 1.33
 19 17 -5 1.48 1.63
 -13 9 -3 21.46 1.46
 -8 2 -2 199.06 7.25
 -16 30 -2 0.11 1.21
 -16 28 -2 0.82 1.2
 17 37 -1 1.5 1.99
 15 13 -1 0.37 1.42
 16 38 0 0.43 1.86
 15 39 1 -0.53 1.83
 13 13 1 3.51 1.22
 -2 4 2 590.2 20.85
 -10 14 2 1.8 0.9
 13 21 3 5.07 1.41
 11 45 3 0.22 0.39
 12 22 4 0.18 1.31
 10 44 4 -0.99 1.5
 -6 12 4 -0.27 0.72
 -9 25 5 6.32 0.93
 10 30 6 0.74 1.27
 10 28 6 0.81 1.24
 6 44 6 -0.51 1.06
 -6 40 6 0.18 0.67
 12 -20 -30 -0.41 1.04
 14 -14 -22 0.65 1.12
 12 -16 -22 -0.17 1.03
 -12 -14 -22 8.6 1.39
 -22 8 -20 1.19 1.61
 -11 -13 -19 0.93 1.16
 20 6 -12 0.21 1.46
 -18 6 -12 2.06 1.42
 23 23 -11 0.02 1.89
 21 11 -11 1.19 1.69
 -19 11 -11 -0.34 1.37
 15 -1 -9 0.89 1.19
 -13 -1 -9 1.5 1.07
 12 -4 -8 40.62 1.99
 -10 -4 -8 1.07 0.94
 21 23 -7 0.05 1.77
 20 20 -6 -1.33 1.7
 -18 20 -6 0.87 1.34
 7 -5 -5 115.24 4.29
 18 16 -4 0.22 1.56
 -16 16 -4 1.75 1.21
 -15 15 -3 2.92 1.23
 18 34 -2 -0.51 2.06
 18 26 -2 0.13 1.72
 16 14 -2 2.8 1.47
 -14 14 -2 1.15 1.12
 -16 26 -2 2.57 1.23
 17 23 -1 0 1.54
 11 5 -1 -0.07 1.07
 -9 5 -1 0.77 0.75
 -15 23 -1 -0.2 1.16
 16 22 0 -0.08 1.52
 2 0 0 -0.05 0.17
 -14 22 0 3.95 1.15
 15 21 1 -0.19 1.48
 11 9 1 7.21 1.16
 -13 21 1 1.58 1.05
 4 4 2 20.3 0.96
 -12 38 2 0.37 1.04
 11 35 5 0.88 1.44
 9 17 5 26.52 1.57
 -7 17 5 18.61 1.09
 -9 35 5 1.56 0.88
 7 37 7 1.34 1.1
 5 41 7 0.4 0.97
 8 -24 -34 0.58 0.84
 -10 -16 -22 9.59 1.28
 -21 3 -21 0.44 1.59
 16 -10 -20 -0.02 1.18
 13 -13 -19 0.97 1.09
 -9 -15 -19 2.58 1.13
 15 -9 -17 1.71 1.18
 -7 -15 -17 10.62 1.02
 -20 6 -16 0.3 1.47
 12 -10 -14 7.21 1.06
 -8 -12 -14 1.19 0.9
 -12 -8 -14 0.68 1.08
 7 -13 -13 36.16 1.61
 -12 -6 -12 1.56 1.05
 23 25 -11 0.22 1.9
 19 5 -11 -0.49 1.43
 -20 18 -10 2.24 1.4
 20 14 -8 0.13 1.57
 10 -6 -8 15.57 1.16
 -14 2 -8 15.32 1.35
 21 25 -7 1.1 1.84
 -17 17 -5 1.71 1.28
 17 15 -3 1.1 1.51
 15 9 -3 5.34 1.36
 18 32 -2 0 1.76
 18 30 -2 0.69 1.83
 18 28 -2 2.19 1.78
 10 2 -2 8.4 1.08
 17 35 -1 -0.3 2.02
 -9 9 1 7.91 0.9
 14 38 2 0.7 1.69
 12 14 2 28.67 1.75
 10 10 2 6.39 1.06
 13 37 3 0.77 1.63
 -9 45 3 0.29 0.89
 -11 21 3 -0.24 0.96
 12 36 4 -0.09 1.52
 8 12 4 1.95 0.89
 -10 22 4 0.63 0.92
 11 25 5 9.73 1.41
 3 49 5 3.74 0.4
 8 40 6 0.86 1.22
 -8 30 6 0.45 0.84
 4 36 8 0.37 0.82
 12 -18 -26 0.39 1.04
 -1 -21 -23 2.71 0.39
 -13 -11 -19 1.9 1.27
 -21 5 -19 0.18 1.57
 -18 -2 -18 0.13 1.45
 -22 10 -18 -0.32 1.54
 -17 -3 -17 1.06 1.22
 -10 -12 -16 0.47 0.98
 -16 -4 -16 -0.6 1.35
 21 5 -15 0.54 1.52
 -17 -1 -15 1.37 1.37
 -21 11 -15 0.46 1.5
 22 10 -14 -0.15 1.42
 -19 7 -13 0.9 1.44
 -21 15 -13 0.55 1.43
 22 14 -12 -0.74 1.63
 10 -10 -12 67.49 2.76
 23 31 -11 -0 2.05
 23 29 -11 0.15 1.95
 23 27 -11 -1.03 1.96
 15 -3 -11 1.31 1.19
 22 20 -10 2.89 1.71
 20 10 -10 0.94 1.51
 18 4 -10 4.11 1.48
 12 -6 -10 30.19 1.66
 -12 -4 -10 1.98 1.02
 21 17 -9 0.37 1.63
 -19 15 -9 0.63 1.36
 21 33 -7 -1.17 2.02
 21 31 -7 -0.01 1.98
 21 29 -7 0.14 1.93
 21 27 -7 -0.07 1.86
 -8 -4 -6 1.97 0.73
 -16 10 -6 0.6 1.12
 19 19 -5 0.02 1.66
 -11 1 -5 31.7 1.66
 13 5 -3 11.71 1.28
 8 0 -2 0.2 0.75
 -12 8 -2 1.88 1.01
 -16 24 -2 0.39 1.18
 17 33 -1 -0.11 1.96
 13 9 -1 0.73 1.11
 -13 13 -1 2.7 1.09
 16 36 0 0.57 1.85
 16 24 0 2.12 1.59
 14 14 0 25.45 1.82
 15 37 1 0.17 1.77
 15 23 1 -1.68 1.49
 -11 13 1 1.26 0.91
 14 22 2 -0.5 1.45
 -12 20 2 2.33 1.02
 13 23 3 2.74 1.42
 11 15 3 2.89 1.11
 9 11 3 16.92 1.25
 12 24 4 3 1.35
 10 16 4 -0.41 1.06
 -8 44 4 -0.03 0.84
 11 33 5 0.34 1.42
 11 27 5 6.35 1.38
 6 16 6 4.65 0.83
 -8 32 6 -0.39 0.82
 -8 28 6 0.79 0.82
 2 38 8 -1.32 0.33
 11 -21 -31 -0.03 1
 14 -16 -26 -0.05 1.15
[truncated: 1,471,418 more chars]
