# Supplementary material for: Decoupled MOF Breathing: Pressure‐Induced Reversal of Correlation Between Orthogonal Motions in a Diamondoid Framework
Source: Angew Chem Int Ed Engl. 2025 May 15;64(27):e202504297. doi: 10.1002/anie.202504297 (PMC12207364; doi:10.1002/anie.202504297)
Supplement: Supplementary file 1 — Supporting Information [file ANIE-64-e202504297-s002.zip › SHF-62-CHCl3_SCC-in-CHCL3_300bar.cif]

data_SHF-62-CHCl3_SCC-in-CHCL3_300bar
_audit_creation_date               2024-11-15
_audit_creation_method
;
Olex2 1.5
(compiled 2024.02.16 svn.r378c4104 for OlexSys, GUI svn.r6928)
;
_shelx_SHELXL_version_number       '2019/1'
_audit_contact_author_address      ?
_audit_contact_author_email        ?
_audit_contact_author_name         ''
_audit_contact_author_phone        ?
_publ_contact_author_id_orcid      ?
_publ_section_references
;
Dolomanov, O.V., Bourhis, L.J., Gildea, R.J, Howard, J.A.K. & Puschmann, H.
 (2009), J. Appl. Cryst. 42, 339-341.

Sheldrick, G.M. (2008). Acta Cryst. A64, 112-122.
;
_chemical_name_common              ?
_chemical_name_systematic          ?
_chemical_formula_moiety           'C21 H18 In N2.5 O10, 0.5(C2 H8 N)'
_chemical_formula_sum              'C22 H22 In N3 O10'
_chemical_formula_weight           603.24
_chemical_melting_point            ?
loop_
  _atom_type_symbol
  _atom_type_description
  _atom_type_scat_dispersion_real
  _atom_type_scat_dispersion_imag
  _atom_type_scat_source
 'C' 'C' 0.0010 0.0010 'International Tables Vol C Tables 4.2.6.8 and 6.1.1.4'
 'H' 'H' 0.0000 0.0000 'International Tables Vol C Tables 4.2.6.8 and 6.1.1.4'
 'In' 'In' -1.9470 0.6580
 'International Tables Vol C Tables 4.2.6.8 and 6.1.1.4'
 'N' 'N' 0.0020 0.0010 'International Tables Vol C Tables 4.2.6.8 and 6.1.1.4'
 'O' 'O' 0.0040 0.0030 'International Tables Vol C Tables 4.2.6.8 and 6.1.1.4'

_shelx_space_group_comment
;
The symmetry employed for this shelxl refinement is uniquely defined
by the following loop, which should always be used as a source of
symmetry information in preference to the above space-group names.
They are only intended as comments.
;
_space_group_crystal_system        'orthorhombic'
_space_group_IT_number             70
_space_group_name_H-M_alt          'F d d d'
_space_group_name_Hall             '-F 2uv 2vw'
loop_
  _space_group_symop_operation_xyz
 'x, y, z'
 '-x+3/4, -y+3/4, z'
 '-x+3/4, y, -z+3/4'
 'x, -y+3/4, -z+3/4'
 'x, y+1/2, z+1/2'
 '-x+3/4, -y+5/4, z+1/2'
 '-x+3/4, y+1/2, -z+5/4'
 'x, -y+5/4, -z+5/4'
 'x+1/2, y, z+1/2'
 '-x+5/4, -y+3/4, z+1/2'
 '-x+5/4, y, -z+5/4'
 'x+1/2, -y+3/4, -z+5/4'
 'x+1/2, y+1/2, z'
 '-x+5/4, -y+5/4, z'
 '-x+5/4, y+1/2, -z+3/4'
 'x+1/2, -y+5/4, -z+3/4'
 '-x, -y, -z'
 'x-3/4, y-3/4, -z'
 'x-3/4, -y, z-3/4'
 '-x, y-3/4, z-3/4'
 '-x, -y+1/2, -z+1/2'
 'x-3/4, y-1/4, -z+1/2'
 'x-3/4, -y+1/2, z-1/4'
 '-x, y-1/4, z-1/4'
 '-x+1/2, -y, -z+1/2'
 'x-1/4, y-3/4, -z+1/2'
 'x-1/4, -y, z-1/4'
 '-x+1/2, y-3/4, z-1/4'
 '-x+1/2, -y+1/2, -z'
 'x-1/4, y-1/4, -z'
 'x-1/4, -y+1/2, z-3/4'
 '-x+1/2, y-1/4, z-3/4'

_cell_length_a                     14.79350(14)
_cell_length_b                     28.3295(2)
_cell_length_c                     30.4246(2)
_cell_angle_alpha                  90
_cell_angle_beta                   90
_cell_angle_gamma                  90
_cell_volume                       12750.72(18)
_cell_formula_units_Z              16
_cell_measurement_reflns_used     20634
_cell_measurement_temperature      293(2)
_cell_measurement_theta_max       22.57399499065264
_cell_measurement_theta_min       1.1439781654838832
_shelx_estimated_absorpt_T_max     0.981
_shelx_estimated_absorpt_T_min     0.972
_exptl_absorpt_coefficient_mu      0.217
_exptl_absorpt_correction_T_min   0.8147010815276954
_exptl_absorpt_correction_T_max   1.0
_exptl_absorpt_correction_type    empirical
_exptl_absorpt_process_details    
;
DIALS 3.8.2-1-g50706578e-release
Scaling & analysis of unmerged intensities, absorption correction using spherical harmonics
;
_exptl_absorpt_special_details     ?
_exptl_crystal_colour              ?
_exptl_crystal_colour_primary      yellow
_exptl_crystal_density_diffrn      1.257
_exptl_crystal_density_meas        ?
_exptl_crystal_density_method      ?
_exptl_crystal_description         Octahedral
_exptl_crystal_F_000               4864
_exptl_crystal_size_max            0.13
_exptl_crystal_size_mid            0.13
_exptl_crystal_size_min            0.09
_exptl_transmission_factor_max     ?
_exptl_transmission_factor_min     ?
_diffrn_reflns_av_R_equivalents    0.0582
_diffrn_reflns_av_unetI/netI       0.0240
_diffrn_reflns_Laue_measured_fraction_full  0.998
_diffrn_reflns_Laue_measured_fraction_max  0.999
_diffrn_reflns_limit_h_max         21
_diffrn_reflns_limit_h_min         -21
_diffrn_reflns_limit_k_max         40
_diffrn_reflns_limit_k_min         -40
_diffrn_reflns_limit_l_max         43
_diffrn_reflns_limit_l_min         -43
_diffrn_reflns_number              59846
_diffrn_reflns_point_group_measured_fraction_full  0.998
_diffrn_reflns_point_group_measured_fraction_max  0.999
_diffrn_reflns_theta_full          16.950
_diffrn_reflns_theta_max           20.308
_diffrn_reflns_theta_min           1.156
_diffrn_ambient_temperature        293(2)
_diffrn_detector                   'Hybrid Pixel Array Detector'
_diffrn_detector_area_resol_mean   13.3333
_diffrn_measured_fraction_theta_full  0.998
_diffrn_measured_fraction_theta_max  0.999
_diffrn_measurement_device         'Newport 4-circle diffractometer'
_diffrn_measurement_device_type   
 'dectris-CrysAlisPro-abstract goniometer imported dectris images'
_diffrn_measurement_method         '\f scans'
_diffrn_radiation_monochromator    synchrotron
_diffrn_radiation_probe            x-ray
_diffrn_radiation_type             synchrotron
_diffrn_radiation_wavelength       0.4859
_diffrn_source                     synchrotron
_reflns_Friedel_coverage           0.000
_reflns_Friedel_fraction_full      .
_reflns_Friedel_fraction_max       .
_reflns_number_gt                  3618
_reflns_number_total               4873
_reflns_special_details
;
 Reflections were merged by SHELXL according to the crystal
 class for the calculation of statistics and refinement.
 
 _reflns_Friedel_fraction is defined as the number of unique
 Friedel pairs measured divided by the number that would be
 possible theoretically, ignoring centric projections and
 systematic absences.
;
_reflns_threshold_expression       'I > 2\s(I)'
_computing_cell_refinement         ?
_computing_data_collection         ?
_computing_data_reduction          ?
_computing_molecular_graphics      'Olex2 1.5 (Dolomanov et al., 2009)'
_computing_publication_material    'Olex2 1.5 (Dolomanov et al., 2009)'
_computing_structure_refinement    'XL  (Sheldrick, 2008)'
_computing_structure_solution      ?
_refine_diff_density_max           2.634
_refine_diff_density_min           -0.610
_refine_diff_density_rms           0.182
_refine_ls_extinction_coef         .
_refine_ls_extinction_method       none
_refine_ls_goodness_of_fit_ref     1.138
_refine_ls_hydrogen_treatment      mixed
_refine_ls_matrix_type             full
_refine_ls_number_parameters       158
_refine_ls_number_reflns           4873
_refine_ls_number_restraints       227
_refine_ls_R_factor_all            0.0774
_refine_ls_R_factor_gt             0.0641
_refine_ls_restrained_S_all        1.117
_refine_ls_shift/su_max            0.000
_refine_ls_shift/su_mean           0.000
_refine_ls_structure_factor_coef   Fsqd
_refine_ls_weighting_details      
 'w=1/[\s^2^(Fo^2^)+(0.1743P)^2^+16.7977P] where P=(Fo^2^+2Fc^2^)/3'
_refine_ls_weighting_scheme        calc
_refine_ls_wR_factor_gt            0.2442
_refine_ls_wR_factor_ref           0.2538
_refine_special_details            ?
_olex2_refinement_description
;
1. Fixed Uiso
 At 1.2 times of:
  All C(H) groups, All N(H) groups
 At 1.5 times of:
  All C(H,H,H) groups, All N(H,H) groups
2. Restrained distances
 C3-N1
 1.43 with sigma of 0.02
 N1-C9
 1.4 with sigma of 0.02
 C9-C10
 1.5 with sigma of 0.02
 O5-C9
 1.25 with sigma of 0.02
 C1-C2
 1.504 with sigma of 0.01
 C5-C8
 1.504 with sigma of 0.01
 C1-O1
 1.25 with sigma of 0.005
 C1-O2
 1.25 with sigma of 0.005
 C8-O3
 1.25 with sigma of 0.005
 C8-O4
 1.25 with sigma of 0.005
 C3-N1 \\sim C3-N1A
 with sigma of 0.02
 N1-H1 \\sim N1A-H1A
 with sigma of 0.02
 N1-C9 \\sim N1A-C9A
 with sigma of 0.02
 C9-O5 \\sim C9A-O5A
 with sigma of 0.02
 C9-C10 \\sim C9A-C10A
 with sigma of 0.02
 C10-H10A \\sim C10A-H10D
 with sigma of 0.02
 C10-H10B \\sim C10A-H10E
 with sigma of 0.02
 C10-H10C \\sim C10A-H10F
 with sigma of 0.02
 C3-H1 \\sim C3-H1A
 with sigma of 0.04
 C3-C9 \\sim C3-C9A
 with sigma of 0.04
 N1-O5 \\sim N1A-O5A
 with sigma of 0.04
 N1-C10 \\sim N1A-C10A
 with sigma of 0.04
 H1-C9 \\sim H1A-C9A
 with sigma of 0.04
 C9-H10A \\sim C9A-H10D
 with sigma of 0.04
 C9-H10B \\sim C9A-H10E
 with sigma of 0.04
 C9-H10C \\sim C9A-H10F
 with sigma of 0.04
 O5-C10 \\sim O5A-C10A
 with sigma of 0.04
 H10A-H10B \\sim H10D-H10E
 with sigma of 0.04
 H10A-H10C \\sim H10D-H10F
 with sigma of 0.04
 H10B-H10C \\sim H10E-H10F
 with sigma of 0.04
3. Restrained planarity
 N1, C9, O5, C10
 with sigma of 0.1
4. Uiso/Uaniso restraints and constraints
All non-hydrogen atoms have similar U: within 1.7A with sigma of 0.04 and sigma
for terminal atoms of 0.08 within 1.7A
5. Rigid body (RIGU) restrains
 All non-hydrogen atoms
 with sigma for 1-2 distances of 0.004 and sigma for 1-3 distances of 0.004
6. Others
 Fixed Sof: N1(0.5) H1(0.5) C9(0.5) O5(0.5) C10(0.5) H10A(0.5) H10B(0.5)
 H10C(0.5) N2(0.25) H2A(0.25) H2B(0.25) C11(0.25) H11A(0.25) H11B(0.25)
 H11C(0.25) C12(0.25) H12A(0.25) H12B(0.25) H12C(0.25) N3(0.25) H3A(0.25)
 H3B(0.25) C13(0.25) H13A(0.25) H13B(0.25) H13C(0.25) C14(0.25) H14A(0.25)
 H14B(0.25) H14C(0.25) N1A(0.5) H1A(0.5) C9A(0.5) O5A(0.5) C10A(0.5) H10D(0.5)
 H10E(0.5) H10F(0.5)
7.a Free rotating group:
 N2(H2A,H2B,C11,H11A,H11B,H11C,C12,H12A,H12B,H12C), N3(H3A,H3B,C13,H13A,H13B,
 H13C,C14,H14A,H14B,H14C)
7.b Aromatic/amide H refined with riding coordinates:
 C4(H4), C6(H6), C7(H7), N1(H1), N1A(H1A)
7.c Fitted hexagon refined as free rotating group:
 C3(C4,C5,C6,C7,C2)
7.d Idealised Me refined as rotating group:
 C10(H10A,H10B,H10C), C10A(H10D,H10E,H10F)
;
_atom_sites_solution_hydrogens     mixed
_atom_sites_solution_primary       ?
_atom_sites_solution_secondary     ?
loop_
  _atom_site_label
  _atom_site_type_symbol
  _atom_site_fract_x
  _atom_site_fract_y
  _atom_site_fract_z
  _atom_site_U_iso_or_equiv
  _atom_site_adp_type
  _atom_site_occupancy
  _atom_site_site_symmetry_order
  _atom_site_calc_flag
  _atom_site_refinement_flags_posn
  _atom_site_refinement_flags_adp
  _atom_site_refinement_flags_occupancy
  _atom_site_disorder_assembly
  _atom_site_disorder_group
 In1 In 0.625000 0.125000 0.32688(2) 0.03416(18) Uani 1 2 d S T P A .
 O3 O 0.7553(3) 0.34076(13) 0.11439(13) 0.0514(8) Uani 1 1 d D U . . .
 O1 O 0.7375(3) 0.16227(13) 0.29158(12) 0.0570(9) Uani 1 1 d D U . . .
 O4 O 0.8928(3) 0.31850(17) 0.12813(14) 0.0595(10) Uani 1 1 d D U . . .
 C3 C 0.8103(2) 0.22362(15) 0.22431(14) 0.0710(17) Uani 1 1 d DG U . . .
 C4 C 0.83890(16) 0.25488(16) 0.19197(15) 0.0707(18) Uani 1 1 d G U . A .
 H4 H 0.899726 0.256383 0.184372 0.085 Uiso 1 1 calc R U . . .
 C5 C 0.7766(2) 0.28390(12) 0.17098(11) 0.0538(12) Uani 1 1 d DG U . A .
 C6 C 0.68572(19) 0.28166(13) 0.18233(12) 0.0551(12) Uani 1 1 d G U . A .
 H6 H 0.644065 0.301074 0.168283 0.066 Uiso 1 1 calc R U . . .
 C7 C 0.65707(16) 0.25040(14) 0.21467(13) 0.0584(13) Uani 1 1 d G U . A .
 H7 H 0.596247 0.248897 0.222261 0.070 Uiso 1 1 calc R U . . .
 C2 C 0.7193(2) 0.22138(13) 0.23566(11) 0.0541(12) Uani 1 1 d DG U . A .
 C8 C 0.8098(3) 0.31613(17) 0.13569(16) 0.0490(10) Uani 1 1 d D U . . .
 O2 O 0.6005(3) 0.18283(16) 0.27503(14) 0.0591(10) Uani 1 1 d D U . . .
 C1 C 0.6837(3) 0.18716(16) 0.26953(15) 0.0509(10) Uani 1 1 d D U . . .
 N1 N 0.8781(5) 0.2019(4) 0.2529(3) 0.057(2) Uiso 0.5 1 d D U P A 1
 H1 H 0.858462 0.192011 0.277865 0.069 Uiso 0.5 1 calc DR U P A 1
 C9 C 0.9680(7) 0.1953(4) 0.2456(4) 0.065(3) Uiso 0.5 1 d D U P A 1
 O5 O 1.0090(6) 0.2171(4) 0.2165(3) 0.078(3) Uiso 0.5 1 d D U P A 1
 C10 C 1.0123(13) 0.1608(6) 0.2755(7) 0.101(6) Uiso 0.5 1 d D U P A 1
 H10A H 1.009681 0.172349 0.305130 0.152 Uiso 0.5 1 calc DR U P A 1
 H10B H 1.074333 0.156832 0.266947 0.152 Uiso 0.5 1 calc DR U P A 1
 H10C H 0.981611 0.131036 0.273684 0.152 Uiso 0.5 1 calc DR U P A 1
 N2 N 1.1474(17) 0.2551(8) 0.1119(7) 0.090(8) Uiso 0.25 1 d G U P B -1
 H2A H 1.186489 0.245747 0.089797 0.135 Uiso 0.25 1 d G U P B -1
 H2B H 1.080955 0.239311 0.106587 0.135 Uiso 0.25 1 d G U P B -1
 C11 C 1.140(4) 0.3148(8) 0.1119(14) 0.17(2) Uiso 0.25 1 d G U P B -1
 H11A H 1.211628 0.331211 0.116307 0.249 Uiso 0.25 1 d G U P B -1
 H11B H 1.108697 0.330047 0.085009 0.249 Uiso 0.25 1 d G U P B -1
 H11C H 1.096084 0.324224 0.134695 0.249 Uiso 0.25 1 d G U P B -1
 C12 C 1.1903(14) 0.2286(7) 0.1476(7) 0.054(4) Uiso 0.25 1 d G U P B -1
 H12A H 1.146268 0.237463 0.170620 0.082 Uiso 0.25 1 d G U P B -1
 H12B H 1.192152 0.185811 0.144744 0.082 Uiso 0.25 1 d G U P B -1
 H12C H 1.261871 0.244439 0.152261 0.082 Uiso 0.25 1 d G U P B -1
 N3 N 0.5386(16) 0.1366(9) 0.1763(8) 0.075(6) Uiso 0.25 1 d G U P C -1
 H3A H 0.607978 0.144928 0.187803 0.112 Uiso 0.25 1 d G U P C -1
 H3B H 0.531905 0.144957 0.142430 0.112 Uiso 0.25 1 d G U P C -1
 C13 C 0.466(2) 0.1648(11) 0.1915(13) 0.115(12) Uiso 0.25 1 d G U P C -1
 H13A H 0.476018 0.156620 0.227686 0.172 Uiso 0.25 1 d G U P C -1
 H13B H 0.478695 0.200392 0.179534 0.172 Uiso 0.25 1 d G U P C -1
 H13C H 0.392631 0.156678 0.177905 0.172 Uiso 0.25 1 d G U P C -1
 C14 C 0.529(4) 0.0863(10) 0.191(2) 0.26(4) Uiso 0.25 1 d G U P C -1
 H14A H 0.456410 0.077683 0.177060 0.384 Uiso 0.25 1 d G U P C -1
 H14B H 0.584678 0.069024 0.178146 0.384 Uiso 0.25 1 d G U P C -1
 H14C H 0.539706 0.077645 0.226852 0.384 Uiso 0.25 1 d G U P C -1
 N1A N 0.8717(5) 0.1869(4) 0.2407(4) 0.057(2) Uiso 0.5 1 d D U P A 2
 H1A H 0.848121 0.167345 0.259052 0.06(3) Uiso 0.5 1 calc DR . P A 2
 C9A C 0.9598(7) 0.1792(4) 0.2313(4) 0.061(3) Uiso 0.5 1 d D U P A 2
 O5A O 1.0006(7) 0.1967(4) 0.2009(4) 0.087(3) Uiso 0.5 1 d D U P A 2
 C10A C 1.0063(10) 0.1441(6) 0.2602(5) 0.077(4) Uiso 0.5 1 d D U P A 2
 H10D H 0.976745 0.114051 0.257753 0.08(4) Uiso 0.5 1 calc DR . P A 2
 H10E H 1.003816 0.154673 0.290172 0.08(6) Uiso 0.5 1 calc DR . P A 2
 H10F H 1.068295 0.141045 0.251300 0.05(3) Uiso 0.5 1 calc DR . P A 2

loop_
  _atom_site_aniso_label
  _atom_site_aniso_U_11
  _atom_site_aniso_U_22
  _atom_site_aniso_U_33
  _atom_site_aniso_U_23
  _atom_site_aniso_U_13
  _atom_site_aniso_U_12
 In1 0.0446(3) 0.0313(3) 0.0266(3) 0.000 0.000 -0.00175(14)
 O3 0.061(2) 0.0496(18) 0.0433(17) 0.0141(15) 0.0027(15) -0.0018(15)
 O1 0.067(2) 0.056(2) 0.048(2) 0.0208(16) 0.0025(16) -0.0053(16)
 O4 0.0586(19) 0.064(2) 0.056(2) 0.0274(19) 0.0039(16) -0.0011(17)
 C3 0.060(3) 0.081(4) 0.072(4) 0.046(3) 0.009(3) 0.009(2)
 C4 0.057(3) 0.076(4) 0.080(4) 0.046(3) 0.008(3) 0.004(3)
 C5 0.057(3) 0.054(3) 0.051(3) 0.023(2) 0.0033(19) -0.002(2)
 C6 0.058(3) 0.056(3) 0.051(3) 0.018(2) -0.001(2) -0.001(2)
 C7 0.055(2) 0.071(3) 0.050(3) 0.020(2) 0.001(2) -0.005(2)
 C2 0.061(3) 0.052(2) 0.049(3) 0.020(2) 0.003(2) -0.0041(19)
 C8 0.059(2) 0.047(2) 0.041(2) 0.0137(19) 0.0041(19) -0.0020(18)
 O2 0.0625(19) 0.064(2) 0.050(2) 0.0214(19) 0.0042(17) -0.0074(17)
 C1 0.067(2) 0.046(2) 0.041(2) 0.0079(18) 0.005(2) -0.0056(19)

_geom_special_details
;
 All esds (except the esd in the dihedral angle between two l.s. planes)
 are estimated using the full covariance matrix.  The cell esds are taken
 into account individually in the estimation of esds in distances, angles
 and torsion angles; correlations between esds in cell parameters are only
 used when they are defined by crystal symmetry.  An approximate (isotropic)
 treatment of cell esds is used for estimating esds involving l.s. planes.
;
loop_
  _geom_bond_atom_site_label_1
  _geom_bond_atom_site_label_2
  _geom_bond_distance
  _geom_bond_site_symmetry_2
  _geom_bond_publ_flag
 In1 O3 2.319(4) 32_656 ?
 In1 O3 2.319(4) 31_556 ?
 In1 O1 2.244(4) . ?
 In1 O1 2.244(4) 14_545 ?
 In1 O4 2.250(4) 32_656 ?
 In1 O4 2.250(4) 31_556 ?
 In1 C8 2.630(4) 32_656 ?
 In1 C8 2.630(4) 31_556 ?
 In1 O2 2.303(4) 14_545 ?
 In1 O2 2.303(4) . ?
 In1 C1 2.626(4) . ?
 In1 C1 2.626(4) 14_545 ?
 O3 C8 1.247(4) . ?
 O1 C1 1.257(4) . ?
 O4 C8 1.252(4) . ?
 C3 C4 1.3900 . ?
 C3 C2 1.3900 . ?
 C3 N1 1.464(8) . ?
 C3 N1A 1.470(9) . ?
 C4 H4 0.9300 . ?
 C4 C5 1.3900 . ?
 C5 C6 1.3900 . ?
 C5 C8 1.492(4) . ?
 C6 H6 0.9300 . ?
 C6 C7 1.3900 . ?
 C7 H7 0.9300 . ?
 C7 C2 1.3900 . ?
 C2 C1 1.510(4) . ?
 O2 C1 1.248(4) . ?
 N1 H1 0.8600 . ?
 N1 C9 1.361(10) . ?
 C9 O5 1.239(10) . ?
 C9 C10 1.486(12) . ?
 C10 H10A 0.9600 . ?
 C10 H10B 0.9600 . ?
 C10 H10C 0.9600 . ?
 N2 H2A 0.9250 . ?
 N2 H2B 1.0917 . ?
 N2 C11 1.6939 . ?
 N2 C12 1.4664 . ?
 C11 H11A 1.1603 . ?
 C11 H11B 1.0375 . ?
 C11 H11C 0.9900 . ?
 C12 H12A 0.9882 . ?
 C12 H12B 1.2156 . ?
 C12 H12C 1.1589 . ?
 N3 H3A 1.1091 . ?
 N3 H3B 1.0635 . ?
 N3 C13 1.4184 . ?
 N3 C14 1.4953 . ?
 C13 H13A 1.1342 . ?
 C13 H13B 1.0895 . ?
 C13 H13C 1.1823 . ?
 C14 H14A 1.1805 . ?
 C14 H14B 1.0285 . ?
 C14 H14C 1.1375 . ?
 N1A H1A 0.8600 . ?
 N1A C9A 1.351(11) . ?
 C9A O5A 1.211(12) . ?
 C9A C10A 1.495(13) . ?
 C10A H10D 0.9600 . ?
 C10A H10E 0.9600 . ?
 C10A H10F 0.9600 . ?

loop_
  _geom_angle_atom_site_label_1
  _geom_angle_atom_site_label_2
  _geom_angle_atom_site_label_3
  _geom_angle
  _geom_angle_site_symmetry_1
  _geom_angle_site_symmetry_3
  _geom_angle_publ_flag
 O3 In1 O3 121.0(2) 32_656 31_556 ?
 O3 In1 C8 28.31(10) 31_556 31_556 ?
 O3 In1 C8 102.15(15) 32_656 31_556 ?
 O3 In1 C8 102.15(15) 31_556 32_656 ?
 O3 In1 C8 28.31(10) 32_656 32_656 ?
 O3 In1 C1 107.38(14) 32_656 14_545 ?
 O3 In1 C1 107.38(14) 31_556 . ?
 O3 In1 C1 110.81(12) 32_656 . ?
 O3 In1 C1 110.80(12) 31_556 14_545 ?
 O1 In1 O3 82.32(13) . 32_656 ?
 O1 In1 O3 127.21(15) . 31_556 ?
 O1 In1 O3 82.32(13) 14_545 31_556 ?
 O1 In1 O3 127.21(15) 14_545 32_656 ?
 O1 In1 O1 122.8(2) 14_545 . ?
 O1 In1 O4 84.84(15) . 31_556 ?
 O1 In1 O4 84.84(15) 14_545 32_656 ?
 O1 In1 O4 138.86(13) 14_545 31_556 ?
 O1 In1 O4 138.87(13) . 32_656 ?
 O1 In1 C8 110.60(12) . 32_656 ?
 O1 In1 C8 110.60(12) 14_545 31_556 ?
 O1 In1 C8 107.42(14) . 31_556 ?
 O1 In1 C8 107.42(14) 14_545 32_656 ?
 O1 In1 O2 56.94(12) . . ?
 O1 In1 O2 83.69(15) . 14_545 ?
 O1 In1 O2 56.94(12) 14_545 14_545 ?
 O1 In1 O2 83.69(15) 14_545 . ?
 O1 In1 C1 104.04(15) . 14_545 ?
 O1 In1 C1 28.57(10) 14_545 14_545 ?
 O1 In1 C1 104.04(15) 14_545 . ?
 O1 In1 C1 28.57(10) . . ?
 O4 In1 O3 56.69(12) 31_556 31_556 ?
 O4 In1 O3 56.69(12) 32_656 32_656 ?
 O4 In1 O3 82.36(16) 32_656 31_556 ?
 O4 In1 O3 82.36(16) 31_556 32_656 ?
 O4 In1 O4 92.3(3) 31_556 32_656 ?
 O4 In1 C8 86.36(18) 32_656 31_556 ?
 O4 In1 C8 86.36(18) 31_556 32_656 ?
 O4 In1 C8 28.39(10) 32_656 32_656 ?
 O4 In1 C8 28.39(10) 31_556 31_556 ?
 O4 In1 O2 164.19(15) 32_656 . ?
 O4 In1 O2 89.3(2) 32_656 14_545 ?
 O4 In1 O2 89.3(2) 31_556 . ?
 O4 In1 O2 164.19(15) 31_556 14_545 ?
 O4 In1 C1 86.83(18) 31_556 . ?
 O4 In1 C1 86.83(18) 32_656 14_545 ?
 O4 In1 C1 167.43(14) 32_656 . ?
 O4 In1 C1 167.43(14) 31_556 14_545 ?
 C8 In1 C8 94.2(2) 31_556 32_656 ?
 O2 In1 O3 85.37(15) 14_545 32_656 ?
 O2 In1 O3 139.03(13) 14_545 31_556 ?
 O2 In1 O3 139.03(13) . 32_656 ?
 O2 In1 O3 85.37(15) . 31_556 ?
 O2 In1 C8 87.54(17) 14_545 32_656 ?
 O2 In1 C8 167.19(13) . 32_656 ?
 O2 In1 C8 167.19(13) 14_545 31_556 ?
 O2 In1 C8 87.54(17) . 31_556 ?
 O2 In1 O2 93.5(2) . 14_545 ?
 O2 In1 C1 28.38(10) 14_545 14_545 ?
 O2 In1 C1 88.28(17) 14_545 . ?
 O2 In1 C1 88.27(17) . 14_545 ?
 O2 In1 C1 28.38(10) . . ?
 C1 In1 C8 139.11(13) 14_545 31_556 ?
 C1 In1 C8 139.11(13) . 32_656 ?
 C1 In1 C8 98.52(18) . 31_556 ?
 C1 In1 C8 98.52(18) 14_545 32_656 ?
 C1 In1 C1 96.7(2) 14_545 . ?
 C8 O3 In1 89.8(3) . 23_655 ?
 C1 O1 In1 92.8(3) . . ?
 C8 O4 In1 92.9(3) . 23_655 ?
 C4 C3 C2 120.0 . . ?
 C4 C3 N1 118.6(4) . . ?
 C4 C3 N1A 120.2(4) . . ?
 C2 C3 N1 119.8(4) . . ?
 C2 C3 N1A 118.8(4) . . ?
 C3 C4 H4 120.0 . . ?
 C3 C4 C5 120.0 . . ?
 C5 C4 H4 120.0 . . ?
 C4 C5 C8 118.3(3) . . ?
 C6 C5 C4 120.0 . . ?
 C6 C5 C8 121.6(3) . . ?
 C5 C6 H6 120.0 . . ?
 C5 C6 C7 120.0 . . ?
 C7 C6 H6 120.0 . . ?
 C6 C7 H7 120.0 . . ?
 C2 C7 C6 120.0 . . ?
 C2 C7 H7 120.0 . . ?
 C3 C2 C1 122.5(3) . . ?
 C7 C2 C3 120.0 . . ?
 C7 C2 C1 117.5(3) . . ?
 O3 C8 In1 61.9(2) . 23_655 ?
 O3 C8 O4 120.5(4) . . ?
 O3 C8 C5 120.3(4) . . ?
 O4 C8 In1 58.7(2) . 23_655 ?
 O4 C8 C5 119.2(3) . . ?
 C5 C8 In1 176.6(4) . 23_655 ?
 C1 O2 In1 90.4(3) . . ?
 O1 C1 In1 58.6(2) . . ?
 O1 C1 C2 120.2(4) . . ?
 C2 C1 In1 177.8(3) . . ?
 O2 C1 In1 61.3(2) . . ?
 O2 C1 O1 119.9(4) . . ?
 O2 C1 C2 120.0(3) . . ?
 C3 N1 H1 115.4 . . ?
 C9 N1 C3 129.1(9) . . ?
 C9 N1 H1 115.4 . . ?
 N1 C9 C10 115.0(11) . . ?
 O5 C9 N1 121.7(10) . . ?
 O5 C9 C10 123.3(12) . . ?
 C9 C10 H10A 109.5 . . ?
 C9 C10 H10B 109.5 . . ?
 C9 C10 H10C 109.5 . . ?
 H10A C10 H10B 109.5 . . ?
 H10A C10 H10C 109.5 . . ?
 H10B C10 H10C 109.5 . . ?
 H2A N2 H2B 109.8 . . ?
 C11 N2 H2A 109.0 . . ?
 C11 N2 H2B 110.7 . . ?
 C12 N2 H2A 96.9 . . ?
 C12 N2 H2B 106.8 . . ?
 C12 N2 C11 122.5 . . ?
 N2 C11 H11A 110.1 . . ?
 N2 C11 H11B 116.3 . . ?
 N2 C11 H11C 108.1 . . ?
 H11A C11 H11B 109.5 . . ?
 H11A C11 H11C 114.4 . . ?
 H11B C11 H11C 98.1 . . ?
 N2 C12 H12A 96.3 . . ?
 N2 C12 H12B 117.9 . . ?
 N2 C12 H12C 106.7 . . ?
 H12A C12 H12B 108.6 . . ?
 H12A C12 H12C 114.7 . . ?
 H12B C12 H12C 112.0 . . ?
 H3A N3 H3B 110.1 . . ?
 C13 N3 H3A 118.6 . . ?
 C13 N3 H3B 96.8 . . ?
 C13 N3 C14 111.8 . . ?
 C14 N3 H3A 101.4 . . ?
 C14 N3 H3B 119.2 . . ?
 N3 C13 H13A 95.8 . . ?
 N3 C13 H13B 106.3 . . ?
 N3 C13 H13C 118.2 . . ?
 H13A C13 H13B 119.4 . . ?
 H13A C13 H13C 115.0 . . ?
 H13B C13 H13C 102.8 . . ?
 N3 C14 H14A 100.3 . . ?
 N3 C14 H14B 105.7 . . ?
 N3 C14 H14C 118.4 . . ?
 H14A C14 H14B 119.9 . . ?
 H14A C14 H14C 114.8 . . ?
 H14B C14 H14C 98.5 . . ?
 C3 N1A H1A 115.1 . . ?
 C9A N1A C3 129.7(9) . . ?
 C9A N1A H1A 115.1 . . ?
 N1A C9A C10A 115.3(10) . . ?
 O5A C9A N1A 125.2(11) . . ?
 O5A C9A C10A 119.5(11) . . ?
 C9A C10A H10D 109.5 . . ?
 C9A C10A H10E 109.5 . . ?
 C9A C10A H10F 109.5 . . ?
 H10D C10A H10E 109.5 . . ?
 H10D C10A H10F 109.5 . . ?
 H10E C10A H10F 109.5 . . ?

loop_
  _geom_torsion_atom_site_label_1
  _geom_torsion_atom_site_label_2
  _geom_torsion_atom_site_label_3
  _geom_torsion_atom_site_label_4
  _geom_torsion
  _geom_torsion_site_symmetry_1
  _geom_torsion_site_symmetry_2
  _geom_torsion_site_symmetry_3
  _geom_torsion_site_symmetry_4
  _geom_torsion_publ_flag
 In1 O3 C8 O4 -2.2(6) 23_655 . . . ?
 In1 O3 C8 C5 177.0(4) 23_655 . . . ?
 In1 O1 C1 C2 -177.8(4) . . . . ?
 In1 O1 C1 O2 0.6(5) . . . . ?
 In1 O4 C8 O3 2.3(6) 23_655 . . . ?
 In1 O4 C8 C5 -176.9(4) 23_655 . . . ?
 In1 O2 C1 O1 -0.6(5) . . . . ?
 In1 O2 C1 C2 177.9(4) . . . . ?
 C3 C4 C5 C6 0.0 . . . . ?
 C3 C4 C5 C8 -178.5(4) . . . . ?
 C3 C2 C1 O1 6.5(7) . . . . ?
 C3 C2 C1 O2 -172.0(4) . . . . ?
 C3 N1 C9 O5 17(2) . . . . ?
 C3 N1 C9 C10 -163.8(12) . . . . ?
 C3 N1A C9A O5A -14(2) . . . . ?
 C3 N1A C9A C10A 169.0(12) . . . . ?
 C4 C3 C2 C7 0.0 . . . . ?
 C4 C3 C2 C1 178.1(4) . . . . ?
 C4 C3 N1 C9 -22.9(15) . . . . ?
 C4 C3 N1A C9A 5.0(16) . . . . ?
 C4 C5 C6 C7 0.0 . . . . ?
 C4 C5 C8 O3 175.9(4) . . . . ?
 C4 C5 C8 O4 -4.9(7) . . . . ?
 C5 C6 C7 C2 0.0 . . . . ?
 C6 C5 C8 O3 -2.6(7) . . . . ?
 C6 C5 C8 O4 176.6(5) . . . . ?
 C6 C7 C2 C3 0.0 . . . . ?
 C6 C7 C2 C1 -178.2(4) . . . . ?
 C7 C2 C1 O1 -175.3(4) . . . . ?
 C7 C2 C1 O2 6.2(6) . . . . ?
 C2 C3 C4 C5 0.0 . . . . ?
 C2 C3 N1 C9 171.5(10) . . . . ?
 C2 C3 N1A C9A 173.7(12) . . . . ?
 C8 C5 C6 C7 178.5(4) . . . . ?
 N1 C3 C4 C5 -165.6(7) . . . . ?
 N1 C3 C2 C7 165.4(7) . . . . ?
 N1 C3 C2 C1 -16.4(7) . . . . ?
 N1A C3 C4 C5 168.5(7) . . . . ?
 N1A C3 C2 C7 -168.7(7) . . . . ?
 N1A C3 C2 C1 9.4(7) . . . . ?

_shelx_res_file
;
TITL shelxt in F d d d
    dia0222_125_shf-62-chcl3-chcl3_x5_300bar.res
    created by SHELXL-2019/1 at 13:52:31 on 15-Nov-2024
CELL 0.4859 14.7935 28.3295 30.4246 90 90 90
ZERR 16 0.000137 0.000223 0.000235 0 0 0
LATT 4
SYMM 0.75-X,0.75-Y,+Z
SYMM 0.75-X,+Y,0.75-Z
SYMM +X,0.75-Y,0.75-Z
SFAC C H In N O
DISP C 0.001 0.001 6.068
DISP H -0 0 0.607
DISP In -1.947 0.658 1423.319
DISP N 0.002 0.001 8.983
DISP O 0.004 0.003 13.336
UNIT 352 352 16 48 160
DFIX 1.43 C3 N1
DFIX 1.4 N1 C9
DFIX 1.5 C9 C10
DFIX 1.25 O5 C9
DFIX 1.504 0.01 C1 C2
DFIX 1.504 0.01 C5 C8
DFIX 1.25 0.005 C1 O1
DFIX 1.25 0.005 C1 O2
DFIX 1.25 0.005 C8 O3
DFIX 1.25 0.005 C8 O4
FLAT N1 C9 O5 C10
RIGU
SIMU 0.04 0.08 1.7
SADI C3 N1 C3 N1A
SADI N1 H1 N1A H1A
SADI N1 C9 N1A C9A
SADI C9 O5 C9A O5A
SADI C9 C10 C9A C10A
SADI C10 H10a C10A H10d
SADI C10 H10b C10A H10e
SADI C10 H10c C10A H10f
SADI 0.04 C3 H1 C3 H1A
SADI 0.04 C3 C9 C3 C9A
SADI 0.04 N1 O5 N1A O5A
SADI 0.04 N1 C10 N1A C10A
SADI 0.04 H1 C9 H1A C9A
SADI 0.04 C9 H10a C9A H10d
SADI 0.04 C9 H10b C9A H10e
SADI 0.04 C9 H10c C9A H10f
SADI 0.04 O5 C10 O5A C10A
SADI 0.04 H10a H10b H10d H10e
SADI 0.04 H10a H10c H10d H10f
SADI 0.04 H10b H10c H10e H10f

L.S. 49
PLAN  6
SIZE 0.09 0.13 0.13
CONF
BOND
MORE -1
BOND $H
fmap 2
ACTA
SHEL 99 0.7
OMIT 0 2 2
OMIT 0 4 0
OMIT 0 4 4
OMIT 1 3 3
OMIT 1 3 7
OMIT 2 2 0
OMIT 2 2 4
REM <olex2.extras>
REM <HklSrc ".\\SHF-62-CHCl3_SCC-in-CHCL3_300bar">
REM </olex2.extras>

WGHT    0.174300   16.797701
FVAR       0.07397
IN1   3    0.625000    0.125000    0.326875    10.50000    0.04461    0.03125 =
         0.02662    0.00000    0.00000   -0.00175
O3    5    0.755333    0.340762    0.114393    11.00000    0.06136    0.04956 =
         0.04326    0.01405    0.00275   -0.00180
O1    5    0.737484    0.162273    0.291576    11.00000    0.06708    0.05591 =
         0.04808    0.02080    0.00251   -0.00531
O4    5    0.892823    0.318504    0.128126    11.00000    0.05861    0.06361 =
         0.05614    0.02743    0.00391   -0.00109
AFIX  66
C3    1    0.810252    0.223621    0.224307    11.00000    0.05963    0.08125 =
         0.07215    0.04601    0.00887    0.00854
C4    1    0.838900    0.254882    0.191966    11.00000    0.05654    0.07583 =
         0.07962    0.04587    0.00833    0.00411
AFIX  43
H4    2    0.899726    0.256383    0.184372    11.00000   -1.20000
AFIX  65
C5    1    0.776636    0.283901    0.170976    11.00000    0.05671    0.05418 =
         0.05052    0.02319    0.00328   -0.00245
C6    1    0.685723    0.281659    0.182326    11.00000    0.05814    0.05583 =
         0.05134    0.01842   -0.00127   -0.00130
AFIX  43
H6    2    0.644065    0.301074    0.168283    11.00000   -1.20000
AFIX  65
C7    1    0.657074    0.250397    0.214667    11.00000    0.05484    0.07065 =
         0.04962    0.02003    0.00113   -0.00462
AFIX  43
H7    2    0.596247    0.248897    0.222261    11.00000   -1.20000
AFIX  65
C2    1    0.719337    0.221378    0.235657    11.00000    0.06140    0.05199 =
         0.04879    0.01978    0.00281   -0.00410
AFIX   0
C8    1    0.809762    0.316133    0.135694    11.00000    0.05880    0.04702 =
         0.04129    0.01372    0.00406   -0.00200
O2    5    0.600453    0.182827    0.275026    11.00000    0.06246    0.06449 =
         0.05048    0.02137    0.00420   -0.00745
C1    1    0.683659    0.187165    0.269530    11.00000    0.06666    0.04550 =
         0.04064    0.00789    0.00487   -0.00559
PART 1
N1    4    0.878139    0.201934    0.252924    10.50000    0.05718
AFIX  43
H1    2    0.858462    0.192011    0.277865    10.50000   -1.20000
AFIX   0
C9    1    0.968002    0.195270    0.245603    10.50000    0.06472
O5    5    1.008973    0.217133    0.216503    10.50000    0.07824
C10   1    1.012331    0.160822    0.275486    10.50000    0.10124
AFIX 137
H10A  2    1.009681    0.172349    0.305130    10.50000   -1.50000
H10B  2    1.074333    0.156832    0.266947    10.50000   -1.50000
H10C  2    0.981611    0.131036    0.273684    10.50000   -1.50000
AFIX   6

PART -1
N2    4    1.147381    0.255111    0.111860    10.25000    0.08967
H2A   2    1.186489    0.245747    0.089797    10.25000   -1.50000
H2B   2    1.080955    0.239311    0.106587    10.25000   -1.50000
C11   1    1.140342    0.314790    0.111923    10.25000    0.16606
H11A  2    1.211628    0.331211    0.116307    10.25000   -1.50000
H11B  2    1.108697    0.330047    0.085009    10.25000   -1.50000
H11C  2    1.096084    0.324224    0.134695    10.25000   -1.50000
C12   1    1.190275    0.228599    0.147618    10.25000    0.05442
H12A  2    1.146268    0.237463    0.170620    10.25000   -1.50000
H12B  2    1.192152    0.185811    0.144744    10.25000   -1.50000
H12C  2    1.261871    0.244439    0.152261    10.25000   -1.50000
AFIX   6

N3    4    0.538634    0.136556    0.176342    10.25000    0.07493
H3A   2    0.607978    0.144928    0.187803    10.25000   -1.50000
H3B   2    0.531905    0.144957    0.142430    10.25000   -1.50000
C13   1    0.465856    0.164780    0.191524    10.25000    0.11485
H13A  2    0.476018    0.156620    0.227686    10.25000   -1.50000
H13B  2    0.478695    0.200392    0.179534    10.25000   -1.50000
H13C  2    0.392631    0.156678    0.177905    10.25000   -1.50000
C14   1    0.529265    0.086315    0.190700    10.25000    0.25605
H14A  2    0.456410    0.077683    0.177060    10.25000   -1.50000
H14B  2    0.584678    0.069024    0.178146    10.25000   -1.50000
H14C  2    0.539706    0.077645    0.226852    10.25000   -1.50000
AFIX   0

PART 2
N1A   4    0.871731    0.186878    0.240711    10.50000    0.05725
AFIX  43
H1A   2    0.848121    0.167345    0.259052    10.50000    0.06407
AFIX   0
C9A   1    0.959786    0.179165    0.231310    10.50000    0.06095
O5A   5    1.000612    0.196741    0.200950    10.50000    0.08732
C10A  1    1.006323    0.144097    0.260220    10.50000    0.07685
AFIX 137
H10D  2    0.976745    0.114051    0.257753    10.50000    0.08294
H10E  2    1.003816    0.154673    0.290172    10.50000    0.08131
H10F  2    1.068295    0.141045    0.251300    10.50000    0.04762
AFIX   0
HKLF 4


REM  shelxt in F d d d
REM wR2 = 0.2538, GooF = S = 1.138, Restrained GooF = 1.117 for all data
REM R1 = 0.0641 for 3618 Fo > 4sig(Fo) and 0.0774 for all 4873 data
REM 158 parameters refined using 227 restraints

END

WGHT      0.1742     16.8924

REM Highest difference peak  2.634,  deepest hole -0.610,  1-sigma level  0.182
Q1    1   1.1250  0.3392  0.1250  10.50000  0.05    2.63
Q2    1   0.3657  0.1250  0.1250  10.50000  0.05    1.73
Q3    1   0.4342  0.2183  0.1760  11.00000  0.05    1.62
Q4    1   0.5109  0.1240  0.1817  11.00000  0.05    0.99
Q5    1   0.5374  0.1724  0.1338  11.00000  0.05    0.93
Q6    1   1.1414  0.2425  0.1031  11.00000  0.05    0.78
;
_shelx_res_checksum                55157
_shelx_hkl_file
;
   4  20  16    7.22    2.06
   4  20  16    7.21    2.06
   7 -33 -21    3.39    5.60
  18 -14  38   17.19   14.29
  17  -9  39  -65.53   16.62
  16 -18  34    9.99   13.21
  14  12  38   14.67   13.22
  13 -27  23   -1.89   11.78
  12 -24  24   11.04   11.42
  11  17  33    5.13   12.48
  11 -27  19   -4.55    9.55
   9 -37 -17   14.51    6.99
   9 -37 -15   11.08    6.87
   7 -21  15  181.07   11.93
   7 -33 -11    0.52    6.53
   6 -30  -6    2.49    7.11
   5 -11  17  216.02   12.75
   4 -26 -14   58.54    5.21
   2  30  -4   13.24    6.88
   2   8  12   10.69    2.99
   0  12 -32   51.41   11.47
  -1  11 -11   23.60    6.24
  18   2  42   -3.21    8.05
  17   1  41    0.01    7.46
  16   0  40    2.93    6.73
  16 -14  36   -4.48    5.34
  15  13  39    2.98    5.22
  15   1  39   14.21    7.31
  14   2  38    1.57    6.50
  13   9  37    6.18    5.65
  13   7  37    3.36    5.66
  13   5  37   16.53    5.26
  13  -7  35   11.76    5.75
  12 -26  22   21.05    5.52
  12 -28  20   21.18    4.49
  11  23  31   -3.93    3.20
  10   0  32   -3.33    5.09
  10  -8  30   49.77    5.47
  10 -16  26    0.46    4.67
   9 -29  11   -0.05    4.01
   8  44   4   -4.14    3.10
   8  -2  28    5.74    3.97
   7  -5  25  122.44    6.64
   7 -27   7   53.34    4.67
   6 -14  18   -0.35    2.80
   6 -28   0   -0.19    3.06
   5  39  -1   -0.55    3.48
   5  -1  21    8.71    3.39
   5 -25   1    8.58    2.93
   4  32   6   -9.53    2.72
   4 -26 -16   -3.70    1.58
   3  35  -7   18.15    3.93
   3  27 -39    7.21    5.67
   3  27   7  130.93    5.02
   3  -9  11   11.88    2.56
   2  32 -22   72.39    6.14
   2  32 -10   87.28    5.87
   2  30 -28   12.79    5.41
   2  28 -32    0.14    4.90
   2  28   0   -1.21    2.63
   2  20 -40   -1.35    5.20
   2  20   8   -3.02    1.28
   2   6  12 2948.08   87.54
   2 -16  -2 1265.98   38.17
   1  23 -31   -9.50    4.60
   1  19 -35   36.22    5.55
   1   9 -39    2.86    4.83
   1 -15 -19  122.26    4.20
   0  20 -26   -1.95    4.08
   0  20  -6   -0.06    2.42
   0  16 -30    1.80    4.88
  -1  13 -15  740.83   23.58
  -1  11 -21    8.16    2.83
  -1   7 -23   30.37    3.96
  -1   5 -23  169.90    7.32
  -1   5  -9   24.05    2.26
  19  -7  41    3.34    8.25
  18  -8  40    2.51    7.69
  16  12  40    0.97    6.51
  16   2  40   -0.30    7.48
  16  -8  38    7.90    7.27
  15 -17  33    7.20    6.48
  14  30  32    5.22    3.74
  14  26  34   -2.00    4.32
  14  10  38   -1.87    5.94
  14   4  38    1.46    6.63
  14 -20  30   10.38    6.09
  11  -3  33   16.12    5.95
   9  -5  29   36.90    5.79
   8  42   8   -2.81    3.01
   8  -8  26   -2.08    3.94
   8 -26  12    0.69    4.28
   8 -34  -6    3.81    3.44
   7  39   9    0.11    2.90
   7 -29   3   40.57    4.65
   6  42  -2   -0.90    3.57
   6  -6  22   17.93    4.31
   6 -26   4   20.96    3.87
   5  41  -7   16.43    4.27
   4  38  -6   -0.49    3.76
   4 -10  14  175.29    7.37
   3  33 -31    0.64    5.99
   3  29 -37   22.03    6.78
   3  25 -41    1.65    6.79
   3  13  15  320.12   10.00
   3 -17   3  243.57    8.69
   2 -16 -30   88.15    4.59
   1  27 -25  146.07    8.41
   1  25 -29   31.00    5.92
   1  11 -39   10.76    6.27
   1  -3   5 1043.24   31.30
   0  22 -22  144.78    7.61
   0  22 -10  820.09   26.11
   0  14 -32   -2.86    5.18
   0   0 -32  258.37   10.64
   0  -8 -24  132.26    5.62
  -1  13 -19   97.04    5.36
  -1  13 -13  524.08   17.11
  -1   9 -23  108.67    5.83
  -1   9  -9  575.79   18.13
  -1   1 -21   11.68    3.25
  17   9  41    0.09    8.71
  17   3  41   -0.46    7.91
  17 -13  37    5.61    7.79
  17 -17  35    4.99    8.19
  16  10  40   -0.64    7.96
  15  21  37    3.24    6.06
  15  11  39   -3.38    7.55
  15   3  39   -1.29    7.57
  14   8  38    7.98    7.25
  14   6  38   -0.69    7.24
  13  25  33    0.49    4.03
  13 -19  29    1.97    6.52
  12  24  32   15.24    3.99
  12  18  34    6.68    5.22
  12 -18  28    0.37    6.57
  11  27  29    0.49    2.98
  11  -9  31    4.43    6.46
  11 -17  27   23.80    6.23
  10 -12  28    3.96    5.87
  10 -30  12   41.20    5.75
   9 -17  23   16.14    5.84
   9 -31   7   29.62    5.44
   9 -33   3   12.45    4.53
   9 -35  -3   13.24    4.19
   8 -18  20    2.37    4.78
   7 -33 -19    3.35    2.40
   7 -33 -13    9.55    2.98
   6   2  24   86.31    5.36
   6 -16  16    0.87    4.27
   6 -22  10   -0.42    3.90
   5 -27  -5   92.67    4.89
   4 -20   4  156.77    6.63
   3  33  -1    8.75    3.78
   3  31 -35   14.52    7.03
   3  25   9   54.49    2.83
   3  -5  13  632.07   20.09
   1  27  -7  153.22    6.98
   1  25  -3   77.31    4.53
   1  17 -37   64.49    7.39
   1  13 -39   38.64    7.25
   0   8 -34    2.55    5.29
   0   6 -34   52.18    6.22
  -1  13 -21   16.77    4.60
  -1  11 -23  169.77    8.19
  -1   3 -23  140.58    6.65
  -1   1 -11    4.04    2.14
  17   7  41   -2.91    8.67
  17   5  41    0.33    8.74
  17  -7  39    8.15    9.45
  16   8  40    7.60    8.69
  16   6  40    4.98    9.03
  16   4  40    2.00    8.31
  15   9  39    0.79    7.75
  15   7  39    7.62    8.00
  15   5  39   -4.61    7.76
  15  -7  37   -0.77    8.38
  14  36  28   -0.11    2.40
  14  20  36    2.83    5.74
  14  -6  36   -4.54    8.21
  14 -12  34    7.75    7.75
  14 -16  32    0.40    7.54
  13  19  35    1.72    5.79
  13  -5  35   12.65    7.81
  13 -11  33   10.18    7.78
  12  -4  34    4.05    7.36
  12 -10  32    0.91    7.15
  11 -13  29   25.77    7.40
  11 -31  13    5.05    5.69
  10   2  32   78.52    7.50
   8  36  16    3.06    1.91
   8   0  28   62.92    6.74
   8 -20  18   -0.17    5.15
   8 -24  14    1.43    5.48
   7  -9  23   60.26    5.95
   7 -31  -3   25.26    4.59
   7 -33 -15   11.18    3.18
   6  34  12   24.64    2.59
   6  32  14    0.96    1.71
   5 -21   7  110.28    6.44
   4  -6  16   17.13    3.90
   3  35 -27    7.12    6.69
   3   1  15 1211.97   36.93
   2  32  -8    3.87    4.37
   2  30 -30    5.12    7.07
   2  26 -36   -0.35    7.33
   2  24 -38    6.90    7.81
   1  29 -19    9.71    5.66
   1  29 -17   43.48    6.23
   1  29 -15   38.48    5.67
   1  23 -33   12.45    6.51
   1  21 -35   28.53    6.89
   1  -9 -33   21.00    4.70
   0  22 -24   -1.85    5.43
   0  18 -30   44.89    7.22
   0  10 -34   33.69    6.96
   0   4 -34   -1.30    5.70
   0  -4 -30   -0.54    3.99
  -1  15 -15  499.23   16.82
  -1  13 -11   -0.37    3.36
  -1  11  -9  166.15    6.67
  -1   9 -25  267.31   10.84
  -1   7 -25  375.35   13.83
  -1   5 -25  226.85    9.64
  -1   3  -9    1.80    2.37
  -1  -1 -17  368.86   12.20
  -1  -1 -15  245.57    8.56
  19  -5  41   -1.73    9.82
  18  -6  40   -5.71   10.05
  18 -12  38    0.52    9.30
  16 -12  36    0.75    8.68
  13  29  31   -0.23    3.85
  13 -15  31   -2.42    6.94
  12  28  30    0.00    3.51
  12 -14  30   42.00    7.90
  11  15  33   21.56    4.59
  11  -1  33    9.59    7.22
  10  10  32   78.02    7.50
  10   4  32    8.41    6.90
  10  -6  30    1.00    6.53
  10 -18  24   46.19    7.23
  10 -34   4    5.20    5.20
   9  41  13    7.10    2.62
   9 -27  13   10.68    5.80
   8 -22  16   -0.33    5.50
   7  -3  25   72.63    6.32
   7 -33 -17   12.90    3.00
   6   4  24    0.41    4.32
   6 -18  14    2.32    4.52
   6 -20  12    1.65    4.44
   6 -30  -8   83.96    5.10
   5  35   7    9.14    3.10
   5   1  21    8.34    4.16
   5 -13  15  104.00    6.24
   4 -22   0    0.73    3.45
   3  37 -17   24.30    6.08
   3  37 -15   15.37    6.29
   3  35  -5   63.79    5.81
   3 -11   9   85.41    4.66
   2  32 -26    0.13    6.67
   2  28 -34    9.72    7.60
   2  22 -40   14.28    8.25
   1  29 -21    4.41    5.82
   1  29 -13   24.51    5.71
   1  27 -27   70.49    7.19
   1  25 -31   -2.75    6.27
   1  15 -39   18.39    7.33
   1  11   7  991.01   29.36
   1   3   7  218.92    6.84
   1 -13 -27   74.66    4.17
   0  24 -18    0.19    4.96
   0  24 -16    2.66    4.61
   0  22  -8   -1.34    3.81
   0  20 -28   15.16    5.98
   0  16 -32   42.02    6.55
   0  14   0    1.53    2.03
   0  12 -34   -1.10    6.05
   0   2 -34  128.45    8.16
   0  -2 -32   -0.12    5.19
  -1  15 -19  121.16    7.20
  -1  15 -13  161.22    7.10
  -1  13 -23   53.83    5.82
  -1   1 -23  139.12    6.81
  -1  -1 -19  553.70   18.03
  19 -11  39   11.19    9.72
  16  -6  38    5.98    9.02
  16 -16  34   -2.86    8.40
  15 -19  31    5.40    7.39
  14 -24  26    1.68    6.83
  13 -21  27    9.43    7.27
  12 -20  26    0.34    6.38
  11  45  13    4.22    3.08
  11 -19  25   18.44    6.91
  10  20  30   17.51    4.78
  10   8  32   10.84    6.09
  10   6  32   66.01    7.61
  10 -28  14   11.33    5.91
  10 -32   8   -0.21    5.57
  10 -38 -12   11.25    4.61
   9  -3  29   22.52    6.46
   9  -9  27   47.37    7.05
   9 -13  25   68.84    7.45
   8   2  28   -1.82    5.41
   8 -28   8   63.18    6.14
   7  17  25   47.67    4.24
   7 -25   9   15.88    4.84
   6   8  24    9.65    3.86
   6   6  24  124.57    6.63
   5  13  21   -0.42    2.80
   4  40 -14   -0.17    5.60
   4  38  -4   -0.87    4.63
   3  37 -21   -1.53    6.52
   3  37 -19    6.61    6.48
   3  37 -13   14.62    6.00
   3  29 -39    5.77    7.21
   3  27 -41    3.92    7.31
   3 -15   5  189.98    7.30
   3 -19  -1   53.75    3.76
   2  -6   8 2057.02   61.61
   1  29 -11   -2.60    4.97
   1  19 -37   29.42    7.20
   1 -11 -31    2.04    4.19
   0  24 -14    1.06    4.52
   0  22 -26    0.66    6.08
   0 -10 -16   -0.44    1.55
  -1  15 -21    1.21    4.90
  -1  11 -25  153.86    7.83
  -1   3 -25  223.70    9.29
  -1  -1 -13  111.75    4.58
  17  -5  39   -4.17    9.29
  15  -5  37    0.18    8.08
  12  -2  34   10.30    7.55
  12 -30  16    2.49    6.37
  11   1  33   13.73    6.79
  11  -7  31   -2.41    6.52
  11 -29  15   10.68    6.14
  11 -33   9    4.20    5.50
  10 -36  -2   12.68    5.21
   9  45   7   -0.14    3.58
   9  23  27    7.16    3.65
   9  17  29   11.30    4.75
   9 -21  19   20.56    5.83
   9 -25  15   38.52    6.36
   8  34  18    3.72    1.32
   8  -6  26   -1.51    5.39
   8 -14  22  202.12    9.81
   8 -30   4   -1.73    5.00
   8 -34  -8   -2.41    4.33
   7 -15  19   85.39    6.64
   6  40   4   -1.15    4.12
   5 -15  13   47.24    4.92
   4  40 -12   16.89    5.77
   4  34   4    2.02    3.86
   4 -12  12  482.95   16.15
   4 -18   6   29.37    3.97
   3 -13   7  195.35    7.53
   2  34 -18    5.30    5.64
   2  34 -16    8.28    5.37
   2  32 -28    0.01    6.22
   2  32  -6    5.75    4.80
   2  30 -32   29.55    8.12
   2  30  -2    3.89    4.03
   2  -2  10   -0.23    2.68
   2 -18 -26    0.69    2.14
   1  27 -29   14.62    6.31
   1  27  -5  321.11   11.71
   1  17   5  212.98    7.00
   1 -15 -21   -0.39    1.80
   0  24 -22    1.87    5.53
   0  24 -12  176.68    8.14
   0  14 -34   55.21    7.29
   0 -10 -18  197.97    6.78
  -1  13  -9   32.16    3.43
  -1   7  -7 6215.68  184.12
  -1  -1 -21    9.71    3.59
  19  -3  41   -3.02   10.28
  18  -4  40   -0.03    9.93
  17 -11  37    2.01    8.53
  15  19  37    2.53    6.26
  15 -15  33    9.17    8.35
  14  -4  36   -3.49    8.26
  14 -10  34    1.49    7.76
  14 -18  30   -0.67    7.65
  13 -23  25    3.44    7.96
  12  16  34   10.70    5.21
  12 -22  24    1.89    6.37
  11  13  33    4.86    5.97
  11 -21  23    7.51    6.11
  10  32  24   -0.17    1.74
  10 -10  28   31.06    6.69
  10 -14  26    0.33    6.30
  10 -20  22   99.76    7.90
  10 -26  16   -0.10    5.48
  10 -38 -14   -1.10    4.38
   9 -23  17   20.21    5.65
   9 -35  -5   13.32    4.89
   8  38  14    1.44    2.51
   8   4  28   67.11    6.25
   7  43   3    5.01    4.49
   6  42   0   24.49    5.04
   6  36  10   25.77    3.39
   6  -4  22  515.89   17.91
   5  39   1    1.71    4.59
   5 -17  11   18.18    4.57
   3  37 -23    5.74    6.44
   3  37 -11   -2.17    5.28
   3   3  15 1097.49   33.49
   2  34 -20   74.06    7.46
   2  34 -14    0.10    5.55
   1  29 -25   45.61    6.64
   1  23 -35   25.97    7.02
   1  17 -39   15.79    7.18
   0  20 -30    1.60    6.24
   0  20  -4  116.15    5.56
   0  18 -32    1.29    6.46
   0  18  -2  614.30   19.36
   0   8 -36    2.41    6.36
   0   0 -34   -2.14    5.52
   0  -8 -26   -0.87    3.39
  -1  17 -17  911.55   29.20
  -1  15 -23   41.51    5.40
  -1  15 -11   29.58    3.86
  -1  13 -25   50.22    5.39
  -1   9 -27  197.29    9.34
  -1   9  -7  441.28   14.17
  -1   7 -27  371.21   13.86
  -1   5 -27  309.36   12.05
  18 -10  38   -0.54    9.22
  17 -15  35    0.41    8.74
  16  -4  38    0.52    8.50
  14  18  36   -2.38    6.83
  14 -14  32   28.68    7.62
  13  17  35    1.56    6.40
  13  -9  33    3.01    7.59
  13 -17  29    3.93    6.73
  13 -25  23    4.86    7.09
  12   0  34    2.33    7.37
  12  -8  32   66.64    8.21
  12 -28  18   -0.89    6.56
  11   3  33   23.13    6.81
  11 -15  27   50.60    7.19
  11 -27  17   17.33    6.31
  10  -4  30   75.85    8.31
  10 -22  20   90.51    7.74
  10 -24  18   28.67    6.41
  10 -38 -18    1.81    4.10
  10 -38 -16    0.40    4.20
   9  -1  29   40.19    6.91
   9 -29   9    6.66    5.19
   9 -33   1    4.23    4.89
   8  10  28   -4.86    5.02
   8   6  28   -0.40    5.43
   8 -10  24    0.30    5.47
   7  -1  25  298.66   12.05
   7 -17  17  139.54    7.70
   7 -23  11    2.42    4.57
   7 -27   5   68.32    5.94
   7 -29   1    5.35    4.52
   6 -12  18  153.35    8.06
   6 -24   6   10.30    4.38
   5   3  21   -1.08    3.71
   5  -9  17  256.64   10.09
   5 -23   3   82.91    5.40
   5 -25  -1    8.58    3.64
   4  40 -10   -0.10    5.35
   4   2  18  666.60   21.24
   4 -14  10  421.67   14.38
   4 -16   8  163.72    7.15
   2  34 -22    0.54    6.15
   2  34 -12   48.73    6.19
   2  28 -36   -2.34    7.72
   2  26 -38    3.03    7.23
   2  24 -40   -2.59    7.87
   2 -18  -8  186.15    6.30
   1  29  -9   12.16    4.62
   1  25 -33   11.64    7.24
   1  21 -37   28.84    7.72
   0  24 -24   67.36    7.03
   0  24 -10    0.40    4.01
   0  22 -28   -2.03    5.65
   0  16 -34    0.51    6.21
   0  10 -36    0.48    6.25
   0   6 -36   -0.00    6.40
   0   4 -36    2.78    6.34
   0 -10 -20   -0.33    2.56
  -1  17 -21   19.16    4.68
  -1  17 -15  690.57   22.53
  -1  11 -27   81.80    6.53
  -1   5  -7 2207.80   65.87
  -1   1 -25  135.26    7.00
  20  -8  40   -2.51    9.62
  19  -1  41    5.88    9.91
  19  -9  39    0.01    9.83
  18  -2  40    3.14    9.61
  17  -3  39    7.14    9.21
  16 -10  36   -0.60    8.57
  16 -18  32   -2.67    7.49
  15  25  35    1.42    6.48
  15  -3  37    6.73    8.10
  15 -21  29    0.41    6.98
  13 -13  31   -2.90    6.87
  12 -16  28   28.44    6.92
  12 -24  22   -0.51    6.12
  11  21  31    1.86    4.98
  11  11  33    2.46    5.95
  11   5  33    5.81    6.39
  11 -11  29    9.57    7.29
  11 -25  19   -0.00    6.26
   8  20  26    0.13    3.75
   8   8  28   33.40    5.76
   8 -26  10  101.13    7.00
   7  41   7    4.06    4.06
   7  -7  23   26.64    5.42
   7 -11  21   -1.60    5.09
   7 -31  -5   68.81    5.37
   6 -30 -10    2.32    3.71
   5  41  -3    7.28    4.93
   5 -27  -7   62.02    4.38
   4 -24  -6   -1.06    2.90
   3  37  -9    3.50    5.02
   2  32 -30   33.85    7.58
   2 -14   0 1234.28   37.28
   1  27 -31    0.32    6.18
   1  23   1   22.96    3.31
   1  19 -39   13.80    7.07
   0  22  -6    8.83    3.67
   0  12 -36    2.86    6.45
   0  -4 -32  226.71    9.95
   0  -6 -30  275.25   10.75
   0 -10 -14  156.75    5.19
  -1  17 -13   32.72    4.53
  -1  15 -25   77.87    6.65
  -1  13 -27   84.24    6.52
  -1  11  -7 1081.94   33.04
  -1   3 -27  117.46    6.68
  -1   1  -9    5.93    2.00
  -1  -1 -23  122.84    6.14
  18 -14  36    1.93    8.86
  16  18  38    0.42    1.32
  14  -2  36   -0.06    8.23
  13  35  27    0.01    2.60
  12  14  34   17.67    6.67
  12 -12  30    1.01    6.54
  11   7  33   12.95    5.99
  10 -30  10    3.35    5.21
   9  -7  27   29.59    6.26
   9 -15  23   45.41    6.43
   9 -31   5   16.35    5.98
   8 -32  -2    0.00    4.19
   8 -34 -10   42.46    4.85
   7 -19  15  131.83    7.56
   7 -21  13   44.57    5.55
   6 -26   2   -0.44    3.92
   5  37   5   24.75    4.20
   5   5  21    0.73    3.63
   4  40  -8   22.30    5.46
   4  -4  16   -0.20    3.58
   3  35  -3   14.01    4.65
   3  11  15  418.52   13.07
   2  34 -10   -1.60    4.79
   2  30 -34   -2.05    6.82
   2  26   4   21.60    3.34
   1  31 -17   36.28    6.39
   1  29 -27   38.39    6.51
   1  25  -1   20.01    3.67
   1 -11  -3   44.36    2.26
   0  24 -26   -0.60    6.13
   0  20 -32  168.65    9.82
   0   2 -36    0.19    5.69
   0  -2 -34  106.61    7.41
  -1  17 -23   46.11    5.82
  -1   9 -29   61.36    5.93
  -1   7 -29   56.68    6.10
  17  -9  37    0.89    8.94
  16  -2  38    3.90    8.48
  15 -23  27    3.59    7.61
  14  24  34   -5.74    5.96
  14 -20  28   -6.56    7.04
  11  -5  31    5.79    6.74
  11 -31  11    0.61    5.58
  10 -34   2   -0.30    5.09
  10 -36  -4    0.05    4.94
   9   1  29   42.40    6.78
   9 -11  25   39.57    6.41
   8  44   6   -0.78    4.25
   8  -4  26   -0.09    5.18
   5   9  21    8.26    2.47
   5   7  21    1.43    3.64
   4  12  18    1.00    2.62
   4   4  18   16.43    3.22
   4  -8  14   21.33    3.89
   3  -3  13  709.63   22.24
   3  -7  11   13.67    3.31
   2  34 -26   -0.10    6.22
   2  32  -4   -1.32    5.29
   2  28   2   95.95    5.09
   1  31 -21   -0.66    6.07
   1  31 -19    6.84    5.82
   1  31 -15   47.60    5.80
   1  29  -7   49.26    4.99
   0  26 -20   -2.89    5.52
   0  26 -18   30.03    5.22
   0  26 -16    0.35    5.04
   0  22 -30  195.89   10.66
   0  18 -34   84.11    8.22
   0  14 -36   -4.02    5.64
   0 -10 -22  313.41   10.57
  -1  15  -9   54.55    4.14
  -1  11 -29   36.52    6.09
  -1   5 -29   63.85    6.18
  -1   1 -27  154.48    7.67
  -1  -3 -19   54.96    3.83
  20  -6  40   -1.67   10.28
  18   0  40   -7.48   10.65
  18  -8  38    0.76    8.92
  17  -1  39   -2.14   10.03
  15  17  37   -1.06    6.16
  15  -1  37    6.24    8.23
  15 -13  33    5.22    7.29
  15 -17  31    4.63    7.16
  14  16  36    0.72    6.73
  14   0  36   -1.43    7.45
  14  -8  34    8.50    8.07
  13  23  33    1.31    6.08
  13  15  35    6.54    6.70
  13   1  35   10.40    7.54
  13  -7  33    0.27    7.65
  13 -19  27   32.86    7.91
  12  22  32   -2.42    5.32
  12  12  34   -2.97    6.58
  12  -6  32    3.44    6.89
  11 -17  25   57.24    7.13
  10  -2  30   -2.34    5.96
  10 -16  24    3.12    5.87
  10 -32   6    5.06    5.47
   9  43  11    2.36    3.64
   9 -27  11   -1.92    5.16
   9 -35  -7   13.57    4.70
   8  40  12   12.12    3.46
   8 -24  12   82.28    6.63
   7  15  25   54.02    4.75
   7   1  25  285.04   11.42
   6  18  22    7.89    3.04
   6  -2  22   15.47    4.55
   6 -14  16   -2.49    4.85
   6 -22   8  140.40    7.01
   4  36   2   -2.14    4.02
   3  37  -7   35.58    5.48
   3 -21  -7   93.57    4.40
   2  32 -32    2.41    7.17
   2  28 -38    8.85    7.72
   2  26 -40   19.71    8.29
   2  -8   6   21.69    2.83
   1  31 -13   18.36    5.09
   1  29 -29   20.47    7.13
   1  25 -35   16.53    6.92
   1  23 -37   19.97    7.28
   1  21   3  167.43    6.29
   1 -13 -29   35.57    4.02
   0  26 -14   60.16    5.85
   0  24 -28  113.06    8.29
   0  24  -8  576.86   19.08
   0  16   0  970.86   29.54
  -1  19 -21   -0.11    4.40
  -1  19 -17  132.79    7.02
  -1  19 -15  570.46   19.25
  -1  17 -25   72.17    6.60
  -1  17 -11   10.22    3.95
  -1  15 -27   86.43    6.68
  -1  13  -7  543.60   17.38
  -1  -1 -25  136.34    6.87
  19  -7  39   -2.94    9.14
  18   2  40    3.29   10.14
  17 -13  35    2.41    8.63
  17 -17  33    1.12    7.75
  16   0  38    0.00    8.61
  16  -8  36   -6.27    8.14
  16 -20  30    6.22    7.88
  15  29  33   -4.46    5.72
  14 -16  30   32.40    7.63
  14 -22  26    1.23    8.01
  12  10  34    7.90    6.71
  12   6  34    9.06    6.59
  12 -18  26   -1.43    6.29
  11 -33   7   15.06    5.98
  10  -8  28   -0.72    6.39
   8 -18  18   75.08    6.33
   8 -28   6   -0.36    4.62
   8 -34 -12   -1.07    4.10
   6  38   8   13.22    3.82
   6 -30 -12   82.84    5.01
   5 -11  15  100.36    6.34
   4 -20   2   -0.90    3.40
   2  34 -28    3.35    6.78
   2  34  -8   36.66    5.46
   2  30 -36   -1.23    6.54
   2  24 -42   24.66    7.01
   2  24   6    9.88    2.87
   1  27 -33    7.42    6.59
   1  27  -3   76.03    5.00
   1  21 -39   15.05    7.33
   1  -5   3  149.72    5.11
   1 -15 -23   46.18    3.10
   0  26 -24   -3.50    5.86
   0  26 -12   -1.59    4.68
   0  16 -36    3.38    6.18
   0  10 -38   12.38    6.72
   0   8 -38   -1.46    6.46
   0   8   2    1.14    1.20
   0   6 -38   13.60    6.31
   0   0 -36    0.86    5.90
   0  -8 -28  191.42    8.01
  -1  13 -29   37.04    5.81
  -1   3 -29   77.76    5.99
  -1   3  -7  226.98    7.54
  -1  -3 -21   -1.69    3.36
  -1  -3 -15  598.23   18.61
  17   1  39   -1.39    9.41
  15   1  37    5.80    8.17
  14   2  36    5.34    8.00
  14 -12  32    7.73    7.68
  13  13  35   21.23    7.96
  13   3  35   10.92    7.86
  12  34  26   -0.28    2.69
  12   8  34   -2.27    7.17
  12 -30  14    0.34    6.02
  11  33  25    3.43    2.28
  11  -9  29   13.02    6.43
  11 -29  13   21.42    6.02
  10  24  28    1.11    4.20
  10 -12  26   -1.84    5.92
  10 -28  12   -1.63    5.54
   9   3  29   16.60    6.28
   8  -8  24   21.49    5.69
   8 -12  22    0.82    5.43
   8 -20  16   -3.38    5.31
   8 -22  14   49.22    5.92
   8 -30   2   72.99    6.07
   7 -13  19   39.83    5.22
   7 -25   7   54.21    5.38
   6  30  16    0.54    1.14
   6 -16  14   62.70    5.40
   6 -20  10  224.55    9.43
   5 -21   5  339.85   12.29
   4  40  -6   -1.58    4.93
   4   6  18  253.41    9.05
   4 -22  -2  232.35    8.59
   3  39 -19    3.77    6.07
   3  39 -17   13.22    6.34
   3  39 -15   20.68    6.20
   3 -17   1  128.71    5.50
   3 -21 -29   16.68    2.97
   2  30   0  160.08    7.10
   2 -12   2  829.04   25.39
   2 -16  -4    1.86    2.03
   1  31 -25   35.07    6.80
   1  31 -11    1.56    4.97
   1  19 -41   -0.65    7.05
   1 -11 -33   10.43    4.51
   0  22 -32    3.10    6.69
   0  20 -34    1.97    6.59
   0  12 -38    0.97    6.93
   0   4 -38    2.49    5.87
  -1  19 -23   37.95    5.36
  -1  19 -13  313.60   11.61
  -1  17 -27   24.89    5.51
  -1   9 -31    1.19    5.53
  -1   7 -31   -1.05    5.22
  20  -4  40    1.07   10.14
  18   4  40    0.66   10.04
  18 -12  36   10.05    8.57
  17   3  39   -3.86    9.37
  17  -7  37    0.81    8.94
  16   2  38    1.31    8.22
  16 -16  32   17.81    7.78
  15  15  37    3.60    7.38
  15  -7  35    7.25    8.41
  14  14  36   -2.77    7.29
  14 -24  24    0.94    6.79
  14 -26  22   -3.72    6.28
  13   5  35    9.72    7.26
  13 -11  31   -3.64    7.20
  13 -15  29   12.73    6.96
  13 -21  25   15.28    6.98
  13 -29  17    4.28    6.00
  12 -10  30   59.06    8.10
  12 -14  28    1.56    6.88
  12 -20  24    5.07    6.22
  11  -3  31   -3.40    6.82
  11 -13  27   58.62    9.20
  10 -18  22   10.87    6.31
   9  -5  27  113.98    8.01
   9 -19  19   12.87    5.56
   9 -25  13   32.09    5.61
   8  -2  26    0.43    5.04
   7   3  25   68.72    5.57
   7  -5  23   77.90    6.30
   7 -31  -7   43.44    4.71
   6  42   2    0.92    4.40
   6 -18  12  221.77    9.42
   6 -28  -4    1.00    3.84
   6 -30 -24    7.15    1.81
   5  19  19   31.52    2.57
   5 -27  -9   19.21    3.46
   4   8  18    7.67    2.83
   3  39 -13    5.55    5.64
   2  36 -20    3.10    5.97
   2  36 -18   35.74    6.22
   2  36 -16    2.45    5.40
   2  34 -30    2.69    6.46
   2  32 -34   12.22    7.18
   2   0  10  151.45    5.68
   2 -10   4   42.29    2.99
   1  29 -31   -0.63    6.83
   0  26 -26   -1.77    6.20
   0  24 -30    1.01    6.65
   0  18 -36   -1.63    6.83
   0  14 -38   29.92    6.80
   0  10   2   76.16    3.03
   0  -4 -34   -0.09    5.34
   0 -10 -24   -0.14    3.07
  -1  19 -25   15.59    4.58
  -1  15 -29    7.83    5.79
  -1  11 -31    1.78    5.64
  -1   5 -31    0.34    5.24
  -1  -3 -23  134.88    6.21
  20 -10  38   -2.13    9.57
  19  -5  39    0.36    9.65
  19 -11  37   -3.46    9.51
  18   8  40   -2.89    8.27
  18   6  40    0.76    9.50
  18  -6  38    1.38    9.48
  17  13  39    1.17    9.01
  16  14  38   -1.75    8.14
  15   3  37    5.63    7.78
  15 -19  29    0.65    6.97
  14  32  30    4.59    4.55
  14  28  32    2.40    5.35
  14   4  36   -3.38    7.84
  14  -6  34   -2.80    8.06
  13  11  35   12.71    7.26
  13   9  35    9.63    7.13
  13   7  35    9.37    7.56
  13  -5  33    1.49    7.46
  13 -23  23   10.76    6.70
  12  -4  32   30.71    7.36
  11  19  31    2.73    5.46
  11 -19  23   13.89    5.92
  10   0  30  117.84    8.85
  10 -26  14   -4.35    5.23
  10 -36  -6    3.30    4.71
   9  11  29    2.17    4.91
   9   5  29   27.91    6.09
   9 -23  15  108.75    7.33
   9 -29   7   32.83    5.58
   9 -35  -9    0.15    4.42
   8 -32  -4   12.55    4.49
   8 -34 -14    7.11    3.96
   7  13  25   52.68    4.63
   7  -9  21    0.76    4.51
   7 -29  -1    0.01    4.34
   6  44  -2    9.05    4.93
   6 -10  18    1.56    4.33
   5  41  -1    2.18    4.58
   5  -7  17  103.10    5.87
   3  23  11   19.35    1.78
   2  36 -22   32.85    6.71
   2  36 -14    8.51    5.74
   2  28 -40    1.08    7.17
   2 -18 -28   28.82    3.34
   1  31 -27   28.18    6.41
   1  27 -35    7.06    6.56
   1  25 -37    8.53    7.02
   1  23 -39    3.92    7.70
   0  26 -10  207.83    8.99
   0  22  -4   -1.37    3.62
   0  20  -2   -0.52    2.87
   0  -6 -32    1.12    4.75
  -1  17  -9    3.97    3.39
  -1  13 -31   -1.39    6.11
  -1   1 -29   28.74    4.83
  -1  -1 -27  155.09    7.43
  17  11  39    0.22    8.95
  17   7  39    1.66    9.12
  17   5  39   -6.82    9.02
  16  12  38    2.35    8.64
  16   4  38   -2.05    8.97
  16  -6  36   -0.43    8.56
  15  23  35    4.37    6.81
  15  13  37   -2.21    7.67
  15   5  37    7.80    7.89
  15 -11  33    3.82    7.50
  14  12  36   -1.63    7.26
  14   6  36   -1.65    7.57
  14 -18  28    9.84    6.88
  13 -25  21    4.21    6.79
  13 -27  19    4.68    6.58
  12 -22  22   43.96    6.78
  12 -28  16    3.93    5.70
  11 -27  15   50.46    6.58
   9   9  29    5.04    5.53
   9   7  29   44.80    6.83
   9 -13  23   16.17    6.17
   9 -21  17   74.67    6.67
   9 -31   3   36.91    6.13
   7   5  25   97.92    6.19
   7 -27   3   38.23    4.74
   6   0  22  275.17   10.87
   6  -6  20  346.53   12.87
   6 -24   4    3.11    3.96
   6 -30 -14   -0.98    3.29
   5  39   3   10.80    4.40
   5 -13  13   53.91    5.10
   4 -10  12   72.65    4.68
   3  39 -11    2.18    5.27
   3  37  -5   15.31    5.11
   3  35  -1    8.33    4.35
   3  -9   9  232.79    8.50
   3 -19  -3  417.82   13.51
   2  36 -24   -0.48    6.36
   2  30 -38    0.91    7.49
   2  26 -42   -1.68    7.42
   1  31  -9   11.74    4.79
   1  29  -5  129.12    6.64
   1  21 -41    1.62    7.69
   0  28 -20   46.24    6.23
   0  28 -18   -0.85    5.34
   0  26 -28    4.94    6.29
   0  24  -6   -2.08    3.65
   0  16 -38    2.93    6.74
   0  -2 -36   -1.31    5.40
  -1  21 -21    4.94    4.82
  -1  21 -17  101.57    6.24
  -1  21 -15  119.05    6.64
  -1  19 -11    6.77    3.98
  -1  17 -29    8.82    6.26
  -1  15  -7  100.28    5.11
  -1   9  -5  349.64   11.33
  -1   3 -31   -0.41    4.82
  -1  -3 -13   80.21    3.61
  20  -2  40   -4.09    9.97
  17   9  39   -0.15    9.22
  17  -5  37    7.20    8.96
  17 -11  35    0.03    8.43
  16  10  38    4.68    8.77
  16   8  38    0.00    8.16
  16   6  38    2.51    8.52
  15  11  37   10.61    8.05
  15   9  37    2.81    7.88
  15   7  37    4.84    7.77
  15 -15  31    3.95    7.16
  15 -21  27    1.50    6.65
  14  10  36   -2.62    8.06
  14   8  36   -5.96    7.45
  12 -26  18   30.55    6.68
  12 -32  10    0.82    5.47
  11  25  29   -0.22    4.40
  11  -1  31    1.59    6.21
  11 -21  21   -0.12    5.06
  11 -23  19    8.44    5.84
  11 -25  17   32.89    6.50
  11 -31   9    7.75    5.85
  11 -35   1    4.34    5.19
  10  28  26    2.50    3.44
  10   2  30    0.82    6.23
  10  -6  28   34.58    6.73
  10 -22  18    2.12    5.68
  10 -24  16    2.55    5.60
  10 -30   8   37.25    5.71
   9  21  27    7.80    4.14
   9  -9  25   42.51    6.41
   8  18  26   -0.98    4.01
   8 -26   8    1.02    4.75
   8 -34 -22   27.91    3.68
   7  43   5    2.24    4.15
   7   7  25  139.09    7.37
   7 -23   9   17.93    4.57
   6 -26   0  180.83    7.76
   5  43  -5   11.23    5.17
   5 -19   7  121.41    6.45
   5 -23   1    1.44    3.70
   4  38   0    1.46    4.30
   4  -2  16    9.57    3.50
   4 -18   4    9.83    3.43
   2  36 -12   -1.28    5.30
   2  34  -6   -2.35    5.08
   2  32  -2  114.04    6.54
   1  33 -21   -1.14    6.22
   1  33 -19   25.84    5.92
   1  33 -17   40.17    6.53
   1  31 -29   12.21    6.94
   1  29 -33    3.51    7.06
   0  28 -16    3.64    5.08
   0  24 -32   63.70    7.95
   0  22 -34   25.45    6.77
   0  20 -36    3.79    6.99
   0  -8 -30   -0.61    3.97
  -1  21 -23   21.42    5.63
  -1  19 -27   50.14    6.21
  -1  15 -31   -1.26    6.26
  -1   9 -33   18.55    6.20
  -1   7  -5  142.04    5.34
  -1  -3 -25  234.94    9.19
  19  -3  39   -3.52    9.38
  18  -4  38    3.38    9.13
  18 -10  36    6.36    9.04
  15  -5  35   10.90    8.38
  14  38  26   -1.76    2.68
  14  22  34   -6.55    6.45
  14 -10  32   24.95    8.29
  13  27  31   -0.96    4.92
  13  21  33    1.72    5.99
  13 -17  27   24.54    7.45
  12  26  30    8.36    4.79
  12  20  32   22.16    6.06
  10 -14  24   42.02    7.02
  10 -32   4    0.20    5.17
   8  42  10   10.01    3.69
   8  24  24   11.81    3.23
   8   0  26    2.23    4.82
   8 -34 -16   -1.50    3.76
   7  21  23   12.31    3.24
   7   9  25   51.69    5.25
   6  40   6   -1.21    3.97
   5  -1  19  115.02    6.03
   5 -15  11    6.52    4.06
   5 -17   9   29.27    4.44
   4  42 -10   21.83    5.64
   4  32   8   56.44    3.95
   3 -15   3  447.00   14.51
   2  -4   8   30.47    2.80
   1  33 -23   13.74    6.49
   1  33 -15   31.09    5.85
   1  -1   5  868.32   26.04
   1  -7   1  268.12    8.52
   1  -9  -1    0.96    1.61
   1 -13 -31    0.96    3.77
   1 -15 -25   67.86    3.82
   0  28 -24   69.93    7.28
   0  28 -14   -0.09    4.74
   0  18 -38   20.12    6.91
   0   6   2  243.13    7.40
  -1  21 -25   71.93    6.63
  -1  21 -13  169.72    7.88
  -1  11 -33   12.31    6.18
  -1  11  -5  246.87    8.52
  -1   7 -33   18.66    5.74
  21  -7  39   -4.60   10.13
  20  -8  38   -3.59    9.63
  19  -9  37    5.47    9.46
  18 -14  34    1.41    7.88
  16  -4  36   -1.99    8.31
  16 -18  30   12.21    7.41
  15 -23  25    4.27    6.74
  14 -14  30    5.39    6.91
  13  31  29   -0.87    4.26
  13  -3  33    6.23    7.06
  13  -9  31    3.21    7.40
  12  -2  32    2.97    7.06
  12  -8  30    0.24    6.74
  12 -16  26   -1.76    5.87
  11 -15  25   86.29    7.59
  11 -33   5    9.74    5.69
  10 -10  26    1.63    6.10
   9  -3  27  137.62    8.59
   9 -35 -11   -1.30    4.25
   8  -6  24   -0.59    4.96
   8 -34 -20    4.33    3.43
   8 -34 -18    9.38    3.64
   7  -3  23   84.72    6.05
   7 -17  15  100.61    6.49
   7 -21  11    8.92    4.50
   4  34   6    3.78    3.49
   4  -6  14  271.13    9.94
   4 -12  10    2.13    3.26
   3  39  -9    0.46    5.05
   3  31   5   87.74    4.93
   3  -1  13  280.87    9.73
   2  36 -10   44.83    5.61
   1  31 -31    2.61    6.54
   1  27 -37    3.64    7.62
   1  25 -39    3.03    6.78
   1  23 -41   -1.44    7.10
   0  26 -30   80.65    7.65
   0  26  -8   -0.91    3.81
   0  14 -40    0.94    7.01
   0  12   2    0.17    1.55
   0 -10 -26    0.36    3.21
  -1  19 -29   19.67    6.53
  -1  17 -31    3.48    6.20
  -1  13 -33   13.49    6.40
  -1   5 -33   22.73    5.91
  -1   1 -31    0.00    4.59
  -1  -1 -29   29.07    4.68
  16 -14  32   -4.07    8.19
  14 -20  26    1.48    6.56
  13 -13  29    5.24    7.13
  12 -12  28   26.43    6.83
  11  17  31    0.00    4.65
  11   1  31    1.69    6.58
  11 -11  27   32.60    7.03
  10   4  30   67.26    7.32
  10 -36  -8    1.33    4.53
   9  45   9    3.59    3.91
   9 -15  21    0.38    5.18
   9 -27   9    8.98    5.17
   9 -33  -3   12.98    4.73
   8 -10  22  141.87    8.21
   8 -28   4   20.09    4.92
   8 -30   0   -1.76    4.79
   7  37  13    9.11    2.93
   7 -19  13   88.22    6.26
   7 -31  -9    4.44    3.82
   6   2  22   14.25    4.39
   6 -30 -16    2.69    3.11
   4 -16   6   11.92    3.34
   3  29   7   64.85    3.89
   3 -11   7  991.73   30.52
   3 -13   5  608.87   19.26
   1  33 -13   18.99    5.12
   1  31  -7   57.99    5.48
   1  29 -35    5.93    7.45
   0  28 -26    2.00    5.67
   0  28 -12  120.11    6.92
   0  24 -34   -1.59    6.32
   0  22 -36   -0.26    6.32
   0  18   0    0.88    2.55
  -1  23 -19   24.25    5.21
  -1  21 -27   36.40    6.61
  -1  19  -9   35.58    4.12
  -1  15 -33    9.66    5.80
  -1  13  -5 1203.97   36.61
  -1  -3 -27  119.72    6.36
  19  -1  39   -0.16   10.35
  19 -13  35    7.06    9.04
  18  -2  38   -0.42    9.01
  17  -3  37    0.00    9.30
  17  -9  35   -4.31    8.73
  15  -3  35    6.73    7.96
  15  -9  33    2.89    7.37
  15 -17  29    2.84    7.63
  13 -19  25   30.64    6.74
  12  30  28   -0.48    3.90
  12 -30  12    6.02    5.91
  11  29  27    5.66    3.77
  10  12  30   63.13    6.51
  10   6  30    2.67    6.21
  10 -28  10   50.44    6.20
   8   2  26   -0.25    4.78
   8 -16  18   -0.26    5.06
   8 -24  10    1.40    4.69
   8 -32  -6    0.70    4.24
   7  39  11    1.20    3.49
   6 -12  16   -0.39    4.15
   6 -22   6   -1.94    4.04
   6 -28  -6    8.62    3.73
   6 -30 -22   -0.97    2.34
   5 -27 -11    6.30    3.01
   4  42  -8   -1.96    5.13
   4  30  10  147.43    5.73
   4 -14   8   76.97    4.70
   3  33   3   66.63    4.85
   3  -5  11   88.86    4.49
   1  33 -27   15.19    6.87
   1  27  -1    2.03    3.29
   1  25   1   20.49    3.34
   1  19   5  372.43   11.76
   0  28 -28   31.96    6.48
   0  26 -32   -1.65    6.16
   0  20 -38   -0.29    7.18
   0  16 -40   51.32    8.32
   0  -6 -34   47.15    5.60
  -1  23 -23   28.55    5.98
  -1  23 -17   74.82    5.95
  -1  21 -11   57.45    4.97
  -1  17  -7  174.88    7.18
  -1   5  -5 9376.20  277.25
  -1   3 -33   19.94    6.07
  -1   1  -7 1098.80   33.00
  -1  -5 -21    1.13    2.98
  -1  -5 -19  107.76    4.81
  21  -5  39   -6.80   10.42
  18  -8  36   -3.82    8.49
  17 -17  31    4.23    8.14
  16 -20  28    4.64    7.63
  15  21  35    6.30    7.11
  15 -13  31    8.30    7.16
  14 -22  24   10.71    7.64
  13  -1  33    6.92    7.80
  12   0  32   56.53    7.81
  12 -18  24   -0.37    5.96
  11 -29  11    2.57    5.51
  10  10  30   -0.35    5.34
  10   8  30   86.65    7.39
  10  -4  28    1.60    6.18
  10 -16  22   87.72    7.72
  10 -34  -2   -1.53    4.84
   8  28  22    1.40    2.36
   8  16  26    0.79    4.13
   7 -25   5   63.05    5.44
   6  44   0    0.34    4.49
   6  -4  20  114.11    6.58
   6 -30 -18    0.33    2.87
   5  -9  15  287.68   10.73
   3  37  -3   28.72    4.84
   3 -21  -9   51.05    3.33
   2  38 -20   28.82    6.30
   2  38 -18    1.51    6.02
   2  34  -4   15.80    4.88
   2 -18 -10    9.29    1.83
   1  33 -11    2.70    4.84
   1  31 -33   -0.55    7.09
   0 -10 -12    1.67    1.16
  -1  23 -25   31.56    6.01
  -1  23 -15  100.76    6.07
  -1  21 -29   13.17    6.07
  -1  19 -31    6.11    6.42
  -1  17 -33   12.09    5.87
  -1  11 -35   49.54    6.98
  -1   9 -35   22.52    6.57
  -1   7 -35   62.97    6.97
  -1  -5 -17  145.88    5.62
  20  -6  38   -0.33    9.50
  19   1  39    7.76    9.66
  19  -7  37    0.03    8.79
  18   0  38    5.58    9.79
  17  -1  37   -2.28    9.29
  16  -2  36    3.13    8.31
  15  27  33    0.83    6.10
  14  -8  32   -0.09    7.41
  14 -16  28   -2.94    7.20
  14 -24  22   30.09    7.53
  14 -26  20   26.93    6.53
  13 -29  15   21.61    6.36
  11   3  31   -0.86    6.40
  11  -5  29    3.67    6.44
  11 -17  23   33.40    6.34
   9  -1  27   84.03    6.87
   9  -7  25   68.23    6.77
   9 -25  11   -2.16    5.32
   9 -29   5   73.72    6.57
   9 -31   1    0.31    5.58
   9 -35 -13    7.66    4.18
   8 -18  16    2.49    4.97
   8 -22  12   -1.48    4.86
   7  35  15   12.11    2.36
   7  -7  21    0.10    4.45
   6   4  22  501.61   17.03
   6 -30 -20   56.50    3.53
   5  43  -3   10.39    4.81
   5  41   1    4.29    4.51
   5  35   9    6.16    3.19
   5   1  19  112.53    5.95
   5  -5  17  363.92   12.81
   4  36   4    5.27    3.79
   4 -20   0  525.16   16.97
   3  39  -7   14.99    5.08
   2  38 -22   -0.76    6.03
   2  38 -16    0.66    5.91
   2  36  -8   -1.07    4.75
   1  33 -29    9.78    6.60
   1  29  -3  156.58    7.10
   1  27 -39    4.97    7.76
   1  25 -41   -1.19    7.96
   0  30 -22  159.77    9.31
   0  30 -20   -1.14    5.66
   0  30 -18   20.73    5.52
   0  28 -10   -0.08    4.47
   0  24  -4   94.22    5.29
   0  18 -40   -5.26    7.53
   0  -8 -32  111.91    6.56
  -1  13 -35   31.59    6.87
  -1   5 -35   40.41    6.34
  -1   1 -33   34.42    5.91
  -1  -1 -31   -0.30    4.84
  -2  10 -20  155.09    7.27
  16  20  36   -0.15    1.68
  16  -8  34    0.00    8.07
  15  -1  35    5.25    7.83
  14 -12  30   21.98    7.17
  13  -7  31   -4.89    6.96
  13 -21  23   10.83    6.35
  12  -6  30   37.84    7.38
  12 -28  14    0.26    5.76
  11  15  31    1.07    3.53
  10 -36 -10   14.20    4.66
   9 -17  19   28.23    5.43
   8   4  26    0.16    4.66
   8 -20  14    0.57    5.06
   7  -1  23   99.36    6.38
   7 -27   1   11.82    4.20
   6  42   4    4.05    4.08
   6  -8  18  253.69   10.17
   6 -14  14    8.10    4.58
   5  33  11    0.54    3.10
   5 -21   3  101.14    5.86
   4  40  -2    1.09    4.63
   4   0  16  106.07    5.43
   2  30   2    3.63    3.50
   1  29 -37    6.81    6.95
   1  23   3  113.58    5.03
   1 -15 -27   77.57    4.38
   0  30 -16   -1.70    5.04
   0  28 -30   -2.41    6.13
   0  26 -34   16.99    6.72
   0  24 -36   -1.77    7.18
   0  22 -38   11.76    7.50
   0  22  -2  342.81   11.75
   0 -10 -28    0.61    3.50
  -1  23 -27   56.77    7.25
  -1  23 -13   33.30    4.60
  -1  15 -35   46.28    7.05
  -1  15  -5  451.54   14.66
  -1  -3 -29   86.58    5.97
  -2  12 -20  125.65    7.00
  -2  10 -22  111.47    6.69
  -2  10 -18    4.23    4.00
  -2   8 -22  262.61   10.43
  -2   8 -20   21.26    4.08
  -2   8 -18  147.06    6.90
  19   3  39   -5.97   10.36
  18 -12  34    6.09    8.11
  16 -16  30    2.95    7.81
  15 -19  27   12.67    6.93
  14   0  34    7.41    7.62
  13   1  33   10.40    7.41
  13 -15  27   14.07    6.43
  13 -23  21    1.98    6.82
  13 -27  17   17.34    6.32
  12   2  32    5.49    6.77
  12 -20  22    4.29    5.69
  12 -32   8   13.23    5.47
  11   5  31   -3.16    6.20
  11 -19  21    0.25    5.42
  11 -27  13   18.23    5.80
  11 -31   7    2.95    5.62
  10  -8  26    4.20    6.08
  10 -12  24    2.53    6.18
  10 -26  12   37.12    6.06
  10 -30   6    0.16    4.95
  10 -32   2   31.71    5.50
   9  19  27   23.72    4.73
   9 -19  17   78.41    6.54
   9 -23  13   18.73    5.10
   8  44   8    3.91    3.85
   8  -4  24   45.30    5.67
   7  45   3    3.75    4.41
   7 -31 -11    3.33    3.66
   6  14  22   -2.13    3.17
   6 -20   8   16.99    4.35
   5  37   7   10.78    3.54
   5 -25  -5   87.54    4.82
   4 -24 -10   11.34    2.70
   3  41 -13    5.25    5.55
   3  35   1    5.68    3.55
   2  38 -14    1.43    5.38
   2   2  10    1.16    2.21
   2 -18 -30    1.05    3.26
   1  35 -23    5.03    6.35
   1  35 -21   -1.12    5.86
   1  35 -19    8.31    5.67
   1  35 -17   55.82    6.81
   1  33 -31   -5.84    6.92
   1  31 -35   12.00    7.54
   0  30 -26   -1.78    6.15
   0  26  -6   65.46    5.01
   0  20 -40   39.90    7.70
   0  14   2  312.05    9.95
  -1  21 -31    1.75    6.57
  -1  19 -33   28.22    6.86
  -1   3 -35   79.98    7.21
  -1  -5 -25  226.77    8.90
  -2  12 -22  596.49   20.14
  -2  12 -18   80.88    5.35
  -2  10 -24  166.20    8.28
  -2   8 -24   37.20    5.10
  -2   6 -22   66.60    5.25
  -2   6 -20  399.52   13.90
  20  -4  38   -1.20    9.57
  20 -10  36   -0.71    9.31
  19   5  39   -0.56   10.05
  19 -11  35    0.86    8.83
  18   2  38   -0.23    9.47
  18  -6  36   -0.54    8.20
  17   1  37   -2.77    8.45
  17  -7  35    3.77    8.19
  17 -19  29   -2.47    7.06
  16   0  36   -1.61    8.67
  16 -12  32   10.15    7.47
  15  -7  33    8.39    7.76
  14  26  32    2.45    5.63
  13 -11  29    9.33    7.17
  12  16  32   24.55    4.67
  12 -10  28   -1.89    6.06
  12 -14  26    2.26    6.05
  12 -26  16    2.71    6.03
  11   7  31    3.44    6.21
  11  -9  27   41.58    7.08
  11 -13  25   12.47    6.46
  11 -33   3   13.44    5.92
  10  -2  28   47.55    6.66
   9 -21  15   40.33    5.75
   9 -33  -5   33.06    4.91
   8  14  26    2.26    4.30
   7  41   9    2.35    3.52
   7 -13  17  216.83    9.38
   6   6  22   18.40    4.04
   6 -16  12    5.13    4.39
   6 -24   2  125.68    6.41
   6 -26  -2   -0.43    3.75
   2  32   0   -1.35    3.91
   2 -14  -2    4.77    2.15
   1  33  -9    4.86    4.59
   1  31  -5   47.67    5.11
   0  30 -14   16.23    5.40
   0  28 -32   56.31    7.82
  -1  25 -23    7.97    5.96
  -1  25 -19    4.79    4.86
  -1  25 -17   48.76    5.74
  -1  23 -29   60.33    9.31
  -1  21  -9   17.74    3.90
  -1  19  -7  131.01    6.02
  -1  17 -35   91.56    8.39
  -1  11 -37   22.29    6.73
  -1   9 -37   32.68    6.77
  -1  -5 -15  602.30   18.62
  -2  14 -22    7.09    4.70
  -2  14 -20  856.48   27.59
  -2  12 -24    9.71    4.66
  -2   8 -16   -0.56    2.85
  -2   6 -24  136.09    6.90
  -2   6 -18    5.96    3.30
  19  -5  37    3.36    9.24
  15  31  31    1.60    5.36
  15   1  35    9.82    7.74
  15 -21  25   12.00    6.98
  14 -18  26   -1.33    7.01
  12   4  32   37.43    7.02
  12 -24  18    2.90    5.64
  11  23  29    8.31    4.84
  11  11  31    2.70    5.76
  11   9  31    5.61    5.94
  11 -21  19   17.52    5.78
  11 -23  17   48.22    6.29
  11 -25  15   73.83    6.83
  10 -20  18   50.86    6.26
  10 -22  16    4.08    5.41
  10 -24  14   25.54    5.52
   9   1  27   74.46    6.95
   9 -35 -15    9.82    4.13
   8   6  26   -2.33    4.68
   8  -8  22    2.93    4.98
   8 -26   6    1.08    4.45
   8 -32  -8   24.89    4.39
   7 -23   7   54.63    4.98
   5 -11  13   68.39    5.19
   5 -23  -1    4.75    3.32
   4  38   2   41.51    4.66
   4  -8  12  492.29   16.22
   3  41 -11   -1.60    5.61
   3  27   9   20.69    2.57
   3   1  13  287.68    9.75
   3 -17  -1  121.30    5.13
   2  38 -12   36.84    5.71
   1  35 -15   40.01    6.20
   1  29 -39   -1.70    7.44
   1  27 -41   -4.14    7.90
   0  30 -28    2.47    6.45
  -1  25 -25   69.38    7.26
  -1  23 -11    9.53    4.48
  -1  13 -37   31.68    6.98
  -1   7 -37   27.32    6.67
  -1  -1 -33   26.64    5.46
  -2  14 -24   50.05    5.72
  -2  12 -26   -1.16    4.99
  -2  10 -26    0.07    4.37
  -2   8 -26   -0.81    4.55
  -2   6 -16   58.62    4.29
  18   4  38    0.76    8.86
  17  17  37   14.19    7.82
  17   3  37   12.06    8.77
  17 -15  31   48.54   10.32
  16  18  36   -1.82    3.69
  16   2  36   -4.82    7.97
  16  -6  34    6.84    8.68
  15 -11  31    1.49    7.84
  15 -15  29    1.83    6.71
  14  18  34   -7.06    4.34
  14   2  34   -4.32    7.29
  14  -6  32   29.37    7.45
  13  25  31   -5.58    5.42
  13  17  33    7.35    4.21
  13  -5  31   -1.00    6.50
  11  -3  29   20.50    8.16
  10 -36 -12   -0.47    4.21
   9  25  25    6.45    3.51
   8  12  26    0.00    2.78
   8   8  26    4.94    4.52
   6  12  22  201.48    7.95
   6   8  22  204.57    8.31
   6 -28  -8    1.07    3.32
   5  17  19   24.47    2.71
   5   3  19  124.44    6.03
   5 -27 -13   54.81    3.76
   3  39  -5   28.72    5.24
   2  36  -6    2.66    4.45
   2  -6   6   62.73    3.29
   1  35 -27    8.83    6.10
   1   7   7 6158.24  181.89
   0  30 -12   -3.11    4.58
   0  28  -8   98.62    6.04
   0  26 -36   -4.22    6.51
   0  24 -38   -2.66    6.81
   0  22 -40   -3.93    6.98
  -1  25 -27  149.52    8.94
  -1  25 -15   77.27    6.09
  -1  21 -33    7.98    6.57
  -1  19 -35   45.41    6.91
  -1  15 -37   90.20    8.22
  -1   5 -37   67.84    7.12
  -1   1 -35   97.91    7.63
  -1  -3 -31    0.94    4.49
  -1  -5 -27  311.24   11.39
  -2  16 -22  170.38    8.43
  -2  16 -20    5.29    4.88
  -2  14 -26    2.17    4.48
  -2  14 -16    1.19    3.23
  -2  10 -14   19.81    3.71
  -2   6 -26   -0.20    4.43
  -2   4 -22  613.37   20.17
  -2   4 -20   25.00    3.99
  -2   4 -18  319.30   11.26
  20  -2  38    4.83    9.82
  18   6  38   -4.34    9.63
  18 -10  34    2.19    8.10
  16 -18  28    0.54    7.50
  15   3  35   10.79    8.29
  15 -23  23    6.41    7.25
  13  37  25    0.60    2.92
  13 -17  25    6.49    6.29
  12  24  30    1.80    4.93
  12  14  32    2.25    6.09
  12   6  32    2.87    6.28
  12  -4  30    1.35    6.79
  12 -30  10   43.41    6.56
  10 -34  -4    5.54    4.78
   9  -5  25   65.64    6.52
   9 -13  21    0.43    4.97
   9 -27   7   24.11    5.13
   9 -35 -17    4.84    3.87
   8  10  26    3.47    4.43
   8 -28   2    6.35    4.74
   7  19  23   17.39    3.51
   7   1  23   90.11    6.00
   7  -5  21    1.32    4.66
   6  -2  20  588.17   19.61
   5  39   5   16.10    4.07
   5 -19   5  195.80    7.93
   4  -4  14    0.06    3.02
   1  35 -13    7.68    5.30
   1  13   7  497.17   14.86
   0  30 -30   45.01    7.65
   0  28 -34   -0.45    7.11
   0  20   0 1115.52   34.01
   0 -10 -30  225.73    9.09
  -1  23 -31   -1.73    6.21
  -1  17  -5  220.97    8.15
  -1   3  -5 1074.32   32.23
  -2  16 -24    3.60    4.46
  -2  12 -28    7.68    5.24
  -2  12 -14  262.66    9.71
  -2  10 -28  104.30    7.16
  -2   8 -28   -1.12    5.59
  -2   4 -24    0.12    4.18
  21  -7  37   -7.47    9.50
  20  -8  36    2.69    8.58
  19  -3  37   -2.83    9.08
  19  -9  35    0.18    8.96
  18  12  38   -0.00    8.68
  18  10  38    2.94    9.58
  18   8  38    4.32    8.94
  18  -4  36   -2.27    9.06
  17  15  37   -4.94    8.55
  17   5  37   -0.21    8.93
  17  -5  35    2.56    8.04
  16  16  36   -1.01    7.72
  16   4  36    2.22    7.66
  15  17  35    8.74    7.05
  15 -25  21   -0.58    6.54
  14  16  34    7.03    6.80
  14   4  34   11.57    8.05
  14 -10  30   -0.53    7.25
  14 -14  28    6.72    7.12
  14 -20  24    4.35    6.81
  13  15  33   10.58    6.43
  12  12  32   46.07    7.23
  12 -16  24   21.40    6.68
  11 -15  23    4.15    5.61
  11 -29   9    2.30    5.07
  11 -35  -3    2.38    4.93
  10   0  28   -1.81    5.71
  10 -14  22    6.40    5.98
  10 -28   8    0.12    4.88
   9   3  27  143.07    8.26
   9  -9  23   23.14    5.33
   8  -2  24   38.97    5.32
   8 -14  18  119.19    6.85
   7 -15  15  130.52    7.04
   7 -21   9   14.78    4.28
   7 -29  -5   60.55    5.00
   6 -10  16   11.16    5.08
   5  43  -1    0.17    4.50
   4 -18   2 1002.07   30.95
   3  41  -9    3.69    5.52
   3  -7   9  427.40   13.88
   2  38 -10   -2.91    5.28
   2  34  -2    3.80    4.31
   1  33  -7   27.07    4.88
   1 -15 -29   10.41    3.40
   0  32 -22   -2.27    5.95
   0  32 -20  183.68    9.75
   0  32 -18   -4.59    5.40
  -1  25 -29   23.47    6.82
  -1  25 -13   91.24    5.95
  -1  17 -37   59.51    7.83
  -1   3 -37   42.28    6.56
  -2  16 -26    0.03    5.19
  -2  16 -16    0.22    4.24
  -2  14 -28   55.92    6.33
  -2  14 -14   25.34    4.06
  -2   6 -28  213.55    9.73
  -2   4 -26    1.33    4.59
  17  13  37    9.70    8.44
  17   7  37   -1.52    8.76
  16 -10  32    2.65    7.85
  16 -14  30   11.62    7.97
  15   5  35    4.06    7.97
  14 -28  16   -0.23    5.59
  13   7  33    5.01    6.70
  13  -9  29   13.31    6.56
  13 -13  27   32.84    6.72
  13 -29  13    1.61    5.79
  10  -6  26    1.75    5.79
   9  17  27   50.04    5.38
   9 -35 -19    2.95    3.68
   8 -24   8   75.48    5.78
   7  43   7    3.58    3.84
   7  25  21    1.20    2.54
   7 -17  13   50.07    5.02
   7 -31 -13   11.25    3.60
   6  44   2   10.37    4.42
   5  -7  15  560.87   18.41
   5 -13  11   13.70    3.67
   5 -17   7  154.13    7.15
   4  42  -4   -0.39    4.75
   0  32 -26    0.16    6.16
   0  32 -16   -1.05    5.09
   0  30 -32   -1.25    7.18
   0  26 -38    3.51    7.27
   0  24 -40   21.73    7.18
  -1  27 -21    1.50    5.33
  -1  27 -19   17.65    5.38
  -1  23 -33   15.00    6.83
  -1  21 -35   24.00    7.25
  -1  13 -39   34.01    7.44
  -1  11 -39   15.68    6.92
  -1   9 -39   12.72    6.51
  -2  18 -24   74.41    6.06
  -2  18 -22   12.67    4.59
  -2  18 -20  372.76   13.73
  -2  10 -30   11.89    5.19
  -2   4 -16    3.22    2.82
  20   0  38    2.46    9.85
  19 -13  33    2.11    8.08
  17  11  37    3.80    8.87
  17   9  37    1.33    8.37
  17 -17  29    0.12    7.70
  16  14  36    0.70    7.62
  16   6  36    2.34    7.98
  16  -4  34    0.45    8.04
  16 -20  26   -0.40    7.32
  15  25  33   -0.00    6.07
  15  15  35    4.25    7.67
  15 -17  27   -0.51    6.70
  14  30  30    0.65    5.02
  14  14  34   -1.44    7.35
  14   6  34    1.17    7.30
  14  -4  32   -2.40    7.41
  14 -22  22    8.62    6.43
  14 -26  18    3.50    5.87
  13  13  33    3.98    7.04
  13  11  33    3.87    6.56
  13   9  33   -3.62    7.07
  13 -19  23    1.33    6.25
  12  -8  28   16.66    6.82
  12 -12  26   -2.16    5.94
  12 -32   6    2.47    5.42
  11  -1  29    6.17    6.10
  11  -7  27   33.72    7.09
  10 -10  24   13.99    6.16
  10 -36 -14    3.00    4.12
   9 -29   3   14.12    5.03
   9 -33  -7   16.40    4.42
   9 -35 -21   -0.35    3.51
   8  46   6    1.16    4.11
   8  22  24    0.70    3.41
   7 -19  11    0.66    4.36
   7 -25   3   93.98    5.90
   6 -22   4   36.66    4.26
   5   5  19   24.28    3.64
   5 -15   9   56.90    4.53
   4 -10  10 1032.99   31.94
   2  40 -16   -1.02    6.02
   2  -2   8  477.05   14.91
   1  37 -21   -0.43    6.44
   1  35 -11   -1.15    4.85
   1  29  -1    7.35    3.54
   0  32 -28   14.89    6.41
   0  30 -10  119.74    6.97
   0  28 -36    0.30    7.27
   0  26  -4    0.95    3.53
   0  16   2    0.79    2.08
   0 -12 -22   -0.79    2.66
  -1  27 -25  126.40    8.43
  -1  27 -17   19.08    5.28
  -1  25 -31    0.43    5.89
  -1  23  -9   49.74    4.45
  -1  21  -7  189.49    7.81
  -1  19 -37   51.60    7.88
  -1  15 -39   17.89    7.05
  -1  11  -3   46.90    2.92
  -1   9  -3  458.71   14.35
  -1  -1 -35   91.40    6.96
  -1  -5 -29   56.98    4.88
  -2  18 -26   -0.07    5.04
  -2  16 -28   -3.23    5.49
  -2  14 -30    5.34    5.25
  -2  12 -30  193.81    9.58
  -2  10 -12 1660.60   50.40
  -2   8 -30  210.06    9.91
  -2   2 -24  136.61    7.06
  -2   2 -22    1.99    4.03
  -2   2 -20 1315.30   40.42
  19  -1  37    0.43    8.80
  18  -2  36   -4.68    9.45
  17  -3  35   -1.65    8.48
  17  -9  33    0.39    8.17
  16  12  36    2.46    7.90
  16  10  36    3.04    8.02
  16   8  36   -1.33    7.85
  15  13  35    2.15    7.50
  15   9  35   -2.93    7.49
  15   7  35   10.62    7.49
  15  -9  31    0.18    7.03
  14  34  28    1.91    4.20
  14  12  34   13.54    8.04
  14  10  34   -0.65    6.95
  14   8  34    5.75    7.67
  14 -24  20    3.08    6.19
  13  -3  31    0.85    6.84
  12  -2  30   46.01    7.27
  12 -18  22   75.34    7.75
  12 -28  12   44.49    6.21
  11 -11  25   32.96    6.19
  11 -31   5   26.62    5.72
  11 -33   1    1.45    5.22
  10 -30   4    4.18    4.98
  10 -32   0    1.28    5.05
   9   5  27  113.87    7.44
   9 -25   9    1.79    4.68
   8 -16  16   15.51    4.64
   8 -32 -10   -1.07    3.92
   7   3  23   77.35    5.70
   7 -27  -1   17.07    4.14
   5  41   3   10.68    4.25
   4  40   0   45.78    5.07
   4  18  16    1.17    1.83
   3  -3  11   17.91    2.67
   2 -12   0   -0.37    2.07
   1  37 -23    9.11    6.25
   1  37 -19    8.83    5.65
   1  27   1    5.38    3.16
   0  32 -14   -1.03    4.82
   0  24  -2    0.85    3.18
   0 -12 -20  563.80   17.48
  -1  27 -27   76.16    7.70
  -1   1 -37   72.30    6.94
  -1  -3 -33   24.59    5.35
  -2  18 -16   37.68    5.15
  -2  16 -14  126.48    6.34
  -2  12 -12  257.19    9.39
  -2   8 -12   13.88    3.32
  -2   6 -30    1.05    5.05
  -2   4 -28    5.51    4.50
  -2   2 -18   39.35    3.66
  21  -5  37    2.66    9.72
  20   2  38    0.85   10.59
  20  -6  36   -2.39    8.63
  18  -8  34    7.99    8.66
  17 -13  31    0.46    7.23
  16 -22  24    3.24    7.05
  15  11  35    8.03    8.06
  15 -13  29    4.68    7.28
  14  24  32    0.67    5.80
  14 -16  26    0.15    6.65
  13 -21  21    2.01    6.14
  13 -27  15    6.82    5.62
  11 -17  21    0.82    5.92
  11 -27  11   -1.26    5.05
  10   2  28   42.55    6.58
  10 -26  10   -2.49    5.01
   9  15  27   48.00    5.36
   9  -3  25  205.44    9.69
   8  -6  22  193.43    9.09
   8 -10  20   10.47    5.03
   8 -22  10  142.38    7.59
   6  38  10    0.52    3.06
   5 -25  -7   68.20    4.23
   5 -27 -15   72.42    3.95
   2  40 -14    6.01    6.01
   2  38  -8   26.69    5.33
   2  36  -4   -1.11    4.47
   2  -8   4   37.32    2.78
   1  37 -17   14.64    6.09
   1  31  -3   72.11    5.27
   0  32 -30    3.36    6.68
   0  30 -34   20.85    6.81
   0  28  -6    0.91    3.81
   0 -10 -32   -1.68    4.17
   0 -12 -24  121.22    5.28
  -1  27 -15   62.08    5.81
  -1  25 -11   -1.34    4.79
  -1  23 -35   23.11    7.20
  -1  21 -37   27.96    6.88
  -1  19  -5  384.59   12.90
  -1  17 -39   11.29    7.14
  -1  13  -3  193.80    6.89
  -1  -5 -13  514.66   15.89
  -2  20 -24    0.06    5.26
  -2  20 -22  213.21    9.53
  -2  18 -28   25.55    6.25
  -2  16 -30   86.73    7.48
  -2  14 -12  404.56   13.80
  -2  12 -32    5.02    5.37
  -2  10 -32  197.01   10.08
  -2   2 -26    2.58    4.17
  19  -7  35    1.33    8.97
  18 -16  30    4.06    7.50
  16  24  34    0.18    7.02
  15 -19  25    3.62    7.27
  14  -8  30   36.82    7.39
  13 -25  17    9.99    6.50
  12 -20  20   76.98    7.05
  12 -26  14   22.59    6.11
  11  21  29    3.81    4.92
  10  26  26   -2.74    3.96
  10 -34  -6   -0.64    4.65
  10 -36 -16   -0.28    3.97
   9   7  27   29.58    5.37
   9 -17  17   64.39    5.96
   8   0  24  303.89   11.99
   8 -18  14   46.63    5.43
   8 -20  12  176.04    8.33
   8 -30  -4    0.91    4.21
   6  40   8    0.84    3.54
   6   0  20    0.91    4.08
   6 -12  14   86.43    6.20
   5  31  13   10.50    2.18
   5  15  19    7.37    2.64
   4 -16   4   77.89    4.57
   4 -24 -12  293.82    9.72
   3  41  -7   16.07    5.22
   3   3  13  673.44   20.85
   3  -9   7 2009.63   60.39
   3 -15   1  236.63    8.27
   1  37 -15   52.16    6.58
   1  35  -9    3.31    4.63
   1  21   5  161.50    5.87
   0  28 -38   -1.23    7.12
   0  26 -40    3.73    7.65
   0  24 -42   -1.58    6.93
  -1  27 -29   16.15    6.10
  -1  25 -33    4.82    6.79
  -1  -7 -23   33.80    3.72
  -1  -7 -21    8.25    2.84
  -2  20 -26   -1.17    5.69
  -2  20 -18  136.05    7.25
  -2  14 -32  116.69    8.23
  -2   8 -32   10.83    5.60
  -2   4 -30  281.90   11.75
  20   4  38   -2.49   10.37
  19   1  37    7.53    9.02
  17 -19  27    6.36    6.85
  16  -2  34    7.72    7.80
  16  -8  32   14.75    8.12
  16 -16  28    1.61    6.79
  14 -12  28   -1.75    7.07
  13  29  29   -3.47    4.73
  13  23  31   -0.38    5.47
  13 -15  25   22.11    7.10
  13 -31   9    5.35    5.38
  12  22  30   11.61    5.39
  12 -22  18   26.46    6.00
  12 -24  16    0.43    5.25
  11   1  29    7.06    5.95
  11 -25  13    6.03    5.44
  11 -35  -5   13.20    4.91
  10  18  28   24.07    5.03
  10  -4  26    2.24    5.75
  10 -18  18   -1.66    4.95
   9  13  27   33.50    4.75
   9   9  27   42.53    5.70
   9 -23  11    5.79    4.90
   8 -26   4    2.56    4.10
   7  17  23   20.43    3.70
   7  -3  21    1.50    4.23
   7 -11  17  242.41   10.21
   7 -31 -15   24.44    3.66
   6  36  12   -1.53    2.67
   6 -24   0   -1.08    3.67
   6 -28 -10  189.23    7.54
   5   7  19   56.87    4.32
   4 -12   8  368.91   12.43
   4 -14   6  116.07    5.54
   4 -20  -2   -0.41    2.82
   4 -22  -6   12.59    3.02
   3 -21 -11    9.29    2.31
   2 -10   2   32.21    2.70
   0  34 -22   58.52    7.15
   0  32 -32   27.75    7.36
   0  32 -12   75.05    6.10
   0  30 -36   17.57    6.50
   0  30  -8   -1.11    4.32
   0 -12 -26   -0.62    2.92
   0 -12 -18   -0.33    1.90
  -1  19 -39   11.32    6.87
  -1   7  -3    2.06    1.70
  -1  -5 -31   -0.65    4.43
  -1  -7 -25  360.22   12.45
  -1  -7 -19   33.98    3.04
  -2  18 -30   -1.97    6.06
  -2  18 -14   29.54    4.33
  -2  16 -32    1.45    5.54
  -2  16 -12    5.93    3.55
  -2   6 -32  142.40    8.31
  -2   6 -12 2766.52   82.81
  -2   2 -28   61.88    5.31
  -2   2 -16   -0.77    2.77
  21  -3  37   -2.77    9.41
  21  -9  35   -0.49    9.33
  20 -10  34   -3.08    9.00
  19 -11  33   -1.64    8.52
  18   0  36   -4.15    9.47
  17  -1  35    3.94    8.69
  16 -12  30    0.05    7.63
  15 -21  23    0.65    6.29
  13  -1  31   -3.29    6.82
  13  -7  29   13.14    6.76
  12  36  24   -0.71    2.49
  12   0  30    0.83    6.22
  12 -14  24    5.74    5.90
  11  27  27    8.17    4.22
  11 -21  17   11.60    5.35
  11 -23  15    9.19    5.36
  10  44  14    0.57    2.83
  10   4  28    0.48    6.29
  10 -24  12    1.40    4.82
   9  11  27   37.76    5.54
   9  -7  23   25.18    5.58
   9 -11  21   -2.47    5.02
   9 -19  15  112.35    7.19
   9 -21  13   56.65    5.91
   7  45   5    5.48    4.08
   7   5  23   78.51    5.40
   6 -20   6   13.98    4.20
   3  35   3   10.43    3.73
   3  33   5   34.50    3.93
   2  40 -12   -1.33    5.35
   1  33  -5   48.51    5.53
   1  25   3   77.88    4.22
   1 -15 -31   -2.30    3.68
   0  34 -24   -1.70    5.64
   0  34 -20    3.29    6.20
   0  34 -18   76.08    7.22
  -1  29 -25   48.93    6.89
  -1  29 -21    4.42    5.25
  -1  29 -19    2.69    5.09
  -1  27 -31   -2.12    5.81
  -1  27 -13   41.61    5.49
  -1  23 -37   26.24    6.94
  -1  15  -3  480.51   15.30
  -2  22 -22   17.41    4.91
  -2  20 -28    0.03    5.47
  -2  20 -16    2.55    4.03
  -2   0 -22  566.07   18.56
  20  -4  36    7.97    9.55
  19   3  37   -1.73    9.15
  18  -6  34   -3.55    7.95
  17  -7  33    1.32    7.65
  15  23  33    2.59    6.48
  15  -1  33    8.89    6.92
  15  -7  31   -1.12    7.02
  14  40  24    1.24    2.73
  14 -18  24   13.06    6.39
  13 -11  27   37.19    7.44
  12  28  28    6.70    4.45
  12  -6  28   -1.65    6.13
  12 -30   8    4.85    5.22
  11  -5  27   44.96    6.73
  11 -13  23   33.56    6.58
  10  42  16    1.21    2.28
  10 -12  22  114.16    7.91
  10 -20  16    1.58    4.89
  10 -22  14   -1.46    5.28
  10 -36 -18    8.98    4.07
   9 -27   5   62.02    5.83
   9 -33  -9    5.94    4.16
   8 -28   0  189.88    8.55
   7 -23   5  154.40    7.19
   7 -29  -7   51.63    4.68
   6 -14  12  323.97   12.00
   5  13  19   30.80    3.38
   5  -9  13  362.31   12.63
   5 -23  -3   79.87    4.65
   4  -2  14  356.75   12.08
   4  -6  12    1.53    3.02
   3 -11   5 2979.45   88.98
   3 -13   3 1157.40   35.21
   1  37 -13   17.89    5.35
   0  34 -28    0.89    6.09
   0  22   0    0.26    2.92
  -1  29 -27   33.01    6.98
  -1  29 -17   42.91    5.75
  -1  25 -35   17.11    6.57
  -1  25  -9   39.64    4.58
  -1  23  -7   78.93    5.14
  -1  21 -39   11.15    7.58
  -1  17 -41    0.30    7.36
  -1  -3 -35   70.88    6.43
  -1  -7 -27  358.25   12.58
  -2  22 -26   -0.82    5.27
  -2  22 -24   70.24    6.40
  -2  20 -30   96.08    7.67
  -2  18 -32   91.97    7.61
  -2  14 -34    1.29    6.00
  -2  12 -34   43.00    6.37
  -2  10 -34   -2.48    5.43
  -2   8 -34   61.84    6.86
  -2   0 -24    0.01    4.00
  -2   0 -20   -2.58    3.30
  19  -5  35    2.24    8.94
  18   2  36   -4.63    8.43
  17 -11  31   -1.55    7.80
  17 -15  29   -3.35    6.83
  16   0  34   -2.20    7.70
  16 -18  26   -1.40    6.57
  15  29  31   -0.95    5.67
  15 -15  27    6.07    6.51
  15 -23  21   -3.60    6.25
  15 -25  19   -2.69    6.76
  14   0  32   -4.07    7.70
  13  33  27    1.61    3.97
  12 -10  26   -0.74    6.56
  11  45  15    3.05    2.70
  11   3  29   13.40    6.37
  11  -9  25   35.43    6.31
  11 -29   7   38.80    5.65
  10   6  28   36.03    6.86
  10  -8  24    2.84    5.62
  10 -28   6    2.92    4.82
   9  -1  25  104.47    7.03
   8 -32 -12   36.35    4.34
   7   7  23   22.83    4.13
   6  42   6   -0.78    3.69
   6 -16  10  455.45   15.55
   6 -18   8  197.01    8.29
   5  43   1   -2.19    4.22
   5  11  19   48.12    3.55
   4  42  -2   18.30    4.68
   4  36   6    1.74    3.34
   2  38  -6   -0.01    4.57
   1  -3   3 3192.59   94.62
   0  34 -16   -3.27    5.16
   0  32 -34   -0.49    6.53
   0  30 -38    8.73    6.83
   0  28 -40   19.98    7.29
   0  26 -42   21.20    7.43
  -1  29 -29   21.26    6.14
  -1  27 -33   12.14    6.96
  -2  22 -18   10.18    4.74
  -2  20 -14  134.10    7.00
  -2  16 -34   50.09    6.63
  -2  12 -10 1045.35   32.23
  -2  10 -10  276.80    9.64
  -2   4 -32    1.51    5.59
  -2   2 -30    2.70    4.49
  -2   0 -26    3.90    3.94
  22  -6  36   -7.68   10.00
  21  -1  37   -7.24    9.69
  19   5  37    5.34    9.09
  17   1  35    2.92    8.67
  16  22  34   -6.00    4.30
  15 -11  29    1.75    7.16
  14  22  32    5.61    6.34
  14 -20  22   14.50    6.95
  14 -28  14    4.49    6.37
  13   1  31   -1.49    6.52
  13 -17  23   10.39    6.63
  13 -29  11   -0.43    5.50
  12   2  30   42.67    7.23
  12 -32   4    3.02    5.40
  11  43  17    0.26    2.04
  11  19  29    7.40    5.12
  10  34  22   -0.50    2.23
  10  16  28    2.04    4.83
  10 -36 -20    0.24    3.78
   9  43  13    0.68    2.91
   9 -29   1    5.93    4.59
   8   2  24   46.76    5.43
   8 -12  18   -0.04    4.25
   7  15  23   26.30    3.95
   7 -13  15  165.81    7.80
   7 -31 -17   10.98    3.34
   6   2  20  583.32   19.27
   6  -8  16    3.05    3.88
   4  38   4    0.80    3.71
   3  37   1   -0.27    3.90
   3  31   7   26.88    3.23
   2  40 -10   55.07    6.05
   0  34 -30   15.26    6.80
   0  32 -10    0.30    4.60
   0  18   2  627.26   19.37
   0 -12 -28   94.40    5.13
  -1  29 -15   40.66    5.69
  -1  27 -11    9.07    4.60
  -1  21  -5  172.35    7.09
  -1  19 -41    2.24    6.77
  -1  -1  -7  983.78   29.50
  -1  -5 -33   17.67    4.97
  -1  -7 -17  201.30    7.03
  -2  22 -28   45.15    6.63
  -2  18 -12  202.35    8.26
  -2  14 -10    3.08    3.15
  -2   8 -10 5342.55  158.79
  -2   6 -34    1.39    5.37
  -2   0 -18 1170.71   35.91
  21  -7  35    0.58    9.41
  19   7  37    5.03    7.98
  18   4  36    4.94    8.82
  18 -10  32    8.99    8.45
  18 -14  30   -0.32    7.70
  15   1  33    3.00    7.38
  14  -6  30    2.33    6.48
  14 -14  26   -0.50    6.04
  12 -16  22    2.48    5.58
  11  35  23    1.85    2.51
  11 -31   3    3.59    5.12
  10  46  12    3.71    3.24
  10   8  28    0.71    5.16
  10 -30   2    0.27    4.83
  10 -34  -8   20.26    4.77
   9  23  25   10.82    3.92
   8  20  24   27.38    4.10
   8  -4  22    5.21    4.63
   8 -24   6   -0.82    4.26
   7   9  23   49.23    4.54
   5  -5  15  341.73   12.06
   5 -27 -17   45.58    3.19
   4  34   8   -1.90    3.05
   1  39 -19    5.43    5.83
   1  37 -11    1.78    5.44
   1  35  -7   18.40    4.97
   0  34 -14   15.49    5.07
   0  28  -4   27.58    3.88
  -1  29 -31    0.86    6.64
  -1  27 -35   11.89    6.53
  -1  25 -37    8.72    6.76
  -1  23 -39    4.87    7.75
  -1  17  -3  439.06   14.24
  -1  -3  -9   -0.04    1.54
  -2  24 -24    7.55    5.37
  -2  22 -30   11.12    6.42
  -2  22 -16    6.24    4.42
  -2  20 -32   21.51    6.07
  -2  18 -34    7.62    6.45
  -2  14 -36    2.49    5.82
  -2  12 -36   -1.22    6.01
  -2  10 -36    2.16    6.00
  -2   4 -12  185.83    6.93
  -2   2 -14   33.89    3.18
  -2   0 -28   -0.81    4.34
  20  -2  36    0.89    9.41
  20  -8  34    2.98    8.97
  19   9  37   -6.17    9.45
  19  -3  35    0.72    8.84
  19  -9  33    1.82    8.04
  17   3  35    9.33    8.11
  17  -5  33    5.70    8.25
  16   2  34   11.80    7.99
  16 -14  28    2.45    7.32
  16 -20  24   -0.00    6.96
  14 -10  28   15.19    7.03
  14 -22  20    8.07    6.20
  14 -26  16    5.29    5.71
  13  21  31   -0.21    5.68
  13  -5  29   11.41    6.61
  12  32  26    2.14    3.74
  12  20  30   -2.65    5.35
  12 -28  10   -1.82    5.08
  11   5  29   11.49    6.29
  11 -15  21    0.96    5.38
  11 -35  -7    9.64    4.80
  10  30  24    5.14    3.24
  10  14  28   19.30    5.26
  10  10  28   27.90    5.57
  10  -2  26    5.58    5.65
   9  41  15    3.18    2.38
   8  -8  20  327.72   12.64
   7  29  19    1.46    1.63
   7  13  23   37.02    4.21
   7  11  23   34.99    3.26
   7  -1  21   10.09    4.23
   7 -21   7  131.75    6.73
   7 -25   1   14.41    3.92
   5 -19   3  347.82   12.07
   3  43  -9    0.86    4.59
   2  36  -2   64.06    5.20
   1  39 -17   26.23    6.21
  -1  31 -25   28.90    5.62
  -1  31 -23    6.32    5.63
  -1  31 -21   -1.92    5.62
  -1  21 -41   -2.70    7.57
  -2  24 -26   -1.53    6.11
  -2  24 -20    0.87    4.58
  -2  16 -36    3.12    5.92
  -2  16 -10  319.02   11.24
  -2   8 -36   -0.56    5.98
  -2   4 -34   44.64    6.18
  -2   2 -32  212.53    9.85
  21   1  37   -6.75    9.93
  20 -12  32   -0.34    8.93
  18   6  36    0.29    8.84
  18  -4  34   -1.70    8.00
  17 -17  27   -1.07    6.82
  16 -10  30   13.90    7.29
  15  21  33    4.26    6.77
  15  -5  31    1.53    7.30
  15 -17  25   12.69    6.50
  13   3  31    2.14    6.79
  13 -13  25   66.76    7.17
  13 -19  21    5.07    5.67
  13 -27  13    9.11    5.81
  12   4  30    7.00    6.50
  12  -4  28   18.98    6.83
  11  47  13   -2.23    3.02
  11  -3  27   72.19    7.51
  11 -27   9    2.77    5.00
  10  12  28   -0.97    5.07
  10 -14  20  126.47    7.70
   9  45  11   -0.31    3.26
   9 -25   7   34.23    5.06
   8 -30  -6    1.68    3.92
   7 -15  13   87.28    6.11
   5 -11  11   87.59    5.18
   3  39  -1    8.75    4.37
   3   5  13  617.22   19.10
   1  15   7   91.60    3.15
   1   1   5  843.62   25.22
   0  36 -24   12.11    6.38
   0  36 -22    0.56    5.87
   0  30  -6    1.87    4.04
   0  26  -2  155.58    6.62
  -1  31 -27   28.18    6.70
  -1  31 -19    5.43    5.42
  -1  29 -33    6.81    6.90
  -1  29 -13   29.61    5.08
  -2  24 -28   -0.23    6.96
  -2  24 -18   40.70    5.43
  -2  22 -32   97.50    7.94
  -2  20 -34   53.40    7.43
  -2  20 -12   56.60    5.00
  -2   6 -36    2.59    5.80
  -2   0 -30  107.08    6.74
  22  -4  36    3.16    9.96
  18  16  36   -6.96    8.13
  17  19  35    0.11    2.43
  17   5  35    8.85    8.43
  16  20  34   -1.57    4.72
  16 -22  22    6.63    7.08
  15  33  29    0.35    5.11
  15   3  33    5.89    7.33
  14  28  30    0.86    5.17
  13  -9  27   20.38    6.83
  13 -25  15   30.47    6.29
  13 -31   7   13.03    5.29
  12 -18  20    3.75    5.48
  11  31  25    9.05    3.56
  11   7  29   34.07    6.66
  10 -26   8   41.33    5.70
   9   1  25   97.60    6.87
   9  -5  23   71.78    6.08
   9 -33 -11    1.15    4.04
   8   4  24   48.20    5.17
   7 -17  11   16.33    4.47
   7 -19   9   21.62    4.23
   6  44   4    0.45    3.93
   6  20  20    6.24    2.65
   6 -22   2    1.68    3.86
   6 -28 -12   -0.86    3.15
   5 -25  -9   37.23    3.34
   4  40   2    2.24    4.12
   3  -5   9    0.96    2.80
   3 -17  -3  263.29    8.88
   1  39 -15   20.80    6.17
   1  31  -1   31.70    4.19
   1 -11  -5  282.76    8.72
   0  36 -20   53.58    6.47
   0  34 -12    1.20    4.94
   0 -12 -30    1.70    3.63
  -1  31 -29    7.76    6.04
  -1  27 -37   16.12    7.17
  -1  25 -39    6.62    7.54
  -1  23 -41    4.34    7.00
  -1  -5 -35   33.76    5.82
  -2  22 -14    1.95    4.19
  -2  18 -36    3.60    6.57
  -2   6 -10  262.17    9.08
  -2   0 -16   -0.44    2.83
  21  -5  35    2.94    9.37
  20   0  36   -1.47    9.46
  18  14  36    1.82    8.50
  18  10  36   -2.23    8.53
  18   8  36   -5.32    8.64
  18 -16  28    1.77    7.64
  17  -9  31   -1.77    7.33
  17 -13  29    7.12    7.39
  16   4  34   -1.29    8.01
  15 -13  27   25.58    6.96
  15 -19  23    7.76    6.19
  14  20  32    4.90    6.27
  14  -4  30   29.48    7.50
  14 -16  24   -1.33    5.92
  13 -23  17   26.11    6.43
  12  18  30   30.71    6.21
  12  -8  26   -2.96    5.84
  12 -12  24   32.37    6.75
  12 -26  12    0.61    5.20
  10  -6  24   59.50    6.20
   9  -9  21    1.87    4.46
   9 -15  17  111.94    6.77
   8  42  12    1.65    2.92
   8 -22   8    9.54    4.07
   8 -32 -14   -1.16    3.70
   7  -9  17  207.02    8.87
   7 -31 -19    3.48    3.02
   6   4  20  112.74    5.90
   6 -26  -6    0.18    3.27
   5  45  -1    2.55    4.46
   4  44  -4    2.53    4.68
   4 -18   0   -0.25    2.87
   3  -1  11   68.68    3.75
   2  40  -8   -0.62    4.89
   2  24   8   46.25    2.83
   1  37  -9    5.21    5.03
   1  33  -3   34.92    4.98
   1  29   1    4.11    3.27
   0  36 -18    3.88    5.43
   0  32  -8   54.88    5.26
  -1  31 -17   28.31    5.47
  -1  29 -35    8.08    6.54
  -1  27  -9   26.59    4.46
  -1  25  -7  338.62   12.23
  -1   5  -3  154.94    5.24
  -1  -7 -31   -0.09    4.35
  -2  24 -30   96.28    7.84
  -2  24 -16    0.21    4.54
  -2  18 -10   14.51    3.64
  -2  14 -38    3.59    6.54
  -2  12 -38   11.82    6.04
  -2  10 -38    0.17    6.33
  -2   2 -34    1.15    5.37
  -2  -2 -24  135.70    6.45
  -2  -2 -22    1.47    3.51
  20  -6  34    3.05    8.84
  19  -1  35    3.26    9.14
  19  -7  33   10.98    8.81
  18  12  36   -5.10    8.64
  18  -2  34   -0.63    8.37
  18  -8  32    1.45    8.20
  17  17  35   -5.24    8.67
  17   7  35   -2.66    8.30
  17  -3  33    0.21    7.75
  17 -19  25    0.00    6.49
  16 -16  26   -4.48    6.61
  15  19  33    0.93    7.17
  15   5  33   -0.21    7.29
  15  -9  29    7.92    6.97
  13  19  31   -5.40    5.96
  13   5  31   -0.55    6.24
  12  46  16    0.91    2.28
  12   6  30   51.55    6.76
  12 -24  14   -0.68    5.21
  12 -30   6    3.15    5.29
  11   9  29   11.03    5.99
  11  -7  25   31.35    6.46
  11 -11  23   12.21    5.61
  11 -25  11    3.17    5.14
  10   0  26   -3.01    5.83
  10 -16  18   82.84    6.94
   9 -23   9    8.48    4.90
   9 -31  -5   23.56    4.53
   8  44  10   -1.96    3.36
   8 -16  14    1.29    4.47
   8 -26   2  177.11    8.10
   7  -5  19  127.03    6.90
   7 -29  -9   10.69    3.69
   6 -10  14    3.23    5.36
   5  39   7    8.94    3.57
   5 -13   9   58.27    4.34
   5 -17   5  479.63   15.90
   4  16  16   -0.03    2.18
   4   8  16    4.17    2.26
   4  -8  10  170.07    6.90
   4 -24 -14    0.70    2.23
   3 -19  -7  169.99    6.10
   2  38  -4   11.58    4.54
   2 -18 -12  199.82    6.37
   0 -12 -16   40.82    2.20
  -1  31 -31    1.62    6.54
  -1  19  -3  268.76    9.42
  -1   1  -5  792.15   23.80
  -2  26 -26   -1.55    6.62
  -2  26 -24   34.26    5.93
  -2  24 -32    0.47    5.76
  -2  22 -34   -0.99    6.10
  -2  20 -36    1.24    6.64
  -2  16 -38   18.77    7.10
  -2   8 -38   16.52    6.32
  -2   4 -36    0.80    5.66
  -2   0 -32    0.36    4.94
  -2  -2 -26    2.27    3.88
  -2  -2 -20 1299.45   39.75
  22  -2  36    4.53   10.03
  20   2  36   -0.52    9.23
  19 -15  29    1.24    8.07
  18 -12  30    6.41    7.32
  17  15  35   -1.28    8.05
  17   9  35    4.85    7.93
  16  18  34    6.72    7.35
  16   6  34    6.25    7.72
  15 -21  21   -1.20    6.10
  13  27  29   -2.87    5.04
  13  -3  29   -0.00    6.28
  12 -22  16    2.23    5.53
  11  13  29   21.24    5.68
  11  11  29   16.00    5.89
  11 -19  17   62.47    6.41
  10 -24  10   87.91    6.71
  10 -34 -10    1.31    4.36
   9  47   9    2.07    3.54
   8  18  24   -0.83    3.76
   8   6  24    0.67    4.05
   8  -2  22  439.35   15.77
   8 -18  12    5.88    4.38
   8 -20  10    3.91    4.26
   8 -28  -2   -1.01    4.08
   6 -24  -2  135.85    6.21
   5 -15   7  408.68   13.80
   4   0  14    0.41    3.09
   2  42 -12   26.45    6.02
   2  28   6   35.74    3.11
   2   6  10  259.70    8.27
   2  -4   6   58.69    3.09
   1  39 -13   24.06    5.86
   1  35  -5   32.74    4.73
   0  36 -16    2.11    5.63
   0  24   0  352.71   11.89
  -1  31 -15   36.41    5.45
  -1  29 -11   -2.30    4.71
  -1  27 -39   -0.87    6.66
  -1  25 -41    1.98    6.81
  -1  23  -5  220.48    8.50
  -2  26 -28   34.17    7.06
  -2  26 -20   97.32    6.81
  -2  18 -38    1.29    6.68
  -2  12  -8   26.97    3.10
  -2   6 -38    1.59    6.00
  -2  -2 -28   57.26    5.11
  21  -9  33    1.05    9.06
  20 -10  32    0.15    8.60
  19 -11  31   -3.52    8.48
  17  13  35    6.09    8.03
  17  11  35    3.20    7.99
  17 -21  23   -1.17    6.51
  16  16  34   -1.87    7.17
  16   8  34   -1.31    7.71
  16  -8  30    4.31    7.54
  16 -12  28    7.29    6.73
  15   7  33    3.28    7.13
  15  -3  31   -2.22    7.43
  15 -23  19    2.10    6.01
  14  18  32   12.09    6.53
  14   6  32   32.46    7.42
  14  -8  28   -2.05    6.65
  14 -12  26    1.07    6.71
  13  17  31   -3.61    6.01
  13 -15  23   13.71    6.23
  12  16  30   -4.25    5.67
  12   8  30    1.93    5.99
  12  -2  28    1.67    6.27
  12 -32   2    3.08    5.16
  11  25  27    7.15    4.57
  11  -1  27   32.54    6.36
  11 -21  15   73.43    6.83
  11 -23  13   37.71    5.83
  11 -29   5   11.65    5.19
  11 -33  -3   14.31    5.16
  11 -35  -9   -1.39    4.49
  10 -18  16    5.25    5.46
  10 -28   4   -1.20    4.95
  10 -32  -4    1.57    4.42
   9   3  25  210.11    9.73
   9 -17  15  116.48    6.84
   9 -21  11    3.80    4.96
   9 -27   3   65.74    5.51
   8  26  22   27.53    3.24
   7   1  21   13.98    4.18
   7 -31 -21    0.39    2.89
   5  41   5   16.68    3.96
   5  37   9   -1.30    3.11
   4  42   0   -1.25    4.13
   3  41  -3   12.24    4.63
   1  23   5  207.40    7.26
   0  34 -10   52.27    5.52
   0  20   2    0.46    2.43
   0 -12 -32  107.00    6.10
  -1  33 -23    7.60    5.99
  -1  31 -33    4.04    6.21
  -1  29 -37    9.22    7.39
  -1  -7 -15  384.21   12.11
  -2  26 -30   -3.53    5.91
  -2  26 -18   -2.77    4.94
  -2  24 -14   38.10    4.84
  -2  22 -36   -0.36    6.20
  -2  22 -12  417.72   14.75
  -2  14  -8  588.69   18.79
  -2  12 -40   -1.74    6.03
  -2  10  -8 1668.43   50.34
  -3  13 -25   87.88    6.47
  -3  13 -23  119.82    7.10
  -3  11 -25  283.24   11.45
  -3  11 -23  158.61    7.95
  21  -3  35   -4.11    8.98
  19   1  35   -3.63    8.71
  18 -18  26    0.15    6.59
  17 -15  27   -0.02    6.64
  16  14  34   11.08    7.55
  16  10  34    7.86    7.62
  15  27  31    3.92    6.00
  15  17  33   -2.45    6.79
  14   8  32   -1.55    6.84
  14 -18  22    1.39    5.70
  14 -28  12    0.15    5.45
  13 -29   9   -0.99    5.46
  12  26  28   -2.58    4.63
  12  14  30   40.74    6.38
  12  10  30   64.93    7.15
  11 -31   1    1.39    4.64
  10 -20  14   25.95    5.50
  10 -22  12  112.52    7.05
   9  21  25   22.11    4.18
   9 -19  13   32.89    5.24
   9 -29  -1   10.61    4.62
   8  40  14   -0.14    2.34
   7 -23   3  126.50    6.43
   6  46   2   -1.22    4.33
   6  -6  16    8.83    3.70
   6 -20   4    2.04    3.74
   5 -21  -1   47.57    4.13
   5 -27 -19    7.47    2.36
   4  32  10    1.49    2.47
   4 -22  -8   -0.02    2.62
   2   0   8   -0.72    1.95
   2 -14  -4  202.49    6.77
   0  36 -14    0.20    5.25
  -1  33 -27   19.42    6.69
  -1  33 -21    4.62    5.72
  -1  -7 -33    9.61    4.85
  -2  24 -34   24.59    6.51
  -2  20 -38   13.57    7.40
  -2  20 -10  193.57    8.05
  -2  16 -40   -1.77    6.48
  -2  14 -40   59.91    7.69
  -2   2 -36    2.52    5.53
  -2  -2 -30    3.23    4.30
  -2  -2 -18   33.13    3.21
  -3  15 -27   91.96    6.61
  -3  15 -25  225.65    9.80
  -3  15 -23   31.89    4.93
  -3  15 -21    3.24    4.08
  -3  13 -27  201.56    9.36
  -3  13 -21    1.57    4.18
  -3  11 -27  104.01    6.74
  -3  11 -21    0.95    4.07
  -3   9 -25  437.38   15.65
  -3   9 -23   10.35    4.60
  22   0  36   -3.19   10.49
  20   4  36    5.10    9.96
  20  -4  34   -3.21    8.95
  18   0  34    5.85    8.38
  17  -1  33    8.83    7.93
  16  12  34   -2.01    7.59
  16 -18  24   -2.63    6.22
  15  15  33    2.99    7.00
  15   9  33    1.55    7.01
  15 -15  25   10.83    7.08
  14  32  28   -2.88    4.81
  14  16  32   -1.49    6.88
  14  -2  30    0.49    5.79
  13  15  31    6.09    6.16
  13  -7  27   25.93    6.78
  13 -11  25   20.81    6.04
  12 -14  22   80.55    7.15
  10 -30   0   72.50    6.13
   9  -3  23   16.66    4.88
   9 -33 -13    6.03    4.20
   8  46   8    1.55    3.64
   8   8  24   30.80    4.69
   8  -6  20    6.62    4.69
   8 -32 -16    1.68    3.55
   7  23  21    1.00    2.93
   7 -31 -23    0.72    2.66
   6   6  20  336.92   11.96
   6 -12  12    0.28    3.93
   5  -7  13  284.71   10.20
   4  14  16    1.46    2.14
   4  -4  12 1752.10   52.97
   3   7  13  180.07    6.29
   1  39 -11   -0.10    5.02
   1  27   3   72.87    4.12
   0  38 -22   31.67    6.54
  -1  33 -29    5.17    6.36
  -1  33 -19   24.00    5.83
  -1  31 -35   12.97    7.22
  -1  31 -13   10.15    4.79
  -2  28 -26   -2.16    5.61
  -2  28 -24   -0.57    5.70
  -2  26 -32   68.00    7.87
  -2  26 -16    1.83    4.76
  -2  16  -8   16.97    3.57
  -2   4 -38   20.51    6.78
  -2   4 -10  496.64   15.73
  -2   0 -34  137.19    8.04
  -2   0 -14  216.35    7.66
  -3  17 -27   66.56    6.21
  -3  17 -25  109.76    7.28
  -3  17 -23   88.56    6.49
  -3  15 -29   31.81    5.69
  -3  13 -29   59.74    6.36
  -3  13 -19    2.34    4.32
  -3  11 -29   81.24    6.79
  -3  11 -19   26.74    4.52
  -3   9 -27  272.02   11.10
  -3   9 -21    1.60    3.93
  22  -6  34   -1.50    8.61
  19  -5  33    1.95    8.37
  18  -6  32    7.42    7.77
  17 -11  29    0.10    7.64
  16  26  32    3.09    6.54
  15  13  33    4.22    7.14
  15  11  33   -3.04    7.18
  15  -7  29   10.09    7.12
  14  14  32   19.90    7.01
  14  12  32    7.04    6.73
  14  10  32   16.10    7.22
  14 -20  20   -1.13    5.65
  14 -26  14   -0.85    5.88
  13  13  31    0.01    6.18
  13  11  31   -3.07    6.21
  13  -1  29    4.90    6.39
  13 -17  21    1.24    6.03
  12 -28   8   30.34    5.53
  11 -13  21    0.24    5.67
  10   2  26   -1.26    5.16
  10 -12  20    1.40    5.23
   8  16  24   31.08    4.41
   8 -30  -8   -0.03    3.81
   7 -11  15  461.74   16.13
   5  43   3    3.67    3.97
   5  -3  15 1071.59   33.20
   4  12  16   14.38    2.50
   4 -10   8   -0.01    3.00
   4 -16   2    5.69    2.97
   4 -20  -4  160.89    6.28
   3  29   9    7.37    2.39
   2  42 -10    2.48    5.15
   2  40  -6   -1.07    4.76
   1  37  -7   20.42    4.79
   0  38 -20   -3.25    5.74
   0  30  -4    1.11    4.04
  -1  33 -31   -4.44    6.75
  -1  33 -17   41.24    6.23
  -1  29 -39    5.42    7.73
  -1  27 -41    0.37    6.93
  -1  -9 -25  278.91    9.93
  -1  -9 -23  107.45    5.13
  -2  28 -28   -2.31    6.22
  -2  28 -20    0.84    4.89
  -2  24 -36   -1.61    6.86
  -2  22 -38    1.29    6.98
  -2  18 -40   38.34    7.25
  -2   8  -8  343.22   11.29
  -3  17 -21   -0.90    4.16
  -3  15 -19  106.18    6.28
  -3   9 -29   16.11    5.13
  -3   9 -19    6.05    3.72
  -3   7 -27  341.59   12.99
  -3   7 -25   88.46    6.22
  -3   7 -23   75.48    5.64
  21  -1  35   -1.97    9.43
  20   6  36    0.36    9.44
  19   3  35    6.39    9.38
  18 -10  30   -4.76    8.03
  18 -14  28   -0.61    6.82
  16 -20  22    1.49    6.63
  15  -1  31    0.92    6.97
  15 -11  27   17.24    6.97
  14  36  26   -0.62    4.01
  14  26  30    2.34    5.48
  14 -24  16    0.21    6.20
  13 -27  11    1.60    5.19
  13 -31   5    7.14    5.51
  12   0  28   13.06    6.03
  12 -10  24   -3.30    6.05
  11   1  27   31.52    6.04
  11  -5  25  115.11    8.03
  10  -4  24   17.61    5.29
   9   5  25   67.30    6.00
   9  -7  21    3.39    4.57
   8  14  24    0.47    3.93
   8  10  24   -0.70    4.11
   8 -24   4   30.48    4.66
   7  43   9    2.75    3.25
   7 -27  -5   60.42    4.68
   6  26  18    0.35    1.79
   5   3  17  298.07   10.49
   3  -7   7   54.73    3.39
   2 -20 -24    0.87    1.81
   0  32  -6    0.34    4.41
   0  28  -2    0.00    2.87
  -1  29  -9   17.20    4.53
  -1  27  -7  168.07    7.60
  -1  21  -3  172.73    7.02
  -1  -9 -27  207.87    8.17
  -2  28 -30   63.27    7.48
  -2  26 -34   -0.55    6.76
  -2  20 -40   -0.75    6.62
  -2  18  -8  204.83    8.08
  -2  -2 -32  231.16   10.33
  -3  19 -27   76.91    6.58
  -3  19 -25   73.36    6.72
  -3  19 -23   47.37    5.89
  -3  17 -29   25.51    5.65
  -3  15 -31   -1.65    5.90
  -3  13 -31    1.40    5.19
  -3  11 -31    2.50    5.48
  -3   7 -21    5.41    4.02
  23  -3  35    3.27    9.76
  21  -7  33    3.12    8.62
  20   8  36    1.49    9.13
  20  -8  32   -0.10    8.86
  19  -9  31   -2.62    8.45
  19 -13  29   -1.09    8.13
  18   2  34   -0.72    7.97
  17   1  33    4.06    7.59
  17 -17  25    6.10    7.41
  16   0  32   24.91    7.93
  16  -6  30   13.28    7.53
  16 -14  26    0.36    6.42
  15 -17  23    3.94    6.05
  14 -14  24   18.09    6.52
  13  39  23    2.62    2.88
  12 -16  20   71.77    6.75
  12 -34  -4   -0.87    5.26
  11  -9  23   24.59    6.24
  11 -27   7   30.56    5.56
  11 -35 -11    1.39    4.43
  10  -8  22  216.15   10.13
  10 -34 -12   28.24    4.59
   9 -25   5   64.77    5.58
   8  12  24   66.29    5.30
   8   0  22    0.78    4.18
   7  41  11    1.91    2.93
   7 -25  -1   17.31    3.87
   6 -14  10   -0.20    3.92
   6 -18   6    3.86    3.88
   6 -28 -14   33.15    3.53
   4  44  -2    1.85    4.47
   3  43  -5   10.37    4.81
   3  37   3   21.69    3.93
   3  25  11    5.42    1.62
   3 -15  -1  241.51    8.24
   3 -21 -13  253.96    8.17
   2  36   0    0.68    3.78
   2  34   2    6.65    3.58
   2 -20 -26    0.54    2.18
   1  41 -15   19.34    6.01
   1  -5   1  151.89    4.93
   1 -17 -25   64.28    3.48
   0  38 -18   18.94    6.42
   0  36 -12   29.67    5.28
  -1  25  -5  168.49    7.19
  -1  13  -1  125.63    4.80
  -1  -9 -21    0.15    2.65
  -2  28 -18   34.81    5.55
  -2  26 -14    5.51    4.58
  -2  22 -10   79.61    5.18
  -2   0 -36    0.88    5.60
  -3  19 -29   22.39    5.71
  -3  19 -21    3.61    4.66
  -3  17 -31    3.79    6.04
  -3  11 -17   48.52    4.44
  -3   9 -31    3.78    5.02
  -3   7 -29   82.62    6.15
  20  -2  34    7.10    8.78
  20 -12  30   -3.04    8.38
  19   5  35   -2.40    8.77
  16 -22  20    1.91    6.01
  16 -24  18    1.61    6.38
  14   0  30   38.77    7.39
  14  -6  28    7.29    6.67
  13 -19  19    2.73    5.48
  13 -25  13   35.46    5.87
  12 -26  10   44.29    5.98
  10 -26   6    0.36    5.02
   9 -31  -7   33.82    4.60
   8 -12  16    4.42    4.74
   7   3  21   -0.79    3.92
   7  -3  19    6.51    4.23
   7 -21   5  174.48    7.64
   7 -29 -11   -0.46    3.48
   6   8  20    1.16    3.52
   6 -16   8    3.91    3.72
   4 -12   6    8.20    2.93
   4 -14   4    0.09    2.82
   3  39   1    5.43    3.90
   3  35   5   59.61    4.30
   1 -17 -27   22.49    2.98
   1 -17 -23   41.92    2.64
   0  34  -8   -0.25    4.38
  -1  35 -27    7.08    5.81
  -1  35 -23   11.38    6.09
  -1  33 -15   25.51    5.23
  -1  31 -11   -0.84    4.65
  -1  11  -1   22.94    2.18
  -1  -9 -29   62.87    4.74
  -2  28 -32   -1.50    6.00
  -2  26 -36   -1.77    6.97
  -2  24 -38    5.59    7.43
  -2  22 -40   24.30    7.17
  -2  -4 -26    2.59    3.61
  -2  -4 -24    2.07    3.34
  -3  21 -25   54.52    6.02
  -3  15 -33   12.69    5.94
  -3  13 -33   14.00    5.57
  -3  11 -33   25.20    6.12
  -3   9 -17  285.42   10.50
  -3   7 -31    1.57    5.15
  -3   7 -19   96.34    5.58
  -3   5 -27   60.84    5.30
  -3   5 -25   92.87    6.06
  -3   5 -23   62.51    5.18
  22  -4  34    2.21    8.62
  21   1  35   -4.41   10.39
  19  -3  33    1.48    8.28
  18   4  34   10.12    8.60
  18  -4  32   -0.14    7.56
  16 -10  28    2.76    6.65
  15  25  31    0.83    6.12
  14 -10  26    2.97    6.50
  13  25  29   -2.57    5.22
  13 -21  17   33.56    6.23
  13 -23  15   59.09    6.76
  12 -30   4   -0.57    5.10
  11 -33  -5    6.03    5.27
  10   4  26    2.50    5.38
  10 -32  -6    0.64    4.55
   9  19  25   38.29    4.71
   9   7  25   60.77    5.64
   9 -13  17  132.73    7.15
   7  45   7    2.20    3.61
   7  -7  17  426.02   14.90
   7 -13  13  276.58   10.74
   6   0  18  545.87   18.00
   5  35  11    0.08    2.55
   1  39  -9    0.55    4.74
   1  33  -1   13.25    4.08
   1  17   7  177.80    5.73
   0  38 -16   -0.09    5.50
  -1  35 -21    0.24    5.50
  -1  15  -1   34.22    2.74
  -2  30 -26   -0.48    5.87
  -2  28 -16    1.14    5.07
  -2  -2 -34    4.03    5.02
  -2  -2 -16    2.58    2.55
  -2  -4 -28    5.15    4.02
  -2  -4 -22  606.70   19.47
  -3  21 -29   20.47    5.86
  -3  21 -27   52.79    6.22
  -3  21 -23   59.12    5.80
  -3  21 -21    2.50    4.43
  -3  19 -31   -1.46    5.62
  -3  17 -33   15.34    6.41
  -3  17 -17  222.44    9.19
  -3   9 -33   15.78    5.79
  -3   5 -29   99.82    6.76
  -3   5 -21    0.70    3.65
  19   7  35   -1.70    8.18
  18 -16  26   -1.54    6.69
  17  23  33   -0.43    1.73
  17   3  33    2.49    7.62
  17 -13  27    5.18    7.41
  17 -19  23    5.70    7.10
  16  24  32    3.46    5.69
  16   2  32   48.35   10.95
  15  -5  29    0.77    6.50
  15 -19  21    1.33    6.50
  13  31  27    3.56    4.46
  13   1  29    5.28    6.87
  13  -5  27   28.61    6.97
  13 -13  23    2.83    5.49
  12  24  28    3.71    4.96
  12   2  28    4.23    6.03
  12 -32   0   24.62    5.21
  11  23  27    7.11    4.86
  11   3  27   55.87    6.37
  11 -25   9    8.64    5.18
   9  -1  23  118.85    7.12
   9 -33 -15   17.81    4.06
   8 -26   0   -0.03    3.89
   8 -32 -18   -0.33    3.46
   6  16  20    0.53    2.84
   6 -22   0  340.33   11.93
   6 -26  -8   94.19    4.92
   5  45   1   -1.20    4.09
   5  -9  11   13.33    3.17
   5 -19   1    7.85    3.35
   5 -25 -11    8.91    2.70
   5 -27 -21   -0.42    2.07
   2  42  -8   23.08    5.20
   2  32   4   -0.27    3.21
   2 -20 -28   -0.28    2.47
   1  41 -13    6.75    5.54
   1  35  -3   44.11    4.76
   0  26   0    0.96    3.01
  -1  35 -19    1.75    5.48
  -2  30 -28   18.14    6.00
  -2  30 -22    5.14    5.61
  -2  28 -34    6.97    6.20
  -2  20  -8    3.12    3.33
  -2   6  -8 2012.60   60.31
  -3  19 -33    8.08    5.66
  -3  15 -35   35.30    6.36
  -3  13 -35   40.35    6.74
  -3  13 -15  374.70   13.01
  -3  11 -35   33.37    6.25
  21  -5  33    0.36    8.80
  20   0  34    4.66    9.02
  19   9  35   -1.05    9.27
  19 -15  27    5.22    7.14
  17  -9  29   -0.72    7.03
  16 -16  24    4.65    6.35
  15  31  29   -2.12    5.40
  15 -13  25    6.60    6.85
  15 -27  13    0.90    5.92
  14 -16  22   44.71    6.87
  13  -9  25   42.52    6.89
  13 -29   7    8.95    5.69
  12  -4  26    0.05    6.37
  12 -20  16   -0.87    5.44
  12 -22  14   26.31    5.48
  12 -24  12   59.08    6.11
  11 -29   3   22.42    5.07
  11 -31  -1    1.74    4.63
  10 -24   8    0.54    4.55
   9  27  23    0.88    3.26
   9 -27   1   11.83    4.27
   8 -14  14   97.63    6.04
   8 -22   6   17.00    4.46
   7 -15  11   13.92    4.29
   7 -19   7   99.19    5.75
   6  -8  14  181.95    7.89
   4   2  14  369.29   12.20
   3  41  -1   -1.69    4.12
   3   1  11   72.87    3.59
   2  -6   4    4.72    2.08
   2 -16  -8   16.87    1.81
   2 -20 -22  242.35    7.52
   1  31   1   35.60    3.88
   1 -17 -29   10.11    3.22
   0  38 -14   11.17    5.44
   0  36 -10   -1.73    4.80
   0  22   2  334.36   11.04
  -1  33 -13   15.12    5.16
  -1  -9 -31   -2.06    4.06
  -1  -9 -19   65.60    3.51
  -2  30 -30    1.79    5.81
  -2  30 -20  108.51    7.42
  -2  26 -38   -4.20    7.00
  -2  24 -40   -2.20    7.26
  -2  -4 -30  284.64   11.08
  -3  23 -27   65.88    6.84
  -3  23 -25   69.21    6.78
  -3  21 -31    1.39    5.56
  -3  19 -17  323.65   12.22
  -3  17 -35   33.72    6.69
  -3  15 -15   87.85    5.52
  -3   9 -35   44.43    6.67
  -3   7 -33   29.75    5.62
  -3   7 -17  221.04    8.62
  -3   5 -31    0.84    4.86
  -3   5 -19   89.02    5.05
  21   3  35    9.78    9.41
  20  -6  32   -0.68    8.69
  19  13  35   -0.86    8.68
  19  11  35    1.72    9.61
  19  -7  31   -2.60    8.11
  18   6  34    0.65    8.52
  18 -12  28   -3.03    7.52
  17 -21  21    1.20    6.86
  16  -4  30    2.00    7.26
  15  -9  27    5.73    6.96
  15 -21  19    2.66    5.84
  15 -25  15   12.99    6.51
  14   2  30    5.02    6.55
  14 -28  10   48.71    6.34
  12 -12  22    9.75    5.45
  11  -3  25   32.12    5.80
  11 -17  17   25.84    5.32
  11 -23  11   -4.67    4.90
  10   6  26    3.46    5.00
  10  -2  24   85.66    6.79
  10 -16  16   -0.14    4.42
  10 -28   2   48.67    5.36
  10 -30  -2   -0.28    4.41
  10 -34 -14    1.75    4.02
   9  17  25   31.17    4.62
   9   9  25   36.27    5.34
   9 -23   7   53.03    5.48
   8  -4  20  456.31   16.11
   6  14  20  229.99    8.44
   6  12  20    9.57    3.18
   4  40   4    3.37    3.70
   3  -9   5  267.07    9.06
   1  37  -5   51.15    5.14
   1   9   7  378.55   11.26
   1  -9  -3  458.55   13.90
  -1  35 -17   50.54    6.36
  -1  23  -3  118.61    5.59
  -1  17  -1   42.93    3.42
  -2  30 -32   28.18    7.10
  -2  28 -36    0.58    6.31
  -2  26 -12  200.57    8.94
  -2  24 -10  711.50   23.05
  -2  22 -42   -2.66    6.74
  -2  -4 -20   25.90    3.19
  -3  23 -29   10.41    6.42
  -3  23 -23   14.09    5.14
  -3  21 -33   16.23    5.99
  -3  17 -15   49.19    4.90
  -3   3 -27   78.21    5.68
  -3   3 -25  104.64    6.05
  -3   3 -23   89.76    5.67
  22  -2  34    2.77    9.41
  21  -9  31    0.22    8.94
  20 -10  30   -3.08    7.84
  19  -1  33    2.19    8.43
  19 -11  29    0.19    7.85
  18   8  34   -1.74    8.04
  18  -2  32   14.29    8.26
  18 -18  24   -0.84    7.15
  17   5  33   -1.77    7.27
  17  -3  31   -0.25    6.85
  16   4  32   21.13    8.31
  14  24  30    1.70    5.80
  14  -4  28   -0.74    6.64
  13   3  29    3.36    6.38
  12  30  26   -0.46    4.14
  12  -8  24   20.30    6.27
  11 -11  21   -0.78    5.54
  11 -19  15   29.66    5.82
  11 -21  13   10.95    4.83
  11 -35 -13    4.81    4.18
  10  20  26   -0.31    4.36
   9  11  25   39.82    5.28
   9  -9  19   28.33    4.82
   9 -15  15  146.93    7.48
   8   2  22  383.07   13.89
   8 -20   8  156.74    7.43
   8 -30 -10   58.78    4.62
   7  47   5    4.74    3.88
   7   5  21    0.10    3.79
   6  -4  16    4.04    3.65
   5   5  17  327.36   11.24
   4  38   6    2.42    3.31
   3  -3   9  577.37   18.04
   3 -13   1  234.12    8.05
   2   8  10 5129.81  151.79
  -1  29  -7   43.18    4.56
  -1   9  -1    1.23    1.81
  -2  30 -18    0.67    4.89
  -2  28 -14   38.40    5.06
  -2  14  -6   -0.44    2.69
  -2  12  -6    9.03    2.63
  -2  -2 -36    3.38    5.42
  -2  -4 -32    3.28    4.48
  -3  23 -31    1.03    6.10
  -3  21 -17   55.85    5.13
  -3  19 -35   47.92    6.76
  -3  15 -37   26.33    7.03
  -3  13 -37   44.76    6.64
  -3  11 -37   28.97    6.60
  -3   7 -35   40.10    6.24
  -3   5 -33   19.79    5.52
  -3   3 -29   15.26    4.62
  21   5  35   -1.60   10.19
  20   2  34    1.79    8.77
  18  18  34   -1.09    8.18
  17  21  33   -0.10    2.82
  17 -15  25    4.72    7.85
  16  -8  28    3.89    6.64
  16 -12  26   -3.08    6.85
  16 -18  22   19.20    6.48
  15  23  31   -0.20    5.37
  14 -12  24    1.24    5.76
  14 -18  20   61.01    6.71
  14 -26  12   44.17    6.01
  13  35  25   -2.19    3.87
  13 -15  21   -1.30    5.43
  12   4  28   24.79    6.03
  12 -28   6    3.00    4.92
  12 -34  -6    2.45    4.58
  11   5  27   41.29    6.43
  11  -7  23   65.67    6.59
  10  28  24   -0.21    3.70
  10 -10  20  323.87   12.74
  10 -18  14   -0.31    4.75
  10 -22  10    2.22    4.74
   9  15  25   23.08    4.66
   9  13  25   57.79    5.36
   9  -5  21    2.98    4.63
   9 -17  13   94.47    6.07
   9 -21   9    2.41    4.21
   8 -16  12  442.41   15.43
   8 -18  10  420.15   14.79
   7  39  13    3.74    2.41
   6  42   8    7.17    3.36
   5  -1  15  787.99   24.78
   4  42   2   14.35    4.14
   4  -6  10 4099.45  122.16
   4 -24 -16    5.92    2.09
   3  33   7   35.39    3.33
   3 -11   3  392.12   12.58
   2 -12  -2  865.10   26.15
   1  41 -11    1.27    6.21
   1  -7  -1  249.83    7.78
   1 -17 -21   15.31    1.83
   0  32  -4   20.64    4.16
   0 -14 -26    3.92    2.76
  -1  31  -9   11.75    4.71
  -1  -9 -33   17.06    4.57
  -2  32 -28   -5.51    5.93
  -2  32 -26   -0.51    6.10
  -2  30 -34   -2.71    6.25
  -2  28 -38    5.36    7.23
  -2  26 -40   18.45    7.13
  -2  24 -42   27.59    8.06
  -2  22  -8  149.13    6.86
  -2  16  -6   14.49    2.96
  -2   2 -10    0.60    2.35
  -3  23 -19   33.09    5.36
  -3  21 -35   18.71    6.37
  -3  19 -15  402.84   14.29
  -3  17 -37   54.26    7.40
  -3   9 -37   26.98    6.45
  -3   3 -21    2.94    3.36
  21  -3  33   -0.46    8.45
  18  16  34   -0.88    8.11
  18  12  34    0.97    8.13
  18  10  34    0.10    7.94
  17   7  33    3.03    7.43
  16  22  32   13.02    4.84
  15  -3  29   -0.89    6.88
  15 -15  23    2.73    5.82
  14   4  30   35.61    6.84
  14  -8  26    0.60    6.34
  14 -20  18   23.44    5.87
  13  23  29    3.99    5.37
  13  -3  27   18.84    6.61
  13 -27   9    3.06    5.16
  13 -31   3    8.18    5.06
  11  29  25    4.22    3.95
  10   8  26    0.36    4.98
  10  -6  22   14.99    4.89
  10 -20  12    1.02    4.73
   9 -19  11    5.19    4.41
   9 -33 -17    5.26    3.70
   8 -32 -20   27.32    3.65
   7  21  21    1.56    3.04
   7  -1  19   45.79    4.91
   7 -23   1   16.68    3.76
   6  44   6    1.35    3.58
   6 -28 -16   -0.44    2.89
   5  -5  13  571.97   18.45
   5 -11   9   76.73    4.53
   5 -17   3  225.69    8.39
   3  43  -3    8.51    4.47
   2 -20 -30   78.34    4.18
   1  39  -7   27.56    5.08
   1  25   5  161.29    6.03
   1 -17 -31   -1.01    3.38
   0  38 -12    1.94    4.85
   0  34  -6    2.67    4.28
   0  30  -2  173.64    7.38
   0 -14 -28   -1.14    3.09
   0 -14 -24   -0.41    2.42
  -1  37 -23   10.82    6.08
  -1  35 -15   37.99    5.61
  -1  27  -5  248.70    9.32
  -2  32 -30   21.34    6.74
  -2  32 -22   45.66    6.32
  -2  30 -16    3.54    4.68
  -2  10  -6   40.78    2.96
  -3  25 -29   19.42    6.81
  -3  25 -27   56.19    8.87
  -3  25 -25   68.12    6.65
  -3  25 -23   16.56    5.86
  -3  23 -33   10.43    6.01
  -3  19 -37   26.57    7.25
  -3   5 -17  338.72   11.77
  -3   3 -31   -0.71    5.07
  22   0  34    6.94   10.33
  21   7  35    4.78    9.84
  20  -4  32    0.20    8.34
  19   1  33   -2.91    8.13
  18  14  34    0.56    8.21
  17  19  33   -1.84    7.68
  17  -7  29    1.93    7.58
  17 -11  27   -2.95    6.63
  16   6  32    5.48    7.00
  15   5  31   -1.48    6.80
  14 -22  16    0.28    5.76
  14 -24  14    9.90    6.11
  12  22  28    2.19    4.94
  12 -14  20    2.13    5.76
  11  21  27    9.05    5.26
  11 -27   5   46.28    5.69
  11 -33  -7   17.84    4.87
   9   1  23  121.81    7.02
   9 -31  -9    7.08    4.05
   7  -9  15  557.05   18.62
   7 -27  -7   45.69    4.17
   7 -29 -13   22.71    3.50
   6  40  10   16.85    3.12
   4  -2  12    0.42    2.72
   4 -18  -2 1001.50   30.64
  -1  37 -21   -2.06    5.48
  -1  33 -11   -0.21    4.65
  -1  19  -1  102.57    4.69
  -1   3  -3 3099.58   91.86
  -1  -7 -13  563.59   17.21
  -2  32 -32    1.37    5.87
  -2  32 -20    5.01    5.59
  -2  18  -6    6.47    3.16
  -2  -4 -34   48.89    5.71
  -3  25 -31   -0.61    6.36
  -3  15 -39   25.60    7.25
  -3  15 -13   98.38    5.61
  -3  13 -39    5.49    6.36
  -3  13 -13  116.11    5.69
  -3  11 -39    9.46    6.52
  -3   7 -37   44.20    6.67
  -3   5 -35   88.76    7.36
  22  -6  32    3.53    9.27
  20   4  34    6.34    8.67
  19  -5  31   -2.84    8.12
  18   0  32    2.87    7.64
  18 -14  26    4.31    6.74
  17   9  33    0.20    7.53
  17  -1  31    5.47    7.72
  16  -2  30   30.34    7.81
  16 -20  20   21.59    6.24
  14  30  28   -3.78    5.02
  14 -30   6    0.05    4.55
  13   5  29   10.26    6.08
  13 -11  23   27.91    6.62
  13 -17  19    9.24    5.38
  12   6  28   -3.09    5.93
  12  -2  26   -3.37    5.95
  12 -30   2   15.66    4.91
  11   7  27   45.64    6.23
  10  10  26    4.78    4.93
  10   0  24    0.06    5.13
  10 -32  -8    4.04    4.26
   8  24  22    5.27    3.18
   8 -24   2    6.86    3.84
   7   7  21   -1.51    3.76
   6   2  18   14.80    3.46
   6 -10  12  417.66   14.37
   6 -20   2  372.34   12.84
   5 -13   7  323.96   11.20
   5 -15   5  336.48   11.60
   5 -21  -3  107.27    5.17
   5 -23  -7  217.07    7.86
   4  44   0   21.73    4.43
   4  36   8   21.56    3.18
   2  -8   2  211.89    7.09
   0  40 -16    0.15    5.61
   0  36  -8   18.57    4.64
   0 -14 -30   56.48    4.41
  -1  37 -19    5.72    5.41
  -2  28 -40    0.95    7.36
  -2  28 -12    1.25    4.29
  -2  26 -42    0.80    6.88
  -2  26 -10   -0.23    4.35
  -2  -2 -14   38.70    3.00
  -3  23 -35   17.40    6.30
  -3  23 -17  158.25    7.89
  -3  21 -37   17.05    6.58
  -3  21 -15  266.99   10.45
  -3  17 -39   14.02    6.56
  -3  17 -13   56.55    4.72
  -3  11 -13  249.93    9.20
  -3   9 -39   14.95    6.08
  -3   3 -33   34.66    5.90
  -3   3 -19  150.29    6.55
  -3   1 -27   60.39    5.23
  -3   1 -25  177.58    8.01
  21  -7  31   -3.42    8.96
  19 -13  27    7.88    7.78
  18 -10  28    4.29    7.79
  17  17  33    2.35    8.23
  17  15  33    6.47    8.24
  17  13  33   -0.21    7.56
  17  11  33    3.46    8.00
  17 -17  23    3.62    7.00
  16  20  32    2.69    7.00
  16   8  32   13.08    7.67
  16 -22  18    9.73    6.02
  15   7  31   -1.92    6.84
  15  -7  27    9.93    6.71
  15 -11  25   27.81    7.05
  14  -2  28    8.40    6.49
  13  -7  25   37.80    6.85
  13 -25  11   -0.00    5.11
  12 -26   8    0.16    4.82
  12 -32  -2    0.75    4.87
  11  -1  25   61.92    6.77
  11 -13  19    7.91    5.66
  11 -35 -15    7.79    4.21
  10  16  26   10.19    4.11
  10 -26   4   13.11    4.84
  10 -34 -16    2.16    3.83
   9 -25   3   91.97    6.15
   8  30  20    1.27    2.37
   8   4  22    6.09    4.19
   8 -10  16   -3.48    4.49
   7 -25  -3   88.81    5.14
   6  46   4   -0.70    3.88
   5 -27 -23   15.95    1.92
   4 -22 -10  224.81    7.74
   3 -17  -5  351.25   11.25
   2  30   6    1.24    2.73
   2  26   8  323.09   10.34
   2 -10   0  244.44    8.01
   0   4   2    0.21    0.29
   0 -14 -22  323.63   10.50
  -1  25  -3   81.52    4.73
  -2  32 -34    3.41    6.67
  -2  32 -18   61.01    6.29
  -2   4  -8   31.33    2.57
  -3  27 -27   33.86    6.45
  -3  27 -25   31.44    6.28
  -3  25 -33    2.28    5.97
  -3  25 -19   17.98    5.78
  -3  19 -39   10.09    6.34
  -3   1 -29   12.85    4.30
  -3   1 -23   95.72    5.58
  23  -3  33   -0.48    9.20
  21  -1  33    2.73    8.84
  20   6  34    7.63    9.25
  20  -8  30   -1.41    8.18
  19   3  33   -2.00    8.27
  16 -14  24   -0.56    6.48
  15 -17  21   -1.52    5.56
  14 -14  22    2.96    6.17
  13   7  29    8.46    5.95
  13 -23  13    6.46    5.44
  12  38  22    3.78    2.83
  12 -10  22   86.50    7.10
  11   9  27   34.09    6.12
  10  14  26    0.81    4.65
  10  12  26    0.07    4.71
   9 -11  17  180.88    8.48
   8  -2  20   56.21    5.34
   8 -32 -22    4.01    3.12
   5   7  17  108.73    5.11
   1  41  -9    5.65    4.97
   0  24   2   -0.10    2.70
  -1  35 -13   10.28    5.07
  -2  30 -14   -0.85    4.84
  -2  24  -8   45.81    4.35
  -2  20  -6   27.58    3.64
  -2   8  -6   16.83    2.51
  -2  -6 -26    1.82    3.40
  -3  27 -31   -1.85    5.77
  -3  27 -29   11.83    5.99
  -3  25 -35   14.97    6.40
  -3  23 -37   21.70    8.08
  -3  21 -39   12.99    6.52
  -3  19 -13   47.42    4.63
  -3   9 -13  283.28   10.09
  -3   5 -37   35.44    6.77
  -3   3 -35   22.68    5.67
  -3   1 -31    5.05    4.71
  22   2  34   -2.54   10.23
  20  -2  32    2.09    8.44
  18   2  32    3.52    9.97
  18 -16  24   -5.62    6.66
  17 -19  21   -0.22    5.98
  16  18  32   -3.02    6.98
  16  10  32   -2.24    7.20
  16  -6  28   -5.57    7.15
  15  29  29   -3.40    5.71
  15   9  31    1.98    6.69
  15  -1  29   16.72    6.92
  15 -27  11    2.18    5.66
  13  -1  27   14.08    6.32
  13 -21  15   12.10    5.19
  13 -29   5   25.31    5.44
  12  34  24   -0.07    3.50
  12   8  28   18.49    5.86
  12  -6  24    1.97    5.82
  11 -29   1    3.45    4.59
   8 -28  -6    2.32    3.71
   4   4  14    0.13    2.39
   2  38   0   60.50    4.94
   0  40 -14   -0.58    5.81
   0  38 -10   42.32    5.56
   0  28   0  127.95    5.73
   0 -14 -32    1.28    3.75
  -1  37 -17   20.98    5.66
  -1  -9 -17   73.46    3.42
  -2  34 -30    1.56    6.28
  -2  34 -28    1.56    5.90
  -2  34 -24   17.03    6.09
  -2  -6 -28  214.75    8.80
  -3  27 -21   -0.64    5.13
  -3  23 -15   51.32    5.19
  -3  17 -41    1.02    6.78
  22  -4  32   -0.68    8.75
  20   8  34    1.10    9.14
  19  -3  31    1.52    7.99
  17   1  31   -5.08    7.41
  17  -5  29    7.50    7.62
  17 -13  25    2.26    6.48
  16  16  32   24.65    7.85
  16  14  32   -2.70    7.12
  16  12  32    3.67    7.23
  16 -10  26    2.66    6.88
  15  19  31   -0.70    6.43
  15 -19  19    6.78    6.33
  14  -6  26    1.94    6.40
  14 -10  24   15.18    5.90
  14 -28   8   -0.32    5.23
  13  29  27    1.34    4.72
  12 -24  10    0.09    5.10
  12 -34  -8   -0.26    4.44
  11  17  27   28.89    4.01
  11  11  27   25.32    5.67
  11  -5  23   10.27    5.48
  11  -9  21    3.21    5.28
  11 -25   7    6.75    5.23
  10 -28   0    4.79    4.62
   9   3  23   20.18    4.78
   9  -3  21    5.86    5.10
   9 -29  -5   69.44    5.11
   9 -33 -19    1.49    3.56
   8 -26  -2  168.95    7.47
   7  19  21   -0.66    3.11
   7   9  21    2.18    3.39
   7 -11  13  218.03    9.91
   7 -21   3  137.31    6.59
   6 -12  10  515.66   17.08
   6 -18   4   41.26    4.15
   6 -26 -10    9.98    3.13
   4  -8   8 2540.53   76.10
   3 -19  -9   13.67    2.26
   2  36   2   65.15    4.63
   2   2   8  443.04   13.67
   1  19   7  121.59    4.25
   0  14   4   -0.22    1.53
  -1  31  -7   62.51    5.11
  -1  21  -1   38.01    3.29
  -2  34 -22    1.76    5.76
  -2  32 -16    3.80    4.71
  -2  -6 -30   -0.84    3.93
  -3  27 -33    3.19    5.98
  -3  25 -37   17.86    6.52
  -3  25 -17   71.22    6.11
  -3  23 -39    7.54    6.55
  -3  19 -41   -0.13    6.47
  -3   5 -15  204.19    7.80
  -3   3 -17  408.59   13.68
  -3   1 -33   23.56    5.56
  -3   1 -21    4.05    3.62
  22   4  34   -1.30    9.36
  21   1  33   -3.13    8.76
  19   5  33   -6.83    8.30
  19 -15  25    0.89    7.31
  18  -4  30    8.76    8.00
  17 -21  19   -0.75    6.53
  16  28  30    0.18    6.19
  16 -16  22    6.41    5.94
  15  17  31    0.04    6.46
  15  11  31   -0.69    7.07
  15 -23  15   13.86    5.96
  15 -25  13    2.22    6.23
  14  10  30    2.51    6.67
  14 -16  20   -1.81    5.38
  13   9  29    9.47    6.26
  13 -13  21   -2.45    5.77
  12  18  28   -5.21    3.03
  12  10  28    1.71    5.47
  12   0  26   -2.73    5.54
  12 -18  16   -0.41    5.11
  12 -22  12    2.40    5.37
  11  15  27   55.99    6.20
  11  13  27   57.15    6.21
  10  -4  22  123.37    7.42
  10  -8  20   13.39    5.15
  10 -24   6   17.28    4.51
   9  -7  19   17.11    4.83
   9 -27  -1    9.03    4.15
   8 -30 -12    0.95    3.43
   8 -32 -24   11.55    3.04
   6  -6  14   22.22    3.83
   5  43   5    7.79    3.63
   5 -25 -13  110.07    4.72
   2  40  -2   21.23    4.37
   2  -2   6   53.28    2.71
   0  16   4   51.73    2.52
  -1  33  -9    7.02    4.42
  -1  29  -5  126.91    6.28
  -2  34 -20   77.15    6.79
  -3  29 -29    7.37    5.85
  -3  29 -27   25.78    6.24
  -3  29 -25   42.38    6.04
  -3  27 -35   13.32    6.21
  -3  27 -19   13.82    4.99
  -3  21 -41   -1.40    6.94
  -3  21 -13  264.48   10.34
  -3   3 -37  114.94    7.95
  -4  14 -28   -2.23    4.86
  -4  14 -26   -0.32    4.65
  23  -1  33   -3.55    9.76
  22  -8  30    0.28    7.74
  21  -5  31   -0.64    7.83
  20  10  34   -1.38    9.29
  18   4  32    5.50    8.43
  18 -12  26    2.30    7.23
  18 -18  22   -2.72    6.23
  17  -9  27    2.83    6.67
  15  15  31    1.04    6.67
  15  13  31   -0.58    7.13
  15 -13  23    6.29    6.54
  14  18  30    1.16    6.01
  14  12  30   16.04    6.55
  14   0  28    5.87    6.13
  13 -31   1   -0.66    4.96
  12  12  28   35.65    6.13
  12 -20  14   -0.16    4.81
  11   1  25   59.48    6.34
  11 -23   9   -0.63    4.80
  11 -33  -9    0.11    4.24
  10   2  24   75.95    6.48
  10 -14  16    2.29    4.64
  10 -34 -18    0.27    3.68
   9  25  23    0.58    3.47
   9 -23   5  148.97    7.23
   8   6  22  180.80    8.05
   8 -12  14   10.43    4.57
   8 -22   4    0.77    3.72
   7  11  21    0.68    3.40
   7   1  19   50.93    4.69
   6   4  18  284.25   10.29
   6 -14   8  294.79   10.66
   6 -16   6   35.28    3.87
   5  41   7    7.04    3.38
   4 -16   0 4167.78  124.02
   3  41   1   -0.44    3.82
   3  39   3    9.46    3.69
   1  39  -5   19.53    4.67
   1 -13  -9   32.45    1.42
  -1  37 -15   46.04    5.91
  -1   7  -1  268.30    8.44
  -1 -11 -27   80.58    4.60
  -2  30 -12  102.22    6.62
  -2  28 -10  228.92    9.52
  -2  -6 -32  126.22    6.95
  -2  -6 -22   63.42    4.15
  -3  29 -31    1.28    6.34
  -3  17 -11    1.37    3.41
  -3  15 -11    4.74    3.16
  -3  13 -11    3.25    3.25
  -3   7 -13  172.78    6.77
  -4  16 -30    0.88    5.46
  -4  16 -28   61.81    6.17
  -4  16 -26   -0.90    4.64
  -4  16 -24  122.66    7.13
  -4  14 -30  150.55    8.81
  -4  14 -24    9.76    4.76
  -4  12 -30    0.88    4.94
  -4  12 -28   95.20    6.94
  -4  12 -26   -2.21    4.83
  21  -9  29    6.25    8.54
  20  12  34    0.16    8.57
  20   0  32    1.08    8.15
  20  -6  30    4.88    7.90
  19   7  33    4.97    7.98
  19 -11  27   -1.25    7.38
  18  -8  28    2.17    7.12
  15   1  29   14.51    7.08
  15  -5  27   15.24    7.00
  14  34  26    1.56    4.51
  14  16  30   26.13    7.06
  14  14  30   -2.71    6.43
  14 -26  10   -1.62    5.14
  13  17  29    8.94    6.07
  13  15  29   11.82    5.86
  13  13  29    3.62    5.42
  13  -5  25   18.12    6.50
  12  14  28   -1.06    4.76
  12 -28   4    1.19    4.86
  11 -17  15   62.67    6.21
  11 -35 -17    6.30    3.99
  10 -32 -10   53.78    4.98
   9 -31 -11    0.68    3.64
   7  17  21    2.69    3.28
   7 -13  11   36.71    4.43
   6 -22  -2   -1.76    3.27
   5  45   3    4.99    3.83
   5   1  15  755.62   23.69
   5  -7  11   51.37    4.05
   3   3  11   18.77    2.26
   2  42  -4   -0.73    4.39
   0  40 -12   43.24    6.09
   0  36  -6    0.16    4.08
   0  34  -4   -0.78    3.98
   0  12   4   31.55    1.71
   0 -12 -14   -0.24    1.23
  -1  39 -19    5.44    5.93
  -1  35 -11    0.86    4.49
  -1 -11 -29   33.49    3.94
  -1 -11 -25  148.93    6.16
  -2  34 -18    5.28    5.72
  -2  22  -6   -0.20    3.29
  -3  29 -33   -0.04    6.35
  -3  27 -37   11.73    7.07
  -3  25 -39    1.80    6.47
  -3  25 -15  153.77    7.76
  -3  23 -41    0.06    7.35
  -3  11 -11   46.40    3.83
  -3   1 -35  108.99    7.66
  -3   1 -19  214.67    8.16
  -3  -1 -29   16.53    4.23
  -3  -1 -27   54.86    5.00
  -4  18 -30   71.84    7.06
  -4  18 -28    1.02    5.16
  -4  18 -26    9.82    5.13
  -4  18 -24   -0.86    5.02
  -4  16 -32  108.12    7.64
  -4  14 -32    3.56    5.82
  -4  14 -22  450.27   15.86
  -4  12 -24  148.92    7.54
  -4  10 -28    6.38    4.80
  -4  10 -26    0.92    4.61
  22  -2  32   -1.26    8.64
  21   3  33    2.38    8.69
  19  -1  31   -6.36    8.22
  17   3  31   -0.51    8.13
  17 -15  23    2.63    6.32
  16  -4  28   10.69    6.61
  16 -18  20    4.21    6.21
  15  -9  25   16.46    6.67
  14 -18  18   -1.62    5.81
  14 -30   4    1.13    5.25
  13   1  27   11.22    5.77
  13  -9  23   22.80    5.72
  13 -27   7   21.14    5.17
  12  28  26    1.47    4.42
  12 -12  20   80.46    6.79
  11  33  23    0.23    3.21
  11 -19  13   30.46    5.56
  11 -21  11    5.53    4.87
  10 -22   8  103.93    6.46
   8  22  22   71.67    4.65
   7  13  21    1.45    3.28
   7 -19   5  274.81   10.26
   7 -29 -15   35.82    3.59
   6 -28 -18   26.43    3.03
   3  43  -1    0.44    4.05
   3  -5   7 1499.55   45.15
   2  34   4   14.93    3.38
   0  32  -2    1.17    3.72
  -1 -11 -31    0.92    3.77
  -2  32 -14   33.67    5.11
  -2  -6 -34    1.89    4.55
  -3  29 -21   -0.15    4.91
  -3  27 -17   47.89    5.66
  -3  23 -13  116.47    6.27
  -3  19 -11    0.52    3.68
  -3  -1 -25  177.57    7.83
  -4  20 -30   -0.19    5.23
  -4  20 -28   27.48    6.13
  -4  20 -26    0.49    5.48
  -4  18 -32    0.71    5.86
  -4  16 -22    5.55    4.35
  -4  12 -32  148.40    8.47
  -4  12 -22   40.77    5.01
  -4  10 -30  280.61   11.70
  -4  10 -24    8.51    4.60
  23   1  33   -1.13    9.04
  23  -5  31    2.26    8.65
  19   9  33    0.24    8.73
  18   6  32    8.56    7.70
  18  -2  30    2.41    7.59
  17  -3  29    8.29    7.48
  16 -12  24    5.29    6.83
  14  28  28    2.18    5.32
  14 -24  12    0.98    5.43
  13 -15  19    0.91    5.65
  12  -4  24   26.14    6.20
  12 -30   0    1.35    4.40
  11  27  25    8.18    4.24
  11 -27   3   21.88    4.98
  10 -16  14   54.86    5.27
   9   5  23   64.99    5.61
   9 -15  13  215.00    9.03
   9 -21   7   86.21    5.57
   9 -33 -21   -1.86    3.37
   8   0  20  219.08    9.30
   8 -14  12   50.06    5.00
   8 -20   6    7.63    3.69
   7  15  21   -0.39    3.20
   7  -7  15   78.90    5.12
   7 -15   9   87.81    5.43
   7 -17   7  250.81    9.57
   6 -24  -6    8.88    3.04
   5 -19  -1    6.43    2.95
   5 -27 -25   16.39    1.53
   4 -10   6  497.61   15.93
   3  37   5   16.83    3.36
   2  10  10  267.08    8.27
   1  41  -7   18.43    5.14
   0  38  -8    0.00    4.44
   0  18   4    0.15    1.86
   0 -14 -20    0.39    2.04
  -1  27  -3   67.77    4.53
  -1 -11 -23  176.91    6.72
  -2  36 -24    0.41    5.98
  -3  31 -27   13.73    5.77
  -3  29 -35    2.97    6.02
  -3  27 -39    4.89    6.57
  -3  25 -41    3.53    6.73
  -3   1 -37   48.58    6.58
  -3  -1 -31   -0.45    4.50
  -3  -1 -23   90.54    5.25
  -4  20 -32   87.27    7.32
  -4  20 -24   49.43    5.73
  -4  18 -34   48.53    6.54
  -4  18 -22  328.91   12.61
  -4  16 -34    1.61    5.60
  -4  14 -34   43.12    6.03
  -4  12 -34    1.04    5.54
  -4  10 -32    1.58    5.37
  -4   8 -28  137.92    7.63
  -4   8 -26    3.14    4.72
  21  -3  31   -4.71    8.53
  20   2  32   -6.97    9.35
  19  11  33   -1.46    8.54
  17  25  31   -0.60    1.49
  16  -8  26   -1.74    6.98
  16 -20  18    1.02    6.07
  15 -15  21   -1.12    5.96
  14  38  24   -1.06    3.86
  14   2  28    9.88    6.18
  14  -4  26   -0.60    6.10
  14 -12  22   38.94    6.48
  14 -22  14    0.88    5.14
  12   2  26    1.53    5.46
  12  -8  22   11.74    5.68
  11 -11  19   37.85    5.80
  10  32  22   16.04    3.19
  10 -18  12  153.94    7.77
  10 -20  10  246.13   10.22
   8   8  22    1.58    3.78
   7 -27  -9   17.68    3.45
   5  -3  13  564.18   18.12
   4 -14   2 1424.22   43.10
  -1  39 -17   20.12    5.49
  -1  37 -13   17.04    5.13
  -1  23  -1   21.48    3.12
  -1  -3  -7  218.06    6.85
  -2  36 -22   42.24    6.46
  -2  34 -16    1.79    5.17
  -2   6  -6   69.01    3.47
  -2  -6 -20  421.20   13.73
  -3  31 -31    0.21    6.42
  -3  31 -29    3.90    5.81
  -3  29 -37   22.39    6.78
  -3  29 -19    4.83    5.05
  -3   9 -11   16.40    2.78
  -3  -1 -33   30.99    5.61
  -4  22 -30   71.07    7.16
  -4  22 -28   -1.11    5.71
  -4  22 -26   -1.18    5.58
  -4  20 -22    2.99    4.92
  -4  16 -20  557.58   18.97
  -4  14 -20   65.41    5.23
  -4  12 -20  257.84   10.12
  -4  10 -34   45.06    6.39
  -4  10 -22  197.96    8.57
  -4   8 -30   10.64    5.16
  -4   8 -24  105.84    6.19
  24  -2  32    2.88    8.79
  22  -6  30   -5.89    8.59
  21   5  33   -2.05    9.01
  20  -4  30   -2.85    8.27
  19  17  33   -1.40    8.31
  19  15  33    6.15    8.39
  19  13  33   -3.64    8.82
  18   8  32    1.74    7.90
  18 -14  24    2.93    6.49
  17   5  31    2.35    7.63
  17 -11  25   12.47    6.78
  16  26  30    2.75    6.40
  16   4  30   -0.18    7.10
  16 -24  14    2.76    5.72
  15  27  29   -2.60    5.85
  15   3  29    2.11    6.50
  14  -8  24    0.95    5.56
  13 -25   9    2.74    4.94
  12 -26   6    6.11    4.57
  12 -34 -10   28.40    4.73
  11   3  25   25.27    5.79
  11  -3  23   30.74    5.50
  11 -31  -5   29.85    4.75
  11 -35 -19    3.48    3.76
  10   4  24   16.06    4.91
  10 -10  18    3.19    3.79
  10 -26   2   -0.80    4.38
  10 -34 -20   19.44    3.86
   9  -1  21    1.18    4.26
   9 -17  11   13.24    4.26
   9 -19   9   54.06    4.95
   8  -8  16    1.77    3.96
   8 -16  10    0.49    4.00
   8 -18   8    3.82    3.94
   7 -23  -1   15.98    3.45
   6  38  12   13.81    2.49
   5  39   9    2.06    2.77
   4 -12   4  308.48   10.36
   3  31   9    8.53    2.37
   2  44  -6    1.05    4.49
  -1 -11 -33   13.17    4.29
  -2  36 -20    1.13    5.72
  -2  24  -6   10.14    3.41
  -2  16  -4   -0.65    2.36
  -2  14  -4  190.01    6.90
  -3  31 -33    5.13    6.52
  -3  31 -23   14.80    5.68
  -3  21 -11   10.38    3.81
  -3   3 -15 1137.48   34.85
  -4  22 -32    1.34    6.16
  -4  22 -24    2.69    5.30
  -4  20 -34    2.08    5.66
  -4  18 -36    4.10    6.47
  -4  18 -20   62.21    5.26
  -4  16 -36   -0.49    5.85
  -4  14 -36   -0.78    5.67
  -4  12 -36   -1.89    5.97
  -4   8 -32  210.49   10.15
  23   3  33   -0.85    8.64
  22   0  32   -6.10    9.07
  21  -7  29   -0.82    7.78
  19   1  31   -0.31    7.91
  19  -5  29    0.08    7.73
  19 -13  25    2.24    7.24
  18  -6  28    7.68    7.61
  17  -7  27    0.46    6.51
  17 -17  21   -1.47    6.07
  15  33  27   -2.29    5.22
  15  -3  27   17.20    6.79
  15 -27   9   -0.09    5.24
  13 -29   3    2.50    4.93
  12 -14  18   37.55    6.27
  11  37  21   -1.12    2.58
  11  -7  21    1.15    5.10
  11 -29  -1    2.85    4.58
  10  -2  22   42.78    5.29
   9 -25   1    4.85    3.94
   8 -24   0  345.14   12.31
   5  11  17  204.89    7.46
   4   0  12  973.84   29.82
   4  -4  10  123.73    5.27
   3  45  -3    8.56    4.49
   3 -23 -29    5.30    1.95
   3 -23 -27   45.85    2.24
   0  40 -10    0.44    4.95
   0  30   0   -1.54    3.29
   0  26   2  156.84    6.17
  -1  33  -7   28.80    4.50
  -2  30 -10    2.38    4.37
  -2  18  -4  190.71    7.20
  -2  12  -4    0.22    2.28
  -2   0 -10  157.97    5.75
  -3  31 -35   21.03    6.56
  -3  31 -21   -3.48    5.33
  -3  29 -39    4.07    6.30
  -3  29 -17   56.30    6.12
  -3  27 -41   -2.60    7.37
  -3  27 -15   73.51    6.19
  -3  25 -13   34.63    4.55
  -3  -1 -35  102.48    7.36
  -3  -1 -21    6.08    3.28
  -4  24 -30    4.42    5.52
  -4  24 -28   25.69    6.12
  -4  22 -34   18.57    6.54
  -4  22 -22  117.43    7.36
  -4  20 -36   -1.24    5.88
  -4  10 -36   -2.15    5.71
  -4  10 -20    3.85    4.17
  -4   8 -34   -0.35    5.38
  -4   8 -22    3.16    4.12
  -4   6 -28    4.81    4.60
  23  -3  31    1.36    8.30
  21   7  33   10.94    8.95
  20 -12  26   -5.30    7.22
  19  -9  27    8.95    7.61
  18  20  32    3.18    7.68
  18  10  32   -0.83    8.11
  18   0  30   15.23    7.86
  18 -10  26   -0.13    6.50
  17   7  31    3.77    7.54
  16  -2  28   -1.25    6.25
  16 -14  22   18.74    6.11
  15 -11  23    3.49    5.84
  15 -17  19    6.86    6.12
  14 -28   6    0.39    4.87
  13  27  27    2.45    4.82
  13   3  27   23.28    6.69
  13  -3  25   29.10    6.35
  13 -11  21   -3.05    5.16
  13 -19  15   40.27    6.06
  13 -23  11   -0.07    5.10
  11 -33 -11    4.07    4.29
  10  -6  20  102.38    6.40
  10 -30  -6   -1.28    4.00
   9   7  23   31.25    4.56
   9 -33 -23    8.57    3.30
   8  10  22  128.42    6.51
   8  -4  18   12.77    4.47
   8 -28  -8   65.01    4.67
   8 -30 -14    8.47    3.34
   7   3  19    7.65    3.90
   6   6  18   47.63    3.98
   6  -8  12  112.04    5.52
   5  -9   9  321.72   11.09
   4  42   4   -0.35    3.56
   4  34  10   41.46    2.98
   4  30  12   -0.15    1.65
   3  -1   9   11.78    2.45
   3 -15  -3  398.30   12.59
   1  43  -9    2.84    4.97
  -1  39 -15   22.57    5.61
  -1  35  -9   -0.40    4.22
  -1  31  -5   46.16    4.57
  -2  32 -12    1.66    4.41
  -2  28  -8    7.42    3.85
  -3   1 -17 1393.37   42.42
  -4  24 -32   47.71    6.90
  -4  24 -26    0.88    5.26
  -4  24 -24   29.75    5.56
  -4  18 -38    9.23    6.04
  -4  16 -38    1.27    6.29
  -4  14 -38   11.91    6.53
  -4  14 -18  122.44    6.68
  -4  12 -38   -5.87    5.77
  -4   6 -30  237.23   10.37
  -4   6 -26    0.36    4.26
  24   0  32    5.32    9.84
  21  -1  31    0.68    8.27
  20   4  32    5.08    9.25
  18  12  32    1.51    7.45
  18 -16  22   10.69    7.01
  17  23  31   -0.14    2.77
  17 -19  19    1.13    6.45
  16   6  30   22.23    7.55
  15  -7  25   12.39    6.56
  15 -25  11    3.46    5.67
  14   4  28    0.98    5.89
  14 -14  20   66.63    7.01
  13 -21  13   31.38    5.30
  13 -31  -1   -0.18    4.56
  12   4  26   -0.39    5.56
  11 -25   5   90.00    6.17
  10 -28  -2   52.97    5.04
   9  23  23    9.87    3.79
   9  -5  19   93.25    6.04
   9 -29  -7   35.98    4.34
   8  20  22    4.96    3.47
   7  27  19    8.08    2.38
   4  44   2   -1.41    3.78
   4 -24 -18    0.17    1.80
   3 -21 -15  256.06    8.07
   1  -1   3  468.70   14.12
   1 -17 -19  103.79    3.57
   0 -10 -10 6261.92  184.93
  -2  36 -18   26.87    5.45
  -2  34 -14    0.72    4.91
  -3  33 -31    1.08    5.70
  -3  33 -29    1.04    6.14
  -3  33 -27    4.62    6.09
  -3  23 -11   38.31    4.32
  -3  15  -9   57.88    3.94
  -4  24 -34   -3.60    5.91
  -4  22 -36   -2.04    6.42
  -4  20 -38    8.91    6.22
  -4  12 -18    0.37    3.98
  -4   8 -36    3.96    5.85
  -4   6 -32    5.23    5.24
  -4   6 -24    1.34    4.12
  22   2  32   -1.20    8.78
  21   9  33    0.38    8.75
  18  18  32    0.78    7.67
  18  16  32   -3.30    7.73
  18  14  32   14.61    8.60
  17   9  31    1.30    7.34
  17 -21  17    6.17    6.42
  16  24  30    5.04    6.45
  15 -19  17    9.43    5.79
  14  26  28    3.39    5.40
  13  33  25   -1.05    4.16
  13  -7  23   13.87    5.89
  12 -16  16    8.62    5.53
  12 -24   8   31.62    5.54
  11   5  25  115.63    7.65
  10   6  24   51.87    5.80
  10 -32 -12   -0.63    4.03
   9 -27  -3   76.10    5.29
   9 -31 -13   16.83    3.88
   8  48   8    1.83    3.29
   5  17  17   43.04    2.99
   5  13  17  111.69    4.87
   5 -17   1   45.45    3.60
   4  40   6   -0.48    3.32
   1  39  -3   11.88    3.65
   1  37  -1    2.48    3.68
   1  21   7  178.22    5.95
   0  20   4  113.98    4.48
  -1  37 -11    0.47    4.48
  -1  -1  -5  909.71   27.16
  -1 -11 -21    5.69    2.51
  -2  20  -4   27.59    3.34
  -2   2  -8  437.52   13.70
  -3  31 -19   12.26    5.62
  -3  17  -9   59.98    4.68
  -3  13  -9   70.36    4.25
  -3   7 -11   16.21    2.76
  -4  26 -30   54.22    7.06
  -4  26 -28   -1.43    5.98
  -4  26 -26   -0.57    5.26
  -4  20 -18   17.92    4.41
  -4  16 -40   25.76    7.19
  -4  14 -40    2.48    6.06
  -4  10 -38   10.95    5.61
  -4   8 -20  226.70    9.20
  -4   6 -34   71.65    6.72
  22  -4  30   -2.76    8.65
  21  11  33   12.19    8.80
  20   6  32   -2.08    8.07
  20  -2  30    4.38    8.04
  19   3  31    0.07    8.16
  19 -15  23    1.80    7.00
  17  21  31    0.88    4.97
  17 -13  23   -0.47    6.61
  16  -6  26    1.55    6.47
  16 -10  24    0.61    6.54
  15  25  29    6.74    6.07
  15 -21  15   16.59    5.86
  15 -23  13    5.97    5.52
  14  -2  26    3.10    5.96
  12  26  26    3.26    4.46
  12  -2  24   -1.41    5.15
  12 -10  20    2.68    4.85
  12 -28   2    1.75    4.62
  11 -35 -21    0.14    3.67
  10 -12  16   -0.43    3.99
  10 -24   4    5.44    4.44
  10 -34 -22    0.26    3.34
   8  46  10    5.37    2.98
   8  12  22    2.79    3.78
   8   2  20   68.87    5.42
   7  -9  13  147.22    7.07
   6 -26 -12  184.27    6.97
   5  15  17   65.68    3.62
   4  46   0    0.83    4.15
   3  35   7   14.23    3.02
   1   3   5 1050.19   31.23
   0  42 -12   -1.94    5.33
   0  36  -4   26.12    4.38
  -1  29  -3  154.54    6.77
  -1  25  -1   23.22    3.20
  -2  -8 -28    2.70    3.40
  -3  33 -23   12.27    6.00
  -3  29 -15   74.25    5.90
  -3  27 -13  101.22    6.25
  -3  19  -9   13.64    3.78
  -3  -3 -31    1.74    4.40
  -3  -3 -29   14.57    4.10
  -3  -3 -27   75.90    5.06
  -4  26 -32    0.49    6.14
  -4  26 -24    1.73    4.97
  -4  24 -36   -0.53    6.52
  -4  22 -38   13.61    6.48
  -4  18 -40   -2.69    6.36
  -4  10 -18   98.55    5.81
  -4   8 -38    3.18    5.52
  -4   6 -22  393.99   13.89
  -4   4 -28   34.19    4.90
  23  -1  31   -1.72    8.90
  22  -8  28    1.39    8.48
  21  -5  29    4.32    7.66
  20 -14  24   -3.64    7.01
  19  -3  29   -1.32    7.58
  18   2  30   -1.78    7.65
  18  -4  28   -1.04    6.84
  18 -18  20    6.77    6.39
  17  11  31    0.68    7.59
  17  -5  27   13.37    7.11
  16   8  30   -2.26    6.71
  16 -16  20   24.45    5.95
  15  -1  27   20.51    6.75
  14 -16  18   27.90    5.54
  14 -26   8   23.53    5.50
  14 -30   2    0.67    4.73
  13   5  27   38.50    6.28
  12 -18  14   13.88    4.97
  12 -20  12   44.60    5.75
  12 -22  10   68.92    6.10
  12 -32  -6   -1.32    4.70
  11  25  25   10.57    4.44
  11  -1  23   16.22    5.15
   9  47  11    1.69    2.70
   9   9  23   18.81    4.41
   9 -11  15   70.29    5.29
   8  14  22  180.48    7.68
   8 -10  14  315.81   11.67
   6  -4  14  244.88    9.08
   5 -11   7  359.32   12.04
   3  -7   5 2022.35   60.50
   2  42  -2    0.47    4.08
   2  40   0    1.46    3.82
   2  32   6    3.45    2.88
   0  38  -6    4.15    4.28
  -1  39 -13   20.55    5.25
  -1  -9 -15  384.04   11.97
  -2  36 -16    3.09    4.94
  -2  26  -6    3.14    3.51
  -2  10  -4   40.95    2.97
  -2  -6 -18   12.86    2.50
  -2  -8 -32    4.00    3.85
  -2  -8 -26    1.35    3.29
  -3  33 -21   -0.50    5.32
  -3  -1 -19  219.90    8.16
  -3  -3 -25  104.72    5.75
  -4  26 -34   27.03    6.84
  -4  22 -18  166.28    8.11
  -4  20 -40   27.80    7.02
  -4  16 -16    0.56    4.04
  -4   6 -36   -1.04    5.42
  -4   4 -32  194.98    9.48
  -4   4 -30   19.16    5.20
  -4   4 -26    0.93    3.87
  22   4  32   -2.05    8.84
  21   1  31   -5.66    8.73
  21  -9  27   -2.91    7.66
  20   8  32    5.24    8.39
  20  -6  28    5.03    7.02
  18 -12  24    1.17    6.34
  18 -20  18    0.71    5.86
  17  19  31    6.53    8.28
  17  13  31   -0.13    7.03
  17  -9  25    7.17    6.81
  16  22  30    4.40    6.35
  16   0  28   15.18    7.12
  15 -13  21   -0.25    5.92
  14   6  28   17.05    6.63
  14  -6  24   16.17    6.31
  14 -10  22    4.73    5.41
  13  41  21   -3.17    2.90
  13 -13  19   10.02    5.74
  13 -27   5    5.01    5.12
  12   6  26   -1.23    5.62
  12  -6  22   60.68    6.14
  12 -30  -2   19.92    4.88
  12 -34 -12    1.98    4.17
  11 -15  15  163.67    8.10
  11 -23   7   71.08    5.84
  10  36  20    1.24    2.30
  10   0  22  334.98   12.83
   9   1  21   -2.77    4.12
   9 -23   3   24.42    4.16
   8 -22   2  208.12    8.38
   7 -21   1   17.79    3.46
   7 -29 -17   27.21    3.31
   6 -10  10    6.46    3.13
   6 -28 -20    4.22    2.46
   5 -15   3  414.35   13.63
   4 -18  -4   11.17    2.49
   2  38   2   -2.23    3.51
   2 -14  -6    0.87    1.56
   1  35   1    1.24    3.40
   0  34  -2  141.76    6.68
  -1  15   1   38.07    2.59
  -2  38 -20   35.55    5.85
  -3  31 -17   42.36    5.82
  -3  25 -11    6.09    3.92
  -3  11  -9   78.91    4.10
  -3  -3 -33   33.36    5.28
  -4  28 -30    6.17    5.53
  -4  28 -28   17.44    5.59
  -4  26 -36   -1.32    6.69
  -4  24 -38    1.19    6.33
  -4  22 -40   -0.10    7.02
  -4  18 -16    4.39    4.01
  -4   4 -24  123.09    6.44
  20 -10  26   -3.79    7.52
  19   5  31    3.60    7.86
  19  -7  27    1.05    7.48
  19 -11  25    7.33    6.79
  19 -17  21    4.02    6.74
  18  -8  26    0.08    7.03
  17  17  31   -3.66    6.96
  17  15  31   -3.31    7.59
  16  10  30   12.89    7.41
  16 -18  18    5.56    6.09
  14 -24  10   45.64    6.00
  13  25  27    3.98    5.10
  13  -1  25   18.74    5.75
  11   7  25   25.78    6.03
  11 -27   1    2.28    4.11
  10   8  24    4.41    4.46
   9  21  23   23.47    4.00
   7   5  19  129.40    6.26
   7  -1  17  218.12    8.70
   6   8  18  238.02    8.81
   5 -13   5  752.99   23.50
   5 -25 -15  145.76    5.50
   4 -22 -12    8.68    2.19
   0  40  -8   29.34    4.97
  -1  17   1   48.33    3.20
  -2  34 -12   44.98    5.50
  -2  32 -10   85.87    5.86
  -2  30  -8   83.50    5.53
  -2  22  -4   44.63    3.91
  -2  -4 -14  308.31   10.07
  -2  -8 -34   57.45    5.52
  -2  -8 -24   38.42    3.69
  -3  35 -27    8.97    5.17
  -3  21  -9   48.88    4.25
  -3  -3 -35   19.30    5.56
  -4  28 -32   49.36    7.08
  -4  28 -26    4.51    5.67
  -4  20 -16    8.60    4.14
  -4   8 -18    5.22    3.74
  -4   6 -38   19.94    5.89
  -4   6 -20    2.37    3.67
  -4   4 -34    1.06    5.36
  23  -5  29    3.87    8.16
  22  -2  30   11.18    8.83
  20  10  32    4.93    8.27
  20   0  30   -1.17    7.85
  17 -15  21    0.08    5.85
  16  20  30   -0.10    6.56
  16 -24  12   15.84    5.46
  15  23  29   -1.11    5.90
  15   9  29   10.32    6.52
  14  32  26   -0.91    4.77
  14  24  28    1.67    5.50
  14 -20  14   10.53    5.00
  14 -22  12   33.05    5.47
  13   7  27   30.83    5.84
  12  32  24    4.79    3.98
  11  -5  21    0.96    4.88
  11 -17  13   67.72    5.64
  11 -19  11    0.89    4.64
  11 -21   9   27.84    5.11
  11 -31  -7    7.17    4.19
  11 -35 -23   15.14    3.83
  10 -14  14    5.99    4.36
  10 -22   6    1.93    3.97
   9  11  23   56.93    5.04
   7  -5  15  508.21   16.99
   6  46   6   -0.56    3.37
   6 -18   2   43.99    3.87
   3 -13  -1  257.07    8.51
   2  44  -4    0.06    4.25
   2  28   8    3.41    2.12
   0  10   4    0.68    1.03
  -1  35  -7   20.47    4.35
  -2  38 -18   -0.50    5.33
  -3  35 -25   19.17    6.20
  -3  33 -19    8.68    4.96
  -3  -3 -23   87.57    5.05
  -4  28 -34    0.47    5.87
  -4  28 -24   24.99    5.75
  -4  26 -38    0.57    6.88
  -4  26 -20   -2.06    4.91
  -4  24 -40   14.13    6.67
  -4  24 -18   -1.80    4.73
  -4   4 -36    2.36    5.86
  23   1  31    1.09    8.60
  22   6  32   -1.35    8.78
  21   3  31    1.45    8.11
  19   7  31    0.46    8.52
  19  -1  29    4.20    7.71
  18   4  30   11.62    7.41
  16  12  30    2.01    6.76
  16 -12  22   -2.56    6.37
  16 -20  16    1.70    5.40
  16 -22  14    4.02    6.00
  15  -5  25   23.41    6.52
  15  -9  23   13.17    5.71
  15 -27   7    9.88    5.32
  14   8  28    1.46    5.93
  14   0  26    0.23    5.72
  13  37  23   -1.10    3.72
  13  -9  21    0.57    5.12
  13 -15  17   21.59    4.79
  13 -25   7   26.65    5.32
  12  24  26   -0.99    4.79
  12   0  24   38.75    5.92
  12 -12  18   -0.27    4.88
  12 -26   4   -0.40    4.82
  11 -29  -3   22.05    4.68
  11 -33 -13    5.30    4.06
  10  -4  20   48.47    5.55
  10  -8  18   76.31    5.74
   9  35  19   -0.18    1.91
   9 -13  13   22.34    4.26
   8  -2  18  138.12    6.98
   7 -11  11   23.79    4.39
   7 -27 -11    2.86    3.12
   6 -22  -4   38.53    3.44
   5  -5  11   39.86    3.57
   3   5  11   90.53    3.69
   2  -4   4 1164.76   34.94
   0  28   2   -0.63    2.85
  -1  41 -15   15.09    5.16
  -1  37  -9    3.17    4.40
  -1  33  -5   50.64    4.79
  -1  19   1  109.01    4.61
  -1  13   1  116.10    4.30
  -2  36 -14   16.50    5.24
  -3  35 -23    4.92    5.46
  -3  31 -15   43.93    5.66
  -3  29 -13   36.56    5.05
  -3   1 -15 1125.12   34.39
  -4  28 -36    0.14    6.63
  -4  22 -16    1.42    4.19
  -4   4 -22    1.71    3.57
  24  -2  30    4.85    9.09
  22  -6  28    0.50    7.62
  21  -3  29    5.62    8.09
  20  12  32    1.20    8.51
  18 -14  22   -0.22    6.05
  17   3  29    4.26    6.99
  16  18  30    8.66    6.73
  16  16  30   -1.74    6.56
  16  14  30    4.68    7.21
  16  -4  26    0.71    6.49
  15  31  27    3.49    5.42
  15  21  29    7.67    5.92
  15  11  29    0.31    6.24
  15   1  27   19.93    6.71
  15 -15  19    8.66    5.33
  13  -5  23   22.92    6.01
  13 -29   1   -0.98    4.62
  12   8  26   -0.52    5.32
  11  23  25    6.71    4.56
  11   9  25   49.54    5.83
  10  22  24   14.15    4.23
  10  10  24   13.02    4.86
  10 -16  12    8.78    4.28
  10 -20   8   16.38    4.29
  10 -26   0   85.93    5.87
  10 -30  -8   39.32    4.45
   9  19  23   15.20    4.09
   9  13  23    9.97    4.05
   9  -3  19   68.14    5.52
   9 -21   5   28.47    4.05
   8 -12  12  580.44   19.26
   8 -30 -16   -1.40    3.17
   7 -19   3   46.48    4.27
   6  44   8    0.76    2.98
   6 -12   8    1.64    3.22
   6 -24  -8   -1.59    2.83
   5  33  13    4.06    1.40
   5  -1  13  116.27    5.28
   4  -6   8   30.88    2.85
   3  43   1    2.56    3.72
   3  41   3   15.26    3.79
   3  -9   3  413.82   13.12
   0  42 -10   57.32    5.82
   0  32   0  415.07   14.03
   0  22   4   -0.60    2.22
  -2  28  -6   37.67    4.47
  -3  27 -11   -2.04    4.11
  -3  23  -9   22.42    3.85
  -3   9  -9  235.45    8.38
  -4  30 -32    0.97    6.18
  -4  30 -30   31.58    6.64
  -4  30 -28    1.57    5.87
  -4  26 -40    0.35    6.99
  -4  24 -42    2.74    7.32
  -4   2 -32   13.87    4.97
  -4   2 -30   85.77    6.41
  -4   2 -28    3.11    3.98
  22   8  32    0.21    9.01
  21 -11  25    1.21    7.23
  20  16  32    4.99    8.36
  20  14  32    3.38    8.43
  19 -13  23    3.09    6.93
  17  -3  27   13.19    6.56
  17 -11  23    5.21    6.47
  17 -17  19    5.11    5.75
  16  30  28    3.30    6.01
  16   2  28   -2.62    7.33
  16  -8  24    5.69    6.31
  14  22  28    6.52    5.69
  14 -12  20    0.98    5.13
  14 -28   4    1.35    5.02
  13  23  27    1.85    5.22
  13   9  27   20.80    6.34
  13 -31  -3    8.71    4.75
  11   1  23   16.86    5.18
  10  48  12    0.07    2.20
  10 -18  10    1.40    4.14
  10 -32 -14    6.47    3.91
   9 -29  -9    1.39    3.61
   9 -31 -15   11.55    3.59
   8   4  20  468.89   16.09
   8 -20   4   46.73    4.48
   8 -28 -10    0.08    3.36
   6 -16   4    1.31    3.05
   4  38   8    1.76    2.87
   4 -20  -8  154.82    5.77
   3  45  -1   -2.28    4.09
   3 -11   1    2.10    2.08
   2  36   4    1.05    3.14
  -1  39 -11    1.29    4.98
  -1  27  -1    4.08    3.05
  -2  24  -4    0.26    3.19
  -2   4  -6   61.89    3.06
  -2  -8 -22  277.57    9.66
  -3  35 -21    1.66    5.32
  -3  33 -17   51.80    5.68
  -3   5 -11   88.89    4.19
  -4  30 -34    9.07    6.57
  -4  30 -26    1.95    5.24
  -4  28 -38    1.74    6.29
  -4  26 -18   65.57    6.09
  -4  18 -14   49.35    4.76
  -4  16 -14   -0.59    3.78
  -4  14 -14   40.06    4.11
  -4   2 -34   59.59    6.54
  -4   2 -26    0.53    3.74
  23   3  31   -1.73    9.10
  22   0  30    4.09    8.33
  21   5  31    1.53    8.19
  21  -7  27    1.37    7.53
  20   2  30    2.05    8.12
  20  -4  28    1.57    7.13
  20 -12  24    4.26    6.67
  19   9  31    9.01    9.35
  19  -5  27    5.14    6.69
  18   6  30    1.96    6.67
  18 -10  24    2.71    6.23
  17  -7  25    6.53    6.70
  17 -19  17    4.64    5.61
  15  19  29    3.62    6.46
  15  13  29   -0.43    6.70
  15 -17  17   22.22    5.45
  15 -25   9    5.45    5.21
  13   1  25   19.08    5.87
  13 -17  15   28.07    5.36
  13 -23   9    7.35    4.95
  12  10  26    0.42    4.97
  10  12  24    0.00    4.32
  10   2  22   35.29    5.17
   9   3  21    1.37    4.15
   9 -15  11    5.53    4.03
   9 -19   7   13.79    3.79
   9 -25  -1    6.22    3.87
   8  44  12    4.10    2.24
   8  28  20   23.15    3.01
   7 -13   9   58.94    4.59
   7 -23  -3  117.46    5.53
   6  10  18    7.58    2.39
   6 -14   6    9.60    3.21
   2  12  10 1051.99   31.28
   1  33   3   31.58    3.55
   1  29   5  124.64    5.20
  -1  31  -3   69.76    4.81
  -1 -11 -19   87.57    3.82
  -2  38 -16    3.93    5.35
  -2   8  -4   37.41    2.62
  -3  -1 -17 1410.17   42.83
  -3  -3 -21    3.17    3.06
  -4  30 -36   -2.36    6.62
  -4  28 -40   28.41    7.06
  -4  28 -20   97.80    6.94
  -4  26 -42   30.01    8.02
  -4  24 -16    2.86    4.30
  -4   6 -18  260.39    9.72
  -5  19 -31   -1.57    5.29
  -5  19 -29   32.24    5.60
  -5  17 -33   11.74    5.75
  -5  17 -31    2.47    5.54
  -5  17 -29   18.56    5.32
  -5  17 -27   80.67    6.82
  -5  15 -33   11.09    5.43
  -5  15 -31    1.35    5.60
  -5  15 -29   29.77    5.76
  -5  15 -27   81.62    6.40
  -5  13 -29   49.95    5.77
  23  -3  29    1.73    8.44
  20  -8  26    4.13    6.79
  19  -9  25    0.82    7.32
  18  -6  26   -1.40    6.45
  18 -16  20    0.27    6.53
  17 -21  15    4.85    5.65
  17 -23  13    4.32    5.87
  16 -14  20    3.52    5.95
  15  17  29    5.38    6.47
  15  15  29    1.68    6.57
  14  12  28    3.77    5.28
  14  -4  24    1.32    5.38
  14  -8  22   78.70    7.29
  13  11  27   43.07    6.37
  13 -19  13   15.54    5.33
  13 -21  11    3.02    5.04
  12  22  26   -0.05    4.89
  12  -4  22   12.92    5.47
  12  -8  20  120.77    7.35
  12 -24   6    1.92    5.25
  12 -32  -8   14.62    4.54
  12 -34 -14    1.87    4.06
  11  31  23    1.26    3.61
  11  11  25   41.86    5.55
  11 -25   3   31.35    4.79
  10  20  24    0.47    4.03
   9 -17   9   28.05    4.35
   8 -14  10  956.77   30.15
   8 -18   6   40.49    4.21
   8 -24  -2    9.62    3.54
   7   7  19   57.86    4.39
   7 -15   7   67.54    4.56
   7 -17   5  125.18    6.00
   5  45   5    7.23    3.47
   4   2  12    0.27    2.48
   0 -14 -18  434.88   13.34
  -1  21   1   36.34    3.02
  -2  34 -10    1.72    4.23
  -3  35 -19    9.15    5.91
  -4  30 -22   54.52    6.37
  -4  20 -14    5.31    3.58
  -4  12 -14   -0.61    3.47
  -4   8 -16    2.95    3.42
  -4   4 -20  742.70   23.73
  -4   2 -36    0.74    5.18
  -4   2 -24   -0.14    3.78
  -5  21 -31    2.59    5.30
  -5  21 -29   14.42    5.37
  -5  19 -33   10.85    6.21
  -5  19 -27   48.79    5.78
  -5  17 -35   18.21    5.94
  -5  17 -25  103.67    6.80
  -5  15 -35   33.53    6.34
  -5  15 -25  158.91    7.99
  -5  13 -33   17.41    5.69
  -5  13 -31   -1.08    5.08
  -5  13 -27  128.83    7.60
  24   0  30   -0.65    8.66
  21  -1  29   -1.12    8.60
  19  11  31    1.34    8.06
  19   1  29    3.28    7.71
  17   5  29    1.56    7.40
  15 -11  21    1.71    5.92
  15 -21  13   -2.49    4.99
  15 -23  11    1.03    5.35
  14  20  28   -4.67    5.68
  14  14  28    8.95    5.84
  14   2  26   -0.80    5.71
  14 -14  18   -0.18    5.05
  14 -30   0   17.17    5.27
  13  31  25    3.52    4.48
  13  21  27    9.59    5.40
  12 -28   0   40.89    5.16
  10  14  24   42.45    5.10
   8 -16   8  353.59   12.48
   7 -25  -7   56.23    4.09
   6  22  18    1.49    2.41
   6  -6  12 1165.54   35.89
   5  47   3    4.46    3.68
   5  37  11    0.01    2.05
   5 -19  -3  355.80   11.77
   3  39   5   21.41    3.47
   0 -16 -30   -0.89    3.14
   0 -16 -28   16.46    2.95
  -1  41 -13    5.80    5.08
  -1   5  -1  152.72    4.91
  -1  -7 -11   55.85    2.44
  -2  36 -12   -3.21    4.50
  -2  32  -8    2.78    4.05
  -3  31 -13   25.91    5.05
  -3  25  -9   58.60    4.73
  -3  17  -7   80.20    4.52
  -3  15  -7  316.63   10.79
  -3  -5 -31    2.79    4.44
  -3  -5 -29   96.68    5.95
  -4  32 -32   21.80    6.78
  -4  32 -30    1.05    5.53
  -4  32 -28   12.07    6.34
  -5  21 -33   10.07    6.30
  -5  21 -27   68.78    6.78
  -5  19 -35   17.99    6.44
  -5  19 -25  102.75    7.14
  -5  13 -35   34.59    6.37
  -5  13 -25  294.27   11.55
  -5  11 -33   15.63    5.40
  -5  11 -31    0.81    5.32
  -5  11 -29   64.41    6.37
  23   5  31   -2.14    8.71
  22  -4  28   -1.32    8.14
  21   7  31    2.05    8.09
  20   4  30   -7.10    7.90
  20 -14  22    5.60    6.28
  19  19  31   -4.16    8.14
  19  13  31    0.73    7.99
  19 -15  21    1.63    6.18
  18   8  30    6.25    7.23
  18 -18  18    0.66    5.70
  17  27  29    0.19    1.59
  16  -2  26    1.82    6.13
  15   3  27   10.58    6.20
  15  -3  25   23.43    6.14
  14  18  28   17.33    6.11
  14  16  28    2.20    5.64
  14 -26   6   -0.04    4.95
  13  13  27   28.38    5.72
  13 -11  19   10.17    5.14
  13 -27   3   10.95    4.77
  12  12  26    0.93    5.00
  12   2  24    1.17    5.02
  11  13  25   14.57    4.76
  11  -3  21    0.94    4.85
  10  30  22    2.09    3.37
  10  18  24   37.99    4.82
   9  45  13    4.16    0.85
   8 -26  -6    2.72    3.37
   7 -29 -19    3.41    2.76
   4  -2  10 1432.68   43.27
   4 -16  -2    5.62    2.33
   1  41  -3    5.98    4.20
   1  39  -1    1.18    3.79
   0  40  -6    0.35    4.47
  -1  11   1   24.16    1.93
  -1 -13 -31   -0.57    3.62
  -1 -13 -29   32.81    3.70
  -3  37 -23   11.80    6.21
  -3  33 -15   53.06    5.65
  -3  29 -11    4.94    4.27
  -3  19  -7  180.05    7.31
  -3  -5 -33   11.88    4.68
  -3  -5 -27   62.95    4.87
  -4  32 -26   -1.61    5.32
  -4  28 -18   -0.76    4.52
  -4  26 -16   -1.05    5.40
  -4  22 -14  101.48    5.74
  -5  23 -33    0.36    5.56
  -5  23 -31    0.39    5.94
  -5  23 -29   23.05    6.05
  -5  21 -35   12.79    6.43
  -5  21 -25   44.58    6.05
  -5  19 -37    9.48    6.42
  -5  17 -37   14.96    6.58
  -5  17 -23   75.67    6.20
  -5  15 -37   32.76    6.93
  -5  15 -23  118.92    6.75
  -5  11 -27  290.76   11.65
  22   2  30    1.19    8.54
  22  -8  26    2.17    7.58
  20  -2  28   -3.54    7.86
  19  17  31    5.23    8.33
  19  15  31    1.90    7.98
  18  24  30    0.69    0.94
  17  -1  27   15.20    7.19
  17 -13  21   -2.10    5.74
  16 -16  18    1.90    5.63
  16 -26   8    0.07    5.40
  15  -7  23    5.09    6.24
  13  19  27   23.21    5.84
  13  17  27   19.89    5.77
  13  -3  23    6.59    5.64
  12  20  26   -1.86    5.23
  12  14  26   -3.60    5.04
  12 -16  14    0.74    4.38
  12 -22   8    2.31    4.40
  11  19  25   19.58    4.88
  11  15  25   85.97    6.37
  11  -7  19   41.12    5.15
  11 -13  15   28.20    4.77
  11 -31  -9    3.93    4.08
  11 -33 -15    7.70    3.90
  10 -24   2  109.55    6.15
   9  -9  15  445.16   15.53
   7   1  17  219.01    8.59
   7  -7  13  219.33    8.54
   6  12  18  154.51    6.36
   6  -2  14   35.29    3.68
   1  43  -5    9.08    4.40
  -1 -13 -27   67.51    4.13
  -2  38 -14   -0.19    4.98
  -2  26  -4   23.21    3.51
  -2  -6 -16   66.26    3.37
  -3  13  -7  182.92    6.90
  -3   7  -9  413.86   13.39
  -3  -5 -35   84.04    6.38
  -4  30 -20    4.44    5.16
  -4   2 -22  443.14   15.07
  -4   0 -32   69.42    6.18
  -4   0 -30   -0.18    4.10
  -5  23 -35   45.66    6.84
  -5  23 -27   40.21    5.81
  -5  21 -37   52.95    7.61
  -5  19 -23   43.98    5.32
  -5  13 -37   14.91    5.72
  -5  13 -23   69.96    5.42
  -5  11 -35   22.72    5.70
  -5  11 -25  157.51    7.91
  -5   9 -31   -1.18    5.15
  -5   9 -29   85.65    6.55
  24   2  30    5.39    9.25
  23  -1  29   -0.65    8.64
  21   9  31   -2.65    8.41
  21  -5  27    3.56    7.75
  19   3  29    5.60    8.06
  19 -17  19    0.95    5.95
  18  10  30   -6.12    7.96
  18 -12  22    9.28    6.75
  18 -20  16   -0.59    5.51
  17   7  29   -1.31    7.22
  16  28  28    1.89    5.87
  16  -6  24   -0.99    5.84
  16 -10  22   22.97    6.10
  14  36  24   -3.01    4.35
  14  30  26   -2.61    4.88
  13   3  25   32.20    5.94
  13  -7  21   -0.57    5.46
  12  16  26   -0.92    4.84
  12 -18  12    3.69    4.94
  12 -20  10    1.23    4.79
  11  17  25   60.46    5.08
  11   3  23   28.36    5.18
  11 -23   5   14.39    4.45
  10  -2  20  278.64   11.16
   8   6  20    9.56    4.17
   8  -8  14   31.64    4.48
   7  25  19    4.66    2.64
   6 -26 -14   -0.44    2.59
   6 -28 -22   55.98    3.04
   5  43   7    1.29    3.08
   5  -7   9  381.43   12.61
   4  -8   6   17.27    2.65
   3  -3   7  180.25    6.32
   2 -18 -14   21.33    1.24
   0  42  -8   -1.32    4.49
   0  24   4   99.38    4.35
  -1  39  -9    6.68    4.41
  -1  37  -7   13.53    4.43
  -1  35  -5   30.63    4.31
  -2  30  -6    2.33    4.14
  -3  37 -21   -1.30    5.91
  -3  35 -17   21.19    5.53
  -3  21  -7   97.04    5.24
  -3  -5 -25   98.73    5.38
  -4  24 -14    0.23    4.00
  -4   0 -34    2.98    5.55
  -4   0 -28   48.31    4.85
  -5  25 -33   15.38    5.89
  -5  25 -31    2.40    6.04
  -5  25 -29    3.72    5.90
  -5  23 -37   22.44    6.47
  -5  23 -25   51.95    5.89
  -5  21 -23   32.70    5.53
  -5  19 -39   25.92    7.16
  -5  17 -39   -1.13    6.06
  -5  15 -39   -1.25    6.22
  -5  11 -37   56.98    7.06
  -5   9 -33   17.53    5.29
  -5   9 -27  182.31    8.67
  23   7  31    5.15    8.73
  21   1  29   -0.50    8.33
  21  -9  25    1.92    6.98
  20   6  30   -0.56    7.95
  20 -10  24   -0.06    7.24
  19 -11  23    4.95    7.02
  18  22  30    5.78    7.64
  18  12  30    0.80    7.22
  18  -4  26    3.26    6.95
  17  -5  25   14.42    6.85
  17  -9  23    0.74    6.30
  16 -18  16    3.56    5.24
  16 -24  10   -0.00    5.44
  15  29  27   -1.14    5.54
  15 -13  19    9.01    5.27
  14 -24   8   -1.22    4.93
  12  36  22   -1.70    3.16
  11 -27  -1    2.75    4.27
  10   4  22  125.40    6.97
  10  -6  18    6.66    4.32
  10 -32 -16    1.44    3.63
   9   5  21    5.71    4.13
   9  -1  19   20.82    4.38
   9 -23   1   14.21    3.86
   8   0  18    0.95    3.69
   4  10  14  167.53    5.99
   3 -19 -11    0.88    1.91
   2  42   0   21.71    4.16
   1  37   1    2.93    3.42
   0 -16 -26   -1.05    2.52
  -1  23   1   20.53    2.88
  -2  18  -2   88.13    4.27
  -2  16  -2 1333.99   40.32
  -2  -8 -20   17.28    2.75
  -3  27  -9   24.81    4.26
  -3  -3 -19  144.44    5.99
  -4  34 -28   -2.31    5.91
  -4  32 -22    2.41    5.25
  -4  18 -12    3.71    3.74
  -4  16 -12  160.49    6.99
  -4   6 -16   12.48    3.30
  -4   4 -18   17.84    3.49
  -4   0 -26   -0.16    3.72
  -5  25 -35   22.39    7.78
  -5  25 -27   23.21    5.69
  -5  23 -23    8.74    4.88
  -5  21 -39    9.53    6.82
  -5  17 -21    0.40    4.05
  -5  15 -21    1.58    4.33
  -5  13 -39   17.80    6.23
  -5  11 -23   21.57    4.75
  -5   9 -35   51.66    6.35
  -5   9 -25  111.14    6.56
  22   4  30    0.00    8.37
  21  11  31    4.62    8.99
  19  -7  25    7.17    7.30
  18   2  28    6.42    7.11
  18  -8  24    0.00    6.81
  17  25  29   -0.48    1.43
  17   9  29    1.80    7.19
  17 -15  19    2.34    6.25
  16 -22  12    2.85    5.06
  15   5  27   13.64    6.20
  15 -27   5   11.43    5.07
  14   4  26   -1.52    6.11
  14  -2  24   13.68    5.93
  14 -10  20   41.83    6.48
  14 -18  14    0.33    5.33
  14 -22  10    1.22    5.00
  13 -13  17   23.89    5.72
  13 -29  -1    0.36    4.58
  12 -10  18   51.61    5.52
  12 -34 -16   -1.04    3.85
  11 -15  13   39.64    5.10
  10 -12  14   42.34    4.87
  10 -30 -10   -0.09    3.67
   9  -5  17  389.57   13.99
   8 -30 -18   10.44    3.08
   7   9  19   58.40    4.43
   7  -3  15  272.49   10.09
   6  42  10    1.61    2.36
   6 -20  -2  378.57   12.67
   4  46   2    9.53    3.81
   3   1   9   13.07    2.18
   2  44  -2    9.11    4.17
   2   0   6  740.20   22.36
  -1  41 -11    2.89    5.05
  -1  29  -1    6.01    3.30
  -2  40 -16    1.30    5.30
  -2  14  -2    7.89    2.29
  -2 -10 -32  201.63    8.57
  -2 -10 -30   12.96    3.79
  -3  37 -19    5.71    5.02
  -3  11  -7 1010.54   30.92
  -4  30 -18   49.74    5.50
  -4  28 -16    1.61    4.65
  -4  20 -12  167.54    7.44
  -4  14 -12    7.38    3.45
  -4   0 -36    1.65    5.44
  -5  27 -31    1.38    5.54
  -5  25 -37   17.26    6.31
  -5  25 -25   50.56    6.21
  -5  23 -39    8.56    6.98
  -5  21 -21    1.59    4.41
  -5  19 -41   -0.97    6.87
  -5  13 -21   -0.81    4.22
  -5  11 -39   11.12    6.38
  -5   9 -37   30.07    6.15
  -5   7 -31   -1.30    5.01
  -5   7 -29   51.54    5.55
  23  -5  27   -1.09    8.20
  22  -2  28   -0.00    8.22
  21  13  31   -1.54    8.73
  18  20  30    1.80    7.29
  18  18  30    2.93    7.74
  18  16  30    8.56    8.00
  18  14  30    0.09    7.28
  17   1  27    6.57    6.87
  15  35  25    0.12    5.02
  15  -1  25    9.49    6.27
  14  -6  22   -0.43    5.20
  14 -20  12    0.46    5.02
  14 -28   2   14.07    4.87
  13 -25   5   17.62    4.82
  12  30  24   -0.12    4.15
  12   4  24   27.53    5.45
  12  -2  22  143.55    8.32
  12 -26   2   31.76    4.80
  11 -21   7   12.08    4.50
  10 -22   4    5.95    4.18
   9 -31 -17    7.11    3.44
   8 -22   0    0.60    3.43
   7 -21  -1   20.55    3.34
   6  14  18   -0.01    2.39
   5 -23 -11    2.16    2.05
   4  44   4    2.92    3.44
   2  40   2   21.09    3.80
   2  -6   2  516.03   15.80
   2 -12  -4    0.25    1.49
  -1  33  -3   29.19    4.13
  -1 -13 -25   50.17    3.45
  -2  20  -2  651.89   20.46
  -2 -10 -28  106.90    5.48
  -3  33 -13   11.91    4.47
  -3  23  -7  267.44    9.85
  -3   1 -13  271.15    9.22
  -3  -5 -23   59.23    4.36
  -4  34 -24    2.17    5.74
  -4  32 -20   52.58    6.13
  -4  26 -14   55.70    5.38
  -4   2 -20    2.13    3.37
  -4   0 -24   99.53    5.84
  -5  27 -35   14.65    6.15
  -5  27 -33    9.51    5.88
  -5  27 -29    3.40    5.43
  -5  27 -27    9.69    5.42
  -5  21 -41    1.35    6.80
  -5   7 -35   45.44    6.50
  -5   7 -33   28.99    5.46
  -5   7 -27   62.76    5.53
  24   4  30    2.92    9.27
  23   1  29    3.63    8.27
  20   8  30   -3.78    7.97
  20   0  28    5.56    7.96
  19   5  29    0.19    7.17
  18 -14  20   16.36    6.68
  16   8  28    4.99    6.95
  16   0  26    1.15    6.30
  16 -12  20   33.08    5.90
  12  -6  20   24.59    5.39
  12 -32 -10    1.61    4.35
  11 -17  11    4.34    4.49
  11 -19   9   14.56    4.33
  10 -26  -2    1.33    3.80
   9 -11  13  205.90    8.63
   9 -29 -11   -0.19    3.36
   7 -27 -13   20.32    3.24
   6   4  16    5.72    3.18
   6  -8  10 1304.03   39.90
   5 -21  -7  107.75    4.76
   4 -10   4   40.46    2.95
   4 -14   0    1.51    2.26
   2  34   6    1.93    2.66
   2 -16 -10  289.11    8.89
   1 -19 -29   11.25    2.58
  -2  36 -10   40.96    5.03
  -2  34  -8   32.31    4.61
  -3  35 -15   39.27    5.44
  -3  31 -11    2.20    4.14
  -3   3 -11   18.47    2.65
  -4  22 -12   12.99    3.78
  -4  12 -12  503.19   16.45
  -5  27 -37    3.23    6.14
  -5  25 -39    4.36    6.19
  -5  25 -23   34.07    5.70
  -5  23 -41    0.54    7.06
  -5  17 -19   27.02    4.28
  -5  11 -21   -0.91    4.14
  -5   9 -23   27.32    4.72
  25   1  29   -4.84    9.46
  24  -2  28    5.16    8.27
  22   6  30    4.11    8.33
  22  -6  26    0.22    7.89
  21   3  29    5.56    7.81
  21  -3  27    1.61    7.68
  21 -11  23    1.68    6.74
  19 -13  21    0.00    6.66
  17  23  29    0.31    4.86
  17  11  29    5.43    6.89
  17 -17  17    7.75    5.51
  15   7  27   13.21    6.50
  15  -5  23   12.84    5.83
  15  -9  21   -2.58    5.81
  15 -15  17    5.33    5.28
  15 -25   7   10.49    5.21
  13   5  25   18.32    5.60
  12  40  20    5.58    1.67
  11   5  23    9.67    5.07
  11  -1  21    0.50    4.20
  11  -9  17   68.22    5.61
  10 -14  12  153.08    7.25
  10 -28  -6    1.04    3.80
   8   8  20  322.02   11.64
   8 -28 -12   50.71    4.04
   6  18  18    1.18    2.50
   6  16  18   99.59    4.61
   5   1  13  119.40    5.31
   5 -17  -1   49.04    3.41
   3  33   9    8.80    1.12
  -2  38 -12   28.59    5.11
  -2  28  -4    1.40    3.35
  -2 -10 -26   -0.73    3.05
  -3  -1 -15 1233.25   37.47
  -4  34 -22   34.08    6.10
  -5  29 -33   10.12    5.85
  -5  29 -31    2.18    5.62
  -5  27 -25   29.93    5.44
  -5  15 -19   10.53    3.97
  -5   7 -37   38.31    6.43
  -5   7 -25  116.81    6.68
  20  10  30    9.54    7.60
  20 -12  22   -1.79    6.38
  19  -1  27    2.92    6.71
  18   4  28   -0.89    6.75
  17  13  29   -0.71    6.58
  17 -11  21   -0.93    5.67
  17 -19  15   16.74    6.10
  17 -23  11   -0.39    5.60
  15  27  27    4.38    5.75
  14   6  26    0.59    5.69
  14 -30  -2   -1.67    4.49
  13  29  25    3.37    4.76
  13  -1  23   13.27    5.66
  13  -9  19    1.59    4.90
  13 -23   7    7.76    5.22
  11 -33 -17   11.31    3.82
  10 -20   6    7.29    3.98
   9 -21   3  145.53    6.70
   8 -10  12    4.93    3.77
   7  -9  11   21.35    3.51
   5   7  15  543.18   17.22
   5  -3  11    9.10    2.89
   5  -9   7 1163.87   35.51
   4 -12   2   47.94    3.12
  -2  32  -6    5.21    3.71
  -2  22  -2    2.73    2.83
  -2   0  -8   -0.97    1.77
  -3  37 -17   27.99    5.65
  -3  29  -9    8.68    4.07
  -3  25  -7   85.06    5.08
  -4  30 -16   -1.64    4.24
  -5  29 -35    3.76    6.53
  -5  29 -29   10.49    5.65
  -5  29 -27   12.77    5.33
  -5  27 -39    5.13    6.95
  -5  25 -41   -2.98    6.53
  -5  13 -19   36.07    4.84
  -5   5 -33   30.95    5.74
  -5   5 -31   -0.38    4.53
  22   8  30   -1.54    9.39
  22   0  28    1.56    8.43
  20  -8  24   -0.74    6.46
  19   7  29    3.54    7.32
  18  -2  26   -3.67    6.93
  18 -10  22   -1.87    5.88
  18 -16  18    1.69    6.37
  17  21  29    1.47    6.72
  17  15  29    0.99    7.01
  17  -3  25   29.34    7.02
  16  10  28   -1.73    6.53
  16  -4  24   19.51    6.57
  16  -8  22   -3.97    7.00
  15 -23   9   -1.02    5.10
  14  28  26   -0.53    5.20
  14 -12  18   28.84    5.38
  13 -17  13   12.44    5.26
  13 -21   9    9.01    4.97
  12 -28  -2   -0.83    4.14
  12 -30  -6    1.67    4.13
  11  29  23    0.85    3.89
  11  -5  19   12.07    4.92
  11 -25   1    4.88    4.23
  10   6  22   19.78    4.60
  10 -16  10  126.51    6.60
  10 -18   8   93.92    5.56
   9   7  21    2.00    3.86
   9 -25  -3   82.89    5.18
   8  26  20   -0.75    2.90
   7  11  19   36.71    3.83
   6  30  16    0.53    1.12
   5 -25 -17   70.41    3.42
   4  42   6    1.84    3.14
   3  37   7   16.69    2.95
   3   7  11   14.56    1.86
   1 -19 -27   36.57    2.85
   0 -16 -24   53.66    3.09
  -1  25   1   20.78    2.91
  -2  40 -14    2.97    4.93
  -2  12  -2  861.41   26.20
  -2   6  -4    7.79    1.92
  -2  -4 -12  169.45    5.87
  -4  32 -18   -1.12    4.79
  -4  28 -14    1.19    4.27
  -4  24 -12  294.42   11.19
  -4   0 -22   -1.05    3.46
  -4  -2 -34   57.21    6.24
  -4  -2 -32   13.03    4.88
  -4  -2 -30   88.19    5.97
  -5  29 -37    4.59    6.78
  -5  23 -19   18.71    4.64
  -5   9 -21   -1.03    3.64
  -5   5 -35   36.71    5.94
  -5   5 -29    5.94    4.73
  23   3  29   -2.09    9.51
  23  -3  27    1.33    7.79
  20  12  30   10.12    8.54
  20   2  28   -0.31    7.41
  19  -5  25   13.66    7.15
  19  -9  23    2.95    6.35
  19 -15  19   -0.01    5.80
  18  -6  24    1.71    6.75
  17  19  29    6.61    6.97
  17  17  29    2.47    6.82
  17  -7  23    3.16    6.53
  16   2  26   -3.77    6.78
  16 -14  18   15.99    5.77
  15 -19  13   14.71    5.45
  15 -21  11    3.87    4.81
  14   0  24   -0.32    5.64
  14 -26   4   -0.36    4.83
  13  -5  21    0.28    4.31
  13 -19  11   -0.81    5.02
  13 -27   1    1.49    4.59
  12   6  24    0.55    5.30
  12 -24   4    9.40    4.87
  11 -31 -11    3.05    3.93
  10   0  20   -2.72    4.23
   9 -13  11    1.90    4.01
   9 -27  -7   26.50    3.87
   8 -20   2    0.87    3.15
   7   3  17  201.63    8.09
   6 -18   0  747.06   23.39
   6 -24 -10  239.38    8.42
   4  12  14    2.79    2.03
   3  45   1    1.81    3.93
   2  30   8   75.94    3.56
   1  35   3   35.45    3.59
   1  31   5   40.00    3.32
   0  40  -4    1.57    4.01
  -1  39  -7   31.62    4.67
  -3   9  -7 1997.80   59.92
  -3  -7 -33   29.94    4.93
  -3  -7 -31   -0.65    3.82
  -4  36 -24   11.83    5.82
  -4  34 -20   -0.42    5.10
  -4  10 -12   63.99    4.24
  -4   4 -16    0.32    2.83
  -4  -2 -28    2.28    3.72
  -5  29 -25   15.01    5.83
  -5  27 -41   -0.56    5.86
  -5  11 -19   50.66    4.72
  -5   7 -23   63.45    5.24
  -5   5 -37   36.90    6.25
  -5   5 -27   69.02    5.50
  24   0  28    1.39    8.75
  21   5  29    5.76    8.87
  20  14  30    8.70    8.43
  20 -14  20    2.53    5.98
  18 -18  16   -1.30    6.14
  16  12  28   10.13    7.10
  16 -26   6   -2.40    5.13
  15   1  25   16.28    6.08
  14   8  26    1.68    5.89
  13  35  23   -0.23    4.08
  13   7  25   42.15    5.89
  12   0  22   -0.11    5.02
  12 -34 -18    6.63    3.80
  10  28  22   20.52    3.61
  10 -32 -18   10.71    3.59
   9   1  19   21.92    4.20
   9 -19   5  184.10    7.70
   8   2  18  151.13    6.98
   8 -24  -4   25.86    3.71
   7  23  19   18.17    3.06
   7 -19   1   16.16    3.49
   7 -29 -21    0.05    2.54
   6 -10   8  719.97   22.64
   5  41   9    1.79    2.57
   4   4  12 1703.76   51.16
   4 -24 -20   91.76    3.24
   2  38   4   10.99    3.21
   1  25   7  324.19   10.31
   0  26   4    0.41    2.30
  -1  41  -9    6.67    4.63
  -1  37  -5   44.19    4.72
  -1 -13 -23   59.09    3.39
  -2  24  -2  163.11    6.56
  -3  39 -19    3.47    5.34
  -3  35 -13   20.63    4.90
  -3  33 -11    3.82    4.25
  -3   5  -9    1.63    2.25
  -3  -3 -17  389.40   12.72
  -3  -5 -21    2.94    2.90
  -3  -7 -29   80.76    5.22
  -4   2 -18  663.10   21.12
  -5  31 -33    1.21    5.78
  -5  31 -31    0.91    5.61
  -5  31 -29    9.92    6.09
  -5  27 -21    3.47    4.94
  -5  19 -17  138.45    6.97
  22  10  30    5.68    8.99
  22  -4  26   -0.66    8.05
  21  -1  27   -1.90    7.68
  20  18  30    0.66    7.99
  20  16  30   -5.29    8.06
  19   9  29   -4.89    8.31
  19   1  27    6.37    7.17
  18   6  28    0.92    6.22
  18 -20  14    3.29    5.91
  17 -13  19    1.96    5.54
  16  22  28   -0.51    6.20
  15 -11  19   11.38    5.85
  14  -4  22   38.81    5.79
  14  -8  20    0.42    5.50
  14 -14  16    3.13    5.35
  12 -14  14    9.53    4.44
  11  35  21   -0.82    3.14
  11   7  23   52.89    5.97
  11 -11  15   97.11    6.32
  10  -4  18  140.96    7.52
   9  27  21    1.10    3.19
   9  -7  15  500.50   17.08
   9 -15   9   52.51    4.65
   9 -17   7  290.23   10.80
   8  10  20    6.51    3.60
   8 -12  10    1.08    3.45
   8 -26  -8    0.29    3.16
   7 -11   9   47.28    4.18
   7 -25  -9   11.50    3.08
   6   0  14  103.09    5.02
   6  -4  12    0.07    2.94
   5 -11   5 1437.82   43.55
   5 -15   1   64.56    3.69
   3  43   3    3.85    3.48
   2  -8   0    0.39    1.56
   2 -10  -2   30.38    2.07
   1  43  -3    3.05    4.04
   0  38  -2   31.60    4.17
  -1  31  -1   32.29    3.82
  -2 -10 -24  181.21    7.02
  -3  37 -15   11.47    5.12
  -4  36 -22    2.56    5.68
  -4  26 -12    6.20    3.98
  -4  18 -10  228.21    8.76
  -4  16 -10   10.12    3.37
  -4  -2 -26    3.43    3.73
  -5  31 -27   32.99    6.35
  -5  25 -19   25.41    5.32
  -5  21 -17  160.72    7.77
  -5   5 -25  128.39    6.72
  23   5  29    3.19    8.41
  22  12  30   -5.34    9.30
  22   2  28    3.70    8.34
  19 -17  17    8.22    6.40
  16  20  28    4.37    6.43
  16  14  28   -1.92    6.33
  16 -16  16    6.00    5.49
  16 -24   8    9.49    5.36
  15  11  27   18.27    6.02
  15 -27   3    3.81    5.00
  14 -24   6    2.93    4.59
  13 -11  17   45.12    5.55
  13 -29  -3    4.39    4.20
  13 -31  -7   13.20    4.52
  12  28  24    1.48    4.45
  12  -8  18   -2.08    4.51
  12 -22   6    9.94    4.54
  11 -27  -3   26.37    4.60
  10   8  22  188.59    8.59
  10 -24   0   -0.43    4.03
   9 -31 -19    2.44    3.35
   8  -6  14   83.05    5.12
   8 -18   4    2.39    3.33
   8 -30 -20    2.07    2.90
   7  13  19   40.73    3.63
   5 -13   3  811.25   25.08
   4  -4   8  652.48   20.27
   1  45  -5    8.22    4.37
   1  41  -1   -0.49    3.86
  -1 -11 -17  195.12    6.54
  -2  38 -10    3.11    4.39
  -2  36  -8   -1.68    4.33
  -2  30  -4   15.15    3.84
  -2  -8 -18  157.48    5.86
  -3  31  -9   15.09    4.17
  -3  27  -7  131.26    6.31
  -3  19  -5  270.67    9.59
  -3  17  -5  333.62   11.26
  -3  -7 -27  341.39   12.06
  -4  32 -16   -0.45    4.50
  -4  30 -14   34.93    5.14
  -4  20 -10    2.55    3.38
  -5   3 -33   21.12    5.27
  -5   3 -31    0.16    4.49
  -6  18 -32   72.00    6.94
  24   2  28   -3.28    8.73
  23  -1  27    0.90    8.18
  21   7  29   -6.33    9.00
  21  -9  23    4.24    7.03
  20   4  28    5.82    7.86
  20  -2  26   -4.58    7.42
  20 -10  22   10.06    6.28
  19  11  29    4.91    8.24
  18   0  26   -4.61    6.97
  18 -12  20    2.40    6.35
  16  32  26   -0.69    5.58
  16  18  28    1.08    6.21
  16  16  28    3.72    6.09
  16 -10  20   -1.80    5.31
  15  -3  23    9.71    5.99
  15  -7  21   -0.25    5.35
  14  34  24    3.65    4.64
  14  26  26   -6.82    5.33
  14  10  26    0.05    5.56
  14 -28   0   -1.50    4.43
  13  27  25    3.40    4.82
  13   1  23    9.31    5.25
  12   8  24   22.44    5.53
  12  -4  20  151.63    8.16
  12 -16  12   85.38    6.29
  12 -20   8   68.99    5.76
  12 -32 -12   30.21    4.51
  11   1  21    0.05    4.54
  11 -23   3   64.53    5.19
  11 -29  -7   38.85    4.51
  10 -30 -12   45.49    4.36
   9   9  21   -1.21    4.05
   9  -3  17    8.35    4.23
   8 -14   8   39.68    4.17
   7  -5  13  129.97    5.91
   7 -17   3  164.53    6.88
   6 -16   2  628.47   19.89
   6 -28 -24    2.43    2.06
   4  36  10   -0.97    2.25
   4 -22 -14   93.44    3.76
   3  -5   5   87.21    3.89
  -1  35  -3   43.65    4.35
  -1   9   1    1.40    1.34
  -2  40 -12   -1.21    4.81
  -3  39 -17   14.60    5.49
  -3  15  -5  188.39    6.99
  -4  34 -18   19.63    5.52
  -4  22 -10  209.80    8.52
  -4  14 -10  367.61   12.49
  -5  29 -21    1.42    5.10
  -5  27 -19    7.45    4.62
  -5  23 -17  144.27    7.50
  -5   9 -19   45.40    4.74
  -5   7 -21    0.78    3.58
  -5   3 -35   57.25    6.25
  -5   3 -29   32.85    4.79
  -6  20 -36   -0.47    5.67
  -6  20 -34    6.50    6.10
  -6  20 -32    0.39    5.34
  -6  20 -30   93.47    7.50
  -6  18 -36    0.37    5.95
  -6  18 -34   -1.28    5.86
  -6  18 -30    4.73    5.10
  -6  18 -28   25.07    5.34
  -6  16 -36    4.75    5.63
  -6  16 -34   29.57    5.99
  -6  16 -32   -3.29    5.22
  -6  16 -30   78.76    6.85
  -6  14 -32   99.79    7.25
  20  -6  24   -2.99    6.46
  19  -3  25    8.61    6.62
  19 -11  21   -0.75    6.03
  18   8  28   -1.26    7.17
  17  -1  25    7.26    6.13
  16   4  26   -1.22    6.05
  16  -2  24    1.31    5.99
  16 -20  12   17.39    5.66
  16 -22  10   34.25    5.83
  15  33  25   -0.23    5.11
  15  13  27   20.95    6.59
  15   3  25   29.97    6.58
  14   2  24    9.35    5.42
  14 -16  14    8.83    4.76
  14 -22   8   18.29    5.12
  13   9  25   38.64    5.79
  13 -25   3    5.78    4.57
  12 -18  10  100.48    6.56
  11 -33 -19    4.92    3.61
  10 -10  14    7.50    3.88
   8 -16   6    4.60    3.13
   7 -13   7  294.24   10.52
   6   6  16    5.37    3.17
   6 -12   6  156.31    6.32
   6 -14   4  147.45    6.22
   3 -15  -5  187.19    6.32
   2  14  10    1.31    0.63
  -1  27   1    3.66    2.74
  -2  34  -6   -0.06    3.80
  -2   2  -6   56.39    2.70
  -3  21  -5  524.86   16.99
  -4  36 -20   33.08    5.74
  -4   8 -12  498.41   16.12
  -4   0 -20  868.24   27.21
  -4  -2 -24    0.80    3.55
  -5  33 -29    2.80    5.53
  -5  31 -23    1.77    5.15
  -5   5 -23  100.72    5.89
  -5   3 -37   27.24    5.75
  -5   3 -27   48.52    5.01
  -6  22 -36    1.69    5.83
  -6  22 -34    3.18    5.70
  -6  22 -32   26.48    6.00
  -6  22 -30   -0.86    5.47
  -6  20 -28    1.45    4.94
  -6  18 -38    0.45    5.71
  -6  16 -28    1.70    4.86
  -6  14 -36   -2.52    5.85
  -6  14 -34    3.11    5.30
  -6  14 -30   -0.69    4.84
  23   7  29   -2.95    8.90
  23  -5  25    7.52    8.37
  21   9  29   -2.21    8.13
  21   1  27   -0.09    7.75
  19  13  29   -5.29    7.40
  19   3  27   11.66    7.34
  19  -7  23    5.22    6.70
  18  -4  24    2.34    6.57
  18  -8  22   24.38    6.47
  17  -5  23    4.40    5.93
  17  -9  21    0.95    5.67
  17 -15  17   13.14    5.46
  16  -6  22   50.29    7.37
  15 -13  17   31.28    6.07
  14 -18  12   42.06    5.89
  14 -20  10   44.02    5.67
  14 -30  -4    3.07    4.49
  12 -26   0   -1.54    4.17
  11   9  23   18.08    4.90
  11  -7  17  108.02    6.40
  11 -13  13   54.90    5.18
   9 -23  -1   12.43    3.64
   7  21  19    8.09    2.95
   7 -15   5  357.24   12.24
   1  39   1    1.06    3.50
   1  -3   1 1087.24   32.33
   0  36   0   61.78    4.45
  -2  26  -2   -0.86    2.90
  -2  10  -2   31.80    2.34
  -4  28 -12  250.00   10.11
  -5  33 -27   22.88    5.75
  -5  25 -17   70.16    5.72
  -5  11 -17  198.51    8.37
  -6  24 -34   39.26    7.07
  -6  24 -32   13.38    6.27
  -6  24 -30   29.90    6.04
  -6  22 -38    2.32    5.94
  -6  22 -28   38.54    5.84
  -6  20 -38   12.54    6.35
  -6  20 -26    1.49    5.33
  -6  18 -26   -3.24    5.30
  -6  16 -38    7.22    5.91
  -6  16 -26   -0.00    4.60
  -6  14 -38    3.30    5.92
  -6  14 -28   43.87    5.64
  -6  12 -34   33.47    6.36
  -6  12 -32   -2.73    5.43
  -6  12 -30  144.65    8.35
  22   4  28   -5.69    8.41
  22  -2  26   -1.58    7.75
  20   6  28    1.19    7.55
  19  21  29   -0.88    7.92
  19  17  29    0.18    7.81
  19  15  29    1.08    7.31
  18  10  28    7.44    6.93
  18 -14  18    1.47    5.58
  17   7  27   12.76    6.50
  15  21  27    0.57    5.79
  15  19  27   13.93    6.01
  15  17  27    2.62    6.25
  15  15  27    2.18    6.38
  15 -25   5   15.49    5.12
  14  12  26    0.00    5.47
  14 -10  18   -2.46    4.97
  13  -3  21   -0.78    5.26
  13  -7  19   15.33    5.19
  11  27  23    3.84    4.17
  11  -3  19   29.64    4.92
  11 -21   5  108.90    6.27
  10   2  20  290.74   11.28
  10 -26  -4   13.48    4.31
   9 -29 -13    7.46    3.30
   8  24  20   65.29    4.24
   8  12  20  179.72    7.56
   7  19  19   14.50    3.03
   7  17  19   21.33    3.22
   6 -26 -16    2.13    2.56
   4  14  14   34.35    2.45
   4   0  10   -0.33    2.09
   3  41   5   11.11    3.33
   2  46  -2   -1.31    3.91
   2  44   0   -1.02    3.75
  -1  -9 -13  307.98    9.59
  -2  -6 -14    7.05    1.97
  -3  29  -7   68.05    5.00
  -3  23  -5  173.61    7.16
  -4  24 -10   11.27    3.33
  -4  12 -10    2.79    3.00
  -5  19 -15   69.88    5.21
  -5  17 -15  150.04    7.16
  -6  24 -38    7.02    6.10
  -6  24 -36   -3.99    6.07
  -6  24 -28   -3.44    5.40
  -6  22 -26    2.45    5.24
  -6  20 -40    0.13    6.91
  -6  18 -40   43.35    7.01
  -6  16 -40    1.43    6.61
  -6  14 -26   -1.37    4.79
  -6  12 -36    0.03    5.42
  -6  12 -28    0.43    4.63
  25   1  27   -8.85    8.90
  24   4  28   -8.45    8.90
  24  -2  26   -0.40    8.42
  23   9  29    3.97    8.57
  23   1  27    2.66    8.32
  22  -6  24    1.58    8.16
  21  11  29    5.29    8.51
  21 -11  21   -0.66    6.26
  19  19  29    5.54    7.59
  19 -13  19    1.26    5.78
  18  26  28    0.15    0.86
  17  29  27    6.99    4.96
  17 -17  15   14.17    5.42
  17 -23   9    4.03    5.47
  13  11  25   27.12    5.96
  12  10  24   -2.01    4.72
  12   2  22  144.15    7.92
  12 -10  16   -0.07    4.73
  11 -15  11    3.53    3.85
  10  10  22    1.32    4.35
  10 -22   2   25.17    4.16
  10 -28  -8    1.51    3.79
   9  11  21    0.45    3.74
   9   3  19   65.97    5.30
   9  -9  13  218.06    8.84
   7  49   7    0.96    3.00
   7   5  17   63.34    4.67
   6  48   6    1.05    3.13
   1 -19 -25   25.63    2.29
  -3  37 -13   12.45    4.73
  -3  35 -11    0.96    4.27
  -3  13  -5  583.27   18.34
  -4  34 -16   -1.72    4.61
  -4  32 -14   -0.23    4.32
  -4  -4 -34    3.26    5.20
  -4  -4 -32  201.10    9.18
  -5  31 -21    0.71    4.87
  -5  29 -19   15.62    5.00
  -5  21 -15  147.77    7.21
  -5  15 -15  173.81    7.69
  -5   3 -25  148.16    7.12
  -6  26 -36   -0.04    5.92
  -6  26 -34    3.21    5.82
  -6  26 -32   73.43    7.10
  -6  26 -30   14.54    6.14
  -6  24 -26   -1.80    4.88
  -6  22 -40   25.07    6.74
  -6  20 -24    3.64    4.75
  -6  18 -24   82.41    6.73
  -6  16 -24    3.19    4.41
  -6  12 -38    7.53    6.15
  -6  10 -34    1.23    5.41
  -6  10 -32  134.25    8.16
  21  -3  25    0.92    7.29
  20   0  26   -4.44    7.49
  20 -12  20    8.29    6.27
  17 -21  11    1.49    5.26
  16   6  26   -0.16    6.02
  16 -12  18    2.58    5.25
  15 -15  15   38.82    5.88
  14  -2  22    1.18    5.45
  13  39  21    0.22    3.61
  13  25  25    4.82    4.96
  13   3  23    3.42    5.64
  13 -23   5   55.24    5.54
  12  26  24   -1.31    4.52
  12 -28  -4    0.91    4.20
  12 -30  -8    3.95    3.96
  11 -17   9    3.83    3.89
  11 -19   7  103.73    6.19
  11 -31 -13    8.94    3.91
  10  34  20   13.21    3.10
  10 -32 -20    0.89    3.32
   9  25  21    0.08    3.38
   8   4  18   15.71    3.80
   8 -22  -2  204.37    7.92
   8 -28 -14    0.28    3.06
   7 -27 -15   53.32    3.70
   5  -5   9   18.66    2.89
   5 -19  -5  195.33    7.04
   4  40   8   15.42    2.89
   4 -20 -10    0.51    2.16
  -2 -10 -22  116.39    5.08
  -3  39 -15   17.97    5.32
  -3  33  -9    4.40    4.35
  -3   7  -7   58.54    3.41
  -3  -5 -19   99.09    4.62
  -4  36 -18    1.81    4.80
  -4  -4 -30   14.50    4.08
  -5  33 -23    3.30    5.60
  -5  27 -17   64.36    5.90
  -5  23 -15  181.06    8.18
  -5   7 -19   59.18    4.51
  -5   5 -21    0.37    3.70
  -5   1 -35   43.61    6.65
  -5   1 -33   11.57    5.22
  -5   1 -31    0.90    4.87
  -6  26 -38    1.13    6.66
  -6  26 -28   19.50    5.98
  -6  24 -40   -4.25    6.83
  -6  22 -24   25.33    5.68
  -6  12 -26    0.49    4.86
  -6  10 -36    4.74    5.71
  -6  10 -30   -1.22    4.77
  22   6  28    2.34    8.06
  21  13  29    3.49    7.40
  21   3  27    2.24    7.72
  21  -7  23    3.19    7.24
  20   8  28    3.25    7.90
  19   5  27   10.18    7.07
  18  24  28   -0.43    3.12
  18  12  28    2.89    6.82
  18 -16  16   -0.00    6.02
  17   9  27    2.62    6.87
  17   1  25    6.93    6.57
  16   0  24    5.83    6.10
  16 -26   4   -1.54    5.42
  15   5  25   35.63    6.41
  15  -1  23    5.88    5.73
  15  -9  19   10.88    5.19
  15 -23   7   15.22    4.85
  14  16  26   -2.38    5.49
  14   4  24   -0.04    5.23
  14  -6  20   91.36    7.11
  14 -26   2   -0.83    4.36
  13  43  19   -1.25    2.97
  13  13  25   60.22    6.43
  13 -15  13   31.06    5.41
  12  34  22    5.22    3.81
  11  11  23   14.06    4.62
  10  -2  18    2.39    3.96
  10 -12  12   50.21    4.36
   8  -8  12  549.80   18.08
   5  47   5    4.35    3.27
   5   3  13  508.70   16.20
   2  42   2    0.18    3.43
  -1  43  -9    0.99    4.41
  -1  41  -7   17.15    4.24
  -1  33  -1    6.10    3.48
  -2  32  -4   -0.26    3.61
  -3  25  -5  128.09    5.90
  -3  -1 -13  288.32    9.62
  -4  30 -12    0.14    4.39
  -4  26 -10  379.36   13.48
  -4   4 -14    1.68    2.88
  -4   2 -16    7.88    3.07
  -4  -2 -22  456.29   15.22
  -4  -4 -28   37.87    4.35
  -5   9 -17  231.98    9.08
  -5   1 -29   35.45    5.04
  -6  28 -36    3.49    5.72
  -6  28 -34    9.29    6.58
  -6  28 -32    1.58    6.04
  -6  28 -30   60.95    6.64
  -6  26 -40    8.66    6.42
  -6  26 -26   -0.32    4.92
  -6  14 -24   92.30    6.06
  -6  10 -38    0.14    5.93
  -6  10 -28   97.13    6.78
  24   6  28   -0.69    8.44
  23  -3  25   -3.07    8.62
  22   0  26   -1.48    7.34
  21  15  29    2.39    8.32
  20  -4  24    5.04    6.91
  20  -8  22   -0.70    6.81
  19  -1  25    5.51    7.03
  19 -15  17    3.02    5.62
  18  14  28   -1.37    6.83
  18 -10  20   16.30    6.07
  17 -11  19    3.91    5.43
  16  30  26   -0.51    5.74
  15 -17  13   12.42    5.43
  15 -21   9    8.23    4.64
  14  20  26    1.59    5.36
  14  18  26    3.28    5.60
  13 -21   7   43.84    5.40
  13 -27  -1    0.78    4.20
  12  12  24   24.51    5.05
  12  -2  20    3.69    4.67
  12  -6  18  101.24    6.52
  12 -24   2    2.29    4.01
  11   3  21   -0.19    4.26
  11 -25  -1    1.99    3.94
  10  12  22   93.76    6.21
   8  50   8   -0.05    2.65
   8  22  20    3.68    3.24
   7 -21  -3  131.12    5.72
   6  -6  10  328.34   11.16
   6 -20  -4    3.31    2.70
   0  44  -6    0.83    4.19
   0  42  -4   -0.81    4.12
   0 -16 -22   -0.14    1.85
  -2  40 -10   50.75    5.31
  -2  38  -8   26.75    4.56
  -2 -12 -32    2.73    3.77
  -4  38 -20   -3.53    4.95
  -5  35 -25   35.33    7.09
  -5  31 -19    7.01    5.24
  -5  25 -15  154.93    7.66
  -5   3 -23   83.60    5.47
  -6  28 -38   -1.80    6.51
  -6  28 -28    8.46    5.25
  -6  24 -24    5.57    4.80
  -6  20 -22  145.38    7.96
  -6  18 -22    9.63    4.44
  -6  16 -22  333.31   12.61
  -6   8 -34   51.23    6.97
  -6   8 -32    0.29    5.32
  25   3  27   -2.00    8.74
  24   0  26   -5.14    8.25
  23   3  27    0.85    8.01
  21  17  29    2.88    8.11
  20 -14  18    2.49    6.38
  19  -5  23    2.70    6.27
  19  -9  21    2.54    5.95
  18  22  28    2.71    6.93
  18  16  28    4.60    7.09
  18  -2  24   11.80    6.63
  18 -18  14   -2.83    5.31
  17  27  27   -3.15    2.67
  16  -8  20   51.13    6.92
  16 -14  16    0.88    5.48
  15  -5  21    1.53    5.59
  15 -19  11    2.10    4.85
  14 -12  16   -2.79    5.31
  13  15  25   15.10    5.38
  13 -17  11    3.28    4.82
  13 -19   9    6.52    4.73
  13 -31  -9    3.61    4.14
  12  24  24    4.77    4.71
  12 -32 -14   -0.00    3.84
  11  39  19    2.51    2.69
  11  25  23    4.56    4.38
  11 -33 -21    0.93    3.42
  10 -20   4    3.22    3.43
   9  13  21   -0.29    3.98
   9 -21   1   16.57    3.65
   9 -27  -9    9.02    3.41
   9 -31 -21   -0.10    3.11
   8  16  20  167.44    7.15
   7  -7  11   63.15    4.19
   7 -29 -23    8.89    2.53
   4  48   2   -0.96    3.55
   4  16  14   -1.88    1.92
   2  36   6    1.82    2.66
   0  40  -2    1.31    3.73
  -1  29   1    5.43    2.90
  -1 -13 -21   16.84    2.45
  -2  42 -12   27.39    5.03
  -2  28  -2   71.27    4.14
  -2 -12 -30  207.39    8.27
  -4  10 -10  993.92   30.60
  -4   0 -18    2.24    2.78
  -5  33 -21    0.68    5.02
  -5  29 -17   42.37    5.26
  -5   1 -27   96.72    6.10
  -6  30 -34   -0.43    5.74
  -6  22 -22    1.37    5.08
  -6  12 -24   -0.97    4.06
  -6  10 -26    0.36    4.19
  -6   8 -36   -1.61    5.60
  -6   8 -30  199.54    9.53
  22   8  28    1.81    8.03
  20  10  28    1.13    8.12
  20   2  26    0.78    7.32
  19 -17  15    5.96    5.60
  18  20  28   -0.53    7.06
  18  18  28    3.67    7.30
  18  -6  22   -2.94    6.53
  17  11  27    6.90    6.54
  17  -3  23    3.55    6.07
  17  -7  21   -0.87    6.27
  16  -4  22   -0.60    5.47
  16 -24   6    3.49    4.89
  15  31  25   -0.39    5.23
  15 -27   1    4.31    4.43
  13  33  23    1.47    4.13
  13  -9  17   20.71    5.14
  13 -29  -5   26.34    4.71
  12  14  24    8.60    4.78
  12 -12  14    5.60    4.18
  11  13  23   35.75    5.07
  10 -14  10   14.65    3.89
   9  -1  17   52.02    4.65
   9 -11  11    3.22    3.81
   8  20  20  101.19    5.35
   8 -30 -22   35.76    3.22
   6   8  16    1.62    2.83
   5  -1  11   26.65    2.82
   4  -6   6    7.98    2.40
   3   3   9  586.77   18.00
   3  -7   3   86.76    3.71
   1  37   3   12.80    3.21
   1  33   5   52.85    3.61
   1  27   7  157.68    5.59
  -1 -15 -31   -2.08    3.44
  -2  36  -6    1.60    3.85
  -3  31  -7   36.87    4.40
  -3  11  -5 2946.18   87.85
  -4  36 -16    2.23    4.78
  -4  34 -14   11.28    4.88
  -4  28 -10    7.56    3.96
  -4  20  -8  160.34    6.87
  -4  18  -8   21.40    3.51
  -4   6 -12    3.25    2.60
  -4  -4 -26    0.77    3.64
  -6  30 -32   24.05    6.12
  -6  30 -30   -0.38    6.16
  -6  28 -26   -2.95    5.44
  -6  26 -24   23.20    5.28
  -6  24 -22   74.67    6.19
  -6  14 -22    3.75    3.92
  -6   8 -38    8.22    5.63
  -6   8 -28   -1.16    4.46
  24   8  28    3.91    9.12
  22  -4  24    3.54    7.53
  22  -8  22    8.75    6.75
  21   5  27    2.03    7.70
  21  -1  25    0.96    7.40
  19   7  27    3.66    7.60
  17 -13  17    9.70    5.30
  15   7  25   22.14    6.41
  14  38  22   -2.26    4.29
  14  32  24   -4.06    4.76
  14 -24   4    0.95    4.33
  14 -28  -2   15.87    4.98
  13  19  25   26.38    5.64
  13  -1  21   -1.09    5.01
  12   4  22   12.83    5.40
  11 -27  -5   44.97    4.28
  11 -29  -9    4.15    3.66
  10  24  22   40.51    4.48
  10  14  22    2.84    4.02
  10   4  20   46.14    5.02
  10 -16   8    0.59    3.66
  10 -18   6    1.55    3.59
  10 -30 -14    2.71    3.45
   9  33  19    2.54    2.73
   9  23  21    2.75    3.48
   9  15  21    7.37    2.90
   8  18  20   -0.33    3.25
   7  31  17    4.89    2.07
   5  11  15   86.60    4.12
   5 -23 -13   68.40    3.39
   4  46   4   -0.62    3.20
   4 -16  -4   76.94    3.56
   3  -1   7  254.58    8.33
   3 -13  -3 1106.11   33.26
   1  45  -3    2.19    3.95
   0  34   2  134.76    5.93
  -3  39 -13    1.41    4.61
  -3  37 -11    1.78    4.52
  -3  27  -5   52.08    4.28
  -3   3  -9  586.23   18.21
  -3  -3 -15 1142.83   34.69
  -3  -9 -33   14.24    4.07
  -4  16  -8  156.93    6.47
  -5  35 -23   11.76    5.66
  -5  27 -15   87.71    6.05
  -5  19 -13   59.74    4.77
  -5  17 -13   96.61    5.41
  -6  30 -28   19.66    6.03
  -6  10 -24   76.82    5.44
  25   5  27    3.11    8.99
  23   5  27    5.64    8.95
  22  10  28   -1.03    8.67
  21  -9  21   -0.00    6.87
  20  12  28    5.29    8.02
  17  25  27    4.05    4.68
  17  13  27    2.93    6.44
  17   3  25   25.46    7.45
  16  28  26   -1.68    5.93
  16 -16  14   -0.41    4.78
  16 -22   8   -0.69    5.07
  15 -11  17   47.88    6.32
  14   6  24   29.23    5.80
  13   5  23   24.43    5.41
  12  16  24   33.23    5.30
  12 -22   4    2.15    4.17
  11  15  23    9.36    4.45
  11  -1  19   41.41    5.10
   8   0  16   36.52    4.06
   8  -4  14    2.18    3.65
   8 -20   0  136.64    6.08
   8 -26 -10  104.98    5.20
   7  47   9    1.04    2.59
   5 -21  -9   49.25    3.16
   4  20  14    1.11    1.58
   4   6  12    0.82    2.08
   3 -21 -17   50.83    2.13
   2   6   8 2286.00   67.83
   1  43  -1    2.44    3.85
  -1 -15 -29    9.34    3.13
  -2 -12 -28    6.32    3.11
  -3  35  -9    3.78    4.20
  -4  38 -18   13.43    5.34
  -4  32 -12   55.62    5.15
  -4  22  -8    2.59    3.28
  -5  21 -13   46.97    4.42
  -5   7 -17  100.48    5.41
  -5   5 -19   22.46    3.84
  -5   1 -25   94.38    5.84
  -6  28 -24    2.59    5.34
  -6  20 -20    8.67    4.45
  -6  18 -20  301.98   11.64
  -6  16 -20   -0.66    3.80
  -6  12 -22  220.19    9.34
  -6   8 -26    0.79    4.24
  -6   6 -36   -0.22    5.58
  -6   6 -34    1.46    5.39
  -6   6 -32  224.43   10.35
  24   2  26   -5.12    8.28
  23  -1  25   -4.19    8.19
  22   2  26    3.67    7.78
  21  -5  23   -0.26    6.79
  20 -10  20   -0.10    6.55
  19 -11  19    1.30    6.40
  18 -12  18   11.58    5.66
  16  10  26   -3.37    6.65
  16 -18  12   -0.37    5.17
  16 -20  10   -0.34    5.05
  15   1  23    8.03    5.41
  14   0  22   70.64    6.84
  14  -8  18   28.06    5.72
  13 -25   1    3.56    4.56
  12  18  24    0.75    4.53
  12 -14  12    1.10    4.03
  11  -5  17  183.93    8.46
  11 -23   1    2.56    3.99
  10  22  22    1.57    3.81
  10  16  22   80.74    5.63
  10 -24  -2  104.66    5.75
   9  21  21    0.61    3.56
   9  17  21    2.06    3.62
   9   5  19   85.74    5.42
   9 -13   9   79.18    5.22
   9 -19   3  143.99    6.51
   8  32  18   -0.86    2.43
   8 -10  10  623.01   20.18
   7   7  17  412.56   13.85
   7  -3  13  129.25    5.96
   7 -23  -7   49.66    3.41
   6  -2  12  606.54   19.28
   5  45   7    2.14    2.79
   4  18  14   33.47    2.31
   3  47   1    1.06    3.61
  -3  -9 -29   20.57    3.67
  -5  33 -19    6.29    4.93
  -5  31 -17   39.19    5.21
  -5  23 -13   70.92    5.09
  -5  15 -13   32.93    4.09
  -5   3 -21    0.50    3.45
  -5  -1 -35   46.11    6.14
  -5  -1 -33    4.18    5.25
  -6  32 -30   21.44    6.14
  -6  30 -26   -1.05    5.60
  -6   6 -30   13.48    4.92
  23  -5  23    5.22    7.65
  22  12  28   -0.00    8.52
  21   7  27    0.83    8.65
  20  14  28    0.75    7.59
  20   4  26    0.46    7.33
  20  -6  22    3.12    6.25
  19   9  27   -1.31    7.51
  18   6  26   -0.26    6.96
  18   0  24    0.27    6.02
  17  23  27    0.30    6.23
  17  15  27    8.43    6.90
  17 -15  15   10.19    5.69
  16 -10  18   31.38    5.98
  14  -4  20    1.11    4.78
  14 -16  12    0.12    4.83
  14 -22   6    1.49    4.56
  12 -16  10    3.63    3.90
  12 -20   6   -0.16    4.02
  12 -26  -2   30.59    4.50
  11  33  21    0.41    3.44
  11  19  23   23.43    3.99
  11  17  23   25.48    4.72
  11   5  21    2.24    4.28
  11 -11  13   13.25    4.09
  10  -8  14   86.73    5.47
  10 -32 -22   28.02    3.65
   9  19  21    0.75    3.56
   8   6  18  205.61    8.30
   7 -25 -11    4.82    2.80
   6 -22  -8  136.35    5.51
   6 -24 -12    7.34    2.56
   5  -7   7  108.21    4.63
   2  40   4    0.86    3.08
   2  -2   4  468.43   14.30
   1 -11  -7  993.56   29.48
   0  38   0    2.34    3.38
  -1  19   3  283.52    9.19
  -2  34  -4   19.03    3.89
  -2  20   0   -0.51    2.35
  -2  18   0 1996.06   59.76
  -4  24  -8  171.88    7.27
  -4  14  -8   66.58    4.04
  -4  -2 -20   -0.77    2.94
  -4  -4 -24  117.36    5.81
  -5  35 -21    0.82    5.43
  -5  29 -15   58.92    5.65
  -5  -1 -31   -1.11    4.36
  -6  32 -28   -1.58    5.66
  -6  14 -20  250.53   10.10
  20  20  28    4.10    8.06
  20  18  28   -2.56    7.63
  20  16  28   -5.27    7.75
  19  -3  23   -0.93    6.15
  19  -7  21    0.15    5.94
  17  21  27   17.40    6.76
  17  19  27    9.35    6.65
  17  17  27   -0.76    6.49
  17  -9  19    5.20    5.39
  17 -23   7    1.68    5.19
  15  29  25    2.17    5.40
  15   9  25   26.41    6.14
  15  -7  19    1.87    5.02
  15 -25   3   13.87    4.99
  14 -18  10    2.20    4.82
  14 -20   8   -1.25    4.46
  12  -8  16    0.85    4.57
  12 -18   8   -0.32    4.17
  12 -30 -10   47.44    4.63
  11 -31 -15   15.82    3.85
  10  18  22    0.62    3.82
   9 -15   7  375.59   13.13
   9 -17   5  213.34    8.49
   9 -29 -15   32.86    3.62
   7  -9   9   70.93    4.28
   7 -19  -1   14.02    2.77
   6  -8   8   15.27    2.80
   5 -17  -3  212.48    7.46
   3  -9   1   -0.19    1.86
   3 -11  -1    5.15    1.77
   2  32   8    2.23    2.20
  -1  21   3  175.77    6.23
  -1  17   3  456.85   14.13
  -2  30  -2    3.15    3.39
  -2   4  -4 1179.49   35.34
  -4  30 -10  168.90    7.73
  -4   8 -10  165.63    6.49
  -4  -6 -34   66.28    6.01
  -5  25 -13  113.87    6.24
  -5  13 -13   51.27    4.15
  -6  10 -22   11.76    4.40
  -6   8 -24   10.47    4.39
  -6   6 -28   50.35    5.14
  24  -2  24   -1.39    8.06
  22  14  28    0.00    8.32
  22  -2  24   10.90    7.55
  21   1  25   -0.09    6.91
  21 -11  19   -4.31    6.04
  19  11  27    2.31    7.29
  18  -4  22   18.05    6.21
  18  -8  20   -2.80    6.14
  18 -14  16    0.40    5.82
  17   5  25    6.72    6.23
  17  -1  23    2.95    6.19
  17 -17  13    8.98    5.45
  16  26  26   -0.55    5.89
  16  12  26    2.76    6.11
  16  -2  22   24.13    6.12
  15  -3  21   -0.01    5.36
  15 -13  15   38.56    5.78
  14   8  24   -1.76    5.46
  12   6  22   61.09    5.79
  12   0  20  162.43    8.29
  11 -33 -23    4.20    3.41
  10   0  18   95.60    5.82
  10 -28 -10   56.94    4.46
   8 -12   8  337.47   11.76
   8 -18   2  165.70    6.98
   6 -18  -2   39.06    3.22
   6 -28 -26   -0.21    1.89
   5 -25 -19   21.42    2.30
   3  45   3    3.87    3.31
   3  39   7    9.08    2.80
   1  41   1    1.36    3.53
   0  30   4   -0.32    2.72
  -1  43  -7   10.67    4.62
  -2  42 -10   -0.53    4.39
  -2  40  -8    1.65    4.24
  -2  22   0  343.44   11.37
  -2  16   0    1.54    2.05
  -2   8  -2  212.15    6.99
  -2  -8 -16    0.98    1.89
  -2 -10 -20  158.94    5.96
  -3  33  -7   43.77    4.66
  -3  29  -5  137.03    6.36
  -3  -7 -21    3.84    2.84
  -3  -9 -27  279.71   10.19
  -4  38 -16    4.96    4.92
  -4  36 -14   -0.61    4.74
  -4  26  -8    2.89    3.44
  -4  -6 -32    4.90    4.20
  -5  -1 -29   30.76    4.56
  -6  32 -26   -0.44    5.54
  -6  26 -20   80.78    6.30
  -6  12 -20   11.69    3.90
  -7  21 -37   25.15    6.39
  -7  21 -35   57.30    7.32
  -7  21 -33    2.39    5.91
  -7  19 -37   50.89    7.26
  -7  19 -35    2.54    5.60
  -7  19 -33    8.85    5.87
  -7  19 -31   -0.77    5.03
  -7  17 -37    3.09    5.73
  -7  17 -35   26.73    6.46
  -7  17 -33   11.68    5.94
  25   1  25   -1.39    8.39
  24   4  26    2.63    8.01
  23   1  25    0.07    7.71
  22   4  26    3.29    7.91
  21   9  27    9.01    8.19
  20 -12  18   -3.47    6.31
  19   3  25    5.16    7.08
  19 -13  17    2.62    5.50
  18   8  26    1.03    6.44
  17  -5  21    1.50    6.09
  17 -19  11    2.29    5.31
  17 -21   9    0.65    4.81
  16  -6  20    3.56    5.30
  16 -26   2   15.86    5.07
  14 -26   0   39.57    5.18
  13   7  23    5.18    5.10
  13 -23   3   26.24    4.90
  13 -31 -11    1.66    3.99
  12  -4  18    0.62    4.42
  12 -32 -16    0.60    3.76
  11 -21   3    4.00    3.96
  10   6  20  105.72    6.11
  10  -4  16    3.27    4.04
   9  -7  13   14.87    3.66
   9 -23  -3   19.77    3.59
   9 -31 -23   12.10    3.13
   8  48  10   -1.12    2.21
   4  44   6   -0.61    2.90
   4  -8   4  348.55   11.26
  -1  41  -5   17.73    4.34
  -1 -15 -27   89.90    4.44
  -2 -12 -26   -0.44    2.81
  -4  34 -12    0.73    4.20
  -4  -6 -30  229.20    9.36
  -5  35 -19    4.30    4.89
  -5  33 -17   30.81    5.04
  -5   1 -23   46.79    4.67
  -6  22 -18    1.85    4.44
  -6   6 -26    1.48    4.20
  -6   4 -36    4.80    5.19
  -6   4 -34   57.42    6.36
  -6   4 -32    1.07    4.79
  -7  23 -37    9.02    6.67
  -7  23 -35   25.33    6.20
  -7  23 -33   18.90    5.98
  -7  23 -31    0.46    5.23
  -7  21 -39    7.72    6.75
  -7  21 -31   -1.02    5.07
  -7  19 -39   20.16    6.87
  -7  19 -29    4.33    5.02
  -7  17 -39   18.70    6.32
  -7  17 -31   -0.36    4.90
  -7  15 -37   18.04    5.99
  -7  15 -35   37.94    6.61
  -7  15 -33    2.03    5.68
  23   9  27    4.39    9.18
  20   6  26   -1.46    7.15
  19  13  27   -0.35    7.08
  18 -16  14    2.86    5.69
  16  24  26    4.56    5.94
  16  14  26   -1.29    5.98
  16   4  24   15.08    6.14
  16 -12  16    0.01    4.88
  15  11  25   21.58    5.71
  15 -23   5   27.91    5.14
  14  30  24   -1.71    4.85
  14 -10  16    2.69    4.75
  13   1  21    0.67    4.97
  13 -13  13    5.84    4.75
  13 -27  -3   12.42    4.14
  12  32  22   -1.54    3.93
  11 -13  11    0.82    3.93
   8 -14   6   19.80    3.58
   8 -16   4   24.88    3.62
   8 -28 -16    5.16    2.95
   6  10  16    8.69    2.80
   3  35   9    1.66    2.16
   3 -17  -9   58.22    2.68
  -1  23   3  115.98    4.75
  -2  38  -6   -2.22    3.97
  -2  24   0   -0.81    2.56
  -3  41 -13    5.56    4.66
  -3  39 -11    0.27    4.30
  -3  21  -3  110.27    5.04
  -3  19  -3  396.72   13.03
  -3   9  -5  271.63    8.99
  -3   5  -7 1482.07   44.55
  -4  12  -8  398.31   13.08
  -4   2 -14  374.30   12.36
  -5  37 -21    0.93    5.56
  -5  31 -15   43.39    5.14
  -5  27 -13   58.62    5.60
  -5  -1 -27  106.85    6.00
  -6  30 -22   -6.02    5.16
  -6  28 -20    3.21    4.76
  -6  24 -18   74.49    5.80
  -6   4 -30  147.76    7.76
  -7  25 -37   10.94    6.60
  -7  25 -35   14.34    6.91
  -7  25 -33   11.68    6.37
  -7  23 -39    9.62    6.15
  -7  23 -29   12.44    5.19
  -7  21 -41    2.31    5.92
  -7  21 -29   15.17    5.20
  -7  17 -29   22.17    5.65
  -7  15 -39    5.70    6.19
  -7  15 -31    0.02    4.85
  -7  13 -35    7.70    5.38
  21  -7  21    0.49    6.16
  19 -15  15   11.35    5.67
  18 -18  12   18.77    4.87
  16  16  26    7.61    6.39
  15   3  23   14.57    5.91
  14   2  22    3.66    5.35
  13  31  23    6.83    4.48
  13  -7  17   18.45    5.12
  12  38  20   -0.25    3.45
  10 -10  12  478.25   16.36
  10 -22   0  401.81   13.88
   9   7  19    8.26    3.62
   9   1  17   51.38    4.64
   7 -11   7  407.03   13.61
   7 -17   1   16.33    3.27
   6  40  12    0.26    1.64
   5  13  15   82.77    3.88
   4 -14  -2 1432.00   43.03
   2  46   0    8.79    3.76
   0  44  -4    1.81    3.95
   0 -14 -16   -0.66    1.24
   0 -18 -30   44.47    3.47
  -3  37  -9    3.02    4.20
  -3  17  -3  221.07    7.86
  -4  32 -10   -0.36    3.90
  -4   0 -16   97.78    4.69
  -5  11 -13   65.08    4.52
  -5   5 -17  348.88   12.10
  -6  14 -18    1.57    3.60
  -6   8 -22  198.74    8.37
  -7  27 -35   10.06    5.90
  -7  25 -39    9.37    6.75
  -7  25 -31   -0.15    5.35
  -7  23 -41    0.49    6.72
  -7  21 -27   17.77    5.05
  -7  19 -27   46.12    6.07
  -7  15 -29   14.82    5.60
  -7  13 -37   33.99    6.48
  -7  13 -33   12.92    5.33
  24   6  26   -1.68    8.37
  23  -3  23   -0.65    7.19
  22   6  26   -0.02    7.99
  21  11  27   -2.02    8.13
  21   3  25    5.52    7.40
  21 -13  17    1.07    5.60
  20  -8  20   13.64    6.80
  20 -14  16   -2.35    6.13
  19  15  27    1.21    7.41
  18  10  26    0.14    7.01
  18   2  24    7.40    6.63
  18 -20  10   11.70    5.68
  17 -11  17   26.58    6.16
  16  22  26    0.20    6.01
  16  20  26    3.17    6.27
  16  18  26    0.16    6.08
  15  27  25    6.48    5.47
  15 -17  11    4.51    5.03
  15 -19   9    4.10    4.51
  15 -21   7   10.03    4.94
  15 -27  -1   -1.34    4.50
  14  10  24   15.12    5.87
  13  -3  19    9.40    4.78
  13 -21   5   15.98    4.57
  12 -24   0   51.74    4.85
  11   7  21    1.40    4.49
  11   1  19   44.05    5.05
  11 -15   9   14.95    3.93
  11 -19   5   11.46    3.94
  11 -25  -3   30.29    4.15
  10 -30 -16   -0.51    3.40
   8  -6  12   -0.98    3.13
   8 -30 -24    2.03    2.68
   7   9  17  187.49    7.46
   7 -27 -17   27.88    3.13
   6 -10   6    2.93    2.45
   6 -26 -18    0.44    2.42
   5  -9   5  104.12    4.64
   4  -2   8    4.66    2.36
   3  29  11    2.13    1.29
  -1  39  -3   19.34    4.02
  -1  15   3  494.07   15.13
  -3  23  -3  137.68    5.91
  -4  28  -8  129.01    6.62
  -4  -4 -22    2.35    3.11
  -4  -6 -28    6.99    3.53
  -5  21 -11    4.22    3.49
  -5  19 -11   -1.33    3.42
  -5   3 -19  118.10    5.76
  -6  26 -18   -0.33    4.68
  -6  10 -20  249.47    9.95
  -6   6 -24  113.92    6.39
  -6   4 -28    1.49    4.05
  -7  27 -39    0.50    5.49
  -7  27 -37   20.77    6.18
  -7  27 -33    7.41    5.79
  -7  27 -31   -1.40    5.82
  -7  25 -41   -3.99    7.07
  -7  25 -29    3.68    5.19
  -7  23 -27   47.92    6.13
  -7  17 -27   47.13    5.63
  -7  13 -39    7.00    6.02
  25   3  25    1.35    7.88
  24   0  24    9.13    8.14
  23  11  27    2.44    8.39
  23   3  25    1.38    7.90
  22   0  24    0.00    7.25
  20   8  26    6.40    8.05
  20  -4  22    0.03    6.08
  19  23  27    2.15    7.32
  19  17  27    5.54    7.34
  19   5  25    8.87    7.38
  19  -1  23    1.65    6.69
  19  -9  19    1.50    5.57
  19 -17  13    1.70    5.81
  18 -10  18    2.37    5.42
  17   1  23    6.86    6.10
  16 -14  14   11.85    4.96
  16 -24   4    5.02    4.90
  15  -9  17   20.03    5.64
  14 -28  -4    2.02    4.15
  14 -30  -8   18.24    4.46
  13   9  23   29.69    5.42
  13 -15  11    1.80    4.28
  12   8  22    7.24    4.67
  11 -17   7   77.85    5.12
  11 -29 -11    2.22    3.53
  10  32  20    0.00    3.20
  10 -32 -24   -1.45    3.09
   9 -27 -11    0.22    3.13
   8   8  18    2.22    3.32
   8   2  16   -0.29    3.22
   8 -22  -4   -0.00    2.94
   7 -13   5  333.64   11.44
   7 -15   3  237.59    8.62
   7 -29 -25    2.71    2.28
   6 -16   0    0.41    2.65
   5 -15  -1   71.15    3.63
   4   2  10 1330.76   40.08
   4 -10   2  615.97   19.04
   0  42  -2   10.41    3.98
  -2  32  -2  112.49    5.66
  -2  14   0 1263.51   37.98
  -3  31  -5   88.99    5.41
  -3  -9 -25  438.00   14.59
  -5  29 -13   41.77    4.88
  -5  23 -11    5.82    3.24
  -5  17 -11   16.62    3.72
  -5   7 -15  539.62   17.49
  -6  32 -22   30.06    5.51
  -6  30 -20   70.09    6.23
  -7  29 -35    8.72    5.79
  -7  27 -29   24.06    5.69
  -7  25 -27   24.20    5.77
  -7  19 -25   59.69    5.80
  -7  15 -27   75.54    6.05
  -7  13 -29   26.67    5.22
  -7  11 -37   19.10    5.97
  -7  11 -35   23.03    4.96
  -7  11 -33   12.36    5.69
  22  -8  20    0.64    6.23
  21  13  27   -2.66    8.18
  20 -16  14    0.72    6.01
  19  21  27    3.49    7.79
  19  19  27    4.65    7.66
  19  -5  21    1.81    6.51
  16   6  24   -2.50    5.66
  16   0  22   -0.28    5.72
  16  -8  18    1.01    4.99
  15  25  25   10.76    5.51
  15  -1  21   -1.21    5.05
  14  -2  20   78.19    6.67
  14  -6  18    3.48    4.71
  14 -24   2   23.38    4.61
  13 -17   9    9.61    4.66
  13 -19   7   37.26    5.00
  12  46  16   -0.73    2.18
  11  -3  17  120.12    6.87
  11 -33 -25    6.66    3.35
  10  38  18   -0.00    2.51
   7   3  15  275.92    9.92
   4 -12   0  799.64   24.43
   2  44   2   10.11    3.49
   1  29   7   47.38    2.85
   0  36   2   -0.14    3.12
  -1  25   3   75.33    3.78
  -2  36  -4    2.76    3.55
  -2  26   0  176.70    6.77
  -3  35  -7   18.49    4.08
  -3  15  -3  441.76   14.08
  -4  38 -14    8.63    4.62
  -4  36 -12   47.84    5.21
  -4  -2 -18  672.75   21.16
  -5  37 -19    6.47    4.87
  -5  35 -17   18.97    5.27
  -5  33 -15   42.35    5.26
  -5   1 -21    6.99    3.30
  -5  -1 -25   94.91    5.57
  -5  -3 -35   56.68    5.96
  -5  -3 -33   20.59    5.08
  -6  34 -24   20.63    5.55
  -6  20 -16   -0.00    3.33
  -6  12 -18  142.74    7.01
  -6   2 -36    2.82    4.97
  -6   2 -34    0.45    5.01
  -7  29 -33    2.71    5.55
  -7  29 -31   -2.18    5.42
  -7  23 -25   14.36    4.79
  -7  21 -25   44.42    5.52
  -7  17 -25   72.75    6.55
  -7  11 -31    2.56    5.13
  24   8  26   -3.34    8.48
  23  13  27    2.99    8.80
  22   8  26   -2.66    7.85
  21  15  27    2.14    7.70
  21  -9  19   -2.12    6.08
  18  12  26    0.00    6.63
  18  -2  22    0.44    5.59
  18  -6  20   22.60    6.38
  17  -7  19   -0.00    5.72
  17 -13  15   34.64    5.73
  16 -22   6    3.44    4.58
  15  35  23   -1.46    4.92
  15  15  25   14.57    5.88
  15  -5  19    4.93    5.19
  14  12  24   -4.53    5.62
  13  37  21   -2.71    3.96
  12   2  20    4.08    4.54
  10   8  20   12.39    4.43
  10 -20   2  166.28    7.16
   9  -9  11    1.84    3.33
   7  -5  11    7.65    2.89
   6 -12   4    1.06    2.46
   6 -14   2    0.44    2.62
   5  -3   9  376.92   12.25
   5 -11   3  282.44    9.55
   3  43   5   10.70    3.08
   2   2   6   51.86    2.25
   1  39   3   13.65    3.18
   1  35   5   30.33    3.17
  -2  -2  -8  432.05   13.27
  -3  25  -3   56.50    3.91
  -4  10  -8    0.90    2.42
  -5  25 -11   12.52    3.80
  -5  15 -11    5.97    3.12
  -5  -3 -31   -0.26    4.38
  -6  28 -18   28.19    5.04
  -6  22 -16    9.74    4.31
  -6  18 -16    2.35    3.85
  -6   4 -26    1.02    3.97
  -6   2 -32   80.37    6.28
  -7  27 -27   12.36    5.81
  -7  15 -25   80.66    6.05
  -7  13 -27   71.98    5.96
  -7  11 -29   28.62    5.76
  25   5  25   -3.98    8.62
  21  17  27    4.01    7.93
  21   5  25    2.68    7.41
  20  10  26    1.09    7.93
  20   2  24   -4.29    6.99
  20 -10  18    6.45    5.92
  18   4  24   -0.29    6.38
  17   9  25   13.88    6.81
  17  -3  21    1.03    5.25
  16  -4  20   33.94    6.17
  16 -18  10   54.79    5.60
  16 -20   8   21.76    5.31
  15  23  25    6.55    5.44
  15  17  25    8.92    5.89
  15   5  23    9.43    5.59
  14  36  22   -1.79    4.51
  14   4  22   35.84    5.73
  13   3  21   -1.71    4.80
  13 -25  -1    4.32    4.27
  12 -12  12  130.82    6.73
  12 -22   2   74.56    5.23
  12 -30 -12    4.67    3.89
  11 -31 -17    4.61    3.56
  10   2  18   -0.52    3.70
   9 -21  -1   17.38    3.31
   6  -4  10 1292.20   39.35
   5 -13   1   81.67    3.88
  -1   3  -1 1163.39   34.56
  -2 -12 -24    9.26    2.69
  -4  30  -8    2.71    3.88
  -4  22  -6    8.61    3.22
  -4  20  -6    0.46    2.93
  -4  18  -6   24.03    3.22
  -4   6 -10 4404.29  130.99
  -4  -6 -26    2.93    3.49
  -5   9 -13  365.39   12.38
  -6  24 -16    3.00    4.00
  -6   2 -30    3.26    4.84
  -7  29 -29   11.34    5.43
  -7  25 -25   53.22    5.68
  -7   9 -37   39.53    6.35
  -7   9 -35   35.59    5.84
  -7   9 -33   20.52    5.84
  24   2  24   -4.39    8.03
  23   5  25   -0.00    7.96
  23  -1  23    3.91    6.99
  22   2  24    0.45    7.46
  21  19  27   -1.45    8.62
  21  -5  21    6.77    6.68
  19   7  25    4.65    6.79
  19 -11  17    5.56    6.02
  18  26  26    0.93    2.29
  18  14  26   -5.15    7.12
  18 -12  16    0.67    5.11
  17 -23   5   18.41    4.88
  15  21  25   19.66    5.77
  15  19  25   -0.53    5.61
  15 -11  15   34.62    5.33
  15 -25   1    4.83    4.30
  14 -14  12   32.50    4.96
  14 -22   4    8.52    4.29
  13  29  23    2.57    4.53
  13  11  23   25.31    5.16
  13  -9  15   90.73    6.17
  12  -6  16    3.31    4.00
  12 -26  -4    0.75    3.68
  12 -32 -18   -2.19    3.64
  11  31  21   -2.81    3.79
  11   9  21    1.69    4.65
  10 -14   8  306.03   11.25
  10 -18   4   47.78    4.18
  10 -24  -4    4.23    3.67
   8 -26 -12    1.15    2.96
   7 -21  -5  169.19    6.59
   6  28  16    0.45    1.93
   6  12  16   -0.70    2.69
   5  39  11    0.58    1.84
   5  15  15  151.47    5.65
   5   1  11   27.08    2.81
   2 -22 -28   43.77    2.46
   1  45  -1    3.25    3.63
   1  -5  -1  151.46    4.73
   1 -19 -23   30.43    1.94
   0  40   0   25.67    3.89
   0 -18 -28   -1.23    2.54
  -1  37  -1    3.29    3.44
  -1 -15 -25   77.60    3.85
  -3  41 -11   -2.18    4.34
  -4  34 -10   73.41    5.51
  -5  31 -13   20.21    4.78
  -5  -3 -29   28.64    4.57
  -6  34 -22    6.33    5.15
  -6  32 -20    3.67    4.85
  -6   8 -20    1.07    3.57
  -6   6 -22   18.37    4.12
  -7  31 -31    1.92    5.94
  -7  29 -27   47.20    6.39
  -7  27 -25   23.54    5.56
  -7  23 -23   22.54    5.25
  -7  21 -23   19.80    4.85
  -7  19 -23   30.83    5.11
  -7  17 -23   25.94    4.80
  -7  13 -25   60.99    5.46
  -7  11 -27   48.31    5.64
  -7   9 -31    3.78    5.23
  24  10  26    3.98    8.44
  22  10  26   -2.27    7.75
  22 -10  18    0.50    6.30
  20  -2  22   11.17    6.27
  19   1  23    4.05    6.53
  17 -15  13   15.96    5.60
  16   8  24   13.87    6.09
  14  26  24   -0.00    4.73
  14  14  24   11.81    5.38
  13 -31 -13   17.12    4.06
  12  30  22   10.19    4.19
  12  10  22   91.97    6.47
  12  -2  18   60.70    5.24
  12 -28  -8   35.52    4.30
  11  -9  13  143.83    7.12
  11 -23  -1   -2.30    3.98
  10 -16   6   22.78    3.72
   9   9  19   32.37    3.90
   9 -29 -17   10.66    3.22
   9 -31 -25   23.56    3.11
   8 -24  -8   70.94    4.31
   7  -1  13   84.41    4.51
   6   0  12   -0.83    2.66
   4 -18  -8   21.99    2.26
   3 -19 -13   42.88    2.40
   2  38   6   -0.99    2.55
   0  32   4   15.94    2.91
   0  20   6   -1.33    1.64
  -1 -13 -19  114.55    4.33
  -3  39  -9    4.95    4.23
  -3  27  -3   32.49    3.20
  -4  24  -6   -1.66    3.07
  -4  16  -6   12.38    2.79
  -5  27 -11   10.51    4.14
  -5  13 -11   15.82    3.43
  -6  30 -18    3.89    4.62
  -6  26 -16    2.26    4.33
  -6  10 -18    2.48    3.94
  -7  31 -29    4.47    5.72
  -7  25 -23    3.96    4.66
  -7   9 -29   27.11    4.89
  25   7  25    2.81    8.50
  21 -11  17    0.53    5.83
  20  12  26   -1.86    7.17
  20  -6  20    0.48    5.87
  18  24  26   -1.32    6.65
  18  16  26   -3.02    6.60
  18 -14  14    2.84    5.10
  17  29  25   -2.55    2.54
  17  11  25    2.57    6.39
  17   3  23    7.92    6.07
  17 -21   7   13.87    5.20
  16  32  24   -2.50    5.69
  16 -10  16   -2.21    4.84
  16 -26   0    2.18    4.37
  14 -16  10   69.73    5.98
  14 -20   6    5.00    4.12
  12  42  18   -0.00    2.92
  12 -14  10  132.07    6.93
  12 -20   4   12.05    3.97
  10  -2  16   -1.06    3.93
  10 -28 -12    1.86    3.27
   8  10  18  160.81    6.90
   8  -8  10   75.15    4.51
   7  11  17  255.00    9.21
   3  11  11   42.20    2.24
   0  22   6   13.79    1.98
  -1  43  -5   13.24    4.34
  -1   7   1  243.19    7.52
  -1 -11 -15  217.67    6.99
  -2  28   0   -0.48    2.79
  -3  33  -5   30.18    4.05
  -3  13  -3 1098.97   33.32
  -3  -7 -19  103.00    4.57
  -5  37 -17   12.25    5.33
  -5  35 -15   20.01    5.04
  -5  -1 -23   52.37    4.41
  -6   4 -24    0.70    3.25
  -6   2 -28   54.00    5.12
  -7  15 -23   34.91    4.67
  -7   7 -37   37.00    6.32
  -7   7 -35   41.04    6.08
  25   1  23   -1.57    7.96
  24  -2  22   -0.09    7.12
  22  -2  22   -1.58    6.97
  22  -6  20    2.25    6.99
  21   7  25    1.57    7.61
  20   4  24    1.86    6.63
  20 -12  16   -1.35    6.06
  19  -3  21    0.50    5.74
  19  -7  19    6.27    6.42
  19 -13  15    7.72    5.93
  18  22  26   -1.28    6.52
  18  20  26    0.07    6.76
  18  18  26    0.34    6.51
  18   0  22   16.58    6.13
  18  -8  18   11.09    5.47
  17  -9  17   10.90    5.33
  17 -19   9    3.22    5.02
  16   2  22   22.21    5.21
  15   7  23   12.91    5.90
  14  24  24    4.11    4.81
  14  -8  16    0.28    4.41
  14 -18   8   28.99    4.88
  14 -26  -2   -0.06    4.14
  13  13  23    2.54    5.06
  13  -1  19   23.89    5.15
  13  -5  17   74.03    5.74
  13 -27  -5    9.94    3.98
  12 -16   8   45.12    4.55
  12 -18   6    1.40    3.95
  11   3  19   28.16    5.10
  10  10  20  300.63   11.36
   9   3  17    5.93    3.54
   9 -11   9   27.60    3.85
   9 -19   1   23.31    3.63
   8 -20  -2   -0.08    2.93
   3  -3   5 2045.90   60.98
   0  18   6   35.51    1.92
  -1  27   3   73.33    3.78
  -3   1  -9   13.72    2.29
  -3  -3 -13  706.70   21.71
  -3 -11 -31   -0.09    3.61
  -4  40 -14   -0.08    4.82
  -4  38 -12    3.00    4.27
  -4  26  -6   19.43    3.39
  -4  -4 -20  760.20   23.80
  -5   3 -17  295.60   10.44
  -5  -3 -27   47.94    4.39
  -6  28 -16   -1.33    4.50
  -7  31 -27   25.16    5.98
  -7  29 -25    8.45    4.97
  -7  27 -23   21.76    5.28
  -7  11 -25   80.28    6.05
  -7   7 -33   26.51    5.64
  24   4  24   -3.76    8.01
  23   7  25    0.55    8.07
  23   1  23    1.22    7.39
  22  12  26   -2.95    8.27
  21   1  23    0.75    7.16
  20  14  26    3.41    7.08
  19   9  25   -0.00    5.64
  18 -16  12   -1.13    4.98
  17  13  25    5.35    6.08
  15   1  21    1.11    5.18
  15 -23   3   11.52    4.86
  14  18  24    8.57    5.26
  14   0  20    1.74    5.03
  13  27  23    6.65    4.68
  13 -23   1    1.52    3.92
  13 -29  -9    2.15    3.97
  12  12  22    6.58    4.59
  12   4  20  143.51    7.91
  10 -26  -8   49.38    4.19
  10 -32 -26   -0.20    3.02
   9  -5  13  100.84    5.43
   8  30  18    5.38    2.71
   7 -25 -13   37.66    3.20
   6  44  10    2.26    2.08
   5  43   9    0.68    2.26
   1  43   1   -0.55    3.39
  -1  41  -3    7.09    3.89
  -2  34  -2    6.33    3.39
  -2  12   0    0.48    1.70
  -2  -6 -12 2653.23   78.83
  -2 -14 -32  110.51    5.69
  -3  37  -7   24.38    4.36
  -3  -9 -23   11.17    2.97
  -4  32  -8   67.23    5.26
  -4  14  -6  124.14    5.33
  -4  -6 -24    2.71    3.22
  -4  -8 -32  189.27    8.42
  -5  33 -13   12.96    4.39
  -5  29 -11    3.40    4.12
  -5   5 -15  336.05   11.48
  -6  36 -22   37.08    5.72
  -6  34 -20   22.02    5.43
  -6  32 -18   31.89    5.12
  -6   0 -34   24.76    5.43
  -7  23 -21    1.28    4.54
  -7  21 -21    1.86    4.45
  -7  19 -21    3.43    4.26
  -7  17 -21    1.56    4.00
  -7  13 -23   38.50    5.11
  -7   9 -27   95.20    6.43
  -7   7 -31   -1.04    4.91
  26   6  24   -0.94    7.97
  22   4  24   -1.91    6.94
  21  -7  19    4.09    6.36
  21 -13  15    1.21    5.53
  19 -15  13    3.36    5.23
  18  -4  20    2.45    5.82
  18 -20   8    0.50    5.08
  17  27  25    1.28    4.00
  17  -1  21    0.73    5.69
  17  -5  19    0.21    5.12
  16  -6  18    8.09    5.00
  15  33  23    0.26    5.12
  15  -7  17   17.61    5.05
  15 -27  -3    3.96    4.31
  14  22  24    6.61    5.21
  14  20  24    2.33    5.47
  14   6  22    1.20    4.85
  14  -4  18   57.83    6.03
  13   5  21    2.68    4.67
  11  11  21   -0.48    4.05
  11  -5  15  280.97   10.73
  11 -11  11   22.78    3.90
   7  29  17   14.23    2.42
   7 -23  -9   16.40    2.89
   5  17  15  133.08    5.04
   4 -22 -16    1.99    1.65
   2  42   4    3.44    3.08
   0  46  -4   -0.00    3.34
  -2   0  -6  742.42   22.39
  -3   7  -5 1921.93   57.45
  -4  36 -10    0.49    4.16
  -5  11 -11   79.02    4.35
  -5   1 -19  109.92    5.41
  -6  22 -14    3.31    3.90
  -6  20 -14   75.58    4.94
  -6  18 -14   -2.60    3.70
  -6   6 -20  316.76   11.45
  -6   2 -26    5.07    3.69
  -6   0 -32    2.62    4.33
  -7  31 -25   53.27    6.34
  -8  22 -36   -1.76    5.57
  -8  20 -38   -1.95    5.82
  -8  20 -36   -0.34    6.02
  -8  20 -34    1.07    5.40
  23  -3  21   -0.70    7.29
  22  14  26    3.81    7.96
  21   9  25    0.21    7.48
  21  -3  21   -2.95    6.04
  20  16  26   -7.46    7.34
  20 -14  14    0.00    5.79
  17  15  25    0.99    6.16
  17   5  23   12.12    6.19
  16  -2  20   -0.01    5.45
  16 -12  14    2.11    5.16
  16 -24   2   -3.53    4.32
  15  -3  19    8.55    5.16
  15 -15  11    4.02    4.82
  15 -21   5   17.06    4.46
  14 -28  -6    4.24    4.00
  13  15  23   20.21    5.20
  12  28  22    1.11    4.27
  11  37  19   -1.36    3.08
  11  -1  17   54.60    4.93
  11 -21   1   11.99    3.84
  10  30  20   18.06    3.74
  10  -8  12   94.32    5.48
  10 -30 -18   -1.51    3.18
   9  11  19   51.42    4.31
   9  -1  15   60.00    4.60
   9 -13   7    3.27    3.19
   9 -17   3   15.70    3.39
   9 -23  -5  140.40    6.31
   8   4  16   30.59    3.80
   8 -28 -18    0.44    2.75
   8 -30 -26    1.32    2.56
   7  -7   9   53.21    3.67
   5  49   5    1.82    3.00
   0 -16 -20  430.48   13.19
  -1  13   3  210.34    6.72
  -1  -5  -7 2217.78   65.68
  -2 -10 -18    3.71    2.03
  -3  29  -3   17.04    3.34
  -3 -11 -29   83.54    4.94
  -4  -8 -30   10.64    3.85
  -5  23  -9   13.00    3.55
  -5  21  -9   41.26    4.16
  -5  19  -9   26.09    3.56
  -6  30 -16    0.05    4.32
  -6  24 -14   45.28    4.73
  -6   8 -18  215.95    8.65
  -7  33 -27    7.42    5.60
  -7  15 -21   -0.40    4.32
  -7   7 -29   20.39    4.70
  -8  24 -38   -2.76    6.48
  -8  24 -36    1.62    6.11
  -8  24 -34    1.39    5.52
  -8  22 -40   -2.07    6.71
  -8  22 -38    8.67    5.94
  -8  22 -34   23.22    6.02
  -8  22 -32   -0.73    5.25
  -8  20 -40   21.72    7.07
  -8  20 -32   46.14    6.30
  -8  18 -40   -2.12    5.66
  -8  18 -38   15.21    6.03
  -8  18 -36    1.68    5.52
  -8  18 -34   15.20    6.02
  -8  16 -36    1.80    5.24
  25   3  23    5.35    8.03
  24   0  22   -3.47    7.22
  23   9  25    0.17    8.72
  22  16  26    4.56    7.92
  20  22  26    2.85    7.55
  20  20  26    0.95    7.68
  20  18  26   -3.66    7.31
  20   6  24   -1.83    6.69
  20   0  22   -0.71    6.55
  20  -8  18    0.34    5.69
  19  11  25    3.64    7.00
  19 -17  11    0.92    5.38
  17 -11  15   13.86    5.21
  16  30  24   -2.72    5.62
  15 -17   9    0.91    4.67
  15 -19   7   23.41    4.82
  13  41  19    0.11    3.63
  13  25  23    1.12    4.11
  13 -13  11    1.46    4.03
  12 -24  -2   -0.39    3.75
  11  29  21   -1.04    3.84
  11 -25  -5   85.49    5.33
  11 -29 -13   22.92    3.82
  10   4  18  148.22    7.11
  10 -22  -2   12.56    3.46
   9 -15   5   43.59    3.98
   8 -10   8   15.36    3.15
   6 -24 -14   42.28    2.95
   4  48   4    0.64    3.07
   4  42   8   -1.25    2.38
   3   5   9    2.18    1.59
   0  44  -2   -0.99    3.66
  -2 -14 -30    0.00    3.21
  -4  28  -6    0.19    3.31
  -4   8  -8 2369.57   70.91
  -4   0 -14   -1.51    2.46
  -5  39 -17    2.76    5.07
  -5  37 -15   16.67    4.92
  -5  17  -9   33.50    3.48
  -5  -5 -33   25.56    4.96
  -6  16 -14   55.69    4.58
  -6   4 -22  487.28   16.45
  -6   0 -30  108.25    6.50
  -7  11 -23   41.00    5.03
  -7   9 -25   65.22    5.55
  -7   5 -35   42.87    6.07
  -7   5 -33   19.70    5.38
  -8  26 -38    6.69    6.58
  -8  26 -36   -1.43    6.08
  -8  26 -34    9.24    5.71
  -8  24 -40   15.71    6.28
  -8  24 -32   69.35    7.15
  -8  20 -30   -2.13    4.78
  -8  18 -32   -2.52    5.15
  -8  16 -38    1.01    5.66
  -8  16 -34    1.55    5.67
  24   6  24   -1.84    7.88
  22   6  24    3.28    7.58
  22   0  22    7.02    7.29
  22  -8  18    3.49    6.56
  21   3  23    0.79    6.46
  20  -4  20   10.46    6.49
  20 -16  12    9.73    5.37
  19  -9  17    5.50    5.37
  18   8  24    1.70    6.77
  18 -10  16    1.94    5.68
  17  25  25    1.16    6.29
  17  17  25    3.84    5.85
  15   9  23   10.88    5.83
  14  34  22    1.14    4.54
  14 -10  14   -0.34    4.33
  14 -24   0   -1.64    4.05
  13  17  23    7.36    4.85
  13 -21   3   38.99    5.01
  12  14  22   65.33    5.70
  11 -13   9   44.29    4.30
  11 -31 -19    2.99    3.43
  10  42  16    0.46    2.09
  10  12  20   -0.55    3.71
   8  12  18   -0.13    3.11
   8  -4  12  321.70   11.22
   8 -18   0   -0.88    2.90
   7   5  15  505.00   16.39
   6  50   6    1.32    2.69
   6   6  14   17.13    3.26
   6  -6   8  316.49   10.68
   6 -22 -10   -0.74    2.34
   5 -23 -15  178.27    6.17
   4  38  10   22.70    2.20
   4  -4   6    5.41    2.13
   4 -24 -22    0.71    1.37
   2  -4   2 3346.83   99.15
  -2  30   0  146.54    6.14
  -5  31 -11    4.84    4.10
  -5  25  -9   34.65    3.95
  -5  -1 -21    4.67    3.11
  -5  -3 -25  140.61    6.56
  -6  36 -20    5.59    4.92
  -6  34 -18   -0.55    4.65
  -6  26 -14    1.16    4.54
  -7  13 -21    0.50    3.67
  -7   7 -27   66.49    5.71
  -8  26 -32    2.45    5.83
  -8  24 -30    9.11    5.63
  -8  22 -30   47.58    5.89
  -8  18 -30   32.24    5.82
  -8  16 -32   24.21    5.41
  -8  14 -38    8.18    6.35
  -8  14 -36   -1.71    5.74
  -8  14 -34   10.77    5.18
  23  11  25    3.22    7.74
  23   3  23    0.44    7.59
  22  -4  20    6.96    6.94
  21  11  25    6.55    7.25
  19  13  25    3.50    6.94
  19  -1  21    3.17    5.85
  18   2  22   -3.35    6.18
  17  23  25    9.64    6.74
  17  21  25    5.22    6.26
  17  19  25    2.40    6.13
  16   4  22   -2.05    6.08
  16 -22   4   -1.94    4.45
  14  40  20    0.14    3.84
  13  23  23   12.39    4.83
  13  21  23   16.87    5.13
  13  -7  15   99.29    6.26
  13 -15   9   10.30    4.35
  13 -19   5   81.61    5.80
  12  36  20    5.72    3.72
  12   0  18   -4.14    4.24
  12  -4  16    1.63    4.14
  12 -30 -14    6.48    3.65
  12 -32 -20   10.05    3.58
  11  13  21   -0.02    4.32
  11 -19   3  115.34    5.94
  11 -27  -9    4.16    3.43
   9  37  17    4.83    2.38
   9 -27 -13    9.15    3.11
   7 -29 -27   41.99    2.82
   5  19  15   47.33    2.78
   5  -5   7  291.19    9.71
   4 -20 -12  168.35    5.78
   3  47   3    4.07    3.18
   0  38   2   27.24    3.42
  -3  41  -9    2.15    4.20
  -3  35  -5   54.84    4.55
  -4  34  -8   -1.59    3.77
  -4  -2 -16   12.21    2.54
  -5  35 -13   18.28    4.70
  -5  -5 -31   -0.23    4.24
  -6  14 -14    9.40    3.77
  -6  10 -16    7.36    3.78
  -6   2 -24   84.15    5.32
  -7  29 -21    4.00    4.89
  -7   5 -31    3.38    4.85
  -8  28 -36    0.00    5.18
  -8  28 -34   -1.62    5.98
  -8  26 -30   74.19    6.80
  -8  22 -28    1.14    4.94
  -8  20 -28   13.15    4.87
  -8  16 -30   -3.00    5.20
  -8  14 -32    2.79    4.90
  21  -9  17    3.25    5.73
  19  -5  19    5.11    6.07
  15   3  21    1.70    4.89
  15  -9  15   29.07    5.56
  15 -25  -1    1.07    4.31
  14   8  22   93.56    7.07
  13  35  21    1.74    4.09
  13   1  19   20.16    5.08
  13 -17   7   31.84    4.81
  13 -25  -3    8.73    4.02
  13 -31 -15   14.26    3.84
  12  26  22   18.15    4.52
  12  16  22    6.96    4.66
  11   5  19   14.81    4.59
  11 -15   7  121.09    6.20
  11 -17   5  266.97   10.04
   9 -25  -9    3.95    3.05
   7 -27 -19   14.05    2.68
   5 -21 -11    6.28    2.18
   1  31   7   51.87    2.98
   1   1   3  466.02   13.94
   1  -9  -5  353.72   10.64
   0   8   4  658.35   19.51
   0 -18 -26    0.17    2.19
  -1  39  -1   -0.80    3.37
  -1  35   1    1.22    3.09
  -2  42  -6    1.95    3.95
  -2   6  -2  531.72   16.20
  -2 -12 -22  574.92   17.98
  -3  11  -3  390.40   12.39
  -3   3  -7  175.25    6.07
  -4  40 -12   18.88    4.59
  -4  12  -6    7.17    2.48
  -4  -8 -28  126.88    6.13
  -5  27  -9   22.77    4.07
  -5  15  -9   57.16    3.92
  -6  32 -16   -0.19    4.56
  -6  28 -14   27.96    4.54
  -6   0 -28    1.19    3.82
  -7  25 -19    5.66    4.72
  -7  17 -19   32.90    4.25
  -8  28 -32   31.66    5.97
  -8  24 -28   12.10    5.52
  -8  18 -28    0.64    4.99
  -8  12 -38    0.66    5.88
  -8  12 -36   -0.37    5.69
  25   5  23   -2.66    7.77
  24   8  24    1.34    7.67
  23  13  25    0.00    8.55
  23  -1  21   -1.70    6.70
  21  13  25   -0.39    7.53
  21  -1  21   -2.13    6.16
  20   8  24    7.03    6.77
  20 -10  16    3.71    6.10
  19  15  25    4.71    6.66
  18  10  24    7.72    6.29
  18  -2  20   18.00    6.14
  18  -6  18   -2.86    5.80
  17   7  23   11.28    5.86
  17   1  21   -2.98    5.49
  17  -7  17    7.14    5.18
  17 -13  13    7.77    4.84
  17 -23   3    6.31    4.81
  16  28  24    1.61    5.59
  16  14  24   -2.89    5.84
  16  -8  16    0.76    5.71
  16 -16  10    1.46    4.50
  16 -18   8    2.28    4.59
  16 -20   6    3.96    4.33
  15  31  23    0.78    5.08
  15  11  23    0.17    6.54
  14   2  20   88.11    6.43
  14 -12  12    3.83    3.98
  13   7  21    1.33    4.87
  12   6  20   19.78    4.85
  12 -10  12    8.73    4.09
  12 -26  -6    5.75    3.73
  10   0  16    0.75    3.79
  10 -10  10   76.80    4.88
   9  29  19    0.05    3.05
   9  13  19   23.57    4.26
   9   5  17  375.49   13.08
   8 -12   6   12.23    3.01
   8 -16   2    5.74    3.02
   7  -9   7   57.69    3.68
   1   5   5 9392.26  277.29
   1  -7  -3    1.45    0.82
  -3  39  -7   10.23    4.23
  -3  31  -3   71.66    4.53
  -3 -11 -27  111.28    5.36
  -4  30  -6   11.37    3.84
  -4   4 -10  119.20    4.93
  -4  -6 -22  416.07   13.83
  -7  33 -23   21.84    5.52
  -7  27 -19   20.98    4.60
  -7  15 -19   76.43    5.20
  -7   9 -23   60.43    5.24
  -7   5 -29   49.98    5.40
  -8  28 -30    1.65    5.94
  -8  26 -28    1.65    5.21
  -8  16 -28   27.09    5.54
  -8  14 -30   71.20    6.12
  -8  12 -34    1.50    5.01
  24   2  22    4.05    7.55
  23  -5  19   -1.78    6.42
  22   8  24   -1.00    7.33
  22 -10  16    6.27    6.35
  21  -5  19   -2.28    5.93
  19 -11  15    3.54    5.31
  18 -12  14    0.00    4.96
  16   0  20   39.11    5.73
  16 -26  -2    9.11    4.54
  14  -6  16   -0.23    4.33
  14 -22   2    0.97    4.05
  13  -3  17   93.55    6.16
  12  24  22   -1.39    4.18
  12  18  22   79.61    5.95
  12 -22   0   -0.12    3.88
  12 -28 -10   -2.38    3.59
  11  27  21    0.25    3.84
  11  15  21    0.75    4.06
  11  -7  13   82.24    5.30
  10  14  20  113.95    6.11
  10 -20   0   -1.32    3.18
   9  -7  11   13.70    3.40
   9 -29 -19    4.76    2.95
   8 -14   4    1.75    2.91
   8 -22  -6   16.25    2.94
   7  45  11    0.40    1.57
   7  -3  11   31.87    3.37
   6  26  16    1.52    2.15
   6  16  16    1.27    2.50
   6 -18  -4   42.28    3.12
   3  41   7   11.79    2.64
   3   1   7  254.65    8.22
   1  41   3    4.51    3.06
   1  37   5   44.15    3.32
   0  42   0    0.46    3.49
   0  34   4   -1.73    2.62
   0  26   6   69.97    3.24
  -1  45  -5    6.21    4.01
  -1  -3  -5 1030.69   30.63
  -1 -15 -23   46.72    2.83
  -2 -14 -28   58.57    3.91
  -4  38 -10   37.38    4.79
  -5  33 -11   -0.37    3.88
  -5   9 -11   12.22    2.69
  -5  -5 -29    9.62    3.82
  -6  36 -18    4.71    5.27
  -6  -2 -34   -0.37    4.78
  -7  31 -21    0.54    4.66
  -7  11 -21    0.95    4.05
  -7   7 -25  124.05    6.81
  -7   3 -35   47.30    6.01
  -8  30 -32   -1.23    5.31
  -8  24 -26   -2.44    4.77
  -8  22 -26   -0.26    4.97
  -8  20 -26   -3.05    5.02
  -8  18 -26    3.43    4.60
  -8  12 -32   77.75    6.41
  23  15  25   -3.38    8.64
  23   5  23    3.32    7.47
  22   2  22    0.03    7.01
  21  15  25    0.00    7.23
  21   5  23   -1.57    6.96
  21 -11  15    3.20    5.47
  19  25  25   -1.65    6.93
  19  17  25    0.81    6.45
  17  -3  19    2.27    5.08
  17 -21   5    9.55    4.82
  16  26  24   -4.70    5.75
  16  16  24    7.18    5.65
  16  -4  18    0.62    4.96
  15  -1  19    9.62    5.43
  15  -5  17   16.81    5.41
  14  -2  18    0.00    4.83
  14 -26  -4    1.69    4.55
  12  20  22    4.62    4.31
   8  14  18  131.54    5.72
   7  51   7    1.59    2.46
   7   1  13   92.39    4.61
   7 -17  -1   13.06    2.76
   2  46   2    1.85    3.18
   0  16   6    0.29    1.08
  -5  39 -15    8.31    4.77
  -5  29  -9    7.31    3.74
  -6  30 -14   -0.32    4.14
  -6  22 -12  186.41    7.91
  -6  20 -12    3.19    3.46
  -6  12 -14   69.73    5.09
  -6   6 -18   44.47    4.17
  -6   4 -20  106.63    5.63
  -6   0 -26    1.46    3.79
  -7   3 -33    9.91    4.78
  -8  30 -30   21.25    6.12
  -8  28 -28   32.50    5.99
  -8  14 -28    0.21    4.89
  -8  12 -30    0.23    5.16
  -8  10 -36    0.80    5.55
  25   7  23    2.56    8.29
  25   1  21   -4.53    7.08
  24  10  24    0.76    7.73
  24  -2  20    2.60    7.06
  22  -6  18   -0.13    5.98
  20  10  24   -4.74    6.73
  20  -2  20    2.89    6.22
  20  -6  18    6.40    6.06
  20 -12  14   -2.52    5.19
  19  23  25   -0.47    6.96
  19  21  25    9.36    7.00
  19  19  25   11.16    7.36
  18  12  24   -0.94    6.04
  18   4  22   18.42    6.08
  18 -14  12   18.83    5.65
  17 -17   9    1.73    4.85
  17 -19   7   11.08    4.89
  16  18  24    0.21    5.61
  16   6  22   48.40    6.61
  15 -11  13    9.99    4.99
  15 -27  -5   16.36    4.37
  14  10  22    2.45    4.81
  14 -14  10    7.01    4.68
  14 -20   4    0.56    3.97
  14 -30 -12   14.49    4.09
  13 -29 -11   -2.15    3.98
  11 -23  -3   67.52    4.99
  10 -24  -6   16.57    3.45
  10 -28 -14   13.24    3.31
   9 -21  -3  140.14    6.06
   8  28  18    0.88    2.70
   7  15  17   79.99    4.30
   6 -26 -20   70.07    3.42
   5 -17  -5  481.68   15.11
   4   4  10  117.22    4.52
   1  47  -1   -1.08    3.49
   0 -12 -12 3311.71   97.86
  -1 -17 -31    0.93    2.99
  -2  40  -4    0.78    3.71
  -2  -8 -14   54.36    2.64
  -3  21  -1    6.35    2.51
  -3  -9 -21    1.99    2.50
  -4  -4 -18   22.26    2.89
  -5  37 -13   11.31    4.90
  -5  13  -9   50.29    3.74
  -5   3 -15 1053.42   32.41
  -5   1 -17 1198.98   36.74
  -5  -3 -23   89.38    5.07
  -6  34 -16    1.79    4.63
  -6  24 -12    6.93    3.58
  -6  18 -12  237.21    9.14
  -6   8 -16    2.98    3.23
  -6  -2 -32   88.96    6.25
  -7  29 -19    2.31    4.62
  -7  23 -17   57.27    4.98
  -7  21 -17  105.17    6.26
  -7  13 -19   33.42    4.38
  -7   5 -27   47.96    5.06
  -8  26 -26    6.23    4.92
  -8  16 -26   -0.47    4.52
  -8  10 -34   50.56    6.00
  22  10  24   -1.44    7.43
  21  17  25    0.76    7.80
  19   7  23    8.05    6.28
  19   1  21   -0.29    6.04
  19  -7  17    1.64    5.24
  19 -13  13   -0.20    5.10
  16  24  24    8.14    5.76
  16  22  24    0.68    5.63
  16  20  24    4.71    5.64
  15  13  23    4.30    5.51
  15 -23   1    0.58    4.45
  14  32  22    1.99    4.56
  14 -16   8   -2.17    4.49
  14 -18   6   -0.53    4.30
  12 -12  10   -1.21    3.55
  12 -20   2   14.98    3.84
  11  17  21   -0.56    3.88
  11   1  17   62.19    5.03
  11  -3  15  171.37    7.59
  10   6  18    5.35    3.65
  10 -12   8   41.42    4.15
   9  15  19   27.22    3.95
   8   6  16    2.01    3.18
   8 -26 -14   13.68    2.99
   7  27  17   19.45    2.68
   7 -11   5  397.75   13.12
   6   2  12  639.99   20.05
   6  -2  10   36.11    3.16
   6  -8   6   89.98    4.31
   5 -25 -21    0.04    1.78
  -1  43  -3    6.51    4.07
  -2  32   0   -1.44    2.93
  -3  23  -1    3.89    2.69
  -3  19  -1   57.25    3.44
  -4  36  -8   22.85    4.27
  -4  32  -6   -1.22    3.51
  -4  22  -4    1.00    2.81
  -4  20  -4  155.19    6.30
  -4  -8 -26   -0.98    3.30
  -6   2 -22   19.93    3.79
  -7  35 -23    6.18    5.10
  -7  33 -21    1.88    4.77
  -7  25 -17   63.11    5.64
  -7   3 -31    3.64    4.71
  -8  30 -28    2.10    5.43
  -8  28 -26    1.86    5.16
  -8  22 -24    0.62    4.89
  -8  20 -24   36.27    5.41
  -8  12 -28   28.42    5.17
  -8  10 -32    2.81    4.97
  24  12  24    7.54    8.01
  24   4  22    2.81    7.55
  23   7  23    2.49    7.61
  23   1  21   -0.55    6.93
  21  21  25   -0.68    7.74
  21  19  25   -3.18    7.40
  21 -13  13    1.20    5.82
  19  -3  19    0.03    5.48
  18  -8  16   -2.40    5.57
  18 -18   8   13.77    5.24
  18 -20   6    0.01    4.92
  16 -10  14   13.73    4.99
  16 -24   0   18.10    4.65
  15  29  23   -1.55    5.14
  15   5  21    0.89    5.06
  13   9  21    0.66    4.79
  13 -23  -1    2.01    3.60
  12  -6  14   88.30    5.58
  11  19  21    9.07    3.25
  11   7  19   33.47    4.65
  10  16  20    0.57    3.64
  10 -18   2    0.51    3.20
  10 -26 -10   -1.39    3.16
  10 -30 -20   29.05    3.50
   9   1  15   64.17    4.62
   9  -3  13   78.27    4.87
   8 -24 -10    4.79    2.79
   7 -15   1   14.84    2.91
   6  18  16    4.48    2.39
   5  47   7    1.39    2.51
   5   3  11    7.25    2.24
   5  -1   9   93.94    4.10
   4  46   6   -0.00    2.64
   4   0   8  234.30    7.82
   4 -16  -6   12.90    1.96
  -3  37  -5   11.13    3.88
  -3  33  -3   64.78    4.53
  -3  -7 -17  241.46    8.19
  -4  24  -4   35.12    3.45
  -5  -5 -27   61.86    4.62
  -6  32 -14   13.94    4.29
  -6  26 -12  191.34    8.44
  -6  16 -12    2.38    3.49
  -6  -2 -30    1.09    3.92
  -7  31 -19    4.50    4.77
  -7   9 -21   -0.24    3.53
  -7   7 -23   22.81    4.16
  -8  24 -24   19.06    4.68
  -8  18 -24   -1.57    4.70
  -8  14 -26   -0.00    3.89
  -8  10 -30   89.39    6.59
  26   6  22   -1.97    7.82
  25   9  23   -3.69    8.26
  22   4  22   -3.45    7.10
  21   7  23    0.54    6.94
  21  -7  17    2.26    6.23
  20  12  24    0.05    5.79
  20 -14  12   -0.25    5.06
  19 -15  11   -3.60    5.05
  18  14  24    0.18    6.39
  18   0  20   -1.17    5.43
  17   3  21    4.86    5.60
  15 -13  11    0.15    4.77
  14   4  20   -0.07    4.70
  14  -8  14   31.77    4.65
  13   3  19    8.50    4.79
  12   8  20  115.41    6.69
  12   2  18   57.74    5.31
  12 -14   8    2.43    3.66
  12 -18   4   11.84    3.84
  12 -32 -22    0.05    3.33
  11  23  21    3.72    3.83
  11  21  21   -1.71    3.94
  11 -29 -15   20.97    3.63
  11 -31 -21   -0.15    3.19
  10  26  20   29.92    4.07
  10 -14   6    0.53    3.38
  10 -16   4    0.55    3.13
   9  27  19    7.70    3.21
   9  -9   9    9.20    3.15
   8  16  18   -0.98    2.97
   8  -6  10  553.14   17.87
   7 -13   3  121.13    5.23
   6  24  16    1.20    2.19
   3  -5   3  853.77   25.78
  -1  31   3   64.26    3.78
  -3  25  -1    5.81    2.72
  -4  18  -4    8.61    2.62
  -5  35 -11   -1.24    3.99
  -5  31  -9    9.53    4.11
  -5  -1 -19  111.54    5.30
  -6  38 -18    1.22    4.82
  -7  27 -17   29.06    4.82
  -7   3 -29   48.61    5.29
  -8  32 -28    8.45    5.59
  -8  30 -26    1.32    5.28
  -8  26 -24    2.41    4.52
  -8  16 -24   35.24    5.02
  -8   8 -36    1.19    5.04
  -8   8 -34    1.22    5.25
  22  12  24    0.50    7.78
  21  -3  19    1.47    6.36
  20 -16  10   -0.08    5.34
  19 -19   7    7.66    5.20
  18  28  24    0.10    1.89
  18  -4  18    7.88    5.65
  16   8  22    3.86    5.31
  15  37  21    1.19    4.79
  15 -21   3    8.48    4.51
  14  12  22   35.99    5.81
  13  33  21   -3.19    4.21
  13 -31 -17   12.99    3.78
  12  -2  16    2.89    3.74
  12 -16   6    0.41    3.59
  11  -9  11    2.34    3.36
  10  36  18    7.11    2.97
   7  17  17  122.04    5.27
   7   7  15   76.07    4.23
   6 -16  -2  619.19   19.32
   5  -7   5 1085.91   32.94
   3  45   5   10.98    2.88
   3  37   9    1.60    1.98
  -2  10   0  240.70    7.75
  -2   2  -4  468.09   14.27
  -3  17  -1  119.92    4.83
  -3 -11 -25  271.66    9.54
  -4  40 -10   -0.59    4.15
  -4  26  -4   -0.19    2.59
  -4  10  -6  495.37   15.65
  -4   6  -8   34.02    2.65
  -5  21  -7  107.18    5.33
  -6  36 -16   -2.85    4.46
  -6  28 -12   -0.82    4.07
  -6   0 -24   -0.51    3.68
  -7  11 -19   39.58    4.58
  -7   5 -25   97.01    5.86
  -8  28 -24   18.76    5.50
  -8  12 -26   -0.07    4.26
  -8   8 -32  119.16    7.43
  25   3  21   -1.02    7.75
  24   0  20   -2.06    7.29
  22  -8  16   -2.34    6.27
  20  14  24    0.63    6.66
  20  -8  16    0.92    5.41
  19   9  23    9.41    6.39
  18  16  24   -1.29    6.04
  18   6  22   -4.68    6.01
  17  -1  19    0.52    4.89
  17  -5  17   19.50    5.62
  16 -12  12   31.99    5.48
  15  27  23    3.43    5.08
  15  17  23    4.75    5.17
  15  -7  15   26.53    5.32
  15 -15   9    5.32    4.65
  15 -19   5   18.64    4.48
  14 -24  -2   17.61    4.13
  13  -5  15   14.24    4.45
  13 -11  11    7.63    4.25
  12 -24  -4    9.89    3.56
  12 -30 -16    2.34    3.48
  11 -21  -1   12.60    3.50
  10  24  20   -0.28    3.41
  10  -6  12  306.87   11.12
   9  17  19   44.59    3.38
   9   7  17  348.97   12.32
   9 -19  -1   20.13    3.15
   8 -28 -20   37.19    3.15
   6  22  16    2.14    2.23
   6  20  16    1.60    2.23
   6   8  14  187.17    6.93
   5   9  13  375.23   11.99
   4  -6   4    3.14    1.98
   2  40   6   -0.36    2.53
   2  26  10    1.40    1.09
   1  45   1   -1.04    3.25
   0  46  -2    4.37    3.54
  -1  37   1    3.61    3.04
  -2  44  -6    3.08    3.83
  -2  22   2    1.30    2.24
  -2  20   2  686.67   21.07
  -5  23  -7  203.44    7.92
  -5  19  -7  119.31    5.42
  -5  11  -9   69.12    3.84
  -5  -7 -33   25.02    4.64
  -6  14 -12  302.88   10.86
  -6  -2 -28   43.79    4.70
  -7  35 -21    5.22    5.07
  -7  29 -17   31.15    4.85
  -7   1 -35   13.26    5.01
  -8  24 -22    2.69    4.32
  -8  22 -22   96.92    6.69
  -8  20 -22    2.07    4.84
  -8  14 -24   -1.95    4.17
  -8  10 -28   -1.33    4.66
  -9  23 -39    0.17    6.25
  -9  23 -37   11.84    6.34
  -9  23 -35   20.41    5.69
  -9  21 -39   10.01    6.57
  -9  21 -37   12.10    6.27
  -9  21 -35   24.16    5.85
  -9  19 -39    7.26    5.87
  -9  19 -37   18.19    5.89
  26   8  22   -5.82    8.34
  25  11  23    2.11    7.88
  24   6  22   -1.33    7.30
  23   9  23   -4.04    7.72
  22  14  24    0.56    7.32
  21   9  23    2.40    6.94
  20   0  20   14.69    6.84
  19   3  21   -1.91    6.11
  19  -9  15    7.77    5.61
  18  26  24    5.46    6.18
  18  18  24    5.01    6.19
  18 -10  14   -3.24    4.92
  17 -11  13    7.16    5.71
  16  -6  16    0.88    4.87
  16 -22   2   16.70    4.51
  15  25  23    3.70    5.29
  15   1  19    5.69    5.03
  15 -17   7   18.75    4.58
  14  30  22    0.04    4.72
  14   0  18   39.11    5.15
  13  11  21    3.60    4.37
  13  -1  17   89.77    6.06
  13 -21   1    5.99    3.83
  12  34  20   -1.12    3.78
  11  41  17    1.29    2.79
  11  35  19    3.17    3.32
  11 -27 -11    1.16    3.25
  10  22  20   76.94    5.18
  10  20  20    5.68    3.73
  10   2  16    2.85    3.59
   9  25  19    4.49    3.15
   8  26  18   32.36    3.36
   7  25  17   43.07    3.23
   6 -10   4  133.16    5.27
   2 -12  -6    5.73    1.24
   0  28   6   -0.23    2.00
  -1  41  -1    1.17    3.47
  -1 -17 -29   11.29    2.82
  -2  38  -2   -0.32    3.31
  -2  24   2  158.55    5.93
  -2 -14 -26    0.93    2.48
  -3  27  -1    1.58    2.83
  -4  34  -6   10.04    3.63
  -4  16  -4   73.43    3.82
  -5  39 -13    2.14    4.31
  -5  25  -7   69.29    4.47
  -5   7 -11   49.94    3.59
  -6  34 -14    2.09    4.19
  -7  33 -19    1.22    4.75
  -7   3 -27  166.86    7.89
  -7   1 -33   11.18    4.79
  -8  32 -26   -0.86    5.20
  -8  18 -22  131.16    7.45
  -8   8 -30    1.89    4.41
  -9  25 -39    4.11    5.77
  -9  25 -37    6.74    5.79
  -9  25 -35    6.39    6.06
  -9  23 -33    7.74    5.43
  -9  21 -33    6.83    5.29
  -9  19 -35   21.71    6.13
  -9  17 -39    9.95    5.82
  -9  17 -37   24.67    5.81
  23   3  21   -0.53    6.98
  22   6  22   -1.83    6.43
  22  -4  18    4.48    6.28
  21  -9  15   -0.53    5.91
  20  16  24   -1.24    6.59
  20   6  22   11.61    6.69
  20  -4  18   -1.94    5.52
  18  24  24    2.10    6.34
  18  22  24   -0.13    6.29
  18  20  24    0.72    6.17
  17 -23   1    0.20    4.29
  16  34  22    2.20    5.46
  16  -2  18   32.16    5.20
  16 -14  10   52.94    5.32
  16 -26  -4   -2.15    4.16
  15  23  23    7.63    5.36
  15  19  23    3.02    5.32
  15   7  21   -1.37    4.78
  15  -3  17   62.52    6.00
  15 -25  -3   13.11    4.39
  14  38  20    0.59    4.37
  14  14  22    3.09    5.12
  14  -4  16   -1.44    4.19
   9  19  19    4.86    3.14
   9 -11   7  280.14   10.04
   8  36  16    0.11    2.10
   8   2  14   70.92    4.18
   8  -2  12   -0.80    2.82
   8 -20  -4   49.39    3.81
   7  19  17   92.88    4.49
   7 -25 -15   44.97    3.16
   6  48   8    0.07    2.20
   6 -14   0  858.06   26.34
   2  -6   0 1310.40   39.03
   0  40   2   -0.11    3.08
  -3   9  -3  394.41   12.42
  -3   5  -5   91.69    3.82
  -4  38  -8    0.92    3.96
  -4  28  -4   15.94    3.30
  -4  -6 -20    1.85    2.60
  -5  33  -9    5.27    3.85
  -5  17  -7  145.73    6.10
  -5  -3 -21    0.32    2.97
  -5  -5 -25  131.24    6.16
  -6  30 -12   83.83    5.59
  -6   4 -18  261.83    9.64
  -7  23 -15  102.48    6.10
  -7  21 -15  160.54    7.46
  -7  13 -17  208.39    8.65
  -8   6 -36    1.79    5.46
  -9  27 -35    5.61    5.88
  -9  25 -33    7.28    5.96
  -9  19 -33    7.64    5.19
  -9  17 -35   19.09    5.51
  22  16  24   -0.53    7.79
  21   3  21   -4.14    6.29
  19  11  23    5.30    6.22
  17  13  23   -0.59    5.61
  17   5  21   -1.80    5.24
  16  10  22   19.94    5.88
  16 -20   4    2.17    4.18
  15  21  23    4.76    5.28
  13 -13   9    7.27    4.03
  13 -25  -5   24.23    4.18
  12  10  20   -1.19    4.31
  12  -8  12  184.46    7.79
  11   9  19   13.17    3.96
  11 -11   9   32.91    4.03
  10   8  18   73.36    4.90
  10  -2  14   11.46    3.36
  10 -22  -4    4.58    3.34
   9  23  19    8.49    3.42
   9  21  19   14.46    3.50
   9 -27 -15   25.14    3.22
   7  -5   9  150.03    6.00
   6 -12   2  808.99   24.91
   5 -15  -3  447.75   14.09
   2  44   4   -0.00    2.79
  -2  18   2   96.03    3.91
  -5  37 -11    3.12    4.24
  -5  27  -7   52.75    4.35
  -5  -7 -31   -0.56    4.20
  -6   6 -16    6.47    3.23
  -6   2 -20  583.16   18.96
  -6  -4 -34   63.10    5.85
  -7  31 -17   14.92    4.41
  -7  25 -15   54.00    4.90
  -7  19 -15  134.95    6.61
  -7   7 -21    0.89    3.83
  -7   1 -31   -1.12    4.58
  -8  16 -22    3.31    3.74
  -8  12 -24   64.74    5.29
  -8  10 -26   -0.61    4.52
  -8   6 -34   36.05    5.79
  -9  27 -33    1.78    5.78
  -9  25 -31   -1.06    5.09
  -9  23 -31    2.90    5.07
  -9  21 -31    4.36    4.97
  -9  19 -31    0.01    5.32
  -9  17 -33    4.82    5.13
  -9  15 -37   20.12    6.07
  -9  15 -35    8.51    5.30
  25   5  21   -2.84    7.62
  24   8  22   -0.29    7.53
  23  11  23   -0.87    7.97
  23  -1  19   -0.42    6.98
  23  -5  17   -0.02    6.53
  22  18  24    6.17    7.48
  22 -10  14    4.53    5.28
  21  11  23    3.82    7.42
  20  18  24   -3.63    6.77
  20 -10  14    0.63    4.99
  19  -1  19   -0.05    5.73
  19  -5  17   13.06    5.37
  19 -11  13    3.46    4.94
  18   2  20   18.35    6.00
  17 -13  11   -1.59    4.86
  16 -16   8   11.10    4.67
  16 -18   6    0.00    4.34
  14   6  20   92.71    6.58
  14 -22   0   39.59    4.73
  13  39  19   -0.85    3.80
  13 -15   7   66.42    5.03
  13 -19   3   16.42    4.15
  12  40  18    2.08    3.35
  12 -28 -12   52.28    4.32
  11   3  17  110.24    6.25
  11 -19   1   12.46    3.43
   9 -17   1    9.40    3.21
   8  24  18   -0.81    2.90
   8  20  18    0.55    2.92
   8   8  16   -0.00    3.02
   8  -8   8  328.93   11.24
   7  23  17   45.77    3.33
   7  21  17   84.85    4.28
   7 -23 -11    1.34    2.42
   5  -9   3  383.43   12.27
   0  36   4   21.54    2.91
  -2  42  -4    1.98    3.68
  -2  26   2    1.03    2.28
  -3  35  -3   16.52    3.50
  -3  15  -1  236.09    7.93
  -3 -13 -31   -0.10    3.32
  -4 -10 -30  254.19    9.61
  -6  38 -16    3.18    4.68
  -6  22 -10   -0.44    3.41
  -7  35 -19    3.80    4.62
  -7  17 -15  114.43    5.86
  -7   9 -19   58.28    4.77
  -7   5 -23   75.38    4.97
  -8   8 -28   45.02    5.30
  -8   6 -32    2.00    4.84
  -9  27 -31   -0.12    5.20
  -9  17 -31    0.25    4.64
  -9  15 -33    1.65    4.86
  24   2  20    5.47    7.31
  21  -1  19    4.21    6.23
  21  -5  17    6.70    5.54
  21 -11  13    0.26    5.32
  20  24  24    1.55    7.55
  20  22  24   -2.09    6.99
  20  20  24   -0.46    6.91
  18  -6  16    0.72    5.40
  18 -12  12    3.03    4.84
  17  15  23    7.37    5.95
  17 -21   3    4.56    4.56
  15  -9  13   11.56    4.90
  15 -27  -7    7.25    4.01
  14  28  22    2.78    4.74
  14  16  22   53.29    5.89
  14 -26  -6    0.90    3.85
  13  31  21   -0.00    4.18
  13  13  21   -2.94    4.31
  13   5  19   43.68    4.98
  13 -17   5   76.17    5.43
  13 -29 -13    1.11    3.56
  12   4  18    0.34    3.89
  12 -32 -24    6.71    3.26
  11 -13   7  153.52    6.74
   9 -13   5  312.84   10.98
   9 -15   3  115.74    5.26
   9 -25 -11    0.45    2.85
   9 -29 -21    0.72    2.79
   8  22  18   36.12    3.53
   1  33   7   26.71    2.47
   0  44   0   14.39    3.52
  -3  29  -1    8.90    3.00
  -4   0 -12  932.35   28.45
  -4  -2 -14  368.46   11.96
  -6  32 -12    0.00    3.88
  -6  24 -10  235.58    9.09
  -6  20 -10  239.34    9.03
  -6  12 -12    1.42    3.28
  -6  -2 -26   -2.15    3.62
  -6  -4 -32    5.01    4.30
  -7  27 -15   54.98    5.48
  -8  30 -22   40.10    5.40
  -8  20 -20  124.85    7.09
  -8  14 -22  171.34    8.09
  -9  25 -29   17.05    5.59
  -9  23 -29    6.04    5.01
  -9  21 -29    4.14    4.65
  -9  19 -29   11.05    5.04
  -9  13 -37   17.54    5.94
  -9  13 -35   10.89    5.19
  24  -2  18   -1.18    6.99
  23  13  23    0.77    7.36
  23   5  21   -1.37    7.03
  22   8  22    4.54    7.08
  22   2  20   -1.23    6.22
  20   8  22    0.55    6.51
  20   2  20    2.54    5.69
  19  13  23    0.16    6.16
  19   5  21    1.57    6.07
  18  -2  18    3.18    5.46
  17  -7  15   18.47    6.12
  17 -15   9    2.31    4.64
  17 -17   7    5.31    4.37
  17 -19   5    6.79    4.72
  16   4  20   41.16    5.83
  16  -8  14   -0.20    5.13
  14 -12  10   85.78    5.78
  14 -28 -10   50.89    4.75
  13  -7  13   27.48    3.85
  12 -22  -2   69.83    4.88
  11  -1  15   73.65    5.11
  11 -17   3   60.16    4.35
  10  -8  10  305.33   10.94
   9  -5  11   22.66    3.64
   5 -13  -1   71.47    3.39
   4 -14  -4    1.12    1.71
   3 -13  -5  584.38   17.75
   1 -21 -29   10.10    2.15
  -1  33   3   24.74    2.96
  -2 -12 -20  130.44    4.97
  -4  42 -10   22.94    4.42
  -4  30  -4    0.94    3.41
  -4  14  -4    0.27    2.18
  -5  29  -7   56.34    4.49
  -5  15  -7  379.91   12.62
  -5  -7 -29   46.63    4.31
  -6  36 -14    3.82    4.31
  -6  26 -10    8.21    3.67
  -6  18 -10   13.24    3.36
  -6   0 -22  294.27   10.64
  -7  33 -17   16.59    4.64
  -7  11 -17  226.50    8.89
  -7   3 -25   76.20    5.29
  -7   1 -29   28.66    4.72
  -8  26 -20    0.97    3.95
  -8  18 -20   -1.06    4.25
  -8   6 -30  155.63    8.17
  -9  29 -31   -0.31    5.54
  -9  27 -29    7.03    5.55
  -9  17 -29    7.84    4.69
  -9  15 -31   -1.25    5.19
  25   7  21    7.03    7.84
  25   1  19    1.54    6.85
  22  -6  16    1.67    6.23
  21  13  23   -1.27    6.82
  21   5  21   -3.02    6.54
  20  -6  16   -0.13    5.75
  20 -12  12   12.62    5.20
  19 -13  11    1.62    5.19
  18 -14  10   -0.06    4.77
  18 -20   4   -2.47    4.59
  17  27  23    1.43    5.79
  17  17  23    3.12    5.61
  17   1  19    4.23    5.23
  16  12  22    0.14    5.19
  15  35  21   -4.30    4.89
  15   9  21    4.23    5.14
  15 -23  -1   -0.97    4.19
  14  26  22   -3.10    4.75
  14 -20   2   45.29    5.02
  11 -15   5  331.15   11.80
  11 -31 -23    2.59    3.06
  10 -28 -16   -1.12    2.95
  10 -30 -22    0.76    2.90
   9   3  15  143.31    6.42
   8 -18  -2  162.08    6.43
   7  -1  11    1.74    2.43
   6  -4   8  173.04    6.49
   5 -11   1   98.01    4.15
   4  -8   2    0.00    1.73
   3  -7   1   35.27    2.07
  -1  45  -3    5.41    3.58
  -1  -9 -11   47.54    2.02
  -3  -3 -11   19.33    1.94
  -4   2 -10 1457.73   43.88
  -5  35  -9   10.96    3.93
  -5   1 -15  759.45   23.65
  -7  29 -15   40.04    5.05
  -8  34 -24    0.60    5.01
  -8  10 -24   -0.87    4.06
  -8   4 -36    1.28    4.95
  -9  23 -27   13.19    5.10
  -9  21 -27   16.77    4.76
  -9  13 -33    4.67    4.87
  24  10  22   -1.00    7.72
  23  15  23   -3.43    7.58
  22  -2  18    2.08    6.30
  21 -13  11    2.79    5.52
  20  -2  18    7.65    6.21
  18  10  22   -1.05    5.61
  18 -16   8    0.96    4.79
  18 -18   6    1.74    4.69
  17   7  21    0.39    5.29
  17  -3  17   12.43    5.23
  16  32  22    2.92    5.52
  16 -24  -2   -0.50    4.26
  15   3  19    6.61    4.63
  14  24  22   22.42    5.38
  14  20  22   16.15    5.17
  14  -6  14   -3.27    4.30
  13 -31 -19    1.12    3.52
  12  12  20   83.95    5.93
  12   0  16   14.37    4.13
  12  -4  14   19.38    3.84
  12 -10  10  178.16    7.79
  11  45  15    0.73    2.44
  11 -23  -5   11.88    3.44
   9   9  17   72.62    4.63
   7   9  15  528.76   16.95
   7 -27 -21    0.20    2.25
   2 -22 -26    0.21    1.25
   1  43   3    4.86    3.01
   1  39   5   13.95    2.76
  -1  11   3   45.43    1.96
  -2  28   2   97.03    4.48
  -3  43  -7   10.21    4.14
  -3  -1  -9   16.04    2.08
  -3  -9 -19    3.89    2.18
  -4 -10 -28    5.06    3.19
  -5   9  -9  319.08   10.76
  -5   3 -13  524.71   16.73
  -6  28 -10  199.49    8.31
  -6  -4 -30  147.24    7.29
  -7  37 -19    5.94    4.79
  -8  32 -22    4.78    5.03
  -8  28 -20   40.82    5.07
  -8  16 -20  180.45    8.21
  -8  12 -22    2.07    4.11
  -8   8 -26    1.69    3.97
  -8   4 -34    4.45    4.79
  -9  29 -29    7.39    5.40
  -9  25 -27   14.97    4.98
  -9  19 -27   27.09    5.38
  -9  15 -29   14.81    5.33
  -9  13 -31    2.05    4.71
  -9  11 -37   17.60    5.52
  -9  11 -35   21.72    5.70
  26   6  20   -1.46    7.19
  24   4  20    5.66    7.25
  23   1  19   -0.21    6.72
  21  15  23   -0.76    6.18
  21  -7  15    4.47    5.41
  20 -14  10   12.12    5.13
  19  15  23   -0.38    6.26
  19  -7  15   11.01    5.21
  19 -15   9    1.77    4.83
  19 -17   7    3.57    4.73
  19 -19   5    8.22    4.98
  17  25  23    5.15    5.96
  17  21  23   -0.24    6.03
  17  19  23   -1.67    5.75
  16   0  18   -1.85    4.97
  16  -4  16    2.69    4.41
  15  -5  15   61.35    5.83
  14  22  22    6.96    4.94
  14   8  20    4.55    4.53
  14   2  18    1.32    4.56
  14 -14   8   66.31    5.31
  14 -18   4   15.23    4.27
  13  15  21    0.92    4.60
  13   1  17  100.55    6.22
  13  -3  15  214.82    9.05
  13 -23  -3   21.22    4.09
  12  32  20   12.77    4.04
  12 -30 -18   11.11    3.56
  11  11  19   37.72    4.58
  11 -29 -17   22.21    3.48
  10  10  18    3.13    3.73
  10 -20  -2  176.92    7.11
   8 -10   6   44.41    3.53
   6 -24 -16    1.65    2.13
   5 -19  -9   29.23    2.47
   2  36   8    0.64    2.02
   0  30   6    1.96    2.11
   0 -18 -24   -0.47    1.72
  -2  16   2 1360.19   40.73
  -3  31  -1    3.47    2.86
  -3 -11 -23  158.69    6.17
  -3 -13 -29   59.64    4.08
  -4  40  -8   20.56    4.17
  -4   8  -6   16.37    2.25
  -4  -4 -16    2.29    2.34
  -5  39 -11   -2.51    4.07
  -5  31  -7   44.24    4.22
  -5  -1 -17 1172.82   35.87
  -5  -5 -23   86.95    4.89
  -6  34 -12   42.59    4.91
  -6  16 -10  456.70   15.15
  -7  31 -15   22.99    4.76
  -7   1 -27  132.55    7.01
  -7  -1 -33   14.55    4.68
  -8   6 -28   -3.30    4.47
  -9  27 -27   46.24    5.97
  -9  17 -27   51.63    5.93
  -9  11 -33   15.87    4.98
  24  12  22    5.56    7.83
  23  17  23    5.02    8.07
  23   7  21    3.15    7.15
  23  -3  17    2.27    6.48
  22  10  22   -0.26    7.02
  21   1  19   -1.11    5.94
  20  10  22   16.09    6.38
  20 -16   8    1.27    5.16
  19  17  23    2.60    6.33
  19   1  19   -0.59    5.81
  18   4  20   -0.48    5.61
  18  -8  14   10.43    5.47
  17  23  23   -0.57    5.78
  17  -9  13    9.00    5.11
  16 -10  12    1.73    4.90
  15  -1  17   19.86    5.03
  15 -21   1   -0.95    3.90
  14  -2  16    3.52    4.52
  14 -16   6    0.43    3.96
  13  29  21    2.71    4.35
  12 -20   0  221.35    8.75
  10   4  16    4.45    3.52
  10 -10   8  196.59    7.81
  10 -26 -12   44.44    3.68
   9  35  17    2.35    2.68
   8  52   8    0.62    1.78
   7  -7   7  547.60   17.38
   6   4  12   -0.65    2.23
   6 -22 -12  197.24    6.88
   4  12  12  472.56   14.60
   4 -10   0   -1.03    1.64
   4 -12  -2   48.63    2.58
   2  -8  -2  211.10    6.65
   2 -10  -4   39.34    1.85
  -1  39   1    0.13    2.98
  -1 -13 -17  186.03    6.06
  -1 -17 -27   26.82    2.80
  -2  40  -2   22.55    3.76
  -2 -10 -16    7.86    1.76
  -3  -5 -13  635.21   19.48
  -4  32  -4   12.80    3.45
  -6  38 -14   -0.34    4.22
  -6  -2 -24   89.18    5.25
  -7  35 -17   11.36    4.57
  -7  23 -13   66.16    5.17
  -7   7 -19   61.91    4.79
  -7   5 -21    3.11    3.62
  -8  30 -20    2.86    4.66
  -8   4 -32   96.75    6.82
  -9  29 -27   29.49    5.72
  -9  23 -25   14.70    4.71
  25   9  21    9.79    8.04
  25   3  19    1.37    7.31
  24   0  18   -2.13    6.41
  22   4  20    0.33    6.67
  22  -8  14    0.95    5.92
  21  17  23    3.43    7.09
  21   7  21   -0.75    6.78
  21  -3  17    3.60    6.05
  19  27  23    6.97    6.76
  19  -3  17    7.64    5.15
  18  12  22    6.61    6.14
  16  30  22    0.00    4.62
  16   6  20    0.23    4.89
  15  11  21   -3.10    5.01
  15 -13   9    7.01    4.15
  14 -24  -4    3.41    3.79
  13  17  21   -1.38    4.50
  13   7  19   14.16    4.46
  13  -9  11    2.37    3.55
  12 -12   8  115.06    6.00
  11  33  19    0.79    3.42
  11  -7  11    2.41    3.66
   9 -21  -5   27.65    3.24
   8 -16   0  307.57   10.51
   8 -26 -16   -1.97    2.62
   6  10  14   -0.29    2.31
   5  -3   7   36.37    2.70
   4  50   4   -0.40    2.79
   3   7   9  412.01   12.67
   2   0   4    0.10    0.91
   1  11   7  904.63   26.77
  -2  36   0   -0.53    2.98
  -5  13  -7  293.18   10.02
  -5   5 -11   35.61    2.95
  -5  -7 -27   67.33    4.53
  -6  30 -10    1.82    4.05
  -6  10 -12  434.84   14.37
  -7  25 -13   36.45    4.32
  -7  21 -13   39.19    4.19
  -7   3 -23   82.40    5.15
  -7  -1 -31    4.82    4.68
  -8  34 -22   42.18    5.82
  -8  24 -18    3.61    4.23
  -8  22 -18   31.70    4.08
  -8  14 -20   -2.54    3.65
  -9  25 -25   10.13    5.05
  -9  21 -25   16.19    4.69
  -9  19 -25   58.54    5.48
  -9  15 -27   48.85    5.80
  -9  13 -29   11.66    4.77
  -9  11 -31    1.10    4.72
  -9   9 -37   23.58    5.92
  21  19  23   -0.50    7.00
  20   4  20    7.21    5.82
  20  -8  14    0.49    4.99
  19  25  23    1.36    6.24
  19  19  23   -5.01    6.71
  17   9  21    2.44    5.64
  17 -23  -1   -0.63    4.17
  16 -22   0   -0.58    4.12
  16 -26  -6    0.82    4.01
  15 -19   3   17.21    4.33
  15 -25  -5   17.26    4.09
  14  36  20    0.70    4.43
  12  14  20    0.03    4.30
  12   6  18   87.79    5.65
  12 -18   2  120.53    6.15
  12 -24  -6   -0.04    3.58
  11   5  17  152.61    7.20
  10  34  18    1.51    3.08
  10  -4  12   70.07    4.58
   9  41  15    3.82    2.07
   8  10  16   -0.53    3.01
   8  -4  10    4.57    2.70
   8 -12   4    8.57    3.22
   8 -14   2   85.31    4.74
   6   0  10 1045.11   31.88
   5  11  13   65.48    3.28
   3  -9  -1   -1.09    1.51
   3 -11  -3  381.10   11.77
   2  48   2    9.54    3.12
  -1  43  -1    0.49    3.52
  -1 -15 -21    0.83    1.82
  -2 -14 -24   57.45    3.28
  -3  41  -5   12.81    3.77
  -3  13  -1  235.94    7.83
  -5  37  -9    2.09    3.95
  -5  -3 -19  122.45    5.41
  -6  14 -10    1.88    2.85
  -6   4 -16    5.45    3.02
  -6   2 -18   13.81    3.17
  -6  -4 -28   -1.25    3.63
  -7  27 -13   25.17    4.53
  -7  19 -13   89.48    5.26
  -7   9 -17  188.49    7.76
  -8  32 -20   30.02    5.10
  -8  26 -18   42.26    5.15
  -8  10 -22  133.35    6.74
  -8   8 -24   27.93    4.46
  -8   4 -30    2.68    4.65
  -9  31 -27   15.37    5.53
  -9  27 -25   20.66    5.38
  -9   9 -35   24.35    5.03
  26   8  20   -3.23    7.78
  24  14  22   -0.59    8.49
  24   6  20   -1.79    7.22
  22  12  22    9.54    7.82
  22  -4  16   -2.06    5.54
  21  23  23    4.08    7.13
  21  21  23    3.25    7.02
  21  -9  13    4.40    5.16
  20  12  22   -2.36    6.28
  19  23  23    0.56    6.52
  19  21  23    0.99    6.27
  19  -9  13    8.76    5.47
  18   0  18    7.05    5.08
  18  -4  16    1.49    4.86
  17   3  19    2.90    5.23
  16  16  22   -0.60    5.35
  15  33  21    0.89    4.86
  15 -15   7    7.95    4.47
  15 -17   5   21.13    4.45
  13  27  21   -0.11    4.25
  13  19  21   -2.16    4.47
  12 -14   6   12.00    3.63
  12 -16   4   43.50    4.09
  11 -27 -13   21.82    3.52
  10   0  14   42.09    4.16
  10 -12   6    1.63    3.06
  10 -18   0  110.64    5.42
   9  -7   9   33.19    3.66
   8   4  14   -0.96    2.81
   5   5  11   40.49    2.69
  -2  44  -4   -1.31    3.54
  -3   1  -7  267.35    8.60
  -4  12  -4  291.68    9.65
  -4   4  -8  669.50   20.64
  -5  33  -7   51.60    4.65
  -6  36 -12   -1.31    4.04
  -7  33 -15   10.21    4.62
  -8  28 -18    3.22    4.26
  -8   6 -26   -0.21    3.96
  -9  29 -25   39.70    5.85
  -9  17 -25   46.51    5.17
  -9   9 -33   10.13    5.25
 -10  24 -38    7.32    5.68
 -10  22 -40   13.48    6.27
 -10  22 -38   -4.09    6.45
  25  11  21    4.05    8.08
  23   9  21   -4.10    7.14
  23   3  19    0.92    6.59
  22   0  18    1.93    5.83
  22 -10  12    2.78    5.18
  20   0  18    4.43    5.93
  20  -4  16   -1.04    5.67
  18  14  22    1.02    5.58
  18 -10  12   24.55    5.55
  17  -5  15   11.61    5.28
  17 -11  11   -0.28    5.09
  16  28  22   -0.39    3.73
  16 -20   2   -1.36    4.15
  15   5  19    2.24    4.76
  14  10  20   61.89    6.03
  13  25  21   -1.74    4.45
  13 -21  -1    5.17    3.53
  13 -25  -7   28.02    3.90
  12  44  16   -0.00    2.77
  12  30  20    0.46    3.91
  11  13  19    5.84    3.89
   8 -24 -12   94.22    4.48
   7  35  15   10.84    2.01
   5  51   5    2.52    2.51
   4   6  10 4350.86  129.03
   4  -2   6  102.85    4.13
   4 -18 -10  220.67    7.21
   0  42   2   11.22    3.05
  -4  38  -6   -0.92    3.64
  -5  23  -5   74.57    4.31
  -6  32 -10   82.11    5.53
  -6   6 -14   19.90    3.18
  -6   0 -20    2.75    2.93
  -7  37 -17    7.22    4.49
  -7  29 -13   23.64    4.71
  -7  17 -13   42.72    3.87
  -7   1 -25  306.45   11.41
  -8  16 -18   -1.68    3.45
  -8  12 -20  164.95    7.55
  -9  23 -23   13.82    4.58
  -9  13 -27   23.01    4.75
  -9  11 -29    2.56    5.00
 -10  26 -36    2.38    5.43
 -10  24 -36    2.52    5.23
 -10  22 -36   -4.26    5.42
 -10  20 -38    5.60    5.67
 -10  20 -36   -0.21    5.88
 -10  18 -38    5.84    5.46
  25   5  19   -2.63    7.53
  23  -5  15    5.59    6.35
  22  14  22   -0.57    6.73
  21   9  21    0.00    6.40
  20 -10  12    0.11    5.54
  19   9  21    0.24    5.80
  19   3  19    2.15    5.31
  18   6  20   27.81    6.01
  17  -1  17   10.07    5.22
  17 -21   1    1.93    4.33
  16  18  22   22.60    6.12
  16   2  18   30.11    4.69
  16  -6  14   11.81    5.07
  16 -14   8   -0.18    4.44
  15  -7  13   23.95    4.58
  14 -26  -8   22.39    4.03
  13  37  19    0.23    3.99
  13  23  21    8.79    3.94
  13 -11   9   13.18    4.00
  13 -29 -15   30.14    3.99
  12  16  20   66.41    5.43
  12 -26 -10   49.28    4.20
  12 -28 -14    2.18    3.26
  11 -21  -3    1.04    3.12
  10  12  18  122.56    6.07
  10 -14   4  164.80    6.80
  10 -16   2  114.29    5.63
   9  11  17  171.26    7.10
   8   0  12  177.05    6.96
   8 -28 -22    0.40    2.42
   7 -17  -3  163.22    6.19
   6 -18  -6    5.31    2.21
   3  -1   5  151.84    5.21
   2  18  10    3.89    0.74
   1  47   1   -0.65    3.09
  -1  35   3   37.07    3.22
  -1  -1  -3  476.93   14.25
  -3  33  -1   10.29    3.14
  -4  34  -4    1.30    3.26
  -4  -6 -18  270.21    9.18
  -4 -10 -26   -0.46    2.81
  -5  41 -11   -1.52    4.01
  -5  21  -5  325.84   11.16
  -7  -1 -29   32.24    4.86
  -8  34 -20    6.18    4.59
  -8  30 -18    9.06    4.38
  -8   2 -34   35.62    5.73
  -9  31 -25   21.18    5.44
  -9  25 -23    3.85    4.70
  -9  21 -23   21.70    4.58
  -9  19 -23   12.44    4.31
  -9  15 -25   26.40    4.68
  -9   9 -31    2.10    5.05
 -10  26 -34    0.26    5.04
 -10  24 -34   13.00    5.49
 -10  22 -34   -0.91    5.27
 -10  20 -34   15.64    6.08
 -10  18 -36    0.92    5.86
  26  10  20    0.98    7.65
  25  13  21   -2.83    7.63
  24   2  18   -3.46    6.50
  22   6  20    6.81    6.37
  21 -11  11    1.31    5.13
  20  14  22    6.51    6.28
  19  -5  15    6.29    4.99
  19 -11  11    0.62    4.60
  18  30  22   -0.74    1.27
  17  11  21    4.30    5.39
  16  26  22   13.24    5.80
  16  20  22   -1.42    5.36
  16   8  20   59.62    6.08
  16 -16   6   -0.83    4.18
  16 -18   4   -0.49    4.15
  14   4  18   62.89    5.83
  14 -22  -2    2.57    3.83
  14 -28 -12    0.85    3.74
  13 -27 -11    5.67    3.46
  11   1  15   80.01    5.13
  11  -9   9   34.29    4.00
  11 -31 -25   11.73    3.08
   7  -9   5  901.65   27.75
   6  -6   6    5.45    2.33
   6 -26 -22    4.01    2.12
   5   1   9   88.46    3.83
   0  38   4    0.08    2.53
  -1  23   5  202.84    6.81
  -2 -16 -30   85.49    4.53
  -3 -13 -27  190.90    7.26
  -4  24  -2    2.03    2.58
  -4  22  -2  235.70    8.31
  -5  19  -5  199.93    7.44
  -6  22  -8  135.32    6.09
  -6  -6 -32  204.13    8.98
  -7  35 -15   19.23    4.84
  -8   4 -28   61.01    5.47
  -9  27 -23    2.88    5.31
  -9   7 -35   41.90    5.89
 -10  24 -32   -0.32    5.52
 -10  22 -32   40.03    6.32
 -10  18 -34   -2.99    5.60
 -10  16 -38    2.93    5.77
 -10  16 -36    0.27    5.06
  24   8  20    1.33    7.39
  23  11  21   -2.18    6.82
  22  16  22    2.01    6.69
  21  -1  17    2.30    5.62
  21  -5  15    9.55    5.58
  19  -1  17    3.10    5.57
  18  16  22    5.60    6.22
  18 -12  10   43.86    5.36
  17 -19   3    3.76    4.38
  16  24  22    2.31    5.61
  16  22  22    6.84    5.45
  16  -2  16    2.20    4.40
  15   1  17   22.60    5.05
  13   9  19    5.82    4.32
  13   3  17  101.33    6.30
  13  -5  13   86.83    5.41
  13 -19   1    0.99    3.54
  12   2  16    1.57    3.94
   9   5  15   13.51    3.26
   9 -19  -3  142.41    5.91
   9 -27 -17   33.83    3.26
   7  49   9    0.36    1.49
   7  11  15  466.88   15.09
   5 -21 -13   51.23    2.72
   3  43   7    5.61    2.27
  -1  21   5  161.23    5.49
  -3  -7 -15  449.80   14.06
  -4  26  -2  100.43    4.78
  -4  20  -2    0.57    2.38
  -5  27  -5   91.31    5.03
  -5  -9 -31   -0.80    3.56
  -6  26  -8   88.72    5.10
  -6  24  -8   -1.72    3.05
  -6  20  -8   10.53    3.32
  -6  -4 -26    2.87    3.23
  -7  31 -13   14.53    4.18
  -7  15 -13   76.03    4.74
  -7   5 -19  122.40    5.85
  -8  24 -16   -0.58    4.19
  -8  22 -16   -1.41    4.01
  -8  14 -18  117.96    6.00
  -8   2 -32   -0.44    4.89
  -9  17 -23   18.95    4.94
  -9  11 -27   37.45    5.38
 -10  26 -32   29.67    5.65
 -10  20 -32    1.40    4.94
  25   1  17   -2.75    7.15
  22  -6  14   -2.73    5.29
  20  16  22    2.86    6.16
  20 -12  10    0.25    5.14
  18  -6  14    1.55    5.03
  18 -20   2   12.37    4.57
  17 -15   7    7.62    4.56
  17 -17   5   19.07    4.68
  16 -24  -4    5.42    4.11
  15  31  21    0.92    4.96
  15  15  21    2.02    5.47
  15  -3  15    8.33    4.36
  15 -23  -3   15.27    4.22
  14   0  16   -3.93    4.56
  14  -4  14   20.34    4.28
  14 -10  10    3.12    4.08
  13 -13   7   63.55    4.96
  12  38  18    5.72    3.56
  12  28  20   16.24    4.37
  12  18  20    4.14    3.95
  12  -2  14   25.56    3.88
  11  31  19    5.19    3.69
  11  15  19    4.15    3.84
  10 -22  -6   -2.52    2.85
  10 -30 -24   10.26    2.93
   9  -9   7  220.17    8.22
   9 -23  -9    6.47    2.86
   9 -29 -23    3.33    2.66
   7 -21  -9   14.82    2.44
   4  44   8    3.86    2.08
   3  15  11    2.19    1.31
   3 -17 -11    0.15    1.36
   2 -16 -12    3.61    0.98
  -3  39  -3   11.17    3.47
  -3   7  -3   73.68    3.22
  -4 -12 -32  148.42    6.90
  -5  39  -9    0.00    3.88
  -5  35  -7   15.65    3.86
  -5  11  -7  354.20   11.68
  -5   7  -9  377.60   12.30
  -5  -5 -21    0.08    2.77
  -5  -7 -25  112.23    5.44
  -6  38 -12   23.36    4.48
  -6  34 -10    0.79    4.02
  -6  12 -10  486.05   15.84
  -6   8 -12  105.09    4.88
  -6  -2 -22   14.93    3.43
  -7   7 -17  388.96   13.32
  -7   3 -21    2.73    3.40
  -7  -3 -33   11.32    4.86
  -8  32 -18    0.60    4.73
  -8  26 -16   -1.29    3.97
  -8  20 -16   -0.61    3.95
  -8   8 -22    0.79    3.37
  -8   6 -24    0.90    3.95
  -9  13 -25   71.04    5.55
  -9   9 -29   11.61    4.82
  -9   7 -33    3.78    4.73
 -10  28 -32    1.22    5.33
 -10  24 -30   34.50    5.95
 -10  22 -30    6.53    5.29
 -10  18 -32   28.56    5.48
 -10  16 -34   12.25    5.29
 -10  14 -38   -1.21    5.51
  25   7  19    6.58    7.50
  23   5  19    2.17    6.69
  22  18  22   -1.22    7.58
  21  11  21   -1.05    6.50
  21 -13   9    1.92    4.96
  20  -6  14    1.48    5.32
  19  11  21   -2.96    5.83
  19 -13   9    0.42    4.60
  19 -19   3    6.70    4.45
  18  28  22   -5.54    4.44
  18  18  22    1.02    5.80
  18   2  18    0.95    5.20
  18 -16   6    4.42    4.33
  18 -18   4    1.22    4.65
  17   5  19    0.00    4.40
  17  -7  13    8.49    4.88
  15   7  19   -0.12    5.16
  14  34  20    7.77    4.53
  14  12  20   -1.61    4.52
  13  -1  15  119.89    6.41
  13 -15   5   39.21    4.42
  13 -17   3   36.55    4.28
  12   8  18   -0.07    4.00
  12 -22  -4    5.21    3.39
  12 -30 -20   -0.35    3.18
  11   7  17  113.98    6.05
  11 -19  -1   15.05    3.24
  10  40  16   -0.76    2.63
  10   6  16   11.08    3.46
  10  -6  10    8.70    3.43
  10 -28 -18   15.01    3.11
   9  -3  11    9.50    3.12
   7  -3   9   84.97    4.30
   7 -11   3   91.91    4.24
   7 -15  -1   21.29    2.69
   4   2   8    2.07    1.75
   0  46   0   -0.61    3.07
   0  32   6    1.57    2.14
  -2  42  -2   -0.39    3.41
  -2  38   0   61.15    4.12
  -2  32   2  109.15    4.92
  -4  28  -2    0.44    2.85
  -5  29  -5   64.43    4.45
  -5  17  -5  474.03   15.25
  -6  28  -8    0.64    3.29
  -6  18  -8  186.98    7.38
  -7  -1 -27  138.30    6.77
  -8  28 -16    1.35    4.49
  -8  10 -20    2.72    3.38
  -8   2 -30  118.60    7.02
  -9  23 -21    2.34    4.58
  -9  21 -21    2.22    4.16
  -9  15 -23   39.12    5.20
 -10  26 -30   -2.18    4.97
 -10  20 -30   28.04    5.31
 -10  16 -32    1.79    4.84
 -10  14 -36    2.39    5.22
  24  10  20   -5.57    7.43
  23  13  21    3.28    7.75
  22  20  22    7.10    7.62
  22   8  20    1.99    6.73
  22  -2  16   -1.69    5.90
  20  18  22    3.73    6.90
  20   2  18    7.67    6.04
  20 -14   8   -0.22    4.61
  19 -17   5    5.06    4.91
  18  26  22   -0.00    6.21
  18  20  22    2.71    6.17
  18   8  20   -1.93    5.69
  18  -2  16   -0.76    5.26
  17  33  21   -1.24    1.59
  16  -8  12   66.28    5.71
  14 -20   0    0.55    3.69
  12  26  20    1.63    4.12
  12  20  20   81.61    5.79
  12  -8  10   11.29    3.15
  11  39  17    4.06    3.19
  11 -11   7   56.92    4.43
  11 -29 -19    3.33    3.14
  10  14  18    1.89    3.47
   9 -25 -13   28.69    3.14
   8  12  16    8.39    2.90
   8  -6   8    4.32    2.53
   8 -20  -6    5.49    2.47
   7 -13   1    4.46    2.24
   3   3   7  156.86    5.27
   2  42   6   -0.11    2.44
   1  35   7   14.14    2.29
  -2  14   2    7.18    1.57
  -2   8   0   -0.67    1.29
  -2   4  -2 3650.33  108.08
  -4  18  -2  936.52   28.66
  -6  -6 -30   15.17    4.13
  -7  37 -15   15.94    4.47
  -7  33 -13   14.82    4.05
  -7  23 -11   -1.56    3.33
  -7   1 -23   97.13    5.50
  -8   4 -26   -0.32    3.80
  -9  19 -21   -3.66    4.10
  -9   7 -31   -0.04    4.56
 -10  28 -30   29.68    5.41
 -10  18 -30    4.35    5.30
 -10  14 -34    1.95    4.91
  26   6  18   -1.54    7.38
  24   4  18    1.93    7.23
  23  -3  15    2.93    5.61
  21  -7  13    3.21    5.66
  20  26  22    2.15    6.86
  20  20  22    7.29    7.24
  20   8  20   14.03    6.57
  20  -2  16   -0.97    5.67
  19   5  19    8.78    5.87
  19  -7  13    8.09    4.84
  18  24  22   13.22    6.61
  18  22  22    0.28    5.89
  16  10  20    0.19    4.86
  15  29  21    0.60    4.95
  14 -12   8    0.50    3.90
  13 -23  -5   54.49    4.48
  12  22  20    0.27    2.41
  10  32  18    8.94    3.35
   9  13  17  129.29    5.92
   9 -17  -1    7.45    2.73
   7 -25 -17   64.37    3.46
   0  14   6   62.71    2.16
   0 -20 -30   -0.13    2.26
  -1  41   1   -0.44    3.07
  -2  -4  -8   29.92    1.68
  -3  43  -5    9.34    3.69
  -4  36  -4    7.37    3.38
  -7  25 -11    3.85    3.97
  -7  13 -13  248.68    9.26
  -7   9 -15  487.96   16.14
  -7  -3 -31    0.47    3.96
  -8  34 -18   10.08    4.98
  -8  30 -16    0.85    4.44
  -8  12 -18    3.32    3.70
  -9  11 -25   39.04    5.10
  -9   9 -27   37.33    4.97
  -9   5 -35   21.72    5.44
 -10  26 -28   10.71    5.28
 -10  24 -28   -2.31    5.11
 -10  22 -28   13.18    5.20
 -10  20 -28   -2.20    4.47
 -10  14 -32   41.66    5.51
 -10  12 -36   -1.81    5.43
  25   3  17    0.15    6.72
  23  15  21   -1.25    7.24
  22  -8  12    4.33    5.64
  21  13  21    1.04    6.20
  20  24  22    0.15    6.55
  20  22  22    1.34    6.54
  19  13  21   -0.19    5.78
  17   1  17    7.04    5.04
  17  -3  15   12.50    5.20
  16   4  18    2.17    4.77
  16 -26  -8    1.16    3.74
  15 -21  -1    2.15    3.62
  14   6  18    0.76    4.19
  14 -18   2    0.70    3.86
  13  11  19    7.81    4.13
  11  17  19   10.81    3.93
  11 -13   5    4.41    3.35
  11 -17   1   -0.25    3.01
  11 -23  -7   67.91    4.36
   9  33  17    2.62    2.93
   9 -11   5  105.76    5.14
   7   1  11    3.04    2.38
   5  -5   5  598.55   18.51
   2  46   4    3.28    2.72
  -1  19   5  357.06   11.05
  -2  -6 -10  247.86    7.79
  -3  25   1   12.01    2.44
  -3  23   1    5.86    2.34
  -5   1 -13  113.72    4.84
  -5  -1 -15  788.59   24.40
  -5  -9 -29   72.91    4.80
  -6  36 -10   36.99    4.40
  -6  30  -8   83.05    5.13
  -7  27 -11    1.68    3.80
  -7  19 -11    2.10    3.12
  -8   0 -34   -0.96    4.62
  -9  33 -23    7.72    4.59
  -9  29 -21    0.77    4.75
  -9  17 -21    1.94    4.46
  -9  13 -23   13.46    4.43
 -10  28 -28   -1.46    5.21
 -10  16 -30   42.47    5.56
 -10  12 -34   23.41    5.32
  -9   5 -33   13.70    5.14
  -4 -12 -30   -0.12    3.21
  -9   7 -29   38.46    5.33
  -8   2 -28    2.15    3.93
 -10  18 -28   15.30    4.93
  -6  -4 -24   -0.29    3.03
  -3 -11 -21    0.64    2.26
   4 -22 -18  154.38    5.11
  -6   2 -16    8.67    2.91
   7 -23 -13   77.65    3.76
  -7  29 -11   -0.29    3.88
  10 -24 -10   77.39    4.37
  -6  16  -8    4.11    2.87
  15 -25  -7   16.53    4.29
  -5  37  -7   16.81    3.98
  14 -24  -6    3.77    3.60
  -4   6  -6    7.98    1.94
  -5  31  -5   59.59    4.42
   6 -16  -4    0.11    2.05
  -4  10  -4   37.41    2.57
  17 -23  -3    6.15    4.41
  16 -22  -2   20.48    4.39
  -4  30  -2   63.93    4.16
  -3  21   1    5.88    2.19
  11 -15   3   29.90    3.59
  14 -16   4   -0.69    4.60
   6  -8   4   12.12    2.29
  14 -14   6    1.73    3.61
  15 -11   9    2.19    4.25
  11  -5  11   29.15    4.11
  20  -8  12   10.99    5.21
  18  -8  12   -0.04    4.73
  16  -4  14   -0.19    4.41
   8   6  14   75.73    4.25
  21  -3  15    9.60    5.54
  24   0  16   -1.35    6.28
  21   1  17    1.82    5.91
  25   9  19    3.50    7.48
  23   7  19   -1.67    6.78
  11  29  19    5.31    3.75
  24  12  20   -1.01    7.11
  22  10  20    4.10    6.86
  14  14  20   61.18    5.79
  17  15  21    2.49    5.57
  15  27  21    4.30    3.65
  15  19  21   -0.09    4.94
  -8   0 -32  108.27    6.86
 -10  12 -32    5.14    4.79
 -10  14 -30   -0.08    5.03
  -2 -16 -28    1.05    2.65
 -10  30 -28    6.97    5.30
 -10  16 -28    1.63    4.41
 -10  26 -26   -0.15    4.58
 -10  24 -26    2.05    4.99
 -10  22 -26    1.70    4.78
  -7  -1 -25  285.91   10.65
  -4 -10 -24   10.95    2.82
  -8   6 -22  183.52    7.98
  -9  31 -21   -1.29    4.78
  -4  -8 -20  237.69    8.30
  -8   8 -20  318.46   11.57
  -6   0 -18  522.52   16.90
  -8  36 -18    1.54    4.21
  13 -29 -17   15.30    3.60
  -8  32 -16    4.03    3.96
  10 -26 -14    0.66    2.89
  -6   4 -14  226.85    8.27
  -7  35 -13    7.79    4.13
  -6  40 -12    0.07    3.97
  -7  17 -11   18.21    3.41
  -5  41  -9   -2.35    3.96
  -3   3  -5 2008.66   59.84
  -5  15  -5  301.12   10.15
  10 -20  -4    3.08    2.89
  12 -20  -2   17.27    3.79
  -4  16  -2    3.64    2.16
  -1  45  -1   -0.98    3.20
  -3  11  -1    5.41    1.65
  -3  27   1    1.79    2.57
   9 -13   3   85.07    4.59
   1  45   3    2.88    2.82
   1  41   5   14.14    2.70
   6  52   6   -0.87    2.15
   4  48   6   -0.22    2.31
  12 -10   8    4.85    3.24
  17  -9  11   -0.59    5.18
  14  -6  12  140.82    7.18
   4  14  12    7.15    1.75
  15  -5  13   10.37    4.54
  10   2  14   11.55    3.51
  19  -3  15   10.19    5.49
  16   0  16    5.04    4.73
  19   1  17    6.33    5.02
  15   3  17   52.13    5.72
  13   5  17   88.26    5.88
  26   8  18    3.18    7.00
  22   4  18   -1.16    7.15
  17   7  19    4.09    5.01
  13  35  19    0.14    4.01
  11  19  19    2.70    3.88
  14  32  20   -2.46    4.57
  23  17  21   -1.11    7.04
  21  15  21   -0.85    6.95
  17  31  21    0.79    1.30
  15  25  21    0.37    4.75
  15  23  21   -3.19    5.03
  15  21  21   -1.72    4.99
 -10  10 -36    0.79    4.99
  -9   5 -31    0.00    4.66
  -7  -3 -29   44.83    4.61
  -6  -6 -28   56.53    4.56
  11 -31 -27    7.94    2.94
   1 -21 -27   29.82    2.05
 -10  28 -26   -0.18    4.72
 -10  20 -26    1.80    4.32
  -1 -17 -25   74.19    3.42
  -8   4 -24   52.90    4.69
   7 -27 -23   14.51    2.29
  -9  25 -19    8.52    4.37
  -5  -3 -17  286.30    9.80
   4 -20 -14    1.99    1.56
  -8  24 -14   -0.38    3.73
  -8  22 -14   40.51    4.34
  -4  -2 -12    3.34    1.85
  -6  10 -10    7.17    2.62
  12 -24  -8   39.67    3.83
  -6  32  -8    1.33    3.73
  15 -19   1    3.93    3.85
  -1  37   3   12.52    2.74
  15 -13   7   37.08    4.88
  10  -8   8    1.93    3.28
   5  45   9    0.46    1.39
  22 -10  10   -0.20    5.00
  21  -9  11    1.52    4.89
  19  -9  11    0.26    4.92
  22  -4  14    1.58    5.78
   6  34  14    0.53    1.49
  11   3  15  161.76    7.13
   7  13  15  172.98    6.48
  12   4  16    0.95    3.66
  24   6  18    2.37    6.99
  20   4  18    3.40    5.97
  18   4  18   10.78    5.57
  14  40  18    1.97    4.19
  12  10  18   48.96    4.79
  10  16  18   68.83    4.75
  21   7  19   14.79    8.14
  15   9  19   13.09    4.76
  20  10  20   -1.96    6.51
  16  12  20   32.27    5.49
  23  19  21   -1.88    7.90
  19  15  21   -0.10    6.19
  17  17  21   -0.19    5.39
 -11  23 -39    8.31    6.06
 -11  21 -39    1.21    6.04
 -11  23 -37    0.17    5.37
 -10  10 -34   -1.35    5.26
 -10  18 -26   -4.14    4.85
  -3 -13 -25   95.73    4.48
  -9   9 -25   43.70    4.74
   5 -25 -23   25.86    1.92
  -5  -7 -23   69.92    4.23
  -9  11 -23   51.57    5.09
  -9  33 -21    3.34    4.57
  -7   3 -19    5.50    3.34
  -9  27 -19    9.36    4.55
  -9  19 -19    5.82    3.81
  -8  10 -18  161.49    7.22
  12 -28 -16    0.68    3.20
  11 -27 -15   44.66    3.81
  14 -28 -14    4.73    3.79
  -8  26 -14   12.32    4.11
  -8  20 -14    3.51    3.50
  11 -25 -11    3.65    3.23
  -7  31 -11    1.19    3.83
  17 -21  -1   -0.05    4.01
  16 -20   0   36.64    4.51
  -3  19   1   51.69    2.93
  -2  34   2    7.02    2.75
  15 -17   3   30.33    4.38
  15 -15   5   60.32    5.15
  -1  29   5  125.85    4.84
  16 -12   8   61.14    5.25
   6  -2   8  943.95   28.82
  18 -10  10   -0.03    4.52
  23  -5  13    0.80    5.84
  11  -1  13   27.36    3.98
  18  -4  14    2.70    4.87
  15  -1  15   65.29    5.92
   9   7  15  489.61   16.10
  22   0  16    0.88    5.52
  14   2  16    2.15    5.61
  23   3  17   -2.16    6.41
  11   9  17   69.91    4.96
   9  15  17   92.60    4.99
  25  11  19   -3.13    7.60
  19   7  19    6.85    5.85
  24  14  20   -1.95    7.22
  22  12  20   -1.49    6.90
  14  16  20   -0.62    4.68
  21  17  21    2.97    6.85
  17  29  21    3.84    4.95
 -11  21 -37   14.66    6.14
  -9   3 -35   30.22    5.44
 -11  23 -35   12.49    5.42
 -10  12 -30   69.04    6.49
 -10  14 -28   27.55    5.75
  -9   7 -27   32.74    4.64
 -10  30 -26   -3.20    5.05
  -6  -2 -20  576.51   18.56
  -9  29 -19    3.28    4.45
   8 -26 -18   45.49    3.21
  -3  -9 -17  304.03    9.85
  -7   5 -17   57.17    4.05
  -8  34 -16    2.15    4.18
  -4  -4 -14    0.30    2.11
  -8  28 -14   -2.05    3.83
  13 -27 -13    4.42    3.41
  12 -26 -12   -1.11    3.18
  -6  38 -10    0.01    3.86
  -6  14  -8  302.49   10.42
  -5   9  -7 1147.89   34.89
  -2  -2  -6   54.84    2.26
  -5  33  -5   42.11    3.96
   8 -18  -4    0.32    2.69
  13 -21  -3   37.02    4.16
  -3  41  -3   11.81    3.50
   6 -14  -2    0.40    2.12
  -4  32  -2    0.64    2.99
  12 -18   0    1.14    3.23
   6 -10   2   12.16    2.24
  12 -12   6   -0.15    3.32
  21 -11   9    0.73    4.93
  13  -9   9   22.78    3.68
  20 -10  10   14.12    5.05
   8  -2  10  330.95   11.23
  13  -3  13    9.90    3.70
  20  -4  14    0.07    4.99
  14  -2  14   -0.13    4.11
  12   0  14    0.22    3.55
  23  -1  15    1.36    5.81
  13   1  15  132.33    6.89
  20   0  16    1.78    5.66
  18   0  16    3.05    5.06
  10   8  16   -0.00    3.36
   8  14  16    2.26    2.74
  25   5  17    2.46    7.34
  10  30  18    0.00    3.26
  23   9  19   -1.56    6.77
  13  13  19    4.81    4.22
  11  25  19    1.09    3.60
  11  23  19   13.60    3.90
  16  34  20   -1.09    5.28
  19  17  21   -3.82    6.13
  17  19  21   -0.83    5.43
 -11  19 -37    7.00    5.50
 -11  25 -35    1.78    5.14
 -11  21 -35   13.53    5.94
 -10  10 -32   88.59    6.97
  -8   0 -30    0.66    4.59
  -5  -9 -27  177.38    7.38
  10 -30 -26   -1.08    2.67
  -8   2 -26    0.10    3.79
 -10  16 -26    0.62    4.80
 -10  26 -24   13.79    5.06
 -10  24 -24    0.11    4.72
 -10  22 -24   23.32    5.06
  12 -30 -22   18.39    3.35
  -2 -14 -22    9.29    2.17
   1 -19 -21    0.46    0.87
  -7   1 -21   11.12    3.28
  -9  13 -21    5.13    4.17
  -9  17 -19   32.68    4.37
  -2 -12 -18   86.22    3.53
  -8  18 -14   51.10    4.37
  -7  37 -13   11.20    4.62
  -7  15 -11    8.15    3.30
   8 -22 -10  138.27    5.56
   6 -20 -10  231.75    7.82
   9 -21  -7   92.96    4.57
  -4  42  -6    3.70    3.60
  -3  37  -1    2.21    3.04
  18 -20   0    0.90    4.57
  -3  29   1    2.17    2.39
  16 -18   2   26.06    4.46
   0  44   2    1.49    2.90
   4  -4   4  399.06   12.50
  16 -14   6    6.52    4.44
   7  -5   7  183.36    6.74
  19 -11   9    1.45    4.99
   9  -5   9   29.67    3.18
   3  39   9    3.28    1.62
   6   2  10   33.79    2.80
  17  -5  13    3.47    4.88
  24  -2  14    1.45    5.63
  24   2  16   -1.45    6.68
  17   3  17    7.44    5.06
  26  10  18   -0.30    7.61
  16   6  18   10.36    5.07
  14   8  18   22.46    4.50
  10  18  18   -0.55    3.37
  15  37  19   -1.08    4.86
  24  16  20   -4.13    7.34
  20  12  20    6.59    6.19
  14  30  20   11.01    4.81
  21  19  21    1.86    7.04
  19  29  21    5.09    6.37
  17  27  21    2.49    5.92
 -11  17 -37    6.99    5.95
 -10   8 -36    4.08    5.02
 -11  19 -35    9.08    5.73
  -7  -5 -33   17.83    4.76
  -9   3 -33    2.81    4.83
 -11  25 -33    5.96    5.46
 -11  23 -33    7.69    5.67
 -11  21 -33    2.00    5.08
  -3 -15 -31    1.04    3.00
  -9   5 -29   20.95    4.59
  -4 -12 -28   97.98    4.99
   8 -28 -24   14.56    2.52
 -10  28 -24   -0.23    4.78
 -10  20 -24    3.01    4.48
  -9  31 -19    0.86    4.43
  -7   7 -15   69.52    4.30
  -8  30 -14    6.93    4.00
  -1 -11 -13  412.47   12.50
  -7  33 -11    0.32    4.12
  -6  34  -8   41.22    4.42
   7 -19  -7   85.83    3.86
  -5  39  -7    8.71    3.68
  16 -24  -6    1.32    3.82
  15 -23  -5   30.00    4.11
  11 -21  -5  111.75    5.43
  14 -22  -4    4.91    3.62
  10 -18  -2    1.11    2.85
  -2  44  -2   10.45    3.44
   6 -12   0    0.99    1.99
  -2  40   0    1.37    3.03
  17 -19   1    0.97    4.10
  12 -16   2   -0.28    3.38
  16 -16   4    4.52    3.89
  12 -14   4   19.50    3.63
   0  40   4    4.35    2.64
  10 -10   6   -0.32    3.10
  21 -13   7    5.40    5.17
  17 -13   7   15.06    4.77
  20 -12   8    4.08    5.15
  11  -7   9   28.19    3.81
   5   7  11   51.44    2.86
  16  -6  12    2.03    4.57
  21  -5  13    2.46    5.19
  19  -5  13    5.02    4.67
  25   1  15   -0.00    5.94
  21   3  17    3.45    6.09
  13  41  17    1.40    3.87
  24   8  18   -1.31    6.96
  22   6  18   -0.96    5.98
  12  36  18    0.55    3.68
  25  13  19    3.32    7.66
  21   9  19    0.75    6.43
  17   9  19    8.14    5.08
  22  14  20   -1.18    6.70
  16  14  20    4.16    5.04
  14  18  20   43.90    5.36
  21  23  21    1.02    6.88
  21  21  21    4.80    7.58
  19  19  21    0.05    5.95
  17  25  21    0.95    5.81
  17  23  21   -0.79    5.52
  17  21  21    0.48    5.43
 -11  17 -35    8.56    5.65
 -10   8 -34   18.93    4.68
 -11  19 -33    2.43    5.10
  -6  -8 -32    6.15    4.12
 -10  12 -28   -1.56    4.90
  -7  -3 -27  172.82    7.71
   9 -29 -25   33.92    3.07
 -10  18 -24   40.19    4.92
  -5  -5 -19   21.76    2.86
  -8  36 -16    1.91    4.49
  -8  12 -16    5.53    3.35
  -2  -8 -12   14.61    1.55
  -5   5  -9   21.60    2.65
  -6  24  -6   10.38    3.08
  -3  45  -5   11.02    3.74
  -5  13  -5  704.51   21.87
  19 -19   1   -1.51    4.02
  18 -18   2    0.63    4.34
  17 -17   3    4.90    4.28
   5  -7   3  266.71    8.73
  17 -15   5   10.27    4.49
  18 -14   6    0.09    4.20
   0  34   6    2.43    2.28
  15  -7  11    0.51    3.83
  22  -6  12    4.74    5.14
   7   7  13  217.19    7.78
   6  14  14    7.50    2.40
  21  -1  15   -0.03    5.70
  17  -1  15   19.12    4.74
  19   3  17    7.99    5.31
  20   6  18    5.20    5.91
  18   6  18   -1.58    5.23
  12  12  18    4.96    4.45
  23  11  19    1.92    6.73
  15  11  19   10.31    4.95
  13  33  19    2.90    4.15
  14  28  20    0.85    4.55
  19  27  21    0.65    6.42
  19  25  21   -2.94    6.82
  19  21  21   -0.00    6.33
 -11  15 -37   11.21    5.82
 -11  25 -31    2.25    5.37
 -11  23 -31   -0.22    5.48
 -10  10 -30    1.23    4.05
  -6  -6 -26   -1.86    3.29
 -10  14 -26   -0.41    4.14
  -9   7 -25   68.07    5.36
 -10  30 -24   11.99    4.78
  -7  -1 -23   99.31    5.38
  -9   9 -23   21.53    4.40
  -8   4 -22    5.12    3.30
  11 -29 -21   -1.23    2.98
  -8   6 -20    5.41    3.69
   9 -27 -19    7.67    2.64
  -9  15 -19   34.51    4.51
   0 -16 -18    0.66    1.14
  -9  25 -17   53.18    5.17
  -9  23 -17   19.94    4.42
   8 -24 -14    1.96    2.46
  -8  32 -14    1.95    4.04
  -8  16 -14    1.47    3.49
  -4   2  -8    5.24    1.85
  -6  26  -6   -1.30    3.31
  -6  22  -6    2.88    2.94
  -5  35  -5   41.57    4.10
   8 -16  -2    8.65    2.59
  13 -19  -1    1.40    3.65
   1  49   1   -0.84    3.01
  -3  17   1  124.56    4.68
  19 -17   3    6.61    4.64
  20 -16   4   -0.05    4.69
  18 -16   4    2.68    4.45
   8 -10   4    7.11    2.60
  19 -15   5   10.30    4.89
  13 -11   7  131.20    6.44
   2  38   8   20.30    2.04
   4  40  10   -3.70    0.81
  20  -6  12    1.08    4.82
  18  -6  12   27.56    5.06
  19  -1  15   11.92    5.44
  22   2  16    0.78    5.68
  16   2  16   -0.25    4.40
  25   7  17   -0.26    7.04
  23   5  17    2.72    6.63
  15   5  17   25.28    4.84
  13   7  17   24.63    4.44
   9  17  17   83.79    4.27
  26  12  18    3.63    7.87
  10  20  18   63.48    4.18
  25  15  19    8.34    7.89
  13  15  19    4.25    4.06
  20  14  20   -4.08    6.35
  18  14  20   11.49    5.65
  19  23  21   -1.69    6.12
 -11  15 -35    9.85    5.52
 -11  17 -33    1.99    5.34
 -10   8 -32    7.46    4.67
  -7  -5 -31    0.25    4.00
  -9   3 -31    0.26    4.41
 -11  27 -31    1.13    4.89
 -11  21 -31    0.94    4.91
  -8   0 -28   59.81    5.19
 -10  16 -24    2.26    4.00
  -6  -4 -22  509.12   16.68
 -10  24 -22   50.15    5.17
  -9  11 -21    0.33    3.99
  10 -28 -20   -0.04    2.72
   3 -21 -19   48.87    1.79
   6 -24 -18   82.36    3.61
  -8   8 -18    2.88    3.29
  -9  27 -17   41.02    4.67
  -9  21 -17   60.24    5.04
  -7  25  -9   11.63    3.53
  -7  23  -9   14.87    3.48
  -7  21  -9   15.21    3.46
  12 -22  -6   11.50    3.35
  -6  28  -6    1.09    3.16
  -6  20  -6   12.56    2.93
   5 -15  -5  316.83   10.13
  -4  34  -2   62.51    4.19
  -4  14  -2 1449.97   43.62
  10 -16   0    1.96    2.77
  10 -12   4    9.96    3.10
  12  -6  10  219.11    8.59
  10  -4  10  233.29    8.70
   9  -1  11    8.12    2.95
   9   3  13   82.87    4.67
  22  -2  14    1.77    5.36
  16  -2  14    9.80    4.84
   7  33  15    4.03    2.05
  26   6  16   -3.77    7.56
  22  16  20   -0.71    7.23
  14  26  20   12.43    3.24
  14  24  20    3.10    4.53
  14  22  20   20.98    4.76
 -11  13 -37   15.73    5.48
  -8  -2 -32    0.04    4.47
 -11  19 -31   -0.57    4.90
  -9   5 -27  120.20    6.83
  -8   2 -24   41.01    4.38
 -10  26 -22   -1.98    4.70
 -10  22 -22    0.20    4.39
  -9  29 -17   15.17    4.43
  -7  39 -13    6.84    4.00
  -7  35 -11    0.50    3.79
  -7  13 -11   34.74    3.56
  -6  40 -10   26.24    4.26
  -6   8 -10 1304.06   39.68
  -7  27  -9   13.85    3.62
  10 -22  -8   86.55    4.43
  -6  36  -8    0.00    3.49
  -6  12  -8   -1.62    2.43
  17 -23  -5   18.16    4.55
  -5  25  -3   45.25    3.70
  -5  23  -3   81.31    4.20
  14 -20  -2   44.05    4.45
   8 -14   0    2.72    2.69
   0  48   0   12.12    3.25
  13 -17   1    8.60    3.48
  -1  43   1    3.14    3.14
  -1   5   1  161.06    4.97
  10 -14   2   17.27    3.12
   8 -12   2   10.86    2.79
  13 -13   5  140.39    6.65
  -1  31   5   41.74    2.85
  -1  17   5  228.66    7.20
   5  49   7   -2.20    0.82
   5  -1   7 1008.12   30.54
  14 -10   8   51.69    4.80
  22  -8  10    4.23    5.04
  21  -7  11    2.72    4.93
  17  -7  11    3.27    4.91
  23  -3  13    0.90    5.48
  15  -3  13   25.91    4.47
  10   4  14   84.01    5.06
  23   1  15    1.50    6.21
   7  15  15  131.43    5.42
  24   4  16    0.26    6.73
  20   2  16   -1.02    5.63
  18   2  16   -0.39    4.67
  12  42  16   -0.16    3.34
  12   6  16   -1.13    3.46
   8  32  16    0.57    2.53
  11  37  17    2.90    3.24
  11  11  17   18.40    3.70
  24  10  18   -0.82    7.02
  22   8  18    0.77    6.40
  16   8  18    0.93    4.88
  10  26  18   -0.22    3.23
  10  24  18   25.09    3.70
  23  13  19   -2.33    6.58
  21  11  19   -0.56    6.12
  17  11  19    8.78    5.15
  22  18  20    8.03    7.21
 -11  15 -33    3.14    5.40
 -11  17 -31   -1.65    5.15
  -6  -8 -30  188.90    8.08
 -11  27 -29    2.71    5.16
 -11  25 -29    1.07    4.88
 -11  23 -29   11.04    5.00
 -11  21 -29    5.13    5.29
 -10  10 -28   35.39    5.43
 -10  12 -26    0.78    4.53
 -10  20 -22   88.78    6.03
  13 -29 -19    1.95    3.27
  -9  35 -19    7.40    4.35
   6 -22 -14    1.08    1.91
  -8  34 -14   12.46    4.32
   9 -23 -11    6.25    2.72
  15 -25  -9    2.71    3.61
  -7  29  -9   14.96    3.88
  -7  19  -9   23.54    3.35
  14 -24  -8    0.94    3.35
  13 -23  -7   13.55    3.59
  16 -22  -4    1.08    3.89
  15 -21  -3    5.67    3.92
  11 -19  -3  117.78    5.53
  -5  27  -3   41.63    3.67
  -5  21  -3  107.92    4.98
  -2  36   2   68.45    3.94
  13 -15   3   72.79    4.67
   3  -3   3   84.45    3.30
  11  -9   7  148.77    6.47
   9  -7   7  102.98    4.85
  16  -8  10   -1.03    4.52
  19  -7  11    0.00    5.03
  14  -4  12   -1.62    4.04
   5  15  13   36.06    2.49
  20  -2  14    2.69    4.99
  18  -2  14    0.45    4.97
   8   8  14   29.19    3.21
  25   3  15    2.58    7.07
  15   1  15   67.31    5.95
  11   5  15  293.02   10.79
  14   4  16    1.50    4.31
  10  10  16    6.38    3.03
  21   5  17    9.52    5.80
  17   5  17   17.24    5.14
  14  38  18    0.97    4.39
  14  10  18    2.44    4.52
  19  11  19    1.10    4.97
  15  35  19   -1.21    4.80
  15  13  19    5.01    4.90
  13  31  19    0.74    4.17
  13  17  19   14.78    4.44
  20  16  20    5.64    6.55
  18  16  20   -1.82    5.79
  16  18  20   -0.87    5.22
 -11  13 -35   11.17    5.37
 -10   6 -34    6.50    5.02
 -10   8 -30   70.16    6.20
  -9   3 -29   14.22    4.54
 -11  19 -29    6.74    4.81
   0 -20 -28   11.83    1.99
 -10  14 -24   32.70    5.03
  -4 -10 -22  188.40    7.01
 -10  18 -22    8.34    4.04
  -9  13 -19   22.28    3.90
  -9  31 -17    9.55    4.35
  -8  10 -16    2.04    3.55
  15 -27 -13    4.97    3.81
  -8  26 -12    0.32    3.48
  -8  24 -12   90.52    5.59
  -8  22 -12    2.13    3.49
  -6  30  -6    0.82    3.45
  -6  18  -6    1.98    2.64
   9 -19  -5  178.73    6.82
  -4  40  -4    4.56    3.40
  14 -18   0  128.11    6.61
   7  -1   9   72.70    3.73
   5   3   9  371.42   11.84
  20  -8  10    0.99    4.59
  11  43  15    1.42    2.75
   9   9  15  460.95   15.26
  25   9  17    6.83    7.27
  23   7  17    2.32    6.11
  19   5  17   16.47    5.77
   9  19  17   71.89    4.45
  18   8  18    4.31    4.75
  12  14  18   30.71    4.33
  22  20  20   -1.60    6.65
  -9   1 -33   10.91    4.84
 -11  15 -31   -1.20    4.65
  -3 -15 -29   24.81    3.16
  -2 -16 -26    1.37    2.30
  -5  -9 -25  109.62    5.36
  -7  -3 -25   74.63    4.79
  -7   3 -17  193.80    7.53
  14 -28 -16   -1.08    3.45
  -6   0 -16   -1.22    2.48
   9 -25 -15   39.48    3.28
  -6   2 -14   30.06    3.02
  -8  28 -12   58.68    5.02
  -8  20 -12  164.32    7.19
  -7  31  -9    2.29    3.64
  -4  44  -6    0.06    3.43
  -4   8  -4  365.07   11.61
  -3  43  -3   13.04    3.43
  -5  29  -3   46.59    3.71
  -5  19  -3  340.85   11.33
  -1  47  -1    0.06    3.09
  -3  39  -1    2.50    3.08
   5  -9   1   39.11    2.47
  -2  12   2  825.67   24.81
  -1  39   3   13.30    2.79
   7  -7   5   17.23    2.55
  14 -12   6   12.24    3.63
   1  37   7    8.12    1.62
  22 -10   8    0.55    4.81
  21  -9   9    6.04    5.30
  18  -8  10   18.83    4.89
   7   3  11   28.49    2.76
  12  -2  12   62.03    4.57
  21  -3  13    4.23    5.10
  17  -3  13    8.28    4.45
  13  -1  13  129.25    6.49
  14   0  14   61.81    5.12
  21   1  15    1.76    5.84
  13   3  15  222.93    9.12
  26   8  16   -0.31    7.50
  10  38  16    0.45    2.69
   9  29  17    7.68    3.09
  24  12  18   -0.45    6.92
  12  34  18    3.56    3.77
  23  15  19    4.67    7.54
  21  13  19    3.91    6.15
  22  22  20    2.07    7.02
  20  18  20   -1.92    6.27
  18  18  20    7.00    5.96
  16  28  20   10.74    5.61
 -11  13 -33    6.65    4.83
  -8  -2 -30  129.06    6.96
  -7  -5 -29   54.60    4.79
 -11  17 -29    9.13    5.20
 -11  27 -27    8.09    5.22
 -11  25 -27   12.28    5.31
 -11  23 -27   25.22    5.61
  -8   0 -26   -1.15    3.48
  -9   7 -23   25.57    4.25
 -10  32 -22   34.79    5.40
  -5  -7 -21    0.11    2.63
  -9   9 -21    0.84    3.49
  -7   1 -19   44.40    3.79
  12 -28 -18   -0.21    3.10
  14 -26 -12   43.89    4.26
  -7  37 -11    1.01    4.07
  -7  17  -9   23.76    3.42
   7 -17  -5  121.40    4.89
  -5  37  -5   24.79    3.78
  17 -21  -3    5.77    3.92
   5 -13  -3  831.89   25.27
  16 -20  -2    0.29    3.94
  15 -19  -1    2.89    3.69
  -3  33   1    7.11    2.53
  14 -16   2  108.48    5.97
  14 -14   4   12.11    3.84
   6  -4   6   44.52    2.93
  15 -11   7   45.06    4.90
   8  -4   8  402.81   13.19
   2  10   8 1731.72   51.36
  19  -9   9    4.68    4.58
  17  -9   9    3.27    4.82
   3   9   9  228.04    7.24
  23  -5  11   -0.36    5.69
  22  -4  12    2.51    5.27
   4  16  12  143.75    5.00
  19  -3  13    3.64    5.21
  11   1  13   30.00    3.76
  12   2  14   26.59    3.80
  19   1  15   11.16    5.09
  17   1  15   18.13    5.00
  24   6  16    1.91    6.66
  15   7  17   16.85    4.69
  13   9  17   28.72    4.43
  22  10  18   -2.60    6.43
  17  13  19    5.91    5.10
  13  19  19    6.19    4.25
  20  20  20    3.53    6.15
  18  30  20   -1.13    2.54
  16  26  20    5.56    5.20
  16  22  20   -0.62    5.03
 -11  11 -35   17.14    5.71
 -10   6 -32   64.89    5.77
 -11  29 -27    8.96    5.17
 -11  21 -27   14.66    4.85
  -4 -12 -26    0.63    2.65
 -10  10 -26   -3.55    4.16
  -9   5 -25   77.65    5.52
  12 -30 -24    0.32    3.02
 -10  16 -22   81.89    5.70
 -10  22 -20  112.40    6.45
  -6  -2 -18   18.15    2.90
  11 -27 -17   20.99    3.27
  -9  33 -17    4.97    4.66
  10 -26 -16   -0.52    2.98
  13 -27 -15    5.96    3.31
  -7   5 -15  500.45   16.31
  -8  36 -14    0.00    4.33
  10 -24 -12    2.97    2.77
  -8  30 -12    0.32    4.06
  -8  18 -12    7.57    3.20
  -6  38  -8   12.00    3.83
  -5   7  -7  103.49    4.33
  -6  32  -6    7.12    3.36
  12 -20  -4   19.14    3.75
  11 -17  -1   -0.72    2.98
   5 -11  -1  103.88    4.13
  -2  42   0   22.19    3.38
  -2  24   4    1.47    2.00
  11 -11   5  203.70    7.95
  20 -10   8   -0.51    4.58
  12  -8   8  172.25    7.06
  16  -4  12   44.10    5.01
  22   0  14   -1.05    5.77
  25   5  15    1.60    7.50
  16   4  16   -2.50    4.60
   8  18  16   -2.07    2.67
  25  11  17    2.22    7.01
  16  10  18   25.47    5.34
  23  17  19    3.00    7.30
  19  13  19   -1.04    5.97
  15  15  19   11.23    4.89
  13  29  19    2.30    4.25
  20  22  20    2.04    6.18
  18  28  20   -3.52    5.89
  18  20  20   -0.77    5.88
  16  24  20   10.75    5.56
 -12  22 -38    1.09    6.01
  -9   1 -31   -0.71    4.71
 -11  13 -31    2.43    4.90
 -11  15 -29    6.37    4.55
  10 -30 -28    6.47    2.72
 -10   8 -28    1.30    4.49
 -11  19 -27   27.02    4.77
   6 -26 -24   16.43    1.62
  -6  -6 -24  129.08    5.88
 -10  12 -24    2.41    4.38
  -3 -13 -23  117.27    4.80
   0 -18 -22  272.20    8.44
  -7  -1 -21    5.36    3.44
  -8   4 -20  435.43   14.85
 -10  28 -20   -1.36    4.53
 -10  20 -20   -1.10    3.83
  -9  11 -19   51.52    4.56
  -9  15 -17   99.30    5.57
  -9  27 -15   28.29    4.61
  -9  25 -15   46.04    4.76
  -9  23 -15  102.45    5.95
  12 -26 -14   26.24    3.51
  11 -25 -13    9.58    3.03
  -5  -1 -13  115.51    4.72
   7 -21 -11    6.19    2.24
   5 -19 -11    0.43    1.84
  -3  -5 -11   91.17    3.52
  -7  11 -11   19.94    3.33
  -7  33  -9    7.50    3.71
  16 -24  -8   16.21    4.33
  -6  16  -6   35.97    3.14
  -5  11  -5 1461.85   44.08
  -5  31  -3   22.49    3.37
  18 -20  -2    6.67    4.23
  -4  26   0   -0.21    2.43
  -4  24   0  202.49    7.28
  15 -17   1    5.21    3.80
  11 -15   1    7.84    3.34
   4  -6   2  235.93    7.69
  15 -15   3   16.47    3.89
  11 -13   3  221.09    8.41
  15 -13   5   18.95    4.22
   9  -9   5  367.05   12.31
  18 -10   8    8.57    4.98
  10  -6   8  100.54    4.98
  13  -7   9   13.17    3.48
  24  -2  12    0.30    6.03
  20  -4  12    9.44    5.35
  23  -1  13    1.04    5.97
  24   2  14   -2.26    5.97
  26  10  16    1.20    7.22
  20   4  16   -0.93    5.68
  23   9  17    2.41    6.66
  11  13  17  132.90    6.42
   9  27  17   33.26    3.54
   9  23  17   22.00    3.49
  24  14  18    1.60    7.06
  20  10  18    3.52    5.67
  14  12  18   30.06    5.03
  12  16  18    0.58    3.73
  23  19  19    0.98    7.63
  15  33  19   -1.38    4.80
  13  27  19    6.35    4.23
  13  21  19   10.26    4.36
  20  26  20   -0.29    6.41
  20  24  20   10.03    6.67
  18  26  20   10.07    6.19
  18  22  20    2.01    5.61
 -12  20 -38   -3.28    5.79
 -12  22 -36    0.10    5.83
 -11  11 -33    1.93    5.08
  -6  -8 -28   -0.24    3.33
  -9   3 -27  144.21    7.35
  -8   2 -22  404.61   14.01
 -10  30 -20   28.95    5.35
   7 -25 -19   13.62    2.35
  -3 -11 -19   28.97    2.48
  -4  -8 -18    6.28    2.21
  -8   6 -18  210.37    8.27
  -9  35 -17    8.31    4.75
  -5  -3 -15 1052.06   32.07
  -9  21 -15   34.77    4.22
  -8  32 -12   39.37    4.47
  15 -23  -7   14.62    4.02
  -4   4  -6    3.99    1.84
  13 -21  -5   22.07    3.97
  -2   0  -4    0.27    0.90
   9 -17  -3   19.13    3.04
  -3   5  -3  885.58   26.67
  -2  46  -2   -0.15    3.14
  17 -19  -1   -0.72    3.81
  16 -18   0    0.39    3.56
  -4  22   0   -0.98    2.26
  -3  15   1  237.14    7.76
   2  -2   2  311.32    9.51
  -2  22   4   43.87    2.61
  21 -13   5    0.79    4.86
  20 -12   6   -0.45    4.45
  16 -12   6   -0.25    4.12
   4   0   6    0.53    1.66
  19 -11   7    4.83    4.86
  21  -5  11    0.48    4.99
  15  -5  11    2.96    3.79
  18  -4  12   -1.62    4.65
  20   0  14   -3.85    5.06
  16   0  14    0.98    4.47
  18   4  16    2.63    5.00
  12   8  16    0.57    3.53
   8  30  16   -0.94    2.61
  19   7  17    1.95    5.55
  17   7  17    3.95    4.69
  13  39  17    5.42    4.04
   9  25  17   35.55    3.63
  22  12  18    7.59    6.22
  18  10  18    0.88    5.04
  18  24  20   -0.04    5.85
 -12  20 -36    3.37    5.89
 -10   4 -34   28.35    5.19
 -12  24 -34    0.32    5.07
 -10   6 -30    1.82    4.59
  -5 -11 -29   62.09    4.23
 -11  17 -27   26.06    4.88
 -11  27 -25   16.98    5.28
 -11  25 -25   20.33    4.83
 -11  23 -25   14.64    5.04
 -11  21 -25   20.02    4.57
 -10  14 -22    1.38    3.89
 -10  18 -20   91.95    6.09
  -9  29 -15   31.02    4.45
  -7  15  -9   77.41    4.32
  -6  10  -8  657.60   20.58
  14 -22  -6    0.20    3.38
  10 -20  -6    5.51    2.92
  -6  34  -6    2.39    3.76
  -5  17  -3  230.17    8.06
  -4  12  -2   46.04    2.67
  -3   9  -1   -1.27    1.57
  18 -18   0   10.03    4.37
  -4  28   0   91.90    4.47
  20 -16   2    0.55    4.31
  16 -16   2   -0.36    3.65
   7  -9   3  357.83   11.66
   1  47   3    2.08    2.64
  16 -14   4    2.04    3.98
  17 -13   5   15.33    4.19
   1  43   5    7.86    2.51
  -1  33   5   48.08    3.06
  12 -10   6   30.97    3.57
   2  44   6    0.84    2.18
  22  -6  10    0.34    5.45
   8   0  10   -0.78    2.34
  18   0  14    7.34    4.99
  15   3  15   10.48    4.60
  24   8  16    1.17    6.75
  22   6  16   -4.43    6.17
  14   6  16    1.46    4.17
  10  12  16    1.40    3.26
  25  13  17   -3.97    7.11
  24  16  18   -1.60    7.12
  14  36  18    0.24    4.36
  12  32  18    1.53    3.77
  23  21  19    3.38    7.38
  21  17  19   -3.42    6.16
  19  15  19   -1.02    5.99
  15  17  19   11.14    4.79
 -12  18 -36   -0.33    5.17
 -11   9 -35   20.24    5.67
 -12  22 -34   11.30    5.25
 -11  13 -29   25.60    4.99
  -8  -2 -28   -0.93    3.83
  -7  -5 -27   49.78    4.31
 -11  29 -25   12.36    4.92
  11 -29 -23    7.08    2.99
  -6  -4 -20  104.92    4.94
 -10  32 -20   -1.34    4.43
  -1 -15 -19  128.47    4.46
  -8   8 -16   -1.79    3.41
  -9  31 -15   13.27    4.56
  -9  19 -15   98.86    5.56
  -2 -10 -14   20.05    1.65
  -8  38 -14    7.55    4.32
  -8  16 -12  415.76   14.08
  -7  39 -11    1.15    3.75
   3 -15  -9   57.76    2.36
  -4  42  -4    1.53    3.39
   7 -15  -3  222.18    7.68
  12 -18  -2  117.06    5.58
  19 -17   1    2.30    4.47
  17 -17   1   -0.83    4.00
  18 -16   2   12.01    4.46
  19 -15   3    3.65    4.63
  17 -15   3   12.24    4.28
   9 -11   3  128.80    5.47
  18 -14   4    2.71    4.32
   0  36   6   -0.06    2.20
   9  -3   9   42.95    3.59
  19  -5  11    1.41    4.91
  17  -5  11    3.29    4.80
  21  -1  13    2.42    5.06
  15  -1  13   35.95    5.06
   7   9  13  136.99    5.51
  21   3  15    6.76    5.88
  11   7  15  124.89    6.06
  26  12  16    3.09    7.51
   8  20  16    2.22    2.65
  11  35  17    5.79    3.45
  17  33  19    0.50    1.37
 -12  20 -34    2.00    4.89
 -12  26 -32    3.31    4.85
 -12  24 -32   18.87    5.21
 -11  11 -31   -2.43    4.99
  -9   1 -29   47.66    5.11
   9 -29 -27   27.56    2.87
 -11  15 -27   53.35    5.88
 -10   8 -26    0.92    4.07
 -11  19 -25   18.73    4.83
  -8   0 -24  285.08   10.65
 -10  10 -24   13.37    4.13
  -9  13 -17  122.53    6.10
  -3  -7 -13  187.10    6.28
  -8  34 -12    1.61    3.90
  -7  35  -9    2.17    3.51
  17 -23  -7    7.12    3.95
  -3  -1  -7  262.78    8.35
   4 -14  -6  127.53    4.49
  -5  33  -3   26.90    3.42
  -4  20   0  553.65   17.31
  -3  35   1    6.40    2.75
   0  46   2    8.69    2.85
  -2  38   2    0.48    2.69
   4   4   8  686.59   20.89
  11  -5   9    7.23    3.30
  22  -2  12   14.67    5.51
  10  48  12   -0.73    1.49
   9   5  13   84.66    4.76
  10   6  14   26.66    3.51
   8  10  14  314.21   10.80
  27  11  15    0.56    6.38
  25   7  15    1.31    6.47
  23   5  15    3.93    6.35
  13   5  15   12.07    3.94
   9  11  15   79.18    4.46
   7  31  15   18.11    2.51
  25  15  17    2.60    7.36
  23  11  17    8.64    6.46
  21   9  17    5.22    5.84
  15   9  17   10.58    4.57
  13  11  17   52.01    4.89
  24  18  18   -5.36    7.37
  22  14  18   -2.66    6.57
  20  12  18   -1.11    5.77
  16  12  18   -2.17    4.86
  14  14  18    0.63    4.47
  12  18  18   30.05    4.35
  21  19  19    0.65    6.57
  19  17  19    1.76    6.19
  17  17  19    5.28    5.18
 -12  16 -36   -2.38    5.76
 -12  18 -34    9.60    5.73
 -11   9 -33    9.14    5.09
  -8  -4 -32  102.25    6.58
 -10   4 -32    3.06    4.70
 -12  22 -32    2.62    5.39
  -1 -19 -29   12.82    2.47
   7 -27 -25   20.59    2.29
  -7  -3 -23   81.57    4.83
  -9   5 -23   73.59    5.20
  10 -28 -22   26.11    3.06
  13 -29 -21   -1.99    3.14
  -9   7 -21    2.60    3.44
   8 -26 -20   -0.00    2.30
 -10  34 -20   28.08    5.32
 -10  16 -20    1.57    3.84
 -10  26 -18    0.63    4.18
 -10  24 -18   30.31    4.72
  -5  -5 -17  353.45   11.60
   7 -23 -15  109.58    4.49
  -6   6 -10  338.96   11.29
  -6  40  -8   -0.64    3.59
  11 -21  -7   10.28    3.22
  13 -19  -3   17.67    3.64
  -4  38  -2   39.00    3.84
   7 -13  -1    3.34    2.16
  12 -16   0  204.65    8.05
  -4  30   0   -0.81    2.78
   9 -13   1   12.19    2.77
   7 -11   1   33.52    2.64
   0  42   4   -2.04    2.53
  -2  20   4   24.41    2.03
  13  -9   7   34.92    3.83
  22  -8   8   -0.77    5.27
  21  -7   9   -2.73    4.80
  20  -6  10   10.88    4.73
  16  -6  10   71.84    5.50
  23  -3  11   -0.12    5.58
  13  -3  11    2.89    3.36
  14  -2  12  123.71    6.47
  19  -1  13    1.58    4.59
  17  -1  13   11.10    4.47
   5  17  13   84.15    3.65
  24   4  14   -5.19    6.03
  22   2  14   -2.67    5.37
  14   2  14    1.60    4.12
   6  32  14    8.03    2.00
  19   3  15   11.03    5.48
  17   3  15   18.48    5.01
  20   6  16   -0.13    5.57
   8  28  16    4.60    2.66
  11  15  17   26.44    3.91
  -9  -1 -33   10.35    4.47
 -12  20 -32   20.91    5.42
  -7  -7 -31    1.70    3.87
 -10   6 -28   31.54    4.79
   8 -28 -26   -0.28    2.27
  -9   3 -25  189.63    8.33
 -11  17 -25   51.47    5.18
 -11  27 -23    3.52    4.43
 -11  25 -23    9.94    4.82
 -11  23 -23    4.37    4.37
 -10  12 -22  105.34    6.14
   9 -27 -21    0.49    2.52
  -9   9 -19   32.13    4.04
 -10  28 -18   13.92    4.43
  -9  33 -15   16.38    4.34
  -8  26 -10   97.57    5.63
  -8  24 -10   -0.05    3.45
  -5   3  -9  373.28   11.99
  -7  27  -7   51.24    4.15
  -7  25  -7   51.00    4.08
  -7  23  -7   57.81    3.98
  16 -22  -6    4.80    3.84
  -6  14  -6   10.04    2.55
  -3  45  -3    4.61    3.29
  -3  41  -1    2.79    3.16
  -1  45   1    1.44    2.87
  12 -14   2  215.70    8.42
  -2  30   4   16.43    2.42
  10  -8   6   13.31    3.22
   8  -6   6  147.84    5.81
  14  -8   8    0.04    3.39
   6   0   8   -1.17    1.84
  18  -6  10    0.13    4.31
  10  -2  10   37.45    3.71
   6   4  10 1235.71   37.38
  24   0  12    1.48    6.09
  25   3  13    4.50    6.71
  23   1  13    4.56    5.88
  12   4  14   20.58    3.51
   7  19  15  109.55    4.75
  26  14  16    1.68    7.38
  24  10  16   -0.09    6.70
  18   6  16   -0.30    4.72
  16   6  16    0.02    4.73
   8  22  16   -0.86    2.71
  25  17  17   -4.99    8.37
  19   9  17   10.46    5.52
  17   9  17   16.08    5.19
  12  30  18    5.77    4.06
  12  20  18    0.58    3.87
  21  23  19    6.03    6.82
  21  21  19   -4.19    6.99
  19  19  19    3.41    5.74
  17  31  19   -1.92    3.67
  15  21  19    2.55    4.70
 -12  16 -34   -0.96    5.52
 -12  18 -32   -0.06    5.32
  -4 -14 -30  161.79    6.76
 -12  26 -30   22.22    5.57
 -12  24 -30   -1.92    5.34
 -12  22 -30   19.03    5.35
 -11  11 -29   19.98    5.18
  -3 -15 -27   95.85    4.50
 -11  13 -27   57.78    6.32
  -1 -17 -23   42.45    2.42
 -11  29 -23    7.72    4.84
 -11  21 -23    4.05    4.48
   5 -23 -19   20.58    1.96
  14 -28 -18   15.23    3.63
 -10  30 -18    4.00    4.46
  -8  36 -12   17.27    4.17
  -8  14 -12   45.87    4.04
  -7   9 -11   20.73    3.01
  14 -24 -10   46.08    4.18
  -8  28 -10    0.97    3.82
  -8  22 -10  138.65    6.37
  12 -22  -8    1.46    3.09
  -7  21  -7  120.96    5.57
  -6  36  -6    3.57    3.46
  15 -21  -5   21.67    3.93
  14 -20  -4    0.10    3.20
  10 -18  -4   48.23    3.49
   4  -8   0 1117.92   33.56
   1  -1   1  415.01   12.40
  -1   9   3  467.41   14.02
   6  -6   4   54.92    3.06
  19  -7   9    7.27    4.49
   2  30  10    0.77    0.63
  20  -2  12    0.72    4.81
  10   2  12  192.14    7.57
  13   1  13  149.10    7.07
   6  18  14   -0.28    2.13
  25   9  15   -0.62    7.00
  22   8  16    3.80    6.21
  12  40  16   -0.62    3.51
   8  26  16    0.22    2.65
   8  24  16   -1.82    2.75
  23  13  17   -0.60    6.90
  22  16  18   -0.14    6.82
  20  14  18    2.45    5.81
  21  25  19   -5.33    6.81
  17  19  19   -0.22    5.06
  15  27  19   -2.04    4.69
  15  23  19    1.54    4.74
 -12  14 -36    0.78    5.02
 -11   7 -35   12.44    5.30
 -11   9 -31   -3.37    4.94
 -10   4 -30   77.71    5.99
 -12  20 -30    8.76    6.87
  12 -30 -26    1.57    3.02
  -6  -8 -26    2.52    3.05
  -8  -2 -26    1.00    3.65
 -11  15 -25   87.07    6.08
 -10  14 -20  104.28    5.95
   8 -22 -12   -0.88    2.35
  13 -23  -9    5.83    3.27
  -7  37  -9    5.26    3.95
  -7  13  -9   57.36    3.86
  -7  29  -7   52.37    4.23
   8 -18  -6   35.24    2.94
  -6  26  -4   22.42    3.15
  -6  24  -4    0.40    2.74
  -5  35  -3   28.71    3.55
  -5  15  -3  411.34   13.18
  13 -17  -1    6.40    3.33
  13 -11   5   68.46    4.51
   5  -3   5  941.09   28.52
   3  49   5    3.03    2.29
  21  -9   7    1.77    5.02
   7  -3   7 1024.30   31.26
  20  -8   8    5.20    4.85
  17  -7   9    3.80    4.26
  16  -2  12    0.26    4.41
  12   0  12  473.20   16.01
  11   3  13  213.81    8.45
  26   8  14    1.25    7.31
  20   2  14    2.00    5.11
  16   2  14    7.31    4.42
  21   5  15    9.28    5.95
  14   8  16   -1.33    4.10
  12  10  16    0.13    3.74
  10  36  16   -0.34    3.04
  10  14  16    4.87    3.30
  21  11  17   -3.19    5.84
  16  36  18    0.65    5.33
  16  14  18   19.94    4.99
  14  34  18    1.33    4.53
  14  16  18   32.24    5.36
  12  28  18    0.00    4.29
  12  22  18   37.40    4.51
  19  29  19    5.97    6.25
  19  21  19    0.36    6.32
  17  29  19   -1.80    5.55
  17  21  19    1.30    5.13
  15  25  19    3.25    4.81
 -10   2 -34   -0.61    4.71
 -12  14 -34   12.61    5.22
 -12  16 -32   34.79    5.43
  -9  -1 -31    1.87    4.17
  -8  -4 -30    3.66    4.26
  -5 -11 -27  299.67   10.59
  -9   1 -27   72.61    5.32
 -11  19 -23   12.03    4.31
  -6  -6 -22   15.97    3.21
  12 -28 -20   16.03    3.26
  -8   4 -18   12.59    3.24
 -10  32 -18   11.85    4.50
 -10  18 -18   -0.89    3.99
  -7   1 -17  200.10    7.62
  -9  11 -17  166.34    7.13
   5 -21 -15  149.57    5.16
  -9  35 -15    8.87    4.40
  14 -26 -14    0.86    3.28
  -9  27 -13    9.46    3.74
  -9  25 -13   32.08    4.13
  -9  23 -13   25.31    3.89
  -8  30 -10   63.58    4.92
  17 -21  -5    6.05    4.01
   4 -12  -4  286.55    9.08
  -6  28  -4    1.69    3.06
  -6  22  -4   34.05    3.33
  -4  18   0    0.22    2.02
  13 -15   1    0.74    3.29
  13 -13   3   10.24    3.50
  -1  41   3    7.64    2.67
  14 -10   6    4.36    3.62
  11  -7   7   21.33    3.34
  23  -5   9   -1.77    5.60
  22  -4  10    2.28    5.58
  21  -3  11    4.15    4.98
  18  -2  12   21.06    5.01
  18   2  14    2.45    4.90
  23   7  15    4.64    6.42
  15   5  15   54.19    5.15
  24  12  16   -2.80    6.93
  15  11  17   43.15    5.44
  13  37  17    0.87    4.04
  13  13  17   12.14    4.19
  11  33  17    7.99    3.63
  11  17  17   23.29    3.91
  22  18  18   -1.62    6.43
  19  27  19    1.32    6.18
  19  25  19    0.27    6.12
  19  23  19    1.16    6.23
  17  27  19   -0.07    5.44
  17  23  19    1.55    5.21
 -11   7 -33    4.47    4.48
 -12  18 -30   28.20    5.77
 -12  26 -28    0.51    5.12
 -12  24 -28    2.68    5.45
 -10   6 -26    4.28    4.20
  -7  -5 -25  100.80    5.32
  -4 -12 -24  146.10    5.82
 -10   8 -24    2.71    3.85
 -10  10 -22    1.61    3.65
  -8   2 -20   66.54    4.58
  13 -27 -17   20.57    3.46
   8 -24 -16   -0.74    2.34
  -7   3 -15  267.06    9.44
  -9  29 -13   11.19    4.01
  -9  21 -13   46.48    4.51
  16 -24 -10   -0.61    3.62
  -7  31  -7   43.11    4.32
  -7  19  -7   97.88    4.92
  -5  41  -5    9.51    3.50
  16 -20  -4    3.46    3.62
  15 -19  -3    6.51    3.82
  14 -18  -2    1.72    3.31
   4 -10  -2  588.34   17.93
  -2  44   0   -1.75    2.99
   3  -5   1   49.65    2.20
  10 -10   4    6.28    3.00
  21 -11   5    2.33    4.63
   3   1   5  144.84    4.85
  15  -9   7   18.15    3.94
  18  -8   8    1.77    4.16
  15  -3  11    2.49    4.00
   4  18  12    4.86    1.70
  21   1  13    3.62    5.15
  24   6  14   -2.50    6.36
  22   4  14    3.02    5.87
   7  29  15   23.23    2.65
   7  21  15  135.69    5.47
  20   8  16    0.79    5.54
  23  15  17   -4.55    6.65
  22  20  18    1.82    6.94
  20  16  18   -3.00    5.88
  17  25  19    0.82    5.39
 -12  12 -36    1.85    5.04
  -7  -7 -29   20.77    4.04
 -11   9 -29   10.71    4.25
 -12  28 -28    6.53    4.82
 -12  22 -28   -0.83    4.96
 -11  11 -27   24.81    5.15
 -11  17 -23   34.43    4.63
 -11  25 -21    1.01    4.05
  -2 -14 -20  890.56   26.93
  -4 -10 -20    4.22    2.32
  11 -27 -19    7.65    2.87
  -5  -7 -19   59.75    3.59
  -7  -1 -19   48.41    4.03
 -10  34 -18   -1.40    4.70
  -8   6 -16    3.22    3.31
  13 -25 -13   25.08    3.74
  -4  -4 -12 1721.00   51.51
  -8  38 -12    2.43    3.95
  -8  32 -10    0.76    3.99
  -8  18 -10  416.33   14.09
   6 -16  -6   35.85    2.53
  11 -19  -5    6.20    2.87
  -5   9  -5  111.00    4.53
  18 -20  -4    0.59    4.40
  -6  30  -4   18.51    3.43
  -6  20  -4    1.74    2.57
  10 -16  -2  116.56    5.29
  -3  37   1    2.31    2.79
  14 -12   4    0.60    3.37
   8  -8   4  129.65    5.26
   5  53   5   -0.15    1.94
  -1  35   5   32.20    2.79
  20 -10   6   -0.24    4.64
  19  -9   7    3.50    4.32
   9  -5   7  546.64   17.47
  12  -6   8   11.86    3.35
  24  -2  10    3.75    5.93
  23  -1  11   -0.88    5.11
  19  -3  11    0.00    4.95
  22   0  12    0.44    5.77
   6  10  12  442.18   14.05
  25   5  13   -1.90    6.25
  23   3  13   -4.48    5.95
  25  11  15    0.27    6.79
  19   5  15    3.21    4.89
  17   5  15    8.31    4.85
  11   9  15   67.06    4.66
   9  13  15  318.02   11.09
  22  10  16    0.02    5.86
  16   8  16    0.02    4.71
  21  13  17   -0.00    6.38
  17  11  17   31.07    5.30
  16  16  18   -2.81    4.69
  14  18  18   -0.44    4.56
 -10   2 -32   75.52    6.20
 -12  14 -32    2.97    5.16
  -2 -18 -30   -0.52    2.53
  -6 -10 -30    0.92    3.69
 -12  16 -30   -1.93    5.08
 -10   4 -28   -1.28    4.50
 -12  20 -28    6.69    5.04
 -11  13 -25   11.90    4.44
  -8   0 -22   -1.17    3.29
  -9   5 -21    4.07    3.55
 -11  23 -21    2.97    4.37
 -10  12 -20    4.34    3.57
  -9   7 -19    8.91    3.35
 -10  16 -18   72.64    5.30
  -9  37 -15    6.61    4.33
  -6   0 -14   96.31    4.40
   9 -23 -13   18.33    2.78
  -7   5 -13  127.47    5.58
  -9  31 -13   13.35    3.93
  -9  19 -13   21.98    3.80
  12 -24 -12   66.45    4.45
  -8  12 -12  568.22   18.41
  11 -23 -11   -0.06    2.72
  -6   8  -8   13.05    2.42
  -6  38  -6    1.39    3.44
  -4  44  -4    1.33    3.20
  17 -19  -3   10.62    3.80
  -4  40  -2    1.99    3.11
  14 -16   0   -0.31    3.50
  10 -14   0   72.39    4.08
  14 -14   2    4.11    3.61
  10 -12   2  250.78    9.00
  -2  32   4    1.22    2.28
  15 -11   5   53.17    4.79
  16 -10   6    5.58    4.13
   3   5   7 1389.51   41.44
  14  -4  10  287.45   10.84
  17  -3  11   -0.18    4.61
  19   1  13    5.88    5.13
  26  10  14   -1.85    6.77
  13   7  15   98.90    5.80
  11  41  15    3.19    3.25
  24  14  16   -6.73    7.09
  18   8  16    2.12    5.02
  23  17  17   -0.57    6.36
  22  24  18    0.73    7.21
  22  22  18    0.22    6.73
  20  18  18    0.11    6.06
  18  16  18    8.00    5.72
  14  32  18    5.23    4.75
 -12  12 -34   -1.83    4.84
 -11   7 -31   -3.03    4.95
  -9  -1 -29   44.80    5.24
 -12  18 -28    0.31    4.49
  -2 -16 -24    2.32    1.95
  -9   3 -23   14.22    3.82
 -11  21 -21    0.12    4.25
  10 -26 -18   -0.30    2.71
   9 -25 -17   43.92    3.23
  12 -26 -16    0.21    2.94
  -6  -2 -16    6.32    2.62
 -10  28 -16   -3.58    4.12
 -10  26 -16   -3.23    4.07
 -10  24 -16   -4.22    4.04
  -3  -9 -15  162.06    5.59
  15 -23  -9    3.34    3.56
  -7  39  -9    2.04    3.62
  -7  33  -7   21.51    3.70
  -6  12  -6  146.88    5.73
  18 -18  -2    0.15    4.00
  16 -18  -2   21.80    3.94
  19 -17  -1    1.71    4.25
  15 -17  -1    1.48    3.42
  -2   6   0 1299.19   38.67
  20 -14   2   11.51    4.83
   6  -8   2 1055.18   31.97
  -2  18   4  195.66    6.40
  -1  15   5  483.43   14.57
  21  -5   9    0.11    5.16
   7   1   9   73.44    3.65
  20  -4  10   -3.24    4.61
  17   1  13   13.87    4.85
   7  11  13  215.75    7.72
   5  19  13   49.44    2.72
  14   4  14   13.60    4.29
  10   8  14  101.14    5.21
   8  12  14   12.04    2.79
   6  20  14   56.68    3.12
  23   9  15    6.49    6.47
  21   7  15    7.56    5.93
   9  37  15    2.66    2.76
   7  27  15   45.82    3.18
   7  23  15   85.13    4.13
  11  19  17   73.78    5.07
 -13  21 -37    5.43    5.39
 -13  23 -35    3.94    5.24
  -8  -4 -28   60.91    4.85
 -12  28 -26    0.73    4.78
 -12  26 -26   -1.48    4.91
 -12  24 -26   -1.13    6.29
  11 -29 -25    6.37    2.85
 -11  15 -23    8.05    4.18
  -7  -3 -21    0.83    2.90
 -11  31 -21    0.37    4.53
 -11  19 -21    0.49    3.88
 -10  30 -16   -0.48    4.31
 -10  22 -16    3.71    3.69
  11 -25 -15   65.11    4.23
  10 -24 -14   24.04    3.06
  -8   8 -14   28.65    3.71
  -9  33 -13    7.38    3.97
   6 -20 -12   -0.22    1.88
   4 -18 -12    3.65    1.56
  -6   2 -12  602.86   18.91
  -8  34 -10   46.83    4.49
  14 -22  -8   25.61    4.06
  13 -21  -7   44.83    4.04
  -5   5  -7  284.16    9.38
  -7  17  -7  250.80    9.11
  12 -20  -6   -0.77    2.97
  -3   1  -5  145.66    4.98
   8 -16  -4   22.84    2.63
  -6  32  -4   -0.50    3.12
  17 -17  -1    2.50    3.86
  19 -15   1    3.53    4.51
  15 -15   1    3.59    3.63
  -3  13   1  253.55    8.15
  -2  40   2   21.20    3.04
  19 -13   3    2.63    4.73
  15 -13   3   26.38    4.26
  18 -12   4   -1.88    4.11
  16 -12   4    5.13    3.99
  17 -11   5   16.77    4.24
  11  -9   5   16.72    3.40
   8  -2   8   14.79    2.70
  18  -4  10   41.74    5.09
  16  -4  10   -0.14    3.92
   4  10  10 1000.11   30.09
   3  19  11    0.04    1.26
  20   0  12   36.52    5.51
  14   0  12   -1.12    3.83
   8   6  12    1.08    2.67
   9   7  13   17.23    3.02
  24   8  14    1.79    5.95
  20   4  14   -2.35    4.96
   6  30  14   -0.18    2.02
  25  13  15   -1.24    6.69
   7  25  15   33.20    2.91
  14  10  16   -0.42    4.29
  12  12  16    1.89    3.95
  10  16  16    3.21    3.14
  23  19  17    2.04    6.87
  19  13  17    2.32    5.72
  15  13  17   37.43    5.11
  13  15  17   25.90    4.58
  11  31  17    3.21    3.67
  20  20  18   -2.64    6.28
  18  18  18   -0.96    5.33
  14  30  18    1.28    4.29
  14  20  18   36.18    5.07
 -13  19 -37    3.22    5.76
 -13  21 -35    4.33    5.14
 -12  12 -32   42.21    5.81
 -10   2 -30    4.42    4.47
 -12  14 -30   43.56    5.82
  -4 -14 -28    0.37    2.73
 -12  22 -26   -0.88    4.55
  -9   1 -25   99.99    5.67
  -8  -2 -24   36.63    3.89
  13 -29 -23   -1.53    3.13
  -9   9 -17   68.54    4.61
 -10  20 -16    0.00    3.35
  -9  17 -13   96.26    5.31
  -8  16 -10   -0.57    3.10
  -7  11  -9   51.43    3.58
  -4   0  -8  221.64    7.34
   9 -19  -7   10.38    2.64
  -4   6  -4    5.87    1.72
  -6  18  -4   38.44    3.20
  11 -17  -3   66.68    4.17
  -4  10  -2  598.87   18.39
  -3  43  -1    3.08    3.04
  -5  27  -1    1.01    2.54
  -5  25  -1    9.25    2.54
  18 -16   0    2.24    4.16
  16 -16   0   32.44    4.40
  17 -15   1    1.87    3.96
  18 -14   2   -0.35    4.26
  16 -14   2   27.12    4.24
   8 -10   2  257.36    8.86
  17 -13   3    6.46    4.25
   1  39   7   18.18    2.20
  10  -4   8    9.53    2.84
  25   7  13    0.49    6.86
  26  12  14    0.78    7.68
  12   6  14   85.77    5.09
  24  16  16    1.45    6.84
  22  12  16   -3.41    6.24
  21  15  17    5.51    6.42
  17  13  17   13.67    5.29
  18  32  18    1.62    1.53
  16  32  18    7.52    3.61
 -12  10 -34   20.03    5.10
 -11   5 -33    0.91    4.95
  -8  -6 -32    1.19    4.14
  -5 -13 -31    0.16    2.99
 -12  16 -28   24.98    4.91
 -11   9 -27   31.02    4.80
 -12  20 -26    0.14    4.47
 -11  11 -25   44.71    5.28
 -10   6 -24   58.73    5.18
 -10   8 -22  204.48    8.71
  -6  -4 -18  268.28    9.38
 -10  14 -18    1.05    3.47
 -10  32 -16    0.49    4.07
  -7  35  -7   23.34    3.81
   6 -14  -4  153.35    5.54
  -5  13  -3  816.63   25.01
   8 -14  -2   81.79    3.95
  -5  23  -1   -0.93    2.43
  -4  16   0 4038.95  119.94
  -3  27   3   46.96    3.08
  -3  25   3   59.18    3.17
  12  -8   6   -0.36    2.87
   5   1   7 1022.77   30.91
  23  -3   9    2.68    5.67
  19  -5   9    2.57    4.72
  15  -5   9   14.06    4.16
  11  -3   9   47.83    3.87
   5   5   9   17.09    2.05
  22  -2  10   -0.69    5.54
  21  -1  11   -3.03    5.02
  13  -1  11   19.97    3.65
  18   0  12    2.02    4.26
  21   3  13    4.82    5.23
  13   3  13    7.20    3.70
  18   4  14    5.76    4.52
  16   4  14    2.44    4.07
  19   7  15   11.74    5.35
  15   7  15   26.94    4.67
  10  34  16   -1.95    3.21
  23  21  17    1.63    7.36
  15  37  17    4.94    4.87
  13  35  17    4.72    4.19
  11  21  17   11.89    3.84
  20  28  18    1.04    6.41
  20  26  18   -2.29    6.44
  20  24  18   -0.95    6.40
  20  22  18    7.81    6.23
 -13  19 -35    4.40    5.21
 -13  23 -33   -0.20    4.87
 -13  21 -33   -0.21    4.94
   9 -29 -29    3.43    2.40
 -11   7 -29   19.97    4.92
 -10   4 -26    0.56    4.08
 -12  18 -26   -0.00    4.23
  -6  -8 -24   10.17    2.89
 -11  13 -23   30.65    4.89
 -11  17 -21    2.66    3.93
 -10  10 -20  304.27   11.25
  -1 -13 -15  692.45   20.76
  -9  35 -13    8.84    4.19
  -8  36 -10   -0.45    3.63
  16 -22  -8   -1.23    3.73
  -6  34  -4    6.15    3.26
  -5  29  -1    5.97    2.82
   8 -12   0  299.67   10.04
   6 -10   0  781.88   23.90
  11 -11   3    1.21    3.02
  -3  23   3  133.71    5.03
   7  -5   5  718.65   22.22
   0  38   6   -0.45    2.12
  21  -7   7    3.61    4.56
  13  -7   7   37.63    3.84
  20  -6   8    2.23    4.52
  14  -6   8   92.40    5.44
   2  40   8    1.37    1.72
  17  -5   9    6.67    4.59
   9  -1   9   58.29    3.64
  24   0  10   -1.25    5.71
   8   2  10  342.09   11.43
  25   3  11    0.86    6.37
  23   1  11    1.39    5.24
  24   4  12    4.01    5.58
  22   2  12    8.43    5.68
  16   0  12   47.43    5.01
  11   5  13   17.60    3.35
   5  31  13    9.29    1.76
  10  42  14   -0.50    2.78
   6  22  14    0.89    2.09
  25  15  15   -3.44    7.42
  23  11  15   -2.29    6.37
  17   7  15   23.12    5.11
  24  18  16   -1.69    6.99
  18  10  16   -2.05    5.04
  16  10  16    1.02    4.44
  14  40  16   -0.50    4.41
  12  38  16   -0.64    3.69
  21  17  17   -0.16    5.86
  11  29  17   12.26    4.15
  11  23  17   56.27    4.01
  18  30  18   -0.03    5.82
  18  20  18    4.83    5.44
  16  20  18   -1.46    4.90
  14  26  18    2.68    4.47
  14  24  18    2.58    4.40
 -13  17 -35    2.73    5.12
 -12  12 -30    2.60    4.42
  -6 -10 -28  100.56    5.28
  -7  -7 -27   59.22    4.53
  10 -28 -24   -0.44    2.60
 -12  26 -24   -1.80    4.68
 -12  24 -24    9.00    4.52
  -3 -13 -21    1.52    2.09
   6 -24 -20    0.55    1.89
 -11  29 -19    2.24    4.52
 -11  27 -19    9.99    4.38
 -10  34 -16   -1.91    4.49
  -9  11 -15   73.50    4.67
  -7  41  -9    1.22    3.59
   3 -13  -7  195.78    6.23
  -7  15  -7   69.58    4.07
  -5  43  -5   13.58    3.58
  12 -18  -4   10.81    3.19
   6 -12  -2  768.78   23.50
  11 -15  -1    7.52    3.12
  -5  21  -1   52.15    3.31
  11 -13   1    8.55    2.91
  -2  34   4   15.01    2.52
   9  -7   5  390.74   12.86
  12   2  12   62.34    4.58
  10   4  12   68.93    4.40
  27  13  13   -4.78    7.62
  26  14  14    0.14    7.43
  24  10  14   -5.52    6.42
   8  38  14    4.03    2.38
  11  11  15   97.19    5.33
   9  15  15  143.21    6.09
  22  14  16   -3.21    6.14
  19  15  17    6.46    5.83
  15  15  17   11.86    4.73
  13  17  17   14.65    4.20
  11  25  17   30.74    3.99
  18  22  18    2.51    5.65
  16  30  18    6.52    5.10
  16  22  18    7.99    5.22
 -13  19 -33    2.54    4.84
 -12  10 -32    2.75    4.88
  -9  -3 -31    2.70    4.26
 -11   5 -31   -0.24    4.61
 -13  25 -31   -0.15    4.69
 -13  23 -31   -3.67    5.27
 -12  14 -28   -0.22    4.28
  -9  -1 -27   70.44    5.20
  -5 -11 -25  156.96    6.36
 -12  30 -24   -0.22    4.20
 -12  28 -24    7.47    4.38
 -12  22 -24   -0.27    4.74
  -7  -5 -23   85.11    4.67
 -11  21 -19   21.47    4.40
  14 -26 -16   -0.57    3.31
  -9  15 -13  199.96    8.03
  -9  27 -11    2.92    3.63
  -9  25 -11   -2.08    3.56
  10 -20  -8   15.89    2.91
  -8  28  -8   62.45    4.62
  -8  26  -8    0.44    3.24
  -8  24  -8   83.32    4.79
  17 -21  -7    8.96    4.03
  15 -21  -7   22.51    3.76
  14 -20  -6    4.95    3.36
  13 -19  -5   82.01    4.82
  -5  39  -3   12.68    3.32
  -5  31  -1    4.17    2.86
  -4  36   0   80.37    4.41
  -3  39   1    5.44    2.83
   5  -5   3 1465.11   43.92
  21  -9   5    2.94    4.55
   6  -2   6    5.21    1.86
  16  -6   8    5.91    3.72
  19  -1  11    0.48    4.66
  15  -1  11   -0.00    3.77
  11   1  11   22.90    3.60
  26   8  12    1.95    6.88
  25   9  13   -0.01    6.67
  19   3  13    2.43    5.08
  20   6  14    1.33    5.40
   6  28  14   19.04    2.35
  25  17  15   -4.51    7.47
  13   9  15   78.86    5.32
  24  20  16   -5.47    7.90
  20  12  16    2.63    5.63
  12  14  16   -0.67    3.55
  10  18  16    4.17    3.28
  21  19  17    6.67    6.34
  17  15  17   14.79    5.14
  18  28  18   -1.24    5.98
  18  26  18    2.44    5.56
  18  24  18    1.65    5.70
  16  28  18   -0.60    5.16
  16  26  18    1.92    4.86
  16  24  18   -0.23    4.73
 -10   0 -32    0.25    4.36
 -13  21 -31    1.93    5.32
 -10   2 -28   53.69    5.27
   0 -20 -26   -0.31    1.70
  -8  -4 -26    0.37    3.47
 -12  16 -26   -1.35    4.61
  -3 -15 -25  209.29    7.39
 -12  20 -24    9.43    4.38
  12 -28 -22   -0.54    2.96
 -11  15 -21    2.27    3.95
  -9   5 -19   75.90    4.78
 -11  31 -19    6.77    4.61
  -8   2 -18  141.90    6.33
 -10  12 -18  122.06    6.37
  -2 -12 -16    0.85    1.48
  -8   4 -16   23.90    3.26
   0 -14 -14  556.24   16.57
  -9  37 -13    2.16    3.98
  -9  29 -11    1.22    3.60
  -9  23 -11    3.58    3.74
  -8  14 -10  959.07   29.82
  -8  22  -8    4.15    2.96
  -7  37  -7    8.02    3.56
  -6  16  -4    0.77    2.49
  -4  42  -2   20.05    3.43
   3  -7  -1   36.15    1.84
  -1  47   1   -0.73    2.77
   0  48   2    1.17    2.60
  12 -10   4    2.79    3.16
   4  -2   4   47.02    2.46
   0  44   4    2.98    2.44
  20  -8   6   -0.19    4.86
   4  50   6   -0.36    1.80
  23  -5   7    1.31    5.36
  19  -7   7   10.54    4.74
  20  -2  10   20.05    5.52
  17  -1  11   -1.94    4.39
   4  20  12  151.33    5.15
  17   3  13   11.42    4.73
  15   3  13   30.06    4.54
   7  39  13    1.69    1.96
   5  21  13   44.33    2.55
  26  16  14   -0.00    7.16
  22   8  14   -1.09    5.80
  14   6  14   -0.36    4.00
  12  44  14   -0.80    3.56
   6  24  14   34.77    2.66
  23  13  15   -2.52    6.43
  14  12  16   -0.85    4.17
  13  33  17   -1.43    4.15
 -13  15 -35    1.63    4.92
 -12   8 -34   -0.52    5.03
 -13  17 -33    8.26    5.06
  -7  -9 -31   -0.48    3.65
 -13  19 -31   -0.46    4.80
  -8  -6 -30  149.15    7.44
  -1 -19 -27   42.43    2.81
 -11   7 -27   48.64    5.40
 -11   9 -25   35.90    4.70
 -11  11 -23    9.69    3.78
  -9   3 -21    2.78    3.54
  -6  -6 -20  334.97   11.31
  -8   0 -20  229.01    8.70
  13 -27 -19    6.14    3.28
 -11  33 -19    2.22    4.71
 -11  19 -19    5.17    4.18
   6 -22 -16    6.01    1.91
  -4  -8 -16    1.62    1.88
 -10  28 -14   14.69    4.42
 -10  26 -14   -0.06    3.62
 -10  24 -14   19.93    4.08
  -5  -3 -13  537.51   16.82
  16 -24 -12   17.46    3.87
  -5  -1 -11   27.25    2.51
  -9  31 -11    0.13    3.61
  -9  21 -11    0.60    3.40
  12 -22 -10   71.62    4.42
  -8  38 -10   22.11    4.03
  11 -21  -9   31.55    3.32
  -8  30  -8   -1.28    3.41
  18 -20  -6    0.62    3.80
   9 -17  -5  204.32    7.42
  -7  27  -5   61.21    4.20
  -7  25  -5   70.13    4.33
  12 -16  -2   -0.16    3.05
  21 -11   3    3.12    4.85
  -3  21   3  110.45    4.28
  13  -9   5  125.36    6.06
  -1  37   5   43.66    2.96
  10  -6   6    0.28    2.54
  17  -7   7   15.21    4.18
  15  -7   7   87.43    5.65
  22  -4   8   -1.44    5.01
  21  -3   9    1.55    4.72
  20   2  12    7.86    5.45
  23   7  13    7.60    6.05
  21   5  13    4.74    5.73
   9  43  13    1.10    2.41
  10  10  14    9.08    2.99
   8  14  14   96.28    4.66
   6  26  14   -1.49    2.07
  19   9  15   15.64    5.51
  22  16  16    2.19    6.25
  18  12  16    1.13    4.83
  21  21  17   -1.82    6.49
  19  17  17    7.78    5.86
  15  35  17    2.61    4.88
  13  19  17   15.68    4.52
 -11   3 -33   13.48    5.04
 -12  10 -30   62.31    5.77
 -13  25 -29    6.26    5.11
 -13  23 -29    8.62    4.74
   8 -28 -28   25.57    2.57
 -12  12 -28   30.13    5.28
   5 -25 -25   35.73    1.99
 -12  18 -24    2.29    4.12
   9 -27 -23    2.84    2.46
  -9   1 -23  124.44    6.23
   7 -25 -21    0.22    2.07
  -9   7 -17  316.94   11.40
  -7   1 -15  122.08    5.36
 -10  22 -14    2.50    3.66
   2 -14 -10    3.32    0.86
  -8  20  -8  184.66    7.35
   7 -17  -7  255.23    8.55
  16 -20  -6   -1.23    3.58
  -7  29  -5   55.17    4.32
  -6  36  -4    1.19    3.25
  -5  19  -1    4.22    2.26
  12 -14   0   -0.19    2.92
  -2  46   0   13.64    3.10
  12 -12   2   36.63    3.65
  -2  10   2   33.55    1.79
   9  -9   3   69.12    3.86
  -1  43   3    3.36    2.64
  -3  31   3   67.71    3.61
  20 -10   4   -1.63    4.19
   2   2   4  479.15   14.43
   1  45   5    7.67    2.32
  14  -8   6   23.78    3.64
   1  29   9   13.64    1.26
  14  -2  10   -0.63    3.56
   6   6  10  342.40   11.10
  25   5  11   -5.42    6.07
  21   1  11    0.67    4.84
  24   6  12    0.13    6.15
  24  12  14    1.79    6.46
  18   6  14    1.81    4.79
  16   6  14   11.64    4.92
  21  11  15    4.40    5.48
  15   9  15   31.32    4.96
  20  14  16    2.47    5.59
  16  12  16    1.60    4.39
  10  32  16   -1.98    3.30
  10  20  16    6.58    2.90
  21  27  17   -5.07    6.71
  21  25  17    2.95    6.64
  21  23  17    0.14    6.85
  17  35  17   -0.65    1.31
  15  17  17   21.56    4.85
 -13  15 -33    6.32    5.42
 -13  17 -31    0.52    4.77
  -5 -13 -29   49.01    3.88
 -11   5 -29    2.55    4.63
 -13  21 -29    3.01    5.25
 -12  14 -26    0.12    4.70
 -10   4 -24   18.41    4.16
   8 -26 -22   39.04    2.84
 -10   6 -22   20.63    3.87
 -12  26 -22   19.26    4.91
 -11  13 -21    3.12    3.87
 -10   8 -20   10.36    3.41
 -11  17 -19   11.61    3.90
  -7  -1 -17  214.94    7.98
  13 -25 -15   19.20    3.40
  -5  -5 -15  336.96   11.04
  -8   6 -14   76.58    4.50
 -10  30 -14    2.55    4.22
   7 -21 -13   45.04    2.79
  -9  19 -11    5.62    3.36
  -8  32  -8   28.40    3.91
  -6  10  -6    3.04    2.27
  17 -19  -5    7.51    3.88
  14 -18  -4   17.91    3.67
  13 -17  -3   38.55    3.74
  -5  33  -1   -0.37    2.81
  19  -9   5   10.59    4.65
  18  -8   6    0.63    4.01
  16  -8   6    0.00    3.62
   8  -4   6   15.65    2.40
   2   6   6   64.59    2.34
  11  -5   7  217.10    8.20
  23  -1   9   -0.71    4.95
  24   2  10    3.75    5.97
  22   0  10   23.44    5.89
  18  -2  10    0.25    4.21
  16  -2  10   47.33    4.80
  23   3  11    5.10    5.78
  26  10  12    0.13    6.88
  22   4  12   -0.18    5.12
  14   2  12  135.71    6.78
  25  11  13    1.20    6.68
  12   8  14    7.62    3.32
  23  15  15   -3.68    6.63
  17   9  15   13.41    4.86
   9  35  15    9.03    2.98
  22  18  16    0.57    6.17
  19  19  17    3.21    5.54
  13  31  17    5.87    4.27
 -13  13 -35   11.71    5.25
 -12   8 -32   60.15    6.06
 -10   0 -30  112.62    6.78
  -9  -3 -29   20.26    4.41
  -2 -18 -28   31.38    3.09
  11 -29 -27   12.34    2.89
  -4 -12 -22   41.57    2.96
  -8  -2 -22  414.29   14.11
 -12  28 -22    1.71    4.30
 -12  24 -22   -2.07    4.19
 -12  22 -22   32.64    4.77
  11 -27 -21    0.42    2.70
 -10  14 -16   -0.17    3.45
 -10  32 -14    7.54    3.96
 -10  20 -14   18.26    3.80
  -7   3 -13  111.26    4.99
  15 -23 -11    3.02    3.54
   9 -21 -11    1.51    2.43
  -9  33 -11    0.80    3.52
  -7   9  -9   74.05    3.91
  -4   2  -6  104.49    3.96
  -6  42  -6    1.10    3.37
  -7  31  -5   64.40    4.40
  -7  21  -5  170.87    6.77
  18 -18  -4    3.35    3.84
  19 -17  -3    5.44    4.08
   9 -15  -3  118.35    4.96
  -2   2  -2  353.27   10.73
  -3   7  -1   34.22    1.90
  20 -14   0    1.55    4.43
   2  -4   0   -0.33    0.76
  -2  42   2   -0.58    2.71
  13 -11   3  133.07    6.17
   7  -7   3  577.89   18.04
  15  -9   5  107.97    5.87
  22  -6   6   -0.22    5.10
  12  -4   8  308.63   11.10
   6   2   8  955.02   29.04
  19  -3   9    6.91    4.28
   3  11   9   83.28    3.08
  18   2  12   14.72    4.51
   8  44  12    2.67    2.00
   6  12  12    9.19    1.81
  13   5  13   93.89    5.55
   9   9  13  202.43    7.74
  22  10  14    4.01    6.05
  20   8  14    0.45    5.50
  11  39  15    1.85    3.44
   9  17  15  119.63    5.43
  14  38  16    0.67    4.27
  12  36  16   -0.08    3.77
  12  16  16    4.64    3.64
  13  21  17   33.56    4.71
 -13  19 -29    3.72    4.70
 -13  27 -27    7.16    4.60
 -13  25 -27    4.76    4.59
 -10   2 -26    1.21    3.88
   1 -21 -25   71.63    2.64
  -9  -1 -25  105.27    5.80
 -12  16 -24   21.99    4.80
  -7  -3 -19    7.17    2.75
  12 -26 -18   29.78    3.40
  -3 -11 -17   58.49    2.84
 -11  29 -17   15.92    4.45
 -11  27 -17   15.35    4.46
 -11  25 -17   33.29    4.64
 -11  23 -17   46.95    4.81
  -9   9 -15  429.83   14.58
  12 -24 -14    1.25    2.92
  -6   6  -8  330.98   10.88
  -8  34  -8    0.77    3.39
  -8  18  -8    6.07    3.06
  -7  39  -7    9.79    3.68
  -7  13  -7  274.61    9.56
  10 -18  -6    1.14    2.46
   3 -11  -5 2832.38   83.94
  -5   7  -5 1059.65   32.08
  16 -18  -4    1.08    3.51
  19 -15  -1   -0.78    4.28
  13 -15  -1    0.31    3.20
  -3  45  -1    0.75    3.07
  13 -13   1   27.56    3.47
   9 -11   1    3.18    2.36
  19 -11   3    5.26    3.94
  18 -10   4    4.75    4.39
  14 -10   4   14.08    3.36
  17  -9   5   39.19    4.55
  21  -5   7   10.79    5.17
  20  -4   8   11.77    5.00
  16   2  12    0.55    3.96
   8   8  12  544.27   17.35
  19   5  13    3.04    5.06
   5  23  13   51.60    2.66
  24  14  14   -3.43    6.52
  13  41  15    1.75    4.03
  13  11  15    7.65    4.25
  11  13  15   37.04    3.87
  22  20  16    2.13    6.25
  20  16  16   -0.00    5.28
  14  14  16    0.76    4.23
  10  22  16    4.10    3.34
  19  31  17    4.60    6.37
  19  21  17   -0.65    5.37
  17  33  17    0.00    2.37
  17  19  17   11.08    5.54
  15  19  17   19.39    4.80
 -12   6 -34   14.55    5.10
 -13  13 -33    1.07    5.25
 -11   3 -31    1.16    4.59
 -13  15 -31   -1.69    5.07
 -12  10 -28    2.74    4.34
   7 -27 -27    6.11    2.00
 -13  23 -27    4.78    5.32
  -4 -14 -26    1.18    2.43
  -7  -7 -25  142.16    6.39
 -12  20 -22    8.23    4.48
 -10  10 -18    1.60    3.32
 -11  31 -17    3.56    4.60
  15 -25 -15   11.24    3.62
  11 -23 -13   34.50    3.35
  10 -22 -12  110.89    4.95
  -9  35 -11    1.39    3.73
  14 -22 -10    1.98    3.36
  -8  40 -10   -0.42    3.68
  -8  12 -10   -1.43    3.04
   5 -15  -7  399.81   12.46
  17 -17  -3   13.55    3.81
  15 -17  -3   26.82    3.88
   3  -9  -3  399.67   12.21
  -5  41  -3    8.00    3.33
  18 -16  -2   16.09    4.08
  14 -16  -2  118.36    5.80
   9 -13  -1   12.14    2.62
  -4  38   0   -0.48    2.78
  -4  14   0    0.73    1.82
  19 -13   1    0.40    4.06
  18 -12   2   10.85    4.15
  14 -12   2   96.16    5.29
  16 -10   4    0.31    3.95
  -2  36   4    1.17    2.30
   7  -1   7  331.80   10.89
  17  -3   9    8.77    4.14
  15  -3   9   14.16    3.84
  25   7  11   -0.00    6.30
  19   1  11    1.73    4.84
  13   1  11   16.67    3.52
  26  12  12   -5.37    6.98
  24   8  12    7.19    6.30
  25  13  13   -3.16    6.82
  23   9  13    0.62    5.61
  11   7  13   88.52    4.96
  23  17  15   -2.33    6.23
  21  13  15    3.30    5.88
  19  11  15    6.94    5.45
  22  22  16    0.39    6.80
  16  14  16    4.95    4.94
  19  29  17    3.57    6.08
  19  23  17    0.93    6.05
  13  29  17    9.47    4.27
  13  25  17   12.42    3.92
  13  23  17   24.19    4.22
 -13  11 -35    9.45    5.18
 -12   8 -30    1.58    4.31
  -7  -9 -29   27.94    3.99
 -13  17 -29   10.25    4.78
  -8  -6 -28   -1.97    4.04
 -13  21 -27   14.04    5.40
   6 -26 -26   -0.88    1.67
  -6 -10 -26    1.53    2.87
 -12  12 -26   -2.04    4.26
 -11   7 -25   27.51    4.51
 -11   9 -23   21.10    4.14
  10 -26 -20   45.52    3.45
 -11  15 -19    4.13    3.84
   7 -23 -17   63.54    3.20
 -10  18 -14   -1.49    3.43
  -9  17 -11   10.92    3.08
  11 -19  -7   93.98    4.66
  -7  33  -5   48.42    4.09
  -7  19  -5  279.86    9.76
  -6  14  -4  137.58    5.37
  -5  11  -3  270.67    8.95
  16 -16  -2    0.16    3.40
  -6  26  -2    1.25    2.53
  17 -15  -1    0.76    3.82
  15 -15  -1    4.69    3.58
  18 -14   0   26.25    4.50
  14 -14   0  191.00    7.89
   5  -7   1   15.56    1.88
  17 -11   3   10.14    4.22
  15 -11   3   28.06    4.05
  -3  33   3   63.29    3.56
  -3  19   3  399.06   12.46
  22  -8   4    1.44    4.82
  10  -8   4   15.20    2.73
  -2  16   4    0.37    1.29
  23  -3   7    2.80    5.34
   9  -3   7  217.98    7.92
  20   0  10   -1.57    4.68
  20   4  12    8.06    5.37
  12   4  12  120.02    5.95
  21   7  13   -0.55    5.09
  17   5  13    7.30    4.51
  15   5  13    6.68    4.24
  11  45  13    1.17    3.15
  18   8  14    9.43    4.91
  14   8  14   31.83    4.74
  22  24  16   -2.27    6.62
  10  28  16   -0.13    3.18
  19  27  17    6.59    6.09
  19  25  17   -3.23    5.67
  17  31  17    4.62    5.17
  17  21  17   10.72    5.60
 -14  20 -36   -1.22    5.26
 -11   5 -27   38.45    4.82
  -8  -4 -24   47.34    4.00
 -12  14 -24    7.66    4.58
  -6  -8 -22  209.63    7.81
 -12  18 -22   68.69    5.71
 -11  11 -21   -0.81    4.14
  11 -25 -17   36.47    3.45
  -5  -7 -17  107.86    4.53
 -11  33 -17   18.79    4.44
   8 -22 -14   44.14    2.98
  16 -22 -10   25.03    3.92
  13 -21  -9    9.76    3.35
  12 -20  -8   70.14    4.54
   7 -15  -5  358.78   11.54
  -6  28  -2  100.42    4.87
  -6  24  -2  135.46    5.61
  -5  17  -1   41.30    2.90
  16 -14   0   -1.71    3.55
  17 -13   1    0.47    3.92
  15 -13   1    4.45    3.60
  -3  41   1    0.14    2.72
  16 -12   2   -0.20    3.45
   2  50   4   -0.14    2.20
  21  -7   5   10.62    5.07
  24   0   8    5.83    5.84
  22  -2   8    9.13    5.34
  18  -4   8    1.28    4.38
   4   6   8   29.84    1.92
  21  -1   9   -0.50    5.11
  12   0  10   -0.32    3.09
  23   5  11   -0.26    5.32
  17   1  11    1.31    4.41
  15   1  11    1.38    3.77
  22   6  12    2.63    5.60
   5  25  13   87.67    3.58
  24  16  14   -0.92    6.72
  22  12  14   -1.94    5.55
  23  19  15    3.46    6.58
  17  11  15   18.88    5.07
  15  11  15   35.14    4.89
  20  18  16    3.51    5.54
  10  26  16   -0.27    3.03
  17  23  17    7.47    5.16
 -14  18 -36   -1.12    5.05
 -14  22 -34   -0.00    4.88
 -10  -2 -32   71.14    5.73
 -12   6 -32    0.92    4.38
 -13  13 -31   -0.76    5.01
  -3 -17 -29   32.04    3.11
 -13  15 -29    8.74    4.61
 -10   0 -28   -1.19    4.13
 -13  19 -27   19.88    4.90
  -7  -5 -21   -0.57    2.92
   9 -25 -19   11.40    2.67
   8 -24 -18    0.47    2.22
  10 -24 -16    0.84    2.62
   4 -20 -16   10.06    1.45
 -10  12 -16    1.38    3.52
  -6  -2 -14   27.62    2.60
 -10  36 -14    1.87    4.14
   6 -18 -10   13.46    2.14
  -8  36  -8   24.29    3.90
  10 -16  -4   -0.57    2.50
  -4  44  -2   -0.73    3.08
  -6  30  -2    2.72    2.79
   7  -9   1   86.83    3.83
  -4  28   2   -0.35    2.35
  -4  26   2   97.65    4.25
  11  -7   5  396.17   13.36
  20  -6   6   -0.99    4.63
   4   2   6  103.23    3.84
  19  -5   7    9.06    4.73
  16  -4   8   42.30    4.53
  10  -2   8  498.68   16.17
  23   1   9    4.05    5.57
  11  -1   9   21.29    2.93
   7   3   9   92.13    4.07
  22   2  10    0.68    5.50
  21   3  11    5.79    5.09
   3  21  11    4.86    1.26
  26  14  12    2.59    6.78
  10   6  12  302.15   10.61
   4  22  12    7.35    1.55
  25  15  13   -2.27    6.73
  20  10  14    3.66    5.42
  16   8  14    0.06    4.78
  10  12  14   34.21    3.42
   8  16  14    2.40    2.52
  23  21  15    5.08    7.05
  21  15  15    5.90    5.78
  18  16  16   -2.09    5.20
  14  16  16    0.41    4.73
  12  34  16   -0.52    3.64
  12  18  16   -0.57    3.87
  17  29  17   -4.79    5.84
  17  27  17    4.14    5.24
  17  25  17    1.93    5.12
  15  29  17    7.27    4.81
  15  25  17    2.19    4.43
  15  23  17   16.00    4.73
 -14  20 -34    3.28    5.40
 -13  11 -33    6.36    5.18
  -9  -5 -31    0.37    4.37
 -11   3 -29   15.86    6.14
  -9  -3 -27  146.21    7.16
 -13  27 -25    9.04    4.92
 -13  25 -25    9.46    4.91
 -13  23 -25    5.44    5.16
  12 -28 -24    3.48    2.90
 -10   4 -22  110.98    5.84
  -9   1 -21    0.00    3.29
   4 -22 -20   -0.33    1.29
 -12  30 -20   -4.00    4.46
 -12  24 -20   44.94    4.94
 -12  22 -20    2.78    4.02
  -9   3 -19   57.44    4.19
  14 -26 -18    0.22    3.19
  -4 -10 -18   99.96    4.15
  -9   5 -17  360.44   12.50
   9 -23 -15  109.49    4.76
  14 -24 -14   12.78    3.38
  -6   0 -12    0.08    2.11
  -9  37 -11    0.09    3.62
  17 -21  -9    0.57    3.50
  15 -21  -9    2.19    3.28
   8 -18  -8    4.38    2.23
  -8  16  -8  399.35   13.39
  -7  35  -5   19.45    3.54
  -3   3  -3   87.77    3.27
  -6  22  -2    1.13    2.47
  10 -10   2   54.29    3.61
  -4  24   2    1.09    2.15
  21  -9   3    8.54    4.52
  23  -5   5    3.39    4.88
  12  -6   6   24.15    3.73
   8   0   8  101.81    4.49
  26   8  10   -0.90    6.09
  25   9  11   -0.98    5.94
  11   3  11    2.25    3.16
   9   5  11   13.25    3.29
  24  10  12    1.71    6.27
  23  11  13   -0.21    5.52
  24  18  14    2.20    6.66
  12  10  14   50.21    4.36
  23  23  15    1.95    7.14
   9  33  15   10.51    3.14
  20  20  16    0.68    5.44
  16  16  16    3.13    4.53
  14  36  16    2.45    4.47
  15  27  17    5.44    4.63
 -14  18 -34   -0.66    4.91
 -14  22 -32   13.97    5.54
 -13  17 -27   21.62    5.06
  10 -28 -26    0.51    2.54
 -12  10 -26   -2.91    4.34
 -13  21 -25   22.81    4.85
  -5 -11 -23   23.50    2.81
 -12  16 -22    5.81    4.02
 -10   6 -20  103.15    5.62
 -11  13 -19    2.11    3.64
 -11  17 -17   23.86    4.33
  -6  -4 -16    3.03    2.27
  -8   2 -16    0.11    2.68
 -10  28 -12   -0.74    3.63
 -10  26 -12   39.63    4.22
 -10  24 -12    1.82    3.45
  -9  15 -11    1.89    3.11
  -9  29  -9    3.15    3.59
  -9  27  -9    5.04    3.43
  -9  25  -9    4.71    3.44
  18 -20  -8   -0.37    3.85
  -7  17  -5  128.57    5.49
   7 -13  -3  106.14    4.38
  10 -14  -2   13.60    2.84
   7 -11  -1   37.46    2.63
  -3  11   1    6.52    1.48
   8  -6   4   21.10    2.60
   6  -4   4  104.26    4.12
  17  -5   7   37.61    4.52
   0  26   8    0.57    1.13
   9   1   9   51.31    3.53
  18   0  10   25.40    4.59
  27  15  11    3.19    6.76
  18   4  12   -0.30    4.12
  14   4  12    1.22    3.80
   4  30  12    0.00    1.32
  25  17  13    3.92    6.64
  21   9  13   -0.00    5.66
  19   7  13    2.59    5.21
  22  14  14    1.59    5.99
  10  40  14   -0.07    2.92
   8  36  14   -0.41    2.52
  13  13  15   48.36    4.64
  11  15  15  150.63    6.76
 -14  20 -32   -0.46    4.70
 -12   8 -28   14.46    4.52
  -5 -13 -27  122.44    5.45
 -10   2 -24   76.67    5.33
 -12  12 -24   29.94    4.92
  13 -27 -21    1.49    3.06
 -12  20 -20   86.46    6.05
  -8   0 -18    0.15    2.95
 -10   8 -18   75.91    4.90
 -10  30 -12   38.28    4.34
 -10  22 -12  122.20    6.26
  -9  23  -9    4.54    3.60
  14 -20  -8    1.91    3.14
  -5   3  -7   34.46    2.35
  11 -17  -5  268.55    9.50
   5 -13  -5  757.70   22.98
  -4   8  -2    0.19    1.69
  -6  32  -2   44.45    3.67
   5  -9  -1   32.47    2.13
  -5  37  -1    5.00    2.94
  10 -12   0    1.27    2.65
  20  -8   4    2.93    4.18
  19  -7   5   21.00    4.47
  22  -4   6    1.19    5.29
  18  -6   6    2.56    3.97
   0  40   6   -0.10    2.00
   0  28   8   94.63    3.35
  19  -1   9   -1.33    4.59
  16   0  10   -1.14    3.77
  14   0  10   71.84    4.89
  26  16  12   -2.26    7.31
  16   4  12   36.28    4.91
  10  46  12    0.68    2.73
  13   7  13   22.59    3.80
  24  20  14   -1.45    7.95
  21  17  15    1.18    5.66
  11  37  15    4.92    3.48
  20  22  16    1.16    5.76
  18  18  16   -1.21    4.97
  12  20  16    1.55    3.78
 -11   1 -31   -2.85    4.52
 -13  11 -31   -1.53    4.98
 -10  -2 -30    5.10    4.10
 -12   6 -30   43.24    5.49
 -14  24 -30   12.36    4.81
 -13  13 -29    5.02    4.41
 -11   5 -25  102.84    6.29
 -13  19 -25   35.05    5.27
  -9  -1 -23  115.69    5.95
 -11   7 -23   54.20    4.98
  -9   7 -15  446.56   14.94
 -11  29 -15   10.97    3.95
 -11  27 -15   35.24    4.60
 -11  25 -15   55.87    4.94
  -8   4 -14    0.67    2.75
   5 -19 -13   58.32    2.71
 -10  32 -12    2.53    3.86
  -9  31  -9    4.75    3.55
  -9  21  -9    2.04    3.11
  16 -20  -8   28.39    3.89
  -8  38  -8   -0.30    3.45
  -7  11  -7  370.20   12.22
  -8  28  -6    1.20    3.32
  -8  26  -6    4.46    3.20
  -8  24  -6   -1.16    2.97
  -6  40  -4    1.50    3.20
  -6  20  -2  363.44   11.96
  -4  40   0   41.25    3.54
  -4  22   2  226.85    7.69
  11  -9   3  224.11    8.39
  -3  35   3   13.90    2.56
   5  -1   5   80.59    3.40
  -1  39   5   18.07    2.46
  21  -3   7    5.96    4.56
  20  -2   8    3.47    4.75
  25   5   9    3.76    5.67
  24   6  10    3.28    5.23
  19   3  11    0.31    4.79
  20   6  12   -4.86    5.33
  25  19  13   -1.10    7.37
  23  13  13    1.34    6.08
  17   7  13    6.82    3.98
   9  11  13  202.44    7.68
  24  22  14    7.20    8.16
  18  10  14    0.06    4.20
  12  42  14    2.41    3.70
  19  15  15    5.80    5.81
  17  13  15   40.82    5.85
  15  13  15   42.28    4.94
  13  39  15    3.82    4.08
   9  21  15   30.40    3.36
  20  28  16   -2.55    6.51
  20  26  16    0.12    6.25
  20  24  16   -1.46    5.86
  16  18  16   -0.20    4.19
  14  18  16    1.40    4.96
  12  32  16   -1.49    3.73
 -14  16 -34    7.11    4.97
 -13   9 -33    3.80    5.20
 -14  18 -32   24.15    5.69
  -4 -16 -30   -1.68    2.82
 -14  22 -30    2.68    4.99
  -7  -9 -27  102.35    5.50
 -13  15 -27   20.18    4.63
  -8  -6 -26   -1.29    3.40
 -10   0 -26    0.06    3.83
 -12  14 -22   68.69    5.62
 -11   9 -21    4.83    3.68
  -8  -2 -20   61.83    4.19
 -12  18 -20    2.07    4.11
  13 -25 -17    9.53    3.17
 -11  31 -15   13.06    4.17
 -11  23 -15    7.84    3.73
 -10  20 -12    5.12    3.51
   4 -16 -10   12.29    1.52
  -8  10 -10  630.42   20.02
   9 -19  -9   53.33    3.34
  -7   7  -9   50.21    3.38
  17 -19  -7   12.21    3.95
  13 -19  -7   24.16    3.45
  12 -18  -6    0.28    2.83
  -6   8  -6   87.82    3.93
  -8  30  -6    5.52    3.52
  19 -17  -5    9.89    4.60
  -7  37  -5   22.33    3.63
   5 -11  -3  290.86    9.28
  -5  43  -3    6.20    3.24
  20 -14  -2    6.78    4.18
   4  -4   2  115.48    4.12
  12  -8   4   60.17    4.07
  13  -7   5  197.50    7.82
  14  -6   6    0.92    3.07
  23  -1   7   -0.47    5.17
  24   2   8   -3.23    5.73
  13  -1   9    3.06    3.13
  26  10  10   -1.93    6.61
  20   2  10   28.54    5.53
  25  11  11    3.78    6.37
  21   5  11    0.41    4.88
  26  18  12    0.07    6.93
  24  12  12    5.79    6.00
  15   7  13   30.28    4.58
  22  16  14    3.95    6.42
  16  10  14    7.32    5.30
  14  10  14   -1.32    3.87
  21  19  15    2.46    5.72
  18  20  16    0.08    5.31
  14  34  16   -3.34    4.50
 -12   4 -32   26.55    4.96
  -8  -8 -30   -1.39    3.99
  11 -29 -29    4.87    2.79
 -11   3 -27   62.17    5.43
 -13  17 -25    6.35    4.23
  -7  -7 -23   20.84    3.16
 -13  29 -23    1.32    4.26
 -13  27 -23    5.96    4.31
 -13  25 -23    5.77    4.69
 -13  23 -23   11.66    4.50
  -6  -6 -18   49.05    3.40
 -11  15 -17   25.25    4.17
 -10  10 -16    4.89    3.44
 -11  21 -15   62.57    4.96
  -9  33  -9    4.50    3.47
  -8  14  -8   34.99    3.40
  15 -19  -7   16.32    3.50
  18 -18  -6    2.03    3.77
  -8  22  -6   20.47    3.02
  11 -15  -3   26.87    3.03
  -6  34  -2    0.20    2.89
  20 -12   0   30.97    4.83
  -2  48   0   -0.25    2.79
  11 -11   1   34.97    3.36
  -1  49   1    0.43    2.64
  -4  32   2   -0.07    2.41
  22  -6   4    3.93    5.00
   9  -5   5  140.10    5.68
  22   0   8   -1.58    4.93
   0  24   8  487.02   14.64
  23   3   9    0.19    5.46
  21   1   9    2.51    5.09
  17  -1   9    1.61    4.30
   5   7   9  390.75   12.28
   1  31   9    5.80    1.18
  22   4  10   10.14    5.67
  13   3  11    1.37    3.34
   6  14  12  302.45    9.88
  11   9  13  133.57    6.15
   8  18  14   47.21    2.99
  18  32  16    1.63    5.99
  16  34  16    6.18    3.14
  12  22  16    0.34    3.65
 -14  20 -30   11.68    4.95
  -9  -5 -29   22.69    4.30
  11 -27 -23    4.99    2.70
  -2 -16 -22  174.67    5.96
 -11  11 -19   36.92    4.17
 -12  28 -18    0.16    4.09
 -12  26 -18   34.22    4.76
  15 -25 -17    5.13    3.44
 -11  33 -15   11.50    3.99
 -10  34 -12   21.68    4.09
  -9  13 -11    2.79    3.19
  -9  19  -9   42.14    3.41
   8 -16  -6    7.78    2.29
  -8  32  -6   -1.93    3.23
  -4   4  -4  421.03   13.07
  -6  12  -4    2.43    2.02
  19 -15  -3    4.80    4.02
  11 -13  -1    8.18    2.65
  -3  47  -1    0.45    2.91
  -5  15  -1   64.58    3.20
  19 -11   1    1.87    3.99
  -2  44   2   12.70    2.80
   3  -1   3 4045.21  119.76
  -1  45   3    3.26    2.43
  -2  38   4    8.77    2.43
  15  -7   5   28.26    4.11
   1  41   7    8.70    1.89
  12  -2   8   31.46    3.81
  15  -1   9   15.97    4.07
  17   3  11    4.29    4.23
   5  13  11   14.86    1.97
  12   6  12    8.43    3.19
   8  10  12    3.86    2.61
  23  15  13    2.28    6.23
  19   9  13    8.42    4.89
  10  14  14    3.06    3.00
  21  21  15    2.17    6.23
  15  39  15    1.53    4.78
  13  15  15   14.46    3.90
  11  17  15   56.29    4.31
  18  30  16   -1.17    5.98
  18  22  16    0.24    5.03
  14  20  16    0.78    4.45
  12  30  16   -0.03    3.78
  12  24  16    0.73    3.70
 -14  14 -34    3.38    4.94
 -14  16 -32   -0.29    4.78
 -13   9 -31    1.52    4.56
 -14  18 -30    3.23    4.67
 -13  11 -29   12.86    4.62
 -12   6 -28    0.10    4.30
 -14  24 -28    1.40    4.92
 -13  13 -27   35.80    5.28
 -12   8 -26    1.47    4.01
   9 -27 -25   18.84    2.60
  -9  -3 -25  187.04    7.93
  -6 -10 -24   66.18    4.00
 -12  10 -24    2.26    4.26
  -3 -15 -23   35.80    2.57
 -13  21 -23   13.61    4.48
  -8  -4 -22    6.65    3.15
  12 -26 -20    2.14    2.89
 -12  16 -20   74.29    5.47
 -12  30 -18    4.67    4.22
  -7  -1 -15  129.29    5.36
  -9   9 -13  199.68    7.86
  -8   6 -12    0.00    2.66
 -10  18 -12  137.89    6.45
   7 -19 -11    0.30    1.82
  -9  35  -9    3.48    3.59
  16 -18  -6    2.28    3.31
  14 -18  -6   -0.75    3.14
  -7  15  -5  351.55   11.68
  18 -16  -4   -0.00    3.87
  12 -16  -4   38.84    3.53
  19 -13  -1    1.75    4.16
  22  -8   2    8.46    4.61
  12 -10   2  176.33    7.03
   8  -8   2   -0.33    2.00
  -4  20   2    2.39    1.89
  -3  17   3  235.67    7.62
  21  -5   5    9.97    4.66
  20  -4   6    1.05    4.19
  10  -4   6   83.83    4.29
  19  -3   7    2.47    4.07
  11  -3   7  212.29    8.13
  18  -2   8   22.32    4.40
  25   7   9   -7.32    6.16
  26  12  10    3.96    6.60
  15   3  11    4.38    4.17
  24  14  12    3.11    6.42
  22  10  12    2.93    6.07
  18   6  12   24.75    5.07
  22  18  14    4.41    5.89
  20  14  14    0.65    5.36
  18  12  14    9.30    4.91
  12  12  14    0.73    3.29
  21  23  15    3.34    6.39
  19  17  15   12.06    5.53
  17  15  15   13.38    5.15
   9  29  15   31.25    3.40
  18  28  16    0.74    5.45
  18  26  16    1.80    5.56
  18  24  16   -2.34    5.32
  16  32  16    1.31    4.96
  14  32  16    3.31    4.34
  12  28  16    2.02    3.85
   8 -28 -30    0.39    2.10
 -11   1 -29   11.48    4.51
 -10  -2 -28   40.39    4.94
 -14  22 -28    3.71    4.96
 -13  15 -25   24.25    4.50
 -13  19 -23    0.23    4.03
 -12  12 -22    8.44    4.23
 -12  32 -18   -1.93    4.07
  -7  -3 -17  203.89    7.54
  12 -24 -16    1.41    2.78
 -11  35 -15    7.34    4.14
  -7   1 -13   91.41    4.27
  16 -22 -12   -0.97    3.40
 -10  36 -12   -0.47    3.78
  -8  40  -8   10.50    3.78
  -8  20  -6    5.15    2.83
  17 -17  -5   18.82    3.94
  13 -17  -5   80.57    4.73
  -6  18  -2   37.05    2.99
  -3  43   1   -1.53    2.80
  18 -10   2    2.16    3.88
   0  50   2    5.44    2.59
  17  -9   3   21.54    4.38
  13  -9   3  159.03    6.83
  16  -8   4    7.97    3.67
  14  -8   4    0.92    3.14
   0  46   4   -1.76    2.30
  23  -3   5    1.44    5.17
   7  -3   5  100.35    4.15
   0  30   8   -0.35    1.35
  24   8  10    3.07    5.84
  18   2  10    0.18    4.44
  12   2  10  422.02   14.26
  25  13  11    2.07    6.20
  23   9  11    6.96    5.82
   9  47  11    1.14    2.33
   7   9  11   26.02    2.67
  20   8  12    4.95    5.36
   4  26  12    4.17    1.46
   7  37  13    6.15    2.25
  21  27  15    3.41    7.01
  21  25  15   -2.17    6.52
  15  15  15   33.23    4.97
   9  27  15   19.95    3.20
   9  25  15   31.91    3.41
  16  22  16    3.14    4.61
 -13   7 -33    6.02    4.97
 -14  14 -32   22.64    5.22
 -12   4 -30    4.65    4.25
 -14  20 -28    2.69    4.56
 -10   2 -22   35.95    4.10
  -1 -17 -21   20.41    1.72
 -10   4 -20   47.10    4.34
 -12  20 -18    4.76    3.93
 -11  13 -17  111.49    5.91
 -10  12 -14   37.75    3.64
   3 -17 -13   54.86    2.17
  14 -22 -12   37.93    3.73
  -6   4  -8  173.43    6.31
  -8  34  -6    3.31    3.30
  15 -17  -5   27.17    3.66
  -6  42  -4    7.17    3.30
  -7  29  -3   32.38    3.57
  -7  25  -3   86.88    4.41
  18 -14  -2    0.17    3.62
  12 -14  -2  212.85    8.03
  -4  46  -2   10.83    3.22
  -5  39  -1    2.74    2.96
  18 -12   0    2.34    3.71
  12 -12   0  431.35   14.32
  -4  12   0  757.75   23.01
  -4  34   2   58.86    3.56
  21  -7   3    4.45    4.42
  15  -9   3   44.42    4.14
  24   0   6    0.96    5.21
  22  -2   6    0.08    4.65
   5   3   7   32.92    2.15
  24   4   8    1.31    5.29
  16  -2   8    2.19    4.02
   2  12   8   26.38    1.38
  19   5  11    2.15    4.81
  16   6  12   -3.26    4.35
  14   6  12  135.98    6.74
  10   8  12   92.52    4.90
  23  17  13    2.55    6.09
  17   9  13   12.44    4.70
   9  41  13    3.59    2.71
  22  20  14    2.02    5.99
  19  19  15    2.66    5.61
  11  35  15    6.38    3.57
  16  30  16    2.94    5.06
  16  24  16   -1.09    5.03
 -14  12 -34    8.69    5.42
 -14  16 -30   27.55    5.54
  -4 -14 -24    5.67    2.26
 -11   5 -23    9.40    3.96
 -11   7 -21    4.76    3.88
 -13  27 -21    0.80    4.45
 -13  25 -21    0.61    4.14
  14 -26 -20   33.22    3.70
  -9   1 -19   17.21    3.39
 -10   6 -18    5.43    3.16
  -9   3 -17    8.13    3.13
  -3  -7 -11   13.90    1.52
  -9  17  -9   34.64    3.55
   6 -16  -8    6.74    1.82
  16 -16  -4    4.85    3.51
  14 -16  -4    0.15    3.17
   8 -14  -4    1.70    2.09
  17 -15  -3   13.71    3.93
  13 -15  -3   74.12    4.44
  -5   9  -3  391.89   12.39
  17 -13  -1    2.16    3.76
   8 -10   0    0.57    2.08
  17 -11   1    0.77    3.95
  13 -11   1   12.57    3.21
  -5  27   1   -0.76    2.40
  16 -10   2   28.02    4.30
  14 -10   2    0.05    3.24
   6  -6   2  181.39    6.25
  -3  37   3   27.15    2.83
  23   1   7   -1.43    5.23
  21  -1   7    4.92    4.96
  20   0   8    7.52    4.58
  23   5   9    0.65    5.66
  19   1   9    0.28    3.98
  26  14  10    4.60    6.78
  22   6  10    2.35    5.12
  25  15  11    7.43    6.19
  21   7  11    2.92    5.32
  11   5  11   27.51    3.42
  24  16  12    1.95    6.40
  21  13  13   -2.06    5.47
  13   9  13   38.19    4.09
  20  16  14   -0.98    5.73
  16  12  14    1.91    4.20
  14  12  14    8.77    3.94
  13  37  15    1.26    4.15
  11  19  15   21.72    3.72
  16  28  16    0.78    4.91
  16  26  16    0.73    4.68
  14  28  16   -0.11    4.21
  14  26  16   -2.49    4.24
  14  24  16   -2.84    4.31
 -13   9 -29   15.24    4.56
 -14  18 -28   17.73    4.85
 -13  11 -27   36.61    5.11
  12 -28 -26   -1.20    3.03
 -14  26 -26   -1.45    4.71
 -14  24 -26   -1.64    4.69
 -11   3 -25   25.76    4.37
   8 -26 -24    1.55    2.18
 -10   0 -24   -1.47    3.63
 -13  17 -23    5.93    4.59
 -13  23 -21   -0.44    4.54
  -6  -8 -20    0.41    2.52
 -12  14 -20   -0.00    4.16
  11 -25 -19    3.54    2.70
  -3 -13 -19    3.89    1.88
  14 -24 -16    0.48    3.14
  11 -23 -15    8.34    2.74
 -10  16 -12    3.55    3.20
  17 -21 -11   -1.24    3.51
  13 -21 -11    2.11    3.14
  -7   3 -11   26.96    2.64
  -2  -8 -10 5030.19  148.77
  -4  -4 -10  118.34    4.29
  -9  37  -9    1.00    3.66
   9 -17  -7  283.89    9.59
  -8  18  -6   33.21    3.47
  15 -15  -3   16.65    3.62
  -7  31  -3   27.22    3.37
  -7  23  -3  109.37    4.97
  16 -14  -2   28.80    3.95
  14 -14  -2    5.32    3.31
   8 -12  -2    9.70    2.15
  13 -13  -1   27.29    3.50
  16 -12   0   78.05    5.21
  21  -9   1    1.32    4.29
  15 -11   1    5.03    3.47
  -5  29   1    5.36    2.50
  -5  25   1    8.18    2.33
   9  -7   3  239.18    8.38
  20  -6   4    2.22    4.54
   8  -2   6   16.05    2.54
   6   0   6   17.92    2.11
  17  -3   7   19.20    4.11
  22   2   8   10.63    5.41
  21   3   9    2.97    5.20
  20   4  10    3.69    5.56
  16   2  10   50.50    4.89
  14   2  10    1.99    3.65
   3  23  11   22.62    1.46
  22  12  12    0.00    5.66
  23  19  13   -1.60    6.36
  19  11  13    5.55    5.18
  15   9  13   10.87    4.17
  11  43  13    0.97    3.32
   7  17  13   43.98    3.05
  22  22  14   -1.10    6.23
   8  20  14    2.82    2.64
  19  21  15    0.55    5.56
  15  37  15   -0.60    4.83
  13  17  15   31.06    4.33
 -15  19 -35    5.15    5.55
 -12   2 -32    3.45    4.37
 -11  -1 -31    2.12    4.18
  -8  -8 -28   43.71    4.29
  -3 -17 -27   66.94    3.59
  -9  -5 -27  126.93    6.43
  -2 -18 -26    0.73    2.06
 -14  22 -26    0.31    4.93
 -13  13 -25   56.25    5.52
 -12   8 -24   15.16    4.19
  13 -27 -23    4.91    3.06
  10 -26 -22    2.67    2.57
   5 -23 -21   -1.06    1.74
  -9  -1 -21   -1.57    3.11
  -4 -12 -20  259.89    8.68
  -7  -5 -19  104.76    4.87
 -11   9 -19   14.00    3.62
  -2 -14 -18   28.97    1.95
 -12  18 -18   31.17    4.29
 -10   8 -16    2.31    3.24
  -9   5 -15   17.31    3.35
 -11  29 -13   29.00    4.16
 -11  27 -13   23.31    4.18
 -11  25 -13    6.43    3.68
   8 -20 -12  169.08    6.15
  15 -21 -11    3.83    3.27
  -8   8 -10   75.16    3.98
 -10  30 -10   -0.35    3.40
 -10  28 -10   52.58    4.53
 -10  26 -10    1.57    3.69
 -10  24 -10   75.11    4.87
  -8  12  -8  302.24   10.41
  -8  36  -6   -1.56    3.32
  -5   5  -5  553.89   17.12
  -5  45  -3    5.03    3.20
   2  -6  -2  499.42   14.99
  15 -13  -1    2.06    3.48
  14 -12   0    0.77    3.00
  -4  42   0    1.10    2.76
  19  -5   5    6.98    4.01
   3  51   5    3.06    1.74
  18  -4   6    2.66    3.86
  15  -3   7   43.91    4.29
  13  -3   7    2.66    3.00
  -1  27   7  156.00    5.20
  10   0   8    0.00    2.70
  25   9   9    0.72    5.75
  24  10  10    1.13    5.83
   8  48  10    0.63    1.94
  23  11  11   -0.43    5.81
   9   7  11   14.37    2.76
  24  18  12    1.92    7.09
   9  13  13   21.59    3.04
  22  26  14   -3.90    6.93
  22  24  14    0.07    6.52
  18  14  14   -3.49    5.26
  12  40  14   -0.51    3.74
  10  38  14    0.00    3.05
  15  17  15   15.62    4.58
 -15  21 -33    2.97    5.34
 -14  12 -32    4.87    5.10
 -13   7 -31    3.48    4.48
 -14  14 -30    1.52    5.00
 -11   1 -27   40.01    4.86
 -12   6 -26   -0.20    4.26
  -7  -9 -25   53.26    4.03
  -8  -6 -24    0.22    2.91
 -12  10 -22  110.13    6.47
 -13  21 -21   -2.34    4.03
   5 -21 -17  159.71    5.36
  10 -22 -14    1.94    2.42
   6 -20 -14   66.55    3.03
   9 -21 -13   51.92    3.22
 -11  31 -13   14.36    3.90
 -11  23 -13   37.54    4.29
  -9  11 -11    7.13    2.90
  12 -20 -10    0.00    2.80
  10 -18  -8   92.68    4.34
  -7   9  -7   60.41    3.40
  -7  33  -3   30.51    3.46
  -7  21  -3  137.32    5.67
  -5  23   1    2.30    2.13
  20  -8   2    2.18    4.12
  22  -4   4    0.82    4.88
  10  -6   4   36.89    3.22
  12  -4   6    4.44    3.47
   9  -1   7  234.57    8.28
   6   4   8  161.58    5.74
  17   1   9    0.54    3.90
   7  49   9    0.19    1.46
  26  16  10    5.62    6.87
  10   4  10  224.19    8.28
  25  17  11   -2.64    6.57
  17   5  11    2.31    4.38
  20  10  12    1.64    5.30
  18   8  12   -0.88    4.59
  23  21  13    7.04    6.57
  21  15  13    4.61    5.46
  11  11  13   15.20    3.25
  20  18  14    0.93    5.24
  12  14  14    7.16    3.56
  10  16  14   58.90    4.00
  19  31  15    4.16    6.12
  19  23  15    4.41    5.29
  17  35  15   -1.38    1.57
  17  19  15   18.10    5.11
  11  33  15    5.50    3.56
 -15  17 -35    6.72    5.50
 -10  -4 -30   69.78    5.77
  10 -28 -28    1.11    2.49
  -4 -16 -28   58.24    3.62
 -12   4 -28   22.51    4.82
 -14  16 -28    1.87    4.88
 -14  20 -26    0.80    4.47
  -5 -13 -25  310.26   10.55
 -13  15 -23   23.35    4.73
 -11  11 -17   27.23    3.78
  -8   0 -16   32.42    3.33
 -12  30 -16    2.83    4.12
 -12  28 -16    2.33    4.10
 -12  26 -16    0.97    4.01
 -12  24 -16    1.25    3.91
 -11  15 -15  157.27    7.14
  -5  -3 -11    5.95    1.99
  16 -20 -10    3.22    3.37
 -10  32 -10   56.43    4.77
 -10  22 -10    2.91    3.24
  11 -19  -9   12.38    2.80
  -9  29  -7   38.42    3.93
  -9  27  -7   29.80    3.69
  -9  25  -7   33.25    3.80
  -6  16  -2  638.56   19.85
  11  -5   5  463.42   15.23
  16  -4   6   -2.64    3.62
   7   1   7  332.41   10.82
  -1  29   7   49.71    2.42
  -1  25   7  306.50    9.50
  26  10   8    3.03    6.01
  13   5  11    0.21    3.28
  24  20  12    3.05    7.45
  23  23  13   -0.80    6.53
  16  14  14   19.85    4.97
  19  29  15    0.86    5.84
  19  27  15   -0.54    5.50
  19  25  15    2.05    5.43
  13  35  15    0.17    4.16
  13  19  15   26.86    4.96
  11  21  15   67.17    4.75
 -15  19 -33    1.11    4.82
  11 -29 -31   -1.38    2.63
  -7 -11 -29   21.37    3.73
 -10  -2 -26   -0.85    3.53
  -1 -19 -25   27.37    2.09
 -14  26 -24    5.67    4.35
   7 -25 -23    7.31    2.04
  -9  -3 -23   17.76    3.41
 -13  19 -21   -0.82    3.87
 -12  12 -20   90.08    5.75
  10 -24 -18   29.97    2.98
  -8  -2 -18  150.65    6.33
 -12  16 -18    0.89    3.86
 -12  32 -16   -0.81    4.44
  -8   2 -14   63.16    3.87
  -5  -5 -13  553.75   17.22
  -9   7 -13   13.97    2.92
 -11  33 -13    4.09    4.01
 -11  21 -13   13.45    3.81
  14 -20 -10   39.90    3.82
  -9  39  -9    2.85    3.81
  -9  15  -9   54.51    3.85
  19 -17  -7    3.17    3.54
  -9  31  -7   31.99    3.90
  -9  23  -7   43.60    3.85
  -2  -4  -6   59.80    2.22
   9 -15  -5   46.95    3.13
  -7  41  -5   13.02    3.48
  -7  13  -5  306.02   10.30
  20 -14  -4   -2.59    4.17
  20 -12  -2   -0.64    3.94
  -6  38  -2   -0.62    2.92
  20 -10   0   -0.00    3.80
   9  -9   1   45.61    3.17
  -4  36   2    1.44    2.50
  -4  18   2 1001.61   30.26
  19  -7   3    4.90    4.20
   1  51   3    2.26    2.23
  18  -6   4    3.59    3.90
  23  -1   5    2.27    5.09
  21  -3   5    5.34    4.39
  17  -5   5    5.47    3.89
  24   2   6   -0.09    5.41
  20  -2   6    3.99    4.12
  14  -4   6    1.74    3.27
  18   0   8    0.99    4.28
  27  17   9    0.24    6.83
  25  11   9   -3.93    5.74
  23   7   9   -0.24    5.06
  13   1   9    1.65    3.31
   7   5   9  148.72    5.61
  26  18  10   -2.75    6.85
  22   8  10   11.00    5.18
  18   4  10   40.16    4.90
  25  19  11    0.74    6.80
  21   9  11    1.66    5.40
  19   7  11   -0.93    5.39
  15   5  11    3.42    3.94
  22  14  12    6.49    5.83
  12   8  12  158.73    6.86
  23  25  13    1.14    6.58
  19  13  13    0.96    4.87
  17  11  13    2.87    4.57
  20  20  14    1.30    5.64
  14  40  14   -1.26    4.43
  14  14  14   -0.76    4.03
   8  32  14    1.42    2.57
   8  22  14   34.01    3.15
  17  33  15   -0.74    3.48
  17  21  15    5.15    4.84
  15  19  15   15.75    4.95
 -15  21 -31   -2.10    5.16
 -13   9 -27   23.46    4.84
 -14  18 -26    1.83    4.39
 -13  11 -25   23.67    4.41
 -14  24 -24   -1.69    4.72
   6 -24 -22   76.77    3.26
   9 -25 -21    1.39    2.34
  -5 -11 -21    0.48    2.32
  13 -25 -19    8.19    3.04
  13 -23 -15   53.12    3.94
  -4  -8 -14   22.76    2.07
 -10  10 -14    7.20    3.25
  -3  -9 -13  294.59    9.28
 -10  14 -12  157.05    6.69
 -10  34 -10   -2.36    3.87
 -10  20 -10  239.42    9.13
  17 -19  -9    3.72    3.40
  -7   5  -9  144.77    5.67
  18 -18  -8   11.91    4.17
   6 -14  -6    8.65    1.85
  -8  38  -6    3.06    3.35
  -8  16  -6    4.92    2.97
  -6  44  -4   -0.24    3.16
  -5  41  -1    1.31    2.93
  -5  13  -1   66.22    3.16
   6  -8   0    0.08    1.79
   4  -6   0   -0.83    1.33
  -5  33   1    0.00    2.19
  -5  21   1   47.69    3.01
  22  -6   2    1.59    4.86
  -2  40   4    0.40    2.34
  -1  41   5   11.55    2.29
  22   0   6    3.28    4.64
  23   3   7    0.43    4.88
  19  -1   7   18.01    4.43
   3  47   7    1.11    1.36
   8   2   8   13.59    2.33
  24  12  10    1.54    5.88
  23  13  11    0.84    5.87
  24  22  12    2.52    7.00
  16   8  12   66.36    5.75
   8  12  12  577.72   18.28
   6  16  12    3.61    2.08
  21  17  13    0.40    5.43
  11  31  15    9.06    3.74
  11  23  15   12.17    3.44
 -15  17 -33    5.41    4.91
 -14  10 -32   16.46    5.38
 -12   2 -30   42.54    5.32
 -14  12 -30   17.94    4.86
   7 -27 -29   17.12    2.12
 -11  -1 -29   12.30    4.19
 -13   7 -29    6.57    4.64
 -14  14 -28    8.79    4.87
 -14  22 -24    9.41    5.08
  -7  -7 -21   -0.54    2.86
 -11   5 -21   -0.87    3.29
 -13  17 -21   -1.17    4.06
  15 -25 -19    1.15    3.14
 -13  29 -19    4.89    4.35
   7 -21 -15  168.42    5.94
 -11  35 -13    3.01    4.07
 -11  19 -13   30.43    4.04
  -9  33  -7   14.60    3.70
  19 -15  -5    3.69    3.89
  -6  10  -4  112.84    4.51
   9 -13  -3   80.48    3.97
  -7  35  -3   19.27    3.27
  -7  19  -3   51.03    3.45
   9 -11  -1    4.40    2.30
  19  -9   1    1.00    4.25
   7  -5   3   15.80    2.06
  13  -5   5    2.36    2.95
   1   7   5  147.52    4.51
  21   1   7   -1.01    4.96
  22   4   8   -0.20    5.37
  20   2   8    0.83    4.48
   0  32   8   45.47    2.18
  21   5   9   -1.46    5.17
  19   3   9    3.13    4.55
  20   6  10    6.07    5.11
  25  21  11   -2.42    7.39
  14   8  12    2.06    3.62
   8  42  12   -0.33    2.29
  15  11  13    5.00    3.99
  13  11  13   26.53    4.03
  20  22  14    2.69    5.72
  17  31  15    6.57    5.66
  17  23  15    9.77    5.16
 -15  19 -31    0.10    4.70
  -5 -15 -29   27.03    3.19
 -15  23 -29    2.50    4.58
  -6 -12 -26    1.71    2.49
 -14  16 -26    0.41    4.31
 -11   3 -23   32.22    4.30
 -13  13 -23    3.71    4.44
  -8  -4 -20  434.71   14.43
 -10   2 -20  273.75   10.23
 -11   7 -19   41.13    4.06
 -13  23 -19    0.91    4.23
 -10   4 -18  138.49    6.34
   9 -23 -17   24.45    2.68
  -5  -7 -15  535.78   16.74
  -8   4 -12  309.52   10.61
  15 -19  -9    1.72    3.31
  13 -19  -9    8.05    3.20
  -9  21  -7   86.04    4.77
  18 -16  -6    4.36    4.03
  10 -16  -6   19.36    2.65
  -6   6  -6    3.64    2.01
  19 -13  -3    2.80    3.98
  19 -11  -1    0.88    4.32
  18  -8   2   23.54    4.18
  10  -8   2  289.47    9.97
  23  -3   3    2.71    4.67
  21  -5   3    1.99    4.70
   5  -3   3  419.48   13.06
   1   3   3 3145.91   92.96
  -3  39   3    9.42    2.56
  -2  14   4  194.24    6.14
  15  -5   5   97.85    5.42
   3   3   5 2028.25   60.24
  25   7   7   -0.87    5.87
  26  12   8    1.29    6.55
  16   0   8   23.56    4.37
  22  16  12   -3.56    5.63
  20  12  12   11.40    5.43
  18  10  12   19.75    5.01
  10  10  12  485.52   15.89
  20  24  14   -1.61    5.67
  18  18  14   -2.41    5.07
  10  18  14   -0.21    2.90
   8  30  14    5.46    2.68
   8  24  14    0.15    2.65
  17  29  15    3.19    5.19
  17  25  15    3.20    4.92
  13  33  15    7.07    4.07
  13  21  15   14.73    4.84
  11  27  15   36.96    3.92
  11  25  15   72.14    4.43
 -15  15 -33    1.46    4.88
 -13   5 -31    0.26    4.20
  -9  -7 -29   35.60    4.75
  11 -27 -25   14.63    2.85
 -12   6 -24    5.03    4.13
 -14  20 -24    2.39    4.24
  12 -26 -22   23.01    3.15
 -10   0 -22  322.31   11.61
 -12   8 -22   15.39    4.31
   8 -24 -20  103.01    4.34
 -13  21 -19   10.76    4.05
   6 -22 -18    1.63    1.75
 -12  14 -18   35.36    4.23
   8 -22 -16   -0.37    2.10
 -11  13 -15   34.51    3.77
  16 -22 -14    4.69    3.60
  12 -22 -14   18.42    3.10
  -6  -4 -14  235.88    8.09
  -6  -2 -12  585.63   18.25
 -10  36 -10   15.47    3.84
 -10  18 -10    2.83    3.17
  16 -18  -8   -1.25    3.26
  12 -18  -8    2.65    2.95
  17 -17  -7    2.31    3.45
  11 -17  -7   78.64    4.14
   6 -12  -4   -0.30    1.93
  -8  28  -4   21.14    3.23
  -8  26  -4    3.42    2.89
   6 -10  -2   12.74    1.92
  -3  45   1   -1.99    2.64
  -2  46   2   -0.99    2.46
  17  -7   3   19.96    4.29
  11  -7   3  305.67   10.59
  24   0   4    0.20    4.51
  16  -6   4    1.77    3.48
  12  -6   4    3.86    2.81
  -1  31   7   53.82    2.57
  24   8   8    1.09    5.43
  14   0   8   -0.22    3.12
  25  13   9    1.75    6.18
  24  14  10    4.47    6.21
  16   4  10    0.04    3.54
  12   4  10   11.41    3.06
  23  15  11    0.56    5.64
  17   7  11    2.81    4.09
   3  25  11    3.80    1.16
  21  19  13    3.52    6.21
   9  15  13  196.53    7.45
  20  30  14    2.16    6.07
  20  28  14   -4.20    6.28
  20  26  14   -1.68    6.44
  16  16  14   -2.29    4.73
  12  16  14   -0.51    3.32
  10  36  14    7.77    3.27
  17  27  15    0.98    5.13
 -15  17 -31   -2.38    5.14
 -15  21 -29   -0.21    4.43
 -10  -4 -28    0.02    4.10
  -8  -8 -26    3.01    3.20
 -12   4 -26    2.24    3.92
  -9  -5 -25   73.44    4.92
 -11   1 -25   58.23    5.13
  -6 -10 -22   13.06    2.59
 -13  15 -21   -1.59    3.81
   7 -23 -19   28.93    2.35
  -1 -15 -17  643.42   19.32
 -10   6 -16    7.67    3.33
 -12  18 -16    0.79    4.09
 -11  17 -13   58.63    4.37
  -2 -10 -12 1618.21   48.11
  -9  13  -9   73.37    4.28
  -8  10  -8   11.75    2.80
  -9  35  -7   15.67    3.56
  18 -14  -4    5.73    3.88
  -8  30  -4    0.60    3.03
  -8  24  -4   28.87    3.18
  -6  40  -2   23.78    3.35
  18 -10   0   18.64    4.35
  -6  28   0    0.28    2.51
  -6  26   0  144.80    5.62
  -5  35   1    2.92    2.60
  -3  15   3  418.45   12.88
  20  -4   4   -0.08    3.99
  14  -6   4    4.26    3.28
   8  -4   4  177.08    6.40
  19  -3   5   16.40    4.30
  -1  13   5 1260.91   37.40
  24   4   6    3.02    5.05
  17  -1   7   19.57    4.39
  11  -1   7   92.47    4.72
   0  22   8   -0.38    0.89
  14   4  10  285.34   10.74
  11   7  11   -0.11    2.94
   7  11  11   16.77    2.37
  10  44  12   -0.81    3.00
  17  13  13    7.76    5.04
  11  13  13   56.61    4.18
  14  16  14   11.71    4.10
  12  38  14    3.89    4.26
   8  28  14   -0.35    2.60
   8  26  14   18.43    2.85
  15  31  15    6.00    4.51
  15  23  15    7.62    4.68
  13  31  15   12.05    4.11
  13  23  15   51.69    5.01
  -8 -10 -30   94.84    5.74
 -14  10 -30    2.18    4.60
 -15  19 -29    0.98    4.52
  12 -28 -28    5.15    2.99
 -14  12 -28    0.90    4.26
 -13   9 -25   35.44    4.66
 -14  18 -24   13.93    4.86
  14 -26 -22    0.54    3.04
 -14  28 -22    5.65    4.51
 -14  26 -22   -2.40    4.31
 -12  10 -20   -1.39    3.66
 -13  19 -19    6.40    3.89
  12 -24 -18    1.95    2.79
  -9   1 -17   41.25    3.56
 -11   9 -17   68.58    4.56
  17 -21 -13    4.31    3.66
   5 -17 -11   18.00    1.79
  -6   0 -10 1033.28   31.39
  14 -18  -8   27.23    3.63
  -9  19  -7    7.51    2.83
  -4   0  -6   -1.35    1.60
  -7  43  -5    4.05    3.24
  10 -14  -4  153.19    6.07
  18 -12  -2   17.67    4.21
  10 -10   0  844.52   26.15
  -4  44   0   18.89    3.10
  -6  30   0   81.41    4.20
  21  -7   1    1.08    4.23
  17  -9   1    2.73    3.53
  -4  38   2   44.07    3.34
  22  -2   4   -2.87    4.51
  23   1   5    0.27    4.85
  18  -2   6    2.18    3.84
   0  42   6    1.99    1.94
  -2  28   6   41.23    2.35
  -2  26   6    6.73    1.58
  26  14   8    2.01    6.53
  17   3   9    4.34    4.16
  19   9  11    0.49    4.98
   3  29  11    0.84    1.08
  22  18  12    5.66    6.02
  21  21  13   -1.33    6.04
   9  39  13    2.31    2.77
  18  20  14    2.08    4.81
  14  38  14    2.14    4.41
  15  29  15    6.38    4.54
  15  27  15    7.33    4.63
  15  25  15   15.26    4.79
 -14   8 -32   -0.32    4.93
 -11  -3 -31    1.80    4.38
 -12   2 -28    0.39    4.29
   9 -27 -27   39.59    2.96
 -13   7 -27   31.87    4.65
 -15  23 -27    7.96    4.47
 -14  14 -26    0.31    4.06
 -10  -2 -24   75.33    5.06
 -13  11 -23   22.15    4.17
 -14  24 -22   26.31    4.77
  -9  -1 -19   18.44    3.29
  -6  -6 -16    4.95    2.44
  -9   3 -15  142.47    6.06
 -12  28 -14   -0.87    3.70
 -12  26 -14   24.53    4.29
  11 -21 -13    9.70    2.65
 -11  29 -11    1.83    3.50
 -11  27 -11    1.23    3.44
 -11  25 -11    1.45    3.76
 -10  38 -10   -1.86    3.58
  15 -17  -7   19.42    3.45
  13 -17  -7   25.43    3.35
  -1  -7  -7 6306.77  186.28
  16 -16  -6   -2.67    3.29
  17 -15  -5    8.24    3.98
  -3  -1  -5  146.54    4.86
  -8  32  -4   11.74    3.28
  -8  22  -4    0.04    2.31
  -7  17  -3  165.82    6.28
  -6  24   0   -1.52    2.22
  -5  19   1    6.27    2.04
  16  -8   2    1.55    3.80
  15  -7   3   45.59    4.06
  13  -7   3   17.23    3.37
  -1  47   3    3.07    2.37
   4   0   4  697.53   21.11
  21  -1   5    1.15    4.85
   9  -3   5  804.03   24.89
  10  -2   6    0.95    2.29
  23   5   7   -4.88    5.54
  15  -1   7   52.68    4.41
   4   8   8 2636.23   78.31
  25  15   9   -0.68    6.08
  11   3   9   41.44    3.68
  24  16  10   -1.93    6.44
  20   8  10    0.90    5.10
  18   6  10    1.84    4.51
   4  14  10  394.62   12.22
  23  17  11    3.14    6.38
  15   7  11   -0.98    3.93
  16  10  12    0.91    4.22
  21  23  13   -1.06    5.55
  19  17  13    1.88    5.25
  15  13  13   22.19    4.34
  11  41  13   11.05    3.60
  18  34  14   -2.25    5.62
  16  18  14    4.74    4.63
  13  27  15    4.09    3.81
 -15  13 -33    3.60    4.88
 -15  15 -31    5.26    4.76
 -13   5 -29    8.00    4.10
  -7 -11 -27   48.78    3.97
 -11  -1 -27   32.46    4.47
  13 -27 -25    3.35    2.91
  -8  -6 -22  182.99    7.29
 -14  22 -22    7.16    4.34
  14 -24 -18    4.33    3.10
 -12  12 -18    3.53    3.60
 -12  16 -16    1.53    3.61
 -10   8 -14   92.82    4.98
 -12  30 -14    5.49    4.20
 -12  24 -14    0.41    3.63
 -11  31 -11   -0.87    3.57
 -10  16 -10  119.50    5.54
  -5   1  -7 1019.01   30.79
  -9  37  -7    8.22    3.43
  12 -16  -6   -1.01    2.81
  -8  14  -6   14.59    2.83
  11 -15  -5  332.21   11.21
   2  -8  -4   39.41    1.61
  17 -13  -3    3.20    3.67
   4  -8  -2    0.35    1.22
  -6  14  -2    1.34    2.06
  17 -11  -1    0.23    3.47
  -6  32   0   -0.41    2.57
  11  -9   1   60.49    3.71
  20  -6   2   11.93    4.18
  12  -8   2   19.30    3.19
  22   2   6    3.01    5.13
  20   0   6   -0.00    4.61
  -2  30   6    2.56    1.77
  25   9   7    1.08    5.66
  19   1   7   12.34    4.40
  22   6   8    4.87    4.85
  18   2   8   22.55    4.39
  21   7   9    2.94    5.08
  19   5   9   -0.18    4.30
  21  13  11   -1.58    5.08
  13   7  11    1.04    3.25
   9   9  11    1.36    2.62
   3  27  11    0.96    1.13
  22  20  12   -1.33    5.75
  18  12  12    4.01    4.70
  12  10  12    4.80    3.08
  21  29  13   -1.39    6.74
  21  27  13   -1.54    6.18
  21  25  13    1.85    6.30
  13  13  13    1.63    3.69
  18  22  14   -0.44    5.12
  16  36  14   -0.21    0.96
  12  18  14   12.75    3.78
  10  20  14   12.90    3.21
 -15  17 -29    2.73    4.59
   6 -26 -28    8.17    1.72
 -15  21 -27   11.02    4.67
 -14  16 -24    1.18    4.11
  -7  -9 -23   60.06    3.84
 -14  20 -22   15.71    4.36
 -13  13 -21    2.30    3.77
   0 -18 -20   -0.30    1.14
 -13  17 -19   10.21    3.85
 -13  29 -17   11.96    4.34
 -13  27 -17   21.35    4.40
 -13  25 -17   15.18    4.44
  -4 -10 -16    0.28    1.70
  -7  -3 -15  267.04    9.18
 -11  11 -15   96.56    5.23
 -12  32 -14   -0.35    3.71
 -12  22 -14   22.74    4.10
  15 -21 -13    1.16    3.09
  -7  -1 -13   85.20    4.08
 -11  23 -11    1.02    3.73
 -10  28  -8    2.49    3.52
 -10  26  -8   46.23    4.06
  -7   7  -7  568.69   17.87
  14 -16  -6    3.71    3.02
  -7  11  -5  389.58   12.65
  16 -14  -4    0.05    3.38
  -8  34  -4    0.62    3.08
  -4   6  -2  245.64    7.90
  11 -11  -1   33.71    3.27
  -3   5  -1   44.97    2.05
  -5  43  -1    0.26    2.80
  16 -10   0   -1.59    3.53
  15  -9   1    2.07    3.30
   7  -7   1  105.51    4.20
  22  -4   2    2.48    4.84
  14  -8   2   90.12    4.93
  19  -5   3    9.55    4.20
  16  -2   6    0.39    3.63
  21   3   7    5.83    4.68
  26  16   8   -2.48    6.37
  24  10   8    2.54    5.69
  20   4   8   19.73    5.34
  23  11   9    1.96    5.57
  15   3   9   11.44    4.01
   5   9   9  310.04    9.89
  22  12  10    6.23    5.62
  10   6  10    8.71    2.79
  23  19  11   -5.95    6.08
  22  22  12    1.65    6.54
  14  10  12   73.52    5.20
  17  15  13   20.93    4.81
   7  21  13   34.68    2.90
  18  32  14    1.93    5.80
  18  24  14    2.32    4.99
  14  18  14    3.35    5.06
  10  34  14    0.56    3.23
 -13   3 -31    2.75    4.71
 -12   0 -30   -2.30    4.24
 -14  10 -28   12.20    4.75
  11 -25 -21   -0.54    2.59
  -9  -3 -21    0.55    3.15
 -13  31 -17    4.62    4.13
 -12  34 -14    4.30    4.08
  -9   5 -13   80.20    4.53
 -11  33 -11   -0.33    3.66
  -1  -9  -9  595.49   17.76
 -10  30  -8   33.23    3.91
 -10  24  -8    0.28    3.09
   7 -15  -7   70.40    3.27
  -9  17  -7  290.46   10.20
   4 -12  -6    6.81    1.35
   2 -10  -6   42.84    1.67
  15 -15  -5   52.62    4.45
  13 -15  -5   35.98    3.55
  11 -13  -3  215.14    7.92
  16 -12  -2   -0.84    3.21
  12 -10   0   -1.28    2.86
  -6  22   0  347.27   11.38
  13  -9   1    5.01    3.07
  -3   9   1    0.00    1.30
  -4  16   2    3.68    1.59
  18  -4   4   -0.74    4.11
   6  -2   4  106.16    4.08
  17  -3   5   33.14    4.64
  10   2   8  467.92   15.17
  25  17   9    3.60    6.54
  13   3   9   56.55    4.28
   1  33   9    2.06    1.03
  24  18  10   11.35    6.51
  20  16  12    7.61    5.35
   6  18  12  232.40    7.84
  19  19  13    3.23    5.07
  18  30  14    3.65    5.68
  18  28  14    0.90    5.40
  18  26  14   -1.57    5.36
  12  36  14   -0.70    3.77
 -15  11 -33   -0.41    4.92
 -15  13 -31    1.86    5.08
  10 -28 -30   22.19    2.78
 -10  -6 -30    1.90    4.10
 -14   8 -30   30.29    5.45
  -9  -7 -27   38.09    4.30
 -15  19 -27   13.25    4.69
 -10  -4 -26   -1.54    4.00
 -14  12 -26   -2.18    4.12
 -15  25 -25    6.73    4.74
  10 -26 -24    8.42    2.54
 -12   4 -24   30.59    4.70
 -12   6 -22   68.42    5.25
 -11   3 -21    0.99    3.48
 -11   5 -19   15.09    3.68
  11 -23 -17   48.66    3.52
  -7  -5 -17   56.35    3.48
  -3 -11 -15  467.83   14.39
  16 -20 -12   15.15    3.49
  17 -19 -11    1.40    3.51
  -7   1 -11    1.90    2.28
 -11  21 -11    3.75    3.53
  18 -18 -10   -1.09    3.47
  -6   2  -8  953.41   28.99
 -10  32  -8   -1.22    3.33
  20 -12  -4    2.56    4.19
  14 -14  -4   17.07    3.23
   4 -10  -4   36.46    1.92
  -8  20  -4   45.55    3.37
  15 -13  -3   25.62    3.78
  -7  39  -3   11.82    3.25
  20 -10  -2   18.52    4.66
  12 -12  -2   33.78    3.33
  15 -11  -1    3.30    3.38
  14 -10   0  109.04    5.51
  -4  10   0    0.11    1.51
  -5  37   1    3.87    2.71
  23  -1   3   -3.10    4.67
  21  -3   3    2.99    4.74
  24   2   4   -2.39    4.85
  24   6   6    2.66    5.51
  12  -2   6    9.09    3.18
  -1  33   7   23.43    1.95
  26  18   8    0.42    6.84
  16   6  10   62.97    5.38
  23  21  11   -2.36    6.19
  19  11  11    1.68    4.89
  17   9  11   -1.83    4.36
   7  43  11   -1.11    2.02
  22  26  12    2.44    6.63
  22  24  12   -4.27    6.51
  10  12  12   53.91    3.75
   8  14  12   47.55    3.38
  13  41  13    1.98    4.09
  11  15  13   36.97    3.59
   9  17  13   89.45    4.56
  16  34  14    0.58    4.71
  14  36  14   -0.07    4.48
  10  22  14    9.83    2.47
 -16  18 -34    0.13    4.80
 -14   6 -32   34.99    5.29
 -11  -3 -29   17.26    4.21
 -15  15 -29   -0.00    4.63
 -13   7 -25   31.61    4.47
 -15  23 -25   12.48    4.91
 -14  14 -24   10.83    4.53
 -11   1 -23   24.82    3.96
  -4 -14 -22  471.66   14.88
 -14  18 -22    0.42    4.29
 -12   8 -20  113.93    6.06
 -14  26 -20   33.53    5.01
  -6  -8 -18  246.22    8.51
  15 -23 -17   15.06    3.47
 -13  21 -17   35.00    4.51
 -12  20 -14   -3.55    3.56
 -11  35 -11   -0.64    3.54
 -10  22  -8   78.08    4.67
  -9  39  -7    5.16    3.45
  -8  36  -4    4.08    3.11
  13 -13  -3   10.74    2.92
  -5   7  -3  270.43    8.76
  14 -12  -2  100.68    5.27
  -6  42  -2    1.01    2.90
  13 -11  -1    9.19    3.05
  22  -6   0   11.80    4.54
   3  -3   1  377.98   11.56
  -2  32   6    6.64    1.92
  25  11   7    0.55    5.64
  23   7   7   -1.19    5.52
  16   2   8    2.39    4.01
  25  19   9   -3.71    6.46
  24  20  10   -1.55    6.47
  20  10  10   13.82    5.43
   8   8  10   79.43    3.97
  23  23  11    2.40    6.92
  21  15  11   -5.09    5.27
  16  12  12   31.82    5.05
  12  44  12    2.41    3.80
  19  21  13    8.79    5.38
  15  15  13   25.31    4.39
   7  33  13    8.04    2.45
  16  22  14    3.56    4.58
  14  20  14   13.68    4.49
  12  20  14   -2.01    3.51
 -16  20 -32    7.18    4.63
  -8 -10 -28    0.45    3.33
 -13   5 -27   26.77    4.92
 -15  17 -27    1.52    4.94
  -4 -16 -26   -2.16    2.25
 -12   2 -26    2.77    3.86
   0 -20 -24   20.47    1.56
  -5 -13 -23   70.27    3.68
  -9  -5 -23   64.68    4.52
 -13   9 -23   26.77    4.33
  13 -25 -21    0.04    2.92
 -14  24 -20    0.97    4.51
 -13  15 -19    7.78    4.07
 -10   2 -18    0.10    3.20
  13 -23 -17   29.31    3.32
 -11   7 -17  109.84    5.77
 -12  14 -16    2.01    3.60
  14 -20 -12    1.64    3.19
  12 -20 -12   45.17    3.57
 -11  19 -11    2.78    3.36
  -9  11  -9   18.65    2.97
 -10  34  -8   26.05    4.12
  19 -15  -7    8.28    4.00
   7  -9  -1   82.11    3.57
   8  -6   2  726.98   22.44
  -2   8   2  213.56    6.62
  -3  41   3   10.06    2.52
  22   0   4    2.61    4.53
  20  -2   4    1.58    4.33
  -2  42   4    2.90    2.28
  23   3   5    0.92    4.86
  11  -3   5   58.81    3.75
   7  -1   5 2164.30   64.73
  -3  29   5  128.25    4.81
   4   4   6    3.76    1.52
  17   1   7   20.75    4.23
   9   1   7  240.36    8.41
  26  20   8   -0.88    6.95
  24  12   8   -0.92    5.49
  22   8   8   -0.99    5.32
  23  13   9   -0.68    5.65
  21   9   9    2.57    5.12
  24  22  10    1.89    7.23
  22  14  10    0.00    5.17
  18   8  10   20.70    4.84
  14   6  10    1.36    3.49
  12   6  10  221.04    8.52
  23  25  11   -5.04    6.99
  20  18  12   -0.41    5.20
  18  14  12   31.97    5.37
  19  33  13   -2.25    6.57
  17  17  13   10.68    5.11
  13  15  13   21.89    3.90
  10  32  14    6.46    3.27
 -16  16 -34   -0.05    5.47
  -5 -15 -27   88.09    4.46
  -3 -17 -25   98.12    4.12
 -11  -1 -25   55.95    4.82
 -15  21 -25   15.30    4.71
  -8  -8 -24   32.79    3.72
  -3 -15 -21    2.77    1.81
 -13  11 -21    3.22    3.68
 -10   0 -20   -0.70    3.18
 -14  22 -20   17.73    4.94
 -12  10 -18   48.80    4.73
 -13  19 -17   13.56    4.20
  -8  -2 -16    1.44    2.57
 -10   4 -16    2.00    2.92
  -8   0 -14   -0.18    2.52
   6 -18 -12  234.54    7.71
 -10  14 -10   19.17    3.08
  18 -16  -8   -1.05    3.94
 -10  20  -8   12.87    3.37
  19 -13  -5    7.79    3.94
   7 -13  -5  305.21    9.92
  -9  29  -5   70.84    4.62
  -9  27  -5   64.10    4.26
  -2  -2  -4  468.51   14.10
  19 -11  -3    8.24    3.87
  -7  15  -3  215.99    7.69
  19  -9  -1   -0.71    4.15
   1  -3  -1 1062.15   31.46
  -5  11  -1   95.88    3.85
  -7  27  -1   11.84    2.74
  -2   4   0   -0.02    0.72
  -6  20   0    1.50    2.18
  23  -3   1   -0.22    4.97
  21  -5   1    0.06    4.12
   5  -5   1   78.92    3.26
  -4  40   2    1.96    2.58
   9  -5   3  421.09   13.58
   0  48   4    0.13    2.11
  21   1   5    0.18    4.35
  19  -1   5   18.52    4.27
   5   1   5   77.89    3.27
  26  12   6    2.75    5.62
  22   4   6    2.55    5.18
  18   0   6    2.84    4.33
   8   0   6    0.65    2.06
  14   2   8   91.31    5.33
  12   2   8   36.12    3.73
  25  21   9    4.01    6.94
  17   5   9    5.09    3.82
  15   9  11   -0.30    3.79
  11   9  11    0.60    2.91
   9  45  11   -0.00    2.64
  19  23  13    1.67    5.44
   7  23  13   63.32    3.52
  16  32  14    2.15    4.79
  16  24  14    3.48    4.41
  14  34  14   -0.00    4.15
  12  34  14    0.98    3.72
  10  24  14   23.61    3.48
 -16  18 -32    2.52    4.77
 -15  11 -31   -0.93    5.10
 -13   3 -29    7.04    4.52
 -15  13 -29    5.66    5.04
 -12   0 -28   16.40    4.44
 -14   8 -28   -1.16    4.17
   8 -26 -26    0.32    2.09
 -14  10 -26    0.80    4.15
 -15  19 -25   -0.73    4.38
  -6 -12 -24    2.52    2.41
 -14  16 -22   51.28    4.94
  -7  -7 -19   52.38    3.44
  10 -22 -16    2.80    2.44
  15 -19 -11    1.91    3.24
  11 -19 -11    2.41    2.69
   8 -16  -8  381.74   12.26
  -8   8  -8  331.97   11.11
 -10  36  -8    0.13    3.35
  -9  15  -7  350.44   11.92
  -8  12  -6   10.44    2.68
  -9  31  -5   20.13    3.84
  -9  25  -5   47.49    3.80
  -6   8  -4   11.53    2.14
  -8  18  -4    2.39    2.42
   7 -11  -3   88.90    3.75
  -7  29  -1    4.09    2.63
  -7  25  -1   16.88    2.61
  -5  17   1   45.48    2.65
  10  -4   4    7.70    2.34
   2  52   4   -0.33    1.75
  13  -3   5  125.47    5.93
  20   2   6    5.29    4.35
  25  13   7   -2.99    6.07
  21   5   7    5.31    5.31
  18   4   8   -0.55    4.22
   0  34   8   -0.67    1.41
  19   7   9    3.23    4.49
  24  24  10   -5.65    8.29
  21  17  11   -0.97    5.17
  19  13  11    2.11    4.98
  14  12  12    5.12    3.65
  12  12  12  122.11    5.85
  19  31  13   10.89    5.90
  19  25  13    1.41    5.10
  15  39  13    6.19    4.45
  11  39  13    3.90    3.45
   9  37  13    5.59    2.91
  16  30  14    1.28    4.78
  16  28  14   -4.26    4.75
  16  26  14    4.82    4.76
  14  22  14    2.19    4.06
  12  22  14   16.98    4.06
 -14   6 -30   -2.29    4.31
 -16  20 -30   -1.87    5.00
  -1 -21 -29   13.16    2.00
  -6 -14 -28   46.69    3.79
  11 -27 -27    9.31    2.72
   5 -25 -27   24.33    1.72
 -15  15 -27    2.99    4.90
  12 -26 -24   -1.50    2.80
 -14  12 -24    1.62    3.99
 -15  25 -23    5.90    4.30
 -10  -2 -22   38.36    3.91
  10 -24 -20   -1.69    2.77
 -14  20 -20    0.16    4.28
  -8  -4 -18   12.23    2.71
 -11   9 -15   67.20    4.61
   4 -18 -14   51.56    2.29
  -8   2 -12   -0.26    2.47
  16 -18 -10   45.37    4.26
  17 -17  -9   -0.49    3.68
  -9  23  -5  141.70    6.16
  -7  41  -3    8.10    3.16
  21  -7  -1    1.23    4.13
  -7  31  -1    7.29    2.77
  18  -8   0    2.49    3.97
  -4  46   0   -0.05    2.77
  -6  36   0    0.62    2.68
  24   4   4    2.33    4.81
  -3  31   5   87.41    3.75
  19   3   7    1.82    4.04
   5   5   7  298.66    9.52
  24  14   8   -0.03    5.86
   8   4   8  378.03   12.30
  23  15   9   -0.78    5.37
  22  16  10    9.04    5.88
  17  11  11    1.80    4.39
  13   9  11    1.01    3.52
  20  20  12    5.37    5.63
   6  36  12   -0.11    1.87
  19  29  13    0.96    5.65
  19  27  13   -0.67    5.41
  15  17  13    8.80    4.10
   7  31  13    9.60    2.52
  10  28  14   11.89    3.25
 -16  16 -32   20.33    5.51
 -10  -6 -28   38.48    4.61
 -15  23 -23    9.89    4.38
 -13  13 -19    6.99    4.18
 -13  17 -17   15.71    4.08
   9 -21 -15   36.90    2.85
 -13  29 -15   23.62    4.29
 -13  27 -15    4.85    3.91
 -10   6 -14   24.06    3.59
 -12  30 -12    2.44    3.62
 -12  28 -12   49.04    4.52
 -12  26 -12    1.47    3.60
  13 -19 -11   -0.92    3.18
 -11  17 -11    4.92    3.33
  10 -18 -10    1.53    2.28
   9 -17  -9   34.42    2.70
  18 -14  -6    1.22    3.69
  -9  33  -5   28.98    3.60
  18 -10  -2    1.59    3.80
  -5  45  -1   -0.73    3.17
  -7  23  -1   15.90    2.80
  -3  47   1    1.57    2.58
  -5  39   1    1.52    2.69
  22  -2   2    1.19    4.29
  20  -4   2    4.81    4.06
  23   1   3   -0.41    4.60
  14  -4   4    9.14    3.30
  -1  43   5   11.01    2.18
  26  14   6    0.64    6.36
   6   2   6    4.53    1.78
  15   1   7   49.19    4.56
   7   3   7 1075.02   32.62
   6   6   8  327.44   10.54
  15   5   9   15.57    3.98
  20  12  10   -0.99    5.13
   7  13  11   35.53    2.78
   5  17  11   13.03    1.93
  18  16  12    3.92    5.16
  16  14  12    0.86    4.47
   8  40  12   11.70    2.71
  13  39  13   -1.05    4.17
  11  17  13   52.30    4.09
   9  19  13   27.72    3.09
   7  25  13   29.00    2.75
  12  32  14   -0.55    3.60
  12  24  14    0.09    3.57
 -13   1 -31    0.94    4.16
 -16  18 -30   12.34    4.95
  -9  -9 -29    7.43    3.74
 -11  -3 -27   70.48    5.27
[truncated: 2,216,897 more chars]
