# Supplementary material for: Decoupled MOF Breathing: Pressure‐Induced Reversal of Correlation Between Orthogonal Motions in a Diamondoid Framework
Source: Angew Chem Int Ed Engl. 2025 May 15;64(27):e202504297. doi: 10.1002/anie.202504297 (PMC12207364; doi:10.1002/anie.202504297)
Supplement: Supplementary file 1 — Supporting Information [file ANIE-64-e202504297-s002.zip › SHF-62-CHCl3_SCC-in-CHCL3_400bar_d.cif]

data_SHF-62-CHCl3_SCC-in-CHCL3_400bar_d
_audit_creation_date               2024-11-15
_audit_creation_method
;
Olex2 1.5
(compiled 2024.02.16 svn.r378c4104 for OlexSys, GUI svn.r6928)
;
_shelx_SHELXL_version_number       '2019/1'
_audit_contact_author_address      ?
_audit_contact_author_email        ?
_audit_contact_author_name         ''
_audit_contact_author_phone        ?
_publ_contact_author_id_orcid      ?
_publ_section_references
;
Dolomanov, O.V., Bourhis, L.J., Gildea, R.J, Howard, J.A.K. & Puschmann, H.
 (2009), J. Appl. Cryst. 42, 339-341.

Sheldrick, G.M. (2008). Acta Cryst. A64, 112-122.
;
_chemical_name_common              ?
_chemical_name_systematic          ?
_chemical_formula_moiety           'C21 H18 In N2.5 O10, 0.5(C2 H8 N)'
_chemical_formula_sum              'C22 H22 In N3 O10'
_chemical_formula_weight           603.24
_chemical_melting_point            ?
loop_
  _atom_type_symbol
  _atom_type_description
  _atom_type_scat_dispersion_real
  _atom_type_scat_dispersion_imag
  _atom_type_scat_source
 'C' 'C' 0.0010 0.0010 'International Tables Vol C Tables 4.2.6.8 and 6.1.1.4'
 'H' 'H' 0.0000 0.0000 'International Tables Vol C Tables 4.2.6.8 and 6.1.1.4'
 'In' 'In' -1.9470 0.6580
 'International Tables Vol C Tables 4.2.6.8 and 6.1.1.4'
 'N' 'N' 0.0020 0.0010 'International Tables Vol C Tables 4.2.6.8 and 6.1.1.4'
 'O' 'O' 0.0040 0.0030 'International Tables Vol C Tables 4.2.6.8 and 6.1.1.4'

_shelx_space_group_comment
;
The symmetry employed for this shelxl refinement is uniquely defined
by the following loop, which should always be used as a source of
symmetry information in preference to the above space-group names.
They are only intended as comments.
;
_space_group_crystal_system        'orthorhombic'
_space_group_IT_number             70
_space_group_name_H-M_alt          'F d d d'
_space_group_name_Hall             '-F 2uv 2vw'
loop_
  _space_group_symop_operation_xyz
 'x, y, z'
 '-x+3/4, -y+3/4, z'
 '-x+3/4, y, -z+3/4'
 'x, -y+3/4, -z+3/4'
 'x, y+1/2, z+1/2'
 '-x+3/4, -y+5/4, z+1/2'
 '-x+3/4, y+1/2, -z+5/4'
 'x, -y+5/4, -z+5/4'
 'x+1/2, y, z+1/2'
 '-x+5/4, -y+3/4, z+1/2'
 '-x+5/4, y, -z+5/4'
 'x+1/2, -y+3/4, -z+5/4'
 'x+1/2, y+1/2, z'
 '-x+5/4, -y+5/4, z'
 '-x+5/4, y+1/2, -z+3/4'
 'x+1/2, -y+5/4, -z+3/4'
 '-x, -y, -z'
 'x-3/4, y-3/4, -z'
 'x-3/4, -y, z-3/4'
 '-x, y-3/4, z-3/4'
 '-x, -y+1/2, -z+1/2'
 'x-3/4, y-1/4, -z+1/2'
 'x-3/4, -y+1/2, z-1/4'
 '-x, y-1/4, z-1/4'
 '-x+1/2, -y, -z+1/2'
 'x-1/4, y-3/4, -z+1/2'
 'x-1/4, -y, z-1/4'
 '-x+1/2, y-3/4, z-1/4'
 '-x+1/2, -y+1/2, -z'
 'x-1/4, y-1/4, -z'
 'x-1/4, -y+1/2, z-3/4'
 '-x+1/2, y-1/4, z-3/4'

_cell_length_a                     14.7917(2)
_cell_length_b                     28.3142(3)
_cell_length_c                     30.4218(3)
_cell_angle_alpha                  90
_cell_angle_beta                   90
_cell_angle_gamma                  90
_cell_volume                       12741.1(3)
_cell_formula_units_Z              16
_cell_measurement_reflns_used     12064
_cell_measurement_temperature      293(2)
_cell_measurement_theta_max       21.93967032980471
_cell_measurement_theta_min       1.1433944743768671
_shelx_estimated_absorpt_T_max     0.981
_shelx_estimated_absorpt_T_min     0.972
_exptl_absorpt_coefficient_mu      0.217
_exptl_absorpt_correction_T_min   0.832213763244669
_exptl_absorpt_correction_T_max   1.0
_exptl_absorpt_correction_type    empirical
_exptl_absorpt_process_details    
;
DIALS 3.8.2-1-g50706578e-release
Scaling & analysis of unmerged intensities, absorption correction using spherical harmonics
;
_exptl_absorpt_special_details     ?
_exptl_crystal_colour              ?
_exptl_crystal_colour_primary      yellow
_exptl_crystal_density_diffrn      1.258
_exptl_crystal_density_meas        ?
_exptl_crystal_density_method      ?
_exptl_crystal_description         Octahedral
_exptl_crystal_F_000               4864
_exptl_crystal_size_max            0.13
_exptl_crystal_size_mid            0.13
_exptl_crystal_size_min            0.09
_exptl_transmission_factor_max     ?
_exptl_transmission_factor_min     ?
_diffrn_reflns_av_R_equivalents    0.1280
_diffrn_reflns_av_unetI/netI       0.0475
_diffrn_reflns_Laue_measured_fraction_full  0.998
_diffrn_reflns_Laue_measured_fraction_max  0.999
_diffrn_reflns_limit_h_max         21
_diffrn_reflns_limit_h_min         -21
_diffrn_reflns_limit_k_max         40
_diffrn_reflns_limit_k_min         -40
_diffrn_reflns_limit_l_max         43
_diffrn_reflns_limit_l_min         -43
_diffrn_reflns_number              59886
_diffrn_reflns_point_group_measured_fraction_full  0.998
_diffrn_reflns_point_group_measured_fraction_max  0.999
_diffrn_reflns_theta_full          16.950
_diffrn_reflns_theta_max           20.308
_diffrn_reflns_theta_min           1.156
_diffrn_ambient_temperature        293(2)
_diffrn_detector                   'Hybrid Pixel Array Detector'
_diffrn_detector_area_resol_mean   13.3333
_diffrn_measured_fraction_theta_full  0.998
_diffrn_measured_fraction_theta_max  0.999
_diffrn_measurement_device         'Newport 4-circle diffractometer'
_diffrn_measurement_device_type   
 'dectris-CrysAlisPro-abstract goniometer imported dectris images'
_diffrn_measurement_method         '\f scans'
_diffrn_radiation_monochromator    synchrotron
_diffrn_radiation_probe            x-ray
_diffrn_radiation_type             synchrotron
_diffrn_radiation_wavelength       0.4859
_diffrn_source                     synchrotron
_reflns_Friedel_coverage           0.000
_reflns_Friedel_fraction_full      .
_reflns_Friedel_fraction_max       .
_reflns_number_gt                  3066
_reflns_number_total               4869
_reflns_special_details
;
 Reflections were merged by SHELXL according to the crystal
 class for the calculation of statistics and refinement.
 
 _reflns_Friedel_fraction is defined as the number of unique
 Friedel pairs measured divided by the number that would be
 possible theoretically, ignoring centric projections and
 systematic absences.
;
_reflns_threshold_expression       'I > 2\s(I)'
_computing_cell_refinement         ?
_computing_data_collection         ?
_computing_data_reduction          ?
_computing_molecular_graphics      'Olex2 1.5 (Dolomanov et al., 2009)'
_computing_publication_material    'Olex2 1.5 (Dolomanov et al., 2009)'
_computing_structure_refinement    'XL  (Sheldrick, 2008)'
_computing_structure_solution      ?
_refine_diff_density_max           2.104
_refine_diff_density_min           -0.546
_refine_diff_density_rms           0.181
_refine_ls_extinction_coef         .
_refine_ls_extinction_method       none
_refine_ls_goodness_of_fit_ref     1.070
_refine_ls_hydrogen_treatment      mixed
_refine_ls_matrix_type             full
_refine_ls_number_parameters       155
_refine_ls_number_reflns           4869
_refine_ls_number_restraints       227
_refine_ls_R_factor_all            0.0993
_refine_ls_R_factor_gt             0.0716
_refine_ls_restrained_S_all        1.050
_refine_ls_shift/su_max            0.001
_refine_ls_shift/su_mean           0.000
_refine_ls_structure_factor_coef   Fsqd
_refine_ls_weighting_details      
 'w=1/[\s^2^(Fo^2^)+(0.1791P)^2^] where P=(Fo^2^+2Fc^2^)/3'
_refine_ls_weighting_scheme        calc
_refine_ls_wR_factor_gt            0.2593
_refine_ls_wR_factor_ref           0.2740
_refine_special_details            ?
_olex2_refinement_description
;
1. Fixed Uiso
 At 1.2 times of:
  All C(H) groups, All N(H) groups
 At 1.5 times of:
  All C(H,H,H) groups, All N(H,H) groups
2. Restrained distances
 C3-N1
 1.43 with sigma of 0.02
 N1-C9
 1.4 with sigma of 0.02
 C9-C10
 1.5 with sigma of 0.02
 O5-C9
 1.25 with sigma of 0.02
 C1-C2
 1.504 with sigma of 0.01
 C5-C8
 1.504 with sigma of 0.01
 C1-O1
 1.25 with sigma of 0.005
 C1-O2
 1.25 with sigma of 0.005
 C8-O3
 1.25 with sigma of 0.005
 C8-O4
 1.25 with sigma of 0.005
 C3-N1 \\sim C3-N1A
 with sigma of 0.02
 N1-H1 \\sim N1A-H1A
 with sigma of 0.02
 N1-C9 \\sim N1A-C9A
 with sigma of 0.02
 C9-O5 \\sim C9A-O5A
 with sigma of 0.02
 C9-C10 \\sim C9A-C10A
 with sigma of 0.02
 C10-H10A \\sim C10A-H10D
 with sigma of 0.02
 C10-H10B \\sim C10A-H10E
 with sigma of 0.02
 C10-H10C \\sim C10A-H10F
 with sigma of 0.02
 C3-H1 \\sim C3-H1A
 with sigma of 0.04
 C3-C9 \\sim C3-C9A
 with sigma of 0.04
 N1-O5 \\sim N1A-O5A
 with sigma of 0.04
 N1-C10 \\sim N1A-C10A
 with sigma of 0.04
 H1-C9 \\sim H1A-C9A
 with sigma of 0.04
 C9-H10A \\sim C9A-H10D
 with sigma of 0.04
 C9-H10B \\sim C9A-H10E
 with sigma of 0.04
 C9-H10C \\sim C9A-H10F
 with sigma of 0.04
 O5-C10 \\sim O5A-C10A
 with sigma of 0.04
 H10A-H10B \\sim H10D-H10E
 with sigma of 0.04
 H10A-H10C \\sim H10D-H10F
 with sigma of 0.04
 H10B-H10C \\sim H10E-H10F
 with sigma of 0.04
3. Restrained planarity
 N1, C9, O5, C10
 with sigma of 0.1
4. Uiso/Uaniso restraints and constraints
All non-hydrogen atoms have similar U: within 1.7A with sigma of 0.04 and sigma
for terminal atoms of 0.08 within 1.7A
5. Rigid body (RIGU) restrains
 All non-hydrogen atoms
 with sigma for 1-2 distances of 0.004 and sigma for 1-3 distances of 0.004
6. Others
 Fixed Sof: N1(0.5) H1(0.5) C9(0.5) O5(0.5) C10(0.5) H10A(0.5) H10B(0.5)
 H10C(0.5) N2(0.25) H2A(0.25) H2B(0.25) C11(0.25) H11A(0.25) H11B(0.25)
 H11C(0.25) C12(0.25) H12A(0.25) H12B(0.25) H12C(0.25) N3(0.25) H3A(0.25)
 H3B(0.25) C13(0.25) H13A(0.25) H13B(0.25) H13C(0.25) C14(0.25) H14A(0.25)
 H14B(0.25) H14C(0.25) N1A(0.5) H1A(0.5) C9A(0.5) O5A(0.5) C10A(0.5) H10D(0.5)
 H10E(0.5) H10F(0.5)
7.a Free rotating group:
 N2(H2A,H2B,C11,H11A,H11B,H11C,C12,H12A,H12B,H12C), N3(H3A,H3B,C13,H13A,H13B,
 H13C,C14,H14A,H14B,H14C)
7.b Aromatic/amide H refined with riding coordinates:
 C4(H4), C6(H6), C7(H7), N1(H1), N1A(H1A)
7.c Fitted hexagon refined as free rotating group:
 C3(C4,C5,C6,C7,C2)
7.d Idealised Me refined as rotating group:
 C10(H10A,H10B,H10C), C10A(H10D,H10E,H10F)
;
_atom_sites_solution_hydrogens     mixed
_atom_sites_solution_primary       ?
_atom_sites_solution_secondary     ?
loop_
  _atom_site_label
  _atom_site_type_symbol
  _atom_site_fract_x
  _atom_site_fract_y
  _atom_site_fract_z
  _atom_site_U_iso_or_equiv
  _atom_site_adp_type
  _atom_site_occupancy
  _atom_site_site_symmetry_order
  _atom_site_calc_flag
  _atom_site_refinement_flags_posn
  _atom_site_refinement_flags_adp
  _atom_site_refinement_flags_occupancy
  _atom_site_disorder_assembly
  _atom_site_disorder_group
 In1 In 0.625000 0.125000 0.32684(2) 0.0403(2) Uani 1 2 d S T P A .
 O3 O 0.7557(3) 0.34079(16) 0.11450(15) 0.0583(10) Uani 1 1 d D U . . .
 O1 O 0.7376(3) 0.16229(15) 0.29178(15) 0.0646(12) Uani 1 1 d D U . . .
 O4 O 0.8929(3) 0.3187(2) 0.12808(17) 0.0684(13) Uani 1 1 d D U . . .
 C3 C 0.8102(3) 0.22386(18) 0.22466(18) 0.084(2) Uani 1 1 d DG U . . .
 C4 C 0.8390(2) 0.2551(2) 0.19229(18) 0.082(2) Uani 1 1 d G U . A .
 H4 H 0.899958 0.256627 0.184856 0.098 Uiso 1 1 calc R U . . .
 C5 C 0.7769(3) 0.28392(15) 0.17103(14) 0.0609(16) Uani 1 1 d DG U . A .
 C6 C 0.6858(3) 0.28157(16) 0.18215(15) 0.0634(16) Uani 1 1 d G U . A .
 H6 H 0.644200 0.300880 0.167924 0.076 Uiso 1 1 calc R U . . .
 C7 C 0.6570(2) 0.25037(18) 0.21452(16) 0.0663(17) Uani 1 1 d G U . A .
 H7 H 0.596055 0.248806 0.221950 0.080 Uiso 1 1 calc R U . . .
 C2 C 0.7192(3) 0.22152(16) 0.23577(14) 0.0625(16) Uani 1 1 d DG U . A .
 C8 C 0.8101(3) 0.3159(2) 0.1358(2) 0.0577(14) Uani 1 1 d D U . . .
 O2 O 0.6005(3) 0.18283(19) 0.27488(17) 0.0662(12) Uani 1 1 d D U . . .
 C1 C 0.6838(3) 0.1872(2) 0.26972(19) 0.0584(14) Uani 1 1 d D U . . .
 N1 N 0.8776(6) 0.2030(5) 0.2537(4) 0.065(3) Uiso 0.5 1 d D U P A 1
 H1 H 0.857712 0.194002 0.278930 0.078 Uiso 0.5 1 calc DR U P A 1
 C9 C 0.9681(8) 0.1955(4) 0.2467(4) 0.067(3) Uiso 0.5 1 d D U P A 1
 O5 O 1.0091(7) 0.2170(4) 0.2173(4) 0.084(3) Uiso 0.5 1 d D U P A 1
 C10 C 1.0121(14) 0.1605(7) 0.2759(7) 0.104(7) Uiso 0.5 1 d D U P A 1
 H10A H 1.013385 0.172485 0.305400 0.157 Uiso 0.5 1 calc DR U P A 1
 H10B H 1.072746 0.154883 0.265979 0.157 Uiso 0.5 1 calc DR U P A 1
 H10C H 0.978571 0.131490 0.275182 0.157 Uiso 0.5 1 calc DR U P A 1
 N2 N 1.150(2) 0.2568(10) 0.1116(9) 0.111(11) Uiso 0.25 1 d G U P B -1
 H2A H 1.191633 0.248350 0.090178 0.167 Uiso 0.25 1 d G U P B -1
 H2B H 1.084322 0.241475 0.103904 0.167 Uiso 0.25 1 d G U P B -1
 C11 C 1.144(5) 0.3164(10) 0.1140(17) 0.17(2) Uiso 0.25 1 d G U P B -1
 H11A H 1.214498 0.332348 0.120902 0.253 Uiso 0.25 1 d G U P B -1
 H11B H 1.115186 0.333077 0.086958 0.253 Uiso 0.25 1 d G U P B -1
 H11C H 1.097030 0.324884 0.135941 0.253 Uiso 0.25 1 d G U P B -1
 C12 C 1.1889(19) 0.2284(8) 0.1472(9) 0.064(6) Uiso 0.25 1 d G U P B -1
 H12A H 1.142434 0.236289 0.169406 0.096 Uiso 0.25 1 d G U P B -1
 H12B H 1.190692 0.185778 0.142597 0.096 Uiso 0.25 1 d G U P B -1
 H12C H 1.259953 0.243742 0.154409 0.096 Uiso 0.25 1 d G U P B -1
 N3 N 0.5395(16) 0.1348(8) 0.1773(7) 0.061(5) Uiso 0.25 1 d G U P C -1
 H3A H 0.608850 0.143940 0.188208 0.092 Uiso 0.25 1 d G U P C -1
 H3B H 0.531072 0.143227 0.143528 0.092 Uiso 0.25 1 d G U P C -1
 C13 C 0.466(3) 0.1622(12) 0.1933(16) 0.130(16) Uiso 0.25 1 d G U P C -1
 H13A H 0.477985 0.154013 0.229300 0.195 Uiso 0.25 1 d G U P C -1
 H13B H 0.476976 0.197933 0.181255 0.195 Uiso 0.25 1 d G U P C -1
 H13C H 0.392722 0.153254 0.180284 0.195 Uiso 0.25 1 d G U P C -1
 C14 C 0.533(4) 0.0844(9) 0.1917(19) 0.17(2) Uiso 0.25 1 d G U P C -1
 H14A H 0.459761 0.075001 0.178659 0.262 Uiso 0.25 1 d G U P C -1
 H14B H 0.588392 0.067828 0.178554 0.262 Uiso 0.25 1 d G U P C -1
 H14C H 0.544934 0.075790 0.227686 0.262 Uiso 0.25 1 d G U P C -1
 N1A N 0.8729(7) 0.1868(4) 0.2401(4) 0.065(3) Uiso 0.5 1 d D U P A 2
 H1A H 0.849535 0.167226 0.258508 0.10(6) Uiso 0.5 1 calc DR . P A 2
 C9A C 0.9618(8) 0.1783(5) 0.2304(5) 0.068(3) Uiso 0.5 1 d D U P A 2
 O5A O 1.0010(9) 0.1957(5) 0.1993(5) 0.096(4) Uiso 0.5 1 d D U P A 2
 C10A C 1.0089(13) 0.1439(7) 0.2591(6) 0.093(6) Uiso 0.5 1 d D U P A 2
 H10D H 0.976138 0.114624 0.259308 0.139 Uiso 0.5 1 calc DR U P A 2
 H10E H 1.012334 0.156214 0.288418 0.139 Uiso 0.5 1 calc DR U P A 2
 H10F H 1.068895 0.138530 0.248066 0.139 Uiso 0.5 1 calc DR U P A 2

loop_
  _atom_site_aniso_label
  _atom_site_aniso_U_11
  _atom_site_aniso_U_22
  _atom_site_aniso_U_33
  _atom_site_aniso_U_23
  _atom_site_aniso_U_13
  _atom_site_aniso_U_12
 In1 0.0516(4) 0.0376(3) 0.0319(3) 0.000 0.000 -0.0022(2)
 O3 0.069(3) 0.059(2) 0.047(2) 0.0159(18) 0.0040(19) -0.0016(19)
 O1 0.074(3) 0.062(2) 0.058(3) 0.022(2) 0.001(2) -0.006(2)
 O4 0.067(3) 0.074(3) 0.065(3) 0.032(2) 0.003(2) -0.002(2)
 C3 0.067(4) 0.100(5) 0.084(5) 0.055(4) 0.011(3) 0.008(3)
 C4 0.066(4) 0.089(5) 0.090(5) 0.051(4) 0.006(4) 0.003(3)
 C5 0.066(3) 0.061(3) 0.055(3) 0.023(3) 0.003(2) -0.004(3)
 C6 0.066(3) 0.065(4) 0.059(4) 0.021(3) -0.001(3) -0.005(3)
 C7 0.065(3) 0.079(4) 0.055(3) 0.022(3) 0.001(3) -0.010(3)
 C2 0.068(3) 0.063(3) 0.057(3) 0.022(3) 0.004(3) -0.004(3)
 C8 0.066(3) 0.058(3) 0.049(3) 0.017(2) 0.003(2) -0.003(2)
 O2 0.071(3) 0.071(3) 0.056(3) 0.023(2) 0.003(2) -0.006(2)
 C1 0.073(3) 0.054(3) 0.048(3) 0.009(2) 0.006(3) -0.008(2)

_geom_special_details
;
 All esds (except the esd in the dihedral angle between two l.s. planes)
 are estimated using the full covariance matrix.  The cell esds are taken
 into account individually in the estimation of esds in distances, angles
 and torsion angles; correlations between esds in cell parameters are only
 used when they are defined by crystal symmetry.  An approximate (isotropic)
 treatment of cell esds is used for estimating esds involving l.s. planes.
;
loop_
  _geom_bond_atom_site_label_1
  _geom_bond_atom_site_label_2
  _geom_bond_distance
  _geom_bond_site_symmetry_2
  _geom_bond_publ_flag
 In1 O3 2.316(5) 32_656 ?
 In1 O3 2.316(5) 31_556 ?
 In1 O1 2.242(4) . ?
 In1 O1 2.242(4) 14_545 ?
 In1 O4 2.246(5) 32_656 ?
 In1 O4 2.246(5) 31_556 ?
 In1 C8 2.633(5) 32_656 ?
 In1 C8 2.633(5) 31_556 ?
 In1 O2 2.305(5) 14_545 ?
 In1 O2 2.305(5) . ?
 In1 C1 2.623(5) . ?
 In1 C1 2.623(5) 14_545 ?
 O3 C8 1.250(4) . ?
 O1 C1 1.258(4) . ?
 O4 C8 1.249(4) . ?
 C3 C4 1.3900 . ?
 C3 C2 1.3900 . ?
 C3 N1 1.457(9) . ?
 C3 N1A 1.477(10) . ?
 C4 H4 0.9300 . ?
 C4 C5 1.3900 . ?
 C5 C6 1.3900 . ?
 C5 C8 1.488(5) . ?
 C6 H6 0.9300 . ?
 C6 C7 1.3900 . ?
 C7 H7 0.9300 . ?
 C7 C2 1.3900 . ?
 C2 C1 1.511(5) . ?
 O2 C1 1.249(4) . ?
 N1 H1 0.8600 . ?
 N1 C9 1.373(11) . ?
 C9 O5 1.239(11) . ?
 C9 C10 1.481(12) . ?
 C10 H10A 0.9600 . ?
 C10 H10B 0.9600 . ?
 C10 H10C 0.9600 . ?
 N2 H2A 0.9251 . ?
 N2 H2B 1.0916 . ?
 N2 C11 1.6929 . ?
 N2 C12 1.4663 . ?
 C11 H11A 1.1599 . ?
 C11 H11B 1.0374 . ?
 C11 H11C 0.9898 . ?
 C12 H12A 0.9882 . ?
 C12 H12B 1.2150 . ?
 C12 H12C 1.1588 . ?
 N3 H3A 1.1089 . ?
 N3 H3B 1.0633 . ?
 N3 C13 1.4182 . ?
 N3 C14 1.4947 . ?
 C13 H13A 1.1338 . ?
 C13 H13B 1.0890 . ?
 C13 H13C 1.1823 . ?
 C14 H14A 1.1803 . ?
 C14 H14B 1.0283 . ?
 C14 H14C 1.1374 . ?
 N1A H1A 0.8600 . ?
 N1A C9A 1.369(13) . ?
 C9A O5A 1.214(13) . ?
 C9A C10A 1.482(14) . ?
 C10A H10D 0.9600 . ?
 C10A H10E 0.9600 . ?
 C10A H10F 0.9600 . ?

loop_
  _geom_angle_atom_site_label_1
  _geom_angle_atom_site_label_2
  _geom_angle_atom_site_label_3
  _geom_angle
  _geom_angle_site_symmetry_1
  _geom_angle_site_symmetry_3
  _geom_angle_publ_flag
 O3 In1 O3 120.7(2) 32_656 31_556 ?
 O3 In1 C8 28.35(11) 31_556 31_556 ?
 O3 In1 C8 101.93(18) 32_656 31_556 ?
 O3 In1 C8 101.93(18) 31_556 32_656 ?
 O3 In1 C8 28.35(11) 32_656 32_656 ?
 O3 In1 C1 107.43(17) 32_656 14_545 ?
 O3 In1 C1 107.43(17) 31_556 . ?
 O3 In1 C1 110.85(15) 32_656 . ?
 O3 In1 C1 110.85(15) 31_556 14_545 ?
 O1 In1 O3 82.31(15) . 32_656 ?
 O1 In1 O3 127.19(18) . 31_556 ?
 O1 In1 O3 82.31(15) 14_545 31_556 ?
 O1 In1 O3 127.19(18) 14_545 32_656 ?
 O1 In1 O1 123.2(2) 14_545 . ?
 O1 In1 O4 84.73(19) . 31_556 ?
 O1 In1 O4 84.73(19) 14_545 32_656 ?
 O1 In1 O4 138.77(16) 14_545 31_556 ?
 O1 In1 O4 138.77(16) . 32_656 ?
 O1 In1 C8 110.63(15) . 32_656 ?
 O1 In1 C8 110.62(15) 14_545 31_556 ?
 O1 In1 C8 107.18(18) . 31_556 ?
 O1 In1 C8 107.18(18) 14_545 32_656 ?
 O1 In1 O2 57.06(14) . . ?
 O1 In1 O2 83.76(18) . 14_545 ?
 O1 In1 O2 57.06(14) 14_545 14_545 ?
 O1 In1 O2 83.76(18) 14_545 . ?
 O1 In1 C1 104.33(18) . 14_545 ?
 O1 In1 C1 28.62(11) 14_545 14_545 ?
 O1 In1 C1 104.33(18) 14_545 . ?
 O1 In1 C1 28.62(11) . . ?
 O4 In1 O3 56.59(14) 31_556 31_556 ?
 O4 In1 O3 56.59(14) 32_656 32_656 ?
 O4 In1 O3 82.19(19) 32_656 31_556 ?
 O4 In1 O3 82.19(19) 31_556 32_656 ?
 O4 In1 O4 92.1(3) 31_556 32_656 ?
 O4 In1 C8 86.3(2) 32_656 31_556 ?
 O4 In1 C8 86.3(2) 31_556 32_656 ?
 O4 In1 C8 28.25(11) 32_656 32_656 ?
 O4 In1 C8 28.25(11) 31_556 31_556 ?
 O4 In1 O2 164.18(17) 32_656 . ?
 O4 In1 O2 89.4(2) 32_656 14_545 ?
 O4 In1 O2 89.4(2) 31_556 . ?
 O4 In1 O2 164.18(17) 31_556 14_545 ?
 O4 In1 C1 86.8(2) 31_556 . ?
 O4 In1 C1 86.8(2) 32_656 14_545 ?
 O4 In1 C1 167.39(16) 32_656 . ?
 O4 In1 C1 167.39(16) 31_556 14_545 ?
 C8 In1 C8 94.2(3) 31_556 32_656 ?
 O2 In1 O3 85.54(18) 14_545 32_656 ?
 O2 In1 O3 139.14(15) 14_545 31_556 ?
 O2 In1 O3 139.14(15) . 32_656 ?
 O2 In1 O3 85.53(18) . 31_556 ?
 O2 In1 C8 87.6(2) 14_545 32_656 ?
 O2 In1 C8 167.36(16) . 32_656 ?
 O2 In1 C8 167.36(16) 14_545 31_556 ?
 O2 In1 C8 87.6(2) . 31_556 ?
 O2 In1 O2 93.4(3) . 14_545 ?
 O2 In1 C1 28.44(11) 14_545 14_545 ?
 O2 In1 C1 88.3(2) 14_545 . ?
 O2 In1 C1 88.3(2) . 14_545 ?
 O2 In1 C1 28.44(11) . . ?
 C1 In1 C8 139.19(15) 14_545 31_556 ?
 C1 In1 C8 139.19(15) . 32_656 ?
 C1 In1 C8 98.4(2) . 31_556 ?
 C1 In1 C8 98.4(2) 14_545 32_656 ?
 C1 In1 C1 97.0(3) 14_545 . ?
 C8 O3 In1 90.1(3) . 23_655 ?
 C1 O1 In1 92.7(3) . . ?
 C8 O4 In1 93.4(3) . 23_655 ?
 C4 C3 C2 120.0 . . ?
 C4 C3 N1 118.5(5) . . ?
 C4 C3 N1A 119.0(5) . . ?
 C2 C3 N1 119.7(5) . . ?
 C2 C3 N1A 119.8(5) . . ?
 C3 C4 H4 120.0 . . ?
 C5 C4 C3 120.0 . . ?
 C5 C4 H4 120.0 . . ?
 C4 C5 C8 118.3(3) . . ?
 C6 C5 C4 120.0 . . ?
 C6 C5 C8 121.7(3) . . ?
 C5 C6 H6 120.0 . . ?
 C5 C6 C7 120.0 . . ?
 C7 C6 H6 120.0 . . ?
 C6 C7 H7 120.0 . . ?
 C2 C7 C6 120.0 . . ?
 C2 C7 H7 120.0 . . ?
 C3 C2 C1 122.2(3) . . ?
 C7 C2 C3 120.0 . . ?
 C7 C2 C1 117.8(3) . . ?
 O3 C8 In1 61.6(3) . 23_655 ?
 O3 C8 O4 120.0(5) . . ?
 O3 C8 C5 120.2(4) . . ?
 O4 C8 In1 58.4(3) . 23_655 ?
 O4 C8 C5 119.8(4) . . ?
 C5 C8 In1 176.6(4) . 23_655 ?
 C1 O2 In1 90.1(3) . . ?
 O1 C1 In1 58.6(3) . . ?
 O1 C1 C2 120.4(4) . . ?
 C2 C1 In1 177.8(4) . . ?
 O2 C1 In1 61.5(3) . . ?
 O2 C1 O1 120.1(5) . . ?
 O2 C1 C2 119.4(4) . . ?
 C3 N1 H1 115.3 . . ?
 C9 N1 C3 129.4(10) . . ?
 C9 N1 H1 115.3 . . ?
 N1 C9 C10 116.0(12) . . ?
 O5 C9 N1 120.9(11) . . ?
 O5 C9 C10 123.1(13) . . ?
 C9 C10 H10A 109.5 . . ?
 C9 C10 H10B 109.5 . . ?
 C9 C10 H10C 109.5 . . ?
 H10A C10 H10B 109.5 . . ?
 H10A C10 H10C 109.5 . . ?
 H10B C10 H10C 109.5 . . ?
 H2A N2 H2B 109.8 . . ?
 C11 N2 H2A 109.0 . . ?
 C11 N2 H2B 110.7 . . ?
 C12 N2 H2A 96.9 . . ?
 C12 N2 H2B 106.8 . . ?
 C12 N2 C11 122.5 . . ?
 N2 C11 H11A 110.1 . . ?
 N2 C11 H11B 116.3 . . ?
 N2 C11 H11C 108.1 . . ?
 H11A C11 H11B 109.5 . . ?
 H11A C11 H11C 114.4 . . ?
 H11B C11 H11C 98.1 . . ?
 N2 C12 H12A 96.3 . . ?
 N2 C12 H12B 117.9 . . ?
 N2 C12 H12C 106.7 . . ?
 H12A C12 H12B 108.6 . . ?
 H12A C12 H12C 114.6 . . ?
 H12B C12 H12C 112.0 . . ?
 H3A N3 H3B 110.1 . . ?
 C13 N3 H3A 118.6 . . ?
 C13 N3 H3B 96.8 . . ?
 C13 N3 C14 111.8 . . ?
 C14 N3 H3A 101.4 . . ?
 C14 N3 H3B 119.2 . . ?
 N3 C13 H13A 95.8 . . ?
 N3 C13 H13B 106.3 . . ?
 N3 C13 H13C 118.2 . . ?
 H13A C13 H13B 119.4 . . ?
 H13A C13 H13C 115.0 . . ?
 H13B C13 H13C 102.8 . . ?
 N3 C14 H14A 100.3 . . ?
 N3 C14 H14B 105.7 . . ?
 N3 C14 H14C 118.4 . . ?
 H14A C14 H14B 119.9 . . ?
 H14A C14 H14C 114.8 . . ?
 H14B C14 H14C 98.5 . . ?
 C3 N1A H1A 114.4 . . ?
 C9A N1A C3 131.2(10) . . ?
 C9A N1A H1A 114.4 . . ?
 N1A C9A C10A 116.1(12) . . ?
 O5A C9A N1A 123.8(13) . . ?
 O5A C9A C10A 120.0(13) . . ?
 C9A C10A H10D 109.5 . . ?
 C9A C10A H10E 109.5 . . ?
 C9A C10A H10F 109.5 . . ?
 H10D C10A H10E 109.5 . . ?
 H10D C10A H10F 109.5 . . ?
 H10E C10A H10F 109.5 . . ?

loop_
  _geom_torsion_atom_site_label_1
  _geom_torsion_atom_site_label_2
  _geom_torsion_atom_site_label_3
  _geom_torsion_atom_site_label_4
  _geom_torsion
  _geom_torsion_site_symmetry_1
  _geom_torsion_site_symmetry_2
  _geom_torsion_site_symmetry_3
  _geom_torsion_site_symmetry_4
  _geom_torsion_publ_flag
 In1 O3 C8 O4 -1.7(7) 23_655 . . . ?
 In1 O3 C8 C5 176.7(6) 23_655 . . . ?
 In1 O1 C1 C2 -177.7(5) . . . . ?
 In1 O1 C1 O2 0.3(7) . . . . ?
 In1 O4 C8 O3 1.8(7) 23_655 . . . ?
 In1 O4 C8 C5 -176.7(5) 23_655 . . . ?
 In1 O2 C1 O1 -0.3(7) . . . . ?
 In1 O2 C1 C2 177.7(5) . . . . ?
 C3 C4 C5 C6 0.0 . . . . ?
 C3 C4 C5 C8 -178.4(5) . . . . ?
 C3 C2 C1 O1 6.1(8) . . . . ?
 C3 C2 C1 O2 -171.9(5) . . . . ?
 C3 N1 C9 O5 18(2) . . . . ?
 C3 N1 C9 C10 -161.1(15) . . . . ?
 C3 N1A C9A O5A -15(3) . . . . ?
 C3 N1A C9A C10A 167.7(15) . . . . ?
 C4 C3 C2 C7 0.0 . . . . ?
 C4 C3 C2 C1 178.1(5) . . . . ?
 C4 C3 N1 C9 -24.9(17) . . . . ?
 C4 C3 N1A C9A 5.1(19) . . . . ?
 C4 C5 C6 C7 0.0 . . . . ?
 C4 C5 C8 O3 176.7(5) . . . . ?
 C4 C5 C8 O4 -4.9(9) . . . . ?
 C5 C6 C7 C2 0.0 . . . . ?
 C6 C5 C8 O3 -1.7(9) . . . . ?
 C6 C5 C8 O4 176.7(6) . . . . ?
 C6 C7 C2 C3 0.0 . . . . ?
 C6 C7 C2 C1 -178.2(5) . . . . ?
 C7 C2 C1 O1 -175.7(5) . . . . ?
 C7 C2 C1 O2 6.2(8) . . . . ?
 C2 C3 C4 C5 0.0 . . . . ?
 C2 C3 N1 C9 170.2(12) . . . . ?
 C2 C3 N1A C9A 172.4(14) . . . . ?
 C8 C5 C6 C7 178.4(5) . . . . ?
 N1 C3 C4 C5 -164.8(8) . . . . ?
 N1 C3 C2 C7 164.7(8) . . . . ?
 N1 C3 C2 C1 -17.2(8) . . . . ?
 N1A C3 C4 C5 167.3(8) . . . . ?
 N1A C3 C2 C7 -167.2(8) . . . . ?
 N1A C3 C2 C1 10.9(8) . . . . ?

loop_
  _diffrn_refln_index_h
  _diffrn_refln_index_k
  _diffrn_refln_index_l
  _diffrn_refln_intensity_net
  _diffrn_refln_intensity_u
 11 -33 -25 -1.52 1.98
 12 -44 -16 -0.93 2.7
 -1 -7 25 72.05 5.73
 -1 -3 9 -2.25 2.16
 0 -10 34 -7.83 5.59
 0 10 18 43.54 3.08
 3 17 -3 41.27 3.89
 3 23 13 19.05 2.28
 4 26 20 -1.91 1.6
 5 -39 1 6.7 4
 5 -37 -3 -1.09 3.9
 5 -29 -13 2.64 2.1
 6 26 -4 1.81 4.04
 7 9 -23 13.62 4.43
 7 33 11 2.06 3.56
 9 -23 -27 -4.15 3.72
 9 37 15 -2.66 3.5
 9 37 19 3.16 3.59
 10 -20 -30 -1.03 4.74
 10 -10 -32 13.26 5.53
 11 -43 -15 -4.45 2.87
 12 10 -32 -0.85 5.75
 14 -44 -20 0.95 1.79
 17 7 -39 -4.8 8.15
 17 17 -35 -0.16 6.99
 -1 -13 11 -0.57 1.35
 -1 -11 9 40.85 2.38
 -1 -9 25 69.51 3.93
 -1 -5 25 48.23 3
 -1 -1 23 31.33 2.33
 0 -22 24 7.33 1.99
 0 -18 30 10.93 2.56
 0 -2 34 24.75 2.78
 0 2 32 -1.37 1.73
 1 -29 17 8.37 2.19
 1 -27 7 31.23 2.24
 1 -25 3 15.22 1.77
 1 -23 33 3.15 2.49
 1 -21 35 3.19 2.51
 1 11 31 -2.16 1.49
 2 -30 30 -0.89 2.45
 2 -28 0 0.33 1.26
 2 -26 36 -2.8 2.67
 2 -24 38 0.97 2.76
 3 -35 27 0 2.6
 3 -31 35 6.27 2.28
 4 -38 6 1.35 1.69
 4 6 -16 4.58 1.33
 4 20 -4 29.76 2.08
 5 -41 7 -3.32 1.76
 5 -33 -9 3.1 1.17
 5 -1 -21 2.51 1.72
 6 -42 2 4.88 1.71
 6 -8 -24 2.55 1.57
 6 -4 -24 -2.86 1.55
 6 16 -16 -1.26 1.77
 6 22 -10 0 1.53
 8 -44 -4 0 1.47
 8 24 -14 0.45 2.19
 8 34 6 -2.82 1.58
 9 -39 -15 -0 0.97
 9 -17 -29 0 1.61
 9 31 -7 5.26 2.19
 9 33 -3 1.74 1.77
 9 37 17 2.96 1.42
 10 -8 -32 0.24 2.27
 10 -4 -32 6.17 2.18
 10 30 -12 9.04 2.07
 11 1 -33 -8.46 2.37
 11 13 -29 0.14 2.29
 12 -34 -26 -0 0.83
 13 5 -35 0 2.28
 13 11 -33 -0.69 2.42
 13 15 -31 -1.01 2.74
 14 6 -36 9.24 2.82
 14 16 -32 3.6 2.74
 14 22 -28 0.6 2.63
 16 20 -32 -0 2.52
 18 6 -40 0.4 3.31
 18 12 -38 0.19 3.42
 19 5 -41 1.68 3.41
 -1 -15 15 113.24 5.37
 -1 -15 19 30.62 2.79
 -1 -13 23 17.67 2.24
 -1 -11 25 37.58 2.95
 -1 -3 25 57.61 3.37
 -1 1 13 30.85 1.77
 0 -20 28 1.63 2.5
 0 -16 32 5.94 2.17
 0 -12 34 0.29 2.33
 0 10 14 40.88 1.86
 1 -29 15 7.27 2.09
 1 -29 19 3.52 2.16
 1 -27 27 12.63 2.58
 1 -19 37 5.08 2.98
 1 -15 39 2.61 2.65
 2 -32 8 0.34 1.87
 2 -28 34 6.52 2.99
 2 -22 40 5.02 2.84
 3 -27 -7 24.42 1.69
 4 -32 -6 -3.48 1.69
 4 -26 -12 0.15 0.72
 4 26 14 8.05 1.07
 5 13 -15 24.45 2.27
 5 21 -7 24.8 2.21
 5 27 5 19.89 1.91
 6 -6 -24 27.56 2.31
 6 18 -14 0.82 2.01
 6 20 -12 -0.72 1.75
 7 3 -25 14.99 2.27
 7 33 21 -1.02 1.08
 8 -12 -28 1.73 1.13
 8 -2 -28 -0.04 2.13
 8 20 -18 -0.28 2.35
 8 22 -16 -0.71 2.09
 9 3 -29 3.96 2.43
 9 9 -27 4.49 2.67
 9 27 -13 4.16 2.19
 9 35 3 2.42 1.97
 10 -6 -32 12.48 2.61
 10 6 -30 1.81 2.5
 10 18 -24 7.92 2.5
 11 31 -13 2.18 2.28
 12 14 -30 7.43 2.95
 14 -38 -26 -0 0.77
 16 6 -38 0.08 3.06
 16 12 -36 0.93 3.01
 19 11 -39 1.98 3.64
 -1 -15 13 39.81 2.7
 -1 -15 21 2.92 2.15
 -1 1 21 2.84 1.59
 0 -24 14 -1.36 1.97
 0 -24 16 -0.54 2.11
 0 -24 18 -1.17 2.2
 0 -22 8 -0.68 1.83
 0 -22 26 1.75 2.71
 0 8 26 -0.56 1.47
 0 10 20 -0.79 1.11
 1 -29 13 5.54 2.23
 1 -29 21 1.66 2.45
 1 -25 31 1.62 2.9
 2 -32 26 0.57 2.61
 2 2 -10 0.61 1.22
 3 -37 15 0.47 2.51
 3 -37 17 4.97 2.53
 3 -37 19 2.8 2.62
 3 -33 1 1.34 1.77
 3 -29 39 0.4 3.23
 3 -27 41 2.17 3.33
 3 11 -9 21.8 1.91
 7 31 3 7.67 1.96
 7 33 13 0.87 1.54
 8 -42 -8 1.36 1.52
 8 -20 -26 -0.28 1.46
 8 6 -26 2.16 2.3
 8 32 0 9.69 2.13
 9 13 -25 11.07 2.78
 10 34 -4 1 2.31
 11 -13 -33 3.14 2.36
 11 -1 -33 1.55 2.88
 11 19 -25 5.89 2.78
 12 -16 -34 1.03 2.42
 12 2 -34 1.82 3.02
 12 20 -26 1.44 3.05
 13 -45 -17 0.22 0.83
 13 21 -27 0.8 3.25
 14 24 -26 -0.22 3.18
 15 -19 -37 0.32 2.52
 15 5 -37 1.94 3.22
 15 19 -31 -0.85 3.31
 16 16 -34 0.92 3.09
 17 5 -39 1.09 3.65
 -1 -13 25 12.37 2.67
 -1 -9 27 48.47 3.54
 -1 -7 27 81.47 4.66
 -1 -5 27 67.48 4.07
 0 -14 0 -0.05 1.07
 0 -14 34 7.59 2.94
 0 0 34 0.13 2.41
 1 -29 11 -0.77 2.37
 1 -17 39 2.79 3.25
 2 -30 32 3.06 3.64
 2 -20 -8 0.54 0.84
 2 6 -8 546.67 22.36
 3 -37 13 3.95 2.62
 3 -37 21 0.13 2.8
 3 -35 5 8.71 2.2
 3 -11 -15 101.91 4.38
 3 -3 -15 256.51 10.74
 3 15 -5 46.54 2.73
 4 -40 14 0.34 2.62
 4 12 -12 118.14 5.6
 4 22 0 0.77 1.6
 5 -3 -21 1.06 1.91
 6 4 -22 112.5 5.76
 7 -39 -9 -0.24 1.48
 7 15 -19 14.85 2.6
 7 25 -9 2.95 2.26
 8 -10 -28 0.78 2.16
 8 -4 -28 12.55 2.52
 8 14 -22 37.04 3.57
 8 28 -8 11.91 2.64
 9 21 -19 4.32 3.16
 9 25 -15 7.16 2.77
 10 28 -14 0.69 2.72
 10 32 -8 0.88 2.33
 11 -21 -31 2.15 1.99
 11 7 -31 0.13 3.1
 13 -17 -35 -1.36 2.71
 14 -18 -36 -2.9 2.81
 14 4 -36 -2.26 3.59
 15 -25 -35 0.36 2.32
 17 11 -37 2.81 3.8
 18 4 -40 -3.94 4.57
 19 3 -41 1.87 4.53
 -1 -17 17 197.53 8.96
 -1 -15 11 9.32 2.03
 -1 -15 23 13.29 2.61
 -1 -13 9 9.26 1.81
 -1 -11 27 20.53 3.23
 -1 -9 7 115.14 5.15
 -1 -7 7 1643.15 66.45
 -1 -1 25 32.98 2.75
 -1 1 23 28.7 2.58
 0 -24 12 45.32 3.29
 0 -24 22 1.39 2.81
 0 -20 30 -1.24 3.05
 0 -18 32 1.41 3.13
 0 -10 36 2.76 3.35
 0 -8 36 -0.9 3.16
 0 -6 36 -1.62 3.08
 1 -27 29 1.8 3.15
 1 -23 35 3.54 3.55
 2 -34 16 1.53 2.85
 2 -34 18 0.68 2.86
 2 -32 28 0 3.18
 2 -30 2 0.67 2.01
 3 -37 23 1.67 3.15
 3 13 -7 52.44 2.95
 3 19 1 13.27 1.76
 3 21 29 3.23 1.18
 3 23 15 12.58 1.03
 4 -40 12 0.68 2.59
 4 -38 4 0.55 2.3
 4 -12 -18 -0.13 1.25
 4 -2 -18 166.57 7.36
 4 18 -6 5.19 1.94
 4 26 16 0.39 1.01
 5 9 -17 51.71 3.49
 5 15 -13 8.19 2.52
 5 19 -9 3.27 1.97
 6 -18 -22 1.59 1.26
 6 30 8 18.01 2.11
 7 1 -25 60.22 4.04
 7 33 15 2.63 1.5
 7 33 19 1.58 1.33
 8 -8 -28 9.07 2.61
 8 -6 -28 0.07 2.55
 8 30 -4 1.56 2.5
 9 23 -17 6.01 3
 10 10 -28 9.3 3.41
 10 14 -26 -0.35 3.19
 10 20 -22 19.27 3.37
 10 36 2 2.45 2.52
 11 -11 -33 0.43 2.79
 11 -3 -33 -0.09 3.16
 11 29 -15 3.19 3.06
 11 33 -9 0.87 2.72
 12 0 -34 0.65 3.51
 12 8 -32 8.39 3.67
 12 30 -16 0.72 3.01
 13 9 -33 0.62 3.8
 13 23 -25 0.04 3.84
 14 10 -34 5.66 3.9
 14 18 -30 -1.01 3.63
 15 15 -33 -1.55 3.66
 16 4 -38 0.02 3.96
 17 15 -35 -1.56 4.39
 -1 -17 15 178.21 8.11
 -1 -5 7 580.97 23.68
 -1 -3 27 28.78 2.92
 -1 -1 9 3.05 1.16
 0 -24 24 13.74 3.24
 0 -22 28 -2.52 3.1
 0 -20 4 25.98 2.31
 0 -16 34 2.71 3.19
 0 -4 36 -1.04 3.09
 0 4 32 49.14 3.61
 0 6 30 60.68 3.69
 0 10 22 76.68 3.69
 1 -29 25 5.91 3.18
 1 -27 5 69.48 3.8
 1 -25 33 2.23 3.26
 1 -21 37 4.39 3.45
 1 15 23 12.27 1.24
 2 -34 14 0.18 2.72
 2 -34 20 8.41 3.16
 2 -32 6 2.01 2.33
 2 -28 36 2.02 3.48
 2 -26 38 0 3.78
 2 -24 40 0.08 3.65
 3 -37 11 2.72 2.77
 3 -25 -9 11.94 1.17
 3 23 19 2.53 0.47
 4 14 -10 99.78 4.91
 5 -35 -7 3.1 1.63
 5 -19 -19 7.29 0.98
 5 -5 -21 -0.07 2.05
 5 17 -11 2.18 2.29
 6 12 -18 34.2 3.22
 6 24 -6 1.53 2.27
 7 7 -23 6.68 2.72
 7 33 17 2.91 1.61
 8 10 -24 0.14 2.93
 8 34 8 0.51 2.14
 9 1 -29 10.14 3.26
 10 4 -30 16.65 3.52
 10 26 -16 0.15 2.97
 10 38 12 1.06 1.9
 11 -5 -33 1.13 3.26
 11 15 -27 9.21 3.37
 11 21 -23 1.74 3.13
 12 -14 -34 3.02 3.06
 12 22 -24 1.52 3.52
 12 28 -18 -2.06 3.32
 13 17 -29 0.14 3.52
 13 25 -23 2.03 3.42
 13 27 -21 0.28 2.94
 14 -24 -34 -0.32 2.47
 14 14 -32 2.48 3.67
 15 3 -37 -1.81 3.95
 16 -18 -38 -0.15 0.65
 16 10 -36 1.27 4.22
 17 3 -39 -3.96 4.45
 18 10 -38 3.2 4.25
 19 1 -41 0.47 4.58
 19 9 -39 1.16 4.31
 -1 -17 13 9.2 2.24
 -1 -17 21 4.13 2.63
 -1 -15 25 18.51 2.89
 -1 -13 27 15.79 2.95
 0 -24 10 0.85 2.26
 0 -18 2 154.58 6.77
 0 -12 36 1.29 3.16
 0 -2 36 -0.54 3.01
 0 2 34 25.11 3.27
 1 -29 9 2.78 2.46
 1 -19 39 1.54 3.54
 1 13 29 5.68 1.76
 2 -34 12 8.89 2.86
 2 -34 22 -0.64 3
 4 -40 10 -0.89 2.77
 4 -34 -4 0.76 1.87
 4 16 -8 38.04 2.79
 5 -9 -21 5.11 1.41
 5 -7 -21 2.08 1.95
 5 23 -3 16.35 2.33
 6 -42 0 3.3 2.22
 6 -40 -4 0.25 2.02
 7 -15 -25 13.95 2.17
 7 11 -21 0.18 2.59
 7 17 -17 29.55 3.08
 7 23 -11 0.02 2.42
 7 27 -5 12.47 2.7
 7 29 -1 0.94 2.48
 9 -45 -7 -1.31 1.78
 9 7 -27 5.31 3.14
 9 29 -9 1.1 2.76
 9 33 -1 1.22 2.59
 9 35 5 4.61 2.52
 10 -24 -28 1.17 1.82
 10 24 -18 7.14 2.97
 11 -7 -33 1.19 2.99
 11 11 -29 1.6 3.59
 11 25 -19 0.09 3.04
 11 27 -17 1.31 2.96
 12 -22 -32 0.78 2.31
 12 12 -30 -0.78 3.42
 12 16 -28 3.45 3.53
 12 24 -22 0.49 3.27
 13 -23 -33 -1.14 2.83
 13 13 -31 -2.03 3.59
 14 2 -36 -0.56 3.85
 15 -29 -33 -0.43 2.27
 15 21 -29 -0.49 3.66
 16 18 -32 -0.85 3.65
 18 2 -40 -0.91 4.45
 20 8 -40 -2.18 4.45
 -1 -17 23 13.59 2.72
 -1 -11 7 284.35 11.89
 -1 -9 29 12.1 2.97
 -1 -7 29 10.29 3.04
 -1 -5 29 13.84 2.98
 -1 -1 27 35.86 3.06
 -1 3 19 16.45 1.92
 0 -24 26 1.32 3.03
 0 -22 6 1.78 2.02
 0 -20 32 35.05 3.89
 0 -14 36 -0.01 3
 1 -29 27 6.92 3.2
 1 -27 31 -2.75 3.2
 1 -17 -5 50.04 2.37
 2 -32 30 4.89 3.71
 2 -30 34 -0.67 3.46
 3 -37 9 1.39 2.69
 3 3 -13 194.16 8.37
 3 23 17 32.15 1.55
 4 -4 -18 5.4 1.81
 4 4 -16 0.73 1.89
 5 -39 -1 0.29 2.19
 5 25 1 3.88 2.06
 6 -34 -12 2.79 1.34
 7 -43 -3 0.65 2.08
 7 19 -15 24.8 3
 7 21 -13 10.24 2.6
 8 4 -26 -0.66 2.76
 8 26 -10 16.76 3.13
 9 -41 -13 0.8 1.41
 9 -1 -29 10.91 3.18
 9 15 -23 4.4 2.96
 10 38 14 -2.25 2.1
 11 5 -31 0.25 3.34
 12 -12 -34 1.21 3.34
 13 -15 -35 -0.79 3.32
 14 -16 -36 1.87 3.32
 15 -17 -37 0.55 2.99
 16 2 -38 2.35 4.38
 17 9 -37 3.94 4.23
 18 14 -36 -4.58 4.61
 -1 -15 9 13.76 1.94
 -1 -11 29 7.87 2.84
 -1 1 25 32.93 2.86
 -1 3 15 156.23 6.7
 -1 3 21 -0.33 1.82
 0 -26 16 -0 2.6
 0 -26 18 8.01 2.72
 0 -26 20 -2.06 2.73
 0 -22 30 43.81 4.12
 0 -18 34 14.27 3.37
 0 8 28 40.61 2.95
 1 -31 17 3.4 2.85
 1 -31 19 -0.04 2.91
 1 -23 -1 5.07 1.75
 1 11 33 0.81 2.37
 2 14 0 325.93 13.47
 2 18 28 8.15 1.51
 3 -35 3 3.21 2.37
 3 7 -11 5.94 1.72
 4 8 -14 5.09 2.1
 4 24 6 0.52 1.7
 5 -41 3 0.94 2.48
 5 27 7 12.86 2.08
 6 2 -22 2.64 2.41
 6 26 -2 0.55 2.24
 7 -1 -25 61.72 3.99
 7 31 5 13.49 2.46
 8 -28 -22 0.48 0.9
 9 11 -25 10.25 3.15
 9 31 -5 3.56 2.94
 10 -28 -26 -0.46 1.49
 10 2 -30 -1.62 3.21
 10 16 -24 -0.25 3.08
 10 30 -10 0.53 2.85
 10 38 16 -0.44 2.04
 11 31 -11 1.32 2.95
 12 6 -32 -0.2 3.5
 13 -1 -35 -0.74 3.71
 14 -32 -30 1.05 1.83
 14 0 -36 0.71 3.87
 14 8 -34 0.87 3.73
 14 20 -28 -1.68 3.55
 15 1 -37 -0.21 3.91
 15 17 -31 0 3.85
 15 23 -27 -0.77 3.41
 17 1 -39 -0.72 4.22
 18 0 -40 0.47 4.37
 18 8 -38 1.82 4.3
 -1 -19 17 31.49 3.03
 -1 -17 11 3.74 2.04
 -1 -17 25 17.22 2.91
 -1 -15 27 20.56 3.07
 -1 -13 29 9.97 3.02
 -1 -3 7 58.8 2.81
 -1 -3 29 17.29 2.96
 0 -26 14 12.24 2.77
 0 -16 36 1.64 3.2
 0 -8 38 2.44 3.49
 0 -6 38 3.74 3.36
 0 0 36 0.85 2.99
 1 -31 15 10.05 2.97
 1 -31 21 1.25 3.12
 1 -29 29 5.66 3.23
 1 -25 1 4.65 1.9
 1 -25 35 1.82 3.3
 1 -23 37 5.2 3.8
 1 -21 39 3.88 3.76
 2 -34 10 0.33 2.55
 2 -34 26 3.21 3.13
 2 -32 32 -0.44 3.28
 2 -28 38 -1.04 3.47
 2 -26 40 5.34 3.7
 2 8 -6 6.74 1.54
 2 18 8 44.93 2.27
 4 -40 8 3.55 2.71
 4 -6 -18 63.4 3.36
 6 -36 -10 5.07 1.66
 6 -32 -14 1.21 1.01
 6 14 -16 0.22 2.46
 6 30 10 1.05 2.06
 8 34 10 8.55 2.33
 10 8 -28 -0.9 3.24
 10 34 -2 0.8 2.71
 10 38 18 0.74 2
 11 -45 -13 0.64 1.5
 11 17 -25 10.15 3.46
 12 -10 -34 1.86 3.35
 12 -8 -34 -0.96 3.5
 12 -6 -34 2.21 3.44
 12 18 -26 -4.49 3.33
 13 -13 -35 2.95 3.54
 13 7 -33 2.22 3.53
 13 19 -27 4.81 3.53
 14 -28 -32 0.13 2.4
 15 13 -33 0.57 3.77
 16 -16 -38 -0.13 1.55
 16 0 -38 -1.34 4.19
 16 8 -36 2.56 3.89
 17 13 -35 4.7 4.42
 17 17 -33 1.3 4.06
 19 7 -39 1.01 4.34
 20 6 -40 -1.87 4.82
 -1 -19 15 142.5 6.8
 -1 -19 21 0.73 2.55
 -1 -13 7 155.48 6.83
 0 -24 8 130.05 6.19
 0 -24 28 20.26 3.63
 0 -10 38 0.58 3.31
 0 -4 38 0.05 3.27
 0 10 24 0.98 1.73
 1 -31 13 3.75 2.74
 1 -29 7 16.34 2.62
 1 -27 33 2.29 3.29
 1 11 3 12.56 1.14
 2 -32 4 -1.49 2.67
 2 -30 36 4.93 3.52
 2 -28 -2 20.88 2.17
 2 -26 -4 4.45 1.76
 2 -24 42 1.44 3.52
 4 -8 -18 2.03 1.64
 5 -37 -5 2.62 2.04
 5 11 -15 27.77 2.86
 6 22 -8 30.16 2.83
 7 -41 -7 0.35 2.02
 8 -24 -24 2.04 1.43
 8 18 -18 16.2 2.92
 8 24 -12 19.3 3.13
 9 -3 -29 3.5 3.08
 9 27 -11 -0.05 2.83
 10 12 -26 0.35 3.34
 10 32 -6 -1.1 2.77
 10 36 4 -0.49 2.56
 13 -3 -35 0.24 3.6
 14 -14 -36 0.46 3.55
 14 -2 -36 -0.76 3.84
 14 16 -30 2.72 3.58
 14 22 -26 -0.09 3.83
 15 -15 -37 -3.32 3.77
 15 -1 -37 -0.46 3.98
 16 20 -30 0.89 3.56
 17 -1 -39 0.91 4.31
 18 -2 -40 -0.88 4.52
 -1 -19 23 5.94 2.62
 -1 -17 27 4.25 3.11
 -1 -15 29 1.06 3.42
 -1 -11 31 -0.26 3.04
 -1 -9 31 3.09 2.86
 -1 -7 31 -0.8 2.8
 -1 1 27 36.45 3.03
 -1 3 23 31.96 2.61
 0 -26 12 0.82 2.44
 0 -26 24 -0.67 2.97
 0 -22 32 0.14 3.11
 0 -20 34 -2.13 3.28
 0 -16 0 227.84 9.55
 0 -12 38 1.61 3.26
 0 4 34 -0.39 2.68
 0 6 32 0.55 2.45
 1 -31 25 4.69 3.17
 1 -27 3 15.68 2.21
 1 -19 41 0.37 3.66
 1 5 -3 67.19 3
 2 -34 28 -1.05 3.51
 3 -39 19 -0 2.83
 3 -37 7 7.1 2.65
 4 20 -2 0.54 1.91
 7 -21 -23 2.17 1.58
 7 -3 -25 13.23 2.6
 7 5 -23 20.21 2.79
 7 13 -19 7.47 2.6
 8 -38 -14 3.5 1.28
 8 -36 -16 -1.35 0.93
 8 -18 -26 1.9 2.18
 8 2 -26 0.4 2.68
 8 8 -24 7.27 2.79
 8 12 -22 2.85 2.65
 8 20 -16 0.2 2.75
 8 22 -14 7.32 2.87
 8 28 -6 0.34 2.6
 9 -11 -29 1.4 2.73
 9 -5 -29 5.77 3.08
 9 5 -27 23.63 3.36
 9 35 7 1.53 2.44
 10 -44 -12 1.13 1.51
 10 28 -12 -0.23 2.8
 11 -25 -29 -0.3 2.09
 11 -19 -31 0.1 2.75
 11 3 -31 -0.56 3.57
 11 9 -29 1.38 3.41
 11 33 -7 3.54 2.87
 13 -11 -35 2.49 3.68
 13 -5 -35 0.24 3.67
 13 11 -31 2.72 3.69
 13 15 -29 -0.2 3.65
 14 12 -32 -1.42 4.03
 15 -23 -35 -0.15 3.28
 15 7 -35 1.24 3.89
 16 -14 -38 0.7 4
 16 -2 -38 -2.87 4.17
 17 -13 -39 -1.6 4.41
 17 -3 -39 -0.8 3.84
 17 7 -37 -3.83 4.28
 18 -4 -40 0.04 4.4
 18 12 -36 -0.45 4.12
 -1 -19 13 83.2 4.49
 -1 -5 31 -1.12 2.74
 -1 -1 29 6.77 2.49
 -1 3 13 20.98 1.6
 0 -26 26 -0.45 3.02
 0 -24 30 0.81 3.17
 0 -18 36 0.64 3.33
 0 -14 38 7.63 3.47
 0 2 36 -0.27 2.9
 1 -31 11 2.7 2.66
 1 -29 31 0.11 3.33
 1 -21 -3 34.17 2.2
 1 15 25 15.63 1.72
 2 -34 8 3.51 2.62
 2 0 -10 45.75 2.49
 2 12 -2 220.99 9.28
 3 -39 15 5.1 3.02
 3 -39 17 0.84 2.97
 3 17 -1 31.31 2.28
 3 21 7 19.09 1.8
 4 -36 -2 -1.65 2.13
 5 7 -17 28.3 2.7
 5 21 -5 73.49 4.11
 6 16 -14 12.76 2.54
 6 20 -10 50.78 3.49
 7 25 -7 12.06 2.58
 8 -44 -6 0.19 2.09
 8 30 -2 13.09 2.77
 9 -21 -27 3.05 2.24
 9 -9 -29 4.69 2.87
 9 -7 -29 9.15 3.41
 9 25 -13 7.04 2.88
 10 0 -30 22.91 3.57
 10 18 -22 1.01 3.01
 11 13 -27 4.92 3.95
 11 29 -13 4.67 3.02
 12 -26 -30 2.85 2.36
 12 4 -32 8.18 3.57
 12 10 -30 11.32 3.78
 12 14 -28 0.27 3.37
 12 20 -24 1.4 3.39
 12 30 -14 0.32 3.05
 13 -31 -29 -0.22 1.9
 13 -27 -31 0 2.48
 13 -9 -35 -0.45 3.64
 13 -7 -35 0.29 3.59
 13 21 -25 1.13 3.69
 14 -12 -36 -0.1 3.67
 14 -4 -36 -0.74 3.95
 14 6 -34 -2.57 3.87
 14 24 -24 -0.46 3.47
 15 -13 -37 -0.31 3.75
 15 -3 -37 0.13 3.91
 15 19 -29 0.69 3.81
 16 16 -32 0.81 3.77
 18 -6 -40 -2.43 4.51
 18 6 -38 -0.15 4.31
 19 5 -39 -1.32 4.45
 19 11 -37 0.39 4.57
 20 4 -40 2.8 4.58
 -1 -19 25 3.61 2.44
 -1 -17 9 0.17 1.84
 -1 -13 31 0 2.98
 -1 -3 31 0.24 2.72
 0 8 30 0.56 2.23
 0 10 12 2.73 0.63
 1 -31 27 4.85 3.25
 1 -27 35 -0.27 3.6
 1 -25 37 1.87 3.7
 1 -23 39 3.25 3.68
 2 -36 16 0.54 2.91
 2 -36 18 5.28 3.01
 2 -36 20 1.38 3.01
 2 -36 22 7.37 3.2
 2 -34 30 0.49 3.27
 2 -32 34 0.41 3.67
 2 -30 0 35.89 2.79
 2 -28 40 -1.07 3.58
 2 -24 -6 2.14 1.53
 2 10 -4 10.49 1.53
 4 -40 6 0.87 2.61
 4 22 2 51.43 3.07
 6 0 -22 70.03 4.16
 6 6 -20 80.92 4.58
 6 10 -18 2.16 2.46
 6 18 -12 48.87 3.47
 6 28 4 0.83 2.19
 6 30 12 15.63 2.2
 7 -5 -25 23.38 2.76
 7 9 -21 0.49 2.59
 8 34 12 -0.11 2.17
 9 19 -19 1.86 3.13
 11 -29 -27 2.01 1.78
 11 19 -23 0.81 3.2
 12 -20 -32 3.43 2.9
 13 5 -33 0.64 3.59
 13 23 -23 1.9 3.6
 13 29 -17 1.59 3.16
 14 -22 -34 -0.36 3.19
 14 -10 -36 -1.84 3.72
 14 -8 -36 0.28 3.71
 14 -6 -36 -0.65 3.79
 14 26 -22 -2.13 3.68
 15 -5 -37 0.07 3.88
 16 -12 -38 -2.19 4
 16 -4 -38 0 4.12
 16 6 -36 1.57 4.05
 17 -11 -39 -1.34 4.28
 17 -9 -39 -0.27 4.23
 17 -7 -39 1.92 4.33
 17 -5 -39 0.92 4.3
 20 10 -38 1.64 4.37
 -1 -21 17 25.24 2.88
 -1 -21 21 1.91 2.47
 -1 -19 11 0.38 2.1
 -1 -17 29 3.7 3.1
 -1 -15 7 24.47 2.12
 -1 3 25 55.33 3.47
 0 -26 10 49.04 3.42
 0 -26 28 -1.37 3.44
 0 -22 4 0.51 1.95
 0 -16 38 0.08 3.28
 0 -8 -2 1.49 0.7
 0 10 26 -0.13 1.78
 1 -21 41 0.87 3.78
 1 13 31 0.9 2.19
 2 -36 14 1.56 2.82
 2 -36 24 0.52 3.09
 2 -30 38 -1.16 3.48
 2 -26 42 -0.95 3.87
 2 16 4 1.15 1.22
 3 -39 13 -0.02 2.78
 3 9 -9 62.84 3.35
 4 2 -16 2.5 1.9
 4 10 -12 15.85 2.08
 5 13 -13 9.74 2.38
 6 -38 -8 3.79 1.92
 6 -16 -22 59.42 3.23
 7 -9 -25 9.13 2.44
 7 -7 -25 32.38 2.94
 7 29 1 0.69 2.35
 7 31 7 8.2 2.38
 9 9 -25 6.37 2.94
 9 13 -23 3.99 2.99
 9 21 -17 15.4 3.13
 9 23 -15 20.12 3.17
 9 29 -7 8.35 2.83
 10 -2 -30 -0.77 3.15
 10 6 -28 6.21 3.21
 10 26 -14 -1.13 2.92
 11 1 -31 0.06 3.31
 11 27 -15 4.97 3.2
 12 -30 -28 -1.25 1.84
 12 22 -22 5.32 3.41
 12 28 -16 -1.17 3.12
 13 -21 -33 2.87 3.04
 13 25 -21 -0.93 3.29
 13 27 -19 -0.17 3.3
 14 18 -28 1.02 3.75
 15 -11 -37 -0.78 3.9
 15 -9 -37 2.77 3.93
 15 -7 -37 2.69 3.98
 15 11 -33 2.77 3.82
 15 15 -31 -0.69 3.8
 16 -10 -38 0.11 4.03
 16 -8 -38 -1.45 4.02
 16 -6 -38 -1.61 4.16
 17 11 -35 1.49 4.02
 20 2 -40 -3 4.84
 -1 -21 15 31.9 3.03
 -1 -21 23 4.65 2.79
 -1 -19 27 8.07 3.13
 -1 -15 31 0.83 3.08
 -1 -11 33 0.63 3.24
 -1 -9 5 100.62 4.55
 -1 -9 33 5.24 3.07
 -1 -7 5 46.46 2.48
 -1 -7 33 5.89 2.97
 -1 1 29 5.75 2.41
 0 -28 16 2.18 2.64
 0 -28 18 -1.33 2.72
 0 -28 20 9.06 2.98
 0 -24 32 16.31 3.51
 0 -22 34 1.71 3.26
 0 -20 2 0.1 1.71
 0 -20 36 -0.41 3.36
 0 -10 -2 22.51 1.39
 1 -31 29 1.9 3.31
 1 -29 5 29.59 2.78
 1 -29 33 2.52 3.43
 3 -37 5 1.64 2.51
 5 -41 1 -0.23 2.39
 5 1 -19 29.44 2.64
 5 19 -7 25.8 2.59
 5 27 9 5.82 1.87
 6 -44 2 0.22 2.48
 6 -42 -2 1.05 2.27
 6 24 -4 -0.2 2.15
 7 27 -3 9.02 2.56
 8 -40 -12 1.36 1.56
 8 0 -26 0.31 2.56
 8 32 4 3.68 2.43
 9 -43 -11 0.65 1.83
 9 31 -3 5.02 2.87
 9 35 9 1.79 2.38
 10 22 -18 1.52 2.93
 10 24 -16 0.44 2.92
 10 36 6 -1.03 2.54
 11 21 -21 0.7 2.96
 12 26 -18 4.51 3.24
 13 -37 -25 0.17 0.97
 15 5 -35 0.78 3.89
 15 21 -27 0.56 3.7
 16 -22 -36 10.1 3.16
 17 5 -37 -0.47 4.13
 18 4 -38 -1.97 4.39
 19 3 -39 -1.59 4.51
 -1 -21 25 15.18 3.25
 -1 -13 33 2.26 3.47
 -1 -11 5 71.36 3.44
 -1 -5 33 6.55 3.02
 -1 -1 31 0.3 2.63
 0 -28 24 14.22 3.31
 0 -24 6 -0.57 1.99
 0 -18 38 1.99 3.43
 1 -33 17 9.21 2.97
 1 -33 19 2.94 3.17
 1 -33 21 0.33 3.28
 1 -31 9 2.07 2.41
 1 1 -5 236.89 9.7
 2 -36 12 -1.66 2.79
 2 -34 6 -1.54 2.44
 2 4 -8 7.14 1.51
 3 -39 11 0.58 2.7
 3 -35 1 0.13 2.25
 3 1 -13 70.46 3.52
 3 19 3 95.25 4.44
 4 18 -4 3.52 1.93
 5 23 -1 0.65 2.02
 7 3 -23 19.83 2.84
 7 23 -9 3.61 2.43
 8 26 -8 -1.82 2.58
 8 34 14 -0.24 2.08
 9 3 -27 28.88 3.54
 10 -4 -30 15.83 3.4
 10 14 -24 9.29 3.17
 10 30 -8 7.74 2.91
 11 7 -29 2.77 2.97
 11 23 -19 2.38 3.04
 11 25 -17 4.79 3.15
 11 31 -9 1.98 2.81
 11 35 -1 0.9 2.78
 12 2 -32 0.63 3.43
 12 32 -10 -0.52 2.96
 13 3 -33 1.72 3.58
 13 17 -27 1.23 3.38
 14 10 -32 1.11 3.91
 14 14 -30 -1.05 3.57
 16 18 -30 2.35 3.92
 18 10 -36 0 4.17
 21 7 -39 -1.44 4.87
 -1 -21 13 40.1 3.14
 -1 -19 29 4.22 3.14
 -1 -17 31 -0.29 3.08
 -1 3 27 28.84 2.75
 -1 5 19 29.42 2.17
 0 -28 14 -0.4 2.58
 0 -26 30 17.45 3.48
 0 -14 40 0.15 3.46
 0 6 34 11.29 2.84
 1 -33 15 7.55 2.87
 1 -33 23 4.4 3.19
 1 -27 37 -1.41 3.49
 1 -25 39 0.54 3.57
 1 -23 41 -1.98 3.88
 1 7 -1 66.34 2.97
 2 -32 2 23.57 2.79
 3 15 -3 110.96 5.09
 4 6 -14 68.06 3.7
 5 -43 5 1.01 2.61
 5 -39 -3 2.24 2.29
 5 15 -11 1.23 2.25
 5 17 -9 8.41 2.28
 6 -2 -22 3.93 2.28
 6 26 0 38.99 2.97
 7 17 -15 24.26 3.01
 8 6 -24 -1.93 2.83
 10 10 -26 0.48 3.12
 10 32 -4 0.18 2.72
 11 -1 -31 -2.01 3.31
 11 15 -25 17.3 3.74
 12 8 -30 0.42 3.38
 12 16 -26 -0.63 3.44
 13 9 -31 -0.47 3.41
 13 13 -29 -0.85 3.74
 16 4 -36 0.35 4.04
 18 14 -34 -2.34 4.06
 19 9 -37 0.91 4.28
 20 8 -38 -2.58 4.7
 -1 -21 27 7.48 3.12
 -1 -15 33 1.63 3.06
 -1 -3 33 2.07 2.93
 -1 5 17 31.45 2.1
 -1 5 21 0.7 1.71
 0 -28 26 -0.69 3.06
 0 -26 8 0.29 2.02
 0 -24 34 0.9 3.46
 0 -22 36 1.48 3.42
 1 -31 31 1.31 3.27
 1 -29 35 3.48 3.47
 1 -7 -7 1525.16 61.5
 1 9 1 1.48 0.96
 1 15 27 17.41 1.95
 3 11 -7 250.73 10.62
 4 -42 10 1.92 2.79
 4 -38 0 -0.21 2.31
 4 12 -10 1.13 1.83
 6 30 14 -0.02 1.84
 7 -43 -5 -0.97 2.1
 7 19 -13 19.78 2.7
 7 21 -11 0.31 2.46
 8 -16 -26 -0.05 2.23
 8 -2 -26 0.84 2.54
 8 10 -22 30.49 3.44
 9 15 -21 0.52 3.01
 10 -12 -30 21.68 3.28
 10 -6 -30 1.06 3.13
 11 11 -27 2.93 3.4
 11 33 -5 2.31 2.81
 12 12 -28 4.94 3.53
 14 20 -26 1.1 3.73
 15 -27 -33 -0.36 3.03
 15 -21 -35 0.41 3.45
 15 3 -35 0.12 3.96
 15 23 -25 -0.06 3.69
 16 14 -32 0.02 3.82
 17 3 -37 0.67 4.21
 18 2 -38 0.8 4.31
 19 1 -39 1.82 4.5
 -1 -23 17 17.71 2.71
 -1 -23 19 3.93 2.59
 -1 -19 9 8.96 2.11
 -1 -17 7 48.59 2.97
 -1 -13 5 322.22 13.42
 -1 -11 35 7.96 3.22
 -1 -9 35 6.36 3.2
 -1 -7 35 9.13 3.25
 -1 -5 5 2564.88 103.56
 -1 -1 7 297.48 12.21
 0 -28 12 31.21 3.1
 0 -20 38 -3.79 3.55
 0 -16 40 11.41 3.71
 0 8 32 25.44 2.89
 0 10 28 -0.57 2.02
 1 -33 13 6.9 2.77
 1 -33 27 1.47 3.17
 2 -36 10 9.25 2.75
 2 18 30 -1.81 1.85
 3 -39 9 1.42 2.73
 3 5 -11 24.56 2.01
 3 13 -5 162.6 7.12
 4 14 -8 19.21 2.15
 4 16 -6 4.37 1.89
 6 -40 -6 -0.15 2.02
 6 12 -16 -0.19 2.57
 8 16 -18 0.23 2.59
 8 28 -4 6.17 2.58
 8 30 0 -0 2.6
 8 34 16 -0.61 2.04
 9 27 -9 2.1 2.74
 9 33 3 0.87 2.55
 10 -10 -30 -0.34 2.93
 10 -8 -30 16.71 3.32
 10 4 -28 0.88 3.19
 10 36 8 -0.13 2.49
 12 0 -32 12.84 3.68
 13 19 -25 4.91 3.36
 14 -20 -34 0.15 3.31
 15 9 -33 -0.31 3.79
 15 17 -29 0.48 3.59
 17 9 -35 -0.69 4.07
 19 13 -35 -4.26 4.68
 -1 -23 23 6.91 3.2
 -1 -21 11 17.88 2.43
 -1 -21 29 3.74 3.15
 -1 -19 31 0.34 3.08
 -1 -17 33 3.59 3.08
 -1 -13 35 7.15 3.35
 -1 -5 35 7.49 3.18
 -1 -1 33 5.3 2.93
 -1 1 31 1.88 2.54
 0 -28 28 4.05 3.14
 0 -26 32 1.72 3.4
 0 -18 0 0.43 1.5
 0 -12 -2 0.6 0.95
 0 -6 -2 80.32 3.34
 1 -31 7 13.87 2.57
 1 -31 33 0.3 3.49
 4 -32 -8 10.4 1.82
 5 -1 -19 27.95 2.56
 5 5 -17 97.41 4.93
 5 9 -15 66.45 3.95
 6 -14 -22 -0.18 1.77
 6 -4 -22 109.03 5.41
 6 4 -20 20.45 2.66
 6 22 -6 1.28 2.14
 7 7 -21 0.57 2.44
 7 31 9 1.84 2.17
 8 24 -10 0.93 2.51
 9 -19 -27 2.92 2.3
 9 1 -27 14.54 3.08
 9 7 -25 14.04 3.24
 9 35 11 0.09 2.3
 10 16 -22 20.12 3.4
 10 28 -10 10.13 2.93
 11 -3 -31 1.98 3.21
 11 29 -11 0.9 2.84
 12 18 -24 0.82 3.19
 12 30 -12 1.23 2.95
 13 1 -33 2.01 3.68
 14 -40 -24 1.03 0.83
 14 8 -32 -0.93 3.59
 14 22 -24 2.44 4.04
 15 13 -31 1.76 3.61
 16 -20 -36 -0.04 0.9
 16 2 -36 -0.73 3.96
 16 20 -28 1.5 3.51
 17 17 -31 -1.07 3.77
 18 8 -36 0.91 4.26
 19 -1 -39 0.4 4.4
 19 7 -37 -0.92 4.29
 20 6 -38 -0.55 4.44
 21 5 -39 2.4 4.73
 -2 -10 20 42.19 3.15
 -2 -8 20 6.46 2.2
 -1 -23 15 21.09 2.55
 -1 -23 25 5.8 2.96
 -1 3 29 19.07 2.63
 0 -30 20 1.63 2.9
 0 -18 40 0.46 3.51
 1 -33 29 4.14 3.19
 1 -27 1 1.93 1.92
 1 -27 39 -0.73 3.55
 1 -25 -1 3.18 1.82
 1 -25 41 -1.35 3.64
 2 -38 18 -0.17 3
 2 -38 20 8.15 3.13
 2 -38 22 0.51 2.72
 2 -2 -10 1.23 1.27
 3 -31 -5 17.75 2.13
 4 -42 8 0.12 2.63
 4 -34 -6 -0.16 1.86
 4 0 -16 22.56 2.33
 5 -17 -19 6.53 1.44
 6 8 -18 56.14 3.66
 6 28 6 2.47 2.1
 7 -25 -21 0.34 1.26
 7 1 -23 22.36 2.85
 7 25 -5 17.1 2.54
 8 -42 -10 0.31 1.81
 8 -4 -26 -0.18 2.57
 8 18 -16 0 2.51
 8 32 6 -0.95 2.37
 8 34 18 0.3 1.95
 8 34 20 0.04 1.86
 8 34 22 6.45 1.81
 9 -25 -25 3.73 1.91
 10 -34 -22 0.09 0.73
 11 5 -29 -2.63 3.37
 11 17 -23 6.62 3.23
 13 7 -31 0.27 3.49
 13 29 -15 3.98 3.31
 14 -26 -32 0.81 2.89
 14 16 -28 0.83 3.56
 14 24 -22 5.36 3.51
 15 -31 -31 -0.09 2.63
 16 8 -34 1.87 4.16
 17 1 -37 -0.91 4.24
 18 0 -38 -0.99 4.49
 -2 -12 20 33.78 2.99
 -2 -12 22 135.43 6.67
 -2 -10 18 -0.03 2.02
 -2 -10 22 22.57 2.83
 -2 -8 18 39.5 2.85
 -2 -8 22 60.5 3.78
 -2 -6 20 100.8 5.05
 -1 -23 27 9.21 3.2
 -1 -15 35 6.87 3.33
 -1 -3 35 12.75 3.26
 -1 5 15 150.51 6.45
 -1 5 25 51.8 3.32
 0 -30 18 2.76 2.78
 0 -30 22 33.93 3.8
 0 -28 10 1.19 2.37
 0 -28 30 0.95 3.27
 0 -24 36 -0.78 3.4
 0 -22 38 3.27 3.55
 1 -33 11 1.97 2.63
 1 -29 3 32.63 2.78
 1 -29 37 -0.06 3.64
 2 -38 16 0.33 2.98
 2 -36 8 -2.41 2.62
 2 -34 4 4.47 2.63
 3 -37 3 1.03 2.39
 3 -33 -3 7.77 2.27
 3 -29 -7 13.29 1.83
 5 27 11 3.62 1.78
 6 -6 -22 3.47 2.19
 6 14 -14 2.87 2.39
 6 30 16 0.81 1.72
 8 -14 -26 -0.34 2.33
 8 4 -24 12.22 2.95
 8 20 -14 0.19 2.62
 8 22 -12 0.12 2.51
 9 -45 -9 0.16 1.95
 9 17 -19 5.67 3.03
 9 25 -11 0.69 2.74
 9 29 -5 13.26 3.06
 10 34 2 -0.2 2.63
 11 -23 -29 2.31 2.54
 11 -5 -31 1.44 3.11
 12 -2 -32 1.22 3.37
 12 6 -30 7.41 3.46
 13 21 -23 2.83 3.51
 14 0 -34 0.84 3.81
 14 12 -30 6.34 3.69
 14 26 -20 3.65 3.43
 15 -19 -35 7.17 2.98
 15 1 -35 1.16 4.01
 16 22 -26 -0.68 3.42
 18 12 -34 2.22 4.03
 19 -3 -39 -1.84 4.72
 -2 -12 18 18.77 2.63
 -2 -12 24 -1.04 2.48
 -2 -10 24 44.11 3.38
 -2 -8 16 -0.78 1.74
 -2 -8 24 7.67 2.55
 -2 -6 18 2.97 1.92
 -2 -6 22 15 2.41
 -1 -23 13 7.7 2.38
 -1 -21 31 0.12 3.28
 -1 -19 33 5.79 3.16
 -1 -15 5 116.98 5.32
 0 -30 16 1.81 2.71
 0 -26 34 1.76 3.65
 0 -24 4 23.87 2.4
 0 -20 40 8.4 3.9
 1 -31 35 6.11 3.41
 1 -19 -5 84.64 3.81
 3 -39 7 0.43 2.66
 3 -23 -11 3.41 0.88
 4 -18 -16 3.03 0.93
 4 20 0 128.28 5.87
 5 -43 3 1.61 2.47
 5 -41 -1 -0.93 2.38
 5 21 -3 24.26 2.53
 6 -44 0 0.59 2.34
 6 20 -8 1.29 2.25
 6 30 24 2.02 1.13
 7 -19 -23 4.99 1.94
 8 -6 -26 -1.09 2.57
 9 31 -1 0.84 2.96
 10 2 -28 8.34 3.25
 10 8 -26 0.56 3.11
 10 12 -24 1.61 3.08
 10 26 -12 6.17 2.89
 11 -11 -31 -0.53 3
 11 -7 -31 -0.65 3.07
 11 19 -21 -0.23 3.18
 11 27 -13 4.23 2.93
 12 -36 -24 1.12 1.09
 12 -24 -30 -1.84 2.56
 12 14 -26 -0.31 3.42
 12 20 -22 0 3.04
 12 28 -14 0.38 3
 12 32 -8 0.53 2.94
 13 -25 -31 0.5 2.7
 13 -1 -33 2.07 3.72
 13 11 -29 1.23 3.46
 13 15 -27 3.96 3.55
 13 23 -21 0.57 3.27
 13 27 -17 3.48 3.23
 15 7 -33 2.57 3.76
 15 19 -27 0.58 3.76
 16 0 -36 0.86 4.02
 16 12 -32 2.36 3.71
 16 16 -30 0.08 3.61
 17 -1 -37 1 4.21
 17 7 -35 1.75 4.11
 17 19 -29 -1.78 3.67
 18 -2 -38 -3.37 4.5
 19 -5 -39 -2.99 4.75
 19 11 -35 -0.38 4.15
 -2 -14 20 209.9 9.5
 -2 -14 22 3.7 2.47
 -2 -10 26 -0.06 2.47
 -2 -6 24 35.5 3.08
 -1 -25 19 3.6 2.76
 -1 -25 23 1.33 2.91
 -1 -23 29 9.49 3.81
 -1 -17 35 19.94 3.48
 -1 -11 37 5.33 3.32
 -1 -9 37 4.82 3.23
 -1 -7 37 3.2 3.28
 -1 1 33 6.6 2.91
 0 -30 14 4.59 2.8
 0 -30 26 -1.27 3.22
 0 -28 32 8.65 3.32
 0 -26 6 17.33 2.37
 0 -22 2 83.46 4.18
 1 -35 17 13.92 3.11
 1 -35 19 3.24 3
 1 -35 21 0.55 3.11
 1 -35 23 3.33 3.13
 1 -33 31 1.33 3.6
 2 -38 14 0.87 2.81
 3 -41 13 1.19 2.89
 3 -1 -13 77.87 3.75
 3 21 9 11.69 1.61
 4 -40 2 -1.25 2.43
 4 -36 -4 0.5 2.01
 6 -8 -22 51.88 3.31
 6 16 -12 2.26 2.32
 7 13 -17 42.23 3.5
 7 27 -1 2.58 2.36
 9 -1 -27 17.34 3.11
 9 19 -17 12.73 2.97
 9 21 -15 4.83 3.01
 9 23 -13 3.24 2.79
 9 35 13 0.99 2.23
 10 30 -6 1.23 2.78
 10 32 -2 6.02 2.72
 10 36 10 3.65 2.47
 11 -9 -31 -2.09 3.11
 11 9 -27 6.41 3.38
 11 13 -25 1.98 3.41
 11 31 -7 -0.02 2.78
 12 -4 -32 4.34 3.52
 12 10 -28 1.48 3.37
 12 26 -16 2.1 3.2
 14 -18 -34 -3.77 2.2
 15 -1 -35 0.08 3.83
 16 -18 -36 1.31 1.91
 17 -17 -37 -1.51 2.93
 18 6 -36 0.04 4.21
 19 5 -37 0 4.35
 20 4 -38 -1.4 4.48
 20 10 -36 0.33 4.29
 -2 -14 24 9.03 2.54
 -2 -12 26 1.79 2.61
 -2 -8 26 -0.56 2.52
 -2 -6 16 13.89 1.99
 -2 -4 20 6.34 2.05
 -2 -4 22 152.98 7.07
 -1 -25 17 8.46 2.76
 -1 -25 25 11.42 3.15
 -1 -21 9 5.04 2.16
 -1 -19 7 37.82 2.7
 -1 -13 37 8.09 3.58
 -1 -5 37 9.6 3.4
 -1 -1 35 22.55 3.37
 -1 3 31 -0.07 2.58
 -1 5 27 66.29 3.87
 0 -30 28 0.32 3.23
 0 10 30 45.74 3.21
 1 -33 9 1.02 2.53
 1 -29 39 1.32 3.51
 1 -27 41 1.21 3.69
 1 -23 -3 26.2 2.06
 1 15 29 2.83 1.91
 2 -30 -2 1.31 1.96
 3 -35 -1 -0.7 2.11
 4 -30 -10 24.36 1.88
 4 8 -12 133.85 6.14
 5 -35 -9 -0.15 1.7
 5 -3 -19 32.44 2.63
 5 11 -13 18.21 2.42
 5 25 5 20.77 2.21
 6 24 -2 27.93 2.63
 6 30 18 -0.19 1.61
 7 -39 -11 0.93 1.81
 7 -37 -13 0.56 1.46
 8 -10 -26 0.08 2.51
 8 -8 -26 1.22 2.44
 8 8 -22 1.27 2.57
 8 26 -6 2.46 2.49
 9 33 5 5.68 2.54
 10 20 -18 9.47 3.07
 10 24 -14 3.27 2.85
 11 3 -29 4.25 3.83
 11 25 -15 9.45 3.13
 11 33 -3 0.61 2.8
 12 -14 -32 0.93 3.18
 12 24 -18 -0.28 3.11
 14 -34 -28 0.96 2.07
 14 -2 -34 1.59 3.78
 14 6 -32 3.24 3.77
 14 18 -26 0.94 3.46
 15 15 -29 0.34 3.72
 15 21 -25 2.74 3.73
 16 -2 -36 -3.17 4
 17 -3 -37 -0.82 3.76
 18 -4 -38 1.09 4.47
 -2 -16 20 2.42 2.49
 -2 -16 22 43.75 3.46
 -2 -14 26 -0.94 2.59
 -2 -10 14 1.71 1.86
 -2 -10 28 20.86 3.08
 -2 -6 26 -0.03 2.33
 -2 -4 18 82.93 4.24
 -2 -4 24 1.68 2.48
 -1 -25 15 16.96 2.8
 -1 -23 11 3.38 2.3
 -1 -21 33 0.63 3.26
 -1 -19 35 12.07 3.39
 -1 -15 37 18 3.59
 0 -26 36 0.14 3.43
 0 -24 38 -0.48 3.46
 0 -22 40 -0.67 3.64
 0 -14 -2 76.72 3.48
 1 -35 15 8.41 2.92
 1 -35 27 3.84 3.25
 1 -31 5 15.11 2.61
 2 -38 12 4.23 2.84
 2 6 -6 14.49 1.56
 2 14 2 0.6 1.22
 2 18 10 1.9 1.06
 4 4 -14 -1.09 1.77
 4 24 10 2.5 1.52
 6 -42 -4 1.5 2.17
 6 2 -20 134.2 6.42
 6 26 2 0.71 2.04
 7 -45 -3 0.67 2.25
 7 -1 -23 22.18 2.76
 7 23 -7 12.43 2.45
 7 31 11 -0.51 2.03
 8 -22 -24 -0.02 1.86
 9 -17 -27 8.15 2.52
 9 5 -25 16.94 3.1
 9 13 -21 0.55 2.74
 10 22 -16 2.34 3.12
 11 -35 -23 -0.01 0.9
 11 23 -17 8.94 3.03
 12 -12 -32 7.64 3.32
 12 -6 -32 -0 3.15
 12 4 -30 -1.85 3.47
 13 -15 -33 1.26 3.36
 13 5 -31 -1.84 3.56
 14 -30 -30 1.74 2.5
 15 -17 -35 2.58 3.53
 15 -3 -35 1.79 3.96
 15 11 -31 -0.8 3.7
 16 6 -34 0.68 4.1
 17 15 -31 5.31 4.36
 18 -6 -38 -0 4.43
 -2 -16 24 1.46 2.56
 -2 -12 14 62.79 3.55
 -2 -12 28 1.67 2.73
 -2 -8 28 -1.15 3.06
 -1 -25 27 27.98 3.63
 -1 -23 31 -0.24 3.41
 -1 -3 5 257.49 10.59
 -1 -3 37 8.88 3.33
 0 -30 12 0.85 2.56
 0 -30 30 6.67 3.48
 0 -28 8 20.54 2.7
 0 -28 34 -1.6 3.41
 0 12 20 138.24 5.97
 0 12 22 -0.24 1.55
 2 -36 6 -0.74 2.48
 2 -32 0 -0.1 2.2
 3 -41 11 -0.26 2.75
 3 17 1 30.57 2.16
 5 -37 -7 2.2 1.89
 5 23 1 0.44 1.94
 6 30 20 10.94 1.61
 6 30 22 -0.23 1.36
 7 5 -21 -1.05 2.52
 8 -44 -8 0.4 1.94
 8 2 -24 7.43 2.64
 8 32 8 6.54 2.34
 9 -3 -27 30.94 3.44
 9 35 15 3.27 2.21
 10 0 -28 -1.46 3.02
 13 17 -25 -0.6 3.31
 14 -16 -34 2.3 3.52
 14 -4 -34 3.44 4.02
 15 -25 -33 1.43 3.18
 15 23 -23 1.78 3.44
 16 -16 -36 0.24 3.79
 16 -4 -36 -0.24 3.95
 16 18 -28 -0.03 3.57
 17 -15 -37 0.62 4.08
 17 -5 -37 -1.69 4.2
 17 5 -35 0.92 4.16
 18 -12 -38 -1.29 4.44
 18 -10 -38 -0.05 4.39
 18 -8 -38 -1.49 4.43
 18 10 -34 -0.66 4.04
 19 3 -37 -0.48 4.43
 20 2 -38 0.17 4.55
 -2 -16 16 -1.12 2.3
 -2 -16 26 0.39 2.69
 -2 -14 14 4.92 2.02
 -2 -14 28 16.23 3.09
 -2 -6 28 40.43 3.59
 -2 -4 16 1.98 1.75
 -2 -4 26 0.82 2.41
 -1 -25 29 2.88 3.37
 -1 -17 5 59.73 3.23
 -1 -17 37 9.13 3.67
 -1 -11 39 1.87 3.37
 -1 -9 39 3.1 3.53
 -1 5 29 14.71 2.45
 0 -32 20 28.45 3.58
 0 -32 22 0.35 3.29
 1 -35 13 1.24 2.72
 3 -39 5 3.06 2.63
 3 7 -9 108.6 4.96
 4 -38 -2 7.13 2.27
 5 -33 -11 1.14 1.65
 5 19 -5 44.82 3.07
 6 10 -16 3.43 2.57
 7 -41 -9 1.64 1.84
 7 15 -15 29.83 3.01
 8 14 -18 23.81 2.88
 8 28 -2 1.28 2.46
 9 9 -23 4.91 2.86
 9 27 -7 7.44 2.68
 10 -26 -26 0.28 2.01
 10 6 -26 1.07 2.97
 10 14 -22 1.02 2.95
 10 34 4 2.99 2.62
 10 36 12 -1.22 2.31
 11 15 -23 1.97 3.26
 12 16 -24 7.5 3.29
 12 30 -10 8.91 3.02
 13 -13 -33 2.58 3.54
 13 -7 -33 1.21 3.56
 14 10 -30 -0.34 3.59
 14 14 -28 0.68 3.74
 14 20 -24 -1.12 3.47
 15 -15 -35 2.81 3.69
 15 -5 -35 1.2 3.92
 15 25 -21 -0.35 3.34
 17 -13 -37 1.41 4.24
 17 -7 -37 1.64 4.2
 18 4 -36 -0.93 4.24
 19 9 -35 2.55 4.22
 20 8 -36 0.03 4.37
 21 7 -37 0.28 4.33
 -2 -18 20 86.09 4.84
 -2 -18 22 4.91 2.56
 -2 -18 24 15.69 2.91
 -2 -12 30 35.41 3.62
 -2 -10 30 2.11 2.82
 -2 -8 30 48.13 3.94
 -2 -2 20 341.42 14.4
 -2 -2 22 -0.6 2.11
 -1 -27 21 -0.17 2.99
 -1 -25 13 17.79 2.78
 -1 -23 33 2.61 3.24
 -1 -21 35 6.8 3.43
 -1 -13 39 5.15 3.5
 -1 1 35 18.6 3.22
 0 -32 18 -0.27 2.87
 0 -30 32 0.23 3.37
 0 -26 38 1.23 3.47
 0 -24 40 2.05 3.83
 0 -20 0 280.47 11.76
 0 12 24 25.98 2.12
 2 -38 10 0.7 2.7
 5 -15 -19 2.15 1.49
 5 -5 -19 7.25 1.95
 5 7 -15 139.66 6.49
 5 13 -11 5.15 2.15
 5 27 13 12.86 1.82
 6 28 8 1.6 2.04
 7 21 -9 3.05 2.35
 7 29 5 10.49 2.38
 10 28 -8 -0.24 2.7
 11 1 -29 3.62 3.32
 11 29 -9 0.9 2.79
 11 35 3 2.48 2.68
 13 -11 -33 0.28 3.43
 13 -9 -33 4.51 3.51
 13 9 -29 2.57 3.47
 13 13 -27 3.52 3.38
 14 -14 -34 0.84 3.61
 14 -6 -34 0.35 3.79
 14 4 -32 -0.75 3.55
 16 -14 -36 0.02 3.89
 16 -8 -36 -2.48 4
 16 -6 -36 0.72 3.97
 16 10 -32 2.37 4.25
 16 14 -30 0.74 3.73
 17 -11 -37 -0.02 4.2
 17 -9 -37 1.8 4.07
 19 13 -33 -1.6 4.14
 20 0 -38 0.3 4.71
 -2 -18 26 -1.68 2.95
 -2 -16 28 1.37 2.88
 -2 -14 30 -1.46 2.91
 -2 -10 12 425.96 17.72
 -2 -4 28 1.15 2.46
 -2 -2 18 10.59 1.92
 -2 -2 24 33.77 2.92
 -1 -27 19 4.39 2.98
 -1 -27 25 27.29 3.56
 -1 -19 37 8.24 3.4
 -1 -15 39 7.61 3.55
 -1 -1 37 10.01 3.26
 -1 3 33 8.1 2.82
 -1 5 13 122.74 5.28
 0 -32 16 -0.37 2.78
 0 -32 26 1.13 3.24
 0 -28 36 2.49 3.47
 0 10 32 0.44 2.33
 0 12 18 0.1 1.16
 1 -33 7 6.87 2.57
 2 -34 2 2.21 2.47
 2 2 -8 110.51 4.84
 3 -41 9 1.79 2.72
 3 -27 -9 3.04 1.35
 3 3 -11 4.61 1.52
 4 18 -2 242.98 10.37
 5 -43 1 -0.78 2.35
 5 -39 -5 2.9 2.15
 5 15 -9 13.49 2.28
 5 17 -7 38.52 2.85
 7 -3 -23 17.95 2.59
 7 17 -13 11.46 2.5
 7 19 -11 0.7 2.29
 8 24 -8 16.7 2.74
 9 -15 -27 9 2.52
 9 -5 -27 21.89 3.1
 9 31 1 -0.58 2.88
 9 35 17 1.73 2.09
 10 10 -24 2.03 3
 11 -21 -29 -0.64 2.68
 11 7 -27 4.96 3.24
 11 11 -25 8.64 3.5
 12 2 -30 6.35 3.45
 12 8 -28 2.04 3.32
 12 12 -26 -1.67 3.3
 13 -29 -29 0.14 2.33
 13 3 -31 -1.35 3.49
 13 19 -23 -0.1 3.2
 13 29 -13 -0.39 3.03
 14 -24 -32 1.07 3.06
 14 -12 -34 1.56 4.32
 14 -10 -34 0.38 3.68
 14 -8 -34 1.41 3.64
 14 22 -22 -2.57 3.41
 14 28 -16 -0.58 2.87
 15 -13 -35 1.91 3.86
 15 -11 -35 -0.09 3.82
 15 -9 -35 1.37 3.75
 15 -7 -35 -0.47 3.85
 15 17 -27 1.16 3.75
 16 -24 -34 1.76 3.54
 16 -12 -36 1.81 4.02
 16 -10 -36 0.42 3.87
 16 4 -34 3.95 4.06
 16 20 -26 0.27 3.48
 17 9 -33 1.21 4.21
 17 17 -29 -0.2 3.76
 19 1 -37 -1.07 4.47
 -2 -18 16 7.86 2.41
 -2 -16 14 30.01 2.74
 -2 -12 12 52.42 3.12
 -2 -8 12 3.99 1.71
 -2 -6 30 -1.32 2.67
 -2 -2 26 -1.21 2.27
 -1 -27 17 3.59 2.8
 -1 -27 27 15.21 3.33
 -1 -25 31 -1.17 3.39
 -1 -23 9 8.83 2.26
 -1 -21 7 45.84 3.05
 -1 -11 3 10.5 1.42
 -1 -9 3 115.65 5.05
 -1 7 21 1.53 1.65
 -1 7 23 8.34 1.98
 0 -32 28 1.91 3.29
 0 -30 10 21.79 2.81
 1 -37 21 1.53 3.04
 1 -37 23 1.16 3.15
 1 -35 11 -0.81 2.61
 2 -40 16 -2.14 2.97
 4 -42 4 0.57 2.51
 4 10 -10 250.45 10.72
 6 22 -4 11.09 2.26
 7 -17 -23 4.87 1.93
 7 25 -3 17.57 2.57
 7 31 13 3.56 2.01
 8 16 -16 1.81 2.63
 9 3 -25 41.05 3.62
 9 29 -3 3.65 2.74
 10 -2 -28 11.64 3.26
 11 -27 -27 1.54 2.21
 12 -28 -28 1.32 2.28
 12 -22 -30 2.78 2.77
 12 18 -22 15.67 3.33
 12 32 -6 0.2 2.79
 13 -33 -27 0.5 1.98
 13 -23 -31 -2.06 2.87
 14 24 -20 1.79 3.31
 15 9 -31 0.58 3.8
 17 3 -35 0.45 4.09
 17 13 -31 0.76 3.97
 18 2 -36 -1.55 4.34
 21 5 -37 1.32 4.49
 -2 -20 22 46.76 3.46
 -2 -20 24 -0.53 2.88
 -2 -18 28 10.77 3.11
 -2 -16 30 19.34 3.34
 -2 -14 12 104.89 5.06
 -2 -12 32 2.37 3.02
 -2 -10 32 34.46 3.68
 -2 -8 32 0.46 2.91
 -1 -23 35 6.34 3.45
 -1 -21 37 7.03 3.69
 -1 -17 39 3.49 3.96
 -1 5 31 -0.68 2.37
 -1 7 19 8.66 1.57
 -1 7 25 80.39 4.19
 0 -32 14 0.56 2.67
 0 -30 34 3.4 3.37
 0 -26 4 -0.94 2.02
 0 12 26 -0.63 1.69
 1 -37 19 4.15 3.04
 1 -29 1 2.09 2.04
 1 15 31 -0 2.06
 2 8 -4 11.91 1.48
 3 -3 -13 176.5 7.54
 5 -7 -19 13.87 2.06
 6 -44 -2 2.7 2.27
 6 0 -20 -1.41 2.19
 8 0 -24 62.04 4.09
 8 6 -22 46.32 3.63
 8 10 -20 0.45 2.5
 8 22 -10 27.69 2.94
 9 -13 -27 10.69 2.05
 9 -7 -27 8.05 2.89
 9 25 -9 0.11 2.57
 9 33 7 4.46 2.41
 10 -18 -28 1.81 2.52
 10 30 -4 1.4 2.78
 10 32 0 0.67 2.61
 10 36 14 1.27 2.26
 11 17 -21 -1.17 3
 11 27 -11 0.38 2.77
 11 31 -5 9.66 2.82
 11 33 -1 -0.34 2.7
 12 28 -12 7.02 2.99
 13 21 -21 -0.19 3.2
 13 27 -15 0.82 3
 14 16 -26 -1.53 3.4
 15 13 -29 1.88 3.8
 16 22 -24 -1.94 3.46
 18 8 -34 -1.2 4.34
 19 7 -35 2.71 4.23
 20 -2 -38 0.68 4.76
 20 6 -36 0.55 4.43
 -2 -20 18 26.61 2.89
 -2 -20 26 0.18 2.88
 -2 -14 32 26.76 3.55
 -2 -4 30 62.38 4.21
 -2 -2 16 0.69 1.65
 -2 -2 28 13.96 2.55
 -1 -27 15 15.87 2.84
 -1 -27 29 0.79 3.17
 -1 -25 11 0.25 2.4
 -1 -25 33 1.42 3.36
 -1 -19 5 101.5 4.84
 -1 -13 3 54.29 2.81
 0 -32 30 0.7 3.49
 0 -28 6 0.09 2.11
 0 -28 38 0.03 3.44
 0 -26 40 -0.51 3.65
 0 -24 2 -0.31 1.91
 0 -24 42 0.36 3.81
 0 -16 -2 0.59 1.2
 1 -37 17 2.65 3.01
 1 -31 3 16.92 2.56
 1 -27 -1 1.61 1.8
 2 -40 14 1.69 2.94
 2 -38 8 5.23 2.7
 2 12 0 0.61 1.21
 4 -40 0 6.03 2.46
 5 -13 -19 6.36 1.75
 6 12 -14 22.22 2.76
 7 -43 -7 0.56 1.95
 7 -35 -15 0.7 1.04
 7 -5 -23 18.08 2.54
 7 3 -21 -0.14 2.42
 7 27 1 3.48 2.33
 8 18 -14 8.54 2.57
 8 20 -12 38.22 3.18
 8 32 10 0.38 2.19
 9 -11 -27 8.01 2.74
 9 -9 -27 8.21 2.8
 9 35 19 1.62 2.01
 10 -30 -24 -0.91 1.69
 10 26 -10 1.34 2.74
 11 -1 -29 1.94 3.2
 12 20 -20 17.51 3.53
 13 25 -17 2.76 3.17
 14 2 -32 4.02 3.35
 14 8 -30 3.89 3.63
 15 19 -25 -0.16 3.49
 16 2 -34 -2.09 3.93
 16 8 -32 0.06 3.78
 16 16 -28 0.06 3.73
 18 16 -30 0.77 4.03
 19 -1 -37 2.42 4.36
 20 -4 -38 0.1 4.74
 -2 -18 14 5.09 2.35
 -2 -18 30 0.08 3.05
 -2 -16 32 -0.89 3.01
 -2 -6 12 721.68 29.53
 -2 -6 32 31.65 3.51
 -2 0 22 138.65 6.42
 -1 -19 39 3.75 3.78
 -1 3 35 16.37 3.11
 1 -37 15 7.91 2.95
 2 -36 4 0.48 2.33
 3 9 -7 526.13 21.62
 3 15 -1 60.36 3.13
 4 12 -8 103.67 4.92
 4 16 -4 16.86 1.99
 5 -41 -3 0.13 2.21
 5 -9 -19 8.27 1.29
 5 25 7 17.07 2.02
 7 11 -17 58.26 3.89
 8 -46 -6 0.24 2.1
 9 11 -21 1.5 2.89
 9 17 -17 13.34 3.03
 9 23 -11 1.89 2.66
 9 35 21 1.85 1.93
 10 -4 -28 0.05 3.26
 10 4 -26 0.73 3.01
 10 18 -18 -1.25 3.01
 10 34 6 -1.03 2.53
 12 0 -30 0.67 3.32
 12 26 -14 5.12 3.13
 13 1 -31 -0.08 3.72
 13 7 -29 0.21 3.6
 13 15 -25 3.19 3.32
 14 12 -28 -0.3 3.44
 15 -29 -31 -0.13 2.87
 15 -23 -33 1.51 3.28
 17 1 -35 1.89 4.07
 17 19 -27 1.36 3.71
 18 0 -36 -1.52 4.31
 19 11 -33 0.5 4.04
 -2 -20 16 1.08 2.32
 -2 -20 28 1.55 3.18
 -2 -16 12 0 2
 -2 -12 34 8.24 3.22
 -2 -10 34 -0.85 3.09
 -2 0 20 0.02 1.84
 -2 0 24 -0.97 2.2
 -1 -29 21 -1.24 2.86
 -1 -29 25 6.59 3.25
 -1 -27 13 8.97 2.55
 -1 -27 31 -0.38 3.24
 -1 -23 37 5.69 3.66
 -1 -7 3 0.28 1.02
 -1 7 27 79.93 4.26
 0 -34 20 3.81 2.95
 0 -34 22 11.45 3.25
 0 -34 24 -2.97 3.22
 0 -32 12 12.21 2.79
 0 -32 32 0.93 3.5
 0 -30 36 13.35 3.61
 0 12 28 23.56 2.32
 1 -35 9 1.53 2.57
 2 10 -2 9.22 1.38
 3 -41 7 1.64 2.67
 4 2 -14 91.59 4.46
 4 14 -6 30.51 2.41
 6 -26 -18 0.4 0.83
 6 20 -6 4.83 2.24
 7 -15 -23 7.51 2.09
 8 26 -4 2.46 2.44
 8 30 4 -0.13 2.39
 9 -23 -25 2.42 2.06
 9 7 -23 5.96 2.83
 9 19 -15 26.73 3.23
 9 21 -13 12.42 3.01
 10 24 -12 1.6 2.74
 11 5 -27 9.55 3.3
 11 25 -13 -0.8 2.81
 11 35 5 2.29 2.64
 12 -32 -26 0.15 1.86
 12 6 -28 1.18 3.05
 12 14 -24 -0.77 3.34
 12 22 -18 5.32 3.08
 12 24 -16 0.66 2.96
 13 31 -9 0.84 2.88
 15 1 -33 2.14 3.64
 15 21 -23 -1.94 3.63
 16 12 -30 -1.6 3.67
 17 7 -33 -2.59 4.12
 19 -3 -37 -1.31 4.48
 20 10 -34 -1.05 4.22
 21 3 -37 -1.04 4.66
 21 9 -35 -0.1 4.57
 -2 -22 22 1.42 2.67
 -2 -22 24 18.43 3.16
 -2 -20 30 15.75 3.55
 -2 -18 32 18.54 3.41
 -2 -14 34 -1.61 3.14
 -2 -8 34 11.88 3.21
 -2 -4 32 0.54 2.85
 -2 -2 30 -0.87 2.49
 -2 0 26 0.96 2.26
 -1 -29 19 3.16 2.83
 -1 -29 27 6.43 3.17
 -1 -25 35 4.01 3.56
 -1 -21 39 2.8 3.61
 -1 -17 41 0.21 3.51
 -1 -15 3 121.8 5.43
 -1 7 17 50.56 2.64
 0 -34 18 16.87 3.11
 0 -30 8 -0.93 2.39
 1 -33 5 7.42 2.63
 2 -40 12 -0.51 2.82
 4 6 -12 1.09 1.74
 4 20 2 0.25 1.71
 4 22 6 2.91 1.62
 5 9 -13 89.6 4.56
 6 14 -12 73.89 4.18
 6 24 0 0.58 2.04
 7 -7 -23 5.95 2.27
 9 1 -25 21.14 3.13
 10 -16 -28 1.02 2.63
 10 -6 -28 5.6 3.56
 10 12 -22 21.37 3.28
 10 20 -16 -1.48 2.87
 10 22 -14 1.82 2.76
 10 36 16 -0.12 2.18
 11 -31 -25 0.16 1.8
 11 -19 -29 1.37 2.76
 11 -3 -29 2.01 3.2
 11 13 -23 6.24 3.14
 11 21 -17 3.75 2.88
 11 23 -15 -1.09 2.95
 12 30 -8 1.6 2.87
 13 11 -27 9.99 3.43
 14 -22 -32 0.03 3.18
 14 18 -24 3.48 3.49
 15 7 -31 0.33 3.72
 15 15 -27 1.22 3.43
 16 0 -34 -0.66 3.94
 17 15 -29 1.19 3.85
 18 -2 -36 -0.05 4.28
 18 6 -34 0.8 4.03
 19 5 -35 0.23 4.28
 20 4 -36 -1.39 4.41
 -2 -22 18 2.51 2.45
 -2 -22 26 -1.14 3.07
 -2 -16 34 7.99 3.3
 -2 -12 10 285.74 12.08
 -2 -10 10 62.56 3.33
 -2 -6 34 1.9 3
 -2 0 18 260.19 11.05
 -1 -29 17 10.5 2.87
 -1 -27 33 -0.51 3.39
 -1 -23 7 16.2 2.28
 -1 -19 41 0.17 3.96
 -1 1 7 257.82 10.58
 -1 3 9 0.29 0.98
 -1 5 33 4.95 2.71
 0 -34 28 -1.22 3.25
 0 -32 34 -0.42 3.33
 0 -28 40 5.92 3.66
 0 -26 42 1.84 3.63
 1 -37 13 3.28 2.75
 1 -21 -5 33.94 2.05
 1 3 -3 831.31 33.66
 3 11 -5 696.92 28.49
 3 13 -3 303.75 12.69
 4 24 12 64.14 3.16
 5 27 15 15.6 1.79
 6 -38 -10 -0.21 1.68
 6 -20 -20 2.36 1.48
 6 -2 -20 132.67 6.27
 6 28 10 36.78 2.67
 7 23 -5 31.32 2.81
 7 29 7 8.56 2.35
 7 31 15 4.78 1.96
 8 -2 -24 8.96 2.56
 8 12 -18 0.96 2.58
 8 28 0 36.52 3.14
 9 27 -5 12.3 2.78
 10 8 -24 1.79 3.05
 11 9 -25 9.22 3.29
 12 -20 -30 0.16 2.88
 12 -2 -30 6.45 3.39
 12 10 -26 -1.28 3.22
 13 -21 -31 0.59 2.95
 13 -1 -31 -0.8 3.48
 14 0 -32 -2.41 3.72
 15 -33 -29 -0.29 2.49
 15 23 -21 -1.02 3.42
 15 25 -19 0.17 3.27
 16 18 -26 0.23 3.55
 17 -1 -35 3.22 4.05
 17 11 -31 0.41 3.92
 19 -5 -37 2.18 4.53
 -2 -22 28 7.56 3.33
 -2 -20 14 32.48 2.99
 -2 -18 12 53.71 3.38
 -2 -14 10 0.55 1.76
 -2 -8 10 1385.53 56.27
 -2 -4 12 43.92 2.56
 -2 -2 14 10.88 1.7
 -2 0 28 0.35 2.32
 -1 -29 29 3.76 3.18
 -1 -25 9 9 2.35
 0 -34 16 -0.46 2.77
 0 -34 30 1.02 3.25
 0 -30 38 1.58 3.73
 0 -22 0 -0.22 1.67
 1 -25 -3 16.11 1.87
 3 -35 -3 2.2 2.05
 3 -33 -5 7.71 2
 3 21 11 2.33 1.32
 4 -16 -16 0.43 1.27
 5 23 3 20.08 2.19
 6 -40 -8 1.07 1.91
 6 8 -16 -0.13 2.4
 6 16 -10 117.49 5.78
 6 18 -8 47.9 3.27
 7 -13 -23 8.39 2.16
 7 -9 -23 16.2 2.37
 7 13 -15 39.27 3.2
 8 4 -22 -0.1 2.51
 9 33 9 0.48 2.31
 10 -14 -28 8.32 2.53
 10 -8 -28 2.13 2.92
 10 28 -6 2.13 2.67
 11 29 -7 6.09 2.83
 13 17 -23 -0.26 3.16
 13 29 -11 0 2.92
 14 6 -30 -0.64 3.57
 14 20 -22 2.1 3.27
 15 -1 -33 2.71 3.82
 15 11 -29 2.53 3.98
 18 10 -32 1.35 4.24
 19 -7 -37 4.11 4.54
 21 1 -37 -0.68 4.75
 22 6 -36 0.75 4.75
 -2 -22 16 1.33 2.4
 -2 -22 30 2.64 3.71
 -2 -20 32 4.34 3.4
 -2 -18 34 2.71 3.14
 -2 -14 36 0.79 3.23
 -2 -12 36 -0.74 3.3
 -2 -10 36 -0.65 3.13
 -2 -8 36 0.05 3.3
 -2 -4 34 5.39 2.98
 -2 -2 32 51.5 3.94
 -1 -29 31 0.31 3.2
 -1 -27 11 1.28 2.4
 -1 -25 37 3.73 3.68
 -1 -23 39 -0.05 3.55
 -1 -21 5 44.77 2.93
 0 -32 10 0.21 2.48
 0 12 16 12.78 1.17
 2 -38 6 -0.24 2.5
 3 -5 -13 154.92 6.63
 4 -42 2 2.73 2.44
 5 5 -15 89.92 4.54
 7 -45 -5 -0.43 2.09
 9 29 -1 0.32 2.61
 10 -12 -28 -0.09 2.75
 10 -10 -28 5.19 2.89
 10 2 -26 0.28 2.84
 10 36 18 1.31 2.12
 11 -5 -29 1.31 3.2
 11 33 1 -0.63 2.36
 12 16 -22 -1.31 3.24
 12 32 -4 0.92 2.79
 13 -39 -23 1.99 1.29
 14 -28 -30 0.15 2.67
 14 14 -26 -0.43 3.35
 14 28 -14 -1.66 3.21
 15 -21 -33 0.17 3.41
 16 -2 -34 2.3 4.04
 17 -3 -35 0.46 3.74
 17 5 -33 43.86 5.47
 18 -4 -36 -0.79 4.28
 18 14 -30 0.36 3.95
 19 -9 -37 2.08 4.61
 19 9 -33 0.62 4.13
 20 2 -36 0.05 4.44
 20 8 -34 1.8 4.41
 21 7 -35 0.89 4.44
 -2 -24 20 -0 2.51
 -2 -24 24 -0.41 2.84
 -2 -24 26 2.48 3.02
 -2 -16 10 81.73 4.21
 -2 -16 36 0.54 3.2
 -2 0 30 21.07 2.89
 -1 -27 35 2.38 3.36
 -1 -21 41 -1.86 3.56
 -1 -17 3 118.22 5.35
 0 -34 14 2.4 2.73
 0 12 30 -0.02 2.07
 1 -39 19 0.28 2.97
 1 -37 11 -0.13 2.63
 1 -35 7 2.33 2.49
 1 -1 -5 232.33 9.49
 2 -40 10 7.04 2.86
 3 -37 -1 -0.56 2.17
 5 -43 -1 1.21 2.25
 7 1 -21 2.2 2.4
 7 21 -7 29.61 2.76
 8 -26 -22 3.32 1.6
 8 8 -20 72.59 4.39
 8 24 -6 -0.74 2.3
 8 32 12 7.2 2.23
 10 14 -20 26.26 3.27
 10 30 -2 2.71 2.68
 10 34 8 4.2 2.48
 11 3 -27 13.26 3.62
 11 15 -21 0.16 3.12
 11 31 -3 1.32 2.72
 12 -4 -30 2.49 3.26
 12 4 -28 4.06 3.63
 12 28 -10 -1.02 2.86
 13 -3 -31 2.78 3.42
 13 5 -29 3.41 3.41
 14 10 -28 1.38 3.48
 14 22 -20 1.5 3.28
 14 26 -16 -0.3 3.15
 15 17 -25 1.23 3.6
 16 -20 -34 3.51 2.1
 16 10 -30 2.68 3.68
 16 14 -28 -1.3 3.6
 16 20 -24 0.38 3.45
 17 -19 -35 -0.09 1.09
 18 -6 -36 1.35 4.23
 18 4 -34 0.79 4.17
 19 3 -35 -0.22 4.54
 21 -1 -37 0 4.67
 -2 -24 28 3.17 3.31
 -2 -22 32 16.44 3.61
 -2 -20 34 12.97 3.46
 -2 -6 36 -0.02 3.11
 -2 0 16 -0.29 1.55
 -1 -31 21 0.87 2.94
 -1 -31 23 0.41 2.96
 -1 -31 25 1.43 2.86
 -1 -29 33 2.41 3.46
 -1 5 35 3.07 2.76
 -1 7 31 -0.22 2.34
 0 -28 4 4.96 2.09
 0 -18 -2 153.77 6.59
 1 -39 17 4.58 2.96
 2 20 24 0.12 1.07
 3 -43 9 0.58 2.32
 4 -38 -4 -0.97 2.05
 4 -36 -6 0.19 1.84
 5 11 -11 22.42 2.42
 5 19 -3 84.28 4.37
 6 -42 -6 0.06 2
 6 -36 -12 0.64 1.43
 7 15 -13 20.65 2.74
 7 25 -1 2.98 2.23
 8 -4 -24 11.51 2.55
 9 -1 -25 22.81 3.04
 9 5 -23 13.82 2.81
 10 36 20 1.53 2.03
 11 -7 -29 2.37 3.14
 11 35 7 1.16 2.52
 12 -18 -30 3.57 2.93
 13 13 -25 11.49 3.4
 13 19 -21 0.61 3.22
 13 27 -13 0.28 2.96
 14 -20 -32 0.95 3.18
 15 -3 -33 0.62 3.93
 15 5 -31 1.9 3.96
 17 -5 -35 2.51 4
 17 17 -27 2 3.52
 18 -16 -36 1.48 4.05
 18 -8 -36 0.43 4.2
 20 12 -32 -3.61 4.25
 22 4 -36 1.41 4.59
 -2 -24 18 9.97 2.8
 -2 -22 14 1.97 2.37
 -2 -20 12 14.14 2.41
 -2 -18 36 0.12 3.2
 -2 -12 38 0.61 3.25
 -2 -10 38 -1.61 3.48
 -2 -6 10 70.5 3.49
 -2 -2 34 0.92 2.96
 -2 2 22 -0.14 1.9
 -2 2 24 32.78 2.72
 -2 2 26 -0.58 2.19
 -1 -31 19 2.78 2.79
 -1 -31 27 6.1 3.43
 -1 -29 13 4 2.62
 -1 -27 37 1.8 3.47
 -1 -25 39 0.02 3.52
 -1 -23 41 2.69 3.79
 0 -36 22 0.87 3.17
 0 -36 24 0.61 3.27
 0 -30 6 2.91 2.3
 0 -26 2 36.98 2.68
 2 -36 2 10.94 2.26
 2 -6 -10 63.36 2.88
 3 -31 -7 3.95 1.69
 3 1 -11 17.5 1.69
 3 5 -9 1.11 1.47
 4 -8 -16 1.23 1.43
 6 -4 -20 22.29 2.48
 7 19 -9 2.07 2.25
 7 31 17 1.65 1.78
 8 -18 -24 -0.81 2.08
 9 9 -21 -1 2.57
 9 25 -7 7.19 2.67
 10 26 -8 9.64 2.87
 11 -9 -29 3.6 2.99
 11 27 -9 -0.23 2.72
 12 18 -20 -1.24 3.11
 13 -27 -29 0.25 2.6
 13 -19 -31 0.73 3.05
 13 9 -27 3.27 3.36
 16 -4 -34 0.75 3.91
 16 22 -22 2.13 3.41
 17 -17 -35 -0.88 3.99
 17 9 -31 0.56 3.82
 18 -14 -36 -0.85 4.14
 18 -12 -36 2.27 4.33
 18 -10 -36 -0.49 4.29
 20 0 -36 0.84 4.71
 -2 -24 30 19.01 3.54
 -2 -14 38 1.81 3.43
 -2 -8 38 1.54 3.28
 -2 -4 36 -0.31 3.02
 -2 0 32 -1.77 2.73
 -2 2 20 305.52 12.89
 -1 -31 29 0.23 3.21
 -1 -5 3 68.19 3.05
 -1 7 15 106.51 4.66
 0 -36 20 8.35 3.11
 0 -34 12 0.26 2.57
 1 -39 15 4.03 2.97
 4 -34 -8 -0.75 1.69
 5 -31 -13 1.63 1.14
 6 22 -2 1.45 2.06
 7 -23 -21 0.38 1.68
 7 9 -17 55.26 3.75
 7 17 -11 3.04 2.3
 8 30 6 1.33 2.28
 9 15 -17 24.58 3.1
 10 6 -24 11.07 3.07
 11 -25 -27 2.12 2.33
 11 -13 -29 4.38 2.88
 11 -11 -29 3.95 2.93
 11 7 -25 5.32 3.12
 11 11 -23 1.75 3.16
 12 -26 -28 -1.35 2.47
 12 -6 -30 5.41 3.29
 12 8 -26 1 3.19
 12 12 -24 3.32 3.21
 12 26 -12 -0.37 2.98
 13 -5 -31 1.07 3.39
 13 23 -17 6.52 3.23
 13 25 -15 4.47 3.19
 13 31 -7 0.75 2.9
 14 4 -30 5.54 3.62
 14 16 -24 -0.32 3.42
 15 -19 -33 1.45 3.69
 15 9 -29 3.41 3.61
 15 13 -27 4.72 3.63
 15 19 -23 -0.38 3.35
 16 -18 -34 1.28 3.63
 17 -7 -35 -0 4.02
 17 3 -33 -1.81 4.11
 17 13 -29 -0.2 3.79
 18 8 -32 -1.36 4.12
 18 16 -28 1.35 3.69
 19 1 -35 -0.09 4.39
 21 5 -35 0.41 4.45
 -2 -26 24 7.13 3.12
 -2 -26 26 -0.86 3.12
 -2 -24 16 -0.26 2.57
 -2 -22 34 1.32 3.36
 -2 -20 36 0.63 3.3
 -2 -18 10 0.86 1.94
 -2 -16 38 4.75 3.87
 -2 2 28 14.27 2.45
 -1 -31 17 5.43 2.84
 -1 -31 31 1.08 3.27
 -1 -29 35 0.63 3.33
 -1 -27 9 8.38 2.44
 -1 -25 7 75.73 4.16
 -1 -1 5 230.62 9.46
 0 -36 18 -2.28 2.91
 0 -32 8 8.93 2.52
 0 12 32 25.16 2.72
 1 -33 3 5.2 2.68
 1 -31 1 7.08 2.23
 2 -40 8 0.36 2.61
 2 4 -6 22.26 1.62
 2 20 26 0.71 1.29
 3 -39 1 1.4 2.33
 3 17 3 62.36 3.12
 4 -40 -2 0.42 2.19
 4 -14 -16 -1.06 1.36
 4 8 -10 46.98 2.83
 4 18 0 -0.21 1.69
 5 17 -5 124.59 5.83
 6 10 -14 -0.13 2.99
 7 5 -19 33.22 3.14
 8 -6 -24 0.19 2.28
 8 16 -14 0.12 2.35
 8 22 -8 0.62 2.28
 9 -21 -25 3.27 2.16
 9 33 11 1.23 2.24
 10 -44 -14 -0.22 1.37
 10 0 -26 -0.27 2.88
 10 16 -18 14.56 2.94
 12 -16 -30 0.48 2.93
 12 -8 -30 -1.67 3.15
 13 3 -29 1.91 3.31
 14 -36 -26 -0.21 2
 14 -32 -28 -0.66 2.42
 14 -18 -32 2.64 3.34
 15 -27 -31 0.01 2.97
 15 -5 -33 -1.33 3.88
 16 -6 -34 2.76 3.87
 16 16 -26 0.55 3.45
 17 -15 -35 -1.52 4
 17 -9 -35 -0.76 4.06
 17 19 -25 -0.17 3.39
 18 2 -34 -2.73 4.11
 18 12 -30 1.91 3.75
 19 7 -33 -0.93 4.09
 20 6 -34 0.57 4.51
 -2 -26 20 14.49 3.05
 -2 -26 28 6.59 3.31
 -2 -24 32 0.17 3.33
 -2 -18 38 -0.55 3.42
 -2 -6 38 -0.47 3.16
 -1 -27 39 2.4 3.69
 -1 -25 41 -0.12 3.58
 -1 -19 3 64.02 3.38
 -1 7 33 2.85 2.57
 1 -37 9 1.95 2.54
 1 -29 -1 0.28 1.84
 4 -44 4 0.96 2.47
 4 0 -14 -1.35 1.74
 5 13 -9 11.25 2.01
 5 25 9 6.35 1.76
 5 27 17 9.27 1.6
 6 -44 -4 1.28 2.09
 6 26 6 -0.58 1.91
 6 28 12 -0.34 1.87
 7 -1 -21 2.32 2.39
 8 2 -22 90.64 5.01
 8 20 -10 -0.14 2.25
 8 26 -2 33.04 3.05
 9 -3 -25 38.35 3.46
 9 23 -9 0.5 2.5
 10 24 -10 14.81 2.95
 11 1 -27 7.43 3.16
 11 25 -11 -1.2 2.82
 12 -14 -30 8.76 3.06
 12 -10 -30 9.47 3.3
 12 2 -28 0.1 3.27
 12 22 -16 1.68 2.93
 12 24 -14 1.08 2.89
 12 30 -6 0.42 2.77
 13 -17 -31 1.41 3.14
 14 -42 -22 -0.19 1
 14 -6 -32 2.85 3.58
 15 -17 -33 0.88 3.45
 15 -7 -33 -0.23 3.71
 15 3 -31 2.11 3.71
 16 -16 -34 -0.24 3.74
 16 -8 -34 -0.28 3.76
 17 -13 -35 1.59 4
 17 -11 -35 -2.17 4.08
 19 11 -31 0.1 4.35
 19 15 -29 -1.62 3.75
 20 -2 -36 -1.63 4.54
 22 2 -36 -2.75 4.78
 -3 -13 21 -0.78 2.44
 -3 -13 23 26.63 2.9
 -3 -13 25 23.17 2.92
 -3 -13 27 41.04 3.65
 -3 -11 21 0.29 2.46
 -3 -11 23 38.54 3.21
 -3 -11 25 68.22 4.25
 -3 -11 27 24.22 3.12
 -2 -26 30 -1.78 3.31
 -2 -22 12 102.1 5.24
 -2 -22 36 1.68 3.3
 -2 -14 8 156.9 6.94
 -2 -14 40 7.84 3.58
 -2 -12 8 5.81 1.65
 -2 -12 40 -0 3.34
 -2 -10 8 457.14 18.86
 -2 -2 36 -0.99 3.02
 -2 2 18 8.02 1.73
 -2 2 30 0.67 2.41
 -1 -31 15 7.05 2.76
 -1 -31 33 -0.06 3.26
 -1 -29 11 -0.93 2.5
 -1 -29 37 1.48 3.4
 -1 -23 5 50.15 3.15
 0 -36 16 2.67 2.82
 1 -39 13 3.36 2.87
 1 11 5 75.38 3.24
 1 17 23 9.01 1.31
 1 17 25 16.94 1.67
 2 -42 12 3.86 2.89
 2 -38 4 -0.84 2.34
 2 0 -8 -0.51 1.1
 3 -7 -13 49.29 2.54
 4 -12 -16 3.38 1.38
 5 -45 1 0.09 2.33
 5 15 -7 95.58 4.73
 6 -18 -20 56.85 3.05
 6 -6 -20 83.12 4.38
 7 29 9 0.26 2.05
 8 -16 -24 8.13 2.31
 8 -8 -24 6.8 2.43
 8 18 -12 -0.01 2.43
 8 28 2 -0.4 2.3
 8 32 14 -1.17 2.1
 9 -43 -13 0.55 1.46
 9 17 -15 25.59 3.05
 9 31 5 2.56 2.35
 10 -46 -12 -0.01 1.58
 10 18 -16 -1.27 2.79
 11 19 -17 13.72 3.08
 11 23 -13 5.9 2.89
 11 29 -5 4.04 2.72
 13 -15 -31 -1.52 3.28
 13 15 -23 3.47 3.09
 14 -16 -32 -0.41 3.38
 14 -8 -32 -0.28 3.54
 14 8 -28 1.33 3.36
 14 12 -26 -0.68 3.33
 15 21 -21 -0.01 3.41
 16 -26 -32 1.17 3.35
 16 -14 -34 -0.11 3.72
 16 -12 -34 -0.04 3.84
 16 -10 -34 -0.6 3.85
 16 8 -30 0.84 3.75
 16 12 -28 1.51 3.59
 17 21 -23 -0.23 3.34
 19 -1 -35 -0.45 4.23
 20 10 -32 -0.1 4.09
 21 3 -35 -2.14 4.53
 21 9 -33 -0.45 4.17
 -3 -15 21 -0.8 2.39
 -3 -15 23 8.36 2.61
 -3 -15 25 44.11 3.67
 -3 -15 27 21.99 3.16
 -3 -9 21 -0.18 2.21
 -3 -9 23 1.02 2.66
 -3 -9 25 99.89 5.36
 -3 -9 27 60.57 4.09
 -2 -26 18 -0 2.6
 -2 -24 14 7.75 2.55
 -2 -24 34 2.24 3.55
 -2 -20 10 51.25 3.29
 -2 -20 38 3.33 3.41
 -2 -16 40 -1.97 3.53
 -2 -4 38 5.38 3.24
 -2 0 14 56.94 2.99
 -2 0 34 28.71 3.39
 -1 -33 21 3.02 2.95
 -1 -33 23 4.69 3.25
 -1 -33 27 0.4 3.19
 -1 9 23 28.82 2.32
 -1 9 25 62.12 3.45
 0 -24 0 85.38 4.22
 1 -35 5 4.69 2.44
 3 19 7 45.96 2.49
 6 6 -16 2.5 2.17
 6 24 2 31.58 2.55
 7 31 19 -0.27 1.73
 9 -45 -11 0.01 1.66
 9 19 -13 7.85 2.68
 9 21 -11 0.35 2.77
 9 27 -3 14.8 2.68
 10 20 -14 4.94 2.75
 10 22 -12 20.38 3.07
 10 28 -4 0.34 2.58
 10 32 4 0.14 2.46
 10 34 10 -0.87 2.39
 11 21 -15 13.35 3.18
 11 35 9 0.25 2.45
 12 32 -2 -0.42 2.7
 13 -13 -31 0.34 3.27
 13 -11 -31 1.61 3.32
 13 29 -9 1.27 2.79
 14 -14 -32 0.87 3.5
 14 -10 -32 5.88 3.61
 14 2 -30 -2.1 3.54
 14 18 -22 -0.08 3.36
 14 28 -12 0.54 2.96
 15 -15 -33 2.56 3.58
 15 -13 -33 5.53 3.81
 15 -11 -33 -1.11 3.77
 15 -9 -33 -1.81 3.8
 15 23 -19 1.13 3.24
 16 2 -32 0 3.55
 17 1 -33 1.92 3.93
 17 15 -27 2 3.57
 18 0 -34 1.69 4.08
 18 18 -26 0.2 3.68
 20 -4 -36 1.63 4.6
 -3 -17 23 22.92 2.96
 -3 -17 25 24.71 3.11
 -3 -17 27 13.38 3.01
 -3 -15 29 5.89 2.94
 -3 -13 19 1.15 2.36
 -3 -13 29 13.98 2.94
 -3 -11 19 6.9 2.31
 -3 -11 29 14.78 2.94
 -3 -9 29 3.65 2.88
 -3 -7 23 19.2 2.8
 -3 -7 25 22.51 2.8
 -2 -26 32 14.41 3.43
 -2 -18 40 5.39 3.69
 -2 -16 8 5.99 1.8
 -2 -4 10 138.49 6.07
 -1 -33 19 1.11 2.82
 -1 -33 29 1.42 3.26
 -1 -31 35 0.99 3.37
 -1 9 21 0.08 1.59
 -1 9 27 45.72 3.02
 0 -36 14 0.57 2.64
 0 -34 10 8.31 2.63
 1 17 27 4.87 1.59
 2 -24 -8 6.61 1.26
 3 -41 3 0.91 2.43
 4 -42 0 -0 2.26
 4 4 -12 471.77 19.51
 5 -39 -7 1.4 1.9
 5 3 -15 269.56 11.5
 5 7 -13 71.12 3.85
 5 21 1 10.92 2.04
 6 20 -4 -0.3 2.05
 7 23 -3 25.74 2.64
 8 -14 -24 0.63 2.24
 8 -10 -24 -0.87 2.28
 8 6 -20 1.83 2.45
 9 3 -23 1.86 2.58
 9 29 1 3.68 2.55
 10 -2 -26 1.06 2.85
 11 -45 -15 -0.53 1.26
 11 31 -1 2.5 2.63
 12 14 -22 12.23 3.44
 13 7 -27 5.24 3.36
 13 11 -25 1.45 3.22
 14 -26 -30 0.23 2.77
 14 -12 -32 0.68 3.51
 15 15 -25 2.82 3.39
 16 18 -24 -0.18 3.36
 18 6 -32 -0.4 4.12
 19 5 -33 -1.37 4.11
 20 4 -34 -2.62 4.29
 22 0 -36 -1.16 4.78
 -3 -17 21 -0.43 2.37
 -3 -17 29 8.46 3.07
 -3 -15 19 25.44 2.77
 -3 -13 31 -0.22 2.95
 -3 -11 31 1.19 2.9
 -3 -9 19 0.66 2.15
 -3 -7 21 1.48 2.18
 -3 -7 27 75.92 4.54
 -2 -28 24 1.48 2.9
 -2 -28 26 -1.92 3.07
 -2 -28 28 0.07 3.5
 -2 -26 16 0.62 2.55
 -2 -24 36 1.86 3.39
 -2 -22 38 -1.82 3.51
 -2 -8 8 99.95 4.58
 -2 2 32 51.05 3.83
 -1 -33 31 -1.1 3.16
 -1 -31 13 3.28 2.63
 -1 -29 39 -1.07 3.48
 -1 -27 41 0 3.75
 0 -38 22 3.26 3.04
 0 -20 -2 0.25 1.43
 1 -15 -7 19.38 1.1
 2 -28 -6 4.57 1.6
 2 20 28 0.54 1.47
 4 10 -8 0.46 1.67
 4 22 8 -0.3 1.53
 4 24 14 0.32 1.3
 5 -41 -5 2.98 2.05
 5 -3 -17 76.02 3.95
 6 12 -12 1.17 2.4
 7 11 -15 105.57 5.45
 8 -12 -24 18.58 2.27
 9 -5 -25 14.75 2.75
 10 4 -24 3.85 2.99
 10 12 -20 1.41 2.81
 10 30 0 12.9 2.91
 11 -47 -13 -0.54 1.48
 11 -1 -27 5.83 3.1
 11 13 -21 0.67 3.05
 12 0 -28 2.04 3.21
 12 6 -26 -1.5 3
 13 -31 -27 -2.11 2.29
 13 1 -29 -0.51 3.32
 13 17 -21 0.51 3.01
 14 20 -20 -2.44 3.13
 14 26 -14 0.25 3.23
 15 1 -31 -2.49 3.59
 15 7 -29 0.84 3.52
 17 11 -29 2.06 4.21
 18 14 -28 1.85 3.81
 19 -3 -35 -1.48 4.31
 20 -6 -36 -1.45 4.53
 22 6 -34 -0.88 4.36
 -3 -19 23 11.7 2.85
 -3 -19 25 16.68 3.03
 -3 -19 27 12.62 3.17
 -3 -15 31 -1.52 3.02
 -3 -9 31 1.62 2.85
 -3 -7 29 16.24 2.94
 -2 -28 20 1.5 2.71
 -2 -26 34 0.34 3.26
 -2 -20 40 -1.19 3.51
 -2 0 36 1.53 2.91
 -1 -33 17 6.66 2.88
 -1 9 29 13.56 2.3
 0 -38 20 -2.22 3.01
 0 -30 4 0.97 2.15
 1 -39 11 -1.33 2.71
 1 -37 7 4.83 2.47
 1 -27 -3 16.78 1.94
 1 -23 -5 47.53 2.59
 1 17 21 4 1.05
 2 -42 10 -0.84 2.69
 2 -40 6 0.01 2.56
 2 14 4 50.62 2.49
 4 16 -2 2.46 1.68
 4 20 4 39.05 2.5
 6 -46 -2 0.01 2.22
 6 -8 -20 -0.3 2
 8 -44 -10 -0.19 1.72
 8 -42 -12 0.58 1.5
 9 -47 -9 -0.81 1.81
 9 -27 -23 -0.02 1.77
 9 -19 -25 9.1 2.35
 9 7 -21 1.77 2.54
 9 33 13 1.93 2.28
 11 5 -25 20.89 3.51
 12 10 -24 1.16 3.15
 12 28 -8 2.82 2.84
 13 -25 -29 0.28 2.68
 13 27 -11 1.24 2.86
 14 24 -16 3.18 3.16
 15 11 -27 3.33 3.62
 16 0 -32 2.55 3.92
 16 20 -22 0.99 3.28
 18 -2 -34 0.5 4.04
 18 10 -30 -0.73 3.88
 20 -8 -36 -0.21 4.45
 21 1 -35 -1.62 4.58
 21 7 -33 -2.02 4.3
 -3 -19 21 0.78 2.45
 -3 -19 29 5.67 3.04
 -3 -17 31 0.43 3.06
 -3 -13 33 3.93 3.02
 -3 -11 17 12.44 2.17
 -3 -7 19 22.79 2.43
 -3 -5 23 14.19 2.45
 -3 -5 25 23.74 2.76
 -2 -28 30 11.07 3.68
 -2 -24 12 0 1.95
 -2 -18 8 52.98 3.2
 -2 4 24 -0.17 2.01
 -2 4 26 0.57 2.08
 -1 -27 7 36.12 2.97
 -1 -21 3 44.2 2.76
 0 -38 18 2.1 2.87
 0 -32 6 1.14 2.34
 3 7 -7 16.99 1.8
 5 -37 -9 0.42 1.63
 6 -16 -20 -0.03 1.6
 6 14 -10 -0.28 2.02
 6 18 -6 0.76 2.05
 7 -3 -21 1.32 2.24
 7 3 -19 1.5 2.24
 7 31 21 -0.24 1.58
 8 0 -22 -0.94 2.34
 8 24 -4 5.43 2.33
 8 30 8 0.36 2.18
 8 32 16 -0.31 1.95
 10 -42 -16 -0.69 1.02
 10 8 -22 44.9 3.77
 11 -23 -27 3.46 2.5
 11 9 -23 4.04 2.99
 11 27 -7 7.93 2.81
 12 16 -20 16.07 3.3
 13 31 -5 3.77 2.78
 14 0 -30 5.52 3.57
 14 6 -28 2.53 3.58
 14 14 -24 3.71 3.24
 15 -31 -29 0.11 2.73
 15 -25 -31 -0.01 3.13
 15 17 -23 -0.56 3.45
 16 6 -30 1.93 3.76
 16 14 -26 1.98 3.4
 17 -1 -33 0.81 3.94
 17 17 -25 0.79 3.48
 19 -5 -35 -0.37 4.3
 19 9 -31 -2.05 3.95
 19 13 -29 -1.08 3.78
 20 2 -34 3.18 4.27
 20 8 -32 2.12 4.21
 23 3 -35 2.86 4.68
 -3 -21 25 12.3 3.13
 -3 -15 33 0.71 2.8
 -3 -11 33 6.68 3.02
 -3 -9 17 70.87 3.93
 -3 -9 33 6.35 3.16
 -3 -7 31 -1.03 2.81
 -3 -5 27 17.95 2.71
 -2 -28 18 5.35 2.79
 -2 -28 32 -2.18 3.15
 -2 -26 14 -0.61 2.44
 -2 -26 36 0.04 3.28
 -2 -24 38 0.76 3.48
 -2 -22 10 18.01 2.42
 -2 -22 40 1.86 3.53
 -2 2 16 -0.87 1.51
 -2 2 34 3.41 2.87
 -2 4 22 147.45 6.66
 -2 4 28 0.89 2.17
 -1 -29 9 2.93 2.4
 0 -36 12 7.16 2.66
 0 -28 2 -0 1.76
 1 -41 15 0.83 2.9
 1 5 -1 42.84 1.95
 1 17 29 2.31 1.77
 2 18 12 48.28 2.24
 4 -32 -10 0.07 1.35
 4 12 -6 0.74 1.66
 4 14 -4 -0.27 1.63
 5 -43 -3 -1.07 2.12
 6 0 -18 125.22 5.95
 6 16 -8 0.95 2.04
 7 7 -17 91.97 4.86
 7 25 1 4.65 2.09
 7 27 5 14.35 2.31
 8 -30 -20 0.58 1.21
 8 12 -16 1.27 2.45
 9 -41 -15 -0.02 1.13
 9 -7 -25 14.34 2.74
 9 25 -5 13.06 2.58
 10 -4 -26 0.7 2.78
 10 26 -6 1.9 2.63
 12 -24 -28 0.16 2.61
 13 -35 -25 0 1.91
 13 19 -19 3.53 3.21
 13 25 -13 2.5 2.9
 14 10 -26 0.44 3.54
 16 -24 -32 2.54 3.24
 16 10 -28 -1.88 3.6
 16 22 -20 -0.78 3.27
 16 24 -18 0.35 3.5
 17 -23 -33 -0.5 0.88
 19 3 -33 -0 4.36
 20 12 -30 1.51 4.12
 -3 -21 23 11.47 2.85
 -3 -21 27 9.7 3.06
 -3 -19 31 -0.99 3.18
 -3 -17 17 52.4 3.51
 -3 -17 33 3.48 3.03
 -3 -5 21 3.81 2.08
 -3 -5 29 19.16 2.9
 -1 -35 23 4.1 3.06
 -1 -35 27 0.72 3.11
 -1 -33 15 5.36 2.76
 -1 -31 11 -0.24 2.48
 -1 -25 5 42.5 2.95
 -1 -13 1 34.82 2.02
 -1 9 19 16.9 1.69
 -1 9 31 -0.09 2.26
 0 -34 8 -0.49 2.43
 2 -36 0 0.24 2.14
 2 -34 -2 1.05 2.01
 2 -8 -10 1252.55 50.64
 3 -43 5 0.32 2.5
 3 15 1 60.7 3.04
 4 -44 2 0.21 2.3
 5 27 19 2.7 1.34
 7 13 -13 56.97 3.7
 7 21 -5 36.89 2.91
 9 13 -17 29.04 3.05
 10 34 12 3.38 2.37
 11 -3 -27 10.04 3.16
 11 15 -19 0.22 2.78
 11 35 11 1.39 2.41
 12 -38 -22 -0.23 1.31
 12 -30 -26 -0.42 2.19
 12 26 -10 9.93 2.96
 12 34 4 0 2.62
 13 -1 -29 -0.2 3.28
 13 5 -27 7.24 3.37
 13 13 -23 0.97 3.22
 13 21 -17 8.52 3.15
 13 23 -15 7.61 3.01
 17 -3 -33 -1.78 3.84
 18 -4 -34 2.37 4.15
 18 4 -32 -1.55 3.91
 19 -7 -35 -0.14 3.84
 21 -1 -35 1.98 4.56
 22 4 -34 1 4.39
 -3 -21 21 -1.21 2.47
 -3 -21 29 4.25 3.13
 -3 -19 33 -1.37 3.25
 -3 -15 35 8.9 3.27
 -3 -13 15 93.74 4.82
 -3 -13 35 6.28 3.16
 -3 -11 35 5.73 3.13
 -3 -7 33 4.43 2.98
 -3 -5 31 1.16 2.71
 -2 -30 22 1.19 2.81
 -2 -30 26 -0.75 3.21
 -2 -30 28 1.59 3.13
 -2 -28 16 -1.44 2.64
 -2 -28 34 2.84 3.26
 -2 -6 8 537.24 22.01
 -2 4 20 5.93 1.75
 -2 4 30 63.16 3.98
 -1 -35 21 2.25 2.97
 -1 -15 1 8.27 1.46
 -1 -11 1 3.95 1.19
 0 -38 16 1.08 2.84
 2 20 30 15.9 1.85
 3 -37 -3 4.22 2.02
 3 -1 -11 18.06 1.61
 4 -2 -14 91.99 4.36
 5 9 -11 3.35 1.9
 6 -14 -20 54.77 3.11
 6 -12 -20 1.97 1.85
 6 28 14 5.8 1.79
 7 29 11 0.73 1.94
 7 31 23 -0.1 1.49
 9 -17 -25 5.87 2.34
 9 -9 -25 9.91 2.67
 9 1 -23 22.42 2.93
 9 31 7 7.62 2.39
 10 -28 -24 -2.56 1.94
 10 32 6 -0.36 2.39
 11 33 5 -0.25 2.6
 12 -2 -28 -0.41 3.09
 12 30 -4 0.09 2.63
 14 -24 -30 -0.8 2.97
 15 5 -29 -0.22 3.56
 15 19 -21 -0.1 3.2
 17 9 -29 0.17 3.67
 17 13 -27 0.74 3.58
 17 19 -23 0.54 3.34
 18 16 -26 -0.62 3.67
 19 -9 -35 2.14 4.49
 21 5 -33 1.73 4.23
 -3 -23 25 13.59 3.26
 -3 -21 31 -0.92 3.01
 -3 -19 17 86.11 4.71
 -3 -17 35 6.2 3.35
 -3 -15 15 22.99 2.53
 -3 -9 35 10.9 3.25
 -3 -7 17 55.88 3.32
 -3 -5 19 23.01 2.37
 -3 -3 25 29.67 2.84
 -3 -3 27 14.07 2.6
 -2 -30 20 20.24 3.06
 -2 -30 30 3.33 3.21
 -2 -26 38 1.66 3.43
 -2 -24 40 0.7 3.45
 -2 -20 8 0.01 1.91
 -1 -35 19 0.91 2.85
 0 14 24 -1.18 1.44
 0 14 26 -1.03 1.61
 1 -41 13 1.5 2.87
 1 -39 9 -0.43 2.61
 1 -33 1 1.15 2.31
 2 -42 8 2.79 2.59
 2 6 -4 1.24 1.15
 3 -39 -1 0.78 2.17
 3 -29 -9 2.1 1.36
 5 19 -1 2.38 1.9
 6 8 -14 45.13 3.14
 7 -43 -9 -0.01 1.68
 7 -21 -21 1.9 1.7
 7 -5 -21 0.73 2.18
 7 19 -7 23.16 2.56
 8 4 -20 112.36 5.79
 8 22 -6 6.3 2.29
 8 26 0 -0.78 2.19
 10 -20 -26 0.38 2.38
 10 -6 -26 -0.08 2.84
 10 2 -24 17.23 3.17
 11 -29 -25 0.41 2.03
 11 3 -25 3.54 2.96
 11 25 -9 1 2.74
 11 29 -3 6.01 2.68
 12 4 -26 -0.74 3.25
 12 12 -22 0.88 3.05
 12 20 -16 0.13 2.93
 12 24 -12 12.75 3.04
 12 32 0 3.98 2.73
 13 9 -25 7.4 3.29
 14 -2 -30 0.06 3.39
 14 16 -22 12.33 3.3
 15 13 -25 0.98 3.3
 15 27 -13 4.07 3.22
 16 16 -24 0.47 3.49
 18 -6 -34 0.43 4.07
 19 -13 -35 3.51 4.35
 19 -11 -35 1.69 4.41
 19 15 -27 -0.55 3.79
 20 0 -34 -1.15 4.28
 20 6 -32 0.67 4.39
 21 -3 -35 2.27 4.56
 -3 -23 23 1.95 2.8
 -3 -23 27 17.84 3.49
 -3 -23 29 4.19 3.24
 -3 -21 33 5.92 3.35
 -3 -19 35 9.56 3.53
 -3 -17 15 9.69 2.51
 -3 -5 33 2.93 2.88
 -3 -3 23 22.96 2.56
 -3 -3 29 4.99 2.48
 -2 -30 32 3.16 3.22
 -2 -28 36 0.51 3.28
 -2 -26 12 46.66 3.43
 -2 -22 42 -0 3.53
 -2 2 36 1.29 2.86
 -2 4 32 0.91 2.49
 -1 -33 13 3.74 2.59
 -1 9 33 4.68 2.48
 0 -36 10 -0.55 2.51
 0 -26 0 0.43 1.71
 0 14 28 0.15 1.8
 1 -35 3 6.76 2.33
 1 17 31 1.33 1.9
 3 -35 -5 7.15 1.89
 3 9 -5 75.38 3.6
 3 21 13 56.87 2.71
 5 -5 -17 83.71 4.16
 6 4 -16 0.18 2.08
 6 22 0 77.29 4.08
 6 26 8 19.86 2.09
 7 15 -11 0.69 2.38
 7 31 25 7.12 1.38
 8 -24 -22 1.08 1.74
 8 -2 -22 96.79 5.1
 8 14 -14 20.46 2.83
 9 -15 -25 5.07 2.45
 9 -13 -25 10.88 2.56
 9 -11 -25 9.14 2.63
 9 23 -7 9.19 2.49
 9 27 -1 3.38 2.38
 9 33 15 1.56 2.19
 10 24 -8 1.19 2.61
 10 28 -2 9.55 2.65
 11 17 -17 4.52 2.99
 12 22 -14 3.63 2.88
 13 -3 -29 -0.13 3.17
 13 29 -7 0.54 2.72
 14 28 -10 9.06 2.95
 15 -23 -31 -1.02 3.26
 15 9 -27 2.8 3.39
 15 21 -19 1.28 3.18
 15 25 -15 3.8 3.17
 16 4 -30 0.27 3.64
 17 -21 -33 0.4 1.39
 17 -5 -33 0.69 3.85
 17 21 -21 -1.83 3.37
 18 -8 -34 1.49 4.1
 18 12 -28 -1.17 3.6
 19 1 -33 -0.49 4.11
 19 7 -31 -0.18 3.97
 -3 -23 31 1.2 3.09
 -3 -15 37 4.25 3.42
 -3 -13 37 6.23 3.28
 -3 -11 37 4.46 3.28
 -3 -7 35 7.24 3.06
 -3 -3 21 0.26 1.95
 -2 -30 18 0.36 2.63
 -2 -24 10 158.35 7.36
 -2 -14 6 0.16 1.56
 -1 -35 17 11.09 2.87
 -1 -23 3 25.79 2.33
 -1 -17 1 12.1 1.84
 0 -38 14 1.11 2.7
 0 -22 -2 80.4 3.86
 1 -31 -1 6.97 2.01
 2 -32 -4 0.43 1.84
 3 3 -9 148.63 6.46
 5 -45 -1 -0.64 2.2
 5 25 11 1.48 1.52
 7 -45 -7 -0.06 1.84
 7 -41 -11 -0.4 1.54
 8 32 18 0.41 1.96
 9 5 -21 1.56 2.47
 9 9 -19 8.98 2.6
 9 15 -15 32.61 3.02
 10 16 -16 -0.57 2.71
 10 30 2 -1.4 2.5
 11 -21 -27 1.61 2.65
 11 -5 -27 6.95 3.12
 11 11 -21 0.64 2.9
 11 19 -15 7.5 2.86
 11 23 -11 0.49 2.72
 11 31 1 2.26 2.54
 12 -48 -14 -0.22 1.18
 12 -4 -28 4.94 3.16
 12 8 -24 6.23 3.11
 13 -23 -29 -0.92 2.82
 14 -30 -28 0.42 2.58
 14 4 -28 0.33 3.35
 16 -22 -32 -0.16 3.12
 16 -4 -32 2.51 3.93
 17 3 -31 0.54 3.68
 18 -18 -34 -0.62 4.06
 18 2 -32 3.21 3.92
 18 18 -24 -0.15 3.41
 19 11 -29 -2.7 3.72
 20 10 -30 0.69 3.98
 21 9 -31 -1.91 4.13
 22 2 -34 1.36 4.52
 -3 -21 17 10.87 2.45
 -3 -21 35 5.06 3.42
 -3 -17 37 6.43 3.59
 -3 -9 37 3.01 3.15
 -3 -3 31 0.51 2.61
 -2 -30 34 1.13 3.2
 -2 -28 14 7.78 2.66
 -2 -28 38 0.27 3.3
 -2 -26 40 3.53 3.72
 -2 -24 42 5.3 3.63
 -2 -12 6 2.46 1.48
 -2 -2 10 0.61 1.36
 -1 -9 1 1.27 1.07
 -1 7 13 145.65 6.14
 0 14 22 76.45 3.59
 1 -37 5 9.78 2.47
 3 -41 1 0.59 2.31
 3 -15 -13 18.65 1.21
 3 13 -1 60.31 3.02
 4 6 -10 1099.54 44.76
 5 1 -15 198.14 8.64
 8 16 -12 95.44 5.04
 8 20 -8 36.63 3.01
 10 -18 -26 1.07 2.34
 10 -8 -26 0.29 2.7
 10 6 -22 6.16 2.74
 10 10 -20 70.92 4.58
 10 18 -14 -0.1 2.86
 10 22 -10 -0.29 2.54
 11 7 -23 12.32 3.05
 11 21 -13 1.31 2.68
 12 -22 -28 0.71 2.76
 13 15 -21 1.03 3.18
 14 -4 -30 5.48 3.51
 14 12 -24 0.89 3.1
 14 18 -20 9.7 3.34
 16 8 -28 0.11 3.56
 16 12 -26 -1.04 3.57
 16 18 -22 3.85 3.47
 17 -7 -33 2.59 3.85
 17 15 -25 1.26 3.7
 18 -16 -34 0.87 4.2
 18 -14 -34 0.17 4.07
 18 -12 -34 -0.05 4.07
 18 -10 -34 -0.08 4.01
 20 -2 -34 0.8 4.31
 21 -5 -35 0.37 4.57
 21 3 -33 -0.59 4.18
 -3 -25 23 3.71 2.77
 -3 -25 25 10.74 3.12
 -3 -25 29 3.05 3.16
 -3 -23 19 9.65 2.77
 -3 -23 33 2.38 3.16
 -3 -19 15 94.25 5.02
 -3 -19 37 4.55 3.34
 -3 -7 37 10.87 3.25
 -3 -5 17 85.43 4.31
 -3 -5 35 19.58 3.32
 -2 -32 26 1.82 3.2
 -2 -32 28 -1.13 3.26
 -2 -22 8 37.27 2.81
 -2 -16 6 3.36 1.63
 -2 -10 6 10.75 1.49
 -2 4 34 8.26 2.85
 -1 -37 23 0.82 3.02
 -1 -31 9 3.35 2.4
 -1 -29 7 11.48 2.34
 0 14 30 13.42 2.19
 1 9 3 113.19 4.74
 2 12 2 226.51 9.39
 2 16 8 5.16 1.01
 3 11 -3 100.32 4.54
 4 -40 -4 0.64 1.95
 5 5 -13 140.05 6.37
 5 11 -9 20.52 2.15
 7 1 -19 10.19 2.41
 7 9 -15 124.55 6.14
 8 18 -10 82.81 4.51
 8 30 10 10.14 2.18
 9 -1 -23 26.43 2.99
 9 17 -13 20.27 2.64
 9 19 -11 0.27 2.42
 9 21 -9 0.45 2.38
 10 20 -12 0.34 2.58
 10 34 14 0.02 2.22
 11 35 13 0.85 2.27
 12 -34 -24 0.01 1.78
 12 28 -6 1.78 2.7
 13 3 -27 4.6 3.51
 13 31 -3 5.07 2.7
 14 -22 -30 0.28 2.9
 14 8 -26 -0.14 3.26
 14 26 -12 5.86 2.99
 15 -5 -31 0.92 3.63
 15 3 -29 0.96 3.47
 15 15 -23 1.19 3.26
 16 -6 -32 -0.12 3.76
 17 -19 -33 9.01 3.49
 19 -1 -33 -2.13 4.09
 -3 -25 31 -0.01 3.04
 -3 -17 39 2.96 3.69
 -3 -15 13 22.75 2.4
 -3 -15 39 6.85 3.42
 -3 -13 13 30 2.5
 -3 -13 39 -0.14 3.48
 -3 -11 39 1.24 3.3
 -3 -3 19 40.91 2.79
 -3 -3 33 7.9 3.1
 -2 -32 22 10.71 3.04
 -2 -32 30 1.78 3.35
 -2 -30 16 -0.09 2.56
 -2 2 14 9.78 1.49
 -1 -37 21 -1.21 2.98
 -1 -35 15 8.91 2.83
 -1 -27 5 50.53 3.09
 -1 -3 3 792.85 32.1
 0 -38 12 0.22 2.6
 0 -34 6 -0.48 2.3
 0 -32 4 2.3 2.3
 1 -41 11 0.65 2.94
 1 -17 -7 38.43 1.85
 1 7 1 63.29 2.75
 4 -38 -6 -0.64 1.84
 4 2 -12 0.78 1.53
 5 -35 -11 0.37 1.38
 5 17 -3 51.4 3.04
 6 -2 -18 1.66 1.98
 7 -47 -5 0.61 2
 7 -7 -21 -1.24 2.2
 7 23 -1 2.8 2.02
 10 -10 -26 -2.37 2.7
 11 -7 -27 7.12 3.04
 12 -6 -28 -0.51 3.03
 12 2 -26 -0.56 2.96
 12 14 -20 -1.1 2.95
 12 34 6 -0.04 2.51
 13 -5 -29 4.57 3.24
 13 27 -9 1.56 2.8
 14 20 -18 3.88 3.24
 14 22 -16 1.25 3.02
 14 24 -14 1.54 2.99
 15 -21 -31 3.8 2.7
 16 -20 -32 1.4 3.55
 16 2 -30 3.11 3.91
 17 -17 -33 0 3.73
 17 -9 -33 -0.79 3.79
 17 7 -29 -0.01 3.64
 17 11 -27 1.58 3.46
 18 0 -32 -1.88 3.94
 18 14 -26 -2.03 3.71
 19 5 -31 1.42 3.98
 20 -4 -34 -1.06 4.42
 20 4 -32 -0.16 4.06
 21 -7 -35 2.68 4.63
 22 0 -34 1.64 4.67
 22 6 -32 -1.74 4.56
 -3 -23 17 30.96 3.07
 -3 -23 35 3.94 3.41
 -3 -21 15 61.79 3.82
 -3 -21 37 3.97 3.56
 -3 -17 13 11.26 2.34
 -3 -11 13 65.15 3.63
 -3 -9 39 3.97 3.31
 -3 -1 25 38.29 3.04
 -3 -1 27 12.27 2.45
 -3 -1 29 2.27 2.4
 -2 -32 20 0.1 2.82
 -2 -32 32 -1.03 3.17
 -2 -28 40 0.54 3.44
 -2 -26 42 0.88 3.46
 -2 -18 6 0.65 1.74
 -1 -33 11 -0.76 2.47
 -1 -19 1 21.56 1.95
 -1 9 17 16.47 1.51
 0 -30 2 40.67 2.93
 1 -39 7 4.85 2.54
 3 -43 3 -1.04 2.31
 3 23 27 7.11 1.08
 4 -42 -2 1.69 2.13
 4 18 2 229.73 9.73
 5 -7 -17 27.5 2.2
 6 10 -12 100.22 5
 8 -4 -22 1.71 2.21
 10 -16 -26 -0.05 2.47
 10 -14 -26 0.12 2.51
 10 -12 -26 0.41 2.65
 10 0 -24 -1.11 2.68
 11 1 -25 10.3 3.08
 11 27 -5 5.91 2.66
 11 33 7 2.35 2.66
 13 7 -25 7.74 3.48
 13 11 -23 4.61 3.12
 13 17 -19 -0.07 2.88
 14 30 -6 -0.54 2.65
 15 -7 -31 -1.4 3.63
 16 -8 -32 1.29 3.74
 16 20 -20 1.89 3.44
 17 -15 -33 0.65 3.77
 17 -13 -33 -0.43 3.81
 17 -11 -33 0.84 3.87
 17 1 -31 -0.17 3.73
 -3 -27 27 5.93 3.5
 -3 -25 19 4.46 3.11
 -3 -25 33 0.2 3.35
 -3 -19 39 0.59 3.54
 -3 -5 37 5.04 3.14
 -3 -3 35 5.41 2.97
 -3 -1 23 22.04 2.52
 -2 -32 34 2.49 3.21
 -2 -28 12 0.51 2.36
 -2 -26 10 -0.02 2.32
 -2 -4 8 8.37 1.42
 -2 6 26 0.88 2
 -2 6 28 40.85 3.04
 -1 -37 19 0.99 2.87
 0 -40 16 -1.31 2.85
 0 -36 8 5.12 2.47
 0 12 14 -0.04 0.74
 0 14 32 0.56 2.12
 2 8 -2 55.91 2.7
 3 -33 -7 4.88 1.67
 3 -25 -11 0.12 0.84
 3 23 25 6.55 0.69
 5 13 -7 80.83 4.13
 5 15 -5 83.73 4.17
 5 21 3 28.01 2.27
 5 27 21 0 1.19
 6 -44 -6 -0.12 1.85
 6 -42 -8 1.1 1.74
 6 -34 -14 -0.64 0.94
 6 20 -2 83.76 4.29
 7 -19 -21 0.86 1.76
 7 27 7 10.92 2.17
 8 10 -16 0.09 2.36
 8 24 -2 3.27 2.2
 8 32 20 4 1.87
 9 31 9 1.35 2.24
 9 33 17 0.21 2.02
 10 26 -4 2.66 2.55
 10 32 8 1.71 2.31
 11 -37 -21 0.36 1.12
 11 -9 -27 6.96 2.95
 11 13 -19 1.27 2.81
 12 30 -2 2.58 2.64
 13 -29 -27 1.25 2.43
 13 -7 -29 3.02 3.17
 13 25 -11 0.99 2.73
 14 2 -28 2.32 3.27
 15 -29 -29 0.29 2.89
 15 7 -27 2.09 3.46
 15 11 -25 4.77 3.31
 16 -18 -32 -0 3.49
 16 -10 -32 1.01 3.62
 16 22 -18 4.37 3.17
 17 17 -23 -1.28 3.41
 18 10 -28 0.6 3.63
 19 -3 -33 1.48 4.17
 19 13 -27 0.37 3.59
 20 8 -30 0.27 4.22
 21 1 -33 -2.18 4.28
 21 7 -31 -0.27 4.35
 21 11 -29 0.94 3.7
 23 3 -33 0.86 4.37
 -3 -27 25 5 3.05
 -3 -27 29 3.94 3.08
 -3 -25 35 3.36 3.43
 -3 -23 37 1.64 3.62
 -3 -21 39 0.56 3.41
 -3 -19 13 10.37 2.32
 -3 -17 41 -0.28 3.63
 -3 -9 13 77.17 3.94
 -3 -1 31 -1.4 2.61
 -2 -32 18 10.67 2.82
 -2 -30 14 -0.52 2.56
 -2 6 30 1.02 2.2
 1 -25 -5 34.64 2.21
 2 10 0 61.66 2.93
 4 -4 -14 0.59 1.47
 4 24 16 1.32 1.17
 5 23 7 46.48 2.75
 6 28 16 -0.14 1.66
 7 -9 -21 1.28 2.04
 7 25 3 19.96 2.25
 7 29 13 4.62 1.9
 8 2 -20 13.31 2.59
 9 -25 -23 -0.36 1.91
 9 11 -17 39.42 3.13
 9 25 -3 18.28 2.65
 11 -33 -23 2.03 1.67
 11 -17 -27 9.9 2.45
 12 -46 -16 3.78 0.41
 12 -8 -28 3.4 3.08
 12 6 -24 0.12 3.13
 12 10 -22 19.9 3.29
 12 26 -8 -0.2 2.58
 12 32 2 0.65 2.6
 14 -20 -30 5.54 2.27
 14 14 -22 1.55 3.01
 15 -19 -31 -0.91 3.31
 15 -9 -31 0.98 3.48
 15 1 -29 0.82 3.53
 15 17 -21 -1.25 3.28
 16 -28 -30 -2.13 3.19
 16 -16 -32 1.99 3.63
 16 -12 -32 1.98 3.75
 16 14 -24 1.81 3.26
 20 -6 -34 -0.4 4.45
 22 -2 -34 0.84 4.5
 -3 -27 31 0.63 3.2
 -3 -5 15 53.02 3.09
 -3 -1 21 1.99 2.1
 -3 -1 33 6.72 2.83
 -2 -34 24 2.25 2.97
 -2 -34 28 1.87 3.16
 -2 -24 8 11.6 2.21
 -2 -20 6 5.71 1.86
 -2 -8 6 6.36 1.47
 -1 -37 17 3.25 2.83
 -1 -35 13 2.32 2.65
 -1 -25 3 18.7 2.21
 0 10 10 1539.31 62.1
 2 -2 -8 103.17 4.45
 3 17 5 89 4.04
 4 -44 0 2.38 2.21
 9 -3 -23 4.41 2.47
 10 34 16 0.99 2.12
 11 -15 -27 8.27 2.74
 11 -11 -27 6.2 2.89
 11 35 15 0.46 2.18
 12 -18 -28 6.1 2.16
 13 -19 -29 3.81 2.07
 13 -9 -29 1.72 3.11
 13 1 -27 2.37 3.08
 13 21 -15 2.16 2.86
 13 23 -13 0.79 3.01
 14 -34 -26 -0.44 2.25
 15 27 -11 0 3.13
 16 -14 -32 -1.63 3.64
 16 6 -28 1.27 3.56
 17 -1 -31 -0.45 3.87
 17 19 -21 -0.25 3.42
 18 -2 -32 -0.55 4.23
 18 16 -24 0 3.64
 20 -8 -34 1.71 4.37
 20 2 -32 0 4.33
 -3 -27 21 -0.01 2.66
 -3 -27 33 3.15 3.16
 -3 -25 17 14.88 2.81
 -3 -25 37 1.48 3.48
 -3 -23 15 9.54 2.44
 -3 -23 39 0.95 3.43
 -3 -19 41 0.37 3.6
 -3 -3 17 94.41 4.62
 -3 -3 37 21.8 3.46
 -2 -34 22 0.55 2.85
 -2 -34 30 0.57 3.25
 -2 6 22 16.81 2.02
 -2 6 32 33.03 3.16
 -1 11 27 20.34 2.21
 0 -40 14 0.48 2.77
 0 -38 10 6.14 2.64
 0 -28 0 33.22 2.51
 0 14 20 -0.14 1.24
 1 -41 9 0.91 2.6
 1 17 19 23.13 1.3
 2 -30 -6 0.61 1.51
 2 -10 -10 56.58 2.5
 4 8 -8 648.92 26.59
 4 22 10 52.92 2.79
 6 -46 -4 -0.38 1.97
 6 12 -10 116.59 5.59
 7 11 -13 56.16 4.13
 8 28 6 1.04 2.11
 9 3 -21 0.82 2.58
 10 -32 -22 1.97 1.59
 10 4 -22 28.43 3.08
 11 -13 -27 9.23 2.84
 11 5 -23 3.35 2.8
 11 9 -21 2.09 2.82
 11 25 -7 0.1 2.57
 11 29 -1 -0.37 2.49
 12 -28 -26 -0.84 2.26
 12 -10 -28 -1.78 2.99
 12 0 -26 0.36 2.98
 12 24 -10 -0.92 2.74
 13 29 -5 2.24 2.62
 14 -38 -24 -0.1 1.87
 14 -18 -30 -0.08 3.08
 14 -10 -30 -0.03 3.35
 14 6 -26 -0.5 3.25
 14 10 -24 3.83 3.09
 15 -17 -31 0.13 3.42
 15 -15 -31 0.13 3.42
 15 -13 -31 -0.11 3.36
 15 -11 -31 2.41 3.52
 15 19 -19 2 3.15
 16 10 -26 -0.87 3.75
 17 5 -29 1.65 3.7
 17 13 -25 -1.22 3.41
 18 4 -30 -0.24 3.86
 19 -5 -33 3.16 4.1
 19 3 -31 -1.5 3.93
 21 -1 -33 -0.81 4.26
 22 4 -32 -0.59 4.2
 -4 -14 26 0.41 2.53
 -4 -14 28 0.57 2.66
 -3 -29 27 6.66 3.29
 -3 -27 35 2.29 3.44
 -3 -21 13 61.35 3.73
 -3 -21 41 1 3.54
 -2 -32 16 -1.6 2.61
 -1 -31 7 9.32 2.39
 -1 -21 1 9.1 1.71
 -1 11 25 35.23 2.45
 -1 11 29 8.12 2.1
 0 -24 -2 0.13 1.59
 2 -38 0 9.66 2.24
 2 2 -6 16.79 1.37
 4 -36 -8 2.66 1.6
 6 -40 -10 1.5 1.54
 6 -4 -18 61.32 3.5
 6 6 -14 5.89 2
 6 18 -4 11.56 2.05
 7 -17 -21 -0.78 1.79
 7 -11 -21 3.79 1.66
 7 -1 -19 13.26 2.3
 7 21 -3 30.01 2.62
 8 -22 -22 17.46 2.09
 8 -6 -22 40.46 3.1
 8 26 2 34.16 2.84
 9 7 -19 1.92 2.34
 10 -2 -24 18.62 2.82
 10 8 -20 1.07 2.59
 10 28 0 1.11 2.51
 11 -1 -25 11.91 3.05
 12 -14 -28 -0.81 2.58
 12 -12 -28 2.76 2.97
 12 18 -16 -0.22 2.77
 13 -17 -29 1.15 3.06
 13 13 -21 0.09 2.95
 14 -16 -30 4.5 3.26
 14 -12 -30 3.18 3.34
 14 0 -28 2.86 3.18
 14 16 -20 1.38 3.15
 14 28 -8 -1.2 2.83
 15 25 -13 0.13 3.12
 16 16 -22 1.13 3.19
 17 9 -27 -0.74 3.49
 17 21 -19 -0.02 3.2
 19 15 -25 -0.42 3.46
 20 -10 -34 2 4.28
 21 5 -31 0.13 4.02
 22 -4 -34 1.88 4.47
 23 1 -33 -1.3 4.4
 -4 -16 24 22.89 2.9
 -4 -16 26 -0.67 2.79
 -4 -16 28 12.55 3.03
 -4 -16 30 -1.23 2.86
 -4 -14 24 1.25 2.45
 -4 -14 30 31.42 3.41
 -4 -12 24 29.37 3.08
 -4 -12 26 1.51 2.44
 -4 -12 28 19.91 2.95
 -4 -12 30 -0.76 2.77
 -3 -29 25 5.94 3.03
 -3 -29 29 2.03 2.98
 -3 -29 31 1.14 3.02
 -3 -27 19 3.48 2.68
 -3 -15 11 0.74 1.83
 -3 -13 11 0.56 1.77
 -3 -7 13 46.29 2.75
 -3 -1 35 16.69 3.17
 -3 1 27 14.21 2.4
 -2 -34 20 17.01 3.05
 -1 -33 9 3.42 2.39
 -1 -29 5 27.43 2.66
 -1 11 31 0.68 2.18
 2 -36 -2 11.07 2.11
 2 -26 -8 57.86 2.81
 3 -3 -11 4.63 1.25
 5 -19 -17 24.16 1.67
 5 -1 -15 184.49 8.04
 6 26 10 1.35 1.75
 7 -15 -21 -0.62 1.77
 7 -13 -21 0.19 1.83
 8 12 -14 0.27 2.32
 8 22 -4 -0.16 2.04
 8 32 22 -0.08 1.72
 9 27 1 0.96 2.29
 9 29 5 11.06 2.4
 10 14 -16 2.38 2.51
 10 24 -6 0.98 2.35
 11 -27 -25 1.54 2.2
 12 20 -14 -1.34 2.8
 12 22 -12 1.46 2.74
 12 34 8 0.26 2.44
 13 -15 -29 3.82 3.08
 13 -13 -29 -0.61 2.75
 14 -28 -28 -0.48 2.64
 14 -14 -30 -1.92 3.24
 15 5 -27 1.82 3.32
 15 13 -23 0.77 3.12
 15 23 -15 4.89 3.18
 18 -4 -32 2.43 3.95
 18 8 -28 1.6 3.73
 18 12 -26 1.09 3.53
 18 18 -22 0.21 3.52
 19 -7 -33 -2.58 3.72
 20 -12 -34 1.3 4.36
 20 0 -32 0.09 4.13
 20 6 -30 0.03 3.91
 20 14 -26 -2.32 3.59
 22 8 -30 -0.73 4.12
 -4 -18 24 -0.33 2.52
 -4 -18 26 0 2.82
 -4 -18 28 1.05 2.82
 -4 -18 30 17.99 3.21
 -4 -16 32 24.71 3.38
 -4 -14 22 104.92 5.5
 -4 -14 32 1.17 2.93
 -4 -12 32 31.53 3.55
 -4 -10 26 0.36 2.45
 -4 -10 28 -0.51 2.55
 -4 -10 30 52.12 3.95
 -3 -29 33 0.47 3.26
 -3 -27 37 -0.16 3.26
 -3 -25 39 -0.6 3.56
 -3 -23 41 2.9 3.44
 -3 -17 11 0.23 1.99
 -3 -11 11 10.46 1.92
 -3 -1 19 48.64 3.01
 -3 1 25 37.84 2.96
 -3 1 29 2.9 2.27
 -2 -30 12 25.66 2.85
 -2 -28 10 46.96 3.37
 -2 6 34 1.69 2.63
 -1 -37 15 10.93 2.82
 -1 -7 1 66.41 2.95
 -1 11 23 42 2.56
 0 -14 -4 0 0.93
 1 -39 5 2.7 2.38
 2 -40 2 2.54 2.28
 3 19 9 3.25 1.26
 4 16 0 998.78 40.64
 5 7 -11 13.69 1.95
 6 -24 -18 7.52 1.31
 6 14 -8 67.26 3.72
 6 16 -6 8.67 2.04
 7 -39 -13 0.18 1.18
 7 -27 -19 1.19 1.25
 8 30 12 -0.68 1.9
 9 -35 -19 0 0.88
 9 23 -5 29.11 2.81
 9 33 19 -0.77 1.93
 10 -36 -20 -0.12 1.11
 11 17 -15 14.65 2.92
 11 23 -9 -0.64 2.54
 12 28 -4 -0.84 2.52
 13 5 -25 1.47 3.27
 13 9 -23 3.97 3.07
 13 31 -1 2.89 2.66
 15 -1 -29 3.89 3.4
 17 -3 -31 1.47 3.76
 19 11 -27 -0.68 3.58
 21 -3 -33 -0.07 4.31
 21 9 -29 -1.09 4.09
 -4 -20 26 1.08 2.83
 -4 -20 28 8.1 2.96
 -4 -20 30 0.42 3.06
 -4 -18 32 -2.49 3.03
 -4 -16 22 0.44 2.4
 -4 -14 34 8.84 2.86
 -4 -12 22 10.93 2.54
 -4 -10 24 1.42 2.32
 -4 -10 32 -0.17 3.01
 -3 -29 21 2.5 2.77
 -3 -27 17 14.67 2.86
 -3 -25 15 30.8 3
 -3 1 23 25.63 2.5
 -3 1 31 -1.44 2.5
 -2 -34 18 1.49 2.68
 -2 -22 6 1.01 1.93
 -2 6 20 103.62 4.82
 -1 -39 19 2.67 2.84
 -1 -35 11 2.46 2.49
 -1 3 7 50.99 2.29
 0 -40 12 9.56 2.83
 0 -34 4 -0.77 2.25
 0 -16 -4 11.68 1.17
 0 -4 -2 0.43 0.18
 3 5 -7 415.19 17.08
 5 -43 -5 1.17 1.86
 5 25 13 22.58 1.91
 6 22 2 0.68 1.8
 7 13 -11 8.56 2.28
 7 19 -5 66.6 3.8
 9 -5 -23 14.76 2.62
 11 19 -13 7.32 2.74
 11 21 -11 -0.26 2.56
 11 33 9 0.02 2.34
 12 12 -20 13.58 3.28
 13 -41 -21 0.51 1.3
 13 -1 -27 2.94 3.15
 13 27 -7 1.88 2.62
 14 18 -18 -0.35 2.88
 14 26 -10 0.89 2.74
 15 -27 -29 0.35 2.92
 15 9 -25 -0.1 3.53
 16 4 -28 -0.43 3.47
 16 18 -20 -1.54 3.1
 17 15 -23 0.62 3.53
 18 -6 -32 -0.3 3.94
 19 -9 -33 -0.11 4.15
 19 1 -31 0.31 3.85
 19 17 -23 -0.04 3.45
 22 2 -32 1.88 4.18
 23 -1 -33 -0.43 4.41
 -4 -20 24 10.18 2.81
 -4 -20 32 14.24 3.23
 -4 -18 22 68.39 4.3
 -4 -18 34 7.39 3.08
 -4 -16 34 1.47 3.22
 -4 -12 34 0.75 2.98
 -4 -10 22 40.69 3.26
 -4 -8 26 -1.33 2.67
 -4 -8 28 23.62 2.97
 -4 -8 30 3.48 2.66
 -3 -29 35 0.97 3.2
 -3 -27 39 4.41 3.59
 -3 -25 41 -0.15 3.45
 -3 -23 13 23.7 2.64
 -3 -19 11 1.99 2.14
 -3 -1 37 10.31 3.16
 -3 1 33 3.58 2.75
 -2 -36 24 0.33 2.96
 -2 -32 14 5.46 2.63
 -1 11 33 2.28 2.36
 0 -36 6 1.47 2.27
 1 -19 -7 24.73 1.47
 2 -42 4 1.24 2.27
 3 -41 -1 -0.13 2.05
 3 -39 -3 2.54 2
 4 10 -6 122.32 5.48
 5 -11 -17 50.12 2.83
 7 7 -15 21.39 2.49
 8 -8 -22 0.53 2.15
 8 0 -20 53.14 3.54
 8 14 -12 12.9 2.41
 9 31 11 -0.13 2.09
 10 16 -14 12.91 2.61
 10 22 -8 18.24 2.64
 10 32 10 11.52 2.43
 10 34 18 -0.02 1.99
 11 35 17 0.89 2.11
 12 -2 -26 1.58 2.96
 12 4 -24 4.9 3.02
 13 15 -19 -0.18 2.89
 14 24 -12 0.56 2.77
 14 30 -4 0.24 2.62
 15 -33 -27 0.41 2.52
 16 -26 -30 1.33 3.21
 16 12 -24 0.38 3.28
 17 3 -29 -1.48 3.86
 18 2 -30 -1.29 3.77
 19 -11 -33 0.51 4.16
 23 5 -31 0.24 4.17
 -4 -22 26 -0.48 2.81
 -4 -22 28 0.6 2.92
 -4 -22 30 14.97 3.13
 -4 -20 22 0.3 2.5
 -4 -16 20 130.45 6.37
 -4 -16 36 0.17 3.11
 -4 -14 20 11.67 2.43
 -4 -14 36 -0.5 3.05
 -4 -12 20 64.28 4.01
 -4 -10 34 7.57 3.09
 -4 -8 24 24.36 2.86
 -4 -8 32 46.82 3.87
 -3 -31 27 3.35 3.05
 -3 -31 29 1.97 3.11
 -3 -31 31 -0.32 2.96
 -3 -29 19 -0.69 2.79
 -3 -9 11 6.57 1.8
 -3 -3 15 301.62 12.68
 -2 -36 22 9.2 2.98
 -2 -6 6 15.52 1.57
 -1 -27 3 15.99 2.14
 0 -32 2 -0.76 2.11
 1 -41 7 2.97 2.56
 5 -45 -3 0.37 1.98
 5 -41 -7 0.85 1.73
 5 3 -13 139.58 6.28
 5 19 1 0.49 1.66
 6 24 6 2.18 1.73
 7 15 -9 19.19 2.41
 7 17 -7 56.82 3.45
 8 20 -6 0.71 2.05
 8 32 24 1.69 1.61
 9 15 -13 41.16 3.29
 9 21 -7 20.64 2.58
 10 -4 -24 3.25 2.59
 10 18 -12 32.96 3.11
 10 20 -10 49.83 3.58
 11 -3 -25 3.42 2.8
 11 3 -23 6.46 2.78
 11 11 -19 7.55 2.68
 11 27 -3 3.73 2.47
 12 8 -22 2.21 2.95
 12 30 0 1.53 2.52
 13 -33 -25 1.04 2.11
 13 -27 -27 0.98 2.45
 14 -2 -28 4.49 3.27
 14 4 -26 0.92 3.2
 14 12 -22 7.33 3.24
 14 22 -14 -0.08 2.82
 15 -3 -29 1.43 3.44
 15 15 -21 -0.76 3.01
 16 8 -26 2 3.36
 16 20 -18 -0.16 3.09
 17 -5 -31 -1.01 3.72
 19 -17 -33 -2.52 4.16
 19 -15 -33 -2.18 4.12
 19 -13 -33 -0.82 4.12
 20 -2 -32 -2.36 4.03
 21 -5 -33 2.7 4.38
 21 3 -31 1.62 4.04
 24 2 -32 -1.35 4.64
 -4 -22 24 -0.73 2.75
 -4 -22 32 -0.64 2.97
 -4 -20 34 -0.37 3.08
 -4 -18 20 11.04 2.49
 -4 -18 36 0.54 3.06
 -4 -12 36 -0.11 3.02
 -3 -31 23 2.32 2.78
 -3 -31 33 1.17 3.12
 -3 -29 37 3.21 3.41
 -3 -21 11 2.33 2.18
 -3 1 21 0.77 1.87
 -3 1 35 16.59 3.18
 -2 -34 16 1.04 2.58
 -2 0 10 43.88 2.35
 -1 -39 17 2.11 2.79
 -1 -37 13 1.15 2.55
 -1 -23 1 4.23 1.75
 0 -38 8 0.24 2.44
 0 -12 -4 9.73 0.9
 2 -34 -4 2.87 1.77
 3 -43 1 0.03 2.18
 4 0 -12 261.89 11
 4 14 -2 392.48 16.24
 5 27 23 3.95 1.05
 7 29 15 6.13 1.81
 8 -20 -22 0.53 1.91
 8 8 -16 0.54 2.34
 8 16 -10 0 2.18
 8 18 -8 2.4 2.15
 9 -23 -23 2.69 2
 9 1 -21 1.05 2.39
 9 17 -11 2.76 2.24
 9 19 -9 12.52 2.37
 10 2 -22 10.05 2.66
 10 10 -18 0.67 2.31
 13 25 -9 1.61 2.63
 14 8 -24 1.3 3.03
 16 -4 -30 2.29 3.57
 16 24 -14 0.56 3
 17 7 -27 3.87 3.55
 17 11 -25 0.94 3.41
 18 -8 -32 2.37 3.87
 18 14 -24 -0.55 3.31
 20 4 -30 2.14 3.94
 22 0 -32 1.33 4.48
 22 6 -30 1.28 4.09
 -4 -24 28 2.08 3.25
 -4 -22 22 26.01 3.23
 -4 -22 34 2.82 3.15
 -4 -20 36 -0.87 3.16
 -4 -14 38 2.29 3.56
 -4 -10 20 2.09 2.24
 -4 -10 36 -0.9 2.98
 -4 -8 22 0.79 2.33
 -4 -8 34 -1.13 2.91
 -4 -6 26 0.26 2.29
 -4 -6 28 0.92 2.45
 -4 -6 30 50.3 3.8
 -3 -27 15 14.99 2.7
 -3 -27 41 -0.86 3.43
 -3 -1 17 352.26 14.72
 -2 -36 20 0.08 2.76
 -2 -24 6 3.11 1.97
 -2 -16 4 0.32 1.49
 -2 -14 4 50.25 2.74
 -1 11 21 1.87 1.46
 0 -18 -4 0.15 1.09
 3 -37 -5 1.99 1.78
 3 1 -9 4.92 1.38
 4 4 -10 30.82 2.15
 4 12 -4 69.08 3.48
 5 -17 -17 9.69 1.47
 5 -13 -17 25.98 2.05
 6 -6 -18 12.02 1.99
 6 28 18 5.97 1.61
 7 -3 -19 1.73 2.08
 7 23 1 2.53 1.95
 7 27 9 3.37 1.94
 8 -10 -22 27.91 2.66
 8 4 -18 4.01 2.27
 9 -7 -23 6.9 2.36
 9 33 21 -0.34 1.8
 10 26 -2 -0.35 2.35
 11 7 -21 1.82 2.72
 11 31 5 7.87 2.46
 12 14 -18 5.08 2.86
 12 26 -6 0.34 2.55
 13 -3 -27 5.44 3.05
 15 3 -27 2.99 3.37
 17 -23 -31 0.18 1.17
 17 -7 -31 -0.35 3.62
 17 17 -21 -0.24 3.4
 18 -20 -32 -0.72 3.91
 18 -10 -32 0.84 3.92
 18 6 -28 -1.15 3.64
 18 10 -26 -1.92 3.4
 19 -1 -31 4.03 3.98
 19 5 -29 0.42 3.74
 19 13 -25 1.16 3.41
 20 12 -26 -0.26 3.71
 21 -7 -33 0.59 4.26
 21 7 -29 -1.12 4.1
 -4 -24 26 0.26 2.82
 -4 -24 30 -0.43 3.08
 -4 -24 32 8.94 3.09
 -4 -18 38 1.68 3.22
 -4 -16 38 1.31 3.59
 -4 -14 18 31.02 2.81
 -4 -12 38 0.08 2.76
 -4 -6 24 -0.5 2.32
 -4 -6 32 -0.49 2.7
 -3 -31 21 -1.05 2.74
 -3 -31 35 1.67 3.32
 -3 -29 17 10.55 2.68
 -3 -29 39 0 3.3
 -3 -25 13 9.29 2.42
 -2 -32 12 0.66 2.46
 -2 -30 10 0.87 2.39
 -2 -18 4 41.99 2.58
 -2 -12 4 0.72 1.33
 -1 -33 7 5.83 2.31
 2 -44 6 0.97 2.37
 5 -15 -17 15.39 1.68
 5 9 -9 84.99 4.21
 6 8 -12 30.62 2.52
 8 24 0 71.94 4.02
 9 5 -19 16.6 2.68
 9 25 -1 -0.3 2.2
 10 6 -20 24 2.91
 11 29 1 -0.06 2.42
 12 -26 -26 0.7 2.35
 12 -4 -26 -0.51 2.87
 12 34 10 4.51 2.39
 13 3 -25 3.76 3.25
 13 11 -21 -0.4 2.84
 13 19 -15 8.09 2.85
 13 23 -11 0 2.81
 13 29 -3 1.27 2.57
 14 -26 -28 0.17 2.76
 14 -4 -28 -0.73 3.13
 15 11 -23 -0.01 2.95
 15 17 -19 1.82 2.95
 15 27 -9 -0.5 2.79
 16 -24 -30 0.47 2.96
 16 2 -28 -0.54 3.43
 16 14 -22 1.88 3.19
 18 -18 -32 -0.08 3.79
 18 -12 -32 -0.46 3.8
 18 0 -30 0.28 3.77
 19 9 -27 -0.94 3.6
 20 -4 -32 -1.08 4.06
 23 3 -31 0.51 4.22
 -4 -24 24 6.21 2.87
 -4 -24 34 -1.02 3.3
 -4 -22 36 -0.55 3.15
 -4 -20 38 2.12 3.21
 -4 -12 18 0.31 2.16
 -4 -10 38 -0.13 3.1
 -4 -8 36 -0.21 3.03
 -4 -6 34 11.31 3
 -3 -33 27 0.45 2.93
 -3 -33 29 -1.12 2.99
 -2 -28 8 1.34 2.17
 -2 -2 8 113.36 4.93
 -2 8 28 -0.1 1.99
 -1 -39 15 4.46 2.75
 -1 -35 9 0 2.31
 -1 -31 5 10.02 2.33
 -1 1 5 246.72 10.06
 0 -40 10 0.5 2.59
 0 -30 0 -0.21 1.89
 0 -26 -2 35.75 2.33
 1 -43 9 1.34 2.48
 1 -3 -5 235.99 9.61
 1 1 -3 149.4 6.13
 3 -45 3 1.12 2.28
 8 -18 -22 21.24 2.34
 8 -12 -22 1.12 2.04
 10 -6 -24 9.53 2.71
 10 30 6 -2.33 2.26
 10 34 20 3.38 1.94
 11 -25 -25 1.69 2.29
 11 -5 -25 22.32 3.19
 11 35 19 -0.7 2
 13 7 -23 0.89 3.21
 13 21 -13 7.78 2.89
 14 14 -20 12.87 3.17
 14 28 -6 -0.39 2.7
 15 -25 -29 1.86 3.02
 15 7 -25 3.06 3.27
 16 -6 -30 4.8 3.61
 17 19 -19 0.69 3.16
 18 -16 -32 3.44 3.83
 18 -14 -32 1.4 3.77
 18 16 -22 2.33 3.29
 21 -9 -33 2.28 4.29
 21 1 -31 2.46 4
 22 -2 -32 -1.86 4.33
 24 0 -32 2.74 4.64
 -4 -26 28 1.55 2.86
 -4 -26 30 4.7 3.17
 -4 -24 22 -0.08 2.39
 -4 -18 40 -1.72 3.7
 -4 -16 40 6.27 3.44
 -4 -14 40 0.38 3.27
 -4 -8 20 53.21 3.39
 -3 -33 31 0.41 3.01
 -3 -31 19 1.2 2.83
 -3 -23 11 7.22 2.15
 -3 -15 9 12.13 1.89
 -3 -7 11 3.69 1.55
 -3 3 27 17.3 2.42
 -3 3 29 4.37 2.29
 -3 3 31 0.15 2.38
 -2 -36 18 4.42 2.79
 -2 -34 14 1.89 2.53
 -2 6 18 2.35 1.41
 -2 8 26 1.45 1.87
 -1 9 15 96.34 4.2
 1 13 9 8.43 0.68
 3 15 3 105.69 4.66
 8 -14 -22 38.52 2.92
 8 28 8 13.28 2.16
 8 30 14 0.69 1.85
 9 29 7 4.97 2.17
 10 28 2 10.85 2.46
 11 25 -5 16.08 2.8
 11 33 11 0.22 2.28
 12 2 -24 -0.47 2.86
 12 16 -16 2.52 2.79
 12 24 -8 7.15 2.72
 13 -37 -23 -0.09 1.78
 13 31 1 0.58 2.5
 14 2 -26 0.66 3.06
 15 19 -17 2.87 2.95
 15 25 -11 -1.93 2.86
 17 -21 -31 1.15 2.5
 17 -9 -31 -1.38 3.8
 17 21 -17 -0.19 3.06
 19 -3 -31 -0.45 3.85
 20 2 -30 0.68 4.07
 22 4 -30 0.75 4.03
 -4 -26 26 -0.23 2.9
 -4 -26 32 -0.33 2.96
 -4 -24 36 4.24 3.23
 -4 -22 38 1.69 3.44
 -4 -20 18 0.91 2.39
 -4 -20 40 4.91 3.6
 -4 -10 18 23.85 2.51
 -4 -8 38 0.21 3.08
 -4 -6 22 96.58 4.96
 -4 -6 36 -1.29 2.97
 -4 -4 26 1.61 2.19
 -4 -4 28 8.85 2.4
 -4 -4 30 3.63 2.48
 -3 -33 23 1.45 3.04
 -3 -17 9 12.05 2.37
 -3 -13 9 17.31 1.99
 -3 1 19 47.92 2.9
 -3 3 25 23.28 2.47
 -2 -20 4 6.73 1.78
 -2 8 32 0.35 1.98
 -1 -37 11 0.36 2.4
 4 -42 -4 -1.32 1.89
 5 -39 -9 -0.14 1.5
 5 17 -1 11.39 1.77
 6 4 -14 66.3 3.61
 7 9 -13 33.97 2.85
 8 -2 -20 15.17 2.47
 9 -9 -23 7.2 2.44
 9 27 3 12.25 2.33
 10 12 -16 -0.31 2.22
 12 -32 -24 1.29 1.98
 12 10 -20 1.03 2.78
 13 -5 -27 3.69 3.02
 15 21 -15 4.56 2.69
 15 23 -13 1.85 3.05
 16 -8 -30 0.58 3.49
 16 6 -26 0.1 3.25
 16 10 -24 -2.14 3.23
 17 -19 -31 -0 4.16
 17 -11 -31 -1.78 3.67
 17 13 -23 -0.29 3.25
 19 3 -29 -2.97 3.67
 19 15 -23 -0.03 3.27
 20 -6 -32 -1.99 4.06
 21 -11 -33 -1.87 4.08
 -4 -26 24 -1.04 2.69
 -4 -26 34 2.1 3.11
 -4 -16 16 0.3 2.28
 -4 -4 32 37.11 3.48
 -3 -29 15 12.79 2.62
 -3 -27 13 18.38 2.67
 -3 -19 9 4.33 1.94
 -3 3 33 5.64 2.69
 -2 -10 4 9.98 1.41
 -2 4 14 80.27 3.71
 -2 8 24 9.08 1.94
 0 -42 12 0 2.6
 1 -39 3 1.07 2.03
 1 -37 1 -0.47 2.03
 2 -12 -10 249.4 10.15
 3 -31 -9 1.88 1.3
 3 7 -5 512.33 20.97
 4 -44 -2 -0.31 2
 5 23 9 2.57 1.32
 6 -8 -18 59.56 3.31
 8 10 -14 70.23 4.11
 9 -21 -23 3.98 2.07
 9 -1 -21 -0.61 2.23
 9 11 -15 17.71 2.69
 9 31 13 2.55 2.02
 9 33 23 1.82 1.72
 10 24 -4 -0.29 2.26
 10 32 12 0.15 2.2
 11 1 -23 8.3 2.72
 12 -6 -26 1.53 2.87
 12 6 -22 16.04 3.05
 12 18 -14 2.65 2.68
 12 20 -12 9.49 2.71
 12 22 -10 12.14 2.94
 12 28 -2 -0.12 2.48
 13 -25 -27 1.1 2.62
 14 -32 -26 1.39 2.35
 14 -6 -28 3.32 3.18
 14 10 -22 0.16 2.84
 14 16 -18 4.39 2.84
 14 26 -8 3.61 2.6
 15 1 -27 2.8 3.23
 16 -22 -30 -0.6 2.98
 16 16 -20 4.87 3.06
 17 -17 -31 -0.51 3.61
 17 -13 -31 3.22 3.63
 17 5 -27 2.62 3.44
 18 -2 -30 3.06 3.86
 18 4 -28 1.02 3.54
 18 12 -24 -0.58 3.51
 18 18 -20 -0.24 3.22
 20 14 -24 -0.29 3.35
 21 -1 -31 -0.17 4.05
 21 5 -29 0.25 3.88
 22 -4 -32 -1.49 4.27
 22 8 -28 -1.2 3.84
 23 1 -31 3.04 4.2
 -4 -26 36 0.02 3.11
 -4 -24 38 -0.66 3.37
 -4 -22 18 31.47 3.01
 -4 -22 40 1.89 3.21
 -4 -18 16 1.44 2.24
 -4 -4 24 27.61 2.72
 -4 -4 34 0.18 2.89
 -3 -33 21 -0.48 2.67
 -3 -31 17 11.85 2.77
 -3 -11 9 24.02 2.07
 -3 3 35 5.1 2.95
 -2 -36 16 0.83 2.63
 -2 -26 6 0.09 2.03
 -2 8 34 11.14 2.59
 -1 -29 3 35.23 2.69
 -1 -25 1 5.19 1.78
 0 -38 6 1.56 2.29
 0 -36 4 2.81 2.17
 0 -20 -4 24.46 1.71
 5 11 -7 90.35 4.35
 6 10 -10 1.8 1.91
 7 -5 -19 27.76 2.52
 7 21 -1 2.01 1.91
 8 -28 -20 4.34 1.48
 10 -8 -24 2.11 2.46
 10 0 -22 73.16 4.42
 11 -7 -25 5.29 2.79
 11 15 -15 35.96 3.24
 11 23 -7 12.7 2.65
 12 32 6 -0.82 2.42
 13 1 -25 3.93 2.94
 13 13 -19 3.15 2.87
 13 27 -5 2.02 2.51
 14 -24 -28 0.36 2.79
 14 6 -24 4.62 3.14
 14 30 -2 -0.27 2.57
 15 -23 -29 0.69 2.98
 15 13 -21 0.07 2.98
 16 -10 -30 3.65 3.46
 16 0 -28 0.58 3.45
 17 -15 -31 -2.18 3.65
 17 9 -25 1.45 3.46
 18 8 -26 0.7 3.76
 19 -5 -31 2.86 3.81
 19 11 -25 1.68 3.55
 20 -8 -32 0.58 4.09
 20 6 -28 1.66 3.73
 21 9 -27 -1.58 3.87
 -4 -28 26 -0.65 2.83
 -4 -28 28 3.52 2.89
 -4 -28 30 3.02 3.07
 -4 -28 32 9.81 3.17
 -4 -8 18 1.49 2.01
 -4 -6 20 0.64 2.02
 -4 -6 38 4.88 2.98
 -3 -35 27 0.37 2.58
 -3 -25 11 2.7 2.18
 -3 3 23 18.73 2.22
 -2 -38 20 4.53 2.82
 -1 -39 13 2.86 2.62
 2 -42 2 1.7 2.15
 2 -40 0 -0.81 2.05
 3 -5 -11 26.98 1.63
 4 -46 0 1.23 2.1
 4 -40 -6 0.11 1.73
 4 -34 -10 6.79 1.34
 4 18 4 2.06 1.4
 5 15 -3 100.23 4.7
 6 -38 -12 1.97 1.19
 6 26 12 37.86 2.48
 7 1 -17 51.71 3.27
 8 22 -2 45.31 3.05
 9 -11 -23 11.47 2.45
 9 23 -3 4.85 2.22
 10 -22 -24 2.78 2.22
 10 34 22 0.57 1.78
 11 5 -21 -0.3 2.68
 11 35 21 -0.74 1.96
 12 -24 -26 0.08 2.5
 12 30 2 3.32 2.39
 13 -7 -27 8.33 3.11
 15 -9 -29 0.57 3.23
 16 -20 -30 -2.12 3.31
 16 18 -18 0.06 2.94
 18 20 -18 2.06 3.25
 19 7 -27 0.79 3.57
 19 17 -21 -1.54 3.23
 20 -10 -32 -1.51 4.1
 20 0 -30 3.23 3.78
 20 10 -26 0.71 3.69
 -4 -28 24 7.15 2.82
 -4 -28 34 0.04 3.06
 -4 -26 38 0.14 3.16
 -4 -24 18 -0.47 2.54
 -4 -24 40 0.29 3.19
 -4 -20 16 2.3 2.28
 -4 -4 36 -0.76 2.88
 -3 -35 25 1.88 3.03
 -3 -33 19 1.94 2.69
 -3 -21 9 9.16 2.06
 -3 -1 15 323.11 13.5
 -2 -34 12 6.83 2.51
 -2 -32 10 15.53 2.57
 -2 -22 4 11.29 1.93
 -1 -15 -1 9.65 1.31
 0 -40 8 5.88 2.47
 0 -34 2 22.65 2.47
 0 14 18 109.72 4.67
 1 -35 -1 1.79 1.92
 1 -21 -7 34.56 1.87
 2 -32 -6 0.66 1.47
 3 -35 -7 1.73 1.56
 5 13 -5 198.36 8.55
 7 5 -15 125.51 5.95
 8 -48 -8 0.85 1.58
 9 -19 -23 3.35 2.14
 10 8 -18 16.52 2.74
 10 14 -14 1.62 2.3
 11 17 -13 13.24 2.67
 11 21 -9 5.8 2.51
 11 27 -1 -1.82 2.39
 12 34 12 1.36 2.19
 14 -8 -28 0.68 3.13
 14 24 -10 7.69 2.75
 15 -31 -27 -0 2.6
 15 9 -23 3.95 3.24
 16 -30 -28 0.74 2.94
 16 -18 -30 0.84 3.36
 16 -12 -30 0.99 3.44
 17 15 -21 -0.28 3.26
 18 -4 -30 0.98 3.85
 22 -6 -32 0.71 4.2
 22 2 -30 0.96 3.99
 23 -1 -31 2.66 4.16
 23 5 -29 -1.62 4.03
 -4 -28 36 0.81 3.13
 -4 -26 20 -0.53 2.59
 -4 -4 22 -0.42 2.1
 -4 -2 28 0.09 2.24
 -4 -2 30 17.78 2.74
 -2 -38 18 -0.51 2.71
 -2 -30 8 21.89 2.59
 -2 8 22 62.85 3.34
 -1 -35 7 3.67 2.26
 -1 -17 -1 12.22 1.6
 -1 11 19 18.81 1.58
 2 -38 -2 0.03 1.87
 2 4 -4 327.09 13.41
 2 14 6 -0.06 0.94
 3 21 15 59.91 2.69
 4 24 18 0.06 1.06
 5 5 -11 11.68 1.86
 6 -22 -18 0.76 1.29
 6 18 -2 6.82 1.83
 7 11 -11 3.32 2.28
 7 29 17 6.85 1.72
 8 2 -18 33.66 2.88
 9 -13 -23 5.15 2.29
 9 13 -13 4.75 2.41
 10 -10 -24 1.4 2.45
 10 4 -20 10.76 2.6
 10 22 -6 -0.37 2.22
 11 -31 -23 -0.34 1.84
 11 -9 -25 8.84 2.76
 11 19 -11 -0.59 2.59
 11 31 7 1.63 2.3
 12 -8 -26 -1.46 2.76
 12 0 -24 8.38 2.86
 12 12 -18 0.37 2.75
 13 -23 -27 1.58 2.64
 13 5 -23 2.89 2.57
 13 9 -21 -0.39 2.96
 13 15 -17 4.95 2.94
 14 0 -26 -0.11 2.94
 14 20 -14 1.7 2.67
 14 22 -12 6.59 2.74
 15 -21 -29 -0.12 3.08
 15 -11 -29 0.11 3.29
 16 -16 -30 0.06 3.36
 16 -14 -30 0.15 3.45
 16 12 -22 0.36 3.08
 16 20 -16 1.15 2.84
 16 22 -14 -0.05 2.9
 16 24 -12 0.94 2.86
 17 -3 -29 0.16 3.53
 19 -7 -31 -0.31 3.86
 19 1 -29 -0.04 3.66
 20 -12 -32 -0.18 4.07
 21 -3 -31 -2.16 4.02
 -4 -30 28 -0.4 2.84
 -4 -30 30 7.43 3.05
 -4 -30 32 -0.01 3.06
 -4 -26 40 -1.22 3.22
 -4 -24 42 1.4 3.32
 -4 -22 16 -0.3 2.24
 -4 -2 26 0.28 2.11
 -4 -2 32 1.48 2.65
 -3 -35 23 2.68 2.8
 -3 -31 15 9.37 2.59
 -3 -29 13 7.2 2.41
 -3 -9 9 60.4 3.15
 -3 -5 11 25.54 1.99
 -2 -36 14 3.43 2.57
 -1 -41 15 0.55 2.57
 -1 -37 9 1.4 2.32
 -1 -33 5 9.87 2.27
 2 -44 4 0.36 2.23
 3 9 -3 109.19 4.84
 3 13 1 60.73 2.95
 4 6 -8 7.57 1.53
 4 22 12 2.17 1.28
 5 1 -13 34 2.35
 6 -10 -18 4.61 1.26
 6 12 -8 0.5 1.74
 6 28 20 0.51 1.39
 8 -46 -10 -0.09 1.42
 8 -4 -20 103.31 5.21
 8 12 -12 130.3 6.23
 9 -15 -23 14.25 1.82
 9 3 -19 15.58 2.54
 10 16 -12 1.38 2.26
 11 29 3 3.53 2.35
 11 33 13 1.87 2.17
 12 26 -4 0.11 2.46
 13 -9 -27 3.6 2.94
 13 25 -7 3.75 2.57
 13 29 -1 -0.95 2.49
 14 -22 -28 -0.11 2.79
 14 12 -20 -0.74 2.94
 15 -19 -29 1.58 3.06
 15 -1 -27 4.22 3.27
 15 15 -19 4.61 2.88
 15 27 -7 0.09 2.83
 16 -2 -28 -2.05 3.37
 16 4 -26 1.35 3.23
 17 3 -27 1.94 3.45
 18 14 -22 -0.05 3.23
 20 -16 -32 -0 3.62
 20 -14 -32 2.42 4.05
 21 3 -29 -0.37 4.02
 22 -8 -32 0.3 4.24
 22 6 -28 1.08 3.84
 24 2 -30 0.96 4.15
 -4 -30 26 -0 2.76
 -4 -30 34 0.94 3
 -4 -28 38 -2.58 3.32
 -4 -16 14 0.81 2.04
 -4 -2 34 9.93 2.94
 -3 -35 21 -0.15 2.7
 -3 -27 11 -0.17 2.21
 -3 -23 9 3.48 2.02
 -3 1 17 338.13 14.11
 -3 3 21 -0.51 1.73
 -2 -4 6 24.39 1.71
 -1 -19 -1 26.86 1.91
 -1 -13 -1 31.54 1.78
 -1 7 11 14.84 1.1
 0 -42 10 5.4 2.56
 0 -28 -2 -0.89 1.58
 0 16 28 4.11 1.65
 0 16 30 -0.47 1.8
 5 25 15 30.29 1.97
 6 22 4 11.23 1.85
 7 19 -3 12.14 2.11
 7 27 11 0.13 1.77
 8 20 -4 9.67 2.07
 9 -29 -21 -1.38 1.6
 9 21 -5 8.02 2.21
 10 -30 -22 -0.09 1.77
 10 -20 -24 -0.78 2.18
 10 -12 -24 1.08 2.42
 10 18 -10 -0.51 2.24
 10 20 -8 3.24 2.19
 10 26 0 13.23 2.41
 10 30 8 5.47 2.2
 10 34 24 -0 1.53
 11 -1 -23 2.44 2.65
 11 35 23 2.64 1.93
 12 -22 -26 0.34 2.61
 12 -10 -26 -2.59 2.8
 13 -31 -25 -0.25 2.19
 14 28 -4 0.26 2.48
 15 -17 -29 -1.01 3.11
 15 -15 -29 0.71 3.16
 15 -13 -29 -1.21 3.22
 16 8 -24 1.82 3.22
 17 11 -23 1.47 3.16
 17 17 -19 -0.66 3.18
 18 -6 -30 -2.01 3.66
 19 -9 -31 0.53 4.08
 19 13 -23 1.69 3.33
 20 -2 -30 -0.21 4.01
 20 4 -28 1.71 3.63
 20 12 -24 -0.46 3.48
 21 11 -25 1.75 3.57
 22 0 -30 0.62 4.02
 -5 -19 29 7.37 2.85
 -5 -19 31 -2.69 3
 -5 -17 27 13.16 2.91
 -5 -17 29 2.02 2.89
 -5 -17 31 -0.48 2.81
 -5 -17 33 4.21 2.91
 -5 -15 27 17.61 2.9
 -5 -15 29 5.01 2.8
 -5 -15 31 -1.33 2.71
 -5 -15 33 1.39 2.84
 -5 -13 29 8.77 2.74
 -5 -13 31 -1.14 2.78
 -4 -30 36 0.02 3.02
 -4 -28 20 17.41 2.98
 -4 -26 18 7.85 2.88
 -4 -26 42 5.34 3.4
 -4 -18 14 6.34 2.35
 -4 -14 14 5.78 2.13
 -4 -6 18 60.58 3.6
 -4 -4 20 169.28 7.62
 -4 -2 24 -0.83 2.25
 -4 -2 36 -0.22 2.88
 -3 -33 17 6.79 2.6
 -2 -28 6 7.52 2.11
 -2 -24 4 0.22 1.85
 -1 -39 11 -1.21 2.45
 -1 13 29 7.72 1.95
 -1 13 31 0.46 2.01
 0 -32 0 77.9 4.06
 2 -28 -8 0.31 1.18
 3 -43 -1 -0.59 2
 3 11 -1 -0.08 1.17
 4 -2 -12 0.5 1.37
 5 27 25 14.96 0.77
 6 -46 -6 0.47 1.69
 6 14 -6 3.67 1.78
 6 16 -4 0.23 1.76
 6 24 8 -0.13 1.62
 7 -25 -19 0.87 1.43
 7 -7 -19 14.28 2.14
 7 13 -9 13.15 2.28
 9 -3 -21 1.3 2.22
 9 15 -11 0 2.18
 10 -2 -22 8.23 2.54
 11 -11 -25 10.56 2.73
 12 4 -22 2.24 2.86
 12 8 -20 26.84 3.31
 13 -21 -27 1.7 2.76
 13 -11 -27 6.98 3.02
 13 -1 -25 5.01 2.99
 13 17 -15 4.82 2.77
 13 23 -9 -0.02 2.59
 13 31 3 1.15 2.4
 14 -36 -24 -0.36 2.1
 14 -20 -28 2.1 2.89
 14 -12 -28 -0.45 2.78
 14 4 -24 -1.08 2.92
 15 17 -17 3.16 2.96
 17 7 -25 4.08 3.29
 18 6 -26 -3.21 3.41
 18 10 -24 1.37 3.23
 20 8 -26 2.74 3.89
 21 -5 -31 -0.54 4.07
 21 7 -27 0.84 3.61
 23 -3 -31 0.7 4.16
 -5 -21 29 2.44 3.04
 -5 -21 31 0.56 3.01
 -5 -19 27 11.27 2.88
 -5 -19 33 1.38 2.92
 -5 -17 25 21.64 3.14
 -5 -17 35 4.19 2.98
 -5 -15 25 33.26 3.25
 -5 -15 35 7.69 3.39
 -5 -13 27 26.24 3.03
 -5 -13 33 3.96 2.89
 -4 -28 40 3.36 3.3
 -4 -24 16 -0.06 2.29
 -4 -20 14 0.76 2.12
 -4 -12 14 0.77 1.87
 -4 -8 16 -0.16 1.75
 -3 5 27 14.24 2.2
 -3 5 29 20.97 2.54
 -3 5 31 0.29 2.37
 -3 5 33 3.17 2.54
 -2 -38 16 -0.35 2.61
 -2 -8 4 12.59 1.41
 -1 -27 1 1.23 1.75
 0 -22 -4 0.49 1.31
 0 -10 -4 0.69 0.64
 3 -45 1 -0.96 2.13
 3 -41 -3 1.29 1.88
 4 -30 -12 -0.22 0.79
 7 17 -5 27.56 2.44
 7 23 3 24.64 2.28
 8 14 -10 210.56 9.32
 8 28 10 -0.26 1.86
 8 30 16 1.21 1.74
 9 -47 -11 -0.08 1.27
 9 17 -9 5.45 2.15
 9 19 -7 3.41 2.1
 9 25 1 0.04 2.03
 9 29 9 0.34 1.99
 9 31 15 3.28 1.98
 10 -18 -24 6.49 2.26
 10 -14 -24 7.91 2.48
 10 32 14 2.1 2.12
 12 -36 -22 0.11 1.69
 13 19 -13 3.14 2.67
 13 21 -11 -0 2.64
 14 -18 -28 1.38 3.04
 14 -14 -28 0.15 2.98
 14 -2 -26 -2.05 3.01
 14 8 -22 17.59 3.25
 15 25 -9 2.6 2.65
 16 14 -20 -2.05 2.91
 17 -5 -29 -1.03 3.52
 17 19 -17 -1.05 3.06
 18 16 -20 -1.24 3.17
 19 -11 -31 1.2 3.94
 19 -1 -29 -1.22 3.67
 19 9 -25 2.26 3.42
 23 3 -29 -1.18 4.13
 -5 -21 27 11.73 2.91
 -5 -21 33 2.5 2.95
 -5 -19 25 21.41 3.04
 -5 -19 35 -1.1 3.03
 -5 -13 25 61.13 3.95
 -5 -13 35 4.95 3.01
 -5 -11 27 51.24 3.68
 -5 -11 29 11.27 2.81
 -5 -11 31 0.82 2.73
 -5 -11 33 2.69 2.85
 -4 -32 28 1.65 2.97
 -4 -32 30 -2.86 2.9
 -4 -32 32 4.36 3.01
 -4 -30 22 11.66 2.81
 -3 -35 19 3.52 2.76
 -2 -34 10 -0.71 2.26
 -2 6 16 16.15 1.55
 -1 -31 3 15.59 2.27
 -1 -5 1 46.79 2.08
 -1 13 27 15.31 1.9
 0 16 26 -1.19 1.42
 2 -36 -4 0.12 1.73
 4 20 8 34.01 2.14
 6 6 -12 279.39 11.86
 7 15 -7 18.22 2.18
 8 18 -6 10.25 2.12
 8 24 2 2.41 1.97
 11 -19 -25 1.98 2.33
 11 -13 -25 3.94 2.54
 11 25 -3 6.27 2.43
 12 -40 -20 -0.21 1.2
 12 -20 -26 -0.51 2.71
 12 -12 -26 -0.26 2.68
 12 -2 -24 -1.09 2.74
 12 24 -6 -0.02 2.46
 12 32 8 3.4 2.33
 12 34 14 1.68 2.12
 13 -19 -27 4.08 2.79
 13 -13 -27 7.23 2.79
 14 -30 -26 -0.18 2.43
 14 -16 -28 -1.72 3.03
 14 14 -18 0.16 2.69
 15 -3 -27 1.65 3.14
 15 3 -25 2.19 3.14
 15 11 -21 0.79 2.92
 15 23 -11 -1.04 2.7
 17 21 -15 0.9 3.1
 17 23 -13 -0.01 2.98
 18 -24 -30 0.17 0.5
 18 -8 -30 0.8 3.58
 19 -19 -31 -2.15 3.94
 19 -13 -31 -0.13 3.81
 20 -4 -30 0.84 3.83
 21 -7 -31 -2.29 4.06
 21 1 -29 0.82 3.84
 24 0 -30 -2.62 4.07
 -5 -23 29 6.69 2.89
 -5 -23 31 -0.15 2.87
 -5 -23 33 3.11 3
 -5 -21 25 9.61 2.82
 -5 -21 35 -0.38 2.96
 -5 -19 37 4.4 3.16
 -5 -17 23 15.1 2.66
 -5 -17 37 3.84 3.08
 -5 -15 23 26.77 2.85
 -5 -15 37 4.47 3.09
 -5 -13 37 2.02 3.03
 -5 -11 35 5.75 2.98
 -4 -32 26 -0.98 2.82
 -4 -28 18 1.64 2.58
 -4 -22 14 22.45 2.56
 -4 -2 22 104.92 5.18
 -4 0 30 0.33 2.27
 -3 -37 23 0.28 2.74
 -3 -31 13 5.03 2.38
 -3 -25 9 12.44 2.19
 -3 -17 7 21.77 2.17
 -3 -15 7 78.31 3.87
 -3 5 35 12.41 2.78
 -2 -36 12 -0.12 2.34
 -2 -32 8 1.25 2.19
 -1 -41 13 2.13 2.53
 -1 -21 -1 7.69 1.51
 1 -33 -3 5.61 1.78
 1 -29 -5 23.81 1.92
 4 -38 -8 1.29 1.47
 4 2 -10 379.83 15.7
 6 -44 -8 -0.44 1.5
 6 -12 -18 34.68 2.46
 6 2 -14 7.95 1.77
 7 -1 -17 47.07 3.08
 7 25 7 12.12 1.93
 11 -17 -25 4.64 1.59
 11 -15 -25 20.07 2.85
 11 3 -21 -0.37 2.49
 11 7 -19 8.84 2.56
 12 -14 -26 -1.05 2.64
 12 28 0 6.06 2.39
 13 -17 -27 6.25 2.86
 13 11 -19 0.48 2.92
 14 -40 -22 -0.62 1.64
 14 26 -6 0.42 2.5
 14 30 0 2.71 2.42
 15 -29 -27 -1.37 2.65
 15 7 -23 2.38 3.42
 15 21 -13 -0.01 2.66
 16 -28 -28 -0.76 3
 16 2 -26 -0.3 3.31
 17 1 -27 2.88 3.42
 18 18 -18 -0.53 3.17
 19 -17 -31 -0.15 3.84
 19 -15 -31 -0.21 3.83
 19 15 -21 -0.04 3.28
 20 14 -22 1.82 3.38
 22 -2 -30 -0.05 4.07
 22 4 -28 -1.48 3.87
 23 -5 -31 0.88 4.2
 -5 -23 27 9.28 2.88
 -5 -23 35 4.45 3.16
 -5 -21 37 8.21 3.19
 -5 -19 23 9.83 2.63
 -5 -17 39 1.32 3.26
 -5 -13 23 16.52 2.57
 -5 -11 25 35.76 3.12
 -5 -9 29 18.47 2.88
 -5 -9 31 1.65 2.62
 -5 -9 33 1.77 2.84
 -4 -30 20 1.72 2.55
 -4 -26 16 1.67 2.94
 -4 0 28 8.42 2.29
 -4 0 32 14.56 2.82
 -4 0 34 0.95 2.84
 -3 -33 15 9.86 2.59
 -3 -29 11 1.85 2.23
 -3 -19 7 43.99 2.9
 -3 -13 7 49.61 2.8
 -3 -7 9 116.92 5.21
 -3 5 25 23.91 2.4
 -2 8 20 6.29 1.55
 0 -40 6 1.25 2.33
 1 19 29 2.82 1.54
 3 3 -7 45.61 2.41
 4 16 2 1.53 1.37
 5 19 3 77.9 3.84
 6 -20 -18 25.86 1.86
 7 7 -13 58.29 3.42
 8 -6 -20 1.66 2.09
 8 26 6 1.91 1.95
 9 9 -15 102.73 5.26
 11 -3 -23 4.42 2.59
 11 13 -15 7.09 2.53
 12 -16 -26 -0.78 2.57
 12 16 -14 1.19 2.52
 12 22 -8 0.17 2.51
 13 3 -23 2.37 2.83
 13 27 -3 2.54 2.46
 16 10 -22 5.34 3.25
 16 16 -18 -0.61 2.75
 17 -7 -29 0.17 3.32
 17 13 -21 0.31 2.91
 18 -10 -30 0.09 3.69
 20 2 -28 -0.21 3.64
 21 -9 -31 -2.38 4.06
 22 8 -26 0.08 3.79
 -5 -25 29 0.99 2.79
 -5 -25 31 -1.98 2.88
 -5 -25 33 1.03 3.15
 -5 -23 25 13.06 2.92
 -5 -23 37 2.77 3.15
 -5 -21 23 7.55 2.69
 -5 -19 39 3.02 3.2
 -5 -15 39 -1.02 3.55
 -5 -13 39 2 3.1
 -5 -11 37 10.88 3.33
 -5 -9 27 39.23 3.26
 -5 -9 35 11.71 3.06
 -4 0 26 -1.4 2.1
 -3 -37 21 -0.36 2.73
 -3 -35 17 1.65 2.59
 -3 3 19 38.62 2.48
 -2 -38 14 0.4 2.45
 -2 10 30 1.63 2.01
 -2 10 32 39.87 3.1
 -1 -11 -1 3.41 1
 -1 13 25 12.69 1.72
 1 -41 3 0.93 2.13
 1 -39 1 -0.92 2.05
 4 8 -6 6.81 1.42
 5 -47 -3 0.99 1.85
 5 -45 -5 -0.16 1.72
 5 7 -9 104.82 4.87
 6 -14 -18 0.38 1.55
 8 0 -18 -0.11 2.03
 8 8 -14 8.15 2.2
 9 -5 -21 -0.27 2.13
 10 -4 -22 26.76 2.81
 10 2 -20 62.9 4.03
 10 24 -2 24.84 2.68
 12 -30 -24 -0.49 2.1
 12 18 -12 -0.7 2.47
 12 20 -10 -0.33 2.41
 13 -3 -25 5.6 2.9
 13 7 -21 -0.18 2.69
 15 -35 -25 -0.7 2.39
 16 6 -24 -0.88 3.13
 16 26 -8 0.32 2.74
 17 -25 -29 0.02 0.75
 18 -22 -30 4.05 2.85
 18 12 -22 3.1 3.2
 18 20 -16 0.34 2.93
 19 -3 -29 0.87 3.55
 19 17 -19 -1.79 3.31
 20 -6 -30 -0.6 3.9
 21 5 -27 0.71 3.6
 21 9 -25 -1.92 3.46
 23 -7 -31 1.36 3.84
 23 1 -29 -0.06 3.92
 24 -2 -30 -0.46 4.15
 -5 -25 27 5.6 2.84
 -5 -25 35 6.01 3.38
 -5 -21 39 -1.97 3.19
 -5 -17 21 0.93 2.33
 -5 -15 21 0.56 2.16
 -5 -11 23 7 2.39
 -5 -11 39 -1.81 3.01
 -5 -9 25 25.86 2.88
 -4 -32 22 0.86 2.7
 -4 -24 14 -0.69 2.15
 -4 -6 16 2.7 1.75
 -4 -4 18 4.42 1.81
 -4 0 36 1.04 2.8
 -3 -21 7 20.24 2.16
 -2 -26 4 5.14 1.93
 -2 10 28 20.73 2.25
 -1 -37 7 2.86 2.25
 0 -42 8 0.37 2.35
 1 -43 5 3.16 2.29
 3 -39 -5 0.43 1.66
 3 -1 -9 5.17 1.24
 7 -9 -19 13.08 2.07
 7 3 -15 61.7 3.58
 9 1 -19 4.73 2.26
 10 6 -18 3.18 2.6
 11 23 -5 3.03 2.34
 11 31 9 1.21 2.14
 11 33 15 1.73 2.09
 12 10 -18 10.99 2.82
 14 -4 -26 0.49 2.89
 14 2 -24 1.66 2.92
 14 24 -8 -0 2.47
 15 -5 -27 -0.39 3.05
 15 13 -19 0.25 2.9
 16 18 -16 -0.39 2.91
 17 -9 -29 -0.87 3.42
 17 5 -25 1.42 3.31
 17 9 -23 0.91 3.13
 18 -20 -30 2.82 3.68
 18 -12 -30 0.47 3.53
 18 4 -26 -1.59 3.37
 19 11 -23 -1.6 3.29
 20 10 -24 0.17 3.33
 21 -11 -31 0 4.05
 21 -1 -29 0.66 3.76
 22 -4 -30 -0.68 3.94
 -5 -25 25 10.04 2.87
 -5 -25 37 4.36 3.33
 -5 -23 23 1.2 2.64
 -5 -23 39 -1.16 3.15
 -5 -19 41 -1.17 3.28
 -5 -13 21 0.39 2.22
 -5 -9 37 3.72 2.9
 -5 -7 29 7.06 2.55
 -5 -7 31 0.22 2.74
 -5 -7 33 3.37 2.84
 -4 -34 28 -0.51 2.92
 -4 -18 12 1.99 2.17
 -4 -16 12 39.06 2.79
 -4 -14 12 2.5 1.89
 -3 -27 9 5.64 2.23
 -3 -1 13 76.01 3.65
 -3 5 23 12.83 2.01
 -2 -18 2 19.51 1.85
 -2 -16 2 323.64 13.42
 -1 -39 9 1.37 2.38
 -1 -35 5 5.64 2.18
 2 0 -6 209.62 8.66
 6 -18 -18 0.04 1.39
 6 -16 -18 24.32 1.94
 7 29 19 0.08 1.51
 9 5 -17 81.51 4.53
 9 23 -1 4.41 2.11
 10 12 -14 5.65 2.29
 11 15 -13 4.71 2.48
 11 27 1 1.45 2.28
 12 -4 -24 6.45 2.73
 12 2 -22 24.09 3.3
 13 13 -17 3.8 2.82
 14 10 -20 7.2 2.87
 14 18 -14 0.04 2.62
 15 27 -5 2.57 2.58
 16 24 -10 -1.01 2.92
 17 15 -19 2.84 3.01
 18 -18 -30 0.21 3.64
 18 -16 -30 0.89 3.55
 18 -14 -30 1.41 3.53
 18 -2 -28 5.3 3.55
 18 8 -24 -1.56 3.3
 19 7 -25 1.76 3.29
 21 -13 -31 -1.93 3.98
 23 5 -27 -2.64 3.96
 -5 -27 29 -1.2 2.82
 -5 -27 31 -0.48 2.82
 -5 -27 33 2.6 2.99
 -5 -21 21 -1.3 2.57
 -5 -21 41 0.15 3.11
 -5 -7 27 15.6 2.6
 -5 -7 35 7.96 2.94
 -4 -30 18 13.15 2.66
 -4 -28 16 -0.6 2.45
 -4 -20 12 39.4 2.92
 -4 -2 20 0.01 1.85
 -4 0 24 24.51 2.5
 -3 -37 19 1.69 2.6
 -3 -11 7 254.64 10.71
 -2 -40 16 0.14 2.61
 -1 -29 1 1.67 1.83
 -1 -23 -1 4.65 1.55
 0 -24 -4 21.46 1.74
 0 16 24 10.4 1.4
 1 19 27 6.43 1.39
 6 -4 -16 0.08 1.69
 6 20 2 87.36 4.28
 6 26 14 -0.36 1.49
 8 -26 -20 0.35 1.54
 10 32 16 0.97 1.97
 11 21 -7 1.91 2.27
 13 -29 -25 0.1 2.29
 13 25 -5 4.03 2.52
 13 29 1 0.37 2.35
 14 6 -22 0.12 2.87
 14 20 -12 2.01 2.63
 14 22 -10 0.49 2.57
 15 1 -25 2.16 3.09
 16 -26 -28 -1.55 3.03
 16 -8 -28 -0.17 3.27
 16 0 -26 -0.36 3.26
 16 22 -12 0.32 2.76
 17 -23 -29 -0.5 2.46
 17 -1 -27 3.18 3.4
 19 -5 -29 0.67 3.64
 20 -8 -30 0.24 3.94
 20 0 -28 -1.37 3.67
 22 2 -28 -1.29 3.7
 24 -4 -30 0.49 4.49
 -5 -27 27 -0 2.71
 -5 -27 35 4.3 3.23
 -5 -25 23 7.53 2.72
 -5 -25 39 2.22 3.04
 -5 -23 41 -1.6 3.29
 -5 -17 19 3.45 2.32
 -5 -11 21 0.48 2.24
 -5 -9 23 8.45 2.34
 -5 -7 37 6.01 3.02
 -4 -34 24 0.03 2.75
 -4 -32 20 8.84 2.88
 -4 -26 14 9.91 2.63
 -4 -12 12 109.74 5.25
 -3 -33 13 1.96 2.36
 -3 -23 7 63.23 3.55
 -3 -3 11 3.84 1.43
 -3 1 15 293.11 12.25
 -2 -20 2 171.17 7.42
 -2 -14 2 1.69 1.29
 -2 10 26 1.16 1.7
 -1 -41 11 -1.5 2.45
 1 -37 -1 -0.22 1.79
 2 -44 2 2.17 2.06
 2 -42 0 2.56 1.97
 2 6 -2 134.5 5.66
 5 -43 -7 0 1.53
 5 -37 -11 0.66 1.07
 5 -7 -15 128.6 5.73
 6 8 -10 330.16 13.86
 7 21 1 2.86 1.79
 8 -44 -12 -1.68 0.47
 8 -8 -20 72.54 3.97
 8 22 0 -0.07 1.89
 9 11 -13 43.97 3.32
 10 22 -4 1.71 2.09
 10 30 10 0.08 2.01
 11 -35 -21 1.21 1.55
 11 -29 -23 -0.06 1.96
 11 -5 -23 3.14 2.55
 11 17 -11 3.97 2.37
 11 19 -9 4.33 2.3
 12 6 -20 3.26 2.89
 12 26 -2 5.82 2.39
 12 34 16 -1.05 2.03
 13 -5 -25 3.71 2.87
 14 28 -2 1.64 2.45
 15 -27 -27 -0.18 2.71
 16 12 -20 4.78 2.89
 17 -11 -29 0.99 3.27
 18 14 -20 1.53 3.1
 22 -6 -30 0.57 4.04
 23 -1 -29 -0.88 3.92
 24 2 -28 0.8 3.83
 25 -1 -29 -0.75 4.01
 -5 -27 25 5.21 2.81
 -5 -27 37 -0.39 3.14
 -5 -15 19 2.54 2.2
 -5 -7 25 20.4 2.64
 -4 -22 12 1.36 2.06
 -3 -35 15 9.35 2.64
 -3 -31 11 1.2 2.32
 -2 -36 10 7.61 2.35
 -2 -34 8 7.4 2.29
 -2 0 8 -0.14 1
 -1 -33 3 5.19 2.05
 3 -7 -11 5.01 1.1
 3 19 11 0 1.15
 4 -46 -2 1.71 1.84
 4 10 -4 7.92 1.42
 4 14 0 0.62 1.33
 5 -1 -13 34.95 2.3
 5 21 7 27.59 2.02
 6 28 22 10.13 1.3
 7 -23 -19 2.48 1.53
 7 -11 -19 10.91 1.93
 8 30 18 1.95 1.67
 9 31 17 0.37 1.78
 10 26 2 -1.48 2.12
 11 1 -21 -0.41 2.45
 11 9 -17 15.59 2.58
 12 32 10 1.14 2.18
 13 -35 -23 -0.43 1.96
 13 1 -23 2.5 2.8
 14 -28 -26 -1.33 2.59
 14 -6 -26 0.7 2.85
 15 -7 -27 1.72 3.18
 15 5 -23 0.61 3.01
 15 9 -21 -1.77 2.81
 15 15 -17 0.05 2.74
 17 -21 -29 -0.66 3.41
 17 -13 -29 1.83 3.38
 17 17 -17 0.83 3.03
 19 1 -27 -0.45 3.52
 19 13 -21 -0.4 3.13
 20 -10 -30 0.91 3.49
 20 12 -22 -0.71 3.1
 21 -3 -29 0.69 3.78
 21 3 -27 -1.08 3.58
 21 11 -23 -0 3.29
 22 6 -26 -2.07 3.81
 -5 -29 29 4.35 2.89
 -5 -29 31 0.65 2.99
 -5 -29 33 1.69 2.83
 -5 -29 35 2.66 2.92
 -5 -27 39 -0.16 3.05
 -5 -25 41 -2.05 3.39
 -5 -13 19 9.05 2.34
 -5 -5 29 4.77 2.47
 -5 -5 31 0.47 2.52
 -5 -5 33 4.44 2.71
 -4 -34 22 7.44 2.78
 -4 2 30 21.91 2.71
 -4 2 32 3.96 2.57
 -2 -38 12 3.77 2.43
 -2 -28 4 0.91 1.84
 -2 4 12 47.45 2.38
 2 -40 -2 2.55 1.9
 2 12 4 -0.03 0.9
 4 -44 -4 0.51 1.71
 4 -12 -14 0.66 1.17
 4 12 -2 13.17 1.55
 5 3 -11 3.33 1.56
 5 17 1 11.54 1.67
 7 9 -11 5.86 1.96
 8 10 -12 0.89 2.18
 9 -27 -21 -0.35 1.68
 9 -7 -21 0.94 2.09
 9 29 11 -0.14 1.88
 10 -6 -22 4.62 2.42
 10 14 -12 35.89 3.02
 13 9 -19 1.11 2.67
 13 23 -7 0.67 2.61
 14 30 2 -0 2.37
 15 25 -7 0.91 2.55
 16 -24 -28 2 2.22
 16 -10 -28 1.05 3.24
 16 4 -24 3.62 3.26
 17 -19 -29 -0.16 3.37
 17 -15 -29 1.56 3.3
 17 11 -21 1.1 3.02
 17 19 -15 1.4 2.79
 18 -4 -28 0.58 3.44
 18 2 -26 -0.16 3.3
 19 -7 -29 -0.36 3.56
 -5 -29 27 -0.7 2.76
 -5 -29 37 0 2.96
 -5 -9 21 0.31 2.16
 -5 -7 23 16.75 2.56
 -5 -5 27 14.31 2.53
 -5 -5 35 8.19 2.86
 -4 -32 18 -1.96 2.44
 -4 -30 16 -1.09 2.3
 -4 -24 12 71.61 4.03
 -4 0 22 -1.08 1.88
 -4 2 28 0.93 2.08
 -4 2 34 5.33 3.06
 -3 -37 17 5.69 2.61
 -3 -29 9 2.54 2.21
 -3 -25 7 18.42 2.29
 -3 7 31 -0.53 2.19
 -3 7 33 5.8 2.5
 -2 -22 2 0.16 1.67
 -2 -6 4 2.23 1.03
 -1 13 23 14.68 1.64
 3 -27 -11 1.16 0.66
 5 9 -7 310.7 12.99
 7 -3 -17 48.47 3.04
 7 27 13 5.21 1.72
 8 28 12 9.24 1.93
 9 21 -3 30.34 2.55
 10 0 -20 -0.9 2.31
 10 16 -10 26.88 2.69
 10 20 -6 1.48 2.06
 10 28 6 0 1.86
 11 5 -19 1.53 2.38
 12 -6 -24 -0 2.65
 13 5 -21 0 2.3
 13 17 -13 2.36 2.57
 14 0 -24 -1.36 3.02
 14 12 -18 5.5 2.7
 16 8 -22 -1.06 3.18
 17 -17 -29 0.25 3.31
 17 3 -25 2.69 3.34
 17 23 -11 1.29 2.7
 18 10 -22 -1.27 3.06
 18 16 -18 1.84 3.05
 20 -12 -30 -1.78 3.8
 20 -2 -28 0.07 3.6
 20 8 -24 2.57 3.35
 22 -8 -30 0.02 4.05
 22 0 -28 989.6 42.03
 23 -3 -29 0.9 4.22
 23 3 -27 1.14 3.78
 -5 -29 25 1.58 2.73
 -5 -27 41 -0 2.91
 -5 -23 19 3.09 2.39
 -5 -11 19 12.12 2.48
 -5 -5 37 5.91 2.98
 -4 -28 14 0.88 2.31
 -4 -10 12 13.99 1.89
 -4 -4 16 0.71 1.66
 -3 -9 7 529.58 21.72
 -3 -5 9 0.66 1.41
 -3 3 17 97.53 4.51
 -3 5 21 1.55 1.62
 -3 7 29 15.09 2.26
 -2 -40 14 0.11 2.45
 -2 -32 6 1.33 2.13
 -2 -12 2 223.28 9.31
 -2 10 24 42.53 2.69
 -1 11 17 50.98 2.48
 2 -34 -6 2.21 1.51
 4 -4 -12 463.68 19.02
 6 -42 -10 -0.42 1.19
 8 -2 -18 35.16 2.78
 9 -1 -19 3.54 2.22
 9 13 -11 0.75 2.16
 9 25 3 16.44 2.28
 10 18 -8 16.77 2.34
 11 25 -1 1.34 2.26
 11 33 17 2.08 1.92
 12 -28 -24 -0.11 2.2
 12 24 -4 0.5 2.38
 12 28 2 -0.98 2.24
 13 -7 -25 6.49 2.89
 13 19 -11 1.58 2.58
 13 21 -9 1.86 2.5
 14 -8 -26 -1.95 2.91
 14 26 -4 -0.51 2.4
 15 -1 -25 5.52 3.03
 15 19 -13 4.39 2.94
 15 23 -9 0.06 2.65
 16 -12 -28 0.53 3.21
 16 -2 -26 1.24 3.09
 16 14 -18 2.82 2.78
 17 7 -23 1.36 3.1
 18 6 -24 0.42 3.21
 19 5 -25 0.45 3.41
 19 9 -23 1.02 3.34
 19 15 -19 -0.27 2.94
 20 -14 -30 1 3.83
 21 -5 -29 -1.04 3.79
 24 0 -28 -1.32 3.87
 -5 -31 29 3.23 2.86
 -5 -31 31 1.84 2.89
 -5 -31 33 -0.03 2.82
 -5 -27 21 -0.87 2.49
 -5 -19 17 34.92 3.03
 -5 -5 25 27.03 2.64
 -4 -36 24 4 2.72
 -4 -34 20 -0.84 2.57
 -4 -2 18 171.95 7.58
 -4 2 26 0.01 2.02
 -3 -39 19 -0.22 2.41
 -1 -25 -1 4.25 1.59
 2 16 10 78.42 3.34
 6 18 0 166.62 7.31
 7 -13 -19 6.87 1.79
 8 -10 -20 -0.16 1.92
 8 20 -2 0.57 1.84
 9 27 7 8.24 2.05
 10 4 -18 30.02 3.09
 12 0 -22 -0.75 2.76
 13 27 -1 0.93 2.37
 14 -34 -24 0.04 2.24
 15 21 -11 0.66 2.59
 16 -22 -28 -0.8 3.02
 16 26 -6 0.21 2.47
 18 -6 -28 0.68 3.26
 18 18 -16 -0.88 2.91
 19 -9 -29 0.59 3.87
 20 -18 -30 4.35 3.9
 20 -16 -30 -0.28 3.86
 20 14 -20 -0.39 3.06
 21 1 -27 -0.41 3.61
 22 -10 -30 0.07 3.95
 -5 -31 27 5.79 2.79
 -5 -25 19 4.88 2.58
 -5 -21 17 32.4 2.83
 -4 -26 12 1.74 2.14
 -3 -35 13 1.27 2.32
 -3 -33 11 -1.02 2.27
 -3 7 27 71.05 3.87
 -2 8 18 38.5 2.27
 -1 -41 9 1.13 2.34
 -1 -39 7 5.72 2.28
 0 -40 4 -0.48 2.11
 1 -35 -3 6.36 1.77
 2 18 14 11.51 0.66
 5 11 -5 352.04 14.64
 5 15 -1 16.14 1.72
 6 0 -14 24.36 2.09
 6 4 -12 1.02 1.64
 6 10 -8 176.54 7.71
 6 24 10 51.26 2.82
 7 -21 -19 0.69 1.56
 7 11 -9 10.24 2.06
 7 19 -1 2.93 1.86
 8 12 -10 0.59 2.01
 8 24 4 6.48 1.98
 9 7 -15 109.35 5.45
 9 15 -9 10.29 2.23
 9 19 -5 39.27 2.87
 10 -8 -22 38.25 3.11
 11 11 -15 23.67 2.65
 11 31 11 -0.55 2.12
 12 8 -18 0.69 2.59
 12 14 -14 3.04 2.39
 13 -27 -25 0.9 2.41
 14 -26 -26 1.54 2.65
 14 4 -22 7.16 2.84
 14 8 -20 0.38 2.7
 14 14 -16 -0.77 2.7
 15 -33 -25 -0.45 2.45
 15 -11 -27 0.93 2.92
 15 11 -19 4.48 2.81
 16 -32 -26 -0.35 2.74
 16 -20 -28 1.08 3.05
 16 -16 -28 -0.2 3.14
 16 -14 -28 1.38 3.24
 17 13 -19 0.23 3.04
 18 20 -14 1.27 2.88
 19 -1 -27 0.23 3.48
 22 4 -26 0 3.51
 23 -5 -29 -0 3.95
 -6 -18 32 13.2 3.11
 -6 -18 34 0.62 3.16
 -6 -16 32 0.03 2.87
 -5 -7 21 0.68 2.08
 -5 -3 29 5.02 2.42
 -5 -3 31 2.14 2.51
 -5 -3 33 7.97 2.72
 -5 -3 35 12.02 2.95
 -4 -36 22 -0.44 2.64
 -4 -20 10 -0.93 1.94
 -4 -18 10 55.72 3.32
 -4 -16 10 3.62 1.81
 -3 -37 15 1.97 2.44
 -2 -24 2 37.14 2.5
 -1 -37 5 7.97 2.2
 -1 -31 1 7.67 1.91
 0 -38 2 6.52 2.03
 0 -26 -4 0.49 1.33
 1 -31 -5 7.16 1.58
 1 19 25 11.41 0.77
 2 8 0 0.13 0.91
 2 10 2 8.74 1.1
 3 -45 -1 -0.49 1.92
 3 -37 -7 1.93 1.35
 3 -33 -9 0.23 1.12
 4 -42 -6 0.51 1.56
 4 4 -8 164.93 7.07
 5 25 17 13.78 1.39
 7 5 -13 29.54 2.5
 8 6 -14 18.97 2.34
 8 26 8 -0.11 1.81
 9 -9 -21 -0.09 2.07
 9 3 -17 2.11 2.23
 9 17 -7 62.48 3.72
 10 -34 -20 6.74 0.75
 10 32 18 1.31 1.86
 12 -8 -24 3.71 2.66
 12 4 -20 27.46 3.14
 12 22 -6 1.9 2.4
 12 34 18 0.22 1.79
 13 -1 -23 2.25 2.72
 13 11 -17 11.16 2.95
 14 -10 -26 -0.15 2.88
 15 -23 -27 -3.27 1.86
 16 -18 -28 -2.06 3.09
 16 16 -16 0.99 2.67
 18 0 -26 1.17 3.29
 19 -11 -29 -1.27 3.88
 19 17 -17 1.44 2.98
 20 -4 -28 -1.02 3.55
 21 -7 -29 -0.94 3.81
 22 -12 -30 1.97 4.1
 22 -2 -28 1.69 3.82
 -6 -20 30 21.33 3.14
 -6 -20 32 3.21 3
 -6 -20 34 0.91 2.84
 -6 -20 36 0.6 3.07
 -6 -18 28 3.39 2.81
 -6 -18 30 -0.49 2.71
 -6 -18 36 -0.28 2.91
 -6 -16 30 14.29 2.91
 -6 -16 34 5.19 3.07
 -6 -16 36 0.96 2.86
 -6 -14 32 14.53 2.94
 -6 -14 34 -0.38 2.73
 -5 -31 25 0 2.59
 -5 -23 17 32.01 2.93
 -5 -9 19 10.05 2.14
 -5 -5 23 20.35 2.46
 -5 -3 37 6.74 2.89
 -4 -34 18 5.65 2.54
 -4 -32 16 0.66 2.47
 -4 -30 14 5.83 2.44
 -4 -14 10 96.13 4.68
 -4 0 20 201.94 8.79
 -4 2 24 -1.46 1.98
 -3 -31 9 1.24 2.18
 -3 -27 7 31.49 2.64
 -3 -19 5 68.81 3.58
 -3 -17 5 90.3 4.31
 -2 -38 10 -0.82 2.28
 -2 -2 6 14.68 1.24
 -1 9 13 85.72 3.7
 1 -43 3 1.1 2.04
 2 -38 -4 0.52 1.64
 3 5 -5 24.08 1.7
 4 -14 -14 10.09 1.27
 5 13 -3 192.57 8.25
 6 -6 -16 0.69 1.64
 7 -31 -17 1.1 0.76
 7 25 9 2.58 1.68
 8 -24 -20 14.6 1.89
 8 14 -8 7.29 2.06
 8 18 -4 -0.15 2.01
 10 24 0 -0.31 2.11
 11 -39 -19 2.42 0.56
 11 -27 -23 0.92 2.08
 11 -1 -21 -1.77 2.38
 11 27 3 4.87 2.21
 12 16 -12 19.61 2.78
 13 -39 -21 3.5 0.75
 13 -9 -25 6.92 2.88
 13 29 3 0.93 2.26
 13 31 7 3.15 2.29
 14 24 -6 0.12 2.43
 15 -13 -27 2.93 3.05
 15 3 -23 1.74 3.08
 15 7 -21 -0.89 2.87
 15 27 -3 -0.43 2.48
 16 -4 -26 -1.82 3.12
 16 2 -24 0.32 3.15
 16 10 -20 0.43 2.81
 16 24 -8 1.73 2.79
 17 1 -25 0.04 3.19
 18 -8 -28 -0.19 3.39
 18 12 -20 1.57 2.97
 19 11 -21 2.91 3.25
 20 2 -26 -2.55 3.45
 20 10 -22 1.16 3.29
 21 9 -23 0.56 3.47
 23 1 -27 -0.42 4
 24 -2 -28 -0.13 3.9
 -6 -22 30 -0.9 2.71
 -6 -22 32 5.62 3.03
 -6 -22 34 1.99 2.86
 -6 -22 36 -1.1 2.95
 -6 -20 28 0.83 2.72
 -6 -20 38 0.18 3.15
 -6 -18 38 1.01 2.98
 -6 -16 28 1.3 2.7
 -6 -16 38 -0.41 2.94
 -6 -14 28 10.5 2.88
 -6 -14 30 0.32 2.76
 -6 -14 36 -0.1 2.84
 -5 -33 29 0.62 2.81
 -5 -29 21 2 2.73
 -5 -27 19 0.96 2.45
 -5 -3 27 12.33 2.37
 -4 -22 10 55.38 3.34
 -4 -8 12 133.04 5.98
 -3 -39 17 0.76 2.45
 -3 -15 5 44.63 2.55
 -2 -40 12 -0.13 2.34
 -2 -36 8 0.23 2.16
 -2 -30 4 2.48 1.98
 1 -45 5 1.89 2.13
 1 -41 1 -0.86 1.96
 1 -25 -7 66.74 3.08
 3 -43 -3 1.08 1.74
 5 27 27 7.41 0.55
 6 12 -6 34.84 2.41
 6 16 -2 146.12 6.49
 7 -19 -19 3.72 1.63
 7 -17 -19 6.79 1.73
 7 13 -7 65.38 3.61
 7 17 -3 41.57 2.71
 7 29 21 0.51 1.42
 8 -12 -20 39.56 2.8
 8 16 -6 0.65 1.75
 9 -45 -13 0.54 0.49
 10 10 -14 2.06 2.25
 10 30 12 7.02 1.98
 11 -9 -23 4.68 2.53
 11 23 -3 13.71 2.42
 11 29 7 5.3 2.14
 12 18 -10 23.24 2.84
 12 20 -8 11.37 2.63
 12 32 12 3.38 2.12
 14 -2 -24 2.48 2.79
 14 28 0 0.06 2.25
 15 -21 -27 1.47 2.86
 15 -3 -25 5.77 3.02
 16 20 -12 3.98 2.93
 16 22 -10 3.49 2.69
 19 -13 -29 1.53 3.61
 19 3 -25 2.32 3.33
 20 6 -24 0.22 3.24
 21 -9 -29 0.22 3.85
 23 -7 -29 0.12 3.86
 -6 -24 30 6.39 2.94
 -6 -24 32 3.14 2.8
 -6 -24 34 4.18 3
 -6 -22 28 6.94 2.72
 -6 -22 38 1.48 3.03
 -6 -20 26 -0.16 2.53
 -6 -18 26 1.61 2.6
 -6 -16 26 0.69 2.28
 -6 -14 38 0.61 2.99
 -6 -12 30 29.7 3.26
 -6 -12 32 -0.29 2.72
 -6 -12 34 5.96 2.83
 -6 -12 36 -0.54 2.82
 -5 -33 27 3.5 2.86
 -5 -31 23 -0.3 2.58
 -5 -25 17 15.15 2.67
 -5 -11 17 43.89 3.09
 -4 -36 20 4.43 2.61
 -4 -28 12 50.85 3.45
 -3 -21 5 117.21 5.42
 -2 6 14 1.63 1.14
 -1 -35 3 6.78 2.06
 -1 -9 -1 0.97 0.83
 4 0 -10 -0.44 1.22
 5 -41 -9 7.55 0.72
 6 14 -4 37.73 2.46
 7 15 -5 82.35 4.18
 8 30 20 0.64 1.59
 9 -25 -21 -0.45 1.75
 9 31 19 1.1 1.79
 10 -2 -20 67.15 4.01
 11 7 -17 19.99 2.63
 11 13 -13 14.7 2.45
 12 -34 -22 0.2 1.82
 12 -26 -24 -0.64 2.25
 12 26 0 1.65 2.26
 13 25 -3 1.76 2.31
 14 -12 -26 -1.07 2.69
 14 18 -12 6.11 2.66
 14 22 -8 4.84 2.5
 15 -19 -27 3.14 2.92
 15 -17 -27 -1.29 3
 15 -15 -27 0.5 3.05
 15 13 -17 6.91 2.76
 16 6 -22 6.8 3.25
 17 -29 -27 -0.2 3.07
 17 5 -23 2.96 3.11
 17 9 -21 -0.42 3.09
 17 15 -17 2.11 2.91
 18 -26 -28 -0.09 0.46
 18 4 -24 0.86 3.2
 18 8 -22 4.44 3.22
 19 -21 -29 -0.65 3.53
 19 -19 -29 0 3.62
 19 -17 -29 2.29 3.79
 19 -15 -29 2.15 3.56
 19 -3 -27 1.72 3.44
 19 7 -23 -1.74 3.27
 21 -1 -27 0.82 3.75
 22 -4 -28 -0.15 3.73
 23 5 -25 -2.09 3.65
 -6 -24 28 -0.77 2.62
 -6 -24 36 0.27 3.11
 -6 -22 26 1.93 2.58
 -6 -20 40 -0.76 3.11
 -6 -18 40 10.23 3.31
 -6 -16 40 1 3.02
 -6 -14 26 -0.14 2.51
 -6 -12 28 0.31 2.48
 -6 -12 38 3.4 3.16
 -5 -19 15 18.66 2.42
 -5 -17 15 34.6 2.82
 -5 -3 25 31.21 2.78
 -4 -24 10 1.88 1.72
 -4 -12 10 1.97 1.61
 -4 4 32 43.65 3.43
 -4 4 34 1.92 2.57
 -2 -34 6 0.46 2.09
 -2 -10 2 8.92 1.26
 -2 10 22 24 1.99
 -1 -27 -1 1.35 1.56
 0 16 22 -0.97 1.08
 1 3 -1 257.59 10.47
 3 15 5 48.64 2.42
 7 -5 -17 13.62 2.05
 9 -33 -19 -3.32 0.79
 9 -11 -21 -0.48 2.01
 9 23 1 2.59 1.89
 10 -10 -22 1.11 2.28
 11 3 -19 7 2.41
 11 33 19 -0.35 1.86
 12 -10 -24 -0.16 2.55
 12 -2 -22 26.5 3.18
 13 -25 -25 -0.93 2.51
 13 -11 -25 3.45 2.68
 13 3 -21 -0.31 2.65
 13 7 -19 1.97 2.55
 14 10 -18 -0.44 2.78
 14 20 -10 8.09 2.74
 14 30 4 1.22 2.3
 17 -7 -27 -0.58 3.25
 18 -10 -28 -0.75 3.3
 18 14 -18 -0.83 3.09
 20 -6 -28 -0.09 3.63
 22 2 -26 0.86 3.72
 24 -4 -28 -2.05 3.9
 -6 -26 30 2.72 2.77
 -6 -26 32 11.59 3.01
 -6 -26 34 -0.82 2.98
 -6 -26 36 0.41 3.05
 -6 -24 38 2.1 2.95
 -6 -22 40 0.4 3.17
 -6 -20 24 1.48 2.66
 -6 -18 24 16.46 2.83
 -6 -16 24 1.84 2.52
 -6 -10 30 0.7 2.49
 -6 -10 32 20.62 3.12
 -6 -10 34 -0.74 2.78
 -6 -10 36 1.12 2.97
 -5 -31 21 0.37 2.46
 -5 -29 19 2.03 2.46
 -5 -21 15 30.78 2.76
 -5 -15 15 43.19 3.05
 -5 -7 19 10.14 2.09
 -5 -1 33 1.67 2.79
 -4 4 30 2.26 2.22
 -3 -29 7 15.21 2.26
 -3 -23 5 39.11 2.7
 -3 -13 5 160.33 6.94
 -3 5 19 20.48 1.82
 -2 -26 2 0.73 1.66
 0 -36 0 15.16 2.06
 1 -39 -1 1.09 1.83
 4 22 14 20.96 1.48
 8 -22 -20 1.41 1.72
 8 -4 -18 2.83 1.98
 9 -3 -19 14.55 2.3
 9 9 -13 47.64 3.3
 11 21 -5 22.98 2.6
 12 10 -16 0.08 2.24
 15 25 -5 2.22 2.43
 16 -6 -26 1.01 3.02
 17 17 -15 3.01 2.74
 19 13 -19 0.55 3.12
 20 0 -26 -1.91 3.69
 21 -11 -29 -0.71 3.8
 21 11 -21 1.07 3.09
 22 6 -24 0.31 3.72
 23 -9 -29 -0.38 3.96
 23 -1 -27 0.58 3.96
 24 2 -26 -0.01 3.84
 25 -1 -27 -0.54 3.85
 -6 -26 28 3.21 2.76
 -6 -26 38 0.4 2.93
 -6 -24 26 3.13 2.56
 -6 -24 40 0.12 3
 -6 -22 24 7.09 2.6
 -6 -14 24 20.25 2.64
 -6 -12 26 0.65 2.33
 -6 -10 38 0.93 2.9
 -5 -27 17 8.61 2.58
 -5 -5 21 0.33 2.02
 -5 -1 31 0.93 2.45
 -5 -1 35 7.88 2.97
 -4 -34 16 -0.06 2.43
 -4 -32 14 -1.91 2.27
 -4 -2 16 2.29 1.65
 -4 2 22 111.25 5.29
 -4 4 28 8.11 2.13
 -3 -37 13 2.68 2.34
 -3 -35 11 0.41 2.27
 -3 -7 7 18.47 1.62
 -3 1 13 76.58 3.62
 -2 12 32 0.02 2.09
 -1 13 21 2.79 1.35
 2 -46 2 -0.13 1.92
 4 -20 -14 2.36 0.52
 4 -16 -14 0.15 1.09
 4 24 20 20.88 1.13
 5 -3 -13 123.56 5.51
 5 5 -9 5.7 1.5
 8 -32 -18 3.57 0.73
 9 29 13 2.31 1.82
 10 22 -2 4.82 2.07
 10 26 4 0.95 2.04
 10 28 8 -1.55 2.02
 11 -25 -23 0.07 2.1
 11 -11 -23 3.02 2.45
 11 15 -11 0.99 2.39
 13 -13 -25 11.91 2.98
 13 -3 -23 0.13 2.63
 13 23 -5 8.56 2.77
 14 -20 -26 1 2.7
 14 -16 -26 0.94 2.79
 14 2 -22 -0.33 2.75
 15 -5 -25 5.59 2.96
 15 15 -15 6.44 2.69
 16 -30 -26 -0.65 2.76
 16 12 -18 0.87 2.74
 17 -1 -25 3.94 3.41
 17 21 -11 0.27 2.61
 17 23 -9 -0.48 2.59
 18 -24 -28 0.36 1.25
 18 -12 -28 -1.4 3.39
 20 -8 -28 -2.34 3.84
 20 12 -20 1.76 3.19
 21 -13 -29 -1.69 3.8
 21 3 -25 -0.17 3.4
 22 -6 -28 -1.72 3.79
 -6 -28 32 -0.6 2.81
 -6 -28 34 4.35 2.93
 -6 -28 36 -1.72 3.03
 -6 -26 40 0.26 3.13
 -6 -10 28 19.75 3.01
 -5 -33 23 0.02 2.76
 -5 -23 15 38.17 3.06
 -5 -9 17 54.63 3.31
 -5 -1 29 9.53 2.55
 -4 -36 18 -0.83 2.49
 -4 -26 10 88.78 4.63
 -4 -4 14 -0.05 1.55
 -3 -39 15 3.68 2.4
 -3 -33 9 3.24 2.13
 -1 15 31 -0.04 1.83
 2 -44 0 0.28 1.86
 5 19 5 46.54 2.58
 6 26 16 -0.16 1.41
 8 -16 -20 32.16 2.55
 8 8 -12 124.01 5.92
 8 22 2 46.38 2.87
 9 -13 -21 0.01 2.12
 10 -12 -22 21.64 2.63
 10 2 -18 0.14 2.22
 10 12 -12 7.38 2.01
 11 -3 -21 0.62 2.3
 11 17 -9 0.85 2.16
 11 19 -7 22.46 2.52
 12 -46 -16 -0 0.58
 12 -24 -24 2.42 2.36
 12 -12 -24 4.81 2.55
 12 28 4 1.91 2.18
 12 30 8 1.73 2.1
 13 -33 -23 -0 2.06
 13 15 -13 8.33 2.55
 14 -38 -22 -0.87 1.96
 14 -18 -26 -0.01 2.77
 14 -4 -24 -2.17 2.79
 14 6 -20 19.53 2.98
 14 26 -2 0.17 2.32
 15 -31 -25 1.64 2.49
 15 1 -23 1.08 2.63
 15 9 -19 2.6 2.75
 15 23 -7 3.06 2.44
 16 0 -24 1.49 2.95
 17 -27 -27 1.82 1.61
 17 -9 -27 2.6 3.25
 17 11 -19 1.32 3.02
 18 -14 -28 1.59 3.26
 18 16 -16 0.72 2.84
 19 -5 -27 -0.21 3.37
 19 1 -25 -1.78 3.42
 21 -15 -29 1.14 3.67
 21 -3 -27 0.77 3.55
 21 7 -23 0.47 3.23
 24 -6 -28 0.34 3.89
 -6 -28 30 8.86 2.87
 -6 -28 38 0.41 2.91
 -6 -26 26 -0.75 2.63
 -6 -24 24 1.31 2.51
 -6 -20 22 31.25 3.07
 -6 -18 22 4.39 2.16
 -6 -12 24 -0.65 2.36
 -6 -10 26 -0.33 2.37
 -6 -8 30 42.41 3.47
 -6 -8 32 1.72 2.73
 -6 -8 34 13.44 3.37
 -6 -8 36 1.79 2.73
 -5 -3 23 20.48 2.39
 -4 -30 12 0.59 2.25
 -4 0 18 0.35 1.65
 -3 -25 5 30.68 2.43
 -2 -32 4 0.77 1.97
 -2 12 30 37.28 2.7
 -1 -41 7 0.29 2.06
 3 -41 -5 0.64 1.6
 4 -18 -14 5.63 1.09
 6 6 -10 79.23 3.93
 8 -20 -20 21.63 2.11
 8 -18 -20 -1.06 1.81
 8 28 14 0.54 1.65
 9 -23 -21 -0.75 1.88
 10 -24 -22 8.59 2.08
 10 32 20 -0.26 1.72
 11 31 13 2.36 2.06
 12 2 -20 0.72 2.43
 12 6 -18 17.94 2.65
 13 -15 -25 2.17 2.67
 13 27 1 -0.16 2.25
 14 -32 -24 1.48 2.29
 15 5 -21 -0.4 3.01
 15 17 -13 1.41 2.61
 16 26 -4 1.6 2.44
 18 -22 -28 0.53 3.33
 18 -16 -28 0.2 3.33
 18 10 -20 2 3.12
 19 9 -21 1.32 3.03
 19 15 -17 0.26 3
 20 4 -24 0.74 3.25
 20 8 -22 -0.64 3.1
 22 0 -26 -0.34 3.55
 23 3 -25 0.56 3.65
 -6 -28 28 1.69 2.65
 -6 -22 22 0.1 2.5
 -6 -16 22 70.89 4.19
 -6 -8 38 1.75 2.86
 -5 -35 25 0.92 2.94
 -5 -31 19 2.01 2.5
 -5 -25 15 32.32 3.07
 -5 -1 27 28.01 2.73
 -4 -38 20 -0.68 2.54
 -4 -10 10 244.7 10.38
 -4 4 26 -1.08 1.91
 -2 -40 10 6.97 2.33
 -2 -38 8 6.01 2.25
 -1 -43 9 0.31 2.16
 -1 -33 1 1.48 1.85
 0 -44 6 0.46 2.09
 0 -42 4 0.09 2.08
 2 -6 -8 578.18 23.44
 3 -3 -9 141.67 6.02
 4 20 10 0.98 1.28
 6 -48 -6 -0.23 1.51
 6 -8 -16 0.02 1.58
 6 20 4 1.48 1.6
 7 7 -11 14.1 2.02
 7 21 3 30.54 2.3
 7 27 15 8.88 1.68
 10 20 -4 0.9 1.94
 11 -13 -23 7.62 2.49
 11 25 1 -1.48 2.09
 12 -14 -24 2.47 2.44
 12 24 -2 0.08 2.19
 13 -21 -25 0.16 1.85
 13 -19 -25 4.28 2.73
 13 17 -11 0.43 2.46
 13 19 -9 2.4 2.41
 13 21 -7 11.06 2.56
 14 12 -16 -0.02 2.61
 15 19 -11 -0.01 2.49
 15 21 -9 0.63 2.42
 16 4 -22 1.15 2.8
 16 8 -20 7.57 2.95
 16 14 -16 -0.7 2.62
 17 -11 -27 2.46 3.19
 17 3 -23 -0.85 3.17
 18 -20 -28 0.5 3.32
 18 -18 -28 -1.56 3.59
 18 -4 -26 3.33 2.86
 18 2 -24 0.23 3.15
 18 18 -14 -1 2.76
 19 5 -23 -1.89 3.18
 20 -10 -28 0.09 3.78
 20 14 -18 0.11 2.91
 21 13 -19 0.48 2.68
 22 -8 -28 -1.35 3.78
 23 -3 -27 -1.74 3.76
 24 0 -26 -0.26 3.65
 25 -3 -27 0.65 3.79
 -6 -30 30 -0.58 2.67
 -6 -30 32 1.43 2.8
 -6 -30 34 -0.03 2.74
 -6 -28 26 0.81 2.59
 -6 -26 24 4.92 2.59
 -6 -14 22 2.23 2.18
 -6 -8 28 1.05 2.44
 -5 -33 21 0.01 2.58
 -5 -29 17 7.65 2.48
 -4 -6 12 0.73 1.59
 -3 -11 5 748.5 30.51
 -3 -3 9 150.21 6.46
 -3 3 15 272.32 11.37
 -2 -42 12 4.36 2.39
 -2 -28 2 15.24 1.82
 -2 12 28 2.4 1.74
 -1 15 29 2.69 1.74
 2 -42 -2 -0.39 1.76
 3 7 -3 21.84 1.55
 4 -6 -12 0.08 1.19
 4 6 -6 1.94 1.27
 5 -11 -15 23.26 1.8
 5 1 -11 7.31 1.5
 7 -49 -7 -0.66 1.39
 9 -15 -21 -0.16 1.26
 9 1 -17 10.17 2.21
 9 11 -11 3.13 2.03
 9 21 -1 4.52 1.86
 9 27 9 1.33 1.84
 10 -14 -22 -0 2.21
 10 -4 -20 12.95 2.42
 10 14 -10 4.09 2.09
 11 -33 -21 -0.46 1.71
 12 -4 -22 2.06 2.52
 12 12 -14 1.27 2.39
 13 9 -17 3.22 2.52
 13 31 9 -0.01 2.18
 17 -25 -27 -0.87 2.22
 17 7 -21 -0.17 2.86
 18 6 -22 1.41 3.12
 19 -7 -27 -0.88 3.31
 20 -2 -26 -1.61 3.64
 21 -5 -27 -1.15 3.69
 22 4 -24 1.86 3.56
 22 8 -22 0.03 3.47
 24 -8 -28 -1.49 3.78
 -6 -30 28 1.24 2.84
 -6 -24 22 17.29 2.74
 -6 -10 24 15.83 2.52
 -6 -6 34 0.36 2.75
 -5 -35 23 0.91 2.61
 -5 -19 13 13.34 2.21
 -4 -36 16 0.04 2.33
 -4 -34 14 1.85 2.35
 -4 -28 10 2.69 2.16
 -4 -20 8 37.17 2.65
 -4 -18 8 5.33 1.86
 -3 -31 7 10.14 2.18
 -2 -36 6 1.44 2.1
 -1 -29 -1 0.16 1.57
 0 -40 2 0.23 1.92
 3 1 -7 69.02 3.19
 4 -40 -8 2.38 1.37
 5 -47 -5 0.43 1.55
 8 0 -16 6.1 1.97
 9 -21 -21 0.58 1.9
 9 -17 -21 -0.23 1.98
 10 -22 -22 -0.02 2
 10 16 -8 -0.15 1.97
 10 18 -6 -0.45 1.93
 11 -15 -23 2.9 2.36
 11 33 21 0.27 1.75
 12 -18 -24 -0.3 2.37
 12 -16 -24 5.04 2.51
 12 32 14 0.1 2
 13 -5 -23 3.62 2.63
 13 1 -21 -0.12 2.58
 13 29 5 3.12 2.23
 14 -6 -24 2.94 2.75
 14 24 -4 0.62 2.31
 15 -7 -25 5.13 2.9
 15 27 -1 0.11 2.37
 16 -28 -26 -1.03 2.8
 16 24 -6 0.54 2.5
 17 -13 -27 1.85 3.23
 17 -3 -25 2.67 3.08
 17 13 -17 -0.2 2.86
 19 17 -15 2.06 3.03
 20 -12 -28 -0.09 3.62
 21 1 -25 0.55 3.43
 -6 -28 24 -1.07 2.52
 -6 -20 20 5.1 2.33
 -6 -18 20 62.1 3.81
 -6 -12 22 52.01 3.47
 -6 -8 26 0.52 2.26
 -6 -6 32 42.13 3.57
 -6 -6 36 -1.2 2.93
 -5 -27 15 17.34 2.64
 -5 -21 13 10.71 2.15
 -5 -17 13 23.32 2.41
 -5 -7 17 28.16 2.42
 -5 -5 19 4.99 1.91
 -5 -1 25 22.02 2.47
 -4 -38 18 1.96 2.53
 -4 -32 12 14.97 2.52
 -4 -22 8 0.56 1.9
 -4 -16 8 41.66 2.67
 -3 -39 13 1.02 2.31
 -3 -37 11 0.05 2.28
 -3 9 29 5.28 2.03
 4 -48 -2 -0.6 1.72
 6 2 -12 152.7 6.74
 7 -7 -17 96.9 4.69
 8 4 -14 1.23 1.82
 9 -19 -21 -0.66 1.95
 9 -5 -19 22.44 2.48
 9 31 21 0.34 1.65
 10 -16 -22 20.84 2.46
 10 30 14 -1.47 1.84
 11 -17 -23 8.42 2.34
 11 1 -19 10.11 2.41
 11 27 5 7.01 2.12
 11 29 9 0.82 2
 12 22 -4 0.65 2.17
 13 5 -19 4.85 2.34
 14 0 -22 15.92 2.95
 14 28 2 2.21 2.3
 15 11 -17 7.62 2.75
 16 -10 -26 0.2 3.06
 16 -2 -24 0.85 2.92
 16 16 -14 1.01 2.52
 17 -23 -27 -2.5 3.09
 20 16 -16 0.79 2.78
 21 9 -21 1.13 3.1
 22 -10 -28 -1.74 3.79
 22 -2 -26 -0.16 3.51
 23 -5 -27 0.57 3.69
 23 1 -25 -2.21 3.57
 25 -5 -27 -1.26 3.86
 -6 -30 26 -0.01 2.64
 -6 -16 20 2.62 2.27
 -6 -6 30 1.49 2.47
 -5 -33 19 3.89 2.46
 -5 -31 17 6.11 2.5
 -5 -23 13 16.46 2.32
 -5 -15 13 9.04 2.08
 -5 -3 21 0.23 1.92
 -5 1 31 0.92 2.31
 -5 1 33 0.75 2.62
 -5 1 35 10.44 2.9
 -4 2 20 -0.28 1.65
 -4 4 24 24.56 2.35
 -3 -27 5 12.01 2
 0 14 16 0.09 0.74
 1 -45 3 2.45 1.94
 1 -37 -3 2.81 1.66
 1 -33 -5 8.75 1.59
 2 -36 -6 0.34 1.44
 3 13 3 288.39 11.88
 4 16 4 18.51 1.57
 7 3 -13 30.69 2.39
 7 29 23 0.66 1.32
 8 -6 -18 48.61 3.07
 8 10 -10 139.77 6.42
 8 20 0 32.58 2.49
 8 26 10 19.11 2.02
 8 30 22 6.83 1.55
 9 13 -9 15.25 2.47
 9 19 -3 31.99 2.55
 10 -20 -22 14.79 2.31
 10 -18 -22 1.06 2.12
 10 24 2 22.36 2.36
 11 -19 -23 5.26 2.23
 11 -5 -21 1.34 2.28
 11 5 -17 33.84 2.95
 12 14 -12 0.5 2.21
 14 8 -18 5.73 2.68
 15 -29 -25 -0.15 2.57
 15 -1 -23 1.88 2.75
 16 18 -12 0.01 2.5
 16 20 -10 -0.09 2.53
 16 22 -8 0.15 2.44
 17 -15 -27 2.71 3.18
 18 -6 -26 -0.08 2.78
 18 12 -18 0.77 2.96
 19 -9 -27 1.48 3.37
 19 11 -19 0.88 2.95
 20 -14 -28 1.95 3.53
 20 10 -20 1.1 3
 21 5 -23 -1.33 3.12
 24 -2 -26 0.92 3.64
 -6 -32 30 6.02 2.93
 -6 -14 20 62.8 3.81
 -6 -6 28 9.46 2.42
 -5 -35 21 -0.27 2.47
 -4 -24 8 37.53 2.7
 -4 -14 8 16.49 1.84
 -4 6 34 11.15 2.6
 -3 -35 9 0.63 2.18
 -2 8 16 -0.14 1.14
 -2 10 20 41.26 2.36
 -1 15 27 17.23 1.81
 0 -34 -2 21.52 2.05
 1 -43 1 -0.1 1.89
 1 -27 -7 28.78 1.74
 2 2 -4 141.99 5.91
 4 -46 -4 0.49 1.54
 5 7 -7 24.98 1.97
 5 21 9 12.57 1.54
 5 23 13 14.35 1.37
 8 -50 -8 -0.75 1.22
 10 8 -14 17.31 2.52
 11 11 -13 3.33 2.22
 11 23 -1 -0.85 2.05
 12 -38 -20 -0 1.57
 12 20 -6 0.16 2.16
 12 26 2 4.97 2.18
 13 25 -1 0.84 2.19
 14 4 -20 -0.19 2.63
 14 16 -12 1.02 2.59
 14 22 -6 -0.5 2.36
 15 -9 -25 3.19 2.93
 16 -26 -26 -1.15 2.77
 16 10 -18 9.24 2.83
 17 -21 -27 0.73 3.06
 17 -19 -27 0.05 3.13
 17 -17 -27 -2.62 3.17
 17 15 -15 2.94 2.64
 18 0 -24 0.23 3.08
 20 -20 -28 -3.25 3.63
 20 -18 -28 -0.12 3.5
 20 -16 -28 -1.96 3.63
 20 -4 -26 1.66 3.59
 20 6 -22 1.26 3.1
 21 -7 -27 2.28 4.01
 22 -12 -28 -0.93 3.69
 23 5 -23 0.94 3.38
 -6 -32 28 0.56 2.57
 -6 -10 22 1.75 2.14
 -6 -8 24 2.14 2.21
 -5 -29 15 14.68 2.54
 -5 -13 13 12.06 2.11
 -5 1 29 6.38 2.18
 -4 -30 10 39.48 2.99
 -4 -8 10 42.51 2.51
 -4 6 32 2.89 2.37
 -3 7 21 1.6 1.56
 -3 9 27 64.65 3.57
 -2 -20 0 0.66 1.37
 -2 -18 0 491.89 20.15
 -2 -4 4 312.97 12.83
 -2 12 26 0.01 1.58
 3 9 -1 -0.54 1.09
 7 9 -9 16.69 1.96
 7 25 11 1.34 1.55
 9 15 -7 83.65 4.37
 9 17 -5 44.79 2.97
 10 -38 -18 1.83 0.82
 12 -32 -22 1.28 1.93
 12 -6 -22 13.96 2.68
 12 0 -20 29.2 2.99
 12 8 -16 -0.4 2.21
 12 16 -10 0.45 2.18
 12 18 -8 -0.51 2.27
 14 -30 -24 0.73 2.32
 14 18 -10 0.78 2.54
 14 20 -8 -0.46 2.5
 15 3 -21 0.96 2.79
 15 7 -19 -0.21 2.67
 15 25 -3 2.84 2.44
 16 -12 -26 -1.34 2.96
 17 -5 -25 1.07 3.03
 17 1 -23 0.94 3.12
 17 9 -19 -0.23 2.77
 19 3 -23 -0.81 3.11
 19 7 -21 -1.99 3.02
 22 -14 -28 -2.48 3.79
 22 10 -20 2.74 3.02
 23 -7 -27 -2 3.77
 -7 -21 33 -0.65 2.76
 -7 -21 35 8.37 2.98
 -7 -21 37 7 3
 -7 -19 31 0.42 2.75
 -7 -19 33 0.59 2.75
 -7 -19 35 2.58 2.76
 -7 -19 37 6.96 2.99
 -7 -17 33 1.36 2.86
 -7 -17 35 3.35 2.9
 -7 -17 37 -0.2 2.87
 -6 -32 26 -0.54 2.74
 -6 -26 20 17.98 2.77
 -6 -12 20 0.35 2.22
 -6 -4 34 10.95 2.91
 -6 -4 36 1.44 2.74
 -5 -25 13 22.89 2.52
 -5 -1 23 14.29 2.18
 -4 6 30 54.56 3.52
 -2 -34 4 3.41 1.98
 -2 -30 2 -0.23 1.83
 -1 -19 -3 69.85 3.24
 0 -38 0 -1.14 1.82
 0 18 30 8.08 1.7
 3 -47 -1 -0.48 1.73
 3 11 1 0.94 1.03
 5 17 3 50.15 2.71
 6 -46 -8 -0.13 1.3
 6 -10 -16 1.69 1.57
 6 8 -8 3.05 1.62
 6 22 8 35.49 2.24
 6 24 12 0.94 1.39
 7 19 1 3.88 1.57
 10 -6 -20 26.66 2.62
 10 0 -18 17.95 2.41
 10 32 22 4.04 1.7
 12 30 10 7.56 2.1
 13 -31 -23 -0.36 2.14
 13 -7 -23 2.3 2.57
 14 -8 -24 -0.22 2.75
 15 13 -15 6.61 2.6
 16 2 -22 2.36 2.82
 16 6 -20 -1.15 2.81
 17 17 -13 3.98 2.61
 17 23 -7 -0.36 2.65
 18 -8 -26 0.28 3.15
 18 4 -22 3.36 3.04
 18 8 -20 0.73 2.93
 18 14 -16 0.8 2.73
 19 -11 -27 1.99 3.36
 21 -1 -25 -0.19 3.32
 21 11 -19 -0.8 3
 22 -4 -26 0.87 3.75
 22 2 -24 3.18 3.56
 24 2 -24 0.36 3.57
 25 -1 -25 0.6 3.76
 -7 -23 31 -1.57 2.79
 -7 -23 33 2.71 2.76
 -7 -23 35 2.47 2.84
 -7 -23 37 0.79 2.92
 -7 -21 31 -1.4 2.78
 -7 -21 39 1.99 3.04
 -7 -19 29 3.56 2.73
 -7 -19 39 0.52 2.99
 -7 -17 31 1.04 2.76
 -7 -17 39 2.39 2.95
 -7 -15 33 2.62 2.68
 -7 -15 35 6.97 2.87
 -7 -15 37 2.81 2.86
 -6 -6 26 0.86 2.11
 -6 -4 32 0.4 2.51
 -5 1 27 22.25 2.44
 -4 -38 16 1.03 2.38
 -4 -36 14 -0.12 2.33
 -4 -26 8 1.84 1.92
 -4 -2 14 98.95 4.62
 -3 -33 7 8.58 2.16
 -3 -29 5 29.46 2.44
 -2 -42 10 -1.16 2.28
 -2 -22 0 80.46 3.87
 -2 -16 0 -0.51 1.2
 -2 -8 2 59.14 2.76
 -1 -43 7 1.01 2.1
 -1 -21 -3 38.1 2.14
 2 -40 -4 0.11 1.57
 5 -13 -15 22.01 1.72
 6 -28 -16 -0.22 1
 6 18 2 7.54 1.61
 8 12 -8 81.36 4.17
 8 18 -2 40.52 2.74
 9 7 -13 4.69 2.02
 9 29 15 4.36 1.73
 10 -32 -20 -0.26 1.58
 10 4 -16 0.89 2.07
 10 28 10 9.97 1.99
 11 31 15 2.1 1.91
 12 4 -18 -0.13 2.34
 13 -1 -21 -1.82 2.55
 16 -24 -26 -0.34 2.79
 16 -14 -26 -2.09 2.96
 16 -4 -24 5.58 2.98
 17 5 -21 0.37 2.84
 17 19 -11 0.49 2.58
 17 21 -9 -0.41 2.59
 19 -3 -25 1.14 3.3
 19 13 -17 -0.11 2.74
 20 12 -18 0.21 2.88
 21 -9 -27 -0.01 3.93
 23 -1 -25 0.11 3.58
 24 -4 -26 0.76 3.54
 -7 -25 33 0.96 2.88
 -7 -25 35 0.89 3.01
 -7 -25 37 0.13 2.78
 -7 -23 29 1.37 2.57
 -7 -23 39 2.09 2.96
 -7 -21 29 1.05 2.55
 -7 -17 29 4.08 2.6
 -7 -15 31 0.47 2.73
 -7 -15 39 -2.09 2.92
 -7 -13 33 4.2 2.82
 -7 -13 35 3.44 2.71
 -6 -30 22 0.25 2.44
 -6 -22 18 -0.1 2.25
 -6 -4 30 29.59 3.04
 -5 -35 19 1.29 2.46
 -5 -33 17 6.46 2.45
 -5 -27 13 14.95 2.49
 -4 -34 12 -0.45 2.25
 -4 -12 8 102.03 4.74
 -4 0 16 20.53 1.98
 -3 -9 5 72.79 3.43
 -3 -5 7 412.58 16.94
 -2 -40 8 -0.32 2.13
 -1 -41 5 3.78 2.09
 -1 -17 -3 120.13 5.14
 1 -41 -1 0.91 1.77
 1 19 23 6.22 0.93
 2 22 28 7.59 1.08
 4 8 -4 93.51 4.23
 5 -45 -7 0.5 1.35
 7 -47 -9 -0.39 1.17
 9 -7 -19 2.19 1.91
 9 23 3 4.62 1.87
 11 13 -11 0.04 2.01
 11 21 -3 0.58 2.04
 11 33 23 1 1.67
 13 13 -13 0.77 2.36
 13 23 -3 4.31 2.25
 13 31 11 -0.16 2.11
 14 -2 -22 -0.07 2.67
 14 10 -16 -0.01 2.62
 14 26 0 4.75 2.4
 15 -27 -25 0.21 2.6
 15 -3 -23 2.57 2.94
 15 23 -5 5.9 2.52
 16 -22 -26 -0.37 2.96
 16 -16 -26 -0.15 2.97
 16 12 -16 0.81 2.82
 16 26 -2 1.26 2.49
 18 16 -14 0.59 2.65
 19 -13 -27 -2.22 3.38
 20 -6 -26 -1.03 3.47
 21 7 -21 -0.68 3.22
 23 -9 -27 -0.12 3.61
 -7 -25 31 -0.39 2.64
 -7 -25 39 2.42 2.91
 -7 -23 41 -0.73 2.96
 -7 -21 27 4.62 2.67
 -7 -19 27 8.4 2.64
 -7 -15 29 3.85 2.57
 -7 -13 31 -0 2.3
 -7 -13 37 5.68 3.05
 -7 -13 39 1.55 2.91
 -6 -28 20 2.01 2.42
 -6 -24 18 12.56 2.57
 -6 -14 18 0.86 2.14
 -6 -8 22 47.47 3.24
 -5 -37 21 0.52 2.47
 -5 -31 15 6.14 2.33
 -5 -11 13 17.21 2.1
 -5 -5 17 88.26 4.41
 -5 -3 19 30.22 2.46
 -4 4 22 0.27 1.77
 -4 6 28 1.66 1.95
 -3 -41 13 2.43 2.31
 -3 -39 11 0.34 2.17
 -3 -21 3 28.33 2.17
 -3 -19 3 100.46 4.67
 -2 -38 6 -0.19 2.04
 0 -30 -4 0.85 1.51
 3 -45 -3 0.13 1.63
 7 -9 -17 46.08 2.8
 7 11 -7 93.51 4.51
 8 14 -6 3.39 1.92
 8 16 -4 4.64 1.82
 9 -1 -17 10.55 2.18
 10 10 -12 113.21 5.56
 10 22 0 84.64 4.39
 11 -7 -21 -0.86 2.35
 12 32 16 0.04 1.92
 13 -37 -21 -0.05 1.84
 13 7 -17 3.24 2.51
 13 27 3 3.82 2.2
 14 -10 -24 6.51 2.91
 16 -20 -26 0.82 2.89
 16 -18 -26 -0 2.94
 18 -2 -24 1.24 3.08
 19 -15 -27 -0.62 3.38
 19 15 -15 0.98 2.68
 21 -11 -27 -1.23 3.57
 23 3 -23 1.63 3.59
 -7 -27 31 -0.69 2.88
 -7 -27 33 1.58 2.74
 -7 -27 35 1.74 2.93
 -7 -27 37 4.5 2.87
 -7 -27 39 0.05 2.86
 -7 -25 29 1 2.6
 -7 -25 41 -1.13 3.04
 -7 -23 27 9.53 2.7
 -7 -17 27 9.82 2.84
 -7 -13 29 4.78 2.8
 -7 -11 35 5.41 2.45
 -6 -10 20 62.27 3.73
 -6 -6 24 24.71 2.57
 -6 -4 28 -0.18 2.23
 -5 -19 11 1.13 1.9
 -4 -32 10 0.1 2.12
 -3 -37 9 0.45 2.17
 -3 -17 3 54.74 2.89
 -3 9 25 101.93 4.91
 -2 -24 0 0.25 1.5
 -1 -23 -3 24.73 1.81
 0 -44 4 0.95 1.96
 1 11 7 271.36 11
 2 -32 -8 0.08 1.14
 3 -39 -7 1.81 1.39
 3 21 17 12.16 0.93
 4 -2 -10 356.94 14.7
 4 2 -8 1.62 1.26
 4 14 2 367.32 15.11
 5 9 -5 34.19 2.14
 5 25 19 3.31 1.16
 7 17 -1 5.03 1.7
 8 -8 -18 -0.05 1.86
 8 6 -12 -0.04 1.9
 8 28 16 1.04 1.59
 9 31 23 1.78 1.58
 11 -1 -19 9.78 2.3
 11 15 -9 2.49 2.04
 11 19 -5 3.01 2.07
 11 25 3 5.66 2.1
 12 -42 -18 0.49 1.33
 12 -8 -22 2.5 2.52
 12 24 0 11.02 2.33
 13 -9 -23 4.24 2.59
 13 3 -19 1.5 2.44
 15 -35 -23 -0.11 2.31
 15 17 -11 2.33 2.53
 15 21 -7 2.81 2.37
 15 27 1 0.57 2.24
 17 11 -17 3.73 2.72
 18 -10 -26 -0.65 3.17
 18 18 -12 3.48 2.65
 18 20 -10 4.02 2.67
 19 -23 -27 -0.43 3.38
 19 -17 -27 -1.04 3.44
 20 4 -22 0.13 3.03
 20 8 -20 1.6 2.93
 20 14 -16 -0.63 2.79
 21 -3 -25 1.87 3.39
 21 13 -17 -2.01 2.87
 22 -6 -26 1.28 3.57
 22 0 -24 -1.93 3.45
 23 -11 -27 1.78 3.79
 24 -6 -26 -1.44 3.76
 25 -3 -25 2.39 3.68
 -7 -25 27 5.05 2.69
 -7 -15 27 12.94 2.62
 -7 -11 31 -1.21 2.7
 -7 -11 33 3.55 2.76
 -7 -11 37 3.28 2.97
 -6 -26 18 -0.33 2.35
 -5 -21 11 1.89 1.91
 -5 -17 11 3.56 1.94
 -5 -7 15 131.61 6.04
 -5 1 25 20.98 2.33
 -5 3 33 4.23 2.49
 -5 3 35 12.16 2.73
 -4 -28 8 26.35 2.51
 -3 -23 3 31.23 2.3
 -1 -39 3 2.03 1.95
 2 -46 0 1.6 1.8
 3 17 9 13.57 1.19
 4 -44 -6 0.05 1.41
 6 10 -6 0.57 1.45
 8 -2 -16 0.17 1.87
 11 17 -7 14.85 2.23
 13 15 -11 1.34 2.39
 13 21 -5 5.2 2.31
 14 -36 -22 0.7 2.11
 14 2 -20 11.22 2.74
 14 6 -18 0.9 2.58
 15 -25 -25 -1.27 2.71
 15 9 -17 2.74 2.64
 15 19 -9 1.37 2.31
 16 24 -4 0.61 2.36
 17 -1 -23 0.78 3.03
 18 10 -18 -0.13 2.94
 19 -21 -27 0.62 3.4
 19 -19 -27 0.66 3.33
 19 -5 -25 4.62 3.26
 19 1 -23 -1.12 3.27
 19 9 -19 0.33 2.98
 19 17 -13 -0.67 2.76
 20 -8 -26 0.05 3.69
 21 -13 -27 -0.03 3.2
 23 -3 -25 0.89 3.51
 24 0 -24 -1.3 3.49
 -7 -29 33 1.98 2.71
 -7 -29 35 0.79 2.67
 -7 -27 29 4.81 2.87
 -7 -23 25 1.67 2.71
 -7 -21 25 13.17 2.63
 -7 -19 25 13.32 2.85
 -7 -17 25 16.41 2.86
 -7 -13 27 13.01 2.74
 -6 -34 24 0.38 2.56
 -6 -32 22 6.98 2.62
 -6 -30 20 12.64 2.78
 -6 -12 18 35.57 2.85
 -6 -4 26 -0.84 2.13
 -6 -2 32 16.91 2.82
 -6 -2 34 -0.15 2.6
 -6 -2 36 0.09 2.61
 -5 -35 17 2.78 2.42
 -5 -29 13 9.11 2.38
 -5 -23 11 1.1 1.76
 -5 -1 21 2.21 1.89
 -5 3 31 -0.53 2.3
 -4 2 18 159.3 7
 -4 6 26 1.52 1.88
 -3 -15 3 116.17 5.16
 -2 -14 0 340.51 14
 -2 12 24 1.39 1.44
 -1 15 25 18.05 1.69
 0 -42 2 0.31 1.91
 0 18 28 0.01 1.41
 2 -2 -6 14.91 1.04
 4 10 -2 171.89 7.29
 5 15 1 18.08 1.67
 6 16 0 0.27 1.5
 7 -3 -15 68.86 3.6
 7 13 -5 75.43 3.85
 7 15 -3 49.81 2.91
 8 22 4 -0.4 1.72
 9 27 11 1.88 1.71
 10 -8 -20 1.99 2.08
 10 30 16 -0.48 1.81
 11 -31 -21 -0.18 1.84
 11 3 -17 26.37 2.71
 11 29 11 1.2 1.95
 12 -2 -20 1.65 2.36
 13 17 -9 2.67 2.35
 13 19 -7 4.93 2.35
 14 -12 -24 -1.96 2.97
 14 24 -2 6.05 2.36
 14 28 4 -0.87 2.13
 14 30 8 4.62 2.22
 15 -15 -25 2.68 2.77
 15 1 -21 0.28 2.52
 16 -6 -24 0.32 2.92
 16 0 -22 0.91 2.74
 16 8 -18 1.35 2.79
 16 14 -14 3.8 2.51
 18 -12 -26 -1.51 3.15
 18 2 -22 -0.48 2.96
 19 5 -21 1.93 3.01
 19 19 -11 0.25 2.63
 20 16 -14 1.83 2.75
 22 8 -20 -0.79 3.28
 23 -13 -27 -0.08 3.77
 -7 -29 31 -2.22 2.89
 -7 -27 27 -0.43 2.5
 -7 -15 25 14.71 2.65
 -7 -11 29 5.73 2.66
 -7 -9 35 5.69 2.84
 -7 -9 37 6.9 3
 -6 -28 18 6.14 2.34
 -6 -22 16 1.94 2.22
 -6 -20 16 1.47 1.93
 -6 -18 16 1.52 2
 -5 -37 19 2.11 2.39
 -5 -33 15 11.3 2.45
 -5 -15 11 1.8 1.83
 -4 -38 14 2.24 2.23
 -4 -36 12 7.03 2.3
 -3 -35 7 5.05 2.09
 -3 -31 5 17.53 2.17
 -2 -36 4 0.83 1.9
 -2 -32 2 22.92 2.25
 -2 2 8 103.65 4.42
 -1 -15 -3 123.04 5.21
 -1 13 19 28.72 1.73
 3 -35 -9 0.2 1.11
 4 12 0 216.28 9.06
 5 -15 -15 35.95 2.12
 5 3 -9 93.81 4.31
 6 -12 -16 0.45 1.47
 6 12 -4 1.2 1.45
 6 26 18 -0.14 1.31
 6 28 26 0.01 1.01
 7 5 -11 1.15 1.7
 7 27 17 4.17 1.55
 9 9 -11 0.51 1.98
 10 20 -2 38.79 2.76
 12 -30 -22 0.8 2.02
 13 -29 -23 0.05 2.23
 15 -23 -25 0.16 2.59
 15 -17 -25 0.26 2.74
 15 -5 -23 2.91 2.75
 15 5 -19 2.2 2.63
 16 22 -6 -1.2 2.41
 17 -9 -25 1.41 3.04
 17 3 -21 0.71 2.79
 17 7 -19 0.84 2.8
 17 13 -15 6.88 2.66
 18 6 -20 3.25 2.94
 20 -2 -24 -0.38 3.23
 21 -15 -27 -0.46 3.51
 21 9 -19 0.06 2.86
 22 -8 -26 -0.62 3.61
 24 -8 -26 -3.05 3.71
 -7 -29 29 5.12 2.72
 -7 -25 25 6.93 2.56
 -7 -9 33 1.4 2.89
 -6 -24 16 -0.42 2.22
 -6 -8 20 0.5 1.98
 -6 -6 22 3.56 2.17
 -6 -2 30 -0.07 2.29
 -5 -25 11 2.88 2.02
 -5 -9 13 79.4 3.98
 -5 3 29 4.81 2.12
 -4 -20 6 -0.37 1.72
 -4 -10 8 0.85 1.4
 -4 -6 10 1089.1 44.27
 -3 -25 3 10.54 1.82
 -2 -26 0 40.5 2.5
 -1 11 15 59.46 2.68
 0 -36 -2 -0.47 1.61
 5 11 -3 70.44 3.41
 5 13 -1 19.9 1.7
 6 4 -10 324.53 13.56
 6 14 -2 0.07 1.47
 7 -29 -17 2.29 1.19
 8 30 24 -0.58 1.39
 9 21 1 3.97 1.74
 10 -2 -18 -0.55 2.08
 10 32 24 -0.05 1.56
 11 -9 -21 0.63 2.32
 12 12 -12 24.69 2.74
 13 -11 -23 5.95 2.64
 13 -3 -21 0.1 2.5
 14 -26 -24 -0.38 2.49
 14 -4 -22 7.16 2.73
 15 -21 -25 3.39 2.75
 15 -19 -25 1.8 2.8
 16 4 -20 5.75 2.99
 18 -26 -26 -0.27 1.12
 18 -14 -26 2.12 3.17
 18 -4 -24 -1.79 3.13
 20 -10 -26 1 3.44
 20 10 -18 -0.16 3.08
 21 -19 -27 -2.78 3.62
 21 -17 -27 1.95 3.58
 21 -5 -25 -0.81 3.39
 23 1 -23 -0.88 3.47
 25 -5 -25 2.53 3.86
 -7 -31 31 -0 2.57
 -7 -21 23 3.64 2.48
 -7 -19 23 4.71 2.5
 -7 -17 23 5.49 2.56
 -7 -13 25 13.07 2.48
 -7 -11 27 11.35 2.61
 -7 -9 31 -0.7 2.75
 -6 -34 22 1.87 2.47
 -6 -32 20 -1.37 2.4
 -5 -31 13 4.1 2.27
 -4 -30 8 1.23 2.03
 -4 -22 6 3.09 1.78
 -4 -18 6 7.54 1.71
 -3 7 19 25.75 1.96
 -1 -25 -3 18.47 1.67
 -1 -3 1 286.31 11.63
 2 -44 -2 0.74 1.67
 3 -11 -11 9.14 1.02
 5 -1 -11 8.04 1.46
 7 1 -13 22.43 2.04
 7 29 25 0.36 1.22
 8 -30 -18 0.73 1.37
 9 -51 -9 -0.35 0.98
 9 -9 -19 8.76 1.99
 11 33 25 0.55 1.66
 12 -10 -22 16.35 2.71
 12 2 -18 14.01 2.51
 12 6 -16 -0.26 2.27
 12 22 -2 14.17 2.34
 13 9 -15 16.17 2.74
 13 25 1 0.46 2.1
 14 -14 -24 -0 2.64
 14 14 -12 5.57 2.61
 14 22 -4 1.29 2.25
 15 11 -15 6.75 2.77
 15 25 -1 -0.92 2.28
 16 -32 -24 -0.31 2.57
 16 18 -10 9.45 2.59
 16 20 -8 5.58 2.56
 18 -24 -26 0.68 3.09
 18 12 -16 -1.08 2.62
 19 -7 -25 0.7 3.18
 19 11 -17 -0.25 2.77
 21 5 -21 1.53 3.21
 22 -2 -24 -0.96 3.39
 23 -5 -25 -1.41 3.54
 23 5 -21 2.63 3.05
 24 -10 -26 0.71 3.73
 24 -2 -24 0.09 3.49
 -7 -31 29 0.81 2.82
 -7 -29 27 8.95 3.02
 -7 -27 25 5.84 2.72
 -7 -23 23 3.09 2.71
 -7 -9 29 6.17 2.6
 -6 -30 18 -0.73 2.3
 -6 -26 16 1.04 2.3
 -6 -10 18 -0.21 2.04
 -6 -4 24 -0.82 1.98
 -6 -2 28 10.48 2.37
 -5 -27 11 2.08 2.13
 -5 -13 11 4.69 1.76
 -5 1 23 10.26 2.08
 -4 -34 10 13.28 2.37
 0 16 20 104.55 4.45
 1 -39 -3 2.07 1.6
 1 -35 -5 4.34 1.5
 1 -29 -7 9.07 1.28
 1 5 1 44.74 1.93
 6 0 -12 -0.38 1.48
 7 -11 -17 58.39 3.23
 7 21 5 34.75 2.35
 8 -10 -18 37.1 2.67
 10 2 -16 -0 2.06
 10 14 -8 70.98 3.98
 10 16 -6 4.11 1.92
 10 18 -4 11.76 2.05
 10 24 4 0.53 1.86
 11 9 -13 29.41 2.63
 11 31 17 0.1 1.85
 12 26 4 -0.1 2.01
 12 30 12 1.13 2.01
 16 -8 -24 2.77 2.92
 17 -11 -25 -0.45 3.02
 17 -3 -23 0.85 2.88
 17 15 -13 1.15 2.57
 17 23 -5 1.2 2.44
 18 -16 -26 2.65 3.15
 19 -1 -23 1.23 3.1
 20 -12 -26 1.43 3.44
 20 2 -22 0.1 3.1
 20 6 -20 -1.03 3.14
 22 -10 -26 -0.21 3.61
 22 10 -18 -1.29 2.98
 -7 -25 23 -0.27 2.42
 -7 -15 23 6.42 2.28
 -7 -7 33 5.15 2.84
 -7 -7 35 5.25 2.75
 -7 -7 37 5.28 2.9
 -5 -37 17 2.81 2.4
 -4 -24 6 -0.04 1.74
 -4 -16 6 4.14 1.57
 -4 4 20 174.9 7.64
 -3 -41 11 -0.18 2.19
 -3 -39 9 1.5 2.14
 -3 -27 3 5.02 1.57
 -3 -13 3 301.39 12.5
 -3 3 13 188.52 7.96
 -3 9 23 2.4 1.67
 -3 11 31 0.25 1.95
 -2 14 32 19.34 2.26
 -1 -37 1 0.46 1.76
 0 -40 0 2.94 1.82
 1 -45 1 -0.47 1.77
 3 -43 -5 0.65 1.47
 5 -17 -15 30.45 1.9
 8 -48 -10 0.24 0.92
 8 8 -10 21.28 2.11
 8 24 8 14.12 1.87
 8 26 12 0.1 1.59
 9 -37 -17 1.02 1.1
 9 -3 -17 2.12 1.99
 10 -10 -20 64.71 3.82
 11 -37 -19 1.57 1.5
 11 -3 -19 7.39 2.3
 11 23 1 -0.1 1.94
 12 14 -10 31.91 2.85
 12 20 -4 2.74 2.08
 12 32 18 -0.08 1.81
 13 -27 -23 0.98 2.22
 13 -13 -23 -0.62 2.46
 13 1 -19 5.18 2.39
 13 31 13 2.06 2
 14 -24 -24 0.26 2.48
 14 16 -10 12.16 2.57
 14 20 -6 0.4 2.24
 16 10 -16 1.22 2.56
 16 26 0 1.05 2.27
 18 -22 -26 0.68 3.07
 18 -20 -26 -0.79 3.24
 18 -18 -26 -2.44 3.2
 21 -7 -25 1.22 3.8
 21 11 -17 0.07 2.92
 24 2 -22 -1.65 3.4
 25 -7 -25 -1.43 3.67
 26 -4 -24 -1.51 3.62
 -7 -31 27 2.86 2.64
 -7 -29 25 1.54 2.52
 -7 -11 25 21.51 2.67
 -7 -7 31 -0.02 2.42
 -5 -35 15 3.85 2.31
 -5 -5 15 84.69 4.16
 -5 -3 17 67.01 3.6
 -5 3 27 10.89 2.08
 -4 6 24 1.76 1.81
 -4 8 32 38.31 3.08
 -3 -33 5 7.84 1.98
 -3 -1 9 4.05 1.28
 -2 6 12 715.43 29.04
 -1 -43 5 1.4 2.04
 -1 -7 -1 66.09 2.83
 -1 5 7 600.98 24.31
 3 3 -5 595.5 24.23
 4 18 8 6.07 1.23
 9 11 -9 5.79 1.99
 9 29 17 2.85 1.67
 10 -30 -20 3.28 1.73
 12 -12 -22 0.89 2.38
 12 28 8 5.69 2.03
 13 -41 -19 -0.02 1.62
 13 5 -17 14 2.56
 14 -22 -24 3.55 2.54
 14 -18 -24 1.88 2.66
 14 0 -20 1.28 2.48
 14 8 -16 0.95 2.54
 14 18 -8 6.34 2.41
 14 26 2 0.56 2.14
 15 -33 -23 1.05 2.36
 15 -7 -23 1.46 2.7
 15 -1 -21 -0.09 2.6
 16 -2 -22 4.66 2.82
 17 9 -17 3.94 2.76
 17 19 -9 0.51 2.46
 17 21 -7 0.66 2.42
 18 0 -22 1.87 3
 18 8 -18 1.31 2.67
 18 14 -14 0.19 2.59
 19 -9 -25 0.62 3.09
 19 3 -21 0.1 3.01
 19 7 -19 3.32 2.85
 19 13 -15 -0.15 2.65
 20 -14 -26 0.56 3.4
 20 -4 -24 0.64 3.15
 20 12 -16 -0.64 2.79
 21 -1 -23 0.92 3.16
 22 -12 -26 -0.18 3.49
 22 2 -22 -2.05 3.3
 22 6 -20 0.26 3.04
 23 -7 -25 -0 3.42
 25 -1 -23 -1.79 3.45
 -7 -27 23 5.74 2.64
 -7 -23 21 0.17 2.41
 -7 -21 21 -0.59 2.39
 -7 -19 21 -0.32 2.32
 -7 -13 23 8.99 2.31
 -7 -9 27 15.72 2.82
 -6 -34 20 6.37 2.47
 -6 -28 16 0.24 2.31
 -6 -2 26 -0.02 2.02
 -6 0 34 4.89 2.84
 -5 -1 19 29.14 2.31
 -4 -40 14 0.19 2.27
 -4 -38 12 -0.73 2.11
 -4 -26 6 3.11 1.73
 -2 -28 0 0.01 1.54
 -2 0 6 230.08 9.47
 -2 10 18 0.95 1.19
 0 -32 -4 3.13 1.48
 0 -20 -6 -0.58 0.92
 8 20 2 -0.03 1.64
 9 5 -13 24.56 2.39
 9 19 -1 1.46 1.7
 10 28 12 -0.28 1.78
 11 -29 -21 0.02 1.92
 11 -11 -21 -1.12 2.25
 12 -28 -22 0.45 2.1
 12 -4 -20 31.23 2.99
 12 16 -8 10.38 2.3
 12 18 -6 0.52 2.25
 13 27 5 1.95 2.03
 14 -20 -24 1.27 2.52
 14 -6 -22 1.92 2.54
 15 7 -17 4.1 2.71
 15 23 -3 1.62 2.24
 17 -27 -25 0.19 1.48
 17 -13 -25 0.7 2.91
 22 -4 -24 3.67 3.43
 23 -1 -23 1.03 3.36
 24 -4 -24 -0.64 3.6
 -8 -22 36 0.36 2.96
 -8 -20 34 0.03 2.88
 -8 -20 36 1.34 2.83
 -8 -20 38 -0 2.96
 -8 -18 36 -0.56 2.73
 -7 -17 21 2.35 2.38
 -7 -7 29 6.4 2.47
 -6 -36 22 7.12 2.6
 -6 -32 18 5.64 2.46
 -6 -22 14 -1.05 2.04
 -6 -20 14 15.76 2.17
 -6 -18 14 -1.19 1.91
 -6 -6 20 79.62 4.23
 -6 0 32 -1.43 2.53
 -5 -33 13 2.87 2.21
 -5 -29 11 1.33 2.16
 -4 -32 8 13.6 2.26
 -4 -14 6 29.49 2.07
 -4 8 30 2.73 2.1
 -3 -37 7 3.92 2.08
 -3 -7 5 511.13 20.89
 -3 11 29 17.01 2.12
 -2 -34 2 1.54 1.82
 -2 14 30 -0.38 1.76
 -1 -27 -3 14.96 1.57
 0 12 12 830.34 33.51
 2 -38 -6 -0.74 1.36
 5 -19 -15 11.41 1.28
 8 -4 -16 5.74 1.87
 9 -11 -19 11.37 2.09
 9 31 25 4.21 1.51
 10 26 8 10.21 2.01
 11 5 -15 67.4 3.92
 11 11 -11 2.62 2.09
 13 -25 -23 0.05 2.3
 13 -15 -23 2 2.5
 13 -5 -21 -1.17 2.44
 13 23 -1 1.64 2.2
 13 29 9 -0.45 2.07
 14 -40 -20 0.1 1.88
 14 4 -18 14.85 2.74
 15 27 3 1.57 2.16
 16 -30 -24 0.19 2.65
 16 2 -20 0.05 2.78
 16 6 -18 5.2 2.67
 17 1 -21 1.07 2.99
 17 5 -19 0.27 2.71
 18 4 -20 0.07 3.15
 18 16 -12 0.89 2.66
 20 -16 -26 0.86 3.34
 21 3 -21 -2.46 3.36
 21 7 -19 0.06 2.93
 21 13 -15 0.56 2.74
 22 -14 -26 -0.82 3.57
 23 7 -19 0 3.1
 26 -6 -24 -0.79 3.48
 -8 -24 34 -2.22 2.9
 -8 -24 36 -1.01 2.82
 -8 -24 38 0.32 2.78
 -8 -22 32 2.83 2.85
 -8 -22 34 4.76 2.9
 -8 -22 38 1.9 2.82
 -8 -22 40 0.85 2.9
 -8 -20 32 7.49 2.73
 -8 -20 40 2.97 2.98
 -8 -18 34 1.67 2.72
 -8 -18 38 4.98 3.05
 -8 -16 36 -0.43 2.89
 -8 -16 38 -1.26 3.13
 -7 -33 27 3.01 2.51
 -7 -31 25 10.4 2.65
 -7 -15 21 -0.41 2.14
 -7 -5 35 7.44 2.74
 -6 -24 14 7.39 2.23
 -6 -8 18 54.07 3.34
 -6 -4 22 111.9 5.45
 -6 0 30 20.72 2.67
 -5 -21 9 9.96 1.94
 -5 -19 9 6.1 1.86
 -5 -11 11 17.32 2.07
 -5 5 33 4.37 2.41
 -4 -36 10 -0.85 2.15
 -4 0 14 0.03 1.43
 -2 -12 0 0.5 0.96
 -1 -41 3 1.24 1.98
 0 -22 -6 2.45 1.05
 3 -5 -9 0.84 0.93
 3 19 13 15.67 1.26
 7 7 -9 11.8 1.83
 7 23 9 3.37 1.54
 7 25 13 6.26 1.55
 9 1 -15 13.9 2.13
 9 13 -7 -0.89 1.83
 9 17 -3 3.84 1.84
 10 -4 -18 32.6 2.76
 10 8 -12 20.04 2.5
 11 1 -17 10.67 2.36
 11 21 -1 4.74 2
 12 -36 -20 0.5 1.71
 14 -34 -22 -1.66 2.17
 14 28 6 -0.93 2.12
 14 30 10 0.92 2.08
 15 3 -19 0.72 2.85
 15 15 -11 0.28 2.38
 15 21 -5 1.49 2.28
 16 12 -14 -0.31 2.47
 16 24 -2 -1.93 2.28
 17 -25 -25 1.38 2.87
 17 -15 -25 0.4 2.98
 17 -5 -23 1.63 2.89
 18 20 -8 -0.82 2.41
 19 -11 -25 4.95 3.24
 19 15 -13 0.98 2.78
 20 -22 -26 -1.59 3.4
 20 -20 -26 0.36 3.3
 20 -18 -26 4.17 3.48
 20 14 -14 -0.25 2.68
 21 -9 -25 2.79 3.73
 22 -16 -26 -0.08 3.18
 23 -9 -25 -1.14 3.49
 23 3 -21 1.86 3.18
 -8 -26 34 1.27 2.89
 -8 -26 36 -0.95 2.67
 -8 -26 38 -0 2.69
 -8 -24 32 10.64 2.87
 -8 -24 40 1.77 2.97
 -8 -18 32 0.78 2.72
 -8 -16 34 0.58 2.57
 -7 -11 23 8.1 2.28
 -7 -9 25 12.99 2.37
 -7 -5 33 2.07 2.54
 -6 -30 16 0.17 2.25
 -6 -16 14 13.84 2.21
 -5 -23 9 2.39 1.77
 -5 3 25 29.32 2.5
 -4 -8 8 634.59 25.95
 -3 -29 3 6.12 1.8
 -3 5 15 47.97 2.47
 0 -46 4 -0.33 1.64
 0 -18 -6 5.97 0.87
 0 18 26 0.25 1.21
 1 -43 -1 0.31 1.68
 6 -26 -16 -0.57 1.12
 6 -6 -14 3.63 1.65
 7 -5 -15 121.45 5.57
 8 -12 -18 0.59 1.73
 8 10 -8 3.4 1.82
 9 -29 -19 0.59 1.56
 9 15 -5 9.1 1.95
 9 23 5 27.68 2.36
 10 -12 -20 -0.48 2.02
 10 30 18 0.68 1.66
 10 32 26 0.38 1.51
 12 -14 -22 13.03 2.51
 12 24 2 0.27 2.01
 13 -35 -21 0 1.93
 13 -23 -23 0.19 2.36
 13 -17 -23 2.39 2.46
 15 -9 -23 1.86 2.83
 15 17 -9 1.64 2.43
 17 -17 -25 1.87 2.94
 17 11 -15 1.79 2.61
 18 -8 -24 -1.43 3.02
 19 17 -11 2.09 2.64
 20 -6 -24 -1.51 3.21
 20 0 -22 0 3.04
 20 8 -18 2.27 3.1
 24 -6 -24 0.68 3.4
 24 0 -22 -1.41 3.38
 25 -3 -23 -2.36 3.52
 -8 -26 32 -1.4 2.61
 -8 -24 30 0.96 2.73
 -8 -22 30 7.63 2.82
 -8 -20 30 0.26 2.5
 -8 -18 30 6.3 2.66
 -8 -16 32 5.95 2.72
 -8 -14 34 2.67 2.62
 -8 -14 36 -1.8 2.76
 -8 -14 38 1.68 2.91
 -7 -13 21 -0.59 2.22
 -7 -7 27 14.61 2.53
 -7 -5 31 -1.63 2.47
 -6 -36 20 0.11 2.44
 -6 -26 14 -0.68 2.17
 -5 -39 17 0.53 2.31
 -5 -37 15 3.19 2.28
 -5 -31 11 -0.88 2.08
 -5 -17 9 7.94 1.86
 -5 1 21 0.05 1.76
 -5 5 31 1.35 2.19
 -4 -28 6 -0.2 1.83
 -4 2 16 2.15 1.46
 -4 8 28 30.06 2.51
 -2 12 22 133.18 5.83
 2 -42 -4 0.73 1.51
 2 4 -2 950.18 38.44
 4 4 -6 1.77 1.18
 6 6 -8 85.5 4.07
 8 4 -12 83.33 4.19
 8 28 18 -0.17 1.47
 10 22 2 4.66 1.88
 11 -13 -21 -0.32 2.13
 11 25 5 17.81 2.25
 11 29 13 2.81 1.85
 12 -26 -22 1.75 2.17
 12 0 -18 0.19 2.22
 13 -21 -23 1.01 2.43
 13 13 -11 0.97 2.44
 13 21 -3 6.63 2.35
 14 10 -14 0.71 2.48
 14 24 0 -1.1 2.16
 15 19 -7 2.48 2.29
 16 -4 -22 -1.03 2.73
 17 -23 -25 2.19 2.98
 17 -21 -25 0.53 2.9
 17 -19 -25 -0.01 2.9
 18 10 -16 0.04 2.65
 19 9 -17 1.44 2.9
 20 4 -20 1.6 2.96
 20 16 -12 0.76 2.64
 21 -11 -25 0.88 3.45
 21 -3 -23 2.07 3.19
 22 -6 -24 0.59 3.36
 22 0 -22 -1.14 3.18
 22 8 -18 -0.06 2.94
 23 -3 -23 0.42 3.47
 -8 -28 34 0.25 2.62
 -8 -28 36 1.49 2.49
 -8 -20 28 2.49 2.6
 -8 -16 30 0.34 2.54
 -8 -14 32 1.06 2.54
 -6 -34 18 0.3 2.32
 -6 -14 14 0.26 2.02
 -6 -10 16 0.47 2.18
 -6 -2 24 18.51 2.31
 -6 0 28 -0.1 2.03
 -5 -25 9 5.2 1.93
 -1 -13 -3 59.64 2.66
 -1 15 23 11.36 1.35
 0 -44 2 0.47 1.83
 1 -1 -3 143.56 5.86
 4 22 16 0.26 0.95
 5 5 -7 77.51 3.65
 6 24 14 8.51 1.42
 8 18 0 0.83 1.68
 11 -5 -19 1.72 2.34
 11 13 -9 11.05 2.07
 11 19 -3 28.03 2.45
 12 -16 -22 -0.17 2.3
 12 4 -16 -0.59 2.17
 13 7 -15 22.88 2.75
 14 -8 -22 15.97 2.82
 15 -31 -23 1.89 2.41
 15 -3 -21 -2 2.7
 16 -28 -24 1.1 2.66
 16 22 -4 -1.52 2.25
 18 -2 -22 -0.7 2.82
 19 -13 -25 1.19 3.14
 19 1 -21 -1.51 3.03
 22 4 -20 -0.57 3.09
 23 -11 -25 2.9 3.6
 -8 -28 32 5.98 2.69
 -8 -26 30 11.52 2.98
 -8 -24 28 4.06 2.57
 -8 -22 28 -0.82 2.58
 -8 -18 28 1.47 2.53
 -8 -12 34 0.18 2.55
 -8 -12 36 -0.64 2.73
 -8 -12 38 0.15 2.79
 -7 -29 21 -1.24 2.43
 -7 -25 19 3.03 2.33
 -7 -17 19 6.5 2.12
 -7 -5 29 9.37 2.45
 -6 -32 16 -0 2.23
 -6 -28 14 7.56 2.34
 -5 -35 13 1.8 2.19
 -5 -15 9 14.53 1.92
 -4 -34 8 -0.54 2.01
 -4 -12 6 2.05 1.35
 -4 6 22 91.9 4.45
 -3 -41 9 0.87 2.11
 -3 -35 5 9.34 2.05
 -3 -11 3 97.7 4.34
 -3 -3 7 43.58 2.32
 -3 11 27 22.95 2.1
 -2 -30 0 33.29 2.36
 -2 14 28 12.47 1.81
 -1 3 5 236.91 9.64
 4 -48 -4 0.08 1.4
 5 -49 -5 0.25 1.36
 5 -43 -9 0.62 1.07
 5 -39 -11 -0.45 0.85
 6 -16 -16 0.86 1.41
 6 22 10 -0.18 1.32
 8 -28 -18 0.47 1.42
 8 30 26 0.15 1.3
 9 -13 -19 4.65 2.19
 9 -5 -17 84.74 4.38
 9 27 13 1.83 1.62
 11 -27 -21 0.58 1.95
 11 15 -7 24.35 2.34
 11 27 9 -0.75 1.87
 11 31 19 0.19 1.71
 12 -6 -20 2.14 2.25
 12 30 14 0.51 1.87
 12 32 20 1.42 1.75
 13 -7 -21 -0.82 2.38
 13 -1 -19 2.4 2.52
 13 15 -9 0.76 2.31
 13 17 -7 7.04 2.44
 13 19 -5 15.17 2.37
 14 -2 -20 12.64 2.79
 15 9 -15 3.82 2.52
 16 -14 -24 -0.09 2.85
 17 -7 -23 0.71 2.86
 18 -10 -24 2.79 3.07
 19 5 -19 0.18 2.77
 20 -8 -24 3.35 3.23
 21 9 -17 0.78 2.93
 -8 -28 30 -0.07 2.58
 -8 -26 28 0.25 2.46
 -8 -16 28 4.42 2.55
 -8 -14 30 12.3 2.82
 -8 -12 32 16.57 2.87
 -7 -15 19 15.87 2.27
 -7 -9 23 12.65 2.31
 -7 -7 25 28.43 2.79
 -5 -27 9 5.47 2
 -5 5 29 0.72 2.07
 -4 -40 12 2.68 2.17
 -4 -4 10 30.57 1.97
 -2 -6 2 121.23 5.12
 0 -38 -2 4.2 1.62
 3 -1 -7 68.82 3.1
 5 23 15 32.41 1.8
 7 -27 -17 1.84 1.28
 8 12 -6 3.1 1.71
 9 25 9 0.26 1.68
 10 -14 -20 23.66 2.5
 10 0 -16 0.89 2.01
 10 10 -10 15.64 2.24
 11 -15 -21 0.32 2.11
 11 17 -5 50.94 3.18
 12 -24 -22 0.24 2.17
 12 -18 -22 15.02 2.53
 12 10 -12 2.36 2.06
 13 3 -17 16.14 2.6
 13 25 3 1.84 2.06
 13 31 15 2.14 1.95
 15 -11 -23 1.26 3.18
 15 25 1 0.96 2.17
 16 8 -16 -1.24 2.65
 16 16 -10 0.92 2.37
 16 18 -8 -0.52 2.42
 16 20 -6 1.67 2.32
 17 -1 -21 -2.38 2.96
 17 7 -17 0.26 2.69
 17 13 -13 0.25 2.49
 17 23 -3 0.15 2.31
 18 2 -20 0.96 2.81
 18 6 -18 -1.05 2.75
 19 -15 -25 -1 3.12
 20 10 -16 0.3 2.77
 21 -13 -25 -0.87 3.34
 21 1 -21 -0.82 3.02
 22 -8 -24 1.51 3.49
 23 -13 -25 -0.43 3.55
 23 1 -21 -0.02 3.15
 24 -8 -24 0.46 3.52
 25 -5 -23 -3.3 3.43
 -8 -30 32 1.46 2.53
 -8 -22 26 0.63 2.41
 -8 -20 26 -0.05 2.35
 -7 -33 23 1.85 2.57
 -7 -31 21 0.05 2.29
 -7 -27 19 2.46 2.31
 -7 -11 21 1.07 2.04
 -7 -3 35 6.37 2.7
 -6 2 34 -1.21 2.53
 -5 -9 11 2.36 1.55
 -4 -30 6 3.92 1.91
 -3 -39 7 2.1 2.03
 -3 -31 3 11.65 1.98
 -3 9 21 0.69 1.43
 -2 -42 6 -0.59 1.96
 -1 -39 1 1.11 1.76
 -1 -35 -1 1.77 1.62
 -1 17 31 0.09 1.65
 2 -48 0 -0.44 1.48
 4 -42 -8 0.97 1.16
 4 20 12 42.63 2.19
 5 21 11 1.24 1.24
 7 -15 -17 14.89 1.77
 7 -1 -13 22.17 1.97
 7 3 -11 9.11 1.66
 7 9 -7 15.28 1.75
 8 -14 -18 30.89 2.06
 8 14 -4 -0.81 1.69
 8 16 -2 0.69 1.68
 9 7 -11 3.8 1.94
 11 7 -13 15 2.1
 12 -20 -22 1.86 2.05
 12 22 0 -0.37 2
 12 26 6 0.7 1.93
 14 6 -16 0.83 2.54
 14 22 -2 1.46 2.11
 16 -26 -24 6.2 2.2
 16 -16 -24 0.79 2.81
 16 0 -20 9.01 2.71
 16 26 2 1.38 2.14
 17 3 -19 0.84 2.58
 18 12 -14 0.36 2.66
 19 -25 -25 1.03 3.26
 19 -17 -25 -1.98 3.22
 19 11 -15 -0.75 2.81
 21 -5 -23 0.72 3.23
 21 5 -19 -2.61 3.13
 22 10 -16 0 2.83
 23 -5 -23 -0.19 3.39
 23 5 -19 0.09 3.21
 24 -2 -22 0.91 3.51
 -8 -30 30 4.07 2.59
 -8 -28 28 5.07 2.69
 -8 -24 26 -0.97 2.34
 -8 -18 26 1.08 2.38
 -8 -14 28 -0.65 2.48
 -8 -12 30 -1 2.56
 -8 -10 34 7.74 2.76
 -8 -10 36 0.92 2.68
 -7 -5 27 10.09 2.29
 -7 -3 33 2.35 2.52
 -6 -36 18 1.14 2.31
 -6 -30 14 1.29 2.18
 -6 -6 18 8.11 2.17
 -6 -4 20 19.33 2.23
 -6 0 26 0.31 1.97
 -6 2 32 17.37 2.67
 -5 -33 11 -0.34 2.05
 -5 -3 15 243.08 10.33
 -5 3 23 17.91 2.17
 -4 -38 10 6.97 2.23
 -4 4 18 4.61 1.48
 -2 8 14 13.55 1.22
 2 -34 -8 2.14 1.06
 3 -47 -3 -0.04 1.49
 4 -4 -10 30.82 1.81
 6 -50 -6 -0.53 1.23
 6 -44 -10 0.79 0.92
 6 -24 -16 -0.95 1.2
 6 18 4 9.91 1.58
 7 27 19 2.66 1.39
 8 22 6 3.51 1.67
 10 -36 -18 -0.19 1.36
 10 20 0 -1.45 1.83
 11 -17 -21 -0.47 2.13
 12 28 10 -0.55 1.88
 14 -32 -22 1.48 2.24
 14 -10 -22 0.98 2.55
 14 2 -18 -0.84 2.52
 15 1 -19 1.25 2.48
 15 5 -17 4.66 2.57
 16 -24 -24 0.44 2.61
 16 -18 -24 -0.22 2.8
 16 -6 -22 8.17 2.86
 16 4 -18 0.5 2.63
 17 21 -5 3.04 2.46
 18 -12 -24 0.74 3.03
 19 -23 -25 0.56 3.13
 19 -21 -25 0.4 3.15
 19 -19 -25 1.11 3.2
 21 -15 -25 1.26 3.4
 21 11 -15 1.77 2.9
 22 -2 -22 0.24 3.12
 23 -15 -25 1.25 3.7
 24 -10 -24 -0.66 3.59
 26 -4 -22 0.91 3.34
 -8 -26 26 1.45 2.5
 -8 -16 26 -0.12 2.42
 -8 -10 32 -1.84 2.72
 -7 -29 19 -0.4 2.39
 -7 -21 17 15.03 2.43
 -7 -13 19 10.22 2.18
 -7 -3 31 -0.57 2.36
 -6 -34 16 0 2.26
 -6 -22 12 39.99 2.88
 -6 -20 12 1.22 1.89
 -6 -8 16 0.08 1.92
 -6 -2 22 2.61 1.95
 -5 -39 15 0.33 2.16
 -5 -29 9 0.69 2.01
 -5 -13 9 10.39 1.77
 -5 -1 17 277.63 11.73
 -4 8 26 -0.19 1.72
 -1 -45 5 2.49 1.93
 0 -42 0 0.66 1.74
 0 -34 -4 -0.63 1.45
 1 -31 -7 7.64 1.25
 1 7 3 0.27 0.5
 1 9 5 95.87 3.96
 6 -18 -16 1.41 1.29
 7 17 1 3.19 1.54
 7 29 27 5.63 1.2
 8 -36 -16 -0.01 1.04
 8 -6 -16 -0.03 1.8
 9 -27 -19 1.22 1.61
 9 -15 -19 5.9 1.99
 9 29 19 1.39 1.56
 10 -26 -20 6.03 1.87
 10 -16 -20 0.85 1.99
 10 -6 -18 0.4 2
 11 -41 -17 0.18 1.27
 11 -1 -17 11.25 2.35
 14 14 -10 1.2 2.39
 14 26 4 1.08 2.11
 15 -29 -23 0.28 2.46
 15 -13 -23 1.96 2.71
 15 11 -13 2.1 2.43
 16 -22 -24 0.45 2.72
 16 -20 -24 1.32 2.75
 17 17 -9 -1.21 2.46
 17 19 -7 2.94 2.4
 18 -4 -22 4.93 2.94
 18 14 -12 3.59 2.61
 20 -10 -24 0.73 3.19
 20 2 -20 -0.33 3.01
 20 6 -18 1.49 2.72
 20 12 -14 -0.09 2.77
 21 -17 -25 -1.26 3.45
 22 -10 -24 -0.5 3.4
 22 6 -18 0.23 3.08
 24 2 -20 1.1 3.16
 25 -7 -23 -0.9 3.47
 25 -1 -21 0.9 3.32
 -8 -30 28 -0.55 2.55
 -8 -28 26 -0.74 2.63
 -8 -22 24 -0.04 2.35
 -8 -20 24 6.56 2.43
 -8 -12 28 4.84 2.49
 -7 -35 23 1.13 2.41
 -7 -23 17 11.33 2.36
 -6 -24 12 1.98 2.03
 -6 -18 12 50.26 3.14
 -6 2 30 -0.57 2.24
 -5 -37 13 0.95 2.12
 -5 5 27 14.53 2.17
 -3 -21 1 1.66 1.41
 -3 7 17 56.48 2.85
 -2 -40 4 -0.9 1.9
 1 -41 -3 0.65 1.5
 1 -37 -5 5.14 1.42
 2 -8 -8 93.39 3.91
 5 -3 -11 2.4 1.31
 6 -2 -12 153.12 6.68
 6 2 -10 7.92 1.49
 6 8 -6 25.19 1.92
 9 21 3 24.36 2.15
 10 12 -8 10.62 2.06
 10 24 6 3.16 1.83
 11 -23 -21 0.22 1.97
 11 -21 -21 -1.16 2.1
 11 -19 -21 0.13 1.34
 11 3 -15 37.21 2.93
 11 23 3 12.49 2.12
 12 12 -10 -0.18 1.98
 13 -9 -21 -0.66 2.4
 13 27 7 2.84 1.78
 13 29 11 -0.33 1.99
 14 16 -8 0.41 2.39
 14 30 12 -0.6 1.98
 15 -5 -21 2.48 2.6
 15 23 -1 0.18 2.09
 15 27 5 2.37 2.16
 19 -7 -23 -0.55 3.04
 19 -1 -21 -1.85 2.93
 19 7 -17 1.18 2.77
 19 13 -13 2.03 2.75
 21 -21 -25 -0.58 3.43
 21 -19 -25 1.02 3.42
 -8 -24 24 2.9 2.42
 -8 -18 24 -1.89 2.38
 -8 -14 26 1.87 2.41
 -8 -10 30 21.03 2.99
 -8 -8 36 0.15 2.64
 -7 -33 21 1.82 2.38
 -7 -25 17 11.87 2.42
 -7 -9 21 0.35 1.97
 -7 -7 23 3.67 2.04
 -6 -26 12 37.19 2.88
 -5 1 19 27.88 2.23
 -4 -36 8 4.88 2.15
 -4 -32 6 1.45 1.91
 -4 -22 4 0.94 1.61
 -4 -20 4 36.74 2.4
 -3 -23 1 0.68 1.5
 -3 -19 1 11.53 1.53
 -2 -32 0 -0.41 1.64
 -1 -43 3 1.75 2.03
 0 -26 -6 13.35 1.29
 1 -47 1 1.73 1.69
 2 -46 -2 -0.95 1.56
 2 22 26 0 0.73
 4 -38 -10 2.85 0.96
 4 0 -8 67.34 3.18
 5 1 -9 28.42 1.87
 5 17 5 116.13 5.11
 6 -22 -16 0.64 1.24
 6 -20 -16 0.01 1.23
 6 28 28 0 0.83
 7 -17 -17 24.32 1.92
 7 11 -5 94.75 4.46
 8 -16 -18 0.83 1.74
 9 -1 -15 13.45 2.17
 9 3 -13 21.2 2.23
 10 18 -2 0.84 1.79
 10 28 14 2.2 1.74
 11 -7 -19 11.15 2.3
 12 -8 -20 23.04 2.77
 12 -2 -18 13.73 2.48
 12 6 -14 18.52 2.4
 12 20 -2 2.51 1.96
 13 -33 -21 0.23 2.01
 14 -4 -20 0.71 2.46
 14 18 -6 -0.97 2.2
 15 -37 -21 -1.65 2.23
 16 10 -14 3.17 2.7
 17 -3 -21 0.31 2.65
 17 9 -15 4.52 2.78
 18 -28 -24 0.11 0.85
 18 -14 -24 -0.12 2.98
 18 8 -16 1.76 2.69
 18 18 -8 2.98 2.59
 18 20 -6 -0.15 2.41
 19 3 -19 0.8 2.86
 20 -12 -24 -0.37 3.23
 21 -7 -23 1.67 3.29
 21 13 -13 0.15 2.57
 23 -7 -23 3.02 3.43
 23 -1 -21 3.23 3.25
 23 7 -17 -0.43 2.99
 24 -12 -24 -1.09 3.55
 24 -4 -22 -1.38 3.33
 -8 -26 24 -0.31 2.4
 -8 -16 24 8.93 2.42
 -8 -8 34 -1.14 2.63
 -7 -31 19 1.21 2.32
 -7 -27 17 4.62 2.34
 -7 -5 25 21.09 2.57
 -7 -3 29 10.46 2.41
 -6 -32 14 1.32 2.17
 -6 -16 12 0.78 1.81
 -5 -35 11 1.04 2.05
 -4 -24 4 8.51 1.73
 -4 -18 4 4.34 1.52
 -3 -37 5 2.96 2
 -3 11 25 61.28 3.29
 -1 17 29 2.11 1.54
 3 -41 -7 1.31 1.25
 3 5 -3 239.99 9.91
 4 16 6 3.21 1.1
 4 24 22 0.39 0.8
 5 -9 -13 89.52 3.98
 6 26 20 12.04 1.38
 7 -25 -17 6.61 1.41
 7 -7 -15 19.84 1.94
 7 13 -3 28.42 2.12
 7 15 -1 4.2 1.53
 8 -26 -18 5.11 1.56
 8 6 -10 141.14 6.36
 8 26 14 3.33 1.53
 9 -17 -19 7.55 1.8
 9 9 -9 2.39 1.88
 10 -24 -20 -0.75 1.86
 10 14 -6 -0.67 1.86
 10 16 -4 0.73 1.74
 11 -35 -19 2.22 1.63
 12 -34 -20 0.11 1.78
 12 14 -8 -0.68 1.95
 13 -3 -19 2.42 2.36
 13 23 1 -0.9 2.03
 14 -12 -22 10.28 2.73
 14 8 -14 5.85 2.43
 15 -27 -23 0.71 2.52
 15 13 -11 0.78 2.25
 16 24 0 2.68 2.3
 18 0 -20 -1.22 2.8
 19 15 -11 0.79 2.54
 20 14 -12 -1.2 2.61
 21 7 -17 -1.19 2.88
 22 -12 -24 1.43 3.28
 22 -4 -22 -1 3.24
 25 -9 -23 -0.79 3.52
 26 -6 -22 0.23 3.65
 -8 -32 28 1.07 2.6
 -8 -30 26 0.43 2.59
 -8 -12 26 -0.14 2.42
 -8 -8 32 20.85 2.98
 -7 -11 19 11.46 2.15
 -7 -1 35 2.58 2.53
 -6 -38 18 0.16 2.26
 -6 -28 12 -0.37 2.09
 -6 0 24 0.71 1.99
 -5 -31 9 2.12 2.07
 -5 7 33 3.15 2.28
 -4 -10 6 128.72 5.65
 -4 -6 8 9.19 1.33
 -3 -33 3 13.56 2.01
 -3 -25 1 1.84 1.53
 -2 -2 4 147.51 6.13
 -2 14 26 1.1 1.41
 0 -16 -6 0.27 0.64
 0 -8 -4 157.16 6.37
 5 7 -5 272.87 11.36
 6 -8 -14 39.46 2.43
 8 24 10 -0.14 1.57
 9 -25 -19 0.29 1.71
 9 -7 -17 75.11 3.97
 10 -22 -20 16.44 2.21
 10 -20 -20 0.6 1.93
 10 6 -12 64.51 3.66
 10 26 10 -0.97 1.7
 10 30 20 5.65 1.65
 11 9 -11 1.87 1.94
 12 2 -16 0.74 2.11
 12 16 -6 -0.71 1.92
 12 18 -4 1.52 1.95
 12 32 22 -0.95 1.64
 14 -30 -22 -0.83 2.3
 15 -17 -23 0.34 2.59
 15 21 -3 2.47 2.19
 16 -8 -22 -1.16 2.69
 16 -2 -20 0.08 2.45
 18 -16 -24 1.96 3.01
 18 -6 -22 -1.22 2.92
 18 4 -18 3.06 2.74
 19 -9 -23 0.94 2.75
 19 19 -7 0.5 2.45
 20 16 -10 0.22 2.45
 21 3 -19 -0.58 2.87
 25 -3 -21 1.29 3.3
 -9 -23 37 1 2.66
 -9 -23 39 -0.67 2.73
 -9 -21 35 1.5 2.79
 -9 -21 37 -0.09 2.73
 -9 -21 39 0.34 2.8
 -9 -19 37 4.62 2.74
 -9 -19 39 0.56 2.84
 -8 -28 24 1.87 2.47
 -8 -22 22 17.3 2.67
 -8 -20 22 0.37 2.39
 -8 -14 24 1.36 2.4
 -8 -10 28 -0.25 2.37
 -7 -35 21 2.65 2.45
 -7 -1 33 3.47 2.46
 -6 -36 16 0 2.2
 -6 2 28 9.82 2.2
 -5 -23 7 40.95 2.67
 -5 -21 7 29.61 2.34
 -4 -40 10 0.64 2.01
 -4 -26 4 0 1.45
 -3 -17 1 31.06 1.97
 -2 -10 0 57.48 2.66
 -1 -31 -3 11.68 1.62
 4 6 -4 1.75 1.17
 6 16 2 150.58 6.54
 7 -19 -17 17.81 1.72
 11 -45 -15 0.04 1.02
 11 29 15 3.31 1.78
 11 31 21 -0.23 1.62
 12 -40 -18 -1.81 1.57
 12 24 4 2.84 1.92
 13 5 -15 2.02 2.19
 13 11 -11 3.23 2.17
 14 -38 -20 0.44 2.01
 15 -25 -23 5.42 2.07
 15 7 -15 6.89 2.49
 15 15 -9 1.16 2.28
 16 -34 -22 -0.31 2.51
 16 6 -16 -1.87 2.71
 16 12 -12 5.23 2.51
 17 -31 -23 0.07 0.63
 17 1 -19 1.42 2.69
 17 5 -17 3.52 2.63
 18 -26 -24 -0.13 2.44
 18 -18 -24 -0.2 2.94
 20 -14 -24 -0.49 3.14
 20 8 -16 -0.75 2.89
 22 -14 -24 1.6 3.36
 22 8 -16 -0.69 2.82
 23 -9 -23 -1.5 3.41
 24 0 -20 -1.46 3.18
 -9 -25 35 2.92 2.64
 -9 -25 37 1.63 2.62
 -9 -25 39 -0.67 2.65
 -9 -23 33 1.24 2.8
 -9 -23 35 1.78 2.87
 -9 -21 33 1.88 2.78
 -9 -19 35 4.64 2.7
 -9 -17 37 1.35 2.7
 -9 -17 39 -0.35 2.8
 -8 -32 26 0.64 2.48
 -8 -24 22 0.09 2.29
 -8 -18 22 29.49 2.91
 -8 -8 30 -0.17 2.44
 -8 -6 36 -1.2 2.64
 -7 -33 19 1.87 2.3
 -7 -29 17 5.92 2.32
 -7 -3 27 32.96 2.89
 -6 -14 12 72.17 3.87
 -5 -19 7 27.25 2.2
 -5 -11 9 18.03 1.87
 -5 -7 11 13.5 1.69
 -5 5 25 31.11 2.48
 -4 -16 4 18.15 1.66
 -4 6 20 1.63 1.52
 1 21 29 1.76 1.13
 4 -46 -6 0.2 1.24
 5 25 21 -0.33 1.01
 6 10 -4 34.81 2.19
 7 -51 -7 0.08 1.04
 7 -23 -17 5.67 1.48
 7 -21 -17 16.09 1.7
 8 -24 -18 -1.17 1.54
 8 -2 -14 16.12 1.93
 9 -23 -19 1.78 1.76
 9 -21 -19 2.8 1.79
 9 19 1 2.57 1.67
 10 -2 -16 -0.52 1.93
 11 21 1 5.13 1.88
 12 30 16 1.3 1.82
 13 -39 -19 -0.59 1.77
 13 -11 -21 0.47 2.34
 13 1 -17 21.08 2.65
 13 31 17 1.55 1.83
 14 -14 -22 0.86 2.44
 14 0 -18 6.24 2.52
 14 4 -16 0.05 2.42
 14 24 2 3.56 2.11
 15 -23 -23 2.23 2.56
 15 -21 -23 -1.35 2.64
 15 -19 -23 0.99 2.63
 15 -7 -21 -0.04 2.55
 15 -1 -19 0.68 2.55
 15 17 -7 2.89 2.3
 15 19 -5 3.43 2.18
 16 2 -18 6.78 2.61
 16 22 -2 3.64 2.24
 17 11 -13 1.3 2.65
 18 -24 -24 0.49 2.99
 18 -22 -24 -1.42 2.94
 18 -20 -24 0.88 2.93
 18 10 -14 -0.2 2.72
 19 -3 -21 0.92 2.9
 19 9 -15 2.12 2.55
 20 4 -18 0.84 2.73
 21 -9 -23 -0.36 3.24
 24 -6 -22 -1.5 3.31
 25 -11 -23 0.33 3.51
 26 -8 -22 -1.84 3.5
 -9 -27 35 -0.19 2.51
 -9 -25 33 2.2 2.64
 -9 -19 33 1.15 2.54
 -9 -17 35 2.33 2.65
 -8 -30 24 0.66 2.41
 -8 -26 22 6.23 2.17
 -8 -6 34 6.98 2.58
 -7 -13 17 38.96 2.88
 -7 -1 31 -0.85 2.46
 -6 -34 14 0.39 2.14
 -6 -30 12 14.07 2.33
 -6 -4 18 60.78 3.47
 -6 4 34 9.95 2.55
 -5 -39 13 -0.12 2.1
 -5 -25 7 15.84 2.04
 -5 3 21 0.19 1.66
 -5 7 31 -0.43 2.16
 -4 10 30 54.32 3.31
 -3 -27 1 0.49 1.57
 -3 -5 5 24.73 1.64
 -2 -44 6 -0.37 1.86
 -2 -38 2 0.5 1.71
 -2 -22 -2 0.17 1.3
 -2 -20 -2 167.85 7.11
 -1 -37 -1 0.04 1.56
 0 -46 2 0.8 1.69
 1 -45 -1 -0.32 1.61
 5 -47 -7 -0.22 1.14
 8 -22 -18 6.72 1.7
 8 -20 -18 -0.07 1.58
 8 2 -12 -0.31 1.62
 8 20 4 10.53 1.68
 10 -8 -18 17.9 2.24
 10 2 -14 3.22 2.04
 12 -10 -20 -1.41 2.23
 13 21 -1 2.7 2.05
 15 3 -17 11.03 2.65
 15 25 3 1.18 2.11
 17 -13 -23 -0.66 2.82
 17 23 -1 -0.05 2.17
 20 -16 -24 -0.98 3.13
 20 -6 -22 1.14 3.07
 21 -3 -21 23.35 3.56
 21 9 -15 -0.26 2.71
 22 -16 -24 3.29 3.52
 22 -6 -22 2.93 3.25
 22 4 -18 -2.94 2.95
 23 -3 -21 0.12 3.31
 -9 -27 33 2.21 2.55
 -9 -25 31 0.39 2.68
 -9 -23 31 1.92 2.54
 -9 -21 31 -1.12 2.54
 -9 -19 31 -1.41 2.44
 -9 -17 33 2.88 2.74
 -9 -15 35 0.77 2.64
 -9 -15 37 4.64 2.96
 -8 -16 22 -0 2.1
 -8 -12 24 12.32 2.36
 -8 -10 26 1.48 2.26
 -7 -31 17 2.16 2.23
 -7 -23 15 23.87 2.54
 -7 -21 15 27.64 2.57
 -7 -19 15 30.28 2.62
 -7 -7 21 -0.76 2
 -7 -5 23 17.09 2.29
 -6 -6 16 1.45 1.79
 -6 -2 20 128.87 5.98
 -5 -33 9 -0.44 1.98
 -5 -17 7 32.3 2.32
 -4 -38 8 -1.11 2.01
 -4 -34 6 0.74 1.92
 -4 -28 4 2.88 1.71
 -3 -9 3 107.85 4.7
 -3 13 31 0 1.88
 -2 -24 -2 37.27 2.19
 -1 -41 1 -0.13 1.75
 2 6 0 422.29 17.16
 3 -45 -5 2.18 1.32
 6 12 -2 193.43 8.24
 6 14 0 200.78 8.52
 7 5 -9 36.93 2.42
 8 -8 -16 0.1 1.73
 8 28 20 7.43 1.46
 9 11 -7 60.66 3.4
 11 -9 -19 3.49 2.01
 11 -3 -17 26.35 2.69
 11 11 -9 7.22 2.02
 11 27 11 1.35 1.77
 12 8 -12 28.92 2.44
 13 -31 -21 0.27 2.08
 13 13 -9 2.03 2.11
 14 -28 -22 0.49 2.33
 14 -6 -20 16.41 2.74
 16 -10 -22 2.93 2.72
 16 14 -10 8.26 2.56
 16 20 -4 0.76 2.16
 16 26 4 0.72 2.09
 17 -5 -21 -0.43 2.68
 19 -11 -23 0.84 3.02
 19 5 -17 0.71 2.94
 20 -18 -24 -0.37 3.22
 22 -18 -24 0.41 3.41
 23 -11 -23 2.34 3.34
 25 -5 -21 1.1 3.25
 -9 -17 31 -0.47 2.4
 -9 -15 33 -0.84 2.51
 -8 -8 28 9.48 2.48
 -8 -6 32 -0.64 2.51
 -7 -25 15 6.17 2.19
 -7 -9 19 11.14 2.12
 -6 2 26 -0.08 1.91
 -6 4 32 1.04 2.25
 -5 -37 11 1.1 2.05
 -5 -27 7 10.94 1.97
 -4 0 12 251.23 10.51
 -2 12 20 29.63 1.9
 -1 9 11 13.12 0.94
 0 -40 -2 0.32 1.51
 0 -28 -6 0.11 1.1
 2 -40 -6 -0.48 1.28
 2 12 6 2.6 0.77
 5 15 3 101.6 4.52
 7 25 15 10.43 1.52
 8 8 -8 75.73 3.84
 9 -41 -15 0.05 0.82
 9 17 -1 2.34 1.7
 9 27 15 4.52 1.6
 10 22 4 0.91 1.76
 12 -4 -18 0.07 2.16
 13 -13 -21 0.32 2.37
 13 -5 -19 6.04 2.38
 13 19 -3 2.55 2.03
 13 25 5 4.94 2.03
 14 -16 -22 8.05 2.62
 16 16 -8 1.59 2.29
 16 18 -6 2.04 2.26
 17 -29 -23 0.37 0.83
 17 -15 -23 -0.19 2.79
 17 13 -11 -0.23 2.33
 18 -2 -20 3.38 2.83
 19 1 -19 -0.18 2.91
 19 11 -13 0.97 2.64
 20 -24 -24 -0.13 3.25
 20 -22 -24 0.19 3.18
 20 -20 -24 1.34 3.18
 20 10 -14 0.69 2.75
 21 -11 -23 -1.91 3.49
 22 10 -14 -0.23 2.64
 23 1 -19 -0.84 3.11
 23 5 -17 0.62 2.89
 24 -8 -22 -3.05 3.34
 -9 -27 31 -0.15 2.77
 -9 -25 29 5.8 2.68
 -9 -23 29 2.8 2.48
 -9 -21 29 0.66 2.43
 -9 -19 29 3.22 2.44
 -9 -13 35 3.71 2.62
 -9 -13 37 1.33 2.65
 -8 -30 22 4.14 2.14
 -8 -20 20 26.61 2.8
 -8 -14 22 37 2.99
 -7 -35 19 0.04 2.26
 -7 -27 15 8.61 2.43
 -7 -17 15 22.7 2.31
 -7 -3 25 14.19 2.26
 -7 -1 29 5.44 2.31
 -6 -38 16 -1.02 2.22
 -6 -24 10 49.49 3.09
 -6 -22 10 0.08 1.74
 -6 -20 10 54.38 3.21
 -6 -12 12 2.51 1.87
 -6 0 22 71.97 3.88
 -5 7 29 9.48 2.12
 -4 2 14 91.67 4.22
 -3 -35 3 2.57 1.81
 -3 -15 1 56.28 2.78
 -2 -42 4 1.06 1.89
 -2 -18 -2 19.75 1.48
 0 18 24 -0.63 1.02
 3 -37 -9 -0.1 1
 5 9 -3 107.53 4.77
 7 -35 -15 1.36 0.91
 7 23 11 0.24 1.4
 9 13 -5 67.67 3.61
 11 19 -1 3.29 1.86
 12 28 12 9.07 1.95
 13 15 -7 14.63 2.37
 13 17 -5 13.25 2.34
 14 22 0 6.06 2.11
 14 26 6 -1.92 2.1
 15 -35 -21 0.48 2.26
 15 9 -13 2.26 2.37
 16 -4 -20 5.97 2.81
 17 21 -3 1.02 2.23
 18 6 -16 0.59 2.57
 18 12 -12 0.7 2.62
 21 1 -19 -0.92 2.84
 21 5 -17 0.44 2.93
 21 11 -13 0.82 2.74
 -9 -29 31 -0.14 2.47
 -9 -27 29 3.05 2.86
 -9 -17 29 2.23 2.6
 -9 -15 31 -0.06 2.46
 -9 -13 33 0.55 2.67
 -8 -18 20 0.06 2.16
 -8 -6 30 30.87 3.06
 -7 -11 17 55.57 3.37
 -6 -36 14 -0.71 2.14
 -6 -32 12 -0.72 2.07
 -5 -29 7 12.47 2.09
 -5 -15 7 82.17 3.98
 -4 -14 4 0.03 1.25
 -3 -29 1 1.7 1.67
 -3 3 11 3.56 1.02
 -2 -26 -2 -0.11 1.35
 2 -44 -4 0.85 1.37
 9 -35 -17 -0.06 1.28
 9 5 -11 6.15 1.78
 10 8 -10 78.84 4.11
 11 1 -15 20.19 2.41
 11 13 -7 36.82 2.69
 12 -32 -20 1.49 1.91
 12 22 2 14.79 2.14
 13 7 -13 6.48 2.27
 13 29 13 -0.77 1.89
 14 -26 -22 0.32 2.31
 15 -9 -21 0.76 2.5
 15 27 7 0.56 2.02
 16 -32 -22 0.75 2.5
 16 -12 -22 -0.54 2.7
 16 8 -14 -0.87 2.57
 17 -27 -23 0.19 2.65
 17 -17 -23 2.61 2.76
 17 7 -15 2.38 2.96
 17 15 -9 -0.54 2.38
 17 19 -5 2.02 2.26
 18 2 -18 1.24 2.67
 19 -13 -23 0.33 3.02
 19 -5 -21 2.02 2.9
 20 -8 -22 -0.23 3.06
 20 -2 -20 -0.42 2.95
 22 -8 -22 -0.85 3.28
 22 -2 -20 -0.65 3
 23 -13 -23 -1.66 3.44
 23 -5 -21 -0.71 3.19
 24 2 -18 0.75 3.03
 25 -1 -19 1.46 3.33
 -9 -23 27 1.44 2.55
 -9 -21 27 2.6 2.53
 -9 -11 37 0.48 2.66
 -8 -34 24 1.01 2.5
 -8 -10 24 0.35 2.13
 -8 -8 26 0.77 2.29
 -8 -4 36 0.61 2.52
 -7 -33 17 1.76 2.25
 -7 -29 15 5.6 2.31
 -6 -26 10 1.57 1.92
 -6 -18 10 2.55 1.79
 -6 4 30 29.15 2.75
 -5 -1 15 185.42 8
 -4 -42 10 4.11 2.11
 -4 -30 4 -0.09 1.75
 -4 -2 10 384.65 15.84
 -4 10 28 0.26 1.78
 -3 1 9 5.82 1.13
 -3 9 19 0.58 1.3
 -1 13 17 45.48 2.16
 0 -36 -4 2.67 1.41
 4 8 -2 0.73 1.08
 4 14 4 -0.16 1.03
 5 11 -1 27.84 1.82
 5 13 1 17.91 1.51
 6 4 -8 40.86 2.38
 7 -9 -15 122.47 5.54
 7 1 -11 1.14 1.46
 9 -9 -17 16.38 2.07
 9 -3 -15 31.38 2.48
 9 25 11 0.15 1.59
 9 29 21 0.43 1.49
 11 15 -5 71.58 3.85
 11 17 -3 15.02 2.03
 12 -12 -20 16.75 2.54
 12 4 -14 5.59 2.2
 12 32 24 2.92 1.63
 14 -24 -22 11.13 1.99
 14 -20 -22 3.12 2.48
 14 12 -10 13.09 2.54
 14 28 10 6.27 2.08
 15 -3 -19 1.23 2.5
 15 23 1 0.92 2.01
 17 -7 -21 0.14 2.71
 17 -1 -19 1.45 2.56
 17 17 -7 -0.36 2.32
 18 -10 -22 -0.14 2.87
 18 14 -10 -0.15 2.43
 19 13 -11 0.17 2.49
 20 6 -16 -1 2.69
 20 12 -12 1.21 2.71
 21 -13 -23 1.43 3.35
 21 -5 -21 0.43 3.02
 22 6 -16 1.05 2.82
 24 -10 -22 -0.88 3.38
 25 -7 -21 1.2 3.29
 -9 -29 29 -0.39 2.49
 -9 -25 27 1.19 2.45
 -9 -19 27 4.72 2.38
 -9 -15 29 2.39 2.4
 -9 -13 31 0.3 2.47
 -9 -11 35 5.62 2.66
 -8 -32 22 0.38 2.37
 -8 -28 20 8.78 2.42
 -8 -16 20 36.69 2.95
 -8 -12 22 1.09 2.09
 -8 -4 34 0.16 2.42
 -7 1 33 1.93 2.42
 -5 -35 9 0.63 2.01
 -5 -9 9 84.16 4.01
 -5 -3 13 130.95 5.82
 -5 1 17 280.97 11.82
 -5 5 23 19.72 2.08
 -4 -36 6 4.68 2.09
 -4 4 16 0.46 1.27
 -3 11 23 33.14 2.22
 -3 13 29 11.87 1.9
 -2 10 16 1.81 1.05
 -1 -45 3 0.93 1.69
 -1 -33 -3 5.54 1.5
 -1 17 27 4.63 1.41
 0 -44 0 3.01 1.69
 3 7 -1 12.53 1.1
 3 13 5 158.21 6.6
 4 -12 -12 107.74 4.64
 8 18 2 39.68 2.5
 10 -10 -18 0.39 1.84
 11 -33 -19 -0.85 1.71
 11 -11 -19 7.22 2.13
 12 0 -16 1.44 2.1
 12 10 -10 39.13 2.88
 13 -29 -21 -0.18 2.16
 13 -15 -21 0.88 2.32
 14 -22 -22 0.32 2.42
 14 -2 -18 1.19 2.42
 14 6 -14 12.47 2.52
 14 20 -2 7.89 2.34
 16 0 -18 0.16 2.57
 16 24 2 1.36 2.14
 17 -25 -23 1.65 2.83
 17 -21 -23 0.48 2.78
 17 -19 -23 0.04 2.79
 17 3 -17 3.33 2.65
 18 16 -8 -1.96 2.41
 18 18 -6 -1.45 2.3
 18 20 -4 0.03 2.4
 19 -15 -23 1.47 2.92
 20 2 -18 -0.35 2.84
 21 13 -11 1.36 2.55
 22 2 -18 -0.01 2.83
 23 -15 -23 0.95 3.4
 23 7 -15 -1.08 2.89
 -9 -27 27 8.67 2.62
 -9 -17 27 9.35 2.51
 -9 -11 33 2.17 2.43
 -8 -6 28 0.88 2.24
 -8 -4 32 18.88 2.76
 -7 -37 19 -0 2.28
 -7 -1 27 25.84 2.53
 -6 -28 10 36.38 2.78
 -6 -16 10 109.13 5.15
 -4 -8 6 5.98 1.26
 -3 -43 7 0.88 1.98
 -3 5 13 153.33 6.51
 -1 15 21 -0.19 1.07
 1 -33 -7 3.64 1.17
 6 -48 -8 0.71 0.98
 6 -10 -14 0.18 1.31
 6 -4 -12 -0.22 1.31
 8 10 -6 9.65 1.68
 10 -34 -18 -1.04 1.49
 10 20 2 34.65 2.46
 10 28 16 -0.61 1.62
 10 30 22 -0.72 1.52
 11 23 5 1.55 1.84
 11 31 23 0.34 1.54
 12 -44 -16 0.71 1.33
 13 -1 -17 21.85 2.75
 13 3 -15 42.76 3.16
 13 31 19 -0.22 1.74
 14 -36 -20 0 2.09
 14 -8 -20 3.1 2.49
 14 14 -8 13.1 2.43
 15 5 -15 13.17 2.59
 16 4 -16 0.6 2.57
 17 -23 -23 -2.48 2.84
 19 7 -15 4.36 2.63
 19 15 -9 1.64 2.46
 19 19 -5 0.64 2.5
 20 -10 -22 0.61 3.08
 20 14 -10 1.84 2.53
 21 -15 -23 0.46 2.91
 21 7 -15 0.29 2.82
 22 -10 -22 -1.47 3.23
 23 -17 -23 0 3.47
 23 -1 -19 2.33 3.09
 24 -4 -20 -2.33 3.27
 26 -6 -20 1.41 3.27
 -8 -30 20 -0.18 2.24
 -7 -35 17 1.16 2.23
 -7 -31 15 4.31 2.17
 -7 -7 19 12.04 2.13
 -7 -5 21 1.22 1.93
 -6 -34 12 8.91 2.11
 -6 2 24 16.5 2.11
 -5 -39 11 -0.13 2.05
 -5 -31 7 8.32 1.96
 -5 7 27 15.33 2.09
 -4 -40 8 3.74 1.99
 -2 -28 -2 22.09 1.8
 -2 14 24 11.36 1.47
 -1 -11 -3 10.87 0.87
 3 -7 -9 109.93 4.66
 5 -11 -13 16.26 1.45
 7 7 -7 130.49 5.83
 10 -4 -16 0.08 1.88
 11 29 17 3.55 1.73
 12 20 0 45.41 3.02
 13 -17 -21 -0.32 2.31
 13 23 3 3.71 1.94
 14 2 -16 1.55 2.33
 14 16 -6 -0.27 2.25
 14 18 -4 0.84 2.11
 15 -11 -21 2.44 2.55
 15 1 -17 1.91 2.55
 16 10 -12 -1.46 2.39
 17 9 -13 2.52 2.88
 18 -4 -20 1.54 2.75
 18 8 -14 1.64 2.6
 19 -27 -23 0.51 3.12
 19 -17 -23 1.47 3.01
 19 -1 -19 2.05 2.79
 19 3 -17 2.15 2.82
 19 17 -7 -0.03 2.37
 20 16 -8 1.09 2.46
 21 -1 -19 0.85 2.89
 23 -7 -21 0 3.44
 23 3 -17 0.01 2.9
 24 -12 -22 2.24 3.44
 25 -9 -21 1.1 3.34
 -9 -29 27 5.99 2.65
 -9 -25 25 0.84 2.43
 -9 -23 25 2.86 2.44
 -9 -21 25 2.05 2.26
 -9 -19 25 6.28 2.5
 -9 -15 27 11.29 2.55
 -9 -13 29 1.65 2.61
 -9 -11 31 -0.19 2.3
 -9 -9 37 4.4 2.69
 -8 -34 22 9.88 2.47
 -8 -24 18 0.16 2.15
 -8 -14 20 -1.49 2.11
 -7 -23 13 16.86 2.25
 -7 -21 13 8.34 2.01
 -7 -3 23 18 2.31
 -7 1 31 0.32 2.37
 -6 -38 14 -1.06 2.07
 -6 -10 12 98.5 4.73
 -6 4 28 -0.52 1.98
 -5 -13 7 75.18 3.66
 -5 -5 11 9.69 1.56
 -4 -32 4 1.28 1.77
 -4 8 22 0.62 1.41
 -3 -31 1 0.35 1.64
 -2 -40 2 3.98 1.75
 -2 -16 -2 340.5 13.96
 1 -43 -3 -0.09 1.47
 1 -39 -5 1.81 1.34
 2 0 -4 -0.29 0.55
 2 8 2 56.66 2.5
 4 10 0 -0.36 1.01
 4 12 2 12.99 1.27
 5 3 -7 11.35 1.35
 5 19 9 6.64 1.3
 6 24 16 -0.13 1.21
 7 27 21 0.6 1.27
 10 10 -8 46.68 3.03
 11 -5 -17 40.52 3.02
 11 7 -11 -0.38 1.92
 12 -14 -20 0.27 2.16
 12 -6 -18 18.27 2.43
 12 12 -8 21.85 2.3
 12 30 18 0.6 1.74
 13 -27 -21 -0.79 2.18
 13 -7 -19 1.75 2.33
 13 9 -11 -0.11 1.99
 15 -33 -21 -1.28 2.33
 15 21 -1 -0.7 2.08
 16 -6 -20 -0.04 2.5
 18 -12 -22 1.31 2.9
 19 -25 -23 0.91 3.01
 19 -19 -23 -0.25 3.05
 20 -4 -20 -0.41 2.74
 21 -17 -23 2.12 3.12
 21 -7 -21 0.01 3.12
 21 3 -17 1.33 2.82
 22 -4 -20 -0.92 3.13
 22 8 -14 -0.7 2.69
 24 0 -18 0.84 3.02
 25 -3 -19 1.07 3.24
 -9 -27 25 2.74 2.47
 -9 -9 35 0.55 2.2
 -8 -26 18 7.6 2.29
 -8 -8 24 7.81 2.22
 -8 -4 30 -0.01 2.34
 -7 -25 13 7.11 2.15
 -7 -19 13 20.81 2.23
 -7 -9 17 45.35 3.07
 -6 -30 10 1.27 1.99
 -6 -4 16 0.39 1.68
 -6 -2 18 2.61 1.65
 -5 3 19 30.1 2.2
 -2 -36 0 -0.39 1.56
 -1 -39 -1 -0.87 1.57
 2 -26 -10 -0.15 0.45
 2 10 4 10.11 0.89
 5 -5 -11 12.42 1.38
 6 0 -10 274.15 11.47
 6 22 12 41.39 2.26
 8 -10 -16 0.68 1.61
 8 -4 -14 -0.03 1.62
 8 4 -10 1.3 1.53
 8 12 -4 1.76 1.8
 8 16 0 69.12 3.55
 9 21 5 7.88 1.68
 10 4 -12 17.32 2.24
 10 26 12 7.41 1.72
 12 -30 -20 0.72 1.95
 13 -19 -21 -1.56 2.26
 14 24 4 1.14 2.01
 15 13 -9 0.61 2.37
 16 -16 -22 0.48 2.64
 16 22 0 -0.62 2.11
 17 -9 -21 -0.89 2.65
 18 0 -18 3.08 2.7
 19 -23 -23 2.26 3.07
 19 -21 -23 0.35 2.99
 20 8 -14 0.37 2.57
 21 -21 -23 0.85 3.2
 21 -19 -23 1.72 3.24
 22 -12 -22 -0.39 3.18
 24 -14 -22 0.38 3.42
 -10 -24 38 0.24 2.56
 -10 -22 38 0.11 2.64
 -9 -31 27 3.14 2.37
 -9 -17 25 6.45 2.53
 -9 -9 33 1.98 2.55
 -8 -32 20 4.16 2.42
 -8 -28 18 0.07 2.2
 -8 -6 26 -0.3 2.14
 -7 -33 15 3 2.14
 -7 -27 13 4.06 2.12
 -6 -14 10 0.41 1.63
 -6 0 20 -0.4 1.71
 -5 -37 9 1.59 2
 -4 -4 8 187.59 7.92
 -3 -41 5 1.79 1.89
 -3 -13 1 56.11 2.73
 -3 -1 7 71.19 3.23
 0 -30 -6 0.67 1.17
 3 9 1 -0.1 0.85
 3 11 3 99.89 4.28
 4 -6 -10 1085.58 43.98
 8 14 -2 22.07 2.04
 8 26 16 -0.74 1.45
 9 7 -9 7.56 1.79
 10 0 -14 11.59 2.05
 10 18 0 26.59 2.21
 11 -13 -19 1.72 2.02
 12 14 -6 2 1.84
 12 18 -2 25.84 2.39
 12 24 6 -0.6 1.83
 13 -37 -19 0.74 1.85
 13 -25 -21 1.08 2.19
 15 -5 -19 1.9 2.42
 15 15 -7 4.18 2.22
 15 19 -3 2.94 2.07
 15 25 5 4.44 2.12
 16 26 6 0.12 2.04
 17 -3 -19 1.65 2.55
 17 23 1 -0.82 2.18
 18 4 -16 0.22 2.61
 19 9 -13 2 2.51
 20 -12 -22 0 2.89
 21 -23 -23 0 3.1
 21 9 -13 1.94 2.77
 22 0 -18 0.54 2.91
 22 4 -16 0 2.94
 23 -9 -21 -2.85 3.3
 24 -6 -20 -0.34 3.15
 25 -11 -21 0.11 3.36
 26 -8 -20 -0.27 3.34
 -10 -26 36 1.25 2.69
 -10 -24 36 -0.77 2.56
 -10 -22 36 0.16 2.59
 -10 -20 36 -0.19 2.65
 -10 -20 38 -0.59 2.67
 -10 -18 38 0.37 2.82
 -9 -29 25 3.96 2.58
 -9 -13 27 1.65 2.46
 -9 -11 29 1.57 2.35
 -8 -16 18 0.42 2.1
 -8 -12 20 45.24 3.1
 -8 -2 34 3.86 2.47
 -7 -17 13 11.09 2.02
 -7 -1 25 62.41 3.62
 -7 1 29 5.67 2.2
 -6 -36 12 0.25 2.01
 -6 -6 14 5.07 1.63
 -5 -33 7 8.64 1.98
 -4 -12 4 73.4 3.47
 -4 6 18 64.91 3.22
 -4 10 26 -0.29 1.68
 -2 16 30 15.14 1.87
 -1 -43 1 -0.08 1.76
 -1 1 3 153.61 6.26
 2 -48 -2 1.07 1.44
 2 -36 -8 -0.08 1.03
 4 -50 -4 0.04 1.28
 4 2 -6 29.49 1.76
 9 -11 -17 37.87 2.58
 10 -40 -16 0.71 1.23
 10 -12 -18 28.46 2.45
 10 12 -6 -1.44 1.8
 12 -16 -20 11.99 2.38
 12 16 -4 8.08 1.97
 13 -23 -21 -0.24 1.42
 13 21 1 0.49 1.92
 14 -10 -20 13.97 2.65
 14 8 -12 -0 1.95
 15 -13 -21 1.36 2.55
 15 17 -5 4.92 2.16
 16 -18 -22 3.5 2.76
 17 5 -15 -0.44 2.56
 17 11 -11 -0.82 2.47
 18 -14 -22 0.48 2.75
 18 10 -12 4.86 2.55
 20 0 -18 -0.18 2.83
 20 4 -16 1.21 2.71
 23 -3 -19 0.65 3.02
 -10 -26 34 0.78 2.64
 -10 -24 34 3.64 2.6
 -10 -22 34 0 2.45
 -10 -20 34 2.27 2.59
 -10 -18 36 -0.71 2.61
 -9 -25 23 1.28 2.36
 -9 -23 23 0.86 2.47
 -9 -21 23 4.59 2.26
 -9 -15 25 4.76 2.44
 -9 -9 31 1.08 2.55
 -8 -30 18 2.5 2.19
 -8 -4 28 10.32 2.55
 -7 -37 17 1.47 2.24
 -7 -29 13 4.77 2.22
 -6 -32 10 17.34 2.31
 -5 -23 5 17.27 1.9
 -4 -38 6 0.87 1.9
 -3 7 15 111.14 4.85
 -3 13 27 42.44 2.59
 -2 -44 4 -0 1.74
 3 -15 -11 1.45 0.76
 3 1 -5 52.28 2.45
 8 0 -12 43.3 2.68
 8 24 12 19.41 1.77
 10 14 -4 35.28 2.62
 10 16 -2 26.43 2.24
 11 -1 -15 20.8 2.33
 11 21 3 0.95 1.73
 11 27 13 3.29 1.74
 12 -38 -18 -0.03 1.64
 13 11 -9 2.6 1.98
 13 25 7 3.89 1.91
 14 -4 -18 11.46 2.54
 15 7 -13 6.91 2.48
 16 -26 -22 0.6 2.66
 16 -20 -22 0.4 2.62
 16 6 -14 1 2.43
 16 14 -8 -0.95 2.19
 16 20 -2 -0.27 2.12
 17 1 -17 0.97 2.52
 18 -30 -22 -0.55 0.69
 18 -6 -20 3.94 2.86
 19 -9 -21 -0.46 2.97
 19 -3 -19 1 2.78
 20 -14 -22 -0.44 3.03
 20 10 -12 0.21 2.54
 21 -9 -21 -0.64 3.08
 22 -14 -22 -1.78 3.27
 22 -6 -20 0.54 3.07
 22 10 -12 1.81 2.67
 23 5 -15 -0.04 2.82
 25 -5 -19 -0.21 3.27
 -10 -24 32 0.65 2.54
 -10 -22 32 6.65 2.61
 -10 -18 34 -0.01 2.52
 -10 -16 36 -0.42 2.7
 -10 -16 38 1.1 2.62
 -9 -31 25 4.13 2.59
 -9 -27 23 0.36 2.59
 -9 -19 23 6.06 2.31
 -9 -7 35 5.69 2.62
 -8 -34 20 1.98 2.3
 -8 -2 32 0.6 2.41
 -6 4 26 1.1 1.83
 -6 6 32 41.41 3.18
 -5 -41 11 -0.15 1.98
 -5 -21 5 77.09 3.87
 -4 -34 4 -0.44 1.76
 -3 -33 1 0.97 1.6
 5 -1 -9 24.79 1.7
 6 -34 -14 -0.65 0.71
 6 6 -6 0.58 1.26
 7 -11 -15 100.46 4.66
 7 9 -5 217.81 9.25
 7 17 3 38.13 2.33
 9 -5 -15 3.65 1.81
 11 -39 -17 0.74 1.45
 11 -31 -19 -1.24 1.79
 11 9 -9 8.5 1.98
 12 -28 -20 0.61 2.01
 12 -2 -16 -1.64 2.05
 12 26 10 10.1 1.95
 12 28 14 0.73 1.77
 13 -9 -19 0.16 2.23
 13 -3 -17 19.03 2.55
 13 29 15 4.11 1.86
 14 26 8 4.06 1.95
 15 -31 -21 -0.17 2.35
 15 27 9 1.91 1.7
 16 -24 -22 -1.32 2.62
 16 -22 -22 3.15 2.69
 16 -8 -20 10.51 2.71
 16 2 -16 0.44 2.67
 16 16 -6 0.34 2.19
 16 18 -4 -0.7 2.13
 17 -11 -21 -1.22 2.54
 17 21 -1 0.42 2.16
 18 -16 -22 3.15 2.83
 19 5 -15 -0.01 2.7
 19 11 -11 1.45 2.57
 23 -11 -21 -0.65 3.21
 24 -2 -18 -0.76 3.08
 25 -13 -21 -1.57 3.55
 26 -10 -20 -0.41 3.42
 -10 -26 32 4.57 2.6
 -10 -20 32 -0 2.57
 -9 -17 23 3.52 2.31
 -9 -13 25 15.95 2.68
 -9 -11 27 5.23 2.46
 -9 -7 33 1.37 2.62
 -8 -14 18 25.37 2.44
 -8 -8 22 1.67 2.05
 -7 -35 15 5.3 2.21
 -7 -15 13 17.98 2.16
 -7 -5 19 27.76 2.41
 -6 -24 8 0.02 1.67
 -6 -22 8 32.77 2.42
 -6 2 22 2.37 1.8
 -5 -19 5 45.34 2.69
 -5 5 21 -0.74 1.61
 -5 7 25 27.74 2.33
 -5 9 31 1.17 2.04
 -4 -24 2 0.41 1.48
 -4 -22 2 55.1 2.96
 -4 12 32 28.54 2.53
 -1 -35 -3 6.75 1.47
 0 -42 -2 2.93 1.55
 1 -47 -1 -0.64 1.48
 4 18 10 56.23 2.65
 6 18 6 1.34 1.3
 8 28 22 -0.31 1.29
 11 -15 -19 1.27 1.99
 12 -18 -20 -0.11 2.08
 12 2 -14 4.34 2
 13 5 -13 20.13 2.54
 13 19 -1 -1.12 1.97
 13 27 11 1.06 1.81
 14 -34 -20 -0 2.13
 14 22 2 -0.05 1.93
 14 28 12 -0.19 1.92
 15 -15 -21 -1.06 2.47
 15 -1 -17 6.57 2.52
 15 3 -15 4.67 2.47
 18 12 -10 6.02 2.52
 19 1 -17 0.45 2.68
 20 -16 -22 -2.24 3.06
 21 1 -17 0.46 2.82
 21 5 -15 0.12 2.8
 21 11 -11 0.62 2.54
 22 -16 -22 0.39 3.22
 24 -8 -20 0.04 3.21
 -10 -28 32 1.96 2.46
 -10 -24 30 3.28 2.49
 -10 -22 30 1 2.45
 -10 -18 32 2.94 2.64
 -10 -16 34 3.01 2.78
 -10 -14 36 0.59 2.72
 -9 -9 29 2.27 2.41
 -8 -32 18 0.79 2.33
 -8 -24 16 0.44 2.37
 -8 -22 16 0.09 2.15
 -8 -20 16 -0.82 2.09
 -8 -6 24 0.16 1.96
 -7 -31 13 2.6 2.12
 -7 -7 17 88.73 4.45
 -7 -3 21 0.27 2.03
 -7 1 27 26.58 2.51
 -7 3 33 2.1 2.33
 -6 -26 8 17.01 2.18
 -6 -20 8 3.05 1.69
 -6 -12 10 126.21 5.73
 -5 -27 5 18.03 2.04
 -5 -11 7 88.97 4.16
 -5 -7 9 98.79 4.52
 -4 -26 2 23.26 1.96
 -4 -20 2 1.31 1.4
 0 20 30 -0.32 1.27
 9 9 -7 54.76 3.15
 9 19 3 32.09 2.25
 9 27 17 5.94 1.55
 10 -32 -18 -0.4 1.62
 10 -6 -16 2.87 1.9
 11 31 25 0.96 1.51
 12 -26 -20 0.13 2.02
 12 -8 -18 -1.11 2.1
 13 1 -15 26.04 2.64
 13 13 -7 11.61 2.14
 14 -12 -20 0.02 2.38
 14 0 -16 0.2 2.35
 14 4 -14 4.43 2.35
 14 10 -10 1.45 2.09
 15 23 3 2.38 2.04
 17 -5 -19 -1.33 2.62
 17 15 -7 2.37 2.28
 17 17 -5 2.49 2.36
 17 19 -3 1.71 2.22
 18 -28 -22 -0.67 1.53
 18 -18 -22 0.18 2.86
 18 6 -14 -0.16 2.52
 18 20 -2 0.82 2.24
 19 -11 -21 1.13 2.86
 20 12 -10 -0.74 2.47
 21 -11 -21 -1.08 3.08
 22 -18 -22 -0.35 2.9
 22 6 -14 1.03 2.66
 23 -5 -19 2.12 3.06
 25 -1 -17 3.21 3.08
 -10 -26 30 0.01 2.41
 -10 -20 30 4.06 2.5
 -10 -16 32 -1.01 2.45
 -9 -23 21 0.47 2.14
 -9 -15 23 6.83 2.33
 -8 -26 16 1.72 2.13
 -8 -10 20 0.44 2.03
 -8 -2 30 27.48 2.88
 -6 -38 12 4.77 2.11
 -6 -34 10 0.5 1.94
 -6 6 30 1.29 2.11
 -5 -39 9 0.36 1.94
 -5 -35 7 2.21 1.92
 -3 -7 3 19.79 1.42
 -1 -23 -5 45.79 2.32
 0 -38 -4 0.31 1.33
 1 19 21 0.26 0.56
 4 -2 -8 0.26 1.04
 5 -51 -5 -0.22 1.12
 6 26 22 1.32 1.21
 7 3 -9 24.6 1.91
 8 -12 -16 2.2 1.64
 9 -33 -17 -0.43 1.5
 9 3 -11 3.12 1.67
 9 23 9 2.06 1.47
 10 -14 -18 -0 1.89
 10 6 -10 1.37 1.82
 10 22 6 0.56 1.69
 11 -7 -17 25.26 2.45
 12 -20 -20 12.84 2.39
 13 15 -5 6.82 2.12
 13 17 -3 5.81 2.06
 15 -7 -19 1.77 2.4
 16 24 4 0.9 2.04
 17 -33 -21 -0.35 0.75
 17 7 -13 4.01 2.81
 18 -26 -22 0 2.89
 18 -20 -22 1.43 2.87
 18 -8 -20 -0 2.68
 18 -2 -18 1.34 2.75
 19 13 -9 0.57 2.33
 20 -18 -22 0.91 2.98
 20 6 -14 0.29 2.59
 21 13 -9 -0.93 2.49
 22 -20 -22 0.58 3.36
 22 -8 -20 2.39 3.34
 23 -13 -21 2.89 3.25
 23 7 -13 -0 2.43
 25 -7 -19 -2.33 3.28
 -10 -28 30 1.44 2.45
 -10 -18 30 0.66 2.36
 -10 -14 34 0.32 2.65
 -9 -21 21 0.11 2.16
 -9 -7 31 0.86 2.5
 -8 -28 16 0.51 2.25
 -8 -4 26 -0.2 2.06
 -7 -1 23 20.41 2.22
 -7 3 31 -0.21 2.24
 -6 -28 8 -0.34 1.87
 -6 -18 8 45.17 2.77
 -5 -29 5 10.76 1.96
 -5 -17 5 121.33 5.47
 -3 -39 3 1.94 1.77
 -2 4 8 9.16 0.9
 -1 -21 -5 35.81 1.87
 1 21 27 5.24 0.99
 3 -3 -7 43.46 2.09
 5 21 13 11.8 1.25
 7 11 -3 25.82 1.92
 7 15 1 5.12 1.43
 7 21 9 3.84 1.35
 9 -13 -17 27.39 2.29
 9 29 23 -0.33 1.41
 10 30 24 0.96 1.48
 11 11 -7 12.92 2.04
 11 19 1 3.61 1.71
 12 22 4 0.37 1.81
 12 30 20 0.25 1.64
 16 -10 -20 0.18 2.56
 16 8 -12 14.35 2.55
 18 -24 -22 0.67 2.99
 18 -22 -22 1.49 2.87
 18 2 -16 -0.31 2.49
 18 16 -6 -0.62 2.25
 18 18 -4 1.32 2.23
 19 -5 -19 1.26 2.78
 19 17 -5 1.17 2.45
 19 19 -3 -0.19 2.27
 20 -26 -22 -0.97 3.19
 20 -20 -22 -0.44 3.11
 20 -8 -20 2.12 2.92
 20 -2 -18 0.92 2.95
 20 14 -8 -0.2 2.42
 22 2 -16 -1.2 2.76
 24 -10 -20 0.58 3.45
 -10 -26 28 0.15 2.57
 -10 -24 28 0.68 2.4
 -10 -22 28 2.39 2.41
 -10 -20 28 -0.04 2.33
 -10 -16 30 8.63 2.49
 -10 -14 32 8.46 2.69
 -10 -12 36 -0.42 2.57
 -9 -19 21 1.09 2.35
 -9 -11 25 9.64 2.37
 -9 -9 27 7.16 2.36
 -9 -5 35 -0.16 2.5
 -8 -34 18 2.98 2.31
 -8 -12 18 1.12 1.86
 -7 -37 15 3.36 2.17
 -7 -33 13 2.71 2.1
 -7 -25 11 3.53 1.91
 -7 -23 11 -0.15 1.78
 -7 -13 13 59.21 3.43
 -7 -9 15 117.98 5.56
 -5 9 29 18.16 2.15
 -4 -28 2 0.22 1.58
 -4 -18 2 221.29 9.33
 -3 11 21 0.44 1.34
 -2 -42 2 0.36 1.72
 -2 -38 0 10.33 1.73
 -2 -32 -2 22.69 1.88
 -2 -14 -2 2.16 0.92
 -2 -8 0 -0.36 0.78
 -2 -4 2 949.64 38.41
 -2 6 10 64.92 2.85
 0 -46 0 0.7 1.53
 3 17 11 -0.39 0.8
 4 -14 -12 1.71 0.97
 7 -1 -11 0.62 1.33
 7 13 -1 1.01 1.39
 8 6 -8 1.45 1.47
 8 20 6 1.53 1.43
 9 25 13 5.45 1.56
 10 28 18 2.79 1.56
 11 -29 -19 1.51 1.84
 11 -17 -19 1.72 2.02
 11 29 19 -0.44 1.64
 13 -11 -19 1.68 2.25
 14 12 -8 1.3 2.12
 14 20 0 1.13 2.04
 16 -4 -18 0.98 2.42
 19 -13 -21 2.42 2.87
 19 7 -13 0.83 2.42
 20 -24 -22 -0.28 3.01
 20 -22 -22 0.7 3.05
 20 2 -16 0.32 2.67
 21 -13 -21 0.62 3.01
 21 7 -13 0.59 2.63
 23 -15 -21 -1.59 3.28
 23 3 -15 -0.74 2.79
 24 -4 -18 -1.21 3.1
 26 -6 -18 1.2 3.18
 -10 -28 28 0.58 2.6
 -10 -12 34 0.94 2.48
 -9 -33 23 2.7 2.3
 -9 -29 21 0.35 2.33
 -9 -17 21 0.95 2.17
 -9 -13 23 6.09 2.28
 -8 -30 16 -0.71 2.1
 -8 0 34 0.15 2.42
 -7 -27 11 -0.02 1.96
 -7 -19 11 -0.25 1.71
 -5 -1 13 32.97 2.18
 -5 1 15 185 7.94
 -4 -36 4 1.72 1.8
 -4 12 30 1.26 1.79
 -3 -43 5 2.33 1.82
 -1 17 25 14.01 1.35
 0 -32 -6 1.22 1.16
 3 -43 -7 0.57 1.12
 5 5 -5 162.41 6.9
 9 11 -5 28.42 2.17
 9 17 1 2.7 1.62
 11 13 -5 2.8 1.77
 11 17 -1 -0.02 1.77
 13 -35 -19 1.43 1.95
 13 23 5 12.75 2.07
 14 -40 -18 1.34 1.96
 14 -32 -20 -0.69 2.19
 14 -14 -20 12 2.6
 14 -6 -18 1.4 2.31
 15 -19 -21 0.49 2.51
 15 21 1 -0.92 2.03
 17 -15 -21 -2 2.65
 17 -1 -17 1.53 2.59
 17 3 -15 4.63 2.47
 22 8 -12 1.13 2.59
 25 -9 -19 0.57 3.23
 25 -3 -17 0 3.1
 15 -25 -21 1.73 2.36
 15 -23 -21 -0.07 2.46
 15 -21 -21 0.6 2.47
 17 -31 -21 -1.29 0.91
 23 -17 -21 -0.31 3.34
 22 -10 -20 1.37 3.18
 24 -12 -20 -0.78 3.21
 11 -19 -19 -0.03 2.02
 23 -7 -19 0.82 3.05
 19 -1 -17 -0.88 2.75
 21 -1 -17 2.78 2.92
 24 0 -16 -0.56 2.93
 21 3 -15 0.95 2.7
 8 -6 -14 18.5 1.94
 10 -2 -14 2.56 1.93
 16 4 -14 -0.36 2.48
 18 8 -12 -0.06 2.47
 20 8 -12 2.37 2.67
 11 5 -11 6.9 2.03
 15 11 -9 1.96 2.21
 1 -35 -7 1.28 1.14
 2 -42 -6 -1.35 1.21
 14 14 -6 0.15 2.12
 6 8 -4 3.32 1.29
 14 16 -4 4.01 2.65
 11 15 -3 6.22 1.91
 14 18 -2 0.39 2
 -3 -23 -1 1.88 1.34
 -1 -41 -1 -1.25 1.59
 16 22 2 3.57 2.11
 17 23 3 -0.51 2.04
 -4 -10 4 9.28 1.26
 -4 -6 6 2.19 1.16
 14 24 6 1.21 1.95
 11 23 7 15.37 1.98
 -6 -30 8 12.98 2.06
 -6 -16 8 1.77 1.6
 16 26 8 0.16 1.78
 -6 -36 10 7.25 2.03
 -6 -2 16 2.7 1.56
 7 25 17 13.57 1.51
 -6 0 18 123.08 5.64
 -4 8 20 56.87 2.98
 -6 4 24 0.02 1.79
 -4 10 24 1.83 1.56
 -10 -18 28 4.47 2.54
 -8 -2 28 0.39 2.14
 -2 16 28 0.57 1.48
 -9 -7 29 6.64 2.54
 -9 -5 33 2.94 2.41
 19 -15 -21 0.83 2.84
 21 -15 -21 -0.74 3.07
 16 -12 -20 4.95 2.66
 20 -10 -20 -0.95 2.9
 15 -9 -19 -0.3 2.42
 17 -7 -19 0.73 2.57
 10 -16 -18 11.1 2.04
 12 -10 -18 10.92 2.29
 18 -4 -18 3.07 2.61
 22 -4 -18 -1.8 3.38
 26 -8 -18 -0.06 3.24
 13 -5 -17 18.11 2.48
 15 -3 -17 11.1 2.56
 16 0 -16 0.98 2.4
 7 -13 -15 41.66 2.27
 19 3 -15 2.06 2.55
 15 5 -13 2.21 2.28
 14 6 -12 26.7 2.67
 17 9 -11 0 2.79
 9 13 -3 16.27 1.86
 -3 -25 -1 3.28 1.35
 -3 -21 -1 1.46 1.28
 -4 -30 2 11.56 1.8
 12 20 2 3.9 1.81
 6 16 4 -0.55 1.22
 -5 -31 5 11.32 1.95
 -3 -3 5 556.26 22.64
 -5 -37 7 2.67 1.93
 15 25 7 2.64 1.97
 10 24 10 17.89 1.91
 -7 -29 11 1.04 2.01
 2 16 12 1.08 0.59
 -6 -4 14 55.16 3
 -8 -32 16 -0.31 2.12
 -5 3 17 71.81 3.55
 -8 -8 20 71.65 3.97
 -9 -31 21 1.14 2.31
 -8 -6 22 40.99 2.94
 -7 1 25 60.57 3.52
 -10 -24 26 1.1 2.36
 -10 -22 26 -0.68 2.28
 -10 -30 28 2.2 2.44
 -10 -16 28 1.31 2.51
 -6 6 28 10.09 2.13
 -7 3 29 11.15 2.3
 -10 -14 30 0.51 2.38
 -10 -12 32 -0.72 2.34
 -8 0 32 17.92 2.65
 -10 -10 36 1.62 2.53
 17 -29 -21 -0.19 2.33
 17 -17 -21 -2.63 2.74
 23 -19 -21 -1.98 3.46
 14 -16 -20 0.42 2.33
 24 -14 -20 -0.22 3.32
 11 -25 -19 1.03 1.92
 11 -21 -19 3.75 1.35
 19 -7 -19 1.47 2.78
 21 -7 -19 -2.69 3.73
 20 -4 -18 -1.04 2.83
 24 -6 -18 -0.33 3.08
 9 -15 -17 20.69 2.08
 12 -4 -16 -0.5 2.12
 9 -7 -15 108.94 5.15
 11 -3 -15 34.77 2.65
 22 4 -14 -0.49 2.71
 5 -33 -13 1.98 0.27
 19 9 -11 0.63 2.41
 21 9 -11 0.69 2.54
 22 10 -10 0.16 2.65
 10 8 -8 0.86 1.77
 12 10 -8 0.65 1.88
 15 13 -7 8.63 2.32
 -1 -19 -5 92.77 3.98
 2 -46 -4 -0.25 1.29
 15 19 -1 2.72 1.97
 -3 -11 1 0.89 0.96
 -4 -16 2 1.98 1.26
 10 20 4 0.62 1.59
 -5 -15 5 78.82 3.78
 -5 -41 9 0.97 1.95
 -6 -10 10 2.11 1.51
 -7 -17 11 5.58 1.88
 -6 -40 12 1.4 2.03
 -4 2 12 1.3 1.15
 -7 -35 13 1.83 2.04
 7 23 13 15.78 1.56
 10 26 14 0.37 1.56
 -8 -36 18 -1.26 2.19
 -9 -25 19 0.93 2.04
 -9 -15 21 0 1.91
 -5 7 23 15.69 1.91
 -8 -4 24 12.94 2.15
 -3 13 25 20.04 1.8
 -10 -26 26 1.67 2.34
 -10 -20 26 -1.41 2.31
 -9 -5 31 -0.09 2.3
 17 -19 -21 0.35 2.69
 19 -17 -21 1.15 2.99
 21 -17 -21 -1.61 3.07
 14 -30 -20 0.63 2.18
 16 -34 -20 -0.46 2.46
 22 -12 -20 -0.67 3.05
 11 -23 -19 3.61 1.86
 13 -13 -19 1.67 2.26
 15 -37 -19 -1.52 2.25
 23 -9 -19 0.57 3.12
 25 -11 -19 -0.73 3.29
 12 -36 -18 0.21 1.78
 11 -9 -17 13.92 2.13
 13 -41 -17 0.59 1.76
 23 -3 -17 0.79 3.01
 8 -14 -16 0.74 1.5
 10 -8 -16 -0.29 1.76
 14 -2 -16 -0.33 2.6
 22 0 -16 3.07 2.93
 15 1 -15 14.59 2.69
 18 4 -14 0.71 2.46
 11 1 -13 9.26 2.05
 23 5 -13 -0.25 2.75
 18 10 -10 0.38 2.56
 6 2 -8 246.61 10.34
 15 15 -5 10.93 2.42
 15 17 -3 6.91 2.12
 -3 -27 -1 1.04 1.5
 16 20 0 8.33 2.15
 -1 -45 1 0.31 1.58
 -2 2 6 15.26 1
 -6 -32 8 1.7 1.83
 12 24 8 9.35 1.86
 -1 11 13 104.65 4.37
 -8 -26 14 4.39 2.08
 -8 -24 14 0.5 1.99
 -8 -22 14 10.15 2.11
 -4 4 14 0.54 1.19
 -7 -5 17 13.06 2.06
 -3 9 17 71.41 3.32
 13 29 17 3.77 1.81
 -8 -10 18 39.76 2.84
 -2 12 18 21.66 1.49
 0 16 18 -0.11 0.7
 -9 -27 19 1.61 2.17
 -7 -3 19 1.12 1.84
 -6 2 20 130.4 5.95
 -9 -33 21 0.68 2.29
 -2 14 22 1.93 1.2
 -9 -11 23 10.82 2.28
 -9 -9 25 6.59 2.44
 -10 -28 26 -0.01 2.36
 -10 -18 26 0.94 2.34
 -9 -7 27 8.16 2.33
 -10 -10 34 0.16 2.47
 -11 -23 37 0.29 2.51
 -11 -23 39 -0.11 2.58
 -11 -21 39 0.03 2.58
 17 -27 -21 -0.42 2.82
 19 -29 -21 1.31 2.92
 21 -19 -21 -2.26 3.15
 24 -16 -20 0.3 3.33
 10 -18 -18 0.57 1.82
 16 -6 -18 2.41 2.44
 26 -10 -18 -0.49 3.26
 25 -5 -17 -0.12 3.26
 18 0 -16 -0.39 2.54
 20 0 -16 -0.59 2.7
 13 -1 -15 29.25 2.73
 23 1 -15 -0.69 2.78
 12 0 -14 0.26 1.92
 14 2 -14 -0.32 2.14
 20 4 -14 -0.08 2.71
 13 3 -13 2.21 2.11
 8 2 -10 85.39 4.1
 20 10 -10 -0.22 2.49
 13 9 -9 4.81 1.93
 16 12 -8 7.45 2.46
 0 -14 -6 12.75 0.74
 8 8 -6 11.8 1.65
 1 -41 -5 2.38 1.33
 -1 -37 -3 2.41 1.37
 1 -45 -3 0.45 1.37
 6 10 -2 2.2 1.24
 -3 -19 -1 14.15 1.42
 12 18 0 -0.24 1.73
 17 21 1 0.44 2.13
 13 21 3 8.84 1.97
 -5 -9 7 305.8 12.73
 -7 -31 11 -1.56 2.02
 11 25 11 1.08 1.7
 -8 -20 14 1.21 1.94
 14 28 14 1.61 1.88
 11 27 15 6.62 1.72
 -8 -34 16 -0.06 2.12
 12 28 16 -0.49 1.69
 4 22 18 32.66 1.66
 -9 -29 19 0.4 2.2
 -9 -19 19 1.92 2.35
 -10 -30 26 -0.74 2.33
 -8 -2 26 0.23 2
 -5 9 27 41.41 2.72
 11 31 27 1.57 1.47
 -10 -14 28 4.51 2.57
 -10 -12 30 13.91 2.67
 -8 0 30 -0.25 2.27
 -3 15 31 0.54 1.69
 -9 -3 35 6.12 2.59
 -11 -21 37 2.44 2.66
 17 -25 -21 -1.19 2.79
 17 -23 -21 0.65 2.68
 17 -21 -21 -0.16 2.67
 19 -19 -21 1.66 2.88
 21 -21 -21 -0.78 3.06
 14 -18 -20 7.17 2.46
 16 -14 -20 0.31 2.59
 20 -12 -20 2.53 2.93
 13 -33 -19 -0.5 2.01
 17 -9 -19 2.13 2.67
 25 -13 -19 -2.21 3.37
 14 -8 -18 5.84 2.35
 22 -6 -18 -0.73 3.07
 17 -3 -17 4.45 2.52
 24 -2 -16 1.38 2.98
 7 -33 -15 0.7 1.08
 6 -14 -14 1.6 1.32
 8 -40 -14 0.15 0.86
 24 2 -14 0.15 2.82
 17 5 -13 0.47 2.41
 21 5 -13 0.26 2.65
 5 -7 -11 13.47 1.34
 6 -2 -10 7.17 1.34
 9 5 -9 8.57 1.77
 19 11 -9 0.47 2.38
 21 11 -9 1.13 2.68
 7 5 -7 48.63 2.69
 12 12 -6 -0.5 1.99
 16 14 -6 2.42 2.17
 4 4 -4 109.82 4.75
 -2 -34 -2 0.24 1.44
 16 18 -2 5.55 2.17
 -4 -32 2 0.64 1.65
 6 14 2 -0.22 1.18
 -3 -41 3 1.76 1.75
 8 18 4 -0.05 1.49
 -5 -33 5 10.9 1.95
 -6 -14 8 73.16 3.68
 -6 -38 10 -0.89 1.98
 -7 -15 11 1.82 1.8
 -2 8 12 2.79 0.88
 12 26 12 0.9 1.74
 13 27 13 2.2 1.79
 -8 -28 14 -0.12 2.08
 4 20 14 1.91 0.92
 -9 -17 19 9.51 2.3
 -9 -13 21 -1.12 2.04
 -7 -1 21 1.09 1.81
 7 27 23 2.35 1.18
 -10 -26 24 0.03 2.46
 -10 -24 24 -1.07 2.36
 -10 -22 24 4.25 2.26
 -10 -16 26 -0.58 2.31
 -4 12 28 21.83 2.06
 -9 -5 29 6.12 2.49
 -10 -10 32 17.19 2.76
 -7 5 33 2.85 2.35
 -11 -25 35 2.11 2.62
 -11 -23 35 0.6 2.71
 -11 -21 35 3.3 2.62
 -10 -8 36 -0.18 2.72
 -11 -19 37 1.02 2.7
 19 -27 -21 1.39 2.97
 19 -21 -21 -1.36 2.94
 21 -23 -21 0.15 3.16
 14 -28 -20 -0.35 2.08
 22 -14 -20 -0 3.13
 15 -11 -19 -0.49 2.39
 21 -9 -19 -1.55 3.25
 12 -12 -18 0.67 2
 24 -8 -18 0.48 3.13
 19 -3 -17 2.14 2.87
 21 -3 -17 -0 2.98
 8 -32 -16 -0.68 1.34
 12 -42 -16 -0.6 1.55
 17 1 -15 5.13 2.7
 25 -1 -15 -0.27 2.98
 10 -44 -14 -0 1.08
 7 -7 -13 51.93 2.8
 19 5 -13 0.18 2.44
 16 6 -12 1.19 2.32
 20 12 -8 0.72 2.46
 17 13 -7 2.54 2.24
 21 13 -7 1.03 2.59
 4 -48 -6 0.79 1.1
 10 10 -6 -0.03 1.72
 -1 -29 -5 26.14 1.73
 12 14 -4 3.8 1.82
 16 16 -4 1.45 2.11
 12 16 -2 0.31 1.8
 -3 -29 -1 0.06 1.3
 17 19 -1 -0.23 2.06
 6 12 0 0.13 1.19
 18 20 0 0.25 2.16
 14 22 4 3.22 1.93
 -4 -42 6 0.89 1.8
 16 24 6 -0.49 2.01
 9 21 7 23.93 2
 6 20 10 54.87 2.75
 8 22 10 32.77 2.21
 -7 -37 13 1.47 2.07
 -8 -30 14 1.28 2.09
 -8 -18 14 7.84 1.92
 -7 -7 15 16.75 2.08
 8 26 18 8.15 1.46
 -9 -31 19 0.99 2.25
 -5 5 19 6.26 1.51
 -10 -28 24 -0.67 2.5
 -10 -20 24 -0.38 2.19
 -7 3 27 33.49 2.71
 -6 8 32 2.41 2.18
 -11 -25 33 0.58 2.42
 -11 -23 33 -0.08 2.49
 -11 -21 33 0.21 2.47
 -9 -3 33 1.04 2.55
 -11 -19 35 2.92 2.52
 -11 -17 37 2.68 2.64
 19 -25 -21 0.54 2.93
 19 -23 -21 -0.1 2.97
 16 -32 -20 -0 2.17
 13 -15 -19 0.71 2.24
 23 -11 -19 -1.29 3.21
 25 -15 -19 1.21 3.38
 10 -20 -18 10.24 2.03
 18 -6 -18 -1.11 2.65
 20 -6 -18 0.18 2.89
 26 -12 -18 2.66 3.37
 11 -37 -17 1.31 1.6
 13 -7 -17 4.96 2.24
 21 1 -15 -0.91 2.7
 22 6 -12 1.43 2.79
 15 7 -11 -1.17 2.29
 11 7 -9 7.02 1.97
 6 -52 -6 0.34 0.86
 17 15 -5 3.07 2.23
 17 17 -3 2.24 2.15
 0 -44 -2 -0.29 1.46
 19 19 -1 -0 2.12
 -2 -40 0 -0.24 1.54
 -3 -37 1 0.95 1.61
 10 18 2 0.65 1.56
 11 21 5 23.42 2.17
 15 23 5 6.01 1.98
 -5 -39 7 2.74 1.85
 -6 -34 8 9.17 2.05
 -5 -5 9 5.69 1.33
 -7 -33 11 0.55 2.06
 -8 -12 16 0.96 1.92
 12 30 22 2.12 1.59
 -10 -18 24 7.81 2.51
 -6 6 26 0.46 1.8
 -10 -12 28 0.42 2.39
 -11 -19 33 1.71 2.68
 -10 -8 34 5.04 2.31
 -11 -17 35 1.02 2.58
 14 -24 -20 -0.15 2.31
 14 -22 -20 1.57 2.34
 18 -14 -20 3.31 2.8
 20 -14 -20 1.14 3.08
 22 -16 -20 -0.37 3.03
 10 -26 -18 0.64 1.75
 15 -5 -17 4.54 2.39
 23 -5 -17 -0.37 2.99
 25 -7 -17 -2.2 3.2
 16 -2 -16 0.59 2.22
 22 -2 -16 -0.72 2.87
 7 -15 -15 29.63 2.07
 11 -43 -15 -1.61 1.37
 19 1 -15 2.09 2.58
 9 -3 -13 19.19 2.01
 18 6 -12 5.52 2.68
 20 6 -12 -0.41 2.61
 13 11 -7 22.36 2.35
 18 14 -6 -1.33 2.26
 20 14 -6 0.51 2.26
 19 15 -5 1.19 2.33
 8 10 -4 1.21 1.42
 18 16 -4 -0.41 2.29
 20 16 -4 -0.62 2.3
 5 7 -3 74.34 3.44
 19 17 -3 0.8 2.25
 18 18 -2 0.17 2.14
 13 19 1 0.7 1.82
 -2 -44 2 0.49 1.65
 -5 -13 5 190.72 8.12
 -3 -45 5 2.49 1.74
 -6 -24 6 1.65 1.63
 -4 -2 8 1.06 1.12
 -8 -16 14 -0.69 1.82
 -8 -36 16 -0.32 2.12
 -9 -15 19 7.13 2.03
 -8 -6 20 0.47 1.92
 -8 -4 22 0.56 1.88
 -6 4 22 112.12 5.28
 -9 -9 23 5.73 2.18
 -7 1 23 19.48 2.17
 5 25 23 4.18 0.94
 -10 -30 24 0.88 2.35
 -9 -7 25 12.03 2.28
 -10 -14 26 -0.25 2.39
 10 30 26 1.03 1.4
 -8 0 28 17.17 2.44
 -10 -10 30 0.43 2.6
 -11 -25 31 2.28 2.44
 -11 -23 31 -0.39 2.53
 -11 -15 37 0.09 2.62
 10 -24 -18 4.19 1.8
 14 -38 -18 0.93 2.07
 22 -8 -18 -0.72 3.02
 24 -10 -18 0.17 3.18
 11 -11 -17 7.93 2.05
 8 -16 -16 0.76 0.94
 12 -6 -16 1.55 2
 26 -6 -16 1.54 3.13
 16 2 -14 0.5 2.34
 22 2 -14 2.11 2.93
 5 -15 -13 8.28 1.21
 3 -17 -11 -0.29 0.74
 9 1 -11 2 1.61
 10 4 -10 52.73 3.12
 12 6 -10 48.83 3.11
 0 -40 -4 0.35 1.35
 10 12 -4 2.04 1.69
 10 16 0 -0.22 1.6
 -4 -14 2 361.93 14.91
 8 16 2 1.01 1.44
 -5 -35 5 7.9 1.9
 -6 -26 6 -0.27 1.72
 -6 -22 6 2.01 1.56
 -7 -25 9 2.16 1.79
 -7 -23 9 4.29 1.77
 -8 -32 14 0.07 2.06
 -9 -27 17 5.86 2.18
 -9 -25 17 7.86 2.31
 -9 -23 17 3.62 2.23
 -8 -8 18 -0.88 1.89
 -9 -11 21 0.11 2.02
 11 29 21 -0.03 1.53
 -10 -16 24 0.73 2.39
 8 28 24 2.63 1.27
 -9 -5 27 23.18 2.72
 0 20 28 3.08 1.14
 -11 -27 31 0.42 2.46
 -11 -21 31 -1.01 2.66
 -9 -3 31 -0.64 2.28
 -7 5 31 0.76 2.13
 -10 -8 32 1.95 2.49
 -11 -17 33 0.68 2.48
 -11 -15 35 -1.19 2.51
 16 -30 -20 6.27 2.1
 16 -18 -20 -1.63 2.55
 18 -16 -20 -0.35 2.71
 20 -16 -20 1.41 2.96
 22 -18 -20 3.59 3.25
 13 -31 -19 -0.6 2.06
 13 -17 -19 1.34 2.26
 15 -35 -19 -0.73 2.24
 15 -13 -19 -0.35 2.38
 17 -11 -19 0.92 2.57
 21 -11 -19 0.94 2.94
 23 -13 -19 0.2 3.17
 14 -10 -18 -1.66 2.26
 16 -8 -18 0.22 2.38
 9 -29 -17 1.76 1.56
 10 -38 -16 0 1.38
 14 -4 -16 -0.45 2.27
 18 -2 -16 0.61 2.44
 20 -2 -16 -1.15 2.72
 24 -4 -16 0.73 3.2
 9 -39 -15 0.77 1.19
 11 -5 -15 66.68 3.74
 23 -1 -15 0.47 2.85
 8 -8 -14 5.79 1.64
 10 -4 -14 22.24 2.28
 15 3 -13 6.39 2.36
 23 3 -13 0.04 2.83
 17 7 -11 1.05 2.48
 21 7 -11 0.93 2.51
 22 8 -10 1.66 2.57
 14 10 -8 11.98 2.23
 5 1 -7 263.49 10.94
 0 -34 -6 0.11 1.19
 13 13 -5 30.14 2.57
 10 14 -2 1.92 1.65
 -3 -17 -1 29.73 1.78
 1 -49 -1 -0.21 1.39
 13 17 -1 1.88 1.87
 -4 -34 2 13.07 1.84
 14 20 2 9.68 2.06
 -5 -25 3 8.45 1.65
 -5 -23 3 17.55 1.82
 5 15 5 79.25 3.58
 17 23 5 3.6 2.09
 -6 -28 6 1.34 1.79
 -6 -20 6 3.61 1.65
 12 22 6 2.23 1.77
 -7 -27 9 4.58 1.92
 -7 -21 9 3.78 1.66
 -6 -8 10 318.68 13.31
 -7 -35 11 -0.16 1.97
 -7 -13 11 7.55 1.82
 -7 -39 13 0.9 2.01
 8 24 14 0.48 1.37
 9 27 19 0.47 1.4
 10 28 20 0 1.47
 -10 -26 22 0.95 2.27
 -10 -24 22 11.02 2.39
 -10 -22 22 2.39 2.19
 -8 -2 24 7.12 2.04
 9 29 25 5.08 1.37
 -6 8 30 39.18 2.97
 -11 -19 31 -0.51 2.61
 -8 2 32 -0.94 2.31
 -11 -13 37 0.72 2.47
 22 -20 -20 0.42 3.25
 19 -11 -19 1.24 2.9
 12 -34 -18 0.27 1.81
 12 -14 -18 6.24 2.15
 9 -19 -17 14.81 1.95
 17 -5 -17 0.36 2.17
 25 -9 -17 1.71 3.17
 10 -10 -16 0.95 1.7
 9 -9 -15 98.34 4.73
 15 -1 -15 14.28 2.78
 25 -3 -15 1.7 3.16
 18 2 -14 0.63 2.42
 20 2 -14 1.85 2.77
 4 -16 -12 32.6 1.76
 14 4 -12 -0.71 2.04
 19 7 -11 -0.24 2.39
 16 8 -10 0.24 2.25
 2 -10 -8 433.68 17.58
 9 7 -7 24.89 2.09
 11 9 -7 32.28 2.55
 3 3 -3 18.21 1.24
 13 15 -3 17.6 2.16
 8 12 -2 1.84 1.49
 8 14 0 0.33 1.49
 15 21 3 1.87 1.95
 16 22 4 -0.8 1.97
 -6 -36 8 -0.43 1.88
 -6 -12 8 -0.61 1.46
 10 22 8 19.38 1.92
 15 25 9 0.66 1.92
 -6 -40 10 3.9 2
 -9 -29 17 2.87 2.17
 6 24 18 15.5 1.4
 -10 -20 22 20.89 2.66
 -4 10 22 46.87 2.67
 0 18 22 66.15 2.89
 -10 -12 26 -0.09 2.29
 -2 16 26 -0.52 1.28
 -10 -10 28 8.93 2.54
 -11 -27 29 1.52 2.36
 -11 -25 29 1.33 2.44
 -11 -23 29 0.28 2.49
 -11 -21 29 1.95 2.45
 -3 15 29 6.26 1.67
 -11 -17 31 -0.42 2.43
 -11 -15 33 1.95 2.47
 16 -28 -20 0.43 2.74
 16 -20 -20 3.86 2.67
 20 -18 -20 1.25 2.94
 22 -22 -20 -0.91 3.29
 23 -15 -19 -1.8 3.22
 18 -8 -18 0.37 2.37
 19 -5 -17 1.51 2.75
 23 -7 -17 0.11 3.04
 13 -3 -15 49.38 3.38
 14 0 -14 12.64 2.37
 20 8 -10 0.73 2.54
 3 -39 -9 0.62 0.56
 3 -9 -9 58.51 2.63
 5 -45 -9 0.01 0.46
 5 -3 -9 93.3 4.17
 7 1 -9 15.21 1.59
 -1 -31 -5 9.76 1.31
 -1 -17 -5 55.81 2.48
 -1 -43 -1 0.66 1.62
 -1 -5 -1 47.84 2.03
 0 -48 0 1.74 1.47
 -5 -27 3 7.98 1.7
 -5 -21 3 25.53 2
 11 19 3 24.84 2.15
 13 23 7 1.56 1.76
 14 24 8 -0.49 1.86
 -7 -29 9 1.37 1.92
 -7 -19 9 6.34 1.75
 9 23 11 -0.07 1.47
 -8 -26 12 0.36 1.96
 -8 -24 12 20.17 2.36
 -8 -22 12 0.5 1.88
 -8 -34 14 0.28 2.04
 -8 -10 16 -1.1 1.86
 -9 -35 19 1.15 2.21
 -9 -13 19 5.78 2.14
 13 29 19 0.12 1.65
 -10 -18 22 0.49 2.35
 -10 -14 24 6.7 2.34
 -7 3 25 16.37 2.14
 -5 9 25 24.49 2.1
 -11 -19 29 2.92 2.53
 -9 -3 29 7.6 2.48
 -10 -8 30 12.74 2.64
 -10 -6 34 2.38 2.49
 -11 -13 35 2.12 2.5
 16 -26 -20 1.67 2.54
 16 -22 -20 -0.11 2.54
 18 -30 -20 -0.57 1.1
 18 -18 -20 3.04 2.78
 13 -29 -19 0.87 2.14
 13 -19 -19 0.6 2.22
 21 -13 -19 -1.02 2.99
 22 -10 -18 1.52 2.99
 24 -12 -18 -0.42 3.24
 8 -18 -16 0.34 1.54
 26 -8 -16 0.92 3.19
 21 -1 -15 -0.31 2.77
 12 -2 -14 5.54 2.08
 11 -1 -13 8.1 2.03
 13 1 -13 31.87 2.69
 17 3 -13 1.88 2.36
 21 3 -13 -1.76 2.77
 12 2 -12 13.87 2.11
 7 -3 -11 6.68 1.43
 18 8 -10 3.1 2.6
 21 9 -9 0 2.53
 2 -38 -8 2.07 0.92
 22 10 -8 -0.96 2.47
 14 12 -6 2.65 2.02
 7 7 -5 6.39 1.39
 -2 -36 -2 11.48 1.63
 5 9 -1 10.6 1.24
 14 18 0 23.35 2.38
 -4 -40 4 -0.68 1.76
 9 19 5 38.88 2.43
 -6 -30 6 -0.54 1.78
 -6 -18 6 0.9 1.52
 -8 -28 12 9.07 2.32
 15 27 13 1.97 1.96
 -6 -2 14 7.43 1.53
 6 22 14 0.17 1.12
 -6 0 16 -0.48 1.42
 -9 -31 17 1.64 2.18
 -7 -3 17 48.17 2.9
 -5 7 21 0.12 1.55
 -8 0 26 0.42 1.89
 -7 5 29 9.79 2.21
 -11 -15 31 0.52 2.52
 -9 -1 33 4.68 2.52
 16 -24 -20 -0.23 2.53
 18 -28 -20 0.68 2.82
 18 -20 -20 1.63 2.79
 20 -20 -20 0.86 2.92
 15 -15 -19 -0.28 2.5
 17 -13 -19 -0.85 2.71
 19 -13 -19 -0.97 2.75
 23 -17 -19 0.87 3.24
 9 -27 -17 3.95 1.62
 13 -9 -17 5.7 2.25
 15 -7 -17 3.1 2.39
 8 -30 -16 0.22 1.35
 24 -6 -16 -1.8 3.09
 17 -1 -15 2.62 2.45
 19 -1 -15 2.58 2.56
 6 -16 -14 13.84 1.48
 19 3 -13 -0.69 2.5
 22 4 -12 -1.67 2.64
 23 5 -11 0.76 2.61
 17 9 -9 -0 2.34
 8 4 -8 101.19 4.7
 15 11 -7 8.26 2.22
 6 4 -6 12.59 1.41
 14 14 -4 2.03 2.02
 -2 -12 -2 226.13 9.29
 14 16 -2 23.35 2.53
 15 19 1 0.71 1.96
 -5 -29 3 10.56 1.8
 -5 -19 3 80.07 3.84
 -3 -43 3 1.09 1.65
 17 21 3 -0.32 2.02
 -4 -8 4 87.07 3.89
 -4 -44 6 0.13 1.76
 -7 -31 9 1.67 1.94
 -8 -20 12 31.45 2.49
 9 25 15 5.62 1.51
 14 28 16 -0.37 1.79
 -7 -1 19 12.52 1.9
 -9 -9 21 0.55 1.92
 -10 -32 22 3.96 2.35
 -9 -7 23 4.91 2.03
 -9 -5 25 16.49 2.42
 -4 12 26 -0.79 1.48
 -11 -27 27 1.48 2.58
 -11 -25 27 2.43 2.5
 -11 -23 27 1.32 2.44
 -11 -17 29 0.62 2.34
 -8 2 30 25.9 2.73
 -10 -6 32 14.87 2.8
 -11 -13 33 1.29 2.45
 18 -26 -20 1.09 2.96
 18 -22 -20 1.26 2.77
 20 -26 -20 -1.5 3.12
 20 -24 -20 1.21 3.04
 20 -22 -20 0.32 3.01
 13 -27 -19 0.15 2.13
 13 -21 -19 1.92 2.17
 15 -33 -19 -1.55 2.33
 12 -16 -18 -0.26 2.04
 14 -12 -18 5.17 2.34
 16 -10 -18 3.33 2.49
 24 -14 -18 -2.28 3.23
 9 -25 -17 5.63 1.67
 9 -23 -17 2.56 1.73
 11 -13 -17 23.42 2.38
 13 -39 -17 -1.31 1.89
 25 -11 -17 -0.25 3.23
 16 -4 -16 -0 2.39
 22 0 -14 0.48 2.75
 16 4 -12 6.63 2.35
 19 9 -9 0.84 2.36
 20 10 -8 1.17 2.56
 11 11 -5 44.48 2.84
 -1 -39 -3 2.29 1.39
 -3 -39 1 -0.01 1.6
 -1 -47 1 -0.6 1.52
 11 17 1 0.15 1.67
 16 20 2 -0.03 1.95
 5 13 3 201.34 8.42
 -5 -37 5 4.51 1.82
 7 17 5 29.87 1.98
 -7 -17 9 5.64 1.74
 -7 -37 11 -0.03 1.96
 -3 5 11 22.23 1.41
 -8 -30 12 -0.09 2
 14 26 12 6.82 1.88
 -8 -36 14 -0.7 2.09
 -7 -5 15 116.21 5.4
 -9 -33 17 1.07 2.15
 -6 2 18 3.6 1.6
 12 28 18 -0.41 1.64
 -10 -16 22 16.3 2.54
 -3 13 23 26.77 1.87
 -6 6 24 28.46 2.3
 -10 -10 26 0.26 2.3
 -11 -29 27 0.62 2.4
 -11 -21 27 2.84 2.44
 -11 -11 35 1.51 2.55
 18 -24 -20 -0.93 2.93
 21 -15 -19 0.36 2.92
 23 -19 -19 1.1 3.3
 20 -10 -18 1.84 2.83
 11 -35 -17 0.11 1.65
 23 -9 -17 1.02 3.02
 18 -4 -16 0.24 2.45
 20 -4 -16 -1.3 2.77
 26 -10 -16 2.28 3.24
 7 -31 -15 1.15 1.11
 24 -2 -14 -2.44 2.98
 23 1 -13 -1.83 2.79
 20 4 -12 1.18 2.52
 24 2 -12 0.44 2.73
 13 7 -9 1.68 1.97
 10 6 -8 23.83 2.2
 18 10 -8 2.25 2.41
 21 11 -7 -0.01 2.76
 15 13 -5 4.5 2.11
 4 6 -2 69.5 3.17
 15 17 -1 2.37 1.96
 5 11 1 24.64 1.6
 18 20 2 1.85 2.15
 -5 -11 5 354.9 14.68
 -6 -32 6 0.24 1.79
 -5 -7 7 21.73 1.7
 -6 -38 8 2.3 1.91
 -7 -11 11 5.6 1.81
 -8 -18 12 2.55 1.76
 10 24 12 0.33 1.55
 -5 1 13 29.04 1.91
 -9 -25 15 7.45 2.13
 -9 -23 15 22.16 2.42
 3 19 15 88.25 3.72
 13 27 15 0.91 1.73
 10 26 16 -0.45 1.62
 -9 -15 17 21.59 2.27
 11 27 17 2.58 1.61
 -4 8 18 1.36 1.25
 -9 -11 19 11.73 2.12
 -3 11 19 6.45 1.26
 -1 15 19 32.15 1.71
 -10 -28 20 0.36 2.37
 -10 -22 20 17.9 2.52
 -8 -4 20 99.39 4.92
 -7 1 21 2.08 1.85
 -10 -12 24 1.23 2.2
 -11 -19 27 3.94 2.34
 -10 -8 28 0.99 2.29
 -6 8 28 0.61 1.81
 -11 -15 29 2.27 2.49
 -11 -13 31 -0.54 2.35
 -9 -1 31 2.06 2.29
 -12 -22 38 -0.21 2.61
 15 -17 -19 0.04 2.42
 19 -15 -19 -1.28 2.85
 23 -21 -19 0.41 3.35
 12 -32 -18 0.6 1.88
 14 -36 -18 1.14 2.1
 18 -10 -18 -0.29 2.66
 22 -12 -18 0.12 2.98
 17 -7 -17 1.6 2.44
 19 -7 -17 1.28 2.67
 8 -20 -16 0.09 1.47
 12 -8 -16 -0.23 1.95
 14 -6 -16 0.18 2.19
 16 0 -14 -0.46 2.33
 20 0 -14 -0.59 2.64
 18 4 -12 -0.37 2.37
 15 5 -11 0.12 2.25
 21 5 -11 -1.35 2.71
 1 -37 -7 1.63 0.99
 5 -49 -7 -0.2 0.34
 19 11 -7 0.18 2.33
 4 0 -6 0.07 0.92
 16 12 -6 -0.37 2.15
 20 12 -6 0.91 2.5
 9 9 -5 86.77 4.24
 21 13 -5 2.49 2.41
 -2 -24 -4 0.21 1.12
 11 13 -3 47.99 2.9
 15 15 -3 3.09 2.06
 2 2 -2 86.89 3.63
 11 15 -1 1.94 1.69
 -4 -24 0 41.58 2.41
 -2 -42 0 3.84 1.62
 16 18 0 -0.66 2
 17 19 1 -0.1 2
 -5 -31 3 3.72 1.71
 -3 -5 3 257.03 10.57
 -2 0 4 -0.09 0.51
 -6 -16 6 6.83 1.52
 -4 -4 6 1.01 1.14
 16 24 8 2.44 2
 -7 -33 9 1.87 1.9
 5 19 11 0.59 1.08
 11 25 13 2.44 1.68
 12 26 14 3.79 1.72
 -9 -27 15 4.92 2.21
 -9 -21 15 6.97 2
 -5 3 15 243.49 10.23
 -8 -6 18 46.78 3.06
 3 21 19 11.1 0.66
 -10 -20 20 -1.91 2.17
 -8 -2 22 87.52 4.49
 12 30 24 -0.37 1.53
 -9 -3 27 25.79 2.66
 -5 11 29 11.61 1.97
 -10 -6 30 2 2.31
 -11 -11 33 -0.42 2.48
 -12 -22 36 -1.16 2.57
 -12 -20 38 0.47 2.59
 17 -33 -19 -0.15 0.61
 21 -17 -19 0.94 2.64
 24 -16 -18 -2.19 3.33
 25 -13 -17 -0.65 3.22
 10 -12 -16 1.06 1.69
 22 -6 -16 -1.05 3.13
 24 -8 -16 -1.16 3.08
 15 -3 -15 2.33 2.45
 18 0 -14 0.71 2.48
 7 -9 -13 35.21 2.24
 8 0 -10 -0.2 1.4
 22 6 -10 -0.35 2.6
 16 14 -4 -0.91 2.13
 7 9 -3 86.89 4.06
 16 16 -2 -1.11 2.01
 -3 -15 -1 58.78 2.76
 -4 -26 0 -0.58 1.39
 -4 -22 0 0.16 1.34
 -3 -9 1 -0.1 0.93
 -5 -17 3 53.25 2.8
 9 17 3 4.32 1.54
 13 21 5 3.62 1.81
 14 22 6 -0.7 1.83
 15 23 7 1.59 2
 7 21 11 1.64 1.26
 -8 -32 12 7 2.03
 -2 10 14 3.36 0.87
 -9 -29 15 5.88 2.08
 -9 -35 17 0.62 2.13
 -10 -30 20 3.97 2.37
 -10 -18 20 15.35 2.49
 -6 4 20 23.7 2.08
 -10 -14 22 1.41 2.32
 -11 -27 25 4.23 2.39
 -11 -25 25 4.85 2.4
 -11 -23 25 1.59 2.34
 -11 -17 27 4.47 2.48
 -8 2 28 -1.2 1.99
 10 30 28 0.17 1.35
 -1 19 29 2.14 1.33
 -12 -24 34 -0.86 2.56
 -10 -4 34 4.93 2.44
 -12 -20 36 -0.75 2.63
 12 -18 -18 6.47 2.15
 16 -12 -18 -0.79 2.57
 24 -18 -18 -0.97 3.39
 13 -11 -17 10.76 2.35
 8 -28 -16 0.55 1.39
 26 -12 -16 2.33 3.39
 9 -11 -15 18.85 1.98
 11 -7 -15 25.99 2.36
 21 -3 -15 3.26 2.82
 25 -7 -15 -0.79 3.27
 8 -10 -14 69.73 3.55
 5 -17 -13 16.68 1.42
 9 -5 -13 21.97 2.06
 15 1 -13 8.57 2.43
 21 1 -13 0.16 2.6
 17 5 -11 0.65 2.34
 19 5 -11 -0.03 2.42
 9 3 -9 12.04 1.72
 4 -4 -8 186.58 7.78
 12 10 -6 5.11 1.86
 17 13 -5 2.61 2.17
 -2 -22 -4 10.27 1.24
 4 -52 -4 0 0.88
 18 14 -4 1.06 2.34
 17 15 -3 2.7 2.24
 19 15 -3 0.88 2.38
 20 16 -2 0.59 2.37
 17 17 -1 -0.58 2.11
 19 17 -1 0.11 2.2
 -4 -28 0 18.92 1.82
 18 18 0 2.13 2.19
 -4 -12 2 13 1.33
 -2 -46 2 -0.28 1.56
 12 18 2 23.79 2.2
 -6 -34 6 -0.91 1.79
 10 20 6 0.87 1.54
 -6 -10 8 168.85 7.3
 -7 -15 9 20.99 2.09
 -7 -39 11 -0.29 1.98
 -8 -16 12 93.51 4.63
 -3 7 13 48.39 2.36
 -8 -38 14 0.62 2.01
 -9 -19 15 24.9 2.45
 -8 -8 16 -0.37 1.75
 7 25 19 2.17 1.23
 -10 -32 20 1.42 2.25
 -11 -29 25 1.57 2.3
 -11 -21 25 6.42 2.5
 -7 5 27 9.11 2.02
 -11 -13 29 3.01 2.44
 -12 -22 34 0.78 2.46
 -11 -9 35 3.31 2.59
 -12 -18 36 0.9 2.5
 17 -17 -19 0.41 2.62
 19 -17 -19 -1.74 3.12
 21 -19 -19 -0.91 2.95
 12 -30 -18 1.41 1.98
 14 -14 -18 -0.63 2.23
 20 -12 -18 0.25 2.92
 22 -14 -18 0.07 3.04
 11 -15 -17 5.15 1.94
 15 -9 -17 3.5 2.48
 21 -9 -17 1.77 2.95
 23 -11 -17 -0.07 3.05
 25 -15 -17 -1.66 3.53
 8 -22 -16 0.92 1.52
 12 -40 -16 -0.26 1.69
 7 -19 -15 23.13 1.77
 13 -5 -15 1.94 2.19
 23 -5 -15 1.24 3.03
 27 -11 -15 -1.02 3.31
 10 -6 -14 6.19 1.9
 26 -6 -14 0.96 3.14
 22 2 -12 0.14 2.82
 11 5 -9 1.07 1.93
 -1 -33 -5 7.91 1.31
 9 11 -3 33.22 2.35
 18 16 -2 1.62 2.2
 7 15 3 52.12 2.71
 -4 -42 4 -0.51 1.71
 -3 1 7 75.22 3.32
 -9 -31 15 3.1 2.07
 -9 -13 17 27.99 2.55
 -9 -7 21 0.73 1.94
 -7 3 23 20.45 2.15
 -1 17 23 10.04 1.06
 11 29 23 1.57 1.54
 -10 -10 24 2.58 2.21
 -8 0 24 57.5 3.43
 -11 -19 25 4.39 2.32
 -10 -8 26 1.98 2.28
 -11 -15 27 9.15 2.44
 -9 -1 29 8.86 2.38
 -11 -11 31 0.98 2.34
 -12 -24 32 2.99 2.43
 -10 -4 32 -0.23 2.31
 -8 4 32 19.4 2.65
 -12 -20 34 0.42 2.61
 15 -29 -19 -0.22 1.63
 15 -21 -19 1.7 2.43
 17 -31 -19 0.14 1.77
 21 -21 -19 -1.36 3.14
 12 -20 -18 0.81 2.06
 8 -26 -16 1.56 1.44
 8 -24 -16 -0.14 1.47
 16 -6 -16 -0.65 2.42
 20 -6 -16 0.6 2.79
 17 -3 -15 2.68 2.53
 19 -3 -15 3.03 2.72
 6 -18 -14 -0.63 1.21
 14 -2 -14 -0.04 2.15
 22 -2 -14 -0.96 3.05
 24 -4 -14 -0.93 2.89
 17 1 -13 1.21 2.35
 19 1 -13 0.47 2.47
 14 2 -12 24.46 2.68
 13 3 -11 -0.2 1.9
 23 3 -11 1.18 2.66
 4 -40 -10 -1.33 0.34
 6 -4 -10 321.53 13.32
 16 6 -10 12.74 2.4
 20 6 -10 2.33 2.56
 21 7 -9 -0.01 2.64
 6 0 -8 0.25 1.15
 22 8 -8 0.67 2.53
 13 9 -7 9.25 1.98
 1 -43 -5 0.15 1.13
 12 12 -4 7.52 1.84
 1 -47 -3 -0.09 1.3
 7 11 -1 8.05 1.34
 9 13 -1 2.6 1.52
 -4 -20 0 127.49 5.58
 -5 -33 3 6.17 1.73
 4 14 6 28.69 1.6
 -5 -43 7 2.16 1.87
 17 23 7 0.28 2
 -7 -35 9 0.56 1.84
 -6 -6 10 76.91 3.71
 -8 -34 12 2.3 1.96
 -5 5 17 91.69 4.25
 -10 -16 20 2.1 2.12
 -9 -5 23 12.82 2.26
 -3 15 27 20.88 1.8
 -10 -6 28 7.62 2.47
 -12 -26 32 -0.8 2.54
 -12 -22 32 0.43 2.47
 -11 -9 33 0.26 2.45
 -9 1 33 1.33 2.3
 -12 -18 34 2.85 2.56
 -12 -16 36 1.4 2.59
 15 -27 -19 0.71 2.37
 15 -23 -19 -0.78 2.42
 17 -19 -19 -0.5 2.64
 19 -19 -19 1.44 2.89
 21 -25 -19 -1.26 3.18
 21 -23 -19 1.19 3.1
 14 -34 -18 -0.38 2.2
 16 -36 -18 -0.37 2.45
 22 -16 -18 0.29 3.07
 17 -9 -17 4.75 2.57
 19 -9 -17 -0.89 2.75
 25 -17 -17 1.41 3.49
 10 -36 -16 -0.14 1.52
 18 -6 -16 2.64 2.69
 24 -10 -16 1.95 3.04
 26 -14 -16 0.2 3.31
 12 -4 -14 6 2.06
 23 -1 -13 -0.5 2.73
 25 -3 -13 0.45 3.02
 6 -40 -12 -0.35 0.44
 24 0 -12 -0.21 2.85
 10 2 -10 9.14 1.79
 18 6 -10 -0.64 2.38
 14 8 -8 -0.47 1.9
 0 -36 -6 -0.8 1.19
 8 6 -6 34.63 2.2
 10 8 -6 4.16 1.62
 -2 -38 -2 -0.33 1.4
 0 -46 -2 1.63 1.39
 12 14 -2 49.85 3.04
 -3 -35 -1 0.73 1.44
 -4 -30 0 -1.12 1.49
 12 16 0 39.78 2.74
 7 13 1 0.29 1.26
 13 19 3 4.07 1.81
 -6 -14 6 2.41 1.4
 16 22 6 0.24 1.94
 -7 -25 7 13.77 1.89
 11 21 7 2.56 1.69
 -6 -40 8 -0.14 1.85
 -5 -3 9 95.82 4.31
 3 15 9 13.43 0.95
 -9 -33 15 4.07 2.15
 7 23 15 21.71 1.65
 -10 -28 18 1.42 2.2
 -10 -26 18 0.43 2.19
 -10 -24 18 6.8 2.2
 -9 -9 19 10.09 2
 -10 -34 20 4.12 2.27
 13 29 21 0.3 1.62
 -10 -12 22 18.67 2.43
 -11 -25 23 1.42 2.28
 -11 -17 25 7.99 2.39
 -9 -3 25 41.1 3.05
 9 29 27 3.94 1.34
 -4 14 30 33.83 2.46
 -7 7 31 -0.82 2.15
 -12 -20 32 3.65 2.55
 15 -25 -19 -0.44 2.43
 17 -29 -19 -0.53 2.65
 19 -29 -19 -0.13 2.95
 19 -21 -19 -0.88 2.82
 12 -28 -18 0 2.07
 12 -22 -18 6.6 2.17
 14 -16 -18 2.27 2.34
 16 -14 -18 2.84 2.5
 20 -14 -18 -0.9 2.64
 11 -33 -17 1.57 1.76
 23 -13 -17 0.85 3.28
 12 -10 -16 0.75 1.98
 22 -8 -16 -1.17 3.12
 7 -29 -15 4.69 1.29
 25 -9 -15 -0.55 3.12
 11 -3 -13 49.8 3.16
 13 -1 -13 28.59 2.64
 4 -18 -12 1.01 0.94
 10 -2 -12 50.7 3.03
 20 2 -12 1.16 2.7
 19 7 -9 -0.44 2.38
 -2 -20 -4 5.13 1.03
 0 -42 -4 0.28 1.3
 6 6 -4 13.61 1.38
 1 1 -1 120.33 4.91
 -3 -41 1 8.41 1.71
 -4 -38 2 7.05 1.75
 14 20 4 0.05 1.83
 15 21 5 3.66 1.9
 -7 -27 7 10.96 1.95
 -7 -23 7 9.3 1.75
 -8 -26 10 24.96 2.34
 -8 -24 10 1.3 1.81
 -7 -9 11 4.95 1.71
 -8 -14 12 11.19 1.96
 8 26 20 -0.45 1.29
 10 28 22 4.6 1.48
 -11 -27 23 -0.39 2.27
 -11 -23 23 0.64 2.2
 -11 -21 23 0.4 2.15
 -6 8 26 0.5 1.7
 -11 -13 27 11.18 2.81
 -11 -11 29 4.62 2.43
 -12 -26 30 1.96 2.42
 -12 -24 30 -0.83 2.4
 -12 -18 32 -2.01 2.56
 -12 -16 34 0.25 2.47
 -11 -7 35 1.65 2.5
 17 -21 -19 -0.55 2.6
 19 -27 -19 1.4 2.95
 19 -23 -19 -0.94 2.82
 12 -24 -18 4.25 1.36
 22 -18 -18 0.62 3.12
 11 -17 -17 5.52 1.97
 13 -37 -17 0.44 1.91
 21 -11 -17 0.3 2.89
 10 -14 -16 0.66 1.71
 14 -8 -16 0.69 2.17
 7 -21 -15 26.74 1.93
 21 -5 -15 0.17 2.77
 16 -2 -14 1.97 2.35
 20 -2 -14 0.92 2.78
 26 -8 -14 0.29 3.17
 12 0 -12 109.46 5.29
 16 2 -12 0.5 2.29
 17 7 -9 0.93 2.23
 20 8 -8 1.16 2.32
 7 3 -7 260.16 10.9
 21 9 -7 -0.84 2.53
 5 3 -5 258.45 10.72
 13 11 -5 13.41 2.03
 -2 -30 -4 2.37 1.25
 -1 -45 -1 -0.3 1.46
 4 8 0 315.72 12.95
 -5 -15 3 99.44 4.49
 -3 -45 3 1.36 1.64
 10 18 4 9.62 1.67
 -6 -36 6 0.25 1.77
 -7 -29 7 9.42 1.89
 -7 -21 7 29.1 2.24
 12 22 8 -0.35 1.7
 -7 -13 9 14.44 1.86
 13 23 9 -0.53 1.75
 -8 -28 10 1.08 1.98
 -8 -22 10 29.35 2.42
 14 24 10 6.98 1.91
 -8 -36 12 3.17 2.06
 -10 -30 18 1.16 2.29
 14 28 18 2.81 1.8
 -10 -14 20 14.16 2.08
 9 27 21 -0.9 1.36
 -6 6 22 2.5 1.64
 -11 -29 23 -0.59 2.38
 -11 -15 25 16.22 2.63
 -8 2 26 1.8 1.94
 -5 11 27 61.88 3.38
 -12 -22 30 1.46 2.73
 -10 -4 30 15.13 2.64
 -8 4 30 -0.88 2.21
 -11 -9 31 0.95 2.34
 -10 -2 34 -0.69 2.25
 -12 -14 36 1.03 2.69
 17 -27 -19 0.82 2.68
 17 -25 -19 0.63 2.74
 17 -23 -19 -1.58 2.7
 19 -25 -19 -0.58 2.86
 13 -13 -17 1.52 2.19
 15 -11 -17 7 2.47
 24 -12 -16 -0.96 3.32
 15 -5 -15 12.62 2.62
 23 -7 -15 -0.41 2.98
 18 -2 -14 -0.35 2.43
 18 2 -12 4.13 2.4
 3 -19 -11 0.14 0.52
 21 3 -11 0.92 2.57
 22 4 -10 1.81 2.71
 23 5 -9 0.61 2.57
 14 10 -6 1.51 1.88
 13 17 1 1.21 1.83
 -5 -35 3 5.28 1.78
 -6 -26 4 4.67 1.64
 -6 -24 4 0.1 1.48
 17 21 5 0.88 1.97
 8 18 6 7.33 1.45
 -7 -37 9 -0.21 1.89
 -8 -30 10 13.1 2.13
 -8 -20 10 0 1.45
 8 22 12 -0 1.32
 -9 -25 13 5.53 2.04
 -7 -3 15 67.07 3.47
 -9 -11 17 32.88 2.65
 -7 -1 17 48.56 2.9
 -10 -18 18 -0.23 2
 -8 -4 18 2.7 1.79
 -2 14 20 206.92 8.62
 -11 -19 23 4.55 2.25
 -4 12 24 33.14 2.19
 7 27 25 3.19 1.12
 8 28 26 0.53 1.23
 -9 -1 27 19.01 2.44
 -12 -20 30 0.22 3.07
 -9 1 31 -1.08 2.25
 -12 -16 32 5.26 2.53
 -12 -14 34 0.43 2.64
 14 -32 -18 -0.06 2.22
 20 -16 -18 2.09 2.93
 22 -20 -18 -0.55 3.16
 23 -15 -17 -0.02 3.18
 20 -8 -16 -0.06 2.79
 9 -37 -15 0.77 1.35
 11 -41 -15 0.42 1.5
 11 -9 -15 13.06 1.97
 19 -5 -15 0.79 2.77
 22 -4 -14 -0.95 2.83
 24 -6 -14 -1.46 3.01
 21 -1 -13 0.41 2.68
 25 -5 -13 -1.09 3.44
 6 -10 -12 108.1 4.8
 15 3 -11 0.5 2.1
 18 8 -8 0.2 2.34
 11 7 -7 4.69 1.91
 15 9 -7 2.26 2.05
 3 -1 -5 51.6 2.36
 21 11 -5 -0.59 2.58
 10 10 -4 2.67 1.64
 -1 -9 -3 118.3 4.87
 13 13 -3 3.49 1.77
 3 5 -1 17.3 1.12
 13 15 -1 -0 1.86
 -4 -32 0 19.18 1.77
 -4 -18 0 0.21 1.14
 14 18 2 -0.16 1.82
 -6 -28 4 3.02 1.75
 -6 -22 4 9.7 1.66
 4 12 4 69.66 3.13
 16 20 4 0.85 1.96
 -7 -31 7 7.52 1.9
 -7 -19 7 22.26 2.06
 -9 -27 13 2.96 1.98
 -9 -23 13 3.86 1.95
 14 26 14 0.72 1.77
 -10 -32 18 0.28 2.23
 -7 1 19 10.28 1.78
 5 23 19 3.53 1
 -8 -2 20 13.15 1.98
 -4 10 20 0.32 1.32
 12 28 20 3.57 1.67
 -10 -10 22 0.3 2.01
 -10 -8 24 -0.7 2.2
 -7 5 25 26.11 2.33
 -10 -6 26 2.47 2.16
 12 30 26 0.22 1.52
 -12 -26 28 0.84 2.3
 -12 -24 28 -1.2 2.48
 -12 -18 30 5.55 2.56
 -2 18 30 0 1.41
 -11 -7 33 0.11 2.19
 14 -18 -18 -0.13 2.29
 16 -34 -18 1.48 2.4
 16 -16 -18 -0.65 2.48
 18 -16 -18 -0.19 2.71
 22 -22 -18 0.61 3.26
 17 -11 -17 6.08 2.61
 21 -13 -17 1.69 2.86
 16 -8 -16 -1.61 2.4
 22 -10 -16 -0.34 2.92
 7 -27 -15 7.9 1.36
 7 -23 -15 17.41 1.67
 9 -13 -15 70 3.63
 17 -5 -15 1.74 2.42
 25 -11 -15 -0.05 3.05
 6 -30 -14 -0.56 1.07
 6 -20 -14 11.55 1.38
 26 -10 -14 2.02 3.2
 5 -31 -13 2.45 0.58
 5 -19 -13 10.09 1.21
 23 -3 -13 -0.71 2.84
 22 0 -12 -1.81 2.81
 19 3 -11 0.59 2.37
 23 1 -11 0.72 2.64
 24 2 -10 3.3 2.73
 12 6 -8 1.09 1.9
 3 -5 -7 391.64 15.95
 9 5 -7 126.86 5.73
 19 9 -7 0.14 2.27
 20 10 -6 0.6 2.37
 -1 -41 -3 0.92 1.36
 4 10 2 165.69 6.92
 10 16 2 25.97 2.07
 15 19 3 0.87 1.88
 18 20 4 -0.08 2.06
 -5 -41 5 1.77 1.74
 16 24 10 0.91 1.95
 -4 4 12 454.74 18.61
 -9 -29 13 1.73 2
 -9 -21 13 10.53 2.01
 5 21 15 33.76 1.81
 -8 -6 16 0.47 1.71
 13 27 17 2.5 1.73
 -5 7 19 14.31 1.65
 -8 0 22 -0.04 1.75
 -11 -17 23 6.71 2.27
 -11 -11 27 3.78 2.4
 -12 -28 28 2.56 2.34
 -12 -22 28 0.79 2.49
 -11 -9 29 1.55 2.11
 -7 7 29 4.19 2.04
 -6 10 30 -0.39 1.89
 -10 -2 32 11.06 2.56
 -12 -12 36 -1.48 2.6
 20 -18 -18 0.17 2.92
 22 -24 -18 -1.31 3.24
 11 -31 -17 -0.72 1.87
 11 -19 -17 12.04 2.12
 23 -17 -17 -0.92 3.16
 18 -8 -16 0.1 2.58
 24 -14 -16 2.08 3.4
 7 -25 -15 5.44 1.35
 13 -7 -15 18.95 2.42
 8 -12 -14 3.77 1.57
 10 -8 -14 22.06 2.15
 7 -11 -13 50 2.7
 19 -1 -13 0.33 2.45
 17 3 -11 1.83 2.32
 14 4 -10 54.72 3.41
 7 -1 -9 17.53 1.58
 16 10 -6 -0.1 2.09
 3 -49 -5 -0.36 1.05
 15 11 -5 8.35 2.33
 8 8 -4 32.47 2.1
 14 12 -4 0.5 1.93
 10 12 -2 58.58 3.16
 -2 -44 0 1.83 1.5
 14 16 0 0.67 1.85
 -6 -30 4 2.74 1.71
 -6 -20 4 0.4 1.5
 -5 -9 5 34.16 2.01
 11 19 5 1.63 1.55
 6 16 6 9.5 1.27
 -8 -32 10 0.53 1.89
 -8 -18 10 86.88 4.33
 -8 -38 12 0.25 1.94
 -8 -12 12 130.74 6.06
 -9 -31 13 4.39 2.03
 -7 -5 13 29.17 2.15
 13 25 13 4.74 1.73
 -6 0 14 23.54 1.84
 -3 9 15 40.75 2.08
 -6 2 16 1.63 1.43
 8 24 16 0.23 1.33
 -10 -34 18 -1.37 2.23
 -10 -16 18 15.8 2.26
 -9 -7 19 2.35 1.95
 -10 -12 20 -0.22 1.98
 -11 -25 21 -1.31 2.18
 -11 -23 21 -0.9 2.18
 -9 -5 21 0.93 1.87
 -2 16 24 -0.46 1.13
 -11 -13 25 2.81 2.3
 -12 -20 28 0.68 2.53
 -10 -4 28 0.18 2.26
 -12 -16 30 0.28 2.34
 -12 -14 32 1 2.43
 14 -20 -18 4.01 2.34
 13 -15 -17 5.72 2.21
 10 -16 -16 0.46 1.77
 12 -12 -16 0.57 2.09
 21 -7 -15 0.22 2.82
 23 -9 -15 1.22 3.01
 14 -4 -14 2.14 2.3
 20 -4 -14 0.21 2.73
 17 -1 -13 2.99 2.37
 8 -6 -12 0.23 1.42
 4 -10 -10 229.21 9.47
 20 4 -10 0.31 2.55
 21 5 -9 0.33 2.47
 22 6 -8 1.72 2.63
 -1 -35 -5 3.94 1.27
 14 14 -2 1.73 1.89
 20 14 -2 0.88 2.38
 -3 -37 -1 0.35 1.45
 10 14 0 12.59 1.8
 15 17 1 1.54 1.96
 16 18 2 4.53 2
 17 19 3 1.95 2.07
 -4 -44 4 -0.37 1.64
 -6 -38 6 -0.27 1.77
 -7 -33 7 5.24 1.87
 -6 -8 8 4.44 1.48
 15 23 9 0.6 1.84
 -6 -2 12 148.67 6.5
 12 24 12 11.87 1.86
 -9 -19 13 3.05 1.82
 9 23 13 4.4 1.46
 -9 -37 15 0.93 2.14
 -9 -13 15 58.57 3.27
 -10 -26 16 0.16 2.01
 -10 -24 16 1.5 2.05
 11 27 19 0.5 1.53
 -11 -21 21 -1.04 2.12
 -7 3 21 1.07 1.69
 -9 -3 23 3.47 1.92
 -12 -18 28 -1.62 2.52
 -9 1 29 8.03 2.26
 -11 -7 31 -0.45 2.37
 -12 -12 34 0.72 2.57
 16 -32 -18 2.64 2.38
 18 -32 -18 -0.26 0.76
 18 -18 -18 1.81 2.7
 20 -20 -18 -0.17 2.81
 13 -35 -17 1.22 2
 15 -37 -17 0.58 2.31
 15 -13 -17 5.87 2.42
 19 -13 -17 -0.74 2.8
 21 -15 -17 -0.07 2.86
 23 -19 -17 -0.81 3.21
 10 -34 -16 0 1.62
 14 -10 -16 0.24 2.16
 22 -12 -16 2.35 2.96
 25 -13 -15 0 3.07
 8 -38 -14 0.16 1.17
 10 -42 -14 1.44 1.34
 24 -8 -14 0.43 2.97
 9 -7 -13 2.98 1.61
 14 0 -12 -1.06 2.05
 20 0 -12 2.49 2.56
 16 4 -10 -1.49 2.15
 18 4 -10 8.16 2.52
 8 2 -8 4.37 1.41
 11 9 -5 5.05 1.77
 17 11 -5 3.41 2.22
 -2 -32 -4 -0.38 1.26
 16 12 -4 -0.46 2.01
 15 13 -3 6.23 2.09
 19 13 -3 2.67 2.26
 6 8 -2 275.71 11.46
 15 15 -1 0 2.07
 -2 -6 0 405.76 16.48
 19 17 1 0.51 2.31
 -4 -40 2 0.32 1.61
 18 18 2 0.38 2.06
 8 16 4 6.53 1.44
 -3 -1 5 51.78 2.41
 -6 -12 6 36.62 2.22
 12 20 6 0.58 1.67
 -7 -17 7 58.64 3.15
 -5 -5 7 79.75 3.65
 -7 -39 9 -0.53 1.83
 -8 -8 14 6.38 1.76
 0 14 14 157.91 6.42
 -1 13 15 160.27 6.6
 -10 -28 16 0.85 2.09
 -10 -22 16 1.23 2.02
 12 26 16 0.09 1.59
 9 25 17 8.77 1.53
 10 26 18 -0.74 1.5
 -11 -31 21 0.84 2.25
 -11 -19 21 -0.34 2.38
 -11 -15 23 0.79 2.26
 -12 -28 26 1.47 2.57
 -12 -26 26 1.03 2.42
 -12 -24 26 1.95 2.85
 -8 4 28 13.22 2.26
 -4 14 28 -0.1 1.53
 -13 -21 37 0.4 2.67
 14 -28 -18 0.59 1.41
 20 -28 -18 -0 3.05
 20 -22 -18 1.18 2.97
 11 -29 -17 2.58 2.06
 11 -21 -17 1.93 1.96
 17 -13 -17 1.66 2.51
 23 -21 -17 -0.26 3.27
 12 -38 -16 0.25 1.79
 14 -40 -16 -0.21 2.01
 24 -16 -16 1.1 3.27
 6 -22 -14 0.21 1.16
 12 -6 -14 18.93 2.25
 16 -4 -14 -0.37 2.33
 18 -4 -14 -1.38 2.54
 26 -12 -14 -0.98 3.35
 25 -7 -13 -2.2 3.09
 5 -5 -9 5.07 1.1
 10 4 -8 2.12 1.65
 -2 -18 -4 43.96 2.11
 18 12 -4 0.84 2.48
 17 13 -3 1.25 2.1
 16 14 -2 6.01 2.15
 18 14 -2 -0.21 2.11
 -3 -13 -1 59.87 2.77
 19 15 -1 1.13 2.23
 16 16 0 6.76 2.06
 18 16 0 -1.14 2.15
 17 17 1 1.39 1.96
 -6 -32 4 -0.45 1.65
 -4 -6 4 1.43 1.05
 9 19 7 2.71 1.42
 13 21 7 7.44 1.88
 -4 0 8 68.73 3.15
 14 22 8 2.47 1.83
 -7 -11 9 12.61 1.68
 -8 -34 10 7.2 1.97
 -8 -16 10 1.31 1.72
 -9 -33 13 0.78 2
 -9 -17 13 21.09 2.19
 10 24 14 3.92 1.58
 11 25 15 12.96 1.86
 -10 -30 16 0.8 2.05
 -9 -9 17 14.87 2.14
 -6 4 18 64.71 3.32
 -8 2 24 6.85 1.87
 -9 -1 25 22.32 2.51
 11 29 25 0.57 1.45
 -12 -22 26 1.21 2.33
 -12 -14 30 9.97 2.54
 -10 -2 30 0.09 2.27
 -5 13 31 -0.22 1.64
 -12 -12 32 4.04 2.47
 -11 -5 33 -0.6 2.35
 -13 -23 35 -0.04 2.61
 -13 -21 35 0.27 2.59
 -13 -19 37 0.26 2.53
 14 -26 -18 -0.55 2.22
 14 -24 -18 -0.15 2.29
 16 -20 -18 -1.08 2.5
 18 -30 -18 -0.73 2.75
 18 -20 -18 -0.52 2.68
 20 -26 -18 1.04 3.06
 20 -24 -18 0.05 3
 11 -23 -17 11.88 1.95
 18 -10 -16 1.49 2.58
 15 -7 -15 4.58 2.47
 19 -7 -15 1.23 2.6
 25 -15 -15 -0.46 3.24
 6 -28 -14 3.78 1.14
 13 -3 -13 0.94 1.91
 21 -3 -13 -0.69 2.65
 16 0 -12 6.57 2.49
 18 0 -12 0.97 2.35
 13 1 -11 3.58 1.88
 21 1 -11 1.57 2.61
 8 -2 -10 86.43 4.08
 22 2 -10 2.43 2.75
 11 3 -9 10.96 1.88
 15 5 -9 2.49 2.08
 19 5 -9 -0.54 2.33
 23 3 -9 -2.51 2.65
 5 -1 -7 256.23 10.62
 12 8 -6 0.04 1.6
 22 8 -6 -0 2.48
 -1 -15 -5 119.35 4.94
 -2 -40 -2 3.32 1.48
 8 10 -2 64.01 3.2
 17 15 -1 -1.01 2.02
 -5 -27 1 -0.06 1.45
 -5 -25 1 2.71 1.41
 -5 -23 1 0.45 1.34
 -4 -10 2 166.68 7.02
 -5 -13 3 192.05 8.12
 11 17 3 16.03 1.91
 -6 -18 4 10.79 1.54
 6 20 12 0.42 1.1
 -10 -14 18 -0.15 2.02
 -3 13 21 0.57 1.21
 -10 -8 22 41.05 3
 13 29 23 0.2 1.58
 -10 -6 24 9.06 2.22
 -6 8 24 1.27 1.63
 -11 -11 25 9.26 2.35
 -12 -20 26 -1.7 2.35
 0 20 26 -0.45 0.99
 -11 -9 27 5.84 2.37
 -12 -16 28 3.2 2.44
 -8 6 32 0.36 2.19
 -12 -10 34 5.13 2.6
 16 -30 -18 0.25 2.44
 18 -22 -18 -0.77 2.67
 13 -17 -17 4.28 2.21
 19 -15 -17 0.31 2.74
 21 -17 -17 -0.32 2.89
 16 -10 -16 0.41 2.37
 24 -18 -16 2.14 3.37
 9 -15 -15 32.41 2.28
 11 -11 -15 20.78 2.21
 17 -7 -15 3.07 2.44
 23 -11 -15 0.12 3
 26 -14 -14 -0.78 3.3
 9 -43 -13 0 1.14
 11 -5 -13 3.86 1.78
 22 -2 -12 0.73 2.74
 24 -4 -12 -0.78 2.92
 23 -1 -11 2.2 2.67
 25 -3 -11 1.96 2.88
 24 0 -10 -0.55 2.71
 9 1 -9 13.9 1.7
 17 5 -9 0.78 2.18
 20 6 -8 0.09 2.4
 13 7 -7 7.31 2.02
 21 7 -7 0.53 2.44
 5 -53 -5 1.6 0.59
 7 5 -5 185.84 7.91
 -3 -25 -3 13.69 1.4
 11 11 -3 1.68 1.69
 -4 -16 0 947.13 38.45
 8 12 0 70.67 3.46
 -3 -43 1 0.29 1.54
 8 14 2 19.07 1.73
 6 14 4 38.45 2.13
 -7 -35 7 2.8 1.86
 16 22 8 -1.29 1.95
 4 18 12 1.23 0.9
 -9 -35 13 1.02 1.98
 -10 -32 16 -0.03 2.12
 -10 -10 20 65.52 3.75
 -11 -17 21 0.07 2.07
 -11 -13 23 6.4 2.27
 -10 -4 26 0.7 2.15
 -7 7 27 12.16 2.05
 -11 -7 29 2.62 2.31
 -13 -23 33 -0 2.53
 -13 -21 33 0.81 2.58
 -13 -19 35 2.59 2.65
 16 -28 -18 -3.37 2.61
 16 -24 -18 1.6 2.46
 16 -22 -18 2.01 2.52
 18 -28 -18 -1.68 2.76
 18 -26 -18 1.83 2.8
 18 -24 -18 -1.89 2.73
 15 -15 -17 3.15 2.38
 10 -18 -16 1.22 1.72
 20 -12 -16 0.12 2.8
 22 -14 -16 1.06 3.01
 24 -20 -16 0.38 3.48
 13 -9 -15 16.88 2.35
 6 -26 -14 0.14 1.12
 6 -24 -14 5.93 1.18
 12 -44 -14 -0.25 1.64
 24 -10 -14 0.47 2.93
 5 -21 -13 7.77 1.12
 27 -13 -13 0.21 3.49
 4 -20 -12 31.36 1.68
 8 -44 -12 2.85 0.65
 10 -4 -12 16.42 1.97
 12 -2 -12 14.86 2.12
 1 -25 -9 0.83 0.34
 9 7 -5 98.41 4.6
 -3 -27 -3 10.03 1.45
 -3 -23 -3 33.11 1.94
 11 13 -1 1.71 1.61
 6 10 0 189.55 7.99
 -5 -29 1 0.44 1.49
 11 15 1 2.45 1.61
 -6 -34 4 3.09 1.72
 -8 -36 10 0.46 1.88
 -9 -11 15 18.13 2.19
 -11 -27 19 1.87 2.17
 -7 5 23 17.78 2
 -12 -26 24 -0.14 2.4
 -5 11 25 33.61 2.3
 -3 15 25 48.48 2.58
 -12 -18 26 1.7 2.4
 -9 1 27 16.02 2.36
 -6 10 28 18.92 2.09
 -12 -12 30 0.33 2.29
 -13 -17 35 0.19 2.6
 16 -26 -18 -0.06 2.45
 13 -33 -17 -0.77 2.04
 17 -15 -17 1.63 2.45
 21 -19 -17 -0.61 2.95
 12 -14 -16 0.82 1.99
 14 -12 -16 -0.46 2.17
 25 -17 -15 0.05 3.4
 20 -6 -14 0.34 2.66
 15 -3 -13 4.27 2.48
 19 -3 -13 -0.27 2.47
 25 -9 -13 0.56 3.07
 26 -8 -12 -0.68 3.06
 11 -1 -11 3.18 1.83
 15 1 -11 1.76 2.25
 19 1 -11 1.18 2.38
 16 6 -8 0.63 2.21
 1 -39 -7 1.17 1.01
 6 2 -6 0.35 1.07
 5 5 -3 380.12 15.59
 -5 -21 1 11.74 1.52
 6 12 2 186.8 7.87
 12 18 4 2.88 1.65
 -5 -43 5 2.6 1.71
 -7 -15 7 16.4 1.79
 15 21 7 3.17 1.91
 -8 -26 8 1.03 1.76
 -8 -24 8 16.51 2.01
 10 20 8 2.51 1.48
 -7 -41 9 0.99 1.81
 -9 -25 11 -1.04 1.92
 -9 -15 13 47.36 2.97
 -10 -34 16 -0.7 2.09
 -2 12 16 0.44 0.88
 -11 -29 19 0.88 2.35
 -11 -21 19 2.84 2.09
 -12 -28 24 0.45 2.29
 -12 -24 24 2.3 2.58
 -12 -22 24 -0.01 2.31
 1 21 25 9.62 0.67
 -1 19 27 6.25 1.28
 -12 -14 28 -0.05 2.46
 9 29 29 -0.09 1.26
 -13 -25 31 2.78 2.39
 -13 -23 31 0.71 2.39
 -11 -5 31 -0.43 2.36
 -9 3 31 -0.26 2.26
 -12 -10 32 -1.12 2.39
 -10 0 32 -0.05 2.35
 -13 -19 33 -1.07 2.47
 15 -35 -17 0.93 2.33
 19 -17 -17 0.6 2.78
 21 -21 -17 -1.04 3.08
 10 -32 -16 0.61 1.69
 22 -16 -16 -0.33 2.96
 23 -13 -15 0.01 3.04
 14 -6 -14 -0.5 2.19
 22 -8 -14 -0.58 2.91
 26 -16 -14 -1.13 3.31
 17 -3 -13 1.97 2.36
 5 -11 -11 13.27 0.95
 17 1 -11 -1.44 2.28
 20 2 -10 5.99 2.55
 1 -27 -9 0.91 0.39
 19 7 -7 0.64 2.3
 23 5 -7 -0.03 2.56
 0 -38 -6 0.16 1.1
 20 8 -6 -0.38 2.38
 21 9 -5 1.06 2.49
 -2 -34 -4 2.35 1.25
 4 2 -4 12.79 1.25
 12 10 -4 0.53 1.67
 -5 -31 1 2.07 1.58
 13 19 5 14.62 2
 14 20 6 1.23 1.82
 3 13 7 50.23 2.27
 17 21 7 2.3 1.97
 -8 -28 8 11.84 1.98
 -8 -14 10 200.98 8.74
 -9 -29 11 1.18 1.92
 -9 -27 11 0.13 1.9
 -9 -23 11 0.44 1.83
 -5 3 13 137.13 5.94
 -10 -16 16 -0.01 1.78
 -8 -4 16 6.8 1.75
 -4 8 16 0.58 1.14
 14 26 16 -0.02 1.77
 -10 -12 18 27.33 2.49
 -8 -2 18 31.98 2.38
 -11 -31 19 1.2 2.21
 -9 -5 19 20.44 2.2
 -6 6 20 82.39 4.01
 6 24 20 0.1 1.07
 -11 -15 21 0.04 2.08
 -9 -3 21 0.56 1.88
 -12 -30 24 0.77 2.17
 -12 -20 24 1.16 2.29
 10 28 24 1.23 1.42
 -12 -16 26 0.33 2.23
 -8 4 26 -0.49 1.85
 -10 -2 28 8.59 2.29
 -13 -21 31 0.07 2.43
 -7 9 31 0.28 2.04
 13 -19 -17 5.09 2.3
 15 -17 -17 5.51 2.49
 17 -35 -17 -0.03 0.56
 21 -23 -17 0.26 3.04
 10 -20 -16 3.8 1.34
 16 -12 -16 -0.55 2.38
 18 -12 -16 1.2 2.58
 9 -35 -15 0.92 1.45
 19 -9 -15 2.71 2.72
 8 -14 -14 20.13 1.87
 10 -10 -14 1.52 1.65
 5 -29 -13 3.73 0.96
 21 -5 -13 -1.66 2.76
 23 -7 -13 -1.17 2.86
 20 -2 -12 0.72 2.63
 6 -6 -10 75.97 3.53
 21 3 -9 1.22 2.51
 22 4 -8 -1.69 2.77
 13 9 -5 27.16 2.39
 21 11 -3 0.26 2.35
 -3 -39 -1 0.33 1.45
 -4 -36 0 13.88 1.75
 3 7 1 11.24 0.92
 12 16 2 0.83 1.74
 -5 -39 3 2.17 1.66
 -6 -16 4 -0.94 1.37
 9 17 5 48.65 2.69
 18 20 6 -0.57 2.07
 -7 -37 7 0.12 1.83
 -8 -30 8 -0.99 1.81
 -8 -22 8 2.27 1.66
 11 21 9 6.36 1.65
 -9 -21 11 0.04 1.86
 -5 1 11 6.83 1.25
 16 24 12 2.8 1.95
 -9 -37 13 -0.59 2.02
 -10 -26 14 -0.08 1.96
 -11 -19 19 0.41 2.07
 -8 0 20 49.63 2.99
 12 28 22 0.3 1.55
 -11 -11 23 1.02 2.18
 -11 -9 25 9.08 2.36
 -11 -7 27 10.77 2.46
 -8 6 30 28.95 2.75
 -13 -19 31 -0.49 2.45
 -13 -17 33 0.94 2.65
 -12 -8 34 -0.36 2.42
 -13 -15 35 1.43 2.51
 13 -31 -17 3.12 2.07
 19 -19 -17 0.78 2.73
 21 -27 -17 1.96 3.1
 21 -25 -17 2.27 3.16
 12 -36 -16 0.85 1.88
 20 -14 -16 -0.39 2.76
 11 -39 -15 -0.28 1.63
 15 -9 -15 5.99 2.33
 21 -11 -15 -0.31 2.75
 12 -8 -14 1.48 1.85
 16 -6 -14 2.52 2.34
 18 -6 -14 0.44 2.43
 24 -12 -14 0 2.98
 25 -11 -13 0.07 3
 24 -6 -12 -1.92 2.89
 21 -1 -11 -0.02 2.6
 25 -5 -11 -0.37 2.86
 14 2 -10 -0.08 1.91
 3 -11 -9 24.97 1.35
 2 -40 -8 -0.47 0.86
 24 2 -8 -0.33 2.46
 17 7 -7 1.85 2.35
 2 -6 -6 16.74 0.95
 10 6 -6 -0.04 1.57
 14 8 -6 3.2 1.89
 2 -2 -4 149.54 6.14
 20 10 -4 -0.5 2.38
 -3 -21 -3 24.47 1.61
 0 -48 -2 -0.33 1.29
 12 12 -2 8.16 1.76
 -1 -47 -1 0.51 1.37
 12 14 0 0.74 1.78
 -4 -42 2 2.86 1.61
 -7 -27 5 14.58 1.89
 -7 -25 5 15.1 1.85
 16 20 6 -0.49 1.9
 -8 -38 10 3.87 1.92
 12 22 10 12.65 1.83
 -9 -31 11 -0 1.91
 -10 -28 14 2.23 1.99
 -10 -24 14 2.75 1.96
 -7 -1 15 33.41 2.27
 -5 5 15 84.56 3.91
 -9 -7 17 74.87 3.99
 -7 1 17 51.19 2.88
 -11 -33 19 0.45 2.13
 13 27 19 0.98 1.71
 -9 -1 23 21.16 2.31
 -12 -18 24 -0.55 2.26
 -12 -12 28 7.82 2.44
 -13 -25 29 -0.42 2.28
 -13 -23 29 1.62 2.49
 -5 13 29 9.91 1.83
 -12 -10 30 8.83 2.47
 -11 -3 33 1.71 2.44
 13 -21 -17 6.92 2.29
 14 -38 -16 -0.46 2.12
 22 -18 -16 -0.14 3.05
 9 -17 -15 21.88 1.99
 13 -41 -15 -0.27 1.9
 17 -9 -15 0.68 2.37
 23 -15 -15 -0.62 3.29
 5 -23 -13 9.66 1.12
 7 -13 -13 52.73 2.78
 9 -9 -13 50.25 2.9
 6 -12 -12 5.33 0.9
 14 -2 -12 30.95 2.67
 22 -4 -12 -0.65 2.96
 26 -10 -12 -0.69 3.27
 23 -3 -11 0.4 2.73
 16 2 -10 10.33 2.36
 18 2 -10 -0.54 2.3
 22 0 -10 0.85 2.61
 24 -2 -10 3.07 2.76
 23 1 -9 1.1 2.74
 11 5 -7 47.06 2.89
 8 4 -6 2.9 1.32
 16 8 -6 -0.44 1.92
 18 8 -6 1.12 2.17
 19 9 -5 1.49 2.34
 0 -44 -4 -0.44 1.21
 -3 -31 -3 13.71 1.5
 9 9 -3 16.24 1.69
 -2 -10 -2 9.24 0.88
 -5 -19 1 2.16 1.3
 13 17 3 7.13 1.78
 -6 -36 4 -0.39 1.72
 -7 -29 5 13.76 1.9
 -7 -23 5 22.74 1.86
 -6 -10 6 0.59 1.24
 7 17 7 59.52 2.96
 -8 -32 8 3.98 1.88
 -8 -20 8 35.69 2.48
 -10 -30 14 0.13 1.98
 -10 -22 14 0.23 1.9
 -8 -6 14 17.63 1.91
 -10 -8 20 2.8 2.02
 -11 -13 21 0.03 2.08
 -10 -6 22 4.19 2.09
 -8 2 22 95.95 4.72
 -4 12 22 8.09 1.43
 9 27 23 0.55 1.32
 -10 -4 24 3.58 2.06
 -12 -14 26 -0.68 2.23
 -2 18 28 5.18 1.6
 -13 -21 29 0.23 2.48
 -11 -5 29 0.8 2.3
 -9 3 29 3.17 2.21
 -10 0 30 21.96 2.69
 -13 -17 31 -0.18 2.55
 -13 -15 33 1.15 2.48
 15 -19 -17 2.06 2.38
 17 -33 -17 0.12 1.19
 17 -19 -17 3.01 2.57
 19 -31 -17 0.76 2.88
 19 -21 -17 1.36 2.77
 10 -22 -16 0.24 1.81
 12 -16 -16 2.45 2
 14 -14 -16 -0.36 2.21
 22 -20 -16 -2.59 3.09
 11 -13 -15 7.84 1.94
 20 -8 -14 0.16 2.66
 22 -10 -14 -0.33 2.82
 11 -45 -13 1.15 1.46
 13 -5 -13 19.43 2.3
 16 -2 -12 0.61 2.35
 18 -2 -12 3.12 2.37
 3 -21 -11 1.95 0.71
 19 3 -9 0.43 2.46
 6 -2 -8 257.36 10.72
 12 4 -8 70.85 3.81
 22 6 -6 -0.17 2.47
 -1 -37 -5 7.51 1.28
 -1 -43 -3 0.43 1.32
 7 7 -3 146.23 6.31
 13 11 -3 29.7 2.41
 -2 -46 0 0.96 1.42
 20 14 0 0.92 2.21
 -5 -33 1 0.08 1.52
 19 17 3 -0.2 2.06
 14 18 4 4.52 1.83
 -7 -21 5 37.45 2.42
 17 19 5 1.68 1.96
 -4 -2 6 26.54 1.64
 -7 -9 9 17.56 1.74
 -9 -33 11 1.13 1.89
 -9 -19 11 1.5 1.76
 -7 -3 13 30.29 2.11
 -10 -20 14 4.65 1.93
 13 25 15 4.56 1.74
 -10 -14 16 0.27 1.8
 -3 11 17 13.45 1.26
 -11 -17 19 2.63 2.22
 -12 -28 22 1.41 2.25
 -12 -26 22 2.97 2.37
 -12 -24 22 -0.5 2.24
 -12 -8 32 11.62 2.57
 -13 -13 35 1.24 2.63
 13 -27 -17 5.24 1.52
 13 -23 -17 5.24 1.97
 19 -29 -17 0.38 2.87
 19 -23 -17 -1.27 2.85
 20 -16 -16 -0.31 2.85
 13 -11 -15 4.14 2.22
 19 -11 -15 0.41 2.63
 21 -13 -15 -0.83 2.86
 23 -17 -15 -2.27 3.17
 24 -14 -14 -1.97 3.14
 5 -27 -13 4.54 1
 19 -5 -13 -0.65 2.53
 23 -9 -13 0.41 2.86
 8 -8 -12 129.47 5.77
 20 4 -8 1.79 2.42
 21 5 -7 1.48 2.44
 1 -45 -5 0.52 1.1
 15 9 -5 20.1 2.39
 14 10 -4 3.03 1.87
 9 11 -1 0.91 1.39
 13 13 -1 4.56 1.87
 2 4 0 -0.12 0.47
 -3 -7 1 10.55 0.98
 13 15 1 -0.08 1.82
 -2 -2 2 90.02 3.75
 16 18 4 1.28 1.91
 18 18 4 -1.36 2.09
 -7 -31 5 13.2 1.92
 -5 -7 5 254.68 10.59
 -6 -42 6 -1 1.71
 -7 -13 7 68.04 3.42
 -6 -6 8 83.21 3.9
 9 21 11 0.36 1.41
 15 23 11 0.01 1.81
 7 21 13 10.22 1.31
 -10 -32 14 1.77 2
 -9 -9 15 99.3 4.86
 -11 -27 17 2.2 2.07
 -11 -25 17 6.06 2.15
 -7 3 19 2.39 1.58
 7 25 21 1.22 1.19
 11 27 21 0 1.47
 -12 -22 22 4.68 2.51
 8 26 22 7.07 1.34
 -12 -16 24 7.07 2.33
 -9 1 25 25.87 2.5
 -7 7 25 30.88 2.38
 -10 -2 26 0.36 2.1
 -4 14 26 0.13 1.38
 8 28 28 3.93 1.22
 -13 -19 29 -0.35 2.46
 -11 -3 31 0.26 2.29
 13 -25 -17 2.02 1.91
 15 -31 -17 3.52 1.92
 17 -31 -17 1.09 2.42
 17 -21 -17 0.26 2.51
 19 -27 -17 0.03 2.82
 19 -25 -17 -0.42 2.77
 10 -28 -16 0.32 1.71
 16 -14 -16 0.39 2.37
 22 -22 -16 1.15 2.85
 11 -7 -13 21.11 2.1
 21 -7 -13 0.08 2.87
 25 -13 -13 -0.35 3.09
 4 -22 -12 1.28 0.85
 24 -8 -12 -0.82 2.88
 26 -12 -12 -2.76 3.26
 13 -1 -11 5.87 2.07
 19 -1 -11 1.26 2.42
 25 -7 -11 -1.46 2.91
 15 3 -9 3.13 2.06
 17 3 -9 1.87 2.35
 7 1 -7 84.21 3.9
 16 10 -4 0.52 2.02
 -2 -42 -2 -0.59 1.39
 19 13 -1 0.31 2.23
 -4 -14 0 -0.07 1.01
 9 13 1 1.89 1.39
 14 16 2 22.21 2.23
 18 16 2 3.32 2.05
 15 17 3 5.99 1.92
 17 17 3 1.28 1.94
 10 18 6 0.37 1.44
 -7 -39 7 0.78 1.8
 -8 -34 8 0.17 1.77
 -8 -18 8 0.79 1.59
 -8 -12 10 1.21 1.65
 2 14 10 0.97 0.54
 12 24 14 0.6 1.62
 -11 -29 17 4.81 2.12
 -11 -23 17 8.03 1.95
 -10 -10 18 1.75 1.89
 12 26 18 5.21 1.67
 -12 -20 22 1.73 2.14
 -11 -7 25 4.81 2.35
 -6 10 26 0.94 1.67
 -13 -27 27 1.23 2.24
 -13 -25 27 -0.96 2.24
 -13 -23 27 -0.31 2.42
 11 29 27 2.24 1.47
 -12 -10 28 -0.46 2.39
 -7 9 29 4.88 1.92
 -13 -15 31 -0.29 2.41
 -13 -13 33 0.6 2.45
 10 -26 -16 1.19 1.66
 22 -24 -16 -0.12 3.16
 23 -19 -15 0.19 3.18
 14 -8 -14 5.38 2.12
 18 -8 -14 0.53 2.45
 24 -16 -14 1.23 3.1
 15 -5 -13 2.42 2.21
 17 -5 -13 -0.4 2.41
 12 -4 -12 26.55 2.37
 20 -4 -12 0.23 2.65
 20 0 -10 -1.32 2.6
 4 -6 -8 8.12 0.99
 9 3 -7 54.45 2.92
 23 3 -7 0.82 2.56
 4 -50 -6 -0.18 0.83
 10 8 -4 3.96 1.55
 22 8 -4 1.75 2.45
 15 11 -3 5.18 2
 17 11 -3 3.85 2.14
 14 12 -2 19.93 2.3
 18 12 -2 3.54 2.18
 -4 -38 0 0.31 1.46
 14 14 0 41.99 2.87
 18 14 0 5.14 2.15
 -3 -45 1 0 1.5
 -5 -41 3 -0.06 1.62
 -5 -11 3 68.26 3.2
 3 9 3 110.29 4.64
 3 11 5 758.58 30.71
 5 15 7 92.48 4.04
 -8 -40 10 1.19 1.79
 14 22 10 1.27 1.72
 -9 -35 11 -0.51 1.91
 -9 -17 11 5.8 1.74
 10 22 12 23.51 1.93
 11 23 13 5.58 1.6
 -10 -18 14 -0.76 1.88
 15 25 15 2.25 1.85
 -11 -31 17 0.93 2.08
 -5 7 17 28.03 1.91
 -11 -15 19 2.09 2.09
 -6 8 22 54.04 3
 -11 -9 23 3.35 2.22
 5 25 25 6.66 0.9
 -12 -12 26 0.54 2.23
 -13 -21 27 1.99 2.49
 -11 -5 27 8.28 2.49
 -8 6 28 -0.59 1.98
 -13 -17 29 -1.55 2.41
 -3 17 29 5.99 1.53
 -12 -8 30 0.02 2.32
 15 -29 -17 0.92 2.3
 15 -23 -17 1.87 2.33
 17 -29 -17 0.19 2.94
 17 -23 -17 -2.29 2.59
 12 -34 -16 0.75 1.89
 12 -18 -16 -0.42 2.03
 18 -16 -16 2.02 2.62
 20 -18 -16 -1.19 2.84
 9 -33 -15 0.91 1.56
 15 -11 -15 6.74 2.4
 17 -11 -15 5.46 2.5
 8 -36 -14 -0.64 1.28
 8 -16 -14 2.36 1.29
 16 -8 -14 1.93 2.47
 22 -12 -14 0.82 3.04
 25 -15 -13 -0.41 3.13
 10 -6 -12 67.27 3.58
 22 -6 -12 -0.17 2.73
 15 -1 -11 0.43 2.12
 17 -1 -11 -0.21 2.27
 21 -3 -11 -0.55 2.91
 23 -5 -11 0.31 2.72
 12 0 -10 0.04 1.94
 21 1 -9 -0.46 2.54
 18 4 -8 0.22 2.25
 22 2 -8 0.99 2.65
 24 0 -8 1.74 2.69
 21 7 -5 0.64 2.33
 -2 -36 -4 0.64 1.24
 -3 -33 -3 10.5 1.43
 -3 -19 -3 88.55 3.9
 16 12 -2 0.33 1.97
 5 7 -1 3.86 0.98
 15 13 -1 0.58 1.93
 17 13 -1 1.21 2.04
 16 14 0 -0.4 1.94
 -5 -17 1 11.05 1.36
 15 15 1 1.38 2.03
 17 15 1 0.36 2.09
 -6 -26 2 1.13 1.45
 16 16 2 -0.25 1.93
 -6 -14 4 31.07 1.99
 -7 -33 5 9.76 1.85
 -7 -19 5 63.62 3.34
 11 19 7 22.76 1.99
 13 21 9 2.05 1.7
 16 22 10 4.3 1.95
 -11 -11 21 0.41 2.05
 -12 -18 22 16.9 2.45
 -12 -14 24 0.88 2.19
 -8 4 24 11.93 1.9
 -10 0 28 0.29 2.12
 -10 2 32 12.05 2.5
 -14 -20 36 -0.62 2.51
 15 -27 -17 1.22 2.31
 15 -25 -17 -0.35 2.32
 17 -27 -17 0.79 2.58
 17 -25 -17 1.47 2.59
 14 -36 -16 -0.13 2.18
 14 -16 -16 -0.78 2.25
 21 -15 -15 0.38 2.83
 23 -21 -15 -0.46 3.18
 10 -40 -14 0.02 1.43
 10 -12 -14 10.01 1.79
 20 -10 -14 0.26 2.75
 23 -11 -13 0 2.86
 10 -46 -12 -0.19 1.28
 26 -14 -12 1.95 3.24
 27 -13 -11 -0.88 3.15
 22 -2 -10 -0.3 2.66
 7 -3 -9 21.22 1.65
 23 -1 -9 -0.11 2.63
 10 2 -8 114.45 5.3
 16 4 -8 5.95 2.27
 19 5 -7 2.91 2.28
 4 -2 -6 28.68 1.58
 20 6 -6 0.18 2.31
 11 7 -5 92.92 4.51
 -2 -16 -4 -0.23 0.75
 7 9 -1 18.98 1.55
 -6 -28 2 21.2 1.93
 -6 -24 2 31.9 2.11
 7 15 5 86.49 3.94
 12 20 8 14.93 2.01
 -6 2 14 7.19 1.37
 8 22 14 8.72 1.38
 -10 -12 16 0.04 1.77
 -11 -33 17 1.83 2.09
 -11 -19 17 11.79 2.09
 7 23 17 12.53 1.34
 11 25 17 6.42 1.69
 -4 10 18 25.61 1.74
 -9 -3 19 13.63 2.14
 10 26 20 7.74 1.53
 -7 5 21 1.11 1.64
 -13 -19 27 3.73 2.37
 -9 3 27 29.02 2.66
 7 27 27 1.23 1.07
 -13 -15 29 2.93 2.34
 -13 -13 31 1.1 2.41
 -12 -6 32 -0.25 2.1
 -14 -22 34 -0.83 2.6
 -14 -18 36 2.2 2.57
 16 -36 -16 -0.26 0.73
 16 -16 -16 -0.11 2.38
 20 -20 -16 -0.5 2.78
 11 -15 -15 32.14 2.51
 23 -23 -15 0.49 3.4
 12 -10 -14 9.28 1.95
 24 -18 -14 -0.09 3.23
 18 -4 -12 -0.72 2.49
 24 -10 -12 -2.5 2.96
 9 -5 -11 3.18 1.8
 11 -3 -11 -0.72 1.65
 25 -9 -11 0.22 2.9
 26 -8 -10 -0.23 2.99
 8 0 -8 26.87 1.9
 12 6 -6 3.77 1.8
 -4 -26 -2 23.77 1.76
 10 10 -2 11.62 1.74
 -3 -41 -1 -0.35 1.43
 -6 -30 2 -0.04 1.56
 -4 -44 2 0.93 1.56
 -3 -3 3 18.63 1.22
 10 16 4 -0.37 1.48
 -8 -36 8 4.65 1.91
 -8 -16 8 88.61 4.31
 8 18 8 0.8 1.27
 6 18 10 3.54 1.16
 -9 -37 11 -1.46 1.88
 -6 0 12 0.17 1.22
 -10 -36 14 1.13 2.03
 -6 4 16 0.33 1.34
 -9 -5 17 81.99 4.16
 -12 -24 20 8.54 2.31
 -10 -6 20 24.65 2.41
 -9 -1 21 -0.11 1.84
 -10 -4 22 23.91 2.36
 -5 11 23 5.46 1.46
 -13 -27 25 1.46 2.22
 -13 -25 25 -0.61 2.34
 6 26 26 -0.31 0.95
 -11 -3 29 3.5 2.98
 -9 5 31 -0.33 2.26
 -13 -11 33 2.76 2.4
 -14 -20 34 1.97 2.47
 12 -20 -16 0.09 2.02
 18 -18 -16 1.7 2.59
 20 -22 -16 -0.96 2.84
 11 -37 -15 0.96 1.72
 13 -13 -15 9.39 2.2
 21 -17 -15 -0.58 2.84
 12 -42 -14 0.9 1.75
 22 -14 -14 -0.69 2.87
 24 -20 -14 1.89 3.46
 19 -7 -13 1.95 2.56
 21 -9 -13 2.02 2.65
 25 -17 -13 2.71 3.26
 14 -4 -12 -0.25 1.97
 26 -16 -12 1.28 3.23
 27 -15 -11 1.09 3.17
 18 0 -10 4.59 2.32
 9 -1 -9 10.55 1.58
 17 5 -7 7.47 2.41
 23 5 -5 0.92 2.57
 2 -50 -4 0.33 1.06
 6 4 -4 26.89 1.72
 8 6 -4 4.2 1.33
 21 9 -3 1.35 2.44
 -4 -28 -2 0.7 1.31
 -4 -24 -2 -0.41 1.19
 -6 -22 2 -0.42 1.4
 -7 -35 5 2.78 1.74
 -9 -27 9 0.9 1.81
 -9 -25 9 1.52 1.79
 15 21 9 0.27 1.75
 17 21 9 0.05 1.91
 -9 -15 11 0.73 1.67
 -10 -28 12 1.38 1.91
 -10 -26 12 9.55 2.16
 -10 -24 12 -0.13 1.88
 14 24 14 0.83 1.72
 9 23 15 22.67 1.8
 -8 -2 16 0.18 1.53
 10 24 16 0.06 1.48
 -11 -17 17 5.99 2.15
 -8 0 18 1.08 1.57
 8 24 18 0.45 1.25
 14 26 18 -0.08 1.69
 -11 -13 19 1.79 2.02
 9 25 19 1.97 1.42
 -12 -30 20 2.71 2.17
 -12 -22 20 1.46 2.07
 -12 -16 22 2.25 2.29
 -13 -23 25 -0.48 2.9
 -12 -10 26 -0.16 2.21
 -13 -17 27 2.76 2.3
 -5 13 27 27.97 2.17
 -12 -8 28 4.27 2.38
 -14 -22 32 1.15 2.38
 12 -32 -16 -0.73 1.89
 14 -18 -16 -0.47 2.5
 20 -28 -16 -0.75 2.95
 20 -26 -16 -0.14 2.99
 20 -24 -16 -1.59 2.94
 9 -21 -15 8.04 1.69
 13 -39 -15 -0.64 1.98
 17 -13 -15 6.85 2.56
 18 -10 -14 0.4 2.43
 13 -7 -13 6.39 1.99
 16 -4 -12 9.67 2.44
 14 0 -10 15.38 2.29
 16 0 -10 -0.14 2.11
 19 1 -9 -0.35 2.3
 18 6 -6 -1.11 2.3
 22 4 -6 -0.5 2.52
 20 8 -4 0.54 2.27
 -3 -11 -1 1.18 0.81
 10 12 0 -0.36 1.54
 7 11 1 9.22 1.27
 10 14 2 2.74 1.51
 7 13 3 28.83 1.83
 -7 -17 5 27.79 2.05
 -5 -3 7 10.32 1.16
 18 20 8 0.1 2
 -9 -29 9 0.9 1.84
 -9 -23 9 1.93 1.73
 -10 -30 12 8.16 2.1
 4 20 16 2.57 0.8
 -10 -8 18 15.49 2.08
 -12 -20 20 15.79 2.41
 -12 -12 24 6.05 2.26
 -10 -2 24 16.52 2.25
 12 28 24 1.4 1.5
 -13 -21 25 3.85 2.52
 -14 -20 32 2.14 2.41
 -14 -18 34 -0.16 2.38
 14 -34 -16 0.6 2.23
 16 -18 -16 -0.24 2.06
 18 -20 -16 1.25 2.6
 15 -13 -15 9.13 2.39
 19 -15 -15 2.17 2.66
 24 -22 -14 2.04 4.03
 9 -11 -13 45.11 2.73
 17 -7 -13 2.3 2.4
 23 -13 -13 2.38 2.94
 25 -19 -13 0 3.44
 20 -6 -12 -2.13 2.65
 9 -47 -11 -1.24 1.09
 19 -3 -11 -0.58 2.42
 24 -6 -10 -0 2.83
 25 -5 -9 -1.16 2.97
 20 2 -8 1.58 2.4
 21 3 -7 0.02 2.38
 5 1 -5 24.97 1.55
 19 7 -5 2.72 2.38
 11 9 -3 49.73 2.92
 5 9 1 9.46 1.1
 -6 -32 2 7.92 1.68
 -4 -8 2 -0.97 0.92
 5 13 5 187.45 7.82
 11 17 5 56.19 3.04
 -8 -26 6 0.45 1.66
 -7 -11 7 96.69 4.47
 14 20 8 -0.27 1.75
 -9 -31 9 0.57 1.88
 -10 -22 12 21.93 2.25
 -8 -4 14 0.13 1.51
 -11 -27 15 7.34 2.12
 -11 -25 15 11.18 2.17
 -9 -7 15 100.07 4.85
 -8 2 20 11.41 1.8
 13 27 21 -0.49 1.59
 -11 -7 23 9.39 2.16
 -9 1 23 23.16 2.32
 -13 -19 25 6.56 2.3
 -11 -5 25 17.91 2.46
 10 28 26 -0.2 1.34
 -13 -13 29 1.61 2.29
 -12 -6 30 7.82 2.44
 -10 2 30 0.73 2.18
 -4 16 30 0.06 1.6
 -13 -11 31 0.31 2.37
 -11 -1 31 -0.05 2.25
 12 -30 -16 -0.43 1.92
 12 -22 -16 -0.11 1.97
 16 -34 -16 -0.81 2.03
 18 -32 -16 1.11 2.73
 15 -39 -15 -0.46 2.3
 21 -19 -15 -0.7 2.9
 8 -18 -14 11.45 1.5
 14 -10 -14 2.99 2.11
 16 -10 -14 0.3 2.51
 22 -16 -14 0.64 2.85
 11 -9 -13 31.62 2.4
 15 -7 -13 3.53 2.28
 4 -26 -12 1.59 0.8
 6 -14 -12 67.22 3.2
 24 -12 -12 1.46 2.96
 21 -5 -11 -2.13 2.66
 25 -11 -11 0.24 2.94
 20 -2 -10 2.91 2.53
 26 -10 -10 2.46 3.14
 5 -7 -9 98.78 4.33
 13 1 -9 0.2 1.73
 24 -2 -8 -0.13 2.64
 23 1 -7 -0.28 2.52
 14 6 -6 1.42 1.75
 -3 -35 -3 2.84 1.32
 -4 -22 -2 55.57 2.77
 -5 -37 1 0.87 1.5
 -6 -20 2 90.94 4.24
 -6 -40 4 -0.75 1.66
 -8 -28 6 -0.17 1.69
 -8 -24 6 -0.48 1.63
 -6 -8 6 21.76 1.68
 12 18 6 0.05 1.59
 13 19 7 3.48 1.74
 -8 -38 8 -0.16 1.74
 16 20 8 5.27 1.93
 -9 -21 9 0.35 1.68
 -7 -7 9 12.13 1.52
 -8 -10 10 148.18 6.58
 -10 -32 12 0.46 1.93
 -11 -29 15 3.01 1.98
 -11 -23 15 1.22 1.97
 -6 6 18 12.37 1.58
 -12 -18 20 0.78 2.2
 4 22 20 -0.06 0.76
 -11 -9 21 0.85 2.09
 -12 -14 22 14.23 2.38
 -2 16 22 43.75 2.2
 -10 0 26 0.06 2.04
 -8 6 26 -0.72 1.77
 -13 -15 27 2.37 2.37
 -7 9 27 18.02 2.13
 -14 -24 30 1.39 2.45
 -14 -22 30 -2.46 2.5
 -14 -18 32 4.68 2.47
 -13 -9 33 -0.52 2.46
 -14 -16 34 3.05 2.48
 12 -24 -16 0.74 1.95
 14 -20 -16 0.48 2.24
 18 -22 -16 -0.14 2.65
 9 -23 -15 13.12 1.65
 11 -17 -15 13.26 1.99
 21 -21 -15 0 2.89
 7 -37 -13 0.84 1.14
 5 -13 -11 2.86 1.02
 13 -3 -11 0.55 1.81
 22 -4 -10 1.56 2.66
 17 1 -9 -0.25 2.22
 21 -1 -9 0.23 2.53
 23 -3 -9 1.4 2.63
 0 -26 -8 0.16 0.65
 22 0 -8 0.66 2.67
 -1 -39 -5 2.7 1.2
 9 5 -5 38.67 2.33
 13 7 -5 42.54 2.81
 12 8 -4 13.16 1.88
 22 6 -4 0.78 2.4
 3 1 -3 1181.29 47.75
 4 4 -2 33.73 1.75
 -4 -40 0 5.43 1.56
 20 12 0 5.71 2.3
 20 14 2 1.3 2.15
 -5 -43 3 -0.68 1.59
 5 11 3 70.43 3.19
 -7 -37 5 5.34 1.79
 19 17 5 0.64 2.06
 -8 -30 6 -0.11 1.75
 18 18 6 0.42 1.98
 17 19 7 2.68 1.91
 -8 -14 8 7.69 1.59
 -9 -33 9 2.47 1.83
 9 19 9 11.36 1.52
 -10 -20 12 1.55 1.82
 5 19 13 13.4 1.2
 -11 -31 15 3.42 2.09
 -11 -21 15 14.68 2.22
 -10 -10 16 1.39 1.72
 -11 -15 17 4.11 2.01
 13 25 17 1.86 1.65
 -13 -29 23 1.34 2.13
 -13 -27 23 1.52 2.22
 -13 -25 23 0.34 2.24
 -7 7 23 3.68 1.64
 -11 -3 27 12.55 2.44
 -9 5 29 3.76 2.22
 -8 8 30 -0.69 2.14
 -12 -4 32 4.06 2.42
 16 -32 -16 0.3 2.37
 18 -30 -16 0.62 2.68
 18 -24 -16 -1.48 2.65
 9 -29 -15 4.39 1.58
 9 -25 -15 6.54 1.64
 13 -15 -15 2.8 2.04
 17 -15 -15 1.68 2.48
 19 -17 -15 1.42 2.65
 10 -14 -14 0.67 1.6
 9 -41 -13 0.89 1.26
 19 -9 -13 1.43 2.54
 23 -15 -13 0.15 2.95
 8 -10 -12 0.81 1.4
 12 -6 -12 1.29 1.76
 3 -23 -11 3.64 0.67
 17 -3 -11 0.46 2.17
 8 -48 -10 -0.24 0.87
 15 1 -9 3.7 2.09
 12 2 -8 7.35 1.7
 0 -40 -6 -1.02 1.05
 15 7 -5 5.75 1.93
 -4 -32 -2 -1.54 1.33
 11 11 -1 9.1 1.82
 -5 -15 1 15.81 1.39
 -6 -34 2 -0.36 1.57
 11 15 3 3.46 1.59
 -6 -12 4 0.1 1.15
 -4 -4 4 106.91 4.61
 -8 -22 6 3.87 1.56
 15 19 7 2.66 1.81
 -9 -19 9 7.65 1.57
 4 16 10 3.73 0.86
 -9 -13 11 1.31 1.66
 -10 -34 12 2.68 1.94
 15 23 13 1.25 1.72
 -11 -33 15 0.86 2.01
 -12 -28 18 -0.74 2.14
 -12 -26 18 6.07 2.22
 -11 -11 19 9.1 2.07
 -1 17 21 4.08 0.88
 -13 -23 23 1.23 2.22
 -3 15 23 7.61 1.26
 -6 10 24 16.89 1.79
 -13 -17 25 1.68 2.33
 -9 3 25 43.02 2.93
 -12 -8 26 0 2.33
 -14 -20 30 1.95 2.5
 16 -22 -16 -0.81 2.41
 18 -28 -16 0.06 2.71
 18 -26 -16 -0.43 2.63
 9 -27 -15 3.14 1.59
 11 -35 -15 -0.25 1.75
 15 -15 -15 8.73 2.39
 21 -25 -15 1.77 3.04
 21 -23 -15 1.61 2.9
 12 -12 -14 0.15 1.8
 18 -12 -14 0.87 2.64
 20 -14 -14 -0.04 2.63
 22 -18 -14 0.83 2.96
 18 -6 -12 2.77 2.38
 22 -10 -12 1.42 2.86
 24 -14 -12 0.04 2.95
 7 -9 -11 5.91 1.31
 15 -3 -11 0.06 2.08
 25 -13 -11 2.03 2.96
 26 -12 -10 0.22 2.98
 25 -7 -9 0.75 2.93
 0 -28 -8 15.68 1.01
 2 -12 -8 4.84 0.61
 18 2 -8 3.65 2.26
 11 3 -7 49.32 2.91
 19 3 -7 1.89 2.22
 10 4 -6 18.45 1.78
 20 4 -6 1.96 2.46
 21 5 -5 0.68 2.5
 8 8 -2 0.26 1.16
 -1 -49 -1 -0.05 1.29
 19 11 -1 0.75 2.2
 -2 -48 0 0.66 1.38
 11 13 1 1.36 1.55
 19 13 1 -0.28 2.12
 19 15 3 -0.36 2.02
 12 16 4 5.39 1.69
 -8 -32 6 0.41 1.73
 8 16 6 0.73 1.25
 14 18 6 -0.23 1.78
 10 20 10 45.26 2.53
 -10 -18 12 31.85 2.47
 -8 -6 12 0.62 1.46
 -9 -9 13 42.06 2.68
 -7 1 15 31.33 2.09
 15 25 17 0.15 1.81
 -12 -30 18 0.57 2.07
 -12 -16 20 13.53 2.26
 -8 4 22 1.34 1.65
 -13 -21 23 0.73 2.16
 -12 -10 24 -0.83 2.14
 -13 -13 27 7.3 2.35
 -14 -24 28 -0.58 2.23
 -12 -6 28 -1.94 2.31
 -13 -11 29 0.14 2.19
 11 29 29 -0.04 1.38
 -13 -9 31 -0 2.31
 -14 -16 32 -0.09 2.54
 -14 -14 34 1.31 2.63
 14 -30 -16 1.76 1.5
 16 -30 -16 0.47 2.39
 13 -37 -15 0.86 2.1
 21 -27 -15 0.96 2.99
 10 -8 -12 17.33 1.94
 20 -8 -12 0.78 2.62
 23 -9 -11 -1.9 2.8
 12 -2 -10 86.43 4.38
 18 -2 -10 -0.62 2.23
 24 -8 -10 -0.15 2.76
 7 3 -5 27.09 1.81
 23 3 -5 0.62 2.46
 -2 -38 -4 1.32 1.22
 14 8 -4 0.34 1.77
 16 8 -4 1.45 1.98
 -3 -17 -3 55.39 2.57
 -1 -45 -3 0.35 1.23
 13 9 -3 35.46 2.53
 17 9 -3 2.44 2.08
 -4 -20 -2 0.14 1.12
 -2 -44 -2 1.91 1.31
 12 10 -2 43.02 2.73
 18 10 -2 0.19 2.18
 22 8 -2 0.85 2.45
 -3 -47 1 -0.25 1.43
 -6 -18 2 8.5 1.39
 18 16 4 0.71 2.03
 -7 -15 5 79.02 3.8
 13 17 5 17.2 1.98
 17 17 5 2.54 1.88
 -8 -20 6 1.09 1.48
 16 18 6 0.66 1.8
 -8 -40 8 0.69 1.78
 -9 -35 9 -0.57 1.84
 7 19 11 -0.02 1.09
 -7 -1 13 20.3 1.78
 -7 3 17 51.52 2.82
 -12 -32 18 -0.48 2.08
 12 26 20 -0.07 1.54
 -12 -12 22 1.17 2.06
 11 27 23 1.21 1.45
 9 27 25 2.13 1.29
 -14 -22 28 0.95 2.34
 -10 2 28 9.99 2.25
 -11 -1 29 2.49 2.24
 -14 -18 30 -0.14 2.34
 14 -28 -16 0.4 2.15
 14 -24 -16 0.52 2.27
 16 -28 -16 -0.25 2.42
 16 -26 -16 -0.03 2.34
 16 -24 -16 0.61 2.4
 11 -19 -15 3.15 1.83
 19 -19 -15 1.27 2.66
 16 -12 -14 0.75 2.29
 22 -20 -14 -0.94 2.97
 11 -43 -13 0.75 1.58
 13 -9 -13 8.05 2
 17 -9 -13 1.73 2.38
 21 -13 -13 0.5 2.7
 23 -17 -13 -0.82 2.99
 14 -6 -12 26.08 2.52
 16 -6 -12 0.53 2.28
 19 -5 -11 0.04 2.42
 16 2 -8 0.4 2.08
 5 -3 -7 9.67 1.07
 22 2 -6 -0.41 2.61
 24 0 -6 0.02 2.55
 -4 -12 0 210.4 8.74
 12 12 0 92.45 4.5
 18 12 0 1.07 2.06
 12 14 2 46.19 2.8
 18 14 2 -0.57 2.08
 15 17 5 4.27 1.87
 -8 -34 6 -0.5 1.77
 -6 -4 8 39.67 2.2
 -3 7 11 4.13 0.87
 -10 -36 12 -1.06 1.93
 14 22 12 5.68 1.77
 16 22 12 0.78 1.84
 -11 -35 15 1.16 2.03
 12 24 16 0.03 1.56
 -11 -13 17 26.13 2.37
 -12 -20 18 -0.59 1.99
 -3 13 19 1.25 1.08
 -10 -4 20 7.79 1.96
 -10 -2 22 9.95 1.95
 -13 -19 23 0.05 2.25
 -4 14 24 0.66 1.29
 -13 -15 25 3.75 2.19
 -14 -20 28 -0.92 2.49
 -12 -4 30 1.03 2.28
 -14 -14 32 3.78 2.57
 -13 -7 33 0.97 2.4
 14 -26 -16 0.97 2.18
 13 -17 -15 5.85 2.14
 15 -37 -15 0 2.3
 8 -20 -14 0.4 1.39
 10 -38 -14 -1.31 1.56
 14 -12 -14 3.16 2.12
 20 -16 -14 -0.26 2.7
 22 -22 -14 -0.9 3.04
 7 -17 -13 9.28 1.42
 24 -16 -12 2.33 3.22
 11 -5 -11 5.97 1.84
 21 -7 -11 0.92 2.6
 25 -15 -11 -0.07 3
 22 -6 -10 1.46 2.65
 26 -14 -10 -0.14 3.03
 19 -1 -9 -0.48 2.26
 23 -5 -9 1.66 2.66
 20 0 -8 1.52 2.35
 24 -4 -8 -0.44 2.97
 1 -41 -7 2.41 0.94
 21 1 -7 0.47 2.41
 23 -1 -7 0.22 2.53
 4 -54 -4 0.55 0.8
 15 9 -3 8.51 2.2
 21 7 -3 -0.48 2.44
 0 -50 -2 0.19 1.21
 6 6 -2 49.63 2.44
 14 10 -2 -0.8 1.78
 16 10 -2 5.42 2.03
 -3 -43 -1 0.33 1.39
 13 11 -1 3.18 1.61
 17 11 -1 -0.46 1.99
 8 10 0 0.12 1.2
 -5 -39 1 1.44 1.55
 -4 -46 2 1.56 1.54
 -7 -29 3 8.24 1.65
 -7 -25 3 18.26 1.77
 -5 -9 3 102.31 4.49
 13 15 3 12.98 1.87
 17 15 3 1.86 1.91
 -6 -42 4 1.09 1.62
 8 14 4 0.49 1.21
 14 16 4 -0.41 1.77
 16 16 4 0.38 1.82
 -9 -17 9 5.91 1.66
 -4 4 10 29.76 1.66
 -2 8 10 1282.47 51.81
 -10 -12 14 7 1.88
 -9 -3 17 3.31 1.7
 -10 -6 18 1.13 1.88
 -2 14 18 5.85 0.97
 -9 -1 19 3.98 1.71
 -13 -27 21 -0.04 2.07
 -11 -7 21 0.82 1.94
 -11 -5 23 1.85 1.95
 -2 18 26 -0.11 1.16
 -14 -16 30 7.76 2.48
 -14 -12 34 1.27 2.41
 15 -17 -15 3.84 2.29
 19 -21 -15 2.83 2.73
 12 -40 -14 0.62 1.82
 18 -14 -14 -0.35 2.51
 22 -24 -14 -0.06 2.76
 9 -13 -13 4.59 1.53
 15 -9 -13 2.82 2.23
 19 -11 -13 1.08 2.56
 23 -19 -13 0.65 2.99
 22 -12 -12 2.01 2.77
 9 -7 -11 3.04 1.5
 14 -2 -10 -0.05 1.87
 16 -2 -10 10.79 2.33
 20 -4 -10 -1.37 2.74
 21 -3 -9 0.34 2.51
 22 -2 -8 3.54 2.6
 17 3 -7 5.12 2.22
 6 0 -6 4.72 1.11
 8 2 -6 4.98 1.3
 0 -46 -4 0.31 1.11
 20 6 -4 -1.88 2.27
 -3 -37 -3 4.28 1.29
 9 7 -3 55.92 2.91
 -4 -34 -2 10.78 1.48
 -5 -27 -1 0.63 1.29
 15 11 -1 0.18 1.93
 16 12 0 14.49 2.17
 13 13 1 3.53 1.79
 17 13 1 -0.14 1.92
 16 14 2 3.65 1.9
 -7 -23 3 26.55 2
 15 15 3 3.51 1.88
 9 17 7 64.99 3.23
 6 16 8 1.65 1.05
 -9 -37 9 0.84 1.78
 -7 -3 11 5.46 1.37
 17 21 11 0.15 1.87
 -10 -16 12 1.05 1.68
 -7 5 19 26.64 2.07
 -12 -14 20 -0.42 2.08
 -6 8 20 0.93 1.43
 -4 12 20 63.19 3.07
 14 26 20 5.43 1.74
 -13 -25 21 0.43 2.17
 -13 -23 21 -0.68 2.29
 -9 1 21 -0.01 1.69
 -13 -17 23 1.06 2.14
 -10 0 24 0.21 1.98
 -11 -3 25 5.36 2.15
 -14 -26 26 -1.61 2.24
 -14 -24 26 0.25 2.23
 -13 -11 27 9.55 2.36
 -3 17 27 15 1.55
 -14 -18 28 2.31 2.53
 -8 8 28 6.54 2
 -13 -9 29 2.92 2.23
 8 28 30 0.06 1.12
 11 -33 -15 1.06 1.81
 17 -35 -15 -0.12 0.7
 19 -31 -15 -0.82 2.87
 19 -23 -15 0.71 2.73
 10 -16 -14 9.96 1.79
 22 -26 -14 -1.48 3.04
 11 -11 -13 3.89 1.67
 24 -18 -12 1.67 3.05
 23 -11 -11 -0.14 2.79
 24 -10 -10 -1.36 2.8
 25 -9 -9 -1.72 3.07
 27 -15 -9 -2.94 3.14
 0 -30 -8 -0.28 0.73
 10 0 -8 0.06 1.48
 13 3 -7 0.34 1.8
 15 3 -7 9.31 2.18
 18 4 -6 0.03 2.06
 19 5 -5 2.68 2.19
 -5 -29 -1 1.25 1.35
 -5 -25 -1 3.09 1.25
 21 9 -1 0.13 2.36
 14 12 0 0.06 1.69
 15 13 1 -0.55 1.84
 8 12 2 1.1 1.24
 14 14 2 1.34 1.73
 -7 -31 3 5.37 1.7
 -5 -5 5 153.66 6.51
 -8 -18 6 7.58 1.65
 -8 -12 8 72.86 3.64
 -10 -28 10 11.67 2.01
 -10 -26 10 -0.33 1.79
 13 21 11 0.3 1.61
 -11 -29 13 4.43 1.99
 -11 -27 13 3.02 1.93
 -11 -25 13 1.68 1.9
 3 17 13 13.91 0.94
 -9 -5 15 5.23 1.68
 11 23 15 1.11 1.44
 -10 -8 16 -0.39 1.73
 14 24 16 0.86 1.7
 -12 -18 18 7.04 2.12
 -11 -9 19 3.87 1.88
 -12 -8 24 4.4 2.19
 -8 6 24 4.36 1.78
 -13 -13 25 10.8 2.37
 -14 -22 26 -0.58 2.34
 12 28 26 -0.09 1.58
 -9 5 27 25.86 2.52
 -13 -7 31 -0.02 2.55
 -11 1 31 2.08 2.24
 -12 -2 32 0.05 2.34
 -15 -19 35 -0.68 2.45
 11 -21 -15 16.81 2.11
 13 -35 -15 1.32 2.1
 17 -19 -15 0.28 2.5
 19 -29 -15 0.81 2.76
 19 -27 -15 1.24 2.91
 19 -25 -15 -0.53 2.77
 8 -32 -14 -0.61 1.39
 12 -14 -14 0.88 1.85
 20 -18 -14 -0.12 2.71
 21 -15 -13 -0.02 2.73
 23 -21 -13 1.08 3.12
 18 -8 -12 -1.29 2.49
 20 -10 -12 -0.76 2.65
 17 -5 -11 0.03 2.21
 25 -17 -11 -1.65 3.24
 10 -4 -10 51.31 3
 26 -16 -10 -2.44 3.38
 1 -31 -9 0.68 0.59
 17 -1 -9 0.38 2.14
 6 -4 -8 42 2.21
 9 1 -7 55.59 2.96
 12 4 -6 0.63 1.73
 10 6 -4 9.96 1.64
 22 4 -4 -0.83 2.42
 -4 -42 0 -0.58 1.45
 2 6 2 127.79 5.26
 -5 -45 3 2.21 1.57
 -8 -36 6 -0.93 1.7
 -7 -9 7 16.36 1.55
 -10 -30 10 1.53 1.86
 -10 -24 10 17.04 2.12
 -8 -8 10 18.11 1.82
 -9 -11 11 1.52 1.62
 15 21 11 1.06 1.72
 8 20 12 36.8 2.13
 -11 -31 13 2.2 1.93
 -11 -23 13 6.74 1.94
 11 25 19 0.1 1.47
 -13 -21 21 -2.15 2.21
 -12 -10 22 19.64 2.3
 10 26 22 0.69 1.36
 13 27 23 0.47 1.63
 8 26 24 -0.24 1.19
 -7 9 25 12.84 1.82
 -5 13 25 63.79 3.27
 -1 19 25 5.38 1.05
 -12 -6 26 -0.45 2.5
 -11 -1 27 5.75 2.19
 -4 16 28 9.96 1.59
 -14 -14 30 -0.41 2.32
 -10 4 30 10.2 2.41
 -14 -12 32 -0.57 2.39
 -15 -21 33 1.74 2.36
 13 -19 -15 5.41 2.45
 8 -22 -14 8.91 1.53
 14 -40 -14 0.01 2.16
 16 -14 -14 4.19 2.34
 17 -11 -13 1.13 2.34
 23 -23 -13 -0.73 3.17
 8 -42 -12 0 1.13
 24 -20 -12 0.14 3.16
 3 -25 -11 0.94 0.62
 13 -5 -11 -1.73 1.83
 7 -5 -9 36.9 2.12
 26 -10 -8 -0.34 2.85
 7 -1 -7 92.75 4.2
 1 -7 -5 53.57 2.23
 11 5 -5 111.12 5.17
 20 8 -2 -0.92 2.33
 -5 -23 -1 1.51 1.26
 -7 -33 3 5.87 1.67
 -7 -21 3 25.97 1.96
 -2 4 6 27.29 1.32
 -9 -27 7 6.55 1.81
 10 18 8 19.8 1.75
 -10 -32 10 9.59 2.01
 -10 -22 10 0.3 1.73
 12 20 10 -0.33 1.58
 -5 3 11 2.37 1.07
 -5 5 13 135.96 5.84
 9 21 13 9.84 1.46
 6 20 14 16.26 1.31
 10 22 14 0.03 1.38
 -11 -15 15 32.44 2.5
 -12 -28 16 0.72 2.04
 -12 -26 16 1.09 1.97
 -12 -24 16 -0.52 1.96
 -8 0 16 7.32 1.63
 -11 -11 17 5.59 1.86
 -13 -15 23 2.81 2.12
 -14 -20 26 -0.94 2.29
 -14 -16 28 -0.29 2.32
 -12 -4 28 6.47 2.41
 -7 11 29 4.15 1.83
 -15 -17 35 0.15 2.47
 11 -31 -15 0.88 1.88
 11 -23 -15 2.04 1.78
 15 -19 -15 3.14 2.27
 17 -33 -15 -0.15 1.65
 17 -21 -15 1.32 2.46
 14 -14 -14 -0.77 2.11
 20 -20 -14 0.5 2.71
 19 -13 -13 2.1 2.57
 23 -25 -13 -0.13 2.99
 6 -16 -12 0.81 1.21
 12 -8 -12 37.4 2.65
 22 -14 -12 0.16 2.73
 15 -5 -11 0.58 2.18
 19 -7 -11 -0.81 2.75
 21 -9 -11 0.5 2.74
 25 -19 -11 1.21 3.37
 18 -4 -10 8.59 2.45
 22 -8 -10 1.39 2.69
 26 -18 -10 -0.77 3.14
 13 -1 -9 1.06 1.78
 23 -7 -9 -0.06 2.65
 25 -11 -9 1.82 2.96
 8 -2 -8 3.46 1.35
 18 0 -8 0.47 2.21
 -1 -27 -7 27.99 1.49
 14 4 -6 -0.61 1.81
 16 4 -6 0.82 1.99
 20 2 -6 0.27 2.2
 24 -2 -6 -0.94 2.52
 21 3 -5 -1.16 2.47
 23 1 -5 -0.46 2.46
 19 7 -3 0.36 2.15
 9 9 -1 11.2 1.46
 -6 -16 2 156.9 6.75
 20 14 4 0.33 2.13
 -7 -13 5 73.45 3.54
 -9 -29 7 6.72 1.82
 -9 -25 7 9.53 1.78
 19 17 7 0.18 1.91
 -9 -39 9 -0.02 1.79
 -9 -15 9 11.86 1.78
 11 19 9 2.63 1.49
 16 20 10 -0.75 1.78
 -11 -33 13 0.31 1.91
 -11 -21 13 2.28 1.91
 -9 -7 13 1.89 1.61
 -3 9 13 73.53 3.24
 -8 -2 14 16.5 1.72
 -4 8 14 4.98 1.04
 -12 -30 16 -1.06 2.08
 5 21 17 37.49 1.88
 -12 -16 18 -1.26 2.02
 -8 2 18 28.82 2.27
 -12 -12 20 18.01 2.54
 -13 -19 21 0.16 2.1
 -5 11 21 0.62 1.34
 5 23 21 -1.4 1.03
 -9 3 23 4.3 1.82
 -10 2 26 -0.94 2.03
 10 28 28 -0.63 1.31
 -15 -19 33 1.69 2.54
 13 -11 -13 4.17 1.96
 21 -17 -13 -0.72 2.72
 8 -12 -12 133.69 5.92
 16 -8 -12 11.98 2.52
 24 -22 -12 1.14 3.42
 23 -13 -11 1.18 2.8
 24 -12 -10 -0.14 2.81
 19 1 -7 3.13 2.41
 23 -3 -7 -1.18 2.53
 22 0 -6 0.92 2.62
 17 5 -5 1.02 2.1
 18 6 -4 0.53 2.2
 1 -3 -3 794.22 32.06
 -4 -36 -2 0.79 1.32
 -4 -18 -2 227.62 9.45
 22 6 -2 1.46 2.37
 4 6 0 -0.09 0.79
 6 8 0 0 1.09
 -5 -13 1 19.03 1.4
 -6 -38 2 -1.06 1.55
 20 12 2 1.17 2.16
 -7 -41 5 1.46 1.64
 9 15 5 10.66 1.52
 -9 -31 7 4.77 1.82
 -9 -23 7 11.87 1.76
 18 18 8 2.86 1.96
 -7 -5 9 32.87 2.04
 17 19 9 0.15 1.8
 -10 -20 10 50.76 3.05
 14 20 10 8.81 1.82
 -10 -14 12 34.93 2.45
 -10 -10 14 1.53 1.67
 13 23 15 10.32 1.76
 -12 -32 16 1.17 2
 10 24 18 5.82 1.47
 -7 7 21 0.07 1.56
 -14 -26 24 0.97 2.12
 -14 -24 24 -0.77 2.26
 -13 -11 25 5.22 2.35
 -14 -18 26 -0.24 2.2
 -13 -9 27 3.45 2.24
 -15 -21 31 0.62 2.28
 11 -25 -15 9.64 1.96
 13 -33 -15 1.23 2.02
 13 -21 -15 2.02 2.28
 15 -33 -15 5.76 1.82
 17 -31 -15 0.18 2.52
 17 -23 -15 1.16 2.49
 8 -30 -14 0.51 1.41
 8 -24 -14 -0.93 1.42
 10 -36 -14 0.22 1.58
 10 -18 -14 -0.55 1.64
 20 -22 -14 -1.98 2.75
 15 -11 -13 0.77 2.18
 14 -8 -12 -0.47 1.97
 3 -27 -11 0.18 0.6
 25 -21 -11 -0 3.58
 20 -6 -10 0.8 2.79
 19 -3 -9 -0.14 2.28
 21 -5 -9 0.12 2.58
 20 -2 -8 0.22 2.34
 22 -4 -8 -0.6 2.54
 -1 -29 -7 8.56 0.97
 -1 -25 -7 64.24 2.81
 21 -1 -7 -0.09 2.42
 3 -3 -5 575.03 23.32
 7 5 -3 6.04 1.18
 -5 -21 -1 12.8 1.41
 -5 -41 1 -0.13 1.48
 -6 -44 4 -0.21 1.59
 -6 -10 4 29.34 1.82
 19 15 5 0.99 2.03
 -8 -38 6 -0.19 1.72
 -8 -16 6 1.32 1.45
 6 14 6 2.54 1.06
 -10 -34 10 1.14 1.81
 -11 -35 13 0.82 1.94
 -11 -19 13 5.69 2.04
 -1 15 17 150.94 6.23
 -13 -29 19 1.55 2.24
 13 25 19 1.15 1.59
 15 25 19 -0.05 1.49
 -13 -17 21 -0.14 2.02
 -11 -5 21 0.91 1.85
 9 25 21 -0.79 1.29
 7 25 23 0.98 1.08
 -14 -22 24 2.5 2.44
 -14 -14 28 3.26 2.31
 -13 -7 29 1.05 2.18
 -11 1 29 0.2 2.21
 -5 15 29 6.08 1.62
 -14 -12 30 3.87 2.53
 -12 -2 30 8.33 2.36
 11 29 31 -0.34 1.37
 -14 -10 32 3.11 2.4
 -15 -17 33 1.18 2.4
 17 -29 -15 -1.43 2.61
 17 -27 -15 1.57 2.51
 17 -25 -15 1.87 2.49
 8 -28 -14 -0.74 1.4
 8 -26 -14 3.34 1.46
 12 -38 -14 0.94 2.04
 12 -16 -14 0.57 1.81
 16 -16 -14 0.25 2.42
 18 -18 -14 -2.08 2.47
 20 -30 -14 -0 2.89
 20 -24 -14 -0.37 2.8
 21 -19 -13 1.39 2.74
 10 -44 -12 -0.21 1.45
 10 -10 -12 108.83 5.1
 18 -10 -12 3.92 2.46
 20 -12 -12 -0.88 2.67
 22 -16 -12 0.95 2.77
 12 -4 -10 2.29 1.82
 16 0 -8 6.66 2.18
 26 -12 -8 -0 2.89
 25 -7 -7 0.28 2.8
 3 -51 -5 0.19 0.81
 13 5 -5 3.04 1.62
 15 5 -5 20.13 2.22
 -2 -40 -4 -0.18 1.21
 1 -51 -3 0.05 1.05
 5 3 -3 117.33 5.03
 21 5 -3 0.47 2.3
 10 8 -2 68.9 3.47
 18 8 -2 3.09 2.23
 22 8 0 -1.61 2.24
 9 11 1 0.93 1.29
 19 11 1 0.12 2.16
 -7 -35 3 2.73 1.64
 -7 -19 3 11 1.54
 9 13 3 22.22 1.72
 19 13 3 2.69 2.19
 -6 -6 6 1.25 1.12
 -9 -33 7 2.26 1.75
 -9 -21 7 18.17 1.93
 13 19 9 1.11 1.67
 15 19 9 -0.43 1.74
 -8 -4 12 74.36 3.69
 -5 7 15 130.79 5.67
 -10 -4 18 29.55 2.51
 -13 -23 19 1.27 2.09
 -11 -7 19 8.4 1.9
 -10 -2 20 59.63 3.44
 -8 4 20 100.88 4.79
 6 24 22 15.37 1.26
 -13 -13 23 0.78 2.07
 -11 -3 23 6.23 2.01
 -14 -16 26 0.66 2.24
 -6 12 26 2.26 1.55
 -15 -23 29 -0.72 2.14
 -9 7 29 7.27 2.59
 -15 -19 31 0.24 2.35
 -13 -5 31 1.39 2.39
 13 -31 -15 0.22 1.81
 13 -23 -15 8.23 2.18
 15 -31 -15 1.24 2.26
 15 -23 -15 0.29 2.32
 20 -28 -14 0.77 2.79
 20 -26 -14 0.51 2.77
 9 -39 -13 -0.46 1.36
 9 -15 -13 41.17 2.5
 11 -13 -13 10.69 1.85
 17 -13 -13 0.09 2.33
 17 -7 -11 0.64 2.09
 23 -15 -11 -0.39 2.81
 16 -4 -10 -0 2.11
 24 -14 -10 1.66 2.85
 25 -13 -9 0.78 2.89
 14 0 -8 -0.09 1.84
 24 -8 -8 -1.1 2.75
 -1 -41 -5 1.59 1.11
 -2 -14 -4 49.66 2.21
 12 6 -4 2.16 1.69
 16 6 -4 0.39 1.95
 24 0 -4 -2.21 2.63
 11 7 -3 68.91 3.53
 17 7 -3 2.47 2.05
 23 3 -3 -0.23 2.47
 10 16 6 5.18 1.46
 18 16 6 0.15 1.89
 7 17 9 5.48 1.16
 -10 -36 10 2.9 1.87
 -6 2 12 145.52 6.27
 -2 10 12 412.16 16.75
 -6 4 14 61.94 3.05
 -11 -13 15 7.95 1.84
 7 21 15 36.84 2.02
 9 23 17 3.97 1.32
 -12 -14 18 7.95 2.12
 -12 -8 22 3.3 2.04
 -10 0 22 72.42 3.9
 -6 10 22 1.98 1.42
 -14 -20 24 -0.6 2.21
 -12 -6 24 -0.04 2.03
 -11 -1 25 12.42 2.2
 -9 5 25 14.73 2.01
 -8 8 26 0.51 1.73
 -10 4 28 -0.17 2.16
 7 27 29 2.45 1.08
 -15 -15 33 0.06 2.54
 15 -29 -15 0.65 2.25
 15 -25 -15 2.62 2.36
 14 -38 -14 2.3 2.17
 14 -16 -14 1.27 2.11
 11 -41 -13 -0.34 1.73
 21 -21 -13 1.16 2.79
 22 -18 -12 0.12 2.86
 7 -11 -11 3.81 1.28
 11 -7 -11 0.22 1.63
 14 -4 -10 61.34 3.59
 11 1 -7 22.25 1.99
 17 1 -7 4.49 2.19
 19 3 -5 4.13 2.21
 14 6 -4 2.54 1.74
 20 4 -4 -0.07 2.28
 -3 -39 -3 1.53 1.28
 18 10 0 2.19 2.08
 6 10 2 1.89 1.01
 -8 -28 4 5.57 1.66
 -8 -26 4 1.65 1.52
 6 12 4 -1.3 1.17
 18 14 4 0.74 1.93
 -1 7 7 1685.16 67.98
 11 17 7 16.05 1.7
 17 17 7 0.37 1.83
 -8 -10 8 2.78 1.44
 12 18 8 -0 1.55
 16 18 8 -0.08 1.78
 -10 -18 10 0.23 1.66
 12 22 14 5.05 1.61
 16 22 14 0.28 1.77
 -12 -18 16 1.67 1.94
 -10 -6 16 2.17 1.7
 8 22 16 -0.09 1.16
 -13 -21 19 3.18 2.26
 0 18 20 0.32 0.66
 12 26 22 3.76 1.54
 11 27 25 2.3 1.43
 -12 -4 26 -0.55 2.28
 -15 -21 29 1.07 2.27
 -8 10 30 17.16 2.24
 -15 -17 31 -1.02 2.35
 13 -29 -15 4.7 1.45
 13 -27 -15 1.16 2.03
 15 -27 -15 1.87 2.29
 18 -34 -14 -0.27 2.66
 18 -20 -14 0.86 2.52
 19 -9 -11 2.88 2.48
 4 -14 -10 98.36 4.21
 17 -3 -9 1.14 2.17
 0 -32 -8 5.59 0.83
 4 -8 -8 680.63 27.62
 26 -14 -8 -1.32 2.98
 18 2 -6 0.78 2.18
 24 -4 -6 0.24 2.71
 23 -1 -5 -1.11 2.59
 8 4 -4 43.11 2.4
 22 2 -4 1.19 2.35
 -2 -46 -2 -0 1.23
 -3 -45 -1 0.28 1.34
 21 7 -1 -1.74 2.21
 -6 -28 0 -0.04 1.35
 -6 -26 0 35.09 2.09
 10 10 0 200.25 8.59
 -6 -40 2 3.41 1.61
 18 12 2 4.08 2.13
 -8 -30 4 -0.94 1.67
 -8 -24 4 6.47 1.54
 -3 1 5 52.67 2.36
 -4 0 6 -0.49 0.89
 -9 -35 7 2.57 1.72
 -9 -19 7 3.79 1.63
 14 18 8 6.97 1.87
 -9 -13 9 18.47 1.9
 -6 0 10 258.15 10.76
 -11 -17 13 13.57 2.09
 17 21 13 -0.57 1.85
 -6 6 16 1.44 1.23
 -11 -9 17 14.4 2.08
 -9 -1 17 12.03 1.79
 6 22 18 -0.21 0.99
 -12 -10 20 1.32 2.09
 8 24 20 20.03 1.59
 -13 -15 21 -1.28 2.12
 -14 -28 22 2.36 2.14
 -14 -26 22 -0.48 2.09
 14 26 22 -0.82 1.63
 -14 -18 24 1.87 2.19
 -13 -9 25 7.61 2.35
 -14 -12 28 -0.5 2.24
 -15 -19 29 0.2 2.45
 -14 -10 30 -0.11 2.3
 -11 3 31 -1.6 1.97
 10 -20 -14 2.45 1.65
 16 -18 -14 3.04 2.32
 13 -13 -13 1.48 1.95
 15 -13 -13 3.22 2.13
 19 -17 -13 1.94 2.59
 21 -23 -13 1.34 2.85
 16 -10 -12 1.54 2.3
 7 -43 -11 0.27 0.97
 9 -9 -11 0.53 1.42
 13 -7 -11 0.09 1.76
 15 -7 -11 1.02 2.07
 23 -17 -11 -1.92 2.94
 18 -6 -10 -0.12 2.3
 20 -8 -10 0.06 2.57
 24 -16 -10 -0.26 2.91
 11 -3 -9 13.95 1.84
 25 -15 -9 3.1 2.98
 -1 -31 -7 9.46 1
 23 -5 -7 -0.39 2.68
 10 2 -6 -0.31 1.38
 -1 -13 -5 335.68 13.6
 9 3 -5 204.24 8.69
 21 1 -5 0.56 2.3
 4 0 -4 188.86 7.83
 -3 -15 -3 106.68 4.53
 13 7 -3 3.42 1.67
 15 7 -3 10.62 1.98
 16 8 -2 1.47 1.94
 -5 -35 -1 -0.27 1.39
 17 9 -1 0.21 1.97
 -6 -30 0 15.65 1.68
 -4 -44 0 2.7 1.44
 -8 -32 4 2.69 1.7
 10 14 4 32.69 2.17
 -7 -43 5 0.58 1.58
 17 15 5 1.7 1.96
 15 17 7 2.39 1.78
 -11 -27 11 0.3 1.86
 5 17 11 4.06 0.96
 -12 -28 14 0.13 1.92
 -9 -3 15 30.01 2.27
 12 24 18 0.99 1.48
 -13 -19 19 1.79 2.02
 -9 1 19 3.17 1.66
 7 23 19 5.07 1.14
 -14 -24 22 6.21 2.26
 -8 6 22 40.55 2.6
 -13 -11 23 4.21 2.25
 -10 2 24 15.44 2.16
 -14 -14 26 0.36 2.15
 -13 -7 27 4.28 2.37
 -11 1 27 5.07 2.11
 -7 11 27 8.84 1.77
 -12 -2 28 2.88 2.22
 -14 -8 32 -0.73 2.34
 10 -34 -14 0.44 1.7
 12 -18 -14 2.08 1.87
 16 -36 -14 -0.5 0.66
 18 -32 -14 0.18 2.66
 18 -22 -14 0.21 2.53
 7 -21 -13 7.1 1.34
 21 -29 -13 2.25 2.98
 21 -27 -13 -0.5 3.02
 21 -25 -13 -1.29 2.92
 12 -10 -12 2.33 1.69
 18 -12 -12 -0.19 2.36
 22 -20 -12 2.24 2.92
 21 -13 -11 -0.13 2.79
 5 -9 -9 82.53 3.66
 19 -5 -9 1.31 2.34
 21 -7 -9 -0.86 2.54
 18 -2 -8 4.29 2.19
 22 -6 -8 1.62 2.52
 15 1 -7 10.41 2.09
 19 -1 -7 3.27 2.27
 25 -9 -7 0.23 3.01
 -2 -28 -6 8.78 1.04
 -2 -26 -6 0.72 0.9
 20 0 -6 2.98 2.36
 22 -2 -6 -0.44 2.48
 -4 -38 -2 6.79 1.44
 12 8 -2 4.2 1.69
 20 6 -2 1.79 2.18
 -5 -19 -1 1.39 1.13
 11 9 -1 12.51 1.7
 -6 -24 0 -0.69 1.26
 17 11 1 -1.31 1.99
 -6 -14 2 -0.37 1.11
 -7 -17 3 38.73 2.3
 17 13 3 1.56 1.95
 21 11 3 -0.61 2
 -8 -22 4 -0.16 1.25
 11 15 5 69.39 3.47
 -8 -14 6 2.32 1.44
 16 16 6 -0 1.8
 -5 -1 7 247.78 10.26
 13 17 7 5.78 1.74
 -1 9 9 145.14 5.93
 -10 -38 10 -0.44 1.78
 -11 -31 11 -0.39 1.86
 -11 -29 11 1.75 1.84
 -11 -25 11 0.54 1.82
 -12 -30 14 1.45 1.92
 -12 -26 14 4.25 1.97
 -12 -24 14 0.93 1.87
 -10 -8 14 19.48 2.01
 -12 -16 16 0.54 2.16
 -4 10 16 0.39 0.99
 -12 -12 18 0.74 2.1
 14 24 18 0.92 1.63
 -14 -22 22 2.09 2.23
 -15 -23 27 -0.52 2.32
 12 28 28 1.53 1.57
 -13 -5 29 1.55 2.19
 -15 -15 31 1.3 2.35
 -15 -13 33 0.87 2.53
 12 -36 -14 0.52 1.91
 14 -18 -14 -0.51 2.44
 18 -24 -14 -0.09 2.54
 13 -41 -13 -0.07 2
 17 -15 -13 4.48 2.42
 6 -18 -12 46.82 2.42
 14 -10 -12 13.76 2.2
 22 -22 -12 0.51 2.92
 23 -19 -11 -0.11 3.11
 10 -6 -10 2.42 1.52
 22 -12 -10 0.1 2.71
 15 -3 -9 4 2.02
 23 -11 -9 -1.48 2.73
 20 -4 -8 1.27 2.51
 24 -10 -8 0.04 2.68
 26 -16 -8 1.02 3.03
 21 -3 -7 0.81 2.47
 0 -42 -6 -0.52 0.98
 16 2 -6 -0.44 2.13
 -1 -47 -3 0.39 1.16
 19 5 -3 1.58 2.27
 14 8 -2 20.74 2.12
 22 4 -2 0.64 2.33
 7 7 -1 27.58 1.75
 15 9 -1 0.7 1.97
 -6 -32 0 0.38 1.4
 16 10 0 0.15 1.88
 -3 -5 1 16.14 1.02
 -4 -6 2 67.41 3.02
 4 8 2 -0.29 0.74
 2 8 4 12.86 0.79
 16 14 4 0.74 1.84
 -7 -11 5 91.43 4.19
 12 16 6 0.18 1.53
 -9 -37 7 1.65 1.72
 -7 -7 7 138.48 6.02
 -10 -28 8 0.17 1.75
 -10 -16 10 25.17 2.23
 -11 -23 11 -0.28 1.81
 -7 1 13 20.88 1.68
 -12 -32 14 1.22 1.97
 -11 -11 15 19.78 2.2
 -7 3 15 68.28 3.36
 -13 -29 17 2.12 2.06
 -13 -27 17 3.56 2.29
 -5 9 17 54.03 2.68
 -13 -17 19 0.53 2.07
 -9 3 21 0.14 1.65
 -7 9 23 12.58 1.69
 -14 -16 24 -0.98 2.12
 13 27 25 0.37 1.51
 -15 -21 27 0.8 2.26
 9 27 27 6.4 1.33
 -15 -17 29 2.85 2.25
 14 -36 -14 0.44 2.21
 18 -28 -14 -1.01 2.66
 18 -26 -14 0.23 2.5
 7 -33 -13 2.43 1.25
 9 -17 -13 19.91 1.86
 19 -19 -13 0.8 2.5
 8 -14 -12 12.81 1.64
 12 -44 -12 0.55 1.81
 20 -16 -12 -1.01 2.61
 22 -24 -12 -1.81 2.99
 17 -9 -11 1.39 2.29
 24 -18 -10 -1.05 2.99
 13 -3 -9 11.71 1.94
 25 -17 -9 -0.01 2.92
 27 -17 -7 0.14 2.91
 -2 -30 -6 0.67 0.98
 17 3 -5 5.02 2.11
 6 2 -4 31.05 1.78
 18 4 -4 0.51 2.12
 -3 -9 -1 -0.03 0.75
 13 9 -1 2.03 1.61
 -6 -22 0 73.25 3.5
 -5 -43 1 0.45 1.46
 11 11 1 7.47 1.57
 16 12 2 -0.8 1.88
 11 13 3 46.69 2.68
 -8 -34 4 -0.34 1.63
 15 15 5 11.86 2.02
 14 16 6 0.9 1.66
 -9 -17 7 64.88 3.39
 -10 -30 8 6.32 1.9
 -10 -26 8 10.72 1.89
 -10 -24 8 -1.13 1.74
 -11 -33 11 0.12 1.89
 -9 -5 13 20.83 1.92
 15 21 13 0.52 1.71
 -12 -22 14 2.51 1.87
 -3 11 15 112.34 4.79
 -13 -31 17 1.07 2.03
 -13 -25 17 1.42 2.02
 -13 -13 21 0.3 2.12
 -14 -20 22 0.31 2.25
 0 20 24 3.24 0.75
 -9 7 27 5.91 1.97
 -14 -10 28 1.24 2.2
 -12 0 30 0.66 2.25
 -10 6 30 -0.22 2.07
 -13 -3 31 -0.58 2.3
 10 -22 -14 0.23 1.03
 16 -34 -14 1.26 2.26
 11 -15 -13 7.33 1.78
 10 -12 -12 11.41 1.76
 22 -26 -12 -1.06 2.76
 19 -11 -11 0.13 2.44
 23 -21 -11 -1.74 2.98
 8 -8 -10 18.67 1.67
 16 -6 -10 11.96 2.35
 0 -22 -8 -0.31 0.51
 26 -18 -8 0.97 3.26
 12 2 -6 1.7 1.68
 24 -6 -6 2.48 2.61
 24 -2 -4 -0.85 2.6
 21 3 -3 0 2.38
 23 1 -3 -0.78 2.33
 -4 -16 -2 2.39 0.93
 -4 -10 0 -0.41 0.84
 12 10 0 0.01 1.65
 14 10 0 23.15 2.2
 15 11 1 1.99 1.81
 20 10 2 2.26 2.17
 15 13 3 4.49 1.9
 -8 -20 4 9.83 1.58
 20 12 4 0.33 2.03
 13 15 5 7.64 1.68
 4 12 6 1.22 0.79
 7 15 7 18.45 1.47
 -10 -32 8 0.14 1.67
 -6 -2 8 229.39 9.6
 -11 -21 11 0.07 1.86
 -7 -1 11 0.2 1.18
 16 20 12 1.94 1.83
 -12 -34 14 0.91 1.94
 -7 5 17 12.39 1.57
 -11 -5 19 5.38 1.81
 -11 -3 21 0.56 1.82
 11 25 21 0.28 1.4
 -12 -6 22 11.04 2.1
 -4 14 22 104.53 4.64
 -12 -4 24 7.26 2.19
 -15 -25 25 2.05 2.25
 -14 -12 26 0.14 2.23
 -10 4 26 0.9 1.95
 -15 -19 27 0.58 2.27
 -14 -8 30 3.92 2.36
 -15 -13 31 -0.88 2.37
 -15 -11 33 22.91 3
 10 -32 -14 0.16 1.69
 12 -20 -14 0.79 1.86
 14 -20 -14 1.95 2.34
 16 -22 -14 3.08 2.37
 7 -23 -13 11.17 1.42
 15 -15 -13 5.52 2.24
 17 -17 -13 1.84 2.4
 19 -21 -13 2.83 2.62
 16 -12 -12 4.22 2.28
 18 -14 -12 4.01 2.47
 9 -45 -11 -1.29 1.29
 21 -15 -11 0.71 2.59
 23 -23 -11 -0.25 3.01
 20 -10 -10 2.47 2.53
 24 -20 -10 -0.96 3.06
 25 -19 -9 -1.77 3.1
 16 -2 -8 0.53 2.04
 23 -7 -7 0.71 2.57
 25 -11 -7 0.2 2.93
 4 -4 -6 1.16 0.83
 -5 -37 -1 0.34 1.39
 3 3 -1 112.96 4.73
 22 6 0 0.85 2.26
 13 11 1 3.72 1.58
 12 12 2 6.13 1.59
 14 12 2 20.12 2.06
 -7 -39 3 1.39 1.59
 -5 -7 3 73.74 3.33
 13 13 3 2.29 1.62
 4 10 4 9.99 0.92
 14 14 4 3.23 1.73
 2 10 6 9.67 0.67
 -10 -22 8 15.13 1.91
 18 18 10 -0.72 1.93
 -11 -35 11 0.5 1.81
 17 19 11 -0.17 1.79
 -12 -20 14 0.11 1.85
 -13 -21 17 4.15 2.05
 11 23 17 9.17 1.58
 -6 8 18 56.04 2.87
 -14 -26 20 6.94 2.35
 -12 -8 20 24.49 2.46
 -14 -18 22 -0.44 2.14
 -11 -1 23 4.14 1.92
 -5 13 23 16.12 1.59
 -14 -14 24 2.95 2.12
 10 26 24 1.33 1.32
 -15 -23 25 4.21 2.19
 -13 -7 25 6.48 2.07
 -12 -2 26 0.36 2.06
 -4 16 26 0.36 1.3
 6 26 28 0.71 0.9
 -15 -15 29 1.02 2.47
 -11 3 29 2.95 2.12
 -14 -6 32 3.99 2.42
 -16 -18 34 -0.51 2.37
 10 -24 -14 4.83 1.68
 12 -34 -14 1.45 1.92
 16 -32 -14 0.75 2.4
 13 -15 -13 4.31 1.99
 19 -33 -13 -1.11 2.93
 20 -18 -12 0 2.58
 23 -25 -11 -0.52 3.1
 12 -6 -10 51.8 3.09
 14 -6 -10 0.46 1.84
 18 -8 -10 2.65 2.31
 22 -14 -10 -1.41 2.84
 24 -22 -10 1.83 3.16
 17 -5 -9 1.67 2.4
 21 -9 -9 1.02 2.59
 23 -13 -9 0.24 2.77
 22 -8 -8 -0.83 2.58
 24 -12 -8 -0.72 2.85
 26 -20 -8 -1.18 3.3
 9 -1 -7 55.69 2.98
 17 -1 -7 3.74 2.26
 7 1 -5 538.92 22.04
 11 3 -5 12.79 1.79
 23 -3 -5 -0.55 2.6
 20 2 -4 0.09 2.19
 22 0 -4 0.03 2.38
 8 6 -2 176.24 7.51
 7 9 1 21.15 1.5
 -6 -42 2 -1.18 1.49
 -8 -36 4 0.83 1.62
 -9 -39 7 1.11 1.69
 19 15 7 1.58 2.01
 -10 -34 8 2.21 1.81
 -9 -11 9 5.83 1.61
 -12 -14 16 1.21 1.9
 -11 -7 17 23.95 2.23
 15 23 17 2.17 1.72
 -10 -2 18 0.1 1.6
 -13 -15 19 0.67 1.98
 -14 -24 20 0.09 2.17
 -3 15 21 0.02 1.03
 -13 -9 23 2.05 2.07
 -9 5 23 16.43 1.96
 -3 17 25 20.02 1.53
 -15 -17 27 0.36 2.26
 -13 -5 27 6.24 2.29
 -5 15 27 18.46 1.76
 -8 10 28 0.5 1.79
 10 28 30 2.23 1.29
 -16 -20 32 1.18 2.3
 16 -30 -14 0.99 2.34
 16 -24 -14 -0.41 2.4
 7 -31 -13 2.06 1.29
 9 -37 -13 -0.81 1.46
 11 -39 -13 0.52 1.73
 15 -39 -13 2.74 2.42
 19 -31 -13 0.68 2.82
 19 -23 -13 1.35 2.63
 6 -36 -12 -0.01 1.03
 11 -9 -11 1.37 1.62
 15 -9 -11 -0.09 2.02
 24 -24 -10 -1.44 3.32
 25 -21 -9 1.67 3.19
 12 -2 -8 6.97 1.74
 14 -2 -8 20.32 2.19
 -1 -33 -7 3.67 0.92
 -2 -32 -6 1.41 0.96
 8 0 -6 0.74 1.23
 18 0 -6 1 2.13
 22 -4 -6 -0.52 2.47
 26 -12 -6 0.86 2.92
 5 -1 -5 25.97 1.54
 19 1 -5 1.19 2.18
 21 -1 -5 0.29 2.48
 25 -7 -5 -2.11 2.61
 -3 -41 -3 1.56 1.26
 -2 -8 -2 58.82 2.53
 5 5 -1 21.27 1.37
 21 5 -1 0.21 2.32
 23 3 -1 1 2.28
 19 9 1 -0.15 2.13
 -2 2 4 144.8 5.94
 -9 -27 5 11.88 1.8
 7 13 5 74.64 3.43
 19 13 5 1.81 1.97
 -10 -14 10 1.93 1.65
 -11 -19 11 0.5 1.72
 12 20 12 7.78 1.66
 14 20 12 0.94 1.66
 -8 0 14 0.46 1.37
 -10 -4 16 0.17 1.64
 -8 2 16 0.82 1.41
 -13 -19 17 3.73 2.16
 13 23 17 5.23 1.66
 -12 -10 18 13.78 2.1
 -14 -22 20 4.5 2.22
 -10 0 20 -0.19 1.74
 -13 -11 21 -0.47 1.99
 13 25 21 0.06 1.56
 -8 8 24 5.24 1.69
 -6 12 24 0.65 1.4
 -15 -21 25 2.86 2.24
 -11 1 25 12.01 2.16
 -1 21 29 1.85 1.04
 -16 -16 34 -1.17 2.34
 10 -28 -14 2.78 1.67
 12 -22 -14 3.17 1.93
 14 -22 -14 0.03 2.17
 16 -28 -14 -0.12 2.38
 16 -26 -14 1.4 2.39
 19 -29 -13 -0.82 2.83
 19 -27 -13 0.01 2.7
 19 -25 -13 1.15 2.68
 8 -40 -12 0.84 1.24
 12 -12 -12 26.71 2.3
 14 -12 -12 1.67 2.02
 20 -20 -12 -2.47 2.67
 13 -9 -11 0.15 1.78
 19 -13 -11 -0.43 2.63
 21 -17 -11 -0.15 2.64
 19 -7 -9 0.09 2.49
 18 -4 -8 -0.35 2.22
 21 -5 -7 0.22 2.51
 25 -13 -7 -1.89 2.85
 20 -2 -6 1.51 2.37
 -3 -29 -5 23.42 1.56
 13 3 -5 33.54 2.44
 -2 -42 -4 -0.02 1.14
 10 4 -4 1.89 1.44
 9 5 -3 100.63 4.57
 -6 -20 0 0.46 1.22
 -2 -4 0 -0.32 0.41
 -7 -29 1 0.05 1.45
 -7 -27 1 1.8 1.43
 -5 -11 1 24.1 1.52
 1 3 1 268.47 10.86
 -7 -15 3 52.82 2.74
 7 11 3 24.33 1.6
 19 11 3 0.37 2.02
 -9 -29 5 13.74 2.02
 -9 -25 5 11.98 1.79
 -10 -20 8 2.92 1.66
 -8 -8 8 73.69 3.56
 8 16 8 94.78 4.29
 18 16 8 0.78 1.91
 6 18 12 57.04 2.71
 -8 4 18 2.82 1.52
 -7 7 19 13.12 1.7
 -14 -16 22 6.99 2.18
 -14 -10 26 -0.02 2.15
 -14 -8 28 -1.98 2.24
 -12 0 28 3.26 2.16
 -15 -13 29 1.79 2.3
 -13 -3 29 0.6 2.23
 -15 -11 31 -0.78 2.33
 -16 -18 32 1.73 2.34
 12 -32 -14 0.92 1.95
 7 -25 -13 3.83 1.31
 9 -19 -13 5.37 1.57
 13 -39 -13 -0.62 2.05
 15 -17 -13 3.95 2.22
 10 -42 -12 0.87 1.54
 18 -16 -12 0.33 2.42
 5 -17 -11 2.6 1.03
 7 -13 -11 8.61 1.33
 17 -11 -11 0.03 2.21
 22 -16 -10 0.77 2.67
 23 -15 -9 0.61 2.7
 6 -6 -8 85.25 3.82
 8 -4 -8 97.25 4.42
 24 -14 -8 -0.53 2.77
 5 -5 -7 81.74 3.61
 19 -3 -7 1.09 2.35
 24 -4 -4 2.06 2.62
 -4 -40 -2 0 1.32
 -5 -17 -1 9.42 1.18
 18 8 0 0.36 1.99
 -7 -25 1 4.62 1.41
 -8 -18 4 0.65 1.39
 -6 -8 4 3.21 1.08
 -9 -31 5 3.85 1.88
 -8 -12 6 1.43 1.36
 -9 -15 7 80.01 3.93
 -10 -36 8 -0.03 1.73
 17 17 9 -0.03 1.77
 16 18 10 9.01 1.92
 11 19 11 0.87 1.43
 15 19 11 -0.35 1.66
 -8 -2 12 0.04 1.33
 -11 -9 15 14.86 1.95
 10 22 16 0.76 1.34
 -14 -20 20 -0.92 2.12
 -10 2 22 7.56 1.87
 -14 -12 24 -0.06 2.05
 -15 -19 25 1.78 2.36
 -15 -15 27 0.37 2.27
 -6 14 28 8.62 1.68
 -16 -20 30 -0.16 2.26
 -14 -6 30 0.07 2.19
 12 -24 -14 2.14 1.89
 14 -30 -14 0.15 2.14
 7 -29 -13 3.38 1.3
 7 -27 -13 4.26 1.33
 11 -17 -13 11.23 1.89
 17 -35 -13 -0.13 1.09
 6 -20 -12 -0.36 1.1
 16 -14 -12 2.42 2.19
 20 -22 -12 1.06 2.69
 9 -11 -11 2.01 1.48
 6 -44 -10 0.1 0.83
 20 -12 -10 -2.68 2.55
 15 -5 -9 3.7 1.97
 7 -3 -7 265.06 11.03
 15 -1 -7 10.27 2.06
 6 -2 -6 -0.32 0.97
 26 -14 -6 0.95 2.92
 -3 -31 -5 17.69 1.39
 0 -48 -4 -0.65 1.04
 14 4 -4 -0 1.81
 23 -1 -3 1.2 2.51
 2 0 -2 1614.66 65.17
 20 4 -2 0.53 2.13
 22 2 -2 -0.21 2.31
 -6 -36 0 -0.33 1.4
 -7 -31 1 1.13 1.51
 21 7 1 -1.07 2.18
 -7 -41 3 1.08 1.52
 -9 -33 5 4.95 1.74
 -9 -23 5 29.54 2.2
 -1 5 5 2667.54 107.57
 18 14 6 0.28 1.91
 9 17 9 4.77 1.3
 10 18 10 1.66 1.34
 -11 -17 11 1 1.68
 13 19 11 0.15 1.63
 -12 -28 12 6.88 2.07
 -12 -26 12 -1.14 1.87
 -10 -6 14 4.96 1.7
 -13 -29 15 2.91 2.02
 -13 -27 15 0.61 2.05
 -13 -17 17 2.22 2.04
 -13 -13 19 2.01 2
 10 24 20 -0.12 1.48
 -15 -25 23 1.4 2.12
 12 26 24 0.27 1.46
 8 26 26 -0.87 1.14
 11 27 27 0.55 1.38
 -10 6 28 5.66 2.24
 -16 -16 32 3.15 2.41
 12 -30 -14 0.81 1.91
 12 -26 -14 3.77 1.95
 14 -28 -14 0.22 2.18
 14 -26 -14 0.63 2.15
 13 -17 -13 1.41 1.96
 17 -21 -13 -0.2 2.37
 8 -16 -12 93.4 4.34
 21 -19 -11 -0.62 2.78
 16 -8 -10 -0.44 2.16
 11 -5 -9 2.74 1.6
 21 -11 -9 1.47 2.53
 22 -10 -8 1.25 2.71
 11 -1 -7 21.32 1.97
 25 -15 -7 -1.17 2.88
 23 -5 -5 -0.21 2.47
 25 -9 -5 0.53 2.7
 12 4 -4 6.22 1.69
 15 5 -3 1.05 1.88
 19 3 -3 1.94 2.21
 -5 -39 -1 1.07 1.38
 -3 -47 -1 -0.34 1.28
 17 7 -1 0 1.95
 -4 -46 0 -0.37 1.38
 8 8 0 108.02 4.78
 -7 -23 1 4.03 1.35
 18 10 2 0.96 2.11
 -4 -2 4 14.46 1.17
 18 12 4 0.88 1.92
 -5 -3 5 251.83 10.42
 -10 -18 8 20.24 1.93
 -12 -30 12 1.38 1.87
 -12 -24 12 11.37 2.05
 -2 12 14 66.52 2.89
 4 18 14 12.29 1.03
 -13 -31 15 2.8 1.98
 -13 -25 15 4.8 2.09
 9 21 15 8.46 1.35
 -12 -12 16 0.52 1.92
 14 22 16 -0.46 1.65
 -5 11 19 13.26 1.49
 -14 -14 22 0.38 2.17
 -12 -4 22 3.33 1.94
 -15 -23 23 1.5 2.14
 -2 18 24 17.31 1.32
 -15 -17 25 2.05 2.2
 -7 11 25 22.04 1.97
 -11 3 27 12.64 2.25
 -9 9 29 2.28 2.04
 -16 -18 30 0.45 2.44
 10 -14 -12 30.68 2.22
 20 -30 -12 0.87 2.86
 20 -26 -12 -1.46 2.72
 20 -24 -12 0.7 2.75
 19 -15 -11 0.63 2.19
 18 -10 -10 -1.4 2.3
 22 -18 -10 1.02 2.71
 13 -5 -9 1.17 1.69
 23 -17 -9 -0.66 2.83
 0 -34 -8 0.36 0.75
 24 -16 -8 -1.13 2.84
 13 -1 -7 34.16 2.53
 16 0 -6 -0.67 2.04
 2 -52 -4 -0.02 0.81
 18 2 -4 2.11 2.23
 21 1 -3 0.75 2.33
 16 6 -2 14.51 2.28
 -7 -33 1 -0.21 1.47
 -5 -45 1 -0.98 1.61
 -6 -12 2 179.76 7.59
 -9 -21 5 6.39 1.51
 17 15 7 0.9 1.84
 -10 -38 8 0.31 1.73
 -11 -29 9 1.79 1.78
 -11 -27 9 1.46 1.73
 -12 -32 12 2.87 1.99
 7 19 13 21.5 1.5
 -13 -23 15 10.7 2.11
 -9 -1 15 13.34 1.72
 12 22 16 0.21 1.5
 -9 1 17 9.66 1.68
 -14 -28 18 3.78 2.09
 -4 12 18 0.45 1.07
 -14 -18 20 9.18 2.29
 -12 -6 20 3.77 1.95
 -8 6 20 1.27 1.58
 -6 10 20 62.12 3.14
 14 24 20 2.21 1.65
 -15 -21 23 -0.5 2.36
 -13 -7 23 2.49 2.05
 9 25 23 0.05 1.32
 -12 -2 24 -0.9 1.95
 -10 4 24 4.41 1.84
 -13 -5 25 3.68 2.17
 -9 7 25 12.69 1.93
 -16 -22 28 0.96 2.18
 -15 -11 29 1.06 2.28
 -12 2 30 10.39 2.44
 9 -35 -13 -0.3 1.64
 15 -19 -13 2 2.25
 17 -33 -13 0.97 2.69
 17 -23 -13 0.68 2.42
 12 -42 -12 0.34 1.82
 14 -14 -12 7.11 2.06
 20 -28 -12 0.38 2.81
 15 -11 -11 -0.79 2.05
 21 -21 -11 -0.18 2.78
 10 -8 -10 73.57 3.71
 17 -7 -9 2.33 2.3
 19 -9 -9 1.63 2.38
 16 -4 -8 10.26 2.29
 22 -6 -6 0.54 2.46
 24 -10 -6 -0.24 2.6
 26 -16 -6 2.03 3.07
 -1 -43 -5 0.89 1.03
 17 1 -5 8.86 2.3
 22 -2 -4 0.07 2.5
 11 5 -3 14.68 1.74
 9 7 -1 7.93 1.43
 20 6 0 1.09 2.25
 22 4 0 -0.86 2.29
 17 9 1 -0.36 1.94
 -9 -35 5 3.06 1.65
 -7 -9 5 216.85 9.13
 17 13 5 4.28 1.95
 -6 -4 6 11.95 1.22
 8 14 6 4.18 1.2
 16 16 8 4.67 1.81
 -11 -31 9 0.83 1.78
 -11 -25 9 1.39 1.81
 15 17 9 1.53 1.73
 -10 -12 10 146.85 6.58
 12 18 10 20.37 1.94
 14 18 10 0.34 1.86
 -12 -34 12 -0 1.89
 -12 -22 12 -0.14 2
 8 20 14 1.13 1.13
 -14 -24 18 0.06 2.03
 -12 -8 18 -0.86 1.9
 -11 -3 19 7.29 1.86
 -9 3 19 15.64 1.85
 -2 16 20 1.86 0.9
 12 24 20 9.28 1.64
 -13 -9 21 0.55 1.99
 -11 -1 21 -1.09 1.91
 -15 -13 27 2.65 2.4
 -13 -3 27 5.24 2.21
 5 25 27 3.79 0.81
 -16 -20 28 0.26 2.17
 1 23 29 7.1 0.77
 -15 -9 31 -1.02 2.59
 -16 -14 32 0.08 2.34
 11 -37 -13 -0.13 1.71
 13 -37 -13 -0.09 2.08
 17 -31 -13 0.32 2.58
 17 -25 -13 3.49 2.44
 12 -14 -12 0.02 1.68
 11 -45 -11 1.7 1.65
 17 -13 -11 -2.58 2.26
 21 -23 -11 -1.01 2.78
 14 -8 -10 20.22 2.27
 22 -20 -10 1.08 2.78
 20 -8 -8 1.4 2.52
 17 -3 -7 2.53 2.38
 21 -7 -7 0.39 2.46
 23 -11 -7 -0.23 2.68
 25 -17 -7 0.84 2.88
 -2 -34 -6 -0.04 0.99
 10 0 -6 3.43 1.42
 -3 -23 -5 37.47 1.93
 21 -3 -5 0.66 2.39
 20 0 -4 -0.84 2.25
 13 5 -3 19.23 2.04
 -2 -48 -2 -0 1.17
 6 4 -2 286.09 11.81
 10 6 -2 3.14 1.41
 24 -2 -2 -0.07 2.42
 23 1 -1 0.41 2.4
 -6 -18 0 171.68 7.3
 16 8 0 6.84 1.96
 -6 -44 2 1.99 1.46
 8 10 2 64.59 3.09
 17 11 3 1.8 2.11
 -8 -16 4 5.28 1.44
 -11 -33 9 0.51 1.74
 -11 -23 9 0.1 1.71
 -9 -9 9 2.64 1.49
 -10 -8 12 20.37 1.98
 -11 -11 13 3.37 1.66
 -9 -3 13 19.8 1.84
 15 21 15 2.77 1.7
 -13 -15 17 5.26 2
 -11 -5 17 33.6 2.52
 -14 -22 18 -1.22 2.37
 -7 9 21 -0.03 1.44
 -15 -19 23 0.56 2.19
 -14 -10 24 3.88 2.16
 -15 -15 25 1.83 2.23
 -14 -8 26 0.03 2.26
 -12 0 26 -1.41 2.12
 -8 10 26 0.02 1.73
 -14 -6 28 2.09 2.25
 -3 19 29 5.17 1.33
 -16 -16 30 -0.32 2.3
 11 -19 -13 4 1.79
 13 -19 -13 2.66 2.06
 15 -35 -13 -2.36 1.61
 17 -29 -13 0.57 2.48
 17 -27 -13 -0.73 2.45
 16 -16 -12 11.94 2.42
 18 -20 -12 1.49 2.45
 11 -11 -11 4.24 1.59
 21 -25 -11 -0.97 2.8
 6 -12 -10 122.86 5.32
 8 -46 -10 1.13 1.14
 12 -8 -10 1.29 1.64
 23 -19 -9 -2.37 2.86
 18 -6 -8 4.93 2.26
 24 -18 -8 -0.52 2.92
 19 -5 -7 2.97 2.26
 14 0 -6 3.28 1.73
 18 -2 -6 -1.12 2.11
 20 -4 -6 0.1 2.36
 26 -18 -6 -1.74 3.04
 -3 -33 -5 4.88 1.13
 19 -1 -5 3.25 2.17
 25 -11 -5 0 2.71
 -4 -26 -4 0.44 1.05
 24 -6 -4 1.67 2.53
 14 6 -2 2.3 1.68
 15 7 -1 0.59 1.73
 19 5 -1 -0.84 2.06
 -6 -38 0 8.85 1.6
 -7 -21 1 2.73 1.33
 22 6 2 0.11 2.25
 -8 -40 4 0.68 1.56
 8 12 4 1.85 1.16
 20 10 4 0.53 2.15
 16 14 6 2.14 1.81
 20 12 6 1.23 2.09
 -9 -13 7 0.75 1.43
 9 15 7 84.59 3.94
 11 17 9 1.55 1.38
 -11 -15 11 0.42 1.47
 -1 11 11 2.54 0.53
 -12 -20 12 8.55 2.03
 18 18 12 1.65 1.81
 16 20 14 -1.4 1.8
 -13 -11 19 0.96 2.03
 9 23 19 2.33 1.26
 -14 -16 20 -0.44 1.93
 -15 -27 21 0 2.03
 -11 1 23 3.25 1.87
 -16 -18 28 0.1 2.38
 15 -21 -13 1.61 2.23
 13 -11 -11 3.58 1.81
 21 -29 -11 0.25 2.92
 21 -27 -11 -1.52 2.88
 4 -16 -10 4.27 0.88
 8 -10 -10 152.02 6.61
 22 -22 -10 0 2.75
 14 -4 -8 1.4 1.89
 1 -43 -7 0.3 0.76
 25 -19 -7 -0.32 2.91
 12 0 -6 -0.99 1.72
 12 6 -2 34.53 2.41
 21 3 -1 0.3 2.21
 5 7 1 3.78 0.88
 16 10 2 5.38 1.88
 -7 -13 3 25.6 1.76
 -3 -1 3 1159.15 46.86
 16 12 4 1.17 1.98
 -9 -37 5 2.07 1.68
 -9 -19 5 39.56 2.45
 -10 -28 6 2.75 1.67
 -7 -5 7 41.62 2.28
 15 15 7 0.37 1.76
 -10 -16 8 0.76 1.5
 10 16 8 -0.56 1.28
 -11 -35 9 0.08 1.71
 -11 -21 9 6.55 1.74
 13 17 9 3.2 1.64
 19 15 9 1.96 1.97
 17 19 13 0.39 1.76
 -12 -14 14 1.4 1.8
 -14 -20 18 4.89 2.15
 15 23 19 0.43 1.72
 -15 -25 21 1.05 1.93
 -14 -12 22 4.77 2.12
 -16 -22 26 -1.75 2.22
 -13 -1 29 0.66 2.13
 -11 5 29 1.07 2.05
 -14 -4 30 6.71 2.41
 6 -34 -12 3.21 1.12
 6 -22 -12 34.26 1.96
 16 -10 -10 14.86 2.45
 18 -12 -10 1.17 2.14
 22 -24 -10 2.48 3
 23 -21 -9 -0.92 2.9
 24 -20 -8 1.9 3.01
 -1 -35 -7 1.4 0.82
 2 -48 -6 -0.78 0.65
 24 -12 -6 0.15 2.67
 26 -20 -6 1.76 3.06
 9 1 -5 81.37 3.85
 15 1 -5 19.37 2.18
 23 -7 -5 -0.59 2.52
 -4 -24 -4 7.93 1.12
 7 3 -3 241.21 10.05
 23 -3 -3 0.04 2.36
 -4 -14 -2 378.44 15.46
 18 4 -2 6.4 2.27
 22 0 -2 1.23 2.34
 9 9 1 12.1 1.5
 15 9 1 -0.26 1.83
 -8 -30 2 16.72 1.85
 -8 -28 2 0.75 1.47
 -8 -26 2 33.09 2.22
 -7 -43 3 0.18 1.52
 -10 -30 6 0.33 1.66
 -10 -26 6 0.02 1.66
 14 16 8 0.53 1.64
 3 15 11 0.5 0.62
 -11 -7 15 25.95 2.28
 11 21 15 14.17 1.65
 -12 -10 16 0.58 1.75
 -3 13 17 33.2 1.76
 -10 0 18 18.79 1.99
 -15 -23 21 -1.66 2.14
 -9 5 21 0.68 1.56
 -15 -17 23 0.5 2.12
 7 25 25 6.49 1.1
 -10 6 26 1.47 1.91
 -15 -11 27 3.88 2.22
 -15 -9 29 1.48 2.26
 9 27 29 1.99 1.22
 -16 -14 30 1.54 2.34
 -16 -12 32 0.57 2.38
 10 28 32 -0.59 1.27
 9 -23 -13 3.18 1.55
 13 -35 -13 0.58 2
 13 -21 -13 5.39 2.15
 15 -33 -13 1.76 2.27
 14 -40 -12 -0 2.19
 14 -16 -12 -0.3 2.03
 16 -38 -12 0.08 0.59
 16 -18 -12 0.9 2.26
 18 -34 -12 -0.68 2.7
 18 -22 -12 2.8 2.56
 20 -16 -10 0.83 2.67
 22 -28 -10 0.75 2.95
 22 -26 -10 -1.72 2.98
 9 -7 -9 7.25 1.47
 15 -7 -9 1.3 2.01
 19 -11 -9 1.79 2.34
 21 -15 -9 2.05 2.67
 23 -23 -9 -0.97 2.97
 12 -4 -8 65.49 3.51
 23 -13 -7 0.24 2.63
 25 -21 -7 -0.42 3.2
 22 -8 -6 0.27 2.5
 -4 -32 -4 1.19 1.16
 8 2 -4 8.75 1.24
 16 2 -4 1.04 1.98
 17 3 -3 5.08 2.19
 -4 -42 -2 2.88 1.32
 20 2 -2 2.46 2.21
 11 7 -1 2.29 1.44
 13 7 -1 3.95 1.57
 10 8 0 -0.45 1.33
 14 8 0 -0.07 1.66
 15 11 3 4.34 1.73
 9 13 5 74.37 3.54
 15 13 5 3.56 1.73
 -10 -32 6 0.36 1.69
 -10 -24 6 5.08 1.66
 -8 -10 6 10.14 1.44
 19 13 7 0.54 1.95
 12 16 8 11.14 1.61
 -9 -5 11 6.14 1.52
 -12 -18 12 0.4 1.81
 -6 4 12 0.17 1.06
 -10 -2 16 0.39 1.62
 -14 -14 20 10.47 2.33
 -15 -21 21 0 2.12
 -8 8 22 0.3 1.49
 11 25 23 1.16 1.37
 13 25 23 0.78 1.52
 -15 -13 25 1.88 2.19
 -11 3 25 5.3 1.99
 -16 -20 26 1.02 2.23
 -16 -16 28 0.13 2.28
 -12 2 28 0.23 2.07
 -15 -7 31 0.74 2.3
 7 27 31 -0.07 1
 11 -35 -13 0.7 1.77
 11 -21 -13 2.77 1.7
 15 -31 -13 -0.34 2.26
 15 -25 -13 1.15 2.15
 8 -38 -12 -0.16 1.35
 8 -18 -12 6.04 1.09
 10 -40 -12 -0.03 1.58
 10 -16 -12 1.37 1.52
 18 -32 -12 -0.42 2.71
 18 -24 -12 0.91 2.51
 15 -13 -11 0.69 2.1
 17 -15 -11 1 2.32
 19 -19 -11 -0.02 2.45
 23 -25 -9 1.69 2.97
 20 -10 -8 0.55 2.47
 22 -14 -8 1.65 2.76
 24 -22 -8 2.23 3.07
 15 -3 -7 10.25 2.06
 21 -9 -7 -0.22 2.46
 25 -13 -5 -0 2.73
 22 -4 -4 -0.49 2.42
 -3 -43 -3 -0.22 1.19
 -3 -13 -3 300.95 12.29
 21 -1 -3 0.53 2.45
 4 2 -2 394.94 16.1
 -5 -41 -1 -0.5 1.33
 -5 -15 -1 16.44 1.27
 -7 -37 1 -0.06 1.46
 -7 -19 1 2.3 1.28
 21 5 1 1.23 2.32
 -8 -32 2 -0.33 1.64
 -8 -24 2 1.98 1.38
 9 11 3 31.52 1.98
 19 9 3 1.26 2.06
 19 11 5 2.36 2.05
 14 14 6 0.98 1.62
 5 13 7 75.1 3.31
 13 15 7 13.81 1.77
 -11 -37 9 -0.15 1.75
 -11 -19 9 2.84 1.76
 18 16 10 4.76 1.94
 -5 5 11 10.99 1.18
 -13 -17 15 5.24 2.06
 -13 -13 17 4.62 2.09
 -14 -18 18 -0.37 1.99
 8 22 18 11.13 1.29
 13 23 19 -0.44 1.51
 -10 2 20 62.32 3.46
 -13 -7 21 -0.94 1.97
 8 24 22 1.05 1.16
 -13 -5 23 4.4 2.07
 -13 -3 25 6.2 2.29
 3 23 25 5.57 0.4
 4 24 26 -0.22 0.58
 10 26 26 0.1 1.27
 -9 9 27 9.42 2.05
 15 -29 -13 -0.18 2.25
 15 -27 -13 0.69 2.21
 12 -16 -12 19.28 2.15
 18 -30 -12 -0.03 2.57
 18 -26 -12 0.4 2.53
 5 -19 -11 -0.01 1.03
 7 -41 -11 0.05 1.13
 7 -15 -11 2.51 1.26
 9 -43 -11 0.16 1.4
 9 -13 -11 0.11 1.41
 17 -9 -9 -1.19 2.3
 24 -24 -8 -0.47 3.16
 9 -3 -7 54.23 2.84
 25 -23 -7 1.88 3.19
 11 1 -5 50.95 2.87
 13 1 -5 22.73 2.09
 21 -5 -5 2.13 2.51
 24 -8 -4 1.52 2.48
 26 -14 -4 1.06 2.87
 -5 -27 -3 9.16 1.3
 19 1 -3 1.19 2.11
 24 -4 -2 -0.52 2.45
 12 8 0 29.82 2.19
 18 6 0 9.05 1.93
 13 9 1 1.18 1.7
 14 10 2 0.81 1.67
 14 12 4 -0.31 1.64
 -10 -34 6 -0.6 1.68
 -10 -22 6 0.71 1.51
 10 14 6 -0.21 1.32
 11 15 7 26.14 1.96
 -8 -6 8 1.29 1.24
 -6 2 10 7.14 1.19
 17 17 11 -0.39 1.79
 -13 -31 13 2.03 1.92
 -13 -29 13 0.69 1.91
 -13 -27 13 -1.21 1.94
 -13 -25 13 4.73 1.9
 -7 3 13 28.86 1.88
 -10 -4 14 17.29 1.92
 -6 6 14 3.41 1.33
 10 20 14 4.25 1.37
 14 20 14 3.18 1.62
 5 19 15 15.83 1.15
 -14 -30 16 0.54 1.98
 -14 -28 16 -0.81 2.14
 -14 -26 16 -0.64 2.13
 3 19 17 78.67 3.3
 11 23 19 2.4 1.47
 -12 -4 20 29.89 2.49
 -15 -19 21 -0.11 2.17
 -12 -2 22 29.26 2.59
 -15 -15 23 -0.35 2.14
 -16 -24 24 0.4 1.99
 -14 -8 24 -0.41 2.2
 -5 15 25 34.59 2.16
 -16 -18 26 -1.42 2.3
 -14 -6 26 0.84 2.13
 -6 14 26 -0.23 1.46
 -2 20 28 -0.15 1.13
 -17 -17 33 1.25 2.36
 9 -31 -13 1.94 1.58
 13 -33 -13 0.32 1.95
 13 -23 -13 -0.21 2.01
 12 -40 -12 0.67 1.86
 18 -28 -12 2.19 2.57
 19 -21 -11 0.23 2.51
 14 -10 -10 0.4 1.79
 18 -14 -10 -0.78 2.36
 20 -18 -10 0.98 2.57
 13 -7 -9 5.01 1.75
 16 -6 -8 0.67 2.17
 18 -8 -8 -0.08 2.18
 16 -2 -6 -0.78 1.98
 20 -6 -6 0.47 2.52
 24 -14 -6 -1.43 2.87
 -3 -35 -5 10.4 1.22
 -3 -21 -5 111.34 4.73
 17 -1 -5 10.82 2.31
 18 0 -4 -2.02 2.06
 20 -2 -4 0.23 2.23
 -1 -49 -3 0.81 1.06
 23 -1 -1 -1.86 2.37
 -6 -40 0 -0.84 1.44
 22 2 0 0.29 2.21
 11 9 1 12.39 1.74
 -8 -34 2 7.13 1.6
 -8 -22 2 41.06 2.43
 10 10 2 11.19 1.52
 5 9 3 103.83 4.45
 -8 -42 4 0.32 1.56
 -8 -14 4 0.18 1.34
 -9 -17 5 43.9 2.58
 13 13 5 26.66 2.13
 21 9 5 0.31 2.09
 12 14 6 2.88 1.45
 18 14 8 4.04 1.89
 -5 3 9 87.33 3.87
 -12 -30 10 10.81 1.97
 -12 -28 10 -0.28 1.78
 -12 -26 10 9.17 1.95
 -7 1 11 0.64 1.16
 16 18 12 0.59 1.74
 -13 -33 13 1.87 1.91
 -13 -23 13 2.32 1.87
 -11 -9 13 28.28 2.23
 -5 7 13 66.89 3.15
 15 19 13 1.6 1.71
 -12 -12 14 0.43 1.53
 -7 5 15 122.4 5.43
 -12 -6 18 18.41 2.17
 -13 -9 19 -0.5 1.94
 -14 -10 22 -0.01 2
 -10 4 22 24.86 2.28
 -9 7 23 3.5 1.7
 -16 -22 24 0.66 2.07
 -12 0 24 8.25 2.06
 12 26 26 -0.52 1.42
 -13 -1 27 1.86 2.13
 -16 -14 28 -0.81 2.41
 -14 -4 28 -0.48 2.17
 -16 -12 30 -0.35 2.32
 9 -29 -13 2.21 1.52
 9 -27 -13 1.94 1.53
 11 -33 -13 0.2 1.8
 11 -23 -13 6.54 1.85
 6 -24 -12 0.43 1.11
 16 -36 -12 0.03 1.44
 16 -20 -12 1.28 2.25
 5 -37 -11 -0.59 0.9
 13 -13 -11 -0.72 1.76
 10 -10 -10 17.47 1.84
 11 -7 -9 5.04 1.64
 21 -17 -9 1.87 2.61
 22 -16 -8 -0.04 2.63
 13 -3 -7 0.82 1.65
 17 -5 -7 6.79 2.23
 19 -7 -7 2.61 2.31
 23 -15 -7 0.55 2.68
 -2 -36 -6 -0.16 0.99
 19 -3 -5 3.82 2.24
 23 -9 -5 -0.46 2.65
 25 -15 -5 0.49 2.78
 -4 -34 -4 0.46 1.17
 -4 -22 -4 -0.03 0.99
 -2 -44 -4 1.22 1.08
 14 2 -4 11.84 1.85
 -5 -31 -3 4.5 1.26
 -5 -25 -3 10.68 1.27
 25 -9 -3 2.16 2.68
 17 5 -1 2.15 2.06
 -6 -16 0 0.82 1.09
 -4 -48 0 1.71 1.34
 20 4 0 1.7 2.25
 3 5 1 17.28 0.98
 12 10 2 41.32 2.59
 18 8 2 5.43 2.07
 11 11 3 -0.39 1.45
 13 11 3 27.51 2.14
 12 12 4 3.53 1.51
 5 11 5 353.04 14.44
 11 13 5 0.85 1.41
 -10 -36 6 -0.53 1.7
 -10 -14 8 67.06 3.49
 -12 -32 10 0.45 1.78
 -12 -24 10 0.9 1.86
 -12 -16 12 16.23 2.01
 -8 2 14 16.4 1.61
 6 20 16 -0 0.81
 7 21 17 20.3 1.46
 -14 -16 18 3.29 1.93
 -15 -25 19 -0.92 2.17
 -5 13 21 0.14 1.22
 -6 12 22 51.92 2.77
 -4 16 24 27.41 1.81
 -15 -11 25 5.34 2.21
 -15 -9 27 1.44 2.21
 -15 -7 29 -0.16 2.25
 11 27 29 0.53 1.38
 13 -25 -13 2.33 2.03
 6 -32 -12 0.11 1.28
 14 -18 -12 9.14 2.26
 11 -13 -11 -0.71 1.56
 13 -43 -11 -2.17 2.1
 17 -17 -11 1.79 2.39
 19 -33 -11 -1.07 2.8
 19 -23 -11 -0.63 2.68
 12 -10 -10 38.82 2.6
 16 -12 -10 -0.66 2.28
 20 -20 -10 0.55 2.5
 19 -13 -9 -0.28 2.45
 4 -10 -8 1.55 0.58
 8 -2 -6 3.85 1.26
 18 -4 -6 0.37 2.17
 22 -10 -6 0.51 2.52
 10 2 -4 25.82 1.95
 26 -16 -4 -1.33 2.92
 15 3 -3 17.5 2.09
 23 -5 -3 -1.23 2.54
 16 4 -2 -0.54 1.98
 6 6 0 353.86 14.52
 18 10 4 0.09 1.97
 -10 -20 6 0.81 1.49
 18 12 6 -1.25 1.89
 -9 -11 7 61.37 3.18
 -11 -17 9 1.76 1.58
 -10 -6 12 63.88 3.42
 -13 -21 13 5.35 1.9
 9 19 13 6.01 1.28
 -13 -15 15 4.3 1.92
 -12 -8 16 0.19 1.68
 -8 4 16 5.68 1.41
 -6 8 16 0.13 1.15
 -11 -3 17 20.84 2.15
 14 22 18 -0.24 1.57
 -15 -23 19 2.04 2.17
 -11 -1 19 6.28 1.78
 -14 -12 20 0.26 1.95
 -15 -17 21 -0.69 2.06
 14 24 22 4.55 1.65
 -7 11 23 7.52 1.54
 -16 -20 24 1.81 2.19
 -16 -16 26 -0.29 2.24
 -11 5 27 7.33 2.15
 -10 8 28 0.81 1.98
 -14 -2 30 0.45 2.26
 -17 -17 31 -0.37 2.34
 11 -31 -13 0.26 1.82
 11 -25 -13 1.38 1.76
 13 -29 -13 -0.26 1.97
 14 -38 -12 1.96 2.18
 11 -43 -11 -0.02 1.71
 15 -15 -11 0.1 2.05
 19 -31 -11 -0.57 2.73
 19 -25 -11 0.88 2.62
 21 -19 -9 0.62 2.67
 20 -12 -8 2.8 2.5
 3 -9 -7 573.4 23.24
 21 -11 -7 0.61 2.46
 -2 -20 -6 5.5 0.76
 0 -44 -6 0.74 0.85
 24 -16 -6 -0.51 2.71
 12 2 -4 0.73 1.57
 22 -2 -2 -0.6 2.4
 19 3 -1 -0.41 2.1
 21 1 -1 0.85 2.19
 -7 -39 1 0.33 1.45
 -5 -9 1 10.05 1.06
 17 7 1 0.02 1.89
 -6 -10 2 1.9 1.02
 22 4 2 0.47 2.31
 -6 -6 4 12.93 1.25
 -12 -34 10 3.02 1.84
 -12 -22 10 13.07 2.09
 -8 0 12 40.22 2.32
 -13 -11 17 10.69 2.05
 -7 7 17 98.98 4.54
 -11 1 21 0.15 1.75
 7 23 21 0.06 1.05
 -15 -13 23 1.67 2.14
 -12 2 26 0.69 2.15
 -8 12 28 5.99 1.87
 0 22 28 -0.01 0.82
 -13 1 29 0.85 2.12
 11 -27 -13 8.32 1.63
 6 -26 -12 27.71 1.78
 8 -20 -12 33.72 2.16
 10 -18 -12 28.13 2.19
 12 -18 -12 1.18 1.78
 16 -34 -12 -0.47 2.62
 19 -29 -11 0.06 2.6
 19 -27 -11 0.31 2.64
 10 -46 -10 -0.23 1.53
 18 -16 -10 6.99 2.49
 20 -22 -10 2.45 2.69
 15 -9 -9 0.84 1.97
 17 -11 -9 -0.23 2.11
 14 -6 -8 21.07 2.24
 22 -18 -8 -2.23 2.71
 1 -13 -7 129.1 5.25
 23 -17 -7 0.44 2.7
 14 -2 -6 0.68 1.81
 25 -17 -5 0.51 2.87
 22 -6 -4 -0.09 2.39
 -5 -33 -3 3.31 1.24
 -5 -23 -3 17.62 1.4
 5 1 -3 112.44 4.81
 24 -6 -2 3.54 2.63
 -3 -49 -1 -0.95 1.24
 23 1 1 1.43 2.28
 -8 -20 2 -0.02 1.31
 -9 -31 3 6.64 1.75
 -9 -29 3 3.3 1.65
 -9 -27 3 13.6 1.75
 -5 -5 3 367.83 15.07
 20 8 4 0.55 2.2
 -9 -41 5 1.36 1.62
 -11 -29 7 5.26 1.79
 -11 -27 7 3.24 1.76
 20 12 8 1.72 2.15
 16 16 10 -0.23 1.71
 -4 8 12 126.73 5.37
 13 19 13 2.78 1.76
 -11 -5 15 64.63 3.49
 -5 9 15 67.6 3.14
 -14 -20 16 -0.43 1.89
 10 22 18 0.64 1.34
 -15 -21 19 -0.54 2.09
 -8 10 24 0.83 1.56
 6 24 24 0.18 0.93
 -16 -12 28 0.51 2.29
 -17 -19 29 -0.79 2.38
 -16 -10 30 0.98 2.31
 6 -30 -12 11.59 1.32
 6 -28 -12 -0.05 1.14
 10 -38 -12 -0.32 1.61
 14 -20 -12 1.03 2.21
 16 -32 -12 0.68 2.45
 16 -24 -12 0.73 2.27
 17 -19 -11 -0.21 2.29
 7 -47 -9 0.11 0.94
 2 -14 -8 145.08 5.95
 24 -18 -6 3.63 2.85
 7 -1 -5 538.31 22
 21 -7 -5 1.16 2.4
 26 -18 -4 -0.92 3.15
 1 -53 -3 0.07 0.8
 9 3 -3 47.52 2.54
 13 3 -3 9.56 1.85
 21 -3 -3 2.42 2.29
 25 -11 -3 0.31 2.68
 -6 -28 -2 19.93 1.67
 18 2 -2 1.29 2
 20 0 -2 0.1 2.14
 7 5 -1 9.35 1.2
 -4 -8 0 313.82 12.84
 16 6 0 -0.08 1.87
 -7 -17 1 4.69 1.23
 -9 -25 3 20.26 1.87
 17 9 3 0.97 1.94
 -7 -7 5 6.45 1.22
 17 11 5 2.98 2.13
 -10 -38 6 0.44 1.64
 20 10 6 -0.08 2.05
 -11 -31 7 0.51 1.66
 -11 -25 7 1.65 1.7
 -5 1 7 246.97 10.21
 17 13 7 3.18 1.92
 15 17 11 0.15 1.68
 14 18 12 8.6 1.83
 -13 -19 13 2.96 1.89
 -9 1 15 16.01 1.84
 17 19 15 2.85 1.82
 16 20 16 -0.06 1.7
 -9 3 17 3.18 1.52
 -14 -14 18 -0.63 1.89
 -8 6 18 48.28 2.74
 12 22 18 6.62 1.57
 -4 14 20 13.48 1.35
 -13 -5 21 0.7 1.89
 15 23 21 0.4 1.63
 -16 -24 22 -0.17 2.06
 -14 -8 22 12.95 2.31
 10 24 22 8.85 1.47
 12 24 22 -0.48 1.45
 -13 -3 23 0.88 2.1
 -11 3 23 8.47 1.96
 -1 19 23 7.36 0.88
 -16 -18 24 1.03 2.16
 -14 -6 24 4.25 2.18
 -10 6 24 10.15 1.97
 -16 -14 26 0.53 2.3
 -14 -4 26 -0.04 2.04
 -4 18 28 0.88 1.33
 -17 -15 31 1.51 2.44
 8 -36 -12 1.66 1.45
 12 -38 -12 0.68 2.02
 14 -36 -12 0.61 2.16
 16 -30 -12 2.29 2.34
 16 -26 -12 -1.21 2.33
 17 -37 -11 -0.22 0.59
 20 -32 -10 2.81 2.9
 20 -24 -10 0.71 2.63
 19 -15 -9 0.28 2.45
 21 -21 -9 0.95 2.68
 6 -8 -8 5.14 1.04
 18 -10 -8 2.56 2.22
 22 -20 -8 0.16 2.69
 7 -5 -7 44.67 2.33
 23 -19 -7 -1.67 3.06
 15 -1 -5 22.64 2.29
 25 -19 -5 -0.12 2.86
 -4 -36 -4 1.04 1.15
 2 -4 -4 299.31 12.15
 6 0 -4 0.14 0.95
 3 -1 -3 1197.65 48.4
 17 1 -3 4.68 2.09
 -6 -26 -2 0.25 1.2
 8 4 -2 63.17 3.04
 14 4 -2 24.79 2.26
 -5 -43 -1 0.02 1.29
 15 5 -1 0.29 1.74
 21 3 1 0.67 2.16
 -9 -33 3 1.7 1.58
 -7 -11 3 21.59 1.58
 -9 -15 5 11.16 1.61
 -10 -18 6 0.01 1.21
 -11 -33 7 3.6 1.74
 -12 -20 10 1.27 1.74
 -8 -2 10 81.3 3.82
 19 15 11 -0.57 1.78
 -9 -1 13 32.3 2.19
 -12 -10 14 11.86 1.85
 -14 -18 16 0 2
 -15 -19 19 2.66 2.27
 -13 -7 19 2.24 2.01
 -15 -15 21 -0.29 2.09
 -16 -22 22 0.48 2.13
 -15 -9 25 3.36 2.19
 -15 -7 27 2.63 2.2
 -17 -17 29 1.94 2.3
 16 -28 -12 0.31 2.28
 9 -15 -11 1.08 1.39
 13 -15 -11 -0.35 1.8
 8 -12 -10 0.37 1.27
 14 -12 -10 16.1 2.19
 16 -14 -10 8.09 2.23
 20 -30 -10 1.19 2.84
 20 -28 -10 -0.55 2.68
 20 -26 -10 -0.56 2.67
 21 -23 -9 0.97 2.73
 10 -6 -8 22.33 1.98
 12 -6 -8 3.68 1.65
 16 -8 -8 7.41 2.19
 20 -14 -8 -0.28 2.48
 15 -5 -7 2.34 1.91
 19 -9 -7 0.78 2.28
 21 -13 -7 -0.21 2.52
 10 -2 -6 -0.07 1.38
 -3 -37 -5 2.32 1.07
 1 -49 -5 -1.08 0.74
 -2 -12 -4 0.37 0.57
 16 0 -4 4.65 2.25
 20 -4 -4 1.87 2.29
 24 -12 -4 0.88 2.63
 26 -20 -4 2.35 3.45
 11 3 -3 31.28 2.2
 19 -1 -3 1.5 2.07
 23 -7 -3 0.45 2.42
 -6 -32 -2 7.2 1.25
 -4 -44 -2 -0.31 1.23
 23 -3 -1 0.69 2.51
 -6 -42 0 4.45 1.43
 22 0 0 -0.36 2.27
 -8 -38 2 2.28 1.53
 -4 -4 2 33.57 1.71
 16 8 2 0.39 1.87
 -9 -23 3 5.58 1.47
 -11 -23 7 12.5 1.91
 -10 -12 8 9.35 1.65
 6 14 8 68.84 3.12
 16 14 8 -0.75 1.72
 -11 -15 9 3.27 1.57
 -14 -28 14 1.43 2.02
 -13 -13 15 10.4 2.1
 -14 -10 20 9.19 2.15
 -15 -11 23 -0.58 2.2
 -3 17 23 19.19 1.42
 -16 -16 24 1.67 2.29
 -13 -1 25 3.72 2.11
 -9 9 25 10.72 1.9
 -14 -2 28 1.4 2.14
 -12 4 28 6.4 2.07
 8 26 28 -0.15 1.13
 -15 -5 29 1.43 2.27
 14 -22 -12 8.41 2.2
 15 -17 -11 0.1 2.12
 18 -18 -10 -0.24 2.18
 13 -9 -9 4.39 1.76
 0 -36 -8 4.57 0.37
 22 -22 -8 -1.35 2.85
 -1 -37 -7 2.78 0.84
 17 -7 -7 2.39 2.12
 23 -21 -7 0.91 2.88
 16 -4 -6 -1.09 1.92
 24 -20 -6 -2.27 2.89
 19 -5 -5 0.86 2.19
 25 -21 -5 0.31 2.96
 18 -2 -4 0.12 2.05
 26 -22 -4 2.2 3.03
 -5 -35 -3 4.53 1.26
 -6 -24 -2 31.51 1.93
 6 8 2 258.61 10.69
 -9 -35 3 0.55 1.51
 19 7 3 0.48 2.03
 21 5 3 -1.1 2.36
 -8 -8 6 5.97 1.28
 16 12 6 0.97 1.83
 -11 -35 7 1.34 1.7
 19 13 9 0.11 1.94
 10 18 12 32.81 2.05
 12 18 12 0.06 1.44
 18 16 12 -1.06 1.84
 -11 -7 13 17.2 1.92
 -14 -30 14 -0.34 1.93
 -14 -26 14 0.17 2.13
 -15 -27 17 0.2 1.98
 -12 -4 18 0.01 1.73
 -9 5 19 19.04 1.93
 -7 9 19 12.82 1.61
 -12 -2 20 1.55 1.8
 6 22 20 31.3 1.73
 -16 -20 22 -0.58 2.15
 -12 0 22 0.32 1.83
 9 25 25 0.88 1.27
 13 25 25 1.48 1.5
 -17 -19 27 0.82 2.23
 -17 -13 31 1.75 2.4
 8 -22 -12 0.04 1.37
 10 -20 -12 -0.1 1.58
 12 -20 -12 8.87 1.94
 5 -21 -11 1.13 1
 11 -15 -11 0.72 1.6
 13 -41 -11 1.42 2.08
 15 -39 -11 -0.58 0.71
 17 -35 -11 -0 2.65
 9 -9 -9 4.26 1.39
 21 -31 -9 -1.12 2.65
 21 -29 -9 1.44 2.82
 21 -27 -9 -0.18 2.82
 21 -25 -9 -0.17 2.75
 18 -6 -6 -0.1 2.21
 24 -22 -6 -0.56 2.96
 17 -3 -5 5.32 2.08
 23 -13 -5 -0.04 2.63
 -4 -20 -4 33.71 1.8
 22 -8 -4 -0 2.42
 25 -13 -3 1.75 2.71
 12 4 -2 0.14 1.62
 22 -4 -2 -0.98 2.49
 24 -8 -2 0.71 2.59
 20 2 0 1.05 2.09
 24 -4 0 3.04 2.42
 -7 -41 1 0.41 1.42
 15 7 1 1.22 1.73
 -8 -18 2 34.61 2.15
 -8 -12 4 3.48 1.49
 16 10 4 0.03 1.83
 19 9 5 0.98 1.96
 -11 -21 7 1.36 1.58
 19 11 7 -0 1.99
 15 15 9 1.08 1.72
 -12 -18 10 21.17 2.15
 -13 -31 11 -0.41 1.85
 -13 -29 11 -0.56 1.85
 -13 -27 11 1.38 1.81
 -9 -3 11 2.27 1.32
 -14 -24 14 0.21 1.96
 -4 10 14 44.51 2.18
 -10 0 16 0.46 1.67
 -2 14 16 -0.27 0.75
 -13 -9 17 3.8 1.69
 13 21 17 5.65 1.62
 -10 2 18 -0.12 1.57
 -6 10 18 0 1.15
 4 20 18 3.3 0.74
 -15 -17 19 1.4 1.97
 -8 8 20 72.73 3.64
 -11 5 25 19.87 2.3
 -16 -12 26 -0.06 2.16
 -13 1 27 2.68 2.26
 -16 -10 28 -0.89 2.38
 -17 -15 29 1.05 2.29
 -16 -8 30 -0.03 2.34
 12 -36 -12 -0.83 1.98
 17 -23 -11 -1.56 2.41
 12 -12 -10 0.4 1.6
 11 -9 -9 5.28 1.62
 17 -13 -9 1.18 2.1
 22 -24 -8 0.08 2.83
 5 -7 -7 25.53 1.5
 23 -23 -7 0.38 2.88
 6 -4 -6 12.38 1.23
 22 -14 -6 1.98 2.58
 25 -23 -5 -0.77 3.19
 -5 -21 -3 25.16 1.64
 -3 -45 -3 -0.05 1.16
 -6 -34 -2 1.53 1.31
 10 4 -2 104.55 4.76
 -5 -13 -1 17.66 1.29
 21 -1 -1 0.19 2.22
 14 6 0 60.97 3.45
 22 2 2 -0.53 2.24
 -9 -21 3 28.45 2.04
 -4 2 6 26.23 1.45
 6 12 6 36.83 2.01
 14 16 10 11.25 1.86
 -13 -33 11 -0.18 1.82
 -13 -25 11 -0.5 1.8
 13 17 11 0.24 1.6
 17 17 13 1.73 1.8
 -10 -2 14 3.35 1.6
 -14 -16 16 -0.62 1.94
 -12 -6 16 -0.31 1.7
 -15 -23 17 1.52 2.07
 9 21 17 14.86 1.48
 -14 -12 18 5.53 1.99
 5 21 19 8.98 0.96
 -15 -13 21 0.82 2.09
 13 23 21 0.67 1.52
 5 23 23 1.25 0.85
 11 25 25 2.45 1.4
 -10 8 26 0.73 1.87
 -3 19 27 14.43 1.42
 9 27 31 0.34 1.18
 10 -36 -12 0.15 1.66
 14 -32 -12 -0.78 2.11
 14 -24 -12 0.01 2.08
 9 -41 -11 0.91 1.46
 15 -19 -11 -0.83 2.11
 17 -33 -11 -1.59 2.64
 17 -25 -11 0.44 2.35
 4 -18 -10 51.88 2.41
 10 -12 -10 150.15 6.66
 18 -20 -10 3.24 2.3
 15 -11 -9 0.14 2.02
 18 -12 -8 -0.59 2.34
 22 -28 -8 0.13 2.93
 22 -26 -8 0.49 2.9
 13 -5 -7 31.74 2.38
 23 -25 -7 -0.11 2.84
 24 -24 -6 4.14 3.02
 -1 -45 -5 -0.26 0.94
 21 -9 -5 1.08 2.44
 4 -2 -4 12.52 0.99
 24 -14 -4 -1.39 2.71
 -1 -7 -3 0.5 0.34
 -2 -50 -2 0.33 1.1
 -7 -29 -1 0.24 1.35
 13 5 -1 0.24 1.61
 -6 -14 0 200.61 8.4
 23 -1 1 -0.6 2.41
 -2 0 2 1582.53 63.87
 15 9 3 8.51 1.83
 -10 -30 4 1.14 1.67
 -10 -28 4 1.28 1.59
 6 10 4 32.35 1.75
 -10 -16 6 4.88 1.51
 -6 -2 6 0.88 0.99
 -11 -37 7 0.96 1.66
 -9 -9 7 53.46 2.86
 -7 -3 7 251.15 10.48
 15 13 7 9.27 1.93
 7 15 9 19.69 1.46
 18 14 10 0.28 1.86
 -13 -23 11 0.83 1.81
 9 17 11 1.81 1.21
 -14 -22 14 0.51 1.81
 16 18 14 1.63 1.75
 0 16 16 16.53 0.8
 11 21 17 1.85 1.38
 -16 -24 20 1.14 2.05
 -10 4 20 11.25 1.85
 -16 -18 22 4.67 2.27
 -16 -14 24 0.81 2.16
 -12 2 24 0.22 1.89
 -17 -21 25 -0.07 2.17
 -17 -17 27 -0.93 2.19
 12 26 28 0.77 1.43
 12 -22 -12 -0.77 1.84
 14 -30 -12 0.67 2.15
 14 -26 -12 5.79 2.14
 7 -39 -11 1.08 1.26
 11 -41 -11 -0.73 1.73
 13 -17 -11 0.51 1.88
 17 -31 -11 0.86 2.51
 17 -29 -11 0.04 2.46
 17 -27 -11 -2.06 2.46
 8 -44 -10 -0.32 1.27
 16 -16 -10 0.51 2.11
 14 -8 -8 0 1.78
 19 -11 -7 2.15 2.32
 23 -27 -7 -0.2 2.98
 -2 -38 -6 0.33 0.95
 20 -10 -6 -0.94 2.53
 24 -26 -6 -0 2.77
 -3 -19 -5 63.68 2.82
 5 -3 -5 283.24 11.65
 9 -1 -5 79.9 3.78
 21 -5 -3 0.6 2.36
 23 -9 -3 0.71 2.51
 25 -15 -3 2.2 2.73
 -6 -22 -2 -0.33 1.11
 26 -16 -2 -2.1 3
 -7 -31 -1 0.94 1.39
 -7 -27 -1 1.58 1.33
 9 5 -1 2.13 1.19
 19 1 -1 -0.67 2.03
 23 -5 -1 -1.02 2.36
 7 7 1 25.08 1.59
 -8 -40 2 -0.89 1.5
 18 6 2 -0.84 2.21
 20 4 2 1.19 2.06
 -10 -32 4 0.17 1.57
 -10 -26 4 2.33 1.55
 15 11 5 11.12 1.85
 -12 -30 8 -0.63 1.71
 -12 -28 8 6.03 1.85
 -3 7 9 114.14 4.78
 11 17 11 1.81 1.35
 -12 -12 12 23.93 2.26
 4 16 12 38.93 1.84
 15 19 15 2.1 1.67
 -15 -21 17 3.48 2.06
 -5 11 17 47.45 2.42
 -1 17 19 25.3 1.29
 -9 7 21 1.86 1.56
 9 23 21 0.72 1.22
 -14 -6 22 -0.29 1.98
 -14 -4 24 -0.16 2.07
 -6 14 24 25.83 1.92
 -15 -7 25 3.64 2.23
 -15 -5 27 3.14 2.43
 10 26 28 1.03 1.28
 -17 -13 29 0.95 2.41
 6 26 30 2.11 0.84
 -17 -11 31 -0.89 2.4
 11 27 31 -0.52 1.49
 8 -24 -12 12.72 1.59
 10 -22 -12 17.19 1.95
 14 -28 -12 0.07 2.09
 5 -35 -11 -0.24 0.88
 14 -14 -10 0.51 1.93
 18 -22 -10 -0.57 2.41
 19 -19 -9 0.09 2.43
 16 -10 -8 0.23 2.15
 4 -6 -6 2.42 0.78
 3 -5 -5 26.05 1.32
 11 -1 -5 50.84 2.91
 23 -15 -5 -0.09 2.58
 -4 -38 -4 -0.08 1.15
 20 -6 -4 -0.31 2.38
 -5 -37 -3 2.9 1.26
 -4 -12 -2 11.62 1.01
 -7 -25 -1 1.66 1.08
 -3 -7 -1 10.87 0.83
 11 5 -1 1.12 1.43
 8 6 0 0.07 1.07
 -7 -15 1 5.72 1.21
 14 8 2 20.22 1.97
 -10 -24 4 1.61 1.53
 18 8 4 -0.17 1.93
 22 4 4 0.02 2.16
 -9 -13 5 75.43 3.68
 -12 -32 8 2.8 1.78
 -12 -26 8 -0.3 1.71
 14 14 8 11.37 1.75
 18 12 8 0.53 1.82
 -11 -13 9 10.65 1.68
 -12 -16 10 1.19 1.76
 12 16 10 0.49 1.39
 -13 -21 11 0.54 1.94
 -11 -9 11 0.51 1.5
 -10 -4 12 12.32 1.71
 -13 -15 13 6.43 1.69
 -12 -8 14 2.57 1.64
 -13 -11 15 3.06 1.94
 -11 -1 17 12.39 1.85
 -15 -15 19 2.25 1.99
 -11 1 19 9.98 1.9
 -16 -22 20 -0.49 2.04
 -14 -8 20 -0.48 1.96
 -13 -3 21 -0.29 1.94
 11 23 21 0.93 1.38
 -15 -9 23 -0.2 2.3
 14 24 24 0.48 1.57
 -17 -19 25 0.66 2.16
 -14 -2 26 -0.19 2.12
 -8 12 26 -0.66 1.67
 -6 16 28 0.35 1.49
 -18 -16 32 -0.27 2.08
 12 -34 -12 0.23 1.92
 9 -17 -11 1.77 1.43
 6 -42 -10 0.41 0.94
 12 -44 -10 -0.81 1.94
 18 -34 -10 -1.01 2.71
 17 -15 -9 1.48 2.25
 20 -18 -8 0.73 2.51
 11 -5 -7 44.1 2.71
 21 -17 -7 -0.12 2.63
 14 -4 -6 0.36 1.75
 22 -16 -6 0.75 2.74
 22 -10 -4 -0.33 2.5
 24 -16 -4 2.01 2.77
 -6 -36 -2 4.9 1.39
 18 0 -2 5.24 2.11
 4 4 0 148.06 6.16
 12 6 0 -0.88 1.5
 22 -2 0 -0.2 2.38
 13 7 1 2.88 1.77
 17 5 1 2.47 1.94
 21 1 1 0.18 2.2
 -9 -19 3 32.11 2.15
 3 7 3 20.46 1.11
 23 1 3 -0.68 2.15
 -10 -34 4 1.14 1.6
 14 10 4 3.54 1.65
 -5 -1 5 22.92 1.42
 14 12 6 1.88 1.61
 18 10 6 -0.17 2
 -12 -24 8 7.38 1.97
 13 15 9 2.21 1.55
 -3 9 11 6.84 0.84
 17 15 11 0.36 1.75
 -11 -3 15 31.89 2.36
 -14 -14 16 -0.55 1.89
 8 20 16 0.16 1.08
 -15 -19 17 2.24 1.96
 -13 -5 19 6.62 1.99
 -3 15 19 24.34 1.53
 14 22 20 3.83 1.62
 -15 -11 21 -0.95 2.19
 -16 -16 22 0.94 2.18
 -10 6 22 4.11 1.73
 -13 -1 23 3.46 2
 -16 -10 26 1.5 2.19
 -12 4 26 0.81 1.96
 -17 -15 27 -0.65 2.4
 -11 7 27 7.4 2.18
 -1 21 27 5.77 0.91
 -16 -8 28 2.36 2.21
 -15 -3 29 0.96 2.21
 8 -32 -12 6.23 1.49
 10 -34 -12 1.85 1.72
 12 -24 -12 11.78 2.03
 11 -17 -11 1.6 1.67
 13 -39 -11 0.75 2.06
 15 -21 -11 -1.35 2.17
 18 -24 -10 1.82 2.58
 5 -13 -9 16.53 1.14
 7 -11 -9 10.81 1.3
 9 -47 -9 -0.42 1.44
 19 -21 -9 -1.3 2.54
 15 -7 -7 16.68 2.24
 17 -9 -7 2.29 2.22
 18 -8 -6 1.2 2.14
 15 -3 -5 3.24 1.77
 19 -7 -5 3.99 2.28
 8 0 -4 37.26 2.15
 17 -1 -3 4.77 2.1
 19 -3 -3 0.91 2.27
 25 -17 -3 0.25 2.75
 22 -6 -2 0.53 2.34
 26 -18 -2 -1.64 2.9
 25 -11 -1 0.64 2.6
 -6 -44 0 -0.16 1.32
 24 -6 0 0.5 2.36
 20 8 6 0.1 2.03
 7 13 7 62.43 2.93
 -12 -34 8 -0.83 1.73
 -10 -10 8 44.34 2.63
 20 10 8 0.12 2.13
 10 16 10 28.71 1.89
 12 20 16 0.72 1.45
 -14 -10 18 1.39 2.03
 15 21 19 1.38 1.65
 -16 -20 20 4.19 2.12
 -11 3 21 -0.32 1.74
 4 22 22 18.42 0.95
 -5 15 23 27.53 1.86
 -16 -12 24 1.5 2.18
 -9 11 27 5.89 1.88
 -14 0 28 -1.72 2.25
 -16 -6 30 2.82 2.35
 8 -26 -12 0 1.34
 10 -24 -12 3.7 1.3
 12 -32 -12 4.59 1.96
 12 -26 -12 -0.72 1.89
 5 -23 -11 0.52 0.97
 7 -19 -11 0.98 1.19
 15 -35 -11 0.93 2.3
 10 -44 -10 1.31 1.63
 16 -18 -10 9.13 2.39
 18 -32 -10 0.42 2.73
 18 -30 -10 0.68 2.56
 18 -26 -10 -2.23 2.58
 13 -11 -9 1.69 1.74
 12 -8 -8 44.52 2.76
 18 -14 -8 3.27 2.11
 16 -6 -6 0.38 1.81
 20 -12 -6 0.64 2.35
 17 -5 -5 1.37 2.15
 21 -11 -5 -0.54 2.54
 23 -17 -5 1.5 2.8
 12 0 -4 12.4 1.74
 16 -2 -4 1.42 1.87
 18 -4 -4 0.84 2.03
 23 -11 -3 -0.63 2.77
 -7 -23 -1 3.37 1.21
 -5 -45 -1 0.8 1.31
 10 6 0 93.72 4.35
 16 4 0 31.33 2.62
 -7 -43 1 -0.41 1.39
 19 3 1 0.03 2.1
 -8 -16 2 2.23 1.3
 -9 -39 3 0.21 1.52
 7 9 3 95.81 4.22
 -10 -22 4 2.16 1.51
 13 13 7 13.24 1.71
 -12 -22 8 0.11 1.69
 -13 -19 11 -0.49 1.78
 16 16 12 10 1.9
 -15 -29 15 0.97 1.93
 -15 -27 15 1.64 1.99
 -13 -7 17 5.17 1.84
 16 20 18 -0.14 1.62
 -7 11 21 0.17 1.37
 -8 10 22 27.78 2.09
 -17 -17 25 0.99 2.29
 -13 1 25 2.69 2.05
 -5 17 27 15.27 1.64
 -17 -11 29 0.79 2.46
 8 -30 -12 0.36 1.42
 8 -28 -12 5.73 1.47
 13 -19 -11 1.27 1.95
 8 -14 -10 206 8.76
 12 -14 -10 23.96 2.13
 18 -28 -10 0.57 2.55
 15 -13 -9 2.08 2.01
 19 -23 -9 -0.33 2.63
 20 -20 -8 2.06 2.61
 19 -13 -7 1.44 2.3
 21 -19 -7 0.02 2.6
 22 -18 -6 0.76 2.61
 -3 -39 -5 1.42 1.07
 24 -18 -4 -0.12 2.74
 -5 -19 -3 78.57 3.52
 25 -19 -3 1.18 3
 26 -20 -2 -0.86 2.95
 -7 -35 -1 0.81 1.36
 21 -3 -1 0.54 2.32
 -8 -30 0 -0.42 1.49
 -8 -28 0 37.14 2.32
 20 0 0 1.6 2.09
 9 7 1 8.2 1.29
 11 7 1 2.59 1.36
 23 -3 1 0 2.29
 8 8 2 0.13 1.07
 12 8 2 4.94 1.5
 17 7 3 1.43 1.89
 21 3 3 0.86 2.16
 -10 -36 4 -0.5 1.61
 7 11 5 98.75 4.34
 13 11 5 15.8 1.8
 -10 -14 6 0.42 1.48
 -11 -17 7 15.14 1.8
 -12 -36 8 2.8 1.73
 8 14 8 7.33 1.22
 12 14 8 0.82 1.4
 9 15 9 10.94 1.41
 11 15 9 1.81 1.33
 17 13 9 0.47 1.84
 -14 -30 12 2.95 1.92
 -14 -28 12 1.16 1.89
 -11 -5 13 5.99 1.69
 -1 13 13 133.93 5.49
 -15 -25 15 2.88 2.07
 13 19 15 6.96 1.64
 10 20 16 -0.06 1.28
 -15 -17 17 5.55 1.98
 -16 -26 18 0.67 1.8
 -12 -2 18 13.23 2.16
 -15 -13 19 1.24 2.02
 -16 -18 20 0.24 2.02
 -6 12 20 2.09 1.26
 -16 -14 22 6.56 2.16
 -17 -21 23 -0.87 2.31
 -9 9 23 5.14 1.67
 12 24 24 1.36 1.44
 -17 -13 27 0.81 2.28
 -10 10 28 4.62 1.96
 -18 -16 30 1.85 2.29
 10 -32 -12 -0.08 1.69
 10 -26 -12 7.7 1.71
 15 -33 -11 1.41 2.25
 14 -16 -10 10.87 2.13
 16 -38 -10 0.03 0.69
 17 -17 -9 3.05 2.28
 19 -33 -9 0.46 2.72
 4 -46 -8 5.04 0.43
 6 -48 -8 3.59 0.45
 10 -8 -8 0.38 1.51
 12 -4 -6 1.04 1.59
 23 -19 -5 0.79 2.69
 -2 -46 -4 0.62 0.95
 10 0 -4 0.31 1.38
 22 -12 -4 0.86 2.55
 7 1 -3 67.04 3.13
 13 1 -3 13.61 1.77
 21 -7 -3 -0.96 2.39
 -6 -20 -2 90.45 4.05
 14 2 -2 0.98 1.59
 24 -12 -2 0.99 2.63
 15 3 -1 3.65 1.75
 23 -7 -1 0.97 2.44
 -8 -26 0 0.42 1.35
 18 2 0 7.91 2.07
 -8 -42 2 1.04 1.52
 -6 -8 2 265.97 11.01
 22 0 2 0.99 2.27
 -7 -9 3 86.71 3.92
 -11 -29 5 2.01 1.63
 17 9 5 6.02 2
 17 11 7 4.97 2.03
 -12 -14 10 21.85 2.13
 -10 -6 10 0.52 1.51
 19 13 11 -1.17 1.89
 -14 -32 12 1.28 1.75
 -14 -26 12 6.72 1.99
 -12 -10 12 -0 1.58
 -13 -13 13 0.97 1.75
 5 17 13 21.14 1.33
 15 17 13 3.1 1.66
 14 18 14 0.41 1.6
 18 16 14 0.06 1.8
 7 19 15 29.91 1.74
 -16 -24 18 1.23 2.17
 -12 0 20 30.58 2.53
 -11 5 23 1.3 1.79
 8 24 24 3.13 1.17
 13 25 27 1.88 1.5
 10 -30 -12 5.78 1.76
 9 -39 -11 -0.59 1.5
 11 -39 -11 -0.72 1.81
 13 -37 -11 0.06 2.11
 15 -25 -11 -0.73 2.22
 6 -16 -10 107.05 4.69
 10 -14 -10 3.96 1.52
 16 -20 -10 -0.64 2.17
 9 -11 -9 4.99 1.38
 11 -11 -9 6.47 1.67
 19 -31 -9 -2.15 2.73
 19 -25 -9 -0.9 2.57
 16 -12 -8 11.93 2.24
 20 -22 -8 -0.13 2.57
 21 -21 -7 1.71 2.62
 8 -4 -6 2.88 1.22
 22 -20 -6 -1.05 2.63
 -4 -18 -4 2.1 0.86
 20 -8 -4 0.04 2.3
 24 -20 -4 0.5 2.81
 25 -21 -3 -0.73 2.88
 -4 -46 -2 0.29 1.21
 26 -22 -2 -2.72 3
 5 3 -1 2.94 0.89
 25 -13 -1 -0.14 2.66
 -8 -32 0 12.89 1.71
 -3 -3 1 101.73 4.26
 10 8 2 69.21 3.39
 -9 -17 3 2.81 1.33
 -10 -20 4 0.16 1.4
 -8 -10 4 1.25 1.17
 12 10 4 0.42 1.39
 -11 -31 5 5.64 1.7
 -11 -27 5 7.31 1.72
 21 5 5 3.13 2.09
 12 12 6 0.49 1.39
 -12 -20 8 10.77 1.87
 10 14 8 66.94 3.29
 16 14 10 7.85 1.81
 -14 -24 12 -0.06 1.83
 -8 2 12 1.01 1.29
 -7 5 13 33.6 2.02
 -14 -16 14 0.75 2.03
 -8 4 14 0.32 1.27
 6 18 14 -0.25 0.95
 -13 -9 15 16 2.08
 -14 -12 16 0.13 1.89
 -12 -4 16 0.39 1.6
 -4 12 16 4.25 1
 8 22 20 0.84 1.13
 12 22 20 1.1 1.44
 -14 -4 22 7.52 2.12
 -12 2 22 29.21 2.49
 -17 -19 23 0.84 2.11
 -15 -7 23 2.72 2.25
 -17 -15 25 2.06 2.37
 -16 -8 26 0.51 2.27
 -15 -3 27 3.31 2.3
 -13 3 27 3.64 2.16
 7 25 27 1.74 0.96
 -18 -18 28 -0.08 2.19
 -16 -6 28 -0.05 2.28
 -12 6 28 -0.33 1.94
 11 -19 -11 -0.21 1.64
 13 -21 -11 1.2 1.94
 15 -31 -11 -0.07 2.22
 15 -29 -11 -0.34 2.21
 15 -27 -11 -0.94 2.24
 19 -29 -9 -0.72 2.65
 19 -27 -9 1.26 2.55
 14 -10 -8 10.71 1.98
 18 -16 -8 2.32 2.31
 20 -24 -8 0.69 2.65
 13 -7 -7 9.33 1.78
 21 -13 -5 1.08 2.46
 23 -21 -5 0.82 2.83
 -5 -39 -3 1.85 1.26
 -6 -38 -2 0.84 1.37
 6 2 -2 63.39 2.93
 20 -4 -2 0.33 2.12
 -7 -21 -1 3.27 1.22
 -1 -3 -1 270.45 10.94
 19 -1 -1 -1.28 2.06
 -8 -24 0 67.92 3.32
 24 -8 0 -0 2.42
 16 6 2 12.24 2.2
 9 9 3 16.55 1.51
 8 10 4 2.13 1.06
 -11 -33 5 0.14 1.62
 -11 -25 5 18.27 1.94
 -7 -5 5 173.88 7.37
 3 9 5 73.13 3.1
 19 7 5 3.44 2.04
 -8 -6 6 31.59 1.95
 8 12 6 2.12 1.12
 3 11 7 267.34 10.89
 9 13 7 0.7 1.18
 11 13 7 33.13 2.13
 19 9 7 0.33 1.93
 21 7 7 0.49 2.04
 -13 -31 9 0.6 1.75
 -13 -29 9 2.07 1.72
 -13 -27 9 0.28 1.78
 -11 -11 9 9.9 1.61
 19 11 9 0.84 1.92
 -13 -17 11 1.59 1.78
 -7 3 11 6.17 1.16
 -9 1 13 28.55 2
 -9 3 15 34.25 2.26
 -8 6 16 0.35 1.37
 -16 -22 18 2.67 2.04
 -16 -16 20 4.08 2.2
 -14 -6 20 4.5 1.77
 -15 -9 21 1.31 2.01
 -16 -10 24 0.14 2.07
 -14 -2 24 3.32 2.08
 -10 8 24 0.84 1.74
 10 24 24 -0.18 1.29
 -18 -14 30 0.24 2.34
 5 -33 -11 -0.03 1
 9 -19 -11 0.78 1.44
 4 -38 -10 2.83 0.66
 16 -36 -10 -3.25 2.26
 20 -32 -8 1.14 2.87
 -1 -19 -7 24.74 1.11
 17 -11 -7 2.01 2.13
 19 -15 -7 -0.06 2.32
 21 -23 -7 -1.18 2.69
 18 -10 -6 1.27 2.14
 20 -14 -6 0.51 2.41
 22 -22 -6 -1.58 2.85
 13 -3 -5 33.57 2.45
 19 -9 -5 2.71 2.4
 24 -22 -4 0.71 2.83
 11 1 -3 29.15 2.15
 25 -23 -3 1.17 2.93
 22 -8 -2 -0.45 2.36
 -7 -37 -1 -0.47 1.35
 17 1 -1 0.96 1.93
 22 -4 0 -0.25 2.61
 20 2 2 0.61 2.03
 -9 -41 3 0.25 1.49
 -1 3 3 841.21 33.95
 23 -1 3 -0.71 2.25
 10 10 4 1.51 1.28
 16 8 4 0.91 1.88
 22 2 4 0.26 2.19
 -9 -11 5 22.9 1.86
 9 11 5 26.53 1.79
 11 11 5 41.7 2.45
 10 12 6 0.3 1.29
 16 12 8 8.93 1.91
 -13 -33 9 0.08 1.73
 -13 -25 9 1.03 1.78
 -11 -7 11 -0.51 1.64
 -14 -22 12 6.18 1.94
 -12 -6 14 17.96 2.03
 -7 7 15 18.99 1.6
 17 17 15 1.24 1.75
 -15 -15 17 1.2 1.91
 -9 5 17 81.26 3.95
 10 22 20 19.52 1.67
 -17 -23 21 0.05 2.05
 -16 -12 22 0.63 2.12
 -2 18 22 4.21 0.88
 -17 -17 23 -0.08 2.28
 -4 18 26 -0.3 1.18
 -17 -11 27 -0.07 2.41
 -17 -9 29 -0.76 2.3
 5 -25 -11 1.47 1
 7 -37 -11 -0.76 1.3
 12 -42 -10 0.42 1.92
 14 -40 -10 0.82 1.93
 15 -15 -9 -0.42 1.97
 17 -19 -9 0.13 2.22
 20 -30 -8 -0.97 2.75
 20 -28 -8 -1.88 2.72
 20 -26 -8 -1.22 2.66
 15 -9 -7 3.38 2
 23 -23 -5 1.89 2.83
 -4 -40 -4 1.04 1.14
 14 -2 -4 9.2 1.9
 24 -24 -4 -1.75 2.93
 9 1 -3 98.5 4.47
 19 -5 -3 1.62 2.11
 16 0 -2 -0.31 1.87
 18 -2 -2 -0.41 1.99
 24 -14 -2 -0.95 2.6
 25 -15 -1 -0.73 2.6
 -7 -13 1 1.29 1.08
 -5 -7 1 4 0.84
 15 5 1 1.28 1.7
 21 -1 1 0.2 2.4
 -6 -4 4 23.55 1.48
 -4 0 4 189.73 7.85
 -11 -35 5 2.63 1.66
 -11 -23 5 2.54 1.61
 16 10 6 0 1.75
 -11 -15 7 24.04 2.03
 -9 -7 7 22.23 1.75
 -12 -18 8 -1.2 1.61
 -8 0 10 0.93 1.18
 15 15 11 0.62 1.63
 -6 6 12 269.98 11.2
 18 14 12 3.01 1.82
 -3 11 13 67.75 2.97
 -10 0 14 6.95 1.61
 9 19 15 21.69 1.65
 -10 2 16 -0.22 1.6
 -16 -20 18 0.3 2.04
 -14 -8 18 3.86 2.01
 -15 -11 19 2.33 1.97
 -13 -3 19 2.19 1.79
 -5 13 19 7.53 1.27
 13 21 19 1.46 1.5
 -13 -1 21 2.3 1.97
 -4 16 22 1.02 1.07
 13 23 23 1.81 1.53
 -12 4 24 4.19 2.02
 -14 0 26 0.19 2
 -18 -16 28 -0.19 2.31
 12 26 30 2.52 1.43
 11 27 33 0.43 1.34
 13 -35 -11 1.87 2.03
 13 -23 -11 -0.66 1.93
 12 -16 -10 1.02 1.75
 14 -18 -10 -0.34 1.98
 16 -34 -10 5.04 2.58
 13 -13 -9 0.93 1.74
 7 -7 -7 145.22 6.22
 21 -31 -7 1.51 2.86
 21 -27 -7 1.1 2.76
 21 -25 -7 -1.65 2.79
 -2 -18 -6 1.44 0.62
 14 -6 -6 1.47 1.76
 16 -8 -6 0.1 2.1
 22 -24 -6 -1.12 2.78
 23 -25 -5 1.21 2.87
 18 -6 -4 -0.32 2.09
 24 -26 -4 -1.39 3
 -3 -11 -3 104.7 4.39
 15 -1 -3 4.92 1.81
 21 -9 -3 1.69 2.39
 12 2 -2 34.04 2.36
 23 -9 -1 0.93 2.44
 -8 -22 0 0.06 1.23
 -6 -12 0 0.21 0.97
 14 4 0 -0.31 1.57
 -9 -29 1 3.02 1.52
 -9 -27 1 1.23 1.42
 23 -5 1 0.65 2.31
 22 4 6 -0.53 2.09
 -13 -23 9 0.85 1.74
 -7 1 9 19.05 1.47
 -6 4 10 313.31 12.93
 -9 -1 11 1.92 1.28
 -14 -20 12 -0.76 1.85
 14 16 12 0.36 1.63
 -13 -11 13 5.79 1.85
 -15 -19 15 3.87 1.95
 16 18 16 1.08 1.66
 15 19 17 2.35 1.64
 -10 4 18 32.07 2.33
 -17 -21 21 0.59 2.05
 -17 -13 25 0.18 2.17
 -11 7 25 5.89 1.96
 -2 20 26 0.3 1
 11 25 27 1.77 1.36
 11 -37 -11 -0.85 1.81
 4 -20 -10 0.34 0.91
 16 -24 -10 0.64 2.27
 3 -17 -9 10.97 0.9
 18 -18 -8 2.11 2.37
 11 -7 -7 4.65 1.54
 21 -29 -7 0.3 2.52
 22 -30 -6 -0.02 2.97
 22 -28 -6 -0.31 2.86
 22 -26 -6 1.08 2.87
 7 -3 -5 24.94 1.63
 15 -5 -5 19.77 2.22
 17 -7 -5 7.64 2.15
 23 -27 -5 0.42 2.87
 16 -4 -4 3.4 1.97
 17 -3 -3 1.51 2.11
 23 -15 -3 1.53 2.57
 13 3 -1 3.24 1.42
 21 -5 -1 0.59 2.66
 -8 -36 0 6.59 1.48
 -6 -46 0 0.32 1.32
 24 -10 0 -0.88 2.59
 -9 -31 1 -0.19 1.68
 -7 -45 1 0.47 1.4
 19 1 1 -0.59 2.12
 -8 -14 2 19.86 1.74
 15 7 3 9.1 1.81
 -10 -40 4 -0.43 1.57
 -10 -18 4 7.41 1.53
 18 6 4 0.25 1.91
 20 4 4 0.4 1.84
 -10 -12 6 0.38 1.43
 -10 -8 8 1.02 1.42
 18 12 10 4.64 1.89
 13 17 13 1.67 1.68
 -14 -14 14 0.52 1.86
 -6 8 14 41.29 2.23
 12 18 14 2.82 1.47
 -11 1 17 10.62 1.77
 -8 8 18 0.06 1.35
 -9 7 19 2.96 1.48
 -16 -14 20 1.17 1.99
 -13 1 23 3.45 2.05
 -8 12 24 15.12 1.83
 -9 11 25 6.52 1.77
 -18 -18 26 0.29 2.16
 -7 15 27 16.43 1.82
 9 25 27 3.05 1.23
 -14 2 28 1 2.1
 -18 -12 30 2.56 2.37
 9 27 33 -0.08 1.15
 5 -31 -11 0.4 1.05
 5 -27 -11 1.42 0.99
 11 -21 -11 -0.33 1.7
 13 -33 -11 0.62 1.33
 13 -25 -11 0.91 1.97
 8 -42 -10 0.85 1.37
 10 -42 -10 0.73 1.64
 16 -32 -10 -1.9 2.43
 16 -26 -10 3.28 2.29
 17 -37 -9 1.96 2.54
 12 -10 -8 0.49 1.64
 16 -14 -8 0.6 2.05
 -1 -39 -7 2.01 0.62
 19 -17 -7 -0.37 2.43
 -2 -40 -6 0.27 0.95
 20 -16 -6 -2.52 2.46
 20 -10 -4 -1.5 2.51
 -3 -47 -3 0.64 1.08
 -6 -18 -2 10.64 1.24
 24 -16 -2 -0.22 2.59
 25 -17 -1 -0.5 2.7
 20 -2 0 -1.33 2.16
 -9 -33 1 -0 1.43
 -9 -25 1 0.92 1.35
 25 -11 1 -1.79 2.24
 22 -2 2 0.7 2.45
 24 -6 2 2.4 2.39
 21 1 3 -1.03 2.14
 -11 -37 5 4.43 1.64
 -11 -21 5 22.24 1.99
 18 8 6 -0.5 1.88
 20 6 6 1.12 2.01
 18 10 8 1.12 1.89
 -13 -21 9 2.01 1.76
 15 13 9 0.04 1.69
 20 10 10 1.81 1.98
 -10 -2 12 42.3 2.58
 -15 -29 13 -0.03 1.86
 -15 -27 13 -0.17 1.89
 17 15 13 3.52 1.79
 -11 -1 15 14.69 1.85
 -14 -10 16 0.93 1.84
 -15 -13 17 4.68 2.14
 -7 9 17 50.05 2.65
 -16 -18 18 2.19 2
 -11 3 19 5.55 1.87
 -17 -19 21 1.06 2.16
 14 22 22 1.82 1.59
 -17 -15 23 0.97 2.31
 -15 -5 23 3.56 2.13
 -16 -8 24 3.51 2.18
 -16 -6 26 0.2 2.14
 -18 -14 28 0.39 2.21
 8 26 30 11.26 1.27
 10 26 30 0.73 1.27
 5 -29 -11 -0.12 1.01
 9 -37 -11 0.11 1.54
 9 -21 -11 0.51 1.51
 13 -31 -11 0.45 2.04
 8 -16 -10 0.33 1.34
 10 -16 -10 27.71 2.09
 14 -38 -10 -1.37 2.21
 14 -20 -10 8.2 2.13
 16 -30 -10 3.63 2.33
 16 -28 -10 -0.68 2.35
 7 -45 -9 1.11 1.19
 17 -13 -7 2.65 2.18
 18 -12 -6 -0.46 2.1
 19 -11 -5 3.39 2.34
 22 -16 -4 -0.33 2.52
 -6 -40 -2 2.76 1.29
 8 2 -2 325.2 13.45
 10 2 -2 12.43 1.53
 20 -6 -2 -0.09 2.18
 22 -10 -2 1.43 2.4
 -7 -39 -1 0.27 1.32
 -7 -19 -1 3.91 1.21
 -5 -11 -1 23.13 1.42
 2 2 0 749.24 30.27
 4 6 2 71.4 3.11
 -9 -15 3 27.2 1.93
 15 9 5 24.4 2.14
 -12 -32 6 -0.29 1.62
 -12 -30 6 0.41 1.64
 -12 -28 6 0.57 1.68
 -12 -26 6 2.61 1.69
 15 11 7 6.35 1.87
 20 8 8 1.39 2.03
 -12 -8 12 36.13 2.53
 -15 -25 13 1.86 1.94
 -15 -17 15 4.83 1.99
 -13 -7 15 21.7 2.14
 7 21 19 1.75 1.06
 -10 6 20 22.5 2.1
 -15 -7 21 -0.17 1.95
 15 21 21 0.73 1.69
 -16 -10 22 3.61 2.2
 -15 -3 25 5.3 2.14
 -13 3 25 7.37 2.03
 -12 6 26 0.32 1.9
 -10 10 26 0.33 1.79
 -6 16 26 0.13 1.37
 -17 -9 27 2.42 2.26
 -16 -4 28 1.02 2.21
 -17 -7 29 1.14 2.25
 13 -29 -11 0.28 1.99
 7 -13 -9 12.82 1.35
 11 -45 -9 0.96 1.82
 11 -13 -9 7.43 1.63
 15 -17 -9 1.37 2.11
 17 -35 -9 3.37 2.58
 17 -23 -9 1.21 2.31
 14 -12 -8 0.49 1.82
 -3 -17 -5 92.02 3.9
 9 -3 -5 203.46 8.64
 21 -17 -5 1.75 2.55
 -5 -17 -3 52.4 2.49
 23 -17 -3 0.19 2.68
 -5 -47 -1 -0.14 1.23
 18 0 0 -0.22 2.04
 22 -6 0 2.46 2.57
 26 -20 0 1.03 2.89
 -9 -23 1 3.16 1.37
 14 6 2 1.63 1.56
 -5 -3 3 109.95 4.71
 23 -3 3 -0.43 2.41
 -12 -16 8 8.07 1.73
 -9 -3 9 10.27 1.45
 14 14 10 1.23 1.58
 -11 -3 13 47.03 2.81
 8 18 14 9.62 1.23
 11 21 19 3.87 1.36
 -14 -4 20 -0 2
 -14 -2 22 0.93 1.95
 7 23 23 3.45 1.05
 11 23 23 1.94 1.36
 -17 -11 25 1.16 2.17
 -18 -16 26 1.56 2.31
 -15 -1 27 3.25 2.15
 7 -23 -11 0.32 1.24
 11 -35 -11 0.29 1.81
 11 -23 -11 -1.13 1.7
 12 -40 -10 1.75 1.97
 12 -18 -10 19 2.12
 8 -48 -8 -0.05 1.31
 10 -10 -8 44.96 2.63
 -3 -41 -5 2.51 1.05
 12 -2 -4 0.96 1.49
 -5 -41 -3 1.12 1.22
 19 -7 -3 -1.39 2.11
 21 -11 -3 0.1 2.35
 24 -18 -2 -0.41 2.67
 19 -3 -1 -0.57 2.03
 23 -11 -1 -0.89 2.36
 25 -19 -1 0.87 2.73
 -8 -38 0 0.72 1.42
 -8 -20 0 32.43 2.02
 13 5 1 0.89 1.67
 17 5 3 3.22 1.93
 22 0 4 0.25 2.33
 -11 -19 5 1.3 1.46
 21 3 5 0.5 2.06
 -12 -34 6 -0.8 1.64
 -12 -24 6 -1.27 1.7
 -11 -13 7 33.71 2.29
 -13 -19 9 2.14 1.74
 -14 -32 10 1.55 1.83
 -14 -28 10 8.15 1.94
 -14 -26 10 -0.09 1.81
 17 13 11 -0.08 1.74
 -15 -23 13 1.53 2.01
 19 13 13 0.45 1.95
 16 16 14 0.63 1.68
 -16 -22 16 -0.1 1.96
 -12 -2 16 0.44 1.69
 -16 -16 18 -0 1.92
 -12 0 18 -0.29 1.69
 -17 -23 19 -0.3 2
 -15 -9 19 3.58 2.09
 -17 -17 21 -0.13 2.05
 -11 5 21 0.29 1.67
 -6 14 22 0.98 1.26
 -17 -13 23 -0.02 2.08
 -11 9 27 5.95 1.96
 6 -40 -10 1.64 1.16
 6 -18 -10 2.95 1.1
 14 -22 -10 1.36 2.05
 9 -45 -9 -0.23 1.48
 9 -13 -9 16.27 1.69
 13 -43 -9 0.62 2.13
 13 -15 -9 3.17 1.84
 17 -33 -9 -0.43 2.5
 17 -25 -9 0.02 2.33
 8 -10 -8 2.85 1.21
 16 -16 -8 2.28 2.15
 18 -36 -8 0.58 2.66
 18 -22 -8 1.6 2.42
 13 -9 -7 10.17 1.79
 15 -11 -7 8.11 2.06
 12 -6 -6 4.3 1.6
 6 -2 -4 30.34 1.69
 22 -18 -4 -3.61 2.63
 7 3 -1 51.67 2.52
 11 3 -1 11.7 1.66
 15 1 -1 0.55 1.53
 12 4 0 77.58 3.85
 26 -22 0 -0.64 2.83
 21 -3 1 0.49 2.36
 23 -7 1 -0.25 2.33
 25 -13 1 0 2.56
 -10 -30 2 0.26 1.55
 -10 -28 2 9.53 1.63
 20 0 2 -1.11 2.05
 -10 -16 4 -0 1.33
 14 8 4 -0.82 1.52
 14 12 8 1.11 1.55
 -5 5 9 5.48 0.95
 -10 -4 10 44.52 2.62
 -5 7 11 14.35 1.19
 13 15 11 0.51 1.51
 11 17 13 11.75 1.54
 -14 -12 14 1.32 1.87
 -6 10 16 2.37 1.1
 -14 -6 18 0.46 1.95
 9 21 19 4.4 1.23
 -16 -12 20 5.3 2.16
 -12 2 20 -0 1.71
 -9 9 21 -0.85 1.51
 -18 -18 24 -1.24 2.15
 -14 0 24 0.12 1.92
 12 24 26 -0.31 1.4
 -18 -12 28 -0.04 2.23
 9 -35 -11 1.88 1.58
 11 -25 -11 3.66 1.76
 14 -36 -10 5.71 1.84
 17 -31 -9 -2.05 2.51
 17 -29 -9 -0.64 2.34
 17 -27 -9 1.54 2.4
 19 -21 -7 0.04 2.46
 6 -6 -6 0.84 0.96
 16 -10 -6 0.98 2.02
 17 -9 -5 7.81 2.17
 21 -19 -5 0.23 2.53
 18 -8 -4 -0.81 2.04
 20 -12 -4 -0.11 2.39
 13 -1 -3 9.32 1.66
 23 -19 -3 -1.68 2.66
 18 -4 -2 8.36 2.19
 22 -12 -2 0.32 2.39
 24 -20 -2 0.8 2.88
 17 -1 -1 0.67 2.05
 21 -7 -1 0.09 2.35
 25 -21 -1 0.71 2.83
 5 5 1 21.7 1.32
 -10 -32 2 6.29 1.63
 -10 -26 2 0.28 1.44
 24 -8 2 0.66 2.4
 17 7 5 5.77 1.94
 19 5 5 0.87 1.94
 -12 -36 6 0.2 1.64
 -12 -22 6 1.87 1.64
 14 10 6 0.41 1.52
 17 9 7 1.95 1.82
 17 11 9 0.17 1.8
 21 7 9 -0 1.91
 -14 -24 10 8.95 1.9
 19 11 11 0.13 1.9
 12 16 12 16.38 1.74
 -15 -21 13 0.73 1.82
 -13 -9 13 9.5 1.77
 7 17 13 8.82 1.14
 -15 -15 15 5.62 1.93
 15 17 15 3.51 1.62
 -16 -20 16 -0.22 1.97
 12 20 18 0.04 1.41
 -17 -21 19 -0.58 1.99
 -8 10 20 0.19 1.38
 -10 8 22 36.93 2.55
 9 23 23 1.39 1.22
 -18 -14 26 1.03 2.17
 -13 5 27 4.38 2.02
 5 25 29 -0.17 0.5
 11 -33 -11 0.14 1.78
 5 -15 -9 15.84 1.25
 15 -39 -9 1.2 0.93
 15 -19 -9 0.52 2.07
 18 -34 -8 -1 2.6
 18 -24 -8 1.43 2.46
 5 -9 -7 298.59 12.27
 17 -15 -7 2.44 2.17
 14 -8 -6 3.41 1.87
 18 -14 -6 -0.37 2.28
 20 -20 -6 0.21 2.45
 13 -5 -5 1.22 1.6
 19 -13 -5 3.77 2.32
 16 -2 -2 15.22 2.23
 9 3 -1 41.37 2.29
 25 -23 -1 -2.04 2.86
 -4 -6 0 0.15 0.73
 6 4 0 -0.51 0.89
 -9 -37 1 0.55 1.47
 -9 -21 1 3.06 1.16
 16 4 2 0.39 1.81
 -8 -8 4 27.99 1.8
 -9 -9 5 85.79 4
 23 -1 5 0.6 2.05
 22 2 6 0.74 2.14
 19 7 7 1.54 1.93
 19 9 9 0.59 1.86
 -11 -5 11 6.11 1.68
 -5 9 13 84.83 3.75
 -12 -4 14 4.21 1.57
 -14 -8 16 1.99 1.86
 14 18 16 0.1 1.55
 -15 -11 17 6.91 2.12
 17 17 17 1.28 1.75
 -4 14 18 32.85 1.86
 -17 -15 21 -1.08 2.04
 -12 4 22 3.92 1.84
 -16 -6 24 0.28 2.09
 -5 17 25 21.68 1.72
 -14 2 26 -0.31 2.02
 -17 -7 27 0.2 2.31
 7 -25 -11 0.43 1.29
 11 -31 -11 -0.93 1.81
 11 -27 -11 -0.31 1.69
 10 -18 -10 0.72 1.53
 14 -34 -10 1.89 2.15
 14 -24 -10 7.28 2.15
 5 -43 -9 0.62 0.92
 18 -32 -8 1.4 2.63
 18 -26 -8 0 2.48
 19 -23 -7 1.78 2.55
 15 -7 -5 6.54 1.92
 -4 -42 -4 -0.41 1.08
 10 -2 -4 25.73 1.9
 14 -4 -4 1.52 1.67
 16 -6 -4 -0.49 1.93
 22 -20 -4 2.36 2.63
 15 -3 -3 18.72 2.1
 17 -5 -3 2.47 2.01
 23 -21 -3 -2.19 2.93
 20 -8 -2 1.44 2.25
 24 -22 -2 2.09 2.8
 20 -4 0 0.82 2.22
 22 -8 0 1.3 2.35
 24 -14 0 25.51 3.04
 25 -15 1 -0.56 2.54
 -10 -34 2 -0.98 1.51
 -10 -24 2 24.76 2
 22 -4 2 -0.13 2.42
 -7 -7 3 147.92 6.32
 13 7 3 4.7 1.67
 20 2 4 0.48 2.15
 -12 -14 8 -0.76 1.49
 -13 -17 9 -0.63 1.75
 13 13 9 1.26 1.51
 -14 -22 10 0.11 1.74
 6 16 12 0.29 1
 16 14 12 1.18 1.68
 18 14 14 -0.93 1.76
 -13 -3 17 17.92 2.1
 -16 -14 18 3.37 1.99
 -17 -19 19 -0.51 2.06
 -13 -1 19 6.25 1.89
 -7 11 19 9.23 1.43
 -13 1 21 -0.82 1.82
 -16 -8 22 -0.17 2.14
 12 22 22 6.32 1.5
 -18 -16 24 -0.14 2.15
 -17 -9 25 2.31 2.15
 -3 19 25 16.54 1.34
 -16 -4 26 -0.55 2.36
 6 24 26 0.12 0.88
 7 -33 -11 0.96 1.3
 9 -25 -11 -0.06 1.48
 10 -40 -10 0.13 1.69
 12 -38 -10 1.06 1.98
 12 -20 -10 0.97 1.78
 12 -12 -8 26.34 2.17
 14 -14 -8 10.57 2.04
 16 -18 -8 0.91 2.08
 18 -30 -8 0.25 2.56
 18 -28 -8 -0.19 2.46
 5 -49 -7 1.31 0.59
 19 -35 -7 1.48 2.83
 20 -22 -6 -1.16 2.65
 21 -21 -5 -0.62 2.55
 -4 -16 -4 17.64 1.16
 8 -2 -4 9.88 1.29
 5 -1 -3 127.75 5.4
 21 -13 -3 0.58 2.52
 -4 -48 -2 0.75 1.14
 -2 -52 -2 -0.38 0.97
 -7 -41 -1 0.29 1.29
 -7 -17 -1 3.74 1.16
 25 -25 -1 -0.77 2.92
 -8 -40 0 2.7 1.41
 10 4 0 -0.24 1.23
 19 -1 1 -0.86 1.98
 -8 -12 2 1.61 1.21
 12 6 2 31.45 2.22
 21 -1 3 0.67 2.14
 23 -5 3 1.38 2.43
 -11 -17 5 54.76 2.99
 13 9 5 25.29 2.04
 -12 -20 6 -1.07 1.6
 -10 -10 6 0.47 1.37
 -6 0 6 5.03 1
 -13 -31 7 2.05 1.72
 -13 -29 7 0.02 1.68
 -13 -27 7 4.65 1.75
 13 11 7 28.9 2.09
 2 16 14 32.98 1.4
 -3 13 15 94.83 4.05
 -16 -18 16 0.14 1.91
 -2 16 18 168.42 6.97
 6 20 18 32.12 1.73
 16 18 18 3.8 1.7
 -15 -5 21 0.01 1.91
 -18 -20 22 2.37 2.03
 -17 -11 23 0.9 2.12
 -15 -3 23 0.86 2.2
 13 23 25 1.74 1.49
 -9 13 27 5.06 1.78
 -18 -10 28 0.91 2.26
 -16 -2 28 -1.09 2.01
 -19 -15 29 -2.11 2.4
 8 -18 -10 84.66 3.97
 14 -32 -10 2.19 2.15
 14 -30 -10 -1.08 2.11
 14 -28 -10 10.13 2.31
 11 -15 -9 3.45 1.52
 13 -17 -9 0.93 1.77
 15 -37 -9 -0.08 2.13
 15 -21 -9 -0.04 2.08
 11 -9 -7 32.55 2.31
 19 -33 -7 -0.04 2.75
 19 -25 -7 0.99 2.55
 8 -6 -6 34.19 1.99
 20 -14 -4 0.7 2.37
 22 -22 -4 0.6 2.6
 19 -9 -3 2 2.17
 23 -23 -3 -0.46 2.7
 -6 -42 -2 1.22 1.24
 22 -14 -2 -0.61 2.55
 24 -24 -2 -0.46 2.82
 3 1 -1 16.22 0.94
 -8 -18 0 0.55 1.21
 -7 -11 1 7.05 1.1
 11 5 1 1.47 1.37
 15 3 1 1.21 1.77
 23 -9 1 0.52 2.31
 -9 -13 3 20.28 1.7
 4 8 4 89.53 3.8
 16 6 4 0.17 1.74
 18 4 4 1.17 2.1
 -8 -4 6 3.33 1.13
 -13 -33 7 2.03 1.7
 -13 -25 7 4.08 1.71
 -9 -5 7 116.86 5.19
 -14 -20 10 10.76 2.03
 12 14 10 27.59 2.02
 16 12 10 -0.7 1.69
 -12 -6 12 3.11 1.59
 10 16 12 0.94 1.21
 -16 -26 14 -0.5 2.02
 -13 -5 15 2.53 1.68
 -15 -7 19 1.14 1.93
 -16 -10 20 -2.08 2.15
 13 21 21 0.49 1.44
 -13 3 23 0.31 1.99
 -12 6 24 1.28 1.84
 -15 -1 25 1.38 2.17
 -18 -12 26 0.01 2.19
 -8 14 26 -0.62 1.59
 7 -31 -11 -0.6 1.32
 7 -27 -11 -0.08 1.26
 9 -31 -11 -0.13 1.54
 4 -22 -10 41.08 2.02
 8 -40 -10 -0.51 1.4
 11 -43 -9 2.74 1.86
 13 -41 -9 -0.07 2.09
 0 -38 -8 -1.43 0.36
 3 -11 -7 232.9 9.53
 15 -13 -7 10.16 2.14
 17 -17 -7 0.5 2.14
 19 -31 -7 -0.96 2.63
 19 -29 -7 0.76 2.58
 19 -27 -7 1.14 2.52
 20 -24 -6 0.72 2.58
 19 -15 -5 1.71 2.3
 21 -23 -5 0.03 2.65
 22 -24 -4 -1.77 2.74
 11 -1 -3 30.02 2.12
 23 -25 -3 0.86 2.81
 -6 -16 -2 148.94 6.32
 -4 -10 -2 169.74 7.03
 4 0 -2 -0.02 0.8
 24 -26 -2 0 2.92
 19 -5 -1 0.73 2.08
 21 -9 -1 -0.04 2.31
 23 -15 -1 0.28 2.64
 8 4 0 609.92 24.89
 14 2 0 14.11 1.83
 -9 -39 1 0.01 1.39
 21 -5 1 -0.41 2.54
 25 -17 1 1.9 2.61
 -10 -22 2 4.93 1.44
 24 -10 2 0.37 2.47
 -11 -31 3 -1.05 1.52
 -11 -29 3 4.14 1.56
 -11 -27 3 1.31 1.51
 16 8 6 0.7 1.72
 -13 -35 7 0.05 1.65
 -11 -11 7 10.52 1.7
 4 12 8 103.58 4.35
 16 10 8 -0.62 1.74
 -15 -29 11 -0.94 1.82
 -13 -11 11 1.6 1.79
 11 15 11 0.99 1.32
 -14 -14 12 9.35 1.93
 18 12 12 -0.41 1.78
 15 15 13 3.14 1.69
 -16 -24 14 -1.61 1.95
 -14 -10 14 0.23 1.76
 -15 -13 15 8.01 1.93
 -17 -23 17 -0.68 1.96
 10 20 18 9.71 1.41
 -17 -17 19 0.31 2.03
 14 20 20 -0.11 1.53
 -17 -13 21 0.46 2.06
 -5 15 21 -0.38 1.1
 -3 17 21 0.22 0.88
 -18 -18 22 0.52 2.09
 10 24 26 -0.91 1.29
 11 25 29 0.39 1.34
 7 -29 -11 -0.2 1.27
 9 -29 -11 0.98 1.53
 12 -22 -10 12.06 2.06
 15 -23 -9 0.79 2.15
 16 -12 -6 -0.07 1.95
 18 -16 -6 -0.09 1.96
 20 -32 -6 2.12 2.79
 20 -30 -6 -0.44 2.71
 20 -28 -6 0.62 2.62
 20 -26 -6 -0 2.27
 -1 -47 -5 0.52 0.79
 17 -11 -5 3.54 2.18
 21 -25 -5 -1.05 2.85
 18 -10 -4 1.3 2.08
 22 -26 -4 1.38 2.76
 23 -29 -3 0.91 2.87
 23 -27 -3 0.75 2.84
 12 0 -2 0.13 1.54
 18 -2 0 9.73 2.18
 24 -16 0 0.33 2.53
 -9 -19 1 3.19 1.3
 -6 -6 2 46.36 2.28
 -11 -33 3 1.44 1.56
 1 5 3 72.93 2.98
 -10 -14 4 39.04 2.37
 12 8 4 15.83 1.72
 22 -2 4 1.63 2.4
 21 1 5 1.51 2.08
 18 6 6 1.33 1.84
 -13 -23 7 -0.26 1.68
 12 12 8 24.67 1.91
 20 6 8 1.62 2
 20 8 10 -1.23 1.96
 -15 -27 11 1.09 1.88
 -15 -25 11 1.2 1.84
 -15 -17 13 2.37 1.82
 -9 3 13 21.13 1.76
 -10 2 14 2.63 1.47
 -9 5 15 5.06 1.46
 17 15 15 2.26 1.73
 -16 -16 16 -0.73 1.89
 -10 4 16 0.96 1.46
 -15 -9 17 2.76 2.04
 -16 -12 18 -0.69 2.04
 -14 -4 18 11.81 2.11
 -14 -2 20 15.04 2.22
 -14 0 22 14.84 2.2
 -9 11 23 10.55 1.75
 15 21 23 -0.72 1.63
 -18 -14 24 1.31 2.19
 -10 10 24 2.51 1.73
 14 22 24 2.25 1.54
 -7 15 25 18.33 1.81
 -15 1 27 2.77 2.12
 -19 -13 29 0.1 2.27
 4 -36 -10 0.19 0.89
 15 -35 -9 -0.4 2.29
 16 -38 -8 1.55 2.01
 16 -20 -8 3.89 2.26
 13 -11 -7 25.2 2.25
 5 -5 -5 168.38 7.02
 21 -31 -5 -2.21 2.81
 21 -29 -5 -0 2.72
 21 -27 -5 0.27 2.67
 22 -30 -4 -1.26 2.87
 22 -28 -4 1.11 2.81
 -5 -43 -3 0.79 1.15
 21 -15 -3 1.85 2.36
 -2 -6 -2 136.05 5.57
 18 -6 -2 1.08 2
 13 1 -1 -0.84 1.55
 -6 -10 0 181.98 7.62
 22 -10 0 3.66 2.36
 20 -2 2 1 2.06
 -11 -25 3 7.75 1.63
 15 5 3 1.05 1.64
 19 1 3 1 1.9
 -7 -3 5 25.55 1.63
 23 -3 5 0.62 2.33
 -12 -18 6 -1.03 1.55
 4 10 6 121.41 5.07
 12 10 6 7.13 1.46
 18 8 8 -2.25 1.92
 -13 -15 9 2.36 1.8
 18 10 10 -1.28 1.78
 14 16 14 3.94 1.63
 -11 1 15 14.4 1.82
 -5 11 15 24.22 1.53
 -17 -21 17 1.32 1.99
 -11 3 17 22.17 2.08
 -6 12 18 35.36 2.09
 8 20 18 0.25 1.08
 -8 12 22 0.98 1.39
 -17 -7 25 1.12 2.14
 -13 5 25 2.73 1.96
 -11 9 25 7.82 1.98
 8 24 26 -1.3 1.14
 -19 -15 27 0.32 2.33
 -17 -5 27 1.66 2.43
 10 -20 -10 44.5 2.73
 7 -15 -9 18 1.56
 9 -15 -9 9.78 1.54
 6 -12 -8 0.04 1.01
 10 -12 -8 9.84 1.58
 14 -16 -8 0.35 1.86
 9 -9 -7 51.33 2.72
 12 -8 -6 -0.98 1.54
 -5 -29 -5 12.2 1.25
 -6 -30 -4 2.75 1.17
 20 -16 -4 -0.24 2.39
 20 -10 -2 0.63 2.29
 22 -16 -2 0.86 2.24
 17 -3 -1 0.91 1.85
 7 5 1 8.29 1.18
 9 5 1 2.15 1.2
 23 -11 1 2.81 2.56
 25 -19 1 0.09 2.72
 -10 -38 2 0.22 1.47
 -10 -20 2 31.6 2.1
 10 6 2 2.52 1.24
 22 -6 2 0.15 2.47
 -11 -35 3 -0.16 1.53
 11 7 3 71.27 3.5
 17 3 3 1.71 2.04
 -13 -21 7 6.22 1.75
 21 3 7 -0.68 2.03
 11 13 9 8.62 1.42
 -14 -18 10 0.41 1.69
 -15 -23 11 -0.11 1.79
 -9 1 11 1.57 1.27
 15 13 11 1.29 1.6
 -10 0 12 0.76 1.4
 -8 4 12 75.8 3.58
 -13 -7 13 5.81 1.79
 -8 6 14 20.11 1.63
 13 17 15 4.17 1.7
 -14 -6 16 0.18 1.87
 5 19 17 36.07 1.78
 11 19 17 11.98 1.57
 -10 6 18 1.02 1.5
 -17 -15 19 -0.15 2.08
 -18 -16 22 -0.58 2.1
 -16 -6 22 8.31 2.23
 6 22 22 0.41 0.92
 -17 -9 23 1.93 2.1
 -16 -4 24 3.67 2.11
 -14 2 24 2.53 2.01
 -18 -10 26 0.26 2.14
 -18 -8 28 0.3 2.26
 10 26 32 4.92 1.32
 10 -38 -10 -0.24 1.69
 12 -24 -10 -1.05 1.82
 13 -19 -9 1.02 1.84
 15 -33 -9 2.63 2.28
 14 -42 -8 0.03 0.55
 17 -19 -7 2.81 2.26
 14 -10 -6 0.09 2
 18 -18 -6 -1 2.29
 -5 -31 -5 11.23 1.21
 19 -17 -5 1.68 2.31
 -6 -32 -4 -0.91 1.18
 -2 -48 -4 0.45 0.89
 7 -1 -3 64.06 3.01
 9 -1 -3 94.96 4.32
 17 -7 -3 1.6 2
 23 -17 -1 -1.07 2.62
 -8 -42 0 0.17 1.32
 20 -6 0 -0.02 2.29
 24 -18 0 -0.6 2.71
 -4 -2 2 389.53 15.87
 6 6 2 48.6 2.32
 -11 -23 3 13.33 1.77
 5 7 3 67.69 2.99
 23 -7 3 -0.94 2.28
 -11 -15 5 66.59 3.39
 15 7 5 5.17 1.76
 22 0 6 -0.17 2.26
 -14 -30 8 2.32 1.78
 -12 -12 8 22.28 2.01
 -12 -8 10 3.79 1.54
 10 14 10 3.07 1.26
 7 15 11 0.96 1
 9 15 11 0.46 1.18
 -11 -1 13 5.63 1.59
 -16 -20 14 1.01 1.93
 -12 0 16 4.2 1.61
 16 16 16 1.31 1.69
 -9 7 17 76.58 3.76
 -12 2 18 12.24 1.91
 -11 5 19 2.57 1.72
 -18 -20 20 -0.13 2.06
 -16 -8 20 9.69 2.22
 -19 -17 25 0.45 2.22
 -16 -2 26 1.06 2.14
 -12 8 26 -0.49 1.94
 6 26 32 7.88 1
 6 -38 -10 0.7 1.18
 8 -20 -10 1.99 1.24
 12 -34 -10 1.38 1.93
 9 -43 -9 -0.28 1.52
 15 -31 -9 -1.09 2.2
 15 -29 -9 0.53 2.16
 15 -27 -9 -1.06 2.19
 8 -12 -8 75.23 3.59
 10 -46 -8 -1.54 1.74
 12 -14 -8 0.46 1.55
 16 -36 -8 0.15 2.49
 16 -22 -8 -0.43 2.19
 15 -15 -7 0.58 1.98
 -4 -30 -6 2.29 0.96
 -4 -28 -6 0.04 0.93
 4 -8 -6 4.4 0.78
 15 -9 -5 19.84 2.25
 -6 -26 -4 4.22 1.14
 16 -8 -4 0.33 1.64
 -7 -31 -3 4.82 1.21
 -7 -27 -3 6.42 1.28
 -5 -15 -3 97.03 4.19
 19 -11 -3 0.9 2.22
 16 -4 -2 0.9 1.85
 -7 -43 -1 0.73 1.28
 21 -11 -1 0.48 2.31
 -9 -41 1 -0.13 1.37
 25 -21 1 1.2 2.77
 14 4 2 24.08 2.07
 -3 1 3 1265.95 51.14
 21 -3 3 0.35 2.25
 24 -8 4 -0.72 2.3
 11 9 5 6.12 1.45
 11 11 7 11.17 1.48
 15 9 7 3.52 1.67
 -14 -32 8 1.09 1.73
 -14 -28 8 0.42 1.71
 -14 -26 8 1.83 1.72
 5 13 9 13.05 1.02
 15 11 9 0.41 1.61
 -8 2 10 78.19 3.63
 -15 -21 11 1.99 1.88
 -14 -12 12 1.39 1.77
 -15 -15 13 6.63 1.88
 17 13 13 0.85 1.71
 -15 -11 15 9.33 1.98
 -16 -14 16 -0.33 1.94
 -17 -19 17 2.13 1.95
 -17 -11 21 -0.69 2.03
 -15 -3 21 0.26 1.69
 -18 -12 24 0.01 2.23
 9 25 29 0.73 1.19
 12 -26 -10 11.23 2.02
 7 -43 -9 0.35 1.25
 11 -17 -9 1.36 1.55
 17 -21 -7 3.18 2.26
 -5 -33 -5 9.35 1.2
 9 -5 -5 34.44 2.1
 13 -7 -5 41.89 2.7
 14 -6 -4 -0.08 1.83
 18 -12 -4 -0.25 2.09
 15 -5 -3 1.87 1.75
 22 -18 -2 -0.43 2.51
 23 -19 -1 1.45 2.73
 -8 -16 0 72.28 3.42
 24 -20 0 -0.18 2.66
 19 -3 1 0.71 1.97
 21 -7 1 0.23 2.44
 8 6 2 172.94 7.33
 18 0 2 3.5 1.95
 -12 -32 4 0.75 1.6
 -12 -30 4 -0.89 1.56
 -12 -28 4 0.85 1.59
 20 0 4 1.19 2
 17 5 5 1.7 1.88
 19 5 7 0.86 2.12
 22 2 8 3.1 2.08
 -9 -1 9 11.63 1.48
 -10 -2 10 8.46 1.46
 -2 10 10 61.74 2.65
 6 14 10 0.49 0.88
 14 14 12 7.13 1.68
 19 11 13 0.53 1.86
 -12 -2 14 4.48 1.61
 -8 8 16 -0.16 1.29
 -15 -5 19 1.83 1.93
 17 17 19 0.15 1.62
 -12 4 20 27.24 2.32
 8 22 22 16 1.41
 -15 -1 23 2.35 2
 -6 16 24 -0.37 1.24
 -4 18 24 -0.52 1.09
 11 23 25 2.3 1.33
 -14 4 26 -0.39 1.97
 -19 -13 27 -0.16 2.21
 12 24 28 2.17 1.4
 7 25 29 0.12 0.99
 8 -38 -10 2.31 1.48
 10 -22 -10 0.61 1.56
 12 -32 -10 2.57 1.42
 12 -30 -10 5.64 2.03
 12 -28 -10 -0.61 1.68
 11 -41 -9 1.1 1.8
 6 -46 -8 0 1.09
 12 -44 -8 -0.19 1.98
 16 -34 -8 0.61 2.36
 17 -37 -7 1.33 2.57
 -4 -32 -6 0.62 0.83
 -2 -42 -6 -0.2 0.83
 16 -14 -6 -0.04 2.01
 18 -20 -6 0.73 2.27
 -5 -25 -5 20.87 1.4
 -3 -43 -5 0.55 0.94
 7 -5 -5 176.2 7.44
 17 -13 -5 1.64 2.13
 -6 -34 -4 1.15 1.17
 -7 -33 -3 5.88 1.31
 -8 -30 -2 14.11 1.55
 -8 -28 -2 -0.26 1.31
 10 0 -2 145.34 6.35
 -7 -15 -1 3.09 1.11
 19 -7 -1 1.15 2.2
 22 -12 0 -2.05 2.32
 -9 -17 1 3.23 1.29
 13 3 1 5.34 1.57
 25 -23 1 -0.29 2.71
 -10 -40 2 2.02 1.52
 16 2 2 15.95 2.09
 -11 -21 3 0.23 1.41
 9 7 3 55.21 2.77
 25 -15 3 -0.74 2.32
 -12 -26 4 -0.24 1.56
 10 8 4 2.92 1.26
 22 -4 4 -2.01 2.3
 -9 -7 5 89.03 4.14
 -5 1 5 24.06 1.44
 -12 -16 6 -0.13 1.48
 -13 -19 7 4.76 1.74
 17 7 7 2.42 1.78
 -14 -24 8 0.24 1.69
 10 12 8 9.26 1.39
 -13 -13 9 0.73 1.57
 19 7 9 0.48 1.84
 -14 -16 10 12 2.02
 -4 8 10 41.33 2
 -13 -9 11 1.11 1.65
 -11 -3 11 0.29 1.48
 -7 5 11 2.7 1.1
 17 11 11 0.11 1.77
 19 9 11 -1.19 1.87
 -7 7 13 48.93 2.52
 -16 -18 14 1.7 1.91
 -14 -8 14 4.77 1.91
 18 14 16 -0.51 1.81
 -13 -1 17 17.72 2.03
 15 17 17 3.57 1.62
 -16 -10 18 3.79 2.08
 -17 -13 19 1.04 1.96
 -13 1 19 4.74 1.86
 -18 -18 20 3.64 2.14
 -10 8 20 2.85 1.56
 -11 7 21 0.65 1.6
 11 21 21 -0.97 1.37
 -18 -14 22 0.24 2.09
 -15 1 25 3.27 2.03
 8 26 32 0.31 1.08
 10 -36 -10 2.47 1.76
 13 -21 -9 2.98 1.88
 14 -18 -8 4.41 1.96
 16 -26 -8 -1.24 2.27
 7 -49 -7 0.55 1.25
 -4 -26 -6 4.01 0.91
 -6 -24 -4 0.63 1.03
 -7 -25 -3 16.31 1.44
 21 -19 -3 -0.38 2.46
 -6 -44 -2 0.88 1.2
 20 -12 -2 -0.1 2.32
 11 1 -1 7.87 1.59
 12 2 0 0.38 1.53
 24 -22 0 0.57 2.7
 23 -13 1 -0.22 2.49
 25 -25 1 -0.55 2.99
 -10 -18 2 -0.03 1.3
 22 -8 2 1.87 2.31
 24 -14 2 1.32 2.49
 -9 -11 3 30.22 1.94
 -12 -34 4 0.18 1.56
 -12 -24 4 2.21 1.6
 -6 -2 4 27.04 1.61
 14 6 4 -0.56 1.55
 5 9 5 34.65 1.73
 23 -5 5 1.21 2.32
 -10 -8 6 3.41 1.49
 10 10 6 0.02 1.24
 17 9 9 -0.64 1.78
 8 14 10 206.65 8.66
 -15 -19 11 -1.68 1.77
 -16 -28 12 1.88 1.88
 -16 -26 12 -0.29 1.84
 -13 -3 15 45.74 2.85
 3 17 15 10.56 0.78
 4 18 16 1.25 0.73
 -17 -17 17 1.27 1.94
 -15 -7 17 3.28 1.91
 9 19 17 14.97 1.44
 14 18 18 -0.16 1.42
 -9 9 19 8.32 1.52
 -13 3 21 -1.48 1.77
 -19 -15 25 -0.27 2.25
 -17 -5 25 2.36 2.28
 -18 -8 26 0.24 2.27
 -10 12 26 0.36 1.7
 4 -24 -10 2.4 0.88
 3 -19 -9 2.41 0.76
 13 -37 -9 1.96 2.08
 8 -46 -8 -0.15 1.37
 16 -32 -8 1.56 2.36
 16 -30 -8 -1.01 2.26
 16 -28 -8 -0.27 2.28
 11 -11 -7 11.75 1.68
 13 -13 -7 10.82 1.84
 17 -35 -7 -1.34 2.59
 10 -8 -6 5.01 1.43
 4 -4 -4 109.64 4.63
 20 -20 -4 -1.26 2.44
 -3 -49 -3 0.28 0.98
 -8 -26 -2 34.44 2.08
 18 -8 -2 5.52 2.1
 22 -20 -2 -0.13 2.5
 23 -21 -1 -0.08 2.57
 18 -4 0 -0.32 2.08
 24 -24 0 -0.81 2.78
 17 -1 1 -0.2 1.91
 -8 -10 2 61.15 2.95
 20 -4 2 0.09 2.1
 -11 -39 3 0.86 1.56
 7 7 3 142.75 6.07
 23 -9 3 -0.3 2.27
 -10 -12 4 1.78 1.36
 -8 -6 4 3.15 1.11
 24 -10 4 0.31 2.44
 21 -1 5 -0.1 2.06
 -2 6 6 15.97 0.88
 20 2 6 0.73 2.07
 -11 -9 7 35.66 2.31
 5 11 7 84.15 3.64
 -14 -22 8 5.51 1.78
 -8 0 8 22.94 1.6
 -7 3 9 22.08 1.57
 14 12 10 17.39 1.89
 -12 -4 12 25.77 2.14
 13 15 13 5.51 1.58
 16 14 14 2.9 1.69
 -18 -22 18 0.14 1.96
 13 19 19 1.04 1.48
 12 20 20 16.72 1.7
 16 18 20 0.29 1.63
 -12 6 22 15.83 2.09
 -17 -7 23 -0.43 2.19
 -18 -10 24 2.77 2.2
 -9 13 25 15.43 1.94
 -17 -3 27 3.11 2.24
 13 23 27 0.72 1.42
 15 -17 -7 2.76 2.05
 18 -22 -6 -0.27 2.29
 -5 -35 -5 7.68 1.14
 19 -21 -5 0.11 2.47
 -4 -44 -4 0.92 1.04
 -7 -35 -3 3.6 1.28
 19 -13 -3 1.2 2.26
 21 -21 -3 -1.46 2.51
 -8 -34 -2 5.91 1.37
 6 0 -2 212.21 8.81
 -9 -29 -1 1.8 1.4
 -5 -9 -1 9.79 0.98
 21 -13 -1 -0.53 2.32
 23 -23 -1 -2.24 2.67
 20 -8 0 3.31 2.26
 24 -26 0 2.87 2.84
 -5 -5 1 19.13 1.25
 15 1 1 1.1 1.69
 19 -1 3 0.45 1.96
 25 -17 3 -0.39 2.66
 -12 -36 4 0.55 1.6
 6 8 4 3.15 0.87
 8 8 4 30.15 1.79
 16 4 4 1.88 1.74
 -11 -13 5 0.11 1.39
 9 9 5 84.51 3.87
 14 8 6 3.28 1.51
 9 11 7 62.34 3.02
 14 10 8 12.45 1.73
 20 4 8 1.66 2.11
 7 13 9 11.69 1.22
 -16 -24 12 2.05 1.89
 -4 10 12 15.72 1.11
 -15 -13 13 4.23 1.85
 -7 9 15 127.44 5.56
 -16 -12 16 1.2 1.88
 7 19 17 22.98 1.48
 -14 -2 18 0.73 1.8
 -8 10 18 43.35 2.46
 -18 -16 20 0.2 2.06
 -14 0 20 -0.41 1.86
 -17 -9 21 -1.64 2.02
 -16 -4 22 0.37 1.99
 -19 -17 23 0.15 2.05
 -16 -2 24 0.2 2
 12 22 24 -0.59 1.38
 -19 -11 27 -0.79 2.23
 4 -34 -10 5.62 1
 6 -22 -10 0.45 1.1
 10 -24 -10 15.33 1.89
 9 -17 -9 7.32 1.51
 11 -19 -9 1.55 1.6
 13 -35 -9 1.17 2.01
 13 -23 -9 0.58 1.88
 10 -14 -8 66.14 3.4
 12 -16 -8 8.93 1.78
 17 -33 -7 -1.59 2.47
 17 -25 -7 0.2 2.3
 -4 -34 -6 0.95 0.96
 14 -12 -6 1.2 1.92
 16 -16 -6 -1.16 2.1
 18 -36 -6 -1.48 2.7
 -6 -36 -4 1.12 1.14
 10 -4 -4 0.99 1.33
 18 -14 -4 0.49 2.14
 -7 -23 -3 26.38 1.7
 17 -9 -3 1.43 1.96
 -8 -24 -2 2.51 1.2
 8 0 -2 0.22 1.11
 22 -22 -2 0.07 2.56
 -9 -31 -1 0.54 1.43
 -9 -27 -1 3.17 1.39
 17 -5 -1 1.08 1.89
 22 -14 0 0.93 2.41
 -9 -43 1 -0.17 1.41
 24 -16 2 -1.43 2.62
 -11 -19 3 23.13 1.91
 13 5 3 19.68 1.85
 -12 -22 4 1.71 1.54
 -13 -29 5 4.92 1.67
 22 -2 6 -0.19 2.14
 -13 -17 7 5.05 1.86
 21 1 7 0.45 2.26
 6 12 8 -0.66 0.9
 8 12 8 73.06 3.37
 -15 -31 9 0.14 1.74
 -15 -29 9 0.94 1.82
 20 6 10 -0.3 1.92
 -14 -10 12 12.93 1.92
 16 12 12 4.68 1.71
 20 8 12 0.71 1.93
 -13 -5 13 17.33 1.93
 -16 -16 14 0.5 1.9
 12 16 14 0.74 1.42
 18 12 14 0.42 1.77
 -17 -21 15 1.77 1.9
 -15 -9 15 4.55 1.9
 -14 -4 16 1.07 1.69
 10 18 16 0.6 1.3
 -17 -15 17 2.95 1.93
 -5 13 17 34.37 1.93
 17 15 17 3.2 1.74
 -18 -20 18 0.88 2.11
 -16 -6 20 -0.28 1.98
 -18 -12 22 2.53 2.16
 -14 2 22 -1.01 1.89
 14 20 22 3.67 1.59
 -13 5 23 3.75 1.91
 13 21 23 2.7 1.51
 -8 14 24 -0.55 1.47
 -19 -13 25 -0.51 2.13
 14 22 26 -0.36 1.52
 11 25 31 -0.35 1.34
 10 -34 -10 0.68 1.71
 14 -20 -8 0.6 1.96
 -3 -29 -7 11.95 0.99
 17 -31 -7 -1.5 2.4
 17 -29 -7 0.19 2.37
 17 -27 -7 2.7 2.3
 12 -10 -6 6.31 1.6
 18 -34 -6 3.19 2.65
 18 -24 -6 1.86 2.35
 -5 -23 -5 18.2 1.29
 15 -11 -5 8.42 2.11
 17 -15 -5 2.75 2.1
 19 -23 -5 0.01 2.25
 16 -10 -4 -0.7 2.07
 20 -22 -4 -1.23 2.47
 21 -23 -3 0.81 2.53
 -6 -14 -2 -0.19 0.92
 20 -14 -2 1.59 2.38
 22 -24 -2 1.17 2.84
 23 -27 -1 -1.91 2.83
 23 -25 -1 -1.24 2.75
 -8 -44 0 1.06 1.35
 14 0 0 -0.1 1.51
 16 -2 0 0.52 1.8
 -7 -9 1 16.53 1.33
 21 -9 1 0.82 2.3
 21 -5 3 -0.42 2.37
 -13 -31 5 1.25 1.62
 -13 -27 5 1.72 1.63
 7 9 5 217.21 9.03
 6 10 6 0.13 0.85
 8 10 6 11.46 1.23
 18 4 6 1.08 2
 -14 -20 8 -0.64 1.64
 -15 -27 9 1.17 1.77
 -11 -5 9 0.31 1.68
 -1 15 15 112.37 4.63
 15 15 15 6.99 1.72
 -17 -11 19 1.25 1.98
 -6 14 20 62.26 3.04
 -4 16 20 141.53 6
 -10 10 22 0.39 1.6
 -11 9 23 3.86 1.79
 -16 0 26 -1.62 2.11
 8 -36 -10 0.66 1.45
 10 -26 -10 0.2 1.57
 7 -17 -9 5.85 1.29
 9 -41 -9 -0.36 1.57
 11 -39 -9 -0.2 1.89
 13 -33 -9 -0.35 1.97
 13 -25 -9 2.73 1.92
 14 -38 -8 -0.56 2.13
 -3 -31 -7 5.58 0.87
 2 -10 -6 8.48 0.62
 18 -32 -6 1.75 2.51
 18 -26 -6 -0.12 2.47
 11 -7 -5 91.51 4.36
 19 -35 -5 2.04 2.69
 -6 -22 -4 8.9 1.15
 20 -24 -4 0.05 2.49
 11 -3 -3 28 2.04
 16 -6 -2 14.56 2.09
 22 -26 -2 0.57 2.72
 -9 -25 -1 0.73 1.32
 13 -1 -1 1.41 1.53
 19 -9 -1 -0.96 2.04
 23 -29 -1 0.77 2.82
 19 -5 1 0.08 1.97
 22 -10 2 -1.87 2.3
 -7 -5 3 4.04 1.06
 25 -19 3 0.89 2.79
 22 -6 4 0.11 2.23
 -13 -33 5 2.09 1.64
 -13 -25 5 4.84 1.65
 -12 -14 6 2.81 1.48
 -4 4 6 0.2 0.69
 16 6 6 0.7 1.71
 7 11 7 99.91 4.36
 16 8 8 6.14 1.79
 18 6 8 5.55 1.91
 22 0 8 0.27 2.16
 -15 -25 9 1.24 1.79
 -12 -6 10 48.54 2.81
 16 10 10 14.73 1.98
 13 13 11 0.17 1.45
 18 10 12 3.55 1.84
 -17 -19 15 1.68 1.98
 -16 -8 18 0.26 2.03
 -9 11 21 0.5 1.5
 9 21 21 0.41 1.15
 -19 -15 23 0.54 2.18
 -14 4 24 -0.43 1.99
 -12 8 24 2.99 1.88
 5 23 25 8.81 0.91
 9 23 25 2.58 1.23
 10 -30 -10 0.02 1.62
 10 -28 -10 5.63 1.19
 12 -42 -8 -0.19 1.95
 -3 -27 -7 23.86 1.32
 -1 -41 -7 1.12 0.67
 9 -11 -7 63.85 3.21
 15 -19 -7 4.07 2.07
 6 -8 -6 23.59 1.5
 18 -30 -6 0.28 2.54
 18 -28 -6 -0.71 2.44
 -3 -15 -5 46.02 2.05
 13 -9 -5 26.48 2.19
 19 -33 -5 -0.05 2.63
 19 -25 -5 3.09 2.51
 20 -34 -4 0.36 2.77
 -7 -37 -3 1.32 1.25
 -5 -45 -3 0.22 1.13
 19 -15 -3 -0.41 2.31
 21 -25 -3 1.4 2.7
 -8 -36 -2 0.24 1.29
 -4 -50 -2 -0.09 1.04
 12 -2 -2 33.94 2.32
 22 -30 -2 -1.41 2.83
 22 -28 -2 -0.47 2.73
 -9 -35 -1 0.4 1.36
 -7 -45 -1 -0.91 1.26
 9 1 -1 1.05 1.11
 15 -3 -1 2.04 1.74
 21 -15 -1 -0.13 2.31
 -10 -30 0 9.82 1.78
 -10 -28 0 0.23 1.42
 -2 -2 0 756.13 30.55
 -9 -15 1 3.84 1.27
 23 -17 1 1.73 2.59
 -10 -16 2 27.32 1.9
 12 4 2 0.91 1.42
 18 -2 2 0.84 1.89
 24 -18 2 -0.9 2.61
 15 3 3 15.62 1.92
 23 -11 3 -2.13 2.51
 -12 -20 4 4.18 1.57
 20 -2 4 1.04 1.99
 24 -12 4 -1.43 2.36
 -13 -35 5 0.5 1.62
 19 1 5 2.26 1.97
 23 -7 5 1.03 2.18
 -15 -23 9 1.31 1.7
 -6 6 10 74.27 3.36
 18 8 10 3.14 1.77
 21 5 11 -0.87 1.76
 -14 -6 14 0.88 1.71
 -3 15 17 40.34 1.99
 -18 -18 18 0.36 2
 -15 -3 19 2.35 1.91
 -18 -14 20 2.39 2.14
 -15 -1 21 -0.85 1.89
 5 21 21 0.35 0.84
 -18 -8 24 0.86 2.15
 -18 -6 26 0 2.15
 10 24 28 -0.16 1.25
 8 -24 -10 0.3 1.44
 5 -41 -9 0.38 1.04
 13 -31 -9 0.34 1.97
 13 -29 -9 -2.12 2.08
 10 -44 -8 -0.94 1.74
 14 -22 -8 4.23 2.04
 13 -15 -7 13.2 1.96
 19 -31 -5 1.84 2.64
 19 -29 -5 1.95 2.55
 19 -27 -5 -0.59 2.55
 8 -4 -4 43.85 2.32
 12 -6 -4 1.83 1.55
 14 -8 -4 0.39 1.7
 18 -16 -4 0.47 2.14
 20 -32 -4 0 2.68
 20 -30 -4 -1.13 2.62
 20 -28 -4 0.27 2.62
 20 -26 -4 -0.86 2.54
 15 -7 -3 9.05 2.11
 21 -31 -3 -0.25 2.73
 21 -29 -3 1.55 2.67
 21 -27 -3 0.34 2.65
 -8 -22 -2 44.6 2.4
 14 -4 -2 24.79 2.15
 18 -10 -2 0.74 2.02
 -10 -32 0 0.91 1.44
 -10 -26 0 14.92 1.67
 -8 -14 0 0.14 1.11
 10 2 0 173.66 7.47
 20 -10 0 0.41 2.22
 11 3 1 10.04 1.49
 25 -21 3 0.02 2.62
 -13 -23 5 8.55 1.82
 -8 -2 6 2.57 1.01
 13 9 7 8.62 1.55
 -14 -18 8 4.38 1.76
 13 11 9 0.44 1.39
 -13 -7 11 0.33 1.53
 -6 8 12 27.65 1.69
 -2 12 12 56.93 2.46
 -15 -11 13 1.46 1.8
 -16 -14 14 3.51 1.9
 -11 3 15 32.93 2.29
 17 13 15 4.74 1.82
 19 11 15 0.54 1.88
 14 16 16 0.36 1.58
 -15 -5 17 4.08 1.9
 -7 11 17 54.03 2.77
 16 16 18 0.06 1.67
 -17 -5 23 1.7 2.11
 -15 1 23 2.21 2.08
 -5 17 23 15.08 1.4
 -19 -11 25 1.83 2.33
 -17 -3 25 5.05 2.18
 -13 7 25 6.92 2.03
 -19 -9 27 0.33 2.38
 -5 19 27 10.01 1.46
 10 26 34 0.07 1.22
 4 -32 -10 -0.11 0.93
 6 -24 -10 43.21 2.29
 3 -39 -9 -0.03 0.75
 11 -21 -9 4.5 1.73
 8 -14 -8 7.23 1.34
 14 -36 -8 -1.83 2.17
 15 -39 -7 -0.25 1.16
 16 -18 -6 -0.22 2.07
 -5 -37 -5 3.52 1.1
 3 -7 -5 521.38 21.14
 17 -17 -5 2.26 2.24
 -4 -14 -4 0.88 0.72
 -2 -10 -4 10.25 0.68
 6 -4 -4 24.53 1.48
 -7 -21 -3 29.59 1.81
 3 -3 -3 17.01 0.95
 13 -5 -3 19.55 1.94
 20 -16 -2 -1.22 2.39
 -9 -23 -1 2.91 1.29
 -3 -5 -1 16.38 0.94
 5 1 -1 40.8 2.02
 18 -6 0 11 2.17
 20 -6 2 2.15 2.15
 24 -20 2 -0.89 2.65
 -11 -17 3 14.59 1.65
 25 -23 3 0.35 2.7
 21 -3 5 1.68 2.15
 -13 -15 7 10.9 1.91
 19 3 7 0.54 1.93
 12 14 12 0.67 1.34
 -17 -25 13 0.32 1.87
 -11 1 13 5.42 1.56
 15 13 13 3.29 1.62
 -10 4 14 18.31 1.72
 -17 -17 15 2.03 1.88
 -16 -10 16 0.59 2.04
 -12 2 16 -0.1 1.59
 8 18 16 -0.26 1.05
 -17 -13 17 1.19 2
 -11 5 17 35.15 2.43
 -19 -17 21 1.88 2.17
 -17 -7 21 0.27 2.01
 -18 -10 22 1.59 2.24
 -7 15 23 9.29 1.47
 7 23 25 1.93 1.02
 7 -41 -9 -0.58 1.35
 9 -19 -9 9.5 1.58
 11 -37 -9 0.13 1.93
 6 -14 -8 64.55 3.03
 12 -18 -8 0.44 1.8
 14 -24 -8 1.51 2.02
 -3 -33 -7 6.74 0.91
 7 -11 -7 94.56 4.22
 11 -13 -7 29.37 2.16
 -4 -36 -6 -0.34 0.96
 -2 -16 -6 3.01 0.54
 4 -50 -6 0.3 0.81
 14 -14 -6 -0.63 1.88
 -1 -11 -5 74.66 3.06
 -6 -38 -4 0.74 1.16
 17 -11 -3 0.98 2
 7 1 -1 0.02 0.99
 21 -11 1 -0.67 2.31
 23 -19 1 0.57 2.5
 14 2 2 0.53 1.6
 12 6 4 2.65 1.49
 15 5 5 23.51 2.11
 17 3 5 5.26 1.98
 -14 -30 6 0.14 1.64
 20 0 6 -0.67 1.96
 22 -4 6 -0.71 2.3
 -6 4 8 38.55 2.01
 -15 -21 9 0.18 1.74
 -14 -12 10 18.53 2.02
 -10 2 12 46.38 2.64
 19 9 13 2.22 1.81
 -12 0 14 -0.15 1.49
 -4 12 14 1.17 0.86
 -18 -22 16 -0.28 1.99
 -10 6 16 2.24 1.4
 6 18 16 0.84 0.9
 -13 1 17 20.93 2.21
 13 17 17 4.42 1.53
 -18 -16 18 0.37 2.01
 -12 4 18 0.42 1.71
 -8 12 20 42.35 2.47
 10 20 20 0.61 1.23
 7 21 21 0.12 0.99
 0 20 22 0.08 0.49
 -19 -13 23 0.91 2.11
 -15 3 25 6.26 2.22
 -20 -12 28 -0.32 2.08
 12 24 30 0.26 1.35
 4 -28 -10 1.2 0.9
 6 -34 -10 0.16 1.22
 14 -34 -8 0.64 2.17
 13 -43 -7 4.47 1.91
 15 -21 -7 4.9 2.08
 15 -13 -5 3 1.95
 16 -12 -4 -1.34 1.99
 19 -17 -3 -0.95 2.33
 -8 -38 -2 1.77 1.29
 -9 -37 -1 -0 1.35
 -7 -13 -1 0.66 1
 19 -11 -1 0.33 2.18
 -10 -24 0 1.36 1.5
 22 -18 0 1.69 2.42
 -11 -31 1 -0.07 1.46
 -11 -29 1 -0.21 1.47
 17 -3 1 1.39 1.97
 22 -12 2 0.45 2.31
 24 -22 2 -0.31 2.67
 19 -3 3 0.98 1.98
 21 -7 3 1.84 2.26
 23 -13 3 -1.07 2.37
 25 -25 3 1.02 2.77
 -12 -18 4 1.64 1.52
 -10 -10 4 2.42 1.27
 18 0 4 0.02 1.95
 -13 -21 5 4.67 1.64
 -11 -11 5 44.35 2.6
 -14 -32 6 0.31 1.65
 -14 -28 6 -0.71 1.68
 -14 -26 6 -1.17 1.64
 -10 -6 6 0 1.32
 23 -5 7 -0.47 2.12
 19 5 9 -1.4 1.96
 -16 -28 10 -0.08 1.75
 15 11 11 0.65 1.66
 19 7 11 0.01 1.79
 -14 -8 12 0.63 1.67
 -17 -23 13 0.87 1.72
 -9 5 13 22.72 1.79
 11 15 13 6.52 1.36
 17 11 13 1.59 1.73
 -6 10 14 0.5 1.04
 -15 -7 15 5.18 1.99
 -13 -1 15 26.33 2.19
 -17 -9 19 0.83 1.99
 -13 3 19 2.01 1.77
 15 17 19 1.52 1.56
 -18 -12 20 -1.72 2.11
 -16 -4 20 6.84 2.06
 -16 -2 22 4.83 2.04
 -16 0 24 -0.55 2.1
 10 22 24 3.91 1.32
 -11 11 25 8.42 1.93
 -1 21 25 14.43 1.04
 -20 -14 26 -1.68 2.19
 8 -32 -10 0.89 1.45
 11 -23 -9 -1.09 1.66
 4 -44 -8 1.59 0.87
 10 -16 -8 0.94 1.45
 12 -40 -8 1.42 1.96
 9 -47 -7 -0.09 1.61
 15 -37 -7 -0.29 2.33
 16 -20 -6 -0.16 2.04
 -5 -21 -5 78.22 3.47
 18 -18 -4 0.71 2.12
 -6 -46 -2 0.38 1.16
 20 -18 -2 1.73 2.37
 17 -7 -1 0 1.9
 -10 -36 0 -0.59 1.41
 -6 -8 0 -0.89 0.97
 -11 -33 1 -0.77 1.47
 -11 -27 1 1.27 1.44
 19 -7 1 0.95 2.2
 23 -21 1 -0.68 2.55
 -9 -9 3 12.97 1.37
 -5 -1 3 118.4 5.02
 22 -8 4 -0.34 2.21
 23 -9 5 0.78 2.21
 -12 -12 6 -0.35 1.43
 12 8 6 0.13 1.36
 15 7 7 14.2 1.89
 17 5 7 9.86 1.98
 21 -1 7 -0.69 2.07
 -14 -16 8 0.15 1.69
 15 9 9 0.04 1.59
 -16 -26 10 2.13 1.83
 12 12 10 -0.09 1.3
 -11 -1 11 3.68 1.43
 -9 3 11 2.82 1.45
 -12 -2 12 13.02 1.74
 10 16 14 11.44 1.41
 -18 -20 16 1.08 1.9
 -16 -6 18 2 1.93
 -11 7 19 7.7 1.67
 11 19 19 -0.54 1.33
 -12 6 20 3.61 1.7
 -10 12 24 1.02 1.65
 11 23 27 2.13 1.37
 13 23 29 0.51 1.42
 6 -26 -10 0.76 1.17
 8 -30 -10 9.74 1.6
 8 -28 -10 1.54 1.43
 9 -39 -9 1.48 1.61
 14 -32 -8 0.32 2.15
 14 -30 -8 3.47 2.13
 14 -28 -8 -0.31 2.02
 -3 -25 -7 17.43 1.08
 13 -17 -7 4.96 1.84
 15 -23 -7 1.73 2.18
 10 -10 -6 -0.61 1.35
 12 -12 -6 -0.22 1.48
 17 -19 -5 2.14 2.17
 -6 -20 -4 0.43 1.01
 -7 -39 -3 0.4 1.21
 -5 -13 -3 187.84 7.79
 -3 -9 -3 102.71 4.28
 9 -3 -3 46.73 2.48
 -8 -20 -2 0.98 1.16
 18 -12 -2 1.34 2.06
 -9 -21 -1 3.72 1.25
 21 -19 -1 -1.67 2.45
 4 2 0 0.5 0.72
 20 -12 0 6.01 2.38
 22 -20 0 0.39 2.51
 -11 -25 1 0.06 1.42
 24 -24 2 0.85 2.72
 11 5 3 13.66 1.57
 -9 -5 5 30.49 1.91
 -14 -24 6 0.54 1.62
 12 10 8 1.02 1.35
 -15 -19 9 0.13 1.69
 17 7 9 0.76 1.83
 -16 -24 10 0.1 1.77
 -10 0 10 137.52 6.09
 17 9 11 0.24 1.74
 -13 -3 13 3 1.64
 -16 -12 14 -1 1.83
 14 14 14 0.08 1.57
 -17 -15 15 2.52 1.94
 -9 7 15 109.36 4.97
 -14 -2 16 0.77 1.78
 16 14 16 0 1.65
 -17 -11 17 5.78 2.11
 -14 0 18 7.94 1.92
 -10 8 18 17.66 1.82
 -14 2 20 13 2.07
 -19 -15 21 0.8 2.02
 -13 5 21 1.11 1.75
 -18 -6 24 0.96 2.14
 -2 20 24 0.19 0.84
 -19 -9 25 1.68 2.18
 -18 -4 26 -0.03 2.13
 4 24 28 2.81 0.67
 9 25 31 0.15 1.19
 6 -32 -10 11.95 1.46
 5 -19 -9 5.34 1.04
 8 -44 -8 0.12 1.46
 12 -20 -8 9.92 1.95
 11 -45 -7 1.54 1.95
 15 -35 -7 -0.23 2.27
 -4 -22 -6 3.89 0.91
 16 -38 -6 -1.69 2.48
 19 -19 -3 -0.4 2.5
 16 -8 -2 -0.24 1.82
 -10 -22 0 81.06 3.88
 8 2 0 -0.3 1.05
 16 -4 0 27.16 2.49
 23 -23 1 -1.62 2.74
 -10 -14 2 2.82 1.34
 -6 -4 2 276.66 11.4
 24 -28 2 -0.02 2.8
 24 -26 2 0.75 2.73
 14 4 4 1.56 1.51
 16 2 4 -0.57 1.73
 20 -4 4 1.04 2.04
 24 -16 4 1.17 2.49
 -13 -19 5 15.05 1.85
 -7 -1 5 492.19 20.12
 22 -2 8 0.94 2.2
 -13 -9 9 3.86 1.55
 20 4 10 -0.46 1.96
 -15 -13 11 -0.17 1.74
 -16 -16 12 10.44 1.95
 20 6 12 2.09 1.89
 -15 -9 13 1.74 1.87
 18 12 16 -0.47 1.78
 -18 -14 18 -0.99 1.99
 -19 -19 19 -0.16 2.19
 -1 19 21 -0.03 0.63
 -18 -8 22 2.21 2.15
 -9 13 23 4.25 1.6
 11 21 23 1.64 1.33
 15 19 23 0.52 1.59
 0 22 26 -0.34 0.63
 8 24 28 2.39 1.14
 6 -28 -10 25.89 1.76
 1 -25 -9 2.19 0.44
 11 -25 -9 0.61 1.68
 10 -42 -8 -0.17 1.72
 16 -22 -6 2.43 2.15
 13 -11 -5 14.35 1.89
 18 -20 -4 -0.61 2.23
 15 -9 -3 7.96 1.93
 17 -13 -3 1.18 2.07
 10 -2 -2 9.9 1.52
 20 -20 -2 -0.59 2.26
 -9 -39 -1 -0.48 1.33
 12 0 0 39.78 2.49
 22 -22 0 0.87 2.51
 -9 -13 1 2.33 1.21
 9 3 1 40.9 2.24
 21 -13 1 1.87 2.57
 -12 -30 2 1.87 1.57
 -8 -8 2 -0.29 1.03
 2 4 2 942.75 38.07
 10 4 2 93.4 4.28
 18 -4 2 6.6 2.01
 20 -8 2 -0.87 2.13
 22 -14 2 0.09 2.3
 -11 -15 3 5.5 1.42
 19 -1 5 4.6 2
 -14 -22 6 -0.7 1.73
 18 2 6 0.26 2.18
 -13 -13 7 11.65 1.74
 -9 1 9 12.91 1.42
 21 1 9 0.47 2.09
 -16 -22 10 3.78 1.83
 11 13 11 -1.2 1.26
 -17 -19 13 0.43 1.93
 -14 -4 14 2.85 1.7
 -18 -18 16 -0.1 1.97
 -16 -8 16 0.83 2.06
 -15 -1 19 0.62 1.84
 -5 15 19 2.25 1.06
 17 15 19 1.57 1.7
 -17 -5 21 -1.8 2.03
 13 19 21 -0.71 1.47
 -14 4 22 9.97 2.01
 -12 8 22 2.16 1.77
 12 20 22 1.32 1.41
 -17 -3 23 0.7 2.03
 14 20 24 0.16 1.51
 -20 -12 26 -0.39 2.29
 -8 16 26 0.14 1.52
 -6 18 26 -0.57 1.33
 12 22 26 -0.12 1.38
 11 25 33 -0.12 1.41
 8 26 34 1.58 1.07
 6 -30 -10 0.21 1.2
 9 -21 -9 0.62 1.44
 11 -33 -9 -0.07 1.78
 12 -38 -8 0.17 1.73
 -3 -35 -7 2.49 0.83
 13 -41 -7 1.01 1.97
 15 -33 -7 1.85 2.23
 6 -50 -6 -0 1.16
 14 -16 -6 1.17 1.86
 16 -36 -6 1.25 2.41
 11 -9 -5 4.21 1.54
 15 -15 -5 11.34 2.16
 17 -21 -5 -0.47 2.21
 14 -10 -4 1.69 1.92
 16 -14 -4 -0.19 2.1
 -7 -19 -3 11.92 1.28
 -8 -40 -2 -0.39 1.26
 2 -2 -2 91.75 3.78
 11 -1 -1 7.82 1.58
 15 -5 -1 1.48 1.75
 19 -13 -1 1.06 2.27
 21 -21 -1 -1.57 2.51
 -10 -38 0 3.23 1.43
 18 -8 0 -0.3 1.94
 -11 -23 1 1.46 1.42
 3 3 1 109.12 4.54
 23 -27 1 2.36 2.8
 23 -25 1 0.83 2.63
 -12 -32 2 0.53 1.5
 -12 -28 2 0.37 1.5
 17 -1 3 3.9 1.72
 21 -9 3 0.69 2.2
 -12 -16 4 6.41 1.53
 11 7 5 83.16 3.95
 21 -5 5 3.11 2.19
 22 -6 6 0.32 2.17
 24 -12 6 0.34 2.33
 -15 -31 7 0.04 1.68
 -15 -29 7 2.18 1.72
 -15 -17 9 0.02 1.64
 -11 -3 9 8.18 1.57
 -14 -10 10 1.3 1.71
 -12 -4 10 2.94 1.49
 -8 6 12 -0.23 1.15
 14 12 12 0.7 1.55
 16 12 14 -0.54 1.62
 18 10 14 0.36 1.76
 7 17 15 16.87 1.23
 13 15 15 3.53 1.54
 -15 -3 17 11.89 2
 -9 9 17 16.54 1.68
 -19 -17 19 -0.29 2.08
 -17 -7 19 0.69 1.95
 -18 -10 20 4.32 2.18
 -15 1 21 -0.03 1.86
 -11 9 21 0.46 1.62
 -13 7 23 2.83 1.88
 -20 -14 24 0.16 2.22
 -17 -1 25 0.66 2.08
 13 21 25 2.97 1.49
 11 -29 -9 0.43 1.71
 11 -27 -9 1.62 1.74
 6 -44 -8 0.41 1.19
 9 -13 -7 1.17 1.35
 11 -15 -7 26.11 2.09
 15 -31 -7 1.16 2.17
 15 -29 -7 0.29 2.14
 15 -27 -7 1.04 2.17
 -5 -39 -5 4.06 1.13
 17 -37 -5 0.79 2.52
 -6 -40 -4 0.66 1.13
 -7 -47 -1 -0 1.1
 6 2 0 141.52 5.97
 22 -24 0 -0.47 2.57
 -11 -37 1 -0.3 1.44
 23 -29 1 -1.13 2.77
 -12 -34 2 2.8 1.57
 -12 -26 2 7.05 1.57
 -8 -4 4 41.87 2.22
 -4 2 4 12.45 0.9
 -2 4 4 307.32 12.47
 22 -10 4 -0.78 2.27
 24 -18 4 0.5 2.62
 23 -11 5 -0.88 2.29
 14 6 6 0.97 1.54
 16 4 6 -0.04 1.72
 -15 -27 7 1.66 1.7
 23 -7 7 0.39 2.17
 -14 -14 8 10.16 1.95
 -10 -2 8 103.14 4.71
 11 11 9 6.65 1.35
 -8 4 10 0.76 1.11
 -13 -5 11 -0.37 1.54
 -8 8 14 7.5 1.31
 -17 -13 15 6.57 1.97
 5 17 15 38.09 1.87
 -6 12 16 0.78 1.07
 15 15 17 1.01 1.63
 -10 10 20 64.68 3.41
 8 20 20 25.15 1.64
 -19 -13 21 -1.27 2.21
 -6 16 22 76.03 3.58
 -15 3 23 2.33 1.94
 3 -21 -9 10.56 0.95
 9 -37 -9 1.01 1.61
 8 -16 -8 90.32 4.18
 10 -18 -8 18.79 1.85
 12 -22 -8 1.43 1.71
 7 -47 -7 0.56 1.35
 13 -19 -7 5.67 1.89
 14 -42 -6 -0.25 0.43
 16 -34 -6 0.02 2.33
 -3 -45 -5 1.35 0.88
 7 -7 -5 3.08 1.06
 -4 -46 -4 -0.24 0.98
 12 -8 -4 13.3 1.79
 7 -3 -3 222.12 9.27
 13 -7 -3 4.09 1.56
 -6 -12 -2 174.82 7.32
 14 -6 -2 0.47 1.69
 18 -14 -2 0.63 2.19
 20 -22 -2 0.65 2.48
 -9 -19 -1 2.7 1.24
 17 -9 -1 1.01 2.14
 21 -23 -1 0.33 2.48
 -10 -20 0 0.04 1.27
 -8 -12 0 68.99 3.26
 20 -14 0 1.77 2.33
 22 -26 0 1.62 2.73
 -12 -24 2 0.4 1.43
 13 3 3 8.94 1.65
 15 1 3 3.29 1.74
 19 -5 3 2.56 1.95
 23 -17 3 2.21 2.49
 -14 -20 6 1.11 1.59
 20 -2 6 -0.83 1.96
 -15 -25 7 2.18 1.71
 11 9 7 31.13 2.05
 14 8 8 -0.17 1.48
 -16 -20 10 1.58 1.72
 14 10 10 0.88 1.57
 18 6 10 0.13 1.8
 -16 -14 12 -0.89 1.78
 10 14 12 33.35 2.01
 18 8 12 0.72 1.73
 -16 -10 14 1.78 1.9
 -15 -5 15 10.48 1.96
 -18 -16 16 0.52 1.91
 -18 -12 18 2.91 2.13
 16 16 20 2.34 1.63
 -8 14 22 39.84 2.45
 -3 19 23 11.05 1.12
 -14 6 24 4.99 1.97
 -19 -7 25 0.91 2.28
 6 24 28 -0.17 0.88
 7 -39 -9 -0.77 1.38
 5 -47 -7 -0 1.05
 -4 -38 -6 0.18 0.95
 8 -10 -6 8.46 1.24
 16 -32 -6 -1.31 2.27
 16 -26 -6 0.5 2.15
 5 -7 -5 282.33 11.6
 17 -35 -5 1.19 2.52
 18 -36 -4 -0.32 2.57
 5 -3 -3 115.52 4.92
 19 -23 -3 -0.01 2.35
 -4 -8 -2 0.14 0.69
 20 -24 -2 1.01 2.5
 21 -25 -1 -0.2 2.52
 -4 -4 0 144.66 6.01
 22 -30 0 -0.35 2.76
 22 -28 0 1.12 2.69
 -11 -21 1 3.09 1.43
 17 -5 1 1 1.94
 19 -9 1 0.14 2.16
 21 -15 1 -0.09 2.37
 10 6 4 6.92 1.31
 -13 -17 5 14.78 1.86
 25 -23 5 0.53 2.62
 21 -3 7 3.5 2.23
 16 6 8 1.06 1.68
 16 8 10 -0.2 1.71
 -17 -25 11 -0.04 1.92
 -14 -6 12 29.12 2.29
 16 10 12 -0.06 1.67
 -17 -17 13 1.57 1.96
 9 15 13 42.76 2.29
 -18 -22 14 0.09 2.01
 12 16 16 1.54 1.42
 -17 -9 17 3.01 1.97
 17 13 17 1.73 1.7
 -16 -4 18 0.56 1.93
 -16 -2 20 0.64 1.87
 -16 0 22 -0.04 1.71
 -19 -9 23 1.25 2.16
 -18 -4 24 0.75 2.21
 8 22 24 0.25 1.06
 -20 -10 26 -0.48 2.24
 -3 21 27 8.76 1.18
 -2 22 28 8.98 1.08
 5 -39 -9 0.24 1.08
 9 -23 -9 2.11 1.48
 12 -36 -8 5.37 1.65
 12 -14 -6 2.45 1.55
 14 -18 -6 1.46 1.89
 16 -30 -6 -0.41 2.31
 16 -28 -6 -1.06 2.24
 17 -33 -5 3.65 2.47
 17 -25 -5 1.31 2.26
 18 -24 -4 -0.13 2.3
 -7 -41 -3 1.06 1.18
 -1 -53 -3 0.37 0.67
 17 -15 -3 1.75 1.89
 19 -35 -3 0.78 2.72
 -8 -18 -2 35.21 2.02
 20 -34 -2 2.42 2.71
 21 -33 -1 -0 2.84
 21 -31 -1 -1.23 2.77
 21 -29 -1 0.55 2.7
 21 -27 -1 -0.01 2.57
 -10 -40 0 1.87 1.4
 20 -10 2 2.43 2.35
 -13 -31 3 1.54 1.53
 -13 -29 3 0.79 1.53
 -13 -27 3 1.05 1.56
 18 -2 4 1.34 1.89
 20 -6 4 -0.15 2.18
 -11 -9 5 3.91 1.41
 17 1 5 8.48 2
 25 -25 5 0.28 2.68
 -12 -10 6 5.62 1.51
 -15 -23 7 2.07 1.71
 -9 -1 7 48.99 2.54
 -8 2 8 3.92 1.12
 22 -4 8 -0.16 2.06
 -5 7 9 99.89 4.3
 19 3 9 2.79 1.89
 -17 -23 11 -0.4 1.82
 -15 -11 11 0.32 1.92
 19 9 15 1.94 1.9
 -4 14 16 0 0.9
 -19 -15 19 0.66 2.01
 -9 11 19 12.21 1.56
 -2 18 20 85.08 3.63
 -18 -6 22 -0.28 2.04
 -20 -12 24 0.05 2.09
 -16 2 24 0.83 2.15
 -12 10 24 0 1.79
 -15 5 25 4.02 2.06
 10 24 30 4.76 1.3
 7 25 31 0.38 1.02
 7 -21 -9 2.98 1.26
 4 -16 -8 33.89 1.71
 12 -24 -8 6.17 1.83
 11 -43 -7 -0.01 1.93
 15 -17 -5 4.33 2.19
 17 -31 -5 0.21 2.38
 17 -29 -5 0.41 2.27
 17 -27 -5 1.36 2.31
 16 -16 -4 0.09 2.38
 18 -34 -4 0.53 2.53
 18 -26 -4 1.33 2.39
 -5 -47 -3 0.51 1.05
 19 -33 -3 -1.15 2.62
 19 -25 -3 1.11 2.42
 -2 -54 -2 -0.38 0.78
 16 -10 -2 0.71 1.76
 20 -32 -2 -0 2.61
 20 -28 -2 -1.08 2.61
 20 -26 -2 -0.47 2.52
 -9 -41 -1 -0.08 1.29
 -11 -39 1 -0.12 1.42
 -7 -7 1 24.32 1.53
 7 3 1 49.09 2.4
 -12 -22 2 13.8 1.73
 12 2 2 34.89 2.3
 -13 -33 3 0.73 1.49
 9 5 3 94.51 4.24
 21 -11 3 -0.73 2.18
 23 -19 3 1.63 2.45
 -10 -8 4 2.99 1.28
 24 -22 4 0.55 2.63
 23 -13 5 0.58 2.34
 -13 -11 7 23.51 1.88
 -12 -6 8 1.41 1.45
 20 0 8 0.57 1.97
 -16 -18 10 6.36 1.78
 10 12 10 137.51 5.99
 19 5 11 -0.78 1.97
 -15 -7 13 6.05 1.93
 13 13 13 1.13 1.46
 19 7 13 2.18 1.93
 -18 -20 14 -0.25 1.91
 15 13 15 5.47 1.66
 -16 -6 16 -0.88 2
 -8 10 16 -0.1 1.24
 -19 -19 17 0.53 2.01
 14 16 18 4.15 1.6
 9 19 19 1.72 1.15
 -18 -8 20 1.05 2.04
 4 20 20 67.92 2.92
 -19 -11 21 1.18 2.15
 -11 11 23 1.8 1.74
 -13 9 25 8.3 2.01
 -7 17 25 16.84 1.72
 9 -35 -9 1.01 1.61
 6 -16 -8 3.93 0.8
 10 -40 -8 -1.52 1.77
 12 -34 -8 -1.6 2.02
 13 -21 -7 9.45 2.02
 10 -12 -6 1.18 1.47
 -5 -19 -5 42.92 2.1
 13 -13 -5 27.16 2.25
 -6 -18 -4 9.97 1.13
 18 -32 -4 1 2.47
 18 -30 -4 -0.01 2.48
 18 -28 -4 -0.15 2.37
 15 -11 -3 6.07 1.98
 19 -31 -3 -1.7 2.65
 19 -29 -3 0.5 2.54
 19 -27 -3 -1.33 2.51
 8 -2 -2 310.15 12.84
 20 -30 -2 0.41 2.63
 16 -6 0 -1.05 1.8
 18 -10 0 1.57 2.02
 20 -16 0 1.56 2.3
 -3 -1 1 16.59 0.94
 21 -17 1 1.03 2.35
 8 4 2 65.27 3.07
 14 0 2 11.06 1.74
 18 -6 2 1.01 2
 22 -18 2 -0.28 2.4
 -13 -25 3 2.09 1.6
 -11 -13 3 45.44 2.57
 -12 -14 4 2.53 1.38
 22 -12 4 0 2.32
 13 5 5 3.09 1.46
 15 3 5 1.38 1.62
 21 -7 5 -0.52 2.7
 -14 -18 6 -0.7 1.64
 10 8 6 3.11 1.26
 22 -8 6 0.12 2.14
 -15 -21 7 0.46 1.67
 23 -9 7 -0.27 2.2
 -16 -28 8 1.72 1.78
 -13 -7 9 3.69 1.49
 21 -1 9 -1.01 2
 -17 -15 13 4.18 2.1
 -12 2 14 2.52 1.55
 -17 -11 15 3.35 2.01
 -13 1 15 25 2.17
 17 11 15 2.85 1.72
 -18 -14 16 -1.53 1.97
 -12 4 16 -0.99 1.66
 -13 3 17 18.76 2.07
 10 18 18 0.53 1.24
 6 20 20 1.96 0.89
 -17 -3 21 1.05 1.97
 15 17 21 0 1.45
 -20 -14 22 0.53 2.2
 -4 20 26 -0.37 1.13
 9 23 27 1.7 1.19
 9 -25 -9 4.38 1.33
 8 -42 -8 0.85 1.52
 12 -26 -8 0.5 1.8
 7 -13 -7 63.44 3.05
 9 -45 -7 0.28 1.63
 14 -40 -6 -0.71 1.38
 2 -6 -4 5.16 0.41
 14 -12 -4 0.85 1.73
 -8 -42 -2 2.09 1.26
 18 -16 -2 2.85 2.34
 1 -1 -1 126.2 5.12
 -10 -18 0 27.02 1.87
 -11 -19 1 3.3 1.34
 5 3 1 2.34 0.76
 11 1 1 8.77 1.54
 -12 -38 2 1.09 1.52
 -10 -12 2 54.6 2.83
 -13 -35 3 0.81 1.56
 23 -21 3 0.28 2.53
 24 -24 4 1.35 2.62
 19 -3 5 2.18 1.96
 24 -16 6 0.64 2.42
 -5 5 7 78.32 3.42
 17 3 7 3.12 1.85
 -16 -26 8 1.59 1.8
 22 -2 10 -0.68 2.02
 -17 -21 11 -0.03 1.81
 13 11 11 1.9 1.43
 -16 -12 12 5.12 1.9
 -11 3 13 42.82 2.57
 -11 5 15 61.14 3.25
 -14 0 16 0.42 1.73
 -18 -10 18 -1.12 2.13
 -14 2 18 -0.66 1.8
 -12 6 18 17.44 1.96
 -17 -5 19 -0.62 1.96
 -13 5 19 6.28 1.91
 -10 12 22 19.62 2
 -4 18 22 79.77 3.59
 -17 -1 23 1.02 2.24
 -9 15 25 5.63 1.67
 5 -21 -9 9.71 1.17
 10 -20 -8 1.65 1.47
 12 -32 -8 3.47 1.93
 12 -28 -8 4.82 1.92
 11 -17 -7 15.12 1.8
 13 -37 -7 1.36 2.05
 -2 -44 -6 0 0.65
 4 -10 -6 134.13 5.6
 6 -10 -6 -0.25 0.89
 14 -20 -6 0.36 1.91
 15 -41 -5 -0.44 0.61
 8 -6 -4 2.76 1.11
 17 -17 -3 0.9 2.05
 -6 -48 -2 0.17 0.99
 -7 -11 -1 7.79 1.07
 9 -1 -1 0.74 1.13
 15 -7 -1 1.48 1.74
 19 -17 -1 -0.79 2.37
 10 0 0 -0.37 1.36
 19 -11 1 1.21 2.12
 22 -20 2 0 2.51
 -13 -23 3 3.33 1.63
 -9 -7 3 55.69 2.79
 -7 -3 3 231.63 9.64
 17 -3 3 1.71 1.86
 -6 0 4 0.14 0.85
 24 -28 4 1.38 2.76
 24 -26 4 -1.12 2.64
 -13 -15 5 8.22 1.67
 13 7 7 6.74 1.6
 -16 -24 8 2.8 1.78
 13 9 9 4.8 1.43
 17 5 9 0.79 1.93
 -14 -8 10 24.18 2.1
 -7 7 11 13.68 1.3
 9 13 11 0.81 1.16
 21 1 11 -0.34 1.96
 -12 0 12 100.88 4.79
 20 4 12 3.05 1.97
 -13 -1 13 28.91 2.28
 15 11 13 -0.14 1.64
 17 9 13 1.69 1.76
 -18 -18 14 0.49 1.93
 -16 -8 14 -0.86 1.99
 -2 14 14 7.64 0.74
 4 16 14 0.24 0.69
 6 16 14 17.08 1.26
 20 6 14 -0.1 1.9
 -19 -17 17 1.2 2
 16 14 18 2.55 1.61
 18 12 18 1.37 1.8
 -19 -13 19 1.38 2.03
 -14 4 20 2.01 1.84
 -19 -5 25 -0.86 2.17
 15 19 25 -0.39 1.59
 5 25 31 -0.31 0.79
 7 -37 -9 0.64 1.38
 9 -27 -9 6.33 1.24
 -2 -30 -8 12.18 0.83
 13 -23 -7 2.16 1.92
 -4 -20 -6 0.56 0.79
 12 -44 -6 0.41 2.14
 15 -19 -5 4.23 2.05
 16 -18 -4 -0.37 2.02
 -7 -17 -3 38.77 2.07
 -9 -17 -1 2.14 1.21
 -5 -7 -1 3.72 0.81
 17 -11 -1 -0.27 2.04
 20 -18 0 0.77 2.35
 -9 -11 1 2.28 1.2
 13 -1 1 0.56 1.48
 -12 -20 2 5.38 1.47
 20 -12 2 -0.45 2.18
 19 -7 3 1.5 1.96
 23 -23 3 0.92 2.55
 -14 -32 4 -0.29 1.59
 -14 -30 4 1.46 1.58
 -14 -28 4 -0.21 1.59
 16 0 4 4.03 1.9
 9 7 5 84.01 3.83
 23 -15 5 -0.09 2.02
 20 -4 6 -1.05 1.97
 -15 -19 7 1.78 1.58
 15 5 7 2.6 1.62
 -7 5 9 38.1 2.04
 -3 9 9 63.34 2.76
 -11 1 11 2.95 1.49
 17 7 11 1.47 1.82
 -7 9 13 33.09 1.94
 -5 11 13 17.35 1.26
 -14 -2 14 -0.52 1.79
 12 14 14 2.36 1.37
 -17 -7 17 0.96 1.96
 -15 -1 17 1.86 1.88
 -11 7 17 24.21 2.03
 -15 1 19 0.98 1.83
 -7 15 21 0.92 1.25
 14 18 22 0.75 1.52
 -19 -7 23 -0.66 2.32
 9 21 23 4.17 1.22
 -20 -10 24 0.46 2.23
 11 23 29 0.98 1.3
 3 -37 -9 0.04 0.83
 9 -29 -9 1.46 1.53
 8 -18 -8 0.42 1.27
 9 -15 -7 80.39 3.86
 14 -38 -6 0.39 2.16
 -5 -41 -5 2.35 1.01
 11 -11 -5 42.54 2.58
 -6 -42 -4 -0.06 1.07
 14 -8 -2 20.81 2.08
 18 -18 -2 -0.38 2.2
 -10 -42 0 2.2 1.38
 17 -7 1 0.03 1.84
 22 -22 2 -1.04 2.48
 21 -13 3 -0.29 2.25
 23 -25 3 -2.82 2.67
 -14 -34 4 -0.14 1.57
 -14 -26 4 0.53 1.57
 20 -8 4 1.27 2.14
 22 -14 4 0.84 2.23
 -14 -16 6 1.72 1.62
 24 -18 6 -2.8 2.58
 21 -5 7 2.48 2.13
 22 -6 8 1.12 2.24
 15 7 9 0.06 1.6
 -15 -9 11 1.19 1.74
 15 9 11 0.49 1.63
 -18 -24 12 0.74 2
 -10 4 12 14.51 1.57
 8 14 12 10.84 1.25
 -10 6 14 4.78 1.45
 -15 -3 15 2.02 1.92
 14 14 16 0.47 1.53
 -8 12 18 0.43 1.26
 -6 14 18 0.4 1.1
 -20 -16 20 0.86 2.11
 -12 8 20 25.67 2.21
 12 18 20 0.46 1.43
 -19 -9 21 -0.09 2.09
 -15 3 21 -0.25 1.87
 -13 7 21 -0.48 1.74
 -20 -12 22 -1.18 2.21
 -18 -4 22 4.69 2.09
 -14 6 22 -1.54 1.91
 -18 -2 24 -0.26 2.19
 6 22 24 4.58 0.96
 -5 19 25 23.21 1.69
 14 20 26 0.08 1.5
 12 22 28 -0.25 1.4
 7 -23 -9 3.19 1.33
 -2 -28 -8 1.2 0.58
 10 -38 -8 0.8 1.84
 -3 -37 -7 2.86 0.8
 11 -41 -7 -0.54 1.9
 13 -35 -7 -0.91 2.03
 13 -25 -7 5.59 1.99
 8 -48 -6 0.41 1.56
 12 -16 -6 0.24 1.58
 14 -22 -6 -0.74 1.93
 15 -39 -5 0.18 2.35
 12 -10 -4 -0.33 1.5
 -3 -51 -3 0.12 0.84
 9 -5 -3 96.41 4.38
 13 -9 -3 34.41 2.41
 16 -12 -2 0.26 1.87
 -9 -43 -1 -0.34 1.28
 12 -2 0 -0.21 1.56
 18 -12 0 0.94 2
 21 -21 1 3.58 2.88
 -13 -21 3 7.64 1.62
 23 -29 3 -1.04 2.68
 23 -27 3 2.11 2.74
 -14 -24 4 -0.1 1.61
 14 2 4 11.4 1.7
 -9 -3 5 189.71 8.06
 21 -9 5 0.3 2.18
 22 -10 6 0.08 2.16
 9 9 7 52.41 2.65
 19 -1 7 3.4 1.93
 23 -11 7 1.55 2.17
 -16 -22 8 0.55 1.75
 18 2 8 4.58 1.95
 9 11 9 6.23 1.21
 -12 -2 10 87.61 4.23
 -10 2 10 8.86 1.49
 -13 -3 11 -0.04 1.55
 -14 -4 12 0.52 1.71
 -17 -13 13 1.46 1.83
 -18 -16 14 1.91 1.88
 -18 -12 16 0.39 1.93
 -10 8 16 0.53 1.35
 18 10 16 -0.35 1.79
 -19 -15 17 0.27 2.11
 -16 -2 18 6.22 2.02
 -3 17 19 37.39 1.86
 -18 -6 20 3.44 2.1
 -16 0 20 6.95 1.93
 -9 13 21 0.79 1.51
 11 19 21 0.22 1.31
 10 20 22 16.34 1.55
 13 19 23 0.02 1.47
 4 22 24 -0.1 0.71
 10 22 26 -0.06 1.25
 13 21 27 2.92 1.49
 9 25 33 0.06 1.15
 10 -22 -8 15.37 1.87
 13 -33 -7 0.66 2.08
 10 -46 -6 0.56 1.84
 13 -15 -5 5.86 1.77
 -2 -50 -4 0.11 0.71
 16 -40 -4 0.47 2.51
 -7 -43 -3 0.44 1.15
 15 -13 -3 8.23 1.96
 17 -19 -3 1.29 2.1
 -8 -16 -2 2.48 1.15
 6 -2 -2 61.5 2.82
 19 -19 -1 0.15 2.25
 -5 -3 1 2.5 0.81
 6 4 2 275.07 11.32
 22 -24 2 -0.19 2.48
 8 6 4 4.36 1.05
 18 -4 4 -0.02 1.9
 23 -17 5 0.01 2.45
 -12 -8 6 -0.26 1.6
 16 2 6 -0.55 1.71
 -7 3 7 251.23 10.43
 -11 -1 9 5.72 1.42
 18 4 10 9.32 1.99
 -3 11 11 11.52 0.9
 12 12 12 26.75 1.93
 18 8 14 0.12 1.74
 -17 -9 15 0.41 2.06
 11 15 15 33.23 2.11
 16 12 16 0.43 1.6
 -19 -11 19 0.87 2.05
 -11 9 19 3.42 1.59
 -16 2 22 5.53 2.06
 16 16 22 0.92 1.65
 -15 5 23 2.79 1.97
 -8 16 24 5.17 1.37
 12 20 24 2.61 1.42
 11 21 25 5.37 1.4
 -2 -32 -8 0.59 0.61
 6 -42 -8 0.58 1.23
 11 -19 -7 17 1.98
 13 -31 -7 2.63 2.02
 13 -27 -7 3.21 1.98
 14 -36 -6 0.86 2.18
 1 -9 -5 98.5 4.03
 15 -21 -5 4.78 2.12
 14 -14 -4 4.29 1.94
 16 -20 -4 1.65 2.05
 -9 -29 -3 2.24 1.3
 -4 -52 -2 -0.94 0.91
 4 -2 -2 386.62 15.74
 10 -4 -2 102.59 4.68
 11 -3 -1 11.82 1.67
 16 -8 0 7.8 1.96
 -11 -17 1 -0.05 1.31
 19 -13 1 1.1 2.21
 21 -23 1 -1.91 2.49
 -12 -18 2 24.02 1.97
 -8 -6 2 168.14 7.13
 16 -4 2 0.57 1.9
 18 -8 2 5.26 2.04
 22 -26 2 -0.72 2.74
 7 5 3 5.9 1.02
 11 3 3 28.4 1.98
 15 -1 3 3.46 1.74
 -12 -12 4 3.67 1.43
 22 -16 4 -0.7 2.29
 -15 -29 5 0.6 1.64
 -11 -7 5 90.04 4.29
 12 6 6 5.48 1.5
 24 -20 6 -0.26 2.78
 -15 -17 7 1.54 1.67
 -16 -20 8 3.49 1.74
 20 -2 8 0.73 2.09
 -17 -27 9 -0.34 1.82
 -16 -14 10 9.1 1.93
 -17 -17 11 0.62 1.74
 -16 -10 12 0.76 1.79
 18 6 12 3.43 1.85
 -15 -5 13 1.3 1.75
 -19 -19 15 0.67 1.92
 -7 11 15 107.73 4.78
 -16 -4 16 -0.98 1.85
 -18 -8 18 1.48 1.98
 7 19 19 5.58 1.03
 15 15 19 0.47 1.52
 17 13 19 1.32 1.71
 -20 -14 20 -0.39 1.98
 3 -23 -9 2.99 0.81
 -4 -40 -6 -0.4 0.9
 14 -24 -6 -1.03 1.99
 15 -37 -5 3.15 2.33
 -8 -32 -4 3.78 1.21
 6 -6 -4 15.79 1.22
 -9 -27 -3 13.25 1.48
 -10 -30 -2 0.18 1.41
 -10 -28 -2 10.4 1.52
 18 -20 -2 2.04 2.28
 17 -13 -1 0.28 1.98
 -10 -16 0 -0.08 1.21
 -8 -10 0 -0.02 1
 20 -22 0 -0.92 2.53
 4 4 2 31.88 1.55
 20 -14 2 0.68 2.26
 22 -32 2 1.3 2.7
 22 -30 2 -2.31 2.92
 22 -28 2 1.41 2.67
 -11 -11 3 -0.16 1.31
 21 -15 3 -1.04 2.31
 -14 -22 4 0.51 1.62
 -15 -31 5 0.58 1.59
 -15 -27 5 0.91 1.66
 -13 -13 5 27.96 2.12
 -5 3 5 267.13 10.98
 19 -5 5 2.71 1.95
 14 4 6 1.09 1.56
 -17 -25 9 -0.66 1.79
 21 -3 9 -2.31 2.05
 12 10 10 35.72 2.22
 22 -4 10 0.4 2.02
 -9 5 11 3.31 1.46
 -9 7 13 3.99 1.29
 3 15 13 27.57 1.32
 14 12 14 1.95 1.54
 13 15 17 4.64 1.56
 19 9 17 1.25 1.78
 -17 -3 19 0.93 1.93
 -17 -1 21 0.99 2.01
 -5 17 21 1.61 1.06
 -12 10 22 19.35 2.13
 -13 9 23 4.17 1.85
 -20 -8 24 1.19 2.28
 -16 4 24 2.22 2.05
 -14 8 24 -0.01 1.85
 -21 -11 25 0.5 2.29
 2 -18 -8 44.19 1.96
 8 -40 -8 0.91 1.54
 10 -36 -8 1.04 1.81
 7 -45 -7 -0.75 1.4
 9 -43 -7 0.59 1.68
 8 -12 -6 2.15 1.21
 10 -14 -6 0.2 1.39
 12 -42 -6 -2.08 2.08
 14 -34 -6 -0.5 2.18
 15 -23 -5 3.61 2.08
 -4 -12 -4 72.34 3.13
 16 -38 -4 0.21 2.47
 -9 -33 -3 1.09 1.3
 17 -21 -3 1.53 2.24
 -8 -44 -2 -0.09 1.18
 -6 -6 0 358.44 14.68
 21 -25 1 2.75 2.68
 -13 -19 3 3.9 1.59
 13 1 3 12.96 1.7
 19 -9 3 1.39 2.06
 -15 -25 5 2.28 1.67
 23 -19 5 -2.39 2.47
 8 8 6 1.53 1.01
 24 -22 6 1.36 2.66
 23 -13 7 -1.43 2.22
 -12 -4 8 61.31 3.23
 -10 0 8 -0.03 1.23
 12 8 8 43.48 2.5
 16 4 8 6.88 1.82
 -17 -23 9 0.25 1.79
 -13 -5 9 1.4 1.46
 23 -9 9 0.64 2.15
 8 12 10 -0.44 1.05
 20 0 10 0.18 1.92
 19 3 11 0.1 1.86
 -18 -14 14 0.52 1.86
 -16 -6 14 1.86 1.96
 16 10 14 3.53 1.69
 19 7 15 2.85 1.85
 -19 -13 17 0.26 2.07
 -10 10 18 0.07 1.36
 -19 -7 21 -2.09 2.23
 -20 -10 22 2.03 2.16
 -19 -5 23 -0.14 2.24
 -17 1 23 1.49 2.06
 -10 14 24 9.06 1.78
 -6 18 24 16.34 1.56
 1 -27 -9 2.59 0.47
 5 -23 -9 4.14 1.06
 4 -42 -8 0 1
 10 -24 -8 -0.51 1.57
 11 -39 -7 0.7 1.9
 12 -18 -6 -0.21 1.64
 14 -32 -6 -0.5 2.12
 14 -26 -6 -0.06 2.07
 -7 -31 -5 11.37 1.32
 -7 -29 -5 11.39 1.32
 13 -43 -5 -0.24 0.54
 -8 -26 -4 1.02 1.17
 16 -22 -4 0.28 2.12
 -9 -25 -3 16.35 1.54
 -5 -11 -3 69.41 3.07
 -10 -34 -2 1.2 1.36
 -10 -26 -2 0.69 1.31
 16 -14 -2 6.56 2.03
 -11 -31 -1 0.17 1.39
 -11 -29 -1 -0.11 1.43
 -11 -27 -1 -0.08 1.39
 -9 -15 -1 3.83 1.22
 7 -1 -1 -0.14 0.99
 15 -9 -1 1.07 1.8
 19 -23 -1 0.67 2.37
 18 -14 0 2.27 2.12
 20 -24 0 0.29 2.44
 15 -5 1 1.33 1.71
 21 -33 1 0.56 2.8
 21 -31 1 -0.59 2.85
 21 -29 1 1.89 2.69
 21 -27 1 -0.48 2.54
 -10 -10 2 10.61 1.46
 -4 0 2 -0 0.76
 10 2 2 11.07 1.42
 -10 -6 4 6.23 1.35
 20 -10 4 0.91 2.11
 21 -11 5 1.4 2.17
 -14 -14 6 1.44 1.61
 18 -2 6 0.52 1.96
 20 -6 6 0.17 2.08
 22 -12 6 0.87 2.18
 24 -24 6 -0.37 2.6
 21 -7 7 0.3 2.36
 8 10 8 3.88 1.06
 14 6 8 18.13 1.85
 22 -8 8 -0.01 2.12
 -15 -11 9 0.39 1.66
 -9 3 9 11.6 1.42
 -14 -6 10 0.72 1.64
 16 6 10 12.12 1.92
 21 -1 11 -1.01 1.98
 14 10 12 12.86 1.75
 16 8 12 13.93 1.91
 -17 -11 13 0.66 2.17
 5 15 13 9.04 0.94
 19 5 13 1.56 1.89
 -19 -17 15 1.35 1.94
 -9 9 15 103.2 4.71
 -5 13 15 25.66 1.58
 -18 -10 16 0.02 1.91
 -17 -5 17 4.55 1.92
 9 17 17 15.94 1.43
 8 18 18 16.61 1.37
 -11 11 21 -0.09 1.61
 7 23 27 7.17 1.12
 8 24 30 0.94 1.1
 7 -33 -9 1.46 1.38
 6 -18 -8 44.5 2.18
 8 -20 -8 35.89 2.2
 10 -34 -8 1.89 1.55
 14 -30 -6 -0.85 2.07
 3 -51 -5 0.6 0.81
 5 -51 -5 0.68 1.04
 7 -9 -5 226.3 9.45
 15 -35 -5 0.81 2.27
 15 -25 -5 3.9 2.11
 -8 -34 -4 -0.08 1.17
 4 -6 -4 1.27 0.77
 16 -36 -4 -1 2.35
 -9 -35 -3 2.63 1.3
 17 -37 -3 -0.15 2.48
 17 -23 -3 0.63 2.19
 20 -34 0 -2.94 2.78
 20 -26 0 0.17 2.44
 17 -9 1 0.4 1.91
 19 -15 1 0.29 2.39
 14 -2 2 0.7 1.52
 17 -5 3 3.67 1.87
 21 -17 3 1.75 2.3
 -15 -23 5 4.37 1.68
 23 -21 5 -0.99 2.53
 24 -26 6 0.5 2.64
 -11 -3 7 49.12 2.74
 17 1 7 4.73 1.88
 -16 -18 8 -0.07 1.66
 -17 -21 9 0.35 1.76
 14 8 10 20.1 1.88
 -17 -15 11 0.23 1.81
 -15 -7 11 -0.38 1.68
 7 13 11 10.26 1.12
 -18 -18 12 1.25 1.87
 20 2 12 -0.08 1.92
 11 13 13 12.46 1.45
 20 4 14 0.53 1.96
 17 11 17 3.9 1.75
 -20 -16 18 1.27 1.99
 -19 -9 19 2.52 2.03
 -20 -12 20 2.18 2.05
 14 16 20 0.6 1.56
 -18 -2 22 -1.01 2.03
 10 24 32 -0.18 1.24
 7 -27 -9 2.4 1.3
 10 -26 -8 7.53 1.71
 7 -15 -7 18.74 1.53
 9 -17 -7 63.44 3.23
 11 -21 -7 2.31 1.68
 -7 -33 -5 7.36 1.23
 11 -13 -5 1.59 1.45
 13 -17 -5 15.39 2.03
 15 -33 -5 0.15 2.31
 -6 -16 -4 -1.05 0.93
 14 -16 -4 0.51 1.83
 16 -24 -4 -0.84 2.16
 15 -15 -3 3.94 1.99
 -10 -24 -2 22.81 1.79
 14 -10 -2 -1.25 1.75
 18 -36 -2 1.52 2.63
 18 -24 -2 2.98 2.27
 -11 -25 -1 0.33 1.38
 19 -35 -1 1.43 2.66
 19 -25 -1 1.59 2.37
 -12 -30 0 -1.17 1.45
 -12 -28 0 6.96 1.53
 8 0 0 503.01 20.58
 20 -32 0 0.28 2.74
 20 -30 0 -0.14 2.58
 20 -28 0 2 2.52
 9 1 1 1.6 1.12
 20 -16 2 0.37 2.24
 -8 -2 4 8.18 1.17
 7 7 5 5.88 1
 11 5 5 102.74 4.69
 15 1 5 21.19 2.08
 -16 -30 6 -0.63 1.63
 24 -28 6 0.1 2.64
 -15 -15 7 3.41 1.72
 23 -15 7 -0.17 2.26
 -16 -12 10 0.46 1.77
 2 14 12 109.46 4.48
 -17 -7 15 3.42 2.28
 -13 3 15 47.71 2.9
 -14 2 16 2.87 1.94
 -13 5 17 19.84 2.08
 15 13 17 4.97 1.64
 -14 4 18 8 1.88
 -4 16 18 0.6 0.96
 -18 -4 20 -0.73 1.97
 -8 14 20 0 1.44
 16 14 20 -0.04 1.59
 -18 0 24 1.78 2.05
 7 -31 -9 0.58 1.36
 7 -29 -9 2 1.35
 10 -28 -8 -1.18 1.59
 6 -48 -6 -0.66 1.32
 12 -40 -6 2.03 2.05
 -5 -17 -5 115.89 4.91
 -3 -13 -5 160.1 6.58
 15 -31 -5 2.17 2.2
 15 -29 -5 -0.13 2.12
 -8 -24 -4 3.25 1.05
 12 -12 -4 4.32 1.59
 16 -34 -4 0.53 2.37
 16 -26 -4 -0.53 2.08
 -9 -23 -3 4.66 1.3
 -7 -15 -3 50.53 2.47
 13 -11 -3 27.26 2.23
 17 -35 -3 -0.04 2.47
 17 -25 -3 0.72 2.32
 -10 -36 -2 2.62 1.34
 -6 -10 -2 2.57 0.89
 18 -34 -2 1.38 2.63
 18 -26 -2 -0.14 2.32
 -11 -35 -1 0.87 1.38
 17 -15 -1 0.5 2.02
 19 -33 -1 2.58 2.63
 19 -31 -1 0.63 2.96
 19 -27 -1 -1.12 2.39
 -12 -32 0 5.26 1.51
 -12 -26 0 0.4 1.45
 14 -6 0 58.47 3.27
 -11 -15 1 2.09 1.36
 -12 -16 2 -0.46 1.42
 12 0 2 0 1.39
 18 -10 2 -0.36 1.96
 -13 -17 3 9.69 1.69
 3 5 3 246.04 10.03
 5 5 3 378.35 15.43
 18 -6 4 0.7 1.86
 22 -20 4 -0.14 2.44
 -3 5 5 24.59 1.24
 23 -23 5 -0.81 2.54
 -16 -28 6 0.32 1.67
 -16 -26 6 1.07 1.74
 19 -3 7 0.8 1.99
 24 -18 8 0.17 2.36
 17 3 9 1.54 1.82
 -16 -8 12 17.3 2.12
 -19 -21 13 -0.85 1.77
 -13 1 13 27.04 2.15
 -14 0 14 10.3 1.84
 -12 4 14 4.32 1.52
 -15 -1 15 13.48 2.16
 13 13 15 7.2 1.58
 17 9 15 1.2 1.74
 -15 1 17 3.91 1.94
 -18 -6 18 -0.87 1.92
 -15 3 19 3 1.9
 -9 15 23 8.55 1.63
 7 21 23 3.79 1.05
 -20 -6 24 0.15 2.18
 -21 -9 25 -0.75 2.2
 3 -35 -9 -0.09 0.87
 5 -35 -9 1.17 1.13
 10 -30 -8 9.47 1.43
 1 -15 -7 24.1 1.1
 11 -37 -7 -0.49 2.14
 10 -44 -6 -2.2 1.89
 -7 -25 -5 14.65 1.33
 9 -11 -5 23.15 1.79
 -8 -36 -4 1.43 1.19
 16 -32 -4 -0.31 2.3
 16 -30 -4 0.11 2.23
 16 -28 -4 0.25 2.21
 17 -33 -3 1.51 2.51
 17 -27 -3 -0.11 2.27
 18 -32 -2 0.85 2.66
 18 -30 -2 0.28 2.46
 18 -28 -2 0.76 2.37
 19 -29 -1 -0.51 2.59
 16 -10 0 -0.96 1.9
 -9 -9 1 12.02 1.33
 -1 1 1 126.59 5.14
 13 -3 1 5.8 1.65
 6 6 4 13.46 1.1
 -15 -21 5 2.13 1.69
 1 7 5 58.72 2.41
 13 3 5 29.53 2.12
 23 -25 5 -1 2.59
 22 -14 6 -0.36 2.2
 -9 1 7 55.49 2.84
 11 7 7 5.12 1.36
 20 -4 8 0.87 1.95
 -17 -19 9 -0.03 1.73
 21 -5 9 0.99 2.04
 23 -11 9 -0.14 2.1
 -18 -24 10 0.45 1.8
 -6 8 10 318.73 13.11
 22 -6 10 0.51 2.06
 11 11 11 3.51 1.3
 17 5 11 -0.3 1.86
 -12 2 12 13.64 1.71
 17 7 13 0.45 1.72
 -18 -12 14 0.93 1.91
 -19 -15 15 1.74 1.97
 -12 6 16 0.01 1.56
 -19 -11 17 1.13 2.01
 -9 11 17 41.23 2.4
 -20 -14 18 -0.07 2.01
 -16 0 18 0.94 1.85
 18 10 18 -0.01 1.74
 -13 7 19 3.98 1.74
 -16 2 20 0.32 1.94
 -14 6 20 17.93 2.16
 -10 12 20 -0.19 1.48
 -15 5 21 -0.15 1.81
 -20 -8 22 -0.43 2.15
 -21 -11 23 0.17 2.1
 -12 12 24 7.83 1.89
 14 18 24 2.29 1.56
 11 23 31 -0.15 1.29
 1 -31 -9 0.36 0.49
 5 -25 -9 7.07 1.12
 4 -18 -8 4.86 0.92
 8 -38 -8 -0.13 1.58
 5 -45 -7 0.65 1.13
 11 -23 -7 11.76 1.87
 -6 -30 -6 -0.15 1.04
 2 -48 -6 0.15 0.63
 12 -20 -6 1.81 1.8
 -7 -35 -5 4.96 1.16
 13 -41 -5 2.26 1.47
 -6 -44 -4 -0.28 1.07
 -9 -37 -3 1.94 1.26
 17 -31 -3 -0.99 2.37
 17 -29 -3 0.21 2.26
 16 -16 -2 0.62 2.04
 -11 -23 -1 0.94 1.37
 -12 -24 0 10.33 1.62
 -10 -14 0 13.86 1.49
 18 -16 0 0.04 2.1
 -13 -31 1 -0.33 1.48
 -13 -29 1 0.39 1.47
 19 -17 1 0.77 2.17
 -6 -2 2 65.34 2.98
 16 -6 2 13.5 2.06
 20 -18 2 1.86 2.32
 -9 -5 3 100.25 4.48
 19 -11 3 1.25 2.2
 -14 -18 4 3.96 1.61
 -12 -10 4 -0.33 1.45
 20 -12 4 -1.76 2.19
 22 -22 4 0.47 2.48
 -13 -11 5 9.19 1.46
 19 -7 5 2.76 1.99
 21 -13 5 1.99 2.22
 23 -29 5 1.23 2.67
 23 -27 5 -1.08 2.7
 -16 -24 6 0.17 1.65
 -13 -7 7 7.51 1.39
 7 9 7 15.67 1.25
 15 3 7 10.89 1.78
 -16 -16 8 2.97 1.7
 -14 -8 8 0.5 1.34
 -6 6 8 80.64 3.59
 22 -10 8 -0.25 2.14
 7 11 9 9.74 1.1
 11 9 9 6.05 1.37
 -17 -13 11 0.06 1.76
 -13 -1 11 4.32 1.56
 -18 -16 12 0.25 1.84
 -14 -2 12 24.69 2.12
 -3 13 13 32.34 1.59
 10 14 14 1.18 1.16
 15 11 15 5.52 1.72
 -18 -8 16 -0.72 1.89
 -16 -2 16 0.14 1.79
 5 19 19 11.6 0.97
 11 17 19 2.56 1.34
 -6 16 20 -0.38 1.08
 -19 -5 21 1.11 2.18
 -19 -3 23 -0.57 2.12
 -7 17 23 5.83 1.39
 13 21 29 -0.39 1.43
 12 22 30 2.38 1.4
 1 -29 -9 0.95 0.49
 -2 -34 -8 2.6 0.57
 8 -22 -8 0.84 1.36
 9 -41 -7 0.85 1.67
 -6 -32 -6 1.01 1.02
 -6 -28 -6 1.25 1.03
 8 -8 -4 30.68 1.87
 14 -42 -4 -0.41 0.57
 -7 -45 -3 1.05 1.11
 -5 -49 -3 0.2 0.95
 15 -17 -3 4.85 2.23
 -10 -22 -2 4.26 1.3
 -8 -14 -2 17.75 1.44
 -11 -37 -1 0.01 1.38
 13 -7 -1 3.43 1.54
 -12 -36 0 5.53 1.53
 -13 -33 1 0.03 1.48
 -13 -27 1 0.39 1.53
 -7 -5 1 10.44 1.12
 11 -1 1 8.63 1.98
 10 4 4 1.78 1.23
 17 -3 5 7.24 1.98
 -14 -12 6 0.79 1.5
 20 -8 6 -0.81 2
 21 -9 7 0.07 2.17
 24 -20 8 1.37 2.51
 -15 -9 9 0.81 1.62
 19 -1 9 -0.45 1.82
 -18 -22 10 -1.35 1.83
 -8 6 10 134.82 5.84
 18 2 10 2.4 1.99
 -8 8 12 127.92 5.59
 -6 10 12 116.07 5.01
 -19 -19 13 0.81 1.96
 -17 -9 13 0.14 2.01
 -15 -3 13 7.23 1.8
 -11 5 13 3.56 1.42
 18 8 16 -0.61 1.74
 -12 8 18 0.37 1.58
 -17 -1 19 -0.14 1.87
 -20 -10 20 -0.52 2.02
 -21 -13 21 -0.5 2.21
 -17 1 21 0.92 2.17
 -16 4 22 -1.04 1.95
 -11 13 23 5.84 1.69
 9 23 29 0.64 1.17
 3 -25 -9 9.45 0.95
 6 -40 -8 -0.66 1.31
 3 -45 -7 0.96 0.87
 8 -46 -6 -1.4 1.64
 10 -16 -6 2.9 1.45
 -5 -43 -5 2.12 0.96
 11 -45 -5 -1.36 2.11
 13 -19 -5 12.91 2.04
 -8 -22 -4 -1.14 1.14
 -4 -48 -4 -0.31 0.86
 10 -10 -4 1.84 1.33
 14 -18 -4 1.88 1.85
 -10 -38 -2 -0.49 1.31
 8 -4 -2 64.48 3.12
 12 -8 -2 4.21 1.56
 -7 -9 -1 18.94 1.34
 5 -1 -1 42.1 2.04
 15 -11 -1 1.88 1.78
 17 -17 -1 -0.02 2.02
 12 -4 0 75.03 3.75
 -13 -25 1 1.29 1.49
 17 -11 1 0.39 1.96
 -11 -9 3 51.9 2.79
 21 -21 3 0.49 2.41
 14 0 4 0.13 1.63
 22 -24 4 1.64 2.48
 -15 -19 5 3.2 1.63
 -16 -22 6 0.35 1.59
 16 0 6 0.34 1.87
 22 -16 6 0.17 2.34
 -15 -13 7 5.68 1.61
 13 5 7 33.32 2.28
 15 5 9 2.35 1.59
 -12 0 10 0.05 1.51
 20 -2 10 4.04 1.98
 -11 3 11 0.12 1.36
 21 -3 11 -0.11 2.03
 18 4 12 -0.63 1.86
 13 11 13 5.82 1.49
 15 9 13 2.28 1.71
 -16 -4 14 -0.93 1.79
 -11 7 15 26.97 2.06
 -17 -3 17 1.73 1.87
 14 14 18 0.22 1.51
 16 12 18 -1.18 1.63
 -19 -7 19 0.69 2.05
 3 19 19 3.73 0.58
 10 18 20 15.85 1.53
 15 15 21 -0.44 1.56
 17 13 21 -0.77 1.65
 -14 8 22 14.13 2.09
 8 20 22 0.53 1.07
 12 18 22 17.53 1.71
 -15 7 23 1.43 1.95
 13 19 25 4.37 1.51
 8 22 26 0.17 1.11
 7 25 33 0.87 1.02
 9 25 35 0.46 1.16
 5 -33 -9 0.61 1.15
 9 -19 -7 3.4 1.38
 11 -25 -7 0.82 1.71
 -4 -18 -6 6.92 0.83
 4 -48 -6 -0.33 1.02
 12 -38 -6 5.54 1.59
 -7 -23 -5 30.38 1.76
 5 -9 -5 35.52 1.83
 -9 -21 -3 28.66 1.83
 11 -9 -3 46.59 2.74
 -11 -21 -1 2 1.34
 9 -3 -1 38.26 2.18
 -12 -22 0 0.84 1.38
 10 -2 0 184.65 7.91
 18 -18 0 3.14 2.3
 19 -19 1 -0.62 2.27
 -14 -30 2 0.3 1.49
 -14 -28 2 1.69 1.56
 17 -7 3 2.04 1.91
 2 6 4 2.28 0.43
 12 2 4 1.16 1.4
 22 -32 4 0.52 2.71
 22 -28 4 0.39 2.65
 22 -26 4 0.47 2.73
 18 -4 6 2.02 1.95
 -17 -27 7 0.48 1.74
 23 -19 7 1.26 2.39
 -8 4 8 98.62 4.38
 24 -22 8 -1.13 2.67
 13 7 9 3.44 1.42
 23 -13 9 -0.88 2.18
 -16 -10 10 17.98 2.11
 -14 -4 10 57.66 3.23
 6 12 10 124.25 5.26
 13 9 11 1.14 1.38
 15 7 11 0.01 1.53
 19 1 11 0.1 1.88
 4 14 12 1.48 0.69
 -8 10 14 76.07 3.59
 18 6 14 -1.26 1.77
 -19 -13 15 1.29 1.97
 12 14 16 0.27 1.37
 -20 -12 18 -0.09 2.11
 -13 9 21 -0.6 1.75
 9 19 21 0.42 1.15
 -17 3 23 1.38 2
 5 -27 -9 2.7 1.09
 8 -36 -8 3.07 1.58
 7 -43 -7 0.99 1.44
 11 -33 -7 1.44 1.84
 11 -27 -7 6.5 1.79
 -6 -34 -6 0.52 1.01
 12 -22 -6 0.07 1.75
 11 -15 -5 71.55 3.65
 13 -39 -5 0.6 2.09
 -8 -38 -4 -0.57 1.18
 9 -7 -3 57.88 2.91
 15 -41 -3 1.18 2.53
 -8 -46 -2 0.25 1.18
 14 -12 -2 20.39 2.19
 16 -18 -2 4.1 2.06
 11 -5 -1 0.69 1.45
 -12 -38 0 -0.25 1.42
 -13 -23 1 0.76 1.48
 15 -7 1 0.98 1.82
 -14 -32 2 3.61 1.55
 -14 -26 2 0.06 1.52
 -12 -14 2 42.52 2.41
 18 -12 2 1.88 2
 -13 -15 3 12.33 1.72
 9 3 3 49.79 2.56
 19 -13 3 2.09 2.36
 21 -23 3 0.92 2.58
 -14 -16 4 -0.18 1.65
 20 -14 4 0.82 2.39
 22 -30 4 -1.78 2.72
 21 -15 5 2.8 2.26
 6 8 6 23.06 1.41
 -17 -25 7 2.08 1.73
 24 -24 8 1.81 2.55
 -13 -3 9 11.49 1.63
 22 -8 10 0.67 2.22
 -15 -5 11 0.86 1.67
 -18 -14 12 3.69 1.93
 -19 -17 13 0.88 1.95
 19 3 13 1.5 1.84
 21 -1 13 0.16 1.95
 -18 -10 14 1.23 1.88
 -17 -5 15 2.18 1.89
 19 5 15 1.72 1.83
 -20 -16 16 0.75 2.14
 -19 -9 17 0.44 1.97
 -11 9 17 17.51 1.79
 19 7 17 0.43 1.83
 -18 -2 20 4.39 2.05
 -12 10 20 0.07 1.69
 -20 -6 22 1.07 2.09
 -18 0 22 2.99 2.11
 -21 -9 23 -0.67 2.1
 12 20 26 -0.23 1.38
 11 21 27 2.38 1.35
 10 22 28 1.65 1.29
 5 -31 -9 2.01 1.16
 5 -29 -9 0.98 1.13
 6 -20 -8 1.82 1.13
 -3 -39 -7 1.85 0.76
 11 -29 -7 5.25 1.82
 8 -14 -6 2.76 1.26
 -7 -37 -5 2.96 1.12
 13 -21 -5 3.02 1.82
 12 -14 -4 3.53 1.56
 14 -40 -4 2.17 2.07
 -9 -39 -3 0.98 1.22
 13 -13 -3 3.88 1.68
 15 -19 -3 2.62 2.14
 -10 -20 -2 34.35 2.08
 10 -6 -2 2.12 1.39
 -11 -39 -1 -0.09 1.35
 -9 -13 -1 3.34 1.2
 16 -12 0 15.23 2.21
 -13 -37 1 0.18 1.45
 -14 -34 2 0.15 1.48
 20 -22 2 0.84 2.66
 -5 1 3 126.79 5.36
 21 -25 3 0 2.46
 4 6 4 2.15 0.69
 18 -8 4 0.29 1.9
 -16 -20 6 -0.29 1.64
 10 6 6 -0.17 1.23
 19 -5 7 1.8 1.97
 6 10 8 163.16 6.81
 16 2 8 -0.15 1.71
 20 -6 8 0.28 2.13
 22 -12 8 1.41 2.29
 24 -26 8 0.04 2.56
 -11 1 9 5.51 1.57
 21 -7 9 0.66 2.06
 -16 -6 12 0.38 1.74
 -10 6 12 65.09 3.25
 10 12 12 12.94 1.42
 -6 12 14 19.23 1.39
 20 2 14 0.3 1.88
 16 10 16 0.45 1.61
 20 4 16 -0.08 1.78
 -5 15 17 19.61 1.44
 -1 17 17 214.05 8.72
 -18 -4 18 0.37 1.92
 -9 13 19 3.79 1.48
 -21 -11 21 0.48 2.07
 11 19 23 2.85 1.35
 9 21 25 4.19 1.19
 15 17 25 1.21 1.6
 5 23 27 6.47 0.89
 3 -33 -9 1.38 0.89
 10 -42 -6 0.03 1.83
 12 -36 -6 -1.28 1.98
 12 -24 -6 -0.41 1.73
 7 -49 -5 -0.11 1.56
 9 -47 -5 0.65 1.77
 14 -20 -4 -1.52 1.88
 3 -1 -1 15.05 0.87
 17 -19 -1 -0.6 2.11
 18 -20 0 -1.42 2.18
 -11 -13 1 1.56 1.32
 19 -21 1 -0.66 2.3
 -14 -24 2 3.79 1.59
 -10 -8 2 71.86 3.46
 -2 2 2 88.29 3.64
 13 -1 3 13.81 1.7
 21 -33 3 -0.5 2.69
 21 -31 3 -1.79 2.76
 21 -27 3 1.07 2.57
 16 -4 4 3.2 1.83
 -15 -17 5 5.69 1.69
 5 7 5 263.93 10.82
 19 -9 5 0.34 2
 14 2 6 0.1 1.49
 20 -10 6 -1.5 2.11
 -17 -23 7 1.07 1.74
 21 -11 7 -0.43 2.11
 23 -21 7 1.19 2.61
 -12 -2 8 6.22 1.54
 -4 8 8 640.13 25.97
 24 -28 8 -1.28 2.8
 -4 10 10 251.43 10.32
 -17 -11 11 0.2 1.92
 -10 8 14 21.01 1.76
 8 16 16 2.42 1.12
 14 12 16 0.56 1.54
 6 18 18 0.03 0.73
 17 11 19 0.84 1.67
 -20 -8 20 1.98 2.1
 -10 14 22 0.14 1.52
 10 20 24 -0.29 1.27
 3 -27 -9 2.32 0.84
 7 -17 -7 59.74 2.96
 9 -39 -7 1.46 1.73
 -6 -24 -6 2.65 0.97
 -10 -40 -2 1.22 1.31
 16 -40 -2 -2.83 2.6
 -12 -20 0 46.21 2.64
 -8 -8 0 103.17 4.53
 6 0 0 0.07 0.91
 14 -8 0 -0.37 1.6
 -13 -21 1 1.74 1.49
 17 -13 1 0.08 2
 8 2 2 327.39 13.51
 16 -8 2 -0.8 1.86
 20 -24 2 -0.51 2.5
 -15 -31 3 1.06 1.57
 -15 -29 3 1.35 1.62
 21 -29 3 1.38 2.61
 15 -1 5 17.97 2.01
 21 -17 5 2.06 2.33
 23 -23 7 -3.06 2.56
 10 8 8 1.22 1.22
 23 -15 9 0.44 2.35
 -10 4 10 55.76 2.9
 10 10 10 18.43 1.59
 16 4 10 -0.1 1.67
 -17 -7 13 2.31 2.03
 16 8 14 -0.18 1.64
 -19 -11 15 1.97 2.02
 -20 -14 16 -0.81 1.95
 -18 -6 16 -0.84 1.89
 -8 12 16 1.13 1.26
 7 17 17 30.55 1.72
 -7 15 19 18.54 1.59
 13 15 19 1.16 1.47
 -19 -3 21 -0.43 2.04
 16 14 22 4.61 1.67
 -19 -1 23 0.32 2.08
 -13 11 23 4.8 1.83
 6 24 30 3.78 0.94
 10 24 34 2.38 1.27
 8 -26 -8 1.85 1.32
 -4 -42 -6 -0.09 0.82
 10 -18 -6 -1.01 1.48
 12 -34 -6 -0.85 2.03
 12 -26 -6 0.55 1.83
 -3 -47 -5 -0.33 0.66
 13 -37 -5 -0.36 2.05
 13 -23 -5 11.24 2.02
 -8 -20 -4 10.25 1.24
 14 -38 -4 -0.4 2.24
 5 -5 -3 403.94 16.48
 15 -39 -3 -0.34 2.39
 16 -20 -2 -0.69 2.04
 -11 -19 -1 5.53 1.39
 15 -13 -1 0.93 1.87
 17 -39 -1 0.02 2.54
 18 -38 0 -0.22 2.42
 7 1 1 -0.01 0.88
 19 -23 1 -0.09 2.36
 -8 -4 2 63.46 3
 20 -34 2 -1.15 2.65
 20 -26 2 0.24 2.41
 -15 -27 3 0.24 1.59
 -7 -1 3 70.53 3.21
 11 1 3 27.45 1.96
 -10 -4 4 1.8 1.2
 20 -16 4 0.98 2.18
 -13 -9 5 25.72 2.01
 -16 -18 6 0.15 1.65
 -8 2 6 3.38 1.08
 12 4 6 0.98 1.46
 22 -20 6 1.1 2.39
 -17 -21 7 1.1 1.73
 -14 -6 8 19.53 1.98
 17 1 9 0.09 1.82
 16 6 12 0.41 1.64
 22 -6 12 1.52 2.03
 -19 -15 13 1.77 1.88
 -14 2 14 -0.72 1.86
 12 12 14 1.08 1.35
 -15 1 15 16.11 2.11
 -14 4 16 0.33 1.75
 -2 16 16 0.25 0.7
 -15 3 17 10.87 2.02
 11 15 17 6.42 1.39
 -20 -10 18 -1.41 2.03
 -21 -13 19 -1.24 2.05
 -19 -5 19 0.19 2.03
 -11 11 19 7.51 1.65
 15 13 19 1.23 1.6
 18 10 20 2.67 1.86
 -4 20 24 12.31 1.24
 3 -31 -9 1.04 0.89
 4 -40 -8 2.16 1.11
 9 -21 -7 18.13 1.77
 -6 -36 -6 0.22 1.01
 12 -32 -6 -0.04 1.94
 -7 -21 -5 37.19 2
 9 -13 -5 73.18 3.56
 11 -43 -5 -1.33 2.03
 14 -22 -4 1.17 1.92
 -9 -19 -3 30.06 1.87
 15 -21 -3 1.66 1.98
 13 -9 -1 0.9 1.56
 17 -21 -1 -0.13 2.12
 -10 -12 0 0.11 1.19
 18 -22 0 2.68 2.38
 19 -35 1 -0.11 2.37
 -14 -22 2 0.04 1.52
 18 -14 2 -0.26 2.12
 20 -32 2 2.37 2.7
 20 -30 2 -0.17 2.54
 20 -28 2 -0.58 2.51
 -15 -25 3 2.98 1.63
 19 -15 3 -1.05 2.26
 -12 -8 4 18.16 1.75
 17 -5 5 2.54 1.86
 -13 -5 7 31.89 2.18
 -11 -1 7 22.26 1.81
 23 -27 7 -0.69 2.55
 23 -25 7 1.95 2.57
 -16 -12 8 10.14 1.94
 -10 2 8 107.46 4.89
 14 4 8 2.35 1.47
 22 -14 8 0.84 2.32
 -15 -7 9 1.61 1.71
 5 11 9 21.25 1.24
 19 -3 9 0.34 1.86
 20 -4 10 0.59 1.93
 22 -10 10 1.14 2.24
 21 -5 11 0.85 2
 -18 -12 12 0.9 2.02
 -20 -18 14 0.04 1.88
 14 10 14 0.2 1.49
 -16 0 16 0.27 1.83
 -10 10 16 1.75 1.33
 17 9 17 1.86 1.66
 -16 2 18 8.99 2.17
 -14 6 18 0.01 1.79
 -15 5 19 0.09 1.82
 -16 4 20 7.71 2.12
 -12 12 22 1.28 1.7
 -21 -7 23 0.57 2.12
 5 21 23 5.09 0.88
 -3 21 25 11.51 1.16
 14 18 26 0.24 1.53
 3 -29 -9 1.77 0.86
 6 -38 -8 2.47 1.35
 8 -32 -8 3.92 1.55
 8 -28 -8 12.62 1.67
 -5 -29 -7 10.58 1.05
 12 -28 -6 2.6 1.91
 13 -35 -5 1.4 2.06
 -8 -40 -4 0.24 1.13
 -6 -14 -4 33.52 1.78
 -7 -13 -3 26.31 1.6
 14 -14 -2 2.02 1.79
 16 -38 -2 2.75 2.5
 16 -22 -2 4.94 2.14
 -11 -41 -1 -0.62 1.41
 17 -37 -1 -0.2 2.56
 18 -36 0 0.64 2.6
 19 -25 1 -0.32 2.38
 12 -2 2 36.74 2.35
 -13 -13 3 2.12 1.53
 17 -9 3 3.12 1.89
 -14 -14 4 1.96 1.74
 9 5 5 31.87 1.91
 22 -22 6 0 2.36
 5 9 7 284.84 11.66
 21 -13 7 0 2.19
 23 -31 7 -3.14 2.54
 23 -29 7 0.46 2.66
 -18 -24 8 1.32 1.74
 12 6 8 1.59 1.47
 -18 -16 10 4.26 1.87
 -16 -8 10 0.66 1.73
 14 6 10 -0.14 1.48
 18 0 10 2.21 1.98
 17 3 11 -0.21 1.77
 -14 0 12 0.45 1.6
 12 10 12 2.23 1.27
 14 8 12 -0.14 1.46
 -15 -1 13 7.04 1.83
 -13 3 13 1.02 1.48
 9 13 13 4.14 1.17
 -18 -8 14 1.24 1.93
 -16 -2 14 0.09 1.76
 -13 5 15 2.36 1.61
 17 7 15 5.09 1.78
 -19 -7 17 0.42 1.92
 -17 -1 17 3.79 1.86
 -17 1 19 -0.28 1.91
 -21 -9 21 0.16 2.11
 -5 19 23 10.79 1.26
 12 22 32 -0.82 1.36
 11 23 33 1.5 1.33
 -5 -31 -7 7.66 1.01
 8 -44 -6 0.06 1.6
 -7 -39 -5 1.72 1.1
 11 -17 -5 55.9 3.1
 13 -25 -5 3.54 1.97
 10 -12 -4 1.24 1.42
 12 -16 -4 7.61 1.73
 14 -36 -4 0.17 2.24
 -9 -41 -3 1.09 1.23
 1 -5 -3 72.89 3
 13 -15 -3 14.19 1.95
 15 -37 -3 -0.94 2.35
 15 -23 -3 0.47 2.01
 -10 -18 -2 1.11 1.2
 12 -10 -2 43.32 2.63
 17 -23 -1 0.57 2.15
 16 -14 0 0.86 2.01
 -13 -19 1 -0.51 1.49
 15 -9 1 0.62 1.58
 19 -33 1 1.3 2.63
 19 -31 1 0.17 2.61
 19 -29 1 0.14 2.47
 19 -27 1 -0.82 2.4
 -12 -12 2 9.49 1.49
 10 0 2 142.77 6.24
 -15 -23 3 1.08 1.6
 15 -5 3 2.52 1.71
 -16 -30 4 -1.99 1.68
 -16 -28 4 0.77 1.63
 18 -10 4 1.45 1.95
 -15 -15 5 9.73 1.78
 19 -11 5 3.83 2.19
 -12 -4 6 1.94 1.55
 18 -6 6 -0.61 2
 20 -12 6 0.11 2.09
 -17 -19 7 1.77 1.73
 15 1 7 10.31 1.8
 19 -7 7 1.84 2.04
 20 -8 8 1.24 2.14
 21 -9 9 -0.12 2.04
 12 8 10 2.08 1.28
 -19 -19 11 -0.58 1.83
 -17 -9 11 -1.3 1.94
 -13 1 11 3.83 1.67
 3 13 11 0.72 0.54
 -4 12 12 117.25 4.95
 17 5 13 0.77 1.77
 21 -3 13 1.79 2.11
 -20 -12 16 -0 2.03
 -13 7 17 5.78 1.72
 0 18 18 23.7 1.04
 18 8 18 2.14 1.77
 -20 -6 20 -0.06 2.17
 -17 3 21 0.28 1.83
 -15 7 21 0.96 1.86
 -20 -4 22 -0.31 2.26
 -16 6 22 8.12 2.09
 13 17 23 2.29 1.45
 8 24 32 11.29 1.27
 4 -20 -8 33.54 1.82
 6 -22 -8 28.61 1.8
 -5 -27 -7 11.33 1.05
 9 -37 -7 1.13 1.77
 2 -12 -6 2.6 0.57
 6 -46 -6 -0.18 1.32
 10 -40 -6 0.3 1.86
 13 -33 -5 4.2 2.14
 13 -27 -5 1.59 2.41
 6 -8 -4 3.04 0.95
 14 -24 -4 -0.35 1.95
 11 -11 -3 0.93 1.5
 -8 -12 -2 1.89 1.09
 -4 -6 -2 70.64 3.06
 16 -36 -2 0.2 2.38
 17 -35 -1 -0.07 2.55
 -12 -18 0 0.38 1.37
 18 -34 0 0.84 2.66
 18 -26 0 2.75 2.23
 -9 -7 1 8.27 1.21
 17 -15 1 -0.7 1.93
 -14 -20 2 11.04 1.74
 -11 -7 3 65.76 3.27
 -16 -26 4 0.46 1.64
 14 -2 4 9.66 1.71
 20 -18 4 -0.77 2.24
 3 7 5 498.5 20.19
 13 1 5 19.69 1.84
 -16 -16 6 -1.42 1.64
 4 8 6 5.61 0.71
 22 -24 6 0.66 2.41
 -18 -22 8 2.13 1.84
 22 -16 8 0.3 2.27
 -17 -13 9 0.39 1.81
 -7 7 9 10.37 1.16
 23 -19 9 0.66 2.34
 -7 9 11 5.5 1.11
 18 2 12 3.26 1.91
 20 -2 12 0.3 1.91
 -19 -13 13 0.84 1.92
 -20 -16 14 -1.45 1.94
 -12 6 14 19.03 1.83
 -17 -3 15 2.48 1.98
 -6 14 16 0.29 1.06
 13 13 17 2.69 1.48
 15 11 17 6.25 1.68
 -18 -2 18 -0.58 1.93
 -21 -11 19 0.37 2.17
 -18 0 20 1.14 1.98
 -14 8 20 -0.64 1.84
 16 12 20 4.62 1.65
 -9 15 21 0.54 1.42
 -18 2 22 1.33 2.13
 13 19 27 4.22 1.51
 -2 -24 -8 7.62 0.57
 -5 -33 -7 7.66 0.99
 7 -41 -7 0.39 1.45
 9 -23 -7 7.67 1.58
 10 -20 -6 0.99 1.54
 -5 -15 -5 76.94 3.36
 13 -31 -5 0.97 2.04
 14 -34 -4 0 2.2
 14 -26 -4 0.17 2.01
 15 -35 -3 0.04 2.32
 15 -25 -3 2.47 2.1
 -10 -42 -2 7.34 1.38
 16 -24 -2 -0.58 2.1
 -5 -5 -1 20.87 1.27
 15 -15 -1 0.98 1.88
 18 -32 0 22.01 3.99
 18 -30 0 1.74 2.5
 18 -28 0 -0.28 2.32
 18 -16 2 1.61 2.11
 -15 -21 3 1.61 1.59
 -3 3 3 19.58 1.05
 19 -17 3 2.18 2.41
 -16 -24 4 0.25 1.61
 -6 2 4 29.03 1.61
 11 3 5 13.35 1.56
 21 -21 5 2.43 2.29
 22 -32 6 1.05 2.73
 22 -26 6 0.54 2.48
 9 7 7 24.52 1.65
 -14 -2 10 -0.57 1.52
 -15 -3 11 0 1.64
 -9 7 11 3.28 1.23
 9 11 11 2.08 1.18
 -16 -4 12 7.72 1.92
 -12 4 12 25.86 2.01
 22 -8 12 0.87 2.16
 -9 9 13 50.37 2.69
 19 1 13 1.21 1.82
 18 4 14 1.83 1.78
 -19 -9 15 2.83 1.92
 -3 15 15 22.43 1.28
 18 6 16 -0.17 1.75
 -20 -8 18 -0.49 2.08
 -10 12 18 27.7 2.09
 -13 9 19 0.18 1.7
 -11 13 21 0.06 1.6
 -6 18 22 2.6 1.2
 15 15 23 1.2 1.57
 5 -43 -7 -0.25 1.2
 -6 -22 -6 1.97 0.94
 8 -16 -6 1.6 1.27
 -6 -46 -4 2.54 1.02
 14 -32 -4 0.24 2.09
 -7 -47 -3 0 0.91
 3 -5 -3 255.74 10.43
 15 -33 -3 0.35 2.21
 6 -4 -2 286 11.78
 16 -34 -2 1.61 2.39
 -11 -17 -1 0.38 1.29
 17 -33 -1 -0.62 2.53
 17 -31 -1 -1.16 2.35
 17 -29 -1 0.02 2.26
 17 -27 -1 -0.19 2.2
 14 -10 0 23.7 2.24
 -11 -11 1 8.39 1.41
 9 -1 1 1.08 1.13
 11 -3 1 8.86 1.69
 16 -10 2 7.91 1.97
 8 4 4 44.89 2.33
 16 -6 4 -0.1 1.79
 20 -20 4 -0.71 2.21
 21 -23 5 0.41 2.36
 -10 0 6 4.84 1.3
 22 -30 6 0.67 2.64
 22 -28 6 0.54 2.48
 21 -15 7 2.13 2.17
 -18 -20 8 -1.46 1.84
 -9 5 9 8.47 1.5
 9 9 9 3 1.13
 15 3 9 2.49 1.67
 -18 -14 10 -0.32 1.77
 -12 2 10 86.59 4.18
 22 -12 10 1.58 2.15
 -19 -17 11 -1.14 1.84
 -18 -10 12 5.55 1.93
 -17 -5 13 0.98 1.82
 8 14 14 20.45 1.47
 11 13 15 7.18 1.37
 19 3 15 3.02 1.87
 -18 -4 16 0.06 1.97
 -12 8 16 -0.49 1.53
 20 2 16 0.09 1.96
 19 5 17 2.8 1.84
 -8 14 18 26.05 1.84
 -4 18 20 13.29 1.16
 14 14 20 9.35 1.69
 -19 -1 21 0.45 2.03
 -3 19 21 0.51 0.85
 -7 19 25 10.51 1.51
 9 25 37 0.81 1.04
 7 -19 -7 20.79 1.63
 9 -35 -7 0.77 1.67
 9 -45 -5 -0.64 1.8
 -8 -18 -4 -0.32 1.07
 12 -42 -4 3.78 1.45
 14 -30 -4 0.44 2.12
 -3 -7 -3 20.49 1.08
 13 -43 -3 -0.14 0.66
 15 -31 -3 -1.27 2.24
 15 -29 -3 0.9 2.13
 14 -16 -2 24.76 2.36
 16 -32 -2 -0.23 2.3
 16 -30 -2 3.64 2.25
 16 -28 -2 0.69 2.16
 -9 -11 -1 0.38 1.1
 16 -16 0 4.5 1.99
 14 -6 2 1.02 1.57
 -9 -3 3 47.19 2.48
 -8 0 4 37.77 2.02
 -17 -17 7 1.84 1.75
 -15 -9 7 2.5 1.61
 -7 5 7 43.64 2.22
 -16 -10 8 0.72 1.78
 4 10 8 0.36 0.66
 16 0 8 6.5 1.82
 18 -4 8 0.13 1.84
 -13 -1 9 1.21 1.48
 23 -21 9 0.47 2.39
 21 -7 11 0.8 2.05
 23 -15 11 -0.74 2.21
 -7 11 13 49.83 2.52
 15 9 15 3.98 1.67
 -19 -3 19 1.93 2.12
 9 17 19 6.31 1.23
 -21 -7 21 1.52 2.08
 17 11 21 0.09 1.67
 -14 10 22 1.12 1.81
 12 18 24 0.28 1.38
 -2 22 26 0.2 0.85
 12 20 28 0.52 1.39
 9 23 31 0.63 1.18
 9 -25 -7 5.24 1.58
 -6 -38 -6 0.54 1.03
 -2 -14 -6 0.63 0.45
 6 -14 -6 2.33 1.04
 11 -19 -5 0.63 1.55
 -9 -17 -3 4.44 1.2
 -5 -9 -3 97.96 4.17
 -6 -8 -2 278 11.44
 7 -3 -1 50.28 2.45
 -6 -4 0 0.3 0.83
 4 0 0 347.98 14.18
 8 -2 0 -0.3 1.05
 10 -4 0 -0.08 1.4
 -13 -17 1 1.37 1.48
 17 -17 1 -1.51 2.02
 -14 -18 2 0.16 1.49
 18 -18 2 -0.51 2.15
 17 -11 3 3.37 1.9
 19 -19 3 0.64 2.27
 -16 -22 4 -0.65 1.63
 -14 -12 4 0.16 1.53
 18 -12 4 -0.64 2.05
 -17 -27 5 1.25 1.72
 -15 -13 5 3.62 1.62
 17 -7 5 4.6 1.92
 19 -13 5 1.34 2.05
 21 -25 5 0.15 2.41
 20 -14 6 2 2.25
 13 3 7 0.72 1.47
 19 -5 9 0.83 1.88
 21 -11 9 1.25 2.11
 20 -6 10 0.53 1.96
 15 5 11 -0.01 1.55
 15 7 13 4.86 1.65
 -20 -14 14 -0 1.87
 -18 -6 14 0.05 1.88
 -9 11 15 19.41 1.68
 13 11 15 2.07 1.41
 -20 -10 16 0.24 1.97
 -21 -13 17 0.38 2.04
 -19 -5 17 4.15 2.02
 -12 10 18 10.09 1.76
 16 10 18 5.15 1.68
 6 20 22 28.35 1.6
 2 -20 -8 -0.16 0.67
 -5 -25 -7 16.04 1.15
 -7 -19 -5 67.48 3.11
 5 -49 -5 0.83 1.28
 10 -46 -4 0.29 1.95
 12 -18 -4 0.91 1.64
 7 -7 -3 151.7 6.45
 13 -17 -3 6.61 1.83
 -3 -3 -1 107.65 4.47
 13 -11 -1 1.6 1.59
 -12 -16 0 39.74 2.43
 -4 -2 0 0.3 0.65
 -15 -19 3 1.67 1.57
 -13 -11 3 18.12 1.62
 13 -3 3 9.76 1.71
 12 0 4 11.3 1.63
 20 -22 4 -1.33 2.5
 -17 -25 5 2.36 1.69
 15 -3 5 2.6 1.52
 21 -33 5 -1.85 2.72
 21 -31 5 1.58 2.61
 21 -29 5 2.03 2.54
 21 -27 5 1.06 2.5
 -16 -14 6 1.04 1.64
 18 -8 6 -1.99 1.86
 -9 3 7 48.47 2.53
 11 5 7 52.04 2.78
 19 -9 7 1.99 1.95
 -14 -4 8 1.88 1.57
 20 -10 8 1.33 2.07
 -17 -11 9 -0.78 1.78
 -15 -5 9 2.77 1.75
 -16 -6 10 14.18 1.98
 -19 -15 11 0.04 1.84
 -11 5 11 4.91 1.46
 -19 -11 13 0.13 1.95
 -11 7 13 16.37 1.67
 11 11 13 3.34 1.26
 -21 -9 19 2.31 2.08
 -13 11 21 -0.02 1.73
 -7 17 21 0.04 1.24
 -20 -2 22 -0.1 2.11
 -2 20 22 63.54 2.8
 -8 18 24 -0.68 1.42
 16 14 24 -0 1.6
 6 22 26 0.01 0.91
 7 23 29 1.6 1.05
 11 21 29 0.69 1.32
 10 22 30 -0.37 1.25
 5 25 33 1.49 0.77
 -5 -35 -7 3.29 0.89
 5 -17 -7 32.74 1.8
 9 -27 -7 5.3 1.6
 10 -22 -6 1.11 1.59
 -5 -45 -5 0.21 0.91
 9 -15 -5 8.91 1.49
 -8 -42 -4 -0.14 1.11
 -11 -29 -3 3.82 1.4
 -9 -43 -3 0.5 1.17
 -12 -30 -2 4.13 1.44
 -12 -28 -2 0.19 1.36
 -10 -16 -2 23.36 1.7
 8 -6 -2 173.26 7.35
 -7 -7 -1 23.72 1.49
 9 -5 -1 2.34 1.2
 15 -17 -1 -0.29 2.02
 15 -11 1 1.27 1.82
 -10 -6 2 1.75 1.26
 7 3 3 230.38 9.57
 19 -21 3 2.01 2.23
 -16 -20 4 0.97 1.6
 10 2 4 24.97 1.77
 20 -24 4 0.79 2.86
 -17 -23 5 3.32 1.73
 14 0 6 2.21 1.61
 21 -17 7 0.19 2.42
 -18 -18 8 1.36 1.81
 -12 0 8 9.98 1.52
 22 -20 8 -0.15 2.29
 -19 -21 9 1.36 1.94
 13 5 9 2.54 1.38
 17 -1 9 0.76 1.85
 23 -27 9 0.64 2.51
 23 -25 9 -0.6 2.65
 16 2 10 9.56 1.85
 22 -14 10 -0.53 2.14
 -17 -7 11 0.77 1.91
 -20 -18 12 0.9 1.84
 22 -10 12 2.34 2.15
 13 9 13 9.1 1.53
 21 -5 13 0.31 1.98
 -19 -7 15 2.11 2.06
 -11 9 15 13.48 1.65
 7 15 15 31.51 1.76
 -16 2 16 0.87 1.76
 16 8 16 1.99 1.62
 4 18 18 63.05 2.74
 12 14 18 5.84 1.49
 -5 17 19 8.46 1.12
 -20 -4 20 2.34 2.23
 8 18 20 0.82 1.06
 7 19 21 -0.29 0.97
 11 19 25 3.27 1.36
 10 24 36 0.22 1.22
 -3 -19 -7 39.84 1.8
 9 -31 -7 6.23 1.62
 9 -29 -7 5.89 1.23
 8 -42 -6 -0.7 1.65
 7 -47 -5 0.45 1.55
 11 -39 -5 0.66 1.75
 -10 -28 -4 0.15 1.29
 -11 -33 -3 2.3 1.35
 -11 -27 -3 5.08 1.37
 -12 -26 -2 5.94 1.48
 12 -12 -2 6.15 1.57
 14 -42 -2 -0.58 2.35
 -13 -31 -1 -0.84 1.45
 -13 -29 -1 -0.85 1.42
 -13 -27 -1 1.41 1.46
 -10 -10 0 188.83 8.03
 16 -18 0 -0.29 2
 13 -7 1 3.2 1.56
 -12 -10 2 39.14 2.47
 15 -7 3 8.65 1.84
 -12 -6 4 0.85 1.37
 20 -34 4 -0.59 2.69
 2 8 6 5.93 0.52
 8 6 6 31.61 1.82
 20 -16 6 0.1 2.14
 -13 -3 7 1.19 1.47
 3 9 7 509.07 20.61
 -11 3 9 9.69 1.5
 3 11 9 24.59 1.2
 11 7 9 5.16 1.35
 23 -31 9 -0.04 2.85
 23 -29 9 1.76 2.61
 -18 -12 10 4.66 1.88
 11 9 11 -0.16 1.24
 13 7 11 -0.06 1.49
 19 -3 11 -1.37 1.84
 16 4 12 8.67 1.81
 20 -4 12 1.33 1.95
 -16 0 14 1.93 1.75
 -4 14 14 9.88 1
 16 6 14 2.24 1.64
 -15 3 15 2.83 1.82
 10 14 16 0.17 1.16
 -17 1 17 1.47 1.87
 -15 5 17 4.09 1.82
 -20 -6 18 0.65 2.07
 -16 4 18 -0.91 1.91
 14 12 18 6.11 1.64
 -17 3 19 0.27 1.67
 17 9 19 0.66 1.63
 -10 14 20 24.54 2.04
 13 15 21 -0.6 1.49
 15 13 21 -0.5 1.54
 -22 -8 22 1.7 2.18
 10 18 22 0.35 1.23
 14 18 28 2.34 1.58
 7 25 35 1.48 1.01
 6 -34 -8 5.25 1.36
 7 -39 -7 0.03 1.49
 10 -36 -6 -0.77 1.84
 -7 -41 -5 1.35 1.05
 11 -21 -5 21.37 2.17
 -10 -32 -4 0.58 1.27
 -4 -10 -4 11.02 0.84
 10 -14 -4 34.79 2.27
 12 -40 -4 0.87 2.01
 -11 -25 -3 7.62 1.44
 11 -13 -3 48.18 2.75
 13 -41 -3 0.65 1.76
 -12 -34 -2 3.6 1.42
 14 -18 -2 0.41 1.94
 -11 -15 -1 2.32 1.29
 -14 -30 0 2.8 1.54
 -7 -3 1 50.28 2.43
 -5 -1 1 43.28 2.07
 5 1 1 37.36 1.85
 17 -19 1 -0.21 2.05
 6 2 2 61.94 2.82
 16 -12 2 0.47 1.86
 18 -20 2 3.53 2.24
 -4 4 4 108.52 4.57
 20 -32 4 2.52 2.63
 20 -30 4 -0.02 2.53
 20 -28 4 2.45 2.46
 20 -26 4 0.1 2.39
 21 -19 7 0 2.37
 22 -22 8 1.12 2.36
 21 -13 9 0.27 2.2
 17 1 11 0.01 1.81
 21 -9 11 -0.59 2
 -18 -8 12 -1.18 1.95
 8 12 12 130.02 5.59
 -20 -12 14 0.03 1.94
 -14 4 14 4.17 1.72
 -21 -15 15 -0.45 1.8
 -17 -1 15 2.13 1.81
 -7 13 15 36.5 2.07
 21 -3 15 2.51 1.98
 -14 6 16 1.54 1.69
 -21 -11 17 -0.56 1.99
 -18 0 18 1.44 1.93
 -18 2 20 1.77 1.99
 -16 6 20 -0.18 1.86
 18 8 20 0.75 1.75
 -17 5 21 -0.41 2.08
 -11 15 23 1.18 1.62
 6 -26 -8 16.35 1.52
 -4 -16 -6 3.23 0.72
 10 -24 -6 3.75 1.64
 -10 -26 -4 2.66 1.28
 12 -20 -4 2.9 1.72
 -11 -35 -3 1.23 1.32
 13 -19 -3 3.92 1.78
 -12 -24 -2 -0.9 1.41
 -13 -25 -1 0.06 1.41
 15 -41 -1 -0 2.5
 -14 -32 0 -0.75 1.5
 -14 -28 0 0.05 1.46
 -8 -6 0 -0.06 0.95
 14 -12 0 -0.33 1.69
 -14 -16 2 19.37 1.95
 18 -38 2 -0.59 2.65
 -15 -17 3 6.8 1.64
 17 -13 3 2.09 1.97
 18 -14 4 0.73 1.98
 -17 -21 5 2.42 1.73
 19 -15 5 0.52 2.11
 -5 7 7 24.39 1.4
 14 2 8 19.09 1.85
 22 -24 8 1.18 2.55
 22 -16 10 0.27 2.29
 -5 11 11 19.96 1.3
 23 -19 11 -0.86 2.35
 -20 -16 12 0.98 1.89
 -16 -2 12 -0.24 1.87
 -14 2 12 26.1 2.18
 18 0 12 -2.24 1.93
 20 -2 14 1.43 1.87
 -20 -8 16 -1.1 2.18
 -18 -2 16 -0.18 1.88
 6 16 16 1.07 0.91
 -11 11 17 4.61 1.53
 -9 13 17 29.7 2.03
 17 7 17 1.54 1.77
 -15 7 19 -0.78 1.83
 -22 -10 20 1.66 2.14
 -12 12 20 19 2.03
 -21 -5 21 -1.59 2.11
 9 19 23 3.83 1.22
 7 21 25 7.36 1.1
 10 20 26 0.88 1.25
 8 22 28 0.66 1.15
 4 -22 -8 -0.19 0.92
 6 -32 -8 -0.42 1.32
 7 -21 -7 30.78 1.95
 -6 -20 -6 4.34 0.97
 8 -18 -6 7.79 1.38
 -9 -31 -5 4.21 1.21
 -10 -34 -4 0.68 1.26
 8 -48 -4 0.16 1.73
 -12 -36 -2 0.29 1.34
 -13 -35 -1 0.79 1.41
 -14 -26 0 4.16 1.65
 16 -40 0 0.79 2.56
 -13 -15 1 0.42 1.39
 17 -39 1 -0.08 2.66
 12 -4 2 -1.69 1.51
 18 -22 2 -0 2.16
 11 -1 3 28.7 2.04
 19 -35 3 1.32 2.64
 19 -25 3 -1.25 2.37
 -16 -18 4 0.35 1.6
 16 -8 4 1.11 1.96
 -15 -11 5 10.35 1.74
 -18 -24 6 1.28 1.74
 -15 -7 7 15.91 1.88
 15 -1 7 12 1.88
 17 -5 7 6.37 1.87
 -16 -8 8 6.8 1.78
 8 8 8 82.77 3.73
 20 -12 8 1.07 2.09
 22 -26 8 -0.12 2.4
 19 -7 9 -0.58 1.92
 8 10 10 152.24 6.47
 20 -8 10 1.1 2.07
 -19 -13 11 0.44 1.82
 -15 -1 11 -0.03 1.64
 -19 -9 13 2.46 1.92
 -17 -3 13 3.93 1.83
 17 3 13 1.66 1.75
 17 5 15 1.23 1.73
 14 10 16 1.39 1.52
 5 17 17 12.72 1
 -14 8 18 4.57 1.78
 -6 16 18 30.44 1.81
 18 6 18 0.39 1.72
 -21 -7 19 -0.09 2.11
 -19 -1 19 -0.69 2.05
 -19 1 21 0.21 2.05
 16 12 22 0.32 1.6
 -9 17 23 4.19 1.52
 3 21 23 9.88 0.67
 8 20 24 7.42 1.17
 9 21 27 3.07 1.2
 13 19 29 0.62 1.46
 6 -30 -8 17.04 1.59
 6 -28 -8 -0.45 1.21
 3 -43 -7 1.73 0.94
 4 -46 -6 0.09 1.12
 10 -26 -6 0.4 1.61
 -9 -27 -5 11.81 1.37
 5 -11 -5 363.92 14.89
 7 -13 -5 74.7 3.46
 9 -43 -5 1.38 1.78
 11 -37 -5 1.38 1.96
 -10 -24 -4 0.81 1.25
 6 -50 -4 0.34 1.5
[truncated: 1,491,399 more chars]
