# Supplementary material for: Decoupled MOF Breathing: Pressure‐Induced Reversal of Correlation Between Orthogonal Motions in a Diamondoid Framework
Source: Angew Chem Int Ed Engl. 2025 May 15;64(27):e202504297. doi: 10.1002/anie.202504297 (PMC12207364; doi:10.1002/anie.202504297)
Supplement: Supplementary file 1 — Supporting Information [file ANIE-64-e202504297-s002.zip › SHF-62-CHCl3_SCC-in-CHCL3_600bar.cif]

data_SHF-62-CHCl3_SCC-in-CHCL3_600bar
_audit_creation_date               2024-11-15
_audit_creation_method
;
Olex2 1.5
(compiled 2024.02.16 svn.r378c4104 for OlexSys, GUI svn.r6928)
;
_shelx_SHELXL_version_number       '2019/1'
_audit_contact_author_address      ?
_audit_contact_author_email        ?
_audit_contact_author_name         ''
_audit_contact_author_phone        ?
_publ_contact_author_id_orcid      ?
_publ_section_references
;
Dolomanov, O.V., Bourhis, L.J., Gildea, R.J, Howard, J.A.K. & Puschmann, H.
 (2009), J. Appl. Cryst. 42, 339-341.

Sheldrick, G.M. (2008). Acta Cryst. A64, 112-122.
;
_chemical_name_common              ?
_chemical_name_systematic          ?
_chemical_formula_moiety           'C21 H18 In N2.5 O10, 0.5(C2 H8 N)'
_chemical_formula_sum              'C22 H22 In N3 O10'
_chemical_formula_weight           603.24
_chemical_melting_point            ?
loop_
  _atom_type_symbol
  _atom_type_description
  _atom_type_scat_dispersion_real
  _atom_type_scat_dispersion_imag
  _atom_type_scat_source
 'C' 'C' 0.0010 0.0010 'International Tables Vol C Tables 4.2.6.8 and 6.1.1.4'
 'H' 'H' 0.0000 0.0000 'International Tables Vol C Tables 4.2.6.8 and 6.1.1.4'
 'In' 'In' -1.9470 0.6580
 'International Tables Vol C Tables 4.2.6.8 and 6.1.1.4'
 'N' 'N' 0.0020 0.0010 'International Tables Vol C Tables 4.2.6.8 and 6.1.1.4'
 'O' 'O' 0.0040 0.0030 'International Tables Vol C Tables 4.2.6.8 and 6.1.1.4'

_shelx_space_group_comment
;
The symmetry employed for this shelxl refinement is uniquely defined
by the following loop, which should always be used as a source of
symmetry information in preference to the above space-group names.
They are only intended as comments.
;
_space_group_crystal_system        'orthorhombic'
_space_group_IT_number             70
_space_group_name_H-M_alt          'F d d d'
_space_group_name_Hall             '-F 2uv 2vw'
loop_
  _space_group_symop_operation_xyz
 'x, y, z'
 '-x+3/4, -y+3/4, z'
 '-x+3/4, y, -z+3/4'
 'x, -y+3/4, -z+3/4'
 'x, y+1/2, z+1/2'
 '-x+3/4, -y+5/4, z+1/2'
 '-x+3/4, y+1/2, -z+5/4'
 'x, -y+5/4, -z+5/4'
 'x+1/2, y, z+1/2'
 '-x+5/4, -y+3/4, z+1/2'
 '-x+5/4, y, -z+5/4'
 'x+1/2, -y+3/4, -z+5/4'
 'x+1/2, y+1/2, z'
 '-x+5/4, -y+5/4, z'
 '-x+5/4, y+1/2, -z+3/4'
 'x+1/2, -y+5/4, -z+3/4'
 '-x, -y, -z'
 'x-3/4, y-3/4, -z'
 'x-3/4, -y, z-3/4'
 '-x, y-3/4, z-3/4'
 '-x, -y+1/2, -z+1/2'
 'x-3/4, y-1/4, -z+1/2'
 'x-3/4, -y+1/2, z-1/4'
 '-x, y-1/4, z-1/4'
 '-x+1/2, -y, -z+1/2'
 'x-1/4, y-3/4, -z+1/2'
 'x-1/4, -y, z-1/4'
 '-x+1/2, y-3/4, z-1/4'
 '-x+1/2, -y+1/2, -z'
 'x-1/4, y-1/4, -z'
 'x-1/4, -y+1/2, z-3/4'
 '-x+1/2, y-1/4, z-3/4'

_cell_length_a                     14.76130(16)
_cell_length_b                     28.3006(2)
_cell_length_c                     30.4526(3)
_cell_angle_alpha                  90
_cell_angle_beta                   90
_cell_angle_gamma                  90
_cell_volume                       12721.7(2)
_cell_formula_units_Z              16
_cell_measurement_reflns_used     18471
_cell_measurement_temperature      293(2)
_cell_measurement_theta_max       22.203764395953556
_cell_measurement_theta_min       1.146850976335696
_shelx_estimated_absorpt_T_max     0.981
_shelx_estimated_absorpt_T_min     0.972
_exptl_absorpt_coefficient_mu      0.218
_exptl_absorpt_correction_T_min   0.8241470025057558
_exptl_absorpt_correction_T_max   1.0
_exptl_absorpt_correction_type    empirical
_exptl_absorpt_process_details    
;
DIALS 3.8.2-1-g50706578e-release
Scaling & analysis of unmerged intensities, absorption correction using spherical harmonics
;
_exptl_absorpt_special_details     ?
_exptl_crystal_colour              ?
_exptl_crystal_colour_primary      yellow
_exptl_crystal_density_diffrn      1.260
_exptl_crystal_density_meas        ?
_exptl_crystal_density_method      ?
_exptl_crystal_description         Octahedral
_exptl_crystal_F_000               4864
_exptl_crystal_size_max            0.13
_exptl_crystal_size_mid            0.13
_exptl_crystal_size_min            0.09
_exptl_transmission_factor_max     ?
_exptl_transmission_factor_min     ?
_diffrn_reflns_av_R_equivalents    0.0649
_diffrn_reflns_av_unetI/netI       0.0272
_diffrn_reflns_Laue_measured_fraction_full  0.998
_diffrn_reflns_Laue_measured_fraction_max  0.999
_diffrn_reflns_limit_h_max         21
_diffrn_reflns_limit_h_min         -21
_diffrn_reflns_limit_k_max         40
_diffrn_reflns_limit_k_min         -40
_diffrn_reflns_limit_l_max         43
_diffrn_reflns_limit_l_min         -43
_diffrn_reflns_number              59750
_diffrn_reflns_point_group_measured_fraction_full  0.998
_diffrn_reflns_point_group_measured_fraction_max  0.999
_diffrn_reflns_theta_full          16.950
_diffrn_reflns_theta_max           20.308
_diffrn_reflns_theta_min           1.158
_diffrn_ambient_temperature        293(2)
_diffrn_detector                   'Hybrid Pixel Array Detector'
_diffrn_detector_area_resol_mean   13.3333
_diffrn_measured_fraction_theta_full  0.998
_diffrn_measured_fraction_theta_max  0.999
_diffrn_measurement_device         'Newport 4-circle diffractometer'
_diffrn_measurement_device_type   
 'dectris-CrysAlisPro-abstract goniometer imported dectris images'
_diffrn_measurement_method         '\f scans'
_diffrn_radiation_monochromator    synchrotron
_diffrn_radiation_probe            x-ray
_diffrn_radiation_type             synchrotron
_diffrn_radiation_wavelength       0.4859
_diffrn_source                     synchrotron
_reflns_Friedel_coverage           0.000
_reflns_Friedel_fraction_full      .
_reflns_Friedel_fraction_max       .
_reflns_number_gt                  3508
_reflns_number_total               4866
_reflns_special_details
;
 Reflections were merged by SHELXL according to the crystal
 class for the calculation of statistics and refinement.
 
 _reflns_Friedel_fraction is defined as the number of unique
 Friedel pairs measured divided by the number that would be
 possible theoretically, ignoring centric projections and
 systematic absences.
;
_reflns_threshold_expression       'I > 2\s(I)'
_computing_cell_refinement         ?
_computing_data_collection         ?
_computing_data_reduction          ?
_computing_molecular_graphics      'Olex2 1.5 (Dolomanov et al., 2009)'
_computing_publication_material    'Olex2 1.5 (Dolomanov et al., 2009)'
_computing_structure_refinement    'XL  (Sheldrick, 2008)'
_computing_structure_solution      ?
_refine_diff_density_max           2.511
_refine_diff_density_min           -0.553
_refine_diff_density_rms           0.185
_refine_ls_extinction_coef         .
_refine_ls_extinction_method       none
_refine_ls_goodness_of_fit_ref     1.128
_refine_ls_hydrogen_treatment      mixed
_refine_ls_matrix_type             full
_refine_ls_number_parameters       155
_refine_ls_number_reflns           4866
_refine_ls_number_restraints       227
_refine_ls_R_factor_all            0.0825
_refine_ls_R_factor_gt             0.0672
_refine_ls_restrained_S_all        1.107
_refine_ls_shift/su_max            0.001
_refine_ls_shift/su_mean           0.000
_refine_ls_structure_factor_coef   Fsqd
_refine_ls_weighting_details      
 'w=1/[\s^2^(Fo^2^)+(0.1770P)^2^+20.5588P] where P=(Fo^2^+2Fc^2^)/3'
_refine_ls_weighting_scheme        calc
_refine_ls_wR_factor_gt            0.2511
_refine_ls_wR_factor_ref           0.2621
_refine_special_details            ?
_olex2_refinement_description
;
1. Fixed Uiso
 At 1.2 times of:
  All C(H) groups, All N(H) groups
 At 1.5 times of:
  All C(H,H,H) groups, All N(H,H) groups
2. Restrained distances
 C3-N1
 1.43 with sigma of 0.02
 N1-C9
 1.4 with sigma of 0.02
 C9-C10
 1.5 with sigma of 0.02
 O5-C9
 1.25 with sigma of 0.02
 C1-C2
 1.504 with sigma of 0.01
 C5-C8
 1.504 with sigma of 0.01
 C1-O1
 1.25 with sigma of 0.005
 C1-O2
 1.25 with sigma of 0.005
 C8-O3
 1.25 with sigma of 0.005
 C8-O4
 1.25 with sigma of 0.005
 C3-N1 \\sim C3-N1A
 with sigma of 0.02
 N1-H1 \\sim N1A-H1A
 with sigma of 0.02
 N1-C9 \\sim N1A-C9A
 with sigma of 0.02
 C9-O5 \\sim C9A-O5A
 with sigma of 0.02
 C9-C10 \\sim C9A-C10A
 with sigma of 0.02
 C10-H10A \\sim C10A-H10D
 with sigma of 0.02
 C10-H10B \\sim C10A-H10E
 with sigma of 0.02
 C10-H10C \\sim C10A-H10F
 with sigma of 0.02
 C3-H1 \\sim C3-H1A
 with sigma of 0.04
 C3-C9 \\sim C3-C9A
 with sigma of 0.04
 N1-O5 \\sim N1A-O5A
 with sigma of 0.04
 N1-C10 \\sim N1A-C10A
 with sigma of 0.04
 H1-C9 \\sim H1A-C9A
 with sigma of 0.04
 C9-H10A \\sim C9A-H10D
 with sigma of 0.04
 C9-H10B \\sim C9A-H10E
 with sigma of 0.04
 C9-H10C \\sim C9A-H10F
 with sigma of 0.04
 O5-C10 \\sim O5A-C10A
 with sigma of 0.04
 H10A-H10B \\sim H10D-H10E
 with sigma of 0.04
 H10A-H10C \\sim H10D-H10F
 with sigma of 0.04
 H10B-H10C \\sim H10E-H10F
 with sigma of 0.04
3. Restrained planarity
 N1, C9, O5, C10
 with sigma of 0.1
4. Uiso/Uaniso restraints and constraints
All non-hydrogen atoms have similar U: within 1.7A with sigma of 0.04 and sigma
for terminal atoms of 0.08 within 1.7A
5. Rigid body (RIGU) restrains
 All non-hydrogen atoms
 with sigma for 1-2 distances of 0.004 and sigma for 1-3 distances of 0.004
6. Others
 Fixed Sof: N1(0.5) H1(0.5) C9(0.5) O5(0.5) C10(0.5) H10A(0.5) H10B(0.5)
 H10C(0.5) N2(0.25) H2A(0.25) H2B(0.25) C11(0.25) H11A(0.25) H11B(0.25)
 H11C(0.25) C12(0.25) H12A(0.25) H12B(0.25) H12C(0.25) N3(0.25) H3A(0.25)
 H3B(0.25) C13(0.25) H13A(0.25) H13B(0.25) H13C(0.25) C14(0.25) H14A(0.25)
 H14B(0.25) H14C(0.25) N1A(0.5) H1A(0.5) C9A(0.5) O5A(0.5) C10A(0.5) H10D(0.5)
 H10E(0.5) H10F(0.5)
7.a Free rotating group:
 N2(H2A,H2B,C11,H11A,H11B,H11C,C12,H12A,H12B,H12C), N3(H3A,H3B,C13,H13A,H13B,
 H13C,C14,H14A,H14B,H14C)
7.b Aromatic/amide H refined with riding coordinates:
 C4(H4), C6(H6), C7(H7), N1(H1), N1A(H1A)
7.c Fitted hexagon refined as free rotating group:
 C3(C4,C5,C6,C7,C2)
7.d Idealised Me refined as rotating group:
 C10(H10A,H10B,H10C), C10A(H10D,H10E,H10F)
;
_atom_sites_solution_hydrogens     mixed
_atom_sites_solution_primary       ?
_atom_sites_solution_secondary     ?
loop_
  _atom_site_label
  _atom_site_type_symbol
  _atom_site_fract_x
  _atom_site_fract_y
  _atom_site_fract_z
  _atom_site_U_iso_or_equiv
  _atom_site_adp_type
  _atom_site_occupancy
  _atom_site_site_symmetry_order
  _atom_site_calc_flag
  _atom_site_refinement_flags_posn
  _atom_site_refinement_flags_adp
  _atom_site_refinement_flags_occupancy
  _atom_site_disorder_assembly
  _atom_site_disorder_group
 In1 In 0.625000 0.125000 0.32703(2) 0.03489(19) Uani 1 2 d S T P A .
 O3 O 0.7551(3) 0.34089(14) 0.11465(13) 0.0526(9) Uani 1 1 d D U . . .
 O1 O 0.7372(3) 0.16241(13) 0.29172(13) 0.0587(10) Uani 1 1 d D U . . .
 O4 O 0.8927(3) 0.31852(19) 0.12814(16) 0.0620(12) Uani 1 1 d D U . . .
 C3 C 0.8101(2) 0.22370(17) 0.22449(16) 0.079(2) Uani 1 1 d DG U . . .
 C4 C 0.83885(18) 0.25488(18) 0.19211(17) 0.076(2) Uani 1 1 d G U . A .
 H4 H 0.899805 0.256307 0.184504 0.092 Uiso 1 1 calc R U . . .
 C5 C 0.7765(2) 0.28394(14) 0.17108(12) 0.0560(14) Uani 1 1 d DG U . A .
 C6 C 0.6854(2) 0.28181(14) 0.18245(13) 0.0559(13) Uani 1 1 d G U . A .
 H6 H 0.643733 0.301252 0.168380 0.067 Uiso 1 1 calc R U . . .
 C7 C 0.65663(18) 0.25063(15) 0.21483(14) 0.0593(14) Uani 1 1 d G U . A .
 H7 H 0.595668 0.249205 0.222432 0.071 Uiso 1 1 calc R U . . .
 C2 C 0.7189(2) 0.22157(14) 0.23585(13) 0.0579(13) Uani 1 1 d DG U . A .
 C8 C 0.8096(3) 0.31598(18) 0.13580(17) 0.0511(11) Uani 1 1 d D U . . .
 O2 O 0.5998(3) 0.18295(17) 0.27524(15) 0.0604(10) Uani 1 1 d D U . . .
 C1 C 0.6832(3) 0.18744(17) 0.26973(16) 0.0521(11) Uani 1 1 d D U . . .
 N1 N 0.8775(6) 0.2029(4) 0.2539(4) 0.059(2) Uiso 0.5 1 d D U P A 1
 H1 H 0.857706 0.194451 0.279274 0.070 Uiso 0.5 1 calc DR U P A 1
 C9 C 0.9674(7) 0.1952(4) 0.2466(4) 0.067(3) Uiso 0.5 1 d D U P A 1
 O5 O 1.0089(7) 0.2165(4) 0.2171(4) 0.078(3) Uiso 0.5 1 d D U P A 1
 C10 C 1.0113(13) 0.1608(6) 0.2761(6) 0.096(6) Uiso 0.5 1 d D U P A 1
 H10A H 1.013299 0.173368 0.305390 0.144 Uiso 0.5 1 calc DR U P A 1
 H10B H 1.071811 0.154670 0.266100 0.144 Uiso 0.5 1 calc DR U P A 1
 H10C H 0.977278 0.131849 0.276126 0.144 Uiso 0.5 1 calc DR U P A 1
 N2 N 1.150(2) 0.2558(9) 0.1108(8) 0.100(9) Uiso 0.25 1 d G U P B -1
 H2A H 1.191137 0.247161 0.089354 0.150 Uiso 0.25 1 d G U P B -1
 H2B H 1.084343 0.239858 0.103861 0.150 Uiso 0.25 1 d G U P B -1
 C11 C 1.142(4) 0.3154(9) 0.1122(15) 0.16(2) Uiso 0.25 1 d G U P B -1
 H11A H 1.212604 0.331941 0.118380 0.239 Uiso 0.25 1 d G U P B -1
 H11B H 1.112461 0.331280 0.085051 0.239 Uiso 0.25 1 d G U P B -1
 H11C H 1.095698 0.324004 0.134276 0.239 Uiso 0.25 1 d G U P B -1
 C12 C 1.1902(16) 0.2284(7) 0.1468(8) 0.059(5) Uiso 0.25 1 d G U P B -1
 H12A H 1.144174 0.236444 0.169086 0.088 Uiso 0.25 1 d G U P B -1
 H12B H 1.193069 0.185713 0.142914 0.088 Uiso 0.25 1 d G U P B -1
 H12C H 1.261121 0.244371 0.153230 0.088 Uiso 0.25 1 d G U P B -1
 N3 N 0.5405(15) 0.1345(8) 0.1777(7) 0.063(5) Uiso 0.25 1 d G U P C -1
 H3A H 0.610131 0.143588 0.188209 0.094 Uiso 0.25 1 d G U P C -1
 H3B H 0.532371 0.141496 0.143557 0.094 Uiso 0.25 1 d G U P C -1
 C13 C 0.468(2) 0.1630(11) 0.1925(14) 0.113(13) Uiso 0.25 1 d G U P C -1
 H13A H 0.479505 0.156342 0.228824 0.170 Uiso 0.25 1 d G U P C -1
 H13B H 0.479666 0.198158 0.179180 0.170 Uiso 0.25 1 d G U P C -1
 H13C H 0.394271 0.154068 0.179831 0.170 Uiso 0.25 1 d G U P C -1
 C14 C 0.532(4) 0.0848(9) 0.194(2) 0.19(3) Uiso 0.25 1 d G U P C -1
 H14A H 0.459275 0.075348 0.181160 0.291 Uiso 0.25 1 d G U P C -1
 H14B H 0.587717 0.067273 0.181395 0.291 Uiso 0.25 1 d G U P C -1
 H14C H 0.544420 0.077653 0.230161 0.291 Uiso 0.25 1 d G U P C -1
 N1A N 0.8722(6) 0.1867(4) 0.2404(4) 0.059(2) Uiso 0.5 1 d D U P A 2
 H1A H 0.848964 0.167385 0.259061 0.10(6) Uiso 0.5 1 calc DR . P A 2
 C9A C 0.9598(8) 0.1783(5) 0.2304(4) 0.064(3) Uiso 0.5 1 d D U P A 2
 O5A O 1.0007(8) 0.1953(4) 0.1997(4) 0.087(3) Uiso 0.5 1 d D U P A 2
 C10A C 1.0078(11) 0.1440(6) 0.2590(5) 0.081(4) Uiso 0.5 1 d D U P A 2
 H10D H 0.978565 0.113722 0.257094 0.122 Uiso 0.5 1 calc DR U P A 2
 H10E H 1.006244 0.154841 0.288872 0.122 Uiso 0.5 1 calc DR U P A 2
 H10F H 1.069601 0.141081 0.249586 0.122 Uiso 0.5 1 calc DR U P A 2

loop_
  _atom_site_aniso_label
  _atom_site_aniso_U_11
  _atom_site_aniso_U_22
  _atom_site_aniso_U_33
  _atom_site_aniso_U_23
  _atom_site_aniso_U_13
  _atom_site_aniso_U_12
 In1 0.0458(3) 0.0319(3) 0.0270(3) 0.000 0.000 -0.00180(16)
 O3 0.062(2) 0.051(2) 0.0443(19) 0.0143(16) 0.0035(16) -0.0022(16)
 O1 0.069(2) 0.057(2) 0.051(2) 0.0215(18) 0.0029(18) -0.0062(17)
 O4 0.060(2) 0.067(3) 0.059(3) 0.030(2) 0.0038(17) -0.0006(19)
 C3 0.062(3) 0.091(4) 0.083(4) 0.056(4) 0.011(3) 0.010(3)
 C4 0.059(3) 0.082(4) 0.088(5) 0.052(4) 0.006(3) 0.004(3)
 C5 0.058(3) 0.057(3) 0.053(3) 0.025(2) 0.003(2) -0.002(2)
 C6 0.057(3) 0.057(3) 0.054(3) 0.018(2) -0.002(2) -0.003(2)
 C7 0.057(3) 0.070(3) 0.051(3) 0.019(3) 0.003(2) -0.006(2)
 C2 0.063(3) 0.057(3) 0.054(3) 0.022(2) 0.004(2) -0.005(2)
 C8 0.060(3) 0.050(2) 0.043(2) 0.017(2) 0.004(2) -0.002(2)
 O2 0.065(2) 0.065(2) 0.051(2) 0.022(2) 0.0030(18) -0.0075(18)
 C1 0.068(3) 0.047(2) 0.041(2) 0.008(2) 0.005(2) -0.007(2)

_geom_special_details
;
 All esds (except the esd in the dihedral angle between two l.s. planes)
 are estimated using the full covariance matrix.  The cell esds are taken
 into account individually in the estimation of esds in distances, angles
 and torsion angles; correlations between esds in cell parameters are only
 used when they are defined by crystal symmetry.  An approximate (isotropic)
 treatment of cell esds is used for estimating esds involving l.s. planes.
;
loop_
  _geom_bond_atom_site_label_1
  _geom_bond_atom_site_label_2
  _geom_bond_distance
  _geom_bond_site_symmetry_2
  _geom_bond_publ_flag
 In1 O3 2.318(4) 32_656 ?
 In1 O3 2.318(4) 31_556 ?
 In1 O1 2.241(4) . ?
 In1 O1 2.241(4) 14_545 ?
 In1 O4 2.246(4) 32_656 ?
 In1 O4 2.246(4) 31_556 ?
 In1 C8 2.631(4) 32_656 ?
 In1 C8 2.631(4) 31_556 ?
 In1 O2 2.305(4) . ?
 In1 O2 2.305(4) 14_545 ?
 In1 C1 2.628(4) . ?
 In1 C1 2.628(4) 14_545 ?
 O3 C8 1.249(4) . ?
 O1 C1 1.259(4) . ?
 O4 C8 1.250(4) . ?
 C3 C4 1.3900 . ?
 C3 C2 1.3900 . ?
 C3 N1 1.462(8) . ?
 C3 N1A 1.474(9) . ?
 C4 H4 0.9300 . ?
 C4 C5 1.3900 . ?
 C5 C6 1.3900 . ?
 C5 C8 1.489(4) . ?
 C6 H6 0.9300 . ?
 C6 C7 1.3900 . ?
 C7 H7 0.9300 . ?
 C7 C2 1.3900 . ?
 C2 C1 1.508(4) . ?
 O2 C1 1.249(4) . ?
 N1 H1 0.8600 . ?
 N1 C9 1.363(10) . ?
 C9 O5 1.244(10) . ?
 C9 C10 1.477(12) . ?
 C10 H10A 0.9600 . ?
 C10 H10B 0.9600 . ?
 C10 H10C 0.9600 . ?
 N2 H2A 0.9251 . ?
 N2 H2B 1.0896 . ?
 N2 C11 1.6921 . ?
 N2 C12 1.4663 . ?
 C11 H11A 1.1578 . ?
 C11 H11B 1.0373 . ?
 C11 H11C 0.9896 . ?
 C12 H12A 0.9881 . ?
 C12 H12B 1.2142 . ?
 C12 H12C 1.1567 . ?
 N3 H3A 1.1071 . ?
 N3 H3B 1.0642 . ?
 N3 C13 1.4166 . ?
 N3 C14 1.4941 . ?
 C13 H13A 1.1348 . ?
 C13 H13B 1.0884 . ?
 C13 H13C 1.1804 . ?
 C14 H14A 1.1784 . ?
 C14 H14B 1.0269 . ?
 C14 H14C 1.1382 . ?
 N1A H1A 0.8600 . ?
 N1A C9A 1.348(12) . ?
 C9A O5A 1.214(12) . ?
 C9A C10A 1.486(14) . ?
 C10A H10D 0.9600 . ?
 C10A H10E 0.9600 . ?
 C10A H10F 0.9600 . ?

loop_
  _geom_angle_atom_site_label_1
  _geom_angle_atom_site_label_2
  _geom_angle_atom_site_label_3
  _geom_angle
  _geom_angle_site_symmetry_1
  _geom_angle_site_symmetry_3
  _geom_angle_publ_flag
 O3 In1 O3 120.8(2) 32_656 31_556 ?
 O3 In1 C8 28.33(10) 31_556 31_556 ?
 O3 In1 C8 102.01(16) 32_656 31_556 ?
 O3 In1 C8 102.01(16) 31_556 32_656 ?
 O3 In1 C8 28.33(10) 32_656 32_656 ?
 O3 In1 C1 107.32(15) 32_656 14_545 ?
 O3 In1 C1 107.32(15) 31_556 . ?
 O3 In1 C1 111.01(13) 32_656 . ?
 O3 In1 C1 111.01(13) 31_556 14_545 ?
 O1 In1 O3 82.51(14) . 32_656 ?
 O1 In1 O3 127.20(16) . 31_556 ?
 O1 In1 O3 82.51(14) 14_545 31_556 ?
 O1 In1 O3 127.20(16) 14_545 32_656 ?
 O1 In1 O1 122.6(2) 14_545 . ?
 O1 In1 O4 84.86(17) . 31_556 ?
 O1 In1 O4 84.86(17) 14_545 32_656 ?
 O1 In1 O4 139.00(14) 14_545 31_556 ?
 O1 In1 O4 139.00(14) . 32_656 ?
 O1 In1 C8 110.81(13) . 32_656 ?
 O1 In1 C8 110.81(13) 14_545 31_556 ?
 O1 In1 C8 107.31(15) . 31_556 ?
 O1 In1 C8 107.31(15) 14_545 32_656 ?
 O1 In1 O2 83.61(16) . 14_545 ?
 O1 In1 O2 56.95(13) . . ?
 O1 In1 O2 83.61(16) 14_545 . ?
 O1 In1 O2 56.95(13) 14_545 14_545 ?
 O1 In1 C1 103.93(16) . 14_545 ?
 O1 In1 C1 28.58(10) 14_545 14_545 ?
 O1 In1 C1 103.93(16) 14_545 . ?
 O1 In1 C1 28.58(10) . . ?
 O4 In1 O3 56.63(13) 31_556 31_556 ?
 O4 In1 O3 56.63(13) 32_656 32_656 ?
 O4 In1 O3 82.26(17) 32_656 31_556 ?
 O4 In1 O3 82.26(17) 31_556 32_656 ?
 O4 In1 O4 92.3(3) 31_556 32_656 ?
 O4 In1 C8 86.44(19) 32_656 31_556 ?
 O4 In1 C8 86.44(19) 31_556 32_656 ?
 O4 In1 C8 28.31(10) 32_656 32_656 ?
 O4 In1 C8 28.31(10) 31_556 31_556 ?
 O4 In1 O2 89.2(2) 32_656 14_545 ?
 O4 In1 O2 164.05(16) 32_656 . ?
 O4 In1 O2 164.05(16) 31_556 14_545 ?
 O4 In1 O2 89.2(2) 31_556 . ?
 O4 In1 C1 86.77(19) 31_556 . ?
 O4 In1 C1 86.77(19) 32_656 14_545 ?
 O4 In1 C1 167.58(15) 32_656 . ?
 O4 In1 C1 167.58(15) 31_556 14_545 ?
 C8 In1 C8 94.3(3) 31_556 32_656 ?
 O2 In1 O3 139.22(13) . 32_656 ?
 O2 In1 O3 85.34(16) . 31_556 ?
 O2 In1 O3 85.34(16) 14_545 32_656 ?
 O2 In1 O3 139.22(13) 14_545 31_556 ?
 O2 In1 C8 167.40(14) . 32_656 ?
 O2 In1 C8 87.40(19) 14_545 32_656 ?
 O2 In1 C8 87.40(19) . 31_556 ?
 O2 In1 C8 167.41(14) 14_545 31_556 ?
 O2 In1 O2 93.7(3) 14_545 . ?
 O2 In1 C1 88.36(18) . 14_545 ?
 O2 In1 C1 28.37(10) . . ?
 O2 In1 C1 28.37(10) 14_545 14_545 ?
 O2 In1 C1 88.36(18) 14_545 . ?
 C1 In1 C8 139.34(13) 14_545 31_556 ?
 C1 In1 C8 139.34(13) . 32_656 ?
 C1 In1 C8 98.3(2) . 31_556 ?
 C1 In1 C8 98.3(2) 14_545 32_656 ?
 C1 In1 C1 96.8(2) 14_545 . ?
 C8 O3 In1 89.9(3) . 23_655 ?
 C1 O1 In1 93.1(3) . . ?
 C8 O4 In1 93.2(3) . 23_655 ?
 C4 C3 C2 120.0 . . ?
 C4 C3 N1 118.8(5) . . ?
 C4 C3 N1A 119.6(5) . . ?
 C2 C3 N1 119.3(5) . . ?
 C2 C3 N1A 119.3(5) . . ?
 C3 C4 H4 120.0 . . ?
 C3 C4 C5 120.0 . . ?
 C5 C4 H4 120.0 . . ?
 C4 C5 C8 118.4(3) . . ?
 C6 C5 C4 120.0 . . ?
 C6 C5 C8 121.6(3) . . ?
 C5 C6 H6 120.0 . . ?
 C7 C6 C5 120.0 . . ?
 C7 C6 H6 120.0 . . ?
 C6 C7 H7 120.0 . . ?
 C6 C7 C2 120.0 . . ?
 C2 C7 H7 120.0 . . ?
 C3 C2 C1 122.4(3) . . ?
 C7 C2 C3 120.0 . . ?
 C7 C2 C1 117.5(3) . . ?
 O3 C8 In1 61.8(3) . 23_655 ?
 O3 C8 O4 120.2(4) . . ?
 O3 C8 C5 120.3(4) . . ?
 O4 C8 In1 58.5(3) . 23_655 ?
 O4 C8 C5 119.5(4) . . ?
 C5 C8 In1 176.4(4) . 23_655 ?
 C1 O2 In1 90.3(3) . . ?
 O1 C1 In1 58.4(2) . . ?
 O1 C1 C2 120.2(4) . . ?
 C2 C1 In1 177.5(4) . . ?
 O2 C1 In1 61.3(3) . . ?
 O2 C1 O1 119.7(4) . . ?
 O2 C1 C2 120.1(4) . . ?
 C3 N1 H1 115.6 . . ?
 C9 N1 C3 128.8(9) . . ?
 C9 N1 H1 115.6 . . ?
 N1 C9 C10 115.7(11) . . ?
 O5 C9 N1 121.3(11) . . ?
 O5 C9 C10 123.0(11) . . ?
 C9 C10 H10A 109.5 . . ?
 C9 C10 H10B 109.5 . . ?
 C9 C10 H10C 109.5 . . ?
 H10A C10 H10B 109.5 . . ?
 H10A C10 H10C 109.5 . . ?
 H10B C10 H10C 109.5 . . ?
 H2A N2 H2B 109.7 . . ?
 C11 N2 H2A 109.0 . . ?
 C11 N2 H2B 110.8 . . ?
 C12 N2 H2A 97.1 . . ?
 C12 N2 H2B 106.7 . . ?
 C12 N2 C11 122.5 . . ?
 N2 C11 H11A 110.2 . . ?
 N2 C11 H11B 116.3 . . ?
 N2 C11 H11C 108.1 . . ?
 H11A C11 H11B 109.4 . . ?
 H11A C11 H11C 114.3 . . ?
 H11B C11 H11C 98.3 . . ?
 N2 C12 H12A 96.5 . . ?
 N2 C12 H12B 117.9 . . ?
 N2 C12 H12C 106.7 . . ?
 H12A C12 H12B 108.6 . . ?
 H12A C12 H12C 114.5 . . ?
 H12B C12 H12C 112.0 . . ?
 H3A N3 H3B 110.2 . . ?
 C13 N3 H3A 118.5 . . ?
 C13 N3 H3B 96.9 . . ?
 C13 N3 C14 111.8 . . ?
 C14 N3 H3A 101.4 . . ?
 C14 N3 H3B 119.2 . . ?
 N3 C13 H13A 95.8 . . ?
 N3 C13 H13B 106.3 . . ?
 N3 C13 H13C 118.0 . . ?
 H13A C13 H13B 119.4 . . ?
 H13A C13 H13C 115.0 . . ?
 H13B C13 H13C 102.8 . . ?
 N3 C14 H14A 100.3 . . ?
 N3 C14 H14B 105.7 . . ?
 N3 C14 H14C 118.4 . . ?
 H14A C14 H14B 119.8 . . ?
 H14A C14 H14C 114.8 . . ?
 H14B C14 H14C 98.6 . . ?
 C3 N1A H1A 114.8 . . ?
 C9A N1A C3 130.3(10) . . ?
 C9A N1A H1A 114.8 . . ?
 N1A C9A C10A 116.1(11) . . ?
 O5A C9A N1A 125.6(12) . . ?
 O5A C9A C10A 118.3(11) . . ?
 C9A C10A H10D 109.5 . . ?
 C9A C10A H10E 109.5 . . ?
 C9A C10A H10F 109.5 . . ?
 H10D C10A H10E 109.5 . . ?
 H10D C10A H10F 109.5 . . ?
 H10E C10A H10F 109.5 . . ?

loop_
  _geom_torsion_atom_site_label_1
  _geom_torsion_atom_site_label_2
  _geom_torsion_atom_site_label_3
  _geom_torsion_atom_site_label_4
  _geom_torsion
  _geom_torsion_site_symmetry_1
  _geom_torsion_site_symmetry_2
  _geom_torsion_site_symmetry_3
  _geom_torsion_site_symmetry_4
  _geom_torsion_publ_flag
 In1 O3 C8 O4 -1.8(6) 23_655 . . . ?
 In1 O3 C8 C5 176.7(5) 23_655 . . . ?
 In1 O1 C1 C2 -177.6(4) . . . . ?
 In1 O1 C1 O2 0.4(6) . . . . ?
 In1 O4 C8 O3 1.8(7) 23_655 . . . ?
 In1 O4 C8 C5 -176.6(5) 23_655 . . . ?
 In1 O2 C1 O1 -0.4(6) . . . . ?
 In1 O2 C1 C2 177.6(5) . . . . ?
 C3 C4 C5 C6 0.0 . . . . ?
 C3 C4 C5 C8 -178.5(5) . . . . ?
 C3 C2 C1 O1 6.3(7) . . . . ?
 C3 C2 C1 O2 -171.7(5) . . . . ?
 C3 N1 C9 O5 19(2) . . . . ?
 C3 N1 C9 C10 -161.4(13) . . . . ?
 C3 N1A C9A O5A -14(3) . . . . ?
 C3 N1A C9A C10A 168.2(13) . . . . ?
 C4 C3 C2 C7 0.0 . . . . ?
 C4 C3 C2 C1 178.1(5) . . . . ?
 C4 C3 N1 C9 -26.0(15) . . . . ?
 C4 C3 N1A C9A 4.2(17) . . . . ?
 C4 C5 C6 C7 0.0 . . . . ?
 C4 C5 C8 O3 176.4(5) . . . . ?
 C4 C5 C8 O4 -5.1(8) . . . . ?
 C5 C6 C7 C2 0.0 . . . . ?
 C6 C5 C8 O3 -2.0(8) . . . . ?
 C6 C5 C8 O4 176.4(5) . . . . ?
 C6 C7 C2 C3 0.0 . . . . ?
 C6 C7 C2 C1 -178.2(5) . . . . ?
 C7 C2 C1 O1 -175.5(4) . . . . ?
 C7 C2 C1 O2 6.4(7) . . . . ?
 C2 C3 C4 C5 0.0 . . . . ?
 C2 C3 N1 C9 169.9(11) . . . . ?
 C2 C3 N1A C9A 172.3(12) . . . . ?
 C8 C5 C6 C7 178.4(5) . . . . ?
 N1 C3 C4 C5 -164.0(7) . . . . ?
 N1 C3 C2 C7 163.9(7) . . . . ?
 N1 C3 C2 C1 -18.0(8) . . . . ?
 N1A C3 C4 C5 168.0(7) . . . . ?
 N1A C3 C2 C7 -168.0(7) . . . . ?
 N1A C3 C2 C1 10.0(8) . . . . ?

_shelx_res_file
;
TITL shelxt in F d d d
    dia0222_126_shf-62-chcl3-chcl3_x5_600bar.res
    created by SHELXL-2019/1 at 14:22:18 on 15-Nov-2024
CELL 0.4859 14.7613 28.3006 30.4526 90 90 90
ZERR 16 0.000155 0.000244 0.000251 0 0 0
LATT 4
SYMM 0.75-X,0.75-Y,+Z
SYMM 0.75-X,+Y,0.75-Z
SYMM +X,0.75-Y,0.75-Z
SFAC C H In N O
DISP C 0.001 0.001 6.068
DISP H -0 0 0.607
DISP In -1.947 0.658 1423.319
DISP N 0.002 0.001 8.983
DISP O 0.004 0.003 13.336
UNIT 352 352 16 48 160
DFIX 1.43 C3 N1
DFIX 1.4 N1 C9
DFIX 1.5 C9 C10
DFIX 1.25 O5 C9
DFIX 1.504 0.01 C1 C2
DFIX 1.504 0.01 C5 C8
DFIX 1.25 0.005 C1 O1
DFIX 1.25 0.005 C1 O2
DFIX 1.25 0.005 C8 O3
DFIX 1.25 0.005 C8 O4
FLAT N1 C9 O5 C10
RIGU
SIMU 0.04 0.08 1.7
SADI C3 N1 C3 N1A
SADI N1 H1 N1A H1A
SADI N1 C9 N1A C9A
SADI C9 O5 C9A O5A
SADI C9 C10 C9A C10A
SADI C10 H10a C10A H10d
SADI C10 H10b C10A H10e
SADI C10 H10c C10A H10f
SADI 0.04 C3 H1 C3 H1A
SADI 0.04 C3 C9 C3 C9A
SADI 0.04 N1 O5 N1A O5A
SADI 0.04 N1 C10 N1A C10A
SADI 0.04 H1 C9 H1A C9A
SADI 0.04 C9 H10a C9A H10d
SADI 0.04 C9 H10b C9A H10e
SADI 0.04 C9 H10c C9A H10f
SADI 0.04 O5 C10 O5A C10A
SADI 0.04 H10a H10b H10d H10e
SADI 0.04 H10a H10c H10d H10f
SADI 0.04 H10b H10c H10e H10f

L.S. 49
PLAN  6
SIZE 0.09 0.13 0.13
CONF
BOND
MORE -1
BOND $H
fmap 2
acta
SHEL 99 0.7
OMIT 0 2 2
OMIT 0 4 0
OMIT 0 4 4
OMIT 1 3 3
OMIT 1 3 7
OMIT 2 2 0
OMIT 2 2 4
REM <olex2.extras>
REM <HklSrc ".\\SHF-62-CHCl3_SCC-in-CHCL3_600bar">
REM </olex2.extras>

WGHT    0.177000   20.558798
FVAR       0.07526
IN1   3    0.625000    0.125000    0.327032    10.50000    0.04582    0.03187 =
         0.02698    0.00000    0.00000   -0.00180
O3    5    0.755126    0.340887    0.114648    11.00000    0.06246    0.05113 =
         0.04429    0.01431    0.00347   -0.00217
O1    5    0.737199    0.162409    0.291719    11.00000    0.06861    0.05675 =
         0.05060    0.02152    0.00293   -0.00617
O4    5    0.892676    0.318522    0.128138    11.00000    0.05962    0.06742 =
         0.05906    0.03029    0.00380   -0.00059
AFIX  66
C3    1    0.810050    0.223700    0.224491    11.00000    0.06239    0.09125 =
         0.08325    0.05600    0.01118    0.00951
C4    1    0.838846    0.254883    0.192106    11.00000    0.05882    0.08232 =
         0.08834    0.05208    0.00603    0.00409
AFIX  43
H4    2    0.899805    0.256307    0.184504    11.00000   -1.20000
AFIX  65
C5    1    0.776533    0.283939    0.171083    11.00000    0.05794    0.05719 =
         0.05292    0.02543    0.00250   -0.00192
C6    1    0.685424    0.281811    0.182445    11.00000    0.05720    0.05671 =
         0.05364    0.01848   -0.00153   -0.00269
AFIX  43
H6    2    0.643733    0.301252    0.168380    11.00000   -1.20000
AFIX  65
C7    1    0.656627    0.250629    0.214830    11.00000    0.05710    0.06974 =
         0.05105    0.01893    0.00313   -0.00633
AFIX  43
H7    2    0.595668    0.249205    0.222432    11.00000   -1.20000
AFIX  65
C2    1    0.718939    0.221573    0.235853    11.00000    0.06290    0.05729 =
         0.05361    0.02155    0.00445   -0.00483
AFIX   0
C8    1    0.809634    0.315983    0.135798    11.00000    0.06022    0.05022 =
         0.04274    0.01662    0.00382   -0.00240
O2    5    0.599834    0.182946    0.275244    11.00000    0.06452    0.06535 =
         0.05144    0.02242    0.00299   -0.00755
C1    1    0.683217    0.187443    0.269726    11.00000    0.06790    0.04682 =
         0.04147    0.00804    0.00507   -0.00715
PART 1
N1    4    0.877464    0.202948    0.253907    10.50000    0.05872
AFIX  43
H1    2    0.857706    0.194451    0.279274    10.50000   -1.20000
AFIX   0
C9    1    0.967364    0.195231    0.246607    10.50000    0.06689
O5    5    1.008886    0.216524    0.217055    10.50000    0.07784
C10   1    1.011279    0.160765    0.276139    10.50000    0.09587
AFIX 137
H10A  2    1.013299    0.173368    0.305390    10.50000   -1.50000
H10B  2    1.071811    0.154670    0.266100    10.50000   -1.50000
H10C  2    0.977278    0.131849    0.276126    10.50000   -1.50000
AFIX   6

PART -1
N2    4    1.150011    0.255759    0.110838    10.25000    0.09974
H2A   2    1.191137    0.247161    0.089354    10.25000   -1.50000
H2B   2    1.084343    0.239858    0.103861    10.25000   -1.50000
C11   1    1.142020    0.315386    0.112194    10.25000    0.15910
H11A  2    1.212604    0.331941    0.118380    10.25000   -1.50000
H11B  2    1.112461    0.331280    0.085051    10.25000   -1.50000
H11C  2    1.095698    0.324004    0.134276    10.25000   -1.50000
C12   1    1.190246    0.228390    0.146769    10.25000    0.05868
H12A  2    1.144174    0.236444    0.169086    10.25000   -1.50000
H12B  2    1.193069    0.185713    0.142914    10.25000   -1.50000
H12C  2    1.261121    0.244371    0.153230    10.25000   -1.50000
AFIX   6

N3    4    0.540516    0.134477    0.177659    10.25000    0.06297
H3A   2    0.610131    0.143588    0.188209    10.25000   -1.50000
H3B   2    0.532371    0.141496    0.143557    10.25000   -1.50000
C13   1    0.467865    0.163009    0.192513    10.25000    0.11320
H13A  2    0.479505    0.156342    0.228824    10.25000   -1.50000
H13B  2    0.479666    0.198158    0.179180    10.25000   -1.50000
H13C  2    0.394271    0.154068    0.179831    10.25000   -1.50000
C14   1    0.532486    0.084811    0.193838    10.25000    0.19391
H14A  2    0.459275    0.075348    0.181160    10.25000   -1.50000
H14B  2    0.587717    0.067273    0.181395    10.25000   -1.50000
H14C  2    0.544420    0.077653    0.230161    10.25000   -1.50000
AFIX   0

PART 2
N1A   4    0.872245    0.186711    0.240417    10.50000    0.05943
AFIX  43
H1A   2    0.848964    0.167385    0.259061    10.50000    0.09847
AFIX   0
C9A   1    0.959784    0.178330    0.230434    10.50000    0.06412
O5A   5    1.000743    0.195308    0.199659    10.50000    0.08716
C10A  1    1.007795    0.143953    0.259025    10.50000    0.08127
AFIX 137
H10D  2    0.978565    0.113722    0.257094    10.50000   -1.50000
H10E  2    1.006244    0.154841    0.288872    10.50000   -1.50000
H10F  2    1.069601    0.141081    0.249586    10.50000   -1.50000
AFIX   0
HKLF 4


REM  shelxt in F d d d
REM wR2 = 0.2621, GooF = S = 1.128, Restrained GooF = 1.107 for all data
REM R1 = 0.0672 for 3508 Fo > 4sig(Fo) and 0.0825 for all 4866 data
REM 155 parameters refined using 227 restraints

END

WGHT      0.1799      8.8546

REM Highest difference peak  2.511,  deepest hole -0.553,  1-sigma level  0.185
Q1    1   1.1250  0.3389  0.1250  10.50000  0.05    2.51
Q2    1   0.4355  0.2184  0.1743  11.00000  0.05    1.76
Q3    1   0.4609  0.2124  0.1561  11.00000  0.05    1.56
Q4    1   0.3706  0.1250  0.1250  10.50000  0.05    1.56
Q5    1   0.5074  0.1239  0.1830  11.00000  0.05    1.12
Q6    1   0.3461  0.1510  0.1994  11.00000  0.05    0.96
;
_shelx_res_checksum                58127
_shelx_hkl_file
;
  -1  -9  23   99.17   10.84
   0 -20  26   16.91   10.69
   1 -11  39   -1.04   13.80
   2 -32  10   49.09   12.15
   2 -28  32   14.50   13.25
   2  -6 -12 2749.39   82.49
   2  16  30   65.04    9.21
   4  26  14   54.63    5.74
   7 -23 -23   -3.08    6.57
   7  27  -7   29.10   10.99
   7  33  11   -5.53    8.70
   7  33  21    9.40    6.03
   9  29 -11   -0.82   12.27
   9  37  15    7.45    8.74
   9  37  17   15.16    8.43
  13  -7 -37   30.43   15.82
  14  -2 -38  -17.52   15.72
  -1 -13  13  537.06   17.86
  -1 -13  19  128.79    6.63
  -1  -9   9  644.23   20.38
  -1  -3  23  122.30    6.76
  -1  -1  21   11.72    3.34
   0 -22  10  768.54   25.01
   0 -22  22  151.44    8.41
   0 -20   6    0.84    2.76
   0 -14  32   -2.56    5.28
   0   8  24  173.25    7.09
   1 -27  25  120.52    8.17
   1 -25  29   24.08    6.32
   1 -17  37   50.29    7.05
   1   3  -5  938.12   28.25
   2 -28   0   -5.52    2.84
   2 -20  -8    2.97    1.60
   3 -35   7   37.20    4.50
   3 -33  31    1.39    5.70
   3 -29  37   18.10    6.43
   3 -27  -7   96.61    4.45
   3 -25  41    9.42    5.67
   3   9 -11   21.05    2.89
   3  23  15   44.40    2.30
   4 -38   6    0.36    4.36
   4 -32  -6   -7.08    3.22
   5 -41   7   11.01    5.27
   5 -39   1    8.12    3.70
   5   1 -21   10.84    3.51
   6 -42   2    2.50    3.77
   6  28   0    9.43    3.43
   7  29  -3   45.68    5.09
   8 -44  -4   -0.81    3.49
   8   8 -26   -3.41    4.69
   8  26 -12    4.80    4.12
   9   5 -29   21.53    5.93
  10   0 -32   -4.85    5.02
  10  16 -26    0.77    5.35
  11   3 -33   11.67    6.15
  14 -30 -32   -0.77    3.72
  14 -26 -34   -1.93    4.37
  14 -10 -38    2.21    6.86
  14  20 -30    9.53    6.96
  15  -1 -39  -10.39    6.65
  16 -12 -40    9.95    7.66
  17  -1 -41    5.72    7.29
  18   8 -40   -9.34    7.89
  19   7 -41   -2.67    8.35
  -1 -13  21   10.79    5.10
  -1 -11  23  164.09    8.75
  -1  -1  11    5.37    2.41
   0 -10  34   40.48    6.82
   0  -8  34   -3.95    5.68
   0  -6  34   42.42    6.46
   0  -4  34   -4.46    5.67
   0   4  30    2.99    4.57
   1 -27   7  156.96    7.63
   1 -25   3   83.39    5.07
   1 -13  39   31.17    7.72
   1   9  33   18.66    4.48
   3 -31  35   19.77    7.10
   3  17  -3  253.26    9.36
   4  10 -14  190.60    8.48
   4  20  -4  161.77    7.56
   4  26  16   -4.61    1.96
   6  -2 -24  102.11    6.74
   6   6 -22   10.34    4.83
   6  22 -10   -0.66    4.38
   6  26  -4   26.53    4.36
   7 -39  -9    0.87    3.38
   8 -42  -8   -0.03    3.45
   8  18 -20    1.64    5.70
   8  34   6    1.85    4.06
   9  17 -23   20.12    6.10
   9  33  -3    8.91    5.25
  10  12 -28   -2.88    6.93
  10  30 -12   44.32    6.96
  11 -27 -29   -0.22    3.58
  11   9 -31    4.46    6.66
  11  17 -27   29.94    7.12
  12 -24 -32   13.82    4.73
  12 -18 -34    5.89    5.32
  12  18 -28    1.71    6.62
  13 -25 -33   -1.55    4.68
  13  19 -29    4.62    7.53
  14 -36 -28   -1.89    2.42
  14  -8 -38    4.30    6.88
  14  -6 -38    1.56    7.52
  14  -4 -38   -5.48    7.01
  15 -21 -37    4.42    6.24
  15 -11 -39   -1.22    7.20
  15  -3 -39    5.01    8.76
  15  17 -33    6.33    6.66
  16  -2 -40   -0.00    7.40
  16   8 -38   -1.10    8.01
  17  -3 -41    0.20    8.41
  17  13 -37   -0.13    8.17
  -1 -15  15  465.27   16.48
  -1 -13  11    0.75    3.73
  -1 -11   9  183.09    7.48
  -1  -9  25  294.45   12.49
  -1  -7  25  351.72   13.85
  -1  -5  25  200.50    9.43
  -1  -3   9    3.07    2.70
  -1   1  15  253.32    9.04
  -1   1  17  368.92   12.55
   0 -22  24    0.78    5.78
   0 -20  28   14.41    6.97
   0 -18  30   53.07    7.82
   1 -29  15   37.83    6.24
   1 -29  17   44.64    6.66
   1 -29  19    6.20    5.89
   1 -23  33    6.65    7.52
   1 -21  35   25.82    8.03
   1  -3  -7  201.31    6.43
   1  13  27   79.94    4.60
   2 -32   8    6.36    5.06
   2 -30  30   -3.24    7.63
   2 -26  36   -0.01    7.77
   2 -24  38    9.35    8.28
   3 -35  27    8.34    7.27
   3 -33   1   10.12    4.50
   3 -25  -9   56.28    3.18
   3  -1 -15 1249.12   38.22
   3   5 -13  654.25   21.12
   4 -14 -18  102.99    4.48
   4   6 -16   14.87    4.17
   5  27   5   91.25    5.28
   6  16 -16    3.46    5.27
   7   9 -23   54.68    6.75
   7  33  13    7.52    3.47
   8   0 -28   63.16    7.22
   8  24 -14    1.45    5.50
   9  31  -7   35.36    6.03
   9  35   3   11.46    5.05
  10  -2 -32   83.28    8.22
  11  13 -29   30.56    8.24
  11  31 -13    7.16    6.29
  12   4 -34    3.94    7.76
  12  10 -32    0.35    7.61
  13 -19 -35    7.17    6.47
  13  11 -33    4.94    8.35
  14 -20 -36   -0.66    6.63
  14  12 -34   12.34    8.91
  14  16 -32    0.94    8.08
  15  -9 -39    3.76    7.76
  15  -7 -39    0.73    8.83
  15  -5 -39    5.10    8.66
  15   7 -37   -2.07    8.50
  16 -10 -40   -3.18    8.61
  16  -8 -40   11.99    9.66
  16  -6 -40   -2.98    9.44
  16  -4 -40    4.41    8.61
  17  -9 -41    5.62   10.03
  17  -7 -41    0.95    8.75
  17  -5 -41   -0.79    9.18
  17   7 -39    4.43   10.05
  17  17 -35    3.73    9.20
  -1 -15  19  133.85    8.96
  -1 -13  23   59.88    6.88
  -1  -1  23  138.41    7.44
  -1   1  19  583.83   19.26
   0 -24  16   -1.25    5.54
   0 -24  18    0.12    6.09
   0 -22   8   -1.20    4.79
   0 -16  32   53.57    7.40
   0 -14   0    0.66    2.45
   0 -12  34    3.82    7.33
   0  -2  34  120.90    9.11
   0   2  32   -1.21    5.65
   0  10  16   -0.20    1.90
   1 -29  13   28.09    6.32
   1 -29  21    4.67    6.90
   1 -27  27   61.93    8.18
   1 -25  31    3.72    7.73
   1 -19  37   40.17    8.91
   1 -15  39   20.60    8.80
   2 -32  26   -0.36    7.32
   2 -28  34    9.51    8.80
   2 -22  40   23.08    9.40
   2  18  26   -0.67    2.41
   3 -37  17   22.63    7.57
   5  13 -15  100.33    7.34
   5  21  -7  114.79    7.08
   6 -34 -12   28.47    3.14
   6 -32 -14    1.93    2.05
   6  -4 -24   -1.67    4.58
   6  18 -14    1.96    5.58
   6  20 -12    4.03    5.28
   7   3 -25   76.25    7.66
   7  31   3   33.03    5.55
   7  33  15    7.04    3.77
   7  33  19   -0.35    2.96
   8 -36 -16    1.35    2.17
   8  20 -18   -1.75    6.10
   8  22 -16    4.84    6.48
   9  27 -13    7.12    6.51
  10 -10 -32   88.18    8.19
  10  -4 -32    6.60    7.41
  10  18 -24   45.15    7.82
  11 -15 -33   18.01    4.96
  11   1 -33    7.13    7.86
  12 -28 -30    0.37    3.73
  12  14 -30   39.57    9.12
  13 -29 -31   -3.00    3.95
  13   5 -35    4.89    8.62
  13  15 -31   -2.25    8.70
  14   6 -36   -0.11    9.59
  18   6 -40   -0.20   10.72
  18  12 -38   -1.09   10.70
  19   5 -41    9.08   11.18
  -1 -15  13  162.36    7.81
  -1 -15  21    1.46    5.97
  -1 -11  25  149.71    8.77
  -1  -3  25  243.09   10.82
  -1   1  13  107.20    4.97
   0 -24  14    1.29    5.41
   0 -22  26    4.52    7.32
   0  10  18  177.90    6.46
   1 -29  11   -1.59    5.69
   1  11  31    8.23    4.65
   1  15  21   -0.68    1.94
   3 -37  13   16.78    6.62
   3 -37  15   18.65    6.90
   3 -37  19   10.28    7.59
   3 -37  21    1.64    7.69
   3 -35   5   68.60    6.72
   3 -29  39    3.51    8.95
   3 -27  41    1.38    9.30
   3  11  -9  100.30    5.81
   3  15  -5  198.45    8.17
   4 -40  14    0.68    7.29
   4  22   0   -0.00    4.00
   5 -35  -7   14.97    3.69
   5 -13 -21    1.48    3.00
   5  -1 -21    8.25    4.92
   6  -8 -24   14.66    4.74
   6  -6 -24  122.05    7.52
   6  30   8   81.87    5.69
   7 -17 -25   47.99    4.60
   7  25  -9   12.86    5.61
   7  33  17   13.38    3.65
   8  28  -8   58.62    7.47
   9 -41 -13    5.71    3.00
   9   3 -29   16.25    7.50
   9   9 -27   43.01    8.02
   9  13 -25   75.47    8.69
  10 -20 -30   17.60    5.60
  10  -8 -32    9.25    7.06
  10  -6 -32   81.39    8.89
  10   6 -30   -1.94    7.58
  10  32  -8    1.78    6.31
  10  34  -4    3.98    6.20
  11  19 -25   19.21    7.59
  12  20 -26    3.74    7.61
  13  21 -27    6.72    9.08
  16   6 -38    0.97    9.95
  16  12 -36    3.30    9.53
  16  16 -34   -5.03    9.69
  19  11 -39    1.01   11.06
  -1 -13  25   53.95    6.49
  -1  -7   7 6299.41  186.03
  -1  -7  27  346.91   14.33
  -1   1  21    9.44    4.29
   0 -24  12  178.39    8.98
   0 -24  22    1.99    6.53
   0 -14  34   52.42    8.71
   0   0  34   -2.50    6.67
   0   8  26   -0.40    4.10
   1 -27  29   11.76    7.49
   1 -17  39   23.27    9.02
   2 -34  16    3.80    6.79
   2 -34  18    6.41    6.95
   2 -32  28   -1.98    8.06
   2 -30   2    4.57    4.73
   2 -30  32   18.75    9.23
   2   2 -10    1.08    3.27
   2   6  -8 2060.98   61.78
   3  13  -7  198.50    8.28
   3  19   1   55.17    4.44
   4 -40  12   21.91    6.97
   4 -38   4   -1.56    5.54
   4 -34  -4    1.70    4.18
   4  12 -12  460.18   16.15
   4  18  -6   26.90    5.17
   7  15 -19   78.50    7.49
   8  -2 -28   -4.79    6.52
   8   6 -26   -0.48    6.45
   8  34   8   -0.91    5.10
   9 -23 -27    7.93    3.91
   9 -17 -29   12.66    5.21
   9  25 -15   29.49    6.95
  10  28 -14    8.23    6.89
  10  36   2   23.84    6.79
  10  38  12    9.46    4.62
  11 -45 -13    2.90    3.56
  11  -1 -33   10.10    8.54
  11  29 -15   17.64    7.44
  11  33  -9    3.28    6.64
  12   2 -34   15.60    8.61
  12  30 -16   -0.53    7.46
  14  24 -26   -2.73    7.97
  15   5 -37    3.30    9.97
  15  19 -31    1.55    8.49
  17   5 -39   -2.36   10.96
  -1 -17  17  868.87   28.57
  -1 -15  11   28.29    4.50
  -1 -15  23   41.72    6.65
  -1 -13   9   33.05    4.33
  -1  -9   7  467.89   15.29
  -1  -9  27  192.50   10.23
  -1  -5  27  324.58   13.32
  -1  -1  25  150.26    8.20
   0 -20   4  127.40    6.62
   0 -20  30    3.07    6.95
   0 -18  32    0.52    7.36
   0  -8  36   -0.11    7.23
   0  -6  36   -1.62    7.04
   0  10  20   -0.59    2.79
   1 -29  25   37.82    8.11
   1 -27   5  292.05   11.60
   1 -23  35   25.97    8.66
   1 -17  -5  225.09    7.58
   1 -11  -7 1099.88   32.46
   2 -34  14    1.88    6.31
   2 -34  20   64.72    8.12
   2 -32   6    6.20    6.04
   2 -26  38    3.96    8.23
   3 -37  11   -0.54    6.56
   3 -37  23   -0.61    7.50
   3  -3 -15 1098.44   33.75
   5  15 -13   38.22    5.60
   5  17 -11   13.20    5.37
   6 -42   0   29.30    5.79
   6 -40  -4    0.88    4.99
   6   4 -22  520.43   18.76
   7 -43  -3    3.56    5.24
   8 -38 -14    3.87    2.94
   8  -4 -28   52.49    7.23
   8  14 -22  163.97    9.85
   8  30  -4    0.06    6.11
   9  21 -19   20.92    7.14
   9  23 -17   22.70    7.24
  10 -32 -24    1.20    2.01
  10  14 -26   -1.99    7.16
  10  20 -22   88.39    9.17
  11 -13 -33    5.46    7.15
  11   7 -31    1.51    8.14
  12 -16 -34   18.42    6.59
  13  23 -25   12.97   10.34
  14   4 -36    2.74    9.10
  14  18 -30   -2.53    8.20
  15  15 -33    1.11    9.21
  17  11 -37    9.23   10.47
  18   4 -40   -3.26   11.24
  19   3 -41    4.02   11.37
  -1 -17  15  710.31   23.76
  -1 -17  21   15.71    5.46
  -1 -11  27   89.70    7.53
  -1  -5   7 2256.42   67.27
  -1  -3  27  115.79    7.74
  -1   1  23  125.42    6.97
   0 -24  24   68.99    8.13
   0 -22  28   -1.65    7.38
   0 -18   2  649.23   20.68
   0 -16  34   -0.63    7.70
   0 -10  36   -0.10    7.50
   0  -4  36    2.83    6.91
   0   4  32  246.93   11.84
   0  10  14  162.98    5.49
   1 -29   9   26.49    6.17
   1 -25  33   11.64    8.22
   1 -21  37   34.70    9.23
   2 -34  12   44.82    6.88
   2 -34  22   -0.67    7.16
   2 -28  36   -3.68    8.77
   2 -24  40   -0.79    8.22
   4 -40  10   -0.03    6.15
   4  -2 -18  665.57   21.70
   4  14 -10  428.94   15.21
   4  16  -8  160.05    7.87
   5 -39  -1    5.71    5.46
   5  -3 -21    0.80    4.77
   5   9 -17  273.32   11.55
   5  23  -3   84.32    6.03
   5  25   1    8.72    4.48
   6 -36 -10   27.46    3.91
   6  12 -18  150.88    8.89
   6  24  -6    9.91    5.23
   7  23 -11    2.18    5.53
   7  29  -1    1.60    5.32
   8 -34 -18    3.36    1.54
   8 -10 -28   -1.35    5.67
   8  10 -24    0.82    6.55
   9  29  -9    5.80    6.68
   9  33  -1    0.81    6.29
   9  35   5   17.24    5.81
  10  10 -28   27.25    8.28
  10  22 -20  106.17    9.01
  10  26 -16    5.03    6.93
  10  38  14   -0.13    5.14
  11  -3 -33   11.93    7.89
  11  21 -23    9.83    7.28
  11  27 -17   15.32    7.53
  12   8 -32   69.58    9.86
  12  22 -24   -1.59    7.52
  12  28 -18   -0.33    7.74
  13 -17 -35    6.80    7.46
  13   9 -33    4.98    8.72
  13  17 -29    7.83    8.19
  13  25 -23   -0.57    8.26
  14  10 -34    4.60    8.52
  15 -19 -37   14.45    7.63
  16   4 -38   -5.86   10.00
  17  15 -35    5.18   10.29
  18  10 -38    0.45   10.70
  -1 -17  13   35.68    5.44
  -1 -15  25   73.08    7.48
  -1 -13  27   78.19    7.66
  -1 -11   7 1138.65   34.92
  -1  -1   9   10.93    2.52
   0 -24  10    0.45    5.09
   0 -22   6   12.35    4.71
   0 -12  36    1.76    7.78
   0   6  30  281.40   11.81
   1 -27  31   -0.74    7.20
   1 -19  39   12.46    8.80
   2 -32  30   17.71    8.31
   2 -30  34    2.36    7.84
   2  18   8  203.70    7.05
   3 -37   9    3.94    6.06
   4  24   6    0.64    3.62
   5  27   7   55.53    4.98
   7   1 -25  274.45   12.20
   7   7 -23   28.69    6.18
   7  11 -21    3.32    5.67
   7  17 -17  148.43    9.04
   7  27  -5   66.88    6.78
   8 -20 -26   -3.40    4.48
   8  -8 -28   37.97    6.76
   8  -6 -28    0.21    6.13
   9   1 -29   47.76    8.21
  10   4 -30   75.12    8.99
  10  24 -18   21.95    7.03
  10  38  16    4.21    5.01
  10  38  18    0.46    4.80
  11 -11 -33    2.27    7.33
  11  11 -29   16.73    8.61
  11  15 -27   59.19    8.54
  11  25 -19    8.27    7.24
  12   0 -34   -1.58    8.69
  12  16 -28   12.36    8.44
  12  24 -22    0.40    7.73
  14 -18 -36    8.60    7.68
  14  14 -32   18.84    9.47
  15 -25 -35    2.91    7.56
  15   3 -37   11.91   10.26
  15  21 -29    1.13    8.89
  16  10 -36   -0.41    9.46
  17   3 -39    0.02   10.25
  19   1 -41   -0.13   11.63
  19   9 -39   -1.65   10.73
  20   8 -40    0.13   11.49
  -1 -17  23   45.88    6.89
  -1  -9  29   75.40    7.78
  -1  -7  29   56.46    7.23
   0 -24  26   -3.22    7.14
   0 -20  32  186.31   11.70
   0 -14  36   -0.58    7.13
   0  -2  36    0.07    7.26
   0   2  34  108.63    8.72
   1 -29  27   35.24    7.62
   1 -25   1   18.15    4.28
   1 -23  -1   27.30    4.03
   2 -34  10   -1.12    5.80
   2 -26  -4   23.21    4.00
   2  14   0 1320.32   39.93
   3 -35   3    8.82    5.34
   3 -11 -15  433.86   13.72
   5 -41   3    5.87    5.72
   5  -5 -21    2.66    4.43
   6  26  -2   -0.29    4.76
   6  30  10    0.11    4.44
   7 -41  -7    5.42    4.72
   7  19 -15  141.27    8.65
   7  21 -13   47.18    6.39
   7  31   5   61.99    6.19
   8  26 -10  100.95    8.46
   8  34  10   45.32    5.79
   9   7 -27   34.70    7.71
   9  15 -23   33.99    7.76
   9  31  -5   29.24    7.62
  10  30 -10    0.77    6.28
  11 -21 -31    3.09    6.02
  11  -7 -33    9.10    6.80
  11  -5 -33    1.11    7.72
  12 -14 -34   11.49    7.90
  12  12 -30    5.35    8.28
  13 -35 -27    2.86    3.05
  13  13 -31    0.05    8.06
  14   2 -36    0.32    9.11
  16 -18 -38   -0.35    1.69
  16  18 -32    2.47    8.35
  18   2 -40    2.69   11.68
  18  14 -36    0.96   10.25
  -1 -15   9   53.35    4.72
  -1 -11  29   41.74    7.00
  -1  -5  29   68.75    7.34
  -1  -1  27  165.46    8.79
  -1   3  19   70.68    4.77
   0 -26  16   -1.32    5.77
   0 -26  18   27.33    6.71
   0 -26  20   -0.55    6.03
   0 -22  30  185.56   11.27
   0 -18  34   94.33    9.60
   0  10  22  339.74   11.77
   1 -31  15   46.59    6.92
   1 -31  17   26.15    7.29
   1 -31  19   11.12    6.93
   1 -31  21    2.50    7.42
   1 -23  37   16.96    8.45
   1  11   3   41.88    2.60
   1  13  29   36.02    4.85
   1  15  23   44.37    3.52
   2 -34  26    2.05    7.43
   2 -28  -2  100.06    5.81
   3   3 -13  717.36   22.82
   3   7 -11   10.83    3.65
   4 -40   8   20.93    6.69
   4 -12 -18    1.03    3.18
   4  -4 -18   17.95    4.00
   4   4 -16    0.25    4.30
   4   8 -14   25.71    4.91
   5 -37  -5   26.82    4.98
   5  -9 -21   13.66    3.01
   5  -7 -21    1.65    4.21
   8 -44  -6   -1.42    4.89
   8   4 -26   -0.30    6.12
  10  34  -2    0.31    6.04
  10  36   4    0.20    5.80
  11   5 -31   -4.80    7.71
  11  31 -11   -0.33    6.51
  14 -24 -34    4.21    7.14
  14  20 -28    0.68    8.64
  15  23 -27    2.10    8.59
  16   2 -38    5.02    9.82
  17   9 -37    7.57   10.08
  -1 -19  15  568.85   19.77
  -1 -19  17  129.74    8.01
  -1 -19  21   -2.68    5.56
  -1 -17  11   10.71    4.71
  -1 -17  25   64.09    7.58
  -1 -15  27   81.52    7.65
  -1 -13  29   40.63    7.03
  -1  -3  29   90.37    7.52
  -1   1  25  143.70    7.74
  -1   3  15  657.71   20.61
  -1   3  21    0.11    3.99
   0 -26  14   68.39    6.77
   0 -24   8  555.16   18.97
   0 -24  28  112.42    9.92
   0 -16  36    2.08    7.39
   0  -8  38    0.91    8.46
   0   0  36    2.81    6.86
   0   8  28  163.70    8.03
   1 -31  13   11.56    6.48
   1 -29   7   55.20    6.19
   1 -29  29   24.80    8.43
   1 -25  35   19.91    8.11
   1 -21  -3  165.16    6.69
   1 -21  39   18.10    9.05
   2 -32   4   -0.32    5.80
   2 -32  32   -4.07    8.33
   2 -28  38    4.13    8.97
   2 -26  40   23.45    9.54
   2 -24  42   13.12    8.28
   2   8  -6   22.01    3.39
   3  21  29   18.13    3.31
   4 -36  -2   -0.84    4.84
   6 -18 -22    9.21    3.60
   6   2 -22   17.34    5.39
   6  14 -16   -0.36    5.66
   6  22  -8  140.74    7.90
   7 -15 -25   64.37    5.74
   7  -1 -25  279.78   12.26
   9  -1 -29   35.70    7.55
   9  11 -25   36.68    7.77
   9  27 -11    0.72    6.92
   9  35   7   15.49    5.61
  10   2 -30    6.75    7.94
  10  16 -24    0.51    7.55
  10  32  -6    4.14    6.56
  12 -22 -32    0.56    6.35
  12 -12 -34    1.04    7.80
  12   6 -32    1.81    8.38
  13 -23 -33   -0.82    7.09
  13 -15 -35    4.41    7.91
  13  -1 -35   16.14    9.49
  13   7 -33    7.01    9.10
  13  19 -27   23.54    8.92
  14 -16 -36   -1.66    8.08
  14   8 -34   12.34    9.03
  15 -17 -37    2.16    6.96
  15   1 -37    7.92    9.49
  15  17 -31   -0.00    8.87
  17   1 -39    2.27   10.88
  18   0 -40    6.69   10.77
  18   8 -38    5.47   11.02
  -1 -13   7  617.50   19.90
  -1  -3   7  214.51    7.51
   0 -26  24    3.68    7.12
   0 -16   0  947.66   29.03
   0 -10  38   11.58    8.08
   0  -6  38   14.35    7.51
   1 -27   3   72.34    5.71
   1 -27  33    4.55    7.72
   1   5  -3  195.84    6.64
   1  11  33   16.82    5.54
   2 -34  28    9.16    8.00
   2 -30  36    3.47    8.12
   2 -24  -6   11.04    3.53
   3 -37   7   30.03    6.42
   3  21   7   95.51    4.93
   4  20  -2    0.17    3.99
   5  11 -15   99.27    6.92
   6 -38  -8   14.23    4.50
   8 -40 -12   12.85    4.04
   8  18 -18   72.68    7.88
   8  24 -12   86.23    8.10
   8  28  -6    2.82    5.86
   9 -43 -11   -2.86    4.18
  10   8 -28   -0.88    7.42
  11 -33 -25    2.53    2.68
  11  17 -25   50.22    8.58
  11  33  -7   18.12    6.47
  12  18 -26   -0.51    7.93
  14   0 -36   -2.65    8.94
  14  22 -26   -1.60    9.21
  15 -29 -33    0.10    6.58
  15  13 -33    4.98    8.81
  16   0 -38    3.06   10.87
  16   8 -36    7.67   10.02
  16  20 -30    3.27    9.12
  17  13 -35    0.39    9.81
  17  17 -33   -1.26    9.60
  19   7 -39    0.87   11.18
  20   6 -40   -3.55   11.73
  -1 -19  13  322.47   12.55
  -1 -19  23   29.27    6.34
  -1 -17  27   27.58    6.66
  -1 -15  29    6.35    6.88
  -1  -9  31    1.47    6.53
  -1  -7  31    1.51    6.12
   0 -26  12    1.69    5.49
   0 -22  32   -3.12    7.99
   0 -20  34   -1.37    7.68
   0 -12  38   -2.79    8.09
   0  -8  -2    3.51    1.48
   0  -4  38   -3.58    7.26
   1 -31  11   -2.22    5.68
   1 -31  25   30.43    7.95
   1 -19  41   -0.27    8.93
   2 -34   8   25.25    5.88
   2 -30   0  168.56    8.03
   2  12  -2  898.16   27.60
   3 -39  15   14.86    7.00
   3 -39  17   14.33    7.40
   3 -39  19    0.00    6.68
   3  17  -1  135.98    6.20
   4 -40   6   -0.88    5.82
   4  -6 -18  252.90    9.55
   5  21  -5  349.72   13.21
   6  30  12   77.54    5.61
   7  25  -7   57.28    6.46
   8   8 -24   34.45    7.06
   8  12 -22    0.37    6.32
   8  20 -16    3.96    6.38
   8  22 -14   49.38    6.94
   8  30  -2   82.42    7.23
   8  34  12    0.52    4.95
   9  -3 -29   21.63    7.86
  10 -24 -28    0.80    4.88
  10  12 -26    1.24    7.66
  10  28 -12    0.74    6.24
  12 -34 -26   -1.16    2.91
  12 -10 -34   19.52    8.73
  12  -8 -34   -0.50    7.77
  12  -6 -34   17.24    8.39
  12  30 -14    2.99    7.28
  13 -13 -35   10.13    8.66
  13  -3 -35   12.81    9.26
  14  12 -32   11.74    9.22
  14  16 -30   32.99    8.73
  15  -1 -37    8.67    9.86
  17  -1 -39    5.37   10.52
  18  -2 -40   -4.44   11.81
  -1 -19  25   15.94    5.67
  -1 -11  31    3.46    7.02
  -1  -5  31    1.23    6.15
  -1  -1  29   37.16    6.14
  -1   1  27  155.78    8.26
  -1   3  23  133.74    7.14
   0 -26  26   -1.20    7.27
   0 -24  30   -0.07    7.62
   0 -18  36    1.45    7.72
   0 -14  38   26.74    8.49
   0   4  34   -2.08    6.07
   0   6  32    0.49    5.37
   0  10  24   -0.84    3.67
   1 -29  31    1.65    8.05
   1 -25  37    9.51    8.12
   2 -36  16    3.46    6.75
   2 -36  18   23.57    7.08
   2 -36  20   -1.20    6.87
   2 -34  30   -0.07    7.47
   2 -32  34   10.05    8.36
   2  10  -4   44.61    3.61
   2  16   4    0.96    2.59
   2  18  28   28.82    4.00
   4  -8 -18    7.25    3.39
   4  22   2  240.48    9.48
   6 -42  -2    2.45    5.13
   6  16 -14   73.61    6.71
   6  20 -10  245.61   10.80
   6  28   4   -0.38    4.71
   7  -3 -25   72.57    7.07
   7   5 -23   84.35    7.30
   7  13 -19   46.63    6.29
   8   2 -26    4.20    6.10
   9   5 -27  118.30    9.50
   9  25 -13   32.21    6.98
  10  18 -22    4.84    7.35
  11   3 -31   -3.92    7.58
  11   9 -29    8.89    8.12
  11  13 -27   51.34   10.43
  11  29 -13   22.00    7.36
  12  10 -30   41.47    9.31
  12  14 -28    3.39    7.63
  13  -5 -35   18.63    8.89
  13  11 -31   -3.31    8.67
  13  15 -29   21.96    8.74
  13  21 -25   18.27    8.73
  14 -14 -36   -2.33    8.35
  14  -2 -36   -5.24    9.12
  14  24 -24    2.05    8.65
  15 -15 -37    2.68    8.87
  15   7 -35    2.66    9.53
  16  -2 -38   -1.37   10.32
  17   7 -37   -0.89   10.01
  18  -4 -40    1.71   10.78
  18  12 -36   -0.91   10.44
  -1 -17   9    3.93    3.94
  -1 -13  31   -0.46    7.24
   0 -22   4    0.35    4.04
   0 -10  -2   98.87    3.89
   0   2  36   -0.51    6.50
   1 -31  27   30.72    8.36
   1 -27  35   14.85    8.60
   1 -23  39    7.38    8.84
   2 -36  14   14.90    6.57
   2 -36  22   39.10    8.07
   2 -28  40    4.11    8.88
   2 -26  42   -1.43    8.53
   2   0 -10  174.77    6.71
   3 -39  13    6.04    6.63
   5 -41   1    4.50    5.46
   5   7 -17  120.75    7.36
   5  27   9   19.73    4.15
   6 -44   2   10.50    5.61
   6 -30 -16    0.46    1.39
   6  18 -12  237.43   10.49
   7 -13 -25   50.99    5.17
   7  29   1    0.22    5.23
   7  31   7   41.95    5.52
   9 -11 -29    5.61    6.17
   9  -5 -29   18.12    7.44
   9  19 -19   10.77    7.08
   9  29  -7   39.04    6.75
  10   0 -30  125.69   10.19
  10  36   6    3.80    5.63
  11  19 -23   13.04    7.68
  12   4 -32   34.18    8.71
  12  20 -24   12.61    7.56
  13 -11 -35   10.38    8.65
  13  -9 -35   20.12    9.05
  13  -7 -35   13.26    8.97
  13  23 -23   14.80    8.06
  13  29 -17   12.17    7.84
  14 -32 -30    0.43    5.24
  14 -28 -32   -0.23    6.12
  14  -4 -36   -4.53    9.35
  14   6 -34   -0.31    8.74
  14  26 -22    3.22    7.52
  15  -3 -37    0.36    9.79
  15  19 -29    6.24    8.88
  16 -14 -38    5.42    9.72
  16  16 -32   26.65    9.28
  17 -13 -39    2.93   10.27
  17  -3 -39   -0.88   10.51
  18  -6 -40    1.12   12.13
  18   6 -38   -1.91   10.42
  19   5 -39   -0.59   10.87
  19  11 -37    3.20   10.70
  20   4 -40    5.51   11.88
  20  10 -38   -8.83   11.17
  -1 -21  17  105.34    7.56
  -1 -21  21    4.73    5.87
  -1 -19  11    2.30    4.50
  -1 -17  29   14.65    7.77
  -1 -15   7  121.23    6.06
  -1  -9   5  351.80   11.73
  -1  -3  31    0.66    6.23
  -1   3  13   85.15    4.14
   0 -28  18    3.55    6.29
   0 -28  20   53.28    7.47
   0 -26  10  208.67    9.68
   0 -26  28    3.58    7.45
   0 -22  34   25.56    7.81
   0 -20   2   -0.87    3.54
   0 -16  38   -3.96    8.20
   1 -29   5  137.94    7.59
   1 -21  41    0.86    9.21
   2 -36  24   -1.99    7.50
   2 -30  38   -8.05    9.01
   3 -37   5   11.40    5.70
   3 -35   1   10.97    5.12
   3 -23 -11   22.99    2.14
   3   9  -9  242.26    9.20
   4  10 -12   77.33    5.74
   5 -39  -3   14.27    5.17
   5  13 -13   46.34    5.51
   6   0 -22  305.77   12.49
   6   6 -20  373.76   14.56
   6  10 -18    2.42    5.29
   6  24  -4    0.95    4.61
   7  -5 -25   94.88    7.19
   7   9 -21    4.30    5.81
   7  27  -3   35.54    6.00
   8  32   4   12.30    5.63
   8  34  14    6.23    4.69
   9  -9 -29    9.92    6.65
   9  -7 -29   43.35    7.88
   9  13 -23   13.86    7.13
   9  21 -17   68.66    8.10
   9  23 -15  105.45    8.65
   9  31  -3   35.42    6.80
   9  35   9    3.78    5.37
  10  26 -14    0.03    6.66
  11 -19 -31    3.14    6.47
  11  27 -15   39.34    7.68
  12  22 -22   36.10    7.74
  12  28 -16   -0.88    7.34
  13   5 -33    5.81    9.57
  13  25 -21   -0.38    7.88
  13  27 -19   10.24    7.79
  14 -12 -36    1.16    8.56
  14  -6 -36    4.49    8.92
  15 -23 -35   -4.43    7.91
  15 -13 -37    9.65    9.03
  16  -4 -38   -3.17   10.32
  16   6 -36    1.75    9.39
  17 -11 -39    5.43   10.37
  17  -5 -39    1.90   10.80
  -1 -21  15  113.46    7.62
  -1 -21  23   13.82    6.61
  -1 -19  27   36.12    7.00
  -1 -15  31    3.67    7.60
  -1  -9  33   24.56    7.10
  -1  -7   5  181.85    6.75
  -1  -7  33    8.23    7.04
  -1   3  25  241.07   10.11
   0 -28  16   -0.14    5.78
   0 -24   6   -0.75    4.41
   0 -24  32   60.91    9.08
   0 -20  36   -4.51    8.14
   0   8  30    3.35    4.94
   1 -33  19   19.66    6.95
   1 -31   9   11.45    5.64
   1 -31  29    7.06    8.05
   1 -29  33    8.01    8.31
   1  15  25   81.16    4.65
   2 -36  12   -0.52    6.65
   2 -34   6    0.00    5.56
   3 -39  11    0.47    6.20
   3  19   3  396.30   13.26
   4   2 -16   12.44    4.19
   5  19  -7  132.54    7.36
   5  23  -1    3.63    4.37
   6  30  14    1.35    3.95
   6  30  24    9.28    2.49
   7 -43  -5    4.03    4.92
   7  23  -9   19.15    5.51
   8 -24 -24    9.89    3.87
   8 -18 -26    0.16    4.76
   9 -21 -27   11.78    5.14
   9   9 -25   57.85    8.00
  10 -28 -26    1.12    4.04
  10   6 -28   30.89    8.08
  10  22 -18    1.58    6.94
  10  24 -16    1.41    6.77
  10  30  -8   25.36    6.54
  11 -25 -29    4.89    5.22
  11   1 -31    0.05    7.77
  11  21 -21   -1.32    6.77
  11  25 -17   40.51    7.30
  12  26 -18   32.78    7.82
  12  32 -10    0.96    7.10
  14 -38 -26   -2.82    3.15
  14 -10 -36   -8.53    9.01
  14  -8 -36    0.83    8.72
  14  18 -28   12.82    8.84
  15 -11 -37    9.70    9.12
  15  -7 -37    0.80    9.24
  15  -5 -37    2.81    9.48
  15  11 -33    6.18    9.39
  15  15 -31    3.17    8.98
  16 -12 -38    1.08   10.04
  16 -10 -38    6.13   10.38
  16  -8 -38    0.87    9.88
  16  -6 -38   -0.62   10.84
  17  -9 -39    2.51   10.92
  17  -7 -39   -0.59   10.31
  17   5 -37    3.04   10.85
  17  11 -35   -1.97   10.04
  20   2 -40   -4.13   12.33
  -1 -21  25   73.35    8.03
  -1 -11   5  270.59    9.47
  -1 -11  33   17.31    6.85
  -1  -5  33   24.72    7.19
  -1   1  29   39.49    5.78
   0 -28  14   -0.93    5.76
   0 -28  24   70.09    8.33
   0 -18  38   11.09    8.54
   0 -12  40   73.06    8.88
   0  10  26    6.52    3.98
   1 -33  15   34.94    6.74
   1 -33  17   35.17    7.59
   1 -33  21   -4.82    7.88
   1 -33  23    8.29    7.49
   1   9   1    4.89    2.03
   1  13  31   -1.78    4.66
   2 -32   2  122.69    7.66
   2   4  -8   28.89    3.35
   4 -42  10   15.58    6.84
   4 -38   0   -1.22    5.18
   4  18  -4   10.14    4.21
   5 -43   5   13.10    6.09
   5   1 -19  128.84    7.11
   5  15 -11    4.48    4.52
   6 -40  -6    2.71    4.67
   6  26   0  179.28    8.50
   7 -21 -23    9.70    3.82
   7  -9 -25   56.37    5.89
   7  -7 -25  138.48    8.01
   8 -42 -10   11.46    4.37
   8   0 -26   -0.74    6.13
   8  26  -8   -0.90    5.89
   8  34  16   -1.38    4.44
  10  -2 -30    1.14    7.06
  10  14 -24   48.97    8.24
  10  32  -4   -3.93    6.06
  11  23 -19   14.20    7.60
  11  31  -9    6.23    6.90
  11  35  -1    3.28    6.06
  12 -26 -30    9.29    5.81
  12 -20 -32   11.22    6.97
  13 -27 -31    3.09    5.81
  13  17 -27   22.56    8.68
  14 -22 -34   -3.46    7.48
  14  10 -32   23.98    9.47
  15  -9 -37    7.18    9.73
  15   5 -35   10.10    9.29
  15  21 -27    7.17    8.18
  18   4 -38    0.46   10.63
  18  10 -36    1.88   10.38
  19   3 -39    6.13   11.21
  -1 -21  13  171.57    9.04
  -1 -19  29   15.29    7.51
  -1 -17  31    3.64    7.71
  -1 -13  33   13.20    7.52
  -1  -1  31    0.57    5.78
   0 -26  30   84.25    8.84
   0 -14  40   -0.00    8.10
   0  -6  -2  285.34    8.69
   1 -31  31    2.22    8.11
   1 -27  37    6.06    8.78
   1 -25  39    2.37    8.15
   1 -23  41    3.76    9.17
   1   1  -5  939.75   28.17
   1   7  -1  265.22    8.59
   3 -39   9    2.86    6.45
   3   1 -13  283.88   10.24
   3  15  -3  463.01   15.38
   4 -32  -8   54.22    4.53
   4   6 -14  287.74   10.90
   5  17  -9   34.63    5.26
   7   3 -23   91.02    7.32
   7  17 -15  111.34    7.43
   7  21 -11    4.37    5.80
   8   6 -24    2.44    6.12
   8  34  22   30.59    4.37
   9   3 -27  150.40    9.85
  10  10 -26   -3.66    7.66
  11  15 -25   75.82    9.23
  11  33  -5    7.52    6.72
  12   2 -32   -1.28    7.94
  12   8 -30   -3.61    8.04
  12  16 -26   -0.58    7.71
  13 -31 -29   -1.86    4.97
  13 -21 -33    0.67    7.12
  13   3 -33   -3.27    8.35
  13   9 -31    1.49    8.45
  14  14 -30   -0.89    8.80
  16  18 -30   12.25    9.20
  19   9 -37   -7.19   11.10
  20   8 -38    6.75   11.31
  21   7 -39   -1.19   11.22
  -1 -23  19   25.57    6.30
  -1 -21  27   30.56    7.56
  -1 -19   9   33.16    4.79
  -1 -15  33    7.78    7.45
  -1  -3  33   28.36    7.35
  -1   3  27  131.60    7.56
  -1   5  19  121.13    5.75
   0 -28  12  123.55    8.21
   0 -28  26    3.04    6.89
   0 -26   8    0.70    4.41
   0 -24  34    1.69    7.87
   0 -22  36    1.65    8.02
   0 -18   0    2.22    3.12
   0 -12  -2    2.08    1.98
   0   6  34   47.30    6.76
   1 -33  13   22.37    6.47
   1 -29  35   15.80    8.86
   2 -36  10   44.64    6.53
   3 -31  -5   92.51    5.63
   3  11  -7 1025.52   31.79
   4 -34  -6    6.47    4.19
   4  12 -10    5.20    4.28
   6  -2 -22   13.02    5.52
   7 -37 -13    5.72    3.39
   7  19 -13   99.95    7.47
   7  31   9    5.48    4.64
   8  10 -22  146.38    9.11
   8  30   0   -1.72    5.63
   8  34  18    5.92    4.33
   8  34  20    2.77    4.18
   9 -45  -9    2.77    4.53
   9  27  -9    6.01    6.09
   9  33   3   13.80    5.74
   9  35  11   -3.26    5.17
  10 -14 -30   -4.78    3.55
  10  -4 -30   75.33    8.63
  10  36   8    2.79    5.59
  11  -1 -31   -5.56    7.72
  11  11 -27   35.32    8.01
  13  13 -29    3.50    8.26
  14  20 -26    0.42    8.65
  15  23 -25   12.67    8.55
  16   4 -36    4.18    9.89
  16  14 -32   -1.86    9.20
  18  14 -34    2.77    9.42
  -1 -23  17   72.70    6.91
  -1 -23  23   22.95    7.04
  -1 -17   7  196.31    8.31
  -1 -13   5 1266.40   38.65
  -1  -9  35   25.31    7.79
  -1  -5   5 9383.91  276.46
  -1  -1   7 1180.46   35.44
  -1   5  21    5.09    3.64
   0 -28  28   27.41    7.56
   0 -26  32    2.17    7.29
   0 -20  38    0.16    8.62
   0 -16  40   41.93    9.57
   0  10  12    7.67    1.61
   1 -33  27   14.23    7.69
   1 -31   7   62.18    6.34
   1 -27   1    5.82    3.98
   1 -25  -1   25.43    3.99
   1 -19  -5  393.27   12.59
   3 -29  -7   64.67    4.52
   3   5 -11   81.60    4.76
   3  13  -5  659.66   21.07
   4  14  -8   77.43    5.54
   4  16  -6   18.42    4.41
   6  12 -16    3.87    5.87
   6  28   6    3.44    4.48
   6  30  16   -0.61    3.70
   8 -28 -22   -0.02    2.81
   8  16 -18    3.70    5.86
   8  24 -10    0.97    5.55
   8  28  -4   32.15    6.13
   9  15 -21   -1.89    6.33
  10  -6 -30    2.76    7.12
  11 -29 -27    6.81    4.52
  12 -30 -28   -2.17    4.74
  12  12 -28   26.64    8.10
  12  30 -12    5.02    7.26
  13  19 -25   36.99    8.16
  15   3 -35    1.54    9.40
  15  17 -29    8.12    8.43
  17   3 -37    7.16    9.90
  17   9 -35    2.59    9.27
  18   2 -38   -4.20   10.56
  19   1 -39    1.03   10.92
  19  13 -35    2.71   10.34
  -1 -23  15   96.29    6.74
  -1 -23  25   35.80    7.17
  -1 -21  11   57.80    6.22
  -1 -21  29   12.31    7.17
  -1 -19  31    1.12    7.36
  -1 -17  33    5.44    6.95
  -1 -11  35   35.21    8.13
  -1  -7  35   65.52    8.27
  -1   5  17  128.89    5.63
   1 -31  33    2.66    8.17
   2 -38  20   36.36    7.94
   3 -37   3   25.68    5.57
   3 -33  -3   55.77    5.47
   4 -42   8    2.13    6.06
   4 -30 -10  148.77    6.15
   5   9 -15  283.48   11.47
   5  27  11   10.85    3.85
   6   4 -20   99.97    7.19
   6  22  -6    0.55    4.90
   7 -39 -11   -0.40    4.08
   8  -2 -26    1.08    6.02
   8  32   6   -1.11    5.05
  10 -12 -30   71.57    7.81
  10  -8 -30   67.37    7.96
  10   4 -28   -1.94    7.02
  10  16 -22   81.60    8.75
  10  28 -10   49.83    7.33
  11  29 -11    3.56    6.43
  12   0 -32   43.98    8.85
  12  18 -24   -1.55    6.98
  14  22 -24   10.77    9.34
  15 -21 -35    3.78    8.46
  15   9 -33    2.59    9.29
  16  20 -28    3.95    8.68
  17  17 -31   -2.74    9.53
  21   5 -39    1.67   11.68
  -2 -10  20  166.92    8.37
  -1 -13  35   24.58    7.39
  -1  -5  35   34.96    7.41
  -1  -1  33   25.51    6.99
  -1   1  31   -0.75    5.67
   0 -30  18   21.38    6.52
   0 -30  20   -3.32    6.48
   0 -30  22  151.96   10.10
   0 -18  40    0.98    8.81
   0   8  32  134.70    8.12
   0  10  28    0.90    4.10
   1 -33  11   -0.08    5.79
   1 -33  29    5.03    7.80
   1 -29   3  146.34    7.72
   1 -29  37    9.79    8.10
   1 -27  39    8.25    8.26
   1 -25  41   -3.37    9.08
   1  15  27   82.97    5.13
   2 -38  16    0.61    6.70
   2 -38  18   -3.03    7.09
   2 -38  22   -1.18    6.17
   2 -36   8   -0.82    5.74
   2 -34   4   17.79    5.71
   3 -39   7   10.02    6.49
   3  21   9   60.04    4.05
   4 -36  -4    4.06    4.49
   5 -43   3    9.43    5.72
   5 -41  -1    3.50    5.24
   5 -35  -9    8.23    3.77
   5   5 -17  387.63   14.24
   6 -44   0   -0.70    5.33
   6  -4 -22  499.57   17.54
   6  30  18   -2.27    3.54
   6  30  22   -0.06    2.94
   7   7 -21   -0.50    5.81
   7  25  -5   69.23    6.39
   8 -16 -26   -0.00    4.84
   8  18 -16    2.32    5.96
   8  22 -12   -0.30    5.75
   9   1 -27   81.36    8.01
   9   7 -25   66.43    8.00
  10 -10 -30   -0.55    6.49
  10  34   2   -0.98    6.25
  11  -3 -31    1.27    7.61
  11  17 -23   26.21    8.03
  13   1 -33    6.02    8.84
  13  29 -15   22.01    7.42
  14   8 -32   -4.10    9.04
  14  16 -28    3.95    8.00
  14  24 -22   33.76    8.71
  15 -27 -33    2.30    7.32
  15  13 -31    2.45    8.68
  16   2 -36   -0.69    9.34
  18   8 -36   -0.54   10.44
  19  -1 -39    0.39   10.99
  19   7 -37    2.67   10.69
  20   6 -38   -4.38   11.06
  -2 -12  20  129.77    7.91
  -2 -10  18    1.04    4.72
  -2 -10  22  120.52    7.74
  -2  -8  18  153.89    7.74
  -2  -8  20   24.72    4.88
  -2  -8  22  267.31   11.25
  -1 -23  13   31.96    5.60
  -1 -23  27   61.57    8.38
  -1 -15  35   43.82    8.51
  -1   3  29   92.37    6.88
   0 -30  16    0.65    5.90
   0 -28  10    0.30    5.31
   0 -28  30    0.73    7.24
   0 -26  34   18.37    8.03
   0 -24   4  104.99    6.23
   0 -24  36   -1.19    8.55
   0 -22  38    1.68    8.85
   2  18  10    7.59    2.27
   2  18  30    0.36    3.89
   4   0 -16   73.81    5.45
   4  20   0  516.75   17.24
   5  -1 -19  124.81    6.87
   5  21  -3  106.07    6.43
   6   8 -18  252.86   11.09
   6  14 -14    8.94    5.26
   6  30  20   48.25    3.91
   7   1 -23   92.53    7.50
   8  20 -14    7.31    6.05
   9  17 -19   34.88    7.03
   9  25 -11   -0.04    6.19
   9  29  -5   70.67    7.44
   9  31  -1    1.66    7.00
   9  35  13    5.91    5.04
  10  36  10   22.92    5.64
  11 -15 -31   -1.57    4.58
  11   5 -29    7.36    7.82
  12   6 -30   35.21    8.77
  12  28 -14    3.28    7.06
  13   7 -31    6.77    8.48
  13  21 -23   14.06    8.18
  14  26 -20   27.62    7.81
  16 -20 -36    0.23    1.81
  16   8 -34   -3.15    9.61
  17   1 -37    6.36   10.77
  18   0 -38   -0.15   11.09
  -2 -12  18   69.31    6.03
  -2 -12  22  608.93   21.21
  -2 -10  24  204.24   10.08
  -2  -8  24   40.89    6.08
  -2  -6  18    8.26    4.08
  -2  -6  20  430.66   15.43
  -2  -6  22   65.84    6.09
  -1 -21  31    1.15    7.86
  -1 -19  33   29.28    8.03
  -1 -15   5  464.89   15.39
  -1  -3  35   76.28    8.15
  -1   5  25  212.05    9.27
   0 -30  26   -4.04    7.49
   0 -26   6   70.60    5.94
   0 -22   2  328.68   11.74
   0 -20  40   35.50    9.38
   1 -35  19    2.58    6.79
   1 -35  21   -0.72    6.96
   1 -35  23    8.15    8.01
   1 -33  31    2.14    7.88
   1 -31  35   18.10    8.87
   1 -23  -3  112.03    5.48
   2 -38  14    2.26    6.47
   2 -30  -2    0.51    4.15
   2  -2 -10    3.37    2.57
   3 -41  13    4.21    6.84
   3 -35  -1    3.21    4.26
   4 -40   2   -0.29    5.31
   5 -37  -7    8.87    4.20
   5 -33 -11    0.00    3.67
   5  25   5   96.22    5.71
   6 -42  -4    3.49    4.80
   6 -14 -22   -1.91    3.84
   6  20  -8   12.86    4.91
   7 -45  -3    2.85    5.16
   7 -35 -15   12.20    2.78
   7  27  -1    8.29    5.45
   8 -44  -8    1.55    4.46
   8  -4 -26    0.58    5.75
   8   4 -24   59.57    6.91
  10   8 -26   -1.30    7.11
  10  12 -24    3.99    6.68
  10  26 -12   46.20    7.00
  10  30  -6   -3.37    6.38
  11  -5 -31    2.87    7.64
  11  19 -21   -0.23    6.57
  11  27 -13   18.03    6.73
  12  -2 -32   -1.05    7.64
  12  20 -22   -0.03    7.47
  12  32  -8   16.50    6.87
  13  15 -27   18.43    8.44
  13  23 -21    0.10    7.90
  13  27 -17   25.35    7.84
  14   0 -34    8.72    9.35
  14  12 -30   19.58    8.44
  15   1 -35   21.22   10.24
  15  19 -27   11.72    9.04
  16  16 -30    2.94    9.00
  18  12 -34    1.67   10.07
  19  -3 -39    0.38   11.24
  -2 -14  20  820.32   27.28
  -2 -14  22    7.83    5.90
  -2 -12  24    6.53    5.44
  -2  -8  16    0.94    3.49
  -2  -6  24  151.70    8.61
  -1 -25  17   38.64    6.60
  -1 -25  19    6.90    6.21
  -1 -25  23    5.96    6.71
  -1 -23  29   60.90   10.10
  -1 -21   9   21.03    4.71
  -1 -19   7  142.81    7.13
  -1 -17  35   98.78    9.63
  -1 -11  37   24.23    7.69
  -1  -9  37   40.84    8.18
  -1  -7  37   32.21    8.46
  -1   5  15  613.10   19.17
   0 -30  14   15.08    6.44
   0 -28  32   55.31    9.03
   0 -14  -2  300.90    9.85
   1 -35  17   57.50    7.81
   1 -33   9    5.58    5.49
   1 -31   5   46.99    5.94
   4  24  10    9.83    3.27
   6  -6 -22   13.01    4.79
   6  16 -12    9.95    5.40
   6  24  -2  131.73    7.36
   7 -41  -9    3.05    4.27
   7  31  11    0.73    4.41
   8 -14 -26    0.94    5.01
   9 -19 -27   20.84    5.52
   9  19 -17   80.56    7.86
   9  21 -15   50.75    7.25
   9  23 -13   16.32    6.46
   9  33   5   32.76    6.00
  10   2 -28   53.42    8.56
  10  32  -2   36.28    6.49
  11   9 -27   34.25    7.81
  11  13 -25   17.16    7.80
  11  31  -7    5.31    6.38
  11  33  -3   12.20    6.38
  12  14 -26    0.03    7.58
  12  26 -16    2.06    7.09
  13  -1 -33    0.89    8.69
  13  11 -29   16.22    8.44
  14 -26 -32   -0.75    6.73
  15   7 -33    6.59    9.33
  16   0 -36   -4.58    9.47
  16  12 -32   12.09    9.40
  17  -1 -37    1.49   10.76
  17   7 -35    1.24   10.09
  17  19 -29    0.11    9.13
  18  -2 -38   -0.64   10.38
  19  -5 -39   -0.74   11.53
  19  11 -35   -7.60   10.83
  20   4 -38    0.94   12.14
  20  10 -36    4.77   11.00
  -2 -14  24   60.35    6.94
  -2 -12  26   -4.08    5.69
  -2 -10  26    1.53    5.38
  -2  -8  26    4.25    5.68
  -2  -6  16   55.45    4.97
  -2  -4  20   27.48    5.05
  -1 -25  25   69.30    8.34
  -1 -13  37   30.40    8.51
  -1   1  33   24.31    6.31
   0 -30  28    4.16    7.64
   0 -24  38   -3.29    8.12
   1 -35  15   35.98    6.73
   1 -29  39    8.23    9.10
   1 -27  41   -1.77    9.00
   2 -38  12   40.15    7.17
   2 -32   0    1.44    4.77
   2  14   2    5.36    2.66
   3 -41  11    1.13    6.18
   3  -1 -13  285.05   10.07
   4   8 -12  526.50   17.67
   5  11 -13   66.26    5.67
   5  23   1    4.69    4.11
   6  26   2    2.74    4.45
   7  13 -17  232.79   10.74
   7  23  -7   64.10    6.29
   8  -6 -26   -1.34    5.54
   8  26  -6    6.56    5.76
   9  -1 -27   71.97    7.80
   9  35  15   12.02    4.96
  10  20 -18   49.43    7.60
  10  22 -16    0.47    6.27
  10  24 -14   31.33    7.06
  11 -23 -29    2.96    5.77
  11 -11 -31    5.66    7.01
  11  -9 -31    2.16    7.01
  11  -7 -31    4.01    7.25
  11  25 -15   64.69    7.93
  12 -16 -32   22.50    5.19
  12  -4 -32   39.95    8.50
  12  10 -28    1.87    7.36
  12  24 -18    1.27    7.15
  14  18 -26   -0.10    8.05
  15 -31 -31   -1.73    6.31
  15  -1 -35   11.23    9.67
  18   6 -36   -5.00   10.37
  19   5 -37    3.40   10.37
  -2 -16  20    8.08    6.06
  -2 -16  22  180.12    9.70
  -2 -14  16   -2.72    4.22
  -2 -14  26    2.84    6.08
  -2 -10  14   19.81    4.51
  -2  -6  26   -1.87    5.31
  -2  -4  18  318.66   11.81
  -2  -4  22  627.60   21.18
  -1 -25  15   77.12    6.94
  -1 -25  27  142.21   10.07
  -1 -23  11   13.06    5.18
  -1 -23  31   -2.98    7.16
  -1 -21  33   13.11    8.02
  -1 -19  35   49.08    8.65
  -1 -15  37  103.94   10.09
  -1  -5  37   72.80    8.83
  -1  -1  35   83.85    8.51
  -1   3  31    0.88    5.66
  -1   5  27  318.15   12.29
   0 -30  12   -0.46    5.95
   0 -28   8  100.71    7.37
   0 -26  36    3.21    7.90
   0 -22  40   -1.77    9.20
   0  10  30  233.36   10.00
   1 -35  27   12.29    7.77
   1  -7  -7 6398.11  188.19
   2 -36   6    0.97    5.43
   2   6  -6   64.34    3.92
   3 -39   5   24.20    6.13
   3 -27  -9   23.23    3.08
   3  17   1  129.68    5.81
   4 -38  -2   36.81    5.42
   5 -17 -19   24.30    3.19
   5  -3 -19  137.14    7.08
   5  27  13   50.21    4.32
   6 -12 -22  211.96    8.87
   6  -8 -22  217.02    9.49
   8 -12 -26    1.81    3.28
   8  -8 -26   -2.63    5.80
   8   8 -22    2.40    5.69
   8  32   8   30.31    5.44
   9 -25 -25    5.07    4.33
  11   3 -29   18.40    9.41
  11  23 -17   51.30    7.44
  13 -37 -25    2.01    3.46
  13 -25 -31   -2.46    6.31
  13 -17 -33    4.83    5.00
  14  -2 -34    6.08    8.73
  14   6 -32   30.95    9.37
  15  11 -31    1.06    8.93
  15  15 -29    1.70    8.83
  15  21 -25   13.94    8.25
  16 -18 -36   -2.59    4.67
  16  -2 -36    2.40    9.83
  16   6 -34    4.26    9.97
  17 -17 -37   11.96    9.00
  17  -3 -37    2.96   10.36
  17  15 -31   28.44   11.69
  18  -4 -38   -5.43   11.23
  -2 -16  24    1.70    5.89
  -2 -12  14  277.27   10.77
  -2 -12  28    7.28    6.33
  -2 -10  28   82.74    7.57
  -2  -8  28   -0.38    6.65
  -2  -4  24    0.57    4.97
  -1 -17   5  221.94    8.60
  -1  -3   5 1019.00   30.65
   0 -30  30   38.97    8.73
   0 -28  34   -1.67    8.26
   0 -20   0 1162.57   35.61
   1 -35  13   11.87    6.39
   4   4 -14   -1.06    4.03
   5 -39  -5   12.16    4.84
   5  19  -5  196.06    8.82
   6   2 -20  600.46   20.57
   6  28   8    0.64    4.25
   7 -19 -23   17.52    4.24
   7  -1 -23   96.10    7.21
   8 -10 -26    0.47    5.41
   8  28  -2    0.89    5.62
   9   5 -25   71.80    7.68
   9  13 -21   -0.08    6.38
   9  27  -7   29.07    6.81
  10  34   4    5.86    5.75
  10  36  12   -0.59    5.27
  12 -24 -30   -0.64    5.94
  12 -14 -32   -7.27    7.33
  12  -6 -32    4.57    7.90
  12   4 -30    3.29    7.60
  13   5 -31    0.21    8.11
  13  17 -25    7.78    8.00
  15  23 -23   12.92    8.32
  16  18 -28    0.01    8.97
  18  -6 -38   -4.20   11.42
  20   2 -38    1.28   12.03
  -2 -16  16    0.61    5.07
  -2 -16  26   -3.43    6.31
  -2 -14  14   21.15    4.76
  -2 -14  28   56.55    7.41
  -2  -6  28  188.70   10.28
  -2  -4  26    1.58    5.11
  -1 -25  13   82.68    7.19
  -1 -25  29   29.78    8.03
  -1 -17  37   54.80    8.59
  -1 -11  39   19.33    7.96
  -1  -3  37   52.04    8.36
   0 -32  18   -4.52    6.50
   0 -32  20  161.88   10.38
   0 -32  22    2.23    7.08
   1 -13  -7  544.64   16.26
   1  15  29    9.88    4.21
   2 -38  10   -2.39    5.92
   2 -34   2    8.36    5.28
   3   7  -9  445.00   14.82
   5 -43   1   -1.60    5.33
   6  10 -16    4.03    5.37
   7   5 -21   -1.78    5.65
   7  15 -15  145.15    8.55
   7  29   5   65.09    5.93
   8   2 -24   34.13    6.49
   9  -3 -27  136.33    9.07
   9  35  17    5.33    4.63
  10   0 -28    0.26    7.12
  10  14 -22    1.77    6.96
  10  28  -8   -2.28    6.33
  11  29  -9   -0.31    6.79
  11  35   3   -1.27    6.07
  12 -12 -32   44.46    8.60
  12  16 -24   32.47    8.06
  12  30 -10   50.51    7.43
  13 -15 -33    0.40    7.81
  14  -4 -34   12.23    9.55
  14  10 -30    5.98    8.59
  14  14 -28   11.73    8.82
  14  20 -24    3.50    8.49
  15 -17 -35    6.80    8.08
  15  -3 -35    6.92    9.40
  15  25 -21    0.05    7.51
  16  -4 -36    1.50    9.74
  17 -15 -37    2.98   10.46
  17  -5 -37    3.46   10.42
  17   5 -35    1.89    9.96
  18 -12 -38   -3.43   10.84
  18 -10 -38    0.35   11.08
  18  -8 -38   -4.16   11.84
  18   4 -36   -2.68   10.45
  18  10 -34   -4.50   10.03
  19   3 -37   10.21   10.62
  19   9 -35    6.36    9.90
  21   7 -37    1.62   11.39
  -2 -18  20  354.82   14.20
  -2 -18  22   20.57    5.67
  -2 -18  24   82.11    7.74
  -2 -10  30   16.40    6.76
  -2  -4  16    4.31    3.82
  -2  -2  22    0.82    4.82
  -1 -27  19   15.24    6.45
  -1 -27  21   -1.78    6.45
  -1 -23  33    9.99    7.98
  -1 -21  35   35.74    8.81
  -1 -13  39   34.55    8.56
  -1  -9  39   11.37    8.51
  -1   5  29   68.84    6.12
   0 -32  16   -0.78    6.46
   0 -32  26   -0.36    7.53
   0 -30  32    1.68    8.65
   0 -26  38    3.26    8.89
   0 -24  40   20.53    9.10
   1 -33   7   31.64    5.84
   3 -41   9    1.12    6.11
   4  18  -2 1028.41   32.06
   5  13 -11   12.33    4.85
   7 -25 -21    1.22    3.05
   7  21  -9   21.44    5.81
   7  31  13   13.66    4.49
   8  14 -18  130.02    8.19
   8  24  -8   65.16    6.50
   9 -17 -27   49.25    6.17
   9   9 -23   24.38    6.91
   9  31   1    2.50    5.82
  10   6 -26    4.76    7.09
  11  15 -23   10.27    6.91
  14 -16 -34    1.98    8.14
  16 -16 -36    4.36    9.42
  16  10 -32   -2.73    9.27
  16  14 -30    6.24    9.05
  17 -13 -37    3.74   11.29
  17  -7 -37   -3.35    9.98
  20   8 -36   -2.42   11.31
  -2 -18  26   -1.86    6.09
  -2 -16  28    4.10    6.87
  -2 -14  30    4.24    6.35
  -2 -12  30  191.61   10.68
  -2 -10  12 1656.84   50.52
  -2  -8  30  218.01   11.34
  -2  -2  20 1346.45   41.72
  -2  -2  24  162.46    8.36
  -1 -27  17   22.76    6.47
  -1 -27  25  128.48    9.75
  -1 -25  31   -1.40    7.35
  -1 -23   9   45.19    5.58
  -1 -21   7  196.99    8.65
  -1 -19  37   31.86    8.71
  -1 -15  39   26.59    8.66
  -1 -11   3   42.13    3.27
  -1   1  35   75.50    8.53
   0 -30  10  122.72    7.75
   0 -28  36    4.13    8.41
   0 -22  42   19.67    8.71
   0  12  20  563.40   17.69
   0  12  22    0.52    3.22
   1 -35  11    0.05    6.05
   4 -42   4    0.25    5.55
   5   7 -15  557.27   18.84
   5  15  -9   64.73    5.69
   5  17  -7  171.89    7.99
   6 -44  -2   11.88    5.31
   7 -43  -7    4.20    4.54
   7  17 -13   52.36    6.33
   7  19 -11   -1.78    4.95
   7  25  -3   98.31    6.74
   8 -22 -24    2.10    4.12
   9  29  -3   16.39    6.74
   9  33   7   17.06    5.51
   9  35  19    3.42    4.47
  10  10 -24   17.75    6.83
  10  36  14    4.57    5.14
  11   1 -29    8.37    7.79
  11   7 -27   31.35    8.21
  12   8 -28   14.83    8.19
  13 -13 -33    3.85    8.11
  13  -9 -33    3.57    8.09
  13  -7 -33    1.81    8.06
  13   9 -29    7.26    8.14
  13  13 -27   40.38    8.72
  13  19 -23    0.66    7.75
  13  29 -13    2.51    7.02
  14 -34 -28    1.77    4.96
  14 -30 -30    0.44    5.95
  14  -6 -34   -0.34    9.70
  14   4 -32    7.72    8.65
  14  22 -22    6.04    8.24
  15 -25 -33   -0.48    7.47
  15 -15 -35   12.93    8.91
  15  -5 -35    0.49    9.15
  15  17 -27   -0.88    8.75
  16 -14 -36   -6.95    9.54
  16  -6 -36   -5.45    9.38
  16   4 -34   -3.52    9.88
  16  20 -26    1.67    8.63
  17 -11 -37    7.68   10.06
  17  -9 -37   -8.10   10.71
  17  17 -29    5.77    8.53
  19  13 -33    2.40   10.09
  20   0 -38   -0.95   11.00
  -2 -18  16   36.94    6.02
  -2 -16  14  120.41    7.24
  -2 -12  12  213.55    8.89
  -2  -8  12   11.53    3.59
  -2  -6  30   -0.80    5.97
  -2  -4  28    2.76    6.02
  -2  -2  18   31.53    4.25
  -1 -27  27   61.90    8.47
  -1  -9   3  451.68   14.35
  -1  -1  37   72.70    8.70
  -1   3  33   20.68    6.24
   0 -32  14   -0.85    5.82
   0 -32  28   15.35    7.43
   0 -26   4    1.21    4.12
   0 -16  -2    0.77    2.50
   0  12  24  126.40    5.95
   1 -37  19   10.26    6.87
   1 -37  21    1.32    7.19
   1 -37  23    6.34    7.19
   1 -29   1    6.07    4.34
   1 -27  -1    5.10    3.71
   2 -40  16   -1.51    6.79
   2   2  -8  443.34   14.17
   3   3 -11   21.84    3.47
   4 -40   0   46.80    5.95
   4 -18 -16   -0.13    2.19
   4  10 -10 1024.05   32.02
   5  -5 -19   24.95    4.37
   6  22  -4   42.68    5.30
   7  -3 -23   85.94    6.66
   8 -46  -6    0.72    4.85
   9  -5 -27  116.22    8.89
   9  25  -9    5.50    6.46
   9  35  21   -1.38    4.26
  10  30  -4    4.36    6.07
  10  32   0   -3.15    5.81
  11  11 -25   36.84    8.12
  11  31  -5   28.83    6.63
  11  33  -1   -0.66    5.93
  12   2 -30   43.67    8.64
  12  12 -26   -2.00    7.81
  12  18 -22   87.80    8.66
  12  28 -12   39.63    7.35
  12  32  -6    0.56    6.52
  13 -11 -33    1.50    8.10
  13   3 -31   -4.19    8.07
  14 -14 -34   -2.39    8.51
  14 -12 -34   -0.42    9.09
  14  -8 -34    5.84    9.00
  14  24 -20   -0.21    7.86
  14  26 -18   -0.00    6.71
  15 -13 -35   14.50    9.70
  15  -7 -35    8.38    9.58
  16 -12 -36    0.78    9.31
  16 -10 -36   -3.61    9.82
  16  -8 -36    2.25    9.96
  17   3 -35    5.42   10.68
  17   9 -33   -1.53    9.77
  19   1 -37    2.75   10.72
  -2 -20  22  212.05   10.45
  -2 -20  24    2.65    6.41
  -2 -18  28   40.64    7.82
  -2 -16  30   95.19    8.91
  -2 -14  12  420.69   14.81
  -2 -12  32    3.73    7.00
  -2 -10  32  196.82   11.21
  -2  -2  26    2.20    4.78
  -1 -27  15   70.52    6.78
  -1 -25  11   -1.83    5.34
  -1 -23  35   28.41    8.78
  -1 -21  37   22.52    8.04
  -1 -17  39   11.12    8.03
  -1 -13   3  212.25    7.87
  -1   5  13  499.44   15.63
  -1   7  21    3.81    3.52
  -1   7  23   33.75    4.35
   0 -32  30   -7.54    8.27
   0 -30  34   16.24    7.93
   0 -28   6    3.52    4.78
   0 -24   2    1.04    4.02
   0  10  32    1.11    4.95
   1 -37  17   22.04    7.01
   1 -31   3   57.98    5.86
   2 -40  14    8.69    6.87
   2 -38   8   32.37    6.42
   2 -36   4   -0.41    5.15
   2   8  -4   50.89    3.56
   2  12   0   -0.48    2.60
   5 -41  -3    8.51    5.05
   7  27   1   15.79    5.26
   8   6 -22  212.16   10.24
   8  10 -20    8.73    5.53
   8  16 -16   13.91    5.49
   8  22 -10  140.04    8.20
   8  32  10    0.20    4.78
   9 -15 -27   51.30    6.37
   9   3 -25  210.33   11.11
  10  -2 -28   38.12    7.49
  10  26 -10    2.98    6.13
  11  17 -21    2.17    7.00
  11  27 -11    1.97    6.08
  13  21 -21   -0.75    7.54
  13  27 -15    6.09    7.36
  14 -10 -34    7.70    9.03
  14  16 -26    0.40    7.53
  15 -11 -35    8.47    9.07
  15  -9 -35    1.55    8.85
  15   9 -31    3.94    9.10
  15  13 -29    6.89    9.02
  16  22 -24    3.30    8.27
  17  13 -31   -2.87    9.11
  18   2 -36    6.65   10.23
  18   8 -34    2.24   10.25
  21   5 -37   -1.18   11.10
  -2 -20  18  133.21    8.15
  -2 -20  26    3.08    6.84
  -2 -14  32  126.14    9.76
  -2  -8  32    2.08    6.39
  -2  -4  30  276.95   12.25
  -1 -27  29   15.25    7.93
  -1 -25  33    6.97    8.12
  -1 -19   5  422.04   14.45
  -1   5  31    0.25    5.18
   0 -28  38   -1.26    8.64
   0 -26  40   -1.55    8.84
   0 -24  42   -2.87    9.17
   0  12  18   -0.08    2.38
   3 -41   7    6.95    6.49
   3  -3 -13  713.46   22.27
   3  15  -1  254.06    9.19
   4  16  -4   82.00    5.34
   5 -15 -19    7.72    3.15
   5  25   7   76.35    5.11
   5  27  15   72.39    4.52
   6 -38 -10    2.68    3.76
   6   0 -20   -1.14    4.75
   6  12 -14   91.15    7.18
   8   0 -24  311.70   13.24
   8  18 -14   53.83    6.50
   8  20 -12  174.75    9.22
   9  -7 -27   36.42    6.72
  10 -26 -26    1.04    4.68
  10  34   6    2.34    5.47
  11 -21 -29    2.57    5.98
  12  26 -14   24.70    6.74
  13  25 -17   14.56    7.51
  14 -24 -32    3.81    6.99
  15  19 -25   -1.49    8.39
  16 -24 -34    6.69    8.29
  18  16 -30   19.00    9.72
  19   7 -35   -3.08   10.64
  20  -2 -38   -4.88   12.04
  20   6 -36    0.15   10.90
  -2 -18  14   27.43    5.43
  -2 -18  30   -1.38    7.09
  -2 -16  32    0.56    6.71
  -2  -6  12 2799.28   83.80
  -2  -6  32  130.52    9.16
  -2  -2  16   -1.89    3.57
  -2  -2  28   60.18    6.21
  -1 -19  39   11.16    8.17
  -1  -7   3    1.72    2.13
  -1   7  19   39.99    3.65
  -1   7  25  345.75   12.63
   0 -34  22   53.02    8.55
   0 -32  12   66.74    6.94
   0 -32  32   25.97    8.63
   0 -30  36    6.28    7.57
   0  12  26    1.29    3.57
   1 -37  15   42.80    7.24
   1 -35   9    4.99    5.84
   1 -21  -5  158.82    6.14
   1  15  31   -2.31    4.51
   2  10  -2   36.09    3.30
   3   9  -7 2025.99   60.98
   4  12  -8  386.69   13.49
   4  22   6   10.89    3.55
   4  24  12  306.34   10.41
   5 -31 -13   10.19    2.67
   5  -7 -19   60.56    4.98
   6 -40  -8    0.19    4.27
   7 -17 -23   17.37    4.32
   7   3 -21   -2.58    5.24
   7  11 -17  253.40   11.32
   7  31  15   21.54    4.35
   8  26  -4    3.70    5.23
   8  30   4   -0.59    5.16
   9 -13 -27   32.86    5.38
   9  -9 -27   39.35    6.55
   9  17 -17   80.20    7.28
   9  23 -11    0.97    5.60
  10  36  16    0.39    4.86
  11  -1 -29   16.67    7.45
  11  35   5    9.59    6.00
  12 -36 -24    0.03    3.06
  12 -22 -30   14.85    6.50
  12  20 -20   87.16    8.47
  13 -29 -29    4.00    5.64
  13 -23 -31   -2.60    6.75
  13  15 -25   21.69    7.44
  13  31  -9    1.54    5.85
  14   8 -30   31.33    9.30
  14  12 -28    3.75    7.86
  16   2 -34    4.66    9.26
  16   8 -32    9.79    9.46
  16  16 -28    3.35    8.66
  17  19 -27    0.92    8.58
  19  -1 -37    2.43   10.67
  -2 -22  22   10.41    5.91
  -2 -20  16    1.18    5.20
  -2 -20  28   -2.10    6.67
  -2 -16  12    6.02    4.65
  -2 -12  34   50.65    8.38
  -2 -10  34    3.38    7.12
  -2   0  22  613.17   20.45
  -2   0  24    0.21    4.47
  -1 -29  19    5.42    6.47
  -1 -29  21    6.67    6.69
  -1 -29  25   47.07    7.95
  -1 -27  13   45.34    6.14
  -1 -27  31    4.72    7.20
  -1 -23  37   29.05    9.03
  -1 -15   3  495.74   16.06
  -1   3  35   68.48    7.78
   0 -34  20   -0.34    6.53
   0 -34  24    3.42    7.43
   0 -30   8    1.45    5.15
   1 -33   5   49.18    6.23
   2 -40  12   -1.30    6.20
   3  21  11    8.38    2.81
   4  14  -6  112.01    5.86
   4  20   2   -0.21    3.54
   6 -36 -12    2.01    3.19
   6  20  -6   17.82    4.84
   6  24   0    2.17    4.31
   6  28  10  188.64    8.12
   7  -5 -23   79.83    6.36
   9 -11 -27   42.09    6.58
   9  11 -21   -0.38    6.36
   9  19 -15  104.61    8.17
   9  21 -13   44.82    6.90
  10 -18 -28   15.84    5.96
  10  -4 -28   -0.24    7.57
  10   4 -26    3.85    6.87
  10  18 -18   -0.07    6.19
  10  24 -12    0.36    6.29
  11 -27 -27    9.11    5.10
  11  25 -13    8.95    6.56
  12   0 -30    1.46    7.60
  12  22 -18   27.15    7.62
  12  24 -16   -1.36    6.98
  13   1 -31   -2.52    7.96
  13   7 -29    5.20    8.02
  14 -40 -24   -1.04    3.19
  16  12 -30   -2.66    9.12
  17   1 -35    2.30    9.67
  18   0 -36   -3.45   10.16
  19  11 -33    0.03   10.16
  20  -4 -38   -2.26   11.24
  20  10 -34    9.44   10.66
  21   3 -37    6.24   11.51
  21   9 -35    2.54   10.71
  -2 -22  24   67.93    7.67
  -2 -22  26    1.55    6.36
  -2 -20  30  103.69    8.96
  -2 -18  32   91.78    9.10
  -2 -14  34    2.61    7.39
  -2  -8  34   70.66    8.15
  -2  -4  32    1.66    6.42
  -2   0  20   -0.30    4.13
  -1 -29  27   50.45    8.23
  -1 -25  35   15.26    7.82
  -1 -21  39   13.23    8.91
  -1 -17  41    3.15    8.48
  -1   7  27  362.25   13.33
   0 -34  18   66.72    8.34
   0 -34  28   -4.38    7.97
   0 -22   0   -0.90    3.51
   1 -37  13   14.32    7.03
   1 -25  -3   82.53    4.84
   3 -35  -3   11.07    4.43
   3 -33  -5   35.12    4.57
   3  13  -3 1246.50   38.04
   4   2 -14  407.62   14.06
   6  14 -12  315.66   12.30
   7 -45  -5    4.04    4.83
   7  23  -5  145.30    7.90
   7  29   7   55.15    5.67
   8  28   0  190.05    9.36
   9   7 -23   25.65    6.17
   9  27  -5   58.13    6.71
  10 -44 -14   -1.17    3.38
  10  12 -22  111.15    9.04
  10  20 -16    2.57    6.57
  10  22 -14    2.98    6.19
  10  36  18    9.75    4.81
  11   5 -27   36.21    8.32
  11  13 -23   30.66    7.24
  11  21 -17    9.53    6.94
  11  23 -15   10.08    6.78
  12 -28 -28    2.82    5.39
  12   6 -28   -1.03    7.74
  12  14 -24    5.77    7.47
  12  30  -8    5.87    6.41
  13 -33 -27    2.10    4.76
  13  11 -27   47.20    8.82
  14  18 -24    8.05    8.03
  15 -23 -33    0.78    7.81
  15   1 -33    1.94    8.70
  15  21 -23   -2.19    7.78
  17   7 -33    5.09    9.84
  19  -3 -37   -0.40   11.38
  20   4 -36   -3.46   10.94
  -2 -22  18   12.64    5.59
  -2 -16  34   52.95    8.44
  -2 -12  10 1070.53   33.31
  -2 -10  10  232.27    8.92
  -2  -6  34    6.02    7.37
  -2  -2  30    4.11    5.82
  -2   0  26   10.23    5.04
  -1 -29  17   41.87    7.29
  -1 -29  29   17.61    7.40
  -1 -27  33    1.40    7.81
  -1 -25   9   37.36    5.69
  -1 -23   7   65.90    5.58
  -1   5  33   27.42    6.77
   0 -34  16    0.96    6.05
   0 -32  34   -0.18    7.68
   0 -30  38    1.44    8.08
   0 -28  40   21.84    8.73
   0 -26  42   24.07    9.05
   0  12  28   93.03    5.84
   1   3  -3 3193.57   94.37
   3  11  -5 2883.00   86.11
   4 -42   2   16.35    5.68
   4   6 -12    3.37    3.73
   5 -13 -19   29.43    4.02
   5 -11 -19   50.41    4.08
   5   9 -13  378.35   13.64
   5  23   3   79.79    5.31
   6  18  -8  188.42    8.91
   9   1 -25  105.71    8.56
   9  33   9    6.16    5.12
  10 -42 -16   -0.92    2.68
  10 -34 -22    1.48    2.66
  10   8 -24    3.55    6.70
  10  28  -6    6.47    6.38
  11  -3 -29   18.49    7.40
  11  29  -7   36.98    6.72
  12  10 -26   -0.99    7.68
  15 -29 -31    1.11    6.76
  15   7 -31    4.16    9.12
  15  15 -27   12.98    8.74
  15  23 -21   -2.05    7.82
  15  25 -19   -1.70    7.76
  16   0 -34    5.65    9.83
  16  18 -26   -0.45    8.01
  17  11 -31   -2.89    8.67
  17  15 -29    1.75    8.94
  18  -2 -36   -3.61   10.63
  18   6 -34    1.07   10.16
  19   5 -35    4.51   10.60
  -2 -22  28   38.30    7.64
  -2 -20  14  153.17    8.33
  -2 -18  12  214.08    9.39
  -2 -14  10    0.53    3.73
  -2  -8  10 5354.19  158.81
  -2   0  18 1100.75   34.16
  -1 -19  41   -3.79    8.39
  -1   1   7 1033.96   31.01
  -1   7  17  212.41    7.68
   0 -34  30   16.56    8.04
   0 -32  10    2.22    5.46
   2 -40  10   46.00    6.81
   2 -38   6    0.74    5.44
   3 -37  -1    1.22    4.72
   4 -36  -6   -0.94    4.02
   5 -43  -1    1.15    5.11
   6 -42  -6   -0.09    4.39
   6  -2 -20  587.88   19.94
   6   8 -16    0.90    5.30
   6  16 -10  477.12   16.91
   7 -15 -23   27.02    4.71
   7  -7 -23   24.29    5.00
   8  -2 -24   37.78    6.39
   8  12 -18    0.97    5.51
   8  32  12   31.02    5.06
  10 -16 -28   -1.85    5.85
  10  -6 -28   26.80    8.40
  11 -45 -15    0.41    3.14
  11 -35 -23    1.68    3.00
  11 -19 -29    6.12    6.17
  11   9 -25   33.50    7.88
  12  32  -4   10.17    6.30
  13  17 -23   10.11    7.82
  13  29 -11   -1.24    6.59
  14   0 -32    8.22    8.92
  14  20 -22   20.85    7.57
  14  28 -14    2.00    7.91
  15  11 -29    1.97    8.68
  16 -22 -34   -4.86    4.53
  17  -1 -35   -1.99   10.15
  19  -5 -37   -4.29   11.25
  21   1 -37   -5.01   11.21
  22   6 -36   -1.46   11.32
  -2 -22  16    8.96    5.48
  -2 -22  30   12.27    7.60
  -2 -20  32   10.47    7.15
  -2 -18  34    5.17    7.60
  -2 -14  36    0.17    7.63
  -2 -12  36   -1.11    7.63
  -2 -10  36    3.07    7.32
  -2  -4  12  176.15    7.17
  -2  -2  14   42.16    3.95
  -2   0  28   -0.92    5.04
  -1 -29  15   33.98    6.97
  -1 -29  31    2.51    7.70
  -1 -27  11    4.05    5.38
  -1 -27  35   14.46    7.95
  -1 -25  37   17.88    8.30
  -1 -23  39   11.92    8.60
  -1 -21   5  177.20    7.79
  -1 -17   3  478.66   15.72
  -1   3   9    0.09    1.97
   0 -34  14   13.94    6.16
   0 -18  -2  639.22   19.93
   1 -39  19    6.29    6.96
   1 -37  11   -1.43    6.28
   1 -35   7   19.85    5.68
   3 -31  -7   31.82    3.92
   4 -38  -4    0.86    4.47
   4 -34  -8    0.07    3.58
   5   5 -15  382.78   13.77
   7 -29 -19    0.61    1.93
   7  13 -15  163.43    8.65
   7  31  17    7.54    3.96
   8   4 -22    6.69    5.56
   9 -43 -13    2.75    3.50
   9 -23 -25    8.65    4.60
   9  29  -1    6.88    5.87
  10  -8 -28    0.00    6.87
  10  34   8   23.94    5.79
  10  36  20    0.26    4.50
  11  31  -3    0.21    6.05
  12  -2 -30   47.96    8.25
  13  -1 -31   -1.13    8.25
  14 -22 -32    6.43    7.69
  14   6 -30   -1.15    8.31
  14  14 -26   -1.99    7.46
  15  -1 -33    5.15    9.34
  18  10 -32   -0.77    9.45
  18  14 -30    2.80    9.50
  21   7 -35   -4.65   11.21
  -2 -24  20    0.55    5.42
  -2 -24  24    6.12    6.44
  -2 -24  26    5.20    7.26
  -2 -16  10  316.46   11.72
  -2 -16  36    0.19    7.52
  -2  -8  36   -2.10    7.22
  -2  -4  34   45.51    7.73
  -2  -2  32  230.55   11.41
  -1 -31  23    8.75    6.75
  -1 -21  41   -2.99    9.03
   0 -28   4   27.26    4.82
   1 -39  17   18.97    6.96
   5  19  -3  339.18   12.35
   7 -13 -23   30.63    4.88
   7  -9 -23   52.77    5.41
   7  21  -7  140.60    7.68
   8 -20 -24   28.09    4.93
   8   8 -20  313.61   13.03
   8  24  -6    0.95    5.12
  10 -46 -12    2.38    3.79
  10 -30 -24    4.96    3.91
  10 -14 -28   24.30    6.35
  10   2 -26   -0.15    6.52
  10  30  -2    3.68    5.87
  11 -43 -17   -2.49    2.39
  11  -5 -29    4.52    7.13
  11  35   7    8.65    5.75
  12 -32 -26   -1.14    4.48
  12 -20 -30    0.04    6.54
  12  16 -22    2.36    6.61
  12  28 -10   -1.72    6.24
  13 -21 -31   -1.40    6.76
  13   5 -29   20.01    8.35
  14  22 -20   18.56    8.05
  14  26 -16   -3.80    7.41
  16  -2 -34    0.37    9.80
  16  14 -28   -0.97    8.12
  16  20 -24    1.36    8.25
  17  -3 -35    1.54   10.25
  17   5 -33    0.25    9.72
  18  -4 -36   -1.22   10.09
  19  -7 -37    1.70    9.98
  19   9 -33    4.27   10.22
  20   2 -36   -1.50   10.65
  20   8 -34   -1.67   10.62
  -2 -24  18   49.82    6.83
  -2 -24  28    0.68    7.88
  -2 -22  32  104.80    9.26
  -2 -20  12   48.01    5.91
  -2 -20  34   54.26    8.94
  -2  -6  36   -3.33    7.02
  -2   0  30  107.73    7.62
  -1 -31  19   12.38    7.01
  -1 -31  21    2.45    6.87
  -1 -31  25   25.25    6.95
  -1 -31  27   39.72    8.07
  -1 -29  13   27.64    5.98
  -1 -29  33    3.79    7.87
   0 -36  22   -2.39    7.29
   0 -36  24    5.83    7.45
   0 -30   6    4.04    5.06
   0 -26   2  149.53    7.09
   0  12  30   -1.57    4.47
   1  -1  -5  881.64   26.34
   2 -36   2   62.04    5.85
   3  -5 -13  634.83   19.84
   5  27  17   48.39    3.83
   7 -11 -23   32.35    3.63
   7   1 -21   10.65    5.57
   7  15 -13   99.30    6.90
   7  25  -1   11.36    4.88
   8  30   6    1.20    5.05
   9 -45 -11    0.95    3.94
   9 -41 -15    3.76    2.80
   9  25  -7   41.68    6.27
  10 -12 -28    0.86    6.13
  10 -10 -28   22.63    6.51
  10  14 -20  122.58    9.15
  11   3 -27   77.29    8.65
  11  15 -21    1.00    6.55
  11  27  -9    0.91    6.59
  12  -4 -30   -4.00    7.34
  12   4 -28   13.45    7.66
  13  19 -21    0.95    7.14
  13  27 -13   10.41    6.90
  14  10 -28   11.18    7.90
  15 -21 -33    9.04    8.15
  15   5 -31    1.92    9.11
  15  17 -25    9.96    8.36
  16  10 -30   16.69    9.45
  17  17 -27   -0.41    8.63
  18  -6 -36    5.48   10.41
  18   4 -34    8.58   10.42
  19  -9 -37   -3.44   11.32
  19   3 -35    6.20   11.44
  20  12 -32    4.67   10.44
  21  -1 -37    1.58   11.38
  -2 -22  14    0.23    4.97
  -2 -18  36    2.90    7.80
  -2 -12  38   10.19    7.76
  -2  -6  10  264.27    9.57
  -2   0  16   -0.02    3.33
  -1 -31  29    9.19    7.33
  -1 -27  37    9.83    8.43
  -1 -25  39    2.19    8.53
  -1 -23  41    1.15    8.76
  -1   5  35   27.73    6.49
  -1   7  31   -4.83    5.04
   0 -36  20   56.86    7.82
   1 -39  15   28.38    7.23
   1 -31   1   29.71    5.07
   1 -15  -7   93.83    3.38
   3 -39   1    6.31    5.19
   3   5  -9    2.84    3.31
   4 -40  -2    0.31    4.91
   5  11 -11   80.94    5.58
   6 -44  -4   -0.83    4.69
   6 -20 -20    2.10    3.21
   6  22  -2    1.11    4.36
   7  19  -9   27.46    5.16
   8  -4 -24   60.56    6.83
   9  -1 -25  109.50    8.20
   9   5 -23   66.35    7.15
  10  26  -8   51.21    6.70
  11 -47 -13    0.22    3.58
  11 -31 -25    5.68    4.26
  11  -7 -29   13.25    7.00
  13  -3 -31    1.93    8.00
  13   9 -27   22.78    7.65
  13  13 -25   55.72    8.20
  13  25 -15   22.39    7.03
  13  31  -7   12.15    7.08
  14 -28 -30    4.27    6.49
  15 -33 -29   -1.83    5.98
  15  -3 -33    0.67    9.18
  16 -20 -34   -2.50    5.50
  16  22 -22    4.72    8.16
  17 -19 -35   -0.63    2.83
  17  -5 -35    2.97    9.42
  22   4 -36   -0.27   11.27
  -2 -24  16    0.16    5.55
  -2 -24  30   96.60    9.34
  -2 -18  10    7.87    4.20
  -2 -14  38   -0.68    7.84
  -2 -10  38    1.68    7.47
  -2  -8  38   12.72    8.33
  -2  -4  36    1.40    7.12
  -2  -2  34    2.85    6.24
  -2   2  22    4.91    4.12
  -2   2  24  153.13    7.69
  -2   2  26    2.25    4.75
  -1 -31  17   28.91    6.56
  -1 -29  35   13.38    7.79
  -1 -25   7  336.85   12.70
  -1  -5   3  209.74    7.01
   0 -36  18    3.63    6.69
   0 -34  12   -1.82    5.76
   0 -32   8   47.91    6.41
   0  12  16   41.56    2.63
   1 -33   3   31.93    5.92
   1 -29  -1    3.82    3.91
   1  11   5  281.07    8.78
   2 -40   8   -0.28    5.88
   2 -24  -8   43.88    3.20
   3   1 -11   68.88    4.14
   3  17   3  250.30    8.86
   4 -44   4    3.11    5.58
   4  18   0    0.95    3.62
   5  25   9   40.78    4.06
   6  28  12    0.41    3.92
   7  17 -11   20.12    5.38
   7  31  19    3.37    3.71
   8  22  -8    5.94    5.02
   8  32  14   -0.62    4.45
   9   9 -21   -2.18    5.90
   9  33  11    2.78    5.04
  12  12 -24   28.85    7.90
  12  18 -20    6.84    6.55
  12  26 -12    2.11    6.20
  13  23 -17   34.28    7.74
  14 -20 -32    1.12    7.36
  16  -4 -34   -0.93    9.86
  17   9 -31   -3.21    9.68
  17  13 -29    0.57    9.12
  18 -14 -36    3.75    9.87
  18  -8 -36   -1.28    9.91
  18  16 -28   -0.18    8.31
  20   0 -36   -3.15   10.83
  21   5 -35    0.01   11.04
  -2 -26  24   39.61    7.56
  -2 -26  26   -2.22    7.49
  -2 -24  32    6.05    7.16
  -2 -22  34   -3.23    7.28
  -2 -20  36   -1.58    7.84
  -2 -16  38   17.27    8.46
  -2   0  32   -0.75    6.07
  -2   2  20 1295.55   39.95
  -1 -31  31    1.51    7.88
  -1 -27   9   28.17    5.45
  -1 -19   3  283.27   10.34
  -1  -1   5  900.89   27.03
   1 -37   9    4.73    6.07
   2 -38   4   14.13    5.41
   4 -16 -16    0.72    2.63
   4  -8 -16    5.74    2.78
   4   8 -10  182.97    7.76
   5 -45   1    3.02    5.29
   5  13  -9   58.49    4.94
   5  17  -5  499.66   16.94
   6  -4 -20   97.83    6.31
   6  10 -14    1.65    6.46
   6  26   6    1.57    4.14
   7   5 -19  139.39    8.23
   7   9 -17  227.86   10.28
   7  29   9   17.29    4.60
   8 -42 -12    1.20    3.52
   8  16 -14    3.02    5.00
   8  26  -2  175.16    9.00
   9  15 -17  103.33    7.62
   9  31   5   20.52    5.53
  10   6 -24   54.73    7.52
  10  16 -18   71.91    7.68
  11  -9 -29   13.99    6.94
  11   7 -25   27.65    7.56
  11  11 -23   16.63    7.34
  11  25 -11    5.84    6.42
  12 -18 -30   28.93    7.29
  12  -6 -30   47.31    8.81
  12   8 -26   -1.02    7.37
  12  30  -6    4.31    6.04
  13 -19 -31    0.73    7.02
  13  -5 -31    1.47    7.68
  14   4 -30   35.00    8.94
  14  16 -24   -1.19    7.14
  15   9 -29   14.11    8.97
  15  13 -27   14.13    8.15
  15  19 -23    0.45    7.57
  17 -17 -35    0.82    9.39
  17  -7 -35    1.01    9.90
  17   3 -33    0.51    9.73
  17  19 -25    2.32    8.58
  18 -12 -36    3.02   10.71
  18 -10 -36    2.79   10.31
  18   2 -34   -0.42   10.66
  18   8 -32    8.88    9.73
  19   1 -35    1.84   10.35
  19   7 -33    0.00    9.27
  20   6 -34   -2.78   10.78
  -2 -26  20   81.88    7.96
  -2 -26  28   36.10    8.55
  -2 -18  38   -4.40    8.38
  -2 -12   8   22.98    3.73
  -2  -6  38   -0.55    7.09
  -2   2  28   57.74    6.07
  -1 -31  15   45.82    6.92
  -1 -29  11   -0.38    5.48
  -1 -27  39    7.68    8.85
  -1 -25  41    1.30    8.78
  -1 -23   5  219.29    9.11
  -1   7  15  403.51   12.90
   0 -36  16    6.13    6.64
   0 -24   0  398.46   13.66
   1 -39  13   23.85    7.16
   2 -42  12   23.89    6.57
   2 -28  -6   36.24    3.67
   2  -6 -10  256.82    8.37
   2   4  -6   77.95    4.11
   2  18  12  209.56    6.81
   3  19   7  192.67    7.12
   4  24  14   -1.84    2.74
   5 -39  -7    8.13    4.25
   5  15  -7  413.22   14.50
   8 -44 -10    0.27    3.94
   8 -18 -24    0.52    4.59
   8  -6 -24    2.81    5.37
   8   2 -22  434.10   16.54
   8  20 -10    5.28    4.94
   8  28   2    1.00    5.06
   9  23  -9    3.69    5.61
  10   0 -26   -0.38    6.86
  10  24 -10   73.74    7.35
  10  34  10    0.51    5.24
  11 -13 -29   22.20    6.85
  11 -11 -29   19.94    7.07
  12  22 -16    0.52    6.59
  12  24 -14    0.24    6.64
  13 -27 -29   -0.29    6.03
  13   3 -29    3.73    7.50
  15 -19 -33    1.80    8.51
  15  -5 -33   -2.28    8.85
  16 -18 -34   -1.12    8.56
  16  -6 -34   12.31    9.73
  16  16 -26    3.26    7.84
  17 -15 -35    1.90   10.04
  17  -9 -35    3.28    9.59
  18  12 -30    4.60    9.54
  19  15 -29   -3.26    9.46
  22   2 -36   -4.88   12.16
  -3 -13  23  112.24    7.97
  -3 -13  25   89.95    7.62
  -3 -11  23  148.44    8.75
  -3 -11  25  284.00   12.44
  -2 -26  18    0.23    5.88
  -2 -26  30    0.71    7.46
  -2 -24  14   37.60    6.14
  -2 -22  12  421.55   15.38
  -2 -22  36    0.86    8.16
  -2 -14   8  594.94   19.35
  -2 -14  40   51.95    8.75
  -2 -12  40    5.86    8.26
  -2 -10   8 1706.74   51.62
  -1 -33  23   13.20    7.27
  -1 -31  33    3.90    8.06
  -1 -29  37    8.64    8.72
  -1   7  33   12.40    5.64
   0  12  32  103.93    6.86
   1 -35   5   33.24    5.69
   3 -41   3    8.43    5.49
   4 -42   0    0.39    5.08
   4   0 -14   -0.83    3.73
   5 -37  -9    1.05    3.68
   6  24   2  134.27    6.81
   7  -1 -21    8.82    5.25
   8 -26 -22   18.99    3.75
   8  18 -12    8.77    5.05
   9 -47  -9   -0.03    4.16
   9  -3 -25  190.55   10.11
   9  17 -15  122.70    8.10
   9  27  -3   60.03    6.72
  10  18 -16    1.97    6.00
  10  28  -4    0.00    5.75
  10  32   4    2.96    5.78
  11   1 -27   28.83    7.30
  11  19 -17   61.73    7.85
  11  21 -15   70.85    7.46
  11  23 -13   34.02    6.70
  11  29  -5   12.53    6.30
  11  35   9    3.20    5.50
  12 -46 -16   -1.17    2.67
  12 -16 -30   -4.34    6.78
  12  -8 -30    1.93    7.44
  12   2 -28   -4.30    7.40
  12  32  -2    0.31    6.26
  13  15 -23   19.62    7.78
  14 -18 -32   11.50    7.86
  14  -6 -32   34.30    9.58
  14   8 -28   -3.06    8.06
  14  12 -26    1.25    7.99
  15   3 -31   -5.24    8.46
  15  21 -21   -0.48    7.32
  16  -8 -34   -6.44    9.32
  16   8 -30    0.38    8.78
  17 -13 -35   12.63    9.92
  17 -11 -35    3.57    9.48
  19  11 -31   -0.90    9.78
  20  -2 -36   -1.05   11.98
  20  10 -32    1.27   10.31
  21   9 -33   -2.71   10.57
  -3 -15  21   -1.23    4.89
  -3 -15  23   39.17    5.89
  -3 -15  25  222.64   10.79
  -3 -15  27  100.73    8.32
  -3 -13  21    1.62    5.08
  -3 -13  27  182.74    9.81
  -3 -11  21    3.36    5.00
  -3 -11  27  107.23    8.11
  -3  -9  23   20.18    5.62
  -3  -9  25  423.98   16.09
  -2 -24  34   30.18    8.07
  -2 -20  10  205.04    9.05
  -2 -20  38   10.31    8.38
  -2 -16  40   -1.99    8.35
  -2  -4  38   16.33    7.81
  -2  -2  36   -2.25    7.06
  -2   0  34  151.99    9.63
  -2   2  18   31.66    3.87
  -2   2  30    4.11    5.43
  -1 -33  21   -1.34    6.52
  -1 -33  27   16.65    8.06
   0 -36  14    1.00    6.17
   0 -34  10   49.59    6.42
   0 -20  -2    0.41    3.04
   1 -23  -5  203.39    7.49
   2   0  -8   -0.37    2.33
   4 -32 -10   -0.31    3.07
   4  22   8   -1.07    3.25
   5 -41  -5   10.92    4.62
   5  21   1   51.68    4.75
   7  23  -3  126.94    7.16
   7  31  21   -0.32    3.41
   9 -21 -25   21.61    4.97
   9  19 -13   28.46    6.02
   9  21 -11    1.55    5.93
   9  29   1    8.55    5.38
  10  20 -14   20.44    6.42
  10  22 -12  107.24    8.14
  11 -25 -27    9.43    5.45
  11  31  -1    0.43    5.83
  12 -26 -28   -0.00    5.55
  12 -14 -30   56.25    8.20
  12 -10 -30   59.17    8.41
  13 -17 -31   -1.00    7.18
  13  29  -9    2.41    6.41
  14  18 -22    4.54    7.57
  14  28 -12    0.76    6.56
  15 -27 -31    1.47    7.16
  15 -17 -33    0.23    8.09
  15  -7 -33    0.21    8.55
  15  23 -19    6.87    7.31
  16 -16 -34   -1.30    8.81
  16 -10 -34    5.71    8.88
  16   2 -32    0.00    8.46
  16  12 -28   10.34    8.88
  18  18 -26    2.94    8.56
  19  -1 -35   -2.53   10.31
  21   3 -35    1.19   10.78
  -3 -17  23   88.94    7.58
  -3 -17  25   95.44    8.10
  -3 -15  29   31.52    6.72
  -3 -13  19    3.58    5.27
  -3 -13  29   63.84    7.74
  -3 -11  19   32.10    5.53
  -3 -11  29   82.62    7.82
  -3  -9  21    2.92    5.01
  -3  -9  27  281.23   12.24
  -2 -28  24    3.22    7.03
  -2 -26  16    3.77    5.75
  -2 -26  32   60.17    9.07
  -2 -18  40   32.90    8.53
  -2 -16   8   15.12    3.78
  -2  -4  10  517.27   16.59
  -2   0  14  235.75    8.63
  -1 -33  19   15.29    6.72
  -1 -33  29    2.47    8.10
  -1 -31  13   16.63    5.89
  -1 -31  35    8.15    8.18
  -1 -27  41    2.04    8.33
  -1   9  23  118.20    6.05
  -1   9  25  285.32   10.73
   1 -27  -3   68.74    4.60
   2  14   4  201.80    7.02
   2  20  24    0.38    2.23
   4   4 -12 1837.53   55.65
   5   7 -13  282.59   10.86
   5  27  19   10.31    2.92
   6 -46  -2   -0.06    5.13
   6  -6 -20  349.93   12.92
   6   6 -16    4.14    4.43
   6  20  -4    6.07    4.32
   7 -23 -21   -0.33    3.60
   8  -8 -24   30.77    5.42
   8   6 -20    6.56    5.64
  10  30   0   85.82    7.45
  12  14 -22   72.79    8.63
  13 -15 -31    2.57    7.30
  13   7 -27   26.82    8.21
  14 -32 -28   -0.17    5.65
  14 -16 -32    4.45    7.73
  14  -8 -32   -4.67    8.20
  14   2 -30    0.00    7.08
  15 -15 -33    2.58    8.17
  15  -9 -33   -0.72    8.42
  15  15 -25   15.10    8.49
  16 -14 -34    2.19    9.17
  16 -12 -34   -4.30    8.89
  16  18 -24    3.22    8.38
  17   1 -33    0.53    9.07
  17  15 -27    6.62    8.07
  18   0 -34    3.51    9.73
  20  -4 -36    0.16   10.92
  20   4 -34    5.47   10.58
  22   0 -36   -1.79   12.92
  -3 -17  21    0.55    5.50
  -3 -17  27   61.02    7.36
  -3 -15  19  107.11    7.41
  -3 -13  31   -0.06    6.34
  -3  -9  19    8.40    4.58
  -3  -9  29   27.42    6.61
  -3  -7  23   71.83    6.56
  -3  -7  25   88.90    7.15
  -3  -7  27  339.23   13.92
  -2 -28  26   -0.53    6.70
  -2 -28  28   -1.81    7.16
  -2 -24  36   -3.82    8.36
  -2 -22  38   -0.12    8.28
  -2  -8   8  355.84   12.07
  -1 -33  31   -3.68    7.82
  -1 -29  39    7.82    9.05
  -1   9  27  218.28    9.10
   0 -38  20   -1.05    7.15
   0 -38  22   28.90    8.07
   0 -30   4    1.11    4.71
   1 -39  11    1.61    6.40
   1 -37   7   17.60    5.66
   2 -42  10    1.39    6.11
   2 -40   6    1.03    5.60
   3  -7 -13  191.83    6.97
   4 -14 -16    1.13    2.76
   4 -12 -16   14.97    3.00
   4  10  -8    1.92    3.63
   4  16  -2    6.62    3.62
   4  20   4  168.94    7.01
   5   3 -15 1095.59   34.24
   6  12 -12    5.35    4.78
   7  11 -15  469.17   17.00
   7  31  23   -1.04    3.30
   8 -46  -8   -0.00    4.06
   8 -40 -14   -1.85    2.84
   8 -16 -24   30.33    5.19
   8  30   8    1.59    4.59
   8  32  16   -0.46    4.29
   9   3 -23   20.74    6.56
   9  33  13    5.27    5.07
  10  -2 -26   -1.15    6.24
  10  12 -20   -1.95    5.98
  11  13 -21   -0.61    7.23
  12  28  -8   27.66    6.57
  13 -13 -31    0.04    7.33
  13 -11 -31    2.14    7.58
  13  11 -25   16.59    7.30
  13  17 -21    1.60    6.80
  14 -36 -26    2.90    4.74
  14 -14 -32   35.50    8.73
  14 -12 -32    3.36    8.14
  14 -10 -32   28.32    8.62
  14  20 -20    4.54    7.39
  14  26 -14   -4.15    7.18
  15 -13 -33   10.64    8.70
  15 -11 -33   -2.12    8.47
  15   7 -29    7.32    8.78
  16 -26 -32    3.81    7.92
  17  11 -29    0.12    9.42
  18   6 -32    2.87    9.79
  19   5 -33  -11.65   10.31
  -3 -19  23   45.43    6.89
  -3 -19  25   66.74    7.64
  -3 -19  27   75.28    7.77
  -3 -17  29   29.72    6.94
  -3 -15  31    5.46    7.23
  -3 -11  31    0.31    6.66
  -3  -7  21    6.30    4.93
  -3  -7  29   88.94    7.76
  -2 -28  20    4.13    6.41
  -2 -28  30   53.47    8.64
  -2 -26  34    1.17    8.14
  -2 -20  40    3.80    8.42
  -2   2  32  231.87   11.28
  -1 -33  17   41.14    7.19
  -1 -27   7  161.73    8.30
  -1 -21   3  159.62    7.17
  -1   9  21   -0.34    3.27
   0 -32   6    4.35    4.93
   0 -28   2   -1.29    3.48
   1  17  25   64.49    3.90
   2  20  26    2.77    2.75
   3 -29  -9    8.19    2.94
   5 -43  -3    7.39    4.81
   6 -34 -14    0.24    2.02
   6 -26 -18    0.74    2.15
   8 -10 -24   -1.53    4.99
   8  24  -4   31.96    5.36
   9  -5 -25   74.11    7.10
  10   4 -24   20.37    6.39
  11  -1 -27   34.04    7.60
  11   5 -25  105.52    9.24
  12   0 -28   11.96    7.88
  12  10 -24   -0.85    7.37
  13   1 -29    4.54    8.33
  13  27 -11    3.13    6.55
  14  24 -16   -0.42    7.25
  15   1 -31   -3.90    8.48
  15  11 -27   17.53    8.53
  16  20 -22   -3.19    7.48
  18  10 -30    0.89    8.71
  18  14 -28   -2.48    8.90
  19  -3 -35   -1.37   10.65
  20  -6 -36   -6.44   11.89
  22   6 -34    1.90   11.19
  -3 -19  21    1.03    5.62
  -3 -19  29   28.61    7.40
  -3 -17  31    0.64    7.08
  -3 -11  17   53.16    5.37
  -3  -9  31    1.84    6.01
  -2 -28  18   28.74    6.55
  -2 -22  10   78.49    6.22
  -2 -18   8  194.54    8.43
  -2   0  36    1.57    6.98
  -1 -29   9   17.51    5.24
  -1   9  29   71.63    5.71
   0 -38  18   15.02    7.12
   0 -36  12   35.67    6.84
   1 -41  15   11.49    6.46
   1  17  23   40.93    3.04
   2 -36   0   -2.12    4.49
   2 -34  -2    5.94    4.38
   3   7  -7   62.27    4.29
   4 -44   2    1.30    5.26
   5  -3 -17  306.12   11.30
   6  14 -10   -0.99    4.68
   6  18  -6    0.98    4.30
   6  28  14   34.77    4.19
   7 -43  -9   -1.67    3.89
   7  25   1   19.09    4.67
   7  27   5   65.01    5.66
   8 -14 -24    1.20    4.92
   8 -12 -24   64.98    6.06
   9   7 -21    4.51    5.41
  10   8 -22  203.22   10.65
  10  34  12   27.00    5.51
  11   9 -23   22.57    7.28
  11  27  -7   24.27    6.33
  12  16 -20   69.50    7.93
  13 -39 -23    0.82    3.40
  13  31  -5    9.74    6.39
  14 -26 -30    2.93    6.56
  14  14 -24   20.80    7.85
  16   0 -32   13.96    9.20
  16   6 -30   18.40    8.54
  17  -1 -33    1.37   10.15
  17  17 -25    7.59    8.11
  18  -2 -34   -8.79    9.77
  19   9 -31   -5.03    9.98
  19  13 -29   -4.38    9.26
  20  -8 -36    4.84   11.82
  20   8 -32    3.75   10.68
  21   1 -35    0.79   11.88
  21   7 -33    4.09   10.58
  -3 -21  25   46.34    7.07
  -3 -15  33    8.20    6.88
  -3 -13  33    9.29    6.80
  -3 -11  33   20.97    7.23
  -3  -9  17  300.64   11.55
  -3  -7  19   97.40    6.41
  -3  -7  31   -2.00    6.30
  -3  -5  23   52.61    5.69
  -3  -5  25  117.17    7.60
  -3  -5  27   74.41    6.66
  -2 -28  32    2.50    7.49
  -2 -26  14    2.24    5.70
  -2 -26  36   -2.29    8.11
  -2 -24  38    4.60    8.57
  -2 -22  40   27.77    9.21
  -2   4  24    0.93    4.28
  -2   4  26    1.34    4.60
  -1 -35  23    9.02    7.69
  -1 -33  15   28.67    6.66
  -1 -25   5  178.47    8.06
  -1 -13   1  137.43    5.47
   0 -34   8   -1.91    5.23
   1   5  -1  165.99    5.46
   1  17  27   27.32    3.78
   3 -43   5   11.05    5.84
   3 -37  -3   23.02    4.68
   3 -25 -11    6.33    1.96
   3  15   1  244.49    8.68
   3  21  13  247.89    8.21
   4  12  -6    9.31    3.53
   4  14  -4    1.01    3.34
   6  -8 -20    0.49    4.28
   6  16  -8    2.43    4.42
   7 -41 -11   -0.40    3.50
   7  -3 -21    1.89    5.03
   7   3 -19    1.25    5.14
   7  21  -5  167.64    8.36
   7  29  11   -1.76    4.22
   8   0 -22    4.71    5.59
   8  12 -16    5.98    5.63
   9  25  -5   56.71    6.47
   9  31   7   29.09    5.46
  10  26  -6   -1.96    6.01
  11  35  11   -0.88    5.18
  12  34   4    0.85    6.07
  13  19 -19    7.09    7.01
  13  25 -13   25.96    7.16
  14   0 -30   30.87    8.38
  14   6 -28   18.80    7.92
  15  17 -23   10.33    7.51
  16  14 -26    0.74    7.64
  16  22 -20   -2.70    7.85
  16  24 -18    1.11    7.10
  19  -5 -35   -4.02   10.38
  20   2 -34   -7.51   10.58
  20  12 -30   -3.81    9.72
  23   3 -35    6.13   12.69
  -3 -21  23   42.86    6.60
  -3 -21  27   44.96    7.26
  -3 -21  29   25.02    7.09
  -3 -19  31   -2.86    6.69
  -3 -17  17  239.90   10.69
  -3 -17  33   21.34    7.68
  -3  -9  33   17.60    7.20
  -3  -5  21    7.71    4.41
  -3  -5  29   93.32    7.36
  -2 -30  26    2.52    7.16
  -2   2  16    2.22    3.09
  -2   2  34    8.28    6.55
  -2   4  22  632.59   20.67
  -2   4  28    7.15    4.74
  -1 -35  21   -0.53    6.66
  -1 -35  27    3.54    7.50
  -1 -31  11   -1.29    5.62
  -1 -15   1   40.79    3.39
  -1 -11   1   17.90    2.57
   0 -38  16    1.47    6.90
   2  20  22  242.24    7.61
   2  20  28   -0.86    3.03
   3 -39  -1    2.84    4.87
   3 -35  -5   49.80    4.76
   7 -45  -7    4.22    4.34
   7   7 -17  439.78   16.10
   7  13 -13  249.24   10.84
   9 -19 -25   40.25    5.61
   9  -7 -25   56.04    7.02
   9  13 -17  133.78    8.18
  10  -4 -26    0.52    6.37
  10  32   6    2.42    5.19
  11  15 -19    1.37    6.29
  11  33   5    3.24    5.77
  12  26 -10   49.19    7.56
  12  30  -4    0.16    5.81
  13 -25 -29    3.15    6.19
  13  21 -17   35.45    7.79
  13  23 -15   60.62    7.99
  14  10 -26    2.95    7.67
  15 -25 -31    0.70    7.33
  16  10 -28   -1.43    8.43
  18   4 -32   -2.38    9.57
  19   3 -33   -2.98    9.71
  -3 -21  21    2.38    5.33
  -3 -19  33    7.94    6.91
  -3 -15  35   43.16    8.23
  -3 -13  15  359.09   13.23
  -3 -13  35   39.01    7.96
  -3 -11  35   29.28    7.59
  -3  -7  33   28.68    7.27
  -2 -30  22    5.16    6.70
  -2 -30  28   12.12    7.64
  -2 -28  16    1.80    5.50
  -2 -28  34   17.40    7.78
  -2 -20   8    0.61    4.33
  -2  -6   8 2010.47   60.29
  -1   9  31    2.36    4.79
   0 -26   0   -1.01    3.61
   1 -41  13   10.83    6.62
   1 -39   9    6.01    6.50
   1 -35   3   43.62    5.60
   1 -33   1    9.56    5.01
   1 -17  -7  186.23    6.14
   2 -42   8   13.08    6.04
   2 -32  -4    0.35    3.79
   5 -45  -1   -1.04    4.98
   5 -35 -11    1.48    3.07
   5  19  -1   10.55    3.82
   5  25  11    7.23    3.34
   6   0 -18  548.99   18.76
   6  26   8   94.86    5.63
   8  26   0    1.95    5.08
   8  32  18   -0.73    4.29
   9  33  15   15.04    4.92
  11 -23 -27    9.72    5.80
  11  -3 -27   62.45    7.88
  11  25  -9   12.18    6.69
  12  32   0   20.22    6.10
  13 -31 -27   -0.00    5.32
  13  -1 -29    5.88    7.27
  13   5 -27   32.40    8.09
  13  13 -23    3.11    7.26
  15  19 -21    1.64    7.66
  17 -23 -33    1.98    2.03
  17  -3 -33    2.97    9.67
  17  13 -27    6.10    8.69
  17  19 -23    2.19    7.99
  18  -4 -34   -1.40   10.14
  18  16 -26   -1.46    8.65
  19  -7 -35    0.91    9.98
  21  -1 -35   -0.35   12.12
  22   4 -34   -0.75   11.23
  -3 -23  25   67.34    8.09
  -3 -23  27   67.21    8.07
  -3 -21  31    2.49    7.36
  -3 -19  17  326.13   13.01
  -3 -17  35   22.06    7.84
  -3 -15  15   87.14    6.39
  -3  -9  35   44.98    7.98
  -3  -7  17  240.83    9.78
  -3  -5  31   -0.55    5.63
  -2 -30  20  104.07    8.35
  -2 -30  30    2.28    7.71
  -2 -26  38   -3.20    8.41
  -2 -24  40    2.30    8.49
  -2   4  30  282.24   11.82
  -1 -35  19    7.65    7.10
  -1   9  19   67.38    4.10
   0 -22  -2  330.51   11.28
   1 -31  -1   34.07    4.54
   1  17  29   12.89    3.92
   2   6  -4    5.66    2.45
   3  -1 -11   67.29    3.87
   4  -2 -14  411.71   13.83
   5   9 -11   11.49    3.93
   5  27  21   -1.39    2.56
   6 -16 -20    2.66    3.37
   6   8 -14  190.82    8.78
   6  22   0  350.43   12.70
   7  19  -7  100.67    6.58
   8  22  -6   19.52    5.41
   9 -27 -23    2.79    3.89
   9   1 -23   95.64    7.78
  11  29  -3   24.37    6.13
  12 -24 -28    3.84    6.02
  12  -2 -28    4.40    7.12
  12  20 -16    0.74    6.11
  12  24 -12   57.86    7.51
  13   9 -25   31.92    7.49
  14  16 -22   58.96    8.67
  15 -31 -29   -0.42    6.58
  15   5 -29    1.78    8.29
  15  13 -25    9.26    8.03
  15  27 -13   -1.23    6.39
  16 -24 -32    7.13    6.86
  16  -2 -32   32.94   13.90
  17   9 -29    3.89    9.15
  19  -9 -35    6.67   10.32
  20   0 -34   -1.12   11.13
  21   5 -33    7.01   10.35
  -3 -23  23   12.47    6.67
  -3 -23  29   13.59    7.64
  -3 -21  33   14.65    7.29
  -3 -17  15   44.68    5.76
  -3  -5  19   84.22    5.70
  -3  -3  23   95.24    6.61
  -3  -3  25  119.02    7.31
  -3  -3  27   81.61    6.58
  -2 -30  32   34.41    8.17
  -2 -28  36   -0.46    7.49
  -2 -26  12  201.88    9.62
  -2 -24  10  708.99   23.56
  -2 -22  42    3.91    8.03
  -2   2  36    3.30    6.47
  -2   4  20   22.24    3.98
  -1 -33  13   14.11    5.77
  -1 -23   3  108.72    6.04
  -1 -17   1   53.58    4.34
   0 -38  14   14.16    6.38
   0 -36  10   -0.43    5.49
   1 -37   5   47.14    6.03
   1  -9  -7  379.70   11.28
   1   9   3  458.63   13.96
   1  17  21   19.34    2.38
   2  16   8   18.39    2.18
   3 -41   1    6.21    5.29
   3   9  -5  290.28   10.07
   6 -14 -20  244.93    9.34
   6 -12 -20   11.47    3.93
   7  15 -11    2.78    4.82
   8   4 -20  491.42   17.84
   8  14 -14  113.74    7.66
   9 -17 -25   31.35    5.63
   9  -9 -25   44.26    6.20
   9  23  -7   55.77    5.98
   9  27  -1   10.52    5.17
  10  -6 -26    3.31    6.13
  10   2 -24   86.35    7.71
  10  24  -8    0.01    6.11
  10  28  -2   54.10    6.60
  11   3 -25   22.08    7.26
  11  17 -17   20.59    6.88
  11  31   1    1.78    5.91
  12   4 -26   -1.69    7.75
  12  12 -22    7.14    7.21
  12  22 -14   15.63    6.82
  13  29  -7    5.03    6.52
  14  -2 -30    1.01    7.73
  14  28 -10   44.68    7.28
  15   9 -27    9.39    8.15
  15  21 -19    5.47    7.64
  15  25 -15   13.23    7.54
  16   4 -30   -8.73    9.01
  16  16 -24    8.39    7.59
  17  21 -21   -0.54    7.81
  18  -6 -34   -3.86   10.38
  18  12 -28   -3.20    9.01
  19 -13 -35   -0.28   10.32
  19 -11 -35    0.77   11.07
  19   7 -31    3.61    9.78
  19  15 -27    2.33    8.17
  20   6 -32    5.14    9.94
  21  -3 -35   -2.65   11.69
  -3 -23  31   -0.47    7.47
  -3 -19  35   44.31    8.04
  -3 -15  37   26.75    8.30
  -3 -13  37   29.37    7.54
  -3 -11  37   31.01    8.08
  -3  -7  35   41.70    7.48
  -3  -5  33   17.91    6.65
  -3  -3  29   20.09    5.62
  -2 -30  18    0.94    5.85
  -2 -28  14   44.82    6.25
  -2 -14   6    2.37    3.05
  -2 -12   6    6.47    3.18
  -2   4  32    2.53    5.56
  -1 -35  17   64.50    7.73
  -1  -9   1    1.93    2.20
  -1   9  33   10.32    5.49
   2  -8 -10 5182.70  152.82
   3  13  -1  237.37    8.50
   4 -40  -4    3.95    4.55
   4 -38  -6    3.02    3.95
   5  -5 -17  372.71   13.00
   6   4 -16    2.33    4.46
   7 -47  -5    3.49    4.33
   7  -5 -21   -0.23    4.76
   8  -2 -22  420.43   15.75
   8  20  -8  180.28    9.07
   9 -11 -25   36.24    5.97
   9  15 -15  144.44    8.54
  10 -20 -26    0.70    5.26
  10  16 -16    2.72    5.97
  10  30   2   -2.38    6.01
  10  34  14   -2.62    4.90
  11  11 -21   -0.04    6.35
  11  19 -15   25.44    6.96
  11  23 -11   -1.60    6.24
  11  35  13    3.66    5.24
  12 -30 -26   -1.82    4.89
  12   8 -24   23.43    7.59
  14 -24 -30    2.58    6.89
  14   4 -28    0.25    7.88
  17  -5 -33    7.03    9.12
  17   3 -31    8.06    8.89
  18   2 -32   12.67    9.70
  18  18 -24   -0.28    8.65
  19   1 -33    1.22   10.01
  19  11 -29   -0.53    9.22
  20  10 -30   -0.77    9.38
  21   9 -31   -4.75   10.28
  22   2 -34    6.39   11.15
  -3 -23  19   30.68    6.43
  -3 -21  17   49.41    6.25
  -3 -21  35   23.47    7.61
  -3 -19  15  380.32   14.41
  -3 -17  37   51.26    8.94
  -3  -9  37   39.47    7.75
  -3  -3  21    2.72    4.30
  -3  -3  31    2.76    6.36
  -2 -32  26    4.22    7.30
  -2 -30  34   -0.69    7.39
  -2 -28  38    1.07    8.62
  -2 -26  40   23.06    8.39
  -2 -24  42   22.22    9.41
  -2 -22   8  146.53    7.37
  -2 -16   6   12.10    3.81
  -2  -2  10    2.01    3.00
  -1 -31   9    8.07    5.66
  -1 -29   7   52.12    5.63
   0 -32   4   18.87    5.06
   0  14  24   -0.98    3.06
   0  14  26   -0.75    3.43
   1   7   1  239.83    7.61
   1  17  31    0.98    4.12
   2  12   2  886.11   26.86
   2  20  30   85.43    4.99
   3 -33  -7   33.40    3.97
   3   3  -9  589.76   18.67
   3  11  -3  410.81   13.46
   4 -42  -2   21.84    5.03
   4   6 -10 4133.14  123.00
   6 -42  -8   10.62    4.07
   8  16 -12  392.65   14.85
   8  18 -10  432.65   15.85
   8  30  10   65.46    5.55
   9 -15 -25   34.96    5.64
   9 -13 -25   61.49    6.50
   9   5 -21    2.50    5.66
   9   9 -19   45.49    6.06
   9  21  -9    6.85    5.43
  10  10 -20  290.32   13.01
  10  18 -14    2.29    5.59
  10  22 -10    0.21    5.66
  11  -5 -27   37.26    8.13
  11  21 -13   13.61    6.45
  12  -4 -28   24.73    7.65
  12  28  -6    1.28    6.31
  13 -35 -25    0.93    4.49
  13  -3 -29    4.31    7.35
  13  15 -21   -1.79    7.19
  14  18 -20   53.99    8.12
  16  -4 -32   19.33    9.36
  16  12 -26   -0.74    7.74
  17 -21 -33    2.06    3.15
  18 -18 -34   -3.61   10.00
  18  -8 -34   -0.75    9.57
  -3 -25  23   17.34    6.73
  -3 -25  25   66.56    7.73
  -3 -25  27   95.74   12.25
  -3 -25  29   16.52    7.87
  -3 -23  33   13.97    7.78
  -3 -19  37   26.05    8.73
  -3  -5  17  345.97   12.52
  -2 -32  22   65.17    7.85
  -2 -32  28   -3.53    7.26
  -2 -32  30   14.06    7.95
  -2 -30  16   -1.53    6.07
  -2 -10   6   34.73    3.42
  -1 -37  23   10.07    7.01
  -1 -35  15   30.23    6.48
  -1 -27   5  253.43   10.06
   0 -34   6    4.68    5.09
   0  14  28    1.02    3.73
   1 -41  11   -1.20    6.70
   4  24  16    3.58    2.50
   5   1 -15  771.91   24.76
   5  11  -9   91.13    5.63
   5  17  -3  249.85    9.65
   6 -44  -6    1.82    4.24
   7 -39 -13    3.84    2.84
   7 -21 -21   -0.69    3.68
   7  23  -1   17.49    4.67
   8  32  20   30.71    4.45
   9  17 -13   89.73    7.13
   9  19 -11    8.13    5.39
  10 -28 -24    0.14    4.40
  10  -8 -26    5.06    6.33
  10   6 -22   19.08    6.36
  10  20 -12    5.77    5.94
  11 -29 -25    9.04    4.79
  11   7 -23   51.38    7.22
  12  34   6   -0.34    5.70
  13 -23 -29    2.47    6.47
  13  27  -9    7.56    6.82
  13  31  -3   13.43    6.34
  14  -4 -30   26.04    8.71
  14   8 -26    2.85    7.02
  14  12 -24    3.29    6.91
  14  26 -12   35.75    7.44
  15 -23 -31    2.99    7.04
  15  15 -23   -0.83    6.99
  16 -22 -32   19.94    5.85
  16   8 -28    4.35    8.49
  16  18 -22   20.41    7.70
  17  -7 -33    2.10    9.58
  17  15 -25    5.49    9.05
  18 -16 -34    2.95    9.81
  18 -10 -34   -2.21   10.02
  20  -2 -34   -5.90   11.57
  21  -5 -35  -13.03   11.92
  21   3 -33   -3.29   10.33
  -3 -25  31    1.36    7.34
  -3 -15  13  106.10    6.50
  -3 -15  39   21.71    8.43
  -3 -13  13  119.77    6.65
  -3 -13  39    7.04    8.00
  -3 -11  39   21.73    8.30
  -3  -7  37   53.46    8.00
  -3  -5  35   74.38    8.65
  -3  -3  33   28.00    7.33
  -2 -32  32    7.31    7.25
  -2   4  34   49.64    6.88
  -1 -37  21   -3.13    6.86
  -1 -33  11    1.08    5.27
  -1 -19   1  101.59    5.21
  -1  -3   3 2910.73   86.04
  -1   7  13  568.10   17.48
   0 -38  12   -4.09    6.00
   0 -30   2  167.69    7.89
   1 -39   7   24.14    5.79
   1 -25  -5  166.33    6.63
   3 -43   3    8.70    5.27
   4  18   2 1031.85   31.77
   5   5 -13  562.07   18.59
   6  28  16   -1.32    3.52
   7   1 -19   47.10    5.53
   7   9 -15  559.74   19.42
   9  -1 -23  109.78    7.96
   9  31   9    4.47    4.86
   9  33  17    4.41    4.51
  11 -21 -27    7.83    6.39
  11  27  -5   49.38    6.62
  11  33   7   12.67    5.93
  12 -22 -28    2.56    6.00
  12  14 -20    0.16    6.51
  13   3 -27   24.38    7.92
  14  20 -18   21.54    6.98
  14  22 -16    1.29    7.12
  14  24 -14    9.80    7.00
  15  -5 -31   -0.75    8.67
  15   3 -29    5.44    8.36
  16  -6 -32    0.85    9.02
  17 -19 -33    4.88    9.12
  17   7 -29    8.38    9.18
  18 -14 -34   -4.78    9.76
  18 -12 -34    2.04    9.71
  19  -1 -33    1.13    9.53
  20   4 -32   -2.23   10.35
  -3 -23  17  151.98    8.54
  -3 -23  35   10.31    7.41
  -3 -21  15  262.36   11.17
  -3 -21  37   23.04    8.01
  -3 -17  13   52.45    5.58
  -3 -17  39   10.80    7.89
  -3 -11  13  261.01   10.17
  -3  -9  39   11.05    7.76
  -3  -3  19  178.38    7.95
  -3  -1  25  161.36    8.34
  -3  -1  27   65.15    6.38
  -2 -32  20    5.62    7.05
  -2 -28  12    1.55    5.23
  -2 -28  40    1.11    8.83
  -2 -26  10    3.56    5.05
  -2 -26  42    1.36    8.31
  -2 -18   6    5.39    3.80
  -2   2  14   43.59    3.64
   0 -40  16   -2.82    6.76
   0 -36   8   20.18    5.69
   0  14  30   55.44    5.15
   2   8  -2  211.62    7.32
   4   2 -12    0.78    3.35
   5  21   3  111.46    5.80
   6 -40 -10   12.96    3.66
   6  -2 -18   11.74    4.57
   6  10 -12  456.85   16.06
   6  20  -2  388.90   13.77
   7  -7 -21   -0.27    4.56
   7  27   7   56.49    5.07
   7  29  13   21.44    4.26
   8 -24 -22    1.45    3.79
  10 -10 -26   -2.82    6.11
  10  32   8   -0.84    5.14
  11  -7 -27   48.51    7.69
  12  -6 -28    1.96    6.92
  12   2 -26    0.92    6.80
  13  -5 -29   13.11    7.56
  13  11 -23   28.46    7.15
  13  17 -19    6.77    6.92
  14 -30 -28    4.10    5.92
  16   2 -30   21.46    8.93
  16  20 -20   18.27    7.92
  17  -9 -33   -5.37   10.07
  17   1 -31    0.94    9.62
  17  11 -27    3.98    7.81
  18   0 -32    2.68    9.43
  18  14 -26    3.70    8.66
  19   5 -31    0.67    9.39
  20  -4 -34    0.54   10.21
  21  -7 -35    0.87   11.19
  22   0 -34   -3.53   11.52
  22   6 -32   -2.03   10.56
  -3 -27  25   29.16    6.99
  -3 -27  27   36.69    7.81
  -3 -25  19   20.25    7.08
  -3 -25  33    3.09    7.15
  -3 -19  39    6.86    7.81
  -3  -5  37   42.75    8.44
  -3  -1  23   84.07    6.13
  -3  -1  29   20.66    5.34
  -2 -32  34   11.71    8.11
  -1 -37  19   11.10    6.97
   0  14  22  336.45   11.13
   2 -30  -6    0.29    3.24
   2  10   0  237.25    8.06
   4 -44   0   16.28    5.14
   4 -36  -8   23.55    3.85
   4  22  10  236.27    8.44
   5  13  -7  317.91   11.59
   5  15  -5  327.90   11.85
   5  23   7  216.58    8.34
   6 -46  -4   -3.52    4.65
   7  25   3   90.92    5.92
   8 -30 -20    0.00    2.84
   8  -4 -22    4.76    4.78
   8  10 -16   -1.59    5.03
   8  24  -2   11.11    4.66
   9  25  -3   90.46    6.83
  10   0 -24   -2.40    5.83
  10  26  -4   18.92    5.97
  10  34  16    0.48    4.66
  11   1 -25   62.67    7.72
  11  13 -19   10.98    6.70
  12  26  -8    1.96    6.37
  12  30  -2   20.27    6.13
  12  32   2    0.87    5.65
  13   7 -25   43.23    7.83
  13  25 -11    2.01    6.18
  14   2 -28    6.09    7.85
  15 -21 -31   -8.58    5.14
  15   7 -27    8.86    8.38
  15  11 -25   27.75    8.40
  16 -20 -32   10.88    8.46
  16  -8 -32   19.77    8.79
  16  22 -18   11.78    7.93
  17 -17 -33   -3.55    9.10
  17 -11 -33    5.09    9.56
  17  17 -23    1.41    8.30
  18  10 -28    0.65    8.68
  19  13 -27    2.56    8.76
  21   7 -31   -5.14   10.44
  -3 -27  29    8.27    7.49
  -3 -27  31    7.06    7.00
  -3 -25  35   14.82    8.18
  -3 -23  37   21.16    9.70
  -3 -21  39   13.32    8.65
  -3 -19  13   35.85    5.46
  -3  -9  13  284.00   10.70
  -3  -3  35   29.02    7.04
  -3  -1  31    0.99    6.05
  -2 -32  18   50.35    7.46
  -2 -30  14   -6.38    5.49
  -2 -24   8   47.32    5.24
  -2  -4   8   31.15    3.02
  -2   6  26    1.07    4.35
  -2   6  28  189.81    8.72
  -1 -35  13    9.52    6.09
  -1 -25   3   70.75    5.16
  -1   9  17   70.75    3.82
   0  -4  -2    1.58    0.37
   2 -26  -8  307.89   10.16
   3  17   5  383.82   12.45
   5  -7 -17  124.34    6.05
   9  11 -17  179.08    9.09
  10 -16 -26    8.85    5.03
  10 -14 -26   -1.55    5.68
  10 -12 -26    2.66    5.60
  11  -9 -27   34.92    6.69
  11  35  15    7.97    4.93
  12 -38 -22    1.79    3.30
  13  23 -13    1.66    6.00
  14  14 -22    3.85    7.31
  15  -7 -31   -0.03    8.25
  15  17 -21    0.29    7.20
  16  14 -24   -1.05    8.00
  17 -15 -33    1.44    9.12
  17 -13 -33   -1.70    9.40
  19  -3 -33    2.50    9.88
  20   8 -30    3.68   10.73
  21   1 -33    0.35   10.28
  23   3 -33   -0.20   10.92
  -3 -27  21    0.00    6.27
  -3 -17  41   -0.41    7.79
  -2 -34  24   18.29    7.22
  -2 -34  28    9.28    7.52
  -2 -34  30    7.80    7.59
  -2 -20   6   31.07    4.35
  -2  -8   6   19.17    3.27
  -1 -37  17   18.15    6.89
   0 -40  14   -3.22    6.30
   0 -38  10   40.63    6.25
   0 -28   0  136.50    6.62
   0 -24  -2    1.06    3.29
   0  14  32    3.86    4.64
   1 -41   9    3.26    5.96
   4  -4 -14    0.22    3.23
   5  27  23   14.67    2.36
   8   2 -20   63.39    6.67
   8  28   6    2.73    4.55
   8  32  22    4.94    3.79
  11  29  -1    5.06    5.93
  12 -34 -24   -2.45    4.17
  12  -8 -28   17.03    7.29
  12   6 -24    2.29    7.01
  12  10 -22   88.92    8.68
  13  -7 -29    5.49    7.41
  13  21 -15   16.67    6.78
  15   1 -29   13.16    8.12
  15  27 -11    2.62    6.89
  16 -18 -32   -0.75    8.40
  16 -10 -32    3.31    8.61
  16   6 -28    2.50    8.43
  20  -6 -34   -0.22   10.21
  20   2 -32    2.19   10.08
  22  -2 -34   -1.99   12.31
  -3 -27  33    1.67    7.62
  -3 -25  17   75.64    7.17
  -3 -25  37   17.98    8.01
  -3 -23  15   49.58    6.01
  -3 -23  39    5.91    8.49
  -3 -19  41    1.63    7.90
  -3  -5  15  204.07    8.35
  -3  -3  17  411.02   14.21
  -3  -1  21    3.34    4.28
  -3  -1  33   21.77    6.76
  -2 -34  22    0.74    6.42
  -2 -32  16   -1.54    6.16
  -2   6  30   -1.09    4.56
  -1 -31   7   58.07    5.84
  -1 -21   1   37.57    3.99
   0 -14  -4    0.19    1.91
   1 -19  -7  136.58    4.91
   2 -38   0   63.21    5.75
   2 -36  -2   68.09    5.37
   2  -2  -8  421.81   13.19
   3  19   9   17.22    2.83
   6  12 -10  548.16   18.54
   6  18  -4   45.67    4.71
   6  26  10   10.66    3.81
   7 -19 -21   -0.66    3.75
   7  -9 -21    1.14    4.32
   7  11 -13  215.77   10.83
   7  21  -3  131.63    7.13
   8  26   2  170.61    8.23
   9   3 -21    9.66    6.07
   9  29   5   69.33    6.10
   9  33  19    1.15    4.25
  10  28   0   -2.21    5.27
  11 -17 -27   27.72    4.62
  11 -11 -27   24.51    6.69
  11   5 -23    8.72    6.09
  11   9 -21    2.37    5.98
  11  25  -7    7.17    5.87
  12  24 -10   -0.92    5.94
  12  34   8    0.31    5.53
  13 -29 -27   -0.86    5.75
  13   1 -27    8.77    7.46
  13  29  -5   22.82    6.17
  14  28  -8   -1.09    6.17
  15 -29 -29    4.96    6.84
  15 -19 -31   -0.16    7.56
  15  -9 -31    1.36    7.97
  15  19 -19   13.04    7.92
  16 -16 -32   20.60    8.95
  16 -14 -32   -8.33    8.74
  16 -12 -32    5.77    9.01
  16  10 -26   -1.35    8.15
  17  -1 -31    0.94    8.82
  17   5 -29   -2.44    9.01
  17  19 -21    0.48    7.26
  18  -2 -32    7.95   11.50
  18  16 -24   -0.56    7.64
  19   3 -31    4.54    9.62
  20  -8 -34    0.92   10.64
  22   4 -32   -1.40   10.40
  -3 -29  27   29.65    7.56
  -3 -29  29    7.17    6.92
  -3 -27  19   15.11    6.28
  -3 -27  35    5.67    7.85
  -3 -21  13  257.04   10.76
  -3 -21  41    4.13    8.50
  -3  -3  37  109.43    9.01
  -2 -34  20   69.29    8.19
  -2   6  22   72.83    5.00
  -2   6  32  143.24    8.30
  -1 -33   9    2.43    5.20
  -1 -29   5  125.73    7.23
   2 -40   2   24.01    5.40
   4   8  -8 2572.59   77.08
   5 -43  -5    9.68    4.36
   8  30  12   -0.69    4.18
   9  -3 -23   16.05    5.50
   9   7 -19   12.65    5.79
   9  27   1    7.13    4.89
  10   4 -22  129.25    8.46
  10   8 -20   13.50    5.58
  10  24  -6   16.27    5.75
  11 -15 -27   41.42    6.87
  11 -13 -27   65.05    7.35
  12 -10 -28    2.14    6.64
  12   0 -26   -3.08    6.65
  12  18 -16    0.18    6.47
  13  -9 -29   18.50    7.86
  13  13 -21    3.37    6.97
  14 -10 -30    4.22    7.46
  14   6 -26   -1.87    7.20
  14  10 -24   13.08    7.48
  15 -17 -31   -0.89    7.65
  15 -11 -31    3.08    7.94
  15  25 -13    7.90    7.65
  16 -28 -30   -0.45    7.50
  17  13 -25    4.90    7.94
  17  21 -19   -0.54    7.70
  18   4 -30    8.60    9.57
  19  -5 -33   -0.47    9.72
  19  15 -25    7.20    8.48
  21  -1 -33    8.25   10.41
  22  -4 -34   -4.23   11.80
  -4 -16  24  131.28    8.20
  -4 -16  26   -1.07    6.08
  -4 -16  28   55.03    7.53
  -4 -16  30   -0.51    6.64
  -4 -14  24    2.57    5.26
  -4 -14  26    3.25    5.53
  -4 -14  28    0.34    5.84
  -4 -14  30  147.09    9.85
  -4 -12  26    1.44    5.76
  -4 -12  28   82.10    7.69
  -3 -29  25   40.25    7.18
  -3 -29  31   -0.93    7.53
  -3 -15  11    2.47    4.17
  -3 -13  11    1.53    3.64
  -3  -7  13  183.51    7.70
  -3  -1  35   83.04    8.10
  -2 -30  12  105.27    7.43
  -2 -28  10  222.46   10.10
  -1 -37  15   55.00    7.46
  -1  -7   1  262.33    8.43
  -1  11  25  150.37    6.77
  -1  11  27   87.58    5.44
  -1  11  29   35.26    4.83
   0 -16  -4   48.75    2.86
   1 -39   5   15.31    5.51
   2   2  -6   52.67    3.15
   4  16   0 4056.11  120.53
   5 -41  -7   11.03    4.04
   5  25  13  110.83    5.25
   6   6 -14   18.84    4.21
   6  14  -8  277.44   10.77
   6  16  -6   36.41    5.08
   7  -1 -19   51.37    5.53
   8  -6 -22  200.79    9.34
   8  12 -14   11.09    5.41
   8  22  -4    2.07    4.61
   8  32  24   13.82    3.67
   9 -25 -23    3.45    4.20
   9  23  -5  132.93    7.89
  10  -2 -24   90.72    7.72
  10  14 -16    2.68    5.56
  11  -1 -25   61.26    7.43
  11  33   9    0.21    5.22
  12 -12 -28   26.76    7.05
  12  20 -14   -0.41    6.30
  12  22 -12    4.08    6.54
  13  31  -1    0.13    6.48
  14 -18 -30   -2.06    7.10
  14   0 -28   -2.62    7.30
  14  16 -20   -0.47    6.49
  15 -15 -31    2.04    7.86
  15 -13 -31    2.16    8.00
  15  13 -23    9.35    7.45
  15  23 -15   10.58    7.11
  16  16 -22    0.69    7.17
  17   9 -27   12.30    8.72
  18  12 -26   -5.78    7.89
  18  18 -22    0.11    7.37
  20 -10 -34    4.28   11.16
  21   5 -31    0.56   10.14
  23   1 -33   -3.35   11.27
  -4 -18  24    0.00    5.48
  -4 -18  28   -1.15    6.29
  -4 -18  30   83.58    8.51
  -4 -16  32  105.15    9.24
  -4 -14  32   -0.62    6.58
  -4 -12  24  145.88    8.69
  -4 -12  30   -5.78    6.18
  -4 -10  26   -0.53    5.49
  -4 -10  28    5.63    5.98
  -3 -29  33    1.47    7.72
  -3 -27  37   19.79    8.34
  -3 -25  15  164.36    9.12
  -3 -25  39   19.23    8.18
  -3 -23  41    4.50    8.80
  -3 -17  11    2.14    4.21
  -3 -11  11   42.65    4.30
  -3  -1  19  235.11    9.38
  -3   1  27   62.98    6.17
  -3   1  29   20.71    5.31
  -2 -22   6    0.14    4.25
  -1 -35  11    3.41    5.76
   0 -40  12   42.38    6.74
   0 -34   4    0.61    4.80
   0 -12  -4   42.88    2.23
   0  12  14    0.15    1.51
   1  13   9   34.18    1.64
   3 -41  -1    0.03    4.69
   3 -39  -3    8.09    4.46
   3  -3 -11   19.53    2.87
   5 -45  -3    3.65    4.64
   5  -1 -15  768.22   24.44
   5   7 -11   60.46    4.79
   6  -4 -18  268.81   10.46
   6  22   2   -0.20    3.72
   7 -11 -21    1.91    3.90
   9  31  11    2.61    4.57
  10  32  10   55.81    5.77
  10  34  18   -1.41    4.44
  11  17 -15   65.14    7.27
  11  23  -9    4.72    6.00
  11  35  17    8.10    4.90
  12  28  -4    0.28    5.95
  13 -17 -29    6.66    6.92
  13 -13 -29    4.91    7.09
  13   5 -25   16.74    7.61
  14 -34 -26   -2.47    5.35
  14 -16 -30   31.89    8.06
  14 -14 -30    7.40    7.85
  14 -12 -30   36.14    8.73
  14  26 -10   -1.73    6.32
  15   5 -27   12.93    7.90
  18  -4 -32    2.97    9.80
  18   8 -28    3.25    9.11
  19  -7 -33   -1.86   10.36
  19  11 -27   -1.62    8.91
  20 -12 -34    1.51   10.68
  20   0 -32    5.72    9.94
  20   6 -30    3.12    9.88
  21   9 -29   -1.29   10.11
  -4 -20  26   -1.06    6.42
  -4 -20  28   29.92    7.46
  -4 -20  30    3.06    6.48
  -4 -18  32    1.18    7.23
  -4 -16  22    7.65    5.60
  -4 -14  22  465.23   17.02
  -4 -12  22   44.18    6.07
  -4 -12  32  144.45    9.59
  -4 -10  24    6.96    5.46
  -4 -10  30  288.68   13.11
  -3 -29  21    2.04    6.32
  -3 -27  17   61.18    6.90
  -3 -23  13  120.60    7.26
  -3   1  25  171.59    8.35
  -3   1  31   -0.80    5.16
  -2 -34  18    1.82    6.45
  -2 -32  14   30.20    5.98
  -2   6  34    2.57    5.70
  -1 -39  19    7.22    6.97
  -1  11  31    3.35    4.53
   0 -36   6    2.54    5.06
   0 -32   2    0.69    4.62
   0  14  20    1.29    2.53
   2 -42   4    0.83    5.30
   2 -34  -4   16.84    4.15
   3   5  -7 1557.31   46.93
   6  28  18   22.62    3.52
   7 -17 -21    0.75    4.01
   7 -13 -21   -0.68    3.95
   7  13 -11   33.29    5.44
   7  19  -5  298.98   11.55
  10  22  -8   83.26    7.19
  11 -33 -23    1.25    3.87
  11  19 -13   33.94    6.70
  11  21 -11    0.63    5.53
  12 -28 -26    0.69    5.13
  12  12 -20   90.62    8.75
  13 -15 -29    9.44    7.19
  13  -1 -27   13.16    7.63
  13   9 -23   15.00    7.28
  13  27  -7   20.16    6.32
  14  18 -18    2.82    7.00
  14  30  -4    3.47    5.97
  15  -1 -29   11.60    8.72
  15   9 -25   17.47    8.08
  16  18 -20    0.60    6.83
  17  -3 -31    4.04    9.43
  21  -3 -33    3.68   10.41
  22   2 -32   -3.80   10.24
  -4 -20  24   50.91    7.21
  -4 -20  32   94.08    8.62
  -4 -18  22  327.38   13.37
  -4 -18  34   42.71    7.54
  -4 -16  34    0.72    7.21
  -4 -14  34   48.53    7.22
  -4 -12  34   -1.15    6.93
  -4 -10  32    0.94    6.64
  -4  -8  26   -0.74    5.79
  -4  -8  28  121.79    8.31
  -3 -29  35    6.97    7.36
  -3 -27  39   11.87    8.01
  -3 -25  41   -1.29    8.60
  -3 -19  11    1.59    4.77
  -3  -1  37   58.94    7.98
  -3   1  23   92.23    6.02
  -2 -36  24   -0.42    6.66
  -1 -27   3   71.43    5.30
  -1  11  23  171.42    7.07
   1 -41   7   13.63    5.84
   2 -10 -10  243.87    7.70
   3 -43   1   -0.52    4.82
   3 -37  -5   12.69    3.99
   4  10  -6  474.21   15.61
   5  19   1    2.93    3.67
   6  24   6    8.56    3.71
   7 -15 -21   -2.10    3.99
   7  29  15   40.73    4.31
   8 -22 -22   68.31    5.25
   8  14 -12   45.42    5.55
   8  20  -6    3.96    4.58
   9  -5 -23   55.97    6.28
   9  21  -7   88.12    6.88
   9  33  21    0.77    4.03
  10  16 -14   60.89    6.57
  11 -27 -25    7.61    5.10
  11  27  -3   15.24    5.70
  12  30   0   -2.09    5.44
  13  15 -19    2.71    6.93
  14 -38 -24    1.87    4.61
  14 -28 -28    0.64    6.22
  14  24 -12   -4.49    6.37
  16   4 -28   12.85    8.55
  16  12 -24    7.22    7.89
  17   3 -29    2.39    8.90
  17  15 -23    8.94    7.58
  18  -6 -32    3.40    9.41
  18   2 -30    3.64    9.10
  19  -9 -33   -1.18   10.43
  19   1 -31    4.24    9.71
  23  -1 -33   -3.63   11.18
  23   5 -31    0.04    9.63
  -4 -22  26   -0.00    6.53
  -4 -22  28   -1.89    7.03
  -4 -22  30   74.19    8.37
  -4 -20  22    6.37    5.91
  -4 -16  20  554.71   19.67
  -4 -14  20   65.14    6.39
  -4 -14  36   -4.74    7.11
  -4 -10  22  210.01    9.93
  -4 -10  34   50.57    7.86
  -4  -8  24  123.18    7.45
  -4  -8  30   15.24    6.31
  -3 -31  27   13.17    6.99
  -3 -31  29    1.07    7.40
  -3 -31  31   -2.21    7.53
  -3 -29  19    7.95    6.01
  -3 -29  37   16.05    7.81
  -3  -9  11   25.99    3.61
  -3   1  33   17.25    6.65
  -2 -36  22   44.80    7.56
  -2   6  20  436.47   14.62
  -1 -39  17   14.90    6.78
  -1 -37  13   11.89    5.85
  -1 -23   1   22.14    3.95
  -1   3   7  208.47    6.71
  -1  11  33   12.67    5.24
   0 -38   8   -0.02    5.87
   0 -18  -4    0.76    2.30
   3  23  27   50.59    2.78
   3  23  29    7.37    2.34
   4  14  -2 1543.60   46.76
   5   3 -13  572.84   18.79
   7   7 -15   80.91    6.05
   7  15  -9   93.67    6.41
   7  17  -7  256.30   10.46
   7  27   9   17.21    4.28
   8  -8 -22   -1.11    4.60
   8   0 -20  228.49   10.16
   9  15 -13  218.42    9.94
  10 -32 -22   12.61    3.72
  10  18 -12  166.55    9.03
  10  20 -10  231.37   10.61
  11  11 -19   34.75    6.61
  12  -2 -26   -3.45    6.57
  12   4 -24   27.04    7.29
  12   8 -22    8.78    6.30
  14  -2 -28   20.23    8.17
  14   4 -26    0.34    7.53
  14  12 -22   54.79    8.15
  14  22 -14   -1.07    6.65
  15  15 -21   -0.97    7.44
  16   8 -26   -6.28    8.19
  16  20 -18    3.25    7.33
  19 -11 -33    1.07    9.90
  21   3 -31   -2.10    9.58
  -4 -22  24    1.34    6.39
  -4 -22  32    3.30    7.36
  -4 -20  34    5.62    6.89
  -4 -18  20   56.71    6.32
  -4 -18  36    0.61    7.19
  -4 -16  36   -1.97    6.91
  -4 -12  20  270.95   11.24
  -4 -12  36    2.62    6.91
  -4  -8  32  212.85   11.31
  -3 -31  23   22.20    6.60
  -3 -31  33   -2.22    7.45
  -3 -21  11    6.64    4.54
  -3  -3  15 1111.72   34.37
  -2 -34  16    2.43    6.13
  -2 -16   4    0.22    3.23
  -2 -14   4  188.95    7.36
  -2  -6   6   61.14    3.63
   2 -44   6    0.94    5.45
   4  12  -4  301.37   10.62
   5 -39  -9    4.51    3.49
   6 -38 -12   12.79    2.96
   7  23   1   16.60    4.26
   8  16 -10   -0.69    4.71
   8  18  -8    4.17    4.72
   9  17 -11   11.02    5.09
   9  19  -9   51.12    5.59
  10  -4 -24   24.26    6.32
  10  26  -2   -0.59    5.20
  11 -37 -21   -2.23    3.09
  11  -3 -25   25.40    6.48
  11   3 -23   32.14    6.37
  11  31   5   32.16    5.67
  12  26  -6    8.54    6.02
  12  34  10   18.92    5.53
  13  25  -9    5.77    5.89
  15 -27 -29    5.64    6.98
  15  -3 -29    1.67    8.07
  16 -26 -30    1.50    7.72
  16  24 -14    5.21    7.22
  17  -5 -31    2.75    9.26
  17  11 -25    3.36    7.49
  18  14 -24   -2.13    8.25
  19 -17 -33    0.94    9.79
  19 -15 -33   -1.24    9.92
  19 -13 -33   -1.70   10.50
  20  -2 -32    0.40   10.59
  20   4 -30    3.40    9.83
  21  -5 -33   -0.73   10.61
  22   6 -30   -4.10   10.27
  24   2 -32    0.00    9.62
  -4 -24  28   20.63    7.03
  -4 -22  22  108.18    8.31
  -4 -22  34   16.08    7.71
  -4 -20  36    0.97    7.78
  -4 -10  20    1.03    5.02
  -4 -10  36    2.27    7.00
  -4  -8  22    8.18    5.24
  -4  -8  34   -1.68    6.67
  -4  -6  28    7.65    5.55
  -3 -31  21    1.09    6.67
  -3 -31  35   21.70    7.75
  -3 -29  39    3.70    7.47
  -3 -27  15   69.67    6.70
  -3 -27  41    0.14    8.55
  -3 -25  13   29.56    5.25
  -3   1  21    3.49    3.92
  -3   1  35   91.44    8.24
  -2 -36  20   -0.26    6.77
  -2 -30  10   -0.64    4.92
  -2 -24   6    9.01    4.24
  -2   0  10  167.30    6.29
  -1 -33   7   24.23    5.38
   0 -26  -2  158.34    6.71
   3 -45   3    5.49    5.26
   3 -31  -9    9.51    2.93
   4   0 -12  970.36   29.94
   4   4 -10  121.28    5.65
   5 -11 -17  211.87    8.08
   5  27  25   17.24    1.90
   8   8 -16   -0.16    4.78
   8  24   0  353.70   13.16
   9   1 -21    0.46    5.68
   9  25  -1    2.92    4.70
  10   2 -22   41.43    6.10
  10  10 -18    2.73    4.75
  10  34  20   25.92    4.71
  11   7 -21    1.37    6.05
  11  29   1    2.00    5.18
  11  35  19    3.50    4.60
  12  14 -18   32.27    7.16
  14   8 -24   -2.34    7.24
  15 -33 -27   -1.38    5.99
  15  27  -9    1.44    6.33
  16  -4 -30   -3.81    8.56
  17   7 -27    7.72    8.60
  17  17 -21    0.39    7.73
  18  -8 -32   -4.60    9.39
  18   6 -28    9.96    9.03
  19  -1 -31    0.81   10.01
  19   5 -29    5.95    9.41
  19  13 -25    3.81    8.69
  22   0 -32    2.04   10.19
  -4 -24  24   37.10    6.66
  -4 -24  26    2.69    6.14
  -4 -24  30    1.83    6.53
  -4 -24  32   38.88    8.07
  -4 -18  38   12.78    7.98
  -4 -16  38    2.13    7.87
  -4 -14  18  138.49    7.81
  -4 -14  38    3.32    7.59
  -4 -12  38    1.16    6.86
  -4  -6  26    1.99    5.19
  -4  -6  30  219.51   10.98
  -4  -6  32    7.18    6.62
  -3 -29  17   52.23    6.62
  -3  -1  17 1409.79   43.15
  -2 -32  12   -0.70    5.57
  -2 -18   4  193.20    7.74
  -2 -12   4    2.29    2.93
  -1 -35   9    1.94    5.20
  -1 -31   5   46.22    5.43
   0 -40  10    1.71    5.70
   0 -30   0    0.22    3.95
   0  10  10 6267.54  184.33
   1 -43   9    3.03    5.74
   1  17  19  116.29    4.10
   3   1  -9   16.28    3.00
   5   9  -9  364.16   12.71
   6  -6 -18   43.27    4.52
   6   8 -12  114.95    6.53
   7  -3 -19    4.40    4.65
   8   4 -18   16.02    5.19
   8  28   8   69.25    5.55
   8  30  14    6.39    4.17
  10  30   6   -0.43    4.79
  13 -27 -27    0.93    5.74
  13  -3 -27   29.95    7.21
  13   3 -25   27.25    7.45
  13  11 -21    4.02    6.38
  13  19 -15   39.67    7.18
  13  23 -11   -0.25    6.03
  13  29  -3   10.92    5.78
  14  28  -6    2.49    6.41
  15   3 -27   19.32    8.12
  15  17 -19    3.64    7.08
  17  -7 -31    4.85    8.84
  18 -20 -32   -0.54    9.22
  18 -10 -32    8.93    9.48
  18  10 -26    1.32    8.36
  19   9 -27    1.70    8.87
  20  12 -26    2.79    8.00
  21  -7 -33    2.58   11.28
  21   7 -29   -5.89    9.45
  -4 -24  34    1.31    7.15
  -4 -22  36   -1.36    7.76
  -4 -20  38    0.81    7.93
  -4 -12  18    4.57    5.00
  -4 -10  38    7.23    7.06
  -4  -8  36    7.74    7.01
  -4  -6  24   -0.06    5.20
  -3 -33  27   19.70    7.38
  -3 -33  29    1.70    6.95
  -3 -23  11   39.83    5.33
  -2 -36  18   23.81    6.54
  -2 -28   8    6.91    4.60
  -1 -39  15   23.73    6.44
  -1  11  21    2.80    3.06
   3  15   3  436.23   13.94
   4 -44  -2    0.00    4.54
   4 -42  -4    0.36    4.24
   4 -34 -10   42.07    3.46
   4 -30 -12    0.02    2.01
   7 -27 -19    9.90    2.91
   8 -20 -22    2.52    4.11
   8 -10 -22  143.11    7.62
   9 -23 -23    5.90    4.43
   9  -7 -23   27.33    5.54
   9   5 -19   92.24    7.13
   9  29   7   38.06    5.12
   9  33  23    7.02    3.96
  10   6 -20   94.56    7.21
  10  28   2   52.80    6.03
  11  25  -5   85.74    7.29
  11  33  11   -0.51    5.06
  13 -33 -25    3.92    4.97
  13  21 -13   35.37    6.84
  13  31   1    0.73    5.58
  14  -4 -28    0.00    7.61
  14  14 -20   56.64    8.03
  15   7 -25   14.03    7.28
  15  11 -23   -1.28    6.70
  15  25 -11   -0.76    6.20
  16   2 -28    1.72    8.17
  16  14 -22   17.76    7.23
  17 -23 -31   -1.05    3.28
  17  19 -19    5.71    7.77
  18   0 -30   24.89   10.14
  18  16 -22   13.19    8.15
  20  -4 -32    6.72   10.44
  21   1 -31   -3.22    9.77
  23   3 -31    3.34    9.84
  24   0 -32   -4.91   10.92
  -4 -26  28    4.20    6.81
  -4 -26  30   44.98    7.55
  -4 -20  18   19.34    4.99
  -4 -16  40   21.28    8.42
  -4 -14  40    2.16    7.87
  -4  -8  20  229.82    9.90
  -4  -6  34   62.46    7.63
  -3 -33  31    0.98    7.02
  -3 -31  19   22.31    6.28
  -3 -17   9   60.22    5.47
  -3 -15   9   58.37    4.79
  -3  -7  11   10.46    3.27
  -2 -34  14    0.75    5.65
  -2 -20   4   32.64    4.04
  -2  -2   8  417.09   13.30
  -2   8  28   -1.15    4.14
  -1 -37  11   -0.61    5.68
   0 -20  -4  116.29    4.90
   1   1  -3  508.25   15.31
   3  21  15  263.58    8.43
   4  24  18    0.60    2.29
   5 -13 -17  127.37    5.74
   5  17  -1   51.74    4.34
   5  23   9   12.38    2.93
   9  27   3   63.72    5.89
   9  31  13   22.11    4.76
  10  -6 -24   55.56    6.59
  10  32  12   -1.14    4.92
  11  -5 -25  100.59    8.20
  12  -4 -26    1.00    6.36
  12  16 -16    4.67    6.49
  12  24  -8   42.14    6.74
  13   7 -23   12.63    6.87
  14 -26 -28    4.21    6.50
  15  19 -17   11.58    7.17
  16 -24 -30    3.66    7.65
  16  -6 -30   13.15    8.27
  17  21 -17    7.49    7.38
  18 -18 -32   10.38    9.26
  18 -16 -32   -0.00    8.97
  18 -14 -32   10.93    9.70
  18 -12 -32    3.26    9.20
  21  -9 -33   -0.01   11.03
  22  -2 -32    8.51   10.37
  -4 -26  26    3.24    6.44
  -4 -26  32    0.88    7.23
  -4 -24  36   -2.17    7.75
  -4 -22  38    7.53    8.25
  -4 -18  40    0.70    7.39
  -4 -10  18   99.83    6.66
  -4  -8  38    0.33    7.05
  -4  -6  22  422.74   15.35
  -4  -4  28   37.81    6.29
  -3 -33  23   15.51    6.80
  -3 -13   9   77.67    5.04
  -3   3  27   81.98    6.26
  -3   3  29   17.59    5.06
  -3   3  31   -0.24    5.41
  -2   8  26    0.51    3.95
  -1 -25   1   19.22    3.98
  -1   1   5  955.07   28.47
   1 -39   3   13.87    4.53
   1 -37   1    3.10    4.52
   1 -21  -7  182.28    6.31
   1  -3  -5  971.14   28.84
   4 -40  -6   -0.84    3.91
   5 -17 -17   41.04    3.40
   5 -15 -17   73.44    4.33
   6  26  12  179.85    7.38
   7   9 -13  136.62    7.53
   8 -48  -8    0.97    3.88
   8 -34 -18    2.31    1.08
   8 -12 -22   -1.93    4.38
  10  12 -16    1.60    4.75
  10  34  22    0.71    4.08
  11  35  21   -0.27    4.45
  12 -26 -26   -3.53    5.47
  12   2 -24   -2.66    6.46
  12  28  -2   -1.95    5.35
  14   2 -26   -1.35    6.68
  15 -25 -29   -7.30    7.18
  15  21 -15   18.22    6.99
  15  23 -13    2.49    7.37
  16   6 -26    1.75    7.59
  16  10 -24    0.98    7.74
  17 -21 -31    0.91    5.88
  17  -9 -31    3.50    8.84
  17  13 -23    1.73    8.09
  19  -3 -31   -2.17    9.24
  19  15 -23   -1.97    8.26
  20  -6 -32   -0.69   10.49
  20   2 -30    9.24    9.41
  21 -11 -33    0.66    9.13
  22   4 -30    4.59   10.28
  -4 -26  24   -1.66    6.05
  -4 -26  34   30.17    8.08
  -4 -20  40   28.18    8.13
  -4 -16  16    1.45    4.62
  -4  -6  36    2.32    6.60
  -4  -4  26    3.90    4.84
  -4  -4  30   15.11    6.26
  -4  -4  32  203.47   10.53
  -3 -29  15   74.11    7.29
  -3 -27  13   95.23    7.30
  -3 -19   9   21.47    4.71
  -3   1  19  222.76    8.87
  -3   3  25  105.56    6.39
  -3   3  33   30.14    6.35
  -2 -36  16    1.44    6.13
  -2 -26   6    4.58    4.26
  -2 -10   4   40.53    3.24
  -2   6  18    9.50    3.00
  -2   8  32    4.62    4.46
  -1 -29   3  158.00    7.55
  -1   9  15  396.53   12.50
   0 -42  12   -0.57    6.00
   0 -38   6   -3.85    5.05
   0 -36   4   27.33    5.21
   2 -40   0    0.48    4.61
   2 -32  -6    6.96    3.42
   3 -35  -7   16.57    3.57
   3   7  -5 1998.60   59.82
   4 -46   0    1.70    4.87
   6   4 -14  273.63   10.53
   8 -46 -10    5.38    3.51
   8 -18 -22  105.96    6.35
   8  -2 -20   60.05    6.10
   9  -9 -23   24.21    5.43
  10  24  -4    6.12    5.49
  11 -25 -25   12.65    5.36
  12  10 -20   -0.29    5.89
  12  18 -14   11.92    6.43
  12  20 -12   44.11    6.78
  12  22 -10   63.12    7.50
  12  32   6    1.19    5.27
  13 -41 -21   -0.42    3.33
  13  -5 -27   34.36    7.72
  14  16 -18   18.43    6.38
  14  26  -8   21.87    6.26
  14  30  -2   -1.20    6.21
  16  -8 -30    2.21    8.35
  16  16 -20   20.93    7.57
  17 -11 -31    0.59    8.54
  17   5 -27    9.49    8.49
  18  -2 -30   -0.52    9.56
  18  18 -20    5.99    7.89
  19   3 -29    1.44    8.73
  20  14 -24   -1.69    8.48
  21   5 -29    0.81    9.04
  22   8 -28   -3.46    9.98
  23   1 -31    5.55   10.80
  -4 -28  28   14.92    6.50
  -4 -28  30    5.22    6.69
  -4 -26  36    0.98    7.79
  -4 -24  38   -2.89    7.46
  -4 -22  18  148.49    8.33
  -4 -22  40   -1.15    8.41
  -4 -18  16   10.19    5.07
  -3 -33  21    1.74    6.43
  -3 -31  17   43.04    6.43
  -3 -25  11    6.35    5.01
  -3 -11   9   95.46    5.27
  -2 -38  20   40.46    7.07
  -1 -39  13   20.69    6.44
   0 -34   2  123.56    6.97
   1 -35  -1    0.57    4.12
   2 -42   2   -1.91    4.87
   2 -38  -2   -0.47    4.21
   2  14   6    1.19    1.90
   4  18   4   12.00    3.04
   5  11  -7  347.47   12.15
   6  28  20    4.41    3.03
   7  21  -1   15.88    4.19
   7  29  17   32.90    3.99
   8 -14 -22  205.37    9.04
   8  10 -14  347.32   13.24
   9 -47 -11    0.71    3.18
   9  -1 -21    0.93    4.80
   9  11 -15   78.68    6.45
   9  23  -3   25.98    5.15
  10 -36 -20    0.26    2.82
  10   0 -22  320.10   13.51
  11   1 -23   16.75    6.51
  11  15 -15  152.08    9.04
  11  23  -7   66.00    6.57
  12  -6 -26    1.12    6.34
  12   6 -22   72.73    7.90
  12  30   2   22.12    5.99
  12  34  12    1.49    4.96
  13  13 -19    7.79    6.81
  13  27  -5    7.08    5.99
  14  -6 -28   13.81    7.81
  14   6 -24   24.81    7.57
  14  10 -22    4.53    7.10
  15   1 -27   24.86    8.00
  15  13 -21    2.21    6.91
  16   0 -28   13.24    8.38
  17 -19 -31    4.26    9.75
  17 -13 -31    3.02    8.57
  17   9 -25    9.04    8.39
  18   4 -28   -0.95    8.69
  18  12 -24    1.26    7.97
  21  -1 -31    0.40    9.85
  21   9 -27    3.90    9.10
  22  -4 -32    2.46   10.46
  -4 -28  26   -1.08    6.65
  -4 -28  32   46.01    8.17
  -4 -20  16    7.91    4.61
  -4  -8  18    7.50    4.57
  -4  -6  20    3.29    4.50
  -4  -6  38   14.53    7.16
  -4  -4  24  129.64    7.75
  -4  -4  34    2.52    6.90
  -3 -35  27    5.79    6.38
  -3 -21   9   58.14    5.24
  -3   3  35   28.17    6.80
  -2 -32  10   78.48    6.82
  -2 -22   4   48.18    4.65
  -2   4  14  336.70   11.14
  -2   8  24   40.16    4.43
  -2   8  34   62.30    6.56
  -1 -17  -1   52.06    3.86
  -1 -15  -1   40.35    3.04
   0 -40   8   23.48    5.86
   4  22  12    9.64    2.72
   5  13  -5  783.41   24.77
   5  15  -3  435.49   14.65
   6  -8 -18  252.44    9.72
   6  10 -10    5.36    3.81
   7   1 -17  211.43    9.32
   8  22  -2  200.97    8.83
   9 -21 -23   19.88    4.82
  10  -8 -24    8.23    5.47
  11  -7 -25   27.18    6.40
  11   9 -19   11.20    5.39
  11  27  -1    1.04    5.11
  13 -25 -27    2.31    6.09
  13   1 -25   20.92    6.80
  14  24 -10   31.45    6.86
  16 -22 -30    8.03    7.77
  16 -10 -30    5.73    8.11
  16  18 -18    4.87    6.70
  17 -17 -31   -5.91    8.84
  17 -15 -31   -2.48    8.49
  18   8 -26    4.07    8.38
  18  20 -18   -3.72    7.03
  19  -5 -31   -7.81    9.14
  19   7 -27   11.15    8.69
  19  11 -25    2.60    7.81
  19  17 -21    2.38    8.03
  20  -8 -32   -3.22   10.43
  20   6 -28    0.15    8.54
  20  10 -26   -3.13    8.92
  -4 -28  24   28.73    6.74
  -4 -28  34    0.73    7.64
  -4 -26  20   -0.26    5.97
  -4 -26  38   10.49    8.34
  -4 -24  18    0.96    5.81
  -4 -24  40   11.32    8.34
  -4  -4  36    3.17    6.77
  -3 -35  25   12.64    6.85
  -3 -33  19    7.98    5.99
  -3   3  23   97.38    5.94
  -2 -34  12   50.19    6.29
  -2 -30   8   80.47    6.57
  -1 -35   7   18.32    5.45
   2 -44   4    2.21    5.21
   2 -28  -8    2.31    2.61
   5  25  15  149.18    6.01
   6  18  -2   41.83    4.47
   7  -5 -19  130.78    6.96
   7   5 -15  520.10   17.87
   9 -11 -23   51.92    5.85
  10  14 -14    1.29    5.31
  10  22  -6   -2.09    5.17
  11   5 -21   -0.58    5.71
  11  17 -13   57.57    6.83
  11  21  -9   28.17    5.76
  11  31   7    8.82    5.11
  11  35  23    2.93    4.40
  12 -32 -24    4.67    4.56
  13  -7 -27   21.86    6.96
  14 -32 -26   -4.37    5.75
  14 -24 -28    0.30    6.51
  15 -23 -29    1.16    7.20
  17  15 -21    1.42    7.32
  20 -10 -32    0.39    9.74
  20   0 -30    4.06    9.24
  22   2 -30    0.97    9.81
  -4 -28  36   -1.94    7.85
  -4  -4  22    4.39    4.42
  -3 -35  23    0.31    6.45
  -3 -29  13   36.06    5.83
  -3  -1  15 1220.73   37.41
  -2 -38  18   -2.63    6.55
  -2 -36  14   11.04    5.97
  -1 -37   9    7.29    5.29
  -1 -33   5   52.14    5.49
  -1 -13  -1  129.29    4.95
   0 -28  -2    1.32    3.43
   0 -10  -4    3.49    1.32
   2   4  -4 1169.93   35.12
   3  -5 -11   77.83    3.65
   3  13   1  244.90    8.46
   5   5 -11   38.75    4.21
   6 -46  -6    0.02    3.98
   6  22   4   46.38    4.32
   7  11 -11   18.51    5.05
   9 -35 -19    2.24    2.28
  10   8 -18   78.58    6.95
  11  19 -11    0.73    5.20
  11  33  13    8.30    4.93
  12  12 -18    2.14    5.86
  13 -37 -23   -2.15    4.36
  13   9 -21    1.67    6.10
  13  25  -7   21.00    6.52
  14  -8 -28   -2.88    7.42
  14   0 -26   -0.48    6.98
  14  20 -14   14.48    6.15
  14  22 -12   30.20    6.42
  15  -9 -29    8.10    7.73
  15   5 -25   21.32    8.09
  15   9 -23    6.52    7.05
  16 -20 -30   -0.55    7.98
  16 -12 -30    0.03    8.34
  16  12 -22   -3.11    7.40
  16  20 -16   -1.01    6.93
  16  22 -14    4.42    7.02
  16  24 -12    9.50    6.63
  18  -4 -30    8.78    8.92
  21  -3 -31   -0.42    9.64
  22  -6 -32    5.14   10.36
  23  -1 -31   -8.29   10.44
  23   5 -29   -1.02    9.36
  -4 -30  28    4.06    7.00
  -4 -30  30   34.60    7.79
  -4 -30  32   -2.89    7.23
  -4 -26  40    6.15    8.42
  -4 -24  42    4.87    8.69
  -4 -22  16    4.97    5.07
  -4  -2  28    6.17    4.91
  -4  -2  30   96.10    7.57
  -4  -2  32   10.66    5.75
  -3 -31  15   48.66    6.61
  -3 -23   9   25.06    5.00
  -3  -9   9  246.05    9.14
  -1 -41  15    8.55    6.11
  -1 -19  -1  116.56    5.25
   0 -42  10   52.23    6.72
   0 -22  -4    0.13    2.79
   3 -43  -1    1.52    4.51
   3   9  -3  447.54   14.34
   4   6  -8   33.82    3.61
   5   1 -13  115.78    5.99
   6  12  -8    0.72    3.85
   7  19  -3   52.01    5.02
   7  27  11    3.08    3.90
   8   2 -18  148.22    8.02
   8  12 -12  600.53   20.52
   8  30  16   -0.79    3.86
   9 -19 -23   14.27    4.80
   9 -13 -23   13.39    5.09
   9   3 -19   74.08    6.45
   9  13 -13   20.29    4.91
   9  21  -5   33.43    4.98
  10 -22 -24   18.42    5.10
  10 -10 -24    8.52    5.56
  10   4 -20   46.29    6.40
  10  16 -12    6.00    5.09
  10  20  -8   12.07    5.39
  10  26   0   89.98    6.79
  10  30   8   45.00    5.49
  11  29   3   27.70    5.73
  12 -24 -26    0.07    5.49
  12  -8 -26    1.16    6.56
  12   0 -24   33.08    7.08
  12  26  -4    0.57    5.60
  13   5 -23   23.22    7.00
  13  15 -17   16.73    5.92
  13  29  -1    0.47    5.48
  15 -31 -27   -0.15    6.30
  15  -1 -27   21.32    8.27
  15  15 -19    7.08    6.81
  15  27  -7    7.53    6.78
  16 -18 -30    8.89    8.63
  16 -16 -30    1.45    7.76
  16 -14 -30   16.17    8.45
  16   4 -26    0.01    7.71
  17  -3 -29    3.18    8.24
  18  14 -22   -0.24    7.83
  19  -7 -31    0.61    9.71
  19   1 -29    2.40    9.14
  20 -12 -32    6.38   10.09
  21   3 -29    1.95    9.59
  24   2 -30    3.32   10.54
  -4 -30  26    0.48    6.64
  -4 -30  34   10.16    7.68
  -4 -28  38   -1.80    7.48
  -4 -16  14    0.32    4.61
  -4  -2  26    2.02    4.71
  -4  -2  34   59.34    7.70
  -3 -35  21   -0.32    6.27
  -3 -33  17   49.37    6.62
  -3 -27  11    1.95    5.08
  -3  -5  11   81.14    4.58
  -2 -28   6   44.53    5.08
  -2  -4   6   82.98    4.13
  -2   8  22  271.23    9.95
  -1 -39  11    3.55    5.61
  -1 -27   1    2.73    3.69
   0 -32   0  407.60   14.28
   2 -36  -4    3.22    3.82
   3 -45   1    1.23    4.89
   3 -41  -3    7.74    4.38
   3  11  -1    3.58    2.48
   4 -38  -8    3.37    3.43
   6 -44  -8   -0.02    3.46
   6  16  -4   -1.20    3.67
   6  24   8    1.53    3.36
   8  -4 -20  452.33   16.22
   8  20  -4   51.32    5.03
  10  18 -10    0.25    4.86
  10  32  14    8.50    4.68
  11 -23 -25    9.57    5.60
  11  -9 -25   49.79    7.12
  13 -23 -27    7.88    6.25
  13  -9 -27   24.36    7.35
  13  31   3    9.31    5.61
  14  12 -20   -1.46    6.76
  14  28  -4    1.35    5.89
  15 -21 -29   11.67    7.30
  15 -11 -29    1.12    7.49
  16 -30 -28   -0.97    6.97
  16  -2 -28   -1.93    7.62
  16   8 -24    8.21    7.67
  17   3 -27    7.95    8.35
  17  11 -23    4.24    7.21
  17  17 -19    0.88    6.88
  19  13 -23    0.65    8.14
  20 -14 -32    2.84    9.87
  21  11 -25   -1.99    8.39
  22  -8 -32   -1.92   10.52
  22   6 -28   -0.10    9.06
  -5 -19  29   40.71    6.99
  -5 -19  31    0.22    6.37
  -5 -17  27   70.86    7.14
  -5 -17  29   27.45    6.83
  -5 -17  31    1.12    6.68
  -5 -17  33    5.49    6.55
  -5 -15  27   82.09    7.55
  -5 -15  29   34.83    7.01
  -5 -15  31    7.37    6.55
  -4 -30  36    0.34    7.50
  -4 -28  20  102.01    7.91
  -4 -28  40   20.52    8.25
  -4 -26  18   59.62    7.49
  -4 -26  42   30.46    9.20
  -4 -24  16    1.84    5.35
  -4 -18  14   48.87    5.38
  -4 -14  14   44.43    4.98
  -4  -6  18  245.06    9.92
  -3   1  17 1456.82   44.41
  -3   3  21    0.59    3.77
  -2 -38  16    2.10    6.40
  -2 -24   4    0.27    4.13
  -2  -8   4   50.36    3.39
  -1  11  19   87.74    4.28
   0  14  18  452.77   13.97
   1 -29  -5  123.32    5.62
   2 -12 -10 1106.31   32.82
   4  20   8  159.97    6.31
   6 -10 -18    9.25    2.92
   6  14  -6    9.86    3.75
   7  13  -9   58.10    5.45
   7  23   3  125.25    6.43
   8 -28 -20   20.61    3.48
   8  28  10    1.62    4.04
   9  15 -11    4.41    4.82
   9  19  -7   11.41    4.68
   9  25   1   -0.39    4.59
   9  29   9    1.11    4.40
   9  31  15   13.00    4.36
  10 -48 -12   -0.55    2.58
  11  -1 -23   20.69    6.59
  13  17 -15   26.68    6.70
  13  23  -9    7.40    5.83
  14 -22 -28    7.26    6.59
  15 -19 -29    6.56    7.21
  15 -13 -29    9.93    7.67
  15  17 -17   21.61    6.59
  15  25  -9    0.54    6.32
  17   7 -25   13.60    8.19
  18  -6 -30   -0.31    7.79
  19  -9 -31   -0.00   10.41
  20  -2 -30    3.80    9.12
  20   4 -28    4.73    9.07
  20  12 -24    0.94    7.68
  21  -5 -31    0.32    9.76
  21   7 -27    0.75    9.09
  22   0 -30    6.42   10.12
  23  -3 -31    3.18   10.70
  -5 -19  27   47.33    7.35
  -5 -19  33    7.83    7.43
  -5 -17  25   93.91    7.49
  -5 -17  35   26.63    7.28
  -5 -15  33   14.04    6.57
  -5 -13  27  129.22    8.58
  -5 -13  29   58.63    7.06
  -5 -13  31   -0.54    5.87
  -5 -13  33   14.20    6.92
  -4 -20  14    4.44    4.83
  -4 -12  14    4.34    4.15
  -4  -8  16    1.50    4.05
  -4  -4  20  750.55   24.41
  -4  -2  24   -1.24    4.51
  -4  -2  36    5.21    6.26
  -1 -31   3   66.84    5.60
  -1 -21  -1   32.51    3.48
   0  16  30   -1.16    3.86
   1 -33  -3   27.25    4.09
   4  -2 -12   -0.82    3.03
   7  17  -5  125.94    6.58
   8 -44 -12    2.06    2.55
   8  14 -10  944.62   30.30
   8  18  -6   33.88    4.90
   8  24   2    7.14    4.24
   9  -3 -21    1.00    5.10
   9  17  -9   28.52    4.99
  10 -20 -24   -0.52    5.02
  10 -12 -24    2.49    5.74
  10  -2 -22   35.84    5.95
  11 -31 -23    1.36    4.27
  11 -11 -25   38.53    6.30
  11  25  -3   39.88    5.98
  12 -22 -26   -2.22    6.04
  12 -10 -26    4.44    6.46
  12   4 -22   16.01    6.29
  12   8 -20  113.76    8.46
  12  32   8   14.65    5.33
  12  34  14    3.06    4.88
  13  -1 -25   13.68    7.30
  13  19 -13   16.50    6.29
  13  21 -11    5.27    5.74
  14 -12 -28    0.28    7.10
  14   4 -24   -0.89    6.93
  14   8 -22   76.20    8.34
  15 -17 -29    2.92    7.53
  15 -15 -29    4.41    7.54
  16  14 -20   -0.15    7.04
  17  19 -17   10.20    6.81
  17  21 -15   10.14    6.71
  17  23 -13    4.99    6.94
  18   6 -26   -0.00    8.21
  18  10 -24    3.89    7.55
  18  16 -20    6.27    7.86
  19   5 -27    0.00    6.97
  19   9 -25   13.05    8.52
  20   8 -26   -2.82    8.68
  23   3 -29    0.26    9.69
  -5 -21  27   68.80    7.85
  -5 -21  29   15.47    6.46
  -5 -21  31    1.89    6.53
  -5 -21  33    5.39    7.30
  -5 -19  25  104.10    8.27
  -5 -19  35   20.77    7.76
  -5 -15  25  144.05    8.49
  -5 -15  35   19.73    7.32
  -5 -13  25  302.28   12.67
  -5 -13  35   39.20    7.67
  -5 -11  29   64.61    7.33
  -5 -11  31   -1.24    6.31
  -4 -32  28    8.04    7.46
  -4 -32  30    5.76    7.10
  -4 -32  32   21.10    7.54
  -4 -30  22   57.55    7.35
  -3 -35  19   10.93    6.56
  -3 -25   9   62.04    5.50
  -3 -17   7   82.01    5.31
  -3   5  29   98.25    6.76
  -3   5  31    1.71    5.61
  -3   5  33   13.01    6.09
  -2 -34  10    0.94    5.34
  -2 -32   8    3.28    5.22
  -1 -41  13    9.74    5.83
  -1  -5   1  159.51    5.23
  -1   7  11   45.65    2.44
  -1  13  29   36.96    4.56
  -1  13  31   -0.44    4.32
   0  16  28   17.38    3.64
   3 -27 -11    0.64    1.65
   5 -47  -3    1.92    4.43
   5 -45  -5    9.70    4.14
   5 -37 -11    0.05    2.71
   6 -22 -18   -0.92    2.82
   6   6 -12 1223.78   37.91
   7  -7 -19   67.90    5.33
   7  15  -7   68.26    5.37
   7  25   7   61.88    4.85
   8  16  -8  388.86   14.04
  10 -14 -24   41.88    5.96
  12  24  -6   -0.16    6.19
  12  28   0   42.80    6.51
  13 -21 -27    3.53    6.49
  13 -11 -27   42.46    7.56
  14 -20 -28   -1.43    6.71
  14  -2 -26   -4.91    6.94
  14  30   0   20.15    6.22
  15  11 -21   -2.85    7.14
  15  23 -11    0.26    6.17
  17  -5 -29    3.61    8.38
  19 -11 -31   -0.24    9.48
  19  -1 -29    8.13    8.92
  21   1 -29   -3.99    9.92
  24   0 -30   -1.82   10.22
  -5 -23  29   27.03    7.06
  -5 -23  31   -0.43    7.02
  -5 -21  25   46.62    7.07
  -5 -21  35    3.67    7.25
  -5 -19  37    4.01    7.58
  -5 -17  23   69.04    6.93
  -5 -17  37   14.87    7.66
  -5 -15  23  115.35    7.54
  -5 -15  37   40.09    8.35
  -5 -11  27  294.34   12.74
  -5 -11  33    8.01    6.49
  -4 -32  26    0.15    6.78
  -4 -28  18    2.81    5.52
  -4 -22  14   96.28    6.62
  -3 -37  23    2.45    6.41
  -3 -33  15   42.71    6.67
  -3 -31  13   27.46    6.01
  -3 -19   7  193.22    8.37
  -3 -15   7  319.57   11.41
  -3   5  27   72.76    5.94
  -2 -36  12   -0.44    5.37
   0 -40   6   -1.74    5.14
   1 -41   3    8.56    4.97
   3 -39  -5   20.64    4.10
   4  16   2    8.32    2.88
   5  19   3  355.88   12.19
   8  26   6    1.73    4.08
  10 -18 -24   46.69    5.87
  11 -13 -25   16.05    5.89
  12 -12 -26   -3.70    6.08
  12  -2 -24   -0.48    6.01
  13 -31 -25    2.03    5.21
  13 -13 -27   27.42    6.55
  13  11 -19   10.23    6.73
  13  27  -3   10.30    5.64
  14 -18 -28   15.65    7.24
  14 -16 -28    0.23    6.95
  14 -14 -28    3.92    7.82
  14  14 -18    0.76    6.06
  14  26  -6   -0.01    5.58
  15  -3 -27   13.88    7.50
  15   3 -25   18.18    7.55
  15  21 -13    4.34    6.06
  17 -27 -29   -0.12    1.93
  18  -8 -30    6.38    9.03
  18  18 -18   -0.43    6.82
  19 -19 -31   -0.34    9.82
  19 -13 -31   -3.72    9.72
  19  15 -21    3.18    7.26
  20  -4 -30    2.22    9.22
  21  -7 -31   -7.05   10.05
  22   4 -28    3.51    9.59
  23  -5 -31    1.55   10.28
  -5 -23  27   47.87    7.49
  -5 -23  33    3.07    6.69
  -5 -23  35   43.88    7.89
  -5 -21  37   54.37    8.69
  -5 -19  23   46.80    6.65
  -5 -13  23   69.45    6.35
  -5 -13  37   19.11    7.54
  -5 -11  25  159.03    9.04
  -5 -11  35   23.43    6.80
  -5  -9  29   88.62    7.65
  -5  -9  31   -1.47    6.19
  -4 -30  20    1.50    5.79
  -4 -26  16   -0.15    6.87
  -4  -2  22  455.78   15.98
  -4   0  30    1.45    5.02
  -4   0  32   81.00    7.47
  -3 -29  11    6.38    5.12
  -3 -13   7  192.66    7.65
  -3  -7   9  442.78   14.50
  -3   5  35   91.29    7.45
  -2   6  16   55.52    3.54
  -1 -11  -1   16.57    2.19
  -1  13  27   75.49    4.88
   1 -39   1    0.10    4.48
   4   2 -10 1489.76   45.08
   6   2 -14   35.46    4.31
   7  -1 -17  228.23    9.53
   7  29  19    2.67    3.37
   9 -45 -13    1.49    1.22
   9   9 -15  452.06   16.36
  10 -30 -22    2.69    4.05
  10  24  -2  114.07    7.18
  11 -19 -25   13.90    5.69
  11   3 -21   -1.07    5.74
  11   7 -19   47.37    6.37
  11  33  15    3.15    4.58
  12 -20 -26    2.95    6.01
  12  16 -14   -1.17    5.81
  12  22  -8    1.69    5.33
  13 -19 -27   17.58    6.77
  14 -36 -24   -3.13    5.17
  15   7 -23    7.35    7.19
  16   2 -26    4.19    7.71
  16  16 -18    2.01    6.27
  16  26  -8   -0.01    5.82
  17   1 -27   11.61    8.30
  17  13 -21   -2.72    7.24
  18 -24 -30   -0.57    1.15
  19 -17 -31   -0.00    9.44
  19 -15 -31    0.51    9.24
  20   2 -28   -4.29    9.03
  20  14 -22    1.21    7.44
  22  -2 -30    0.67   10.13
  22   8 -26   -5.68    8.88
  -5 -25  29    3.84    6.73
  -5 -25  31    1.69    7.00
  -5 -25  33    5.14    6.94
  -5 -23  25   53.58    7.25
  -5 -21  23   32.62    6.67
  -5 -19  39   24.70    8.59
  -5 -17  39    4.79    7.32
  -5 -15  39    0.96    7.76
  -5 -13  39   15.68    7.21
  -5 -11  37   42.52    7.75
  -5  -9  27  190.20    9.81
  -5  -9  33   19.15    6.97
  -4 -24  14    0.56    5.24
  -4   0  28   37.24    5.31
  -4   0  34   -0.59    6.35
  -3 -37  21   -3.73    6.34
  -3 -35  17   14.66    6.05
  -3 -21   7   93.64    5.90
  -3   5  25  102.56    6.11
  -2 -38  14   -3.59    5.80
  -2 -30   6   11.12    4.93
  -2 -26   4   24.81    4.41
  -1 -37   7   11.31    5.04
   0 -42   8    0.74    5.43
   0  16  26   -0.65    3.12
   1 -43   5   10.24    5.24
   3   3  -7  185.79    6.86
   4   8  -6   21.55    3.24
   5 -43  -7    5.12    3.64
   6 -12 -18  142.61    6.54
   6  28  22   55.44    3.42
   7   7 -13  224.42    9.27
   8  -6 -20    4.43    4.76
   8   8 -14   38.09    5.36
  10   2 -20  301.20   12.54
  11 -17 -25   66.81    5.79
  11 -15 -25   95.85    7.52
  11  -3 -23   24.47    6.36
  11  13 -15   32.61    5.56
  11  23  -5   13.59    5.46
  11  31   9    2.89    4.81
  12 -16 -26   -0.58    6.00
  12 -14 -26    0.11    5.90
  12  18 -12    4.79    5.68
  12  20 -10   -0.85    5.67
  13 -17 -27   18.53    6.80
  13   3 -23    3.90    6.61
  13   7 -21    3.29    6.56
  14 -30 -26   -1.84    5.83
  16 -28 -28    0.75    7.33
  16  10 -22   14.39    7.53
  17  -7 -29    0.90    8.65
  18 -10 -30    0.27    8.98
  18  12 -22    9.90    7.89
  18  20 -16    0.46    7.03
  19  17 -19   -0.62    6.94
  21  -9 -31   -2.31    9.60
  21   5 -27   -0.16    9.24
  23   1 -29    3.69   10.10
  24  -2 -30    0.99   11.41
  -5 -25  27   27.59    7.08
  -5 -25  35   18.43    9.06
  -5 -23  37   29.75    7.79
  -5 -21  39    7.36    8.11
  -5 -17  21    2.64    5.43
  -5 -15  21    2.60    5.08
  -5 -11  23   25.69    5.72
  -5  -9  35   54.90    7.92
  -4 -34  28    2.51    7.07
  -4 -32  22    1.80    6.06
  -4 -16  12  164.47    7.78
  -4  -6  16   15.12    3.77
  -4  -4  18   14.10    4.13
  -4   0  26    0.85    4.52
  -3 -27   9   24.37    4.82
  -3   3  19  168.01    7.24
  -2 -18   2   80.13    4.67
  -2 -16   2 1300.26   39.46
  -2   8  20   24.59    3.50
  -1 -39   9    3.78    5.29
  -1 -35   5   30.94    5.15
  -1 -23  -1   31.06    3.65
   0 -24  -4  102.44    4.87
   2  18  14   21.74    1.42
   3  19  11    0.39    2.42
   4 -10 -14  187.63    6.85
   5   7  -9  412.39   13.89
   6  26  14    0.86    3.27
   7 -25 -19    7.63    3.20
   8   0 -18   -1.51    4.54
   9   1 -19   18.85    5.21
  10  -4 -22  112.59    7.57
  10   6 -18    9.10    5.46
  11  27   1    6.28    5.20
  12 -36 -22   -2.13    4.05
  13  -3 -25   32.65    7.60
  14  24  -8    1.99    5.83
  15 -29 -27   -3.58    6.49
  16   6 -24   -3.66    7.00
  16  18 -16   -1.27    6.11
  16  24 -10   -1.32    6.61
  17   5 -25    6.24    8.02
  17   9 -23    2.09    7.20
  18 -22 -30    3.09    8.47
  18   4 -26   -0.00    7.67
  19  -3 -29   -0.73    9.43
  19  11 -23    0.07    8.00
  20  -6 -30    2.19   10.08
  20  10 -24   -1.91    8.13
  21   9 -25    3.06    8.25
  -5 -25  25   46.19    7.08
  -5 -25  37   14.84    7.54
  -5 -23  23    6.37    6.22
  -5 -23  39   15.28    8.09
  -5 -19  41    3.36    8.23
  -5 -13  21   -0.82    4.74
  -5 -11  39   13.50    7.56
  -5  -9  25   96.55    7.05
  -5  -9  37   34.21    7.43
  -5  -7  29   57.76    6.79
  -5  -7  31   -0.21    6.23
  -4 -30  18   48.94    6.64
  -4 -28  16    1.01    5.36
  -4 -18  12    4.20    4.48
  -4 -14  12    8.35    4.17
  -4   0  36   -1.22    6.25
  -2 -40  16   -2.36    5.98
  -2  10  30   13.27    4.59
  -2  10  32  188.75    8.92
  -1 -29   1    7.27    4.01
   1 -37  -1    2.80    4.18
   2 -44   2   14.12    4.89
   2 -42   0   18.74    4.77
   3  -1  -9   15.94    2.85
   4 -46  -2   10.78    4.50
   6  20   2  398.77   13.68
   7  -9 -19   63.32    5.17
   7   3 -15  277.96   10.83
   8  30  18   13.07    3.84
   9  -5 -21    0.03    4.80
   9  23  -1   15.37    4.66
  10  12 -14   49.32    5.65
  10  32  16    1.60    4.40
  11  15 -13   32.05    5.45
  12  10 -18   52.40    7.01
  12  34  16    1.36    4.69
  13  13 -17   25.68    6.85
  13  29   1    3.21    5.49
  14  -4 -26    0.95    6.94
  14   2 -24   20.03    6.99
  14  10 -20   50.48    7.71
  14  18 -14   -0.09    6.17
  14  22 -10    4.18    6.00
  15  -5 -27   13.75    7.31
  15  13 -19    5.02    6.25
  15  27  -5   10.00    5.95
  16  22 -12   -0.57    6.10
  17 -25 -29    0.01    1.72
  17  15 -19    4.03    7.12
  18 -12 -30    4.39    8.63
  18  -2 -28    1.52    8.63
  18   8 -24   -5.87    8.00
  19   7 -25    1.51    8.04
  21 -11 -31    0.94   10.18
  21  -1 -29    1.04   10.28
  22  -4 -30   -1.64    9.98
  -5 -27  29    6.81    6.94
  -5 -27  31    1.20    6.61
  -5 -27  33    4.56    7.36
  -5 -21  21   -0.24    5.16
  -5 -21  41   -0.70    8.07
  -5  -7  27   65.00    6.56
  -5  -7  33   26.05    6.92
  -5  -7  35   50.28    7.62
  -4 -20  12  179.44    8.72
  -4  -2  20   -0.93    4.20
  -3 -37  19    7.37    6.43
  -3 -33  13    8.16    5.36
  -3 -23   7  263.03   10.48
  -3 -11   7 1012.77   31.22
  -3  -1  13  269.44    9.51
  -3   5  23   57.89    5.04
  -2 -20   2  673.57   21.38
  -2 -14   2   10.77    2.74
  -2  10  28   91.10    5.72
  -1 -41  11    5.88    5.90
  -1  13  25   53.42    4.12
   1  19  29   14.65    3.36
   2   0  -6  828.74   25.04
   4 -44  -4    2.23    4.04
   6 -42 -10   -0.52    2.79
   6 -20 -18  109.52    5.18
   6 -14 -18    2.07    3.10
   7  21   1   15.17    3.97
   8  22   0   -0.18    3.84
   9   5 -17  391.02   14.58
   9  31  17    8.80    4.16
  10  30  10    0.39    4.38
  11  21  -7   10.12    5.18
  12 -30 -24   -1.56    4.86
  12  -4 -24   19.69    6.74
  12   2 -22  123.03    8.57
  12  26  -2   32.10    5.82
  13  25  -5   28.10    5.90
  14  20 -12   -0.81    6.02
  14  28  -2   18.22    5.82
  15 -35 -25    3.05    5.86
  15   1 -25   17.47    7.51
  17  -9 -29   -2.80    8.28
  17  -1 -27   18.82    8.88
  18 -20 -30   -0.53    8.48
  18 -18 -30   -4.73    9.51
  18 -16 -30    2.85    9.33
  18 -14 -30   -3.86    9.11
  21 -13 -31    0.00   10.09
  22   2 -28    2.71    9.49
  23   5 -27    6.52    9.76
  -5 -27  27    7.47    6.42
  -5 -27  35    4.99    7.19
  -5 -25  23   27.02    6.55
  -5 -25  39    4.61    7.99
  -5 -23  41    5.14    8.36
  -5 -11  21    0.31    4.69
  -5  -9  23   33.83    5.83
  -4 -34  24    5.85    6.73
  -4 -32  20   52.75    7.29
  -4 -26  14   57.89    6.24
  -4 -22  12   10.59    4.87
  -4   0  24  107.48    6.61
  -3 -35  15   36.42    6.52
  -3 -31  11   -0.11    5.53
  -3  -3  11   19.38    3.16
  -2 -36  10   45.48    5.90
  -2 -34   8   30.14    5.46
  -1 -33   3   29.57    4.91
   2 -40  -2   19.75    4.48
   2   6  -2  540.03   16.62
   2  12   4    0.70    1.89
   4  10  -4   44.16    3.62
   4  14   0    0.61    2.73
   5  21   7  125.31    5.63
   6  -4 -16    4.31    3.60
   6   8 -10 1343.83   41.32
  10  22  -4    5.76    5.13
  10  26   2    2.93    4.75
  11  17 -11    7.14    5.24
  11  19  -9   16.38    5.47
  12   6 -20   19.73    6.38
  12  32  10   -2.81    4.93
  14   6 -22   -0.96    6.21
  16  -8 -28    4.70    7.69
  16   0 -26   -0.00    7.24
  16  12 -20   28.48    6.99
  18  14 -20   11.20    7.51
  19  -5 -29    1.96    8.72
  20  -8 -30   -1.33    9.47
  20   0 -28   -0.89    8.93
  23  -1 -29   -0.30    9.73
  24  -4 -30    6.67   10.59
  -5 -29  31   -2.93    6.65
  -5 -27  25   28.59    6.95
  -5 -27  37    8.14    7.17
  -5 -17  19   29.98    5.13
  -5 -15  19   12.35    5.20
  -5  -7  25  104.61    7.35
  -5  -7  37   43.53    7.69
  -4 -12  12  496.95   16.73
  -3   1  15 1278.79   39.00
  -2 -38  12   35.97    6.37
  -2 -28   4    1.07    3.93
  -2  10  26    0.64    3.74
   2 -34  -6    1.93    3.25
   2  16  10  323.97   10.02
   5  17   1   46.36    3.93
   6 -18 -18    0.23    2.98
   6 -16 -18  109.61    5.39
   7  27  13   25.47    3.90
   9  11 -13  202.59    9.23
   9  29  11   -1.88    4.15
  11   9 -17   65.59    6.37
  13  -5 -25   13.73    6.77
  15   9 -21   -1.15    6.92
  15  15 -17   12.92    6.84
  15  25  -7   14.04    6.16
  17 -23 -29   -1.14    5.60
  17 -11 -29   -3.01    8.02
  17  17 -17    9.15    6.64
  19  13 -21   -0.99    7.69
  21  -3 -29   -0.51    8.93
  21   3 -27    4.08    9.23
  21  11 -23    6.03    7.89
  22  -6 -30   -4.15    9.81
  22   6 -26   -4.36    9.21
  24   2 -28   -1.36    9.33
  25  -1 -29    0.09   10.92
  -5 -29  29   13.90    7.13
  -5 -29  33    7.32    6.86
  -5 -29  35    5.17    7.43
  -5 -27  39   -1.18    8.00
  -5 -25  41   -1.19    7.66
  -5 -13  19   35.03    5.28
  -5  -5  31    1.29    5.63
  -5  -5  33   34.83    6.92
  -4 -34  22   34.95    7.04
  -3 -37  17   23.37    6.08
  -3 -29   9   11.32    4.80
  -2 -22   2    1.45    3.37
  -2   0   8   -0.46    2.06
   3 -33  -9    9.48    1.34
   4  12  -2   48.44    3.75
   5  -7 -15  552.38   17.80
   5  -1 -13  124.81    5.94
   5   3 -11    9.62    3.23
   7   9 -11   21.37    4.60
   8  -8 -20  320.60   12.22
   8  10 -12    8.72    4.75
   8  28  12   48.96    4.58
   9  21  -3  150.23    7.62
  10  14 -12  158.42    8.20
  10  20  -6    8.66    5.01
  10  28   6    4.23    4.63
  11  -5 -23    6.32    5.53
  11   1 -21    2.23    5.43
  11  33  17    7.53    4.51
  13 -29 -25    0.89    5.55
  13   1 -23   13.97    6.56
  13  23  -7   10.25    6.09
  14  -6 -26    0.98    7.01
  14  30   2   -0.50    5.41
  15 -27 -27    2.75    6.67
  15  -7 -27   16.06    7.47
  15   5 -23   12.56    7.25
  17 -13 -29    1.24    7.80
  17  11 -21   -0.26    6.69
  17  19 -15   16.13    7.15
  17  23 -11   -0.16    6.43
  18  -4 -28   -5.61    8.30
  19   1 -27    6.93    9.05
  20 -10 -30    3.16    9.26
  20  12 -22   -0.13    7.40
  -5 -29  27    5.37    6.36
  -5 -29  37   -0.37    7.53
  -5  -9  21   -0.51    4.58
  -5  -5  29    8.99    5.45
  -5  -5  35   49.02    7.19
  -4 -32  18    3.56    5.58
  -4 -30  16   -0.21    5.60
  -4 -28  14    0.67    5.71
  -4 -24  12  318.65   12.41
  -4   0  22   -0.29    4.33
  -4   2  30   86.77    7.10
  -4   2  32    7.99    5.54
  -4   2  34   56.86    7.37
  -3 -25   7   83.49    5.69
  -2 -40  14    7.87    6.04
  -2 -32   6    5.48    4.51
  -2 -12   2  909.70   27.76
  -2  -6   4    5.65    2.32
  -1 -25  -1   25.93    3.63
   0  16  24   58.21    3.66
   3 -37  -7   20.00    3.49
   3  -7 -11   13.87    2.26
   5   9  -7 1167.20   35.84
   5  25  17   66.13    3.78
   6 -30 -16   12.27    1.12
   7 -11 -19   47.23    4.54
   9  -7 -21    2.44    4.78
   9  25   3   88.90    6.02
  10  -6 -22   22.76    5.61
  10  16 -10  122.47    7.39
  11 -29 -23    4.16    4.63
  11   5 -19   16.01    5.74
  11  25  -1    1.46    4.85
  12  28   2   -3.53    5.36
  12  30   6   -0.44    5.06
  13   9 -19    2.49    5.84
  13  17 -13   16.86    6.28
  14 -28 -26    0.11    6.12
  14  12 -18   29.12    6.85
  15  23  -9   -1.62    6.22
  16 -10 -28   -4.73    8.24
  16   4 -24   18.51    7.65
  16   8 -22   -2.86    7.79
  17 -21 -29    1.05    8.10
  17 -15 -29   -0.35    7.83
  17   3 -25   24.43    8.21
  18   2 -26    1.18    8.19
  18  10 -22   -1.79    7.13
  18  16 -18    8.20    7.44
  19  -7 -29   -2.46    8.70
  20   8 -24    3.30    7.68
  22  -8 -30    5.21   11.01
  22   0 -28   -3.98   10.18
  -5 -29  25   17.98    6.69
  -5 -27  41    3.89    7.00
  -5 -23  19   21.13    6.01
  -5  -7  23   69.71    6.32
  -5  -5  27   68.98    6.30
  -5  -5  37   46.81    7.70
  -4 -34  20    0.85    6.58
  -4 -10  12   62.97    4.81
  -4   2  28    0.14    5.05
  -3  -9   7 2061.49   61.83
  -3   7  31    0.89    4.74
  -3   7  33   28.31    6.05
  -2   4  12  176.40    6.29
   0 -40   4    4.37    4.82
   1 -35  -3   39.93    4.31
   1 -31  -5   45.33    3.95
   4 -42  -6    0.42    3.64
   6  18   0  707.56   22.57
   6  24  10  248.02    9.10
   7  -3 -17  225.85    9.27
   8 -26 -20   -0.55    3.51
   8  20  -2   -0.69    3.99
   9  13 -11    3.93    4.83
   9  27   7   29.97    4.68
  10   0 -20   -0.40    4.78
  10  18  -8   82.91    6.35
  11  31  11   -0.14    4.83
  12  -6 -24    1.15    6.25
  12  24  -4   10.89    5.55
  13   5 -21    3.33    5.52
  13  19 -11    1.35    5.78
  13  21  -9    8.54    5.91
  13  27  -1   -1.11    5.21
  14   0 -24   -2.63    6.52
  14  26  -4   -0.18    5.75
  15  19 -13   16.39    6.53
  15  21 -11    2.49    5.64
  16  14 -18   13.06    6.92
  17 -19 -29    1.69    8.07
  17 -17 -29   -2.69    8.24
  17   7 -23    9.14    7.45
  18   6 -24    8.62    7.41
  19   5 -25    2.48    7.87
  19   9 -23    5.75    7.94
  20 -12 -30    4.97    9.73
  20  -2 -28    1.88    8.77
  23  -3 -29   -2.62   10.87
  23   3 -27    6.35    9.23
  -5 -31  29    8.96    7.02
  -5 -31  31    0.16    6.88
  -5 -31  33    1.85    7.21
  -5 -27  21    0.51    6.03
  -5 -19  17  156.77    8.08
  -5 -11  19   51.60    5.41
  -4 -36  24   10.92    6.84
  -4  -4  16    2.06    3.65
  -3 -39  19    3.66    5.70
  -3 -35  13   13.76    5.59
  -3  -5   9    0.23    2.95
  -3   5  21    3.41    3.60
  -3   7  29   89.61    6.34
  -1 -39   7   24.40    5.37
  -1  13  23   60.21    4.04
   0 -26  -4    1.05    2.91
   1 -25  -7  338.75   10.94
   2 -38  -4   10.03    3.83
   2 -30  -8   72.04    3.86
   3 -45  -1    3.04    4.58
   4 -12 -14    2.32    2.48
   4  -4 -12 1860.45   55.80
   7 -23 -19   17.02    3.58
   7  19  -1   14.53    4.18
   7  29  21    2.64    3.15
   8  -2 -18  147.23    7.74
   8  24   4   35.55    4.56
   9  -1 -19   19.67    4.91
   9  19  -5  193.92    8.76
  10  32  18    7.70    4.29
  12  34  18    1.31    4.20
  13 -35 -23    4.13    4.88
  13  -7 -25   44.17    7.12
  14  -8 -26   -3.34    6.61
  15  -1 -25    4.61    7.05
  16 -12 -28    4.11    8.00
  16  -2 -26   -0.52    7.38
  16  26  -6    6.07    5.91
  18  18 -16   -0.00    7.17
  19  15 -19    0.96    6.89
  20 -14 -30    4.98    9.21
  20  14 -20    2.89    7.69
  21  -5 -29   -3.58   10.22
  24   0 -28    1.32   10.11
  -5 -31  27   28.14    6.99
  -5 -25  19   19.11    5.97
  -5 -21  17  160.68    8.60
  -5  -5  25  134.44    7.63
  -4 -26  12    5.30    4.86
  -4 -18  10  243.58    9.97
  -4  -2  18  643.60   20.96
  -4   2  26    1.39    4.51
  -3 -37  15   10.11    5.64
  -3 -33  11    2.86    4.98
  -3   3  17  416.54   13.87
  -2 -24   2  154.75    6.86
  -2  10  24  198.15    7.99
  -1 -41   9    7.33    5.45
  -1 -37   5   44.95    5.53
  -1 -31   1   33.33    4.61
   0 -38   2   22.49    4.83
   1 -43   3    9.53    4.93
   2   8   0    0.40    1.83
   2  10   2   43.43    2.70
   4  24  20   98.00    3.56
   5 -41  -9    1.48    3.06
   5  11  -5 1433.05   43.60
   5  15  -1   70.00    4.33
   6   4 -12    1.12    3.38
   6  10  -8  717.66   22.97
   7  25   9   12.32    3.80
   8  12 -10    2.56    4.35
   8  26   8   -0.71    3.99
   9 -27 -21    1.65    3.90
   9   7 -15  478.66   17.07
   9  15  -9   59.11    5.68
  10 -28 -22   19.43    4.30
  10   4 -18  142.03    8.49
  11 -35 -21    0.33    3.64
  11  11 -15  101.24    7.21
  12   0 -22   -3.14    6.28
  12  14 -14    4.34    5.63
  14   8 -20    6.66    6.43
  14  14 -16    2.01    5.78
  15  11 -19   11.01    6.67
  16 -22 -28    0.95    7.21
  18  -6 -28    0.17    7.13
  18  20 -14    4.59    6.87
  19  -9 -29   -7.71   10.30
  19  -1 -27   -0.90    8.55
  20 -18 -30    5.63    9.43
  20 -16 -30    2.14    9.84
  21   1 -27    5.32    8.70
  22 -10 -30    1.41   10.60
  22   4 -26    5.62    9.05
  -6 -18  32   65.78    7.86
  -5  -3  31   -0.48    5.51
  -5  -3  33   26.15    6.40
  -4 -36  22   -1.07    6.18
  -4 -32  16   -0.46    5.54
  -4 -20  10   -0.89    4.19
  -4 -16  10   15.93    4.23
  -3 -27   7  142.90    7.26
  -3   7  27  338.80   12.58
  -2 -38  10    0.47    5.24
  -2   8  18  148.01    6.00
  -1  11  17  211.17    7.24
   1 -45   5    5.60    5.03
   1 -41   1    1.59    4.49
   3 -43  -3    9.19    4.23
   4   4  -8  670.95   21.01
   5  13  -3  818.22   25.56
   6   0 -14  106.10    5.68
   7 -13 -19   40.71    4.26
   7  11  -9   48.46    4.68
   8 -10 -20    4.79    4.16
   8  18  -4    2.29    4.17
   9  17  -7  294.85   11.58
   9  31  19    1.09    4.06
  10  24   0   -2.81    4.58
  11  27   3   25.51    5.35
  12 -28 -24    4.80    5.23
  12   8 -18    0.74    5.61
  12  22  -6    1.93    5.16
  13  29   3    4.78    5.09
  13  31   7   15.01    5.40
  14   4 -22   38.59    6.93
  14  24  -6    1.73    5.39
  15 -11 -27   13.07    7.09
  15  27  -3    3.99    5.96
  16 -14 -28   -3.31    7.78
  16  16 -16    3.23    6.62
  16  24  -8   10.96    6.34
  17  13 -19    4.43    6.63
  19  17 -17    6.46    7.45
  22 -12 -30    4.12   10.25
  22  -2 -28   -4.81    9.64
  23  -5 -29   -1.87    9.81
  -6 -20  30   79.51    8.30
  -6 -20  32    0.93    6.66
  -6 -20  34   13.89    7.38
  -6 -18  30    0.87    5.91
  -6 -18  34    5.29    6.89
  -6 -18  36   -6.05    7.34
  -6 -16  30   85.69    8.37
  -6 -16  32   -0.28    6.21
  -6 -16  34   22.60    7.36
  -6 -16  36    1.26    6.70
  -6 -14  32   89.55    7.96
  -5 -23  17  148.49    8.30
  -5  -9  19   48.75    5.60
  -5  -7  21    0.88    4.82
  -5  -3  29   30.25    5.73
  -5  -3  35   61.85    7.39
  -4 -34  18   20.19    6.04
  -4 -30  14   33.42    6.05
  -4 -14  10  404.27   14.00
  -3 -31   9   13.24    4.92
  -3 -19   5  279.47   10.28
  -3 -17   5  377.62   12.93
  -2 -36   8   -0.47    4.88
  -2 -30   4   15.78    4.58
  -1 -35   3   40.42    5.08
  -1  -9  -1    2.58    1.70
   3   5  -5  100.30    4.58
   6  16  -2  675.45   21.60
   7   5 -13  127.36    6.63
   8   6 -14   85.09    5.84
   8  14  -8   31.18    4.85
   8  30  20    0.00    3.53
   9  -9 -21    1.90    4.44
   9   3 -17    9.57    4.89
  10  -8 -22  188.26    9.31
  10  30  12   40.75    4.97
  11  23  -3   69.57    6.39
  11  29   7   43.67    5.34
  12  -8 -24   30.43    6.41
  12   4 -20  145.97    8.93
  12  16 -12   92.27    7.44
  12  32  12   25.67    5.22
  13 -27 -25    3.91    5.67
  13  -1 -23    9.66    6.31
  13  11 -17   49.94    6.53
  14 -34 -24    4.76    5.50
  14 -26 -26    0.73    6.14
  14  28   0   -1.60    5.30
  15   3 -23    7.68    7.07
  16 -32 -26   -1.47    6.52
  16 -20 -28    7.38    7.71
  16 -18 -28   -2.01    7.44
  16 -16 -28   -1.53    7.26
  16  10 -20    2.29    6.33
  18   0 -26   -3.12    8.13
  18  12 -20   -3.55    7.53
  19 -11 -29    5.21    9.12
  20  -4 -28   -0.40    8.52
  20   2 -26    0.66    8.14
  21  -7 -29   -2.40    9.97
  21   9 -23    4.72    8.25
  23   1 -27   -1.05    9.42
  24  -2 -28    0.11   10.04
  -6 -22  30   -0.38    6.70
  -6 -22  32   19.67    6.82
  -6 -22  34    1.45    7.24
  -6 -22  36    5.27    6.99
  -6 -20  28    3.55    6.49
  -6 -20  36    1.42    6.80
  -6 -18  28   17.56    6.14
  -6 -18  38    3.09    7.03
  -6 -16  28   -2.02    6.19
  -6 -14  30   -1.05    6.38
  -6 -14  34    2.41    6.24
  -6 -14  36    0.39    6.85
  -5 -33  29    3.42    6.86
  -5 -29  21   -0.66    5.83
  -5 -27  19   13.11    5.95
  -5  -5  23   84.10    6.32
  -5  -3  37   31.81    7.08
  -4 -22  10  221.89    9.45
  -4   0  20  876.82   27.83
  -4   2  24    1.34    4.26
  -3 -39  17    7.16    6.10
  -3 -21   5  486.82   16.36
  -3 -15   5  187.61    7.38
  -2 -40  12   -0.18    5.39
  -2  -2   6   50.67    3.03
   2 -14 -10    1.39    0.77
   3  15   5  196.14    6.84
   4 -36 -10   -1.35    2.60
   4  22  14   96.08    4.17
   6  -6 -16    3.83    3.57
   6  12  -6  165.88    7.15
   6  28  24   -0.46    1.66
   7  13  -7  288.09   10.87
   7  17  -3  178.97    7.81
  11  -1 -21    0.48    5.28
  11  33  19    0.58    4.26
  12  18 -10  107.42    7.52
  12  20  -8   59.86    6.43
  13  -9 -25   43.02    7.62
  13  25  -3    3.15    5.44
  14 -10 -26   -0.57    6.64
  14  -2 -24   16.17    7.14
  14  16 -14   10.23    5.78
  14  22  -8   13.53    5.99
  15 -33 -25   -2.98    6.04
  15 -13 -27   19.41    7.49
  15   7 -21   -0.12    6.31
  16  -4 -26   -2.18    6.95
  16   2 -24   -0.10    7.15
  16  20 -12   16.80    6.64
  16  22 -10   26.41    6.68
  17   1 -25    5.47    7.74
  18  -8 -28   -4.68    8.06
  19  11 -21   -2.04    7.21
  20   6 -24   -0.32    7.44
  20  10 -22   11.54    7.72
  -6 -24  30   28.81    6.71
  -6 -24  32   10.96    7.34
  -6 -24  34   30.33    7.94
  -6 -22  28   30.85    7.14
  -6 -22  38    1.76    7.11
  -6 -20  26    6.00    5.79
  -6 -20  38   11.20    7.23
  -6 -18  26    0.84    6.18
  -6 -16  26   -0.00    5.10
  -6 -16  38    2.83    6.99
  -6 -14  28   36.95    6.79
  -6 -14  38    2.19    7.56
  -6 -12  30  132.04    8.78
  -6 -12  32    2.18    6.40
  -6 -12  34   33.94    7.34
  -5 -33  27   17.38    7.05
  -5 -31  23    6.58    6.29
  -5 -25  17   77.48    6.96
  -5 -11  17  208.36    9.29
  -5  -3  27   47.87    6.15
  -4 -36  20   36.39    7.01
  -4 -28  12  244.68   10.84
  -4  -8  12  514.00   16.96
  -2 -34   6   -0.21    4.59
  -1 -27  -1    5.07    3.43
   0 -36   0   68.60    5.32
   1 -39  -1    1.15    4.07
   1   3  -1 1042.13   30.94
   6  14  -4  161.21    7.07
   7 -21 -19    6.65    3.45
   7  15  -5  360.64   12.82
  10  10 -14   14.06    4.71
  11  13 -13   53.73    6.04
  12  26   0    2.51    4.84
  14  18 -12   46.82    6.76
  14  20 -10   44.54    6.51
  14  30   4   -0.30    5.22
  15  -3 -25   18.87    7.17
  15  13 -17   31.03    6.95
  16   6 -22   51.38    8.46
  17   9 -21    0.43    7.14
  17  15 -17   13.76    6.48
  18   4 -24   -3.22    7.18
  18   8 -22   26.70    7.58
  19 -13 -29   -5.70    8.84
  19  -3 -27    3.59    8.93
  19   3 -25    8.47    7.70
  19   7 -23   -4.51    7.85
  21  -9 -29    0.20    9.44
  21  -1 -27    6.94    9.02
  23  -7 -29    0.01    9.74
  23   5 -25   -1.55    9.37
  -6 -24  28    0.70    6.27
  -6 -24  36    1.61    6.93
  -6 -22  26    0.93    6.15
  -6 -20  40    0.86    7.91
  -6 -18  40   43.24    8.66
  -6 -16  40    2.02    7.91
  -6 -14  26   -0.10    5.44
  -6 -12  28   -1.50    5.46
  -6 -12  36    0.92    6.88
  -5 -19  15   70.18    5.98
  -5 -17  15  166.67    8.31
  -4 -24  10   10.04    3.91
  -4 -12  10    4.56    3.63
  -3 -23   5  147.28    6.92
  -2 -26   2    0.34    3.55
  -2 -10   2   39.64    2.94
  -2   6  14    3.90    2.32
  -1   9  13  333.38   10.45
   4 -14 -14   37.65    2.93
   4   0 -10   -0.81    2.63
   6  26  16    1.85    3.10
   8 -24 -20   77.76    5.12
   8 -12 -20  187.80    8.33
   9  23   1   11.50    4.22
   9  29  13   10.04    4.00
  10  -2 -20  262.74   11.13
  11 -27 -23    4.37    4.93
  11  -9 -23   14.93    5.74
  11   7 -17  126.87    7.88
  13   3 -21    0.81    6.24
  13   7 -19   15.67    6.38
  14 -12 -26   -0.00    6.45
  15 -21 -27    8.51    6.71
  15 -15 -27   10.09    7.20
  15  25  -5   17.95    6.36
  17  -7 -27   14.52    8.17
  17   5 -23    9.94    7.59
  18  14 -18    1.78    6.64
  19 -21 -29    3.27    8.79
  19 -15 -29    3.99    9.29
  20  -6 -28    2.55    8.78
  22  -4 -28   -2.00    9.16
  22   2 -26    1.58    9.00
  -6 -26  30   15.30    6.99
  -6 -26  32   64.81    8.40
  -6 -26  34    2.39    7.30
  -6 -26  36    2.98    6.92
  -6 -24  38    8.06    7.15
  -6 -22  40   14.08    8.21
  -6 -20  24    1.23    5.54
  -6 -18  24   74.18    7.53
  -6 -12  38   12.81    7.42
  -6 -10  32  141.15    9.44
  -6 -10  34   -0.24    6.85
  -5 -31  21   -0.88    6.11
  -5 -29  19   14.88    5.67
  -5 -21  15  140.16    7.66
  -5 -15  15  170.08    8.31
  -5  -3  25  134.47    7.53
  -4 -34  16    0.87    5.86
  -4 -32  14   -0.81    5.22
  -4   4  32  190.75    9.77
  -4   4  34    0.87    5.66
  -3 -37  13   14.85    5.78
  -3 -35  11   -0.49    5.35
  -3 -29   7   66.13    5.74
  -3 -13   5  641.13   20.27
   1  19  25   22.08    2.64
   2 -46   2    1.37    4.64
   2 -44   0    0.14    4.38
   3 -41  -5   18.76    4.01
   7 -49  -7    0.45    3.43
   7 -19 -19   22.14    3.89
   7 -17 -19   21.77    3.85
   7  -5 -17   63.70    5.03
   9 -11 -21    0.33    4.85
  10 -34 -20   11.61    3.60
  10 -10 -22    3.38    5.03
  10  22  -2   22.01    4.76
  10  26   4   13.34    4.53
  10  28   8    0.14    4.39
  11   3 -19   37.37    6.01
  11  21  -5   99.74    7.10
  12 -10 -24    0.59    5.68
  12  -2 -22  137.70    8.80
  12  10 -16    1.92    5.03
  13 -11 -25   21.95    6.88
  14  10 -18    0.97    5.70
  15 -19 -27    9.34    7.11
  15 -17 -27    0.72    7.36
  17 -29 -27    9.99    5.88
  17  17 -15   16.05    6.89
  17  23  -9    3.82    6.35
  18 -10 -28    0.57    8.00
  19 -19 -29    0.07    8.71
  19 -17 -29    4.54    8.96
  19  13 -19    0.12    6.74
  21 -11 -29   -2.96    9.63
  21  11 -21    0.27    7.21
  22   6 -24   -0.54    9.25
  23  -9 -29   -1.95    9.93
  23  -1 -27   -1.13    9.71
  24  -4 -28    1.00    9.77
  24   2 -26    2.58    9.70
  25  -1 -27   -1.58   10.32
  -6 -26  28    9.53    6.71
  -6 -26  38   -3.05    7.47
  -6 -24  26    1.79    6.16
  -6 -24  40    3.24    7.77
  -6 -22  24   26.31    6.10
  -6 -16  24   -3.38    5.35
  -6 -12  26   -1.18    5.54
  -6 -10  30    0.30    5.99
  -6 -10  36   -1.87    6.87
  -5 -27  17   59.00    6.55
  -5 -23  15  179.14    9.15
  -5  -7  19   57.63    5.45
  -5  -5  21   -0.84    4.46
  -5  -1  31   -0.55    5.48
  -5  -1  33    9.60    6.34
  -5  -1  35   47.34    7.40
  -4 -36  18   -2.36    6.23
  -4   4  30   16.28    5.04
  -3 -39  15   19.20    6.00
  -3  -7   7   62.34    4.03
  -3   5  19   93.06    4.96
  -2  10  22  120.95    5.74
   4  20  10    1.12    2.71
   5   5  -9   22.77    3.43
   5  19   5  193.67    7.40
   6 -48  -6   -2.89    3.76
   7  27  15   54.38    4.23
   8  -4 -18    8.42    4.36
   8  22   2  207.94    8.58
   8  28  14    1.32    3.64
   9 -25 -21    0.16    4.01
   9  -3 -19   71.13    6.11
   9   9 -13  207.62    9.24
  10  32  20   -0.14    3.98
  11 -43 -17   -1.84    1.54
  11  15 -11    2.63    4.64
  11  19  -7   98.33    6.97
  11  31  13    9.89    4.65
  12 -26 -24   -1.72    5.36
  12  28   4    0.24    4.74
  12  30   8    0.05    4.81
  13 -43 -19   -0.73    3.42
  13 -39 -21    2.63    4.21
  13 -25 -25    3.01    5.76
  13  23  -5   49.28    6.62
  14   2 -22    6.99    6.56
  15  15 -15   40.38    6.97
  16  -6 -26    1.82    7.55
  16  12 -18   -0.47    6.43
  17  21 -11    1.18    6.38
  20   0 -26   -6.16    8.68
  20  12 -20    7.52    7.62
  21   3 -25    1.81    8.61
  -6 -28  32   -0.30    7.09
  -6 -28  34   18.43    7.58
  -6 -28  36   -1.37    6.77
  -6 -26  40   14.79    7.60
  -6 -14  24  108.40    7.63
  -6 -10  28   99.42    7.74
  -6 -10  38   -1.23    7.01
  -5 -33  23   -0.00    6.70
  -5  -9  17  255.27   10.36
  -4 -30  12    4.26    5.25
  -4 -26  10  381.16   13.98
  -4  -4  14    1.84    3.44
  -4  -2  16   10.27    3.67
  -4   2  22  476.50   16.34
  -4   4  28   35.48    5.07
  -3 -33   9    2.34    4.77
  -3   1  13  274.76    9.51
  -2 -32   4   -0.24    4.32
  -1 -41   7   10.29    4.80
  -1 -33   1    5.23    4.05
   4 -40  -8   12.58    3.32
   5  -3 -13  524.88   17.02
  10  12 -12   50.30    5.46
  11 -11 -23   17.33    5.66
  11  17  -9    6.04    4.90
  12 -34 -22    6.07    4.39
  13  -3 -23    5.49    5.94
  13  15 -13   31.32    6.08
  14  -4 -24    2.65    6.93
  14   6 -20   91.15    8.20
  14  26  -2   -1.79    5.17
  15  -5 -25   18.96    7.46
  15   1 -23    0.89    6.67
  15   9 -19    7.26    6.07
  15  23  -7   11.63    5.71
  16  26  -4    1.65    6.08
  17  -1 -25    3.43    7.35
  18 -24 -28   -0.50    3.62
  18 -12 -28   -0.00    8.06
  18  16 -16    0.25    7.00
  19  -5 -27   -0.93    7.99
  20  -8 -28   -5.12    9.13
  21 -13 -29   -0.12    8.86
  21  -3 -27    8.36    9.03
  21   7 -23   -2.42    8.35
  22  -6 -28   -6.83    9.45
  -6 -28  30   52.40    7.49
  -6 -28  38    3.44    7.58
  -6 -26  26   -0.75    6.32
  -6 -24  24    3.84    6.07
  -6 -20  22  144.43    8.50
  -6 -18  22   11.47    5.31
  -6  -8  32    4.48    6.42
  -6  -8  34   63.03    8.69
  -5  -1  29   36.84    5.83
  -4 -38  20   -2.01    5.92
  -3 -25   5  127.28    6.42
  -2 -40  10   42.90    5.93
  -2  12  32    2.10    4.43
  -1 -43   9    2.72    5.18
   0 -44   6    1.81    4.96
   0 -42   4   -1.37    4.86
   0  16  22   -0.14    2.29
   2 -42  -2   -0.23    4.07
   5 -47  -5    2.50    3.76
   6  20   4    1.93    3.31
   7  21   3  129.97    6.19
   8   8 -12  546.78   18.53
  10   2 -18    1.29    4.87
  11 -39 -19    1.50    3.14
  11  -3 -21    2.59    5.18
  11  25   1    5.23    4.60
  12 -12 -24   27.38    6.25
  12  24  -2   -0.60    4.88
  13 -13 -25   54.48    7.63
  13  21  -7   47.37    6.26
  13  27   1   -0.62    5.09
  14 -20 -26    2.11    6.36
  14 -18 -26    0.06    6.65
  14 -16 -26    4.84    6.53
  15  17 -13   14.91    6.38
  15  21  -9    2.16    5.38
  16 -30 -26    3.22    7.02
  16   0 -24    4.17    7.15
  17  -9 -27    6.33    7.85
  17  11 -19    7.37    6.63
  18 -14 -28    5.36    8.13
  19   1 -25    4.00    8.26
  19  15 -17    0.15    6.56
  20   4 -24    9.04    8.07
  20   8 -22   -1.98    7.78
  21 -15 -29   -6.46    9.59
  23   3 -25   12.26    9.80
  24  -6 -28    3.60    9.97
  -6 -28  28    5.09    6.18
  -6 -22  22   -1.30    5.82
  -6 -16  22  331.68   13.31
  -6 -12  24    0.89    5.20
  -6 -10  26    1.70    5.29
  -6  -8  30  191.83   10.16
  -6  -8  36   -1.03    6.70
  -5 -35  25   20.28    7.85
  -5 -33  21    0.84    6.18
  -5 -31  19   11.31    5.70
  -5 -29  17   36.95    6.11
  -5 -25  15  141.82    8.16
  -5  -3  23   82.73    6.12
  -4 -10  10  964.43   30.05
  -4   0  18    1.81    3.65
  -2 -38   8   24.26    5.22
  -2 -28   2   82.24    5.00
  -2  12  30  194.87    8.55
  -1  13  21    8.97    2.78
  -1  15  31    1.55    4.06
   4 -48  -2   -2.64    4.13
   6   6 -10  318.57   11.35
   7   7 -11   60.21    4.90
   7  29  23    8.90    2.93
   8 -50  -8   -0.78    3.02
   8 -22 -20    4.87    3.84
   9 -13 -21   -0.01    4.54
   9  21  -1   18.14    4.20
   9  27   9    9.98    4.11
   9  31  21    0.32    3.68
  10 -12 -22   91.44    7.08
  10  20  -4    1.99    4.38
  11 -25 -23    3.17    4.97
  11  33  21   -0.43    4.03
  12   2 -20    2.89    5.58
  12   6 -18   78.38    7.09
  12  32  14    1.48    4.57
  13  17 -11    1.40    5.73
  13  19  -9    6.96    5.70
  13  31   9    6.08    5.11
  14  12 -16    0.41    6.20
  15   5 -21   -1.04    6.51
  15  19 -11   -0.50    5.92
  16   8 -20   51.54    7.88
  16  14 -16   -0.81    6.30
  17 -27 -27   -5.98    3.43
  18 -22 -28   -2.45    8.17
  18   2 -24    4.10    7.72
  18  10 -20   24.19    7.06
  18  18 -14    4.48    6.92
  19   9 -21    2.93    7.47
  20  14 -18    2.83    7.43
  22   0 -26    4.27    8.49
  23  -3 -27   -1.08    9.20
  24   0 -26    0.97    9.59
  25  -3 -27   -5.33   10.00
  -6 -30  30   -1.41    6.93
  -6 -30  32   29.53    7.42
  -6 -30  34   -2.15    6.54
  -6 -28  26    1.03    6.43
  -6 -26  24   28.80    6.48
  -6 -14  22    3.17    5.16
  -6  -8  28    0.36    5.43
  -6  -8  38   14.90    7.16
  -5  -1  27  109.69    7.27
  -4  -6  12    1.86    3.50
  -4   4  26    0.38    4.41
  -3 -31   7   43.19    5.22
  -3 -11   5 2909.61   86.68
  -2 -42  12   21.59    5.79
  -2 -36   6    1.53    4.59
  -1 -29  -1    5.34    3.42
   0 -40   2   -2.09    4.42
   1 -37  -3    9.39    3.85
   1 -33  -5   53.72    4.12
   1 -27  -7  152.14    5.77
   2 -36  -6    3.90    3.25
   3   7  -3   81.60    3.95
   4 -16 -14   -1.61    2.36
   4   6  -6    6.75    2.74
   5   1 -11   26.12    3.49
   6  -8 -16   -0.39    3.28
   8 -16 -20  174.55    7.97
   8  30  22   37.53    3.89
   9   1 -17   49.97    5.60
   9  11 -11    1.84    4.57
  10  14 -10   17.69    4.87
  11 -13 -23   35.49    6.27
  12 -24 -24    6.31    5.50
  12  12 -14    4.16    4.86
  13 -33 -23   -2.13    4.91
  13 -15 -25   17.37    6.30
  13   9 -17   28.97    6.30
  13  29   5   21.38    5.21
  15 -31 -25    5.51    6.23
  15  27  -1    1.69    5.41
  16   4 -22    4.92    7.04
  17 -11 -27    3.37    7.47
  17   3 -23    6.06    7.28
  17   7 -21   -1.51    7.20
  18 -20 -28   -5.40    8.46
  18 -18 -28    9.38    8.70
  18 -16 -28    0.74    7.97
  18  -4 -26    0.00    6.93
  18   6 -22   -2.07    7.39
  19   5 -23    0.22    7.32
  20 -10 -28   -0.22    9.33
  20  -2 -26   -1.75    8.44
  22  -8 -28    9.59    9.52
  -6 -30  28   21.31    7.17
  -6 -24  22   84.28    7.56
  -5 -35  23   17.85    6.50
  -5 -27  15   83.91    7.26
  -5 -19  13   51.96    5.45
  -4 -36  16    2.60    5.69
  -4 -34  14   15.01    5.58
  -4 -28  10    6.68    4.66
  -4 -20   8  157.68    7.45
  -4 -18   8   21.17    4.36
  -3  -3   9  577.57   18.20
  -3   3  15 1122.48   34.27
   3  -3  -9  572.80   17.74
   3  13   3 1158.80   34.87
   5  23  13   62.29    3.53
   7 -31 -17    4.90    2.43
   8 -20 -20   95.64    5.75
   8 -18 -20   -1.14    4.01
   9 -33 -19    2.45    3.20
   9 -23 -21    1.25    4.14
  10 -24 -22   42.99    5.19
  10  -4 -20   48.59    5.70
  10  16  -8    1.34    4.28
  10  18  -6    0.37    4.05
  10  30  14    1.23    4.14
  11  27   5   50.31    5.21
  11  29   9    3.28    4.35
  12 -14 -24    4.64    5.46
  12  -4 -22   11.32    6.15
  13 -19 -25   43.68    6.81
  13   1 -21    2.28    6.10
  14 -38 -22    3.40    5.00
  14 -32 -24    0.32    5.42
  14  24  -4    3.43    5.22
  14  28   2   15.76    5.86
  15  -7 -25   14.27    6.93
  16  24  -6    3.65    6.31
  17  13 -17    8.56    6.24
  19  -7 -27   10.13    8.83
  19  17 -15    3.83    6.50
  21  -5 -27    0.15    8.86
  21   1 -25    1.26    8.35
  22   4 -24   -1.32    8.66
  22   8 -22    1.55    7.74
  24  -8 -28   -0.26    9.35
  -6 -28  24    3.85    6.24
  -6 -20  20    8.80    5.40
  -6 -18  20  294.15   12.19
  -6 -12  22  221.56   10.10
  -6 -10  24   76.90    6.44
  -6  -8  26   -2.30    4.83
  -6  -6  32  220.72   11.23
  -6  -6  34    1.13    6.17
  -6  -6  36    0.44    6.53
  -5 -21  13   55.46    5.50
  -5 -17  13   98.06    6.33
  -5  -7  17  118.07    6.41
  -5  -5  19   23.41    4.41
  -4 -38  18   13.67    6.08
  -4 -32  12   78.00    6.63
  -4 -22   8    1.73    4.10
  -4 -16   8  144.51    6.87
  -3 -39  13    0.56    5.33
  -3 -37  11    2.75    5.14
  -3 -27   5   63.46    5.02
  -2  12  28    8.83    3.79
  -1  15  29   10.29    3.80
   0 -34  -2  116.47    6.00
   1 -45   3    4.61    4.63
   2  -6  -8 2259.05   66.86
   3   1  -7  267.43    8.95
   4 -46  -4    0.61    3.76
   4  -6 -12    0.72    2.43
   4  16   4   83.41    4.10
   5 -11 -15   90.79    4.65
   6 -46  -8    6.38    2.97
   8   0 -16   25.73    4.46
   8   4 -14    0.90    4.15
   8  20   0  154.49    7.15
   8  26  10   98.19    5.61
   9 -15 -21   10.78    3.56
  10 -14 -22    1.24    4.87
  12 -16 -24   23.55    5.96
  12  22  -4    6.41    5.00
  13  -5 -23   26.37    6.29
  14  -6 -24   25.84    7.04
  15  11 -17   44.88    7.12
  16  16 -14   -0.22    5.71
  16  22  -8    0.12    5.79
  17 -25 -27    2.99    5.43
  17 -13 -27   -1.06    7.49
  17  -3 -25   21.69    7.71
  20 -12 -28    6.73    9.30
  21   9 -21   -1.17    7.78
  22 -10 -28    5.89    9.91
  25  -5 -27    3.93   10.02
  -6 -32  30   22.35    6.71
  -6 -30  26   -0.77    6.38
  -6 -16  20   -0.70    4.95
  -6  -6  30   12.61    5.79
  -5 -33  19    8.15    5.71
  -5 -31  17   43.66    6.25
  -5 -23  13   66.90    5.69
  -5 -15  13   35.72    4.82
  -5  -3  21    1.51    4.55
  -5  -1  25   92.60    6.52
  -5   1  33    7.24    5.96
  -5   1  35   36.23    6.78
  -3 -35   9    1.57    4.95
  -3   9  29   26.82    4.60
   1 -43   1    0.59    4.34
   3  21  17   54.16    2.43
   4 -20 -14    0.56    1.95
   4 -18 -14   33.88    2.66
   5  21   9   53.36    3.74
   6   2 -12  638.94   20.55
   7 -47  -9    1.40    2.90
   7  -7 -17  413.52   14.30
   7   3 -13  116.55    6.20
   8 -32 -18   -1.33    2.80
   8  10 -10  651.23   21.49
   9 -21 -21    0.73    4.12
   9 -17 -21    2.06    4.38
   9  -5 -19   94.98    6.55
   9  13  -9   84.50    5.85
   9  19  -3  149.49    7.30
  10  24   2  115.80    6.75
  11 -15 -23    6.44    5.14
  11   1 -19   43.94    5.95
  11   5 -17  162.18    8.64
  11  23  -1    3.35    4.69
  12 -18 -24    3.85    5.38
  12  14 -12    3.81    5.13
  13  25  -1    0.88    5.29
  14   0 -22   78.92    8.01
  14   8 -18   19.68    5.98
  15  -1 -23    6.90    6.50
  16 -28 -26   -2.22    6.71
  16 -10 -26    3.11    7.42
  16  18 -12    2.43    6.17
  16  20 -10   -2.43    5.92
  18  12 -18   12.49    7.15
  19  11 -19    3.08    7.35
  20  10 -20    1.29    7.71
  21   5 -23    3.26    8.05
  22  -2 -26   -1.29    9.06
  23  -5 -27    1.52   10.15
  23   1 -25   -0.05    9.38
  24  -2 -26    0.73    9.48
  -6 -14  20  257.62   11.01
  -5 -35  21    1.08    5.80
  -5   1  31    1.69    5.48
  -4 -24   8  177.20    8.12
  -4 -14   8   77.90    4.81
  -4   2  20   -1.31    3.53
  -4   4  24  125.22    6.67
  -2 -20   0   -0.39    2.90
  -2 -18   0 2051.42   61.40
  -1 -19  -3  290.95    9.64
   0 -38   0    0.83    4.01
   2 -40  -4   -0.57    3.59
   3 -47  -1   -2.43    4.19
   5 -45  -7    2.48    3.27
   6  22   8  150.25    6.30
   6  24  12    9.62    3.05
   7  25  11    3.73    3.40
   8  -6 -18  203.95    8.89
   9 -19 -21    4.60    4.25
  10 -22 -22    1.39    4.52
  10 -16 -22   84.85    6.44
  10   8 -14   96.69    6.84
  10  32  22   24.64    4.20
  11 -33 -21   -0.57    3.97
  11 -17 -23   31.36    5.61
  11  -5 -21    0.55    5.21
  12  20  -6   -3.01    4.77
  12  26   2   27.97    5.20
  14  16 -12   -0.44    5.35
  14  22  -6    0.35    5.41
  16  10 -18   26.80    6.62
  17 -23 -27    5.81    7.55
  17 -15 -27    9.30    7.62
  17  15 -15    4.06    6.54
  18  -6 -26   -3.39    7.59
  19  -9 -27    0.25    8.78
  20 -14 -28    1.96    8.61
  20  -4 -26   -0.36    8.62
  21  -7 -27    0.52   10.46
  23   5 -23    0.07    8.63
  -6 -32  28    1.22    6.11
  -6 -10  22   11.10    5.16
  -6  -8  24    8.25    4.77
  -6  -6  28   58.13    6.34
  -5 -29  15   59.86    6.49
  -5 -25  13  105.54    6.83
  -4 -30  10  190.41    9.26
  -4  -8  10  171.70    7.04
  -4   6  34   80.83    6.97
  -2 -34   4   13.74    4.54
  -2 -30   2    3.86    3.93
  -2  -4   4 1203.68   36.07
  -1 -21  -3  170.32    6.42
   1  11   7 1044.04   30.89
   2   2  -4  519.77   15.91
   3   9  -1   -0.24    2.48
   5   7  -7   97.32    4.85
   5  17   3  231.59    8.39
   7   9  -9   81.62    5.35
   7  19   1   12.17    3.41
   9  15  -7  378.10   13.72
   9  17  -5  207.88    8.92
   9  29  15   31.95    4.21
  10 -18 -22    2.91    4.69
  11 -19 -23   30.55    4.62
  11  11 -13   18.00    4.78
  11  31  15   14.91    4.42
  12   8 -16    0.75    5.26
  12  16 -10    3.30    4.71
  12  18  -8   -1.29    4.77
  12  30  10   45.11    5.31
  14   4 -20    1.70    6.07
  14  18 -10    3.05    5.71
  14  20  -8    0.74    5.24
  15  -9 -25   20.14    7.37
  15  25  -3   11.86    5.84
  17 -21 -27    3.88    7.49
  17 -19 -27    7.30    8.08
  17 -17 -27   -2.78    7.69
  17  23  -7    5.39    6.16
  18   0 -24    0.60    7.61
  19   3 -23    3.54    7.35
  20 -20 -28    0.00    9.26
  20 -18 -28    4.10    8.60
  20 -16 -28   -1.76    8.89
  20   6 -22    6.62    7.24
  22 -12 -28   -6.33    9.65
  -7 -21  33    3.59    6.76
  -7 -21  35   45.05    8.30
  -7 -21  37   16.78    7.19
  -7 -19  33    8.31    7.00
  -7 -19  35    1.42    6.96
  -7 -19  37   62.42    8.54
  -7 -17  33   11.18    7.04
  -7 -17  35   16.05    7.18
  -6 -32  26   -0.04    6.43
  -6 -26  20   76.64    7.10
  -5 -13  13   49.90    4.84
  -5   1  29   29.74    5.31
  -4 -36  14    0.63    5.55
  -4   6  32    2.51    5.01
  -3 -33   7   41.90    5.28
  -3 -29   5  127.47    6.78
  -3   7  21    3.99    3.29
  -3   9  27  274.81   10.60
  -2 -22   0  339.14   11.59
  -2 -16   0    0.25    2.49
  -2  -8   2  212.90    7.23
  -2   8  16   -0.57    2.36
  -2  10  20  170.18    6.63
  -1 -43   7   10.17    5.11
  -1 -17  -3  493.16   15.36
   0 -30  -4    1.01    3.27
   1 -41  -1    3.38    4.03
   2 -32  -8    4.13    2.61
   3  11   1    3.68    2.13
   5  25  19   21.72    2.68
   6   8  -8   17.43    3.59
   6  18   2   35.09    3.78
   6  28  26   -0.59    2.26
   8  18  -2  171.39    7.66
  10   0 -18   78.55    6.32
  10  28  10   58.14    5.14
  11  33  23    2.06    4.01
  12  -6 -22   54.72    6.88
  12   0 -20  146.16    8.59
  14  -8 -24   -0.50    6.04
  15 -29 -25    6.76    6.23
  15   3 -21   -2.86    6.37
  15   7 -19    3.20    5.98
  15  13 -15   31.26    6.64
  16 -26 -26   -3.81    6.97
  16 -12 -26   -0.95    6.96
  16   2 -22   20.78    7.10
  17  -5 -25   11.52    7.22
  17   1 -23   11.06    7.41
  17   9 -19    6.27    6.39
  17  17 -13    8.34    6.19
  18   8 -20    4.46    7.29
  18  14 -16   -2.42    6.74
  19 -11 -27    1.87    8.28
  19   7 -21    3.33    7.01
  21  -1 -25   11.89    8.52
  21  11 -19    1.39    6.97
  22 -14 -28   -0.25    9.81
  22   2 -24   -0.18    8.45
  23  -7 -27   76.72   12.13
  24   2 -24    2.52    9.28
  -7 -23  31    4.50    6.10
  -7 -23  33   17.13    7.56
  -7 -23  35   15.49    7.36
  -7 -23  37   10.71    7.44
  -7 -21  31    0.08    6.47
  -7 -21  39    2.34    7.54
  -7 -19  31    4.64    5.94
  -7 -19  39    8.72    7.96
  -7 -17  31    1.57    6.42
  -7 -17  37   10.36    6.91
  -7 -17  39   22.70    7.32
  -7 -15  33    6.34    6.50
  -7 -15  35   37.33    7.50
  -7 -15  37   19.55    7.00
  -6 -22  18   -0.84    4.84
  -6 -12  20    6.34    4.58
  -6  -6  26   -0.80    4.82
  -6  -4  32    3.93    5.75
  -6  -4  34   57.86    7.32
  -6  -4  36    2.32    6.15
  -5 -33  17   27.69    6.30
  -5  -1  23   44.22    5.08
  -4 -38  16    0.98    5.56
  -4 -34  12    7.49    5.40
  -4 -26   8    1.98    4.02
  -4   6  30  224.73    9.92
  -2 -42  10   -1.62    5.52
  -2 -40   8    1.36    4.94
  -2  12  26    1.73    3.29
  -1 -41   5   12.05    4.86
  -1  15  27   84.94    4.78
   3 -45  -3    6.97    3.89
   3 -39  -7    9.47    3.28
   8  12  -8  329.93   12.17
   9  23   3   25.88    4.35
  10  -6 -20  103.58    6.95
  10   4 -16    0.43    4.71
  11  21  -3    3.27    4.66
  12   4 -18    0.35    4.85
  12  32  16    1.14    4.35
  13  -7 -23    9.72    6.20
  13  23  -3   22.93    5.69
  13  31  11   -1.90    4.82
  14  26   0   24.99    6.08
  16   6 -20    4.06    6.74
  16  26  -2   13.03    5.88
  17   5 -21   -1.40    6.94
  17  19 -11    0.57    6.25
  17  21  -9    0.28    6.12
  18  -8 -26    0.01    7.83
  18   4 -22   12.24    7.08
  19  -3 -25   -0.50    8.09
  19  13 -17    4.64    6.88
  20  12 -18    3.53    7.17
  21  -9 -27   -0.18    9.79
  22  -4 -26   -6.65    9.03
  23  -1 -25    0.59    9.14
  24  -4 -26    2.31    9.32
  25  -1 -25   -2.14    9.74
  -7 -25  33    2.93    7.15
  -7 -25  35   12.27    8.04
  -7 -25  37   12.68    6.93
  -7 -23  39    2.70    7.44
  -7 -21  29   21.75    6.66
  -7 -21  41    5.94    7.00
  -7 -19  29    8.76    5.86
  -7 -17  29   21.32    6.62
  -7 -15  31   -0.47    6.17
  -7 -15  39    0.17    7.32
  -6 -30  22   -3.17    5.79
  -6  -4  30  139.31    8.40
  -5 -35  19    3.84    6.35
  -5 -27  13   61.20    6.09
  -5   1  27  107.64    6.89
  -4 -12   8  395.91   13.43
  -4  -2  14  417.13   13.99
  -3 -39  11    0.36    4.92
  -3 -19   3  385.91   13.05
  -3  -9   5  289.64    9.84
  -3  -5   7 1538.96   46.28
  -2 -38   6   -1.83    4.65
  -1 -23  -3  107.37    4.97
   3 -35  -9    1.05    2.58
   4 -44  -6    0.21    3.37
   4   8  -4  359.51   11.87
   6 -10 -16    5.40    3.24
   8  16  -4   29.56    4.62
   8  28  16    1.34    3.51
   9   7 -13   18.66    4.54
   9  31  23   11.60    3.61
  11  13 -11    3.62    4.70
  12 -32 -22    2.41    4.62
  13  -1 -21    1.02    5.79
  13  13 -13    8.18    5.23
  13  27   3   10.70    5.23
  14 -30 -24    4.65    5.75
  15  23  -5   26.60    5.78
  16 -24 -26    1.72    7.00
  16 -14 -26    1.06    7.20
  16  -4 -24   15.97    6.92
  16  12 -16   -0.16    5.73
  18  16 -14    4.61    6.56
  20  -6 -26    2.16    8.51
  23  -9 -27   -0.55   10.16
  -7 -25  31    2.58    6.78
  -7 -25  39    9.55    7.87
  -7 -23  29   15.70    6.05
  -7 -23  41    1.32    7.96
  -7 -19  27   49.22    6.53
  -7 -15  29   16.09    6.57
  -7 -13  31   -0.01    5.01
  -7 -13  33   11.36    6.63
  -7 -13  35    8.54    6.35
  -7 -13  37   38.19    7.67
  -6 -28  20   10.58    5.81
  -6 -24  18   67.91    6.70
  -5 -37  21   -3.08    6.29
  -5 -31  15   38.92    5.99
  -5 -11  13   64.86    4.95
  -5  -5  17  370.18   13.14
  -4   0  16   71.68    4.64
  -3 -41  13    1.20    5.72
  -3 -21   3  115.56    5.95
  -3 -17   3  228.10    8.42
  -2 -24   0    2.11    3.23
   0 -44   4    2.13    4.70
   0  14  16    0.41    1.55
   0  18  30   45.19    4.08
   2 -46   0   16.72    4.44
   3  17   9   58.36    3.00
   4  14   2 1482.06   44.56
   5 -13 -15   90.48    4.44
   7  11  -7  421.15   14.44
   7  17  -1   16.57    3.71
   8 -48 -10   -0.46    2.50
   8  14  -6   14.74    4.09
   9  -1 -17   50.40    5.31
  10  10 -12  521.93   18.15
  10  22   0  391.89   14.16
  12 -38 -20    0.00    3.94
  13 -31 -23    5.09    5.14
  13   7 -17   25.35    5.98
  14  -2 -22    3.04    5.90
  14  10 -16   -0.49    5.61
  15  -3 -23    7.99    6.46
  16 -16 -26    5.02    7.22
  18  18 -12   19.41    6.27
  19 -13 -27   -1.08    8.11
  19  15 -15    9.80    6.57
  21   7 -21    0.52    7.08
  -7 -27  31    0.38    6.24
  -7 -27  33    1.85    7.01
  -7 -27  35   13.42    6.91
  -7 -27  37   11.88    7.36
  -7 -27  39    1.19    6.37
  -7 -25  29    1.53    6.36
  -7 -25  41   -0.24    8.21
  -7 -23  27   46.51    6.87
  -7 -21  27   15.78    5.85
  -7 -17  27   50.04    7.02
  -7 -13  39    7.23    7.49
  -6 -14  18    4.31    4.36
  -6 -10  20  241.84   10.41
  -6  -8  22  215.68    9.51
  -6  -6  24  128.74    7.25
  -6  -4  28   -0.45    4.88
  -5 -21  11    0.10    4.46
  -5 -19  11    0.81    4.29
  -5  -3  19  132.30    6.69
  -4 -32  10    1.12    4.75
  -4 -28   8  120.65    6.80
  -4   4  22    2.32    3.73
  -4   6  28    5.49    4.24
  -3 -37   9    4.17    5.14
  -3 -23   3  133.93    6.36
  -1 -39   3   14.98    4.67
   4   2  -8    7.02    2.89
   5   9  -5  130.64    5.73
   6  26  18    0.47    2.85
   7  27  17   24.58    3.60
   8  30  24    1.94    3.13
   9  -7 -19   13.79    4.49
  11  -7 -21    3.09    5.34
  11  -1 -19   45.20    5.91
  11  15  -9   10.58    4.55
  11  19  -5    8.31    4.48
  11  25   3   35.86    5.09
  12  24   0   57.60    5.74
  13   3 -19   12.84    5.97
  13  21  -5   19.39    5.39
  14 -10 -24   19.60    6.70
  15 -27 -25   13.43    6.55
  15  17 -11    4.47    5.74
  15  19  -9    3.07    5.33
  15  21  -7   23.53    5.96
  15  27   1   -0.99    5.40
  16 -22 -26   -2.52    6.91
  16 -20 -26   -0.08    6.84
  16 -18 -26    3.25    7.00
  17  11 -17   15.09    6.98
  18 -10 -26    0.35    7.90
  18  -2 -24   10.88    7.84
  18  20 -10   14.60    6.48
  19 -15 -27   -1.71    8.13
  20   8 -20    9.98    7.96
  20  14 -16   -1.57    7.09
  21 -11 -27    6.62    9.32
  21  -3 -25    9.74    8.64
  21  13 -17    2.32    6.18
  22  -6 -26    1.42    8.87
  23   3 -23   -3.24    8.64
  24  -6 -26    0.01    9.48
  -7 -25  27   21.28    6.22
  -7 -15  27   75.40    7.36
  -7 -13  29   26.36    6.56
  -7 -11  33   13.85    6.74
  -7 -11  35   30.55    6.54
  -7 -11  37   14.19    6.86
  -6 -32  22   29.77    6.43
  -6 -26  18   -2.17    5.58
  -5 -29  13   38.30    5.88
  -5 -17  11   17.56    4.15
  -5  -7  15  545.62   18.18
  -3   9  25  435.30   14.97
  -2 -14   0 1330.59   40.01
  -1 -15  -3  496.00   15.30
   0 -42   2   13.46    4.66
   3 -29 -11    1.76    1.56
   4  -2 -10 1344.74   40.58
   5  15   1   64.78    3.92
   6 -40 -12    0.36    1.85
   6  10  -6    2.92    3.33
   6  16   0    0.46    3.27
   7  -9 -17  211.89    8.64
   7  13  -5  325.18   11.65
   7  15  -3  223.16    8.78
   7  29  25    3.04    2.75
   8  -8 -18    2.06    4.02
   8   6 -12    0.77    3.71
   8  22   4    1.17    3.65
   9  27  11    0.58    3.76
  10 -32 -20    1.33    3.80
  10  30  16   -0.56    3.90
  10  32  24    1.45    3.63
  11  17  -7   82.63    6.21
  11  29  11    0.13    4.17
  12 -46 -16   -0.54    2.45
  12  -8 -22    7.35    5.47
  13  -9 -23   26.79    6.18
  13  15 -11    0.61    5.47
  14  28   4   -0.00    4.97
  14  30   8   12.62    5.11
  15   9 -17   16.83    6.62
  16  24  -4    3.26    5.47
  17  -1 -23    6.62    7.10
  18  10 -18    0.18    6.81
  19 -23 -27    3.89    8.33
  19 -17 -27    3.39    8.88
  19   1 -23    4.32    7.57
  19   9 -19   -1.38    6.73
  19  17 -13    1.04    6.77
  20   4 -22   -4.21    7.19
  22   0 -24   -2.72    8.59
  23 -11 -27   -2.96   10.13
  23  -3 -25   -2.41    9.02
  24   0 -24    0.37    9.12
  25  -3 -25    3.42    9.58
  -7 -29  33    3.36    6.79
  -7 -29  35    9.54    6.66
  -7 -27  29   17.55    6.49
  -7 -21  25   45.53    6.71
  -7 -19  25   56.72    7.07
  -7 -17  25   73.17    7.37
  -7 -11  31    2.08    6.65
  -6 -34  24   26.04    6.81
  -6 -30  20   63.33    6.86
  -6 -12  18  148.31    7.61
  -6  -2  34    0.20    6.14
  -6  -2  36    2.52    6.45
  -5 -37  19    8.21    5.80
  -5 -35  17   18.61    5.74
  -5 -23  11    0.88    4.39
  -5  -1  21    2.18    4.17
  -5   1  25   93.60    6.35
  -5   3  33   25.46    6.39
  -5   3  35   55.84    6.86
  -4 -38  14   10.19    5.86
  -3 -35   7   12.91    4.98
  -3 -31   5   86.10    5.91
  -3 -15   3  451.96   14.70
  -2 -36   4    0.42    4.33
  -2 -32   2  112.45    6.24
   4  10  -2  687.08   21.30
   4  12   0  821.50   25.21
   8  -2 -16    0.54    4.34
  10 -38 -18   -0.29    2.89
  11   3 -17  126.62    7.71
  11  33  25    7.94    3.92
  13  17  -9    3.72    5.32
  13  19  -7   34.42    5.81
  14   2 -20   70.37    7.27
  14   6 -18   -3.53    5.91
  14  24  -2   23.32    5.36
  16  -6 -24   -2.67    6.98
  16   0 -22   -0.92    6.55
  16  14 -14   13.35    5.87
  19 -21 -27   -0.27    8.45
  19 -19 -27    0.36    8.39
  19  -5 -25    2.14    8.39
  19   5 -21    4.71    7.33
  20  -8 -26    6.95    9.31
  20  16 -14   -2.11    6.48
  21 -13 -27    3.70    9.17
  22   8 -20   -0.68    7.88
  -7 -29  31    0.30    6.37
  -7 -27  27    5.18    6.39
  -7 -23  25   15.38    5.80
  -7 -13  27   67.61    7.18
  -7 -11  29   24.40    6.53
  -6 -28  18   25.45    5.72
  -6 -22  16    5.78    5.04
  -6 -20  16    0.00    4.07
  -6 -18  16    3.59    4.55
  -6  -4  26   -1.21    4.77
  -6  -2  32   86.12    7.38
  -5 -33  15   39.29    6.21
  -5 -25  11    8.04    4.75
  -5 -15  11    5.48    4.07
  -5   3  31    1.68    5.07
  -4 -36  12   43.12    5.78
  -4   2  18  655.91   21.02
  -3 -25   3   56.25    4.53
  -2 -26   0  177.82    7.26
  -1 -25  -3   75.47    4.21
   0 -36  -2    0.28    3.68
   1 -29  -7   46.50    3.22
   2 -44  -2   11.74    4.14
   2  -2  -6   52.01    2.47
   6  12  -4    2.94    3.01
   6  14  -2   -0.24    3.03
   7  -3 -15  290.87   10.82
   7   5 -11    4.16    3.69
  10  -8 -20   11.77    4.72
  10  20  -2  174.17    7.96
  12  -2 -20    3.78    5.34
  13 -37 -21    1.01    4.57
  14 -12 -24    1.84    6.58
  15 -35 -23   -1.42    5.75
  15 -25 -25    7.15    6.13
  15 -15 -25   17.66    6.84
  15   1 -21   -1.69    6.34
  15   5 -19    1.37    6.30
  16   8 -18   -1.97    6.12
  16  22  -6    3.45    5.58
  17   7 -19    3.69    6.77
  17  13 -15   31.96    6.44
  18 -12 -26    1.31    7.91
  18   2 -22    0.47    7.22
  18   6 -20   18.72    7.45
  21 -15 -27    0.88    8.70
  21   9 -19    4.33    6.94
  22  -8 -26   -2.20    9.80
  23 -13 -27    3.24    9.56
  24  -8 -26   -5.38    9.34
  -7 -29  29   15.81    6.94
  -7 -25  25   47.19    6.96
  -7 -15  25   84.91    6.97
  -7  -9  33   12.54    6.49
  -7  -9  35   38.80    7.21
  -7  -9  37   42.03    7.45
  -6 -24  16    1.17    5.10
  -4 -30   8    7.42    4.47
  -4 -20   6    4.24    3.76
  -4 -18   6   28.68    4.03
  -4 -10   8    2.54    3.12
  -4  -6  10 4357.40  129.37
  -4   6  26   -1.19    3.87
  -2   2   8  401.87   12.53
  -2  12  24    4.19    3.18
   1 -39  -3   10.73    3.73
   1 -35  -5   32.30    3.70
   2  22  28   40.83    2.68
   3 -43  -5   11.74    3.52
   5   3  -9  395.29   13.05
   5  11  -3  299.91   10.33
   5  13  -1   79.97    4.50
   6   4 -10 1306.63   39.99
   9   9 -11    0.38    4.16
   9  21   1   22.60    4.21
  10  -2 -18   -1.08    5.03
  11  31  17    4.82    4.16
  12  12 -12  124.95    7.37
  12  22  -2   78.89    6.13
  12  30  12    3.49    4.56
  13  -3 -21    0.98    6.19
  13  25   1    0.85    4.58
  14 -36 -22    1.91    5.18
  15 -23 -25   12.19    6.63
  15  -5 -23    8.31    6.35
  16   4 -20   33.05    7.05
  16  20  -8   25.28    6.16
  17  -9 -25   12.50    7.78
  17   3 -21    5.56    6.93
  18  -4 -24    3.56    7.94
  20  -2 -24   -4.55    8.00
  20  10 -18    2.17    6.96
  21 -17 -27    1.41    8.93
  21  -5 -25    1.36    8.71
  25  -5 -25   -0.90    9.42
  -7 -31  31   -5.20    6.77
  -7 -29  27   51.58    7.07
  -7 -21  23   14.06    5.96
  -7 -19  23   28.63    6.26
  -7 -11  27   48.49    6.17
  -7  -9  31   -0.83    6.18
  -6 -34  22    5.72    6.00
  -6 -32  20   -0.30    5.37
  -6  -8  20    1.16    4.76
  -6  -6  22   16.46    4.81
  -6  -2  30    3.75    5.66
  -5 -31  13   19.64    5.22
  -5  -9  13  359.17   12.62
  -5   3  29   33.93    5.22
  -4 -34  10   65.36    6.17
  -4 -22   6   10.84    3.82
  -1  -3   1 1111.87   32.97
  -1  15  25   75.14    4.20
   0  18  28   -1.09    3.00
   1   5   1  162.63    5.12
   1  19  23   29.25    2.22
   6 -28 -16    0.00    2.26
   6 -12 -16   -0.25    3.16
   7  21   5  173.27    7.19
  10  14  -8  319.36   12.14
  10  18  -4   54.81    5.40
  10  24   4    4.27    4.65
  11 -31 -21   -4.86    4.37
  11  -9 -21   -0.01    4.90
  12   6 -16    1.28    4.98
  12  26   4    1.11    4.78
  13 -29 -23    0.13    5.25
  13 -11 -23   29.71    6.65
  13   9 -15   84.95    7.03
  14  -4 -22   36.90    7.07
  14  14 -12   35.00    5.88
  14  22  -4    1.85    4.96
  15 -21 -25   18.95    6.76
  15 -19 -25    0.04    6.33
  15 -17 -25   13.24    7.23
  15  25  -1   -0.68    5.15
  16  18 -10   55.64    6.46
  17  23  -5   15.11    6.34
  18 -26 -26    0.46    2.65
  18 -14 -26    3.82    8.28
  18  12 -16   -1.91    6.05
  19  -7 -25    6.98    8.44
  19  11 -17    6.05    6.84
  20 -10 -26   -4.90    8.44
  21 -19 -27    0.49    9.15
  21   5 -21    4.43    7.79
  22  -2 -24   -1.31    8.49
  23  -5 -25   -0.96    8.89
  23   1 -23    7.38    8.43
  23   5 -21    1.26    7.29
  24  -2 -24    2.18    8.75
  -7 -31  29    2.42    6.59
  -7 -27  25   16.96    5.90
  -7 -23  23   21.84    5.79
  -7 -17  23   23.14    5.56
  -7 -13  25   60.85    6.26
  -6 -30  18   -0.56    5.31
  -6 -26  16    2.05    5.04
  -6 -10  18    2.81    4.59
  -5 -27  11    6.36    4.55
  -5 -13  11   11.66    4.00
  -4 -24   6    1.72    3.95
  -4 -16   6   14.68    3.43
  -3 -41  11    1.16    5.10
  -1 -37   1    2.70    3.96
  -1  13  19  129.70    5.00
   0 -40   0   24.56    4.45
   0 -20  -6    0.13    1.96
   1 -45   1    2.09    4.21
   3  19  13   44.47    2.72
   4  18   8   24.66    2.76
   5 -39 -11    0.00    2.14
   5 -15 -15  153.74    6.06
   5  -1 -11   24.79    3.46
   7   1 -13   86.08    5.25
   8  24   8   65.95    4.82
   8  26  12   -0.66    3.46
   9  -9 -19   39.02    4.87
   9  29  17   13.51    3.81
   9  31  25   19.78    3.60
  10  16  -6   16.71    4.43
  11   9 -13  135.92    7.63
  11  23   1    1.03    4.92
  12 -42 -18    0.58    3.37
  12 -30 -22    7.07    4.85
  12 -10 -22   86.22    7.15
  12   2 -18   62.77    6.43
  12  32  18   -0.28    4.09
  13  31  13   12.60    4.75
  14 -26 -24    0.55    5.68
  14 -14 -24   19.06    6.51
  15  11 -15   33.35    6.29
  17  15 -13   19.29    6.67
  19  -1 -23    0.84    7.62
  20   2 -22    9.52    7.38
  22 -10 -26    4.53    8.86
  24 -10 -26   -3.17    9.49
  -7 -25  23    6.65    5.78
  -7 -15  23   44.31    6.08
  -7  -9  29   27.62    5.88
  -7  -7  35   34.81    7.20
  -7  -7  37   32.42    7.27
  -6  -4  24    0.75    4.21
  -6  -2  28   50.96    5.85
  -5 -37  17   10.05    5.60
  -5   1  23   50.17    5.05
  -3 -39   9    7.79    4.99
  -3 -27   3   22.24    3.49
  -3 -13   3 1157.52   35.18
  -3   7  19  106.21    5.12
  -1 -43   5    9.30    4.86
  -1  -7  -1  244.45    7.64
  -1  11  15  247.21    7.98
   0 -32  -4   19.48    3.49
   2 -38  -6   -1.50    3.09
   6   0 -12   -1.81    3.23
   8 -10 -18  161.32    7.39
   8   8 -10   81.86    5.32
  10   2 -16   -1.04    4.52
  10  28  12    0.50    3.91
  12  14 -10  134.28    7.72
  12  20  -4   17.86    4.93
  12  28   8   29.90    4.95
  14  16 -10   57.69    6.70
  14  20  -6    3.54    5.14
  16 -32 -24   -3.47    6.56
  16  -8 -24    7.84    6.75
  16  10 -16   -1.39    5.93
  16  26   0    1.41    5.50
  17 -29 -25   -1.87    2.50
  17 -11 -25   -3.68    7.40
  17  -3 -23    1.34    6.97
  17  21  -7   10.19    6.00
  18 -24 -26    1.72    7.48
  18 -16 -26   -1.46    7.57
  18  14 -14    4.80    6.07
  20 -12 -26    1.19    8.24
  20   6 -20    3.51    6.81
  21  11 -17   -0.29    6.56
  25  -7 -25    4.71    9.49
  -7 -31  27   26.86    6.83
  -7 -29  25    5.49    6.07
  -7 -11  25  101.64    7.09
  -7  -7  33   16.80    6.38
  -5 -35  15   19.64    5.50
  -5  -3  17  302.81   11.14
  -5   3  27   47.91    5.21
  -4 -40  14    4.25    5.22
  -4   4  20  739.64   23.52
  -3 -33   5   38.84    4.75
  -3  -1   9   15.43    2.98
  -3   3  13  720.36   22.30
  -3  11  31    0.27    4.22
  -2 -28   0    1.61    3.38
  -1 -27  -3   68.20    4.10
   0 -22  -6   11.16    2.35
   0 -18  -6   30.75    2.10
   3 -11 -11   38.77    2.46
   7 -11 -17  243.85    9.38
   9  -3 -17   11.63    4.47
   9  11  -9   25.51    4.56
   9  19  -1   15.66    3.89
  11  -3 -19   29.94    5.51
  12  16  -8   46.89    5.24
  12  18  -6    1.14    4.63
  13 -13 -23    4.31    6.15
  13   1 -19   25.69    5.84
  13   5 -17   75.17    6.43
  13  27   5    5.86    4.93
  14   8 -16    0.12    5.76
  14  18  -8   34.37    6.03
  14  26   2    0.79    4.91
  16  -2 -22   17.88    6.16
  17   9 -17   14.80    6.38
  17  19  -9    3.87    6.01
  18 -22 -26   -1.55    7.84
  18 -20 -26    1.28    7.69
  18 -18 -26   -5.59    8.02
  18   8 -18    7.57    6.40
  19   3 -21   -3.56    6.81
  19   7 -19    7.92    7.05
  19  13 -15    8.71    6.69
  20  -4 -24   -1.56    7.67
  20  12 -16   -0.29    6.90
  21  -7 -25    4.10    8.99
  22   2 -22   -0.43    8.23
  22   6 -20    7.97    7.79
  24   2 -22    2.79    8.13
  25  -1 -23   -2.11    8.61
  -7 -27  23   14.80    5.77
  -7 -23  21   -1.72    5.50
  -7 -21  21    1.62    5.71
  -7 -19  21    0.57    5.18
  -7 -13  23   41.99    5.92
  -7  -9  27   93.73    7.31
  -7  -7  31    2.76    5.57
  -6 -36  22   37.57    7.01
  -6 -34  20   39.45    6.36
  -6 -28  16    0.53    5.51
  -6   0  34   27.23    6.80
  -5 -33  13   14.77    5.20
  -5 -29  11    5.88    5.05
  -5  -5  15  351.05   12.42
  -4 -38  12    0.00    5.14
  -4 -32   8   68.31    5.73
  -4 -26   6   14.85    4.24
  -4   6  24    1.11    3.74
  -4   8  32  193.89    9.42
  -3 -37   7   22.58    5.24
  -3   9  23   12.37    3.62
  -2 -34   2    5.27    4.11
  -2   6  12 2787.91   82.62
  -2  14  32  107.88    6.34
   3   3  -5 2075.87   61.79
   5 -43  -9    0.30    2.57
   7  25  13   35.19    3.70
   8 -30 -18    6.65    3.18
   8  20   2    0.51    3.53
  10 -10 -20  282.46   11.57
  10  26   8   48.61    4.83
  10  32  26    1.22    3.55
  13 -27 -23    2.85    5.46
  13  23  -1    1.53    4.96
  13  29   9   -0.43    4.54
  14 -24 -24    2.57    5.49
  14 -18 -24    6.38    6.08
  14   0 -20   -0.16    5.69
  15  -7 -23    7.46    6.76
  15  -1 -21   -1.13    5.79
  15  23  -3    9.14    5.68
  18   0 -22   15.88    6.90
  18  16 -12    1.63    5.65
  19  -9 -25    0.23    6.67
  20 -14 -26    0.58    8.45
  21  -1 -23    4.22    8.05
  22 -12 -26   -2.27    9.46
  23  -7 -25   -1.49    9.87
  23  -1 -23    2.79    8.65
  24  -4 -24    1.11    8.71
  -8 -20  36    1.05    6.51
  -7 -31  25   50.32    6.79
  -7 -17  21    2.03    5.14
  -6 -32  18   32.26    6.44
  -6 -22  14    1.67    4.33
  -6 -20  14   71.95    5.62
  -6 -18  14    0.25    4.14
  -6  -2  26    0.20    4.40
  -6   0  32    2.27    5.92
  -5  -1  19  122.06    6.23
  -4 -14   6  119.59    5.51
  -3  -7   5 1835.02   54.89
  -2 -12   0   -0.13    2.02
  -2   0   6  781.96   23.60
  -1 -41   3    4.89    4.52
   1 -43  -1    1.22    3.93
   2 -42  -4    0.79    3.59
   4  22  16    1.84    2.03
   6 -44 -10    3.54    2.40
   7 -29 -17   18.74    2.97
   7  23   9   17.51    3.38
   9   5 -13   93.85    5.93
  11 -11 -21    3.89    4.99
  12 -12 -22    7.93    5.65
  12  -4 -20  129.68    8.29
  13  -5 -21   -1.45    5.76
  14 -22 -24    7.04    5.98
  14 -20 -24    1.75    5.97
  14  -6 -22    0.66    5.80
  14   4 -18   58.44    6.95
  14  30  10    2.49    4.73
  15 -33 -23    0.33    5.75
  15   7 -17   20.27    6.42
  15  27   3    8.44    5.12
  17 -27 -25    4.32    4.40
  17 -13 -25    1.73    7.05
  17   1 -21   -1.70    6.52
  18   4 -20    0.19    6.82
  18  20  -8    0.90    5.98
  19  15 -13    1.30    6.15
  21   7 -19    2.07    7.35
  21  13 -15    3.76    6.32
  22  -4 -24   -0.01    9.21
  26  -6 -24   -1.68    8.64
  -8 -24  34   -2.83    6.62
  -8 -24  36   -2.08    7.05
  -8 -24  38   -0.95    7.17
  -8 -22  34   33.51    7.42
  -8 -22  36    4.58    6.60
  -8 -22  38    4.87    6.98
  -8 -22  40   -0.84    7.59
  -8 -20  32   39.52    6.75
  -8 -20  34    3.64    6.39
  -8 -20  38   -5.40    6.81
  -8 -20  40   17.32    7.88
  -8 -18  34    9.20    6.82
  -8 -18  36    3.44    6.91
  -8 -18  38   12.82    7.31
  -8 -18  40    2.28    6.74
  -7 -33  27   10.38    6.45
  -7 -15  21    2.81    5.03
  -7  -7  29   24.75    5.88
  -6 -24  14   39.28    5.30
  -6  -8  18  210.01    9.02
  -6  -6  20  320.73   12.27
  -5 -21   9   48.25    4.81
  -5 -19   9   27.78    4.28
  -5 -11  11   72.04    4.75
  -4 -36  10   -0.04    5.11
  -4   8  30    8.62    4.52
  -3 -29   3   17.58    4.06
  -3  11  29   82.30    5.63
  -1   5   7 2265.41   66.87
   0  16  20  456.83   14.07
   5 -17 -15  135.90    5.50
   7   7  -9   49.86    4.32
   8  -4 -16   24.80    4.27
   8  28  18   -2.02    3.34
   8  30  26    0.82    2.99
   9   1 -15   65.84    5.45
   9  13  -7    3.58    4.13
   9  17  -3   16.83    3.97
   9  23   5  135.28    6.70
  10 -30 -20   15.80    4.31
  10  30  18   -1.35    3.87
  11 -37 -19    0.13    3.58
  11   1 -17   53.95    5.72
  11   5 -15  284.76   11.48
  11  11 -11   16.24    4.46
  11  21  -1   14.84    4.67
  12 -28 -22    0.38    4.93
  13 -15 -23   19.34    6.00
  14  28   6   -0.26    4.79
  15   3 -19    7.46    6.08
  15  15 -11    1.00    5.55
  15  21  -5   19.57    5.32
  16   2 -20    1.61    6.36
  16   6 -18    7.24    5.88
  16  12 -14   -1.03    5.98
  16  24  -2    2.67    5.12
  17   5 -19    2.22    6.10
  20 -16 -26    2.79    8.16
  20  14 -14   -0.50    6.66
  21  -9 -25   -1.20    8.53
  21   3 -21    6.00    7.71
  22 -14 -26   -2.52    8.85
  23   3 -21    3.99    8.20
  -8 -26  36   -0.88    6.84
  -8 -26  38   -2.58    6.79
  -8 -24  32   64.70    8.04
  -8 -24  40    5.55    7.57
  -8 -22  32    9.81    6.28
  -8 -18  32    1.54    6.36
  -8 -16  34   -1.65    6.67
  -8 -16  36   -2.25    6.27
  -8 -16  38   -3.36    7.12
  -7 -11  23   41.54    5.75
  -7  -9  25   56.97    6.02
  -7  -5  35   41.53    6.88
  -6 -30  16    3.25    5.61
  -6 -16  14   68.44    5.50
  -6  -4  22  488.67   17.11
  -6   0  30  103.24    7.20
  -5 -23   9   13.64    4.22
  -5 -17   9   30.90    4.48
  -5   5  33   32.11    6.06
  -4 -28   6    1.53    4.07
  -4  -8   8 2276.11   68.17
  -4   0  14   -0.05    3.02
  -2  10  18    2.01    2.49
  -2  14  30   -0.55    3.82
  -1 -13  -3  225.39    7.30
   3  -5  -9    2.12    1.98
   4 -48  -4   -0.43    3.51
   5 -49  -5    0.78    3.38
   6  24  14   41.76    3.38
   8  10  -8   12.85    3.68
   9 -11 -19   50.76    4.98
   9  15  -5   40.41    4.70
  10 -42 -16   -0.25    2.37
  10  -4 -18  133.52    7.57
  10   8 -12   88.22    5.94
  10  22   2   14.89    4.12
  11 -29 -21    0.64    4.38
  11  25   5   78.31    5.72
  11  29  13   22.17    4.32
  12  24   2    1.73    4.49
  13 -41 -19   -1.76    4.12
  13 -25 -23   -1.10    5.13
  13  13 -11    0.83    4.87
  15  17  -9   -2.28    5.62
  15  19  -7   18.14    5.71
  16 -30 -24    2.53    6.51
  17 -15 -25    5.99    7.10
  17  -5 -23    6.90    7.55
  19 -11 -25    5.27    7.93
  19  17 -11    2.36    6.29
  20 -22 -26    0.33    8.53
  20 -20 -26   -0.74    8.42
  20 -18 -26    4.67    8.41
  20  -6 -24    2.41    7.60
  20   0 -22    2.25    7.64
  20   8 -18    4.24    7.11
  22 -16 -26   -0.50    9.69
  23  -9 -25    1.57    9.95
  24   0 -22    5.50    8.83
  25  -3 -23    1.57    9.02
  -8 -26  32    1.64    6.63
  -8 -26  34   14.66    6.77
  -8 -24  30    7.13    5.94
  -8 -22  30   45.93    7.28
  -8 -20  30    1.84    6.18
  -8 -18  30   36.24    6.63
  -8 -16  32   34.38    6.77
  -8 -14  36   -0.80    6.65
  -8 -14  38    5.11    7.15
  -7  -7  27   64.12    6.17
  -7  -5  33   15.54    6.27
  -6 -36  20    6.46    5.65
  -6 -34  18    0.87    5.90
  -6 -26  14    1.91    4.82
  -5 -39  17    4.78    5.64
  -5 -37  15   14.73    5.46
  -5 -31  11    0.03    4.95
  -5 -25   9   44.01    4.97
  -5   1  21    8.48    3.89
  -5   3  25  141.66    7.31
  -3   5  15  178.98    6.60
   0 -44   2    4.20    4.32
   2   4  -2 3405.65  100.57
   4 -42  -8    1.37    2.75
   5  23  15  157.26    5.79
   6 -50  -6    0.60    3.14
   6   6  -8  324.64   11.30
   6  22  10    0.65    2.78
   7  -5 -15  519.47   17.28
   8 -12 -18    0.49    3.69
   8  18   0    0.87    3.62
  11  31  19    2.56    3.92
  12 -14 -22   70.74    6.65
  13 -17 -23    5.26    5.69
  13  21  -3   37.84    5.63
  14 -34 -22    1.92    5.26
  14  10 -14    0.20    5.16
  14  24   0    0.00    5.14
  15  -9 -23    8.01    6.83
  17 -25 -25   -0.17    7.13
  17 -17 -25    2.98    7.07
  17  11 -15   15.29    6.14
  18  -8 -24    2.24    7.39
  18  10 -16   -2.76    6.72
  19   9 -17    2.94    6.70
  20   4 -20    4.86    7.40
  20  16 -12    5.52    6.25
  22  -6 -24   10.78    8.83
  22   0 -22    0.23    7.62
  22   8 -18   -1.37    7.39
  24  -6 -24   10.99    9.07
  -8 -28  34    1.38    6.76
  -8 -28  36   -1.24    6.46
  -8 -16  30    1.93    6.03
  -8 -14  32   -0.97    5.69
  -8 -14  34   13.69    6.16
  -7 -29  21    0.70    5.97
  -7 -13  21    1.61    4.72
  -7  -5  31    2.48    5.52
  -6 -10  16    4.03    4.87
  -6  -2  24   94.40    6.62
  -5 -35  13   14.89    5.29
  -5   5  31    4.49    4.73
  -4 -34   8    1.50    4.78
  -4   2  16   10.99    3.12
  -3 -41   9    3.71    4.82
  -3 -35   5   55.33    5.18
  -2 -30   0  153.25    6.79
   0 -38  -2   25.51    3.98
   4 -38 -10   23.83    2.56
   4   4  -6    7.45    2.60
   4  20  12  181.83    6.41
   4  24  22   -0.29    1.69
   5 -19 -15   52.04    3.29
   5   5  -7  298.05   10.18
   6  -6 -14   17.75    3.50
   7  29  27   35.55    3.06
   8   4 -12  319.79   11.74
   9 -37 -17    7.08    2.76
   9  27  13   11.72    3.72
  10 -12 -20   -0.41    5.02
  11 -13 -21    0.94    4.97
  11  13  -9   49.99    5.10
  11  19  -3  118.25    6.63
  11  27   9    0.11    4.15
  12 -36 -20    6.37    4.31
  12   0 -18    0.93    4.71
  12   4 -16    2.22    5.03
  12  30  14    8.80    4.45
  12  32  20    9.28    4.18
  13 -23 -23   13.43    5.79
  13 -21 -23   18.08    5.84
  13  15  -9    9.35    5.15
  16  -4 -22   -4.85    6.59
  16  22  -4    3.64    5.18
  17 -23 -25   11.54    7.23
  17 -21 -25    2.19    7.64
  17 -19 -25    2.45    7.24
  18  -2 -22   -3.63    6.88
  19 -13 -25    1.15    7.64
  19   1 -21   -1.43    6.83
  21 -11 -25   -1.26    8.44
  21  -3 -23    1.18    8.47
  22   4 -20    9.18    7.75
  23 -11 -25    0.75    8.98
  23  -3 -23   -2.21    8.60
  -8 -28  32   25.81    7.20
  -8 -26  30   59.12    7.30
  -8 -24  28   16.41    6.47
  -8 -22  28   -0.19    5.59
  -8 -20  28   14.32    5.70
  -8 -18  28   -0.21    5.75
  -8 -12  36    7.29    6.69
  -8 -12  38   -0.63    6.88
  -7 -25  19   13.38    5.62
  -7 -17  19   32.36    5.37
  -6 -32  16   -1.07    5.02
  -6 -28  14   32.99    5.44
  -6 -14  14    7.71    4.14
  -6   0  28    0.90    4.54
  -5 -15   9   68.63    4.81
  -4 -40  12   16.61    5.56
  -4 -12   6    3.08    2.87
  -4   8  28  125.59    6.73
  -3 -11   3  395.25   12.80
  -3  -3   7  179.76    6.54
  -2  12  22  600.25   18.96
  -1 -39   1    4.32    4.01
  -1 -35  -1    0.69    3.60
   0  -8  -4  615.44   18.20
   0  18  26    0.32    2.64
   1  -1  -3  495.48   14.80
   1   9   5  346.37   10.45
   3 -47  -3    4.16    3.64
   5  21  11    5.77    2.62
   7  27  19   18.48    3.23
   9  25   9    6.15    3.71
  11  -5 -19   15.67    5.19
  11  15  -7  128.86    7.05
  11  17  -5  271.17   10.78
  12 -26 -22   17.50    5.32
  13 -35 -21   -0.10    4.70
  13  -1 -19   19.62    5.71
  13   7 -15   97.58    6.97
  13  17  -7   29.07    5.69
  13  19  -5   70.65    6.54
  13  25   3    8.76    4.63
  13  31  15   12.36    4.53
  14  -8 -22   90.59    7.99
  15  -3 -21   -3.31    5.98
  15   9 -15   23.42    6.44
  15  25   1    3.52    5.19
  19   5 -19    6.77    6.94
  21   9 -17    4.13    7.18
  -8 -28  30    0.86    6.67
  -8 -26  28    2.21    5.74
  -8 -16  28   30.83    6.45
  -8 -14  30   68.92    7.47
  -8 -12  34   -1.43    6.24
  -7  -9  23   56.09    5.93
  -7  -5  29   61.38    6.41
  -5 -27   9   24.50    4.63
  -4 -30   6    9.42    4.27
  -4  -4  10  124.37    5.43
  -3 -31   3   65.56    5.07
  -3  11  27  108.52    5.89
  -2 -42   6    1.20    4.63
  -2  -6   2  514.21   15.79
   1 -31  -7   58.77    3.52
   8  12  -6    8.99    3.90
   8  16  -2    8.09    3.78
   9 -29 -19    3.92    3.66
   9 -13 -19   20.37    4.92
   9  -5 -17  385.62   13.94
  10   0 -16   -1.75    4.57
  12 -16 -22    4.39    5.16
  12  -6 -20   15.32    5.12
  12  10 -12    6.34    4.81
  12  26   6    8.24    4.45
  13  -7 -21   -1.52    5.37
  14  -2 -20   69.94    7.21
  15 -31 -23    4.71    5.99
  16 -28 -24    0.23    6.42
  16 -14 -24   -1.14    6.74
  16   8 -16   -1.56    6.25
  16  16 -10    3.12    5.29
  16  18  -8    0.30    5.47
  16  20  -6    0.98    5.40
  17  -7 -23    7.29    6.86
  17  -1 -21    2.38    6.54
  17   7 -17   10.24    6.04
  17  13 -13    7.55    5.62
  17  23  -3    4.50    5.36
  18 -10 -24    6.14    7.75
  18   2 -20   14.79    7.04
  18   6 -18    3.25    6.76
  19 -15 -25    3.21    7.60
  20  -8 -24    1.53    7.80
  20  10 -16   -1.91    6.96
  21 -13 -25    2.14    8.28
  21   1 -21    0.75    7.59
  23 -13 -25   -5.09    9.35
  23   1 -21   -4.34    8.34
  24  -8 -24    0.47    8.72
  25  -5 -23   -5.89    8.74
  -8 -30  32    0.00    6.38
  -8 -22  26   -1.46    5.85
  -8 -20  26   -2.77    5.73
  -8 -12  32   88.89    8.10
  -7 -33  23   14.71    6.12
  -7 -31  21    1.04    5.73
  -7 -27  19   15.48    5.64
  -7 -15  19   68.67    5.80
  -7 -11  21   -1.61    4.68
  -7  -7  25  134.93    7.80
  -7  -3  35   36.59    7.08
  -6   2  34    0.63    5.60
  -5 -33  11    1.81    4.64
  -5  -9  11    9.27    3.65
  -5   5  29   12.00    4.99
  -4 -38  10   46.78    5.70
  -4   6  22  427.45   14.56
  -3 -39   7    9.75    4.76
  -2  14  28   49.42    4.23
  -1 -45   5    6.52    4.44
  -1   3   5  953.84   28.31
  -1  15  23   44.02    3.14
   0 -34  -4   -2.11    3.26
   1   7   3    2.56    1.04
   3  -1  -7  275.76    8.98
   6 -26 -16    1.16    2.52
   6 -16 -16    0.76    2.96
   6  18   4   40.49    3.56
   7   3 -11   27.50    3.80
   7   9  -7   66.45    4.41
   8  14  -4    3.06    3.59
   8  22   6   20.81    3.72
   9   7 -11   13.04    4.34
   9  29  19    6.11    3.52
  10  10 -10   79.34    5.69
  11 -27 -21   -0.63    4.57
  11 -15 -21    1.68    5.00
  11   7 -13   73.58    5.52
  12 -24 -22    0.63    5.01
  12 -18 -22   77.24    6.69
  12  22   0   -0.56    4.60
  12  28  10    1.58    4.23
  13   3 -17   93.84    7.28
  14   6 -16    1.70    5.33
  14  22  -2   -2.23    4.95
  15 -11 -23   -0.09    7.51
  16  26   2    9.39    5.28
  18  12 -14    7.94    5.89
  19  11 -15    9.13    6.22
  21   5 -19    1.01    7.19
  22  -8 -24   -2.74    8.58
  22  10 -16   -0.83    6.93
  23   5 -19    0.22    7.39
  24  -2 -22    8.62    8.67
  -8 -30  30   14.72    6.65
  -8 -28  28   29.37    6.73
  -8 -24  26   -1.58    5.94
  -8 -18  26    1.70    5.97
  -8 -14  28    0.01    5.78
  -8 -12  30   -0.86    5.64
  -8 -10  36   -0.24    6.38
  -8 -10  38    1.50    5.51
  -7  -3  33    8.27    5.64
  -6 -36  18    6.23    5.61
  -6 -30  14    0.33    4.82
  -6 -12  14   65.92    5.58
  -6  -6  18   41.15    4.93
  -6  -4  20   93.87    6.05
  -5 -39  15    8.30    5.29
   0 -42   0    1.12    4.09
   0 -26  -6   62.90    3.40
   0 -16  -6    0.83    1.36
   1 -41  -3    5.21    3.60
   1 -37  -5   37.13    3.71
   3 -41  -7    9.98    3.01
   7  -1 -13  100.29    5.33
   7  17   1   16.97    3.43
   8 -14 -18  134.85    6.30
  10 -14 -20  113.56    6.92
  10  20   0   -0.06    3.77
  12 -20 -22    3.63    5.07
  14   2 -18    1.21    5.53
  14  26   4    2.53    5.21
  15   1 -19    8.37    6.07
  15   5 -17   17.86    6.04
  16 -26 -24    1.31    6.25
  16 -16 -24    6.81    6.63
  16   0 -20   49.66    6.80
  16   4 -18    3.75    5.97
  17   3 -19    2.12    6.56
  17  21  -5   11.89    5.50
  19 -25 -25    0.89    8.02
  19 -17 -25   -3.85    8.06
  21 -15 -25    4.26    8.43
  21  -5 -23    0.95    7.57
  21  11 -15    4.98    6.31
  22  -2 -22   -1.86    7.92
  23 -15 -25   -0.19    9.53
  23  -5 -23   -3.10    8.72
  -8 -26  26    0.30    6.02
  -8 -16  26    0.03    5.82
  -8 -10  34   55.75    7.31
  -7 -29  19    6.03    5.40
  -7 -21  17   92.46    6.52
  -7 -13  19   48.56    5.23
  -7  -5  27   55.01    5.82
  -6 -34  16   -0.74    5.10
  -6 -24  12    7.96    4.74
  -6 -22  12  186.96    8.66
  -6 -20  12   -0.04    4.08
  -6   0  26    1.78    4.61
  -6   2  32   79.38    7.19
  -5 -37  13   10.46    5.13
  -5 -29   9    7.93    4.47
  -5 -13   9   53.62    4.26
  -5  -3  15 1017.66   31.63
  -5  -1  17 1207.74   37.26
  -5   3  23   84.85    5.72
  -4   4  18   17.07    3.46
  -3   9  21    1.18    3.06
  -2 -40   4   -0.11    4.26
  -1  17  31    0.66    3.57
   0  12  12 3524.39  103.72
   1 -47   1    0.27    3.96
   2 -46  -2    1.17    3.65
   4  -4 -10  127.59    5.06
   5  17   5  493.68   15.68
   6  26  20   64.27    3.61
   7 -45 -11   -0.64    1.75
   7 -15 -17   74.80    4.68
   8 -28 -18   -0.72    3.22
   9  21   3  135.20    6.50
  10  24   6   18.12    3.98
  10  28  14   10.35    3.89
  11  23   3   66.18    5.37
  13  29  11   -0.04    4.36
  14 -10 -22    4.22    6.02
  14  14 -10    3.34    5.44
  14  20  -4    0.48    4.72
  14  30  12   16.99    4.84
  15  11 -13    5.81    5.86
  15  27   5   12.26    4.96
  16  -6 -22   48.32    7.08
  17  17  -9    2.73    5.55
  17  19  -7   13.91    5.53
  18 -12 -24    2.49    7.40
  18  -4 -22   14.30    6.97
  18  14 -12   20.41    6.45
  19 -23 -25   -3.62    8.10
  19 -21 -25    2.08    7.93
  19 -19 -25    5.00    7.88
  20 -10 -24    6.28    7.61
  20   2 -20    2.47    7.38
  20   6 -18    5.36    7.01
  20  12 -14   -2.77    6.61
  22   6 -18   -1.71    6.75
  24 -10 -24    2.24    8.82
  24   2 -20    4.07    8.00
  25  -7 -23   -3.37    9.29
  25  -1 -21    1.27    8.69
  -8 -30  28    1.38    6.31
  -8 -28  26    0.24    5.74
  -8 -22  24    0.50    5.63
  -8 -20  24   34.84    5.92
  -8 -10  32    2.34    6.52
  -7 -35  23    6.60    5.92
  -7 -33  21    2.26    6.00
  -7 -23  17   60.98    6.19
  -7  -3  31   -0.57    5.25
  -6 -18  12  245.72   10.03
  -6  -8  16   -0.02    4.20
  -6  -2  22   17.47    4.34
  -4 -36   8   28.92    4.99
  -4 -22   4    3.09    3.70
  -4 -20   4  150.34    6.62
  -4   8  26   -0.21    3.75
  -3 -23   1    5.49    3.24
  -3 -21   1    7.91    3.08
  -2 -32   0   -0.08    3.44
  -2   8  14   61.64    3.15
  -1 -43   3    4.75    4.71
   5  25  21    0.57    2.20
   6  -2 -12  637.16   20.28
   6   2 -10   35.09    3.64
   6   8  -6   90.21    4.83
   7 -51  -7   -0.45    2.70
   7 -27 -17   18.74    3.08
   7  11  -5  410.76   13.85
   8  -6 -16    0.39    4.22
   8  26  14   17.21    3.58
  10  -6 -18    6.22    4.58
  10  12  -8   38.92    4.84
  11 -17 -21   -1.88    4.76
  11  -1 -17   54.55    5.46
  12  12 -10    0.56    4.22
  12  20  -2   16.36    4.71
  14 -32 -22    6.14    5.34
  14  16  -8    0.10    5.30
  14  18  -6   -4.89    5.10
  15 -13 -23    3.24    6.67
  15  23  -1    0.05    5.18
  16 -24 -24   -2.71    6.49
  16 -22 -24   -4.67    6.51
  16 -20 -24    1.93    6.50
  16 -18 -24    3.00    6.83
  19  -7 -23    6.25    7.34
  19  -1 -21   -0.34    6.92
  19   7 -17    8.91    6.66
  19  13 -13    6.29    6.00
  21 -17 -25    7.11    8.83
  22 -10 -24   -2.73    8.38
  -8 -24  24   13.21    5.91
  -8 -18  24   -0.15    5.80
  -8 -14  26    0.08    5.29
  -8 -12  28   35.69    6.49
  -7 -25  17   66.43    6.53
  -7  -7  23   20.05    4.55
  -6 -26  12  179.61    8.55
  -6   2  30   -0.42    5.18
  -5   5  27   63.55    5.59
  -4 -32   6   -0.12    4.11
  -4 -24   4   39.48    4.07
  -3 -37   5   17.14    4.59
  -3 -19   1   53.48    3.73
  -3   7  17  247.43    8.65
   4   0  -8  249.94    8.57
   4  16   6   16.28    2.40
   5  -3 -11    6.50    2.88
   6 -18 -16    2.85    2.81
   7  15  -1   14.35    3.32
   8  24  10    0.55    3.27
   9 -15 -19   27.68    4.62
   9  -1 -15   58.55    5.51
   9   3 -13   85.50    5.50
  10 -16 -20   -0.14    4.37
  10  18  -2    3.77    3.89
  10  26  10   -1.06    3.67
  10  30  20   24.93    4.03
  11 -19 -21    9.92    3.91
  11  -7 -19   45.99    5.58
  11   3 -15  163.58    8.07
  13  -9 -21   -1.60    5.58
  13  23   1    4.81    4.35
  15 -29 -23    2.04    5.99
  15  -5 -21    1.91    5.72
  16  10 -14    8.52    5.76
  16  24   0   15.04    5.46
  17   9 -15   14.84    6.31
  18   8 -16   -0.25    6.42
  18  18  -8   11.38    6.15
  18  20  -6    1.48    5.78
  19   3 -19    0.38    6.37
  21 -21 -25    0.48    9.10
  21 -19 -25   -4.00    8.83
  21  13 -13    0.33    6.51
  23  -7 -23    1.56    8.59
  23  -1 -21    2.40    8.11
  24 -12 -24   -6.98    9.09
  24  -4 -22    0.59    8.27
  -8 -26  24    0.85    5.70
  -8 -16  24   40.56    5.86
  -8 -10  30   93.99    7.65
  -8  -8  34   -1.94    6.13
  -8  -8  36    6.24    6.52
  -7 -31  19    4.78    5.24
  -7 -27  17   22.35    5.57
  -7  -9  21   -0.09    4.25
  -7  -3  29   47.72    6.13
  -6 -32  14   10.67    5.06
  -6 -16  12    0.31    3.77
  -5 -35  11   -0.48    4.86
  -5 -31   9   14.69    4.61
  -5   1  19  116.30    5.87
  -4 -18   4   12.41    3.39
  -3 -33   3   64.53    5.08
  -3 -25   1    6.40    3.17
  -1 -31  -3   63.66    4.26
   3   5  -3  843.06   25.55
   4 -46  -6   -0.08    3.01
   5 -47  -7    2.38    2.93
   5   1  -9  116.15    5.13
   7  13  -3  111.84    5.50
   8   6 -10  569.76   18.77
   9 -27 -19    7.61    3.77
  10 -26 -20   34.34    4.77
  10  14  -6   -0.84    3.97
  10  16  -4    0.60    3.76
  11 -23 -21   -0.34    4.55
  11 -21 -21   -0.76    4.65
  11  29  15   12.25    3.99
  11  31  21   -0.48    3.69
  12  -8 -20  113.40    7.72
  12  -2 -18   54.94    6.10
  12   6 -14   80.96    6.10
  12  14  -8    2.50    4.36
  12  18  -4   12.44    4.38
  12  32  22    0.91    3.88
  13  -3 -19   10.72    5.96
  14  -4 -20   -0.40    5.53
  15  13 -11    0.10    5.48
  17  -3 -21   -3.26    6.57
  18 -14 -24   -1.85    7.08
  19  15 -11    1.97    5.82
  20 -12 -24   -0.28    6.71
  20  14 -12    2.22    5.86
  21  -7 -23    2.53    7.71
  21   7 -17    8.16    7.22
  22  -4 -22    8.04    8.24
  25  -9 -23   -1.85    9.21
  26  -6 -22   -5.97    8.93
  -8 -32  28   10.17    6.44
  -8 -30  26   -0.02    5.67
  -7 -11  19   42.21    5.24
  -7  -5  25  109.14    7.02
  -6 -38  18    6.91    5.73
  -6 -36  16   -2.32    5.14
  -6 -28  12    1.30    4.53
  -4 -26   4    0.07    3.22
  -4 -10   6  497.53   15.98
  -4  -6   8   31.51    3.26
  -3 -17   1  123.77    5.28
  -2  -2   4  523.76   15.98
   3 -37  -9    0.96    2.36
   5   7  -5 1078.21   32.88
   6 -24 -16   -0.67    2.60
   6  16   2  638.74   20.15
   7 -17 -17  125.34    5.78
   7  -7 -15   80.37    5.03
   8 -16 -18   -1.71    3.66
   9   9  -9   14.71    3.87
  10 -36 -18    4.06    3.37
  11   9 -11   -0.74    4.31
  12  16  -6    0.97    4.33
  12  30  16   -1.02    4.16
  13 -33 -21   -1.42    4.93
  13  31  17    9.87    4.28
  14 -12 -22   45.15    7.23
  14   8 -14   28.54    5.50
  15 -37 -21   -1.05    5.53
  15  21  -3    8.76    5.37
  16  -8 -22    1.05    6.53
  18 -28 -24    2.48    2.30
  18   0 -20    1.38    6.79
  18   4 -18   13.82    6.79
  19  19  -7    3.06    6.04
  20  16 -10    3.02    6.24
  21   3 -19    3.26    7.18
  22 -12 -24   -0.23    8.77
  -9 -23  37   15.29    7.10
  -9 -23  39    0.36    7.12
  -9 -21  37    9.61    7.03
  -9 -21  39    8.05    7.21
  -8 -28  24   18.82    5.99
  -8 -22  22   88.00    7.21
  -8 -20  22    1.33    5.25
  -8 -12  26    0.68    5.34
  -8 -10  28    0.16    5.56
  -8  -8  32   99.60    8.06
  -7 -35  21    3.66    5.70
  -7  -1  35   19.36    6.01
  -6   0  24   -1.96    4.36
  -6   2  28   52.22    5.40
  -5 -23   7  207.40    8.61
  -5 -21   7  104.45    5.86
  -5 -19   7  124.72    6.19
  -5   7  33   22.49    5.41
  -4 -40  10    0.72    5.08
  -3  11  25  275.98   10.10
  -2 -22  -2    2.73    2.66
  -2 -10   0  237.25    7.79
   1 -45  -1    0.13    3.77
   2 -26 -10    2.18    1.29
   3 -45  -5    8.46    3.23
   4   6  -4    5.52    2.58
   5  -9 -13  381.81   12.37
   6 -20 -16    1.50    2.72
   6  -8 -14  190.93    7.40
   8  28  20   34.97    3.59
   9 -17 -19   45.93    4.05
   9  -7 -17  340.54   12.55
   9  19   1   15.98    3.69
  10 -24 -20    0.70    4.20
  10   6 -12  288.80   11.32
  12   2 -16    3.06    4.43
  12  24   4    7.97    4.48
  13   5 -15   13.89    4.99
  13  11 -11    7.59    4.88
  14  24   2   25.45    5.23
  15 -27 -23    7.17    5.84
  15   7 -15   25.42    6.09
  15  15  -9    2.99    5.24
  15  19  -5   17.74    5.34
  16  12 -12   31.49    6.20
  17   1 -19    0.97    5.61
  17   5 -17   22.27    6.56
  18 -16 -24    1.91    6.99
  18  -6 -22    3.55    6.58
  19  -9 -23    3.09    7.20
  20 -14 -24   -5.58    7.90
  20   8 -16    1.56    6.32
  22   8 -16   -3.49    7.21
  24   0 -20    2.68    8.15
  25  -3 -21    0.07    8.63
  -9 -25  35   10.44    6.91
  -9 -25  37   11.54    7.13
  -9 -25  39    9.83    7.11
  -9 -23  35   11.63    6.96
  -9 -21  35   19.54    6.63
  -9 -19  35   19.22    7.18
  -9 -19  37   17.15    6.72
  -9 -19  39    9.09    6.92
  -9 -17  37   29.78    6.90
  -9 -17  39   10.67    6.67
  -8 -32  26    2.29    5.78
  -8 -24  22    9.08    5.55
  -8 -18  22  139.14    8.38
  -8 -14  24   -0.92    4.93
  -7 -33  19    2.45    5.32
  -7 -29  17   34.21    6.14
  -7  -1  33   13.84    5.63
  -6 -14  12  306.60   11.46
  -5 -39  13    5.38    4.85
  -5 -25   7   72.02    5.33
  -5 -11   9   84.45    4.87
  -5  -7  11   51.44    4.06
  -4 -16   4   84.18    4.73
  -3 -27   1    4.85    3.38
  -2 -44   6    1.32    4.37
  -2 -38   2    0.69    3.84
  -2 -20  -2  693.25   21.43
  -2  14  26    2.14    2.94
  -1 -37  -1    3.39    3.52
  -1  17  29   14.11    3.37
   0 -46   2    7.96    4.12
   0 -28  -6    0.58    2.44
   2 -40  -6    0.32    2.98
   2  12   6    6.29    1.56
   6 -22 -16    1.30    2.69
   6  10  -4  127.77    5.67
   7 -25 -17   44.04    3.74
   8 -26 -18   31.92    3.87
  10 -22 -20   74.39    5.78
  10 -20 -20   -0.12    4.24
  11 -41 -17    2.07    3.21
  11 -35 -19    2.54    3.90
  11  21   1   10.99    4.11
  11  27  11   -0.23    3.84
  12 -34 -20    0.37    4.24
  13 -11 -21   -0.01    5.35
  13   1 -17   93.02    7.03
  13  21  -1    7.97    4.53
  14 -30 -22   -1.91    5.53
  15 -17 -23    9.25    6.49
  15  -1 -19    6.84    5.66
  15  17  -7   11.82    5.46
  16   6 -16   -0.96    5.63
  16  22  -2   16.45    5.13
  17  11 -13    3.09    6.30
  18 -26 -24   -0.32    6.77
  18 -18 -24    3.83    7.41
  18  10 -14   -1.00    5.67
  19  -3 -21   -2.14    7.03
  19   9 -15   11.86    6.63
  20   0 -20    6.96    7.31
  21  -9 -23    1.19    7.66
  22 -14 -24    0.91    8.83
  23  -9 -23    3.48    8.58
  24  -6 -22    2.59    8.13
  25 -11 -23   -1.05    9.13
  26  -8 -22   -0.20    8.74
  -9 -27  35    9.55    6.22
  -9 -25  33    6.78    6.52
  -9 -23  33    7.10    6.36
  -9 -21  33    3.75    6.01
  -9 -19  33    2.08    6.43
  -9 -17  35   14.61    6.91
  -8  -8  30   -1.41    5.58
  -8  -6  36   -2.17    6.05
  -7 -13  17  206.52    9.07
  -7  -3  27  162.60    8.48
  -6 -34  14    3.01    4.95
  -6 -30  12   82.68    6.61
  -6  -4  18  256.27   10.04
  -5   5  25  134.47    6.91
  -4 -34   6    8.99    4.33
  -4 -28   4   15.16    4.19
  -3  -9   3  429.93   13.66
  -3  -5   5  109.49    4.61
  -2 -24  -2  166.14    6.51
  -1 -41   1    3.44    3.99
   0 -40  -2    1.42    3.49
   6  14   0  869.17   26.86
   7 -19 -17   89.27    4.91
   7  25  15   42.31    3.53
   8 -36 -16   -0.29    2.42
   8  -2 -14   67.46    4.68
   8  20   4   52.05    4.28
   9 -25 -19    6.90    3.83
   9 -19 -19    5.99    3.61
  10  -2 -16    0.82    4.22
  14 -38 -20   -0.45    4.99
  14 -14 -22    2.65    5.66
  14   0 -18   30.07    6.26
  14   4 -16    1.67    5.26
  15 -25 -23   -0.33    5.94
  15 -19 -23    1.73    6.21
  15  -7 -21   -0.46    5.66
  15   3 -17   54.19    6.69
  15  25   3   15.86    4.96
  16 -34 -22    5.14    6.22
  16   2 -18   38.14    6.59
  16  14 -10   49.25    6.24
  16  26   4   -0.83    4.93
  17  23  -1    2.22    4.94
  18 -24 -24    1.52    7.23
  18 -22 -24    6.98    7.56
  18 -20 -24   -4.00    7.30
  20 -16 -24    0.74    7.75
  20  -6 -22   15.19    7.82
  20   4 -18    0.06    6.35
  21   9 -15   -0.83    6.81
  22  -6 -22   -6.25    8.61
  22   4 -18    0.91    7.34
  23  -3 -21   -0.57    7.98
  -9 -27  33    2.49    6.45
  -9 -23  31   -3.60    6.34
  -9 -21  31    0.52    6.43
  -9 -19  31   -0.87    5.64
  -9 -17  33    6.17    6.48
  -9 -15  35   14.70    6.27
  -9 -15  37   21.67    7.16
  -8 -16  22    5.71    4.83
  -8 -10  26    3.61    4.88
  -8  -6  34   39.73    6.71
  -7 -31  17   18.63    5.18
  -7 -25  15   44.46    6.00
  -7 -23  15  118.29    7.28
  -7 -21  15  160.35    8.10
  -7 -19  15  133.71    7.27
  -7  -7  21    3.14    4.53
  -7  -1  31   -1.69    5.42
  -6  -6  16    2.10    3.81
  -6  -2  20  592.36   19.70
  -6   4  34   57.46    6.97
  -5 -37  11    1.00    4.91
  -5 -33   9    1.81    4.39
  -5 -27   7   62.34    5.39
  -5 -17   7  147.77    6.72
  -5   3  21   -0.43    3.61
  -5   7  31   -0.00    4.55
  -4 -38   8   -1.17    4.50
  -4   6  20   -0.13    3.01
   2   6   0 1383.25   41.12
   5  15   3  431.63   13.83
   6 -48  -8    0.89    2.51
   6  12  -2  832.06   25.82
   7   5  -9  158.52    6.80
   8   2 -12    0.09    3.45
   9 -23 -19    9.96    4.07
   9  11  -7  276.06   10.41
   9  27  15   31.37    3.86
  10  -8 -18   64.45    5.41
  10   2 -14   18.14    4.61
  10  22   4    4.63    3.77
  11  11  -9   38.99    4.93
  12 -10 -20    0.49    5.47
  12   8 -12  171.20    8.03
  13  13  -9   13.66    4.97
  13  25   5   20.39    4.94
  15 -23 -23    7.21    6.10
  15 -21 -23   -1.78    6.12
  16 -10 -22   23.10    6.55
  16  20  -4    6.76    4.89
  17 -13 -23    1.18    6.55
  17  -5 -21    2.56    6.16
  19 -11 -23    3.24    7.34
  21  -3 -21   -0.36    7.84
  22 -16 -24   -2.22    8.41
  -9 -25  31   -0.10    5.98
  -9 -17  31    1.74    5.65
  -8 -12  24   78.57    6.39
  -8  -8  28   36.27    5.99
  -8  -6  32   -1.26    5.74
  -7  -9  19   60.41    5.66
  -7  -5  23   71.37    5.87
  -6 -38  16    1.35    5.46
  -4  10  30  268.33   10.64
  -3 -35   3   13.12    3.95
  -3  13  31    0.25    4.05
  -2 -42   4    1.39    4.36
  -2 -26  -2    1.95    2.86
  -2 -18  -2   86.60    3.97
   2 -44  -4   -1.74    3.23
   5   9  -3  409.44   13.27
   7 -23 -17   46.94    3.80
   7 -21 -17   79.33    4.60
   7  23  11    1.18    2.89
   8 -24 -18    1.95    3.36
   8 -20 -18   -1.43    3.41
   9 -21 -19   10.20    4.12
   9  17  -1   10.74    3.86
  11  -9 -19   15.42    4.69
  11  -3 -17  106.97    6.85
  11  19  -1   12.75    4.25
  12 -40 -18    2.09    3.83
  12  28  12   55.09    5.03
  13 -39 -19    3.92    4.38
  13  19  -3   18.39    5.17
  14  -6 -20  100.00    7.53
  14  22   0   39.81    5.36
  16  16  -8   11.04    5.46
  16  18  -6    1.54    4.92
  17  13 -11   -1.45    5.64
  18  -2 -20   18.77    6.94
  19   1 -19    1.06    6.69
  19   5 -17   15.20    6.31
  19  11 -13    0.78    5.63
  20 -18 -24   -2.53    7.62
  20  10 -14    3.36    6.04
  21 -11 -23    2.80    8.54
  22 -18 -24    1.63    8.82
  22  10 -14   -0.94    6.22
  23 -11 -23    2.10    9.18
  23   1 -19   -5.71    8.16
  23   5 -17    0.49    7.25
  24  -8 -22    0.87    8.54
  25  -5 -21   -1.92    8.64
  -9 -27  31    1.50    6.13
  -9 -25  29   13.14    5.92
  -9 -23  29    7.26    6.31
  -9 -21  29    9.53    6.24
  -9 -19  29   10.37    5.64
  -9 -15  33    1.14    5.68
  -9 -13  37   14.20    7.18
  -8 -30  22   42.75    6.54
  -8 -20  20  120.68    7.54
  -8 -14  22  173.68    8.85
  -7 -35  19    1.58    5.67
  -7 -27  15   55.18    6.34
  -7 -17  15   97.78    6.27
  -6 -32  12   -0.71    4.60
  -6 -24  10  243.97   10.02
  -6 -22  10    2.59    4.01
  -6 -20  10  242.41    9.68
  -6 -12  12    2.56    4.14
  -6   2  26    0.73    4.33
  -6   4  32    1.87    5.18
  -4   0  12  984.16   30.13
  -3 -29   1    7.23    3.54
  -3 -15   1  243.04    8.38
   0 -36  -4   20.74    3.44
   1 -33  -7   23.48    2.86
   8 -22 -18   32.62    4.02
   8  -8 -16   -0.07    3.55
   8   8  -8  325.49   11.54
   9  13  -5  305.72   11.23
   9  15  -3  124.27    6.07
   9  25  11    1.11    3.39
   9  29  21   -1.65    3.23
  12  -4 -18    2.16    4.68
  12  32  24    2.36    3.76
  13 -31 -21   -4.63    5.03
  13 -13 -21   -0.96    5.17
  13  -5 -19   34.88    5.53
  13  15  -7   69.75    5.87
  13  17  -5   77.83    6.29
  13  29  13    1.88    4.29
  14 -28 -22    8.80    5.63
  14 -16 -22   60.84    6.92
  14  26   6    0.26    4.54
  15   9 -13   10.34    5.67
  15  27   7   14.60    5.12
  17 -29 -23   -5.60    3.01
  17 -15 -23    1.67    6.48
  17  21  -3    3.38    5.70
  18   6 -16    1.20    6.38
  18  12 -12   -0.00    5.58
  20 -24 -24    2.44    8.02
  20 -22 -24    1.29    7.81
  20 -20 -24   -1.34    7.78
  21   1 -19    0.55    7.00
  21   5 -17    8.42    6.60
  21  11 -13    1.05    6.15
  24  -2 -20    5.18    8.27
  -9 -29  31   -1.84    6.20
  -9 -15  31   -2.03    6.00
  -9 -13  35   15.61    6.30
  -8 -26  20    1.06    4.70
  -8 -18  20    1.14    4.67
  -7 -33  17   15.06    5.45
  -7  -3  25   73.46    5.79
  -7  -1  29   35.46    5.60
  -6 -36  14    3.95    5.28
  -6 -26  10    5.92    4.21
  -6   0  22  304.62   11.47
  -5 -29   7   63.20    5.21
  -5 -15   7  381.73   13.06
  -5   7  29   56.90    5.37
  -4 -30   4    0.82    3.82
  -4 -14   4    1.67    2.77
  -4   2  14  398.49   13.11
  -2  12  20  123.46    5.11
   0 -44   0   13.45    4.05
   1  21  29   14.16    2.54
   3  13   5  618.17   18.82
   4  14   4    0.56    2.12
   9   5 -11   23.72    4.19
  10   8 -10  313.34   11.85
  11   1 -15   80.05    5.88
  11  13  -7  150.76    7.45
  11  17  -3   72.84    5.31
  12  22   2   65.11    5.43
  14  28  10   51.04    5.42
  16  -4 -20   36.13    6.66
  16   8 -14   -1.26    6.04
  17   7 -15   18.58    7.09
  17  15  -9    3.38    5.41
  17  17  -7    2.62    4.98
  17  19  -5    6.46    5.18
  18   2 -18   -2.43    6.40
  19 -13 -23   -4.89    7.55
  19  -5 -21   -1.26    7.06
  20  -8 -22    2.17    7.24
  20  -2 -20   -1.08    7.25
  22  -8 -22   14.83    8.09
  22  -2 -20    7.09    7.71
  23 -13 -23    1.14    8.44
  23  -5 -21   -2.38    8.04
  24   2 -18   -4.07    7.98
  -9 -27  29    7.35    6.00
  -9 -23  27    7.79    5.57
  -9 -17  29   12.01    5.57
  -9 -13  33    8.01    6.25
  -8 -34  24   -4.28    5.81
  -8  -6  30  145.88    8.73
  -8  -4  36    0.74    5.79
  -7 -29  15   36.93    5.58
  -7 -11  17  238.32    9.79
  -6 -18  10   11.42    4.36
  -5 -35   9    7.29    4.88
  -5  -1  15  767.48   24.19
  -4 -42  10   19.76    5.32
  -3   3  11   20.91    2.33
  -1 -45   3    2.12    4.07
  -1 -33  -3   35.98    3.71
   3   7  -1   40.32    2.55
   4   8  -2    0.79    2.14
   5  11  -1  104.64    4.62
   5  13   1   69.20    3.78
   6   4  -8  174.67    6.84
   9  -3 -15  132.41    6.91
  10  28  16    2.24    3.59
  10  30  22    0.30    3.44
  11  15  -5  322.82   12.09
  11  31  23    2.07    3.57
  13   7 -13   27.42    4.83
  14 -26 -22   -0.72    5.50
  14  12 -10   89.08    6.65
  15 -35 -21   -2.82    5.59
  15  -9 -21   -0.81    6.02
  15  23   1   -1.10    4.77
  16 -12 -22   -0.19    6.50
  17 -17 -23    2.65    6.55
  17  -1 -19    0.65    6.04
  18  14 -10   -0.77    5.67
  18  20  -4   -2.03    5.28
  19  13 -11   -1.58    5.99
  20   6 -16    0.86    6.72
  20  12 -12    8.51    5.99
  21 -13 -23   -2.33    7.93
  21  -5 -21    3.48    7.53
  22   6 -16    4.30    6.92
  25  -7 -21   -2.63    8.79
  25  -1 -19    1.19    7.68
  -9 -29  29    4.33    6.10
  -9 -25  27   18.45    6.38
  -9 -21  27   20.64    5.66
  -9 -19  27   30.05    6.22
  -9 -15  29   16.91    5.84
  -9 -13  31   -4.94    5.58
  -9 -11  35   16.39    6.08
  -9 -11  37   12.17    6.68
  -8 -32  22    8.67    5.72
  -8 -28  20   36.30    5.84
  -8 -16  20  177.91    8.85
  -8 -12  22    3.95    4.52
  -8 -10  24    1.11    4.64
  -8  -8  26    1.15    4.95
  -8  -4  34   -2.71    5.80
  -6 -28  10  195.53    8.85
  -6   4  30  137.45    7.66
  -5  -9   9  343.92   11.82
  -5  -3  13  537.09   17.40
  -4  -2  10 1454.46   43.86
  -3   1   9   15.64    2.39
  -2 -28  -2  104.41    5.10
  -1 -11  -3   38.78    2.02
  -1   9  11   48.12    2.24
   2  22  26   -0.00    1.48
   7  -9 -15  524.24   17.12
   7   1 -11    1.18    3.19
   7  27  21    1.33    2.73
   8  18   2  154.14    6.70
   9  -9 -17   65.19    5.02
  11 -45 -15    0.50    2.73
  11  23   5   13.65    4.26
  12 -12 -20   74.59    6.58
  12   0 -16   12.42    4.93
  12   4 -14   23.74    4.92
  12  10 -10  173.46    8.36
  13  31  19    1.16    4.04
  14 -20 -22   15.98    5.87
  14   6 -14   -0.18    4.79
  14  20  -2   48.10    5.89
  15  -3 -19    9.47    5.80
  16 -32 -22    1.89    6.21
  16  24   2    1.11    5.05
  17 -27 -23    8.79    6.63
  17  -7 -21   -0.74    6.15
  17   3 -17    7.59    6.03
  18 -10 -22    4.52    6.83
  18  16  -8    0.88    5.58
  18  18  -6   -1.93    5.64
  20   2 -18    3.22    7.24
  21  13 -11   -0.74    6.21
  22   2 -18    0.45    7.22
  23 -15 -23    0.99    8.58
  24 -10 -22    5.49    9.45
  -9 -27  27   37.93    6.68
  -9 -17  27   44.86    6.29
  -7 -37  19    9.61    5.83
  -7   1  33   12.25    5.58
  -6 -34  12   34.10    5.21
  -6 -16  10  472.87   16.01
  -5 -39  11    0.12    4.59
  -5   1  17 1220.87   37.49
  -5   5  23   76.29    5.13
  -4 -40   8   22.31    4.78
  -4  -8   6   17.83    2.71
  -4   4  16    3.14    2.88
  -4  10  28    3.66    3.77
  -3 -43   7   11.44    4.89
  -3   9  19    5.91    2.68
  -3  11  23  149.46    6.33
  -3  13  29   65.55    4.92
   0  18  24    0.08    2.09
   1 -43  -3    2.62    3.45
   1 -39  -5   16.76    3.20
   6  24  16    0.61    2.57
   8  10  -6   36.92    4.00
  10 -10 -18    2.77    4.29
  10  20   2  160.20    7.17
  11 -11 -19   31.92    5.36
  11  29  17   17.03    3.90
  12 -32 -20    8.13    4.61
  12  30  18    8.26    3.96
  13 -15 -21   -0.22    5.26
  13  -1 -17   93.15    7.01
  13  23   3   23.93    4.75
  14 -24 -22   20.72    5.74
  14 -22 -22    5.90    5.60
  14  -8 -20    1.10    5.66
  14  -2 -18    0.67    5.29
  14  14  -8   58.41    6.18
  14  18  -4   13.45    4.70
  15   5 -15   58.35    6.61
  16   0 -18    2.85    5.78
  16   4 -16    0.51    5.64
  17 -25 -23    0.80    6.81
  17 -19 -23    0.56    6.50
  19 -15 -23    4.70    7.21
  19   7 -15    5.80    6.40
  19  15  -9    2.66    5.86
  19  17  -7    5.46    5.95
  19  19  -5    7.04    5.68
  20  14 -10   12.70    5.85
  21 -15 -23   -5.58    7.05
  21   7 -15    6.04    6.25
  23  -1 -19    3.89    7.72
  24  -4 -20    0.80    7.88
  26  -6 -20    6.20    8.77
  -9 -11  33    9.00    6.10
  -8 -30  20    1.57    5.35
  -8  -6  28    0.94    5.22
  -8  -4  32  105.99    7.77
  -7 -35  17   15.62    5.27
  -7 -31  15   25.30    5.49
  -7  -7  19   65.25    5.49
  -7  -5  21   -0.26    4.30
  -7  -1  27  128.47    7.31
  -5 -31   7   39.65    4.73
  -3 -31   1    1.93    3.57
  -3   5  13  634.45   19.61
  -2 -40   2   23.42    4.40
  -2 -16  -2 1356.86   40.65
  -2  10  16    6.04    2.06
  -1  13  17  192.62    6.43
  -1  17  27   27.15    3.30
   0 -30  -6    3.71    2.49
   2 -36  -8    0.81    2.42
   2   8   2  204.14    6.56
   2  10   4   44.52    2.21
   4 -12 -12  463.01   14.47
   4  10   0   -0.06    2.01
   4  12   2   55.23    3.19
   5  19   9   24.54    2.87
   6  -4 -12    0.06    2.71
   6  22  12  202.16    7.31
   7   7  -7  553.66   17.86
   9 -35 -17    3.09    3.07
  10  26  12   44.69    4.34
  12  20   0  232.02    9.70
  13 -29 -21   -2.52    5.00
  13   3 -15  221.17    9.92
  14   2 -16    1.49    5.23
  14  16  -6    4.41    5.10
  15   1 -17   18.29    5.71
  15  21  -1   -0.83    4.52
  16  10 -12    0.44    5.75
  17 -23 -23   -3.88    6.88
  17 -21 -23   -1.67    7.38
  17   9 -13   13.18    6.05
  18  -4 -20    1.70    6.30
  18   8 -14    7.73    6.28
  19  -1 -19   -0.17    6.61
  20 -10 -22    6.50    7.26
  20  16  -8    4.11    6.07
  21  -1 -19   -1.48    6.60
  22 -10 -22    2.80    8.62
  23 -17 -23    0.80    9.13
  23  -7 -21    0.77    7.85
  23   3 -17    5.99    7.34
  24 -12 -22   -1.18    8.33
  -9 -29  27   20.05    5.98
  -9 -25  25   16.64    5.85
  -9 -23  25   17.92    5.88
  -9 -21  25   20.42    5.83
  -9 -15  27   55.60    6.30
  -9 -13  29   20.48    6.00
  -9  -9  37   17.60    6.57
  -8 -34  22   50.88    6.47
  -8 -24  18   -2.77    4.81
  -8 -14  20   -4.82    4.69
  -7 -25  13   32.08    5.28
  -7 -23  13   72.06    5.70
  -7 -21  13   39.02    4.73
  -7   1  31    3.79    5.24
  -6 -38  14    0.31    4.84
  -6 -30  10    3.02    4.52
  -6 -10  12  454.90   15.42
  -6   2  24   99.41    6.16
  -5 -13   7  312.93   10.93
  -5   7  27   66.98    5.17
  -4 -32   4    6.02    3.98
  -2 -36   0    1.50    3.47
  -1 -39  -1   -1.49    3.48
   4 -50  -4    1.41    3.06
   5   3  -7   37.58    2.96
   6 -10 -14    1.80    2.74
   8  16   0  301.46   10.80
   8  26  16   -2.02    3.09
   9  21   5   32.54    3.84
  10  -4 -16    1.91    4.36
  10  10  -8  195.70    8.27
  11 -33 -19    1.49    3.94
  11   7 -11   -0.17    4.24
  12  12  -8  112.01    6.60
  13  -7 -19   12.56    5.41
  14  24   4    2.50    4.42
  15 -11 -21   -1.55    6.06
  15  13  -9    4.42    4.99
  16  -6 -20    0.83    5.65
  19 -27 -23   -4.10    7.52
  19 -17 -23    3.18    7.19
  19   3 -17    8.53    5.97
  20   8 -14   -0.04    5.84
  21 -17 -23   -1.07    8.13
  21  -7 -21   -5.45    7.69
  21   3 -17    2.66    6.98
  22  -4 -20   -1.89    7.50
  22   8 -14    1.56    6.74
  24   0 -18   -2.78    7.92
  25  -9 -21   -0.65    9.29
  25  -3 -19   -1.14    8.27
  -9 -27  25   16.64    6.14
  -9 -19  25   53.43    6.25
  -9 -11  31    1.26    5.45
  -9  -9  35   14.37    5.54
  -8 -32  20   26.97    6.26
  -8 -26  18   44.12    5.61
  -8  -8  24   34.67    5.08
  -7 -19  13   89.73    5.79
  -7  -9  17  200.05    8.81
  -7  -3  23   74.89    5.90
  -6  -4  16    2.75    3.60
  -6  -2  18   13.70    3.66
  -6   4  28   -1.97    4.37
  -5  -5  11   37.30    3.62
  -3 -41   5   11.89    4.41
  -2  14  24   63.29    3.81
  -1  15  21   -0.33    2.16
   1 -11  -7  944.79   27.85
   2 -48  -2    6.81    3.54
   2   0  -4    0.09    1.09
   3  -7  -9  447.89   13.83
   3   9   1   -0.47    1.88
   3  11   3  399.22   12.43
   5 -11 -13   68.80    3.74
   6   0 -10 1052.26   32.27
   8 -52  -8    0.91    1.96
   8  12  -4    7.58    3.70
   9 -41 -15    2.10    2.34
  10 -34 -18   -1.78    3.62
  10   4 -12   70.30    5.38
  11  -5 -17  164.02    8.11
  12 -14 -20    2.04    4.87
  12  -6 -18   83.83    6.22
  12  18  -2  118.35    6.80
  12  24   6    0.64    3.95
  13 -17 -21    0.73    5.18
  13   9 -11   -0.15    4.28
  14 -36 -20   -3.75    4.94
  15  19  -3   17.01    4.97
  15  25   5   18.72    4.83
  16  22   0    0.27    5.00
  16  26   6   -0.44    4.60
  17  -9 -21   -0.61    6.50
  17  23   1    1.63    4.92
  18 -12 -22   10.73    6.84
  19 -25 -23   -0.37    7.79
  19 -19 -23   -3.70    7.53
  20  -4 -20    3.10    6.78
  21 -19 -23    3.27    8.05
 -10 -24  38   -2.92    6.40
 -10 -22  38    0.42    6.42
 -10 -22  40   12.96    6.97
  -9 -31  27   14.30    5.84
  -9 -17  25   51.82    6.44
  -9  -9  33   10.56    6.16
  -8 -28  18   -1.69    5.13
  -8 -10  22  142.37    7.72
  -8  -6  26    0.84    4.49
  -8  -4  30   -0.30    5.30
  -7 -33  15   13.12    4.90
  -7 -27  13   24.37    4.90
  -6 -14  10    0.94    3.64
  -5 -37   9    1.29    4.34
  -5   3  19  132.61    6.15
  -4 -12   4  300.17   10.21
  -4  -4   8  666.44   20.72
  -3 -13   1  232.63    8.02
  -1 -43   1    0.96    4.01
   5  -5 -11   40.95    3.25
   7 -35 -15    9.93    2.28
   8 -10 -16    0.14    3.43
   8  -4 -14    0.53    3.40
   8   4 -10    3.17    3.22
   8  14  -2   88.59    5.28
   9   7  -9   37.04    4.25
  10   0 -14   39.99    4.65
  10  18   0  109.93    5.90
  11  27  13   15.02    3.86
  12 -44 -16   -0.13    3.14
  12  14  -6   13.01    4.30
  13 -27 -21   -0.72    4.99
  15 -33 -21   -1.26    5.52
  15  15  -7    6.49    5.04
  15  17  -5   22.97    5.22
  16 -16 -22   -3.58    6.50
  17  -3 -19    8.87    5.87
  18   0 -18    8.13    6.51
  18   4 -16    0.30    6.01
  19 -23 -23    5.67    7.39
  19 -21 -23   -0.21    7.71
  19   9 -13    8.07    6.27
  20 -12 -22    1.36    7.10
  21 -21 -23   -2.91    8.48
  21   9 -13    1.51    5.87
  22 -12 -22    3.04    8.76
  22   0 -18    0.91    6.64
  22   4 -16   -2.14    6.46
  24 -14 -22    1.34    9.48
  24  -6 -20   -1.88    8.00
  25 -11 -21    3.93    9.39
  26  -8 -20    3.01    8.83
 -10 -24  36    1.48    6.52
 -10 -22  36   -1.32    6.71
 -10 -20  36   -1.89    6.15
 -10 -20  38    6.12    6.94
  -9 -29  25   30.97    6.44
  -9 -13  27   26.48    6.12
  -9 -11  29   11.70    5.89
  -8 -12  20  178.80    8.41
  -7 -37  17    7.06    5.33
  -7 -17  13   43.20    4.85
  -6 -36  12   -0.75    4.80
  -6 -32  10   79.46    5.96
  -6  -6  14   19.53    3.76
  -6   0  20   -0.17    3.53
  -5 -33   7   48.28    4.98
  -4 -38   6    2.99    4.29
  -3  -1   7  283.51    9.26
  -2 -44   4    0.43    4.10
   4  -6 -10 4380.34  129.53
   4   2  -6  107.98    4.59
   4  18  10  245.12    8.11
   8  24  12   96.61    4.99
   8  28  22   -0.06    2.89
  10  12  -6   -0.57    3.82
  11 -13 -19    3.13    4.51
  12 -30 -20   -0.65    4.49
  12  16  -4   43.07    5.16
  13 -25 -21    1.76    5.14
  13 -19 -21   -2.62    5.13
  13  21   1    7.12    4.56
  13  25   7   20.96    4.67
  13  29  15   26.77    4.53
  14 -10 -20   57.23    6.45
  15  -5 -19    3.56    5.50
  16 -28 -22   -2.65    4.30
  16  20  -2   -0.43    4.78
  17   5 -15    6.98    5.86
  17  11 -11    0.73    6.14
  18 -14 -22   -5.86    6.57
  18  10 -12   18.40    6.20
  20   0 -18    3.06    6.75
  20   4 -16   -0.57    6.79
  22  10 -12    3.86    5.96
  23  -9 -21   -3.56    8.15
  23  -3 -19   -1.40    7.65
 -10 -26  36    3.99    6.20
 -10 -24  34   16.29    6.89
 -10 -22  34    0.38    6.63
 -10 -20  34   19.36    6.32
 -10 -18  36   -1.48    6.71
 -10 -18  38    1.56    6.29
  -9 -25  23    3.75    5.38
  -9 -23  23   13.08    5.49
  -9 -21  23   21.31    5.65
  -9 -15  25   22.21    5.95
  -9  -9  31   -1.06    5.77
  -8 -30  18   11.56    5.36
  -8 -16  18    0.32    4.10
  -8  -2  34   32.77    6.18
  -7 -29  13   17.68    5.43
  -7  -1  25  260.63   10.76
  -7   1  29   29.20    5.46
  -5 -41  11   -0.68    4.64
  -5 -23   5   81.77    5.10
  -5 -21   5  341.86   12.09
  -4   6  18  252.82    9.03
  -4  10  26   -0.63    3.48
  -3 -33   1    6.88    3.60
  -1   1   3  511.20   15.25
   0 -42  -2   10.66    3.64
   1 -47  -1   -0.14    3.51
   3   1  -5  167.17    5.86
   5 -51  -5    1.07    2.85
   6  18   6    2.56    2.64
   7  17   3  171.34    6.80
   9 -11 -17  184.23    7.99
  10 -12 -18  124.79    6.82
  10  14  -4  158.06    7.23
  10  16  -2  117.27    6.22
  11  21   3    2.34    3.76
  12 -16 -20   60.05    6.20
  12  26  10   54.33    4.95
  12  28  14   -0.31    3.84
  13 -37 -19    3.29    4.56
  13 -23 -21    8.76    4.37
  13  11  -9   12.32    4.68
  14  26   8   19.79    4.88
  15   7 -13   24.86    5.58
  16 -18 -22   20.93    6.74
  16   6 -14   11.49    5.83
  16  14  -8   -0.38    5.23
  17   1 -17    6.23    5.90
  17  21  -1   -0.72    5.06
  18  -6 -20   21.09    6.87
  19  -9 -21    0.00    7.03
  19  -3 -19    0.52    6.14
  20  10 -12   -2.95    6.44
  21  -9 -21    1.05    7.11
  22 -14 -22    6.75    7.98
  22  -6 -20    6.05    8.33
  23   5 -15    2.62    7.14
  25  -5 -19   -3.94    8.48
 -10 -26  34    0.06    5.83
 -10 -24  32   -0.18    5.86
 -10 -22  32   27.99    6.44
 -10 -18  34   -1.28    5.84
 -10 -16  38    6.54    7.01
  -9 -31  25   29.87    6.43
  -9 -27  23    5.18    6.14
  -9 -19  23   12.84    5.48
  -9  -7  35   41.31    6.79
  -8 -34  20    4.76    5.82
  -8  -4  28   49.45    5.80
  -4 -34   4    0.48    3.84
  -4 -24   2   -0.00    3.12
  -4 -22   2  243.61    9.00
  -2  16  30   87.75    5.17
  -1 -35  -3   35.11    3.67
  -1 -23  -5  207.83    7.17
   2 -18 -10    5.01    0.91
   5  -1  -9  106.56    4.80
   6   6  -6    6.26    2.65
   6  26  22    2.12    2.61
   7   9  -5  922.21   28.57
   8   0 -12  182.28    7.59
   9  27  17   35.07    3.86
  11  -1 -15   80.34    5.77
  11   9  -9   40.42    4.59
  11  31  25   11.79    3.61
  13  27  11    4.15    4.19
  14  -4 -18   59.32    6.42
  14  22   2    0.58    4.30
  14  28  12    1.44    4.26
  16 -26 -22   11.21    6.52
  16 -20 -22   -4.53    6.10
  16  -8 -20   56.88    7.37
  16  -2 -18   19.11    5.64
  16  16  -6    0.62    4.93
  16  18  -4    1.25    4.90
  17 -11 -21   -1.28    5.48
  18 -30 -22   -0.64    1.50
  19   5 -15    2.02    5.73
  19  11 -11   -0.88    5.89
  20 -14 -22   -0.82    7.73
  21  11 -11   -3.92    5.92
  24  -2 -18    1.37    7.75
  25 -13 -21    3.34    8.75
  26 -10 -20    1.34    8.75
 -10 -26  32   34.43    7.08
 -10 -20  32   -3.96    6.47
 -10 -16  36    1.13    6.45
  -9 -17  23   17.77    5.60
  -9 -11  27   35.55    5.90
  -8  -2  32   -0.90    5.20
  -7 -35  15   22.38    5.29
  -7 -31  13   13.51    5.10
  -7 -15  13   87.26    5.82
  -6 -24   8   -0.70    3.79
  -6 -22   8  140.49    6.82
  -6   4  26    1.11    4.44
  -6   6  32  203.93    9.66
  -5 -27   5   90.49    5.46
  -5 -19   5  184.74    7.46
  -4 -26   2  106.59    5.42
  -4 -20   2    1.06    2.95
  -3   7  15  466.90   14.76
  -3  13  27  193.86    7.79
  -1 -21  -5  154.47    5.53
   0 -38  -4    0.50    3.00
   5  21  13   49.32    3.04
   7 -11 -15  445.48   14.81
   9  -5 -15   21.40    4.04
   9  19   3  130.26    6.07
   9  29  23    2.50    3.11
  12  -2 -16    0.17    4.33
  13  -9 -19    1.30    4.70
  13  -3 -17  108.25    7.14
  13   5 -13   89.63    6.39
  13  19  -1    1.46    4.26
  15  -1 -17   23.65    5.91
  16 -24 -22    3.13    6.21
  16 -22 -22    7.25    6.25
  16   2 -16   -2.57    5.66
  17  19  -3    6.31    5.15
  18 -16 -22    9.59    7.63
  18  12 -10   33.01    6.33
  19   1 -17    0.38    6.40
  21   1 -17    3.25    6.93
  21   5 -15    6.77    6.44
  22 -16 -22   -4.31    7.95
  23 -11 -21   -1.89    7.88
  24  -8 -20    0.31    8.25
 -10 -28  32   -1.74    6.21
 -10 -24  30   23.60    6.22
 -10 -22  30   -0.36    5.62
 -10 -18  32   26.65    6.70
 -10 -16  34   10.75    6.58
 -10 -14  38   -0.00    6.36
  -9 -13  25   77.51    6.79
  -9  -9  29    7.97    5.66
  -9  -7  33    5.05    5.84
  -8 -32  18    1.46    4.97
  -8 -26  16   -0.21    5.22
  -8 -24  16    1.28    4.89
  -8 -22  16    2.28    4.76
  -8 -20  16   -0.99    4.64
  -8 -14  18  120.20    6.79
  -8  -8  22    1.37    4.39
  -8  -6  24   -0.14    4.60
  -7  -5  19  121.42    6.67
  -7  -3  21   -1.34    4.05
  -7   3  33    9.45    5.29
  -6 -34  10    2.08    4.29
  -6 -26   8   81.77    5.57
  -6 -20   8    7.66    3.86
  -6 -12  10  476.28   15.94
  -6  -8  12  102.28    5.13
  -6   2  22   19.46    3.91
  -5 -35   7   15.84    4.70
  -5 -11   7  356.73   12.07
  -5  -7   9  413.26   13.68
  -5   5  21    1.35    3.33
  -5   7  25  118.52    6.22
  -5   9  31    4.17    4.30
  -4  12  32  149.94    7.55
   2  16  12    3.60    1.19
   3 -43  -7    5.71    2.64
   3  17  11   -0.26    1.69
   7  21   9   19.36    3.06
   9   9  -7  238.50    9.15
   9  23   9    6.26    3.44
  10  22   6   -0.00    3.67
  10  30  24   11.01    3.38
  11 -31 -19    2.20    4.17
  11 -15 -19    6.04    4.75
  12 -38 -18    0.93    4.06
  12 -28 -20   13.57    5.02
  12 -18 -20    0.36    4.90
  12   2 -14   25.66    4.90
  13  13  -7   59.53    5.60
  14   0 -16    0.67    4.79
  14   4 -14   18.03    5.22
  14  10 -10    2.94    4.92
  15 -31 -21    0.67    5.66
  15 -15 -21    2.91    5.99
  15   3 -15   10.18    5.25
  15  23   3   11.45    4.79
  16  24   4    3.66    4.89
  17  15  -7    4.15    5.32
  17  17  -5   11.01    5.21
  18   6 -14   -0.37    5.89
  18  20  -2    9.76    5.18
  20 -16 -22   -1.48    7.57
  20  12 -10    4.90    5.98
  21  13  -9   -2.10    5.82
  22   6 -14   -1.86    6.59
  25  -1 -17   -5.62    7.40
 -10 -26  30    0.43    6.19
 -10 -20  30   35.37    6.82
 -10 -14  36   -0.35    6.30
  -9 -23  21    1.67    4.98
  -9 -15  23   44.17    5.56
  -8 -10  20    3.05    4.55
  -7  -7  17  388.95   13.91
  -7   1  27  143.33    7.51
  -6 -38  12   26.48    5.15
  -5 -39   9    0.16    4.65
  -3 -39   3   12.69    4.09
  -3  -7   3   74.30    3.57
   0 -46   0   -0.31    3.57
   3 -15 -11    4.39    1.61
   4 -44  -8    4.42    2.27
   7   3  -9   96.29    5.02
   7  11  -3   95.35    4.84
   7  15   1   16.15    3.21
   9   3 -11    8.83    3.76
  10 -40 -16    0.35    2.95
  10  -6 -16    5.61    3.96
  10   6 -10    6.27    3.99
  10  28  18   13.71    3.54
  11  19   1   14.96    4.05
  12  -8 -18    1.09    4.76
  12  22   4    8.34    4.19
  12  30  20   -1.66    3.75
  13   1 -15  124.46    7.46
  13  15  -5   41.24    5.20
  13  17  -3   27.78    4.79
  14 -34 -20    6.10    5.17
  14 -12 -20    0.16    5.50
  17  -5 -19    1.94    5.18
  17   7 -13    6.90    5.59
  18 -28 -22   -7.28    5.32
  18 -18 -22    1.23    6.96
  18  -2 -18   -1.15    6.00
  18  16  -6    2.52    5.45
  18  18  -4   -0.81    5.40
  19 -11 -21   -4.07    7.38
  19  13  -9   -0.29    5.38
  19  19  -3   -0.68    5.19
  20   6 -14   -1.09    6.27
  20  14  -8    0.66    5.52
  21 -11 -21    1.93    7.76
  22 -18 -22   -6.06    8.34
  23  -5 -19    4.71    7.83
  25  -7 -19    1.66    8.03
 -10 -28  30   21.41    6.70
 -10 -18  30   -1.10    6.02
 -10 -16  32    3.83    5.66
 -10 -14  34    6.05    6.30
  -9 -21  21    0.42    5.16
  -9  -7  31    2.58    5.47
  -8 -28  16    5.43    4.72
  -8  -4  26   -1.06    4.51
  -8  -2  30  128.80    8.33
  -6 -28   8    2.69    4.07
  -6 -18   8  191.49    7.99
  -6   6  30    8.48    4.81
  -5 -29   5   56.15    4.78
  -5 -17   5  498.81   16.33
  -4 -28   2    2.78    3.38
  -4 -18   2  953.86   29.34
  -2 -42   2    1.30    3.93
  -2 -38   0   56.29    4.57
  -2 -32  -2  110.76    5.37
  -2 -14  -2    9.39    1.95
   0 -32  -6   -1.26    2.58
   1 -35  -7   16.68    2.71
   2 -42  -6    0.05    2.81
   4  -2  -8    4.89    2.31
   7  13  -1    4.74    2.97
   7  25  17   65.64    3.89
   8 -12 -16    1.78    3.41
   8  20   6    5.41    3.01
   9  25  13   31.51    3.66
  10 -14 -18   -0.30    3.97
  11 -39 -17    2.81    3.57
  11  -7 -17  114.07    6.68
  11  11  -7   52.83    4.97
  11  29  19    5.20    3.70
  12 -26 -20   -0.20    4.63
  12 -20 -20   93.69    6.66
  12   8 -10    7.80    3.68
  14  20   0   -1.78    4.40
  15  -7 -19   -2.37    5.91
  16   8 -12   82.61    7.08
  17 -33 -21    0.04    1.43
  18 -26 -22   -1.00    6.77
  18 -20 -22    0.53    6.71
  18  -8 -20    3.56    6.43
  18   2 -16   -0.32    6.18
  19  17  -5    9.19    5.66
  20 -18 -22    4.60    7.33
  20  -2 -18    4.40    6.90
  22 -20 -22   -1.24    8.23
  22  -8 -20    6.60    8.32
  22   2 -16    1.20    6.91
  23 -13 -21    1.27    8.70
  24 -10 -20    1.52    7.97
 -10 -24  28    0.65    5.85
 -10 -22  28   15.41    6.12
 -10 -12  36    2.72    5.92
  -9 -19  21    0.97    5.19
  -9 -11  25   39.36    5.50
  -9  -5  35   18.63    6.34
  -8 -34  18    4.42    5.23
  -8 -12  18    1.47    3.92
  -7 -37  15   18.63    5.42
  -7 -33  13    6.89    4.81
  -7 -25  11    2.10    4.03
  -7 -23  11   -1.57    4.28
  -7 -21  11    5.10    3.34
  -7 -13  13  259.46   10.22
  -7  -1  23   87.47    5.85
  -7   3  31   -2.07    5.23
  -4 -36   4    3.35    3.97
  -3 -43   5   13.73    4.39
  -2  -8   0   -0.13    1.63
  -2  -4   2 3622.07  106.90
  -2   4   8   26.56    1.86
   0  20  30   -0.22    2.75
   3  -3  -7  173.33    5.95
   8   6  -8    7.74    3.05
   9 -13 -17  122.82    6.31
  10 -32 -18    6.40    3.82
  12 -22 -20   -2.94    3.03
  13  23   5   51.51    5.07
  14  12  -8    0.95    4.68
  15 -29 -21    2.19    5.63
  16 -10 -20   -0.64    5.62
  18 -24 -22    8.58    7.48
  18 -22 -22    0.07    6.90
  19  -5 -19    4.89    6.82
  19   7 -13    5.94    5.93
  20 -26 -22   -0.70    8.04
  20 -20 -22   -1.45    7.88
  20  -8 -20    9.30    7.28
  20   2 -16    0.97    6.62
  21   7 -13   -0.32    6.54
  23   3 -15   -2.33    7.01
  24  -4 -18   -0.12    7.79
  26  -6 -18    2.46    8.30
 -10 -26  28    8.46    5.70
 -10 -20  28    1.92    5.70
 -10 -16  30   42.13    6.62
 -10 -14  32   39.67    6.66
  -9 -33  23   12.49    5.58
  -9 -29  21   -0.25    5.48
  -9 -17  21    3.28    4.76
  -9  -9  27   39.24    5.81
  -8 -30  16    0.61    4.74
  -8   0  34    2.61    5.25
  -7 -27  11   -0.72    4.24
  -7 -19  11    0.50    3.82
  -7  -9  15  494.22   16.76
  -6 -30   8   86.02    5.86
  -5  -1  13  128.75    5.72
  -5   1  15  753.96   23.67
  -5   9  29   80.48    5.64
  -3 -23  -1    5.20    2.77
  -1 -41  -1    2.53    3.61
  -1 -19  -5  391.98   12.18
   2 -46  -4   -1.88    3.06
   4  22  18  148.94    5.12
   5   5  -5  611.70   19.08
   7  -1 -11    3.73    2.87
   9  11  -5  109.19    5.63
   9  17   1    9.27    3.46
  11 -17 -19   12.66    4.62
  11  13  -5    6.67    4.02
  11  17  -1    0.16    3.62
  11  23   7   73.36    5.07
  13 -11 -19    7.11    5.17
  14  -6 -18    3.33    5.01
  14  18  -2    0.97    4.24
  15  21   1    2.61    4.37
  16  -4 -18   -0.79    5.39
  17  -1 -17   13.60    6.05
  17   3 -15   12.96    5.77
  17  23   3    8.64    5.09
  19 -13 -21    1.91    6.67
  20 -24 -22   -3.64    7.63
  20 -22 -22   -0.98    8.07
  21 -13 -21    2.41    7.67
  22   8 -12    0.75    6.41
  23 -15 -21    1.64    8.16
  25  -3 -17    4.26    8.23
  15 -27 -21    3.76    3.95
  15 -19 -21    1.22    5.59
  17 -15 -21   -0.69    6.77
  14 -14 -20   58.10    6.57
  22 -10 -20    0.65    8.07
  24 -12 -20    1.74    8.09
  11 -29 -19    0.61    4.26
  23  -7 -19    0.38    7.68
  25  -9 -19    1.97    8.44
   9 -33 -17    1.98    3.33
  21  -1 -17    2.75    6.86
  24   0 -16   -0.00    7.08
  21   3 -15    5.62    6.32
  18   8 -12    1.30    5.90
  20   8 -12    5.45    5.74
  11   5 -11   25.02    4.49
  15  11  -9    1.94    4.95
  14  14  -6    3.38    4.77
   6   8  -4   11.60    2.72
  14  16  -4    1.57    5.43
  11  15  -3   23.92    3.97
  -3 -25  -1    8.20    2.97
  -3 -21  -1    7.33    2.72
  -4 -30   2   62.08    4.65
  16  22   2   21.87    5.18
  -4 -10   4   45.64    3.25
   6  16   4   -0.67    2.56
  -5 -31   5   57.69    4.95
  -4  -6   6    4.98    2.62
  14  24   6    0.73    4.41
  15  25   7   11.95    4.87
  -6 -16   8    2.25    3.41
  -6 -36  10   46.16    5.29
  -2   6  10  254.33    8.09
  10  24  10   87.05    5.15
   7  23  13   80.00    4.21
  -6  -2  16    6.03    3.41
  -3  11  21    0.54    2.76
  -9 -13  23   20.43    5.01
 -10 -28  28    0.59    5.43
 -10 -18  28   19.86    6.02
  -8  -2  28    0.73    4.59
  -9  -7  29   36.80    5.78
  -4  12  30    0.12    3.85
  -9  -5  33   11.74    5.70
 -10 -12  34   28.53    6.68
  15 -25 -21    0.05    5.56
  15 -21 -21   -0.48    5.81
  17 -31 -21   -0.15    1.31
  21 -15 -21    4.46    7.94
  23 -17 -21    1.33    8.70
  14 -32 -20   -0.59    5.17
  13 -35 -19   -0.56    4.60
  17  -7 -19    4.24    5.77
  22  -4 -18    2.55    8.05
  26  -8 -18    2.42    8.57
  13  -5 -17   89.72    6.63
  15  -3 -17   58.44    6.69
  19  -1 -17    3.04    6.16
  16   0 -16    4.04    5.53
  19   3 -15    9.97    6.31
   8  -6 -14   82.38    4.96
  10  -2 -14   14.81    4.37
  16   4 -14   -1.69    5.07
  15   5 -13    6.12    5.34
   4 -14 -12    5.23    2.02
  14   6 -12  128.60    7.66
  17   9 -11    0.00    6.22
   1 -41  -5    9.72    3.03
   9  13  -3   84.47    4.99
  -3 -11   1    4.96    2.06
  -1 -45   1    1.35    3.64
  12  20   2   17.73    4.32
  10  20   4    1.31    3.35
  -5 -15   5  310.40   10.78
  -3  -3   5 2038.78   60.64
  -5 -37   7   12.16    4.44
  -7 -29  11   -1.17    4.72
  -6 -40  12    1.10    4.58
  -7 -35  13    5.41    4.59
  -6  -4  14  234.27    8.93
  10  26  14   -0.90    3.41
  -8 -32  16    3.90    5.14
  13  29  17   12.73    4.11
  -8 -36  18    1.69    5.34
  -6   0  18  542.84   17.88
  -4   8  20  235.34    8.61
  -9 -31  21   -2.74    5.52
  -8  -6  22  180.74    8.52
  -6   4  24    0.64    3.65
  -4  10  24    7.20    3.30
 -10 -24  26   -0.30    5.75
 -10 -22  26   -0.95    5.19
 -10 -30  28    3.06    5.65
 -10 -14  30   -0.49    5.83
  15 -23 -21    4.61    5.70
  17 -17 -21    0.08    6.19
  19 -15 -21    2.19    7.33
  23 -19 -21    5.49    8.89
  16 -12 -20   34.39    6.39
  20 -10 -20    1.70    7.61
  11 -19 -19    4.43    4.48
  15  -9 -19   13.99    5.48
  10 -16 -18   60.86    5.08
  12 -10 -18   50.69    5.68
  14 -40 -18    4.49    4.87
  18  -4 -18   11.37    6.37
  20  -4 -18   -0.51    6.85
  24  -6 -18   -1.50    7.82
  12  -4 -16   -1.05    4.45
   7 -13 -15  161.14    6.51
  11  -3 -15  167.57    7.98
   6 -34 -14   -0.15    1.74
  22   4 -14    1.37    6.81
  19   9 -11   -1.68    5.80
  21   9 -11    0.44    5.72
  22  10 -10   -2.28    5.92
  10   8  -8    4.22    3.84
  12  10  -8    4.61    3.73
  15  13  -7   42.40    5.67
   4 -48  -6   -0.56    2.63
   6 -52  -6    0.97    2.40
   1 -45  -3    2.53    3.23
  -3 -27  -1    3.16    3.19
  15  19  -1    4.73    4.94
  -4 -16   2    6.51    2.62
  -6 -32   8    3.19    4.35
  12  24   8   42.64    4.55
  -5 -41   9   -0.00    4.41
  -6 -10  10    6.58    3.33
  -7 -17  11   15.82    4.05
  -4   2  12    3.39    2.37
   4  20  14    5.52    1.96
  11  27  15   39.09    4.27
  -5   3  17  300.43   10.59
  -9 -25  19   11.01    5.15
  -8  -8  20  322.16   12.26
   5  25  23   22.96    2.21
   7  27  23   16.33    2.75
  -8  -4  24   54.99    5.41
  -7   1  25  271.20   10.87
  -1  17  25   66.51    3.61
 -10 -26  26    2.09    5.78
 -10 -20  26    0.39    5.64
   1  21  27   33.74    2.42
  11  31  27    4.68    3.41
 -10 -16  28    4.19    5.18
  -6   6  28   48.16    4.92
  -2  16  28    0.23    3.11
  -7   3  29   54.81    5.83
 -10 -12  32   -0.47    5.48
  -8   0  32   98.78    7.64
 -10 -10  36   -2.09    6.14
  17 -29 -21   -2.02    5.57
  21 -17 -21   -2.25    7.99
  14 -16 -20    0.59    5.26
  22 -12 -20   -1.43    7.95
  24 -14 -20    5.66    8.92
  19  -7 -19    3.10    6.78
  25 -11 -19   -0.00    8.52
  23  -3 -17   -1.54    7.23
  14  -2 -16    0.56    6.51
  22   0 -16    0.25    6.95
   9  -7 -15  473.63   16.08
  15   1 -15   63.14    6.58
  18   4 -14    2.50    5.89
  11   1 -13   29.48    4.82
  23   5 -13    0.44    6.82
  18  10 -10    0.82    5.30
   6   2  -8  955.67   29.35
  16  12  -8   55.44    5.82
  -1 -29  -5  127.14    5.19
  15  15  -5   48.90    5.78
  -1 -37  -3   14.16    3.26
  15  17  -3   27.99    4.99
  -3 -19  -1   51.70    3.33
  16  20   0   41.95    5.37
  17  21   1   -0.03    4.67
  -7 -31  11    2.62    4.61
  11  25  11    2.80    3.56
  -8 -26  14   16.68    4.71
  -8 -24  14    0.19    4.56
  -8 -22  14   43.08    5.07
  14  28  14    6.72    4.21
  12  28  16    1.13    3.78
  -8 -10  18  164.07    7.76
  -9 -27  19   14.14    5.15
  -9 -33  21   -1.14    5.47
  -9 -11  23   43.81    5.40
  -5   7  23   63.36    4.95
  -9  -9  25   46.18    5.91
  -3  13  25   98.66    4.93
 -10 -28  26   -2.44    5.90
 -10 -18  26   -0.09    4.94
  -9  -5  31    2.22    5.56
 -10 -10  34    1.96    5.98
 -11 -23  39    0.83    6.81
 -11 -21  39    0.79    6.25
  17 -19 -21    2.73    6.70
  19 -17 -21   -5.71    7.69
  16 -34 -20   -1.19    5.86
  11 -25 -19    5.31    4.36
  11 -23 -19   12.93    4.49
  13 -13 -19   10.90    5.22
  23  -9 -19    4.65    8.46
  10 -30 -18    1.35    3.91
   9 -15 -17  100.71    5.72
  11  -9 -17   69.12    5.43
  25  -5 -17   -2.12    8.50
   8 -14 -16    5.20    3.28
  10  -8 -16   -0.01    3.95
  18   0 -16    0.38    5.82
  20   0 -16    1.71    6.53
  13  -1 -15  125.54    7.44
  23   1 -15    2.83    6.95
  12   0 -14    0.59    4.10
  14   2 -14    0.23    4.84
  20   4 -14    0.55    5.84
  13   3 -13    6.46    4.56
   8   2 -10  346.43   12.05
  20  10 -10   12.56    5.87
   5 -45  -9    1.43    1.04
  13   9  -9   18.38    4.22
  21  11  -9   -1.48    5.78
  12  12  -6    1.31    3.97
  -2 -34  -2    0.25    3.12
   6  10  -2   16.53    2.60
  12  18   0   -0.43    3.79
  -4 -32   2   -0.74    3.59
   6  14   2    0.16    2.61
  -3 -41   3   10.24    4.07
  13  21   3   44.92    5.05
   8  18   4    0.17    3.03
  -5 -33   5   49.88    4.79
  -2   2   6   53.30    2.48
  -5  -9   7 1173.30   35.79
  12  26  12   -0.05    3.79
  13  27  13    3.92    4.09
  -8 -28  14   -3.26    5.15
  -8 -20  14    3.18    4.45
  -4   4  14   -1.69    2.46
  -8 -34  16   -2.71    5.15
  -7  -5  17   58.67    4.93
  -3   9  17  301.57   10.00
   8  26  18   45.22    3.68
  -9 -29  19    6.80    5.46
  -9 -19  19   11.03    5.07
  -7  -3  19    8.42    3.94
  -6   2  20  583.61   19.14
 -10 -30  26   -2.84    5.73
  -9  -7  27   31.89    5.63
 -10 -14  28   18.75    6.40
 -10 -12  30   60.25    7.08
  -9  -3  35   31.91    6.46
 -11 -23  37    0.51    6.06
 -11 -21  37   15.65    7.07
  17 -27 -21   -4.50    6.84
  19 -29 -21    1.67    6.98
  21 -19 -21   -3.93    7.81
  14 -30 -20   10.01    5.28
  20 -12 -20   13.64    7.14
  24 -16 -20    8.13    9.13
  15 -37 -19   -0.98    5.36
  25 -13 -19   -0.00    9.09
  14  -8 -18   18.73    5.53
  16  -6 -18   10.43    5.57
  22  -6 -18    1.91    7.44
  26 -10 -18    6.65    9.37
  17  -3 -17    9.23    5.86
  24  -2 -16    0.01    7.51
  24   2 -14   -1.45    7.06
  17   5 -13    3.40    5.73
  21   5 -13    6.26    6.08
   9   5  -9   38.54    4.07
  19  11  -9   -2.06    5.82
  16  14  -6    4.47    4.81
   4   4  -4  435.01   13.73
  16  16  -4    3.20    4.52
  16  18  -2   24.98    5.16
  -3 -29  -1    7.48    2.90
  17  19  -1    4.94    5.19
  18  20   0   -1.73    4.95
  14  22   4    2.49    4.16
  -4 -42   6    1.68    4.19
  16  24   6    2.03    4.49
   9  21   7   99.05    5.22
  -6 -14   8  288.34   10.43
  -6 -38  10    1.94    4.41
   6  20  10  243.43    8.44
   8  22  10  142.19    6.16
  -7 -15  11    8.19    4.03
  -7 -37  13    7.02    4.89
  -2  12  18   80.76    3.68
  -9 -13  21    2.13    4.68
  -7  -1  21    8.06    3.86
  -2  14  22    7.97    2.47
  12  30  22   14.89    3.84
 -10 -24  24   -2.50    5.72
 -10 -22  24   18.06    5.28
 -10 -16  26    2.58    5.10
  -8  -2  26    3.17    4.47
  10  30  26   -2.85    3.21
  -5   9  27  172.91    7.68
  -8   0  30    0.93    4.87
 -10 -10  32   89.81    7.77
 -11 -25  35    4.61    6.32
 -11 -23  35   13.52    6.65
 -11 -21  35   12.00    6.56
 -11 -19  37   10.10    6.70
  17 -25 -21   -1.34    6.78
  17 -23 -21   -3.05    6.52
  17 -21 -21   -2.81    6.59
  19 -19 -21   -1.20    6.84
  21 -23 -21    6.69    8.07
  21 -21 -21   -2.09    8.09
  14 -18 -20   55.44    6.41
  16 -14 -20    8.09    6.03
  22 -14 -20    0.70    7.72
  17  -9 -19    7.95    5.97
  21  -9 -19    1.80    7.07
  10 -18 -18    1.97    4.08
  12 -36 -18   -0.89    4.26
  24  -8 -18    0.68    7.64
  13 -41 -17   -0.35    4.38
  21  -3 -17    1.45    7.01
  19   5 -13    1.55    5.90
  16   6 -12    1.63    5.38
   5  -7 -11   57.75    3.39
   6  -2 -10   34.72    3.18
   3 -39  -9    1.84    1.88
  20  12  -8    7.13    5.97
   7   5  -7  192.21    7.36
  17  13  -7   14.11    5.49
  21  13  -7   -0.56    6.00
  10  10  -6    1.13    3.63
  12  14  -4    9.71    4.08
   0 -44  -2    1.20    3.31
  12  16  -2   -0.77    3.97
  -2 -40   0    1.62    3.56
   6  12   0    0.11    2.43
  -3 -37   1    1.49    3.60
  10  18   2    2.92    3.46
  11  21   5  113.90    6.12
  15  23   5   24.46    4.91
  -6 -34   8   35.98    4.89
  -7 -33  11   -1.74    4.62
  -1  11  13  416.42   12.67
  -8 -30  14    4.84    4.93
  -8 -18  14   42.97    4.86
  -7  -7  15   77.30    5.25
  -9 -31  19   -0.41    5.28
  -9 -17  19   34.67    5.00
   1  19  21    8.00    0.62
 -10 -28  24    0.69    5.16
 -10 -26  24    2.98    5.30
 -10 -20  24    1.52    5.13
   8  28  24   14.95    2.94
  -9  -5  29   28.20    5.79
  -3  15  31    2.50    3.56
 -11 -25  33    4.23    5.65
 -11 -23  33    3.31    6.34
  -9  -3  33    4.42    5.55
  -7   5  33   19.73    5.54
 -11 -19  35   13.65    6.76
 -10  -8  36    1.08    6.10
 -11 -17  37   10.20    6.78
  19 -27 -21    1.53    7.21
  19 -25 -21   -0.84    7.54
  19 -23 -21    5.98    6.97
  19 -21 -21   -0.84    6.80
  14 -28 -20   -0.09    5.17
  13 -33 -19    0.93    4.73
  15 -11 -19   14.83    6.06
  23 -11 -19    1.80    7.61
  12 -12 -18    4.77    4.56
  18  -6 -18   -3.11    6.31
  20  -6 -18   10.32    6.97
  26 -12 -18   -3.19    8.78
  19  -3 -17   13.06    6.74
  17   1 -15   15.75    5.94
  21   1 -15    0.21    6.42
   6 -14 -14    8.00    2.75
   7  -7 -13  218.18    8.18
  22   6 -12    3.63    6.00
  15   7 -11    0.18    4.58
  11   7  -9   28.63    4.32
  18  14  -6   -0.12    5.26
  20  14  -6    2.26    4.97
  17  15  -5   11.80    5.25
   0 -40  -4    0.64    2.98
  17  17  -3    6.84    4.96
  18  18  -2   -5.39    4.97
  -2 -44   2   10.96    3.91
  -3 -45   5   14.07    4.30
  -5 -39   7    8.03    4.31
  -5  -5   9   23.85    2.89
  -2   8  12   11.64    1.84
  -8 -12  16    7.81    4.30
  -5   5  19   23.05    3.38
   9  29  25   34.72    3.55
  -7   3  27  169.81    8.07
 -10 -12  28   -0.26    5.14
  -4  12  28   82.24    5.18
  -6   8  32    3.05    4.80
 -11 -21  33    4.77    6.29
 -10  -8  34   20.22    5.61
 -11 -17  35    3.15    5.92
  18 -14 -20   12.97    7.11
  20 -14 -20   -2.72    6.96
  22 -16 -20    3.42    7.94
  13 -15 -19    6.53    4.93
  25 -15 -19    7.75    8.54
  10 -20 -18   57.96    4.58
   9 -17 -17   88.36    4.83
  13  -7 -17   26.13    5.10
  15  -5 -17   19.33    5.48
  23  -5 -17    4.09    7.24
  25  -7 -17    5.73    8.28
  16  -2 -16    2.49    5.14
  22  -2 -16   -2.21    7.02
  19   1 -15    6.91    6.14
  18   6 -12   24.01    5.80
  20   6 -12   -1.52    5.58
   2 -38  -8   19.78    2.32
  13  11  -7  124.72    6.95
   0 -34  -6    1.74    2.68
  19  15  -5    3.63    5.59
   8  10  -4   11.62    3.10
  18  16  -4   -0.91    5.13
  20  16  -4    0.50    5.69
   5   7  -3  283.50    9.48
  19  17  -3    5.43    5.44
   1 -49  -1   -0.01    3.36
  13  19   1    1.03    4.17
   8  16   2    7.61    3.05
  -5 -13   5  758.56   23.65
  -6 -26   6    1.04    3.75
  -6 -24   6   11.06    3.86
  -6 -22   6    0.89    3.36
  -8 -16  14    0.52    4.06
   8  24  14   -0.45    2.91
  -8 -36  16    0.93    5.20
   6  24  18   83.43    3.95
  -9 -15  19   32.52    4.92
   9  27  19    6.76    3.16
  -8  -6  20    5.30    4.02
  11  29  21   -0.99    3.37
  -9  -9  23   19.35    5.06
  -7   1  23   87.77    5.78
 -10 -30  24    8.63    5.83
 -10 -18  24   46.03    5.80
  -9  -7  25   62.16    5.75
 -10 -14  26   -0.85    5.47
  -6   6  26    0.13    3.64
 -10 -10  30    2.23    5.44
 -11 -25  31   -0.72    5.61
 -11 -23  31   -4.68    5.73
 -11 -19  33    6.65    5.94
 -11 -15  37    7.72    6.61
  14 -26 -20   11.34    3.72
  14 -24 -20    0.44    5.31
  14 -22 -20   22.19    5.62
  12 -42 -16    1.51    3.93
  26  -6 -16   -4.07    8.25
   7 -33 -15    4.04    2.43
  16   2 -14   11.63    5.39
  22   2 -14   -3.06    6.22
   9  -3 -13   85.23    5.21
   9   1 -11    5.74    3.60
   4 -40 -10   11.46    1.04
  10   4 -10  229.95    9.10
  12   6 -10  228.51    9.46
  10  12  -4    6.71    3.48
  -3 -17  -1  124.62    4.97
  10  16   0    2.16    3.31
  -4 -34   2   57.79    4.61
  -4 -14   2 1482.60   44.65
  -5 -35   5   35.28    4.58
   5  15   5  309.40   10.13
  12  22   6   10.25    4.16
  -4  -2   8    7.98    2.52
  -7 -25   9    9.50    4.03
  -7 -23   9   17.08    4.03
  -8 -32  14   -0.00    4.76
  -9 -27  17   29.17    5.78
  -9 -25  17   44.18    5.59
  -9 -23  17   26.25    5.11
  -9 -21  17   54.72    5.40
   0  16  18   -0.04    1.36
   3  21  19   55.79    2.10
  10  28  20   -0.33    3.25
  -9 -11  21   -1.06    4.36
  -8  -4  22    4.73    4.25
  -6   4  22  509.06   17.15
  -8   0  28   60.80    5.86
 -11 -27  31   -0.17    6.08
 -11 -21  31   -1.90    6.13
  -9  -3  31   -2.20    5.38
 -11 -17  33    6.02    6.08
 -11 -15  35   10.34    5.97
  22 -18 -20   -2.16    8.11
  17 -11 -19    2.60    6.39
  21 -11 -19    1.55    6.99
  23 -13 -19    2.58    7.65
  10 -26 -18    0.31    3.90
  16  -8 -18   -2.24    5.88
  22  -8 -18    0.98    7.44
  24 -10 -18    0.31    7.98
  11 -37 -17    5.02    3.81
  11 -11 -17   30.53    4.89
   8 -32 -16   -1.09    3.07
  12  -6 -16   -0.22    4.04
  20  -2 -16    1.53    6.57
  24  -4 -16    0.58    7.64
   7 -15 -15  136.48    6.01
  23  -1 -15    5.52    6.91
  15   3 -13   25.96    5.10
  23   3 -13    3.13    6.19
  17   7 -11    0.31    5.85
  21   7 -11    1.87    5.67
  22   8 -10    4.08    6.23
  14  10  -8   56.97    5.59
   5   1  -7 1017.40   30.92
  -1 -31  -5   45.93    3.27
  -1 -17  -5  236.87    7.55
  13  13  -5  149.11    7.48
   8  12  -2    7.80    3.14
  10  14  -2   11.30    3.53
  -1 -43  -1    0.84    3.66
  -1  -5  -1  172.72    5.36
  13  17  -1    6.22    4.01
   0 -48   0   12.33    3.67
   8  14   0    1.73    2.91
  14  20   2   46.07    5.20
  -5 -25   3   46.28    4.07
  -5 -23   3   77.81    4.69
  17  23   5   13.96    5.10
  -6 -28   6    4.05    3.88
  -6 -20   6   11.36    3.71
  10  22   8   95.80    5.32
  -7 -27   9   16.38    4.38
  -7 -21   9   13.86    3.70
  15  25   9    7.97    4.33
  -6 -40  10   23.04    4.98
  -6  -8  10 1282.29   39.21
  -7 -35  11    1.19    4.58
  -7 -13  11   41.22    4.28
  -7 -39  13    5.46    4.92
  -8  -8  18    0.23    3.94
 -10 -26  22   -1.45    5.31
 -10 -24  22   60.98    6.45
 -10 -22  22    1.69    5.07
 -10 -16  24    4.06    4.89
  -9  -5  27  124.69    7.57
 -11 -19  31   -2.22    6.16
  -7   5  31    4.99    4.80
 -10  -8  32    6.00    5.85
  16 -18 -20    1.45    6.11
  18 -16 -20    4.19    6.72
  20 -16 -20    6.02    7.07
  13 -17 -19    8.43    5.06
  15 -35 -19   -0.91    5.52
  15 -13 -19   12.06    5.86
  19 -11 -19    0.00    5.79
  10 -24 -18   29.25    4.47
  14 -38 -18    0.75    4.96
  14 -10 -18    3.22    5.26
  17  -5 -17   17.99    6.47
  25  -9 -17   -2.17    8.36
  14  -4 -16   -0.21    5.09
  18  -2 -16   -0.35    5.54
  11  -5 -15  295.27   11.38
  15  -1 -15   63.69    6.68
  25  -3 -15    4.91    7.54
   8  -8 -14   36.25    3.97
  10  -4 -14   94.67    5.65
  18   2 -14   -1.27    5.72
  20   2 -14    4.14    5.86
   5 -15 -13   34.36    2.86
  14   4 -12    0.42    4.67
  19   7 -11   -0.93    5.71
  16   8 -10    2.76    5.16
   5 -49  -7   -0.06    1.28
   9   7  -7  107.13    5.39
  11   9  -7  153.74    7.15
   3   3  -3   82.02    3.48
  13  15  -3   59.26    5.46
  -5 -27   3   42.21    4.11
  -5 -21   3  104.21    5.27
  11  19   3  117.41    6.08
  15  21   3    4.98    4.56
  16  22   4   -0.08    4.29
  13  23   7    9.94    4.28
  -6 -36   8    4.43    4.06
  -6 -12   8   -1.45    3.16
  14  24   8    3.05    4.17
   9  23  11    2.92    3.17
   6  22  14    1.18    2.31
   3  19  15  392.99   11.97
  -9 -29  17   17.69    5.09
  13  29  19    3.20    3.84
 -10 -20  22   92.06    7.11
  -8  -2  24   34.19    4.83
 -10 -12  26   -1.60    4.99
 -10 -10  28   23.33    5.57
 -11 -27  29    5.35    5.62
 -11 -25  29    8.35    6.24
 -11 -23  29    6.47    6.28
  -6   8  30  188.58    9.02
 -11 -17  31    0.40    5.42
  -8   2  32   -2.16    5.08
 -11 -15  33    0.41    6.11
 -11 -13  37    6.11    6.52
  22 -20 -20   -5.12    7.27
  13 -31 -19    1.49    4.63
  23 -15 -19   -3.35    8.57
  12 -14 -18   31.49    4.98
  18  -8 -18    4.24    5.77
   9 -19 -17   73.85    5.04
  19  -5 -17   11.79    6.64
  23  -7 -17    5.22    7.60
  10 -10 -16    3.52    3.81
   9  -9 -15  470.07   15.93
  11 -43 -15    1.68    3.13
   8 -40 -14    0.93    1.91
  20   8 -10   -0.63    5.82
  -2 -36  -2   65.74    4.33
  14  18   0  120.63    7.13
  -4 -40   4    5.09    4.00
   9  19   5  180.55    7.26
  -6 -30   6    2.88    3.87
  -7 -29   9   14.68    4.42
  -7 -19   9   22.46    3.91
  -8 -26  12   -1.08    4.59
  -8 -24  12   90.30    6.08
  -8 -22  12    0.87    4.18
  15  27  13    3.15    4.53
  -8 -34  14    3.47    4.91
   9  25  15   35.46    3.67
  -8 -10  16   -1.83    3.81
  -9 -35  19    1.55    5.33
  -9 -13  19   26.16    4.94
 -11 -21  29    7.87    5.73
 -10  -6  34    5.79    5.89
 -11 -13  35   17.08    6.46
  16 -28 -20    6.88    6.36
  16 -20 -20   23.50    6.43
  18 -18 -20    4.38    6.65
  20 -18 -20    1.04    6.82
  22 -22 -20    4.36    8.22
  21 -13 -19   -1.72    6.80
  12 -34 -18    1.39    4.40
  24 -12 -18    1.03    7.78
   9 -29 -17   11.67    3.68
  10 -38 -16   -0.19    3.06
  26  -8 -16   -0.28    8.32
  13  -3 -15  217.92    9.82
  21  -1 -15   -0.17    6.62
  14   0 -14   57.81    6.00
  17   3 -13    5.96    5.24
  21   3 -13   -0.18    5.94
  12   2 -12   60.02    5.12
   3 -17 -11    0.72    1.41
   7  -3 -11   25.15    3.27
  18   8 -10   11.79    5.60
   5  -3  -9  409.66   13.17
   7   1  -9   76.07    4.22
  21   9  -9   -2.66    6.07
   1 -37  -7   14.67    2.41
  14  12  -6   14.02    4.39
   7   7  -5   19.63    3.04
  -1 -39  -3   19.04    3.35
  -2 -12  -2  853.60   25.65
   5   9  -1   36.99    2.78
  -5 -29   3   46.20    4.43
  -3 -43   3    9.24    3.95
  -6 -18   6    2.90    3.23
  -8 -28  12   53.62    5.98
  -6   0  16   -1.78    3.16
  14  28  16   -1.79    4.10
  -9 -31  17    8.26    5.41
  12  28  18    0.79    3.71
 -10 -18  22    5.17    4.75
  -4  10  22  210.27    7.97
 -10 -14  24   28.28    5.38
  -7   3  25   81.41    5.64
  -2  16  26    2.31    2.74
   0  20  28    9.40    2.34
 -11 -19  29    6.26    5.58
  -9  -3  29   18.63    5.45
  -3  15  29   34.34    3.89
 -10  -8  30   70.10    6.71
  16 -26 -20    1.68    5.97
  16 -22 -20   -2.97    5.80
  18 -30 -20    1.09    2.62
  20 -20 -20   -1.48    7.17
  13 -19 -19   10.53    5.16
  17 -13 -19    5.94    6.37
  22 -10 -18    1.37    7.78
  13  -9 -17   20.68    5.36
  15  -7 -17   20.09    5.94
  24  -6 -16    2.06    7.63
  17  -1 -15   20.27    5.88
  19  -1 -15   10.08    5.77
  12  -2 -14   34.92    4.89
   5 -33 -13    5.47    1.30
  11  -1 -13   33.61    4.58
  13   1 -13  139.36    7.39
  19   3 -13    8.43    6.04
   4 -16 -12  149.68    5.37
  22   4 -12   -1.73    6.11
  23   5 -11   -1.11    6.54
   3  -9  -9  245.93    7.90
  17   9  -9    1.99    5.34
  19   9  -9   -0.85    5.23
   2 -10  -8 1723.20   50.96
   8   4  -8  395.89   13.36
  15  11  -7   38.41    5.29
   6   4  -6   45.06    3.29
  14  14  -4   12.03    4.66
  14  16  -2   99.58    6.26
  -3 -39   1    5.78    3.65
  -1 -47   1    2.54    3.59
  15  19   1    5.21    4.30
  16  20   2   -0.76    4.57
  -5 -19   3  334.81   11.54
   5  13   3  821.97   25.09
  17  21   3    4.05    4.57
  -4  -8   4  354.90   11.52
  -5 -37   5   30.90    4.70
   7  17   5  121.07    5.30
  -4 -44   6    1.31    4.10
  -7 -31   9    5.74    4.52
  -7 -37  11    0.68    4.42
  -8 -20  12  164.99    7.77
  14  26  12   37.82    4.74
  -6  -2  14   29.55    3.52
  -7  -3  17  194.43    8.18
  -7  -1  19   51.25    4.60
  -5   7  21    2.75    3.11
 -10 -32  22   19.00    5.89
  -9  -7  23   28.00    5.00
  -5   9  25  114.40    5.85
  -8   0  26   -2.19    4.28
 -11 -25  27   11.69    6.03
 -11 -23  27   13.00    6.07
 -11 -17  29   12.22    5.53
  -7   5  29   54.52    5.75
  -8   2  30  122.06    7.75
 -11 -15  31    0.18    5.33
 -11 -13  33    1.84    6.09
  -9  -1  33    8.38    5.82
  16 -24 -20   13.00    6.21
  18 -28 -20    2.39    6.75
  18 -20 -20   -4.13    6.70
  20 -26 -20   -0.16    7.86
  20 -22 -20   -2.14    7.75
  13 -29 -19    4.79    4.95
  15 -15 -19    8.41    5.88
  19 -13 -19    6.26    6.96
  23 -17 -19    1.09    8.23
  16 -10 -18   21.29    6.14
  25 -11 -17    5.91    8.14
   8 -18 -16    2.18    3.20
  16  -4 -16   -0.00    5.40
  25  -5 -15   -0.93    8.65
  22   0 -14    7.14    6.65
  16   4 -12   40.49    5.74
  12   8  -8  179.79    7.88
  20  10  -8   -0.04    5.71
  21  11  -7    9.85    6.65
  11  11  -5  202.63    8.53
  -2 -24  -4    1.37    2.34
  -3 -33  -1    4.67    2.88
   5  11   1  105.87    4.50
  11  17   1   -0.49    3.76
  -6 -32   6    8.36    4.01
  -7 -17   9   26.23    4.13
  -8 -30  12   -1.94    4.43
  10  24  12    2.29    3.31
  -8 -36  14    1.67    5.00
  -7  -5  15  498.92   16.68
  13  27  15    5.06    3.90
  10  26  16    1.89    3.52
  -9 -33  17    3.03    4.84
  11  27  17   21.64    3.77
  -6   2  18   15.75    3.53
  -9  -9  21    1.17    4.13
 -10 -16  22   80.31    6.75
  12  30  24    0.80    3.52
  -9  -5  25   74.94    5.99
  -4  12  26   -1.19    3.26
 -11 -27  27   12.28    5.64
 -11 -21  27   17.03    5.97
 -10  -6  32   66.95    6.98
 -11 -11  35   16.16    6.41
  18 -26 -20    9.76    7.36
  18 -24 -20    0.57    7.55
  18 -22 -20    6.90    6.64
  20 -24 -20   10.47    7.96
  13 -27 -19    4.02    4.92
  13 -21 -19   13.12    5.08
  15 -33 -19    3.29    5.56
  21 -15 -19   25.40    7.70
  23 -19 -19    2.87    8.64
  12 -16 -18    1.58    4.45
  14 -12 -18   25.34    5.72
  20 -10 -18    4.39    6.73
  24 -14 -18   -1.72    8.55
   9 -27 -17   26.86    3.94
  11 -13 -17  119.03    6.86
  23  -9 -17    4.44    7.68
  20  -4 -16   -3.37    6.39
  26 -10 -16   -0.00    7.86
  24  -2 -14    2.88    7.42
  23   1 -13    1.40    6.72
  20   4 -12    5.56    6.18
  24   2 -12    1.99    7.00
  13   7  -9   11.79    4.07
  18  10  -8   14.82    5.75
   9   9  -5  354.03   12.23
  15  13  -5   16.76    4.80
  11  13  -3  207.24    8.56
  15  15  -3   21.54    4.94
   4   6  -2  276.40    9.04
  11  15  -1   10.05    3.99
  15  17  -1    3.09    4.34
  -4 -24   0  201.28    7.63
  -2 -42   0   21.00    3.90
  18  20   2    7.58    5.01
  -5 -31   3   23.14    3.91
  -5 -11   5 1433.70   43.37
  -5  -7   7   92.22    4.38
  -6 -38   8   11.90    4.45
  16  24   8   13.67    4.80
  -7 -11  11   17.52    4.04
  -3   5  11   79.42    3.46
   5  19  11    0.72    2.17
   7  21  11    8.65    2.62
  -8 -18  12    5.42    3.88
  11  25  13    7.12    3.57
  12  26  14   24.16    4.06
  -9 -25  15   23.72    5.02
  -9 -23  15   96.69    6.80
  -9 -15  17  102.98    6.57
 -10 -28  20    1.42    5.29
 -10 -22  20  102.21    7.14
   0  18  22  269.20    8.45
 -10 -12  24    2.27    5.06
  -6   6  24  134.67    6.74
   6  26  24   15.63    1.51
 -10 -10  26    0.06    4.81
 -11 -29  27    9.32    5.51
 -11 -19  27   25.83    6.13
 -10  -8  28   -0.52    5.32
  10  30  28    5.09    3.14
 -12 -22  38    1.38    6.68
  23 -21 -19   -1.69    7.97
  18 -10 -18   -1.11    6.01
  22 -12 -18   -6.77    7.35
   9 -25 -17   33.98    4.10
   9 -23 -17   16.72    3.96
  13 -39 -17    1.23    4.59
  17  -7 -17    6.15    5.52
  19  -7 -17   -1.96    6.43
   8 -30 -16    0.21    3.04
  12  -8 -16    3.61    4.51
  18  -4 -16   -0.86    5.94
  16   0 -14   -0.52    5.32
  20   0 -14   -0.81    6.22
  18   4 -12    2.91    5.57
  15   5 -11    2.48    4.55
  21   5 -11    1.29    6.29
  10   6  -8  104.66    5.58
  19  11  -7    5.41    5.46
  16  12  -6   -3.00    4.82
  20  12  -6   -0.92    5.62
  21  13  -5    4.61    5.32
  -2 -22  -4   47.30    3.02
   2   2  -2  327.10   10.02
  -3 -15  -1  246.98    8.25
  -4 -26   0    0.24    2.92
  16  18   0   -0.46    4.29
  17  19   1    1.65    4.41
   9  17   3   19.73    3.48
  -2   0   4   -0.22    1.14
  13  21   5   20.32    4.68
  -6 -16   6   37.45    3.78
  15  23   7    8.54    4.43
  -7 -33   9    6.84    4.61
  -8 -32  12   33.65    5.07
  -5   1  13  127.30    5.53
  -9 -27  15   31.63    5.16
  -9 -21  15   35.45    5.25
  -8  -6  18  199.64    8.73
  -4   8  18    6.49    2.56
  -9 -11  19   52.91    5.08
   7  25  19   12.22    2.72
 -10 -20  20    4.52    4.99
  -8  -4  20  430.90   15.17
  -7   1  21    9.94    3.86
  -3  13  23  112.08    5.05
  -9  -3  27  131.03    7.72
  -6   8  28    0.95    3.99
 -11 -15  29    8.17    5.37
 -11 -13  31   -0.65    5.39
  -9  -1  31    0.97    5.04
 -11 -11  33    5.56    5.52
 -12 -22  36   -4.25    6.08
 -12 -20  38    1.68    6.68
  15 -17 -19    5.95    5.80
  19 -15 -19    5.42    6.98
  21 -17 -19   -3.78    7.17
  12 -32 -18   -2.65    4.42
  14 -36 -18    1.69    5.15
  24 -16 -18    0.39    8.10
  25 -13 -17   -5.12    8.30
  10 -12 -16    1.18    3.62
  14  -6 -16    0.22    4.85
  22  -6 -16   -2.00    7.41
  24  -8 -16   -0.41    7.72
  15  -3 -15   10.91    5.41
  18   0 -14    5.30    5.79
  22   6 -10   -1.23    6.22
   4   0  -6    0.51    2.13
  12  10  -6   30.75    4.15
  -1 -33  -5   49.78    3.47
  17  13  -5   12.56    4.76
  16  14  -4    1.76    4.79
   7   9  -3  370.53   12.32
  16  16  -2   -0.75    4.40
  17  17  -1   -1.01    4.82
  -4 -22   0   -2.16    2.84
  18  18   0   12.20    4.88
  -3  -9   1   -0.02    2.02
  -2 -46   2   -0.51    3.69
  -5 -17   3  228.93    8.38
  -3  -5   3  864.86   26.10
  -4  -4   6    8.03    2.32
  10  20   6    7.95    3.28
  14  22   6    2.57    4.06
  -9 -29  15   31.13    5.14
  -5   3  15 1049.79   32.17
  -9 -35  17    7.26    4.93
  -3  11  19   32.38    2.92
 -10 -30  20   24.50    6.02
 -10 -14  22    2.23    5.03
  -8  -2  22  431.00   15.28
   4  24  24   21.96    1.33
 -11 -27  25   10.58    5.87
 -11 -25  25   18.64    6.10
 -11 -23  25    7.78    5.63
 -11 -17  27   26.71    5.87
  -5  11  29   63.26    4.98
 -10  -6  30    1.92    5.13
 -10  -4  34   30.55    6.35
 -12 -20  36    3.66    6.62
  17 -33 -19   -0.92    1.64
  11 -35 -17    2.55    3.98
   8 -20 -16    3.64    3.30
  26 -12 -16   -1.64    8.37
  11  -7 -15  126.45    6.85
  21  -3 -15    6.99    6.97
  25  -7 -15   -0.97    7.81
   7  -9 -13  131.75    5.78
  15   1 -13   33.18    5.77
  21   1 -13    5.53    6.41
  10 -48 -12   16.99    1.69
  17   5 -11    1.81    5.39
  19   5 -11   -0.67    5.70
   8   0 -10   -1.02    3.00
   9   3  -9   56.46    4.39
   2 -44  -6    2.47    2.55
   1 -43  -5    9.78    2.89
  18  14  -4    4.03    5.18
   1 -47  -3    2.19    3.10
  17  15  -3   13.98    4.84
  19  15  -3    3.56    5.16
  18  16  -2   10.45    5.23
  19  17  -1    1.19    5.19
  -4 -28   0   92.72    5.04
  -4 -12   2   48.73    3.13
  12  18   2  121.73    6.51
   7  15   3  230.03    8.25
  -6 -34   6   -1.74    3.99
  -6 -10   8  671.93   21.28
  -7 -15   9   79.35    5.06
   3  15   9   58.74    2.56
  -7 -39  11    1.57    4.45
  -8 -16  12  429.20   14.95
  -8 -38  14    8.71    4.82
  -9 -19  15   94.84    6.15
  -8  -8  16   -0.46    4.00
  -1  15  19  153.51    5.35
 -10 -32  20   -0.06    5.77
 -10 -18  20   74.76    6.19
  -6   4  20   97.39    5.37
  11  29  23    5.53    3.43
 -11 -29  25    7.80    5.68
 -11 -21  25   28.94    5.98
  -8   2  28   -1.81    4.41
 -12 -24  34   -2.32    5.73
 -12 -22  34    6.97    6.35
 -11  -9  35   23.04    6.63
  17 -17 -19    8.07    6.07
  19 -17 -19   -0.67    6.93
  21 -19 -19    1.29    7.65
  12 -18 -18   29.98    5.05
  14 -14 -18   -2.06    5.07
  16 -12 -18   -1.78    5.81
  20 -12 -18   -0.89    6.59
  22 -14 -18    0.52    7.15
  24 -18 -18    1.62    8.84
  13 -11 -17   36.90    5.46
  15  -9 -17   13.29    5.36
  21  -9 -17    3.56    6.70
  23 -11 -17    5.05    7.38
  25 -15 -17    2.67    8.14
   7 -31 -15   14.01    2.89
   9 -11 -15   79.06    5.00
  23  -5 -15    1.97    7.16
   8 -10 -14  308.54   10.99
  10  -6 -14   24.22    4.09
   9  -5 -13   95.27    5.38
  22   2 -12    8.61    6.11
  11   5  -9    7.64    3.97
   4  -4  -8  691.00   21.13
   0 -36  -6    0.00    2.59
   9  11  -3  138.77    6.30
  -2 -38  -2   -0.97    3.13
   0 -46  -2    8.83    3.29
  -4 -20   0  549.46   17.41
  -5 -33   3   25.45    3.98
  -4 -42   4    0.61    3.80
   4  14   6  124.71    4.63
  -5 -43   7   10.71    4.51
  -3   1   7  280.67    9.05
  17  23   7    7.31    4.83
  -7 -35   9    7.96    4.25
  -8 -34  12   -0.97    4.32
  -2  10  14   18.06    1.91
  -9 -31  15   12.09    4.71
  -9 -13  17  128.48    7.09
  -8   0  24  287.57   11.37
 -11 -19  25   26.44    5.75
 -11 -15  27   54.26    6.13
  -7   5  27   55.58    5.18
   9  29  27   23.74    3.20
 -11 -13  29   28.86    5.86
 -11 -11  31    2.05    5.76
 -12 -20  34   -0.86    6.36
 -12 -18  36   -0.10    5.97
  21 -21 -19   -2.64    7.84
  11 -15 -17   24.14    4.39
   8 -28 -16    1.05    3.13
  20  -6 -16   -4.01    6.72
  13  -5 -15    7.59    4.61
  17  -3 -15   14.56    5.71
  19  -3 -15    8.22    6.13
   6 -32 -14    0.63    1.61
  14  -2 -14   -0.16    4.65
  22  -2 -14    0.32    6.24
  24  -4 -14    0.37    7.23
   5 -17 -13   71.00    3.69
  17   1 -13    9.77    5.04
  19   1 -13    8.24    5.85
  14   2 -12  121.38    7.28
  13   3 -11    1.58    3.81
  23   3 -11    2.54    6.36
  16   6 -10   69.54    6.54
  20   6 -10    8.93    5.68
  21   7  -9   -1.81    5.95
  22   8  -8    3.05    6.23
  13   9  -7   42.82    4.86
  -2 -20  -4   31.13    2.47
   0 -42  -4   -0.37    2.93
  -3 -35  -1    5.57    3.22
   7  11  -1   38.61    3.08
   9  13  -1   11.42    3.21
  -4 -30   0   -0.81    3.22
  12  16   0  194.24    8.38
   7  13   1    3.18    2.57
  13  19   3   19.64    4.34
  11  21   7    9.84    3.61
  -6 -40   8    4.31    4.52
  -6  -6  10  326.98   11.26
  -3   7  13  181.69    6.32
   7  23  15  108.48    4.79
 -10 -16  20    1.89    4.74
   8  26  20    0.81    2.79
  -9  -7  21    3.55    4.30
  13  29  21   -0.82    3.75
  10  28  22   26.58    3.62
  -9  -5  23   74.34    5.70
  -7   3  23   80.43    5.29
 -10 -10  24   19.33    4.98
   7  27  25   20.88    2.67
 -10  -8  26   -0.84    4.73
  -9  -1  29   45.56    5.81
  -1  19  29   13.45    2.88
 -12 -26  32   -2.13    6.13
 -12 -24  32   16.69    6.46
 -12 -22  32   -1.63    6.02
 -10  -4  32    9.44    5.50
  -8   4  32   94.31    7.22
 -11  -9  33    6.93    5.60
 -12 -18  34   14.63    6.48
 -12 -16  36    0.94    5.90
  15 -21 -19    7.57    5.71
  17 -31 -19   -2.22    4.27
  19 -19 -19    2.27    6.72
  21 -25 -19   -0.14    7.55
  21 -23 -19   -2.61    7.51
  12 -30 -18    7.04    4.72
  17  -9 -17   18.87    6.48
  19  -9 -17    7.09    6.35
  25 -17 -17   -0.21    8.35
   8 -22 -16   -1.55    3.33
  16  -6 -16    0.28    5.34
  18  -6 -16    2.89    6.39
  24 -10 -16   -2.48    7.52
  26 -14 -16    0.54    8.59
   7 -19 -15  103.89    4.98
  23  -1 -13    2.68    6.31
  25  -3 -13    1.00    7.10
  24   0 -12    3.72    7.07
   6  -4 -10 1291.19   39.10
  10   2 -10   29.67    4.00
  18   6 -10   -1.81    5.24
   6   0  -8   -0.75    2.46
  14   8  -8   -1.48    4.44
   8   6  -6  142.63    6.13
  10   8  -6   17.66    3.93
  12  14  -2  217.53    8.98
  -3 -41   1    4.87    3.64
  -4 -38   2   41.10    4.41
  14  20   4    2.27    3.98
  15  21   5   19.64    4.38
  -6 -14   6   11.39    3.02
  16  22   6    1.50    4.35
  -7 -25   7   50.36    4.78
  -7 -23   7   57.14    4.66
  -9 -33  15   16.92    4.90
  -5   5  17  392.04   13.04
 -10 -28  18   11.36    5.62
 -10 -26  18    1.72    4.97
 -10 -24  18   28.32    5.31
  -9  -9  19   39.98    4.96
 -10 -34  20   28.18    5.54
   9  27  21    0.90    2.96
 -10 -12  22  116.65    7.40
 -11 -17  25   47.66    6.32
   8  28  26   -0.48    2.63
 -10  -6  28   27.15    5.75
  -7   7  31    2.11    4.75
 -12 -20  32   20.54    6.70
  -9   1  33    8.98    5.36
  15 -27 -19    3.34    5.41
  15 -23 -19    2.88    5.83
  17 -19 -19    1.45    6.04
  12 -20 -18    5.15    4.66
  16 -36 -18   -0.60    5.91
  20 -14 -18    6.89    6.80
  22 -16 -18   -6.29    7.85
  23 -13 -17    2.14    7.41
   8 -26 -16   -0.27    3.15
   8 -24 -16    0.04    3.12
  12 -40 -16   -0.84    4.05
  22  -8 -16    2.61    7.19
  25  -9 -15    5.24    7.93
   6 -18 -14   -0.22    2.45
  12  -4 -14   26.06    4.61
  13  -1 -13  150.80    7.76
  20   2 -12    6.47    5.66
   2 -30 -10    0.85    0.75
  19   7  -9    6.62    5.24
  -2 -30  -4   15.30    2.81
   6   6  -4   57.03    3.49
  -1  -9  -3  467.42   14.03
  -1 -45  -1    2.16    3.28
   1   1  -1  442.16   13.19
   4   8   0 1190.00   35.71
  -3 -45   3    7.24    3.83
  10  18   4   45.25    3.99
  -6 -36   6    3.57    4.08
  -7 -27   7   55.50    4.76
  12  22   8    4.35    3.66
  -5  -3   9  404.86   13.15
  13  23   9    7.19    4.08
  -8 -26  10  102.22    6.43
  -8 -24  10    4.59    4.12
  -8 -22  10  139.46    7.14
  14  24  10   42.88    4.86
  -8 -14  12   46.12    4.79
  14  28  18   13.87    4.25
   5  23  19   21.84    2.27
 -11 -27  23    7.35    5.53
 -11 -25  23    5.63    5.20
 -11 -23  23    4.56    5.36
  -1  17  23   46.79    2.81
  -9  -3  25  200.67    9.26
 -11 -13  27   44.77    6.64
  -3  15  27   99.96    5.05
 -11 -11  29   21.40    5.63
 -12 -26  30   19.68    6.17
 -12 -24  30    0.64    5.94
  -4  14  30  151.19    6.99
 -12 -16  34   -1.77    6.17
  15 -25 -19    2.55    5.41
  17 -29 -19   -0.33    6.24
  17 -21 -19    4.35    6.04
  19 -29 -19    4.00    7.52
  19 -21 -19    1.93    7.06
  12 -28 -18   -0.06    4.93
  12 -22 -18   30.49    5.11
  14 -34 -18   -1.57    5.14
  14 -16 -18   21.31    5.84
  16 -14 -18    7.88    5.71
  21 -11 -17   -0.78    6.60
  10 -36 -16   -1.51    3.53
  12 -10 -16    3.40    4.49
  14  -8 -16   -1.19    4.97
  21  -5 -15   12.56    6.84
  16  -2 -14    9.87    5.05
  20  -2 -14    7.57    5.97
  26  -8 -14    0.07    7.86
  11  -3 -13  212.65    8.96
  10  -2 -12  217.77    8.85
  12   0 -12  491.24   17.04
  16   2 -12    1.18    5.03
  17   7  -9    1.21    4.82
  20   8  -8    5.85    5.91
   7   3  -7 1072.10   32.84
  21   9  -7   -0.02    5.67
   5   3  -5 1008.23   30.60
  13  11  -5   68.88    5.35
  13  17   1    9.42    3.90
  -5 -15   3  417.47   13.68
  -6 -24   4    1.38    3.12
   8  18   6   34.45    3.38
  -7 -29   7   57.24    4.95
  -7 -21   7  122.56    6.19
  -7 -13   9   58.63    4.56
  -8 -28  10    1.73    4.05
  -7  -9  11   24.32    3.78
  -8 -36  12   21.10    4.88
   8  22  12    0.29    2.74
  14  26  14    1.38    4.02
   5  21  15  144.75    5.28
 -10 -30  18    1.29    4.96
 -10 -14  20  109.12    6.43
  12  28  20   23.37    3.95
 -11 -29  23    6.97    5.63
 -11 -21  23    6.14    4.96
  -6   8  26   -0.36    3.60
  12  30  26   -1.03    3.48
 -12 -22  30   18.13    6.47
 -10  -4  30   76.27    6.98
 -11  -9  31    0.69    5.54
 -12 -18  32   -1.26    5.65
 -11  -7  35   17.64    6.00
 -12 -14  36    1.27    6.18
  17 -27 -19    0.21    6.34
  17 -23 -19   -1.48    6.50
  19 -27 -19    0.68    7.06
  19 -25 -19    2.71    6.97
  19 -23 -19    8.92    7.27
  22 -18 -18    3.10    7.79
  11 -33 -17    5.86    4.15
  11 -17 -17   21.46    4.43
  13 -37 -17    1.13    4.72
  13 -13 -17   17.87    4.91
  15 -11 -17   36.24    6.15
  10 -14 -16    2.84    3.71
  24 -12 -16   -1.25    7.88
  23  -7 -15    6.59    7.35
  18  -2 -14    1.12    5.55
  18   2 -12   15.22    5.81
  21   3 -11    0.59    5.71
  22   4 -10    5.47    6.70
  23   5  -9    0.75    6.17
  14  10  -6    4.24    4.44
   3 -49  -5    1.95    2.60
  -1 -41  -3    5.92    3.15
  13  13  -3   13.35    4.14
  13  15  -1    2.64    4.12
  -4 -32   0   81.15    4.58
  -4 -18   0    0.75    2.62
  -5 -35   3   22.64    4.06
  -6 -26   4   16.21    3.66
   4  12   4  283.61    9.15
  17  21   5   14.42    4.90
  -7 -37   9    3.67    4.49
  -8 -30  10   60.00    5.54
  -8 -20  10    0.00    3.05
  -9 -25  13   30.07    4.73
  -9 -35  15   10.67    4.86
  -9 -11  17  178.05    8.23
  -7  -1  17  209.85    8.40
  -6   6  22   15.68    3.65
 -11 -19  23   12.87    5.39
 -11 -15  25   84.05    7.01
  -8   2  26   -2.68    4.40
  -5  11  27  284.91   10.63
 -12 -20  30   -0.10    8.31
  -8   4  30    0.53    4.88
  -9   1  31    3.76    5.26
 -10  -2  34   -1.45    5.48
  17 -25 -19    7.66    6.30
  20 -16 -18   -0.28    6.74
  22 -20 -18   -5.32    8.12
  23 -15 -17   -7.83    7.75
  20  -8 -16   -4.84    6.27
   7 -29 -15   28.43    3.21
   7 -21 -15  141.41    5.98
  15  -5 -15   56.39    6.34
  22  -4 -14    2.77    6.72
  24  -6 -14    5.78    7.19
  21  -1 -13    4.58    6.09
  25  -5 -13    3.98    7.73
   4 -18 -12    5.49    2.01
  15   3 -11    5.72    4.80
  18   8  -8   -2.96    5.08
  11   7  -7   23.89    3.98
  15   9  -7   13.84    4.53
  21  11  -5    1.07    5.73
  10  10  -4    9.03    3.48
   3   5  -1   60.77    2.72
   4  10   2  631.19   19.30
  14  18   2    1.97    4.05
  15  19   3   11.44    4.46
  -6 -28   4    0.83    3.81
  -6 -22   4   39.93    3.84
  16  20   4    0.99    4.11
  18  20   4   -1.11    5.01
   6  16   6   40.24    2.99
  -7 -31   7   43.31    4.70
  -7 -19   7  100.49    5.56
  16  24  10    0.64    4.42
  -9 -27  13    9.56    4.71
  -9 -23  13   22.96    5.00
  -7  -3  15  266.31    9.92
   8  24  16    1.10    2.77
  13  27  17   22.48    4.10
 -10 -32  18    6.66    5.58
 -10 -18  18    0.40    4.43
  -8  -4  18   12.74    4.04
  -8  -2  20   58.10    4.89
 -10  -8  24    4.23    4.92
  -4  12  24  163.16    6.73
  -9  -1  27   74.02    6.52
 -12 -26  28   -0.96    5.42
 -12 -24  28    4.84    5.68
 -12 -18  30   21.54    6.00
 -12 -16  32   28.39    6.13
 -11  -7  33    1.15    4.88
 -12 -14  34   11.95    6.22
  14 -18 -18    0.48    5.32
  16 -16 -18   -2.32    5.77
  22 -22 -18    7.50    7.85
  17 -11 -17   23.71    6.10
  21 -13 -17    0.70    7.19
  22 -10 -16   -1.80    6.87
  11  -9 -15   63.78    5.04
  17  -5 -15    7.75    5.62
  19  -5 -15   10.26    6.38
  25 -11 -15    3.86    7.84
  26 -10 -14    2.25    8.15
  23  -3 -13    4.00    6.77
  22   0 -12   -4.67    6.57
  19   3 -11   -0.60    5.79
  23   1 -11   -2.37    6.56
  24   2 -10    0.23    6.49
  12   6  -8    8.91    3.91
   9   5  -7  556.82   18.09
  19   9  -7    5.58    5.08
  20  10  -6    1.94    5.54
  -1 -35  -5   30.99    3.16
   3  -1  -5  167.94    5.69
  14  12  -4    0.57    4.17
  -2 -44   0   -1.35    3.45
  10  16   2  112.44    5.67
  -5 -41   5   12.35    4.14
  11  19   5    5.93    3.58
  -8 -32  10    2.91    4.26
  -9 -29  13    9.41    4.71
  -9 -21  13   47.27    5.16
  13  25  13   24.22    4.16
  -8  -6  16    3.12    3.80
  -7   1  19   56.04    4.52
  11  27  19    6.01    3.46
  -2  14  20  886.27   26.88
 -10 -10  22    2.67    4.40
 -11 -17  23   35.87    5.66
  -7   5  25   98.58    5.87
 -10  -6  26    0.44    5.10
 -11 -11  27   23.11    5.49
 -12 -28  28    9.88    5.73
 -12 -22  28    3.14    6.19
 -12 -12  36   -3.33    6.25
  14 -32 -18   -0.91    5.29
  18 -16 -18   11.21    6.55
  20 -18 -18    0.87    6.90
  22 -24 -18   -3.76    8.67
  23 -17 -17   -3.08    7.66
  16  -8 -16   -0.43    5.74
  18  -8 -16   -1.42    5.64
  24 -14 -16   -0.27    7.60
   9 -13 -15  302.25   11.07
  11 -41 -15    2.23    3.72
  13  -7 -15  102.72    6.62
  19  -1 -13    6.38    5.92
   6 -10 -12  462.40   14.85
  17   3 -11    2.84    5.34
  14   4 -10  272.79   11.01
  20   4 -10   -1.27    5.33
   3  -5  -7 1495.34   44.50
  16  10  -6    6.91    4.94
  15  11  -5   55.79    5.59
  -2 -32  -4    0.59    2.66
   8   8  -4  131.71    5.66
  10  12  -2  264.39    9.81
  14  14  -2    4.51    4.18
  -3 -37  -1    1.63    3.27
  10  14   0   73.63    4.84
  14  16   0    1.88    4.09
  17  19   3    7.52    4.57
  -6 -30   4   18.22    3.81
  -6 -20   4    0.83    3.32
  -4 -44   4    3.98    3.92
  -5  -9   5  121.05    5.16
  -6 -38   6    0.23    3.97
  15  23   9    3.86    4.08
  -8 -18  10  411.86   14.39
  11  23  11   -0.00    3.01
  -8 -38  12    1.42    4.65
  -4   4  12 1771.48   52.98
  12  24  12   63.71    4.84
  -9 -31  13   21.45    5.01
  -7  -5  13  127.38    5.89
   9  23  13   20.29    3.26
  -6   0  14   99.38    4.93
  -9 -37  15    2.18    4.89
  12  26  16   -0.79    3.53
   9  25  17   47.83    3.76
 -10 -34  18    0.16    4.88
 -10 -16  18   64.26    5.91
  -5   7  19   59.90    3.95
  -4  10  20    3.79    2.77
 -11 -25  21    1.20    5.21
 -11 -23  21   -2.51    5.12
  -9  -5  21    1.05    4.13
  -8   0  22   -1.14    3.81
 -11 -13  25   19.79    5.70
 -12 -20  28   11.91    6.37
 -11  -9  29    9.60    5.23
  -7   7  29   21.52    4.95
 -12 -16  30   -2.85    5.32
  -6  10  30    0.66    4.04
  -2  18  30    0.74    2.95
 -12 -14  32    0.00    5.82
 -10  -2  32   62.61    6.45
  11 -19 -17   66.34    5.48
   7 -27 -15   39.34    3.46
   7 -23 -15   91.03    4.66
   9 -37 -15    2.99    3.13
  21  -7 -15    3.01    6.37
  23  -9 -15   -2.52    7.02
   6 -20 -14   54.75    3.44
   8 -12 -14   13.59    3.32
  10  -8 -14  101.69    5.95
  14  -4 -14   18.74    4.97
  17  -1 -13   10.88    5.42
   7  -1  -9   84.97    4.37
  21   5  -9   -1.33    6.04
  22   6  -8    4.77    6.51
  -1 -15  -5  465.39   14.07
   5 -53  -5    0.27    2.16
  20  14  -2   10.80    5.53
  -2  -6   0 1412.22   41.92
  15  17   1   -1.31    4.22
  19  17   1    4.19    4.96
  -4 -40   2   -0.12    3.56
  16  18   2   24.07    4.61
  18  18   2   -0.35    4.67
  12  20   6    0.58    3.69
  -7 -33   7   23.63    4.29
  -6  -8   8   17.00    3.13
  -7 -39   9    0.79    4.64
  -8 -12  12  582.28   19.26
  -9 -19  13   23.00    4.55
  -3   9  15  172.97    6.11
 -10 -26  16    0.48    4.66
 -10 -24  16    1.77    4.50
  -6   2  16    5.38    2.93
  10  26  18    1.53    3.28
  -9  -7  19   10.02    4.18
 -10 -12  20   -1.58    4.22
 -11 -21  21    2.01    4.88
  -9  -3  23   13.58    4.39
  11  29  25    6.92    3.35
 -10  -4  28   -0.99    4.77
 -11  -7  31   -3.05    5.52
 -12 -12  34   -1.29    6.05
  14 -30 -18   -1.77    5.12
  14 -20 -18   39.96    5.86
  18 -18 -18   -4.34    6.29
  20 -20 -18    0.23    6.94
  11 -31 -17    6.46    4.38
  13 -15 -17   26.07    5.29
  15 -13 -17   34.44    6.01
  19 -13 -17    1.33    6.59
  21 -15 -17    2.34    7.52
  23 -19 -17   -2.11    7.80
  10 -16 -16    1.86    3.82
  12 -12 -16    3.57    4.72
  14 -10 -16    0.96    4.90
   7 -25 -15   31.94    3.41
  25 -13 -15    1.46    7.91
  20  -4 -14   -1.97    5.75
  24  -8 -14   -4.38    7.40
   5 -19 -13   51.53    3.12
   7 -11 -13  213.06    7.95
   9  -7 -13   15.27    3.70
   8  -6 -12    2.46    3.15
  14   0 -12    4.95    4.56
  20   0 -12   31.28    6.69
   3 -19 -11   -1.22    1.54
   4 -10 -10  963.71   29.05
  16   4 -10   -1.10    5.10
  18   4 -10   40.44    5.80
   8   2  -8   18.25    3.23
  11   9  -5   21.92    4.06
  17  11  -5   17.39    4.94
  -2 -18  -4  200.58    6.71
  16  12  -4    1.65    4.65
  18  12  -4    1.03    5.13
  15  13  -3   26.91    5.04
  19  13  -3    3.85    5.29
  -2 -40  -2   22.80    3.63
   6   8  -2 1052.66   32.01
  -3 -13  -1  246.32    8.12
  15  15  -1    6.12    4.18
  19  15  -1    1.36    5.06
  16  16   0   20.28    5.08
  17  17   1    4.17    4.46
  -6 -32   4   -0.31    3.63
   8  16   4   30.34    3.23
  -3  -1   5  162.95    5.59
  -6 -12   6  157.78    6.44
  -7 -17   7  249.39    9.38
  -5  -5   7  313.23   10.43
  13  21   7   47.79    4.83
  14  22   8   21.34    4.45
  -8 -34  10   40.24    5.00
  -6  -2  12  607.82   19.33
   4  18  12    4.30    1.89
   6  20  12    0.90    2.30
  -9 -33  13    3.46    4.60
  -8  -8  14   32.54    3.98
  10  24  14   26.57    3.54
  11  25  15   60.99    4.59
 -10 -28  16   -2.44    4.79
 -10 -22  16    3.38    4.47
 -11 -31  21   -3.89    5.19
  -7   3  21   -0.43    3.76
 -11 -15  23    8.67    5.22
  13  29  23   -0.09    3.57
  -2  16  24    3.42    2.30
 -12 -26  26    1.90    5.66
 -12 -24  26    2.63    7.27
 -12 -18  28   -1.14    5.64
  -8   4  28   51.25    5.62
  -9   1  29   44.26    5.56
 -13 -21  37    4.36    6.65
  16 -32 -18    7.37    4.31
  18 -32 -18   -0.22    1.62
  20 -22 -18   -0.98    7.01
  17 -13 -17   11.07    6.26
  23 -21 -17    1.92    8.07
  22 -12 -16    3.40    7.52
  24 -16 -16   -1.93    7.72
   6 -30 -14   -0.99    2.49
  12  -6 -14   92.69    5.86
  26 -12 -14   -2.88    9.10
  25  -7 -13   -2.69    7.61
  10   4  -8    9.86    3.63
   1 -39  -7   15.88    2.46
  17  13  -3    7.24    4.78
   8  10  -2  272.76    9.61
  16  14  -2   29.45    4.97
  18  14  -2    0.62    4.86
  17  15  -1    1.85    4.62
  18  16   0    1.51    4.91
  -5 -27   1    2.78    3.05
  -5 -25   1   11.62    3.07
  -3 -43   1    1.75    3.52
  11  17   3   67.87    4.81
  -6 -18   4   39.94    3.64
  -4  -6   4    5.22    2.29
   9  19   7   14.59    3.10
  -7 -11   9   53.03    4.24
  -8 -16  10    0.17    3.79
  -9 -17  13   94.22    5.89
 -10 -30  16    2.83    4.71
  -9  -9  17   71.14    5.40
 -11 -19  21   -0.22    4.92
  -9  -1  25  107.62    6.73
 -12 -28  26   -1.28    5.55
 -12 -22  26    3.53    5.84
 -12 -14  30   39.92    6.42
 -12 -12  32   40.55    6.16
 -13 -23  35    3.84    6.21
 -13 -19  37    1.72    6.44
  18 -20 -18    3.09    6.19
  20 -28 -18    3.12    7.42
  20 -26 -18    0.27    7.67
  20 -24 -18   -2.78    8.06
  11 -21 -17   11.55    4.41
  13 -35 -17    5.59    4.95
  15 -37 -17   -3.89    5.59
  10 -34 -16   -0.14    3.69
  12 -38 -16   -0.35    4.17
  15  -7 -15   20.54    5.34
  19  -7 -15   10.28    6.14
  25 -15 -15    7.46    8.67
  16  -4 -14    1.30    5.16
  18  -4 -14    3.20    5.60
  13  -3 -13    5.91    4.30
  21  -3 -13    7.11    6.17
  18   0 -12    0.31    5.06
  13   1 -11   18.34    4.49
  21   1 -11   -0.54    5.74
  22   2 -10    1.03    6.62
   5  -5  -9   25.02    2.69
  11   3  -9   46.05    4.35
  15   5  -9   14.82    4.83
  19   5  -9    0.90    5.60
  23   3  -9   -2.57    6.24
   5  -1  -7 1005.55   30.49
  12   8  -6   -2.57    3.80
  22   8  -6   -0.99    6.06
  -3 -27  -3   45.64    3.43
  -3 -25  -3   58.85    3.50
  -4 -16   0 3992.13  118.26
  -5 -23   1    2.27    2.88
  -4 -10   2  628.90   19.42
   8  14   2   85.86    4.51
  -5 -13   3  813.45   25.10
   6  14   4  155.09    5.89
  -4   0   8  236.31    8.01
 -10 -14  18    0.40    4.39
  -6   4  18  261.01    9.58
 -10  -8  22  195.37    9.17
 -10  -6  24   54.66    5.72
  -8   2  24   43.62    4.73
 -11 -11  25   43.89    5.98
 -12 -20  26    1.87    5.64
 -11  -9  27   37.70    6.05
 -12 -16  28   18.73    5.99
  -4  14  28   -0.23    3.23
   9  29  29    4.23    2.87
 -10  -2  30    3.02    5.26
  -5  13  31    0.19    3.69
 -11  -5  33    5.54    5.47
 -13 -21  35    1.89    5.93
  14 -26 -18   -3.18    5.05
  14 -24 -18    2.52    5.06
  16 -20 -18    2.37    5.58
  18 -30 -18   -1.73    6.59
  11 -29 -17   16.10    4.77
  21 -17 -17    0.56    6.67
  14 -40 -16   -0.55    4.96
  16 -10 -16    1.95    5.16
  18 -10 -16    1.66    5.66
  24 -18 -16   -2.54    8.08
  17  -7 -15   21.24    5.93
  23 -11 -15   -0.75    7.22
   8 -38 -14    3.92    2.74
  10 -42 -14    0.34    3.23
  26 -14 -14   -3.57    8.29
   5 -31 -13    8.79    2.01
  11  -5 -13   17.65    4.09
  16   0 -12   39.37    5.49
  22  -2 -12    2.79    6.44
  24  -4 -12    3.14    7.18
  23  -1 -11    1.28    6.52
  25  -3 -11   -1.60    6.80
   8  -2 -10  341.74   11.72
  24   0 -10    1.81    6.73
  17   5  -9    5.59    5.16
   2 -40  -8    2.01    1.97
  20   6  -8   -1.78    5.14
  13   7  -7   37.64    4.72
  21   7  -7    3.89    5.45
   0 -38  -6   -1.00    2.47
   7   5  -5  736.79   22.95
  -3 -23  -3  146.77    5.69
  11  11  -3    1.53    3.65
   6  10   0  784.98   24.14
   8  12   0  287.42   10.01
  -5 -29   1    3.85    3.23
  11  15   1    7.67    3.72
  -7 -35   7   19.88    4.68
  16  22   8    1.79    4.23
  -9 -35  13    8.45    4.64
 -10 -32  16   -2.51    5.13
 -11 -17  21    2.33    5.08
 -11 -13  23   30.66    5.25
  -6   8  24    7.58    3.39
 -11  -7  29   26.64    5.82
  -8   6  32   -0.92    4.77
 -13 -23  33    0.83    5.98
 -12 -10  34   18.22    6.33
 -13 -19  35    5.63    6.34
  16 -30 -18    1.60    5.72
  16 -22 -18    4.34    5.54
  18 -28 -18    3.37    6.41
  18 -22 -18   -2.27    6.22
  11 -25 -17   27.59    4.38
  11 -23 -17   66.32    4.76
  13 -17 -17   22.97    5.21
  15 -15 -17   12.69    5.42
  19 -15 -17    7.15    6.76
  22 -14 -16    1.37    6.88
  24 -20 -16   -1.19    9.03
   9 -15 -15  141.61    6.55
  11 -11 -15   97.56    5.86
   6 -22 -14    2.31    2.40
  24 -10 -14   -0.87    7.28
  27 -13 -13    2.76    8.43
  12  -2 -12   60.62    5.12
   9   1  -9   63.61    4.23
   9   7  -5  391.22   13.25
  11  13  -1    5.04    3.42
  -5 -21   1   55.15    3.98
   6  12   2  743.68   22.91
  -6 -34   4    7.95    3.76
  12  18   4   13.20    3.81
  -5 -43   5    8.27    4.04
   3  13   7  197.55    6.39
  15  21   7   20.98    4.36
  10  20   8   12.93    3.14
  -8 -36  10    1.71    4.43
  -1  13  15  670.06   20.11
 -11 -27  19   12.11    5.11
 -10 -10  20  291.44   11.51
   6  24  20    0.81    2.27
  -3  13  21    4.03    2.54
  10  28  24   -0.82    3.01
 -12 -18  26    0.06    5.29
 -10  -4  26    1.14    4.88
  -7   7  27   64.96    5.41
 -13 -21  33    1.44    5.59
  16 -28 -18   -2.75    5.71
  16 -26 -18    3.84    5.75
  16 -24 -18    0.53    5.70
  18 -26 -18   -2.59    6.75
  18 -24 -18   -4.97    6.37
  17 -15 -17   12.39    5.76
  21 -19 -17    3.55    7.07
  10 -18 -16    1.42    3.76
  20 -12 -16    0.42    6.93
  13  -9 -15   76.78    5.93
  25 -17 -15   -0.56    8.39
  20  -6 -14    0.45    6.21
  19  -3 -13    3.06    5.89
  25  -9 -13    2.48    7.51
  10  -4 -12   73.02    5.17
  26  -8 -12    2.95    7.78
  11  -1 -11   19.39    3.92
  15   1 -11    0.93    4.52
  19   1 -11    0.80    5.58
  16   6  -8    2.36    4.51
  21   9  -5    2.48    5.73
  -2 -34  -4   17.81    2.99
   5   5  -3 1516.67   45.45
  13  19   5   70.94    5.15
  14  20   6    3.25    3.88
  -7 -15   7   77.82    4.65
  17  21   7   12.08    4.87
  -8 -26   8    1.63    3.90
  -8 -24   8   60.69    5.09
  -7 -41   9    1.44    4.19
  -9 -27  11    2.46    4.22
  -9 -25  11   -2.56    4.26
  -9 -15  13  204.98    8.73
  -9 -11  15   70.88    5.17
 -10 -34  16    2.14    4.60
  14  26  16   -2.34    3.82
 -11 -29  19    1.66    5.08
  12  28  22   -0.83    3.41
  -7   5  23   75.23    5.05
 -12 -28  24    9.21    5.29
 -12 -26  24   -0.30    4.99
 -12 -24  24   11.71    5.76
 -12 -22  24   -0.54    4.95
  -5  11  25  150.92    6.63
  -9   1  27   81.21    6.02
 -12 -14  28    0.53    5.52
  -6  10  28   89.08    5.65
 -12 -12  30    3.86    5.32
 -13 -25  31    2.22    5.70
 -13 -23  31    0.58    5.47
 -11  -5  31    4.58    5.46
  -9   3  31   -0.81    5.27
 -12 -10  32    1.59    5.26
 -13 -19  33    0.64    6.31
 -13 -17  35    5.24    5.98
  13 -33 -17    4.67    4.79
  12 -14 -16    0.50    4.15
  14 -12 -16   -1.73    4.97
  23 -13 -15    1.13    7.14
   6 -28 -14   20.17    2.71
   6 -24 -14   35.15    2.96
  12 -44 -14   -0.71    4.00
  22  -8 -14    1.45    6.88
  26 -16 -14    8.28    8.27
   7 -39 -13    3.15    2.28
  15  -3 -13   26.44    5.25
  17  -3 -13   12.69    5.44
  17   1 -11    1.35    5.24
  20   2 -10   23.19    6.30
  22   4  -8   -2.13    5.80
  19   7  -7    3.48    5.37
  23   5  -7    0.84    5.68
   6   2  -6    2.55    2.21
  20   8  -6   -0.33    5.35
   4   2  -4   50.47    2.97
  12  10  -4   -0.37    3.67
   0 -48  -2   -0.69    3.04
  -3 -39  -1    5.46    3.27
  -4 -36   0   75.59    4.77
  -5 -31   1    2.99    3.34
   3   7   1   42.61    2.27
  -5 -39   3   12.93    3.92
   9  17   5  204.23    7.81
  -8 -28   8   55.27    5.04
  -8 -22   8    7.25    3.66
  11  21   9   28.78    3.78
  -8 -14  10  935.28   29.46
  -9 -29  11    2.58    4.39
  -9 -23  11    2.50    3.97
  16  24  12   12.12    4.50
 -10 -12  18  120.45    6.70
  -8  -2  18  143.67    6.88
 -11 -31  19    8.30    5.04
 -11 -21  19   23.51    4.93
 -11 -15  21   -2.54    5.12
 -12 -30  24   -2.73    5.26
  -3  15  25  208.34    7.66
 -12 -16  26   -1.68    5.21
   0  20  26    0.60    2.07
 -10  -2  28   43.88    5.62
 -13 -21  31    4.20    5.49
 -10   0  32   -2.37    5.02
  13 -19 -17   14.28    5.12
  15 -35 -17    6.68    5.52
  17 -35 -17    0.14    1.41
  19 -17 -17    1.81    6.41
  21 -21 -17    3.05    7.03
  18 -12 -16   -1.15    5.66
  22 -16 -16    2.42    7.89
  19  -9 -15   16.44    6.20
   6 -26 -14   -1.32    2.49
  14  -6 -14    0.66    4.93
   5 -21 -13   42.80    2.81
   9 -43 -13    1.13    2.80
  21  -5 -13    5.87    6.50
  23  -7 -13   -1.80    6.87
   4 -20 -12  159.23    5.56
  20  -2 -12   -0.73    5.86
  25  -5 -11    2.38    6.85
  21   3  -9   -1.42    5.58
  15   7  -7   71.36    5.65
  17   7  -7    9.53    4.80
  13   9  -5  127.23    6.63
   0 -44  -4    5.13    2.87
  -3 -21  -3  119.26    4.81
  21  11  -3   -0.05    5.67
  -1 -47  -1    0.29    3.17
  -4 -42   2   17.63    3.82
  12  16   2   -1.10    3.66
  -6 -16   4    1.17    2.79
  -7 -25   5   62.96    4.58
  16  20   6   -0.09    4.28
  18  20   6   -2.06    4.89
  -7 -37   7    9.70    4.22
  -8 -30   8    1.37    4.14
   2  14  10    1.17    1.06
  12  22  10   77.19    5.06
  -9 -21  11    0.14    4.03
  -9 -37  13    7.42    4.63
  -5   3  13  533.28   16.89
 -10 -26  14    3.81    4.79
  -8  -4  16   21.33    3.95
  -4   8  16    3.99    2.24
  -2  12  16    0.20    1.77
 -11 -19  19    5.35    4.96
  -9  -5  19   84.29    5.66
  13  27  19    4.95    3.73
  -8   0  20  212.37    8.79
  -6   6  20  345.33   12.05
  -9  -3  21    3.77    4.52
   9  27  23    4.33    2.94
 -12 -20  24   10.76    5.32
 -11  -9  25   38.96    5.89
   5  25  25   34.17    2.24
  -8   4  26    1.33    4.17
  -1  19  27   46.11    3.16
  -8   6  30  141.02    7.86
  -7   9  31   -0.56    4.37
 -13 -17  33    3.19    6.21
 -12  -8  34   -2.06    5.80
 -13 -15  35    6.02    6.50
  15 -17 -17   18.32    5.85
  21 -27 -17    1.38    8.11
  21 -25 -17   -1.67    7.35
  21 -23 -17   -3.11    7.48
  10 -32 -16    0.59    3.79
  16 -12 -16    1.27    5.34
  20 -14 -16    0.44    6.38
  15  -9 -15   17.38    5.78
  21 -11 -15    2.07    6.51
   8 -14 -14  102.54    5.25
  10 -10 -14    8.63    3.66
  16  -6 -14    8.93    5.50
  18  -6 -14    1.55    5.68
  24 -12 -14   -2.73    7.63
  25 -11 -13    3.74    7.76
  22  -4 -12   -1.93    5.94
  24  -6 -12    1.48    6.58
  26 -10 -12   -0.38    7.05
  21  -1 -11   -2.23    6.01
   6  -6 -10  321.60   10.69
  14   2 -10    0.38    4.04
   1 -29  -9   13.44    1.46
  23   1  -9    1.92    5.85
   4 -50  -6    0.86    2.04
  10   6  -6    1.96    3.12
  14   8  -6   21.47    4.25
  18   8  -6    3.04    4.74
  -1 -37  -5   40.29    3.27
   1 -45  -5    6.48    2.64
  20  10  -4    1.36    5.34
  -3 -31  -3   62.74    3.90
  -1 -43  -3    5.85    3.06
   9   9  -3   70.37    4.33
  -2 -10  -2   39.42    2.17
  12  12  -2   27.59    4.02
  12  14   0    0.88    3.61
  -5 -19   1    2.91    2.69
  -6 -36   4    1.52    3.78
  -7 -27   5   60.31    4.63
  -7 -23   5  137.64    6.20
   7  17   7  259.17    8.95
  -8 -38  10   22.31    4.64
  -9 -31  11    2.08    4.49
  -5   1  11   22.57    2.95
 -10 -28  14   11.60    4.52
 -10 -24  14   25.23    4.96
   0  14  14  606.55   18.01
  13  25  15   20.44    4.01
  -9  -7  17  334.34   12.36
 -11 -33  19    2.28    4.94
   7  25  21    2.31    2.51
 -11 -11  23    7.30    4.55
  -9  -1  23   94.10    6.05
 -11  -7  27   37.10    5.48
 -12 -12  28   30.01    5.61
   8  28  28   24.04    2.91
 -13 -25  29    3.79    5.71
 -13 -19  31   -1.76    6.04
 -11  -3  33   10.18    5.75
  19 -19 -17    4.36    6.71
  10 -20 -16    4.77    3.27
  22 -18 -16   -5.69    7.16
   9 -35 -15    6.57    3.40
  17  -9 -15   13.76    5.47
  23 -15 -15    1.40    7.27
  12  -8 -14    9.46    4.05
   8 -44 -12    2.01    2.10
  14  -2 -12  135.09    7.45
  23  -3 -11   -4.66    6.53
  16   2 -10   50.61    5.65
  18   2 -10   -0.55    5.29
  22   0 -10   24.76    6.38
  24  -2 -10    5.02    6.72
  11   5  -7  221.14    8.84
  16   8  -6   -0.00    4.43
  19   9  -5    7.70    5.04
   2  -2  -4  526.42   15.84
  -2 -46   0   13.81    3.47
  -5 -33   1    3.84    3.41
  13  17   3   32.84    4.43
  14  18   4   18.89    4.43
  -7 -29   5   59.49    4.86
  17  19   5    5.38    4.37
  -6 -10   6    1.22    2.57
  -8 -32   8   36.47    4.66
  -8 -20   8  163.99    7.40
   7  21  13   43.41    3.14
 -10 -30  14    0.35    4.39
 -10 -22  14    1.88    4.46
  -8  -6  14   82.68    5.14
  -7  -1  15  137.77    6.19
  -5   5  15  335.11   11.19
  -7   1  17  213.74    8.34
 -10  -6  22   25.91    4.91
   8  26  22   37.08    3.21
 -12 -18  24    1.62    4.71
 -12 -14  26    2.27    5.20
 -13 -23  29    0.87    5.46
 -11  -5  29    8.16    5.53
  -5  13  29   55.64    4.65
 -12 -10  30   66.13    6.94
 -13 -15  33    3.46    5.59
  13 -31 -17    5.24    4.75
  13 -21 -17   38.98    5.47
  19 -31 -17    3.62    7.07
  12 -36 -16   -3.57    4.41
  14 -38 -16    0.90    4.97
   9 -17 -15  110.15    5.72
  11 -39 -15   -0.06    3.86
  20  -8 -14    0.54    6.40
  22 -10 -14    4.04    6.58
   7 -13 -13  258.04    9.21
   9  -9 -13  180.83    7.66
  13  -5 -13   82.65    6.00
   6 -12 -12   14.26    2.11
  18  -2 -12   20.43    5.74
   3 -11  -9   98.85    3.67
  19   3  -9    2.22    5.37
  12   4  -8  308.27   11.56
   2  -6  -6   59.40    2.35
   8   4  -6   12.60    2.76
  22   6  -6    4.23    6.08
  15   9  -5  103.88    6.62
   7   7  -3  622.35   19.55
  13  11  -3  129.95    6.65
  20  14   0   -0.02    5.11
  -3  -7   1   41.92    2.34
   9  15   3  117.35    5.40
  19  17   3    2.08    4.61
  18  18   4    4.39    4.48
  -7 -21   5  159.91    6.84
  -6 -42   6    1.80    3.94
  -4  -2   6  106.20    4.37
  -7  -9   9   78.18    4.60
  -9 -33  11    4.34    4.71
  -9 -19  11    5.57    3.82
   9  21  11    1.34    2.89
  15  23  11    1.03    3.89
  -7  -3  13  115.70    5.56
 -10 -20  14   20.13    4.66
 -11 -17  19   21.32    5.14
 -10  -8  20   15.01    4.51
 -11 -13  21    1.62    4.90
  11  27  21   -0.19    3.24
 -12 -28  22   -1.00    5.06
 -12 -26  22   21.13    5.74
 -12 -24  22   -0.33    5.23
  -8   2  22  413.69   14.54
 -10  -4  24   20.77    4.89
  11  29  27    5.66    3.27
 -13 -21  29    2.89    5.72
  -9   3  29   23.07    5.12
 -10   0  30  113.95    7.50
 -13 -17  31   -0.80    6.00
 -12  -8  32   57.81    6.88
 -13 -13  35   15.86    6.41
  15 -19 -17   10.06    5.61
  17 -33 -17   -0.30    2.61
  17 -19 -17    6.49    6.39
  19 -21 -17   -0.77    6.27
  10 -22 -16    1.89    3.74
  12 -16 -16    6.89    4.33
  14 -14 -16    0.98    5.00
  20 -16 -16    1.63    6.03
  22 -20 -16    1.94    7.71
  11 -13 -15   34.69    4.56
  13 -41 -15   -0.62    4.61
  13 -11 -15    9.46    4.92
  24 -14 -14    3.19    7.62
  19  -5 -13    6.35    6.00
  23  -9 -13   -0.99    7.04
   8  -8 -12  542.40   17.55
  16  -2 -12   -2.79    4.71
   6  -2  -8  976.78   29.81
  20   4  -8   11.22    5.67
  21   5  -7    8.09    5.86
  17   9  -5   27.33    4.73
  14  10  -4   11.61    3.97
  -2 -42  -2    0.31    3.12
   9  11  -1    5.12    2.95
  13  13  -1   25.59    4.04
  19  13  -1    0.45    5.05
   2   4   0   -0.34    0.94
  13  15   1    0.39    3.96
  -2  -2   2  338.38   10.34
  16  18   4    1.16    3.99
  -7 -31   5   67.52    5.16
  -5  -7   5 1041.73   31.65
   3  11   5 2861.20   84.53
  10  18   6    1.30    2.89
  -7 -13   7  282.70   10.10
  -6  -6   8  315.78   10.76
 -10 -32  14   10.88    4.74
  12  24  14    0.92    3.50
  -9  -9  15  433.14   15.13
 -10 -14  16    0.15    3.85
 -11 -27  17   21.96    5.15
 -11 -25  17   34.84    5.17
  -3  11  17   58.44    3.14
  12  26  18   28.22    3.89
  -7   3  19    5.38    3.47
 -12 -22  22   37.15    5.87
  -4  12  22   45.45    3.50
 -12 -16  24   33.04    5.76
   7  27  27    6.76    2.37
  -2  18  28   25.39    3.49
 -13 -19  29    3.74    6.03
  13 -29 -17    8.89    5.01
  19 -29 -17    6.92    7.13
  19 -23 -17    3.29    6.79
  16 -14 -16   -1.11    5.75
  22 -22 -16   -7.42    7.45
  19 -11 -15    6.79    6.35
  21 -13 -15    1.73    7.08
  23 -17 -15   -3.23    8.03
   5 -23 -13   54.34    3.01
  11 -45 -13    0.13    3.50
  11  -7 -13   76.03    5.30
  21  -7 -13   -1.30    6.38
  25 -13 -13   -2.34    7.86
  24  -8 -12   -0.00    6.99
  26 -12 -12    4.59    7.96
  13  -1 -11   13.67    4.38
  19  -1 -11   -0.40    5.44
  25  -7 -11    0.25    6.86
  15   3  -9   14.13    4.80
  17   3  -9    3.66    5.07
   7   1  -7  346.62   11.56
  16  10  -4    1.14    4.60
  14  12  -2   93.96    5.96
  18  12  -2   11.42    5.34
  -4 -38   0    0.02    3.25
  -4 -14   0   -0.14    2.05
  -3 -45   1   -0.49    3.40
   9  13   1   11.42    3.13
  14  16   2  108.68    6.18
  18  16   2   15.91    4.80
   3   9   3  425.18   13.04
  15  17   3   25.99    4.47
  17  17   3   10.28    4.28
  -7 -39   7    9.86    4.21
   5  15   7  408.46   12.86
  -8 -34   8   -0.32    3.89
  -8 -18   8    3.27    3.68
  -8 -40  10   -3.05    4.27
  -8 -12  10   -0.34    3.59
  14  22  10   -0.19    3.79
  10  22  12  107.64    5.27
  11  23  13   32.45    3.83
  15  25  15   12.41    4.21
 -11 -29  17   17.53    5.20
 -11 -23  17   53.91    5.70
 -10 -10  18    3.11    3.98
 -12 -20  22    4.93    4.98
  -9   1  25  110.70    6.85
  -7   7  25  143.89    6.94
   1  21  25   71.06    2.76
 -10  -2  26   -3.57    4.67
  -4  14  26    1.11    2.98
   6  26  26    0.44    1.98
 -13 -27  27    6.13    5.67
 -13 -25  27    1.00    5.73
 -13 -23  27    3.44    5.56
 -13 -15  31   -0.93    5.84
 -11  -3  31    1.77    5.25
 -13 -13  33    3.03    5.59
 -12  -6  34   19.79    5.68
  13 -25 -17    4.40    4.74
  17 -31 -17   10.11    5.86
  17 -21 -17    5.38    5.83
  19 -27 -17    0.85    7.06
  19 -25 -17    5.06    6.62
  10 -28 -16    0.20    3.69
  22 -24 -16    4.64    7.98
  18  -8 -14    6.93    5.66
  24 -16 -14   -1.74    8.19
  15  -5 -13   10.39    4.94
  17  -5 -13    3.91    5.15
  12  -4 -12  129.72    6.74
  20  -4 -12   12.00    6.24
  20   0 -10   -4.41    5.96
   9   3  -7  227.47    8.58
  23   3  -7    3.81    6.20
  -2 -36  -4    2.96    2.70
  -2 -16  -4    0.70    1.55
  10   8  -4   11.48    3.40
  22   8  -4    0.26    5.17
  -3 -33  -3   70.73    4.12
  -3 -19  -3  385.53   12.23
  15  11  -3   22.65    4.72
  17  11  -3   11.57    4.64
   5   7  -1   14.58    2.22
  14  14   0  195.61    8.53
  18  14   0   26.23    5.27
  15  15   1    5.17    4.31
  17  15   1    2.50    4.48
  16  16   2   -1.90    4.20
  -5 -41   3    7.87    3.73
  -5 -11   3  264.09    9.00
  -7 -33   5   45.53    4.59
  -7 -19   5  272.50    9.95
  11  19   7  106.10    5.60
  16  22  10   20.83    4.51
  -9 -35  11    3.34    4.44
  -9 -17  11   11.80    3.76
 -10 -18  14   -4.91    4.22
 -11 -31  17    7.75    4.95
   7  23  17   71.62    3.79
  11  25  17   36.01    4.04
 -11 -15  19    5.86    4.81
  10  26  20   49.79    3.96
 -11  -9  23   23.11    5.27
 -11  -7  25   24.04    5.41
 -12 -12  26    0.75    5.37
  -6  10  26    0.04    3.33
 -13 -21  27   15.00    5.60
 -12 -10  28   -0.55    5.20
  -8   6  28    0.99    4.21
 -13 -17  29    8.10    5.79
  -7   9  29   23.23    4.57
 -13 -11  35    5.82    5.47
  17 -23 -17    5.10    6.28
  10 -26 -16   -2.70    3.76
  20 -18 -16   -1.02    6.85
  15 -11 -15   33.31    5.59
  17 -11 -15   18.66    5.64
  23 -19 -15   -4.53    7.98
  14  -8 -14   27.47    5.28
  22 -12 -14    0.52    6.59
  25 -15 -13    2.19    8.35
  22  -6 -12    4.63    6.51
  15  -1 -11    0.03    4.80
  17  -1 -11    0.75    5.08
  21  -3 -11   -2.52    5.94
  23  -5 -11    3.57    6.64
  12   0 -10   -1.58    3.85
  21   1  -9   -4.53    6.04
   4  -6  -8   33.51    2.31
  18   4  -8    0.32    5.14
  22   2  -8    7.05    5.81
  24   0  -8    2.94    6.48
  21   7  -5    4.72    5.75
  16  12  -2    0.62    4.13
  15  13  -1    3.04    4.32
  17  13  -1    2.84    4.29
  16  14   0   -3.32    4.28
  -5 -17   1   42.79    3.29
  -6 -28   2  104.74    5.45
  -6 -26   2    1.31    3.00
  -6 -24   2  140.34    6.22
  -6 -14   4  141.19    5.87
   7  15   5  372.71   12.18
  12  20   8   56.39    4.72
  13  21   9   10.19    3.77
   8  22  14   44.15    3.38
  -5   7  17  112.52    5.08
 -11 -11  21    0.16    4.42
 -12 -18  22   82.72    6.79
  -6   8  22  224.04    8.62
 -12 -14  24    5.37    4.70
  -8   4  24   63.98    5.02
 -11  -5  27   45.52    5.99
 -12  -8  30    0.09    4.98
 -14 -20  36   -3.61    6.50
  15 -29 -17    9.24    5.42
  15 -25 -17    6.32    5.31
  15 -23 -17   10.92    5.79
  17 -29 -17    0.00    6.75
  17 -27 -17   -4.29    6.38
  17 -25 -17   -0.76    5.96
  12 -34 -16   -0.11    4.35
  12 -18 -16    0.45    4.28
  14 -16 -16   -1.39    5.35
  18 -16 -16   -2.23    5.89
  21 -15 -15   -1.38    6.36
  23 -21 -15   -4.73    8.27
   8 -16 -14    3.23    2.92
  10 -12 -14   41.35    4.14
  16  -8 -14   -2.13    5.60
  20 -10 -14    5.72    6.32
   5 -25 -13   82.26    3.69
  23 -11 -13    5.22    7.06
   4 -22 -12    6.77    1.83
  10  -6 -12  301.52   11.05
  26 -14 -12   -0.16    7.82
   3 -21 -11    4.26    1.51
  22  -2 -10    0.75    6.21
   7  -3  -9   94.97    4.49
  23  -1  -9    0.47    6.26
  10   2  -8  487.68   16.26
  16   4  -8   33.81    5.10
  19   5  -7   11.65    5.43
  20   6  -6   -0.66    4.90
  11   7  -5  386.13   13.47
   2 -50  -4    0.48    2.53
  -4 -26  -2  104.21    4.82
  -3 -41  -1   -0.07    3.19
   7   9  -1   80.33    4.00
  10  16   4    0.69    2.87
  -8 -36   8   26.33    4.54
   8  18   8    7.46    2.71
   6  18  10   13.18    2.58
   9  23  15  107.90    5.07
 -10 -12  16    1.41    3.66
   4  20  16   10.23    1.66
  10  24  16    2.32    3.08
 -11 -33  17    8.02    5.21
   8  24  18   -0.39    2.66
   9  25  19   10.80    3.08
 -13 -19  27   25.61    6.29
 -10   0  28    0.61    4.70
  -3  17  29   35.76    3.60
 -13 -13  31   -1.07    5.28
 -10   2  32   66.15    6.30
 -14 -22  34   -1.18    6.15
  15 -27 -17    6.72    5.49
  14 -36 -16    0.81    5.17
  16 -16 -16   -0.56    5.59
  20 -20 -16   -1.66    6.83
   9 -33 -15   10.16    3.62
  23 -23 -15   -2.16    8.52
  12 -10 -14   51.03    4.97
  24 -18 -14    1.64    8.18
  18  -4 -12   -3.24    5.10
  24 -10 -12   -2.01    7.00
  11  -3 -11   -0.26    3.83
  25  -9 -11   -0.09    7.11
   8   0  -8   95.93    4.81
   4  -2  -6   99.54    4.07
  12   6  -6   28.28    4.35
  23   5  -5    6.44    5.91
  21   9  -3    3.64    5.60
  -4 -28  -2    0.77    2.80
  -4 -24  -2    1.05    2.49
  10  10  -2   51.03    4.02
  -6 -30   2    1.45    3.30
  -6 -22   2    1.57    2.90
  -4 -44   2    0.08    3.49
  -8 -16   8  398.55   13.71
  15  21   9    1.62    3.87
  17  21   9    1.57    4.43
  -9 -37  11   -3.79    4.62
  -6   0  12   -1.07    2.59
 -10 -36  14    5.29    4.75
  -6   2  14   29.38    3.27
  14  24  14   10.58    3.84
  14  26  18   -0.17    3.81
  -9  -3  19   73.14    5.39
 -12 -24  20   44.05    5.86
   4  22  20    0.37    1.61
  -7   5  21    1.05    3.34
  12  28  24    9.12    3.47
 -13 -27  25    7.20    5.40
 -13 -25  25    7.47    5.60
  -9   3  27  147.21    7.76
 -13 -15  29   12.53    5.78
 -11  -3  29   17.60    6.94
 -12  -6  32    3.87    4.72
 -13 -11  33    5.41    5.80
 -14 -20  34   13.43    6.33
 -14 -18  36    1.96    5.84
  18 -18 -16    2.85    5.86
  20 -22 -16   -1.08    6.63
  11 -15 -15  155.00    7.56
  13 -13 -15   45.59    5.42
   8 -36 -14    2.81    2.90
  10 -40 -14   -0.51    3.39
  22 -14 -14   -5.21    6.89
  24 -20 -14    2.84    8.72
  19  -7 -13    7.96    6.10
  21  -9 -13    3.96    5.98
  25 -17 -13    9.93    7.83
   4 -30 -12    0.33    1.56
  14  -4 -12   -0.38    4.41
  26 -16 -12    2.01    7.88
   9  -5 -11   15.69    4.08
  27 -15 -11   -6.38    8.24
  18   0 -10   22.03    5.36
   9  -1  -9   60.16    4.05
   0 -26  -8   -0.27    1.43
  17   5  -7   34.86    5.57
   6   4  -4  102.55    4.48
   8   6  -4   18.64    2.93
  -3 -11  -1    4.27    1.66
   7  11   1   34.21    2.89
  10  14   2   15.93    3.39
  -3  -3   3   77.48    3.23
   7  13   3  107.22    4.71
  -7 -35   5   21.27    4.06
  18  20   8    1.74    3.85
  -9 -27   9    9.32    4.31
  -9 -25   9    5.12    3.83
  -9 -15  11    3.65    3.67
 -10 -28  12   -1.11    4.38
 -10 -26  12   44.88    4.86
 -10 -24  12   -0.69    4.51
  -6   4  16    3.75    2.87
  -9  -5  17  383.72   13.69
  -4  10  18  101.42    4.51
 -11 -13  19    3.89    4.72
 -12 -30  20   -0.15    5.10
 -12 -22  20    3.28    4.90
 -10  -6  20  102.37    6.33
  -9  -1  21    2.09    3.83
  13  27  21   -1.91    3.56
 -12 -16  22    3.98    5.05
 -10  -4  22  128.75    7.11
  -5  11  23   20.88    3.20
 -13 -23  25    9.87    6.45
  10  28  26   -0.08    2.99
 -13 -17  27   20.42    5.85
  -9   5  31   -0.22    4.94
 -14 -22  32   13.31    5.73
  12 -20 -16    0.78    4.45
  20 -24 -16    0.44    6.68
  11 -37 -15    8.08    4.11
  21 -17 -15    0.32    6.91
  13  -7 -13   27.12    4.68
  10 -46 -12    0.69    3.11
  16  -4 -12   30.96    5.41
  14   0 -10   71.09    5.45
  16   0 -10   -2.94    4.90
  19   1  -9   -2.26    5.28
  25  -5  -9   -2.25    6.47
  18   6  -6   -0.53    4.91
  22   4  -6   -1.37    5.61
  19   7  -5   19.35    5.51
  20   8  -4    2.84    5.06
  10  12   0    0.14    3.37
   5   9   1   38.92    2.52
  -6 -32   2   46.64    4.28
  -7 -17   5  120.60    5.71
   5  13   5  770.37   23.43
  11  17   5  267.99    9.98
  -5  -3   7   35.57    2.88
  14  20   8    0.87    3.75
  -9 -29   9    5.96    4.07
  -9 -23   9    7.81    3.78
 -10 -30  12   47.14    5.39
  -8  -2  16    0.71    3.38
 -11 -17  17   28.05    4.80
 -10  -8  18   68.54    5.22
  -8   0  18   -0.83    3.45
 -12 -20  20   85.01    6.39
 -12 -12  24   28.25    5.26
 -10  -2  24   84.45    6.07
 -13 -21  25   16.90    5.77
 -12 -10  26    0.57    4.84
 -12  -8  28   19.83    5.62
 -14 -18  34   -2.38    5.94
  12 -32 -16   -0.65    4.42
  14 -18 -16    0.80    5.91
  20 -28 -16   -0.13    7.59
  20 -26 -16   -1.34    7.28
   9 -21 -15   33.16    4.04
  13 -39 -15   -0.00    4.71
  15 -13 -15   33.00    5.80
  17 -13 -15   34.93    6.56
  19 -15 -15    7.72    6.39
  12 -42 -14   -2.33    4.25
  18 -10 -14    0.00    5.30
   9 -11 -13  186.76    7.65
  17  -7 -13    7.84    5.00
  23 -13 -13    0.87    6.75
  25 -19 -13   -0.85    8.27
  20  -6 -12    5.18    6.19
  19  -3 -11   -0.20    5.49
  24  -6 -10    0.35    6.87
  26 -10 -10    0.58    7.48
   0 -28  -8   90.00    3.39
  20   2  -8    1.62    5.46
  21   3  -7    6.04    5.39
   0 -40  -6   -0.61    2.37
  -1 -39  -5   15.94    2.76
  -3 -35  -3   16.73    3.02
  11   9  -3  240.94    9.21
  -4 -22  -2  233.64    8.16
  -5 -37   1    4.14    3.40
  -6 -20   2  386.42   12.94
  -4  -8   2    2.04    2.03
  -6 -40   4   -0.82    3.70
  -8 -26   6    5.87    3.66
  12  18   6    0.16    3.42
  -7 -11   7  391.98   13.15
  13  19   7   26.05    4.06
  -8 -38   8   -1.85    4.01
  16  20   8   33.80    4.84
  -9 -31   9   10.83    4.66
 -10 -22  12  111.13    6.61
   5  19  13   59.29    3.05
 -11 -27  15   37.46    5.13
 -11 -25  15   59.37    5.61
  -9  -7  15  468.85   16.08
 -11  -7  23   56.37    5.85
  -9   1  23  102.33    6.16
  -5  13  27  128.26    6.10
 -13 -13  29    7.69    5.79
 -12  -6  30   42.04    6.30
 -10   2  30    1.63    5.17
 -13 -11  31    0.32    5.64
 -14 -20  32    6.71    6.04
  14 -34 -16   -4.10    5.22
  18 -20 -16    0.55    5.78
  21 -19 -15    0.66    6.48
  14 -10 -14    0.75    4.53
  16 -10 -14    7.51    5.91
  22 -16 -14    2.08    6.71
  15  -7 -13   22.66    5.27
  24 -12 -12   -0.89    6.99
  21  -5 -11   -0.86    6.17
  25 -11 -11   -3.75    7.24
  20  -2 -10   28.57    6.32
  13   1  -9    2.65    3.99
  22   0  -8    0.03    5.53
  24  -2  -8   -0.53    6.33
  23   1  -7    5.78    5.66
  14   6  -6    3.76    3.76
   5   1  -5   89.36    3.86
  13   7  -5  194.89    8.28
  12   8  -4   56.50    4.53
  -4 -40   0   44.91    4.09
  20  12   0   23.59    5.66
  20  14   2    8.41    5.08
  -5 -43   3    3.01    3.68
   5  11   3  266.02    8.75
  19  17   5   12.40    4.70
  -8 -28   6    1.01    3.63
  -8 -24   6   -1.22    3.37
  17  19   7   12.21    4.53
  -9 -21   9    2.49    3.59
  -7  -7   9   46.90    3.66
   9  19   9   55.90    3.72
  -8 -10  10  637.05   20.55
   4  16  10   17.97    1.89
 -10 -32  12    3.36    4.53
  -8  -4  14    1.16    3.15
 -11 -29  15   16.44    5.12
 -11 -23  15    5.97    4.37
  13  25  17    7.94    3.61
  -8   2  20   56.00    4.57
 -11  -9  21    0.87    4.63
 -12 -14  22   68.19    5.96
 -13 -19  25   27.35    5.44
 -11  -5  25  110.01    6.92
  -8   6  26    0.34    3.72
 -13 -15  27   18.89    5.67
 -14 -24  30   12.49    5.82
  -4  16  30   -1.79    3.36
 -11  -1  31   -0.00    5.14
 -13  -9  33    0.66    5.40
 -14 -16  34    7.31    6.29
  12 -22 -16    0.24    4.24
  16 -34 -16    7.22    3.45
  18 -32 -16    2.89    6.51
  15 -39 -15    1.27    5.42
  11  -9 -13  132.10    6.46
  13  -3 -11    2.18    4.02
  22  -4 -10    5.05    6.30
   1 -31  -9    6.10    1.36
   5  -7  -9  411.43   13.05
  17   1  -9    1.70    5.05
  21  -1  -9   -2.49    5.37
  23  -3  -9    0.00    5.81
   0 -24  -8  470.76   14.17
   9   5  -5  149.17    6.33
  22   6  -4   -0.96    5.60
  -4 -32  -2   -0.33    2.82
   4   4  -2  113.78    4.30
  11  11  -1   37.37    3.95
  -2 -48   0    2.44    3.25
  11  15   3   19.05    3.41
  -7 -37   5   17.12    4.08
  -8 -30   6    0.75    3.71
  -8 -22   6   14.65    3.49
  -6  -8   6   81.75    4.14
  18  18   6    2.74    4.68
  15  19   7   21.18    4.31
  -8 -14   8   29.00    3.80
  -9 -33   9    5.83    4.27
 -10 -20  12    3.06    3.99
 -11 -31  15   10.72    5.03
 -11 -21  15   67.38    5.72
 -10 -10  16    3.29    3.50
 -11 -15  17   27.26    4.90
  -6   6  18   45.83    3.65
 -12 -18  20    4.20    4.45
 -13 -29  23    2.69    5.25
 -13 -27  23    6.85    5.17
 -13 -25  23    4.83    5.40
 -10   0  26    1.10    4.41
 -11  -3  27   74.12    6.60
  -7   9  27   90.41    5.58
  11  29  29    5.53    3.20
 -14 -22  30    1.64    5.32
  -8   8  30    1.28    4.55
 -14 -18  32   14.69    5.81
  12 -30 -16    0.72    4.45
  12 -24 -16   -2.14    4.37
  14 -20 -16    1.24    4.93
  16 -20 -16    0.15    4.68
  18 -30 -16    1.59    6.64
  18 -22 -16    0.09    5.93
  11 -17 -15   59.01    5.06
  13 -15 -15   17.08    4.53
  21 -21 -15   -1.71    6.91
   8 -18 -14   51.88    3.55
  10 -14 -14    2.18    3.51
  19  -9 -13    6.16    5.75
  23 -15 -13   -4.99    7.02
   6 -14 -12  311.56   10.37
   8 -10 -12    6.79    3.09
   5 -13 -11   16.86    2.30
  17  -3 -11   -0.26    5.04
  15   1  -9   11.83    4.77
  12   2  -8   28.49    4.14
  15   7  -5   25.35    4.65
  21   5  -5   12.27    5.45
  -2 -38  -4    9.22    2.81
  -1 -45  -3    4.78    2.87
   3   1  -3 4237.89  125.01
  -1 -49  -1    6.78    3.12
  19  11  -1    0.38    5.08
  -5 -15   1   68.22    3.60
  11  13   1    7.41    3.25
  -6 -34   2   -0.41    3.34
  19  15   3    0.96    4.54
  -6 -12   4    1.57    2.58
   8  16   6    5.66    2.68
  -9 -19   9   51.54    4.44
 -10 -34  12   19.39    4.93
 -11 -33  15    7.40    5.01
  15  25  17    4.78    3.93
 -12 -28  18    2.06    5.04
 -12 -26  18   26.33    5.30
 -11 -11  19   39.41    5.18
 -13 -23  23   14.28    5.63
  -7   7  23   22.29    3.82
  11  27  23    4.57    3.17
 -13 -17  25   11.36    5.38
   9  27  25   17.64    2.98
  -9   5  29   27.10    5.43
 -14 -20  30   14.04    6.23
 -12  -4  32   31.79    5.98
  12 -28 -16    0.21    4.58
  14 -32 -16   -1.44    4.90
  16 -32 -16    4.54    5.77
  18 -28 -16    1.15    6.38
  18 -26 -16    1.51    6.06
  18 -24 -16    3.34    6.43
   9 -29 -15   27.98    3.90
  17 -15 -15   15.78    5.75
  19 -17 -15    8.58    6.21
  21 -23 -15    0.25    7.41
  12 -12 -14    1.02    4.18
  18 -12 -14    5.42    5.52
  20 -14 -14    7.32    6.24
  22 -18 -14   -0.67    6.65
  12  -6 -12    6.65    4.02
  18  -6 -12   19.84    5.70
  22 -10 -12    1.70    6.62
  24 -14 -12    0.42    6.84
   9 -47 -11    0.64    2.67
  15  -3 -11    4.50    4.80
  25 -13 -11    0.02    7.41
  26 -12 -10   -2.28    7.50
  25  -7  -9    3.82    6.93
  18   2  -8   18.53    5.16
   1 -41  -7    8.52    2.17
  11   3  -7  227.15    8.95
  19   3  -7    5.20    5.00
  10   4  -6   85.22    4.94
  20   4  -6    0.82    5.25
  14   8  -4   -1.88    3.61
  16   8  -4   10.03    4.29
  -3 -17  -3  227.87    7.56
  -2 -44  -2   10.63    3.16
   8   8  -2    2.01    2.54
  12  10  -2  180.27    7.74
  18  10  -2    3.62    4.48
  22   8  -2    3.17    5.63
  -3 -47   1   -0.35    3.35
  19  13   1    0.54    4.89
  -4  -4   4  433.02   13.56
  12  16   4   45.22    4.33
  18  16   4   -0.35    4.32
  13  17   5   66.45    4.77
  17  17   5   17.09    4.84
  -8 -32   6    0.33    3.74
  14  18   6    0.42    3.92
  16  18   6    1.89    3.89
  -9 -13  11    4.62    3.43
   7  19  11    0.13    2.25
  -8  -6  12    1.33    3.16
  -9  -9  13  192.68    8.19
  -7   1  15  135.25    6.00
 -12 -30  18    8.80    5.00
  12  26  20    0.16    3.36
  -2  16  22  187.69    6.52
 -13 -21  23   14.09    5.59
 -12 -10  24    1.07    4.95
  -6  10  24   69.41    4.51
  -9   3  25  194.76    8.68
 -12  -8  26   -0.15    4.86
 -13 -13  27   31.26    5.48
 -14 -24  28    0.42    5.05
 -13 -11  29   13.27    5.75
 -14 -16  32   -0.03    5.82
 -14 -14  34   -1.45    5.99
  16 -22 -16    1.27    5.39
   9 -27 -15   24.02    3.81
   9 -25 -15   27.30    3.90
  15 -15 -15   30.87    5.75
  21 -27 -15    1.79    7.62
  21 -25 -15    3.04    7.17
   7 -37 -13    4.71    2.58
  20  -8 -12    9.90    6.31
   7  -9 -11   23.10    2.88
  23  -9 -11   -4.25    6.77
  12  -2 -10  414.04   14.48
  18  -2 -10   -1.37    5.19
  24  -8 -10   -2.25    6.76
   0 -30  -8   -0.73    1.58
   7   3  -5  103.44    4.57
  23   3  -5    0.32    5.50
  13   9  -3  162.66    7.41
  17   9  -3   11.47    4.82
  -4 -20  -2    2.19    2.31
  18  12   0    1.75    4.29
  -6 -18   2   33.73    3.39
  18  14   2   -1.60    4.62
  -7 -15   5  360.50   12.30
  -8 -20   6    4.89    3.18
  -8 -40   8   11.94    4.29
  -9 -35   9    1.01    4.25
 -10 -18  12  146.56    7.11
  14  22  12   36.50    4.33
  16  22  12   -0.33    4.13
  -7  -1  13   82.77    4.50
   3  17  13   56.16    2.40
  12  24  16   -0.11    3.38
 -12 -32  18   -2.50    5.19
 -12 -16  20   68.23    5.86
  -8   4  22    3.18    3.58
  -3  15  23   29.57    2.80
 -14 -22  28    6.38    5.78
 -12  -6  28    1.23    5.33
 -11  -1  29   17.75    5.32
 -14 -18  30   -3.97    5.81
   8  28  30    1.16    2.47
 -13  -9  31   -0.50    5.51
  16 -30 -16   -2.87    5.62
  16 -24 -16   -0.09    5.41
  11 -35 -15    2.99    4.02
  13 -37 -15    4.73    4.93
  19 -19 -15    0.96    6.55
  22 -20 -14    0.44    7.21
   9 -41 -13    2.90    3.13
  17  -9 -13   10.71    5.51
  21 -13 -13   -2.42    6.80
  23 -17 -13   -2.04    6.96
   4 -26 -12    6.15    1.76
  10  -8 -12   88.93    5.23
  14  -6 -12  114.72    6.91
  16  -6 -12    0.55    5.02
  19  -5 -11   -2.06    5.68
  16   2  -8    1.12    4.68
  24  -4  -8    4.04    6.46
   5  -3  -7   33.47    2.47
  22   2  -6   -0.42    5.91
  24   0  -6    3.18    5.71
   0 -46  -4   -0.05    2.53
  15   9  -3   47.77    5.07
  21   7  -3    3.23    5.51
   0 -50  -2    3.00    2.91
  -3 -43  -1   -0.85    3.16
  -4 -12   0  784.50   23.88
  12  12   0  411.41   14.10
  -5 -39   1    2.21    3.39
  -4 -46   2    7.14    3.67
  12  14   2  202.74    8.33
  -7 -25   3   76.59    4.94
  17  15   3   11.65    4.61
  15  17   5   22.00    4.39
  -8 -34   6    4.38    3.91
   6  16   8    4.03    2.14
 -10 -36  12    3.39    4.23
 -11 -35  15    1.96    4.33
  -7   3  17  211.70    8.22
 -10  -4  20   32.51    4.65
 -12 -12  22    9.32    4.67
 -13 -19  23   -0.02    5.04
 -13 -15  25   21.50    5.55
 -10   2  28   40.38    5.37
 -13  -7  33    6.60    5.43
  14 -28 -16   -1.68    5.05
  14 -26 -16   -3.94    5.00
  14 -24 -16    0.36    4.80
  16 -28 -16   -0.90    5.98
  16 -26 -16   -2.41    5.55
  11 -19 -15   21.34    4.50
  14 -12 -14    6.00    4.43
  16 -12 -14    0.37    4.87
  20 -16 -14   -3.24    6.21
  22 -22 -14    1.24    7.53
  13  -9 -13   38.90    4.61
  24 -16 -12    2.53    7.21
  11  -5 -11   24.28    3.89
  21  -7 -11   -0.25    6.16
  25 -15 -11    4.39    7.57
  22  -6 -10   -3.73    6.17
  26 -14 -10   -0.17    7.34
  19  -1  -9    1.65    4.82
  23  -5  -9   -2.37    6.41
   2 -12  -8   20.44    1.41
  20   0  -8    7.57    5.63
  21   1  -7    4.49    5.81
  23  -1  -7    5.51    6.27
  -3 -37  -3   22.68    3.16
  -4 -34  -2   55.51    3.87
   6   6  -2  181.07    6.54
  14  10  -2    1.93    3.89
  16  10  -2   28.26    4.75
  -5 -27  -1   -0.37    2.76
  13  11  -1    9.67    3.58
  17  11  -1    0.88    4.15
   8  10   0   -0.25    2.42
  17  13   1    2.24    4.21
  -7 -29   3   37.96    4.04
  -5  -9   3  412.86   13.18
  13  15   3   73.21    5.04
  -6 -42   4    3.89    3.67
   8  14   4    3.14    2.54
  14  16   4   -0.16    3.55
  16  16   4    5.11    4.60
  -6  -4   8  167.24    6.39
  -9 -17   9   31.10    3.91
  -3   7  11   11.40    1.70
  17  21  11    0.41    4.07
 -10 -12  14   35.02    4.46
 -11 -13  17   98.71    5.88
  -9  -3  17   12.79    3.73
 -12 -20  18    3.28    4.31
 -10  -6  18    5.93    4.21
  -9  -1  19   16.89    3.78
  14  26  20   26.96    4.11
 -11  -7  21    1.67    4.23
  -1  17  21   20.07    1.94
 -10  -2  22   42.96    4.96
 -11  -5  23   10.35    4.70
  -4  14  24    6.33    2.68
 -14 -20  28   -1.19    5.36
 -14 -16  30   35.18    6.41
 -12  -4  30   -2.69    5.27
 -14 -14  32   27.58    6.33
 -14 -12  34   13.11    6.25
  13 -17 -15   31.84    5.26
  15 -37 -15    3.91    5.68
  19 -21 -15    3.71    6.30
   8 -20 -14    1.32    2.97
  10 -38 -14    0.40    3.58
  18 -14 -14   -1.56    6.09
  22 -24 -14    0.36    7.32
   7 -17 -13   41.00    3.42
  11 -43 -13    6.44    3.82
  15  -9 -13   14.09    4.94
  19 -11 -13    8.93    5.97
  23 -19 -13    1.35    7.10
  22 -12 -12   -1.29    6.23
   3 -23 -11   24.71    1.71
   8 -48 -10    1.34    2.20
  14  -2 -10    1.60    4.11
  16  -2 -10   49.00    5.40
  20  -4 -10   -5.30    6.14
  21  -3  -9    2.36    5.80
  25  -9  -9   -7.03    7.21
  22  -2  -8   12.81    6.21
  17   3  -7   18.87    4.80
   6   0  -6   13.45    2.42
   8   2  -6   13.83    2.95
  18   4  -6    6.54    4.57
  19   5  -5    7.77    4.90
  20   6  -4    0.96    4.75
   9   7  -3  239.34    8.73
  -5 -29  -1    6.71    3.00
  -5 -25  -1   12.88    2.80
  15  11  -1    6.37    4.02
  21   9  -1    5.64    5.31
  14  12   0    2.12    3.81
  16  12   0   75.56    5.60
  13  13   1   21.84    3.94
   8  12   2    8.76    2.57
  14  14   2    7.43    3.86
  16  14   2   28.01    4.57
  -7 -31   3   22.01    3.76
  -7 -23   3  122.01    5.68
  15  15   3   17.90    4.29
   9  17   7  289.34   10.10
  -9 -37   9    2.27    3.98
  -4   4  10  122.99    4.74
  -7  -3  11   24.13    3.13
  13  21  11   -0.53    3.52
 -10 -16  12    3.54    3.79
   8  20  12  173.99    6.58
  11  23  15    9.35    3.21
  14  24  16   -1.06    3.68
  -3  13  19    6.78    2.22
  11  25  19    4.80    3.23
 -12 -14  20    0.45    4.77
 -13 -27  21    0.25    5.06
 -13 -25  21    0.51    5.21
  10  26  22    0.00    2.94
 -13 -17  23    8.03    4.82
   8  26  24    0.25    2.56
 -11  -3  25   24.76    5.01
 -14 -26  26    0.64    5.25
  12  28  26   -0.80    3.56
  15 -17 -15   21.85    5.44
  19 -31 -15    3.49    7.32
  12 -40 -14    4.15    4.33
  22 -26 -14    3.22    7.52
   9 -13 -13   16.02    3.30
  24 -18 -12   -0.95    7.35
   9  -7 -11   11.87    3.20
  23 -11 -11   -0.53    6.59
  24 -10 -10   -0.19    6.61
   7 -49  -9    1.14    1.62
  10   0  -8   -0.44    3.00
  -1 -27  -7  146.62    5.10
  13   3  -7    2.66    3.44
  15   3  -7   47.77    4.95
  -4 -42   0   -0.48    3.20
  15  13   1    3.35    4.07
   2   6   2  487.81   14.67
  -8 -36   6    0.47    3.61
  -8 -18   6   27.91    3.82
  -8 -12   8  291.05   10.47
 -10 -28  10   57.59    5.13
 -10 -26  10   -1.45    3.97
  -2   8  10 4904.34  144.51
  15  21  11    2.21    3.68
 -11 -29  13   19.68    4.85
 -11 -27  13   16.49    4.56
 -11 -25  13    9.22    4.43
   6  20  14   74.80    3.50
  -9  -5  15   19.98    3.89
 -10  -8  16    0.63    3.80
 -12 -18  18   28.76    5.23
  -2  14  18   29.99    2.27
 -11  -9  19   21.69    4.58
  -7   5  19  130.23    6.08
  -6   8  20    0.20    3.13
 -13 -23  21   -1.69    5.12
  -9   1  21   -1.42    3.49
   5  23  21   -0.71    2.08
  13  27  23    3.76    3.69
 -10   0  24   -1.54    4.24
 -13 -13  25   48.65    5.77
 -14 -24  26   -0.78    5.06
  -2  18  26    1.18    2.43
 -13 -11  27   37.44    5.69
  -9   5  27  120.73    7.01
 -14 -18  28   13.95    5.59
  -8   8  28   37.54    4.74
 -13  -9  29   22.46    5.66
 -11   1  31   -0.25    4.76
 -15 -19  35    8.07    5.87
  11 -33 -15    6.41    4.11
  17 -35 -15   -0.25    1.51
  17 -19 -15   19.67    6.54
  19 -29 -15    1.47    7.06
  19 -23 -15    2.52    6.16
  10 -16 -14   60.55    4.60
  12 -14 -14    8.44    4.07
  20 -18 -14    3.78    6.21
  11 -11 -13   15.37    3.92
  21 -15 -13   -5.14    6.36
  23 -21 -13   11.06    8.12
  18  -8 -12   -2.76    5.24
  20 -10 -12    1.39    5.84
  17  -5 -11    0.50    4.88
  25 -17 -11   -5.41    7.78
  10  -4 -10  227.64    8.84
  26 -16 -10    1.41    7.66
  17  -1  -9    6.08    4.93
   9   1  -7  223.35    8.31
  12   4  -6    7.25    3.93
  10   6  -4   33.52    3.73
  22   4  -4   -1.24    5.53
  20   8  -2    1.18    5.02
  -5 -23  -1    1.86    2.63
  -5 -45   3    3.96    3.63
  -5  -5   5  569.18   17.71
  -7  -9   7   54.76    3.73
  10  18   8   81.84    4.51
 -10 -30  10   -1.74    4.21
 -10 -24  10   69.96    5.46
  -8  -8  10   74.79    4.57
  12  20  10    0.74    3.31
  -9 -11  11    6.69    3.66
 -11 -31  13   11.16    4.39
 -11 -23  13   30.32    4.79
   9  21  13   47.37    3.58
  10  22  14    1.60    2.94
   5  21  17  166.02    5.73
  -4  12  20  262.81    9.05
 -13 -21  21   -3.12    5.24
 -12  -8  24   23.48    5.33
  -8   6  24   -0.10    3.83
 -14 -22  26    2.17    5.29
 -12  -6  26   -1.13    5.32
  -3  17  27   69.09    4.05
  10  28  28   -2.65    2.94
 -14 -14  30    2.58    5.69
 -13  -7  31   -0.80    5.30
 -14 -12  32    2.87    5.90
 -12  -2  32    0.88    5.18
 -15 -21  33    0.79    5.56
  11 -21 -15   68.03    5.30
  13 -35 -15    3.89    4.83
  19 -27 -15   -0.98    6.43
  19 -25 -15    1.50    6.24
  16 -14 -14   20.13    5.50
  23 -23 -13    3.98    7.55
  24 -20 -12   -3.27    7.49
  13  -5 -11   -1.13    4.00
   6  -4  -8  168.50    6.27
  26 -10  -8    0.45    7.05
  -1 -29  -7   50.00    2.65
  -1 -25  -7  321.60   10.02
  16   4  -6    0.67    4.17
   3 -51  -5    0.29    1.95
  11   5  -5  460.92   15.49
  21   3  -5    1.77    4.93
  -7 -33   3   28.21    4.00
  -7 -21   3  121.01    5.63
  -9 -27   7   26.36    4.54
  -9 -25   7   33.64    4.30
  11  19   9   13.47    3.18
 -10 -32  10   44.06    4.97
 -10 -22  10    2.23    3.85
  16  20  10   -0.81    3.90
 -11 -15  15  154.52    7.51
 -12 -28  16    2.14    4.54
 -12 -26  16   -0.05    4.55
 -12 -10  22   94.95    6.62
 -13 -15  23   16.45    4.85
   7  25  23    5.54    2.38
  -7   9  25   65.27    4.65
  -5  13  25  296.83   10.52
 -14 -20  26   -0.02    5.61
 -11  -1  27   30.32    5.25
 -14 -16  28   -2.62    5.39
 -12  -4  28   21.50    5.28
 -10   4  30   72.46    6.32
 -15 -17  35    2.58    5.77
  13 -19 -15   30.80    6.18
  15 -19 -15   15.48    5.56
  17 -33 -15    2.99    3.92
  17 -21 -15    2.81    5.59
   8 -32 -14    0.09    3.03
   8 -22 -14   36.38    3.58
  14 -40 -14    1.29    5.11
  14 -14 -14    3.35    4.59
  20 -20 -14    2.26    6.62
  17 -11 -13    4.64    5.22
  19 -13 -13    3.43    5.80
  12  -8 -12  165.68    7.55
  22 -14 -12   -1.28    6.55
  15  -5 -11    1.28    4.63
  19  -7 -11   -6.01    6.59
  21  -9 -11    0.18    6.17
  25 -19 -11   -0.74    7.73
  18  -4 -10   39.43    6.02
  22  -8 -10    6.96    6.29
  26 -18 -10    3.57    7.74
   7  -5  -9  159.07    6.17
  13  -1  -9    2.65    3.82
  23  -7  -9   -0.19    6.33
  25 -11  -9    4.23    7.20
  18   0  -8    0.96    4.90
   7  -1  -7  349.54   11.57
  19   1  -7   16.78    5.12
  14   4  -6    0.63    3.83
  20   2  -6    0.40    5.19
  24  -2  -6   -1.36    5.66
  17   5  -5    6.23    4.80
  23   1  -5    3.85    5.48
  18   6  -4    1.49    4.44
   1 -51  -3    1.58    2.53
  19   7  -3    4.34    4.54
  -4 -36  -2   -0.26    2.83
  -4 -18  -2  989.82   29.98
   9   9  -1   49.47    3.55
  -6 -38   2    1.36    3.46
  -6 -16   2  646.42   20.27
  20  12   2    0.18    4.94
  20  14   4    2.49    4.74
  -7 -41   5    9.12    3.89
  -7 -13   5  310.53   10.72
   9  15   5   50.70    3.60
  -2   4   6   89.72    3.15
  -9 -29   7   34.27    4.41
  18  18   8   11.17    4.70
  -9 -39   9    1.42    4.14
  -9 -15   9   50.19    4.34
  17  19   9   -0.28    4.29
  14  20  10   44.07    4.67
  -5   3  11    6.66    2.37
 -11 -33  13    4.67    4.45
 -11 -21  13   11.81    4.40
  -5   5  13  558.44   17.50
  13  23  15   53.57    4.43
 -12 -30  16    1.52    5.04
 -12 -24  16    3.39    4.62
  -8   0  16   29.76    3.73
 -11 -11  17   25.19    4.60
 -12 -16  18   -2.03    4.70
  10  24  18   28.74    3.41
 -13 -19  21    1.51    4.83
   6  24  22   80.39    3.63
  -9   3  23   20.77    3.90
 -10   2  26   -0.67    4.26
  -4  16  28   49.98    3.89
  -7  11  29   28.02    4.34
  11  29  31   -2.45    3.09
 -15 -19  33    4.88    6.11
  11 -31 -15   11.47    4.33
  11 -23 -15   11.17    4.05
  21 -17 -13    3.61    6.27
   6 -16 -12    3.63    2.43
  16  -8 -12   66.40    6.62
  24 -22 -12    1.54    8.42
  23 -13 -11    1.82    6.76
  24 -12 -10    0.42    6.84
   8  -2  -8   16.09    2.91
  23  -3  -7   -0.21    6.29
  22   0  -6   -0.87    5.94
  22   6  -2   -0.56    5.08
   4   6   0    0.18    1.79
   6   8   0   -1.34    2.26
  -5 -41   1    0.26    3.32
  -5 -13   1   72.60    3.65
   6  14   6    9.94    2.21
  -9 -31   7   32.23    4.72
  -9 -23   7   44.28    4.46
 -10 -34  10   -1.63    4.22
 -10 -20  10  215.37    9.11
 -10 -14  12  150.95    7.02
  -9  -7  13   11.84    3.54
  -3   9  13  294.68    9.41
 -10 -10  14    9.96    3.94
  -8  -2  14   65.79    4.25
  -4   8  14   21.60    2.30
 -12 -32  16    2.87    4.67
  -8   2  18  138.36    6.55
  13  25  19    6.52    3.48
 -12 -12  20   92.89    6.42
  -5  11  21    0.57    2.77
   9  25  21    0.35    2.75
 -14 -26  24    3.85    5.34
 -14 -24  24    0.52    4.89
  -1  19  25   30.09    2.43
 -14 -18  26   -0.51    5.27
 -13  -9  27   23.77    5.33
   7  27  29   18.39    2.46
 -15 -21  31    3.77    5.44
  17 -31 -15    2.69    6.42
  17 -23 -15    3.56    5.59
  20 -22 -14    5.69    6.54
  13 -11 -13   22.55    4.54
  15 -11 -13    9.24    4.87
   8 -42 -12    0.93    2.58
   8 -12 -12  590.03   18.94
  14  -8 -12   -2.80    4.21
  25 -21 -11   -0.68    9.29
  20  -6 -10   12.87    5.90
  19  -3  -9    7.78    5.11
  21  -5  -9   -1.36    5.92
   0 -32  -8   45.10    2.36
  20  -2  -8    3.03    5.58
  22  -4  -8    0.76    5.97
  21  -1  -7    1.18    5.83
  -1 -41  -5   12.64    2.65
   1  -7  -5  189.26    5.76
  13   5  -5    6.05    3.50
  15   5  -5   98.66    6.06
  -2 -40  -4   -1.65    2.76
   7   5  -3   14.86    2.54
  -5 -21  -1   51.19    3.44
  19   9  -1   -0.00    4.35
   9  11   1    6.32    2.71
  -7 -35   3   21.43    3.92
  -7 -19   3   45.10    3.73
   9  13   3   81.66    4.41
  -6 -44   4   -0.38    3.60
  -6 -10   4  125.62    5.23
  19  15   5    3.99    4.67
  -8 -38   6    1.47    3.82
  -8 -16   6    8.96    3.13
  -7  -5   9  146.54    6.01
  13  19   9    4.41    3.64
 -11 -35  13    3.61    4.36
 -11 -19  13   26.75    4.75
   7  21  15  165.17    6.10
   9  23  17   24.53    3.11
 -13 -29  19    3.57    4.97
  -7   7  21    0.34    3.16
 -14 -22  24    8.14    5.36
 -13 -11  25   22.81    5.46
 -14 -14  28    2.76    4.99
 -13  -7  29   13.30    5.29
 -11   1  29   14.80    4.94
 -14 -12  30   26.41    6.03
 -12  -2  30   39.68    5.83
 -14 -10  32   14.48    5.68
 -15 -17  33    5.04    6.18
  11 -27 -15   30.21    4.26
  11 -25 -15   63.92    4.69
  13 -33 -15    9.55    4.67
  13 -21 -15   15.39    5.39
  17 -29 -15   -2.64    5.79
  17 -27 -15   -0.45    5.99
  17 -25 -15    6.44    5.71
   8 -30 -14    8.29    3.06
   8 -24 -14    0.60    3.00
  10 -18 -14   -0.34    3.40
  18 -18 -14   -4.15    5.93
  20 -30 -14   -1.72    7.41
  20 -24 -14    1.03    6.46
  21 -19 -13    4.48    6.74
  10 -10 -12  505.78   16.89
  18 -10 -12   19.51    5.63
  20 -12 -12    9.11    6.27
  22 -16 -12    1.94    6.31
  16   0  -8   20.70    5.10
  26 -12  -8    0.39    7.35
   3 -47  -7    1.23    1.50
  25  -7  -7    0.41    6.63
   3  -3  -5 2055.51   60.88
  -2 -14  -4  201.38    6.46
   1  -3  -3 3048.30   89.73
   5   3  -3  423.50   13.33
  21   5  -3    4.97    5.45
  23   3  -3   -0.37    5.60
  10   8  -2  301.25   10.63
  18   8  -2   26.18    5.10
  19  11   1    3.19    5.04
  19  13   3    5.75    4.75
  -6  -6   6    4.23    2.27
  10  16   6   15.81    3.05
  18  16   6   -1.74    4.15
  -9 -33   7   12.20    4.23
  -9 -21   7   89.61    5.19
   7  17   9   20.24    2.44
  15  19   9    5.31    3.78
  -8  -4  12  312.39   10.96
   8  22  16   -1.21    2.49
 -13 -23  19    1.39    4.89
  -8   4  20  444.80   15.10
 -13 -17  21   -0.44    4.50
 -11  -5  21    2.16    4.22
 -13 -13  23    2.07    4.92
 -11  -3  23   30.87    4.93
  11  27  25   11.15    3.23
  -5  15  29   28.58    3.76
 -15 -19  31    0.24    5.79
  10 -36 -14    6.12    3.72
  12 -16 -14   -1.10    3.90
  16 -16 -14   -0.39    5.34
  20 -28 -14    2.76    6.76
  20 -26 -14    0.40    6.88
   9 -15 -13  198.40    7.86
  17 -13 -13    7.92    5.60
  17  -7 -11    1.33    5.09
  23 -15 -11   -0.59    6.81
  12  -4 -10   10.75    3.74
  16  -4 -10    0.11    4.32
  24 -14 -10    1.89    6.67
  25 -13  -9    1.92    7.09
   0 -22  -8   -0.27    1.05
  14   0  -8   -0.61    3.66
  24  -8  -8    8.18    6.71
  -1 -31  -7   52.39    2.75
  -1 -13  -5 1297.39   38.36
  12   6  -4    3.28    3.60
  16   6  -4    2.80    4.10
  20   4  -4    1.69    4.85
  -3 -39  -3   12.48    3.02
  11   7  -3  299.64   10.85
  17   7  -3   18.88    4.89
   6  10   2   12.32    2.34
   6  12   4    1.31    2.34
  11  17   7   73.47    4.53
  17  17   7    6.55    4.11
  12  18   8   -1.49    3.39
  16  18   8    2.06    4.07
 -10 -36  10   21.48    4.59
  -6   2  12  604.67   19.01
  12  22  14   22.40    3.68
  16  22  14    2.06    4.23
 -11 -13  15   35.39    4.56
  -5   7  15  539.07   17.00
 -12 -14  18   32.92    5.36
 -10  -4  18  129.19    6.93
   6  22  18    0.40    2.03
 -11  -7  19   40.23    4.91
 -10  -2  20  268.47   10.48
   8  24  20   90.35    4.36
 -12  -8  22   14.28    4.49
  12  26  22   18.02    3.58
 -14 -20  24    6.40    5.42
 -12  -6  24    2.10    4.72
 -14 -16  26   -2.57    5.44
  -6  12  26    1.99    3.03
 -15 -23  29    3.79    5.53
  -9   7  29   43.69    6.10
 -13  -5  31   -1.92    5.35
  13 -31 -15   14.07    4.87
  13 -23 -15   47.48    5.52
  15 -31 -15   13.23    5.36
  15 -23 -15    9.47    5.19
   8 -28 -14   -1.09    3.10
   8 -26 -14   21.11    3.44
  12 -38 -14    3.71    4.92
  14 -16 -14   11.77    5.40
  11 -13 -13   54.75    4.84
  21 -21 -13    1.94    6.91
  10 -44 -12   -0.79    3.38
  22 -18 -12    0.36    7.12
   3 -25 -11    2.82    1.32
   7 -11 -11   16.34    2.90
  11  -7 -11    1.94    3.50
  14  -4 -10  270.29   10.84
  11   1  -7  102.12    5.40
  17   1  -7   20.47    4.85
  18   2  -6    0.55    4.48
  24  -4  -6   -4.69    6.23
  19   3  -5   12.77    5.24
  14   6  -4    1.33    3.84
  22   2  -4   -1.37    5.24
  -2 -46  -2   -0.36    2.87
  -3 -45  -1   -0.15    3.04
  21   7  -1    4.05    5.28
  18  10   0   18.32    5.02
  18  12   2   14.59    4.83
  -8 -30   4   -1.23    3.82
  -8 -28   4   25.78    4.08
  -8 -26   4    2.48    3.42
  18  14   4    5.23    4.37
  -9 -35   7   15.61    4.09
  14  18   8   29.03    4.27
 -10 -18  10    1.28    3.65
   5  17  11   17.66    2.09
  -6   4  14  246.23    8.68
 -12 -18  16   -1.79    4.55
 -10  -6  16    5.54    3.62
 -13 -21  19    5.76    4.90
   7  23  19   28.26    2.71
 -10   0  22  309.83   11.77
  -6  10  22   14.63    3.16
  14  26  22   -0.20    3.61
 -11  -1  25   64.74    5.65
  -9   5  25   73.39    5.24
 -12  -4  26    0.63    4.74
  -8   8  26   -0.79    3.80
 -10   4  28   -1.91    4.57
 -15 -21  29    5.16    5.74
 -15 -17  31   -1.99    5.37
 -15 -15  33    3.23    5.82
  15 -29 -15    4.29    5.28
  15 -27 -15    4.77    5.10
  15 -25 -15    7.41    5.25
  14 -38 -14   -0.01    5.07
  18 -34 -14    0.71    6.49
  18 -20 -14    1.25    6.05
   9 -39 -13    1.21    3.15
   3 -29 -11    0.33    1.24
  19  -9 -11    3.24    5.61
  17  -3  -9    2.94    4.80
  26 -14  -8   -0.00    7.22
  -2 -28  -6   40.57    2.64
  -2 -26  -6    4.52    1.92
   0 -42  -6    1.89    2.19
  23  -1  -5    1.86    5.78
   8   4  -4  175.82    6.69
  -3 -15  -3  428.48   13.26
  15   7  -3   40.39    4.58
  -5 -35  -1    4.04    3.03
  17   9  -1    0.02    4.46
  -6 -28   0    1.46    2.91
  -6 -26   0  166.76    6.59
  -4 -44   0   15.15    3.43
  10  10   0  806.12   25.24
  -6 -40   2   18.63    3.80
  -8 -24   4   27.91    3.66
  10  14   4  156.48    6.57
  17  15   5   13.18    4.36
  -4   0   6    0.22    1.90
  -9 -19   7   16.43    3.54
  -8 -10   8   13.95    3.05
  -9 -13   9   81.94    5.04
  -2  10  12 1654.18   49.06
 -11 -17  13   53.86    5.13
  17  21  13    4.38    4.09
 -11  -9  17   68.07    5.43
  -1  15  17  647.19   19.44
  12  24  18    1.69    3.20
 -12 -10  20    0.20    4.73
 -13 -15  21   -1.88    4.71
 -14 -28  22   13.66    5.23
 -14 -26  22   -1.38    5.08
 -14 -18  24   14.05    5.35
   9  27  27   35.81    3.30
 -14 -12  28    1.15    5.35
  12  28  28    5.28    3.49
 -14 -10  30   -1.81    5.43
  -8  10  30   91.87    6.12
  13 -27 -15    8.24    4.78
  16 -18 -14    6.91    5.42
  11 -41 -13    7.96    4.09
  15 -13 -13   25.01    5.28
  19 -17 -13    5.79    6.06
  21 -23 -13   -1.05    6.62
  16 -10 -12   -0.83    5.00
  15  -7 -11   -0.32    4.54
  23 -17 -11    1.69    7.62
   4 -14 -10  412.10   12.83
  18  -6 -10    0.40    5.17
  20  -8 -10    0.59    5.71
  24 -16 -10    0.54    6.84
  11  -3  -9   44.20    4.27
  25 -15  -9   -0.62    7.16
   4  -8  -8 2668.32   79.05
  22  -6  -8    0.07    5.55
  15   1  -7   46.79    4.86
  23  -5  -7    3.71    5.91
  25  -9  -7    0.70    6.75
  10   2  -6   -1.24    3.07
   9   3  -5  858.06   26.68
  21   1  -5    3.56    5.67
   4   0  -4  711.17   21.58
  13   7  -3   18.02    3.86
  -4 -38  -2   35.70    3.53
  16   8  -2    2.56    4.27
  20   6  -2   15.26    4.81
  -5 -19  -1    3.86    2.32
  -6 -30   0   80.37    4.63
  -6 -24   0    1.13    2.68
  17  11   1    0.85    4.40
  17  13   3    4.88    4.34
  -8 -32   4   16.68    3.80
  -7 -43   5    3.37    3.49
  -3   1   5  160.95    5.38
  16  16   6   -1.27    3.94
  13  17   7   29.92    4.06
  15  17   7   19.30    4.20
 -10 -38  10   -0.93    4.19
  -6   0  10 1061.05   32.32
 -11 -27  11   -0.02    4.31
  -6   6  16    3.58    2.61
  -9  -1  17   48.01    4.44
  14  24  18    3.13    3.60
 -13 -19  19   11.94    5.01
  -9   1  19   15.46    4.01
 -14 -24  22   30.26    5.79
 -13  -9  25   32.24    5.55
  13  27  25    3.85    3.44
 -14 -14  26   -0.08    5.23
 -13  -7  27   25.53    5.60
 -12  -2  28   -1.65    4.75
 -15 -19  29    4.04    5.57
 -11   3  31    0.65    4.47
 -14  -8  32    1.51    5.64
  10 -20 -14   13.52    3.78
  12 -18 -14    5.73    4.36
  16 -36 -14   -0.66    1.27
  18 -32 -14   -0.99    6.32
  18 -22 -14    1.56    5.64
  13 -13 -13    3.96    4.36
  21 -29 -13    1.28    7.70
  21 -27 -13    3.16    7.49
  21 -25 -13   -0.47    6.99
  12 -10 -12    4.04    3.62
  18 -12 -12   -2.63    5.34
  22 -20 -12    7.04    7.19
   9  -9 -11    2.82    3.14
  13  -7 -11    2.93    3.83
  21 -13 -11   -0.75    5.95
  19  -5  -9   -0.14    5.43
  21  -7  -9   -3.68    6.15
  18  -2  -8   21.18    5.07
  24 -10  -8    4.99    6.21
  19  -1  -7   14.08    5.42
  -2 -30  -6    1.24    2.07
  20   0  -6    2.22    5.26
  22  -2  -6   -2.74    5.34
  -1 -47  -3    4.58    2.69
  12   8  -2   16.22    3.67
  11   9  -1   63.69    4.33
  -6 -14   2    1.32    2.57
   4   8   2   -0.02    1.60
  -7 -17   3  162.27    6.55
  -8 -22   4    0.94    2.95
   2   8   4   51.50    2.07
  11  15   5  307.74   10.89
  -8 -14   6   12.88    3.13
  12  16   6   -0.24    3.19
  -5  -1   7  960.90   29.14
  -1   7   7 6512.50  191.55
 -11 -31  11    2.32    4.11
 -11 -29  11    3.67    4.08
 -11 -25  11    6.03    3.98
 -12 -30  14    2.62    4.55
 -12 -28  14    1.58    4.72
 -12 -26  14   25.34    5.16
 -12 -24  14   -1.73    4.30
  -9  -3  15  135.12    6.49
 -14 -22  22    5.33    5.34
  -8   6  22  194.18    8.12
 -13 -11  23   22.55    5.37
 -10   2  24   70.78    5.79
 -15 -23  27    2.00    5.40
 -11   1  27   39.18    5.26
  -7  11  27   44.43    4.38
 -13  -5  29    6.53    4.73
 -15 -15  31    0.85    5.89
 -15 -13  33    3.86    6.08
  10 -34 -14   -0.73    3.82
  14 -18 -14   -6.86    5.87
  18 -24 -14   -0.00    5.67
   7 -21 -13   33.82    3.26
  17 -15 -13   15.37    5.91
  14 -10 -12   64.20    5.46
  22 -22 -12    2.07    7.24
   3 -27 -11    0.70    1.31
  23 -19 -11    0.64    6.93
  10  -6 -10    4.58    3.34
  22 -12 -10    4.42    6.18
   5  -9  -9  341.16   10.95
  15  -3  -9   14.49    4.71
  23 -11  -9    2.13    6.06
  25 -17  -9    2.77    7.31
  20  -4  -8   14.35    6.04
  26 -16  -8   -2.09    7.50
  21  -3  -7    3.58    5.53
  16   2  -6   -1.28    4.56
  19   5  -3   10.46    5.21
  14   8  -2   93.25    5.59
  22   4  -2   -0.10    5.38
   7   7  -1  105.43    4.62
  15   9  -1    2.77    3.94
  -6 -32   0   -2.68    3.11
  16  10   0    3.25    4.27
  -5 -43   1   -0.46    3.25
  -3  -5   1   59.10    2.58
  11  11   1   38.36    3.87
  -4  -6   2  257.68    8.38
  16  12   2    1.78    4.14
  11  13   3  195.45    7.79
  16  14   4   -1.53    3.86
  -7 -11   5  388.11   12.83
  15  15   5   56.60    4.99
   2  10   6   35.75    1.62
   4  12   6    5.56    1.62
  14  16   6    1.43    3.56
  -9 -37   7   12.10    4.01
  -7  -7   7  568.41   18.06
 -10 -28   8    1.80    3.84
 -10 -26   8   45.68    4.69
 -10 -16  10  123.86    6.31
 -11 -23  11    3.26    4.05
  -7   1  13   82.28    4.35
  15  21  13    3.95    3.78
 -12 -32  14    0.37    4.37
 -10  -8  14   95.84    5.54
  -7   3  15  267.90    9.53
 -12 -16  16    6.05    4.48
  -4  10  16   -0.14    1.98
 -13 -29  17   11.68    5.24
 -13 -27  17   17.87    5.18
 -12 -12  18    1.03    4.50
  -7   9  23   56.51    4.36
 -14 -16  24   -0.21    5.09
 -15 -21  27    4.86    5.51
   6  26  28    5.73    2.01
 -15 -17  29    0.43    5.74
  12 -36 -14   -2.59    4.40
  18 -30 -14   -2.26    6.45
  18 -28 -14   -1.08    6.17
  18 -26 -14   -3.53    5.89
  13 -41 -13    1.26    4.77
  19 -19 -13    3.97    5.88
  20 -16 -12   10.92    6.02
  22 -24 -12   -1.30    7.05
  24 -18 -10    1.25    7.89
   1 -33  -9    2.25    1.20
  13  -3  -9   51.05    4.82
  24  -6  -6   -0.27    5.79
  17   3  -5   35.81    5.38
   6   2  -4  122.27    4.88
  18   4  -4   -2.29    4.80
  24  -2  -4   -0.34    5.89
  23   1  -3    0.33    5.21
  -4 -16  -2    8.68    2.03
  -3  -9  -1    0.66    1.55
  13   9  -1    3.47    3.45
  -6 -22   0  339.48   11.43
  12  10   0    0.03    3.42
  -8 -34   4    0.16    3.66
  13  15   5   37.21    4.27
  -9 -17   7  287.67   10.51
   7  15   7   73.74    3.68
 -10 -30   8   30.29    4.70
 -10 -24   8    0.03    3.79
 -11 -33  11   -1.33    4.61
  16  20  12   19.33    4.22
  -9  -5  13   84.11    4.94
 -12 -22  14   16.46    4.58
 -11 -11  15  100.27    6.02
 -13 -31  17    7.10    4.70
 -13 -25  17    8.85    4.92
  -5   9  17  218.91    7.70
 -13 -17  19    4.21    4.43
 -13 -13  21    0.62    4.70
  -9   3  21   -0.27    3.42
  11  25  21   -1.01    3.08
 -14 -20  22   16.75    5.35
 -12   0  30   -1.35    5.18
  10  28  30   19.64    3.10
  10 -22 -14   10.23    2.94
  14 -36 -14    0.87    5.15
  16 -34 -14    0.13    5.31
   9 -17 -13   89.24    4.96
   6 -18 -12  225.17    7.93
   8 -14 -12   49.45    3.79
  22 -26 -12   -3.81    7.69
   7 -43 -11    1.15    2.32
  17  -9 -11   -3.45    4.99
  19 -11 -11    0.94    5.73
  23 -21 -11    1.88    6.79
  16  -6 -10   56.64    5.77
  26 -18  -8   -1.26    7.43
  -1 -33  -7   24.04    2.26
  25 -11  -7   -2.61    6.91
  12   2  -6    6.69    3.74
  21   3  -3    1.02    5.48
  -5 -37  -1    3.61    3.08
  -4 -10   0    0.26    1.70
  14  10   0  100.81    5.86
  22   6   0   12.68    5.41
  15  11   1    3.31    3.64
  12  12   2   29.88    3.62
  20  10   2   21.46    5.37
  -7 -39   3   10.39    3.69
  15  13   3   27.36    4.35
  -8 -20   4   40.51    3.98
   4  10   4   46.25    2.34
  14  14   4   14.77    3.82
  20  12   4    3.55    4.81
 -10 -32   8    1.52    4.11
  -1   9   9  586.18   17.46
  18  18  10   -0.05    4.39
 -11 -21  11    3.37    3.92
  -7  -1  11    1.27    2.67
  17  19  11    0.91    4.15
 -12 -34  14    0.62    4.69
  -7   5  17   57.07    3.89
  11  23  17   46.58    3.90
   0  18  20    0.23    1.37
 -11  -3  21   -2.27    4.16
 -12  -6  22   68.01    5.90
 -12  -4  24   30.29    4.88
  10  26  24    8.27    2.94
 -14 -12  26   -0.66    5.21
 -15 -19  27   16.85    5.98
  -9   7  27   32.61    4.77
 -14 -10  28   12.89    5.14
 -14  -8  30   32.63    6.10
 -10   6  30    3.92    4.86
 -15 -13  31   -2.42    5.33
 -13  -3  31   -0.86    5.29
  12 -20 -14    1.65    4.16
  14 -20 -14   11.91    5.13
  16 -22 -14    2.89    5.27
   7 -33 -13    8.96    2.82
  11 -15 -13   36.43    4.13
  15 -15 -13   23.95    5.32
  19 -21 -13    6.28    6.41
  10 -12 -12   63.42    4.50
  12 -44 -12    3.77    4.32
  16 -12 -12   30.79    5.87
  21 -15 -11    2.10    5.95
  23 -23 -11    1.62    7.60
   8  -8 -10   76.97    4.34
  20 -10 -10   13.55    6.09
  24 -20 -10   -4.48    7.89
  25 -19  -9    0.94    7.45
  16  -2  -8    0.43    4.55
  24 -12  -8    5.19    6.75
  23  -7  -7    0.05    6.01
  -2 -32  -6    5.45    2.20
  23  -3  -5    2.15    5.97
  22   0  -4    2.96    5.26
   3   3  -1  400.51   12.28
  13  11   1   11.51    3.85
  14  12   2   94.52    5.70
  -5  -7   3  275.21    9.10
  13  13   3    9.46    3.79
  19  15   7    6.03    4.70
 -10 -22   8   86.64    5.46
  -6  -2   8  930.86   28.47
 -11 -35  11   -0.00    4.04
 -12 -20  14    1.28    4.14
  -3  11  15  460.64   14.28
 -13 -21  17   26.28    5.12
  15  23  17   11.87    3.92
  -6   8  18  225.71    8.30
 -11  -5  19   14.52    3.98
 -12  -8  20  116.83    6.97
  13  25  21    0.95    3.37
 -14 -18  22    1.95    5.00
 -11  -1  23   18.77    4.55
 -15 -25  25    4.17    5.38
 -10   4  26    0.83    4.47
 -15 -15  29    0.00    5.61
 -11   3  29   17.92    5.04
 -15 -11  33   -1.11    6.11
 -16 -18  34    1.87    6.16
  10 -32 -14    9.54    3.84
  16 -32 -14   -0.69    5.55
  13 -15 -13   20.16    4.49
  17 -17 -13    4.95    5.52
  19 -33 -13    1.52    6.78
  18 -14 -12   18.94    6.35
  20 -18 -12    2.23    5.75
  23 -25 -11    1.92    7.99
  12  -6 -10  224.82    9.11
  14  -6 -10   -1.45    4.09
  18  -8 -10   15.36    5.27
  22 -14 -10   -1.95    6.09
  24 -22 -10    4.67    7.69
  17  -5  -9    3.13    4.50
  21  -9  -9    4.90    5.93
  23 -13  -9   -1.45    6.49
  25 -21  -9    5.24    8.26
  22  -8  -8    1.94    6.03
  26 -20  -8    0.00    7.62
   9  -1  -7  229.86    8.49
  17  -1  -7   20.91    5.07
   4  -4  -6    5.75    1.82
  26 -12  -6    4.61    6.92
   7   1  -5 2168.88   64.81
  11   3  -5   54.62    4.34
  25  -7  -5    1.84    6.13
  20   2  -4   -1.32    4.70
  -3 -41  -3   12.37    3.00
  -2  -8  -2  207.46    6.52
   8   6  -2  707.57   22.05
   7   9   1   89.37    4.01
  -6 -42   2    1.07    3.36
  -8 -36   4    6.50    3.59
  -9 -39   7    6.18    3.93
 -10 -34   8   25.26    4.48
  -9 -11   9   20.22    3.57
  12  20  12   45.33    4.07
  14  20  12    1.47    3.56
 -12 -14  16    0.61    4.31
 -11  -7  17  124.32    6.63
  13  23  17   29.93    3.89
 -13 -15  19    4.99    4.67
 -14 -26  20   30.17    5.31
 -14 -24  20    3.21    5.10
  -4  14  22  480.02   15.32
 -13  -9  23   17.08    5.18
  -5  13  23   64.90    3.95
 -14 -14  24   11.37    4.87
 -15 -23  25    4.54    4.99
 -13  -7  25   39.58    5.63
 -12  -2  26    0.00    4.53
  -4  16  26   -0.71    2.64
 -15 -17  27    1.82    5.04
 -13  -5  27   29.66    5.36
  -8  10  28   -2.09    4.09
 -16 -20  32    1.33    5.54
 -14  -6  32   33.01    6.23
  10 -24 -14   19.77    3.83
  12 -34 -14    1.15    4.34
  14 -34 -14   -1.13    4.88
  16 -24 -14    2.51    5.20
   7 -23 -13   57.74    3.83
  19 -23 -13   -1.31    6.69
   9 -45 -11   -2.19    3.02
  11  -9 -11   -0.46    3.31
  15  -9 -11    1.44    4.34
  24 -24 -10    0.33    9.03
  19  -7  -9    1.96    5.12
  12  -2  -8   28.59    4.23
  14  -2  -8   85.47    5.75
   8   0  -6    1.00    2.60
  18   0  -6    3.37    4.75
  22  -4  -6   -0.03    5.75
  -3 -29  -5  121.13    4.87
   5  -1  -5   91.16    3.82
  19   1  -5   15.22    4.89
  21  -1  -5    6.82    5.40
  -2 -42  -4    1.79    2.57
   5   5  -1   86.24    3.68
  21   5  -1   -1.73    5.17
  23   3  -1   -0.31    5.09
  -6 -20   0   -1.82    2.53
  -5 -11   1   94.95    4.05
   1   3   1 1009.34   29.81
  19   9   1   -1.77    4.57
  19  11   3    5.13    4.79
  -2   2   4  516.87   15.53
  -9 -29   5   58.29    5.22
  -9 -27   5   58.26    4.75
   7  13   5  324.56   10.70
  19  13   5    8.92    4.64
   8  16   8  400.86   13.03
  18  16   8   -2.71    4.09
 -10 -14  10   16.65    3.71
 -11 -19  11    1.90    3.96
   6  18  12  251.78    8.39
  -8   0  14    0.96    2.96
  -8   2  16    1.03    2.92
  10  22  16    2.35    2.82
 -12 -10  18   44.96    4.84
 -10  -2  18   -0.76    3.70
 -14 -22  20   14.39    5.13
 -10   0  20    1.54    3.68
  -9   5  23   62.33    4.93
  -8   8  24   34.77    4.11
 -15 -21  25   16.23    5.78
   8  26  26   -0.49    2.43
  -5  15  27   91.18    4.90
 -16 -16  34   -2.10    5.61
  12 -22 -14   18.76    4.45
  14 -22 -14    2.22    4.69
  16 -30 -14    6.32    5.55
  16 -28 -14    1.30    5.42
  16 -26 -14    3.33    5.37
   9 -37 -13    1.55    3.35
  11 -39 -13    1.88    4.06
  15 -39 -13    3.97    5.26
  19 -31 -13    7.05    6.68
  19 -29 -13    0.33    6.43
  19 -25 -13   -0.27    6.31
  12 -12 -12  131.59    6.79
  14 -12 -12    6.72    4.33
  20 -20 -12   -1.48    6.25
  19 -13 -11    1.34    5.52
  21 -17 -11   -1.85    5.99
   0 -34  -8   -0.41    1.66
  18  -4  -8   -0.15    4.79
  19  -3  -7    3.03    4.87
  21  -5  -7    4.17    5.86
  25 -13  -7   -0.15    6.78
  20  -2  -6    0.00    5.28
  13   3  -5  128.39    6.50
   0 -48  -4    0.83    2.41
  10   4  -4    7.76    2.84
   9   5  -3  412.74   13.59
  -4 -40  -2   -0.00    2.86
  -5 -17  -1   40.83    2.98
  -2  -4   0   -0.17    0.86
  -7 -29   1    1.50    3.15
  -7 -27   1   12.22    3.09
  -7 -15   3  212.69    7.86
   7  11   3   92.77    4.17
  -8 -18   4    2.82    2.92
  -9 -31   5   21.33    4.24
  -9 -25   5   58.66    4.72
 -10 -20   8   10.35    3.60
  -8  -8   8  335.62   11.48
  17  17   9   -1.41    4.26
  11  19  11    2.60    3.00
  15  19  11    1.25    3.86
 -10  -4  16    1.15    3.55
 -13 -19  17   13.55    4.80
  10  24  20    0.15    3.24
 -13 -11  21    0.12    4.40
  -3  15  21    0.47    2.17
 -14 -16  22   45.99    5.72
  -6  12  24    2.14    2.92
   0  20  24   25.03    1.83
  12  26  24   -0.17    3.17
 -11   1  25   55.49    5.50
  -3  17  25   98.64    4.44
   5  25  27   24.86    1.96
  11  27  27    7.56    3.14
 -15 -13  29    2.03    5.20
 -13  -3  29    6.18    5.30
 -15 -11  31    2.50    5.30
 -16 -18  32   -0.00    5.94
  10 -28 -14   10.45    3.68
   7 -31 -13    7.65    2.94
  15 -17 -13    8.00    4.95
  19 -27 -13   -2.38    6.31
  18 -16 -12   -0.28    5.78
  13  -9 -11    3.57    4.09
  17 -11 -11   -2.39    4.82
  22 -16 -10    5.08    6.37
  23 -15  -9   -2.67    6.72
   8  -4  -8  405.33   13.33
  24 -14  -8   -2.34    6.78
  -3 -31  -5   87.00    4.04
   2 -52  -4    1.32    2.01
  24  -4  -4    0.68    5.98
  20   4  -2    1.31    4.62
  22   2  -2   -1.92    5.07
  -6 -36   0   -0.51    3.08
  18   8   0   -0.98    4.57
  -7 -31   1    4.90    3.28
  -7 -25   1   12.13    3.06
  21   7   1    3.13    5.08
  -6  -8   4   12.39    2.40
  -8 -12   6   14.47    3.23
  18  14   6    1.48    4.32
  -9 -15   7  360.58   12.58
 -10 -36   8    0.83    3.85
   9  17   9   32.55    3.12
  10  18  10    1.86    2.70
  16  18  10   52.45    4.85
  -8  -2  12    1.85    2.73
   4  18  14   50.29    2.49
 -11  -9  15   61.45    4.78
  -8   4  18    9.54    3.23
  -7   7  19   56.57    4.12
 -14 -20  20   -2.09    4.92
 -10   2  22   42.69    4.54
 -15 -19  25    1.82    5.31
 -14 -10  26   -3.67    4.59
 -15 -15  27    4.88    5.19
 -14  -8  28    0.28    5.21
 -12   0  28   17.18    5.05
  12 -32 -14   -2.12    4.19
   7 -25 -13   26.61    3.14
   9 -19 -13   20.44    3.47
  11 -17 -13   48.43    4.51
  13 -39 -13   -2.64    4.90
   6 -36 -12    0.00    2.08
   8 -40 -12   10.82    3.06
  10 -42 -12    4.59    3.66
  16 -14 -12    0.36    5.03
  20 -22 -12   -2.88    6.14
   7 -13 -11   42.14    3.25
  20 -12 -10    1.01    5.83
  15  -5  -9   15.68    4.67
  21 -11  -9    2.63    6.03
   6  -6  -8  331.94   10.87
  22 -10  -8    0.78    5.96
   5  -5  -7  315.01   10.15
   7  -3  -7 1090.66   33.19
  15  -1  -7   45.96    5.18
   6  -2  -6    1.78    2.04
  26 -14  -6   -0.24    6.67
  14   4  -4    7.53    3.87
  23  -1  -3   -0.60    5.82
  -5 -39  -1    0.52    3.09
  -3 -47  -1   -1.56    2.97
  17   7  -1    1.23    4.15
  -4 -46   0   -0.18    3.18
  18  10   2   -0.39    4.50
  -7 -41   3    5.82    3.57
  18  12   4    0.31    4.43
  -9 -33   5   31.39    4.21
  -9 -23   5  137.75    6.47
 -11 -17  11    7.07    3.97
  13  19  11    0.86    3.43
 -12 -28  12   41.26    5.05
 -12 -26  12    1.93    4.63
 -10  -6  14   25.01    4.02
 -13 -27  15    7.14    5.05
   9  21  15   42.30    3.29
  14  22  16    1.69    3.55
 -13 -13  19    4.86    4.35
 -15 -25  23    4.78    5.22
   9  25  23    0.85    2.88
 -14 -12  24    0.73    4.59
 -10   6  28   31.09    5.35
  -6  14  28   43.33    4.16
  -1  21  29   14.82    2.34
 -16 -20  30   -2.08    5.23
 -14  -6  30    8.08    5.50
  12 -24 -14    0.47    4.11
  14 -30 -14    4.88    4.80
  14 -26 -14    1.31    5.02
   7 -29 -13   21.02    3.04
  13 -17 -13   11.62    4.35
  17 -35 -13   -0.95    2.58
  17 -21 -13    3.35    5.39
   5 -17 -11   13.03    2.28
   9 -11 -11    3.27    3.23
  21 -19 -11    0.81    6.67
  16  -8 -10    0.58    4.67
  11  -5  -9    7.07    3.45
  11  -1  -7   98.06    5.42
  25 -15  -7    0.10    6.66
  -1 -43  -5    8.21    2.42
  23  -5  -5    6.17    6.17
  25  -9  -5   -0.61    6.72
  12   4  -4   30.09    3.76
  15   5  -3    4.95    4.06
  19   3  -3   16.30    5.15
   2   0  -2 5981.26  176.05
  16   6  -2   72.25    5.73
   8   8   0  444.38   14.31
  -7 -33   1    0.44    3.30
  -7 -23   1   19.55    3.01
  -5 -45   1   -3.77    3.66
  -6 -12   2  784.71   24.15
  -4  -2   4   53.30    2.79
  -5  -3   5 1023.77   30.96
  17  15   7    7.19    4.19
 -10 -18   8   82.31    5.37
 -12 -30  12    3.85    4.49
 -12 -24  12   55.16    5.19
   7  19  13   90.98    4.05
   8  20  14    2.75    2.29
 -13 -31  15   15.16    4.75
 -13 -29  15   17.12    5.24
 -13 -25  15   25.02    4.98
 -12 -12  16    1.51    4.34
  12  22  16   -1.03    3.20
 -13 -17  17   18.90    4.84
  14  24  20    3.97    3.59
 -15 -23  23   11.04    5.40
 -15 -17  25    6.47    5.09
 -11   3  27   67.29    6.12
 -13  -1  31   -0.40    4.38
 -16 -16  32   14.46    5.80
  12 -30 -14    5.97    4.30
  12 -26 -14   20.88    4.50
  14 -28 -14    4.89    4.88
   7 -27 -13   21.44    3.11
  15 -37 -13    0.00    5.03
   6 -20 -12    0.43    2.36
   8 -16 -12  440.04   14.54
  10 -14 -12  148.28    6.65
  20 -30 -12    2.46    6.85
  20 -24 -12    1.14    6.31
  19 -15 -11   -6.06    5.56
  18 -10 -10   -0.92    5.21
  22 -18 -10   -2.99    6.23
  13  -5  -9   10.14    3.86
  23 -17  -9   -6.43    6.63
  24 -16  -8    3.33    6.52
   1 -43  -7    5.87    1.79
  13  -1  -7  152.98    7.40
  -2 -34  -6   -1.17    2.10
  16   0  -6   -0.54    4.82
  26 -16  -6   -2.77    7.39
  -3 -23  -5  155.46    5.57
  17   1  -5   41.79    5.16
  18   2  -4    2.66    4.84
  22  -2  -4   -4.25    5.73
  21   1  -3    0.91    5.35
  20   6   0    3.32    4.86
  22   4   0   -0.39    4.96
  17   9   1    1.26    4.28
  -9 -21   5   30.75    3.83
  -1   5   5 9648.31  283.67
   8  14   6   14.10    2.57
 -10 -38   8    9.54    4.05
  16  16   8   13.81    4.13
[truncated: 2,210,664 more chars]
