# Supplementary material for: Decoupled MOF Breathing: Pressure‐Induced Reversal of Correlation Between Orthogonal Motions in a Diamondoid Framework
Source: Angew Chem Int Ed Engl. 2025 May 15;64(27):e202504297. doi: 10.1002/anie.202504297 (PMC12207364; doi:10.1002/anie.202504297)
Supplement: Supplementary file 1 — Supporting Information [file ANIE-64-e202504297-s002.zip › SHF-62-CHCl3_SCC-in-CHCL3_800bar_d.cif]

data_SHF-62-CHCl3_SCC-in-CHCL3_800bar_d
_audit_creation_date               2024-11-15
_audit_creation_method
;
Olex2 1.5
(compiled 2024.02.16 svn.r378c4104 for OlexSys, GUI svn.r6928)
;
_shelx_SHELXL_version_number       '2019/1'
_audit_contact_author_address      ?
_audit_contact_author_email        ?
_audit_contact_author_name         ''
_audit_contact_author_phone        ?
_publ_contact_author_id_orcid      ?
_publ_section_references
;
Dolomanov, O.V., Bourhis, L.J., Gildea, R.J, Howard, J.A.K. & Puschmann, H.
 (2009), J. Appl. Cryst. 42, 339-341.

Sheldrick, G.M. (2008). Acta Cryst. A64, 112-122.
;
_chemical_name_common              ?
_chemical_name_systematic          ?
_chemical_formula_moiety           'C21 H18 In N2.5 O10, 0.5(C2 H8 N)'
_chemical_formula_sum              'C22 H22 In N3 O10'
_chemical_formula_weight           603.24
_chemical_melting_point            ?
loop_
  _atom_type_symbol
  _atom_type_description
  _atom_type_scat_dispersion_real
  _atom_type_scat_dispersion_imag
  _atom_type_scat_source
 'C' 'C' 0.0010 0.0010 'International Tables Vol C Tables 4.2.6.8 and 6.1.1.4'
 'H' 'H' 0.0000 0.0000 'International Tables Vol C Tables 4.2.6.8 and 6.1.1.4'
 'In' 'In' -1.9470 0.6580
 'International Tables Vol C Tables 4.2.6.8 and 6.1.1.4'
 'N' 'N' 0.0020 0.0010 'International Tables Vol C Tables 4.2.6.8 and 6.1.1.4'
 'O' 'O' 0.0040 0.0030 'International Tables Vol C Tables 4.2.6.8 and 6.1.1.4'

_shelx_space_group_comment
;
The symmetry employed for this shelxl refinement is uniquely defined
by the following loop, which should always be used as a source of
symmetry information in preference to the above space-group names.
They are only intended as comments.
;
_space_group_crystal_system        'orthorhombic'
_space_group_IT_number             70
_space_group_name_H-M_alt          'F d d d'
_space_group_name_Hall             '-F 2uv 2vw'
loop_
  _space_group_symop_operation_xyz
 'x, y, z'
 '-x+3/4, -y+3/4, z'
 '-x+3/4, y, -z+3/4'
 'x, -y+3/4, -z+3/4'
 'x, y+1/2, z+1/2'
 '-x+3/4, -y+5/4, z+1/2'
 '-x+3/4, y+1/2, -z+5/4'
 'x, -y+5/4, -z+5/4'
 'x+1/2, y, z+1/2'
 '-x+5/4, -y+3/4, z+1/2'
 '-x+5/4, y, -z+5/4'
 'x+1/2, -y+3/4, -z+5/4'
 'x+1/2, y+1/2, z'
 '-x+5/4, -y+5/4, z'
 '-x+5/4, y+1/2, -z+3/4'
 'x+1/2, -y+5/4, -z+3/4'
 '-x, -y, -z'
 'x-3/4, y-3/4, -z'
 'x-3/4, -y, z-3/4'
 '-x, y-3/4, z-3/4'
 '-x, -y+1/2, -z+1/2'
 'x-3/4, y-1/4, -z+1/2'
 'x-3/4, -y+1/2, z-1/4'
 '-x, y-1/4, z-1/4'
 '-x+1/2, -y, -z+1/2'
 'x-1/4, y-3/4, -z+1/2'
 'x-1/4, -y, z-1/4'
 '-x+1/2, y-3/4, z-1/4'
 '-x+1/2, -y+1/2, -z'
 'x-1/4, y-1/4, -z'
 'x-1/4, -y+1/2, z-3/4'
 '-x+1/2, y-1/4, z-3/4'

_cell_length_a                     14.7516(2)
_cell_length_b                     28.2750(3)
_cell_length_c                     30.4621(3)
_cell_angle_alpha                  90
_cell_angle_beta                   90
_cell_angle_gamma                  90
_cell_volume                       12705.8(3)
_cell_formula_units_Z              16
_cell_measurement_reflns_used     12627
_cell_measurement_temperature      293(2)
_cell_measurement_theta_max       20.708688880190586
_cell_measurement_theta_min       1.1455392135019733
_shelx_estimated_absorpt_T_max     ?
_shelx_estimated_absorpt_T_min     ?
_exptl_absorpt_coefficient_mu      0.218
_exptl_absorpt_correction_T_min   0.818011448550056
_exptl_absorpt_correction_T_max   1.0
_exptl_absorpt_correction_type    empirical
_exptl_absorpt_process_details    
;
DIALS 3.8.2-1-g50706578e-release
Scaling & analysis of unmerged intensities, absorption correction using spherical harmonics
;
_exptl_absorpt_special_details     ?
_exptl_crystal_colour              ?
_exptl_crystal_colour_primary      yellow
_exptl_crystal_density_diffrn      1.261
_exptl_crystal_density_meas        ?
_exptl_crystal_density_method      ?
_exptl_crystal_description         Octahedral
_exptl_crystal_F_000               4864
_exptl_crystal_size_max            0.130
_exptl_crystal_size_mid            0.130
_exptl_crystal_size_min            0.09
_exptl_transmission_factor_max     ?
_exptl_transmission_factor_min     ?
_diffrn_reflns_av_R_equivalents    0.0947
_diffrn_reflns_av_unetI/netI       0.0434
_diffrn_reflns_Laue_measured_fraction_full  0.998
_diffrn_reflns_Laue_measured_fraction_max  0.999
_diffrn_reflns_limit_h_max         21
_diffrn_reflns_limit_h_min         -21
_diffrn_reflns_limit_k_max         40
_diffrn_reflns_limit_k_min         -40
_diffrn_reflns_limit_l_max         43
_diffrn_reflns_limit_l_min         -43
_diffrn_reflns_number              59708
_diffrn_reflns_point_group_measured_fraction_full  0.998
_diffrn_reflns_point_group_measured_fraction_max  0.999
_diffrn_reflns_theta_full          16.950
_diffrn_reflns_theta_max           20.307
_diffrn_reflns_theta_min           1.158
_diffrn_ambient_temperature        293(2)
_diffrn_detector                   'Hybrid Pixel Array Detector'
_diffrn_detector_area_resol_mean   13.3333
_diffrn_measured_fraction_theta_full  0.998
_diffrn_measured_fraction_theta_max  0.999
_diffrn_measurement_device         'Newport 4-circle diffractometer'
_diffrn_measurement_device_type   
 'dectris-CrysAlisPro-abstract goniometer imported dectris images'
_diffrn_measurement_method         '\f scans'
_diffrn_radiation_monochromator    synchrotron
_diffrn_radiation_probe            x-ray
_diffrn_radiation_type             synchrotron
_diffrn_radiation_wavelength       0.4859
_diffrn_source                     synchrotron
_reflns_Friedel_coverage           0.000
_reflns_Friedel_fraction_full      .
_reflns_Friedel_fraction_max       .
_reflns_number_gt                  3123
_reflns_number_total               4858
_reflns_special_details
;
 Reflections were merged by SHELXL according to the crystal
 class for the calculation of statistics and refinement.
 
 _reflns_Friedel_fraction is defined as the number of unique
 Friedel pairs measured divided by the number that would be
 possible theoretically, ignoring centric projections and
 systematic absences.
;
_reflns_threshold_expression       'I > 2\s(I)'
_computing_cell_refinement         ?
_computing_data_collection         ?
_computing_data_reduction          ?
_computing_molecular_graphics      'Olex2 1.5 (Dolomanov et al., 2009)'
_computing_publication_material    'Olex2 1.5 (Dolomanov et al., 2009)'
_computing_structure_refinement    'XL  (Sheldrick, 2008)'
_computing_structure_solution      ?
_refine_diff_density_max           2.124
_refine_diff_density_min           -0.610
_refine_diff_density_rms           0.183
_refine_ls_extinction_coef         .
_refine_ls_extinction_method       none
_refine_ls_goodness_of_fit_ref     1.105
_refine_ls_hydrogen_treatment      mixed
_refine_ls_matrix_type             full
_refine_ls_number_parameters       155
_refine_ls_number_reflns           4858
_refine_ls_number_restraints       227
_refine_ls_R_factor_all            0.0983
_refine_ls_R_factor_gt             0.0724
_refine_ls_restrained_S_all        1.086
_refine_ls_shift/su_max            0.000
_refine_ls_shift/su_mean           0.000
_refine_ls_structure_factor_coef   Fsqd
_refine_ls_weighting_details      
 'w=1/[\s^2^(Fo^2^)+(0.1796P)^2^] where P=(Fo^2^+2Fc^2^)/3'
_refine_ls_weighting_scheme        calc
_refine_ls_wR_factor_gt            0.2651
_refine_ls_wR_factor_ref           0.2781
_refine_special_details            ?
_olex2_refinement_description
;
1. Fixed Uiso
 At 1.2 times of:
  All C(H) groups, All N(H) groups
 At 1.5 times of:
  All C(H,H,H) groups, All N(H,H) groups
2. Restrained distances
 C3-N1
 1.43 with sigma of 0.02
 N1-C9
 1.4 with sigma of 0.02
 C9-C10
 1.5 with sigma of 0.02
 O5-C9
 1.25 with sigma of 0.02
 C1-C2
 1.504 with sigma of 0.01
 C5-C8
 1.504 with sigma of 0.01
 C1-O1
 1.25 with sigma of 0.005
 C1-O2
 1.25 with sigma of 0.005
 C8-O3
 1.25 with sigma of 0.005
 C8-O4
 1.25 with sigma of 0.005
 C3-N1 \\sim C3-N1A
 with sigma of 0.02
 N1-H1 \\sim N1A-H1A
 with sigma of 0.02
 N1-C9 \\sim N1A-C9A
 with sigma of 0.02
 C9-O5 \\sim C9A-O5A
 with sigma of 0.02
 C9-C10 \\sim C9A-C10A
 with sigma of 0.02
 C10-H10A \\sim C10A-H10D
 with sigma of 0.02
 C10-H10B \\sim C10A-H10E
 with sigma of 0.02
 C10-H10C \\sim C10A-H10F
 with sigma of 0.02
 C3-H1 \\sim C3-H1A
 with sigma of 0.04
 C3-C9 \\sim C3-C9A
 with sigma of 0.04
 N1-O5 \\sim N1A-O5A
 with sigma of 0.04
 N1-C10 \\sim N1A-C10A
 with sigma of 0.04
 H1-C9 \\sim H1A-C9A
 with sigma of 0.04
 C9-H10A \\sim C9A-H10D
 with sigma of 0.04
 C9-H10B \\sim C9A-H10E
 with sigma of 0.04
 C9-H10C \\sim C9A-H10F
 with sigma of 0.04
 O5-C10 \\sim O5A-C10A
 with sigma of 0.04
 H10A-H10B \\sim H10D-H10E
 with sigma of 0.04
 H10A-H10C \\sim H10D-H10F
 with sigma of 0.04
 H10B-H10C \\sim H10E-H10F
 with sigma of 0.04
3. Restrained planarity
 N1, C9, O5, C10
 with sigma of 0.1
4. Uiso/Uaniso restraints and constraints
All non-hydrogen atoms have similar U: within 1.7A with sigma of 0.04 and sigma
for terminal atoms of 0.08 within 1.7A
5. Rigid body (RIGU) restrains
 All non-hydrogen atoms
 with sigma for 1-2 distances of 0.004 and sigma for 1-3 distances of 0.004
6. Others
 Fixed Sof: N1(0.5) H1(0.5) C9(0.5) O5(0.5) C10(0.5) H10A(0.5) H10B(0.5)
 H10C(0.5) N2(0.25) H2A(0.25) H2B(0.25) C11(0.25) H11A(0.25) H11B(0.25)
 H11C(0.25) C12(0.25) H12A(0.25) H12B(0.25) H12C(0.25) N3(0.25) H3A(0.25)
 H3B(0.25) C13(0.25) H13A(0.25) H13B(0.25) H13C(0.25) C14(0.25) H14A(0.25)
 H14B(0.25) H14C(0.25) N1A(0.5) H1A(0.5) C9A(0.5) O5A(0.5) C10A(0.5) H10D(0.5)
 H10E(0.5) H10F(0.5)
7.a Free rotating group:
 N2(H2A,H2B,C11,H11A,H11B,H11C,C12,H12A,H12B,H12C), N3(H3A,H3B,C13,H13A,H13B,
 H13C,C14,H14A,H14B,H14C)
7.b Aromatic/amide H refined with riding coordinates:
 C4(H4), C6(H6), C7(H7), N1(H1), N1A(H1A)
7.c Fitted hexagon refined as free rotating group:
 C3(C4,C5,C6,C7,C2)
7.d Idealised Me refined as rotating group:
 C10(H10A,H10B,H10C), C10A(H10D,H10E,H10F)
;
_atom_sites_solution_hydrogens     mixed
_atom_sites_solution_primary       ?
_atom_sites_solution_secondary     ?
loop_
  _atom_site_label
  _atom_site_type_symbol
  _atom_site_fract_x
  _atom_site_fract_y
  _atom_site_fract_z
  _atom_site_U_iso_or_equiv
  _atom_site_adp_type
  _atom_site_occupancy
  _atom_site_site_symmetry_order
  _atom_site_calc_flag
  _atom_site_refinement_flags_posn
  _atom_site_refinement_flags_adp
  _atom_site_refinement_flags_occupancy
  _atom_site_disorder_assembly
  _atom_site_disorder_group
 In1 In 0.625000 0.125000 0.32706(2) 0.0395(2) Uani 1 2 d S T P A .
 O3 O 0.7553(3) 0.34083(16) 0.11461(15) 0.0580(11) Uani 1 1 d D U . . .
 O1 O 0.7375(3) 0.16257(16) 0.29193(15) 0.0635(12) Uani 1 1 d D U . . .
 O4 O 0.8925(3) 0.3187(2) 0.12823(18) 0.0690(14) Uani 1 1 d D U . . .
 C3 C 0.8103(3) 0.2242(2) 0.22494(19) 0.091(3) Uani 1 1 d DG U . . .
 C4 C 0.8391(2) 0.2553(2) 0.1925(2) 0.088(3) Uani 1 1 d G U . A .
 H4 H 0.900117 0.256931 0.185004 0.105 Uiso 1 1 calc R U . . .
 C5 C 0.7765(3) 0.28402(16) 0.17109(14) 0.0616(16) Uani 1 1 d DG U . A .
 C6 C 0.6853(3) 0.28162(16) 0.18223(16) 0.0627(16) Uani 1 1 d G U . A .
 H6 H 0.643438 0.300816 0.167936 0.075 Uiso 1 1 calc R U . . .
 C7 C 0.6565(2) 0.25052(19) 0.21471(17) 0.0647(17) Uani 1 1 d G U . A .
 H7 H 0.595463 0.248919 0.222159 0.078 Uiso 1 1 calc R U . . .
 C2 C 0.7190(3) 0.22183(17) 0.23607(15) 0.0642(17) Uani 1 1 d DG U . A .
 C8 C 0.8097(3) 0.3160(2) 0.1359(2) 0.0563(14) Uani 1 1 d D U . . .
 O2 O 0.5997(3) 0.18294(19) 0.27502(17) 0.0659(12) Uani 1 1 d D U . . .
 C1 C 0.6833(3) 0.1873(2) 0.26976(19) 0.0579(14) Uani 1 1 d D U . . .
 N1 N 0.8776(6) 0.2037(5) 0.2546(4) 0.067(3) Uiso 0.5 1 d D U P A 1
 H1 H 0.857769 0.195424 0.279975 0.080 Uiso 0.5 1 calc DR U P A 1
 C9 C 0.9677(8) 0.1959(5) 0.2474(4) 0.071(4) Uiso 0.5 1 d D U P A 1
 O5 O 1.0093(8) 0.2170(4) 0.2180(4) 0.084(3) Uiso 0.5 1 d D U P A 1
 C10 C 1.0120(14) 0.1609(7) 0.2757(6) 0.098(6) Uiso 0.5 1 d D U P A 1
 H10A H 1.015476 0.172888 0.305085 0.147 Uiso 0.5 1 calc DR U P A 1
 H10B H 1.072002 0.154723 0.264899 0.147 Uiso 0.5 1 calc DR U P A 1
 H10C H 0.977476 0.132097 0.275483 0.147 Uiso 0.5 1 calc DR U P A 1
 N2 N 1.150(2) 0.2571(10) 0.1110(10) 0.119(13) Uiso 0.25 1 d G U P B -1
 H2A H 1.189881 0.249014 0.088746 0.179 Uiso 0.25 1 d G U P B -1
 H2B H 1.083631 0.242096 0.104315 0.179 Uiso 0.25 1 d G U P B -1
 C11 C 1.144(5) 0.3167(10) 0.1146(18) 0.16(2) Uiso 0.25 1 d G U P B -1
 H11A H 1.215876 0.332305 0.120480 0.242 Uiso 0.25 1 d G U P B -1
 H11B H 1.114039 0.333966 0.088408 0.242 Uiso 0.25 1 d G U P B -1
 H11C H 1.099569 0.324795 0.137537 0.242 Uiso 0.25 1 d G U P B -1
 C12 C 1.191(2) 0.2279(9) 0.1454(10) 0.066(7) Uiso 0.25 1 d G U P B -1
 H12A H 1.146670 0.235415 0.168595 0.100 Uiso 0.25 1 d G U P B -1
 H12B H 1.192366 0.185363 0.140046 0.100 Uiso 0.25 1 d G U P B -1
 H12C H 1.263031 0.242913 0.151579 0.100 Uiso 0.25 1 d G U P B -1
 N3 N 0.5394(15) 0.1325(7) 0.1783(7) 0.057(5) Uiso 0.25 1 d G U P C -1
 H3A H 0.609722 0.143368 0.185901 0.085 Uiso 0.25 1 d G U P C -1
 H3B H 0.524545 0.139060 0.144687 0.085 Uiso 0.25 1 d G U P C -1
 C13 C 0.467(3) 0.1594(13) 0.1961(17) 0.15(2) Uiso 0.25 1 d G U P C -1
 H13A H 0.485853 0.153260 0.231822 0.219 Uiso 0.25 1 d G U P C -1
 H13B H 0.473389 0.194658 0.182248 0.219 Uiso 0.25 1 d G U P C -1
 H13C H 0.392471 0.148558 0.186605 0.219 Uiso 0.25 1 d G U P C -1
 C14 C 0.539(4) 0.0828(9) 0.1949(17) 0.15(2) Uiso 0.25 1 d G U P C -1
 H14A H 0.464458 0.071502 0.185403 0.227 Uiso 0.25 1 d G U P C -1
 H14B H 0.593033 0.066542 0.180252 0.227 Uiso 0.25 1 d G U P C -1
 H14C H 0.557751 0.076233 0.230633 0.227 Uiso 0.25 1 d G U P C -1
 N1A N 0.8732(7) 0.1867(5) 0.2401(5) 0.067(3) Uiso 0.5 1 d D U P A 2
 H1A H 0.849733 0.167048 0.258418 0.11(7) Uiso 0.5 1 calc DR . P A 2
 C9A C 0.9611(9) 0.1778(5) 0.2301(5) 0.070(4) Uiso 0.5 1 d D U P A 2
 O5A O 1.0012(9) 0.1949(5) 0.1994(5) 0.093(4) Uiso 0.5 1 d D U P A 2
 C10A C 1.0081(12) 0.1432(7) 0.2580(6) 0.087(5) Uiso 0.5 1 d D U P A 2
 H10D H 0.975573 0.113826 0.257690 0.131 Uiso 0.5 1 calc DR U P A 2
 H10E H 1.011158 0.154988 0.287552 0.131 Uiso 0.5 1 calc DR U P A 2
 H10F H 1.068394 0.138275 0.247061 0.131 Uiso 0.5 1 calc DR U P A 2

loop_
  _atom_site_aniso_label
  _atom_site_aniso_U_11
  _atom_site_aniso_U_22
  _atom_site_aniso_U_33
  _atom_site_aniso_U_23
  _atom_site_aniso_U_13
  _atom_site_aniso_U_12
 In1 0.0515(3) 0.0365(3) 0.0306(3) 0.000 0.000 -0.0021(2)
 O3 0.069(3) 0.059(2) 0.046(2) 0.0155(19) 0.0028(19) -0.001(2)
 O1 0.075(3) 0.061(2) 0.055(3) 0.023(2) 0.001(2) -0.006(2)
 O4 0.066(3) 0.077(3) 0.064(3) 0.033(3) 0.003(2) 0.000(2)
 C3 0.068(4) 0.106(6) 0.100(6) 0.072(5) 0.012(4) 0.009(3)
 C4 0.063(4) 0.098(5) 0.103(6) 0.063(5) 0.007(4) 0.002(4)
 C5 0.066(3) 0.062(3) 0.056(4) 0.026(3) 0.004(3) -0.003(3)
 C6 0.065(3) 0.064(4) 0.059(4) 0.022(3) -0.003(3) -0.002(3)
 C7 0.064(3) 0.077(4) 0.053(4) 0.020(3) 0.002(3) -0.010(3)
 C2 0.070(3) 0.065(3) 0.057(4) 0.023(3) 0.003(3) -0.006(3)
 C8 0.065(3) 0.057(3) 0.047(3) 0.017(3) 0.002(2) -0.004(2)
 O2 0.070(3) 0.071(3) 0.056(3) 0.022(2) 0.002(2) -0.007(2)
 C1 0.075(3) 0.053(3) 0.046(3) 0.009(2) 0.006(3) -0.007(2)

_geom_special_details
;
 All esds (except the esd in the dihedral angle between two l.s. planes)
 are estimated using the full covariance matrix.  The cell esds are taken
 into account individually in the estimation of esds in distances, angles
 and torsion angles; correlations between esds in cell parameters are only
 used when they are defined by crystal symmetry.  An approximate (isotropic)
 treatment of cell esds is used for estimating esds involving l.s. planes.
;
loop_
  _geom_bond_atom_site_label_1
  _geom_bond_atom_site_label_2
  _geom_bond_distance
  _geom_bond_site_symmetry_2
  _geom_bond_publ_flag
 In1 O3 2.315(5) 32_656 ?
 In1 O3 2.315(5) 31_556 ?
 In1 O1 2.242(4) . ?
 In1 O1 2.242(4) 14_545 ?
 In1 O4 2.242(5) 32_656 ?
 In1 O4 2.242(5) 31_556 ?
 In1 C8 2.631(5) 32_656 ?
 In1 C8 2.631(5) 31_556 ?
 In1 O2 2.310(5) 14_545 ?
 In1 O2 2.310(5) . ?
 In1 C1 2.625(5) . ?
 In1 C1 2.625(5) 14_545 ?
 O3 C8 1.248(4) . ?
 O1 C1 1.259(4) . ?
 O4 C8 1.246(4) . ?
 C3 C4 1.3900 . ?
 C3 C2 1.3900 . ?
 C3 N1 1.462(9) . ?
 C3 N1A 1.484(10) . ?
 C4 H4 0.9300 . ?
 C4 C5 1.3900 . ?
 C5 C6 1.3900 . ?
 C5 C8 1.485(5) . ?
 C6 H6 0.9300 . ?
 C6 C7 1.3900 . ?
 C7 H7 0.9300 . ?
 C7 C2 1.3900 . ?
 C2 C1 1.511(5) . ?
 O2 C1 1.249(4) . ?
 N1 H1 0.8600 . ?
 N1 C9 1.364(11) . ?
 C9 O5 1.238(11) . ?
 C9 C10 1.467(12) . ?
 C10 H10A 0.9600 . ?
 C10 H10B 0.9600 . ?
 C10 H10C 0.9600 . ?
 N2 H2A 0.9248 . ?
 N2 H2B 1.0889 . ?
 N2 C11 1.6905 . ?
 N2 C12 1.4661 . ?
 C11 H11A 1.1570 . ?
 C11 H11B 1.0374 . ?
 C11 H11C 0.9893 . ?
 C12 H12A 0.9878 . ?
 C12 H12B 1.2133 . ?
 C12 H12C 1.1558 . ?
 N3 H3A 1.1064 . ?
 N3 H3B 1.0645 . ?
 N3 C13 1.4155 . ?
 N3 C14 1.4930 . ?
 C13 H13A 1.1351 . ?
 C13 H13B 1.0877 . ?
 C13 H13C 1.1797 . ?
 C14 H14A 1.1777 . ?
 C14 H14B 1.0264 . ?
 C14 H14C 1.1387 . ?
 N1A H1A 0.8600 . ?
 N1A C9A 1.354(13) . ?
 C9A O5A 1.210(13) . ?
 C9A C10A 1.469(15) . ?
 C10A H10D 0.9600 . ?
 C10A H10E 0.9600 . ?
 C10A H10F 0.9600 . ?

loop_
  _geom_angle_atom_site_label_1
  _geom_angle_atom_site_label_2
  _geom_angle_atom_site_label_3
  _geom_angle
  _geom_angle_site_symmetry_1
  _geom_angle_site_symmetry_3
  _geom_angle_publ_flag
 O3 In1 O3 120.8(2) 32_656 31_556 ?
 O3 In1 C8 28.31(11) 31_556 31_556 ?
 O3 In1 C8 101.92(18) 32_656 31_556 ?
 O3 In1 C8 101.92(18) 31_556 32_656 ?
 O3 In1 C8 28.31(11) 32_656 32_656 ?
 O3 In1 C1 107.35(17) 32_656 14_545 ?
 O3 In1 C1 107.34(17) 31_556 . ?
 O3 In1 C1 111.05(15) 32_656 . ?
 O3 In1 C1 111.05(15) 31_556 14_545 ?
 O1 In1 O3 82.49(15) . 32_656 ?
 O1 In1 O3 127.05(18) . 31_556 ?
 O1 In1 O3 82.49(15) 14_545 31_556 ?
 O1 In1 O3 127.05(18) 14_545 32_656 ?
 O1 In1 O1 123.0(2) 14_545 . ?
 O1 In1 O4 84.85(19) . 31_556 ?
 O1 In1 O4 84.85(19) 14_545 32_656 ?
 O1 In1 O4 138.88(16) 14_545 31_556 ?
 O1 In1 O4 138.88(16) . 32_656 ?
 O1 In1 C8 110.78(15) . 32_656 ?
 O1 In1 C8 110.78(15) 14_545 31_556 ?
 O1 In1 C8 107.21(18) . 31_556 ?
 O1 In1 C8 107.21(18) 14_545 32_656 ?
 O1 In1 O2 57.05(14) . . ?
 O1 In1 O2 83.62(18) . 14_545 ?
 O1 In1 O2 57.05(14) 14_545 14_545 ?
 O1 In1 O2 83.62(18) 14_545 . ?
 O1 In1 C1 104.06(18) . 14_545 ?
 O1 In1 C1 28.63(11) 14_545 14_545 ?
 O1 In1 C1 104.06(18) 14_545 . ?
 O1 In1 C1 28.63(11) . . ?
 O4 In1 O3 56.51(14) 31_556 31_556 ?
 O4 In1 O3 56.51(14) 32_656 32_656 ?
 O4 In1 O3 82.22(19) 32_656 31_556 ?
 O4 In1 O3 82.22(19) 31_556 32_656 ?
 O4 In1 O4 91.9(3) 31_556 32_656 ?
 O4 In1 C8 86.2(2) 32_656 31_556 ?
 O4 In1 C8 86.2(2) 31_556 32_656 ?
 O4 In1 C8 28.21(11) 32_656 32_656 ?
 O4 In1 C8 28.21(11) 31_556 31_556 ?
 O4 In1 O2 164.07(17) 32_656 . ?
 O4 In1 O2 89.6(3) 32_656 14_545 ?
 O4 In1 O2 89.6(3) 31_556 . ?
 O4 In1 O2 164.07(18) 31_556 14_545 ?
 O4 In1 C1 87.0(2) 31_556 . ?
 O4 In1 C1 87.0(2) 32_656 14_545 ?
 O4 In1 C1 167.51(16) 32_656 . ?
 O4 In1 C1 167.51(16) 31_556 14_545 ?
 C8 In1 C8 94.1(3) 31_556 32_656 ?
 O2 In1 O3 85.40(18) 14_545 32_656 ?
 O2 In1 O3 139.33(15) 14_545 31_556 ?
 O2 In1 O3 139.33(15) . 32_656 ?
 O2 In1 O3 85.40(18) . 31_556 ?
 O2 In1 C8 87.7(2) 14_545 32_656 ?
 O2 In1 C8 167.50(16) . 32_656 ?
 O2 In1 C8 167.50(16) 14_545 31_556 ?
 O2 In1 C8 87.7(2) . 31_556 ?
 O2 In1 O2 93.3(3) . 14_545 ?
 O2 In1 C1 28.42(11) 14_545 14_545 ?
 O2 In1 C1 88.1(2) 14_545 . ?
 O2 In1 C1 88.1(2) . 14_545 ?
 O2 In1 C1 28.42(11) . . ?
 C1 In1 C8 139.36(15) 14_545 31_556 ?
 C1 In1 C8 139.36(15) . 32_656 ?
 C1 In1 C8 98.5(2) . 31_556 ?
 C1 In1 C8 98.5(2) 14_545 32_656 ?
 C1 In1 C1 96.6(3) 14_545 . ?
 C8 O3 In1 90.1(3) . 23_655 ?
 C1 O1 In1 92.8(3) . . ?
 C8 O4 In1 93.5(3) . 23_655 ?
 C4 C3 C2 120.0 . . ?
 C4 C3 N1 118.9(5) . . ?
 C4 C3 N1A 118.9(6) . . ?
 C2 C3 N1 119.2(5) . . ?
 C2 C3 N1A 119.7(5) . . ?
 C3 C4 H4 120.0 . . ?
 C5 C4 C3 120.0 . . ?
 C5 C4 H4 120.0 . . ?
 C4 C5 C6 120.0 . . ?
 C4 C5 C8 118.3(3) . . ?
 C6 C5 C8 121.7(3) . . ?
 C5 C6 H6 120.0 . . ?
 C7 C6 C5 120.0 . . ?
 C7 C6 H6 120.0 . . ?
 C6 C7 H7 120.0 . . ?
 C2 C7 C6 120.0 . . ?
 C2 C7 H7 120.0 . . ?
 C3 C2 C1 122.4(3) . . ?
 C7 C2 C3 120.0 . . ?
 C7 C2 C1 117.6(3) . . ?
 O3 C8 In1 61.6(3) . 23_655 ?
 O3 C8 O4 119.8(5) . . ?
 O3 C8 C5 120.4(4) . . ?
 O4 C8 In1 58.3(3) . 23_655 ?
 O4 C8 C5 119.8(4) . . ?
 C5 C8 In1 176.6(5) . 23_655 ?
 C1 O2 In1 89.9(3) . . ?
 O1 C1 In1 58.5(3) . . ?
 O1 C1 C2 120.1(4) . . ?
 C2 C1 In1 177.9(4) . . ?
 O2 C1 In1 61.7(3) . . ?
 O2 C1 O1 120.2(5) . . ?
 O2 C1 C2 119.7(4) . . ?
 C3 N1 H1 115.6 . . ?
 C9 N1 C3 128.8(10) . . ?
 C9 N1 H1 115.6 . . ?
 N1 C9 C10 116.7(12) . . ?
 O5 C9 N1 121.5(12) . . ?
 O5 C9 C10 121.9(13) . . ?
 C9 C10 H10A 109.5 . . ?
 C9 C10 H10B 109.5 . . ?
 C9 C10 H10C 109.5 . . ?
 H10A C10 H10B 109.5 . . ?
 H10A C10 H10C 109.5 . . ?
 H10B C10 H10C 109.5 . . ?
 H2A N2 H2B 109.7 . . ?
 C11 N2 H2A 109.0 . . ?
 C11 N2 H2B 110.8 . . ?
 C12 N2 H2A 97.1 . . ?
 C12 N2 H2B 106.7 . . ?
 C12 N2 C11 122.4 . . ?
 N2 C11 H11A 110.2 . . ?
 N2 C11 H11B 116.2 . . ?
 N2 C11 H11C 108.1 . . ?
 H11A C11 H11B 109.4 . . ?
 H11A C11 H11C 114.3 . . ?
 H11B C11 H11C 98.3 . . ?
 N2 C12 H12A 96.5 . . ?
 N2 C12 H12B 117.8 . . ?
 N2 C12 H12C 106.7 . . ?
 H12A C12 H12B 108.6 . . ?
 H12A C12 H12C 114.5 . . ?
 H12B C12 H12C 112.0 . . ?
 H3A N3 H3B 110.2 . . ?
 C13 N3 H3A 118.5 . . ?
 C13 N3 H3B 96.9 . . ?
 C13 N3 C14 111.7 . . ?
 C14 N3 H3A 101.3 . . ?
 C14 N3 H3B 119.2 . . ?
 N3 C13 H13A 95.9 . . ?
 N3 C13 H13B 106.3 . . ?
 N3 C13 H13C 118.0 . . ?
 H13A C13 H13B 119.4 . . ?
 H13A C13 H13C 115.0 . . ?
 H13B C13 H13C 102.8 . . ?
 N3 C14 H14A 100.3 . . ?
 N3 C14 H14B 105.6 . . ?
 N3 C14 H14C 118.4 . . ?
 H14A C14 H14B 119.8 . . ?
 H14A C14 H14C 114.8 . . ?
 H14B C14 H14C 98.6 . . ?
 C3 N1A H1A 114.3 . . ?
 C9A N1A C3 131.4(11) . . ?
 C9A N1A H1A 114.3 . . ?
 N1A C9A C10A 116.5(12) . . ?
 O5A C9A N1A 124.6(13) . . ?
 O5A C9A C10A 118.9(13) . . ?
 C9A C10A H10D 109.5 . . ?
 C9A C10A H10E 109.5 . . ?
 C9A C10A H10F 109.5 . . ?
 H10D C10A H10E 109.5 . . ?
 H10D C10A H10F 109.5 . . ?
 H10E C10A H10F 109.5 . . ?

loop_
  _geom_torsion_atom_site_label_1
  _geom_torsion_atom_site_label_2
  _geom_torsion_atom_site_label_3
  _geom_torsion_atom_site_label_4
  _geom_torsion
  _geom_torsion_site_symmetry_1
  _geom_torsion_site_symmetry_2
  _geom_torsion_site_symmetry_3
  _geom_torsion_site_symmetry_4
  _geom_torsion_publ_flag
 In1 O3 C8 O4 -1.9(7) 23_655 . . . ?
 In1 O3 C8 C5 176.9(6) 23_655 . . . ?
 In1 O1 C1 C2 -178.2(5) . . . . ?
 In1 O1 C1 O2 0.7(7) . . . . ?
 In1 O4 C8 O3 1.9(8) 23_655 . . . ?
 In1 O4 C8 C5 -176.8(6) 23_655 . . . ?
 In1 O2 C1 O1 -0.7(7) . . . . ?
 In1 O2 C1 C2 178.2(5) . . . . ?
 C3 C4 C5 C6 0.0 . . . . ?
 C3 C4 C5 C8 -178.8(6) . . . . ?
 C3 C2 C1 O1 6.8(9) . . . . ?
 C3 C2 C1 O2 -172.1(5) . . . . ?
 C3 N1 C9 O5 20(2) . . . . ?
 C3 N1 C9 C10 -159.5(15) . . . . ?
 C3 N1A C9A O5A -15(3) . . . . ?
 C3 N1A C9A C10A 167.9(15) . . . . ?
 C4 C3 C2 C7 0.0 . . . . ?
 C4 C3 C2 C1 177.4(6) . . . . ?
 C4 C3 N1 C9 -26.3(18) . . . . ?
 C4 C3 N1A C9A 5(2) . . . . ?
 C4 C5 C6 C7 0.0 . . . . ?
 C4 C5 C8 O3 176.8(6) . . . . ?
 C4 C5 C8 O4 -4.4(9) . . . . ?
 C5 C6 C7 C2 0.0 . . . . ?
 C6 C5 C8 O3 -1.9(9) . . . . ?
 C6 C5 C8 O4 176.8(6) . . . . ?
 C6 C7 C2 C3 0.0 . . . . ?
 C6 C7 C2 C1 -177.5(5) . . . . ?
 C7 C2 C1 O1 -175.7(5) . . . . ?
 C7 C2 C1 O2 5.4(8) . . . . ?
 C2 C3 C4 C5 0.0 . . . . ?
 C2 C3 N1 C9 169.4(12) . . . . ?
 C2 C3 N1A C9A 171.8(15) . . . . ?
 C8 C5 C6 C7 178.7(6) . . . . ?
 N1 C3 C4 C5 -164.2(8) . . . . ?
 N1 C3 C2 C7 164.2(9) . . . . ?
 N1 C3 C2 C1 -18.4(9) . . . . ?
 N1A C3 C4 C5 166.3(8) . . . . ?
 N1A C3 C2 C7 -166.2(9) . . . . ?
 N1A C3 C2 C1 11.2(9) . . . . ?

loop_
  _diffrn_refln_index_h
  _diffrn_refln_index_k
  _diffrn_refln_index_l
  _diffrn_refln_intensity_net
  _diffrn_refln_intensity_u
 13 35 27 -2.51 10.57
 16 8 40 18.47 29.11
 16 6 40 -18.81 27.76
 15 7 39 25.24 29.57
 15 -7 37 -17.63 25.4
 14 44 20 5.84 7.22
 12 44 16 -6.18 10.82
 12 -4 34 -2.86 24.34
 12 -18 28 -66.87 26.99
 11 43 15 7.99 11.32
 11 15 33 107 23.57
 9 -17 23 23.29 21.72
 9 -37 -19 1.22 13.97
 8 0 28 50.34 21.91
 7 17 25 73.96 15.7
 7 -29 3 40.79 20.3
 7 -33 -11 -8.98 13.88
 6 10 24 75.44 11.13
 5 37 3 8.17 15.99
 5 29 13 13.65 8.4
 5 13 21 -8.33 11.1
 3 35 -7 19.49 19.53
 3 -5 13 674.81 30.55
 3 -23 -13 86.45 9.07
 0 -10 -18 130.92 11.92
 -1 7 -25 314.07 23.88
 -1 3 -9 -5.54 9.03
 17 -7 39 20.78 14.02
 17 -17 35 31.2 11.62
 14 -6 36 -7.4 12.29
 14 -12 34 -3.86 10.24
 14 -16 32 -0.83 11.01
 13 -5 35 1.87 10.99
 13 -11 33 -3.78 11.23
 12 -10 32 22.01 11.24
 11 33 25 -1 3.21
 11 -1 33 7.98 11.63
 11 -13 29 26.17 10.93
 10 20 30 11.66 7.02
 10 10 32 62.05 9.54
 10 4 32 10.91 10.03
 10 -30 12 19.37 8.12
 9 39 15 6.7 3.98
 9 23 27 7.58 5.31
 9 -33 3 7.25 7.2
 9 -37 -17 1.23 5.57
 9 -37 -15 14.84 6.07
 8 -34 -6 1.29 7.2
 7 -9 23 55.16 8.41
 6 42 -2 -14.06 6.93
 6 4 24 -12.94 6.21
 6 -16 16 -3.31 6.24
 6 -22 10 0.58 5.82
 6 -26 4 31.03 6.77
 5 41 -7 5.13 7.28
 5 39 -1 17.33 6.68
 5 33 9 -0 4.54
 4 38 -6 2.82 6.89
 4 -6 16 7.3 5.95
 4 -20 4 111.24 8.05
 3 35 -27 9.38 9.83
 3 31 -35 24.45 9.59
 3 -17 3 196.4 10.05
 2 30 -30 -3.7 9.85
 2 28 0 -17.68 5.57
 2 26 -36 5.39 11.69
 2 24 -38 16.68 9.95
 1 29 -17 20.41 8.81
 1 27 -7 107.57 8.57
 1 25 -3 65.16 7.23
 1 23 -33 11.21 10.02
 1 21 -35 20.44 10.35
 1 -11 -31 5.11 6.08
 0 22 -24 22.99 8.01
 0 20 -28 10.83 9.68
 0 18 -30 73.74 10.05
 0 12 -34 3.8 9.8
 0 2 -34 90.81 10.4
 0 -2 -32 -12.81 7.6
 -1 13 -11 -0.47 5.42
 -1 9 -25 252 14.4
 -1 5 -25 220.68 13.02
 -1 1 -23 143.78 9.91
 19 -5 41 -2.5 14
 18 -6 40 -6.13 15.34
 18 -12 38 -4.43 14.22
 16 -12 36 0.02 13.89
 14 -22 28 5.79 10.87
 13 -15 31 -4.62 10.87
 12 34 26 1.51 3.33
 12 -14 30 51.17 12.67
 11 -31 13 12.09 9.15
 10 8 32 6.14 9.42
 10 6 32 67.82 11.18
 10 -6 30 2.14 11.16
 10 -18 24 30.5 11.27
 9 17 29 3.66 7.52
 9 -27 13 9.39 9.79
 9 -31 7 20.91 8.97
 9 -35 -3 13.93 7.82
 8 44 4 -1.98 5.99
 8 12 28 -8.56 4.83
 8 -20 18 -1 8.71
 8 -22 16 3.29 9.66
 8 -24 14 -3.97 8.28
 7 -3 25 72.47 9.38
 6 8 24 6.49 6.55
 6 6 24 112.15 9.3
 6 -18 14 5.42 8.4
 6 -20 12 -0.47 8
 5 1 21 7.01 6.53
 5 -13 15 108.39 10.78
 5 -21 7 99.79 10.1
 5 -27 -5 69.46 7.45
 4 32 6 -8.16 6.63
 4 26 12 -0.83 2.91
 4 -26 -20 -3.58 2.71
 4 -26 -14 42.53 4.98
 3 27 7 86.72 6.42
 2 32 -8 6.39 7.84
 2 28 -34 18.47 11.91
 2 22 -40 22.99 11.68
 1 29 -19 7.59 8.4
 1 29 -15 45 9.18
 1 27 -27 44.81 11.29
 1 25 -31 1.13 10.87
 1 19 -37 19.83 12.48
 1 15 -39 20.77 11.17
 0 16 -32 30.03 9.07
 0 -8 -26 1.9 5.94
 0 -10 -20 3.1 4.45
 0 -10 -14 159.46 6.77
 -1 15 -19 154.44 11.98
 -1 15 -15 457.2 20.37
 -1 13 -23 65.69 8.88
 -1 11 -25 135.25 11.81
 -1 11 -9 187.31 9.81
 -1 3 -25 234.46 13.41
 -1 -1 -13 98.66 6.12
 19 -11 39 -6.82 16.59
 16 -6 38 0.96 14.26
 16 -16 34 5.32 15.28
 14 38 26 -1.28 3.22
 13 -21 27 5.57 14.74
 12 16 34 2.79 10.64
 12 -2 34 17.35 13.7
 11 -19 25 8.31 12.14
 9 -3 29 24.72 11.27
 9 -9 27 26.61 11.36
 9 -13 25 51.9 13.17
 8 20 26 4.23 6.14
 8 2 28 -4.2 9.95
 7 -31 -3 16.12 8.66
 7 -33 -21 -1.18 5.01
 7 -33 -13 8.29 6.33
 3 37 -17 18.73 11.24
 3 33 -1 0.84 7.03
 3 29 -39 -4.42 13.44
 3 27 -41 -1.81 14.41
 3 -11 9 107.02 8.7
 2 32 -26 -1.98 10.8
 2 -2 10 3.49 5.26
 1 29 -21 9.74 10.92
 1 29 -13 21.44 9.46
 0 24 -18 -1.59 8.67
 0 24 -16 6.11 9.16
 0 24 -14 -1.08 8.97
 0 22 -26 -3.2 11.22
 0 22 -8 5.25 7.82
 0 14 -34 23.29 12.02
 0 0 -34 -1.39 9.62
 -1 15 -21 6.73 9.8
 -1 15 -13 164.38 11.36
 -1 -1 -21 6.03 6.65
 19 -3 41 -12.28 18.9
 18 -4 40 1.25 18.01
 17 -5 39 8.64 17.11
 17 -11 37 12.06 17.24
 15 25 35 1.52 10.61
 15 19 37 7.59 11.48
 15 -5 37 1.33 15.05
 15 -19 31 0.57 13.71
 14 -4 36 -11.91 15.48
 14 -24 26 -8.55 13.09
 12 -20 26 -0.79 12.75
 11 13 33 6.14 10.43
 11 1 33 12.25 13
 11 -7 31 1.05 13.71
 10 -28 14 11.91 10.95
 10 -32 8 -0.85 10.37
 10 -34 4 5.93 9.79
 9 -25 15 23.2 11.84
 8 42 8 1.64 6.07
 8 -6 26 -1.92 10.55
 8 -28 8 44.29 11
 7 39 9 -2.37 6.11
 7 -15 19 72.21 11.9
 7 -25 9 3.25 9.29
 4 40 -14 -0.08 10.62
 4 -12 12 440.76 20.1
 4 -22 0 0 6.21
 3 37 -21 2.2 11.33
 3 37 -19 -0.01 11.26
 3 37 -15 12.76 10.9
 3 37 -13 14.4 10.75
 3 35 -5 45.94 9.79
 3 3 15 940.65 35.81
 3 -15 5 190.77 10.79
 3 -21 -29 16.37 4.99
 2 30 -32 24.13 15.14
 2 20 8 0.32 3.36
 2 -6 8 1974.71 72.32
 1 29 -11 1.73 9.39
 1 17 -39 8.14 14.83
 0 14 0 -1.14 4.15
 -1 13 -25 47 11.24
 -1 9 -27 180.67 14.53
 -1 7 -27 293.86 17.42
 -1 5 -27 282.47 16.74
 15 -15 33 2.88 16.72
 14 18 36 2.51 11.52
 14 -10 34 -3.32 16.48
 14 -18 30 4.65 15.07
 13 17 35 13.43 11.39
 13 -23 25 5.71 16.8
 12 -30 16 0.77 13.19
 11 21 31 3.34 9.01
 11 3 33 0.65 14.07
 11 -29 15 8.5 13.15
 11 -33 9 0.08 11.79
 10 -10 28 18.74 13.79
 10 -14 26 5.14 12.96
 10 -20 22 75.34 15.21
 10 -36 -2 13.56 10.01
 9 -21 19 10.81 12.06
 9 -23 17 23.96 12.13
 8 10 28 0.62 9.7
 8 4 28 42.78 11.03
 8 -14 22 160.68 14.85
 8 -30 4 0.69 11.13
 7 -33 -15 8.46 6.73
 6 -4 22 476.62 23.08
 6 -30 -8 54.59 8.09
 5 3 21 5.73 7.77
 5 -15 13 33.89 9.76
 4 40 -12 16.9 11.77
 4 38 -4 -0.85 9.4
 4 2 18 586.66 24.41
 4 -18 6 25.46 8.4
 4 -26 -16 -0.67 4.05
 3 37 -23 4.14 13.77
 3 11 15 388.9 15.32
 3 -13 7 208.58 11.59
 3 -19 -1 45.92 6.91
 3 -23 -15 47.62 4
 2 34 -18 8.43 12.1
 2 34 -16 -0.27 11.34
 2 32 -28 2.94 13.98
 2 26 -38 4.51 15.16
 1 27 -29 8.96 12.98
 1 23 -35 14.94 13.68
 1 -15 -23 40.48 4.76
 0 24 -22 -0 10.24
 0 24 -12 163.97 12.83
 0 20 -30 7.11 12.55
 0 18 -32 -1.93 12.9
 0 10 -36 6.36 13.57
 0 8 -36 -3.62 12.75
 0 6 -36 -7.83 13.34
 0 4 -36 11.02 12.58
 0 -4 -32 190.73 14
 0 -6 -30 211.5 13.7
 -1 15 -23 50.47 10.85
 -1 15 -11 33.34 8.14
 -1 13 -9 36.61 7.79
 -1 11 -27 84.23 12.02
 -1 7 -7 6291.4 226
 -1 1 -25 137.86 11.2
 -1 -1 -23 119.67 10.52
 18 -10 38 -6.86 17.3
 17 -15 35 -4.49 16.15
 16 -4 38 -5.36 17.13
 13 -9 33 0.68 14.89
 13 -17 29 1.02 14.34
 13 -25 23 1.97 13.82
 13 -27 21 -0.03 11.73
 12 0 34 0.22 14.82
 12 -8 32 43.38 15.08
 12 -22 24 -0.67 13.42
 11 11 33 2.75 11.28
 11 -21 23 -3.6 12.93
 10 -4 30 52.27 14.11
 10 -22 20 57.32 12.01
 10 -26 16 2.72 11.76
 9 -1 29 27.45 12.9
 8 8 28 30.48 10.8
 8 6 28 -0.07 11.11
 8 -10 24 -3.61 12.38
 8 -34 -8 6.37 8.53
 7 -1 25 234.29 15.8
 7 -33 -19 3.94 5.41
 7 -33 -17 10.67 6.45
 6 18 22 12.5 5.71
 6 -12 18 148.31 13.01
 5 35 7 13.78 6.56
 5 -9 17 233.57 14.59
 5 -17 11 11.52 9.68
 4 12 18 3.44 5.03
 4 -26 -18 22.36 3.51
 3 37 -11 4.13 10.97
 3 25 9 43.97 4.64
 2 34 -20 46.6 13.75
 2 34 -14 -2.71 11.24
 2 32 -6 -2.24 10.26
 2 30 -2 1.37 8.05
 2 28 -36 -0.48 14.59
 2 24 -40 -1.13 15.06
 1 29 -25 24.39 13.84
 1 27 -5 263.38 14.65
 1 25 -33 8.64 14.01
 1 21 -37 17.27 14.51
 1 -13 -29 31.93 7.78
 0 24 -24 54.12 12.69
 0 22 -28 -3.26 13.16
 0 16 -34 -2.63 12.6
 0 12 -36 -0.46 12.96
 0 -10 -22 308.2 14.08
 -1 17 -17 777.04 32.68
 -1 17 -15 673.6 28.89
 -1 9 -7 424.09 17.75
 -1 5 -7 2130.94 77.56
 -1 3 -27 120.41 12.01
 -1 1 -9 22.41 5.25
 20 -8 40 -10.41 18.44
 19 -1 41 -7.65 19.36
 19 -9 39 2.9 19.08
 18 -2 40 6.27 18.54
 17 -3 39 4.95 17.77
 16 18 38 -1.66 2.94
 16 -10 36 1.65 16.76
 15 29 33 -5.03 9.61
 15 -3 37 -2.83 16.26
 15 -21 29 4.34 15.48
 14 24 34 3.46 11.32
 14 -2 36 -1.66 15.61
 14 -14 32 13.08 15.68
 13 -13 31 5.63 14.83
 12 22 32 -2.06 10.14
 12 14 34 9.54 13.49
 12 -16 28 4.56 14.1
 12 -24 22 -5.72 14.98
 12 -28 18 -6.54 13.16
 11 7 33 7.89 12.25
 11 5 33 -4.82 13.68
 11 -11 29 9.96 15.24
 11 -15 27 51.64 14.38
 11 -25 19 4.42 12.59
 11 -27 17 6.96 12.36
 10 -24 18 9.07 12.02
 9 -29 9 2.37 11.48
 9 -33 1 0.23 10.53
 9 -35 -5 4.83 10.2
 7 -7 23 14.24 10.48
 7 -11 21 5.02 10.46
 7 -17 17 120.5 13.71
 7 -23 11 -0.31 9.74
 7 -27 5 59.85 10.98
 6 42 0 13.54 9.85
 6 -24 6 4.98 8.95
 5 19 19 35.51 4.12
 5 9 21 28.43 6.21
 5 5 21 -0.24 8.37
 5 -23 3 70.69 9.35
 4 40 -10 -0.61 10.98
 4 34 4 -1.99 7.56
 4 -14 10 397.69 18.65
 4 -16 8 149.54 11.08
 2 34 -22 -2.73 12.45
 2 34 -12 30.38 11.51
 2 32 -30 23.12 13.84
 1 29 -9 7.7 9.84
 1 19 -39 8.42 15.92
 0 20 -4 111.75 9.43
 0 18 -2 582.08 23.54
 0 2 -36 -0.27 12.31
 0 -2 -34 107.74 13.48
 -1 17 -21 18.64 10.07
 -1 15 -25 68.61 11.83
 -1 13 -27 73.23 12.47
 18 -14 36 -18.22 18.15
 16 -2 38 8.82 17.93
 16 -18 32 -3.02 15.09
 15 17 37 -8.81 11.97
 13 23 33 -10.45 11.8
 13 15 35 11.99 13.8
 12 -12 30 7.18 14
 10 24 28 -3.33 7.5
 10 -38 -14 -1.17 8.45
 9 45 7 2.72 7.78
 9 41 13 4.1 5.65
 9 -7 27 32.45 12.96
 9 -15 23 33.52 13.14
 8 -4 26 5.22 12.06
 8 -26 10 65.13 11.93
 7 43 3 9.66 9.17
 7 15 25 54.3 8.9
 7 -19 15 119.28 12.46
 7 -21 13 34.87 10.29
 7 -29 1 2.39 9.9
 6 40 4 0.95 8.25
 6 34 12 16.07 5.36
 5 39 1 11.59 9.72
 5 7 21 0.91 7.77
 5 -25 -1 4.38 8.08
 4 4 18 14.05 7.36
 4 -4 16 3.96 8.03
 3 -23 -19 8.76 1.9
 2 30 -34 -3.13 14.18
 1 29 -27 38.14 13.86
 1 27 -31 5.22 13.23
 1 17 5 197.18 8.91
 0 24 -26 0.7 12.34
 0 24 -10 8.2 8.78
 0 22 -6 10.05 8.08
 0 20 -32 147.58 16.5
 0 14 -36 -6.31 13.07
 0 -8 -28 140.91 11.1
 -1 17 -23 43.29 11.44
 -1 17 -13 39.96 9.1
 -1 11 -7 1112.65 41.98
 -1 9 -29 59.49 12.71
 -1 7 -29 47.33 12
 -1 5 -29 57.57 12.22
 -1 1 -27 157.26 12.59
 -1 -3 -19 78.42 8.15
 18 0 40 -0.31 18.9
 17 -1 39 1.56 18
 17 -9 37 4.79 17.05
 15 -23 27 6.87 14.16
 14 16 36 -3.03 13.79
 14 -20 28 7.86 14.65
 13 1 35 6.77 15.23
 12 12 34 -5.13 13.68
 11 -5 31 6.82 13.77
 11 -31 11 3.71 13.32
 10 -30 10 4.38 11.31
 10 -38 -16 1.16 8.73
 9 1 29 39.76 12.81
 9 -31 5 21.55 11.86
 7 1 25 241.94 15.54
 7 -31 -5 43.09 9.9
 6 -26 2 -0.27 8.8
 5 -27 -7 45.82 8.19
 4 -8 14 24.61 8.79
 4 -24 -6 6.7 6.76
 3 37 -9 7.14 10.83
 3 -3 13 719.61 28.56
 3 -7 11 11.52 6.74
 3 -23 -17 120.11 5.54
 2 -14 0 1316.73 48.78
 2 -18 -28 26.17 6.13
 1 31 -19 11.93 12.64
 1 31 -17 20.15 11.31
 1 23 -37 12.14 14.65
 1 17 -41 -6.33 13.08
 1 -11 -33 7.99 9.93
 0 26 -18 18.45 11.61
 0 22 -30 186.18 16.82
 0 18 -34 62.29 14.14
 0 0 -36 5.89 12.2
 -1 15 -27 71.73 12.47
 -1 11 -29 36.52 11.49
 -1 -1 -25 112.23 10.87
 -1 -3 -21 -6.32 7.31
 -1 -3 -15 614.05 23.96
 20 -6 40 2.47 18.54
 19 -7 39 7.24 19.56
 18 -8 38 -1.55 18.61
 16 16 38 -3.79 7.72
 15 -1 37 14.28 16.12
 15 -13 33 4.78 15.4
 15 -17 31 -8.43 14.89
 14 32 30 1.62 7.48
 14 0 36 1.69 16.01
 14 -8 34 2.29 15.77
 13 -7 33 1.73 14.69
 13 -19 27 21.2 15.02
 12 10 34 16.23 13.99
 12 -6 32 1.29 14.86
 11 45 13 -1.4 5.96
 10 28 26 -3.05 6.05
 10 -2 30 9.5 13.18
 10 -16 24 6.18 13.44
 10 -34 2 4 10.74
 10 -38 -18 1.02 8.03
 9 -11 25 29.04 12.72
 8 28 22 -0.24 3.6
 8 -34 -10 24.84 9.5
 6 36 10 15.81 6.77
 6 32 14 4.19 4.05
 6 -2 22 15.52 9.94
 6 -14 16 -0.77 10.2
 6 -30 -10 7.36 8.31
 5 41 -3 9.48 10.06
 4 40 -8 11.14 11.22
 4 6 18 231.2 12.17
 3 35 -3 15.93 9.9
 2 34 -26 -0 13.19
 2 34 -10 0.97 10.61
 2 32 -32 4.79 14.05
 2 28 -38 13.76 14.94
 2 26 -40 15.13 15.65
 2 24 -42 10.44 15.31
 2 -18 -8 173.74 8.32
 1 31 -21 10.77 12.83
 1 31 -15 33.32 11.76
 1 29 -29 10.97 12.91
 1 25 -35 14.32 14.02
 1 25 -1 17.97 7.73
 1 23 1 25.41 7.23
 1 21 -39 11.62 14.46
 0 26 -20 3.13 11.4
 0 26 -16 -0.82 10.38
 0 16 -36 2.28 12.94
 0 10 -38 11.08 13.5
 0 8 -38 -1.78 13.08
 0 6 -38 6.58 13.47
 0 -10 -24 0.6 7.08
 -1 19 -17 138.41 12.91
 -1 17 -25 84.47 13.37
 -1 17 -11 13.86 8.75
 -1 15 -9 58.87 8.12
 -1 13 -29 36.94 12.16
 -1 3 -29 81.28 11.65
 -1 3 -7 204.54 9.51
 18 2 40 5.32 18.77
 17 1 39 -0.03 17.66
 17 -13 35 8.78 17.46
 17 -17 33 -3.92 15.78
 16 0 38 0.33 17.51
 16 -8 36 -0.52 16.95
 16 -20 30 7.19 14.75
 14 28 32 -1.68 10.81
 14 -22 26 -1.42 15.54
 13 13 35 13.11 14.22
 13 3 35 6.14 15.19
 12 8 34 -6.57 14.13
 12 6 34 11.74 13.62
 12 -18 26 -1.62 13.33
 11 -17 25 31.24 13.31
 10 -8 28 7.63 13.27
 10 -32 6 5.11 11.87
 10 -36 -4 -2.74 10.62
 9 3 29 11.96 12.4
 9 -27 11 -3.99 11.3
 8 -18 18 68.47 12.4
 8 -24 12 72.56 12.16
 7 41 7 -4.1 8.27
 6 -22 8 133.47 11.81
 5 -11 15 98.36 10.85
 4 8 18 11.35 6.35
 2 32 -4 -5.04 10.9
 2 26 4 23.56 7.01
 2 -8 6 22.13 6.34
 1 31 -13 4.13 10.88
 1 29 -7 49.99 10.03
 1 27 -33 -3.48 14.27
 1 -11 -3 34.65 4.21
 0 26 -14 56.87 11.53
 0 24 -28 84.74 14.33
 0 24 -8 522.26 23.3
 0 12 -38 -4.51 13.54
 0 4 -38 -0.65 13.12
 -1 19 -21 -1.76 10.03
 -1 19 -15 555.77 25.17
 -1 13 -7 641.68 25.71
 -1 -3 -23 131.13 10.36
 18 4 40 -4.56 18.5
 15 15 37 13.02 15.25
 15 1 37 4.14 17.21
 14 14 36 1.01 14.59
 14 2 36 -3.77 15.71
 14 -12 32 2.2 15.95
 14 -16 30 16.2 15.25
 11 25 29 2.15 9.17
 11 19 31 3.26 11.46
 11 -3 31 -2.62 14.52
 11 -9 29 2.78 13.75
 11 -33 7 13.11 12.36
 10 44 12 5.02 6.77
 10 -12 26 5.1 12.97
 9 -35 -7 3.59 9.86
 8 38 14 3.95 5.01
 8 36 16 -1.99 3.75
 8 24 24 7.09 6.13
 8 -8 24 37.98 12.49
 8 -12 22 0.52 11.83
 8 -20 16 -3.01 11.07
 8 -22 14 39.36 11.54
 8 -28 6 2.92 10.54
 7 3 25 76.06 11.05
 5 37 5 10.66 8.34
 4 -20 2 -0.09 7.49
 3 37 -7 13.44 10.77
 2 34 -28 5.72 13.39
 2 28 2 83.53 8.81
 1 31 -25 17.7 12.78
 1 19 -41 -2.21 14.73
 1 -5 3 272.19 11.24
 1 -15 -25 58.96 6.85
 0 26 -24 -2.34 11.95
 0 22 -32 -2.81 13.91
 0 20 -34 6.64 13.73
 0 16 0 839.7 31.94
 0 -4 -34 -0.41 11.22
 0 -6 -32 4 10.19
 -1 19 -23 33.95 11.52
 -1 17 -27 19.34 11.77
 -1 15 -29 21.97 13.28
 -1 11 -31 2.44 12.05
 -1 9 -31 8.78 11.4
 -1 7 -31 3.58 11.35
 -1 5 -31 1.5 11.11
 -1 1 -29 40.07 10.38
 -1 -1 -27 155.31 12.47
 20 -4 40 -1.25 19.27
 18 6 40 6.91 18.61
 18 -6 38 -5.12 17.98
 18 -12 36 -6.69 17.17
 17 13 39 0.79 18.18
 17 3 39 -2.68 16.59
 17 -7 37 0.25 17.33
 16 14 38 7.59 16.08
 16 2 38 -0.3 16.6
 16 -16 32 7.86 15.55
 15 23 35 -8.45 13.79
 15 -7 35 -5.77 16.38
 14 -24 24 -1.75 15.96
 13 11 35 2.23 14.45
 13 9 35 9.73 14.52
 13 7 35 9.7 14.97
 13 5 35 14.99 14.93
 13 -11 31 -3.21 14.37
 13 -15 29 13.71 14.31
 13 -21 25 34.21 15.58
 12 -10 30 35.12 16.07
 12 -14 28 3.84 13.55
 12 -30 14 2.32 13.04
 11 -13 27 52.54 18.19
 11 -29 13 13.33 12.16
 10 0 30 91.5 14.61
 10 -18 22 17.81 13.12
 10 -28 12 3.43 11.43
 9 11 29 5.93 11.15
 9 5 29 25.38 12.66
 9 -5 27 96.51 13.96
 8 44 6 -1.67 8.68
 8 18 26 -1.59 8.92
 8 -2 26 -3.59 10.84
 8 -30 2 48.92 11.37
 7 21 23 8.35 6.48
 7 -5 23 65.07 11.24
 7 -13 19 32.05 10.57
 7 -25 7 50.4 10.26
 6 -16 14 74.43 12.03
 6 -20 10 216.96 14.67
 5 -21 5 300.34 16
 4 36 2 2.18 8.63
 3 39 -17 13.3 12.08
 3 39 -15 9.98 12.04
 3 -21 -7 80.72 7.32
 2 34 -8 29.32 10.72
 2 32 -34 18.33 13.54
 2 0 10 193.75 9.88
 2 -12 2 863.29 32.71
 1 31 -11 -2.39 10.45
 1 29 -31 -1.96 14.79
 1 27 -3 67.29 9.24
 1 21 3 121.72 8.31
 0 26 -26 3.29 12.54
 0 26 -12 1.45 9.57
 0 24 -30 -0 12.5
 0 18 -36 -3.38 13.55
 0 14 -38 19.4 13.71
 0 -2 -36 -0.82 11.82
 -1 19 -13 310.85 16.66
 -1 -3 -13 94.95 6.43
 20 -10 38 -3.31 19.2
 19 -5 39 -3.06 19.18
 19 -11 37 5.04 17.78
 17 11 39 -0.13 17.49
 17 5 39 16.31 17.99
 16 12 38 -8.68 16.54
 16 4 38 1.2 16.78
 15 13 37 -5.22 15.56
 15 3 37 -4.18 16.26
 15 -19 29 2 14.67
 14 12 36 -8.92 15.21
 14 4 36 1.54 15.96
 14 -6 34 2.33 16.59
 14 -26 22 -0.78 13.52
 13 31 29 2.82 7.71
 13 27 31 -3.62 10.1
 13 -5 33 1.55 14.73
 13 -29 17 14.51 12.7
 12 26 30 10.76 9.76
 12 -4 32 26.81 14.64
 12 -20 24 7.9 13.2
 11 -19 23 4.35 13.08
 9 21 27 4.76 8.7
 9 9 29 6.84 11.71
 9 7 29 37.15 13.71
 9 -19 19 7.65 12.37
 9 -25 13 21.22 11.65
 8 -34 -12 0.57 8.81
 7 5 25 90.22 11.02
 6 0 22 286.46 16.45
 6 -6 20 322.23 17.79
 6 -18 12 210.23 14.51
 6 -28 -4 0.55 8.5
 5 -7 17 114.34 11
 4 40 -6 -5.01 10.64
 4 -22 -2 219.22 12.34
 3 -17 1 113.9 8.56
 2 36 -22 22.92 13.79
 2 36 -20 6.91 12.46
 2 36 -18 21.32 12.44
 2 36 -16 -1.71 12.44
 2 34 -30 2.41 14.02
 2 30 0 145.65 11.29
 2 28 -40 -10.57 14.67
 2 26 -42 -2.2 14.88
 2 -10 4 45.76 6.02
 1 31 -27 28.04 14.2
 1 27 -35 8.16 13.73
 1 25 -37 6.89 14.4
 1 23 -39 -2.01 14.68
 1 -13 -31 0.04 8.7
 0 -8 -30 0.03 8.96
 0 -10 -12 21.57 2.68
 -1 19 -25 7.46 10.06
 -1 17 -9 2.04 7.38
 -1 13 -31 3.06 12.34
 -1 3 -31 10.35 10.83
 -1 -3 -25 220.4 13.41
 17 9 39 7.69 18.17
 17 7 39 5.25 17.55
 16 10 38 2.95 16.7
 16 6 38 3.23 16.4
 16 -6 36 2.91 17.42
 15 11 37 -0.59 15.56
 15 5 37 -0.53 15.87
 15 -11 33 0 15.78
 14 22 34 0.38 12.94
 14 10 36 0.13 15.52
 14 8 36 1.9 15.47
 14 6 36 12.71 15.91
 13 -23 23 16.31 14.47
 13 -25 21 -2.26 13.44
 13 -27 19 -1.66 12.87
 12 20 32 11.99 11.95
 12 -28 16 0.22 13.13
 11 29 27 0.16 7.15
 10 -26 14 2.21 11.5
 9 -13 23 5.9 11.88
 9 -21 17 60.45 13.88
 9 -23 15 88.74 13.46
 9 -29 7 22.75 11.54
 7 -9 21 -0.53 10.42
 7 -29 -1 2 9.5
 7 -31 -7 24.85 9.42
 6 38 8 14.3 7.78
 6 -10 18 4.8 9.83
 6 -30 -12 62.76 8.98
 4 -2 16 8.4 7.59
 4 -10 12 59.53 9.39
 3 39 -13 3.46 11.49
 2 36 -24 1.08 12.72
 2 36 -14 16.57 11.82
 2 30 -38 0.63 14.56
 2 24 6 12.31 6.43
 2 -16 -4 3.38 4.95
 1 21 -41 -13.59 15.7
 0 26 -28 0.1 12.68
 0 26 -10 196.25 13.51
 0 22 -34 33.99 13.85
 0 22 -4 -0.2 7.59
 0 16 -38 4.34 13.85
 0 8 2 11.9 2.91
 0 -10 -26 4.97 7.31
 -1 21 -21 9.35 10.95
 -1 21 -17 99.54 11.73
 -1 17 -29 6.76 13.85
 20 -2 40 -0.73 19.51
 17 -5 37 8.8 17.49
 17 -11 35 7.48 16.66
 16 22 36 16.11 11.08
 16 8 38 3.74 17.01
 15 9 37 -6.6 16.2
 15 7 37 2.78 16.29
 15 -5 35 8.14 17.23
 15 -15 31 1 14.85
 14 -18 28 2.28 14.58
 13 21 33 -5.88 12.33
 12 30 28 2 8.07
 12 -22 22 25.82 13.6
 12 -26 18 14.65 13.2
 11 -1 31 4.12 13.55
 11 -21 21 4.16 13.3
 11 -27 15 28.81 12.34
 10 2 30 -1.27 13.33
 10 -6 28 32.34 14.01
 10 -22 18 8.76 12.16
 10 -24 16 -1.69 11.98
 10 -36 -6 -0.38 10.17
 9 43 11 3.73 7.33
 9 -9 25 41.98 12.72
 9 -31 3 39.87 11.71
 9 -35 -9 1.92 9.65
 8 40 12 2.53 6.77
 8 -32 -4 4.34 9.67
 7 9 25 49.73 9.96
 7 7 25 109.6 11.34
 7 -27 3 30.37 10.02
 6 42 2 0.1 9.24
 6 16 22 229.54 12.18
 6 -24 4 -1.06 8.53
 5 41 -1 -4.64 9.86
 5 -13 13 55.05 9.72
 5 -27 -9 16.66 7.61
 3 -9 9 242.7 12.37
 1 31 -29 2.34 13.02
 1 29 -33 9.86 15.12
 1 29 -5 117.3 11.08
 0 28 -20 57.54 12.03
 0 28 -18 0.52 11.05
 0 24 -32 45.79 14.36
 0 20 -36 -5.57 13.43
 0 20 -2 1.46 6.78
 0 12 -40 30.09 13.26
 0 10 2 98.86 5.58
 -1 21 -23 9.83 12.41
 -1 21 -15 119.28 12.5
 -1 19 -27 43.29 12.55
 -1 19 -11 5.39 9.14
 -1 15 -31 1.76 12.83
 -1 15 -7 108.59 8.8
 -1 11 -33 8.87 12.36
 -1 9 -33 16.39 12.23
 -1 9 -5 375.56 15.91
 -1 7 -33 13.11 12
 -1 -1 -29 38.64 10.16
 19 -3 39 -7.07 19.94
 18 -4 38 -6.58 19.18
 18 -10 36 -7.34 18.52
 15 -21 27 3.95 14.37
 14 -10 32 14.64 15.87
 13 37 25 2.74 4.52
 13 -17 27 15.84 14.59
 12 -2 32 -0.43 13.92
 12 -32 10 2.63 11.78
 11 -7 29 2.33 12.12
 11 -23 19 16.22 13.82
 11 -25 17 21.46 12.43
 11 -31 9 -1.57 11.66
 10 -14 24 30.89 13.56
 10 -30 8 21.49 11.53
 9 -3 27 112.96 14.98
 8 0 26 -1.97 11.24
 8 -26 8 1.86 10.21
 8 -34 -14 0.78 8.5
 7 -23 9 16.46 9.56
 6 44 -2 11.12 10
 5 -1 19 120.86 10.5
 5 -19 7 113.23 11.18
 5 -23 1 6.39 8.04
 4 -18 4 12.84 7.73
 3 39 -11 4.26 11.23
 3 37 -5 13.75 10.29
 3 35 -1 -0.57 9.37
 3 -1 13 258.51 12.61
 2 36 -12 3.55 11.27
 2 34 -6 6.06 10.01
 2 -4 8 26.33 6.15
 1 33 -21 0 12.34
 1 33 -19 15.66 12.16
 1 33 -17 23.03 11.75
 1 31 -9 16.88 10.33
 1 -1 5 903.51 33.1
 0 28 -24 45.97 12.97
 0 28 -16 2.91 11.49
 0 24 -6 -1.29 8.25
 0 18 -38 6.96 15.62
 -1 21 -25 60.66 12.66
 -1 13 -33 10.46 12.51
 -1 7 -5 233.72 10.77
 -1 5 -33 25.75 12.05
 -1 1 -31 8.96 10.54
 21 -7 39 -3.4 18.94
 20 -8 38 11.63 18.11
 19 -9 37 -0 18.67
 18 -14 34 0.27 16.59
 16 -4 36 2.83 16.19
 16 -18 30 18.72 14.97
 14 -14 30 7.02 14.63
 13 -3 33 4.22 15.03
 13 -9 31 -5.55 14.98
 12 -8 30 5.95 14.61
 12 -16 26 -0.8 13.69
 11 -15 25 71.07 15.88
 11 -35 1 -3.41 11.31
 10 4 30 67.01 14.15
 10 -10 26 -3.16 13.27
 10 -32 4 -2.57 10.79
 8 -6 24 -2.24 10.38
 7 -3 23 75.66 11.38
 6 2 22 21.08 9.61
 6 -26 0 151 11.72
 5 43 -5 9.06 10.65
 5 39 3 6.23 9.14
 5 -15 11 3.92 8.77
 5 -17 9 44.12 9.38
 4 -6 14 257.98 13.7
 3 -15 3 426.93 18.31
 3 -19 -3 333.6 14.88
 2 32 -2 86.26 11.01
 1 33 -23 9.01 12.83
 1 33 -15 28.86 11.46
 1 27 -37 6.52 14.86
 1 25 -39 1.61 14.5
 1 23 -41 3.43 14.62
 0 28 -14 -9.74 10.85
 0 26 -30 67.69 14.81
 0 14 -40 -3.64 14.27
 0 -6 -34 49.73 11.76
 -1 21 -13 154.36 12.4
 -1 19 -29 11.42 13.48
 -1 17 -31 0.95 13.72
 -1 11 -5 277.56 12.93
 -1 3 -33 11.28 11.55
 -1 -3 -27 122.44 11.09
 -1 -5 -21 5.36 7.04
 -1 -5 -19 118.06 8.49
 19 -1 39 -7.95 19.2
 17 -3 37 5.73 17.15
 16 -14 32 -1.61 15.57
 15 27 33 -3.2 12.18
 15 21 35 -3.85 14.35
 15 -23 25 -1.02 13.87
 14 -20 26 -7.61 15.08
 13 -13 29 -2.78 13.87
 12 -12 28 13.56 14.31
 11 1 31 6.66 13.46
 11 -11 27 16.08 14.27
 11 -33 5 8.64 11.37
 10 12 30 52.5 12.54
 8 16 26 -4.04 9.11
 8 -10 22 132.33 14.02
 7 43 5 -2.82 8.6
 7 -17 15 91.21 11.29
 7 -21 11 6.76 9.52
 6 -30 -14 -0.54 7.29
 4 42 -10 3.3 11.24
 4 38 0 5.48 9.24
 4 -12 10 6.83 8.38
 3 -11 7 947.14 36.42
 2 -18 -30 1.56 7.46
 1 31 -31 5.9 13.46
 1 29 -35 5.66 14.8
 1 -7 1 245.35 10.24
 1 -9 -1 9.76 4.04
 1 -15 -27 69.73 7.82
 0 28 -26 -2.77 13.02
 0 24 -34 1.58 13.36
 0 22 -36 -2.35 14.63
 0 16 -40 30.89 14.98
 -1 21 -27 29.17 12.46
 -1 15 -33 14.6 13.97
 -1 -5 -17 113.34 7.77
 19 -13 35 -3.84 16.81
 18 -2 38 0.69 18.69
 17 -9 35 7.94 17.61
 15 -3 35 -0.67 16.12
 15 -9 33 -6.1 15.79
 15 -17 29 8.24 14.69
 10 10 30 -1.44 11.55
 10 8 30 65 13.57
 10 6 30 -4.48 12.9
 10 -36 -8 -0.39 9.98
 9 -15 21 3.9 11.78
 9 -27 9 3.73 11.24
 9 -33 -3 11.96 10.4
 8 2 26 4.85 10.59
 8 -16 18 5.57 10.43
 8 -30 0 -3.72 10.39
 8 -34 -16 -1.11 8.15
 7 -19 13 80.78 11.02
 6 -12 16 -1.03 10.23
 4 -16 6 20 7.82
 3 39 -9 0.35 10.99
 3 -5 11 65.82 7.16
 3 -13 5 622.29 24.98
 2 36 -10 37.73 11.07
 1 33 -13 24.93 11.16
 1 7 7 6121.94 218.81
 0 28 -12 105.07 12.67
 0 26 -8 0 8.48
 0 20 -38 6.64 14.05
 0 -8 -32 105.51 11.67
 0 -10 -28 0.86 7.97
 -1 23 -19 23.92 11.43
 -1 23 -17 56.11 10.67
 -1 19 -9 30.21 8.41
 -1 13 -5 1220.19 45.81
 -1 11 -35 21.3 13.01
 -1 9 -35 18.68 12.86
 -1 7 -35 45.7 13.85
 -1 5 -5 9105.44 326.19
 -1 1 -7 1184.66 43.44
 21 -5 39 -0.23 19.53
 19 1 39 -6.44 20.16
 18 -8 36 -5.63 17.05
 17 -17 31 -2.47 17.08
 16 -2 36 3.35 17.35
 16 -20 28 8.46 15.27
 14 20 34 6.05 12.88
 14 -22 24 10.94 16.62
 13 -1 33 4.75 15.21
 13 -19 25 18.9 13.71
 12 0 32 35.97 14.73
 12 -30 12 3.57 12.05
 11 3 31 -8.42 13.49
 10 -4 28 5.81 12.83
 10 -16 22 76.33 13.65
 10 -28 10 46.81 12.03
 9 -35 -11 3.79 9.4
 8 -24 10 -1.52 9.99
 8 -28 4 23.18 10.7
 7 -31 -9 2.72 8.68
 6 40 6 2.6 8.23
 6 -4 20 84.27 10.85
 6 -22 6 0.25 8.72
 5 -9 15 260.87 15.35
 4 -14 8 72.53 9.06
 1 33 -27 14.48 13.3
 1 31 -33 4.89 13.67
 1 31 -7 57.72 10.54
 0 28 -28 19.13 12.8
 0 26 -32 -0.03 13.47
 0 18 0 1.66 6.13
 0 12 2 3 3.9
 0 6 2 319.51 11.92
 -1 23 -23 18.3 11.77
 -1 21 -29 16.17 13.01
 -1 21 -11 55.29 9.63
 -1 19 -31 -1.78 12.4
 -1 17 -33 15.55 12.44
 -1 17 -7 196.29 11.53
 -1 13 -35 20.54 13.22
 -1 5 -35 38.38 12.88
 -1 1 -33 24.17 11.62
 -1 -1 -31 0.04 10.39
 20 -6 38 1.59 19.28
 19 -7 37 -0.34 18.86
 18 0 38 -10.37 18.3
 17 -1 37 -6.78 17.38
 16 20 36 -0.64 3.2
 15 31 31 -5.55 10.71
 15 -13 31 -5.57 15.02
 14 40 24 -0.53 3.79
 14 -8 32 9.67 15.88
 14 -16 28 -6.81 14.48
 14 -24 22 16.98 14.2
 13 -29 15 23.66 12.89
 12 -18 24 -1.35 12.98
 11 -5 29 5.81 14.29
 11 -17 23 22.32 13.49
 11 -29 11 6.01 11.45
 9 19 27 12.85 9.23
 9 -1 27 70.08 12.65
 9 -7 25 53.8 13.18
 8 42 10 1.67 7.41
 8 -32 -6 -0.69 9.29
 8 -34 -22 22.92 7.26
 8 -34 -18 11.11 7.99
 7 -7 21 0.57 10.01
 7 -25 5 49.59 10.17
 6 14 22 0.87 7.06
 6 4 22 433.41 20.61
 6 -28 -6 5.01 8.11
 5 1 19 128.44 10.53
 5 -5 17 384.6 18.6
 4 42 -8 3.28 10.97
 4 34 6 -0.27 7.57
 4 32 8 36.87 7.41
 4 0 16 64.18 8.64
 3 31 5 68.44 8.49
 2 38 -20 36.9 12.79
 1 33 -29 10.06 13.33
 1 27 -39 0.17 14.58
 1 27 -1 8.59 7.63
 1 25 -41 0.68 15.09
 1 25 1 21.05 7.23
 0 18 -40 6.3 14.45
 -1 23 -25 19.36 12.27
 -1 23 -15 84.8 10.66
 -1 -3 -29 77.53 10.6
 -1 -5 -25 197.28 12.8
 -2 10 -20 172.25 12.71
 -2 8 -20 20.94 8.96
 19 3 39 -2.87 20.36
 16 -8 34 -3.83 17.17
 15 -1 35 16.73 16.27
 14 26 32 4.9 11.57
 14 -12 30 18.27 14.82
 14 -26 20 17.68 13.65
 13 -7 31 5.96 15.29
 13 -21 23 15.27 14.47
 12 2 32 4.2 13.96
 12 -6 30 21.44 14.21
 11 5 31 3.16 12.85
 10 -34 -2 -4.87 10.72
 9 25 25 6.49 7.62
 9 -17 19 36.77 12.45
 9 -25 11 0.09 11.14
 9 -29 5 35.77 12.22
 8 14 26 -4.48 9.25
 8 4 26 -1.17 10.17
 8 -18 16 2.33 10.51
 8 -20 14 3.68 10.67
 8 -22 12 -2.98 11.01
 8 -34 -20 2.6 7.48
 7 25 21 0.45 5.57
 7 -1 23 82.31 11.19
 6 -8 18 231.17 14.84
 6 -30 -16 -0.15 6.85
 5 17 19 21.06 5.75
 5 -27 -11 6.97 6.82
 3 37 -3 16.11 9.8
 3 33 3 60.23 9.36
 3 29 7 56.57 7.31
 2 38 -18 -0.78 11.73
 2 38 -16 7.63 11.89
 2 34 -4 8.94 10.06
 2 2 10 4.47 4.99
 1 33 -11 1.06 10.48
 1 29 -37 2.56 14.01
 0 30 -22 115.08 15.26
 0 30 -20 3.38 11.59
 0 30 -18 19.99 11.47
 0 28 -30 -5.4 13.54
 0 24 -36 2.43 13.95
 0 22 -38 6.62 14.7
 -1 23 -27 41.03 13.17
 -1 15 -35 18.93 13.33
 -1 3 -35 58.56 13.24
 -1 -5 -15 594.02 23.12
 -2 12 -22 565.73 25.92
 -2 12 -20 115.64 11.92
 -2 10 -22 98.77 11.31
 -2 10 -18 3.75 8.17
 -2 8 -22 228.01 14.53
 -2 8 -18 154.16 11.97
 18 2 38 -11.18 19.3
 18 -12 34 6.48 16.7
 17 -7 35 5.22 16.97
 16 0 36 6.22 16.61
 16 -16 30 -0.01 16.71
 15 19 35 34.19 11.42
 15 -19 27 5.85 15.38
 14 0 34 7.95 15.71
 13 1 33 -3.38 14.58
 13 -15 27 10.73 14.38
 13 -23 21 -1.76 13.31
 13 -27 17 9.9 13.89
 12 -20 22 -2.82 13.14
 12 -28 14 -0.09 12.43
 11 23 29 5.59 10.08
 11 -27 13 24.98 11.94
 10 34 22 1.45 3.37
 10 -8 26 -1.21 13.27
 10 -12 24 -0.19 12.46
 10 -26 12 28.21 12.57
 9 45 9 -1.72 7.75
 9 -31 1 8.88 12.02
 8 -4 24 66.11 12.34
 6 44 0 -2.77 9.44
 6 6 22 17.61 8.98
 6 -14 14 7.16 9.52
 5 43 -3 -0.24 10.04
 5 -21 3 93.05 9.72
 4 -20 0 453.14 19.69
 3 39 -7 8.27 10.8
 3 23 11 13.08 3.39
 2 36 -8 0.77 10.36
 1 31 -35 7.19 13.87
 1 29 -3 133.08 11.08
 1 19 5 335.93 13.91
 0 30 -16 1.12 11.06
 0 28 -10 -0.65 9.81
 0 26 -34 22.59 13.97
 0 24 -4 111.62 9.99
 0 20 -40 18.83 15.92
 -1 23 -13 29.69 9.62
 -1 21 -31 -1.87 14.58
 -1 19 -33 29.5 13.5
 -1 15 -5 423.17 18.11
 -1 9 -37 38.69 13.74
 -2 12 -24 1.62 10.23
 -2 12 -18 73.44 10.11
 -2 10 -24 175.95 13.69
 -2 8 -24 33.92 10.82
 -2 6 -22 46.2 10.11
 -2 6 -20 403.52 19.17
 -2 6 -18 11.62 8.4
 20 -4 38 5.73 18.71
 20 -10 36 -9.56 18.83
 19 5 39 -2.75 19.12
 19 -5 37 0.12 18.08
 19 -11 35 7.8 17.39
 18 -6 36 1.97 18.36
 17 1 37 1.24 18.23
 17 -19 29 2.34 14.88
 16 18 36 1.97 7.67
 16 -12 32 -4.96 15.59
 15 -7 33 2.64 16.73
 13 25 31 -1.29 10.86
 13 -11 29 6.96 14
 12 36 24 -1.6 4.94
 12 24 30 -1.48 10.45
 12 4 32 17.83 13.89
 12 -10 28 0.57 13.55
 12 -14 26 -3.38 13.72
 12 -32 8 13.73 12.48
 11 11 31 -0.06 12.19
 11 9 31 3.29 12.57
 11 7 31 -1.23 12.77
 11 -9 27 37.05 13.69
 11 -13 25 17.71 14.52
 11 -19 21 -5.38 12.28
 11 -31 7 4.84 11.22
 10 -2 28 33.61 12.93
 10 -30 6 -0.87 11.6
 10 -36 -10 10.38 9.98
 9 1 27 76.67 12.91
 9 -19 17 72.26 13.37
 9 -23 13 13.29 11.28
 9 -35 -13 3.98 9.11
 8 6 26 0.7 10.08
 7 19 23 12.82 7.5
 7 -27 1 4.61 9.03
 6 12 22 170.97 10.6
 6 -20 8 9.4 9.49
 6 -30 -24 6.52 4.58
 5 41 1 -2.75 9.29
 4 36 4 5.59 8.28
 4 18 16 8.27 4.1
 3 41 -13 -0.18 11.52
 3 1 13 259.94 12.26
 3 -21 -9 54.51 6.6
 2 38 -14 -5.29 11.54
 1 35 -23 12.81 12.89
 1 35 -21 -7.84 12.47
 1 35 -19 8.27 12.22
 1 33 -31 -5.6 13.59
 0 30 -26 1.75 12.58
 0 28 -32 46.48 14.29
 0 26 -6 49.46 9.29
 0 22 -2 288.55 14.16
 0 -10 -30 179.06 12.54
 -1 25 -23 10.8 11.94
 -1 25 -19 6.39 11.89
 -1 23 -29 40.55 15.59
 -1 17 -35 62.77 14.05
 -1 13 -37 44.25 14.06
 -1 11 -37 34.77 13.54
 -1 7 -37 32.54 13.63
 -1 -1 -33 14.4 11.14
 -2 14 -22 2.16 11.01
 -2 14 -20 750.29 31.94
 -2 10 -26 -0.01 9.98
 -2 6 -24 149.5 12.47
 18 4 38 2.23 18.01
 17 17 37 13.28 12.9
 15 1 35 15.3 17.01
 14 34 28 -2.22 8.5
 14 2 34 6.07 15.31
 14 -6 32 18.13 15.33
 14 -18 26 6.68 14.01
 12 -24 18 8.93 13.41
 12 -26 16 8.67 12.48
 11 -25 15 41.01 12.5
 11 -33 3 8.03 11.26
 10 -20 18 36.68 12.99
 10 -24 14 27.43 12.74
 10 -32 2 23.74 11.37
 9 -21 15 36.19 11.78
 8 10 26 -2.31 9.75
 8 8 26 -2.97 10.19
 8 -8 22 -0.08 10.11
 8 -26 6 5.98 9.93
 7 39 11 6.5 7.35
 7 37 13 4.82 5.93
 7 -13 17 188.59 14.07
 6 8 22 201.66 12.74
 6 -16 12 3.42 9.23
 6 -24 2 109.13 10.48
 6 -30 -18 -0.26 6.46
 5 -11 13 76.93 9.72
 5 -25 -5 80.78 8.69
 4 40 -2 -3.94 9.82
 4 -8 12 543.1 23.16
 2 30 2 2.76 7.54
 1 35 -17 48.09 12.36
 1 33 -9 2.6 10.26
 1 29 -39 4.03 14.97
 1 27 -41 -6.14 14.83
 1 23 3 84.71 7.8
 1 -15 -29 7.6 7.64
 0 30 -28 3.89 12.53
 0 30 -14 11.16 11.31
 0 24 -38 8.21 14.45
 -1 25 -25 44.13 12.96
 -1 25 -17 43.66 11.05
 -1 21 -9 10.8 8.57
 -1 19 -7 153.2 10.82
 -1 5 -37 30.75 13.47
 -1 1 -35 70.65 13.26
 -1 -3 -31 3.69 9.99
 -1 -5 -27 296.02 15.74
 -2 14 -24 68.62 11.13
 -2 12 -26 0.37 10.69
 -2 8 -26 -1.71 10.1
 -2 6 -16 52.17 8.53
 -2 4 -22 573.72 24.97
 -2 4 -20 20.68 8.2
 18 6 38 0.82 18.41
 17 3 37 7.09 16.23
 17 -15 31 69.17 20.57
 16 2 36 -0.31 15.97
 16 -6 34 11.13 16.5
 15 17 35 0.04 14.21
 15 -11 31 9.32 15.96
 15 -15 29 -2.77 14.5
 15 -21 25 12.65 14.42
 13 -5 31 -10.59 14.28
 12 14 32 -6.5 12.9
 12 6 32 -0.93 12.96
 11 -3 29 25.76 15.8
 11 -23 17 33.35 13.27
 10 -22 16 -1.37 11.52
 9 -33 -5 17.62 10.17
 7 45 3 4.09 9.14
 7 1 23 92.25 11.12
 7 -23 7 45.53 9.82
 7 -31 -11 3.83 8.14
 6 42 4 0 8.62
 6 -2 20 531.52 24.22
 6 -26 -2 0.56 8.19
 5 35 9 1.12 6.71
 5 3 19 130.01 10.37
 3 35 1 -0.15 8.52
 2 38 -12 14.02 11.53
 2 -6 6 50.4 6.32
 2 -14 -2 0.64 4.86
 2 -18 -10 7.61 4.14
 1 35 -27 5 13.55
 1 35 -15 30.51 11.73
 1 31 -5 47.74 10.43
 0 26 -36 -4.04 14.03
 0 22 -40 -6.07 16.34
 0 14 2 283.38 11.97
 -1 23 -11 10.77 9.92
 -1 21 -33 9.55 13.68
 -1 19 -35 31.42 14.18
 -1 15 -37 75.41 14.77
 -2 16 -22 172.88 13.88
 -2 16 -20 5.88 10.71
 -2 14 -26 0.82 11.12
 -2 14 -16 0.51 7.82
 -2 10 -28 75.35 12.24
 -2 10 -14 13.43 7.76
 -2 6 -26 2.47 9.82
 -2 4 -24 3.5 9.35
 -2 4 -18 297.21 14.87
 20 -2 38 9.08 18.93
 18 12 38 -5.39 18.69
 18 10 38 6.64 18.35
 18 8 38 3.76 18.04
 18 -10 34 -7.43 17
 17 15 37 -5 16.91
 17 5 37 -1.39 17.09
 17 -5 35 17.93 18.14
 16 16 36 -0.42 15.72
 16 -18 28 -1.8 16.44
 15 3 35 -1.31 16.1
 15 -23 23 4.55 14.22
 14 30 30 -2.66 10.12
 14 16 34 -0 13.85
 13 15 33 -2.92 13.83
 13 -17 25 14.04 14.82
 12 12 32 30.32 13.36
 12 -4 30 -8.25 13.94
 11 35 23 1.27 4.17
 9 17 27 35.45 10.16
 9 -5 25 55.55 12.17
 9 -13 21 -4.38 11.68
 9 -35 -15 5.7 8.86
 8 44 8 8.89 8
 8 22 24 1.91 7.36
 8 -32 -8 21.21 9.44
 7 -5 21 0.04 9.8
 6 -30 -22 0.55 5.42
 6 -30 -20 38.8 6.41
 5 37 7 5.92 7.57
 5 -23 -1 4.19 7.85
 4 -4 14 -0.1 7.04
 4 -24 -10 7.76 5.85
 3 41 -11 4.46 11.08
 3 -17 -1 125.01 8.53
 2 32 0 1.62 8.77
 0 30 -30 31.61 14.64
 0 30 -12 1.56 11.05
 0 28 -34 4.29 15.28
 0 28 -8 82.23 10.51
 0 -12 -22 2.33 6.24
 0 -12 -20 513.38 20.3
 -1 25 -27 117.38 15.05
 -1 25 -15 68.54 11.61
 -1 23 -31 5.52 13.34
 -1 17 -37 31.21 13.87
 -1 3 -37 43.74 13.81
 -1 3 -5 856.75 31.7
 -2 16 -24 -0.84 10.69
 -2 12 -28 5.18 10.79
 -2 12 -14 267.24 14.49
 -2 8 -28 -2.79 12.35
 21 -7 37 -3.35 19.46
 20 -8 36 -15.82 18.44
 19 -3 37 -2.2 18.19
 19 -9 35 -2.18 18.24
 18 -4 36 -1.64 17.59
 17 13 37 7.45 17.08
 17 7 37 11.35 17.54
 16 4 36 9.09 16.73
 15 25 33 -1.7 12.83
 15 -25 21 -4.59 12.29
 14 4 34 5.85 16.29
 14 -10 30 7.26 15.36
 14 -14 28 5.75 14.98
 14 -20 24 2.45 14.63
 12 -16 24 26.79 13.86
 12 -30 10 37.64 12.26
 10 0 28 3.82 12.45
 10 -14 22 3.56 12.31
 10 -34 -4 5.41 10.32
 10 -36 -12 -0.62 9.27
 9 3 27 102.81 13.38
 9 -9 23 16 11.04
 9 -27 7 27.51 10.99
 8 -2 24 41.52 11.12
 8 -28 2 2.13 9.93
 7 -15 15 135.32 12.78
 6 -10 16 2.16 10.31
 5 33 11 4.58 6.48
 5 -19 5 175.48 11.78
 4 38 2 26.55 9.15
 3 39 -5 23.33 10.53
 3 -7 9 449.36 19.12
 2 36 -6 5.15 10.05
 1 35 -13 11.86 11.61
 0 32 -22 -1.11 13.43
 0 32 -20 129.44 15.4
 -1 25 -29 18.51 13.36
 -1 17 -5 199.48 11.18
 -1 11 -39 18.81 14.71
 -1 9 -39 12.47 13.59
 -1 -5 -29 71.22 10.04
 -2 16 -26 6.69 12.15
 -2 16 -16 -1.03 9.14
 -2 14 -28 54.34 13.13
 -2 6 -28 157.64 14.05
 -2 4 -26 6.66 9.63
 -2 4 -16 5.47 7.27
 17 11 37 -8.2 17.19
 17 9 37 1.74 17.11
 16 14 36 -4.71 16.27
 16 6 36 6.01 15.9
 16 -10 32 -6.32 16.65
 16 -14 30 1.04 14.97
 15 15 35 6.31 15.11
 15 5 35 2.56 15.79
 14 14 34 -2.99 14.89
 14 6 34 -4.28 15.52
 13 13 33 -2.65 14.28
 13 9 33 2.86 14.12
 13 7 33 1.69 14.16
 13 -9 29 5.51 13.92
 11 -15 23 11.24 12.71
 11 -29 9 5.58 11.18
 11 -35 -3 2.04 10.81
 10 26 26 -2.16 8.24
 10 -6 26 2.79 12.86
 10 -28 8 4.06 10.94
 8 -14 18 92.35 11.81
 7 41 9 -1.78 7.46
 7 -21 9 19.12 9.35
 6 -28 -8 0.26 7.99
 5 -13 11 13.26 9.26
 5 -27 -13 40.72 7.15
 2 38 -10 8.77 10.92
 0 32 -18 -3.23 11.42
 0 30 -32 6.15 14.85
 0 26 -38 3.43 14.75
 0 24 -40 4.12 14.21
 0 20 0 1092.03 41.3
 0 -12 -24 113.59 8.56
 -1 27 -21 -7.77 11.71
 -1 25 -13 83.54 11.14
 -1 23 -33 8.9 13.04
 -1 21 -35 23.03 13.98
 -1 13 -39 35.45 14.57
 -1 -1 -35 84.62 13.2
 -1 -3 -33 22.45 11.37
 -2 18 -24 71.98 12.04
 -2 18 -22 25.39 10.96
 -2 18 -20 301.22 17.95
 -2 14 -14 22.56 8.47
 -2 12 -30 152.16 14.79
 -2 10 -30 13.83 12.09
 -2 8 -30 193.54 15.26
 -2 2 -22 -1.45 8.56
 -2 2 -20 1281.78 49.11
 20 0 38 0.62 19.2
 19 -13 33 -2.16 16.64
 17 -17 29 3.9 15.2
 16 12 36 14.13 16.77
 16 10 36 1.92 16.21
 16 8 36 -7.76 16.51
 16 -4 34 -11.65 16.61
 16 -20 26 1.1 14.66
 15 13 35 5.34 15.22
 15 7 35 10.06 15.43
 15 -17 27 1.09 15.16
 14 24 32 7.44 12.4
 14 12 34 8.34 17.27
 14 8 34 -0.7 15.02
 14 -4 32 -1.41 15.82
 14 -22 22 3.74 15.4
 13 29 29 8.87 9.73
 13 11 33 6.35 14.22
 13 -13 27 15.04 13.89
 13 -19 23 -0.9 13.59
 13 -29 13 0.53 12.15
 12 -8 28 11.23 14.19
 11 -1 29 13.27 13.64
 11 -7 27 22.72 13.16
 10 -10 24 11.11 12.43
 9 5 27 101.92 13.28
 9 -35 -17 3.21 8.5
 8 -24 8 56.57 10.91
 7 -17 13 49.43 11.33
 7 -19 11 3.63 9.28
 7 -29 -5 43.59 9.71
 5 39 5 5.57 8.52
 5 15 19 10.91 6.18
 5 5 19 21.55 7.75
 5 -7 15 520.32 22.88
 5 -17 7 139.37 11.02
 4 -18 2 930.4 36.17
 3 41 -9 -2.22 11.08
 3 27 9 14.37 5.21
 2 34 -2 6.34 9.86
 2 -2 8 382.15 15.76
 1 33 -7 30.48 10.52
 0 32 -26 1.89 12.66
 0 32 -16 2.05 11.06
 0 28 -36 3.99 15.48
 0 22 -42 16.37 14.25
 0 -10 -32 6.99 9.64
 0 -12 -18 -0.96 4.63
 -1 27 -25 98.43 14.25
 -1 27 -19 10.22 11.21
 -1 19 -37 24.7 14.07
 -1 15 -39 13.22 14.05
 -1 1 -37 52.87 13.59
 -1 -5 -13 450.85 17.76
 -2 18 -26 -1.6 11.18
 -2 16 -28 -0.58 11.68
 -2 14 -30 -1.3 11.69
 -2 4 -28 -0.97 10.07
 -2 2 -24 155.94 12.39
 -2 2 -18 33.26 7.42
 21 -5 37 3.08 18.61
 19 -1 37 3.91 18.34
 18 -2 36 8.33 17.69
 17 -3 35 3.26 16.79
 17 -9 33 -5.65 17.65
 16 24 34 6.65 14.28
 15 11 35 -4.03 15.45
 15 9 35 2.32 15.43
 15 -9 31 3.36 15.07
 14 10 34 8.08 14.95
 14 -24 20 1.79 14.86
 13 33 27 -0.07 8.15
 13 -3 31 -4.45 15.16
 12 -2 30 36.86 14.18
 12 -12 26 8.11 13.31
 12 -18 22 65.26 13.85
 12 -32 6 0.15 11.44
 11 21 29 12.99 10.82
 11 -11 25 29.91 13.04
 10 2 28 24.58 12.78
 9 15 27 40.65 10.84
 9 -29 3 9.21 11.04
 7 3 23 75.65 10.58
 7 -25 3 61.42 10.15
 6 -22 4 35.11 9.08
 5 43 -1 2.97 9.57
 5 -15 9 70.61 9.44
 4 -10 10 956.81 37.26
 3 -3 11 12.86 5.82
 1 37 -23 1.46 12.5
 1 37 -21 10.97 13.17
 1 35 -11 -4.05 10.66
 1 -15 -31 0.61 8.4
 0 32 -28 12.49 13.78
 0 30 -10 103.12 12.04
 0 -12 -26 -1.38 6.82
 -1 27 -27 48.63 13.32
 -1 27 -17 19.94 11.24
 -1 25 -31 -3.08 12.68
 -1 23 -9 45.04 9.26
 -1 21 -7 191.23 12.16
 -1 17 -39 6.45 14.22
 -1 11 -3 41.36 5.72
 -1 -7 -23 31.18 7.92
 -1 -7 -21 4.69 6.61
 -2 16 -14 124.35 11.56
 -2 12 -12 179.94 11.83
 -2 10 -12 1560.44 58.55
 -2 8 -12 10.6 6.56
 -2 6 -30 -2.99 11.21
 -2 2 -26 -5.61 9.32
 20 2 38 8.91 19.91
 20 -6 36 13.7 19.31
 19 -7 35 -2.41 17.34
 18 -8 34 0.79 16.56
 17 -13 31 -1.22 15.61
 16 -22 24 -7.42 14.08
 15 -13 29 0.14 16.12
 14 -16 26 0.79 13.59
 13 23 31 -0.03 11.84
 13 -21 21 0.47 13.42
 13 -27 15 2.96 12.79
 12 28 28 4.82 9.22
 12 22 30 11.63 11.17
 12 -28 12 33.6 13.2
 11 27 27 8.38 8.91
 11 -17 21 2.64 12.83
 11 -31 5 20.68 11.84
 11 -33 1 0.44 10.91
 10 -30 4 1.56 11.67
 10 -32 0 4.17 10.58
 10 -36 -14 -0.81 9.02
 9 7 27 30.32 11.81
 9 -3 25 168.52 14.88
 9 -25 9 5.01 10.62
 9 -33 -7 19.39 9.89
 8 -6 22 173.57 14.64
 8 -10 20 4.16 10.16
 8 -16 16 11.02 9.88
 7 17 23 19.63 7.68
 7 -31 -13 8.54 7.94
 6 0 20 -4.44 8.84
 4 42 -4 1.52 10.07
 3 3 13 701.7 27.19
 2 40 -16 -1.76 12.01
 1 37 -19 7.84 12.33
 1 29 -1 7.89 8.01
 0 32 -14 0.34 10.71
 0 30 -34 13.3 13.72
 0 26 -4 -0.51 8.1
 -1 23 -35 20.46 14.23
 -1 21 -37 21.59 14.29
 -1 9 -3 432.2 17.37
 -1 -5 -31 -1.17 9.91
 -1 -7 -25 298.38 15.22
 -1 -7 -19 47.17 6.51
 -2 20 -24 6.27 10.81
 -2 20 -22 168.5 13.52
 -2 18 -28 28.91 13.62
 -2 18 -16 36.06 9.99
 -2 16 -30 80.32 13.47
 -2 12 -32 3.09 13.25
 -2 10 -32 160.55 15.96
 -2 8 -32 13.92 12.42
 19 1 37 2.03 18.92
 18 -16 30 6.17 15.54
 15 -19 25 -4.53 14.29
 14 -8 30 16.77 14.94
 13 -25 17 0.07 12.71
 11 -27 11 -3.26 11.97
 10 18 28 8.1 10.34
 10 -26 10 -4.81 11
 9 13 27 43.99 8.58
 9 9 27 25.18 11.33
 9 -35 -19 3.54 8.05
 8 0 24 230.98 15.43
 8 -18 14 43 10.55
 8 -22 10 110.99 11.91
 7 43 7 -0.1 8.07
 7 35 15 3.16 4.59
 7 -27 -1 9.84 9.08
 6 44 2 3.02 9.16
 6 -12 14 80.6 11.06
 5 7 19 62.67 8.39
 4 40 0 30.56 9.97
 2 -8 4 67.78 6.29
 2 -12 0 0.58 4.71
 1 37 -17 23.52 12.26
 1 27 1 3.97 7.25
 0 32 -30 -2.17 13.37
 0 28 -38 1.66 13.82
 0 28 -6 0.98 8.64
 0 26 -40 -1.28 14.32
 0 24 -42 0.06 14.63
 0 24 -2 1.28 7.55
 0 16 2 2.92 4.77
 -1 27 -29 14.97 14.31
 -1 27 -15 69 11.55
 -1 25 -33 -0.69 14.81
 -1 25 -11 2.3 9.92
 -1 19 -39 14.26 14.67
 -1 13 -3 202.63 10.22
 -2 20 -26 1.6 11.77
 -2 20 -18 104.82 11.64
 -2 14 -32 110.32 14.13
 -2 14 -12 421.91 19.19
 -2 4 -30 220.29 15.59
 -2 2 -28 58.17 10.64
 -2 2 -16 -0.56 6.4
 20 4 38 1.29 19.84
 18 0 36 1.9 17.72
 17 -1 35 5.98 16.87
 17 -19 27 3.89 14.28
 16 -2 34 -1.51 17.05
 16 -8 32 2.75 16.41
 16 -16 28 2.59 14.72
 15 23 33 -0.37 13.49
 14 -2 32 1.97 13.74
 14 -12 28 4.18 14.14
 13 -1 31 1.64 15.94
 13 -15 25 10.28 13.33
 12 -20 20 53.79 13.6
 12 -26 14 24.16 12.79
 11 1 29 7.3 12.79
 10 30 24 1.12 6.73
 10 4 28 -4.33 13.45
 10 -4 26 6.4 13.08
 10 -34 -6 -1.74 10.04
 9 11 27 25.22 11.13
 9 -17 17 63.38 11.8
 9 -23 11 5.34 10.64
 9 -35 -21 -0.81 7.77
 8 46 6 3.63 8.47
 8 -20 12 143.68 12.67
 8 -32 -10 4.59 8.82
 7 5 23 64.88 10.31
 7 -3 21 -0.85 9.65
 7 -11 17 253.02 16.11
 5 13 19 19.92 7.1
 4 -12 8 372.39 17.04
 4 -16 4 82.33 8.7
 3 -9 7 1959.83 72.2
 3 -15 1 218.61 11.1
 2 40 -14 0.41 12.21
 2 38 -8 21.89 10.6
 2 36 -4 1.56 9.61
 1 31 -3 60.54 10.16
 -1 19 -5 418.55 18.6
 -1 -3 -35 55.67 12.58
 -2 18 -30 3.9 12.84
 -2 18 -14 29.64 9.49
 -2 16 -32 1.85 11.96
 -2 6 -32 121.3 13.77
 -2 6 -12 2724.28 99.58
 -2 0 -22 550.82 23.71
 21 -3 37 3.62 18.88
 21 -9 35 1.28 18.81
 20 -10 34 9.56 18.21
 19 -11 33 -5.18 16.95
 17 -7 33 -0.09 16.45
 16 -12 30 -0.08 16.24
 15 29 31 1.68 11.65
 13 -7 29 10.42 14.68
 12 32 26 -0.53 7.6
 12 0 30 -7.32 14.01
 12 -22 18 15.9 12.06
 12 -24 16 1.45 12.62
 11 -5 27 26.34 13.72
 11 -25 13 8.06 11.51
 11 -35 -5 10 10.72
 10 -18 18 -4.2 11.51
 10 -24 12 0.98 11.54
 9 -7 23 28.89 11.29
 9 -11 21 -4.17 11.54
 9 -19 15 81.84 12.28
 8 -26 4 4.77 9.39
 8 -30 -4 -0.68 9.75
 5 41 3 8.57 8.93
 5 9 19 26.58 4.9
 5 -25 -7 68.97 8.14
 4 -14 6 102.25 8.72
 3 41 -7 2.33 10.69
 2 -10 2 34.37 5.47
 1 37 -15 35.3 12.28
 1 35 -9 2.91 10.29
 0 34 -24 0.27 13.27
 0 34 -22 43.68 13.2
 0 34 -20 -5.04 12.74
 0 32 -32 18.19 13.87
 0 32 -12 60.73 11.52
 0 -12 -28 76.82 8.89
 -1 29 -21 3.67 12.24
 -1 27 -31 6.73 12.97
 -1 23 -37 20.7 14.36
 -1 7 -3 2.19 4.07
 -1 -7 -27 302.05 15.73
 -2 20 -28 1.91 12.19
 -2 20 -16 8.42 10.08
 -2 16 -12 9.13 8.52
 -2 12 -34 40.24 13.84
 -2 10 -34 3.93 12.09
 -2 0 -24 -4.65 8.7
 -2 0 -20 -2.33 7.23
 20 -4 36 3.05 18.1
 19 3 37 -1.05 19.52
 19 -5 35 -6.91 17.75
 18 -6 34 9.75 17.03
 15 -1 33 3.34 15.1
 15 -7 31 -8.98 15.51
 15 -21 23 -0.05 14.01
 14 -18 24 13.09 14.15
 13 -11 27 29.5 15.23
 12 -6 28 -0.39 12.91
 12 -14 24 -2.36 12.79
 11 19 29 3.38 11.07
 11 -13 23 17.81 12.58
 11 -21 17 11.58 12.41
 11 -23 15 12.56 12.79
 10 16 28 3.49 10.62
 10 -12 22 97.49 14.06
 10 -20 16 0.47 11.72
 10 -22 14 4.48 11.08
 10 -36 -16 -1.34 8.81
 9 23 25 6.22 8.28
 9 -21 13 33.64 11.16
 7 15 23 22.61 8.32
 6 -20 6 15.51 9.16
 6 -24 0 0.82 7.98
 4 -2 14 386.88 17.42
 4 -20 -2 -2.44 6.89
 4 -22 -6 10.85 6.74
 2 40 -12 -0.54 11.3
 1 33 -5 47.22 10.88
 0 34 -18 54.69 12.5
 0 30 -8 2.49 9.58
 -1 29 -27 25.44 13.07
 -1 29 -25 26.76 12.63
 -1 29 -19 3.96 10.99
 -1 27 -13 28.54 10.74
 -1 25 -35 13.32 13.76
 -1 21 -39 13.85 15.07
 -1 17 -41 6.22 14.72
 -1 15 -3 453.65 18.81
 -1 -5 -33 19 10.8
 -1 -7 -17 203.28 10
 -2 22 -24 57.39 13.61
 -2 22 -22 11.57 10.79
 -2 20 -30 74.28 14.07
 -2 18 -32 75.21 13.71
 -2 14 -34 0.67 12.41
 -2 8 -34 59.13 13.27
 -2 4 -32 9.37 11.38
 -2 2 -30 2.46 10.21
 -2 0 -26 1.86 9.15
 19 5 37 5.26 18.67
 18 2 36 -7.19 17.71
 17 1 35 0.23 16.65
 17 -11 31 -9.37 16.03
 17 -15 29 -1.16 14.99
 16 0 34 -4.79 16.44
 16 -18 26 0.52 14.17
 15 -15 27 4.4 14.14
 15 -23 21 9.16 15.11
 14 22 32 3.37 12.96
 14 0 32 2.48 15.02
 12 -10 26 2.8 13.87
 12 -30 8 4.28 12.07
 11 31 25 4.68 7.31
 11 3 29 17.72 13.09
 11 -9 25 36.07 13.55
 10 6 28 23.73 14.84
 10 -8 24 5.87 12.52
 9 -1 25 94 12.79
 9 -27 5 64.48 11.86
 8 2 24 27.26 10.29
 8 -28 0 140.85 12.49
 7 7 23 14.87 8.88
 7 -23 5 136.04 11.59
 7 -29 -7 36.25 9.31
 7 -31 -15 18.79 7.71
 6 38 10 6.63 6.84
 6 26 18 1.22 3.39
 6 -14 12 296.66 16.26
 6 -28 -10 150.93 10.63
 5 -9 13 335.78 16.67
 5 -27 -15 55.73 7.19
 4 -6 12 0.21 6.9
 4 -24 -12 267.19 12.24
 3 -11 5 2579.05 94.16
 3 -13 3 1191.01 44.73
 1 37 -13 7.73 11.69
 1 21 5 121.9 7.63
 0 34 -28 0.84 13.64
 0 32 -34 5.52 13.44
 0 28 -40 1.45 14.48
 0 26 -42 13.1 15.32
 -1 29 -17 27.44 11.19
 -1 27 -33 8.48 14.72
 -1 19 -41 9.44 14.66
 -1 -1 -7 995.69 36.53
 -1 -3 -9 3.05 3.77
 -2 22 -26 7.86 11.86
 -2 22 -18 8.16 10.15
 -2 16 -34 51.68 14.69
 -2 12 -10 1112.29 42.65
 -2 10 -10 209.84 11.91
 -2 6 -34 8.88 12.24
 -2 0 -18 976.66 37.78
 22 -6 36 7.32 18.71
 21 -1 37 -1.52 19.48
 15 33 29 4.36 10.25
 15 -11 29 -4.1 15.44
 15 -25 19 0.31 13.37
 14 -6 30 -3.03 14.47
 14 -20 22 11.82 13.47
 13 21 31 -5.13 12.26
 13 1 31 -4.22 14.38
 13 -17 23 10.7 13.35
 12 20 30 -1.58 11.59
 12 2 30 27.27 13.67
 11 -29 7 23.18 11.39
 10 8 28 1.86 11.67
 10 -28 6 0.81 10.98
 9 -33 -9 6.74 9.49
 8 -12 18 -0.43 9.73
 7 13 23 27.75 8.53
 7 9 23 46.89 9.34
 6 40 8 -0.12 7.65
 6 20 20 5.7 5.94
 6 2 20 513.58 22.95
 6 -8 16 -4.33 9.43
 6 -16 10 460.78 21.48
 6 -18 8 179.37 12.46
 5 -23 -3 71.57 8.48
 3 35 3 7.65 8.22
 3 -21 -11 6.94 5.27
 1 25 3 72.58 7.65
 1 -3 3 2805.65 100.95
 0 34 -30 5.33 13.25
 0 34 -16 -2.82 11.25
 0 30 -38 3.99 14.22
 0 22 0 -0 6.72
 -1 29 -29 29.06 13.45
 -1 25 -9 40.44 9.53
 -1 23 -7 73.07 9.44
 -2 22 -28 44.92 13.97
 -2 20 -14 138.62 12.22
 -2 18 -12 193.96 13.03
 -2 14 -10 2.04 6.94
 -2 12 -36 -0 12.71
 -2 10 -36 4.78 12.8
 -2 2 -14 46.22 6.68
 -2 0 -28 4.04 9.17
 21 -7 35 2.29 18.96
 20 -2 36 -4 19.39
 19 7 37 -3.65 17.98
 18 4 36 11.52 17.81
 18 -10 32 0.96 16.19
 18 -14 30 -0.38 15.4
 15 21 33 6.75 14.32
 15 1 33 5.56 15.78
 14 28 30 2.01 10.9
 14 -14 26 -4.42 13.43
 14 -28 14 -2.96 12.77
 13 -29 11 -3.09 12.65
 12 -32 4 1.08 12.01
 11 5 29 5.68 13.01
 10 14 28 31.43 10.66
 10 10 28 23.72 12
 10 -2 26 -0.15 12.68
 10 -36 -18 9.56 8.63
 9 -29 1 5.37 10.76
 8 -4 22 4.02 10.42
 7 45 5 0.63 8.48
 7 -13 15 140.07 12.48
 5 -5 15 338.51 16.64
 4 42 -2 10.28 9.76
 4 16 16 7.91 5.26
 3 33 5 17.31 7.83
 2 38 -6 -1.81 10.13
 0 32 -10 0.92 9.93
 0 -12 -30 6.41 8.58
 0 -12 -16 51.89 4.6
 -1 29 -31 -1.24 13.43
 -1 27 -11 4.64 9.71
 -1 25 -37 18.71 14.54
 -1 23 -39 -5.65 14.69
 -2 22 -30 5.15 13.96
 -2 22 -16 6.8 9.52
 -2 20 -32 16.11 12.88
 -2 18 -34 3.9 12.43
 -2 14 -36 -1.2 14.38
 -2 8 -36 -1.81 12.76
 -2 8 -10 5022.03 181.51
 -2 4 -34 48.6 12.94
 -2 4 -12 162.36 9.58
 -2 2 -32 198.67 15.52
 20 -8 34 -6.8 17.56
 19 9 37 -3.34 18.9
 19 -3 35 7.7 17.66
 19 -9 33 6.03 16.81
 18 -4 34 -9.3 18.22
 17 19 35 -2.59 4.87
 17 3 35 -1 17.29
 17 -5 33 -6.13 19.88
 16 20 34 5.01 8.51
 16 2 34 5.37 16.65
 16 -14 28 -1.54 14.53
 16 -20 24 5.65 13.96
 14 -10 28 3.72 13.78
 14 -22 20 22.98 15.14
 14 -26 16 -2.63 13.53
 13 39 23 -0.09 5.22
 13 -5 29 12.73 13.77
 12 -16 22 3.33 12.42
 11 -31 3 11.15 10.87
 10 12 28 -1.98 11.26
 10 -30 2 0.87 10.8
 10 -34 -8 17.17 9.99
 8 -8 20 277.66 16.76
 8 -24 6 -4.49 9.4
 8 -32 -12 19.48 8.8
 7 -1 21 11.2 9.76
 5 43 1 -1.02 8.98
 3 37 1 1.93 8.51
 3 5 13 582.39 22.74
 2 40 -10 37.44 11.73
 2 -20 -24 0.32 4.26
 1 39 -19 10.9 12.72
 1 37 -11 4.12 10.67
 1 35 -7 22.5 10.31
 1 1 5 880.44 32.09
 0 34 -14 8.46 11.2
 -1 27 -35 10.84 13.91
 -1 21 -41 5.54 15.04
 -1 21 -5 156.66 10.73
 -1 17 -3 449.91 18.94
 -2 24 -26 -0.76 12.45
 -2 24 -24 10.05 11.56
 -2 16 -36 -7.86 12.93
 -2 0 -30 93.12 11.69
 21 1 37 -9.63 22.13
 20 -12 32 0.97 18.95
 18 6 36 -6.15 17.61
 17 -17 27 2.36 14.4
 16 -10 30 4.24 15.44
 15 -5 31 4.35 16.15
 15 -17 25 9.52 13.92
 14 20 32 2.01 12.91
 13 3 31 0.43 13.49
 13 -19 21 -2.87 13.16
 13 -27 13 8.2 13.01
 12 4 30 8.68 13.03
 12 -4 28 17.84 14.76
 12 -28 10 -2.52 11.93
 11 -3 27 55.41 14.78
 11 -15 21 2.85 12.01
 11 -35 -7 8.79 10.27
 10 -14 20 104.22 13.35
 10 -36 -20 2.98 8.17
 8 26 22 13.48 6.27
 8 4 24 58.04 10.7
 7 -21 7 112.47 10.82
 6 42 6 -3.16 8.01
 6 36 12 -1.45 5.75
 5 -19 3 312.07 15.74
 4 36 6 0.89 7.28
 2 -20 -22 183.18 7.7
 1 39 -17 14.09 12.43
 0 28 -4 22.22 8.32
 0 18 2 616.39 23.97
 -1 31 -23 6.55 12.51
 -1 31 -21 2.42 12.38
 -1 29 -33 9.9 13.5
 -1 -5 -35 25.78 11.53
 -1 -7 -31 6.79 9.48
 -2 24 -28 3.53 13.36
 -2 24 -20 6.31 10.23
 -2 22 -32 78.29 14.55
 -2 20 -34 32.59 14.94
 -2 16 -10 299.64 15.36
 -2 6 -36 3.11 13.16
 -2 0 -16 2.42 6.23
 22 -4 36 -11.24 19.29
 20 0 36 5.95 18.4
 18 14 36 7.04 17.58
 18 8 36 3.14 17.05
 17 5 35 3.31 16.63
 16 4 34 3.15 16.24
 16 -22 22 6.27 14.22
 15 3 33 -1.56 16.41
 13 27 29 5.61 10.35
 13 19 31 2.96 12.42
 13 -9 27 8.36 13.45
 13 -13 25 40.49 13.55
 12 18 30 19.26 12.23
 11 7 29 18.98 12.83
 11 -27 9 -0.33 11.25
 10 -26 8 26.67 11.8
 9 1 25 93.11 12.41
 9 -5 23 48.65 11.94
 9 -25 7 20.52 10.59
 7 -15 13 88 11.17
 7 -25 1 15.19 8.74
 7 -31 -17 8.34 7.18
 5 -11 11 73.77 8.89
 4 38 4 9.66 8.26
 3 31 7 21.06 6.84
 3 -1 11 58.32 6.44
 3 -5 9 0.41 5.69
 0 36 -24 16.99 12.91
 0 36 -22 -0.21 12.54
 0 30 -6 3.85 9.36
 0 26 -2 129.84 10.03
 -1 31 -27 34.6 13.18
 -1 31 -19 -0.41 11.24
 -1 29 -13 21.09 10.99
 -1 27 -37 8.14 13.93
 -1 25 -39 3.04 14.39
 -1 23 -41 -2 14.66
 -2 24 -18 41.43 11.81
 -2 22 -14 9.19 9.95
 -2 20 -12 53.36 9.77
 -2 18 -36 7.04 13.08
 -2 14 -38 2.74 13.26
 -2 12 -38 12.09 14
 -2 10 -38 13.75 14.08
 -2 6 -10 257.77 12.47
 -2 2 -34 16.46 11.96
 -2 -2 -26 3.08 9
 -2 -2 -24 142.38 11.21
 -2 -2 -22 1.75 7.52
 21 -5 35 -0.24 17.93
 18 12 36 8.37 17.7
 18 10 36 1.51 17.51
 18 -16 28 4.42 14.85
 17 17 35 -1.21 16.44
 17 7 35 -2.55 16.62
 17 -9 31 0.49 15.7
 17 -13 29 -3.25 15.64
 16 18 34 14.2 14.78
 15 19 33 9.84 15.38
 15 -13 27 7.64 14.42
 14 -4 30 24.59 15.41
 13 -23 17 15.84 12.62
 13 -25 15 14.91 13.28
 13 -31 7 9.9 11.79
 12 6 30 42.61 13.62
 12 -8 26 -1.03 12.72
 12 -12 24 15.97 14.24
 12 -18 20 6.73 12.3
 12 -26 12 -0.96 11.42
 11 9 29 9.34 12.33
 10 -6 24 46.53 12.44
 9 -9 21 -2.62 10.15
 8 18 24 3.13 8.54
 8 -30 -6 3.51 9.06
 7 -9 17 197.87 14.17
 7 -17 11 13.1 9.92
 7 -19 9 20.85 9.84
 6 4 20 85.63 9.85
 6 -22 2 -0.01 8.12
 5 31 13 6.37 4.53
 4 34 8 -2.63 6.75
 4 8 16 9.64 5.53
 2 6 10 243.22 10.28
 2 -20 -26 -0.5 5.22
 1 39 -15 17.27 12.56
 0 36 -20 33.99 12.51
 -1 31 -29 -4.79 13.27
 -1 5 -3 278.53 11.4
 -1 -7 -15 405.66 16.31
 -2 24 -30 66.29 14.14
 -2 16 -38 4.89 13.86
 -2 8 -38 6.65 13.28
 -2 4 -36 3.19 12.38
 -2 0 -32 -4.75 10.7
 -2 -2 -20 1223.4 46.61
 20 -6 34 -0 17.44
 19 -1 35 -2.08 17.76
 19 -7 33 -5.5 18.06
 18 -2 34 -1.42 17.12
 18 -8 32 -4.39 16.6
 17 15 35 0 16.29
 17 -3 33 -4.76 16.6
 17 -19 25 -0.02 15.42
 16 6 34 7.2 15.77
 15 27 31 3.62 12.34
 15 5 33 0 15.74
 15 -9 29 14.78 14.85
 15 -19 23 -1.09 13.78
 14 36 26 2.21 8.16
 14 -16 24 -3.39 13.23
 13 5 31 6.82 14.11
 12 26 28 4.09 9.82
 11 25 27 0.2 9.32
 11 13 29 19.42 11.84
 11 11 29 17.38 11.83
 11 -7 25 19.77 13.45
 11 -11 23 13.41 12.14
 10 0 26 -1.94 11.75
 10 -16 18 52.66 11.4
 9 -15 17 97.46 12.1
 9 -33 -11 1.13 8.93
 8 6 24 -0.83 9.27
 8 -22 8 7.07 9.11
 7 23 21 0 6.8
 7 -5 19 117.46 12.27
 6 -10 14 2.99 11.47
 4 -8 10 159.93 10.05
 3 39 -1 1.11 9.28
 3 -17 -3 222.94 10.98
 1 31 -1 20.6 8.93
 0 36 -18 -9.17 12.3
 0 34 -12 -3.64 10.47
 0 -12 -32 88.43 10.77
 -1 31 -31 2.57 13.4
 -1 31 -17 22.84 11.27
 -1 29 -35 2.15 13.42
 -1 25 -7 308.49 16.17
 -1 1 -5 908.55 33.27
 -2 26 -24 35.38 12.69
 -2 24 -16 -0.31 9.95
 -2 22 -34 -5.97 13.11
 -2 20 -36 3.25 13.18
 -2 18 -10 10.15 7.96
 -2 6 -38 -7.07 14
 -2 -2 -28 55.61 9.7
 22 -2 36 -3.96 19.62
 20 2 36 -4.39 18.48
 19 -15 29 9.57 17.31
 18 -12 30 -3.2 15.77
 17 13 35 11.28 16.76
 17 11 35 1.95 16.66
 17 9 35 -2.14 16.6
 16 16 34 11.15 15.44
 16 -16 26 3.57 14.48
 14 32 28 2.79 9.69
 14 18 32 12.24 13.72
 14 6 32 6.37 14.74
 13 17 31 4.83 12.87
 13 -3 29 8.07 14.6
 12 16 30 0.13 11.92
 12 8 30 -3.91 12.71
 12 -22 16 4.51 11.95
 12 -24 14 5.9 12.28
 12 -30 6 0.92 11.11
 11 -1 27 27.31 13.57
 11 -25 11 -2.6 11.27
 10 44 14 1.86 5.56
 10 -24 10 52.67 11.67
 9 21 25 12.92 8.74
 9 -23 9 12.05 10.14
 8 -2 22 368.74 19.5
 8 -16 14 7.51 9.49
 8 -26 2 142.18 12.19
 6 44 4 3.42 8.41
 6 -26 -6 -2.6 7.74
 6 -28 -12 0.35 7.38
 5 -13 9 54.68 8.35
 5 -17 5 473.27 20.79
 5 -25 -9 31.06 6.99
 5 -27 -17 41.51 6.4
 4 44 -4 -3.2 9.88
 4 40 2 2.18 9.08
 4 14 16 -1.16 5.21
 4 0 14 -0.14 6.98
 4 -18 0 2.59 6.71
 2 40 -8 -1.44 10.62
 2 -4 6 111.57 7.16
 1 37 -9 -2.82 10.49
 1 33 -3 28.69 10.81
 1 29 1 6.81 7.21
 0 32 -8 52.96 10.72
 -1 27 -39 -1.05 13.97
 -1 27 -9 33.91 9.88
 -1 25 -41 -0.71 14.32
 -1 19 -3 263.05 13.01
 -1 -7 -33 10.34 10.16
 -2 26 -28 35.47 13.64
 -2 26 -26 -1.29 12.85
 -2 26 -20 59.64 13.02
 -2 24 -32 -2.54 12.94
 -2 18 -38 2.75 14.09
 21 -9 33 -1.45 18.28
 20 -10 32 2.3 17.61
 19 -11 31 -4.41 16.37
 17 -21 23 0.68 12.19
 16 8 34 -2.14 15.73
 16 -8 30 -3.39 16.19
 15 17 33 4.2 14.65
 15 7 33 4.47 15.05
 15 -3 31 6.71 15.26
 15 -21 21 -5.08 13.44
 14 -8 28 -5.39 14.26
 14 -12 26 -4.45 13.34
 13 -15 23 10.94 14.17
 12 14 30 34.15 12.49
 12 10 30 46.81 13.46
 12 -2 28 -3.37 13.06
 11 -19 17 44.66 13.72
 11 -23 13 11.31 11.4
 10 46 12 2.69 6.44
 10 -18 16 -1.51 11.17
 9 43 13 -1.64 5.85
 9 3 25 137.39 13.48
 9 -17 15 95.1 11.74
 9 -31 -5 16.46 9.67
 8 -18 12 9.14 10.03
 8 -20 10 5.4 9.11
 8 -28 -2 -7.61 9.41
 8 -32 -14 2 8.22
 7 1 21 10.57 9.49
 7 -29 -9 8.64 8.4
 5 45 -1 4.28 9.56
 5 -15 7 370.78 17.42
 2 42 -12 19.68 10.8
 2 38 -4 4.4 9.5
 2 0 8 1.14 4.35
 1 39 -13 13.78 11.81
 1 -11 -5 287.29 11.2
 1 -17 -25 55.6 6.45
 1 -17 -23 36.49 5.24
 0 36 -16 -1.37 11.35
 -1 31 -33 0.39 14.49
 -1 31 -15 28.57 11.19
 -1 29 -37 2.37 13.72
 -1 29 -11 3.64 10.1
 -1 23 -5 203.49 12.26
 -2 22 -36 5.71 13.37
 -2 22 -12 362.06 18.73
 -2 14 -40 47.2 15.74
 -2 12 -40 -6.73 14.6
 -2 12 -8 14.03 6.83
 -2 10 -8 1610.06 59.72
 -2 2 -36 0.21 12.23
 -2 -2 -30 9.79 9.87
 -2 -2 -18 32.14 6.87
 -3 13 -25 88.55 12.04
 -3 13 -23 96.49 12.08
 -3 11 -27 83.55 12.06
 -3 11 -25 261.88 16.11
 -3 11 -23 141.69 12.59
 21 -3 35 5.98 19.44
 20 4 36 6.13 18.52
 19 1 35 -7.73 19.64
 18 0 34 5.84 17.66
 18 -18 26 -7.07 15.28
 16 26 32 -1.92 13.72
 16 14 34 3.3 15.57
 16 12 34 -1.26 15.59
 16 10 34 -1.92 16.04
 16 -2 32 -5.24 14.83
 16 -12 28 -3.48 15.06
 15 15 33 -12.02 14.92
 15 9 33 -0.1 14.78
 15 -23 19 6.04 13.24
 14 16 32 2.38 13.72
 14 8 32 -7.43 14.53
 14 -18 22 6.95 13.63
 13 15 31 -4.21 13.21
 13 -29 9 1.59 11.55
 12 -32 2 -4.22 11.61
 11 -21 15 48.95 12.06
 11 -29 5 10.4 10.91
 11 -35 -9 0.54 9.86
 10 -20 14 16.03 11.13
 10 -22 12 85.27 12.95
 10 -28 4 -4.85 10.63
 10 -32 -4 -2.39 9.94
 10 -34 -10 0.86 9.58
 9 45 11 0.12 6.7
 9 -19 13 19.06 10.46
 9 -21 11 8.23 10.4
 9 -27 3 48.8 10.73
 8 16 24 26.9 9.12
 8 8 24 27.19 9.87
 7 -31 -19 0.93 6.81
 6 18 20 214.77 11.21
 6 6 20 307.82 15.76
 6 -6 16 0.17 8.43
 6 -24 -2 105.58 9.58
 4 12 16 11.09 5.45
 3 7 13 176.47 9
 3 -19 -7 175.4 9.27
 1 35 -5 28.09 9.91
 0 24 0 383.02 17.24
 -1 33 -27 17.77 13.34
 -1 33 -23 12.13 12.32
 -1 33 -21 13.87 12.17
 -1 -9 -25 245.19 13.17
 -1 -9 -23 104.07 8.79
 -2 26 -30 0.12 12.7
 -2 26 -18 -4.1 11.76
 -2 24 -34 23.14 13.79
 -2 24 -14 32.29 10.01
 -2 20 -38 2.7 13.62
 -2 16 -40 -3.3 15.61
 -2 14 -8 575.12 23.64
 -2 4 -38 3.52 12.9
 -2 0 -34 122.43 14.14
 -2 0 -14 219.58 11.15
 -3 15 -27 75.9 12.29
 -3 15 -25 195.8 14.88
 -3 15 -23 29.25 10.11
 -3 15 -21 0 9.65
 -3 13 -27 155.09 14.05
 -3 13 -21 6.85 9.69
 -3 11 -21 2.3 9.45
 -3 9 -27 260.97 16.34
 -3 9 -25 389.67 20.2
 -3 9 -23 8.91 9.73
 22 0 36 -1.04 18.85
 20 -4 34 2.2 17.79
 18 -6 32 2.66 16.58
 17 -1 33 8.88 17.24
 17 -15 27 -0.7 14.67
 16 -18 24 6.98 15.41
 15 13 33 -0.85 14.99
 15 11 33 -0.94 15.25
 15 -15 25 19.19 15.1
 14 26 30 2.69 11.62
 14 14 32 10.05 14.62
 14 12 32 2.68 14.4
 14 10 32 28.25 14.65
 14 -2 30 -8.05 13.94
 14 -28 12 2.44 12.16
 13 13 31 6.03 13.31
 13 11 31 0.34 13.81
 13 -7 27 21.82 14.62
 13 -11 25 15.82 13.15
 12 -14 22 55.02 14.04
 11 45 15 -1.9 5.07
 11 -31 1 7.94 10.54
 9 -3 23 16.4 10.3
 9 -29 -1 2.65 10.31
 8 -6 20 3.25 10.33
 7 -23 3 86.16 9.97
 6 -20 4 6.71 8.1
 5 -7 13 274.42 14.53
 5 -21 -1 45.42 8.07
 4 -4 12 1792.83 66.56
 3 41 -3 0.55 9.66
 2 24 8 27.46 5.12
 2 -20 -28 2.3 5.88
 1 -17 -27 20.4 6.43
 0 36 -14 2.13 11.19
 0 34 -10 45.91 10.86
 -1 33 -29 -5.55 13.52
 -1 31 -35 7.82 14.06
 -1 27 -41 6.33 14.64
 -1 -9 -27 198.03 12.14
 -2 26 -32 45.61 14.39
 -2 20 -10 204.9 12.9
 -2 18 -40 30.98 14.91
 -2 16 -8 16.54 7.85
 -2 4 -10 521.64 20.98
 -3 17 -25 85.93 12.76
 -3 17 -23 77.76 11.88
 -3 15 -29 37.45 12.36
 -3 13 -29 56.72 12.36
 -3 13 -19 1.25 9.29
 -3 11 -29 68.13 12.36
 -3 11 -19 32.91 9.29
 -3 9 -29 28.09 11.08
 -3 9 -21 -0.67 8.93
 -3 7 -25 76.36 11.23
 -3 7 -23 56.02 10.33
 22 -6 34 -0.55 18.01
 20 6 36 0.42 18.95
 19 3 35 -2.71 17.91
 19 -5 33 5.97 17.05
 17 -11 29 -1.81 15.2
 15 -7 29 7.56 15.32
 14 -20 20 5.2 14.54
 14 -26 14 6.5 12.63
 13 -1 29 7.03 13.8
 13 -17 21 0.75 12.19
 11 47 13 0.13 6
 11 -13 21 1.37 13.29
 10 2 26 1.2 11.35
 10 -12 20 -3.87 11.25
 10 -30 0 60.72 11.96
 9 5 25 48.1 11.3
 8 14 24 -2.66 9.02
 8 12 24 70.88 9.23
 8 10 24 0.69 9.27
 7 -11 15 428.83 20.88
 6 -12 12 8.74 8.88
 5 39 7 3.2 7.5
 5 -3 15 995.81 38.86
 4 42 0 3.99 9.11
 4 -22 -8 0.71 6.1
 4 -24 -14 -1.67 5.09
 2 28 6 24.21 6.35
 1 15 7 74.85 4.18
 0 38 -22 10.8 12.51
 0 20 2 0.04 5.78
 -1 33 -31 7.13 13.52
 -1 33 -19 16.07 12.21
 -1 31 -13 17.24 10.61
 -1 29 -39 6.13 14.76
 -1 -9 -21 3.42 6.21
 -2 28 -26 -4.1 13.72
 -2 28 -24 8.33 12.83
 -2 26 -16 5.65 10.39
 -2 24 -36 -4.57 14.22
 -2 22 -38 -6.16 14.59
 -2 8 -8 379.94 16.48
 -2 -2 -32 205.27 15.08
 -3 17 -27 58.25 12.3
 -3 17 -21 -3.99 10.32
 -3 15 -19 109.7 12.51
 -3 13 -31 -2.12 11.82
 -3 11 -31 1.47 11.69
 -3 9 -19 7.49 8.56
 -3 7 -27 301.78 17.77
 -3 7 -21 5.34 8.74
 21 -1 35 2.67 18.68
 21 -7 33 2.94 17.37
 18 2 34 1 16.82
 18 -10 30 -6.51 15.94
 18 -14 28 4.59 14.93
 16 -20 22 -5.53 13.54
 15 -1 31 -6.66 15.77
 15 -11 27 12.25 15.95
 14 -24 16 0.44 12.66
 13 31 27 1.74 9.11
 12 0 28 5.66 13.04
 12 -10 24 -0.16 12.2
 12 -28 8 21.69 11.52
 11 1 27 33.18 12.71
 11 -5 25 87.6 13.83
 10 -4 24 9.9 12
 9 27 23 2.03 7.11
 9 -7 21 8.94 10.17
 9 -33 -13 1.04 9.15
 8 44 10 -1.73 6.19
 5 41 5 3.93 8.14
 5 3 17 290.09 14.52
 4 -10 8 -3.04 6.87
 4 -16 2 15.65 6.65
 2 -14 -4 192.4 9.05
 1 39 -11 3.74 11.04
 1 23 5 182.49 9.64
 1 -17 -21 14.23 4.16
 0 38 -20 10.18 12.47
 -1 33 -17 44.09 12.41
 -1 -9 -29 52.28 9.29
 -2 28 -28 -2.01 12.6
 -2 28 -20 3.7 11.87
 -2 26 -34 -9.63 13.85
 -2 20 -40 -5.17 15.85
 -2 0 -36 2.18 11.94
 -3 19 -27 69.21 13.08
 -3 19 -25 64.43 12.78
 -3 19 -23 29.6 10.9
 -3 17 -29 24.35 12.22
 -3 15 -31 3.91 12.43
 -3 9 -31 2.96 12.08
 -3 7 -29 74.03 11.7
 23 -3 35 -9.32 19.34
 20 8 36 4.12 18.92
 20 -8 32 0.82 17.96
 19 5 35 -3.14 17.76
 19 -9 31 0.36 18
 19 -13 29 -0.74 16.13
 17 1 33 3 16.24
 17 -17 25 8.88 14.32
 16 0 32 -1.59 15.99
 16 -6 30 11.77 16.3
 15 25 31 -0.66 12.96
 14 -14 24 17.21 13.82
 13 25 29 5.73 11.01
 13 -27 11 0.65 11.62
 13 -31 5 1.94 11.12
 11 -9 23 19.82 12.23
 11 -27 7 20.23 11.69
 10 42 16 0.07 4.03
 10 -8 22 170.09 14.45
 9 47 9 1.83 7.31
 9 19 25 28.05 9.36
 8 42 12 -2.24 5.57
 8 0 22 -1.48 9.32
 8 -24 4 21.36 9.29
 8 -30 -8 -1.61 8.46
 8 -32 -16 -1.71 7.81
 7 3 21 4.32 8.92
 7 -31 -21 -2.25 6.33
 6 46 2 1.08 8.88
 6 8 20 -2.64 8.03
 6 -18 6 -1.88 9.07
 5 37 9 2.36 6.58
 4 -20 -4 147.43 9.45
 3 -7 7 68.99 7.43
 2 42 -10 -1.18 10.65
 2 40 -6 0.05 10.38
 1 37 -7 10.3 10.2
 1 27 3 65.23 7.59
 1 -17 -29 4.09 6.97
 0 32 -6 -2.24 9.31
 0 30 -4 5.99 8.63
 -1 27 -7 130.93 11.35
 -1 21 -3 153.76 10.23
 -2 28 -30 32.48 13.39
 -2 18 -8 188.88 11.98
 -2 -4 -26 -0.05 8.39
 -2 -4 -24 3.26 7.98
 -3 19 -29 25.71 12.28
 -3 19 -21 2.15 10.17
 -3 17 -31 -2.78 13.51
 -3 13 -33 11.1 12.24
 -3 11 -33 15.8 12.32
 -3 11 -17 52.19 9.22
 -3 5 -25 109.93 11.45
 -3 5 -23 44.73 9.7
 20 -2 34 -4.65 18.69
 20 -12 30 2.06 15.78
 16 -14 26 -6.78 14.31
 16 -22 20 7.36 14.83
 15 31 29 -5.48 11.28
 15 -17 23 4.32 13.36
 14 0 30 11.97 14.27
 14 -6 28 13.87 13.97
 13 -19 19 1.08 12.82
 12 24 28 8.7 10.61
 12 -16 20 56.59 13.32
 11 23 27 7.8 10.31
 10 4 26 5.44 11.82
 10 -26 6 0.91 10.79
 9 41 15 -2.05 4.53
 9 7 25 57.56 11.03
 9 -25 5 48.39 10.41
 8 -12 16 4.65 10.07
 7 -3 19 5 9.65
 7 -25 -1 7.13 8.31
 7 -27 -5 37.26 8.78
 6 16 20 -0.61 6.43
 6 -14 10 1.79 8.41
 4 32 10 -1.12 5.56
 4 -12 6 5.79 6.38
 2 -18 -12 196.88 8.39
 1 41 -15 5.91 10.77
 1 -5 1 175.45 7.3
 0 38 -18 5.29 12.59
 0 36 -12 26.17 10.96
 0 28 -2 -1.02 6.84
 -1 29 -9 15.13 9.59
 -2 28 -32 -0.77 14.23
 -2 28 -18 27.57 11.26
 -2 26 -36 -6.59 13.92
 -2 26 -14 -4.69 9.97
 -2 24 -38 10.86 14.25
 -2 22 -40 9.97 14.61
 -2 22 -10 69.68 9.79
 -2 -2 -34 12.24 11.42
 -2 -2 -16 -0.1 6.16
 -2 -4 -28 2.67 8.5
 -2 -4 -22 596.15 24.8
 -3 15 -33 0.01 11.38
 -3 9 -33 18.26 12.22
 -3 9 -17 270.78 14.65
 -3 7 -31 -0.7 11.77
 -3 7 -19 101.36 9.92
 -3 5 -27 58.1 10.4
 22 -4 34 0.39 18.89
 21 1 35 -1.14 18.83
 19 7 35 -0.02 16.77
 19 -3 33 1.19 16.92
 18 4 34 10.92 16.95
 18 -4 32 -3.65 17.24
 17 23 33 -0.11 3.36
 16 24 32 4.4 12.68
 16 -10 28 -2.86 14.78
 16 -24 18 -4.61 13.3
 14 -10 26 0.75 13.11
 13 35 25 2.04 7.72
 13 1 29 3.1 13.54
 13 -21 17 34.35 12.34
 13 -23 15 34.37 12.61
 13 -25 13 8.77 12
 12 38 22 4.16 5.36
 12 -26 10 36.5 11.93
 12 -34 -4 -3.95 10.37
 11 -15 19 4.1 11.57
 11 -35 -11 -0.67 9.63
 10 -34 -12 17.39 9.62
 8 30 20 2.4 4.84
 7 -7 17 402.77 19.75
 7 -13 13 247.71 15.22
 7 -21 5 146.16 11.42
 6 0 18 499.89 22.23
 6 -16 8 4.93 8.27
 5 43 3 5.15 8.56
 5 -27 -19 6.58 5.44
 4 -14 4 -2.49 6.2
 3 43 -5 5.6 10.14
 3 -15 -1 230.69 11.07
 2 36 0 0.19 8.42
 2 -20 -30 65.42 7.57
 0 34 -8 -6.18 9.83
 -1 35 -27 17.72 12.32
 -1 35 -25 6.41 11.85
 -1 35 -23 17.42 12.51
 -1 33 -15 20.6 11
 -1 25 -5 164.29 11.42
 -1 13 -1 140.99 7.92
 -1 -9 -31 2.75 8.9
 -1 -9 -19 72.19 6.73
 -3 21 -27 41.79 13.06
 -3 21 -25 47.57 12.44
 -3 21 -23 36.07 11.82
 -3 19 -31 3.29 12.18
 -3 17 -33 17.95 13.15
 -3 17 -17 235.09 15.29
 -3 5 -29 89.23 12.47
 -3 5 -21 8.12 8.96
 19 9 35 -0.18 17.98
 18 -16 26 -10.69 15.16
 17 3 33 -0.12 16.03
 17 -13 27 -3.6 15.24
 17 -19 23 -1.46 13.4
 15 -5 29 -1.03 14.14
 15 -19 21 -0.16 12.94
 13 -5 27 18.74 14.42
 13 -13 23 6.83 12.36
 12 30 26 -1.9 8.54
 12 2 28 -2.04 12.66
 12 -30 4 -2.08 10.92
 11 3 27 47.64 13.79
 11 -33 -5 -0.82 10.28
 10 -32 -6 3.36 9.76
 9 17 25 28.69 9.81
 9 -1 23 85.83 11.83
 9 -13 17 119.06 12.17
 9 -31 -7 21.1 9.46
 7 -29 -11 -0.66 7.71
 7 -31 -23 2.45 6.09
 6 14 20 200.5 11.41
 6 12 20 9.27 7.29
 6 -28 -14 19.65 7.34
 4 44 -2 1.36 9.38
 4 2 14 374.24 16.51
 3 37 3 16.48 8.16
 2 34 2 1.43 8.03
 2 8 10 4831.32 173.3
 0 38 -16 6.25 12.32
 -1 35 -21 -6.29 12.37
 -1 31 -11 -0.64 10
 -1 15 -1 41.16 5.84
 -1 11 -1 13.87 4.8
 -2 30 -28 5.56 13.44
 -2 30 -26 -5.62 12.45
 -2 30 -22 7.2 11.62
 -2 28 -34 12.06 13.23
 -2 28 -16 -0.48 10.96
 -2 6 -8 1908.31 70
 -2 -4 -30 245.24 15.25
 -3 21 -29 16.55 12.58
 -3 21 -21 2.97 9.87
 -3 19 -33 14.07 12.84
 -3 15 -35 29.61 12.85
 -3 13 -35 21.78 12.98
 -3 11 -35 31.83 13.49
 -3 7 -33 24.85 12.27
 -3 5 -31 -3.33 11.44
 21 -5 33 -0 18.63
 20 0 34 -5.96 18.06
 19 11 35 -1.03 18.19
 18 6 34 0.36 16.64
 17 -9 29 -2.16 15.47
 15 -13 25 4.26 13.37
 15 -27 13 -1.13 11.75
 14 24 30 -1.58 12.23
 14 2 30 10.75 13.7
 14 -16 22 30.94 14.65
 13 -9 25 33.66 13.53
 12 -4 26 -7.71 14.3
 12 -24 12 44.27 12.05
 12 -32 0 11.06 10.78
 11 29 25 -0.05 8.43
 11 -25 9 11.31 10.74
 11 -29 3 15.05 10.63
 10 28 24 -4.26 7.83
 10 20 26 0.79 9.55
 9 9 25 31.3 10.72
 8 -22 6 18.05 9.35
 8 -26 0 3.54 8.74
 6 -8 14 181.49 12.32
 5 -9 11 8.42 7.17
 5 -19 1 8.6 7.31
 3 39 1 3.61 8.54
 3 29 9 7.87 5.27
 3 1 11 63.2 6.12
 2 -6 4 19.26 4.86
 1 39 -9 2.89 10.55
 1 33 -1 13.53 9.32
 0 -14 -26 0.39 6.34
 0 -14 -24 -1.48 5.83
 -1 35 -19 8.74 11.63
 -2 30 -30 10.83 14.48
 -2 26 -38 3.64 14.54
 -2 24 -40 -7.82 14.46
 -2 20 -8 0.93 7.8
 -2 -4 -20 23.56 6.93
 -3 21 -31 0.9 13.04
 -3 19 -17 319.73 17.51
 -3 17 -35 29.27 14.75
 -3 15 -15 93.42 10.21
 -3 13 -15 325.85 16.49
 -3 9 -35 41.96 13.99
 -3 7 -17 215.98 12.99
 -3 5 -19 83.54 9.7
 -3 3 -27 71.83 10.53
 -3 3 -25 118.11 11.39
 21 3 35 1.04 18.63
 20 -6 32 -3.19 17.18
 19 13 35 -4.78 18.11
 19 -1 33 2 17.77
 19 -7 31 -3.13 17.25
 19 -15 27 -3.53 14.98
 18 -12 28 1.8 16.58
 17 21 33 0.67 5.21
 17 5 33 0 15.69
 17 -21 21 -0.41 13.4
 16 -4 30 4.01 15.06
 16 -16 24 4.39 13.6
 15 -9 27 2.21 14.4
 15 -21 19 5.29 14.4
 15 -25 15 7.6 13.04
 13 -29 7 7.46 11.29
 12 -12 22 13.77 12.1
 12 -20 16 6.76 11.69
 12 -22 14 25.05 12.12
 11 -3 25 22.59 12.33
 11 -17 17 21.94 12.23
 10 6 26 1.77 11.3
 10 -2 24 80.86 12.84
 10 -24 8 -5.32 10.34
 9 15 25 15.05 9.83
 9 11 25 24.29 10.57
 9 -23 7 41.47 10.13
 9 -33 -15 8.57 8.87
 8 -4 20 383.5 19.96
 8 -14 14 92.6 11.66
 7 43 9 0.91 6.87
 7 21 21 0.89 6.68
 7 5 21 -0.98 8.78
 7 -15 11 6 9.5
 7 -19 7 76.33 9.8
 7 -31 -25 24.82 5.49
 6 -22 0 291.99 15.05
 6 -26 -8 59.14 8.22
 5 5 17 344.07 15.99
 3 35 5 37.39 7.77
 3 -21 -13 213.52 9.53
 2 42 -8 16.22 10.78
 1 41 -13 10.33 11.8
 1 35 -3 28.3 9.68
 1 -17 -31 0.33 7.67
 0 26 0 1.79 6.99
 0 -14 -28 3.72 7.2
 -1 -9 -33 7.94 9.72
 -2 30 -32 26.78 13.46
 -2 30 -20 97.34 12.98
 -2 28 -36 -2.08 14.01
 -2 22 -42 -5.53 14.48
 -2 -2 -36 -0.8 11.54
 -2 -4 -32 4.62 10.41
 -3 23 -29 10.67 13.12
 -3 23 -27 52.99 13.52
 -3 23 -25 47.52 12.76
 -3 23 -23 8.4 12.54
 -3 21 -33 21.61 13.06
 -3 19 -35 25.8 13.3
 -3 13 -37 17.95 12.14
 -3 5 -33 5.97 12.22
 -3 3 -29 25.76 10.37
 -3 3 -23 92.48 10.26
 22 -2 34 -0.41 18.29
 21 -9 31 12.3 19.08
 20 -10 30 -7.09 16.5
 19 -11 29 -5.88 16.51
 18 18 34 -5.28 16.82
 18 8 34 0.01 16.43
 18 -2 32 5.58 16.01
 18 -18 24 2.66 14.71
 17 -3 31 7.13 15.74
 16 22 32 9.7 11.81
 16 4 32 14.45 16.29
 15 23 31 7.07 13.31
 14 -4 28 6.33 13.59
 14 -28 10 33.57 12.46
 13 23 29 -0.48 11.21
 13 3 29 1.83 13.35
 12 -8 24 21.42 13.2
 11 5 27 34.51 12.56
 11 -11 21 6.62 11.34
 11 -23 11 -3.21 10.94
 11 -31 -1 0.25 10.09
 10 -16 16 0.89 10.68
 10 -28 2 45.41 11.14
 10 -30 -2 0.26 9.94
 9 13 25 58.52 10.77
 9 -15 15 127.45 13.2
 9 -27 1 9.42 9.66
 8 24 22 2.16 6.9
 8 2 22 342.57 18.22
 8 -32 -18 1.38 7.94
 7 45 7 -2.92 7.61
 7 41 11 -2.34 6.13
 6 -4 16 1.71 8.35
 5 45 1 -0.79 8.87
 5 -25 -11 5.62 6.35
 3 -3 9 533.84 21.39
 3 -9 5 273.08 12.57
 2 32 4 1.54 7.26
 1 31 1 36.77 8.28
 0 38 -14 15.07 11.09
 0 36 -10 -0.86 10.24
 0 22 2 289.84 13.47
 -1 35 -17 37.44 11.58
 -1 33 -13 10.45 10.55
 -1 23 -3 83.14 8.61
 -1 17 -1 45.39 7.31
 -2 30 -18 1.09 11.51
 -2 26 -12 187.29 14.03
 -2 24 -10 592.15 25.84
 -3 23 -31 7.75 12.59
 -3 17 -15 47.92 9.85
 -3 15 -37 20.19 13.88
 -3 11 -37 31.06 14.11
 -3 7 -35 28.05 12.89
 -3 3 -21 1.64 7.93
 21 5 35 -3.34 19.19
 20 2 34 -10.11 18.23
 18 16 34 -1.66 16.88
 18 10 34 2.39 16.64
 16 -8 28 5.89 14.62
 16 -12 26 -3.06 13.95
 14 30 28 0.92 10.37
 14 -12 24 -5.47 12.67
 14 -18 20 39.2 13.67
 13 -15 21 -1 12.68
 12 48 14 0 4.66
 12 22 28 3.24 11
 12 4 28 11.66 12.45
 11 21 27 2.6 10.96
 11 -7 23 42.87 12.42
 11 -19 15 13.52 11.52
 11 -21 13 10.81 11.58
 10 8 26 -4.12 11.36
 10 -10 20 256.63 17.12
 10 -22 10 4 10.67
 10 -34 -14 0.74 8.85
 9 -5 21 4.34 10.31
 9 -9 19 37.77 10.57
 8 -16 12 372.58 19.14
 8 -20 8 144.41 12.01
 5 -1 15 747.28 30.01
 4 -6 10 4065.09 147.45
 3 41 -1 1.68 9.08
 3 -13 1 217.74 10.66
 1 37 -5 22.92 9.68
 0 -14 -22 304.62 13.26
 -1 9 -1 7.33 4.21
 -1 -7 -13 508.65 19.52
 -2 30 -34 7.71 13.02
 -2 28 -38 5.78 13.7
 -2 28 -14 31.17 10.61
 -2 26 -40 9.15 14.41
 -2 24 -42 15.1 15.6
 -2 14 -6 1.72 6.35
 -2 12 -6 6.7 5.85
 -2 2 -10 4.25 5.69
 -3 21 -35 10.05 13.05
 -3 21 -17 52.61 10.7
 -3 17 -37 31.61 13.98
 -3 9 -37 15.11 13.62
 -3 3 -31 3.34 10.58
 21 -3 33 -5.43 18.61
 18 14 34 -0.74 16.88
 18 12 34 0.04 16.76
 17 19 33 11.42 13.86
 17 7 33 8.64 15.84
 17 -15 25 -1.6 15.6
 16 6 32 -0.01 15.03
 16 -18 22 15.59 13.74
 15 -3 29 7.06 15.38
 15 -15 23 -0.79 13.31
 14 4 30 19.48 15.43
 14 -8 26 0.65 13
 14 -26 12 29.56 12.38
 13 -3 27 26.43 14.48
 13 -31 3 0.97 10.82
 12 34 24 -2.22 7.33
 12 -28 6 2.53 11.15
 11 -35 -13 3.15 9.49
 10 18 26 2.57 8.97
 10 -6 22 27.06 11.11
 10 -18 14 4.29 10.22
 10 -20 12 2.75 10.63
 9 -17 13 84.23 11.92
 9 -21 9 1.03 10.13
 8 -18 10 354.42 18.5
 8 -30 -10 48.78 8.97
 7 -1 19 43.25 9.46
 5 -5 13 520.6 22.15
 5 -11 9 87.19 8.56
 3 15 13 73.8 4.71
 3 -11 3 408.29 16.93
 2 -16 -8 21.24 3.99
 1 -9 -3 420.62 15.94
 0 -14 -30 51.11 8.82
 -1 31 -9 7.97 9.5
 -1 29 -7 45.42 9.72
 -2 32 -28 -1.44 13.43
 -2 32 -26 8.06 13.44
 -2 22 -8 153.77 11.47
 -2 16 -6 7.54 6.51
 -2 -4 -34 44.02 11.82
 -3 25 -29 16.27 12.93
 -3 25 -25 70.6 14.53
 -3 23 -33 12.7 13.81
 -3 23 -19 35.78 11.42
 -3 19 -37 31.39 14.41
 -3 19 -15 339.91 17.98
 -3 13 -39 3.53 13.32
 -3 7 -37 41.98 12.96
 -3 5 -35 72 13.42
 -3 5 -17 341.91 16.46
 22 0 34 -2.24 19.58
 21 7 35 14.88 18.83
 20 -4 32 -4.32 16.87
 19 1 33 -4.04 16.81
 17 9 33 5.51 15.31
 17 -7 29 12.87 15.51
 17 -11 27 6.7 14.61
 16 20 32 5.38 14.79
 15 5 31 1.41 14.37
 14 22 30 1.97 11.28
 14 -20 18 13.87 12.51
 14 -24 14 3.72 12.26
 13 5 29 11.32 13.75
 13 -27 9 2.56 11.29
 12 -14 20 0.77 12.04
 12 -34 -6 -1.78 10.41
 11 7 27 20.41 12.37
 10 10 26 0.69 10.81
 9 1 23 79.49 11.43
 9 -19 11 1.48 9.49
 7 7 21 4.77 8.5
 7 -9 15 523.23 23.99
 7 -23 1 19.26 8.08
 6 2 18 17.89 8.65
 5 35 11 -2.31 5.51
 5 -17 3 241.82 12.81
 4 40 4 2.6 8.33
 4 -2 12 1.3 6.61
 3 -23 -27 31.9 4.28
 2 -12 -2 875.5 32.58
 1 41 -11 0.57 11.92
 1 17 7 150.8 6.85
 1 -7 -1 224.63 9.09
 0 32 -4 16 9.21
 -1 37 -23 4.62 12.8
 -1 35 -15 21.74 11.21
 -1 27 -5 223.61 12.78
 -1 3 -3 2732.66 98.33
 -2 32 -30 18.11 13.19
 -2 32 -22 65.33 12.85
 -2 30 -36 -4.33 13.11
 -2 30 -16 3.18 10.66
 -2 10 -6 27.82 6.03
 -2 -2 -14 46.28 6.1
 -3 25 -31 4.32 12.8
 -3 25 -23 15.73 11.66
 -3 17 -39 10.73 13.83
 -3 15 -39 15.42 14.02
 -3 15 -13 86.82 9.72
 -3 13 -13 104.58 10.17
 -3 11 -39 17.97 14.32
 -3 3 -33 26.28 12.14
 -3 3 -19 167.03 11.06
 22 -6 32 7.79 17.48
 20 4 34 -2.35 17.95
 19 -5 31 3.59 16.33
 18 0 32 -1.31 16.05
 18 -14 26 8.73 14.67
 17 17 33 3.54 15.9
 17 11 33 3.56 16.03
 17 -1 31 2.83 15.61
 16 8 32 1.29 14.9
 16 -2 30 15.1 15.31
 16 -20 20 20.94 13.49
 15 21 31 25.88 10.61
 14 -22 16 0.3 12.33
 13 -11 23 9.23 12.53
 13 -17 19 3.2 13.27
 12 6 28 8.38 12.37
 12 -2 26 0.63 12.97
 11 -1 25 45.23 12.3
 11 -27 5 33.27 10.91
 11 -33 -7 13.31 10.58
 10 16 26 1.61 9.74
 10 0 24 -1.12 10.48
 7 47 5 7.08 8.11
 6 -10 12 433.72 20.03
 4 42 2 18.91 8.86
 4 38 6 -0.18 7.25
 4 -18 -2 901.16 34.56
 3 25 11 1.2 3.42
 3 -23 -25 28.47 2.82
 1 39 -7 10.67 10.18
 0 38 -12 0.63 10.8
 0 34 -6 3.76 9.26
 0 30 -2 147.72 11.18
 -1 37 -21 -1.11 11.96
 -1 33 -11 -3.71 10.18
 -1 -9 -17 68.75 6.03
 -2 32 -32 -4.3 12.9
 -2 32 -20 6.84 11.45
 -2 28 -40 -10.56 14.84
 -2 26 -42 -8.19 14.6
 -2 18 -6 8.7 7.11
 -3 23 -35 12.3 13.34
 -3 23 -17 145.89 12.71
 -3 21 -37 15.32 13.98
 -3 11 -13 241.62 13.22
 -3 9 -39 20.44 13.18
 -3 1 -29 14.49 9.76
 -3 1 -27 57.5 9.85
 -3 1 -25 151.85 12.34
 21 -1 33 6.51 17.51
 21 -7 31 -8.87 18.2
 19 -13 27 -6.72 16.66
 18 -10 28 4.55 15.76
 17 15 33 3.68 15.73
 17 13 33 -1.03 15.39
 17 -17 23 6.61 15.18
 16 18 32 -6.49 14.67
 16 -22 18 4.35 14.42
 15 29 29 -1.5 11.55
 15 7 31 -4.47 14.34
 15 -7 27 0.58 14.53
 15 -11 25 7.93 14.09
 14 -2 28 2.98 13.44
 13 -7 25 24.08 13.17
 13 -25 11 5.57 11.39
 12 -30 2 13.43 10.68
 11 -13 19 6.12 12.13
 10 14 26 3.15 10.4
 10 12 26 -3.93 10.54
 10 -32 -8 -0.52 9.31
 9 -31 -9 7.47 8.74
 9 -33 -17 8.97 8.13
 8 4 22 7.68 9.26
 8 -10 16 -2.19 9.74
 8 -24 2 11.99 8.84
 8 -32 -20 17.15 7.52
 7 -27 -7 41.72 8.68
 6 34 14 -0.2 3.74
 6 -20 2 326.57 15.97
 5 7 17 118.48 8.94
 5 -13 7 281.94 14.02
 5 -15 5 310.65 14.96
 5 -21 -3 95.18 8.87
 5 -27 -21 -0.81 4.83
 3 43 -3 10.55 9.54
 3 33 7 22.16 6.64
 2 -8 2 193.95 9.1
 0 40 -16 0 11.43
 0 -12 -14 2.5 2.99
 0 -14 -32 3 8.58
 -1 37 -19 12.75 12.47
 -1 19 -1 91.91 7.94
 -2 32 -34 10.35 13.05
 -2 28 -12 0.81 9.67
 -2 26 -10 11.51 9.38
 -2 -6 -28 186.89 12.46
 -2 -6 -26 0.85 8.01
 -3 25 -33 0.45 12.86
 -3 21 -15 233.51 14.88
 -3 19 -39 11.49 13.91
 -3 17 -13 46.43 9.01
 -3 5 -37 26.35 12.9
 -3 3 -35 14.39 11.91
 -3 1 -23 72.79 9.46
 23 -3 33 -7.89 18.39
 22 2 34 -7.25 18.79
 20 6 34 -3.44 18.12
 20 -8 30 -4.95 17.84
 19 3 33 -4.83 16.87
 16 10 32 1.89 14.8
 16 -14 24 -1.13 15.08
 15 19 31 2.05 13.82
 15 -17 21 4.38 13.01
 14 20 30 20.51 8.83
 14 -14 22 6.24 12.76
 13 29 27 0.28 9.92
 13 7 29 11.04 12.71
 12 8 28 2.93 12.43
 12 -26 8 -4.06 10.75
 12 -32 -2 -3.82 10.2
 11 37 21 0.61 4.64
 11 9 27 19.13 11.89
 10 -26 4 5.01 9.98
 9 -11 17 145.07 12.32
 9 -25 3 68.34 10.51
 8 -2 20 51.65 10.45
 7 19 21 4.33 7.14
 7 -29 -13 22.41 7.66
 6 44 6 4.28 7.54
 6 42 8 2.03 7.04
 6 -28 -16 -0.63 6.73
 5 -23 -7 170.53 10.13
 4 4 14 -0.15 5.8
 4 -24 -16 2.5 4.81
 2 -10 0 226.13 10.23
 1 25 5 148.81 8.78
 0 36 -8 13.67 9.89
 -2 32 -18 41.23 11.64
 -2 4 -8 25.92 5.71
 -2 -6 -30 2.47 8.82
 -3 27 -29 9.92 13.72
 -3 27 -27 35.04 13.09
 -3 27 -25 26.81 12.3
 -3 25 -35 12.09 13.65
 -3 25 -19 22.28 11.73
 -3 23 -37 20.94 15.21
 -3 21 -39 13.74 14.04
 -3 17 -41 3.59 13.93
 -3 9 -13 307.31 15.09
 -3 1 -31 2.99 10.12
 20 -2 32 -6.13 16.94
 18 2 32 4.94 17.48
 16 28 30 -0.3 13.1
 16 16 32 3.24 14.67
 16 14 32 -3.15 15.19
 16 12 32 3.19 15.35
 16 -6 28 -2.96 15.26
 15 9 31 1.3 14.38
 15 -1 29 7.5 14.08
 15 -27 11 6.24 12.38
 13 -1 27 3.11 12.6
 13 -21 15 4.7 12.81
 13 -23 13 7.85 12.2
 12 -6 24 6.35 13.06
 12 -10 22 76.73 13.37
 11 33 23 1.56 6.79
 11 17 27 51.66 9.61
 11 11 27 26.99 11.4
 11 -35 -15 6.03 8.88
 10 -34 -16 -0.5 8.42
 9 25 23 6.53 7.57
 7 9 21 -2.19 8.27
 7 -25 -3 77.17 9.23
 4 44 0 10.07 8.93
 3 -17 -5 366.22 15.21
 2 2 8 344.5 13.78
 -1 35 -13 11.92 10.49
 -1 25 -3 70.7 8.57
 -2 34 -28 2.01 13.62
 -2 30 -14 3.7 10.34
 -2 24 -8 35.44 8.96
 -2 8 -6 22.31 5.91
 -3 27 -31 -4.15 12.55
 -3 19 -13 35.76 9.76
 -3 1 -33 30.25 11.68
 -3 1 -21 0.15 7.71
 22 -4 32 8.76 18.42
 20 8 34 3.52 18.07
 19 5 33 -1.56 18.05
 19 -3 31 -1.36 16.04
 18 -4 30 -2.94 15.88
 18 -16 24 4.98 14.13
 17 1 31 16.7 15.9
 17 -5 29 -1.2 15.89
 17 -19 21 -0.53 13.39
 16 -10 26 -3.79 13.64
 15 17 31 3.08 13.92
 15 11 31 5.05 14.26
 15 -19 19 -0.63 13.36
 14 38 24 2.63 7.76
 14 34 26 2.03 9.1
 14 -6 26 -1.79 13.18
 13 19 29 1.78 8.3
 13 9 29 5.45 12.88
 13 -29 5 27.1 11.13
 12 18 28 9.8 7.99
 12 10 28 0.99 11.86
 11 15 27 35.09 11.51
 11 13 27 53.78 11.83
 11 -5 23 13.23 11.8
 11 -9 21 3.72 11.34
 11 -25 7 9.25 10.63
 11 -29 1 0 10.21
 10 32 22 4.42 6.45
 9 3 23 21.26 10.05
 9 -3 21 5.79 10.43
 8 -28 -6 0.8 8.42
 7 -11 13 201.92 15.85
 6 46 4 0.19 8.18
 6 -12 10 472.65 21.06
 4 -22 -10 207.34 10.33
 2 30 6 -0.86 6.34
 1 41 -9 5.25 10.72
 1 -17 -19 99.8 5.16
 0 40 -14 4.39 11.33
 0 -10 -10 5604.36 200.39
 -1 37 -17 19.33 11.67
 -1 -11 -27 96.16 9.08
 -2 34 -30 3.87 12.56
 -2 34 -24 9.76 12.14
 -2 20 -6 32.56 7.79
 -2 -6 -32 130.34 12.35
 -2 -6 -22 63.49 7.86
 -3 27 -33 2.36 13.34
 -3 27 -21 0.73 11.63
 -3 25 -37 24.56 14.05
 -3 25 -17 57.45 11.33
 -3 23 -39 5.62 14.1
 -3 23 -15 52.62 10.01
 -3 19 -41 -1.33 13.84
 -3 5 -15 193.63 11.13
 -3 3 -37 81.34 14.03
 -3 3 -17 397.42 17.91
 23 -1 33 -4.61 19.64
 22 4 34 7.21 18.89
 21 1 33 -2.3 17.64
 21 -5 31 -4.88 17.14
 20 10 34 3.12 18.36
 19 -15 25 0.54 14.02
 17 -13 25 9.89 14.49
 17 -21 19 2.57 13
 15 15 31 0.29 13.64
 15 13 31 -1.52 14.51
 15 -25 13 3.47 13.64
 14 18 30 0.47 12.66
 14 10 30 7.27 13.29
 14 -10 24 15.37 12.83
 14 -28 8 1.36 11.85
 13 -13 21 1.67 12.01
 12 28 26 -2.64 9.4
 12 12 28 29.67 12.33
 12 0 26 -4.08 12.21
 12 -18 16 1.65 12.7
 12 -24 10 -0.04 11.1
 10 2 24 63.03 11.74
 10 -4 22 93.87 12.33
 10 -8 20 11.01 10.15
 10 -28 0 4.99 9.8
 9 -7 19 17 10.16
 8 6 22 169.95 12.66
 8 -26 -2 137.43 11.38
 7 11 21 14.12 6.68
 7 -21 3 113.51 10.09
 6 40 10 4.71 6.35
 6 -6 14 18.78 8.02
 6 -18 4 39.63 8.22
 4 36 8 9.85 6.48
 4 -8 8 2359.5 86.49
 2 10 10 188.48 7.86
 2 -2 6 53.41 4.98
 0 38 -10 30.69 10.71
 0 28 0 116.99 9.3
 0 24 2 0.44 6.26
 0 -14 -20 0.41 4.91
 -1 31 -7 47.89 10.04
 -1 -11 -29 27.97 8.4
 -1 -11 -25 140.4 9.62
 -2 34 -22 -0.09 11.86
 -2 32 -16 1.09 10.71
 -3 27 -35 14.41 13.47
 -3 21 -41 -1.57 15.68
 -4 14 -28 -0.33 11.07
 -4 14 -26 6.71 10.41
 22 -8 30 4.94 16.98
 20 12 34 -2.65 17.85
 20 -6 30 8.55 16.72
 18 4 32 0.09 16.35
 18 -12 26 4.3 14.37
 18 -18 22 -7.51 13.71
 17 -9 27 2.17 14.59
 16 -16 22 -4.46 12.93
 15 -13 23 2.66 13.3
 15 -23 15 14.55 13.17
 14 28 28 5.48 11.04
 14 16 30 27.29 13.9
 14 14 30 2.47 13.51
 14 12 30 5.3 13.7
 14 0 28 -4.14 12.97
 14 -16 20 -3.07 12.21
 13 17 29 7.81 12.17
 13 15 29 13.51 12.76
 13 13 29 0.63 11.41
 12 -20 14 4.85 12.1
 12 -22 12 -2.09 12.11
 12 -34 -8 -6.35 10.06
 11 1 25 49.91 12.26
 10 -14 16 2.09 10.07
 10 -24 6 10.84 10.12
 9 -27 -1 6.49 9.17
 9 -29 -5 49.19 9.79
 8 22 22 60.78 8.43
 8 -12 14 8.1 9.15
 8 -32 -22 4.22 6.88
 7 17 21 -0.64 7.27
 7 1 19 57.36 9.34
 6 4 18 239.67 13.32
 6 -26 -10 8.39 6.97
 3 3 11 16.94 4.79
 2 38 0 42.57 9.17
 2 26 8 244.13 10.89
 -1 33 -9 9.06 10.02
 -1 21 -1 37.74 7.03
 -1 -11 -31 7.65 8.62
 -2 34 -20 51.03 12.29
 -3 29 -31 1.56 12.61
 -3 29 -29 7.39 12.26
 -3 29 -27 13.34 12.24
 -3 29 -25 39.18 13.1
 -3 27 -19 11.29 11.54
 -3 21 -13 227.26 14.08
 -3 15 -11 1.74 7.42
 -3 13 -11 2.94 7.06
 -3 7 -13 180.11 10.68
 -3 1 -35 56.71 12.94
 -3 -1 -27 59.83 10.15
 -4 16 -30 -4.73 11.58
 -4 16 -28 49.17 11.94
 -4 16 -26 -2.3 10.33
 -4 16 -24 103.2 12.34
 -4 14 -30 137.66 15.24
 -4 14 -24 8.24 10.32
 -4 12 -30 -3.52 11.32
 -4 12 -28 78.41 11.85
 -4 12 -26 1.01 10.54
 21 -9 29 -7.42 17.44
 20 0 32 7.45 16.71
 19 7 33 -0 16.32
 19 -11 27 7.65 14.62
 18 -8 28 -4.78 15.55
 17 3 31 -4.68 15.79
 15 1 29 4.95 14.04
 15 -5 27 4.64 14.77
 13 -5 25 10.23 14.18
 13 -31 1 5.06 10.4
 12 -28 4 -0 10.18
 11 27 25 17.82 9.27
 11 -17 15 48.57 11.59
 11 -23 9 6.56 10.56
 9 -23 5 113.1 11.43
 9 -33 -19 2.49 7.71
 8 -22 4 -0.07 8.14
 8 -30 -12 -2.07 7.85
 7 39 13 1.09 4.83
 7 15 21 -1.06 7.32
 7 13 21 -3.97 7.59
 6 -14 8 251.78 14.08
 6 -16 6 33.72 8.44
 5 19 17 96.65 6.61
 5 1 15 685.47 27.52
 5 -7 11 55.23 7.99
 4 -16 0 3540.06 128.42
 3 -19 -9 15.19 5.08
 2 40 -2 18.88 9.33
 2 36 2 48.78 8.59
 0 14 4 0.27 3.57
 0 4 2 4.9 0.71
 -1 37 -15 40.42 11.6
 -1 29 -5 107.13 10.38
 -1 7 -1 245.42 10.13
 -1 -11 -23 154.58 9.68
 -2 30 -12 68.06 11.13
 -2 28 -10 190.25 13.44
 -2 -6 -34 2.12 10.47
 -3 29 -33 1.14 12.77
 -3 27 -37 10.31 13.34
 -3 25 -39 -2.15 13.44
 -3 23 -41 -1.97 15.49
 -3 17 -11 -2.65 8.56
 -3 1 -19 220.7 12.3
 -3 -1 -29 26 9.59
 -3 -1 -25 156.86 11.91
 -4 18 -30 64.77 13.32
 -4 18 -28 -0.71 11.21
 -4 18 -26 1.04 11.01
 -4 18 -24 7.47 10.28
 -4 16 -32 105.81 13.86
 -4 14 -32 1.78 12.93
 -4 12 -32 111 14.1
 -4 12 -24 148.74 12.71
 -4 10 -30 207.01 15.8
 -4 10 -28 0 10.17
 -4 10 -26 3.09 10.92
 22 -2 32 -0.39 18.44
 21 3 33 -0.21 17.57
 19 9 33 -1.84 16.92
 19 -1 31 4.15 15.86
 16 -4 28 3.73 14.2
 16 -18 20 5.76 13
 15 -9 25 11.75 13.47
 14 -18 18 -0.65 11.77
 14 -26 10 -0.38 11.56
 13 41 21 0.47 5.4
 13 1 27 9.95 12.66
 13 -9 23 13.81 12.42
 13 -27 7 15.08 12.25
 12 -12 20 74.53 14.43
 11 -19 13 24.97 10.9
 11 -21 11 3.8 10.68
 11 -33 -9 0.92 9.56
 10 36 20 0.02 4.56
 9 35 19 -2.01 3.69
 7 27 19 3.26 5.01
 7 -13 11 33.71 10.34
 7 -19 5 262.38 14.46
 6 24 18 31.7 5.27
 6 -22 -2 1.05 7.18
 5 -25 -13 91.99 7.5
 3 -5 7 1537.65 56.71
 1 39 -5 9.08 9.72
 -1 35 -11 2.12 9.87
 -2 34 -18 1.14 11.46
 -2 22 -6 0.81 7.54
 -3 29 -21 4.33 11.68
 -3 25 -15 144.45 12.68
 -3 11 -11 37.55 7.31
 -3 -1 -31 -3.73 9.94
 -4 20 -28 21.63 12.52
 -4 20 -26 8.89 11.49
 -4 18 -32 3.85 13.48
 -4 16 -22 7.33 9.96
 -4 14 -34 25.41 11.63
 -4 14 -22 415.34 20.7
 -4 12 -22 45.75 10.49
 -4 10 -32 -6.31 11.56
 -4 10 -24 6.81 10.53
 23 1 33 2.82 18.59
 23 -5 31 1.9 18.4
 18 6 32 9.37 16.93
 18 -2 30 -3.33 15.62
 17 -3 29 7.99 15.04
 17 -15 23 3.72 13.68
 16 26 30 -2.54 13.47
 16 -12 24 5.04 13.92
 15 33 27 3.28 10.62
 15 27 29 -5.48 12.16
 14 -24 12 2.51 11.73
 14 -30 4 2.4 10.98
 13 -15 19 1.51 12.2
 12 -4 24 13.31 12.27
 11 -35 -17 7.72 8.66
 10 -16 14 59.55 11.74
 10 -22 8 76.21 11.09
 10 -32 -10 36.75 9.83
 10 -34 -18 -0.09 8.02
 9 5 23 48.82 10.37
 9 -31 -11 1.5 8.42
 8 8 22 0.33 8.62
 8 0 20 225.79 14.34
 7 -7 15 86.19 10.18
 5 43 5 2.24 7.51
 3 41 1 0.59 8.6
 3 39 3 0.38 7.95
 2 42 -4 3.94 9.4
 1 19 7 105.32 5.83
 0 40 -12 26.86 11.65
 0 36 -6 -3.21 9.25
 0 34 -4 -0.02 8.99
 0 16 4 42.77 4.59
 -1 39 -19 1.98 11.92
 -1 -3 -7 190.26 7.93
 -1 -11 -33 4.09 9.55
 -2 36 -24 -1.84 11.59
 -2 32 -14 19.77 10.57
 -2 -6 -20 388.72 16.94
 -3 29 -35 3.39 13.46
 -3 27 -39 6.03 13.66
 -3 27 -17 44.61 11.95
 -3 25 -41 8.36 14.21
 -3 23 -13 108.27 11
 -3 19 -11 5.07 8.24
 -3 1 -37 35.12 12.67
 -3 -1 -33 11.71 10.87
 -3 -1 -23 78.05 9.42
 -4 20 -32 73.36 13.81
 -4 20 -30 3.93 11.79
 -4 20 -24 51.9 12.8
 -4 18 -34 27.08 12.88
 -4 18 -22 316.73 18.22
 -4 16 -34 4.82 12.47
 -4 12 -34 -0.02 12.47
 -4 8 -30 16.08 11.05
 -4 8 -28 76.16 12.03
 -4 8 -26 -4.29 11.04
 24 -2 32 4.95 18.32
 21 5 33 4.5 19.45
 21 -3 31 -9.65 18.09
 20 2 32 0.89 17.09
 19 17 33 -0.64 17.33
 19 13 33 -0.16 17.31
 19 11 33 -3.78 17.03
 17 5 31 -3.33 15.36
 16 -8 26 1.29 14.36
 16 -20 18 -0.06 12.66
 15 -15 21 -1.85 12.55
 14 2 28 12.19 13.56
 14 -4 26 -8.17 13.96
 14 -12 22 28.78 13.92
 14 -22 14 -5.18 12.19
 12 2 26 2.17 12.57
 12 -8 22 5.1 11.73
 12 -30 0 -2.9 9.97
 11 3 25 24.51 11.6
 11 -11 19 29.35 11.68
 11 -27 3 12.25 10.33
 10 4 24 10.62 10.66
 10 -18 12 126.61 12.14
 10 -20 10 171.98 13.52
 9 -15 13 184.26 13.33
 9 -21 7 83.54 10.39
 8 -14 12 45.42 9.84
 8 -20 6 -0.77 8.27
 8 -32 -24 4.95 6.51
 7 -15 9 88.59 9.74
 7 -17 7 227.79 13.48
 6 -24 -6 8.38 7.17
 5 45 3 -0.61 8.02
 5 41 7 4.78 7.13
 5 11 17 174.21 9.96
 5 -3 13 532.47 22.46
 5 -19 -1 3.23 6.91
 4 -10 6 437 18.46
 0 32 -2 2.74 8.74
 -1 27 -3 65.31 8.58
 -3 31 -29 6.09 12.86
 -3 31 -27 14.52 12.75
 -3 29 -19 7.31 10.82
 -4 22 -30 55.01 13.1
 -4 22 -28 -0.54 12.27
 -4 22 -26 1.44 11.3
 -4 20 -22 -3.5 10.25
 -4 16 -36 2.77 12.92
 -4 16 -20 510.63 23.8
 -4 14 -36 -7.1 12.64
 -4 14 -20 47.16 10.54
 -4 10 -34 37.9 13.16
 -4 10 -22 176.18 13.14
 -4 8 -32 185.64 15.43
 -4 8 -24 113.85 12.21
 22 0 32 -0.15 17.41
 22 -6 30 3.15 17.83
 20 -4 30 -2.09 17.31
 19 15 33 4.07 16.89
 18 8 32 4.52 16.91
 18 -14 24 3.72 14.19
 17 -7 27 4.88 14.48
 17 -11 25 12.52 13.88
 16 4 30 -2.94 15.19
 16 -24 14 3.19 13.64
 15 3 29 -0.35 14.13
 13 33 25 4.5 8.68
 13 27 27 4.45 10.38
 11 -3 23 24.14 11.99
 10 -2 22 33.9 10.65
 9 -1 21 3.59 9.56
 9 -17 11 6 8.99
 9 -19 9 41.56 9.31
 8 20 22 1.87 7.71
 8 -16 10 -2.81 8.73
 8 -18 8 6.46 8.4
 7 -29 -15 22.95 7.24
 5 -27 -23 13.38 4.29
 4 -14 2 1437.18 53.49
 3 43 -1 -1.48 8.92
 2 34 4 17.5 7.36
 1 41 -7 8.48 10.29
 0 38 -8 0 9.94
 0 12 4 54.06 3.9
 -1 39 -17 19 11.74
 -1 37 -13 16.37 11.18
 -2 36 -22 27.42 12.89
 -2 6 -6 52.5 5.78
 -2 0 -10 171.6 8.81
 -3 31 -33 9.29 13.07
 -3 31 -31 -0 12.5
 -3 31 -23 19.19 11.9
 -3 29 -37 14.76 13.59
 -3 9 -11 30.09 7.12
 -3 3 -15 1082.07 41.41
 -3 -1 -35 59.69 12.75
 -4 22 -32 -5.56 12.7
 -4 22 -24 -0.56 10.81
 -4 20 -34 -6.89 12.81
 -4 18 -36 6.19 14.17
 -4 18 -20 49.6 10.97
 -4 12 -36 5.74 12.4
 -4 12 -20 244.44 15.03
 21 -7 29 -5.57 16.5
 19 1 31 26.78 16.76
 19 -5 29 -8.68 16.6
 19 -13 25 -5.42 15.75
 18 20 32 -4.88 16.48
 18 -6 28 1.66 16.06
 17 23 31 2.34 5.3
 17 -17 21 3.13 13.85
 15 -3 27 9.69 14.26
 14 -8 24 -2.46 12.56
 13 3 27 13.92 12.36
 13 -25 9 7.99 10.83
 12 -14 18 25.95 12.29
 12 -26 6 1.26 10.34
 11 -7 21 2.95 10.84
 11 -31 -5 16.98 10.07
 10 -10 18 -0.42 9.32
 10 -26 2 -0.99 9.64
 9 23 23 2.32 7.97
 9 -33 -21 3.5 7.47
 8 10 22 115.35 10.86
 8 -8 16 -3.18 9.28
 7 3 19 5.37 8.54
 7 -23 -1 17.35 7.87
 7 -27 -9 11.85 7.76
 6 6 18 34.1 7.65
 6 -28 -18 19.58 6.25
 5 17 17 38.37 5.88
 4 0 12 980.29 37.3
 4 -4 10 108.89 8.38
 4 -12 4 282.71 13.25
 3 37 5 10.37 7.18
 0 18 4 1.02 4.48
 -1 23 -1 23.21 7.1
 -1 -11 -21 6.91 5.8
 -2 36 -20 -2.18 11.05
 -2 34 -16 -2.69 10.59
 -2 16 -4 0.28 5.73
 -2 14 -4 185.34 9.98
 -3 27 -41 -0.29 14.85
 -3 27 -15 49 11.41
 -3 21 -11 10.51 8.63
 -3 1 -17 1286.87 48.68
 -3 -1 -21 6.61 7.51
 -4 22 -34 9.73 12.97
 -4 20 -36 -1.11 12.75
 -4 14 -38 4.09 13.24
 -4 10 -36 -0.77 12.76
 -4 10 -20 1.52 8.63
 -4 8 -34 -4.18 12.5
 -4 8 -22 5.03 9.93
 -4 6 -30 205.96 15.67
 -4 6 -28 5.71 9.7
 -4 6 -26 7.44 9.46
 23 -3 31 6.29 18.22
 21 7 33 18.97 18.23
 20 4 32 1.07 17.1
 20 -8 28 5.17 15.37
 20 -12 26 -7.1 14.86
 19 -9 27 -1.63 14.76
 18 10 32 9.07 16.23
 18 0 30 6.58 15.49
 18 -10 26 -1.82 14.22
 17 7 31 1.75 16
 16 -2 28 3.27 14.85
 15 -17 19 7.65 12.71
 15 -27 9 0.46 12.02
 14 26 28 2.85 11.43
 13 -3 25 23.18 12.64
 13 -11 21 0.74 11.8
 13 -23 11 -3.84 11.24
 13 -29 3 11.14 11.07
 12 -34 -10 14.89 9.68
 11 -29 -1 2.53 9.67
 10 -6 20 86.41 11.75
 9 7 23 25.06 9.72
 9 -25 1 0.21 8.53
 8 -4 18 8.25 9.42
 8 -24 0 297.2 15.68
 6 -8 12 110.23 10.01
 5 13 17 110.41 8.04
 3 -1 9 14.75 5.71
 2 44 -6 -0.14 9.71
 -1 33 -7 19 9.25
 -2 30 -10 -2.73 9.39
 -2 24 -6 7.69 7.96
 -3 31 -35 11.7 13.04
 -3 31 -21 -5.03 11.08
 -3 29 -39 0 12.51
 -3 29 -17 36.2 11.58
 -3 25 -13 31.91 9.67
 -4 24 -32 33.46 12.8
 -4 24 -30 -5.02 12.04
 -4 24 -28 8.94 12.58
 -4 24 -26 -3.37 13.13
 -4 22 -22 100.71 12.52
 -4 18 -38 -0.14 13.51
 -4 16 -38 6.96 13.13
 -4 14 -18 113.99 10.83
 -4 12 -38 -1.42 12.5
 -4 6 -32 0.46 11.19
 24 0 32 3.88 16.04
 21 9 33 -9.75 18.09
 21 -1 31 0.21 17.74
 18 18 32 -8.67 16.16
 18 16 32 -1.68 15.98
 18 14 32 -5.28 15.86
 18 12 32 -1.55 15.86
 18 -16 22 -1.9 13.51
 17 -19 19 1.96 13.34
 16 24 30 -2.91 12.96
 16 6 30 33.14 14.96
 16 -14 22 11.93 12.88
 15 25 29 3.23 12.35
 15 -7 25 13.08 13.46
 15 -11 23 5.83 12.51
 14 4 28 -2.59 13
 14 -14 20 33.73 12.35
 14 -28 6 1.07 10.9
 13 -19 15 28.97 11.85
 13 -21 13 25.84 11.99
 12 26 26 0.23 9.65
 12 4 26 3.98 11.85
 11 -35 -19 4.71 8.29
 10 6 24 48.23 11.08
 10 -30 -6 -5.04 9.02
 10 -34 -20 17.09 8.05
 9 -5 19 83.48 11.22
 5 15 17 67.33 6.74
 5 -9 9 341.77 15.84
 3 45 -3 3.39 9.37
 1 3 5 798.49 28.99
 0 40 -10 0.68 10.41
 0 26 2 143.44 9.24
 -1 35 -9 2.86 9.46
 -2 32 -12 -2.73 9.86
 -2 18 -4 172.18 10.23
 -2 12 -4 4.91 5.08
 -2 -8 -28 -0.43 7.93
 -4 24 -34 3.03 12.89
 -4 24 -24 28.94 11.71
 -4 22 -36 -6.35 13.53
 -4 20 -38 2.34 13.08
 -4 12 -18 0.93 9.11
 -4 10 -38 -3.22 13.48
 -4 8 -36 2.98 13.23
 -4 6 -34 57.44 12.54
 -4 6 -24 -2 9.03
 22 2 32 -0 17.76
 22 -4 30 7.51 17.02
 19 3 31 -2.09 15.81
 17 21 31 1.27 10.02
 17 9 31 1.67 15.41
 17 -21 17 1.01 12.76
 15 -19 17 14.12 12.57
 15 -25 11 -7.24 12.56
 13 37 23 0 7.46
 13 -7 23 2.99 11.91
 13 -31 -1 -3.46 10.17
 12 -2 24 2.17 11.47
 12 -16 16 5.24 11.13
 12 -24 8 32.75 11.38
 11 25 25 6.22 9.32
 11 5 25 83.62 12.86
 11 -25 5 50.39 11.03
 11 -33 -11 0.85 9.32
 10 -28 -2 35.63 10.02
 9 -29 -7 23.12 9.01
 8 18 22 69.56 9.27
 8 12 22 5.69 8.34
 8 -28 -8 49.71 8.92
 8 -30 -14 6.64 7.53
 3 -15 -3 403.17 16.38
 1 43 -9 6.82 10.16
 1 -1 3 545.41 20.03
 1 -13 -9 34.64 2.62
 0 30 0 -3.4 7.41
 -1 39 -15 13.24 11.18
 -1 31 -5 41.89 9.32
 -1 -1 -5 939.26 34.16
 -1 -9 -15 366.95 14.65
 -2 36 -18 11.34 11.21
 -2 28 -8 3.1 8.65
 -2 2 -8 358.75 14.7
 -2 -8 -26 2.77 7.56
 -3 33 -31 -1.1 12.95
 -3 33 -29 2.89 12.22
 -3 33 -27 6.12 12.41
 -3 31 -19 7.75 11.5
 -3 23 -11 30.84 8.63
 -3 15 -9 48.76 7.9
 -3 -3 -31 -0.67 9.74
 -3 -3 -29 15.84 9.14
 -3 -3 -27 65.48 9.4
 -4 26 -28 6.53 11.96
 -4 16 -40 15.42 15.24
 -4 14 -40 14.67 14.95
 -4 8 -20 212.52 13.91
 21 11 33 0 15.15
 20 6 32 10.36 16.98
 20 -2 30 -1.14 16.21
 19 -15 23 4.03 14.22
 17 -13 23 2.61 14.6
 16 -6 26 0.32 14.2
 16 -10 24 1.16 12.9
 15 -21 15 7.36 11.58
 15 -23 13 0.41 13.97
 14 -2 26 -1.03 13.54
 13 5 27 21.87 12.45
 12 -10 20 0.88 11.11
 9 9 23 21.88 9.4
 9 -27 -3 43.6 9.54
 8 14 22 139.73 11.23
 8 2 20 48.72 9.88
 7 -9 13 112.45 10.62
 5 39 9 0.54 6.11
 5 -17 1 49.25 7.42
 -1 37 -11 -1.69 9.95
 -2 34 -14 0.64 10.31
 -2 -6 -18 7.63 5.75
 -3 33 -23 -3.18 11.73
 -3 17 -9 66.61 9.61
 -3 13 -9 73.57 7.72
 -3 7 -11 12.82 6.19
 -3 -1 -19 213.04 11.79
 -3 -3 -25 103.21 10.02
 -4 26 -32 -10.88 13.19
 -4 26 -30 27.21 12.64
 -4 26 -26 -2.45 13.12
 -4 24 -36 0 13.61
 -4 22 -38 1.78 13.6
 -4 20 -40 15.73 13.78
 -4 20 -18 14.73 9.35
 -4 18 -40 1.13 13.81
 -4 10 -18 92.91 10.12
 -4 8 -38 -1 12.48
 -4 6 -36 2.17 12.66
 -4 6 -22 383.43 18.85
 -4 4 -30 15.63 10.53
 -4 4 -28 29.71 10.04
 23 -1 31 -7.57 17.45
 22 -8 28 -6.94 16.21
 21 1 31 -9.05 17.06
 21 -5 29 9.13 15.96
 20 -14 24 -0.37 14.53
 19 -3 29 10.53 16.35
 18 2 30 2.17 15.97
 18 -4 28 -1.63 14.59
 18 -18 20 3.77 14.77
 17 19 31 -11.75 17.38
 17 11 31 -4.21 15.38
 17 -5 27 20.66 15.2
 16 22 30 11.31 12.93
 16 8 30 8.41 14.49
 16 -16 20 7.79 13.87
 15 -1 27 9.76 14.14
 14 32 26 3.96 9.82
 14 6 28 9.72 12.79
 14 -26 8 11.78 11.76
 13 25 27 4.87 10.59
 12 32 24 -4.51 8.29
 12 -18 14 5.11 12.03
 12 -22 10 52.47 12.1
 12 -28 2 -7 10.88
 11 -1 23 14.93 10.83
 10 -12 16 0.7 9.36
 10 -24 4 1.79 9.82
 10 -32 -12 -0.5 8.8
 9 21 23 9.16 8.28
 9 -31 -13 5.2 8.17
 9 -33 -23 2.95 7.09
 6 -4 14 257.01 13.63
 5 -23 -9 11.9 5.37
 4 44 2 6.59 8.21
 4 42 4 0.53 7.74
 3 31 9 6.43 5.32
 3 -7 5 1883.47 68.93
 -2 20 -4 24.48 6.99
 -2 -8 -34 47.63 10.83
 -2 -8 -24 32.68 7.78
 -3 29 -15 50.3 10.97
 -3 27 -13 76.22 11.47
 -3 19 -9 25.11 8.44
 -3 -3 -33 26.65 11.05
 -4 26 -34 17.38 14.42
 -4 26 -24 -4.87 11.86
 -4 4 -32 155.71 14.28
 -4 4 -26 -3.97 9.7
 22 4 32 5.69 17.66
 21 -9 27 -3.08 16.13
 20 8 32 -5.98 17.17
 20 -6 28 15.03 15.6
 19 5 31 -2.79 16.87
 18 -12 24 4.7 13.82
 17 17 31 2.94 14.85
 17 15 31 -0 15.12
 17 13 31 -0.35 14.89
 17 -9 25 5.07 13.84
 16 0 28 13.97 14.26
 15 23 29 -3.05 12.52
 15 -13 21 1.07 12.05
 14 24 28 -0.03 11.51
 14 -6 24 11.59 12.5
 14 -10 22 -3.45 12.19
 14 -16 18 7.7 11.53
 14 -30 2 -3.78 10.26
 13 -13 19 17.09 12.26
 13 -27 5 12 10.53
 12 6 26 6.1 11.62
 12 -6 22 53.43 12.17
 12 -20 12 34.66 11.07
 12 -32 -6 -1.22 9.96
 11 -15 15 126.34 13.69
 11 -23 7 48.27 10.45
 11 -35 -21 4.08 7.99
 10 8 24 0.5 10.25
 10 0 22 284.26 16.98
 9 1 21 1.17 9.17
 9 -11 15 64.12 10.31
 8 -10 14 282.72 15.88
 6 8 18 214.11 12.13
 5 -11 7 324.51 15.2
 2 12 10 949.67 34.4
 1 39 -3 2.23 8.72
 1 37 -1 6.84 8.24
 0 42 -12 -0.28 10.65
 0 20 4 87.13 6.47
 -1 29 -3 114.41 10.01
 -1 25 -1 18.37 6.99
 -2 36 -16 1.57 11.4
 -2 26 -6 11.15 8.22
 -2 10 -4 44.03 5.85
 -2 -4 -14 308.24 13.28
 -3 33 -21 0.72 11.03
 -3 11 -9 108.01 8.44
 -3 -3 -35 31.67 12.07
 -4 26 -36 -0.92 13.15
 -4 24 -38 -5.56 13.36
 -4 22 -40 -1.07 14.04
 -4 22 -18 137.18 12.79
 -4 18 -16 5.11 8.82
 -4 16 -16 -1.02 8.59
 -4 4 -34 0.57 11.38
 -4 4 -24 114.8 11.08
 20 -10 26 -1.99 14.75
 19 -7 27 2.46 15.38
 19 -11 25 -0 13.87
 19 -17 21 1.9 14.79
 18 -8 26 3.37 14.36
 18 -20 18 4.83 12.78
 16 20 30 -4.84 13.73
 16 10 30 16.33 14.44
 16 -18 18 -2.02 12.15
 13 -1 25 19.85 12.79
 12 -30 -2 10.06 9.88
 12 -34 -12 -1.48 9.02
 11 7 25 18.02 11.51
 11 -9 19 4.72 9.81
 10 -34 -22 0.57 7.29
 9 11 23 43.51 9.71
 9 -23 3 22.62 8.84
 8 28 20 9.15 5.9
 8 -22 2 168.85 11.64
 7 5 19 113.77 10.37
 7 -1 17 190.94 12.34
 7 -21 1 16.74 7.84
 6 38 12 7.23 4.79
 6 -10 10 4.72 7.26
 6 -26 -12 151.71 9.68
 5 -15 3 401.85 17.48
 4 46 0 2.64 8.56
 4 34 10 26.02 5.5
 4 -18 -4 16.48 5.88
 2 40 0 2.83 8.28
 0 38 -6 -0.91 9.42
 0 36 -4 12.89 8.97
 -1 39 -13 18.66 10.82
 -2 38 -20 23.9 11.76
 -3 31 -17 33.68 12.24
 -3 25 -11 7.48 8.8
 -3 -3 -23 77.98 8.97
 -4 28 -32 21.05 12.58
 -4 28 -30 -3.04 12.21
 -4 28 -28 8.03 11.8
 -4 28 -26 -0.57 11.67
 -4 8 -18 2.97 7.72
 -4 6 -38 15.15 13.38
 -4 6 -20 0.69 8.21
 23 -5 29 10.3 16.7
 22 6 32 4.03 18.06
 22 -2 30 -0.4 17.98
 20 10 32 -10.69 17.31
 20 0 30 -4.55 16.9
 18 4 30 8.27 16.27
 17 -15 21 5.31 13.35
 16 12 30 4.04 14.06
 15 31 27 0 10.86
 15 9 29 0.54 13.72
 14 8 28 -0.72 12.84
 14 -24 10 32.54 11.46
 13 7 27 24.82 12.57
 12 24 26 5.33 10.11
 11 -5 21 3.71 10.97
 11 -17 13 47.06 11.75
 11 -21 9 16.93 10.39
 11 -27 1 4.37 9.31
 10 22 24 5.67 8.83
 10 -14 14 5.06 9.06
 7 -5 15 494.12 21.91
 5 -13 5 739.58 29.22
 4 40 6 -0.82 7.01
 3 5 11 89.2 5.75
 2 42 -2 5.66 8.81
 0 34 -2 87.45 10.03
 0 -14 -18 421.46 16.25
 -1 15 1 39.5 5.21
 -2 32 -10 68.07 10.36
 -2 22 -4 48.68 7.77
 -3 35 -25 14.32 11.69
 -3 21 -9 47.34 8.67
 -3 1 -15 1176.93 44.48
 -4 28 -34 -0.74 14.25
 -4 28 -24 16.02 11.46
 -4 26 -38 3.75 14.47
 -4 24 -40 8.93 13.8
 -4 20 -16 5.71 9.15
 -4 4 -36 3.5 11.73
 23 1 31 0.16 18.49
 21 3 31 -5.61 17.15
 20 12 32 -2.87 17.02
 19 7 31 0.76 16.34
 19 -1 29 14.05 16.13
 16 30 28 -4.61 12.19
 16 18 30 0.42 14.12
 16 16 30 6.68 13.95
 16 14 30 5.56 14.24
 16 -12 22 -7.37 12.37
 16 -20 16 0.68 13.13
 16 -22 14 -0.27 11.78
 16 -24 12 12.2 13.02
 15 21 29 10.6 12.72
 15 -5 25 23.14 15.12
 15 -9 23 7.88 12.27
 14 0 26 6.61 12.51
 14 -20 14 9.62 11.11
 14 -22 12 25.73 11.99
 13 -9 21 4.88 12.07
 12 8 26 -3.43 11.37
 12 0 24 40 12.14
 12 -12 18 1.22 11.19
 11 31 23 -2.28 7.57
 11 23 25 -0 9.41
 11 -19 11 2.43 10.31
 11 -31 -7 5.3 9.41
 10 10 24 10.26 10.21
 10 -4 20 38.47 10.38
 10 -8 18 67.58 10.6
 10 -22 6 -4.95 9.12
 9 19 23 14.45 8.7
 9 13 23 3.39 8.86
 8 48 8 -2.27 6.58
 8 -2 18 120.16 11.17
 7 -11 11 17.5 9.04
 7 -29 -17 18.07 6.89
 6 -18 2 31.52 8
 5 -5 11 38.69 7.65
 4 -24 -18 0.16 4.29
 3 35 7 7.4 6.09
 3 -21 -15 221.13 9.32
 2 38 2 0.09 7.63
 2 32 6 4.82 6.1
 2 -14 -6 1.81 3.68
 1 35 1 -0 7.64
 0 40 -8 14.9 9.96
 -1 17 1 42.08 6.57
 -2 34 -12 31.24 10.28
 -2 30 -8 64.28 10.04
 -3 33 -19 6.71 10.82
 -4 28 -36 -11.53 12.97
 -4 26 -20 -3.12 11.02
 -4 24 -18 -5.34 10.95
 -4 4 -22 -3.86 8.81
 -4 2 -30 76.63 11.37
 -4 2 -28 2.3 9.07
 24 -2 30 2.22 18.33
 22 8 32 -4.88 18.02
 22 -6 28 2.81 15.99
 21 -3 29 -7.05 17.19
 20 14 32 0.84 16.76
 18 -14 22 4.32 13.79
 17 3 29 4.36 14.6
 17 -3 27 9.36 14.48
 16 2 28 9.74 13.61
 16 -4 26 11.93 14.14
 15 11 29 1.65 13.38
 15 1 27 21.91 13.45
 15 -15 19 10.24 12.3
 15 -27 7 -0.09 11.14
 14 22 28 -0.95 11.74
 13 23 27 2.2 11.19
 13 9 27 17.72 12.43
 13 -5 23 14.58 11.51
 13 -15 17 13.87 11.28
 13 -25 7 15.38 10.75
 13 -29 1 -6.01 10.17
 12 -26 4 2.25 9.96
 11 9 25 32.54 11.36
 11 -29 -3 16.68 9.55
 11 -33 -13 2.55 8.82
 9 15 23 43.03 7.04
 9 -3 19 67.42 10.33
 9 -13 13 20.72 9.07
 8 -12 12 538.9 23.98
 6 22 18 6.86 5.4
 6 -28 -20 3.69 5.55
 5 -1 13 126.25 8.98
 4 -6 8 32.96 6.56
 4 -22 -12 7.57 4.9
 3 -13 -1 207.83 9.95
 2 44 -4 0.91 9.1
 2 -4 4 1188.79 43.62
 -1 37 -9 1.4 9.52
 -1 35 -7 7.52 9.4
 -1 -11 -19 92.06 6.66
 -2 38 -18 -1.48 10.98
 -2 36 -14 12.69 10.52
 -2 -8 -22 251.42 12.67
 -3 35 -23 4.37 11.37
 -3 29 -13 30.72 10.61
 -3 9 -9 244.92 12
 -4 30 -30 14.91 12.6
 -4 30 -28 -3.16 12.08
 -4 26 -40 -1.99 15.1
 -4 24 -42 -1.48 14.27
 -4 22 -16 4.01 8.95
 -4 2 -32 6.12 10.99
 -4 2 -26 5.7 8.74
 21 -11 25 0.5 15.02
 20 2 30 5.76 16.95
 20 -4 28 -2.43 15.32
 19 9 31 -4.42 16.56
 19 -13 23 0.67 14.17
 18 6 30 0.17 14.49
 17 -11 23 6.09 13.17
 17 -17 19 1.06 12.33
 16 -8 24 8.93 14.55
 15 19 29 -0.34 12.72
 15 13 29 1.65 13.58
 14 -12 20 -2.1 11.46
 14 -28 4 2.7 10.6
 11 1 23 18.96 10.89
 11 -35 -23 -0.97 7.86
 10 -16 12 1.34 9.16
 10 -18 10 4.97 9.01
 10 -20 8 13.65 9.07
 10 -26 0 60.82 10.23
 10 -30 -8 22.5 9.12
 10 -34 -24 0 6.25
 9 29 21 1.84 6.19
 9 -21 5 21.9 8.51
 8 46 10 1.13 5.75
 8 4 20 389.5 19.05
 7 -19 3 47.03 8.96
 7 -27 -11 0.22 7.15
 6 10 18 16.36 5.37
 6 -12 8 -4.73 7.15
 6 -22 -4 40.13 7.21
 5 -25 -15 117.78 7.75
 3 -9 3 422.04 17.26
 0 42 -10 18.55 10.64
 0 -16 -30 -0.43 7.4
 0 -16 -28 18.52 6.71
 -1 41 -15 2.8 10.15
 -1 33 -5 43.51 9.31
 -1 19 1 93.23 7.24
 -1 13 1 132.38 6.97
 -1 -7 -11 42.4 3.88
 -2 4 -6 115.73 7.35
 -3 31 -15 35.14 10.47
 -3 23 -9 28.03 8.43
 -3 5 -11 71.44 6.79
 -3 -1 -17 1307.64 49.15
 -3 -3 -21 4.54 6.98
 -4 30 -34 13.28 12.34
 -4 30 -32 -0 12.34
 -4 30 -26 1.87 12.2
 -4 28 -38 -0.51 13.01
 -4 16 -14 -4.18 8.3
 -4 2 -34 36.21 12.02
 23 3 31 2.02 17.95
 22 0 30 -3.49 18.09
 21 5 31 0.12 17
 21 -7 27 -3.91 15.4
 20 -12 24 2.98 14.01
 18 -10 24 10.34 13.77
 17 -7 25 13.37 13.64
 15 17 29 8.14 12.94
 15 15 29 6.06 13.03
 14 20 28 -1.64 11.67
 14 12 28 9.8 11.83
 13 31 25 4.19 9.31
 13 1 25 18.93 12.27
 13 -17 15 21.15 12.62
 13 -23 9 2.94 11.2
 13 -31 -3 2.4 9.69
 12 22 26 -4.29 10.88
 12 10 26 -3.1 11.22
 11 11 25 32.12 10.94
 10 30 22 -0.06 7.16
 10 20 24 1.32 8.78
 10 12 24 -0.32 9.77
 10 2 22 25.24 10.08
 10 -32 -14 3.79 8.51
 9 3 21 -0.8 9.04
 9 -15 11 0.67 8.78
 8 -20 4 28.48 8.18
 8 -30 -16 -2.1 7.01
 6 -14 6 10.49 6.93
 6 -16 4 -1.77 7.1
 6 -24 -8 1.17 6.44
 5 -27 -25 15.38 2.03
 4 2 12 0.59 5.57
 3 -11 1 -0.6 4.64
 0 28 2 1.54 6.51
 -1 39 -11 4.8 10.04
 -1 -13 -31 -0.68 8.09
 -1 -13 -29 37.93 8.11
 -2 28 -6 31.98 8.73
 -3 35 -21 1.71 11.37
 -3 33 -17 34.3 11.12
 -3 27 -11 -0.07 8.98
 -4 30 -36 -0.71 12.55
 -4 26 -42 14.22 14.26
 -4 26 -18 52.91 11.47
 -4 18 -14 44.95 9.92
 -4 14 -14 28.8 9.01
 -4 6 -18 214.8 12.54
 -4 2 -36 4.05 12.11
 -4 2 -24 -0.39 8.47
 -5 19 -31 5.67 11.91
 -5 19 -29 24.38 11.8
 -5 17 -33 8.13 12.13
 -5 17 -31 4.92 11.95
 -5 17 -29 25.1 12.15
 -5 17 -27 62.84 12.21
 -5 15 -33 9.16 11.86
 -5 15 -31 2.93 11.95
 -5 15 -29 29.05 11.35
 -5 15 -27 64.5 11.77
 -5 13 -31 -0.68 11.42
 -5 13 -29 42.28 11.55
 23 -3 29 -6.48 16.78
 20 -8 26 1.01 14.58
 19 11 31 9.94 16.32
 19 1 29 5.01 16.38
 19 -9 25 0 15.2
 18 -6 26 1.79 14.24
 18 -16 20 0.07 13.8
 17 5 29 2.11 14.4
 17 -19 17 15.52 12.63
 16 -14 20 1.51 11.97
 15 -17 17 20.44 11.88
 15 -25 9 10.31 11.62
 14 36 24 1.23 8.77
 14 -4 24 -2.44 12.11
 14 -8 22 61.78 12.89
 13 21 27 2.87 11.12
 13 11 27 28.55 12.46
 13 -19 13 22.27 11.2
 13 -21 11 -0.8 10.63
 12 36 22 -1.87 7
 12 -4 22 10.04 11.27
 12 -8 20 104.59 12.77
 10 18 24 26.35 9.36
 10 14 24 26.14 10.02
 9 47 11 -0.31 5.18
 9 -17 9 19.9 8.69
 9 -19 7 15.92 8.56
 9 -25 -1 2.63 8.48
 9 -29 -9 3.83 7.96
 9 -31 -15 5.64 7.87
 8 -14 10 822.76 33.69
 8 -28 -10 -0.69 7.56
 7 25 19 7.44 5.85
 7 7 19 56.26 8.72
 7 -13 9 50.43 8.52
 7 -23 -3 104.73 9.16
 6 46 6 1.75 6.96
 4 30 12 -0.76 3.23
 3 43 1 -0.17 8.05
 2 28 8 2.59 4.78
 0 32 0 310.24 15.56
 0 22 4 0.03 5.22
 0 10 4 3.32 2.55
 -1 27 -1 3.55 6.71
 -2 38 -16 2.95 11.38
 -2 24 -4 1.35 7.42
 -2 8 -4 55.1 5.58
 -3 -5 -33 12.97 10.44
 -3 -5 -31 -5.02 9.6
 -3 -5 -29 92.42 10.28
 -4 28 -40 5.2 13.32
 -4 28 -20 62.77 11.72
 -4 24 -16 2.28 9.53
 -4 20 -14 6.48 8.97
 -4 12 -14 0.55 7.5
 -4 8 -16 2 8.16
 -4 4 -20 659.55 27.51
 -5 19 -33 1.28 13.22
 -5 19 -27 41.37 13.07
 -5 17 -35 19.62 12.38
 -5 15 -35 29.46 13.71
 -5 13 -33 10.22 12.91
 -5 13 -27 111.84 13.25
 24 0 30 9.98 17.52
 21 7 31 -10.06 18.12
 21 -1 29 10.72 17.14
 19 19 31 2.24 16.1
 19 13 31 -5.28 15.89
 18 8 30 -2.43 15.4
 17 -21 15 6.09 11.93
 17 -23 13 3.68 11.86
 15 3 27 8.99 13.86
 15 -3 25 11.73 12.79
 15 -11 21 -1.44 11.87
 15 -23 11 5.28 11.15
 14 18 28 8.67 12.36
 14 16 28 2.77 12.43
 14 14 28 9.91 12.61
 14 2 26 -2.03 12.21
 13 13 27 22.38 10.71
 12 40 20 2 5.09
 12 20 26 12.23 10.79
 12 12 26 -4.77 11.08
 12 -24 6 4.12 10.6
 12 -32 -8 12.62 9.64
 12 -34 -14 2.02 8.69
 11 13 25 16.47 10.65
 11 -25 3 19.87 10.57
 8 -16 8 332.41 16.51
 8 -18 6 27.86 8.58
 8 -24 -2 6.44 7.73
 7 -15 7 65.67 8.84
 7 -17 5 91.52 9.29
 6 -6 12 1081.32 41.87
 4 -20 -8 125.39 8.03
 3 45 -1 2.58 8.61
 3 41 3 7.39 7.75
 2 36 4 4.81 7
 0 -16 -26 -1.23 5.79
 -1 31 -3 55.15 8.92
 -1 -13 -27 67.13 7.74
 -3 35 -19 15.56 11.02
 -3 -5 -27 67.05 9.13
 -4 32 -32 9.34 12.25
 -4 32 -30 7.49 12.29
 -4 30 -22 47.06 12.35
 -5 21 -33 3.56 12.6
 -5 21 -31 -1 11.89
 -5 21 -29 17.43 11.78
 -5 21 -27 63.86 12.23
 -5 19 -35 3.24 13.02
 -5 19 -25 81.35 12.6
 -5 17 -25 89.35 12.31
 -5 15 -25 139.69 13.09
 -5 13 -35 26.47 13.82
 -5 13 -25 248.67 15.78
 -5 11 -33 6.25 11.48
 -5 11 -31 -0.7 11.08
 -5 11 -29 58.7 11.51
 23 5 31 7.34 17.44
 22 2 30 3.41 17.78
 22 -4 28 -2.54 16.8
 20 4 30 -3.4 15.73
 19 17 31 -2.45 16.07
 19 15 31 11.89 15.98
 19 -15 21 4.5 13.1
 17 -1 27 5.35 13.91
 16 28 28 -3.6 12.66
 16 -2 26 -4.12 13.41
 15 -21 13 2.46 11.32
 14 40 22 -2.19 6.83
 14 30 26 4.86 10.09
 14 -14 18 0.88 11.01
 14 -26 6 5.12 10.51
 14 -30 0 9.46 10.49
 13 19 27 17.97 11.47
 13 17 27 16.57 11.7
 13 -11 19 15.17 12.03
 12 14 26 0 10.85
 12 2 24 -2.22 11.22
 12 -28 0 28.22 10.33
 11 19 25 14.53 9.87
 11 15 25 71.8 11.42
 11 -3 21 0.24 10.02
 7 -25 -7 49.53 7.89
 6 12 18 124.94 9.43
 4 -2 10 1415.19 52.53
 1 33 3 36.97 7.29
 1 29 5 98.8 7.63
 -1 41 -13 0.49 10.38
 -1 21 1 36.75 6.09
 -1 5 -1 171.52 7.09
 -2 34 -10 -3.35 9.42
 -2 -6 -16 52.65 5.73
 -3 37 -23 1.68 12.16
 -3 25 -9 53.48 9.49
 -3 17 -7 72.35 8.09
 -3 15 -7 283.85 13.62
 -3 -5 -35 62.25 11.6
 -4 32 -28 1.16 12.52
 -4 32 -26 -0.08 11.45
 -4 22 -14 82.56 10.46
 -4 2 -22 420.17 19.55
 -4 0 -30 5.09 9.55
 -5 23 -31 0.2 11.71
 -5 23 -29 6.33 11.76
 -5 21 -35 4.4 13.24
 -5 21 -25 33.5 11.51
 -5 19 -37 3.25 12.61
 -5 17 -37 15.75 12.88
 -5 17 -23 51.47 10.71
 -5 15 -37 17.94 12.68
 -5 13 -37 11.45 12.76
 -5 11 -35 15.15 12.16
 -5 11 -27 249.19 16.15
 22 -8 26 5.98 16.08
 20 -2 28 -3.03 16.14
 20 -14 22 10.03 13.48
 18 10 30 4.25 15.08
 18 -18 18 4.08 12.92
 17 7 29 2.87 15.25
 17 -13 21 5.07 12.3
 16 -16 18 -2.28 11.72
 15 29 27 2.99 11.46
 15 -7 23 4.92 12.46
 13 -3 23 5.12 11.76
 13 -27 3 11.18 9.98
 12 16 26 -1.95 10.66
 12 -16 14 2.37 11.45
 12 -22 8 -1.6 10.03
 11 17 25 36.98 7.71
 11 -7 19 36.61 10.7
 9 -9 15 384.2 19.23
 8 6 20 3.32 8.5
 8 -26 -6 1.05 7.8
 7 1 17 194.35 12.04
 7 -7 13 188.81 12.13
 6 44 8 -0.84 6.13
 6 -2 14 38.82 7.48
 5 -19 -3 297.97 13.92
 4 38 8 7.19 6.15
 4 -16 -2 10.74 5.46
 1 -19 -29 10.63 6.25
 -2 36 -12 3.28 9.98
 -2 32 -8 2.68 8.88
 -2 -8 -20 26.56 6.24
 -3 33 -15 43.05 10.82
 -3 31 -13 28.83 10.23
 -3 19 -7 171.24 11.12
 -3 -5 -25 104.67 9.85
 -4 28 -18 4.93 10.31
 -4 26 -16 0 11.58
 -4 0 -34 3.74 11.06
 -4 0 -32 66.24 11.85
 -4 0 -28 30.07 9.17
 -5 23 -35 38.77 13.39
 -5 23 -33 -0.27 12.22
 -5 23 -27 37.68 12.88
 -5 21 -37 34.46 13.96
 -5 19 -23 43.68 11.79
 -5 17 -39 5.87 12.8
 -5 15 -23 83.52 11.03
 -5 13 -23 55.16 10.16
 -5 11 -25 131.47 12.99
 -5 9 -33 7.39 11.48
 -5 9 -31 3.15 11.54
 -5 9 -29 82.06 12.32
 24 2 30 4.89 17.65
 23 -1 29 4.76 16.46
 21 9 31 8.44 17
 21 -5 27 5.57 16.62
 21 -9 25 -0 13.4
 19 3 29 2.47 14.9
 19 -17 19 -5.24 13.16
 18 22 30 25.73 11.98
 18 -12 22 11.17 13.1
 18 -20 16 -2.59 13.57
 16 -6 24 3.35 12.72
 16 -10 22 20.78 12.72
 16 -26 8 -5.33 10.8
 15 35 25 2.18 10.01
 13 3 25 34.38 12.4
 13 -7 21 -5.42 11.25
 12 30 24 0.29 8.69
 12 -18 12 3.91 10.24
 11 3 23 22.08 10.77
 11 -13 15 25.26 10.02
 10 -2 20 212.65 14.59
 10 -24 2 80.93 10.47
 8 -8 14 25.19 9.37
 6 20 18 105.63 7.46
 5 47 3 0.48 7.69
 4 -8 6 19.72 5.56
 3 -3 7 179.68 9.21
 1 41 -3 1.71 8.74
 0 40 -6 1.39 8.79
 -1 11 1 12.59 3.91
 -1 -13 -25 50.12 6.78
 -2 -10 -32 148.93 11.82
 -2 -10 -30 3.6 8.11
 -3 29 -11 0.98 9.33
 -3 13 -7 178.58 10.09
 -3 7 -9 416.78 17.43
 -3 -3 -19 171.08 10.23
 -4 30 -20 -2.62 11.21
 -4 0 -26 3.56 8.17
 -5 25 -31 9.18 12.05
 -5 25 -29 6.07 11.69
 -5 23 -25 41.23 11.37
 -5 21 -23 25.35 10.71
 -5 19 -39 15.74 14.1
 -5 15 -39 -6.81 13.09
 -5 13 -39 13.84 13.17
 -5 11 -37 36.57 12.85
 -5 9 -35 42.88 12.39
 -5 9 -27 148.99 13.34
 21 11 31 1.64 16.89
 21 1 29 10.83 16.22
 20 6 30 9.86 16.43
 20 -10 24 -3.26 15.57
 19 -11 23 -0.11 14.74
 18 12 30 0.9 15.67
 18 -4 26 6.96 14.72
 17 25 29 0.41 3.18
 17 -5 25 13.78 13.55
 17 -9 23 -2.41 13.01
 15 5 27 14.29 13.08
 14 4 26 -3.23 11.87
 14 -24 8 2.14 10.28
 12 -20 10 1.53 10.17
 11 -23 5 8.9 9.68
 11 -31 -9 5 8.99
 11 -33 -15 8.45 8.39
 10 4 22 91.51 11.45
 10 -6 18 4.21 9
 9 5 21 -1.45 8.81
 9 -1 19 17.55 9.24
 8 0 18 4.45 8.56
 7 9 19 65.34 8.51
 6 14 18 3.05 6.35
 5 45 5 3.16 6.98
 5 -7 9 379.08 16.73
 3 39 5 11.7 7.07
 1 43 -5 3.29 9.15
 1 39 -1 0.57 8.1
 -1 37 -7 4.72 9.02
 -2 38 -14 -3.61 10.4
 -2 26 -4 23.4 7.69
 -2 -10 -28 69.39 8.77
 -3 37 -21 -1.8 12.01
 -3 35 -17 10.07 10.73
 -3 21 -7 97.55 9.64
 -4 24 -14 -3.61 8.99
 -4 6 -16 11.57 7.06
 -4 4 -18 12.54 7.18
 -4 0 -36 0.92 11.72
 -5 25 -35 9.67 14.69
 -5 25 -33 -1.4 12.6
 -5 25 -27 27.53 11.66
 -5 23 -37 17.72 13.18
 -5 21 -39 16.01 13.46
 -5 17 -21 3.14 9.28
 -5 15 -21 -0.6 8.92
 -5 11 -23 19.93 9.95
 -5 9 -25 81.62 10.97
 22 4 30 -1.04 17.81
 19 -7 25 11.8 15.44
 18 20 30 -5.41 15.22
 18 18 30 1.93 15.32
 18 14 30 -4.23 14.55
 18 2 28 7.72 14.66
 18 -8 24 -6.61 15.44
 17 9 29 -4.85 14.38
 17 -15 19 3.41 11.85
 16 -18 16 3.3 11.54
 16 -24 10 0.85 11.9
 15 -13 19 11.99 11.4
 15 -27 5 0.98 11.54
 14 -2 24 14.03 12.75
 14 -10 20 51.99 13.62
 14 -18 14 -0.28 11.08
 13 -13 17 16.92 11.56
 12 -10 18 47.29 11.11
 11 -27 -1 6.02 9.49
 10 -12 14 35.83 9.54
 9 -5 17 328.05 17.41
 9 -23 1 14.36 8.45
 7 -3 15 261.34 14.42
 7 -29 -19 3.66 6.22
 6 18 18 0.93 5.63
 3 1 9 12.38 4.88
 2 0 6 818.86 30.32
 0 42 -8 2.87 9.74
 -1 39 -9 6.92 9.75
 -1 35 -5 18.43 8.85
 -2 16 -2 1149.07 43.02
 -3 27 -9 17.33 8.84
 -3 1 -13 253.5 12.08
 -3 -5 -23 45.25 7.83
 -4 34 -28 -0.69 12.55
 -4 32 -22 -0.68 10.91
 -4 18 -12 2.34 8.17
 -4 16 -12 144.26 11.05
 -5 25 -37 8.83 13.11
 -5 25 -25 32.07 11.8
 -5 23 -39 14.17 14.04
 -5 23 -23 2.93 11.91
 -5 19 -41 10.36 14.05
 -5 19 -21 0 8.26
 -5 13 -21 6.66 9
 -5 11 -39 -2.54 12.46
 -5 9 -37 23.48 12.16
 -5 7 -33 15.79 12.15
 -5 7 -31 3.95 11.24
 -5 7 -29 46.91 11.43
 24 4 30 -2.76 17.74
 23 -5 27 -4.66 15.98
 22 -2 28 7.2 16.14
 21 13 31 -4.11 17.27
 20 8 30 3.31 17.15
 18 16 30 -1.07 15.24
 17 1 27 9.03 14.15
 16 26 28 2.17 12.35
 16 0 26 -1.96 13
 16 -22 12 -0.5 11.38
 15 -1 25 15.91 12.28
 14 -6 22 2.79 11.52
 14 -20 12 -1.01 11.2
 14 -22 10 3.35 10.54
 13 -25 5 14.03 9.98
 13 -29 -1 -2.45 9.78
 12 4 24 26.34 11.44
 12 -2 22 108 12.92
 11 -15 13 26.72 9.92
 11 -21 7 9.31 9.88
 10 -32 -16 -0.07 7.98
 6 16 18 87.58 7.51
 6 -20 -2 322.44 15.24
 6 -26 -14 2.74 6.21
 1 -19 -27 32.24 5.76
 0 24 4 87.63 6.94
 -1 23 1 21.16 6.31
 -2 40 -16 -0.57 10.7
 -2 18 -2 57.89 6.79
 -3 37 -19 2.31 11.37
 -3 11 -7 948.01 36.21
 -4 30 -18 46.25 10.8
 -4 28 -16 -4.01 10.36
 -4 20 -12 165.78 11.79
 -4 14 -12 3.05 7.25
 -4 2 -20 0.1 7.41
 -4 0 -24 101.38 10.16
 -5 27 -33 5.93 13.43
 -5 27 -31 3.11 11.68
 -5 27 -29 -0.24 12.91
 -5 21 -41 3.58 13.01
 -5 21 -21 1.27 9.82
 -5 7 -35 38.05 12.45
 -5 7 -27 56.11 10.81
 25 1 29 11.64 18.05
 24 -2 28 -6.02 16.55
 23 1 29 3.33 17.59
 22 6 30 7.73 18.24
 20 0 28 4.97 15.89
 19 5 29 0.82 14.89
 18 -14 20 4.24 13.23
 17 23 29 -1.1 9.77
 17 11 29 -1.13 14.29
 16 8 28 2.48 13.41
 16 -12 20 16.32 12.19
 14 -28 2 3.83 10.03
 13 29 25 3.84 9.6
 12 -6 20 10.29 10.48
 12 -26 2 17.4 9.7
 12 -34 -16 2.39 8.52
 11 29 23 0.86 8.19
 11 -17 11 6.78 9.4
 10 -22 4 8.55 8.73
 10 -30 -10 -4.19 8.21
 8 26 20 3.4 6.28
 8 -22 0 -1.57 7.37
 7 -21 -1 11.91 7.27
 6 4 16 1.69 7
 6 -8 10 1212.19 46.21
 5 43 7 -0.34 6.26
 5 37 11 2.6 4.29
 2 44 -2 10.17 8.62
 2 42 0 12.54 8.21
 2 14 10 3.57 0.84
 2 -6 2 488.5 18.7
 1 37 1 3.42 7.45
 0 -16 -24 51.55 5.74
 -1 41 -11 6.71 10.24
 -1 29 -1 9.98 7.22
 -2 20 -2 623.83 24.94
 -2 14 -2 9.16 5.38
 -2 -10 -26 -3.82 7.08
 -3 33 -13 2.53 9.64
 -3 23 -7 222.05 12.75
 -3 3 -11 22.18 5.91
 -3 -1 -15 1193.22 44.85
 -4 34 -24 -3.75 11.85
 -4 32 -20 37.1 11.15
 -4 26 -14 52.52 10.19
 -5 27 -35 13.45 12.77
 -5 27 -27 2.25 11.41
 -5 25 -39 3.01 13.56
 -5 25 -23 26.14 11.35
 -5 23 -41 -4.28 14.98
 -5 11 -21 2.46 8.74
 -5 9 -23 23.19 9.37
 -5 7 -37 23.36 12.91
 22 -6 26 -0.45 15.45
 21 3 29 -3.19 16.15
 21 -3 27 -2 15.41
 21 -11 23 -0.1 13.97
 19 -1 27 -5.95 14.65
 19 -13 21 3.26 12.76
 17 -17 17 8.12 11.9
 15 27 27 4.5 11.59
 15 7 27 13.86 12.8
 15 -5 23 6.61 12.54
 15 -9 21 1.58 12.93
 15 -15 17 7.85 12.61
 14 28 26 -6.26 10.7
 14 6 26 3.14 11.86
 13 35 23 -3.12 8.31
 13 5 25 10.62 11.46
 12 -32 -10 2.07 9.17
 11 35 21 -1.58 6.45
 11 5 23 15.28 10.37
 11 -1 21 -0.19 9.86
 11 -9 17 58.65 10.59
 11 -19 9 13.47 9.31
 10 -26 -2 -6.23 8.92
 9 -11 13 154.51 12.1
 9 -31 -17 6.12 7.57
 8 8 20 270.85 14.91
 8 -30 -18 9.12 6.81
 6 -28 -22 44.6 5.42
 5 7 15 504.06 20.73
 5 1 13 136.2 8.95
 5 -21 -7 105.57 7.9
 5 -23 -11 0.01 4.68
 4 46 2 3.61 7.6
 4 -10 4 44.53 5.91
 4 -14 0 2.57 5.17
 3 7 11 15.16 4.46
 3 -19 -11 1.59 4.62
 -1 33 -3 22.12 8.48
 -2 36 -10 44.43 10.15
 -2 0 -8 -0.16 3.95
 -3 35 -15 30.07 10.92
 -3 31 -11 4.58 9.43
 -4 22 -12 3.86 8.42
 -4 12 -12 429.43 18.99
 -5 27 -37 6.9 12.39
 -5 27 -25 27 11.5
 -5 17 -19 33.93 9.02
 -5 15 -19 9.19 9.36
 -5 7 -25 116.42 11.77
 20 10 30 1.46 14.79
 20 -12 22 -6.49 13.48
 18 4 28 -2.8 14.36
 18 -2 26 -3.1 13.88
 17 21 29 -3.68 14.26
 17 13 29 -0.44 14.05
 17 -11 21 1.72 12.47
 17 -19 15 11.54 12.02
 16 10 28 3.02 13.31
 15 -25 7 9.41 11.37
 14 -30 -2 -0.31 9.79
 13 -1 23 12.84 12.36
 13 -9 19 3.48 11.04
 13 -23 7 9.53 10.96
 10 48 12 93.08 4.53
 10 6 22 24.26 9.82
 10 -14 12 121.28 11.16
 9 7 21 -1.86 8.41
 9 -29 -11 -1.53 7.67
 8 -10 12 2.36 8.84
 7 23 19 9.32 6.25
 7 11 19 37.6 7.94
 7 -9 11 21.55 8.78
 5 -3 11 8.29 6.02
 5 -17 -1 44.2 6.76
 4 44 4 3.53 7
 4 12 14 3.75 4.8
 4 -12 2 41.53 6.15
 2 40 2 14.9 7.72
 2 -12 -4 1.58 3.66
 -2 38 -12 13.78 10
 -2 34 -8 17.47 9.13
 -2 -4 -12 163.16 8.08
 -4 34 -22 31.51 12.14
 -4 -2 -32 5.64 10.55
 -4 -2 -30 80.93 10.59
 -5 29 -35 10.12 12.5
 -5 29 -33 9.27 12.84
 -5 29 -31 6.02 11.8
 -5 29 -29 11.73 12.49
 -5 27 -39 -9.5 14.48
 -5 25 -41 2.55 13.38
 -5 13 -19 30.46 9.22
 -5 5 -33 25.67 11.17
 -5 5 -31 0.25 11.26
 -5 5 -29 7.63 10.24
 23 3 29 -3.17 18.29
 23 -3 27 -2.19 15.89
 22 8 30 2.14 16.73
 22 0 28 320.44 25.9
 20 12 30 -8.72 16.38
 20 -8 24 3.67 13.86
 19 7 29 -7.15 15.85
 18 -10 22 4.62 13.23
 18 -16 18 9.46 12.8
 17 19 29 -1.88 14.01
 17 17 29 -4.98 14.05
 17 15 29 1 13.68
 17 -3 25 13.22 14.14
 17 -23 11 -0.85 11.36
 16 24 28 -1.05 8.68
 16 -4 24 7.57 13.13
 16 -8 22 -1.04 14.48
 14 -12 18 14.2 11.14
 13 -17 13 10.71 10.67
 12 6 24 3.34 10.95
 11 -5 19 5.2 10.15
 10 -20 6 4.95 8.74
 10 -28 -6 -3.46 7.68
 9 27 21 0.84 6.94
 9 -21 3 117.71 10.45
 8 -28 -12 37.38 7.7
 7 3 17 188.98 11.78
 7 -27 -13 18.07 6.83
 5 -9 7 1124.97 42.65
 -1 -13 -23 52.78 6.35
 -2 28 -4 1.65 7.51
 -2 22 -2 -4.88 6.49
 -3 37 -17 14.41 11.09
 -3 29 -9 11.11 8.92
 -3 -7 -33 21.76 9.95
 -3 -7 -31 -2.94 8.99
 -4 30 -16 -3.26 9.71
 -4 0 -22 0.51 7.59
 -4 -2 -34 37.7 13.06
 -4 -2 -28 1.69 8.56
 -5 29 -37 2.31 12.41
 -5 29 -27 0.84 11.87
 -5 9 -21 -0.06 8.65
 -5 5 -35 35.86 12.7
 -5 5 -27 63.95 10.36
 24 0 28 2.81 16.48
 21 5 29 12.32 16.38
 20 14 30 -5.22 16.32
 20 2 28 -3.85 16.52
 19 -5 25 -1.59 13.68
 19 -9 23 2.84 13.34
 18 -6 24 11.27 13.34
 17 -7 23 2.58 14.36
 16 12 28 -2.54 13.3
 16 2 26 6.43 12.82
 16 -14 18 7.11 11.52
 15 1 25 5.86 13.1
 15 -23 9 -0.35 10.95
 14 0 24 1.56 11.51
 14 -26 4 1.67 9.99
 13 -19 11 -2.46 10.53
 13 -21 9 11.07 10.32
 12 -24 4 4.93 9.56
 12 -28 -2 -2.7 9.25
 11 -25 1 2.02 8.94
 11 -33 -17 3.01 8.01
 10 0 20 0.98 9.07
 10 -16 10 107.98 10.67
 10 -18 8 73.74 9.75
 9 -13 11 1.66 8.66
 9 -25 -3 72.05 9.33
 2 34 6 4.77 6.1
 -1 -11 -17 217.46 9.74
 -2 40 -14 8.3 10.31
 -2 32 -6 1.59 8.57
 -2 12 -2 827.54 31.21
 -2 6 -4 19.36 4.7
 -2 -10 -24 185.21 10.83
 -3 25 -7 74.44 9.14
 -3 -5 -21 11.82 6.72
 -3 -7 -29 74.62 9.54
 -4 32 -18 0.3 10.13
 -4 28 -14 6.03 9.76
 -4 24 -12 272.74 15.23
 -4 10 -12 54.31 7.52
 -4 4 -16 0.71 6.58
 -5 29 -25 14.23 11.48
 -5 23 -19 24.79 10.63
 -5 7 -23 39.46 9.62
 -5 5 -37 36.54 12.41
 22 10 30 7.5 17.36
 20 18 30 5.96 16.09
 20 16 30 6.23 16.06
 20 -14 20 -0.37 12.77
 19 9 29 -3.31 17.23
 19 -15 19 2.33 12.68
 18 6 28 8.33 12.91
 18 -18 16 2.85 12.72
 16 22 28 0.72 12.76
 16 -26 6 0.53 10.72
 15 -19 13 8.34 10.93
 15 -21 11 6.65 10.81
 14 34 24 2 9.34
 14 8 26 5.08 11.97
 13 7 25 31.25 12.02
 13 -27 1 1.32 9.74
 12 28 24 4.58 9.04
 12 0 22 -1.32 10.47
 11 -31 -11 -0.07 8.62
 9 1 19 18.17 8.97
 9 -27 -7 16.73 8.17
 8 2 18 128.53 10.96
 8 -20 2 4.47 7.81
 6 42 10 -10.79 2.29
 6 -18 0 632.95 25.58
 5 33 13 8.97 1.71
 4 4 12 1816.16 66.58
 2 -16 -10 302.62 11.73
 -1 25 1 21.18 6.32
 -3 9 -7 1964.23 72.08
 -3 5 -9 2.89 5.28
 -3 -3 -17 383.27 16.56
 -4 36 -24 6.53 11.27
 -4 34 -20 -1.3 10.94
 -4 2 -18 617.45 25.39
 -4 -2 -26 -3.27 8.05
 -5 31 -33 -6.82 13.17
 -5 31 -31 0.93 12.64
 -5 11 -19 48.15 9.43
 23 5 29 4.29 17.73
 22 -4 26 -3.56 16.16
 21 -1 27 9.4 14.94
 19 1 27 3.5 14.68
 18 -20 14 0.86 11.72
 16 32 26 6.69 11.67
 16 20 28 11.62 13.29
 16 14 28 0.05 13.28
 15 -11 19 3.4 11.93
 14 26 26 -4.79 11.09
 14 -4 22 32.47 11.89
 14 -8 20 3.53 12.28
 14 -14 16 3.11 11.06
 13 27 25 1.98 9.93
 12 -14 14 11.44 11.25
 11 -11 15 80.77 10.25
 10 -4 18 102.81 12.53
 9 -7 15 402.76 19.55
 9 -15 9 39.2 8.88
 9 -19 5 160.02 11.5
 8 10 20 0.57 7.87
 8 -12 10 2.36 9.11
 8 -24 -4 26.24 7.89
 7 13 19 33.09 7.3
 7 -19 1 15.04 7.4
 6 0 14 97.16 8.3
 6 -4 12 2.82 6.54
 6 -10 8 651.22 26.43
 6 -24 -10 225.02 11.4
 2 -18 -14 19.35 2.1
 0 42 -6 -1.41 8.8
 0 40 -4 0.66 8.81
 -1 39 -7 17.29 9.24
 -2 -8 -18 147.06 8.51
 -3 35 -13 12.61 9.93
 -3 -7 -27 298.58 15.37
 -5 31 -29 -1.22 11.58
 -5 31 -27 25.62 12.11
 -5 27 -21 2.25 11.16
 -5 25 -19 12.96 10.41
 -5 19 -17 139.2 11.55
 -5 5 -25 114.11 10.88
 22 12 30 0.11 17
 22 2 28 -1.56 16.12
 21 7 29 -2.94 16.53
 20 4 28 2.6 16.02
 19 11 29 -5.14 16.25
 19 -17 17 6.27 13.87
 18 0 26 0.8 13.71
 17 -13 19 2.65 11.83
 16 18 28 -5.63 13.12
 16 16 28 8.01 13.16
 16 -16 16 0.71 12.2
 15 33 25 2.66 10.4
 15 11 27 6.15 12.74
 12 -8 18 2.52 10.14
 12 -22 6 6.24 9.8
 10 34 20 8.08 3.19
 10 8 22 147.06 12.5
 10 -32 -18 7.84 7.75
 9 9 21 2.73 8.51
 9 -17 7 258.43 14.5
 8 -26 -8 1.82 7.25
 7 21 19 7.92 6.48
 7 -11 9 42.38 8.05
 5 -11 5 1337.38 50.12
 5 -15 1 66.06 6.99
 5 -25 -17 57.44 5.57
 4 42 6 3.8 6.54
 4 -4 8 613.33 24.07
 3 45 1 0.49 7.99
 3 37 7 14.14 6.04
 2 -8 0 -0.67 3.53
 1 35 3 23.96 7.12
 1 31 5 37.89 6.49
 1 -19 -25 22.6 2.66
 -1 41 -9 -1.55 9.6
 -1 37 -5 29.47 9.1
 -2 24 -2 149.91 9.82
 -3 37 -15 5.11 10.47
 -3 33 -11 1.99 9.36
 -4 36 -22 -5.83 11.81
 -4 26 -12 3.09 9.01
 -4 18 -10 224.68 12.94
 -4 16 -10 18.27 7.96
 -5 21 -17 143.58 12.54
 -5 3 -35 41.73 11.99
 -5 3 -33 13.75 10.96
 -5 3 -31 2.69 9.9
 -6 18 -32 52.72 13.04
 24 2 28 -1.42 16.41
 23 -1 27 9.23 16.21
 21 -5 25 10.06 13.97
 21 -9 23 6.62 13.89
 20 -2 26 3.66 15.74
 20 -10 22 9.37 13.49
 18 8 28 -6.91 14.01
 18 -12 20 -4.81 12.93
 17 -1 25 -0.7 13.19
 16 -10 20 2.45 11.74
 16 -24 8 7.51 11.38
 15 -3 23 5.28 12.51
 15 -7 21 -2.6 11.49
 15 -27 3 3.51 10.3
 14 10 26 2.42 11.97
 14 -24 6 3.29 10.64
 13 9 25 40.65 12.13
 13 1 23 9.36 11.65
 13 -11 17 32.76 11.22
 13 -29 -3 5.05 9.29
 13 -31 -7 4.56 9.43
 12 8 24 18.34 11.25
 12 -4 20 119.47 12.8
 12 -16 12 61.26 10.73
 11 27 23 2.4 8.55
 11 1 21 -0.1 9.55
 11 -27 -3 12.13 8.89
 10 -24 0 -1.87 8.58
 9 -3 17 5.87 8.79
 8 24 20 60.04 7.56
 8 -6 14 72.3 9.35
 8 -14 8 26.81 8.23
 8 -18 4 -1.26 8.11
 7 -5 13 123.73 9.85
 7 -25 -9 5.97 6.75
 7 -29 -21 -1.94 5.8
 6 6 16 -0.85 6.81
 5 -13 3 755.59 29.43
 3 -5 5 95.94 6.56
 2 38 4 4.1 6.71
 2 -10 -2 42.66 4.52
 1 43 -3 -2.87 8.62
 0 38 -2 23.95 8.23
 0 26 4 2.38 5.51
 -1 31 -1 18.14 7.5
 -1 -9 -13 339.76 13.32
 -3 27 -7 113.19 10.13
 -3 17 -5 360.84 16.13
 -4 32 -16 12.72 10.1
 -4 30 -14 33.69 10.15
 -4 20 -10 3.2 7.79
 -4 0 -20 810.85 32.28
 -5 23 -17 132.36 12.22
 -5 9 -19 44.33 9.87
 -5 7 -21 3.33 8.45
 -5 3 -37 29.93 12.2
 -5 3 -29 22.44 9.89
 -6 20 -34 11.94 13.2
 -6 20 -32 -0.58 12.14
 -6 20 -30 56.89 12.88
 -6 18 -36 0.16 11.82
 -6 18 -34 -1.75 12.28
 -6 18 -30 2.67 11.23
 -6 16 -36 -0.03 12
 -6 16 -34 30.52 12.45
 -6 16 -32 3.34 11.24
 -6 16 -30 53.95 12.38
 -6 14 -34 1.8 11.58
 -6 14 -32 81.32 12.84
 23 7 29 0.58 16.85
 20 -6 24 1.21 13.48
 19 13 29 -12.88 15.3
 19 -3 25 1.52 13.39
 19 -11 21 4.26 12.96
 16 4 26 2.6 12.85
 16 -2 24 1.12 12.56
 16 -22 10 16.88 11.73
 15 13 27 4.64 12.69
 15 3 25 17.95 12.39
 14 2 24 2.98 11.64
 14 -28 0 -4.3 9.64
 12 -18 10 82.11 11.55
 12 -20 8 52.09 10.48
 12 -32 -12 22.06 9.16
 11 -23 3 44.33 9.64
 11 -29 -7 21.96 9.04
 10 -30 -12 29.57 8.37
 7 31 17 1.91 2.79
 7 19 19 13.33 6.65
 7 -17 3 174.99 11.05
 6 -12 6 148.02 9.8
 6 -16 2 606.24 24.77
 5 -27 -27 -5.42 2.06
 4 14 14 40.98 4.98
 3 43 3 4.35 7.21
 2 30 8 46.6 5.58
 1 45 -5 6.68 8.94
 1 41 -1 0.24 8.06
 1 25 7 284.51 12
 -2 38 -10 -0.11 9.36
 -2 36 -8 2.53 8.97
 -2 30 -4 14.28 8.13
 -2 2 -6 60 4.93
 -3 39 -17 5.83 10.47
 -3 31 -9 11.15 9.06
 -3 19 -5 265.52 13.34
 -4 34 -18 8.15 10.9
 -4 22 -10 216.56 13.21
 -4 14 -10 380.91 17.32
 -4 -2 -24 -1.64 8.03
 -5 33 -29 7.93 11.57
 -5 29 -21 -6.36 10.37
 -5 27 -19 8.1 10.87
 -5 5 -23 63.16 10.32
 -5 3 -27 41.83 9.8
 -6 22 -36 0 12.59
 -6 22 -34 -1.95 12.43
 -6 22 -32 19.63 12
 -6 22 -30 -1.76 11.61
 -6 20 -36 -2.82 12.2
 -6 20 -28 1.54 11.96
 -6 18 -38 9.29 12.72
 -6 18 -28 21.03 11.28
 -6 16 -38 12.55 12.77
 -6 16 -28 -1.17 11.05
 -6 14 -36 0.86 11.47
 -6 14 -30 5.19 10.9
 23 -5 25 9.42 15.08
 22 4 28 -6.09 15.8
 21 9 29 5.3 17.21
 21 1 27 7.48 15.11
 19 21 29 -0.82 15.2
 19 15 29 -5.03 15.18
 19 3 27 10.49 14.81
 19 -7 23 7.04 13.4
 18 -4 24 0.85 13.27
 18 -8 22 15.5 13.31
 17 29 27 -0.21 12.29
 17 -5 23 7.03 12.98
 17 -9 21 -2.13 12.05
 17 -15 17 9.5 11.59
 16 -6 22 24.55 14.37
 16 -20 12 1.02 11.51
 15 21 27 13.42 12.19
 15 15 27 9.6 12.72
 15 -13 17 17.86 11.75
 14 -18 12 19.74 10.86
 14 -22 8 14.36 10.95
 13 -25 3 4.24 9.62
 12 34 22 2.62 7.63
 12 -26 0 4.02 9.13
 11 9 23 17.97 10.3
 11 -13 13 41.32 9.78
 10 -10 14 3.6 8.4
 9 45 13 -3.49 2.34
 9 -31 -19 1.76 7.38
 8 12 20 140.01 10.49
 8 -30 -20 0.39 6.52
 7 17 19 19.32 6.76
 7 -13 7 262.76 13.75
 7 -15 5 332.15 16.06
 6 -14 4 135.4 9.23
 -1 35 -3 24.08 8.34
 -1 9 1 7.72 3.36
 -2 40 -12 1.53 9.77
 -2 -6 -14 4.3 4.5
 -3 21 -5 435.35 19.06
 -3 15 -5 171.69 9.76
 -4 36 -20 20.75 11.21
 -4 8 -12 531.82 22.12
 -5 33 -27 13.47 11.79
 -5 31 -23 -0.54 10.94
 -5 11 -17 171.68 11.92
 -6 24 -34 22.92 12.72
 -6 24 -32 10.34 12.37
 -6 22 -38 3.88 12.62
 -6 22 -28 23.96 12.63
 -6 20 -38 7.73 12.7
 -6 18 -26 -4.86 11.18
 -6 16 -26 -0 9.26
 -6 14 -38 -1.62 12.42
 -6 14 -28 33.46 11.09
 -6 12 -36 3.31 11.79
 -6 12 -34 30.55 12.75
 -6 12 -32 2.14 11.21
 -6 12 -30 122.54 13.37
 24 4 28 -0.41 16.37
 22 -2 26 -0.75 15.23
 20 6 28 4.51 15.3
 19 19 29 -1.26 15.31
 19 17 29 1.05 15.72
 18 10 28 0 14.29
 17 7 27 9.86 13.56
 15 19 27 5.9 12.24
 15 17 27 -8.14 12.35
 14 -20 10 29.04 10.82
 14 -30 -4 0.73 9.62
 13 25 25 8.1 10.45
 13 11 25 19.4 11.58
 13 -3 21 0.85 10.48
 13 -7 19 10.83 11.82
 12 26 24 1.2 9.3
 12 10 24 2.01 10.56
 12 2 22 103.29 13.13
 11 -3 19 29.85 10
 11 -7 17 83.04 10.74
 11 -33 -19 2.31 7.64
 10 10 22 0.2 9.16
 10 2 20 229 14.39
 9 25 21 -2.2 7.35
 9 11 21 2.55 8.36
 9 -23 -1 11.82 8.03
 5 41 9 -3.48 5.44
 4 0 10 0.06 5.12
 3 -15 -5 181.6 8.64
 1 -3 1 926.66 33.56
 -1 27 1 2.71 6.15
 -2 34 -6 -1.75 8.39
 -2 -10 -22 97 7.93
 -4 28 -12 195.74 13.53
 -4 -4 -34 3.07 10.66
 -4 -4 -32 177.03 13.65
 -5 25 -17 63.33 11.54
 -6 24 -36 0.64 12.47
 -6 24 -30 20.54 11.79
 -6 24 -28 -4.66 11.09
 -6 22 -26 -3.49 10.58
 -6 20 -40 -3.12 14.48
 -6 20 -26 -3.86 10.61
 -6 18 -40 22.09 13.56
 -6 16 -40 2.76 12.48
 -6 14 -26 -5.4 10.08
 -6 12 -28 3.48 10.38
 25 1 27 -2.27 16.12
 24 -2 26 4.95 15.9
 23 9 29 -1.44 16.6
 23 1 27 1.33 16.81
 22 -6 24 -3.46 16.26
 21 11 29 3.84 16.36
 21 -11 21 4.35 13.36
 19 -13 19 -3.45 12.49
 18 -14 18 -1.83 11.92
 17 -17 15 8.28 12.59
 15 -25 5 5.99 10.39
 14 -10 18 0.03 10.94
 12 -10 16 10.29 9.82
 11 -21 5 77.35 10.09
 9 33 19 1.9 3.86
 9 3 19 69.02 9.67
 7 5 17 58.76 8.39
 4 -22 -14 79.5 5.75
 0 36 0 66.35 8.68
 0 -16 -22 -1.54 4.4
 -2 26 -2 2.49 6.7
 -2 10 -2 40.91 5.08
 -3 -5 -19 76.18 6.95
 -4 24 -10 8.17 7.23
 -4 12 -10 4.86 6.57
 -4 -4 -30 10.26 9.07
 -5 21 -15 118.6 10.99
 -5 19 -15 65.42 9.62
 -5 17 -15 140.27 11.31
 -5 15 -15 145.55 11.3
 -5 3 -25 111.85 11.3
 -6 26 -34 4.41 12.99
 -6 26 -32 43.81 14.04
 -6 26 -30 0.96 11.4
 -6 24 -38 -1.07 12.6
 -6 22 -40 13.69 12.95
 -6 18 -24 58.03 11.66
 -6 12 -38 10.34 12.55
 -6 10 -34 1.22 12.44
 -6 10 -32 105.19 14.33
 21 13 29 2.1 16.13
 21 -3 25 -1.55 15
 20 0 26 0.67 14.47
 20 -12 20 3.05 12.75
 18 24 28 -3.72 5.4
 18 12 28 -6.27 13.97
 17 -21 11 -2.36 11.12
 17 -23 9 -3.3 11.13
 16 30 26 -1.58 11.63
 16 6 26 2.34 12.52
 16 -12 18 2.98 11.84
 15 -15 15 14.38 10.97
 14 -2 22 -0.42 11.73
 13 3 23 5.96 10.96
 11 11 23 5.61 10.17
 11 -15 11 -1.43 8.84
 10 -22 2 15.52 8.46
 10 -26 -4 14.22 8.34
 10 -28 -8 5.88 8.07
 9 -9 13 165.68 12.11
 9 -29 -13 11.11 7.35
 8 22 20 6.34 7.11
 8 4 18 13.63 8.2
 5 3 13 482.6 19.87
 5 -5 9 30.69 5.98
 4 16 14 0.09 4.51
 4 -24 -20 97 4.96
 1 39 1 4.74 7.35
 -1 -13 -21 10.48 5.35
 -2 -12 -32 0.77 8.36
 -3 37 -13 2.94 9.71
 -3 35 -11 6.25 9.1
 -3 29 -7 58.38 9.2
 -3 23 -5 139.66 10.03
 -3 13 -5 618.95 24.44
 -3 7 -7 64.01 6.27
 -4 34 -16 1.93 9.65
 -4 32 -14 -4.7 10.07
 -4 -2 -22 413.9 18.76
 -4 -4 -28 31.78 8.78
 -5 31 -21 -0.3 10.43
 -5 29 -19 12.11 10.29
 -5 7 -19 46.54 8.69
 -5 5 -21 -1.84 8.49
 -5 1 -35 30.12 12.37
 -5 1 -33 0.11 11.24
 -5 1 -31 -1.68 9.81
 -6 26 -38 -2.11 12.3
 -6 26 -36 5.28 12.51
 -6 26 -28 3.99 11.29
 -6 24 -40 -5.79 13.42
 -6 24 -26 3.81 11.81
 -6 20 -24 -0.44 10.07
 -6 16 -24 -5.42 10.03
 -6 12 -26 1.54 10.19
 -6 10 -36 -2.24 11.59
 -6 10 -30 0.12 10.69
 22 6 28 -0.63 15.65
 21 3 27 2.01 15.14
 21 -7 23 0.58 14.26
 20 8 28 4.5 15.95
 19 5 27 -1.98 14.15
 18 -16 16 -3.86 12.32
 17 9 27 4.4 13.71
 17 1 25 5.5 12.97
 16 0 24 3.49 12.93
 15 5 25 20.15 12.35
 15 -1 23 0.87 11.36
 15 -9 19 7.18 11.35
 15 -23 7 7.91 10
 14 38 22 2.28 8.27
 14 20 26 8.06 11.4
 14 18 26 2.64 11.75
 14 16 26 12.21 11.72
 14 4 24 -0.07 11.44
 14 -6 20 73.85 12.36
 14 -26 2 -3.52 9.58
 13 33 23 2.46 8.79
 13 13 25 39.12 11.93
 13 -23 5 44.59 12.73
 12 12 24 25.69 11.1
 12 -28 -4 1.27 8.9
 12 -30 -8 5.43 8.93
 11 25 23 1.82 9.1
 11 -17 9 10.4 9.22
 11 -19 7 84.47 10.76
 11 -31 -13 8.43 8.5
 10 -2 18 0.84 8.71
 10 -12 12 43.71 9.33
 8 -22 -2 182.57 11.27
 6 -26 -16 -0.31 5.93
 5 -19 -5 160.65 9.2
 4 20 14 7.96 2.19
 2 46 -2 -2.23 8.18
 2 44 0 -0.15 7.72
 -1 -15 -31 1.89 7.63
 -3 39 -15 12.99 10.09
 -3 -1 -13 274.21 12.58
 -4 36 -18 1.69 10.19
 -4 4 -14 -1 6.66
 -4 2 -16 10.68 7.21
 -5 33 -23 4.44 10.92
 -5 27 -17 38.73 11.08
 -5 23 -15 169.44 12.61
 -5 9 -17 229.54 13.52
 -5 1 -29 27.32 9.74
 -6 28 -34 17.96 12.21
 -6 28 -32 4.24 11.73
 -6 22 -24 20.74 10.88
 -6 14 -24 105.97 11.71
 -6 10 -38 0.87 12.03
 -6 10 -28 76.45 11.39
 24 6 28 5.81 16.74
 23 -3 25 6.51 16.63
 22 0 26 -13.54 16.19
 21 15 29 5.85 16.49
 20 -4 24 2.58 14.99
 20 -8 22 -2.04 14.37
 19 -1 25 0.35 12.78
 18 22 28 0.6 14.16
 18 14 28 -0.96 14.13
 17 27 27 -3.07 6.33
 17 -11 19 3.36 11.86
 16 -26 4 4.52 10.27
 15 31 25 8.08 10.78
 15 -17 13 -1.33 10.33
 14 32 24 -2.07 9.58
 13 -15 13 23.83 10.9
 13 -27 -1 2.59 9.2
 12 24 24 5.37 10.01
 12 -2 20 2.91 9.68
 11 3 21 2.73 9.51
 10 12 22 77.86 10.71
 10 -32 -20 1.62 7.25
 9 13 21 -1.94 8.56
 8 16 20 142.32 10.64
 8 -8 12 493.16 21.86
 8 -28 -14 0.36 6.78
 3 41 5 14.21 6.72
 -2 -12 -30 163.19 11.31
 -3 33 -9 9.73 9
 -4 30 -12 -0.75 9.06
 -4 26 -10 327.09 16.82
 -5 3 -23 82.72 9.63
 -6 28 -38 3.36 12.3
 -6 28 -36 -5.6 12.01
 -6 28 -30 38.68 12.14
 -6 26 -40 1.05 13.1
 -6 26 -26 4.45 11.97
 -6 24 -24 3.89 10.79
 -6 18 -22 5.35 8.67
 -6 8 -36 4.06 11.3
 -6 8 -34 40.49 14.61
 -6 8 -32 2.42 11.2
 25 3 27 -2.6 16.63
 24 0 26 -1.51 15.73
 23 3 27 2.21 16.72
 22 8 28 -2.14 17.74
 20 10 28 -2.3 16.67
 20 -14 18 1.84 12.82
 19 -5 23 0.65 13.29
 19 -9 21 5.03 12.94
 19 -15 17 -0.76 12.02
 18 20 28 8.01 14.57
 18 18 28 -0.37 15.02
 18 16 28 -9.82 14.44
 18 4 26 6.68 13.55
 18 -2 24 11.46 14.09
 18 -10 20 14.21 12.47
 18 -18 14 4.73 11.35
 16 -8 20 38.14 13
 16 -14 16 0.24 11.02
 15 -5 21 1.1 11.37
 15 -19 11 -7.68 10.97
 15 -21 9 0.49 10.7
 14 -12 16 4.12 11.16
 13 21 25 -7.61 7.23
 13 15 25 24.13 11.27
 13 -17 11 1.02 10.44
 13 -21 7 32.82 10.73
 12 -6 18 64.16 11.04
 12 -24 2 -1.74 8.96
 11 13 23 18.79 10.01
 11 -25 -1 5.63 8.75
 10 24 22 31.26 8.73
 10 -20 4 0.44 8.09
 9 23 21 -0.95 7.6
 8 20 20 85.11 8.65
 8 18 20 -0.25 7.26
 7 -7 11 49.49 8
 7 -21 -3 108.98 8.92
 7 -27 -15 39.6 6.94
 6 8 16 -0.89 6.41
 6 -6 10 261.73 13.11
 6 -20 -4 2.94 6.45
 4 36 10 2.99 4.7
 4 18 14 26.09 4.53
 4 -20 -10 3.73 5.18
 -1 43 -9 0.78 8.69
 -1 33 -1 2.86 7.48
 -2 32 -4 1.41 7.99
 -3 25 -5 129.08 9.87
 -4 38 -20 0.32 10.66
 -4 10 -10 901.3 35.01
 -4 0 -18 1.6 6.46
 -4 -4 -26 3.06 7.9
 -5 35 -25 7.81 12.91
 -5 31 -19 3.28 10.72
 -5 25 -15 125.99 11.89
 -5 1 -27 96.17 10.55
 -6 28 -28 1.07 11.88
 -6 22 -22 2.59 10.28
 -6 20 -22 116.57 12.51
 -6 16 -22 266.57 15.85
 -6 12 -24 -3.02 9.15
 -6 10 -26 -0.84 9.15
 -6 8 -38 3.55 12.73
 -6 8 -30 149.14 13.66
 20 2 26 5.25 14.31
 19 7 27 3.18 14.42
 18 -6 22 5.91 14.24
 17 11 27 -0.61 13.23
 17 -3 23 3.67 12.58
 17 -7 21 -2.72 13.76
 16 -4 22 0.6 11.92
 13 19 25 21.45 11.12
 13 -9 17 25.73 11.52
 13 -19 9 6.72 9.96
 13 -31 -9 7.76 9.22
 12 14 24 7.07 10.28
 12 4 22 10.14 10.38
 12 -12 14 6.45 9.27
 10 4 20 34.63 9.52
 10 -14 10 12.17 9.16
 9 15 21 3.09 5.47
 9 -1 17 48.6 9.09
 9 -11 11 4.7 8.33
 9 -21 1 13.31 7.61
 9 -27 -9 4.48 7.59
 6 48 6 -5.89 6.41
 5 11 15 78.13 6.91
 5 -1 11 28.84 6
 3 3 9 508.38 19.72
 3 -7 3 73.02 5.75
 2 42 2 -2.35 7.32
 2 6 8 2095 75.53
 0 44 -6 -0.85 8.68
 0 42 -4 -3.5 8.83
 -1 -15 -29 8.09 7.02
 -2 40 -10 32.7 9.98
 -2 38 -8 20.82 9.15
 -2 28 -2 88.02 7.92
 -2 -12 -28 10.36 6.99
 -3 -3 -15 1011.1 38.12
 -4 6 -12 0.95 6.67
 -5 33 -21 3.05 10.67
 -5 29 -17 29.26 10.38
 -6 30 -34 -0.73 12.7
 -6 30 -32 12.5 13.13
 -6 28 -26 0.93 10.92
 -6 26 -24 19.26 11.41
 -6 14 -22 6.38 9.25
 -6 8 -28 6.28 10.27
 22 -4 24 3.33 14.7
 22 -8 22 -4.11 14.06
 21 5 27 -2.18 16.43
 21 -1 25 -11.8 15.19
 20 12 28 -8.12 15.45
 19 -17 15 5.24 12.11
 17 25 27 1.91 9.15
 17 3 25 16.87 13.45
 17 -13 17 7.4 11.35
 16 28 26 5.36 11.8
 16 -24 6 2.54 10.34
 15 7 25 8.72 12.05
 15 -27 1 5.72 9.61
 14 -24 4 7.06 9.47
 13 -1 21 2.68 10.59
 13 -29 -5 15.67 9.25
 12 16 24 30.23 10.32
 12 -32 -14 2.41 8.42
 11 33 21 -3.31 7.22
 11 -33 -21 1.22 7.34
 10 14 22 -0.26 9.19
 10 -16 8 -0.83 8.09
 10 -18 6 -0.69 7.91
 9 21 21 1.99 7.8
 9 -31 -21 -1.73 6.76
 7 49 7 -1.03 5.83
 4 6 12 -1.35 5
 4 -6 6 5.87 5.06
 3 -1 7 280.04 11.9
 -2 42 -12 12.25 10
 -3 31 -7 29.95 8.7
 -3 11 -5 2645.11 96.24
 -3 3 -9 523.86 20.79
 -4 34 -14 12.13 9.8
 -4 20 -8 144.5 10.3
 -4 18 -8 17.59 7.44
 -6 30 -30 -7.55 11.87
 -6 24 -22 66.83 12.39
 -6 10 -24 58.8 10.25
 25 5 27 5.94 16.79
 23 5 27 3.04 15.93
 22 10 28 9.62 16.21
 22 2 26 4.47 15.22
 21 -9 21 -2.27 14.49
 17 13 27 5.76 13.41
 16 10 26 1.24 12.99
 16 2 24 5.19 12.27
 16 -16 14 0.05 10.58
 15 -11 17 34.06 11.34
 14 6 24 13.26 12.4
 14 0 22 47.31 11.75
 14 -28 -2 4.27 9.53
 13 5 23 16.13 10.8
 13 -5 19 26.96 9.58
 12 18 24 0 9.73
 12 -22 4 6.42 9.07
 11 15 23 -1.01 9.47
 11 -1 19 44.7 10.03
 11 -27 -5 40.43 8.9
 11 -29 -9 5.8 8.27
 10 22 22 0 8.22
 10 16 22 66.2 10.06
 10 -30 -14 0.57 7.6
 9 19 21 -3.28 8.03
 9 17 21 5.38 7.79
 9 5 19 89.62 9.82
 8 0 16 19.38 7.88
 8 -4 14 -1.85 8.54
 7 7 17 382.74 17.58
 5 47 5 1.67 6.44
 4 48 2 1.38 7.15
 4 40 8 6.17 5.58
 0 40 -2 -1 8.08
 -1 29 1 2.4 6.52
 -2 36 -6 3.21 8.51
 -3 -9 -29 31.48 8.17
 -4 36 -16 -1.2 10.02
 -4 28 -10 9.5 8.41
 -4 16 -8 140.23 9.72
 -5 35 -23 7.43 11.21
 -5 27 -15 73.17 11.22
 -5 21 -13 41.8 8.62
 -5 19 -13 45.89 9.23
 -5 17 -13 90.72 10.17
 -5 7 -17 113.24 9.71
 -5 5 -19 18.06 8.31
 -5 1 -25 86.15 10.05
 -6 30 -28 7.93 11.46
 -6 20 -20 5.89 9.39
 -6 18 -20 253.72 15.29
 -6 12 -22 215.8 14.35
 -6 8 -26 4.8 9.22
 -6 6 -36 6.04 11.72
 -6 6 -34 3.59 11.32
 -6 6 -32 180.75 15.18
 24 2 26 1.3 15.5
 23 -1 25 -2.88 15.48
 21 -5 23 1.18 13.27
 20 14 28 6.27 14.93
 20 -10 20 -1.07 12.97
 19 9 27 4.75 14.48
 19 -11 19 0.93 13.02
 18 6 26 -0.2 12.24
 18 -12 18 8 12.26
 17 23 27 -8.4 13.23
 17 15 27 1.5 12.92
 16 -18 12 2.69 10.57
 16 -22 8 3.51 10.96
 15 1 23 4.5 11.44
 14 -8 18 15.51 10.91
 12 -14 12 4.35 10.35
 11 19 23 16.74 8.93
 11 17 23 29.87 9.93
 11 -5 17 146.41 12.93
 10 20 22 67.1 9.31
 10 18 22 1.82 8.7
 10 -24 -2 79.23 9.65
 8 6 18 182.69 12.01
 8 -10 10 571.67 24.35
 8 -20 0 150.1 10.35
 8 -26 -10 70.98 8.09
 8 -30 -22 23.35 6.46
 7 -3 13 112.73 9.47
 7 -29 -23 4.49 5.41
 6 -2 12 608.08 24.64
 5 -23 -13 46.68 5.16
 4 -16 -4 79.49 6.2
 3 -13 -3 1120.89 41.33
 2 36 6 5.27 5.86
 1 37 3 7.67 6.83
 1 33 5 39.68 6.57
 -3 39 -13 3.1 9.55
 -3 37 -11 -3.79 9.44
 -3 27 -5 55.98 8.35
 -4 38 -18 3.88 11.04
 -4 32 -12 74.54 10.19
 -4 22 -8 8.66 7.58
 -4 -2 -20 0.42 6.71
 -5 15 -13 28.68 8.32
 -5 3 -21 -3.99 7.75
 -5 -1 -35 33.65 11.83
 -5 -1 -33 5.77 10.8
 -5 -1 -31 0.06 9.93
 -6 30 -26 -1.66 11.06
 -6 28 -24 0.41 10.61
 -6 16 -20 -5.44 8.85
 -6 6 -30 14.65 10.67
 23 -5 23 -3.01 16.16
 22 12 28 -2.85 16.68
 21 7 27 -10.31 17.37
 20 16 28 3.04 15.31
 20 4 26 -2.68 14.22
 20 -6 22 9.37 13.19
 18 0 24 -2.49 13.12
 17 21 27 0.01 12.79
 17 19 27 1.04 13.21
 17 17 27 0.28 13.3
 17 -15 15 5.51 11.29
 16 -10 18 22.61 11.64
 16 -20 10 0.59 10.55
 15 29 25 -7.2 10.97
 14 -4 20 1.66 10.73
 14 -22 6 -0.52 9.58
 13 -25 1 0.95 9.42
 12 38 20 2.49 6.75
 12 -26 -2 30.33 9.25
 11 5 21 4.34 9.56
 11 -23 1 3.02 8.68
 10 -8 14 83.1 10.58
 9 -13 9 65.72 9.25
 9 -19 3 107.97 9.58
 5 -21 -9 46.03 6.05
 1 45 -3 -0.73 8.05
 1 27 7 111.43 6.65
 0 34 2 96.89 8.63
 0 -14 -16 1.15 3.01
 -2 -10 -20 169.4 9.24
 -3 35 -9 3.84 9.15
 -4 14 -8 76.03 7.93
 -4 -4 -24 121.41 10.02
 -4 -6 -34 57.81 11.18
 -5 35 -21 -0 11.49
 -5 33 -19 6.5 10.77
 -5 31 -17 33.84 10.44
 -5 23 -13 60.17 9.33
 -6 32 -30 10.39 11.46
 -6 14 -20 227.99 14.17
 -6 6 -28 32.7 9.72
 23 7 27 -0.28 16.11
 20 20 28 -6.87 15.25
 20 18 28 -1 15.18
 19 -3 23 -4.99 13.31
 19 -7 21 5.69 12.76
 17 -9 19 7.69 11.76
 16 26 26 -0.38 11.83
 16 12 26 0 12.21
 15 9 25 18.74 12.51
 15 -7 19 4.65 11.05
 15 -25 3 4.03 9.8
 14 -16 12 -0.38 10.34
 14 -20 8 -3.08 9.79
 12 32 22 4.82 8.04
 12 -8 16 -0.58 9.24
 12 -16 10 5.32 8.95
 12 -18 8 3.69 9.06
 12 -20 6 -3.43 9.05
 11 -11 13 3.54 8.5
 10 38 18 1.16 4.89
 9 -15 7 303.04 15.65
 9 -17 5 185.04 11.85
 8 50 8 -2.65 5.15
 7 -9 9 82.81 8.43
 7 -25 -11 8.52 6.39
 5 -7 7 85.05 7.13
 4 46 4 2.22 6.49
 2 -2 4 565.3 21.18
 1 43 -1 -0.37 7.93
 -1 -15 -27 71.93 7.33
 -2 4 -4 1118.94 41.07
 -2 -8 -16 0.03 4.36
 -2 -12 -26 5.06 6.5
 -3 -7 -21 6.55 6.23
 -3 -9 -27 243.66 13.3
 -4 24 -8 144.5 10.51
 -4 -6 -32 3.09 9.43
 -5 29 -15 44.87 9.79
 -5 -1 -29 37.07 9.44
 -6 32 -28 2.47 11.54
 -6 10 -22 8.7 8.75
 -6 8 -24 11.2 8.85
 25 1 25 1.16 15.46
 24 -2 24 7 16.79
 22 14 28 -2.09 16.27
 22 4 26 4.69 16.3
 22 -2 24 9.3 14.33
 21 1 25 -3.97 15.07
 21 -11 19 -4.61 12.82
 19 11 27 -2.06 15.08
 18 -4 22 20 13.12
 18 -8 20 1.03 12.97
 18 -14 16 -4 12.68
 17 5 25 3.34 12.55
 17 -1 23 8.07 12.58
 17 -17 13 6.92 10.84
 17 -23 7 0.26 10.93
 16 -2 22 15.72 12.55
 15 -3 21 5.02 11.33
 15 -13 15 34.31 12.11
 14 30 24 5.57 9.97
 14 8 24 -0.8 10.95
 14 -18 10 -1.48 10.01
 13 31 23 3.47 9.12
 13 7 23 9.62 10.84
 12 6 22 74.54 11.61
 12 0 20 120.29 12.83
 12 -30 -10 38.76 9.06
 11 -31 -15 7.86 7.99
 10 0 18 75.67 10.1
 10 -32 -22 17.91 7.16
 9 -29 -15 25.75 7.49
 7 -19 -1 19.6 6.7
 6 -8 8 23.4 6.78
 6 -22 -8 126.41 8.34
 6 -24 -12 6.92 5.74
 3 -9 1 0.51 4.35
 0 38 0 1.31 7.39
 0 -18 -30 35.04 6.76
 -1 19 3 262.7 11.44
 -2 34 -4 12.68 8.01
 -2 20 0 -0.33 5.52
 -2 18 0 1887.06 69.1
 -4 30 -10 141.06 11.73
 -4 8 -10 155.45 9.38
 -4 -6 -30 186.62 12.97
 -5 25 -13 99.7 10.77
 -5 13 -13 43.92 8.19
 -5 1 -23 35.32 8.42
 -6 4 -36 -0.59 11.7
 -6 4 -34 46.6 11.7
 -7 21 -37 12.04 12.62
 -7 21 -35 36.66 13.26
 -7 21 -33 2.93 11.74
 -7 19 -37 33.11 12.52
 -7 19 -35 7.68 12.06
 -7 19 -33 7.61 12.69
 -7 17 -37 9.14 12.18
 -7 17 -35 7.07 12.23
 -7 17 -33 6.53 11.42
 24 4 26 3.36 15.76
 23 1 25 -0.28 14.63
 21 9 27 8.56 16.12
 20 -12 18 0.37 12.75
 19 3 25 -4.26 13.92
 19 -13 17 4.45 12.29
 18 8 26 2.79 13.42
 17 -5 21 1.54 12.77
 17 -19 11 8.29 11.55
 17 -21 9 4.06 11.34
 16 24 26 10.6 12.29
 16 14 26 6.32 12.62
 16 4 24 12.93 12.79
 16 -6 20 -0.94 11.81
 12 -4 18 5.55 9.4
 10 32 20 -2.18 6.77
 10 6 20 85.01 10.51
 10 -4 16 4.27 9.5
 10 -28 -10 38.66 8.42
 8 -12 8 279.61 14.9
 8 -18 2 139.27 10.28
 6 46 8 -2.27 5.51
 6 10 16 10.17 6.12
 6 -18 -2 29.71 6.64
 5 13 15 80.06 6.69
 5 -17 -3 212.59 10.72
 3 47 1 -2.97 7.18
 3 -11 -1 4.77 4.08
 2 40 4 -0.95 6.57
 -2 30 -2 0.52 7.26
 -2 22 0 308.73 13.99
 -2 8 -2 204.13 9.13
 -3 33 -7 25.84 8.66
 -4 38 -16 2.36 9.97
 -4 36 -14 -9.62 9.57
 -6 32 -26 5.59 11.11
 -6 26 -20 62.31 11.16
 -6 12 -20 4.92 8.72
 -6 6 -26 -0.08 9.45
 -6 4 -32 -4.43 10.91
 -7 23 -37 9.89 12.4
 -7 23 -35 12.5 12.82
 -7 23 -33 10.87 13.16
 -7 21 -39 -4.58 12.56
 -7 21 -31 1.89 11.53
 -7 19 -39 11.07 14.18
 -7 19 -31 1.29 11.07
 -7 17 -39 23.08 12.89
 -7 17 -31 -6.74 11.69
 -7 15 -37 12.65 12.03
 -7 15 -35 31.73 13.39
 -7 15 -33 4.42 11.48
 23 9 27 -1.23 16.31
 21 -7 21 -2.42 13.07
 20 6 26 -4.3 14.89
 19 13 27 -1.22 14.23
 18 -16 14 2.56 11.46
 16 -12 16 0.3 11.11
 16 -26 2 10.09 10.98
 15 27 25 3.8 10.97
 15 3 23 10.08 12.17
 15 -23 5 12.12 10.04
 14 -26 0 17.8 9.92
 13 1 21 -1.28 11.38
 13 -13 13 3.42 9.84
 13 -23 3 22.39 9.8
 13 -31 -11 2.31 8.74
 11 -13 11 2.22 8.25
 11 -21 3 2.37 8.36
 11 -33 -23 1.09 6.97
 9 -7 13 13.28 8.4
 9 -23 -3 23.41 7.9
 6 28 16 -1.57 4.05
 4 -8 4 349.1 14.69
 2 -22 -28 31.25 4.45
 -1 43 -7 9.2 8.88
 -1 21 3 140.68 7.93
 -1 17 3 455.78 17.74
 -2 42 -10 1.56 9.23
 -2 40 -8 6.82 9.11
 -2 16 0 0.53 4.84
 -3 29 -5 94.29 9.53
 -3 5 -7 1514.19 55.71
 -4 34 -12 1.73 9.56
 -4 26 -8 1.74 7.79
 -4 12 -8 396.18 17.37
 -4 2 -14 382.23 16.85
 -5 35 -19 5.69 10.28
 -5 33 -17 25.22 10.03
 -5 -1 -27 84.33 10.08
 -6 22 -18 3.45 9.86
 -6 4 -30 109.1 11.9
 -7 25 -37 9.81 12.37
 -7 25 -35 -4.05 13.4
 -7 25 -33 4.08 11.82
 -7 23 -39 -0.16 12.95
 -7 23 -31 3.81 11.2
 -7 21 -41 -2.02 11.83
 -7 21 -29 15.07 12.14
 -7 19 -29 7.54 10.79
 -7 17 -29 14.91 11.33
 -7 15 -39 -1.08 13.37
 -7 15 -31 6.59 11.02
 -7 13 -35 6.64 11.39
 23 -3 23 1.28 15.37
 21 11 27 0.82 15.44
 19 15 27 13.34 14.54
 18 2 24 14.32 14.03
 16 22 26 1.41 12.39
 16 20 26 -2.49 12.26
 16 18 26 -3.9 12.19
 16 16 26 -1.88 12.49
 14 2 22 2.81 10.77
 14 -10 16 2.33 10.53
 13 37 21 2.83 7.76
 13 -7 17 24.01 11.32
 13 -27 -3 10.4 9.19
 12 -32 -16 -0.98 7.94
 11 7 21 10.18 9.52
 10 -10 12 426.15 20.18
 10 -22 0 311.99 16.06
 9 7 19 9.05 7.93
 9 1 17 45.24 8.93
 8 -14 6 16.55 7.64
 8 -16 4 29.41 7.67
 7 47 9 1 4.86
 7 -11 7 363.65 16.62
 5 45 7 2.77 5.63
 1 41 1 1.41 7.42
 1 -19 -23 22.25 3.67
 0 30 4 11.69 6.12
 -1 41 -5 14.29 8.85
 -3 19 -3 357.38 15.79
 -3 9 -5 271.66 12.22
 -4 0 -16 60.38 7.58
 -4 -6 -28 4.18 8.01
 -5 37 -21 -1.77 10.25
 -5 31 -15 26.73 9.78
 -5 27 -13 41.71 9.45
 -5 5 -17 342.34 16.23
 -6 30 -22 -2.27 10.28
 -6 28 -20 7.3 10.59
 -6 24 -18 77.11 11.49
 -6 8 -22 200.62 13.17
 -7 25 -39 -6.72 13
 -7 25 -31 -0.01 12.45
 -7 23 -41 2.2 14
 -7 23 -29 15.41 10.86
 -7 19 -27 38.13 11.21
 -7 15 -29 17.56 12.08
 -7 13 -39 -4.49 12.45
 -7 13 -37 16.56 12.31
 -7 13 -33 4.74 11.06
 -7 13 -31 0.03 9.23
 25 3 25 0.1 16.4
 24 6 26 3.2 15.76
 23 11 27 -5.7 16.29
 22 6 26 3.54 15.41
 21 3 25 0.18 14.2
 21 -13 17 -1.28 11.5
 20 -4 22 -6.27 12.97
 20 -8 20 9.28 13.17
 20 -14 16 0.16 13.2
 19 23 27 -7.97 14.71
 19 17 27 1.02 14.48
 19 -15 15 3.17 11.85
 18 10 26 0 14.26
 18 -18 12 17.51 11.12
 18 -20 10 7.68 12.26
 17 -11 17 12.71 12.82
 15 35 23 -5.29 9.97
 15 -17 11 8.07 10.42
 15 -21 7 17.78 10.07
 15 -27 -1 -0.56 9.44
 14 10 24 13.66 11.52
 13 -3 19 6.9 10.5
 12 42 18 -0.97 5.62
 12 -24 0 46.71 9.29
 11 1 19 24.4 9.49
 11 -15 9 10.21 8.51
 11 -19 5 10.26 8.39
 11 -25 -3 18.7 8.79
 9 -31 -23 6.4 6.43
 8 8 18 0.94 7.46
 8 -28 -16 1.12 6.54
 7 9 17 185.85 11.15
 7 -17 1 15.25 7.2
 5 -25 -19 16.99 4.83
 4 -2 8 7.87 5.54
 4 -14 -2 1429.89 52.64
 3 45 3 0.06 6.75
 3 -21 -17 43.76 3.64
 2 32 8 0.29 4.77
 1 -11 -7 1030.62 37.14
 -2 38 -6 -3.44 8.38
 -2 24 0 3.32 6.19
 -3 41 -13 5.27 9.63
 -3 39 -11 5.03 9.23
 -3 21 -3 110.22 8.47
 -3 17 -3 191.18 10.25
 -3 -9 -25 380.19 17.51
 -4 -4 -22 1.06 7.05
 -5 11 -13 73.38 8.4
 -5 3 -19 120.57 9.67
 -6 14 -18 5.92 8.48
 -6 10 -20 214.9 13.83
 -6 6 -24 117.93 11.02
 -6 4 -28 3.82 9.95
 -7 27 -37 19.82 13.56
 -7 27 -35 10.23 11.8
 -7 27 -33 2.76 12.92
 -7 25 -41 4.15 13.53
 -7 25 -29 8.37 11.98
 -7 23 -27 33.11 11.09
 -7 21 -27 17.05 10.84
 -7 17 -27 46.04 11.79
 24 0 24 -3.4 15.18
 23 3 25 -3.8 15.12
 22 0 24 -0.04 14.29
 21 13 27 6.59 14.19
 20 8 26 4.93 15.16
 19 21 27 -0.51 14.62
 19 19 27 1.53 14.57
 19 5 25 -0.2 13.49
 19 -1 23 -0 13.76
 19 -9 19 -4.46 12.5
 19 -17 13 0.56 11.46
 18 -10 18 2.01 11.59
 17 1 23 4.01 12.1
 16 -24 4 -0.53 9.93
 15 25 25 0.79 11.11
 15 -9 17 15.2 12.32
 15 -19 9 3.55 10.04
 14 36 22 2.27 8.79
 14 -28 -4 -0.3 9.1
 13 9 23 10.74 10.77
 13 -15 11 0.07 10.75
 13 -21 5 14.29 9.38
 12 8 22 4.9 10.38
 11 -17 7 63.39 9.36
 8 2 16 -1.04 7.84
 8 -6 12 1.38 7.35
 6 -10 6 2.27 6.29
 5 -9 5 151.79 8.8
 4 2 10 1297.04 47.97
 3 39 7 2.34 5.62
 3 -17 -9 58.87 4.84
 0 44 -4 -1.38 8.23
 -1 23 3 96.83 7.18
 -3 37 -9 4.18 8.86
 -3 23 -3 137.14 9.47
 -4 32 -10 5.51 8.95
 -4 28 -8 102.69 9.96
 -5 21 -11 5.17 7.85
 -5 19 -11 -1.56 7.69
 -5 17 -11 12.58 7.62
 -5 7 -15 490.36 21.31
 -5 -1 -25 83.32 10.1
 -5 -3 -35 45.29 12.1
 -5 -3 -33 8.12 10.54
 -6 26 -18 9.26 10.14
 -7 27 -39 -2.41 10.74
 -7 27 -31 4.08 11.5
 -7 15 -27 47.87 11.01
 -7 13 -29 29.39 11.06
 -7 11 -37 14.28 12.19
 -7 11 -35 17.64 10.57
 -7 11 -33 3.57 10.98
 23 13 27 -2.21 14.44
 22 -8 20 -3.11 13.31
 20 -16 14 1.77 11.71
 19 -5 21 10.64 14.04
 19 -19 11 -1.76 9.72
 18 12 26 -1.2 13.25
 16 6 24 -0.92 12.07
 16 0 22 -4.67 12.3
 16 -14 14 12.28 10.86
 15 15 25 11.48 11.94
 15 -1 21 5.51 10.97
 14 -2 20 66.55 11.78
 14 -6 18 4.64 10.37
 14 -24 2 16.48 9.43
 14 -30 -8 19.8 9.17
 13 -17 9 5.5 10.13
 13 -19 7 20.06 9.64
 11 31 21 -3.35 7.76
 11 -3 17 97.01 11.32
 11 -29 -11 -2.64 7.88
 10 -30 -16 -2.62 7.24
 9 -27 -11 0.6 7.03
 8 -22 -4 -1.11 6.93
 7 3 15 267.76 13.8
 7 -13 5 302.53 14.81
 7 -15 3 182.8 10.76
 6 -16 0 -0.29 6
 5 -15 -1 60.4 6.27
 4 44 6 -0.63 5.84
 4 -10 2 669.33 25.75
 2 46 0 10.59 7.59
 2 2 6 56.25 4.02
 0 -18 -28 2.04 5.79
 -1 39 -3 11.61 8.07
 -1 -15 -25 65.67 6.52
 -2 -12 -24 4.24 6
 -4 -2 -18 632.86 25.49
 -5 29 -13 38.13 9.71
 -5 23 -11 2.24 7.45
 -5 1 -21 4.89 7.39
 -5 -3 -31 0.89 9.32
 -6 32 -22 22.77 11.03
 -6 30 -20 51.91 10.89
 -6 12 -18 104.1 10.43
 -6 2 -36 2.49 11.3
 -6 2 -34 0.02 10.96
 -7 29 -35 0.39 12.12
 -7 29 -33 0.37 11.31
 -7 27 -29 12.43 11.23
 -7 25 -27 24.1 10.98
 -7 21 -25 39.53 11.95
 -7 19 -25 36.45 11.39
 -7 17 -25 58.27 11.54
 -7 11 -31 -3.5 11.36
 24 8 26 1.09 16.13
 22 8 26 -4.82 15.58
 21 15 27 11.42 15.67
 21 -9 19 3.3 12.73
 20 2 24 -0 13.5
 18 -2 22 -1.01 12.49
 18 -6 20 13.85 13.61
 17 9 25 10 13.16
 17 -7 19 3.27 12.02
 16 -8 18 -0.29 11.42
 16 -22 6 3.61 9.91
 15 23 25 -2.48 11.5
 15 5 23 4.32 12.7
 15 -5 19 7.01 10.98
 14 12 24 -1.59 12.14
 13 29 23 2.77 9.49
 12 30 22 1.46 8.5
 12 2 20 2.53 9.94
 10 8 20 6.25 8.54
 7 -5 11 1.84 7.26
 7 -27 -17 24.2 6.43
 6 -26 -18 1.35 5.32
 6 -28 -26 -0.34 4.19
 5 15 15 118.49 7.52
 4 -12 0 808.76 30.63
 0 42 -2 10.52 8.32
 -1 15 3 439.01 16.98
 -2 32 -2 82.91 8.95
 -2 14 0 1298.35 47.8
 -2 -2 -8 350.78 13.77
 -3 31 -5 74.34 9.23
 -3 15 -3 416.1 17.25
 -4 38 -14 6.61 9.5
 -4 -6 -26 -0.44 7.62
 -5 37 -19 2.89 10.19
 -5 35 -17 9.13 10.07
 -5 15 -11 7.01 7.21
 -6 34 -24 11.77 11.57
 -6 20 -16 0.54 7.98
 -6 18 -16 0.37 8.23
 -6 4 -26 -2.45 8.51
 -6 2 -32 60.75 11.37
 -7 29 -31 2.82 11.41
 -7 23 -25 5.65 10.12
 -7 13 -27 55.69 10.96
 -7 11 -29 24.91 10.56
 -7 9 -35 35.89 12.03
 25 5 25 3.31 16.78
 23 -1 23 0.94 14.86
 21 19 27 5.5 15.18
 21 17 27 -0.15 15.56
 21 5 25 1.19 14.47
 21 -1 23 0.64 12.78
 20 10 26 -1.47 14.78
 20 -10 18 8.59 12.45
 18 26 26 -0.49 4.62
 18 14 26 3.44 12.94
 18 4 24 -2.54 12.42
 17 -3 21 0.5 11.68
 17 -13 15 21.49 11.4
 16 -4 20 29.22 11.62
 15 21 25 10.6 11.68
 15 19 25 3.89 11.49
 15 17 25 10.3 11.68
 14 4 22 34.02 11.45
 13 11 23 15.4 10.93
 13 3 21 -1.87 10.6
 10 2 18 -4.34 8.59
 10 -20 2 138.48 10.53
 10 -32 -24 2.58 6.53
 9 -9 11 1.02 7.97
 9 -21 -1 14.62 7.44
 8 -30 -24 2.14 5.83
 6 12 16 0.76 6.09
 6 -4 10 1268.99 47.84
 6 -12 4 2.69 6.24
 6 -14 2 3.45 5.99
 5 -3 9 387.66 16.43
 5 -11 3 258.12 12.05
 3 35 9 3.94 4.61
 -1 -11 -15 252.21 10.37
 -1 -13 -19 121.99 6.91
 -2 36 -4 0.92 7.78
 -2 26 0 151.24 9.5
 -3 35 -7 10.84 8.53
 -3 25 -3 59.85 7.53
 -4 36 -12 28.27 9.83
 -4 10 -8 1.33 5.85
 -4 6 -10 4198.92 151.92
 -5 33 -15 37.36 10.06
 -5 25 -11 7.52 8.24
 -6 28 -18 21.12 10.39
 -6 22 -16 1.26 8.86
 -6 2 -30 0.12 9.93
 -7 29 -29 5.19 12.5
 -7 27 -27 7.93 10.83
 -7 25 -25 31.59 11.14
 -7 15 -25 65.64 11.29
 -7 9 -37 27.67 11.9
 -7 9 -33 8.67 11.35
 24 10 26 4.77 17.99
 24 2 24 -2.55 16
 23 5 25 -0.9 15.99
 23 -5 21 -6.55 14.01
 22 2 24 2.25 14.37
 21 -5 21 5.52 13.14
 19 7 25 -3.24 13.65
 19 -11 17 1.67 12.27
 18 -12 16 2.46 11.17
 16 32 24 -2.86 11.19
 16 -18 10 34.05 10.73
 16 -20 8 11.03 10.2
 15 -25 1 -6.33 10.09
 14 26 24 -2.36 10.26
 14 14 24 8.18 11.28
 14 -22 4 -0.88 9.21
 13 -9 15 62.37 11.21
 13 -25 -1 3.93 8.87
 12 10 22 72.93 11.28
 12 -6 16 -3.6 8.99
 12 -12 12 104.38 11.07
 12 -22 2 55.61 10.16
 12 -26 -4 7.47 8.43
 12 -30 -12 1.3 8.12
 11 9 21 -0.42 9.12
 11 -31 -17 4.93 7.71
 11 -33 -25 5.04 6.99
 9 9 19 36.2 8.3
 8 30 18 5.3 5.68
 7 29 17 11.56 5.07
 7 -29 -25 -0.11 5.06
 5 1 11 29.59 5.77
 5 -13 1 77.73 6.75
 3 11 11 32.58 4.12
 0 36 2 -4.06 6.73
 -1 25 3 65.42 6.48
 -1 3 -1 988.27 35.75
 -4 30 -8 -1.75 8.24
 -4 22 -6 9.8 7.35
 -4 20 -6 0.54 6.78
 -4 18 -6 30.33 6.99
 -5 9 -13 312.25 14.79
 -5 -3 -29 27.17 9.09
 -6 24 -16 6.86 8.91
 -6 8 -20 4.45 8.19
 -6 6 -22 14.11 8.38
 -7 31 -31 -1.05 11.39
 -7 21 -23 17.25 10.13
 -7 19 -23 16.69 10.66
 -7 11 -27 54.58 10.84
 -7 9 -31 0.28 10.85
 22 10 26 0.11 15.19
 22 -10 18 1.14 13.16
 20 12 26 -2.95 14.71
 20 -2 22 14.57 13.39
 19 1 23 0.83 13.71
 18 24 26 6.17 13.67
 18 16 26 0.74 13.29
 17 11 25 1.78 12.64
 17 3 23 7.36 12.89
 17 -15 13 7.07 11.04
 17 -23 5 6.62 10.14
 16 8 24 14.9 12.33
 15 -11 15 28.32 10.96
 14 -14 12 26.18 10.56
 12 -2 18 49.05 9.95
 11 -9 13 116.8 11.02
 10 -14 8 259.41 14.53
 10 -18 4 39.66 8.29
 10 -24 -4 7.16 7.84
 9 51 9 0.5 4.13
 7 11 17 228.64 12.3
 7 -1 13 82.26 8.14
 7 -21 -5 142.34 9.3
 6 0 12 -0.09 6.14
 2 44 2 6.26 6.99
 1 29 7 40.81 5.23
 1 -5 -1 166.69 6.56
 -3 -7 -19 103.17 7.67
 -4 34 -10 60.41 10
 -5 31 -13 16.42 9.5
 -5 13 -11 16.02 7.16
 -5 -1 -23 37.07 8.74
 -6 34 -22 5.22 10.43
 -6 32 -20 -0 10.39
 -6 10 -18 1.27 8.2
 -6 4 -24 -3.33 7.68
 -6 2 -28 42.02 10.19
 -7 29 -27 38.47 12.45
 -7 27 -25 22.63 11.34
 -7 23 -23 10.89 9.99
 -7 17 -23 15.46 9.96
 -7 13 -25 44.58 10.32
 -7 9 -29 25.05 10.6
 25 7 25 -12.34 16
 24 -2 22 -7.87 14.82
 21 -11 17 -0.96 12.22
 20 -6 20 -6.53 12.62
 18 22 26 0.76 13.55
 18 20 26 -1.81 13.54
 18 18 26 0.29 13.54
 16 -10 16 -2.71 10.89
 16 -26 0 -0 10.12
 14 24 24 3.75 10.4
 14 -16 10 48.42 10.75
 14 -20 6 2.18 9.16
 13 -31 -13 11.66 8.52
 12 -14 10 89.49 10.55
 12 -20 4 17.4 9.22
 12 -28 -8 33.45 8.92
 12 -32 -18 1.8 7.78
 11 37 19 0.99 6.26
 11 3 19 23.74 10.08
 11 -23 -1 1.46 8.38
 10 -2 16 -2.93 8.65
 10 -16 6 13.48 7.83
 9 37 17 1.76 4.66
 8 10 18 143.17 10.38
 8 -24 -8 57.57 7.76
 8 -26 -12 0.45 6.6
 3 43 5 7.6 6.19
 1 39 3 3.78 6.49
 1 35 5 21.68 6.26
 0 -16 -20 427.08 16.41
 -1 37 -1 -0.26 7.07
 -2 -14 -32 89.51 9.52
 -3 41 -11 -5.7 9.39
 -3 -3 -13 706.6 27.06
 -3 -9 -23 14.29 6.69
 -3 -11 -31 0.24 8.26
 -4 24 -6 0.05 6.96
 -4 16 -6 20.42 6.43
 -5 27 -11 12.41 8.55
 -6 30 -18 -1.54 9.6
 -6 26 -16 -1.21 9.48
 -7 31 -29 -3.97 11.28
 -7 25 -23 1.89 10.41
 -7 15 -23 31.22 10.66
 -7 7 -37 28.48 12.01
 -7 7 -35 29.19 11.53
 25 1 23 -2.14 15.07
 23 7 25 1.31 15.4
 22 12 26 -9.27 15.93
 22 -2 22 -6.73 13.76
 22 -6 20 -0.48 14.58
 21 7 25 -5.06 16.84
 20 14 26 -4.77 14.34
 20 4 24 3.85 14.37
 20 -12 16 1.68 12.17
 19 9 25 3.16 13.03
 19 -3 21 3.21 12.71
 19 -7 19 5.25 11.98
 19 -13 15 1.15 11.2
 18 0 22 14.1 12.79
 18 -8 18 3.79 11.51
 18 -14 14 -2.44 10.99
 17 -9 17 14.9 11.39
 17 -19 9 5.85 11.12
 17 -21 7 11.38 10.59
 16 2 22 11.47 10.94
 15 33 23 2.79 10.07
 15 7 23 9.53 11.53
 14 -8 16 -7.08 10.01
 14 -18 8 25.43 9.92
 14 -26 -2 -1.15 9.11
 13 41 19 -0.78 7.06
 13 27 23 -4.71 9.67
 13 13 23 -0.88 10.22
 13 -1 19 13.36 10.06
 13 -5 17 63.69 11.25
 10 30 20 18.87 7.27
 10 10 20 264.16 15.12
 9 3 17 15.45 8.72
 9 -11 9 21.14 7.92
 9 -29 -17 11.18 6.92
 8 -8 10 88.26 8.87
 5 23 15 95.56 5.88
 5 17 15 118.28 7.4
 4 -18 -8 19.54 4.67
 1 45 -1 2.32 7.41
 0 40 0 22.94 7.64
 -2 -6 -12 2762.02 99.68
 -3 39 -9 3.45 8.85
 -3 27 -3 21.76 6.31
 -3 13 -3 1169.9 43.62
 -3 1 -9 13.61 5.16
 -4 -4 -20 675.07 27.05
 -4 -6 -24 -0.89 7.34
 -4 -8 -32 169.9 12.79
 -5 37 -17 5.05 10.03
 -5 35 -15 12.42 9.83
 -5 3 -17 285.78 14.13
 -5 -3 -27 46.51 8.77
 -7 29 -25 4.8 11.2
 -7 11 -25 64.46 10.47
 -7 7 -33 18.31 11.16
 24 4 24 1.94 15.86
 23 1 23 4.43 14.08
 22 4 24 3.46 15.15
 21 1 23 -3.26 13.6
 17 27 25 4.64 6.47
 17 13 25 2.14 12.38
 15 1 21 2.3 11.66
 15 -23 3 8.98 9.54
 14 22 24 8.81 10.6
 14 20 24 4.51 10.72
 14 18 24 13.23 11
 14 6 22 -1.68 11.23
 14 0 20 6.47 11.03
 13 -27 -5 4.23 8.61
 12 28 22 6.04 8.59
 12 12 22 14.7 9.76
 12 4 20 121.37 12.01
 12 -16 8 36.72 9.1
 12 -18 6 3.49 8.91
 11 11 21 0.21 9.11
 10 -28 -12 0.38 7.25
 9 -19 1 13.33 7.21
 9 -31 -25 14.37 6.19
 8 48 10 0.47 3.9
 8 -20 -2 -2.84 6.78
 3 -3 5 2181.99 79.14
 0 32 4 16.42 6.13
 -1 43 -5 1.03 8.66
 -1 7 1 231.97 9.14
 -1 -5 -7 2307.75 82.87
 -2 28 0 3.06 6.39
 -3 33 -5 31.29 8.15
 -4 40 -14 0.77 9.35
 -5 5 -15 339.93 15.71
 -5 1 -19 130.55 9.82
 -6 28 -16 1.57 9.54
 -6 0 -34 23.39 11.65
 -7 31 -27 20.38 11.4
 -7 27 -23 18.45 11
 -7 21 -21 -0.69 10.84
 -7 19 -21 0.78 10.01
 -7 13 -23 35.49 9.94
 -7 9 -27 83.68 11.04
 -7 7 -31 -0.12 10.49
 22 14 26 2.63 15.23
 21 -7 19 0.88 12.79
 21 -13 15 -4.15 11.77
 20 16 26 -8.94 14.42
 18 -4 20 -4.91 11.63
 18 -16 12 1.5 10.61
 17 -1 21 1.39 12.13
 17 -5 19 -3.72 11.3
 16 30 24 1.91 11.39
 16 -6 18 5.26 11.11
 15 -7 17 10.42 10.64
 15 -27 -3 1.15 9.2
 14 40 20 -3.14 7.82
 14 -4 18 46.63 11.51
 13 15 23 19.48 10.73
 13 5 21 3.39 10.08
 13 -23 1 -2.46 9.31
 13 -29 -9 0.98 8.45
 11 29 21 1.24 7.98
 11 -5 15 245.15 14.67
 10 -26 -8 45.93 8.27
 9 -5 13 78.28 9.24
 8 4 16 28.03 7.55
 3 -19 -13 37.93 4.61
 0 20 6 0.77 3.73
 -2 0 -6 856.57 31.64
 -2 -10 -18 1.35 4.78
 -2 -14 -30 -0.48 7.38
 -3 7 -5 1849.86 67.56
 -3 -11 -29 68.7 8.57
 -4 38 -12 1.2 9.11
 -4 32 -8 53.93 9.31
 -4 26 -6 15.48 7.35
 -4 14 -6 108.23 8.04
 -4 -8 -30 10.37 8.46
 -5 33 -13 11.45 9.3
 -5 29 -11 6.06 8.52
 -6 36 -22 32.69 11.21
 -6 34 -20 16.05 10.94
 -6 32 -18 28.57 10.37
 -6 20 -14 57.4 8.94
 -6 2 -26 -1.93 8.68
 -6 0 -32 -0.58 10.23
 -7 23 -21 -1.36 9.3
 -7 17 -21 0 9.31
 -8 20 -36 -0.05 11.59
 23 9 25 10.5 15.18
 23 -3 21 -3.94 14.41
 22 16 26 -0.61 14.2
 21 9 25 1.27 15.84
 21 -3 21 -6.22 13.29
 20 22 26 1.5 14.68
 20 20 26 -0.88 14.57
 20 18 26 -0.07 14.46
 20 -14 14 2.18 11.84
 19 11 25 0.13 13.34
 19 -15 13 7.48 11.32
 18 -20 8 5 10.26
 17 25 25 -0.81 12.09
 17 15 25 2.61 12.42
 17 5 23 19.11 12.29
 16 -2 20 -4.44 11.15
 16 -12 14 1.51 10.33
 16 -24 2 2.98 9.47
 15 -3 19 10.45 10.65
 15 -15 11 1.56 10
 15 -21 5 16.22 9.55
 14 34 22 -1.34 9.16
 14 -28 -6 -0.85 8.81
 14 -30 -10 -3.1 8.92
 13 25 23 -0.18 9.79
 12 36 20 2.38 7.41
 11 -1 17 41.28 9.24
 11 -11 11 13.06 8.02
 11 -21 1 8.89 8.1
 10 -32 -26 0.74 6.38
 9 11 19 62.48 8.77
 9 -1 15 63.41 8.78
 9 -13 7 3.71 7.86
 9 -17 3 8.69 7.81
 7 -7 9 41.22 7.32
 7 -23 -9 17.86 6.33
 7 -25 -13 27.01 6.47
 5 19 15 54.32 5.49
 3 5 9 3.5 3.7
 2 38 6 -2.39 5.6
 0 22 6 9.68 4.23
 -1 27 3 68.18 6.58
 -2 34 -2 3.45 7.37
 -2 12 0 1.63 3.93
 -3 37 -7 19.71 8.84
 -5 11 -11 74.88 8.44
 -5 -5 -33 23.68 10.04
 -6 22 -14 -1.41 8.74
 -6 18 -14 -1.22 8.45
 -6 8 -18 210.8 12.77
 -6 6 -20 318.04 16.27
 -6 4 -22 428.96 20.05
 -7 31 -25 45.99 12
 -7 15 -21 -0.16 8.74
 -7 7 -29 25.06 10.18
 -8 24 -38 2.96 11.78
 -8 24 -36 -6.39 11.77
 -8 22 -40 0 11.84
 -8 22 -38 0.11 12.14
 -8 22 -36 0.99 11.83
 -8 22 -34 20.25 12.42
 -8 20 -40 11.33 13.23
 -8 20 -38 -0.16 12.1
 -8 20 -34 4.26 11.4
 -8 20 -32 33.13 11.67
 -8 18 -40 0 11.62
 -8 18 -38 2.68 12.46
 -8 18 -36 6.53 11.83
 -8 18 -34 11.91 12.58
 25 3 23 4.17 15.74
 24 6 24 3.72 15.83
 24 0 22 -3.06 15.34
 20 6 24 2.9 13.76
 20 0 22 -5.13 12.96
 20 -8 18 13.49 12.6
 19 -17 11 1.98 12.09
 18 8 24 9.89 12.8
 17 17 25 -0.1 12.38
 15 9 23 15.36 11.85
 13 35 21 0.84 8.23
 13 17 23 -1.74 10.13
 12 14 22 46.93 10.75
 12 -24 -2 3.75 8.31
 10 4 18 122.61 11.08
 10 -8 12 73.86 9.52
 10 -30 -18 0.72 7.08
 9 -15 5 44.95 8.21
 9 -23 -5 109.81 9.49
 8 12 18 4.43 7.04
 7 5 15 474.68 20.3
 6 26 16 -1.18 4.62
 5 21 15 86.17 5.88
 1 43 1 -6.91 7.27
 0 18 6 20.32 3.38
 0 -12 -12 3335.72 119.36
 0 -18 -26 -0.69 4.96
 -1 41 -3 4.42 8.22
 -3 29 -3 17.18 7.46
 -3 -5 -15 163.61 8.42
 -4 36 -10 2.2 8.98
 -4 8 -8 2368 86.51
 -4 0 -14 0.3 5.61
 -5 23 -9 11.14 7.26
 -5 21 -9 44.42 8.41
 -5 19 -9 27.53 7.66
 -5 -3 -25 125.93 10.39
 -6 30 -16 9.41 9.5
 -6 24 -14 36.47 9.15
 -6 16 -14 57.56 9.04
 -6 0 -30 79.24 11.29
 -7 33 -27 9.01 10.67
 -7 11 -23 29.01 9.18
 -7 9 -25 60.03 10.69
 -7 5 -35 29 11.43
 -7 5 -33 6.4 11.13
 -8 26 -38 2.69 11.78
 -8 26 -36 6.36 11.88
 -8 24 -40 14.58 12.87
 -8 24 -34 -3.31 11.52
 -8 24 -32 51.98 12.54
 -8 22 -32 9.57 11.13
 -8 18 -32 0.93 11.36
 -8 16 -38 -0 12.13
 -8 16 -36 -3.4 11.76
 -8 16 -34 3.57 12.39
 23 3 23 -1.27 14.4
 22 6 24 6 14.77
 22 0 22 7.74 14.49
 22 -8 18 1.53 13.07
 21 3 23 0.33 14.39
 20 -4 20 2.47 13.56
 20 -16 12 0.32 11.03
 19 -9 17 12.78 11.77
 18 -10 16 -5.85 12.33
 17 23 25 -0.58 12.57
 17 21 25 -0.76 12.52
 17 19 25 4.05 12.72
 17 -11 15 12.43 11.08
 16 4 22 -4.22 12.1
 15 -17 9 3.74 9.93
 15 -19 7 14.06 9.71
 14 -10 14 2.6 9.83
 14 -24 0 0.01 9.22
 13 23 23 7.15 10.1
 13 21 23 2.95 10.15
 13 -13 11 2.39 9.24
 13 -21 3 22.81 9.49
 12 26 22 12.93 9.35
 11 13 21 3.09 9.12
 11 -25 -5 75.16 9.25
 11 -29 -13 21.77 7.9
 10 12 20 1.01 8.28
 10 -22 -2 21.99 7.77
 9 29 19 4.67 6.47
 8 -10 8 10.15 7.04
 8 -28 -18 0 6.07
 6 6 14 15.44 6.62
 6 -6 8 307.43 14.1
 2 42 4 2.07 6.35
 -2 -12 -22 584.21 23.13
 -4 28 -6 -3.48 7.5
 -5 39 -17 7.26 9.61
 -5 17 -9 35.22 7.34
 -5 -1 -21 4.12 6.98
 -5 -5 -31 0.67 9.18
 -6 26 -14 3.26 9.74
 -7 7 -27 67.09 10.46
 -8 26 -34 14.38 11.74
 -8 22 -30 34.61 12.35
 -8 20 -30 -8.48 11.21
 -8 18 -30 18.52 10.78
 -8 16 -32 24.44 11.2
 -8 14 -38 3.51 12.41
 -8 14 -36 -5.95 12.9
 -8 14 -34 11.63 11.08
 23 11 25 -5.15 15.52
 22 -4 20 -2.88 14.37
 21 11 25 -2.54 15.47
 19 13 25 -0.47 13.2
 19 -1 21 -1.17 12.35
 18 2 22 -0.67 13.1
 16 28 24 -0.9 11.61
 16 -22 4 1.91 9.37
 15 31 23 -2.39 10.22
 14 8 22 56.89 12.47
 12 0 18 -2.52 9.04
 12 -4 16 -4.48 8.94
 11 5 19 11.25 10.17
 11 -13 9 41.96 8.71
 11 -19 3 89.09 9.39
 8 -4 12 319.43 15.53
 8 -18 0 3.08 6.64
 8 -30 -26 -0.47 5.51
 6 -24 -14 40.45 5.85
 4 -4 6 3.32 4.94
 4 -22 -16 3.56 3.92
 2 -4 2 3314.95 119.14
 1 1 3 531.4 19.35
 -1 13 3 221.7 9.23
 -4 -2 -16 13.21 5.89
 -4 -8 -28 105.36 9.77
 -5 37 -15 6.35 9.42
 -5 31 -11 1.62 8.73
 -5 25 -9 31.88 8
 -6 36 -20 7.71 10.22
 -6 34 -18 -1 9.82
 -6 10 -16 8.58 9.39
 -6 2 -24 85.16 9.78
 -6 0 -28 2.67 9.1
 -7 13 -21 1.01 8.18
 -7 5 -31 0.31 9.97
 -8 28 -36 3.1 11.38
 -8 28 -34 -6.85 11.33
 -8 26 -32 -0.59 11.45
 -8 24 -30 4.1 11.05
 -8 16 -30 1.43 10.51
 -8 14 -32 -1.35 10.54
 21 -9 17 6.49 12.1
 19 -5 19 -0.51 11.98
 16 14 24 0.38 11.85
 15 3 21 -1.08 10.55
 15 -9 15 23.86 11.3
 14 2 20 46.55 11.37
 13 7 21 -1.58 9.98
 13 1 19 14.93 10.1
 13 -7 15 87.05 10.91
 13 -15 9 9.53 9.7
 13 -17 7 16.61 9.57
 13 -19 5 49.48 9.72
 12 16 22 11.1 9.69
 12 6 20 9.77 9.44
 12 -30 -14 3.08 8.08
 12 -32 -20 6.2 7.32
 11 27 21 -2.29 8.1
 11 -15 7 91.2 9.68
 11 -27 -9 2.76 7.87
 11 -31 -19 3.22 7.18
 9 13 19 14.12 9.12
 9 -27 -13 8.97 6.82
 6 16 16 3.53 5.67
 6 -22 -10 3.63 5.33
 5 -5 7 298.21 13.18
 0 44 -2 6.13 7.68
 -1 -15 -23 38.82 5.33
 -2 30 0 136.95 9.41
 -3 35 -5 48.3 8.65
 -3 3 -7 184.59 9.28
 -3 -11 -27 91.43 8.53
 -5 35 -13 9.4 10.2
 -6 14 -14 12.03 7.88
 -7 29 -21 1.42 9.86
 -7 17 -19 23.37 9.72
 -8 28 -32 31.01 11.44
 -8 26 -30 51.22 11.88
 -8 22 -28 3.05 10.89
 -8 20 -28 6.13 10.44
 -8 18 -28 -0.83 10.02
 -8 12 -38 6.73 12.46
 -8 12 -36 6.89 11.84
 25 5 23 1.72 15.17
 24 8 24 0.11 15.15
 23 13 25 8.53 15.74
 23 -1 21 -3.05 14.54
 22 8 24 -8.43 15.97
 21 13 25 -0.42 14.56
 21 -1 21 0.11 13.58
 20 8 24 0.59 15.13
 20 -10 16 3.86 13.08
 19 15 25 3.29 13.49
 18 10 24 3.82 13.63
 18 -2 20 5.07 11.72
 18 -6 18 4.2 12.78
 17 7 23 0.42 12.83
 17 1 21 4.48 12.35
 17 -7 17 3.9 11.2
 17 -13 13 8.22 10.61
 17 -23 3 2.41 9.75
 16 -8 16 -4.86 11.72
 16 -16 10 -0.46 9.93
 16 -18 8 -2.08 9.81
 16 -20 6 -0.45 9.55
 15 11 23 4.65 14.45
 15 -25 -1 -3.61 9.76
 13 -25 -3 0.69 8.46
 13 -31 -15 5.66 8.06
 12 24 22 -0 9.11
 12 18 22 59.25 10.67
 12 -10 12 8.45 9.02
 11 15 21 -2.08 8.85
 11 -17 5 208.33 13.07
 10 0 16 -0.44 8.76
 9 5 17 325.97 16.43
 9 -25 -9 5.91 7.01
 8 28 18 1.38 5.92
 8 -12 6 8.98 6.87
 7 27 17 15.02 5.43
 5 49 5 2.83 5.78
 5 43 9 0.54 4.42
 5 39 11 0.87 3.47
 5 -23 -15 105.54 6.27
 4 48 4 0.12 6.14
 3 1 7 253.01 10.78
 0 38 2 18.02 6.82
 -1 -3 -5 784.91 28.48
 -2 6 -2 438.6 16.84
 -2 -14 -28 43.55 7.26
 -3 41 -9 2.96 8.78
 -3 11 -3 375.25 15.41
 -4 40 -12 11.36 9.2
 -4 34 -8 0.05 8.19
 -4 12 -6 3.66 5.38
 -4 4 -10 105.41 7.31
 -4 -6 -22 384.77 17.28
 -5 27 -9 24.97 8.51
 -5 15 -9 71.73 7.84
 -5 -5 -29 7.22 8.41
 -6 32 -16 -1.31 9.16
 -6 28 -14 35.11 9.74
 -7 25 -19 14.5 9.75
 -7 9 -23 47.02 9.33
 -7 5 -29 40.7 10.77
 -8 28 -30 -0.4 10.98
 -8 24 -28 6.23 10.47
 -8 16 -28 12.35 10.28
 -8 14 -30 48.09 11.65
 -8 12 -34 0 10.71
 24 2 22 12.19 14.73
 23 5 23 -3.02 14.58
 23 -5 19 0.33 12.1
 22 -10 16 0.4 12.48
 21 5 23 -3.52 13.85
 21 -5 19 -3.01 12.34
 19 25 25 5.5 13.95
 19 17 25 -2.59 13.61
 19 -11 15 -2.08 11.48
 18 -12 14 8.46 11.01
 16 26 24 21.9 9.46
 16 16 24 4.66 11.92
 16 0 20 26.91 11.49
 16 -26 -2 17.57 9.33
 14 -6 16 -1.67 9.77
 14 -22 2 12.54 8.81
 13 -3 17 71.22 10.89
 12 20 22 1.85 8.67
 12 -22 0 5.05 8.08
 12 -26 -6 5.81 8.04
 10 14 20 95.08 10.39
 10 -10 10 60.43 9.08
 9 -7 11 9.28 7.93
 8 14 18 122.95 8.25
 8 -14 4 7.24 7.18
 8 -16 2 3.26 6.66
 7 -3 11 32.06 6.65
 7 -9 7 57.18 7.03
 5 -21 -11 1.69 4.85
 4 -20 -12 173.78 8.39
 -1 39 -1 0.28 7.33
 -1 35 1 1.06 6.53
 -1 -17 -31 0.11 6.9
 -2 42 -6 1.03 8.36
 -3 31 -3 45.57 8.09
 -4 30 -6 9.38 7.84
 -5 9 -11 10.96 6.45
 -6 -2 -34 -0.78 10.5
 -7 33 -23 17.56 10.4
 -7 27 -19 11.02 10.36
 -7 15 -19 61.88 9.84
 -7 11 -21 2.11 8.78
 -7 7 -25 99.18 10.75
 -7 3 -35 28.8 11.46
 -8 30 -32 0.17 10.85
 -8 26 -28 3.15 10.43
 -8 22 -26 6.06 10.16
 -8 20 -26 0 9.92
 -8 12 -32 62.57 12.05
 24 10 24 -2.21 15.38
 23 15 25 -0 15.77
 22 2 22 -2.38 13.62
 21 15 25 -3.51 14.66
 21 -11 15 4.34 11.73
 19 23 25 1.51 13.94
 19 21 25 3.43 13.87
 19 19 25 1.75 13.93
 17 -3 19 1.03 11.28
 17 -21 5 9.44 10.56
 16 6 22 35.92 11.81
 16 -4 18 1.29 10.74
 15 -1 19 8.08 11.28
 15 -5 17 5.98 11.68
 14 32 22 2.07 9.69
 14 -2 18 -1.28 10.05
 12 -28 -10 2.06 7.82
 10 -20 0 0.1 7.16
 8 -22 -6 15.28 6.98
 7 15 17 64.1 7.25
 7 1 13 88.09 7.75
 7 -27 -19 11.03 5.7
 6 -18 -4 31.82 6.11
 4 42 8 -1.58 4.81
 3 47 3 2.67 6.23
 -2 -8 -14 65.68 4.98
 -3 39 -7 8.61 8.45
 -3 -9 -21 1.14 5.87
 -4 38 -10 31.51 9.39
 -4 -4 -18 17.27 6.14
 -5 33 -11 -5.91 8.75
 -5 -3 -23 67.59 8.48
 -6 6 -18 43.07 8.47
 -6 4 -20 86.21 9.41
 -6 0 -26 0.2 8.01
 -6 -2 -32 76.77 11.16
 -7 31 -21 1.09 10.54
 -7 3 -33 4.75 10.36
 -8 28 -28 25.95 11.34
 -8 24 -26 3.4 11.18
 -8 18 -26 0.11 10.55
 -8 14 -28 3.42 10.62
 -8 12 -30 1.64 10.74
 -8 10 -36 2.44 11.97
 -8 10 -34 23.56 11.33
 25 7 23 -0.67 15.24
 25 1 21 6.77 15.03
 24 -2 20 -2.92 13.39
 22 10 24 -3.45 16.36
 22 -6 18 -7.35 12.72
 21 17 25 9.93 14.91
 20 10 24 2.49 13.73
 20 -2 20 -2.99 13.89
 20 -6 18 1.05 11.86
 20 -12 14 0.47 11.26
 18 12 24 0.63 12.47
 18 4 22 3.62 12.13
 18 -14 12 16.15 10.7
 17 -17 9 -0.8 10.36
 17 -19 7 7.53 10.73
 16 24 24 15.85 11.62
 16 22 24 -2.06 11.65
 16 20 24 0.71 11.56
 16 18 24 0 11.37
 15 29 23 -5.97 10.82
 15 13 23 -0.44 11.09
 15 -11 13 13.17 10.5
 14 10 22 -1.78 10.44
 14 -14 10 2.06 9.57
 14 -26 -4 3.22 8.98
 11 41 17 0.27 5.48
 11 17 21 0.18 8.64
 10 36 18 0.37 5.85
 10 6 18 0.64 8.27
 9 27 19 6.51 6.77
 9 -29 -19 3.03 6.53
 8 6 16 -1.1 7.04
 7 -17 -1 14.31 6.45
 7 -29 -27 29.08 5.13
 6 50 6 -1.26 5.23
 6 44 10 1.1 3.83
 6 24 16 -3.66 4.94
 6 18 16 3.59 5.3
 4 4 10 118.4 6.85
 2 34 8 14.77 4.4
 1 31 7 38.35 5.27
 1 -7 -3 4.07 1.98
 1 -9 -5 355.89 13.2
 -1 45 -5 2.07 7.86
 -4 -8 -26 -0 6.88
 -5 39 -15 9.97 9.26
 -5 29 -9 9.37 8.34
 -5 13 -9 46.11 7
 -5 3 -15 897 34.81
 -5 1 -17 1120.81 42.8
 -6 36 -18 3.08 9.95
 -6 30 -14 0.78 9.06
 -6 22 -12 170.27 11.77
 -6 20 -12 1.54 7.45
 -7 5 -27 42.86 9.63
 -8 30 -30 6.2 11.12
 -8 26 -26 1.25 11.02
 -8 16 -26 -2.45 10.44
 21 21 25 -3.39 14.96
 21 19 25 1 14.7
 19 7 23 -0.05 12.88
 19 1 21 -0.99 13.26
 19 -7 17 -0.25 11.44
 19 -13 13 3.55 11.13
 15 5 21 1.83 10.65
 15 -23 1 3.8 9.05
 15 -27 -5 6.82 8.65
 14 -30 -12 10.62 8.58
 13 9 21 -0.21 9.84
 13 -27 -7 7.43 7.47
 13 -29 -11 1.77 8.24
 12 -12 10 2.65 8.16
 11 23 21 -1.83 8.58
 11 19 21 8.48 5.74
 11 1 17 45.44 9.12
 11 -3 15 123.62 10.99
 11 -23 -3 50.35 8.77
 10 26 20 27.04 8
 10 16 20 -0.82 8.19
 10 -12 8 31.33 8.01
 10 -24 -6 21.57 7.56
 10 -28 -14 7.27 7.12
 9 15 19 19.84 8.33
 9 -21 -3 105.65 8.9
 6 2 12 614.07 24.48
 6 -2 10 30.2 6.78
 6 -8 6 97 7.51
 0 42 0 -1.27 7.27
 0 34 4 -0 5.93
 -3 -7 -17 232.92 11
 -5 37 -13 13.22 9.12
 -5 -5 -27 59.44 8.84
 -6 34 -16 0.95 9.91
 -6 24 -12 13.11 8.23
 -6 18 -12 214.95 12.69
 -6 8 -16 5.38 7.43
 -6 2 -22 13.36 8.25
 -7 29 -19 -1.13 9.56
 -7 23 -17 49.5 10.48
 -7 21 -17 75.46 10.42
 -7 13 -19 36.49 8.79
 -7 3 -31 3.51 10.48
 -8 30 -28 0.09 10.68
 -8 10 -32 0.82 11.82
 24 12 24 -4.61 15.72
 24 4 22 -11.01 15.75
 23 7 23 -1.75 14.57
 23 1 21 -5.15 14.51
 21 7 23 7.51 14.61
 21 -13 13 0.28 11.07
 19 -3 19 2.52 11.9
 18 28 24 -1.04 3.74
 18 14 24 4.84 12.54
 18 -8 16 0.72 11.38
 18 -18 8 6.13 10.42
 18 -20 6 5.93 9.91
 17 3 21 0.87 11.6
 17 -9 15 -1.38 11.19
 16 -10 14 9.96 10.73
 15 37 21 -0.66 9.72
 14 -16 8 2.38 9.66
 14 -18 6 -0.01 9.25
 13 33 21 -0.77 8.5
 12 8 20 90.6 11.26
 12 2 18 52.64 9.99
 12 -20 2 15.81 8.33
 11 21 21 -4.31 8.53
 11 7 19 45.95 9.33
 10 -18 2 4.94 7.13
 9 1 15 62.56 8.73
 9 -3 13 74.75 8.7
 8 16 18 0.47 6.9
 7 -11 5 378.52 16.81
 6 20 16 1.13 5.04
 6 -28 -28 0 3.48
 5 3 11 8.32 5.13
 5 -17 -5 450.64 18.22
 4 0 8 273.67 11.97
 2 8 8 365.46 13.8
 1 41 3 -0 6.3
 1 37 5 22.22 5.86
 0 26 6 52.16 5.08
 -2 40 -4 3.21 7.83
 -3 23 -1 6.56 6.25
 -3 21 -1 4.87 5.72
 -4 36 -8 14.77 8.68
 -4 22 -4 -1.48 6.56
 -4 20 -4 148.97 9.53
 -5 -1 -19 113.8 8.81
 -6 -2 -30 2.77 8.98
 -7 35 -23 1.33 10.26
 -7 33 -21 -7.56 10.44
 -7 25 -17 55.1 10.77
 -7 7 -23 14.81 8.43
 -8 28 -26 -2.09 10.25
 -8 24 -24 19.41 10.71
 -8 22 -24 1.53 9.89
 -8 20 -24 30.01 10.19
 -8 18 -24 3.45 9.81
 -8 14 -26 -5.65 10.11
 -8 12 -28 20.17 10.57
 -8 10 -30 80.22 12.5
 -8 8 -36 0.08 11.1
 26 6 22 -3.79 15.45
 25 9 23 -0.27 15.29
 22 12 24 -0.74 14.91
 22 4 22 -0.98 13.73
 21 -7 17 -1.43 11.79
 20 12 24 0 12.59
 20 4 22 -0.24 12.29
 20 -14 12 -0.17 10.92
 19 -15 11 -3.39 10.8
 18 0 20 -7.1 11.91
 16 -24 0 13.47 9.21
 15 27 23 10.81 10.52
 15 -13 11 1.44 8.82
 14 12 22 41.3 11.43
 14 4 20 2.13 10.63
 13 3 19 2.96 9.89
 13 -23 -1 1.62 8.32
 12 34 20 1.3 7.64
 12 -6 14 72.69 9.82
 12 -14 8 1.01 8.44
 11 35 19 1.33 6.77
 10 -14 6 -3.36 7.97
 10 -26 -10 1.98 6.94
 8 26 18 30.88 6.57
 8 -6 10 549.44 23.22
 8 -26 -14 10.28 6.37
 7 25 17 37.83 5.99
 7 17 17 106.38 8.04
 7 7 15 75.69 7.78
 7 -13 3 98.87 8.57
 7 -15 1 17.65 6.16
 6 22 16 0.73 5.03
 6 -26 -20 47.54 5.61
 5 -1 9 121.7 7.6
 4 38 10 16.25 4.04
 4 -16 -6 16.92 4.52
 4 -24 -22 0.48 3.18
 3 41 7 5.6 5.2
 3 -5 3 843.64 31.44
 2 46 2 4.88 6.52
 2 -22 -26 0.46 3.03
 1 47 -1 1.45 7.18
 0 8 4 544.99 19.65
 -1 43 -3 6.29 8.39
 -2 32 0 -3.39 6.38
 -3 37 -5 10.72 7.88
 -3 19 -1 44.38 6.1
 -3 -11 -25 237.06 12.27
 -4 32 -6 0 7.66
 -4 24 -4 29.43 6.98
 -6 32 -14 22.97 9.38
 -6 26 -12 150.1 11.46
 -6 16 -12 -2.19 8.05
 -7 31 -19 6.51 10.28
 -7 9 -21 3.98 8.13
 -7 3 -29 41.73 9.99
 -8 26 -24 -2.48 10.06
 -8 8 -34 -0.09 11.34
 25 3 21 7.86 14.6
 21 -3 19 -3.85 12.19
 20 -16 10 0.61 10.45
 19 9 23 7.91 13.5
 19 -19 7 2.86 10.93
 18 16 24 -4.72 12.55
 18 6 22 4.42 12.16
 18 -4 18 4.78 11.73
 16 8 22 3.77 11.25
 15 -21 3 5.5 8.98
 14 30 22 0.07 9.74
 14 -8 14 32.61 9.99
 12 -2 16 -2.78 8.66
 12 -16 6 -0.52 8.39
 12 -18 4 10.28 8.55
 12 -32 -22 -1.78 7.07
 11 -9 11 2.49 8.77
 11 -29 -15 9.3 7.43
 10 24 20 -2.86 7.74
 10 -16 4 -2.64 7.07
 10 -30 -20 15.75 6.87
 9 17 19 36.63 7.07
 9 -9 9 10.63 7.34
 8 -24 -10 1.33 6.41
 5 9 13 341.4 14.05
 5 -7 5 1005.91 37.89
 0 16 6 1.03 2.61
 -1 -17 -29 10.9 6.35
 -2 2 -4 557.57 20.87
 -2 -14 -26 7.04 5.88
 -3 33 -3 49.09 8.01
 -3 25 -1 3.16 5.98
 -4 18 -4 11.12 5.91
 -4 10 -6 469.66 19.25
 -4 6 -8 32.62 5.5
 -5 35 -11 -0.97 8.43
 -5 31 -9 8.06 8.27
 -5 -7 -33 17.17 9.36
 -6 38 -18 5.47 9.59
 -6 0 -24 -0.39 7.81
 -7 27 -17 23.35 9.81
 -7 11 -19 33.12 8.59
 -7 5 -25 84.96 9.98
 -7 1 -35 22.09 11.15
 -8 32 -28 15.3 10.57
 -8 30 -26 1.55 11.04
 -8 16 -24 35.11 10.27
 -8 8 -32 70.55 12
 24 0 20 2.55 13.6
 23 9 23 3.72 14.81
 22 14 24 0.92 15.65
 22 -8 16 2.15 13.15
 20 14 24 3.78 13.61
 20 -8 16 -2.21 11.83
 18 26 24 17.15 11
 17 31 23 0.02 2.96
 17 -1 19 2.81 10.66
 17 -5 17 12.87 10.96
 16 2 20 1.69 9.43
 16 -12 12 17.75 10.26
 15 25 23 15.95 9.14
 15 17 23 0.97 11.01
 15 -7 15 16.59 10.81
 15 -15 9 6.84 9.4
 14 38 20 0 8.74
 13 -5 15 14.66 8.83
 13 -11 11 6.69 8.44
 12 40 18 3.84 6.73
 12 -24 -4 21.43 8.3
 11 45 15 -1.23 4.48
 11 -31 -21 0.68 6.93
 10 22 20 56.95 8.97
 10 20 20 -3.86 8.04
 10 -6 12 248.76 13.93
 9 25 19 5.97 7.1
 9 7 17 305.49 15.55
 6 8 14 163.08 9.58
 6 -16 -2 580.78 23.11
 5 -25 -21 -1.03 4.1
 4 -6 4 8.37 4.86
 -3 17 -1 107.37 7.25
 -4 26 -4 0 5.74
 -5 21 -7 92.69 8.74
 -6 36 -16 2.16 9.58
 -6 28 -12 -0.51 8.47
 -6 -2 -28 48.92 9.18
 -8 28 -24 17.05 11.39
 -8 12 -26 1.55 9.45
 -8 10 -28 -1.88 10.85
 -9 23 -39 1.03 11.77
 -9 23 -37 5.31 11.58
 -9 21 -39 5.37 11.94
 -9 21 -37 10.63 11.66
 26 8 22 -2.88 15.48
 25 11 23 -0.3 14.14
 24 6 22 1.16 14.34
 21 9 23 5.16 14.2
 20 -4 18 3.62 11.84
 19 3 21 6.23 12.21
 19 -9 15 8.96 11.54
 18 24 24 -4.17 12.96
 18 20 24 0.72 12.45
 18 18 24 -3.03 12.64
 18 -10 14 -0.39 10.7
 17 -11 13 4.1 10.64
 16 34 22 -1.53 10.97
 16 -6 16 -1.13 10.41
 16 -22 2 9.76 9.34
 15 23 23 5.86 10.92
 15 19 23 -2.94 11.41
 15 1 19 2.26 11.13
 15 -17 7 9.18 9.82
 15 -19 5 7.85 8.97
 14 0 18 30.35 10.33
 14 -24 -2 10.56 8.8
 13 39 19 -0.99 7.51
 13 11 21 -2.42 9.98
 13 -1 17 80.49 11.29
 13 -31 -17 0.18 7.78
 12 -30 -16 -4.58 7.69
 11 -21 -1 10.1 7.54
 10 2 16 -2.42 8.43
 9 -19 -1 13.59 7.12
 7 23 17 27.39 6.18
 7 19 17 71.66 7.13
 6 -10 4 130.69 8.32
 1 -21 -29 10.37 4.73
 -1 31 3 50.29 6.68
 -2 10 0 223.73 9.67
 -4 40 -10 2.16 8.5
 -5 23 -7 175.72 11.1
 -5 19 -7 103.97 8.65
 -5 11 -9 77.79 7.8
 -5 7 -11 60.42 6.87
 -6 14 -12 299.03 15.22
 -7 35 -21 0 9.89
 -7 29 -17 23.66 9.81
 -7 3 -27 121.31 11.59
 -7 1 -33 8.82 10.28
 -8 32 -26 2.78 10.58
 -8 24 -22 -3.52 10.79
 -8 22 -22 71.03 10.91
 -8 20 -22 -2.51 9.87
 -8 18 -22 98.87 11.69
 -8 14 -24 -2.82 9.38
 -8 8 -30 3.59 10.13
 -9 25 -39 7.7 12.32
 -9 25 -37 1.9 12.68
 -9 25 -35 3.09 11.16
 -9 23 -35 7.91 12.29
 -9 21 -35 2.02 11.51
 -9 19 -39 2.3 12.25
 -9 19 -37 13.29 11.78
 -9 19 -35 16.79 12.89
 -9 17 -39 1.23 12.01
 -9 17 -37 6.89 11.43
 23 3 21 -1.82 13.82
 22 16 24 -0.32 14.88
 22 6 22 -4.47 13.82
 22 -4 18 0.28 12.53
 21 3 21 5.87 13.23
 21 -9 15 -5.74 12.94
 20 16 24 -3.54 13.49
 20 6 22 6.05 12.99
 18 22 24 0.31 12.55
 17 13 23 -4.05 11.73
 17 -23 1 0.43 9.11
 16 -2 18 27.73 11.09
 15 21 23 0 10.97
 15 7 21 3.13 11.29
 15 -3 17 41.66 11.92
 15 -25 -3 6.02 8.8
 14 14 22 0.85 10.46
 14 -4 16 -4.29 9.64
 13 -21 1 5.36 8.24
 12 10 20 -3.85 9.44
 11 -27 -11 3.22 7.29
 10 8 18 66.41 9.04
 9 23 19 5.78 7.31
 9 21 19 9.47 7.36
 8 24 18 -2.29 6.37
 8 20 18 0.65 6.64
 8 2 14 64.78 7.59
 8 -20 -4 40.38 6.84
 8 -28 -20 25.77 6.16
 7 51 7 -0.9 4.48
 7 21 17 63.56 6.77
 4 46 6 0.93 5.35
 -2 44 -6 0.27 7.97
 -2 22 2 -1.08 5.02
 -2 20 2 602.67 23.29
 -3 27 -1 5.61 6.32
 -3 5 -5 112.95 6.71
 -4 16 -4 71.89 6.78
 -4 -6 -20 3.08 6.05
 -5 39 -13 2.01 8.84
 -5 25 -7 62.11 8.09
 -5 -3 -21 -0.25 6.49
 -5 -5 -25 126.64 10.15
 -5 -7 -31 -1.6 8.94
 -6 34 -14 2.43 8.89
 -6 4 -18 227.38 12.48
 -6 -4 -34 46.99 10.61
 -7 33 -19 5.47 10.21
 -8 6 -36 4.73 11.83
 -9 25 -33 7.96 11.01
 -9 23 -33 4.07 11.02
 -9 21 -33 -0.53 11.06
 -9 19 -33 4.02 11.92
 -9 17 -35 16.69 12.39
 25 5 21 -1.69 14.45
 23 11 23 -6.8 14.94
 22 18 24 4.84 14.7
 20 18 24 -0 13.66
 19 11 23 4.14 12.95
 17 5 21 -1.21 11.25
 16 10 22 20.39 11.83
 16 -14 10 23.93 10.37
 16 -20 4 2.51 9.53
 16 -26 -4 0.69 9.38
 14 28 22 4.97 9.73
 13 31 21 -1.92 8.8
 13 -13 9 7.5 8.38
 11 9 19 20.44 8.74
 11 -11 9 31.18 7.98
 10 -2 14 7.8 7.99
 9 41 15 0.29 3.48
 9 -11 7 247.27 13.21
 8 22 18 25.98 6.73
 8 -2 12 -0.77 6.56
 7 -5 9 160.09 9.86
 6 -12 2 744.19 28.8
 6 -14 0 793.73 30.55
 5 47 7 0.63 4.87
 2 -6 0 1510.95 54.69
 1 45 1 -2.68 6.63
 0 46 -2 4.27 7.22
 -1 37 1 1.29 6.49
 -2 38 -2 -2.2 7.21
 -2 24 2 153.65 8.65
 -3 9 -3 433.61 17.24
 -3 -13 -31 0.67 7.46
 -4 34 -6 6.93 8
 -4 28 -4 13.93 7.08
 -4 -10 -30 223.45 13
 -5 33 -9 1.23 8.27
 -5 17 -7 138.43 9.45
 -6 30 -12 64.2 9.84
 -6 6 -16 3.72 7.52
 -6 2 -20 498.67 21.7
 -7 23 -15 90.11 10.26
 -7 21 -15 127.96 10.94
 -7 13 -17 158.49 11.38
 -7 7 -21 -3.08 8.91
 -7 1 -31 1.04 10.06
 -8 16 -22 -0.05 9.04
 -8 10 -26 -2.03 9.25
 -8 6 -34 26.18 11.14
 -9 27 -35 7.54 11.16
 -9 27 -33 -2.38 11.04
 -9 23 -31 -0.3 11.19
 -9 21 -31 -1.82 11.21
 -9 17 -33 0.75 11.74
 -9 15 -37 12.54 11.62
 -9 15 -35 6.28 11.14
 24 8 22 5.54 14.7
 24 2 20 6.3 14.26
 23 -1 19 0.78 13.15
 23 -5 17 5.61 12.62
 22 -10 14 4.09 11.73
 21 11 23 -6.06 14.98
 20 24 24 1.31 14.12
 20 22 24 -4.9 14.02
 20 20 24 6.46 13.69
 20 -10 14 -3.31 11.3
 19 -1 19 2.18 11.69
 19 -5 17 -0.26 11.32
 19 -11 13 2.36 10.72
 18 2 20 13.22 12.58
 17 29 23 1.19 3.01
 17 -13 11 -0.16 10.44
 16 -16 8 3.05 10.38
 16 -18 6 -2.14 9.64
 14 16 22 29.67 10.97
 14 6 20 71.67 12.35
 13 -19 3 20.64 8.71
 13 -25 -5 7.08 8.19
 12 -8 12 140.53 10.71
 11 3 17 96.47 10.67
 10 -22 -4 0.54 7.23
 9 -17 1 9.5 6.77
 9 -27 -15 27.94 6.87
 8 8 16 -4.44 6.98
 7 -25 -15 32.12 6.08
 5 -15 -3 381.37 15.74
 3 45 5 2.99 5.51
 2 -12 -6 6.08 3.03
 0 28 6 0.28 4.55
 -1 41 -1 -4.01 7.41
 -2 -12 -20 117.91 7.28
 -4 38 -8 0.42 8.34
 -5 37 -11 3.67 8.63
 -5 27 -7 55.11 8.42
 -6 -2 -26 -1.77 7.6
 -6 -4 -32 3.2 9.29
 -7 31 -17 14.96 9.42
 -7 25 -15 33.03 9.55
 -7 19 -15 117.48 10.5
 -7 9 -19 55.78 9.78
 -7 5 -23 57.41 9.14
 -8 12 -24 62.22 10.22
 -8 8 -28 29.2 9.87
 -8 6 -32 -2.91 10.84
 -9 25 -31 5 10.91
 -9 19 -31 5.48 10.49
 21 -1 19 -2.76 12.37
 21 -5 17 4.15 11.84
 21 -11 13 -2.21 11.19
 18 -6 16 1.78 11.97
 18 -12 12 -3.84 10.44
 17 15 23 -1.23 11.98
 17 -21 3 5.95 9.41
 16 4 20 37.77 12.02
 15 35 21 -0.4 9.8
 15 -9 13 3.61 10.11
 14 -22 0 23.16 9
 14 -26 -6 -1.73 8.63
 13 13 21 3.74 9.64
 13 5 19 28.13 10.05
 13 -15 7 46.31 9.64
 13 -17 5 71.88 9.94
 12 4 18 2.27 8.89
 12 -28 -12 40.95 8.37
 11 -19 1 12.03 7.5
 9 -13 5 292.73 14.56
 8 -8 8 312.27 14.76
 7 -23 -11 1.91 5.54
 5 -9 3 408.66 16.74
 3 37 9 0.52 4.1
 2 40 6 -1.66 5.43
 0 40 2 2.27 6.47
 0 -18 -24 -0.32 4.14
 -1 -9 -11 52.24 3.6
 -2 18 2 68.72 5.52
 -4 0 -12 939.07 35.51
 -4 -2 -14 405.91 16.92
 -6 38 -16 0.69 9.21
 -6 22 -10 0.33 7.29
 -6 12 -12 9.06 7.41
 -7 35 -19 2.56 9.68
 -7 17 -15 93.65 9.82
 -8 14 -22 136.77 11.76
 -9 27 -31 -3.07 12.13
 -9 23 -29 15.63 10.74
 -9 21 -29 11.1 10.81
 -9 17 -31 3.44 10.3
 -9 15 -33 0.6 10.55
 -9 13 -37 5.33 11.89
 25 1 19 -8.58 14
 24 -2 18 3.08 13.23
 23 13 23 -3.23 15.51
 23 5 21 -5.86 13.86
 22 8 22 1.47 14.04
 22 2 20 3.22 13.64
 20 8 22 0.7 12.86
 20 2 20 4.42 13.21
 19 13 23 -0.41 12.78
 19 5 21 -0.38 12.47
 18 -2 18 3.06 12.13
 17 27 23 7.02 11.29
 17 -7 15 14.29 12.91
 17 -15 9 4 10.76
 17 -19 5 6.66 9.32
 16 32 22 8.03 10.94
 16 -8 14 -3.76 11.04
 15 9 21 1.15 11.39
 15 -27 -7 0.84 8.6
 14 26 22 7.68 9.92
 13 -29 -13 1.85 7.94
 12 -22 -2 58.57 8.68
 11 -1 15 75.56 9.44
 11 -13 7 134.54 10.67
 10 -8 10 275.85 15.04
 9 35 17 3.69 5.61
 9 -5 11 17.09 7.49
 9 -15 3 107.96 8.56
 9 -25 -11 -0.55 6.55
 7 35 15 7.08 3.88
 -2 42 -4 4.39 7.99
 -2 26 2 1.03 5.41
 -3 35 -3 15.51 7.37
 -3 29 -1 5.57 6.49
 -3 15 -1 210.31 9.92
 -3 -3 -11 15.86 3.96
 -5 -7 -29 50.35 8.71
 -6 32 -12 -1.94 8.58
 -6 24 -10 219.16 12.92
 -6 20 -10 206.51 12.06
 -6 0 -22 264.31 14.08
 -7 27 -15 36.8 10.92
 -7 3 -25 52.31 9.34
 -7 1 -29 24.73 10.51
 -8 30 -22 20.62 10.61
 -8 20 -20 98.41 11.45
 -8 6 -30 101.96 11.89
 -9 29 -31 0.05 10.64
 -9 25 -29 18.27 10.86
 -9 19 -29 11.7 10.32
 -9 15 -31 3.13 10.87
 -9 13 -35 15.82 11.21
 25 7 21 2.39 14.78
 24 10 22 -4.83 14.82
 22 -6 16 4.92 11.85
 21 13 23 6.85 15.21
 21 5 21 -4.77 12.96
 20 -6 16 -2.16 11.78
 20 -12 12 0.13 10.93
 19 -13 11 -2.41 11.02
 18 -14 10 5.75 11.11
 17 17 23 -0.51 11.88
 17 1 19 -0.67 10.91
 17 -17 7 4.28 9.35
 16 12 22 0.8 11.54
 15 3 19 7.15 10.4
 15 -23 -1 2.09 8.68
 14 24 22 39.59 8.73
 14 20 22 5.2 10.44
 14 -12 10 65.23 10.56
 14 -28 -10 34.74 8.95
 13 -7 13 26.36 9.08
 12 32 20 3.57 8.05
 12 12 20 57.89 10.08
 12 -32 -24 -0.4 6.72
 11 -15 5 258.6 13.98
 11 -17 3 57.09 8.28
 9 9 17 63.6 8.26
 9 3 15 126.08 9.97
 9 -29 -21 3.12 6.11
 7 9 15 469 19.75
 6 -4 8 159.31 9.07
 5 -13 -1 72.75 5.95
 4 -8 2 2.22 4.17
 4 -14 -4 0.37 4.02
 2 44 4 0.93 5.82
 0 36 4 17.45 5.99
 -3 -9 -19 5.84 5.21
 -4 30 -4 -3.48 7.21
 -4 14 -4 3.29 4.96
 -4 2 -10 1376.71 50.94
 -4 -10 -28 1.36 7.09
 -5 29 -7 45.38 8.32
 -5 15 -7 339.54 15.54
 -5 1 -15 709.01 28.06
 -6 36 -14 4.52 9.03
 -6 26 -10 8.15 8.11
 -6 18 -10 10.42 7.32
 -6 -4 -30 123.59 11.4
 -7 33 -17 15.27 9.56
 -7 11 -17 209.31 12.85
 -8 18 -20 1.28 8.9
 -8 10 -24 -0.19 8.69
 -8 4 -36 -4.62 10.89
 -9 27 -29 9.86 10.59
 -9 17 -29 4.94 9.91
 -9 13 -33 -0.23 10.34
 23 15 23 9.65 15.03
 22 -2 18 7.27 12.55
 21 -13 11 0.43 11.13
 20 -2 18 4.77 12.13
 19 15 23 -6.51 12.78
 18 10 22 0.34 13.01
 18 -16 8 -5.88 9.91
 18 -18 6 1.67 9.77
 18 -20 4 -0.64 9.79
 17 25 23 -0.76 11.84
 17 19 23 -6.87 11.89
 17 7 21 -4.88 12.01
 17 -3 17 7.59 10.52
 16 -24 -2 2.52 8.65
 14 22 22 4.94 10.1
 14 -6 14 -4.8 8.93
 14 -20 2 36.88 9.34
 13 29 21 -0.63 8.85
 13 15 21 3.07 9.75
 12 44 16 1.55 5.92
 12 0 16 9.6 9.21
 12 -4 14 21.8 8.53
 12 -10 10 135.99 10.74
 11 11 19 29.67 9.1
 10 -28 -16 1.55 6.72
 8 -18 -2 131.15 9.14
 7 -1 11 1.35 5.95
 5 -11 1 101.2 6.85
 4 12 12 393.97 15.61
 3 -7 1 59.78 4.61
 3 -13 -5 603.86 22.69
 0 44 0 2.17 6.93
 -1 -13 -17 170.27 7.64
 -1 -17 -27 20.02 5.67
 -2 -10 -16 8.58 4.11
 -3 -1 -9 15.33 4.38
 -3 -11 -23 138.99 8.98
 -3 -13 -29 57.63 7.74
 -4 42 -10 16.64 8.62
 -5 35 -9 4.76 8.42
 -5 9 -9 328.48 14.8
 -5 3 -13 472.57 19.72
 -5 -1 -17 1104.45 42.08
 -7 29 -15 32.39 9.46
 -8 34 -24 0.16 10.83
 -8 32 -22 0.98 10.01
 -8 28 -20 31.78 10.04
 -8 16 -20 145.14 11.66
 -8 8 -26 0.33 8.73
 -8 4 -34 2.94 10.35
 -9 29 -29 -1.32 10.52
 -9 25 -27 16.27 10.44
 -9 23 -27 11.12 10.45
 -9 21 -27 19.74 10.09
 -9 19 -27 17.96 10.36
 -9 15 -29 12.54 10.34
 -9 13 -31 0.85 10.22
 -9 11 -37 9.14 11.4
 -9 11 -35 18.78 10.86
 26 6 20 1.85 14.18
 24 4 20 0.09 14.47
 23 17 23 -9.42 16.4
 23 1 19 -0.49 14.32
 22 10 22 7.6 14.03
 21 15 23 1.24 12.97
 21 -7 15 -1.37 11.69
 20 10 22 -0.08 14.46
 20 -14 10 10.52 10.7
 19 -7 15 10.53 11.19
 19 -15 9 6.67 10.08
 19 -19 5 6.64 10.07
 17 23 23 4.54 11.97
 17 21 23 -0.41 12.02
 16 0 18 -4.25 10.26
 16 -4 16 0.09 10.27
 15 -5 15 41.96 11.54
 14 36 20 5.07 8.88
 14 8 20 4.23 10.2
 14 2 18 -1.94 9.73
 14 -14 8 47.88 10.35
 13 1 17 79.2 10.61
 13 -3 15 177.07 12.99
 13 -31 -19 3.77 6.85
 11 33 19 4.77 7.27
 11 -23 -5 6.11 7.54
 11 -31 -23 3.8 6.57
 10 34 18 -2.46 6.34
 10 10 18 1.8 7.53
 10 -20 -2 134.63 9.76
 10 -30 -22 -3.28 6.42
 8 -10 6 33.97 6.74
 1 33 7 15.54 4.75
 -1 45 -3 3.31 7.28
 -1 33 3 27.82 6.25
 -3 -5 -13 582.49 22.44
 -4 36 -6 26.18 8.73
 -4 -4 -16 3.65 5.29
 -5 -5 -23 66.74 8.2
 -6 28 -10 145.96 11.16
 -6 16 -10 422.61 18.81
 -7 37 -19 5.24 9.21
 -7 1 -27 109.15 10.63
 -7 -1 -33 6.05 10.1
 -8 12 -22 4.52 8.59
 -8 6 -28 4.76 9.23
 -9 27 -27 19.05 10.79
 -9 17 -27 33.12 10.51
 25 9 21 2.81 14.82
 24 12 22 -8.54 15.25
 23 7 21 -10.71 14.89
 23 -3 17 -0.19 12.32
 21 1 19 4.17 12.43
 20 -16 8 6.61 11.13
 19 27 23 0.2 13.38
 19 17 23 3.43 12.53
 19 1 19 0.4 11.84
 19 -17 7 3.62 10.38
 18 4 20 6.11 11.67
 18 -8 14 4.81 11.3
 17 -9 13 7.69 11.46
 16 -10 12 -0.73 10.47
 15 -1 17 14.41 10.16
 14 -2 16 1.68 9.94
 14 -16 6 0.8 9.87
 14 -18 4 19.41 9
 13 -23 -3 12.34 8.23
 12 -20 0 167.16 11.56
 12 -30 -18 6.01 7.33
 11 -29 -17 12.3 7.19
 10 4 16 2.07 7.85
 7 -27 -21 -0.25 5.2
 6 48 8 1.86 4.17
 6 10 14 3.33 5.5
 6 4 12 -0.22 5.3
 -1 11 3 35.05 3.2
 -1 -15 -21 0.44 4.3
 -2 28 2 86.04 7.2
 -2 -14 -24 54.91 6.15
 -3 43 -7 6.73 8.6
 -4 8 -6 24.94 4.94
 -5 39 -11 4.44 8.55
 -6 34 -12 29.36 8.79
 -6 -2 -24 90.17 9.25
 -7 31 -15 11.03 9.6
 -7 7 -19 50.6 9.04
 -7 5 -21 3.29 8.34
 -8 30 -20 -2.24 9.54
 -8 4 -32 73.85 11.97
 -9 11 -33 8.7 10.65
 25 3 19 2.75 14.74
 24 0 18 -1.12 13.87
 22 4 20 5.45 13.92
 22 -8 14 0.95 11.82
 21 17 23 -3.33 14.04
 21 7 21 0.42 13.14
 21 -3 17 9.62 13.26
 20 -8 14 -4.74 11.31
 19 25 23 11.02 12.98
 19 19 23 4.58 13.03
 19 -3 17 6.38 11.58
 18 12 22 9.17 12.06
 16 6 20 -1.21 10.6
 15 11 21 4.95 10.92
 15 -21 1 1.67 9.53
 13 27 21 -2.9 9.21
 13 17 21 -10.56 9.83
 13 7 19 13.59 9.76
 12 14 20 2.07 9.04
 12 -12 8 84.28 9.46
 11 -7 11 3.38 7.68
 10 -10 8 171.78 11.26
 10 -26 -12 31.98 7.24
 7 -7 7 519.55 21.3
 6 -24 -16 -0 4.98
 5 11 13 71.41 5.97
 5 -3 7 40.16 5.29
 5 -19 -9 27.63 5.25
 4 -10 0 1.21 3.92
 4 -12 -2 46.76 4.9
 3 7 9 451.22 17.22
 2 0 4 -0.11 2.05
 2 -8 -2 194.75 8.08
 -2 16 2 1210.95 44.47
 -3 31 -1 3.48 6.76
 -4 40 -8 18.19 8.47
 -4 -8 -22 3.59 5.55
 -5 31 -7 28.4 8.18
 -5 -7 -27 61.38 8.44
 -6 10 -12 436.49 19.4
 -6 -4 -28 1.64 7.97
 -7 35 -17 9.13 9.4
 -7 23 -13 51.3 9.35
 -7 21 -13 35.99 8.09
 -7 3 -23 66.6 9.36
 -7 -1 -31 -3.28 9.87
 -8 34 -22 40.47 10.65
 -8 24 -18 2.75 8.85
 -8 14 -20 -3.03 9.16
 -9 29 -27 24.31 11.02
 -9 25 -25 8.73 10.1
 -9 23 -25 24.6 11.26
 -9 21 -25 12.51 10.88
 -9 15 -27 28.94 10.24
 -9 13 -29 12.28 10.55
 -9 11 -31 -4.26 9.77
 -9 9 -37 9.41 11.61
 26 8 20 -4.61 14.75
 24 14 22 1.59 15.09
 22 12 22 -7.12 14.48
 21 21 23 -4.43 14.2
 21 19 23 1.85 13.93
 19 23 23 0 13.16
 19 21 23 0.04 12.94
 17 9 21 -2.12 11.37
 16 16 22 4.7 11.17
 16 -22 0 -2.14 8.87
 15 33 21 -3.35 9.97
 15 -13 9 7.36 9.49
 14 -24 -4 -1.13 8.36
 13 -9 11 0.96 8.09
 12 30 20 5.75 8.26
 12 6 18 44.97 9.55
 11 5 17 132.84 11.23
 10 -4 12 61.29 8.58
 9 -21 -5 23.63 7.01
 8 10 16 1.27 6.75
 8 -12 4 6.26 7.74
 8 -16 0 271.36 13.19
 6 0 10 1039.7 39.28
 6 -22 -12 160.21 8.54
 5 5 11 42.26 5.49
 2 26 10 0.95 1.85
 2 -10 -4 43.4 3.54
 1 43 3 -0.74 6.25
 1 39 5 8 5.53
 -2 40 -2 15.77 7.52
 -4 32 -4 8.7 7.37
 -5 13 -7 290.47 13.55
 -5 5 -11 39.82 5.88
 -5 -3 -19 129.25 8.99
 -6 38 -14 1.72 8.82
 -6 30 -10 -2.01 8.84
 -6 4 -16 6.02 7.16
 -6 2 -18 13.23 6.71
 -7 25 -13 19.57 8.46
 -7 19 -13 68.31 8.62
 -7 9 -17 176.44 12.31
 -8 26 -18 30.05 9.37
 -8 8 -24 31.71 9.03
 -8 4 -30 8.93 10.15
 -9 19 -25 42.61 10.35
 -9 9 -35 7.58 9.46
 25 11 21 8.96 14.95
 24 6 20 2.61 14.72
 23 9 21 1.21 14.9
 22 0 18 -3.38 12.72
 22 -4 16 0 11.84
 21 -9 13 -1.37 11.25
 20 12 22 -3.35 13.44
 19 -9 13 7.95 11.73
 18 0 18 1.53 10.74
 18 -4 16 0.3 10.56
 17 3 19 2.24 11.23
 17 -23 -1 -6.95 9.56
 16 -26 -6 -0.06 8.62
 15 -15 7 8.26 9.26
 15 -19 3 13.37 9.3
 15 -25 -5 15.44 8.7
 13 37 19 -2.95 8.12
 13 25 21 -0.33 9.03
 13 19 21 2.59 9.57
 12 -14 6 10.8 7.68
 12 -18 2 104.64 9.77
 12 -24 -6 1.75 7.64
 11 13 19 6.82 8.4
 10 0 14 32.21 8.07
 10 -18 0 121.35 9.29
 9 -7 9 29.14 7.29
 8 4 14 -0.07 6.8
 8 -4 10 6.46 6.34
 8 -14 2 83.59 7.96
 8 -26 -16 -2.42 5.9
 4 6 10 4098.23 147.57
 3 -9 -1 -0.7 3.68
 3 -11 -3 396.93 15.41
 0 30 6 3.89 4.71
 -1 39 1 -0.1 6.53
 -2 36 0 1.13 6.52
 -3 1 -7 289.53 12.03
 -4 4 -8 647.42 25.02
 -6 14 -10 1.6 7.12
 -7 27 -13 16.76 9
 -8 32 -20 22.23 10.32
 -8 6 -26 4.13 8.67
 -9 31 -27 8.42 10.74
 -9 27 -25 13.92 10.62
 -9 17 -25 29.85 11.02
 -9 9 -33 5.06 10.51
 -10 22 -40 0 10.71
 -10 22 -38 -6.83 11.55
 23 3 19 2.72 14.03
 22 -10 12 0.46 11.05
 20 0 18 -4.64 12.42
 20 -4 16 -0.61 12.44
 18 14 22 6.61 12.08
 18 -10 12 13.77 11.18
 17 -5 15 2.48 10.84
 17 -11 11 -1.59 11.76
 16 18 22 21.9 11.63
 15 13 21 -4.03 11.11
 15 5 19 8.59 10.1
 15 -17 5 12.83 8.95
 14 10 20 36.32 11.11
 14 -8 12 4.09 7.97
 13 23 21 8.26 6.36
 13 -21 -1 2.04 8.05
 12 -16 4 26.13 7.99
 11 -27 -13 14.8 7.37
 10 40 16 2.73 5.23
 10 12 18 96.45 9.51
 10 -12 6 1.6 7.51
 9 11 17 149.96 10.34
 4 -2 6 101.88 6.36
 2 36 8 1.75 4.31
 -1 -1 -3 566.92 20.6
 -3 41 -5 9.81 7.8
 -3 13 -1 208 9.66
 -4 12 -4 270.25 12.14
 -4 -10 -26 -1.04 6.69
 -5 37 -9 -1.97 8.19
 -6 6 -14 13.73 6.81
 -6 0 -20 -1.13 6.8
 -7 33 -15 5.46 8.96
 -7 17 -13 38.04 8.04
 -7 1 -25 233.39 13.74
 -7 -1 -29 31.26 9.93
 -8 28 -18 2.17 9.15
 -8 12 -20 156.53 11.69
 -8 2 -34 28.36 10.6
 -9 29 -25 19.12 10.73
 -9 13 -27 8.56 10.97
 -9 11 -29 2.07 10.94
 -10 24 -38 -0.29 11.43
 -10 24 -36 0.66 11.5
 -10 22 -36 2.89 12.35
 -10 20 -38 2.71 11.28
 -10 20 -36 -5.03 11.27
 25 5 19 12.24 14.27
 23 -5 15 -3.08 12.56
 22 14 22 2.36 13.55
 22 6 20 0.65 14.13
 21 9 21 4.19 13.45
 20 14 22 -2.12 12.87
 20 -10 12 8.37 11.62
 19 9 21 -4.97 12.38
 19 3 19 6.95 12.74
 18 30 22 -0.57 2.27
 18 6 20 15.63 12.43
 17 -1 17 2.54 11.03
 16 26 22 12.82 11.6
 16 20 22 -1.54 10.85
 16 2 18 7.94 9.06
 16 -6 14 3.22 10.61
 16 -14 8 -0.63 9.38
 16 -20 2 4.31 9.08
 15 -7 13 25.97 9.57
 14 4 18 45.59 10.49
 13 -11 9 11.49 8.38
 13 -25 -7 13.74 8.1
 13 -29 -15 14.89 7.71
 12 38 18 3.94 7.13
 12 16 20 52.87 9.98
 11 -21 -3 2.91 7.23
 10 -14 4 133.99 10.24
 10 -16 2 99.73 8.88
 9 45 13 -5.52 1.26
 8 0 12 179.91 10.55
 8 -24 -12 80.71 7.37
 4 50 4 -1.34 5.42
 3 15 11 4.1 3.15
 3 -1 5 183.91 8.27
 2 48 2 0.86 6.03
 -1 43 -1 -0 7.55
 -2 44 -4 1.45 7.39
 -2 -16 -30 72.48 7.78
 -3 -13 -27 169.7 10.12
 -4 38 -6 6.52 8.04
 -4 -6 -18 224.44 11.04
 -5 33 -7 35.54 8.24
 -6 36 -12 2.16 8.52
 -6 32 -10 55.36 9.28
 -7 37 -17 5.46 9.25
 -7 29 -13 14.47 9.21
 -8 16 -18 1.22 7.92
 -9 25 -23 1.86 9.58
 -9 23 -23 1.1 10.29
 -9 21 -23 19.42 9.92
 -9 15 -25 19.18 10.24
 -9 9 -31 1.82 10.52
 -10 26 -36 -3.02 10.95
 -10 24 -34 8.33 11.49
 -10 22 -34 11.18 11.5
 -10 20 -34 19.04 11.3
 -10 18 -38 2.64 11.48
 -10 18 -36 -0.33 11.13
 26 10 20 4.86 15.02
 25 13 21 -13.06 16.35
 24 8 20 -0.42 13.97
 24 2 18 3.78 14.03
 23 11 21 9.86 15.18
 21 -5 15 1.76 11.67
 21 -11 11 -3.32 11.05
 19 -5 15 -3.16 10.8
 19 -11 11 -0.96 10.27
 18 16 22 8.58 12.19
 17 -21 1 0.68 9.47
 16 24 22 -6.93 11.28
 16 22 22 4.71 11.29
 16 8 20 36.76 11.43
 16 -16 6 2.91 8.77
 16 -18 4 1.53 8.8
 15 31 21 3.64 10.05
 15 -27 -9 -0 7.39
 14 -26 -8 20.53 8.28
 13 9 19 6.56 9.39
 12 28 20 10.52 8.69
 12 -26 -10 38.82 8
 12 -28 -14 6.92 7.48
 11 39 17 1.09 6.26
 11 31 19 0.73 7.37
 11 1 15 70.74 9.58
 11 -9 9 24.49 8.03
 7 11 15 370.21 16.35
 7 -9 5 839.36 32.4
 7 -17 -3 160.93 9.31
 6 34 14 -0.83 2.98
 6 -18 -6 8.88 5.11
 5 1 9 124.78 7.29
 4 -18 -10 223.6 9.79
 -3 -7 -15 429.98 17.18
 -5 41 -11 2.19 8.44
 -5 25 -5 42.26 6.46
 -5 23 -5 65.18 7.63
 -5 21 -5 319.92 15.02
 -6 -4 -26 2.39 7.51
 -6 -6 -32 192.85 13.55
 -8 34 -20 7.2 9.74
 -8 30 -18 6.91 9.31
 -8 4 -28 49.96 9.83
 -8 2 -32 -1.2 10.35
 -9 31 -25 15.68 10.72
 -9 27 -23 4.18 11.54
 -9 19 -23 18.12 9.97
 -9 7 -35 30.35 11.05
 -10 26 -34 -1.97 10.66
 -10 18 -34 -2.44 10.66
 -10 16 -38 7.04 12.5
 25 1 17 5.11 13.37
 22 16 22 -3.02 14.01
 21 -1 17 0.48 12.03
 19 -1 17 -0.1 11.25
 18 -12 10 15.73 10.32
 16 -2 16 -1.77 9.99
 15 15 21 1.79 10.61
 15 1 17 12.14 10.57
 14 34 20 -1.12 8.99
 14 -22 -2 -1.24 8.16
 14 -28 -12 6.2 8.3
 13 3 17 73.8 10.35
 13 -5 13 62.43 9.47
 13 -19 1 -0.67 7.8
 13 -27 -11 3.38 7.8
 12 18 20 5 8.91
 12 2 16 -1.83 8.76
 9 5 15 19.3 7.69
 8 -28 -22 2.29 5.36
 6 -6 6 3.56 5.08
 0 42 2 2.73 6.4
 -3 33 -1 3.4 6.68
 -4 34 -4 4.71 7.29
 -4 24 -2 -0.41 5.96
 -4 22 -2 217.69 11.22
 -4 -12 -32 120.21 10.52
 -5 -7 -25 101.4 9.14
 -5 -9 -31 1.73 8.36
 -6 22 -8 112.53 9.14
 -7 35 -15 16.66 9.25
 -7 15 -13 75.51 8.6
 -9 17 -23 7.57 9.4
 -9 11 -27 30.65 10.29
 -10 26 -32 24.83 11.2
 -10 24 -32 4.03 10.81
 -10 22 -32 25.47 11.32
 -10 20 -32 -0.4 11.96
 -10 16 -36 -3.41 11.06
 23 5 19 -2.6 13.48
 22 18 22 -5.02 13.03
 22 -6 14 -1.79 11.7
 21 11 21 6.68 13.24
 20 16 22 0.8 13.19
 20 -12 10 7.68 11.08
 19 11 21 7.69 12.33
 18 28 22 -4.86 7.21
 18 18 22 3.95 11.98
 18 -6 14 -1.77 10.35
 18 -20 2 11.19 9.38
 17 5 19 1.2 9.89
 17 -15 7 10.04 10.59
 17 -17 5 11.3 9.35
 17 -19 3 3.1 9.11
 15 -3 15 12.78 9.93
 15 -23 -3 4.49 8.31
 14 12 20 0.78 9.75
 14 0 16 0.28 9.5
 14 -4 14 15.65 9.28
 14 -10 10 5.93 9.76
 13 -13 7 59.55 9.84
 12 8 18 -0.92 8.47
 12 -2 14 17.41 8.46
 11 15 19 2.1 8.11
 11 -31 -25 9.51 6.51
 10 32 18 5.78 6.86
 10 -22 -6 1.16 6.93
 9 -19 -3 120.96 8.79
 9 -27 -17 26.19 6.46
 1 47 1 2.62 6.31
 0 -20 -30 5.25 5.23
 -1 35 3 27.7 6.12
 -4 20 -2 0.62 5.69
 -5 27 -5 75.68 8.32
 -5 19 -5 162.67 9.82
 -5 11 -7 315.9 14.14
 -5 7 -9 386.79 16.52
 -5 -5 -21 -0.89 6.47
 -6 24 -8 1.72 6.81
 -6 20 -8 8.42 7.45
 -6 12 -10 462.33 19.8
 -6 -2 -22 14.23 7.25
 -7 31 -13 14.83 8.99
 -7 5 -19 110.61 9.74
 -7 3 -21 -0.95 7.79
 -7 -3 -33 9.33 9.62
 -8 32 -18 2.77 10.23
 -8 24 -16 0.27 9.36
 -8 22 -16 -2.97 9
 -8 14 -18 81.12 9.5
 -8 8 -22 -2.59 7.85
 -8 6 -24 -0.01 8.51
 -9 13 -25 59.73 10.77
 -9 9 -29 15.38 10.86
 -9 7 -33 5.56 10.11
 -10 28 -32 1.96 10.25
 -10 18 -32 22.12 11.85
 -10 16 -34 2.02 11.34
 -10 14 -38 0.01 11.36
 25 7 19 2.11 15.13
 23 13 21 0.23 14.2
 22 20 22 4.37 14.35
 22 8 20 -2.46 13.36
 21 -13 9 0.88 10.74
 20 18 22 0.69 12.91
 20 -6 14 3.75 11.23
 19 -13 9 -2.3 10.19
 18 26 22 -3.43 12.55
 18 20 22 5.1 12.13
 18 8 20 6.66 12.12
 18 2 18 -2.04 11.08
 18 -18 4 7.46 9.85
 17 33 21 -1.72 3.81
 17 -7 13 5.98 11
 16 -24 -4 2.52 8.55
 15 7 19 3.3 9.97
 13 -1 15 94.31 10.71
 13 -15 5 41.5 9.33
 13 -17 3 26.36 8.7
 12 26 20 2.51 8.58
 12 20 20 48.55 9.9
 12 -22 -4 5.91 7.54
 11 7 17 102.07 10.05
 10 6 16 11.24 7.48
 10 -6 10 5.79 7.24
 9 33 17 -2.28 6.1
 9 -3 11 10.29 6.7
 9 -9 7 216.77 11.95
 9 -23 -9 8.41 5.68
 8 12 16 7.08 6.54
 7 -3 9 92.57 7.55
 6 -26 -22 -1.1 4.94
 5 -21 -13 42.11 4.88
 4 2 8 4.14 4.24
 -1 23 5 175.95 8.5
 -3 7 -3 67.36 5.28
 -4 26 -2 89.48 7.8
 -6 34 -10 1.02 7.98
 -6 26 -8 70.27 8.61
 -6 -6 -30 11.23 8.64
 -7 7 -17 340.7 16.48
 -7 -1 -27 120.43 11.01
 -8 26 -16 -4.1 9
 -8 20 -16 -0.98 8.76
 -8 10 -20 7.62 8.78
 -8 2 -30 90.6 11.33
 -10 26 -30 4.77 10.28
 -10 24 -30 24.97 10.91
 -10 22 -30 -2.48 10.41
 -10 20 -30 23.93 11.17
 -10 14 -36 -3.49 10.87
 26 6 18 -8.23 14.32
 24 10 20 -5.44 14.32
 22 -2 16 -0.5 12.01
 21 5 19 5.41 12.24
 20 26 22 -1.77 13.62
 20 20 22 -4.18 13.41
 20 8 20 11 13.21
 20 2 18 4.86 12.09
 20 -14 8 4.09 10.42
 19 5 19 -0 11.56
 19 -17 5 2.75 9.6
 19 -19 3 5.49 9.3
 18 24 22 6.89 13.04
 18 22 22 3.01 12.45
 18 -2 16 4.4 10.51
 18 -16 6 2.6 9.75
 16 10 20 1.16 10.79
 16 -8 12 65.57 11.52
 14 -20 0 -4.4 8.75
 12 -8 10 12.98 7.14
 12 -30 -20 -0.25 6.91
 11 -11 7 51.91 8.25
 11 -19 -1 15.02 7.1
 10 14 18 0.36 7.65
 10 -30 -24 5.48 6.17
 9 13 17 106.27 9.18
 9 -29 -23 -0.14 5.91
 7 -11 3 96.17 7.56
 7 -15 -1 14.48 5.64
 7 -21 -9 14.17 5.52
 5 51 5 2.07 4.83
 3 3 7 168.85 7.67
 0 38 4 -1.33 5.67
 -1 21 5 134.21 6.86
 -2 -4 -8 22.39 3.35
 -3 39 -3 5.02 7.42
 -5 39 -9 -0.07 8.23
 -5 35 -7 10.41 8.04
 -5 17 -5 467.7 19.54
 -6 38 -12 11.87 8.72
 -6 28 -8 -0.67 7.64
 -6 18 -8 186.02 11.02
 -7 1 -23 89.91 9.69
 -8 28 -16 -0.75 9.62
 -8 4 -26 -1.49 8.93
 -9 23 -21 2.76 9.13
 -9 21 -21 2.81 10.11
 -9 15 -23 39.65 9.71
 -9 7 -31 2.85 10.29
 -10 28 -30 9.82 10.62
 -10 18 -30 0.9 10.59
 -10 16 -32 3.11 10.27
 -10 14 -34 1.98 11.76
 24 4 18 5.91 13.46
 23 15 21 -1.64 14.97
 23 -3 15 5.17 11.87
 21 13 21 3.73 13.15
 21 -7 13 -1.45 12.34
 20 24 22 -2.92 13.66
 20 22 22 0 13.07
 20 -2 16 1.72 11.46
 19 -7 13 0.63 10.3
 14 -12 8 2.58 9.21
 11 29 19 2.35 7.82
 11 17 19 13.9 8.6
 11 -29 -19 -2.09 6.81
 10 -28 -18 9.22 6.47
 9 -25 -13 27.81 6.57
 8 -6 8 1.65 5.91
 8 -20 -6 6.09 5.95
 7 -13 1 4.57 5.41
 3 -17 -11 -1.31 3.27
 1 -19 -21 0.3 2.23
 1 -21 -27 22.8 4.08
 0 46 0 2.82 6.54
 -2 42 -2 -1.83 7.09
 -2 4 -2 3387.09 121.66
 -4 28 -2 -1.58 6.52
 -4 18 -2 854.35 32.66
 -5 29 -5 43.89 8.03
 -5 -9 -29 64.38 8.87
 -7 33 -13 16.72 8.88
 -7 23 -11 0.55 7.55
 -7 13 -13 212.99 12.43
 -7 -3 -31 2.32 9.31
 -9 19 -21 1.85 10.21
 -9 11 -25 34.82 9.68
 -9 5 -35 16.2 10.76
 -10 24 -28 0.76 10.12
 -10 22 -28 12.79 10.47
 -10 12 -36 -4.1 10.95
 -8 0 -34 -0.23 9.62
 -10 14 -32 30.22 10.62
 -4 -12 -30 -1.81 7.33
 -10 16 -30 28.88 11.03
 -10 26 -28 -2.3 10.16
 -10 20 -28 3.27 10.32
 -9 9 -27 30.37 9.96
 -1 -17 -25 57.47 5.53
 -9 33 -23 -1.86 10.21
 -3 -11 -21 1.26 5.44
 -9 29 -21 1.8 9.89
 -8 34 -18 7.3 9.89
 -8 12 -18 -1.58 7.62
 7 -25 -17 50.57 6.06
 -8 30 -16 0.43 8.71
 -5 -1 -15 702.54 27.51
 -7 37 -15 3.37 9.1
 -7 9 -15 450.45 20.07
 -5 1 -13 122.74 8.02
 -7 25 -11 7.32 7.76
 -7 21 -11 8.49 6.72
 13 -23 -5 44.73 8.49
 -3 43 -5 12.8 7.68
 15 -21 -1 2.47 8.15
 9 -17 -1 8.14 6.43
 -2 38 0 41.7 7.21
 -2 8 0 -1.45 2.98
 11 -17 1 2.53 6.97
 -2 32 2 90.11 7.61
 -2 14 2 7.91 3.68
 11 -13 5 0.88 7.2
 9 -11 5 105.88 8.64
 5 -5 5 594.92 23.13
 7 1 11 2.26 5.85
 22 -8 12 7.76 11.72
 4 14 12 2.99 3.85
 17 -3 15 2.75 11.1
 24 0 16 0.61 12.93
 25 3 17 0.97 13.71
 17 1 17 3.44 10.35
 16 4 18 2.78 10.18
 14 40 18 -0.18 8.49
 14 6 18 -2.57 9.71
 25 9 19 -2.97 15.29
 23 7 19 0.71 13.48
 13 35 19 -1.16 8.16
 13 11 19 4.7 9.31
 14 32 20 -1.07 9.22
 14 14 20 45.25 10.65
 19 13 21 5.57 12.21
 17 15 21 1.24 11.39
 15 19 21 3.68 10.6
 -10 12 -34 7.95 10.54
 -9 5 -33 9.84 10.01
 -9 7 -29 31.6 10.64
 -2 -16 -28 1.21 6.04
 -8 2 -28 -0.3 8.8
 -10 28 -28 -1.58 10.68
 -10 18 -28 5.35 10.89
 -4 -10 -24 5.82 6.46
 -6 -4 -24 0.23 7.1
 -9 13 -23 12.76 9.07
 -9 17 -21 2.23 8.81
 -6 2 -16 6 6.16
 2 -16 -12 4.97 2.38
 -7 27 -11 3.74 8.3
 -7 19 -11 -3.04 7.12
 -6 30 -8 59.53 8.52
 -6 16 -8 0.44 6.68
 15 -25 -7 9.2 8.49
 11 -23 -7 52.3 8.03
 14 -24 -6 4.22 8.4
 -4 6 -6 5.91 4.63
 -4 36 -4 8.86 7.44
 17 -23 -3 5.72 8.9
 16 -22 -2 20.35 8.96
 -3 23 1 6.21 5.39
 14 -18 2 1.24 8.79
 11 -15 3 14.34 7.12
 14 -16 4 20.97 11.18
 6 -8 4 12.87 5.1
 14 -14 6 2.19 9.06
 0 32 6 -1.59 4.77
 3 43 7 -0.53 4.59
 15 -11 9 0.04 10.04
 11 -5 11 17.25 8.03
 20 -8 12 2.92 10.72
 18 -8 12 -5.81 10.77
 16 -4 14 3 9.74
 10 2 14 5.51 7.51
 8 6 14 77.29 7.9
 21 -3 15 -0.1 11.37
 21 1 17 -0.88 13.25
 19 1 17 -4.6 11.12
 24 12 20 -1.26 14.23
 22 10 20 -4.03 13.93
 23 17 21 -4.04 15.55
 17 31 21 -2.99 3.45
 15 25 21 2.01 10.24
 15 21 21 -5.59 10.6
 -8 0 -32 82.65 11.47
 -10 14 -30 1.9 10.27
 -6 -6 -28 39.36 8.48
 -10 30 -28 2.59 10.14
 -7 -1 -25 226.45 13.33
 -8 6 -22 152.49 11.6
 -9 31 -21 -0.56 9.9
 -4 -8 -20 210.36 10.74
 -6 0 -18 477.11 20.37
 -6 4 -14 237.07 12.07
 7 -23 -13 64.53 6.35
 10 -24 -10 47.83 7.5
 -6 36 -10 31.77 8.53
 -3 3 -5 1978.77 71.79
 -5 31 -5 48.05 8.01
 6 -16 -4 0.95 5.01
 -4 10 -4 47.21 5.31
 12 -20 -2 13.26 7.57
 -4 30 -2 50.47 7.38
 -1 41 1 -6.09 6.52
 -3 25 1 10.02 5.51
 -3 21 1 9.47 5.1
 9 -13 3 67.37 7.57
 2 42 6 -2.25 4.98
 1 35 7 4.15 4.57
 17 -9 11 -3.82 11.29
 14 -6 12 107.71 11.66
 15 -5 13 9.03 9.25
 19 -3 15 7.84 11.1
 7 13 15 162.03 8.73
 16 0 16 1.38 10.28
 15 3 17 44.26 11.21
 13 5 17 61 9.98
 26 8 18 -4.73 14.44
 22 4 18 -10.08 13.74
 12 10 18 40.02 9.18
 10 16 18 46.62 8.2
 17 7 19 3.8 10.76
 15 9 19 14.16 10
 11 19 19 7.19 8.17
 20 10 20 -1.6 12.63
 21 15 21 2.61 13.98
 19 15 21 -2.35 12.47
 15 23 21 -1.86 10.52
 -10 10 -36 3.79 10.65
 -10 12 -32 -3.4 10.32
 -9 5 -31 -3.37 9.75
 -7 -3 -29 45.35 9.25
 -10 16 -28 -6.79 9.88
 -10 26 -26 -8.17 11.3
 -10 24 -26 -1.82 10.11
 -10 22 -26 -2.44 9.77
 -10 20 -26 2.46 9.38
 -3 -13 -25 74.36 6.94
 -8 4 -24 49.66 9.06
 -9 15 -21 0 8.29
 -8 8 -20 262.83 14.5
 -8 36 -18 10.63 9.34
 13 -29 -17 5.14 7.47
 -5 -3 -17 284.97 13.32
 -8 32 -16 0.74 8.85
 10 -26 -14 1.14 6.46
 -7 35 -13 7.51 9.11
 -4 -2 -12 2.71 4.51
 -6 40 -12 -3.12 8.5
 -7 29 -11 1.79 8.47
 -7 17 -11 14.8 7.79
 -6 10 -10 8.1 6.71
 -5 37 -7 6.96 8.05
 -5 15 -5 294.68 13.44
 10 -20 -4 -1.06 6.48
 -3 11 -1 2.61 3.8
 15 -19 1 6.07 8.39
 -1 19 5 371.01 14.44
 15 -13 7 23.76 9.35
 12 -10 8 9.92 7.54
 10 -8 8 2.15 6.9
 22 -10 10 -7.67 10.62
 21 -9 11 -2.13 10.76
 19 -9 11 -7.58 10.35
 5 33 13 1.13 1.25
 22 -4 14 5.66 12.89
 11 3 15 135.34 10.63
 12 4 16 2.22 8.58
 24 6 18 2.81 14.2
 20 4 18 -2.58 11.95
 18 4 18 8.51 11.14
 10 30 18 -0.43 6.55
 25 11 19 0.16 15.26
 21 7 19 13.2 16.63
 19 7 19 5.51 12.6
 11 21 19 8.73 5.48
 24 14 20 -9.62 14.63
 16 12 20 24.66 11.18
 14 16 20 -3.65 9.61
 23 19 21 6.11 14.92
 17 29 21 1.84 10.02
 17 17 21 -0.55 11.47
 -11 23 -39 1.86 11.78
 -11 21 -39 -0.69 11.34
 -10 10 -34 -5.73 10.81
 -10 28 -26 1.11 11.28
 -9 9 -25 35.43 10.35
 -5 -7 -23 53.44 7.5
 -9 11 -23 43.56 9.45
 -2 -14 -22 11.67 4.96
 -7 3 -19 6.22 7.07
 -9 27 -19 11.09 9.21
 -9 25 -19 2.29 8.78
 4 -22 -18 124.91 6.14
 -3 -9 -17 272.17 11.89
 -8 24 -14 0.37 8.29
 -8 22 -14 24.46 9.2
 -5 41 -9 5.38 8.07
 12 -24 -8 33.56 7.61
 -6 32 -8 -0.34 7.74
 -2 -2 -6 56.76 3.77
 -4 16 -2 14.77 5.06
 17 -21 -1 1.39 9.67
 -1 45 -1 -2.35 6.75
 16 -20 0 27.27 9.01
 -3 27 1 3.33 6.12
 15 -17 3 17.82 9.42
 2 46 4 3.86 5.54
 15 -15 5 37.67 9.47
 6 -2 8 918.21 34.83
 18 -10 10 -2.45 10.37
 23 -5 13 8.11 13.07
 11 -1 13 27.35 8.16
 20 -4 14 1.85 11.06
 18 -4 14 1.61 10.49
 15 -1 15 47.93 10.6
 9 7 15 411.37 18.58
 22 0 16 -1.62 11.99
 14 2 16 0.47 11.53
 8 14 16 7.37 6.35
 23 3 17 2.89 13.42
 13 41 17 1.38 7.6
 11 9 17 57.45 8.84
 9 15 17 79.52 8.52
 12 36 18 -2.55 7.63
 23 9 19 -4.95 14.35
 15 37 19 -0.71 9.62
 13 13 19 14.09 9.45
 11 25 19 3.62 7.93
 11 23 19 3.02 7.9
 22 12 20 -4.88 13.86
 16 34 20 -4 10.83
 14 30 20 4.07 9.49
 21 17 21 -3.3 13.31
 19 17 21 2.45 12.52
 -11 23 -37 -1.48 10.96
 -11 21 -37 7.59 11.73
 -9 3 -35 26.67 10.87
 -3 -15 -31 -2.45 7.08
 -8 0 -30 -5.11 9.4
 -10 12 -30 45.12 10.93
 -10 14 -28 12.25 10.52
 11 -31 -27 3.18 6.31
 -9 7 -27 28.33 9.63
 -10 18 -26 5.65 9.54
 -9 33 -21 -5.51 9.92
 -6 -2 -20 500.75 21.48
 -9 19 -19 12.71 9.91
 0 -16 -18 -0 2.9
 -2 -12 -18 73.79 5.49
 -8 10 -18 150.29 11.02
 -7 5 -17 52.31 7.75
 12 -28 -16 3.79 7.08
 11 -27 -15 31.49 7.4
 14 -28 -14 1.29 7.89
 -4 -4 -14 -1.02 4.92
 -8 26 -14 10.08 8.68
 -8 20 -14 1.81 8.41
 -1 -11 -13 383.54 14.47
 11 -25 -11 2.7 6.87
 -7 31 -11 2.15 8.3
 -5 9 -7 1114.68 41.88
 8 -18 -4 -2.16 6.04
 13 -21 -3 34.26 8.22
 12 -18 0 2.31 7.76
 -3 19 1 46.36 5.42
 0 14 6 63.96 3.17
 16 -12 8 37.03 9.86
 21 -11 9 -3.83 10.69
 20 -10 10 1.7 10.56
 8 -2 10 347.94 15.88
 13 -3 13 0.52 8.1
 14 -2 14 -1.83 8.92
 12 0 14 -4.64 7.99
 23 -1 15 3.53 11.94
 13 1 15 111.92 11.22
 20 0 16 4.31 12.73
 18 0 16 -1.38 10.6
 10 8 16 1.15 7.18
 25 5 17 -1.51 14.2
 26 10 18 -4.45 15.71
 10 18 18 -0.85 7.24
 24 16 20 8.34 15.04
 21 19 21 -11.22 13.66
 19 29 21 -3.72 11.94
 17 27 21 -4.11 12.16
 17 19 21 -2.33 11.55
 -11 19 -37 1.6 11.52
 -11 25 -35 -2.37 11.86
 -11 23 -35 6.4 11.44
 -11 21 -35 9.91 10.95
 -10 10 -32 55.75 11.01
 -5 -9 -27 153 10.44
 -8 2 -26 -1.89 8.73
 -10 30 -26 -2.12 9.98
 -10 16 -26 -0.32 9.53
 -10 24 -24 0.23 9.85
 7 -27 -23 10.46 5.04
 -7 1 -21 5.91 7.26
 -9 13 -21 0.05 8.41
 -9 29 -19 5.27 9.39
 -8 34 -16 -6.25 9.25
 4 -20 -14 3.98 3.73
 -8 28 -14 0.54 8.66
 13 -27 -13 2.93 7.5
 12 -26 -12 -1.1 7.2
 -6 14 -8 266.08 13.07
 -5 33 -5 40 8.02
 6 -14 -2 1.14 4.85
 16 -18 2 20.33 9.09
 6 -10 2 15.9 4.92
 1 45 3 3.31 5.74
 -1 37 3 6.01 5.79
 4 -4 4 426.16 16.89
 1 41 5 4.59 5.35
 16 -14 6 0.56 8.82
 12 -12 6 -0.52 7.35
 19 -11 9 2.86 9.9
 13 -9 9 18.2 8.07
 9 -5 9 39.82 7.01
 6 2 10 30.6 5.71
 5 7 11 55.88 5.45
 21 -5 13 3.94 11.49
 17 -5 13 4.73 11.01
 24 -2 14 -0.42 13.66
 8 40 14 -1.99 3.68
 7 33 15 1.19 4.68
 24 2 16 -0.09 12.88
 17 3 17 12.45 11.04
 22 6 18 -3.05 13.84
 16 6 18 7.1 9.97
 14 8 18 25.44 10.1
 25 13 19 0.61 14.82
 13 33 19 -2.9 8.7
 20 12 20 5.67 12.48
 16 14 20 0.07 10.64
 14 18 20 28.42 10.37
 21 21 21 10.99 14.03
 19 19 21 0.51 12.25
 17 25 21 -0.31 11.7
 17 23 21 2.84 11.52
 17 21 21 -6.2 11.82
 -11 17 -37 5.33 11.17
 -10 8 -36 5.19 10.44
 -11 19 -35 7.75 11.42
 -7 -5 -33 13.88 9.66
 -9 3 -33 3.68 9.99
 -11 23 -33 0.4 10.47
 -6 -8 -32 3.53 8.95
 -9 5 -29 27.99 9.78
 -4 -12 -28 69.45 8.06
 -10 26 -24 10.93 10.6
 -10 22 -24 16.19 9.82
 -10 20 -24 5.26 9.41
 -5 -5 -19 29.46 6.29
 -9 17 -19 27.89 9.22
 8 -26 -18 31.06 6.05
 -7 7 -15 75.35 8.7
 -8 18 -14 44.57 8.44
 -7 37 -13 7.29 8.67
 -2 -8 -12 10.31 3.41
 -7 15 -11 4.77 7.1
 8 -22 -10 124.96 8.61
 6 -20 -10 215.93 10.28
 -6 38 -10 -3.06 8.3
 9 -21 -7 85.09 7.88
 16 -24 -6 1.91 8.96
 15 -23 -5 26.62 8.56
 14 -22 -4 0.34 7.87
 -3 41 -3 8.18 7.4
 -4 32 -2 -0.4 6.63
 18 -20 0 -3.18 9.22
 6 -12 0 1.36 4.82
 17 -19 1 -3.29 8.91
 -3 29 1 2.33 5.18
 12 -16 2 -0.56 7.46
 -2 34 2 4.24 5.89
 16 -16 4 9.33 8.7
 12 -14 4 20.39 7.42
 -1 29 5 97.85 6.58
 21 -13 7 2.63 10.47
 17 -13 7 19.07 10.63
 7 -5 7 176.85 9.58
 20 -12 8 3.2 10.76
 16 -6 12 -3.95 9.35
 19 -5 13 5.15 10.33
 10 44 14 0.24 4.72
 6 14 14 7.91 5.34
 25 1 15 2.51 12.03
 12 42 16 4.25 6.86
 21 3 17 -3.46 12.28
 19 3 17 8.16 11.53
 24 8 18 1.92 14.35
 21 9 19 -1.15 12.82
 17 9 19 -0.61 12.23
 15 11 19 7.66 10.71
 22 14 20 -6.2 13.76
 14 28 20 -2.16 8.94
 21 23 21 0.8 14.15
 19 27 21 1.31 12.83
 19 21 21 -9.42 12.77
 -10 8 -34 22.25 9.6
 -11 25 -33 5.4 10.56
 -11 21 -33 -6.88 11.38
 -10 12 -28 0.01 9.94
 -7 -3 -27 133.43 10.91
 10 -30 -26 -0.75 5.88
 -6 -6 -26 -2.5 7.07
 -10 28 -24 -2.86 10.58
 5 -25 -23 16.55 3.84
 12 -30 -22 9.67 6.89
 -9 31 -19 -0.3 9.5
 -8 12 -16 5.6 7.88
 -8 30 -14 4.59 8.79
 -7 33 -11 -0.28 8.31
 -5 5 -9 28.83 5.56
 -6 34 -8 25.45 8.22
 -4 42 -6 1.24 7.6
 11 -21 -5 91.08 8.57
 10 -18 -2 1.72 6.42
 -3 37 -1 -0.86 6.66
 18 -18 2 -4.4 9.44
 17 -17 3 6.84 8.94
 17 -15 5 4.33 9.5
 10 -10 6 -0.91 6.89
 4 48 6 -0.84 4.58
 19 -13 7 3.82 8.87
 11 -7 9 21.49 7.92
 15 -7 11 2.51 8.92
 22 -6 12 6.56 11.34
 7 7 13 194.17 10.47
 21 -1 15 1.6 11.56
 17 -1 15 16.4 10.36
 8 32 16 0.62 5.52
 11 37 17 4.06 6.77
 9 17 17 40.06 5.49
 26 12 18 -7.84 15.15
 20 6 18 2.4 12.22
 18 6 18 1.69 10.91
 12 12 18 2.82 8.86
 10 20 18 31.26 7.96
 25 15 19 -5.95 15.48
 23 11 19 0.09 14.52
 13 15 19 1.97 9.09
 19 25 21 4.54 12.77
 19 23 21 -1.34 12.75
 -11 15 -37 9.74 11.08
 -11 17 -35 1.8 11.02
 -11 19 -33 0.53 10.66
 -10 10 -30 10.84 11.74
 -10 14 -26 -1.92 10.54
 -9 7 -25 53.88 9.74
 -10 30 -24 6.95 9.9
 -10 18 -24 42.52 9.97
 -7 -1 -23 72.72 8.74
 -9 9 -23 19.67 8.41
 -8 6 -20 0.8 7.62
 -5 39 -7 9.01 7.85
 -5 13 -5 717.84 27.85
 13 -19 -1 4.61 7.87
 -2 40 0 -0.62 6.52
 0 44 2 1.33 5.99
 19 -17 3 2.74 10.14
 5 -7 3 268.89 11.65
 20 -16 4 2.66 10.36
 18 -16 4 4 9.55
 8 -10 4 6.55 5.8
 19 -15 5 3.08 10.13
 20 -14 6 -1.56 10.13
 18 -14 6 -1.2 9.53
 13 -11 7 95.13 10.29
 20 -6 12 -3.2 10.88
 18 -6 12 15.84 10.48
 22 -2 14 -1.03 11.59
 19 -1 15 8.56 11.07
 11 43 15 0.51 5.82
 22 2 16 -3.89 12.77
 16 2 16 1.72 9.83
 25 7 17 -4.54 14.04
 23 5 17 -1.31 12.93
 15 5 17 21.67 10.06
 13 7 17 20.35 9.07
 10 26 18 0.55 7.24
 22 16 20 -0.52 13.66
 20 14 20 0.15 13.48
 18 14 20 10.76 11.91
 14 24 20 0 9.55
 14 22 20 14.38 9.8
 -11 15 -35 3.03 10.71
 -11 17 -33 3.67 10.51
 -7 -5 -31 1.64 8.87
 -9 3 -31 6.68 9.81
 -11 27 -31 -6.38 10.63
 -11 25 -31 -0.7 10.28
 -11 23 -31 2.56 10.68
 -11 21 -31 3.05 11.97
 -8 0 -28 41.75 9.95
 9 -29 -25 26.1 6.05
 8 -28 -24 8.4 5.24
 -6 -4 -22 436.62 19.42
 -8 4 -22 3.22 7.73
 11 -29 -21 -0.81 6.56
 -9 11 -21 0.68 8.27
 9 -27 -19 3.41 5.88
 -9 15 -19 30.44 8.58
 -9 25 -17 38.64 9.82
 -9 23 -17 17.48 9.07
 -8 36 -16 0.01 8.95
 8 -24 -14 -1.53 5.66
 -8 32 -14 -2.19 8.41
 -8 16 -14 1.74 7.3
 -4 2 -8 8.33 4.53
 -6 26 -6 -2.06 6.84
 -6 24 -6 12.95 6.77
 -6 22 -6 3.14 6.87
 -3 45 -5 6.9 7.65
 8 -16 -2 7.15 5.86
 -2 44 -2 6.78 6.99
 10 -16 0 -4.8 6.91
 10 -12 4 0.54 7.29
 6 52 6 0.77 3.67
 12 -6 10 184.62 12.08
 10 -4 10 201.86 11.79
 9 -1 11 8.43 6.61
 23 -3 13 -0.67 11.75
 9 3 13 76.94 8.32
 16 -2 14 3.47 9.62
 7 15 15 118.1 8.25
 26 6 16 6.5 13.99
 24 4 16 1.36 13.28
 10 38 16 0.1 5.84
 8 16 16 -0.37 3.84
 11 11 17 21.16 8.05
 24 10 18 3.19 14.8
 22 8 18 1.79 13.08
 14 38 18 1.36 8.81
 10 24 18 19.05 7.64
 21 11 19 9.7 13.53
 -8 -2 -32 0.97 9.48
 -10 8 -32 5.95 10.02
 -11 19 -31 6.22 11.91
 0 -20 -28 5.97 4.61
 -9 5 -27 101.96 11.61
 -8 2 -24 33.72 8.3
 -10 16 -24 6.33 9.74
 -10 24 -22 37.16 9.9
 -10 22 -22 5.97 9.22
 10 -28 -20 -0.48 6.31
 -8 8 -18 0.35 7.81
 -9 27 -17 22.69 9.24
 -7 13 -11 32.6 7.43
 -7 25 -9 10.38 7.39
 -7 23 -9 15.63 7.53
 -7 21 -9 13.05 7.2
 12 -22 -6 5.86 7.31
 -6 20 -6 14.48 6.61
 17 -23 -5 10.9 8.74
 5 -15 -5 288.45 12.3
 -5 35 -5 26.41 7.82
 14 -20 -2 32.22 8.52
 -4 14 -2 1339.5 49.53
 13 -17 1 7.8 7.92
 -3 17 1 118.31 6.89
 10 -14 2 5.7 6.65
 0 40 4 2.42 5.62
 13 -13 5 121.17 10.55
 5 -1 7 950.39 35.64
 14 -10 8 47.78 10.05
 22 -8 10 9.25 11.52
 21 -7 11 5.24 10.86
 17 -7 11 -0.08 11.55
 3 17 11 1.39 3.02
 15 -3 13 16.05 9.52
 5 15 13 24.68 4.77
 10 4 14 75.18 9.02
 8 8 14 32.86 6.74
 25 3 15 1.9 13.55
 9 39 15 0.99 5.05
 20 2 16 -0.95 12.06
 18 2 16 -7.23 10.55
 12 6 16 2.42 8.07
 16 8 18 4.91 10.09
 14 10 18 0.14 9.28
 23 13 19 -2.9 14.61
 17 11 19 10.72 11.34
 15 35 19 -4.51 10.01
 15 13 19 3.57 10.26
 13 31 19 -0.63 8.61
 22 18 20 -2.86 14.73
 20 16 20 5.25 12.74
 18 16 20 2.66 11.74
 16 30 20 7.31 8.26
 -11 13 -37 11.02 11.16
 -11 15 -33 1.14 10.55
 -6 -8 -30 147.94 11.53
 -11 25 -29 3.02 10.34
 -11 23 -29 8.14 10.56
 -10 10 -28 19.03 10.01
 -10 12 -26 5.71 9.5
 -10 26 -22 3.96 9.58
 -10 20 -22 73.92 10.56
 6 -24 -18 54.95 5.56
 -9 29 -17 10.88 9.1
 -7 39 -13 5.09 8.44
 -7 35 -11 0.53 8.18
 -6 40 -10 17.99 8.28
 -6 8 -10 1208.99 45.61
 15 -25 -9 2.86 8.12
 -7 27 -9 10.51 7.75
 10 -22 -8 73.58 7.72
 -6 12 -8 -4.26 6.16
 13 -23 -7 5.17 7.52
 -6 28 -6 1.26 7.16
 16 -22 -4 2.68 8.39
 15 -21 -3 3.37 7.97
 -5 25 -3 41.72 6.82
 -5 23 -3 81.82 7.62
 -4 34 -2 42.3 7.42
 8 -14 0 0.17 5.85
 1 49 1 -0.4 6.08
 8 -12 2 4.6 6.08
 13 -15 3 60.84 9
 3 -3 3 63.21 4.57
 0 34 6 1.89 4.95
 16 -8 10 0.41 9.79
 19 -7 11 1.32 10.57
 14 -4 12 3.06 9.26
 20 -2 14 2.1 11.07
 18 -2 14 2.33 9.99
 15 1 15 51.67 10.81
 11 5 15 237.92 13.88
 9 9 15 398.35 18.02
 14 4 16 6.29 9.54
 10 10 16 2.94 7.12
 25 9 17 -0 14.58
 17 5 17 7.64 9.86
 9 29 17 5.9 6.44
 9 19 17 60.34 7.96
 12 34 18 4.02 7.95
 19 11 19 5.74 11.11
 13 17 19 12.82 9.29
 22 20 20 8.19 14.34
 16 18 20 -2.57 10.83
 -11 13 -35 4.33 11.9
 -10 6 -34 7.45 11
 -11 17 -31 -5.26 10.33
 -10 8 -30 53.76 11.07
 -3 -15 -29 31.35 6.8
 -9 3 -29 18.63 10.06
 -11 27 -29 2.73 9.93
 -11 21 -29 6.94 10.37
 -2 -16 -26 1.83 5.26
 0 -18 -22 273.69 10.86
 -4 -10 -22 199.55 10.62
 13 -29 -19 2.85 7.22
 -9 35 -19 5.44 9.41
 -9 13 -19 21.14 8.83
 -8 34 -14 7.27 8.75
 -8 24 -12 80.83 10.19
 9 -23 -11 2.2 6.12
 -7 29 -9 8.82 8.08
 -7 19 -9 17.34 7.15
 14 -24 -8 -2.03 7.68
 -6 36 -8 -0.85 7.73
 11 -19 -3 89.11 8.53
 -5 27 -3 42.14 7.04
 -5 21 -3 92.66 7.84
 -1 5 1 173.1 6.68
 11 -9 7 128.37 9.95
 9 -7 7 96.25 8.13
 2 10 8 1646.09 59.29
 7 -1 9 73.1 6.73
 5 3 9 386.82 15.8
 20 -8 10 2.14 10.39
 4 16 12 123.41 6.45
 21 -3 13 4.1 11.16
 13 3 15 176.85 12.71
 26 8 16 3.27 14.01
 23 7 17 -7.69 13.07
 19 5 17 10 11.42
 24 12 18 -5.35 15.06
 18 8 18 0.14 9.77
 12 14 18 25.45 8.98
 23 15 19 0.28 14.06
 22 22 20 3.25 14.17
 20 18 20 -2.56 12.51
 16 28 20 5.32 11.78
 16 20 20 16.37 11.21
 -9 1 -33 9.47 9.7
 -11 19 -29 2.13 10.02
 -5 -9 -25 101.55 8.58
 -7 -3 -25 59.2 8.93
 -10 14 -24 28.4 9.52
 -10 18 -22 -4.05 9.45
 -9 31 -17 16.21 9.28
 -6 0 -16 0.47 5.66
 -8 10 -16 -0.8 7.41
 6 -22 -14 2.05 4.55
 -6 2 -14 25.18 5.88
 15 -27 -13 23.12 8.62
 -8 26 -12 -0.58 8.21
 -8 22 -12 3.2 7.87
 -6 30 -6 2.5 7.31
 -6 18 -6 8.06 6.16
 9 -19 -5 159.06 9.56
 -4 40 -4 0.33 7.27
 14 -18 0 91.81 9.88
 0 48 0 2.32 6.37
 5 -9 1 35.74 4.91
 -1 43 1 4.27 6.78
 7 -7 5 24.49 5.38
 -1 31 5 34.42 5.29
 -1 17 5 220.03 8.99
 14 -12 6 5.55 8.33
 2 38 8 5.28 3.86
 21 -9 9 -3.58 11.59
 3 39 9 -6 1.49
 3 9 9 231.65 9.58
 18 -8 10 10.76 10.89
 7 3 11 24.84 5.69
 12 -2 12 51.56 8.69
 17 -3 13 8.7 10
 13 -1 13 103.32 10.41
 14 0 14 32.41 9.65
 21 1 15 -0.46 11.6
 22 10 18 4.44 13.59
 21 13 19 -9.04 13
 13 29 19 2.32 8.83
 13 19 19 8.76 9.34
 18 30 20 -0.1 4.44
 18 18 20 3.62 12.1
 16 26 20 2.3 11.08
 16 22 20 3.13 10.56
 -11 13 -33 3.06 11.54
 -11 15 -31 1.69 10.07
 -8 -2 -30 101.01 11.03
 -7 -5 -29 40.51 9.02
 -11 17 -29 0.39 9.88
 -11 25 -27 12.99 10.38
 -11 23 -27 10.69 10.24
 -4 -12 -26 -2.59 6.25
 -8 0 -26 1.79 7.87
 -9 7 -23 27.81 9.26
 -5 -7 -21 0.37 6.26
 -7 1 -19 50.17 7.71
 -7 3 -17 192.68 11.26
 14 -28 -16 -2.46 7.78
 9 -25 -15 23.42 6.42
 -8 28 -12 47.3 9.94
 -8 20 -12 139.46 10.45
 -4 8 -4 338.02 13.96
 17 -21 -3 2.09 8.72
 -5 29 -3 38.06 7.25
 15 -19 -1 5.59 8.01
 14 -16 2 87.53 9.93
 -2 36 2 40.51 6.58
 14 -14 4 13.85 8.91
 6 -4 6 45.69 5.57
 15 -11 7 29.05 9.56
 8 -4 8 381.88 16.66
 19 -9 9 4.49 10.02
 17 -9 9 3.16 10.98
 5 45 9 -6.27 1.71
 23 -5 11 5.38 12.51
 22 -4 12 3.65 11.23
 19 -3 13 2.01 11.01
 11 1 13 26.07 8.07
 12 2 14 19.71 8.26
 6 16 14 64.79 6.12
 19 1 15 4.97 10.65
 17 1 15 12.26 10.25
 24 6 16 -1.09 13.81
 8 30 16 2.39 5.7
 8 18 16 1.58 6.12
 25 11 17 3.22 14.18
 15 7 17 16.38 9.87
 13 9 17 14.94 9.13
 9 27 17 17.42 6.87
 23 17 19 0.67 14.38
 19 13 19 -0.34 12.14
 17 13 19 -0 10.87
 15 15 19 7.1 10.32
 20 20 20 1.25 12.72
 18 28 20 4.24 12.38
 18 20 20 -2.04 11.97
 16 24 20 5.07 10.97
 -11 11 -35 9.35 10.79
 -10 6 -32 43.76 10.8
 -11 27 -27 15 11.33
 -11 21 -27 19.25 11.23
 -9 5 -25 61.69 10.02
 -6 -6 -24 123.59 9.47
 -3 -13 -23 100.19 7.24
 -10 32 -22 23.95 10.46
 -10 16 -22 73.75 10.93
 -9 9 -21 0.38 7.92
 12 -28 -18 0.01 7.03
 -6 -2 -18 12.35 6.18
 -7 5 -15 462.22 20.17
 14 -26 -12 24.96 7.98
 -3 -5 -11 78.58 5.11
 -7 37 -11 0.11 8.26
 -7 31 -9 2.71 7.94
 -7 17 -9 19.49 6.96
 -4 44 -6 -2.29 7.46
 7 -17 -5 101.48 7.15
 -5 37 -5 19.14 7.8
 5 -13 -3 769.53 29.05
 -3 43 -3 6.39 6.98
 -5 19 -3 288.73 13.33
 16 -20 -2 2.8 8.2
 11 -17 -1 1.21 7.24
 -3 39 -1 5.58 6.82
 -2 12 2 871.87 32.06
 11 -11 5 170.62 11.3
 21 -11 7 2.18 11.27
 20 -10 8 0.42 10.2
 12 -8 8 145.51 10.03
 16 -4 12 29.11 9.91
 22 0 14 -3.17 11.81
 16 4 16 0.93 9.62
 13 39 17 1.06 8.03
 11 13 17 102.99 9.94
 9 25 17 24.19 7.18
 9 23 17 10 7.35
 24 14 18 7.16 14.43
 16 10 18 16.11 10.85
 14 12 18 20.68 9.74
 21 15 19 -10.9 12.62
 15 33 19 6.09 10.04
 13 27 19 1.27 8.93
 13 21 19 8.68 9.06
 20 26 20 3.64 13.67
 20 24 20 8.09 13.32
 20 22 20 -2.01 13.07
 18 26 20 3.42 12.69
 18 22 20 -2.25 11.7
 -12 22 -38 -1.09 11.35
 -9 1 -31 -1.83 10.07
 -10 8 -28 -2.26 9.88
 -11 29 -27 -0.86 10.76
 -11 19 -27 23.05 9.86
 -10 10 -26 -1.09 9.35
 12 -30 -24 -2.24 6.68
 -10 12 -24 0.5 8.91
 -7 -1 -21 5.27 7.53
 -8 4 -20 345.45 16.91
 -10 22 -20 85.8 11.16
 3 -21 -19 53.24 2.76
 -3 -11 -19 33.42 5.22
 -4 -8 -18 6.7 5.21
 11 -27 -17 14 6.74
 -9 33 -17 1.01 9.6
 -9 15 -17 80.18 9.25
 10 -26 -16 0.93 6.64
 13 -27 -15 2.48 7.37
 -8 36 -14 -3.79 8.71
 -5 -1 -13 132.9 8.06
 10 -24 -12 -1.63 6.37
 -8 30 -12 -2.03 8.55
 -8 18 -12 8.25 7.55
 -7 11 -11 13.74 7.25
 16 -24 -8 5.69 8.44
 -5 7 -7 83.14 6.79
 -6 32 -6 -0.44 7.3
 18 -20 -2 2.09 8.83
 5 -11 -1 104.92 6.53
 -1 47 -1 -0.38 6.49
 15 -17 1 0.27 8.39
 -3 33 1 -0 5.42
 4 -6 2 276.19 11.68
 -1 39 3 10.97 5.87
 15 -13 5 19.36 9.39
 18 -10 8 11.31 11.28
 13 -7 9 13.83 7.87
 24 -2 12 0.11 13.21
 20 -4 12 6.42 12.05
 23 -1 13 -0.82 11.64
 24 2 14 1.42 13.36
 26 10 16 0.75 15.25
 20 4 16 3.12 11.78
 23 9 17 6.51 12.84
 11 35 17 -0.95 7.08
 20 10 18 4.02 12.21
 12 16 18 -2.76 8.41
 23 19 19 0 14.48
 18 24 20 -2.58 12.49
 -12 20 -38 -1.01 11.71
 -11 11 -33 7.39 10.33
 -11 13 -31 1.23 9.94
 -5 -11 -29 54.2 8.43
 -11 15 -29 4.61 9.82
 -6 -8 -28 -0.4 7.28
 -9 3 -27 117.79 11.13
 -10 28 -20 9.74 10.36
 -10 20 -20 5.35 9.3
 -1 -15 -19 149.75 6.97
 -9 11 -19 42.33 8.63
 -8 6 -18 184.07 12.27
 -5 -3 -15 925.8 35.21
 -9 27 -15 27.5 9.39
 -9 25 -15 24.49 8.88
 -9 23 -15 80.93 9.94
 12 -26 -14 17.14 7.28
 11 -25 -13 4.81 6.85
 5 -19 -11 1.08 4.59
 -6 38 -8 12.27 8.03
 -6 16 -6 31.87 6.24
 13 -21 -5 18.54 7.8
 -5 11 -5 1336.03 49.64
 -2 0 -4 -0.77 2.17
 -5 31 -3 21.68 6.96
 17 -19 -1 6.65 8.67
 16 -18 0 1.59 8.47
 11 -15 1 12.65 6.98
 2 -2 2 310.03 11.74
 15 -15 3 14.3 9.02
 11 -13 3 182.66 11.19
 -2 24 4 2.91 4.59
 21 -13 5 0.48 9.1
 9 -9 5 330.66 15.2
 20 -12 6 6.01 10.16
 16 -12 6 -0.72 9.31
 19 -11 7 5.05 10.91
 1 37 7 10.7 4.19
 10 -6 8 97.02 8.58
 21 -5 11 -8.19 11.14
 15 -5 11 1.66 8.72
 18 -4 12 -0.89 9.61
 20 0 14 3.85 11.27
 16 0 14 -2.31 9.57
 7 31 15 6.5 4.67
 18 4 16 -2.17 10.74
 12 8 16 -0.21 8.03
 25 13 17 1.98 15.44
 19 7 17 8.69 11.66
 17 7 17 7 10.39
 24 16 18 -10.09 15.53
 22 12 18 -2.5 12.78
 18 10 18 -2.88 11.82
 14 36 18 -0.14 9.06
 12 32 18 -0.23 8.01
 19 15 19 6.51 12.22
 15 17 19 -0.85 10.23
 -12 22 -36 -2.82 11.06
 -12 20 -36 -0.56 11.1
 -10 4 -34 28.16 10.56
 -10 6 -30 -0.03 10.25
 10 -30 -28 2.32 5.83
 -11 17 -27 20.35 10.94
 -11 25 -25 12.85 10.01
 -11 23 -25 11.93 9.92
 -8 2 -22 362.6 17.49
 -10 14 -22 8.21 9.08
 -10 30 -20 21.25 10.23
 -9 35 -17 4.23 8.9
 -9 21 -15 30.93 9.05
 -2 -10 -14 11.73 3.45
 -8 32 -12 25.84 9.2
 7 -21 -11 2.55 5
 -7 33 -9 10.23 7.94
 15 -23 -7 12.58 8.22
 14 -22 -6 1.17 7.79
 10 -20 -6 5.32 6.44
 -4 4 -6 8.24 4.55
 9 -17 -3 24.37 6.31
 -3 5 -3 855.35 31.72
 18 -18 0 11.25 9.18
 -2 42 0 17.64 6.81
 -4 26 0 0.87 5.76
 -4 24 0 170.63 9.46
 -3 15 1 210.18 9.42
 16 -16 2 0.99 9
 7 -9 3 345.24 14.91
 16 -14 4 2.29 9.34
 4 0 6 -0.21 3.95
 5 49 7 -4.85 2.19
 22 -6 10 4.2 10.92
 8 0 10 -0.8 5.62
 7 9 13 118.14 8.1
 18 0 14 14.89 11.4
 15 3 15 7.77 10.31
 24 8 16 -1.18 13.07
 22 6 16 8.61 13.98
 14 6 16 -3.95 8.95
 10 12 16 5.17 7.04
 8 20 16 0.83 5.99
 21 17 19 0.12 12.25
 17 33 19 0 2.55
 -11 9 -35 6.74 10.69
 -12 24 -34 -4.14 10.44
 -12 22 -34 2.76 11.08
 -1 -19 -29 8.23 5.47
 -8 -2 -28 -0.52 8.18
 -7 -5 -27 47.35 8.58
 -11 27 -25 18.17 10.19
 -11 21 -25 14.22 10.69
 6 -26 -24 8.64 3.34
 -6 -4 -20 77.06 7.82
 -10 18 -20 82.58 10.3
 7 -25 -19 8.18 5.09
 -8 8 -16 0.78 7.54
 -9 29 -15 22.74 8.83
 -9 19 -15 82.83 9.69
 -8 16 -12 369.63 17.43
 -7 15 -9 90.71 8.56
 -6 10 -8 623.27 24.91
 -5 17 -3 217.98 10.8
 12 -18 -2 88.55 8.79
 -4 12 -2 45.93 5.06
 -3 9 -1 -0.37 3.77
 -4 22 0 -1.49 5.46
 19 -17 1 -0.85 9.98
 17 -17 1 4.16 9.12
 18 -16 2 4.61 9.02
 19 -15 3 0.74 9.4
 17 -15 3 12.1 9.12
 18 -14 4 -1.11 9.17
 -2 22 4 39.01 4.88
 17 -13 5 7.3 9.18
 12 -10 6 16.87 7.39
 4 4 8 649.38 24.56
 9 -3 9 54.55 7.11
 19 -5 11 -2.96 10.8
 17 -5 11 0.66 10.13
 21 -1 13 0.78 11.26
 15 -1 13 24.14 10.74
 9 5 13 84.14 8.45
 5 17 13 62.58 5.58
 25 7 15 -5.88 14.69
 21 3 15 0.43 11.79
 11 7 15 100.08 9.64
 26 12 16 2.11 15.4
 8 28 16 3.81 5.81
 24 18 18 -5.49 14.96
 12 18 18 29.87 8.88
 -12 18 -36 6.08 11.02
 -12 20 -34 -1.87 11.96
 -8 -4 -32 81.82 10.84
 -11 11 -31 6.55 10.85
 -9 1 -29 38.16 10.41
 -11 13 -29 27.54 10.32
 -11 15 -27 36.77 10.42
 -11 29 -25 7.06 9.82
 -11 19 -25 19.87 9.8
 -8 0 -24 243.45 13.95
 11 -29 -23 3.87 6.46
 -10 32 -20 1.54 9.51
 -9 13 -17 111.5 9.99
 -9 31 -15 11.8 9.07
 -8 38 -14 8.4 9.14
 -3 -7 -13 171.53 8.18
 -7 39 -11 -1.29 8.21
 17 -23 -7 3.13 8.4
 -3 -1 -7 294.25 11.9
 -6 34 -6 -5.83 7.56
 7 -15 -3 191.03 9.87
 -2 46 -2 -1.63 6.76
 -4 28 0 73.89 7.39
 9 -11 3 122.73 8.87
 4 52 4 2.98 1.85
 11 -5 9 4.66 7.95
 22 -2 12 -4.83 11.7
 26 6 14 0 12.38
 22 2 14 -5.2 12.19
 10 6 14 27.81 7.72
 8 10 14 284.43 13.65
 27 11 15 -4.32 14.23
 23 5 15 -3.54 13.92
 13 5 15 11.43 8.92
 9 11 15 67.81 7.96
 7 19 15 95.39 7.34
 12 40 16 1.55 7.26
 8 22 16 2.22 6.15
 25 15 17 4.32 14.72
 23 11 17 0.56 14.27
 21 9 17 11.86 13.44
 15 9 17 3.52 9.73
 13 11 17 37.98 9.43
 11 15 17 21.33 8.17
 22 14 18 -5.15 13.23
 20 12 18 8.35 13.75
 16 12 18 0.07 10.69
 14 14 18 3.42 9.39
 21 19 19 -1.46 13.08
 19 17 19 -2.12 13.77
 17 17 19 6.92 11.08
 -12 16 -36 -3.53 11.13
 -12 18 -34 1.77 10.61
 -11 9 -33 -1.57 9.93
 -10 4 -32 1.25 10.37
 -12 26 -32 -0.88 11.42
 -12 24 -32 11.54 11.01
 -12 22 -32 2.55 10.53
 -10 8 -26 -2.5 9.26
 -10 10 -24 12.3 9
 -1 -17 -23 33.99 4.4
 -7 -3 -23 64.49 8.2
 -9 5 -23 51.98 9.34
 -9 7 -21 2.87 7.62
 -10 16 -20 -0.32 8.49
 -5 -5 -17 365.15 15.78
 -8 34 -12 -0.25 8.08
 -6 6 -10 275.15 12.83
 3 -15 -9 51.52 3.68
 -7 35 -9 1.42 7.89
 4 -14 -6 105.15 5.93
 -4 42 -4 -2.9 7.1
 -5 33 -3 19.65 7.15
 12 -16 0 162.49 11.6
 -4 20 0 497.76 19.95
 9 -13 1 12.52 6.18
 7 -11 1 35.46 5.48
 12 -12 4 28.05 7.84
 -1 33 5 36.12 5.48
 13 -9 7 31.9 8.31
 22 -8 8 2.44 11.1
 21 -7 9 0.02 10.92
 20 -6 10 6.17 10.63
 16 -6 10 48.04 10.16
 23 -3 11 -0.61 11.13
 13 -3 11 5.55 7.79
 14 -2 12 95.34 10.59
 19 -1 13 -0.13 10.41
 17 -1 13 16.27 10.04
 24 4 14 1.34 13.23
 14 2 14 -1.33 9.68
 6 18 14 -0.15 4.89
 19 3 15 0.49 10.96
 17 3 15 8.97 10.2
 26 14 16 -3.51 15.68
 20 6 16 4.02 11.65
 16 6 16 -2.33 10.65
 8 26 16 1.59 6.01
 12 30 18 0.79 8.28
 21 21 19 4.11 13.54
 17 31 19 3.35 7.53
 15 29 19 -2.37 6.8
 15 21 19 3.23 10.13
 -9 -1 -33 12.83 10.29
 -12 20 -32 26.76 11.68
 -7 -7 -31 -2.03 8.88
 -4 -14 -30 115 9.33
 -10 6 -28 21.39 9.55
 9 -29 -27 13.18 5.58
 -3 -15 -27 89.7 7.51
 -9 3 -25 145.05 11.56
 -11 17 -25 28.21 9.83
 -10 12 -22 93.1 11.25
 13 -29 -21 -1.04 7.06
 -10 34 -20 13.55 9.97
 -9 9 -19 37.08 8.09
 -10 26 -18 4.08 9.25
 -10 24 -18 27.5 9.49
 7 -23 -15 88.37 6.68
 -6 40 -8 -0.2 7.82
 11 -21 -7 10.22 6.87
 -5 43 -7 5 7.95
 16 -22 -6 -0.7 8.06
 13 -19 -3 11.58 7.92
 7 -13 -1 6.11 5.06
 -3 35 1 9.22 6.13
 12 -14 2 182.92 11.54
 -2 38 2 -0.35 5.72
 1 47 3 -0.42 5.5
 1 43 5 5.24 5.19
 10 -8 6 10.23 6.42
 8 -6 6 127.69 8.5
 14 -8 8 -3.16 8
 6 0 8 0.15 4.67
 18 -6 10 -2.22 9.97
 10 -2 10 42.84 7.35
 6 4 10 1272.58 47.32
 24 0 12 0.16 12.57
 25 3 13 -3.16 13.04
 23 1 13 -3.27 11.86
 12 4 14 20.09 8.09
 24 10 16 0.94 14.18
 18 6 16 -2.15 11.39
 10 36 16 3.59 6.54
 8 24 16 -2.97 6.17
 25 17 17 -0 13.58
 19 9 17 3.94 11.52
 17 9 17 6.02 10.46
 22 16 18 -1.46 13.61
 16 36 18 2.41 10.73
 14 34 18 -3.6 9.42
 12 20 18 -1.84 8.64
 21 25 19 -0.6 14.06
 21 23 19 3.54 13.57
 19 19 19 -2.39 12.01
 17 19 19 -3.76 11.13
 15 27 19 -3.39 10.24
 15 23 19 1.53 10.2
 -12 16 -34 3.56 10.6
 -11 11 -29 9.79 9.88
 -11 27 -23 4.98 9.65
 -11 25 -23 1.32 10.02
 -11 23 -23 6.99 10.64
 10 -28 -22 15.07 6.27
 8 -26 -20 -1.78 5.36
 14 -28 -18 5.99 7.57
 -10 28 -18 5.45 9.12
 -9 33 -15 8.69 9.03
 14 -24 -10 34.24 8.18
 -8 26 -10 74.5 8.76
 -8 24 -10 -2.47 7.41
 -5 3 -9 378.96 15.74
 -7 27 -7 39.84 7.9
 -7 25 -7 47.88 7.8
 -7 23 -7 43.22 7.29
 -6 14 -6 14.09 5.65
 15 -21 -5 17.27 8.16
 14 -20 -4 -1.28 7.71
 -4 38 -2 30.66 7.4
 -4 30 0 3.92 6.25
 1 -1 1 461.75 16.79
 0 46 2 4.27 5.82
 6 -6 4 51.93 5.48
 -2 20 4 25.16 4.2
 0 36 6 -4.02 4.92
 19 -7 9 1.79 9.97
 20 -2 12 -1 10.83
 10 2 12 193.49 11.56
 13 1 13 112.78 10.51
 20 2 14 1.36 11.2
 25 9 15 4.38 13.52
 22 8 16 -4.94 12.92
 12 10 16 -3.81 8.1
 23 13 17 -3.67 13.42
 13 37 17 -0.16 8.32
 11 33 17 3.19 7.52
 20 14 18 -5.61 12.14
 12 28 18 5.71 8.94
 19 29 19 1.04 12.76
 19 21 19 6.56 12.26
 17 29 19 5.1 11.43
 15 25 19 -3.41 10.42
 -12 14 -36 -6.35 11.51
 -11 7 -35 17.31 11.31
 -12 18 -32 -3.07 10.68
 -11 9 -31 -1.93 9.81
 -10 4 -30 59.1 11.17
 -12 26 -30 12.21 10.45
 -12 24 -30 0.89 10.52
 -12 22 -30 12.11 12.36
 -11 13 -27 32.54 11.56
 8 -28 -26 0.6 5.06
 -6 -8 -26 2 6.89
 -8 -2 -26 -1.64 7.91
 7 -27 -25 12.75 4.72
 -11 29 -23 8.91 10.22
 -11 21 -23 0.43 9.07
 9 -27 -21 -1.76 5.78
 -10 30 -18 2.62 9.53
 -8 14 -12 42.12 8.02
 -7 9 -11 27.34 6.84
 -8 28 -10 -3.39 7.98
 -8 22 -10 112.53 9.63
 13 -23 -9 7.73 7.38
 12 -22 -8 0.74 7.04
 -7 21 -7 111.93 8.83
 -6 36 -6 5.39 7.57
 10 -18 -4 36.89 6.74
 -3 45 -3 -0.2 6.95
 -3 41 -1 0.68 6.73
 4 -8 0 1184.67 43.49
 0 42 4 1.85 5.45
 13 -11 5 70.84 9.1
 5 -3 5 1044.87 38.9
 21 -9 7 1.96 10.57
 7 -3 7 1021.58 38.7
 20 -8 8 5.15 10.72
 17 -7 9 1.62 9.63
 16 -2 12 -1.55 10.4
 12 0 12 407.22 19.08
 4 18 12 3.25 3.83
 11 3 13 194.57 11.99
 26 8 14 7.15 13.86
 16 2 14 5.3 9.67
 21 5 15 10.65 13
 7 29 15 14.44 5.44
 14 8 16 0.85 9.07
 10 14 16 0.56 7.08
 21 11 17 0.8 13
 22 18 18 -6.46 13.53
 18 14 18 12.09 10.69
 16 14 18 9.14 10.53
 14 16 18 22.8 9.94
 12 24 18 4.53 5.63
 12 22 18 24.76 8.98
 19 27 19 -6.11 12.96
 19 25 19 -0.12 12.38
 19 23 19 0.99 12.31
 17 21 19 -5.51 11.23
 -10 2 -34 -0 10.23
 -9 -1 -31 0.41 9.4
 -8 -4 -30 -6.13 8.83
 -12 20 -30 0.46 13.69
 -5 -11 -27 236.04 12.7
 -9 1 -27 74.16 10.52
 12 -30 -26 2.61 6.56
 -11 15 -25 72.8 11.11
 4 -24 -24 6.45 1.9
 -4 -12 -24 147.63 9.04
 -11 19 -23 5.43 9.23
 -6 -6 -22 7.3 6.65
 -2 -14 -20 795.49 29.83
 -10 14 -20 75.79 9.2
 -7 1 -17 188.23 11.15
 -9 11 -17 143.25 10.92
 14 -26 -14 2.35 7.58
 8 -22 -12 -0.35 5.52
 -8 36 -12 16.66 8.7
 -7 13 -9 51.98 7.27
 -7 29 -7 33.72 8
 8 -18 -6 29.24 6.05
 17 -21 -5 9.78 8.59
 -6 26 -4 15.34 6.52
 -6 24 -4 1.37 6.22
 -5 15 -3 378.75 15.94
 13 -17 -1 9.59 7.98
 -1 45 1 4.59 6.09
 -2 30 4 6.78 5.07
 14 -10 6 2.95 7.92
 23 -5 9 3.29 11.46
 22 -4 10 -3.07 11.98
 21 -3 11 -3.45 11.07
 18 -2 12 8.01 10.05
 18 2 14 0.33 10.62
 23 7 15 5.5 12.7
 15 5 15 41.36 10.25
 11 41 15 3.83 6.55
 7 21 15 111 7.83
 24 12 16 -0.73 13.73
 23 15 17 4.96 15.47
 15 11 17 22.12 10.19
 13 13 17 15.93 8.79
 11 17 17 19.51 8.11
 17 27 19 4.39 12.07
 17 25 19 0.63 11.42
 17 23 19 -7.54 11.42
 -12 14 -34 10.92 10.66
 -11 7 -33 2.16 9.1
 -12 16 -32 25.85 11.1
 -2 -18 -30 2.79 5.96
 -12 18 -30 18.95 11.17
 -7 -5 -25 83.13 8.87
 -10 8 -24 4.59 9.38
 12 -28 -20 10.08 7.04
 -8 2 -20 52.37 8.03
 5 -23 -19 15.68 4.12
 -8 4 -18 12.63 7.3
 -10 32 -18 8.93 9.62
 -10 18 -18 -1.87 8.4
 -7 3 -15 250.93 12.71
 -9 35 -15 -1.4 9.29
 -9 27 -13 10.2 8.2
 -9 25 -13 24.38 8.39
 -9 23 -13 17.65 8.16
 -8 30 -10 50.59 8.91
 -8 20 -10 0 6.4
 -7 37 -9 0.65 7.9
 16 -20 -4 3.75 8.01
 4 -12 -4 262.51 10.93
 -6 22 -4 42.44 6.85
 -5 35 -3 22.04 7.25
 14 -18 -2 -3.69 7.97
 -4 18 0 0.02 4.65
 13 -15 1 4.15 7.32
 3 -5 1 72.74 4.67
 13 -13 3 11.3 7.44
 -1 9 3 429.69 15.87
 10 -10 4 8.11 6.7
 21 -11 5 4.5 10.33
 3 1 5 197.46 8.43
 15 -9 7 9.49 8.45
 11 -7 7 16.97 7.27
 18 -8 8 1.11 9.85
 15 -3 11 2.29 8.72
 3 19 11 3.61 1.64
 25 5 13 -5.63 13.68
 21 1 13 12.26 11.69
 24 6 14 0.92 12.91
 22 4 14 -2.13 12.84
 25 11 15 -2.58 13.84
 19 5 15 5.12 11.22
 9 37 15 3.36 5.74
 20 8 16 1.58 11.67
 22 20 18 -5.49 14.67
 20 16 18 3.72 12.59
 14 32 18 0.68 9.69
 -12 12 -36 6.83 11.69
 -6 -10 -30 3.62 7.86
 -7 -7 -29 15.62 8.38
 -12 28 -28 7.32 9.95
 -12 26 -28 -5.24 10.05
 -12 24 -28 0.67 10.53
 -12 22 -28 -1.3 10.74
 -11 11 -27 27.77 10.06
 -10 6 -26 3.24 9.07
 -11 17 -23 19.74 9.34
 -10 10 -22 0.99 8.5
 -4 -10 -20 4.79 5.34
 -5 -7 -19 58.04 6.63
 -7 -1 -19 50.6 7.66
 13 -27 -17 11.42 7.43
 8 -24 -16 0.06 5.39
 -8 6 -16 4.08 7.03
 5 -21 -15 121.05 6.55
 13 -25 -13 15.49 7.47
 -9 29 -13 5.56 8.47
 -9 21 -13 38.6 8.59
 -4 -4 -12 1758.09 64.23
 16 -24 -10 -2.35 8.11
 -7 31 -7 36.99 8.03
 -7 19 -7 76.91 7.94
 6 -16 -6 29.98 5.02
 18 -20 -4 -1.48 8.79
 -6 28 -4 6.46 6.95
 15 -19 -3 8.21 8.13
 10 -16 -2 98.02 8.07
 4 -10 -2 640.33 24.1
 -1 41 3 3.57 5.73
 20 -10 6 1.52 10.09
 19 -9 7 1.19 9.64
 9 -5 7 486.53 20.43
 24 -2 10 0.64 12.02
 23 -1 11 -0.29 11.72
 19 -3 11 2.65 10.53
 22 0 12 -3.37 11.71
 6 10 12 412.94 17
 23 3 13 -2.65 13.27
 5 31 13 -2.65 2.38
 26 10 14 1.29 14.89
 6 30 14 -2.03 4.54
 6 20 14 54.51 5.69
 17 5 15 14.26 10.22
 11 9 15 54.71 8.33
 9 13 15 256.06 13.1
 7 27 15 35.12 5.81
 7 23 15 62.21 6.52
 22 10 16 -6.8 12.88
 16 8 16 -0.29 9.96
 21 13 17 -1.04 12.66
 17 11 17 20.98 11.1
 22 24 18 6.88 14.44
 22 22 18 8.52 14.21
 18 16 18 5.48 11.4
 16 34 18 4.08 10.37
 16 16 18 5.31 11.04
 14 18 18 -2.97 9.67
 -10 2 -32 61.45 11.51
 -12 14 -32 1.56 10.21
 -11 9 -29 12.07 9.01
 -10 4 -28 -1.39 9.01
 -12 20 -28 10.74 11.15
 -11 13 -25 9.7 10.02
 -2 -16 -24 3.49 4.65
 -8 0 -22 -1.13 7.09
 -9 5 -21 0.34 7.62
 -11 25 -21 0.55 9.39
 -11 23 -21 0.51 9.04
 11 -27 -19 5.59 6.47
 -10 34 -18 -1.13 9.7
 -3 -9 -15 163.62 7.95
 -6 0 -14 94.7 7.41
 -7 5 -13 117.4 8.58
 12 -24 -12 52.99 7.96
 -8 32 -10 6.92 8.02
 -8 18 -10 354.49 16.67
 11 -19 -5 9.4 6.7
 -5 41 -5 6.23 7.37
 -5 9 -5 142.54 7.9
 17 -19 -3 12.41 8.46
 14 -16 0 0.44 7.75
 14 -14 2 4.48 7.65
 10 -12 2 212.15 11.71
 14 -12 4 1.91 7.85
 8 -8 4 122.69 8
 15 -11 5 31.88 9
 16 -10 6 3.18 8.95
 3 5 7 1499.4 54.42
 12 -6 8 5.18 7.38
 20 -4 10 2.78 10.26
 14 -4 10 216.79 13.41
 17 -3 11 1.25 9.26
 19 1 13 8.67 11.26
 5 19 13 33.26 4.77
 13 7 15 82.34 9.98
 7 25 15 16.82 5.65
 24 14 16 -7.39 14.11
 18 8 16 -5.48 10.85
 23 17 17 4.86 13.93
 11 31 17 4.16 7.74
 11 19 17 52.19 8.91
 20 18 18 3.02 12.31
 -12 12 -34 -7.41 11.63
 -11 7 -31 3.14 9.66
 -12 16 -30 -3.07 10.07
 -9 -1 -29 30.69 10.41
 -9 3 -23 16.39 7.64
 -11 21 -21 -2.76 8.89
 -10 12 -20 -4.37 8.19
 -9 7 -19 7.87 7.94
 -10 16 -18 39.72 9.03
 12 -26 -16 1.03 6.86
 -6 -2 -16 7.39 5.66
 -9 37 -15 2.9 9.03
 9 -23 -13 13.32 6.02
 -9 31 -13 9.85 8.53
 -9 19 -13 20.7 7.92
 -8 38 -12 -1.37 8.37
 -8 12 -12 510.59 22.18
 15 -23 -9 4.31 7.59
 -6 8 -8 21.45 6.27
 -6 38 -6 1.18 7.39
 -6 30 -4 12.36 6.97
 -6 20 -4 1.08 6.13
 18 -18 -2 -1.25 9.2
 16 -18 -2 18.76 8.46
 19 -17 -1 -0.41 9.35
 15 -17 -1 -3.48 8.06
 10 -14 0 56.7 7.41
 -2 44 0 -4.43 6.35
 20 -14 2 1.15 10.35
 3 49 5 3.59 4.58
 22 -6 8 4.56 11.79
 21 -5 9 -1 11.01
 7 1 9 76.07 6.74
 4 10 10 882.26 32.71
 8 6 12 1.78 5.81
 17 1 13 8.89 10.73
 7 11 13 182.83 9.83
 20 4 14 5.74 11.5
 14 4 14 0.84 9.32
 10 8 14 95.08 8.87
 8 38 14 2.91 4.87
 8 12 14 9.64 6.36
 25 13 15 5.55 13.79
 23 9 15 5.62 13.76
 10 16 16 -0.21 7.01
 14 20 18 21.19 10.2
 -13 21 -37 2.04 11.56
 -4 -14 -28 0.42 6.29
 -8 -4 -28 55.99 9.24
 -12 18 -28 -4.73 10.58
 -12 26 -26 0 10.11
 -11 15 -23 -0.67 9.5
 -7 -3 -21 1.05 6.74
 10 -26 -18 -1.58 6.33
 9 -25 -17 31.1 6.27
 -10 28 -16 -4.19 8.73
 -10 26 -16 -0.02 8.6
 -10 24 -16 6.85 8.72
 -10 22 -16 9.97 8.28
 -8 8 -14 21.27 7.1
 -6 2 -12 588.95 23.52
 -7 39 -9 1.02 7.78
 14 -22 -8 13.63 7.74
 -5 5 -7 294.04 12.73
 -7 33 -7 19.09 7.82
 -7 17 -7 207.61 11.46
 12 -20 -6 -1.29 6.9
 -6 12 -6 140.07 8.54
 -3 1 -5 200.61 8.7
 8 -16 -4 27.1 5.87
 -4 44 -4 0.39 7.08
 -4 40 -2 0.58 6.75
 17 -17 -1 7.84 8.47
 -2 6 0 1523.23 55.06
 19 -15 1 1.45 9.41
 15 -15 1 2.36 8.54
 -3 37 1 4.02 6.2
 6 -8 2 1025.42 38.38
 19 -13 3 3.49 9.95
 15 -13 3 13.79 8.88
 18 -12 4 1.12 9.38
 16 -12 4 3.72 8.6
 -2 32 4 2.63 5.22
 17 -11 5 13.46 9.16
 11 -9 5 20.44 7.06
 -1 35 5 22.17 5.38
 8 -2 8 24.13 6.34
 18 -4 10 29.76 10.26
 16 -4 10 0.97 9.16
 20 0 12 23.45 11.26
 14 0 12 2.53 9.08
 9 7 13 13.9 7
 7 39 13 -2.05 2.69
 26 12 14 4.07 16.42
 24 8 14 1.75 12.56
 10 42 14 2.67 5.76
 24 16 16 -1.32 14
 22 12 16 -2.95 12.42
 14 10 16 3.13 9.09
 12 38 16 1.58 7.65
 12 12 16 -0.05 8.77
 10 34 16 1.3 6.89
 23 19 17 -3.59 14.17
 21 15 17 0.43 12.8
 19 13 17 -0.51 11.75
 15 37 17 0.31 10.04
 15 13 17 21.71 10.22
 13 35 17 -2.45 8.95
 13 15 17 24.97 9.46
 20 20 18 -1.91 12.59
 18 32 18 0.9 3.04
 18 18 18 -0.88 11.12
 16 32 18 5.24 9.73
 -13 19 -37 0.15 11.13
 -13 23 -35 6.6 11.73
 -12 12 -32 26.2 10.75
 -5 -13 -31 3.44 6.76
 -10 2 -30 4.48 9.39
 -12 14 -30 33.07 10.49
 -12 28 -26 0.81 10.57
 -12 24 -26 -2 12.21
 -12 22 -26 -6.41 10.69
 11 -29 -25 4.52 6.22
 -9 1 -25 78.77 9.89
 -8 -2 -24 29.67 7.76
 13 -29 -23 -0.6 6.95
 -11 31 -21 3.57 10.1
 -11 19 -21 -1.16 9.77
 -9 9 -17 68.84 8.89
 -10 30 -16 -3.92 8.67
 11 -25 -15 41.42 7.47
 -1 -13 -15 587.06 21.69
 10 -24 -14 15.35 6.35
 -9 33 -13 6.52 9.12
 -8 34 -10 41.87 8.65
 13 -21 -7 29.64 7.9
 9 -19 -7 12.69 5.86
 -4 6 -4 8.6 4.47
 -6 32 -4 -1.76 6.94
 18 -16 0 -0.23 9.31
 16 -16 0 15.59 8.85
 17 -15 1 -0.47 8.7
 -3 13 1 211.99 9.29
 18 -14 2 -7.13 9.49
 16 -14 2 25.75 9.33
 17 -13 3 3.32 9.15
 10 -4 8 9.28 6.84
 25 7 13 4.86 13.24
 21 3 13 2.85 11.84
 18 4 14 2.8 10.46
 16 4 14 1.59 9.6
 12 6 14 71.86 9.05
 14 40 16 -0.1 9
 23 21 17 2.19 14.57
 17 13 17 7.55 10.89
 11 29 17 15.18 8.46
 11 21 17 5.78 8.14
 20 28 18 0.31 13.48
 20 22 18 -6.73 12.7
 14 28 18 -5.04 5.97
 -13 21 -35 0.5 10.7
 -11 5 -33 3.22 10.66
 -8 -6 -32 2.99 8.95
 -12 16 -28 24.32 10.49
 -11 9 -27 23.78 10.71
 -12 20 -26 -3.84 9.76
 -11 11 -25 23.58 9.43
 -10 6 -24 43.66 9.12
 -10 8 -22 163.5 12.01
 -6 -4 -18 247.36 12.37
 -10 14 -18 0.2 8.16
 0 -14 -14 643.72 23.27
 -9 17 -13 87.27 8.95
 6 -20 -12 -0.06 4.57
 4 -18 -12 2.97 3.76
 -8 16 -10 2.24 7.19
 -7 11 -9 49.37 6.95
 -4 0 -8 254.68 11.01
 -6 18 -4 36.9 6.25
 11 -17 -3 58.16 7.46
 -4 10 -2 631.48 24.07
 -5 25 -1 6.56 5.69
 8 -10 2 247.64 12.07
 -2 40 2 10.5 6.12
 -2 18 4 167.97 7.63
 -1 15 5 427.93 15.97
 22 -8 6 -0.33 10.92
 12 -8 6 0.08 6.99
 5 1 7 948.19 35.41
 23 -3 9 3.33 11.45
 19 -5 9 -0.07 10.93
 15 -5 9 10.13 9.1
 11 -3 9 37.12 7.78
 5 5 9 27.69 4.65
 22 -2 10 2.15 12.84
 25 3 11 6.83 12.77
 21 -1 11 -1.62 10.86
 13 -1 11 11.82 7.74
 18 0 12 1.19 10
 16 0 12 29.33 9.88
 13 3 13 8.01 7.94
 6 22 14 7.22 4.7
 25 15 15 9.27 13.83
 23 11 15 0 13.17
 19 7 15 14.23 12.05
 15 7 15 12.26 9.76
 24 18 16 5 15.47
 18 10 16 5.86 10.8
 20 26 18 0.29 13.21
 20 24 18 4.54 13.86
 18 30 18 -5.01 12.26
 18 20 18 6.87 11.42
 16 20 18 2.94 10.41
 14 26 18 2.28 9.62
 14 24 18 -4.56 9.57
 -13 19 -35 6.74 12.01
 -12 10 -34 10.28 10.66
 -13 23 -33 2.34 10.88
 -11 7 -29 22.24 10.9
 0 -20 -26 -0.81 4
 -10 4 -26 -5.44 8.83
 -6 -8 -24 8.06 6.55
 -3 -13 -21 6.94 5
 -11 17 -21 -0.01 8.56
 -10 32 -16 0.53 8.76
 16 -22 -8 0.21 8.27
 -7 35 -7 17.11 7.82
 6 -14 -4 143.76 7.89
 -5 13 -3 746.55 28.65
 8 -14 -2 75.4 7.13
 -3 43 -1 0.26 6.54
 -5 27 -1 -2.21 6.1
 -5 23 -1 4.07 5.61
 8 -12 0 264.57 12.41
 -4 16 0 3503.69 126.56
 11 -11 3 1.93 7.03
 -3 25 3 51.37 5.54
 7 -5 5 689.72 26.77
 21 -7 7 -2.79 10.44
 13 -7 7 21.73 7.73
 20 -6 8 -3.78 10.13
 17 -5 9 5.44 9.74
 9 -1 9 51.99 6.81
 24 0 10 3.17 13
 8 2 10 328.49 14.77
 23 1 11 -3.18 11.44
 24 4 12 -8.23 12.9
 22 2 12 2.73 11.42
 8 44 12 -8.42 2.75
 27 13 13 -9.29 14.7
 11 5 13 17.29 7.41
 9 43 13 2.17 5.02
 26 14 14 1.46 14.71
 12 44 14 -1.12 7.29
 6 28 14 17.44 4.81
 17 7 15 17.12 10.5
 22 14 16 -7.45 13.84
 16 10 16 0.58 10.01
 21 17 17 3.01 12.56
 19 15 17 7.84 11.79
 13 17 17 11.67 9.13
 11 23 17 48.19 8.09
 18 22 18 1.73 11.61
 16 30 18 -0 10.55
 -13 21 -33 5.75 11.14
 -6 -10 -28 75.97 8.77
 -7 -7 -27 59.56 8.66
 -12 18 -26 0.86 10.58
 -5 -11 -25 135.76 9.19
 -11 13 -23 19.24 9.29
 -10 10 -20 262.83 14.66
 -9 35 -13 1.3 9.09
 11 -15 -1 2.75 6.56
 -5 29 -1 3.52 6.2
 6 -10 0 716.98 27.38
 11 -13 1 5.44 6.9
 -3 27 3 43.06 6.1
 9 -7 5 360.34 16.18
 12 2 12 50.31 8.18
 10 4 12 63.35 8.33
 24 10 14 -1.44 13.91
 6 24 14 24.34 5.1
 25 17 15 -1.37 14.94
 11 11 15 84 8.91
 9 15 15 123.2 9.11
 24 20 16 8.9 15.48
 20 12 16 1.6 11.93
 10 18 16 1.44 6.96
 15 15 17 6.21 9.7
 18 28 18 -2.69 12.21
 18 26 18 4.13 12.01
 18 24 18 2.45 11.78
 16 28 18 -0.44 10.41
 16 24 18 9.96 10.61
 16 22 18 2.79 10.54
 -13 17 -35 2.68 10.74
 -13 19 -33 2.14 11.07
 -12 10 -32 -1.68 10.21
 -9 -3 -31 -2.11 9.41
 -11 5 -31 -3.71 10.46
 -13 25 -31 3.18 10.18
 -12 12 -30 7.37 9.61
 9 -29 -29 3.07 5.33
 -12 14 -28 -0.91 10.61
 -1 -19 -27 30.57 5.43
 -9 -1 -27 66.35 9.62
 -3 -15 -25 190.31 9.81
 10 -28 -24 -1.36 5.92
 -12 28 -24 4.23 9.73
 -12 26 -24 3.05 10.38
 -12 24 -24 5.94 11.01
 -7 -5 -23 63.02 7.84
 -11 29 -19 0.57 10.03
 -11 27 -19 12.37 9.31
 -2 -12 -16 1.47 3.43
 -10 34 -16 -4.2 8.72
 -9 11 -15 66.75 8.62
 -8 36 -10 -0.62 8.01
 10 -20 -8 12.49 6.29
 15 -21 -7 17.85 7.85
 -7 15 -7 70.31 7.15
 -5 43 -5 13.12 7.42
 12 -18 -4 11.69 6.94
 -6 34 -4 3.23 7.05
 6 -12 -2 735.25 27.99
 -5 21 -1 50.07 6.27
 5 -5 3 1407.26 51.67
 -3 23 3 138.59 7.69
 21 -9 5 -0.05 10.23
 16 -6 8 -1.66 8.76
 19 -1 11 -3.44 10.09
 15 -1 11 -3.81 8.86
 11 1 11 17.44 7.9
 26 8 12 5.35 13.64
 25 9 13 -9.23 13.43
 19 3 13 5.19 10.78
 15 3 13 17.58 9.67
 5 21 13 29.99 4.53
 26 16 14 4.71 14.89
 20 6 14 3.43 11.87
 6 26 14 1.12 4.69
 13 9 15 71.39 9.98
 14 12 16 -3.67 9
 12 14 16 0.3 8.03
 21 19 17 -5.44 13.06
 15 35 17 9.3 9.95
 13 33 17 2.81 8.8
 16 26 18 6.49 10.76
 -10 0 -32 0.86 9.53
 -13 23 -31 -7.83 10.42
 -10 2 -28 41.9 9.8
 -8 -4 -26 -0.99 7.58
 -12 16 -26 1.29 9.46
 -12 30 -24 -0.33 9.72
 -12 22 -24 0.7 9.79
 -11 15 -21 1.13 8.75
 6 -24 -20 -0.84 4.44
 -11 21 -19 15.92 9.52
 -8 2 -18 121.71 9.39
 14 -26 -16 2.77 7.41
 -4 -8 -16 3.66 4.61
 -9 15 -13 154.22 10.66
 -9 27 -11 1.4 7.98
 -9 25 -11 -1.36 7.92
 -9 23 -11 1.86 7.97
 -7 41 -9 4.08 7.99
 -8 28 -8 51.21 8.47
 -8 26 -8 -1.4 7.3
 -8 24 -8 62.21 8.19
 17 -21 -7 7.72 8.26
 3 -13 -7 193.14 8.06
 14 -20 -6 2.67 7.27
 13 -19 -5 61.72 8.41
 12 -10 4 -0.02 7.73
 4 -2 4 53.83 4.94
 20 -8 6 -4.42 11.13
 6 -2 6 3.17 4.36
 23 -5 7 -2.24 11.12
 19 -7 7 4.74 10.15
 1 39 7 8.1 4.32
 22 -4 8 3.73 11.11
 20 -2 10 15.2 11.77
 17 -1 11 -0.82 9.61
 17 3 13 4.42 10.33
 22 8 14 2.1 12.46
 14 6 14 0.08 9.3
 23 13 15 -2.71 13.19
 22 16 16 -6.85 13.43
 10 32 16 -0.82 7.13
 21 21 17 3.36 12.96
 19 17 17 8.32 12.26
 17 35 17 -0.81 2.31
 -13 15 -35 1.59 12.01
 -12 8 -34 -5.71 11.01
 -13 17 -33 -1.16 11.75
 -7 -9 -31 1.06 8.59
 -13 21 -31 -5.47 10.56
 -8 -6 -30 97.86 10.92
 -11 9 -25 37.65 10.09
 -12 20 -24 9.48 10.41
 12 -28 -22 0.25 6.67
 -9 3 -21 5.18 7.89
 -6 -6 -20 318.57 14.72
 -8 0 -20 182.34 11.44
 -9 5 -19 76.41 8.81
 -11 31 -19 5.94 9.64
 -10 12 -18 99.57 9.9
 -8 4 -16 17.12 6.93
 -10 16 -16 3.12 7.48
 -5 -3 -13 487.41 19.51
 -9 37 -13 1.56 8.57
 16 -24 -12 12.25 8.22
 -5 -1 -11 25.15 5.14
 -9 29 -11 1.61 7.97
 -8 14 -10 780.12 31.08
 11 -21 -9 21.54 6.87
 -8 22 -8 5.07 6.71
 18 -20 -6 0.12 8.68
 9 -17 -5 186.19 10.22
 -6 16 -4 0.84 5.41
 -5 39 -3 7.1 6.95
 12 -16 -2 -2.59 7.31
 3 -7 -1 46.9 3.83
 -5 31 -1 2.11 6.42
 -4 36 0 49.56 7.06
 21 -11 3 -1.44 10.95
 -2 34 4 11.37 5.21
 13 -9 5 96.78 9.2
 0 38 6 1.16 4.66
 17 -7 7 11.72 9.43
 21 -3 9 4.08 10.81
 25 5 11 -2.15 13.12
 24 6 12 -5.26 12.69
 20 2 12 3.44 11.03
 23 7 13 6.57 12.96
 21 5 13 1.04 12.15
 24 12 14 -11.69 13.41
 10 10 14 2.1 6.65
 8 14 14 94.38 7.93
 19 9 15 10.95 11.26
 9 35 15 3.98 6.27
 18 12 16 13.05 11.16
 21 23 17 3.88 13.76
 15 17 17 13.04 10.1
 13 19 17 7.54 9.43
 -11 3 -33 8.93 10.88
 -13 19 -31 -4.31 11.05
 -13 25 -29 -3.55 9.83
 -11 7 -27 31.96 10.24
 -9 1 -23 83.99 9.73
 -11 11 -23 9.15 8.61
 13 -27 -19 2.74 7.16
 -11 33 -19 6.24 9.73
 -11 19 -19 7.94 8.69
 -9 7 -17 282.41 14.66
 -7 1 -15 132.49 8.71
 -10 28 -14 7.81 8.39
 -10 26 -14 0.56 7.85
 -10 24 -14 22.77 8.29
 -9 21 -11 1.62 7.68
 12 -22 -10 47.89 7.57
 -8 30 -8 -0.86 7.51
 -7 37 -7 9.53 7.65
 16 -20 -6 -0.81 7.86
 -7 27 -5 58.41 7.79
 -7 25 -5 52.94 7.44
 -4 42 -2 12.83 6.81
 12 -14 0 1.65 7.58
 -3 39 1 2.8 6.25
 12 -12 2 29.79 7.29
 -3 21 3 100.56 6.33
 20 -10 4 1.17 9.56
 2 2 4 589.82 21.66
 14 -8 6 11.18 7.71
 10 -6 6 0.18 6.18
 2 6 6 52.79 3.33
 23 -1 9 0.67 11.36
 14 -2 10 0.13 7.74
 6 6 10 283.16 12.4
 21 1 11 -4.06 11.51
 26 10 12 0.45 13.42
 22 4 12 7.22 11.7
 25 11 13 4.61 14.29
 5 29 13 15.08 3.92
 18 6 14 1.6 10.38
 16 6 14 8.36 10.41
 21 11 15 5.65 12.07
 15 9 15 17 9.86
 11 39 15 7.24 7.17
 22 18 16 5.39 13.02
 20 14 16 7.48 12.25
 16 12 16 -1.22 9.72
 12 36 16 2.44 7.99
 10 20 16 15.46 5.65
 21 27 17 5.32 13.59
 21 25 17 5.45 13.77
 19 19 17 1.42 11.94
 13 31 17 3.33 8.88
 -13 15 -33 -0.53 10.43
 -12 10 -30 42.99 10.45
 -5 -13 -29 53.88 7.83
 -11 5 -29 5.48 10.2
 -13 23 -29 -3.15 10.82
 -2 -18 -28 24.24 6.51
 -12 12 -28 18.4 9.94
 -12 14 -26 -6.39 9.43
 -12 18 -24 -6.01 9.1
 9 -27 -23 1.28 5.59
 -10 6 -22 24.93 9.13
 -7 -1 -17 174.26 10.07
 13 -25 -15 19.21 7.38
 -5 -5 -15 317.54 13.85
 -8 6 -14 57.28 7.44
 -10 22 -14 6.58 8.03
 -9 31 -11 0.78 7.96
 -8 38 -10 23.28 8.3
 -8 20 -8 137.99 9.66
 7 -17 -7 214.35 10.41
 -6 10 -6 -0.42 4.9
 -7 23 -5 111.23 8.07
 -6 36 -4 3.07 7.19
 13 -17 -3 22.31 7.26
 -5 19 -1 5.97 5.34
 -1 47 1 -4.05 5.91
 0 48 2 0.08 5.49
 -2 10 2 41.86 3.59
 9 -9 3 56.12 6.77
 19 -9 5 7.62 9.59
 18 -8 6 -0.99 9.47
 2 40 8 -0.22 3.59
 3 11 9 99.48 5.13
 24 2 10 4.16 12.06
 22 0 10 11.28 11.38
 18 -2 10 -1.96 9.25
 16 -2 10 40.6 9.74
 23 3 11 -0.96 11.65
 14 2 12 119.97 11.34
 6 12 12 22.22 3.75
 11 45 13 1.48 6.39
 7 13 13 211.53 10.7
 5 23 13 39.07 4.58
 12 8 14 7.79 7.53
 23 15 15 -8.98 13.54
 17 9 15 11.02 11.04
 13 41 15 2.54 8.39
 9 17 15 83.37 7.96
 14 38 16 -0 9.17
 13 21 17 28.59 9.58
 -13 13 -35 7.82 11.86
 -12 8 -32 43.6 11.64
 -13 17 -31 -8.62 11.13
 -10 0 -30 90.01 11.04
 -9 -3 -29 32.12 9.51
 -13 21 -29 11.14 10.65
 8 -28 -28 13.56 5.19
 -10 4 -24 12.69 8.45
 -4 -12 -22 33.15 5.82
 -8 -2 -22 372.34 17.49
 -12 28 -22 -5.67 9.64
 -12 26 -22 15.94 10.09
 -12 24 -22 -2.01 9.36
 7 -25 -21 8.68 4.91
 -11 13 -21 -1.35 9.07
 -10 8 -20 13.61 7.72
 -11 17 -19 13.23 9.61
 -3 -11 -17 58.43 5.14
 -10 30 -14 -1.25 8.22
 7 -21 -13 31.08 5.19
 -7 3 -13 104.07 7.75
 15 -23 -11 -4.55 7.71
 -9 19 -11 4 7.04
 -7 9 -9 66.94 7.39
 -8 32 -8 28.33 7.95
 -4 2 -6 106.69 6.53
 17 -19 -5 10.82 8.53
 -7 29 -5 42.31 7.57
 18 -18 -4 0 8.52
 14 -18 -4 14.34 8.17
 19 -17 -3 -0.46 8.82
 -5 33 -1 -0.09 6.24
 20 -14 0 0.7 9.97
 13 -11 3 106.74 9.56
 -1 43 3 3.11 5.58
 -3 31 3 49.77 5.97
 0 44 4 0.08 5.12
 15 -9 5 76.84 9.84
 -1 37 5 25.62 5.29
 22 -6 6 -5.77 11.98
 8 -4 6 8.48 5.23
 11 -5 7 194.47 11.55
 12 -4 8 249.41 14.04
 19 -3 9 1.52 9.67
 18 2 12 14.19 10.24
 16 2 12 -2.04 9.4
 13 5 13 74.36 9.39
 9 9 13 169.03 10.3
 24 14 14 5.21 13.56
 22 10 14 -2.32 12.98
 20 8 14 4.95 11.32
 11 13 15 31.46 7.81
 22 20 16 2.07 14.44
 14 14 16 -1.34 9.11
 12 16 16 4.11 8.12
 10 22 16 1.27 7.44
 19 31 17 -5.93 12.87
 19 21 17 -0.97 11.97
 17 33 17 1.57 5.03
 17 19 17 9.25 10.95
 15 19 17 10.51 9.9
 -13 19 -29 6.54 10.47
 -4 -14 -26 2.67 5.66
 -9 -1 -25 83.89 9.53
 -12 16 -24 20.46 9.57
 8 -26 -22 25.18 5.48
 -12 22 -22 26.63 10.56
 11 -27 -21 0.46 6.3
 -7 -3 -19 6.79 6.32
 -11 25 -17 15.07 8.81
 -10 14 -16 -0.64 7.34
 -9 9 -15 379.23 17.72
 -10 32 -14 3.72 8.49
 -10 20 -14 23.3 8.64
 9 -21 -11 -0.5 5.82
 -9 33 -11 2.62 7.89
 2 -14 -10 0.8 2.09
 -6 6 -8 301.25 13.5
 -7 31 -5 47.16 7.79
 -7 21 -5 140.08 9.21
 16 -18 -4 -0.33 7.88
 9 -15 -3 104.81 7.59
 -2 2 -2 320.02 12.08
 13 -15 -1 -1.3 7.25
 -3 7 -1 44.69 3.95
 2 -4 0 0.14 1.82
 -2 46 0 13.18 6.39
 13 -13 1 18.39 7.68
 9 -11 1 -0.23 6.07
 7 -7 3 582.8 22.91
 14 -10 4 10.77 7.67
 21 -5 7 6.43 10.28
 20 -4 8 6.45 10.47
 6 2 8 954.47 35.88
 3 21 11 4.77 2.89
 8 8 12 474.45 19.78
 25 13 13 0 13.5
 23 9 13 3.33 13.32
 19 5 13 5.83 10.91
 23 17 15 -0.88 13.53
 21 13 15 -5.59 12.21
 19 11 15 -0.15 12.13
 13 11 15 4.52 8.93
 20 16 16 0.12 12.32
 19 29 17 -3.11 12.73
 19 23 17 -4.16 12.33
 -12 6 -34 1.85 9.05
 -13 13 -33 2.15 10.19
 -11 3 -31 -0.75 10.19
 -13 15 -31 2.22 10.07
 11 -29 -27 7.77 6.25
 -13 27 -27 0.16 9.58
 -13 25 -27 0.04 9.87
 -10 2 -26 -2.06 8.61
 5 -25 -25 31.85 3.84
 -7 -7 -25 104.32 9.08
 -12 20 -22 1.17 8.96
 12 -26 -18 17.33 6.97
 -10 10 -18 1.9 8.34
 -11 29 -17 17.61 9.22
 -11 27 -17 15.25 8.9
 -11 23 -17 40.71 8.57
 12 -24 -14 2.31 6.89
 -8 18 -8 2.91 6.52
 -7 13 -7 260.48 12.6
 10 -18 -6 0.4 5.92
 -6 42 -6 2.93 7.28
 -5 7 -5 946.52 35.47
 17 -17 -3 3.7 8.31
 15 -17 -3 18.2 8.08
 18 -16 -2 11.05 8.82
 14 -16 -2 84.7 9.1
 9 -13 -1 16.01 6.01
 19 -13 1 -1.72 9.39
 16 -10 4 -1.05 8.42
 1 45 5 2.02 4.79
 7 -1 7 339.7 14.6
 17 -3 9 10.44 9.47
 15 -3 9 14.06 8.25
 25 7 11 -2.33 13.54
 19 1 11 2.36 9.96
 13 1 11 12.28 7.52
 26 12 12 -0.36 13.84
 24 8 12 0.46 13.24
 4 22 12 6.42 3.53
 21 7 13 -3.13 11.53
 11 7 13 68.23 8.49
 5 27 13 20.7 4.29
 22 24 16 -2.32 14.37
 22 22 16 -1.93 13.68
 16 14 16 3.32 10.39
 10 28 16 4.95 7.02
 19 27 17 0.02 12.43
 19 25 17 0.58 12.11
 17 31 17 -2.93 10.19
 17 21 17 -1.26 10.78
 15 31 17 10.16 7.83
 13 27 17 13.31 6.27
 13 25 17 11.93 8.63
 -7 -9 -29 28.16 8.47
 -13 17 -29 5.44 10.03
 -8 -6 -28 1.44 8.1
 -12 10 -28 1.32 9.42
 -13 23 -27 -2.17 10.41
 -6 -10 -26 0.95 6.55
 -12 12 -26 6.78 9.7
 -11 7 -25 19.33 9.13
 -11 9 -23 22.07 9.43
 -11 15 -19 10.41 8.57
 -11 31 -17 4.15 9.34
 15 -25 -15 10.69 7.94
 -10 18 -14 -3.14 7.84
 11 -23 -13 21.97 6.77
 10 -22 -12 89.3 7.76
 -9 17 -11 7.87 6.9
 14 -22 -10 1.53 7.39
 -8 40 -10 0 7.17
 -8 12 -10 -1.11 6.59
 -8 34 -8 -0.77 7.49
 5 -15 -7 355.19 14.26
 -7 39 -7 4.06 7.62
 3 -11 -5 2701.62 97.19
 3 -9 -3 433 16.44
 -5 11 -3 230.34 10.62
 16 -16 -2 2.1 8.45
 -3 45 -1 -1.7 6.37
 18 -14 0 13.56 9.53
 14 -14 0 152.98 10.95
 -4 14 0 2.8 3.94
 18 -12 2 7.31 9.3
 14 -12 2 76.24 8.89
 -2 42 2 -0.23 5.85
 17 -11 3 5.88 8.87
 15 -11 3 20.28 8.41
 22 -8 4 -2.87 10.46
 10 -8 4 13.7 6.6
 23 -3 7 9.05 10.83
 9 -3 7 202.21 10.61
 4 6 8 33.68 3.85
 20 0 10 -0.29 10.36
 20 4 12 11.76 12.16
 12 4 12 104.42 9.83
 17 5 13 9.51 10.29
 15 5 13 5.2 9.08
 24 16 14 -0.79 14.01
 18 8 14 8.43 10.35
 14 8 14 18.2 8.99
 23 19 15 4.98 14.14
 20 18 16 0.09 11.67
 10 26 16 1.93 7.1
 -14 20 -36 3.88 11.73
 -12 8 -30 1.35 9.67
 -3 -17 -29 29.91 6.33
 7 -27 -27 2.97 4.43
 -11 5 -27 35.22 10.29
 -13 21 -27 13.27 10.56
 -8 -4 -24 56.36 8.11
 -6 -8 -22 194.88 10.96
 -12 18 -22 66.9 10.21
 10 -26 -20 31.05 6.54
 11 -25 -17 22.75 6.98
 7 -23 -17 52.94 5.58
 -5 -7 -17 118.3 7.48
 -9 35 -11 3.64 8.03
 16 -22 -10 13.1 8.07
 13 -21 -9 12.65 7.2
 11 -19 -7 78.16 7.71
 -7 33 -5 31.79 7.59
 -7 19 -5 237.37 12.14
 -6 14 -4 113.47 7.55
 -5 41 -3 8.61 6.94
 17 -15 -1 2.17 8.14
 15 -15 -1 5.56 8.61
 16 -14 0 1.18 8.44
 -4 38 0 -0.59 6.07
 17 -13 1 0.65 8.44
 15 -13 1 3.43 8.11
 5 -7 1 14.62 3.89
 16 -12 2 -0.55 8.28
 21 -7 5 4.9 11.24
 24 0 8 -1.62 11.14
 22 -2 8 1.33 11.15
 18 -4 8 -0.35 10.37
 21 -1 9 0.64 10.5
 12 0 10 0.42 7.37
 23 5 11 -9.32 12.72
 21 3 11 0.64 11.14
 17 1 11 -3.43 10.43
 15 1 11 -0.53 8.91
 22 6 12 0.85 11.87
 10 46 12 -1.25 5.6
 25 15 13 -2.6 13.73
 22 12 14 5.04 13.19
 16 8 14 -1.75 10.09
 8 36 14 -0.15 5.43
 8 16 14 8.83 5.27
 21 15 15 3.73 13.61
 17 11 15 16.36 10.35
 15 11 15 36.22 10.12
 9 33 15 4.79 6.57
 18 16 16 1.98 11.05
 12 34 16 -1.5 8.05
 12 18 16 0.37 8.13
 17 29 17 -6.99 12.75
 17 27 17 0.07 11.21
 17 25 17 9.37 11.1
 17 23 17 -0.45 11.07
 15 29 17 9.71 9.97
 15 23 17 3.66 9.93
 -14 22 -34 -1.45 10.99
 -10 -2 -32 57.03 10.55
 -12 6 -32 1.65 8.78
 -10 0 -28 5.6 8.86
 -13 19 -27 24.29 10.85
 6 -26 -26 0.9 3.9
 -12 14 -24 8.16 9.05
 -7 -5 -21 -0.77 6.55
 -11 11 -21 -2.41 8.4
 -11 33 -17 3.01 8.9
 -11 19 -17 44.14 8.21
 8 -22 -14 40.92 5.69
 -6 -2 -14 31.55 5.49
 12 -20 -8 42.98 7.97
 7 -15 -5 334.68 14.27
 -6 28 -2 83.31 7.95
 -6 26 -2 -0.83 5.91
 -6 24 -2 119.46 8.22
 -5 17 -1 38.81 5.45
 7 -9 1 78.91 6.19
 -3 33 3 56.57 6.29
 -3 19 3 332.92 13.52
 -2 36 4 -0.21 5.12
 -2 16 4 -0.08 3.08
 11 -7 5 335.06 15.74
 20 -6 6 -1.65 9.48
 4 50 6 -1.74 3.54
 4 2 6 97.88 5.66
 19 -5 7 6.39 9.56
 16 -4 8 34.39 9.37
 10 -2 8 451.1 19.45
 23 1 9 9.48 11.49
 7 3 9 93.49 6.73
 1 29 9 6.77 2.47
 26 8 10 -2.88 12.75
 22 2 10 3.14 11.2
 26 14 12 2.24 13.99
 10 6 12 256.69 13.29
 23 11 13 -0.88 13.51
 24 18 14 -9.1 14.31
 20 10 14 -5.81 12.38
 10 40 14 1.73 6.27
 10 12 14 29.96 7.11
 23 21 15 10.92 14.62
 20 20 16 2.8 12.24
 14 36 16 0.43 9.29
 14 16 16 -3.41 9.44
 15 27 17 -0.56 10.13
 15 25 17 1.88 10.11
 -14 18 -36 2.47 10.86
 -14 20 -34 4.67 10.63
 -13 11 -33 4.23 11.18
 -9 -5 -31 1.64 9.11
 -13 13 -31 -0.28 10.08
 -11 3 -29 17.59 11.4
 -13 15 -29 8.33 10.41
 -9 -3 -27 133.84 11.25
 -13 27 -25 9.63 9.74
 -13 25 -25 5.11 9.91
 -5 -11 -23 15.16 5.87
 -12 24 -20 31.24 9.57
 9 -25 -19 10.28 5.97
 -9 3 -19 58.75 8.86
 14 -26 -18 2.31 7.31
 8 -24 -18 0.03 5.19
 -4 -10 -18 102.49 6.78
 10 -24 -16 -1.32 6.11
 -10 12 -16 -5.8 7.14
 9 -23 -15 82.53 7.03
 14 -24 -14 2.6 7.35
 -10 36 -14 4.8 8.64
 -6 0 -12 -0.87 4.86
 6 -18 -10 8.53 4.57
 17 -21 -9 -0.19 8.08
 8 -18 -8 5.45 5.22
 -8 36 -8 13.01 7.96
 -8 16 -8 336.16 15.87
 10 -16 -4 1.32 5.74
 10 -10 2 42.87 6.65
 21 -9 3 4.95 9.95
 23 -5 5 -1.33 10.69
 12 -6 6 24.77 8.08
 8 0 8 94.05 7.64
 25 9 11 -5.6 13.67
 11 3 11 1.94 7.03
 9 5 11 17.22 7.17
 24 10 12 4.06 13.29
 18 4 12 -0.17 9.69
 19 7 13 2.01 10.98
 12 10 14 52.55 8.38
 23 23 15 -2.08 15.89
 11 15 15 116.78 9.93
 16 36 16 -0.48 2.77
 16 16 16 -0.28 10.11
 -13 17 -27 27.53 10.25
 -13 23 -25 0.18 11.84
 12 -28 -24 9.85 6.61
 -10 4 -22 104.42 9.92
 -12 16 -22 4.65 9.28
 -9 1 -21 -2.1 7.27
 -10 6 -20 105.86 10.08
 -12 30 -20 -1.61 9.28
 -12 22 -20 1.49 9.21
 -11 13 -19 10.51 8.43
 -9 5 -17 326.56 15.99
 4 -20 -16 4.76 3.22
 -6 -4 -16 4.12 5.36
 -9 37 -11 0.55 7.98
 15 -21 -9 4.67 7.45
 -3 3 -3 61.74 4.33
 -4 44 -2 0 6.66
 -6 30 -2 -0.56 6.38
 -6 22 -2 1.14 5.52
 -3 41 1 2.2 6.04
 -4 28 2 1.97 5.41
 -4 26 2 86.3 6.69
 -4 24 2 2.38 4.84
 8 -6 4 17.22 5.34
 6 -4 4 92.43 6.48
 17 -5 7 23.26 9.11
 9 1 9 50.61 6.79
 18 0 10 14.53 9.61
 27 15 11 -2.16 14.31
 26 16 12 5.6 14.54
 14 4 12 3.35 8.37
 25 17 13 -2.89 14.68
 24 20 14 -2.97 15.16
 22 14 14 2.97 12.62
 12 42 14 0.15 7.67
 21 17 15 -2.32 12.29
 13 39 15 4.23 8.61
 13 13 15 44.58 8.99
 11 37 15 5.94 7.39
 20 22 16 -6.57 12.31
 18 18 16 1.93 10.98
 12 20 16 -3.72 8.32
 -14 18 -34 1.89 11.69
 -14 22 -32 10.09 10.62
 -12 8 -28 24.47 9.54
 -5 -13 -27 105.68 8.62
 10 -28 -26 -1.11 5.79
 -12 10 -26 -2.45 9.3
 -13 21 -25 17.02 10.55
 -10 2 -24 68.73 9.29
 13 -27 -21 -3.66 6.97
 -8 0 -18 5.13 6.66
 -10 8 -18 61.93 8.39
 -11 17 -17 21.76 9.33
 -8 2 -16 0.77 6.25
 -10 28 -12 -6.82 8.08
 -10 26 -12 34.89 8.76
 -10 24 -12 0.06 7.79
 -9 15 -11 4.96 6.72
 -9 29 -9 -1.82 7.74
 -9 27 -9 5.92 7.63
 -9 25 -9 5.14 7.3
 -9 23 -9 0.38 6.93
 -5 3 -7 38.62 4.88
 -7 35 -5 16.61 7.38
 -7 17 -5 104.98 8.09
 7 -13 -3 109.86 7.08
 10 -14 -2 9.24 6.08
 7 -11 -1 35.96 5.1
 10 -12 0 -3.94 5.93
 -3 11 1 3.34 3.17
 20 -8 4 2.72 9.54
 19 -7 5 8.52 9.49
 22 -4 6 3.93 10.79
 18 -6 6 0.5 9.21
 25 5 9 1.94 12.4
 19 -1 9 0.26 9.98
 16 0 10 -5.2 9.2
 14 0 10 56.99 8.8
 9 47 11 -1.04 4.74
 16 4 12 28.36 10.48
 25 19 13 -9.98 18.03
 13 7 13 15.11 7.99
 18 10 14 -2.97 10.47
 17 13 15 17.57 10.66
 9 21 15 26.48 6.88
 20 28 16 7.6 13.69
 20 26 16 2.45 12.79
 20 24 16 -10.63 12.81
 14 18 16 6.13 10.56
 12 32 16 -4.11 8.27
 -14 20 -32 -3.23 10.79
 -11 1 -31 -7.58 9.59
 -13 11 -31 -3.11 9.8
 -4 -16 -30 -0.51 6.36
 -10 -2 -30 1.51 9.03
 -12 6 -30 37.87 10.26
 -13 13 -29 4.93 10.05
 -12 12 -24 27.28 9.53
 -9 -1 -23 73.16 8.79
 -11 7 -23 44.68 8.96
 4 -22 -20 -0.53 3.1
 -12 20 -20 69.3 10.14
 -9 7 -15 382.28 17.79
 -10 30 -12 38.03 8.6
 -10 22 -12 93.32 9.39
 16 -20 -8 24.09 8.16
 14 -20 -8 -0.09 7.37
 -7 11 -7 332.91 14.85
 11 -17 -5 212.8 11.53
 5 -13 -5 734.07 27.57
 -4 8 -2 1.9 3.61
 -6 32 -2 42.92 7.13
 5 -9 -1 34.3 4.23
 11 -9 3 181.63 10.76
 2 50 4 -1.61 4.54
 21 -3 7 3.85 10.6
 20 -2 8 -4.76 9.95
 26 10 10 5.05 13.1
 24 6 10 0.78 13.25
 19 3 11 -0.02 10.1
 20 6 12 0.2 11.15
 23 13 13 -1.77 13.61
 17 7 13 1.88 10.45
 9 11 13 150.27 9.75
 21 19 15 -2.07 12.29
 19 15 15 1.85 11.45
 15 13 15 29.63 9.86
 18 20 16 -3.15 11.11
 14 34 16 -0 9.7
 -14 16 -34 2.87 11.06
 -13 9 -33 8.23 10.46
 -14 24 -30 8.5 11.22
 -7 -9 -27 75.01 8.63
 -13 15 -27 23.14 10.19
 -8 -6 -26 -0.51 7.3
 -11 5 -25 81.83 10.43
 -13 19 -25 22.64 9.73
 -11 9 -21 4.01 8.89
 -8 -2 -20 56.17 7.79
 -11 29 -15 10.68 8.81
 -11 27 -15 26.49 8.7
 -11 25 -15 35.76 8.83
 -11 23 -15 10.53 8.74
 -8 4 -14 0.2 6.14
 5 -19 -13 47.25 4.69
 -10 32 -12 1.68 8.09
 -8 10 -10 586.87 24.13
 9 -19 -9 48.92 6.29
 -7 7 -9 42.28 5.94
 -9 31 -9 10.61 7.83
 -9 21 -9 2.69 6.97
 -8 38 -8 -1.13 7.73
 13 -19 -7 22.87 7.39
 12 -18 -6 1.93 6.54
 -8 28 -6 5.07 7.05
 -8 26 -6 2.48 6.68
 -6 40 -4 0.38 6.85
 20 -14 -2 4.04 9.23
 -6 20 -2 339.33 14.98
 -5 37 -1 11.13 6.34
 -4 22 2 212.11 10.09
 5 -1 5 92.7 5.94
 14 -6 6 5.2 7.49
 23 -1 7 -3.47 11
 24 2 8 -6.15 11.61
 22 0 8 4.24 10.94
 23 3 9 0.03 11.51
 13 -1 9 7.61 7.24
 20 2 10 11.71 11.68
 8 48 10 -0.29 3.8
 25 11 11 -3.08 13.01
 21 5 11 1.92 11.64
 24 12 12 -8.07 13.17
 15 7 13 22.51 9.49
 22 16 14 -2.68 12.63
 16 10 14 4.86 10.45
 14 10 14 -1.67 8.65
 15 39 15 5.35 10.08
 18 32 16 0.85 12.14
 16 34 16 -3.33 8.48
 12 30 16 -3.29 8.35
 12 22 16 -1.85 8.25
 -14 18 -32 8.62 10.54
 -8 -8 -30 -3.28 8.89
 -14 22 -30 3.75 10.11
 -11 3 -27 58.25 10.74
 -10 0 -26 -0.93 8.63
 -7 -7 -23 17.25 6.64
 -13 27 -23 1.57 9.51
 -13 25 -23 5.21 9.76
 -2 -16 -22 178.9 8.45
 -12 14 -22 47.52 9.84
 -12 18 -20 -1.5 8.99
 -6 -6 -18 41.44 6.16
 13 -25 -17 1.89 6.97
 -11 15 -17 23.44 8.55
 -10 10 -16 3.86 7.07
 -11 31 -15 10.32 8.71
 15 -23 -13 2.19 7.43
 -10 20 -12 -1.85 7.43
 17 -19 -7 10.54 8.6
 18 -18 -6 5.2 8.58
 -6 8 -6 84.74 6.76
 -8 30 -6 -2.25 7.27
 -8 24 -6 1.52 6.56
 19 -17 -5 -0.67 8.86
 11 -15 -3 17.03 6.45
 5 -11 -3 241.53 10.45
 20 -12 0 14.13 9.68
 -4 40 0 32.17 6.74
 4 -4 2 126.01 6.51
 -3 35 3 10.12 5.42
 22 -6 4 0.02 11.4
 12 -8 4 50.19 7.73
 13 -7 5 170.19 11.08
 9 -5 5 142.94 8.86
 21 1 9 -4.18 11.01
 17 -1 9 -1.48 10.25
 5 7 9 395.53 15.87
 22 4 10 0.85 11.39
 13 3 11 0.78 7.71
 5 13 11 13.6 4.29
 6 14 12 276.17 12.25
 4 26 12 5.5 3.22
 11 9 13 111.42 9.31
 7 37 13 -0.21 4.8
 8 18 14 49.49 6.07
 21 21 15 -3.21 13.06
 11 17 15 48.66 8.37
 18 22 16 0.59 11.1
 16 20 16 -1.37 9.66
 14 20 16 -4.31 9.55
 12 24 16 2.51 8.25
 -12 4 -32 17.47 10.18
 -14 20 -30 15.3 10.88
 11 -29 -29 2.64 6.02
 -9 -5 -29 22.92 9.55
 -13 17 -25 7.04 9.88
 -3 -15 -23 29.19 5.06
 -13 29 -23 1.42 9.53
 -13 23 -23 10.04 10.26
 -11 11 -19 26.59 8.49
 -11 21 -15 54.11 9.5
 10 -20 -10 165.45 9.44
 4 -16 -10 17.99 3.51
 -9 33 -9 -0.08 7.58
 -8 14 -8 24.54 6.73
 15 -19 -7 12.45 7.65
 -8 22 -6 20.86 6.51
 -7 37 -5 14.59 7.34
 19 -15 -3 5.3 9.29
 -5 43 -3 1.81 6.63
 11 -13 -1 6.26 6.72
 19 -11 1 4.08 9.26
 11 -11 1 33.31 7.26
 3 -1 3 4250.43 152.53
 21 -5 5 4.93 10.26
 15 -7 5 19.93 8.27
 -1 39 5 11.78 4.93
 0 40 6 -1.49 4.45
 12 -2 8 21.73 6.55
 0 26 8 0.2 2.58
 15 -1 9 13.47 8.94
 17 3 11 3.6 9.47
 12 6 12 6.99 7.71
 8 10 12 3.8 5.62
 23 15 13 0.49 12.76
 19 9 13 5.53 11.59
 9 41 13 -0 5.44
 22 18 14 -3.95 13.54
 10 14 14 1.56 6.51
 21 23 15 -3.93 13.36
 19 17 15 -3.79 11.48
 17 15 15 12.35 10.53
 13 15 15 9.06 8.37
 9 29 15 20.21 6.76
 18 30 16 9.38 12.11
 18 28 16 -3.08 11.65
 18 24 16 -1.55 11.28
 16 32 16 1.86 10.31
 -14 14 -34 2.4 11.69
 -14 16 -32 1.22 11.41
 -13 11 -29 12.21 10
 -12 8 -26 -1.45 9.29
 -9 -3 -25 148.18 11.03
 -6 -10 -24 70.83 7.42
 -12 10 -24 0.8 8.64
 11 -27 -23 3.19 6.21
 -13 21 -23 10.33 9.54
 -8 -4 -22 2.87 6.65
 -1 -17 -21 17.34 3.56
 -12 28 -18 -0.77 9.12
 -12 26 -18 11.57 9.38
 15 -25 -17 2.14 7.7
 -7 -1 -15 124.25 8.28
 -11 33 -15 6.44 8.75
 -9 9 -13 157.97 10.4
 -8 6 -12 -1.71 5.94
 -10 34 -12 13.49 8.43
 -9 13 -11 6.75 6.87
 -9 19 -9 43.21 6.68
 16 -18 -6 2.97 7.49
 14 -18 -6 -1.33 7.18
 8 -16 -6 7.81 5.19
 -8 32 -6 1.2 7.17
 18 -16 -4 2.2 8.96
 12 -16 -4 32.27 7.07
 -4 4 -4 413.16 16.23
 -6 12 -4 6.64 4.64
 -6 34 -2 -1.42 6.41
 19 -13 -1 -1.94 9.65
 -5 15 -1 55.79 5.4
 22 -8 2 9.02 10.08
 8 -8 2 4.07 5.06
 -4 32 2 -2.05 5.47
 20 -4 6 1.91 9.38
 10 -4 6 68.27 7.44
 19 -3 7 -0.06 9.18
 11 -3 7 198.46 11.62
 18 -2 8 9.64 9.27
 2 12 8 16.65 2.52
 0 28 8 62.7 4
 25 7 9 4.25 13.06
 26 12 10 10.14 13.59
 25 13 11 0.87 12.91
 15 3 11 -3.62 8.95
 3 23 11 12.67 2.8
 24 14 12 3.88 14.01
 22 10 12 -6.45 12.93
 18 6 12 23.96 10.42
 20 14 14 1.33 11.21
 18 12 14 2.42 10.4
 12 12 14 3.75 7.53
 21 27 15 -5.37 13.53
 21 25 15 1.53 13.64
 15 15 15 15.66 9.68
 11 35 15 -0.81 7.34
 9 27 15 12.95 6.75
 9 25 15 21.41 6.82
 18 26 16 3 11.4
 16 22 16 1.8 9.91
 -13 9 -31 5.06 9.79
 -14 18 -30 1.37 11.24
 -11 1 -29 12.19 9.37
 -12 6 -28 1.87 9.75
 -14 24 -28 -1.14 9.74
 -14 22 -28 2.49 9.94
 -13 13 -27 24.25 9.61
 9 -27 -25 10.08 5.63
 12 -26 -20 -0.29 6.54
 -12 16 -20 51.25 9.46
 -12 30 -18 1.31 9.27
 -7 -3 -17 204.46 11.19
 -7 1 -13 86.97 7.24
 -10 18 -12 133.66 10.53
 7 -19 -11 -1.51 4.65
 17 -17 -5 6.12 8.25
 13 -17 -5 54.31 7.77
 -7 15 -5 313.04 14.23
 -2 48 0 -2.96 5.98
 -1 49 1 -0.79 5.58
 18 -10 2 2.51 8.97
 12 -10 2 150.28 10.11
 17 -9 3 14.84 9.53
 13 -9 3 127.46 9.71
 -3 17 3 204.79 8.99
 16 -8 4 9.84 8.46
 14 -8 4 0.84 7.06
 -2 38 4 8.09 5.14
 23 -3 5 5.44 10.8
 7 -3 5 94.56 6.49
 24 8 10 -1.12 12.18
 18 2 10 -0.14 10.19
 12 2 10 347.68 16.76
 23 9 11 -2.19 12.17
 7 9 11 22.97 5.27
 20 8 12 1.48 11.81
 23 17 13 -6.24 14.04
 22 20 14 3.39 12.75
 13 37 15 4.83 9.23
 16 30 16 -9.72 10.86
 14 30 16 0.06 6.4
 -13 7 -33 7.19 10.16
 -10 -2 -28 27.76 9.15
 -13 15 -25 19.54 10.34
 -4 -14 -24 7.23 5.27
 -13 19 -23 2.77 9.57
 -12 12 -22 1.37 8.6
 -10 4 -20 23.93 7.93
 -12 32 -18 -5.23 8.91
 12 -24 -16 -1.33 6.46
 -11 35 -15 1.92 7.76
 16 -22 -12 -2.09 7.71
 14 -22 -12 22.11 7.46
 -10 36 -12 -0.65 8.29
 -3 -7 -11 7.88 3.47
 -9 35 -9 -0.34 7.78
 -8 40 -8 6.77 7.61
 -8 20 -6 -1.99 6.01
 15 -17 -5 10.6 7.67
 18 -14 -2 -4.58 8.63
 12 -14 -2 169.07 10.65
 -6 18 -2 35.22 5.67
 -3 47 -1 -1.25 6.22
 18 -12 0 -1.88 8.71
 12 -12 0 339.97 15.89
 -2 44 2 5.76 5.67
 -4 20 2 2.62 4.38
 21 -7 3 4.2 9.78
 15 -9 3 35.94 8.36
 -1 45 3 0.41 5.25
 24 0 6 -0.44 11.22
 22 -2 6 -7.69 11.26
 5 3 7 39.67 4.38
 24 4 8 5.83 11.44
 16 -2 8 -0.42 8.92
 21 7 11 0.58 11.32
 19 5 11 2.29 11.39
 16 6 12 -3.27 9.26
 14 6 12 99.44 10.59
 10 8 12 77.86 7.95
 21 13 13 -1.86 11.63
 17 9 13 -2.53 9.92
 13 9 13 30.76 9.19
 11 43 13 2.24 6.9
 16 12 14 -0.61 10
 10 38 14 1.73 6.47
 19 19 15 8.34 11.4
 11 19 15 13.82 7.71
 16 28 16 -2.59 10.56
 16 26 16 7.06 10.58
 16 24 16 -4.91 10.5
 14 28 16 -7.43 9.47
 14 24 16 -3.3 9.47
 -14 12 -34 6.36 10.49
 -14 14 -32 17.8 11.01
 8 -28 -30 -2.95 4.86
 -12 4 -30 0.93 9.49
 -14 16 -30 18.45 10.29
 -14 20 -28 1.35 10.52
 -2 -18 -26 -2.73 4.83
 -11 5 -23 9.88 8.14
 -10 2 -22 26.54 7.9
 -11 7 -21 2.66 7.97
 -3 -13 -19 8.84 4.39
 -9 1 -19 15.72 7.2
 -10 6 -18 5.24 7.87
 -12 20 -18 0.48 8.76
 -9 3 -17 13.41 7.04
 -11 13 -17 93.68 9.06
 -10 12 -14 41.06 8.33
 6 -16 -8 6.26 4.2
 -6 4 -8 148.48 8.18
 -8 34 -6 4.48 7.32
 16 -16 -4 4.69 8.01
 14 -16 -4 -0.38 7.19
 8 -14 -4 6.78 5.16
 17 -15 -3 11.64 8.55
 13 -15 -3 54.49 7.73
 -7 25 -3 74.57 7.39
 17 -13 -1 1.15 8.08
 -5 39 -1 0 6.33
 8 -10 0 -2.7 4.9
 -4 12 0 782.81 29.3
 17 -11 1 -2.85 8.34
 13 -11 1 7.6 6.84
 16 -10 2 22.15 9.07
 14 -10 2 -0.85 7.09
 6 -6 2 194.52 9.23
 23 1 7 0.32 12.17
 21 -1 7 -0.81 10.79
 20 0 8 5.25 10.44
 23 5 9 -4.82 13.01
 19 1 9 3.81 9.62
 26 14 10 -3.28 14.51
 22 6 10 5.1 12.01
 20 4 10 -1.91 11.64
 25 15 11 6.26 13.49
 11 5 11 22.45 7.05
 24 16 12 1.98 13.51
 7 17 13 28.75 5.7
 22 22 14 2.55 13.3
 20 16 14 6.3 11.5
 14 12 14 6.85 9.3
 12 40 14 -2.63 7.96
 8 20 14 -0.19 5.77
 15 37 15 3.13 10.16
 13 17 15 26.23 9.24
 14 26 16 -0.14 9.41
 -3 -17 -27 59.18 6.3
 -14 26 -26 -6.95 9.55
 -11 3 -25 26.59 9.25
 -13 27 -21 -1.52 9.19
 -13 25 -21 0.94 9.61
 14 -26 -20 19.72 7.46
 -6 -8 -20 5.51 5.85
 -12 14 -20 3.09 8.53
 -2 -14 -18 18.51 3.8
 3 -17 -13 51.94 3.57
 17 -21 -11 0.27 7.87
 -7 3 -11 27.53 5.44
 -2 -8 -10 4786.27 171.53
 -4 -4 -10 120.29 6.37
 -9 17 -9 26.95 6.82
 9 -17 -7 234.98 11.46
 -6 42 -4 3.87 6.85
 15 -15 -3 16.7 7.76
 -5 9 -3 412.4 16.56
 -7 29 -3 31.59 6.76
 16 -14 -2 19.85 7.94
 8 -12 -2 6.31 4.98
 -4 46 -2 0.67 6.53
 13 -13 -1 21.6 7.02
 16 -12 0 59.96 9.49
 21 -9 1 -6.45 9.81
 15 -11 1 0 7.48
 -3 43 1 0.09 5.98
 0 50 2 0.92 5.3
 -4 34 2 45.03 6.24
 9 -7 3 228.42 11.28
 20 -6 4 1.42 9.49
 8 -2 6 14.44 5.12
 6 0 6 15.1 4.58
 17 -3 7 12.2 9.09
 1 41 7 7.11 3.82
 22 2 8 5.46 10.87
 25 9 9 -1 13.35
 21 3 9 -0.27 11.79
 16 2 10 42.49 9.7
 14 2 10 0.87 8.22
 22 12 12 -2.81 12.73
 23 19 13 2.24 13.91
 19 11 13 1.56 10.99
 15 9 13 7.55 9.16
 9 13 13 16.76 6.24
 22 26 14 2.87 13.72
 22 24 14 -9.03 13.63
 18 14 14 4.45 10.74
 19 21 15 7.04 11.58
 15 17 15 16.02 9.92
 -11 -1 -31 0.83 9.28
 -13 9 -29 16.99 9.58
 -8 -8 -28 35.68 8.45
 -14 18 -28 12.61 10.48
 -9 -5 -27 102.76 10.22
 -13 11 -27 26.51 9.77
 12 -28 -26 4.26 6.75
 -14 24 -26 -2.88 9.41
 -10 0 -24 2.98 7.71
 -13 17 -23 9.55 9.22
 10 -26 -22 1.17 5.75
 -9 -1 -21 -0.11 6.95
 -13 23 -21 1.2 9.6
 -4 -12 -20 239.29 11.2
 11 -25 -19 1.04 6.24
 -7 -5 -19 112.04 8.33
 -11 9 -19 22.19 8.55
 -12 18 -18 22.77 8.67
 14 -24 -16 -0.52 7.05
 -10 8 -16 -0.68 6.86
 11 -23 -15 8.04 6.17
 -9 5 -15 13.92 6.7
 8 -20 -12 143.03 8.2
 -10 16 -12 2.04 6.87
 15 -21 -11 -1.74 7.4
 13 -21 -11 0.86 6.77
 -9 37 -9 1.24 7.75
 -8 18 -6 30.51 6.48
 -7 31 -3 22 7.05
 -7 23 -3 98.27 7.77
 14 -14 -2 4.66 7.69
 15 -13 -1 4.23 7.49
 14 -12 0 -1.42 7.12
 -5 27 1 0.04 5.37
 -5 25 1 8.34 5.19
 -3 37 3 12.77 5.49
 0 46 4 -0.97 4.82
 19 -5 5 9.47 9.49
 18 -4 6 0.13 8.95
 15 -3 7 39.41 8.52
 13 -3 7 2.39 6.61
 10 0 8 -0.31 5.99
 26 16 10 -4.59 13.93
 24 10 10 0.72 11.99
 25 17 11 -0.82 13.81
 23 11 11 4.67 12
 9 7 11 8.63 6.38
 24 18 12 -3.64 13.73
 23 21 13 3.2 13.74
 11 11 13 15.3 7.04
 10 16 14 55.23 7.57
 19 31 15 -0.26 12.46
 19 23 15 2.93 12.28
 17 35 15 0.04 2.79
 11 33 15 2.17 7.56
 -15 19 -35 4.27 10.78
 -12 2 -32 3.72 10.4
 -14 12 -32 -4.17 10.02
 -13 7 -31 0.13 9.93
 -14 14 -30 3.94 9.94
 -12 6 -26 -5.34 10.14
 -14 22 -26 -0.34 9.75
 -1 -19 -25 24.2 4.29
 -5 -13 -25 253.97 12.41
 -7 -9 -25 51.85 7.51
 -13 13 -25 44.62 9.92
 8 -26 -24 2.11 5.03
 -8 -6 -24 14.68 6.92
 -12 8 -24 13.83 8.91
 13 -27 -23 5.77 7.2
 -13 21 -21 1.9 9.01
 10 -22 -14 2.13 5.82
 -11 29 -13 21.14 8.33
 -11 27 -13 13.31 8.09
 -11 25 -13 2.19 7.72
 -9 11 -11 5.3 6.77
 12 -20 -10 0.17 6.46
 -8 8 -10 69.28 7.43
 -10 30 -10 3.24 7.73
 -10 28 -10 42.69 8.3
 -10 26 -10 0.23 7.52
 -10 24 -10 52.9 8.45
 -8 12 -8 251.52 12.52
 -7 9 -7 61.76 6.37
 -8 36 -6 -7.41 7.38
 -5 5 -5 579.53 22.35
 2 -6 -2 470.99 17.37
 -5 29 1 5.43 5.65
 20 -8 2 -0.63 9.28
 22 -4 4 -2.5 10.74
 10 -6 4 35.68 6.38
 4 54 4 -1.01 3.5
 12 -4 6 7.5 7.03
 9 -1 7 206.92 10.76
 6 4 8 161.99 8.29
 0 30 8 1.12 3
 17 1 9 3.19 8.83
 1 31 9 2.66 2.37
 10 4 10 201.2 11.29
 17 5 11 0.24 9.5
 3 29 11 0.07 2.24
 20 10 12 -0.2 11.05
 18 8 12 3.18 10.17
 21 15 13 5.42 12.45
 20 18 14 -1.59 12.48
 12 14 14 9.1 7.77
 8 32 14 2.49 5.87
 19 29 15 0.88 12.21
 19 27 15 -1.24 12.66
 19 25 15 -2.14 11.68
 17 19 15 19.37 10.99
 13 35 15 -2.14 9.02
 11 21 15 50.69 8.43
 -15 21 -33 2.2 10.49
 -10 -4 -30 58.09 10.35
 -7 -11 -29 19.04 7.5
 -4 -16 -28 44.9 6.57
 -12 4 -28 26.14 9.68
 -14 16 -28 -2.95 9.66
 -11 1 -27 25.15 9.29
 -14 20 -26 -4.15 9.8
 -12 10 -22 81.1 9.93
 5 -23 -21 -1.96 4.08
 -12 28 -16 2.1 8.44
 -12 26 -16 -0.23 8.46
 6 -20 -14 67.83 5.35
 9 -21 -13 38.21 5.86
 -11 31 -13 8.98 8.37
 -11 23 -13 25.7 8.57
 -5 -3 -11 2.9 4.16
 11 -19 -9 9.65 6.09
 10 -18 -8 72.52 6.96
 -2 -4 -6 124.92 5.4
 -5 45 -3 0.29 6.66
 -7 21 -3 104.9 7.92
 -4 42 0 1.4 6.01
 -5 23 1 2.52 5
 21 -3 5 1.75 9.94
 11 -5 5 396.27 17.83
 16 -4 6 -0.77 8.18
 26 10 8 -1.71 13.97
 21 9 11 -4.1 11.31
 13 5 11 0.34 7.14
 24 20 12 2.78 14.51
 22 14 12 4.93 12.64
 8 42 12 0.61 4.84
 23 23 13 -2.73 14.31
 17 11 13 4.89 10.22
 16 14 14 11.72 9.92
 14 40 14 2.42 9.28
 8 22 14 28.73 6.25
 17 33 15 1.14 6.84
 13 19 15 18.99 10.87
 -15 17 -35 -2.5 10.77
 -15 19 -33 1.53 10.86
 10 -28 -28 5.99 5.68
 -10 -2 -26 -2.44 8.19
 -9 -3 -23 14.47 7.38
 -13 15 -23 10.92 8.93
 -5 -11 -21 -0 5.29
 -13 19 -21 -0.34 8.65
 -8 -2 -18 126.77 9.22
 -12 16 -18 -5.48 8.38
 5 -21 -17 146.26 7.03
 -11 11 -17 24.22 8.04
 -8 0 -16 13.75 6.18
 -12 30 -16 1.96 8.56
 -12 24 -16 -4.61 8.29
 -11 15 -15 104.79 9.76
 -3 -9 -13 279.73 11.38
 -5 -5 -13 500.53 19.76
 -11 21 -13 8.32 7.79
 16 -20 -10 0.23 7.54
 -10 32 -10 42.37 8.38
 -10 22 -10 5.6 7.12
 -9 15 -9 45.67 7.67
 -9 29 -7 22.27 7.65
 -9 27 -7 19.79 7.4
 -9 25 -7 34.83 7.74
 -7 13 -5 287.59 13.24
 20 -14 -4 -1.42 9.06
 -7 33 -3 21.91 7.03
 20 -12 -2 1.81 9.08
 -6 16 -2 630.68 24.66
 9 -9 1 46.41 6
 19 -7 3 1.98 9.1
 18 -6 4 0.29 8.74
 23 -1 5 3.65 10.67
 17 -5 5 7.83 8.61
 1 7 5 254.5 9.42
 24 2 6 0.09 11.15
 20 -2 6 -2 9.54
 14 -4 6 0.25 6.89
 19 -1 7 11.81 9.63
 7 1 7 352.63 14.86
 -1 27 7 113.38 5.78
 18 0 8 4.8 9.14
 25 11 9 -1.85 13.17
 23 7 9 1.12 11.46
 13 1 9 7.72 7.37
 7 5 9 157.95 8.59
 26 18 10 2.29 14.91
 24 12 10 -2.3 12.4
 22 8 10 2.54 12.13
 18 4 10 43.77 10.94
 25 19 11 -4.25 15.25
 23 13 11 0 12.93
 19 7 11 1.71 12.33
 15 5 11 7.57 8.69
 3 25 11 3.33 2.52
 24 22 12 0.9 14.85
 12 8 12 141.87 10.32
 6 16 12 1.97 4.83
 19 13 13 2.76 10.86
 20 20 14 -0.99 11.79
 14 14 14 0.61 8.69
 17 21 15 4.15 10.49
 15 19 15 9.74 9.87
 11 31 15 14.01 8.21
 11 23 15 9.32 7.29
 11 -29 -31 2.17 5.9
 -13 9 -27 19.08 9.55
 -14 18 -26 0.77 9.54
 -14 26 -24 8.83 9.45
 7 -25 -23 3.97 4.45
 -12 12 -20 77.77 10.51
 10 -24 -18 20.65 6.22
 -12 32 -16 1.73 8.52
 13 -23 -15 30.73 7.24
 -4 -8 -14 17.92 4.14
 -8 2 -14 58.81 6.84
 -10 10 -14 12.88 6.98
 -9 7 -13 11.59 6.67
 -11 33 -13 0.81 8.42
 -10 14 -12 118.65 9.29
 14 -20 -10 38.03 7.71
 17 -19 -9 -0.71 7.8
 -9 39 -9 1.19 7.68
 18 -18 -8 3.55 8.29
 -9 31 -7 25.4 7.81
 -9 23 -7 29.79 7.26
 9 -15 -5 43.82 6.13
 -7 41 -5 8.86 7.23
 -6 38 -2 1.76 6.43
 6 -8 0 1.76 4.46
 4 -6 0 0.5 3.3
 22 -6 2 4.35 9.96
 -4 18 2 890.17 33.24
 22 0 6 0.14 11.59
 23 3 7 1.56 12.12
 8 2 8 15.86 5.15
 20 6 10 10.13 11.46
 25 21 11 -7.82 15.33
 16 8 12 52.15 10.82
 8 12 12 516.84 21.17
 21 17 13 0.68 12.49
 13 11 13 18.07 8.34
 17 31 15 -2.41 11.13
 17 23 15 2.01 10.64
 -15 17 -33 -0.71 10.44
 -14 10 -32 14.81 10.4
 -15 21 -31 -6.76 10.24
 -12 2 -30 29.81 9.91
 -14 12 -30 10.12 11.27
 -5 -15 -29 23.71 6.85
 -11 -1 -29 13.74 9
 -13 7 -29 7.45 9.85
 -14 14 -28 8.34 9.68
 -13 11 -25 15.56 9.45
 -14 24 -24 -2.41 9.59
 6 -24 -22 66.63 5.21
 9 -25 -21 -3.65 5.46
 -7 -7 -21 5.86 6.37
 13 -25 -19 7.41 6.84
 -10 34 -10 -3.55 7.63
 -10 20 -10 178.64 11.29
 -7 5 -9 147.55 8.47
 6 -14 -6 9.54 4.27
 -8 38 -6 -0.03 7.25
 -8 16 -6 4.59 6.09
 19 -15 -5 -0.25 8.59
 -5 41 -1 2.38 6.38
 -5 13 -1 68.9 5.47
 -4 36 2 3.73 5.45
 7 -5 3 20.22 5.23
 1 3 3 2786.75 99.75
 13 -5 5 9.42 6.95
 3 3 5 2003.72 72.3
 21 1 7 -2.99 10.99
 -1 29 7 42.66 4.08
 -1 25 7 256.79 10.28
 22 4 8 2.8 10.85
 20 2 8 5.12 10.63
 21 5 9 -1.41 11.96
 19 3 9 0.02 9.84
 22 16 12 6.62 12.04
 20 12 12 14.96 12.57
 14 8 12 3.67 8.44
 10 44 12 0.25 6.2
 15 11 13 3.47 9.75
 20 22 14 -5.61 11.95
 10 36 14 4.55 6.88
 8 30 14 3.28 5.98
 8 24 14 0.76 5.77
 17 29 15 0.11 10.94
 17 25 15 2.51 10.7
 15 33 15 24.78 7.91
 13 33 15 6.23 8.67
 13 21 15 8.22 9.53
 11 25 15 41.33 7.88
 -15 19 -31 -0.79 9.93
 -6 -12 -26 1 6.28
 -14 22 -24 4.68 10
 -11 3 -23 24.35 8.68
 -13 13 -23 4.42 8.78
 -11 5 -21 3.75 7.51
 -13 17 -21 0.63 8.21
 -8 -4 -20 392.82 17.66
 -10 2 -20 216.62 12.65
 -13 29 -19 1.71 9.6
 9 -23 -17 19.34 5.61
 -1 -15 -17 579.08 21.41
 7 -21 -15 132.86 7.37
 -5 -7 -15 490.78 19.55
 -11 35 -13 7.36 8.04
 -11 19 -13 21.01 8.45
 -8 4 -12 275.99 13.19
 15 -19 -9 1.4 7.25
 13 -19 -9 2.05 6.86
 7 -17 -9 24.19 4.96
 -9 33 -7 12.83 7.42
 -9 21 -7 82.63 8.03
 -6 44 -4 0.87 6.57
 -6 10 -4 126.36 7.57
 19 -13 -3 3.73 8.43
 9 -13 -3 76.42 6.66
 -7 35 -3 14.09 6.83
 -7 19 -3 44.32 6.26
 19 -11 -1 4.02 10.12
 9 -11 -1 2.48 5.03
 -5 21 1 52.19 5.65
 10 -8 2 268.93 12.95
 23 -3 3 3.29 10.21
 21 -5 3 -3.23 10.26
 5 -3 3 441.35 17.38
 15 -5 5 74.66 9.2
 25 7 7 -0.57 12.25
 26 12 8 0.06 12.98
 16 0 8 25.58 9.77
 25 13 9 -11.3 12.91
 16 4 10 5.79 7.9
 12 4 10 7.39 7.12
 3 27 11 -0.16 2.41
 18 10 12 14.54 10.44
 10 10 12 416.31 18.39
 21 19 13 2.07 12.03
 20 30 14 3.77 13.32
 20 28 14 5.4 12.63
 20 26 14 0 12.33
 20 24 14 -8.57 12.26
 18 18 14 -1.9 10.75
 12 38 14 0.42 8.74
 12 16 14 -3.17 7.67
 10 18 14 -0.32 6.49
 8 28 14 -1.5 5.77
 8 26 14 12.44 5.96
 17 27 15 -2.33 11.13
 -13 5 -31 2.51 10.33
 7 -27 -29 13.17 4.53
 -9 -7 -29 24.75 10.35
 -15 23 -29 2.75 10.91
 -14 16 -26 -1.32 10.39
 11 -27 -25 8.56 6.16
 -12 6 -24 9.48 8.49
 -14 20 -24 -0.16 9.37
 -6 -10 -22 11.1 5.93
 -12 8 -22 9.24 8.54
 -11 7 -19 40.5 7.94
 -13 23 -19 7 8.93
 -10 4 -18 104.44 9.69
 -12 14 -18 30.95 8.98
 8 -22 -16 -1.92 4.8
 -11 13 -15 31.26 7.66
 16 -22 -14 1.74 7.56
 -6 -4 -14 250.46 11.59
 -6 -2 -12 570.33 22.47
 16 -18 -8 8.16 7.57
 12 -18 -8 -1.55 6.4
 17 -17 -7 4.57 7.87
 18 -16 -6 1.69 8.69
 10 -16 -6 11.78 5.59
 -6 6 -6 6.68 4.61
 17 -7 3 9.32 8.82
 11 -7 3 271.6 13.39
 1 51 3 0.43 4.59
 24 0 4 -0 10.02
 20 -4 4 1.57 9.44
 16 -6 4 4.17 7.86
 12 -6 4 1.83 7
 -2 40 4 1.41 5.18
 -2 14 4 182.85 7.59
 24 8 8 3.15 13.18
 14 0 8 3.06 7.45
 24 14 10 7.96 13.38
 23 15 11 -0.93 12.38
 17 7 11 -3.68 9.33
 17 13 13 4.77 9.97
 9 39 13 -0.79 5.93
 9 15 13 169.01 10.02
 15 31 15 7.75 9.72
 15 23 15 8.92 9.89
 13 31 15 5.33 7.89
 13 23 15 34.42 9.36
 -15 15 -33 3.53 10.81
 -15 17 -31 0.54 10.16
 -15 21 -29 9.29 9.83
 -10 -4 -28 -0.25 9.37
 -8 -8 -26 0.19 7.09
 -12 4 -26 -1.35 9.32
 -9 -5 -25 61.8 8.38
 -11 1 -25 54.32 9.36
 12 -26 -22 17.89 6.52
 -10 0 -22 278.79 15.03
 8 -24 -20 74.92 6.38
 -13 21 -19 9.08 9.55
 6 -22 -18 -0.07 4.05
 -10 6 -16 5.08 6.9
 12 -22 -14 20.05 6.82
 -2 -10 -12 1539.96 55.69
 -10 36 -10 17.18 7.92
 -10 18 -10 2.3 6.6
 11 -17 -7 56.93 6.85
 18 -14 -4 5.68 8.25
 6 -12 -4 -0.15 4.86
 -8 28 -4 21.01 6.9
 -8 26 -4 0.15 6.34
 6 -10 -2 9.72 4.11
 18 -10 0 21.22 9.85
 21 -7 1 -0.69 9.5
 -3 39 3 5.1 5.56
 22 -2 4 2.52 10.23
 14 -6 4 2.93 7.31
 19 -3 5 12.49 9.1
 3 51 5 0.39 3.41
 1 47 5 4.07 4.05
 -1 41 5 7.98 4.74
 24 4 6 0.19 11.1
 18 -2 6 5.51 8.92
 17 -1 7 15.21 9.02
 11 -1 7 95.4 8.39
 14 4 10 229.42 13.85
 19 9 11 1.83 10.56
 11 7 11 2.61 6.52
 7 11 11 18.12 5.2
 22 18 12 2.16 12.7
 21 21 13 0.31 12.47
 11 41 13 -1.59 7.37
 11 13 13 36.63 7.57
 18 20 14 2.13 11.11
 14 38 14 -0.53 9.48
 14 16 14 13.17 9.13
 15 29 15 -1.56 9.76
 15 25 15 11.15 9.85
 -8 -10 -30 76.4 9.49
 -14 10 -30 -4.84 9.7
 -14 12 -28 -4.61 9.4
 14 -26 -22 1.72 6.87
 -13 15 -21 -2.99 8.77
 -12 10 -20 -0.28 8.45
 7 -23 -19 23.98 4.89
 -11 9 -17 52.71 8.5
 -12 18 -16 -0.06 7.98
 17 -21 -13 6.3 7.98
 -11 17 -13 45.39 8.55
 -9 13 -9 72.34 8.16
 14 -18 -8 17.49 7.5
 -8 10 -8 10 6
 -1 -7 -7 6417.12 229.44
 -9 35 -7 5.32 7.42
 -4 0 -6 -1.37 3.49
 10 -14 -4 127.38 8.44
 -8 30 -4 2.05 6.76
 -8 24 -4 13.46 6.15
 18 -12 -2 1.49 8.52
 10 -10 0 729.65 28.68
 17 -9 1 0.87 8.19
 8 -4 4 165.22 8.83
 23 1 5 4.95 11.06
 26 14 8 -2.1 13.17
 17 3 9 2.95 9.93
 4 14 10 378.48 14.78
 23 17 11 0.61 13.3
 21 23 13 -1.32 12.39
 18 34 14 -0.25 11.79
 15 27 15 7.92 9.89
 13 29 15 15.9 5.95
 13 27 15 3.69 8.57
 -14 8 -32 -3.26 9.92
 -11 -3 -31 -1.94 8.08
 -15 19 -29 6.36 10.89
 12 -28 -28 0.93 6.63
 -12 2 -28 -1.62 8.96
 -13 7 -27 23.47 10.31
 -14 14 -26 1.21 9.29
 -13 9 -25 20.87 9.56
 -10 -2 -24 61.51 9.26
 -14 18 -24 7.34 9.53
 -14 28 -22 9.75 9.26
 -14 26 -22 -2.57 9.07
 -14 24 -22 21.9 9.69
 0 -18 -20 2.53 2.74
 -9 -1 -19 19.31 7.18
 -13 19 -19 0.59 8.27
 12 -24 -18 1.51 6.33
 -9 1 -17 38.55 7.28
 -6 -6 -16 2.03 4.86
 5 -17 -11 14.93 3.92
 -6 0 -10 969.11 36.44
 15 -17 -7 10.74 7.38
 -9 19 -7 9.6 6.68
 16 -16 -6 -1.73 7.43
 17 -15 -5 4.82 8.36
 -3 -1 -5 200.93 8.34
 -6 40 -2 16.09 6.71
 -6 28 0 -1.25 5.65
 -6 26 0 146.58 8.55
 -3 45 1 1.62 5.72
 -5 35 1 -2.4 5.77
 16 -8 2 -1.09 8.83
 -2 46 2 2.19 5.44
 15 -7 3 35.17 8.16
 13 -7 3 14.95 7.35
 -3 15 3 400.58 15.49
 4 0 4 708.42 26.42
 21 -1 5 5.15 10.36
 9 -3 5 810.36 31.35
 -1 13 5 1286.25 46.3
 10 -2 6 1.48 5.94
 25 9 7 6.17 12.82
 23 5 7 2.02 11.72
 15 -1 7 35.43 8.6
 -1 31 7 39.27 4.13
 22 6 8 -2.99 11.13
 4 8 8 2522.56 91.05
 0 32 8 30.19 3.45
 25 15 9 -1.19 13.01
 11 3 9 37.26 7.11
 24 16 10 -4.38 13.88
 20 8 10 1.86 11.31
 18 6 10 -2.92 9.6
 15 7 11 0.65 8.59
 13 7 11 2.21 7.17
 9 9 11 -1.14 5.87
 7 43 11 0.98 4.18
 22 20 12 1.17 12.63
 16 10 12 -1 10.17
 21 29 13 4.24 13.72
 21 25 13 -1 12.69
 19 17 13 2.08 10.89
 15 13 13 19.53 9.25
 13 13 13 2.97 8.02
 18 22 14 0.84 10.91
 16 36 14 -0.89 2.72
 16 18 14 3.65 9.91
 10 20 14 12.81 6.94
 -15 13 -33 2.97 10.92
 -15 15 -31 -3.91 9.73
 -13 5 -29 5.22 8.53
 9 -27 -27 29.82 5.66
 -7 -11 -27 44.22 7.62
 -11 -1 -27 21.84 8.86
 -15 23 -27 7.02 9.89
 13 -27 -25 6.44 6.62
 -13 11 -23 18.75 9.23
 -8 -6 -22 175.87 10.62
 -14 22 -22 3.04 9.26
 14 -24 -18 5.48 7.09
 -9 3 -15 122.62 9.07
 -12 28 -14 3.78 8.25
 -12 26 -14 21.8 8.43
 -11 29 -11 5.14 7.81
 -11 27 -11 -1.51 7.61
 -11 25 -11 2.2 7.31
 -10 38 -10 1.18 7.57
 13 -17 -7 18.77 6.86
 -5 1 -7 916.26 34.17
 -8 14 -6 6.53 6
 11 -15 -5 256.57 12.62
 -7 43 -5 2.76 6.23
 -8 32 -4 13.12 7.14
 -8 22 -4 -2.09 5.62
 17 -13 -3 -0.73 8.57
 -7 17 -3 158.62 9.01
 17 -11 -1 0.85 8.23
 -4 44 0 12 6.31
 -6 30 0 71.7 7.19
 -6 24 0 0.21 5.09
 11 -9 1 55.9 7.25
 -5 19 1 3.68 4.57
 20 -6 2 8.77 9.43
 12 -8 2 20.24 7.38
 -4 38 2 24.79 5.93
 22 2 6 -0.58 10.48
 20 0 6 1.21 10.06
 -2 28 6 33.91 4.29
 19 1 7 14.19 10.11
 26 16 8 5.51 13.54
 24 10 8 -1.62 11.77
 18 2 8 14.85 9.41
 21 7 9 -0.6 10.96
 19 5 9 0.32 9.72
 21 13 11 -6.01 11.63
 18 12 12 2.01 10.15
 12 10 12 2.63 7.41
 21 27 13 -0.49 13.11
 17 15 13 18.27 10.05
 7 21 13 24.77 5.41
 18 32 14 1.08 12.29
 12 18 14 7.88 7.77
 10 34 14 2.68 7.2
 -15 17 -29 5.21 9.93
 -15 21 -27 5.9 9.76
 -14 16 -24 0.02 8.97
 -7 -9 -23 51.86 7.06
 -12 12 -18 3.62 9.09
 -4 -10 -16 0.22 4.08
 -12 16 -16 4.54 9.17
 -7 -3 -15 240.46 11.62
 -10 8 -14 76.84 8.18
 -12 30 -14 9.91 8.72
 -12 24 -14 -0.47 7.64
 15 -21 -13 -0.66 7.15
 -7 -1 -13 73.69 6.43
 -11 31 -11 1.59 7.96
 -11 23 -11 -2.04 8.11
 -10 16 -10 96.01 8.81
 -1 -9 -9 546.11 19.9
 -9 37 -7 3.06 7.16
 14 -16 -6 -2.46 7.41
 12 -16 -6 0.16 6.14
 -7 11 -5 372.06 15.81
 16 -14 -4 -2.53 7.75
 2 -8 -4 64.01 3.41
 4 -8 -2 1.9 3.08
 -6 14 -2 -0.42 4.59
 -3 5 -1 74.65 4.3
 16 -10 0 2.85 8.22
 15 -9 1 1.16 7.51
 7 -7 1 98.3 6.61
 22 -4 2 1.43 10.14
 14 -8 2 82.27 8.55
 19 -5 3 9.48 9.39
 16 -2 6 0.1 8.39
 -2 26 6 7.49 3.74
 21 3 7 -1.47 10.56
 20 4 8 8 10.62
 25 17 9 12.57 13.32
 23 11 9 -8.53 12.22
 15 3 9 5.62 9.18
 5 9 9 351.72 14.22
 24 18 10 -4.79 13.21
 22 12 10 3.68 12.14
 10 6 10 7.41 6.13
 23 19 11 0.16 12.86
 22 22 12 10.09 13.19
 14 10 12 52.44 10.08
 13 41 13 -0.32 8.69
 18 24 14 7.7 11.03
 14 18 14 -3.01 10.49
 12 36 14 -5.36 8.42
 -12 0 -30 -2.93 9.22
 -14 20 -22 15.86 10.3
 -9 -3 -21 3.71 6.78
 -13 13 -21 -0.74 8.87
 -13 17 -19 5.81 9.18
 -5 -9 -17 207.21 9.88
 -13 29 -17 5.56 8.73
 -13 27 -17 6.19 9.2
 -13 25 -17 11.33 8.75
 -11 11 -15 80.27 8.92
 -12 32 -14 2.39 8.24
 -12 22 -14 12.43 8.55
 -9 5 -13 76.45 7.68
 -10 28 -8 -1.65 7.2
 -10 26 -8 33.75 7.86
 7 -15 -7 73.4 5.8
 -7 7 -7 521.69 20.94
 4 -12 -6 6.01 3.16
 15 -15 -5 37.65 7.97
 -8 34 -4 3.6 6.87
 11 -13 -3 166.44 9.94
 16 -12 -2 -1.01 7.83
 -4 6 -2 257.92 10.74
 11 -11 -1 30.36 6.75
 -5 43 -1 -2.57 6.2
 -6 32 0 -2.39 5.89
 13 -9 1 1.69 6.82
 23 -1 3 -0.56 10.38
 -1 47 3 -0.14 4.95
 24 2 4 -1.97 10.72
 18 -4 4 -4.28 9.78
 6 -2 4 116.87 6.8
 17 -3 5 14.94 9.14
 24 6 6 -0.53 11.27
 0 42 6 -1.65 4.02
 -2 30 6 0.43 3.99
 13 3 9 38.67 7.74
 23 21 11 -7.89 14.26
 19 11 11 3.61 10.52
 17 9 11 2.16 9.3
 22 24 12 4.41 13.23
 20 16 12 13.21 11.2
 12 44 12 -0.69 8.04
 8 14 12 38.96 6.13
 6 18 12 190.17 9.34
 19 19 13 5.91 11.22
 7 33 13 6.61 5.32
 18 28 14 -2.6 11.41
 18 26 14 -9.45 11.17
 16 34 14 10.37 9.95
 14 36 14 -4.94 9.86
 -13 3 -31 5.84 9.64
 -10 -6 -30 3.09 8.71
 -14 8 -30 18.17 10.02
 -14 10 -28 12.36 9.59
 -9 -7 -27 30.5 8.31
 -15 19 -27 2.16 9.8
 -14 12 -26 1.74 9.26
 0 -20 -24 17.63 3.12
 -12 4 -24 17.81 8.53
 -12 6 -22 60.47 9.27
 11 -25 -21 -2.4 5.94
 -11 3 -21 -4.45 7.47
 11 -23 -17 42.17 6.67
 -7 -5 -17 56.08 6.46
 -13 31 -17 7.19 8.69
 -3 -11 -15 438.64 16.97
 -12 34 -14 -0.94 8.32
 16 -20 -12 13.3 8.01
 17 -19 -11 -1.14 7.79
 -7 1 -11 3.85 4.83
 -11 33 -11 -0.33 7.88
 -11 21 -11 0.81 7.83
 18 -18 -10 1.15 8.01
 -10 30 -8 26.39 7.96
 -10 24 -8 2.15 7.2
 -9 17 -7 250.58 12.73
 2 -10 -6 32.12 2.46
 13 -15 -5 30.43 7.19
 20 -12 -4 2.03 8.8
 14 -14 -4 8.71 6.97
 15 -13 -3 12.64 7.55
 20 -10 -2 13.65 9.82
 15 -11 -1 1.63 7.8
 22 -6 0 1.79 9.82
 14 -10 0 97.79 8.77
 12 -10 0 2.13 6.2
 -6 22 0 298.15 13.33
 -3 9 1 3.36 3.14
 -4 16 2 12.71 3.95
 21 -3 3 5.21 10.8
 12 -2 6 7.48 7.55
 25 11 7 -5.89 13.05
 26 18 8 -7.36 14.48
 0 22 8 -0.69 2
 25 19 9 3.94 14.42
 24 20 10 -0.25 13.49
 16 6 10 47.7 10.35
 9 45 11 2.06 5.56
 22 26 12 -3.77 12.51
 10 12 12 47.94 7
 11 15 13 33.43 7.23
 9 17 13 72.53 7.38
 10 22 14 2.27 4.48
 -16 18 -34 -1.13 10.28
 -15 11 -33 12.32 11.01
 -15 13 -31 1.59 10.17
 10 -28 -30 16.09 5.74
 -11 -3 -29 13.62 8.99
 -15 15 -29 1.16 10.2
 6 -26 -28 4.18 3.8
 -4 -16 -26 -1.76 5.4
 -10 -4 -26 3.01 8.37
 -15 25 -25 8.36 10.23
 10 -26 -24 0.58 5.54
 -11 1 -23 15.96 8.11
 -4 -14 -22 412.36 16.88
 -14 18 -22 -3.05 9
 -12 8 -20 108.88 10.09
 -11 5 -19 9 7.25
 -6 -8 -18 206.28 10.39
 15 -23 -17 8.68 7.5
 -12 20 -14 -0.98 7.87
 -6 2 -8 862.83 32.6
 -10 32 -8 -3.23 7.26
 4 -10 -4 48.05 3.84
 -8 20 -4 38.79 6.46
 13 -13 -3 6.72 6.53
 -5 7 -3 278.34 11.81
 -7 39 -3 7.09 6.8
 14 -12 -2 80.18 8.45
 12 -12 -2 22.87 6.53
 13 -11 -1 10.34 6.92
 -4 10 0 -0.14 3.27
 3 -3 1 392.93 14.94
 -5 37 1 6.49 5.99
 23 3 5 0.69 10.69
 23 7 7 4.89 10.97
 24 12 8 2.93 12.55
 16 2 8 1.83 8.48
 22 14 10 7.53 11.47
 20 10 10 9.17 10.89
 8 8 10 79.43 6.77
 23 23 11 -3.14 13.69
 21 15 11 -0.77 11.35
 18 14 12 22.2 10.43
 16 12 12 21.72 9.49
 19 21 13 0.38 11.82
 17 17 13 -0.97 10.31
 15 15 13 19.89 9.8
 16 22 14 0 9.63
 14 20 14 4.01 9.7
 12 20 14 4.06 7.84
 10 32 14 3.4 7.06
 -14 6 -32 14.93 10.19
 -16 20 -32 -4.83 9.5
 -8 -10 -28 -0.9 7.32
 -13 5 -27 23.24 9.46
 -12 2 -26 5.68 9.18
 -13 7 -25 26.84 8.93
 -15 23 -25 0.64 9.47
 -14 14 -24 8.05 8.92
 -5 -13 -23 60.43 6.34
 -13 9 -23 18.24 9.39
 13 -25 -21 0.8 6.6
 -14 26 -20 22.44 9.62
 -13 15 -19 7.83 8.31
 -11 7 -17 104.17 9.27
 -13 21 -17 20 8.56
 -12 14 -16 4.28 7.97
 14 -20 -12 6.01 7.01
 12 -20 -12 29.65 6.81
 -11 35 -11 1.45 7.64
 -9 11 -9 17.75 6.37
 -10 22 -8 71.8 8.22
 19 -15 -7 3.88 8.93
 7 -9 -1 80.33 5.92
 8 -6 2 668.05 26.03
 22 0 4 0.16 10.17
 20 -2 4 -0.5 9.22
 25 7 5 -0 11.82
 11 -3 5 49.97 6.98
 7 -1 5 2026.68 74.07
 26 12 6 -3.59 13.19
 4 4 6 3.99 3.32
 17 1 7 15.33 8.93
 9 1 7 223.34 11.04
 3 47 7 0.7 2.09
 26 20 8 -2.48 14.19
 22 8 8 -0 11.15
 25 21 9 6.04 14.05
 23 13 9 -0.09 11.53
 21 9 9 0.37 11.08
 17 5 9 5.76 8.85
 24 22 10 4.42 14.16
 18 8 10 15.37 10.48
 14 6 10 -0.45 7.99
 12 6 10 201.69 11.76
 23 25 11 -3.92 14.72
 20 18 12 6.09 11.29
 6 36 12 -0.06 4.33
 19 33 13 6.02 12.06
 13 15 13 19.19 8.7
 9 37 13 1.7 6.35
 7 23 13 38.63 5.93
 16 32 14 4.54 10.47
 16 24 14 -1.33 9.88
 14 34 14 -0.91 8.12
 12 34 14 3.08 8.1
 10 24 14 15.16 7
 -5 -15 -27 79.15 7.46
 -15 17 -27 -1.93 9.67
 -3 -17 -25 86.38 6.39
 -15 21 -25 6.02 9.46
 -8 -8 -24 35.5 7.25
 -9 -5 -23 51.62 7.71
 -3 -15 -21 -1.46 4.12
 -10 0 -20 -0.81 7.38
 -14 24 -20 1.67 8.89
 -10 2 -18 -1.45 6.85
 -12 10 -18 32.48 8.26
 13 -23 -17 20.09 6.96
 -8 -2 -16 -1.88 5.79
 -8 0 -14 0.11 5.91
 -11 19 -11 5.28 7.07
 -10 14 -10 15.65 6.68
 18 -16 -8 -2.68 9.03
 -10 34 -8 15.68 7.53
 -9 39 -7 0.76 7.28
 19 -13 -5 7.13 8.48
 7 -13 -5 285.32 12.33
 -2 -2 -4 570.57 20.92
 -8 36 -4 6.88 6.84
 19 -11 -3 6.66 8.85
 -6 42 -2 -0.1 6.21
 19 -9 -1 4.18 8.75
 23 -3 1 2.83 9.84
 21 -5 1 1.02 9.9
 5 -5 1 86.53 5.33
 -2 8 2 200.12 7.95
 21 1 5 0.39 10.44
 19 -1 5 10.78 9.23
 5 1 5 95.49 5.68
 22 4 6 7.71 10.61
 18 0 6 0.41 9.28
 8 0 6 -1.83 4.73
 -1 33 7 18.65 3.9
 14 2 8 69.44 9.36
 12 2 8 34.39 7.95
 19 7 9 6.28 10.31
 24 24 10 -1.34 14.3
 15 9 11 3.45 8.44
 11 9 11 2.37 6.66
 19 31 13 -8.26 12.36
 19 23 13 -1.31 11.21
 15 39 13 5.28 10.65
 11 39 13 1.32 7.35
 7 31 13 2.19 5.33
 16 30 14 2.55 10.07
 16 26 14 0.54 9.88
 -16 16 -34 -5.11 10.16
 -16 18 -32 2.94 10.19
 -15 11 -31 0.84 9.84
 -1 -21 -29 12.01 4.33
 -13 3 -29 5.82 9.85
 -11 -1 -25 39.66 9.04
 -6 -12 -24 0.47 5.71
 -14 16 -22 30.83 9.33
 -13 11 -21 -4.13 8.37
 -14 22 -20 10.78 9.11
 -13 19 -17 9.4 9.04
 10 -22 -16 3.73 5.64
 -10 4 -16 -0.81 6.63
 6 -18 -12 227.38 10.1
 15 -19 -11 -0.64 7.05
 8 -16 -8 359.99 15.16
 -10 20 -8 8.86 6.67
 -9 29 -5 57.38 8.44
 -9 27 -5 47.93 7.5
 7 -11 -3 96.96 6.48
 -7 15 -3 203.23 10.27
 1 -3 -1 931.52 33.49
 -5 11 -1 91.3 5.8
 -2 4 0 -0.29 1.67
 -6 20 0 1.02 4.94
 9 -5 3 375.48 16.01
 -3 41 3 9.24 5.38
 10 -4 4 8.04 5.63
 13 -3 5 113.02 9.29
 20 2 6 -0.14 10.29
 -2 32 6 2.15 4.04
 25 13 7 2.55 12.33
 21 5 7 1.51 10.63
 19 3 7 -1.99 9.3
 18 4 8 3 8.99
 6 44 10 0.08 3.54
 21 17 11 6.52 11.23
 19 13 11 -0.9 10.48
 13 9 11 1.07 7.09
 20 20 12 0.54 11.66
 14 12 12 1.34 8.28
 12 12 12 98.76 9.32
 10 42 12 1.21 6.67
 8 40 12 0.57 5.41
 19 29 13 -9.73 12.88
 19 27 13 1.12 11.65
 19 25 13 4.18 11.47
 16 28 14 6.77 10.18
 14 22 14 0.83 9.09
 12 22 14 18.69 8.08
 10 28 14 11.77 7.06
 -15 13 -29 2.69 9.79
 -6 -14 -28 38.19 7.15
 -12 0 -28 9.61 9.02
 -14 8 -28 1.68 9.24
 11 -27 -27 4.51 6.03
 8 -26 -26 0.49 4.79
 -14 10 -26 0.85 8.93
 -15 19 -25 -2.11 10.02
 12 -26 -24 2.56 6.29
 -10 -2 -22 29.84 7.7
 10 -24 -20 -1 6.34
 -7 -7 -19 56.04 6.68
 -8 -4 -18 7.46 6.24
 -11 9 -15 56.65 7.89
 -8 2 -12 1.1 5.36
 11 -19 -11 0.92 5.95
 16 -18 -10 29.48 7.97
 17 -17 -9 1.01 8.18
 -8 8 -8 319 14.25
 -9 15 -7 306.05 14.42
 -8 12 -6 11.03 5.58
 -9 31 -5 14.17 7.75
 -9 25 -5 45.89 7.38
 -6 8 -4 14.04 4.37
 -8 18 -4 1.74 5.68
 21 -7 -1 8.7 9.44
 -7 29 -1 4.76 6.04
 -7 27 -1 8.72 5.86
 18 -8 0 5.98 9.37
 -5 17 1 41.33 4.84
 22 -2 2 3.63 9.87
 20 -4 2 4.8 9.21
 -4 40 2 -0.12 5.49
 24 4 4 1.5 12.07
 -2 42 4 0.13 4.82
 -3 29 5 93.21 6.12
 26 14 6 -1.45 12.71
 5 5 7 299.07 12.26
 24 14 8 -2.9 12.24
 8 4 8 373.84 15.94
 23 15 9 -2.3 11.74
 22 16 10 7.27 12.59
 17 11 11 6.12 9.33
 7 13 11 35.49 5.44
 18 16 12 -1.54 10.23
 15 17 13 9.28 9.31
 13 39 13 -1.87 8.91
 9 19 13 17.13 6.25
 7 25 13 17.27 5.45
 12 32 14 -6.62 8.39
 -14 6 -30 1.08 9.51
 -16 20 -30 0.56 9.78
 -10 -6 -28 27.58 9.6
 -15 15 -27 -1.02 9.48
 -14 12 -24 -1.55 8.4
 -15 25 -23 -3.84 9.18
 -14 20 -20 -0.68 9.03
 4 -18 -14 49.5 4
 -10 6 -14 25.16 7.03
 13 -19 -11 0.73 6.68
 10 -18 -10 2.46 5.48
 9 -17 -9 20.61 5.4
 -10 36 -8 -0.75 7.18
 18 -14 -6 1.52 8.23
 -9 23 -5 118.6 8.77
 18 -12 -4 6.39 8.21
 18 -10 -2 0.17 8.32
 -7 31 -1 4.98 6.2
 -7 25 -1 21.06 5.86
 -6 36 0 -1.34 5.88
 23 1 3 7.4 11.38
 14 -4 4 5.26 6.85
 6 2 6 2.49 4.1
 15 1 7 47.78 9.49
 7 3 7 1040.95 38.97
 22 10 8 2.79 11.1
 6 6 8 318.68 13.32
 21 11 9 7.99 10.97
 15 5 9 10.28 8.81
 20 12 10 -0.07 10.76
 21 19 11 -8.72 11.91
 5 17 11 10.64 4.18
 20 22 12 -3.11 11.76
 16 14 12 9.13 9.58
 17 35 13 -0.13 4.48
 11 17 13 37.87 7.6
 7 29 13 14.1 5.57
 7 27 13 14.92 5.5
 14 30 14 2.58 8.98
 12 24 14 3.42 8.01
 -16 16 -32 11.21 10.55
 -9 -9 -29 11 8.47
 -11 -3 -27 56.36 9.37
 -7 -11 -25 87.38 8.06
 -15 23 -23 1.86 9.03
 -5 -11 -19 53.54 6
 -13 13 -19 8.88 8.25
 -13 17 -17 18.15 9.15
 14 -22 -16 -2.5 6.74
 -12 12 -16 1.42 7.95
 9 -21 -15 30.71 5.56
 -13 29 -15 19.32 8.82
 -13 27 -15 2.29 8.66
 -13 25 -15 7.74 8.47
 -12 30 -12 4.98 7.98
 -12 28 -12 27.91 8.16
 -12 26 -12 -3.17 7.9
 -11 17 -11 6.33 7.01
 17 -15 -7 6.43 8.83
 -1 -5 -5 9595.49 342.91
 -5 3 -5 1027.13 38.06
 -9 33 -5 15.6 7.34
 -4 2 -4 56.37 4.66
 -7 41 -3 -0.29 6.52
 8 -8 0 425.72 17.38
 -4 46 0 1.19 6.06
 17 -7 1 7.15 8.23
 16 -6 2 50.61 8.91
 2 0 2 5888.51 210.73
 19 -3 3 4.36 9.09
 15 -5 3 5.76 7.13
 12 -4 4 23.54 6.82
 0 48 4 0 4.47
 25 9 5 3.99 11.78
 23 5 5 -3.25 11.95
 -3 31 5 70.95 5.69
 25 15 7 -10.07 13.53
 11 1 7 89.27 8.02
 11 5 9 8.55 6.87
 22 18 10 6.52 12.43
 18 10 10 -0.09 9.58
 16 8 10 0.08 8.79
 9 11 11 6.69 5.97
 20 24 12 7.61 12.05
 6 20 12 2.74 4.48
 17 21 13 4.46 10.2
 13 17 13 8.68 8.17
 14 28 14 0.62 9.3
 14 26 14 -3.68 9.01
 12 30 14 0.53 8.11
 12 26 14 18.02 8.16
 -12 -2 -30 39.58 10.18
 -16 18 -30 8.08 10.74
 -16 22 -28 -1.24 9.37
 5 -25 -27 16.12 3.39
 -9 -7 -25 52.15 8.1
 -13 5 -25 12.96 9.09
 -15 17 -25 6.11 9.5
 -2 -18 -24 76.8 5.46
 9 -25 -23 1.72 5.55
 -13 7 -23 5.35 8.68
 -12 4 -22 3.77 7.86
 -14 14 -22 0.96 8.93
 14 -24 -20 1.14 6.87
 -6 -10 -20 224.78 11.17
 -12 6 -20 10.3 7.76
 -14 18 -20 40.79 10.15
 -9 -1 -17 43.66 7.16
 12 -22 -16 0.54 6.36
 -13 31 -15 4.6 8.51
 8 -20 -14 0.96 4.7
 -2 -12 -14 269.58 10.63
 7 -19 -13 82.35 5.86
 -12 32 -12 10.79 8.43
 -12 24 -12 45.84 8.59
 14 -18 -10 -0.72 7.71
 -11 27 -9 4.19 7.22
 -10 18 -8 71.32 7.8
 -6 12 -2 715.38 27.34
 -5 45 -1 -2.51 6.88
 -7 33 -1 -1.95 6.19
 -7 23 -1 15.41 5.42
 20 -6 0 4.95 8.88
 -3 47 1 2.78 5.55
 -5 39 1 1.4 5.86
 21 -1 3 1.09 9.67
 22 2 4 0.41 10.1
 18 -2 4 0.85 9.03
 17 -1 5 38.14 9.24
 26 16 6 1.74 13.7
 22 6 6 1.19 10.5
 16 0 6 5.17 8.59
 13 1 7 142.76 10.83
 24 16 8 2.75 13.15
 23 17 9 4.43 12.48
 13 5 9 11.15 7.37
 21 21 11 0.13 12.21
 19 15 11 9.44 10.37
 20 30 12 -2.75 12.6
 20 28 12 -8.67 12.45
 20 26 12 4.83 11.69
 10 14 12 131.64 9.13
 8 16 12 359.51 15.76
 17 33 13 1.47 11.85
 -15 9 -31 0.82 11.06
 -15 11 -29 6.55 9.79
 -15 13 -27 9.45 10.04
 -10 -4 -24 14.65 7.99
 -12 2 -24 -0 8.16
 -15 21 -23 -5 9.92
 -13 9 -21 9.97 8.51
 12 -24 -20 35.12 6.79
 -8 -6 -20 5.31 6.22
 -11 3 -19 34.72 7.76
 -4 -12 -18 3 4.39
 -14 28 -18 14.76 9.42
 -9 1 -15 57.86 7.12
 -13 23 -15 30.61 8.7
 -12 22 -12 0.14 8.37
 12 -18 -10 76.92 7.83
 -10 12 -10 564.46 23.55
 15 -17 -9 -0.38 7.26
 -11 31 -9 2.51 7.35
 -11 29 -9 3.47 7.53
 -11 25 -9 10 7.53
 16 -16 -8 5.9 7.89
 -10 38 -8 6.17 7.57
 8 -14 -6 13.21 4.84
 -6 4 -6 39.07 4.94
 17 -13 -5 10.65 8.1
 -7 9 -5 837.56 31.95
 -9 21 -5 26.76 6.38
 17 -11 -3 4.3 8.3
 17 -9 -1 3.23 8.07
 22 -4 0 0.83 9.51
 9 -7 1 28.25 5.3
 13 -5 3 68.71 7.91
 11 -5 3 39.96 6.68
 20 0 4 -2.96 9.9
 24 10 6 7.17 11.68
 21 7 7 0.55 10.36
 16 4 8 26.55 8.96
 0 34 8 1.22 3.18
 19 9 9 6.75 10.55
 17 7 9 5.96 9.79
 10 8 10 272.66 13.43
 15 11 11 -3.21 8.33
 11 45 11 -1.44 7.22
 14 14 12 31.41 8.7
 12 42 12 -1.99 8.06
 17 23 13 1.58 10.22
 15 19 13 18.39 9.64
 11 37 13 -1.66 7.59
 9 35 13 0.92 6.87
 -16 14 -32 7.8 10.25
 -16 16 -30 2.17 10.05
 1 -23 -29 36.96 3.29
 -3 -19 -29 14.68 5.54
 -16 20 -28 0.55 9.93
 -13 3 -27 17.72 9.28
 -14 8 -26 6.22 9.88
 -11 1 -21 16.21 7.91
 -2 -16 -20 4.99 3.58
 9 -23 -19 11.77 5.28
 -9 -3 -19 60.05 7.51
 -12 8 -18 1.42 7.82
 -14 24 -18 2.17 8.11
 15 -21 -15 10.28 7.15
 -11 11 -13 13.8 6.77
 18 -18 -12 6.09 7.76
 -12 34 -12 -2.94 8.12
 -11 23 -9 4.04 7.49
 -9 35 -5 14.51 7.01
 8 -10 -2 247.03 11.29
 -6 44 -2 10.56 6.45
 16 -8 0 27.91 8.49
 -6 18 0 609.93 23.76
 23 -1 1 5.17 10.58
 24 2 2 -3.5 10.09
 10 -6 2 13.28 5.54
 6 -4 2 1076.03 39.86
 24 6 4 -1.1 10.83
 21 3 5 7.97 10
 19 1 5 6.9 9.3
 -1 43 5 6.45 4.35
 -3 23 5 140.35 7.05
 10 0 6 18.5 5.92
 -2 34 6 -1.72 4.08
 25 17 7 -4.97 12.69
 23 11 7 2.53 12.06
 17 3 7 16.77 8.84
 24 18 8 4.61 13.69
 20 8 8 4.22 10.68
 23 19 9 -2.04 13.2
 22 20 10 -0.51 12.25
 14 8 10 70.91 9.22
 8 46 10 3.39 5.05
 21 23 11 1.67 12.19
 17 13 11 0.62 9.49
 12 14 12 0.08 7.25
 17 31 13 -7.27 11.12
 17 25 13 3.31 10.4
 13 37 13 -0.27 9.02
 -14 6 -28 8.03 9.4
 -8 -10 -26 3.07 7.05
 -12 0 -26 -1.41 8.78
 -15 15 -25 8.01 9.3
 -14 10 -24 13.47 9.04
 -11 -1 -23 12.18 8.03
 -15 19 -23 0.16 9.34
 -7 -9 -21 -0.88 5.82
 -14 16 -20 1.79 8.17
 -14 22 -18 1.77 10.25
 -11 5 -17 129.49 9.85
 -13 15 -17 17.37 8.35
 16 -20 -14 -0.13 7.39
 17 -19 -13 2.41 7.58
 -9 3 -13 67.54 7.26
 -10 8 -12 68.29 7.9
 -11 15 -11 -0.01 6.29
 13 -17 -9 4.12 6.77
 11 -17 -9 5.51 5.72
 -9 9 -9 13.59 6.03
 -11 33 -9 0.05 7.53
 9 -15 -7 321.42 14.1
 20 -12 -6 2.26 8.72
 16 -14 -6 -0.53 7.51
 20 -10 -4 -1.22 8.85
 8 -12 -4 7.08 4.79
 -8 16 -4 23.51 5.77
 22 -6 -2 5.09 9.4
 -7 21 -1 14.48 5.5
 -6 38 0 29.74 6.64
 21 -3 1 5.31 9.48
 19 -5 1 4.69 8.83
 15 -7 1 10.56 7.81
 14 -6 2 3.63 6.78
 -2 48 2 5.65 5.2
 2 52 4 0 3.52
 -4 30 4 0.02 4.19
 -4 26 4 3.42 4.35
 25 11 5 -0.38 12.46
 -3 33 5 20.21 4.71
 26 18 6 11.73 13.64
 20 4 6 -3.22 9.85
 18 2 6 1.82 8.66
 14 0 6 4.42 7.27
 19 5 7 9.39 9.65
 18 6 8 7.56 9.18
 12 8 10 7.98 6.78
 6 12 10 465.91 18.45
 21 29 11 -3 13.01
 21 27 11 7.59 12.69
 21 25 11 -6.88 12.49
 11 11 11 10.03 6.91
 18 20 12 -9.38 11.31
 16 16 12 55.71 10.23
 17 29 13 1.89 10.64
 17 27 13 6.2 10.58
 15 35 13 -10.67 6.91
 15 21 13 -0.93 9.5
 13 19 13 7.04 8.54
 11 19 13 26.9 7.62
 -14 4 -30 23.14 9.8
 9 -27 -29 5.49 5.25
 -11 -5 -29 10.85 9.31
 -13 1 -29 -0.18 8.97
 -16 18 -28 -3.6 10.77
 -14 12 -22 28.99 9.05
 -15 25 -21 9.34 8.58
 15 -23 -19 -0.24 7.08
 -13 11 -19 4.56 8.3
 11 -21 -15 60.83 6.95
 -12 14 -14 7.01 7.33
 -12 20 -12 40.32 8.38
 3 -15 -11 5.74 2.55
 -1 -11 -11 4.27 2.03
 19 -15 -9 6.08 8.32
 14 -16 -8 -2.08 6.9
 10 -16 -8 1.56 5.3
 -10 16 -8 0.87 6.08
 15 -15 -7 11.08 7.34
 -7 5 -7 162.48 8.67
 -9 13 -7 1.77 5.84
 -9 19 -5 155.64 9.82
 16 -12 -4 -1.1 7.7
 -8 40 -4 2.68 6.69
 -3 1 -3 4298.28 154.21
 16 -10 -2 18.55 7.76
 5 -7 -1 11.7 3.41
 18 -4 2 29.58 8.92
 12 -6 2 126.42 9.25
 23 3 3 2.44 10.2
 23 7 5 -3.43 10.66
 12 0 6 -1.37 6.58
 25 19 7 2.8 13.02
 24 20 8 6.28 13.87
 14 4 8 3.58 7.33
 23 21 9 2.44 12.67
 22 22 10 1 13.11
 4 16 10 15.81 3.59
 13 11 11 6.49 7.66
 6 34 12 16.52 4.82
 10 -28 -32 -1.4 5.45
 -16 12 -32 11.34 10.45
 7 -27 -31 -0.82 4.31
 -15 9 -29 2.19 9.6
 -15 11 -27 16.41 9.6
 4 -24 -26 -0.62 2.42
 -10 -6 -26 3.07 7.79
 -16 22 -26 -2.49 9.89
 7 -25 -25 29.85 4.75
 13 -25 -23 3 6.43
 11 -25 -23 4.35 5.92
 -15 17 -23 2.76 8.96
 -9 -5 -21 0.49 6.34
 -15 23 -21 -1.14 8.96
 -14 20 -18 25.01 9.58
 -12 10 -16 0.17 7.89
 -11 7 -15 110.42 9.36
 -11 35 -9 -0.8 7.32
 -11 21 -9 19.32 7.15
 -10 30 -6 1.75 7.01
 -10 28 -6 6.59 6.95
 -10 26 -6 -1.75 6.95
 -9 37 -5 7.54 6.86
 -7 13 -3 100.45 7.09
 -8 28 -2 0.61 6.12
 -8 26 -2 135.07 8.95
 15 -9 -1 -0.95 7.56
 9 -9 -1 40.97 5.62
 13 -7 1 13.88 6.69
 22 0 2 -4.36 10.09
 -4 14 2 1417.5 51.73
 17 -3 3 7.18 8.59
 7 -3 3 929.54 34.93
 15 -1 5 80.92 9.44
 9 -1 5 315.3 14
 26 20 6 -0 13.64
 24 12 6 5.19 11.53
 -1 35 7 5.75 3.35
 22 24 10 0.38 12.87
 20 16 10 2 11.09
 18 12 10 6.76 8.66
 16 10 10 57.23 10.24
 8 10 10 583.06 23.25
 18 34 12 2.52 11.96
 18 22 12 3.91 10.79
 6 22 12 138.42 7.69
 -15 7 -31 3.17 9.72
 -16 14 -30 8.66 9.99
 -12 -2 -28 0.55 8.55
 -16 20 -26 -0.14 9.54
 -15 13 -25 6.35 9.09
 8 -24 -22 0.43 4.71
 -8 -8 -22 -0.24 5.99
 8 -22 -18 34.73 5.35
 -10 0 -18 62.91 8
 -3 -13 -17 125.01 6.55
 -10 2 -16 -0.83 6.48
 18 -16 -10 18.33 8.19
 12 -16 -8 40.1 6.69
 19 -13 -7 6.65 8.27
 -8 10 -6 33.07 5.91
 -10 32 -6 1.16 7.01
 -10 24 -6 16.55 6.99
 15 -13 -5 13.43 7.38
 9 -13 -5 271.1 12.35
 19 -9 -3 4.66 8.99
 15 -11 -3 18.52 7.73
 -7 43 -3 5.39 6.53
 -8 30 -2 53.86 7.43
 21 -5 -1 -7.74 9.15
 14 -8 0 -0.05 6.98
 10 -8 0 -2.36 5.22
 11 -7 1 9.09 6
 20 -2 2 7.56 9.72
 -4 42 2 11.32 5.54
 22 4 4 -3.35 10.27
 16 -2 4 1.79 8.43
 8 -2 4 30.61 4.89
 -4 32 4 6.54 4.79
 -4 24 4 32.93 4.56
 22 8 6 4.56 10.59
 25 21 7 5.05 14.27
 23 13 7 3.15 12.09
 1 43 7 1.09 2.9
 24 22 8 -1.7 13.46
 22 14 8 -0.34 11.2
 12 4 8 247.48 13.13
 23 23 9 1.81 13.07
 21 15 9 4.51 11.27
 19 11 9 0.44 10.36
 15 7 9 11.06 8.61
 9 7 9 26.12 5.87
 22 28 10 -2.57 12.86
 22 26 10 1.94 12.9
 19 19 11 0.04 10.84
 17 15 11 -1.52 10.45
 16 38 12 0.74 2.44
 16 18 12 -6.19 9.52
 14 40 12 -5.36 9.66
 14 16 12 9.01 8.54
 10 40 12 -2.46 6.83
 15 33 13 1.58 9.56
 13 35 13 -0.5 8.73
 13 21 13 18.14 8.85
 11 35 13 1.41 7.43
 9 23 13 7.61 6.34
 -16 16 -28 -0.37 9.55
 -9 -9 -27 37.68 8.22
 10 -26 -26 5.42 5.52
 -11 -3 -25 23 8.6
 -13 5 -23 9.82 8.29
 -15 21 -21 5.54 9.09
 -10 -2 -20 220.68 12.45
 -14 14 -20 39.62 9.8
 13 -23 -19 3.42 6.49
 11 -23 -19 10.52 6.04
 3 -19 -17 324.61 12.23
 -13 13 -17 16.68 8.58
 5 -19 -15 62.05 4.53
 14 -20 -14 8.3 6.93
 -6 -4 -12 0.41 4.39
 -12 18 -12 2.06 7.54
 -5 -5 -11 37.94 4.51
 -9 5 -11 12.94 5.89
 13 -15 -7 39.82 7.2
 11 -15 -7 105.12 7.8
 5 -13 -7 280.82 11.44
 14 -14 -6 -0.68 6.6
 10 -14 -6 1.08 5.54
 19 -11 -5 9.19 8.52
 9 -11 -3 111.23 7.41
 -8 32 -2 -1.06 6.68
 -8 24 -2 6.18 5.68
 -5 41 1 2.33 5.7
 -5 15 1 58 4.86
 24 4 2 -2.64 10.61
 4 -2 2 1422.05 51.75
 21 1 3 0.03 10.24
 -3 43 3 1.68 5.11
 -3 13 3 1152.42 42
 24 8 4 0.5 10.41
 25 13 5 -2.19 11.88
 25 23 7 -6.13 13.41
 21 9 7 -0.96 10.43
 15 3 7 41.93 8.27
 24 24 8 -1.71 14.07
 20 10 8 -0.48 10.22
 23 25 9 -1.05 13.43
 5 45 9 -1.5 1.46
 15 13 11 0.47 8.44
 18 32 12 -3.9 12.04
 18 24 12 -2.67 10.72
 10 16 12 6.28 6.29
 8 38 12 -0.62 5.83
 8 18 12 20.28 4.39
 15 31 13 -0.14 9.54
 15 25 13 2.62 9.58
 11 21 13 11.48 7.3
 -17 17 -33 3.19 11.37
 -6 -14 -26 1.21 5.9
 -14 6 -26 6.26 9.61
 -5 -15 -25 127.38 8.16
 -13 3 -25 31.66 10.25
 -14 8 -24 -0.55 8.99
 -12 2 -22 98.42 9.94
 -13 7 -21 0.02 7.93
 -12 4 -20 134.99 10.55
 -14 18 -18 -1.91 8.2
 -14 28 -16 1.41 9.09
 -13 17 -15 22.57 8.91
 10 -20 -14 18.13 5.66
 -6 -6 -14 13.13 5.48
 -10 4 -14 73.5 7.78
 15 -19 -13 6.67 7.21
 -7 -3 -13 104.8 7.13
 -13 29 -13 -0.09 8.09
 -13 27 -13 -0.6 8.03
 17 -17 -11 2.74 8.13
 -6 -2 -10 27.28 4.96
 -11 37 -9 1.64 7.55
 -11 19 -9 7.9 7.1
 -8 6 -8 4.06 5.08
 -10 34 -6 2.2 6.98
 -10 22 -6 0.92 6.3
 14 -12 -4 0.01 6.45
 21 -7 -3 2.13 9.07
 14 -10 -2 -0 6.49
 10 -10 -2 37.76 6.24
 13 -9 -1 4.88 6.9
 -7 37 -1 0.25 6.31
 -7 19 -1 8.78 5.3
 22 -2 0 5.21 9.73
 12 -8 0 120.49 8.98
 19 -1 3 -0.51 8.76
 26 14 4 12.24 12.61
 21 5 5 12.17 10.77
 13 -1 5 91.45 8.75
 11 -1 5 200.27 10.95
 24 14 6 2.64 12.67
 2 48 6 -6.02 1.22
 9 3 7 205.4 10.7
 16 6 8 3.46 8.7
 17 9 9 -2.23 8.17
 20 18 10 9.02 11.09
 9 43 11 -1.31 6.01
 9 13 11 6.09 5.89
 7 41 11 -1.28 4.86
 7 15 11 3.95 5.06
 18 30 12 -4.05 11.56
 18 28 12 3 11.2
 18 26 12 5.33 11.05
 12 40 12 5.5 8.33
 12 16 12 65.14 8.35
 15 29 13 -1.91 9.43
 15 27 13 7.93 9.76
 9 31 13 12.53 6.63
 -16 12 -30 0.92 10.01
 11 -27 -29 0.29 5.89
 -2 -20 -28 1.24 4.7
 -14 4 -28 1.7 8.97
 12 -26 -26 1.3 6.14
 -16 18 -26 -0.16 9.4
 -15 15 -23 5.25 9
 -14 10 -22 3.15 8.34
 -15 19 -21 1.6 9.63
 -13 9 -19 2.17 7.93
 -12 6 -18 59.48 8.5
 7 -21 -17 84.32 5.91
 -14 30 -16 1.02 8.29
 -14 26 -16 -1.65 9.45
 -7 -5 -15 434.11 18.12
 -12 12 -14 0.9 6.13
 -5 -7 -13 232.37 10.62
 -11 9 -13 95.89 8.52
 -13 31 -13 4.06 8.2
 -13 25 -13 13.97 8.15
 16 -18 -12 0.88 7.22
 -5 -3 -9 353.59 14.32
 18 -14 -8 7.49 8.1
 12 -14 -6 8.79 6.39
 21 -9 -5 3.58 9.52
 13 -13 -5 119.37 9
 -9 17 -5 173.46 10.07
 10 -12 -4 6.89 4.98
 -8 42 -4 0.96 6.59
 13 -11 -3 98.23 8.75
 5 -9 -3 407.44 15.87
 18 -8 -2 24.3 8.52
 -8 34 -2 30.42 6.87
 11 -9 -1 51.24 6.29
 20 -4 0 7.07 9.06
 23 1 1 -4.1 10.13
 17 -5 1 1.61 7.26
 25 9 3 3.21 11.55
 -5 27 3 33.76 5.2
 20 2 4 -0.1 9.3
 18 0 4 0.9 8.57
 23 9 5 1.47 10.69
 17 1 5 40.59 9.6
 -3 35 5 46.8 5.14
 -3 21 5 410.48 15.91
 20 6 6 -3.4 10.71
 16 2 6 1.76 8.2
 23 15 7 0.8 12.24
 19 7 7 3.08 9.42
 18 8 8 4.41 9.52
 21 17 9 -1.03 12
 13 7 9 15.21 7.15
 18 14 10 -3.52 9.93
 14 10 10 3.92 7.76
 19 21 11 -4.23 11.04
 5 37 11 0.82 3.77
 5 19 11 0.55 4.13
 16 20 12 14.82 9.87
 13 33 13 3.23 8.64
 13 23 13 5.86 8.51
 -16 14 -28 1.36 9.98
 -13 1 -27 7.71 8.75
 -15 9 -27 10.84 9.31
 -4 -16 -24 121.49 7.43
 -12 0 -24 37.59 9.11
 -16 22 -24 0.06 9.93
 -9 -7 -23 22.68 7.04
 -6 -12 -22 210.18 10.73
 -10 -4 -22 95.86 9.07
 6 -20 -16 0.27 3.36
 9 -19 -13 18.31 5.16
 -13 33 -13 2.57 8.11
 -13 23 -13 10.86 7.9
 -7 -1 -11 3.69 4.46
 -12 30 -10 32.74 8.56
 -12 28 -10 7.2 7.48
 -12 26 -10 38.66 8.16
 -10 14 -8 238.57 12.36
 18 -12 -6 1.05 7.89
 11 -13 -5 7.5 5.64
 5 -11 -5 1303.05 47.62
 18 -10 -4 7.62 8.22
 12 -12 -4 17.02 6.2
 -8 14 -4 -2.15 5.22
 11 -11 -3 1.68 5.61
 12 -10 -2 147.14 9.45
 -8 22 -2 159.44 9.35
 3 -5 -1 82.98 4.2
 -6 40 0 2.04 6.05
 -6 16 0 -0.13 4.41
 16 -4 2 -1.79 7.54
 23 5 3 2.16 10.86
 -5 31 3 13.95 5.14
 -5 25 3 42.36 5.2
 14 -2 4 38.24 7.22
 -4 34 4 1.41 4.78
 25 15 5 6.12 13.32
 19 3 5 11.94 9.68
 18 4 6 2.09 8.94
 17 5 7 16.65 9.32
 13 3 7 -0.26 6.84
 22 16 8 1.64 11.97
 11 7 9 24.47 6.84
 17 17 11 4.84 10.53
 13 13 11 -1.76 7.49
 16 36 12 0.59 6.01
 6 32 12 0.29 5.25
 6 24 12 3.93 4.66
 11 33 13 1.8 7.64
 11 23 13 22.11 7.58
 9 29 13 6.98 6.6
 9 27 13 6.36 6.35
 -17 17 -31 -0.47 10.01
 -14 2 -30 -0.43 9.38
 -15 7 -29 5.14 9.89
 -11 -5 -27 29.62 8.85
 -16 16 -26 2.28 9.54
 -15 11 -25 13.44 9.13
 -7 -11 -23 37.92 6.43
 14 -24 -22 16.63 7.06
 7 -23 -21 0.36 4.36
 -5 -13 -21 0.89 4.94
 -14 12 -20 1.12 8.19
 -11 1 -19 31.16 7.56
 -15 25 -19 0.42 9.16
 14 -22 -18 0.95 6.57
 -14 16 -18 14.69 8.77
 -8 -2 -14 60.68 6.4
 -12 16 -12 55.37 8.06
 -12 32 -10 -0.96 7.57
 -12 24 -10 0.16 7.91
 -9 11 -7 231.88 11.63
 -10 36 -6 0.89 7.13
 -10 20 -6 7.15 5.99
 22 -4 -2 6 9.9
 6 -6 0 1370.94 50.3
 -4 48 0 7.1 5.72
 21 -1 1 0.36 9.36
 15 -3 3 60.27 8.62
 -1 49 3 3.84 4.6
 26 16 4 -1.58 12.63
 10 -2 4 96.01 7.41
 -2 44 4 1.26 4.61
 -4 22 4 -1.47 4.16
 24 16 6 -1.34 12.74
 22 10 6 1.65 10.54
 -2 36 6 -1.03 3.99
 21 11 7 1.36 10.48
 20 12 8 -3.74 10.41
 4 10 8 6.88 2.17
 19 13 9 -0.97 10.6
 20 20 10 -5.37 11.53
 16 12 10 -2.61 8.96
 12 10 10 136.38 9.89
 10 10 10 63.18 7.21
 19 33 11 -1.52 12.12
 19 23 11 -4.44 11.59
 13 43 11 0.91 8.03
 11 13 11 1.89 6.42
 14 38 12 5.98 9.7
 14 18 12 43.77 9.53
 13 25 13 9.12 8.67
 -8 -12 -28 17.7 7.22
 -10 -8 -28 0 8.08
 6 -24 -24 -0.48 3.86
 -16 20 -24 3.38 9.28
 -15 13 -23 3.2 8.97
 -11 -1 -21 2.93 7.16
 -15 17 -21 2.18 8.57
 -15 23 -19 1.85 9.02
 -7 -7 -17 373.74 16.1
 -11 3 -17 97.64 9.11
 -13 11 -17 27.73 8.35
 -6 -8 -16 2.7 4.77
 -8 -4 -16 23.7 6.1
 -12 8 -16 4.37 7.02
 -13 15 -15 11 8.41
 13 -19 -13 6.16 7.18
 -13 21 -13 20.46 8.07
 -8 0 -12 156.8 9.03
 -10 6 -12 260.21 13.34
 -12 34 -10 17.91 8.09
 -11 17 -9 8.02 6.72
 23 -1 -1 -0.63 9.75
 17 -7 -1 3.7 8.73
 -5 9 -1 32.69 4.02
 19 -3 1 -4.8 9.08
 22 2 2 -2.16 10.28
 22 6 4 1.88 10.38
 12 -2 4 2.97 6.72
 8 2 6 13.13 4.78
 -2 20 6 22.4 3.14
 23 17 7 -2.83 12.65
 21 19 9 -0.39 11.5
 7 47 9 -0.68 4.16
 10 46 10 0 6.66
 19 31 11 -3.88 12.12
 19 29 11 0.08 11.78
 19 27 11 -0.53 11.66
 19 25 11 -0.54 11.18
 15 15 11 0.57 8.7
 11 43 11 1.48 7.54
 16 34 12 2.41 11.32
 13 29 13 0.48 8.39
 13 27 13 12.19 7.9
 11 31 13 5.73 7.74
 11 25 13 6.5 7.34
 -13 -1 -29 3.09 9.66
 -17 19 -29 9.87 10.26
 0 -22 -28 -0.36 3.25
 -12 -2 -26 -1.21 8.66
 -8 -10 -24 -1.18 6.47
 10 -24 -22 31.71 6.07
 10 -22 -18 2.83 5.35
 -14 20 -16 -2.63 8
 17 -19 -15 13.18 7.7
 -4 -8 -12 502.31 19.27
 16 -16 -10 -2.38 7.29
 -12 22 -10 42.16 8.53
 20 -12 -8 3.84 9.01
 17 -13 -7 7.89 7.89
 -11 29 -7 22.69 7.66
 20 -10 -6 -0.48 8.68
 20 -8 -4 -1.1 9.66
 -6 6 -4 49.85 4.87
 -5 5 -3 1401.13 51.32
 -9 29 -3 9.49 6.82
 -9 27 -3 39.7 7.06
 -6 10 -2 7.78 4.34
 -8 20 -2 -0.62 5.4
 -7 39 -1 1.25 6.21
 24 6 2 0.97 11.03
 25 11 3 -7.62 11.68
 5 -1 3 416.84 16.39
 -5 33 3 18.5 5.33
 26 18 4 0.42 14.14
 25 17 5 -0.78 12.57
 14 2 6 -1.18 7.19
 3 9 7 2214.34 79.77
 22 18 8 6.43 11.47
 14 6 8 78.28 9.2
 17 11 9 -0.73 9.5
 15 9 9 3.89 8.15
 20 22 10 -0.62 11.73
 18 16 10 15.68 10.26
 12 18 12 0.37 7.52
 10 18 12 126.43 9.16
 8 20 12 141.05 8.56
 6 26 12 115.93 7.15
 11 27 13 24.52 6.57
 -17 15 -31 5.83 10.51
 -16 10 -30 6.61 10.11
 -4 -18 -28 2.01 5.44
 -16 12 -28 -3.59 9.62
 -10 -6 -24 46.91 8.03
 -14 6 -24 16.33 8.89
 -16 18 -24 -4.95 10.28
 12 -24 -22 3.38 6.11
 -16 24 -22 2.84 8.87
 15 -23 -21 4.67 7.09
 -4 -14 -20 50.98 5.21
 -15 21 -19 5.97 8.81
 12 -22 -18 19.98 6.28
 -8 -6 -18 185.06 10.35
 16 -20 -16 3.78 7.35
 -5 -9 -15 250.86 11.03
 -9 -1 -15 54.92 7.11
 -11 5 -15 232.91 12.75
 14 -18 -12 29.48 7.41
 15 -17 -11 2.16 6.83
 -5 -1 -7 881.55 32.81
 -11 31 -7 4.61 7.08
 -11 27 -7 15.09 7.47
 -11 25 -7 5.25 7.08
 -10 38 -6 0.68 7.12
 17 -11 -5 13.56 8.53
 -7 7 -5 18.99 4.69
 -9 41 -5 4.41 6.75
 17 -9 -3 12.82 8.34
 -9 31 -3 20.1 7.34
 -9 25 -3 54.82 7.07
 -7 17 -1 18.6 5.03
 16 -6 0 0.09 7.59
 -4 8 0 1186.79 43.39
 7 -5 1 27.31 4.95
 -3 49 1 -0.24 5.25
 20 0 2 -0 8.8
 18 -2 2 1.94 8.19
 21 3 3 4.15 10.45
 13 -3 3 26.06 6.99
 9 -3 3 188.94 9.72
 -5 23 3 67.72 5.62
 21 7 5 2.67 11.41
 7 1 5 2002.44 73.13
 24 18 6 -0.5 12.35
 0 44 6 -1.36 3.59
 1 13 7 530.99 19.19
 21 21 9 0.04 11.36
 20 24 10 -0 11.34
 17 37 11 -1.25 2.32
 17 19 11 2.6 9.68
 16 32 12 6.48 10.33
 16 24 12 13 10.07
 14 20 12 2.97 9.27
 12 38 12 2.46 8.72
 10 38 12 7.19 7.08
 6 30 12 40.8 5.44
 -17 17 -29 -0.96 9.81
 8 -26 -28 2.55 4.82
 -14 4 -26 -0.97 8.23
 -16 14 -26 -2.22 9.83
 -1 -19 -23 27.32 3.56
 -11 -3 -23 23.25 7.74
 -13 3 -23 1.35 8.44
 -14 8 -22 66.72 10.09
 -13 5 -21 1.29 7.89
 -15 15 -21 1.47 8.79
 -14 14 -18 -2.31 8.45
 -9 -3 -17 11.92 6.55
 -9 1 -13 103 7.96
 -13 19 -13 13.2 7.77
 -12 20 -10 -3.92 7.77
 6 -14 -8 250.1 10.71
 -11 33 -7 6.17 7.35
 -10 18 -6 4.57 5.61
 -9 15 -5 38.15 6.52
 -7 11 -3 83.82 6.27
 21 -3 -1 -1.34 9.19
 23 3 1 6.1 10.51
 15 -5 1 3.03 7.99
 14 -4 2 91.95 8.56
 8 -4 2 258.92 11.69
 -6 28 2 79.9 6.7
 17 -1 3 22.79 9.07
 3 1 3 4397.63 157.7
 26 20 4 -1.41 15.46
 16 0 4 23.05 8.93
 6 0 4 1.17 3.7
 2 4 4 1146.03 41.38
 25 19 5 4.44 12.71
 15 1 5 77.64 9.35
 20 8 6 -0.61 11
 23 19 7 -7.2 13.03
 19 9 7 2.88 9.67
 22 20 8 4.56 12.12
 18 10 8 9.54 9.4
 6 8 8 22.64 4.4
 2 14 8 562.69 20.62
 19 15 9 5.56 10.45
 20 32 10 -3.51 12.61
 20 26 10 -2.22 11.63
 16 30 12 2.19 10.35
 16 28 12 3.48 10.03
 16 26 12 -5.88 9.97
 14 36 12 -1.02 9.1
 8 36 12 7.54 6.04
 6 28 12 -1.02 4.71
 -15 7 -27 11.84 9.43
 13 -25 -25 0.77 6.48
 9 -25 -25 3.63 5.29
 -9 -9 -25 40.31 7.81
 -13 1 -25 16.84 9.23
 -15 9 -25 13.78 9.14
 -16 22 -22 5.06 9.14
 6 -22 -20 126.09 6.69
 -13 7 -19 11.99 8.81
 -15 19 -19 6.9 9.51
 -14 18 -16 2.3 8.71
 -12 10 -14 41.13 7.58
 -8 2 -10 290.55 13.1
 19 -13 -9 -2.36 8.04
 -11 15 -9 13.14 5.97
 16 -14 -8 -0.51 7.24
 -11 23 -7 49.29 7.81
 -9 33 -3 3.94 6.56
 -9 23 -3 24.72 6.16
 16 -8 -2 0.7 7.92
 22 0 0 0.43 9.63
 -5 43 1 -5.2 5.68
 -6 26 2 0.38 4.97
 23 7 3 7.36 10.84
 19 1 3 0.82 8.61
 11 -3 3 118.35 8.42
 1 53 3 -0.31 3.44
 24 12 4 -6.48 11.4
 20 4 4 7.97 9.67
 -2 12 4 2.58 2.28
 -4 36 4 2.63 4.74
 24 20 6 -9.99 12.63
 10 2 6 1.61 5.74
 21 13 7 4.7 10.69
 15 5 7 13.54 8.17
 7 5 7 154.01 8.19
 20 14 8 -3.16 11.13
 16 8 8 23.14 9.11
 12 6 8 9.93 7.08
 10 6 8 88.36 7.57
 21 23 9 0.3 11.75
 20 30 10 -2.31 12.47
 20 28 10 2.83 12.15
 16 14 10 36.14 9.74
 14 12 10 57.1 9.08
 8 12 10 -0.7 5.12
 15 17 11 3.56 8.67
 13 15 11 3.2 7.42
 9 15 11 3.22 5.72
 -15 5 -29 3.62 9.4
 -12 -4 -28 18.24 8.68
 -14 2 -28 9.84 9.16
 -16 16 -24 3.77 9.72
 -3 -17 -23 83.04 5.76
 -15 11 -23 3.03 9.04
 -12 2 -20 4.31 7.87
 -14 10 -20 31.62 8.77
 -9 -5 -19 80.38 7.96
 4 -20 -18 12.51 3.02
 13 -21 -17 25.71 6.86
 -14 30 -14 1.21 8.18
 -14 28 -14 1.66 8.38
 -14 26 -14 -1.27 8.54
 -11 7 -13 58.32 7.67
 18 -16 -12 0.89 8.18
 12 -18 -12 0.15 6.12
 10 -18 -12 140.59 8.36
 15 -15 -9 3.68 6.84
 -10 12 -8 28.5 6.58
 16 -12 -6 -3.19 7.69
 16 -10 -4 1.63 8.1
 21 -5 -3 -5.4 10
 19 -7 -3 -0.13 8.6
 6 -8 -2 1028.59 38.11
 -4 4 -2 118.98 5.97
 -8 38 -2 11.97 6.68
 -6 42 0 12.33 5.96
 -4 44 2 -1.24 5.23
 -6 32 2 36.12 5.72
 25 13 3 -4.78 12.48
 -5 35 3 25.1 5.48
 18 2 4 -2.61 9.16
 25 21 5 4.82 13.23
 19 5 5 7.05 9.01
 17 3 5 25.3 8.77
 -3 37 5 10.94 4.49
 18 6 6 -0.6 8.9
 16 4 6 -3.08 9
 23 21 7 -4.53 12.67
 17 7 7 11.16 9.11
 22 22 8 7.51 12.78
 21 25 9 1.6 12.55
 13 9 9 18.76 7.14
 17 35 11 0.31 11.11
 14 22 12 20.86 9.15
 12 20 12 42.25 8.36
 9 -27 -31 -1.58 5.11
 -17 13 -31 -4.07 10.32
 -16 8 -30 2.11 9.82
 -17 15 -29 0.95 9.9
 -16 10 -28 0.71 9.81
 -17 19 -27 3.52 9.54
 11 -25 -25 11.24 5.89
 5 -23 -23 5.23 3.55
 -12 0 -22 -0.89 7.58
 -16 20 -22 2.93 9.3
 5 -21 -19 37.76 3.99
 -7 -9 -19 56.3 6.5
 -6 -10 -18 2.1 4.64
 -10 -2 -18 -2.06 6.35
 -12 4 -18 -2.52 7.23
 9 -21 -17 58.24 6.12
 -13 9 -17 6.37 6.77
 -15 27 -17 11.34 8.95
 -10 0 -16 -4.17 6.23
 -14 24 -14 3.39 8.33
 13 -17 -11 0.36 6.76
 -13 29 -11 1.96 7.73
 -13 27 -11 -2.03 7.61
 14 -16 -10 43.89 7.79
 19 -11 -7 4.51 8.61
 -11 35 -7 3.69 7.28
 -11 21 -7 4.79 6.41
 19 -9 -5 3.24 8.99
 -8 12 -4 14.69 6.3
 -9 35 -3 7.69 6.65
 -8 18 -2 133.08 8.35
 15 -7 -1 1.79 7.33
 24 4 0 6.05 10.41
 20 -2 0 -1.8 8.76
 24 8 2 5.95 11.26
 22 4 2 3.53 11.51
 12 -4 2 1.64 6.22
 -6 24 2 111.06 7.16
 22 8 4 -2.14 10.25
 -4 20 4 136.77 6.99
 25 23 5 -2.48 14.36
 23 13 5 1.01 11.48
 24 22 6 -3.62 12.98
 23 23 7 -1.67 12.37
 -1 37 7 11.96 3.42
 22 24 8 3.01 12.53
 21 29 9 -0.91 13.33
 21 27 9 3.37 13.17
 9 9 9 15.37 5.9
 15 39 11 0.01 2.36
 13 41 11 2.33 8.88
 11 15 11 2.35 6.45
 5 21 11 3.91 4.11
 10 20 12 1.89 6.43
 8 22 12 -3.93 5.9
 -13 -1 -27 10.86 9.18
 -16 12 -26 1.24 9.09
 -11 -5 -25 87.42 9.72
 13 -23 -21 0.52 6.43
 -15 13 -21 -0.12 8.8
 -8 -8 -20 261.97 12.91
 -15 17 -19 6.29 8.82
 -2 -14 -16 -0.55 2.95
 -12 6 -16 -2.73 7.04
 -14 16 -16 -0.38 7.96
 -4 -10 -14 182.91 8.39
 -10 2 -14 6 6.26
 17 -17 -13 5.1 7.52
 9 -17 -11 6.69 4.86
 -9 3 -11 5.07 5.38
 -13 31 -11 -4.19 8.28
 -13 25 -11 -2.07 7.6
 -12 18 -10 72.16 8.42
 7 -15 -9 78.11 5.77
 6 -12 -6 149.3 7.74
 -9 21 -3 93.43 7.59
 22 -2 -2 1.34 10.5
 23 1 -1 -1.56 10.35
 -7 41 -1 1.32 6.16
 14 -6 0 226.28 12.49
 21 1 1 -1.11 9.35
 13 -5 1 6.99 6.34
 10 -4 2 394.41 16.82
 -5 21 3 95.87 6.31
 24 14 4 0.78 11.32
 21 9 5 6.95 10.22
 24 24 6 -0.27 13.29
 22 14 6 -9.59 11.76
 6 4 6 40.21 4.59
 5 7 7 82.75 5.27
 22 28 8 13.82 13.37
 22 26 8 0.86 12.62
 17 13 9 3 9.18
 11 9 9 26.2 6.66
 12 12 10 5.18 6.7
 17 33 11 -2.67 11.53
 17 23 11 0.54 10.04
 9 41 11 -1.9 6.28
 14 24 12 -4.37 8.03
 12 36 12 4.99 8.47
 11 -27 -31 2.84 6.41
 6 -26 -30 10.29 3.58
 12 -26 -28 0.69 6.11
 -3 -19 -27 60.04 5.84
 -17 17 -27 0.51 10.54
 -10 -8 -26 -2.75 7.59
 -12 -2 -24 -0.15 7.78
 -16 14 -24 -5.58 9.07
 -16 18 -22 8.55 10.09
 -10 -4 -20 34.7 7.25
 -14 12 -18 16.82 8.47
 11 -21 -17 7.41 5.78
 -15 23 -17 3.65 8.62
 15 -19 -15 10.79 7.11
 16 -18 -14 7.94 7.22
 -14 22 -14 5.34 7.83
 11 -17 -11 5.75 5.56
 -13 33 -11 0.13 8.18
 18 -14 -10 2.43 7.84
 15 -13 -7 36.73 7.43
 -7 3 -7 1005.48 37.8
 -11 37 -7 7.99 7.28
 -4 -2 -6 98.18 5.41
 -6 2 -6 1.14 3.86
 -10 16 -6 14.51 6.29
 15 -11 -5 40.79 7.76
 6 -10 -4 135.14 6.95
 15 -9 -3 35.39 7.47
 18 -6 -2 4.48 8.04
 -2 0 -2 5807.6 207.82
 -6 14 0 736.92 27.99
 19 -1 1 -3.26 8.69
 -5 13 1 73.04 5.09
 -6 34 2 2.2 5.25
 25 15 3 3.39 11.99
 23 9 3 0.38 10.36
 21 5 3 5.13 10.14
 -1 7 3 3.18 1.34
 -3 45 3 0.3 4.87
 20 10 6 -1.57 10.16
 23 27 7 1.78 13.12
 23 25 7 -6.25 13.66
 13 5 7 120.8 9.73
 18 12 8 -3.12 9.25
 15 11 9 1.29 8.62
 18 20 10 9.28 10.52
 16 16 10 3.95 8.86
 10 12 10 562.8 23.27
 8 44 10 1.41 5.44
 4 18 10 205.83 8.94
 17 31 11 -2.72 10.57
 17 25 11 -5.3 10.08
 15 19 11 1.47 8.74
 14 32 12 1.11 8.85
 10 36 12 -1.38 7.22
 10 -26 -28 8.5 5.52
 -17 21 -25 -3.79 9.27
 14 -24 -24 1.18 6.58
 -14 4 -24 -0.24 8.52
 -14 6 -22 2.59 8.2
 9 -23 -21 2.07 5.15
 -9 -7 -21 2.51 6.27
 -16 24 -20 2.76 9.19
 -5 -11 -17 198.03 9.49
 -15 21 -17 16.41 8.89
 4 -16 -12 154.51 6.83
 -12 12 -12 88.54 9
 -13 23 -11 0.49 7.89
 14 -14 -8 42.32 7.34
 -9 9 -7 189.22 10.14
 22 -4 -4 -2.64 9.07
 -10 30 -4 3.93 6.83
 -10 28 -4 0.28 6.5
 -10 26 -4 10.61 6.6
 20 -4 -2 3.84 8.51
 7 -7 -1 102.96 6.39
 23 5 1 1.96 11.28
 9 -5 1 8.18 5.18
 -7 29 1 1.18 5.68
 -7 27 1 8.9 5.42
 26 16 2 0.6 11.66
 -2 50 2 -0 4.76
 4 2 4 50.74 4.08
 23 15 5 5.53 12.03
 11 1 5 199.49 10.93
 9 1 5 291.59 13.19
 5 3 5 1047.69 38.62
 -1 45 5 3.31 3.67
 -3 19 5 251.95 10.25
 19 11 7 1.92 9.88
 14 8 8 -0.24 7.55
 17 29 11 7.5 10.64
 17 27 11 -3.62 10.33
 13 17 11 3.23 7.63
 11 41 11 4.9 7.72
 7 39 11 -2.71 5.44
 14 30 12 7.12 9.16
 14 28 12 0.04 8.73
 14 26 12 24.26 9.37
 12 22 12 1.88 7.67
 -17 11 -31 -3.76 10.2
 -17 13 -29 -1.81 10.21
 -15 5 -27 10.18 10.14
 -8 -12 -26 -1.11 6.51
 -15 7 -25 4.86 9.39
 -6 -14 -24 97.66 7.62
 -15 9 -23 5.28 9.64
 4 -22 -22 97.75 4.75
 11 -23 -21 -1.75 5.81
 3 -21 -21 15.58 1.18
 14 -22 -20 9.34 6.79
 -16 22 -20 -2.12 8.75
 -1 -17 -19 108.1 5.09
 -15 15 -19 3.74 8.27
 -11 1 -17 44.09 7.52
 0 -16 -16 47.19 2.34
 -13 11 -15 14.1 7.92
 -10 4 -12 48.48 6.95
 -11 9 -11 0.98 6.44
 12 -16 -10 6.81 5.91
 13 -15 -9 11.09 6.35
 -3 -7 -9 465.37 17.54
 -11 13 -9 42.95 7.02
 18 -12 -8 -6.43 8.38
 -12 30 -8 3.92 7.19
 -12 28 -8 22.69 7.63
 -12 26 -8 -0.49 7.31
 -11 19 -7 121.67 9.19
 18 -10 -6 0.9 8.38
 -9 13 -5 266.12 12.72
 18 -8 -4 -1.53 8.02
 -10 32 -4 2.69 6.79
 3 -7 -3 76.42 4.08
 14 -8 -2 74.34 8.21
 -8 40 -2 -1.82 6.24
 -7 15 -1 12.49 4.99
 8 -6 0 0.97 4.28
 11 -5 1 11.16 5.86
 -3 7 1 47.93 3.39
 -7 31 1 5.9 5.74
 -7 25 1 6.84 4.69
 18 0 2 25.16 8.85
 -6 22 2 0.71 4.7
 20 6 4 1.9 10.07
 3 5 5 110.42 5.18
 22 16 6 4.25 12.02
 4 6 6 9.08 3.06
 -2 38 6 -1.91 4.09
 16 10 8 -0.9 8.52
 19 19 9 -1.55 11.03
 18 22 10 1.97 10.41
 14 14 10 2.5 8.47
 12 44 10 -2.01 8.49
 6 42 10 -1.99 4.09
 5 35 11 -0.17 3.79
 12 34 12 -0.65 8.23
 10 22 12 68.75 8.05
 8 24 12 54.54 6.6
 -15 3 -29 2.38 9.32
 -6 -16 -28 -1.17 6.17
 -16 8 -28 6.73 9.57
 -17 15 -27 0.28 10.01
 -12 -4 -26 -1.69 8.98
 -14 2 -26 1.82 8.78
 -16 10 -26 5.26 9.25
 -17 19 -25 0.57 9.36
 -16 16 -22 -0.35 9.14
 -13 3 -21 4.98 8.5
 -14 8 -20 4.37 8.03
 -3 -15 -19 103.3 6.08
 -11 -1 -19 32.07 7.63
 -13 5 -19 25.57 8.16
 8 -20 -16 0.19 4.52
 -12 8 -14 5.6 6.54
 17 -15 -11 2.58 7.43
 -13 21 -11 -0 7.79
 10 -16 -10 103.07 7.3
 -12 16 -10 3.06 7.39
 -12 32 -8 12.14 7.39
 -12 24 -8 28.82 8.65
 14 -12 -6 8.17 6.77
 -5 1 -5 93.33 5.58
 14 -10 -4 7.88 6.39
 -10 24 -4 1.89 6.37
 -9 19 -3 101.12 7.74
 21 -1 -1 2.55 9.25
 17 -5 -1 3.75 8.82
 13 -7 -1 19.87 8.03
 24 6 0 2.84 10.28
 22 2 0 6.98 10.17
 12 -6 0 -0.79 6.02
 4 -4 0 551.26 20.67
 26 18 2 7.35 12.88
 -4 12 2 42.82 3.92
 25 17 3 -2.86 12.13
 19 3 3 7.55 8.95
 -5 37 3 14.66 5.35
 24 16 4 -4.68 11.93
 22 10 4 -3.88 10.68
 -4 38 4 -1.65 4.77
 19 7 5 11.02 9.49
 14 4 6 2.81 7.05
 21 17 7 -6.55 11.11
 17 9 7 5.97 9
 11 5 7 176.64 10.48
 20 18 8 3.31 11.77
 17 15 9 -1.68 9.13
 9 47 9 2.57 6.25
 18 34 10 3.83 11.86
 15 21 11 1.59 9
 9 17 11 7.43 5.86
 12 24 12 42.61 8.46
 -16 6 -30 5.38 9.65
 -1 -21 -27 30.51 3.94
 -9 -11 -27 25.13 7.78
 -11 -7 -27 24.42 9.34
 -13 1 -23 10.78 8.08
 -10 -6 -22 18.02 7.17
 -11 -3 -21 -0.47 7.4
 -15 11 -21 -3.98 9.12
 -16 20 -20 17.72 9.13
 15 -21 -19 5.27 7.2
 16 -20 -18 -1.33 7.03
 -15 19 -17 8.66 8.4
 12 -20 -16 1.12 6.08
 -14 14 -16 -0.54 8
 -11 3 -15 125.94 9.46
 -3 -9 -11 24.36 3.37
 20 -10 -8 -0.93 8.83
 -12 34 -8 -6.12 7.36
 7 -13 -7 249.31 10.96
 20 -8 -6 -1.45 8.88
 -10 34 -4 4.08 6.71
 19 -3 -1 -2.37 8.75
 10 -6 0 356.24 15.52
 25 11 1 -2.88 11.35
 22 6 2 0.33 10.57
 -6 36 2 20.05 5.77
 17 1 3 15.75 9.05
 16 2 4 5.04 8.18
 8 0 4 169.69 8.75
 23 17 5 1.3 12.42
 21 11 5 7.11 10.72
 15 3 5 4.08 6.49
 18 8 6 -0.39 8.93
 15 7 7 68.73 9.25
 4 46 8 0.14 1.36
 19 21 9 -2.86 10.84
 7 11 9 42.33 5.17
 18 32 10 0.38 11.99
 18 24 10 8.73 11.23
 16 18 10 31.18 9.76
 10 44 10 3.74 6.99
 13 39 11 -0.23 8.9
 11 17 11 4.54 6.68
 12 32 12 14.18 8.22
 10 34 12 6.16 7.31
 8 32 12 15.38 6.18
 -14 0 -28 -3.42 9.4
 -5 -17 -27 64.24 6.71
 -13 -1 -25 16.75 8.47
 -17 17 -25 1.06 9.71
 -16 12 -24 1.51 8.92
 -5 -15 -23 92.76 6.82
 -8 -10 -22 118.58 8.58
 -7 -11 -21 0.5 5.41
 -14 10 -18 -0.23 8.28
 -13 7 -17 16.56 7.67
 16 -16 -12 34.65 7.89
 17 -13 -9 6.64 7.61
 11 -15 -9 9.68 5.54
 9 -15 -9 45.64 5.79
 -10 10 -8 175.74 10.21
 -12 22 -8 -1.55 7.55
 13 -13 -7 41.03 6.93
 -10 22 -4 7.66 6.25
 17 -7 -3 12.53 7.93
 7 -9 -3 329.92 13.63
 -9 39 -3 8.15 6.59
 -8 16 -2 6.54 5.06
 16 -4 0 103.26 10.16
 -6 44 0 -2.42 5.81
 -7 23 1 13.62 5
 23 11 3 -2.97 11.58
 24 18 4 4.58 11.78
 18 4 4 3.51 8.48
 12 0 4 42.86 7.23
 17 5 5 3.33 8.28
 22 18 6 3.82 12.05
 20 12 6 0.57 10.61
 16 6 6 7.13 8.21
 19 13 7 0.33 10.46
 20 20 8 3.04 10.88
 18 14 8 3.55 9.01
 12 8 8 156.19 10.19
 13 11 9 15.63 7.1
 5 13 9 66.96 4.42
 18 30 10 5.46 11.29
 18 28 10 0.68 10.99
 18 26 10 -4.7 10.92
 15 35 11 0.85 9.79
 7 19 11 -0.46 5.02
 5 23 11 2.24 3.96
 12 26 12 -2.71 7.73
 10 24 12 17.82 5.28
 8 26 12 -1.75 5.83
 -17 11 -29 -2.18 11.31
 12 -24 -24 3.83 6.08
 8 -24 -24 9.75 4.89
 -17 21 -23 1.94 9.92
 10 -20 -16 2.33 5.19
 13 -19 -15 19.48 6.86
 7 -19 -15 108.87 6.45
 -15 29 -15 0.84 8.05
 -15 27 -15 7.87 8.52
 15 -17 -13 9.02 6.87
 -11 5 -13 11.36 6.53
 -13 19 -11 0.31 7.36
 12 -14 -8 1.48 5.69
 8 -14 -8 23.77 4.83
 -12 36 -8 5.78 7.37
 17 -11 -7 14.13 8.84
 -11 17 -7 51.76 7.23
 17 -9 -5 26.18 8.5
 13 -11 -5 52.24 7
 7 -11 -5 360.38 14.7
 -10 36 -4 -2.75 6.71
 21 -3 -3 5.35 9.04
 22 0 -2 4.74 9.73
 12 -8 -2 13.61 6.37
 8 -8 -2 4.36 4.35
 23 3 -1 3.89 9.78
 11 -7 -1 8.8 5.41
 9 -7 -1 28.88 5.09
 -7 43 -1 -0.17 5.87
 20 0 0 13.45 9.36
 23 7 1 -4.6 10.4
 21 3 1 -1.57 9.84
 -5 45 1 3.04 5.61
 26 20 2 3.71 13.35
 25 19 3 0.98 12.99
 21 7 3 4.44 10.15
 -3 39 5 6.95 4.53
 21 19 7 -1.94 11.68
 19 23 9 0.15 11.7
 15 13 9 5.69 9.37
 12 14 10 107.27 9.53
 8 14 10 787.99 30.51
 13 19 11 4.1 7.94
 10 32 12 -6.66 7.45
 8 30 12 -0.06 5.91
 8 28 12 28.82 6.26
 -18 16 -30 1.45 10.25
 -10 -10 -28 11.23 7.84
 13 -25 -27 3.16 6.27
 7 -25 -27 12.2 4.36
 -17 13 -27 1.67 9.57
 -9 -9 -23 21.36 7
 -11 -5 -23 4.59 7.7
 -16 14 -22 9.38 8.71
 12 -22 -20 4.99 6.11
 -6 -12 -20 5.45 5.15
 -12 0 -20 126.51 10.44
 -16 18 -20 0.4 8.47
 -15 13 -19 2.56 8.11
 -12 2 -18 47.91 8.47
 -16 26 -18 -0.12 7.3
 -15 17 -17 12.73 8.61
 -15 25 -15 9.09 9.28
 18 -16 -14 5.51 7.83
 14 -18 -14 -2.2 6.73
 5 -17 -13 82.5 5.12
 -1 -13 -13 368.9 13.63
 -13 13 -13 4.15 7.43
 -14 30 -12 8.88 8.19
 -14 28 -12 0.14 7.79
 -14 26 -12 30.54 8.49
 19 -13 -11 -4.49 8.02
 -10 6 -10 7.16 6.61
 -10 14 -6 4.88 6.02
 -7 9 -3 330.86 13.93
 18 -2 0 28.56 9.73
 -8 30 0 3.77 6.05
 -8 28 0 149.45 9.18
 25 13 1 3.95 11.52
 15 -3 1 11.93 7.17
 -7 35 1 1.08 5.59
 26 22 2 -7.98 13.77
 24 12 2 5.61 11.24
 14 -2 2 3.98 6.82
 -6 20 2 342.89 14.37
 13 -1 3 46.39 7.12
 7 -1 3 258.2 11.34
 -5 19 3 283.74 11.98
 22 12 4 3.49 11.05
 10 0 4 -4.49 5.28
 0 50 4 5.36 1.52
 23 19 5 11.28 11.95
 12 4 6 2.04 6.97
 20 22 8 -2.42 11.46
 10 8 8 1.38 5.92
 19 33 9 -3.56 11.96
 19 25 9 -1.49 10.99
 17 17 9 4.63 9.37
 16 38 10 -0.69 3.02
 14 16 10 54.25 9.11
 15 33 11 3.4 9.71
 11 39 11 -0.98 7.75
 10 26 12 29.83 7.26
 -12 -6 -28 0.86 8.22
 -18 18 -28 1.7 8.66
 -15 5 -25 32.46 11.7
 -17 15 -25 2.27 10.12
 10 -24 -24 -0.22 5.45
 -15 7 -23 9.36 9.88
 -17 19 -23 -1.96 9.17
 8 -22 -20 3.83 4.56
 -16 24 -18 0.63 9.04
 -4 -12 -16 11.46 3.95
 -12 4 -16 3.92 6.79
 -13 9 -15 58.78 8.39
 6 -18 -14 0.95 3.82
 -8 -4 -14 0.41 5.08
 -12 10 -12 4.7 6.57
 -14 24 -12 -1.96 8.08
 16 -14 -10 41.91 7.92
 -12 14 -10 105.38 9.11
 19 -11 -9 2.72 8.2
 10 -14 -8 259.17 12.2
 -12 20 -8 39.11 7.63
 11 -13 -7 134.48 8.49
 12 -12 -6 1.2 5.73
 8 -12 -6 11.06 4.55
 21 -5 -5 5.5 9.1
 19 -7 -5 14.14 8.7
 -11 31 -5 25.14 7.14
 -11 29 -5 4.6 6.75
 -11 27 -5 30.67 7.19
 12 -10 -4 1.46 5.75
 -8 10 -4 6.27 4.96
 16 -6 -2 52.86 8.5
 10 -8 -2 264.57 12.26
 -6 8 -2 1037.92 38.58
 -8 42 -2 4.25 6.63
 -3 3 -1 379.49 14.41
 24 8 0 6.52 10.62
 -8 32 0 42.68 6.95
 -8 26 0 -0.79 5.52
 5 -3 1 6.69 3.45
 20 4 2 -4.23 9.26
 25 21 3 -2.26 13.29
 24 20 4 -7.91 12.41
 20 8 4 3.22 11.02
 22 20 6 2.43 11.37
 8 4 6 14.69 4.9
 21 21 7 2.17 11.47
 16 12 8 39.72 9.5
 19 31 9 -4.1 11.67
 19 29 9 -0.87 11.28
 19 27 9 -3.12 11.17
 11 11 9 28.23 6.82
 9 11 9 15.48 5.7
 16 20 10 -3.15 9.3
 10 14 10 12.9 6.2
 6 16 10 436.6 17.51
 15 31 11 7.61 9.6
 15 25 11 -2.48 9.47
 13 37 11 6.14 8.87
 9 39 11 -0.27 6.5
 10 30 12 23.86 7.15
 -16 6 -28 -3.44 10.36
 -13 -3 -27 17.25 8.85
 -15 3 -27 8.77 9.82
 -16 8 -26 3.46 9.51
 -10 -8 -24 2.83 7.1
 -14 2 -24 14.46 8.71
 -16 10 -24 -0.05 8.69
 -12 -2 -22 99.23 9.57
 -14 4 -22 33.66 8.89
 -15 9 -21 0.88 8.13
 -14 6 -20 24.68 7.67
 -16 22 -18 3.62 8.59
 -14 12 -16 0.09 7.81
 17 -17 -15 9.59 7.47
 -9 -3 -15 118.96 8.29
 -14 16 -14 11.37 8.56
 -7 -5 -13 116.93 7.29
 -8 -2 -12 0.48 5.27
 -7 -3 -11 20.8 4.7
 -13 17 -11 4.42 7.66
 -11 11 -9 25.18 7.13
 21 -7 -7 -5.57 8.74
 19 -9 -7 10 8.19
 9 -13 -7 6.36 5.03
 3 -11 -7 993.92 36.1
 -8 6 -6 102.98 7.01
 11 -11 -5 175.13 9.97
 3 -9 -5 271.41 10.49
 -7 5 -5 650.34 25.07
 -11 25 -5 61.69 7.74
 22 -2 -4 0.12 9.11
 8 -10 -4 10.87 4.43
 -10 20 -4 0.01 5.77
 23 1 -3 -1.64 9.68
 11 -9 -3 172.45 9.65
 9 -9 -3 62.79 5.84
 -9 17 -3 20.59 5.62
 22 4 0 -1.26 10.81
 19 1 1 4.04 8.49
 17 -1 1 7.66 8.56
 -1 3 1 968.49 34.79
 22 8 2 4.83 10.21
 6 -2 2 243.95 10.53
 -4 46 2 3.49 5.16
 -6 38 2 3.27 5.71
 25 23 3 -6.45 13.91
 -5 39 3 3.9 5.15
 24 22 4 0.02 12.32
 -4 18 4 12.53 3.61
 23 21 5 1.55 12.41
 21 13 5 4.26 10.57
 19 9 5 5.1 9.5
 20 14 6 -2.58 10.39
 17 11 7 13.53 9.11
 13 7 7 26.06 7.14
 20 24 8 -3.04 11.43
 18 16 8 -4.3 9.77
 14 10 8 41.77 8.25
 15 29 11 -0.36 9.32
 15 27 11 1.34 9.35
 13 21 11 5.29 8.21
 11 19 11 3.3 6.94
 12 -26 -30 13.95 6.36
 -18 14 -30 3.75 11.2
 10 -22 -20 79.74 6.91
 -16 16 -20 14.49 9.65
 13 -21 -19 6.53 6.39
 -8 -6 -16 1.03 5.32
 -9 -1 -13 102.63 7.76
 18 -14 -12 12.7 8.17
 -14 22 -12 26.82 8.07
 15 -15 -11 3.28 6.92
 -13 31 -9 -0.9 7.59
 -13 29 -9 1.14 7.4
 -13 27 -9 2.96 7.24
 16 -12 -8 40.14 8.05
 10 -12 -6 -3.04 5.55
 9 -11 -5 98.74 7.09
 -11 33 -5 3.18 6.89
 16 -8 -4 4.02 7.59
 10 -10 -4 9.99 5.32
 -1 -3 -3 2920.81 104.52
 -9 41 -3 -1.69 6.53
 20 -2 -2 10.25 8.81
 21 1 -1 -5.86 9.51
 15 -5 -1 3.3 6.98
 -8 24 0 281.38 13.02
 -7 21 1 13.6 5.08
 24 14 2 1.95 11.13
 19 5 3 5.19 8.93
 11 -1 3 107.41 8.01
 13 3 5 115.31 9.78
 22 22 6 -4.81 12.36
 18 10 6 -1.46 8.83
 21 23 7 1.06 11.65
 19 15 7 3.22 10.07
 -1 19 7 116.26 4.67
 20 32 8 -0.54 12.44
 20 26 8 -4.57 11.59
 16 36 10 -5.18 9.47
 14 40 10 3.77 7.83
 12 42 10 3.02 8.38
 9 19 11 4.56 5.88
 7 37 11 1.07 5.21
 5 33 11 0.49 4.84
 11 -27 -33 -2.23 5.89
 -17 9 -29 2.89 9.96
 -18 16 -28 0.78 10.05
 11 -25 -27 12.01 5.88
 -17 11 -27 4.07 9.97
 -4 -18 -26 -0.04 4.95
 -14 0 -26 -1.95 8.49
 -12 -4 -24 19.22 8.31
 13 -23 -23 9.8 6.5
 -17 17 -23 3.03 10.36
 -2 -18 -22 23.15 3.74
 -4 -16 -22 2.34 4.31
 -16 12 -22 3.62 9
 -17 23 -21 -2.24 8.94
 -5 -13 -19 28.51 5.22
 -14 8 -18 17.53 8.29
 -9 -5 -17 323.48 15.08
 -15 15 -17 4.79 8.06
 16 -18 -16 2.1 6.89
 -10 -2 -16 0.41 6.53
 9 -19 -15 84.37 6.48
 -7 -7 -15 68.88 6.17
 -12 6 -14 68.46 8.15
 -3 -11 -13 255.7 10.32
 -11 7 -11 2.34 6.64
 -8 0 -10 0.92 4.61
 -13 33 -9 0.28 7.77
 -13 25 -9 3.01 7.34
 -9 7 -7 89.22 7.34
 -11 15 -7 96.1 8.5
 22 -4 -6 4.65 7.89
 16 -10 -6 4.61 7.92
 -9 11 -5 105.34 7.59
 -11 23 -5 13.23 6.58
 -4 0 -4 679.08 25.3
 -6 4 -4 84.68 5.78
 -5 7 -1 9.08 3.56
 25 15 1 -2.88 11.5
 -7 37 1 1.15 5.74
 18 2 2 3 8.25
 16 0 2 1.56 7.78
 15 1 3 13.38 7.35
 9 -1 3 378.05 16.01
 24 24 4 -6.57 12.89
 14 2 4 44.11 7.59
 23 23 5 -3.53 12.81
 22 24 6 -1.84 12.03
 21 25 7 -0.06 11.79
 15 9 7 14.05 8.01
 20 30 8 -2.35 11.92
 20 28 8 1.22 11.53
 17 19 9 6.54 10.09
 15 15 9 11.84 8.48
 13 13 9 5.17 6.99
 14 18 10 3.21 8.27
 13 35 11 5.96 8.84
 5 25 11 5.42 4.12
 9 -27 -33 -0.48 5.07
 -11 -7 -25 16.28 7.96
 -17 13 -25 1.76 10.47
 -13 1 -21 -8.06 8.16
 -17 21 -21 -0.04 8.79
 -13 3 -19 13.93 7.56
 -15 11 -19 10.89 8.35
 -10 -4 -18 127.14 9.23
 -16 20 -18 -0.29 8.55
 15 -19 -17 14.48 6.84
 12 -18 -14 13.67 6.11
 -10 0 -14 30.32 6.61
 14 -16 -12 -4.92 6.64
 -6 -6 -12 1064.7 39.67
 -9 1 -11 5.52 5.91
 -6 -4 -10 1229.95 45.48
 -7 -1 -9 72.01 5.74
 -13 23 -9 5.01 7.41
 -12 18 -8 1.07 6.81
 -11 35 -5 9.28 7.02
 20 -4 -4 6.53 8.49
 23 5 -1 -3.54 10.02
 -7 13 -1 1.31 4.34
 14 -4 0 4.76 7.05
 -6 12 0 1.03 3.82
 23 9 1 -2.63 10.24
 21 5 1 -0.22 10.67
 12 -2 2 135.74 9.52
 21 9 3 -0.4 10.02
 17 3 3 11.63 8.33
 -3 11 3 418.42 15.8
 24 26 4 2.53 13.05
 18 6 4 -1.94 8.51
 -4 40 4 4.1 4.87
 23 27 5 -4.13 12.62
 23 25 5 -4.26 12.9
 17 7 5 28.18 8.76
 22 26 6 0.38 12.26
 16 8 6 0.77 8.79
 14 6 6 -0.75 7.11
 -2 18 6 5.84 2.52
 21 31 7 -6.22 12.81
 21 29 7 -0.58 10.89
 21 27 7 -2.73 12.68
 7 7 7 537.81 21.14
 18 18 8 7.36 10.99
 16 34 10 -3.49 11.07
 16 24 10 -1.24 9.58
 12 16 10 2.03 6.88
 13 23 11 0.68 8.25
 8 -26 -30 35.71 5.26
 9 -25 -27 13.73 5.26
 -7 -15 -27 59.86 7.55
 -2 -20 -26 -0.03 4.1
 -18 18 -26 0.22 9.19
 -8 -12 -24 59.07 7.25
 -13 -1 -23 12.01 8.43
 14 -22 -22 2.96 6.67
 -8 -8 -18 1.92 5.72
 -13 5 -17 70.69 8.93
 -15 19 -15 10.27 8.14
 -14 14 -14 0.54 7.49
 13 -17 -13 5.51 6.82
 -13 11 -13 21.45 8.01
 -14 20 -12 -4.89 7.52
 18 -12 -10 19.33 7.97
 15 -13 -9 5.95 6.82
 18 -6 -4 -1.86 7.93
 -10 18 -4 34.48 5.87
 15 -7 -3 40.67 7.73
 24 6 -2 0.47 9.92
 22 2 -2 6.42 10.15
 -8 14 -2 78.8 6.84
 19 -1 -1 1.33 9.24
 -9 31 -1 2.04 6.88
 -9 29 -1 8.3 6.29
 -9 27 -1 4.86 6
 24 10 0 -4.35 11.64
 -8 22 0 4.98 5.14
 13 -3 1 2.27 5.49
 23 15 3 2.65 10.92
 20 10 4 -1.96 10.45
 16 4 4 8.57 8.37
 15 5 5 88.8 9.99
 7 3 5 103.46 6.52
 22 28 6 2.79 12.45
 20 16 6 -2.29 11.07
 19 17 7 -0.63 10.1
 11 7 7 22.23 6.49
 16 14 8 -0.39 8.52
 17 37 9 6.71 11.28
 3 17 9 45.02 3.56
 8 42 10 6.76 5.83
 4 20 10 1.68 3.69
 11 37 11 -1.68 7.69
 11 21 11 3.34 6.93
 10 -26 -30 1.1 5.38
 -18 12 -30 4.25 10.13
 -14 -2 -28 8.93 9.15
 -18 14 -28 1.2 9.73
 -16 6 -26 0.09 8.95
 -9 -11 -25 43.45 7.57
 -17 15 -23 0.64 9.1
 15 -21 -21 -1.72 7.13
 -16 14 -20 2.56 8.47
 -9 -7 -19 12.41 6.07
 -16 18 -18 7.23 8.54
 -11 -1 -17 42.03 7.48
 -14 10 -16 -4.13 8.06
 -6 -8 -14 164.72 8.46
 17 -15 -13 7.77 7.34
 -10 2 -12 183.1 10.8
 20 -10 -10 8.06 8.27
 20 -8 -8 6.7 8.51
 18 -10 -8 9.82 7.97
 -10 8 -8 5.31 5.82
 20 -6 -6 -2.67 8.47
 18 -8 -6 3.37 8.27
 -10 12 -6 -3.5 6.28
 -11 21 -5 95.6 8.52
 -10 40 -4 3.21 6.57
 21 -1 -3 1.05 8.93
 -7 45 -1 -5.32 6.06
 -9 25 -1 3.65 5.74
 20 2 0 -1.96 8.87
 -6 46 0 6.69 5.8
 -8 36 0 21.21 6.3
 25 17 1 -4.08 11.9
 24 16 2 -1.94 11.38
 22 10 2 -5.08 10.06
 12 10 8 6.14 6.62
 7 45 9 2.77 5.14
 16 32 10 -4.57 10.39
 16 30 10 6.29 10.02
 16 28 10 -4.96 9.81
 16 26 10 14.77 9.96
 10 42 10 0.06 7.02
 13 33 11 0.15 5.79
 13 25 11 -1.79 8.24
 9 37 11 -0.32 6.47
 5 31 11 2.23 4.39
 5 27 11 5.45 4.22
 -16 4 -28 3.82 9.44
 -10 -10 -26 -2.29 7.55
 -12 -6 -26 0.61 7.7
 -15 3 -25 26.06 9.44
 -16 8 -24 6.77 8.91
 -15 5 -23 10.78 8.61
 -15 7 -21 -2.52 8.2
 -17 19 -21 0 9.34
 -10 -6 -20 98.78 8.72
 11 -21 -19 10.44 5.71
 7 -21 -19 7.94 4.18
 -11 -3 -19 27.44 7.67
 -7 -9 -17 200.36 10.14
 -15 13 -17 21.55 8.98
 -11 1 -15 62.72 7.57
 8 -18 -14 44.18 5.19
 -15 29 -13 6.27 8.03
 -15 27 -13 3.16 8.15
 -12 8 -12 133.33 10.07
 -13 21 -9 8.26 7.65
 15 -11 -7 36.05 7.85
 -12 30 -6 3.61 6.84
 -12 28 -6 -0.56 7
 15 -9 -5 70.49 8.21
 -11 37 -5 11.08 6.99
 -9 15 -3 102.2 7.54
 4 -6 -2 262.05 10.51
 -9 33 -1 2.29 6.25
 22 6 0 10.8 10.65
 2 -2 0 2527.48 90.65
 -5 11 1 98.19 5.75
 -7 19 1 11.39 5.06
 20 6 2 9.31 9.55
 10 -2 2 35.72 5.71
 8 -2 2 1272.08 47.24
 -6 18 2 32.26 4.75
 -1 51 3 0.61 3.92
 22 16 4 -3.49 10.73
 19 11 5 7.83 9.45
 18 12 6 -3.82 8.98
 -2 40 6 -0.41 3.94
 17 13 7 6.65 9.37
 -1 39 7 -6.5 2.24
 14 12 8 1.75 7.86
 15 17 9 4.2 8.36
 11 45 9 1.1 7.97
 14 38 10 7.88 9.6
 14 20 10 38.37 8.9
 10 16 10 104.08 8.28
 8 16 10 -0.02 5.32
 13 31 11 2.02 8.6
 9 21 11 4.09 6.33
 5 29 11 2.12 4.24
 -17 7 -29 3.18 9.49
 -17 9 -27 4.68 9.56
 -6 -16 -26 1.88 5.69
 -18 16 -26 2.75 9.64
 -13 -3 -25 28.22 9.15
 -17 11 -25 -0.46 9.32
 11 -23 -23 3.93 5.75
 7 -23 -23 14.97 4.38
 -16 10 -22 15.54 9.17
 -13 7 -15 82.24 8.71
 -15 17 -15 9.03 8.1
 16 -16 -14 0.04 7
 -15 25 -13 10.2 8.15
 14 -14 -10 1.99 6.59
 -12 16 -8 29.8 7.06
 -12 32 -6 0.36 6.92
 -12 26 -6 3.83 6.89
 21 -3 -5 2.17 8.72
 23 3 -3 6.39 10.15
 17 -5 -3 7.95 7.87
 -5 3 -3 410.46 16.05
 14 -6 -2 7.44 6.48
 18 0 0 1.71 8.59
 25 19 1 2.17 12.65
 23 11 1 -2.25 11.41
 19 3 1 -1.48 8.71
 -7 39 1 5.37 5.7
 24 18 2 2.46 11.6
 -6 40 2 19.16 5.53
 23 17 3 -0.66 11.82
 -3 47 3 2.36 4.59
 21 17 5 7.57 10.6
 9 3 5 801.73 30.87
 8 48 8 5.35 5.81
 17 35 9 1.98 10.83
 17 23 9 0.73 9.62
 11 13 9 38.56 6.94
 7 13 9 58.25 5.71
 13 29 11 -1.25 8.51
 -15 1 -27 12.2 9.11
 -14 2 -22 0.82 8.35
 -11 -5 -21 3.59 6.88
 -17 17 -21 -2.62 8.84
 -14 4 -20 -0.88 8.16
 -15 9 -19 12.63 8.48
 -17 23 -19 6.44 8.61
 -12 0 -18 -0.96 6.84
 -16 22 -16 0.02 8.35
 19 -13 -13 3.35 7.98
 -11 3 -13 163.31 10.27
 -15 23 -13 4.82 8.92
 17 -13 -11 -0.67 7.28
 13 -15 -11 -0.45 6.18
 -14 28 -10 26.53 8.51
 -9 3 -9 36.74 5.69
 -12 34 -6 0.85 6.85
 -12 24 -6 -1.82 7.17
 22 0 -4 -0.91 9.58
 25 13 -1 4.86 11.09
 23 7 -1 0.19 10.35
 21 3 -1 6.99 10.34
 13 -5 -1 1.93 6.01
 -9 23 -1 14.9 5.63
 26 22 0 -3.64 13.41
 -8 20 0 137.57 8.22
 11 -3 1 44.47 6.51
 -5 47 1 -0.16 5.24
 21 11 3 0.02 10.18
 19 7 3 1.49 8.76
 -5 41 3 3.38 5.08
 -5 17 3 203.28 9.1
 -3 17 5 375.07 14.37
 10 10 8 175.3 10.04
 17 33 9 -3.13 11.01
 17 25 9 3.5 10.09
 13 43 9 -6.07 9.54
 9 45 9 -0.01 6.44
 12 40 10 0.87 8.33
 12 18 10 78.65 8.64
 11 35 11 0.78 7.58
 11 23 11 4.63 7.17
 7 23 11 5.01 5.23
 5 -25 -29 1.51 3.19
 -18 12 -28 -0.09 9.42
 -11 -9 -27 26.68 8.31
 12 -24 -26 2.12 5.95
 -14 0 -24 1.31 7.94
 9 -23 -23 6.23 5.14
 -17 13 -23 -0.53 9.78
 -6 -14 -22 1.85 4.99
 -12 -2 -20 8.03 7.31
 -16 12 -20 17 9.06
 9 -21 -19 14.37 5.12
 12 -20 -18 -1.12 6.04
 -14 6 -18 -0.67 8.08
 -16 16 -18 -4.11 8.24
 -12 2 -16 0.5 7.18
 15 -17 -15 14.59 6.87
 -14 12 -14 8.13 7.63
 11 -17 -13 42.22 6.22
 12 -16 -12 67.25 7.04
 -5 -7 -11 55.87 4.68
 -10 4 -10 179.03 10.3
 -14 32 -10 9.35 7.87
 -14 26 -10 1.3 7.53
 17 -11 -9 -2.31 7.57
 -13 19 -9 5.29 7.59
 14 -12 -8 -1.41 6.56
 -11 13 -7 130.45 9.05
 17 -7 -5 27.28 8.28
 -11 19 -5 7.02 6.05
 14 -8 -4 -2.42 6.66
 24 8 -2 5.42 10.28
 20 0 -2 1.57 8.58
 12 -4 0 283.33 13.93
 -8 38 0 2.24 5.91
 25 21 1 -0.26 12.77
 21 7 1 0.45 9.79
 17 1 1 0.27 7.84
 7 -3 1 199.8 9.42
 23 19 3 4.75 11.51
 13 1 3 39.94 6.47
 22 18 4 0.65 10.91
 20 12 4 13.91 10.13
 18 8 4 -3.38 8.67
 6 2 4 120.73 6.55
 -3 41 5 5.68 4.37
 12 6 6 16.05 6.53
 15 11 7 21.08 8.77
 13 9 7 35.95 7.5
 18 36 8 -0.37 11.98
 18 22 8 1.4 10.05
 16 16 8 7.64 8.95
 8 10 8 10.9 4.95
 17 31 9 5.72 10.35
 17 27 9 0.25 10.13
 13 15 9 7.22 7.52
 9 13 9 69.39 6.88
 14 36 10 25.44 7.93
 14 22 10 3.31 8.63
 6 40 10 7.82 4.96
 6 18 10 9.1 4.47
 -13 -5 -27 17.69 8.97
 -18 14 -26 3.92 9.28
 -18 18 -24 -4.02 8.98
 -10 -8 -22 154.34 10.36
 -9 -9 -21 -2.35 6.25
 -8 -10 -20 5.68 5.68
 -17 21 -19 2.34 8.69
 14 -18 -16 -0.09 6.37
 -6 -10 -16 2.6 4.53
 7 -17 -13 38.16 4.78
 -15 21 -13 2.2 7.57
 19 -11 -11 1.76 7.78
 -14 24 -10 26.08 7.95
 -5 -5 -9 26.47 3.95
 17 -9 -7 9.32 7.74
 22 -2 -6 -1.21 8.85
 14 -10 -6 3.05 6.79
 19 -5 -5 -0.21 8.33
 -10 16 -4 0.95 6.16
 -10 32 -2 22.97 6.71
 -10 30 -2 -3.75 6.43
 -10 28 -2 30.64 6.56
 -10 26 -2 5.23 6.13
 5 -5 -1 82.29 5.03
 24 20 2 -0.15 11.73
 22 12 2 4.35 10.14
 18 4 2 16.49 8.68
 21 19 5 -6.87 11.34
 19 13 5 0.45 9.58
 17 9 5 28.36 9.7
 20 20 6 -3.93 10.53
 16 10 6 3.19 8.64
 6 6 6 5.96 3.84
 19 21 7 1.82 10.31
 17 15 7 6.82 9.01
 17 29 9 -1.33 10.14
 15 39 9 -0.15 3.74
 15 19 9 1.68 8.67
 11 33 11 0.21 7.6
 9 35 11 8 6.77
 6 -24 -26 1.72 3.73
 -14 -2 -26 4.25 9.15
 12 -22 -22 28.32 6.41
 -12 -4 -22 12.4 7.46
 17 -17 -17 13.64 7.56
 -15 11 -17 28.14 9.14
 -16 20 -16 -0 8.2
 -15 15 -15 24.39 8.33
 -12 4 -14 15.21 7.29
 -13 9 -13 22.45 7.18
 16 -14 -12 -0.97 7.05
 -11 5 -11 17.12 6.59
 19 -9 -9 4.73 7.95
 19 -7 -7 6.39 8.2
 -12 36 -6 -5.36 7.03
 -12 22 -6 2.91 6.63
 -8 8 -4 118.24 7.43
 13 -7 -3 17.44 6.42
 22 4 -2 -6.97 11.24
 16 -4 -2 -0.08 7.3
 -9 37 -1 16.53 6.38
 -9 21 -1 13.83 4.97
 6 -4 0 -0.22 3.5
 -4 6 0 -0.71 3.01
 25 23 1 -5.05 13.51
 9 -3 1 145.01 8.18
 16 2 2 72.36 9.43
 17 5 3 15.6 8.56
 22 20 4 1.01 11.1
 13 5 5 7.31 7.2
 18 14 6 1.16 9.07
 14 8 6 10.57 7.88
 5 49 7 -1.93 2.47
 5 9 7 1139.46 41.91
 18 34 8 9.77 11.54
 18 24 8 1.94 10.21
 5 43 9 -0.96 3.89
 5 15 9 66.15 4.94
 -17 7 -27 -0.29 10.23
 -16 4 -26 -8.14 9.9
 -5 -17 -25 88.73 6.82
 -17 9 -25 7.82 9.14
 -16 6 -24 3.02 8.81
 -16 8 -22 1.98 8.89
 -17 15 -21 2.46 8.7
 -7 -11 -19 38.88 5.77
 -13 1 -19 21.85 8.01
 6 -20 -18 132.1 6.7
 -4 -14 -18 123.07 6.83
 -16 14 -18 16.69 8.36
 -14 8 -16 1.8 7.43
 18 -14 -14 -1.91 7.54
 -5 -9 -13 287.24 11.92
 6 -16 -12 2.66 3.89
 -14 22 -10 3.12 7.46
 13 -13 -9 4.35 5.98
 -9 9 -5 306.77 13.75
 20 -2 -4 -3.82 9.3
 21 1 -3 1.53 9.08
 -7 7 -3 573.26 22.28
 -10 34 -2 1.73 6.29
 -10 24 -2 92.9 7.89
 25 15 -1 2.22 11.15
 19 1 -1 2.01 8.08
 24 14 0 -0.38 10.73
 22 8 0 -3.92 9.85
 20 4 0 8.74 9.41
 25 25 1 2.9 12.89
 24 22 2 2.21 12.03
 20 8 2 -1.59 9.46
 23 21 3 -0.89 12.5
 21 13 3 5.86 10.6
 15 3 3 57.83 8.96
 16 6 4 -0.01 8.63
 14 4 4 5.59 7.64
 10 2 4 103.17 8.04
 21 21 5 -4.14 10.88
 15 7 5 22.83 8.34
 20 22 6 0.47 11.93
 19 23 7 8.85 10.96
 18 32 8 1.64 11.3
 18 26 8 11.73 11.49
 14 14 8 42.43 8.72
 14 34 10 -3.11 9.11
 14 24 10 24.44 9.02
 10 18 10 -2.38 6.18
 11 31 11 -5.78 7.81
 11 27 11 -2.85 7.27
 7 33 11 3.52 5.43
 7 25 11 5.82 5.2
 -19 15 -29 -0.21 9.91
 13 -23 -25 8.29 6.38
 -3 -19 -25 61.3 5.37
 -18 16 -24 1.97 9.21
 -15 3 -23 5.77 9.28
 -17 11 -23 5.36 9.01
 -18 20 -22 3.35 8.67
 -13 -1 -21 -0.76 7.89
 -15 5 -21 -5.28 8.1
 -17 19 -19 0.08 8.67
 16 -18 -18 1.68 7.05
 -13 3 -17 68.26 8.43
 -16 18 -16 3.55 8.02
 -13 17 -9 5.08 7.23
 -12 14 -8 0.48 6.58
 13 -11 -7 106.93 8.31
 -13 31 -7 6.1 7.21
 -13 29 -7 5.21 7.2
 -13 27 -7 12.41 7.28
 -6 0 -6 15.19 4.32
 -10 10 -6 4.58 5.57
 13 -9 -5 103.06 8.18
 -11 17 -5 207.57 11.25
 16 -6 -4 1.63 7.3
 4 -8 -4 345.57 13.32
 23 5 -3 -1.16 9.93
 12 -6 -2 139.67 9.42
 -8 12 -2 5.79 4.8
 23 9 -1 0.71 9.91
 15 -3 -1 4.36 6.93
 10 -4 0 0.03 4.89
 -7 41 1 1.51 5.56
 24 24 2 2.33 12.46
 23 23 3 -5.89 12.88
 5 1 3 456.28 17.59
 22 22 4 0.33 11.33
 8 2 4 31.48 4.86
 -4 42 4 -0.21 4.59
 18 30 8 2.66 11.04
 18 28 8 0.15 10.51
 16 18 8 2.52 8.76
 12 12 8 84.56 8.26
 14 32 10 1.78 8.99
 12 38 10 0.58 8.47
 12 20 10 -0.8 7.16
 10 40 10 5.22 7.18
 9 25 11 -0.69 6.18
 11 -25 -29 -0.94 5.65
 -18 10 -28 2.23 9.69
 -9 -13 -27 23.28 7.28
 10 -24 -26 0.28 5.3
 -8 -14 -26 1.34 6.55
 -18 12 -26 1.42 9.25
 -15 1 -25 16.71 9.21
 13 -21 -21 2.43 6.24
 14 -20 -20 -0.69 6.42
 -16 10 -20 2.36 8.37
 -15 7 -19 0.55 8.05
 10 -20 -18 38.75 5.75
 -2 -16 -18 626.95 23.3
 -3 -13 -15 344.48 13.49
 -16 26 -14 2.51 8.54
 15 -15 -13 17.34 6.97
 10 -16 -12 3.86 5.05
 11 -15 -11 4.14 5.29
 16 -12 -10 -0.99 6.9
 12 -14 -10 92.82 7.59
 4 -12 -8 383.1 14.61
 -9 5 -7 455.22 18.82
 -13 33 -7 10.43 7.25
 -12 20 -6 1.06 6.37
 18 -4 -4 -4.96 9.03
 -9 13 -3 64.38 6.45
 24 10 -2 0.86 11.34
 11 -5 -1 8.12 5.46
 -7 11 -1 26.62 4.48
 -8 40 0 16.44 6.07
 -8 18 0 0.75 4.95
 19 5 1 2.84 8.56
 3 -1 1 53.43 3.29
 -7 17 1 10.35 4.6
 24 26 2 4.94 12.73
 22 14 2 -4.36 9.89
 -2 52 2 -1.63 4.25
 -4 48 2 -0.29 4.8
 19 9 3 8.94 9.69
 20 14 4 -0.61 10.51
 -4 16 4 73.76 4.7
 21 23 5 1.66 11.18
 20 24 6 0.99 10.73
 8 6 6 119.6 7.33
 19 33 7 9.49 11.9
 19 31 7 -8.67 11.56
 19 27 7 0.24 10.85
 19 25 7 -2.75 10.77
 11 9 7 126.9 9.28
 15 37 9 -2.84 9.47
 15 21 9 1.37 9
 13 41 9 0.61 9.22
 13 17 9 12.77 7.59
 11 15 9 6.37 6.17
 14 30 10 -2.63 8.9
 14 28 10 26 9.37
 8 40 10 1.03 5.93
 8 18 10 337.8 14.87
 14 -22 -24 6.11 6.53
 -12 -6 -24 6.61 7.76
 -13 -3 -23 4.36 8.22
 -5 -15 -21 -0.27 4.5
 -17 17 -19 1.15 8.68
 17 -15 -15 10.14 7.35
 -13 5 -15 1.79 6.86
 -15 13 -15 29.23 8.24
 -14 10 -14 2.1 7.2
 18 -12 -12 -4.69 7.37
 -12 6 -12 9.92 6.49
 -14 14 -12 25.86 8.23
 -14 20 -10 43.82 8.49
 20 -6 -8 -5.68 8.43
 16 -10 -8 -1.57 7.16
 -13 25 -7 13.3 7.18
 16 -8 -6 0.05 7.21
 -8 4 -6 8.43 4.55
 22 2 -4 -1.26 10.62
 1 -5 -3 294.72 10.74
 -11 29 -3 15.3 6.69
 -10 22 -2 17.36 6.08
 25 17 -1 -3.91 11.43
 21 5 -1 3.82 11.51
 24 16 0 -0.68 11.71
 18 2 0 40.41 8.84
 14 -2 0 50.92 7.26
 8 -4 0 2344.14 85.35
 23 15 1 -4.04 11.54
 21 9 1 3.48 9.78
 4 0 2 -0.01 3.31
 -4 10 2 646.67 24.07
 -6 42 2 -0.64 5.1
 -6 16 2 571.21 22.03
 23 27 3 6.62 12.1
 23 25 3 1.35 12.08
 11 1 3 108.2 8.66
 22 24 4 -0.34 11.75
 18 10 4 -1.24 8.7
 21 25 5 1.91 11.39
 19 15 5 1.77 10.41
 20 32 6 -3.02 12.15
 20 26 6 -2.8 10.61
 18 16 6 -0.06 8.3
 19 29 7 -0.17 10.86
 17 17 7 3.39 8.87
 15 13 7 34.12 8.75
 3 11 7 908.86 33.18
 11 43 9 -4.54 8.11
 4 22 10 178.02 8.02
 9 31 11 -3.53 6.5
 7 31 11 -3.18 5.49
 7 27 11 -0.15 5.31
 -15 -1 -27 17.09 9.01
 8 -24 -26 1.04 4.76
 -10 -10 -24 10.29 7.06
 -18 14 -24 -3.61 9.68
 15 -21 -23 3.11 6.96
 -9 -11 -23 46.74 7.3
 -18 18 -22 2 8.89
 -3 -17 -21 -0.58 3.7
 -17 13 -21 -1.38 8.67
 -14 2 -20 55.35 8.74
 8 -20 -18 0.39 4.45
 -17 23 -17 3.67 8.95
 14 -16 -14 8.55 6.72
 -10 -2 -14 6.86 6.09
 -16 24 -14 1.93 8.25
 -9 -3 -13 63.58 6.59
 -15 17 -13 5.74 7.63
 -13 11 -11 6.45 7.3
 -15 29 -11 -2.02 7.87
 -15 27 -11 2.59 7.78
 20 -8 -10 2.24 8.11
 18 -10 -10 2.22 7.56
 12 -12 -8 95.27 7.65
 -11 11 -7 40.53 6.95
 -13 35 -7 -7.75 7.16
 -13 23 -7 6.22 7.2
 18 -6 -6 -0.18 8.11
 4 -10 -6 463.33 17.48
 21 -1 -5 3.92 8.74
 12 -8 -4 56.6 7.03
 -10 14 -4 137.87 8.71
 19 -1 -3 2.87 8.09
 -11 31 -3 3.22 6.34
 -11 27 -3 15.93 6.65
 20 2 -2 11.67 8.71
 -6 6 -2 177.89 8.4
 -9 39 -1 -2.52 6.03
 -9 19 -1 14.23 5.26
 13 -1 1 5.29 6.21
 12 0 2 -2.6 6.12
 21 15 3 0.35 10.08
 22 30 4 -3.37 12.34
 22 28 4 0.05 12.18
 22 26 4 -1.43 11.83
 21 31 5 4.81 12.34
 21 29 5 -4.32 11.83
 21 27 5 0.29 11.61
 17 11 5 8.41 8.5
 20 30 6 -5.02 11.78
 20 28 6 2.52 11.27
 16 12 6 2.1 8.23
 13 11 7 102.87 8.94
 15 35 9 0.53 9.95
 15 23 9 9.21 8.93
 12 22 10 45.38 8.41
 4 36 10 0.8 3.65
 9 29 11 -0.59 6.32
 7 29 11 0.43 5.16
 10 -26 -32 20.7 5.61
 6 -26 -32 37.4 4.29
 -19 13 -29 -2.39 9.78
 -7 -15 -25 66.46 7.09
 -11 -9 -25 30.63 8.07
 6 -22 -22 0.59 3.79
 -8 -12 -22 0.59 5.78
 -14 0 -22 60.44 9.43
 -6 -12 -18 128.29 7.89
 -14 4 -18 41.86 8.9
 -16 12 -18 -3.14 8.95
 11 -19 -17 49.61 6.49
 -15 9 -17 13.15 8.35
 -10 -4 -16 2.44 6.28
 -16 16 -16 -1.9 8.71
 -9 -5 -15 18.32 5.87
 15 -13 -11 -1.74 6.71
 -15 25 -11 2.96 7.95
 -13 15 -9 2.97 7.29
 18 -8 -8 -1.52 7.71
 12 -10 -6 28.03 6.03
 23 3 -5 1.92 9.09
 -7 3 -5 101.63 6.45
 15 -5 -3 4.29 6.8
 -11 33 -3 13.66 6.61
 -11 25 -3 26.76 6.66
 22 6 -2 -3.21 10.03
 25 19 -1 -3.72 11.65
 9 -5 -1 9.58 4.65
 22 10 0 9.96 10
 -6 10 0 681.79 25.82
 22 16 2 4.92 10.52
 20 10 2 9 9.75
 18 6 2 0.87 8.23
 -2 6 2 473.8 17.4
 5 5 5 643.42 24.21
 16 38 8 6.76 8.68
 16 20 8 16.51 9.19
 -17 5 -27 12.76 10.35
 -19 15 -27 -2.63 9.94
 -13 -5 -25 8.69 8.1
 -17 7 -25 4.5 9.12
 -16 4 -24 19.14 8.93
 -17 9 -23 -1.92 8.62
 5 -19 -17 145.05 6.74
 -11 -3 -17 87.16 8.68
 -17 21 -17 8.47 8.33
 13 -17 -15 27.44 7.08
 -5 -11 -15 84.33 5.61
 -11 -1 -15 63.7 7.38
 -13 7 -13 15.67 7.09
 -8 -4 -12 282.96 12.78
 -10 0 -12 0.18 6.18
 9 -15 -11 2.39 4.58
 -9 -1 -11 9.95 5.41
 -14 18 -10 3.38 7.21
 11 -13 -9 41.08 5.87
 21 -3 -7 6.48 8.5
 22 0 -6 1.84 9.45
 -12 18 -6 -3.83 6.66
 23 7 -3 -6.34 9.57
 17 -3 -3 16.86 8.72
 11 -7 -3 255.18 12.27
 5 -7 -3 258.57 10.55
 10 -6 -2 7.27 5.3
 -10 38 -2 1.58 6.25
 23 11 -1 3.47 10.03
 7 -5 -1 29.01 4.33
 24 18 0 -4.6 11.7
 20 6 0 4.25 9.04
 23 17 1 0.7 10.6
 17 3 1 7.72 8.47
 -5 43 3 3.05 4.88
 20 16 4 -4.54 10.15
 -1 47 5 -2.68 3.36
 -5 29 5 48.49 5.18
 12 8 6 -0.57 6.58
 17 19 7 13.3 9.5
 9 9 7 195.86 10.22
 14 16 8 -1.85 7.73
 10 12 8 33.03 6.45
 6 12 8 0.4 3.96
 15 33 9 1.98 9.46
 9 15 9 46.93 6.48
 7 15 9 78.37 6.23
 10 38 10 2.02 7.12
 10 20 10 175.07 10.54
 9 -25 -29 8.15 5.1
 -18 8 -28 3.22 9.64
 -16 2 -26 -0.02 8.84
 -18 10 -26 -3.56 9.69
 -14 -2 -24 9.42 8.23
 -16 6 -22 28.28 9.14
 -18 16 -22 2.41 9.04
 -11 -5 -19 5.73 7.54
 -17 15 -19 5.72 9.32
 -10 -6 -18 5.62 6.63
 -9 -7 -17 297.26 13.87
 16 -16 -16 3.12 7.03
 -14 6 -16 -1.6 7.67
 -8 -6 -14 71.02 6.34
 17 -13 -13 10.66 7.34
 -11 1 -13 24.63 7.17
 7 -15 -11 8.91 4.2
 -15 23 -11 5.48 8.14
 10 -14 -10 15.47 5.21
 15 -11 -9 0 6.67
 -12 12 -8 96.75 8.26
 -13 21 -7 29.13 7.51
 15 -7 -5 22.95 7.01
 -11 15 -5 264.7 13.01
 24 8 -4 1.59 10.12
 21 3 -3 1.52 9.42
 -11 35 -3 4.81 6.57
 -11 23 -3 37.08 6.76
 6 -6 -2 181.85 8.32
 -4 2 -2 1470.77 53.43
 -10 20 -2 131.37 8.53
 25 21 -1 -3.42 11.89
 19 11 3 4.2 9.13
 17 7 3 11.22 8.35
 9 1 3 368.74 15.58
 7 1 3 253.36 11.1
 16 8 4 2.66 6.95
 -6 30 4 8.97 4.86
 19 17 5 8.21 10.31
 -5 31 5 39.23 4.95
 18 18 6 -0.42 9.5
 14 10 6 -1.65 8.2
 16 22 8 1.7 8.96
 14 42 8 0.26 2.04
 10 46 8 2.64 7.42
 15 31 9 -2.09 9.41
 15 27 9 -2.82 9.27
 13 19 9 1.95 7.67
 9 43 9 -1.42 6.67
 12 34 10 12.05 8.41
 12 24 10 -0.94 7.39
 7 -25 -29 1.59 4.2
 12 -24 -28 -0.98 5.86
 -12 -8 -26 -0.08 7.71
 11 -23 -25 8.14 5.65
 -19 17 -25 4.57 9.22
 -18 12 -24 -1.54 9.52
 8 -22 -22 76.97 5.98
 -17 11 -21 -2.3 8.53
 -16 8 -20 40.79 9.45
 -18 20 -20 0 8.67
 -12 -2 -18 45.16 7.6
 -17 19 -17 8.66 8.44
 -12 0 -16 3.88 6.45
 -15 11 -15 25.03 8.19
 -16 20 -14 1.62 7.85
 19 -11 -13 5.94 7.8
 -14 12 -12 9.09 7.23
 -8 -2 -10 303.65 13.39
 -12 8 -10 10.29 6.18
 5 -13 -9 52.48 4.03
 -14 30 -8 5.94 7.62
 -14 28 -8 3.46 7.34
 15 -9 -7 14.2 6.9
 11 -11 -7 36.23 6.22
 11 -9 -5 18.62 5.86
 20 0 -4 -0.89 8.31
 18 0 -2 20.01 8.66
 14 -4 -2 88.47 8.16
 19 3 -1 3.11 8.55
 24 20 0 -5.18 11.39
 -8 42 0 0.03 5.72
 21 11 1 -0.41 9.84
 22 18 2 -1.11 10.39
 16 4 2 1.58 7.56
 -5 15 3 384.61 15.16
 -6 32 4 -2.51 4.79
 -6 26 4 17.78 4.67
 15 9 5 82.04 9.36
 13 7 5 170.26 10.63
 15 15 7 4.97 8.28
 16 36 8 -3.63 10.69
 12 14 8 1.48 6.44
 8 12 8 260.52 12.05
 15 29 9 2.29 9.16
 7 43 9 0.83 5.31
 8 20 10 3.89 4.96
 6 38 10 1.33 4.98
 8 -26 -32 -0.6 4.63
 -19 13 -27 3.33 9.68
 -14 -4 -26 0.41 8.56
 -15 1 -23 1.6 8.01
 11 -21 -21 0.02 5.44
 -15 3 -21 0 6.89
 -12 -4 -20 114.3 9.47
 -15 5 -19 3.13 8.02
 15 -17 -17 11.33 6.8
 -8 -8 -16 1.19 5.18
 -16 14 -16 -1.07 8.71
 -12 2 -14 19.11 7.14
 -15 15 -13 17.03 7.87
 14 -14 -12 22.33 6.72
 19 -9 -11 -2.92 7.63
 17 -11 -11 -1.26 7.11
 -15 21 -11 0.68 7.83
 6 -14 -10 4.51 3.65
 -2 -10 -10 206.95 8.23
 -10 2 -10 31.84 5.96
 -14 32 -8 0.06 7.16
 -14 26 -8 17.05 7.4
 19 -5 -7 15.78 9.14
 17 -5 -5 6.37 7.67
 10 -8 -4 14.14 5.41
 -12 30 -4 -6.54 6.53
 -12 28 -4 0.99 6.62
 -3 -1 -3 4590.83 164.55
 16 -2 -2 58.12 8.63
 8 -6 -2 655.19 25.18
 25 23 -1 1.94 12.14
 21 7 -1 -1.07 10.14
 -9 41 -1 -1.59 6.01
 22 12 0 10.63 10.08
 -8 16 0 262.76 11.92
 23 19 1 -2.97 11.69
 19 7 1 -0.8 8.93
 -7 43 1 -0.32 5.42
 15 5 3 4.73 8.05
 -7 31 3 18.02 5.13
 -7 27 3 25.62 5.16
 18 12 4 -1.91 9.22
 14 6 4 1.53 6.68
 -2 48 4 0.76 3.81
 17 13 5 10.14 8.73
 9 5 5 131 8.16
 -5 33 5 33.44 4.81
 16 14 6 1.48 8.9
 4 8 6 24.75 3.24
 -4 30 6 9.58 4.01
 -4 28 6 1.94 3.77
 17 21 7 7.14 9.54
 7 49 7 -0.82 5.3
 12 44 8 -1.97 8.84
 6 46 8 4.29 4.77
 11 17 9 8.34 6.46
 12 32 10 11.72 5.81
 12 26 10 31.25 8.25
 -4 -18 -24 -0.49 4.37
 -6 -16 -24 -0.46 5.28
 -18 14 -22 3.56 8.89
 -10 -8 -20 9.52 6.39
 -18 18 -20 9.38 9.17
 -13 -1 -19 17.32 7.59
 -16 10 -18 14.6 8.49
 9 -19 -17 73.51 6.13
 -13 1 -17 78.85 8.57
 18 -14 -16 -6.12 7.61
 4 -18 -16 6.52 3
 3 -17 -15 38.58 2.96
 -14 8 -14 24.1 7.73
 -7 -5 -11 2.29 4.38
 -11 3 -11 3.41 5.93
 8 -14 -10 778.56 29.53
 -4 -8 -10 153 7.05
 -14 16 -10 42.32 8.39
 19 -7 -9 -0.98 8.25
 17 -9 -9 -1.99 8.07
 -9 1 -9 53.64 5.93
 10 -12 -8 43.34 5.72
 -14 24 -8 2.83 7.19
 17 -7 -7 9.39 7.49
 -13 19 -7 16.84 7.26
 -12 16 -6 -1.14 6.65
 -5 -1 -5 94.27 5.61
 22 4 -4 -2.42 9.62
 -12 32 -4 -1.38 6.64
 -12 26 -4 3.93 6.44
 9 -7 -3 219.78 10.45
 -11 21 -3 1.32 6.05
 24 14 -2 5.39 11.68
 -10 40 -2 5.8 6.33
 25 25 -1 0.53 12.29
 23 13 -1 2.91 11.29
 13 -3 -1 27.72 6.52
 -9 17 -1 11.8 5.25
 24 22 0 6.37 12.4
 20 12 2 2.53 9.68
 10 0 2 525.89 21.38
 21 19 3 3.21 10.44
 -7 33 3 19.32 5.38
 7 5 5 650.94 24.98
 -5 25 5 84.98 5.62
 18 20 6 -4.62 9.05
 17 37 7 -3.43 11.22
 16 34 8 1.39 10.3
 14 18 8 24.97 8.34
 13 21 9 7.96 8.01
 11 41 9 7.84 8.04
 12 30 10 22.19 8.41
 10 22 10 0.85 6.34
 8 38 10 7.88 6.24
 -15 -1 -25 6.66 8.55
 -19 15 -25 -0.4 9.55
 -11 -7 -21 1.81 6.99
 16 -18 -20 -0.72 6.9
 12 -20 -20 67.27 7.07
 -9 -9 -19 35.47 6.57
 -17 13 -19 5.91 9.21
 14 -18 -18 -1.42 6.22
 -15 7 -17 11.87 7.78
 -17 17 -17 5.37 8.28
 16 -14 -14 9.35 6.95
 -16 18 -14 3.24 7.95
 13 -15 -13 21.07 6.41
 -7 -7 -13 188.12 9.41
 -16 28 -12 1.57 7.97
 -13 9 -11 1.73 6.66
 14 -12 -10 66.05 7.55
 -13 13 -9 2.77 6.32
 5 -11 -7 317.05 12.57
 20 -2 -6 3.49 9.06
 10 -10 -6 -0.17 5.2
 -10 8 -6 11.17 5.82
 23 5 -5 0.01 9.8
 21 1 -5 9.5 9.38
 5 -9 -5 143.88 6.71
 -9 7 -5 334.89 14.51
 14 -6 -4 1.8 6.1
 -6 2 -4 116.35 6.51
 -12 34 -4 -0.48 6.57
 -9 11 -3 112.62 7.74
 22 8 -2 6.17 9.89
 17 1 -1 4.88 7.85
 18 4 0 -0.5 7.92
 12 -2 0 1.05 6.22
 23 21 1 12.09 11.36
 11 -1 1 31.72 6.06
 -7 15 1 21.63 4.61
 22 20 2 12.54 10.98
 18 8 2 10.63 8.51
 -8 30 2 65.61 6.72
 -8 28 2 -3.66 5.2
 -7 25 3 70.13 5.97
 -6 34 4 11.07 4.79
 -3 43 5 5.61 4
 -2 42 6 0.59 3.45
 -4 32 6 4.56 3.69
 -4 26 6 11.24 3.72
 13 13 7 46.4 8.37
 11 11 7 47.32 7.2
 16 32 8 7.16 10.11
 16 26 8 -2.94 9.51
 8 46 8 -4.1 6.21
 13 37 9 -1.91 8.71
 10 36 10 9.45 7.51
 13 -23 -27 0.13 6.12
 -10 -12 -26 0.5 7.12
 -18 8 -26 -2.38 9.7
 -9 -13 -25 59.69 7.83
 -17 5 -25 4.68 9.48
 12 -22 -24 -2.19 5.8
 -17 7 -23 4.82 9.16
 -12 -6 -22 60.27 8.41
 -13 -3 -21 5.15 7.41
 13 -19 -19 9.89 6.34
 7 -19 -17 92.8 5.88
 -13 3 -15 170.24 10.98
 -12 4 -12 107.56 8.95
 -16 26 -12 4.86 7.83
 -15 19 -11 -0.07 7.26
 -7 -3 -9 90.97 6.08
 -8 0 -8 79.6 6.45
 -14 22 -8 21.35 7.46
 -11 9 -7 125.04 8.6
 14 -8 -6 14.11 6.2
 -2 -6 -6 50.03 2.95
 24 10 -4 -0.98 10.42
 6 -8 -4 14.22 3.67
 -8 6 -4 8.14 4.49
 -10 12 -4 5.19 5.45
 -12 24 -4 3.32 6.59
 25 17 -3 7.03 11.6
 23 9 -3 -1.41 9.68
 7 -7 -3 545.04 21.1
 20 4 -2 -0.86 8.73
 -8 10 -2 234.32 10.81
 -10 18 -2 0.87 5.38
 15 -1 -1 -1.05 6.94
 24 24 0 3.06 12.87
 20 8 0 11.05 9.35
 21 13 1 -3.09 9.64
 -6 44 2 5.21 5.12
 -8 26 2 142.28 8.38
 19 13 3 10.48 9.5
 20 20 4 4.3 10.28
 4 4 4 434.66 16.57
 -6 24 4 0.12 4.11
 19 21 5 -5.05 11.48
 18 22 6 -0.15 10.27
 10 8 6 11.82 5.69
 17 35 7 -3.41 11.11
 16 30 8 -8.53 9.92
 16 28 8 5.17 9.67
 3 19 9 12.09 3.14
 4 24 10 5.12 3.63
 -17 3 -27 10.67 9.25
 -19 11 -27 -3.83 9.46
 14 -22 -26 0.49 6.44
 -18 10 -24 3.1 9.13
 -16 4 -22 -2.73 8.34
 -17 9 -21 3.65 8.42
 -18 16 -20 -7.85 8.8
 -18 22 -18 -2.07 8.94
 10 -18 -16 1.17 5.22
 -7 -9 -15 471.73 19.05
 18 -12 -14 1.22 7.44
 12 -16 -14 1.63 5.81
 -15 13 -13 18.89 7.73
 20 -8 -12 7.36 8.08
 -4 -10 -12 57.62 4.33
 -16 24 -12 6.49 8.01
 7 -13 -9 51.74 4.79
 20 -4 -8 6.8 7.76
 14 -10 -8 40.32 6.78
 6 -12 -8 -1.46 3.64
 9 -11 -7 233.69 10.81
 22 2 -6 4.07 9.43
 9 -9 -5 316.62 13.63
 16 -4 -4 7.89 7.65
 8 -8 -4 121.64 6.95
 -12 36 -4 -5.32 6.68
 19 1 -3 11.1 8.23
 -11 39 -3 5 6.53
 24 16 -2 -7.34 11
 -5 5 -1 76.6 4.97
 24 26 0 -2.22 12.77
 22 14 0 -5.74 9.87
 23 23 1 -0 12.34
 -5 9 1 27.85 3.49
 22 22 2 -5.08 11.13
 6 0 2 785.86 29.41
 21 21 3 -12.16 10.73
 17 9 3 13.3 8.3
 -3 49 3 -0.37 4.15
 -7 35 3 12.41 5.21
 18 36 6 1.38 11.42
 17 33 7 5.8 10.66
 17 25 7 -2.7 9.52
 15 17 7 8.5 8.42
 13 23 9 3.13 7.93
 10 24 10 60.62 7.62
 4 34 10 20.88 4.11
 11 -25 -31 -1.38 5.8
 -16 2 -24 -3 8.35
 13 -21 -23 10.54 6.14
 -13 -5 -23 10.62 7.55
 -19 17 -23 -0.19 8.63
 14 -20 -22 8.13 6.52
 -18 12 -22 5.46 9.19
 -14 0 -20 -1.73 7.64
 -16 6 -20 -3.27 8.18
 -8 -10 -18 159.06 9.12
 -14 2 -18 0.59 7.58
 17 -15 -17 12.44 7.64
 -5 -13 -17 156.3 8.04
 -16 12 -16 -0.15 7.97
 15 -15 -15 23.93 7.04
 -15 9 -15 14.01 7.84
 -17 21 -15 6.2 8.68
 -16 16 -14 3.27 8.08
 16 -12 -12 20.86 7.3
 20 -6 -10 16.21 8.39
 8 -12 -8 257.12 11.35
 21 -1 -7 4.09 9.49
 -13 17 -7 21.46 7.65
 18 -4 -6 4.77 8.36
 -11 13 -5 4.31 5.68
 -12 22 -4 6.51 6.44
 21 5 -3 -1.38 10.09
 13 -5 -3 75.3 7.74
 -11 19 -3 95.38 7.8
 23 15 -1 6.3 9.46
 21 9 -1 4.2 9.51
 16 2 0 -4.2 7.74
 23 25 1 7.99 12.04
 17 5 1 3.13 8.15
 -9 31 1 -1.38 5.87
 -9 29 1 8.4 5.73
 8 0 2 0.65 4.28
 -8 34 2 23.69 5.75
 20 22 4 -0.84 10.57
 18 14 4 5.29 8.84
 16 10 4 -0.85 8.02
 10 4 4 9.16 5.47
 -4 44 4 6.04 4.39
 17 15 5 10.76 9.42
 15 11 5 42.7 8.4
 -5 35 5 26.64 4.81
 18 24 6 6.19 10.6
 16 16 6 1.29 8.41
 14 12 6 11.91 7.47
 17 31 7 -5.09 10.41
 17 27 7 3.22 9.67
 14 20 8 -1.99 8.03
 12 16 8 34.44 7.3
 10 14 8 248.65 12.39
 13 35 9 -1.13 8.45
 11 19 9 7.11 6.77
 9 17 9 23.79 5.81
 10 34 10 2.38 7.03
 6 22 10 -4.09 4.49
 -16 0 -26 -2.67 9.14
 9 -23 -25 9.77 5.11
 5 -23 -25 40.33 3.93
 -19 13 -25 4.64 9.11
 -8 -14 -24 -3.19 6.11
 -11 -9 -23 14.29 7.32
 -10 -10 -22 0.12 6.51
 -14 -2 -22 -0.17 7.72
 9 -21 -21 1.42 4.78
 -4 -16 -20 537.33 20.77
 -6 -14 -20 240.59 11.2
 -18 20 -18 -4.39 9.09
 -17 15 -17 7.11 7.83
 -14 4 -16 5.13 7.97
 -13 5 -13 66.61 7.88
 18 -10 -12 15.75 7.62
 -14 10 -12 51.48 7.95
 13 -13 -11 1.52 6.26
 -11 5 -9 8.54 7.6
 -15 31 -9 -0.58 7.44
 -15 29 -9 -1.16 8
 -15 27 -9 -1.87 7.5
 -14 20 -8 5.76 7.03
 7 -11 -7 355.85 14.44
 16 -6 -6 9.29 7.6
 8 -10 -6 35.73 4.76
 6 -10 -6 0.07 3.51
 7 -9 -5 810.67 30.41
 -13 31 -5 4.42 6.76
 -13 29 -5 17.6 6.84
 -13 27 -5 6.11 6.85
 25 19 -3 -5.08 11.96
 19 5 -1 1.84 8.31
 -9 43 -1 0.25 5.97
 14 0 0 5 6.25
 -8 44 0 4.74 5.73
 23 29 1 4.05 12.67
 23 27 1 -1.56 12.18
 19 9 1 3.82 8.53
 -9 27 1 7.6 5.53
 22 24 2 -2.66 12.02
 20 14 2 7.56 9.73
 -6 14 2 -1.96 3.92
 -8 24 2 13.41 5.08
 21 23 3 0.45 10.9
 -7 23 3 101.03 6.67
 -6 36 4 0.93 4.81
 19 35 5 6.37 11.84
 19 23 5 10.03 10.01
 -5 23 5 68.29 5.13
 18 34 6 -1.82 11.32
 12 10 6 30.39 6.77
 -4 34 6 6.62 3.93
 17 29 7 3.08 9.96
 -3 29 7 50.79 4.08
 14 38 8 -1.66 9.09
 13 25 9 2.99 8.13
 11 39 9 3.25 8.01
 8 36 10 -0.03 6.01
 10 -24 -28 -3.07 5.2
 -12 -8 -24 16.96 7.86
 5 -21 -21 -0.55 3.4
 -17 11 -19 3.82 8.25
 -16 8 -18 -6.6 8.61
 -1 -15 -15 418.32 15.47
 18 -8 -10 16.72 7.81
 16 -10 -10 50.37 8.36
 -12 6 -10 199.81 11.13
 -15 25 -9 -0.14 7.35
 22 0 -8 0.38 8.96
 18 -6 -8 10.81 7.79
 16 -8 -8 18.28 7.15
 -4 -4 -6 3.61 2.77
 -12 14 -6 11.37 6.16
 23 7 -5 2.48 9.34
 19 -1 -5 13.06 8.58
 -13 33 -5 9.86 6.76
 24 12 -4 -4.98 11.25
 22 6 -4 -0.48 9.4
 20 2 -4 3.48 9.39
 23 11 -3 -3.31 10.17
 -7 5 -3 17.11 4.28
 24 18 -2 2.97 11.81
 22 10 -2 5.01 9.57
 12 -4 -2 0.52 5.76
 -7 9 -1 64.7 5.16
 21 15 1 -0.62 10.48
 13 1 1 1.71 6.17
 -9 25 1 3.55 5.5
 22 30 2 -6.17 12.16
 22 28 2 4.49 12.32
 22 26 2 -6.87 11.92
 16 6 2 41.3 9.11
 21 25 3 -1.57 11.3
 11 3 3 107.42 8.49
 20 34 4 0.44 11.86
 20 24 4 -5.02 10.62
 19 33 5 3.81 11.5
 19 25 5 2.7 10.38
 11 7 5 344.26 15.62
 18 32 6 5.56 10.79
 18 30 6 -3.79 10.62
 18 28 6 0 10.22
 18 26 6 -5.91 10.39
 2 10 6 26.46 2.22
 -3 31 7 23.9 3.7
 12 42 8 -1.39 8.43
 13 33 9 5.72 8.46
 9 41 9 -0.49 6.55
 7 17 9 19.41 5.13
 10 26 10 3.63 6.52
 10 -26 -34 -0.28 5.3
 -14 -4 -24 -1.88 8.1
 -19 15 -23 4.39 9.31
 -9 -11 -21 -0.45 6.08
 -15 1 -21 -5.05 8.41
 -18 14 -20 15.34 9.16
 -15 3 -19 2.93 7.73
 16 -16 -18 0.25 6.96
 14 -16 -16 -0.92 6.48
 -17 19 -15 13.4 8.36
 13 -11 -9 12.06 5.97
 -13 25 -5 17.32 6.82
 25 21 -3 -11.62 11.61
 15 -3 -3 67.42 7.95
 18 2 -2 8.51 8.18
 23 17 -1 10.82 10.96
 -9 15 -1 19.66 5.58
 15 3 1 8.88 7.09
 9 -1 1 0.62 4.84
 12 2 2 141.64 9.33
 -8 36 2 -1.87 5.47
 21 31 3 1.15 12.63
 21 29 3 3.22 11.64
 21 27 3 3.69 11.57
 19 15 3 5.67 9.63
 15 7 3 32.54 7.72
 20 32 4 -5.98 11.88
 20 26 4 -4.62 11.11
 -6 22 4 37.81 4.78
 19 31 5 2.19 11.29
 19 29 5 10.36 10.9
 19 27 5 12.3 10.78
 13 9 5 96.1 8.52
 -3 15 5 172.66 7.19
 6 8 6 96.24 5.85
 15 19 7 10.06 8.65
 9 11 7 230.79 11.34
 -3 27 7 90.66 4.98
 10 44 8 -0.06 7.46
 13 31 9 -0.75 8.4
 13 29 9 1.02 8
 5 41 9 0.44 4.35
 10 30 10 -3 6.81
 10 28 10 16.96 4.71
 -19 9 -27 -0.35 9.92
 -18 6 -26 1.25 9.3
 -13 -7 -25 25.24 8.5
 -18 8 -24 0.57 9.48
 -15 -1 -23 0.75 8.47
 -17 5 -23 1.92 8.64
 -18 18 -18 2.8 8.38
 -3 -15 -17 151.41 7.17
 8 -18 -16 -0.08 4.29
 19 -11 -15 7.76 7.88
 17 -13 -15 18.96 7.6
 -14 6 -14 0 6.98
 -16 14 -14 2.96 7.6
 15 -13 -13 22.36 6.98
 12 -14 -12 0.71 5.44
 -6 -8 -12 108.02 6.47
 -6 -6 -10 251.93 10.95
 -15 23 -9 -3.45 7.28
 13 -9 -7 37.32 6.65
 -8 2 -6 9.26 3.94
 21 3 -5 1.82 8.79
 -13 35 -5 8.81 6.94
 -12 20 -4 9.93 6.24
 20 6 -2 7.99 9
 -10 16 -2 95.72 7.32
 11 -3 -1 38.28 6.02
 20 10 0 2.05 9.16
 10 -2 0 673.01 26.44
 -2 2 0 2724.72 97.68
 -8 14 0 0.34 4.53
 -10 32 0 0.3 5.95
 -10 30 0 42.62 7.31
 -10 28 0 4.62 6.02
 -7 45 1 -1.21 5.21
 -9 35 1 2.87 5.56
 18 10 2 -1.07 8.5
 14 4 2 99.48 9.16
 -5 45 3 3.35 4.66
 -7 37 3 8.42 5.25
 20 30 4 1.86 10.61
 20 28 4 -4.06 11.13
 18 16 4 -3.41 9.15
 14 8 4 2.73 7.03
 12 6 4 5.25 6.84
 8 4 4 159.02 8.42
 -2 10 4 43.5 2.73
 16 18 6 0.82 8.72
 4 50 6 7.8 3.48
 15 39 7 -1.83 4.76
 13 15 7 40.6 7.95
 14 22 8 17.96 8.62
 11 21 9 19.4 7.22
 3 39 9 2.16 3.1
 8 24 10 0.17 5.65
 12 -24 -30 2.69 5.75
 -5 -19 -27 40.31 5.84
 7 -23 -25 6.59 4.22
 -17 3 -25 19.77 9.21
 -19 11 -25 -1.18 9.76
 -5 -17 -23 59.83 5.78
 -7 -15 -23 32.74 6.06
 -18 10 -22 7.95 9.35
 7 -21 -21 -0.98 4.07
 -17 7 -21 -2.85 8.37
 10 -20 -20 5.7 5.22
 -7 -11 -17 218.51 10.64
 -15 5 -17 13.69 8
 -17 13 -17 12.08 9.07
 6 -18 -16 -0.85 3.67
 -12 -2 -16 -1.53 6.3
 -16 10 -16 0.39 8.72
 -11 -3 -15 133.11 9.15
 -15 11 -13 0.61 7.32
 -2 -12 -12 187.94 7.61
 -13 7 -11 -2.82 6.35
 -14 18 -8 24.84 7.44
 19 -3 -7 -3.05 8.02
 -13 15 -7 48.03 7.91
 20 0 -6 4.29 8.22
 17 -3 -5 22.25 7.95
 -13 23 -5 28.1 7.64
 25 23 -3 -1.09 12.32
 -11 17 -3 53.85 6.57
 24 20 -2 0.44 11.38
 21 11 -1 1.7 9.5
 18 6 0 37.04 8.9
 -10 26 0 67.36 7.02
 5 -1 1 161.33 7.43
 -3 5 1 72.21 3.75
 -9 23 1 12.4 5.2
 20 16 2 -5.43 9.85
 -4 50 2 2.79 4.46
 -8 22 2 176.7 9.19
 17 11 3 5.96 8.19
 13 5 3 69.01 7.74
 3 3 3 65.32 3.66
 6 4 4 90.26 5.67
 -4 14 4 2.39 2.97
 17 17 5 11.47 8.69
 3 7 5 1935.96 69.78
 -1 41 7 4.96 2.75
 14 36 8 -6.38 9.38
 8 14 8 26.84 5.42
 7 41 9 -0.75 5.69
 6 24 10 165.35 8.65
 4 32 10 0.33 3.9
 -15 -3 -25 14.4 9.11
 -19 17 -21 -1.25 9.63
 -8 -12 -20 159.01 9.3
 15 -17 -19 5.74 6.61
 -12 -4 -18 1.49 6.64
 13 -17 -17 19.48 6.43
 -11 -5 -17 124.07 9.2
 -17 17 -15 11.77 8.1
 -4 -12 -14 5.06 3.48
 -10 -4 -14 68.46 7.01
 -12 0 -14 -1.33 5.99
 19 -9 -13 3 8.12
 11 -15 -13 29.4 5.72
 -11 -1 -13 23.76 6.38
 -17 25 -13 6.67 8.34
 -10 -2 -12 174.41 9.8
 19 -7 -11 -1.82 7.68
 19 -5 -9 5.36 8.27
 -15 21 -9 3.71 7.26
 -6 -4 -8 145.81 7.42
 23 5 -7 3.12 9.14
 22 4 -6 4.91 9.09
 15 -5 -5 81.96 8.3
 24 14 -4 7.86 9.25
 12 -6 -4 3.3 5.6
 25 25 -3 5.61 11.99
 23 13 -3 1.83 9.84
 21 7 -3 -0 9.77
 19 3 -3 5.5 8.01
 22 12 -2 3.33 9.73
 14 -2 -2 2.46 6.84
 23 19 -1 7.93 10.81
 17 3 -1 3.36 8.23
 22 18 0 2.52 10.29
 7 -1 1 2.16 3.78
 19 17 3 -1.31 9.58
 -7 21 3 107.75 6.68
 16 12 4 1.04 8.09
 -1 11 5 280.95 10.29
 -5 37 5 13.73 4.58
 14 14 6 1.47 7.27
 -2 16 6 11.21 2.2
 15 21 7 18.25 8.84
 13 43 7 22.12 8.76
 11 13 7 131 9.29
 7 11 7 373.64 15.44
 -3 33 7 27.33 3.75
 14 24 8 -1.44 8.18
 12 18 8 0.32 7.36
 6 14 8 241.94 10.72
 11 37 9 0.89 8
 9 19 9 43.52 6.45
 4 -24 -28 10.65 2.75
 -11 -11 -25 42.12 7.96
 10 -22 -24 15.96 5.48
 -19 13 -23 4.06 8.98
 -16 2 -22 18.59 8.86
 -16 4 -20 26.27 8.48
 -18 12 -20 -0.76 8.65
 11 -19 -19 4.91 5.56
 -17 9 -19 7.69 9.21
 -18 16 -18 3.79 8.28
 -13 -1 -17 75.07 8.76
 -10 -6 -16 5.67 6.31
 -18 22 -16 -1.36 8.21
 -15 7 -15 23.5 8.2
 10 -16 -14 49.65 5.74
 -6 -10 -14 -0 4.16
 17 -11 -13 5.13 7.16
 -17 23 -13 0.72 7.62
 15 -11 -11 -0.85 6.74
 12 -12 -10 5.44 5.35
 -14 12 -10 57.75 7.85
 17 -5 -7 24.48 7.92
 15 -7 -7 64.59 7.8
 -14 32 -6 -0.8 7.02
 -14 30 -6 -0 6.86
 -14 28 -6 0.23 7.35
 -11 11 -5 172.86 10.28
 -13 21 -5 20.79 7.3
 22 8 -4 -0.22 9.19
 18 0 -4 -1.97 8.18
 -10 10 -4 8.99 5.75
 24 22 -2 -1.55 11.64
 -10 24 0 2.48 6.08
 19 11 1 1.19 8.84
 17 7 1 -3.68 7.73
 -9 37 1 3.82 5.66
 -8 38 2 5.31 5.43
 -6 38 4 -0 4.74
 15 13 5 10.03 8
 -4 36 6 2.02 3.84
 15 37 7 1.78 10.14
 9 47 7 2.84 7.02
 14 34 8 -0.02 8.98
 12 40 8 5.55 8.71
 4 44 8 5.48 3.73
 6 34 10 1.17 5.01
 4 28 10 3.63 3.79
 9 -25 -31 -0.39 4.93
 13 -23 -29 1.04 5.76
 11 -23 -27 9.84 5.7
 -1 -21 -25 63.28 4.25
 -10 -12 -24 -0.58 6.72
 -16 0 -24 0.33 8.7
 -12 -6 -20 13.19 7.02
 -11 -7 -19 38.43 6.96
 -13 -3 -19 9.9 7.26
 16 -14 -16 0.14 6.68
 -13 1 -15 95.62 8.58
 14 -14 -14 2.73 6.53
 -9 -5 -13 80.74 6.82
 -12 2 -12 47.83 7.02
 -14 8 -12 -0.55 6.85
 17 -9 -11 2.35 7.09
 -11 1 -11 12.4 6.75
 -16 28 -10 3.44 7.78
 -16 26 -10 9.59 7.69
 17 -7 -9 5.49 7.23
 15 -9 -9 0.47 6.41
 12 -10 -8 5.52 5.16
 21 1 -7 3.22 8.67
 12 -8 -6 -1.8 5.51
 -10 6 -6 4.29 5.34
 -14 26 -6 -4.89 6.85
 23 9 -5 -0.89 9.35
 -12 18 -4 6.86 6.22
 -5 1 -3 433.68 16.87
 -9 9 -3 67.4 6.02
 24 24 -2 5.31 11.85
 23 21 -1 0.98 11.55
 19 7 -1 -1.22 9.19
 -11 31 -1 -3.29 6.2
 -11 29 -1 1.08 6.06
 -11 27 -1 5.65 6.16
 -6 8 0 -3.46 4.18
 -7 13 1 3.12 4.14
 20 18 2 9.51 9.83
 -6 46 2 4.59 4.93
 18 18 4 7.39 9.9
 17 19 5 5.05 9.09
 16 20 6 -0.04 8.63
 14 32 8 -2.49 8.93
 10 16 8 -0.92 5.84
 11 23 9 3.45 6.74
 8 32 10 1.27 5.93
 8 -24 -28 8.19 4.75
 15 -19 -23 3.97 6.87
 0 -20 -22 -0.06 2.04
 -13 -5 -21 1.31 7.07
 -19 15 -21 -1.74 8.79
 -10 -8 -18 68.89 7.56
 -14 0 -18 49.99 8.79
 -16 6 -18 8.66 8.21
 18 -12 -16 -1.69 7.56
 -18 20 -16 2.51 8.44
 -9 -7 -15 397.72 17.09
 -16 12 -14 -0.31 7.46
 -9 -3 -11 11.83 5.54
 20 -4 -10 -1.68 8.28
 -10 0 -10 553.15 22.58
 -15 19 -9 5.52 7.44
 22 2 -8 8.66 9.81
 -14 16 -8 0.19 7.64
 -12 12 -6 4.26 5.82
 -14 24 -6 0.43 6.82
 24 16 -4 4.99 10.59
 20 4 -4 3.06 8.65
 11 -5 -3 51.28 6.32
 24 26 -2 4.66 12.06
 -11 33 -1 -0.43 6.1
 22 20 0 -9.34 10.85
 20 12 0 28.19 9.92
 16 4 0 113.6 10.22
 4 -2 0 -0.39 3.04
 -10 36 0 -1.87 5.89
 21 19 1 3.55 10.2
 -9 21 1 10.38 4.75
 18 12 2 4.27 9.07
 16 8 2 3.91 7.59
 9 3 3 175.58 9.24
 -3 9 3 415.06 15.57
 -5 13 3 737.61 27.5
 -7 39 3 4.18 5.2
 -5 21 5 301.58 12.37
 16 38 6 -0.74 10.25
 12 12 6 -1.4 6.13
 10 10 6 -0.42 5.53
 15 23 7 6.24 9.05
 13 17 7 24.96 7.4
 11 45 7 4.13 8.28
 -3 25 7 73.56 4.36
 14 30 8 2.01 8.85
 14 28 8 -2.61 8.69
 8 44 8 2.65 6.11
 9 39 9 -0.86 6.75
 8 30 10 44.35 6.74
 8 28 10 4.32 5.93
 6 26 10 8.41 4.77
 11 -25 -33 3.77 6.08
 12 -22 -26 -1.06 5.77
 -18 4 -26 -5.1 9.21
 -19 9 -25 6.43 9.52
 -2 -20 -24 0.21 3.47
 -18 6 -24 -0.93 8.9
 11 -21 -23 3.42 5.54
 -9 -13 -23 7.23 6.36
 -18 8 -22 15.99 8.95
 13 -19 -21 1.21 6
 -14 -2 -20 57.3 8.7
 17 -15 -19 3.31 6.94
 -19 19 -19 0.82 8.81
 -17 11 -17 15.26 8.75
 -14 2 -16 0.28 7.33
 -17 15 -15 8.33 8.01
 -13 3 -13 6.16 6.21
 20 -6 -12 -2.83 8.02
 -16 16 -12 53.72 9.02
 -15 13 -11 1.26 7.23
 -16 24 -10 -0.16 7.88
 21 -1 -9 6 9.21
 -13 9 -9 11.53 6.24
 18 -2 -6 -4.5 10.13
 -7 1 -5 1936.92 70.66
 -9 5 -5 129.18 7.73
 16 -2 -4 -0.79 6.85
 14 -4 -4 9.81 6.76
 24 28 -2 -4.46 12.99
 22 14 -2 -3.07 9.71
 20 8 -2 1.54 8.93
 -6 4 -2 1039.73 38.42
 23 23 -1 -6.92 11.29
 21 13 -1 4.76 10.77
 -11 25 -1 5.08 5.99
 12 0 0 153.33 9.55
 8 -2 0 -1.05 4.19
 -10 22 0 287.91 13.4
 -8 20 2 1.96 4.65
 19 19 3 -2.03 10.6
 -6 20 4 4.22 4.12
 -4 22 6 9.94 3.45
 15 35 7 -3.33 9.75
 12 20 8 37.8 7.84
 5 19 9 21.26 4.34
 6 32 10 55.31 6.1
 8 -26 -34 5.83 4.59
 -6 -18 -26 -2.11 5.52
 -20 12 -26 -5.59 9.47
 13 -21 -25 12.43 6.34
 14 -20 -24 2.37 6.48
 -17 3 -23 4.04 8.82
 -19 11 -23 10.41 9.82
 12 -20 -22 2.8 5.76
 -14 -4 -22 34.54 8.7
 -1 -19 -21 -0.01 2.58
 -18 14 -18 -3.35 8.39
 -16 8 -16 -4.07 8.48
 -15 9 -13 9.32 7.77
 11 -13 -11 -0.01 5.07
 -9 -1 -9 51.83 5.89
 -13 13 -7 52.18 7.68
 21 5 -5 9.88 9.62
 19 1 -5 11.77 8.18
 -13 19 -5 60.65 7.84
 17 1 -3 19.53 7.74
 -11 15 -3 20.71 5.74
 18 4 -2 24.35 8.39
 10 -4 -2 379.36 16.05
 2 -4 -2 3455.39 123.75
 -8 8 -2 1.78 4.19
 -10 14 -2 7.71 5.41
 23 25 -1 4.37 11.46
 9 -3 -1 144.33 8.21
 22 22 0 5.83 11.52
 18 8 0 -2.54 8.15
 21 21 1 0.63 10.41
 11 1 1 30.75 6.45
 20 20 2 -1.49 10.29
 10 2 2 37.22 5.96
 17 13 3 2.56 8.85
 15 9 3 29.81 7.78
 18 20 4 -5.08 9.51
 14 10 4 13.07 7.48
 17 21 5 3.62 9.42
 13 11 5 56.32 7.63
 16 22 6 2.36 9
 14 16 6 1.52 7.67
 6 50 6 1 5.08
 13 41 7 2.85 8.17
 10 42 8 1.27 7.31
 11 33 9 2.5 7.81
 11 25 9 6.63 7.14
 6 28 10 121.61 7.59
 0 -22 -26 2.98 2.53
 -8 -16 -26 -0.39 6.02
 -17 1 -25 2.24 9.35
 -12 -8 -22 9.16 7.46
 -11 -9 -21 4.27 6.9
 -15 -1 -21 -1.58 7.7
 -17 5 -21 -3.83 8.47
 -18 10 -20 11.67 9.01
 -5 -15 -19 9.57 4.34
 -15 1 -19 7.75 7.6
 15 -15 -17 9.7 6.63
 -9 -9 -17 57.93 6.56
 -18 18 -16 0.29 8.25
 13 -15 -15 10.21 6.61
 7 -17 -15 76.25 5.15
 18 -10 -14 1.69 7.43
 16 -12 -14 -3.36 6.87
 -14 4 -14 24.78 7.62
 -17 19 -13 1.35 8.16
 14 -12 -12 14.44 6.57
 -8 -6 -12 -0.71 4.73
 -12 4 -10 6.89 6.07
 -16 22 -10 22.98 7.84
 -11 3 -9 34.45 6.55
 23 7 -7 1.69 9.6
 24 12 -6 -2.1 9.53
 22 6 -6 -7.36 9.57
 -14 22 -6 2.97 7.23
 23 11 -5 -2.69 9.47
 11 -7 -5 328.11 14.61
 24 18 -4 -10 12.8
 22 10 -4 2.14 9.17
 21 9 -3 7.49 9.29
 -12 32 -2 -0.94 6.21
 -12 30 -2 8.92 6.56
 -12 28 -2 6.24 6.31
 23 29 -1 1.92 11.96
 23 27 -1 -2.81 11.73
 3 -3 -1 397.36 14.89
 -9 13 -1 11.35 5.06
 -11 23 -1 2.04 5.77
 22 24 0 4.59 11.67
 -10 38 0 7.25 6.01
 19 13 1 1.76 9.99
 15 5 1 4.95 7.09
 -9 39 1 0.53 5.58
 2 2 2 315.5 11.7
 16 14 4 2.47 8.2
 17 37 5 3.45 10.93
 15 15 5 34.8 8.65
 11 9 5 16.7 6.05
 16 36 6 7.9 10.16
 15 33 7 0.75 9.37
 15 31 7 9.47 9.27
 15 27 7 6.59 8.98
 12 38 8 0 7.12
 6 44 8 -0.83 5.06
 11 27 9 -1.19 7.09
 9 21 9 -0.38 5.87
 6 30 10 -0.25 4.94
 6 -24 -28 -1.93 3.69
 -20 14 -24 -3.91 10.05
 -13 -7 -23 5.36 7.51
 -6 -16 -22 302.76 13.37
 -19 13 -21 0.9 9.1
 8 -20 -20 105.72 6.61
 -17 7 -19 4.07 9.13
 -19 17 -19 1.23 9.21
 -15 3 -17 45.97 8.48
 -6 -12 -16 0.52 4.36
 5 -17 -15 144.05 6.76
 18 -8 -12 0.57 7.47
 10 -14 -12 129.99 7.89
 -13 5 -11 3.61 6.27
 18 -6 -10 3.51 7.84
 14 -10 -10 -0.22 6.36
 -8 -4 -10 7.72 4.59
 -14 10 -10 -4.42 7.06
 11 -11 -9 30.21 5.82
 -15 17 -9 7.49 7.47
 -10 2 -8 385.14 16.52
 11 -9 -7 123.89 7.93
 -15 31 -7 3.4 7.18
 -15 29 -7 5.58 7.23
 -15 27 -7 1.02 7.56
 20 2 -6 3.77 8.62
 16 -4 -6 -2.43 7.02
 14 -6 -6 2.27 5.97
 -4 -2 -4 48.42 3.84
 -8 4 -4 150.77 7.96
 -12 16 -4 34.69 6.57
 23 17 -3 -2 10.22
 -12 26 -2 18.01 6.57
 22 26 0 -5.65 11.99
 20 14 0 3.69 9.51
 6 -2 0 536.03 20.5
 21 23 1 0.26 10.66
 20 22 2 8.96 10.49
 14 6 2 6.77 6.41
 -8 40 2 -1.67 5.25
 7 3 3 886.88 33.25
 -7 19 3 44.72 5.12
 7 7 5 17.4 4.76
 -5 39 5 16.58 4.61
 15 29 7 8 9.24
 11 15 7 99.75 8.22
 9 13 7 3.92 5.44
 7 47 7 -4.94 5.83
 -3 35 7 11.59 3.45
 11 29 9 4.21 7.25
 -14 -6 -24 18.49 7.99
 -3 -19 -23 39.13 4.34
 -15 -3 -23 4.12 8.44
 -8 -14 -22 161.18 9.62
 16 -16 -20 14.66 6.98
 -10 -10 -20 246.77 12.72
 17 -13 -17 9 6.95
 -17 13 -15 16.75 8.32
 -8 -8 -14 29.06 5.38
 16 -10 -12 -0.02 6.79
 -16 20 -10 1.55 7.25
 16 -6 -8 2.28 6.76
 14 -8 -8 -0.55 6.21
 -14 14 -8 39.91 7.97
 -15 25 -7 8.03 7.5
 25 23 -5 -0 10.26
 24 20 -4 93.22 15.89
 -2 -4 -4 1173.82 42.36
 19 5 -3 9 8.26
 15 -1 -3 15.85 7.67
 13 -3 -3 34.57 6.43
 -12 34 -2 8.68 6.55
 21 15 -1 6.61 10.07
 19 9 -1 -3.12 9.26
 17 5 -1 -0.67 7.72
 -11 37 -1 -2.67 6.1
 22 30 0 -3.04 12.17
 22 28 0 -10.43 12.04
 -10 20 0 0.34 5.25
 21 25 1 -1.37 11.41
 17 9 1 -1.78 8.78
 -9 19 1 8.46 5.02
 18 14 2 -0.12 9.22
 13 7 3 23.2 6.73
 18 36 4 5.74 11.29
 12 8 4 45.1 7.22
 -6 40 4 0.82 4.74
 17 35 5 -2.21 10.56
 16 34 6 -4.33 9.92
 16 26 6 -2.96 9.14
 14 42 6 2.39 2.32
 13 19 7 24.41 7.74
 5 47 7 1.23 4.48
 12 22 8 -1.16 7.28
 10 18 8 66.92 7.3
 8 16 8 337.76 14.77
 9 37 9 6.09 7
 7 39 9 -0.48 5.84
 3 21 9 45.25 3.92
 7 -25 -31 -1.31 4.38
 -19 7 -25 8.39 9.7
 8 -22 -24 -0.81 4.42
 -16 0 -22 -1.03 7.25
 -16 2 -20 2.1 8.11
 -18 12 -18 8.13 9.32
 -17 9 -17 0.96 7.95
 12 -16 -16 9.02 5.75
 -18 16 -16 -0.99 9.14
 -15 5 -15 36.96 8.03
 -16 10 -14 4.39 7.97
 -18 22 -14 1.96 8.28
 9 -15 -13 165.49 8.68
 -17 17 -13 5.01 8.2
 -14 6 -12 93.91 8.67
 -16 14 -12 8.13 7.46
 -17 25 -11 0.21 7.65
 16 -8 -10 -3.27 7.07
 21 3 -7 8.31 8.52
 -14 20 -6 3.28 7.16
 25 25 -5 7.46 12.5
 17 -1 -5 30.64 8.08
 -13 17 -5 52.32 7.58
 18 2 -4 0.8 7.63
 10 -6 -4 37.1 5.49
 -12 24 -2 1.41 6.07
 -11 21 -1 9.92 5.84
 -8 12 0 236.58 10.86
 21 33 1 -2.57 11.91
 21 27 1 -0.99 11.34
 20 24 2 0.31 10.39
 -4 8 2 0.61 2.7
 -6 12 2 695.13 26.2
 19 35 3 -3.53 11.62
 19 23 3 4.33 11.2
 5 3 3 426.43 16.52
 18 24 4 -0.09 9.59
 -4 46 4 -1.78 4.13
 17 25 5 8.21 10.05
 5 7 5 1044.83 38.45
 16 32 6 -1.19 9.72
 16 30 6 -0.45 9.87
 16 28 6 -1.34 9.33
 8 10 6 34.44 5.16
 -4 38 6 4.28 3.97
 12 36 8 21 7.09
 10 -24 -30 18.48 5.47
 -2 -22 -28 33.59 4.33
 -3 -21 -27 40.9 4.94
 -20 10 -26 -0.18 9.41
 -18 4 -24 7.12 9.96
 -19 9 -23 2.54 8.94
 -18 6 -22 -4.49 8.54
 4 -20 -20 260.4 10.23
 9 -19 -19 10.85 4.89
 -19 15 -19 -5.6 8.72
 14 -16 -18 16.79 6.48
 -16 4 -18 -1.66 8.11
 19 -9 -15 7.33 7.69
 13 -13 -13 3.98 5.98
 -15 11 -11 -1.5 7.93
 19 -3 -9 6.33 7.76
 22 4 -8 2.86 8.84
 20 0 -8 2.38 8.12
 -8 -2 -8 15 4.49
 -9 1 -7 181.03 9.26
 -15 23 -7 9.31 7.33
 -12 10 -6 21.12 6.13
 23 13 -5 -2.52 9.84
 -11 9 -5 13.7 6.33
 24 22 -4 -0.04 11.18
 20 6 -4 -3.75 9.05
 23 19 -3 10.04 11.16
 -13 29 -3 5.78 6.51
 20 10 -2 13.11 8.9
 -4 4 0 540.75 20.23
 21 31 1 0.98 11.75
 21 29 1 -5.79 11.47
 19 15 1 20.88 11.79
 20 34 2 7.22 11.56
 20 26 2 -4.97 10.8
 16 10 2 15.43 7.02
 -8 18 2 131.49 7.7
 19 25 3 -0.59 10.3
 17 15 3 4.73 7.63
 -7 41 3 -0.55 4.94
 18 34 4 11.17 11
 17 33 5 1.82 10.2
 17 27 5 -1.88 9.49
 -3 45 5 6.28 3.68
 14 18 6 -2.48 7.76
 12 14 6 8.15 6.45
 11 43 7 7.2 8.38
 9 23 9 6.89 6.04
 5 39 9 0.72 4.65
 9 -23 -27 6.36 4.97
 -13 -9 -25 21.03 7.99
 -15 -5 -25 11.01 7.95
 -12 -10 -24 1.59 7.3
 -16 -2 -24 0.88 8.76
 -20 12 -24 5.07 9.46
 -11 -11 -23 8.6 7.17
 15 -17 -21 -4.6 6.51
 -19 11 -21 3.16 9.03
 6 -20 -20 9.84 3.65
 -2 -18 -20 324.3 12.64
 -9 -11 -19 42.46 6.4
 10 -18 -18 3.4 5.12
 -4 -14 -16 1.98 3.55
 -8 -10 -16 -3.76 5.2
 15 -13 -15 29.21 7.07
 19 -7 -13 4.11 8.02
 19 -5 -11 -2.84 7.72
 -17 23 -11 -0.07 7.85
 10 -12 -10 518.95 20.83
 -16 18 -10 26.76 7.58
 -5 -7 -9 388.51 15.29
 23 9 -7 -2.78 9.05
 22 8 -6 1.81 8.92
 21 7 -5 5.09 11.91
 13 -5 -5 10.8 5.98
 22 12 -4 0.04 9.8
 -10 8 -4 15.96 5.52
 21 11 -3 0.96 9.14
 9 -5 -3 344.9 14.54
 -13 31 -3 5.61 6.49
 -13 27 -3 5.97 6.32
 22 18 -2 4.66 10.75
 12 -2 -2 129.19 8.68
 21 17 -1 3.87 10.01
 7 -3 -1 197.13 9.05
 -7 7 -1 92.5 5.88
 -11 39 -1 1.42 6.05
 20 16 0 8.55 10.1
 18 10 0 11.4 8.57
 16 6 0 0.04 7.36
 -10 40 0 4.79 5.78
 -9 41 1 -1.59 5.63
 20 32 2 0.2 11.48
 20 30 2 -6.46 11.45
 20 28 2 8.4 11.01
 19 33 3 0.8 11.37
 19 31 3 -0.99 11.16
 19 27 3 5.12 10.51
 18 32 4 -0.99 10.62
 18 28 4 8.06 10.16
 18 26 4 -4.11 9.96
 16 16 4 -4.9 9.96
 17 31 5 -0.04 9.91
 17 29 5 -2.53 9.84
 15 17 5 18.31 9.1
 12 24 8 26.6 7.94
 10 40 8 -2.16 7.41
 4 16 8 117.93 5.87
 7 21 9 13.71 5.01
 5 -25 -31 0.39 3.26
 -7 -17 -25 68.93 7.01
 -18 8 -20 1.47 8.3
 -13 -3 -17 69.4 8.25
 -19 19 -17 8.35 8.48
 -12 -4 -16 -3.18 7.35
 -16 6 -16 6.43 8.33
 17 -11 -15 13.93 7.1
 -12 -2 -14 13.29 6.3
 -18 20 -14 0.33 8.13
 -15 7 -13 21.82 7.9
 22 2 -10 -0.69 8.36
 21 1 -9 -4.02 8.41
 -13 7 -9 14.4 6.42
 -12 6 -8 10 6.04
 17 -3 -7 14.92 8.06
 -13 11 -7 80.21 7.58
 10 -8 -6 9.79 5.32
 -14 18 -6 -3.01 6.82
 19 3 -5 11.02 8.14
 15 -3 -5 9.95 6.67
 24 24 -4 3.68 11.87
 23 21 -3 2.57 10.77
 -11 13 -3 162.95 9.73
 -13 33 -3 2.83 6.32
 -13 25 -3 2.62 6.49
 18 6 -2 -3.82 8.42
 14 0 -2 51.14 7.25
 8 -4 -2 244.34 10.96
 -12 22 -2 40.44 6.89
 -3 1 -1 53.91 3.35
 18 16 2 7.91 9.58
 8 2 2 1235.96 45.92
 19 29 3 -0.91 10.81
 15 11 3 19.06 7.8
 -5 47 3 -0.56 4.32
 18 30 4 4.85 10.36
 14 12 4 -0.96 7.57
 13 13 5 115.03 9.29
 -5 19 5 147.46 7.18
 14 40 6 -3.5 5.73
 10 12 6 0.53 5.94
 13 21 7 37.36 8.27
 9 45 7 -3.36 7.12
 12 34 8 -1.77 8.26
 6 16 8 16.26 3.17
 9 35 9 6.42 6.77
 -4 -20 -26 0.07 4.6
 15 -19 -25 1.24 6.47
 -9 -15 -25 17.03 6.57
 -17 1 -23 3.78 9.17
 -20 14 -22 4.24 9.85
 -17 3 -21 -4.04 8.31
 18 -12 -18 11.43 7.59
 16 -14 -18 8.16 6.72
 -14 -2 -18 -1.07 7.45
 -18 14 -16 -0 7.81
 -11 -5 -15 231.81 12.32
 -13 -1 -15 99.4 8.82
 -17 11 -15 15.37 8.42
 20 -6 -14 -0.35 8.38
 4 -16 -14 2.07 2.81
 -11 -3 -13 158.24 9.77
 -17 15 -13 12.82 8.76
 20 -4 -12 7.49 8.31
 13 -11 -11 12.49 6.07
 -17 21 -11 0.36 7.97
 -16 28 -8 4.1 7.51
 13 -7 -7 25.24 6.52
 -15 21 -7 12.51 7.49
 24 16 -6 1.38 10.24
 24 28 -4 2.94 11.9
 24 26 -4 1.64 11.43
 -12 14 -4 8.64 5.86
 -13 35 -3 1.33 6.41
 -10 12 -2 221.86 10.98
 -12 38 -2 2.62 6.21
 11 -1 -1 32.77 6.58
 5 -3 -1 11.19 3.58
 1 1 1 497.2 17.95
 2 6 4 33.36 1.97
 -6 18 4 39.76 4.55
 15 41 5 -0.54 2.39
 13 37 7 4.18 8.8
 11 17 7 52.57 7.18
 7 13 7 251.84 11.36
 12 32 8 19.16 8.19
 12 26 8 -0.07 7.36
 8 42 8 0.52 6.35
 9 25 9 18.45 5.67
 11 -23 -29 1.23 5.53
 9 -21 -23 16.71 4.95
 14 -18 -22 1.92 6.12
 -4 -18 -22 312.69 12.98
 -10 -12 -22 96.31 8.42
 -13 -5 -19 19.84 7.77
 -17 5 -19 -0.04 8.16
 -19 13 -19 0.13 8.4
 -12 -6 -18 57.97 8.09
 -18 10 -18 -5.49 8.78
 -14 0 -16 0 7.3
 12 -14 -14 10.14 5.64
 6 -16 -14 63.56 4.8
 -2 -14 -14 28.68 2.95
 -18 18 -14 -1.14 8.05
 17 -9 -13 4.46 7.46
 15 -11 -13 -3.3 6.86
 -13 1 -13 111.41 9.34
 -12 0 -12 390.79 17.64
 -16 12 -12 20.55 7.92
 21 -1 -11 -2.36 8.16
 17 -7 -11 -2.53 7.69
 9 -13 -11 0.12 4.78
 -7 -7 -11 50.01 5.19
 -14 8 -10 75.13 8.76
 17 -5 -9 1.59 7.71
 13 -9 -9 13.06 5.92
 -16 26 -8 1.18 7.97
 15 -5 -7 16.88 6.79
 -5 -5 -7 281.96 11.47
 20 4 -6 -1.46 8.35
 -13 15 -5 25.31 6.6
 16 0 -4 20.57 7.7
 -6 0 -4 -0.39 3.43
 23 23 -3 3.56 10.9
 19 7 -3 2.22 8.21
 17 3 -3 12.19 8.61
 -9 7 -3 212.85 10.38
 -13 23 -3 21.45 6.79
 22 20 -2 -1.49 10.48
 19 11 -1 2.21 8.71
 -11 19 -1 14.39 5.58
 10 0 0 1.93 5.11
 -10 18 0 104.87 7.47
 19 17 1 1.1 10.18
 17 11 1 1.31 8.4
 15 7 1 2.18 7.82
 9 1 1 2.83 5.14
 -7 11 1 24.34 4.18
 -2 54 2 -0.51 3.22
 -8 42 2 3.23 5.27
 17 17 3 8.17 8.45
 -1 53 3 1.47 2.7
 8 6 4 10.57 4.77
 14 20 6 1.48 7.93
 12 44 6 5.43 9.18
 6 10 6 2.17 3.43
 4 10 6 504.87 19.01
 12 28 8 22.62 8.05
 10 20 8 5.74 6.06
 5 21 9 45.73 4.72
 14 -20 -26 1.57 6.31
 -19 5 -25 5.22 9.13
 6 -22 -24 24.1 4.02
 4 -22 -24 -2.21 2.99
 -20 10 -24 -5.18 9.03
 -19 7 -23 -3.69 9.44
 12 -18 -20 2.49 5.79
 -14 -4 -20 0.99 7.33
 -15 -1 -19 3.37 7.52
 -11 -7 -17 105.16 8.32
 -15 1 -17 16.2 7.9
 -17 7 -17 5.4 8.17
 -19 17 -17 1.18 8.45
 -14 2 -14 -6.25 7.64
 -16 8 -14 2.51 8.36
 -5 -11 -13 71.23 5.08
 -7 -9 -13 99.76 6.61
 15 -9 -11 -0.08 7.04
 -11 -1 -11 13.82 6.53
 -3 -9 -9 239.91 9.56
 -7 -5 -9 150.19 7.84
 -16 24 -8 8.43 7.48
 21 5 -7 3.23 9.02
 24 18 -6 -0.58 10.79
 9 -7 -5 336.48 14.23
 22 14 -4 -0.9 10.33
 -14 30 -4 2.8 6.57
 -14 28 -4 0.14 6.66
 23 25 -3 -0 11.01
 21 13 -3 -5.27 9.48
 -7 3 -3 886.43 33.18
 20 12 -2 -1.24 8.98
 -12 20 -2 18.08 6.46
 13 1 -1 -0.01 5.94
 -9 11 -1 3.75 5.23
 20 18 0 3.06 9.72
 -5 7 1 13.96 3.19
 -9 17 1 8.35 5
 -7 17 3 151.44 7.83
 16 18 4 0.98 8.35
 15 19 5 17.42 8.59
 11 11 5 171.63 10.25
 -4 20 6 3.01 3.25
 13 23 7 2.9 7.94
 9 27 9 23.32 4.97
 7 37 9 0.92 5.71
 3 37 9 1.3 3.49
 9 -25 -33 2.3 4.91
 12 -22 -28 -3.39 5.67
 13 -21 -27 9.34 6.19
 10 -22 -26 0.31 5.16
 13 -19 -23 2.25 6.03
 10 -20 -22 68.84 6.39
 11 -19 -21 -0.7 5.48
 -7 -15 -21 0.97 5.06
 -13 -7 -21 2.21 7.05
 -15 -3 -21 3.16 8.1
 -19 9 -21 -4.5 8.89
 -20 16 -20 -1.59 8.47
 -6 -14 -18 2.12 4.53
 18 -10 -16 -4.67 7.45
 14 -14 -16 2.13 6.43
 -10 -6 -14 24.04 5.97
 8 -14 -12 45.39 5.16
 -10 -4 -12 54.43 6.4
 -15 9 -11 6.36 6.93
 15 -7 -9 0.58 6.27
 22 6 -8 2.02 8.68
 18 -2 -8 14.95 9
 23 11 -7 4.83 9.67
 19 1 -7 8.08 8.31
 -15 19 -7 15.29 7.07
 20 8 -4 1.95 9.07
 14 -2 -4 38.98 6.87
 -14 32 -4 2.29 6.61
 -14 26 -4 4.8 6.57
 23 27 -3 -2.1 11.37
 22 22 -2 2.29 11.19
 17 7 -1 0.58 7.77
 -10 42 0 5.32 5.96
 18 18 2 -1.26 9.03
 16 12 2 -3.14 8.02
 14 8 2 81.55 8.37
 14 38 6 1.03 9.18
 8 48 6 2.02 6.67
 13 35 7 1.22 8.5
 9 15 7 311.12 14.1
 10 38 8 10.4 7.81
 8 18 8 0.76 5.11
 -2 30 8 48.27 3.26
 9 29 9 0.5 6.2
 1 33 9 0.28 1.63
 -5 -19 -25 92.93 6.76
 -18 2 -24 4.14 9.96
 -14 -6 -22 -1.72 7.62
 -18 4 -22 10.7 8.6
 -20 12 -22 0.97 9.75
 -12 -8 -20 86.89 8.83
 -8 -12 -18 0.75 5.08
 16 -12 -16 3.22 6.61
 -18 12 -16 0.55 7.98
 -15 3 -15 1.11 7.59
 -17 13 -13 7.31 7.81
 -18 24 -12 -0 7.43
 -13 3 -11 1.59 6.8
 -12 2 -10 339.76 15.69
 9 -11 -9 23.7 4.97
 -16 22 -8 4.83 7.34
 9 -9 -7 200.65 9.72
 22 10 -6 -0.38 9.35
 -14 16 -6 -2.31 7.12
 23 17 -5 2.93 10.17
 21 9 -5 3.17 9.32
 18 4 -4 -1.54 7.81
 -14 34 -4 -0.54 6.88
 23 29 -3 6.19 12.43
 -13 21 -3 25.41 6.75
 22 24 -2 1.45 11.5
 21 21 -1 6.18 12.28
 18 12 0 1.11 8.78
 12 2 0 -0.44 6.21
 19 19 1 3.18 9.4
 17 19 3 3.59 8.73
 13 9 3 132.61 9.45
 9 5 3 373.22 15.75
 16 40 4 -3.79 9.85
 12 10 4 -1.14 6.58
 -6 42 4 2.28 4.47
 15 39 5 -1.98 9.92
 -5 41 5 7.44 4.24
 14 22 6 2.42 8.43
 12 16 6 4.33 6.4
 10 46 6 1.13 7.97
 13 25 7 15.91 8.22
 11 41 7 0 8.1
 -3 37 7 18.4 3.43
 -2 28 8 1.44 2.36
 7 23 9 9.2 5.3
 11 -21 -25 11.98 5.52
 12 -20 -24 12.85 5.88
 -15 -5 -23 10.47 8.59
 16 -16 -22 1.65 6.85
 -16 -2 -22 23.11 8.58
 -9 -13 -21 2.9 6.29
 -16 0 -20 23.36 7.51
 -18 6 -20 11.23 8.64
 17 -13 -19 2.44 6.91
 15 -15 -19 4.27 6.41
 -3 -17 -19 131.13 6.53
 -11 -9 -19 12.77 6.46
 -16 2 -18 27.73 8.19
 -19 15 -17 -2.01 9.36
 -10 -8 -16 3.43 5.55
 11 -15 -15 125.66 8.02
 -17 9 -15 4.88 8.57
 18 -8 -14 5.07 7.56
 -18 16 -14 6.14 7.95
 18 -6 -12 15.73 7.99
 12 -12 -12 109.25 7.7
 -14 4 -12 0.31 7.04
 18 -4 -10 27.4 8.17
 -10 -2 -10 29.24 5.7
 -11 1 -9 16.51 6
 20 2 -8 -0.12 8.97
 24 20 -6 -4.35 12.05
 16 -2 -6 1.18 6.83
 -9 3 -5 749.77 28.84
 8 -6 -4 11.98 4.38
 -14 24 -4 -1.64 7.1
 22 26 -2 -0.59 11
 16 4 -2 -0.38 7.49
 6 -4 -2 1059.26 39.04
 11 3 1 41.18 6.84
 -9 43 1 0.95 5.38
 6 2 2 238.93 10.2
 -8 16 2 10.02 4.6
 15 13 3 11.54 8.2
 -3 51 3 -1.98 3.51
 16 20 4 8.03 8.54
 14 14 4 19.74 7.36
 15 21 5 8.28 8.39
 13 15 5 33.65 7.44
 13 33 7 3.18 8.41
 13 27 7 11.09 8.32
 10 22 8 68.35 7.78
 7 -19 -19 23.04 4.2
 -19 11 -19 4.1 8.64
 -18 8 -18 6.13 8.26
 -16 4 -16 0.25 7.5
 -7 -11 -15 378.75 15.78
 14 -12 -14 11.7 6.46
 3 -15 -13 106.22 4.76
 -16 10 -12 -1.68 7.47
 -3 -11 -11 36.87 3.29
 -17 17 -11 3.19 7.4
 22 4 -10 1.54 9.44
 21 3 -9 2.75 8.87
 -17 27 -9 -2.63 7.44
 -7 -3 -7 967.32 36.16
 12 -6 -6 14.91 5.9
 -12 8 -6 0.21 5.64
 22 16 -4 -3.42 9.6
 21 15 -3 4.95 9.6
 15 1 -3 18.97 7
 11 -3 -3 112.53 8.15
 7 -5 -3 16.37 4.22
 22 30 -2 -2.82 11.83
 22 28 -2 -2.19 11.44
 20 14 -2 10.1 9.41
 18 8 -2 13.26 8.23
 4 -4 -2 121.29 5.68
 -8 6 -2 651.32 25.13
 21 23 -1 1.13 10.43
 19 13 -1 0.11 9.24
 -5 3 -1 7.06 3.38
 -11 17 -1 3.35 5.78
 16 8 0 28.18 7.89
 18 20 2 16.79 9.53
 10 4 2 373.38 16.11
 4 2 2 1427.26 51.81
 -7 43 3 3.12 4.94
 14 36 6 4.54 9.46
 13 31 7 4.2 8.44
 11 19 7 79.32 8.19
 6 42 8 1.29 5.3
 -2 32 8 2.65 2.49
 -14 -8 -24 -3.5 8.04
 -16 -4 -24 11.71 8.59
 -20 8 -24 -0.29 9.48
 -13 -9 -23 17.26 7.77
 -5 -17 -21 5.24 4.25
 -20 14 -20 -0.13 8.34
 13 -15 -17 17.57 6.46
 -19 19 -15 5.91 8.09
 16 -10 -14 12.53 7.01
 -15 5 -13 2.09 7.04
 19 -3 -11 -1.68 7.53
 12 -10 -10 135.95 8.52
 8 -12 -10 2.99 4.25
 -16 14 -10 31.37 7.85
 23 9 -9 2.81 9.05
 -17 25 -9 -0.25 7.57
 16 -4 -8 25.71 7.33
 12 -8 -8 161.15 9.28
 -16 20 -8 11.76 7.69
 23 13 -7 0.68 10.13
 -15 17 -7 2.66 6.74
 24 22 -6 -0.99 11.68
 14 -4 -6 1.8 6.27
 23 19 -5 4.13 11.27
 19 5 -5 2.96 7.93
 -11 7 -5 337.52 15.13
 -13 13 -5 123.29 8.81
 -15 31 -5 2.42 6.71
 -15 29 -5 2.57 6.89
 -12 12 -4 15.05 6.16
 -14 22 -4 4.27 6.61
 19 9 -3 10.55 8.55
 -11 11 -3 2.31 5.45
 -12 18 -2 89.8 7.67
 21 25 -1 1.27 10.62
 20 22 0 0.58 11.47
 -8 10 0 -1.56 4.28
 -10 16 0 -1.79 5.09
 17 13 1 -1.94 8.17
 -4 52 2 -0.59 3.84
 -10 30 2 3.32 5.72
 17 21 3 9.55 9.87
 -9 29 3 12.7 5.46
 -9 27 3 48.65 6.06
 16 38 4 4.86 10.64
 6 6 4 57.76 4.7
 15 37 5 -0.09 9.77
 1 9 5 351.86 12.9
 14 24 6 4.73 8.28
 12 42 6 6.97 8.78
 7 45 7 -0.2 5.92
 10 36 8 -0.37 7.51
 8 40 8 4.52 6.4
 3 23 9 17.63 3.4
 8 -24 -30 3.1 4.58
 7 -23 -27 33.14 4.61
 -21 11 -25 1.51 9.78
 -10 -14 -24 24.1 7.17
 -17 -1 -23 -0.95 8.42
 -19 5 -23 3.13 9.83
 -12 -10 -22 75.56 9.02
 -20 10 -22 9.94 8.94
 -17 1 -21 -1.01 8.06
 -17 3 -19 3.22 7.84
 8 -18 -18 65.5 5.52
 -10 -10 -18 4.07 5.7
 19 -7 -15 5.45 7.48
 19 -5 -13 4.89 7.53
 5 -15 -13 30.05 3.63
 -9 -7 -13 13.75 5.25
 16 -8 -12 54.01 8.15
 21 1 -11 -1.39 8.14
 -9 -5 -11 11.34 6.26
 20 0 -10 2.72 7.82
 16 -6 -10 45.85 7.83
 -13 5 -9 9.74 5.96
 22 8 -8 -6.69 8.94
 24 24 -6 1.44 11
 22 12 -6 2.49 9.58
 20 6 -6 -0.91 9.2
 8 -8 -6 9.66 4.18
 -5 -3 -5 1073.98 39.46
 -15 27 -5 5.02 7.03
 20 10 -4 -4.13 8.89
 13 -1 -3 43.8 6.66
 -13 19 -3 16.21 6.45
 21 33 -1 -3.69 12.06
 21 31 -1 -3.71 11.44
 21 27 -1 4.3 11.06
 20 24 0 3.89 11.04
 15 9 1 0.95 7.24
 -10 28 2 33.69 6.11
 -9 33 3 3.71 5.31
 16 22 4 0.22 8.67
 -2 50 4 0 2.95
 -4 12 4 278.39 11.01
 -8 32 4 16.12 5.08
 15 23 5 24.88 9.44
 3 51 5 -1.14 3.4
 14 34 6 1.84 8.83
 14 26 6 0.68 8.85
 10 14 6 0.6 6.09
 8 12 6 9.06 4.93
 -4 40 6 -3.19 3.78
 9 43 7 2.64 7.02
 10 24 8 -2 6.52
 4 42 8 0.55 4.2
 2 18 8 167.31 6.89
 5 23 9 17.18 4.32
 10 -24 -32 1.07 5.17
 -6 -18 -24 74.5 6.64
 -19 7 -21 5.3 9.24
 14 -16 -20 -0.29 6.2
 17 -11 -17 14.52 7.21
 9 -17 -17 70.2 5.97
 -17 5 -17 11.02 7.83
 -19 13 -17 8.67 9.32
 -18 10 -16 -2.05 8.09
 -5 -13 -15 104.98 6.14
 -16 6 -14 8.99 8.16
 -18 14 -14 -1.25 7.78
 20 -2 -12 6.38 8.41
 14 -10 -12 57.24 7.23
 -14 6 -10 3.44 7.09
 -15 11 -9 3.93 6.91
 -17 23 -9 -3.84 7.37
 14 -6 -8 79.86 7.51
 8 -10 -8 9.01 4.29
 -10 0 -8 2.04 5.17
 -12 4 -8 242.23 12.42
 21 7 -7 -0 10.03
 17 -1 -7 16.39 7.56
 24 26 -6 -7.43 11.27
 18 2 -6 0.49 8.08
 -14 14 -6 0.85 6.64
 23 21 -5 2.26 10.55
 21 11 -5 2.81 8.96
 -15 25 -5 10.34 6.95
 -10 6 -4 18.25 5.32
 17 5 -3 18.17 8.71
 10 -2 -2 32.25 5.49
 -10 10 -2 43.11 5.82
 21 29 -1 0.71 11.71
 17 9 -1 2.39 7.72
 15 5 -1 1.23 6.65
 20 34 0 2.01 11.75
 18 14 0 16.21 8.92
 -6 6 0 1304.48 47.81
 19 23 1 2.24 9.91
 7 1 1 0.39 3.7
 -11 31 1 0.76 5.85
 -11 29 1 0.75 5.81
 16 14 2 28.79 9.04
 -8 44 2 1.63 5.04
 -10 26 2 3.28 5.24
 17 37 3 -1.71 10.91
 -5 11 3 244.08 10.11
 -8 26 4 0.49 4.82
 15 35 5 1.31 9.54
 13 43 5 1.04 2.22
 5 51 5 2.46 4.82
 -7 31 5 43.99 5.38
 -7 29 5 39.45 5.19
 14 32 6 -1.68 8.89
 14 30 6 -3.37 8.72
 12 18 6 -4.89 6.94
 11 39 7 -1.4 8.11
 1 27 9 11 2.06
 -11 -11 -21 1.2 6.67
 12 -16 -18 -1.56 5.16
 -20 16 -18 -0.6 8.22
 15 -13 -17 32.09 6.91
 -9 -9 -15 407.9 17.37
 -19 17 -15 -0.67 8.25
 20 -4 -14 0.75 7.73
 11 -13 -13 44.17 5.84
 -17 11 -13 3.08 8.7
 2 -14 -12 424.05 15.48
 7 -13 -11 35.92 4.38
 -15 7 -11 -3.74 6.93
 -17 15 -11 -4.82 7.64
 14 -8 -10 71.57 7.67
 -9 -3 -9 41.81 5.52
 -16 18 -8 2.45 7.07
 24 28 -6 0.15 11.46
 15 -1 -5 89.66 8.46
 11 -5 -5 397.68 16.93
 -14 20 -4 39.43 7.37
 21 17 -3 4.3 9.64
 20 16 -2 5.91 9.89
 14 2 -2 -1.19 6.14
 -4 0 -2 1.03 2.91
 19 15 -1 1.55 10.19
 20 32 0 -4.09 11.65
 20 30 0 4.86 10.97
 20 28 0 2.06 10.63
 20 26 0 -0.5 10.39
 19 35 1 5.15 11.26
 19 25 1 -0.09 11.08
 -9 15 1 16.12 5.01
 -11 27 1 3.29 5.84
 18 36 2 10.68 11.39
 14 10 2 3.78 7.02
 -10 34 2 -1.74 5.43
 15 15 3 15.91 8.67
 -9 25 3 78.43 6.57
 16 36 4 -8.02 10.4
 16 24 4 3.83 9.41
 4 6 4 9.53 3.15
 -8 34 4 0.6 4.94
 15 25 5 15.64 8.92
 7 9 5 839.42 31.68
 11 21 7 7.27 6.87
 10 34 8 15.31 6.53
 8 20 8 140.49 8.51
 6 18 8 154.35 7.45
 7 33 9 9.92 5.74
 7 27 9 10.45 5.53
 7 -21 -23 13.8 4.26
 -18 2 -22 7.92 8.53
 16 -14 -20 -2.07 6.75
 -8 -14 -20 3.38 5.91
 -18 4 -20 -4.28 8.24
 -20 12 -20 8.01 8.72
 -19 9 -19 -0.13 8.37
 -14 -2 -16 4.93 8.18
 -13 -3 -15 162.11 10.53
 -18 18 -12 13.51 8.47
 -17 21 -9 1 7.49
 23 15 -7 7.1 9.69
 19 3 -7 0.66 8.5
 -11 3 -7 165.98 9.52
 -15 15 -7 5.9 7.01
 23 23 -5 6.95 10.71
 7 -7 -5 19.39 3.93
 -15 23 -5 12.12 6.78
 22 20 -4 -2.98 9.92
 -8 2 -4 33 4.83
 5 -5 -3 1461.75 53.16
 12 0 -2 0.14 5.77
 9 -1 -1 0.62 4.39
 8 0 0 1838.56 67.29
 -12 30 0 0.21 6.09
 19 33 1 5.16 11.23
 19 27 1 4.09 9.97
 17 15 1 -1.05 8.24
 18 34 2 5.54 11.47
 18 24 2 3.25 10.04
 -10 24 2 88.88 7.24
 17 35 3 4.35 10.75
 -9 35 3 6.78 5.34
 16 34 4 -2.02 9.98
 14 16 4 0 7.55
 -6 16 4 -1.51 3.67
 15 33 5 1.31 10.06
 15 31 5 -1.35 9.21
 15 27 5 11.5 7.89
 13 17 5 54.6 8.39
 11 13 5 6.22 6.03
 -7 33 5 27.27 5.01
 6 48 6 -2.11 5.57
 2 48 6 -1.96 2.61
 9 17 7 226.09 11.37
 7 15 7 69.2 5.87
 10 26 8 32.91 7.24
 7 31 9 1.97 5.65
 11 -23 -31 -2.05 5.47
 -21 9 -25 3.46 8.82
 14 -18 -24 9.29 6.36
 -18 0 -24 -1.36 8.01
 -15 -3 -19 8.76 7.61
 -4 -16 -18 4.99 3.89
 -14 -4 -18 45.47 8.16
 -13 -5 -17 65.95 8.25
 -15 -1 -17 19.28 8.46
 17 -9 -15 9.16 6.95
 13 -13 -15 35.29 6.52
 -17 7 -15 13.03 9.09
 -14 0 -14 41.9 8.44
 -13 -1 -13 120.4 8.97
 22 6 -10 1.54 8.95
 -16 12 -10 4.96 7.1
 23 11 -9 -1.92 10
 21 5 -9 0.85 8.36
 17 -3 -9 -0.22 7.33
 20 4 -8 0.55 8.57
 22 14 -6 -1.08 9.24
 -16 30 -6 -2.25 6.48
 -16 28 -6 -2.51 7.36
 23 25 -5 -4.08 10.92
 13 -3 -5 104.53 8.04
 1 -7 -5 285.07 10.37
 -3 -5 -5 113.89 5.21
 18 6 -4 4.6 7.73
 6 -6 -4 44.23 4.04
 3 -5 -3 839.51 30.55
 18 10 -2 2.68 8.1
 -12 16 -2 1.21 5.75
 -11 15 -1 7.77 5.3
 14 6 0 237.75 12.75
 -12 32 0 14.49 6.24
 -12 28 0 28.55 6.43
 19 31 1 -0.64 12.36
 19 29 1 2.47 10.82
 -11 35 1 0.47 5.71
 -11 25 1 3.5 5.64
 18 32 2 -3.81 11.5
 18 26 2 0.4 9.66
 -6 10 2 9.48 3.58
 17 33 3 -4.05 10.46
 17 25 3 12.83 9.51
 13 11 3 121.54 9.28
 -7 15 3 202.28 9.36
 16 32 4 2.46 9.55
 16 26 4 -2.13 9.07
 12 12 4 14.32 6.13
 15 29 5 1.51 8.75
 -3 13 5 604 22.21
 -5 17 5 447.14 17.21
 12 40 6 3.63 8.35
 10 30 8 41.77 5.85
 10 28 8 -2.6 6.64
 7 29 9 9.01 5.65
 5 35 9 -0.3 4.69
 12 -22 -30 8.16 5.76
 13 -21 -29 3.06 6.04
 -12 -12 -24 25.68 7.86
 -20 6 -24 -0.39 9.08
 -9 -15 -23 34.96 6.7
 -20 8 -22 -1.24 8.95
 -10 -12 -20 2.3 6.12
 -14 -6 -20 62.4 9.08
 11 -17 -19 8.54 5.64
 5 -19 -19 46.92 3.88
 18 -10 -18 1.11 7.51
 -18 6 -18 -0.45 8.23
 -12 -6 -16 1.25 6.15
 15 -11 -15 30.22 7
 -15 1 -15 49.48 8.81
 -19 15 -15 6.99 8.45
 -12 -4 -14 18.05 6.31
 -18 12 -14 4.63 7.91
 17 -7 -13 9.1 7.1
 -19 21 -13 -1.24 7.59
 -12 -2 -12 45.13 6.74
 -16 8 -12 47.47 8.36
 17 -5 -11 1.61 7.44
 11 -11 -11 13.22 5.17
 -6 -8 -10 1188.05 43.83
 7 -11 -9 41.59 4.58
 22 10 -8 6.58 8.99
 15 -3 -7 39.62 7.15
 11 -7 -7 16.49 5.39
 -16 26 -6 0.34 7.09
 23 27 -5 0.55 11.86
 21 13 -5 -1.84 9.34
 19 7 -5 10.3 8.15
 -15 21 -5 11.9 7
 22 22 -4 7.16 10.32
 20 12 -4 2.3 9.05
 19 11 -3 7.15 9.46
 -13 17 -3 21.06 6.53
 16 6 -2 51.22 8.38
 13 3 -1 21.45 7.06
 18 16 0 1.96 8.64
 16 10 0 1.66 7.49
 -12 26 0 -2.35 6.03
 18 30 2 1.95 11.1
 18 28 2 5.01 10.09
 -10 36 2 13.85 5.69
 17 31 3 -4.61 10.44
 17 29 3 4.12 9.74
 17 27 3 4.46 9.56
 -9 23 3 19.69 5.25
 16 30 4 0.19 9.34
 16 28 4 -4.21 9.31
 -8 36 4 0.9 4.87
 9 11 5 98.82 7.28
 -7 25 5 56.91 5.32
 10 44 6 1.68 7.81
 11 37 7 -0.66 8.86
 5 45 7 -2.36 4.86
 8 38 8 -0.19 6.51
 3 35 9 1.64 3.58
 9 -23 -29 4.39 5
 -7 -17 -23 25.03 5.77
 -21 11 -23 -2.25 9.22
 -15 -5 -21 0.18 7.72
 -6 -16 -20 1.95 4.46
 -16 -2 -20 -3.69 8.32
 -13 -7 -19 7.68 7.16
 -16 0 -18 -3.06 7.56
 -20 14 -18 2.53 8.8
 -9 -11 -17 158.66 9.17
 -19 11 -17 -1.83 8.3
 -16 2 -16 -2.63 7.51
 10 -14 -14 4.82 4.79
 -3 -13 -13 115.11 5.59
 -14 2 -12 103.19 8.74
 -18 16 -12 -2.24 7.85
 -13 1 -11 13.69 6.19
 -18 24 -10 8.85 7.82
 19 1 -9 -3.51 7.66
 11 -9 -9 20.4 5.69
 -17 19 -9 -2.43 7.66
 24 20 -8 -8.84 11.35
 -16 16 -8 7.76 7.08
 21 9 -7 -1 9.51
 7 -9 -7 66.74 5.03
 -9 -1 -7 205.2 9.97
 -13 7 -7 22.31 5.77
 20 8 -6 0 8.8
 -16 24 -6 0.45 6.85
 23 29 -5 1.53 11.31
 17 3 -5 27.35 7.92
 -13 11 -5 51.19 6.36
 -14 18 -4 17.28 6.76
 -9 5 -3 356.36 14.96
 20 18 -2 15.23 9.64
 -6 2 -2 245.38 10.41
 19 17 -1 6.16 9.27
 11 1 -1 24.94 7.08
 -1 -1 -1 470.66 17
 -9 9 -1 40.62 5.47
 -13 29 -1 2.57 6.16
 13 7 1 17.42 6.3
 -11 23 1 2.06 5.62
 16 16 2 2.31 8.26
 -9 37 3 4.54 5.26
 14 42 4 -1.81 2.43
 13 41 5 8.08 5.85
 12 20 6 -0.22 7.23
 -6 30 6 1.76 4.18
 11 23 7 49.87 7.78
 1 15 7 94.96 4.03
 4 18 8 18.5 3.71
 5 25 9 23.14 4.49
 1 31 9 2.22 2.02
 9 -25 -35 6.58 5.01
 7 -25 -33 3.71 4.26
 8 -22 -26 3.03 4.56
 13 -19 -25 17.92 6.26
 -19 3 -23 9.49 8.94
 8 -20 -22 6.13 4.47
 -16 -4 -22 -2.18 8.46
 17 -13 -21 -3.3 6.85
 -19 5 -21 0.62 9.07
 10 -18 -20 73.01 6.46
 -20 10 -20 4.77 8.51
 3 -19 -19 16.49 2.34
 16 -12 -18 0.52 6.55
 14 -14 -18 1.74 6.2
 -12 -8 -18 -3.11 6.51
 18 -8 -16 1.96 7.19
 -18 8 -16 4.22 8.25
 15 -9 -13 6.95 7.39
 13 -11 -13 15.46 5.83
 -11 -5 -13 16.16 6.26
 -15 3 -13 18.4 7.59
 -17 9 -13 4.54 8.29
 -6 -10 -12 423.52 16.86
 -8 -8 -12 479.2 19.3
 -17 13 -11 1.98 7.32
 20 2 -10 18.93 8.27
 18 -2 -10 -1.25 7.92
 -8 -6 -10 512.72 20.41
 15 -5 -9 14.81 6.69
 -6 -6 -8 296.32 12.27
 -14 8 -8 1.42 5.85
 13 -5 -7 159.17 9.75
 16 0 -6 -4.68 7.81
 -14 12 -6 2.77 6.8
 22 24 -4 -1.82 10.47
 14 0 -4 -0.5 6.13
 10 -4 -4 7.02 4.85
 -12 10 -4 1.88 5.55
 21 21 -3 -2.1 10.64
 17 11 -1 -2.54 7.92
 -7 5 -1 29.34 4.43
 -13 33 -1 1.49 6.09
 -13 31 -1 -3.92 6.22
 -13 27 -1 -0.07 6.37
 -10 14 0 60.68 6.07
 -12 24 0 39.96 6.57
 15 11 1 3.55 7.31
 -11 37 1 -0.23 5.82
 -8 14 2 76.07 5.85
 -10 22 2 18.19 5.37
 15 17 3 17.85 9.2
 8 8 4 122.61 7.3
 -6 44 4 -3.37 4.46
 13 19 5 54.62 8.69
 11 45 5 4.17 9.16
 -7 35 5 16.65 4.75
 10 16 6 10.06 5.93
 8 46 6 -0.29 6.82
 -6 32 6 7.34 4.29
 -6 28 6 1.98 4.05
 9 41 7 2.46 7.1
 3 45 7 1.1 3.57
 8 22 8 0.85 5.53
 6 40 8 -4.2 5.53
 1 29 9 5.24 2
 -11 -13 -23 21.02 6.95
 12 -18 -22 68.92 7.03
 -14 -8 -22 52.59 8.66
 15 -15 -21 3.14 6.33
 9 -19 -21 -0.71 4.72
 -17 -1 -21 0.18 8.89
 -21 13 -21 -3.02 8.64
 -17 1 -19 2.4 7.84
 -19 7 -19 6.62 8.51
 -11 -7 -15 107.9 8.27
 18 -6 -14 -0.56 7.2
 -16 4 -14 -3.2 7.54
 -19 19 -13 2.76 8.05
 18 -4 -12 -0.84 7.66
 4 -14 -12 3.73 2.71
 21 3 -11 4.27 8.29
 19 -1 -11 -1.68 7.55
 15 -7 -11 -3.75 6.28
 -11 -3 -11 2.39 5.91
 6 -12 -10 466.31 17.96
 -12 0 -10 0.7 6.3
 -18 22 -10 0.99 7.37
 23 13 -9 4.73 9.63
 -15 9 -9 5.73 6.97
 24 22 -8 -6.14 10.88
 22 16 -6 0.67 9.47
 -15 19 -5 9.85 6.95
 22 26 -4 -2.92 10.84
 2 -6 -4 26 2.03
 17 7 -3 15.65 7.89
 -11 9 -3 195.94 10.4
 -13 25 -1 5.41 6.38
 12 4 0 290.82 13.89
 10 2 0 688.08 27
 -12 36 0 11.31 6.14
 17 17 1 7.7 8.79
 5 1 1 157.01 7.31
 -7 9 1 65.47 5.05
 12 8 2 18.8 6.52
 8 4 2 239.18 10.9
 -10 38 2 0.62 5.42
 11 9 3 187.9 10.58
 -5 49 3 2.55 4.01
 -7 45 3 3.09 4.66
 14 18 4 15.52 7.61
 10 10 4 5.88 5.81
 -8 22 4 0.72 4.52
 12 38 6 12 6.17
 4 48 6 -0.81 4.34
 11 25 7 10.23 6.82
 -2 34 8 12.81 2.31
 5 33 9 2.81 4.86
 3 25 9 39.39 3.84
 10 -22 -28 9.5 5.35
 12 -20 -26 1.19 5.67
 -15 -7 -23 11.01 8.44
 -17 -3 -23 -1.91 8.71
 -13 -9 -21 1.58 7.27
 19 -7 -17 5.24 7.37
 -17 3 -17 14.72 8.03
 12 -14 -16 3.43 5.44
 -19 13 -15 1.98 8.09
 -8 -10 -14 293.02 13.08
 13 -9 -11 -0.24 5.89
 13 -7 -9 17 6.07
 24 24 -8 0.6 10.83
 -8 -4 -8 356.64 14.88
 23 19 -7 2.2 10.13
 18 4 -6 1.06 7.94
 6 -8 -6 89.74 5.35
 -16 22 -6 3.81 7.65
 21 15 -5 6.31 10.34
 22 32 -4 1.05 13.13
 22 30 -4 -0.2 11.34
 22 28 -4 -10.61 11.87
 12 -2 -4 0 6.36
 21 23 -3 -3.84 10.13
 18 12 -2 13 8.3
 19 19 -1 -5.59 9.22
 15 7 -1 6.43 7.72
 18 18 0 6.09 9.51
 9 3 1 148.54 8.59
 14 12 2 72.46 8.55
 -9 21 3 111.99 7.27
 -4 48 4 0.36 3.64
 5 9 5 145.52 6.99
 -5 43 5 5.43 4.01
 -7 23 5 123.96 7
 12 22 6 2.31 7.29
 -4 18 6 27.78 3.34
 9 19 7 13.67 5.8
 5 27 9 13.02 4.63
 11 -21 -27 9.09 5.6
 5 -23 -27 28.61 3.68
 15 -17 -25 1.61 6.46
 9 -21 -25 10.93 4.97
 11 -19 -23 11.4 5.49
 -21 9 -23 0.53 9
 -18 2 -20 7.46 8.49
 -20 12 -18 -1.87 9.19
 -11 -9 -17 56.3 6.98
 -20 16 -16 5.22 8.96
 19 -5 -15 8.08 8.07
 -18 10 -14 -6.05 7.91
 21 1 -13 -0 7.97
 19 -3 -13 1.16 7.61
 10 -12 -12 55.34 5.79
 -18 14 -12 17.96 7.87
 -15 5 -11 4.35 6.91
 22 8 -10 -4 8.75
 -14 4 -10 208.3 11.78
 -16 10 -10 64.98 8.62
 -13 3 -9 38.43 6.6
 24 26 -8 2.72 11.07
 22 12 -8 -3.75 9.36
 16 -2 -8 1.94 6.95
 19 5 -7 9.52 7.91
 -17 27 -7 3.77 7.17
 10 -6 -6 -0 5.14
 20 14 -4 2.65 8.97
 18 8 -4 -2.76 7.87
 4 -6 -4 9.94 2.83
 21 25 -3 1.77 10.45
 19 13 -3 7.96 9.26
 9 -3 -3 182.51 9.21
 -13 15 -3 54.14 7.09
 -12 14 -2 166.97 9.64
 -14 32 -2 6.05 6.64
 -14 30 -2 1.25 6.33
 -14 28 -2 11.29 6.52
 -12 22 0 0.21 5.8
 11 5 1 4.62 5.87
 -11 21 1 15.55 5.59
 16 18 2 20.09 8.94
 10 6 2 11.88 5.56
 15 41 3 0.24 10.53
 9 7 3 224.22 10.94
 14 40 4 4.33 8.34
 -8 38 4 -0 4.8
 13 39 5 4.13 8.83
 11 15 5 250.88 12.8
 11 33 7 4.36 7.5
 11 27 7 22.13 7.47
 7 43 7 -1.12 6.14
 8 36 8 13.63 6.65
 10 -20 -24 2.12 5.19
 -18 0 -22 15.3 8.79
 -20 6 -22 6.73 10.08
 -12 -10 -20 -1.94 6.74
 17 -11 -19 3.9 6.9
 -9 -13 -19 18.99 6.12
 6 -18 -18 0 3
 -18 4 -18 3.84 8.12
 -5 -15 -17 81.03 5.78
 -19 9 -17 7.64 8.32
 16 -10 -16 -0.65 6.53
 -17 5 -15 7.63 7.94
 20 -2 -14 3.8 7.68
 -6 -12 -14 68.21 5.19
 -19 17 -13 4.98 8.2
 21 7 -9 1.32 8.6
 -11 -1 -9 22.15 5.79
 24 28 -8 -5.55 11.33
 20 6 -8 4.31 8.08
 6 -10 -8 598.55 22.62
 23 21 -7 0.64 10.32
 21 11 -7 -2.15 9.83
 -17 25 -7 2.43 7.17
 14 -2 -6 -3.84 6.17
 -16 20 -6 -2.23 6.89
 19 9 -5 8.14 8.34
 5 -7 -5 988.13 36.25
 -14 16 -4 -3.15 6.71
 21 33 -3 -1.16 11.6
 21 27 -3 -1.48 11.28
 -5 -1 -3 453.33 17.4
 20 22 -2 -0.14 10.66
 -14 34 -2 -2.14 6.39
 -14 26 -2 0.23 6.29
 -13 23 -1 -1.59 6.16
 16 12 0 51.94 8.88
 -12 38 0 1.37 5.83
 17 19 1 -3.77 8.94
 -9 13 1 10.52 4.67
 -11 39 1 0.46 5.62
 -8 46 2 4.05 4.91
 -10 20 2 130.44 7.94
 15 19 3 12.33 8.46
 13 13 3 14.74 7.2
 -9 39 3 4.73 5.23
 12 14 4 9.95 6.46
 13 21 5 14.93 7.56
 7 49 5 0 6.43
 -7 37 5 18.02 4.79
 12 36 6 2.23 8.38
 10 42 6 -0.27 7.7
 8 14 6 9.08 5.18
 -6 34 6 -1.72 4.15
 11 29 7 23.51 7.69
 6 20 8 7.89 4.61
 5 31 9 4.94 4.76
 5 29 9 4.32 4.66
 6 -24 -30 16.75 3.96
 -10 -14 -22 2.99 6.39
 -21 11 -21 2.48 9.26
 -20 8 -20 17.44 8.88
 13 -15 -19 3.63 6.22
 -1 -17 -17 784.95 28.53
 14 -12 -16 1.71 6.25
 8 -16 -16 9.72 4.5
 16 -8 -14 3.57 7.01
 -10 -6 -12 250.5 12.09
 -16 6 -12 -3.24 7.32
 -17 11 -11 -2.56 8.55
 16 -4 -10 1.83 7.26
 10 -10 -10 66.38 6.21
 23 15 -9 -4.21 9.46
 10 -8 -8 4.44 5.03
 -12 2 -8 19.99 6.76
 -17 23 -7 0.2 7.02
 20 10 -6 1.67 8.72
 -15 17 -5 18.01 7.17
 16 4 -4 9.56 7.33
 21 31 -3 -0.01 11.15
 21 29 -3 4.48 10.91
 13 1 -3 47.21 6.81
 20 24 -2 -2.75 11.04
 8 -2 -2 1253.45 46.38
 -2 -2 -2 306.98 11.37
 -10 8 -2 262.49 12.08
 19 21 -1 4.26 8.66
 -11 13 -1 2.81 5.23
 -13 37 -1 1.35 6.26
 18 20 0 0.51 9.01
 14 8 0 1.35 6.64
 6 0 0 -1.57 3.44
 3 1 1 51.23 3.11
 16 40 2 9.28 11
 14 20 4 2.31 7.67
 9 47 5 2.78 7.65
 12 24 6 1.6 7.29
 -3 39 7 7.08 3.15
 3 33 9 4.22 3.65
 10 -24 -34 5.61 5.34
 5 -21 -23 16.85 3.63
 -13 -11 -23 9.11 7.38
 16 -14 -22 18.08 6.93
 15 -13 -19 -0.63 6.39
 -7 -15 -19 73.15 6.28
 11 -15 -17 18.63 5.45
 7 -17 -17 121.9 6.62
 -18 6 -16 1.81 8.37
 12 -12 -14 4.09 5.58
 -10 -8 -14 95.15 7.67
 22 6 -12 3.98 8.91
 16 -6 -12 -4.45 6.95
 -4 -10 -10 878.42 32.37
 -10 -4 -10 189.95 10.24
 18 2 -8 15.22 6.76
 -4 -8 -8 2485.27 89.61
 23 23 -7 4.44 10.7
 22 20 -6 -2.95 9.98
 12 -4 -6 4.25 5.89
 21 17 -5 3.57 9.48
 15 1 -5 75.81 8.25
 11 -1 -3 107.83 7.67
 -15 29 -3 6.1 6.68
 20 34 -2 5.88 11.97
 16 8 -2 0.65 7.2
 -14 24 -2 10.6 6.67
 17 13 -1 3.56 8.32
 -8 8 0 401.87 16.23
 -12 20 0 160.34 9.73
 17 39 1 5.86 11.2
 15 13 1 0.66 7.51
 16 20 2 -5.04 8.53
 -10 40 2 4.12 5.41
 15 39 3 1.91 10.16
 13 37 5 0.32 8.71
 12 34 6 -2.86 8.45
 -6 24 6 9.97 3.87
 9 39 7 -0.6 7.21
 7 17 7 211.58 10.21
 3 27 9 10.99 3.47
 14 -18 -26 0.29 6.42
 -19 1 -23 5.37 8.88
 -19 3 -21 2.78 8.85
 18 -10 -20 12.87 7.76
 -11 -11 -19 26.67 6.92
 -19 5 -19 3.1 8.49
 17 -9 -17 10.94 7.04
 -15 -3 -17 48.45 8.42
 -8 -12 -16 1.68 4.77
 -20 14 -16 0.89 8
 -19 11 -15 -1.61 8.78
 -17 7 -13 4.07 8.29
 -19 15 -13 -4.29 7.96
 21 5 -11 -0.17 8.71
 20 4 -10 -1.09 8.03
 19 3 -9 0.13 8.23
 17 -1 -9 0.18 7.28
 22 14 -8 -4.36 9.61
 14 -4 -8 9.05 6.05
 23 25 -7 -6.39 11.54
 -8 -2 -6 18.55 4.42
 17 5 -5 11.2 7.78
 -13 9 -5 93.12 7.93
 20 16 -4 3.2 9.06
 -10 4 -4 9.82 5.19
 19 15 -3 0.08 8.98
 -7 1 -3 247.7 10.77
 -15 31 -3 0.31 6.52
 -15 27 -3 5.66 6.63
 20 32 -2 4.5 11.42
 20 30 -2 4.32 11.44
 20 28 -2 -1.75 10.39
 20 26 -2 3.12 11.12
 18 14 -2 0.79 9.1
 -8 4 -2 257.87 11.54
 19 23 -1 0.79 10.21
 7 -1 -1 3.11 3.67
 -13 21 -1 7.29 6.14
 18 22 0 11.76 9.83
 17 21 1 -4.03 8.77
 -11 19 1 8.48 5.27
 15 21 3 5.77 8.76
 5 5 3 1472.28 53.65
 14 38 4 -4.35 9.49
 -8 20 4 36.27 4.97
 13 23 5 33.68 8.17
 11 43 5 -0.74 8.37
 12 26 6 6.23 7.57
 10 18 6 2.38 5.88
 8 26 8 9.81 5.12
 4 40 8 3.62 4.51
 11 -23 -33 0.33 5.6
 12 -22 -32 -0.88 5.65
 -4 -20 -24 54.59 5.19
 -21 7 -23 -3.9 9.19
 -15 -5 -19 9.38 7.94
 -21 13 -19 6.36 8.61
 -16 -2 -18 20.54 8.15
 -20 10 -18 3.28 8.49
 -2 -16 -16 0.16 2.78
 -10 -10 -16 8.19 5.96
 -14 -4 -16 -3.67 7.25
 -16 0 -16 3.74 7.29
 -15 -1 -15 53.62 8.49
 14 -10 -14 2.71 6.31
 -14 -2 -14 -0.85 6.91
 -20 18 -14 0.05 7.94
 9 -13 -13 17.26 4.7
 -18 12 -12 -2.94 8.55
 22 10 -10 4.86 8.59
 5 -11 -9 90.55 4.94
 -15 7 -9 1.2 7.36
 -14 6 -8 81.82 7.81
 23 29 -7 -0.03 11.36
 23 27 -7 2.73 10.9
 5 -9 -7 1103.46 40.34
 -11 1 -7 77.92 7.03
 -17 21 -7 11.19 7.79
 22 22 -6 -1.89 10.12
 -16 18 -6 -0.66 7.25
 9 -5 -5 139.92 7.75
 -12 8 -4 44.91 6.55
 17 9 -3 19.1 8.32
 -15 25 -3 10.08 6.83
 -14 22 -2 -0.6 6.4
 19 35 -1 -0.47 10.3
 19 25 -1 -5.42 9.87
 -10 12 0 0.09 4.84
 13 9 1 6 6.64
 16 38 2 2.13 10.45
 -9 19 3 100.82 6.88
 14 22 4 4.72 7.91
 13 35 5 9.12 8.9
 9 13 5 259.5 12.29
 -7 21 5 144.12 7.53
 12 32 6 1.68 7.9
 12 28 6 -6.99 7.87
 -4 42 6 0.97 3.43
 -6 36 6 5.86 4.15
 9 21 7 76.49 7.21
 8 32 8 15.69 6.3
 6 38 8 12.46 5.64
 3 31 9 4.72 3.68
 8 -24 -32 47.84 5.35
 -3 -21 -25 45.77 4.64
 -5 -19 -23 43.34 5.27
 -12 -12 -22 3.16 6.91
 -16 -4 -20 25.87 8.56
 -17 -1 -19 1.36 7.67
 18 -8 -18 9.93 7.62
 -14 -6 -18 0.47 7.18
 -19 7 -17 1.73 8.08
 17 -7 -15 12.74 7.15
 -13 -5 -15 8.18 6.49
 -18 8 -14 3.11 8.07
 17 -5 -13 6.39 7.46
 -13 -3 -13 4.58 6.71
 -15 1 -13 22.75 7.86
 14 -8 -12 0.75 6.11
 12 -10 -12 5.96 5.22
 -14 0 -12 -3.55 6.5
 17 -3 -11 3.82 7.29
 3 -13 -11 2.12 2.22
 18 0 -10 14.36 8.28
 14 -6 -10 -2.57 6.04
 -16 8 -10 -2.15 7.39
 21 9 -9 -3.47 9.05
 12 -6 -8 4.3 5.71
 -10 -2 -8 403.47 16.99
 -16 12 -8 36.01 8.06
 21 13 -7 6.84 9.11
 -13 5 -7 110.38 8.22
 18 6 -6 -2.64 7.86
 18 10 -4 5.17 7.91
 -14 14 -4 8.13 6.71
 15 5 -3 0.64 6.54
 -13 13 -3 16.57 6.18
 12 2 -2 120.65 8.66
 19 33 -1 5.38 11.09
 19 27 -1 3.67 10.28
 18 36 0 -1.82 11.22
 18 24 0 8.64 9.01
 16 14 0 0.62 7.54
 17 37 1 2.46 10.95
 -11 41 1 -0.69 5.91
 16 22 2 16.38 8.62
 14 14 2 3.48 7.04
 15 37 3 3.62 9.75
 -7 13 3 103.03 6.14
 14 36 4 -0 9.34
 -6 14 4 132.53 6.77
 13 25 5 15.66 8.02
 11 17 5 200.01 11.29
 -3 47 5 0.1 2.73
 -5 29 7 46.85 4.42
 8 28 8 50.63 6.7
 3 29 9 4.06 3.45
 13 -17 -23 4.02 6.05
 -20 4 -22 3.89 9.27
 -15 -7 -21 0 7.55
 -17 -3 -21 1.68 8.13
 -21 9 -21 1.77 8.81
 15 -11 -17 25.47 6.79
 -13 -7 -17 21.05 7.13
 -17 1 -17 7.56 7.8
 -16 2 -14 7.01 7.3
 21 3 -13 0.23 8.17
 20 2 -12 0.04 7.72
 -4 -12 -12 428.55 16.48
 -19 19 -11 -2.49 7.73
 12 -8 -10 6.5 5.65
 -18 16 -10 21.12 8.09
 22 16 -8 -2.06 9.35
 20 8 -8 5.1 8.45
 -18 24 -8 -0.69 7.74
 19 7 -7 4.45 8.25
 15 -1 -7 40.38 7.27
 22 24 -6 -2.94 10.24
 20 12 -6 1 8.71
 19 11 -5 5.6 8.6
 13 -1 -5 82.15 7.43
 3 -7 -5 1836.25 66.09
 -15 15 -5 38.63 7.31
 20 18 -4 -4.73 9.81
 -16 30 -4 -1.04 6.93
 -15 23 -3 11.68 7.18
 10 0 -2 525.64 21.29
 -12 12 -2 22.43 6.15
 19 31 -1 -1.75 10.94
 19 29 -1 5.52 10.54
 18 34 0 0.7 11.19
 17 23 1 1.13 9.76
 16 36 2 -1.03 10.11
 12 10 2 161.26 10.01
 -10 18 2 0.8 4.93
 15 23 3 11.58 8.5
 13 15 3 47.13 7.67
 -9 41 3 -1.45 4.99
 14 24 4 3.74 8.16
 12 16 4 33.78 7.05
 10 12 4 4.06 5.71
 -8 40 4 1.04 4.75
 13 33 5 7.86 8.81
 10 40 6 1.71 7.85
 8 44 6 -0.52 6.63
 6 46 6 -1.06 5.75
 9 37 7 9.53 7.26
 -5 31 7 28.47 4.03
 6 22 8 118.02 7.12
 13 -19 -27 15.31 6.25
 15 -15 -23 3.16 6.33
 -16 -6 -22 43.89 9.37
 16 -12 -20 23.56 6.88
 -14 -8 -20 2.14 7.39
 -18 0 -20 4.56 8.22
 -20 6 -20 2.55 9.81
 13 -13 -17 18.93 6.4
 18 -6 -16 0 7.06
 -20 12 -16 -3.17 8.45
 -17 3 -15 12.21 8.15
 18 -4 -14 4.23 7.26
 -20 16 -14 -0 7.97
 -19 13 -13 0.87 7.78
 18 -2 -12 13.26 7.78
 -13 -1 -11 11.15 6.07
 -17 9 -11 2.39 8.18
 23 19 -9 0.53 9.89
 -17 13 -9 -1 7.81
 -18 22 -8 10.27 7.98
 -17 19 -7 2.52 7.17
 22 26 -6 -8.42 10.53
 4 -8 -6 23.45 2.83
 -12 4 -6 4.7 6.1
 21 21 -5 -5.81 10.52
 14 2 -4 35.15 7.38
 -16 28 -4 3.41 6.89
 -16 26 -4 -0.79 6.98
 19 17 -3 -2.81 9.51
 18 16 -2 7.44 8.71
 -14 20 -2 33.51 7.09
 17 15 -1 -0.29 8.05
 -9 7 -1 26.06 4.77
 -13 19 -1 6.91 6.04
 18 32 0 55.82 16.9
 18 28 0 -2.64 10.37
 18 26 0 6.71 10.14
 -12 18 0 -0.78 6
 17 35 1 0.86 10.65
 16 24 2 3.69 8.88
 -4 6 2 268.49 10.64
 -8 12 2 4.38 4.15
 15 35 3 -7.38 9.95
 11 11 3 1.5 5.77
 1 5 3 309.41 11.33
 14 34 4 4.35 9.24
 6 8 4 15.95 3.99
 13 31 5 4.94 8.5
 13 27 5 1.09 9.96
 -7 39 5 3.85 4.54
 2 12 6 6.84 2.25
 7 41 7 1.02 6.08
 -5 27 7 49.18 4.32
 4 20 8 114.75 6.41
 9 -25 -37 4.8 4.54
 -18 -2 -22 2.33 8.76
 -9 -15 -21 -1.36 5.94
 14 -14 -20 29.25 6.57
 -21 11 -19 -2.05 8.94
 -10 -12 -18 94.17 7.9
 -18 2 -18 -0.63 8.14
 19 -5 -17 6.66 7.38
 -6 -14 -16 -2.24 4.36
 19 -3 -15 9.4 7.56
 11 -13 -15 26.22 5.5
 -3 -15 -15 88.65 4.95
 -19 9 -15 11.02 8.56
 -12 -6 -14 72.53 7.66
 19 -1 -13 2.22 7.64
 22 8 -12 2.5 8.5
 -12 -4 -12 97.77 8.12
 -16 4 -12 34.83 7.89
 9 -11 -11 5.61 4.61
 -7 -9 -11 18.91 4.39
 -9 -7 -11 11.26 5.14
 -15 3 -11 2.18 7.08
 22 12 -10 3.95 8.67
 -14 2 -10 -1.3 6.23
 -7 -7 -9 42.3 4.78
 21 15 -7 -1.23 9.04
 9 -7 -7 93.84 6.37
 22 32 -6 3.44 11.98
 22 30 -6 -0.01 10.95
 22 28 -6 4.66 11.48
 -16 16 -6 2.24 7.41
 11 -3 -5 43.84 5.95
 -6 -2 -4 128.46 6.69
 -3 -3 -3 66.32 3.62
 -11 7 -3 256.48 12.27
 16 10 -2 21.4 7.84
 11 3 -1 30.42 6.74
 18 30 0 3.18 10.27
 17 33 1 1.75 10.68
 17 27 1 -0.81 9.97
 15 15 1 10.23 7.68
 -5 5 1 87.34 4.97
 16 34 2 0.34 9.94
 6 4 2 1098.76 40.52
 -10 42 2 2.56 5.34
 15 25 3 7.76 8.69
 14 32 4 0.41 8.93
 14 26 4 1.53 8.28
 -5 15 5 280.85 11.32
 10 20 6 4.57 6.12
 9 23 7 28.93 6.54
 5 43 7 2.9 5.03
 -2 24 8 28.16 2.18
 12 -20 -28 2 5.77
 3 -23 -27 30.88 2.29
 -7 -19 -25 50.66 6.53
 -6 -18 -22 8.22 4.93
 -3 -19 -21 0.74 3.39
 -11 -13 -21 2.91 6.55
 -13 -9 -19 -2.44 6.93
 0 -18 -18 89.7 3.67
 -8 -14 -18 101.24 7.31
 -20 8 -18 0.76 8.73
 20 -2 -16 1.07 7.61
 -12 -8 -16 0.11 6.13
 -18 4 -16 4.44 8.82
 15 -9 -15 16.31 6.83
 8 -14 -14 87.17 6.07
 -9 -9 -13 165.72 9.18
 -18 10 -12 10.24 7.89
 21 7 -11 0.23 8.73
 -19 17 -11 1.27 8.26
 23 21 -9 1.62 11.07
 15 -3 -9 9.53 6.64
 9 -9 -9 13.16 4.58
 -9 -5 -9 33.86 5.95
 4 -10 -8 3 2.6
 21 23 -5 0.52 10.5
 20 20 -4 -0.71 10
 16 6 -4 -4.81 7.4
 8 -4 -4 163.56 8.19
 -16 24 -4 6.49 7.01
 -15 21 -3 9.96 6.55
 9 1 -1 2.91 4.76
 -11 11 -1 31.84 5.8
 14 10 0 99.31 9.44
 17 31 1 2.66 10
 17 29 1 1.98 10.08
 -11 17 1 2.25 5.32
 16 32 2 -2.63 9.48
 16 28 2 1.72 8.89
 15 33 3 4.37 9.22
 13 43 3 -0.26 2.61
 3 5 3 874.63 31.9
 14 30 4 0.49 8.53
 8 16 6 7.69 5.08
 -6 22 6 1.71 3.72
 -5 33 7 33.17 4.09
 9 -23 -31 -0.21 4.85
 12 -18 -24 0.78 5.62
 6 -20 -22 119.92 6.37
 17 -11 -21 -0.25 6.97
 -19 1 -21 -1.97 8.5
 -4 -18 -20 48.35 4.58
 9 -17 -19 30.13 5.06
 -19 3 -19 -3.86 8.86
 16 -10 -18 11.83 6.69
 15 -7 -13 17.85 6.74
 -7 -11 -13 196.75 9.48
 -17 5 -13 5.77 7.59
 23 15 -11 -0.74 8.49
 15 -5 -11 2.66 6.48
 20 6 -10 4.32 9.09
 -12 -2 -10 318.33 14.78
 -18 14 -10 2.28 7.42
 21 11 -9 -4.51 9.87
 19 5 -9 -0.75 7.62
 -13 1 -9 3.51 6.3
 18 4 -8 0.73 7.54
 16 0 -8 13.8 7
 -18 20 -8 -4.06 7.52
 13 -3 -7 5.85 6.03
 -7 -5 -7 155.83 7.79
 -15 9 -7 12.09 7.45
 -17 17 -7 0.97 6.98
 20 14 -6 0.34 9.81
 -10 0 -6 9.83 4.98
 21 25 -5 -3.63 10.91
 -8 0 -4 148.79 7.59
 19 19 -3 2.05 9.88
 17 11 -3 9.61 7.76
 -9 3 -3 177.72 8.9
 14 6 -2 10.26 6.62
 16 16 0 13.87 8.07
 -9 11 1 5.41 4.66
 16 30 2 7.27 9.35
 14 16 2 92.11 9.28
 15 31 3 3.73 9.18
 15 29 3 9.86 8.93
 -3 7 3 76.8 3.93
 12 42 4 10.09 5.77
 -6 46 4 12.41 4.14
 -8 18 4 -0.81 4.32
 9 45 5 5.19 7.49
 5 49 5 2.02 5.4
 -2 14 6 4.82 1.81
 9 35 7 13.05 7.21
 7 19 7 72.86 6.15
 5 -25 -33 7.89 3.47
 10 -22 -30 1.29 5.14
 11 -21 -29 3.48 5.57
 7 -23 -29 8.09 4.35
 6 -22 -26 -0.18 3.7
 -2 -22 -26 1.39 3.53
 16 -14 -24 0.68 6.57
 -14 -10 -22 1.76 7.8
 -21 7 -21 5.51 9.35
 -21 13 -17 6.02 8.79
 13 -11 -15 12.37 6.01
 -20 14 -14 -0.27 7.94
 23 23 -9 20.86 12.67
 20 10 -8 -3.25 8.58
 -16 10 -8 0.24 6.96
 11 -5 -7 178.17 9.66
 21 33 -5 -1.66 11.41
 21 31 -5 1.31 10.71
 21 29 -5 -0.33 11.23
 21 27 -5 2.28 10.41
 19 13 -5 2.44 8.54
 17 7 -5 21.08 7.82
 -15 13 -5 12 6.83
 -17 27 -5 5.32 7.14
 20 22 -4 -1.22 9.74
 18 12 -4 4.68 8.27
 -14 12 -4 7.05 6.59
 -16 22 -4 -0.31 6.75
 18 18 -2 3.08 9.4
 -14 18 -2 6.01 6.39
 17 17 -1 -1.8 8.62
 -13 17 -1 -1.67 6.11
 10 4 0 0.83 5.64
 8 2 0 -1.49 4.21
 4 0 0 1275.12 46.35
 -6 4 0 -2.69 3.19
 7 3 1 185.74 8.7
 -6 8 2 1058.89 39.03
 13 17 3 20.38 7.36
 7 7 3 598.79 23.07
 -5 9 3 387.09 14.96
 -9 17 3 14.41 4.77
 12 18 4 7.57 6.55
[truncated: 1,537,968 more chars]
