# Supplementary material for: Decoupled MOF Breathing: Pressure‐Induced Reversal of Correlation Between Orthogonal Motions in a Diamondoid Framework
Source: Angew Chem Int Ed Engl. 2025 May 15;64(27):e202504297. doi: 10.1002/anie.202504297 (PMC12207364; doi:10.1002/anie.202504297)
Supplement: Supplementary file 1 — Supporting Information [file ANIE-64-e202504297-s002.zip › SHF-62-CHCl3_SCC-in-CHCL3_900bar.cif]

data_SHF-62-CHCl3_SCC-in-CHCL3_900bar
_audit_creation_date               2024-11-15
_audit_creation_method
;
Olex2 1.5
(compiled 2024.02.16 svn.r378c4104 for OlexSys, GUI svn.r6928)
;
_shelx_SHELXL_version_number       '2019/1'
_audit_contact_author_address      ?
_audit_contact_author_email        ?
_audit_contact_author_name         ''
_audit_contact_author_phone        ?
_publ_contact_author_id_orcid      ?
_publ_section_references
;
Dolomanov, O.V., Bourhis, L.J., Gildea, R.J, Howard, J.A.K. & Puschmann, H.
 (2009), J. Appl. Cryst. 42, 339-341.

Sheldrick, G.M. (2008). Acta Cryst. A64, 112-122.
;
_chemical_name_common              ?
_chemical_name_systematic          ?
_chemical_formula_moiety           'C21 H18 In N2.5 O10, 0.5(C2 H8 N)'
_chemical_formula_sum              'C22 H22 In N3 O10'
_chemical_formula_weight           603.24
_chemical_melting_point            ?
loop_
  _atom_type_symbol
  _atom_type_description
  _atom_type_scat_dispersion_real
  _atom_type_scat_dispersion_imag
  _atom_type_scat_source
 'C' 'C' 0.0010 0.0010 'International Tables Vol C Tables 4.2.6.8 and 6.1.1.4'
 'H' 'H' 0.0000 0.0000 'International Tables Vol C Tables 4.2.6.8 and 6.1.1.4'
 'In' 'In' -1.9470 0.6580
 'International Tables Vol C Tables 4.2.6.8 and 6.1.1.4'
 'N' 'N' 0.0020 0.0010 'International Tables Vol C Tables 4.2.6.8 and 6.1.1.4'
 'O' 'O' 0.0040 0.0030 'International Tables Vol C Tables 4.2.6.8 and 6.1.1.4'

_shelx_space_group_comment
;
The symmetry employed for this shelxl refinement is uniquely defined
by the following loop, which should always be used as a source of
symmetry information in preference to the above space-group names.
They are only intended as comments.
;
_space_group_crystal_system        'orthorhombic'
_space_group_IT_number             70
_space_group_name_H-M_alt          'F d d d'
_space_group_name_Hall             '-F 2uv 2vw'
loop_
  _space_group_symop_operation_xyz
 'x, y, z'
 '-x+3/4, -y+3/4, z'
 '-x+3/4, y, -z+3/4'
 'x, -y+3/4, -z+3/4'
 'x, y+1/2, z+1/2'
 '-x+3/4, -y+5/4, z+1/2'
 '-x+3/4, y+1/2, -z+5/4'
 'x, -y+5/4, -z+5/4'
 'x+1/2, y, z+1/2'
 '-x+5/4, -y+3/4, z+1/2'
 '-x+5/4, y, -z+5/4'
 'x+1/2, -y+3/4, -z+5/4'
 'x+1/2, y+1/2, z'
 '-x+5/4, -y+5/4, z'
 '-x+5/4, y+1/2, -z+3/4'
 'x+1/2, -y+5/4, -z+3/4'
 '-x, -y, -z'
 'x-3/4, y-3/4, -z'
 'x-3/4, -y, z-3/4'
 '-x, y-3/4, z-3/4'
 '-x, -y+1/2, -z+1/2'
 'x-3/4, y-1/4, -z+1/2'
 'x-3/4, -y+1/2, z-1/4'
 '-x, y-1/4, z-1/4'
 '-x+1/2, -y, -z+1/2'
 'x-1/4, y-3/4, -z+1/2'
 'x-1/4, -y, z-1/4'
 '-x+1/2, y-3/4, z-1/4'
 '-x+1/2, -y+1/2, -z'
 'x-1/4, y-1/4, -z'
 'x-1/4, -y+1/2, z-3/4'
 '-x+1/2, y-1/4, z-3/4'

_cell_length_a                     14.73410(16)
_cell_length_b                     28.2681(3)
_cell_length_c                     30.4851(3)
_cell_angle_alpha                  90
_cell_angle_beta                   90
_cell_angle_gamma                  90
_cell_volume                       12697.2(2)
_cell_formula_units_Z              16
_cell_measurement_reflns_used     16600
_cell_measurement_temperature      293(2)
_cell_measurement_theta_max       21.829449538062484
_cell_measurement_theta_min       1.1467407603779645
_shelx_estimated_absorpt_T_max     ?
_shelx_estimated_absorpt_T_min     ?
_exptl_absorpt_coefficient_mu      0.218
_exptl_absorpt_correction_T_min   0.8165079789107552
_exptl_absorpt_correction_T_max   1.0
_exptl_absorpt_correction_type    empirical
_exptl_absorpt_process_details    
;
DIALS 3.8.2-1-g50706578e-release
Scaling & analysis of unmerged intensities, absorption correction using spherical harmonics
;

_exptl_absorpt_special_details     ?
_exptl_crystal_colour              ?
_exptl_crystal_colour_primary      yellow
_exptl_crystal_density_diffrn      1.262
_exptl_crystal_density_meas        ?
_exptl_crystal_density_method      ?
_exptl_crystal_description         Octahedral
_exptl_crystal_F_000               4864
_exptl_crystal_size_max            0.130
_exptl_crystal_size_mid            0.130
_exptl_crystal_size_min            0.09
_exptl_transmission_factor_max     ?
_exptl_transmission_factor_min     ?
_diffrn_reflns_av_R_equivalents    0.0682
_diffrn_reflns_av_unetI/netI       0.0303
_diffrn_reflns_Laue_measured_fraction_full  0.998
_diffrn_reflns_Laue_measured_fraction_max  0.999
_diffrn_reflns_limit_h_max         21
_diffrn_reflns_limit_h_min         -21
_diffrn_reflns_limit_k_max         40
_diffrn_reflns_limit_k_min         -40
_diffrn_reflns_limit_l_max         43
_diffrn_reflns_limit_l_min         -43
_diffrn_reflns_number              59652
_diffrn_reflns_point_group_measured_fraction_full  0.998
_diffrn_reflns_point_group_measured_fraction_max  0.999
_diffrn_reflns_theta_full          16.950
_diffrn_reflns_theta_max           20.307
_diffrn_reflns_theta_min           1.159
_diffrn_ambient_temperature        293(2)
_diffrn_detector                   'Hybrid Pixel Array Detector'
_diffrn_detector_area_resol_mean   13.3333
_diffrn_measured_fraction_theta_full  0.998
_diffrn_measured_fraction_theta_max  0.999
_diffrn_measurement_device         'Newport 4-circle diffractometer'
_diffrn_measurement_device_type   
 'dectris-CrysAlisPro-abstract goniometer imported dectris images'
_diffrn_measurement_method         '\f scans'
_diffrn_radiation_monochromator    synchrotron
_diffrn_radiation_probe            x-ray
_diffrn_radiation_type             synchrotron
_diffrn_radiation_wavelength       0.4859
_diffrn_source                     synchrotron
_reflns_Friedel_coverage           0.000
_reflns_Friedel_fraction_full      .
_reflns_Friedel_fraction_max       .
_reflns_number_gt                  3412
_reflns_number_total               4856
_reflns_special_details
;
 Reflections were merged by SHELXL according to the crystal
 class for the calculation of statistics and refinement.
 
 _reflns_Friedel_fraction is defined as the number of unique
 Friedel pairs measured divided by the number that would be
 possible theoretically, ignoring centric projections and
 systematic absences.
;
_reflns_threshold_expression       'I > 2\s(I)'
_computing_cell_refinement         ?
_computing_data_collection         ?
_computing_data_reduction          ?
_computing_molecular_graphics      'Olex2 1.5 (Dolomanov et al., 2009)'
_computing_publication_material    'Olex2 1.5 (Dolomanov et al., 2009)'
_computing_structure_refinement    'XL  (Sheldrick, 2008)'
_computing_structure_solution      ?
_refine_diff_density_max           2.312
_refine_diff_density_min           -0.608
_refine_diff_density_rms           0.187
_refine_ls_extinction_coef         .
_refine_ls_extinction_method       none
_refine_ls_goodness_of_fit_ref     1.132
_refine_ls_hydrogen_treatment      mixed
_refine_ls_matrix_type             full
_refine_ls_number_parameters       155
_refine_ls_number_reflns           4856
_refine_ls_number_restraints       227
_refine_ls_R_factor_all            0.0875
_refine_ls_R_factor_gt             0.0702
_refine_ls_restrained_S_all        1.113
_refine_ls_shift/su_max            0.000
_refine_ls_shift/su_mean           0.000
_refine_ls_structure_factor_coef   Fsqd
_refine_ls_weighting_details      
 'w=1/[\s^2^(Fo^2^)+(0.1811P)^2^+15.7855P] where P=(Fo^2^+2Fc^2^)/3'
_refine_ls_weighting_scheme        calc
_refine_ls_wR_factor_gt            0.2607
_refine_ls_wR_factor_ref           0.2721
_refine_special_details            ?
_olex2_refinement_description
;
1. Fixed Uiso
 At 1.2 times of:
  All C(H) groups, All N(H) groups
 At 1.5 times of:
  All C(H,H,H) groups, All N(H,H) groups
2. Restrained distances
 C3-N1
 1.43 with sigma of 0.02
 N1-C9
 1.4 with sigma of 0.02
 C9-C10
 1.5 with sigma of 0.02
 O5-C9
 1.25 with sigma of 0.02
 C1-C2
 1.504 with sigma of 0.01
 C5-C8
 1.504 with sigma of 0.01
 C1-O1
 1.25 with sigma of 0.005
 C1-O2
 1.25 with sigma of 0.005
 C8-O3
 1.25 with sigma of 0.005
 C8-O4
 1.25 with sigma of 0.005
 C3-N1 \\sim C3-N1A
 with sigma of 0.02
 N1-H1 \\sim N1A-H1A
 with sigma of 0.02
 N1-C9 \\sim N1A-C9A
 with sigma of 0.02
 C9-O5 \\sim C9A-O5A
 with sigma of 0.02
 C9-C10 \\sim C9A-C10A
 with sigma of 0.02
 C10-H10A \\sim C10A-H10D
 with sigma of 0.02
 C10-H10B \\sim C10A-H10E
 with sigma of 0.02
 C10-H10C \\sim C10A-H10F
 with sigma of 0.02
 C3-H1 \\sim C3-H1A
 with sigma of 0.04
 C3-C9 \\sim C3-C9A
 with sigma of 0.04
 N1-O5 \\sim N1A-O5A
 with sigma of 0.04
 N1-C10 \\sim N1A-C10A
 with sigma of 0.04
 H1-C9 \\sim H1A-C9A
 with sigma of 0.04
 C9-H10A \\sim C9A-H10D
 with sigma of 0.04
 C9-H10B \\sim C9A-H10E
 with sigma of 0.04
 C9-H10C \\sim C9A-H10F
 with sigma of 0.04
 O5-C10 \\sim O5A-C10A
 with sigma of 0.04
 H10A-H10B \\sim H10D-H10E
 with sigma of 0.04
 H10A-H10C \\sim H10D-H10F
 with sigma of 0.04
 H10B-H10C \\sim H10E-H10F
 with sigma of 0.04
3. Restrained planarity
 N1, C9, O5, C10
 with sigma of 0.1
4. Uiso/Uaniso restraints and constraints
All non-hydrogen atoms have similar U: within 1.7A with sigma of 0.04 and sigma
for terminal atoms of 0.08 within 1.7A
5. Rigid body (RIGU) restrains
 All non-hydrogen atoms
 with sigma for 1-2 distances of 0.004 and sigma for 1-3 distances of 0.004
6. Others
 Fixed Sof: N1(0.5) H1(0.5) C9(0.5) O5(0.5) C10(0.5) H10A(0.5) H10B(0.5)
 H10C(0.5) N2(0.25) H2A(0.25) H2B(0.25) C11(0.25) H11A(0.25) H11B(0.25)
 H11C(0.25) C12(0.25) H12A(0.25) H12B(0.25) H12C(0.25) N3(0.25) H3A(0.25)
 H3B(0.25) C13(0.25) H13A(0.25) H13B(0.25) H13C(0.25) C14(0.25) H14A(0.25)
 H14B(0.25) H14C(0.25) N1A(0.5) H1A(0.5) C9A(0.5) O5A(0.5) C10A(0.5) H10D(0.5)
 H10E(0.5) H10F(0.5)
7.a Free rotating group:
 N2(H2A,H2B,C11,H11A,H11B,H11C,C12,H12A,H12B,H12C), N3(H3A,H3B,C13,H13A,H13B,
 H13C,C14,H14A,H14B,H14C)
7.b Aromatic/amide H refined with riding coordinates:
 C4(H4), C6(H6), C7(H7), N1(H1), N1A(H1A)
7.c Fitted hexagon refined as free rotating group:
 C3(C4,C5,C6,C7,C2)
7.d Idealised Me refined as rotating group:
 C10(H10A,H10B,H10C), C10A(H10D,H10E,H10F)
;
_atom_sites_solution_hydrogens     mixed
_atom_sites_solution_primary       ?
_atom_sites_solution_secondary     ?
loop_
  _atom_site_label
  _atom_site_type_symbol
  _atom_site_fract_x
  _atom_site_fract_y
  _atom_site_fract_z
  _atom_site_U_iso_or_equiv
  _atom_site_adp_type
  _atom_site_occupancy
  _atom_site_site_symmetry_order
  _atom_site_calc_flag
  _atom_site_refinement_flags_posn
  _atom_site_refinement_flags_adp
  _atom_site_refinement_flags_occupancy
  _atom_site_disorder_assembly
  _atom_site_disorder_group
 In1 In 0.625000 0.125000 0.32716(2) 0.0361(2) Uani 1 2 d S T P A .
 O3 O 0.7549(3) 0.34088(15) 0.11480(14) 0.0546(10) Uani 1 1 d D U . . .
 O1 O 0.7370(3) 0.16252(14) 0.29187(14) 0.0606(11) Uani 1 1 d D U . . .
 O4 O 0.8927(3) 0.3186(2) 0.12820(17) 0.0643(13) Uani 1 1 d D U . . .
 C3 C 0.8099(2) 0.22408(18) 0.22483(18) 0.086(3) Uani 1 1 d DG U . . .
 C4 C 0.8388(2) 0.25509(19) 0.19231(18) 0.081(2) Uani 1 1 d G U . A .
 H4 H 0.899879 0.256525 0.184762 0.098 Uiso 1 1 calc R U . . .
 C5 C 0.7763(3) 0.28396(15) 0.17107(13) 0.0581(15) Uani 1 1 d DG U . A .
 C6 C 0.6850(2) 0.28182(15) 0.18236(14) 0.0576(14) Uani 1 1 d G U . A .
 H6 H 0.643224 0.301136 0.168149 0.069 Uiso 1 1 calc R U . . .
 C7 C 0.65616(19) 0.25081(17) 0.21488(15) 0.0603(15) Uani 1 1 d G U . A .
 H7 H 0.595068 0.249379 0.222432 0.072 Uiso 1 1 calc R U . . .
 C2 C 0.7186(3) 0.22194(15) 0.23612(14) 0.0604(15) Uani 1 1 d DG U . A .
 C8 C 0.8096(3) 0.3161(2) 0.13595(19) 0.0533(12) Uani 1 1 d D U . . .
 O2 O 0.5993(3) 0.18309(18) 0.27523(16) 0.0619(11) Uani 1 1 d D U . . .
 C1 C 0.6829(3) 0.18744(19) 0.26981(18) 0.0539(12) Uani 1 1 d D U . . .
 N1 N 0.8777(6) 0.2037(5) 0.2547(4) 0.061(3) Uiso 0.5 1 d D U P A 1
 H1 H 0.857873 0.195539 0.280096 0.074 Uiso 0.5 1 calc DR U P A 1
 C9 C 0.9675(7) 0.1960(4) 0.2475(4) 0.065(3) Uiso 0.5 1 d D U P A 1
 O5 O 1.0092(7) 0.2171(4) 0.2180(4) 0.080(3) Uiso 0.5 1 d D U P A 1
 C10 C 1.0116(13) 0.1610(6) 0.2762(6) 0.093(6) Uiso 0.5 1 d D U P A 1
 H10A H 1.014135 0.173068 0.305565 0.139 Uiso 0.5 1 calc DR U P A 1
 H10B H 1.072037 0.155030 0.265797 0.139 Uiso 0.5 1 calc DR U P A 1
 H10C H 0.977391 0.132103 0.275796 0.139 Uiso 0.5 1 calc DR U P A 1
 N2 N 1.151(2) 0.2574(10) 0.1118(9) 0.120(12) Uiso 0.25 1 d G U P B -1
 H2A H 1.192435 0.249853 0.090168 0.180 Uiso 0.25 1 d G U P B -1
 H2B H 1.085687 0.241356 0.104209 0.180 Uiso 0.25 1 d G U P B -1
 C11 C 1.141(4) 0.3169(10) 0.1150(17) 0.14(2) Uiso 0.25 1 d G U P B -1
 H11A H 1.211604 0.333673 0.121819 0.214 Uiso 0.25 1 d G U P B -1
 H11B H 1.111804 0.333579 0.088261 0.214 Uiso 0.25 1 d G U P B -1
 H11C H 1.094749 0.324433 0.137203 0.214 Uiso 0.25 1 d G U P B -1
 C12 C 1.1914(17) 0.2290(8) 0.1470(9) 0.060(6) Uiso 0.25 1 d G U P B -1
 H12A H 1.144964 0.235987 0.169417 0.089 Uiso 0.25 1 d G U P B -1
 H12B H 1.195310 0.186529 0.141821 0.089 Uiso 0.25 1 d G U P B -1
 H12C H 1.261873 0.245216 0.154074 0.089 Uiso 0.25 1 d G U P B -1
 N3 N 0.5408(14) 0.1327(7) 0.1783(7) 0.057(5) Uiso 0.25 1 d G U P C -1
 H3A H 0.610545 0.142023 0.188526 0.086 Uiso 0.25 1 d G U P C -1
 H3B H 0.531459 0.140287 0.144400 0.086 Uiso 0.25 1 d G U P C -1
 C13 C 0.468(3) 0.1605(13) 0.1942(17) 0.137(18) Uiso 0.25 1 d G U P C -1
 H13A H 0.480923 0.153192 0.230274 0.206 Uiso 0.25 1 d G U P C -1
 H13B H 0.478600 0.195937 0.181336 0.206 Uiso 0.25 1 d G U P C -1
 H13C H 0.394225 0.151312 0.181866 0.206 Uiso 0.25 1 d G U P C -1
 C14 C 0.534(4) 0.0827(9) 0.1937(18) 0.16(2) Uiso 0.25 1 d G U P C -1
 H14A H 0.461034 0.072986 0.181423 0.243 Uiso 0.25 1 d G U P C -1
 H14B H 0.589634 0.065712 0.180602 0.243 Uiso 0.25 1 d G U P C -1
 H14C H 0.547643 0.074897 0.229843 0.243 Uiso 0.25 1 d G U P C -1
 N1A N 0.8731(6) 0.1869(4) 0.2404(4) 0.060(3) Uiso 0.5 1 d D U P A 2
 H1A H 0.849993 0.167685 0.259268 0.13(8) Uiso 0.5 1 calc DR . P A 2
 C9A C 0.9602(8) 0.1779(5) 0.2303(4) 0.063(3) Uiso 0.5 1 d D U P A 2
 O5A O 1.0011(8) 0.1948(5) 0.1996(4) 0.087(3) Uiso 0.5 1 d D U P A 2
 C10A C 1.0077(12) 0.1437(6) 0.2589(5) 0.085(5) Uiso 0.5 1 d D U P A 2
 H10D H 0.977717 0.113599 0.257392 0.128 Uiso 0.5 1 calc DR U P A 2
 H10E H 1.006983 0.154961 0.288591 0.128 Uiso 0.5 1 calc DR U P A 2
 H10F H 1.069418 0.140310 0.249230 0.128 Uiso 0.5 1 calc DR U P A 2

loop_
  _atom_site_aniso_label
  _atom_site_aniso_U_11
  _atom_site_aniso_U_22
  _atom_site_aniso_U_33
  _atom_site_aniso_U_23
  _atom_site_aniso_U_13
  _atom_site_aniso_U_12
 In1 0.0478(3) 0.0328(3) 0.0277(3) 0.000 0.000 -0.00183(17)
 O3 0.065(2) 0.054(2) 0.045(2) 0.0147(17) 0.0024(18) -0.0018(18)
 O1 0.071(2) 0.058(2) 0.052(2) 0.0224(19) 0.0027(19) -0.0061(19)
 O4 0.061(2) 0.071(3) 0.061(3) 0.032(2) 0.0047(18) -0.001(2)
 C3 0.064(3) 0.101(5) 0.093(5) 0.065(4) 0.012(3) 0.009(3)
 C4 0.059(3) 0.090(5) 0.095(5) 0.059(4) 0.007(3) 0.003(3)
 C5 0.061(3) 0.059(3) 0.054(3) 0.026(3) 0.002(2) -0.003(2)
 C6 0.061(3) 0.058(3) 0.055(3) 0.019(3) -0.003(2) -0.002(2)
 C7 0.061(3) 0.070(4) 0.050(3) 0.020(3) 0.002(3) -0.008(3)
 C2 0.064(3) 0.060(3) 0.057(3) 0.026(3) 0.004(2) -0.006(2)
 C8 0.061(3) 0.053(3) 0.046(3) 0.018(2) 0.004(2) -0.003(2)
 O2 0.067(2) 0.067(3) 0.052(2) 0.024(2) 0.0031(19) -0.007(2)
 C1 0.070(3) 0.048(3) 0.043(3) 0.009(2) 0.005(2) -0.009(2)

_geom_special_details
;
 All esds (except the esd in the dihedral angle between two l.s. planes)
 are estimated using the full covariance matrix.  The cell esds are taken
 into account individually in the estimation of esds in distances, angles
 and torsion angles; correlations between esds in cell parameters are only
 used when they are defined by crystal symmetry.  An approximate (isotropic)
 treatment of cell esds is used for estimating esds involving l.s. planes.
;
loop_
  _geom_bond_atom_site_label_1
  _geom_bond_atom_site_label_2
  _geom_bond_distance
  _geom_bond_site_symmetry_2
  _geom_bond_publ_flag
 In1 O3 2.319(4) 32_656 ?
 In1 O3 2.319(4) 31_556 ?
 In1 O1 2.238(4) . ?
 In1 O1 2.238(4) 14_545 ?
 In1 O4 2.243(4) 32_656 ?
 In1 O4 2.243(4) 31_556 ?
 In1 C8 2.630(4) 32_656 ?
 In1 C8 2.630(4) 31_556 ?
 In1 O2 2.312(4) 14_545 ?
 In1 O2 2.312(4) . ?
 In1 C1 2.627(4) . ?
 In1 C1 2.627(4) 14_545 ?
 O3 C8 1.248(4) . ?
 O1 C1 1.259(4) . ?
 O4 C8 1.249(4) . ?
 C3 C4 1.3900 . ?
 C3 C2 1.3900 . ?
 C3 N1 1.468(9) . ?
 C3 N1A 1.483(9) . ?
 C4 H4 0.9300 . ?
 C4 C5 1.3900 . ?
 C5 C6 1.3900 . ?
 C5 C8 1.487(5) . ?
 C6 H6 0.9300 . ?
 C6 C7 1.3900 . ?
 C7 H7 0.9300 . ?
 C7 C2 1.3900 . ?
 C2 C1 1.511(5) . ?
 O2 C1 1.249(4) . ?
 N1 H1 0.8600 . ?
 N1 C9 1.358(11) . ?
 C9 O5 1.242(11) . ?
 C9 C10 1.470(12) . ?
 C10 H10A 0.9600 . ?
 C10 H10B 0.9600 . ?
 C10 H10C 0.9600 . ?
 N2 H2A 0.9248 . ?
 N2 H2B 1.0877 . ?
 N2 C11 1.6901 . ?
 N2 C12 1.4663 . ?
 C11 H11A 1.1557 . ?
 C11 H11B 1.0376 . ?
 C11 H11C 0.9893 . ?
 C12 H12A 0.9877 . ?
 C12 H12B 1.2130 . ?
 C12 H12C 1.1546 . ?
 N3 H3A 1.1054 . ?
 N3 H3B 1.0653 . ?
 N3 C13 1.4145 . ?
 N3 C14 1.4927 . ?
 C13 H13A 1.1359 . ?
 C13 H13B 1.0876 . ?
 C13 H13C 1.1787 . ?
 C14 H14A 1.1767 . ?
 C14 H14B 1.0256 . ?
 C14 H14C 1.1394 . ?
 N1A H1A 0.8600 . ?
 N1A C9A 1.344(12) . ?
 C9A O5A 1.212(12) . ?
 C9A C10A 1.478(14) . ?
 C10A H10D 0.9600 . ?
 C10A H10E 0.9600 . ?
 C10A H10F 0.9600 . ?

loop_
  _geom_angle_atom_site_label_1
  _geom_angle_atom_site_label_2
  _geom_angle_atom_site_label_3
  _geom_angle
  _geom_angle_site_symmetry_1
  _geom_angle_site_symmetry_3
  _geom_angle_publ_flag
 O3 In1 O3 120.7(2) 32_656 31_556 ?
 O3 In1 C8 28.33(10) 31_556 31_556 ?
 O3 In1 C8 101.88(17) 32_656 31_556 ?
 O3 In1 C8 101.88(17) 31_556 32_656 ?
 O3 In1 C8 28.33(10) 32_656 32_656 ?
 O3 In1 C1 107.31(16) 32_656 14_545 ?
 O3 In1 C1 107.31(16) 31_556 . ?
 O3 In1 C1 111.17(14) 32_656 . ?
 O3 In1 C1 111.17(14) 31_556 14_545 ?
 O1 In1 O3 82.65(14) . 32_656 ?
 O1 In1 O3 127.13(17) . 31_556 ?
 O1 In1 O3 82.65(14) 14_545 31_556 ?
 O1 In1 O3 127.13(17) 14_545 32_656 ?
 O1 In1 O1 122.5(2) 14_545 . ?
 O1 In1 O4 84.89(18) . 31_556 ?
 O1 In1 O4 84.89(18) 14_545 32_656 ?
 O1 In1 O4 139.13(15) 14_545 31_556 ?
 O1 In1 O4 139.13(15) . 32_656 ?
 O1 In1 C8 110.96(14) . 32_656 ?
 O1 In1 C8 110.96(14) 14_545 31_556 ?
 O1 In1 C8 107.31(17) . 31_556 ?
 O1 In1 C8 107.31(17) 14_545 32_656 ?
 O1 In1 O2 56.98(13) . . ?
 O1 In1 O2 83.49(17) . 14_545 ?
 O1 In1 O2 56.98(13) 14_545 14_545 ?
 O1 In1 O2 83.49(17) 14_545 . ?
 O1 In1 C1 103.77(17) . 14_545 ?
 O1 In1 C1 28.59(10) 14_545 14_545 ?
 O1 In1 C1 103.77(17) 14_545 . ?
 O1 In1 C1 28.59(10) . . ?
 O4 In1 O3 56.62(14) 31_556 31_556 ?
 O4 In1 O3 56.62(14) 32_656 32_656 ?
 O4 In1 O3 82.16(18) 32_656 31_556 ?
 O4 In1 O3 82.16(18) 31_556 32_656 ?
 O4 In1 O4 92.1(3) 31_556 32_656 ?
 O4 In1 C8 86.3(2) 32_656 31_556 ?
 O4 In1 C8 86.3(2) 31_556 32_656 ?
 O4 In1 C8 28.30(11) 32_656 32_656 ?
 O4 In1 C8 28.30(11) 31_556 31_556 ?
 O4 In1 O2 163.89(17) 32_656 . ?
 O4 In1 O2 89.4(2) 32_656 14_545 ?
 O4 In1 O2 89.4(2) 31_556 . ?
 O4 In1 O2 163.89(17) 31_556 14_545 ?
 O4 In1 C1 86.9(2) 31_556 . ?
 O4 In1 C1 86.9(2) 32_656 14_545 ?
 O4 In1 C1 167.72(15) 32_656 . ?
 O4 In1 C1 167.72(15) 31_556 14_545 ?
 C8 In1 C8 94.1(3) 31_556 32_656 ?
 O2 In1 O3 85.32(17) 14_545 32_656 ?
 O2 In1 O3 139.39(14) 14_545 31_556 ?
 O2 In1 O3 139.39(14) . 32_656 ?
 O2 In1 O3 85.32(17) . 31_556 ?
 O2 In1 C8 87.5(2) 14_545 32_656 ?
 O2 In1 C8 167.57(15) . 32_656 ?
 O2 In1 C8 167.57(15) 14_545 31_556 ?
 O2 In1 C8 87.5(2) . 31_556 ?
 O2 In1 O2 93.6(3) . 14_545 ?
 O2 In1 C1 28.39(10) 14_545 14_545 ?
 O2 In1 C1 88.19(19) 14_545 . ?
 O2 In1 C1 88.19(19) . 14_545 ?
 O2 In1 C1 28.39(10) . . ?
 C1 In1 C8 139.50(14) 14_545 31_556 ?
 C1 In1 C8 139.50(14) . 32_656 ?
 C1 In1 C8 98.4(2) . 31_556 ?
 C1 In1 C8 98.4(2) 14_545 32_656 ?
 C1 In1 C1 96.5(3) 14_545 . ?
 C8 O3 In1 89.8(3) . 23_655 ?
 C1 O1 In1 93.1(3) . . ?
 C8 O4 In1 93.3(3) . 23_655 ?
 C4 C3 C2 120.0 . . ?
 C4 C3 N1 118.8(5) . . ?
 C4 C3 N1A 119.0(5) . . ?
 C2 C3 N1 119.2(5) . . ?
 C2 C3 N1A 119.8(5) . . ?
 C3 C4 H4 120.0 . . ?
 C3 C4 C5 120.0 . . ?
 C5 C4 H4 120.0 . . ?
 C4 C5 C8 118.4(3) . . ?
 C6 C5 C4 120.0 . . ?
 C6 C5 C8 121.6(3) . . ?
 C5 C6 H6 120.0 . . ?
 C5 C6 C7 120.0 . . ?
 C7 C6 H6 120.0 . . ?
 C6 C7 H7 120.0 . . ?
 C2 C7 C6 120.0 . . ?
 C2 C7 H7 120.0 . . ?
 C3 C2 C1 122.2(3) . . ?
 C7 C2 C3 120.0 . . ?
 C7 C2 C1 117.7(3) . . ?
 O3 C8 In1 61.9(3) . 23_655 ?
 O3 C8 O4 120.2(5) . . ?
 O3 C8 C5 120.1(4) . . ?
 O4 C8 In1 58.4(3) . 23_655 ?
 O4 C8 C5 119.7(4) . . ?
 C5 C8 In1 176.7(4) . 23_655 ?
 C1 O2 In1 89.9(3) . . ?
 O1 C1 In1 58.3(3) . . ?
 O1 C1 C2 120.2(4) . . ?
 C2 C1 In1 177.8(4) . . ?
 O2 C1 In1 61.7(3) . . ?
 O2 C1 O1 120.0(5) . . ?
 O2 C1 C2 119.8(4) . . ?
 C3 N1 H1 115.6 . . ?
 C9 N1 C3 128.7(10) . . ?
 C9 N1 H1 115.6 . . ?
 N1 C9 C10 116.3(11) . . ?
 O5 C9 N1 121.4(11) . . ?
 O5 C9 C10 122.3(12) . . ?
 C9 C10 H10A 109.5 . . ?
 C9 C10 H10B 109.5 . . ?
 C9 C10 H10C 109.5 . . ?
 H10A C10 H10B 109.5 . . ?
 H10A C10 H10C 109.5 . . ?
 H10B C10 H10C 109.5 . . ?
 H2A N2 H2B 109.6 . . ?
 C11 N2 H2A 109.0 . . ?
 C11 N2 H2B 110.8 . . ?
 C12 N2 H2A 97.2 . . ?
 C12 N2 H2B 106.7 . . ?
 C12 N2 C11 122.4 . . ?
 N2 C11 H11A 110.2 . . ?
 N2 C11 H11B 116.2 . . ?
 N2 C11 H11C 108.1 . . ?
 H11A C11 H11B 109.4 . . ?
 H11A C11 H11C 114.2 . . ?
 H11B C11 H11C 98.4 . . ?
 N2 C12 H12A 96.6 . . ?
 N2 C12 H12B 117.8 . . ?
 N2 C12 H12C 106.6 . . ?
 H12A C12 H12B 108.6 . . ?
 H12A C12 H12C 114.5 . . ?
 H12B C12 H12C 112.0 . . ?
 H3A N3 H3B 110.2 . . ?
 C13 N3 H3A 118.4 . . ?
 C13 N3 H3B 97.0 . . ?
 C13 N3 C14 111.7 . . ?
 C14 N3 H3A 101.3 . . ?
 C14 N3 H3B 119.2 . . ?
 N3 C13 H13A 95.9 . . ?
 N3 C13 H13B 106.3 . . ?
 N3 C13 H13C 118.0 . . ?
 H13A C13 H13B 119.4 . . ?
 H13A C13 H13C 115.0 . . ?
 H13B C13 H13C 102.7 . . ?
 N3 C14 H14A 100.3 . . ?
 N3 C14 H14B 105.6 . . ?
 N3 C14 H14C 118.4 . . ?
 H14A C14 H14B 119.7 . . ?
 H14A C14 H14C 114.9 . . ?
 H14B C14 H14C 98.7 . . ?
 C3 N1A H1A 114.4 . . ?
 C9A N1A C3 131.3(10) . . ?
 C9A N1A H1A 114.4 . . ?
 N1A C9A C10A 116.2(11) . . ?
 O5A C9A N1A 125.3(12) . . ?
 O5A C9A C10A 118.5(12) . . ?
 C9A C10A H10D 109.5 . . ?
 C9A C10A H10E 109.5 . . ?
 C9A C10A H10F 109.5 . . ?
 H10D C10A H10E 109.5 . . ?
 H10D C10A H10F 109.5 . . ?
 H10E C10A H10F 109.5 . . ?

loop_
  _geom_torsion_atom_site_label_1
  _geom_torsion_atom_site_label_2
  _geom_torsion_atom_site_label_3
  _geom_torsion_atom_site_label_4
  _geom_torsion
  _geom_torsion_site_symmetry_1
  _geom_torsion_site_symmetry_2
  _geom_torsion_site_symmetry_3
  _geom_torsion_site_symmetry_4
  _geom_torsion_publ_flag
 In1 O3 C8 O4 -1.9(7) 23_655 . . . ?
 In1 O3 C8 C5 177.0(5) 23_655 . . . ?
 In1 O1 C1 C2 -178.1(5) . . . . ?
 In1 O1 C1 O2 0.7(6) . . . . ?
 In1 O4 C8 O3 2.0(7) 23_655 . . . ?
 In1 O4 C8 C5 -176.9(5) 23_655 . . . ?
 In1 O2 C1 O1 -0.6(6) . . . . ?
 In1 O2 C1 C2 178.1(5) . . . . ?
 C3 C4 C5 C6 0.0 . . . . ?
 C3 C4 C5 C8 -179.0(5) . . . . ?
 C3 C2 C1 O1 6.9(8) . . . . ?
 C3 C2 C1 O2 -171.9(5) . . . . ?
 C3 N1 C9 O5 20(2) . . . . ?
 C3 N1 C9 C10 -159.5(14) . . . . ?
 C3 N1A C9A O5A -14(3) . . . . ?
 C3 N1A C9A C10A 168.0(14) . . . . ?
 C4 C3 C2 C7 0.0 . . . . ?
 C4 C3 C2 C1 177.3(5) . . . . ?
 C4 C3 N1 C9 -26.4(16) . . . . ?
 C4 C3 N1A C9A 4.0(18) . . . . ?
 C4 C5 C6 C7 0.0 . . . . ?
 C4 C5 C8 O3 176.7(5) . . . . ?
 C4 C5 C8 O4 -4.5(8) . . . . ?
 C5 C6 C7 C2 0.0 . . . . ?
 C6 C5 C8 O3 -2.3(9) . . . . ?
 C6 C5 C8 O4 176.6(6) . . . . ?
 C6 C7 C2 C3 0.0 . . . . ?
 C6 C7 C2 C1 -177.4(5) . . . . ?
 C7 C2 C1 O1 -175.7(5) . . . . ?
 C7 C2 C1 O2 5.5(8) . . . . ?
 C2 C3 C4 C5 0.0 . . . . ?
 C2 C3 N1 C9 169.8(11) . . . . ?
 C2 C3 N1A C9A 171.4(13) . . . . ?
 C8 C5 C6 C7 178.9(5) . . . . ?
 N1 C3 C4 C5 -163.7(8) . . . . ?
 N1 C3 C2 C7 163.6(8) . . . . ?
 N1 C3 C2 C1 -19.1(8) . . . . ?
 N1A C3 C4 C5 167.4(8) . . . . ?
 N1A C3 C2 C7 -167.2(8) . . . . ?
 N1A C3 C2 C1 10.1(8) . . . . ?

loop_
  _diffrn_refln_index_h
  _diffrn_refln_index_k
  _diffrn_refln_index_l
  _diffrn_refln_intensity_net
  _diffrn_refln_intensity_u
 -3 -23 19 23.1 3.12
 0 20 6 22.45 8.78
 0 8 34 8.86 13.41
 0 6 34 39 15.2
 -1 27 25 83.39 16.41
 -5 33 -9 -2.52 8.69
 -6 -28 0 1.73 10.83
 -7 -33 11 -8.84 9.97
 -8 -26 -12 22.11 14.82
 -9 -37 15 16.22 10.31
 -9 -37 17 23.09 9.45
 -11 27 -29 -17.23 9.4
 -11 -3 -33 -9.94 17.12
 -14 10 -38 -22.23 18.51
 -16 12 -40 9.69 20.3
 1 13 21 8.64 5.12
 1 11 23 172.93 9.08
 1 1 11 5.83 2.38
 1 -1 17 354.31 12.19
 0 10 34 45.4 7.24
 0 4 34 6.12 5.22
 0 -4 30 -0.81 4.17
 -1 13 39 26.5 7.25
 -1 -3 -5 1010.08 29.87
 -1 -9 33 30.75 4.98
 -1 -13 27 71.08 4.59
 -2 28 0 -2.84 3.38
 -2 -18 26 -1.57 2.49
 -3 35 7 26.85 4.98
 -3 33 31 12.27 6.84
 -3 31 35 12.85 7.29
 -3 27 -7 100.65 4.86
 -3 -17 -3 226.99 8.87
 -4 38 6 1.56 5.2
 -4 32 -6 -19.33 3.99
 -4 -10 -14 201.41 8.96
 -4 -26 14 48.74 3.35
 -5 41 7 10.58 5.52
 -5 39 1 -8.29 4.42
 -6 42 2 -0 4.38
 -6 2 -24 94.29 6.76
 -6 -6 -22 27.22 5
 -6 -26 -4 21.34 4.92
 -7 -29 -3 39.31 5.18
 -7 -33 21 -3.04 2.83
 -8 44 -4 -1.65 4.08
 -8 -18 -20 -1.74 5.62
 -9 -5 -29 37.16 6.43
 -10 -12 -28 2.44 6.6
 -11 -9 -31 3.39 7.78
 -11 -17 -27 20.06 7.13
 -12 24 -32 5.87 4.61
 -12 18 -34 -2.5 5.47
 -13 25 -33 -8.81 4.82
 -13 -19 -29 6.33 7.63
 -14 8 -38 0.26 7.67
 -14 6 -38 -0.45 7.79
 -14 4 -38 5.05 8.12
 -15 21 -37 3.51 6.39
 -15 11 -39 15.82 7.48
 -15 3 -39 1.93 8.4
 -15 -17 -33 -1.88 7.82
 -16 2 -40 6.81 8.94
 -16 -8 -38 -5.44 7.89
 -17 3 -41 -6.15 9.14
 -19 -7 -41 -2.61 8.32
 1 13 11 -0.67 3.8
 1 9 25 255.23 11.64
 1 7 25 316.1 12.96
 1 5 25 198.95 9.84
 1 3 9 2.11 2.82
 1 -1 15 248.57 9.05
 1 -1 19 570.29 18.93
 0 22 24 -5.32 6.6
 0 18 30 43.97 7.92
 0 2 34 129.73 9.46
 0 -2 32 -1.57 6.01
 0 -10 16 1.05 2.03
 -1 29 15 29.91 6.62
 -1 29 17 38.49 7.32
 -1 27 7 129.54 7.37
 -1 25 3 72.02 5.34
 -1 23 33 8.23 7.5
 -1 21 35 29.72 8.09
 -1 3 -7 198.55 6.3
 -1 -15 21 -1.36 2
 -2 30 30 0.68 7.48
 -2 26 36 -6.85 8.31
 -2 24 38 4.2 8.24
 -2 20 -8 -0.76 1.92
 -3 35 27 10.96 7.5
 -3 1 -15 1245.06 37.63
 -3 -5 -13 638.11 20.57
 -3 -23 15 42.96 2.54
 -4 -6 -16 16.58 4.94
 -4 -20 -4 147.72 7.33
 -5 -27 5 89.56 5.74
 -6 -16 -16 4.6 5.35
 -6 -22 -10 0.04 4.69
 -7 -9 -23 46.7 6.74
 -8 0 -28 46.15 7.39
 -8 -34 6 -3.93 4.9
 -9 -17 -23 11.57 6.88
 -9 -31 -7 29.3 6.8
 -9 -33 -3 3.74 5.49
 -9 -35 3 12.49 6
 -10 32 -24 0.37 2.01
 -10 2 -32 66.99 8.77
 -10 -30 -12 48.37 6.96
 -12 28 -30 1.81 4.44
 -12 -4 -34 2.1 8.33
 -12 -18 -28 -1.25 7.61
 -13 29 -31 -1.62 4.04
 -13 19 -35 16 6.87
 -14 20 -36 -0.88 6.83
 -14 -12 -34 12.89 8.91
 -14 -16 -32 5.84 8.36
 -15 9 -39 1.52 8.51
 -15 7 -39 -2.66 9.39
 -15 5 -39 1.68 9.28
 -15 -7 -37 4.17 9.14
 -16 10 -40 1.96 8.65
 -16 4 -40 1.31 8.78
 -17 9 -41 -4.7 9.2
 -17 7 -41 -0.75 10.26
 -17 5 -41 -2.95 9.42
 -17 -7 -39 -0.93 11.11
 -17 -13 -37 4.77 9.33
 -17 -17 -35 -0.27 8.98
 1 15 15 433.01 15.87
 1 15 19 152.27 9.73
 1 13 23 49.11 6.94
 1 11 9 182.06 7.8
 1 3 25 235.35 10.86
 1 1 23 125.93 7.29
 0 20 28 11.17 7.88
 0 16 32 38.06 7.82
 0 12 34 -1.68 7.92
 0 -10 18 174.39 6.43
 -1 29 13 26.11 6.72
 -1 29 19 13.49 6.57
 -1 27 27 57.79 8.97
 -1 25 31 -0.43 8.41
 -1 19 37 40.35 9.28
 -1 15 39 24.41 9.46
 -1 -11 31 4.81 4.51
 -2 32 8 4.14 6.15
 -2 32 26 6.99 7.85
 -2 28 34 15.05 8.97
 -2 22 40 14.13 9.82
 -3 33 1 6.09 5.23
 -4 -26 16 0.16 2.51
 -5 -13 -15 100.65 7.5
 -5 -21 -7 112.31 7.77
 -6 4 -24 0.47 5.02
 -6 -20 -12 3.66 6.17
 -7 39 -9 3.1 3.98
 -7 -33 13 5.91 4.12
 -8 42 -8 -1.03 4.09
 -8 -20 -18 0.47 6.72
 -8 -22 -16 -2.96 7.94
 -8 -24 -14 0.55 6.46
 -9 -27 -13 8.23 7.61
 -10 10 -32 76.51 8.58
 -10 4 -32 2.73 7.92
 -11 15 -33 11.92 5.95
 -11 -1 -33 3.54 8.99
 -11 -13 -29 26.75 9.1
 -11 -31 -13 9.25 7.06
 -12 -10 -32 0.98 8.7
 -12 -14 -30 39.26 9.97
 -13 -5 -35 7.21 9.13
 -13 -11 -33 6.21 9.6
 -13 -15 -31 -5.12 9.2
 -14 -6 -36 2.38 9.95
 -14 -22 -28 5.4 9.07
 -16 8 -40 -3.14 10.55
 -16 6 -40 2.24 9.96
 -18 -6 -40 -0.87 12.57
 -18 -12 -38 13.37 11.08
 1 15 13 172.5 8.79
 1 15 21 -1.96 6.85
 1 11 25 142.74 9.73
 1 -1 13 101.85 4.99
 1 -1 21 5.1 4.78
 0 24 14 -0.86 6.12
 0 24 16 0.52 6.84
 0 24 18 -4.62 7.04
 0 22 8 0.7 5.05
 0 22 26 -0.79 8.4
 0 14 0 -1.08 2.89
 -1 29 21 4.42 7.99
 -3 37 15 10.25 7.72
 -3 37 17 14.04 8.18
 -3 37 19 -2.39 8.63
 -3 35 5 59.78 7.18
 -3 29 39 3.79 10.21
 -3 27 41 -5.38 10.25
 -3 25 -9 54.47 3.49
 -3 -11 -9 98.26 6.26
 -3 -23 17 135.04 4.7
 -4 -22 0 1.24 4.19
 -5 13 -21 2.82 3.64
 -5 1 -21 4.74 5.19
 -6 8 -24 12.32 5.2
 -6 6 -24 118.4 7.73
 -6 -18 -14 -0.73 6.54
 -7 17 -25 45.16 4.95
 -7 -3 -25 72.19 8.08
 -7 -31 3 18.47 5.78
 -9 -3 -29 22.7 8.9
 -9 -9 -27 42.29 9.04
 -10 20 -30 11.56 6.04
 -10 8 -32 10.37 7.83
 -10 6 -32 64.18 9.14
 -10 -6 -30 1.22 8.58
 -10 -18 -24 54.94 9.77
 -10 -32 -8 4.54 7.46
 -10 -34 -4 6.28 7.32
 -13 -21 -27 5.6 10.22
 -16 -6 -38 5.9 12.37
 -16 -12 -36 6.34 11.27
 -19 -5 -41 11.27 12.25
 -19 -11 -39 -1.74 13.31
 1 7 27 335.85 14.49
 0 24 22 0 7.51
 0 14 34 60.09 9.92
 0 0 34 0.22 8.28
 0 -8 26 -1.94 4.63
 0 -10 14 162.87 5.58
 0 -10 20 -0.66 3.12
 -1 29 11 -2.57 7.45
 -1 17 39 16.08 10.09
 -2 30 32 28.57 10.82
 -2 -2 -10 2.25 3.76
 -2 -6 -8 1941.83 57.36
 -3 37 13 13.66 7.62
 -3 37 21 0.92 8.15
 -3 -15 -5 179.39 8.18
 -4 40 14 -1.32 7.87
 -4 -12 -12 433.14 15.72
 -5 35 -7 11.37 4.41
 -6 34 -12 24.17 3.51
 -6 -30 8 71.12 5.89
 -7 -15 -19 87.03 8.57
 -7 -25 -9 8 6.64
 -7 -33 15 7.06 4.37
 -7 -33 17 10.58 4.28
 -7 -33 19 0.59 3.55
 -8 2 -28 0.96 7.84
 -8 -6 -26 -3.02 8.07
 -8 -28 -8 59.88 8.21
 -9 23 -27 8.75 4.76
 -9 17 -29 10.79 5.83
 -9 -13 -25 71.64 9.94
 -9 -25 -15 33.8 8.99
 -10 -28 -14 13.22 7.82
 -11 -19 -25 13.99 9.22
 -11 -33 -9 4.74 7.99
 -12 -2 -34 15.33 10.48
 -12 -20 -26 2.27 9.61
 -14 -24 -26 1.47 9.67
 -15 -19 -31 -8.95 10.19
 -16 -16 -34 -0.08 11.71
 1 15 11 31.06 5.79
 1 15 23 44.03 7.53
 1 13 9 33.21 4.96
 1 13 25 54.05 7.85
 1 9 7 428.02 14.33
 1 9 27 198.88 11.49
 1 7 7 6000.3 173.76
 1 5 27 310.9 13.87
 1 1 25 131.98 8.42
 0 24 12 178.53 9.96
 0 20 30 -1.99 8.85
 0 18 32 2.85 8.86
 0 10 36 -3.43 9.49
 0 8 36 -1.67 8.28
 0 6 36 -2.86 8.24
 -1 27 5 257.35 11.31
 -1 27 29 11.91 9.15
 -1 23 35 13.83 9.75
 -2 34 16 4.72 8.07
 -2 34 18 6.94 8.36
 -2 34 20 53.64 9.51
 -2 32 6 3.12 6.76
 -2 32 28 -2.73 9.27
 -2 30 2 4.77 5.83
 -2 26 38 -0.18 10.75
 -3 37 23 4.55 8.85
 -3 -13 -7 200.07 8.69
 -3 -19 1 49.54 5.05
 -4 40 12 20.54 7.94
 -4 38 4 -1.49 6.83
 -4 -18 -6 27.67 6.05
 -5 -15 -13 33.27 6.65
 -6 32 -14 8.08 2.45
 -6 -4 -22 471.6 17.97
 -8 -14 -22 177.46 11.35
 -8 -30 -4 -0.82 7.24
 -8 -34 8 -1.57 6
 -9 41 -13 6.78 3.95
 -9 -21 -19 27.2 8.39
 -9 -23 -17 16.57 8.44
 -10 -20 -22 84.64 10.07
 -10 -36 2 18.39 7.46
 -11 13 -33 4.07 8.5
 -11 1 -33 9.08 9.11
 -11 -7 -31 7.08 9.44
 -11 -29 -15 15.07 8.46
 -12 16 -34 14.99 7.75
 -12 -30 -16 -1.03 8.23
 -13 35 -27 2.73 3.2
 -13 -23 -25 6.43 11.26
 -14 -4 -36 0.43 11.3
 -15 -5 -37 11.68 11.69
 -17 -5 -39 -3.96 13.18
 -17 -11 -37 0.93 11.36
 -18 -4 -40 -1.09 13.21
 -19 -3 -41 -3.98 13.98
 1 17 15 671.35 22.82
 1 17 17 816.23 27.3
 1 11 27 89.72 8.77
 1 5 7 2173.21 63.7
 1 3 27 117.65 8.84
 1 -1 23 111.75 7.3
 0 24 24 60.94 8.96
 0 22 28 -2.67 8.54
 0 20 4 120.52 6.95
 0 16 34 -2 8.63
 0 4 36 -0.52 8.27
 0 -4 32 216.05 11.46
 0 -6 30 242.93 11.44
 -1 29 25 36.81 9.49
 -1 25 33 2.25 9.14
 -1 21 37 20.82 10.21
 -1 17 -5 217.92 7.52
 -2 34 14 -1.4 7.52
 -2 34 22 1.66 8.92
 -2 28 36 0.7 9.59
 -2 24 40 -1.24 10.43
 -3 37 11 2.52 7.75
 -3 3 -15 1038.06 31.64
 -4 34 -4 2.39 4.94
 -4 2 -18 614.94 20.3
 -5 3 -21 2.05 5.45
 -5 -9 -17 248.56 11.44
 -5 -17 -11 18.95 6.1
 -6 42 0 17.2 6.8
 -6 40 -4 3.24 5.96
 -6 -24 -6 7.07 5.94
 -8 36 -16 0.23 2.58
 -8 20 -26 -2.65 5.06
 -8 10 -28 -0.39 7
 -8 4 -28 42.05 8.4
 -8 -10 -24 -0.1 8.17
 -9 -35 5 14.32 6.84
 -10 -10 -28 27.18 9.38
 -10 -14 -26 1.74 8.92
 -10 -26 -16 1.84 7.81
 -11 3 -33 2.95 9.15
 -11 -21 -23 8.08 8.67
 -12 -8 -32 57.24 10.8
 -12 -22 -24 -3.84 9.04
 -13 17 -35 15.53 9.18
 -13 -9 -33 1.28 11.16
 -13 -25 -23 0.27 9.55
 -14 -10 -34 4.54 10.49
 -14 -18 -30 5.19 10.41
 -15 19 -37 7.63 8.99
 -15 -15 -33 5.03 10.77
 -16 -4 -38 0.16 11.64
 -17 -15 -35 -5.4 11.45
 1 17 21 15.04 6.85
 1 15 25 66.97 8.08
 1 13 27 78.16 8.83
 1 1 9 15.01 3.23
 0 24 10 3.43 5.86
 0 18 2 602.76 19.38
 0 12 36 0.1 9.38
 0 2 36 2.24 8.35
 0 -2 34 117.07 10.18
 -1 29 9 14.76 7.04
 -1 19 39 14.09 9.97
 -2 34 12 44.39 7.94
 -2 32 30 21.25 9.93
 -3 -21 29 16.16 3.6
 -4 40 10 -1.79 8
 -4 -14 -10 410.44 15.03
 -4 -16 -8 146.34 8.09
 -5 39 -1 2.2 6.41
 -5 -23 -3 73.77 6.63
 -5 -25 1 13.74 5.24
 -6 -12 -18 146.74 9.74
 -7 43 -3 3.5 6.2
 -7 -1 -25 257.43 12.59
 -7 -7 -23 24.12 7.71
 -7 -17 -17 136.8 9.68
 -7 -23 -11 -1.09 6.86
 -7 -27 -5 58.93 7.91
 -7 -29 -1 5.26 6.62
 -8 8 -28 37.17 7.82
 -8 6 -28 -2.73 7.3
 -9 -1 -29 44.44 9.52
 -9 -29 -9 5.34 7.74
 -9 -33 -1 0.58 7.11
 -10 -4 -30 61.76 9.93
 -10 -22 -20 93.67 9.87
 -10 -24 -18 28.28 8.45
 -10 -38 14 -0.94 6.08
 -11 45 -13 3.89 4.23
 -11 21 -31 -0.91 7.21
 -11 11 -33 4.11 8.28
 -11 -15 -27 56.6 10.09
 -11 -27 -17 13.48 8.38
 -12 0 -34 -1.1 10.37
 -12 -16 -28 10.6 9.82
 -12 -24 -22 0.26 9.18
 -12 -28 -18 -3.68 9.51
 -13 -17 -29 5.98 10.15
 -14 18 -36 0.85 9.06
 -14 -14 -32 26.23 10.71
 -15 25 -35 4.82 8.66
 -15 -21 -29 3.45 10.29
 -16 -10 -36 5.1 11.51
 -18 -10 -38 -3.28 13.27
 -19 -1 -41 -3.87 13.25
 -19 -9 -39 6.9 13.55
 1 17 13 28.06 6.48
 1 17 23 48.22 7.85
 1 11 7 1095.6 33.31
 1 9 29 55.78 8.08
 1 7 29 65.16 8.26
 0 24 26 -2.04 7.9
 0 22 6 15.43 5.64
 0 20 32 175.35 12.61
 0 14 36 6.29 7.94
 0 -10 22 327.01 11.65
 -1 29 27 38.59 9.3
 -1 27 31 -5.88 9.25
 -1 -13 29 37.89 5.71
 -1 -15 23 43.32 3.85
 -2 30 34 -0.66 10.03
 -2 -14 0 1343.96 40.06
 -2 -18 8 191.41 6.87
 -3 37 9 9.32 7.28
 -3 11 -15 419.67 13.26
 -4 12 -18 3.52 3.81
 -4 -24 6 0 4.35
 -5 5 -21 3.36 5.61
 -5 -27 7 58.2 5.69
 -6 36 -10 25.18 4.68
 -7 -11 -21 -1.63 7.17
 -7 -19 -15 123.9 9.55
 -7 -21 -13 37.63 7.84
 -8 38 -14 2.42 3.5
 -8 -26 -10 83.65 8.82
 -9 -15 -23 35.3 9.02
 -10 -38 16 -2.12 5.98
 -10 -38 18 1.07 5.74
 -11 7 -33 3.29 8.71
 -11 5 -33 6.85 9.09
 -11 -11 -29 12.37 10.72
 -11 -25 -19 1.92 8.55
 -12 14 -34 14.35 9.28
 -12 -12 -30 -3.94 9.3
 -13 -13 -31 -1.07 9.69
 -14 -2 -36 6.99 11.25
 -15 -3 -37 14.41 11.75
 -16 18 -38 -1.11 2.04
 -16 -18 -32 0.45 10.36
 -17 -3 -39 -6.32 12.5
 -18 -2 -40 14.32 13.71
 -18 -14 -36 -0 11.75
 -20 -8 -40 0.78 14.09
 1 15 9 57.21 5.74
 1 11 29 39.33 8.07
 1 5 29 75.46 8.95
 1 1 27 172.72 9.77
 1 -1 25 134.67 8.51
 1 -3 19 74.88 5.61
 0 26 16 0.87 7.22
 0 26 18 29.29 7.54
 0 26 20 -1.75 8.19
 0 22 30 206.85 13.34
 0 18 34 89.66 10.64
 0 -8 28 149.65 8.27
 -1 31 17 26.56 7.91
 -1 31 19 6.91 7.88
 -1 25 1 22.86 5.15
 -1 23 -1 24.52 4.74
 -1 23 37 24.7 9.61
 -1 17 41 -0 9.65
 -2 34 10 -0.1 6.99
 -2 34 26 3.76 9.64
 -3 35 3 9.96 6.53
 -3 -3 -13 716.85 22.85
 -4 40 8 18.44 7.65
 -4 4 -18 13.7 4.74
 -4 -4 -16 -0.47 4.89
 -4 -8 -14 25.33 5.64
 -5 41 3 5.81 6.84
 -5 9 -21 13.49 3.66
 -5 7 -21 -0.35 5.1
 -6 18 -22 9.4 4.34
 -6 -26 -2 0.51 5.78
 -6 -30 10 4.94 5.43
 -7 -31 5 61.05 6.94
 -8 -4 -26 0.38 7.21
 -8 -34 10 38.39 6.54
 -9 -7 -27 34.26 9.6
 -9 -31 -5 21.4 8.04
 -10 -30 -10 -2.36 7.5
 -11 33 -25 1.01 2.75
 -11 -5 -31 2.19 9.31
 -11 -31 -11 -3.03 8.32
 -12 34 -26 -1.56 3.45
 -14 24 -34 -4.73 8.48
 -14 -20 -28 2.41 10.38
 -16 -2 -38 8.84 12.2
 -17 -9 -37 6.37 11.75
 1 19 17 148.02 9.31
 1 17 11 8.23 5.24
 1 17 25 63.62 8.26
 1 15 27 77.17 9.17
 1 13 29 20.3 8.89
 1 3 29 100.81 8.83
 1 -3 15 628.55 19.64
 1 -3 21 -2.36 4.68
 0 26 14 62.51 7.98
 0 16 36 2.96 9.2
 0 8 38 -6.48 9.68
 0 0 36 -0.25 8.09
 -1 31 15 34.02 7.73
 -1 31 21 5.76 9.11
 -1 29 29 26.92 9.43
 -1 25 35 23.23 10.43
 -1 21 39 12.98 10.58
 -1 11 -7 1003.12 28.97
 -1 -11 3 37.66 2.89
 -1 -11 33 12.04 6.34
 -2 32 32 0.97 9.61
 -2 28 -2 96.27 6.53
 -2 28 38 5.07 9.95
 -2 26 -4 24.7 4.7
 -2 26 40 4.96 10.66
 -2 24 42 18.53 11.17
 -3 -7 -11 9.77 4.47
 -5 37 -5 23.48 5.79
 -6 -2 -22 15.37 6.57
 -7 41 -7 5.15 5.64
 -7 15 -25 61.68 6.52
 -7 1 -25 258.39 12.27
 -9 1 -29 40.82 9.4
 -9 -11 -25 39.76 8.92
 -10 -16 -24 0.54 8.7
 -10 -34 -2 1.81 7.14
 -10 -36 4 1.42 6.84
 -12 22 -32 -1.6 7.38
 -13 23 -33 -9.25 8.81
 -13 15 -35 0.11 9.28
 -13 1 -35 6.59 10.5
 -13 -19 -27 13.39 10.2
 -14 -8 -34 16.24 10.53
 -15 29 -33 -4.92 8.02
 -15 17 -37 -2.65 8.35
 -15 -1 -37 4.71 11.06
 -15 -17 -31 -2.94 10.63
 -15 -23 -27 0.43 10
 -17 -1 -39 1.36 11.84
 -18 0 -40 0.57 13.44
 -18 -8 -38 -6 13.68
 1 19 15 561.37 20.01
 1 19 21 5.05 7.02
 1 13 7 617.47 19.89
 1 3 7 199.19 7.25
 0 24 8 542.82 19
 0 24 28 92.66 10.54
 0 10 38 8.09 9.91
 0 6 38 6.64 8.88
 -1 31 13 10.73 8.17
 -1 29 7 56.09 7.71
 -1 27 33 5.1 9.67
 -1 21 -3 144.93 6.6
 -2 34 28 6.4 9.98
 -2 32 4 -2.7 7.11
 -2 -8 -6 17.39 4.4
 -2 -18 28 25.92 4.67
 -3 37 7 27.9 7.39
 -5 19 -19 36.1 3.38
 -6 -14 -16 2.18 6.68
 -6 -22 -8 129.92 8.62
 -8 44 -6 -0.06 5.79
 -8 -18 -18 75.86 8.75
 -8 -24 -12 88.89 8.75
 -9 -27 -11 6.16 7.46
 -9 -35 7 9.31 6.72
 -10 24 -28 0 6
 -10 -2 -30 4.15 9.24
 -10 -8 -28 0.25 9.56
 -10 -32 -6 -3.44 7.43
 -11 -17 -25 47.73 9.7
 -12 12 -34 -3.26 9.32
 -12 -6 -32 11.87 10.69
 -12 -18 -26 0.73 9.16
 -13 -7 -33 3.7 10.25
 -14 16 -36 -0.94 9.24
 -14 0 -36 6.17 11.18
 -15 -13 -33 -0.49 10.45
 -17 -13 -35 1.61 11.53
 -17 -17 -33 -4.54 10.79
 -19 -7 -39 7.38 12.77
 -20 -6 -40 1.56 13.27
 1 19 23 19.92 7.31
 1 17 27 19.87 8.27
 1 9 31 4.44 7.57
 1 7 31 0.09 7.3
 1 -3 23 131.62 7.57
 0 26 12 -0.93 6.78
 0 26 24 -0.88 8.19
 0 22 32 2.01 8.6
 0 20 34 -0.73 8.82
 0 16 0 870.22 26.52
 0 12 38 -1.15 9.86
 0 4 38 0.72 8.58
 0 -4 34 -0.9 7.21
 0 -6 32 1.35 6.51
 0 -10 24 0.13 4.51
 -1 31 25 24.12 8.85
 -1 27 3 77.47 6.51
 -1 19 41 2.52 10.18
 -1 -5 -3 235.84 7.84
 -2 34 8 33.26 7.04
 -3 39 17 9.74 8.25
 -3 -21 7 90.26 5.43
 -4 36 -2 -0.35 5.63
 -4 6 -18 237.99 9.57
 -4 -20 -2 -1.69 5.47
 -5 -11 -15 106.02 8.23
 -8 -22 -14 47.31 8.64
 -8 -28 -6 -1.25 7.33
 -8 -30 -2 64.69 8.39
 -9 3 -29 21.57 8.99
 -10 -12 -26 -2.39 9.03
 -11 -33 -7 10.52 7.96
 -12 10 -34 18.07 9.49
 -12 8 -34 -0.44 9.35
 -12 6 -34 18.94 9.46
 -13 13 -35 11.43 10.5
 -13 3 -35 18.84 10.63
 -14 -12 -32 1.82 11.18
 -14 -16 -30 24.74 10.42
 -14 -22 -26 -0.01 10.77
 -16 0 -38 -3.62 12.11
 -16 -8 -36 -1.77 12.35
 -16 -20 -30 -0.91 10.6
 -17 1 -39 -4 12.95
 -18 2 -40 6.67 13.72
 1 19 13 309.32 13.16
 1 15 29 16.12 9.07
 1 11 31 1.59 8.21
 1 5 31 1.26 7.56
 1 1 29 36.92 7.25
 1 -1 27 156.94 9.07
 0 26 26 1.02 8.8
 0 24 30 -6.26 8.95
 0 18 36 7.43 9.05
 0 14 38 14.1 9.21
 0 8 -2 8.26 1.84
 -1 31 11 3.74 7.32
 -1 29 31 5.61 9.17
 -2 36 18 22.53 8.61
 -2 32 34 14.64 10.05
 -2 30 0 165.62 8.69
 -2 24 -6 5.76 4.13
 -2 -12 -2 858.09 26.18
 -3 39 15 15.2 8.11
 -3 -17 -1 135.84 6.81
 -4 40 6 -6.23 7.2
 -4 8 -18 9.19 4.05
 -4 -22 2 244.9 10.02
 -5 -21 -5 325.44 13.05
 -6 38 -8 12.53 5.26
 -6 -16 -14 77.92 7.79
 -6 -20 -10 217.85 10.65
 -6 -30 12 70.6 6.38
 -7 3 -25 70.59 7.99
 -7 -5 -23 82.93 8.27
 -7 -13 -19 38.71 7.3
 -7 -25 -7 56.8 7.25
 -8 40 -12 7.66 4.76
 -8 -8 -24 37.26 8.2
 -8 -12 -22 6.48 7.77
 -8 -20 -16 0.7 7.5
 -8 -34 12 0.97 5.91
 -9 43 -11 3.94 5.03
 -10 -18 -22 8.56 8.31
 -10 -28 -12 -0.21 7.53
 -11 -3 -31 3.06 9.75
 -11 -9 -29 7.15 9.31
 -11 -13 -27 54.85 12.22
 -11 -29 -13 18.86 8.39
 -12 -30 -14 6.51 8.11
 -13 -11 -31 -3.11 10.25
 -13 -15 -29 12.54 10.53
 -13 -21 -25 19.66 10.32
 -14 38 -26 -0.27 3.27
 -14 32 -30 1.01 6.32
 -14 14 -36 -0.6 10.12
 -14 2 -36 0.63 11.35
 -14 -24 -24 2.7 9.88
 -15 15 -37 4.93 10.2
 -15 1 -37 3.36 11.16
 -15 -7 -35 4.63 11.03
 -17 -7 -37 6.11 12.01
 -18 4 -40 -4.65 12.98
 -18 -12 -36 -9.45 11.97
 1 19 25 9.68 7.06
 1 17 9 4.86 5.19
 1 13 31 0.37 8.06
 1 3 31 1.12 6.99
 1 -3 13 96.1 4.75
 0 -2 36 3.15 8.11
 -1 31 27 31.31 9.21
 -1 27 35 12.72 10.06
 -1 25 37 11.89 10.49
 -1 23 39 8.15 10.57
 -1 -15 25 68.27 4.9
 -2 36 16 0.02 8.25
 -2 36 20 -2.57 8.39
 -2 36 22 38.76 9.19
 -2 34 30 -0.18 9.12
 -2 28 40 3.02 10.55
 -2 26 42 -3.95 10.91
 -2 0 -10 177.56 7.05
 -2 -10 -4 43.82 4.11
 -2 -16 4 1.36 3.17
 -3 39 13 2.12 8.11
 -5 -7 -17 123.15 8.26
 -6 -18 -12 235.28 11.28
 -6 -28 4 -2.76 5.64
 -7 13 -25 39.33 5.69
 -7 -31 7 41.61 6.46
 -8 34 -18 7.4 1.73
 -8 -2 -26 1.99 7.17
 -9 5 -29 24.58 8.61
 -9 -5 -27 115.31 10.59
 -9 -19 -19 4.79 7.87
 -9 -25 -13 29.66 8.24
 -10 0 -30 106.71 10.97
 -11 19 -31 2.33 7.67
 -11 -19 -23 9.67 9.08
 -12 -10 -30 40.86 11.08
 -12 -14 -28 5.09 9.49
 -12 -20 -24 11.15 9.09
 -13 11 -35 4.67 10.62
 -13 7 -35 5.27 11.47
 -13 5 -35 11.24 10.98
 -13 -29 -17 7.02 8.16
 -14 28 -32 -3.24 7.39
 -14 -6 -34 -0.37 10.99
 -14 -26 -22 1.23 9.24
 -15 3 -37 1.39 11.42
 -15 -19 -29 2.56 9.98
 -16 14 -38 10.41 11.48
 -16 2 -38 -2.8 11.74
 -16 -16 -32 14.64 11.04
 -17 13 -39 1.87 12.1
 -17 3 -39 3.91 12.31
 -18 6 -40 9.5 13.02
 -18 -6 -38 10.36 12.5
 -19 -5 -39 4.87 13.52
 -19 -11 -37 1.66 12.9
 -20 -4 -40 -0.8 13.45
 1 21 17 99.22 8.24
 1 21 21 9.32 6.71
 1 19 11 0.71 5.68
 1 17 29 18.24 8.43
 1 15 7 108.65 6.43
 1 -3 25 220.24 10.16
 0 26 10 196.43 10.42
 0 26 28 -5.87 8.96
 0 22 4 -1.52 4.89
 0 20 2 1.79 4.38
 0 16 38 1.42 9.19
 0 10 -2 108.98 4.4
 0 -8 30 -2.37 5.87
 -1 21 41 -5.47 10.5
 -2 36 14 5.01 7.99
 -2 36 24 2.01 8.65
 -2 30 38 -5.05 9.93
 -4 -10 -12 65.07 6.17
 -5 41 1 2.97 6.53
 -5 -27 9 21.68 4.92
 -6 42 -2 -2.43 6.24
 -6 0 -22 305.23 13.15
 -6 -6 -20 355.3 14.61
 -6 -10 -18 6.06 6.6
 -7 5 -25 88.08 7.72
 -7 -9 -21 1.19 6.69
 -7 -29 1 1.98 6.16
 -8 18 -26 -1.49 5.64
 -8 -32 4 16.49 6.64
 -9 11 -29 5 7.41
 -9 9 -29 13.66 7.9
 -9 7 -29 36.78 9.09
 -9 -21 -17 65.54 9.04
 -9 -23 -15 109.11 9.71
 -9 -29 -7 39.41 8.37
 -10 28 -26 -0.85 4.91
 -10 -26 -14 4.6 7.8
 -10 -36 6 3.76 6.93
 -11 25 -29 3.41 6.37
 -12 -4 -32 29.52 10.52
 -12 -28 -16 -4.51 8.61
 -13 9 -35 8.03 10.16
 -13 -5 -33 5 10.23
 -13 -23 -23 8.07 10.15
 -13 -27 -19 4.85 9.18
 -14 12 -36 0.39 10.19
 -14 4 -36 -2.28 11.1
 -15 23 -35 0.03 9.26
 -15 13 -37 4.12 10.59
 -16 4 -38 5.67 12.29
 -16 -6 -36 0.75 11.73
 -17 11 -39 0.23 12.21
 -17 5 -39 -1.12 12.45
 -20 -10 -38 0.94 12.66
 1 21 15 126 8.75
 1 21 23 15.97 7.5
 1 19 27 42.95 8.86
 1 15 31 0.16 8.71
 1 11 33 15.72 8.96
 1 9 5 326.24 11.2
 1 9 33 14.25 8.27
 1 7 33 5.8 7.85
 0 28 16 1.21 7.52
 0 28 18 -0.74 7.15
 0 28 20 44.77 8.26
 0 24 6 -2.2 5.27
 0 24 32 61.21 10.28
 0 22 34 34.42 9.39
 0 20 36 1.45 9.35
 0 -10 26 6.47 4.8
 -1 31 9 10.51 6.7
 -1 31 29 7.27 9.24
 -1 29 5 121.25 8.32
 -1 29 33 -0.12 9.59
 -1 -13 31 5.44 5.83
 -3 39 11 1.62 7.5
 -3 37 5 20.77 6.87
 -3 35 1 5.1 6.15
 -3 -9 -9 244.82 9.65
 -4 -2 -16 10.59 4.84
 -5 -13 -13 50.01 6.97
 -5 -19 -7 120.44 7.97
 -6 44 2 8.77 6.5
 -6 -24 -4 -0.01 5.64
 -7 21 -23 9 4.6
 -7 -27 -3 34.57 7.08
 -8 24 -24 9.23 4.6
 -8 -34 14 11.06 5.78
 -9 21 -27 14.43 6.15
 -9 -9 -25 36.58 8.64
 -9 -13 -23 13.29 8.42
 -9 -31 -3 36.88 8.04
 -9 -35 9 0.91 6.47
 -10 -6 -28 33.61 10.19
 -10 -24 -16 1.22 8.6
 -11 -21 -21 -4.67 8.23
 -11 -27 -15 37.13 9.37
 -12 -22 -22 37.33 9.41
 -12 -26 -18 20.56 9.98
 -13 27 -31 -1.94 6.91
 -13 -25 -21 -0.2 9.38
 -14 10 -36 -1.76 10.53
 -14 8 -36 4.76 10.81
 -14 6 -36 3.42 11.18
 -14 -18 -28 9.54 9.9
 -15 11 -37 4.56 10.93
 -15 5 -37 4.9 11.79
 -15 -11 -33 -7.86 10.76
 -15 -15 -31 -1.82 10.72
 -16 12 -38 0.71 11.53
 -16 6 -38 -5.54 12.45
 -17 9 -39 9.82 12.56
 -17 7 -39 -2.63 13.18
 -17 -11 -35 2.19 11.21
 1 21 25 70.69 9.41
 1 11 5 273.24 9.83
 1 7 5 206.02 7.79
 1 5 33 19.86 8.39
 1 1 31 6.86 6.97
 1 -1 29 40.63 6.79
 0 28 24 67.45 9.95
 0 18 38 22.72 10.12
 0 12 40 57.85 9.95
 -1 33 17 41.05 8.81
 -1 33 19 20.06 8.68
 -1 33 21 -1.1 8.53
 -2 36 12 -0.09 7.92
 -2 34 6 -0.45 6.76
 -2 -4 -8 20.98 3.9
 -3 -19 3 372.05 12.79
 -4 -18 -4 12.89 5.31
 -5 39 -3 7.39 6.32
 -5 -1 -19 132.69 8.01
 -5 -23 -1 3.6 5.66
 -6 -26 0 168.33 8.96
 -6 -30 14 1.48 4.79
 -7 9 -25 51.93 6.88
 -7 7 -25 112.43 8.2
 -7 -23 -9 18.14 6.95
 -8 -26 -8 -3.61 7.4
 -10 2 -30 2.45 9.08
 -10 -22 -18 9.67 8.26
 -10 -30 -8 31.18 8.15
 -11 -1 -31 -3.78 9.56
 -11 -23 -19 17.51 8.46
 -11 -25 -17 30.29 8.48
 -11 -31 -9 4.21 8.27
 -11 -35 -1 -0.68 7.39
 -12 26 -30 14.7 6.84
 -12 20 -32 14.47 8.41
 -12 -32 -10 -3.03 8.53
 -13 31 -29 1.34 5.85
 -13 21 -33 -0.79 8.56
 -14 22 -34 3.62 9.28
 -15 9 -37 5.5 11.16
 -15 7 -37 0.71 11.45
 -15 -5 -35 10.03 11.03
 -15 -21 -27 1.18 9.96
 -16 10 -38 4.02 11.44
 -16 8 -38 1.68 11.28
 -17 -5 -37 -2.28 12.65
 -18 -4 -38 1.51 13.2
 -19 -3 -39 -0.61 13.77
 -20 -2 -40 -3.45 13.88
 1 21 13 174.42 9.64
 1 19 29 14.1 8.67
 1 17 31 -2.56 8.5
 1 13 33 10.78 8.74
 0 28 14 -5.52 7.17
 0 26 30 77.03 10.28
 0 14 40 -2.35 9.59
 0 -10 12 16.52 1.96
 -1 33 15 29.64 8.04
 -1 33 23 7.77 8.77
 -1 27 37 13.2 10.03
 -1 25 39 7.57 10.55
 -1 23 41 1.11 10.6
 -1 -1 -5 939.04 27.69
 -1 -7 -1 256.68 8.41
 -1 -9 1 6.75 2.49
 -2 32 2 102.75 8.15
 -3 23 -11 21.4 2.44
 -3 -1 -13 255.72 9.65
 -3 -15 -3 428.74 14.63
 -4 42 10 24.49 8.34
 -4 38 0 2 6.1
 -5 43 5 7.21 7.23
 -5 -15 -11 8.95 5.78
 -5 -17 -9 43.72 6.23
 -7 43 -5 2.87 6.01
 -8 28 -22 -0.71 3.15
 -8 0 -26 -0.67 7.1
 -9 -3 -27 129.97 10.92
 -10 -14 -24 39.38 9.22
 -10 -32 -4 2.38 7.4
 -11 -7 -29 0.62 7.63
 -11 -15 -25 73.48 10.47
 -12 -2 -32 -5.35 10.19
 -12 -16 -26 0.31 9.16
 -13 -17 -27 21.53 9.46
 -14 -10 -32 21.62 11.13
 -14 -14 -30 4.74 9.95
 -16 22 -36 -13.18 6.92
 -16 -18 -30 14.59 10.96
 -18 -10 -36 0.43 11.88
 -21 -7 -39 4.69 13.35
 1 21 27 32.46 8.79
 1 15 33 6.08 8.84
 1 3 33 13.97 8.25
 1 -3 27 118 8.34
 1 -5 19 125.23 6.38
 1 -5 21 3.95 4.49
 0 28 26 -4.12 8.38
 0 26 8 1.94 5.95
 0 24 34 -0.87 9.52
 0 22 36 -0.34 9.74
 0 6 -2 294.3 8.84
 0 -6 34 56.05 8.16
 -1 31 31 -7.75 9.67
 -1 29 35 7.67 10.28
 -2 36 10 36.93 8.07
 -3 39 9 3.96 7.96
 -3 -11 -7 998.02 30.82
 -4 32 -8 51.46 5.3
 -4 -6 -14 277.1 11.14
 -4 -12 -10 5.57 4.76
 -6 40 -6 3.82 5.61
 -6 2 -22 16.7 6.51
 -7 -3 -23 72.11 8.13
 -7 -17 -15 99.32 8.42
 -7 -21 -11 3.34 6.21
 -8 42 -10 5.73 5.15
 -8 -6 -24 2.17 6.97
 -8 -34 16 0.57 5.41
 -10 4 -30 76.54 10.16
 -10 -10 -26 -6.08 8.76
 -11 29 -27 2.39 5.34
 -11 -33 -5 8.38 7.6
 -12 30 -28 -0.13 5.58
 -12 -8 -30 2.07 9.2
 -13 -3 -33 10.68 10.94
 -13 -9 -31 -3.24 10.75
 -13 -13 -29 4.34 9.96
 -14 -20 -26 -0.02 10.22
 -15 -23 -25 5.54 9.6
 -16 -4 -36 -1.22 11.48
 -18 -14 -34 -7.51 11.56
 -19 -9 -37 -7.98 13.93
 -20 -8 -38 -8.8 12.97
 1 23 17 72.77 7.71
 1 23 19 23.74 7.17
 1 19 9 33.7 5.89
 1 17 7 194.19 8.66
 1 13 5 1259.64 38
 1 9 35 24.1 8.68
 1 5 5 9175.53 264.83
 1 -5 17 127.05 5.98
 0 28 12 120.35 9.63
 0 20 38 -0.72 9.63
 0 18 0 1.83 3.78
 0 16 40 46.02 11.23
 0 12 -2 2.07 2.46
 -1 33 13 18.52 7.52
 -1 33 27 13.84 10.07
 -3 31 -5 86.11 6.23
 -3 -13 -5 636.18 20.47
 -4 34 -6 2.31 5.11
 -4 -16 -6 16.54 5.27
 -6 30 -16 0.08 1.79
 -6 -12 -16 -2.22 6.69
 -6 -30 24 8.38 3.02
 -7 -19 -13 89.25 8.11
 -7 -31 9 8.8 5.67
 -8 -10 -22 139.52 10.47
 -8 -28 -4 19.23 7.47
 -8 -30 0 -1.61 6.88
 -8 -34 18 5.11 5.28
 -8 -34 22 28.58 5.11
 -9 -15 -21 0.13 7.43
 -9 -27 -9 10.13 7.77
 -9 -33 3 9.45 6.9
 -9 -35 11 1.69 6.29
 -10 -36 8 2.98 6.73
 -11 1 -31 -0.79 9
 -11 -11 -27 36.48 9.87
 -12 -12 -28 25.25 9.77
 -16 -14 -32 2.65 11.15
 -17 -3 -37 2.92 12.15
 -18 -2 -38 1.18 13.24
 -19 -1 -39 -2.1 13.22
 -19 -13 -35 -4.07 12.33
 1 23 23 32.14 8.55
 1 21 11 60.07 7.08
 1 19 31 -0.17 8.5
 1 17 33 5.43 8.85
 1 11 35 29.85 9.85
 1 7 35 59.87 9.9
 1 1 7 1171.92 34.64
 1 -1 31 2.09 7
 0 28 28 25.71 9.46
 0 26 32 -0.3 9.33
 0 -8 32 141.02 9.15
 0 -10 28 2.18 5.03
 -1 31 7 66.77 7.49
 -1 31 33 -0.1 10.05
 -1 27 1 8.18 5.07
 -1 25 -1 25.12 4.76
 -1 -15 27 80.89 5.7
 -2 -18 30 0.99 4.87
 -3 29 -7 65.44 5.24
 -3 -5 -11 75.08 5.3
 -4 -14 -8 82.72 6.16
 -5 -9 -15 272.49 11.83
 -6 -22 -6 0.81 5.4
 -6 -28 6 8.44 5.52
 -6 -30 16 1.7 4.55
 -8 16 -26 3.2 5.99
 -8 2 -26 4.12 6.94
 -8 -16 -18 -0.73 7.13
 -8 -24 -10 0.1 6.94
 -8 -32 6 -2.41 6.15
 -8 -34 20 3.48 5.16
 -9 45 -9 2.48 5.54
 -10 12 -30 72.65 9.14
 -10 6 -30 5.92 8.32
 -10 -4 -28 4.81 8.93
 -10 -28 -10 56.43 8.6
 -11 -29 -11 2.8 8.18
 -12 0 -32 45.19 10.53
 -12 -30 -12 1.58 8.04
 -13 -19 -25 26.07 10
 -14 -22 -24 4.15 11.37
 -15 21 -35 -0.07 9.83
 -15 -3 -35 -0.05 11.42
 -15 -9 -33 -6.18 10.91
 -15 -17 -29 -0.48 10.52
 -16 -20 -28 9.5 10.49
 -17 -9 -35 -2.86 11.36
 -17 -17 -31 -4.41 11.15
 1 23 15 93.05 7.75
 1 23 25 28.37 8.81
 1 21 29 17.73 9.25
 1 13 35 26.75 9.86
 1 5 35 22.02 8.8
 1 1 33 13.62 7.54
 1 -3 29 83.73 7.53
 0 30 20 -4.81 8.22
 0 18 40 -6.94 10.32
 -1 33 11 1.5 7.31
 -1 33 29 10.29 9.12
 -1 27 39 7.95 10.42
 -1 25 41 -2.22 10.74
 -1 19 -5 388.29 12.49
 -2 38 18 0.43 8.45
 -2 38 20 23.36 9.28
 -2 34 4 16.91 6.95
 -3 37 3 20.34 6.77
 -3 33 -3 61.64 6.54
 -4 42 8 -3.49 7.44
 -5 -5 -17 388.72 14.64
 -5 -27 11 6.91 4.56
 -6 -4 -20 99.63 8.01
 -7 37 -13 0.41 4.03
 -7 -7 -21 0.29 6.62
 -7 -25 -5 77.59 7.8
 -9 -1 -27 74.76 9.22
 -9 -7 -25 49.43 9.46
 -10 10 -30 -2.41 8.05
 -10 8 -30 68.44 9.41
 -10 -16 -22 92.36 10.33
 -10 -34 2 -4.59 7.03
 -11 3 -31 -0.36 8.85
 -11 -17 -23 37.86 9.53
 -12 -18 -24 3.53 9.02
 -13 -1 -33 6.25 9.78
 -13 -29 -15 13.55 9.68
 -15 27 -33 -4.68 8.61
 -15 -13 -31 1.45 10.16
 -16 -2 -36 0.72 12.09
 -18 -8 -36 -2.93 12.01
 -19 1 -39 -2.51 14.36
 -19 -7 -37 -0.22 13.74
 -20 -6 -38 16.56 14.18
 -21 -5 -39 1.9 14.51
 2 12 20 119.32 8.63
 2 10 18 2.81 5.52
 2 10 20 162.27 9.44
 2 10 22 117.78 8.48
 2 8 18 148.02 8.39
 2 8 20 17.01 5.93
 2 8 22 253.96 11.64
 1 23 27 57.06 9.95
 1 15 35 33.61 9.3
 1 -5 25 208.06 9.73
 0 30 18 21.09 8.27
 0 30 22 156.55 11.66
 0 28 10 -1.33 6.61
 0 28 30 0.07 8.88
 0 24 36 3.8 9.89
 0 22 38 7.24 10.1
 -1 29 3 138.47 8.18
 -1 29 37 4.33 10.29
 -2 38 16 -0.73 9.01
 -2 36 8 0.55 7
 -3 39 7 12.77 7.38
 -4 30 -10 137.24 6.35
 -4 0 -16 59.45 6.44
 -4 -20 0 495.74 16.8
 -5 43 3 10.01 7.02
 -5 41 -1 -0.99 6.35
 -5 1 -19 126.25 7.57
 -6 44 0 -3.18 6.62
 -6 4 -22 456.29 16.78
 -6 -8 -18 223.26 11.08
 -7 39 -11 4.21 5.08
 -8 -18 -16 2.7 7.13
 -8 -20 -14 1.94 7.69
 -8 -22 -12 -1.13 6.68
 -9 -17 -19 34.25 8.28
 -9 -25 -11 4.22 7.25
 -9 -29 -5 61.39 9.1
 -9 -31 -1 0.65 7.77
 -11 15 -31 -6.5 5.41
 -11 -5 -29 7.5 9.12
 -13 -7 -31 9.42 10.7
 -13 -21 -23 13.29 9.75
 -14 -8 -32 0.12 11.39
 -14 -16 -28 -3.21 10.07
 -14 -24 -22 21.86 10.12
 -14 -26 -20 27.24 9.65
 -16 20 -36 -0.66 2.36
 -16 -8 -34 -5.78 12.4
 -17 -1 -37 5.46 11.93
 -18 0 -38 -3.35 12.69
 2 12 18 71.75 7.13
 2 12 22 590.71 21.29
 2 10 24 203.75 10.84
 2 8 24 37.18 6.83
 2 6 20 404.55 15.07
 2 6 22 60.86 6.82
 1 23 13 33.46 6.57
 1 21 31 -2.4 8.8
 1 19 33 31.43 9.22
 1 15 5 423.2 14.41
 1 3 35 86.91 9.66
 1 -5 15 597.45 18.63
 0 30 16 2 7.59
 0 26 34 21.65 10.17
 0 24 4 100.25 6.97
 0 22 2 303.29 11.48
 0 20 40 31.81 11.19
 -1 33 31 1.49 10.49
 -1 31 35 5.37 10.16
 -2 38 14 -0.03 7.72
 -2 2 -10 5.87 3.2
 -3 -21 9 62.64 4.68
 -4 36 -4 5.04 5.62
 -5 35 -9 9.46 4.7
 -5 -21 -3 106.48 7.27
 -6 14 -22 -0.68 4.74
 -6 -14 -14 6.14 6.65
 -6 -30 18 0.24 4.26
 -7 -1 -23 100.72 8.61
 -7 -27 -1 12.14 6.17
 -8 4 -26 -4.06 6.9
 -8 -4 -24 65.51 8.41
 -9 19 -27 16.05 6.38
 -9 -35 13 6.52 6.26
 -10 -26 -12 46.19 8.93
 -10 -36 10 16.41 6.79
 -11 5 -31 1.45 9.21
 -11 -27 -13 16.34 8.59
 -12 2 -32 4.56 9.16
 -12 -6 -30 35.21 10.63
 -12 -20 -22 -0.21 8.86
 -12 -28 -14 0.02 8.14
 -12 -32 -8 16.49 8.13
 -13 -15 -27 16.21 9.95
 -13 -27 -17 12.67 8.75
 -14 -12 -30 25.73 10.49
 -15 -1 -35 4.18 11.51
 -15 -19 -27 12.33 10.59
 -16 -16 -30 -0.42 10.75
 -18 -12 -34 1.73 11.72
 -19 3 -39 8.66 14.25
 2 14 20 829.11 27.69
 2 14 22 10 6.9
 2 12 24 5.74 6.98
 2 6 18 14.18 5.54
 2 6 24 150.93 9.46
 1 25 19 7.3 7.36
 1 25 23 10.82 8.53
 1 23 29 61.61 11.55
 1 17 35 82.93 10.44
 1 11 37 24.54 9.1
 1 9 37 32.64 9.32
 1 7 37 26.79 9.61
 0 30 14 15.25 7.33
 0 30 26 7.04 9.47
 0 28 32 53.95 10.73
 0 26 6 67.22 6.73
 -1 35 17 55.82 8.81
 -1 35 19 7.47 8.28
 -1 35 21 -2.55 8.54
 -1 35 23 14.02 8.74
 -1 23 -3 95.96 5.75
 -1 7 -7 6282.05 180.92
 -2 30 -2 4.18 5.16
 -2 -18 10 9.56 2.7
 -3 41 13 2.82 8.29
 -3 35 -1 3.17 5.71
 -4 40 2 4 6.64
 -5 -25 5 93.27 6.34
 -6 42 -4 3.14 6
 -6 6 -22 11.42 5.59
 -6 -20 -8 11.16 5.97
 -6 -30 20 50.65 4.71
 -6 -30 22 2.41 3.6
 -8 14 -26 -2.67 6.3
 -9 -19 -17 69.58 8.79
 -9 -23 -13 19.04 7.44
 -10 -8 -26 4.81 8.81
 -10 -12 -24 1.75 8.53
 -10 -30 -6 -4.21 7.53
 -10 -32 -2 33.17 7.78
 -11 -13 -25 13.84 9.46
 -11 -19 -21 2.4 8.28
 -11 -31 -7 10.81 8.56
 -12 -14 -26 4.51 9.31
 -13 37 -25 4.44 4.06
 -13 1 -33 8.65 10.66
 -13 -11 -29 13.12 10.17
 -13 -23 -21 -3.19 9.27
 -14 26 -32 5.87 8.08
 -14 0 -34 4.65 11.26
 -15 31 -31 -1.32 7.34
 -15 19 -35 -6.83 6.91
 -16 0 -36 1.5 11.81
 -16 -12 -32 0.56 10.59
 -17 1 -37 -2.93 12.27
 -17 -7 -35 11.42 11.97
 -17 -19 -29 -0.93 10.07
 -18 2 -38 3.02 13.38
 -19 -11 -35 6.88 12.32
 2 14 24 66.83 7.92
 2 12 26 -3.52 6.74
 2 10 26 -3.13 6.8
 2 8 26 -0.03 6.72
 2 6 16 40.97 5.36
 2 4 20 22.44 5.78
 1 25 17 31.8 7.32
 1 25 25 50.77 9.45
 1 21 9 14.28 5.63
 1 19 7 159.56 8.28
 1 13 37 34 9.84
 1 5 37 67.6 9.74
 1 -1 33 18.11 7.98
 1 -5 27 307.89 12.58
 0 30 28 3.62 8.58
 0 24 38 1.54 10.5
 0 14 -2 294.96 9.76
 -1 33 9 5.48 6.91
 -1 31 5 48.67 7.1
 -1 29 39 3.56 10.58
 -1 27 41 0.26 10.74
 -2 -14 2 4.79 3.17
 -3 1 -13 262.33 9.72
 -4 -8 -12 532.43 17.96
 -4 -24 10 9.94 3.92
 -5 37 -7 9.94 5.14
 -5 33 -11 -1.47 4.49
 -5 17 -19 25.11 3.94
 -6 -16 -12 3.98 5.93
 -6 -24 -2 117.51 7.7
 -6 -26 2 0.36 5.29
 -7 45 -3 2.72 6.38
 -7 -13 -17 207.88 11.01
 -7 -31 11 1.2 5.42
 -8 44 -8 4.49 5.58
 -8 6 -26 1.78 6.77
 -8 -26 -6 8.29 6.65
 -9 1 -27 73.62 9.14
 -9 -21 -15 36.59 7.94
 -9 -33 5 25.53 7.02
 -10 -2 -28 42.38 9.82
 -10 -20 -18 49.07 9.25
 -10 -24 -14 16.95 7.92
 -11 23 -29 3.69 6.98
 -11 11 -31 7.99 8.35
 -11 9 -31 -0.62 8.49
 -11 7 -31 4.52 8.63
 -11 -9 -27 42.09 9.52
 -11 -25 -15 54.78 9.05
 -11 -33 -3 3.2 7.89
 -12 16 -32 3.28 5.63
 -12 4 -32 28.06 9.71
 -12 -10 -28 -1.49 9.06
 -12 -24 -18 0.6 8.53
 -12 -26 -16 1.14 9.16
 -15 -7 -33 6.78 12.08
 -18 -6 -36 -3.4 12.17
 -19 5 -39 -1.16 13.83
 -19 -5 -37 -0.88 12.87
 -20 -4 -38 3.69 14.23
 -20 -10 -36 -2.22 13.05
 2 16 20 7.71 6.91
 2 16 22 185.85 10.72
 2 14 16 1.44 5.16
 2 14 26 -0.52 7.19
 2 10 14 18.03 5.15
 2 6 26 1.86 6.3
 2 4 18 308.35 12.06
 2 4 22 619.2 21.23
 1 25 15 74.95 8.23
 1 23 11 7.48 6.42
 1 21 33 4.33 9.12
 1 19 35 38.85 10.03
 1 15 37 100.92 11.12
 1 1 35 82.17 9.6
 1 -3 31 7.85 6.65
 0 26 36 -0 9.85
 0 22 40 0.7 10.02
 0 -10 30 217.22 10.31
 -1 35 15 40.36 8.32
 -1 35 27 10.84 8.95
 -1 -15 29 11.47 5.1
 -2 38 12 32.82 8.06
 -2 32 0 -0.98 5.83
 -2 -6 -6 50.95 4.3
 -3 41 11 1.23 7.75
 -5 -11 -13 74.03 6.91
 -5 -23 1 0.22 4.76
 -6 12 -22 213.04 9.49
 -6 8 -22 208.18 9.77
 -7 41 -9 0.41 5.1
 -7 35 -15 9.11 3.31
 -7 -23 -7 57.78 7.32
 -8 12 -26 -4.8 4.2
 -8 8 -26 3.05 6.71
 -8 -8 -22 -1.18 6.8
 -9 25 -25 2.48 5.12
 -9 -35 15 3.3 5.84
 -10 -22 -16 5.39 7.73
 -11 -23 -17 53.42 8.97
 -12 24 -30 3.8 7.1
 -13 25 -31 1.63 7.57
 -13 17 -33 -6.01 5.74
 -14 2 -34 -0.85 10.58
 -14 -6 -32 29.81 10.96
 -14 -18 -26 -2.97 10.07
 -15 1 -35 2.81 11.37
 -15 -15 -29 1.66 10.33
 -15 -21 -25 8.83 10.34
 -16 18 -36 1.86 5.2
 -16 2 -36 9.76 11.34
 -17 17 -37 12.96 9.91
 -18 4 -38 5.03 14.09
 2 16 24 0.36 6.69
 2 12 14 273.34 11.21
 2 12 28 1.94 7.13
 2 10 28 83.46 8.84
 2 8 28 2.45 7.72
 2 4 24 0.22 6.23
 1 25 27 144.23 11.72
 1 23 31 -2.06 9.33
 0 30 12 -0.77 7.17
 0 30 30 33.98 9.84
 0 28 8 96.85 8.02
 0 28 34 -1.33 9.47
 -2 36 6 -0.21 6.49
 -3 39 5 18.34 7.25
 -3 -17 1 125.69 6.3
 -4 38 -2 38.49 6.54
 -4 -4 -14 -0.13 4.58
 -5 3 -19 142.62 8
 -6 -2 -20 572.74 20.2
 -7 19 -23 14.16 5.12
 -7 1 -23 84.3 7.78
 -8 10 -26 -2.29 6.63
 -8 -32 8 26.05 6.48
 -9 -5 -25 72.41 8.88
 -9 -13 -21 -4.14 7.73
 -10 -34 4 7.35 7.21
 -10 -36 12 2.74 6.39
 -11 -3 -29 25.02 11.71
 -12 14 -32 1.48 8.79
 -12 6 -32 5.16 9.13
 -12 -4 -30 0.21 9.86
 -13 -5 -31 -3.48 9.69
 -13 -17 -25 8.25 9.81
 -15 -11 -31 3.4 10.72
 -16 -6 -34 13.01 12.55
 -16 -18 -28 -11.65 10.89
 -17 3 -37 1.2 12
 -18 6 -38 -0.32 12.75
 2 16 16 1.5 6.07
 2 16 26 4.15 7.67
 2 14 28 47.14 8.47
 2 6 28 176.83 11.03
 2 4 26 2.99 6.42
 1 25 29 28.75 9.59
 1 17 5 208.97 8.68
 1 17 37 55.61 10.68
 1 11 39 17.56 10.44
 1 9 39 13.33 9.92
 1 3 5 891.13 26.52
 1 3 37 40.18 9.37
 0 32 20 149.46 11.46
 0 32 22 1.39 8.53
 0 20 0 1140.9 34.62
 -1 35 13 8.56 7.52
 -3 27 -9 17.29 3.62
 -3 -7 -9 446.71 15
 -5 -19 -5 177.18 8.89
 -5 -27 13 52.46 5.08
 -6 -28 8 1.79 5.23
 -7 25 -21 0.15 3.86
 -7 -5 -21 2.55 6.68
 -7 -15 -15 137.27 9.33
 -8 -28 -2 3.92 6.51
 -9 -27 -7 25.01 7.43
 -11 -35 3 -1.11 7.39
 -12 12 -32 28.92 9.67
 -12 -30 -10 48.13 9.06
 -13 15 -33 13.51 9.56
 -14 -14 -28 3.86 10.29
 -14 -20 -24 3.42 10.2
 -15 17 -35 13.82 10.56
 -15 3 -35 4.96 11.61
 -15 -23 -23 13 10.19
 -16 4 -36 0.75 11.24
 -17 15 -37 9.29 12.17
 -17 5 -37 5.1 12.14
 -17 -5 -35 6.73 11.82
 -18 12 -38 0.07 13.3
 -18 10 -38 -9.74 13.65
 -18 8 -38 -6.27 13.17
 -18 -10 -34 -1.93 11.75
 -20 -2 -38 2.56 14.33
 -21 -7 -37 0 14.47
 2 18 20 336.5 14.26
 2 18 22 23.18 6.94
 2 18 24 78.3 8.21
 2 14 14 27.75 5.81
 2 10 30 12.74 7.53
 2 4 16 4.23 4.88
 2 2 22 5.8 5.56
 1 27 21 -2.18 8.49
 1 25 13 72.76 7.71
 1 23 33 13.56 9.7
 1 21 35 24.29 9.42
 1 13 39 40.51 10.32
 1 7 39 17.11 8.64
 1 -5 29 66.1 7.02
 0 32 18 -0.14 7.99
 0 30 32 -2.18 10.39
 0 26 38 -1.71 10.38
 0 24 40 5.45 10.94
 0 -12 20 543.73 17.08
 0 -12 22 0.41 3.96
 -2 38 10 3.35 7.45
 -2 34 2 7.84 6.67
 -4 -18 -2 971.43 30.28
 -5 39 -5 13.79 5.9
 -5 -13 -11 19.05 5.78
 -6 -10 -16 4.29 7.11
 -7 -21 -9 20.45 6.26
 -7 -29 5 55.07 6.76
 -8 -2 -24 35.68 7.63
 -8 -14 -18 106.03 8.72
 -9 17 -27 45.61 7.32
 -9 3 -27 118.46 9.98
 -9 -9 -23 23.42 7.86
 -9 -35 17 6.01 5.69
 -10 0 -28 -2.48 8.2
 -10 -14 -22 -2.99 8.4
 -10 -28 -8 3.06 7.59
 -11 -15 -23 10.86 8.54
 -11 -29 -9 4.94 8.02
 -12 -16 -24 43.63 9.74
 -14 34 -28 3.49 6.09
 -14 30 -30 3.46 7.24
 -14 16 -34 -3.67 9.85
 -14 4 -34 10.78 11.53
 -14 -10 -30 -0.2 10.07
 -16 16 -36 -0.12 11.34
 -16 -10 -32 -3.53 12.1
 -17 7 -37 2.52 12.1
 -18 -4 -36 -10.99 13.11
 -19 -3 -37 -0.97 13.5
 -19 -9 -35 4.33 12.1
 -20 -8 -36 -0.32 13.02
 2 16 28 2.15 7.63
 2 14 30 -0.47 8.77
 2 12 30 149.01 11.51
 2 8 30 221.67 12.4
 2 4 28 2.48 6.53
 2 2 20 1311.21 40.35
 2 2 24 164.04 9.32
 1 27 19 18.5 7.82
 1 27 25 123.22 10.92
 1 19 37 40.5 10.42
 1 15 39 26.28 10.05
 1 1 37 71.96 9.66
 1 -1 35 83.38 9.2
 1 -3 33 21.86 7.46
 0 32 16 -0.93 7.88
 0 32 26 0.26 9.51
 0 30 10 105.03 8.51
 0 28 36 -1.76 9.7
 0 22 42 13.85 10.92
 0 -12 24 125.2 6.43
 -1 33 7 19.53 6.84
 -3 41 9 3.6 7.53
 -4 18 -16 5.03 2.72
 -5 43 1 2.04 6.62
 -5 -7 -15 549.39 18.97
 -5 -17 -7 148.91 8.41
 -7 -17 -13 41.5 6.94
 -7 -19 -11 1.23 6.72
 -7 -31 13 7.24 5.26
 -8 22 -24 -2.5 5.14
 -8 -24 -8 64.52 7.81
 -9 -29 -3 15.43 7.46
 -9 -31 1 0.13 7.3
 -10 -6 -26 1.33 9.03
 -13 13 -33 -3.66 9.64
 -13 7 -33 6.4 9.79
 -13 -9 -29 14.86 9.83
 -13 -13 -27 33.07 9.79
 -13 -19 -23 1.09 9.29
 -13 -29 -13 4.74 8.34
 -14 6 -34 0.01 11.46
 -14 -4 -32 -0.09 10.77
 -14 -22 -22 0.43 9.95
 -15 25 -33 5.36 9.21
 -15 15 -35 1.99 10.4
 -15 5 -35 5.85 11.2
 -15 -17 -27 -1 10.31
 -16 14 -36 -0.79 11.1
 -16 6 -36 -1.75 11.33
 -16 -14 -30 3.74 10.81
 -16 -20 -26 5.32 10.38
 -17 13 -37 3.52 12.25
 -17 11 -37 0.37 11.89
 -17 9 -37 1.58 12.06
 -19 -13 -33 1.07 11.77
 -20 0 -38 0.22 14.03
 2 18 26 1.91 7.73
 2 16 14 131.73 8.13
 2 12 12 196.53 8.91
 2 10 12 1573.92 47.59
 2 6 30 -3.19 7.21
 2 2 18 31.75 4.97
 1 27 17 19.4 7.41
 1 27 27 61.41 9.88
 1 25 31 3.26 9.32
 1 23 9 52.73 6.47
 1 21 7 195.21 9.43
 1 11 3 38.95 3.77
 1 9 3 418.51 13.43
 1 -5 13 462.45 14.53
 0 32 28 18.25 9.41
 0 -10 32 -1.23 6.05
 -1 37 21 2.96 9.04
 -1 37 23 6.1 9.1
 -1 35 11 -1.75 7.47
 -2 40 16 -5.26 8.28
 -2 -2 -8 406.12 13.14
 -3 -3 -11 18.66 3.94
 -4 42 4 0.39 7.01
 -4 -10 -10 947.85 29.7
 -5 5 -19 21.49 5.39
 -5 -15 -9 72.19 6.56
 -6 44 -2 5.95 6.33
 -6 -22 -4 44.66 6.42
 -7 43 -7 4.44 5.68
 -7 -25 -3 91.33 7.49
 -9 5 -27 104.41 9.49
 -9 -33 7 14.05 6.61
 -9 -35 19 2.45 5.5
 -10 -10 -24 11.58 8.63
 -10 -36 14 8.84 6.26
 -11 -1 -29 13.31 9.53
 -11 -7 -27 31.58 10.09
 -11 -11 -25 33.71 9.51
 -12 36 -24 0 4.03
 -12 -2 -30 36.67 9.78
 -12 -8 -28 5.81 9.26
 -12 -12 -26 1.6 9.2
 -12 -32 -6 2.52 8.53
 -13 11 -33 -2.42 9.7
 -13 9 -33 3.38 10.48
 -13 -3 -31 0.07 10.28
 -14 40 -24 -0.16 3.74
 -14 14 -34 -9.87 10.68
 -14 8 -34 2.7 10.39
 -14 -24 -20 7.49 9.15
 -15 13 -35 4.94 10.77
 -15 7 -35 4.35 10.96
 -16 12 -36 -4.05 12.02
 -16 10 -36 -0.39 11.99
 -16 8 -36 4.13 11.55
 -16 -4 -34 -4.56 12.16
 -17 -9 -33 4.54 11.94
 -17 -17 -29 -3.19 10.9
 2 18 16 24.83 7.3
 2 18 28 30.28 8.78
 2 16 30 78.85 9.6
 2 12 32 3.35 8.42
 2 10 32 207.22 12.4
 2 8 12 10.97 4.55
 2 2 26 0.5 5.74
 1 23 35 27.5 9.95
 1 21 37 38.07 10.6
 1 17 39 21.33 10.54
 1 -7 21 5.65 4.36
 1 -7 23 27.6 5.03
 0 32 14 2.05 7.83
 0 30 34 15.78 9.88
 0 26 4 4.02 5.31
 0 16 -2 1.3 3.07
 0 -12 18 0.51 2.97
 -1 37 19 16.61 8.62
 -1 29 1 8.78 5.17
 -1 27 -1 4.89 4.59
 -1 13 -7 533.61 15.67
 -4 40 0 38.95 7.06
 -7 3 -23 75.48 7.6
 -7 -27 1 13.87 5.96
 -8 46 -6 0.89 5.97
 -8 -16 -16 12.05 6.69
 -9 15 -27 42.24 7.28
 -9 -25 -9 3.51 7.44
 -9 -35 21 1.71 5.23
 -10 26 -26 2.28 5.81
 -10 2 -28 32.02 8.83
 -10 -30 -4 5.08 7.84
 -10 -32 0 7.28 7.1
 -11 -31 -5 38.31 8.49
 -11 -33 -1 2.67 7.33
 -12 -18 -22 75.84 10.24
 -12 -28 -12 45.23 9.23
 -13 -21 -21 0.04 9.06
 -13 -27 -15 1 8.46
 -14 24 -32 1.13 8.61
 -14 12 -34 6.33 11.55
 -14 10 -34 -2.18 10.7
 -15 11 -35 6.1 11.01
 -15 9 -35 2.92 10.8
 -15 -9 -31 6.2 10.62
 -15 -13 -29 1.69 10.39
 -17 -3 -35 5.43 12.48
 -17 -13 -31 2.84 11.17
 -18 -2 -36 11.01 12.55
 -19 -1 -37 -3.54 13.34
 -21 -5 -37 -7.94 13.57
 2 20 18 111.84 8.51
 2 20 24 3.27 7.8
 2 20 26 3.34 8.06
 2 14 12 411.55 14.97
 2 14 32 122.2 10.76
 2 8 32 10 8.28
 2 4 30 256.92 12.59
 1 27 15 65.1 8.34
 1 27 29 19.98 9.11
 1 25 11 -1.13 6.54
 1 25 33 7.97 9.24
 1 19 5 411.7 14.63
 1 13 3 205.35 8.02
 1 -5 31 -0.37 6.36
 1 -7 19 50.38 4.5
 1 -7 25 320.97 12.38
 0 32 30 0.56 10.11
 0 28 6 0.31 5.53
 0 28 38 0.77 10.18
 0 26 40 -5.92 10.87
 0 24 2 1.39 4.99
 0 24 42 0.93 10.89
 0 -12 26 -0.97 4.42
 -1 37 17 15.58 8.45
 -1 31 3 65.76 7.05
 -1 -15 31 0.03 5.3
 -2 40 14 9.16 8.37
 -2 38 8 27.08 7.52
 -2 36 4 -1.68 6.35
 -2 -8 -4 58.66 4.38
 -2 -12 0 0.35 2.99
 -3 3 -13 700.16 21.77
 -5 41 -3 5.37 6.19
 -5 15 -19 8.83 3.94
 -6 0 -20 -0.3 6.13
 -8 -6 -22 214.79 11.41
 -8 -10 -20 8.34 7.12
 -8 -22 -10 133.08 9.57
 -8 -32 10 4.36 5.91
 -9 7 -27 33.32 8.63
 -9 -3 -25 191.33 11.84
 -10 34 -22 1.28 3.1
 -10 -26 -10 0.67 7.82
 -11 21 -29 4.08 7.44
 -11 -17 -21 -2.92 8.1
 -11 -27 -11 0.65 8
 -13 29 -29 -3.3 6.95
 -13 -25 -17 9.15 9.12
 -14 -16 -26 -2.6 9.69
 -16 24 -34 4.46 10.24
 -16 -22 -24 1.92 10.17
 -18 -8 -34 -4.8 13.43
 -18 -16 -30 12.45 11.49
 -19 -7 -35 -1.71 12.25
 -20 2 -38 7.28 14.78
 -20 -6 -36 2.21 12.93
 2 18 14 20.85 6.22
 2 18 30 -2.03 8.09
 2 16 32 -2.74 8.72
 2 6 12 2754.41 81.14
 2 6 32 124.59 10.18
 2 2 16 0.81 4.47
 2 2 28 54.03 7.53
 1 19 39 20.68 10.62
 -1 37 15 41.87 8.73
 -3 41 7 8.35 7.37
 -3 -9 -7 1995.5 59.18
 -3 -15 -1 234.96 8.96
 -4 -12 -8 394.66 14.06
 -4 -16 -4 83.49 5.93
 -5 7 -19 62.37 5.83
 -5 -25 7 71.64 5.73
 -6 -12 -14 82.86 7.97
 -7 29 -19 1.27 2.11
 -7 17 -23 14.96 5.28
 -7 -11 -17 249.82 11.76
 -8 0 -24 291.06 13.41
 -8 -18 -14 42.24 7.31
 -8 -20 -12 162.95 9.76
 -8 -30 4 -3.41 6.43
 -9 13 -27 40.23 6.31
 -9 -17 -17 82.68 8.66
 -9 -23 -11 3.25 7.7
 -10 -34 6 1.76 6.91
 -11 1 -29 19.23 8.95
 -12 22 -30 3.81 7.72
 -12 -20 -20 78.87 9.75
 -12 -26 -14 17.99 8.35
 -13 23 -31 1.87 8.13
 -14 -2 -32 4.17 9.36
 -14 -8 -30 27.96 10.39
 -15 -19 -25 4.07 10.17
 -16 -2 -34 7.84 12.06
 -16 -8 -32 11.05 12.17
 -16 -16 -28 0.45 10.49
 -17 -19 -27 9.34 10.65
 -19 1 -37 -7.18 14.12
 2 20 16 5.16 6.09
 2 20 28 3.15 8.67
 2 16 12 5.45 5.23
 2 12 34 55.07 9.62
 2 10 34 -0.99 8.64
 2 0 22 590.14 20.05
 2 0 24 1 5.61
 1 29 21 2.73 7.75
 1 29 25 44.58 10.19
 1 27 13 37.43 7.21
 1 27 31 0.93 9.47
 1 23 37 26.51 10.59
 1 7 3 5.54 2.71
 1 -3 35 67.39 8.99
 0 34 20 -3.37 8.63
 0 34 22 52.01 9.56
 0 34 24 -5.65 8.58
 0 32 12 61.51 8.31
 0 32 32 23.62 10.88
 0 30 8 1.76 6.27
 -1 35 9 -0.13 7.04
 -1 21 -5 139.61 5.99
 -2 -10 -2 36.31 3.98
 -4 -14 -6 112.46 6.78
 -4 -20 2 -0.65 4.33
 -4 -22 6 12.29 4.42
 -4 -24 12 298.59 10.44
 -5 -27 15 76.91 5.33
 -6 38 -10 0.18 4.57
 -6 -20 -6 17.19 5.88
 -6 -24 0 3.02 5.16
 -7 5 -23 77.04 7.4
 -7 -3 -21 -1.68 7.1
 -8 -26 -4 2.51 6.76
 -9 11 -27 49.27 7.91
 -9 9 -27 43.99 8.06
 -9 -11 -21 0.52 7.76
 -10 18 -28 10.39 7.03
 -10 4 -28 0.68 8.71
 -10 -4 -26 -0.76 8.04
 -10 -18 -18 -1.56 7.75
 -10 -24 -12 1.88 7.4
 -10 -36 16 2.49 5.88
 -11 35 -23 -0.13 3.62
 -11 27 -27 6.52 6.21
 -11 -25 -13 11.09 7.86
 -11 -35 5 9.05 7.26
 -12 28 -28 5.26 6.59
 -12 0 -30 3.4 9.19
 -12 -22 -18 25.82 8.85
 -12 -24 -16 1.42 8.05
 -13 33 -27 -0.53 5.95
 -13 -1 -31 1.52 10.28
 -13 -7 -29 10.52 10.53
 -13 -15 -25 17.47 9.36
 -14 -12 -28 -4.77 10.05
 -17 -1 -35 -4.24 11.67
 -18 0 -36 -6.76 12.33
 -19 -11 -33 11.15 12.18
 -20 4 -38 -4.24 14.16
 -21 -3 -37 9.36 14.86
 -21 -9 -35 1.47 13.29
 2 22 22 10.25 7.5
 2 22 24 69.54 9
 2 18 32 95.85 10.74
 2 14 34 4.19 8.51
 2 8 34 69.86 9.53
 2 4 32 -0.82 7.89
 2 2 30 4.14 6.69
 2 0 20 -0.46 4.74
 1 29 19 5.75 8.16
 1 29 27 40.24 9.8
 1 25 35 22.44 10.28
 1 21 39 11.07 10.06
 1 17 41 -5.68 10.58
 1 15 3 449.67 14.87
 1 -7 27 342.89 13.28
 0 34 18 62.42 9.35
 0 -12 28 86.2 6.39
 -1 33 5 56.39 7.62
 -2 40 12 -0.33 7.78
 -3 -21 11 6.87 3.45
 -5 13 -19 29.34 4.66
 -6 40 -8 0.22 5.21
 -6 -28 10 175.15 8.44
 -7 -31 15 22.63 5.3
 -9 -7 -23 33.71 7.85
 -9 -19 -15 91.64 9.48
 -9 -21 -13 38.83 8.04
 -10 -20 -16 0.68 7.75
 -10 -22 -14 1.92 7.71
 -11 -5 -27 43.06 9.46
 -11 -21 -17 11.95 7.97
 -11 -23 -15 14.96 8
 -12 -6 -28 0.27 8.94
 -12 -14 -24 4.7 8.75
 -12 -30 -8 1.16 7.81
 -13 -11 -27 29.17 10.44
 -14 -18 -24 5.78 9.68
 -15 23 -33 -6.39 9.71
 -15 -1 -33 0.86 10.41
 -15 -21 -23 4.89 9.95
 -16 -12 -30 -1.23 11.62
 -17 -7 -33 1.79 11.63
 -19 3 -37 0.97 13.37
 -20 -10 -34 0.2 12.71
 2 22 18 11.02 6.77
 2 22 26 0.01 8.21
 2 20 30 84.97 10.43
 2 16 34 48.55 9.76
 2 12 10 1103.32 34.02
 2 10 10 215.71 8.98
 2 6 34 -0 8.29
 2 0 26 7.31 5.99
 1 29 17 34.25 7.7
 1 27 33 3.8 9.1
 1 25 9 36.21 6.6
 1 23 7 75.98 7
 1 -5 33 15.62 7.08
 1 -7 17 218.14 8.15
 0 34 28 0.83 9.22
 0 32 34 3.77 9.65
 0 28 40 11.35 11.05
 0 26 42 24.49 11.55
 0 22 0 -0.18 4.26
 -1 37 13 12.63 8.25
 -1 25 -3 73 5.43
 -3 35 -3 8.7 5.45
 -3 33 -5 40 5.49
 -3 -11 -5 2721.79 80
 -3 -13 -3 1215.81 36.77
 -4 -2 -14 390.21 13.92
 -4 -6 -12 2.06 4.56
 -5 31 -13 11.01 3.3
 -5 -9 -13 344.58 13.24
 -5 -23 3 71.97 6.01
 -6 -14 -12 329.7 13.53
 -7 45 -5 6.21 6
 -7 -23 -5 138.12 8.52
 -7 -29 7 43.97 6.55
 -8 -28 0 183.89 10.16
 -9 -27 -5 55.68 8.26
 -9 -33 9 7.1 6.23
 -10 -12 -22 115.79 10.31
 -11 -13 -23 31.12 9.27
 -15 29 -31 3.01 8.56
 -15 -7 -31 0.19 10.29
 -15 -15 -27 8.75 10.26
 -15 -23 -21 -1.6 9.67
 -17 -15 -29 -0.39 10.61
 -18 -6 -34 -8.18 12.29
 -19 -5 -35 -4.77 12.7
 -20 -4 -36 -6.43 13.81
 2 22 28 38.27 9.22
 2 20 14 155.83 9.16
 2 18 12 223.88 10.4
 2 14 10 1.26 5.05
 2 0 18 980.9 30.5
 2 0 28 3.24 6.03
 1 29 29 21.74 9.7
 1 19 41 3.02 10.46
 1 -1 7 1024.7 30.24
 0 34 16 -0.4 7.78
 0 34 30 16.84 9.89
 0 30 38 2.65 10.54
 -1 -3 -3 2802.41 81.26
 -2 38 6 0.07 6.86
 -4 42 2 15.57 6.86
 -6 36 -12 2.63 3.93
 -6 -8 -16 1.11 6.39
 -6 -16 -10 481.06 17.37
 -6 -18 -8 202.33 10.15
 -7 15 -23 21.1 5.54
 -7 7 -23 15.6 6.05
 -8 2 -24 39.21 7.11
 -8 -12 -18 1.04 6.71
 -9 -1 -25 96.08 9.25
 -10 16 -28 -1.75 6.86
 -10 6 -28 24.35 10.13
 -10 -8 -24 4.45 9.04
 -10 -28 -6 0.41 7.18
 -10 -36 18 13.32 5.97
 -11 19 -29 7.89 7.76
 -11 3 -29 12.39 8.87
 -11 -9 -25 38.91 9.21
 -11 -29 -7 23.12 7.99
 -12 -10 -26 5.02 9
 -13 -17 -23 2.2 9
 -14 0 -32 -0.3 10.14
 -15 -11 -29 5.33 10.65
 -15 -25 -19 -1.15 9.29
 -16 0 -34 -1.68 11.1
 -16 -18 -26 -5.14 10.39
 -17 1 -35 6.7 11.51
 -17 -11 -31 2.77 10.7
 -18 2 -36 -2.37 12.43
 -19 5 -37 7.78 13.61
 2 22 16 3.2 6.58
 2 20 32 10.75 9.2
 2 18 34 4.29 8.76
 2 14 36 2.25 9.07
 2 12 36 2.21 8.87
 2 10 36 1.97 8.48
 2 8 10 4995.32 145.53
 2 4 12 172.95 7.42
 2 2 14 52.5 4.89
 2 2 32 237.73 12.61
 1 29 15 59.06 8.5
 1 29 31 1.52 9.56
 1 27 11 7.91 6.5
 1 25 37 11.33 10.41
 1 23 39 6.04 11.12
 1 21 5 159.55 8
 1 -3 9 2.53 2.38
 0 32 10 -3.89 6.75
 -2 40 10 48.34 8.76
 -3 37 -1 3.86 5.84
 -4 36 -6 1.28 4.93
 -5 43 -1 6.42 6.5
 -6 42 -6 -0.82 5.46
 -6 2 -20 560.73 19.52
 -7 -13 -15 153.27 9.54
 -8 20 -24 29.01 5.85
 -8 -4 -22 3.62 7.35
 -8 -32 12 35.98 6.18
 -9 23 -25 6.63 5.67
 -9 -29 -1 6.02 7.24
 -10 30 -24 5.21 4.77
 -12 32 -26 -1.85 5.55
 -12 2 -30 39.24 9.68
 -12 -32 -4 1.56 7.98
 -13 1 -31 5.9 10.09
 -13 -29 -11 3.41 8.65
 -14 22 -32 4.77 8.89
 -14 -6 -30 -0.74 9.87
 -14 -20 -22 15.63 9.88
 -14 -28 -14 7.87 9.5
 -18 -10 -32 0.29 12.17
 -18 -14 -30 -1.86 11.32
 -21 -1 -37 -1.23 13.64
 -22 -6 -36 -5.13 15.11
 2 24 24 5.18 8.09
 2 24 26 0.58 8.66
 2 22 30 6.42 9.76
 2 16 36 3.16 9.07
 2 8 36 -0.15 9.28
 2 4 34 54.26 8.83
 1 27 35 11.57 10.26
 1 21 41 -2.92 10.67
 1 17 3 454.92 15.23
 0 34 14 17.35 8.47
 0 18 -2 624.55 19.45
 -1 39 19 8.61 8.54
 -1 37 11 -0.51 7.34
 -1 35 7 27.52 7.03
 -4 38 -4 0.31 5.48
 -5 -5 -15 355.96 13.53
 -7 13 -23 24.3 5.67
 -7 9 -23 50.84 6.41
 -7 -31 17 13.13 4.92
 -8 -24 -6 -4.2 6.43
 -10 44 -14 0.51 4.07
 -10 14 -28 21.45 7.62
 -10 8 -28 0.53 7.78
 -10 -2 -26 -0.65 8.41
 -10 -30 -2 -0.59 7.21
 -10 -34 8 23.62 7.05
 -10 -36 20 -0.74 5.62
 -11 5 -29 13.38 8.62
 -11 -31 -3 8.38 7.34
 -12 20 -30 4.43 8.06
 -12 -16 -22 1.57 8.3
 -13 21 -31 2.7 8.22
 -14 -14 -26 -4.34 9.58
 -14 -22 -20 16.58 9.89
 -14 -26 -16 4.03 8.74
 -15 1 -33 1.45 10.8
 -17 -5 -33 -5.9 13.57
 -18 4 -36 0.01 12.27
 -19 7 -37 1.8 13.08
 -19 -9 -33 4.84 12.03
 -20 -2 -36 -5.16 13.43
 -20 -8 -34 8.46 12.34
 -21 -7 -35 -1.34 12.96
 2 24 20 4.25 7.65
 2 24 28 5.44 9.58
 2 22 32 98.76 10.7
 2 20 34 61.81 10.31
 2 16 10 309.78 12.14
 2 6 36 -1.89 8.44
 2 0 30 97 8.57
 1 31 21 -3.69 8.15
 1 31 23 11.93 8.27
 1 29 33 2.5 9.7
 0 28 4 27.9 5.7
 0 -12 30 -0.9 5.48
 -1 39 17 14.11 9.15
 -1 1 -5 867.04 25.48
 -3 31 -7 29.11 4.78
 -3 5 -13 584.06 18.31
 -4 34 -8 -1.35 4.53
 -5 -19 -3 314.24 12.28
 -6 20 -20 4.24 3.84
 -7 11 -23 20.96 3.79
 -7 -1 -21 6.97 6.73
 -7 -21 -7 128.34 8.26
 -7 -25 -1 7.23 5.8
 -8 -8 -20 315.6 14.02
 -10 12 -28 1.91 7.47
 -10 10 -28 21.76 8.1
 -10 -14 -20 119.18 10.2
 -11 31 -25 7.51 5.17
 -11 -3 -27 58.81 10.28
 -11 -15 -21 -2.46 8.04
 -11 -35 7 5.87 7.01
 -12 -4 -28 19.62 10.08
 -12 -28 -10 -1.07 7.76
 -13 -5 -29 4.28 10.32
 -13 -19 -21 0.22 8.45
 -13 -27 -13 9.87 8.26
 -14 28 -30 2.89 7.9
 -14 -10 -28 12.46 9.89
 -15 33 -29 2.75 7.35
 -15 21 -33 6.39 9.91
 -15 -17 -25 15.49 9.8
 -16 2 -34 0.69 11.59
 -16 -10 -30 13.32 10.78
 -16 -14 -28 0.91 10.49
 -16 -20 -24 3.77 9.39
 -17 3 -35 4.07 11.88
 -17 -17 -27 1.78 10.52
 -18 -4 -34 0.72 11.98
 -19 9 -37 1.5 14.55
 -19 -3 -35 4.39 12.75
 -20 -12 -32 -0.97 12.7
 -21 1 -37 0 14.78
 2 24 18 35.73 7.52
 2 22 14 -0.18 6.43
 2 20 12 43.62 6.36
 2 18 36 7.99 9.36
 2 12 38 11.01 9.64
 2 6 10 244.75 9.33
 2 0 16 -1 4.08
 2 -2 24 136.9 8.24
 1 31 19 9.43 7.84
 1 31 27 32.13 9.67
 1 29 13 24.39 7.6
 1 27 37 10.37 10.23
 1 25 39 11.14 10.39
 1 23 41 -3.29 10.8
 1 -5 35 39.56 7.99
 1 -7 31 0.26 6
 0 36 20 43.06 9.24
 0 36 22 1.62 8.54
 0 36 24 13.35 9.03
 0 30 6 1.4 6.09
 0 26 2 152.45 7.94
 0 -12 16 45.01 3.07
 -5 -11 -11 64.8 6.15
 -5 -27 17 44.81 4.51
 -7 -15 -13 96.69 8.24
 -8 4 -24 53.72 7.31
 -8 -30 6 1.41 6
 -9 43 -13 0.97 4.27
 -9 1 -25 94.59 8.97
 -9 -5 -23 62.01 8.83
 -9 -25 -7 32.08 7.55
 -10 42 -16 -1.39 3.21
 -10 -26 -8 45.07 8.3
 -11 45 -15 0.8 3.82
 -11 -27 -9 0 7.78
 -12 4 -30 3.35 8.79
 -13 3 -31 -3.32 10.58
 -13 -13 -25 39.72 9.67
 -15 -5 -31 -1.65 10.26
 -16 20 -34 -0.78 6.97
 -16 -22 -22 3.66 9.85
 -17 19 -35 0.12 3.37
 -18 6 -36 -8.19 12.76
 -22 -4 -36 0.93 13.74
 2 24 30 89.67 11.08
 2 14 38 1.6 9.42
 2 10 38 -0.58 9.94
 2 8 38 13.69 9.55
 2 4 36 2.3 8.55
 2 2 34 5.09 7.83
 2 -2 22 3.63 5.19
 2 -2 26 -0 5.76
 1 31 29 12.42 9.7
 1 5 3 241.3 8.01
 0 34 12 -0.07 7.55
 -1 39 15 24.92 9.19
 -1 31 1 29.13 6.06
 -3 39 1 1.86 6.32
 -3 -1 -11 63.62 4.56
 -3 -5 -9 5.25 4.01
 -3 -17 3 242.96 8.98
 -4 40 -2 4.8 6.11
 -4 16 -16 3.87 3.37
 -6 -22 -2 -0.52 5.31
 -7 -17 -11 20.84 6.32
 -7 -19 -9 25.16 6.44
 -9 -9 -21 -1.54 7.14
 -9 -33 11 1.66 6.16
 -10 46 -12 -1.84 4.65
 -11 7 -29 7.03 8.71
 -12 -12 -24 32.75 9.59
 -12 -18 -20 5.5 8.18
 -12 -26 -12 1.06 8.18
 -13 -9 -27 21.73 9.92
 -13 -23 -17 26.09 9.12
 -13 -25 -15 20.12 8.62
 -13 -31 -7 14.64 8.53
 -14 20 -32 -0.57 9.17
 -15 3 -33 5.83 11.38
 -16 4 -34 -3.81 12.6
 -17 5 -35 0 11.58
 -17 -9 -31 1.29 10.98
 -17 -13 -29 -2.57 10.94
 -18 14 -36 -7.47 12.84
 -18 8 -36 2.29 12.36
 -20 0 -36 -4.89 13.14
 2 26 24 41.41 8.7
 2 24 16 2.47 6.44
 2 22 34 -0.9 9.33
 2 20 36 -0.53 9.25
 2 18 10 11.23 5.6
 2 16 38 19.02 10.06
 2 0 32 -0.01 7.53
 2 -2 20 1237.88 37.94
 1 31 17 35.49 7.85
 1 31 31 -1.68 9.57
 1 29 35 6.48 10.2
 1 27 9 32.98 6.6
 1 25 7 331.29 13.23
 0 36 18 2.33 8.28
 0 32 8 58.28 7.47
 -1 37 9 2.41 6.97
 -1 33 3 32.37 7.26
 -1 29 -1 4.35 4.7
 -1 -11 5 284.27 8.85
 -2 40 8 1.32 7.34
 -4 44 4 4.03 6.96
 -4 8 -16 7.34 3.56
 -4 -18 0 -2.25 4.56
 -5 -17 -5 478.23 16.65
 -5 -25 9 39.93 4.86
 -6 44 -4 2.72 5.95
 -6 4 -20 84.39 6.96
 -6 -28 12 1.16 4.94
 -7 -9 -17 220.92 10.96
 -8 -22 -8 1.61 6.37
 -8 -32 14 -1.37 5.46
 -9 45 -11 -2.3 4.89
 -9 -15 -17 114.57 9.09
 -10 -6 -24 67.98 9.03
 -11 9 -29 6.47 8.02
 -11 -7 -25 22.48 9.8
 -11 -11 -23 7.04 8.63
 -12 18 -30 16.39 8.69
 -12 6 -30 35.66 9.42
 -12 -8 -26 5.25 8.94
 -13 19 -31 4.18 8.49
 -14 -4 -30 30.13 10.48
 -14 -16 -24 0.11 8.82
 -15 -9 -29 8.33 10.32
 -15 -13 -27 18.51 10.27
 -15 -19 -23 2.39 9.43
 -17 17 -35 2.18 11.54
 -17 7 -35 3.57 11.53
 -17 -19 -25 1.4 10.31
 -18 12 -36 -1.35 12.33
 -18 10 -36 -0.28 13.15
 -18 -8 -32 -0.98 12.02
 -18 -16 -28 5.54 10.9
 -19 -1 -35 -2.59 13.46
 -21 -5 -35 -8.94 14.29
 2 26 20 76.13 9.06
 2 26 26 7.34 9.65
 2 26 28 28.44 9.61
 2 24 32 -4.72 9.29
 2 18 38 -2.06 9.55
 2 6 38 10.18 8.67
 2 -2 28 53.71 7
 1 27 39 0.18 10.42
 1 25 41 0.21 10.78
 1 19 3 268.9 10.31
 1 1 5 896.16 26.47
 1 -7 15 404.17 12.96
 0 -12 32 105.09 7.99
 -1 15 -7 92.74 3.49
 -2 38 4 9.04 6.64
 -2 24 -8 38.8 3.7
 -2 6 -10 239.67 7.99
 -2 -4 -6 107.24 5.14
 -2 -20 24 0.68 2.76
 -4 -8 -10 184.6 8.35
 -5 45 1 1.54 6.59
 -5 -13 -9 56.63 5.89
 -6 -10 -14 3 7.9
 -6 -26 6 1.82 5.05
 -7 -5 -19 133.4 8.98
 -7 -29 9 14.87 5.75
 -7 -31 19 4.46 4.51
 -8 26 -22 22.1 4.58
 -8 18 -24 2.57 5.69
 -8 -16 -14 2.36 6.26
 -8 -26 -2 165.42 9.75
 -9 41 -15 2.26 3.4
 -9 -23 -9 4.47 6.66
 -9 -31 5 20.33 6.73
 -10 0 -26 -2.3 7.62
 -10 -16 -18 62.08 8.81
 -10 -24 -10 75.48 8.7
 -11 47 -13 -1.6 4.41
 -11 13 -29 31.65 8.35
 -11 11 -29 20.37 8.34
 -11 -25 -11 2.84 7.44
 -12 -22 -16 -2.89 8.68
 -12 -24 -14 4.1 7.87
 -12 -30 -6 1.37 7.66
 -13 27 -29 -0.48 7.44
 -13 5 -31 -2.25 9.57
 -13 -3 -29 6.19 9.65
 -15 19 -33 0.61 10.36
 -15 5 -33 -1.39 11.46
 -16 18 -34 16.97 10.58
 -16 6 -34 4.47 11.69
 -16 -16 -26 2.96 9.92
 -17 15 -35 1 11.88
 -17 -3 -33 -0.57 12.34
 -18 -2 -34 -2.33 12.76
 -18 -12 -30 3.69 10.96
 -19 -7 -33 2.41 11.71
 -19 -15 -29 9.53 11.75
 -20 -6 -34 0.7 13.67
 3 13 23 114 8.89
 3 13 25 78.63 8.37
 3 11 23 147.85 9.52
 3 11 25 242.33 11.99
 2 22 12 410.72 15.86
 2 22 36 -2.14 9.83
 2 14 8 567.42 18.73
 2 14 40 44.72 11.45
 2 12 8 13.62 4.19
 2 12 40 1.11 9.56
 2 2 36 0.54 8.17
 1 31 15 52.81 8.4
 1 31 33 0.7 9.43
 1 29 11 2.79 6.9
 1 29 37 13.62 10.22
 1 23 5 218.61 9.69
 1 -7 33 13.65 6.75
 0 36 16 0.81 7.93
 0 24 0 391.23 13.8
 -1 39 13 23.94 8.12
 -2 42 12 19.93 7.73
 -3 -19 7 195.55 7.53
 -4 0 -14 -1.59 4.58
 -5 -15 -7 412.5 14.95
 -6 26 -18 1.14 2.61
 -6 -24 2 136.1 7.66
 -8 6 -24 -0.98 6.53
 -8 -2 -22 446.24 17.53
 -8 -18 -12 9.09 6.16
 -8 -20 -10 2.43 6.37
 -8 -28 2 1.58 6.04
 -9 -17 -15 112.41 9.13
 -9 -27 -3 61.33 7.59
 -10 -32 4 -3.96 6.93
 -10 -34 10 -0.12 6.38
 -11 25 -27 3.56 6.67
 -11 -1 -27 35.41 9.48
 -11 -19 -17 66.66 8.91
 -11 -23 -13 19.5 8.75
 -11 -29 -5 10.4 7.4
 -12 26 -28 -1.37 6.77
 -12 16 -30 -1.67 8.39
 -12 8 -30 -1.99 8.86
 -12 -2 -28 2.9 9.53
 -13 -15 -23 16.88 9.33
 -14 18 -32 18.51 9.49
 -14 6 -32 21.2 11.22
 -15 27 -31 1.74 8.71
 -15 -3 -31 1.14 11.05
 -15 -21 -21 -1.09 9.34
 -17 13 -35 0.86 11.69
 -17 11 -35 -6.18 12.16
 -17 9 -35 8.36 11.78
 -19 -11 -31 -2.72 12.31
 -20 2 -36 5.48 14.04
 -21 -9 -33 -0.52 12.94
 -22 -2 -36 -0.69 14.83
 3 15 23 24.61 6.82
 3 15 25 196.56 11.37
 3 15 27 96.83 9.41
 3 13 21 0.7 6.47
 3 13 27 202.43 11.56
 3 11 21 -0.54 6.23
 3 11 27 110.55 8.94
 3 9 23 10.87 6.49
 3 9 25 395.61 15.9
 2 26 18 -5.22 7.63
 2 26 30 -3.23 9.39
 2 24 14 38.85 6.68
 2 24 34 27.83 10.03
 2 20 38 3.98 9.8
 2 16 40 2.27 9.99
 2 10 8 1594.73 47.73
 2 4 38 16.28 9.33
 2 0 34 160.71 11.39
 2 -2 18 27.24 4.51
 2 -2 30 3.6 6.31
 1 33 21 -0.51 8.78
 1 33 23 12.55 8.54
 1 33 27 18.89 9.28
 -1 35 5 26.2 6.76
 -2 28 -6 31.83 4.39
 -2 0 -8 -0.23 2.86
 -2 -20 26 0.36 3.33
 -3 41 3 9.88 6.71
 -4 -24 14 -0.71 3.42
 -5 39 -7 6.2 5.2
 -7 1 -21 5.83 6.01
 -8 42 -12 -1.14 4.35
 -9 21 -25 17.04 6.1
 -9 3 -25 181.69 10.95
 -9 -19 -13 27.15 7.37
 -9 -21 -11 1.51 7.06
 -10 -18 -16 -0.2 7.55
 -10 -22 -12 106.79 9.23
 -10 -28 -4 1.84 7.33
 -11 43 -17 -0.4 2.7
 -11 -21 -15 57.45 8.6
 -11 -35 9 1.09 6.7
 -12 14 -30 29.44 8.99
 -12 10 -30 49.48 10.28
 -12 -32 -2 -2.25 7.31
 -13 39 -23 -2.13 4.13
 -13 17 -31 -0.99 8.58
 -13 -29 -9 1.32 8.26
 -14 -8 -28 3.06 9.82
 -14 -12 -26 0.27 9.53
 -14 -18 -22 4.06 8.66
 -15 17 -33 0.3 9.96
 -15 7 -33 4.62 11.41
 -15 -23 -19 0.19 9.25
 -16 16 -34 6.16 10.98
 -16 8 -34 -7.27 11.13
 -16 -8 -30 0.96 10.85
 -16 -12 -28 12.25 10.18
 -18 -18 -26 -0.91 10.5
 -19 1 -35 8.45 13.25
 -20 -10 -32 1.2 12.56
 -21 -3 -35 0.57 14.01
 3 17 23 84.71 8.65
 3 17 25 103.25 9.39
 3 15 21 -0.44 6.53
 3 13 19 8.4 6.33
 3 13 29 79.7 9
 3 11 29 90.08 9.19
 3 9 21 2.68 6.07
 3 9 27 247.37 12.54
 2 26 32 65.28 10.57
 2 20 10 220.33 10.19
 2 16 8 16.04 4.89
 2 0 14 236.34 9.11
 1 33 19 14.6 8.13
 1 33 29 -1.5 9.13
 1 31 35 10.63 9.83
 1 -9 23 108.9 6.48
 1 -9 25 249.03 10.3
 0 36 14 -0.15 7.87
 0 34 10 51.03 7.97
 0 20 -2 -0.79 3.76
 -1 23 -5 207.48 8
 -1 -17 25 57.87 4.44
 -2 -18 12 203.04 6.71
 -2 -20 22 227.51 7.23
 -4 42 0 -0.78 6.31
 -4 14 -16 0.8 3.39
 -4 -22 8 1.03 4.01
 -5 41 -5 9.64 5.76
 -5 37 -9 3.77 4.57
 -5 -7 -13 250.14 10.51
 -5 -21 1 53.25 5.61
 -6 6 -20 363.78 13.92
 -6 -6 -16 -0.45 5.43
 -6 -20 -4 1.05 5.37
 -7 23 -21 0.57 4.51
 -7 -23 -3 121.17 7.88
 -8 44 -10 -2.63 4.9
 -8 8 -24 30.87 6.48
 -9 47 -9 -4.94 5.35
 -9 -29 1 6.03 6.89
 -10 -20 -14 17.07 7.74
 -10 -30 0 67.23 8.89
 -11 -31 -1 0.67 7.27
 -12 -14 -22 66.07 9.92
 -13 15 -31 2.87 9.06
 -14 36 -26 -1.16 5.88
 -14 32 -28 -1.49 6.96
 -14 16 -32 3.11 9.69
 -14 8 -32 -0.19 9.91
 -14 -2 -30 0 9.04
 -14 -28 -12 -0.47 8.99
 -15 15 -33 10.47 10.13
 -15 9 -33 2.77 10.32
 -15 -15 -25 14.71 10.01
 -16 14 -34 0.55 10.91
 -16 12 -34 -1.12 11.07
 -16 10 -34 1.81 11.53
 -16 -2 -32 -1.72 10.66
 -16 -18 -24 -5.79 10.2
 -17 -1 -33 -1.84 11.96
 -17 -15 -27 6.68 10.28
 -18 0 -34 1.04 11.93
 -20 4 -36 0.55 14.05
 3 17 21 -2.79 6.37
 3 17 27 81.99 9.32
 3 15 19 113.46 8.66
 3 15 29 27.6 8.47
 3 11 19 27.37 6.44
 3 9 29 28.76 7.6
 3 7 23 67.85 7.28
 3 7 25 89.98 7.93
 3 7 27 311.84 13.87
 2 28 24 1.32 8.08
 2 28 26 -1.08 8.59
 2 26 16 0.29 6.77
 2 24 36 -5.17 9.91
 2 22 38 0 10.03
 2 18 40 39.03 11.52
 2 8 8 374.88 12.8
 2 4 10 501.67 16.25
 1 33 31 1.99 9.72
 1 31 13 10.02 7.52
 1 29 39 0.96 10.15
 1 27 41 5.02 10.92
 1 -9 27 201.67 9.38
 0 38 22 17.36 8.73
 -1 27 -3 69.94 5.48
 -1 -17 23 42.77 3.69
 -2 -14 4 191.76 6.95
 -3 7 -13 180.33 6.95
 -4 32 -10 1.06 3.81
 -4 12 -16 8.44 3.53
 -4 -4 -12 1780.98 53.3
 -5 -3 -15 1015.04 31.81
 -6 46 -2 0.93 6.16
 -6 -12 -12 3.71 6
 -7 -31 21 -0.36 4.31
 -8 16 -24 29.3 6.23
 -8 -6 -20 5.59 6.89
 -9 -3 -23 15.99 7.07
 -9 -33 13 7.45 6.19
 -10 2 -26 -0.37 7.58
 -11 -13 -21 -2.24 8.54
 -13 13 -31 -1.49 9.1
 -13 11 -31 9.98 9.21
 -13 -7 -27 25.94 9.43
 -13 -11 -25 21.41 9.32
 -14 14 -32 23.1 10.6
 -14 10 -32 12.81 10.25
 -14 -20 -20 0.43 8.94
 -15 13 -33 -3.77 10.55
 -15 11 -33 2.77 10.79
 -16 26 -32 -1.67 9.7
 -17 -11 -29 4.06 11.17
 -18 -6 -32 11.79 12.02
 -19 -5 -33 -3.42 11.73
 -20 -4 -34 4.86 14.02
 -22 0 -36 1.8 14
 3 19 23 39.23 8.08
 3 19 25 66.78 8.97
 3 17 29 26.31 8.77
 3 15 31 6.76 8.08
 3 13 31 3.97 8.15
 3 11 31 -2.35 8.03
 3 9 19 6.91 5.93
 3 7 21 1.55 5.57
 2 28 20 -6.48 7.67
 2 28 28 -6.11 9.07
 2 26 34 -3.71 9.62
 2 20 40 4 10.32
 2 -2 32 210.12 11.47
 1 33 17 40.07 8.71
 1 -9 21 2.55 4
 0 38 20 -1.8 8.9
 0 30 4 -1.21 5.72
 -1 39 11 -0.13 7.49
 -1 37 7 23.5 7.46
 -1 -17 27 23.86 4.38
 -2 42 10 -0.61 7.67
 -2 40 6 -0.18 7
 -4 -10 -8 1.01 4.36
 -4 -16 -2 9.75 4.26
 -4 -20 4 163.62 7.46
 -5 -27 19 14.22 3.68
 -6 18 -20 228.85 9.08
 -7 -11 -15 447.88 17.1
 -8 10 -24 -3.37 6.02
 -8 -30 8 -1.51 5.7
 -8 -32 16 -2.18 5.45
 -9 5 -25 63.39 8.04
 -10 -4 -24 21.16 8.11
 -10 -12 -20 2.31 7.41
 -12 -28 -8 24.36 7.94
 -13 -1 -29 5.41 9.22
 -13 -17 -21 -1.55 8.67
 -14 26 -30 -4.91 8.24
 -14 12 -32 5.62 9.99
 -14 -24 -16 -0.35 9.57
 -14 -26 -14 -2.91 9.49
 -15 -1 -31 3.37 10.87
 -15 -7 -29 9.67 10.38
 -15 -11 -27 13.28 10.33
 -18 -14 -28 1.59 10.34
 -19 3 -35 2.73 13.64
 -20 6 -36 5.74 15.23
 -22 -6 -34 3.63 13.08
 3 19 21 4.17 6.86
 3 19 27 75.59 9.42
 3 17 31 1.23 8.46
 3 11 17 45.09 5.77
 3 9 31 0.85 8.13
 3 7 29 79.11 9.08
 2 28 30 45.4 10.08
 2 24 12 0 5.63
 2 18 8 191.21 8.97
 2 0 36 -1.12 7.73
 1 27 7 146.47 8.73
 1 21 3 154.95 7.6
 1 -9 29 65.98 6.53
 0 38 18 9.98 8.55
 0 32 6 1.07 6.09
 0 28 2 -0.44 4.46
 -2 -20 28 0 3.89
 -3 -7 -7 59.88 4.81
 -5 43 -3 5.58 5.95
 -5 3 -17 312.79 11.9
 -6 -18 -6 4.63 5.33
 -7 -27 5 58.19 6.45
 -8 14 -24 2.37 5.88
 -8 12 -24 66.83 7.06
 -8 -24 -4 27.05 6.56
 -9 -7 -21 1.98 6.73
 -11 1 -27 21.67 8.63
 -11 -5 -25 94.32 9.99
 -11 -27 -7 28.23 7.68
 -12 0 -28 11.44 9.41
 -12 -10 -24 1.09 8.83
 -13 -27 -11 9.65 8.7
 -13 -31 -5 8.64 8.47
 -16 0 -32 17.35 11.46
 -16 -20 -22 -1.76 9.73
 -18 2 -34 -2.62 12.79
 -18 -10 -30 2.36 11.65
 -19 -9 -31 0.43 12.91
 -20 8 -36 1.47 13.44
 -21 -1 -35 2.16 14.31
 -21 -7 -33 3.32 12.86
 3 19 29 20.21 8.27
 3 15 33 2.03 7.89
 3 13 33 7.61 8.55
 3 11 33 22.22 8.51
 3 7 19 105.39 7.33
 3 7 31 -1.5 7.23
 3 5 23 47.19 6.67
 3 5 25 99.7 8.29
 3 5 27 62.93 7.43
 2 28 18 28.26 7.8
 2 28 32 1.36 9.17
 2 26 14 6.01 6.94
 2 26 36 -0.63 9.92
 2 24 38 11.96 10.22
 2 22 10 77.51 7.33
 2 22 40 13.18 10.92
 2 -4 24 -0.1 5.12
 2 -4 26 0.26 5.33
 1 29 9 13.31 6.44
 1 13 1 141.36 5.99
 0 36 12 27.75 7.93
 -1 -5 -1 169.55 5.64
 -2 36 0 -1.36 5.78
 -2 34 -2 6.25 5.52
 -3 29 -9 12.21 3.66
 -4 -12 -6 2.83 4.31
 -6 8 -20 3.26 5.27
 -6 -14 -10 0.93 5.36
 -6 -28 14 27.68 4.98
 -7 3 -21 1.33 6.01
 -7 -25 1 14.01 5.92
 -7 -31 23 0.23 4.06
 -8 0 -22 3.99 6.53
 -8 -12 -16 8.08 6.1
 -9 -25 -5 55.34 7.33
 -10 -8 -22 199.87 11.78
 -10 -26 -6 -1.18 6.95
 -10 -34 12 20.05 6.76
 -11 -9 -23 13.65 8.62
 -11 -35 11 -3.95 6.59
 -12 46 -16 -0 3.06
 -12 -16 -20 73.42 9.91
 -12 -34 4 0.63 7.21
 -13 -19 -19 11.2 8.51
 -14 -6 -28 16.27 10.09
 -14 -14 -24 15.71 8.72
 -15 -17 -23 1.83 9.27
 -16 -6 -30 17.63 10.72
 -16 -14 -26 6.6 9.99
 -16 -22 -20 1.73 9.57
 -17 1 -33 -0.12 11.83
 -17 -17 -25 3.43 10.62
 -19 5 -35 0.8 12.62
 -19 -13 -29 -2.16 12.14
 -20 -2 -34 -1.89 13.38
 -20 -8 -32 -2.05 13.86
 -20 -12 -30 3.24 12
 -23 -3 -35 1.11 14.64
 3 21 23 47.28 8.19
 3 21 25 56.48 9.04
 3 21 27 48.96 8.92
 3 19 31 -1.18 8.74
 3 17 17 248.24 11.58
 3 17 33 16.28 8.76
 3 9 17 275.1 11.61
 3 9 33 13.6 8.09
 3 5 21 7.16 5.45
 3 5 29 99.31 8.74
 2 -2 16 3.32 4.01
 2 -2 34 3.55 7.9
 2 -4 22 633.69 20.87
 2 -4 28 3.59 5.79
 1 35 23 5.94 8.73
 1 35 25 15.76 8.62
 1 35 27 15 8.79
 1 33 15 30.37 7.84
 1 31 11 2.19 6.71
 1 25 5 168.67 8.57
 1 11 1 13.92 3.06
 0 34 8 0.68 6.54
 -1 -17 29 9.63 4.68
 -3 43 5 10.77 7.1
 -3 37 -3 26.27 5.72
 -3 -15 1 236.67 8.75
 -4 44 2 -1.47 6.65
 -4 -14 -4 2.37 4.11
 -6 -16 -8 1.96 5.8
 -7 43 -9 -1.01 4.85
 -7 -3 -19 6.89 6.68
 -7 -7 -17 433.86 16.61
 -7 -21 -5 163.02 8.89
 -7 -29 11 0.69 5.16
 -9 19 -25 33 6.69
 -9 -31 7 26.95 6.52
 -10 4 -26 3.59 7.77
 -11 -15 -19 0.36 7.23
 -12 -26 -10 44.81 8.19
 -12 -30 -4 -2.18 7.51
 -13 31 -27 -4.55 6.64
 -13 25 -29 -3.12 7.7
 -13 -21 -17 32.58 8.95
 -13 -25 -13 17.58 9.08
 -14 0 -30 27.17 10.23
 -14 -10 -26 0.46 9.45
 -15 25 -31 -3.25 9.1
 -16 -10 -28 -3 10.25
 -16 -24 -18 2.37 8.78
 -18 -4 -32 -7.59 12.64
 -19 -3 -33 12.49 12.4
 3 21 21 2.27 6.43
 3 21 29 16.9 8.99
 3 15 35 41.7 9.95
 3 13 35 28.52 9.04
 3 11 35 19.36 8.91
 3 7 33 28.51 8.72
 2 30 22 3.35 7.98
 2 30 26 -1.66 8.58
 2 30 28 9.85 9.08
 2 28 16 5.37 7.42
 2 28 34 9.4 9.93
 2 6 8 1884.56 55.73
 1 35 21 5.83 8.7
 1 15 1 44.9 4.06
 1 -9 19 75.15 4.76
 1 -9 31 1.45 6.07
 0 38 16 0.69 8.06
 -1 39 9 4.14 7.16
 -1 -17 21 17.26 2.74
 -3 39 -1 5.17 6.15
 -3 35 -5 61.13 5.9
 -3 -21 13 244.39 8.29
 -6 34 -14 -1.36 2.58
 -6 16 -20 0.67 4.2
 -6 0 -18 526.86 18.49
 -7 41 -11 2.01 4.41
 -7 -13 -13 232.29 11.27
 -9 27 -23 -1.3 4.92
 -9 7 -25 56.32 8.07
 -9 -13 -17 131.09 9.42
 -10 -32 6 4.54 6.61
 -11 23 -27 4.31 6.99
 -11 -33 5 5.12 7.24
 -12 24 -28 -4.62 7.3
 -12 -32 0 15.07 7.93
 -13 1 -29 7.54 9.69
 -13 -5 -27 28.21 10.35
 -13 -13 -23 -1.56 8.87
 -13 -23 -15 37.37 9.51
 -15 31 -29 -3.33 8.11
 -16 24 -32 3.25 8.62
 -17 23 -33 -0.58 2.72
 -17 -19 -23 2.37 9.17
 -18 4 -34 0.73 11.82
 -18 -16 -26 -2.24 10.54
 -19 7 -35 -6.16 13.32
 -21 1 -35 -2.66 14.62
 -22 -4 -34 2.07 13.13
 3 21 31 6.88 8.48
 3 19 17 357.3 14.61
 3 19 33 15.02 9.34
 3 17 35 27 9.49
 3 15 15 88.85 7.3
 3 13 15 357.8 13.79
 3 9 35 32.57 8.68
 3 7 17 231.19 10.09
 3 5 31 4.28 7.78
 2 30 20 108.01 10.22
 2 30 30 -4.66 9.14
 2 26 38 -4.84 9.93
 2 24 40 -3.48 10.42
 2 20 8 0.29 5.17
 2 -4 20 21.42 4.57
 2 -4 30 246.08 11.57
 1 35 19 4 8.56
 0 26 0 1.73 4.62
 -1 41 13 9.58 8.13
 -1 35 3 42.16 6.89
 -1 33 1 15 6.3
 -2 42 8 20.22 7.59
 -2 32 -4 -1.71 4.77
 -3 25 -11 4.51 2.32
 -3 1 -11 59.03 4.22
 -4 2 -14 405.18 13.85
 -5 -9 -11 11.68 4.75
 -5 -19 -1 4.78 4.67
 -5 -25 11 9.23 4.14
 -6 -22 0 317.35 12.46
 -6 -26 8 79.93 6.19
 -7 45 -7 2.74 5.38
 -8 -22 -6 19.09 6.37
 -8 -26 0 1.24 5.94
 -8 -32 18 3.28 5.36
 -9 -1 -23 90.89 8.36
 -9 -33 15 9.9 6.01
 -11 3 -27 63.1 9.32
 -11 -25 -9 3.77 7.34
 -11 -29 -3 26.73 7.92
 -12 2 -28 -0.59 8.81
 -12 -24 -12 55.43 8.6
 -14 -16 -22 46.13 9.89
 -15 -5 -29 7.52 10.04
 -15 -19 -21 4.07 9.44
 -16 2 -32 27.14 15.4
 -17 3 -33 -0.93 11.49
 -17 -9 -29 -0.17 10.78
 -17 -13 -27 5.92 10.41
 -19 9 -35 -2.57 13.22
 -21 -5 -33 9.44 12.74
 3 23 23 5.7 7.61
 3 23 25 61.8 9.35
 3 23 27 54.09 9.58
 3 23 29 8.4 9.31
 3 5 19 89.84 7.01
 3 3 23 86.29 7.5
 3 3 25 109.84 8.23
 3 3 27 72.26 7.35
 2 30 32 23.74 9.94
 2 28 36 3.38 9.61
 2 26 12 205.39 10.63
 2 22 42 -2.72 10.7
 2 -2 36 13.16 7.77
 1 33 13 13.72 7.22
 0 36 10 3.1 6.83
 0 22 -2 304.14 10.89
 -1 31 -1 31.56 5.61
 -1 17 -7 180.9 6.12
 -2 8 -10 4980.86 143.93
 -2 -6 -4 14.66 3.36
 -2 -20 30 76.17 5.58
 -5 45 -1 4.22 6.29
 -6 14 -20 221.45 9.24
 -6 12 -20 6.65 4.88
 -6 -8 -14 185.5 9.34
 -7 -15 -11 10.06 6.06
 -7 -19 -7 104.84 7.87
 -8 -4 -20 422.78 16.81
 -8 -14 -14 108.38 8.36
 -9 17 -25 28.68 6.81
 -9 9 -25 45.69 7.32
 -9 -23 -7 48.49 7.34
 -9 -27 -1 8.97 6.51
 -10 -2 -24 80.62 9.15
 -10 -24 -8 2.89 6.72
 -10 -28 -2 38.38 7.96
 -11 -17 -17 19.2 7.96
 -11 -31 1 0.57 6.98
 -12 -4 -26 -1.61 9.18
 -12 -12 -22 3.98 8.88
 -12 -20 -16 0.4 7.72
 -12 -22 -14 21.93 8.01
 -13 35 -25 3.64 5.64
 -13 -9 -25 30.56 9.57
 -13 -29 -7 6.88 8.07
 -14 2 -30 -2.66 10.18
 -14 -28 -10 35.14 9.19
 -15 -13 -25 -0.91 9.5
 -15 -21 -19 -4.47 9.47
 -16 -16 -24 7.21 9.52
 -17 -21 -21 -3.65 9.88
 -18 6 -34 -4.95 13.19
 -18 -12 -28 -3.42 11.16
 -19 11 -35 -5.69 12.97
 -19 -15 -27 -2.15 10.43
 -20 0 -34 1.07 13.06
 -20 -6 -32 5.38 12.25
 -21 3 -35 4.98 13.73
 3 21 33 13.62 9.16
 3 19 35 34.78 9.85
 3 17 15 39.34 6.68
 3 15 37 25.49 9.47
 3 13 37 19.17 8.62
 3 11 37 29.41 9.23
 3 7 35 35.66 8.71
 3 5 33 11.58 7.89
 3 3 29 15.73 7.02
 2 30 18 -4.91 7.74
 2 24 10 655.84 22.44
 2 -4 32 3.57 6.84
 1 35 17 53.38 8.49
 1 23 3 99.69 6.68
 1 17 1 50.46 5.12
 1 -9 33 13.77 6.71
 0 38 14 8.78 7.8
 0 -14 24 0.49 3.81
 0 -14 26 -0.25 4.08
 -1 37 5 39.51 7.14
 -1 -9 3 422.51 12.81
 -1 -17 31 1.9 5.1
 -2 -16 8 21.35 2.69
 -3 41 1 3.12 6.28
 -3 -9 -5 281.64 10.1
 -5 35 -11 -2.26 3.81
 -5 5 -17 382.2 13.61
 -6 -4 -16 0.62 5.81
 -7 5 -21 0.38 5.73
 -8 2 -22 407.57 16.07
 -9 -15 -15 158.78 9.92
 -10 20 -26 1.79 6.56
 -10 6 -26 3.15 8.13
 -10 -16 -16 2.12 6.93
 -10 -30 2 1.51 6.75
 -11 -3 -25 28.25 8.93
 -11 -23 -11 -4.57 7.54
 -12 30 -26 0.05 6.03
 -14 24 -30 2.42 8.68
 -15 -9 -27 15.94 10.31
 -15 -25 -15 6.24 9.68
 -16 -4 -30 0.95 11.28
 -17 5 -33 -1.21 11.32
 -17 -3 -31 3.16 11.55
 -18 -18 -24 2.03 10.21
 -19 13 -35 -0.63 12.62
 -19 -1 -33 1.12 12.17
 -19 -7 -31 -0.27 12.84
 -19 -11 -29 -1.77 10.94
 -21 -9 -31 5.04 13.47
 -22 -2 -34 -5.87 14.99
 3 23 31 1.15 8.46
 3 21 17 55.38 7.32
 3 17 37 52.68 10.46
 3 9 37 33.41 9.23
 3 3 21 1.33 5.05
 3 3 31 0.72 7.01
 2 30 34 4.68 9.17
 2 28 14 33.32 7.18
 2 28 38 -0.24 10.32
 2 26 40 15.11 10.88
 2 24 42 20.87 11.05
 2 14 6 -0.08 3.95
 2 12 6 2.51 4.01
 2 2 10 2.67 3.69
 1 29 7 55.51 7.04
 1 9 1 6.62 2.73
 0 -14 28 1.33 4.74
 -3 -3 -9 544.21 17.41
 -3 -13 -1 220.39 8.33
 -4 40 -4 4.18 5.6
 -5 -27 21 0.28 3.2
 -8 -16 -12 415.76 16.18
 -8 -20 -8 169.42 9.3
 -8 -30 10 57.32 6.4
 -9 15 -25 29.52 6.89
 -9 13 -25 69.54 7.76
 -9 11 -25 34.66 7.29
 -9 -5 -21 0.99 7.25
 -9 -9 -19 45.24 7.29
 -10 28 -24 1.66 5.35
 -10 -10 -20 302.19 14.24
 -10 -22 -10 3.68 7.19
 -10 -34 14 -2.23 6.23
 -11 29 -25 3.15 5.81
 -11 5 -27 50.25 9.41
 -11 -11 -21 2.51 8.18
 -11 -19 -15 20.11 8.06
 -11 -21 -13 15.76 7.57
 -11 -35 13 4.35 6.45
 -12 4 -28 28.24 9.03
 -12 -8 -24 20.34 8.99
 -13 3 -29 7.28 8.91
 -13 -15 -21 -2.05 8.56
 -14 -4 -28 1.11 9.91
 -14 -18 -20 58.17 9.66
 -15 23 -31 -5.33 9.53
 -16 4 -32 9.73 11.07
 -17 21 -33 -0.19 4
 -18 18 -34 -4.13 11.94
 -18 8 -34 2.95 11.94
 -18 -2 -32 12.54 12.29
 -20 -10 -30 0.56 12.2
 3 25 25 63.93 9.48
 3 23 19 40.4 7.57
 3 23 33 11.52 8.98
 3 21 35 23.39 9.24
 3 19 15 366.8 14.56
 3 19 37 23.04 9.6
 3 5 35 79.35 9.8
 2 32 26 0.65 8.41
 2 32 28 2.24 9.24
 2 22 8 151.57 8.51
 2 16 6 9.2 4.22
 1 31 9 11.87 6.48
 1 -7 13 498.68 15.37
 0 32 4 19.07 6.3
 -1 41 11 -3.09 8.89
 -1 -7 1 224.65 7.22
 -2 -12 2 885.56 26.53
 -3 -11 -3 415.97 13.82
 -4 38 -6 3.24 5
 -4 -6 -10 3997.73 116.93
 -5 -1 -15 752.09 24.17
 -7 47 -5 3.44 5.49
 -7 21 -21 -0.27 4.48
 -8 -18 -10 380.94 14.97
 -9 -17 -13 92.35 8.06
 -9 -21 -9 4.07 6.86
 -10 -6 -22 17.36 7.35
 -10 -18 -14 0.05 6.71
 -10 -20 -12 -0.17 6.61
 -11 -7 -23 57.18 8.77
 -12 -28 -6 -1.66 7.74
 -12 -34 6 2.93 7.03
 -13 23 -29 5.79 8.19
 -13 -31 -3 7.21 8.02
 -14 -12 -24 3.37 8.9
 -14 -26 -12 29.7 8.73
 -16 22 -32 8 7.02
 -16 -8 -28 5.73 10.25
 -16 -12 -26 6.59 10.25
 -16 -18 -22 13.22 9.58
 -17 7 -33 6.05 11.06
 -17 -15 -25 -2.47 11.8
 -18 16 -34 3.92 11.97
 -18 10 -34 -4.8 12
 -20 2 -34 -0.26 13.75
 -21 5 -35 1.18 14.42
 -21 -3 -33 3.27 13.55
 3 25 23 11.06 8.83
 3 25 29 10.11 9.39
 3 25 31 -1.96 9.04
 3 15 13 91.13 7.27
 3 15 39 12.78 9.83
 3 13 13 116.49 7.22
 3 13 39 4.72 9.35
 3 11 39 20.4 9.58
 3 7 37 51.04 9.47
 3 5 17 340.36 12.9
 3 3 33 16.89 7.88
 2 32 22 59.74 9.66
 2 32 30 18.06 9.86
 2 30 16 -0.35 6.87
 2 30 36 -2.52 9.85
 2 10 6 28.11 3.84
 2 -4 34 47.82 8.29
 1 37 23 1.88 8.59
 1 35 15 30.68 8.33
 1 27 5 246.11 10.47
 0 38 12 4.03 7.92
 0 34 6 4.19 6.31
 0 -14 22 312.11 10.65
 0 -14 30 54.71 6.06
 -1 39 7 22.48 7.26
 -3 33 -7 35 4.76
 -4 42 -2 13.09 6.13
 -5 -5 -13 525.05 17.8
 -5 -11 -9 91.79 6.31
 -5 -17 -3 228.41 9.71
 -6 42 -8 7.73 4.99
 -7 -1 -19 47.61 6.55
 -7 -9 -15 513.31 18.6
 -7 -23 -1 12.74 5.45
 -8 30 -20 1.08 3.51
 -8 24 -22 1.64 4.74
 -9 -19 -11 6.36 6.54
 -10 8 -26 2.61 7.35
 -11 21 -27 6.88 7.59
 -12 38 -22 -1.15 4.08
 -12 22 -28 -1.71 7.61
 -13 -3 -27 14.96 9.1
 -13 -27 -9 2.35 7.49
 -14 30 -28 -5.01 7.65
 -14 4 -30 17.45 9.83
 -14 -8 -26 -2.55 9.41
 -14 -20 -18 22.33 8.96
 -14 -24 -14 7.21 9.33
 -15 5 -31 0.22 10.19
 -15 -3 -29 7.55 9.95
 -15 -15 -23 5.23 9.54
 -16 6 -32 4.98 10.65
 -17 19 -33 5.15 10.84
 -18 14 -34 -0.23 12.18
 -18 12 -34 10.49 12.16
 -19 1 -33 10.93 12.59
 3 23 17 134.69 9.7
 3 23 35 11.52 9.72
 3 21 37 15.38 10.04
 3 17 39 8.9 10.02
 3 11 13 244.6 10.17
 3 9 39 15.68 9.05
 3 3 19 193.94 8.96
 3 1 25 159.86 9.06
 3 1 27 57.4 7.25
 2 32 20 2.18 7.75
 2 32 32 0.01 9.56
 2 28 40 -0.61 10.29
 2 26 42 -5.95 10.76
 2 18 6 7.57 4.92
 2 -2 14 45.51 4.14
 1 37 21 -5.78 8.38
 1 33 11 -1.43 6.71
 1 19 1 98.63 5.86
 1 3 3 2691.21 78.04
 0 30 2 177.12 9
 -1 25 -5 172.26 7.2
 -3 43 3 0.82 6.71
 -4 -2 -12 1.83 3.91
 -4 -18 2 978.72 30.01
 -4 -24 16 3.41 3.13
 -6 44 -6 5.36 5.37
 -6 2 -18 17.81 5.67
 -6 -28 16 0.45 4.4
 -7 7 -21 -0.27 5.62
 -7 -27 7 53.5 6.05
 -8 -32 20 22.87 5.29
 -9 1 -23 87.4 8.23
 -9 -31 9 8.02 5.96
 -9 -33 17 4.28 5.7
 -10 -32 8 1.81 6.33
 -11 7 -27 28.1 8.62
 -11 -27 -5 36.13 8.32
 -11 -33 7 13 7.26
 -12 -2 -26 0.49 8.74
 -12 -14 -20 0.33 8.43
 -13 5 -29 17.85 9.39
 -13 -17 -19 4.65 8.44
 -14 -22 -16 -1.84 8.7
 -16 -2 -30 26.07 10.89
 -16 -20 -20 17.73 9.47
 -17 9 -33 8.1 11.09
 -17 -7 -29 5.9 11.87
 -17 -11 -27 5.67 10.29
 -18 0 -32 1.2 11.68
 -18 -14 -26 -0.73 10.1
 -19 -5 -31 -7.37 11.59
 -20 4 -34 -6.82 13.17
 -20 -4 -32 0.73 13.29
 -21 7 -35 4.79 13.4
 -22 0 -34 -5.82 13.88
 -22 -6 -32 -2.91 12.72
 3 25 33 3.28 9.44
 3 21 15 249.18 11.6
 3 19 39 16.36 10.36
 3 17 13 51.19 6.25
 3 5 37 33.39 9.38
 3 1 23 81.26 6.96
 3 1 29 18.1 6.33
 2 32 34 3.83 9.76
 2 28 12 0.21 6.22
 2 26 10 8.29 6.58
 1 37 19 6.8 8.6
 0 40 16 -0.81 8.39
 0 36 8 17.34 7.36
 -2 -8 -2 196.83 7.14
 -5 -13 -7 289.86 11.23
 -5 -15 -5 312.51 11.93
 -5 -21 3 108.87 6.49
 -6 -10 -12 447.07 16.24
 -6 -20 -2 363.84 13.6
 -7 -29 13 29.56 5.41
 -8 -24 -2 15.51 5.85
 -10 10 -26 -0.02 7.28
 -10 0 -24 5.42 7.18
 -10 -26 -4 15.84 6.87
 -11 -1 -25 59.35 9.54
 -11 -13 -19 5.68 7.5
 -12 6 -28 -1.41 8.46
 -12 -30 -2 23.23 7.52
 -12 -32 2 -3.29 7.44
 -13 -7 -25 35.25 9.64
 -13 -11 -23 12.94 8.93
 -13 -25 -11 -1.85 8.31
 -15 21 -31 -1.8 6.19
 -16 20 -32 -0.18 10.46
 -16 8 -32 15.45 10.76
 -16 -22 -18 9.37 9.22
 -17 17 -33 -4.24 11.26
 -17 11 -33 0.43 11.31
 -17 -1 -31 -7.57 11.59
 -17 -17 -23 1.72 9.87
 -18 -10 -28 10.15 11.22
 -19 -13 -27 -0.41 10.95
 -21 -7 -31 -3.1 12.78
 3 27 25 36.16 8.98
 3 27 27 43.75 9.52
 3 27 29 8.95 8.85
 3 25 19 23.81 8.98
 3 25 35 10.35 9.2
 3 23 37 17.07 10.93
 3 21 39 11.6 10.41
 3 9 13 286.17 11.17
 3 3 35 23.18 8.97
 3 1 31 -2.36 7.07
 2 32 18 58.08 8.9
 2 4 8 24.36 3.62
 2 -6 26 0.72 5.11
 2 -6 28 166.16 9
 1 -9 17 64.86 4.15
 0 -14 32 0.53 5.5
 -2 -10 0 233.24 8.12
 -3 -17 5 387.47 12.67
 -4 44 0 11.44 6.47
 -5 7 -17 120.57 6.71
 -5 -23 7 192.08 8.18
 -7 39 -13 4.76 3.5
 -7 -25 3 90.25 6.73
 -8 4 -22 5.67 5.99
 -8 -10 -16 1.09 6.7
 -9 -25 -3 86.05 8.08
 -10 16 -26 11.13 6.37
 -10 14 -26 4.48 6.88
 -10 12 -26 0 6.95
 -10 -34 16 0.25 5.8
 -11 -35 15 8.61 6.19
 -12 34 -24 -2.76 5.27
 -12 -26 -8 -1.06 7.69
 -14 -2 -28 8.71 9.62
 -14 -14 -22 2.92 8.8
 -15 7 -31 3.2 10.64
 -15 -7 -27 23.04 10.08
 -15 -11 -25 12.3 9.8
 -15 -17 -21 -0.74 8.71
 -16 -14 -24 -0.04 9.77
 -17 15 -33 -5.05 11.34
 -17 13 -33 -2.3 11.1
 -19 3 -33 4.93 12.5
 -20 -8 -30 -5.18 13.02
 -21 -1 -33 -3.69 12.7
 -23 -3 -33 -2.34 13.28
 3 27 31 0.55 9.09
 3 19 13 30.68 6.2
 3 17 41 0.14 10.19
 2 34 28 2.28 8.85
 2 30 14 0.68 6.89
 2 24 8 49.15 6.09
 2 8 6 15.51 3.73
 2 -6 30 -0.42 5.71
 1 37 17 19.15 8.24
 1 35 13 9.81 7.5
 1 25 3 76.32 6.15
 -2 30 -6 0.21 4.08
 -4 36 -8 19.42 4.66
 -4 -22 10 241.26 8.87
 -6 46 -4 2.52 5.76
 -6 40 -10 13.03 4.49
 -8 -2 -20 57.65 7.17
 -9 -11 -17 193.53 10.63
 -11 9 -27 30.41 8.68
 -11 -29 -1 3.29 7.16
 -12 8 -28 7.75 8.33
 -12 -6 -24 5.9 9.22
 -12 -10 -22 90.42 9.88
 -13 7 -29 4.08 9.49
 -13 -21 -15 10.14 7.94
 -13 -23 -13 6.36 7.84
 -15 29 -29 4.97 8.63
 -15 -27 -11 3.44 8.64
 -16 18 -32 -0.33 10.27
 -16 10 -32 5.59 10.74
 -20 6 -34 0 12.67
 -22 2 -34 7.59 14.59
 3 27 21 -1.73 7.3
 3 27 33 9.59 9.17
 3 25 17 71.05 8.63
 3 23 15 55.02 7.05
 3 23 39 8.84 10.41
 3 19 41 2.13 9.99
 3 5 15 193.57 8.54
 3 1 21 1.85 4.99
 3 1 33 20.88 8.49
 2 34 22 -4.64 8.64
 2 34 24 15.73 9.53
 2 34 30 -0.24 9.04
 2 20 6 24.33 5.21
 0 40 14 -2.61 7.79
 0 38 10 45.74 8.24
 0 28 0 137.12 7.38
 0 24 -2 -1.2 4.06
 0 4 -2 3.83 0.46
 -1 41 9 3.14 7.42
 -2 26 -8 287.79 9.78
 -2 2 -8 377.56 11.94
 -4 4 -14 0.71 3.71
 -7 19 -21 -2.21 4.62
 -7 9 -21 1.01 5.24
 -8 -28 6 -2.12 5.65
 -8 -32 22 2.23 4.78
 -11 17 -27 36.38 6.07
 -11 11 -27 24.55 8.15
 -11 -25 -7 6.79 7.46
 -13 29 -27 4.4 7.15
 -13 -1 -27 7.31 8.76
 -13 -29 -5 22.12 8.52
 -15 19 -31 -0.69 9.43
 -15 9 -31 -5 10.11
 -15 -1 -29 8.54 10.12
 -15 -19 -19 2.78 9.2
 -16 16 -32 16.58 10.75
 -16 14 -32 -9.6 11.53
 -16 12 -32 6.47 10.85
 -16 -6 -28 1.94 10.89
 -16 -10 -26 -2.65 9.94
 -17 1 -31 1.78 10.85
 -17 -19 -21 -0.1 9.59
 -18 2 -32 9.41 13.51
 -18 -16 -24 -0.86 10.1
 -20 -2 -32 -6.13 13.15
 -22 -4 -32 1.24 14.2
 3 25 37 12.9 9.48
 3 21 13 242.09 11.37
 3 21 41 -0.1 10.12
 3 3 17 396.67 14.2
 3 3 37 91.79 9.99
 2 32 16 2.66 7
 2 -6 22 66.02 5.5
 2 -6 32 151.89 9.63
 1 31 7 63.06 7.3
 1 21 1 37.75 4.79
 1 -11 27 97.8 6.58
 0 -12 14 0.97 1.87
 -2 38 0 62.69 6.83
 -3 -19 9 15.53 3.46
 -3 -23 27 44.82 3.1
 -4 -8 -8 2493.9 73.61
 -6 -12 -10 507.32 17.73
 -6 -18 -4 42.74 5.93
 -6 -26 10 7.46 4.66
 -7 -11 -13 210.98 11.95
 -7 -21 -3 125.42 7.74
 -8 -26 2 156.67 8.76
 -9 3 -23 14.35 6.52
 -9 -3 -21 4.44 6.96
 -9 -27 1 9.97 6.53
 -9 -29 5 68.3 7.14
 -9 -33 19 3.22 5.35
 -10 -4 -22 122.85 9.41
 -10 -28 0 -1.91 6.59
 -11 15 -27 42.2 8.24
 -11 13 -27 55.06 8.39
 -11 -5 -23 18.64 7.86
 -11 -9 -21 1.05 7.87
 -12 10 -28 2.17 7.88
 -12 -18 -16 0.92 7.73
 -12 -24 -10 -1.76 8.12
 -12 -34 8 -3.48 6.85
 -13 9 -29 7.72 8.87
 -14 -6 -26 0.48 8.97
 -14 -10 -24 6.85 8.78
 -14 -28 -8 0.67 7.7
 -15 17 -31 -0.25 9.69
 -15 11 -31 3.6 10.12
 -15 -25 -13 5.51 8.93
 -16 28 -30 -1.35 9.48
 -17 -5 -29 4.27 10.26
 -17 -13 -25 -0.01 9.79
 -17 -21 -19 -2.94 9.59
 -18 -4 -30 7.95 11.22
 -19 5 -33 -9.31 12.89
 -19 -3 -31 -0 11.96
 -20 8 -34 3.73 13.29
 -21 1 -33 2.27 13.42
 -22 4 -34 -0.45 13.83
 4 16 26 -1.47 7.2
 4 16 28 50.77 8.3
 4 16 30 0.66 8.26
 4 14 24 7.54 6.85
 4 14 26 3.24 6.99
 4 14 28 -1.42 7.58
 4 14 30 151.67 11.21
 4 12 26 0.19 6.76
 4 12 28 87.36 8.71
 3 29 25 42.48 8.95
 3 29 27 20.36 8.98
 3 29 29 7.85 8.65
 3 27 19 12.66 7.41
 3 27 35 6.97 9.62
 3 15 11 3.17 4.72
 3 13 11 1.85 5.09
 3 7 13 185.06 8.2
 3 1 35 80.13 9.37
 2 34 20 71.06 9.34
 1 33 9 8.63 6.64
 1 29 5 122.02 7.9
 1 -11 25 142.06 7.19
 1 -11 29 37.1 5.81
 0 14 -4 -0.04 2.24
 -1 19 -7 133.52 5.05
 -2 40 2 18.24 6.61
 -2 36 -2 59.45 6.26
 -2 -2 -6 54.75 3.53
 -5 -27 23 14.69 2.9
 -6 -6 -14 15.06 5.21
 -7 1 -19 57.08 6.54
 -8 6 -22 188.15 9.9
 -8 -22 -4 0.04 5.28
 -8 -30 12 3.3 5.31
 -9 25 -23 0.09 5.14
 -9 -7 -19 9.51 6.89
 -10 2 -24 83.18 8.67
 -10 -8 -20 13.75 7.5
 -10 -24 -6 8.28 6.83
 -11 1 -25 47.05 8.61
 -12 18 -28 -7.23 4.82
 -12 0 -26 -2.52 8.51
 -12 -20 -14 -0.04 7.34
 -12 -22 -12 1.26 7.67
 -13 -13 -21 -0.98 8.45
 -14 34 -26 2.35 6.67
 -14 18 -30 -2.24 9.24
 -14 10 -30 1.3 9.22
 -14 0 -28 1 9.6
 -14 -16 -20 -0.22 8.18
 -15 15 -31 0.82 10.28
 -15 13 -31 -5.16 10.03
 -15 -13 -23 4.43 8.95
 -15 -23 -15 9.08 9.01
 -16 -16 -22 2.34 9.06
 -17 -9 -27 0.44 9.98
 -19 -15 -25 4.94 10.6
 -20 10 -34 1.25 12.84
 -21 -5 -31 -2.56 12.2
 -23 -1 -33 7.57 13.54
 4 18 26 1.46 7.47
 4 18 28 -0.42 8.09
 4 18 30 74.63 9.76
 4 16 24 127.76 9.57
 4 16 32 104.08 10.58
 4 14 32 2.74 8.38
 4 12 24 161.77 9.81
 4 12 30 -1.07 7.95
 4 10 26 0.16 6.83
 4 10 28 6.97 7.1
 3 29 31 -4.4 9.65
 3 27 37 7.2 9.95
 3 25 39 5.47 10.24
 3 23 41 3.58 9.81
 3 17 11 0.39 5.13
 3 1 19 215.57 9.36
 3 -1 27 60.54 7.01
 3 -1 29 24.65 6.75
 2 30 12 93.33 8.28
 2 28 10 215.38 10.98
 1 37 15 52.58 8.41
 1 7 1 241.66 7.91
 1 -11 31 1.78 5.83
 0 16 -4 52.21 3.28
 0 -14 20 0.71 3.16
 -1 39 5 13.49 6.82
 -3 -23 29 7.38 2.93
 -4 -16 0 3756.21 109.74
 -5 43 -5 10.23 5.45
 -5 1 -15 727.46 23.29
 -5 -25 13 100.44 5.61
 -6 4 -18 273.66 11.19
 -6 -14 -8 253.51 10.68
 -6 -16 -6 40.69 5.65
 -7 11 -21 3.16 4.68
 -8 -12 -14 10.64 6.44
 -9 -13 -15 248.26 11.47
 -9 -23 -5 131.93 8.57
 -10 -14 -16 0.3 6.89
 -11 33 -23 1.28 4.81
 -11 -17 -15 60.02 8.96
 -11 -23 -9 1.96 7.02
 -11 -33 9 3.25 6.68
 -12 28 -26 -4.18 6.64
 -12 12 -28 24.32 8.52
 -12 -28 -4 0.94 7
 -13 17 -29 15.1 8.99
 -13 -31 -1 -1.94 7.2
 -14 16 -30 22.48 9.51
 -14 14 -30 -0.26 9.23
 -14 12 -30 13.15 9.6
 -15 -5 -27 22.09 10.83
 -18 4 -32 2.24 12.1
 -18 -8 -28 -2.24 11
 -18 -12 -26 5.72 10.62
 -18 -18 -22 -0.06 9.88
 -19 7 -33 -4.39 12.23
 -20 12 -34 11.38 13.31
 -20 0 -32 2.46 12.69
 -20 -6 -30 0 11.7
 4 20 26 8.73 7.95
 4 20 28 18.23 8.51
 4 18 24 0.93 7.3
 4 18 32 6.07 8.72
 4 16 22 5.87 6.45
 4 14 22 425.4 16.75
 4 12 22 39.95 7.08
 4 12 32 142.88 11.2
 4 10 24 7.55 6.69
 4 10 30 252.82 13.13
 3 29 21 2.11 7.52
 3 29 33 2.34 9.36
 3 25 15 146.41 9.36
 3 11 11 37.85 4.98
 3 -1 25 163.38 8.94
 3 -1 31 -0.56 6.89
 2 34 18 -1.56 8.02
 2 22 6 2.55 5.3
 2 -6 34 4.03 7.16
 1 39 19 4.01 8.23
 1 35 11 -0.4 7.07
 1 -11 23 163.72 7.4
 0 40 12 31.89 8.35
 0 34 4 1.47 6.06
 -2 10 -10 211.05 6.81
 -3 41 -1 -1.79 5.9
 -3 39 -3 4.61 5.54
 -3 3 -11 21.37 3.29
 -5 41 -7 3.7 4.95
 -5 -7 -11 55.29 5.37
 -6 -22 2 1.19 4.72
 -7 17 -21 0.21 4.89
 -7 13 -21 1.69 5.16
 -7 -13 -11 43 6.34
 -7 -19 -5 281.82 11.74
 -8 22 -22 65.93 6.08
 -8 -32 24 9.56 4.59
 -9 -31 11 3.09 5.69
 -10 -32 10 56.58 7.06
 -10 -34 18 5.57 5.62
 -11 37 -21 -2.74 3.74
 -11 -21 -11 -2.57 7.72
 -11 -35 17 9.1 6.09
 -12 -12 -20 72.89 9.76
 -13 15 -29 15.7 8.79
 -13 13 -29 4.96 8.4
 -13 -5 -25 14.33 9.21
 -13 -9 -23 16.6 8.66
 -13 -27 -7 20.03 7.75
 -14 38 -24 1.79 5.73
 -14 28 -28 0.09 7.68
 -14 -18 -18 0.09 8.38
 -14 -26 -10 -4.04 8.22
 -15 1 -29 4.11 10.12
 -15 -9 -25 14.15 9.83
 -17 3 -31 0.14 10.96
 -19 -11 -27 0.85 10.91
 -21 3 -33 -7.21 13.13
 -21 -9 -29 0 13.05
 -22 -2 -32 1.15 13.4
 4 20 24 68.85 8.82
 4 20 30 -3.76 8.59
 4 18 22 339.37 14.64
 4 16 34 1.31 8.3
 4 14 34 55.98 9.03
 4 12 34 -4.16 8.21
 4 10 32 -3.98 7.77
 4 8 28 122.96 9.43
 3 29 35 3.99 9.45
 3 27 17 50.39 8.47
 3 25 41 1.52 10.51
 3 23 13 122.21 8.31
 3 19 11 1.27 5.24
 3 1 37 51.07 9.85
 3 -1 23 85.84 6.74
 2 36 24 -3.1 9.07
 2 32 14 41.88 7.5
 0 36 6 -0.16 6.26
 0 32 2 5.42 5.73
 0 12 -4 56.08 2.76
 -2 42 4 3.43 6.62
 -3 -5 -7 1561.52 46.41
 -5 45 -3 9.07 5.75
 -7 15 -21 -1.41 5.04
 -10 32 -22 14.31 4.66
 -10 -16 -14 51.33 7.35
 -10 -22 -8 91.86 8.2
 -11 27 -25 9.55 6.35
 -11 -19 -13 26.06 7.53
 -13 1 -27 12.07 9.13
 -13 -15 -19 0.41 8.25
 -14 -24 -12 0.31 8.48
 -14 -30 -4 4.05 7.9
 -16 -4 -28 10.26 10.1
 -16 -18 -20 -0.73 9.01
 -17 -15 -23 5.82 9.64
 -19 9 -33 -1.14 12.82
 -19 -1 -31 4.46 11.28
 -23 1 -33 -8.65 13.76
 4 22 28 1.9 8.52
 4 20 32 70.72 10.26
 4 18 34 50.36 9.83
 4 16 20 590.56 21.2
 4 14 20 57.76 7.34
 4 10 22 214.99 10.81
 4 10 34 40.93 9.03
 4 8 26 -0.91 8.09
 4 8 30 5.63 7.14
 3 31 27 20.43 8.96
 3 31 29 6.76 8.76
 3 29 19 6.31 7.57
 3 27 39 3.9 10.26
 3 -1 33 19.02 7.77
 2 36 22 35.21 8.66
 2 -6 20 408.47 13.99
 1 27 3 77.82 6.19
 1 -3 7 192.93 6.34
 1 -11 33 9.5 6.41
 0 -10 10 5884.27 169.48
 -1 41 7 14.5 7.14
 -1 -13 9 32.44 1.82
 -1 -17 19 113.11 4.19
 -2 34 -4 16.75 5.07
 -3 43 1 -0.16 6.26
 -4 -10 -6 454.21 15.19
 -5 19 -17 110.92 5.23
 -5 -19 1 2.77 4.28
 -6 -24 6 8.66 4.69
 -6 -28 18 19.98 4.3
 -7 -7 -15 76.2 7.06
 -7 -15 -9 97.01 7.22
 -7 -17 -7 242.79 10.71
 -7 -29 15 32.52 5.18
 -8 8 -22 -0.11 5.69
 -8 0 -20 232.75 11.08
 -8 -14 -12 47.55 6.86
 -8 -20 -6 4.11 5.75
 -9 5 -23 63.67 7.54
 -9 -15 -13 192.36 10.27
 -9 -21 -7 88.62 7.44
 -9 -33 21 0.87 5.11
 -10 -18 -12 166.53 10.4
 -10 -20 -10 229.93 11.73
 -11 -27 -3 14.56 7.34
 -12 2 -26 -1.4 7.86
 -12 -4 -24 23.35 8.45
 -12 -30 0 -0.22 6.91
 -14 -12 -22 37.22 9.24
 -14 -22 -14 0.05 7.87
 -15 27 -29 -0.02 8.58
 -15 -15 -21 2.92 8.74
 -16 -12 -24 6.38 9.8
 -16 -20 -18 -5.26 9.38
 -17 -3 -29 14.65 11.26
 -18 6 -32 -0.3 11.33
 -18 -2 -30 6.67 11.36
 -19 11 -33 -0.71 12.06
 -21 -3 -31 -8.93 12.17
 4 22 24 3.14 7.79
 4 22 26 -0.7 8.15
 4 22 30 65.57 9.85
 4 22 32 0.95 8.64
 4 20 22 0.36 7.06
 4 20 34 -0.97 9.06
 4 18 20 46.72 7.27
 4 18 36 -1.18 9.09
 4 16 36 -2.09 9.26
 4 14 36 -1.01 9.08
 4 12 20 275.05 12.37
 4 12 36 4.99 8.4
 4 8 24 125.48 9.17
 4 8 32 207.97 12.29
 3 31 23 25.25 8.96
 3 31 31 2.93 9.19
 3 31 33 5.11 9.48
 3 29 37 12.32 10
 3 9 11 22.24 4.44
 3 3 15 1087.75 33.45
 2 34 16 5 7.45
 2 6 6 48.45 4.02
 1 39 17 14.85 8.37
 1 37 13 12.9 7.3
 1 23 1 24.37 4.71
 0 38 8 -0.18 6.71
 0 18 -4 -0.33 2.87
 -3 37 -5 16.34 5.11
 -4 -14 -2 1495.38 44.79
 -5 -3 -13 562.56 18.65
 -7 -23 1 15.42 5.23
 -7 -27 9 21.15 5.42
 -8 -16 -10 0.25 6.38
 -8 -18 -8 7.38 6.15
 -9 -17 -11 9.21 6.46
 -9 -19 -9 53.39 7.12
 -10 4 -24 16.43 7.59
 -11 3 -25 29.12 8.11
 -11 -11 -19 39.35 7.77
 -12 -8 -22 6.96 8.31
 -14 2 -28 7.27 9.61
 -14 -4 -26 5.69 8.91
 -16 26 -30 1.99 9.67
 -16 -8 -26 -4.22 9.86
 -16 -24 -14 1.78 8.48
 -17 5 -31 -6.82 11.83
 -18 -14 -24 1.04 9.89
 -19 17 -33 -3.12 12.47
 -19 13 -33 2.47 12.11
 -20 2 -32 7.64 12.93
 -21 5 -33 9.31 14.05
 -22 -6 -30 1.6 12.54
 4 22 34 16.97 8.84
 4 20 36 -2.26 9.26
 4 10 36 1.79 8.2
 4 8 22 8.79 6.62
 4 8 34 -2.24 7.73
 4 6 28 4.57 6.75
 3 27 15 54.71 8.16
 3 27 41 3.51 9.98
 3 21 11 8.8 5.95
 3 -1 21 3.85 4.75
 3 -1 35 84.74 9.39
 2 36 20 -2.85 8.45
 2 24 6 10.21 5.25
 2 16 4 2.45 3.74
 2 14 4 184.2 7.71
 2 0 10 172.71 6.96
 -2 44 6 3.99 6.83
 -4 0 -12 1005.58 30.73
 -4 -4 -10 122.4 6.17
 -4 -12 -4 304.43 11.1
 -5 11 -17 205.48 8.41
 -7 27 -19 4.42 3.5
 -8 -8 -16 1.01 6
 -9 -1 -21 0.69 6.09
 -10 -2 -22 41.24 7.28
 -10 -10 -18 4.36 5.9
 -10 -26 -2 -0.49 6.75
 -11 -31 5 30.58 6.95
 -12 -14 -18 31.37 8.62
 -12 -26 -6 4.51 7.24
 -12 -34 10 20.21 6.79
 -13 -25 -9 4.87 7.8
 -14 -8 -24 -1.68 8.53
 -15 33 -27 0.51 7.67
 -15 3 -29 2.97 9.77
 -16 4 -30 4.9 10.26
 -17 -7 -27 11.22 10.14
 -17 -11 -25 5.24 10.15
 -17 -17 -21 -1 9.1
 -18 8 -32 4.74 11.37
 -19 15 -33 -2.09 11.98
 -19 -5 -29 -0.24 12.29
 -19 -13 -25 0.2 10.34
 -20 -4 -30 0.77 11.27
 -22 0 -32 0.05 12.68
 4 24 26 2.91 8.02
 4 24 28 20.32 9.01
 4 24 30 10.28 8.48
 4 22 22 114.98 9.64
 4 18 38 11.43 9.76
 4 16 38 -3.43 9.49
 4 14 38 6.62 9.37
 4 12 38 0.39 8.36
 4 10 20 5.92 6.19
 4 6 26 -0.44 6.17
 4 6 30 217.47 12.07
 3 31 21 1.33 7.62
 3 31 35 14.07 9.91
 3 29 17 56.54 8.39
 3 29 39 9.77 9.72
 3 25 13 32.18 6.86
 3 1 17 1365.67 41.5
 2 30 10 0 6.15
 2 18 4 180.69 8.26
 2 12 4 2.41 3.37
 1 33 7 32.91 6.8
 0 26 -2 159.11 7.3
 -3 45 3 3.76 6.51
 -3 -1 -9 13.71 3.79
 -5 39 -9 2.06 4.3
 -6 6 -18 46.53 5.48
 -6 -8 -12 107.43 7.01
 -7 3 -19 8.38 5.51
 -8 -4 -18 10.16 6.43
 -8 -24 0 340.67 13.41
 -9 -25 -1 2.46 5.86
 -10 -34 20 19.97 5.69
 -11 -7 -21 0.18 7.37
 -11 -29 1 3.53 6.47
 -11 -35 19 4.01 5.79
 -13 27 -27 -0.11 7.24
 -13 3 -27 29.19 9.46
 -13 -23 -11 0.67 8.06
 -13 -29 -3 -0.68 7.74
 -15 -3 -27 11.31 9.45
 -15 -17 -19 2.43 8.49
 -15 -27 -9 2.36 8.38
 -18 20 -32 -1.18 11.55
 -18 10 -32 6.93 11.36
 -18 -6 -28 0.27 11.57
 -18 -10 -26 -2.82 9.77
 -19 1 -31 3.24 11.84
 -20 -8 -28 5.06 11.01
 -20 -12 -26 -2.42 10.43
 -21 7 -33 -0.15 13.03
 -21 -7 -29 -3.74 12.24
 4 24 24 36.65 8.33
 4 24 32 53.59 10
 4 22 36 3.1 9.11
 4 20 38 -1.01 9.66
 4 14 18 123.48 7.93
 4 12 18 0.74 5.8
 4 8 36 3.65 8.57
 4 6 24 0.74 6.01
 4 6 32 8.85 8.28
 2 32 12 0.43 6.71
 2 28 8 2.63 5.74
 1 39 15 14.3 7.75
 1 35 9 8.99 6.69
 1 31 5 46 6.45
 1 -11 21 2 3.74
 0 40 10 2 7.1
 0 30 0 -3.09 5.02
 -1 43 9 6.71 7.12
 -3 31 -9 11.66 3.62
 -3 -15 3 418.37 13.51
 -5 -9 -9 363.44 13.03
 -8 20 -22 4.07 5.29
 -8 10 -22 134.56 8.29
 -8 -28 8 65.66 6.39
 -8 -30 14 6.86 5.15
 -9 23 -23 5.27 5.59
 -9 7 -23 24.58 6.71
 -9 -5 -19 94.06 7.99
 -9 -29 7 25.85 6
 -10 -6 -20 104.16 8.73
 -10 -30 6 2.78 6.11
 -11 -33 11 -0.43 6.31
 -13 41 -21 1.59 4.13
 -13 33 -25 2.45 6.05
 -13 -3 -25 27.34 9.03
 -13 -11 -21 0.17 8.16
 -13 -19 -15 24.35 8.24
 -13 -21 -13 29.4 7.97
 -14 -28 -6 0.83 7.69
 -15 -11 -23 3.16 8.65
 -16 -2 -28 5.53 9.82
 -16 -14 -22 17.9 9.14
 -17 23 -31 0.84 3.8
 -17 7 -31 -3.18 10.64
 -17 -19 -19 1.63 9.23
 -18 0 -30 16.94 11.96
 -19 -9 -27 2.04 10.75
 -20 4 -32 6.29 12.97
 -21 -1 -31 0.22 12.85
 -23 -3 -31 4.86 12.39
 4 24 34 0.78 9.14
 4 16 40 20.12 10.12
 4 14 40 2.56 9.57
 4 10 38 17.15 9.66
 4 8 20 222.47 10.53
 4 6 34 76.75 9.39
 3 33 27 13.99 8.63
 3 33 29 6.23 9.62
 3 33 31 -3.8 8.81
 3 31 19 18.56 7.99
 3 23 11 44.34 6.47
 3 15 9 58.42 5.73
 3 -3 29 23.83 6.43
 2 36 18 20.73 8.05
 2 34 14 0.68 6.73
 2 2 8 376.08 12.2
 2 -8 28 -0.26 5.21
 -1 -1 -3 511.26 15.18
 -4 42 -4 -0 5.17
 -5 17 -17 43.75 4.06
 -5 13 -17 114.52 6.05
 -6 38 -12 13.13 3.56
 -9 -33 23 7.3 4.88
 -10 36 -20 0.04 3.39
 -10 6 -24 49.57 7.81
 -10 -28 2 44.2 7.18
 -11 -25 -5 76.49 8.2
 -12 4 -26 3.59 7.98
 -12 -16 -16 9.29 7.93
 -12 -24 -8 35.04 7.76
 -13 -7 -23 1.1 8.3
 -13 -31 1 -0.88 6.88
 -14 26 -28 1.48 7.96
 -14 4 -28 -1.1 8.94
 -14 -14 -20 43.77 9.25
 -15 -7 -25 12.59 9.32
 -15 -19 -17 7.99 8.6
 -15 -25 -11 -4.42 8.03
 -16 24 -30 10.48 9.42
 -16 6 -30 5.35 10.07
 -18 18 -32 -0.71 11.42
 -18 16 -32 0.41 11.15
 -18 14 -32 10.55 11.33
 -18 12 -32 -0.24 11.82
 -18 -16 -22 4.88 10.07
 -21 9 -33 -0.14 12.91
 -22 2 -32 -0.5 13.47
 4 26 26 4.24 8.08
 4 26 28 -2.5 8.49
 4 26 30 33.47 9.4
 4 26 32 2.18 8.96
 4 24 36 -1.68 9.33
 4 22 38 4.43 9.84
 4 20 18 18.91 6.32
 4 18 40 6.87 9.85
 4 10 18 92.23 7.19
 4 8 38 2.08 8.92
 4 6 22 422.8 15.88
 4 4 28 29.37 6.92
 3 33 23 15.29 8.75
 3 17 9 57.72 6.81
 3 13 9 84.03 5.79
 3 7 11 11.26 4.08
 3 -3 27 70.74 7.08
 3 -3 31 5.09 6.53
 2 20 4 36.63 4.93
 2 -8 26 4.36 4.96
 1 37 11 2.81 6.67
 1 -1 5 963.8 28.24
 -1 3 -5 872.55 25.49
 -4 44 -2 0.67 5.68
 -4 34 -10 40.17 4.06
 -5 15 -17 71.15 4.89
 -5 -17 -1 47.07 4.96
 -5 -23 9 14.44 3.65
 -8 12 -22 4.29 5.71
 -9 -27 3 55.96 6.72
 -9 -31 13 18.1 5.83
 -10 -32 12 3.21 6.14
 -11 5 -25 84.42 9.1
 -12 26 -26 3.21 6.8
 -12 -2 -24 -1.52 7.7
 -14 -2 -26 -3.04 9.17
 -15 25 -29 2.72 8.94
 -15 -21 -15 17.94 8.29
 -15 -23 -13 4.42 8.62
 -17 21 -31 -0.01 6.84
 -17 9 -31 7.04 11.67
 -17 -13 -23 3.79 9.66
 -17 -21 -17 3.29 9.24
 -19 3 -31 3.16 11.13
 -19 -15 -23 1.09 10
 -20 -2 -30 10.34 11.4
 -22 -4 -30 1.78 12.11
 4 26 24 -3.85 7.83
 4 26 34 21.36 9.56
 4 20 40 22.27 10.49
 4 6 36 0.9 8.64
 4 4 26 -0.52 5.93
 4 4 30 11.28 6.81
 4 4 32 198.97 11.88
 3 29 15 69.73 8.48
 3 27 13 91.19 8.25
 3 19 9 14.58 5.33
 3 -1 19 230.9 9.58
 3 -3 25 106.26 7.39
 3 -3 33 28.68 7.53
 2 -6 18 12.88 3.74
 1 25 1 21.7 4.8
 1 -9 15 377.98 11.99
 0 42 12 1.32 7.95
 0 20 -4 111.56 5.2
 -1 39 3 16.96 6.29
 -1 37 1 2.11 5.54
 -3 -7 -5 1949.29 57.46
 -3 -21 15 246.83 8.05
 -4 -24 18 1.29 2.84
 -5 -27 25 16.6 2.34
 -6 -4 -14 272.78 10.96
 -6 -26 12 174.01 7.84
 -7 -9 -13 112.55 8.05
 -8 18 -22 95.44 7.02
 -8 2 -20 61.22 7.18
 -9 35 -19 1.53 2.76
 -9 9 -23 16.95 6.3
 -10 -12 -16 -1.88 6.27
 -10 -24 -4 5.08 6.48
 -10 -34 22 2.04 5.03
 -11 25 -25 11.11 6.66
 -11 -35 21 -0.2 5.56
 -12 -10 -20 0.08 7.83
 -12 -18 -14 4 7.61
 -12 -22 -10 57.43 8.58
 -12 -28 -2 -1.24 6.77
 -12 -32 6 -1.34 6.67
 -13 5 -27 32.66 9.67
 -14 -26 -8 18.46 8.03
 -16 8 -30 1.75 9.85
 -16 -6 -26 3.82 9.75
 -16 -10 -24 -2.04 9.58
 -16 -16 -20 15.86 9.14
 -17 11 -31 0.59 10.74
 -18 -18 -20 5.49 9.64
 -19 -3 -29 3.91 10.64
 -20 6 -32 -1.11 12.34
 -20 -14 -24 -2.6 10.26
 4 26 36 -1.97 8.85
 4 24 38 0.4 9.66
 4 22 18 143.75 9.38
 4 22 40 1.39 9.52
 4 16 16 1.13 5.71
 3 33 21 -2.37 7.82
 3 31 17 37.25 7.7
 3 11 9 100.1 6.06
 2 36 16 3.55 8.12
 2 26 6 2.4 5.27
 2 10 4 42.23 3.87
 2 -8 24 44.28 5.35
 2 -8 34 71.29 7.98
 1 29 3 140.23 7.97
 0 38 6 -0.18 6.37
 0 36 4 20.29 6.25
 -1 21 -7 175.64 6.35
 -2 40 0 0.69 5.77
 -4 46 0 -1.24 6
 -4 40 -6 2.2 4.95
 -4 30 -12 0.63 2.44
 -5 -11 -7 340.38 12.3
 -7 -21 -1 11.56 4.98
 -8 48 -8 0.53 4.83
 -8 14 -22 178.31 9.14
 -8 -10 -14 348.22 14.08
 -9 -11 -15 74.78 7.55
 -11 -1 -23 18.73 7.45
 -11 -15 -15 143.25 9.99
 -11 -23 -7 61.64 8.04
 -12 -6 -22 66.29 8.93
 -12 -20 -12 45.12 7.81
 -13 -13 -19 8.85 8.36
 -13 -27 -5 14.22 7.48
 -14 6 -28 16.56 9.44
 -14 -10 -22 4.53 8.26
 -14 -16 -18 17.12 8.47
 -14 -30 -2 0.91 7.05
 -15 -1 -27 14.95 9.32
 -16 22 -30 5.2 9.51
 -17 19 -31 1.4 11.92
 -17 -5 -27 6.9 10.24
 -17 -9 -25 7.78 10
 -18 2 -30 -2.72 11.63
 -18 -4 -28 0.26 10.44
 -18 -12 -24 2.27 9.66
 -21 1 -31 -2.85 12.26
 -21 -5 -29 4.93 12.05
 -22 4 -32 -0.02 13.57
 -22 -8 -28 4.15 12.16
 -23 -1 -31 1.02 13.94
 4 28 26 0.74 8.34
 4 28 28 13.51 8.5
 4 28 30 0.92 8.44
 4 28 32 45.56 9.94
 4 18 16 6.41 6.39
 4 6 38 14.23 8.62
 4 4 24 127.69 8.61
 4 4 34 1.65 7.75
 3 25 11 7.98 6.48
 3 -3 23 80.51 6.65
 3 -3 35 31.36 8.42
 2 38 20 31.62 8.8
 2 -4 14 342.25 11.45
 1 39 13 23.73 8.11
 0 34 2 120.74 7.95
 -2 42 2 1.76 6.01
 -2 32 -6 5.46 4.26
 -3 35 -7 13.18 4.35
 -4 -18 4 15.65 3.79
 -5 -15 -3 445.08 15.16
 -6 8 -18 223.55 9.58
 -6 -10 -10 2.66 4.53
 -7 -29 17 32.07 4.88
 -8 -22 -2 200.82 9.71
 -9 21 -23 18.23 5.82
 -9 1 -21 0.17 5.98
 -9 -23 -3 25.97 6.09
 -10 8 -24 1.36 6.7
 -10 0 -22 329.41 14.57
 -11 -9 -19 16.79 6.43
 -12 6 -26 -1.92 7.66
 -12 -30 2 15.91 6.82
 -12 -34 12 4.72 6.2
 -13 37 -23 2.39 5.38
 -13 25 -27 2.81 7.55
 -13 -1 -25 18.17 8.92
 -14 32 -26 -2.43 7.19
 -14 -6 -24 17.51 8.92
 -15 -13 -21 0 8.48
 -16 10 -30 15.65 10.2
 -16 0 -28 4.31 10.32
 -17 17 -31 -0.93 10.42
 -17 15 -31 -0.18 10.39
 -17 13 -31 -6.4 11.74
 -18 -8 -26 4 9.77
 -18 -20 -18 4.13 8.8
 -19 5 -31 10.75 12.11
 -19 -7 -27 5.88 10.76
 -19 -11 -25 6.02 10
 -19 -17 -21 2.62 9.41
 -20 8 -32 7.22 12.45
 -20 -6 -28 2.02 10.83
 -20 -10 -26 1.3 10.49
 -21 -9 -27 -0.42 11.95
 4 28 24 28.74 8.88
 4 28 34 -2.34 9.05
 4 26 38 -0.73 9.77
 4 24 40 13.17 9.8
 4 20 16 7.84 6.05
 4 8 18 2.08 5.53
 4 6 20 0.67 5.89
 4 4 36 7.28 8.53
 3 35 25 14.76 9.28
 3 21 9 59.7 6.21
 2 34 12 48.07 8
 2 32 10 85.14 8.25
 2 22 4 46.38 5.42
 1 17 -1 54.43 4.56
 1 15 -1 41.51 3.57
 0 40 8 21.52 6.95
 -1 35 -1 3.1 5.26
 -2 38 -2 -2.56 5.15
 -2 -14 6 3.68 2.45
 -5 -13 -5 740.18 23.5
 -6 -28 20 2.09 3.77
 -7 5 -19 138.45 8.16
 -7 -1 -17 208.44 9.78
 -8 46 -10 4.3 4.3
 -9 11 -23 49.78 6.98
 -10 -14 -14 0.97 6.3
 -11 7 -25 24.63 7.94
 -11 -5 -21 0.81 7.54
 -11 -17 -13 49.2 7.68
 -11 -21 -9 29.51 6.99
 -11 -27 -1 -1.11 6.34
 -11 -31 7 7.35 6.45
 -12 32 -24 2.49 5.66
 -13 7 -27 23.11 8.64
 -14 24 -28 2.33 8.2
 -14 -24 -10 33.02 8.38
 -15 23 -29 -2.62 8.67
 -16 -18 -18 7.58 8.84
 -17 -15 -21 5.13 9.16
 -20 0 -30 4.02 11.02
 -22 -2 -30 3.85 12
 4 28 36 3.37 9.7
 4 26 20 5.09 7.11
 4 24 18 0.4 6.97
 4 22 42 9.63 9.2
 4 4 22 0.63 5.31
 3 33 19 7.51 7.98
 3 1 15 1179.81 35.9
 2 38 18 -1.67 7.8
 2 30 8 67.78 7.33
 1 35 7 19.73 6.51
 -2 44 4 -2.1 6.45
 -3 5 -11 76.85 4.03
 -3 -13 1 214.52 7.91
 -4 -22 12 8.63 3.31
 -5 -5 -11 38.12 4.95
 -5 -25 15 140.35 6.29
 -6 -18 -2 33.19 5.37
 -7 -5 -15 508.48 17.93
 -9 47 -11 -1.62 3.94
 -10 -8 -18 73.01 7.82
 -10 -22 -6 1.12 6.35
 -11 -19 -11 -2.38 6.52
 -11 -35 23 1.06 5.53
 -12 24 -26 -0.62 7.1
 -14 8 -28 -1.33 8.7
 -14 -20 -14 17.03 7.81
 -14 -22 -12 39.8 8.22
 -15 9 -29 10.55 10
 -15 -5 -25 22.54 9.98
 -15 -9 -23 6.42 8.85
 -16 20 -30 2.41 9.75
 -16 12 -30 4.03 9.98
 -16 -20 -16 2.28 8.19
 -16 -22 -14 9.34 9.15
 -16 -24 -12 16.13 8.47
 -18 4 -30 15.79 11.69
 -20 10 -32 3.72 11.66
 -21 3 -31 -2.32 12.73
 -22 6 -32 1.15 13.63
 -23 1 -31 -7.1 12.52
 -23 -5 -29 1.01 12.38
 4 30 30 26.69 9.16
 4 26 40 4.68 9.84
 4 24 42 2.98 10.46
 4 22 16 1.85 6.02
 4 2 28 6.3 6.18
 4 2 30 71.8 7.85
 4 2 32 8.04 7.53
 3 35 23 3.31 8.6
 3 31 15 39.87 7.53
 3 29 13 29.65 7.34
 3 9 9 237.66 9.25
 2 36 14 15.74 7.66
 1 41 15 11.93 7.35
 1 37 9 9.13 6.68
 1 33 5 50.74 6.73
 1 13 -1 136.73 5.41
 -2 28 -8 3.4 3.21
 -2 -4 -4 1150.46 34.05
 -4 -6 -8 29.75 4.11
 -6 -22 4 45.72 5.11
 -7 -11 -11 14.58 6.01
 -7 -27 11 0.21 4.76
 -8 -2 -18 134.34 8.47
 -8 -12 -12 567.79 20
 -9 19 -23 16.64 5.86
 -9 -13 -13 19.03 5.86
 -10 22 -24 13.55 6.32
 -10 10 -24 13.21 6.95
 -10 -4 -20 36.44 7.15
 -11 23 -25 2.33 6.96
 -11 -29 3 22.05 6.52
 -11 -33 13 5.19 5.95
 -12 8 -26 2.05 7.85
 -12 0 -24 36.63 8.35
 -12 -12 -18 5.01 7.74
 -12 -26 -4 -0.89 7.5
 -13 -5 -23 14.6 8.24
 -13 -9 -21 -0.05 8.12
 -13 -15 -17 20.61 7.87
 -13 -25 -7 19.96 7.88
 -13 -29 -1 3.61 7.26
 -14 0 -26 -3.9 8.82
 -15 31 -27 0.57 7.88
 -15 21 -29 4.76 8.82
 -15 -15 -19 10.56 8.46
 -15 -27 -7 7.6 7.48
 -16 30 -28 8.35 8.83
 -16 18 -30 7.18 9.89
 -16 16 -30 -1.21 9.73
 -16 14 -30 1.85 9.96
 -16 -4 -26 -6.64 10.42
 -16 -12 -22 -0.07 8.78
 -17 3 -29 6.59 10.38
 -18 -14 -22 6.08 9.68
 -19 7 -31 4.57 11.53
 -19 -1 -29 -3.98 10.77
 -20 12 -32 -1.77 12.08
 -21 -3 -29 -1.78 11.73
 -24 -2 -30 -1.98 12.45
 4 30 26 -0.62 7.98
 4 30 28 2.87 9.17
 4 30 32 3.17 8.89
 4 30 34 6.13 9.04
 4 28 38 -0.36 9.58
 4 2 26 -0.64 6
 4 2 34 52.91 8.81
 3 27 11 0.39 5.94
 3 23 9 31.46 6.11
 3 5 11 71.85 4.91
 2 4 6 102.29 4.96
 2 -8 22 262.54 10.12
 1 19 -1 103.51 5.46
 1 -11 19 94.89 4.95
 0 42 10 40.26 7.96
 0 28 -2 -0.19 4.25
 0 22 -4 -0.42 3.48
 0 10 -4 9.26 1.72
 0 -14 18 418.41 12.93
 -2 12 -10 1067 31.09
 -3 -9 -3 442.47 14.29
 -5 -1 -13 114.99 6.38
 -6 46 -6 0.79 5
 -6 -12 -8 3.77 4.74
 -6 -24 8 2.35 4.22
 -7 -19 -3 44.47 6.18
 -8 28 -20 14.58 4.26
 -8 4 -20 438.1 16.32
 -8 -20 -4 38.73 5.94
 -8 -30 16 3.28 4.82
 -9 13 -23 12.07 6.17
 -9 -3 -19 81.72 8.25
 -9 -21 -5 27.06 5.94
 -10 -16 -12 5.65 6.28
 -10 -20 -8 10.87 6.05
 -10 -26 0 73.61 7.76
 -10 -30 8 34.32 6.37
 -11 9 -25 39.64 8.05
 -13 23 -27 3.41 7.68
 -13 9 -27 28.02 9.1
 -13 -31 3 10.9 6.89
 -14 22 -28 4.49 8.24
 -14 -12 -20 -0.8 8
 -14 -28 -4 5.9 8.07
 -15 11 -29 8.66 9.35
 -15 1 -27 23.17 9.85
 -16 2 -28 0.79 9.42
 -16 -8 -24 11.44 9.44
 -17 -3 -27 3.89 9.96
 -17 -17 -19 -0.48 8.77
 -19 -13 -23 0.82 10.12
 -20 14 -32 4.38 12.09
 -22 8 -32 -4.16 13.62
 -22 -6 -28 7.81 11.9
 5 17 29 24.75 8
 5 17 31 8.22 8.28
 5 15 29 28.54 7.81
 5 15 31 2.06 7.73
 4 30 36 2.37 9.51
 4 26 18 61.54 8.21
 4 26 42 23.02 10.74
 4 18 14 47.78 6.4
 4 16 14 -0.2 5.74
 4 14 14 37.91 5.89
 4 6 18 230.09 10.07
 3 35 21 3.31 8.25
 3 33 17 36.01 8.02
 3 -1 17 1368.92 41.41
 3 -3 21 -0.13 4.7
 2 28 6 34.93 5.98
 2 24 4 2.66 4.79
 1 39 11 6.01 7.17
 0 32 0 377.86 13.98
 0 -16 30 -0.04 4.68
 -3 43 -1 0.09 5.67
 -3 41 -3 7.79 5.36
 -3 -11 -1 1.48 3.04
 -4 -20 8 150.42 6.51
 -6 10 -18 13.38 3.56
 -6 -14 -6 11.81 4.89
 -6 -16 -4 -0.24 4.51
 -8 -28 10 0.15 5
 -9 -15 -11 6.48 6.07
 -9 -25 1 3.52 5.85
 -9 -29 9 4.39 5.32
 -9 -31 15 9.43 5.39
 -10 -18 -10 1.86 6.49
 -10 -32 14 4.59 5.81
 -11 31 -23 2.78 5.22
 -11 1 -23 18.28 7.74
 -13 -17 -15 30.96 8.16
 -13 -23 -9 3.82 7.13
 -15 19 -29 4.16 9.01
 -15 13 -29 -1.5 9.24
 -17 -11 -23 0.36 9.25
 -18 6 -30 -5 10.4
 -19 9 -31 5.12 13.49
 -20 2 -30 1.93 11.14
 -20 -4 -28 -1.58 10.74
 -20 -12 -24 -0.36 9.93
 -21 5 -31 -2.73 12.4
 -21 -7 -27 -0.72 11.02
 -21 -11 -25 -0.78 11.19
 -22 0 -30 8.37 12.16
 -23 3 -31 3.44 13.28
 5 19 27 49.75 8.6
 5 19 29 38.66 8.76
 5 19 31 5.01 8.25
 5 19 33 2.42 8.57
 5 17 27 82.31 9.1
 5 17 33 4.23 8.68
 5 15 27 89.4 9.13
 5 15 33 16.93 8.69
 5 13 27 115.23 9.48
 5 13 29 47.17 8.34
 5 13 31 -0.99 7.81
 5 13 33 15.3 8.34
 4 28 20 83.06 9.15
 4 28 40 13.03 9.99
 4 24 16 3.38 6.45
 4 20 14 4.82 6.06
 4 8 16 1.38 5.09
 4 4 20 700.81 23.2
 4 2 24 -0.01 5.85
 4 2 36 -2.01 8.09
 3 -5 29 95.69 7.51
 3 -5 31 1.33 6.29
 2 38 16 -3.29 8.04
 2 8 4 58.94 4.01
 1 31 3 64.6 6.44
 1 27 1 4.66 4.58
 1 -7 11 36.33 2.58
 0 -16 28 17.09 4.59
 -2 36 -4 -0.1 4.7
 -3 45 1 1.63 6.03
 -4 38 -8 1.53 4.12
 -4 2 -12 2.13 3.48
 -6 44 -8 -1.02 4.39
 -6 22 -18 0.23 3.55
 -7 -13 -9 56.66 6.07
 -7 -23 3 121.55 7.16
 -8 -14 -10 899.57 29.15
 -8 -24 2 5.22 5.2
 -9 3 -21 0.7 6.19
 -9 -17 -9 31.87 6.67
 -9 -19 -7 14.96 5.92
 -10 20 -24 -3.93 5.92
 -10 12 -24 0.77 6.98
 -10 2 -22 39.03 7.36
 -12 22 -26 1.03 7.32
 -12 10 -26 4.38 7.66
 -12 -4 -22 12.68 7.68
 -12 -8 -20 114.61 9.92
 -12 -32 8 9.32 6.63
 -12 -34 14 5.13 6.11
 -13 1 -25 17.87 8.82
 -13 -19 -13 16.06 7.91
 -13 -21 -11 -2.66 7.91
 -14 12 -28 5.81 8.79
 -14 -4 -24 1.36 8.14
 -15 17 -29 1.35 8.84
 -15 15 -29 5.27 9.62
 -15 -17 -17 16.15 8.44
 -15 -25 -9 -0.01 7.9
 -17 -7 -25 9.15 9.96
 -17 -19 -17 15.48 9.16
 -18 -6 -26 2.49 9.96
 -18 -10 -24 8.86 9.78
 -18 -16 -20 -1.42 9.59
 -19 -9 -25 -0.13 10.1
 -20 -8 -26 -3.77 10.41
 -23 -3 -29 6.75 12.16
 5 21 27 54.29 8.84
 5 21 29 7.91 8.19
 5 21 31 -3.55 8.34
 5 21 33 -1.9 8.82
 5 19 25 92.04 9.24
 5 19 35 11.22 9.16
 5 17 25 85.6 8.87
 5 17 35 25.02 9.31
 5 15 25 144.96 9.91
 5 15 35 35.54 9.88
 5 13 35 27.3 8.93
 5 11 29 58.2 8.21
 5 11 31 -1.16 7.52
 4 32 30 -1.06 8.78
 4 32 32 17.57 9.24
 4 30 22 51.47 8.42
 4 12 14 3.75 5.14
 3 35 19 16.94 8.01
 3 -5 27 73.62 6.54
 3 -5 33 9.79 6.82
 1 21 -1 34.77 4.15
 1 -13 29 32.64 5.31
 1 -13 31 3.71 5.44
 -1 33 -3 33.68 5.15
 -1 29 -5 113.01 5.96
 -6 -6 -12 1132.38 35.1
 -7 7 -19 69.65 6.42
 -7 -15 -7 72.4 6.46
 -7 -17 -5 116.38 7.22
 -8 -16 -8 376.79 14.47
 -8 -18 -6 28.24 6.13
 -11 11 -25 43.01 7.74
 -11 -25 -3 36.7 6.97
 -12 -24 -6 4.14 6.87
 -12 -28 0 37.59 7.11
 -13 31 -25 -0.44 6.52
 -13 21 -27 10.75 7.99
 -13 11 -27 33.72 8.69
 -14 20 -28 1.12 8.3
 -14 2 -26 -2.85 8.37
 -14 -8 -22 85.08 9.95
 -14 -30 0 18.99 7.65
 -15 -23 -11 -0.58 8.34
 -16 -14 -20 1.45 8.48
 -17 5 -29 1.68 10.72
 -17 -21 -15 1.21 8.38
 -17 -23 -13 -3.17 8.71
 -19 11 -31 3.94 12.38
 -19 1 -29 9.07 10.82
 -24 0 -30 -3.78 12.61
 5 23 31 4.01 8.48
 5 21 35 6.27 8.91
 5 19 37 4.27 9.24
 5 17 37 18.54 9.17
 5 15 37 27.62 9.18
 5 13 25 281.71 13.2
 5 11 27 278.28 13.14
 5 11 33 12.2 8.18
 4 32 26 1.48 7.96
 4 32 28 4.17 9.66
 4 22 14 92.92 7.83
 3 37 23 7.32 8.57
 3 31 13 29.15 7.2
 3 25 9 66.91 6.59
 3 17 7 85.4 6.23
 3 15 7 310.72 11.53
 2 36 12 3.38 7.04
 2 34 10 -0.3 6.46
 2 32 8 -0.15 5.94
 1 41 13 10.64 7.5
 1 5 1 166.18 5.47
 1 -13 27 78.14 5.75
 -5 -19 3 323.13 11.55
 -7 -25 7 58.71 5.69
 -8 -26 6 2.66 5.13
 -10 30 -22 0.1 4.95
 -10 18 -24 51.1 7.06
 -10 14 -24 35.33 7.11
 -12 12 -26 1.51 7.54
 -12 2 -24 -2.49 7.39
 -13 -11 -19 4.18 8.02
 -14 36 -24 1.32 6.39
 -14 18 -28 3.53 8.47
 -14 16 -28 4.53 8.58
 -14 14 -28 4.16 8.72
 -14 -14 -18 -3.76 7.69
 -14 -26 -6 -6.05 7.54
 -15 3 -27 14.11 9.55
 -15 -3 -25 26.52 9.19
 -15 -11 -21 -2.92 8.54
 -15 -21 -13 1.3 7.73
 -17 27 -29 -1.24 2.42
 -18 8 -30 6.53 10.66
 -19 19 -31 -4.23 11.5
 -19 13 -31 -0.21 11.14
 -19 -15 -21 0.06 9.19
 -20 4 -30 0.38 11.76
 -21 7 -31 3.88 12.85
 -21 -1 -29 -5.34 12.23
 -23 5 -31 -8.08 13.48
 5 23 27 49.13 8.6
 5 23 29 29.4 8.25
 5 23 33 3.04 8.81
 5 21 25 33.46 8.15
 5 21 37 51.77 10.28
 5 19 23 43.05 7.92
 5 17 23 61.04 7.89
 5 15 23 99.78 8.38
 5 13 37 21.05 9.26
 5 11 25 147.04 9.72
 5 11 35 16.83 8.67
 5 9 29 80.63 9.3
 5 9 31 3.75 7.57
 4 28 18 3.97 6.91
 4 26 16 5.4 7.78
 4 2 22 436.11 15.89
 4 0 30 0.19 6.93
 4 0 32 88.48 8.67
 3 33 15 48.26 8.26
 3 29 11 2.16 6.12
 3 19 7 200.42 9.46
 3 -5 35 68.57 8.59
 2 -6 16 48.93 3.92
 0 40 6 1.15 6.11
 0 -16 26 -1.62 3.79
 -1 41 3 3.95 6.13
 -4 -2 -10 1471.95 43.98
 -4 -16 2 7.97 3.6
 -5 47 -3 -0.94 5.48
 -5 45 -5 4.46 5
 -11 19 -25 16.69 6.88
 -11 13 -25 18.57 7.31
 -11 -3 -21 4.18 6.75
 -11 -7 -19 43.65 7.39
 -12 20 -26 -3.92 7.33
 -12 -16 -14 -2.29 7.17
 -12 -22 -8 -1.44 7.4
 -13 19 -27 22.3 8.48
 -13 -27 -3 11 7.18
 -15 -7 -23 16.26 9.08
 -16 -2 -26 5.69 9.32
 -17 -1 -27 12.04 9.82
 -17 -13 -21 3.45 8.82
 -18 -18 -18 0 9.14
 -19 17 -31 -5.07 11.64
 -19 15 -31 -3.04 11.38
 -20 -14 -22 7.28 9.88
 -22 2 -30 -7.19 12.15
 -22 -4 -28 -1.09 12.36
 5 25 31 -0.02 8.5
 5 23 25 47.07 8.65
 5 23 35 36.09 9.84
 5 21 23 18.93 7.59
 5 19 39 28.74 9.67
 5 17 39 -1.33 9.4
 5 15 39 5.77 9.08
 5 13 23 58.57 7.43
 5 11 37 49.55 9.26
 5 9 27 170.76 10.3
 5 9 33 11.3 7.81
 4 30 20 -1.38 7.39
 4 0 28 36.32 6.52
 4 0 34 4.98 8.32
 3 37 21 1.24 7.79
 3 13 7 173.01 7.75
 3 7 9 446.02 14.79
 3 -5 25 109.73 7.13
 2 38 14 -1.13 7.43
 2 26 4 30.63 5.38
 1 11 -1 13.2 2.61
 -1 39 1 -0.27 5.68
 -3 39 -5 11.91 4.91
 -3 -3 -7 181.91 7.12
 -5 37 -11 1.42 3.09
 -6 12 -18 124.07 6.82
 -6 -2 -14 29.71 5.49
 -7 25 -19 9.4 4.04
 -7 1 -17 215.93 9.74
 -7 -7 -13 204.95 9.55
 -7 -29 19 7.32 4.24
 -8 44 -12 3.27 2.75
 -8 6 -20 4.37 5.72
 -9 -9 -15 435.13 16.63
 -10 48 -12 -4.31 1.35
 -10 -24 -2 102.57 7.94
 -11 17 -25 64.71 6.76
 -11 15 -25 74.08 8.38
 -11 -13 -15 33.71 6.97
 -11 -31 9 4.53 6.21
 -11 -33 15 4.36 5.8
 -12 36 -22 2.56 4.93
 -12 16 -26 2.45 7.38
 -12 14 -26 -2.96 7.36
 -13 17 -27 17.47 8.34
 -13 -3 -23 5.64 7.78
 -14 30 -26 0.13 7.11
 -15 29 -27 0.08 7.81
 -16 28 -28 1.77 8.81
 -16 -10 -22 14.88 8.74
 -16 -16 -18 -1.73 8.19
 -17 7 -29 0.36 11.15
 -18 10 -30 2.47 10.54
 -18 -20 -16 6.36 8.56
 -20 -2 -28 1.65 11.73
 -21 9 -31 3.64 12.09
 -21 -5 -27 -3.83 12.04
 -22 -8 -26 -0.28 11.7
 -23 -1 -29 2.52 13.15
 5 25 27 20.49 8.68
 5 25 29 7.07 8.46
 5 25 33 12.07 9.1
 5 23 37 25.57 9.99
 5 21 39 13.23 9.5
 5 17 21 1.01 6.37
 5 13 39 20.53 9.99
 5 11 23 16.65 6.54
 5 9 35 55.76 9.2
 4 24 14 3.36 5.79
 4 0 26 -0.04 6.34
 4 0 36 1.82 7.85
 3 35 17 17.92 7.6
 3 21 7 97.06 6.84
 3 -3 19 174.92 7.87
 2 30 6 10.63 6.14
 2 -8 20 25.13 4.15
 2 -10 30 13.44 5.56
 2 -10 32 192.8 10.05
 1 37 7 11.96 6.33
 0 42 8 1.23 6.6
 -1 43 5 12.08 6.5
 -3 27 -11 3.49 0.9
 -4 10 -14 184.46 7.04
 -4 -8 -6 24.44 3.88
 -5 -7 -9 430.97 14.72
 -8 0 -18 -0.75 5.59
 -8 -8 -14 39.1 6.21
 -10 -2 -20 262.4 12.31
 -10 -6 -18 2.63 6.33
 -11 3 -23 30.3 7.48
 -11 -23 -5 13.98 6.86
 -11 -27 1 3.78 6.29
 -12 -18 -12 1.21 7.15
 -12 -20 -10 -0.79 6.67
 -13 3 -25 32.23 8.98
 -13 -7 -21 2.6 7.75
 -14 -24 -8 -0.09 6.89
 -16 -6 -24 -5.17 8.89
 -18 22 -30 14.88 9.9
 -18 -12 -22 8.44 9.56
 -19 3 -29 2.2 11.2
 -19 -11 -23 0.18 9.78
 -19 -17 -19 -2.62 9.37
 -20 6 -30 4.19 11.74
 -20 -10 -24 1.75 10.1
 -21 -9 -25 1.87 10.07
 -24 2 -30 -0.66 13.32
 5 25 35 14.22 10.44
 5 23 23 1.65 7.31
 5 23 39 3.42 9.68
 5 19 41 3.34 9.3
 5 15 21 -0.06 6.35
 5 11 39 14.6 8.79
 5 9 25 90.21 8.14
 5 9 37 25.63 8.57
 5 7 31 -2.18 7.08
 4 34 28 0.49 8.13
 4 32 22 0.75 8.21
 4 18 12 8.04 5.36
 4 16 12 154.45 8.23
 4 6 16 14.77 4.86
 4 4 18 12.93 5.32
 3 27 9 21.74 6.06
 2 18 2 66.14 4.89
 2 16 2 1231.77 37.04
 2 -10 28 82.15 6.45
 1 39 9 2.9 6.74
 1 35 5 39.4 6.45
 1 23 -1 25.29 4.41
 1 -13 25 46.34 4.73
 0 24 -4 103.22 5.47
 -1 -19 29 12.53 4.24
 -3 1 -9 15.55 3.31
 -5 43 -7 4.64 4.49
 -6 20 -18 101.87 5.52
 -6 -20 2 384.59 13.64
 -6 -26 14 -1.27 4.04
 -6 -28 22 53.21 3.94
 -7 9 -19 72.39 6.29
 -7 -3 -15 262.35 11.19
 -9 5 -21 0.62 6.14
 -9 -1 -19 19.58 6.62
 -9 -23 -1 18.89 5.66
 -10 4 -22 110 8.5
 -10 -32 16 -0.41 5.45
 -12 40 -20 22.1 2.24
 -12 30 -24 6.33 6.18
 -12 -10 -18 48.93 7.94
 -13 -29 1 -2.01 7.12
 -14 4 -26 -0.29 8
 -14 -2 -24 15.43 8.4
 -14 -10 -20 50.45 9.15
 -15 35 -25 3.75 7.17
 -15 5 -27 9.17 9.32
 -15 -13 -19 2.05 7.78
 -15 -27 -5 9.45 7.62
 -16 -18 -16 -0.18 8.08
 -16 -24 -10 1.4 7.65
 -17 25 -29 1.29 2.37
 -17 -5 -25 8.02 9.64
 -17 -9 -23 5.62 9.44
 -17 -15 -19 3.75 8.05
 -18 12 -30 10.19 11.2
 -18 -4 -26 -1.02 9.9
 -18 -8 -24 -2.27 9.87
 -19 -7 -25 0.65 9.84
 -21 11 -31 -3.59 13.31
 -21 1 -29 2.32 12.36
 -22 4 -30 5.72 11.97
 5 27 29 -0.66 8.31
 5 27 31 2.86 8.17
 5 27 33 0.65 8.91
 5 25 25 41.43 8.53
 5 25 37 20.74 9.93
 5 21 21 -2.4 6.75
 5 21 41 -0.4 9.25
 5 13 21 -1.26 6.04
 5 7 29 55.97 8.3
 5 7 33 22 8.65
 5 7 35 34.79 9.12
 4 30 18 50.15 7.9
 4 28 16 -2.37 6.71
 4 20 12 188.7 9.47
 4 14 12 3.24 4.79
 4 2 20 0.73 4.85
 3 37 19 4.73 7.94
 3 11 7 979.08 30.01
 3 1 13 260.65 9.57
 3 -5 23 46.09 5.46
 2 40 16 -1.15 7.86
 1 29 1 8.69 4.96
 -1 37 -1 1.56 5.19
 -2 44 2 7.29 6.02
 -2 42 0 17.74 5.86
 -2 0 -6 820.84 24.5
 -3 -19 11 -1.46 2.98
 -6 14 -18 1.22 3.83
 -8 -30 18 13.04 4.75
 -9 -5 -17 388.16 15.21
 -10 -12 -14 40.67 6.92
 -10 -30 10 -0.63 5.52
 -11 -15 -13 35.05 7.03
 -11 -21 -7 8.01 6.6
 -12 -2 -22 130.89 10.07
 -12 -26 -2 23.26 6.9
 -12 -34 16 -4.01 5.82
 -13 -13 -17 18.76 7.67
 -13 -25 -5 22.14 7.58
 -14 -18 -14 1.67 7.66
 -14 -20 -12 2.35 7.09
 -14 -22 -10 6.17 7.05
 -14 -28 -2 15.33 7.02
 -16 -22 -12 -2.68 7.66
 -17 9 -29 0.46 9.94
 -18 20 -30 2.93 11.04
 -18 18 -30 3.59 10.99
 -18 16 -30 8.17 10.73
 -18 14 -30 -0.61 10.28
 -18 2 -28 6.2 10.58
 -21 13 -31 -0.63 12.34
 -22 -2 -28 -2.65 11.51
 -23 -5 -27 3.76 11.32
 5 27 27 3.66 8.08
 5 27 35 10.53 9.45
 5 25 23 24.8 8.4
 5 25 39 4.63 9.32
 5 23 41 3.3 9.87
 5 9 23 31.47 6.72
 5 7 27 61.05 8.05
 4 34 24 3.52 7.86
 4 32 20 53.39 8.31
 4 26 14 50.25 7.43
 4 0 24 110.65 7.59
 3 33 13 12.03 7.18
 3 23 7 256.48 10.9
 3 3 11 20.73 4.02
 2 20 2 679.73 21.61
 2 14 2 8.1 3.35
 1 41 11 2.99 7.08
 -2 -6 -2 510.55 15.66
 -2 -18 14 20.98 1.34
 -4 46 -2 8.12 5.47
 -4 -14 0 1.47 3.33
 -6 4 -16 4.41 4.51
 -7 -21 1 14.78 4.87
 -8 -22 0 -0.87 5.29
 -9 -31 17 8.68 5.19
 -10 -22 -4 5.48 6.04
 -11 -17 -11 2.14 6.42
 -12 4 -24 20.38 7.74
 -12 -6 -20 14.69 7.49
 -14 -6 -22 -2.73 7.95
 -15 -1 -25 15.22 9.39
 -16 0 -26 0.35 9.01
 -17 1 -27 16.29 10.34
 -18 -14 -20 20.2 9.32
 -19 5 -29 -3.36 11.34
 -20 8 -30 0.27 13.07
 -20 0 -28 -0.06 10.99
 -23 1 -29 -8.12 11.99
 -24 4 -30 0.23 13.28
 5 27 25 25.36 8.33
 5 27 37 12.83 9.47
 5 17 19 29.75 6.25
 5 15 19 10.74 6.13
 5 11 21 -0.64 6.12
 5 7 25 109.35 8.31
 5 7 37 36.2 8.79
 4 22 12 8.74 5.38
 4 12 12 453.35 15.86
 3 35 15 38.64 8.33
 3 31 11 0.61 6.65
 3 -1 15 1242.59 37.55
 2 36 10 42.48 7.07
 2 34 8 21.35 6.64
 2 -10 26 -1.23 4.46
 1 33 3 33.19 5.91
 -1 -19 27 39.47 3.79
 -2 40 -2 14.81 5.38
 -2 -12 4 2.31 2.29
 -4 44 -4 1.47 4.97
 -4 -10 -4 46.97 4.18
 -5 -21 7 113.12 5.94
 -6 42 -10 -5.49 1.56
 -6 18 -18 1.36 3.77
 -6 16 -18 94.35 5.74
 -6 -8 -10 1302.2 39.83
 -7 -27 13 19.56 4.67
 -9 -11 -13 187.49 9.75
 -9 -29 11 0.8 5.1
 -10 -26 2 0.8 5.66
 -11 -9 -17 60.49 6.81
 -11 -19 -9 12.87 6.89
 -12 -32 10 1.9 6.07
 -13 5 -25 13.13 7.92
 -15 -9 -21 2.22 8.43
 -15 -15 -17 2.18 8.03
 -16 8 -28 4.5 9.73
 -16 -12 -20 19.87 8.73
 -17 23 -29 -1.95 7
 -17 11 -29 3.08 10.24
 -17 -17 -17 9.38 8.37
 -21 3 -29 1.23 11.94
 -21 -3 -27 -3 11.84
 -22 6 -30 1.81 12.01
 -22 -6 -26 5.32 11.06
 -24 -2 -28 1.87 11.99
 -25 1 -29 5.28 12.8
 5 29 29 18.74 8.38
 5 29 31 0.48 8.33
 5 29 33 -2 8.57
 5 27 39 5.84 9.53
 5 25 41 3.49 9.92
 5 5 31 1.6 7.2
 5 5 33 17.91 8.08
 4 34 22 36.52 8.73
 2 38 12 33.24 7.45
 2 28 4 -0.2 5.03
 2 0 8 1.18 2.65
 0 -16 24 67.09 4.35
 -2 34 -6 2.87 4.08
 -4 -12 -2 42.97 4.08
 -5 7 -15 537.16 17.47
 -5 1 -13 142.43 6.91
 -5 -17 1 47.52 4.65
 -7 -9 -11 19.58 5.35
 -8 8 -20 309.53 12.51
 -8 -10 -12 7.82 5.87
 -8 -28 12 48.61 5.52
 -10 -14 -12 149.81 8.86
 -10 -28 6 4.25 5.53
 -11 29 -23 -0.89 5.58
 -11 5 -23 11.48 7.22
 -11 -1 -21 8.46 6.73
 -13 29 -25 3.41 6.75
 -13 -1 -23 15.06 7.99
 -13 -23 -7 6.3 7.83
 -14 6 -26 -2.19 8.84
 -14 -30 2 -2.34 6.61
 -15 27 -27 0.04 8.09
 -15 7 -27 21.58 9.11
 -15 -5 -23 7.28 8.49
 -15 -25 -7 5.08 7.7
 -17 13 -29 -0.51 10.18
 -18 4 -28 -4.51 10.1
 -19 -1 -27 -1.09 10.45
 -19 -13 -21 0.64 9.38
 -20 10 -30 -4.72 10.94
 -20 -12 -22 0.49 9.19
 -21 -11 -23 -3.25 10.49
 5 29 27 3.12 8.03
 5 29 35 4.88 9.16
 5 29 37 -1.91 9.3
 5 13 19 24.78 6.38
 5 5 29 8.76 7.11
 5 5 35 41.43 8.23
 4 30 16 -0.05 6.98
 4 0 22 -3.02 5.12
 4 -2 30 81.52 7.74
 4 -2 32 15.7 6.88
 4 -2 34 49.35 9.16
 3 37 17 19.9 7.56
 3 29 9 13.17 5.94
 3 25 7 86.76 6.78
 2 22 2 -0.41 4.23
 -2 -16 10 263.56 8.21
 -3 7 -11 11.23 2.8
 -5 -3 -11 7.19 3.95
 -5 -9 -7 1177.59 35.86
 -7 11 -19 35.98 5.42
 -8 26 -20 4.86 4.39
 -9 7 -21 1.16 5.57
 -9 -21 -3 135.46 7.98
 -9 -25 3 83.38 6.77
 -10 6 -22 26.84 6.47
 -10 -20 -6 4.75 5.65
 -11 -33 17 8.71 5.53
 -12 -28 2 -2.62 6.12
 -13 -9 -19 0.51 7.45
 -14 28 -26 -1.1 7.65
 -14 -12 -18 25.23 7.94
 -16 10 -28 0.01 9.71
 -16 -4 -24 15.2 9.1
 -16 -8 -22 1.5 9.41
 -17 21 -29 -1.81 10.07
 -17 15 -29 -3.86 9.43
 -17 -3 -25 15.13 10.28
 -17 -11 -21 -1.6 8.8
 -17 -19 -15 12.68 9.28
 -17 -23 -11 -2.94 8.64
 -18 -2 -26 -6.23 9.67
 -18 -16 -18 9.04 9.1
 -19 7 -29 -3.06 10.72
 -22 0 -28 1.25 13.47
 5 29 25 6.95 8.46
 5 27 41 1.85 8.57
 5 23 19 17.86 6.98
 5 9 21 0.08 5.97
 5 7 23 49.91 6.68
 5 5 27 68.72 7.34
 5 5 37 38.73 9.18
 4 32 18 6.12 7.05
 4 28 14 -0.62 6.81
 4 24 12 293.2 12.47
 4 -2 28 0.21 5.55
 3 -7 31 -0.54 6.13
 3 -7 33 18.76 6.65
 2 40 14 3.1 7.08
 2 32 6 3.42 5.64
 2 12 2 871.05 26.38
 2 6 4 14.63 2.92
 2 -4 12 170.47 6.44
 1 25 -1 18.51 4.25
 1 -13 23 54.44 4.49
 -4 12 -14 3.42 3.1
 -7 3 -17 224.93 9.87
 -10 0 -20 -1.39 6.41
 -10 -16 -10 124.73 8.23
 -10 -18 -8 77.14 7.11
 -11 35 -21 0.41 1.86
 -11 -5 -19 11.16 6.83
 -11 -25 -1 4.38 6.57
 -12 6 -24 0.91 7.33
 -12 -24 -4 7.34 6.86
 -12 -30 6 -0 5.64
 -13 35 -23 2.14 5.92
 -13 -5 -21 2.1 6.42
 -13 -17 -13 5.73 7.32
 -13 -19 -11 -4.86 7.54
 -13 -21 -9 9.33 6.9
 -14 0 -24 -0.63 7.67
 -14 -26 -4 0.98 7.09
 -15 -23 -9 0.02 7.23
 -17 19 -29 -3.88 10.27
 -17 17 -29 5.77 10.07
 -17 -7 -23 4.66 9.26
 -18 -10 -22 -3.67 9.3
 -19 -5 -25 9.04 9.65
 -19 -9 -23 16.59 9.84
 -20 12 -30 -7.93 11.51
 -20 2 -28 -1.64 10.61
 -20 -8 -24 3.14 10.1
 -22 8 -30 -1.22 12.06
 -23 3 -29 -6.65 12.93
 -23 -3 -27 3.32 11.55
 5 31 31 -2.22 8.24
 5 31 33 2.11 8.5
 5 11 19 58.76 6.77
 4 36 24 14.5 8.1
 4 34 20 -2.73 7.5
 4 10 12 57.47 5.52
 4 4 16 0.91 4.37
 3 9 7 1989.5 58.84
 3 5 9 2.28 3.58
 3 -5 21 7.94 4.33
 3 -7 29 85.61 6.97
 2 -10 24 205.99 8.77
 0 40 4 3.33 5.95
 -3 37 -7 16.73 4.28
 -4 42 -6 -0.82 4.58
 -5 -25 17 68.91 4.43
 -6 -18 0 662.75 21.36
 -6 -24 10 231.4 9.06
 -7 23 -19 14.02 4.27
 -8 -20 -2 0.25 5.04
 -8 -24 4 25.05 5.32
 -9 27 -21 0.66 4.72
 -9 -13 -11 1.71 6.22
 -9 -27 7 21.41 5.49
 -10 28 -22 19.49 5.43
 -11 -31 11 -1.18 5.98
 -13 -27 -1 -0.43 6.82
 -15 1 -25 9.88 8.47
 -15 -19 -13 13 7.74
 -15 -21 -11 6.27 7.35
 -16 12 -28 7.54 9.92
 -16 2 -26 0.68 8.66
 -16 -14 -18 9.46 7.78
 -16 -26 -6 4.31 7.28
 -18 -6 -24 5.87 9.76
 -18 -18 -16 1.83 8.57
 -19 -15 -19 -1.12 9.18
 -20 14 -30 8.43 12.07
 -21 5 -29 7.37 12.13
 -24 0 -28 1.35 11.8
 5 31 29 13.58 9.38
 5 27 21 -4.48 7.02
 5 25 19 23.78 7.84
 5 19 17 159.73 9.07
 5 5 25 131.68 8.38
 4 2 18 614.02 20.31
 4 -2 26 -0.24 5.21
 3 35 13 21.04 7.34
 3 -3 17 412.96 13.95
 1 41 9 -0.46 6.64
 1 39 7 20.9 6.68
 1 -11 17 221.8 7.75
 0 42 6 0.15 5.91
 0 26 -4 2.04 3.61
 -1 35 -3 34.98 5.16
 -1 31 -5 43.65 4.7
 -3 45 -1 -2.47 5.67
 -4 4 -12 1836.23 54.28
 -5 -15 -1 61.38 5
 -6 -10 -8 654.93 21.27
 -7 -19 -1 14.23 4.81
 -8 2 -18 129.64 8.11
 -8 -12 -10 -0.96 5.45
 -9 1 -19 22.51 6.09
 -9 -19 -5 180.5 9.37
 -10 -4 -18 118.64 9.36
 -10 -32 18 7.02 5.25
 -12 0 -22 -1.23 7.02
 -12 -14 -14 9.94 6.99
 -13 7 -25 34.72 8.26
 -14 8 -26 -1.82 8.25
 -14 -8 -20 5.74 7.96
 -15 -11 -19 12.39 8.17
 -16 22 -28 -1.73 9
 -18 6 -28 -0.75 8.57
 -18 -20 -14 0.36 8.42
 -19 9 -29 5.11 13.19
 -19 1 -27 2.62 10.82
 -20 18 -30 -0.27 11.34
 -20 16 -30 -3.38 11.75
 -20 -14 -20 -1.27 9.33
 -21 -1 -27 2.1 10.74
 -22 10 -30 0.57 12
 -22 -4 -26 -0.72 10.71
 5 31 27 21.31 9.15
 5 21 17 163.65 9.57
 5 3 31 -1.62 7.2
 5 3 33 21.8 7.96
 4 36 22 0.22 8.06
 4 26 12 5.02 6.14
 4 18 10 231.38 10.07
 4 16 10 14.28 5.05
 3 37 15 13.7 7.15
 3 33 11 -1.22 6.2
 3 -7 27 318.29 12.5
 2 24 2 148.42 7.38
 2 -8 18 148.68 6.44
 1 37 5 39.1 6.59
 1 31 1 28.87 5.43
 0 38 2 29.7 5.88
 -1 43 3 5.1 5.94
 -1 25 -7 332.48 10.86
 -2 38 -4 9.22 4.75
 -2 30 -8 67.15 4.36
 -2 14 -10 0.16 1.07
 -2 -8 0 0.34 2.29
 -2 -10 2 40.87 3.06
 -5 -11 -5 1330.26 40.15
 -6 0 -14 102.93 6.19
 -6 -4 -12 1.09 4.43
 -7 13 -19 42.07 4.87
 -7 -11 -9 45.24 5.68
 -7 -25 9 11.64 4.53
 -7 -29 21 0.15 3.88
 -8 10 -20 6.3 5.18
 -8 -26 8 1.35 4.83
 -9 -7 -15 439.75 16.58
 -9 -15 -9 54.6 6.88
 -9 -17 -7 267.76 11.43
 -11 43 -17 7.34 1.84
 -11 -11 -15 93.41 7.98
 -12 28 -24 -1.06 6.4
 -12 -8 -18 -2.1 6.86
 -12 -22 -6 2.16 6.86
 -13 -31 7 9.69 6.51
 -14 -4 -22 36.81 8.24
 -14 -14 -16 -0.56 7.5
 -15 11 -27 19.02 8.94
 -16 14 -28 0.03 9.19
 -16 -16 -16 -0.7 7.88
 -17 -13 -19 4.33 8.6
 -19 -17 -17 8.12 8.84
 -22 12 -30 -4.74 12.61
 -22 2 -28 -1.8 12.03
 -23 5 -29 10.65 12.13
 6 20 30 69.39 9.32
 6 20 32 0.07 7.9
 6 20 34 14.55 8.66
 6 18 30 -0.2 7.5
 6 18 32 61.85 9.79
 6 18 34 -4.51 8.95
 6 18 36 -3.14 8.77
 6 16 30 87.87 9.53
 6 16 32 -3.3 7.88
 6 16 34 22.53 8.47
 5 9 19 48.92 6.6
 5 7 21 -0.86 5.59
 5 3 29 26.02 6.55
 5 3 35 57.35 9
 4 32 16 -0.36 7.1
 4 30 14 26.75 6.96
 4 20 10 0.56 5.37
 3 31 9 12.23 5.99
 3 27 7 125.8 7.74
 3 19 5 267.09 10.43
 3 17 5 390.67 13.65
 2 38 10 2.99 6.92
 -1 45 5 13.53 6.38
 -1 41 1 -1.96 5.67
 -3 43 -3 7.16 5.16
 -4 -4 -8 630.16 19.84
 -5 41 -9 3.69 3.81
 -5 -13 -3 781.38 24.44
 -7 -5 -13 132.92 7.48
 -8 -6 -14 86.6 6.89
 -8 -18 -4 1.74 5.21
 -9 9 -21 1.4 5.53
 -9 -3 -17 6.04 5.9
 -9 -31 19 -0.87 4.95
 -10 8 -22 175.71 10.05
 -10 -24 0 -2.2 6.12
 -11 -27 3 24.18 6.35
 -11 -29 7 36.12 6.28
 -12 8 -24 26.92 7.86
 -12 -4 -20 138.03 9.89
 -12 -16 -12 83.61 8.23
 -13 27 -25 3.65 6.94
 -13 1 -23 10.8 8.04
 -13 -11 -17 48.27 8.04
 -13 -29 3 4.57 6.45
 -14 34 -24 0.69 6.51
 -14 26 -26 3.9 7.66
 -14 -24 -6 6.1 7.07
 -15 -3 -23 13.11 8.97
 -15 -27 -3 2.82 7.3
 -16 32 -26 0.54 8.11
 -16 20 -28 2.93 9.05
 -16 18 -28 1.32 10.17
 -16 16 -28 2.58 9.74
 -16 -24 -8 13.76 7.63
 -18 0 -26 2.93 9.65
 -18 -12 -20 -0.59 8.84
 -19 11 -29 -0.21 11.82
 -20 4 -28 -1.46 10.71
 -20 -2 -26 -3.64 10.11
 -21 7 -29 -1.04 12.26
 -21 -5 -25 4.45 9.79
 -21 -9 -23 2.56 9.8
 -23 -1 -27 1.59 11.56
 6 22 30 3.65 8.26
 6 22 32 37.36 8.83
 6 22 34 8.23 8.35
 6 20 28 3.25 7.68
 6 20 36 3.9 8.75
 6 18 28 19.97 7.86
 6 16 28 5.53 7.14
 6 16 36 3 8.49
 6 14 30 3.65 7.56
 6 14 32 82.2 9.39
 6 14 34 -1.74 8.05
 6 14 36 -0.92 8.39
 5 33 29 3.75 8.39
 5 29 21 -2 7.16
 5 27 19 4.07 7.34
 5 23 17 147.04 9.78
 5 5 23 76.27 7.12
 5 3 37 35.53 8.93
 4 34 18 16.49 7.27
 4 22 10 219.05 10.02
 4 14 10 385.55 13.84
 4 0 20 844.06 26.95
 4 -2 24 0.48 4.94
 3 39 17 16.37 7.45
 2 40 12 4.34 7.11
 2 36 8 0.78 6.08
 2 30 4 13.81 5.56
 2 2 6 52.1 3.39
 1 9 -1 6.78 2.15
 -3 -5 -5 112.03 5.3
 -4 -24 20 98.4 3.83
 -6 6 -16 2.89 4.32
 -6 -12 -6 159.89 7.57
 -6 -16 -2 634.55 20.61
 -7 21 -19 9.71 4.32
 -7 -17 -3 169.15 8.37
 -8 -14 -8 28.42 5.99
 -8 -30 20 -0.09 4.33
 -10 -30 12 33.26 5.89
 -11 1 -21 1.64 6.5
 -11 -23 -3 59.57 7.09
 -12 -18 -10 102.31 8.67
 -12 -20 -8 56.28 7.47
 -12 -32 12 23.52 6.36
 -13 9 -25 27.28 7.9
 -14 10 -26 5.99 7.94
 -14 -16 -14 5.85 6.35
 -14 -28 0 -1.19 7.01
 -15 33 -25 1.03 7.43
 -15 -7 -21 5.25 7.97
 -16 4 -26 1.01 8.84
 -16 -2 -24 -2.2 8.47
 -16 -10 -20 1.27 8.34
 -16 -22 -10 21.83 7.78
 -17 -1 -25 5.74 8.99
 -18 8 -28 6.44 10.96
 -19 -11 -21 -2.88 9.37
 -20 -10 -22 11.21 9.81
 -24 2 -28 -2.84 13.01
 6 24 32 11.06 8.64
 6 24 34 34.61 9.37
 6 22 28 23.14 8.08
 6 22 36 1.58 8.97
 6 20 38 8.11 9.2
 6 18 26 1.37 7.51
 6 18 38 2.23 9.11
 6 16 38 5.84 8.77
 6 14 28 48.77 8.08
 6 12 32 3.75 7.57
 6 12 34 37.34 8.89
 5 33 27 15.6 8.54
 5 31 23 4.42 7.57
 5 3 27 41.92 6.84
 4 36 20 31.06 8.31
 4 8 12 515.44 17.22
 3 21 5 460.78 15.88
 3 15 5 190.52 7.93
 1 35 3 39.18 6.07
 1 -9 13 349.93 10.93
 -1 -19 25 22.28 3.14
 -3 -15 5 187 6.82
 -4 -22 14 92.63 4.47
 -6 -14 -4 147.87 7.39
 -7 -13 -7 272.81 11.16
 -7 -15 -5 338.31 12.7
 -10 -10 -14 12.25 5.87
 -11 27 -23 1.89 5.86
 -11 -13 -13 54.65 7.14
 -11 -33 19 6.53 5.39
 -12 -26 0 4.51 6.49
 -13 -25 -3 4.97 6.88
 -14 2 -24 16.35 8.52
 -14 -22 -8 18.84 7.05
 -15 13 -27 13.04 9.93
 -15 3 -25 21.15 8.72
 -15 -13 -17 24.17 8.32
 -16 -6 -22 41.89 10.25
 -16 -20 -12 19.41 8.1
 -17 -9 -21 -0.16 8.53
 -17 -15 -17 15.39 8.06
 -19 13 -29 -0.81 11.12
 -19 -3 -25 -0.61 9.56
 -20 -6 -24 5.22 9.78
 -21 9 -29 -2.42 11.66
 -21 1 -27 3.56 11.55
 -23 7 -29 -4.95 12.86
 -23 -5 -25 3.16 10.9
 6 24 30 35.43 8.67
 6 24 36 -3.25 8.61
 6 22 38 1.98 9.28
 6 20 26 -3.26 7.42
 6 20 40 -3.18 9.28
 6 18 40 23.6 9.53
 6 16 26 1.08 6.5
 6 16 40 10.02 9.05
 6 14 38 -3.53 9.77
 6 12 30 128.55 10.26
 6 12 36 3.93 8.01
 5 25 17 71.25 7.82
 5 11 17 200.05 9.9
 4 28 12 219.25 10.94
 2 34 6 1.84 5.74
 2 10 2 42.83 3.54
 2 -6 14 1.69 2.87
 1 27 -1 2.34 4.19
 -1 -3 -1 972.16 28.37
 -4 14 -14 38.91 3.54
 -4 0 -10 -1.47 3.35
 -6 -28 24 -0.05 3.07
 -7 19 -19 19.18 4.63
 -7 17 -19 29.55 4.79
 -8 24 -20 67.44 5.74
 -8 12 -20 170.17 8.75
 -9 -23 1 18.15 5.47
 -10 34 -20 14.76 4.45
 -10 2 -20 277.46 12.34
 -11 9 -23 20.21 7.14
 -11 -7 -17 111.43 8.5
 -13 43 -19 -6.25 2.91
 -13 39 -21 1.99 5.13
 -13 -7 -19 23.77 7.85
 -14 -18 -12 43.61 8.43
 -14 -20 -10 38.31 7.58
 -14 -30 4 4.72 6.68
 -15 21 -27 0.36 8.43
 -15 15 -27 4.63 8.5
 -17 -5 -23 5.13 8.65
 -18 -4 -24 2.1 9.6
 -18 -8 -22 18.12 9.62
 -19 21 -29 -3.04 10.79
 -19 15 -29 3.52 10.71
 -19 3 -27 8.14 10.54
 -19 -7 -23 0.88 9.47
 -20 6 -28 -1.53 11.31
 -22 4 -28 -3.78 11.31
 -22 -2 -26 0 10.71
 6 26 32 62.32 9.75
 6 26 34 -1.37 8.9
 6 24 28 -4.29 7.84
 6 24 38 0.53 9.27
 6 22 26 -0.7 7.52
 6 22 40 22.88 9.49
 6 14 26 1.64 6.94
 6 12 28 2.71 7.13
 6 12 38 2.22 8.66
 6 10 32 126.11 10.48
 6 10 34 -0.11 8.08
 5 19 15 67.4 6.79
 5 17 15 151.93 8.84
 5 3 25 136.83 8.45
 4 24 10 11.5 4.88
 4 12 10 3.79 4.51
 4 -4 32 195.09 10.78
 4 -4 34 5.93 6.91
 3 23 5 156.26 7.88
 2 26 2 0.57 4.39
 2 -10 22 106.79 5.93
 0 36 0 63.43 6.16
 -1 39 -1 0.79 5.1
 -4 36 -10 0.45 3.22
 -6 -26 16 1.33 3.74
 -9 11 -21 3.27 5.79
 -9 -29 13 6.18 4.9
 -10 10 -22 4.77 6.21
 -10 -26 4 11.05 5.71
 -11 -3 -19 29.5 6.79
 -11 -21 -5 100.63 7.66
 -12 26 -24 0.72 6.55
 -12 10 -24 -3.42 7.14
 -12 2 -22 116.55 9.19
 -13 11 -25 15.02 7.99
 -13 -3 -21 0.52 7.93
 -14 -10 -18 -2.03 7.42
 -15 19 -27 8 8.56
 -15 17 -27 6.03 8.65
 -15 -25 -5 15.21 7.55
 -17 29 -27 12.95 7.55
 -17 7 -27 9.29 9.58
 -17 -17 -15 14.23 8.11
 -18 10 -28 1.91 10.05
 -18 -14 -18 -1.92 8.76
 -19 19 -29 -3.58 10.53
 -19 17 -29 0.59 11.51
 -21 11 -29 -5.99 11.62
 -22 -6 -24 -5.34 11.2
 -23 9 -29 -4.1 12.98
 -23 1 -27 5.18 11.9
 -24 4 -28 -3.78 11.99
 -24 -2 -26 -0.61 11.3
 -25 1 -27 3.42 13.13
 6 26 30 20.46 8.67
 6 26 36 1.1 9.14
 6 24 26 1.68 7.22
 6 24 40 -1.49 8.97
 6 20 24 4.3 7.06
 6 18 24 79.1 8.97
 6 16 24 2.37 6.34
 6 12 26 1.98 6.67
 6 10 30 4.51 7.19
 6 10 36 3.29 7.89
 5 31 21 4.99 7.17
 5 29 19 23.78 7.4
 5 21 15 135.89 8.87
 5 15 15 153.39 8.68
 5 7 19 51.52 6.14
 5 1 33 13.63 7.93
 5 1 35 29.91 8.44
 4 34 16 5.53 7.55
 4 32 14 -0.53 6.28
 4 -4 30 13.67 6.83
 3 37 13 9.7 7.19
 3 35 11 2.29 6.23
 3 29 7 62.89 6.74
 3 13 5 600.67 19.14
 3 -5 19 86.77 5.36
 -2 46 2 2.64 5.76
 -2 44 0 -0.24 5.36
 -7 5 -17 60.62 5.82
 -9 25 -21 -0.05 4.88
 -9 3 -19 78.05 7.18
 -9 -9 -13 186.96 9.64
 -10 -22 -2 22 6.2
 -10 -28 8 -2.25 5.39
 -11 39 -19 -0.77 3.77
 -11 -15 -11 4.27 5.72
 -12 34 -22 5.73 5.37
 -12 -10 -16 5.45 6.62
 -12 -28 4 2.86 6.18
 -12 -30 8 3.33 5.91
 -13 25 -25 -0.16 7.09
 -13 -23 -5 51.05 7.97
 -15 -15 -15 25.74 8.18
 -16 6 -26 7.07 8.79
 -16 -12 -18 1.67 8
 -17 -21 -11 -3.44 8.61
 -17 -23 -9 0.74 8.39
 -19 -13 -19 5.09 9.11
 -20 0 -26 1.77 10.26
 -20 -12 -20 6.15 8.94
 -21 -11 -21 -4.96 9.69
 6 28 32 0.52 9.05
 6 28 34 8.22 8.91
 6 26 28 10.56 8.17
 6 26 38 -5.84 8.45
 6 22 24 34.69 8.14
 6 14 24 113.85 8.63
 6 10 28 71.84 8.18
 6 10 38 -4.38 8.26
 5 33 23 1.91 7.54
 5 27 17 40.91 7.77
 5 23 15 174.91 9.6
 5 9 17 238.32 10.34
 5 5 21 3.81 5.7
 5 1 31 0.89 6.62
 4 36 18 2.2 7.51
 4 2 16 11.87 4.73
 4 -2 22 458.98 16.24
 4 -4 28 29.18 6.02
 3 39 15 18.08 7.02
 3 33 9 4.5 5.94
 3 7 7 63.72 4.6
 0 -16 22 1.7 2.91
 -3 41 -5 13.8 4.82
 -4 -20 10 1.61 3.32
 -5 3 -13 497.26 16.32
 -5 -5 -9 29.46 4.33
 -5 -19 5 166.21 7.18
 -7 -27 15 48.66 4.91
 -8 4 -18 5.19 5.31
 -8 -22 2 204.02 9.17
 -8 -28 14 -0.06 4.55
 -10 -12 -12 51.75 6.69
 -10 -32 20 2.49 4.85
 -11 11 -23 6.13 6.58
 -11 -17 -9 11.8 6.03
 -11 -19 -7 94.76 7.81
 -11 -31 13 4.01 5.75
 -13 3 -23 3.89 7.43
 -14 -2 -22 4.76 8.28
 -14 -6 -20 73.8 9.14
 -14 -26 -2 2.37 6.32
 -15 -23 -7 11.5 7.3
 -16 30 -26 3.3 8.36
 -17 1 -25 6.01 9.07
 -18 24 -28 1.81 3.73
 -18 12 -28 -3.12 10.41
 -18 -16 -16 3.14 8.57
 -19 5 -27 -1.32 9.95
 -20 8 -28 0.55 11.08
 -21 13 -29 0 10.9
 -21 3 -27 -1.32 11.47
 -21 -3 -25 7.13 11.17
 -21 -7 -23 -2.6 10.08
 -22 6 -28 -1.15 11.96
 6 28 30 45.49 8.91
 6 28 36 0.63 8.61
 6 26 26 5.34 7.4
 6 26 40 5.68 9.65
 6 24 24 4.73 7.2
 6 8 32 5.35 8.12
 6 8 34 55.19 9.91
 5 1 29 39.09 6.65
 4 30 12 5.21 6.53
 4 26 10 356.72 13.99
 4 4 14 -0.79 4.49
 3 -1 13 258.49 9.36
 2 32 4 -0 5.32
 2 -12 32 2.31 5.66
 1 33 1 8.42 5.23
 1 -13 21 10.39 3.57
 -6 48 -6 -2.2 4.57
 -7 49 -7 2.36 4.24
 -7 -21 3 121.28 6.73
 -8 22 -20 1.34 4.75
 -8 -8 -12 509.83 17.83
 -10 -2 -18 0.07 5.78
 -11 3 -21 -0.6 6.42
 -11 -25 1 6.68 5.8
 -12 12 -24 29.56 7.42
 -12 -24 -2 2.41 6.12
 -13 13 -25 60.05 8.7
 -13 -15 -13 29.74 7.62
 -13 -27 1 0.11 6.17
 -14 20 -26 1.57 7.71
 -14 18 -26 2.36 7.9
 -14 16 -26 -1.83 8
 -14 4 -24 -2.26 8.12
 -15 5 -25 20.68 8.52
 -15 -1 -23 3.79 8.47
 -15 -9 -19 4.04 7.87
 -15 -17 -13 13.34 7.49
 -16 0 -24 14.7 8.38
 -16 -26 -4 -0.14 7.32
 -17 9 -27 8.59 9.33
 -17 -11 -19 5.74 8.12
 -19 -1 -25 4.84 9.15
 -20 -4 -24 0.58 10.45
 -20 -8 -22 0.67 9.46
 -21 15 -29 0.01 12.38
 -23 -3 -25 -3.3 11.22
 -24 6 -28 5.74 12
 6 28 28 7.77 8.09
 6 28 38 2.69 9.09
 6 20 22 121.31 9.33
 6 18 22 11.48 6.37
 6 16 22 348.11 14.5
 6 12 24 1.1 5.91
 6 10 26 -0.84 6.39
 6 8 30 190.81 11.19
 6 8 36 -1.18 7.76
 5 35 25 16.26 8.84
 5 31 19 7.69 7.14
 5 25 15 131.98 9.13
 5 3 23 75.01 7.2
 4 38 20 -0.42 7.85
 4 10 10 933.98 29.03
 4 0 18 1.16 4.25
 3 25 5 125.36 7.13
 2 40 10 40.83 7.16
 2 38 8 23.97 6.62
 2 -12 30 166.8 8.57
 1 43 9 -0.01 6.24
 1 -15 31 -2.57 5
 0 44 6 -2.04 6.06
 0 42 4 0.05 5.98
 -2 42 -2 0.45 4.96
 -4 40 -8 11.29 4
 -4 16 -14 -0.2 2.89
 -6 -6 -10 283.43 10.8
 -6 -20 4 1.19 4.1
 -7 -7 -11 56.62 5.76
 -9 33 -19 -0.03 3.98
 -9 13 -21 -0.4 5.63
 -10 12 -22 96.06 7.9
 -10 -20 -4 2.57 5.2
 -11 25 -23 2.18 6.15
 -12 24 -24 6.35 6.75
 -12 -2 -20 3.95 6.82
 -12 -6 -18 72.88 7.9
 -13 33 -23 -0 6.05
 -13 -17 -11 6.69 6.93
 -13 -21 -7 37.46 7.42
 -13 -31 9 -0.98 6.04
 -14 -12 -16 -0.31 7.4
 -15 31 -25 -0.3 7.52
 -15 -5 -21 1.73 7.66
 -15 -19 -11 0.19 6.85
 -15 -21 -9 5.13 6.83
 -16 -8 -20 47.31 9.29
 -17 27 -27 -2.92 3.67
 -18 22 -28 4.07 10.01
 -18 14 -28 -5 9.94
 -18 -2 -24 3.3 9.98
 -18 -10 -20 14.33 8.92
 -18 -18 -14 -1.32 8.01
 -19 -9 -21 -0.48 8.81
 -19 -15 -17 4.83 8.87
 -20 -14 -18 5.31 8.86
 -22 0 -26 -3.9 10.55
 -23 3 -27 1.05 11.04
 -24 0 -26 2.18 12.46
 -25 3 -27 1.02 11.92
 6 30 32 19.57 8.48
 6 30 34 -4.25 8.04
 6 26 24 24.89 7.9
 6 22 22 -0.52 7.08
 6 14 22 2.86 6.14
 6 8 28 2.85 7.25
 6 8 38 5.15 8.55
 5 33 21 5.89 7.34
 5 29 17 34.44 7.21
 5 1 27 101.69 7.75
 4 6 12 1.54 4.15
 4 -4 26 0.99 5.21
 2 42 12 20.1 7.07
 2 28 2 99.37 6.21
 -5 47 -5 5.04 4.65
 -6 8 -16 1.15 4.06
 -8 20 -20 87.02 6.31
 -8 16 -20 148.43 8.11
 -9 -21 -1 13.54 5.11
 -9 -27 9 2.7 5.08
 -9 -31 21 -2.45 4.62
 -10 24 -22 46.83 6.39
 -10 -14 -10 16.26 5.78
 -11 13 -23 27.54 6.86
 -11 -33 21 3.55 4.97
 -12 -12 -14 2.46 6.13
 -12 -32 14 0.14 5.62
 -13 15 -25 21.66 7.86
 -13 -9 -17 26.2 7.61
 -13 -19 -9 3.45 7.24
 -13 -29 5 17.1 6.37
 -14 38 -22 1.51 5.93
 -14 32 -24 -2.43 6.62
 -15 -27 -1 1.65 6.44
 -16 -4 -22 -0 8.19
 -16 -14 -16 -0.9 7.81
 -17 11 -27 -0.51 9.17
 -17 -3 -23 3.08 8.44
 -17 -7 -21 0.23 8.72
 -18 20 -28 0.43 9.96
 -18 18 -28 3 10.66
 -18 16 -28 -4.55 9.72
 -18 4 -26 1.32 8.73
 -18 -6 -22 -4.18 9.16
 -19 -5 -23 -7.06 9.65
 -20 10 -28 -1.02 12.08
 -20 2 -26 -1.83 11.06
 -22 8 -28 1.01 11.87
 6 30 30 -0.62 8.05
 6 28 26 -1.23 8.27
 6 24 22 74.05 8.45
 4 36 16 -1.6 6.89
 4 34 14 17.32 6.78
 4 28 10 8.76 5.84
 4 20 8 155.89 7.97
 4 18 8 21.72 5.13
 3 31 7 36.79 6.16
 3 11 5 2720.61 79.78
 3 3 9 546.58 17.31
 3 -3 15 1067.79 32.35
 2 36 6 1.83 5.74
 1 29 -1 5.56 4.43
 1 -15 29 17.91 4.78
 0 40 2 1.66 5.52
 -3 3 -9 537.01 16.65
 -3 -7 -3 63.57 4.09
 -4 48 -2 0.63 5.11
 -4 20 -14 3.02 2.41
 -4 -6 -6 10.36 3.48
 -5 -1 -11 25.52 4.2
 -7 -29 23 8.71 3.65
 -8 32 -18 -1.47 3.51
 -8 18 -20 -1.61 4.87
 -9 23 -21 1.38 5.15
 -9 -1 -17 51.95 6.93
 -9 -11 -11 1.91 5.62
 -10 4 -20 38.18 6.56
 -10 -16 -8 -0.32 5.73
 -10 -18 -6 -0.66 5.09
 -10 -30 14 0.07 4.97
 -12 14 -24 6.97 6.95
 -12 4 -22 11.67 7
 -13 19 -25 24.23 7.89
 -14 -24 -4 3.03 6.74
 -14 -28 2 15.04 6.5
 -16 -24 -6 4.23 6.94
 -19 7 -27 5.08 10.51
 -19 -17 -15 2.55 8.36
 -21 5 -27 0.77 10.54
 -22 -4 -24 0 10.05
 -22 -8 -22 2.26 9.96
 6 30 28 14.3 8.12
 6 18 20 267.43 12.35
 6 10 24 74.98 7.55
 6 6 32 208.75 12.09
 6 6 34 5.07 7.53
 6 6 36 6.24 8.22
 5 35 23 6.91 7.87
 5 27 15 78.96 7.88
 5 19 13 50.62 6.26
 5 17 13 80.58 6.62
 5 5 19 22.38 5.44
 4 16 8 141.49 7.38
 3 37 11 2.45 6.24
 2 -12 28 7.1 4.67
 -1 37 -3 9.36 4.64
 -1 33 -5 53.82 4.84
 -1 27 -7 138.79 5.74
 -2 36 -6 3.82 3.98
 -2 6 -8 2107.24 61.22
 -3 -1 -7 283.06 9.52
 -3 -13 3 1116.86 33.18
 -4 18 -14 34.38 3.24
 -4 6 -12 0.06 3.12
 -4 -16 4 87.56 4.75
 -5 11 -15 93.92 5.37
 -5 -23 13 53.12 3.76
 -8 50 -8 1.41 3.76
 -8 0 -16 25.26 5.26
 -8 -30 22 29.56 4.52
 -9 15 -21 11.6 4.03
 -10 14 -22 1.12 5.88
 -11 -27 5 41.05 6.17
 -11 -29 9 0.73 5.59
 -12 16 -24 32.92 7.47
 -12 -22 -4 2.26 6.23
 -13 5 -23 17.64 7.6
 -13 -1 -21 -2.62 7.77
 -14 6 -24 27.11 8.06
 -15 7 -25 15.38 8.4
 -15 -11 -17 38.38 7.78
 -16 28 -26 6.04 8.63
 -16 -16 -14 0.55 7.05
 -17 25 -27 0.91 6.22
 -17 13 -27 10.39 9.16
 -17 3 -25 23.46 9.3
 -17 -13 -17 8.57 8.18
 -20 12 -28 3.25 11.32
 -21 -1 -25 0.19 11.02
 -21 -9 -21 4.5 9.55
 -25 5 -27 -0.56 12.93
 6 30 26 3.51 8.39
 6 28 24 -0.09 7.15
 6 20 20 7.56 6.14
 6 16 20 -0.37 5.97
 6 12 22 221.37 10.75
 6 8 26 0.86 6.18
 6 6 30 9.16 6.8
 5 21 13 47.11 6.51
 5 7 17 112.86 7.13
 5 1 25 97.35 7.24
 5 -1 33 8.62 7.34
 5 -1 35 42.86 8.4
 4 38 18 8.72 7.18
 4 32 12 59.83 7.39
 4 22 8 0.12 4.89
 3 39 13 3.35 6.96
 3 27 5 59.39 5.88
 3 -9 29 26.57 5.66
 0 34 -2 110.27 6.69
 -1 45 3 4.43 5.75
 -5 -21 9 55.92 4.41
 -6 -2 -12 608.89 19.84
 -7 7 -17 396.48 14.23
 -8 -4 -14 -1.6 5.73
 -8 -10 -10 601.62 20.32
 -8 -20 0 153.44 7.83
 -8 -26 10 88.42 6.15
 -9 21 -21 -0.95 5.24
 -9 17 -21 -0.01 5.45
 -9 5 -19 97.79 7.59
 -9 -19 -3 118.88 7.29
 -10 22 -22 -3.01 5.75
 -10 -24 2 108.57 7.57
 -11 33 -21 -0.19 4.94
 -11 15 -23 2.66 6.29
 -11 -1 -19 45.39 6.98
 -11 -5 -17 157.04 9.59
 -12 18 -24 6.26 6.77
 -12 -14 -12 3.41 6.12
 -14 0 -22 67.12 8.73
 -15 1 -23 0.79 8.42
 -16 10 -26 -6.08 9.48
 -16 2 -24 1.89 7.79
 -16 -18 -12 -2.24 7.57
 -16 -22 -8 -0.69 6.96
 -18 -12 -18 15.51 8.33
 -19 -11 -19 3.68 8.97
 -20 -10 -20 -2.92 9.17
 -21 -5 -23 0.15 9.41
 -22 10 -28 -6.38 11.53
 -22 2 -26 -0.71 10.51
 -23 5 -27 3.48 12.11
 -23 -1 -25 1.84 11.03
 -24 2 -26 -1.6 12.24
 6 32 30 18.39 8.27
 5 35 21 1.39 7.22
 5 33 19 6.41 6.8
 5 31 17 46.21 7.76
 5 23 13 70.96 6.82
 5 15 13 33.36 5.75
 5 3 21 1.84 5.39
 5 -1 31 -1.89 6.68
 4 14 8 74.22 5.54
 4 -2 20 -1.32 4.64
 4 -4 24 133.73 7.61
 3 35 9 5.97 6.03
 -1 43 1 -1.28 5.49
 -4 46 -4 -2.11 4.57
 -7 -3 -13 114.81 6.88
 -8 6 -18 190.88 9.19
 -9 19 -21 1.09 5.21
 -9 -13 -9 78.71 6.72
 -10 16 -22 80.01 7.42
 -10 -8 -14 98.13 7.65
 -11 17 -23 26.82 6.62
 -11 -23 -1 2.49 5.92
 -12 -20 -6 0.17 6.27
 -12 -26 2 29.34 6.45
 -13 -25 -1 0.92 6.12
 -14 -8 -18 27.07 7.87
 -14 -22 -6 2.09 6.39
 -16 -20 -10 1.97 7.77
 -17 23 -27 6.01 9.34
 -17 15 -27 -3.24 9.29
 -18 6 -26 2.42 9.65
 -19 9 -27 2.44 10.33
 -20 14 -28 0.44 10.47
 -21 7 -27 4.51 12.06
 -23 -5 -23 3.27 10.56
 6 32 28 4.24 7.7
 6 14 20 247.66 11.48
 6 6 28 46.02 7.16
 5 29 15 54.98 7.28
 4 24 8 153.11 8.08
 4 -6 34 66.09 8.05
 2 20 0 1.25 3.54
 2 18 0 1970.94 58.13
 1 19 -3 275.92 9.38
 -2 -2 -4 538.77 16.31
 -3 -21 17 49.93 2.66
 -5 -7 -7 83.04 5.12
 -6 46 -8 2.89 3.92
 -6 -22 8 139.04 6.57
 -6 -24 12 5.53 3.73
 -7 -9 -9 77.61 6.01
 -7 -19 1 9.92 4.56
 -7 -25 11 2.42 4.18
 -9 -15 -7 352.1 13.78
 -9 -17 -5 208.74 9.85
 -10 18 -22 8.69 5.76
 -10 -32 22 21.3 5.02
 -11 19 -23 32.71 5.72
 -11 5 -21 -1.17 6.43
 -11 -11 -13 18.39 6
 -12 -16 -10 3.17 6.16
 -12 -18 -8 -0.89 6.58
 -12 -30 10 31.93 6.21
 -14 -4 -20 1.36 7.15
 -14 -16 -12 -1.5 7.13
 -14 -20 -8 3.74 7.37
 -15 29 -25 3.61 7.68
 -15 9 -25 14.39 8.5
 -15 -25 -3 6.7 7.02
 -16 -10 -18 20.24 8.31
 -17 21 -27 4.94 9.22
 -17 19 -27 4.12 9.2
 -17 17 -27 -2.15 9.29
 -17 -15 -15 6.94 8.01
 -18 0 -24 0.79 9.06
 -20 20 -28 -2.55 10.92
 -20 18 -28 1.5 10.48
 -20 16 -28 -0.49 10.76
 -20 4 -26 -2.92 10.33
 -20 -6 -22 7.16 9.36
 -22 12 -28 0.06 11.53
 7 21 33 -1.08 7.5
 7 21 35 43.47 9.4
 7 19 33 2.34 8.15
 7 19 35 5.78 8.33
 7 17 35 13.17 8.69
 6 10 22 7.12 6.01
 6 8 24 9.78 6.14
 5 25 13 107.94 7.9
 5 13 13 43.57 5.68
 5 -1 29 39.31 6.7
 4 30 10 180.67 9.9
 4 8 10 172.19 7.63
 4 -6 32 4.3 6.39
 3 -7 21 1.9 4.15
 3 -9 27 275.17 11.14
 2 34 4 15.41 5.61
 2 30 2 3.44 4.94
 2 4 4 1178.3 34.8
 2 -8 16 -0.16 2.92
 2 -10 20 171.64 7.09
 2 -12 26 0.84 4.17
 1 -15 27 88.74 5.61
 0 38 0 -0.97 5
 -2 40 -4 -0.31 4.49
 -3 47 -1 1.35 5.15
 -3 -9 -1 0.44 2.86
 -3 -11 1 4.91 2.61
 -5 45 -7 0.85 4.05
 -5 -17 3 239.37 8.98
 -6 -8 -8 17.1 4.18
 -7 47 -9 0.2 3.51
 -9 -29 15 26.52 5.14
 -11 -31 15 9.82 5.4
 -12 6 -22 65.4 8.11
 -12 0 -20 131.13 9.32
 -12 -8 -16 0.06 6.31
 -14 -18 -10 5.12 7.07
 -15 -3 -21 0.19 7.67
 -15 -7 -19 4.01 7.77
 -15 -13 -15 30.56 7.92
 -16 26 -26 -0.3 8.14
 -16 12 -26 -3.05 8.63
 -17 5 -25 18.75 9.38
 -17 -1 -23 4.67 8.6
 -17 -9 -19 3.7 8.22
 -17 -17 -13 8.39 7.72
 -17 -23 -7 6.23 7.69
 -18 -8 -20 0.28 8.56
 -18 -14 -16 -3.13 8.14
 -19 -3 -23 1.47 9.32
 -19 -7 -21 -3.44 8.92
 -21 1 -25 -1.68 9.99
 -22 14 -28 -3.64 12.22
 -22 -2 -24 -1.37 10.02
 -23 7 -27 9.08 12.29
 -24 -2 -24 2.14 11.07
 7 23 33 11.31 8.69
 7 23 35 20.05 9
 7 23 37 6.11 8.93
 7 21 31 2.86 7.52
 7 21 37 13.36 9.04
 7 21 39 8.31 9.24
 7 19 31 -1.27 7.64
 7 19 37 49.74 9.11
 7 19 39 4.28 9.05
 7 17 31 1.92 7.76
 7 17 33 7.5 8.28
 7 17 37 5.48 8.5
 7 15 33 5.47 7.83
 7 15 35 20.04 8.55
 6 32 26 -1.82 7.44
 6 26 20 59.24 7.77
 6 12 20 3.83 5.63
 6 6 26 -0 5.71
 6 4 32 5.91 7.34
 6 4 34 62.37 8.77
 6 4 36 0.62 7.36
 5 1 23 36.97 6.02
 4 38 16 4.86 6.93
 4 36 14 0.62 6.37
 4 -6 30 226.19 10.8
 3 33 7 41.41 6.3
 3 29 5 119.93 7.4
 2 22 0 324.93 11.53
 2 16 0 -1.64 3.18
 2 8 2 199.95 7.12
 1 21 -3 156.64 6.43
 1 17 -3 484.29 15.06
 -1 -11 7 1075.98 31.23
 -6 -18 2 34.68 4.62
 -8 -12 -8 284.8 11.38
 -8 -18 -2 155.45 8.26
 -10 0 -18 71.65 7.54
 -10 -4 -16 -2.11 6.32
 -10 -28 10 47.86 5.92
 -11 -33 23 3.68 4.81
 -12 32 -22 -0.14 5.62
 -13 7 -23 5.42 7.83
 -14 30 -24 -2.2 6.91
 -14 8 -24 -1.13 7.6
 -16 -2 -22 21.68 9.25
 -16 -6 -20 0.39 7.81
 -16 -26 -2 4.72 7.35
 -17 -5 -21 0.26 8.41
 -17 -19 -11 0.56 7.29
 -17 -21 -9 0.15 7.12
 -18 8 -26 3.03 9.18
 -18 -4 -22 18.55 8.87
 -19 11 -27 11.31 10.12
 -19 -13 -17 4.7 8.3
 -20 -12 -18 3.81 8.7
 -21 9 -27 -5.89 11.4
 -21 -11 -19 2.89 9.13
 -22 4 -26 0.22 10.44
 -23 1 -25 -5.15 11.65
 -24 4 -26 3.71 11.03
 -25 1 -25 2.14 11.09
 7 25 35 14.78 9.53
 7 23 31 6.77 8.07
 7 23 39 5 9.06
 7 21 29 24.07 7.9
 7 19 29 12.51 7.46
 7 17 29 15.48 7.76
 7 17 39 18.89 9.23
 7 15 31 0.27 7.32
 7 15 37 19.41 8.82
 7 15 39 13.71 8.78
 6 22 18 1.84 6.24
 6 4 30 128.81 9.66
 5 35 19 7.01 7.52
 5 33 17 26.36 7.48
 5 -1 27 99.31 7.48
 4 34 12 1.88 6.18
 4 26 8 2.42 5.01
 4 12 8 398.15 13.87
 4 2 14 411.9 14.22
 2 42 10 4.8 6.46
 2 40 8 0.46 6.22
 1 43 7 12.13 6.3
 1 41 5 19.58 6.25
 0 30 -4 0.74 4.02
 0 -14 16 0.94 1.89
 0 -18 30 43.4 4.83
 -1 41 -1 -0.95 5.07
 -2 32 -8 0.51 3.18
 -4 -8 -4 348.68 11.69
 -5 -25 19 21.56 3.26
 -6 10 -16 0.27 4.03
 -9 -7 -13 15.78 5.4
 -9 -23 3 21.5 5.24
 -10 6 -20 106.35 7.99
 -11 -13 -11 1.91 5.75
 -11 -21 -3 1.89 5.87
 -12 38 -20 -1.08 4.71
 -12 -4 -18 1.37 6.59
 -12 -32 16 0.01 5.4
 -13 31 -23 4.11 6.22
 -13 1 -21 0.21 7.52
 -13 -23 -3 24.03 7.07
 -13 -27 3 7.05 6.06
 -13 -31 11 -2.44 5.93
 -14 -26 0 21.07 6.9
 -15 -23 -5 17.47 6.81
 -16 24 -26 -0.88 8.32
 -16 14 -26 5.14 8.52
 -16 4 -24 12.69 8.42
 -18 -16 -14 1.53 8.06
 -19 3 -25 0.08 10.31
 -20 6 -26 3.64 10.73
 -23 9 -27 4.04 11.24
 7 25 31 4.25 7.71
 7 25 33 3.64 7.97
 7 25 37 7.49 8.85
 7 25 39 5.54 9.12
 7 23 29 9.91 7.44
 7 23 41 -0.27 9.27
 7 21 41 -1.54 9.27
 7 15 29 15.37 7.69
 7 13 33 15.77 7.54
 7 13 35 6.19 8.03
 7 13 37 37.43 8.79
 6 30 22 -0.7 7.7
 6 28 20 5.31 6.69
 6 24 18 71 8.07
 5 37 21 1.18 7.09
 5 31 15 32.29 7.04
 5 27 13 51.71 7.01
 4 0 16 60.45 5.13
 3 39 11 1.98 6.53
 3 21 3 115.26 6.33
 3 19 3 350.34 12.37
 3 9 5 284.18 9.91
 3 5 7 1518.31 45.03
 2 38 6 -1.3 5.88
 -3 45 -3 -1.03 4.81
 -3 39 -7 12.31 4
 -5 13 -15 87.03 4.91
 -6 -28 26 -0.02 2.8
 -8 -14 -6 11.65 4.87
 -8 -16 -4 30.59 5.33
 -8 -28 16 1.21 4.17
 -9 -31 23 15.66 4.44
 -10 38 -18 -0.76 3.5
 -10 -22 0 337.6 13.33
 -13 -7 -17 21.71 7.33
 -13 -13 -13 5.48 6.77
 -14 2 -22 4.41 7.37
 -14 -10 -16 -0.4 7.32
 -15 27 -25 7.87 7.89
 -15 3 -23 4.84 7.72
 -16 16 -26 -0.17 8.38
 -16 -12 -16 2.37 7.69
 -19 13 -27 2.72 10.09
 -21 -7 -21 5.98 9.5
 7 27 33 6.08 8.5
 7 27 35 8.94 8.3
 7 27 37 14.23 9.01
 7 25 29 3.17 7.71
 7 25 41 -0.21 9.45
 7 21 27 9.49 7.26
 7 19 27 48.03 8.26
 7 17 27 51.68 8.2
 7 13 31 0 6.75
 7 13 39 12.25 8.67
 6 14 18 3.02 5.66
 6 10 20 225.74 10.49
 6 8 22 217.96 10.47
 6 4 28 1.43 6.42
 5 11 13 66.46 5.97
 5 5 17 354.67 13.21
 5 3 19 130.84 7.4
 4 -4 22 2.89 4.47
 4 -6 28 3.59 5.3
 3 41 13 2.04 6.53
 3 37 9 3.1 6.02
 3 17 3 201.93 8.13
 2 24 0 1.11 4.03
 1 23 -3 106.53 5.52
 0 44 4 3.18 5.75
 -3 -17 9 60.18 3.44
 -4 44 -6 0.08 4.07
 -4 -14 2 1467.44 43.52
 -7 -11 -7 403.06 14.27
 -7 -17 -1 17.42 4.76
 -9 7 -19 10.42 5.46
 -9 1 -17 49.12 6.49
 -10 32 -20 -1.83 4.62
 -10 -10 -12 485.37 17.61
 -11 7 -21 3.38 6.27
 -11 -15 -9 11.92 6.11
 -11 -19 -5 8.51 5.9
 -11 -25 3 32.21 6.06
 -12 -24 0 56.34 7.1
 -14 10 -24 13.17 8.1
 -15 -17 -11 1.99 6.99
 -15 -21 -7 23.45 6.89
 -15 -27 1 1.15 6.78
 -16 22 -26 -0.87 8.47
 -16 20 -26 5.2 8.66
 -16 18 -26 4.99 8.44
 -17 -11 -17 22.79 8.36
 -18 10 -26 -1.44 9.19
 -18 2 -24 7.69 9.02
 -18 -18 -12 19.32 7.98
 -18 -20 -10 18.12 7.74
 -19 15 -27 0.21 10.6
 -19 -15 -15 13.67 8.42
 -20 -8 -20 15.22 9.36
 -20 -14 -16 3.91 8.62
 -21 11 -27 3.63 10.66
 -22 6 -26 4.87 11.42
 -23 -3 -23 0.01 11.14
 -24 6 -26 -0.03 11.74
 7 27 31 -0.07 7.83
 7 27 39 2.8 7.9
 7 23 27 39.96 8.12
 7 15 27 59.22 8.21
 7 13 29 19.23 7.46
 7 11 33 8.11 7.8
 7 11 35 15.1 7.21
 7 11 37 10.92 8.02
 6 26 18 3.3 6.41
 6 6 24 126.44 8.3
 5 21 11 2.44 5.01
 5 19 11 -1.71 5.11
 5 7 15 516.56 17.64
 4 32 10 0.03 5.87
 4 28 8 117.2 7.66
 3 23 3 135.59 7.23
 3 -9 25 404.4 14.48
 1 39 3 12.99 5.6
 -2 46 0 14.22 5.4
 -3 35 -9 1.72 3.21
 -4 -2 -8 4.96 3.66
 -5 -9 -5 139.07 6.42
 -6 -10 -6 2.69 3.91
 -7 9 -17 210.56 9.14
 -7 -27 17 26.46 4.46
 -8 8 -18 1.39 4.99
 -8 -6 -12 -1.05 4.84
 -10 -30 16 -0.88 4.81
 -11 1 -19 48.73 7.17
 -11 -17 -7 67.47 6.79
 -12 8 -22 12.29 6.88
 -13 9 -23 21.26 7.53
 -13 -3 -19 9.68 7.58
 -13 -15 -11 0.63 6.51
 -13 -21 -5 17.27 6.63
 -14 -28 4 -3.57 6.19
 -15 -9 -17 13.01 7.79
 -15 -19 -9 1.49 6.65
 -16 -24 -4 4.12 6.63
 -18 -10 -18 3.93 7.76
 -19 23 -27 3.66 10.07
 -19 17 -27 2.16 10.17
 -19 -1 -23 0.84 8.91
 -19 -9 -19 1.75 8.38
 -19 -17 -13 4.69 8.37
 -20 -4 -22 1.2 8.75
 -21 3 -25 2.41 10.78
 -22 0 -24 6.38 10
 -23 11 -27 -0.79 12
 -23 3 -25 4.94 11.86
 -24 0 -24 -1.42 10.87
 -25 3 -25 11.12 12.43
 7 29 33 -1.76 8.27
 7 29 35 15.05 8.35
 7 27 29 25.92 8
 7 25 27 29.14 7.75
 7 21 25 39.68 7.76
 7 19 25 60.15 8.17
 7 11 31 4.43 7.57
 6 32 22 21.13 7.55
 6 30 20 46.71 7.53
 6 2 34 0.03 7.39
 6 2 36 3.72 7.24
 5 29 13 40.75 6.84
 5 23 11 1.25 5.14
 5 17 11 14.65 5.32
 5 -1 25 101.24 7.2
 5 -3 33 20.92 7.05
 5 -3 35 53.05 8.01
 2 14 0 1331.22 39.47
 1 15 -3 467.07 14.4
 0 42 2 7.38 5.59
 -2 -22 28 38.7 3.17
 -4 2 -10 1324.87 39.47
 -4 -10 -2 660.99 20.52
 -5 -15 1 67.01 4.68
 -6 -16 0 -1.04 4.13
 -6 -26 18 3.96 3.56
 -7 -13 -5 309.17 11.59
 -7 -15 -3 234.3 9.7
 -8 2 -16 -1.58 5.3
 -8 -22 4 -2.25 4.55
 -8 -30 24 3.76 4
 -9 51 -9 -0.32 2.73
 -9 -27 11 -0.62 4.77
 -10 -32 24 0.08 4.44
 -11 -29 11 0.94 5.28
 -13 37 -21 -0.49 5.46
 -13 -17 -9 3.9 6.57
 -13 -19 -7 31.48 6.78
 -14 28 -24 15.45 7.7
 -14 -2 -20 59.37 8.27
 -14 -6 -18 2.64 7.1
 -14 -24 -2 13.86 6.9
 -14 -30 8 12.88 6.29
 -15 35 -23 -0.75 6.85
 -15 25 -25 11.28 7.7
 -16 -14 -14 11.53 7.63
 -17 1 -23 1.91 8.83
 -19 21 -27 -2.18 10.09
 -19 19 -27 1.27 10.02
 -19 5 -25 2.12 9.97
 -19 -5 -21 0.28 8.9
 -20 8 -26 -0.37 10.19
 -21 13 -27 2.3 11.39
 -22 -8 -20 0.16 9.12
 7 29 31 -0.91 7.93
 7 23 25 11.63 6.96
 7 17 25 72.92 8.73
 7 13 27 70.55 8.19
 6 34 24 9.33 7.72
 6 20 16 0.04 4.92
 6 12 18 127.5 8.2
 6 4 26 -0.92 5.78
 6 2 32 76.15 8.76
 5 37 19 5.12 7.24
 5 35 17 11.74 6.9
 5 15 11 11.42 5.46
 5 1 21 5.38 4.79
 5 -3 31 3.96 6.67
 4 38 14 -1.17 6.49
 4 -2 18 622.28 20.15
 3 35 7 14.19 5.78
 3 31 5 85.27 6.79
 3 15 3 420.01 13.92
 2 36 4 3.07 5.18
 2 32 2 97.69 6.77
 -1 -19 23 26.12 2.54
 -2 2 -6 52 2.82
 -4 -12 0 825.53 25.13
 -6 28 -16 -0.09 2.77
 -7 3 -15 279.88 11.18
 -7 -5 -11 4.13 4.55
 -7 -29 25 1.69 3.4
 -8 48 -10 -0.47 2.93
 -10 8 -20 9.94 5.84
 -10 -20 -2 158.76 8.42
 -11 -3 -17 107.13 8.55
 -11 -33 25 5.41 4.72
 -12 2 -20 1.99 6.81
 -14 36 -22 0.1 6.25
 -15 15 -25 9.27 8.27
 -15 -1 -21 -2.74 7.38
 -16 6 -24 1.27 8.19
 -16 0 -22 0.12 8.09
 -16 -8 -18 3.2 7.86
 -16 -22 -6 1.72 7.08
 -17 -7 -19 2.71 8.28
 -18 12 -26 -4.13 9.62
 -18 -2 -22 -3.5 8.51
 -18 -6 -20 18.77 8.9
 -21 15 -27 1.77 10.75
 -24 8 -26 -3.62 11.98
 7 29 29 28.99 8.49
 7 27 27 6.63 7.55
 7 25 25 34.89 7.88
 7 15 25 63.12 8.01
 7 11 29 23.09 8.15
 7 9 33 13.35 7.65
 7 9 35 41.49 8.25
 7 9 37 48.26 8.89
 6 28 18 35.27 7.3
 6 22 16 3.47 5.72
 6 18 16 3 5.93
 5 33 15 32.77 7.16
 5 25 11 8.92 5.69
 4 36 12 45.81 7.45
 4 10 8 2.88 3.77
 4 -6 26 2.61 4.87
 3 25 3 54.91 5.29
 2 26 0 176.66 7.74
 2 -2 8 353.22 11.09
 2 -12 24 3.46 3.91
 1 25 -3 74.14 4.77
 1 -15 25 75.73 4.81
 0 36 -2 1.62 4.48
 0 -18 28 -2.04 3.79
 -1 29 -7 50.48 3.8
 -5 -3 -9 416.06 13.89
 -5 -11 -3 279.3 10.11
 -6 -12 -4 3.8 3.97
 -6 -14 -2 0.97 4.13
 -9 -9 -11 -1.69 5.03
 -9 -21 1 18.23 4.89
 -11 31 -21 1.88 5.19
 -12 42 -18 3.54 4.03
 -12 -22 -2 61.13 6.84
 -13 29 -23 1.71 6.42
 -14 12 -24 0.73 8.63
 -15 23 -25 0.79 7.92
 -15 5 -23 12.71 8.23
 -15 -5 -19 5.78 7.68
 -16 -4 -20 27.56 8.02
 -17 9 -25 12.39 9.47
 -17 -3 -21 -0.69 8.03
 -17 -13 -15 38.15 8.27
 -20 2 -24 2.44 9.29
 -21 17 -27 7.51 11.06
 -21 -1 -23 4.71 8.85
 -21 -9 -19 -2.74 9.08
 -22 8 -26 1.58 10.93
 -25 5 -25 -3.53 11.2
 7 21 23 12.4 7.34
 7 19 23 21.42 7.4
 7 9 31 3.83 7.15
 6 24 16 3.27 5.94
 6 8 20 2.52 5.35
 6 6 22 10.56 5.57
 6 2 30 0.66 6.62
 5 9 13 342.81 12.63
 5 -3 29 37.53 6.54
 4 30 8 1.74 5.42
 4 22 6 10.9 5.1
 4 20 6 0.93 4.45
 4 18 6 27.79 4.79
 4 6 10 4192.7 122.3
 1 3 1 1043.41 30.4
 -1 39 -3 11.97 4.48
 -1 35 -5 31.44 4.31
 -2 44 -2 9.56 4.89
 -5 15 -15 138.79 6.14
 -5 -13 -1 72.86 4.74
 -6 12 -16 -0.45 3.91
 -6 -4 -10 1302.88 39.51
 -7 -21 5 158.75 7.35
 -10 2 -18 -1.62 5.89
 -11 9 -21 0.46 6.59
 -11 -31 17 3.89 5.08
 -12 30 -22 10.69 5.87
 -12 -6 -16 -1.51 6.12
 -12 -12 -12 126.68 8.67
 -12 -26 4 3.51 5.59
 -12 -30 12 2.01 5.68
 -13 11 -23 28.76 7.57
 -13 3 -21 6.19 7.4
 -13 -9 -15 73.08 7.97
 -13 -25 1 0.87 5.85
 -14 4 -22 36.53 8.23
 -14 -22 -4 0.36 6.53
 -15 21 -25 15.7 8.11
 -15 19 -25 -3.21 8.1
 -15 17 -25 4.84 7.84
 -15 -25 -1 -1.11 6.54
 -16 -18 -10 43.54 7.7
 -16 -20 -8 24.05 7.39
 -18 26 -26 -1.62 3.22
 -18 14 -26 -2.37 8.99
 -18 4 -24 3.14 8.78
 -18 -12 -16 -0.82 7.98
 -19 -11 -17 4.21 7.96
 -20 10 -26 1.63 10.35
 -20 -10 -18 3.02 8.79
 -21 19 -27 0 10.28
 -21 5 -25 4.6 10.72
 -21 -5 -21 -0.66 8.88
 -22 2 -24 -3.61 10.79
 -23 5 -25 -2.01 10.43
 -23 -1 -23 2.95 10.71
 -24 2 -24 -3.44 10.71
 7 31 31 -3.79 8.07
 7 29 27 49.01 8.63
 7 27 25 22.33 7.44
 7 23 23 16.46 6.88
 7 17 23 21.16 6.99
 7 13 25 54.25 7.52
 7 11 27 47.66 7.66
 6 34 22 5.67 7.22
 6 32 20 -1.17 7.32
 5 31 13 11.2 6.32
 4 34 10 57.36 7.11
 3 -11 33 20.12 5.49
 1 -11 15 253.66 8.25
 1 -13 19 140.33 5.65
 -1 -5 1 164.61 5.18
 -3 43 -5 5.59 4.24
 -3 29 -11 1.65 1.85
 -5 1 -11 23.08 3.77
 -7 -1 -13 82.01 5.85
 -8 -26 12 -0.72 4.35
 -9 9 -19 38.69 5.75
 -10 -14 -8 286.09 11.9
 -10 -18 -4 41.12 5.86
 -10 -24 4 4.19 5.14
 -11 -9 -13 121.88 8.14
 -11 -23 1 3.49 5.5
 -12 10 -22 80.65 8.32
 -12 -2 -18 53.17 7.14
 -12 -32 18 2.15 5.24
 -13 -31 13 13.32 5.7
 -14 26 -24 2.01 7.03
 -14 14 -24 11.73 7.74
 -14 -14 -12 35.33 7.55
 -15 -11 -15 30.99 7.75
 -17 -15 -13 11.43 7.54
 -17 -23 -5 9.77 7.02
 -19 7 -25 8.3 9.33
 -22 10 -26 3.07 11.25
 -23 -5 -21 -0.84 10.04
 -24 10 -26 -1.49 11.31
 7 31 29 6.31 7.79
 7 25 23 3.31 7.05
 7 15 23 30.11 6.88
 7 9 29 39.2 7.5
 7 7 35 23.96 8.71
 7 7 37 38.41 9.13
 6 30 18 1.18 6.89
 6 26 16 1.83 6.29
 6 10 18 -0.5 5.54
 6 4 24 0.63 5.07
 6 2 28 44.37 6.68
 5 27 11 10.29 5.79
 5 13 11 14.47 5.13
 5 -1 23 47.56 5.92
 4 24 6 -1.42 4.52
 4 16 6 16.74 4.64
 3 41 11 0.96 6.63
 3 27 3 15.6 4.31
 3 -7 19 109.55 5.67
 1 37 1 2.97 4.92
 0 40 0 24.2 5.41
 -1 45 1 1.19 5.16
 -4 -18 8 21.89 3.3
 -6 0 -12 0.15 3.85
 -8 -24 8 63.04 5.37
 -9 -29 17 12.21 4.59
 -10 -2 -16 0.43 5.65
 -10 -16 -6 10.72 5.47
 -12 -14 -10 117.85 8.64
 -12 -20 -4 12.41 6.2
 -12 -28 8 26.21 5.9
 -14 -20 -6 4.54 6.63
 -16 32 -24 -1.83 7.75
 -16 8 -24 11.09 8.33
 -16 -26 0 0.4 6.7
 -17 11 -25 1.97 8.95
 -17 3 -23 0.94 8.13
 -18 24 -26 5.15 9.37
 -18 16 -26 0.72 8.98
 -19 1 -23 4.4 10.02
 -20 12 -26 1.79 10.6
 -20 -2 -22 11.16 9.5
 -20 -6 -20 0.57 8.85
 -25 7 -25 -2.54 11.86
 7 29 25 0.98 7.53
 7 7 33 22.44 7.71
 5 37 17 17.52 7.02
 5 35 15 14.05 6.66
 5 -3 27 49.8 6.11
 3 39 9 4.29 6.07
 3 13 3 1172.32 35.23
 3 -3 13 713.26 21.96
 3 -9 23 6.73 4.31
 3 -11 31 -3.08 5.36
 2 -14 32 109.42 7.29
 1 43 5 10.73 6.04
 1 7 -1 237.48 7.45
 0 32 -4 19.05 4.2
 0 20 -6 -1.07 2.41
 -3 11 -11 36.3 2.84
 -3 -19 13 42.53 3.18
 -7 11 -17 250.37 10.04
 -8 30 -18 5.09 3.84
 -8 10 -18 161.64 8.16
 -8 -8 -10 83.73 6.25
 -9 3 -17 7.21 5.46
 -9 -11 -9 18.67 5.54
 -9 -31 25 20.87 4.36
 -10 42 -16 1.02 2.8
 -10 -28 12 -1.41 4.85
 -11 3 -19 39.02 6.79
 -13 13 -23 4.28 6.83
 -13 -1 -19 16.13 6.88
 -13 -5 -17 66.08 7.17
 -14 24 -24 2.57 7.05
 -14 -8 -16 -1.06 6.9
 -14 -16 -10 53.29 8.07
 -14 -18 -8 29.44 6.95
 -14 -26 2 1.71 6.35
 -16 2 -22 15.01 7.55
 -16 -10 -16 3.83 7.59
 -17 -19 -9 3.59 7.03
 -17 -21 -7 15.49 7.93
 -18 22 -26 1.21 9.21
 -18 20 -26 0.66 9.37
 -18 18 -26 2.99 9.32
 -18 -14 -14 0.08 7.83
 -19 -7 -19 7.86 8.4
 -19 -13 -15 4.04 8.06
 -20 4 -24 8.9 9.99
 -20 -12 -16 0.89 8.42
 -21 7 -25 10.52 10.98
 -21 -11 -17 1.66 8.13
 -22 -2 -22 -2.96 9.58
 -22 -6 -20 7.48 9.56
 -24 -2 -22 1.67 10.43
 -25 1 -23 -4.69 10.65
 7 31 27 27.33 8.32
 7 27 23 20.46 7.25
 7 21 21 1.92 6.76
 7 19 21 0.44 6.59
 7 11 25 94.47 8.35
 7 9 27 85.57 8.26
 7 7 31 2.05 6.98
 6 28 16 -2.17 6.66
 6 0 34 33.4 7.98
 5 5 15 330.6 12.31
 5 3 17 295.43 11.52
 4 40 14 1.55 6.84
 4 -4 20 699.22 22.54
 4 -6 24 1.41 4.75
 4 -8 32 191.45 10.11
 3 33 5 36.6 5.94
 3 1 9 13.2 3.22
 2 28 0 -0.09 4.18
 2 -6 12 2821.91 82.06
 0 22 -6 11.82 2.8
 -2 38 -6 -3.4 3.79
 -3 -3 -5 2010.01 58.84
 -7 29 -17 14.72 3.52
 -8 -20 2 0.8 4.24
 -9 -19 -1 19.42 4.82
 -10 10 -20 289.57 12.36
 -10 -26 8 49.97 5.78
 -12 -16 -8 47.87 6.59
 -12 -18 -6 6.51 5.67
 -13 27 -23 9.67 6.61
 -13 -27 5 6.73 5.68
 -14 0 -20 -4.04 7.12
 -15 7 -23 8.32 8.15
 -15 1 -21 -0.11 7.25
 -15 -23 -3 7.75 6.34
 -17 -9 -17 10.02 8.11
 -18 0 -22 19.41 8.71
 -18 -8 -18 12.1 8.28
 -19 9 -25 1.18 8.54
 -19 -3 -21 4.53 8.77
 -20 14 -26 -2.38 10.36
 -21 1 -23 4.5 9.52
 -22 12 -26 -1.63 10.85
 -23 7 -25 -3.77 11.09
 -23 1 -23 2.07 10.9
 -24 4 -24 -4.23 10.61
 7 23 21 -0 5.93
 7 17 21 0.02 6.17
 7 13 23 33.49 6.32
 6 36 22 33.44 7.73
 6 34 20 18.69 7.34
 6 32 18 35.03 7.5
 6 20 14 73.54 7.01
 6 2 26 1.38 5.66
 6 0 32 0.84 6.71
 5 33 13 10.62 6.44
 5 29 11 2.42 6
 5 1 19 131.64 7.15
 4 38 12 6.22 6.03
 4 32 8 61.1 6.62
 4 26 6 13.25 5.12
 4 14 6 108.21 5.89
 3 37 7 23.75 6.03
 3 7 5 1804.47 53.18
 2 34 2 5.57 4.94
 2 0 6 816.84 24.32
 1 27 -3 71.15 4.82
 0 18 -6 25.06 2.44
 0 -16 20 455.07 13.92
 -5 39 -11 -1.26 2.53
 -5 17 -15 139.08 6
 -7 -25 13 33.73 4.46
 -9 -5 -13 89.35 6.66
 -10 30 -20 19.21 5.15
 -10 -32 26 3.12 4.28
 -11 37 -19 0.76 4.33
 -11 11 -21 3.36 6.22
 -12 12 -22 9.47 6.73
 -12 4 -20 148.33 9.46
 -13 -23 -1 0.68 5.85
 -13 -29 9 1.75 5.65
 -14 22 -24 4.61 7.49
 -14 20 -24 -0.67 7.37
 -14 18 -24 7.82 7.57
 -14 6 -22 -0.12 7.39
 -14 -4 -18 44.96 7.93
 -15 33 -23 2.42 7.07
 -15 -7 -17 18.37 7.39
 -15 -27 3 3.05 6.17
 -17 27 -25 10.82 5.26
 -17 13 -25 4.25 8.51
 -17 -1 -21 1.91 7.87
 -18 -4 -20 -0.12 8.04
 -18 -16 -12 6.75 7.47
 -18 -20 -8 8.34 7.92
 -21 -7 -19 0.12 8.86
 -22 4 -24 4.85 10.58
 8 24 36 5.12 7.96
 8 22 34 24.6 8.52
 8 22 36 0.54 8.37
 8 22 38 0.29 8.41
 8 22 40 1.57 8.24
 8 20 34 6.6 7.73
 8 20 36 3.6 8.4
 8 20 38 -0.44 8.61
 8 20 40 9.95 9.22
 8 18 34 15.73 8.15
 8 18 36 4.3 8.04
 8 18 38 8.87 8.58
 7 31 25 53.91 8.31
 7 7 29 27.69 7.03
 6 22 14 -2.4 5.49
 6 18 14 -1.07 5.29
 6 6 20 317.45 12.69
 5 11 11 67.23 5.4
 4 -8 30 9.8 5.57
 3 -11 29 88.63 6.54
 2 12 0 2.4 2.56
 2 -10 18 3.55 3.21
 1 41 3 6.2 5.42
 1 -5 7 2313.52 66.94
 -1 43 -1 -0.98 4.86
 -4 -22 16 3.51 2.51
 -7 -7 -9 46.2 5.05
 -7 -23 9 21.93 4.29
 -8 4 -16 25.35 5.17
 -9 -1 -15 61.9 6.62
 -9 -13 -7 3.73 4.89
 -9 -17 -3 14.23 4.95
 -10 -30 18 -1.69 4.71
 -11 -1 -17 55.75 7.22
 -11 -5 -15 277.16 12.13
 -11 -11 -11 11.09 5.65
 -11 -21 -1 11.64 5.42
 -12 28 -22 -2.36 5.93
 -13 41 -19 0.74 4.96
 -13 15 -23 19.02 7.17
 -13 5 -21 -0.56 6.63
 -14 -28 6 0.3 5.8
 -14 -30 10 -1.12 6
 -15 -3 -19 8.11 7.33
 -15 -15 -11 3.49 7.03
 -15 -21 -5 14.94 6.65
 -16 -2 -20 1.94 7.48
 -16 -6 -18 5.11 7.56
 -16 -12 -14 -0.32 7.28
 -16 -24 -2 -1.7 6.69
 -17 -5 -19 3.25 7.66
 -19 -15 -13 -0.18 7.78
 -20 16 -26 -4.11 10.9
 -20 -14 -14 2.14 7.73
 -21 9 -25 9.77 10.71
 -21 -3 -21 -2.51 8.89
 -21 -13 -15 1.35 8
 -22 14 -26 2.6 11.02
 -23 -3 -21 -3.45 9.56
 8 24 34 2.62 8.26
 8 24 38 2.46 8.55
 8 24 40 10.06 8.72
 8 22 32 2.27 7.55
 8 20 32 34.76 8.42
 8 18 32 0.67 7.57
 8 18 40 -1.75 8.68
 8 16 34 1.16 7.74
 8 16 36 -0.11 7.96
 8 16 38 2.56 8.24
 7 33 27 3.94 7.47
 7 15 21 2.34 6.07
 7 9 25 47.21 7.01
 7 5 35 34.9 8.04
 7 5 37 33.57 7.68
 6 30 16 3.87 6.69
 6 24 14 51.38 6.83
 6 8 18 208.05 9.82
 6 4 22 460.81 16.77
 6 0 30 98.67 8.12
 5 23 9 11.5 4.95
 5 21 9 49.91 5.73
 5 19 9 32.5 5.45
 5 -5 33 18.73 6.71
 4 36 10 1.85 6.37
 4 8 8 2347.16 69.18
 4 0 14 -0.06 3.86
 3 29 3 17.22 4.92
 2 -14 30 1.64 4.71
 -2 42 -4 0.49 4.33
 -3 5 -9 2.93 2.43
 -5 23 -15 123.46 5.06
 -8 -28 18 -1.86 4.01
 -8 -30 26 0.09 3.7
 -9 37 -17 6.56 3.33
 -9 11 -19 51.79 6.05
 -9 -15 -5 46.83 5.64
 -9 -23 5 129.36 7.34
 -10 -8 -12 87.22 7.12
 -11 29 -21 -0.49 5.37
 -11 -25 5 79.89 6.7
 -11 -29 13 18.48 5.3
 -12 -24 2 1.1 5.4
 -13 25 -23 0.34 6.63
 -14 34 -22 -1.82 6.36
 -16 30 -24 -0.24 7.81
 -17 25 -25 1.09 8.44
 -17 15 -25 2.6 9.05
 -17 5 -23 -0.02 8.47
 -19 11 -25 3.83 10.29
 -19 -17 -11 -1.76 7.49
 -20 22 -26 -0.68 10.43
 -20 20 -26 0.43 10.16
 -20 18 -26 -4.09 10.49
 -20 6 -24 -0.29 9.89
 -20 0 -22 3.16 8.96
 -20 -8 -18 1.95 8.28
 -22 16 -26 0.02 10.48
 -23 9 -25 3.84 11.34
 -24 0 -22 -7.13 11.34
 -25 3 -23 7.06 10.65
 8 26 34 15.89 8.32
 8 26 36 1.24 8.36
 8 26 38 -3.66 8.61
 8 24 32 57.4 9.32
 8 22 30 33.85 8.03
 8 20 30 1.18 7.11
 8 16 32 25.59 8.03
 8 14 36 2.97 8.06
 8 14 38 8.16 8.61
 7 11 23 31.73 6.49
 7 5 33 6.98 7.45
 6 16 14 65.96 6.96
 5 39 17 4.76 6.64
 5 37 15 19.22 6.71
 5 17 9 41.13 5.29
 5 -3 25 147.65 8.11
 4 28 6 0.2 4.87
 3 -5 15 175.71 6.82
 1 13 -3 222.14 7.3
 -5 43 -9 1.87 3.11
 -6 -24 14 40.73 4.05
 -7 5 -15 492.78 16.75
 -8 12 -18 1.87 4.64
 -8 -10 -8 19.67 4.81
 -10 4 -18 125.61 8.2
 -10 -22 2 23.57 5.43
 -12 36 -20 5.45 5.11
 -12 14 -22 72.31 7.8
 -13 17 -23 7.89 7.03
 -13 -13 -11 0.12 6.28
 -13 -21 -3 37.74 6.51
 -14 -10 -14 0.45 6.51
 -14 -24 0 -1.71 6.04
 -15 9 -23 6.61 8.62
 -15 -17 -9 -0.87 7.25
 -15 -19 -7 13.86 7.08
 -17 17 -25 4.65 8.51
 -17 -11 -15 10.67 7.76
 -18 8 -24 0.23 9.15
 -18 -10 -16 -1.87 7.75
 -19 -9 -17 3.6 7.96
 -20 -4 -20 6.42 8.73
 -20 -16 -12 4.96 8
 -22 6 -24 -0.08 10.56
 -22 0 -22 1.54 9.21
 -22 -8 -18 -3.41 8.67
 -24 6 -24 2.39 11.16
 8 28 36 -0.58 7.1
 8 26 32 0.31 7.89
 8 24 30 13.88 7.66
 8 18 30 29.46 7.53
 8 14 34 17.93 8.01
 7 13 21 2.78 5.85
 7 7 27 71.87 7.59
 7 5 31 5.51 6.62
 6 36 20 4.66 7.36
 6 34 18 -2.47 7.22
 6 26 14 1.42 5.84
 6 10 16 3.91 5.65
 5 31 11 3.52 5.86
 5 25 9 38.95 5.92
 5 -1 21 3.89 4.74
 5 -5 31 -2.11 5.94
 4 -2 16 10.45 3.81
 2 -12 22 596.91 18.89
 0 44 2 0.7 5.24
 0 -18 26 -0.24 3.24
 -2 -4 -2 3164.37 91.67
 -4 48 -4 1.76 4.29
 -4 -4 -6 8.48 3.23
 -5 49 -5 2.86 4.13
 -5 19 -15 51.92 3.77
 -5 -23 15 126.1 5.27
 -6 44 -10 3.4 2.76
 -6 6 -14 18.4 4.42
 -6 -6 -8 313 11.3
 -6 -22 10 0.26 3.44
 -8 -4 -12 330.55 12.45
 -8 -18 0 1.39 4.41
 -9 -27 13 13.01 4.65
 -10 12 -20 1.8 5.61
 -11 13 -21 -1.42 5.98
 -11 -13 -9 49.76 6.12
 -11 -19 -3 93.81 7.11
 -11 -27 9 3.67 5.06
 -11 -31 19 5.36 4.92
 -12 0 -18 -1.74 5.87
 -12 -30 14 9.43 5.28
 -12 -32 20 11.79 5.09
 -13 35 -21 2.08 5.72
 -13 23 -23 6.1 6.69
 -13 21 -23 13.93 6.82
 -16 4 -22 -1.71 7.63
 -16 -22 -4 2.13 6.21
 -17 23 -25 9.15 8.75
 -17 21 -25 1.18 8.72
 -17 19 -25 3.89 8.62
 -18 2 -22 0.91 8.25
 -19 13 -25 0.84 9.42
 -21 11 -25 -5.89 10.83
 -21 3 -23 5.65 9.8
 -22 -4 -20 1.81 9.32
 -23 11 -25 -1.42 11.25
 -23 3 -23 2.71 9.72
 8 28 32 23.89 8.4
 8 28 34 0.66 8.03
 8 26 30 56.59 8.62
 8 22 28 0.24 6.9
 8 20 28 3.18 6.94
 8 18 28 -0.77 6.61
 8 16 30 -2.15 7.24
 8 14 32 -1.86 7.2
 8 12 36 -0.77 8.43
 7 29 21 0.14 6.61
 7 17 19 25.11 6.2
 6 14 14 7.21 5.16
 6 2 24 100.85 7.52
 6 0 28 -0.75 6.03
 5 35 13 13.96 6.31
 4 34 8 -0.02 5.71
 4 -8 28 110.17 7.15
 3 41 9 1.72 6.03
 3 35 5 50.36 6.05
 3 3 7 178.07 6.86
 2 30 0 160.95 7.67
 -1 1 -3 492.42 14.48
 -4 42 -8 0.93 3.37
 -4 -20 12 187.13 6.84
 -5 -5 -7 275.03 9.86
 -9 29 -19 4.8 4.4
 -11 5 -19 14.32 6.64
 -11 -15 -7 118.54 8.01
 -12 26 -22 14.51 6.42
 -12 -4 -16 1.75 5.97
 -13 -7 -15 89.36 7.83
 -13 -15 -9 10.51 6.49
 -13 -19 -5 64.73 7.13
 -13 -31 15 5.87 5.48
 -14 8 -22 82.51 9.38
 -15 3 -21 1.54 7.46
 -15 -9 -15 20.21 7.64
 -16 28 -24 3.27 7.96
 -19 -1 -21 6.64 9.04
 -19 -5 -19 4.32 8.23
 -21 -9 -17 3.3 8.27
 8 24 28 17.04 7.66
 8 14 30 67.59 8.62
 8 12 34 -6.76 7.55
 8 12 38 -1.51 8.8
 7 25 19 9.58 6.51
 7 5 29 46.75 7.06
 6 32 16 -3.03 6.18
 6 28 14 29.66 6.85
 5 27 9 19.18 5.64
 5 15 9 69.1 5.84
 4 40 12 15.37 6.3
 4 12 6 6.6 3.85
 3 11 3 403.06 13.1
 3 -11 27 97.03 6.23
 2 6 2 474.72 14.57
 1 35 -1 4.97 4.58
 1 -15 23 44.11 3.79
 0 38 -2 19.85 4.73
 -2 34 -8 9.69 2.82
 -5 -21 11 5.42 3.16
 -6 50 -6 -1.81 3.67
 -6 26 -16 0.69 3.09
 -7 -27 19 15.61 3.87
 -7 -29 27 35.84 3.65
 -8 -12 -6 10.58 4.69
 -9 -25 9 8.13 4.7
 -11 -17 -5 236.14 10.62
 -12 16 -22 3.95 6.35
 -12 6 -20 11.12 6.78
 -12 -10 -12 3.53 5.9
 -12 -26 6 11.85 5.25
 -13 7 -21 0.9 7.5
 -13 1 -19 26.15 7.28
 -13 -17 -7 27.39 7.05
 -13 -25 3 6.86 5.66
 -14 2 -20 72.68 8.33
 -15 31 -23 -2.17 7.27
 -15 -25 1 3.17 6.15
 -16 14 -24 -0.65 7.99
 -16 -8 -16 -2.08 7.67
 -16 -16 -10 2.12 6.67
 -16 -18 -8 -1.19 7.24
 -16 -20 -6 -0.84 6.43
 -17 7 -23 5.31 8.53
 -17 1 -21 -1.87 7.79
 -17 -13 -13 4.17 6.91
 -17 -23 -3 7.14 6.64
 -18 10 -24 -1.05 8.75
 -18 -6 -18 -5.24 8.05
 -19 15 -25 9.85 9.36
 -20 8 -24 -0.13 9.32
 -20 -10 -16 4.61 8.16
 -21 -1 -21 -0.77 9.37
 -23 13 -25 0.84 10.91
 -23 -1 -21 3 9.85
 -24 8 -24 0.92 10.51
 -25 5 -23 1.55 10.67
 8 30 32 -0.35 7.88
 8 28 30 -0.82 8.12
 8 26 28 10.09 7.48
 8 16 28 20.35 7.57
 8 12 32 80.56 8.93
 7 33 23 15.88 7.82
 7 27 19 16.98 7.39
 7 15 19 80.32 7.19
 7 9 23 53.17 6.76
 7 7 25 114.28 8.05
 7 3 35 38.17 7.78
 6 -2 34 1.34 6.91
 5 9 11 13.76 4.44
 5 -5 29 7.46 5.59
 4 30 6 13.31 5.37
 4 4 10 121.67 5.83
 4 -6 22 413.54 14.5
 3 31 3 61.91 5.94
 2 42 6 0.4 5.62
 2 -14 28 40.29 4.94
 1 39 1 1.71 4.94
 1 -3 5 852.35 24.88
 0 -12 12 3442.41 99.23
 -1 -9 5 335.91 10.03
 -3 47 -3 1.97 4.47
 -3 1 -7 279.8 9.25
 -4 38 -10 16.81 2.92
 -4 -24 22 0.55 2.12
 -6 16 -16 2.91 3.72
 -6 -18 4 46.14 4.35
 -7 -9 -7 73.87 5.4
 -8 -14 -4 1.3 4.7
 -8 -16 -2 9.98 4.35
 -9 13 -19 18.85 6.28
 -9 5 -17 381.79 14.36
 -9 -7 -11 11.5 5.17
 -10 0 -16 0.44 5.34
 -10 -10 -10 77.97 6.57
 -11 27 -21 -0.87 5.58
 -11 15 -21 2.97 5.95
 -12 24 -22 0.58 6.26
 -12 18 -22 78.68 7.95
 -12 -22 0 0.29 5.54
 -13 -3 -17 78.85 7.91
 -14 -6 -16 -1.8 6.81
 -14 -22 -2 4.72 5.76
 -15 11 -23 -1.21 9.82
 -16 -26 2 10.93 6.63
 -17 -7 -17 -0.47 7.78
 -18 -2 -20 10.3 8.43
 -18 -12 -14 3.37 7.61
 -19 -11 -15 9.75 7.97
 -21 13 -25 1.78 10.15
 -21 -5 -19 -2.28 8.54
 -22 8 -24 0.89 10.14
 -22 -10 -16 1.4 7.41
 -23 -5 -19 4.81 8.87
 -24 2 -22 -5.5 10.3
 8 24 26 2.21 6.92
 8 22 26 1.94 7.06
 8 20 26 -0.95 6.92
 8 18 26 2.23 6.77
 8 14 28 1.96 7.18
 8 10 36 -0.08 7.64
 8 10 38 2.78 7.01
 7 31 21 -1.63 6.86
 7 11 21 -0.86 5.22
 7 3 33 6.06 7.26
 6 6 18 40.98 5.73
 6 4 20 81.81 6.96
 5 33 11 -1.62 5.76
 4 38 10 38.55 6.66
 3 39 7 10.58 5.79
 1 -17 31 0.38 4.45
 0 8 -4 581.06 16.87
 -1 31 -7 54.78 4.01
 -1 -7 3 2.69 1.29
 -7 -3 -11 25.83 4.52
 -8 28 -18 0.41 3.8
 -8 -22 6 16.51 4.5
 -9 -29 19 7.28 4.34
 -10 14 -20 108.74 7.71
 -10 -20 0 -0.8 4.91
 -11 -7 -13 68.28 6.51
 -12 20 -22 5.82 6.22
 -12 -28 10 -0.11 5.31
 -14 -2 -18 2.26 6.72
 -14 -26 4 0.78 6.17
 -15 -1 -19 10.63 7.83
 -15 -5 -17 18.84 7.53
 -16 26 -24 4.12 7.42
 -16 16 -24 3.22 8.11
 -16 0 -20 33.63 8.03
 -17 -3 -19 4.43 7.63
 -17 -21 -5 7.58 6.62
 -19 25 -25 -2.18 9.79
 -19 17 -25 -0.03 9.65
 -21 15 -25 0.83 10.13
 -21 5 -23 -2.89 9.34
 -22 2 -22 3.17 9.42
 -23 15 -25 -3 11.32
 -23 5 -23 -3.06 9.91
 8 30 30 12.6 8.1
 8 28 28 24.99 8.63
 8 26 26 1.83 7.23
 8 16 26 2.91 7.16
 8 12 30 -4.15 7.23
 8 10 34 62.44 8.51
 7 5 27 50.24 6.78
 6 36 18 5.51 6.9
 6 30 14 2.86 6.32
 6 22 12 181.61 9.3
 6 20 12 -0.58 5.41
 6 12 14 57.32 6.19
 6 0 26 4.26 5.56
 6 -2 32 78.04 8.25
 5 39 15 11.97 6.59
 5 29 9 7.42 5.57
 5 3 15 934.65 29.09
 5 -3 23 70.27 6.06
 4 -4 18 22.45 4.08
 3 -9 21 1.5 3.87
 2 -8 14 71.77 3.82
 1 45 5 4.69 5.52
 0 42 0 0.88 4.88
 0 34 -4 -1.31 3.98
 0 26 -6 53 3.67
 -1 37 -5 32.82 4.32
 -7 27 -17 20.4 3.81
 -7 15 -17 72.86 5.4
 -7 1 -13 83.58 5.58
 -7 -17 1 14.05 4.15
 -8 14 -18 118.54 6.3
 -9 -21 3 122.08 6.81
 -10 -24 6 14.44 4.96
 -11 -23 3 54.33 6.36
 -13 -29 11 -2.14 5.56
 -14 10 -22 4.07 7.08
 -14 -14 -10 3.68 6.54
 -14 -20 -4 -2.03 6.08
 -15 -11 -13 3.55 7.01
 -16 6 -22 53.33 9.07
 -16 -4 -18 4.32 7.8
 -17 -17 -9 0 6.71
 -17 -19 -7 9.08 6.84
 -18 12 -24 -2.28 8.56
 -18 4 -22 12.62 9.03
 -18 -14 -12 15.47 7.7
 -19 23 -25 0.05 9.44
 -19 21 -25 1.65 9.58
 -19 19 -25 -2.97 9.38
 -20 10 -24 -6.14 9.43
 -20 -2 -20 -0 8.66
 -20 -6 -18 3.12 7.99
 -20 -12 -14 2.68 7.95
 -21 -11 -15 3.15 7.62
 -24 10 -24 -0.92 11.6
 -24 -2 -20 -3.25 9.29
 -25 7 -23 -1.94 11.41
 -25 1 -21 -3.62 10.49
 8 10 32 5.58 7.79
 7 29 19 1.8 6.82
 7 23 17 55.74 7.45
 7 21 17 86.18 7.52
 7 13 19 44.08 6.35
 7 3 31 3.39 6.56
 6 34 16 0.6 6.4
 6 24 12 9 5.22
 6 18 12 232.86 10.31
 6 8 16 2.12 5.03
 6 2 22 14.5 5.58
 5 37 13 8.21 6.28
 5 13 9 48.57 5.3
 5 1 17 1170.38 35.95
 4 -8 26 -0.14 4.7
 3 21 1 7.33 3.88
 2 40 4 0.05 5.43
 0 16 -6 0.55 1.69
 -1 41 -3 5.04 4.4
 -3 41 -7 6.68 3.68
 -4 4 -10 129.18 5.44
 -5 -17 5 474.57 15.22
 -6 -2 -10 28.48 4.35
 -6 -26 20 60.53 4.14
 -8 6 -16 0.06 4.99
 -10 6 -18 4.75 5.97
 -10 -12 -8 35.59 5.38
 -10 -28 14 13.3 4.76
 -11 17 -21 -0.92 5.9
 -11 1 -17 50.45 6.5
 -12 -12 -10 -1.19 5.42
 -14 32 -22 8.63 6.56
 -14 -30 12 12.05 5.74
 -15 29 -23 2.75 7.24
 -15 13 -23 2.33 7.57
 -15 -23 -1 -1 6.09
 -15 -27 5 8.19 6.3
 -16 24 -24 5.31 7.97
 -16 22 -24 2.52 7.86
 -16 20 -24 4.99 7.88
 -16 18 -24 -2.11 7.72
 -19 7 -23 2.85 9.25
 -19 1 -21 3.45 8.2
 -19 -13 -13 4.05 7.64
 -21 17 -25 0.19 10.64
 -22 10 -24 -0.61 10.09
 -22 -6 -18 -0.79 8.92
 8 30 28 2.95 7.6
 8 28 26 -5.43 7.21
 8 24 24 15.02 7.2
 8 22 24 5.14 6.73
 8 20 24 37.37 7.44
 8 14 26 0.66 6.07
 8 12 28 21.17 6.98
 7 35 23 5.24 7.06
 7 33 21 0.93 6.76
 7 25 17 60.7 7.52
 6 -2 30 4.18 5.93
 5 -5 27 73.58 6.47
 4 36 8 21.51 6.34
 4 22 4 2.12 4.24
 4 20 4 160.21 7.46
 3 23 1 4.47 4.01
 3 19 1 50.55 4.3
 3 -7 17 242.6 8.8
 2 32 0 0 3.98
 1 43 3 6.06 5.7
 -1 47 1 0.83 4.9
 -2 46 -2 1.44 4.51
 -4 -16 6 12.82 2.88
 -5 3 -11 2.83 3.37
 -6 18 -16 3.47 3.54
 -6 2 -12 639.01 20.39
 -6 -8 -6 87.97 5.38
 -7 -11 -5 394.02 13.68
 -8 -26 14 16.66 4.28
 -9 27 -19 6.23 4.64
 -9 15 -19 23.85 5.56
 -10 16 -20 0.55 5.38
 -10 -18 -2 3.27 5.01
 -11 19 -21 19.01 4.57
 -11 -3 -15 150.3 8.68
 -12 -20 -2 16.12 5.55
 -13 9 -21 -2.94 7.02
 -13 -23 1 0.68 5.46
 -14 -16 -8 -0.73 7.02
 -14 -18 -6 -0.29 6.35
 -15 5 -21 2.22 7
 -16 -10 -14 10.49 7.33
 -18 -8 -16 1.67 7.81
 -18 -18 -8 12.4 7.9
 -18 -20 -6 3.79 6.82
 -19 -7 -17 9.65 7.61
 -21 21 -25 -2.03 10.09
 -21 19 -25 2.12 10.2
 -21 -13 -13 -2.82 8.15
 -23 7 -23 -1.43 10.58
 -23 1 -21 0.91 9.82
 -24 12 -24 -3.94 11.74
 -24 4 -22 1.1 10.12
 8 26 24 0.23 7.46
 8 18 24 1.49 6.92
 8 10 30 72.32 8.5
 8 8 36 -1.5 7.51
 7 31 19 4.67 6.93
 7 9 21 5.89 5.45
 7 7 23 18.73 5.84
 6 32 14 16.85 6.42
 6 26 12 161.18 8.98
 6 16 12 2.35 4.82
 5 -1 19 127.89 6.93
 4 32 6 1.42 5.26
 4 24 4 38.05 4.92
 3 37 5 16.72 5.54
 -3 -5 -3 802.2 24.11
 -4 0 -8 267.63 9.32
 -5 -1 -9 118.86 5.6
 -5 -25 21 -0.38 2.71
 -6 24 -16 -1.14 3.23
 -7 -13 -3 104.76 5.99
 -7 -15 -1 20.46 4.39
 -8 -6 -10 562.81 18.81
 -8 -24 10 3.34 4.02
 -9 1 -15 71.63 6.55
 -9 -3 -13 81.79 6.36
 -10 36 -18 6.13 4.07
 -10 26 -20 40 5.77
 -10 -14 -6 2.16 4.78
 -10 -26 10 0.39 4.61
 -10 -30 20 23.14 4.82
 -11 23 -21 -0.74 5.46
 -11 21 -21 -0.08 5.6
 -11 7 -19 39.75 6.36
 -12 8 -20 115.72 8.82
 -12 2 -18 56.31 7.14
 -12 -6 -14 93.36 7.6
 -12 -14 -8 -1.52 5.47
 -12 -32 22 1.7 4.7
 -13 33 -21 -2.26 5.95
 -14 4 -20 3.08 7.21
 -15 -13 -11 3.69 6.47
 -16 -24 0 17.64 6.35
 -17 3 -21 1.29 7.65
 -17 -9 -15 5.38 8.25
 -18 28 -24 -1.17 2.55
 -18 14 -24 3.08 9.03
 -19 -3 -19 -2.3 8.64
 -19 -15 -11 -0.13 7.46
 -20 12 -24 -0.93 8.69
 -20 4 -22 3.39 8.36
 -20 -14 -12 -2.48 7.34
 -21 7 -23 -0.21 9.54
 -21 -7 -17 3.46 8.28
 -22 4 -22 1.32 10.4
 -25 9 -23 -1.21 11.12
 -26 6 -22 -1.79 10.79
 8 32 28 6.72 7.3
 8 30 26 0.37 7.09
 8 16 24 50.65 7.36
 8 8 34 -0.96 8
 7 27 17 26.4 6.77
 7 5 25 93.02 7.43
 7 3 29 51.24 7.48
 6 38 18 -3.43 6.69
 5 35 11 -0.21 5.76
 5 31 9 13.25 5.64
 4 18 4 11.5 4.19
 4 10 6 457.45 15.04
 4 6 8 33.27 3.57
 3 33 3 60.11 5.91
 3 25 1 8.86 4.07
 3 -11 25 263.16 10.2
 -2 8 -8 367.23 11.13
 -5 -7 -5 1037.95 31.4
 -6 -16 2 623.31 19.72
 -7 51 -7 1.34 3.22
 -7 17 -17 117.79 6.25
 -7 7 -15 79.41 5.63
 -8 16 -18 0.83 4.48
 -9 -9 -9 17.53 5.04
 -10 -16 -4 0.15 5
 -11 41 -17 2.76 3.86
 -11 -9 -11 -0.49 5.5
 -11 -29 15 12.55 5.03
 -11 -31 21 1.65 4.61
 -12 -16 -6 -0.83 5.28
 -12 -18 -4 16.09 5.72
 -13 3 -19 8.94 6.84
 -14 12 -22 49.01 8
 -14 -8 -14 29.4 6.82
 -15 37 -21 -2.84 6.87
 -15 27 -23 7.15 7.28
 -15 -21 -3 13.13 6.55
 -16 8 -22 -6.47 7.75
 -18 0 -20 0.67 7.88
 -18 -4 -18 4.48 7.96
 -19 -19 -7 6.63 6.7
 -20 -16 -10 0.09 7.5
 -21 -3 -19 4.39 8.43
 -22 12 -24 -0.81 10.18
 9 21 37 14.6 7.96
 9 21 39 7.44 8.7
 8 28 24 12.7 7.2
 8 12 26 -0.03 6.33
 8 10 28 1.52 6.92
 8 8 32 88.65 8.84
 7 11 19 46.38 6.27
 7 1 35 17.24 7.12
 6 36 16 -1.1 6.77
 6 28 12 1.45 5.69
 6 0 24 1.88 5.3
 5 21 7 100.48 6.51
 5 -7 33 18.12 6.47
 4 40 10 2.04 5.74
 4 26 4 0 3.71
 3 17 1 119.68 5.63
 2 10 0 234.36 7.87
 2 2 4 542.66 16.37
 1 31 -3 59.97 4.83
 1 -17 29 11.25 4.11
 -4 46 -6 1.36 3.7
 -4 -6 -4 8.6 3.21
 -5 9 -13 373.69 12.25
 -6 22 -16 0.02 3.33
 -6 20 -16 1.06 3.28
 -8 36 -16 2.23 3.03
 -8 26 -18 31.32 4.54
 -9 17 -19 41.92 4.67
 -10 24 -20 -0.69 5.15
 -10 -6 -12 281.26 11.61
 -11 35 -19 -3.89 4.74
 -12 34 -20 0.6 5.23
 -12 -2 -16 0.02 5.62
 -12 -24 4 7.06 5.45
 -12 -30 16 1.78 5.1
 -13 -11 -11 6.54 6.13
 -13 -31 17 10.56 5.31
 -14 -24 2 22.45 6.05
 -15 -7 -15 22.36 7.24
 -15 -15 -9 2.24 6.43
 -16 2 -20 0.02 6.15
 -16 -12 -12 20.28 7.3
 -18 16 -24 3.23 8.44
 -18 6 -22 3.1 8.03
 -19 9 -23 3.76 8.51
 -20 -8 -16 -0.37 8.11
 -22 -8 -16 3.29 8.54
 -24 0 -20 2.13 9.41
 -25 3 -21 -6.96 10.42
 9 25 37 1.59 8.18
 9 25 39 5.63 8.49
 9 23 35 14.02 8.06
 9 23 37 13.92 8.63
 9 23 39 3.92 8.46
 9 21 35 15.43 8.14
 9 19 35 21.29 8.33
 9 19 37 20.96 8.65
 9 19 39 7.31 8.74
 8 24 22 2.37 6.45
 8 22 22 95.97 8.59
 8 20 22 -0.22 6.45
 8 14 24 -2.35 6.14
 7 35 21 -0.22 7.17
 7 29 17 32.56 7.13
 7 1 33 7.2 7.33
 6 14 12 310.78 12.03
 6 -2 28 37.4 6.17
 5 23 7 182.73 8.52
 5 19 7 112.86 6.57
 5 11 9 90.89 5.58
 2 22 -2 -1.13 3.4
 2 -14 26 2.59 3.8
 -5 47 -7 -0.83 3.38
 -6 8 -14 183.8 7.67
 -6 -10 -4 137.45 6.33
 -7 25 -17 43.32 4.42
 -8 -28 20 37.74 4.31
 -9 25 -19 4.32 4.74
 -9 7 -17 321.29 12.55
 -9 -19 1 15.57 4.45
 -10 22 -20 69.89 6.58
 -10 20 -20 0.82 5.28
 -11 -21 1 9.91 5.32
 -13 -1 -17 95.48 8.12
 -13 -5 -15 14.67 5.88
 -13 -21 -1 4.58 5.38
 -14 38 -20 -4.08 6.04
 -14 30 -22 0.03 6.46
 -15 25 -23 6.38 7.14
 -15 17 -23 10.96 7.39
 -15 1 -19 7.82 6.89
 -15 -17 -7 11.72 6.25
 -15 -19 -5 15.56 6.71
 -16 -6 -16 3.03 7.27
 -16 -22 -2 20.83 6.42
 -17 -1 -19 1.06 7.6
 -17 -5 -17 17.35 7.83
 -17 -11 -13 -0.14 7.42
 -18 26 -24 5.86 8.32
 -18 18 -24 1.56 8.49
 -19 -9 -15 6.87 7.51
 -20 14 -24 -2.11 9.29
 -20 0 -20 11.52 8.85
 -21 9 -23 -0.16 9.8
 -22 14 -24 2.22 10.03
 -23 9 -23 4.52 10.82
 -24 6 -22 -0.54 9.86
 -25 11 -23 -0 9.72
 -26 8 -22 0 10.65
 9 25 35 4.25 8.12
 9 23 33 9.56 7.69
 9 21 33 7.81 7.94
 9 19 33 2.33 7.75
 9 17 35 23.48 8.24
 9 17 37 22.62 8.56
 9 17 39 6.69 8.57
 8 32 26 1.01 7.88
 8 18 22 131.06 9.18
 8 8 30 0.93 6.71
 8 6 36 0.51 7.49
 7 33 19 7.52 6.97
 7 3 27 151.92 9.1
 6 34 14 1.86 5.98
 6 4 18 234.76 10.22
 5 39 13 6.22 6.17
 5 25 7 70.16 6.01
 5 7 11 53.22 4.86
 5 -5 25 128.52 7.38
 4 16 4 87.46 5.35
 3 27 1 4.34 4.31
 2 44 6 0.54 5.51
 2 38 2 -1.85 4.91
 2 20 -2 654.31 20.2
 1 37 -1 1.24 4.4
 0 46 2 6.63 4.98
 -1 45 -1 -2.78 4.62
 -2 -12 6 3.49 1.88
 -3 45 -5 11.36 3.95
 -3 37 -9 -0.56 2.8
 -7 19 -17 83.88 5.39
 -8 2 -14 71.23 5.55
 -8 -20 4 44.53 4.91
 -10 2 -16 2.05 5.24
 -11 -27 11 1.4 4.74
 -13 11 -21 -1.44 6.47
 -14 14 -22 3.18 7.16
 -14 0 -18 34.18 7.17
 -14 -4 -16 -1.47 6.36
 -15 23 -23 -2.12 7.3
 -15 19 -23 3.77 7.55
 -15 7 -21 -0.02 7.42
 -15 -3 -17 48.79 7.84
 -15 -25 3 15.04 6.33
 -16 34 -22 -0.53 7.28
 -16 -2 -18 18.09 7.26
 -17 -23 -1 -0.7 6.54
 -18 24 -24 -3.65 8.78
 -18 22 -24 5.37 8.69
 -18 20 -24 -6.31 8.64
 -18 -10 -14 2.18 7.52
 -19 3 -21 -2.08 8.93
 -20 16 -24 2.06 9.43
 -20 6 -22 12.71 9.62
 -20 -4 -18 -3.83 8.31
 -21 -9 -15 -1.04 7.99
 -22 -4 -18 -0.29 8.5
 -23 3 -21 -0.94 9.39
 9 27 35 5.17 7.91
 9 25 33 0.99 7.91
 9 23 31 -0.58 7.57
 9 21 31 -1.33 7.38
 9 17 33 5.4 7.67
 9 15 37 17.68 8.31
 8 16 22 2.75 5.95
 8 6 34 36.01 7.65
 7 23 15 100.89 7.89
 7 21 15 140.91 8.37
 7 13 17 189.61 9.56
 7 7 21 1.44 5.85
 7 1 31 0.63 7.2
 6 30 12 78.06 7.32
 6 6 16 1.81 4.77
 6 2 20 542.31 18.62
 6 -4 34 59.04 7.58
 5 33 9 2.01 5.45
 5 17 7 141.2 7.24
 5 -3 21 2.56 4.66
 5 -7 31 -1.06 5.77
 4 34 6 5.83 5.21
 4 28 4 16.55 4.72
 4 -6 20 0.77 3.88
 4 -10 30 232.74 10.32
 3 9 3 435.99 13.9
 3 5 5 116.06 5.19
 2 24 -2 162.9 6.86
 1 41 1 2.31 4.98
 0 28 -6 1.64 2.9
 -2 40 -6 1.44 3.67
 -2 -6 0 1400.59 40.9
 -5 -15 3 420.76 13.66
 -6 -12 -2 820.2 25.38
 -6 -14 0 826.11 25.53
 -7 45 -11 -0 1.54
 -7 23 -17 42.42 4.41
 -7 -5 -9 165.06 7.49
 -7 -25 15 43.13 4.26
 -8 24 -18 -0.2 4.13
 -8 -2 -12 0.32 4.37
 -9 23 -19 17.13 4.99
 -9 21 -19 19.84 5.1
 -9 -11 -7 259.07 10.53
 -9 -27 15 28.63 4.62
 -10 8 -18 80.02 6.67
 -10 -2 -14 12.33 5.26
 -10 -22 4 6.37 4.7
 -11 -11 -9 32.32 5.79
 -12 40 -18 -0.54 4.57
 -12 10 -20 -3.38 6.38
 -13 39 -19 1.12 5.26
 -13 -13 -9 11.11 6.06
 -13 -25 5 20.31 5.67
 -15 21 -23 -2.28 7.51
 -16 -14 -10 41.66 7.45
 -16 -20 -4 6.2 6.14
 -16 -26 4 2.55 5.96
 -17 13 -23 6.35 8.43
 -17 5 -21 -2.02 8.02
 -19 11 -23 -2.3 8.61
 -21 3 -21 0.26 8.88
 -22 16 -24 3.5 10.18
 -22 6 -22 -0.26 10.27
 9 27 33 -1.54 7.73
 9 25 31 1.43 7.29
 9 19 31 0.63 7.24
 9 15 35 6.34 7.92
 8 12 24 68.08 7.33
 8 10 26 3.68 6.31
 7 31 17 18.45 6.54
 7 25 15 44.77 6.49
 7 19 15 120.86 7.61
 7 9 19 63.08 6.59
 7 5 23 69.8 6.6
 5 37 11 1.94 5.87
 5 27 7 53.59 5.92
 4 38 8 -1.23 5.58
 3 -13 31 0.74 4.87
 0 40 -2 0.21 4.33
 -1 -21 29 14.47 3.1
 -2 -22 26 -0.41 1.92
 -7 21 -17 79.67 5.19
 -7 -23 11 1.57 3.59
 -8 20 -18 0.86 4.29
 -9 -17 -1 10.99 4.46
 -11 45 -15 0.59 3.17
 -11 9 -19 12.25 6.13
 -11 3 -17 101.63 7.98
 -12 -8 -12 135.07 8.24
 -12 -28 12 42.36 5.75
 -13 -19 -3 26.54 5.96
 -14 6 -20 78.23 8.51
 -16 10 -22 27.16 8.2
 -16 -16 -8 15.04 6.32
 -16 -18 -6 1.25 6.06
 -17 -13 -11 -1.79 6.96
 -19 -1 -19 0.94 7.91
 -19 -5 -17 10.81 8.1
 -20 24 -24 -0 9.66
 -20 18 -24 -0.84 9.27
 -20 -10 -14 4.42 7.89
 -21 11 -23 -3.44 10.09
 -22 18 -24 8.34 10.75
 -22 -10 -14 -0.89 7.58
 -23 11 -23 -1.94 10.14
 -23 -1 -19 0.19 8.99
 -23 -5 -17 0.42 8.46
 -24 8 -22 1.52 10.41
 -25 5 -21 1.35 10.91
 9 27 31 5.18 7.72
 9 23 29 12.88 7.55
 9 21 29 6.58 7.3
 9 17 31 3.48 7.14
 9 15 33 3.72 7.41
 9 13 37 19.57 8.24
 8 8 28 34.54 7.24
 8 6 32 2.69 7.36
 7 35 19 5.49 6.53
 7 17 15 82.36 6.79
 6 38 16 8.47 6.16
 6 22 10 -0.36 4.6
 6 -2 26 0.73 5.61
 6 -4 32 3.23 6.16
 4 0 12 954.83 29.05
 3 35 3 13.75 4.98
 3 15 1 238.31 8.53
 2 42 4 0.49 5.22
 2 26 -2 0.12 3.56
 2 18 -2 75.5 4.16
 -2 26 -10 1.36 1.56
 -5 -9 -3 419.22 13.66
 -8 22 -18 26.47 4.65
 -8 8 -16 0.22 4.54
 -8 -8 -8 312.38 11.62
 -9 -13 -5 311.04 11.82
 -11 -19 -1 16.01 4.99
 -12 4 -18 2.24 6.12
 -13 31 -21 4.32 5.86
 -13 5 -19 23.88 7.03
 -13 -15 -7 54.22 6.59
 -13 -17 -5 74.37 6.98
 -13 -29 13 -0.64 5.37
 -14 28 -22 14.54 6.83
 -14 16 -22 48.97 7.86
 -14 -22 0 32.23 6.14
 -14 -26 6 2.46 5.79
 -15 -9 -13 10.94 6.87
 -17 29 -23 -1.58 2.69
 -17 15 -23 -2.23 8.51
 -17 -21 -3 -1.2 6.21
 -18 2 -20 21.37 8.98
 -18 -6 -16 -0.53 7.54
 -18 -12 -12 -2.74 7.14
 -19 -11 -13 -1.16 7.52
 -20 22 -24 -2.03 9.58
 -20 20 -24 -1.03 9.18
 -21 -1 -19 2.53 8.37
 -21 -5 -17 2.32 8.3
 -24 2 -20 -2.85 9.8
 9 25 29 17.12 7.58
 9 19 29 6.6 7.07
 9 15 31 -5.19 6.83
 9 13 35 14.83 7.64
 8 30 22 31.14 7.45
 8 20 20 130 8.91
 8 14 22 156.09 9.38
 7 27 15 46.59 7.67
 7 3 25 67.67 6.65
 7 1 29 38.23 6.69
 6 32 12 -0.65 6.06
 6 24 10 234.04 10.4
 6 20 10 218.24 9.78
 6 12 12 7.25 5.29
 6 0 22 293.73 11.89
 5 -7 29 58.98 6.26
 4 -2 14 412.98 13.7
 3 29 1 5.63 4.46
 2 -12 20 126.12 5.6
 0 36 -4 19.65 4.18
 -2 44 -4 -1.07 3.98
 -4 -14 4 1.88 2.61
 -9 -5 -11 19.77 5.13
 -9 -15 -3 118.62 6.82
 -9 -25 11 -2.36 4.35
 -9 -29 21 -2.55 4.03
 -10 -8 -10 300.48 12.07
 -11 -13 -7 163.7 8.44
 -12 -22 2 69.67 6.43
 -12 -32 24 -0.33 4.58
 -13 13 -21 -0.2 6.69
 -15 -27 7 12.91 6.12
 -16 4 -20 33.52 7.72
 -16 -8 -14 6.31 7.48
 -17 -7 -15 14.22 8.31
 -17 -15 -9 9.25 6.61
 -17 -19 -5 5.47 6.3
 -18 -2 -18 1.2 7.65
 -19 13 -23 2.81 8.69
 -19 5 -21 -0.33 8.93
 -20 8 -22 1.01 9.21
 -21 -11 -13 -0.93 7.68
 -22 8 -22 1.98 9.94
 -22 2 -20 0.37 9.58
 -23 13 -23 1.71 10.69
 -23 5 -21 4.18 9.43
 -24 -2 -18 1.57 8.89
 9 29 31 -1.14 7.62
 9 27 29 7.85 7.41
 9 17 29 11.8 6.91
 9 13 33 6.44 7.06
 8 26 20 1.64 5.7
 8 18 20 0.46 5.89
 8 6 30 110.97 8.83
 8 4 36 6.35 7.54
 7 33 17 14.06 6.92
 7 11 17 240.01 10.65
 6 36 14 7.73 6.16
 6 26 10 9.3 5.2
 6 18 10 11.58 4.88
 5 29 7 59.94 6.16
 5 15 7 365.02 12.9
 4 30 4 1.54 4.78
 4 14 4 -0.63 3.31
 3 -3 11 22.22 2.79
 1 -9 11 51.17 2.55
 0 44 0 10.39 4.87
 -1 33 -7 21.07 3.38
 -3 -13 5 612.98 18.5
 -4 -8 -2 0.52 2.75
 -5 -13 1 73.6 4.33
 -6 48 -8 -0.68 2.94
 -11 -1 -15 76.13 6.85
 -11 -15 -5 288.62 11.63
 -11 -17 -3 62.31 6.22
 -13 -7 -13 24.04 6.21
 -14 26 -22 -1.05 6.69
 -14 -12 -10 79.06 7.66
 -14 -28 10 31.35 6.05
 -15 35 -21 6.66 6.8
 -15 9 -21 -3.12 7.34
 -15 -23 1 -1.21 5.96
 -16 32 -22 -4.82 7.71
 -16 12 -22 6.66 7.6
 -17 27 -23 1.77 7.69
 -17 17 -23 4.83 8.02
 -17 1 -19 3.94 7.27
 -17 -17 -7 4.18 6.67
 -18 -14 -10 -1.38 6.82
 -19 -13 -11 -1.53 7.32
 -20 2 -20 1.88 9.28
 -20 -6 -16 -2.18 7.81
 -20 -12 -12 10.57 7.96
 -21 13 -23 2.75 10.1
 -21 5 -21 -3.31 9.27
 -22 -6 -16 3.68 8.15
 -25 7 -21 -4.53 10.06
 -25 1 -19 -2.2 10.51
 9 23 27 11.15 6.94
 9 21 27 20.95 7.15
 9 11 37 16.77 7.87
 8 34 24 0.38 6.75
 8 28 20 38.02 7.6
 8 10 24 0 5.83
 8 8 26 1.99 5.83
 8 4 34 0.18 7.11
 7 29 15 35.86 6.94
 6 -4 30 124.7 8.37
 5 35 9 8.94 5.68
 5 1 15 711.56 22.6
 4 42 10 13.8 6
 4 2 10 1409.73 42
 4 -10 28 3.03 4.64
 3 -1 9 17.18 2.93
 1 45 3 2.6 5
 1 33 -3 30.95 4.34
 0 -18 24 -0.34 2.62
 -3 -7 -1 47.01 3.02
 -5 -11 -1 99.74 4.99
 -6 -4 -8 166.67 7.18
 -7 9 -15 510.65 16.94
 -7 -1 -11 1.83 3.73
 -8 -18 2 149.04 7.2
 -9 9 -17 62.81 5.88
 -9 3 -15 145.72 7.96
 -10 -28 16 1.46 4.41
 -10 -30 22 -1.35 4.25
 -11 -31 23 1.98 4.44
 -12 32 -20 6.9 5.53
 -12 12 -20 72.41 7.46
 -12 -4 -14 25.12 5.79
 -12 -10 -10 164.67 8.92
 -13 -31 19 1.03 4.48
 -14 24 -22 27.56 6.76
 -14 20 -22 15.79 7.02
 -14 -20 -2 39.81 6.69
 -15 3 -19 5.55 6.87
 -16 -24 2 2.62 6.54
 -17 7 -21 6.14 7.46
 -17 -3 -17 10.03 7.13
 -18 10 -22 -4.47 8.7
 -18 -16 -8 0.65 6.74
 -18 -18 -6 -1.47 7.22
 -18 -20 -4 2.28 6.98
 -20 -2 -18 4.35 8.1
 -21 -13 -11 -4.23 7.4
 -22 -2 -18 -4.72 8.36
 -23 15 -23 1.68 10.86
 -24 10 -22 -2.16 10.19
 9 29 29 1.57 7.49
 9 25 27 14.07 7.9
 9 19 27 20.68 7.22
 9 15 29 13.85 7.3
 9 13 31 2.15 7.12
 9 11 35 13.55 7.62
 8 32 22 3.51 7.34
 8 16 20 159.24 9.2
 8 12 22 6.13 5.86
 7 37 19 6.3 6.32
 7 -1 33 5.22 6.48
 6 28 10 174.8 9.08
 5 9 9 348.59 12.25
 5 3 13 496.47 16.42
 5 -1 17 1172.56 35.83
 5 -5 23 71.03 5.68
 4 36 6 31.38 6.17
 4 -4 16 3.58 3.39
 3 -9 19 6.81 3.47
 3 -11 23 146.45 6.83
 3 -13 29 64.01 5.63
 1 11 -3 37.08 2.24
 -7 -27 21 0.41 3.4
 -9 41 -15 4.06 2.79
 -9 35 -17 1.15 3.77
 -10 10 -18 1.07 5.28
 -10 -20 2 164.95 8
 -11 11 -19 33.47 6.09
 -11 -23 5 11.05 4.86
 -11 -29 17 13.36 4.76
 -12 0 -16 8.85 5.89
 -13 29 -21 1.15 6.18
 -13 15 -21 5.78 6.37
 -13 1 -17 84.33 8.14
 -13 -23 3 23.36 5.64
 -14 22 -22 2.19 6.71
 -14 2 -18 0.01 6.3
 -14 -6 -14 -0.36 6.27
 -14 -14 -8 47.11 6.96
 -14 -18 -4 15.13 6.59
 -15 -5 -15 50.36 7.68
 -16 0 -18 4.08 7.05
 -16 -4 -16 -1.51 6.77
 -17 25 -23 1.36 8.14
 -17 21 -23 -0.58 8
 -17 19 -23 0.81 8.03
 -19 15 -23 -2.22 8.8
 -19 -7 -15 8.75 7.38
 -19 -15 -9 2.65 6.83
 -19 -19 -5 8.1 6.35
 -20 -14 -10 4.48 7.5
 -21 15 -23 1.02 8.51
 -23 1 -19 -0.29 9.23
 -24 4 -20 8.33 9.49
 -26 6 -20 -4.61 10.11
 9 27 27 31.59 8.33
 9 17 27 53.46 7.8
 9 11 33 6.25 7.11
 8 6 28 0.59 6.05
 8 4 32 95.91 8.58
 7 31 15 19.36 6.29
 7 5 21 2.4 5.43
 7 1 27 126.99 8.47
 6 34 12 35.45 6.35
 6 16 10 444.57 15.66
 5 39 11 -0.89 5.71
 5 31 7 36.8 6.01
 4 40 8 17.19 5.85
 4 8 6 22.94 3.28
 3 43 7 6.63 5.88
 3 -5 13 605.44 18.68
 2 28 -2 94.84 5.44
 2 -10 16 3.72 2.55
 1 -13 17 186.02 6.41
 1 -17 27 27.1 3.93
 -1 43 -3 2.68 4.18
 -1 39 -5 11.49 3.85
 -4 12 -12 421.57 13.28
 -5 -19 9 31.28 3.47
 -6 -24 16 -0.72 3.24
 -8 -10 -6 39.34 5.16
 -11 33 -19 -2.09 4.92
 -12 -20 0 200.05 9.54
 -12 -30 18 6.94 4.92
 -13 -3 -15 215.59 10.63
 -14 8 -20 2.7 6.64
 -14 -16 -6 2.78 6.15
 -15 -1 -17 15.67 6.83
 -15 -21 -1 -0.04 5.61
 -16 -10 -12 4 6.82
 -17 23 -23 -1.5 8.3
 -18 4 -20 3.66 7.71
 -18 -8 -14 8.57 7.4
 -19 1 -19 1.45 7.84
 -19 -17 -7 -0.46 7.59
 -20 10 -22 9.44 9
 -20 -16 -8 -0.18 6.88
 -21 -7 -15 -0.84 8.09
 -22 10 -22 -5.66 10.1
 -23 17 -23 -1.67 10.79
 -23 7 -21 3.19 9.4
 -23 -3 -17 -2.91 8.61
 -24 12 -22 -4.64 10.99
 9 29 27 23.12 7.49
 9 23 25 9.93 7.08
 9 21 25 15.75 6.91
 9 13 29 17.25 7.17
 9 9 37 20.84 8.08
 8 30 20 -1.31 6.85
 8 22 18 21.88 5.99
 8 14 20 0.22 5.61
 7 35 17 15.8 6.81
 7 23 13 56.76 6.26
 7 7 19 59.05 6.41
 6 10 12 418.69 14.72
 6 -2 24 93.16 6.63
 5 -7 27 71.88 6.19
 4 32 4 5.58 4.78
 3 31 1 3.59 4.37
 2 40 2 21.98 5.17
 2 16 -2 1294.45 38.24
 -2 -8 2 193.7 6.33
 -2 -10 4 46.04 2.56
 -4 -10 0 -0.14 2.52
 -4 -12 2 50.86 3.48
 -6 10 -14 1.28 3.56
 -6 4 -12 0.72 3.45
 -6 -22 12 191.58 7.35
 -7 35 -15 9.35 2.72
 -7 -7 -7 557.74 18.16
 -9 -21 5 29.11 4.7
 -10 34 -18 -2.41 4.38
 -10 4 -16 5.36 5.44
 -10 -10 -8 193.04 8.98
 -10 -26 12 40.79 5.08
 -12 44 -16 -0 4.11
 -13 7 -19 12.27 6.58
 -14 36 -20 0.05 6.16
 -14 -2 -16 3.58 6.95
 -15 11 -21 -3.86 7.81
 -16 6 -20 2.08 7.46
 -17 -9 -13 3.56 7.86
 -19 27 -23 1.59 8.97
 -19 17 -23 6.89 8.77
 -19 -3 -17 8.87 8.06
 -21 17 -23 0.81 10
 -21 7 -21 4.44 9.75
 -21 1 -19 1.6 9.27
 -21 -3 -17 0.7 8.38
 -22 4 -20 -0.64 8.92
 -22 -8 -14 0.09 8.06
 -24 0 -18 3.89 9.36
 -25 9 -21 -1.53 11.34
 -25 3 -19 1.08 9.58
 9 25 25 7.81 7.03
 9 19 25 54.67 7.44
 9 15 27 59.33 7.82
 9 11 31 -1.96 6.76
 9 9 35 16.79 6.66
 8 34 22 35.63 7.83
 8 24 18 -2.44 6.61
 7 25 13 34.16 6.26
 7 21 13 35.04 5.89
 7 9 17 194.03 9.42
 7 3 23 76.68 6.51
 7 -1 31 -1.8 6.4
 6 38 14 3.2 6.23
 6 30 10 0.22 5.6
 6 4 16 3.36 4.61
 6 2 18 15.8 4.89
 6 -4 28 0.38 5.19
 5 13 7 284.99 10.53
 5 5 11 36.35 4.29
 2 36 0 0.76 4.34
 2 -14 24 63.2 4.46
 1 39 -1 0.57 4.27
 1 -15 21 -0.68 2.78
 0 30 -6 4.41 3.14
 -2 36 -8 1.01 2.97
 -2 18 -10 5.12 1.07
 -2 0 -4 -0.13 1.3
 -3 7 -9 455.14 13.96
 -5 11 -13 68.03 4.24
 -5 -3 -7 32.61 3.57
 -8 -12 -4 9.98 4.97
 -8 -16 0 282.96 10.64
 -8 -26 16 -1.65 3.8
 -10 -4 -12 64.29 6.09
 -11 5 -17 154.61 8.92
 -11 -7 -11 3.46 4.98
 -12 14 -20 0 5.96
 -12 6 -18 64.32 6.88
 -12 -12 -8 101.51 7.22
 -13 27 -21 -2.7 6.29
 -13 17 -21 -1.58 6.23
 -13 -9 -11 -2.61 5.57
 -14 -24 4 2.72 5.49
 -15 -13 -9 11.17 6.48
 -16 -22 0 1.44 6.27
 -16 -26 6 -2.68 5.72
 -17 -23 1 -0.15 6.04
 -18 12 -22 4.73 8.33
 -19 25 -23 -0.03 9.08
 -19 19 -23 -0.43 8.58
 -20 -8 -14 -0.06 7.67
 -21 19 -23 -1.12 9.98
 -24 14 -22 1.13 10.44
 9 31 27 12.37 7.28
 9 27 25 11.79 7.39
 9 17 25 43.02 7.4
 8 32 20 28.14 7.06
 8 26 18 33.86 7.1
 8 10 22 125.03 8.49
 8 8 24 35.1 6.4
 8 4 30 -2.27 6.52
 7 27 13 24.95 5.92
 7 19 13 81.71 6.92
 6 14 10 2.3 4.76
 5 -3 19 133.77 6.8
 3 13 1 216.67 7.79
 -3 -9 1 1.18 2.37
 -3 -11 3 397.65 12.37
 -5 5 -11 34.7 3.51
 -6 0 -10 1037.14 31.59
 -8 10 -16 0.49 4.29
 -8 4 -14 1.86 4.15
 -8 -4 -10 6.38 4.02
 -8 -14 -2 84.33 5.79
 -9 -7 -9 26.57 4.62
 -10 -18 0 113 6.96
 -12 -14 -6 8.96 5.63
 -12 -18 -2 111.95 7.53
 -12 -24 6 1.11 4.94
 -15 33 -21 -1.31 6.87
 -15 -15 -7 9.47 6.24
 -15 -19 -3 13.57 6.2
 -15 -25 5 9.36 5.9
 -16 16 -22 1.22 7.49
 -17 9 -21 3.5 7.76
 -17 3 -19 7.58 7.15
 -18 0 -18 12.69 7.67
 -18 -4 -16 -1.24 6.91
 -19 23 -23 1.25 8.77
 -19 21 -23 0.99 9.62
 -19 -9 -13 12.01 7.54
 -20 12 -22 0.37 9.11
 -21 21 -23 -2.22 9.7
 -21 -9 -13 1.02 7.24
 -22 12 -22 0.98 9.53
 -24 6 -20 6.42 9.72
 -25 11 -21 -2.83 10.7
 -26 8 -20 1.07 10.15
 10 24 36 -2.09 7.83
 10 24 38 9.54 8.31
 10 22 36 3.75 7.99
 10 22 38 1.91 8.06
 10 22 40 12.31 8.6
 10 20 38 7.64 8.14
 9 29 25 30.56 7.49
 9 13 27 19.43 6.98
 9 11 29 5.1 6.98
 9 9 33 8.38 7.52
 8 28 18 -4.62 6.15
 8 6 26 1.69 5.84
 7 33 15 0.46 5.97
 7 17 13 42.71 6.08
 6 0 20 -0.17 4.52
 5 37 9 0.48 5.43
 4 12 4 288 10.22
 4 4 8 639.17 19.88
 3 41 5 16.94 5.4
 3 1 7 283.56 9.39
 1 43 1 0.82 5
 -2 48 -2 5.67 4.27
 -4 50 -4 0.68 3.69
 -4 6 -10 4229.82 122.71
 -8 -24 12 91.35 5.53
 -10 0 -14 37.69 5.49
 -10 -12 -6 3.44 4.73
 -11 13 -19 6.59 5.53
 -11 -27 13 18.68 4.92
 -12 30 -20 -2.36 5.6
 -12 -16 -4 44.93 5.76
 -13 25 -21 -2.1 6.23
 -13 19 -21 0.15 6.16
 -13 -21 1 2.79 5.18
 -14 -8 -12 -0 5.03
 -15 5 -19 6.27 6.65
 -15 -17 -5 18.94 6.62
 -17 -5 -15 8.35 7.32
 -17 -11 -11 3.08 7.13
 -18 -10 -12 14.21 7.02
 -20 0 -18 -2.15 7.93
 -20 -4 -16 -1.69 7.94
 -22 0 -18 4.47 8.73
 -22 -4 -16 1.02 8.29
 -23 9 -21 0.47 10.09
 -23 3 -19 4.1 8.92
 10 26 36 1.05 7.3
 10 24 34 25.18 8.04
 10 22 34 -0.12 7.87
 10 20 36 -2.13 8.08
 10 18 38 2.03 7.69
 9 23 23 10.3 6.55
 9 21 23 21 6.96
 9 15 25 24.81 6.98
 8 16 18 -1.92 5.17
 8 12 20 173.8 9.26
 8 2 34 37.58 7.77
 7 37 17 3.09 7.01
 7 29 13 15.62 6.26
 7 1 25 257.4 11.36
 7 -1 29 37.92 6.74
 6 36 12 0.3 5.72
 6 32 10 69.59 6.95
 6 6 14 19.4 4.49
 5 33 7 37.79 5.76
 4 38 6 0.43 5.14
 4 -10 26 1.22 4.34
 2 44 4 0.62 5.06
 1 -1 3 520.4 15.27
 -4 -2 -6 103.09 4.88
 -4 -18 10 251.27 8.45
 -8 -28 22 -0.56 3.54
 -9 11 -17 175.07 8.4
 -10 12 -18 103.25 7.24
 -10 -14 -4 150.78 7.89
 -10 -16 -2 112.71 6.61
 -11 -21 3 3.93 4.74
 -12 16 -20 56.57 6.95
 -12 -28 14 0.65 4.78
 -13 37 -19 1.08 5.49
 -13 23 -21 18.38 5.09
 -13 -25 7 26.87 5.61
 -13 -29 15 16.37 5.35
 -14 10 -20 42.94 7.33
 -15 -7 -13 21.2 6.55
 -16 18 -22 28.26 8.26
 -16 -6 -14 13.53 6.94
 -16 -14 -8 0.03 6.37
 -16 -20 -2 1.35 5.84
 -17 -1 -17 6.12 7.01
 -18 14 -22 -1.18 8.21
 -18 6 -20 21.99 8.09
 -19 9 -21 -0.1 8.24
 -20 -10 -12 3.68 7.79
 -21 9 -21 5.93 9.39
 -22 14 -22 -0.53 10.68
 -22 -10 -12 7.13 7.29
 -23 -5 -15 4.22 8.1
 -25 5 -19 -4.78 9.83
 10 26 34 -1.6 7.29
 10 20 34 10.97 7.9
 10 18 36 2.28 7.94
 10 16 38 4.1 8.11
 9 31 25 21.4 7.19
 9 25 23 1.37 6.78
 9 19 23 13.06 6.71
 9 9 31 -1.05 7.31
 9 7 35 25 8.33
 8 34 20 5.28 7.03
 8 30 18 7.53 6.22
 8 4 28 55.86 7
 5 41 11 4.07 5.79
 5 23 5 70.56 5.66
 5 21 5 311.82 11.6
 4 -6 18 243.1 9.14
 3 -13 27 188.94 8.18
 2 -16 30 81.64 5.73
 0 42 -2 10.44 4.39
 -3 -1 -5 172.09 6.2
 -6 -18 6 1.62 3.36
 -7 -9 -5 892.93 27.63
 -7 -17 3 165.77 7.16
 -8 0 -12 189.98 8.35
 -11 1 -15 85.43 6.79
 -12 -26 10 50 5.87
 -13 -11 -9 13.66 5.78
 -14 4 -18 49.87 7.28
 -14 -26 8 18.6 5.85
 -14 -28 12 2.27 5.46
 -16 26 -22 12.51 7.97
 -16 20 -22 -1.53 7.58
 -16 8 -20 44.18 8.13
 -16 2 -18 28.13 6.66
 -16 -16 -6 3.78 6.24
 -16 -18 -4 -3.06 5.85
 -17 -21 -1 0.51 6.25
 -18 30 -22 -1.34 1.66
 -19 3 -19 2.23 8.67
 -19 -11 -11 1.8 7.2
 -20 14 -22 1.48 8.7
 -22 6 -20 1.22 9.88
 -24 2 -18 12.34 9.72
 -25 13 -21 -0 10.36
 -26 10 -20 -1.78 10.4
 10 26 32 23.25 8.07
 10 24 32 0.09 7.41
 10 22 32 40.31 8.41
 10 20 32 1.17 7.56
 10 18 34 -0.94 7.54
 10 16 36 0.86 7.53
 9 27 23 3.26 8.26
 8 2 32 3.64 6.38
 7 35 15 13.38 6.29
 7 15 13 84.68 6.68
 6 -4 26 3.22 4.99
 6 -6 32 207.29 10.57
 5 19 5 175.74 7.79
 4 34 4 -0.93 4.82
 4 24 2 2.87 3.88
 4 22 2 228.91 9
 3 33 1 4.28 4.46
 3 -7 15 442.23 14.07
 1 35 -3 29.84 4.32
 -1 47 -1 0.21 4.32
 -5 1 -9 117.59 5.47
 -6 -6 -6 8.79 3.48
 -6 -26 22 1.07 3.17
 -7 11 -15 409.66 14.02
 -9 5 -15 18.3 4.92
 -9 -27 17 32.72 4.5
 -10 40 -16 2.16 3.61
 -11 31 -19 2.74 5.12
 -11 -9 -9 27.57 5.47
 -11 -31 25 8.51 4.38
 -12 38 -18 2.04 4.82
 -12 2 -16 0.37 5.6
 -13 9 -19 1.62 6.48
 -13 3 -17 96.49 7.87
 -13 -5 -13 66.27 6.46
 -13 -19 -1 0.43 5.52
 -13 -27 11 5.42 5.12
 -14 -22 2 -1.26 5.42
 -15 31 -21 0.68 6.9
 -16 24 -22 -2.96 7.56
 -16 22 -22 9.97 7.59
 -16 -2 -16 -3.25 6.67
 -18 16 -22 7.73 8.31
 -18 -12 -10 30.52 7.23
 -19 -1 -17 -0.51 7.82
 -19 -5 -15 3.37 7.79
 -21 -1 -17 3.08 9.05
 -21 -5 -15 3.16 8.18
 -21 -11 -11 -1.51 6.95
 -22 16 -22 -3.16 10.77
 -23 11 -21 4.62 10.19
 -24 8 -20 1.54 9.66
 10 18 32 19.78 7.84
 10 16 34 19.2 8.08
 10 14 38 -3.56 7.72
 9 17 23 11.4 6.62
 9 13 25 57.66 7.54
 9 11 27 42.36 7.22
 9 9 29 8.62 6.99
 9 7 33 5.46 6.84
 8 24 16 2.33 6.26
 8 22 16 -0.25 5.51
 8 14 18 107.91 7.32
 8 8 22 2.69 5.37
 7 31 13 8.45 6.52
 7 5 19 126.99 7.45
 7 -3 33 7.67 6.38
 6 24 8 1.86 4.51
 6 22 8 125.91 7.13
 6 20 8 6.62 4.51
 6 -2 22 18.7 4.81
 5 27 5 84 6.16
 5 7 9 407.39 13.73
 5 -7 25 108.9 6.73
 5 -9 31 3.86 5.42
 4 26 2 99.1 5.98
 4 20 2 -0.34 3.69
 4 -12 32 147.42 8.35
 1 23 -5 203.25 7.27
 0 38 -4 1.12 3.73
 -3 15 -11 3.07 1.97
 -5 51 -5 1.52 3.39
 -5 -21 13 47.1 3.46
 -9 -19 3 129.53 6.77
 -9 -23 9 7.15 4.16
 -9 -29 23 0.38 3.84
 -10 -22 6 2.08 4.4
 -11 15 -19 4.06 5.53
 -12 28 -20 15.46 6
 -12 18 -20 3.32 5.83
 -12 -2 -14 27.6 5.76
 -13 -13 -7 57.17 6.43
 -14 34 -20 4.61 6.2
 -14 -4 -14 13.49 6.06
 -14 -10 -10 5.31 5.99
 -15 15 -21 3.27 6.95
 -15 1 -17 16.85 7.56
 -15 -3 -15 13.01 6.53
 -15 -23 3 11.5 6.17
 -16 -24 4 5.7 5.83
 -17 -15 -7 9.31 6.37
 -17 -17 -5 10.83 6.54
 -17 -19 -3 5.88 6.61
 -18 -6 -14 2.43 7.21
 -18 -20 -2 7.8 6.22
 -20 16 -22 2.06 9.27
 -20 -12 -10 1.53 7.04
 -22 -6 -14 -0.38 7.93
 -25 1 -17 -1.37 8.75
 10 28 32 -0.48 7.75
 10 26 30 -3.54 7.85
 10 24 30 28.23 7.59
 10 22 30 0.41 7.06
 10 20 30 19.91 7.62
 10 14 36 -1.56 7.44
 8 32 18 1.25 6.11
 8 26 16 -0.38 5.89
 8 20 16 2.15 5.51
 8 10 20 5.31 5.41
 8 6 24 -1.91 5.55
 7 7 17 380.22 14.01
 7 3 21 -0.97 5.38
 7 -1 27 123.26 7.81
 6 34 10 -1.61 5.43
 6 26 8 63.7 6.07
 6 12 10 464.94 15.86
 6 8 12 88.32 5.53
 5 39 9 0.26 5.52
 5 35 7 12.42 5.31
 5 11 7 325.63 11.54
 5 -5 21 1.98 4.2
 3 7 3 66.36 3.69
 1 21 -5 140.9 5.44
 -3 -17 11 -1.66 2.09
 -7 -15 1 13.93 3.73
 -7 -21 9 17.58 3.66
 -8 52 -8 -1.68 2
 -9 -9 -7 214.05 9.14
 -10 6 -16 6.05 4.8
 -10 -30 24 7.16 4.1
 -11 39 -17 -0.3 4.26
 -11 -19 1 14.54 4.85
 -12 8 -18 0.66 6.01
 -12 -22 4 8.33 4.91
 -12 -30 20 -0.15 4.59
 -13 -1 -15 106.88 7.94
 -13 -15 -5 39.22 5.99
 -13 -17 -3 26.88 5.68
 -14 12 -20 -3.34 6.43
 -14 0 -16 0.78 6.29
 -17 5 -19 0 6.28
 -18 18 -22 0.31 8.06
 -18 2 -18 -1.78 7.19
 -18 -18 -4 1.85 7.03
 -19 11 -21 4.07 8.82
 -19 -13 -9 4.29 7.21
 -20 -6 -14 0.55 7.55
 -21 11 -21 1.41 9.4
 -21 -13 -9 -0.67 7.5
 -22 18 -22 -1.02 9.68
 -23 5 -19 -0.35 9.91
 -25 7 -19 8.08 9.73
 10 18 30 1.44 6.62
 10 16 32 -3.22 6.99
 10 14 34 4.28 7.46
 9 23 21 1.45 6.15
 9 21 21 -3.61 6.31
 9 15 23 39.23 6.68
 9 7 31 2.21 6.79
 8 28 16 -0.28 5.92
 8 4 26 -1.02 5.74
 8 2 30 115.05 9.08
 6 38 12 24.76 6.48
 6 28 8 2.79 4.94
 6 18 8 188 8.42
 6 -6 30 6.12 5.6
 5 17 5 478.38 15.94
 3 39 3 9.65 4.89
 0 -20 30 -2.2 3.43
 -2 -16 12 3.93 1.5
 -3 43 -7 6.09 3.22
 -4 2 -8 8.3 2.91
 -7 -3 -9 101.76 5.89
 -7 -11 -3 92.73 5.48
 -8 12 -16 2.13 4.24
 -8 -20 6 7.9 3.9
 -9 -3 -11 10.2 4.61
 -10 32 -18 11.05 4.7
 -10 14 -18 -0.15 5.09
 -10 -6 -10 5.99 4.88
 -10 -28 18 9.96 4.41
 -11 7 -17 112.83 7.48
 -11 -11 -7 57.32 5.83
 -11 -29 19 4.15 4.55
 -12 26 -20 0.06 5.76
 -12 20 -20 70.35 7.33
 -14 -20 0 1.95 5.67
 -15 7 -19 3.84 7.09
 -16 -8 -12 57.38 7.48
 -17 33 -21 -1.83 2.25
 -17 -7 -13 6.18 7.47
 -18 26 -22 7.79 8.48
 -18 20 -22 -1.18 8.11
 -18 8 -20 -3.75 8.35
 -18 -2 -16 0.22 6.95
 -18 -16 -6 4.22 7.09
 -19 -17 -5 6.71 6.73
 -20 18 -22 14.81 9.58
 -20 2 -18 -0 8.03
 -20 -14 -8 1.62 7.2
 -22 20 -22 -0.76 10.45
 -22 8 -20 -0.14 9.91
 -22 -2 -16 -3.12 8.25
 -23 13 -21 0.32 9.82
 -24 10 -20 3.51 9.8
 10 28 30 14.55 8.15
 9 19 21 3.36 6.48
 7 33 13 9.43 5.73
 7 23 11 1.13 5.09
 7 13 13 230.32 10.33
 7 1 23 86.63 6.6
 7 -3 31 0.58 6.1
 5 29 5 50.76 5.64
 4 28 2 0.49 4.15
 4 18 2 923.1 28.28
 2 42 2 -2.16 4.87
 2 38 0 53.66 5.34
 2 32 -2 109.86 5.94
 2 14 -2 8.52 2.49
 2 8 0 0.59 1.95
 2 4 2 3438.1 99.5
 2 -4 8 22.65 2.22
 0 46 0 0.91 4.39
 0 32 -6 2 3.13
 -3 3 -7 170.89 6.04
 -7 -13 -1 5.38 3.49
 -7 -25 17 67.25 4.5
 -8 -6 -8 8.87 3.98
 -9 13 -17 123.14 7.1
 -9 -25 13 29.26 4.5
 -12 -8 -10 11.2 5.07
 -14 -12 -8 -1.87 5.61
 -15 29 -21 -0.49 6.9
 -16 10 -20 -2.14 7.89
 -18 24 -22 5.21 8.82
 -18 22 -22 10.24 9.08
 -19 5 -19 2.57 7.94
 -19 -7 -13 7.89 7.38
 -20 26 -22 -4.22 8.89
 -20 20 -22 -1.7 9.09
 -20 8 -20 3.98 9.12
 -20 -2 -16 2.23 7.72
 -21 5 -19 5.61 8.95
 -21 -7 -13 1.59 7.68
 -23 -3 -15 -1.6 8.6
 -24 4 -18 1.4 8.88
 -26 6 -18 1.4 10.7
 10 26 28 5.13 7.15
 10 24 28 -3.05 7.31
 10 22 28 11.08 7.23
 10 20 28 -0.46 6.91
 10 16 30 36.49 7.82
 10 14 32 38.85 7.57
 10 12 36 -0.06 7.51
 9 33 23 5.21 7.26
 9 11 25 47.21 7.21
 9 9 27 43.27 7.03
 9 5 35 11.22 7.77
 8 34 18 9.82 6.55
 8 30 16 5.37 6.04
 8 12 18 2.3 4.97
 8 0 34 1.77 6.51
 7 37 15 15.61 6.44
 7 25 11 3.85 5.19
 7 21 11 8.02 4.42
 7 9 15 488.1 16.98
 5 -9 29 82.61 6.57
 4 36 4 2.02 4.87
 3 43 5 14.67 5.24
 -1 35 -7 16.24 3.31
 -2 42 -6 1.13 3.39
 -6 34 -14 0.04 2.09
 -7 1 -11 5.68 3.83
 -9 45 -13 7.1 1.05
 -9 33 -17 4.09 4.05
 -9 -11 -5 98.66 6.37
 -9 -17 1 6.33 4.06
 -11 29 -19 4.24 5.37
 -11 17 -19 16.58 5.61
 -11 -17 -1 1.63 4.7
 -13 11 -19 7.9 6.29
 -13 -23 5 43.39 5.77
 -14 6 -18 3.74 6.64
 -15 -21 1 -0.14 5.74
 -16 4 -18 3.27 6.54
 -17 1 -17 5.88 6.91
 -17 -3 -15 9.15 7.02
 -19 13 -21 5.09 9.28
 -20 24 -22 1.91 8.9
 -20 22 -22 1.55 8.96
 -21 13 -21 -1.93 8.96
 -22 -8 -12 -2.26 7.68
 -23 15 -21 3.68 10.39
 -25 3 -17 -1.65 9.66
 -15 27 -21 -4.19 4.8
 -15 19 -21 1.47 6.92
 -17 15 -21 1.86 7.38
 -14 14 -20 43.93 7.45
 -22 10 -20 1.68 9.4
 -24 12 -20 -0.55 9.75
 -13 35 -19 0.94 5.61
 -23 7 -19 4.41 9
 -25 9 -19 -1.85 10.8
 -21 1 -17 -3.5 8.61
 -24 0 -16 4.7 9.15
 -21 -3 -15 8.04 8.21
 -18 -8 -12 -0.62 6.97
 -15 -11 -9 2.84 6.07
 -14 -14 -6 0.81 5.69
 -5 -5 -5 568.67 17.82
 -11 -13 -5 8.19 5.09
 -6 -8 -4 15.62 3.66
 -14 -16 -4 0.01 7.39
 -11 -15 -3 22.82 4.83
 -14 -18 -2 1.18 5.34
 3 23 -1 5.32 3.56
 1 41 -1 -1.14 4.36
 -16 -22 2 8.97 6.16
 -17 -23 3 2.89 5.71
 -14 -24 6 -0.3 5.38
 -11 -23 7 57.94 5.67
 -15 -25 7 8.2 5.52
 6 30 8 78.74 6.62
 2 -6 10 239.17 7.7
 -10 -24 10 73.77 5.6
 7 27 11 3.67 5.38
 7 19 11 -0.84 4.67
 5 1 13 124.42 6.18
 5 -1 15 697.77 22.03
 6 2 16 4.12 4.33
 9 29 21 1.19 6.84
 9 17 21 -0 5.81
 3 -11 21 -2.34 3.58
 9 13 23 13.33 6
 10 28 28 1.09 6.86
 10 18 28 14.59 6.99
 8 2 28 -0.1 5.91
 9 7 29 35.13 7.11
 4 -12 30 3.33 4.83
 9 5 33 7.76 7.15
 10 12 34 21.57 7.36
 -15 25 -21 0.39 6.85
 -15 23 -21 -1.3 6.89
 -15 21 -21 2.45 6.85
 -17 31 -21 0.04 1.74
 -21 15 -21 -4.88 9
 -23 17 -21 -1.8 10.08
 -14 32 -20 4.58 6.36
 -17 7 -19 0.34 7.11
 -14 40 -18 -1.97 5.79
 -22 4 -18 1.64 9.27
 -26 8 -18 -5.85 9.91
 -13 5 -17 74.02 7.55
 -19 1 -17 3.75 7.65
 -16 0 -16 -1.74 7.18
 -19 -3 -15 11.16 7.43
 -8 6 -14 82.84 5.78
 -10 2 -14 11.11 4.95
 -16 -4 -14 1.19 6.79
 -15 -5 -13 14.36 6.57
 -4 14 -12 1.48 2.55
 -14 -6 -12 119.13 8.25
 -20 -8 -12 5.72 6.99
 -11 -5 -11 23.55 5.56
 -17 -9 -11 0.16 8.19
 1 19 -5 386.16 11.99
 -2 46 -4 0.48 3.73
 -9 -13 -3 71.66 5.47
 3 25 -1 9.18 3.61
 3 21 -1 6.69 3.33
 -9 -15 -1 17.14 4.02
 4 30 2 61.32 5.46
 -12 -20 2 15.57 5.26
 4 10 4 48.18 3.64
 -6 -16 4 -0.86 3.23
 5 31 5 56.44 5.79
 4 6 6 6.65 3.14
 6 16 8 5.31 4.36
 6 36 10 39.13 6.15
 -7 -23 13 70.4 4.65
 -10 -26 14 -0.2 4.17
 6 0 18 509.95 17.27
 -4 -22 18 141.78 5.12
 4 -8 20 225.56 8.75
 6 -4 24 1.01 4.91
 4 -10 24 8.7 4.22
 1 -17 25 63.87 4.06
 -1 -21 27 31.01 2.8
 2 -16 28 1.03 3.83
 -17 17 -21 3.2 8
 -19 15 -21 1.95 8.33
 -23 19 -21 -0.8 10.91
 -16 12 -20 27.3 7.91
 -20 10 -20 0.49 8.22
 -11 19 -19 4.52 5.41
 -15 9 -19 12.52 7.14
 -10 16 -18 53.29 5.95
 -12 10 -18 44.38 6.73
 -18 4 -18 11.44 7.58
 -20 4 -18 3.37 8.87
 -24 6 -18 1.36 9.14
 -15 3 -17 49.75 7.87
 -12 4 -16 2.41 5.91
 -7 13 -15 153.06 6.67
 -11 3 -15 152.49 8.51
 -22 -4 -14 4.39 8.12
 -19 -9 -11 -3.43 7.06
 -21 -9 -11 -0.9 7.52
 -10 -8 -8 1.61 4.7
 -12 -10 -8 3.68 5.14
 -15 -13 -7 33.37 6.71
 -15 -19 -1 2.5 5.84
 3 11 1 1.74 2.49
 -10 -20 4 2.02 4.24
 5 15 5 300.2 10.93
 3 3 5 1969.18 57.59
 5 37 7 15.89 5.43
 -12 -24 8 38.79 5.6
 6 10 10 4.28 4.15
 7 29 11 0.2 5.52
 7 17 11 13.32 5.17
 6 40 12 5.12 5.85
 7 35 13 5.18 5.63
 6 4 14 259.66 10.1
 8 32 16 2.44 6.33
 5 -3 17 311.29 11.18
 -13 -29 17 15.56 5.05
 8 36 18 3.67 6.51
 8 8 20 296.26 12.2
 9 31 21 -0.96 6.89
 9 15 21 1.53 5.17
 8 6 22 182.55 9.57
 7 -1 25 253.4 11.11
 10 26 26 -0.78 7.1
 10 24 26 -3.47 7
 10 22 26 -1.4 6.63
 10 30 28 4.39 7.7
 10 16 28 -3.09 6.88
 6 -6 28 45.27 6.06
 7 -3 29 49.05 6.49
 10 14 30 -2.12 6.57
 10 12 32 -0.17 6.89
 8 0 32 94.57 8.69
 10 10 36 3.13 7.3
 -17 29 -21 3.75 6.54
 -21 17 -21 1.37 9.19
 -14 16 -20 6.01 6.56
 -22 12 -20 0.35 9.56
 -24 14 -20 -2.54 9.97
 -19 7 -19 7.37 8.67
 -25 11 -19 4.84 10.48
 -10 30 -18 0.39 4.74
 -23 3 -17 4.08 8.42
 -22 0 -16 0.21 8.22
 -9 7 -15 447.45 15.68
 -15 -1 -15 58.13 7.51
 -18 -4 -14 2.22 7.1
 -23 -5 -13 -0.07 7.69
 -6 -2 -8 881.67 27.02
 -1 41 -5 12.34 3.77
 -15 -15 -5 53.01 7.21
 -1 45 -3 1.21 3.85
 -15 -17 -3 23.49 5.85
 3 27 -1 3.89 4.01
 -16 -20 0 37.11 6.26
 1 45 1 1.87 4.62
 -17 -21 1 -3.31 6.27
 4 16 2 11.3 3.22
 6 32 8 3.7 5.26
 5 41 9 2.69 5.47
 -11 -25 11 4.92 4.59
 4 -2 12 2.31 2.99
 8 24 14 -1.87 5.69
 8 22 14 42.81 6.69
 -4 -20 14 3.93 2.38
 -14 -28 14 7.41 5.35
 -11 -27 15 39.88 5.08
 -12 -28 16 2.66 4.69
 9 25 19 10.03 6.12
 -7 -27 23 16.03 3.35
 8 4 24 61.7 6.8
 9 9 25 39.98 6.69
 3 -13 25 93.68 5.41
 10 28 26 0.85 6.82
 10 20 26 -0.43 6.75
 -11 -31 27 4.99 4.19
 9 5 31 -3.55 6.49
 10 10 34 2.43 7.76
 11 23 39 3.71 8.12
 -17 19 -21 4.06 7.76
 -19 17 -21 2.19 8.15
 -14 30 -20 5.72 6.43
 -16 34 -20 2.63 7.22
 -11 25 -19 7.51 5.35
 -11 23 -19 9.04 5.39
 -13 13 -19 10.61 6.25
 -15 37 -19 -0.59 6.5
 -23 9 -19 -1.24 9.97
 -26 10 -18 8.22 11.02
 -9 15 -17 85.68 6.18
 -11 9 -17 62.44 6.3
 -25 5 -17 1.59 9.63
 -8 14 -16 3.79 4.14
 -10 8 -16 -1.61 4.7
 -14 2 -16 2.54 8.07
 -18 0 -16 -0.56 6.99
 -20 0 -16 0.57 7.86
 -23 -1 -15 7.19 8.56
 -14 -2 -14 -3.89 5.74
 -20 -4 -14 -2.82 7.56
 -11 -1 -13 27.49 5.96
 -13 -3 -13 7.45 5.31
 -8 -2 -10 331.25 12.02
 -18 -10 -10 -1.52 6.56
 -20 -10 -10 7.94 7.46
 -21 -11 -9 -3.15 7.4
 -16 -12 -8 50.66 7.22
 1 37 -3 10.7 3.99
 3 19 -1 49.44 3.8
 -12 -18 0 -2.19 4.71
 -13 -21 3 37.96 5.94
 -8 -18 4 -2.39 3.84
 2 -2 6 54.33 2.71
 7 31 11 2.48 5.92
 8 26 14 12.6 5.68
 8 20 14 0.44 5.8
 4 -4 14 -0.08 3.34
 7 5 17 53.16 5.62
 3 -9 17 296.05 10.03
 8 10 18 164.24 8.69
 9 27 19 10.31 6.43
 9 19 19 5.44 5.99
 7 3 19 4.78 4.76
 6 -2 20 546.88 18.33
 9 33 21 -1.17 6.37
 -1 -19 21 1.9 0.64
 9 11 23 44.91 6.77
 5 -7 23 55.69 5.28
 -5 -25 23 24.32 2.66
 10 18 26 0.32 6.48
 9 7 27 31.1 6.65
 11 23 37 7.26 7.64
 11 21 37 12.85 8.27
 11 21 39 4.26 8.07
 -17 27 -21 0.32 8.21
 -17 21 -21 -0.71 7.53
 -21 19 -21 0.36 9.56
 -18 12 -20 -0 7.3
 -20 12 -20 15.59 9.29
 -24 16 -20 1.63 10.25
 -25 13 -19 3.19 10.71
 -10 18 -18 -0.08 4.93
 -12 36 -18 1.95 5.18
 -14 8 -18 27.15 6.76
 -16 6 -18 4.95 6.72
 -13 41 -17 0.87 5.25
 -24 2 -16 -2.94 8.86
 -13 1 -15 109.63 8.37
 -12 0 -14 -0.81 5.26
 -24 -2 -14 2.39 8.76
 -17 -5 -13 6.38 7.03
 -7 49 -9 7.88 1.13
 -9 -5 -9 42.46 4.73
 -13 -9 -9 19.89 5.64
 -19 -11 -9 0.25 6.94
 -4 48 -6 -0.96 3.23
 -12 -12 -6 0 4.84
 -16 -14 -6 6.72 6.09
 1 29 -5 120.25 5.47
 2 34 -2 4.46 3.98
 -6 -10 -2 12.67 3.36
 -16 -18 -2 14.45 5.91
 4 32 2 0.08 4.29
 -6 -14 2 -0.32 3.05
 3 41 3 10.14 5.01
 5 33 5 48.39 5.63
 5 9 7 1113.87 33.73
 -9 -21 7 91.58 5.63
 6 14 8 262.22 10.09
 -6 -20 10 228 8.29
 -8 -22 10 136.35 6.6
 -12 -26 12 -0.33 4.65
 -13 -27 13 3.78 4.97
 8 28 14 -0.26 5.95
 8 34 16 0.45 6.6
 2 -12 18 74.78 3.93
 -8 -26 18 38.38 4.17
 9 29 19 7.82 6.38
 7 1 21 11.6 4.94
 2 -14 22 8.51 3.18
 10 30 26 -0.73 6.86
 8 2 26 3.38 5.42
 10 14 28 20.22 7.55
 10 12 30 48.68 7.99
 8 0 30 -0.02 5.97
 11 25 35 -0.75 7.63
 11 23 35 7.99 7.77
 9 3 35 36.61 7.89
 11 19 37 6.88 8.03
 -17 25 -21 1.86 8.04
 -17 23 -21 2.77 7.85
 -19 27 -21 -3.5 8.91
 -19 19 -21 2.89 8.75
 -21 23 -21 -4.98 9.54
 -21 21 -21 -2.54 9.28
 -14 18 -20 51.66 7.41
 -16 14 -20 2.95 7.23
 -22 14 -20 -0.73 9.54
 -17 9 -19 6.39 7.3
 -21 9 -19 -0.49 8.78
 -22 6 -18 0.38 9.65
 -24 8 -18 -2.92 9.21
 -17 3 -17 10.8 7.67
 -21 3 -17 0.75 8.01
 -19 -5 -13 1.97 7.32
 -21 -5 -13 -2.31 7.75
 -16 -6 -12 -0.22 6.48
 -5 7 -11 55.88 3.86
 -6 2 -10 30.3 3.7
 -20 -12 -8 -0.7 6.77
 -7 -5 -7 177.28 7.45
 -17 -13 -7 9.87 6.29
 -21 -13 -7 0.51 7.06
 -6 52 -6 -0.75 2.6
 -4 -4 -4 430.16 13.62
 -12 -14 -4 21.02 5.06
 -16 -16 -4 4.11 5.61
 -12 -16 -2 -0.07 4.82
 3 29 -1 6.26 3.64
 -17 -19 -1 4.77 6.33
 -6 -12 0 1.12 3.18
 -18 -20 0 -0.27 6.24
 -10 -18 2 1.45 4.04
 -14 -22 4 4.07 5.22
 -15 -23 5 25.74 6.07
 -16 -24 6 -1.93 5.86
 6 38 10 2.45 5.6
 7 15 11 4.91 4.73
 7 37 13 5.23 6.27
 1 -11 13 383.16 11.6
 8 18 14 41.17 5.73
 7 7 15 63.62 5.69
 9 17 19 30 6.15
 9 13 21 0.88 5.7
 -12 -30 22 11.25 4.64
 10 26 24 2.06 6.62
 10 24 24 -1.78 6.8
 10 22 24 21.48 6.66
 10 16 26 1.82 6.59
 -10 -30 26 0.75 3.92
 5 -9 27 163.65 8.14
 9 5 29 34.37 6.8
 3 -15 31 3.13 4.61
 10 10 32 80.26 8.74
 7 -5 33 9.85 6.22
 11 21 35 11.65 7.84
 11 19 35 2.03 7.83
 10 8 36 0.15 7.03
 -19 25 -21 0 8.76
 -19 23 -21 2.35 8.94
 -19 21 -21 -2.19 8.55
 -14 28 -20 -0.01 6.14
 -13 33 -19 2.68 5.78
 -15 11 -19 12.14 6.81
 -23 11 -19 5.72 9.46
 -12 12 -18 -0.66 5.99
 -18 6 -18 -1.84 7.76
 -20 6 -18 3.15 8.43
 -26 12 -18 4.49 10.93
 -19 3 -17 7 7.93
 -17 -1 -15 12.18 6.81
 -21 -1 -15 -0.47 7.77
 -6 14 -14 6.28 3.39
 -22 -6 -12 9.3 7.93
 -15 -7 -11 -2.52 6.11
 -11 -7 -9 26.62 5.57
 -10 -10 -6 -1.95 4.48
 -17 -15 -5 8.12 6.1
 -17 -17 -3 6.51 6.03
 0 44 -2 -2.33 4.16
 -18 -18 -2 -1.4 6.43
 2 40 0 0.56 4.42
 3 37 1 2.02 4.44
 -11 -21 5 93.42 6.26
 4 42 6 0.63 5.1
 6 34 8 38.36 5.94
 7 33 11 0.96 5.77
 2 -8 12 11.58 2.23
 8 30 14 8.56 6.16
 8 12 16 4.72 5.11
 9 31 19 -2.5 6.45
 5 -5 19 27.65 4.18
 10 28 24 1.1 6.82
 10 20 24 1.68 6.41
 -8 -28 24 11.92 3.58
 7 -3 27 146.93 8.39
 4 -12 28 74.52 5.85
 6 -8 32 1.94 6
 11 25 33 1.09 7.14
 11 23 33 7.71 7.6
 11 21 33 -2.67 7.55
 9 3 33 9.26 6.96
 11 17 37 2.44 7.89
 -18 14 -20 9.52 7.94
 -20 14 -20 1.24 8.87
 -22 16 -20 -0.99 9.22
 -13 15 -19 2.83 5.94
 -25 15 -19 5.18 10.91
 -10 20 -18 55.34 5.41
 -9 17 -17 80.08 4.99
 -13 7 -17 24.78 6.52
 -15 5 -17 18.64 7.14
 -23 5 -17 -0.6 8.63
 -25 7 -17 3.61 9.37
 -12 42 -16 -0.07 4.63
 -22 2 -16 -0.93 8.4
 -7 33 -15 3.93 3.1
 -19 -1 -15 14.39 7.47
 -7 7 -13 197.89 8.25
 -20 -6 -12 1.05 6.89
 -13 -11 -7 112.32 7.31
 -18 -14 -6 3.39 7.01
 -20 -14 -6 -1.8 7.36
 -19 -15 -5 9.33 6.5
 -8 -10 -4 5.63 4.06
 -18 -16 -4 4.2 6.29
 -20 -16 -4 -0.38 6.11
 -5 -7 -3 272.8 9.36
 -19 -17 -3 6.15 6.29
 -13 -19 1 -2.14 5.35
 2 44 2 10.17 4.92
 5 13 5 753.82 23.48
 3 45 5 8.12 5.1
 5 39 7 7.58 5.28
 5 5 9 29.31 3.75
 -8 -24 14 -1.2 3.61
 0 -16 18 1.23 1.7
 -9 -27 19 6.7 3.87
 -11 -29 21 2.03 4.22
 10 30 24 7.69 7.54
 10 18 24 33.46 6.85
 -9 -29 25 32.24 4.17
 10 14 26 -1.52 6.53
 6 -6 26 -0.56 4.79
 10 12 28 1.46 6.89
 10 10 30 3.58 7.03
 11 19 33 0.21 7.16
 10 8 34 21.38 6.9
 11 17 35 1.72 7.64
 -14 26 -20 -4.19 4.16
 -14 24 -20 3.23 6.7
 -14 22 -20 17.1 6.84
 -11 37 -17 2.69 4.61
 -8 32 -16 0.97 3.7
 -16 2 -16 2.02 7.1
 -26 6 -16 0.65 9.22
 -10 44 -14 -0.14 3.08
 -16 -2 -14 5.65 6.37
 -22 -2 -14 -1.57 8.23
 -9 3 -13 86.81 6.28
 -18 -6 -12 20.05 7.42
 -3 39 -9 2.91 2.07
 -5 45 -9 22.28 1.34
 0 34 -6 0.03 3.23
 0 40 -4 4.33 3.74
 -10 -12 -4 5.94 4.41
 -10 -16 0 -0.64 4.29
 -8 -16 2 7.65 3.99
 -5 -15 5 288.97 9.72
 6 26 6 -0.36 4.45
 6 24 6 6.02 4.66
 6 22 6 3.45 4.17
 4 2 8 6.79 2.93
 8 32 14 2.76 5.63
 8 16 14 4.55 4.84
 8 36 16 0.42 6.13
 9 25 17 39.9 6.89
 9 23 17 28.43 6.06
 -6 -24 18 74.72 4.27
 9 33 19 27.95 7.58
 9 15 19 30.59 6.09
 8 6 20 6.12 5.16
 -10 -28 20 0.15 3.99
 8 4 22 2.89 4.96
 6 -4 22 499.42 17.16
 9 9 23 26.8 6.06
 7 -1 23 76.37 6.13
 9 7 25 64.68 6.99
 8 0 28 46.87 6.86
 11 27 31 -5.08 7.53
 11 25 31 -3.99 7.22
 11 23 31 0.35 7.47
 11 21 31 4.98 7.55
 9 3 31 -2.3 6.83
 11 15 37 7.83 7.92
 -22 18 -20 0.8 9.27
 -17 11 -19 1.07 7.22
 -21 11 -19 -2.13 8.51
 -23 13 -19 -1.17 9.89
 -10 26 -18 0.95 4.75
 -10 24 -18 24.99 5.2
 -14 38 -18 0.43 5.93
 -16 8 -18 1.71 6.8
 -22 8 -18 -1.1 8.59
 -24 10 -18 -1.97 9.81
 -11 11 -17 28.86 5.57
 -12 6 -16 1.06 5.44
 -20 2 -16 -2.25 7.96
 -24 4 -16 -4.59 9.42
 -7 15 -15 124.52 6.2
 -11 43 -15 0.15 3.98
 -5 33 -13 14.99 1.28
 -23 -3 -13 3.62 8.14
 -9 -1 -11 6.14 4.35
 -17 -7 -11 4.21 7
 -21 -7 -11 0.49 7.43
 -10 -4 -10 222.74 9.69
 -12 -6 -10 206.92 9.78
 -22 -8 -10 1.86 7.51
 -14 -10 -8 51.29 6.43
 -5 -1 -7 966.53 29.14
 -13 -13 -5 141.01 8.05
 -10 -14 -2 11.76 4.42
 3 17 -1 124.82 5.3
 -1 49 -1 1.73 4.18
 -13 -17 -1 5.82 5.03
 4 34 2 55.81 5.36
 4 14 2 1399.54 41.66
 -14 -20 2 48.54 6.19
 5 35 5 33.85 5.47
 -17 -23 5 8.21 5.75
 6 20 6 13.79 4.37
 -12 -22 6 4.09 4.56
 -10 -22 8 90.36 5.88
 7 25 9 6.94 4.92
 7 23 9 17.06 4.82
 9 27 17 32.39 6.48
 9 21 17 54.67 6.13
 8 8 18 -2.28 4.95
 9 11 21 -1.48 5.67
 10 24 22 47.39 7.34
 10 16 24 6.51 6.47
 9 5 27 116.9 8.34
 11 19 31 -1.68 7.5
 7 -5 31 8.73 6.45
 10 8 32 8.64 6.95
 11 17 33 3.97 7.35
 11 15 35 2.23 7.57
 -16 30 -20 -2.55 4.87
 -16 18 -20 -2.18 7.2
 -18 16 -20 -2.36 8.31
 -20 16 -20 6.02 8.59
 -13 31 -19 3.15 5.78
 -13 17 -19 4.93 6.16
 -15 35 -19 1.51 6.57
 -15 13 -19 0.53 6.65
 -19 11 -19 -0 7.43
 -14 10 -18 3.01 6.9
 -25 9 -17 7.63 10.38
 -14 4 -16 -0.58 6.18
 -18 2 -16 -0.99 7.26
 -11 5 -15 265.18 11.17
 -15 1 -15 65.7 7.77
 -25 3 -15 4.89 10.46
 -8 8 -14 33.31 4.61
 -10 4 -14 85.18 6.25
 -18 -2 -14 0.73 6.64
 -20 -2 -14 7.48 7.79
 -5 15 -13 29.27 3.31
 -15 -3 -13 20.57 6.68
 -14 -4 -12 -0.7 5.83
 -19 -7 -11 0.03 6.78
 -16 -8 -10 -0 5.96
 -2 38 -8 18.68 2.73
 1 17 -5 222.17 7.2
 -13 -15 -3 65.25 6.16
 -8 -12 -2 7.5 4.15
 1 5 -1 172.65 5.33
 -8 -14 0 0.07 3.65
 5 25 3 44.6 4.72
 5 23 3 76.41 5.35
 -15 -21 3 7.54 5.63
 -16 -22 4 -1.35 5.43
 6 28 6 4.04 4.74
 -13 -23 7 7.64 5.01
 6 12 8 -0.71 3.85
 -14 -24 8 -1.57 5.3
 7 27 9 19.53 5.28
 7 21 9 17.16 4.73
 -15 -25 9 3.66 5.23
 6 40 10 15.08 5.71
 6 8 10 1266.15 38.39
 7 35 11 -0.5 5.44
 7 13 11 40.41 5.53
 7 39 13 1.13 5.87
 9 29 17 11.62 6.48
 -3 -21 19 55.21 2.22
 -13 -29 19 0.86 4.82
 10 26 22 2.3 6.28
 10 22 22 3.93 6.21
 8 2 24 34.5 5.76
 11 25 29 5.17 7.89
 11 23 29 6.85 7.28
 8 -2 32 -4.19 6.22
 11 13 37 10.8 7.6
 -22 22 -20 -2.32 9.93
 -22 20 -20 0.13 8.82
 -23 15 -19 0.09 9.45
 -12 34 -18 5.99 5.42
 -12 14 -18 31.59 6.15
 -18 8 -18 3.84 7.07
 -9 29 -17 9.31 4.39
 -9 19 -17 66.6 5.64
 -17 5 -17 10.72 7.25
 -19 5 -17 1.87 7.44
 -23 7 -17 -1.29 9.35
 -10 38 -16 -0.04 3.98
 -10 10 -16 5.18 5.06
 -9 9 -15 430.87 15.19
 -20 -8 -10 -0.87 7.2
 -9 -7 -7 93.44 5.94
 -11 -9 -7 142.02 7.84
 1 31 -5 39.67 3.79
 -3 -3 -3 69.14 3.48
 1 43 -1 -1.18 4.62
 0 48 0 8.11 4.41
 5 27 3 43.71 4.77
 5 21 3 93.91 5.63
 -11 -19 3 108.47 6.82
 -9 -19 5 175.59 7.64
 6 36 8 2.5 5.12
 7 29 9 12.21 5.55
 7 19 9 20.88 4.82
 -9 -23 11 6.92 3.94
 -15 -27 13 9.16 5.96
 8 34 14 3.58 5.88
 -6 -22 14 1.24 2.91
 9 35 19 5.2 6.21
 9 13 19 32.84 6.17
 10 20 22 83.41 7.94
 10 12 26 -2.29 6.49
 10 10 28 25.06 7.08
 0 -20 28 10.7 3.03
 11 27 29 5.56 6.88
 11 21 29 0.2 6.98
 6 -8 30 177.15 9.3
 11 17 31 -2.04 7.1
 11 15 33 0.85 7.06
 11 13 35 9.54 7.61
 -16 28 -20 7.85 7.96
 -16 20 -20 19.87 7.71
 -18 30 -20 -0.36 3.27
 -18 18 -20 13.57 8.21
 -20 18 -20 0.89 8.62
 -21 13 -19 -0.28 9.08
 -24 12 -18 -2.86 10.19
 -26 8 -16 -3.56 10.66
 -9 39 -15 7.1 3.31
 -13 3 -15 190.5 9.89
 -21 1 -15 -0.06 7.94
 -14 0 -14 47.81 6.67
 -21 -3 -13 1.72 7.81
 -3 17 -11 0.95 1.76
 -18 -8 -10 10.6 7.44
 -5 3 -9 396.73 12.91
 -7 -1 -9 78.35 4.92
 -21 -9 -9 3.12 7.01
 -14 -12 -6 6.97 5.58
 -7 -7 -5 19.88 3.76
 2 36 -2 59.89 4.93
 -5 -9 -1 38.6 3.31
 -14 -18 0 105.04 7.49
 4 40 4 3.86 4.89
 6 30 6 2.98 4.8
 6 18 6 0.7 3.85
 8 26 12 0.74 5.47
 8 24 12 89.65 6.89
 8 22 12 0.45 5.09
 -3 -19 15 308.88 9.46
 -9 -25 15 29.74 4.32
 8 10 16 -0.35 4.91
 -14 -28 16 -1.07 5.11
 9 31 17 8.01 6.58
 10 18 22 5.58 6.05
 4 -10 22 204.17 8.27
 10 14 24 39.04 6.77
 7 -3 25 69.09 6.04
 2 -16 26 3.95 3.37
 11 19 29 10.13 6.9
 9 3 29 24.6 6.73
 3 -15 29 37.98 4.71
 10 8 30 65.76 7.85
 10 6 34 5.19 7.48
 -16 26 -20 0.96 7.52
 -16 22 -20 2.26 7.53
 -20 20 -20 3.87 8.8
 -13 29 -19 -2.31 6.02
 -13 19 -19 5.89 6.23
 -17 13 -19 1.32 6.8
 -23 17 -19 -0.01 9.74
 -22 10 -18 -0.12 8.91
 -13 9 -17 22.66 6.32
 -15 7 -17 13.88 6.46
 -24 6 -16 -2.76 8.94
 -17 1 -15 15.95 6.9
 -12 2 -14 23.72 5.52
 -11 1 -13 30.08 5.29
 -13 -1 -13 132.34 8.26
 -17 -3 -13 11.43 6.85
 -19 -3 -13 2.06 6.92
 -4 16 -12 140.51 5.38
 -12 -2 -12 56.59 6.21
 -22 -4 -12 -1.41 7.84
 -7 3 -11 25.35 3.81
 -23 -5 -11 -2 7.63
 -3 9 -9 241.86 7.88
 -17 -9 -9 -1.81 6.63
 -2 10 -8 1660.46 48.18
 -8 -4 -8 368.77 12.89
 -15 -11 -7 41.12 6.46
 -14 -14 -4 11.97 5.61
 2 12 -2 843.4 25
 -14 -16 -2 104.95 7.42
 -15 -19 1 1.6 5.59
 5 29 3 46.59 5.13
 5 19 3 325.61 11.58
 3 43 3 9.59 4.75
 -5 -13 3 780.34 23.67
 -17 -21 3 1.7 5.99
 4 8 4 333.9 11.02
 8 28 12 53.35 7.52
 8 20 12 167.58 8.65
 -14 -26 12 36.26 5.74
 6 2 14 25.46 4.05
 6 0 16 -2.18 3.98
 7 3 17 198.28 8.78
 -12 -28 18 1.14 4.59
 5 -7 21 1.32 3.92
 9 7 23 31.11 6.29
 5 -9 25 101.46 6.28
 8 0 26 -1.6 5.38
 7 -5 29 57.93 6.46
 8 -2 30 123.23 8.62
 11 15 31 -3.61 6.81
 11 13 33 5.22 7.34
 9 1 33 9.55 6.96
 -16 24 -20 5 7.33
 -18 28 -20 -0.52 8.05
 -18 20 -20 -2.96 8
 -20 26 -20 5.8 9.64
 -20 24 -20 1.86 9.55
 -20 22 -20 6.41 9.02
 -15 15 -19 2.71 7.27
 -19 13 -19 4.47 8.01
 -16 10 -18 35.31 7.48
 -24 14 -18 1.89 9.57
 -9 27 -17 29.49 4.72
 -25 11 -17 -0.5 10.21
 -8 18 -16 1.06 3.93
 -16 4 -16 -1.53 7
 -19 1 -15 12.85 8.05
 -25 5 -15 7.28 10.7
 -22 0 -14 2.81 8.07
 -10 48 -12 17.25 1.9
 -19 -9 -9 5.1 6.51
 -12 -8 -8 182.35 8.73
 -20 -10 -8 -1.88 7.04
 -1 37 -7 16.08 2.93
 -21 -11 -7 6.87 7.66
 -6 -4 -6 39.07 3.75
 -11 -11 -5 194.09 8.9
 1 39 -3 13.57 3.96
 3 39 1 5.25 4.51
 1 47 1 -1.38 4.38
 -11 -17 1 -0.33 4.68
 -16 -20 2 1.12 5.33
 5 37 5 28.64 5.42
 -7 -17 5 111.54 5.6
 4 44 6 1.44 5.09
 7 31 9 6.69 5.65
 7 17 9 23.94 5.07
 7 37 11 1.7 5.49
 -10 -24 12 -0.38 4.15
 7 5 15 476.67 16.35
 -13 -27 15 4.29 4.86
 -10 -26 16 -2.62 4.32
 -11 -27 17 16.2 4.49
 7 1 19 52.2 5.48
 9 9 21 -0.05 5.06
 10 32 22 15.98 6.82
 10 16 22 79.69 7.81
 0 -18 22 256.78 8.07
 -12 -30 24 -0.53 4.31
 9 5 25 74.53 7.29
 4 -12 26 -0.08 3.96
 11 27 27 7.61 6.83
 11 25 27 9.16 7.36
 11 23 27 16.7 7.4
 11 21 27 14.2 7.11
 11 17 29 9.41 6.96
 10 6 32 76.91 8.18
 -18 26 -20 4.72 8.43
 -18 24 -20 -0.48 8.17
 -18 22 -20 0.39 8.03
 -13 27 -19 0.68 6.02
 -13 21 -19 11.92 6.04
 -15 33 -19 2.85 6.77
 -21 15 -19 -0.45 9.11
 -23 19 -19 -4.94 11
 -12 16 -18 3.15 5.45
 -14 12 -18 21.41 6.77
 -20 10 -18 5.76 8.16
 -9 23 -17 21.82 4.96
 -11 13 -17 122.57 7.82
 -13 39 -17 2.05 5.56
 -23 9 -17 -3.94 9.48
 -8 30 -16 1.19 3.73
 -20 4 -16 -2.24 7.74
 -26 10 -16 0.68 9.7
 -6 16 -14 51.53 3.78
 -24 2 -14 1.01 8.79
 -23 -1 -13 1.58 8.21
 -16 -4 -12 35.6 7.03
 -20 -4 -12 5.91 7.41
 -24 -2 -12 -1.84 8.02
 -4 40 -10 6.95 1.08
 -18 -10 -8 14.03 6.65
 -15 -13 -5 15.6 5.77
 -4 -6 -2 272.34 9.13
 3 33 -1 5.43 3.79
 -15 -17 -1 1.55 5.36
 -5 -11 1 98.04 4.75
 -18 -20 2 10.87 6.03
 6 32 6 4.13 4.81
 5 7 7 83.37 4.76
 -16 -24 8 10.68 5.67
 3 -5 11 66.86 3.49
 -5 -19 11 -1.24 2.85
 8 30 12 -0.71 5.42
 8 18 12 6.45 5.13
 8 36 14 0.02 5.7
 9 33 17 7.09 6.18
 9 15 17 96.75 7.16
 6 -2 18 16.52 4.05
 10 22 20 89.17 7.95
 6 -6 24 136.02 7.34
 10 10 26 -2.53 6.22
 11 29 27 4.5 6.95
 11 11 35 10.8 7.44
 -18 10 -18 3.93 7.41
 -22 12 -18 -0.81 8.74
 -9 25 -17 33.13 4.95
 -17 7 -17 4.75 7.25
 -19 7 -17 -0.15 8.31
 -12 8 -16 1.08 5.13
 -18 4 -16 2.03 7.01
 -16 0 -14 -0.91 6.23
 -20 0 -14 -3.83 7.84
 -18 -4 -12 -0.5 6.55
 -15 -5 -11 -1.83 6
 -21 -5 -11 -3.34 7.67
 -13 -7 -9 16.41 5.42
 -10 -6 -8 96.79 6.41
 -19 -11 -7 3.67 6.46
 -16 -12 -6 0.6 5.83
 -20 -12 -6 0.74 7.12
 -9 -9 -5 351.95 12.62
 2 24 -4 0.11 2.96
 -11 -13 -3 188.23 8.73
 -15 -15 -3 15.26 5.61
 -2 -2 -2 304.12 9.29
 -11 -15 -1 7.59 4.68
 4 24 0 186.7 7.65
 2 42 0 20.99 4.68
 -16 -18 0 -1.17 5.44
 -17 -19 1 0.13 5.64
 5 31 3 17.77 4.64
 -9 -17 3 15.38 3.98
 5 11 5 1380.42 41.28
 -13 -21 5 10.48 5.24
 6 16 6 37.21 4.44
 -15 -23 7 14.27 5.62
 6 38 8 9.92 5.49
 7 11 11 17.5 4.9
 -7 -21 11 7.53 3.27
 5 -1 13 124.55 5.9
 -11 -25 13 3.74 4.36
 -12 -26 14 21.81 4.98
 9 25 15 29.19 6.03
 9 23 15 92.13 7.31
 8 6 18 174.84 8.76
 4 -8 18 4.62 3.26
 9 11 19 55.45 6.23
 10 28 20 1.09 6.55
 10 20 20 0.01 6.03
 8 4 20 418.83 15.31
 7 -1 21 7.03 4.6
 3 -13 23 109.18 5.52
 10 12 24 -0.2 6.15
 11 19 27 21.85 6.73
 9 3 27 132.65 8.99
 10 8 28 -3.49 7
 6 -8 28 -1.23 5.15
 -10 -30 28 4.75 3.9
 11 15 29 6.44 6.49
 11 13 31 0.66 6.61
 9 1 31 3.95 6.22
 12 22 38 2.45 8.01
 12 20 38 0.56 8.03
 -15 17 -19 6.18 6.83
 -19 15 -19 4.61 8.13
 -21 17 -19 -4.56 8.04
 -12 32 -18 -1.4 5.34
 -14 36 -18 2.79 6.13
 -24 16 -18 -4.09 10.14
 -11 35 -17 7.68 4.88
 -25 13 -17 -3.9 10.56
 -14 6 -16 0.02 5.89
 -22 6 -16 0.59 9.88
 -24 8 -16 0.76 8.87
 -18 0 -14 7.68 7.09
 -22 -6 -10 -3.31 7.55
 -4 0 -6 0 2.48
 2 22 -4 46.13 3.46
 -16 -14 -4 -2.8 5.83
 -7 -9 -3 361.52 12.38
 -16 -16 -2 1.3 5.53
 3 15 -1 231.53 8.03
 4 26 0 1.89 3.76
 4 22 0 -1.29 3.43
 -18 -18 0 5.68 6.45
 3 5 3 836 24.95
 2 0 4 -0 1.27
 4 4 6 8.59 3.06
 -10 -20 6 5.47 4
 -14 -22 6 2.52 4.95
 7 33 9 8.75 5.34
 8 32 12 39.36 6.48
 9 27 15 27.13 6.09
 9 21 15 44.6 6.04
 5 -3 15 967.19 29.56
 3 -11 19 33.74 3.47
 -7 -25 19 10.26 3.42
 10 30 20 21.24 7.24
 10 14 22 2.6 5.93
 8 2 22 399.57 14.85
 11 17 27 25.75 7.11
 5 -11 29 66.58 5.94
 10 6 30 4.36 6.43
 11 11 33 1.17 7
 10 4 34 26.7 7.78
 12 22 36 3.47 7.7
 -17 33 -19 1.55 1.71
 -8 20 -16 6.48 4.04
 -10 12 -16 -1.04 4.88
 -26 12 -16 3.71 10.04
 -7 31 -15 14.28 3.57
 -11 7 -15 119.56 7.3
 -15 3 -15 9.31 6.91
 -21 3 -15 9.47 8.01
 -25 7 -15 6.13 9.67
 -6 32 -14 9.26 1.92
 -7 9 -13 124.13 6.06
 -15 -1 -13 22.4 6.74
 -21 -1 -13 1.98 7.75
 -17 -5 -11 -1.75 6.71
 -19 -5 -11 0.15 7.03
 -8 0 -10 -0.13 3.6
 -12 -10 -6 22.7 5.09
 1 33 -5 50.99 4.01
 -17 -13 -5 10 6.37
 -18 -14 -4 4.98 6.35
 -17 -15 -3 11.45 6.07
 -19 -15 -3 2.93 6.31
 -18 -16 -2 6.55 6.69
 -17 -17 -1 4.7 6.06
 -19 -17 -1 -2.23 6.1
 3 9 1 0.15 2.38
 4 12 2 46.58 3.7
 2 46 2 0.68 4.45
 -12 -18 2 112.77 6.91
 5 17 3 228.76 8.86
 6 10 8 627.13 20.06
 7 15 9 88.88 6.03
 9 29 15 28.22 6.58
 9 35 17 6.84 6.43
 1 -15 19 164 5.85
 10 18 20 77.72 7.33
 -11 -29 23 7.04 4.3
 11 27 25 19.49 6.96
 11 25 25 11.81 7.69
 11 23 25 12.85 6.94
 11 21 25 18.51 6.82
 8 -2 28 1.11 5.69
 12 24 34 -1.79 7.26
 12 22 34 6.35 7.58
 12 20 36 -2.06 7.9
 -17 17 -19 2.93 7.27
 -19 17 -19 -5.37 8.61
 -21 19 -19 -2.28 9.79
 -12 18 -18 30.03 6.03
 -14 14 -18 0.29 6.43
 -20 12 -18 -1.95 8.69
 -22 14 -18 -1.93 8.86
 -24 18 -18 0.79 10.07
 -13 11 -17 45.81 6.57
 -15 9 -17 10.87 6.9
 -21 9 -17 1.63 8.16
 -23 11 -17 -1.53 9
 -25 15 -17 -7.33 10.14
 -9 11 -15 77.6 5.69
 -23 5 -15 3.21 8.44
 -10 6 -14 23.55 4.86
 -9 5 -13 92.67 5.97
 -22 -2 -12 -1.32 8.1
 -9 -3 -9 54.24 4.81
 -11 -5 -9 9.69 5.32
 -4 4 -8 655.69 19.92
 -9 -11 -3 130.96 6.65
 4 28 0 82.74 5.49
 -7 -15 3 223.14 8.45
 6 34 6 -1.36 4.83
 -4 -14 6 113.18 4.61
 -17 -23 7 5.43 6
 -3 -15 9 53.58 2.71
 7 39 11 0.75 5.63
 8 16 12 414.08 15.09
 8 38 14 6.19 5.88
 2 -10 14 11.5 2.18
 9 19 15 87.55 7.42
 8 8 16 0.11 5.05
 9 13 17 127.13 7.83
 10 32 20 2.98 6.36
 6 -4 20 96.35 6.02
 11 29 25 4.84 6.63
 7 -5 27 55.85 6
 11 13 29 20.51 7
 1 -19 29 13.62 3.58
 11 11 31 4.02 6.88
 12 20 34 2.37 7.55
 11 9 35 20.06 7.56
 12 18 36 -3.04 7.39
 -21 21 -19 8.39 9.4
 -11 15 -17 22.59 5.42
 -8 28 -16 1.57 3.78
 -20 6 -16 -2.54 7.62
 -13 5 -15 11.15 5.99
 -17 3 -15 7.68 6.71
 -19 3 -15 9.11 7.16
 -8 10 -14 316.48 11.59
 -14 2 -14 -2.65 5.88
 -22 2 -14 -0.21 8.06
 -24 4 -14 -2.2 8.72
 -5 17 -13 71.35 4.11
 -19 -1 -13 1.95 7.21
 -14 -2 -12 111.77 7.82
 -23 -3 -11 1.52 7.86
 -16 -6 -10 60.16 7.32
 -20 -6 -10 5.77 7.22
 -21 -7 -9 -0.31 7.26
 -22 -8 -8 -0.99 7.05
 -13 -9 -7 35.35 5.48
 -2 44 -6 2.66 3.06
 -1 43 -5 12.6 3.57
 -1 47 -3 2.46 3.75
 -7 -11 -1 36.39 3.73
 -9 -13 -1 13.74 4.05
 4 20 0 533.62 17.03
 -12 -16 0 174.61 8.58
 5 33 3 27.09 4.93
 4 42 4 -2.24 4.84
 5 43 7 7.69 5.32
 3 -1 7 285.71 9.24
 7 35 9 4.88 5.31
 8 34 12 1.31 5.45
 3 -7 13 187.61 6.73
 9 31 15 6.86 5.98
 -7 -23 15 106.51 5.25
 9 7 21 0.66 5.24
 -13 -29 21 0.27 4.63
 9 5 23 69.51 6.8
 7 -3 23 73.69 6.24
 10 10 24 17.87 6.17
 8 0 24 285.6 11.95
 -4 -24 24 14.53 1.4
 11 19 25 18.22 6.86
 10 8 26 -1.08 6.09
 11 15 27 47.2 7.59
 -9 -29 27 28.13 3.97
 9 1 29 48.06 7.03
 12 26 32 -0.54 7.25
 12 24 32 17.88 7.68
 10 4 32 3.27 6.53
 8 -4 32 92.23 8.23
 -15 21 -19 7.7 6.77
 -17 31 -19 -0.13 4.8
 -19 19 -19 6.49 8.22
 -21 25 -19 0.01 9.25
 -21 23 -19 -4.47 9.22
 -12 30 -18 7.44 5.54
 -17 9 -17 15.5 7.18
 -19 9 -17 3.74 7.75
 -8 22 -16 -2.12 4.07
 -12 40 -16 -1.93 4.98
 -16 6 -16 1.27 6.89
 -24 10 -16 3.4 8.96
 -26 14 -16 -0.76 10.56
 -7 19 -15 101.4 5.56
 -17 -1 -13 10.59 6.7
 -23 1 -13 3.88 8.16
 -25 3 -13 -1.79 9.29
 -24 0 -12 -0.79 8.04
 -13 -3 -11 3 5.22
 -6 4 -10 1259.5 37.74
 -18 -6 -10 -1.13 6.58
 -6 0 -8 -0.8 3.01
 -14 -8 -8 -0.43 5.25
 0 36 -6 0.74 3.1
 -8 -6 -6 133.93 6.37
 -10 -8 -6 14.55 4.57
 2 38 -2 -0.66 3.94
 0 46 -2 3.42 3.91
 -12 -14 -2 193.72 9
 3 35 -1 5.96 4.08
 4 30 0 1.29 4.03
 -7 -13 1 7.08 3.51
 -13 -19 3 14.15 5.01
 -16 -22 6 3.5 5.5
 -11 -21 7 13.36 4.59
 6 40 8 -0.66 5.16
 6 6 10 281.54 10.35
 5 -5 17 378.22 12.86
 10 26 18 1.56 6.29
 10 24 18 29.37 6.8
 10 16 20 -1.68 5.99
 -8 -26 20 0.86 3.42
 10 12 22 98.88 7.96
 -10 -28 22 21.11 4.25
 -7 -27 25 20.92 3.25
 10 6 28 22.61 6.56
 12 22 32 2.89 7.41
 12 20 32 30.02 7.55
 11 9 33 1.53 6.77
 9 -1 33 13.9 6.95
 12 18 34 12.85 7.9
 12 16 36 -2.64 7.58
 -15 27 -19 6.3 6.94
 -15 25 -19 -0.07 6.57
 -15 23 -19 1.1 6.77
 -17 19 -19 7.4 7.29
 -12 20 -18 0.63 5.49
 -14 34 -18 0.82 6.37
 -16 36 -18 -1.19 7.44
 -20 14 -18 0.32 8.72
 -22 16 -18 4.14 9.16
 -23 13 -17 -5.45 9.08
 -8 26 -16 2.02 3.95
 -8 24 -16 2.94 4.02
 -10 36 -16 0.95 4.33
 -18 6 -16 3.09 7.76
 -22 8 -16 0.85 8.32
 -25 9 -15 -3.15 9.42
 -6 18 -14 0.69 3.1
 -12 4 -14 17.52 5.23
 -13 1 -13 128.72 7.95
 -20 -2 -12 6.82 7.4
 -10 -2 -10 34.15 5.02
 -19 -7 -9 2.43 6.67
 2 20 -4 31.09 2.85
 0 42 -4 1.8 3.63
 -1 -1 -1 436.06 12.79
 3 41 1 -0.04 4.49
 4 38 2 37.92 5.2
 -14 -20 4 -1.14 5.01
 -15 -21 5 20.69 5.56
 6 14 6 10.16 3.63
 7 27 7 50.12 5.5
 7 25 7 60.95 5.81
 7 23 7 52.88 5.5
 -12 -22 8 2.65 4.74
 5 3 9 402.67 13.24
 8 24 10 0.88 4.83
 -14 -24 10 38.8 5.65
 9 33 15 13.79 6.34
 10 28 18 8.33 6.16
 -14 -28 18 9.41 5.11
 9 9 19 41.04 5.92
 10 34 20 21.71 6.32
 -9 -27 21 -0.83 3.69
 11 27 23 2.93 7.13
 11 25 23 -2.97 6.34
 11 23 23 -0.12 6.56
 1 -17 23 41.09 3.13
 11 17 25 38.49 7.22
 9 3 25 158.78 8.99
 -8 -28 26 -0.97 3.38
 3 -15 27 101.88 5.72
 4 -14 30 142.18 7.51
 7 -7 31 0.37 5.66
 -17 29 -19 3.29 7.84
 -17 21 -19 -4.17 7.53
 -19 29 -19 -3.25 8.72
 -19 21 -19 0.75 7.98
 -12 28 -18 -0.51 5.92
 -12 22 -18 26.27 6.02
 -14 16 -18 17.58 6.66
 -16 14 -18 10.11 7.79
 -21 11 -17 2.03 8.23
 -12 10 -16 2.23 5.57
 -14 8 -16 0.9 5.97
 -21 5 -15 5.38 7.97
 -20 2 -14 -2.23 7.75
 -26 8 -14 1.81 9.58
 -11 3 -13 205.13 9.43
 -10 2 -12 203.23 9.04
 -12 0 -12 474.57 16.95
 -16 -2 -12 0.36 6.29
 -17 -7 -9 2.86 6.66
 -20 -8 -8 6.74 6.9
 -7 -3 -7 1021.77 31.13
 -21 -9 -7 2.89 7.16
 -5 -3 -5 1030.03 30.89
 -13 -11 -5 65.41 6.06
 2 30 -4 11.88 3.47
 -6 -6 -4 51.62 4.06
 1 9 -3 421.12 12.51
 1 45 -1 0.73 4.1
 -4 -8 0 1173.07 34.71
 -13 -17 1 6.96 4.8
 3 45 3 1.22 4.68
 -10 -18 4 51.38 5.09
 6 36 6 7.62 5.01
 -8 -18 6 29.73 3.95
 -13 -23 9 4.79 5.04
 8 28 10 2.13 5.21
 8 26 10 77.48 6.62
 8 22 10 134.16 7.72
 7 9 11 17.6 4.43
 8 14 12 42.82 5.33
 -8 -22 12 1.66 3.39
 10 30 18 -5.01 6.72
 -5 -23 19 19.45 2.82
 11 29 23 5.63 6.48
 11 21 23 8.32 6.12
 6 -8 26 -1.36 4.5
 11 13 27 61.41 8.15
 11 11 29 18.8 7.08
 12 26 30 19.98 7.22
 12 24 30 -1.29 7.27
 12 22 30 26.64 7.74
 12 18 32 -3.59 6.97
 12 16 34 6.83 7.68
 11 7 35 14 7.12
 12 14 36 2.4 7.63
 -17 27 -19 -1.87 8.08
 -17 23 -19 -0.62 7.63
 -19 27 -19 1.51 8.73
 -19 25 -19 0.65 8.38
 -19 23 -19 0.68 8.11
 -18 14 -18 -0 6.73
 -22 18 -18 -2.67 9.16
 -11 33 -17 5.72 5.03
 -11 17 -17 16.76 5.35
 -13 37 -17 -0.71 5.6
 -13 13 -17 17.96 6.01
 -15 11 -17 31.9 7.02
 -10 14 -16 3.07 4.64
 -24 12 -16 -6.23 9.63
 -23 7 -15 -0.7 8.21
 -16 2 -14 7.23 6.99
 -18 2 -14 -3.47 6.62
 -18 -2 -12 17.84 6.78
 -21 -3 -11 3.25 7.67
 -22 -4 -10 2.46 7.8
 -23 -5 -9 1.98 7.38
 -14 -10 -6 1.77 5.33
 5 35 3 22.97 4.87
 5 15 3 407.53 13.5
 6 26 4 17.17 4.42
 6 24 4 -1.97 3.94
 -17 -21 5 10.44 5.65
 7 29 7 44.9 5.65
 7 21 7 120.47 6.77
 7 13 9 52.7 5.03
 8 36 12 18.42 5.75
 -14 -26 14 -0.39 4.95
 -5 -21 15 127.37 5.09
 9 11 17 162.79 8.55
 10 14 20 105.22 7.34
 -12 -28 20 17.39 4.74
 11 15 25 79.97 7.97
 8 -2 26 1.3 5.52
 -12 -30 26 -1.04 4.32
 12 20 30 2.43 9.62
 10 4 30 69.71 8.17
 8 -4 30 0.06 5.8
 11 9 31 -0.45 6.8
 10 2 34 -1.54 6.54
 -17 25 -19 2.1 7.53
 -20 16 -18 0 9.38
 -22 20 -18 0.37 9.21
 -23 15 -17 -3.77 9.9
 -20 8 -16 3.27 7.82
 -7 29 -15 23.31 3.77
 -7 21 -15 121.31 5.97
 -15 5 -15 49.31 7.44
 -22 4 -14 4.54 7.99
 -24 6 -14 -2.85 8.69
 -21 1 -13 -1.84 7.71
 -25 5 -13 -0.22 9.28
 -4 18 -12 2.51 2.48
 -15 -3 -11 1.15 5.93
 -18 -8 -8 -0.08 6.72
 -11 -7 -7 25.18 5.17
 -15 -9 -7 21.93 6.05
 -21 -11 -5 1.57 7.04
 -10 -10 -4 6.94 4.23
 -13 -13 -3 8.41 5.25
 -3 -5 -1 69.05 3.2
 -13 -15 -1 1.92 4.92
 4 18 0 0.78 3
 -14 -18 2 -0.65 5.26
 6 28 4 0.76 4.5
 6 22 4 41.36 4.57
 -4 -12 4 279.06 9.12
 -16 -20 4 5.45 5.5
 7 37 9 -0.09 5.16
 8 30 10 58.16 6.3
 -16 -24 10 1.58 5.66
 9 27 13 13.63 5.79
 9 25 13 30.5 6.19
 9 23 13 15.74 5.41
 9 35 15 11.17 6.12
 7 3 15 258.43 10.04
 7 1 17 196.72 8.58
 -13 -27 17 20.75 4.94
 10 32 18 2.96 6.51
 10 18 18 0.07 5.55
 8 4 18 11.34 4.77
 8 2 20 49.47 6.02
 6 -6 22 13.44 4.53
 11 19 23 10.37 6.52
 10 8 24 7.64 6.07
 4 -12 24 160.17 7.11
 9 1 27 98.68 7.63
 5 -11 27 286.48 11.15
 9 -1 31 0.37 6.09
 12 16 32 30.67 7.6
 12 14 34 12.01 7.18
 -14 32 -18 0.83 6.58
 -14 18 -18 0.34 6.29
 -16 16 -18 3.29 6.95
 -22 22 -18 5.2 10.06
 -17 11 -17 23.39 7.77
 -21 13 -17 1.01 8.68
 -22 10 -16 -2.47 8.33
 -11 41 -15 0.52 4.44
 -11 9 -15 64.76 6.12
 -17 5 -15 9.38 7.35
 -19 5 -15 7.78 7.47
 -25 11 -15 -1.93 10.24
 -26 10 -14 0.83 9.34
 -23 3 -13 -1.67 7.91
 -22 0 -12 6.49 7.97
 -19 -3 -11 1.6 6.68
 -23 -1 -11 -1.26 7.97
 -24 -2 -10 1.99 7.13
 -19 -9 -7 12.32 6.8
 -20 -10 -6 -0.25 6.78
 -3 1 -5 173.37 5.95
 1 41 -3 4.06 3.81
 -4 -10 2 620.54 18.82
 -10 -16 2 114.85 6.48
 -15 -19 3 8.7 5.26
 -18 -20 4 -0.57 5.91
 -6 -16 6 35.63 3.48
 7 31 7 42.35 5.63
 7 19 7 91.41 6.13
 9 29 13 8.87 5.45
 9 21 13 43.58 5.89
 -13 -25 13 20.08 4.94
 -8 -24 16 1.23 3.46
 7 -1 19 48.78 5.38
 2 -14 20 859.17 25.8
 10 10 22 -0.77 5.47
 7 -5 25 98.96 6.72
 10 6 26 2.56 5.86
 12 28 28 5.15 7.5
 12 26 28 0.16 6.8
 12 24 28 2.75 7.24
 12 22 28 5.01 7.56
 12 18 30 17.88 7.57
 11 7 33 0.25 5.97
 12 12 36 0.22 7.36
 -18 16 -18 5.47 7.61
 -20 18 -18 2.63 8.28
 -22 24 -18 2.56 9.71
 -23 17 -17 7.34 9.84
 -16 8 -16 -3.38 6.95
 -18 8 -16 -1.22 7.09
 -24 14 -16 -1.16 9.26
 -9 37 -15 5.49 3.82
 -9 13 -15 290.04 11.14
 -13 7 -15 81.74 7.32
 -19 1 -13 6.53 7.28
 -6 10 -12 438.07 14.25
 -17 -3 -11 -0.06 6.17
 -14 -4 -10 267.7 11.66
 -12 -6 -8 8.33 4.96
 -9 -5 -7 539.83 17.85
 -16 -10 -6 5.98 6.12
 -3 49 -5 2.92 3.17
 -15 -11 -5 44.47 6.34
 -8 -8 -4 130.25 6.19
 -14 -12 -4 0.91 5.65
 -10 -12 -2 248.15 9.97
 -14 -14 -2 4.51 5.45
 2 44 0 -0.66 4.25
 -14 -16 0 2.3 4.96
 -17 -19 3 6.82 5.91
 6 30 4 15.18 4.79
 5 41 5 8.57 5.01
 5 9 5 134.52 5.86
 -11 -19 5 11.4 4.35
 8 32 10 2.14 5.46
 8 18 10 375.93 13.82
 4 -4 12 1776.94 52.31
 -12 -24 12 55.94 5.52
 -9 -23 13 17.78 3.95
 8 6 16 -0.29 4.57
 5 -7 19 65.78 4.67
 -11 -27 19 8.86 4.27
 4 -10 20 7.16 3.5
 11 25 21 3.56 6.74
 8 0 22 -3 4.92
 11 17 23 20.95 6.59
 11 13 25 16.43 6.33
 11 11 27 22.09 7
 11 9 29 9.26 6.2
 7 -7 29 23.8 5.73
 6 -10 30 -3.07 5.1
 2 -18 30 -0.73 3.72
 10 2 32 70.92 7.85
 -11 31 -17 5.1 5.21
 -11 19 -17 64.75 6.3
 -7 27 -15 38.24 4.03
 -7 23 -15 86.29 5.08
 -23 9 -15 -2.13 8.43
 -6 30 -14 1.88 2.95
 -6 20 -14 58.94 4.08
 -10 8 -14 112.31 6.78
 -14 4 -14 12.63 5.99
 -5 19 -13 41.8 3.44
 -17 1 -13 10.74 6.4
 -6 40 -12 1.37 1.3
 -3 19 -11 0 1.87
 -7 45 -11 1.58 1.19
 -20 -4 -10 -2.74 6.86
 -7 1 -9 79.32 4.77
 -21 -5 -9 -1.88 7.3
 -22 -6 -8 1.95 7.26
 -3 5 -7 1491.38 43.62
 1 35 -5 29.1 3.8
 2 32 -4 0.43 3.31
 -20 -14 -2 9.79 6.61
 3 37 -1 2.21 3.9
 -10 -14 0 62.39 5.16
 -15 -17 1 0.3 5.04
 -19 -17 1 2.21 6.43
 -16 -18 2 15.68 5.44
 -18 -18 2 0.71 5.63
 6 20 4 0.8 3.86
 4 44 4 4.21 4.7
 6 38 6 -0.47 4.99
 6 8 8 12.38 3.65
 -15 -23 9 3.38 5.03
 8 38 12 -0.73 5.38
 8 12 12 564.46 19
 9 31 13 18.82 6.4
 9 19 13 27.26 5.44
 7 5 13 118.46 6.47
 6 0 14 94.01 5.56
 9 37 15 1.11 6.32
 3 -9 15 158.78 5.98
 6 -2 16 5.17 3.64
 -12 -26 16 1.5 4.46
 -9 -25 17 37.07 4.22
 10 34 18 4.05 6.18
 10 16 18 60.88 6.67
 -10 -26 18 -1.84 4.03
 9 7 19 11.23 5.24
 10 12 20 0.86 5.34
 11 23 21 2.38 6.12
 9 5 21 2.56 5.12
 9 3 23 17.13 5.75
 12 20 28 2.19 7.46
 10 4 28 1.24 5.99
 12 16 30 -1.12 7
 12 14 32 0.67 7.04
 12 12 34 1.85 7.22
 -14 30 -18 1.11 5.79
 -14 20 -18 25.53 6.86
 -18 18 -18 1.62 7.63
 -20 20 -18 5.51 9.06
 -13 15 -17 24.37 6.19
 -15 13 -17 29.17 7.14
 -19 13 -17 -2.93 8.33
 -21 15 -17 2.89 8.48
 -23 19 -17 1.09 10.18
 -10 16 -16 1.5 4.51
 -12 12 -16 2.41 5.87
 -14 10 -16 -2.46 5.85
 -22 12 -16 0.79 8.66
 -7 25 -15 28.57 3.94
 -25 13 -15 -0.63 9.87
 -8 12 -14 8.9 4.01
 -20 4 -14 4.3 7.67
 -24 8 -14 -4.16 8.84
 -26 12 -14 7.22 12.06
 -7 11 -13 188.76 7.68
 -9 7 -13 13.24 4.25
 -8 6 -12 1.12 4.12
 -14 0 -12 2 5.71
 -20 0 -12 25.29 7.91
 -4 10 -10 913.27 27.23
 -16 -4 -10 -2.07 6.28
 -18 -4 -10 31.19 6.73
 -8 -2 -8 16.25 3.9
 -11 -9 -5 20.51 4.8
 -17 -11 -5 13.85 6.3
 -16 -12 -4 -0.7 5.82
 -18 -12 -4 -3.25 6.33
 -15 -13 -3 20.92 5.77
 -19 -13 -3 4.04 6.26
 -6 -8 -2 1016.06 30.63
 -15 -15 -1 6.56 5.23
 -19 -15 -1 -2.42 6.03
 2 6 0 1453.95 42.37
 -17 -17 1 -1.8 5.75
 4 40 2 0.42 4.5
 -8 -16 4 27.42 3.92
 6 12 6 147.63 6.72
 -12 -20 6 -0.8 4.56
 7 33 7 20.5 5.3
 7 17 7 243.31 9.76
 -13 -21 7 39.29 5.38
 -14 -22 8 16.35 5.19
 7 39 9 5.1 5.29
 6 2 12 584.19 18.75
 -10 -24 14 23.99 4.36
 -11 -25 15 51.52 5.34
 10 28 16 -0.96 6.02
 10 26 16 0 5.94
 10 24 16 1.93 5.57
 11 21 21 0.37 6.01
 7 -3 21 0.81 4.45
 11 15 23 9.7 6.25
 2 -16 24 2.4 2.97
 -11 -29 25 3.37 4.1
 12 18 28 -3.69 6.87
 9 -1 29 42.63 6.69
 11 7 31 -2.27 6.72
 13 21 37 7.62 7.9
 -16 32 -18 10.95 5.73
 -18 32 -18 0.03 2.12
 -20 22 -18 1.04 9.03
 -13 35 -17 -1.89 5.97
 -15 37 -17 -0.85 6.72
 -17 13 -17 10.18 7.17
 -23 21 -17 -3.14 9.97
 -10 34 -16 0.45 4.45
 -24 16 -16 -7.07 10.03
 -12 6 -14 86.57 6.93
 -5 31 -13 8.43 2.49
 -25 7 -13 -2.06 9.1
 -10 -4 -8 7.05 4.12
 1 15 -5 436.63 13.08
 2 18 -4 194.8 6.71
 -17 -13 -3 6.29 5.7
 2 40 -2 16.13 4.18
 -16 -14 -2 27.39 5.92
 -18 -14 -2 -2.39 6.03
 3 13 -1 230.29 7.81
 -17 -15 -1 4.95 5.63
 -16 -16 0 23.1 5.99
 -18 -16 0 2.28 6.17
 6 32 4 1.1 4.48
 4 6 4 6.18 2.81
 3 1 5 171.04 6.02
 5 5 7 291.93 10.07
 -9 -19 7 14.63 3.76
 8 34 10 38.29 6.05
 -4 -18 12 3.44 2.38
 -6 -20 12 -0.82 2.83
 9 33 13 3.36 5.67
 8 8 14 30.88 5.18
 10 22 16 -1.91 5.9
 9 9 17 62.76 6.08
 11 31 21 -0.74 6.21
 11 19 21 -0.45 6.05
 -13 -29 23 2.55 4.44
 12 28 26 -2.43 6.41
 12 26 26 2.8 6.96
 12 24 26 2.28 8.58
 12 22 26 -2.74 7.05
 8 -4 28 42.33 6.24
 4 -14 28 1.28 4.19
 13 23 35 7.88 7.65
 -18 20 -18 -0.78 7.58
 -20 28 -18 -4.96 8.94
 -20 26 -18 2.73 9.19
 -20 24 -18 -6.94 9.62
 -11 29 -17 14.52 5.67
 -11 21 -17 8.04 5.3
 -12 38 -16 -1.39 5.21
 -14 40 -16 0.83 6.14
 -15 7 -15 18.66 6.77
 -19 7 -15 17.19 7.62
 -25 15 -15 5.27 9.89
 -8 38 -14 1.64 3.29
 -10 42 -14 -1.07 3.91
 -16 4 -14 0.4 6.15
 -18 4 -14 2.77 6.89
 -13 3 -13 4.37 5.13
 -21 3 -13 2.04 7.95
 -13 -1 -11 16.31 5.18
 -21 -1 -11 2.78 7.69
 -22 -2 -10 3.73 7.66
 -5 5 -9 27.89 3.02
 -15 -5 -9 14.09 5.88
 -19 -5 -9 1.75 6.45
 -23 -3 -9 -0.7 7.62
 -22 -8 -6 -4.51 6.95
 -8 -10 -2 261.26 9.69
 5 27 1 -0.06 3.76
 5 25 1 11.84 3.65
 4 10 2 633.2 19.42
 -11 -17 3 61.52 5.33
 6 18 4 42.3 4.46
 -6 -14 4 153.02 6.21
 4 0 8 241.67 8.35
 7 11 9 46.12 4.66
 8 16 10 -0.89 4.5
 9 17 13 87.29 6.43
 10 30 16 3.69 5.82
 10 14 18 -1.97 5.47
 6 -4 18 249.05 9.7
 8 -2 24 35.52 5.62
 9 1 25 101.22 7.55
 11 9 27 27.96 6.95
 12 16 28 19.57 7.01
 12 14 30 39.95 7.62
 10 2 30 0.57 6.11
 5 -13 31 1.62 4.53
 12 12 32 35.07 7.32
 11 5 33 2.39 6.61
 13 21 35 4.29 7.32
 13 19 37 1.66 7.76
 -14 26 -18 -1.21 6.12
 -14 24 -18 2.07 6.26
 -16 30 -18 0.49 7.2
 -16 20 -18 -1.33 7.15
 -18 30 -18 -0.15 7.84
 -11 23 -17 70.27 5.54
 -21 17 -17 2.88 8.86
 -16 10 -16 -3.88 6.5
 -18 10 -16 3.83 7.51
 -24 18 -16 1.95 9.88
 -17 7 -15 14.6 7.11
 -23 11 -15 1.94 9.06
 -6 22 -14 1.45 3.03
 -26 14 -14 -3.74 9.88
 -11 5 -13 15.08 4.69
 -27 13 -13 -2.04 10.85
 -16 0 -12 33.55 6.9
 -18 0 -12 0.18 7.15
 -22 2 -12 10.31 8.12
 -24 4 -12 -1.54 8.56
 -23 1 -11 -1.36 7.86
 -25 3 -11 -3.01 9.36
 -8 2 -10 350.95 12.28
 -24 0 -10 2.83 7.62
 -11 -3 -9 42.45 5.52
 -17 -5 -9 4.81 6.43
 -20 -6 -8 3.47 6.84
 -5 1 -7 942.26 28.33
 -21 -7 -7 3.33 7.02
 -12 -8 -6 -0.26 4.58
 -5 53 -5 1.47 2.6
 3 25 -3 58.81 4.09
 -11 -11 -3 2.98 4.37
 4 16 0 3675.53 106.95
 -8 -12 0 282.17 10.18
 5 23 1 -1.14 3.57
 3 43 1 2.7 4.48
 -8 -14 2 82.33 5.14
 5 13 3 760.06 23.42
 7 35 7 21.35 5.27
 -16 -22 8 0.09 5.55
 1 -13 15 617.9 18.33
 10 32 16 -0.83 6.17
 10 8 22 182.53 9.55
 10 6 24 58.13 6.76
 6 -8 24 10.06 4.32
 11 11 25 44.29 7.18
 12 20 26 -2.1 6.69
 11 7 29 14.48 6.78
 -9 -29 29 6.46 3.47
 8 -6 32 1.88 6.3
 13 23 33 1.74 7.2
 12 10 34 20.34 7.32
 13 19 35 3.45 7.51
 -16 22 -18 11.42 7.1
 -18 28 -18 7.28 7.95
 -18 22 -18 4.04 7.48
 -13 17 -17 18.13 6.18
 -15 15 -17 8.33 6.37
 -19 15 -17 10.99 7.9
 -22 14 -16 -1.32 9.15
 -24 20 -16 -2.2 10.47
 -9 15 -15 139.66 7.15
 -11 11 -15 98.79 7
 -24 10 -14 1.59 8.71
 -7 39 -13 5 2.72
 -12 2 -12 59.89 6.02
 -9 -1 -9 58.23 4.94
 -1 39 -7 13.93 2.95
 -13 -7 -7 33.14 5.52
 -7 -5 -5 712.23 22.19
 -9 -7 -5 390.13 13.5
 3 27 -3 45.55 4.12
 3 23 -3 144.1 5.99
 -11 -13 -1 5.57 4.52
 -6 -10 0 749.42 22.95
 5 29 1 5.63 4.12
 -11 -15 1 10.9 4.57
 -12 -18 4 9.65 4.54
 9 35 13 4.32 5.96
 10 10 20 273.06 11.74
 -6 -24 20 0.95 2.84
 11 17 21 2.59 5.95
 3 -13 21 2.19 3.15
 11 13 23 27.54 6.42
 -10 -28 24 2.5 3.82
 12 18 26 -0.42 6.63
 10 4 26 5.7 5.81
 7 -7 27 69.36 6.09
 13 21 33 2.13 7.37
 -16 28 -18 1.06 7.04
 -16 26 -18 1.73 7.18
 -16 24 -18 1.02 7.2
 -18 26 -18 -0.21 8.15
 -18 24 -18 0.56 8.19
 -21 19 -17 1.8 9.27
 -10 18 -16 1.15 4.64
 -20 12 -16 -3.54 8.35
 -13 9 -15 69.81 7.03
 -25 17 -15 -5.07 10.48
 -6 28 -14 17.93 3.28
 -12 44 -14 0.82 4.87
 -20 6 -14 6.67 7.64
 -9 43 -13 1.63 3.36
 -19 3 -13 2.07 6.85
 -25 9 -13 -1.81 9.26
 -10 4 -12 59.41 5.51
 -26 8 -12 -1.57 9.44
 -11 1 -11 11.48 4.7
 -19 -1 -11 -0.22 6.78
 -16 -6 -8 1.35 5.62
 0 38 -6 -0.04 3.02
 -21 -9 -5 -1.62 7.02
 5 21 1 53.21 4.43
 -6 -12 2 763.41 23.33
 6 34 4 8.48 4.68
 5 43 5 10.32 4.99
 7 15 7 65.44 5.25
 -3 -13 7 199.04 6.52
 -15 -21 7 16.35 5.29
 -17 -21 7 7.45 5.53
 -10 -20 8 8.09 3.83
 8 36 10 1.25 5.56
 9 11 15 69.51 6.11
 -14 -26 16 -0.97 4.78
 11 29 19 3.87 6.79
 11 27 19 5.93 6.15
 12 26 24 -0.52 6.46
 12 24 24 10.1 6.98
 5 -11 25 142.23 6.99
 0 -20 26 -0.96 2.6
 9 -1 27 80.9 7.47
 12 14 28 -3.52 6.74
 6 -10 28 85.15 6.28
 12 12 30 -1.33 6.32
 13 19 33 -0.18 6.83
 13 17 35 8.37 7.29
 -13 33 -17 2.13 5.64
 -15 35 -17 -1.34 6.71
 -19 17 -17 6.86 7.93
 -12 14 -16 1.65 5.22
 -14 12 -16 2.37 6.68
 -22 16 -16 -2.31 8.77
 -23 13 -15 5.03 8.79
 -6 24 -14 31.39 3.49
 -22 8 -14 1.97 8.12
 -26 16 -14 4.3 10.67
 -5 21 -13 37.47 3.14
 -15 3 -13 27.41 6.7
 -17 3 -13 3.78 6.64
 -4 20 -12 155.38 5.65
 -8 44 -12 2.34 2.74
 -15 -1 -11 -0.94 5.91
 -17 -1 -11 -0.52 6.4
 -20 -2 -10 19.68 7.47
 -2 40 -8 0.85 2.39
 -22 -4 -8 1.5 7.15
 -19 -7 -7 11.22 6.38
 -23 -5 -7 -0.21 7.37
 -6 -2 -6 2.47 2.92
 -20 -8 -6 2.33 6.46
 2 34 -4 18.31 3.68
 -4 -2 -4 51.5 3.4
 -12 -10 -4 0.65 4.39
 -5 -5 -3 1452.84 42.94
 -13 -19 5 68.57 5.95
 -14 -20 6 2.6 4.84
 8 28 8 56.91 5.96
 8 26 8 -0.69 5.04
 8 24 8 62.17 6.16
 7 41 9 3.51 5.21
 9 27 11 5.24 5.4
 9 25 11 0.19 5.01
 9 15 13 181.04 8.78
 0 -14 14 612.53 17.87
 10 34 16 0.13 5.85
 8 2 18 130.51 7.4
 11 21 19 15.43 5.86
 -12 -28 22 0.33 4.33
 7 -5 23 70.4 5.68
 12 30 24 0.01 6.47
 12 28 24 4.62 6.98
 12 22 24 4.08 6.37
 3 -15 25 212.43 8.11
 10 2 28 29.72 6.83
 13 25 31 2.97 7.04
 13 23 31 -5.64 7.08
 11 5 31 0.45 7.1
 9 -3 31 3.44 6.22
 12 10 32 5.03 6.9
 10 0 32 -0.61 6.63
 -13 19 -17 11.4 6.23
 -21 21 -17 3.34 8.78
 -10 32 -16 -0.26 4.67
 -18 12 -16 -1.84 7.39
 -19 9 -15 12.39 7.61
 -6 26 -14 0.48 3.07
 -14 6 -14 2.62 5.86
 -21 5 -13 5.75 7.76
 -23 7 -13 3.39 8.19
 -20 2 -12 3.5 7.36
 -25 5 -11 -0.67 8.96
 -21 -3 -9 4.68 7.4
 -13 -9 -5 122.39 7.31
 -21 -11 -3 2.59 6.51
 3 39 -1 3.28 4.07
 4 36 0 68.33 5.28
 5 31 1 4.39 4.04
 -3 -7 1 46.58 2.64
 -12 -16 2 -1.6 4.78
 5 39 3 13.94 4.8
 6 16 4 0.51 3.47
 -9 -17 5 200.85 8.17
 -18 -20 6 -0.16 6
 8 22 8 7.95 4.61
 -11 -21 9 30.21 4.6
 8 14 10 895.06 28.23
 -12 -22 10 64.96 5.6
 9 29 11 0.34 5.54
 9 23 11 6.07 5.02
 -16 -24 12 13.89 5.48
 5 -3 13 488.28 15.67
 8 4 16 20.93 4.57
 4 -8 16 2.9 2.81
 2 -12 16 4.12 2.22
 10 12 18 102.01 7.15
 11 31 19 3.68 6.59
 9 5 19 85.2 6.46
 -13 -27 19 4.75 4.68
 6 -6 20 334.67 12
 11 15 21 -0.63 5.61
 9 3 21 4.2 5.31
 12 20 24 15.3 6.61
 11 9 25 33.98 7.22
 12 16 26 3.42 6.44
 8 -4 26 0.69 5.45
 1 -19 27 42.27 3.72
 13 21 31 1.83 7.18
 7 -9 31 -3 5.45
 13 17 33 1.09 7.35
 13 15 35 4.49 7.37
 -15 17 -17 18.33 6.67
 -21 27 -17 -1.27 9.1
 -21 25 -17 4.09 9.24
 -21 23 -17 -0.34 9.25
 -16 12 -16 3.83 6.9
 -20 14 -16 2.49 8.39
 -9 35 -15 2.71 4.14
 -21 11 -15 3.44 8
 -8 14 -14 102.58 5.91
 -10 10 -14 10.05 4.69
 -16 6 -14 7.1 7.03
 -18 6 -14 -4.75 6.83
 -24 12 -14 1.37 9.78
 -25 11 -13 -1.95 9.03
 -22 4 -12 0.16 8.42
 -24 6 -12 0.34 9.05
 -26 10 -12 1.77 9.61
 -21 1 -11 -1.79 7.45
 -6 6 -10 293.61 10.09
 -14 -2 -10 -0.76 4.71
 -23 -1 -9 0.47 7.52
 -17 -7 -7 13.92 6.5
 -10 -6 -6 3.46 4.1
 -14 -8 -6 17.26 5.45
 -20 -10 -4 1.67 6.61
 3 21 -3 104.79 4.8
 0 48 -2 0.64 3.65
 -12 -12 -2 33.56 4.92
 1 47 -1 1.9 4.01
 -12 -14 0 0.48 4.82
 4 42 2 15.88 4.65
 7 27 5 62.94 5.71
 7 25 5 64.38 5.32
 -16 -20 6 0.55 5.07
 7 37 7 7.68 5.21
 8 30 8 3.07 4.82
 9 21 11 0.49 4.79
 5 -1 11 24.53 3.25
 9 37 13 4.57 5.76
 10 26 14 -2.34 5.41
 10 24 14 16.38 5.89
 11 19 19 5.45 5.7
 8 0 20 218.94 9.71
 11 11 23 3.49 5.42
 -9 -27 23 3.3 3.63
 11 7 27 40.46 6.9
 8 -6 30 122.83 8.39
 13 19 31 -0.67 7.23
 12 8 34 -0.67 7.49
 -13 31 -17 7.55 5.78
 -19 19 -17 4.27 8.21
 -10 20 -16 10.93 4.02
 -12 36 -16 1.23 5.28
 -22 18 -16 3.34 8.54
 -11 39 -15 1.02 4.7
 -15 9 -15 11.78 6.54
 -17 9 -15 4.77 6.74
 -23 15 -15 -3.45 8.95
 -12 8 -14 7.73 5.16
 -14 2 -12 118.34 7.89
 -23 3 -11 -1.72 7.61
 -18 -2 -10 -1.13 6.49
 -22 0 -10 18.57 7.92
 -24 2 -10 -2.74 8.14
 -18 -8 -6 -0.25 6.33
 1 37 -5 38.1 3.72
 -19 -9 -5 4.83 6.57
 0 44 -4 1.45 3.48
 -2 2 -4 553.54 16.4
 3 31 -3 52.17 4.31
 -9 -9 -3 65.08 5.07
 2 10 -2 43.71 2.57
 5 19 1 2.44 3.28
 -13 -17 3 35.8 5.34
 6 36 4 1.09 4.63
 -14 -18 4 19.8 5.14
 7 29 5 50.14 5.34
 7 23 5 132.16 6.7
 -17 -19 5 8.76 5.4
 -7 -17 7 251.9 9.02
 8 20 8 156.51 7.75
 8 38 10 18.52 5.62
 -2 -14 10 0.57 1.29
 9 31 11 4.52 5.27
 -7 -21 13 43.13 3.64
 10 28 14 10.57 5.66
 10 22 14 1.6 5.21
 7 1 15 128.07 6.45
 -13 -25 15 18.02 4.82
 9 7 17 311.87 12.31
 7 -1 17 196.28 8.47
 11 33 19 0.99 6.14
 -7 -25 21 7.5 3.14
 10 6 22 21.49 5.71
 -8 -26 22 38.01 3.9
 9 1 23 74.8 6.46
 12 18 24 3.43 6.08
 -5 -25 25 34.48 2.62
 12 12 28 28.83 6.87
 -8 -28 28 18.9 3.51
 13 25 29 7.72 6.91
 13 23 29 9.09 6.94
 5 -13 29 56.91 5.53
 12 10 30 55.75 7.52
 11 3 33 7.73 7.16
 -13 21 -17 27.69 6.43
 -17 33 -17 2.37 3.28
 -19 31 -17 2.2 8.83
 -14 38 -16 0.02 6.23
 -9 17 -15 92.02 5.94
 -13 41 -15 -1.51 5.66
 -20 8 -14 4.06 7.42
 -22 10 -14 -6.88 8.27
 -5 29 -13 17.65 2.69
 -7 13 -13 224.71 8.65
 -9 9 -13 176.25 8.13
 -13 5 -13 78.12 6.96
 -6 12 -12 14.37 2.58
 -18 2 -12 24.31 6.98
 -16 -2 -10 40.27 6.83
 -3 11 -9 102.8 4
 -19 -3 -9 7.51 6.8
 -12 -4 -8 287.5 11.6
 -11 -5 -7 195.28 8.85
 -2 6 -6 51.9 2.39
 -8 -4 -6 10.88 3.55
 -22 -6 -6 3.6 7.11
 1 43 -3 5.56 3.77
 -13 -11 -3 136.53 7.45
 2 46 0 12.93 4.28
 -20 -14 0 -0.97 5.96
 5 33 1 3.44 4.2
 -9 -15 3 114.96 5.94
 -19 -17 3 4.2 5.83
 -18 -18 4 1.13 5.54
 6 10 6 2.17 3.54
 4 2 6 102.54 4.66
 8 32 8 25.86 5.41
 7 9 9 67.34 5.01
 9 19 11 5.78 4.87
 -15 -23 11 0.33 5.06
 10 30 14 -1.33 5.37
 8 6 14 81.43 5.9
 5 -5 15 323.9 11.13
 11 17 19 13.08 6.04
 10 8 20 6.7 5.23
 11 13 21 1.33 5.82
 -11 -27 21 1.81 4.07
 12 26 22 16.97 6.53
 12 24 22 0.34 6.79
 8 -2 22 395.77 14.54
 10 4 24 19.43 5.69
 12 14 26 -0.72 6.47
 2 -18 28 26.81 4.26
 13 21 29 5.18 7.06
 11 5 29 9.74 7.04
 9 -3 29 19.2 6.19
 10 0 30 95.3 8.44
 13 17 31 6.88 7.3
 12 8 32 51.95 8.26
 13 15 33 7.15 7.39
 13 13 35 8.17 7.55
 -13 29 -17 12.84 5.98
 -15 19 -17 14.59 6.67
 -17 19 -17 0.15 7.11
 -19 21 -17 1.33 7.78
 -10 22 -16 2.06 4.77
 -12 16 -16 1.23 5.08
 -14 14 -16 1.98 6.25
 -20 16 -16 5.53 7.73
 -22 20 -16 -1.6 8.92
 -11 13 -15 29.43 5.2
 -13 11 -15 5.99 5.78
 -21 13 -15 7.03 8.15
 -23 17 -15 -4.56 8.94
 -24 14 -14 -9.86 9.91
 -5 23 -13 44.92 3.22
 -11 45 -13 -2.64 4.38
 -19 5 -13 7.43 7.06
 -23 9 -13 3.14 9.04
 -25 13 -13 -8.63 10.22
 -8 8 -12 530.6 17.4
 -16 2 -12 -2.53 6.24
 -1 29 -9 10.93 1.71
 -6 2 -8 954 28.87
 -20 -4 -8 9.38 6.59
 -21 -5 -7 6.59 7.02
 -1 45 -5 4.58 3.19
 -15 -9 -5 91.62 7.5
 -14 -10 -4 11.33 5.15
 -7 -7 -3 601.86 18.97
 -9 -11 -1 4.89 3.82
 -13 -13 -1 24.45 4.86
 -19 -13 -1 0 6.72
 -2 -4 0 -0.19 1.11
 3 7 1 51.26 3
 -13 -15 1 0.15 4.71
 2 2 2 316.51 9.61
 -16 -18 4 -2.61 5.12
 7 31 5 59.55 5.66
 7 21 5 158.65 7.37
 6 42 6 -0.38 4.8
 -10 -18 6 1.01 3.63
 6 6 8 302.07 10.62
 9 33 11 -0.49 5.39
 -9 -21 11 -0.35 3.57
 7 3 13 104.84 5.93
 10 32 14 6.17 5.66
 10 20 14 21.31 5.43
 -12 -24 14 -0.76 4.33
 10 14 16 4.29 4.88
 3 -11 17 59.04 3.58
 -12 -26 18 23.64 4.67
 12 28 22 -2.74 6.73
 12 22 22 37.26 7.06
 4 -12 22 40.43 3.93
 -1 -21 25 66.45 2.86
 -11 -29 27 6.77 4.07
 -13 25 -17 6.83 5.85
 -19 29 -17 0.04 8.53
 -19 27 -17 -0.7 8.7
 -19 25 -17 -1.19 8.04
 -19 23 -17 -3.71 8.13
 -16 14 -16 -1.9 6.91
 -22 22 -16 0.04 9.88
 -19 11 -15 0.6 7.84
 -21 7 -13 3.4 8.52
 -24 8 -12 5.88 8.34
 -26 12 -12 3.01 9.21
 -13 1 -11 17.57 5.14
 -19 1 -11 -1.15 6.51
 -25 7 -11 2.13 8.63
 -15 -3 -9 14.61 5.97
 -17 -3 -9 8.14 6.37
 -4 50 -6 -0.4 2.4
 -16 -10 -4 2.54 5.42
 2 42 -2 0.99 3.8
 -18 -12 -2 13.17 6.85
 -9 -13 1 12.55 3.99
 -14 -16 2 106.93 6.99
 -18 -16 2 12.18 5.81
 -3 -9 3 428.05 13.03
 -15 -17 3 22.81 5.28
 -17 -17 3 3.56 5.31
 5 7 5 962.2 29.01
 -3 -11 5 2711.71 78.6
 7 39 7 10.24 5.16
 7 13 7 265.28 10.02
 -5 -15 7 399.26 12.63
 8 18 8 4.63 4.35
 -14 -22 10 0.19 4.65
 -10 -22 12 102.54 5.89
 -11 -23 13 28.42 4.51
 9 9 15 422.08 15.23
 -15 -25 15 11.98 5.13
 11 29 17 14.27 6.54
 11 27 17 20.33 6.44
 11 25 17 27.81 6.35
 11 23 17 48.57 6.45
 10 10 18 0.71 5.18
 7 -3 19 7.36 4.04
 12 16 24 33.19 6.82
 9 -1 25 94.94 7.31
 7 -7 25 124.03 7.06
 10 2 26 2.46 5.57
 4 -14 26 1.79 3.65
 13 27 27 7.83 6.79
 13 25 27 5.53 6.88
 -7 -27 27 6.41 2.91
 13 19 29 1.39 7.29
 11 3 31 1.88 6.32
 -15 31 -17 -1.8 4.54
 -17 31 -17 -0.57 6.86
 -17 21 -17 2.21 7.21
 -10 28 -16 0.78 4.5
 -22 24 -16 -2.96 9.47
 -23 19 -15 0.51 9.34
 -18 8 -14 3.56 7.11
 -24 16 -14 -0.12 9.65
 -11 7 -13 73.15 5.96
 -15 5 -13 6.44 5.87
 -17 5 -13 7.59 6.3
 -20 4 -12 0.37 7.13
 -20 0 -10 7.34 7.32
 -7 -1 -7 356.35 12.08
 -9 -3 -7 214.74 8.66
 -23 -3 -7 2.63 7.34
 -10 -8 -4 16.14 4.09
 -22 -8 -4 2 6.9
 -15 -11 -3 30.79 5.64
 -17 -11 -3 7.77 5.96
 -14 -12 -2 85.9 6.94
 4 38 0 1.21 4.03
 4 14 0 -0.75 2.54
 -14 -14 0 173.17 8.61
 -18 -14 0 19.6 6.05
 3 45 1 1.46 4.3
 -17 -15 1 -0.08 5.98
 -16 -16 2 2.1 5.19
 5 11 3 254.64 8.95
 8 34 8 -1.32 4.93
 8 12 10 2.29 4.17
 9 17 11 11.04 4.93
 10 18 14 -5.02 5.55
 -7 -23 17 59.32 4.08
 -10 -26 20 40.46 4.57
 12 20 22 -0.92 6.16
 11 9 23 17.89 6.11
 11 7 25 24.5 6.57
 12 12 26 0.31 5.92
 6 -10 26 -1.4 4.14
 -6 -26 26 0.17 2.51
 13 23 27 -0 6.99
 12 10 28 0.51 6.4
 8 -6 28 -4.23 5.19
 7 -9 29 30.47 5.58
 13 15 31 -2.26 7
 13 13 33 5.59 7.11
 12 6 34 9.18 6.64
 -17 29 -17 -3.21 8.18
 -17 23 -17 5.18 7.23
 -10 26 -16 -0.19 4.5
 -20 18 -16 0.39 7.93
 -15 11 -15 28.29 6.94
 -17 11 -15 16.47 6.93
 -14 8 -14 31.16 6.36
 -22 12 -14 4.9 8.18
 -25 15 -13 -5.52 10
 -12 4 -12 120.25 7.42
 -22 6 -12 5.74 8.18
 -3 21 -11 4.26 1.87
 -15 1 -11 1.41 5.86
 -17 1 -11 -0.07 6.35
 -21 3 -11 0.57 7.61
 -23 5 -11 2.08 7.97
 -12 0 -10 -1.94 4.62
 -21 -1 -9 1.61 7.21
 -4 6 -8 35.38 2.69
 -18 -4 -8 -1.76 6.26
 -22 -2 -8 9.71 7.71
 -24 0 -8 0.3 7.8
 -21 -7 -5 8.87 6.88
 2 36 -4 1.52 3.39
 2 16 -4 0.04 1.9
 3 33 -3 59.54 4.55
 3 19 -3 353.69 11.38
 -16 -12 -2 1 5.31
 -5 -7 -1 15.59 2.65
 -15 -13 -1 3.48 5.05
 -17 -13 -1 1.74 5.67
 -16 -14 0 2.95 5.35
 -15 -15 1 1.72 5.45
 5 41 3 5.56 4.58
 6 14 4 134.7 6.2
 7 33 5 45.15 5.39
 7 19 5 272.52 10.5
 -7 -15 5 354.67 11.84
 -11 -19 7 90.13 5.92
 -12 -20 8 52.86 5.48
 -13 -21 9 10.45 4.64
 -16 -22 10 14.85 5.36
 9 35 11 -2.92 5.66
 -8 -22 14 49.05 4.06
 11 31 17 4.61 6.07
 -11 -25 17 33.42 4.7
 11 15 19 4.89 5.92
 6 -8 22 218.03 8.94
 13 21 27 10.65 7.03
 11 5 27 36.85 7.05
 13 17 29 10.26 7.21
 12 8 30 4.09 6.33
 13 11 35 5.35 6.54
 14 20 36 -1.26 7.91
 -15 29 -17 6.14 6.63
 -15 27 -17 1.43 6.53
 -15 25 -17 7.95 6.6
 -15 23 -17 12.58 6.71
 -17 27 -17 -4.29 8.39
 -17 25 -17 1.15 7.34
 -12 34 -16 -3.87 5.31
 -12 18 -16 -1.2 5.21
 -14 36 -16 3.55 6.32
 -14 16 -16 1.97 6.32
 -18 16 -16 -6.55 7.49
 -9 33 -15 10.81 4.36
 -21 15 -15 -3.06 8.43
 -23 21 -15 -0.56 10.69
 -8 36 -14 0.75 3.49
 -8 16 -14 3.08 3.52
 -10 12 -14 34.96 4.97
 -16 8 -14 -1.83 7.04
 -20 10 -14 3.05 7.51
 -24 18 -14 -2.35 9.57
 -23 11 -13 -3.11 8.87
 -4 30 -12 0.2 1.87
 -4 22 -12 4.05 2.26
 -10 6 -12 293.2 11.37
 -26 14 -12 -2.75 10.07
 -22 2 -10 -4.16 7.55
 -7 3 -9 97.45 5.19
 -23 1 -9 4.43 7.7
 -10 -2 -8 480.45 16.27
 -16 -4 -8 34.75 6.63
 -19 -5 -7 10.45 6.64
 -20 -6 -6 0.39 6.52
 -11 -7 -5 395.52 14.15
 -7 -9 -1 80.87 4.54
 5 17 1 40 3.66
 6 28 2 110.01 6.25
 6 26 2 0.38 3.85
 6 24 2 128.01 6.34
 -10 -16 4 1.6 3.66
 -4 -20 16 10.2 2.12
 11 33 17 5.04 5.97
 5 -7 17 119.51 5.67
 -9 -25 19 8.47 3.86
 11 11 21 3.65 5.71
 12 18 22 80.11 7.67
 12 14 24 8.9 6
 8 -4 24 69.13 5.95
 13 19 27 31.28 7.51
 10 0 28 3.69 6.17
 3 -17 29 30.41 4.27
 10 -2 32 68.34 7.75
 14 22 34 -0.52 7.48
 -16 16 -16 -0.34 6.89
 -20 20 -16 -0.32 7.9
 -23 23 -15 1.15 10.52
 -10 40 -14 -0.23 4.18
 -12 10 -14 59.8 5.91
 -10 46 -12 -0.35 3.8
 -24 10 -12 -0.45 8.36
 -11 3 -11 1.04 4.49
 -25 9 -11 -4.97 8.71
 -8 0 -8 86.58 5.13
 -4 2 -6 100.31 4.38
 -12 -6 -6 27.13 5.11
 -23 -5 -5 0 6.67
 -21 -9 -3 -0.01 6.8
 4 26 -2 92.59 5.02
 -10 -10 -2 40.07 4.43
 3 41 -1 2.34 4.03
 8 36 8 22.41 5.38
 -8 -18 8 6.17 3.43
 -15 -21 9 3.33 5
 -17 -21 9 0.04 5.59
 -6 -18 10 11.22 3.08
 10 36 14 9.57 5.73
 6 -2 14 31.69 3.88
 -14 -24 14 7.95 4.72
 -9 -23 15 96.97 5.39
 10 12 16 0.8 4.61
 -10 -24 16 -0.33 3.89
 -8 -24 18 1.77 3.31
 -14 -26 18 1.08 4.75
 9 3 19 77.31 6.3
 12 24 20 40.81 7.33
 7 -5 21 -1.9 4.41
 -12 -28 24 5.69 4.27
 9 -3 27 128.47 8.1
 13 15 29 14.7 7.02
 13 13 31 -2.14 6.94
 12 6 32 2.42 6.07
 13 11 33 6.92 7.19
 14 18 36 2.18 7.27
 -16 36 -16 -0.32 1.79
 -18 18 -16 2.37 7.27
 -20 22 -16 4.47 8.15
 -11 15 -15 133.52 7.61
 -13 13 -15 47.55 6.6
 -21 17 -15 -0.28 8.17
 -22 14 -14 -0.59 8.63
 -24 20 -14 -4.76 10.9
 -19 7 -13 3.57 7.22
 -25 17 -13 0.34 10.36
 -18 4 -12 1.61 7.13
 -26 16 -12 3.03 9.6
 -9 5 -11 16.32 4.96
 -27 15 -11 -2.03 9.54
 -18 0 -10 21.87 6.84
 -17 -5 -7 27.6 6.45
 -2 50 -4 1.1 3.07
 -6 -4 -4 94.92 4.69
 -8 -6 -4 16.97 3.54
 4 28 -2 0.24 3.42
 4 24 -2 3.48 3.15
 6 30 2 0.65 4.21
 6 22 2 1.49 3.66
 4 44 2 -0.66 4.44
 3 3 3 64.3 3.21
 -7 -13 3 98.08 5.03
 8 16 8 368.65 13.32
 9 37 11 -3.66 5.4
 6 0 12 0.28 3.43
 9 5 17 358.45 13.39
 4 -10 18 100.07 4.97
 12 30 20 -1.16 6.04
 12 22 20 4.13 6.01
 10 6 20 101.4 7.09
 -4 -22 20 0.81 1.96
 9 1 21 0.75 4.65
 12 16 22 4.44 5.9
 10 4 22 122.28 7.58
 5 -11 23 19.34 3.95
 13 27 25 3.92 6.59
 13 25 25 8.84 6.82
 13 23 25 6.41 7.6
 -10 -28 26 -0.28 3.78
 11 3 29 21.89 8.78
 9 -5 31 -0.73 6.04
 14 20 34 7.77 7.54
 -12 20 -16 -1.19 5.37
 -20 28 -16 -1.14 9.17
 -20 24 -16 0.92 8.75
 -11 37 -15 7.78 4.96
 -13 39 -15 2.83 5.7
 -12 42 -14 1.94 5.13
 -13 7 -13 19.5 5.55
 -14 4 -12 2.03 5.67
 -16 4 -12 26.45 6.13
 -14 0 -10 70.09 6.48
 -16 0 -10 -3.43 6.09
 -9 1 -9 56.97 4.77
 -19 -1 -9 -1.6 6.64
 -25 5 -9 3.7 8.54
 -18 -6 -6 -1.27 6.09
 -22 -4 -6 -2.24 7.43
 -19 -7 -5 14.41 6.56
 -20 -8 -4 1.26 6.6
 3 11 -1 2.23 2.03
 -10 -12 0 0.15 3.58
 -7 -11 1 34.68 3.51
 -10 -14 2 12.39 4.03
 7 35 5 16.34 4.96
 7 17 5 114.36 6.08
 -5 -13 5 769.39 23.18
 -11 -17 5 241.71 9.61
 -14 -20 8 -1.68 4.74
 9 29 9 1.65 4.98
 9 27 9 7.11 4.99
 9 25 9 1.66 4.81
 9 15 11 3.89 4.24
 10 28 12 -0.97 5.92
 10 26 12 41.67 6
 10 24 12 -1.88 5.4
 8 2 16 -1.91 3.97
 6 -4 16 3.75 3.41
 11 17 17 23.18 5.76
 8 0 18 0.3 4.46
 11 13 19 5.21 5.84
 -13 -27 21 -0.61 4.43
 10 2 24 84.22 7.32
 13 21 25 15.6 7.08
 12 10 26 0.32 5.93
 13 17 27 18.84 6.98
 12 8 28 14.4 6.63
 14 22 32 13.05 7.03
 14 18 34 4.85 7.38
 -12 32 -16 0.3 5.34
 -14 18 -16 -1.26 6.83
 -20 26 -16 1.79 8.37
 -9 21 -15 33.98 4.71
 -15 13 -15 29.54 6.5
 -17 13 -15 31.58 7.29
 -19 15 -15 0.98 7.47
 -18 10 -14 0.04 6.18
 -9 11 -13 169.37 7.71
 -17 7 -13 8.17 6.38
 -23 13 -13 -3.87 8.61
 -25 19 -13 -0.83 10.93
 -20 6 -12 0 7.28
 -19 3 -11 1.59 6.58
 -24 6 -10 0.33 8.03
 -26 10 -10 0.57 9.13
 0 26 -8 0.49 1.75
 -20 -2 -8 3.18 6.6
 -21 -3 -7 1.17 6.97
 -11 -9 -3 230.3 9.52
 -5 -9 1 32.09 2.81
 6 32 2 49.28 5.11
 4 8 2 0.82 2.36
 5 3 7 35.2 3.15
 -16 -20 8 24.64 5.89
 9 23 9 5.21 4.63
 10 30 12 33.9 6.5
 10 22 12 96.53 7.25
 -5 -19 13 49.01 3.21
 10 8 18 68.84 6.23
 12 20 20 76.51 7.25
 9 -1 23 87.38 6.69
 12 12 24 32.18 6.7
 5 -13 27 129.69 6.78
 14 20 32 -0.84 7.17
 -14 34 -16 0.12 6.28
 -16 34 -16 1.32 4.23
 -18 32 -16 4.95 7.87
 -18 20 -16 0.77 7.72
 -21 19 -15 3.62 8.14
 -14 10 -14 -3.68 5.95
 -22 16 -14 0.35 8.6
 -15 7 -13 31.24 6.76
 -24 12 -12 0.46 8.95
 -21 5 -11 -3.63 7.25
 -25 11 -11 0.61 8.64
 -20 2 -10 25.93 7.45
 -13 -1 -9 3.23 4.91
 -22 0 -8 -0.12 7.3
 -24 2 -8 3.43 7.86
 -23 -1 -7 2.26 7.29
 -14 -6 -6 3.79 4.93
 -5 -1 -5 92.46 4.43
 3 35 -3 10.56 3.6
 4 22 -2 223.84 8.18
 -20 -12 0 26.84 6.89
 5 37 1 5.99 4.21
 6 20 2 354.34 12.27
 -20 -14 2 10.18 6
 6 40 4 -0.52 4.58
 -19 -17 5 10.51 6.17
 8 28 6 0.6 4.5
 8 26 6 10.22 4.53
 -12 -18 6 0.72 4.16
 7 11 7 375.19 12.95
 -13 -19 7 23.73 4.85
 -17 -19 7 9.69 5.3
 8 38 8 0.19 5.17
 9 31 9 10.1 5.5
 9 21 9 2.4 4.53
 -9 -19 9 49.6 4.21
 8 10 10 612.1 19.99
 8 4 14 -0.97 4.01
 11 29 15 13.86 6
 11 27 15 28.59 6.25
 11 25 15 53.62 6.39
 9 7 15 396.1 14.26
 -13 -25 17 10.74 4.54
 8 -2 20 50.11 5.41
 11 9 21 -2.84 5.37
 11 7 23 55.66 6.55
 13 19 25 18.71 6.63
 11 5 25 83.67 7.4
 13 15 27 12.48 6.63
 13 13 29 8.12 6.83
 14 24 30 8.29 7.08
 12 6 30 33.87 7.16
 10 -2 30 3.01 6.19
 4 -16 30 -0.13 4.09
 13 11 31 -1.41 6.76
 11 1 31 0.07 6.29
 -12 30 -16 0.69 5.5
 -12 22 -16 -0.71 5.3
 -18 22 -16 0.36 7.2
 -15 39 -15 1.01 6.82
 -8 18 -14 50.8 4.07
 -16 10 -14 9.63 6.62
 -11 9 -13 129.15 7.54
 -9 47 -11 0.83 3.22
 -13 3 -11 3.47 4.99
 -22 4 -10 0.8 7.51
 -17 -1 -9 -1.1 5.82
 -21 1 -9 3.95 7.17
 -23 3 -9 6.54 7.72
 0 28 -8 84.62 3.43
 0 40 -6 -0.87 2.86
 1 39 -5 18.87 3.34
 -9 -5 -5 147.92 6.78
 -13 -7 -5 186.64 8.79
 -12 -8 -4 49.82 5.44
 -22 -6 -4 2.91 6.66
 -4 -4 -2 116.43 4.63
 4 40 0 42.14 4.77
 5 43 3 5.11 4.49
 -5 -11 3 244.28 8.26
 -11 -15 3 24.93 4.29
 8 30 6 -2.4 4.93
 8 24 6 -0.95 4.28
 6 8 6 82.99 4.68
 -18 -18 6 0.8 5.68
 -15 -19 7 16.52 5.04
 7 7 9 37.93 4.15
 -4 -16 10 17.63 2.28
 10 32 12 -1.15 5.18
 10 20 12 0.83 5.11
 -15 -23 13 6.14 4.5
 11 31 15 15.04 5.86
 11 23 15 9.78 5.97
 12 18 20 4.73 5.62
 12 14 22 66.68 7.21
 10 0 26 -0.01 5.32
 8 -6 26 0.06 4.69
 7 -9 27 80.55 6.22
 -11 -29 29 7.57 3.96
 14 22 30 -2.14 6.57
 14 18 32 12.96 7.19
 13 9 33 2.67 7.14
 14 16 34 5.97 6.83
 -12 24 -16 4.69 5.43
 -14 20 -16 -0.27 6.1
 -16 20 -16 -0.82 6.47
 -18 30 -16 3.76 7.76
 -11 17 -15 56.83 5.72
 -13 15 -15 11.41 5.82
 -19 17 -15 3.21 7.6
 -21 21 -15 -0.81 8.26
 -10 14 -14 3.46 4.19
 -19 9 -13 0.38 7.02
 -23 15 -13 2.06 8.46
 -6 14 -12 307.32 10.44
 -8 10 -12 5.31 3.52
 -5 13 -11 15.56 2.73
 -17 3 -11 -0.69 6.1
 -5 7 -9 391.3 12.51
 -15 -1 -9 10.49 5.3
 -12 -2 -8 29.14 4.75
 -15 -7 -5 25.44 5.62
 -21 -5 -5 9.56 6.89
 -3 -1 -3 4061.48 117.46
 4 32 -2 1.36 3.58
 -11 -11 -1 37.32 4.9
 -19 -11 -1 -0.89 6.25
 -11 -13 1 6.35 4.32
 -19 -15 3 1.14 5.71
 7 37 5 19.48 5.06
 8 22 6 15.08 4.4
 -8 -16 6 5.08 3.33
 8 14 8 27.34 4.47
 9 33 9 2.66 5.07
 11 21 15 68.13 6.59
 10 10 16 0.61 4.72
 11 15 17 24.19 5.92
 -15 -25 17 3.78 5.05
 6 -6 18 41.04 4.32
 2 -16 22 191.9 6.85
 13 29 23 4.27 6.16
 13 27 23 4.07 6.76
 13 25 23 0.37 6.53
 13 23 23 10.28 6.83
 7 -7 23 17.48 4.35
 -11 -27 23 4.75 3.97
 13 17 25 12.73 6.44
 11 3 27 64.14 7.72
 9 -5 29 34.78 6.74
 14 20 30 11.48 7.26
 8 -8 30 1.93 6.37
 12 4 32 41.4 7.33
 -12 28 -16 -2.3 5.53
 -14 32 -16 -0 5.43
 -16 32 -16 6.44 6.99
 -18 28 -16 -0.49 8.22
 -18 26 -16 -3.15 7.69
 -18 24 -16 -2.14 7.44
 -9 29 -15 26.17 4.49
 -17 15 -15 9.28 6.82
 -21 25 -15 0.77 8.71
 -21 23 -15 0.08 9.13
 -12 12 -14 2.8 5.13
 -18 12 -14 3.34 7.03
 -20 14 -14 6.12 7.55
 -22 18 -14 1.05 8.44
 -7 37 -13 4.6 3.15
 -12 6 -12 8.28 4.82
 -18 6 -12 21.23 6.78
 -22 10 -12 -3.56 8.18
 -24 14 -12 3.74 8.54
 -15 3 -11 -0.52 5.76
 -25 13 -11 -6.62 8.75
 -26 12 -10 4.95 8.87
 -25 7 -9 1.87 8.23
 0 24 -8 415.62 12.41
 -18 -2 -8 18.92 6.56
 -11 -3 -7 224.04 9.41
 -19 -3 -7 4.52 6.36
 -10 -4 -6 79.33 5.27
 -20 -4 -6 -0.57 6.44
 -8 -8 -2 1.73 3.06
 -22 -8 -2 7.46 6.84
 2 48 0 -2.13 3.99
 5 15 1 59.86 3.82
 -19 -13 1 0.65 5.72
 6 34 2 -0.11 4.09
 6 12 4 2.01 2.97
 4 4 4 438.86 13.71
 -12 -16 4 35.53 4.81
 -18 -16 4 0.65 5.37
 8 32 6 3.45 4.92
 -14 -18 6 1.06 5.2
 -16 -18 6 3.68 5.28
 9 19 9 54.92 5.04
 9 13 11 5.76 4.45
 10 34 12 18.46 5.65
 11 33 15 6.77 6.05
 12 28 18 1.84 5.95
 12 26 18 30.44 6.28
 11 11 19 29.71 5.58
 -12 -26 20 -0.19 4.09
 3 -15 23 27.53 3.32
 9 -3 25 162.31 8.58
 -9 -27 25 12.16 3.6
 12 8 26 3.65 5.85
 13 11 29 12.05 6.81
 14 16 32 -0.64 7.2
 14 14 34 2.52 7.33
 -16 22 -16 2.95 6.79
 -9 27 -15 28.39 4.62
 -9 25 -15 27.46 4.56
 -11 35 -15 2.14 4.89
 -15 15 -15 23.58 6.39
 -21 27 -15 0.16 9.34
 -9 41 -13 0.47 3.66
 -4 26 -12 5.71 2.11
 -20 8 -12 6.09 7.3
 -7 9 -11 22.65 3.47
 -23 9 -11 2.19 8.03
 -8 48 -10 0.39 2.6
 -18 2 -10 -0.03 6.29
 -24 8 -10 6.27 8.23
 -24 0 -6 1.45 7.01
 -7 -3 -5 104.15 5.05
 -23 -3 -5 3.28 7.06
 2 38 -4 10.68 3.46
 -14 -8 -4 -1.73 4.87
 -16 -8 -4 9.94 5.58
 3 17 -3 223.56 7.58
 1 45 -3 3.12 3.45
 -13 -9 -3 158.49 7.91
 -17 -9 -3 17.52 5.78
 4 20 -2 1.67 2.85
 2 44 -2 8.82 3.79
 -12 -10 -2 162.55 8.14
 -18 -10 -2 -0.15 6.28
 1 49 -1 -1.06 3.69
 3 47 1 0.98 4.13
 -18 -14 2 1.61 5.95
 7 15 5 329.55 11.7
 -13 -17 5 64.4 5.59
 -17 -17 5 12.68 5.5
 -7 -19 11 -0.57 2.83
 10 18 12 160.19 8.25
 8 6 12 1.96 3.91
 -14 -22 12 31.14 5.05
 -16 -22 12 5.04 5.23
 9 9 13 179.52 8.41
 7 1 13 79.91 5.15
 7 -1 15 125.34 6.34
 -12 -24 16 -0.32 4.17
 12 30 18 5.11 5.89
 12 16 20 64.98 6.8
 8 -4 22 6.99 4.54
 13 21 23 12.41 6.6
 12 10 24 -0.18 6.07
 6 -10 24 70.81 5.32
 13 13 27 28.39 7
 14 24 28 -0.4 6.47
 12 6 28 -0.53 6.31
 11 1 29 9.14 6.71
 14 18 30 2.22 6.95
 13 9 31 -2.97 6.42
 -14 24 -16 3.7 6.14
 -16 30 -16 -3.29 6.99
 -16 24 -16 -3.04 7.26
 -13 37 -15 -0.91 6.02
 -19 19 -15 -0.44 8.2
 -22 20 -14 1.95 8.71
 -17 9 -13 9.36 6.83
 -21 13 -13 -1.28 8.14
 -23 17 -13 1.76 8.62
 -10 8 -12 82.83 6.13
 -16 6 -12 -2.37 6.04
 -19 5 -11 -1.05 6.77
 -12 2 -10 394.21 14.56
 -1 31 -9 6.56 1.65
 -2 12 -8 15.8 1.58
 -16 -2 -8 5.15 5.69
 -24 4 -8 -0.76 7.69
 -1 41 -7 13.67 2.66
 -5 3 -7 31.28 2.92
 -22 -2 -6 -2.48 6.83
 -15 -9 -3 45.86 5.97
 -21 -7 -3 3.01 6.53
 -12 -12 0 400.62 14.19
 -18 -12 0 -1.97 6.26
 6 18 2 35.15 3.85
 -12 -14 2 199.26 8.88
 -17 -15 3 15.61 5.68
 -15 -17 5 22.01 5.29
 8 20 6 4.88 4.07
 8 40 8 10.46 5.16
 9 35 9 3.42 5.06
 -3 -17 13 51.88 2.53
 11 35 15 5.85 4.99
 7 -3 17 216.07 8.8
 12 32 18 1.6 5.73
 1 -17 21 16.97 2.29
 12 12 22 0.82 5.58
 13 19 23 1.9 6.14
 13 15 25 20.12 6.59
 14 22 28 5.16 6.91
 10 -2 28 45.41 6.39
 -8 -28 30 0.54 3.06
 -14 28 -16 2.88 6.17
 -14 26 -16 0.64 6
 -16 28 -16 -0.25 6.84
 -16 26 -16 1.54 6.57
 -11 19 -15 13.72 4.99
 -15 37 -15 2.69 6.77
 -14 12 -14 7.47 6.37
 -16 12 -14 -1.8 6.49
 -20 16 -14 -1.88 7.99
 -22 22 -14 1.93 8.63
 -11 43 -13 3.44 4.68
 -13 9 -13 28.7 5.72
 -14 6 -12 109.42 7.92
 -24 16 -12 2.44 9.32
 -3 23 -11 20.09 1.95
 -11 5 -11 17 4.86
 -21 7 -11 -4.43 8.13
 -25 15 -11 -3.44 8.85
 -22 6 -10 0.88 7.31
 -26 14 -10 0.72 8.95
 -19 1 -9 4.41 6.38
 -23 5 -9 1.44 7.47
 -20 0 -8 9.13 6.76
 -21 -1 -7 2.26 6.65
 -23 1 -7 1.94 7.2
 -6 -6 -2 185.63 6.88
 -14 -10 -2 1.37 4.7
 -16 -10 -2 30 5.72
 3 43 -1 -0.68 3.93
 -13 -11 -1 8.33 4.38
 -17 -11 -1 0.71 5.53
 4 12 0 800.78 24.1
 -8 -10 0 0.67 3.22
 5 39 1 -1.11 4.28
 -17 -13 1 2.37 5.2
 4 46 2 6.11 4.42
 7 25 3 80.17 5.59
 -13 -15 3 57.63 5.34
 -8 -14 4 2.81 3.16
 -14 -16 4 0.58 4.45
 -16 -16 4 4.03 5.35
 8 34 6 0.55 4.73
 6 4 8 161.28 6.56
 -6 -16 8 5.33 2.73
 3 -7 11 9.34 2.2
 -17 -21 11 -0.89 5.08
 10 36 12 -0.18 5.39
 10 12 14 38.41 5.3
 11 13 17 87.26 6.35
 12 20 18 0.66 5.45
 10 6 18 3.52 4.83
 10 4 20 37.94 5.87
 -14 -26 20 27.16 5.06
 10 2 22 37.77 5.45
 4 -14 24 4.72 3.35
 14 20 28 0.7 6.87
 12 4 30 1.68 6.15
 14 14 32 16.71 7.43
 13 7 33 2.21 6.7
 -13 17 -15 33.07 6.14
 -19 21 -15 -1.39 7.41
 -8 20 -14 4.14 3.75
 -10 38 -14 2.05 4.4
 -12 40 -14 1.82 5.13
 -18 14 -14 2 6.94
 -22 24 -14 -3.4 9.58
 -7 17 -13 35.95 3.83
 -15 9 -13 8.4 5.85
 -19 11 -13 5.6 7.46
 -23 19 -13 0.43 9.41
 -22 12 -12 1.41 7.86
 -14 2 -10 -0.62 4.93
 -16 2 -10 41.21 6.74
 -20 4 -10 2.9 8.22
 -21 3 -9 2.73 7
 -25 9 -9 -4.53 8.26
 0 30 -8 -0.38 1.98
 -22 2 -8 3.71 7.31
 -17 -3 -7 15.68 6.15
 -6 0 -6 11.24 2.82
 -19 -5 -5 0 5.66
 0 46 -4 1.95 3.11
 -4 54 -4 0.42 2.37
 -20 -6 -4 -2.91 6.27
 3 37 -3 21.41 3.74
 -9 -7 -3 222.44 8.64
 4 34 -2 54.72 4.46
 0 50 -2 3.33 3.55
 5 27 -1 -2.52 3.56
 -15 -11 -1 2.61 4.79
 -21 -9 -1 -5.9 6.3
 -16 -12 0 63.6 6.28
 -13 -13 1 20.65 4.61
 -8 -12 2 4.97 3.15
 -14 -14 2 1.39 4.5
 -16 -14 2 25.59 5.36
 7 29 3 39.82 4.88
 5 9 3 417.6 13.4
 -15 -15 3 17.28 5.1
 6 42 4 2.87 4.52
 -9 -17 7 279.65 10.09
 9 17 9 27.86 4.77
 4 -4 10 122.06 4.94
 -13 -21 11 0.18 4.77
 -11 -23 15 7.11 4.11
 -14 -24 16 -1.02 4.61
 9 3 17 7.86 4.42
 9 1 19 16.28 4.59
 3 -13 19 8.56 2.85
 -11 -25 19 6.58 4.03
 13 27 21 -1.88 5.92
 13 25 21 -2.5 6.81
 11 7 21 2.18 5.21
 11 5 23 7.58 5.54
 -12 -28 26 2.43 4.34
 14 16 30 31.58 7.51
 14 12 34 10.64 7.32
 -15 17 -15 11.91 6.71
 -17 35 -15 -0.05 1.87
 -19 31 -15 4.05 8.39
 -19 23 -15 5.25 7.86
 -22 26 -14 1.88 9.21
 -9 13 -13 16.08 4.01
 -23 21 -13 1.27 8.94
 -24 18 -12 -2.51 9.05
 -9 7 -11 9.84 4.12
 -23 11 -11 -0.34 7.97
 -24 10 -10 1.12 7.99
 -26 16 -10 3.12 10.14
 -13 -3 -7 3.3 4.62
 -15 -3 -7 54.52 6.21
 -8 -2 -6 11.59 3.54
 -18 -4 -6 2.4 5.95
 5 29 -1 4.72 3.71
 5 25 -1 9.34 3.37
 -14 -12 0 -2.54 4.92
 -15 -13 1 1.52 4.75
 7 31 3 27.42 4.82
 7 23 3 107.9 6.03
 8 18 6 26.85 4.42
 9 37 9 7.75 5.17
 2 -8 10 4764.56 137.57
 7 3 11 25.23 3.75
 -15 -21 11 4 4.72
 10 16 12 6.94 4.48
 -8 -20 12 176.12 7.01
 2 -14 18 27.33 2.65
 11 9 19 15.05 5.34
 7 -5 19 124.28 6.44
 12 14 20 3.34 5.68
 6 -8 20 1.62 3.79
 13 23 21 -0.38 5.93
 9 -1 21 0.32 4.45
 -5 -23 21 -2.38 2.61
 -10 -26 22 -0.05 3.66
 13 17 23 6.55 6.1
 -13 -27 23 1.35 4.63
 10 0 24 -0.44 4.88
 -8 -26 24 -0.26 3.19
 11 3 25 25.06 6.1
 14 26 26 2.31 6.59
 14 24 26 4.27 6.45
 2 -18 26 1.3 2.96
 13 11 27 39.51 6.81
 3 -17 27 73.78 4.73
 14 18 28 8.58 6.9
 8 -8 28 33.12 5.73
 13 9 29 12.4 6.4
 -11 33 -15 4.38 5.08
 -17 19 -15 11.95 7.52
 -19 29 -15 3.53 8.31
 -19 25 -15 -0.82 7.69
 -10 16 -14 55.03 5.24
 -12 14 -14 9.41 5.19
 -20 18 -14 7.57 8.13
 -11 11 -13 13.71 4.73
 -21 15 -13 5.87 8.24
 -18 8 -12 3.39 6.42
 -20 10 -12 -1.73 7.19
 -17 5 -11 -0.46 5.94
 -25 17 -11 -4.22 9.58
 -10 4 -10 208.59 8.76
 -17 1 -9 -0.1 6.04
 -10 0 -8 -1.15 3.98
 -9 -1 -7 225.62 8.78
 -12 -4 -6 8.9 4.89
 -10 -6 -4 29.02 4.48
 -22 -4 -4 -1.42 6.92
 -20 -8 -2 -2.34 6.18
 4 42 0 1.28 3.94
 -2 -6 2 466.82 13.86
 5 5 5 551.01 17.11
 8 36 6 0.54 4.69
 7 9 7 62.22 4.52
 8 12 8 274.89 10.36
 -10 -18 8 77.84 5.06
 10 28 10 56.23 5.98
 10 26 10 -0.59 4.91
 10 24 10 72.19 6.28
 8 8 10 76.26 5.29
 -12 -20 10 0.43 4.17
 11 29 13 20.48 5.88
 11 27 13 19.76 5.94
 11 25 13 2.17 5.05
 -9 -21 13 48.51 4.17
 -6 -20 14 77.5 3.99
 -10 -22 14 -0.13 3.7
 9 5 15 15.59 4.72
 10 8 16 -0.14 4.52
 -5 -21 17 158.67 5.72
 12 18 18 21.61 5.93
 4 -12 20 260.37 9.27
 12 8 24 25.35 6.12
 8 -6 24 2.68 4.55
 13 13 25 53.83 7.02
 14 22 26 0.57 6.46
 12 6 26 4.39 6.21
 9 -5 27 97.97 7.21
 13 7 31 2.15 6.68
 11 -1 31 1.26 5.96
 12 2 32 2.49 6.21
 15 19 35 7.37 7.51
 -11 21 -15 60.3 6.05
 -13 35 -15 3.26 6.05
 -19 27 -15 -2.39 8.78
 -8 32 -14 -0 3.77
 -16 14 -14 14.91 6.32
 -23 23 -13 3.16 9.68
 -24 20 -12 -0.64 9.37
 -13 5 -11 -0.12 4.85
 -6 4 -8 162.29 6.41
 -26 10 -8 5.11 8.49
 1 27 -7 138.94 5.05
 -16 -4 -6 0.49 5.63
 -11 -5 -5 415.42 14.52
 -21 -3 -5 -1.52 6.66
 5 23 -1 3.65 3.2
 7 21 3 115.16 5.98
 5 45 3 7.27 4.52
 -11 -19 9 13.4 4.06
 10 30 10 1.08 5.07
 -16 -20 10 -2.43 4.96
 9 11 11 2.56 4.26
 11 31 13 8.82 5.79
 11 23 13 30.19 5.63
 13 21 21 0.45 6.49
 12 10 22 85.41 7.29
 7 -9 25 54.33 5.22
 5 -13 25 288.91 10.64
 11 1 27 34.73 6.23
 -10 -28 28 -0.12 3.53
 14 14 30 1.26 6.87
 10 -4 30 60.89 7.1
 14 12 32 1.78 6.92
 15 21 33 -0.77 7.16
 -13 19 -15 33.87 7.2
 -15 19 -15 9.55 6.48
 -17 33 -15 1.23 4.66
 -17 21 -15 4.51 6.86
 -8 22 -14 38.67 4.29
 -14 40 -14 -0.39 6.17
 -14 14 -14 -0.78 5.42
 -20 20 -14 -4.74 7.87
 -17 11 -13 6.81 6.6
 -19 13 -13 -0.13 7
 -8 42 -12 1.74 3.22
 -12 8 -12 146.92 8
 -22 14 -12 4.76 8.75
 -24 22 -12 -3.09 10.39
 -15 5 -11 2.61 5.55
 -19 7 -11 -6.56 8
 -21 9 -11 0.98 7.97
 -23 13 -11 0.22 8.58
 -25 19 -11 1.02 9.98
 -18 4 -10 33.14 7.05
 -22 8 -10 1.38 7.45
 -26 18 -10 1.12 10.01
 -7 5 -9 172.4 6.96
 -13 1 -9 3.02 4.55
 -23 7 -9 -0.87 6.81
 -25 11 -9 0.39 8.32
 -18 0 -8 0.28 6.14
 1 25 -7 300.2 9.4
 -7 1 -7 364.46 12.15
 -19 -1 -7 13.22 6.51
 -14 -4 -6 1.4 4.72
 -20 -2 -6 3.98 6.36
 -24 2 -6 -1.18 7.42
 -17 -5 -5 11.19 5.87
 -23 -1 -5 0.45 6.59
 -18 -6 -4 4.31 5.98
 -19 -7 -3 7.47 6.18
 -9 -9 -1 49.57 4.26
 6 16 2 623.6 19.62
 -20 -12 2 3.14 5.98
 7 33 3 28.34 4.81
 -20 -14 4 3.18 6.25
 -9 -15 5 44.69 4.39
 2 -4 6 110.63 3.85
 9 29 7 27.55 5.4
 9 27 7 27.95 5.32
 9 25 7 38.69 5.36
 -18 -18 8 7.83 5.45
 9 15 9 52.11 5.45
 -17 -19 9 -0.11 5.03
 10 32 10 57.03 6.21
 10 22 10 2.76 4.86
 -14 -20 10 39.9 5.13
 5 -3 11 5.4 2.97
 11 15 15 148.66 8.15
 12 30 16 0.9 5.89
 12 28 16 3.02 5.93
 12 26 16 0.77 5.87
 12 24 16 -0.71 5.36
 8 0 16 21.32 4.13
 11 11 17 24.55 5.32
 -10 -24 18 31.68 4.2
 13 19 21 2.73 6.35
 13 15 23 19.54 6
 -7 -25 23 2.57 2.87
 1 -19 25 28.44 2.86
 14 20 26 5.36 6.68
 10 -2 26 -0.09 5.17
 14 16 28 0.1 6.74
 12 4 28 17.58 6.36
 4 -16 28 54.03 4.73
 7 -11 29 27.63 5.3
 -11 -29 31 -1 3.83
 15 19 33 -1.31 7.26
 15 17 35 9.47 7.29
 -11 31 -15 10.03 5.32
 -11 23 -15 14.03 4.98
 -21 17 -13 -3.07 8.38
 -6 16 -12 3.38 3.07
 -16 8 -12 52.5 7.5
 -25 21 -11 -2.33 9.81
 -20 6 -10 9.84 8.16
 -24 12 -10 2.14 8.91
 -8 2 -8 17.05 3.42
 1 29 -7 52.84 3.06
 -23 3 -7 2.17 7.36
 -22 0 -6 -2.67 6.88
 4 36 -2 0.55 3.51
 4 18 -2 953.48 28.57
 -22 -6 -2 1.53 6.59
 -4 -6 0 0.62 2.19
 -6 -8 0 0.33 2.91
 6 38 2 -1.86 4.28
 7 41 5 11.71 4.81
 7 13 5 293.55 10.5
 -6 -14 6 9.44 2.75
 9 23 7 41.44 5.03
 9 39 9 3.09 5.11
 11 33 13 5.67 5.45
 11 21 13 14.79 5.57
 9 7 13 10.04 4.11
 5 -5 13 524.13 16.52
 3 -9 13 277.45 8.98
 8 2 14 58.85 4.87
 -13 -23 15 46.27 5.09
 12 32 16 -4.5 5.9
 12 16 18 -0.41 5.58
 8 -2 18 131.28 6.71
 -13 -25 19 3.9 4.35
 12 12 20 68.87 7.11
 5 -11 21 -0.59 3.3
 -9 -25 21 0.69 3.47
 -6 -24 22 72.64 3.82
 9 -3 23 21.05 4.76
 14 26 24 6.28 6.93
 -13 33 -15 0.8 5.61
 -17 31 -15 -1.06 7.46
 -17 23 -15 -2.1 7.01
 -20 22 -14 4.89 8.05
 -13 11 -13 22.07 5.33
 -15 11 -13 5.74 6.15
 -8 12 -12 571.29 18.42
 -14 8 -12 -2.41 5.13
 -19 3 -9 2.82 6.54
 -21 5 -9 -3.43 7.06
 -20 2 -8 -3.13 6.97
 -22 4 -8 2.08 7.21
 -21 1 -7 -0.28 6.59
 -1 7 -5 227.44 6.79
 -7 -5 -3 19.55 3.1
 5 21 -1 48.33 3.86
 5 41 1 2.75 4.18
 5 13 1 69.69 3.89
 -9 -11 1 6.35 3.36
 -19 -15 5 6.07 5.55
 8 38 6 0.67 4.83
 8 16 6 7.26 3.99
 9 31 7 31.47 5.69
 7 5 9 149.39 6.51
 10 34 10 -1.72 5.02
 10 20 10 219.55 9.65
 10 14 12 140.37 7.61
 10 10 14 10.96 4.68
 4 -8 14 21.86 2.8
 -7 -21 15 152.72 6.08
 14 24 24 2.27 6.25
 13 11 25 15.11 6.23
 14 18 26 -1.39 6.59
 13 9 27 27.5 6.7
 11 -1 29 13.47 6.08
 -7 -27 29 17.9 3.02
 14 12 30 12.08 7.01
 12 2 30 40.69 7.5
 15 21 31 -1.79 6.58
 -11 25 -15 62.64 5.52
 -13 21 -15 13.21 6.27
 -15 33 -15 -4.08 4.36
 -17 29 -15 -2.01 7.21
 -17 27 -15 3.24 7.11
 -17 25 -15 -0.24 7.01
 -8 30 -14 3.7 3.84
 -8 24 -14 0.75 3.69
 -10 36 -14 3.19 4.47
 -10 18 -14 -0.58 4.19
 -18 18 -14 1.89 6.88
 -20 30 -14 7.08 8.8
 -20 24 -14 1.52 7.87
 -21 19 -13 -1.5 8.25
 -10 44 -12 -0.26 4.12
 -10 10 -12 473.23 16.24
 -18 10 -12 17.28 6.82
 -20 12 -12 9.5 8.24
 -22 16 -12 -0.38 8.31
 -3 29 -11 0.43 1.48
 -3 25 -11 3.05 1.62
 -16 0 -8 23.15 5.93
 -26 12 -8 -6.67 9.64
 -25 7 -7 -0 8.2
 -1 47 -5 6.13 2.66
 -3 51 -5 0.92 2.32
 -3 3 -5 1974.99 57.43
 -13 -5 -5 4.83 4.52
 -15 -5 -5 85 6.74
 2 40 -4 1.28 3.34
 -1 51 -3 0.26 3.03
 -1 3 -3 2834.33 81.73
 -5 -3 -3 446.76 13.99
 -21 -5 -3 5.34 6.74
 -23 -3 -3 0.25 6.8
 -10 -8 -2 291.19 10.69
 -18 -8 -2 15.7 5.31
 5 33 -1 0 3.25
 -19 -11 1 1.68 5.87
 7 35 3 21.34 4.71
 7 19 3 51.93 4.42
 -9 -13 3 82.04 4.97
 -19 -13 3 0.03 5.57
 6 44 4 1.46 4.47
 6 10 4 131.24 5.73
 -10 -16 6 14.49 3.81
 -18 -16 6 2.25 5.67
 9 33 7 15.48 4.82
 -7 -17 9 22.38 3.09
 -13 -19 9 3.94 4.36
 -15 -19 9 2.74 4.99
 11 35 13 3.34 5.66
 11 19 13 32.7 5.41
 -9 -23 17 24.57 3.79
 13 29 19 3.68 6.03
 13 17 21 -0.91 5.56
 11 5 21 -1.98 5.01
 7 -7 21 -0.4 3.92
 14 22 24 8.16 6.6
 14 14 28 7.26 6.61
 13 7 29 11.19 7.02
 5 -15 29 29.95 4.63
 14 10 32 28.65 7.11
 15 17 33 2.67 7.3
 -8 26 -14 13.32 4
 -12 38 -14 0.73 5.81
 -12 16 -14 3.02 4.73
 -20 28 -14 4.23 8.57
 -20 26 -14 4.98 8.77
 -9 15 -13 186.35 8.07
 -17 13 -13 9.77 6.41
 -17 7 -11 -1.88 6.47
 -23 15 -11 -1.57 8.58
 -12 4 -10 10.95 4.46
 -16 4 -10 0.46 5.77
 -24 14 -10 2.81 8.2
 -25 13 -9 0.09 9.06
 -14 0 -8 1.76 4.94
 -24 8 -8 -0.81 7.75
 1 41 -5 14.98 3.26
 2 14 -4 179.83 5.9
 -12 -6 -4 4.02 4.2
 -16 -6 -4 3.28 5.39
 -20 -4 -4 6.07 6.34
 -11 -7 -3 284.82 10.85
 -17 -7 -3 13.55 5.53
 -6 -10 2 11.44 2.61
 6 6 6 6.63 2.89
 9 21 7 89.14 5.91
 -11 -17 7 71.49 5.24
 -17 -17 7 1.41 4.94
 -12 -18 8 3.17 4.04
 -16 -18 8 0.2 4.97
 8 4 12 298.19 10.95
 -12 -22 14 19.63 4.4
 -16 -22 14 3.44 5.03
 5 -7 15 523.56 16.57
 -8 -22 16 -1.38 3.1
 10 4 18 119.25 7.38
 -6 -22 18 0.5 2.57
 13 23 19 0.98 5.84
 11 7 19 45.68 5.68
 10 2 20 237.19 10.23
 8 -4 20 406.85 14.32
 -8 -24 20 86.45 4.71
 -12 -26 22 16.85 4.35
 13 13 23 2.59 5.8
 11 3 23 23.84 5.79
 -11 -27 25 11.36 3.96
 14 16 26 0.69 6.39
 6 -12 26 -0.94 3.82
 15 23 29 0.11 6.69
 9 -7 29 26.76 6.9
 15 19 31 -3.42 6.99
 13 5 31 -1.71 6.26
 -13 31 -15 12.49 5.92
 -13 23 -15 55.88 6.66
 -15 31 -15 15.51 6.69
 -15 23 -15 3.35 6.09
 -8 28 -14 0.64 3.66
 -14 16 -14 16.43 5.8
 -9 39 -13 1.54 3.9
 -11 13 -13 54.47 5.36
 -21 21 -13 0.34 7.84
 -22 18 -12 2.43 8.67
 -11 7 -11 0.95 4.24
 -14 4 -10 238.89 10.61
 0 32 -8 41.49 2.59
 -17 -1 -7 16.09 6.14
 -18 -2 -6 2.03 5.91
 -24 4 -6 -4.61 7.77
 -19 -3 -5 15.82 6.36
 -14 -6 -4 2.1 4.56
 -22 -2 -4 -1.24 6.78
 3 39 -3 9.22 3.65
 -21 -7 -1 5.21 6.5
 -18 -10 0 15.9 5.87
 -18 -12 2 10.19 6.05
 8 28 4 27.21 4.61
 8 26 4 1.87 4.18
 -6 -12 4 1.02 2.92
 -18 -14 4 3.09 5.21
 -14 -18 8 25.12 5.05
 10 36 10 18.87 5.33
 10 18 10 3.36 4.4
 6 -2 12 575.97 18.15
 6 -4 14 262.72 9.4
 11 13 15 33.64 5.45
 1 -15 17 617.34 18.31
 12 14 18 32.3 6.21
 13 21 19 13.93 6.03
 -7 -23 19 26.88 3.22
 12 8 22 7.79 5.77
 10 0 22 311.77 12.38
 6 -10 22 8.97 3.6
 -14 -26 22 -2.23 4.48
 14 20 24 3.58 6.52
 12 6 24 1.47 6.22
 11 1 25 60.99 6.78
 9 -5 25 59.93 5.84
 12 4 26 -2.22 5.91
 8 -8 26 -0.28 4.64
 10 -4 28 -3.57 5.9
 15 15 33 4.25 7.18
 -15 29 -15 2.71 6.35
 -15 27 -15 3.86 6.35
 -15 25 -15 10.78 6.38
 -14 38 -14 0.82 6.16
 -18 34 -14 1.47 7.95
 -18 20 -14 2.95 6.92
 -11 41 -13 23.69 5.22
 -7 11 -11 13.75 3.3
 -19 9 -11 -3.66 7.59
 -23 17 -11 -3.81 8.95
 -17 3 -9 6.36 5.95
 -26 14 -8 0 8.49
 1 31 -7 54.57 3.19
 -11 -1 -7 105.7 6.11
 1 13 -5 1292.16 37.47
 -23 1 -5 3.22 6.91
 -8 -4 -4 178.48 7.18
 3 15 -3 416.76 12.86
 3 45 -1 0.55 3.78
 -17 -9 -1 -1.91 5.37
 6 28 0 1.43 3.61
 -10 -10 0 797.19 24.92
 8 30 4 1.04 4.38
 8 24 4 23.06 4.48
 -10 -14 4 144.97 6.66
 -17 -15 5 5.41 5.45
 9 35 7 11.54 4.96
 8 10 8 8.83 3.83
 9 13 9 89.33 6.17
 -5 -17 11 18.57 2.63
 2 -10 12 1597.67 46.53
 11 17 13 53.36 5.93
 -17 -21 13 1.39 5.23
 12 18 16 -4.08 5.45
 10 6 16 5.79 4.66
 11 9 17 64.67 6.15
 -12 -24 18 1.21 3.96
 12 10 20 -0.43 5.38
 13 15 21 -0.49 5.7
 -12 -28 28 4.85 4.3
 15 21 29 1.75 6.69
 8 -10 30 88.14 6.87
 15 17 31 -1.24 6.94
 -13 27 -15 1.25 5.63
 -16 18 -14 9.4 6.83
 -15 13 -13 18.59 6.17
 -19 17 -13 3.48 7.51
 -21 23 -13 -2.85 8.1
 -16 10 -12 0.43 6.1
 -22 20 -12 -0.98 8.08
 -3 27 -11 -0.06 1.61
 -15 7 -11 2.92 5.37
 -4 14 -10 397.83 12.37
 -18 6 -10 2.56 6.1
 -20 8 -10 0.26 7.01
 -24 16 -10 0.32 8.34
 -25 15 -9 6.43 9.52
 0 22 -8 -0.92 1.31
 -22 6 -8 -0.46 7.27
 -23 5 -7 0.2 7.51
 -25 9 -7 3.95 7.93
 2 28 -6 35.52 2.91
 -10 -2 -6 0.17 3.56
 -9 -3 -5 826.95 25.67
 -21 -1 -5 3.93 6.41
 -4 0 -4 671.8 20.2
 -13 -7 -3 16.47 4.55
 -15 -7 -3 41.07 5.68
 2 46 -2 1.54 3.53
 -16 -8 -2 1.42 5.04
 -20 -6 -2 12.92 6.31
 5 35 -1 2.41 3.78
 6 26 0 172.58 7.17
 -17 -11 1 3.88 5.64
 6 40 2 21.89 4.6
 3 -1 5 168.85 5.75
 4 0 6 -0.29 2.31
 -16 -16 6 0.45 5.14
 9 19 7 16.34 4.46
 -13 -17 7 26.7 4.68
 -15 -17 7 16.95 4.9
 6 0 10 1031.19 31.12
 9 1 17 43.12 4.98
 -14 -24 18 5.68 4.53
 13 19 19 7.54 5.79
 14 28 22 1.06 5.85
 14 26 22 0.85 5.88
 14 18 24 6.98 6.41
 13 9 25 28.47 6.49
 -13 -27 25 3.25 4.3
 13 7 27 25.88 6.62
 -9 -27 27 36.57 3.9
 14 12 28 -4.36 6.44
 12 2 28 -3.15 6.35
 15 19 29 3.83 6.82
 14 10 30 -0.17 6.75
 11 -3 31 0 5.72
 -10 20 -14 15.92 4.44
 -12 18 -14 9.51 5.36
 -16 36 -14 0.17 1.47
 -18 32 -14 2.34 7.63
 -18 22 -14 1.42 7.61
 -13 13 -13 7.49 5.44
 -21 29 -13 -5.13 9.4
 -21 27 -13 -0.23 8.51
 -21 25 -13 0.76 8.36
 -12 10 -12 4.09 4.69
 -18 12 -12 -2.86 6.47
 -9 9 -11 1.83 3.82
 -13 7 -11 0.04 4.53
 -21 13 -11 -0.6 7.2
 -11 3 -9 44.72 5.24
 -19 5 -9 4.03 6.66
 -21 7 -9 0.62 7.06
 -4 8 -8 2557.34 74.37
 -18 2 -8 17.38 6.43
 -24 10 -8 -0.45 7.93
 -26 16 -8 -1.69 9.71
 -15 -1 -7 41.86 5.83
 -19 1 -7 11.92 6.5
 2 26 -6 6.42 2.35
 0 42 -6 1.05 2.66
 -20 0 -6 -0.17 6.43
 -22 2 -6 -2.42 7.17
 4 38 -2 36.42 4.18
 -12 -8 -2 12.42 4.39
 5 19 -1 4.3 2.94
 -11 -9 -1 58.96 4.96
 6 30 0 75.05 5.18
 6 24 0 0.74 3.28
 4 44 0 14.92 4.22
 7 17 3 150.33 6.66
 -17 -13 3 5.64 5.74
 8 32 4 16.34 4.66
 8 22 4 0.05 3.71
 -2 -8 4 59.61 2.43
 7 43 5 0.01 3.96
 -11 -15 5 273.98 10.25
 -12 -16 6 -1.77 4.01
 1 -7 7 6426.86 185.12
 10 38 10 -1.06 4.84
 11 29 11 -0.12 5.02
 11 27 11 0.09 5.61
 11 25 11 -0.79 4.81
 12 28 14 0.93 5.56
 12 26 14 18.39 5.93
 9 3 15 128.94 6.82
 6 -6 16 0.44 3.34
 9 -1 19 17.77 4.47
 14 24 22 33.2 7.23
 8 -6 22 196.84 8.69
 13 11 23 25.75 6.35
 10 -2 24 73.28 6.4
 14 14 26 1.16 6.22
 15 23 27 3.86 6.62
 11 -1 27 31.4 6.51
 14 8 32 2.24 6.88
 15 13 33 2.11 7.13
 -10 34 -14 0.34 4.5
 -14 18 -14 0.13 6.8
 -18 24 -14 1.9 7.25
 -7 21 -13 31.6 3.7
 -17 15 -13 22.65 6.85
 -14 10 -12 59.26 6.64
 -22 22 -12 0.1 8.61
 -7 43 -11 -2.03 2.79
 -23 19 -11 1.44 8.97
 -10 6 -10 3.63 4.15
 -22 12 -10 2.39 7.42
 -24 18 -10 -6.23 9.45
 -5 9 -9 345.43 11.15
 -15 3 -9 11.49 5.43
 -23 11 -9 0 7.61
 -25 17 -9 -3.23 8.77
 -20 4 -8 4.1 7.01
 -3 47 -7 0.65 1.73
 -21 3 -7 2.82 7.17
 -16 -2 -6 -2.53 5.59
 -19 -5 -3 4.17 5.8
 -14 -8 -2 75.07 6.1
 -22 -4 -2 1.35 6.63
 -7 -7 -1 106.01 4.97
 -15 -9 -1 2.74 4.86
 -16 -10 0 -1.59 4.93
 3 5 1 67.4 3.01
 6 14 2 3.15 2.88
 -4 -8 2 0.84 1.89
 -16 -12 2 1 5.38
 -16 -14 4 -0.03 4.85
 -15 -15 5 43.84 5.48
 8 14 6 12.24 3.94
 -14 -16 6 0.85 4.85
 9 37 7 10.24 4.93
 5 1 7 906.96 27.26
 10 16 10 118.08 6.96
 11 31 11 -1.07 5.07
 7 -1 13 79.38 4.99
 -15 -21 13 0.86 4.57
 12 30 14 6.89 5.83
 12 24 14 0.07 5.05
 10 8 14 99.04 6.42
 12 16 16 3.79 5.59
 4 -10 16 0.39 2.52
 12 12 18 1.57 5.49
 14 22 22 8.34 6.56
 7 -11 27 50.31 5.32
 -6 -26 28 7.52 2.46
 13 5 29 4.88 5.7
 15 15 31 -3.37 6.99
 -12 36 -14 0.75 5.35
 -14 36 -14 -2.12 6.27
 -18 28 -14 3.04 7.52
 -18 26 -14 0.55 7.28
 -13 41 -13 0.3 5.69
 -19 19 -13 0.41 7.67
 -20 16 -12 10.4 7.51
 -22 24 -12 -1.3 8.6
 -13 3 -9 41.4 5.25
 2 30 -6 0.06 2.57
 -24 6 -6 -1.76 7.53
 -17 -3 -5 25.21 6.02
 -6 -2 -4 121.13 5.1
 -18 -4 -4 1.72 5.59
 -24 2 -4 -0 7.13
 1 47 -3 4.56 3.3
 -23 -1 -3 3.35 6.93
 3 9 -1 2.3 1.92
 -13 -9 -1 3.57 4.14
 6 32 0 -0 3.78
 -12 -10 0 2.71 4.33
 5 43 1 1.08 4.12
 -11 -11 1 40.92 4.71
 4 6 2 249.39 8.3
 -11 -13 3 180.85 7.83
 8 34 4 0.02 4.42
 7 11 5 366.35 12.45
 -13 -15 5 34.56 4.78
 -2 -10 6 30.35 1.68
 -4 -12 6 6.15 1.99
 7 7 7 541.29 17.32
 -7 -15 7 69.93 4.07
 10 28 8 -0.74 4.63
 10 26 8 40.96 5.62
 11 23 11 1.79 5.18
 12 32 14 1.51 5.75
 12 22 14 21.8 5.99
 11 11 15 92.93 6.58
 7 -3 15 251.71 9.38
 13 29 17 13.55 5.98
 13 27 17 18.1 5.99
 13 25 17 9.69 6.18
 5 -9 17 204.88 7.54
 13 17 19 1.26 5.67
 0 -18 20 1.64 1.7
 13 13 21 -0 5.54
 9 -3 21 2.98 4.53
 -11 -25 21 -0 3.84
 14 20 22 11.71 6.29
 7 -9 23 53.09 5.04
 14 16 24 -0.27 6.1
 15 21 27 11.48 6.8
 15 17 29 4.78 6.96
 -10 22 -14 11.88 3.39
 -16 34 -14 -3.66 6.74
 -7 33 -13 5.45 3.43
 -9 17 -13 83.38 5.39
 -6 18 -12 220.38 8.04
 -8 14 -12 41.42 4.37
 -12 44 -12 2.53 5.28
 -22 26 -12 -3.74 9.34
 -17 9 -11 3.62 6.65
 -19 11 -11 -0.92 7.08
 -23 21 -11 0.87 8.63
 -16 6 -10 60.61 6.75
 -24 20 -10 -2.59 9.39
 -25 19 -9 0.66 9.4
 -26 18 -8 6.37 9.21
 -25 11 -7 -0.88 8.1
 -12 -2 -6 7.84 4.43
 -21 -3 -3 5.85 6.26
 4 16 -2 11.78 2.46
 6 22 0 325.07 11.24
 -14 -10 0 96.63 6.43
 -22 -6 0 5.13 6.67
 -15 -11 1 1.02 5.24
 -12 -12 2 22.42 4.47
 -20 -10 2 18.85 6.27
 -15 -13 3 25.96 5.47
 -14 -14 4 13.81 4.88
 -20 -12 4 1.39 5.66
 9 17 7 262.52 10.19
 10 30 8 29.14 5.23
 10 24 8 -1.01 4.99
 1 -9 9 556.89 16.33
 -18 -18 10 -2.11 5.5
 11 33 11 -1.62 5.11
 -17 -19 11 -0.52 5.22
 -16 -20 12 15.19 4.92
 9 5 13 75.22 5.52
 13 31 17 1.99 5.8
 -11 -23 17 52.3 4.7
 -10 -26 24 7.19 3.65
 9 -7 27 31.95 5.61
 14 10 28 9.34 6.33
 12 0 30 0.53 6.32
 10 -6 30 2.5 5.53
 -10 -28 30 14.77 3.73
 13 3 31 -2.58 6.32
 -12 20 -14 2.9 5.15
 -14 20 -14 10.73 6.49
 -16 22 -14 4.87 6.44
 -11 15 -13 29.61 5.33
 -15 15 -13 28.14 6.15
 -17 17 -13 12.85 6.74
 -19 21 -13 0.77 7.55
 -10 12 -12 54.79 5.15
 -16 12 -12 26.14 6.4
 -18 14 -12 12.83 6.84
 -9 45 -11 -0.5 3.66
 -21 15 -11 -4.55 7.83
 -23 23 -11 6.22 10.03
 -8 8 -10 78.13 4.9
 -20 10 -10 10.12 7.12
 -16 2 -8 1.21 5.72
 -24 12 -8 5.37 7.7
 -23 7 -7 5.96 7.46
 -23 3 -5 6.54 7.32
 -22 0 -4 -0.05 6.79
 5 37 -1 5.98 3.89
 -3 -3 -1 381.57 11.64
 4 10 0 0.63 2.04
 -13 -11 1 13.17 4.51
 -14 -12 2 88.24 6.38
 7 39 3 8.19 4.59
 5 7 3 265.12 8.95
 -13 -13 3 11.71 4.59
 8 20 4 37.35 4.36
 -4 -10 4 52.79 2.82
 -19 -15 7 7.33 5.83
 10 32 8 1.15 4.84
 6 2 8 875.77 26.61
 11 21 11 -0.44 5.01
 7 1 11 1.65 3.19
 12 34 14 1.43 5.36
 3 -11 15 452.16 13.97
 7 -5 17 57.67 4.48
 -15 -23 17 7.28 4.83
 11 5 19 14.24 4.85
 11 3 21 2.23 5
 12 6 22 75.49 7
 12 4 24 26.72 5.86
 15 25 25 6.65 6.45
 14 12 26 -0.7 5.84
 10 -4 26 3.51 5.46
 15 19 27 9.82 6.93
 15 15 29 1.98 6.72
 14 8 30 22.23 7.05
 15 13 31 -0.7 7.01
 15 11 33 -0.1 7.31
 -10 32 -14 11.75 4.68
 -16 32 -14 -5.93 6.95
 -13 15 -13 18.22 5.42
 -20 18 -12 6.27 7.91
 -23 25 -11 -1.75 9.64
 -12 6 -10 215.35 9.47
 -14 6 -10 -0.43 5.31
 -18 8 -10 16.77 6.41
 -22 14 -10 -2.27 7.82
 -24 22 -10 2.91 9.21
 -17 5 -9 3.51 6.3
 -21 9 -9 5.58 7.19
 -23 13 -9 -2.11 7.57
 -25 21 -9 5.63 9.27
 -22 8 -8 3.54 7.86
 -26 20 -8 -4.5 8.93
 1 33 -7 24.14 2.66
 -9 1 -7 219.99 8.55
 -17 1 -7 16.95 6.2
 -4 4 -6 8.32 2.14
 -26 12 -6 -1.81 8.29
 -7 -1 -5 1978.2 58.28
 -11 -3 -5 50.43 4.88
 -25 7 -5 2.77 7.97
 -20 -2 -4 0.38 6.24
 -8 -6 -2 671.9 20.93
 -7 -9 1 81.86 4.33
 10 22 8 82.54 6.28
 11 35 11 4.82 5
 -12 -20 12 44.04 4.81
 -14 -20 12 0.95 4.42
 12 20 14 1.31 5.61
 12 14 16 -0.01 5.18
 13 21 17 26.12 5.82
 -13 -23 17 26.77 4.66
 6 -8 18 218.06 8.42
 14 26 20 24.63 6.45
 12 8 20 109.5 7.6
 -13 -25 21 0.62 4.26
 14 18 22 0.17 5.89
 4 -14 22 450.95 14.56
 11 1 23 16.49 5.28
 5 -13 23 57.95 4.32
 14 14 24 13.02 6.07
 15 23 25 14.64 6.39
 13 7 25 28.71 6.18
 12 2 26 -1.01 5.41
 4 -16 26 0.11 3.31
 11 -3 29 14.82 5.85
 14 6 32 26.59 6.98
 16 18 34 3.36 6.66
 -10 24 -14 27.26 4.81
 -12 34 -14 -1.03 5.21
 -14 34 -14 4.15 5.99
 -16 30 -14 5.61 6.87
 -16 24 -14 -1.54 6.58
 -7 23 -13 49.77 4.16
 -9 37 -13 -0.01 4
 -15 39 -13 0.2 6.71
 -19 31 -13 3.93 8.02
 -19 23 -13 -0.98 7.79
 -11 9 -11 -0.61 4.23
 -15 9 -11 4.14 5.43
 -24 24 -10 -10.72 10.13
 -1 33 -9 2.37 1.32
 -19 7 -9 5.94 6.81
 -12 2 -8 32.72 5.11
 -14 2 -8 80.17 6.43
 2 32 -6 3.89 2.7
 -8 0 -6 1.74 3.05
 -18 0 -6 5.24 5.8
 -22 4 -6 -2.75 7.07
 -19 -1 -5 12.51 6.16
 -21 1 -5 0.94 6.43
 2 8 -2 197.83 6.26
 -21 -5 -1 -0.58 6.08
 -23 -3 -1 1.47 6.72
 -1 -3 1 920.59 26.67
 -19 -9 1 1.67 5.87
 6 42 2 0.79 4.08
 -19 -11 3 6.73 5.56
 8 36 4 3.19 4.53
 -7 -13 5 308.27 10.37
 -19 -13 5 5.71 5.5
 9 39 7 4.52 4.97
 10 34 8 21.85 5.2
 -18 -16 8 -1.98 5.43
 9 11 9 20.57 4.65
 11 19 11 2.54 4.65
 -6 -18 12 234.42 8.07
 11 7 17 105.26 6.92
 10 2 18 -1.21 4.33
 13 15 19 5.14 5.56
 14 24 20 2.86 6.13
 13 9 23 18.26 6.12
 9 -5 23 56.16 5.35
 0 -20 24 24.21 2.13
 15 21 25 16.98 6.78
 15 17 27 2.47 6.37
 13 5 27 29.54 6.51
 5 -15 27 83.3 5.4
 8 -10 28 -0.56 5.07
 -12 22 -14 24.48 5.62
 -14 22 -14 2.37 5.8
 -16 28 -14 -0.28 6.86
 -16 26 -14 5.37 7.07
 -11 39 -13 0.59 4.81
 -19 29 -13 -1.6 8.11
 -19 27 -13 1.61 7.59
 -19 25 -13 2.86 7.64
 -6 36 -12 -1.5 2.48
 -12 12 -12 108.72 6.89
 -14 12 -12 6.32 5.6
 -20 20 -12 2.63 7.45
 -19 13 -11 4.46 6.67
 -21 17 -11 5.07 7.94
 -18 4 -8 0.49 5.71
 -19 3 -7 3.01 6.4
 -21 5 -7 5.4 7.22
 -25 13 -7 -3.86 8.41
 -20 2 -6 3.84 6.3
 3 29 -5 109.69 4.89
 -5 1 -5 90.43 4.18
 -13 -3 -5 122.04 6.88
 2 42 -4 1.93 3.27
 -10 -4 -4 7.91 3.74
 3 41 -3 8.4 3.53
 -9 -5 -3 399.23 13.45
 -5 -5 -1 95.17 4.3
 6 20 0 0.47 3.05
 2 4 0 -0.03 1.04
 5 11 1 90.62 4.36
 7 15 3 206.47 8.03
 -7 -11 3 99.63 4.7
 2 -2 4 522.79 15.48
 9 29 5 59.23 5.88
 9 27 5 52.16 5.37
 10 20 8 12.62 4.46
 -8 -16 8 369.18 12.3
 -17 -17 9 0.54 4.88
 10 14 10 14.48 4.82
 -11 -19 11 1.06 3.73
 -15 -19 11 -0.72 4.4
 8 0 14 -2.42 3.78
 10 4 16 0.75 4.3
 8 -2 16 0.02 3.84
 -10 -22 16 0.9 3.5
 13 19 17 14.19 5.69
 12 10 18 46.64 6.11
 14 22 20 17.06 6.4
 10 0 20 1.91 4.78
 13 11 21 3.11 5.55
 3 -15 21 0.71 2.61
 8 -8 24 30.04 4.98
 11 -1 25 46.18 6.23
 3 -17 25 92.98 4.71
 -8 -26 26 1.15 3.06
 16 16 34 2.27 6.98
 -10 28 -14 20.24 4.76
 -7 31 -13 7.43 3.6
 -13 39 -13 -0.54 5.74
 -15 17 -13 12.75 6.07
 -8 40 -12 8.04 3.63
 -10 42 -12 5.87 4.43
 -18 16 -12 -0.71 6.7
 -13 9 -11 1.16 4.89
 -17 11 -11 1.56 5.91
 -22 16 -10 6.57 7.71
 -23 15 -9 -4.57 7.97
 -8 4 -8 370.27 12.49
 -24 14 -8 3.11 7.95
 -26 14 -6 3.04 8.59
 -24 4 -4 1.66 7.15
 4 40 -2 0.2 3.64
 -20 -4 -2 -2.32 6.12
 -22 -2 -2 0.54 6.62
 5 17 -1 38.31 3.26
 -18 -8 0 1.26 5.36
 7 29 1 2.45 3.83
 7 27 1 5.87 3.71
 7 25 1 24.91 3.94
 -21 -7 1 0.97 5.98
 8 18 4 3.42 3.96
 6 8 4 15.85 2.88
 9 31 5 17.76 5.14
 9 25 5 49.98 5.06
 8 12 6 8.99 3.54
 -18 -14 6 4.07 5.34
 9 15 7 341.3 12.32
 8 8 8 305.95 10.95
 -16 -18 10 37.82 5.4
 -4 -18 14 49.68 2.79
 8 -4 18 8.19 4.01
 7 -7 19 59.77 4.68
 -10 -24 20 0.5 3.91
 14 16 22 48.25 6.81
 6 -12 24 -0.15 3.58
 -12 -26 24 -1.01 3.96
 15 19 25 0.39 6.44
 14 10 26 0.89 5.82
 -5 -25 27 23.3 2.27
 -11 -27 27 9.18 3.88
 14 8 28 0.44 6.04
 12 0 28 13.64 5.91
 15 13 29 5.26 6.75
 13 3 29 2.77 6.7
 15 11 31 3.24 6.83
 16 18 32 6.9 7.22
 -12 32 -14 0.92 5.21
 -12 24 -14 0.2 5.02
 -7 25 -13 18.87 3.54
 -9 19 -13 22.81 4.25
 -11 17 -13 49.07 5.37
 -17 35 -13 0.94 2.95
 -16 14 -12 -0.41 5.82
 -20 22 -12 4.15 7.56
 -7 13 -11 35.93 3.63
 -21 19 -11 0.76 7.79
 -20 12 -10 0 7.27
 -15 5 -9 15.2 5.53
 -21 11 -9 -2.43 7.72
 -6 6 -8 300.12 10.09
 -22 10 -8 0.54 7.4
 -5 5 -7 295.21 9.68
 -15 1 -7 41.88 5.81
 3 31 -5 80.05 4.3
 0 48 -4 1.5 2.89
 -14 -4 -4 4.81 4.61
 -23 1 -3 -1.17 6.49
 -17 -7 -1 1.03 5.46
 6 36 0 1.07 3.82
 7 31 1 5.71 4.12
 -18 -10 2 1.22 5.32
 -18 -12 4 0.39 5.22
 9 23 5 129.66 6.97
 10 36 8 1.29 4.79
 -9 -17 9 30.56 3.65
 -10 -18 10 3.2 3.42
 -13 -19 11 -0.1 4.22
 8 2 12 3.67 3.63
 11 9 15 62.1 5.7
 -9 -21 15 34.88 3.82
 14 20 20 -6.6 5.92
 10 -2 22 29.75 5.29
 14 12 24 1.46 5.92
 15 15 27 10.07 6.42
 6 -14 28 39.28 4.83
 1 -21 29 15.18 2.9
 16 20 30 2.3 6.55
 14 6 30 1.1 6.16
 -12 30 -14 2.67 5.41
 -14 30 -14 1.1 5.92
 -14 28 -14 4.99 6.02
 -14 26 -14 1.57 5.68
 -7 29 -13 23 3.73
 -7 27 -13 20.04 3.66
 -13 17 -13 10.35 5.24
 -17 21 -13 3 6.52
 -5 17 -11 12.31 2.74
 -9 11 -11 6.9 3.81
 -6 44 -10 3.53 2.37
 -16 8 -10 1.08 5.65
 -11 5 -9 9.05 4.55
 0 34 -8 1.08 2.01
 -7 3 -7 1077.84 32.46
 -11 1 -7 89.15 5.59
 -25 15 -7 1.43 8.33
 -6 2 -6 1.83 2.62
 -23 5 -5 0.19 6.86
 -25 9 -5 4.23 8.2
 -12 -4 -4 29.44 4.66
 -15 -5 -3 4.83 4.89
 -19 -3 -3 8.2 5.77
 -2 0 -2 5704.95 164.49
 -16 -6 -2 56.43 6.3
 4 46 0 -0.19 3.93
 -8 -8 0 444.54 14.4
 7 41 3 3.81 4.32
 9 33 5 29.59 5.07
 5 3 5 1021.8 30.49
 -17 -15 7 5.55 5.32
 11 17 11 1.49 4.63
 12 30 12 1.62 5.17
 12 28 12 51.06 6.38
 12 26 12 0.11 4.89
 -7 -19 13 84.69 4.3
 10 6 14 27.71 4.93
 13 29 15 25.52 6.23
 13 27 15 5.93 5.59
 12 12 16 -0.76 4.97
 -12 -22 16 0.72 4.02
 -14 -22 16 -1.45 4.46
 13 17 17 11.23 5.52
 13 13 19 10.84 5.38
 -14 -24 20 3.49 4.46
 15 25 23 1.16 6.63
 15 23 23 6.5 6.84
 -9 -25 23 1.4 3.59
 10 -6 28 23.83 6.18
 16 16 32 20.56 7.32
 -12 26 -14 15.45 5.38
 -6 20 -12 0.77 2.9
 -8 16 -12 382.61 13.07
 -10 14 -12 143.27 7.12
 -20 30 -12 8.29 8.28
 -20 26 -12 1.88 8.32
 -20 24 -12 4.64 7.61
 -19 15 -11 -0.17 6.7
 -21 21 -11 2.67 7.73
 -18 10 -10 -0.47 6.63
 -22 18 -10 3.9 8.35
 -13 5 -9 9.82 4.72
 -23 17 -9 2.45 8.01
 -24 16 -8 1.8 8.61
 -13 1 -7 151.85 7.88
 -16 0 -6 -2.04 5.7
 -22 6 -6 -3.32 7.09
 -26 16 -6 0.25 8.53
 -17 -1 -5 38.33 6.41
 -18 -2 -4 -0.61 5.51
 -22 2 -4 -2.23 6.86
 -21 -1 -3 2.78 6.56
 5 39 -1 0.53 3.74
 3 47 -1 0.47 3.6
 -20 -6 0 0.15 5.67
 -22 -4 0 -1.3 6.36
 7 33 1 -0.25 4
 7 23 1 13.41 3.62
 5 45 1 -0.44 4.55
 -17 -9 1 -2.65 5.7
 6 12 2 752.45 23.07
 4 2 4 56.02 3.26
 1 -5 5 9319.63 268.31
 -8 -14 6 13.49 3.32
 10 18 8 71.96 5.42
 -16 -16 8 12.88 4.9
 -14 -18 10 0.37 4.81
 12 32 12 12.67 5.72
 12 24 12 58.47 6.21
 -8 -20 14 1.84 2.95
 13 31 15 12.83 6.23
 13 25 15 25.03 6.16
 5 -11 19 60.36 4.29
 14 18 20 42.4 6.67
 -12 -24 20 43.01 4.7
 14 14 22 0.93 5.8
 12 4 22 9 5.18
 15 17 25 3.37 6.14
 7 -11 25 89.39 5.84
 11 -3 27 60.89 6.84
 9 -9 29 9.54 5.36
 16 18 30 11.22 7.03
 -15 19 -13 20.84 6.37
 -17 33 -13 -1.67 8.09
 -17 23 -13 -0.94 6.79
 -12 42 -12 1.59 5.35
 -20 28 -12 3.86 8.04
 -15 11 -11 -0.43 5.69
 -10 8 -10 298.29 11.09
 -17 7 -9 2.94 5.98
 -19 9 -9 8.22 6.62
 -16 4 -8 34.56 6.13
 -21 7 -7 3.9 7.12
 2 34 -6 -0.15 2.63
 -24 10 -6 3.59 7.98
 3 23 -5 148.89 5.6
 1 43 -5 11.91 2.97
 -2 52 -4 -0.81 2.34
 -20 0 -4 -0.47 6.18
 -11 -5 -3 50.37 4.75
 -13 -5 -3 88.02 6.12
 -9 -7 -1 29.58 3.73
 -17 -11 3 14.67 5.35
 9 21 5 27.46 4.28
 -17 -13 5 14.67 5.23
 6 4 6 32.33 3.34
 10 38 8 7 5.03
 11 31 9 3.73 4.84
 11 29 9 1.15 4.79
 11 27 9 5.51 4.85
 11 25 9 8.63 4.8
 -15 -17 9 3.02 4.72
 -12 -18 10 98.7 5.97
 2 -12 14 287.84 9
 13 23 15 40.53 6.18
 9 1 15 62.12 5.1
 -15 -21 15 13.33 4.79
 9 -1 17 50.28 5.02
 14 28 18 10.47 5.91
 4 -12 18 2.21 2.69
 12 6 20 16.65 5.45
 8 -6 20 2.98 4.07
 6 -10 20 244.74 9.22
 15 21 23 3.31 6.57
 13 7 23 1.69 5.56
 12 2 24 1.1 5.36
 10 -4 24 19.07 5.34
 2 -18 24 90.41 4.22
 13 5 25 14.78 6.15
 9 -7 25 53.91 5.62
 -4 -24 26 0.71 1.68
 15 13 27 17.62 6.35
 16 22 28 -1.35 6.03
 15 11 29 7.61 6.43
 7 -13 29 27.58 4.65
 12 -2 30 38.86 6.86
 15 9 31 -5.38 6.98
 -9 35 -13 1.17 4.53
 -11 37 -13 -0.62 4.92
 -17 31 -13 2.87 7.32
 -17 25 -13 -0.89 6.71
 -14 14 -12 37.29 6.02
 -11 45 -11 -1.18 4.79
 -17 13 -11 -3.13 6.33
 -21 23 -11 -2.37 8.87
 -14 8 -10 83 6.66
 -22 20 -10 8.68 8.63
 -23 19 -9 1.28 8.77
 -20 8 -8 3.9 7.17
 -24 18 -8 7.79 8.94
 -17 3 -7 15.23 6.06
 -23 11 -7 4.48 7.5
 -25 17 -7 -0.09 9.16
 -10 0 -6 15.11 3.96
 -19 1 -5 15.78 5.8
 -21 3 -5 2.38 6.87
 -24 6 -4 -4.63 7.4
 -6 -4 -2 1082.52 32.3
 -10 -6 -2 11.15 3.74
 -24 2 -2 -2.61 6.98
 -19 -5 -1 0.1 5.68
 -23 -1 -1 -1.25 6.66
 6 18 0 669.21 20.79
 -16 -8 0 30.58 5.47
 6 44 2 16.91 4.41
 -8 -10 2 275.58 9.69
 -8 -12 4 7.1 3.17
 9 35 5 14.86 4.83
 7 9 5 849.92 26.09
 -20 -12 6 2.11 5.58
 10 12 10 618.34 20.39
 12 34 12 0.82 5.48
 12 22 12 3.84 5.28
 -18 -18 12 13.8 5.3
 11 11 13 13.71 4.73
 12 8 18 -1.4 5.09
 11 3 19 32.61 5.09
 9 -3 19 69.84 5.57
 -9 -23 19 17.87 3.57
 13 9 21 -2.38 5.61
 14 8 26 -0.19 6.04
 13 3 27 21 6.14
 16 20 28 3.22 6.71
 16 14 32 -5.25 6.91
 -11 19 -13 28.99 5.23
 -13 37 -13 4.77 5.93
 -13 19 -13 17.46 5.67
 -17 29 -13 -4.4 7.23
 -17 27 -13 -0.1 6.86
 -12 14 -12 2.89 4.79
 -16 16 -12 60.44 7.29
 -18 20 -12 -4.28 6.93
 -21 25 -11 0.8 8.37
 -8 46 -10 2.74 3.4
 -12 8 -10 3.89 4.49
 -18 6 -8 17.8 6.36
 -19 5 -7 10.94 6.41
 -14 0 -6 8.25 4.84
 -18 2 -6 -1.85 5.88
 -20 4 -6 0.93 6.65
 -26 18 -6 1.57 9.68
 3 33 -5 31.23 3.29
 -25 11 -5 -1.92 7.83
 4 30 -4 0 2.57
 4 26 -4 3.13 2.81
 2 48 -2 7.41 3.44
 -14 -6 -2 6.65 4.54
 -15 -7 -1 7.22 4.68
 -21 -3 -1 2.32 6.28
 6 38 0 42.69 4.77
 7 21 1 13.18 3.54
 -22 -6 2 0.13 6.23
 8 16 4 24.32 3.97
 -20 -10 4 -0.98 6.37
 -16 -14 6 0.82 5.06
 -9 -15 7 347.82 11.86
 11 33 9 1.73 4.86
 11 23 9 1.57 4.78
 9 9 9 15.86 3.93
 -11 -17 9 9.83 3.73
 -13 -17 9 8.03 4.34
 11 15 11 2.03 4.26
 -3 -15 11 3.45 1.6
 10 8 12 84.55 5.8
 9 3 13 77.27 5.25
 -17 -19 13 2.21 5.14
 -16 -20 14 3.15 4.97
 13 15 17 22.64 5.54
 11 5 17 150.81 7.88
 14 22 18 -4.93 6.5
 -15 -23 19 2.33 4.59
 14 16 20 -1.09 5.62
 2 -16 20 7.69 2.31
 7 -9 21 -0.88 3.61
 15 19 23 1.85 6.14
 14 10 24 20.32 6.02
 15 15 25 13.58 6.17
 -7 -25 25 39.78 3.32
 12 0 26 -1.08 5.42
 8 -10 26 0.91 4.43
 14 6 28 6.64 6.11
 -9 -27 29 8.53 3.36
 16 16 30 2.41 6.86
 -15 21 -13 0.52 6.01
 -11 11 -11 12.67 4.27
 -13 11 -11 6.98 4.95
 -21 29 -11 -2.33 8.96
 -21 27 -11 1.33 8.35
 -6 12 -10 498.83 15.74
 -22 22 -10 -3.04 8.21
 -23 21 -9 -3.28 8.5
 -24 20 -8 0.92 8.98
 1 35 -7 5.68 2.21
 -1 43 -7 3.81 2.1
 -25 19 -7 3.07 8.47
 -12 0 -6 -3.05 4.38
 -23 7 -5 0.72 7.31
 -23 3 -3 3.84 7
 -12 -6 -2 140.46 7.08
 -18 -4 -2 39.46 6.38
 -5 -7 1 12.58 2.22
 -16 -10 2 25.7 5.69
 3 1 3 4138.11 119.63
 8 40 4 2.39 4.42
 -16 -12 4 0.11 4.76
 9 19 5 170.04 7.62
 9 13 7 2.8 3.73
 -15 -15 7 7.48 4.87
 -10 -16 8 3.09 3.6
 -14 -16 8 1.22 4.63
 -19 -15 9 -1.37 5.66
 12 20 12 34.7 5.53
 12 14 14 8.77 5.14
 -11 -21 15 68.84 4.89
 -3 -19 17 344.65 10.37
 13 11 19 11.63 5.43
 15 25 21 0.93 6.31
 11 -1 23 15.43 5.12
 16 18 28 -0.3 6.77
 13 1 29 7.69 6.55
 3 -19 29 23.39 3.7
 -7 -27 31 -0.89 2.74
 -10 -28 32 -0.42 3.48
 -18 34 -12 8.52 7.97
 -4 16 -10 16.56 2.31
 -8 10 -10 623.2 19.74
 -16 10 -10 63.05 7.05
 -18 12 -10 26.54 6.68
 -20 16 -10 -3.2 7.7
 -22 24 -10 -3.18 9.21
 -14 4 -8 2.07 5.23
 -2 48 -6 -0.18 1.79
 -24 12 -6 -0.74 8.28
 -26 20 -6 5.61 9.62
 -9 -1 -5 309.57 10.93
 -15 -1 -5 81.07 6.42
 4 24 -4 37 3.18
 -7 -3 -3 911.92 27.6
 -17 -3 -3 11.91 5.78
 4 14 -2 1441.38 42.37
 -22 0 -2 0.7 6.71
 -11 -7 -1 10.19 4.11
 -13 -7 -1 17.7 4.74
 -9 -9 1 45.88 3.86
 -15 -9 1 0.54 4.52
 8 28 2 -1.91 3.96
 8 26 2 148.25 7.02
 7 43 3 1.83 4.27
 7 13 3 93.32 4.98
 9 37 5 9.88 4.66
 10 30 6 -1.19 4.56
 10 28 6 5 4.68
 10 26 6 -1.38 4.8
 7 5 7 166.03 6.78
 10 16 8 -0.39 4.05
 11 35 9 0.43 4.93
 11 21 9 25.7 5.24
 11 7 15 113 6.85
 12 10 16 0.01 4.87
 14 20 18 21.16 6.11
 15 23 21 4.73 6.72
 14 12 22 35.55 6.48
 -8 -24 22 -0.02 3.07
 -11 -25 23 6.38 3.84
 -13 -25 23 3.69 4.24
 16 22 26 -0.42 6.38
 11 -5 29 5.61 5.63
 14 4 30 24.67 7.32
 -9 33 -13 5.48 4.06
 -15 33 -13 -0.26 6.37
 -6 34 -12 25.95 3.34
 -6 22 -12 158.68 6.35
 -16 38 -12 -0.24 1.63
 -18 22 -12 2.84 6.99
 -19 19 -11 0.26 6.97
 -22 28 -10 2.25 8.61
 -22 26 -10 5.52 8.9
 -9 7 -9 29.18 3.95
 -15 7 -9 1.42 5.18
 -19 11 -9 -0.23 6.46
 -21 15 -9 -6.92 7.95
 -23 23 -9 -1.08 9.23
 -12 4 -8 262.47 10.54
 -22 14 -8 -0.34 7.72
 -24 22 -8 1.81 8.76
 -23 13 -7 -0.07 7.47
 -25 21 -7 0.54 9.19
 -22 8 -6 -1.94 7.1
 4 32 -4 7.94 3.13
 -8 -2 -4 33.87 3.38
 -16 -2 -4 0.15 5.61
 -22 4 -4 -1.79 6.91
 3 13 -3 1160.08 34.06
 4 42 -2 16.8 3.77
 -20 -2 -2 10.04 6.2
 -10 -8 0 0.76 3.45
 -14 -8 0 -0.33 4.22
 -21 -5 1 0.96 5.81
 8 30 2 73.28 5.51
 -9 -11 3 120.22 5.65
 -15 -11 3 22.27 4.9
 -19 -9 3 7.24 5.75
 -9 -13 5 296.52 10.44
 -15 -13 5 9.8 5.01
 -19 -11 5 12.07 5.98
 10 24 6 13.85 4.56
 8 10 6 36.58 4.24
 -19 -13 7 6.11 5.68
 -12 -16 8 45.37 4.6
 -18 -16 10 26.73 5.75
 1 -11 11 3.93 1.29
 -5 -19 15 70.5 3.42
 10 0 18 66.96 5.52
 -8 -22 18 39 3.66
 -13 -23 19 2.19 4.1
 9 -5 21 3.81 4.19
 15 17 23 7.14 6.16
 10 -6 26 5.58 5.54
 -10 -26 26 2.69 3.53
 15 11 27 18.47 6.7
 12 -2 28 -4.16 5.63
 15 9 29 6.08 6.74
 -1 -23 29 53.25 2.5
 16 14 30 8.43 6.91
 16 12 32 4.22 7.09
 -9 23 -13 12.07 4.18
 -11 35 -13 2.44 4.89
 -11 21 -13 13.34 4.82
 -13 35 -13 -3.85 5.66
 -13 21 -13 26.72 6.18
 -10 40 -12 -1.85 4.45
 -10 16 -12 3.6 4.11
 -14 40 -12 -1.13 6.33
 -14 16 -12 -0.01 5.25
 -16 18 -12 1.38 6.11
 -18 32 -12 -1.21 7.87
 -18 24 -12 -1.24 7.51
 -15 13 -11 0.75 5.7
 -17 15 -11 1.06 6.33
 -23 25 -9 3.96 9.29
 -20 10 -8 -6.45 6.71
 -24 24 -8 -0.91 9.35
 -15 3 -7 49.84 6.04
 -21 9 -7 4.09 7.03
 -25 23 -7 -0.64 8.33
 -25 13 -5 0.07 8.66
 -24 8 -4 -1.92 6.93
 3 43 -3 5.18 3.39
 -21 1 -3 -0.29 6.25
 -4 -2 -2 1397.02 40.97
 -24 4 -2 6.13 7.29
 5 41 -1 0.76 3.7
 5 15 -1 62.18 3.67
 -12 -8 0 127.21 6.97
 8 32 2 1.1 4.36
 8 24 2 6.77 3.73
 -14 -10 2 0.66 4.65
 10 32 6 2.01 4.81
 -10 -14 6 0.26 3.57
 -14 -14 6 0.69 4.22
 -5 -13 7 292.49 9.45
 -11 -15 7 115.09 6
 -13 -15 7 54.18 5.09
 9 5 11 18.54 3.93
 -17 -17 11 1.57 4.91
 12 18 12 3.98 4.86
 6 -4 12 1.77 2.85
 -10 -20 14 23.46 3.83
 -14 -20 14 11.4 4.69
 10 2 16 -0.14 4.27
 13 13 17 15.1 5.73
 3 -13 17 137.2 5.23
 -11 -23 19 11.35 3.97
 14 14 20 56.24 6.72
 15 21 21 -1.32 6.13
 8 -8 22 -0.17 4.21
 15 13 25 10.63 6.33
 11 -3 25 25.12 5.43
 16 20 26 0.37 6.41
 16 16 28 2.97 6.42
 15 7 31 0.88 7.18
 -15 31 -13 3.98 6.31
 -15 29 -13 8.59 6.37
 -15 27 -13 3.19 6.25
 -15 25 -13 5.75 6.05
 -8 38 -12 -0.01 3.74
 -8 18 -12 19 3.18
 -18 30 -12 8 7.73
 -18 28 -12 -0.49 7.63
 -18 26 -12 9.13 7.38
 -7 15 -11 5.44 3.24
 -9 13 -11 3.18 3.79
 -20 18 -10 5.89 7.3
 -9 3 -7 218.98 8.56
 -24 14 -6 -0.33 7.75
 3 35 -5 54.22 3.74
 -11 -1 -5 218 8.93
 -13 -1 -5 101.15 6.46
 -21 5 -5 6.77 6.64
 -26 14 -4 4.85 8.44
 5 27 -3 36.82 3.63
 -19 -1 -3 1.9 5.86
 -22 -2 0 1.6 6.41
 7 37 1 0.56 4
 7 19 1 8.46 3.52
 -13 -9 1 5.51 4.22
 -10 -10 2 44.7 4.26
 -5 -9 3 421.38 13.1
 -21 -7 3 1.11 5.1
 -14 -12 4 0.31 4.17
 10 34 6 -0.13 4.47
 8 6 8 3.97 3.46
 11 37 9 -1.93 4.91
 11 19 9 17.11 4.72
 5 -5 11 40.53 3.1
 -16 -18 12 -0.89 4.94
 13 29 13 5.16 5.6
 13 27 13 7.3 5.62
 -15 -19 13 15.25 4.64
 13 17 15 28.81 5.67
 -7 -21 17 101.8 4.72
 14 18 18 1.35 5.29
 10 -2 20 237.18 10.23
 13 7 21 -3.39 5.41
 13 5 23 23.15 6.38
 14 8 24 0.49 5.94
 13 3 25 31.97 6.73
 14 6 26 -2.06 6.6
 -12 -26 26 0.87 3.91
 9 -9 27 38.78 5.56
 -11 -27 29 3.45 3.83
 17 17 33 1.33 6.91
 -9 31 -13 11.87 4.43
 -13 23 -13 6.1 5.47
 -12 40 -12 2.05 5.33
 -12 16 -12 70.52 6.21
 -7 41 -11 -0.75 3.13
 -9 43 -11 -1.12 4.04
 -19 21 -11 -5.65 7.6
 -14 10 -10 1.08 5.2
 -18 14 -10 -0.2 6.58
 -13 7 -9 14.03 4.54
 -21 17 -9 -0.95 7.2
 -16 6 -8 0.55 5.98
 -18 8 -8 -2.68 5.94
 -19 7 -7 7.35 6.95
 -23 15 -7 4.45 7.51
 -2 8 -6 14.6 1.38
 -16 2 -6 -0.31 5.51
 -20 6 -6 -0.98 6.43
 3 21 -5 448.86 13.84
 -17 1 -5 43.81 6.41
 -23 9 -5 6 6.95
 -18 0 -4 0.12 5.69
 -20 2 -4 1.6 6.34
 -25 9 -3 -0.89 7.63
 -17 -5 -1 2.96 5.04
 -23 1 -1 1.54 6.64
 6 40 0 -1.39 3.89
 -20 -4 0 10.21 5.75
 -11 -9 1 49.07 4.56
 8 34 2 33.24 4.69
 -12 -10 2 183.24 8.14
 -18 -8 2 21.09 5.75
 -13 -11 3 129.12 6.75
 8 42 4 -2.56 4.46
 -10 -12 4 7.01 3.28
 9 17 5 198.67 8.41
 -11 -13 5 4.67 3.68
 -13 -13 5 130.82 6.96
 -21 -9 5 6.44 6.08
 10 22 6 0.78 4.18
 -12 -14 6 10.41 3.83
 -18 -14 8 17.95 5.42
 6 -2 10 30.52 3.2
 11 13 11 0 3.67
 13 31 13 7.3 5.62
 13 25 13 19.78 5.54
 11 9 13 112.51 6.5
 7 -3 13 95.63 5.11
 10 4 14 83.07 5.96
 6 -6 14 15.1 3.56
 14 30 16 0.98 5.44
 14 28 16 2.68 5.95
 14 26 16 -0.18 5.75
 12 4 20 141.24 8.16
 15 19 21 -1.57 6
 12 2 22 120.9 7.64
 15 15 23 10.19 6.06
 5 -15 25 147.82 6.63
 16 18 26 1.16 6.31
 6 -14 26 0.95 3.79
 -9 27 -13 7.59 4.16
 -11 33 -13 4.33 4.87
 -11 23 -13 32.38 5.22
 -13 33 -13 6.67 5.65
 -16 36 -12 1.32 3.91
 -16 20 -12 20.62 6.42
 -5 19 -11 2.99 2.74
 -13 13 -11 5.3 4.8
 -11 7 -9 23.5 4.37
 -22 16 -8 -4.7 7.77
 -13 3 -7 7.14 4.82
 -17 5 -7 25.79 5.99
 2 36 -6 1.7 2.64
 -18 4 -6 1.52 5.8
 -19 3 -5 10.7 6.06
 -25 15 -5 3.11 7.93
 4 34 -4 -0.66 3.04
 4 22 -4 -0.27 2.66
 -14 -2 -4 45.29 5.16
 5 31 -3 14.83 3.39
 5 25 -3 41.63 3.53
 1 49 -3 3.95 3.06
 -23 5 -3 -1.47 6.65
 -16 -4 -2 -1.4 5.15
 6 16 0 1.91 2.84
 -3 -5 1 76.99 3.05
 8 22 2 190.76 7.93
 -11 -11 3 1.89 3.84
 8 14 4 0.45 3.57
 -12 -12 4 25.32 4.43
 -18 -10 4 11.75 5.24
 -5 -11 5 1354.49 39.84
 -18 -12 6 0.64 5.05
 10 14 8 269.68 10.47
 5 -3 9 384.2 12.28
 12 30 10 45.79 6.34
 12 28 10 0.14 4.87
 12 26 10 47.25 6.05
 7 -1 11 3 2.95
 13 33 13 9.69 5.87
 13 23 13 3.63 5.1
 5 -7 13 247.45 8.64
 -9 -19 13 25.25 3.54
 12 12 14 0.29 4.15
 7 -5 15 472.78 15.48
 12 6 18 72.25 6.22
 -14 -22 18 -1.35 4.33
 13 9 19 1.42 5.36
 -7 -23 21 0.5 2.78
 14 10 22 3.21 5.66
 10 -4 22 117.29 7.11
 -14 -24 22 27.74 4.78
 9 -7 23 26.94 4.8
 16 22 24 1.74 6.19
 12 0 24 44.22 6.08
 -6 -24 24 2.86 2.47
 13 1 27 11.42 5.91
 16 14 28 -4.48 6.58
 14 4 28 -1.65 6.13
 2 -20 28 -1.93 2.88
 16 12 30 1.94 6.67
 -9 29 -13 7.64 4.15
 -13 25 -13 18.41 5.69
 -6 24 -12 8.27 2.99
 -14 18 -12 49.95 6.54
 -5 37 -11 -1.72 2.47
 -11 13 -11 0.56 3.94
 -17 17 -11 -1.5 6.25
 -19 33 -11 -1.33 8.14
 -19 23 -11 3.05 7.4
 -10 10 -10 78.33 5.39
 -16 12 -10 2.05 5.71
 -20 20 -10 -2.77 7.05
 -5 45 -9 18.39 1.19
 -19 13 -9 -0.9 6.58
 -21 11 -7 4 7.63
 2 20 -6 26.56 2.19
 -22 10 -6 -1.84 7.62
 -24 16 -6 -1.25 7.73
 2 44 -4 -0.36 3.01
 -10 -2 -4 108.57 5.8
 -26 16 -4 -2.88 9.26
 -15 -3 -3 66.98 6.12
 -22 2 -2 0.25 6.24
 -21 -1 -1 2.21 6.32
 4 48 0 8.56 3.83
 -6 -6 0 1357.56 40.15
 -22 -4 2 4.74 6.12
 10 36 6 1.3 4.93
 12 32 10 -4.04 5.39
 12 24 10 0.3 5.42
 12 16 12 69.61 6.14
 8 -2 14 71.13 4.81
 14 16 18 14.22 5.52
 15 25 19 -1.56 5.85
 6 -12 22 222.69 8.63
 4 -16 24 135.79 5.91
 15 11 25 24.62 6.54
 15 9 27 18.58 6.64
 11 -5 27 35.42 6.12
 15 7 29 6.19 6.47
 -11 25 -13 1.26 4.64
 -13 29 -13 1.6 5.56
 -13 27 -13 9.25 5.27
 -6 32 -12 -0 3.33
 -14 38 -12 -2.36 6.37
 -15 15 -11 -1.79 5.76
 -19 31 -11 1.1 7.8
 -19 25 -11 3.96 7.29
 -12 10 -10 151.53 7.68
 -21 19 -9 -0.2 7.68
 -4 10 -8 2.22 1.29
 -20 12 -8 6.8 7.54
 -23 17 -7 3.88 7.78
 0 44 -6 -0.4 2.39
 -8 2 -6 12.22 3.11
 -12 -2 -4 0.93 4.3
 -22 6 -4 -0.02 6.99
 -19 -3 -1 1.68 6.03
 5 9 1 31.66 2.85
 -17 -7 1 1.61 5.17
 -23 -1 1 -0.76 6.45
 10 20 6 2.47 4.04
 9 11 7 256.04 9.89
 11 17 9 9.18 4.23
 -16 -16 10 2.96 4.6
 10 6 12 273.01 10.67
 13 21 13 21.08 5.45
 -13 -19 13 11.21 4.71
 13 15 15 17.28 5.43
 12 8 16 1.75 4.65
 8 -4 16 23.32 3.89
 11 3 17 108.5 7.04
 -10 -22 18 3.73 3.41
 15 23 19 6.65 6.15
 11 1 19 35.85 5.17
 14 12 20 -0.38 5.49
 15 17 21 -1.88 5.56
 5 -13 21 -1.22 3.18
 -10 -24 22 48.27 4.38
 7 -11 23 40.04 4.48
 16 20 24 4.65 6.19
 16 16 26 0.27 6.46
 10 -8 28 -0.36 5.46
 14 2 30 -1.32 5.97
 17 17 31 -1.5 6.95
 -11 31 -13 6.76 5.06
 -11 27 -13 24.43 3.9
 -10 18 -12 148.3 7.31
 -16 34 -12 3.66 7.61
 -11 43 -11 -3.25 5.07
 -19 29 -11 -2.8 7.62
 -19 27 -11 2.14 7.93
 -2 26 -10 3.52 0.54
 -10 46 -10 3.23 4.46
 -18 16 -10 20.85 7.13
 -20 22 -10 6.58 8.24
 -15 9 -9 5.34 5.19
 -17 11 -9 6.22 6.13
 -14 6 -8 83.08 6.36
 -22 18 -8 -2.74 8.08
 -14 2 -6 2.89 4.56
 -25 17 -5 -1.65 9.06
 -26 18 -4 2.15 8.98
 5 33 -3 22.57 3.6
 -5 -1 -3 423.73 13.27
 -25 11 -3 7.16 8.16
 -24 6 -2 6.62 7.37
 7 39 1 -1.22 4.04
 8 20 2 -0.63 3.63
 6 10 2 8.6 2.71
 9 29 3 18.33 4.65
 9 27 3 51.07 4.95
 5 5 3 1437.36 42.37
 -17 -9 3 11.04 5.91
 6 6 4 48.72 3.4
 -20 -8 4 2.16 5.59
 -20 -10 6 2.89 5.62
 -17 -13 7 9.03 5.11
 -20 -12 8 4.94 5.88
 12 34 10 16.47 5.24
 12 22 10 59.8 6.3
 -15 -17 11 0.07 4.53
 8 0 12 170.66 7.28
 -14 -18 12 42.94 5.15
 -17 -19 15 14.57 5.07
 14 20 16 0.96 5.79
 6 -8 16 1.55 2.96
 -16 -20 16 0.09 4.51
 13 11 17 48.46 6.21
 7 -7 17 421.85 14.11
 -12 -22 18 28.54 4.37
 11 -1 21 6.07 4.7
 -15 -23 21 -0.18 4.6
 -12 -24 22 1.86 3.89
 15 13 23 2.64 5.87
 12 -2 26 1.51 5.22
 8 -12 28 27.61 5.35
 17 19 29 0.13 6.65
 13 -1 29 1.02 5.85
 -6 26 -12 144.49 6.05
 -8 20 -12 207.3 8.1
 -12 18 -12 3.64 4.57
 -16 32 -12 2.94 6.87
 -16 24 -12 10.39 6.57
 -17 19 -11 6.96 6.95
 -7 47 -9 1.05 2.68
 -21 21 -9 -1.9 7.62
 -3 9 -7 2192.68 63.66
 -24 18 -6 2.07 8.08
 -7 1 -5 2036.31 59.9
 -21 7 -5 11.05 6.84
 5 23 -3 76.15 4.23
 -9 -3 -3 190.51 7.59
 -13 -3 -3 33.48 4.83
 -21 3 -3 4.35 6.71
 6 28 -2 94.17 5.16
 -18 -2 -2 1.15 5.61
 -20 0 -2 -1.11 5.92
 3 49 -1 -0.04 3.47
 -7 -5 -1 25.78 2.96
 4 8 0 1208.03 35.57
 -16 -6 0 2.69 5.11
 7 17 1 15.8 3.41
 9 31 3 25.14 4.85
 9 25 3 69.58 5.25
 9 41 5 3.1 4.52
 7 7 5 16.86 3.34
 -17 -11 5 13.04 5.36
 10 38 6 -0.17 4.62
 11 31 7 4.11 4.7
 11 29 7 27.48 5.08
 11 27 7 27.12 5
 11 25 7 8.97 4.84
 4 -8 12 509.26 15.67
 11 5 15 259.21 10.53
 5 -9 15 242.88 8.45
 15 21 19 3.51 5.75
 16 18 24 2.2 6.37
 8 -10 24 2.21 4.07
 16 12 28 5.22 6.43
 -8 -26 28 2.95 3.06
 16 10 30 14.13 6.69
 -6 30 -12 58.98 4.13
 -10 38 -12 5.05 4.45
 -12 38 -12 0.42 5.48
 -14 20 -12 2.51 6.25
 -16 30 -12 3.97 6.62
 -16 26 -12 -3.29 6.44
 -17 37 -11 0.41 1.58
 -20 32 -10 1.48 8.4
 -20 26 -10 1.53 7.61
 -20 24 -10 1.12 7.48
 -19 15 -9 3.8 6.68
 -18 10 -8 4.54 5.97
 -22 20 -8 0.4 7.83
 -19 9 -7 4 6.39
 -23 19 -7 -3.76 8.7
 -20 8 -6 -0.47 6.72
 -15 1 -5 85.82 6.46
 -25 19 -5 4.66 8.54
 4 36 -4 4.65 3.16
 2 12 -4 1.38 1.41
 -6 0 -4 1.18 2.27
 -16 0 -4 22.75 6.04
 -26 20 -4 -8.99 9.52
 -1 53 -3 0.76 2.27
 -17 -1 -3 15.35 5.9
 -23 7 -3 0.46 6.9
 6 26 -2 0.07 3.08
 -8 -4 -2 261.07 9.27
 -14 -4 -2 99.61 6.51
 -15 -5 -1 4.23 4.57
 -23 3 -1 -2.22 6.48
 -21 -3 1 0.7 6.13
 7 11 3 83.31 4.52
 9 15 5 40.98 4.41
 5 -1 7 893.89 26.78
 -6 -14 8 264.36 8.85
 -16 -14 8 1.72 4.6
 12 20 10 2.3 4.93
 13 19 13 12.36 5.08
 9 -1 15 54.67 5.1
 9 -3 17 11.95 4.01
 14 14 18 0.75 5.29
 8 -6 18 185.21 7.98
 -4 -20 18 14.5 1.99
 4 -14 20 59.18 3.83
 -6 -22 20 142.38 5.49
 15 15 21 -1.5 5.79
 13 5 21 -2.01 5.38
 16 24 22 -3.61 6.2
 14 8 22 69.09 7.21
 13 3 23 6.65 5.56
 11 -3 23 21.66 5.42
 14 6 24 23.36 6.36
 10 -6 24 59.44 5.81
 -9 -25 25 9.57 3.44
 -13 -25 25 3.13 4.17
 16 14 26 -4.08 6.56
 14 4 26 0 5.18
 4 -18 28 -0.53 3.43
 17 15 31 -1.96 7.22
 -6 28 -12 -0.49 2.96
 -8 36 -12 15.53 4.24
 -14 36 -12 2.52 6.08
 -16 28 -12 10.56 6.6
 -13 15 -11 1.24 4.79
 -8 12 -10 0.19 3.27
 -14 12 -10 75.78 6.59
 -16 14 -10 39.59 6.44
 -20 30 -10 -0.32 8.29
 -20 28 -10 -0.63 7.85
 -21 23 -9 -0.91 8.15
 -6 8 -8 18.11 2.74
 -10 6 -8 93.11 5.56
 -12 6 -8 4.69 4.3
 -16 8 -8 28.32 6.18
 -20 14 -8 6.85 6.76
 -7 5 -7 171.52 6.68
 -15 5 -7 15.68 5.42
 -21 13 -7 8.51 7.14
 -10 2 -6 0.8 3.58
 -24 20 -6 -8.59 8.27
 3 37 -5 12.98 3.06
 -2 4 -4 1143.95 33.29
 -20 4 -4 5.95 6.42
 -24 12 -4 0.34 7.62
 -3 1 -3 4205.47 121.53
 -11 -3 -3 119.3 6.28
 -19 1 -3 1.97 5.85
 4 44 -2 0.91 3.51
 5 43 -1 2.84 3.67
 6 42 0 15.26 4.08
 -22 0 0 4.06 6.59
 -16 -8 2 1.25 4.81
 9 33 3 8.42 4.46
 9 23 3 24.88 4.22
 10 18 6 0 3.33
 11 33 7 13.1 4.93
 11 23 7 65.74 5.79
 -19 -13 9 1.05 5.47
 8 2 10 321.26 11.23
 -10 -18 12 156.47 6.72
 -12 -18 12 2.52 4.08
 -18 -16 12 1.58 4.92
 9 1 13 113.89 6.05
 12 10 14 51.25 5.56
 14 18 16 1.17 5.36
 15 19 19 4.73 6.02
 13 7 19 16.93 5.52
 16 22 22 6.26 6.05
 -5 -23 23 4.51 2.21
 15 9 25 12.13 6.44
 15 7 27 12.27 6.24
 0 -22 28 0.66 1.88
 17 17 29 1.84 6.71
 -9 15 -11 3.21 3.7
 -15 17 -11 1.34 5.6
 -17 35 -11 -2.12 7.41
 -6 14 -10 -1.44 1.59
 -13 9 -9 17.6 4.87
 -21 25 -9 0.47 7.82
 -2 14 -8 601.71 17.71
 -22 22 -8 -1.47 8.73
 1 37 -7 14.82 2.23
 -1 13 -7 596.01 17.32
 -17 7 -7 11.32 5.58
 -23 21 -7 -3.42 8.36
 -16 4 -6 -0.05 5.14
 -18 6 -6 4.66 5.87
 -17 3 -5 28.14 6.02
 -19 5 -5 4.24 5.84
 -25 21 -5 0.13 8.71
 -18 2 -4 -0.94 5.45
 5 35 -3 21.57 3.64
 -25 13 -3 -1.89 7.71
 6 32 -2 45.84 4.28
 8 38 2 15.1 4.48
 4 4 2 113.84 4.44
 -6 -8 2 1020.93 30.46
 -19 -7 3 3.25 5.77
 -21 -5 3 1.46 5.77
 -16 -10 4 2.11 4.78
 -16 -12 6 2.04 4.84
 -19 -11 7 1.34 5.71
 10 12 8 37.27 4.6
 11 15 9 10.2 4.18
 -15 -15 9 6.06 4.71
 14 30 14 -2.19 5.37
 14 28 14 10.14 6.09
 -13 -21 17 34.99 4.61
 9 -5 19 94.38 5.89
 -5 -21 19 45.86 2.83
 14 10 20 48.56 6.42
 12 2 20 1.5 5.2
 15 11 23 1.2 5.96
 1 -19 23 27.75 2.36
 16 16 24 11.93 6.46
 13 1 25 19.41 6.37
 9 -9 25 42.84 5.29
 14 2 28 12.19 6.05
 12 -4 28 22.74 5.85
 15 5 29 8.76 6.32
 -9 -27 31 -0.65 3.26
 -10 20 -12 0.35 4.16
 -12 20 -12 49.13 5.81
 -14 34 -12 0.13 4.01
 -14 22 -12 34.91 6.56
 -11 15 -11 -0.16 4.05
 -13 41 -11 1.34 5.76
 -15 39 -11 0.94 1.63
 -9 9 -9 14.45 3.94
 -21 29 -9 2.03 8.38
 -21 27 -9 2.98 8.51
 -22 24 -8 2.3 8.29
 -23 23 -7 6.74 8.59
 -24 22 -6 5.86 8.62
 -23 13 -5 -0.35 8.23
 -25 23 -5 0.72 9.1
 4 20 -4 144.59 5.53
 -22 8 -4 3.09 6.97
 6 24 -2 125.11 5.66
 -12 -4 -2 1.34 4.1
 -22 4 -2 4.37 6.75
 -24 8 -2 -1.1 7.19
 -20 -2 0 -0.08 5.86
 -24 4 0 -0.09 6.76
 -15 -7 1 5.65 4.62
 9 35 3 8.2 4.33
 8 12 4 7.3 4.13
 -19 -9 5 6.62 5.93
 11 35 7 5.15 4.99
 -14 -16 10 48.27 5.23
 13 29 11 -1.17 5.11
 -13 -17 11 1.81 4.3
 11 7 13 68.13 5.66
 -17 -17 13 2.66 4.83
 14 26 14 1.94 5.79
 10 0 16 -0.86 4.54
 15 27 17 6.59 5.73
 -9 -21 17 66.58 4.33
 12 4 18 -0.77 4.66
 7 -9 19 66.34 4.74
 -13 -23 21 1.54 4.01
 16 20 22 -1.5 6.02
 12 0 22 -1.68 5.47
 3 -17 23 87.75 4.31
 -11 -25 25 14.49 3.97
 17 19 27 1.24 6.47
 16 10 28 -0.25 5.94
 -6 -26 30 12.72 2.35
 17 13 31 2.32 6.69
 -8 22 -12 0.34 3.67
 -12 36 -12 6.46 5.42
 -5 21 -11 4.52 2.56
 -17 33 -11 -0.06 7.34
 -17 23 -11 6.85 6.99
 -12 12 -10 1.66 4.2
 -11 9 -9 23.48 4.43
 -17 13 -9 0.77 6.11
 -22 26 -8 2.03 8.49
 -6 4 -6 40.21 3.21
 -22 14 -6 -6.43 7.35
 -24 24 -6 4.74 9.44
 -21 9 -5 7.47 6.97
 -24 14 -4 -1.21 7.74
 5 21 -3 102.27 4.8
 1 7 -3 4.51 0.87
 -10 -4 -2 417.64 14.09
 -13 -5 -1 0.63 4.18
 -21 1 -1 0 6.38
 -14 -6 0 282.27 11.07
 7 41 1 1.07 3.91
 -23 1 1 1.95 6.35
 8 18 2 155.72 6.85
 -22 -2 2 1.71 6.36
 9 21 3 121.09 6.37
 -6 -10 4 135.07 5.39
 -6 -12 6 155.32 6.01
 11 21 7 4.57 4.39
 -15 -13 7 38.79 5.13
 -7 -15 9 91.1 4.46
 12 18 10 101.61 6.73
 -18 -14 10 1.2 4.98
 13 31 11 -2.38 5.79
 13 27 11 1.77 5.07
 13 25 11 2.61 5.19
 9 3 11 9.4 3.7
 -9 -17 11 9.54 3.22
 -4 -16 12 157.88 5.43
 14 24 14 24.04 6.05
 13 9 17 7.22 4.62
 -11 -21 17 10.49 3.75
 10 -2 18 -0.13 4.12
 6 -10 18 0.09 3.07
 15 17 19 7.5 5.68
 8 -8 20 284.94 10.83
 15 13 21 2.07 5.7
 11 -5 25 93.89 7.25
 16 12 26 2.66 6.31
 13 -1 27 14.43 5.77
 -12 -26 28 1.16 3.92
 17 15 29 1.14 6.79
 16 8 30 -0.93 6.66
 -11 -27 31 0.04 4.07
 -10 36 -12 -3.45 4.57
 -14 32 -12 5.67 5.85
 -14 24 -12 -1.99 5.36
 -9 41 -11 -1.77 4.02
 -15 19 -11 2.7 5.55
 -17 25 -11 -0.68 6.63
 -10 12 -10 614.75 20.1
 -18 20 -10 19.96 7.02
 -15 11 -9 3.18 5.58
 -18 12 -8 1.83 6.02
 -22 28 -8 3.79 8.75
 -5 7 -7 88.08 4.03
 -13 5 -7 142.77 7.54
 -23 27 -7 -4.58 9.33
 -23 25 -7 1.62 8.57
 -20 10 -6 3.65 6.85
 3 19 -5 260.1 8.39
 1 45 -5 4.19 2.45
 3 45 -3 3.23 3.27
 -21 5 -3 0.89 6.71
 -23 9 -3 0.3 7.02
 -25 15 -3 -2.03 7.94
 6 34 -2 -0.21 3.45
 5 13 -1 68.31 3.65
 -19 -1 -1 4.38 5.77
 6 14 0 777.46 23.69
 -18 -6 2 0.37 5.17
 -15 -9 3 39.25 5.12
 -15 -11 5 42.63 5.51
 4 -2 6 92.2 3.97
 11 37 7 5.97 4.74
 7 3 7 1045.56 31.57
 13 33 11 -1.06 5.4
 -11 -17 11 6.98 3.65
 14 22 14 3.16 5.43
 10 2 14 12.9 4.36
 4 -10 14 194.62 6.85
 -16 -18 14 6.85 4.7
 -15 -19 15 12.86 4.64
 14 16 16 -2.15 5.38
 12 6 16 1.26 4.62
 15 23 17 9.02 5.76
 14 12 18 21.69 5.77
 -9 -23 21 3.02 3.32
 16 18 22 8.61 6.37
 -4 -22 22 97.29 3.44
 -14 -24 24 -0.68 4.22
 10 -8 26 -0.43 4.9
 17 17 27 -2.87 6.57
 -10 -26 28 8.02 3.54
 -12 22 -12 4.97 5
 -14 26 -12 36.8 6.58
 -11 41 -11 1.18 4.87
 -13 17 -11 0.07 4.97
 -17 31 -11 2.32 7
 -17 29 -11 1.95 6.79
 -17 27 -11 -1.33 6.73
 -4 18 -10 227.47 7.61
 -8 44 -10 0.4 3.3
 -16 16 -10 -0.94 5.77
 -14 8 -8 1.54 4.57
 -19 11 -7 5.53 6.94
 2 38 -6 -1.41 2.4
 -5 3 -5 1055.16 31.34
 -9 1 -5 308.53 10.85
 -23 15 -5 -1.09 7.26
 -4 2 -4 52.64 2.83
 2 50 -2 0.72 3.12
 7 31 -1 2.46 3.71
 7 29 -1 3.26 3.66
 7 27 -1 12.1 3.64
 -9 -5 -1 8.11 3.06
 -23 5 -1 1.97 6.5
 -7 -7 1 100.67 4.68
 2 0 2 5747.8 165.71
 -20 -4 2 -0.42 5.81
 10 30 4 7.1 4.52
 10 28 4 0.43 4.2
 10 26 4 11.55 4.26
 -22 -4 4 -4.34 6.11
 10 16 6 12.56 4.14
 6 2 6 2.58 2.56
 9 9 7 208.61 8.41
 -14 -14 8 48.34 5.31
 -18 -12 8 -1.55 5.27
 13 23 11 0.11 5.25
 12 12 12 100.39 6.34
 2 -14 16 0.66 1.86
 16 24 20 7.04 5.8
 10 -4 20 39.25 5.26
 9 -7 21 0.3 3.96
 -11 -23 21 0.29 3.66
 16 14 24 -0.79 6.25
 12 -2 24 2.1 5.49
 17 21 25 3.24 6.34
 3 -19 27 70.49 4.31
 -10 22 -12 92.03 6.07
 -14 30 -12 10.08 6.25
 -14 28 -12 -0.2 5.74
 -7 39 -11 -0.79 3.26
 -15 37 -11 1.8 3.92
 -14 14 -10 6.61 5.41
 -18 22 -10 -4.71 7.26
 -19 19 -9 -2.44 7.18
 -16 10 -8 0.19 5.47
 -22 16 -6 4.81 7.16
 -11 1 -5 208.06 8.63
 4 38 -4 -0.59 3.17
 -20 6 -4 5.44 6.23
 5 37 -3 19.28 3.57
 6 22 -2 1.71 2.94
 4 12 -2 45.43 2.84
 -18 0 -2 16.4 5.78
 7 25 -1 13.1 3.23
 3 7 -1 47.27 2.43
 -11 -5 -1 5.09 3.69
 -8 -6 0 0.77 2.98
 7 15 1 12.93 3.15
 8 40 2 0.51 4.08
 -14 -8 2 80.22 5.71
 -3 -7 3 68 2.85
 10 32 4 2.51 4.34
 -18 -8 4 -0.31 5.29
 9 13 5 299.42 10.93
 -18 -10 6 -0.91 5.1
 11 19 7 89.81 6.07
 12 30 8 1.57 4.76
 12 28 8 25.82 5.17
 12 26 8 -3.2 4.61
 11 13 9 49.22 5.21
 3 -7 9 466.81 14.14
 -13 -15 9 9.01 4.07
 -12 -16 10 5.32 3.78
 -17 -15 11 -0.58 4.74
 13 11 15 14.53 5.23
 -8 -20 16 1.86 2.9
 15 21 17 19.25 6.03
 5 -11 17 213.56 7.79
 -14 -22 20 11.18 4.5
 14 6 22 0.68 5.44
 15 9 23 18.13 6.5
 14 4 24 -0.5 5.57
 6 -14 24 111.78 5.86
 15 7 25 8.19 6.05
 15 5 27 9.26 6.37
 17 13 29 4.34 6.71
 17 11 31 -1.69 6.87
 -8 24 -12 66.95 4.63
 -12 34 -12 -3.37 5.25
 -6 42 -10 -5.33 1.21
 -12 44 -10 -4.29 5.65
 -18 34 -10 1.07 7.5
 -17 15 -9 6.46 6.28
 -20 18 -8 1.91 7.2
 -11 5 -7 189.42 8.21
 -17 9 -7 10.55 6.24
 -21 17 -7 5.97 7
 -4 6 -6 9.43 2.04
 -14 4 -6 -2.56 4.43
 -3 5 -5 112.91 4.06
 -19 7 -5 16.22 6.4
 -22 10 -4 -1.19 7.54
 -24 16 -4 -0.52 8.47
 -19 3 -3 10.92 6.03
 -25 17 -3 -2.69 8.06
 -26 18 -2 -1.1 8.38
 -4 -4 0 515.08 15.59
 -22 2 0 4.29 6.84
 -24 6 0 0.06 6.72
 -13 -7 1 19.72 4.87
 -17 -5 1 2.77 5.23
 -21 -1 1 0.18 6.06
 9 19 3 118.41 6.01
 10 24 4 7.98 4.16
 -14 -10 4 12.57 4.25
 -14 -12 6 10.17 4.53
 12 32 8 12.65 4.94
 12 16 10 5.56 4.52
 -10 -16 10 121.79 5.77
 13 21 11 0.61 4.92
 11 9 11 0.7 4.23
 10 4 12 55.47 5.06
 12 8 14 6.41 4.38
 -12 -20 16 -1.13 3.94
 11 1 17 46.28 5.25
 15 15 19 5.37 5.74
 11 -1 19 41.7 5.26
 -15 -21 19 8.02 4.63
 16 22 20 -0.07 6.37
 14 8 20 1.7 5.18
 16 16 22 2.81 6.14
 17 19 25 2.13 6.14
 14 2 26 -0.8 5.71
 8 -12 26 3.33 4.32
 17 15 27 2.48 6.71
 -8 32 -12 32.29 4.33
 -10 34 -12 16.3 4.93
 -12 24 -12 60.17 6.12
 -9 17 -11 10.25 3.71
 -11 17 -11 6.51 4.26
 -13 39 -11 1.14 5.82
 -15 21 -11 5.22 5.83
 -18 24 -10 10.99 7.86
 -7 11 -9 45.1 3.59
 -9 47 -9 -2.01 4.17
 -19 21 -9 1.79 7.36
 -15 7 -7 71.68 6.27
 -18 8 -6 1.46 5.61
 -21 11 -5 0.34 6.64
 -23 17 -5 -6.6 7.71
 -8 0 -4 174.71 6.95
 -16 2 -4 6.36 5.01
 -17 1 -3 23.61 5.82
 6 36 -2 36.33 4.16
 -22 6 -2 -0.87 6.68
 -25 11 -1 -0.12 7.61
 -10 -6 0 402.15 13.6
 -19 -3 1 0.5 5.37
 -7 -9 3 369.39 12.01
 10 34 4 4.93 4.36
 5 1 5 87.26 4.1
 -20 -8 6 0.76 5.61
 -7 -13 7 269.27 9.15
 12 34 8 -3.23 4.85
 12 24 8 35.46 5.61
 -20 -10 8 -0.69 5.84
 -16 -16 12 56.91 5.73
 11 3 15 134.46 7.18
 14 14 16 4.95 5.25
 15 19 17 12.78 5.68
 -16 -20 18 -1.88 4.31
 13 5 19 33.48 5.76
 3 -15 19 106.71 4.58
 1 -17 19 94.66 3.39
 15 11 21 -1.94 5.86
 10 -6 22 22.09 4.73
 13 1 23 11.7 5.35
 16 10 26 -1.46 6.34
 12 -4 26 2.44 5.16
 11 -7 27 25.7 5.98
 16 8 28 6.66 6.63
 6 -16 28 0.13 3.88
 15 3 29 2.77 6.22
 16 6 30 5.68 6.6
 -8 26 -12 -1.09 3.68
 -12 32 -12 14.36 5.48
 -15 35 -11 0.26 6.48
 -10 44 -10 4.65 4.62
 -16 18 -10 55.23 7.17
 -18 32 -10 0.44 7.46
 -18 30 -10 -2.11 7.23
 -18 28 -10 -0.8 7.51
 -18 26 -10 -0.64 7.13
 -5 13 -9 65.36 3.24
 -13 11 -9 13.87 4.66
 -12 8 -8 173.53 8.21
 -18 14 -8 5.65 5.61
 -20 20 -8 12.14 7.61
 -19 13 -7 6.33 6.86
 -16 6 -6 9.69 5.42
 -20 12 -6 1.38 6.54
 -22 18 -6 -1.31 7.19
 -17 5 -5 10.39 5.63
 -12 0 -4 55.35 5.1
 -18 4 -4 0.04 5.65
 -24 18 -4 1.33 7.69
 -23 11 -3 0.94 6.81
 -26 20 -2 -2.69 9.61
 7 23 -1 16.26 3.28
 5 45 -1 0.36 3.58
 6 44 0 1.85 3.75
 -16 -4 0 119.98 7.46
 7 43 1 3.02 3.94
 -23 3 1 3.86 6.19
 8 16 2 8.68 3.29
 9 39 3 7.93 4.26
 -17 -7 3 12.54 5.25
 -21 -3 3 3.4 6.02
 10 22 4 7.82 4.31
 -7 -11 5 386.99 12.48
 -13 -13 7 58.48 4.97
 10 10 8 183.29 8
 -8 -14 8 28.74 3.25
 -12 -14 8 2.89 3.72
 -9 -15 9 46.21 4.05
 -11 -15 9 10.84 3.45
 -17 -13 9 5.19 5.18
 3 -9 11 22.58 2.18
 -7 -19 15 122.93 5.18
 -10 -20 16 1.6 3.39
 14 10 18 0.85 5.33
 16 20 20 15.93 6.66
 11 -3 21 -4.1 4.89
 5 -15 23 100.08 5.16
 16 12 24 4.44 6.19
 -8 -24 24 15.39 3.17
 -12 -24 24 7.77 3.96
 17 17 25 -2.09 6.03
 9 -11 27 35.51 5.26
 14 0 28 -2.83 5.74
 -8 30 -12 0.68 3.74
 -10 24 -12 9.6 3.81
 -12 26 -12 -0.78 4.92
 -7 19 -11 0.56 3.07
 -13 19 -11 0.23 5.14
 -8 14 -10 885.28 27.28
 -12 14 -10 119.53 7.11
 -15 13 -9 4.97 5.72
 -19 23 -9 -2.86 7.57
 -21 19 -7 4.74 7.67
 3 39 -5 19.32 3.15
 0 50 -4 10.29 1.5
 5 19 -3 311.67 10.27
 -21 7 -3 5.18 6.74
 -25 19 -3 0.38 8.57
 -15 -3 -1 9.81 4.8
 -21 3 -1 -0.07 6.68
 -23 7 -1 -0.35 6.93
 -20 0 0 10.66 6
 -9 -7 1 33.77 3.61
 -11 -7 1 12.84 3.7
 -8 -8 2 -0.75 2.84
 -12 -8 2 16.15 4.07
 -22 0 2 -1.36 6.37
 10 36 4 -0.61 4.53
 -13 -11 5 70.06 5.44
 -17 -9 5 32.36 5.69
 11 17 7 63.34 5.41
 -17 -11 7 15.52 5.25
 12 22 8 0.53 4.65
 13 19 11 0.7 4.71
 -5 -17 13 85.51 3.85
 -15 -17 13 10.29 4.89
 -14 -18 14 0.82 4.25
 15 29 15 4.97 5.35
 15 27 15 4.01 5.38
 -13 -19 15 31.3 4.6
 0 -16 16 55.09 1.94
 13 7 17 27.95 5.46
 7 -11 21 -1.11 3.53
 8 -10 22 132.65 6.69
 17 21 23 1.06 6.08
 13 -1 25 16.12 5.68
 5 -17 27 71.65 4.86
 -7 -25 27 18.71 2.97
 -13 -25 27 3 4.15
 17 11 29 2.05 6.91
 -8 28 -12 36.6 4.42
 -10 32 -12 -2.33 4.69
 -5 23 -11 1.63 2.49
 -15 33 -11 4.02 6.36
 -14 16 -10 53.08 6.69
 -16 38 -10 -0.34 1.88
 -17 17 -9 0 5.86
 -19 33 -9 -1.19 7.85
 -4 46 -8 2.89 1.17
 -6 48 -8 1.57 1.96
 -10 8 -8 2.69 3.77
 -12 4 -6 4.59 4.22
 -23 19 -5 1.5 7.77
 -10 0 -4 -2.47 3.66
 -22 12 -4 -2.21 6.89
 -7 -1 -3 261.54 9.07
 -13 -1 -3 50.81 5.1
 6 20 -2 364.25 12.04
 -14 -2 -2 3.8 4.25
 -24 12 -2 0 7.69
 -26 22 -2 0.85 8.67
 7 35 -1 2.29 3.72
 -25 13 -1 -1.65 7.8
 8 30 0 2.23 3.9
 8 28 0 169.22 7.41
 -18 -2 0 38.14 6.1
 8 42 2 8.36 4.47
 7 9 3 341.32 11.39
 -21 -5 5 9.21 6.13
 10 14 6 0.76 4.01
 -12 -12 6 1.72 3.57
 12 36 8 15.29 5.55
 -10 -14 8 285.68 10.3
 10 6 10 5.47 4.03
 -19 -13 11 -3.14 5.24
 14 30 12 14.52 5.72
 14 28 12 3.83 5.57
 14 26 12 30.49 6.01
 13 13 13 7.29 5.14
 11 5 13 12.65 4.44
 -6 -18 14 -1.07 2.44
 -18 -16 14 0.61 4.92
 15 25 15 11.41 5.73
 15 17 17 16.04 5.54
 12 2 18 52.75 5.68
 15 13 19 5.61 5.56
 16 18 20 0.78 5.71
 12 0 20 132.47 7.92
 6 -12 20 7.74 3.33
 -8 -22 20 3.18 2.94
 -12 -22 20 -0.67 3.82
 16 14 22 17.4 6.05
 9 -9 23 22.66 4.55
 17 13 27 1.84 6.33
 10 -10 28 14.34 5.41
 18 16 30 4.03 6.87
 -10 30 -12 31.67 4.82
 -10 26 -12 42.69 4.9
 -9 39 -11 -1.43 4.22
 -11 39 -11 2.6 5.02
 -13 37 -11 -5.51 5.88
 -15 25 -11 2.36 6.09
 -10 14 -10 13.84 4.1
 -16 20 -10 1.15 6.34
 -11 11 -9 29.96 4.5
 -19 31 -9 -1.3 7.73
 -19 27 -9 1.65 7.32
 -19 25 -9 5.41 7.33
 -16 12 -8 46.03 6.51
 -20 22 -8 1.56 7.03
 1 19 -7 154.96 4.81
 -21 21 -7 2.05 7.31
 -8 4 -6 10.9 2.99
 -22 20 -6 -3.94 7.99
 4 18 -4 11.33 2.33
 2 46 -4 1.09 2.84
 -20 8 -4 9.5 6.44
 -24 20 -4 -3.62 8.85
 -25 21 -3 -2.08 8.93
 4 46 -2 9.29 3.5
 -20 4 -2 0.06 6.12
 -5 -3 -1 8.87 2.39
 8 32 0 58.69 5.04
 8 26 0 -0.43 3.51
 -24 8 0 4.79 7.13
 3 3 1 349.08 10.69
 6 8 2 1034.03 30.97
 -10 -8 2 278.16 10.06
 -16 -6 2 55.88 5.85
 -11 -9 3 221.35 8.73
 8 10 4 6.71 3.39
 -8 -10 4 9.08 2.77
 -12 -10 4 3.27 3.65
 11 29 5 11.46 4.67
 11 27 5 40.13 5.32
 -3 -9 5 266.72 8.26
 -19 -7 5 22.66 5.82
 -8 -12 6 10.32 2.94
 -3 -11 7 1004.35 29.38
 -11 -13 7 149.88 6.88
 -21 -7 7 2.01 6.19
 12 20 8 54.78 5.78
 -19 -11 9 0.16 5.06
 12 14 10 114.44 6.8
 -16 -14 10 36.55 5.48
 12 10 12 6.77 4.51
 16 24 18 2.46 5.76
 15 7 23 11.32 6.05
 11 -5 23 3.29 5.04
 -10 -24 24 2.02 3.52
 15 5 25 28.99 7.02
 -10 28 -12 0.03 4.16
 -11 19 -11 5.65 4.38
 -13 21 -11 4.31 5.44
 -15 31 -11 5.28 6.42
 -15 29 -11 0.12 6.51
 -15 27 -11 -2.44 6.44
 -6 16 -10 449.54 14.38
 -9 11 -9 17.83 3.89
 -19 29 -9 -5.72 7.45
 -14 10 -8 45.95 5.85
 -18 16 -8 0.14 6.21
 -20 24 -8 0.87 7.07
 -13 7 -7 35.14 5.3
 -17 11 -7 14.32 6.24
 -20 14 -6 0.02 7.19
 -19 9 -5 8.58 6.15
 -21 13 -5 4.09 7.5
 -23 21 -5 5.95 8.08
 -24 22 -4 -3.94 8.71
 5 39 -3 10.55 3.51
 -25 23 -3 -1.01 8.45
 6 38 -2 2.28 3.62
 -6 -2 -2 254.36 8.62
 -22 8 -2 2.17 6.85
 7 21 -1 12.76 3.23
 1 3 -1 982.77 28.44
 -17 -1 -1 3.97 5.35
 -19 1 -1 0.62 5.68
 -22 4 0 -1.47 6.54
 -20 -2 2 6.73 5.8
 9 17 3 12.59 3.63
 -9 -9 3 71.42 4.42
 -23 1 3 3.42 6.45
 10 20 4 2.78 3.71
 -22 -2 4 -1.86 6.13
 11 31 5 31.61 5.26
 11 25 5 68.42 5.65
 7 5 5 645.36 20.06
 -11 -11 5 182.03 7.76
 -9 -13 7 0.98 3.24
 -19 -9 7 7.44 5.28
 11 11 9 32.43 4.64
 13 17 11 3.43 5.27
 14 24 12 -1.49 5.09
 8 -2 12 0.03 3.16
 7 -5 13 119.11 5.51
 1 -13 13 455.26 13.48
 14 16 14 9.12 5.28
 8 -4 14 1.05 3.52
 13 9 15 60.92 6.02
 -17 -17 15 11.15 4.84
 14 12 16 3.43 5.26
 12 4 16 0 4.45
 4 -12 16 15.1 2.54
 -10 -22 20 94.55 5.32
 14 4 22 32.57 6
 12 -2 22 97.82 7.02
 17 19 23 4.81 6.42
 10 -8 24 5.72 4.66
 17 15 25 4.81 7.44
 16 8 26 -0.64 6.15
 15 3 27 15.15 6.34
 13 -3 27 25.85 5.96
 16 6 28 2.28 6.35
 12 -6 28 -1.57 5.36
 -12 -26 30 13.4 4.16
 -9 19 -11 5.25 3.76
 -16 36 -10 -0.18 6.14
 -20 32 -8 0.66 8.27
 -20 26 -8 1.67 7.37
 -19 15 -7 8.46 6.92
 -21 23 -7 0.08 7.9
 -18 10 -6 -0.66 5.8
 -22 22 -6 3.9 8.46
 -13 3 -5 119.8 6.8
 -11 -1 -3 111.39 6.09
 -19 5 -3 10.08 6.02
 -24 14 -2 -3.87 7.31
 8 24 0 313.81 11.17
 -15 -5 1 2.27 4.51
 -21 1 1 2.14 6.05
 9 41 3 1.91 4.2
 -10 -10 4 9.3 3.51
 -16 -8 4 8.01 4.79
 11 33 5 6.87 4.58
 -9 -11 5 102.52 5.17
 8 6 6 118.05 5.64
 -10 -12 6 -0.99 3.25
 -16 -10 6 1.07 5.14
 -16 -12 8 39.93 5.63
 13 31 9 2.48 5.22
 13 29 9 3.29 4.83
 13 27 9 2.53 5.4
 7 -3 11 23.81 3.27
 -15 -15 11 1.05 4.73
 14 22 12 30.01 5.9
 -18 -14 12 17.89 5.45
 9 -1 13 111.8 5.91
 9 -3 15 129.27 6.52
 -9 -19 15 93.72 4.93
 8 -6 16 2.22 3.45
 16 22 18 2.76 5.79
 -13 -21 19 10.71 4.2
 16 16 20 21.31 6.23
 14 6 20 60.63 6.15
 15 9 21 0.72 5.77
 -13 -23 23 10.93 4.2
 16 10 24 -0.28 6.13
 14 2 24 13.92 5.91
 -11 -25 27 13.44 3.83
 18 14 30 4.28 6.95
 -11 -27 33 0.56 3.72
 -5 33 -11 -2.32 3.15
 -7 37 -11 2.93 3.45
 -12 42 -10 2.74 5.58
 -14 40 -10 -3.72 4.77
 -15 15 -9 5.51 5.71
 -17 19 -9 0.32 6.43
 -20 30 -8 0.51 7.82
 -20 28 -8 1.28 7.67
 -15 9 -7 16 5.33
 -21 25 -7 6.81 8.16
 2 18 -6 5.96 1.58
 -22 24 -6 -1.38 8.37
 -23 23 -5 4.01 8.55
 4 40 -4 1.52 3.14
 -14 2 -4 51.49 5.45
 -24 24 -4 2.01 9.09
 3 11 -3 414.06 12.57
 -9 -1 -3 377.99 12.74
 -15 1 -3 20.21 5.12
 -16 0 -2 0.47 5.23
 -18 2 -2 2.77 5.48
 7 37 -1 0.25 3.73
 -23 9 -1 4.46 7.08
 -25 15 -1 2.03 7.9
 5 7 1 10.54 2.39
 -23 5 1 0.44 6.2
 1 -3 3 2905.58 83.77
 6 4 4 90.96 4.35
 11 23 5 15.28 4.37
 9 11 5 105.59 5.55
 9 7 7 90.79 5.33
 13 33 9 -2.04 5.17
 13 25 9 2.69 5.03
 11 7 11 1.42 4.08
 12 6 14 86.11 6.19
 7 -7 15 78.49 4.81
 -16 -18 16 2.73 4.73
 15 15 17 11.72 5.47
 9 -5 17 363.77 12.87
 -15 -19 17 17.08 4.57
 14 8 18 16.01 5.18
 17 23 21 2.18 5.83
 16 12 22 0.22 5.84
 17 17 23 6.47 6.53
 14 0 26 -0.35 6.03
 17 11 27 3.44 6.57
 17 9 29 0.58 6.4
 -9 -27 33 -0.3 3.18
 -5 25 -11 5.62 2.65
 -13 35 -11 0.95 5.65
 -13 23 -11 1.92 5.21
 -12 16 -10 5.52 4.77
 -14 18 -10 1.64 5.25
 -16 34 -10 5.89 7.31
 -13 13 -9 8.7 4.64
 -7 7 -7 568.54 17.83
 -21 31 -7 4.31 8.82
 -21 29 -7 4.23 7.84
 -21 27 -7 -0.77 7.81
 -14 6 -6 2.21 4.53
 -16 8 -6 -2.13 5.25
 -22 26 -6 -0.75 8.51
 -17 7 -5 34.21 6.25
 -23 27 -5 -2.19 8.73
 -23 25 -5 -4.29 8.89
 -18 6 -4 0.43 5.77
 -24 26 -4 4.45 9.19
 -17 3 -3 12.37 5.62
 -21 9 -3 -0.73 6.68
 -12 -2 -2 141.42 7.03
 -21 5 -1 2.62 7.37
 6 12 0 0.51 2.44
 -14 -4 0 -1.39 4.04
 7 13 1 5.39 2.95
 4 0 4 675.47 20.26
 -18 -6 4 4.67 5.65
 -20 -4 4 2.39 5.25
 11 35 5 11.1 4.94
 11 15 7 111.24 6.61
 12 18 8 1.45 4.33
 13 23 9 4.16 4.95
 8 0 10 0.49 3.12
 9 1 11 5.48 3.69
 6 -6 12 1089.51 32.69
 -14 -16 12 -3.01 4.29
 3 -11 13 266.37 8.53
 -13 -17 13 9.64 4.43
 10 0 14 35.96 4.55
 -12 -18 14 9.79 3.96
 10 -2 16 -1.59 4.37
 16 20 18 -0.05 5.58
 15 11 19 10.58 5.71
 13 3 19 16.52 5.12
 5 -13 19 37.03 3.51
 13 1 21 0.53 4.78
 4 -16 22 5.82 2.73
 12 -4 24 23.15 5.69
 17 13 25 1.3 6.31
 11 -7 25 20.43 5.23
 4 -18 26 0.24 3.13
 -9 -25 27 14.83 3.43
 18 16 28 1.69 6.12
 -8 -26 30 54.39 3.91
 -11 37 -11 1.18 5.01
 -16 24 -10 0.72 5.98
 -17 37 -9 0.77 7.58
 -16 14 -8 -0.44 5.6
 -18 18 -8 8.9 6.46
 -19 17 -7 5.92 7.12
 -20 16 -6 -3.36 6.72
 -22 28 -6 -2.65 8.22
 -7 3 -5 95.18 4.66
 -15 5 -5 86.24 6.53
 -16 4 -4 8.9 5.2
 -20 10 -4 -1.14 6.65
 -23 15 -3 0.13 7.91
 -24 16 -2 -2.54 8.02
 8 36 0 30.53 4.4
 8 22 0 0.6 3.34
 -20 2 0 1.09 5.95
 -24 10 0 -0.56 7.13
 9 31 1 -2.64 4.52
 9 29 1 10.7 4.15
 9 27 1 5.75 3.86
 7 45 1 -0.08 3.99
 -19 -1 1 2.08 5.62
 8 14 2 76.54 5.07
 -22 2 2 1.22 6.91
 -24 6 2 0.7 6.82
 -15 -7 3 46.04 5.18
 10 18 4 38.95 4.2
 7 -1 9 78.61 4.58
 -15 -13 9 5.92 4.84
 6 -4 10 1233.48 36.75
 -18 -12 10 25.63 5.45
 14 20 12 1.1 4.81
 13 11 13 28.33 5.22
 -17 -15 13 10.95 4.89
 15 19 15 12.33 5.36
 13 5 17 89.39 6.73
 10 -4 18 120.72 6.82
 17 21 21 1.72 6.07
 2 -18 22 22.07 2.48
 -14 -22 22 4.27 4.27
 -10 -26 30 -1.66 3.43
 -11 21 -11 3.43 4.46
 -13 33 -11 12.65 4.28
 -13 25 -11 -2.78 5.44
 -4 20 -10 1.28 2.37
 -8 42 -10 12.62 4
 -10 42 -10 -0.7 4.61
 -16 32 -10 -3.51 6.67
 -16 26 -10 12.58 6.54
 -3 17 -9 54.56 2.73
 -12 10 -8 2.98 4.12
 1 39 -7 19.51 2.32
 -11 7 -7 19.15 4.51
 2 40 -6 2.7 2.58
 -22 16 -4 4.25 7.67
 1 51 -3 2.3 2.59
 -22 10 -2 2.7 6.83
 -25 17 -1 -1.63 8.42
 6 46 0 7.13 3.83
 9 25 1 3.4 3.73
 -21 -1 3 1.96 6.04
 10 40 4 -0.44 4.33
 11 21 5 92.5 6.22
 -15 -9 5 91.85 6.39
 10 12 6 0.3 3.7
 -18 -8 6 3.39 5.16
 -20 -6 6 0 5.51
 -15 -11 7 31.94 5.05
 10 8 8 1.52 3.63
 -18 -10 8 6.09 5.48
 -20 -8 8 4.58 5.42
 -20 -10 10 6.6 5.7
 10 2 12 180.59 7.98
 14 14 14 -1.3 5.09
 6 -8 14 181.52 7.04
 14 10 16 2.66 4.95
 11 -1 17 45.51 5.23
 8 -8 18 1.06 3.64
 9 -7 19 11.21 4.16
 -7 -21 19 14.74 2.82
 16 14 20 -0.13 5.35
 -15 -21 21 2.26 4.54
 13 -1 23 8.38 5.81
 8 -12 24 68.11 5.34
 9 -11 25 39.73 5.27
 18 18 26 -2.18 6.44
 2 -20 26 1.83 2.62
 7 -15 27 70.83 5.47
 14 -2 28 11.25 5.73
 18 12 30 3.56 6.68
 -5 31 -11 4.89 2.8
 -5 27 -11 7.72 2.76
 -9 37 -11 2.96 4.35
 -8 16 -10 1.35 3.4
 -10 16 -10 120.05 6.52
 -14 38 -10 -2.78 6.23
 -14 20 -10 47.13 6.41
 -16 30 -10 11.08 6.56
 -16 28 -10 0.89 6.39
 -7 45 -9 -0.91 3.36
 -11 45 -9 0.55 5.16
 -14 12 -8 1.09 4.8
 -17 13 -7 7.31 5.71
 -18 12 -6 3.34 5.88
 -19 11 -5 11.14 6.47
 3 47 -3 4.02 3.07
 6 18 -2 30.77 3.17
 -8 -2 -2 1271.49 38.03
 -10 -2 -2 42.75 4.12
 -20 6 -2 10.64 6.53
 7 19 -1 11.1 3.21
 5 11 -1 98.46 4.26
 -2 -2 0 2384.3 68.92
 -22 6 0 14.55 6.84
 9 33 1 1.99 3.95
 -4 -6 2 254.89 8.17
 -14 -6 2 4.88 4.5
 9 15 3 104.63 5.65
 11 37 5 9.4 4.65
 12 30 6 -1.54 4.69
 12 28 6 1.49 4.87
 13 21 9 9.16 4.77
 -14 -14 10 4.33 4.22
 12 8 12 149.59 7.65
 15 29 13 1.94 5.24
 15 27 13 -1.13 5.62
 -8 -18 14 42.84 3.54
 11 1 15 67.27 5.49
 16 26 16 -0.53 4.92
 15 13 17 27.37 6
 7 -9 17 216.99 8.4
 16 18 18 5.59 6.09
 11 -3 19 27.83 5.58
 -11 -21 19 17.26 3.93
 17 19 21 -1.08 6.23
 17 15 23 3.45 6.06
 15 5 23 9.7 5.83
 -7 -23 23 23.29 2.99
 -11 -23 23 5.8 3.63
 16 8 24 14.46 6.22
 15 3 25 22.56 6.68
 16 6 26 -1.8 6.2
 18 14 28 4.55 6.63
 -5 29 -11 0.45 2.71
 -9 21 -11 0.36 3.94
 -13 31 -11 -3.14 5.56
 -13 29 -11 1.26 5.27
 -11 13 -9 47.53 4.79
 -15 17 -9 7.47 5.64
 -17 35 -9 -1.86 7.4
 -17 23 -9 3.79 6.66
 3 17 -5 379.01 11.63
 -9 3 -5 810.87 25.1
 -21 17 -5 2.64 7.05
 5 17 -3 221.22 7.65
 -23 17 -3 1.39 7.15
 6 40 -2 20.13 3.76
 -24 18 -2 0.09 7.5
 7 39 -1 2.11 3.7
 -19 3 -1 2.97 5.76
 -23 11 -1 -0.31 6.69
 -25 19 -1 5.57 8
 -18 0 0 -2.45 5.37
 5 3 3 422.06 13.23
 -17 -5 3 16.41 5.4
 -23 3 3 -0.37 6.52
 -21 -3 5 2.52 5.51
 12 32 6 -1.2 4.62
 12 26 6 6.27 4.48
 -17 -13 11 -0.7 4.63
 15 25 13 2.81 5.22
 -16 -16 14 -0.48 4.36
 15 17 15 15.91 5.4
 13 7 15 87.4 6.4
 10 -6 20 96.26 6.31
 15 7 21 -0.67 5.59
 16 10 22 17.58 6.3
 13 -3 25 31.34 5.9
 18 16 26 -3.82 6.61
 12 -6 26 0.74 5.53
 10 -10 26 -0.89 4.74
 6 -16 26 0.73 3.65
 17 9 27 9.71 6.43
 16 4 28 7.88 6.35
 17 7 29 2.5 6.44
 -5 -25 29 4.22 2.08
 -11 35 -11 -2.77 5.05
 -11 23 -11 -0.05 4.49
 -12 40 -10 5.09 5.53
 -12 18 -10 82.07 6.32
 -7 13 -9 53.72 3.96
 -13 43 -9 0.39 6.05
 -17 33 -9 -2.13 7.16
 -8 48 -8 -0.76 3.86
 -20 18 -6 5.03 6.44
 3 41 -5 11.6 2.92
 -12 2 -4 1.42 3.46
 5 41 -3 5.24 3.33
 -19 7 -3 5.44 5.98
 -21 11 -3 6.06 7.25
 5 47 -1 2.54 3.53
 -11 -3 -1 42.55 4.41
 8 20 0 152.1 6.67
 -26 22 0 4.71 8.58
 9 23 1 17.25 3.85
 -13 -5 1 -0.32 3.78
 -21 3 1 1.14 6.72
 -23 7 1 -0.24 6.33
 -25 13 1 -0.35 7.54
 -22 0 4 1.14 6.18
 12 24 6 0.47 4.7
 12 16 8 49.6 5.49
 9 3 9 43.76 4.08
 14 28 10 40.55 5.86
 -13 -15 11 2.75 3.88
 11 3 13 179.75 8.25
 -11 -17 13 50.03 4.37
 -19 -13 13 1.88 5.12
 15 9 19 10.97 5.72
 -9 -21 19 21.68 3.5
 14 4 20 4.59 5.38
 14 2 22 3.55 5.35
 17 11 25 5.95 6.37
 -12 -24 26 -1.09 3.79
 15 1 27 18.46 5.72
 -7 23 -11 1.33 3.36
 -14 36 -10 10.84 5.88
 -14 22 -10 -1.21 5.74
 -9 45 -9 0.14 4.25
 -13 15 -9 11.7 4.77
 -17 31 -9 -3.59 6.77
 -17 27 -9 -3.99 6.49
 -17 25 -9 -2.63 6.45
 -8 10 -8 9.38 3.34
 -10 10 -8 183.78 7.94
 -16 16 -8 10.9 6.07
 -18 36 -8 0.09 8.19
 -18 22 -8 9.75 7.45
 -13 9 -7 43.28 5.07
 -15 11 -7 37.59 5.8
 -12 6 -6 22.71 4.55
 -6 2 -4 126.87 5.12
 -18 8 -4 -3.36 5.67
 -20 12 -4 0.3 6.57
 -22 18 -4 4.92 7.9
 -13 1 -3 51.76 4.85
 -23 19 -3 -2.28 8.18
 -14 0 -2 52.41 5.02
 -7 -3 -1 205.2 7.4
 -17 1 -1 0.06 5.28
 -21 7 -1 0.57 6.34
 -25 21 -1 -0.77 8.04
 8 38 0 -0.9 3.91
 -12 -4 0 310.19 11.43
 -20 0 2 2.14 5.72
 -24 8 2 -2 6.9
 -14 -8 4 0.02 4.31
 11 19 5 7.87 4.24
 -17 -7 5 29.63 5.47
 -19 -5 5 5.1 5.45
 12 34 6 3.21 4.77
 -14 -10 6 3.53 4.26
 11 13 7 140.6 7.01
 -14 -12 8 0.43 4.12
 13 19 9 7.78 4.75
 -17 -11 9 6.72 5.22
 14 32 10 11.85 5.61
 14 26 10 0.27 5.18
 10 4 10 201.47 8.4
 -12 -16 12 79.96 5.31
 15 23 13 7.35 5.9
 -7 -17 13 41.21 3.34
 -15 -17 15 18.17 4.61
 16 22 16 0.92 5.47
 12 2 16 4.96 4.54
 16 16 18 2.62 5.53
 14 6 18 -1.24 4.7
 12 0 18 -2.57 4.63
 -12 -20 18 -0.24 3.81
 17 23 19 -0.32 5.98
 16 12 20 27.48 6.16
 12 -2 20 2.8 5.01
 17 17 21 -4.15 6.14
 11 -5 21 -1.46 4.78
 6 -14 22 0.52 3.25
 17 13 23 0.93 6.16
 -9 -23 23 7.43 3.24
 14 0 24 -1.43 5.92
 11 -9 27 23.96 5.51
 -6 40 -10 8.67 3.28
 -6 18 -10 10.19 3.01
 -9 13 -9 75.1 4.95
 -15 39 -9 0.47 2.67
 -17 29 -9 -0.46 6.6
 -19 21 -7 0.95 7.2
 -6 6 -6 5.66 2.46
 -16 10 -6 3.33 5.3
 -20 20 -6 0.93 7.21
 -17 9 -5 24.65 5.92
 -19 13 -5 8.49 6.94
 -21 19 -5 3.37 7.46
 -18 4 -2 24.76 5.98
 -22 12 -2 4.37 6.92
 -24 20 -2 0.14 8.36
 -5 -5 1 77.23 3.65
 10 32 2 25.77 4.53
 10 30 2 -1.97 4.25
 10 28 2 41.78 4.83
 10 26 2 -0.13 3.98
 10 16 4 -2.62 3.62
 -22 -2 6 -1.68 5.95
 -17 -9 7 11.19 5.06
 5 -5 9 29.71 2.81
 14 24 10 31.29 5.74
 5 -7 11 56.36 3.46
 -19 -11 11 -0.21 5.25
 14 12 14 7.98 5.22
 6 -10 16 4.36 2.9
 -14 -18 16 2.53 4.2
 -17 -17 17 8.49 5.07
 17 21 19 -1 6.43
 8 -10 20 4.81 3.73
 9 -9 21 -2.36 3.91
 18 18 24 1 5.93
 -6 -24 26 -0.01 2.36
 18 12 28 -0.27 6.67
 -9 35 -11 -0.84 4.37
 -11 33 -11 1.54 4.7
 -11 25 -11 2.64 4.66
 -15 19 -9 8.63 5.66
 -18 34 -8 6.67 7.6
 -18 24 -8 2.53 7.1
 -17 15 -7 8.67 6.16
 -14 8 -6 21.98 5.18
 -18 14 -6 -0.63 5.98
 -13 5 -5 10.15 4.33
 -22 20 -4 -0.68 7.33
 -17 5 -3 11.69 5.62
 -16 2 -2 72.59 6.4
 -24 22 -2 -2.87 8.66
 -9 -3 -1 158.77 6.62
 -25 23 -1 1.91 8.8
 4 6 0 0.84 2.1
 -6 -4 0 0 2.17
 9 37 1 7.57 4.23
 9 21 1 16.52 3.42
 -16 -4 2 -0 5.14
 -22 4 2 3.84 6.78
 -13 -7 3 17.75 4.2
 8 8 4 119.57 5.48
 12 36 6 -0.4 4.82
 12 22 6 5.19 4.38
 -19 -7 7 9.03 5.69
 -13 -13 9 10.4 4
 -19 -9 9 3.27 5.34
 -6 -16 12 5.67 2.59
 -16 -14 12 -0.57 4.67
 15 21 13 1.14 5.34
 13 9 13 36.56 5.16
 12 4 14 26.08 4.7
 15 15 15 26.6 5.57
 16 20 16 -3.21 5.38
 15 11 17 36.48 6.09
 -6 -20 18 140.38 5.34
 10 -8 22 184.7 8.74
 -12 -22 22 38.48 4.4
 18 14 26 0 6.35
 13 -5 27 22.76 6.01
 -11 31 -11 3.88 4.96
 -11 27 -11 0.68 4.68
 -14 34 -10 6.83 5.95
 -14 24 -10 41.66 6.4
 -5 43 -9 0.54 2.59
 -5 15 -9 76.51 3.84
 -18 32 -8 0.01 7.29
 -18 26 -8 6.46 7.41
 -5 9 -7 1116.65 33.13
 -19 23 -7 7.04 7.37
 -15 7 -5 29.24 5.28
 -21 21 -5 -1.97 7.17
 -10 2 -4 108.38 5.7
 -14 4 -4 7.66 4.39
 -16 6 -4 1.08 5.02
 -15 3 -3 72.57 6.18
 -21 13 -3 0.04 6.72
 -23 21 -3 -2.02 8.13
 -20 8 -2 2.09 6.28
 -25 25 -1 -4.34 8.57
 -20 4 0 7.06 5.79
 -22 8 0 3.25 6.76
 -24 14 0 -3.76 7.56
 -19 1 1 1.05 5.53
 -25 15 1 -3.6 7.74
 10 34 2 -1.61 4.18
 10 24 2 91.58 5.77
 7 7 3 582.15 18.22
 -21 1 3 5.41 6.12
 -20 -2 4 -3.55 5.6
 9 9 5 341.52 11.87
 14 22 10 -1.15 5.09
 11 5 11 20.06 4.59
 -18 -14 14 1.18 4.8
 14 8 16 -0.31 4.92
 -16 -18 18 2.18 4.51
 13 1 19 15.7 5.56
 17 15 21 -4.38 5.89
 12 -4 22 12.21 5.17
 16 6 24 -0.36 5.81
 -13 -23 25 7.3 4.08
 16 4 26 -0.18 6.06
 14 -2 26 -0.61 5.81
 17 7 27 7.29 6.53
 -7 33 -11 5.55 3.54
 -7 25 -11 5.8 3.4
 -10 40 -10 3.15 4.73
 -10 18 -10 2.64 4.01
 -12 38 -10 5.7 5.63
 -12 20 -10 3.18 4.72
 -14 32 -10 14.18 6.12
 -12 12 -8 99.48 6.45
 -14 14 -8 48.93 5.96
 -16 18 -8 -1 5.86
 -18 30 -8 6.65 7.35
 -18 28 -8 2.61 7.48
 -5 49 -7 1.06 2.45
 -20 22 -6 -0.3 6.98
 4 42 -4 0.79 2.95
 4 16 -4 83.16 3.65
 -8 2 -4 30.58 3.5
 -22 22 -4 -0.2 7.48
 -5 1 -3 456.27 14.13
 -23 23 -3 0.94 8.25
 4 48 -2 -2.39 3.2
 -24 24 -2 1.73 8.2
 7 41 -1 2.98 3.62
 -10 -4 0 2.36 3.17
 -15 -3 1 3.42 4.45
 -23 9 1 2.38 6.39
 8 12 2 4.63 3.19
 -12 -6 2 141.06 6.83
 -23 5 3 1.66 6.38
 -4 -8 4 349.39 10.79
 -16 -6 4 -0.58 4.56
 11 17 5 227.67 9.28
 -13 -9 5 112.5 6.16
 10 10 6 1.41 3.95
 6 0 6 8.73 2.56
 13 29 7 2.18 5.06
 -13 -11 7 126.29 6.63
 12 14 8 0.06 4.11
 -4 -12 8 383.23 11.73
 13 17 9 2.78 4.76
 -12 -14 10 117.19 6.22
 -16 -12 10 0.25 4.51
 13 3 17 81.87 6.36
 16 14 18 7.24 5.67
 4 -14 18 124.27 5.23
 17 19 19 -3.11 5.68
 7 -11 19 47.31 4.16
 13 -1 21 0.97 4.91
 -13 -21 21 -1.25 3.97
 16 8 22 -0.51 5.95
 15 3 23 7.78 5.8
 18 16 24 -1.83 6.02
 17 9 25 10.45 6.39
 5 -17 25 92.17 5.09
 -10 -24 26 1.09 3.41
 19 15 29 0.24 5.91
 -9 25 -11 -0.29 3.97
 -8 18 -10 383.51 13.05
 -14 30 -10 -0.53 5.77
 -14 28 -10 34.91 6.46
 -11 15 -9 14.5 4.17
 -13 17 -9 8.14 5.16
 -15 37 -9 1.42 5.92
 -15 21 -9 -0.18 5.98
 -11 9 -7 141.61 6.98
 -19 33 -7 2.11 7.86
 -19 27 -7 0.49 7.17
 -19 25 -7 -1.77 7.07
 -8 6 -6 130.84 5.9
 -20 24 -6 -1.75 7.56
 -21 23 -5 -3.38 7.24
 -20 14 -4 -1.31 6.28
 -19 9 -3 16.09 6.12
 6 42 -2 0.74 3.41
 2 52 -2 2.82 2.81
 -22 14 -2 -0 6
 -24 26 -2 12.07 9.08
 7 17 -1 13.45 3.12
 -3 -1 -1 46.56 2.29
 -19 5 -1 -1.06 5.89
 8 40 0 14.09 4
 8 18 0 -0.1 3.19
 7 11 1 29.47 3.19
 -11 -5 1 3.04 3.73
 -24 10 2 1.95 6.73
 9 13 3 76.97 4.98
 -1 -5 3 246.99 7.28
 -18 -4 4 -0.71 5.45
 12 20 6 0.64 4.4
 -16 -8 6 -1.2 5.13
 13 31 7 11.7 4.86
 13 27 7 17.53 4.96
 9 5 7 490.17 16.03
 -11 -15 11 2.94 3.47
 -10 -16 12 4.24 3.24
 -18 -12 12 -2.03 5
 -15 -15 13 21.86 4.95
 16 18 16 1.89 5.5
 -10 -20 18 41.2 3.98
 16 10 20 -1.17 5.63
 -14 -20 20 -1.43 4.11
 15 5 21 3.32 5.55
 18 20 22 6.67 6.54
 17 11 23 4.77 6.09
 -14 -22 24 5.86 4.22
 15 1 25 13.16 6.15
 3 -19 25 68.79 3.88
 9 -13 27 20.05 4.81
 18 10 28 1.59 6.36
 16 2 28 -0 5.8
 -11 -25 29 2.66 3.6
 -7 31 -11 3.17 3.55
 -7 27 -11 1.95 3.41
 -8 40 -10 -2.63 3.95
 -11 43 -9 5.13 5.32
 -13 41 -9 -1.56 6.1
 -15 13 -7 34.38 5.7
 -17 17 -7 0.77 6.08
 -19 31 -7 0.02 7.37
 -19 29 -7 1.42 7.72
 -18 16 -6 0.44 5.47
 -20 32 -6 0.07 7.84
 -20 26 -6 2.28 6.8
 -19 15 -5 8.4 6.45
 -21 25 -5 -6.35 7.78
 -18 10 -4 7.86 5.84
 -22 24 -4 -4.19 8.23
 -11 1 -3 117.81 6.2
 -23 27 -3 -5.85 8.77
 -23 25 -3 -3.03 7.98
 6 16 -2 619.21 19.08
 4 10 -2 643.27 19.29
 -4 0 -2 0.27 2.12
 -21 9 -1 0.39 6.53
 -23 15 -1 7.64 7.04
 -8 -4 0 2410.42 70.7
 -14 -2 0 67.77 5.51
 -18 2 0 40.84 6.11
 -24 16 0 8.03 7.38
 -21 5 1 2.62 7.19
 -25 17 1 1.78 7.7
 10 22 2 24.37 4.11
 11 29 3 18.73 4.65
 -22 2 4 2.77 6.23
 -21 -1 5 0.7 5.87
 8 4 6 8.01 3.11
 13 33 7 4.52 5.01
 13 25 7 15.33 4.87
 -16 -10 8 -0.7 4.83
 -20 -6 8 0.26 5.43
 14 20 10 42.79 5.52
 -20 -8 10 0.05 5.85
 14 14 12 41.57 5.76
 12 6 12 4.7 4.27
 16 26 14 0.26 5.61
 15 13 15 28.18 5.84
 13 5 15 7.9 4.55
 3 -13 15 362.9 11.32
 -17 -15 15 7.52 4.97
 15 7 19 2.94 5.5
 13 -3 23 0.02 4.94
 -15 -21 23 -1.97 4.35
 12 -6 24 2.23 5.15
 18 12 26 3.11 6.48
 8 -14 26 -1.74 4.09
 -7 29 -11 1.58 3.43
 -9 31 -11 3.08 4.14
 -9 29 -11 -0.26 3.92
 -4 22 -10 213.62 7.27
 -15 23 -9 1.52 6.2
 -3 11 -7 999.91 29.36
 -16 12 -6 1.25 5.19
 -20 30 -6 3.11 7.57
 -20 28 -6 -4.46 8.03
 -17 11 -5 14.18 5.73
 -21 31 -5 -3.88 8.13
 -21 29 -5 -4.91 8.1
 -21 27 -5 -0.36 8.02
 -22 30 -4 -5.04 8.32
 -22 28 -4 0.03 8.06
 -22 26 -4 3.78 8.13
 -21 15 -3 -0.84 6.6
 -12 0 -2 -1.38 4.06
 -13 -1 -1 2.46 4.12
 9 39 1 -0.39 3.92
 9 19 1 14.39 3.53
 6 6 2 175.81 6.53
 -20 2 2 7.07 5.79
 11 31 3 5.75 4.26
 11 27 3 14.4 4.33
 -19 -1 3 5.87 5.3
 10 14 4 138.55 6.72
 -12 -8 4 53.42 4.83
 -4 -10 6 477.18 14.43
 -12 -10 6 28.22 4.01
 -18 -6 6 0.8 5.04
 13 35 7 6.84 4.81
 13 23 7 7.76 4.86
 11 11 7 52.43 4.8
 -12 -12 8 97.22 5.53
 -18 -8 8 -1.12 5.41
 -18 -10 10 2.6 4.89
 15 29 11 -2.78 5.45
 15 27 11 -1.93 5.39
 13 11 11 6.65 4.56
 16 24 14 0.01 5.33
 14 10 14 1.61 4.94
 -14 -16 14 14.46 4.44
 17 23 17 7.89 5.71
 2 -16 18 664.99 19.83
 -8 -20 18 0.83 2.88
 17 17 19 -1.89 5.82
 17 13 21 -3.44 5.76
 5 -15 21 -0.16 2.77
 18 18 22 0.6 5.89
 -6 -22 22 2.83 2.45
 18 14 24 1.51 6.31
 -8 -24 26 1.62 3.02
 15 -1 27 18.12 6.54
 -6 -26 32 52.08 3.23
 -10 -26 32 27.45 3.81
 -12 22 -10 57.15 5.79
 -15 35 -9 0.08 6.37
 -16 38 -8 8.79 6.23
 -16 20 -8 28.67 6.47
 -13 11 -7 110.23 6.85
 1 47 -5 1.54 2.2
 -5 5 -5 628.67 19.07
 2 6 -2 491.13 14.5
 -18 6 -2 0.02 5.4
 -20 10 -2 15.01 6.87
 -22 16 -2 4.73 7.19
 -22 10 0 10.78 6.88
 -9 -5 1 8.71 3.16
 -25 19 1 4.66 7.8
 -22 6 2 3.19 6.21
 11 33 3 9.29 4.3
 11 25 3 30.04 4.56
 -11 -7 3 280.91 10.37
 -15 -5 3 3.39 4.45
 7 3 5 94.2 4.64
 -23 3 5 0.05 6.24
 -21 -3 7 5.95 6.19
 15 25 11 -0.89 5.36
 -15 -13 11 -0.38 4.43
 15 17 13 12.62 5.38
 9 -3 13 79.39 4.97
 10 -2 14 11.67 3.89
 9 -5 15 15.24 4
 -13 -17 15 29.49 4.57
 16 16 16 0.24 5.23
 10 -4 16 4.21 3.83
 15 9 17 11.4 5.56
 -5 -19 17 147.07 5.28
 -11 -19 17 63.87 4.69
 16 12 18 -0.73 5.51
 14 4 18 47.28 6.11
 14 2 20 66.4 6.6
 3 -17 21 -0.62 2.28
 14 0 22 65.55 6.62
 9 -11 23 41.64 5.09
 10 -10 24 12.51 5.07
 7 -15 25 75.47 5.18
 19 13 29 6.1 6.59
 -4 36 -10 1.54 2.39
 -10 20 -10 200.87 8.7
 -9 15 -9 48.94 4.48
 -15 33 -9 2.25 6.47
 -10 12 -8 33.96 4.65
 -14 16 -8 -0 5.24
 -9 9 -7 212.67 8.41
 -17 19 -7 17.32 6.69
 -12 8 -6 -2.38 4.03
 5 29 -5 54.54 3.68
 6 30 -4 15.62 3.29
 -20 16 -4 -2.7 7.2
 5 43 -3 3.27 3.18
 -17 7 -3 17.44 6.02
 -17 3 -1 1.78 5.41
 -23 17 -1 -3.11 7.26
 6 10 0 672.59 20.53
 -20 6 0 0.4 5.76
 -24 18 0 -1.73 7.39
 -7 -5 1 29.52 3.15
 -23 11 1 -0.99 6.75
 10 38 2 -2.86 4.17
 -10 -6 2 11.11 3.26
 -5 -7 3 253.96 8.28
 -17 -3 3 13.54 5.43
 -23 7 3 -2.09 6.38
 12 18 6 -2.78 4.4
 -22 0 6 -1.14 5.79
 13 15 9 7.55 5.35
 -11 -13 9 47.21 4.34
 14 18 10 2.77 4.76
 9 -1 11 6.37 3.69
 -7 -15 11 4.92 2.61
 -9 -15 11 4.6 3.01
 10 0 12 -0.71 3.81
 13 7 13 23.56 4.91
 11 -1 15 72.22 5.46
 5 -11 15 91.1 4.35
 -16 -16 16 -0 4.63
 17 21 17 2.32 5.59
 11 -3 17 96.59 6.35
 6 -12 18 134.6 6.04
 8 -12 22 2.84 3.75
 17 7 25 5.4 6.16
 13 -5 25 18.66 5.82
 11 -9 25 36.43 5.65
 19 15 27 3.76 6.62
 17 5 27 3.39 6.4
 -9 -25 29 13.97 3.39
 -10 38 -10 -3.35 4.72
 -12 24 -10 2.94 4.89
 -7 15 -9 88.76 4.75
 -13 19 -9 3.96 5.18
 -15 27 -9 -3.57 6.3
 -6 12 -8 0.82 2.57
 -16 22 -8 0.85 5.94
 -14 10 -6 -0.33 5.21
 -18 18 -6 2 6.48
 5 31 -5 44.83 3.6
 -19 17 -5 7.65 6.92
 -16 8 -4 5.24 5.11
 -7 1 -3 250.22 8.74
 -9 1 -3 380.21 12.75
 -19 11 -3 6.62 6.27
 -25 21 1 2.17 7.75
 10 20 2 145.97 6.82
 4 2 2 1449.09 42.42
 -6 -6 2 192.72 6.78
 11 35 3 2.17 4.31
 11 23 3 45.01 5.13
 -21 3 3 3.85 6.31
 11 15 5 279.74 10.63
 -11 -9 5 13.42 3.74
 -15 -7 5 24.09 4.71
 13 21 7 37.87 5.15
 12 12 8 95.35 6.03
 -5 -13 9 57.28 3
 -15 -11 9 0.05 4.32
 -10 -14 10 11.85 3.31
 15 23 11 0.75 4.92
 8 -4 12 305.24 10.71
 11 1 13 26.7 4.71
 -17 -13 13 6.23 4.59
 8 -6 14 82.91 4.99
 14 6 16 -0.5 5.01
 9 -7 17 305.68 11.18
 10 -6 18 8.04 4.03
 17 15 19 3.32 5.7
 18 16 22 7.43 6.03
 16 6 22 42.06 6.49
 -8 -22 22 84.8 4.46
 17 9 23 5.68 6.02
 16 4 24 12.23 6.06
 14 -2 24 15.83 5.55
 18 10 26 1.47 6.49
 18 8 28 -0.5 6.36
 -7 -25 29 3.16 2.69
 -12 34 -10 21.2 5.76
 -9 43 -9 0.71 4.25
 -15 31 -9 1.04 6.15
 -15 29 -9 3.59 6.06
 -10 46 -8 -0.98 4.95
 -12 14 -8 -0.59 4.5
 -16 36 -8 4.68 6.98
 -15 15 -7 11.36 5.66
 4 30 -6 15.2 2.63
 4 28 -6 1.8 2.44
 -13 7 -5 180.42 8.55
 -15 9 -5 95.44 7.07
 6 32 -4 -0.94 3.14
 6 26 -4 20.09 3.08
 2 48 -4 0.83 2.49
 7 31 -3 24.9 3.69
 5 15 -3 406.47 12.76
 -16 4 -2 -0.55 5.13
 -22 18 -2 -0.92 7.58
 -21 11 -1 5.07 6.74
 8 42 0 1.38 3.78
 -24 20 0 -4.54 7.62
 -19 3 1 -0.11 5.35
 -14 -4 2 103.74 6.26
 -18 0 2 21.49 5.52
 -20 0 4 -1.32 5.41
 -17 -5 5 9.28 5.19
 -11 -11 7 45.06 4.19
 -15 -9 7 10.93 4.6
 14 30 8 9.78 5.32
 14 28 8 0.22 4.71
 12 8 10 6.56 4.18
 8 -2 10 325.15 11.16
 -6 -14 10 0.69 2.22
 -14 -14 12 26.37 4.67
 -19 -11 13 0.23 5.24
 16 20 14 0 4.93
 -3 -17 15 43.85 2.17
 12 0 16 13.23 4.41
 -4 -18 16 8.41 1.92
 12 -2 18 46.08 5.37
 11 -5 19 13.65 4.95
 18 20 20 2.5 5.77
 16 8 20 47.06 6.62
 18 12 24 -3.03 6.34
 -11 -23 25 11.41 3.75
 16 2 26 -0.78 6.13
 12 -8 26 0.32 5.63
 -12 -24 28 2.23 3.81
 -8 -26 32 1.3 2.95
 -6 38 -10 1.41 3.22
 -8 20 -10 2.12 3.5
 -12 26 -10 44.74 5.79
 -7 43 -9 0.57 3.55
 -11 17 -9 3.84 4.06
 -8 12 -8 299.67 10.62
 -12 44 -8 2.31 5.87
 -17 21 -7 12.15 6.53
 -4 8 -6 22.22 2.17
 -16 14 -6 5.87 5.82
 5 33 -5 38.52 3.39
 -9 5 -5 135.03 6.15
 -17 13 -5 10.81 5.99
 -14 6 -4 0.41 4.47
 -18 12 -4 2.16 5.49
 7 27 -3 29.5 3.65
 -15 5 -3 1.65 4.45
 7 43 -1 -0.14 3.59
 -19 7 -1 2.36 5.56
 -23 19 -1 0.14 7.72
 8 16 0 292.36 10.24
 -22 12 0 -2.13 6.45
 9 41 1 -0.22 3.87
 -21 7 1 0.68 6.53
 -25 23 1 1.83 8.13
 -8 -6 2 696.25 21.44
 -16 -2 2 77.09 6.38
 3 -1 3 4562.17 131.76
 12 30 4 0.5 4.28
 12 28 4 -0.67 4.58
 -10 -8 4 15.2 3.49
 -22 4 4 5.56 6.35
 -19 -5 7 13.98 5.31
 14 32 8 -1.16 5.05
 14 26 8 15.74 5.5
 15 21 11 2.51 5.02
 -17 -11 11 -0.03 4.37
 -19 -9 11 1.78 4.98
 14 12 12 9.41 5.29
 15 15 13 17.86 5.15
 12 2 14 22.05 4.77
 15 11 15 31.88 5.82
 16 14 16 3.77 5.26
 8 -8 16 0.4 3.36
 17 19 17 7.92 6.2
 -15 -17 17 17.08 4.42
 17 11 21 0.16 5.84
 15 3 21 -0.48 4.57
 -11 -21 21 -0.54 3.62
 -8 38 -10 12.69 4.23
 -10 22 -10 -0.17 4.16
 -12 32 -10 13.5 4.43
 -12 30 -10 39.94 5.99
 -11 41 -9 1.54 5.12
 -6 46 -8 0.69 3.09
 -16 34 -8 -0.39 6.63
 -7 49 -7 -1.87 3.53
 -17 37 -7 0.88 7.42
 4 32 -6 2.32 2.34
 2 42 -6 -0.92 2.28
 -18 20 -6 -0.8 5.79
 5 25 -5 93.72 4.32
 7 33 -3 26 3.7
 -21 19 -3 2.35 7.17
 -10 0 -2 549.77 17.76
 -20 12 -2 -1.08 6.18
 -24 22 0 -2.55 7.69
 9 17 1 8.43 3.36
 -13 -3 1 27.13 4.49
 -23 13 1 -2.1 6.65
 -25 25 1 -4.87 8.38
 10 40 2 10.2 4.23
 -22 8 2 8.98 6.67
 -24 14 2 -0.88 6.99
 11 21 3 4.93 3.9
 -9 -7 3 235.06 8.58
 12 32 4 1.69 4.37
 12 26 4 0.21 4.5
 5 -1 5 87.99 3.96
 -10 -10 6 0.32 3.13
 13 19 7 25.54 5.21
 -17 -7 7 15.99 5.08
 14 24 8 -2.14 4.74
 -10 -12 8 38.7 3.84
 9 1 9 49.3 4.1
 -17 -9 9 -0.77 4.85
 -19 -7 9 1.96 5.51
 14 16 10 48.98 5.74
 10 2 10 29.84 4.19
 2 -10 10 217.69 6.85
 -8 -14 10 859.62 26.09
 11 3 11 -2.31 3.89
 7 -5 11 3.76 2.84
 14 8 14 26.63 5.32
 -18 -14 16 0.47 4.9
 -9 -19 17 74.06 4.46
 -14 -18 18 -0 3.65
 15 5 19 9.57 5.53
 12 -4 20 133.34 7.71
 15 1 23 4.73 5.98
 6 -16 24 0.93 3.38
 14 -4 26 1.69 5.33
 19 13 27 2.09 6.55
 -10 36 -10 13.86 5.05
 -13 37 -9 2.47 5.29
 -13 21 -9 8.62 5.1
 -8 46 -8 -1.28 4.09
 -14 18 -8 29.79 5.64
 -16 32 -8 -1.6 7.04
 -16 26 -8 -0.85 6.14
 4 26 -6 12.49 2.43
 3 43 -5 8.39 2.63
 -7 5 -5 681.35 20.98
 6 34 -4 8.94 3.14
 6 24 -4 -0.51 2.69
 7 25 -3 81.44 4.61
 8 30 -2 58.72 4.62
 8 28 -2 0.41 3.44
 6 44 -2 9.67 3.5
 -18 8 -2 21.29 5.97
 -22 20 -2 3.97 7.1
 7 15 -1 12.25 2.97
 -11 -1 -1 38.58 4.39
 -23 21 -1 -3.17 7.42
 -12 -2 0 4.39 3.82
 -18 4 0 -0.5 5.43
 -17 1 1 -0.61 5.1
 -20 4 2 -3.28 5.81
 9 11 3 121.42 5.95
 -7 -7 3 544.16 16.91
 -23 9 3 0.95 6.51
 12 34 4 -0.33 4.4
 6 2 4 121.73 5.03
 -14 -6 4 -0.18 4.32
 9 7 5 349.74 11.99
 -5 -9 5 135.74 5.01
 -21 1 5 5.19 5.78
 -23 5 5 3.66 6.34
 12 16 6 1.51 4.18
 10 8 6 13.53 3.69
 -20 -2 6 2.33 5.33
 -5 -11 7 302.65 9.64
 13 13 9 3.69 4.45
 4 -8 10 167.89 5.94
 -14 -12 10 78.92 5.78
 13 9 11 5.05 4.47
 16 28 12 3.95 5.34
 7 -7 13 188.7 7.28
 -13 -15 13 21.19 4.28
 16 18 14 1.38 5.15
 -16 -14 14 10.68 4.57
 13 1 17 86.25 6.49
 -7 -19 17 102.34 4.62
 16 10 18 21.37 5.6
 17 13 19 3.9 5.81
 13 -1 19 21.06 5.29
 9 -9 19 40.34 4.39
 -13 -19 19 6.88 4.1
 18 18 20 6.54 6.37
 10 -8 20 11.39 4.16
 -12 -20 20 71.98 5.16
 -16 -18 20 -0.56 4.37
 11 -7 21 3.99 4.54
 18 14 22 4.09 6.14
 4 -18 24 1.77 2.75
 19 15 25 -1.07 6.39
 15 -1 25 14.66 5.9
 -13 -23 27 5.97 4
 -14 40 -8 -1.92 1.96
 -16 30 -8 1.09 6.36
 -16 28 -8 6.16 6.29
 -11 11 -7 49.2 4.84
 -13 13 -7 56.78 5.59
 -17 35 -7 -5.48 7.34
 -10 8 -6 12.78 3.81
 -18 22 -6 -1.16 6.36
 -19 21 -5 7.17 6.75
 -4 4 -4 434.45 13.31
 -20 20 -4 2.34 7.11
 -19 13 -3 5.78 6.12
 8 26 -2 148.73 6.57
 -21 13 -1 0.15 6.37
 -20 8 0 18.14 6.65
 -24 24 0 2.19 8.48
 -15 -1 1 2.57 4.65
 10 18 2 0.81 3.42
 8 10 2 246.15 8.92
 -19 1 3 0.81 5.05
 -25 17 3 -2.84 7.56
 12 24 4 6.33 4.53
 10 12 4 7.53 3.64
 -6 -8 4 17.22 2.55
 -24 10 4 -0.92 6.68
 -9 -9 5 336.57 11.37
 -14 -8 6 17.1 4.19
 11 9 7 132.58 6.82
 14 22 8 22.35 5.03
 8 0 8 82.94 4.64
 -14 -10 8 54.91 5.05
 7 -3 9 90.08 4.68
 -7 -13 9 52.98 3.49
 15 19 11 1.91 4.88
 16 26 12 -1.77 5.06
 12 4 12 117.47 6.65
 13 3 15 186.73 8.78
 17 17 17 6.98 6.19
 15 7 17 19.72 5.56
 13 -3 21 2.9 4.85
 12 -6 22 66.18 6.1
 17 7 23 12.05 6.05
 -12 -22 24 2.71 3.77
 17 5 25 5.71 6.17
 18 8 26 4.36 6.44
 10 -12 26 0.91 4.55
 -4 24 -10 7.55 2.36
 -3 19 -9 15.61 2.1
 -15 17 -7 11.46 5.42
 -17 25 -7 7.85 6.8
 -18 36 -6 -4.18 7.79
 5 35 -5 34.99 3.38
 4 44 -4 0.23 2.87
 7 35 -3 14.76 3.6
 3 49 -3 -0.85 2.74
 -17 9 -3 14.76 5.56
 -21 21 -3 -0.53 6.9
 -6 0 -2 780.24 23.55
 -22 22 -2 3.67 7.2
 5 9 -1 36.03 2.66
 -23 23 -1 -6.73 8.3
 -22 14 0 -1.52 6.58
 -24 26 0 -6.01 8.67
 5 5 1 94.9 4.08
 -24 16 2 1.27 7.24
 11 39 3 6.97 4.42
 8 6 4 14.07 3.09
 -8 -8 4 120.57 5.31
 -16 -4 4 11.09 4.86
 2 -6 6 50.85 2.22
 -22 2 6 0.14 5.76
 -9 -11 7 255.39 9.13
 -6 -12 8 0 2.29
 -8 -12 8 280.38 9.6
 -20 -4 8 6.25 5.27
 -20 -6 10 7.34 5.87
 16 24 12 14.4 5.74
 -20 -8 12 7.22 5.23
 -12 -16 14 2.4 3.96
 -18 -12 14 4.3 5.21
 -10 -18 16 4.04 3.3
 18 22 18 0.66 5.37
 -14 -20 22 15.21 4.44
 -13 -21 23 9.4 4.09
 18 10 24 10.19 6.22
 9 -13 25 62.95 5.75
 -5 -23 25 46.53 2.84
 -14 -22 26 -1.35 4.06
 17 3 27 5.58 6
 -11 -25 31 -2.33 3.68
 -6 22 -10 -0.88 2.82
 -8 22 -10 140.73 6.3
 -10 24 -10 72.2 5.61
 -9 17 -9 27.8 4.01
 -11 19 -9 13.08 4.45
 -13 35 -9 -1.37 5.66
 -13 23 -9 4.64 5.59
 -10 14 -8 271.08 10.33
 -12 16 -8 36.45 5.04
 -17 33 -7 1.27 6.88
 -17 31 -7 -0.94 7.43
 -17 27 -7 4.68 6.88
 4 34 -6 6.26 2.59
 -14 12 -6 12.21 5.23
 -16 16 -6 -1.22 5.77
 -18 24 -6 4.67 6.7
 -15 11 -5 40.5 6.21
 -17 15 -5 8.68 6
 -10 4 -4 9.98 3.64
 -16 10 -4 -2.1 5.01
 -18 14 -4 2.6 6.3
 -20 22 -4 -0.45 6.83
 8 34 -2 26.98 3.91
 -8 0 -2 -1.15 2.9
 9 31 -1 2.27 3.9
 9 29 -1 7.13 3.84
 -17 5 -1 9.8 5.3
 -23 25 -1 1.05 7.9
 -16 2 0 -3.39 4.99
 -21 9 1 1.68 6.34
 -23 15 1 4.13 6.97
 11 19 3 100.56 5.85
 -13 -5 3 79.48 5.45
 -21 5 3 2.38 6.03
 12 36 4 2.34 4.39
 12 22 4 3.22 4.3
 11 13 5 6.4 3.8
 -6 -10 6 3.05 2.2
 -8 -10 6 37.58 3.33
 -18 -4 6 3.84 5.33
 13 17 7 35.04 5.66
 -21 -1 7 7.52 5.75
 4 -10 12 64.46 3.28
 -16 -12 12 32.38 4.96
 15 13 13 21.09 5.47
 16 16 14 -0.79 5.27
 17 21 15 4.62 6.04
 7 -9 15 513.03 16.45
 -15 -15 15 26.65 5
 16 12 16 -0.85 5.22
 -17 -15 17 14.47 4.89
 14 2 18 -0.22 4.92
 8 -10 18 166.44 7.21
 18 16 20 0.63 5.91
 14 0 20 2.09 4.95
 17 9 21 -0.57 5.74
 16 4 22 2.51 5.64
 19 17 23 2.47 5.76
 16 2 24 -5.47 5.69
 -9 -23 25 15.02 3.38
 19 11 27 2.14 6.5
 -4 34 -10 43.18 3.16
 -10 34 -10 1.33 4.61
 -14 20 -8 -0.28 5.18
 3 29 -7 61.1 3.15
 -17 29 -7 3.95 7.1
 -12 10 -6 23.72 4.34
 -18 34 -6 1.06 7.33
 5 23 -5 80.51 3.95
 -19 35 -5 2.3 7.94
 -19 23 -5 -0.23 5.92
 6 36 -4 -1.11 3.11
 7 23 -3 115.02 5.34
 -21 23 -3 2.77 7.66
 8 24 -2 8.04 3.28
 6 14 -2 0.02 2.41
 -20 14 -2 5.42 6.65
 -22 24 -2 0.83 8.23
 9 27 -1 8.1 3.74
 -19 9 -1 0.86 5.67
 -23 29 -1 2.81 8.3
 -23 27 -1 -1.21 8.59
 8 44 0 8.23 3.88
 -14 0 0 1.42 4.16
 9 43 1 -1.07 3.93
 -19 5 1 5.47 5.57
 -25 19 3 4.17 7.58
 -22 6 4 0.08 5.95
 13 31 5 2.78 4.78
 13 29 5 17.15 4.71
 -7 -9 5 874.63 26.34
 -16 -6 6 3.04 4.58
 -7 -11 7 390.87 12.51
 14 20 8 5.55 5
 -18 -6 8 15.57 5.77
 15 31 9 1.79 5.2
 15 29 9 0.67 5.53
 15 27 9 0.48 4.91
 11 5 9 7.59 4.6
 -16 -10 10 59.58 5.8
 -13 -13 11 0.67 3.75
 14 10 12 60.38 5.74
 -18 -10 12 17.97 5.17
 13 5 13 73.27 5.85
 15 9 15 20.06 5.66
 14 4 16 -3.77 5.02
 17 15 17 8.03 5.51
 5 -13 17 139.79 5.72
 18 20 18 3.88 5.91
 16 6 20 2.96 5.68
 -5 -21 21 -1.51 2.17
 -9 -21 21 0.71 3.13
 18 12 22 10.58 6.32
 14 -2 22 4.72 5.18
 13 -5 23 11.65 5.45
 8 -14 24 -0.41 3.82
 19 13 25 3.42 6.13
 -8 36 -10 -0.76 4.01
 -10 26 -10 -1.15 4.37
 -7 17 -9 26.64 3.52
 -9 41 -9 0.61 4.46
 -11 39 -9 1.6 5.15
 -13 33 -9 4.8 5.56
 -13 25 -9 3.88 5.54
 -12 42 -8 -3.35 5.77
 -14 38 -8 8.07 6.39
 3 31 -7 30.98 2.59
 -18 32 -6 -0 7.22
 -18 30 -6 -4.6 7.16
 -18 28 -6 -1.51 6.93
 -18 26 -6 -1.87 6.82
 3 15 -5 184.92 6.04
 -11 7 -5 362.8 12.9
 -19 25 -5 -2.97 7.18
 -20 34 -4 -3.77 8.09
 -20 24 -4 0.57 7.26
 -11 3 -3 103.83 5.83
 -21 25 -3 -1.13 7.79
 -16 6 -2 61.15 6.14
 -22 30 -2 0.72 7.99
 -22 28 -2 2.31 7.92
 -22 26 -2 -2.73 8.27
 9 25 -1 2.47 3.57
 -13 1 -1 0.91 3.98
 -21 15 -1 -1.39 6.51
 7 9 1 73.48 4.08
 -12 -4 2 1.41 3.76
 -18 2 2 0.39 4.91
 -22 10 2 2.38 6.56
 -24 18 2 1.99 7.36
 -23 11 3 -2.25 6.83
 -20 2 4 2.99 5.59
 -24 12 4 0.63 6.49
 13 33 5 11.82 4.68
 13 27 5 7.47 4.53
 -19 -1 5 21.11 5.48
 -23 7 5 1.45 6.14
 12 14 6 10.09 4.13
 -16 -8 8 32.42 4.98
 -22 0 8 -1.35 5.81
 15 25 9 4.9 4.95
 -18 -8 10 20.68 5.25
 16 8 18 0.45 5.5
 17 11 19 4.37 5.59
 6 -14 20 240.1 8.79
 4 -16 20 572.53 17.67
 10 -10 22 2.1 4.53
 11 -9 23 16.73 4.86
 16 0 26 -2.57 6.38
 -10 -24 28 -0.1 3.31
 -10 -26 34 -0.7 3.36
 -13 31 -9 0.91 5.62
 -10 44 -8 -0.74 4.89
 3 27 -7 112.98 4.35
 1 41 -7 8.54 1.84
 -9 11 -7 259.15 9.67
 -15 19 -7 15.17 6.11
 -6 8 -6 90.03 4.35
 -13 9 -5 112.38 6.62
 -19 33 -5 5.09 7.55
 -19 31 -5 3.2 7.93
 -19 29 -5 2.61 7.2
 -19 27 -5 4.11 7.68
 6 22 -4 38.75 3.28
 -20 32 -4 1.05 8.17
 -20 26 -4 -2.41 7.6
 5 45 -3 4.15 3.14
 -15 7 -3 47.43 5.72
 -19 15 -3 3.09 6.93
 -21 31 -3 5.2 8.1
 -21 29 -3 2.4 7.91
 -21 27 -3 -1.16 7.36
 8 36 -2 0.08 3.6
 -12 2 -2 149.96 7.3
 7 45 -1 -3.01 3.53
 -9 -1 -1 0.67 2.98
 -15 3 -1 13.6 4.56
 9 15 1 17.9 3.51
 -23 17 1 -2.12 7.18
 7 5 3 14.74 2.88
 -15 -3 3 69.09 5.76
 -25 21 3 -1.17 7.66
 13 25 5 22.5 5.01
 4 -4 6 6.27 1.97
 -13 -9 7 34.53 4.44
 -13 -11 9 14.86 4.19
 12 6 10 208.7 8.95
 17 19 15 12.84 5.57
 -8 -18 16 -0.46 2.72
 -14 -16 16 -0.85 4.14
 -16 -16 18 2.26 4.41
 18 14 20 18.81 6.39
 15 1 21 -0.1 5.76
 9 -11 21 1.79 4.03
 19 15 23 2.05 6.2
 14 -4 24 -3.99 5.75
 12 -8 24 15.44 5.19
 -4 26 -10 302.67 9.82
 -8 24 -10 2.13 3.72
 -10 30 -10 -2.38 4.39
 -5 41 -9 0.69 2.81
 -13 29 -9 2.21 5.34
 -14 22 -8 22.48 6.03
 -13 15 -7 55.29 5.78
 -15 39 -7 -2.12 3.37
 -16 18 -6 1.17 5.79
 1 11 -5 285.33 8.4
 2 10 -4 42.07 1.95
 -8 4 -4 180.14 6.98
 -12 6 -4 4.5 4.01
 -14 8 -4 0.55 4.54
 -18 16 -4 0.84 5.71
 -20 30 -4 -0.54 6.77
 -20 28 -4 4.29 7.5
 7 37 -3 8.52 3.49
 4 50 -2 3.32 2.94
 -14 4 -2 103.44 6.43
 -18 10 -2 5.79 6.12
 9 35 -1 2.2 3.7
 10 32 0 1.56 3.87
 10 30 0 49.45 5.31
 10 28 0 0.14 3.78
 8 14 0 1.77 3.21
 2 2 0 2702.6 78.07
 -10 -2 0 729.01 22.81
 -18 6 0 47.97 6.38
 -20 10 0 -1.34 6.19
 -11 -3 1 45.61 4.4
 10 16 2 103.72 5.65
 -20 6 2 11.98 5.83
 -24 20 2 1.74 8.33
 12 20 4 14.1 4.35
 13 35 5 7.08 4.7
 -21 3 5 4.33 6
 -19 -3 7 -1.01 5.29
 15 23 9 3.68 4.85
 6 -6 10 271.62 9.32
 -12 -14 12 3.01 3.55
 -15 -13 13 17.46 4.97
 14 6 14 1.04 4.51
 1 -15 15 424.82 12.63
 -17 -13 15 22.2 5.05
 -19 -11 15 12.16 5.15
 18 18 18 -0.47 5.58
 15 3 19 7.39 5.24
 -7 -21 21 -0.17 2.64
 15 -1 23 4.84 5.82
 18 8 24 -1.13 6.35
 13 -7 25 32.02 5.82
 -7 -23 25 10.01 2.8
 18 6 26 -1.31 6.07
 19 9 27 -2.38 6.58
 -4 -24 28 15.13 1.85
 -12 -24 30 1.54 3.75
 -11 21 -9 27.67 4.89
 -8 14 -8 31.76 3.79
 -14 36 -8 1.14 6
 2 16 -6 11.49 1.43
 -4 50 -6 1.32 2.3
 5 37 -5 14.31 3.11
 -17 17 -5 17.31 6.25
 4 14 -4 1.75 1.86
 -6 4 -4 96.03 4.33
 -3 3 -3 74.22 2.99
 -13 5 -3 88.1 6.06
 -17 11 -3 13.85 5.69
 8 22 -2 190.06 7.47
 -20 16 -2 1.56 6.97
 9 23 -1 14.02 3.59
 3 5 -1 72.56 2.89
 -5 -1 -1 159.23 5.78
 10 26 0 79.41 5.36
 -21 11 1 1.23 6.5
 -23 19 1 3.64 7.86
 11 17 3 62.6 4.96
 -25 23 3 -3.25 9.06
 13 23 5 43.01 5.48
 -17 -3 5 25.6 5.39
 8 2 6 10.13 2.87
 -20 0 6 -1.15 5.59
 13 15 7 60.43 5.87
 14 18 8 26.31 4.95
 13 7 11 2.08 4.14
 6 -8 12 108.44 4.86
 15 11 13 2.91 4.79
 -19 -9 13 4.96 5.18
 16 14 14 14.5 5.5
 11 -3 15 129.79 6.77
 16 10 16 0.01 5.46
 -6 -18 16 2.97 2.29
 17 13 17 6.18 5.7
 15 5 17 19.03 5.32
 7 -11 17 238.62 8.94
 3 -15 17 162.59 5.85
 -13 -17 17 18.18 4.25
 -10 -20 20 4.51 3.32
 18 10 22 -1.61 6.17
 17 5 23 10.23 6.03
 5 -17 23 56.73 4.01
 19 11 25 4.58 6.4
 17 3 25 16.98 6.34
 -4 32 -10 2.49 2.54
 -6 24 -10 213.68 7.94
 -7 41 -9 0.46 3.69
 -9 19 -9 45.62 4.42
 -11 37 -9 -0.02 5.22
 -12 18 -8 2.25 5.27
 -14 24 -8 1.08 5.57
 3 33 -7 34.83 2.68
 -11 13 -7 148.28 7.38
 -13 43 -7 9.67 5.26
 -15 21 -7 14.34 5.84
 4 36 -6 0.4 2.53
 -14 14 -6 -0.53 5.09
 -3 7 -5 1835.25 53.35
 6 38 -4 2.11 3.12
 -16 12 -4 3.78 5.69
 7 21 -3 115.39 5.28
 -19 17 -3 1.62 6.91
 -7 -1 -1 2.19 2.54
 -22 18 0 8.32 6.95
 -17 3 1 1.68 5.1
 -14 -2 2 3.65 4.16
 -22 12 2 5 6.49
 -24 22 2 -0.66 8.44
 -19 3 3 7.48 5.55
 -21 7 3 3.85 6.08
 -23 13 3 2.14 6.66
 -25 25 3 1.74 7.82
 -12 -6 4 4.63 3.71
 -24 14 4 2.88 6.45
 -15 -5 5 93.94 6.54
 -22 4 6 0.94 6.22
 -23 5 7 3.66 6.11
 6 -4 8 156.4 6.03
 15 21 9 0.09 4.98
 -19 -5 9 -1.01 4.99
 -19 -7 11 0.65 4.76
 2 -12 12 202.76 6.45
 17 25 13 -0.49 5.3
 11 -1 13 28.87 4.46
 -11 -15 13 35.07 3.89
 -17 -11 13 5.89 4.48
 10 -4 14 84.54 5.4
 17 17 15 9.07 5.49
 12 -2 16 -2.83 4.33
 11 -5 17 153.07 7.58
 -15 -17 19 6.68 4.22
 19 17 21 0 6.07
 17 7 21 -0.93 5.76
 7 -15 23 34.47 4.12
 -10 -22 24 18.99 3.65
 5 -19 27 47.08 4.14
 -6 14 -8 258.52 8.96
 -14 34 -8 4.3 5.9
 -7 11 -7 396.37 12.96
 -15 13 -5 16.66 5.64
 8 38 -2 16.89 3.84
 9 37 -1 0.63 3.76
 -17 7 -1 -0.85 5.24
 -19 11 -1 2.19 6.01
 10 24 0 6.06 4.15
 10 10 4 9.34 3.57
 -18 0 4 1.37 5.19
 -22 8 4 -0.43 6.15
 11 11 5 174.91 7.93
 -23 9 5 1.27 6.32
 14 30 6 1.29 4.63
 14 28 6 -0.5 4.88
 -15 -7 7 64.56 5.37
 -17 -5 7 32.41 5.36
 -21 1 7 4.65 5.89
 14 12 10 68.08 5.79
 -12 -12 10 0.99 3.67
 -15 -11 11 1.57 4.34
 10 -2 12 191.68 8.11
 17 23 13 2.01 5.72
 12 0 14 -1.19 4.42
 4 -12 14 4.57 2.19
 -10 -16 14 63.06 4.32
 15 7 15 26.56 5.5
 18 22 16 -0 5.54
 10 -6 16 5.12 3.67
 13 -1 17 93.74 6.67
 18 16 18 4.89 5.67
 12 -4 18 0.7 4.83
 17 9 19 1.88 5.81
 -11 -19 19 3.06 3.59
 8 -12 20 163.77 7.25
 16 2 22 21.72 6.06
 19 13 23 3.2 6.04
 15 -3 25 17.61 6.25
 -11 -23 27 13.21 3.82
 20 12 28 -1.73 5.92
 -13 -23 29 2.26 3.72
 -9 -25 31 -0.19 3.16
 -4 28 -10 3.72 2.44
 -6 34 -10 -0.71 3.27
 -8 32 -10 1.18 3.85
 -11 23 -9 -0.59 4.48
 -4 44 -8 2.98 2.42
 -10 16 -8 2.26 3.79
 -12 40 -8 4.78 5.61
 -14 32 -8 -2.55 5.84
 3 25 -7 83.97 3.51
 -9 47 -7 -0.02 4.6
 -15 37 -7 1.21 6.58
 -16 20 -6 -0.55 5.86
 5 21 -5 321.85 10.44
 -17 19 -5 7.05 6.41
 -18 18 -4 1.58 6.47
 6 46 -2 -1.74 3.22
 -20 18 -2 -0.08 6.29
 7 13 -1 1.03 2.82
 6 8 0 1.54 2.43
 -22 20 0 0.27 7.64
 11 31 1 2.02 4.05
 11 29 1 2.41 3.98
 11 27 1 3.14 4.14
 -19 7 1 -3.35 5.68
 -23 21 1 0.49 7.27
 -24 24 2 7.82 8.08
 9 9 3 63.54 4.31
 5 1 3 435.85 13.55
 12 18 4 11.13 4.39
 13 21 5 14.06 4.68
 14 32 6 0.54 4.8
 14 26 6 -0.5 5.02
 10 6 6 0.57 3.31
 -12 -8 6 -0.34 3.5
 -12 -10 8 6.88 3.69
 -15 -9 9 4.37 4.55
 -17 -7 9 3.17 4.78
 16 28 10 3 5.23
 16 26 10 14.85 5.22
 11 1 11 17.53 4.23
 -17 -9 11 -0.36 4.44
 14 8 12 -2.94 4.65
 9 -5 13 85.3 5.29
 6 -10 14 0.44 2.62
 -14 -14 14 3.89 4.11
 13 1 15 118.03 6.98
 -16 -14 16 0.12 4.61
 13 -3 19 10.95 4.84
 18 12 20 1.02 6.09
 16 4 20 28.81 6.1
 16 0 24 1.84 5.82
 10 -12 24 1.47 4.82
 11 -11 25 40.04 5.69
 -8 -24 28 12.03 3.13
 -8 30 -10 63.52 5.03
 -8 28 -10 1.69 3.7
 -9 39 -9 0.51 4.4
 -8 44 -8 4.01 4.17
 -14 30 -8 7.92 5.93
 -14 28 -8 -2.53 6.09
 -11 45 -7 -0.99 5.54
 -13 17 -7 21.2 4.98
 -15 23 -7 8.62 6.06
 -10 10 -6 -0.07 3.58
 -12 12 -6 2.51 4.25
 -16 38 -6 -0.51 6.93
 7 39 -3 7.97 3.45
 5 13 -3 761.96 22.86
 3 9 -3 412.35 12.45
 -9 3 -3 193.68 7.63
 -16 8 -2 1 5.18
 -18 12 -2 10.66 5.61
 9 21 -1 14.91 3.08
 -21 19 -1 3.04 7.25
 10 36 0 -0.06 3.91
 -4 -2 0 -0.88 1.85
 -16 4 0 125.78 7.54
 -20 12 0 26.6 6.87
 11 33 1 -1.17 3.98
 -13 -1 1 5.75 4.06
 -23 23 1 -3.7 8.31
 -24 28 2 3.04 8.42
 -24 26 2 0.61 7.88
 -11 -5 3 47.27 4.45
 -20 4 4 1.88 5.5
 -24 16 4 -0.69 7.04
 12 12 6 1.94 3.75
 14 16 8 -2.61 4.77
 -22 2 8 1.66 5.91
 15 19 9 3.25 4.93
 10 0 10 606.9 19.59
 -20 -4 10 -3.83 5.41
 9 -3 11 10.74 3.64
 12 2 12 49.17 5
 -20 -6 12 -3.53 5.65
 16 12 14 0.01 5.23
 9 -7 15 418.34 14.18
 18 20 16 -1.5 5.55
 -18 -12 16 2 5.03
 16 6 18 9.05 5.4
 14 0 18 69.41 6.74
 11 -7 19 39.8 4.91
 12 -6 20 10.23 4.91
 -11 -21 23 8.26 3.62
 -15 -19 23 2.9 4.39
 -8 -26 34 9.82 3.06
 -6 26 -10 9.23 3.13
 -12 20 -8 58.61 5.79
 -15 35 -7 -0.66 6.32
 4 22 -6 9.57 2.34
 6 20 -4 1.55 2.65
 -19 19 -3 -0.37 6.75
 8 20 -2 1.82 3.07
 10 22 0 315.24 11.36
 -8 -2 0 -0.4 2.8
 -12 0 0 170.57 7.69
 11 25 1 3.38 4.01
 -21 13 1 6.59 6.39
 6 4 2 1035.86 30.9
 -2 -4 2 3417.73 98.62
 -10 -4 2 412.68 13.8
 -18 4 2 31.62 5.83
 -20 8 2 -0.67 6.03
 -22 14 2 0.72 6.57
 -14 -4 4 5.27 4.01
 -16 -2 4 2.85 4.79
 9 5 5 139.64 6.21
 7 1 5 1977.61 58.15
 -19 1 5 27.46 5.84
 14 24 6 3.05 4.59
 -18 -2 6 -0.32 6.2
 -21 -1 9 6.33 5.74
 16 24 10 0.28 5.39
 -11 -13 11 0.75 3.17
 16 16 12 46.34 6.4
 13 3 13 7.08 4.26
 17 15 15 9.08 5.38
 14 2 16 6.43 4.87
 17 11 17 18.73 6.07
 10 -8 18 66.13 5.14
 19 19 19 4.93 5.71
 -17 -15 19 3.87 4.59
 14 -2 20 63.93 6.24
 19 15 21 -0.79 6
 13 -5 21 4.33 4.82
 -13 -19 21 0.82 3.82
 -12 -20 22 1.01 3.75
 18 6 24 1.69 6.03
 -14 -20 24 2.03 4.22
 19 9 25 4.53 6.18
 1 -21 25 72.13 3.29
 18 4 26 0.93 5.99
 -12 -22 26 -1.32 3.7
 -11 -25 33 -0.04 3.84
 -6 32 -10 75.77 4.74
 -5 19 -9 24.03 2.95
 -11 25 -9 8.87 4.73
 -10 42 -8 6.46 4.93
 -6 50 -6 -1.08 3.37
 -14 16 -6 0.84 5.03
 -16 22 -6 2.2 5.82
 -13 11 -5 64.02 5.62
 -17 21 -5 14.21 6.58
 -14 10 -4 15.37 5.37
 -18 20 -4 -1.87 6.5
 -15 9 -3 36.29 5.44
 -17 13 -3 1.41 5.41
 -10 2 -2 46.25 4.34
 -20 20 -2 -0.1 7.19
 -11 1 -1 30.22 4.55
 -21 21 -1 1.65 6.94
 -18 8 0 -1.12 5.4
 -22 22 0 0.66 7.81
 -9 -3 1 148.58 6.27
 -23 25 1 -2.86 7.48
 10 14 2 8.7 3.75
 8 8 2 -0.48 2.71
 11 15 3 26.04 4.02
 -17 1 3 24.81 5.32
 13 19 5 62.4 5.79
 -21 5 5 7.08 6.33
 13 13 7 48.42 4.99
 13 9 9 13.11 4.38
 15 13 11 -0.95 4.96
 -14 -12 12 3.53 4.2
 15 9 13 10.87 5.12
 -18 -10 14 -0.38 4.72
 -7 -17 15 83.28 3.97
 -13 -15 15 17.84 4.38
 16 8 16 4.8 5.73
 18 14 18 0.04 5.52
 18 8 22 20.57 6.6
 19 11 23 1.1 6.41
 9 -13 23 8.63 4.14
 2 -20 24 0.15 2.23
 -13 -21 25 20.66 4.3
 -6 30 -10 -0.34 3.13
 -6 28 -10 151.48 6.46
 -9 21 -9 1.25 3.72
 -11 33 -9 2 4.86
 -11 27 -9 1.14 4.68
 -12 38 -8 -2.22 5.56
 3 35 -7 12.78 2.34
 -13 41 -7 3.79 6.05
 -15 33 -7 3.48 6.15
 -15 27 -7 3.47 5.98
 -16 36 -6 3.83 6.97
 -11 9 -5 18.68 4.11
 -15 15 -5 48.39 6.18
 -17 37 -5 0.4 7.21
 -16 14 -4 -0.78 5.37
 7 19 -3 44.51 3.57
 -2 2 -2 313.25 9.38
 9 39 -1 1.38 3.69
 -15 5 -1 2.11 4.67
 -19 13 -1 1.81 7.18
 10 38 0 13 4.05
 -22 24 0 1.19 7.26
 11 23 1 1.2 3.8
 9 13 1 14.04 3.27
 -3 -3 1 379.98 11.48
 -23 29 1 7.46 8.15
 -23 27 1 -4.35 8.37
 12 30 2 18.13 4.49
 12 28 2 0.36 4.18
 -21 9 3 2.75 6.45
 -22 10 4 4.52 6.34
 -24 18 4 -5.44 7.72
 -11 -7 5 368.78 12.79
 -23 11 5 4.18 6.4
 14 22 6 -0.75 4.66
 -14 -6 6 0.17 4.34
 -22 6 6 -0.04 6.2
 -23 7 7 1.04 6.3
 11 3 9 38.25 4.54
 9 -1 9 51.44 4.11
 16 22 10 19.97 5.73
 17 19 13 0.45 5.21
 14 4 14 16.32 5.09
 -16 -12 14 0.88 4.33
 -5 -17 15 160.17 5.66
 18 18 16 -0.13 5.45
 9 -9 17 67.32 4.91
 -15 -15 17 8.36 4.34
 15 1 19 11.28 5.36
 18 10 20 20.95 5.93
 -8 -20 20 122.35 5.38
 17 5 21 -2.15 5.69
 11 -9 21 -0.13 4.37
 14 -4 22 45.43 6.19
 12 -8 22 5.68 4.73
 0 -20 22 0 1.31
 17 3 23 3.23 5.94
 17 1 25 2.52 6.57
 20 12 26 -2.78 6.52
 8 -16 26 -0 3.59
 6 -18 26 -0.52 3.54
 -6 -24 28 0.29 2.33
 -11 29 -9 2.93 4.66
 -6 44 -8 -2.66 3.33
 -7 47 -7 1.49 3.8
 -9 13 -7 3.07 3.72
 -11 15 -7 115.66 6.6
 -15 31 -7 10.76 6.32
 -15 29 -7 7.52 6.2
 5 39 -5 16.34 3.13
 8 40 -2 -1.95 3.44
 -14 6 -2 4.51 4.44
 -20 22 -2 3.27 6.59
 -21 23 -1 -3 6.88
 -6 -2 0 536.08 16.53
 -20 14 0 3.06 6.21
 -22 26 0 0.1 7.77
 12 32 2 -0.37 4.13
 12 26 2 20.88 4.46
 -23 17 3 -0.36 6.78
 12 16 4 49.01 4.88
 4 -2 4 53.18 2.79
 -16 -4 6 2.53 4.69
 -20 2 6 -2.47 5.37
 15 31 7 10.04 5.19
 15 29 7 3.79 5.05
 15 27 7 6.74 4.87
 -11 -9 7 129.34 6.29
 15 17 9 0.53 4.61
 -11 -11 9 32.38 3.8
 14 10 10 4.22 4.47
 12 4 10 5.27 4.2
 -14 -10 10 5.81 4.12
 -18 -6 10 -1.23 4.75
 8 -6 12 0.16 2.97
 -10 -14 12 140.17 6.18
 -18 -8 12 -2.9 4.75
 15 3 17 62.88 6.27
 19 17 19 2.81 5.81
 17 7 19 3.37 5.66
 5 -15 19 15.39 2.87
 -16 -16 20 12.44 4.89
 19 13 21 0.02 6.04
 15 -1 21 0.16 5.28
 1 -19 21 0.42 1.66
 13 -7 23 6.24 5.03
 20 14 24 -0.06 6.27
 -7 39 -9 -0.35 3.89
 -9 37 -9 1.74 4.47
 -8 16 -8 376 12.79
 -10 18 -8 80 5.42
 -12 22 -8 2.55 4.84
 -5 47 -7 3.6 3.02
 -13 19 -7 29.29 5.57
 -14 42 -6 1.36 1.42
 -16 34 -6 -0.68 6.66
 -16 26 -6 -0.57 6.27
 -7 7 -5 16.48 2.96
 -17 35 -5 -0.61 6.98
 6 40 -4 -1.63 3.11
 -12 8 -4 49.02 4.84
 -18 36 -4 -0.8 7.37
 -7 3 -3 929.83 28.04
 -13 7 -3 16.43 4.23
 -19 23 -3 2.25 6.63
 -18 14 -2 -2.72 5.84
 9 19 -1 9.52 3.29
 -17 9 -1 4.59 5.19
 -21 25 -1 3.76 7.6
 10 20 0 -1.77 3.66
 -22 30 0 1.76 8.36
 -22 28 0 2.85 7.69
 11 37 1 -1.03 4.09
 -17 5 1 7.25 5.15
 -19 9 1 2.17 5.59
 -21 15 1 0.1 6.27
 12 34 2 17.27 4.39
 -13 -3 3 31.34 4.52
 -15 -1 3 19.72 4.63
 -19 5 3 20.33 5.9
 8 4 4 162.32 6.58
 2 -4 4 1170.27 34.04
 -24 20 4 55.95 10.5
 14 14 8 51.17 5.61
 10 2 8 430.13 14.53
 -14 -8 8 -0 4.06
 -16 -6 8 2.58 4.43
 16 20 10 1.12 5.14
 8 -4 10 2.01 3.01
 13 5 11 1.21 4.17
 -16 -10 12 0.77 4.58
 -9 -15 13 187.27 7.22
 8 -8 14 27.98 3.7
 17 13 15 23.67 5.97
 6 -12 16 -0.34 2.8
 -12 -16 16 4.07 3.94
 -17 -13 17 10.37 5.09
 10 -10 20 284.9 10.99
 -4 -20 20 287.8 8.94
 6 -16 22 335.83 11.55
 15 -3 23 10.5 5.49
 -8 -22 24 3.42 2.91
 -7 -25 31 0.38 2.73
 -3 21 -9 59.08 3.06
 4 38 -6 3.5 2.64
 -16 32 -6 1.01 6.47
 -16 30 -6 0.65 6.26
 -16 28 -6 2.9 6.15
 3 45 -5 5.76 2.41
 -5 7 -5 1092.63 32.38
 -17 25 -5 19.72 6.57
 4 46 -4 -0.68 2.75
 -18 24 -4 -1.68 6.73
 -5 3 -3 439.35 13.64
 -19 35 -3 -1.8 8.17
 6 12 -2 731.47 22.16
 4 8 -2 -0.65 1.77
 -20 34 -2 0.37 7.11
 -20 24 -2 -0.82 7.25
 -21 33 -1 2.64 7.76
 -21 27 -1 -1.58 7.81
 8 12 0 270.61 9.51
 12 24 2 -1.25 4.1
 -10 -6 4 28.04 3.58
 -18 2 4 7.79 5.36
 13 17 5 63.59 5.7
 -17 -1 5 39.58 5.66
 -25 25 5 0.02 7.4
 14 20 6 2.35 4.8
 15 25 7 7.1 4.92
 -21 3 7 9.64 5.96
 -22 4 8 -0.35 5.94
 -16 -8 10 2.66 4.75
 16 14 12 -1.34 5.04
 17 17 13 7.91 5.67
 16 10 14 12.47 5.53
 15 5 15 45.07 5.7
 -19 -9 15 6.56 5.31
 18 16 16 1.47 5.73
 18 12 18 9.55 5.87
 16 2 20 -1.35 5.43
 8 -14 22 177 7.72
 3 -19 23 41.46 3.07
 14 -6 24 26.71 5.9
 19 7 25 1.68 6.39
 0 -22 26 4.11 1.64
 -10 -24 30 22.73 3.76
 -5 39 -9 2.73 3.07
 -9 23 -9 4.86 3.98
 -12 36 -8 3.81 3.77
 -8 10 -6 37.93 3.61
 -12 14 -6 5.83 4.25
 -14 18 -6 2.08 5.55
 -17 33 -5 4.81 6.89
 -17 27 -5 9.3 6.48
 -18 34 -4 1.49 7.33
 7 41 -3 3.35 3.27
 -17 15 -3 0.61 5.1
 -19 25 -3 5.47 7.02
 8 18 -2 146.79 6.27
 -16 10 -2 27.29 5.39
 -20 32 -2 2.88 7.57
 -20 26 -2 2.5 6.98
 -19 15 -1 -2.87 7.72
 -21 31 -1 -3.05 7.96
 -21 29 -1 -1.38 7.74
 4 4 0 533.86 16.11
 11 21 1 12.63 3.9
 -20 10 2 18.76 6.45
 -23 19 3 3.24 7.01
 -20 6 4 -1.4 5.83
 -24 22 4 -4.6 7.54
 11 9 5 17.19 4.03
 -23 13 5 6.13 6.59
 12 10 6 23.61 4.55
 15 23 7 7.33 4.8
 -20 0 8 9.81 5.41
 -19 -3 9 3.89 5.64
 -10 -12 10 595.4 18.9
 17 25 11 -1.74 5.38
 15 11 11 2.11 4.99
 14 6 12 126.65 7.32
 -13 -13 13 5.27 4.02
 -19 -7 13 -2.57 5.44
 18 22 14 0.26 5.9
 17 9 17 18.59 5.92
 16 4 18 1.08 5.18
 -14 -16 18 21.5 4.61
 -9 -19 19 11.01 3.21
 16 0 22 -2.38 4.92
 19 9 23 0.23 6.01
 18 4 24 3.02 6.16
 20 10 26 2.37 6.46
 -5 -25 31 0.45 2.08
 -10 40 -8 1.01 4.97
 -12 24 -8 34.88 5.44
 -11 43 -7 4.85 5.57
 -15 17 -5 18.59 6.42
 -17 31 -5 3.89 6.98
 -17 29 -5 5.47 6.77
 -16 16 -4 -2.19 6.49
 -18 32 -4 -0.26 7.16
 -18 30 -4 -0.56 6.88
 -18 28 -4 -1.49 6.67
 -18 26 -4 -1.45 6.64
 -19 33 -3 -1.7 7.47
 -19 31 -3 2.81 7.29
 -19 29 -3 3.58 7.34
 -19 27 -3 0.82 6.97
 -20 30 -2 -3.86 7.52
 -20 28 -2 0 7.21
 9 41 -1 3.62 3.7
 10 40 0 2.08 3.83
 -16 6 0 1.54 5.03
 -18 10 0 22.24 5.91
 -20 16 0 -0.93 6.27
 11 39 1 -0.65 4.05
 7 7 1 96.1 4.52
 -7 -3 1 185.47 6.84
 -21 17 1 1.64 6.69
 -12 -2 2 134.29 6.72
 -22 18 2 0.6 6.59
 13 31 3 5.68 4.41
 13 29 3 1.64 4.78
 13 27 3 8.38 4.43
 -9 -5 3 386.33 12.78
 -21 11 3 3.38 6.2
 10 8 4 14.43 3.57
 -22 12 4 -0.81 6.35
 -13 -5 5 11.91 3.91
 -21 7 5 6.88 7.74
 -10 -8 6 14.8 3.44
 -22 8 6 0.74 6.13
 9 1 7 198.46 7.69
 -23 9 7 4.64 6
 8 -2 8 16.19 3.12
 5 -7 9 412.7 12.95
 -21 1 9 -3.73 6.2
 17 23 11 -2.92 5.55
 -19 -5 11 3.82 5.47
 -15 -13 15 28.99 4.69
 -17 -11 15 10.65 4.77
 8 -10 16 1.61 3.48
 -10 -18 18 2.54 3.26
 19 15 19 0.4 6.08
 9 -11 19 53.79 4.63
 -6 -20 20 8.82 2.39
 -15 -17 21 -0.25 3.82
 18 6 22 -2.14 6.12
 20 12 24 1.57 6.35
 16 -2 24 -1.91 5.61
 12 -10 24 -2.38 5.03
 15 -5 25 16.53 5.68
 3 -21 27 48.36 3.57
 -9 -23 27 9.43 3.28
 2 -22 28 39.96 3.04
 -7 21 -9 19.16 3.22
 -9 35 -9 0.92 4.44
 -12 34 -8 2.38 5.34
 -9 45 -7 1.39 4.64
 -13 21 -7 38.84 5.95
 -10 12 -6 0.14 3.75
 -14 40 -6 -1.11 3.71
 5 19 -5 167.53 6.1
 -13 13 -5 140.31 7.49
 6 18 -4 38.99 3.15
 -14 12 -4 4.89 4.8
 5 47 -3 0.9 2.92
 -15 11 -3 22.37 5.51
 -8 2 -2 1313.58 39.22
 -18 16 -2 13.93 5.98
 3 1 1 53.38 2.41
 12 22 2 61.44 5.42
 -8 -4 2 253.06 8.85
 -14 0 2 57.99 5.4
 -18 6 2 -2.78 5.44
 13 33 3 4.75 4.28
 13 25 3 5.38 4.29
 11 13 3 183.61 7.94
 -23 21 3 2.67 7.13
 -24 24 4 -4.16 7.44
 -15 -3 5 8.14 4.53
 -19 3 5 6 5.44
 14 18 6 0.08 4.59
 -24 16 6 0.85 7.08
 13 11 7 106.65 6.31
 -17 -3 7 9.92 5.01
 12 6 8 5.74 3.98
 16 18 10 33.77 5.96
 -22 2 10 2.99 5.88
 15 7 13 29.63 5.42
 18 20 14 -1.9 5.46
 -4 -16 14 0.41 1.79
 16 6 16 0.26 5.22
 4 -14 16 2.19 2.41
 19 19 17 4.32 5.57
 18 8 20 1.54 5.62
 2 -18 20 337.52 10.5
 19 11 21 -0.87 6.13
 11 -11 23 13.4 4.7
 13 -9 25 20.61 5.46
 7 -17 25 73.93 5.1
 -9 25 -9 7.52 3.86
 -6 16 -8 12.16 2.18
 -8 42 -8 1.39 4.19
 -12 26 -8 2.19 4.78
 -7 13 -7 268.7 9.45
 -15 41 -5 0.31 1.61
 -2 6 -4 22.07 1.22
 1 53 -3 -0.36 1.78
 2 54 -2 -0.67 2.12
 -1 1 -1 494.02 14.38
 -5 -3 1 7.19 2.15
 -11 -1 1 36.64 4.22
 -19 11 1 -0.12 5.88
 12 38 2 5.59 4.31
 10 12 2 234.44 9.08
 -22 20 2 -4.71 7.71
 13 35 3 2.45 4.31
 12 14 4 16.13 4.03
 -24 28 4 7.22 8.52
 -24 26 4 -2.6 7.57
 15 21 7 21.17 5.21
 -13 -7 7 28.26 4.26
 16 28 8 7.48 5.63
 13 7 9 16.38 4.45
 17 21 11 3.63 5.52
 -9 -13 11 0.15 3.04
 -13 -11 11 7.29 3.85
 -21 -1 11 -0.3 5.53
 -20 -4 12 -0.34 5.12
 17 15 13 10.14 5.48
 -17 -9 13 6.94 4.86
 12 -2 14 20.89 4.56
 -6 -16 14 71.53 3.69
 -20 -6 14 2.5 5.05
 17 11 15 14.15 5.64
 13 -1 15 115.8 6.84
 18 14 16 4.47 5.45
 12 -4 16 1.26 4.66
 13 -3 17 89.37 6.32
 -16 -14 18 12.9 4.52
 -18 -12 18 9.09 5.08
 17 3 21 0.43 5.45
 20 14 22 1.2 6.19
 17 1 23 3.74 5.94
 -9 -21 23 21.98 3.39
 -4 -22 24 0.79 1.88
 -15 -19 25 -2.15 4.15
 -11 -23 29 8.67 3.65
 2 30 -8 59.08 2.64
 -10 20 -8 11.29 4.15
 -12 32 -8 13.32 5.41
 -12 28 -8 27.77 5.39
 -11 17 -7 65.79 5.24
 -13 37 -7 4.04 5.78
 -4 10 -6 506.71 15.39
 -6 10 -6 1.07 2.24
 -12 44 -6 -0.65 6.02
 -14 20 -6 4.12 5.59
 -8 6 -4 20 3.18
 -17 17 -3 7.38 5.6
 8 42 -2 8.79 3.58
 7 11 -1 31.26 3.01
 -9 1 -1 1.91 2.88
 -15 7 -1 4.7 4.61
 -17 11 -1 0.83 5.18
 -19 17 -1 -2.31 6.21
 10 18 0 108.33 5.74
 -10 0 0 -1.76 3.43
 -20 18 0 0.63 6.95
 11 19 1 17.2 3.73
 9 7 3 229.5 8.5
 -17 3 3 12.91 5.2
 -19 7 3 5.86 5.53
 -23 23 3 -6.47 7.42
 -16 0 4 22.62 4.94
 -20 4 6 -1.85 5.69
 5 -5 7 284.1 9.21
 -15 -5 7 21.11 4.45
 16 26 8 -3.51 5.35
 -13 -9 9 18.93 3.93
 -17 -5 9 6.17 5.28
 14 8 10 85.59 6.28
 7 -7 11 51.63 3.74
 -17 -7 11 -0.82 4.65
 16 12 12 21.26 5.48
 12 0 12 418.88 14.82
 13 1 13 116.46 6.79
 11 -3 13 181.3 7.99
 -15 -11 13 2.01 4.43
 -12 -14 14 10.58 3.76
 11 -5 15 256.37 10.2
 14 0 16 -0.39 4.71
 18 10 18 -0.63 5.75
 14 -2 18 -1.99 4.87
 12 -6 18 58.52 5.5
 17 5 19 7.26 5.47
 13 -5 19 26.32 5.07
 10 -12 22 97.88 6.31
 -14 -18 22 -0.9 4.01
 -6 -22 24 26.6 2.7
 9 -15 25 25.95 4.59
 4 -20 26 -1.1 2.97
 -14 -20 26 0.97 4.06
 -5 21 -9 49.83 3.48
 -7 37 -9 4.53 3.81
 -9 27 -9 11.31 2.91
 -13 23 -7 13.65 5.34
 4 20 -6 2.52 2.17
 -11 11 -5 190.48 8.33
 -15 19 -5 12.14 5.94
 -16 18 -4 -1.64 5.82
 7 17 -3 165.81 6.46
 9 17 -1 11.63 3.4
 5 7 -1 10.9 2.21
 -13 1 1 0.49 4.11
 -17 7 1 -0.19 5.24
 12 20 2 15.73 4.16
 -20 12 2 1.08 6.28
 13 23 3 17.81 4.56
 7 3 3 888.97 26.86
 -21 13 3 2.07 6.05
 -23 25 3 1.06 7.47
 14 30 4 2 4.37
 14 28 4 -1.33 4.36
 6 0 4 1.13 2.31
 -22 14 4 2.28 6.27
 13 15 5 33.14 4.91
 -9 -7 5 369.96 12.31
 -24 18 6 -1.97 7.43
 -21 5 7 5.34 5.99
 16 24 8 11.41 5.41
 -22 6 8 0.32 5.45
 7 -5 9 152.95 6.13
 -15 -7 9 2.89 4.41
 11 -1 11 15.53 4.18
 -15 -9 11 0.64 4.56
 -8 -14 12 48.06 3.64
 18 18 14 -0.49 5.44
 16 8 14 -3.44 5.65
 14 2 14 1.53 4.82
 -14 -14 16 2.13 4.09
 19 17 17 -1.65 5.59
 11 -7 17 94.84 6.18
 19 13 19 2.12 5.92
 14 -4 20 -1.7 5.01
 -12 -18 20 1.99 3.83
 4 -18 22 327.96 10.8
 19 7 23 5.85 6.29
 19 5 25 4.64 6.33
 -10 -22 26 -1.72 3.38
 -13 -21 27 12.63 4.13
 -12 -22 28 0.74 3.76
 -9 -25 33 4.37 3.2
 -3 37 -9 1.68 2.28
 -9 29 -9 2.04 4.07
 2 28 -8 3.59 1.56
 -8 18 -8 5 3.35
 -10 38 -8 2.91 5.07
 -9 15 -7 359.56 12.53
 -13 35 -7 5.64 5.82
 -14 38 -6 2.99 6.18
 -14 8 -2 86.06 6.28
 -16 12 -2 -3.2 5.31
 -18 18 -2 -2.53 6.01
 10 42 0 10.55 4.03
 9 11 1 6.44 3.16
 -22 22 2 1.53 7.68
 -23 29 3 1.99 8.22
 -23 27 3 4.68 7.87
 14 32 4 -0.5 4.36
 14 26 4 2.41 4.42
 -14 -2 4 48.68 4.99
 -20 8 4 4.06 5.93
 -21 9 5 3.68 6.33
 -22 10 6 -2.07 6.23
 15 19 7 16.93 4.8
 -19 1 7 20.79 5.44
 -23 11 7 4.81 6.43
 -18 -2 8 19.21 5.38
 3 -9 9 252.53 8.01
 -9 -11 9 18.1 3.18
 10 -4 12 55.66 4.54
 7 -9 13 112.16 5.25
 5 -11 13 70.49 3.7
 10 -6 14 25.58 4.27
 2 -14 14 32.67 2.14
 -18 -10 16 -0.72 4.69
 17 7 17 4.32 5.69
 15 1 17 25.26 5.61
 15 -1 19 8.61 5.59
 20 16 20 2.56 5.89
 7 -15 21 -1.64 3.34
 -11 -19 21 0.68 3.51
 -10 -20 22 76.75 4.73
 -13 -19 23 2.98 3.89
 20 10 24 -0.81 6.33
 -7 23 -9 19.97 3.72
 3 37 -7 20.95 2.37
 -11 41 -7 1.73 5.23
 -13 25 -7 22.79 5.74
 -8 48 -6 -0.04 4.29
 -12 16 -6 2.69 4.24
 -14 22 -6 -1.23 5.45
 5 41 -5 8.44 2.87
 -15 39 -5 2.05 6.62
 6 42 -4 2.26 2.99
 -12 10 -4 1.91 3.96
 -9 5 -3 413.67 13.77
 -13 9 -3 145.09 7.34
 -17 19 -3 10.89 5.86
 -19 19 -1 -0.03 6.28
 -12 2 0 -2.59 3.9
 -18 12 0 -2.25 5.67
 -21 21 1 -8.01 7.7
 -6 -4 2 1091.82 32.42
 -22 24 2 -1.1 7.19
 13 21 3 34.04 4.87
 14 34 4 1.79 4.5
 -8 -6 4 14.05 2.87
 -18 4 4 -0.49 5.29
 -23 17 5 -2.2 6.89
 14 16 6 3.13 4.64
 -9 -9 7 216.78 8.02
 16 22 8 6.73 5.22
 12 2 10 365.46 13.16
 -18 -4 10 41.67 6.12
 15 9 11 0.83 4.79
 13 3 11 2.36 4.18
 -18 -8 14 3.56 4.96
 15 3 15 9.27 5.14
 -11 -15 15 135.2 6.28
 -16 -12 16 0.25 4.72
 8 -12 18 1.36 3.28
 6 -14 18 2.66 2.95
 12 -8 20 100.56 6.81
 19 9 21 -3.35 6.12
 15 -3 21 0.37 5.64
 13 -7 21 -0.17 4.73
 20 12 22 -0.33 6.17
 18 4 22 8.09 5.87
 14 -6 22 0.55 5.38
 -16 -16 22 0.96 4.32
 18 2 24 3.23 6.18
 -12 -20 24 10.97 3.83
 5 -19 25 90.01 4.87
 -11 -21 25 20.21 3.9
 2 32 -8 2.79 1.64
 -10 22 -8 87.91 5.88
 -13 33 -7 4.4 5.56
 -13 27 -7 19.02 5.62
 -10 46 -6 -1.21 5.13
 -13 15 -5 37.68 5.31
 -15 21 -5 17.88 5.76
 -16 20 -4 2.39 6
 3 51 -3 -0.31 2.33
 -15 13 -3 20.25 5.25
 8 16 -2 3.98 2.9
 -6 2 -2 252.67 8.53
 9 43 -1 1.21 3.63
 -11 3 -1 44.57 4.82
 -19 13 1 0.4 6.1
 -16 4 2 -0.35 4.65
 -18 8 2 22.86 5.77
 -22 26 2 0.59 7.75
 -15 1 3 17.64 4.68
 14 24 4 0.52 4.92
 -22 16 4 4.06 6.61
 9 3 5 745.65 23.14
 -12 -6 6 20.15 4.04
 -16 -2 6 1.85 4.86
 -24 20 6 -1.91 7.85
 -20 2 8 -0.45 5.45
 10 -2 10 28.43 3.97
 14 4 12 4.23 4.58
 -12 -12 12 113.34 5.89
 -18 -6 12 22.39 5.13
 17 13 13 9 5.44
 -3 -15 13 103.79 3.63
 18 16 14 3.32 5.33
 18 12 16 -0.25 5.46
 10 -8 16 1.28 3.8
 19 15 17 8.2 6.09
 16 2 18 22.22 5.65
 11 -9 19 21.57 4.4
 -7 -19 19 26.13 2.89
 -15 -15 19 4.92 4.54
 -17 -13 19 4.34 4.86
 18 6 20 18.65 5.99
 16 0 20 17.33 4.92
 9 -13 21 -0.06 4.1
 -1 33 -9 1.63 1.25
 -6 42 -8 4.21 3.49
 -11 19 -7 91.3 6.11
 -13 31 -7 12.59 5.6
 -14 36 -6 -0.23 6.03
 -14 14 -4 11.37 5.17
 7 43 -3 3.67 3.22
 -4 2 -2 1442.18 42.2
 -10 4 -2 391.62 13.37
 -18 20 -2 10.8 6.37
 -16 8 0 40.87 5.81
 11 17 1 -0.51 3.52
 5 3 1 11.73 2.36
 -21 23 1 -4.99 7.46
 8 6 2 674.04 20.87
 -4 -4 2 112.51 4.18
 -20 14 2 8.83 6.37
 -22 30 2 1.74 8.14
 -22 28 2 6.79 7.64
 -7 -5 3 15.93 2.72
 -11 -3 3 123.88 6.13
 -21 15 3 0.93 6.18
 12 8 6 0.13 3.72
 7 -3 7 990.76 29.82
 17 27 9 1.29 4.62
 11 1 9 19.65 4.18
 -21 3 9 6.06 5.84
 -22 4 10 7.31 5.93
 16 10 12 0.65 5.24
 -14 -12 14 6.76 4.39
 17 9 15 7.54 5.97
 -13 -15 17 16.31 4.45
 19 11 19 -1.07 5.73
 3 -17 19 144.21 5.35
 16 -2 22 28.92 6.09
 15 -5 23 10.67 5.81
 -10 36 -8 2.87 4.91
 -7 45 -7 0.94 3.96
 4 40 -6 0.09 2.42
 -12 42 -6 1.96 5.8
 -14 24 -6 3.16 5.51
 -15 37 -5 4.96 6.39
 8 30 -4 -0 2.94
 2 50 -4 -0.52 1.92
 -6 6 -4 56.39 3.48
 -16 38 -4 -4.58 7.33
 9 29 -3 15.75 3.67
 9 27 -3 58.8 4.47
 -17 21 -3 6.11 5.93
 10 30 -2 1.76 3.8
 4 52 -2 -0.03 2.56
 -17 13 -1 4.92 5.86
 10 16 0 2.24 3.52
 8 10 0 -0.67 2.79
 -20 22 0 -2.66 7.85
 -21 25 1 1.42 7.01
 12 18 2 107.37 6.13
 -19 9 3 5.72 5.82
 14 22 4 4.06 4.53
 12 12 4 23.33 4.13
 15 31 5 5.21 4.95
 15 29 5 7 4.87
 11 7 5 359.4 12.61
 -19 5 5 2.88 5.54
 -23 19 5 3.37 6.82
 -14 -4 6 -0.2 3.76
 -24 22 6 -2.23 8.13
 15 17 7 13.31 4.87
 -23 13 7 4.39 6.39
 16 20 8 25.94 5.28
 -12 -8 8 184.45 7.83
 -16 -4 8 28.09 4.97
 17 25 9 -0.11 5.2
 -23 9 9 -0.72 6.09
 16 14 10 43.61 5.64
 -8 -12 10 3.56 2.7
 -12 -10 10 146.59 6.69
 -20 0 10 0.73 5.29
 17 17 11 1.69 5.44
 3 -11 11 39.55 2.4
 -19 -3 11 -0.9 4.96
 15 5 13 9.03 4.99
 -16 -10 14 9.55 4.66
 19 19 15 1.49 5.4
 7 -11 15 405.55 13.42
 -19 -7 15 7.6 4.91
 16 4 16 -2.44 5.34
 18 8 18 7.86 5.82
 20 14 20 -4.23 5.68
 13 -9 23 12.79 5.08
 20 8 24 0.2 5.88
 -7 -23 27 39.02 3.34
 -8 -24 30 10.22 3.07
 -3 23 -9 30.75 2.54
 -8 40 -8 4.31 4.32
 -9 43 -7 0.63 4.69
 -8 12 -6 11.35 3.3
 -10 14 -6 -0.09 4.07
 -14 34 -6 -1.42 5.94
 -14 26 -6 -3.44 5.63
 -1 9 -5 345.98 10.21
 -3 51 -5 0.64 2.26
 -15 23 -5 19.59 6.1
 8 32 -4 11.82 3.44
 4 12 -4 283.67 8.98
 -16 22 -4 0 5.96
 9 33 -3 6.7 3.53
 10 28 -2 42.76 4.47
 -15 9 -1 3.11 4.83
 -20 24 0 1.95 7.34
 -21 33 1 -6.31 8.01
 -21 31 1 1.86 7.74
 -21 29 1 0.09 7.6
 -21 27 1 3.88 7.36
 13 19 3 15.59 4.62
 11 11 3 1.37 3.88
 -13 -1 3 54.21 5.06
 -20 10 4 -0 5.99
 15 27 5 8.26 4.88
 13 13 5 124.24 6.98
 5 -3 5 1014.97 30.12
 -21 11 5 3.49 6.29
 -8 -8 6 10.16 2.7
 -20 6 6 0.29 5.53
 -22 12 6 0.33 5.95
 -24 24 6 -1.53 7.38
 -21 7 7 3.28 6.68
 -22 8 8 -0.65 5.89
 -16 -6 10 51.91 5.54
 9 -5 11 15.15 3.86
 -21 1 11 -2.56 5.35
 -2 -14 12 435.06 12.78
 -14 -10 12 64.01 5.23
 -16 -8 12 60.16 5.57
 9 -7 13 15.62 3.48
 -5 -15 13 31.89 2.54
 -19 -5 13 4.29 4.88
 -9 -17 17 74.76 4.35
 -8 -18 18 66.96 3.97
 17 3 19 6.01 5.47
 17 1 21 -0.58 5.37
 5 -17 21 3.74 2.81
 12 -10 22 77.51 6.28
 19 5 23 -0.56 6.24
 16 -4 24 17.69 5.79
 14 -8 24 -0.19 5.46
 21 11 25 3.51 6.6
 -5 23 -9 19.13 2.88
 -2 18 -8 196.49 6.27
 -4 42 -8 -1.12 2.71
 -10 24 -8 3.12 4.29
 -11 39 -7 3.63 5.35
 -12 18 -6 -2.17 4.72
 -14 32 -6 3.25 5.89
 7 31 -5 50.17 3.88
 7 29 -5 54.64 3.97
 -5 51 -5 -0.74 3.03
 -13 43 -5 0.28 1.28
 -15 35 -5 4.57 6.9
 8 26 -4 4.09 3.12
 9 25 -3 78 4.8
 5 11 -3 255.4 8.37
 -17 37 -3 0.31 7.27
 10 26 -2 1.17 3.58
 8 44 -2 0.2 3.35
 -16 14 -2 25.93 5.74
 11 31 -1 -1.53 3.89
 11 29 -1 3.16 3.89
 -7 1 -1 2.25 2.59
 -19 23 -1 3.79 6.91
 6 6 0 1344.28 39.71
 -18 14 0 18.83 6.17
 -20 34 0 4.17 8.3
 -15 5 1 2.4 4.66
 -17 9 1 -1.41 5.21
 -10 -2 2 40.05 3.96
 -14 2 2 0.72 4.16
 -17 5 3 13.07 5.19
 15 25 5 11.67 5.22
 -23 21 5 1.12 6.98
 14 14 6 2.19 4.48
 -18 2 6 0.45 5.21
 -24 26 6 -2.79 7.42
 -17 -1 7 16.09 5.19
 12 4 8 255.2 10.06
 10 0 8 -0.22 3.44
 -8 -10 8 10.81 2.77
 -14 -6 8 85.19 5.6
 17 23 9 1.27 4.99
 15 11 9 4.41 4.8
 13 5 9 14.1 4.32
 14 6 10 0.38 4.29
 -14 -8 10 85.02 5.84
 -7 -13 11 33.63 2.97
 -20 -2 12 6.21 5.17
 -11 -13 13 49.84 4.11
 18 14 14 3.93 5.33
 16 6 14 11.14 5.51
 -20 -4 14 -0.95 5.61
 19 13 17 7.62 5.9
 -17 -11 17 21.77 5.16
 10 -10 18 1.41 3.68
 -14 -16 20 0.02 4.2
 19 7 21 0 6.12
 20 10 22 1.87 6.17
 17 -1 23 2.08 5.75
 10 -14 24 33.7 4.93
 6 -18 24 75.28 4.8
 -10 -24 32 -1.44 3.4
 -7 33 -9 7.6 3.95
 -8 20 -8 164.02 7.06
 -10 34 -8 15.53 5.03
 -11 21 -7 10.33 4.88
 -14 30 -6 -0.12 5.52
 -7 9 -5 867.28 26.34
 -15 25 -5 12.7 6.17
 8 34 -4 -0.31 3.17
 -4 6 -4 8.5 2.05
 -16 36 -4 5.52 6.77
 -16 24 -4 1.76 6.12
 -15 15 -3 15.12 5.64
 10 34 -2 -3.48 3.68
 -14 10 -2 1.03 4.9
 -18 36 -2 3.11 7.65
 11 27 -1 2.75 3.8
 9 15 -1 19.28 3.64
 -19 35 -1 -2 8.16
 -19 25 -1 -0.91 6.81
 -20 32 0 4.41 8.55
 -20 30 0 2.93 7.49
 -20 28 0 10.36 7.86
 -20 26 0 -3.78 7
 -9 -1 1 2.4 3.14
 -19 15 1 -0.83 6.25
 10 10 2 42.43 4.22
 4 0 2 1.9 1.98
 -20 16 2 1.19 6.18
 -21 17 3 0.76 7.07
 14 20 4 4.35 4.6
 10 6 4 29.25 3.93
 -1 -7 5 240.72 7.08
 -11 -5 5 431.51 14.45
 -15 -1 5 82.59 5.98
 -24 28 6 -0.36 8.32
 -23 15 7 2.78 6.74
 16 18 8 0.52 4.68
 9 -3 9 43.73 3.98
 17 11 13 5.53 5.98
 19 17 15 2.87 5.55
 9 -9 15 411.43 14.08
 5 -13 15 100.9 4.59
 18 10 16 -0.71 5.57
 17 5 17 19.7 5.5
 -15 -13 17 32.08 4.83
 -16 -14 20 0.96 4.29
 11 -11 21 2.35 4.66
 -7 -21 23 18.58 2.87
 -1 27 -9 16.72 1.45
 -7 27 -9 14.8 3.68
 -10 26 -8 45.72 5.19
 1 17 -7 172.67 5.14
 -9 17 -7 278.31 10.36
 -6 48 -6 -1.58 3.62
 7 33 -5 35.52 3.57
 5 17 -5 474.56 14.62
 3 13 -5 614.7 18.21
 -11 13 -5 7.07 4.16
 -13 17 -5 63.5 5.89
 -15 33 -5 6.88 7.37
 -15 27 -5 13.75 5.71
 6 16 -4 0.16 2.35
 -14 16 -4 1.73 4.82
 -16 34 -4 -3.78 6.61
 9 35 -3 8.94 3.64
 -17 35 -3 2.85 7.16
 10 24 -2 101.4 5.62
 -18 34 -2 -0.17 7.32
 -18 24 -2 10.55 6.63
 -17 15 -1 2.09 5.94
 -19 33 -1 2.18 7.87
 -19 27 -1 -1.18 6.72
 -8 0 0 1963.54 57.85
 -12 0 2 0.3 3.96
 -5 -5 3 1524.15 44.65
 8 2 4 31.32 3.36
 -22 20 4 -2.24 6.71
 15 23 5 22.56 4.89
 -7 -7 5 20.39 2.69
 -23 23 5 3.96 7.22
 15 15 7 3.48 4.71
 11 3 7 197.02 8.27
 -19 3 7 3.96 5.25
 17 21 9 -2.73 5.4
 -17 -3 9 3.83 4.81
 17 15 11 -2.44 5.57
 15 7 11 0.11 4.94
 18 18 12 14.26 5.42
 -13 -13 15 41.01 4.8
 -17 -9 15 6.51 4.87
 20 16 18 -1.55 5.69
 19 9 19 0.48 5.68
 20 12 20 8.56 5.89
 8 -14 20 2.45 3.83
 18 2 22 1.85 5.78
 -7 31 -9 5.08 3.7
 -7 29 -9 7.23 3.71
 -10 28 -8 5.13 4.43
 -7 15 -7 83.45 4.62
 -2 48 -6 0.53 1.86
 -12 40 -6 1.67 5.63
 -15 31 -5 9.39 6.46
 -15 29 -5 3.81 5.93
 8 24 -4 9.01 2.87
 -12 12 -4 21.38 4.3
 -16 32 -4 1.67 6.73
 -16 26 -4 -1.06 6.17
 7 15 -3 229.49 8.11
 -13 11 -3 120.3 7.15
 -17 33 -3 4.84 7.34
 -17 25 -3 5.51 6.42
 6 10 -2 11.84 2.45
 -18 32 -2 4.95 7.73
 -18 26 -2 2.92 6.87
 11 35 -1 3.52 3.9
 11 25 -1 4.73 3.77
 -19 31 -1 -1.27 7.28
 -19 29 -1 1.96 7.6
 12 32 0 22.74 4.37
 12 30 0 3.01 4.02
 12 28 0 33.69 4.52
 -14 6 0 267.99 10.81
 12 16 2 0.32 4.12
 -18 10 2 0 5.5
 -3 -5 3 801.58 23.54
 -6 -6 4 49.89 3.01
 -18 6 4 -1.21 5.29
 -13 -3 5 114.97 6.2
 -23 25 5 -3.36 7.37
 16 28 6 -0.43 4.72
 -22 14 6 0.29 6.26
 -20 4 8 11.7 5.46
 -21 5 9 1.1 5.8
 -23 11 9 0.57 6.11
 16 12 10 1.41 4.9
 -22 6 10 -1.27 5.63
 -11 -11 11 10.12 3.44
 13 -1 13 121.85 7.13
 14 0 14 55.23 5.8
 17 7 15 15.79 6.2
 13 -3 15 184.39 8.82
 14 -2 16 8.45 6.06
 15 -1 17 15.25 5.37
 13 -5 17 69.46 5.97
 14 -4 18 53.24 5.81
 -18 -10 18 0.34 4.88
 -5 -19 19 57.52 3
 18 4 20 -3.28 5.78
 18 0 24 0.39 5.75
 -14 -18 24 12.32 4.32
 -11 -23 31 0.95 3.57
 -5 35 -9 3.11 3.07
 -10 30 -8 49.16 4.69
 -11 37 -7 4.46 5.64
 -10 44 -6 2.05 5.27
 7 25 -5 69.6 4.16
 -9 11 -5 106.28 5.62
 8 36 -4 4.09 3.25
 -16 30 -4 0.41 6.14
 -16 28 -4 -0.26 6.07
 9 23 -3 22.72 3.62
 -17 31 -3 0.36 6.71
 -17 29 -3 2.59 6.91
 -17 27 -3 6.06 6.38
 10 36 -2 12.33 3.91
 -18 30 -2 -1.74 7.03
 -18 28 -2 4.46 6.61
 12 26 0 1.66 3.9
 -16 10 0 -1.86 5.2
 -18 16 0 -1.85 5.88
 11 15 1 6.02 3.68
 -13 3 1 26.14 4.48
 -16 6 2 72.44 6.4
 -20 18 2 8.86 7.17
 13 17 3 30.05 4.79
 -19 11 3 2.7 5.83
 -20 12 4 1.11 6.1
 -22 22 4 -2.31 6.87
 15 21 5 16.24 4.76
 3 -5 5 113.19 4.06
 -19 7 5 15.11 5.69
 -21 13 5 -1.98 5.93
 -23 29 5 4.61 8.06
 -23 27 5 2.33 7.6
 16 26 6 2.15 4.6
 -7 -9 7 65.24 3.62
 -11 -7 7 23.96 3.95
 -15 -3 7 47.87 5.23
 -22 10 8 -2.12 6.15
 -7 -11 9 46.82 3.27
 -11 -9 9 28.08 3.84
 -17 -5 11 -0.44 5.09
 16 8 12 64.98 6.41
 19 21 13 4.83 5.01
 -17 -7 13 5.25 4.87
 12 -4 14 18.89 4.26
 -10 -14 14 2.71 3.14
 15 1 15 52.16 6.24
 -15 -11 15 32.05 4.95
 12 -6 16 0.38 4.46
 7 -13 17 184.31 7.21
 18 6 18 -1.78 5.6
 4 -16 18 4.97 2.47
 15 -3 19 5.5 5.19
 -3 -19 19 21.38 1.67
 -11 -17 19 12.51 3.74
 9 -15 23 32.15 4.55
 20 6 24 2.96 6.1
 21 9 25 -3.63 6.54
 -9 -23 29 8.76 3.25
 -13 -21 29 2.64 3.85
 -12 -22 30 12.12 3.9
 -3 35 -9 3.84 2.4
 -5 25 -9 32.77 3.24
 -4 18 -8 19.99 2.54
 -8 38 -8 0.24 4.37
 -5 45 -7 3.53 3.22
 -11 23 -7 63.06 5.7
 6 30 -6 2.34 2.77
 -12 20 -6 0.07 4.66
 7 35 -5 20.54 3.3
 -13 41 -5 5.52 4.17
 -14 42 -4 -0.52 1.36
 9 37 -3 5.19 3.52
 -16 16 -2 0.47 5.83
 11 23 -1 3.87 3.78
 -13 7 -1 20.57 4.49
 9 9 1 48.67 4.04
 1 -1 1 456.81 13.31
 -11 1 1 31.65 5.08
 -19 17 1 3.81 6.83
 6 2 2 248.58 8.38
 9 5 3 376.68 12.63
 14 18 4 12.8 4.72
 -10 -4 4 5.93 3.55
 13 11 5 53.33 5.02
 -17 3 5 27.75 5.44
 -20 8 6 -1.15 5.52
 9 -1 7 209.41 8.01
 -21 9 7 3.02 6.18
 16 16 8 9.06 4.79
 -24 20 8 3.74 6.78
 17 19 9 0.56 4.91
 -19 1 9 -1.69 5
 18 24 10 10.03 5.27
 6 -8 10 1283.28 38.09
 -18 -2 10 2.37 5.45
 12 -2 12 55.83 5.06
 18 12 14 2.78 5.43
 19 15 15 4.22 5.67
 19 11 17 1.95 5.78
 9 -11 17 173.7 7.46
 20 14 18 2.44 5.94
 16 0 18 3.46 4.86
 13 -7 19 10.5 4.74
 16 -2 20 1.7 5.24
 14 -6 20 84.56 6.88
 10 -12 20 -1.12 3.94
 15 -5 21 -0.23 5.06
 20 8 22 -5.08 6.28
 21 11 23 0.08 6.07
 12 -12 24 28.58 5.54
 -13 -19 25 30.39 4.34
 -7 -25 33 3.67 2.77
 2 34 -8 17.37 1.75
 -8 22 -8 5.13 3.7
 -1 15 -7 109.54 3.56
 -3 45 -7 2.28 2.39
 -9 41 -7 3.62 4.75
 6 32 -6 7.14 2.84
 6 28 -6 5.64 2.77
 -8 46 -6 0.84 4.54
 -10 16 -6 12.7 3.96
 -11 45 -5 1.96 6.08
 -13 19 -5 60.32 5.88
 6 44 -4 -0.28 2.92
 -8 8 -4 124.44 5.68
 -15 17 -3 23.32 6.1
 10 22 -2 20.64 3.69
 8 14 -2 85.28 4.57
 11 37 -1 0.54 3.78
 -15 11 -1 2.24 4.95
 12 24 0 52.84 4.92
 10 14 0 64.82 4.61
 13 31 1 -1.46 4.16
 13 29 1 0.72 4.08
 13 27 1 -1.6 4.28
 7 5 1 32.43 3.04
 -17 11 1 0.18 5.25
 -21 21 3 0.01 6.6
 12 10 4 2.4 3.74
 -2 -6 4 20.83 1.34
 -14 0 4 -0.77 3.96
 -22 24 4 -0.89 6.98
 16 24 6 -0.93 4.74
 14 12 6 4.29 4.28
 -16 0 6 -2.66 4.51
 13 7 7 24.65 3.98
 -13 -5 7 129.15 6.52
 14 8 8 -0.5 4.09
 6 -6 8 306.84 10.14
 -15 -5 9 11.73 4.35
 8 -6 10 512.63 16.42
 -20 2 10 22.72 5.64
 17 13 11 2.99 5
 13 1 11 14.08 4.33
 -21 3 11 1.31 5.59
 18 16 12 0.85 5.75
 14 2 12 113.59 6.94
 6 -10 12 452.95 14.37
 -4 -14 12 4.86 1.77
 15 3 13 28.2 5.35
 3 -13 13 120.22 4.44
 -13 -11 13 18.43 4.05
 -15 -9 13 8.07 4.65
 18 8 16 1.98 5.61
 16 2 16 -2.5 5.16
 -18 -8 16 -0.11 4.62
 -14 -14 18 1.62 4.08
 -16 -12 18 1.06 4.67
 6 -16 20 0.55 2.92
 -10 -18 20 78.6 4.71
 19 5 21 -1.99 6.07
 -15 -15 21 -1.58 4.66
 -17 -13 21 1.5 4.46
 -8 -20 22 6.21 2.9
 -12 -18 22 75.56 5.16
 19 3 23 1.36 5.88
 7 -17 23 25 3.83
 -8 -22 26 3.1 2.95
 -9 -25 35 7.56 3.29
 -1 31 -9 5.64 1.36
 -6 40 -8 -1.5 3.6
 -4 48 -6 0.02 2.86
 -12 38 -6 6.99 4.54
 8 22 -4 0.55 2.97
 -10 10 -4 8.34 3.89
 -14 18 -4 11.5 5.19
 7 45 -3 1.32 3.11
 5 49 -3 0.32 2.65
 -11 9 -3 225.26 9.27
 10 38 -2 0.91 3.57
 -8 4 -2 259.86 9.22
 -12 8 -2 17.55 4.2
 7 9 -1 74.08 4.13
 -5 1 -1 151.44 5.57
 -17 17 -1 0.67 5.9
 12 36 0 23.31 4.45
 -10 2 0 727.08 22.86
 -12 4 0 310.46 11.55
 13 33 1 1.26 4.23
 -17 7 3 11.18 5.39
 -22 32 4 4.72 8.44
 -22 26 4 -1.71 7.38
 -22 16 6 5.01 6.58
 -23 19 7 0.57 6.97
 -24 22 8 2.13 8.13
 15 9 9 5.13 4.57
 -13 -7 9 14.69 4
 -23 13 9 5.25 6.15
 18 22 10 0.92 5.01
 12 0 10 -2.01 4.12
 -6 -12 10 491.39 15.15
 11 -3 11 0.29 4.06
 -13 -9 11 0.29 3.68
 -15 -7 11 -0.43 4.1
 -19 -1 11 2.66 5.18
 8 -8 12 497.58 16.04
 -18 -4 12 1.8 5.24
 19 19 13 1.55 5.24
 17 9 13 4.9 5.76
 11 -5 13 12.55 4.17
 -18 -6 14 -1.27 4.83
 11 -7 15 100.38 6.13
 -12 -14 16 -1.65 3.84
 12 -8 18 1.18 4.32
 17 1 19 2.96 5.28
 20 10 20 1.99 6.03
 17 -1 21 -1.58 5.6
 -9 -19 21 -0.04 3.02
 16 -4 22 -0.23 5.78
 11 -13 23 25.11 5.02
 -12 -20 26 -0.72 3.72
 -10 -22 28 11.46 3.54
 -1 29 -9 8.48 1.38
 -3 25 -9 51.83 3.01
 -5 33 -9 6.17 3.15
 -9 19 -7 13.59 3.71
 -11 25 -7 6.6 4.64
 4 18 -6 27.95 2.38
 -12 22 -6 5 4.76
 7 23 -5 132.04 5.59
 5 43 -5 8.7 2.73
 -5 9 -5 137.55 5.3
 4 48 -4 -0.66 2.4
 9 21 -3 128.19 5.9
 -14 12 -2 90.62 6.89
 -9 3 -1 152.28 6.49
 -18 18 0 18.13 6.56
 13 25 1 2.26 4.32
 -15 7 1 2.75 4.52
 -19 19 1 -1.51 5.99
 -18 12 2 11.92 5.62
 11 9 3 195.07 8.24
 -21 23 3 2.26 6.86
 -12 -2 4 4.84 3.76
 -22 30 4 0.03 8.05
 -22 28 4 4.7 7.8
 15 19 5 14.73 4.86
 -21 15 5 11.94 6.3
 16 22 6 3.06 4.94
 -6 -8 6 88.98 4
 -18 4 6 0.73 5.14
 15 13 7 28.76 5.08
 -24 24 8 3.68 7.25
 -22 8 10 2.02 6.07
 -19 -3 13 3.86 5.42
 -21 1 13 2.69 5.52
 16 4 14 -1.82 5.31
 17 3 17 6.57 5.18
 -19 -7 17 2.61 5.16
 19 7 19 0.93 5.92
 13 -9 21 0.55 4.87
 14 -8 22 61.39 6.37
 15 -7 23 10.57 5.43
 -11 -19 23 10.92 3.67
 -5 -23 27 40.06 2.74
 -11 -21 27 15.89 3.81
 -5 27 -9 18.98 3.14
 -8 36 -8 17.26 4.5
 -7 43 -7 3.32 4
 -11 33 -7 14.24 5.4
 -11 27 -7 25.96 5.16
 6 34 -6 0.1 2.7
 -11 15 -5 287.64 11.13
 -13 39 -5 7.59 6.1
 8 38 -4 -0.45 3.24
 -14 40 -4 4.18 6.1
 -9 7 -3 236.66 8.83
 -15 41 -3 0.11 6.94
 -10 6 -2 11.6 3.92
 -16 18 -2 27.34 6.38
 11 21 -1 11.47 3.78
 -11 5 -1 7.27 3.97
 12 22 0 1.12 3.75
 14 32 2 11.66 4.39
 14 30 2 1.47 4.25
 14 28 2 16.11 4.53
 12 14 2 192.65 8.28
 -20 22 2 4.56 7.78
 13 15 3 55.59 5.06
 -9 -3 3 193.57 7.41
 -19 13 3 4.08 6.1
 -21 25 3 -1.8 7.34
 -4 -6 4 8.03 1.85
 -18 8 4 1.54 5.26
 -20 14 4 -0.87 6.19
 -10 -6 6 0.45 3.27
 17 27 7 5.39 5.11
 -19 5 7 15.93 5.41
 8 -4 8 369.08 12.25
 -6 -10 8 613.6 18.65
 -16 -2 8 2.01 4.51
 -22 12 8 1.44 6.22
 -24 26 8 -6.73 7.56
 -21 7 9 2.47 5.91
 16 10 10 71.91 6.23
 14 4 10 240.58 10.02
 -10 -12 12 56.2 4.19
 8 -10 14 316.73 11.04
 -20 -2 14 1.74 5.28
 19 13 15 5.47 5.65
 -19 -5 15 3.66 5.36
 20 16 16 2.93 5.67
 -16 -10 16 0.06 4.54
 20 12 18 3.08 5.97
 -6 -18 18 0 1.95
 17 -3 23 4.35 6.14
 -10 -20 24 1.38 3.27
 -9 -21 25 19.75 3.37
 -15 -17 25 7.82 4.33
 -5 31 -9 11.23 3.18
 -5 29 -9 13.28 3.07
 -6 20 -8 11.08 3.07
 3 39 -7 6.16 2.05
 -11 29 -7 33.72 5.39
 -8 14 -6 9.94 3.35
 -12 36 -6 -0.54 5.43
 7 37 -5 15.76 3.26
 -7 49 -5 3.02 4.38
 -13 21 -5 17.8 5.38
 -12 14 -4 13.27 4.24
 9 39 -3 7.11 3.45
 -13 13 -3 13.7 4.76
 -15 19 -3 12.49 5.67
 10 20 -2 153.11 6.66
 8 46 -2 0.11 3.25
 11 39 -1 0.79 3.75
 9 13 -1 12.98 3.33
 -17 19 -1 1.43 5.08
 12 38 0 -2.85 3.99
 -16 12 0 77.48 6.91
 13 23 1 3.45 4.03
 -19 21 1 0.61 5.98
 14 26 2 0.77 4.27
 5 -1 3 438.25 13.6
 -21 33 3 4.13 8.19
 -21 27 3 1.95 7.55
 14 16 4 -2.72 4.42
 -16 4 4 9.45 5.12
 -5 -7 5 983.9 29.1
 -19 9 5 5.85 5.61
 -14 -2 6 0.16 4.08
 -20 10 6 1.31 5.82
 17 25 7 4.67 5.13
 -21 11 7 3.24 6.15
 -23 21 7 5.36 7.93
 -20 6 8 1.24 5.64
 -24 28 8 -3.36 8.18
 13 3 9 49.41 4.72
 11 -1 9 16.22 3.87
 15 5 11 0 4.81
 18 14 12 18.12 5.64
 19 17 13 0.52 5.38
 18 10 14 6.47 5.58
 17 5 15 16.81 5.68
 -8 -16 16 9.53 2.87
 -14 -12 16 1.09 4
 19 9 17 8.89 5.77
 11 -9 17 61.28 5.1
 -17 -11 19 2.57 4.59
 18 2 20 8.64 5.86
 12 -10 20 -0.63 4.56
 20 6 22 2.17 6.29
 18 0 22 18.82 6.15
 21 9 23 2.42 6.41
 -6 -24 30 26.08 2.76
 -3 33 -9 5.63 2.46
 -8 24 -8 61.73 4.01
 -10 42 -6 -1.94 5.25
 -12 24 -6 0.6 4.82
 -9 47 -5 0.31 5.01
 -14 20 -4 1.19 5.08
 -16 40 -2 4.53 7.23
 -3 1 -1 50.51 2.31
 -6 0 0 -0.47 2.31
 -14 8 0 -1.43 4.4
 -18 20 0 2.36 6.36
 13 37 1 -0.22 4.03
 11 13 1 5.4 3.47
 14 34 2 0.39 4.22
 10 8 2 276.48 9.99
 -8 -2 2 1314.74 39.18
 -20 24 2 -2.17 6.81
 -13 1 3 56.6 5.1
 -21 31 3 -0.79 7.62
 -21 29 3 0.66 7.75
 -21 17 5 5.83 6.61
 16 20 6 -0.71 4.5
 -23 23 7 -3.16 7.49
 12 2 8 22.17 4.29
 -10 -8 8 5.25 3.41
 -23 15 9 -0.27 6.5
 -10 -10 10 74.05 4.6
 -16 -4 10 3.52 4.61
 17 11 11 -1.3 5.34
 16 6 12 -0.7 4.86
 10 -6 12 269.49 10.06
 -16 -8 14 -0.64 4.3
 5 -15 17 84.49 4.31
 -7 -17 17 134.08 5.38
 18 4 18 6.05 5.76
 9 -13 19 23.84 4.54
 -13 -15 19 5.26 4.25
 21 11 21 4.26 6.2
 -16 -14 22 14.13 4.86
 -5 -21 23 24.19 2.51
 -10 -24 34 14.87 3.61
 -7 17 -7 243.61 8.9
 -9 39 -7 3.53 4.83
 6 24 -6 6.72 2.57
 -12 34 -6 1.02 5.44
 -13 37 -5 3.99 5.91
 -15 39 -3 4.47 6.82
 10 40 -2 8.34 3.66
 -16 20 -2 -1.49 5.4
 -15 13 -1 2.26 5.42
 -17 39 -1 -3.03 7.47
 8 8 0 420.45 13.64
 -7 -1 1 0.77 2.52
 -17 13 1 1.81 5.24
 14 24 2 19.78 5.01
 -16 8 2 0.51 5.08
 -20 34 2 1.86 8.5
 -20 26 2 -0.95 7.26
 -11 -1 3 102.77 5.75
 15 17 5 19.07 4.87
 -15 1 5 86.45 6.27
 -12 -4 6 6.08 3.76
 -22 20 6 2.72 6.45
 17 23 7 0.38 4.86
 4 -8 8 2486.74 72.28
 -17 -1 9 1.59 4.99
 10 -4 10 204.67 8.25
 4 -10 10 944.09 27.98
 -16 -6 12 -5.06 4.85
 -22 6 12 2.51 5.74
 10 -8 14 91.03 5.58
 -12 -12 14 3.75 3.55
 18 6 16 1.44 5.1
 -11 -15 17 24.56 3.77
 -15 -13 19 4.84 4.25
 20 8 20 7.93 6.26
 -18 -10 20 15.24 5.02
 10 -14 22 2.7 4.5
 -3 27 -9 18.1 2.4
 -4 40 -8 13.02 3.12
 -8 26 -8 7.4 3.18
 -10 18 -6 -0.58 3.78
 -12 26 -6 10.78 5.11
 -11 43 -5 1.74 5.69
 -13 23 -5 50.15 5.92
 8 20 -4 39.05 3.52
 -14 38 -4 5.12 6.33
 -5 5 -3 1520.86 44.66
 -15 21 -3 9.9 5.52
 11 19 -1 13.33 3.69
 -17 21 -1 -2.47 5.78
 12 20 0 188.83 8.19
 -18 22 0 11.82 6.63
 13 21 1 6.12 4.37
 -19 23 1 0.68 6.88
 8 4 2 249.71 8.81
 -18 14 2 0.83 5.49
 -20 32 2 -1.52 7.86
 -20 30 2 1.58 7.67
 -20 28 2 2.04 7.46
 15 31 3 3.22 4.46
 15 29 3 3.75 4.71
 15 27 3 4.07 4.47
 7 1 3 254.65 8.76
 -19 15 3 3.61 6.15
 10 4 4 8.26 3.4
 -20 16 4 2 6.74
 13 9 5 102.87 6.01
 -17 5 5 5.75 5.29
 8 -2 6 12.39 3
 -23 27 7 -0 8.09
 -23 25 7 -1.32 7.92
 -14 -4 8 9.42 3.95
 -22 14 8 -2.46 6.33
 -5 -11 9 91.2 3.77
 -19 3 9 8.83 5.13
 -20 4 10 -2.95 5.59
 -22 10 10 -1.15 5.96
 -21 5 11 -1.83 5.47
 17 7 13 6.29 5.49
 -14 -10 14 0.66 4
 19 11 15 9.63 5.68
 20 14 16 0.98 5.45
 8 -12 16 5.22 3.34
 1 -17 17 822.63 24.07
 -17 -9 17 7.96 4.88
 7 -15 19 83.37 4.78
 19 3 21 -0.13 5.71
 19 1 23 5.28 6.02
 13 -11 23 21.58 5.15
 -14 -18 26 1.53 4.13
 -11 -23 33 3.41 3.68
 -6 38 -8 12.68 3.8
 -9 21 -7 88.53 5.58
 6 36 -6 4.28 2.72
 4 42 -6 -0.39 2.27
 -12 32 -6 1.17 5.21
 -12 28 -6 -0 5.43
 7 21 -5 155.31 6.11
 3 47 -5 2.33 1.81
 -9 13 -5 302.98 10.88
 -14 22 -4 3.02 5.21
 9 19 -3 117.49 5.53
 -16 38 -2 5.39 7.14
 -13 9 -1 6.51 4.1
 10 12 0 -0.61 3.26
 -19 35 1 -1.26 7.52
 -19 25 1 5.13 6.68
 14 22 2 -0.97 4.28
 15 25 3 9.94 4.61
 -17 9 3 15.36 5.32
 -9 -5 5 143.06 6.13
 16 18 6 3.57 4.57
 -22 22 6 0.45 6.57
 17 21 7 11.17 4.96
 -5 -9 7 1081.75 31.9
 -21 13 7 5.31 6.35
 -23 29 7 -1 7.53
 14 6 8 86.83 5.95
 -12 -6 8 6.12 3.69
 15 7 9 3.32 4.7
 -3 -13 11 1.99 1.39
 -17 -3 11 2.15 4.86
 18 12 12 -1.28 5.29
 -12 -10 12 6.85 3.53
 19 15 13 3.72 5.83
 -9 -13 13 16.98 3.12
 14 -2 14 0.57 4.67
 15 -1 15 59.81 6.16
 14 -4 16 -1.81 4.74
 15 -3 17 49.97 5.97
 20 10 18 6.35 5.86
 16 -2 18 27.78 5.7
 21 13 19 -1.36 5.76
 19 5 19 1.69 5.83
 11 -11 19 31.2 4.73
 -8 -24 32 60.58 4.07
 -12 -22 32 2.67 3.7
 -3 31 -9 9.81 2.44
 -3 29 -9 8.62 2.4
 -8 32 -8 28.4 4.47
 -8 28 -8 60.65 4.96
 5 29 -7 45.59 3.13
 -11 17 -5 229.09 9.56
 -13 35 -5 5.24 5.88
 -13 25 -5 23.32 5.6
 6 14 -4 137.54 5.35
 -14 36 -4 0.19 6.26
 7 13 -3 105.64 4.76
 -15 37 -3 0.21 6.64
 -14 14 -2 8.08 5.21
 -16 22 -2 20.56 6.42
 11 41 -1 -2.02 3.95
 -17 37 -1 0.66 7.23
 -17 23 -1 -1.01 5.95
 -18 36 0 3.05 7.61
 -18 24 0 0.38 6.38
 -19 33 1 -2.27 7.51
 -19 31 1 -6.17 7.52
 -19 27 1 -0.61 7.09
 -12 2 2 150.52 7.23
 13 13 3 14.56 4.26
 -15 5 3 5.52 4.59
 14 14 4 10.9 4.92
 12 8 4 55.62 4.92
 -18 10 4 3.45 5.44
 -18 6 6 1.11 4.92
 -20 12 6 -0.08 6.01
 13 5 7 129.74 6.84
 11 1 7 85.55 5.23
 16 12 8 43.82 5.58
 10 -2 8 428.74 14.37
 -21 9 9 2.75 6.04
 16 8 10 1.13 4.92
 -12 -8 10 6.42 3.62
 -14 -6 10 -2.95 4.12
 -18 0 10 18.92 5.69
 -14 -8 12 -0.3 4.08
 15 1 13 17.92 5.29
 13 -3 13 6.89 4.57
 -17 -5 13 4.83 4.7
 20 18 14 -0.15 5.71
 18 8 14 6.13 5.63
 13 -5 15 8.19 4.39
 -17 -7 15 14.33 4.99
 16 0 16 3.63 5.15
 10 -10 16 3.44 3.72
 2 -16 16 0.94 1.82
 14 -6 18 -0.46 4.65
 -18 -8 18 6.03 5.03
 15 -5 19 4.97 5.59
 16 -4 20 33.67 5.8
 12 -12 22 1.59 4.85
 21 7 23 2.64 6.3
 -13 -17 23 5.22 3.88
 4 -20 24 59.04 3.76
 5 31 -7 31.72 2.86
 -9 37 -7 9.97 4.86
 -8 44 -6 -3.24 4.47
 -10 40 -6 -2.96 5.16
 -13 33 -5 12.5 5.83
 8 40 -4 1.09 3.15
 -10 12 -4 7.75 4.03
 -12 16 -4 34.91 4.94
 -14 24 -4 5.4 5.51
 9 41 -3 1.03 3.42
 -13 15 -3 64.9 5.71
 -15 23 -3 12.5 6.31
 10 18 -2 -0.59 3.23
 -12 10 -2 174.93 7.95
 -16 36 -2 1.71 6.87
 -18 34 0 -0.63 7.47
 -18 26 0 8.21 6.64
 -19 29 1 0.69 6.99
 -10 0 2 578.02 18.5
 15 23 3 9.38 4.38
 -20 18 4 -2.84 6.33
 15 15 5 46.88 5.54
 -3 -7 5 1793.5 52.04
 -13 -1 5 97.37 5.85
 -19 11 5 8.89 5.76
 -4 -8 6 21.51 1.91
 -22 24 6 -0.03 6.86
 -15 -1 7 46.85 5.2
 -19 7 7 4.07 5.49
 18 24 8 0.83 5.27
 -20 8 8 7.83 5.82
 -22 16 8 -3.37 6.47
 -23 19 9 -1.33 6.88
 18 16 10 20.26 5.41
 19 19 11 -0.22 5.75
 14 0 12 1.82 4.46
 -18 -2 12 14.67 5.38
 -20 2 12 5.19 5.13
 -21 3 13 2.21 5.94
 16 2 14 7.67 5.06
 19 7 17 5 5.76
 17 1 17 10.5 5.19
 13 -7 17 22.27 5.02
 -13 -13 17 20.4 4.39
 -15 -11 17 29.97 4.92
 17 -1 19 3.86 5.38
 -16 -12 20 24.69 4.73
 21 9 21 2.29 5.98
 17 -3 21 0.66 5.65
 20 4 22 -0.2 6.23
 5 -19 23 39.8 3.64
 3 -21 25 47.87 3.34
 -3 -23 27 53.1 1.98
 -13 -19 27 21.23 4.31
 2 24 -8 34.89 1.72
 -6 22 -8 141.18 5.99
 5 27 -7 52.2 3.13
 -6 46 -6 0.66 3.79
 7 39 -5 6.29 3.06
 5 15 -5 296.7 9.52
 -13 31 -5 6 5.57
 -13 27 -5 0.19 6.28
 -6 8 -4 18.41 2.69
 -14 34 -4 2.62 6.18
 -1 5 -3 262.25 7.78
 -11 11 -3 -0.06 4.02
 -15 35 -3 4.87 6.58
 8 12 -2 7.9 2.82
 4 6 -2 257.12 8.21
 -16 24 -2 0.71 6.02
 -17 35 -1 -0 7.39
 12 18 0 -0.16 3.89
 -18 32 0 7.16 11.16
 -18 30 0 5.52 7.13
 -18 28 0 -2.48 6.33
 13 19 1 4 4.11
 9 7 1 27.33 3.3
 -17 15 1 2.08 5.86
 14 20 2 40.89 4.99
 12 12 2 24.69 4.22
 -18 16 2 14.52 6.07
 -19 17 3 4.25 6.08
 16 30 4 -0.73 4.57
 16 28 4 -0.34 4.85
 -14 2 4 50.68 5.05
 -21 21 5 2.3 6.77
 12 4 6 3.66 4.13
 -22 32 6 1.13 8.05
 -22 26 6 -0.41 7.01
 17 19 7 10.61 4.96
 17 13 9 4.92 5.08
 17 9 11 -0.32 5.56
 13 -1 11 14.5 4.13
 -9 -11 11 3.53 2.97
 4 -12 12 449 13.85
 -22 8 12 1.43 5.82
 -19 -1 13 4.33 5.56
 -18 -4 14 5.32 4.69
 17 3 15 10.5 5.45
 20 12 16 -2.41 5.74
 -18 -6 16 -0.02 4.85
 20 6 20 0.5 6.12
 14 -8 20 2.05 5.03
 15 -7 21 1.81 5.39
 16 -6 22 46.63 6.32
 -15 -15 23 5.15 4.22
 -4 20 -8 141.19 5.52
 5 33 -7 37.76 2.91
 -5 43 -7 1.93 3.28
 -7 41 -7 1.56 4
 -9 23 -7 45.91 4.7
 6 22 -6 3.43 2.47
 -2 12 -6 6.26 1.51
 -10 20 -6 7.16 3.97
 -14 32 -4 -3.3 6.02
 -14 26 -4 3.71 5.77
 -15 25 -3 11.68 6.11
 10 42 -2 1.09 3.59
 -6 4 -2 1091.17 32.48
 -16 34 -2 12.34 6.96
 5 5 -1 87.66 3.9
 -15 15 -1 5.31 5.09
 -17 33 -1 3.22 7.24
 -17 27 -1 0.38 6.16
 -11 3 1 46 4.92
 -16 10 2 26.33 5.54
 11 7 3 291.74 10.7
 16 26 4 -1.1 4.61
 6 -2 4 127.6 5.12
 -11 -3 5 51.08 4.69
 16 16 6 0.45 4.55
 -22 30 6 2.68 7.89
 -22 28 6 0.88 7.54
 -9 -7 7 100.22 4.98
 -21 15 7 2.34 6.28
 18 22 8 5.64 5.31
 7 -7 9 43.69 3.45
 -15 -3 9 12.26 4.45
 -22 12 10 6.94 5.93
 15 3 11 0.59 4.54
 9 -7 11 8.82 3.59
 7 -9 11 18.81 3.01
 12 -4 12 117.82 6.4
 19 13 13 5.1 5.54
 20 16 14 0.04 5.53
 12 -6 14 83.9 5.7
 -8 -14 14 96.11 4.67
 19 9 15 11.99 5.84
 -11 -13 15 32.88 4.03
 -19 -3 15 3.83 5.01
 6 -14 16 -0.09 2.92
 -20 -2 16 1.19 5.63
 -19 -5 17 9.8 4.97
 18 2 18 -2.09 5.29
 21 11 19 0.88 5.91
 18 0 20 0.99 5.72
 -14 -14 20 48.85 5.06
 9 -15 21 2.42 3.89
 18 -2 22 -1.73 5.78
 2 14 -6 5.31 1.19
 -8 16 -6 6.59 3.43
 -14 30 -4 1.04 5.77
 -13 43 -3 -0.72 1.7
 -15 33 -3 -1.71 6.2
 -16 32 -2 2.13 6.38
 -16 28 -2 3.36 6.11
 11 17 -1 3.17 3.42
 -17 31 -1 3.67 6.63
 -17 29 -1 2.71 6.38
 -14 10 0 121.32 7.05
 11 11 1 33.03 4.25
 -9 1 1 0.62 3.03
 15 21 3 8.84 4.84
 3 -3 3 74.14 2.97
 16 24 4 2.99 4.87
 -8 -4 4 184.87 7.02
 -16 6 4 -0.61 4.66
 -20 20 4 1.33 6.5
 -21 23 5 0.31 7.28
 -4 -10 8 3.85 1.73
 -16 0 8 17.94 5.03
 9 -5 9 33.15 4.44
 -9 -9 9 12.87 3.16
 -23 21 9 2.43 7.33
 14 2 10 1.51 4.42
 19 17 11 -0.05 5.75
 -21 7 11 -0.19 5.43
 16 4 12 29.43 5.58
 9 -9 13 175.84 7.34
 3 -15 15 92.22 3.83
 -15 -9 15 18.05 4.53
 18 4 16 -2.13 5.49
 12 -8 16 3.08 4.35
 20 8 18 1.79 6.09
 10 -12 18 99.77 5.94
 13 -9 19 5.46 4.55
 -9 -17 19 31.21 3.46
 11 -13 21 1.48 4.35
 -17 -11 21 -0.41 4.46
 6 -18 22 13.17 3.3
 -6 -20 22 140.35 5.38
 -12 -18 24 1.36 3.66
 -12 -20 28 5.92 3.78
 -9 -23 31 2.19 3.19
 -7 19 -7 95.76 5.12
 -9 35 -7 12.7 4.76
 -9 45 -5 6.76 5.13
 8 18 -4 -0.81 2.92
 -12 42 -4 1.25 3.19
 3 7 -3 74.01 2.96
 -3 5 -3 835.02 24.59
 -15 31 -3 3.46 5.84
 -15 29 -3 7.56 6.28
 -14 16 -2 99.68 6.94
 -16 30 -2 9.13 6.45
 9 11 -1 5.47 3.13
 -16 16 0 24.28 5.61
 -14 6 2 9.28 4.45
 9 3 3 186 7.27
 -17 11 3 8.73 5.17
 -19 19 3 1.85 6.07
 -21 25 5 5.62 6.89
 10 0 6 15.18 3.58
 -20 14 6 1.01 5.83
 17 17 7 11.9 5.07
 15 9 7 15.45 4.92
 -13 -3 7 2.55 3.74
 18 20 8 -0.03 4.89
 -18 4 8 1.02 4.63
 13 1 9 5.75 4.14
 -19 5 9 5.23 5.08
 -21 11 9 2.68 6.09
 -23 23 9 -6.59 8.53
 18 14 10 -0.98 5.06
 12 -2 10 377.1 13.38
 -20 6 10 10.55 5.67
 -15 -5 11 0 4.13
 18 10 12 17.35 5.68
 17 5 13 2.67 5.16
 -15 -7 13 26.43 4.59
 -13 -11 15 12.72 3.92
 8 -14 18 103.6 5.59
 -16 -10 18 20.85 4.87
 19 3 19 -2.04 5.95
 19 1 21 0.03 5.83
 3 -19 21 2.05 2.26
 7 -19 25 51.31 4.54
 -6 -22 26 1.71 2.38
 -7 -23 29 8.51 2.85
 -11 -21 29 3.54 3.61
 -5 -25 33 8.95 2.16
 5 25 -7 68.12 3.44
 -9 25 -7 32.67 4.63
 6 38 -6 -0.01 2.79
 -6 14 -6 9.79 2.79
 -5 49 -5 2.05 3.59
 -11 19 -5 7.18 4.23
 -10 46 -4 -1.5 5.56
 -12 18 -4 12.2 4.56
 9 17 -3 17.26 3.29
 5 9 -3 405.7 12.57
 -13 17 -3 26.85 5.29
 6 8 -2 1057.03 31.42
 -7 3 -1 192.4 7.08
 6 4 0 0.22 2.18
 -4 0 0 1276.16 37.39
 -8 2 0 1.76 2.65
 -10 4 0 -1.11 3.57
 13 17 1 4.77 4.08
 -17 17 1 2.32 5.46
 14 18 2 1.23 4.16
 -18 18 2 -2.26 5.89
 16 22 4 2.16 4.36
 14 12 4 1.54 4.52
 8 0 4 160.17 6.37
 -12 0 4 56.92 4.83
 -18 12 4 1.27 5.51
 -20 22 4 3.32 6.83
 17 27 5 3.23 4.86
 -17 7 5 38.16 5.77
 -19 13 5 2.5 5.79
 -21 33 5 -0.82 7.59
 -21 31 5 1.42 8.01
 -21 29 5 -0.68 7.57
 -21 27 5 -1.37 6.96
 7 -5 7 159.58 6.29
 -11 -5 7 194.86 8
 16 10 8 3.19 4.81
 -20 10 8 -0.33 5.49
 7 -11 13 195.93 7.43
 -11 -11 13 15.26 3.35
 20 14 14 -2.12 5.64
 21 13 17 3.99 5.81
 -4 -18 18 241.26 7.66
 4 -18 20 54.48 3.38
 -8 -18 20 0.87 2.81
 21 7 21 2.78 6.22
 14 -10 22 -0.31 5.23
 -16 -14 24 -3.72 4.32
 -10 -22 30 -1.11 3.39
 -10 -24 36 4.31 3.4
 -10 22 -6 3.17 4.03
 7 19 -5 258.06 8.87
 -7 7 -3 602.78 18.73
 3 3 -1 389.91 11.77
 -13 11 -1 14.06 4.41
 -15 17 -1 1.16 5.82
 4 2 0 1.15 1.74
 -15 11 1 2.83 5.01
 15 19 3 11.06 4.45
 13 11 3 118.47 6.62
 -7 -3 3 867.92 26.15
 -13 3 3 34.05 4.65
 17 25 5 7.14 4.81
 15 13 5 11.74 4.93
 -14 0 6 4.19 4.06
 -18 8 6 1.04 5.21
 -19 9 7 6.84 5.55
 -21 17 7 5.86 6.43
 -22 20 8 0.18 6.38
 15 5 9 9.72 4.79
 -3 -11 9 102.19 3.6
 -13 -5 9 7.86 3.98
 -17 1 9 2.09 4.93
 -23 27 9 -4.03 7.92
 -23 25 9 -1.1 7.32
 -16 -2 10 45.74 5.4
 -22 14 10 -2.31 5.84
 -22 10 12 2.4 5.92
 19 11 13 4.86 5.58
 11 -7 13 67.45 5.16
 -21 5 13 5.1 5.49
 18 6 14 3.16 5.57
 9 -11 15 81.01 5.05
 -7 -15 15 125.61 5.15
 20 10 16 -0.27 5.58
 19 5 17 10.31 5.94
 12 -10 18 47.64 5.39
 -12 -14 18 27.89 4.38
 -7 -19 21 1.74 2.6
 -11 -19 25 20.57 3.86
 -14 -18 28 8.75 4.23
 -7 -25 35 9.41 2.85
[truncated: 1,516,140 more chars]
