# Supplementary material for: Decoupled MOF Breathing: Pressure‐Induced Reversal of Correlation Between Orthogonal Motions in a Diamondoid Framework
Source: Angew Chem Int Ed Engl. 2025 May 15;64(27):e202504297. doi: 10.1002/anie.202504297 (PMC12207364; doi:10.1002/anie.202504297)
Supplement: Supplementary file 1 — Supporting Information [file ANIE-64-e202504297-s002.zip › SHF-62-CHCl3_SCC-in-FC70_1000bar.cif]

data_SHF_62_CHCl3_FC70_1000bar
#data_exp3_1_6_
_audit_creation_date               2024-11-14
_audit_creation_method
;
Olex2 1.5
(compiled 2024.02.16 svn.r378c4104 for OlexSys, GUI svn.r6928)
;
_shelx_SHELXL_version_number       '2019/1'
_audit_contact_author_address      ?
_audit_contact_author_email        ?
_audit_contact_author_name         ''
_audit_contact_author_phone        ?
_publ_contact_author_id_orcid      ?
_publ_section_references
;
Dolomanov, O.V., Bourhis, L.J., Gildea, R.J, Howard, J.A.K. & Puschmann, H.
 (2009), J. Appl. Cryst. 42, 339-341.

Sheldrick, G.M. (2008). Acta Cryst. A64, 112-122.
;
_chemical_name_common              ?
_chemical_name_systematic          ?
_chemical_formula_moiety           'C20 H14 In N2 O10, C2 H8 N'
_chemical_formula_sum              'C22 H22 In N3 O10'
_chemical_formula_weight           603.24
_chemical_melting_point            ?
_chemical_oxdiff_formula           'In C22 H22 N3 O10'
loop_
  _atom_type_symbol
  _atom_type_description
  _atom_type_scat_dispersion_real
  _atom_type_scat_dispersion_imag
  _atom_type_scat_source
 'C' 'C' 0.0030 0.0010 'International Tables Vol C Tables 4.2.6.8 and 6.1.1.4'
 'H' 'H' 0.0000 0.0000 'International Tables Vol C Tables 4.2.6.8 and 6.1.1.4'
 'In' 'In' -0.7640 1.2230
 'International Tables Vol C Tables 4.2.6.8 and 6.1.1.4'
 'N' 'N' 0.0060 0.0030 'International Tables Vol C Tables 4.2.6.8 and 6.1.1.4'
 'O' 'O' 0.0110 0.0060 'International Tables Vol C Tables 4.2.6.8 and 6.1.1.4'

_shelx_space_group_comment
;
The symmetry employed for this shelxl refinement is uniquely defined
by the following loop, which should always be used as a source of
symmetry information in preference to the above space-group names.
They are only intended as comments.
;
_space_group_crystal_system        'orthorhombic'
_space_group_IT_number             70
_space_group_name_H-M_alt          'F d d d'
_space_group_name_Hall             '-F 2uv 2vw'
loop_
  _space_group_symop_operation_xyz
 'x, y, z'
 '-x+1/4, -y+1/4, z'
 'x, -y+1/4, -z+1/4'
 '-x+1/4, y, -z+1/4'
 'x, y+1/2, z+1/2'
 '-x+1/4, -y+3/4, z+1/2'
 'x, -y+3/4, -z+3/4'
 '-x+1/4, y+1/2, -z+3/4'
 'x+1/2, y, z+1/2'
 '-x+3/4, -y+1/4, z+1/2'
 'x+1/2, -y+1/4, -z+3/4'
 '-x+3/4, y, -z+3/4'
 'x+1/2, y+1/2, z'
 '-x+3/4, -y+3/4, z'
 'x+1/2, -y+3/4, -z+1/4'
 '-x+3/4, y+1/2, -z+1/4'
 '-x, -y, -z'
 'x-1/4, y-1/4, -z'
 '-x, y-1/4, z-1/4'
 'x-1/4, -y, z-1/4'
 '-x, -y+1/2, -z+1/2'
 'x-1/4, y+1/4, -z+1/2'
 '-x, y+1/4, z+1/4'
 'x-1/4, -y+1/2, z+1/4'
 '-x+1/2, -y, -z+1/2'
 'x+1/4, y-1/4, -z+1/2'
 '-x+1/2, y-1/4, z+1/4'
 'x+1/4, -y, z+1/4'
 '-x+1/2, -y+1/2, -z'
 'x+1/4, y+1/4, -z'
 '-x+1/2, y+1/4, z-1/4'
 'x+1/4, -y+1/2, z-1/4'

_cell_length_a                     14.7052(5)
_cell_length_b                     28.0451(8)
_cell_length_c                     30.7080(6)
_cell_angle_alpha                  90
_cell_angle_beta                   90
_cell_angle_gamma                  90
_cell_volume                       12664.3(6)
_cell_formula_units_Z              16
_cell_measurement_reflns_used      10014
_cell_measurement_temperature      298.00
_cell_measurement_theta_max        26.5740
_cell_measurement_theta_min        1.6420
_shelx_estimated_absorpt_T_max     ?
_shelx_estimated_absorpt_T_min     ?
_exptl_absorpt_coefficient_mu      0.735
_exptl_absorpt_correction_T_max    1.00000
_exptl_absorpt_correction_T_min    0.44661
_exptl_absorpt_correction_type     multi-scan
_exptl_absorpt_process_details
;
CrysAlisPro 1.171.38.41 (Rigaku Oxford Diffraction, 2015)
Empirical absorption correction using spherical harmonics,
 implemented in SCALE3 ABSPACK scaling algorithm.
;
_exptl_absorpt_special_details     ?
_exptl_crystal_colour_primary      yellow
_exptl_crystal_colour              'clear yellow'
_exptl_crystal_colour_lustre       clear
_exptl_crystal_density_diffrn      1.266
_exptl_crystal_density_meas        ?
_exptl_crystal_density_method      ?
_exptl_crystal_description         Octahedral
_exptl_crystal_F_000               4864
_exptl_crystal_size_max            0.15
_exptl_crystal_size_mid            0.13
_exptl_crystal_size_min            0.1
_exptl_transmission_factor_max     ?
_exptl_transmission_factor_min     ?
_diffrn_reflns_av_R_equivalents    0.0332
_diffrn_reflns_av_unetI/netI       0.0199
_diffrn_reflns_Laue_measured_fraction_full  0.991
_diffrn_reflns_Laue_measured_fraction_max  0.991
_diffrn_reflns_limit_h_max         15
_diffrn_reflns_limit_h_min         -19
_diffrn_reflns_limit_k_max         30
_diffrn_reflns_limit_k_min         -36
_diffrn_reflns_limit_l_max         39
_diffrn_reflns_limit_l_min         -36
_diffrn_reflns_number              24507
_diffrn_reflns_point_group_measured_fraction_full  0.991
_diffrn_reflns_point_group_measured_fraction_max  0.991
_diffrn_reflns_theta_full          24.415
_diffrn_reflns_theta_max           26.571
_diffrn_reflns_theta_min           2.453
_diffrn_ambient_temperature        298.00
_diffrn_detector                   'CCD plate'
_diffrn_detector_area_resol_mean   ?
_diffrn_measured_fraction_theta_full  0.991
_diffrn_measured_fraction_theta_max  0.991
_diffrn_measurement_details
;
List of Runs (angles in degrees, time in seconds):

  # Type    Start    End  Width  t~exp~   \w     \q     \k     \f   Frames
--------------------------------------------------------------------------
  1  \w   -156.00 -30.00   0.20    0.20    --   30.00 -45.00-120.00  630
  2  \f   -120.00   0.00   0.20    0.20 -30.00  30.00 -45.00    --   600
  3  \w   -156.00 -30.00   0.20    0.20    --   30.00 -45.00   0.00  630
  4  \f      0.00 120.00   0.20    0.20 -30.00  30.00 -45.00    --   600
  5  \w   -156.00 -30.00   0.20    0.20    --   30.00 -45.00 120.00  630
;
_diffrn_measurement_device         'abstract diffractometer'
_diffrn_measurement_device_type   
 'dectris-CrysAlisPro-abstract goniometer imported dectris images'
_diffrn_measurement_method         '\w and \f scans'
_diffrn_orient_matrix_type        
 'CrysAlisPro convention (1999,Acta A55,543-557)'
_diffrn_orient_matrix_UB_11        0.0266034000
_diffrn_orient_matrix_UB_12        -0.0172338000
_diffrn_orient_matrix_UB_13        -0.0096504000
_diffrn_orient_matrix_UB_21        0.0241411000
_diffrn_orient_matrix_UB_22        -0.0025552000
_diffrn_orient_matrix_UB_23        0.0190793000
_diffrn_orient_matrix_UB_31        -0.0300693000
_diffrn_orient_matrix_UB_32        -0.0173161000
_diffrn_orient_matrix_UB_33        0.0067920000
_diffrn_radiation_monochromator    synchrotron
_diffrn_radiation_probe            x-ray
_diffrn_radiation_type             synchrotron
_diffrn_radiation_wavelength       0.6889
_diffrn_source                     synchrotron
_reflns_Friedel_coverage           0.000
_reflns_Friedel_fraction_full      .
_reflns_Friedel_fraction_max       .
_reflns_number_gt                  2700
_reflns_number_total               3613
_reflns_special_details
;
 Reflections were merged by SHELXL according to the crystal
 class for the calculation of statistics and refinement.
 
 _reflns_Friedel_fraction is defined as the number of unique
 Friedel pairs measured divided by the number that would be
 possible theoretically, ignoring centric projections and
 systematic absences.
;
_reflns_threshold_expression       'I > 2\s(I)'
_computing_cell_refinement         'CrysAlisPro 1.171.38.41 (Rigaku OD, 2015)'
_computing_data_collection         'CrysAlisPro 1.171.38.41 (Rigaku OD, 2015)'
_computing_data_reduction          'CrysAlisPro 1.171.38.41 (Rigaku OD, 2015)'
_computing_molecular_graphics      'Olex2 1.5 (Dolomanov et al., 2009)'
_computing_publication_material    'Olex2 1.5 (Dolomanov et al., 2009)'
_computing_structure_refinement    'XL  (Sheldrick, 2008)'
_computing_structure_solution      ?
_refine_diff_density_max           1.777
_refine_diff_density_min           -1.176
_refine_diff_density_rms           0.154
_refine_ls_extinction_coef         .
_refine_ls_extinction_method       none
_refine_ls_goodness_of_fit_ref     1.047
_refine_ls_hydrogen_treatment      constr
_refine_ls_matrix_type             full
_refine_ls_number_parameters       159
_refine_ls_number_reflns           3613
_refine_ls_number_restraints       5
_refine_ls_R_factor_all            0.0874
_refine_ls_R_factor_gt             0.0720
_refine_ls_restrained_S_all        1.049
_refine_ls_shift/su_max            0.000
_refine_ls_shift/su_mean           0.000
_refine_ls_structure_factor_coef   Fsqd
_refine_ls_weighting_details      
 'w=1/[\s^2^(Fo^2^)+(0.1724P)^2^+49.4300P] where P=(Fo^2^+2Fc^2^)/3'
_refine_ls_weighting_scheme        calc
_refine_ls_wR_factor_gt            0.2302
_refine_ls_wR_factor_ref           0.2470
_refine_special_details            ?
_olex2_refinement_description
;
1. Fixed Uiso
 At 1.2 times of:
  All C(H) groups, All N(H) groups, All N(H,H) groups
 At 1.5 times of:
  All C(H,H,H) groups
2. Restrained distances
 C11-N2
 1.5 with sigma of 0.02
 C11-C12
 2.5 with sigma of 0.02
 N2-C12
 1.5 with sigma of 0.02
3. Restrained planarity
 O5A, N1A, C9A, C10A
 with sigma of 0.1
 O5, N1, C9, C10
 with sigma of 0.1
4. Uiso/Uaniso restraints and constraints
Uiso(C11) = Uiso(N2) = Uiso(C12)
5. Others
 Sof(O5A)=Sof(N1A)=Sof(H1A)=Sof(C9A)=Sof(C10A)=Sof(H10D)=Sof(H10E)=Sof(H10F)=1-
 FVAR(1)
 Sof(O5)=Sof(N1)=Sof(H1)=Sof(C9)=Sof(C10)=Sof(H10A)=Sof(H10B)=Sof(H10C)=FVAR(1)
 Fixed Sof: N2(0.5) H2A(0.5) H2B(0.5) C11(0.5) H11A(0.5) H11B(0.5) H11C(0.5)
 C12(0.5) H12A(0.5) H12B(0.5) H12C(0.5)
6.a Secondary CH2 refined with riding coordinates:
 N2(H2A,H2B)
6.b Me refined with riding coordinates:
 C11(H11A,H11B,H11C), C12(H12A,H12B,H12C)
6.c Aromatic/amide H refined with riding coordinates:
 C3(H3), C6(H6), C7(H7), N1(H1), N1A(H1A)
6.d Idealised Me refined as rotating group:
 C10(H10A,H10B,H10C), C10A(H10D,H10E,H10F)
;
_atom_sites_solution_hydrogens     geom
_atom_sites_solution_primary       ?
_atom_sites_solution_secondary     ?
loop_
  _atom_site_label
  _atom_site_type_symbol
  _atom_site_fract_x
  _atom_site_fract_y
  _atom_site_fract_z
  _atom_site_U_iso_or_equiv
  _atom_site_adp_type
  _atom_site_occupancy
  _atom_site_site_symmetry_order
  _atom_site_calc_flag
  _atom_site_refinement_flags_posn
  _atom_site_refinement_flags_adp
  _atom_site_refinement_flags_occupancy
  _atom_site_disorder_assembly
  _atom_site_disorder_group
 In1 In 0.375000 0.375000 0.07638(2) 0.0513(3) Uani 1 2 d S T P . .
 O1 O 0.3564(4) 0.4322(2) 0.12701(16) 0.0771(14) Uani 1 1 d . . . . .
 O2 O 0.4949(3) 0.40948(16) 0.11355(15) 0.0692(11) Uani 1 1 d . . . . .
 O3 O 0.5126(3) 0.58756(16) 0.29103(15) 0.0773(12) Uani 1 1 d . . . . .
 O4 O 0.6513(4) 0.5665(2) 0.27463(16) 0.0785(13) Uani 1 1 d . . . . .
 C1 C 0.4390(5) 0.4344(2) 0.1347(2) 0.0655(15) Uani 1 1 d . . . . .
 C2 C 0.4743(5) 0.4672(2) 0.1700(2) 0.0723(17) Uani 1 1 d . . . . .
 C3 C 0.4115(6) 0.4961(3) 0.1912(3) 0.085(2) Uani 1 1 d . . . . .
 H3 H 0.350365 0.494190 0.183569 0.102 Uiso 1 1 calc R U . . .
 C4 C 0.4379(5) 0.5272(3) 0.2231(3) 0.090(2) Uani 1 1 d . . . . .
 C5 C 0.5317(5) 0.5295(2) 0.2346(2) 0.0762(18) Uani 1 1 d . . . . .
 C6 C 0.5928(5) 0.4993(3) 0.2136(2) 0.0767(18) Uani 1 1 d . . . . .
 H6 H 0.653946 0.500168 0.221321 0.092 Uiso 1 1 calc R U . . .
 C7 C 0.5640(5) 0.4678(3) 0.1812(2) 0.0744(17) Uani 1 1 d . . . . .
 H7 H 0.605268 0.447673 0.167489 0.089 Uiso 1 1 calc R U . . .
 C8 C 0.5676(6) 0.5631(2) 0.26890(19) 0.0704(16) Uani 1 1 d . . . . .
 O5 O 0.2384(8) 0.5344(5) 0.2144(5) 0.089(5) Uiso 0.46(2) 1 d . . P A 1
 N1 N 0.3703(8) 0.5494(6) 0.2500(6) 0.070(4) Uiso 0.46(2) 1 d . . P A 1
 H1 H 0.390576 0.559217 0.274665 0.084 Uiso 0.46(2) 1 calc R U P A 1
 C9 C 0.2818(11) 0.5575(6) 0.2438(6) 0.073(4) Uiso 0.46(2) 1 d . . P A 1
 C10 C 0.2422(17) 0.5918(8) 0.2741(8) 0.102(6) Uiso 0.46(2) 1 d . . P A 1
 H10A H 0.230285 0.576467 0.301409 0.153 Uiso 0.46(2) 1 calc R U P A 1
 H10B H 0.186396 0.603940 0.262231 0.153 Uiso 0.46(2) 1 calc R U P A 1
 H10C H 0.283987 0.617713 0.278477 0.153 Uiso 0.46(2) 1 calc R U P A 1
 O5A O 0.2541(11) 0.5568(7) 0.2007(6) 0.135(6) Uiso 0.54(2) 1 d . . P A 2
 N1A N 0.3792(9) 0.5645(6) 0.2390(6) 0.087(4) Uiso 0.54(2) 1 d . . P A 2
 H1A H 0.403298 0.583457 0.257701 0.105 Uiso 0.54(2) 1 calc R U P A 2
 C9A C 0.2936(13) 0.5738(7) 0.2289(7) 0.100(5) Uiso 0.54(2) 1 d . . P A 2
 C10A C 0.2437(16) 0.6077(9) 0.2551(8) 0.118(7) Uiso 0.54(2) 1 d . . P A 2
 H10D H 0.236175 0.595239 0.284005 0.178 Uiso 0.54(2) 1 calc R U P A 2
 H10E H 0.185121 0.613272 0.242324 0.178 Uiso 0.54(2) 1 calc R U P A 2
 H10F H 0.276790 0.637228 0.256485 0.178 Uiso 0.54(2) 1 calc R U P A 2
 N2 N 0.1406(15) 0.4937(9) 0.1462(9) 0.182(7) Uiso 0.5 1 d D . P B -1
 H2A H 0.175851 0.498309 0.169440 0.218 Uiso 0.5 1 calc R U P B -1
 H2B H 0.169091 0.506477 0.123475 0.218 Uiso 0.5 1 calc R U P B -1
 C11 C 0.133(2) 0.4392(8) 0.1384(12) 0.182(7) Uiso 0.5 1 d D . P B -1
 H11A H 0.192244 0.425860 0.134447 0.273 Uiso 0.5 1 calc R U P B -1
 H11B H 0.104103 0.424470 0.163136 0.273 Uiso 0.5 1 calc R U P B -1
 H11C H 0.096709 0.433403 0.112865 0.273 Uiso 0.5 1 calc R U P B -1
 C12 C 0.0559(19) 0.5199(9) 0.1530(11) 0.182(7) Uiso 0.5 1 d D . P B -1
 H12A H 0.069297 0.553088 0.157451 0.273 Uiso 0.5 1 calc R U P B -1
 H12B H 0.017753 0.516445 0.127837 0.273 Uiso 0.5 1 calc R U P B -1
 H12C H 0.025147 0.507512 0.178107 0.273 Uiso 0.5 1 calc R U P B -1

loop_
  _atom_site_aniso_label
  _atom_site_aniso_U_11
  _atom_site_aniso_U_22
  _atom_site_aniso_U_33
  _atom_site_aniso_U_23
  _atom_site_aniso_U_13
  _atom_site_aniso_U_12
 In1 0.0715(4) 0.0493(4) 0.0333(3) 0.000 0.000 0.0010(2)
 O1 0.085(3) 0.083(3) 0.063(3) -0.025(2) -0.003(2) 0.000(3)
 O2 0.088(3) 0.068(3) 0.051(2) -0.018(2) -0.004(2) -0.003(2)
 O3 0.097(3) 0.074(3) 0.061(3) -0.024(2) -0.004(2) -0.004(2)
 O4 0.088(3) 0.086(3) 0.061(3) -0.026(2) -0.001(2) -0.012(3)
 C1 0.084(4) 0.062(3) 0.051(3) -0.014(3) -0.001(3) -0.001(3)
 C2 0.087(4) 0.072(4) 0.058(4) -0.022(3) -0.004(3) -0.002(3)
 C3 0.088(4) 0.091(5) 0.077(5) -0.036(4) -0.004(4) -0.001(4)
 C4 0.090(5) 0.101(5) 0.080(5) -0.045(4) -0.013(4) 0.014(4)
 C5 0.092(4) 0.074(4) 0.062(4) -0.027(3) -0.005(3) -0.005(3)
 C6 0.079(4) 0.089(5) 0.062(4) -0.024(3) -0.003(3) -0.005(3)
 C7 0.081(4) 0.081(4) 0.061(4) -0.023(3) 0.004(3) 0.000(3)
 C8 0.101(5) 0.065(3) 0.045(3) -0.008(3) -0.008(3) -0.006(3)

_geom_special_details
;
 All esds (except the esd in the dihedral angle between two l.s. planes)
 are estimated using the full covariance matrix.  The cell esds are taken
 into account individually in the estimation of esds in distances, angles
 and torsion angles; correlations between esds in cell parameters are only
 used when they are defined by crystal symmetry.  An approximate (isotropic)
 treatment of cell esds is used for estimating esds involving l.s. planes.
;
loop_
  _geom_bond_atom_site_label_1
  _geom_bond_atom_site_label_2
  _geom_bond_distance
  _geom_bond_site_symmetry_2
  _geom_bond_publ_flag
 In1 O1 2.250(5) . ?
 In1 O1 2.250(5) 14 ?
 In1 O2 2.312(5) 14 ?
 In1 O2 2.312(5) . ?
 In1 O3 2.239(4) 19_655 ?
 In1 O3 2.239(4) 20_565 ?
 In1 O4 2.316(5) 20_565 ?
 In1 O4 2.316(5) 19_655 ?
 In1 C1 2.622(6) 14 ?
 In1 C1 2.622(6) . ?
 In1 C8 2.615(6) 20_565 ?
 In1 C8 2.615(6) 19_655 ?
 O1 C1 1.240(9) . ?
 O2 C1 1.261(8) . ?
 O3 C8 1.259(8) . ?
 O4 C8 1.247(9) . ?
 C1 C2 1.513(8) . ?
 C2 C3 1.390(10) . ?
 C2 C7 1.364(10) . ?
 C3 H3 0.9300 . ?
 C3 C4 1.369(9) . ?
 C4 C5 1.425(11) . ?
 C4 N1 1.434(16) . ?
 C4 N1A 1.442(16) . ?
 C5 C6 1.394(10) . ?
 C5 C8 1.508(8) . ?
 C6 H6 0.9300 . ?
 C6 C7 1.397(9) . ?
 C7 H7 0.9300 . ?
 O5 C9 1.283(19) . ?
 N1 H1 0.8600 . ?
 N1 C9 1.335(19) . ?
 C9 C10 1.46(3) . ?
 C10 H10A 0.9600 . ?
 C10 H10B 0.9600 . ?
 C10 H10C 0.9600 . ?
 O5A C9A 1.15(2) . ?
 N1A H1A 0.8600 . ?
 N1A C9A 1.32(2) . ?
 C9A C10A 1.45(3) . ?
 C10A H10D 0.9600 . ?
 C10A H10E 0.9600 . ?
 C10A H10F 0.9600 . ?
 N2 H2A 0.8900 . ?
 N2 H2B 0.8900 . ?
 N2 C11 1.554(16) . ?
 N2 C12 1.461(17) . ?
 C11 H11A 0.9600 . ?
 C11 H11B 0.9600 . ?
 C11 H11C 0.9600 . ?
 C12 H12A 0.9600 . ?
 C12 H12B 0.9600 . ?
 C12 H12C 0.9600 . ?

loop_
  _geom_angle_atom_site_label_1
  _geom_angle_atom_site_label_2
  _geom_angle_atom_site_label_3
  _geom_angle
  _geom_angle_site_symmetry_1
  _geom_angle_site_symmetry_3
  _geom_angle_publ_flag
 O1 In1 O1 92.6(3) . 14 ?
 O1 In1 O2 82.2(2) 14 . ?
 O1 In1 O2 56.91(19) 14 14 ?
 O1 In1 O2 56.91(19) . . ?
 O1 In1 O2 82.2(2) . 14 ?
 O1 In1 O4 163.4(2) . 19_655 ?
 O1 In1 O4 163.4(2) 14 20_565 ?
 O1 In1 O4 89.4(2) 14 19_655 ?
 O1 In1 O4 89.4(2) . 20_565 ?
 O1 In1 C1 28.2(2) 14 14 ?
 O1 In1 C1 86.4(2) . 14 ?
 O1 In1 C1 86.4(2) 14 . ?
 O1 In1 C1 28.2(2) . . ?
 O1 In1 C8 87.4(2) 14 19_655 ?
 O1 In1 C8 168.1(2) . 19_655 ?
 O1 In1 C8 168.1(2) 14 20_565 ?
 O1 In1 C8 87.4(2) . 20_565 ?
 O2 In1 O2 120.9(2) . 14 ?
 O2 In1 O4 85.15(19) . 20_565 ?
 O2 In1 O4 139.63(17) . 19_655 ?
 O2 In1 O4 85.15(19) 14 19_655 ?
 O2 In1 O4 139.63(17) 14 20_565 ?
 O2 In1 C1 28.7(2) . . ?
 O2 In1 C1 101.7(2) . 14 ?
 O2 In1 C1 101.7(2) 14 . ?
 O2 In1 C1 28.7(2) 14 14 ?
 O2 In1 C8 107.6(2) . 20_565 ?
 O2 In1 C8 111.4(2) . 19_655 ?
 O2 In1 C8 111.4(2) 14 20_565 ?
 O2 In1 C8 107.6(2) 14 19_655 ?
 O3 In1 O1 84.9(2) 20_565 . ?
 O3 In1 O1 139.39(19) 19_655 . ?
 O3 In1 O1 139.39(19) 20_565 14 ?
 O3 In1 O1 84.9(2) 19_655 14 ?
 O3 In1 O2 127.31(19) 19_655 14 ?
 O3 In1 O2 82.67(19) 20_565 14 ?
 O3 In1 O2 127.31(19) 20_565 . ?
 O3 In1 O2 82.67(19) 19_655 . ?
 O3 In1 O3 122.0(3) 20_565 19_655 ?
 O3 In1 O4 82.89(19) 19_655 20_565 ?
 O3 In1 O4 57.20(18) 20_565 20_565 ?
 O3 In1 O4 57.20(18) 19_655 19_655 ?
 O3 In1 O4 82.89(19) 20_565 19_655 ?
 O3 In1 C1 107.3(2) 20_565 . ?
 O3 In1 C1 111.38(19) 20_565 14 ?
 O3 In1 C1 111.38(19) 19_655 . ?
 O3 In1 C1 107.3(2) 19_655 14 ?
 O3 In1 C8 28.7(2) 20_565 20_565 ?
 O3 In1 C8 102.8(2) 20_565 19_655 ?
 O3 In1 C8 102.8(2) 19_655 20_565 ?
 O3 In1 C8 28.7(2) 19_655 19_655 ?
 O4 In1 O4 93.3(3) 19_655 20_565 ?
 O4 In1 C1 87.6(2) 19_655 14 ?
 O4 In1 C1 168.2(2) 20_565 14 ?
 O4 In1 C1 168.2(2) 19_655 . ?
 O4 In1 C1 87.6(2) 20_565 . ?
 O4 In1 C8 87.3(2) 19_655 20_565 ?
 O4 In1 C8 28.5(2) 19_655 19_655 ?
 O4 In1 C8 28.5(2) 20_565 20_565 ?
 O4 In1 C8 87.3(2) 20_565 19_655 ?
 C1 In1 C1 93.8(3) . 14 ?
 C8 In1 C1 140.1(3) 19_655 . ?
 C8 In1 C1 140.1(3) 20_565 14 ?
 C8 In1 C1 98.9(2) 20_565 . ?
 C8 In1 C1 98.9(2) 19_655 14 ?
 C8 In1 C8 95.1(3) 19_655 20_565 ?
 C1 O1 In1 92.8(4) . . ?
 C1 O2 In1 89.4(4) . . ?
 C8 O3 In1 92.5(4) . 23_655 ?
 C8 O4 In1 89.2(4) . 23_655 ?
 O1 C1 In1 59.0(3) . . ?
 O1 C1 O2 120.8(6) . . ?
 O1 C1 C2 120.3(6) . . ?
 O2 C1 In1 61.9(3) . . ?
 O2 C1 C2 118.9(6) . . ?
 C2 C1 In1 177.4(5) . . ?
 C3 C2 C1 117.4(7) . . ?
 C7 C2 C1 121.3(6) . . ?
 C7 C2 C3 121.2(6) . . ?
 C2 C3 H3 119.4 . . ?
 C4 C3 C2 121.2(8) . . ?
 C4 C3 H3 119.4 . . ?
 C3 C4 C5 118.8(7) . . ?
 C3 C4 N1 119.4(9) . . ?
 C3 C4 N1A 122.3(9) . . ?
 C5 C4 N1 120.5(8) . . ?
 C5 C4 N1A 117.5(8) . . ?
 C4 C5 C8 122.7(6) . . ?
 C6 C5 C4 118.8(6) . . ?
 C6 C5 C8 118.5(7) . . ?
 C5 C6 H6 119.4 . . ?
 C5 C6 C7 121.3(7) . . ?
 C7 C6 H6 119.4 . . ?
 C2 C7 C6 118.7(6) . . ?
 C2 C7 H7 120.6 . . ?
 C6 C7 H7 120.6 . . ?
 O3 C8 In1 58.8(3) . 23_655 ?
 O3 C8 C5 119.5(7) . . ?
 O4 C8 In1 62.3(3) . 23_655 ?
 O4 C8 O3 121.1(6) . . ?
 O4 C8 C5 119.4(6) . . ?
 C5 C8 In1 177.0(5) . 23_655 ?
 C4 N1 H1 114.0 . . ?
 C9 N1 C4 132.0(14) . . ?
 C9 N1 H1 114.0 . . ?
 O5 C9 N1 119.8(15) . . ?
 O5 C9 C10 125.7(16) . . ?
 N1 C9 C10 114.3(17) . . ?
 C9 C10 H10A 109.5 . . ?
 C9 C10 H10B 109.5 . . ?
 C9 C10 H10C 109.5 . . ?
 H10A C10 H10B 109.5 . . ?
 H10A C10 H10C 109.5 . . ?
 H10B C10 H10C 109.5 . . ?
 C4 N1A H1A 115.3 . . ?
 C9A N1A C4 129.4(15) . . ?
 C9A N1A H1A 115.3 . . ?
 O5A C9A N1A 125.2(19) . . ?
 O5A C9A C10A 115.9(19) . . ?
 N1A C9A C10A 118.9(18) . . ?
 C9A C10A H10D 109.5 . . ?
 C9A C10A H10E 109.5 . . ?
 C9A C10A H10F 109.5 . . ?
 H10D C10A H10E 109.5 . . ?
 H10D C10A H10F 109.5 . . ?
 H10E C10A H10F 109.5 . . ?
 H2A N2 H2B 107.3 . . ?
 C11 N2 H2A 108.1 . . ?
 C11 N2 H2B 108.1 . . ?
 C12 N2 H2A 108.1 . . ?
 C12 N2 H2B 108.1 . . ?
 C12 N2 C11 117.0(18) . . ?
 N2 C11 H11A 109.5 . . ?
 N2 C11 H11B 109.5 . . ?
 N2 C11 H11C 109.5 . . ?
 H11A C11 H11B 109.5 . . ?
 H11A C11 H11C 109.5 . . ?
 H11B C11 H11C 109.5 . . ?
 N2 C12 H12A 109.5 . . ?
 N2 C12 H12B 109.5 . . ?
 N2 C12 H12C 109.5 . . ?
 H12A C12 H12B 109.5 . . ?
 H12A C12 H12C 109.5 . . ?
 H12B C12 H12C 109.5 . . ?

loop_
  _geom_torsion_atom_site_label_1
  _geom_torsion_atom_site_label_2
  _geom_torsion_atom_site_label_3
  _geom_torsion_atom_site_label_4
  _geom_torsion
  _geom_torsion_site_symmetry_1
  _geom_torsion_site_symmetry_2
  _geom_torsion_site_symmetry_3
  _geom_torsion_site_symmetry_4
  _geom_torsion_publ_flag
 In1 O1 C1 O2 2.7(7) . . . . ?
 In1 O1 C1 C2 -177.1(6) . . . . ?
 In1 O2 C1 O1 -2.6(7) . . . . ?
 In1 O2 C1 C2 177.1(6) . . . . ?
 In1 O3 C8 O4 2.3(7) 23_655 . . . ?
 In1 O3 C8 C5 -177.2(5) 23_655 . . . ?
 In1 O4 C8 O3 -2.2(6) 23_655 . . . ?
 In1 O4 C8 C5 177.2(6) 23_655 . . . ?
 O1 C1 C2 C3 -3.5(11) . . . . ?
 O1 C1 C2 C7 175.3(7) . . . . ?
 O2 C1 C2 C3 176.7(7) . . . . ?
 O2 C1 C2 C7 -4.5(11) . . . . ?
 C1 C2 C3 C4 -179.1(7) . . . . ?
 C1 C2 C7 C6 179.2(7) . . . . ?
 C2 C3 C4 C5 -0.3(14) . . . . ?
 C2 C3 C4 N1 -167.8(11) . . . . ?
 C2 C3 C4 N1A 166.2(11) . . . . ?
 C3 C2 C7 C6 -2.1(12) . . . . ?
 C3 C4 C5 C6 -1.3(13) . . . . ?
 C3 C4 C5 C8 179.1(7) . . . . ?
 C3 C4 N1 C9 -23(2) . . . . ?
 C3 C4 N1A C9A 4(2) . . . . ?
 C4 C5 C6 C7 1.2(13) . . . . ?
 C4 C5 C8 O3 6.0(11) . . . . ?
 C4 C5 C8 O4 -173.5(8) . . . . ?
 C4 N1 C9 O5 18(2) . . . . ?
 C4 N1 C9 C10 -164.8(17) . . . . ?
 C4 N1A C9A O5A -11(3) . . . . ?
 C4 N1A C9A C10A 168.4(17) . . . . ?
 C5 C4 N1 C9 170.1(14) . . . . ?
 C5 C4 N1A C9A 170.9(14) . . . . ?
 C5 C6 C7 C2 0.4(12) . . . . ?
 C6 C5 C8 O3 -173.6(7) . . . . ?
 C6 C5 C8 O4 6.9(10) . . . . ?
 C7 C2 C3 C4 2.1(14) . . . . ?
 C8 C5 C6 C7 -179.2(7) . . . . ?
 N1 C4 C5 C6 166.1(11) . . . . ?
 N1 C4 C5 C8 -13.5(15) . . . . ?
 N1A C4 C5 C6 -168.5(11) . . . . ?
 N1A C4 C5 C8 11.9(15) . . . . ?

_shelx_res_file
;
TITL Exp3_1_6_ in Fddd
    exp3_1_6_.res
    created by SHELXL-2019/1 at 15:39:52 on 14-Nov-2024
REM Fddd (#70 in standard setting)
CELL 0.6889 14.705232 28.045126 30.707955 90 90 90
ZERR 16 0.000476 0.00077 0.000618 0 0 0
LATT 4
SYMM 0.25-X,0.25-Y,+Z
SYMM +X,0.25-Y,0.25-Z
SYMM 0.25-X,+Y,0.25-Z
SFAC C H In N O
DISP C 0.003 0.001 10.848
DISP H -0 0 0.623
DISP In -0.764 1.223 5209.877
DISP N 0.006 0.003 18.337
DISP O 0.011 0.006 30.192
UNIT 352 352 16 48 160
DFIX 1.5 C11 N2
DFIX 2.5 C11 C12
DFIX 1.5 N2 C12
FLAT O5A N1A C9A C10A
FLAT O5 N1 C9 C10
EADP C11 N2 C12

L.S. 50
PLAN  6
TEMP 24.85
CONF
BOND
MORE -1
BOND $H
fmap 2
acta
OMIT 0 2 2
OMIT 0 4 0
OMIT 0 4 4
OMIT 1 1 1
OMIT 1 3 3
OMIT 1 3 5
OMIT 1 5 3
OMIT 1 5 5
OMIT 1 7 3
OMIT 2 2 0
OMIT 2 6 0
OMIT 2 6 6
OMIT 3 1 1
OMIT 4 2 4
REM <olex2.extras>
REM <HklSrc "%.\\Exp3_1_6_.hkl">
REM </olex2.extras>

WGHT    0.172400   49.430000
FVAR       0.71225   0.46161
IN1   3    0.375000    0.375000    0.076382    10.50000    0.07145    0.04925 =
         0.03332    0.00000    0.00000    0.00098
O1    5    0.356351    0.432160    0.127005    11.00000    0.08547    0.08313 =
         0.06259   -0.02501   -0.00316   -0.00016
O2    5    0.494919    0.409475    0.113546    11.00000    0.08849    0.06803 =
         0.05116   -0.01755   -0.00375   -0.00321
O3    5    0.512615    0.587558    0.291032    11.00000    0.09671    0.07431 =
         0.06097   -0.02446   -0.00352   -0.00391
O4    5    0.651271    0.566524    0.274629    11.00000    0.08809    0.08607 =
         0.06128   -0.02638   -0.00145   -0.01190
C1    1    0.439003    0.434450    0.134732    11.00000    0.08440    0.06161 =
         0.05059   -0.01413   -0.00139   -0.00055
C2    1    0.474295    0.467232    0.170010    11.00000    0.08684    0.07196 =
         0.05815   -0.02156   -0.00373   -0.00183
C3    1    0.411461    0.496075    0.191201    11.00000    0.08776    0.09089 =
         0.07666   -0.03620   -0.00427   -0.00149
AFIX  43
H3    2    0.350365    0.494190    0.183569    11.00000   -1.20000
AFIX   0
C4    1    0.437913    0.527203    0.223099    11.00000    0.09011    0.10088 =
         0.08039   -0.04525   -0.01288    0.01393
C5    1    0.531668    0.529539    0.234634    11.00000    0.09197    0.07420 =
         0.06230   -0.02747   -0.00462   -0.00492
C6    1    0.592808    0.499334    0.213611    11.00000    0.07912    0.08931 =
         0.06161   -0.02412   -0.00251   -0.00514
AFIX  43
H6    2    0.653946    0.500168    0.221321    11.00000   -1.20000
AFIX   0
C7    1    0.564023    0.467843    0.181192    11.00000    0.08104    0.08079 =
         0.06135   -0.02275    0.00384   -0.00046
AFIX  43
H7    2    0.605268    0.447673    0.167489    11.00000   -1.20000
AFIX   0
C8    1    0.567566    0.563141    0.268900    11.00000    0.10093    0.06527 =
         0.04492   -0.00843   -0.00819   -0.00594
PART 1
O5    5    0.238419    0.534380    0.214408    21.00000    0.08918
N1    4    0.370330    0.549356    0.249983    21.00000    0.07038
AFIX  43
H1    2    0.390576    0.559217    0.274665    21.00000   -1.20000
AFIX   0
C9    1    0.281801    0.557528    0.243836    21.00000    0.07275
C10   1    0.242237    0.591844    0.274071    21.00000    0.10218
AFIX 137
H10A  2    0.230285    0.576467    0.301409    21.00000   -1.50000
H10B  2    0.186396    0.603940    0.262231    21.00000   -1.50000
H10C  2    0.283987    0.617713    0.278477    21.00000   -1.50000
AFIX   0
PART 2
O5A   5    0.254069    0.556790    0.200700   -21.00000    0.13506
N1A   4    0.379165    0.564514    0.238954   -21.00000    0.08715
AFIX  43
H1A   2    0.403298    0.583457    0.257701   -21.00000   -1.20000
AFIX   0
C9A   1    0.293645    0.573846    0.228877   -21.00000    0.09993
C10A  1    0.243736    0.607747    0.255130   -21.00000    0.11849
AFIX 137
H10D  2    0.236175    0.595239    0.284005   -21.00000   -1.50000
H10E  2    0.185121    0.613272    0.242324   -21.00000   -1.50000
H10F  2    0.276790    0.637228    0.256485   -21.00000   -1.50000
AFIX   0

PART -1
N2    4    0.140628    0.493723    0.146247    10.50000    0.18187
AFIX  23
H2A   2    0.175851    0.498309    0.169440    10.50000   -1.20000
H2B   2    0.169091    0.506477    0.123475    10.50000   -1.20000
AFIX   0
C11   1    0.132660    0.439151    0.138427    10.50000    0.18187
AFIX  33
H11A  2    0.192244    0.425860    0.134447    10.50000   -1.50000
H11B  2    0.104103    0.424470    0.163136    10.50000   -1.50000
H11C  2    0.096709    0.433403    0.112865    10.50000   -1.50000
AFIX   0
C12   1    0.055948    0.519939    0.152988    10.50000    0.18187
AFIX  33
H12A  2    0.069297    0.553088    0.157451    10.50000   -1.50000
H12B  2    0.017753    0.516445    0.127837    10.50000   -1.50000
H12C  2    0.025147    0.507512    0.178107    10.50000   -1.50000
AFIX   0
HKLF 4


REM  Exp3_1_6_ in Fddd
REM wR2 = 0.2470, GooF = S = 1.047, Restrained GooF = 1.049 for all data
REM R1 = 0.0720 for 2700 Fo > 4sig(Fo) and 0.0874 for all 3613 data
REM 159 parameters refined using 5 restraints

END

WGHT      0.1758     30.2965

REM Highest difference peak  1.777,  deepest hole -1.176,  1-sigma level  0.154
Q1    1   0.1250  0.4109  0.1250  10.50000  0.05    1.78
Q2    1   0.3709  0.6250  0.1250  10.50000  0.05    1.50
Q3    1   0.3169  0.3766  0.0718  11.00000  0.05    1.43
Q4    1   0.8170  0.5342  0.1785  11.00000  0.05    1.09
Q5    1   0.5395  0.6320  0.1779  11.00000  0.05    1.06
Q6    1   0.4571  0.6619  0.1905  11.00000  0.05    0.58
;
_shelx_res_checksum                67014
_shelx_hkl_file
;
   0   0   4 45729.0 1048.88   5
   0   0  -4 48338.0 1039.54   1
   0   0   4 47934.0 1040.13   2
   0   0   4 48527.8 1043.90   3
   0   0   6 104.693 80.3132   2
   0   0  -6 92.4161 81.1857   1
   0   0   6 87.2975 88.9721   3
   0   0   6 126.322 106.657   5
   0   0   8 978.023 90.3125   5
   0   0  -8 1536.91 81.8674   1
   0   0  10-6.20037 96.3818   5
   0   0 -10-11.6047 73.7754   1
   0   0  10 6.51915 73.4282   4
   0   0  12 2913.47 183.354   5
   0   0  12 3047.33 154.302   4
   0   0 -12 2979.72 155.647   1
   0   0 -14 2.83779 141.722   1
   0   0  16 15525.6 471.613   5
   0   0 -16 14884.5 423.015   1
   0   0  16 15470.1 430.433   4
   0   0  18 5.66052 184.376   5
   0   0 -18 46.0158 147.572   1
   0   0  18 103.646 146.936   4
   0   0 -20 238637. 5284.46   1
   0   0  20 248287. 5293.13   4
   0   0  20 239423. 5331.30   5
   0   0  22 245.236 206.956   5
   0   0  22-184.252 166.811   4
   0   0 -24 10125.3 381.242   1
   0   0  24 10209.5 379.892   4
   0   0  24 10186.5 423.638   5
   0   0  26 5.88930 204.264   4
   0   0  26-47.5710 248.334   5
   0   0  28 11702.5 489.486   5
   0   0  30 188.437 260.236   5
   0   0  30 13.3321 221.543   4
   0   0  34-45.1689 240.118   4
   0   0  34-19.7003 269.720   5
   0   0  36 111.455 282.775   5
   0   0  38 156.507 275.446   5
   0   0  38 16.5505 263.009   4
   0   2   2 231901. 5190.44   4
   0  -2   2 248898. 5193.69   3
   0   2   2 244767. 5193.99   5
   0  -2  -2 247592. 5196.74   1
   0   2   4-19.5642 45.0592   4
   0   2   4-8.80456 54.7493   5
   0   2  -4 20.0416 48.7685   1
   0  -2   4-42.2317 52.4532   5
   0  -2  -4 42.6050 50.3577   1
   0  -2   4 13.6839 40.3493   2
   0  -2   4 11.3619 45.8252   3
   0  -2   6 1547.36 109.881   5
   0  -2  -6 1456.09 96.8330   1
   0  -2   6 1629.26 87.8257   2
   0  -2   6 1437.68 91.9054   3
   0   2   6 1389.33 94.0336   4
   0   2  -6 1516.44 94.3010   1
   0   2   6 1402.67 111.202   5
   0   2   8 24.1550 62.4205   4
   0   2   8 75.1010 74.0241   5
   0  -2  -8-20.1584 61.3942   1
   0  -2   8 82.1844 56.1160   2
   0   2  -8 17.3824 58.9587   1
   0  -2   8 104.994 74.2708   5
   0  -2   8 44.1467 59.8722   3
   0  -2  10 2791.33 121.762   2
   0   2 -10 2914.93 125.269   1
   0   2  10 3002.85 152.369   5
   0   2  10 2722.63 128.117   4
   0  -2  10 2835.82 148.800   5
   0  -2 -10 3058.69 132.626   1
   0  -2  10 2929.32 131.993   3
   0   2  12-102.652 147.735   5
   0   2  12-30.5218 118.442   4
   0  -2 -12 123.123 121.349   1
   0  -2  12 75.3128 107.301   2
   0  -2  12 105.810 120.323   3
   0  -2  12-82.2646 147.825   5
   0   2 -12-2.35496 114.738   1
   0  -2 -14 4345.91 217.141   1
   0   2 -14 4433.89 211.592   1
   0   2  16 88.7599 143.859   4
   0  -2  16 198.643 184.556   5
   0   2 -16 47.4765 141.382   1
   0  -2  16-10.0412 137.192   2
   0  -2  16-7.99893 152.884   3
   0   2  16-25.1944 176.718   5
   0  -2 -16-14.3775 147.419   1
   0   2  18 83289.7 1887.23   5
   0   2  18 79938.4 1845.86   4
   0  -2 -18 81567.0 1845.73   1
   0  -2  18 84649.3 1893.47   5
   0   2 -18 79397.7 1833.29   1
   0   2 -20 28.7394 156.061   1
   0   2  20 271.957 195.742   5
   0  -2  20 18.9753 198.750   5
   0   2  20 46.0743 156.687   4
   0  -2  20 141.037 152.683   4
   0   2  22 93901.7 2108.22   4
   0  -2  22 90349.8 2149.50   5
   0  -2 -22 89701.2 2103.16   1
   0  -2  22 97140.7 2105.06   4
   0   2  22 89585.7 2143.15   5
   0  -2  24-99.8731 179.947   4
   0  -2  24 142.289 227.648   5
   0  -2 -24 105.831 198.210   1
   0   2  24 208.806 190.425   4
   0   2  24-7.30150 220.953   5
   0   2  26 669.188 223.078   4
   0  -2  26 677.830 208.511   4
   0   2  26 526.002 248.024   5
   0  -2  26 371.778 255.447   5
   0  -2  28-24.9402 218.298   4
   0  -2  28-25.9184 266.713   5
   0   2  28-148.278 224.853   4
   0   2  28 192.759 259.292   5
   0   2  30 20173.9 671.764   5
   0   2  30 21203.9 637.446   4
   0  -2  30 19736.2 678.061   5
   0   2  34 5170.22 382.899   5
   0  -2  34 6063.50 404.906   5
   0  -2  34 6320.76 363.756   4
   0   2  34 6628.26 366.792   4
   0   2  36 48.8178 249.259   4
   0  -2  36 51.7030 282.168   5
   0   2  36 119.593 271.379   5
   0  -2  36-100.046 244.713   4
   0   2  38 2083.65 331.793   5
   0  -2  38 1999.26 331.945   5
   0   2  38 1915.28 293.481   4
   0  -2  38 2203.93 296.202   4
   0  -4   0 204548. 4359.85   3
   0  -4   0 201206. 4359.33   1
   0   4   2 13.2514 38.2895   4
   0  -4   2 18.8885 50.7030   3
   0  -4  -2 40.2132 59.9858   1
   0  -4   2 11.7450 40.7966   2
   0   4   2 39.5173 42.2856   5
   0  -4  -2 38.5277 86.5470   3
   0  -4   4 224136. 4777.11   5
   0   4   4 216383. 4779.05   4
   0  -4  -4 228605. 4791.64   1
   0  -4   4 224146. 4784.17   3
   0   4   4 223569. 4784.27   5
   0  -4   4 220345. 4774.12   2
   0   4  -6 28.3058 63.6259   1
   0  -4   6 28.8455 53.2598   2
   0   4   6 21.7285 54.7748   4
   0  -4   6-34.0685 65.4611   5
   0   4   6-46.8209 67.8977   5
   0  -4  -6 22.5347 66.1090   1
   0  -4   6 84.6914 62.0501   3
   0  -4  -8 7482.34 225.923   1
   0  -4   8 7499.59 222.467   3
   0   4   8 8081.32 222.245   4
   0   4   8 8260.44 238.532   5
   0  -4   8 7733.60 229.539   5
   0  -4   8 7430.52 211.890   2
   0   4  -8 8051.20 226.339   1
   0   4  10 87.6201 94.7078   4
   0  -4  10 50.9585 92.4333   3
   0  -4  10 10.2734 83.2530   2
   0  -4 -10-71.7197 99.6493   1
   0  -4  10 60.9120 107.262   5
   0   4  10 87.1166 111.766   5
   0   4 -10 11.4981 100.837   1
   0  -4 -12 52443.1 1202.62   1
   0   4 -12 55914.1 1194.44   1
   0  -4  12 50721.3 1185.46   2
   0  -4  12 52416.1 1199.27   3
   0  -4  12 52811.6 1220.39   5
   0   4  12 51514.6 1219.44   5
   0   4  12 50837.0 1198.47   4
   0  -4 -14 27.9214 158.116   1
   0   4 -14 149.619 153.853   1
   0  -4  14-102.066 189.481   5
   0   4 -16 13844.3 403.813   1
   0   4  16 14347.1 448.104   5
   0  -4  16 14698.9 454.468   5
   0  -4  16 14188.4 402.934   2
   0  -4  16 14270.9 421.635   3
   0   4  16 14339.9 416.377   4
   0  -4 -16 13566.5 415.483   1
   0  -4  18 175.779 194.269   5
   0  -4  18 64.7214 158.399   3
   0   4 -18-11.0311 145.318   1
   0   4  18 61.6361 178.359   5
   0   4  18-30.7102 148.247   4
   0  -4  18 75.0048 141.619   2
   0   4  20 62827.9 1520.53   5
   0   4  20 64835.1 1493.28   4
   0  -4  20 65928.6 1500.31   3
   0  -4  20 62539.7 1473.18   2
   0   4 -20 62905.1 1471.38   1
   0  -4 -20 63932.8 1495.99   1
   0  -4  20 63518.0 1529.02   5
   0  -4  22-345.646 295.223   5
   0   4  22-6.74997 200.643   5
   0   4 -22 291.174 182.132   1
   0  -4  22-84.0660 192.489   2
   0  -4 -22 38.2567 186.094   1
   0   4  22 138.029 175.433   4
   0  -4  24 18651.2 537.965   4
   0  -4 -24 18261.2 560.519   1
   0   4  24 17773.9 544.132   4
   0  -4  24 16911.9 593.196   5
   0   4  24 17265.1 581.687   5
   0  -4 -26-200.782 228.868   1
   0   4  26 125.167 241.774   5
   0   4  26-56.0137 213.154   4
   0  -4  26-180.646 200.886   4
   0  -4  26 16.5628 250.322   5
   0  -4  28 10617.4 473.294   5
   0   4  28 10590.2 460.269   5
   0   4  28 11313.3 434.143   4
   0  -4  30-27.9811 274.300   5
   0  -4  30-6.48993 230.845   4
   0   4  30-49.8564 224.729   4
   0   4  30 8.75467 260.537   5
   0   4  32 15658.1 587.192   5
   0  -4  34-134.024 280.746   5
   0   4  34-66.9833 274.254   5
   0   4  34-147.483 244.042   4
   0  -4  34-167.915 237.809   4
   0   4  36 64.7798 248.488   4
   0  -4  36 22.7951 238.002   4
   0   4  36 216.623 273.331   5
   0  -4  36 105.960 276.379   5
   0   4  38 335.642 284.224   5
   0  -4  38-7.80226 250.252   4
   0  -4  38 86.6576 277.097   5
   0   4  38-218.411 254.779   4
   0  -6   0-40.4994 81.2071   1
   0  -6   0-25.8379 79.2290   3
   0   6   0-20.9888 41.3590   4
   0  -6   2 24555.6 564.660   2
   0  -6  -2 24334.2 596.492   3
   0   6   2 25427.2 557.031   5
   0   6   2 26152.0 562.312   4
   0  -6   2 24801.6 576.755   3
   0  -6  -2 24521.6 582.592   1
   0   6   4 19.0905 50.8922   5
   0  -6   4 10.0731 54.6852   3
   0  -6   4 33.9657 45.5591   2
   0  -6  -4 61.4559 107.402   3
   0  -6  -4 58.1108 68.2580   1
   0   6   4 14.1542 46.9205   4
   0  -6   4 18.7913 45.0226   5
   0   6   6 155304. 3384.75   4
   0  -6  -6 159304. 3401.44   1
   0  -6   6 155461. 3382.98   5
   0  -6   6 155750. 3378.77   2
   0   6   6 159142. 3392.44   5
   0  -6   6 154797. 3392.37   3
   0  -6   8 394.467 92.4809   2
   0   6   8 484.419 103.624   5
   0  -6   8 382.765 96.7744   3
   0  -6  -8 427.846 108.975   1
   0   6   8 550.139 93.6389   4
   0  -6   8 368.212 99.0564   5
   0  -6  10 69705.4 1610.82   2
   0   6  10 72094.8 1623.60   4
   0  -6  10 74637.8 1637.36   5
   0   6  10 75507.2 1641.95   5
   0  -6  10 69370.0 1625.43   3
   0  -6 -10 75157.2 1637.72   1
   0   6 -10 75461.0 1632.67   1
   0  -6 -12 10.3316 153.199   1
   0   6  12 189.169 163.340   5
   0   6  12 53.4171 138.566   4
   0   6 -12 145.981 163.751   1
   0  -6  12-30.4963 170.374   5
   0  -6  14 46902.9 1117.11   5
   0   6  14 43621.4 1087.21   4
   0  -6 -14 44708.5 1096.63   1
   0   6 -14 48581.8 1094.68   1
   0  -6  14 47609.1 1095.55   3
   0  -6  14 47621.7 1079.12   2
   0   6 -16-68.4428 153.416   1
   0  -6  16-33.3320 147.532   3
   0   6  16 25.2996 174.892   5
   0  -6  16-34.2929 141.426   2
   0   6  16 16.2371 143.675   4
   0  -6  18 14005.2 454.579   5
   0  -6  18 12789.1 414.085   3
   0  -6  18 13648.5 394.849   2
   0   6  18 13405.8 412.760   4
   0   6  18 13662.4 444.672   5
   0  -6 -18 12904.4 417.532   1
   0   6 -18 13026.5 400.419   1
   0   6 -20-80.1548 173.448   1
   0   6  20 134.261 155.587   4
   0  -6  20-5.17593 171.771   3
   0  -6 -20 157.382 178.949   1
   0  -6  20-74.8223 147.005   2
   0  -6  20 6.62664 204.017   5
   0   6  20-237.761 188.478   5
   0  -6  22 20771.1 650.362   5
   0  -6  22 21123.6 616.489   3
   0   6  22 20618.8 634.250   5
   0  -6  22 20996.7 586.869   2
   0   6  22 20912.0 602.107   4
   0   6  24 263.636 223.364   5
   0  -6  24 125.781 183.460   2
   0  -6  24 24.8203 203.789   3
   0  -6  24 78.9308 232.831   5
   0  -6 -24 80.9397 220.742   1
   0   6  24-23.4298 193.204   4
   0  -6 -26 175.338 233.517   1
   0  -6  26 751.017 268.013   5
   0   6  26 736.330 224.740   4
   0   6  26 644.587 259.809   5
   0  -6  28-127.839 273.807   5
   0   6  28 232.489 262.669   5
   0   6  28-60.1534 212.422   4
   0  -6  28 97.7960 229.125   4
   0   6  30 23277.3 699.303   4
   0  -6  30 24097.3 767.068   5
   0   6  32 220.257 257.508   5
   0  -6  32 161.143 223.174   4
   0   6  34 2184.00 280.112   4
   0  -6  34 2997.38 348.321   5
   0   6  34 2883.81 327.826   5
   0  -6  34 2756.22 285.454   4
   0   6  36 127.382 270.899   5
   0  -6  36-240.254 294.031   5
   0   6  36-8.26338 252.738   4
   0  -6  36 344.927 251.532   4
   0  -6  38 1481.21 275.313   4
   0   6  38 1444.90 297.716   4
   0   6  38 1503.83 326.325   5
   0  -6  38 1335.95 321.801   5
   0   8   0 1537.30 63.8744   4
   0  -8   0 1400.61 97.2099   1
   0  -8   0 1580.53 97.1663   3
   0  -8   2 93.3696 59.5969   2
   0   8   2 126.673 36.9645   5
   0  -8  -2 72.9037 83.2496   3
   0  -8  -2 26.7163 70.9363   1
   0  -8   2 122.141 65.5987   3
   0   8   2 101.535 43.3656   4
   0  -8   4 57938.9 1268.03   5
   0   8   4 59901.3 1282.24   4
   0   8   4 57957.5 1279.48   5
   0  -8  -4 59692.5 1337.64   3
   0  -8   4 56468.2 1278.51   2
   0  -8  -4 58929.0 1308.56   1
   0   8   6 126.297 74.3555   4
   0  -8  -6 102.986 162.580   3
   0  -8   6 114.470 72.1097   2
   0  -8   6 96.8562 73.5364   5
   0  -8  -6 168.529 104.744   1
   0  -8   6 90.7351 86.1095   3
   0   8   6 69.2578 78.1474   5
   0   8   8 412537. 8814.86   5
   0  -8   8 403852. 8816.02   3
   0  -8  -8 421870. 8829.21   1
   0  -8   8 415647. 8806.77   5
   0  -8   8 395748. 8799.35   2
   0   8   8 412326. 8806.49   4
   0   8  10 377.657 133.786   4
   0  -8  10 123.754 152.207   5
   0  -8  10 414.000 131.483   2
   0   8  10 334.938 154.217   5
   0  -8  10 168.038 135.617   3
   0  -8 -10 275.587 162.097   1
   0   8  12 198623. 4366.56   4
   0  -8  12 196118. 4376.84   5
   0   8 -12 207386. 4378.63   1
   0   8  12 199456. 4379.97   5
   0  -8  14 15.0496 129.685   2
   0  -8  14-9.27825 171.514   5
   0  -8  14 3.87625 141.780   3
   0   8 -14 176.417 175.432   1
   0   8  14-7.73698 142.752   4
   0   8  14 132.522 162.879   5
   0   8 -16 180.584 172.793   1
   0  -8  16 300.892 137.701   2
   0   8  16-56.7566 172.699   5
   0   8  16 8.59264 145.002   4
   0  -8  16 116.528 145.529   3
   0  -8 -16 169.414 165.410   1
   0   8  18-114.980 181.397   5
   0  -8  18-47.0688 142.405   2
   0   8  18 14.2115 152.857   4
   0   8 -18 13.1948 171.903   1
   0  -8  18 157.281 155.844   3
   0  -8 -18 36.0271 174.462   1
   0  -8  18 73.9171 195.266   5
   0  -8  20 34027.5 850.334   3
   0  -8  20 33732.9 893.691   5
   0   8  20 33034.5 849.472   4
   0  -8 -20 34362.1 865.908   1
   0   8  20 31296.6 873.182   5
   0  -8  20 32629.5 823.732   2
   0   8  22 33.6388 183.062   4
   0  -8  22 375.296 224.942   5
   0  -8  22 91.8386 183.271   3
   0   8  22 171.704 216.938   5
   0  -8 -22-212.972 209.134   1
   0  -8  22 18.2740 163.832   2
   0   8  24 9107.95 381.936   4
   0  -8 -24 8748.63 396.159   1
   0  -8  24 9395.78 354.578   2
   0   8  24 8357.88 396.316   5
   0  -8  24 10219.2 387.405   3
   0  -8  24 9076.60 426.228   5
   0  -8  26-102.445 199.645   2
   0  -8  26 79.6831 261.316   5
   0   8  26 32.6452 211.097   4
   0   8  26 62.8724 235.114   5
   0  -8 -26 42.2956 233.832   1
   0  -8  26-276.928 224.893   3
   0   8  28 18564.4 590.887   4
   0  -8 -28 17987.4 610.805   1
   0  -8  28 19320.1 608.663   3
   0   8  28 18371.9 623.967   5
   0  -8  28 18050.4 564.701   2
   0  -8  28 18534.9 652.735   5
   0  -8  30-70.3652 281.654   5
   0   8  30 174.594 222.132   4
   0  -8  32 9418.20 397.663   4
   0   8  32 8635.04 441.796   5
   0   8  34-80.6151 245.473   4
   0   8  34 37.8909 265.248   5
   0  -8  34 22.0459 280.418   5
   0  -8  34-304.812 233.777   4
   0   8  36 9.76257 276.232   5
   0  -8  36-58.2871 238.008   4
   0   8  36-16.8500 250.286   4
   0  -8  36-101.894 297.316   5
   0   8  38-105.366 266.613   4
   0  -8  38-144.768 253.819   4
   0   8  38-59.8351 282.543   5
   0  -8  38-23.2653 299.460   5
   0  10   0 11.2857 48.9116   4
   0 -10   0 37.7106 94.5864   3
   0 -10   2 1093.25 99.3302   2
   0  10   2 961.322 56.9007   5
   0 -10   2 1093.77 104.901   3
   0 -10  -2 982.956 116.628   1
   0  10   2 1173.52 71.7517   4
   0 -10  -2 1126.67 137.875   3
   0  10   4-57.7113 69.1798   5
   0  10   4 72.3484 68.0878   4
   0 -10   4-22.8312 85.1199   2
   0 -10  -4 135.601 156.986   3
   0 -10  -4 57.0579 116.534   1
   0 -10   4 46.0823 51.7207   5
   0 -10   4 74.7627 97.6352   3
   0 -10  -6 28209.1 707.758   1
   0  10   6 29245.2 673.415   4
   0  10   6 29052.8 674.726   5
   0 -10   6 28190.7 667.382   2
   0 -10  -6 28697.9 764.875   3
   0 -10   6 30171.8 664.208   5
   0 -10   6 27530.4 689.369   3
   0  10   8 185.692 115.253   4
   0 -10   8 161.460 130.813   3
   0 -10  -8 277.902 167.408   1
   0 -10   8 176.077 129.628   5
   0 -10   8 135.587 115.979   2
   0  10   8 270.059 131.687   5
   0 -10  -8 35.6487 266.801   3
   0 -10  10 615500. 13234.5   5
   0  10  10 623611. 13241.0   5
   0  10  10 609478. 13230.2   4
   0  10  12 401.193 140.860   4
   0 -10 -12 320.907 175.379   1
   0  10 -12 324.426 180.458   1
   0 -10  12 288.618 139.768   2
   0 -10  12 93.2291 147.358   3
   0 -10  12 343.615 165.561   5
   0 -10  14 17363.6 459.062   2
   0 -10 -14 16964.2 495.238   1
   0  10  14 16623.0 489.270   5
   0 -10  14 17058.1 498.635   5
   0 -10  14 17205.3 476.649   3
   0  10 -14 17261.8 502.577   1
   0  10  14 15929.3 471.858   4
   0  10  16-5.25682 175.930   5
   0 -10  16-27.1408 148.843   3
   0 -10 -16-35.4688 171.839   1
   0 -10  16 3.52635 136.842   2
   0  10 -16-235.849 192.434   1
   0  10  18 24931.2 687.227   5
   0  10  18 24597.7 665.837   4
   0 -10  18 24604.8 633.307   2
   0 -10 -18 24889.7 677.064   1
   0 -10  18 23607.8 654.063   3
   0  10 -18 25059.9 671.933   1
   0 -10  18 24898.1 698.457   5
   0  10  20 38.4637 204.485   5
   0 -10 -20 89.0658 208.515   1
   0 -10  20 14.2437 213.933   5
   0 -10  20 182.290 167.057   3
   0 -10  20 141.288 163.437   2
   0  10  20 112.617 194.217   4
   0 -10  22 29234.9 740.639   2
   0 -10  22 28899.0 765.396   3
   0  10  22 27331.9 771.753   4
   0  10  22 28499.5 795.512   5
   0 -10 -22 27991.6 782.038   1
   0 -10  22 28124.3 816.618   5
   0 -10  24-18.7729 208.069   3
   0  10  24 194.684 235.530   5
   0 -10  24 34.3395 257.428   5
   0 -10 -24 157.262 230.734   1
   0 -10  24 174.108 188.606   2
   0  10  24 6.46056 209.924   4
   0 -10 -26 292.461 245.295   1
   0 -10  26 107.500 224.478   3
   0 -10  26 213.646 271.407   5
   0  10  26 111.819 249.278   5
   0 -10  26 288.506 199.211   2
   0  10  26 171.516 224.265   4
   0 -10  28-101.396 233.468   3
   0  10  28-50.9187 222.968   4
   0  10  28-201.574 256.164   5
   0 -10  28 114.401 201.953   2
   0 -10  28 308.586 277.061   5
   0 -10 -28 77.6457 250.169   1
   0 -10  30 18785.3 677.101   5
   0  10  30 18319.0 610.750   4
   0  10  32 320.194 270.741   5
   0  10  34 2006.89 299.619   4
   0 -10  34 1962.30 262.896   4
   0  10  34 1837.05 305.914   5
   0 -10  34 2215.74 337.565   5
   0 -10  36 99.4741 239.991   4
   0  10  36 62.3980 271.428   4
   0  10  36 87.4277 264.713   5
   0 -10  36 165.863 305.464   5
   0  10  38 925.867 294.621   5
   0 -10  38 707.237 319.657   5
   0 -10  38 644.494 257.216   4
   0 -12   0 50646.1 1127.64   2
   0 -12   0 49140.4 1150.29   3
   0  12   0 49293.8 1099.24   4
   0 -12   2-72.9109 122.473   2
   0  12   2 46.8327 52.7867   5
   0  12   2 73.4765 77.0942   4
   0 -12  -2 27.6573 157.566   1
   0 -12   2 29.4333 130.413   3
   0 -12  -2 3.73562 162.917   3
   0 -12   4 2299.62 165.141   3
   0 -12  -4 2350.26 236.191   3
   0  12   4 2394.04 115.046   5
   0  12   4 2595.82 125.305   4
   0 -12   4 2457.95 147.460   2
   0 -12   6 24.1304 112.365   2
   0  12   6-59.1193 100.747   4
   0 -12  -6 144.762 242.094   3
   0 -12   6 54.6011 94.0776   5
   0  12   6-12.4513 105.051   5
   0  12   8 123685. 2737.06   4
   0 -12   8 127071. 2731.34   5
   0  12   8 122433. 2738.92   5
   0 -12  -8 127264. 2776.43   1
   0 -12 -10 260.888 173.859   1
   0 -12  10 177.630 141.737   5
   0 -12  10 201.889 138.430   3
   0  12  10 51.3839 137.614   5
   0 -12  10 171.969 130.630   2
   0  12  10 216.701 125.768   4
   0 -12  12 269167. 5734.21   2
   0 -12  12 263085. 5757.77   3
   0 -12 -12 274906. 5780.74   1
   0 -12 -12 275963. 5868.30   3
   0 -12  12 265800. 5758.89   5
   0 -12  14 143.544 165.132   5
   0 -12 -14 15.8550 177.133   1
   0 -12  14 56.9311 140.978   3
   0  12  14 113.530 140.480   4
   0  12  14 143.298 158.984   5
   0  12 -14-128.328 193.920   1
   0 -12  14 288.894 136.926   2
   0 -12  16 4357.55 234.251   3
   0 -12 -16 4031.34 255.308   1
   0 -12  16 4207.37 212.217   2
   0  12 -16 4518.01 275.069   1
   0  12  16 4380.63 251.835   5
   0  12  18 58.7885 174.420   4
   0 -12  18-145.213 202.774   5
   0  12  18 90.0833 194.079   5
   0 -12 -18 211.981 198.703   1
   0 -12  18 115.717 147.248   2
   0 -12  18 5.10500 158.800   3
   0  12  20 55092.0 1331.96   4
   0 -12  20 55795.6 1373.06   5
   0 -12  20 54842.0 1321.52   3
   0 -12 -20 55378.3 1345.05   1
   0 -12  20 55559.5 1294.85   2
   0  12  20 53959.5 1348.11   5
   0 -12 -22 94.3047 223.973   1
   0 -12  22 140.889 248.656   5
   0 -12  22 88.8982 193.139   3
   0  12  22 323.077 207.348   4
   0  12  22-49.5746 225.435   5
   0 -12  22-43.6807 186.190   2
   0 -12  24 8473.69 448.225   5
   0 -12 -24 9879.77 420.728   1
   0 -12  24 9892.55 365.789   2
   0  12  24 9261.30 419.928   5
   0 -12  24 9451.89 391.212   3
   0  12  24 9714.62 403.106   4
   0 -12  26 78.5930 272.702   5
   0  12  26 72.4268 221.146   4
   0 -12 -26-106.985 252.529   1
   0 -12  26-108.211 212.171   3
   0  12  26 152.153 241.918   5
   0 -12  26 80.0145 196.989   2
   0  12  28 8399.14 397.293   4
   0 -12 -28 7782.00 415.206   1
   0  12  28 8282.62 408.034   5
   0 -12  28 8632.20 467.703   5
   0  12  30-137.540 241.488   4
   0 -12 -30 88.4367 286.649   1
   0 -12  30-132.029 213.827   2
   0 -12  32 7952.66 399.682   3
   0 -12  32 7320.36 351.406   2
   0  12  32 6752.90 420.061   5
   0  12  32 7222.71 416.237   4
   0  12  34-359.546 268.282   5
   0 -12  34-12.1557 301.990   5
   0 -12  36 127.787 242.382   4
   0  12  36-77.8542 271.047   5
   0  14   0 120.048 74.6938   4
   0  14   2 30936.1 718.590   4
   0  14   2 31314.8 688.204   5
   0  14   4-65.1093 85.3454   4
   0 -14  -4-74.5251 163.895   1
   0  14   4-11.2924 73.8905   5
   0 -14   6 3213.98 121.853   5
   0 -14   6 4209.47 201.501   3
   0  14   6 3818.72 154.649   5
   0 -14  -6 3536.56 216.926   1
   0  14   6 4083.34 161.749   4
   0  14   8 77.1486 105.687   4
   0 -14   8 179.410 123.155   2
   0 -14   8 67.4496 107.077   5
   0  14   8 46.5488 109.114   5
   0 -14  -8 31.5037 153.113   1
   0 -14   8-57.3243 136.330   3
   0 -14  -8 114.383 248.002   3
   0 -14 -10 67794.8 1615.35   3
   0  14  10 63982.3 1486.02   5
   0 -14  10 66456.7 1505.39   3
   0 -14 -10 66731.1 1526.61   1
   0  14  10 61682.2 1479.67   4
   0 -14  10 66627.8 1478.20   2
   0 -14  10 67093.0 1483.17   5
   0 -14 -12 246.490 166.146   1
   0 -14 -12-8.89403 292.248   3
   0 -14  12 128.848 158.789   5
   0  14  12 80.8427 131.824   4
   0 -14  12 115.990 150.094   3
   0 -14  12 254.806 146.731   2
   0  14  14 35239.6 879.992   4
   0  14  14 34735.4 890.819   5
   0 -14 -14 35940.1 913.261   1
   0 -14  14 36045.5 900.900   5
   0 -14  14 36282.3 889.236   3
   0 -14  14 36331.7 867.606   2
   0 -14 -16-207.297 190.925   1
   0 -14  16-10.0955 157.437   3
   0 -14  16 240.489 148.605   2
   0  14  16 75.9010 182.614   5
   0  14  18 45552.5 1135.97   4
   0  14  18 47953.9 1159.59   5
   0 -14  18 46720.3 1107.80   2
   0 -14 -18 47176.4 1166.23   1
   0 -14  18 47047.2 1175.81   5
   0 -14  18 45483.0 1133.34   3
   0 -14  20 289.276 240.336   5
   0 -14  20 135.844 168.317   2
   0 -14 -20 509.477 226.753   1
   0  14  20 90.5595 189.532   4
   0 -14  20 17.1015 181.115   3
   0  14  20 138.601 213.634   5
   0 -14  22 28313.0 830.037   5
   0 -14  22 27110.4 751.275   3
   0  14  22 28052.2 786.377   5
   0 -14  22 29337.8 730.872   2
   0  14  22 26305.6 762.893   4
   0 -14 -22 26372.4 782.344   1
   0 -14  24-303.766 213.580   3
   0  14  24-120.496 214.611   4
   0 -14  24 329.925 195.078   2
   0  14  24 306.413 238.793   5
   0 -14 -24 98.0622 248.325   1
   0 -14  26 621.414 210.189   2
   0 -14  26 695.444 228.674   3
   0  14  26 1138.94 245.440   4
   0 -14 -26 982.085 278.731   1
   0  14  26 569.724 251.529   5
   0  14  28 281.699 251.649   5
   0 -14 -28-244.453 274.156   1
   0 -14  30 4678.88 323.904   3
   0  14  30 4415.89 348.209   5
   0 -14 -30 4399.12 365.792   1
   0 -14  30 4305.48 284.901   2
   0 -14  32 37.4056 215.589   2
   0 -14  32 201.029 251.074   3
   0  14  32 129.516 271.098   5
   0 -14  34 2210.67 263.385   2
   0 -14  34 2552.97 313.906   3
   0  14  34 2775.70 322.956   5
   0  14  36 29.2873 273.712   5
   0 -16   0 94855.2 2096.08   2
   0 -16   0 93173.4 2123.46   3
   0 -16   2 110.930 140.614   2
   0  16   2-31.5330 37.6851   5
   0 -16  -2-24.0494 168.329   3
   0 -16   2 75.8437 138.092   3
   0  16   4 3585.90 157.443   4
   0 -16  -4 4421.72 241.869   1
   0 -16   4 4040.19 204.727   3
   0  16   4 3766.40 132.202   5
   0 -16   4 4236.22 194.979   2
   0 -16  -4 3993.97 257.759   3
   0 -16  -6-81.9042 163.835   1
   0  16   6-107.968 85.9713   5
   0 -16  -6-120.699 214.074   3
   0  16   6 73.2127 94.9449   4
   0 -16   6-75.2428 127.783   2
   0 -16   6-118.040 139.529   3
   0 -16  -8 13093.8 475.316   3
   0  16   8 11944.8 341.644   5
   0  16   8 12018.4 347.471   4
   0 -16   8 13318.5 363.571   2
   0 -16   8 12713.1 386.512   3
   0 -16  -8 11866.1 400.581   1
   0 -16 -10 16.3811 258.974   3
   0 -16 -10 104.354 169.703   1
   0  16  10 98.1619 117.928   4
   0  16  10-37.6441 124.884   5
   0 -16  10-42.6480 136.162   2
   0 -16  10 208.198 147.634   3
   0 -16  12 35966.4 840.113   2
   0  16  12 32669.3 847.594   4
   0 -16 -12 34891.4 889.737   1
   0 -16  12 34716.1 865.398   3
   0 -16  14 152.051 158.834   3
   0  16  14-176.738 153.407   4
   0  16  14 101.387 160.524   5
   0 -16 -14 134.159 188.498   1
   0 -16  14-102.856 151.297   2
   0 -16 -14-31.0107 336.359   3
   0 -16 -16 9618.68 384.503   1
   0  16 -16 10072.0 415.812   1
   0 -16  16 9707.23 361.358   3
   0  16  16 9329.07 365.515   5
   0 -16  16 10319.0 337.947   2
   0 -16 -18 169.495 398.759   3
   0 -16  18 272.911 192.759   3
   0 -16  18 4.36107 168.971   2
   0  16  18 263.378 201.954   5
   0 -16 -18 145.106 220.864   1
   0  16  20 34764.3 965.162   5
   0 -16  20 36130.3 948.130   3
   0 -16  20 38311.6 922.225   2
   0 -16 -20 38935.6 987.634   1
   0 -16 -22 169.779 234.166   1
   0 -16  22 179.580 185.651   2
   0  16  22 530.197 233.936   5
   0 -16  22 74.8221 196.071   3
   0 -16  24 4643.84 272.061   2
   0  16  24 3654.76 316.324   5
   0 -16 -24 3664.92 319.625   1
   0 -16  24 4460.65 292.344   3
   0 -16 -26-49.1450 254.651   1
   0  16  26-106.501 248.895   5
   0 -16  28 2383.60 238.815   2
   0 -16 -28 2089.21 309.299   1
   0 -16  28 1967.35 260.434   3
   0 -16  30-15.2998 228.328   3
   0  16  30 36.0362 264.316   5
   0 -16  30 153.153 199.949   2
   0  16  32 3953.44 349.567   5
   0 -16  32 4719.73 298.290   2
   0 -16  32 4732.16 333.894   3
   0 -16 -32 3581.33 367.751   1
   0 -16  34 525.553 267.044   3
   0 -16  34-102.661 226.557   2
   0  16  34 105.634 265.326   5
   0 -18   0 104.410 154.736   2
   0 -18   0 121.562 166.546   3
   0 -18   2 51269.1 1160.32   2
   0 -18   2 48347.0 1178.69   3
   0 -18  -2 49207.7 1165.82   2
   0 -18  -2 49566.0 1205.12   3
   0 -18   4-155.091 135.881   2
   0 -18   4 80.1137 140.140   3
   0 -18  -4 26.6482 181.881   1
   0 -18  -4 167.183 196.464   3
   0 -18   6 3371.48 203.671   3
   0 -18   6 3496.62 192.478   2
   0 -18  -6 2702.44 266.299   3
   0 -18  -6 3351.28 236.823   1
   0 -18  -8 104.917 174.777   1
   0 -18   8-20.9929 140.054   2
   0 -18   8 88.2504 145.715   3
   0 -18  -8 7.77577 244.964   3
   0  18  10 22552.8 597.925   5
   0 -18  10 24150.2 641.719   3
   0 -18  10 25195.9 616.045   2
   0 -18 -10 23636.8 658.310   1
   0 -18 -12-132.684 299.666   3
   0 -18 -12 106.141 185.776   1
   0 -18  12 128.142 161.404   3
   0 -18  12 114.454 152.923   2
   0  18  14 4829.40 253.020   5
   0 -18  14 4624.16 263.045   3
   0 -18  14 4785.53 241.835   2
   0 -18 -14 4948.11 300.594   1
   0 -18  16-111.947 172.798   2
   0 -18 -16-91.1710 215.613   1
   0  18  16 27.5928 178.696   5
   0 -18 -16-35.4940 381.391   3
   0 -18  16-96.2538 182.522   3
   0  18  18 15416.3 510.134   5
   0 -18  18 16127.9 506.368   3
   0 -18 -18 15663.0 531.249   1
   0 -18  18 16163.4 475.658   2
   0 -18 -20-54.7029 426.320   3
   0 -18 -20 215.801 228.999   1
   0 -18  20 9.44882 181.334   2
   0 -18  20 196.593 209.298   3
   0  18  20 419.669 219.638   5
   0 -18  22 23743.8 672.566   3
   0  18  22 22337.2 690.257   5
   0 -18  22 23642.4 635.412   2
   0 -18 -22 21832.0 694.244   1
   0 -18 -24 7.90425 257.707   1
   0  18  24 86.3497 234.298   5
   0 -18 -24-88.4216 468.128   3
   0 -18  24-161.427 188.909   2
   0 -18  26 325.858 219.696   3
   0  18  26 58.1874 243.634   5
   0 -18  26 271.236 202.054   2
   0 -18  28-148.313 226.175   3
   0 -18  28 98.9903 204.558   2
   0 -18 -30 3481.98 346.403   1
   0 -18  30 3800.77 271.933   2
   0 -18  30 3109.99 302.662   3
   0  18  30 3486.92 339.986   5
   0 -18 -32-216.887 290.644   1
   0 -18  32 64.3058 266.767   3
   0 -18  32-152.015 225.577   2
   0  18  32-37.4571 270.403   5
   0 -18  34 4054.06 304.594   2
   0 -18  34 4266.09 348.093   3
   0 -20   0 77225.7 1788.52   3
   0 -20   0 77139.6 1761.74   2
   0 -20   2 50.9405 161.829   3
   0 -20   2 337.177 162.353   2
   0 -20  -2-154.070 187.569   3
   0 -20  -2 99.1772 155.949   2
   0 -20   4 7619.21 306.029   3
   0 -20   4 7692.97 289.166   2
   0 -20  -4 7520.01 351.233   3
   0 -20  -4 7441.30 303.659   2
   0 -20  -6 101.639 223.153   3
   0 -20   6-65.2379 159.990   3
   0 -20  -6 17.9737 191.102   1
   0 -20   6 228.714 152.818   2
   0 -20   8 15480.3 486.297   3
   0 -20  -8 16396.5 579.424   3
   0 -20  -8 15560.1 517.769   1
   0 -20 -10-75.0840 204.010   1
   0 -20  10-10.4811 161.885   3
   0 -20 -10 281.143 283.617   3
   0 -20  10 271.831 161.418   2
   0 -20  12 39572.0 936.975   2
   0 -20 -12 39761.3 1095.63   3
   0 -20  12 38198.2 966.739   3
   0 -20 -12 36421.9 984.972   1
   0 -20  14 102.293 177.684   2
   0 -20 -14-276.023 212.531   1
   0 -20 -14 204.550 333.801   3
   0 -20  14-134.253 186.088   3
   0 -20  16 303.671 180.265   2
   0 -20 -16 423.300 228.953   1
   0 -20 -16 534.816 373.323   3
   0 -20  16 404.073 197.467   3
   0 -20 -18 52.5486 403.584   3
   0 -20  18 56.0599 198.597   3
   0 -20 -18 42.8604 232.121   1
   0 -20  18 307.159 187.214   2
   0 -20 -20 33433.1 918.562   1
   0  20  20 33338.6 903.899   5
   0 -20  20 33544.9 894.806   3
   0 -20  20 33988.9 854.888   2
   0  20  22-125.269 244.545   5
   0 -20  22 25.4224 194.152   2
   0 -20 -24 31.3423 502.069   3
   0  20  24 805.413 249.789   5
   0 -20 -26-33.8767 255.557   1
   0 -20  26-93.0790 197.132   2
   0  20  26-41.8637 241.615   5
   0 -20  26 188.196 228.030   3
   0 -20  28 1421.99 254.131   3
   0 -20 -28 517.876 510.953   3
   0 -20 -28 821.239 286.265   1
   0 -20  28 1443.70 234.430   2
   0  20  28 811.064 271.921   5
   0 -20  30-422.723 225.261   2
   0  20  30-330.442 267.230   5
   0 -20  30-117.155 240.253   3
   0 -20 -30-101.266 482.501   3
   0 -20 -30-36.8125 284.933   1
   0 -20  32 10796.5 459.520   3
   0 -20  32 10331.3 404.972   2
   0 -20 -32 8593.52 473.339   1
   0  20  32 9100.23 482.005   5
   0 -22   0-4.66527 176.362   2
   0 -22   0-76.2988 188.913   3
   0 -22   2 22293.5 639.454   3
   0 -22   2 23836.7 626.754   2
   0 -22  -2 22862.9 629.636   2
   0 -22  -2 22758.2 666.792   3
   0 -22   4 75.4204 176.551   2
   0 -22  -4-44.0104 185.264   2
   0 -22  -4 308.372 220.908   3
   0 -22   4-5.49249 177.146   3
   0 -22   6 864.348 201.010   3
   0 -22   6 751.000 179.629   2
   0 -22  -6 831.475 253.789   3
   0 -22   8 193.199 180.586   3
   0 -22   8-30.6659 178.788   2
   0 -22  -8-33.2103 220.014   1
   0 -22  -8 59.6367 263.298   3
   0 -22  10 57669.0 1395.10   3
   0 -22 -10 55782.6 1422.69   1
   0 -22 -12 41.2492 313.823   3
   0 -22  12-52.7443 173.418   2
   0 -22 -12 236.224 230.032   1
   0 -22  12 69.4282 189.920   3
   0 -22  14 2060.72 228.538   3
   0 -22 -14 1616.03 367.324   3
   0 -22 -14 1798.16 256.058   1
   0 -22  14 1707.81 206.268   2
   0 -22 -16 86.5553 232.050   1
   0 -22 -16 11.9593 346.618   3
   0 -22  16 18.6766 185.382   2
   0 -22  16 88.5594 203.098   3
   0 -22  18 8126.87 345.612   2
   0 -22  18 8201.14 386.889   3
   0 -22 -18 7209.98 375.466   1
   0 -22 -20 14.0731 409.652   3
   0 -22  20-200.280 217.733   2
   0 -22  24 5.26595 193.575   2
   0 -22 -24 24.7279 247.301   1
   0 -22  24-28.6956 223.388   3
   0 -22  26-148.847 232.249   3
   0 -22  26-126.983 202.335   2
   0 -22 -26 17.1194 265.260   1
   0 -22 -26 133.231 482.083   3
   0 -22  28-84.2426 233.875   3
   0 -22  28-208.164 211.696   2
   0 -22 -28-51.4579 496.228   3
   0 -22 -28-337.785 276.086   1
   0 -22  30 13178.9 508.973   3
   0 -22  30 13389.6 467.775   2
   0 -24   0 20747.5 618.857   3
   0 -24   0 19978.9 582.889   2
   0 -24   2 318.621 196.951   3
   0 -24  -2-69.7508 214.651   3
   0 -24   2 271.858 200.366   2
   0 -24  -2 47.6189 208.288   2
   0 -24   4 4979.78 287.005   3
   0 -24  -4 5649.02 346.696   3
   0 -24  -4 4761.67 290.029   2
   0 -24   4 5327.05 280.867   2
   0 -24   6 119.343 188.971   3
   0 -24   6-67.4193 192.642   2
   0 -24  -6-329.716 266.115   3
   0 -24  -6-115.058 210.406   2
   0 -24   8 33618.0 920.465   3
   0 -24  -8 34434.2 924.283   2
   0 -24  -8 35791.0 1013.84   3
   0 -24  10 95.3058 187.160   2
   0 -24 -10 239.999 238.751   1
   0 -24 -10 117.106 303.085   3
   0 -24  10 176.467 194.017   3
   0 -24  12 10074.4 366.229   2
   0 -24  12 9953.92 393.005   3
   0 -24 -12 9811.40 430.816   1
   0 -24 -14-103.211 343.673   3
   0 -24  14 73.0989 192.210   2
   0 -24  14-181.857 206.318   3
   0 -24 -14-91.1430 244.840   1
   0 -24  16 93.2030 254.167   3
   0 -24 -16 12.1775 367.278   3
   0 -24  16 423.799 238.197   2
   0 -24 -18-129.857 368.629   3
   0 -24  20 4570.30 301.891   3
   0 -24 -20 3879.10 331.016   1
   0 -24  22-131.332 198.016   2
   0 -24  22 66.0435 214.776   3
   0 -24 -22-133.005 259.271   1
   0 -24 -24 2078.53 307.767   1
   0 -24  24 2525.48 276.544   3
   0 -24  24 2565.62 244.257   2
   0 -24 -26 8.87818 270.646   1
   0 -24  26-202.698 202.941   2
   0 -24 -26 201.758 488.805   3
   0 -24  26-211.738 243.053   3
   0 -24 -28 6848.92 429.416   1
   0 -24  28 7173.12 339.393   2
   0 -24  28 7152.36 380.567   3
   0 -26   0-252.034 219.541   3
   0 -26   0-87.6069 208.289   2
   0 -26  -2 8646.03 369.331   2
   0 -26   2 8668.81 379.537   3
   0 -26  -2 8365.97 396.078   3
   0 -26   2 8738.75 363.616   2
   0 -26  -4 226.577 243.369   3
   0 -26  -4 269.865 221.763   2
   0 -26   4 85.8779 211.165   3
   0 -26   4 133.425 206.776   2
   0 -26  -6 3969.96 288.032   2
   0 -26   6 4491.39 294.100   3
   0 -26   6 4365.79 277.328   2
   0 -26  -6 4161.46 344.999   3
   0 -26  -8 18.7421 281.157   3
   0 -26   8-70.7888 196.276   3
   0 -26  -8 368.073 224.009   2
   0 -26   8-230.006 202.917   2
   0 -26 -10 10916.0 528.508   3
   0 -26  10 12150.7 416.644   2
   0 -26  10 11341.7 427.951   3
   0 -26 -10 11472.3 436.904   2
   0 -26 -12-530.231 319.191   3
   0 -26  12 72.0722 201.279   3
   0 -26  12 51.1813 195.298   2
   0 -26  14 2277.93 236.347   2
   0 -26  14 2181.91 258.207   3
   0 -26 -16-252.240 249.028   1
   0 -26 -16-24.7830 347.444   3
   0 -26  18 1523.15 239.172   3
   0 -26 -18 1808.24 289.578   1
   0 -26  18 1514.32 214.012   2
   0 -26 -20-27.7276 395.570   3
   0 -26  20-167.404 182.549   2
   0 -26  20-29.1441 214.029   3
   0 -26 -20-94.2696 259.929   1
   0 -26  22 3236.61 285.155   3
   0 -26  22 3399.33 245.635   2
   0 -26 -22 2878.60 328.829   1
   0 -26  24-163.841 203.216   2
   0 -26  24 365.311 235.077   3
   0 -26 -24 356.550 470.437   3
   0 -26 -24 90.2597 286.130   1
   0 -26 -26-9.29154 297.275   1
   0 -26 -26-244.690 468.690   3
   0 -26  26 164.347 207.255   2
   0 -26  26 186.141 244.856   3
   0 -28   0 6786.46 363.841   3
   0 -28   0 6349.58 338.128   2
   0 -28   2 129.971 219.010   3
   0 -28  -2-29.6921 218.477   2
   0 -28   2-367.077 216.285   2
   0 -28  -2-189.608 240.030   3
   0 -28  -4 1171.50 274.225   3
   0 -28   4 1545.92 248.467   3
   0 -28   4 1567.63 242.919   2
   0 -28  -4 1309.95 247.976   2
   0 -28  -6 138.320 271.854   3
   0 -28   6-27.9833 213.419   2
   0 -28   6 270.913 216.438   3
   0 -28  -8 4973.13 388.855   3
   0 -28   8 5134.71 293.041   2
   0 -28   8 4394.27 297.161   3
   0 -28 -10-323.082 315.742   3
   0 -28 -10 13.1106 230.971   2
   0 -28  14 172.723 211.690   3
   0 -28  14 200.656 200.689   2
   0 -28  16 256.231 210.531   3
   0 -28  16 217.755 199.718   2
   0 -28 -18 51.8820 271.417   1
   0 -28  18-185.472 215.692   3
   0 -28  18-95.9501 191.395   2
   0 -28 -18-52.7627 355.150   3
   0 -28 -20 2478.87 324.087   1
   0 -28  20 2161.48 232.163   2
   0 -28  20 2155.22 266.286   3
   0 -28 -22-190.036 400.555   3
   0 -28  22-140.163 233.895   3
   0 -28  22 43.9134 197.871   2
   0 -28 -22 289.075 293.517   1
   0 -28 -24 2201.17 339.973   1
   0 -28  24 2082.45 281.600   3
   0 -28  24 2439.37 244.002   2
   0 -30   0 266.267 239.908   3
   0 -30  -2 7236.37 399.626   3
   0 -30  -2 7168.04 361.010   2
   0 -30  -4 53.6839 260.279   3
   0 -30  -4-82.5451 222.779   2
   0 -30   6-53.3804 221.787   2
   0 -30  -6 425.574 244.002   2
   0 -30   8 147.379 212.098   2
   0 -30  -8-446.839 249.000   2
   0 -30  10 5249.98 311.380   2
   0 -30 -10 4637.00 325.342   2
   0 -30  10 4470.49 318.526   3
   0 -30  12 58.4870 211.630   3
   0 -30 -12 7.00595 238.342   2
   0 -30  12-130.901 206.790   2
   0 -30 -14 245.736 253.933   2
   0 -30 -14 922.427 340.467   3
   0 -30  14 785.966 219.736   2
   0 -30  14 657.040 240.150   3
   0 -30  16 282.604 222.341   3
   0 -30 -16 7.46288 250.465   2
   0 -30  16 184.764 209.477   2
   0 -30 -16-174.271 346.242   3
   0 -30 -18 1143.26 383.318   3
   0 -30 -18 425.643 286.779   2
   0 -30  18 890.394 217.538   2
   0 -30  18 1506.71 253.718   3
   0 -30  20-15.5989 233.741   3
   0 -30  20 162.291 202.461   2
   0 -30 -20 54.8925 381.704   3
   0 -30  22 5797.18 358.942   3
   0 -30  22 5876.30 310.999   2
   0 -32   0 16894.7 555.095   2
   0 -32   0 16224.4 589.957   3
   0 -32  -2 135.484 258.531   3
   0 -32   2 16.8457 240.781   3
   0 -32   2-249.109 236.595   2
   0 -32  -2 269.161 244.087   2
   0 -32   4 277.304 242.029   3
   0 -32   4 691.723 242.813   2
   0 -32  -4 448.423 263.599   2
   0 -32  -4 157.997 277.535   3
   0 -32   6-110.285 251.033   3
   0 -32  -6-247.476 270.523   3
   0 -32   6-224.302 242.223   2
   0 -32  -6-155.177 245.939   2
   0 -32  -8 1489.31 314.878   3
   0 -32  -8 1373.73 277.664   2
   0 -32 -10 325.592 245.823   2
   0 -32  10-85.4868 251.369   2
   0 -32  10 115.854 231.738   3
   0 -32 -10 22.1166 292.801   3
   0 -32  12 2484.82 258.087   2
   0 -32  12 1762.88 262.568   3
   0 -32 -12 2543.19 369.383   3
   0 -32 -14 23.8874 323.873   3
   0 -32  14-230.246 217.615   2
   0 -32 -14 7.39489 257.818   2
   0 -32  14-126.773 230.361   3
   0 -32 -16 237.726 349.410   3
   0 -32 -16 7.60533 264.240   2
   0 -32  16-214.817 224.347   2
   0 -32  16-55.6533 229.433   3
   0 -32 -18-7.84518 267.494   2
   0 -32  18-295.164 206.410   2
   0 -32  18 159.677 229.537   3
   0 -34   0-182.837 252.923   3
   0 -34   0-92.7914 246.724   2
   0 -34  -2 3745.83 357.935   3
   0 -34  -2 3958.12 321.596   2
   0 -34   2 4295.60 349.607   3
   0 -34   2 4779.40 328.892   2
   0 -34   4 42.9850 243.409   3
   0 -34  -4-130.263 251.926   2
   0 -34  -4-19.6996 274.515   3
   0 -34   4 116.474 243.814   2
   0 -34   6-167.857 254.549   3
   0 -34  -6 27.7633 246.376   2
   0 -34   6 181.565 239.644   2
   0 -34  -6-182.746 273.737   3
   0 -34   8-91.3587 232.708   3
   0 -34  -8 14.1437 245.283   2
   0 -34  -8-225.999 298.533   3
   0 -34   8-6.38217 231.163   2
   0 -34  10 1638.56 265.059   2
   0 -34 -10 1398.42 287.480   2
   0 -34  10 1394.40 266.683   3
   0 -34 -10 1747.69 344.286   3
   0 -34 -12 186.546 266.292   2
   0 -34  12 235.001 238.182   3
   0 -34  12-97.8514 222.827   2
   0 -34  14 306.127 246.939   3
   0 -34  14 536.242 228.999   2
   0 -34 -14 285.583 269.303   2
   0 -36   0 1831.43 287.597   2
   0 -36   0 1644.67 311.548   3
   0 -36  -2-217.400 275.410   3
   0 -36   2 127.120 240.503   2
   0 -36  -2-6.82430 238.727   2
   0 -36   2 215.832 249.381   3
   0 -36  -4 630.458 287.447   3
   0 -36   4 718.076 252.580   2
   0 -36   4 564.449 263.959   3
   0 -36  -4 487.216 251.724   2
   0 -36  -6-106.594 256.367   2
   0 -36   6-229.985 256.845   3
   0 -36   6 291.748 248.831   2
   1  -1   1 40400.4 832.384   2
  -1   1  -1 35716.6 838.602   1
   1  -1  -1 40602.5 840.220   3
  -1  -1  -1 38607.1 834.337   1
  -1   1  -1 37578.6 828.589   5
  -1   1   1 37741.7 827.940   5
  -1   1  -1 37549.4 828.743   4
  -1  -1   3 62877.3 1348.44   3
   1  -1   3 62794.9 1348.19   3
  -1   1  -3 64022.1 1361.77   1
   1  -1  -3 60549.9 1343.54   1
  -1  -1   3 62857.3 1349.51   5
  -1   1   3 64515.9 1352.00   5
  -1   1   3 61300.7 1346.53   4
  -1  -1  -3 63479.9 1357.25   1
   1  -1   3 59430.8 1350.41   2
  -1   1   5 94996.2 2037.32   4
  -1  -1  -5 96258.7 2047.92   1
  -1  -1   5 93086.2 2039.65   3
  -1  -1   5 94462.8 2043.35   5
  -1  -1   5 93844.7 2028.88   2
  -1   1  -5 93872.7 2050.75   1
   1  -1   5 91801.2 2038.79   2
   1  -1   5 97340.9 2038.09   3
   1  -1  -5 93252.4 2029.47   1
  -1   1   5 91306.3 2044.41   5
   1  -1   7 98360.8 2145.90   3
  -1  -1   7 97217.9 2154.49   5
   1  -1   7 92721.5 2144.20   2
  -1  -1  -7 95148.3 2153.52   1
  -1  -1   7 97512.8 2148.70   3
   1   1  -7 99466.0 2125.48   1
   1   1   7 99815.8 2147.77   4
  -1   1   7 96472.0 2157.61   5
   1  -1  -7 99203.3 2135.04   1
  -1   1   7 99670.7 2143.75   4
  -1  -1   7 96954.5 2136.88   2
  -1   1  -7 97440.5 2155.82   1
   1   1   9 292.053 87.9729   5
   1   1  -9 102.799 53.3872   1
   1  -1   9 175.394 69.5410   2
   1  -1   9 176.922 71.3289   3
  -1   1  -9 128.085 78.7606   1
  -1  -1  -9 169.108 78.8069   1
   1  -1  -9 97.4921 62.9470   1
  -1  -1   9 200.188 83.4470   5
  -1   1   9 170.288 68.9547   4
   1   1   9 89.3681 70.3587   4
   1  -1   9 212.699 82.8562   5
  -1   1   9 155.760 82.8506   5
  -1  -1  11 33.3563 118.504   5
  -1  -1  11 58.2677 90.1720   4
   1  -1 -11 15.5892 88.2375   1
   1  -1  11 57.2775 97.3462   3
   1  -1  11-60.9273 120.005   5
   1   1  11 101.746 99.2172   4
  -1   1  11-3.37501 115.025   5
   1  -1  11 16.7857 94.4224   2
  -1   1 -11 13.6736 104.614   1
  -1  -1 -11 89.7474 106.116   1
   1   1 -11 1.60805 79.5058   1
   1   1  11 68.6384 121.874   5
  -1   1  11 67.2987 94.9262   4
  -1   1  13 12271.1 362.375   4
   1  -1  13 12522.3 370.349   3
  -1  -1  13 12529.9 395.950   5
   1  -1  13 12761.7 362.219   2
   1  -1  13 12993.5 400.268   5
  -1   1 -13 12745.6 376.910   1
  -1  -1 -13 12768.5 376.829   1
  -1   1  13 12580.7 398.269   5
   1   1  13 12843.9 401.828   5
   1   1 -13 13320.6 346.730   1
   1   1  13 13105.6 369.415   4
   1  -1 -13 13429.6 355.893   1
  -1  -1  13 13065.5 358.648   4
   1  -1 -15 25083.9 619.816   1
  -1  -1 -15 23815.6 639.588   1
  -1  -1  15 25876.0 631.272   4
   1   1 -15 26360.7 616.963   1
  -1   1 -15 24536.0 642.215   1
   1   1  15 24972.0 669.372   5
   1   1 -17 38183.0 889.861   1
  -1   1 -17 36940.6 915.311   1
  -1  -1  17 36943.7 948.332   5
  -1  -1  17 39740.4 907.436   4
   1  -1 -17 37979.8 896.118   1
  -1   1  17 36969.3 943.511   5
  -1  -1 -17 37503.5 916.132   1
  -1   1  17 37100.5 908.269   4
   1  -1  17 38255.3 951.501   5
   1   1  17 36567.6 911.216   4
   1   1  17 38061.7 950.239   5
   1  -1  19 39391.9 939.893   4
  -1   1  19 38240.5 933.409   4
   1  -1  19 37641.2 972.071   5
   1   1 -19 38281.4 912.426   1
   1  -1 -19 37260.1 918.234   1
   1   1  19 38110.6 974.767   5
  -1  -1  19 37105.7 969.968   5
  -1  -1  19 39279.5 929.303   4
   1   1  19 38904.8 937.040   4
  -1   1  19 36635.0 966.190   5
   1  -1  21 2868.80 209.911   4
  -1  -1  21 3293.11 212.589   4
   1   1  21 3126.31 221.327   4
   1  -1 -21 3151.21 211.257   1
  -1   1  21 3222.58 258.504   5
  -1  -1 -21 2761.66 225.387   1
   1  -1  21 3101.51 254.135   5
  -1  -1  21 2815.22 248.099   5
  -1   1  21 3056.89 213.350   4
   1   1  21 3432.81 263.630   5
   1   1 -21 2881.70 197.859   1
  -1  -1 -23 14383.2 472.857   1
  -1  -1  23 14303.5 450.886   4
  -1   1  23 13916.9 502.581   5
   1   1  23 14992.5 464.975   4
  -1   1  23 14302.1 453.049   4
   1  -1  23 14366.7 510.188   5
  -1  -1  23 14305.4 501.776   5
   1   1  23 14346.3 507.008   5
  -1   1 -23 14208.1 463.978   1
   1  -1  23 14574.3 460.819   4
   1   1  25 14932.1 492.454   4
  -1   1  25 15710.1 532.835   5
   1  -1  25 15250.6 481.882   4
  -1  -1 -25 14762.4 498.278   1
   1   1  25 13984.5 525.200   5
  -1  -1  25 14046.6 525.828   5
   1  -1  25 14871.3 538.596   5
  -1  -1  25 14954.9 477.915   4
  -1   1  25 15303.3 483.129   4
  -1   1 -25 13900.6 488.187   1
   1   1  27 13320.8 503.596   5
  -1   1  27 11870.3 491.116   5
  -1  -1  27 11665.6 497.089   5
   1  -1  27 12048.8 505.898   5
   1   1  27 12903.8 455.101   4
   1   1  29 2295.75 265.556   4
  -1  -1  29 2351.64 299.577   5
   1   1  29 2365.52 301.372   5
  -1   1  29-6.50255 258.148   4
   1  -1  29 2199.18 299.881   5
   1  -1  29 2612.86 265.893   4
  -1   1  29 1902.00 283.397   5
  -1  -1  29-6.33319 250.551   4
   1  -1  31 28.2497 224.833   4
   1   1  31 340.279 237.498   4
   1  -1  33 2357.49 347.705   5
  -1   1  33 2992.76 288.596   4
   1   1  33 3077.74 329.493   5
   1  -1  33 3008.99 311.669   4
  -1   1  33 3307.77 326.826   5
  -1  -1  33 3103.22 325.580   5
  -1  -1  33 2844.69 282.213   4
  -1   1  35 7032.79 375.410   4
  -1  -1  35 6584.50 363.288   4
   1   1  35 7218.97 383.645   4
  -1  -1  35 5947.24 401.425   5
   1   1  35 6477.47 409.426   5
   1  -1  35 6713.54 385.626   4
   1  -1  35 5580.01 407.369   5
  -1   1  35 6806.87 411.492   5
  -1  -1  37 3759.47 355.595   5
   1  -1  37 4316.42 380.712   5
   1   1  37 4283.64 346.712   4
   1  -1  37 4278.74 331.996   4
  -1   1  37 3659.16 324.160   4
   1   1  37 3965.03 375.078   5
  -1  -1  37 4658.17 337.368   4
  -1   1  37 4249.35 366.663   5
   1   1  39 1184.94 294.617   4
   1   1  39 649.864 311.435   5
  -1   1  39 1041.08 275.373   4
  -1  -1  39 1054.02 305.130   5
  -1   1  39 1024.77 301.897   5
   1  -1  39 909.608 311.112   5
  -1  -1  39 655.124 276.856   4
   1  -1  39 593.369 284.448   4
   1  -3   1 97158.2 2125.31   2
  -1  -3   1 101283. 2118.47   3
   1  -3   1 96436.5 2128.47   3
   1  -3  -1 98337.2 2140.18   3
  -1   3  -1 98149.9 2116.95   5
   1  -3  -1 98040.0 2129.00   2
  -1   3  -1 97724.9 2122.42   4
  -1  -3   1 96369.5 2120.79   1
  -1   3   1 97318.4 2117.86   5
  -1   3   1 102910. 2121.98   4
  -1  -3  -1 98944.3 2129.30   1
  -1  -3   3 347066. 7631.09   5
   1  -3  -3 346871. 7642.36   1
  -1  -3   3 351501. 7636.42   3
   1  -3   3 383548. 7644.15   2
  -1  -3  -3 352478. 7648.29   1
  -1   3   3 336000. 7637.61   5
   1  -3   3 364650. 7642.59   3
   1   3   3 369968. 7634.55   4
  -1   3   3 363034. 7638.63   4
  -1  -3   5 131207. 2750.30   3
  -1  -3  -5 132752. 2763.23   1
   1  -3  -5 123908. 2750.35   1
  -1   3   5 127184. 2749.95   4
  -1  -3   5 129197. 2748.68   5
  -1   3   5 125499. 2754.69   5
  -1   3  -5 122239. 2766.04   1
  -1  -3   5 133541. 2735.70   2
   1   3   7 15266.8 388.140   4
  -1  -3   7 16277.8 385.901   3
  -1   3  -7 16340.0 404.204   1
   1  -3   7 16370.9 388.334   3
  -1  -3   7 16377.2 370.456   2
  -1  -3  -7 16904.7 397.676   1
  -1   3   7 15893.7 394.566   5
   1   3  -7 16390.0 364.123   1
   1  -3   7 14248.3 383.032   2
  -1   3   7 14919.5 381.791   4
  -1  -3   7 15815.0 390.357   5
   1   3   7 15457.3 395.057   5
   1  -3  -7 15426.4 383.200   1
  -1  -3   9 435.233 78.9976   3
  -1   3   9 578.496 93.0886   5
  -1  -3   9 424.686 66.8019   2
  -1  -3   9 639.398 94.4478   5
   1   3  -9 501.046 60.9800   1
  -1   3   9 509.559 81.2022   4
   1  -3  -9 462.146 79.5092   1
  -1  -3  -9 539.899 88.7363   1
   1  -3   9 467.438 78.1276   3
  -1   3  -9 593.574 102.538   1
   1  -3   9 519.444 79.8153   2
   1  -3   9 494.532 88.7861   5
   1   3   9 403.598 91.7312   5
   1   3   9 502.692 82.5905   4
   1   3  11 476.485 131.857   5
   1   3 -11 546.953 90.0272   1
  -1   3  11 497.221 131.135   5
   1   3  11 466.068 114.265   4
   1  -3  11 453.640 134.807   5
   1  -3  11 527.298 109.336   2
  -1  -3 -11 586.657 128.060   1
  -1   3  11 469.662 115.130   4
  -1   3 -11 597.383 130.457   1
  -1  -3  11 423.506 96.3173   2
  -1  -3  11 488.765 134.224   5
   1  -3  11 442.853 105.921   3
   1  -3 -11 435.039 112.735   1
  -1  -3  11 562.042 117.849   3
   1  -3  13 7060.90 257.362   3
  -1  -3  13 7398.68 288.164   5
   1   3 -13 7486.00 229.469   1
  -1   3  13 6904.33 256.952   4
  -1  -3 -13 7275.42 287.806   1
   1  -3 -13 6551.92 253.666   1
   1  -3  13 6951.83 290.300   5
  -1   3 -13 6672.62 274.620   1
   1  -3  15 65760.6 1493.84   3
   1   3 -15 64441.0 1454.77   1
   1   3  15 66160.1 1517.44   5
  -1  -3  15 65474.4 1472.31   2
  -1  -3 -15 64099.5 1493.86   1
  -1   3  15 65812.9 1518.89   5
  -1  -3  15 65836.9 1498.33   3
   1  -3  15 64549.3 1479.12   2
  -1  -3  17 69921.9 1642.53   5
   1   3  17 71219.4 1647.85   5
   1  -3  17 71729.1 1605.47   2
   1  -3 -17 69097.6 1599.59   1
   1   3 -17 70272.3 1576.72   1
   1  -3  17 71428.7 1645.14   5
  -1   3  17 72317.5 1646.33   5
  -1   3  17 69571.6 1609.20   4
  -1  -3  17 69349.7 1596.01   2
  -1   3 -17 70112.7 1613.30   1
   1   3  17 69416.4 1610.04   4
   1  -3  17 71160.6 1617.96   3
  -1   3 -19 4105.82 241.880   1
   1  -3 -19 3827.12 220.258   1
   1  -3  19 4018.17 232.203   3
  -1  -3  19 4229.15 218.323   4
   1   3 -19 3822.27 200.692   1
   1   3  19 4198.17 268.855   5
   1   3  19 3959.41 223.355   4
  -1   3  19 4110.39 228.294   4
  -1  -3 -19 4161.22 241.546   1
  -1  -3  19 4167.21 263.307   5
  -1   3  19 4094.46 262.035   5
   1  -3  19 3848.12 260.858   5
   1  -3  19 4013.16 216.516   2
   1  -3  21 648.628 217.499   5
   1   3  21 351.251 204.748   5
   1  -3  21 615.246 172.438   2
   1   3  21 779.834 176.805   4
   1  -3  21 441.117 182.996   3
  -1   3  21 611.460 209.425   5
  -1   3  21 604.764 168.916   4
  -1  -3 -21 455.795 188.069   1
  -1  -3  21 642.441 204.141   5
  -1  -3  21 594.393 160.821   4
   1   3  23 16031.5 492.927   4
  -1   3  23 15677.3 530.360   5
  -1  -3 -23 15304.9 498.329   1
  -1  -3  23 16630.0 540.151   5
   1  -3  23 15332.5 531.466   5
  -1  -3  23 16146.3 472.974   4
   1   3  23 15241.0 531.455   5
  -1   3  23 16044.7 486.079   4
   1  -3  23 16359.9 488.175   4
   1  -3 -23 14940.0 482.026   1
  -1   3 -23 14213.4 482.443   1
   1   3  25 21703.3 692.081   5
  -1  -3 -25 22612.6 674.192   1
  -1  -3  25 23464.7 643.686   4
  -1   3  25 22495.8 697.600   5
  -1   3  25 23491.1 653.014   4
  -1  -3  25 22272.4 700.856   5
   1   3  25 23520.9 659.126   4
   1  -3  25 22804.8 709.285   5
   1  -3  25 23637.5 655.515   4
  -1  -3  27 9222.03 447.336   5
   1  -3  27 10108.3 451.811   5
  -1  -3 -27 9554.51 423.665   1
  -1   3  27 10005.6 442.345   5
   1   3  27 10593.7 413.149   4
   1   3  27 9780.68 448.055   5
   1   3  29 5458.47 324.518   4
   1  -3  29 4586.61 352.838   5
  -1  -3  29 6003.58 328.668   4
   1   3  29 5797.16 372.126   5
  -1   3  29 5966.20 369.749   5
  -1  -3  29 4753.06 367.101   5
   1   3  31 287.384 239.454   4
  -1  -3  31 122.648 263.668   5
  -1   3  31 112.930 218.280   4
   1  -3  33 2416.82 297.086   4
   1   3  33 2126.04 312.168   5
   1  -3  33 2447.12 333.059   5
  -1  -3  33 2420.77 315.617   5
  -1   3  33 2430.46 273.746   4
  -1  -3  33 2534.13 277.885   4
  -1   3  33 2356.05 313.894   5
   1   3  35 5877.37 400.759   5
  -1   3  35 5141.25 345.908   4
  -1  -3  35 5274.96 335.484   4
   1  -3  35 5498.27 351.348   4
  -1   3  35 5083.03 378.608   5
  -1  -3  35 4898.65 382.389   5
   1   3  35 5682.89 366.673   4
   1  -3  35 4735.55 376.471   5
   1  -3  37 2600.69 300.227   4
  -1  -3  37 2684.99 346.404   5
   1   3  37 2567.55 313.830   4
   1   3  37 2567.71 338.782   5
   1  -3  37 2087.71 332.756   5
  -1   3  37 2558.93 302.570   4
  -1  -3  37 2929.41 297.376   4
  -1   3  37 2210.62 328.543   5
  -1  -3  39 1575.48 285.781   4
  -1  -3  39 1014.76 303.953   5
  -1   3  39 1161.36 305.513   5
   1  -3  39 1014.92 320.356   5
   1  -3  39 1470.16 290.956   4
   1   3  39 1289.31 296.084   4
   1   3  39 1228.39 318.036   5
  -1   3  39 1547.57 297.262   4
  -1   5  -1 12355.9 276.334   5
  -1  -5  -1 12095.9 309.312   1
   1  -5   1 11686.5 309.134   3
   1  -5   1 11837.3 299.221   2
  -1  -5   1 11826.0 292.294   3
  -1   5  -1 12239.1 290.598   4
  -1  -5  -1 12331.5 303.566   3
  -1   5   1 12522.0 279.221   5
  -1  -5   1 11960.7 298.509   1
  -1   5   1 12092.4 288.362   4
   1  -5  -1 11988.9 327.704   3
  -1   5   3 19922.1 427.833   5
  -1   5   3 18880.6 430.978   4
   1  -5  -3 17843.9 445.399   1
   1   5   3 19250.6 423.542   4
  -1  -5  -3 17914.0 447.112   1
  -1  -5   3 18706.7 431.481   3
  -1  -5   3 19084.2 414.616   5
  -1  -5  -3 17642.7 459.939   3
   1  -5   3 17326.5 432.593   2
   1  -5   3 18084.7 439.216   3
   1  -5  -3 18082.7 478.259   3
  -1   5   5 936658. 20728.7   5
   1  -5   5 991489. 20736.3   3
   1   5   5 980344. 20735.1   5
  -1   5   5 925639. 20727.1   4
  -1  -5   5 997878. 20731.2   3
   1  -5  -5 928136. 20734.5   1
  -1  -5  -5 983509. 20745.4   1
  -1  -5   5 984970. 20709.0   2
  -1  -5   5 943353. 20719.0   5
   1   5   5 985175. 20726.4   4
  -1   5   7 223755. 4765.64   5
  -1  -5   7 215877. 4759.90   3
   1   5   7 219358. 4767.05   5
  -1  -5   7 220757. 4757.01   5
   1  -5   7 227385. 4766.35   3
   1  -5  -7 220232. 4764.15   1
  -1   5   7 223816. 4758.29   4
   1  -5   7 217477. 4759.73   2
   1   5   7 215960. 4755.92   4
  -1  -5  -7 225611. 4773.11   1
  -1  -5   7 219938. 4741.82   2
  -1   5  -7 217285. 4779.01   1
  -1   5   9 2941.73 140.331   4
  -1  -5   9 2997.56 120.449   2
   1  -5   9 2937.55 141.233   3
   1  -5   9 2990.13 138.304   2
   1   5   9 3000.13 141.664   4
   1   5  -9 3283.88 131.432   1
  -1   5   9 3225.57 156.202   5
  -1  -5   9 3041.86 144.630   5
   1  -5  -9 2982.72 146.801   1
  -1  -5  -9 3124.42 154.529   1
  -1   5  -9 3141.57 172.455   1
   1   5   9 3097.02 158.890   5
  -1  -5   9 3324.71 144.523   3
   1   5  11 12671.3 380.014   5
  -1   5  11 12584.9 374.262   5
  -1  -5  11 12539.9 336.315   2
  -1  -5  11 12301.7 355.442   3
   1   5  11 12887.4 360.232   4
   1  -5  11 12200.4 360.237   3
   1  -5  11 12057.8 349.560   2
   1  -5 -11 12956.5 361.430   1
   1  -5  11 12848.6 376.647   5
  -1   5  11 12971.1 359.435   4
   1   5 -11 13779.0 338.591   1
  -1  -5  11 12703.9 371.875   5
  -1   5 -11 13110.2 385.060   1
  -1  -5 -11 12906.6 370.624   1
   1   5  13 66186.5 1521.28   4
  -1  -5  13 68001.6 1537.14   5
  -1   5  13 65615.0 1515.98   4
   1  -5  13 65772.2 1536.99   5
  -1  -5 -13 65705.0 1526.94   1
   1   5 -13 69083.1 1489.29   1
   1  -5 -13 66196.8 1516.77   1
  -1   5 -13 67838.7 1536.61   1
   1  -5 -15 63479.5 1483.21   1
   1   5 -15 65416.9 1452.68   1
  -1  -5  15 63282.7 1464.19   2
  -1   5  15 66112.7 1514.78   5
   1  -5  15 66229.1 1489.73   3
   1  -5  15 63184.5 1480.32   2
  -1   5 -15 65650.3 1500.58   1
   1   5  15 67708.3 1518.01   5
  -1  -5  15 64710.7 1491.76   3
  -1   5 -17 17139.6 486.987   1
  -1  -5  17 16361.1 455.364   2
  -1  -5  17 16666.8 508.540   5
  -1  -5 -17 16926.0 492.678   1
   1   5  17 16300.7 506.250   5
  -1   5  17 16268.5 473.959   4
  -1  -5  17 16908.2 482.224   3
   1   5  17 16477.5 475.959   4
   1  -5  17 16573.8 480.438   3
   1  -5  17 16965.7 512.131   5
  -1   5  17 17632.7 509.825   5
   1  -5  17 17052.1 466.571   2
   1   5 -17 16819.7 444.107   1
  -1  -5 -19 8644.74 334.080   1
   1  -5  19 8818.90 323.886   3
  -1  -5  19 8650.12 329.434   3
  -1   5  19 8515.88 348.436   5
  -1  -5  19 8129.09 353.126   5
  -1   5  19 8408.32 315.453   4
   1   5 -19 8390.49 283.638   1
  -1  -5  19 8658.69 298.745   2
   1   5  19 8567.36 321.349   4
   1  -5  19 8423.16 355.472   5
  -1   5 -19 8566.37 326.996   1
   1   5  19 8547.91 347.510   5
   1  -5  19 8156.89 304.126   2
  -1  -5  21 745.371 217.840   5
   1  -5 -21 359.771 177.608   1
   1   5  21 563.427 208.134   5
   1  -5  21 613.091 212.262   3
   1  -5  21 839.742 202.867   2
  -1  -5  21 435.456 181.661   3
  -1   5  21 489.975 196.548   5
  -1  -5  21 378.364 166.135   2
   1  -5  21 662.895 266.796   5
  -1  -5 -21 339.769 186.912   1
  -1   5  21 341.588 174.584   4
   1   5  21 702.936 178.206   4
  -1   5  23 18787.8 585.824   5
  -1  -5  23 17574.0 584.799   5
   1  -5  23 17972.9 528.448   2
  -1   5 -23 17468.1 547.345   1
   1   5  23 17891.0 544.524   4
  -1   5  23 17445.4 537.349   4
  -1  -5 -23 18509.7 564.122   1
   1  -5  23 18598.8 556.517   3
   1   5  23 18119.9 586.529   5
  -1  -5  23 19120.4 531.007   4
   1  -5 -23 18211.8 548.264   1
   1  -5  23 18065.8 596.779   5
  -1   5  25 22715.2 695.419   5
  -1  -5 -25 22953.2 687.177   1
   1  -5 -25 22944.7 668.039   1
   1   5  25 23406.1 706.261   5
   1  -5  25 23366.5 651.473   2
   1  -5  25 23725.7 676.466   3
   1  -5  25 22099.2 709.351   5
   1   5  25 23138.0 666.739   4
  -1  -5  25 23983.7 647.648   4
  -1  -5  25 23015.3 714.552   5
  -1   5  25 23180.3 659.046   4
   1  -5  27 23068.3 735.344   5
  -1   5  27 22406.8 713.806   5
   1   5  27 24199.4 687.738   4
  -1  -5 -27 23221.4 705.659   1
   1   5  27 22523.3 718.325   5
  -1  -5  27 23669.5 661.734   4
  -1   5  27 23631.5 677.439   4
  -1  -5  27 23358.7 736.819   5
  -1   5  29 3287.68 308.270   5
  -1  -5  29 3064.42 376.783   5
  -1  -5  29 4226.28 316.637   4
   1   5  29 3913.88 307.292   4
  -1   5  29 3301.79 279.299   4
   1   5  29 3648.72 323.905   5
   1  -5  29 3285.11 338.482   5
   1   5  31 119.860 238.250   4
   1  -5  31 320.078 288.008   5
  -1   5  31 305.694 228.868   4
  -1  -5  31 77.7596 282.443   5
  -1  -5  33 2159.33 314.774   5
   1  -5  33 1837.40 319.483   5
   1   5  33 2076.99 304.545   5
  -1  -5  33 2587.71 273.487   4
   1  -5  33 2558.04 284.331   4
  -1   5  33 2190.69 272.104   4
  -1   5  33 2319.96 304.531   5
  -1  -5  35 2524.80 330.376   5
   1  -5  35 2302.23 336.175   5
  -1  -5  35 2347.26 278.338   4
  -1   5  35 2493.07 291.634   4
   1  -5  35 2422.37 290.810   4
  -1   5  35 1956.53 299.229   5
   1   5  35 2273.25 314.140   5
   1   5  35 2208.38 289.282   4
  -1   5  37 4590.35 343.776   4
  -1  -5  37 4316.70 322.826   4
   1  -5  37 4175.17 392.129   5
   1   5  37 3414.26 361.925   5
   1  -5  37 4086.12 330.949   4
  -1   5  37 3068.03 339.427   5
   1   5  37 4086.01 340.692   4
  -1  -5  37 3733.69 365.284   5
  -1   5  39 983.591 286.954   4
   1   5  39 549.335 298.970   5
   1  -5  39 710.351 317.574   5
  -1   5  39 825.834 293.943   5
  -1  -5  39 925.205 310.460   5
  -1  -5  39 556.737 266.351   4
   1   5  39 504.521 277.111   4
   1  -5  39 961.994 273.808   4
  -1  -7   1 24656.4 573.100   3
   1  -7  -1 24115.4 596.079   3
   1  -7   1 24567.5 576.295   2
  -1  -7  -1 24953.7 580.246   3
  -1   7   1 25941.7 566.854   4
   1  -7   1 24489.8 586.462   3
  -1  -7  -1 25590.1 586.115   1
  -1  -7   1 24225.3 576.529   1
  -1   7  -1 25298.5 550.274   5
  -1   7  -1 25414.7 567.226   4
   1  -7  -1 24961.1 581.197   2
  -1   7   1 24879.3 552.668   5
   1  -7   3 125.544 57.3517   2
   1  -7  -3 90.8326 97.3485   3
  -1  -7  -3 113.848 69.3613   1
  -1   7   3 109.645 47.2856   4
   1  -7  -3 106.393 70.1831   1
   1   7   3 83.3612 50.0844   5
  -1  -7  -3 149.679 84.7440   3
  -1  -7   3 107.683 54.1651   3
   1  -7   3 97.5747 61.2605   3
  -1   7   3 80.1597 40.4483   5
  -1  -7   3 104.564 35.2424   2
   1   7   3 107.265 38.6212   4
  -1  -7   5 12616.6 307.798   2
   1  -7   5 12916.5 341.432   3
   1  -7  -5 12852.4 346.002   1
  -1  -7  -5 13298.3 354.989   1
  -1   7   5 13579.4 330.548   5
  -1  -7  -5 13395.7 382.434   3
   1   7   5 13540.6 335.140   5
   1   7   5 13403.0 325.049   4
  -1  -7   5 13930.0 314.557   5
   1  -7   5 13222.2 333.226   2
  -1   7   5 14425.6 333.427   4
   1  -7  -5 13052.7 395.538   3
  -1  -7   5 12725.0 335.336   3
   1   7   7 514680. 11122.0   4
  -1  -7   7 501073. 11129.0   3
  -1  -7   7 518713. 11115.1   5
   1  -7   7 521437. 11126.9   2
  -1  -7   7 518171. 11106.5   2
   1  -7  -7 520213. 11138.0   1
  -1   7   7 520051. 11127.2   5
  -1   7   7 529999. 11124.1   4
   1  -7   7 514757. 11131.7   3
   1   7   7 520192. 11131.9   5
  -1  -7  -7 523023. 11144.6   1
   1   7   9 29575.6 711.805   5
  -1  -7  -9 30026.9 717.633   1
   1  -7   9 28541.8 704.832   3
  -1   7   9 28428.7 696.729   4
  -1   7   9 29137.7 704.812   5
   1   7   9 29660.8 698.119   4
   1  -7   9 29203.9 696.721   2
  -1  -7   9 30691.5 703.004   5
  -1   7  -9 29288.1 726.333   1
   1  -7  -9 28974.9 710.691   1
  -1   7  11 10613.9 332.228   5
   1   7  11 10159.1 313.665   4
   1   7  11 10295.8 337.860   5
  -1  -7  11 9640.14 288.347   2
  -1  -7  11 10254.5 326.801   5
  -1   7  11 10209.0 309.181   4
   1  -7 -11 11148.4 334.690   1
   1   7 -11 10065.2 307.437   1
   1  -7  11 9962.15 327.338   5
  -1  -7 -11 10190.5 337.195   1
  -1   7 -11 9561.11 354.737   1
  -1  -7  11 9757.99 312.488   3
  -1   7  13 65584.9 1513.11   4
   1   7 -13 66849.6 1493.98   1
  -1  -7  13 64540.0 1523.43   5
   1  -7  13 68256.3 1518.76   3
   1  -7  13 69852.4 1506.47   2
   1  -7  13 65369.5 1527.97   5
   1  -7 -13 66425.6 1517.30   1
   1   7  13 63864.6 1512.19   4
   1  -7  15 40190.8 944.037   3
   1  -7  15 38237.6 929.107   2
  -1   7 -15 39642.2 969.023   1
  -1  -7 -15 38734.2 958.314   1
  -1  -7  15 39629.5 943.778   3
  -1  -7  15 39703.2 918.576   2
   1   7  15 38431.3 963.489   5
  -1   7  15 38164.0 961.496   5
   1   7 -15 38880.0 917.811   1
  -1   7  17 20666.8 564.207   4
   1  -7  17 20769.3 601.974   5
   1  -7  17 20169.8 562.631   3
   1   7  17 21132.2 565.299   4
   1   7  17 20540.5 594.722   5
   1  -7  17 22166.5 557.567   2
  -1   7  17 20625.6 588.875   5
  -1  -7  17 20623.3 568.001   3
  -1  -7 -17 20392.6 579.568   1
  -1  -7  17 21157.6 540.589   2
   1  -7 -17 20576.3 574.095   1
   1   7 -17 20716.3 535.477   1
  -1  -7  17 20721.6 595.184   5
  -1   7 -17 19281.1 586.989   1
   1  -7 -19 2313.17 208.010   1
  -1  -7  19 2357.58 232.762   5
   1   7  19 2079.99 222.185   5
  -1  -7  19 2249.17 175.860   2
   1  -7  19 2493.61 208.231   3
  -1   7  19 2246.72 233.575   5
   1   7  19 2211.37 199.068   4
  -1  -7 -19 2119.48 218.432   1
  -1  -7  19 2444.19 206.151   3
   1  -7  19 2129.04 240.697   5
  -1   7  19 2322.78 193.995   4
  -1   7 -19 2586.75 230.539   1
   1  -7  19 2309.09 195.899   2
   1  -7 -21 797.823 205.278   1
  -1  -7  21 1234.21 231.521   5
   1  -7  21 789.006 237.869   5
  -1   7  21 790.113 195.622   4
  -1  -7 -21 969.380 210.947   1
  -1  -7  21 1058.76 194.856   3
   1   7  21 826.498 214.314   5
   1   7  21 867.416 193.190   4
  -1   7  21 1144.79 223.941   5
   1  -7  21 1121.45 205.226   3
  -1  -7  21 887.015 168.270   2
   1  -7  21 972.620 186.452   2
   1  -7 -23 3530.57 268.358   1
  -1  -7 -23 3911.44 292.683   1
   1   7  23 3171.05 251.382   4
  -1  -7  23 3950.29 302.668   5
  -1   7  23 3473.47 283.748   5
   1   7  23 3423.93 283.737   5
  -1  -7  23 3869.40 265.900   3
  -1   7  23 3427.61 253.606   4
   1  -7  23 3606.43 258.338   3
  -1  -7  23 3588.63 231.627   2
   1  -7  23 3798.62 241.026   2
   1  -7  23 4251.96 313.376   5
   1   7  25 31361.3 886.498   4
  -1  -7  25 34039.1 865.221   2
  -1  -7 -25 33841.6 917.038   1
  -1   7  25 32627.4 885.589   4
  -1  -7  25 34816.9 900.599   3
   1  -7  25 35452.9 875.850   2
   1  -7  25 34267.1 950.134   5
   1  -7 -25 33469.3 900.585   1
  -1  -7  25 33857.8 945.962   5
  -1   7  25 34034.1 926.253   5
   1   7  25 33550.5 927.505   5
   1  -7  25 34693.1 901.009   3
   1   7  27 26458.7 793.362   5
   1   7  27 26384.4 757.013   4
  -1  -7  27 27699.7 737.791   4
   1  -7  27 28010.0 768.754   3
   1  -7  27 27817.9 739.948   2
   1  -7  27 25619.4 806.996   5
  -1   7  27 26110.9 749.342   4
  -1  -7 -27 26566.5 779.995   1
  -1   7  27 25661.7 783.071   5
  -1  -7  27 25844.8 813.270   5
  -1  -7  29 3874.97 359.012   5
  -1  -7  29 3648.98 285.312   4
  -1   7  29 3340.16 305.373   5
   1   7  29 3784.13 327.801   5
   1  -7  29 3357.75 339.316   5
  -1  -7 -29 3524.17 320.685   1
  -1   7  29 3964.85 284.874   4
   1   7  29 3429.82 291.064   4
  -1  -7  31-60.5610 272.534   5
   1  -7  31-29.9908 280.471   5
  -1   7  31 28.9676 220.137   4
   1   7  31 144.031 232.364   4
  -1   7  33 1480.06 260.829   4
   1   7  33 1272.55 291.193   5
  -1   7  33 1414.44 287.799   5
   1  -7  33 1532.56 257.708   4
   1  -7  33 1495.81 320.915   5
  -1  -7  33 1727.07 250.794   4
  -1   7  35 4532.65 335.707   4
   1  -7  35 5013.46 394.688   5
  -1  -7  35 4126.10 374.133   5
  -1   7  35 3859.39 345.430   5
   1  -7  35 4548.93 329.408   4
  -1  -7  35 4191.00 322.071   4
   1   7  35 4266.14 370.004   5
   1   7  35 4418.23 341.655   4
  -1   7  37 1377.46 274.007   4
  -1  -7  37 1268.54 273.432   4
  -1  -7  37 1294.80 317.965   5
   1  -7  37 1166.00 325.650   5
   1   7  37 1813.74 326.397   5
  -1   7  37 1240.49 293.453   5
   1  -7  37 1560.69 271.070   4
   1   7  37 1659.72 291.895   4
   1  -7  39 995.530 282.464   4
  -1  -7  39 1063.72 315.876   5
   1  -7  39 833.944 315.990   5
  -1   7  39 1249.39 310.342   5
   1   7  39 816.120 290.752   4
   1   7  39 779.554 306.401   5
  -1  -7  39 746.296 270.676   4
  -1   7  39 835.176 278.583   4
   1  -9   1 2.02929 74.3722   2
  -1   9   1 35.3815 53.0632   4
   1  -9  -1-13.0955 80.7579   2
  -1  -9   1-17.6034 78.5936   1
   1  -9   1 10.3335 80.2334   3
  -1  -9  -1 36.7667 78.1098   3
  -1   9  -1 65.6879 55.2500   4
  -1   9   1 31.5754 32.6894   5
  -1   9  -1 66.0542 33.3594   5
  -1  -9   1 94.4813 71.9183   3
   1  -9  -1 44.1836 93.2832   3
  -1  -9  -1 87.0441 81.5951   1
   1  -9   3 33924.0 806.939   2
   1  -9   3 35430.3 822.085   3
  -1  -9   3 34524.1 785.921   2
  -1  -9  -3 36286.2 829.149   1
  -1  -9  -3 35226.3 835.289   3
   1  -9  -3 34065.2 829.743   1
  -1   9   3 36129.3 787.867   5
   1   9   3 36757.7 787.634   4
  -1  -9   3 35650.9 813.279   3
   1   9   3 35144.0 790.714   5
  -1   9   3 36957.5 801.997   4
   1  -9  -3 32936.6 849.654   3
  -1   9   5 38949.7 830.207   5
   1  -9   5 36386.1 851.959   3
   1  -9  -5 35891.0 860.043   1
   1  -9  -5 34695.9 905.136   3
  -1  -9  -5 36986.7 864.212   1
  -1   9   5 36636.7 835.421   4
  -1  -9  -5 36972.6 893.449   3
   1   9   5 38624.1 836.022   5
   1  -9   5 35152.0 836.570   2
  -1  -9   5 37001.5 807.448   5
   1   9   5 38243.5 827.198   4
  -1  -9   5 34719.7 813.844   2
  -1  -9   5 35502.9 843.620   3
   1   9   7 40374.4 899.576   4
   1   9   7 40921.2 912.774   5
  -1  -9  -7 37747.4 929.971   1
  -1   9   7 40881.0 903.630   5
  -1  -9   7 38346.4 880.693   2
  -1   9   7 40730.9 904.052   4
   1  -9   7 36947.4 915.439   3
  -1  -9   7 39890.7 913.557   3
   1  -9  -7 38181.7 993.790   3
   1  -9  -7 38902.0 925.856   1
   1  -9   7 37454.6 901.187   2
  -1  -9   7 40623.7 887.034   5
  -1  -9  -7 39807.7 984.692   3
   1  -9   9 50979.2 1156.83   2
  -1   9   9 52282.3 1164.06   5
  -1  -9  -9 46743.2 1181.09   1
   1  -9  -9 52208.1 1178.54   1
   1   9   9 50421.2 1168.88   5
  -1  -9   9 51276.9 1138.62   2
   1   9   9 52482.5 1156.40   4
  -1  -9   9 47950.8 1160.74   3
  -1  -9   9 50197.6 1146.87   5
  -1   9   9 51303.0 1158.19   4
  -1   9  11 6899.70 263.154   5
  -1   9 -11 6906.53 299.584   1
  -1  -9  11 6747.65 252.541   5
  -1   9  11 6683.32 248.873   4
   1   9  11 6601.82 250.558   4
   1  -9  11 6900.04 267.253   5
   1   9  11 7113.66 276.597   5
  -1  -9  13 31018.9 792.894   5
   1   9  13 31639.8 791.869   4
  -1  -9 -13 32658.1 810.854   1
   1   9 -13 32534.2 787.491   1
  -1  -9  13 32650.9 790.747   3
   1  -9  13 33660.5 782.654   2
   1  -9  13 30777.5 801.971   5
   1  -9  13 32458.3 791.247   3
  -1  -9  13 31896.4 765.232   2
  -1   9 -13 32644.4 830.180   1
   1   9 -15 40090.1 936.503   1
  -1   9  15 39876.3 962.312   5
  -1  -9  15 38272.6 939.509   3
   1  -9  15 39814.7 933.777   2
  -1  -9 -15 39312.4 963.873   1
   1  -9 -15 37806.7 955.291   1
  -1   9  15 38509.7 945.765   4
   1  -9  15 37856.1 944.941   3
  -1   9 -15 39223.7 978.650   1
   1   9  15 39080.9 966.264   5
  -1  -9  15 38996.4 914.335   2
   1   9  15 38662.7 944.751   4
  -1  -9  17 9263.92 332.795   3
   1  -9  17 9456.91 365.675   5
   1   9  17 9391.60 332.964   4
  -1   9  17 9196.56 335.670   4
  -1  -9  17 9553.80 361.786   5
   1   9  17 8793.24 355.786   5
  -1  -9 -17 9921.76 357.569   1
  -1   9  17 9210.72 354.294   5
   1  -9 -17 9568.20 350.645   1
  -1  -9  17 9458.62 308.503   2
   1  -9  17 9290.49 329.738   3
   1   9 -17 9628.08 325.366   1
   1  -9  17 9197.69 318.449   2
  -1   9 -17 9796.83 370.891   1
  -1  -9  19 4824.34 253.590   3
   1  -9  19 5058.62 244.111   2
  -1   9  19 4599.08 269.326   4
   1  -9  19 4888.53 257.557   3
  -1  -9  19 5054.92 290.294   5
  -1   9  19 5099.88 299.113   5
   1  -9  19 4404.05 299.490   5
   1   9  19 4508.52 275.422   5
   1   9  19 4474.02 252.269   4
   1  -9 -19 4974.86 283.558   1
  -1  -9  19 4660.51 228.532   2
  -1  -9 -19 4925.43 274.139   1
   1  -9  21-38.8855 181.644   3
   1  -9  21 332.085 230.165   5
  -1  -9  21 33.3249 156.383   2
   1   9  21-28.1946 180.042   4
  -1  -9 -21 117.618 205.633   1
   1   9  21-99.9064 202.006   5
  -1   9  21-118.700 221.510   5
  -1  -9  21 288.491 181.057   3
   1  -9 -21-111.284 210.458   1
  -1  -9  21 21.7634 215.005   5
   1  -9  21-57.7530 173.073   2
  -1   9  21 16.8972 196.529   4
   1   9  23 12641.2 471.206   5
   1   9  23 12521.1 440.641   4
   1  -9  23 13415.4 504.354   5
  -1   9  23 12476.4 469.220   5
  -1   9  23 12754.5 442.816   4
  -1  -9  23 11945.5 406.252   2
  -1  -9  23 12494.5 444.073   3
   1  -9  23 12683.1 424.888   2
   1  -9  23 13261.5 446.663   3
  -1  -9 -23 12476.3 465.634   1
   1  -9 -23 12690.2 458.956   1
  -1  -9  23 13409.5 495.197   5
   1  -9  25 24581.9 675.948   2
  -1  -9  25 22821.9 750.136   5
  -1  -9  25 25502.1 710.693   3
   1   9  25 24268.1 733.248   5
  -1  -9  25 24502.2 664.760   2
  -1  -9 -25 23997.4 723.914   1
  -1   9  25 25295.1 706.117   4
  -1   9  25 24064.6 728.775   5
   1   9  25 22774.7 697.040   4
   1  -9 -25 25386.9 722.240   1
   1  -9  25 25253.2 705.759   3
   1  -9  25 25324.6 767.267   5
   1  -9 -27 16019.8 556.267   1
  -1  -9  27 16019.2 500.482   2
  -1  -9 -27 15830.1 561.043   1
   1   9  27 14814.1 561.659   5
  -1   9  27 15088.3 551.146   5
   1  -9  27 15016.5 585.561   5
  -1   9  27 16015.9 531.857   4
   1   9  27 15186.5 530.653   4
  -1  -9  27 15162.4 591.494   5
   1  -9  27 17159.9 546.634   3
   1  -9  27 16781.6 515.214   2
  -1  -9  27 16302.8 540.569   3
  -1  -9  29 4196.45 365.571   5
  -1   9  29 3876.67 298.564   4
  -1  -9 -29 4096.78 338.351   1
   1   9  29 4163.64 300.867   4
   1  -9  29 4316.69 364.979   5
   1   9  29 4282.99 331.696   5
  -1   9  29 3725.13 316.669   5
  -1  -9  31-132.711 221.724   4
   1  -9  31 334.198 290.679   5
  -1   9  31 185.488 242.697   5
  -1   9  31-106.305 227.423   4
   1  -9  31-65.1550 218.556   2
   1  -9  31-93.5395 247.229   3
  -1  -9  31-63.1936 283.976   5
   1   9  31-163.140 259.419   5
   1   9  31 31.1766 232.901   4
   1  -9  33 2273.39 272.225   4
   1  -9  33 2130.12 339.550   5
   1   9  33 2361.41 322.533   5
  -1  -9  33 1966.19 245.532   4
  -1   9  33 1984.74 304.303   5
  -1  -9  35 2058.53 337.657   5
  -1   9  35 1887.03 299.603   5
   1   9  35 1998.12 291.122   4
   1  -9  35 2034.99 287.624   4
   1  -9  35 1734.82 336.169   5
  -1   9  35 2103.75 292.084   4
   1   9  35 2014.48 311.528   5
  -1  -9  35 1144.37 264.489   4
   1  -9  37 2143.41 351.840   5
  -1  -9  37 1799.23 279.124   4
   1  -9  37 2160.03 285.022   4
  -1  -9  37 1608.17 336.935   5
   1   9  37 1690.29 323.796   5
  -1   9  37 1997.07 320.935   5
  -1   9  37 2166.60 306.929   4
  -1  11  -1 1124.27 58.7836   5
   1 -11  -1 1148.19 137.667   2
  -1  11  -1 1319.79 92.8647   4
   1 -11   1 1200.19 143.004   3
  -1  11   1 1375.32 61.0748   5
  -1 -11   1 1195.62 138.751   1
   1 -11   1 1152.37 128.753   2
   1 -11  -1 1138.82 153.232   3
  -1 -11  -1 1247.07 137.984   3
  -1 -11  -1 1208.48 140.827   1
  -1 -11   1 1050.50 118.145   3
  -1  11   1 1200.19 93.6800   4
  -1  11   3 9530.03 256.032   4
   1 -11  -3 8451.81 327.545   3
   1  11   3 9694.05 239.068   5
  -1 -11  -3 8653.71 308.777   3
  -1 -11   3 9163.59 276.548   3
   1  11   3 9166.91 235.748   4
  -1 -11  -3 8786.38 294.503   1
  -1  11   3 9562.89 234.908   5
  -1 -11   3 8759.94 250.092   2
   1 -11   3 8487.08 268.518   2
   1 -11   3 8977.89 282.551   3
   1 -11   5 28154.5 678.802   3
   1  11   5 29713.3 640.739   4
   1 -11  -5 27989.1 692.345   1
  -1  11   5 29073.7 652.108   4
   1 -11  -5 25546.4 729.658   3
   1  11   5 29414.3 645.822   5
  -1 -11   5 27617.9 635.743   2
  -1 -11   5 25051.1 606.039   5
  -1 -11   5 28652.7 668.054   3
   1 -11   5 28161.4 655.541   2
  -1 -11  -5 27414.3 689.864   1
  -1  11   5 29103.2 639.004   5
  -1 -11  -5 28538.1 722.994   3
  -1 -11   7 92681.0 2085.12   3
   1  11   7 96129.6 2076.17   5
  -1  11   7 96273.2 2074.65   4
   1  11   7 95337.4 2066.62   4
  -1  11   7 93969.9 2069.17   5
  -1 -11   7 89634.9 2052.72   2
  -1 -11   7 95215.2 2046.54   5
  -1 -11  -7 93814.0 2156.99   3
  -1 -11   9 11105.3 319.082   5
  -1 -11  -9 11114.6 466.854   3
  -1  11   9 11600.9 339.827   5
  -1 -11  -9 12364.2 381.369   1
  -1  11   9 11526.7 335.099   4
   1  11   9 11787.4 349.142   5
   1  11   9 11569.3 331.363   4
  -1 -11   9 11600.1 314.249   2
   1  11  11 5445.95 225.311   4
   1 -11  11 5886.88 249.594   5
  -1 -11  11 5319.48 224.543   5
   1 -11  11 6077.05 246.514   3
  -1 -11  11 5900.08 237.493   3
  -1 -11 -11 5771.53 263.169   1
   1 -11 -11 5777.30 260.987   1
  -1  11  11 5496.73 223.526   4
   1 -11  11 5701.16 228.745   2
   1 -11 -11 5255.44 380.664   3
  -1  11  11 5634.95 239.883   5
   1  11  11 5842.51 247.043   5
   1  11  13 44427.1 1061.02   4
  -1  11 -13 43980.1 1103.53   1
   1 -11  13 43977.6 1078.32   5
  -1 -11 -13 45829.6 1089.55   1
   1 -11 -13 46669.3 1085.38   1
  -1 -11  13 45057.1 1065.59   3
   1 -11  13 46131.4 1056.56   2
   1 -11  13 44980.8 1067.54   3
  -1 -11  13 45766.2 1038.85   2
  -1  11  13 43585.2 1070.23   5
  -1 -11  13 43072.7 1063.38   5
  -1 -11  15 24061.1 589.671   2
   1 -11 -15 24852.8 643.597   1
  -1  11  15 22790.4 611.519   4
  -1  11  15 23250.2 630.838   5
  -1 -11  15 23073.8 615.915   3
  -1 -11  15 22087.4 627.817   5
   1 -11  15 22903.0 616.449   3
   1  11  15 23060.1 635.075   5
   1 -11  15 23629.1 606.707   2
   1  11  15 22287.3 613.546   4
   1  11 -15 23249.1 623.665   1
  -1  11 -15 22888.8 659.322   1
  -1 -11 -15 24483.8 645.035   1
  -1 -11  17 18504.8 483.839   2
   1 -11 -17 18384.2 538.752   1
  -1  11  17 18474.5 539.962   5
   1 -11  17 16885.9 540.858   5
  -1 -11  17 16368.8 531.533   5
  -1 -11 -17 18472.5 540.695   1
   1  11  17 17091.1 533.850   5
  -1  11  17 17815.8 517.296   4
  -1 -11  17 17375.1 510.026   3
   1 -11  17 18176.0 515.259   3
   1 -11  17 18271.9 502.418   2
   1  11  19 6583.86 332.392   5
  -1 -11  19 7045.97 301.455   3
   1  11  19 7538.90 320.659   4
  -1  11  19 7575.48 323.164   4
  -1 -11 -19 7513.14 337.710   1
  -1  11  19 6879.96 337.143   5
   1 -11  19 8203.38 300.570   2
   1 -11 -19 7999.15 349.676   1
   1 -11  19 7563.29 306.706   3
   1 -11  19 7220.49 358.399   5
  -1 -11  19 7797.39 283.923   2
  -1 -11  19 6796.82 335.176   5
  -1  11  21 983.346 231.964   5
   1 -11  21 957.024 197.769   3
  -1 -11  21 1170.10 199.365   3
   1 -11 -21 1166.20 241.739   1
  -1 -11  21 1691.65 248.638   5
  -1 -11  21 1262.05 180.145   2
   1  11  21 1174.21 234.388   5
   1  11  21 822.049 206.525   4
   1 -11  21 1259.02 261.922   5
  -1  11  21 1212.54 208.209   4
   1 -11  21 1086.29 191.635   2
  -1 -11 -21 909.928 229.685   1
   1 -11  23 17606.1 613.803   5
  -1  11  23 17983.7 557.116   4
  -1 -11 -23 17549.4 575.646   1
   1  11  23 16863.0 574.295   5
  -1  11  23 17713.6 576.333   5
   1  11  23 16847.4 556.870   4
  -1 -11  23 17048.7 601.114   5
   1 -11  23 18100.9 528.309   2
  -1 -11  23 17401.7 545.632   3
   1 -11  23 17751.7 548.092   3
  -1 -11  23 18113.1 512.938   2
   1 -11 -23 18523.4 576.438   1
  -1  11  25 13235.2 500.358   5
   1 -11  25 13982.2 454.600   2
  -1  11  25 14035.9 482.873   4
  -1 -11  25 12787.3 533.042   5
  -1 -11  25 13036.3 434.842   2
   1 -11 -25 14014.7 508.651   1
   1  11  25 12403.6 474.781   4
   1 -11  25 13522.4 542.207   5
   1 -11  25 13133.8 471.968   3
   1  11  25 12698.0 501.055   5
  -1 -11 -25 13740.3 503.243   1
  -1 -11  25 14250.7 483.173   3
   1 -11  27 5782.13 301.763   2
  -1 -11 -27 5460.55 356.710   1
   1 -11  27 5459.67 390.042   5
  -1 -11  27 6447.49 343.740   3
  -1  11  27 6096.56 339.675   4
  -1  11  27 5406.96 348.649   5
   1  11  27 5354.20 358.949   5
  -1 -11  27 6149.39 400.006   5
  -1 -11  27 6202.60 301.604   2
   1  11  27 5710.74 337.644   4
   1 -11  27 5908.48 327.644   3
   1 -11 -27 6256.27 360.621   1
  -1 -11  29 2112.29 328.736   5
   1  11  29 1697.72 267.423   4
  -1 -11 -29 1833.92 301.758   1
  -1  11  29 1776.94 265.098   4
   1 -11  29 1950.83 337.090   5
   1  11  31 123.982 240.295   4
   1 -11  31 219.579 313.253   5
   1  11  31 9.18386 271.221   5
  -1 -11  31-66.5014 221.379   2
   1 -11  31-173.558 251.754   3
   1 -11  31-57.6524 214.877   2
  -1  11  31 71.4926 236.538   4
  -1 -11  31-433.953 348.332   5
  -1 -11 -31 122.754 275.936   1
  -1  11  31 284.761 252.441   5
   1 -11  33 824.251 265.052   3
   1  11  33 1412.41 296.792   5
   1 -11  33 1732.82 331.288   5
   1 -11  33 1680.03 256.658   2
  -1 -11  33 1323.43 245.194   4
  -1  11  33 875.115 276.337   5
  -1  11  33 1387.27 276.169   4
  -1  11  35 2446.73 309.243   4
  -1 -11  35 2414.45 353.545   5
   1 -11  35 2840.35 373.524   5
   1  11  35 2589.22 337.052   5
  -1  11  35 2487.93 319.044   5
   1 -11  35 2204.95 288.713   4
  -1 -11  35 2035.80 271.534   4
   1 -11  37 1365.46 276.059   4
  -1 -11  37 1584.11 352.413   5
  -1 -11  37 780.727 260.912   4
  -1  11  37 1450.57 306.061   5
   1  11  37 1328.51 311.273   5
   1 -11  37 1414.89 345.149   5
  -1  11  37 1484.79 295.607   4
  -1  13  -1 8173.50 240.637   4
  -1 -13   1 8661.62 293.604   1
  -1  13  -1 7854.16 203.367   5
  -1 -13  -1 8497.39 294.637   3
  -1 -13   1 8609.06 279.346   3
  -1  13   1 8676.54 205.029   5
  -1  13   1 8833.65 248.856   4
  -1 -13  -3 16849.7 481.034   3
  -1 -13   3 17141.8 448.640   3
  -1  13   3 16470.9 394.797   5
   1  13   3 16798.7 394.072   5
  -1 -13   3 16411.9 425.103   2
  -1  13   3 17605.0 427.419   4
   1  13   3 16875.9 402.376   4
   1 -13  -5 99616.6 2167.09   1
  -1  13   5 98697.3 2118.70   4
  -1 -13  -5 95792.2 2184.04   3
   1  13   5 96026.9 2102.19   5
  -1 -13   5 92937.8 2105.72   2
   1  13   5 96591.3 2103.01   4
  -1  13   5 95493.0 2098.81   5
  -1 -13  -7 41965.8 964.514   1
   1 -13   7 40557.1 920.092   2
   1 -13   7 39637.0 936.297   3
  -1  13   7 40059.4 906.762   5
  -1 -13   7 36307.9 871.266   5
  -1  13   7 39912.5 917.013   4
   1 -13  -7 39712.6 961.212   1
   1 -13  -7 43068.9 1031.73   3
  -1 -13  -7 39293.5 1008.29   3
   1  13   7 40426.2 906.974   4
   1  13   7 40476.4 912.732   5
   1 -13  -9 3013.45 306.052   3
   1  13   9 2724.04 173.662   5
   1 -13   9 2971.86 167.142   2
   1  13   9 2562.54 150.871   4
  -1 -13   9 2584.59 136.867   5
  -1  13   9 2798.49 157.335   4
  -1 -13   9 2510.57 175.546   3
   1 -13   9 2888.20 183.510   3
   1 -13  -9 2404.84 201.559   1
  -1  13   9 2765.26 160.850   5
   1 -13   9 2592.16 165.634   5
  -1 -13  -9 3071.23 218.153   1
   1 -13 -11 107.818 165.037   1
  -1 -13 -11 4.96593 165.434   1
   1 -13  11 53.4766 141.888   3
  -1 -13  11 149.401 121.605   2
   1 -13 -11-49.4023 284.475   3
  -1 -13 -11 584.723 289.894   3
   1  13  11 156.417 124.146   4
   1 -13  11-53.1613 152.009   5
   1  13  11 82.0281 142.495   5
  -1 -13  11 32.1359 119.317   5
   1 -13  11 66.0247 140.008   2
  -1  13  11 73.5996 119.087   4
  -1 -13  11 223.386 141.262   3
  -1 -13 -13 54194.1 1284.16   1
  -1 -13  13 52292.1 1248.16   5
  -1 -13 -13 50439.2 1370.00   3
  -1  13  13 51726.5 1257.76   5
  -1 -13  13 55411.2 1234.09   2
  -1 -13  13 54947.2 1261.80   3
   1  13  13 52700.5 1250.51   4
   1 -13  13 54485.2 1266.46   3
   1 -13 -13 55770.2 1284.80   1
   1 -13  13 54083.7 1277.34   5
   1 -13  13 53944.2 1247.62   2
  -1 -13  15 58905.6 1402.68   3
  -1  13  15 59384.1 1403.91   4
  -1  13  15 59606.5 1412.07   5
   1 -13  15 62687.1 1391.70   2
   1  13 -15 60767.3 1417.26   1
  -1 -13  15 57791.3 1407.80   5
   1  13  15 61056.7 1420.85   5
   1 -13  15 59957.1 1407.07   3
  -1 -13 -15 58848.4 1424.58   1
   1  13  15 58631.9 1400.99   4
   1 -13 -15 61384.3 1428.05   1
  -1 -13  15 61271.3 1376.06   2
  -1 -13  17 16825.1 493.662   3
   1 -13  17 17091.2 496.372   3
   1  13  17 16585.4 516.148   5
   1 -13  17 17717.7 481.018   2
  -1 -13 -17 16396.6 520.762   1
   1 -13 -17 16235.4 518.362   1
  -1  13  17 15249.6 487.493   4
  -1  13  17 16789.2 512.220   5
   1 -13  17 15090.3 525.085   5
  -1 -13  17 17269.2 463.931   2
   1 -13 -19 6743.61 335.343   1
  -1 -13  19 6953.44 342.858   5
  -1  13  19 6121.31 308.227   4
  -1  13  19 6273.06 324.112   5
  -1  13 -19 7772.34 379.109   1
   1 -13  19 7033.49 362.354   5
   1 -13  19 7323.27 291.194   2
   1  13  19 7103.62 336.558   5
  -1 -13  19 7326.93 307.668   3
   1 -13  19 6810.97 309.358   3
  -1 -13  19 6795.47 275.381   2
   1  13  19 6404.68 312.727   4
  -1 -13 -19 6890.48 333.528   1
  -1 -13  21 2394.10 229.703   3
  -1 -13 -21 1995.57 259.115   1
  -1 -13  21 2303.97 203.095   2
   1 -13  21 2180.05 212.390   2
   1 -13  21 2471.08 296.256   5
   1 -13  21 2145.42 227.835   3
   1 -13 -21 2227.93 258.392   1
  -1 -13  21 2079.80 270.991   5
   1  13  21 2418.19 256.449   5
  -1  13  21 2207.01 228.832   4
   1  13  21 2272.93 238.661   4
  -1  13  21 2069.57 251.917   5
   1 -13  23 5350.20 297.850   3
  -1  13  23 5709.39 333.139   5
   1 -13  23 5752.87 374.840   5
  -1 -13 -23 5322.36 339.487   1
  -1 -13  23 5411.50 304.730   3
  -1 -13  23 5597.96 272.908   2
   1  13  23 5528.69 324.990   4
   1 -13 -23 5312.14 337.648   1
   1  13  23 5903.29 346.677   5
  -1  13  23 5250.20 307.963   4
   1 -13  23 5845.94 290.500   2
  -1 -13  23 5612.89 357.072   5
  -1 -13  25 5431.61 313.975   3
   1 -13  25 5472.25 295.090   2
   1  13  25 4902.43 334.899   5
  -1  13  25 4810.47 314.221   4
  -1  13  25 4358.29 324.194   5
   1 -13  25 5138.12 371.039   5
  -1 -13  25 5353.26 275.118   2
   1  13  25 5508.09 331.927   4
   1 -13 -25 5101.61 336.382   1
  -1 -13  25 4526.08 358.658   5
  -1 -13 -25 5132.41 340.079   1
   1 -13  25 5476.02 307.134   3
  -1 -13 -27 5297.31 356.531   1
   1 -13 -27 5335.53 354.323   1
  -1  13  27 4953.97 320.358   4
   1  13  27 4880.12 344.539   5
  -1 -13  27 5213.11 388.883   5
  -1  13  27 5569.19 349.826   5
  -1 -13  27 5488.02 327.274   3
   1 -13  27 5242.31 399.136   5
  -1 -13  27 5762.47 289.348   2
   1 -13  29 2505.08 349.487   5
  -1  13  29 2219.32 274.221   4
  -1 -13 -29 2347.57 318.006   1
  -1 -13  29 2080.19 236.714   2
   1 -13 -29 2108.46 304.943   1
   1 -13  29 2277.52 252.233   2
  -1 -13  29 2078.25 277.948   3
   1 -13  29 2300.65 275.819   3
   1 -13  31-25.3376 223.272   2
  -1 -13  31-7.84202 237.708   3
  -1 -13  31-112.857 207.961   2
   1 -13  31 244.990 310.257   5
   1  13  31-302.828 275.640   5
   1 -13  31 148.567 239.813   3
  -1  13  31 205.612 257.010   5
  -1  13  31 81.7723 257.744   4
  -1 -13  33 1630.82 243.244   2
   1  13  33 1438.78 300.584   5
   1 -13  33 1442.59 245.790   2
   1 -13  33 1861.09 290.424   3
   1  13  35 1824.34 319.696   5
   1 -13  35 2448.13 277.608   2
  -1 -13  35 1327.89 267.124   4
  -1  13  35 1988.27 300.360   5
   1 -13  35 1613.43 291.041   3
  -1 -13  37 1335.03 297.314   4
   1 -13  37 1864.91 296.048   4
   1  13  37 1724.38 317.014   5
  -1  13  37 2078.52 316.361   5
   1 -15   1 3149.55 185.358   2
   1 -15  -1 3170.92 195.204   2
  -1  15   1 2872.31 94.9552   5
   1 -15   1 2935.38 200.203   3
  -1 -15  -1 3394.93 216.678   1
   1 -15  -1 2727.18 212.396   3
  -1  15   1 2864.39 143.666   4
  -1  15   3 39692.9 850.328   5
   1 -15  -3 41567.3 922.559   2
  -1  15   3 39826.2 887.832   4
   1  15   3 36205.4 842.254   5
   1 -15  -3 40914.4 960.476   3
   1 -15   3 39243.1 923.028   3
   1  15   3 34153.7 855.807   4
   1 -15   3 41291.8 906.255   2
  -1 -15  -3 39440.6 926.849   1
  -1 -15   5 41439.7 979.686   3
   1 -15   5 43172.5 968.448   2
   1  15   5 39663.7 933.861   4
  -1  15   5 40149.9 952.140   4
   1 -15  -5 41681.6 1042.06   3
  -1 -15  -5 42133.4 1000.64   1
  -1  15   5 41782.1 928.559   5
   1  15   5 40895.4 928.742   5
   1 -15   5 41663.9 986.266   3
   1  15   7 9171.05 275.443   4
   1 -15  -7 9986.10 406.311   3
  -1 -15   7 10085.1 319.368   3
   1  15   7 9814.43 285.760   5
  -1 -15  -7 9647.44 397.385   3
   1 -15   7 9596.17 322.615   3
   1 -15   7 10156.1 308.873   2
   1 -15  -7 9673.03 351.337   1
  -1 -15  -7 9684.26 343.747   1
  -1 -15   7 9845.64 284.993   2
  -1  15   7 9603.37 276.046   5
  -1  15   7 9600.45 290.430   4
   1 -15   9 3753.18 233.961   3
   1 -15   9 4365.96 229.864   5
  -1 -15  -9 3896.22 313.250   3
  -1 -15  -9 3871.99 232.968   1
   1 -15   9 3455.10 210.585   2
  -1 -15   9 3718.61 175.022   2
  -1  15   9 3730.85 180.121   4
  -1  15   9 3529.00 174.102   5
   1  15   9 3781.02 171.356   4
   1  15   9 3801.29 187.755   5
  -1 -15   9 3783.87 203.220   3
   1 -15  -9 3757.23 230.283   1
  -1 -15 -11 1610.86 201.431   1
   1  15  11 1925.98 150.206   4
  -1 -15  11 2275.70 181.787   3
   1 -15  11 2275.39 188.543   3
  -1 -15  11 2164.26 150.681   2
   1 -15 -11 2057.01 201.363   1
  -1 -15 -11 2057.04 312.027   3
   1 -15  11 2215.51 184.059   2
   1 -15  11 2241.86 199.093   5
  -1  15  11 2135.56 157.805   4
   1 -15  13 14039.4 432.429   3
   1  15  13 13563.2 427.048   5
   1 -15 -13 14152.1 455.690   1
  -1  15  13 13189.3 415.744   5
   1 -15  13 14515.1 415.139   2
  -1 -15 -13 13845.9 569.813   3
   1  15  13 13628.2 411.860   4
  -1 -15  13 14115.2 426.424   3
  -1 -15 -13 14408.0 458.748   1
  -1 -15  13 14313.4 397.129   2
   1 -15  13 14129.4 443.732   5
  -1  15 -15 38520.0 1006.86   1
  -1 -15  15 37638.9 955.327   3
  -1 -15  15 40669.2 928.045   2
   1  15  15 38160.1 967.031   5
   1 -15 -15 38988.2 983.856   1
   1 -15  15 38700.0 963.146   3
  -1  15  15 38859.4 962.986   5
  -1  15  15 37331.1 950.443   4
   1 -15  15 38965.8 943.333   2
  -1 -15 -15 39391.7 996.032   1
  -1 -15 -15 39438.8 1116.54   3
  -1 -15 -17 53664.7 1307.92   1
   1 -15  17 53653.7 1279.67   3
   1  15  17 52915.8 1293.03   5
   1 -15  17 53853.3 1258.95   2
   1 -15 -17 53654.4 1304.39   1
  -1  15  17 52870.8 1287.24   5
  -1  15  17 51665.6 1275.14   4
  -1 -15 -17 54795.8 1436.33   3
  -1  15 -17 53387.9 1334.10   1
   1 -15  19 9401.56 363.136   3
  -1  15  19 8812.11 374.566   5
  -1 -15 -19 9234.75 401.460   1
  -1  15  19 8989.52 366.134   4
   1 -15  19 9135.86 345.975   2
  -1 -15  19 9789.05 330.686   2
   1  15  19 9095.93 389.357   5
  -1 -15  19 9409.83 364.077   3
   1 -15 -19 8823.11 392.417   1
  -1  15  21-12.6215 196.325   4
  -1 -15  21 137.374 197.211   3
   1 -15  21 112.546 186.010   2
   1  15  21 168.336 220.754   5
   1 -15  21 200.437 199.304   3
  -1 -15  21 219.428 177.727   2
  -1 -15 -21 7.09504 236.034   1
  -1  15  21 178.057 211.671   5
   1 -15 -21 296.548 238.080   1
  -1 -15  23 4660.96 290.353   3
   1  15  23 4514.64 315.516   5
   1 -15 -23 5081.58 327.281   1
  -1  15  23 4920.45 316.503   5
   1 -15  23 4486.04 284.559   3
  -1 -15 -23 4372.14 323.141   1
  -1 -15  23 4778.01 258.934   2
  -1  15  23 4502.55 296.351   4
   1 -15  23 4596.52 271.046   2
  -1  15  25 5300.85 330.390   4
   1 -15  25 6090.36 327.001   3
  -1 -15 -25 6121.11 366.260   1
  -1 -15  25 6437.26 333.644   3
  -1 -15  25 5988.47 291.853   2
   1 -15 -25 5811.44 358.158   1
   1 -15  25 6534.25 311.210   2
  -1  15  25 5815.12 348.830   5
   1  15  25 5152.65 350.058   5
  -1  15  27 5671.26 351.160   5
   1 -15 -27 6316.77 378.523   1
   1  15  27 5853.47 368.600   5
  -1 -15 -27 5316.40 370.375   1
  -1 -15  29 659.148 243.774   3
   1 -15  29 222.356 257.008   3
   1 -15  29 1041.62 270.143   2
  -1 -15  29 600.367 199.029   2
   1 -15 -29 854.486 288.153   1
  -1  15  31 188.503 261.122   5
   1 -15  31 62.6331 220.028   2
   1 -15  31-70.3807 243.900   3
  -1 -15  31 63.1944 243.730   3
   1  15  31 203.609 275.424   5
  -1 -15  31-317.493 210.499   2
  -1 -15  33 818.863 268.923   3
   1  15  33 574.171 287.595   5
  -1  15  33 575.661 279.869   5
  -1 -15  33 954.683 229.867   2
  -1 -15 -33 559.828 296.984   1
   1 -15  33 739.810 240.689   2
   1 -15  33 1065.88 273.064   3
   1  15  35 3320.60 347.894   5
  -1  15  35 3095.70 339.373   5
   1 -15  35 2718.09 287.978   2
   1 -15  35 3036.11 327.042   3
  -1 -17   1 3808.43 195.796   2
   1 -17  -1 3779.49 238.419   3
  -1 -17   1 3617.59 209.564   3
   1 -17  -1 3902.60 219.634   2
  -1 -17  -1 3773.57 229.307   3
   1 -17   1 3741.06 220.662   3
   1 -17   1 4077.07 209.959   2
  -1 -17  -1 4117.49 247.214   1
   1 -17   3 38748.3 905.316   2
   1 -17  -3 38158.6 916.560   2
  -1  17   3 35508.7 836.634   5
  -1 -17   3 37997.3 912.423   3
   1 -17  -3 37275.5 954.668   3
   1 -17   3 37897.5 921.847   3
  -1 -17  -3 41628.8 950.214   1
  -1 -17   3 40093.6 893.431   2
  -1 -17  -5 22217.5 618.371   3
  -1 -17   5 21730.5 532.227   2
  -1 -17   5 21277.1 559.895   3
   1 -17   5 21047.5 566.310   3
  -1  17   5 19818.0 492.210   5
   1 -17   5 21829.0 548.917   2
   1 -17  -5 20803.5 567.948   2
   1 -17  -5 20547.8 619.951   3
  -1 -17  -5 20000.4 573.408   1
  -1  17   7 13749.8 395.810   4
  -1 -17   7 15107.4 430.196   3
  -1  17   7 13756.7 372.949   5
  -1 -17  -7 14158.6 449.224   1
  -1 -17   7 15187.7 396.297   2
   1 -17  -7 14819.1 460.330   1
   1  17   7 13826.9 376.311   5
  -1 -17  -7 15099.3 504.775   3
   1 -17   7 14285.9 430.564   3
   1 -17   7 15171.3 416.873   2
   1 -17  -9-39.9578 255.526   3
   1 -17   9 353.815 156.708   3
   1 -17  -9 391.416 190.543   1
  -1 -17  -9 407.698 183.871   1
   1 -17   9 310.649 148.171   2
  -1 -17  -9 255.919 246.332   3
  -1 -17   9 392.366 145.913   3
  -1  17   9 354.891 118.588   4
  -1  17   9 396.225 117.476   5
  -1 -17   9 277.675 126.504   2
   1  17   9 429.229 123.018   5
  -1 -17  11 1303.05 150.726   2
   1 -17  11 1259.85 172.278   3
  -1  17  11 1552.62 161.481   4
  -1 -17 -11 1271.80 293.939   3
  -1 -17 -11 1159.93 199.311   1
  -1 -17  11 1234.31 175.274   3
   1 -17  11 1691.28 167.372   2
  -1 -17 -13 2789.20 243.822   1
   1  17  13 3337.40 213.269   5
   1 -17  13 3394.51 222.600   3
  -1 -17 -13 3557.24 381.370   3
   1 -17  13 3873.65 214.751   2
   1 -17 -13 3265.73 248.049   1
  -1  17  13 3213.24 199.293   5
  -1 -17  13 3296.27 197.799   2
  -1 -17  13 3833.22 226.654   3
  -1 -17  15 56099.9 1258.95   2
  -1 -17 -15 57071.1 1465.86   3
   1 -17 -15 53140.3 1315.47   1
  -1 -17 -15 52228.5 1319.50   1
   1 -17  15 56572.7 1275.11   2
   1  17  15 53104.4 1295.97   5
  -1  17  15 52306.6 1286.66   5
   1 -17  15 53480.5 1295.57   3
  -1 -17  15 53640.7 1295.29   3
  -1 -17 -17 70032.7 1780.11   3
  -1 -17  17 70242.5 1599.51   3
  -1  17  17 63934.4 1590.62   5
   1 -17  17 67692.5 1596.02   3
  -1 -17 -17 64760.9 1617.77   1
   1 -17 -17 68254.9 1622.43   1
  -1  17 -17 67443.5 1656.35   1
   1  17  17 68807.3 1609.79   5
   1 -17  17 68863.0 1571.32   2
  -1 -17  17 68447.4 1555.19   2
   1  17  19 6568.10 335.797   5
  -1 -17 -19 6572.51 351.733   1
  -1 -17 -19 6838.15 536.451   3
   1 -17 -19 6265.67 349.603   1
   1 -17  19 6535.91 294.521   2
  -1 -17  19 6168.35 311.988   3
   1 -17  19 6401.95 311.855   3
  -1  17  19 6359.59 326.580   5
  -1 -17  19 6508.34 280.675   2
   1 -17  21 1977.57 219.823   2
  -1 -17  21 1835.88 196.760   2
  -1 -17  21 1927.15 232.290   3
  -1 -17 -21 1423.36 446.715   3
  -1  17  21 1780.55 248.085   5
   1 -17 -21 1920.10 452.056   3
   1 -17 -21 1804.19 260.705   1
   1 -17  21 1562.49 228.915   3
  -1 -17 -21 2045.32 275.255   1
   1  17  21 1857.85 263.069   5
   1 -17  23 4063.03 271.647   3
  -1 -17  23 4170.54 280.935   3
  -1 -17  23 3796.38 244.752   2
   1  17  23 3667.68 308.414   5
  -1  17  23 3705.11 296.691   5
   1 -17  23 4116.03 253.769   2
  -1 -17 -23 3290.76 312.407   1
   1 -17 -23 3305.50 304.299   1
   1 -17 -25 5639.59 365.426   1
  -1  17  25 6065.39 355.045   5
  -1 -17 -25 5394.46 363.268   1
  -1 -17  25 5941.79 295.046   2
   1  17  25 6076.34 364.076   5
  -1 -17  27 1855.50 226.967   2
   1 -17 -27 1572.21 288.523   1
   1  17  27 1771.05 288.217   5
  -1  17  27 1456.06 272.930   5
   1 -17  27 1721.73 249.768   3
  -1 -17  27 1792.40 253.664   3
   1 -17  27 2062.84 237.758   2
  -1  17  29 788.393 269.786   5
   1 -17  29 771.840 228.998   2
  -1 -17  29 715.827 241.501   3
   1  17  29 621.479 278.281   5
  -1 -17 -29 521.679 293.318   1
   1 -17  29 549.693 235.921   3
  -1 -17  29 704.815 214.203   2
  -1  17  31 219.488 272.012   5
   1 -17  31-199.062 220.915   2
  -1 -17  31-75.5985 212.132   2
   1 -17  31-147.610 242.960   3
   1 -17 -31-228.519 276.301   1
  -1 -17  31-173.159 240.203   3
   1  17  31-131.020 268.387   5
  -1 -17 -31 37.4958 286.706   1
   1 -17  33 1268.78 253.348   2
  -1 -17  33 1082.89 272.819   3
   1 -17  33 1110.96 278.042   3
  -1  17  33 1207.83 288.222   5
  -1 -17  33 786.923 227.442   2
  -1 -17 -33 1049.07 321.648   1
   1  17  35 5496.28 401.331   5
  -1 -17  35 6088.48 381.241   3
  -1  17  35 5729.86 398.607   5
   1 -17  35 6411.00 348.254   2
   1 -17  35 6021.64 386.405   3
  -1 -17  35 6321.74 340.757   2
  -1 -19  -1 6425.67 287.216   3
   1 -19   1 6237.86 283.665   3
   1 -19  -1 6883.66 279.344   2
  -1 -19   1 6450.64 273.193   3
   1 -19  -1 6974.19 304.868   3
  -1 -19   1 6160.92 258.120   2
   1 -19   1 6275.97 267.951   2
  -1 -19  -3 20932.8 593.233   3
  -1 -19   3 19832.0 557.863   3
   1 -19   3 20822.8 552.368   2
   1 -19   3 19686.7 564.071   3
   1 -19  -3 19762.4 598.593   3
  -1 -19   3 20965.5 538.967   2
  -1 -19  -3 19997.4 581.281   1
   1 -19  -3 20764.5 562.710   2
  -1 -19   5 29237.3 696.112   2
   1 -19  -5 26590.4 721.287   2
  -1 -19   5 28166.4 721.050   3
   1 -19   5 26567.0 718.845   3
   1 -19   5 29110.4 710.448   2
   1 -19  -5 27772.9 775.208   3
  -1 -19  -5 26712.8 739.614   1
  -1 -19  -5 28039.4 770.262   3
   1 -19  -7 9315.16 412.804   3
   1 -19   7 9154.72 335.749   3
   1 -19   7 9808.27 326.701   2
  -1 -19  -7 8733.81 352.731   1
  -1 -19   7 8831.13 332.185   3
  -1 -19  -7 9559.81 411.333   3
  -1 -19   7 10073.5 312.691   2
  -1 -19   9 2058.27 194.177   3
   1 -19  -9 2018.48 237.643   1
  -1 -19  -9 2211.58 222.978   1
   1 -19   9 2296.81 185.227   2
  -1 -19   9 2265.70 174.316   2
  -1 -19  -9 2373.43 294.109   3
   1 -19   9 2209.65 195.752   3
  -1 -19 -11-234.291 191.516   1
  -1 -19  11 133.649 168.652   3
  -1 -19 -11 9.12138 274.924   3
  -1 -19  11-14.0932 150.353   2
   1 -19 -11 9.25852 285.045   3
   1 -19 -11-25.2580 207.175   1
   1 -19  11 201.042 158.793   3
   1 -19  11-41.5498 156.671   2
  -1 -19 -13 27238.1 845.085   3
   1 -19  13 27063.0 684.446   2
   1 -19 -13 26391.2 738.426   1
  -1 -19  13 27621.3 714.049   3
  -1 -19 -13 24294.1 722.102   1
   1 -19  13 25692.0 701.682   3
  -1  19  13 24217.5 670.177   5
  -1 -19  13 26948.1 667.344   2
   1 -19  15 39684.9 976.083   3
   1 -19  15 39451.7 944.921   2
  -1  19  15 35510.0 947.830   5
  -1 -19 -15 36365.2 989.470   1
  -1 -19 -15 37930.6 1130.49   3
   1 -19 -15 37632.2 996.196   1
  -1 -19  15 39997.4 930.357   2
   1  19  15 38142.2 963.254   5
  -1 -19  15 39030.3 972.068   3
   1 -19  17 10286.7 354.986   2
   1 -19  17 8576.97 360.219   3
   1 -19 -17 8907.12 398.814   1
  -1 -19 -17 8307.84 395.840   1
   1  19  17 8637.57 369.454   5
  -1 -19 -17 10077.1 574.828   3
  -1  19  17 8873.23 360.616   5
  -1 -19  17 9187.75 331.394   2
  -1 -19  17 9346.09 368.667   3
  -1 -19  19 4630.80 249.054   2
  -1 -19 -19 4945.13 505.274   3
   1 -19 -19 4112.52 304.032   1
  -1  19  19 3620.43 274.574   5
   1  19  19 4499.95 297.615   5
  -1 -19  19 4302.24 281.563   3
  -1 -19 -19 4285.84 310.940   1
   1 -19  19 4691.17 266.550   2
   1 -19  19 4129.44 272.242   3
   1 -19  21 376.778 198.297   2
  -1 -19 -21 76.1797 242.629   1
  -1 -19  21 52.0923 209.715   3
   1 -19 -21-89.3955 236.782   1
  -1 -19  21 292.377 185.851   2
   1 -19  21 158.246 199.211   3
   1  19  21-116.065 231.159   5
  -1 -19 -21-72.2880 454.280   3
  -1  19  21 322.571 216.269   5
   1 -19 -21-126.752 443.689   3
  -1 -19 -23 199.256 517.404   3
  -1 -19  23 2873.39 267.107   3
   1 -19 -23 2616.32 296.237   1
  -1 -19 -23 2970.85 307.089   1
  -1 -19  23 2981.20 228.834   2
  -1  19  23 2731.00 272.006   5
   1 -19 -23 74.0934 503.837   3
   1  19  23 2726.91 290.503   5
   1 -19  25 2276.65 251.069   3
   1  19  25 1961.68 279.148   5
  -1  19  25 2298.90 283.016   5
   1 -19  25 1840.89 228.392   2
   1 -19  27 2901.67 252.860   2
   1 -19  27 3031.04 276.862   3
  -1 -19  27 2840.65 243.949   2
  -1 -19 -27 2390.54 314.736   1
  -1 -19  27 3062.07 279.931   3
  -1 -19 -29 863.241 291.193   1
  -1 -19  29 574.434 243.177   3
  -1  19  29 454.709 262.718   5
  -1 -19  29 830.086 210.315   2
   1  19  29 873.642 283.100   5
   1 -19  29 681.825 253.434   3
   1 -19  29 432.653 234.469   2
   1 -19 -29 621.875 287.982   1
   1 -19 -29 548.565 477.425   3
  -1 -19 -29-16.3940 482.036   3
   1 -19  31 172.899 264.357   3
  -1  19  31 64.8332 258.137   5
   1 -19 -31-15.6261 479.244   3
  -1 -19 -31 337.235 284.919   1
   1 -19  31 18.6912 230.436   2
   1  19  31 179.372 272.946   5
  -1 -19  31-326.013 249.193   3
   1 -19 -31 407.663 287.738   1
  -1 -19  31 92.5910 216.455   2
  -1 -19  33 3067.54 265.038   2
  -1 -19 -33 2577.76 347.643   1
   1 -19  33 2784.98 317.608   3
   1  19  33 2196.32 327.312   5
  -1 -19  33 2716.70 316.709   3
  -1  19  33 2279.72 325.515   5
   1 -19  33 2858.23 282.410   2
  -1 -21  -1 1598.00 186.478   2
  -1 -21   1 1907.27 201.184   3
   1 -21   1 1977.82 205.832   3
   1 -21   1 1429.17 196.235   2
   1 -21  -1 1954.69 224.660   3
  -1 -21  -1 1847.18 211.123   3
   1 -21  -1 1642.53 203.168   2
  -1 -21   1 2010.47 193.911   2
  -1 -21  -3 12796.5 446.269   3
  -1 -21   3 12786.6 394.328   2
   1 -21  -3 11854.1 450.248   3
   1 -21   3 13129.0 405.524   2
  -1 -21   3 12368.3 410.751   3
   1 -21   3 12229.1 417.075   3
   1 -21  -3 12124.5 409.711   2
   1 -21  -5 11433.5 404.263   2
  -1 -21   5 12033.3 400.910   3
   1 -21  -5 11447.5 456.604   3
   1 -21   5 11514.4 400.100   3
  -1 -21  -5 11756.5 450.184   3
  -1 -21   5 12895.7 380.894   2
   1 -21   5 11932.6 392.753   2
  -1 -21  -5 11274.9 425.018   1
   1 -21  -7 12499.3 432.741   2
  -1 -21  -7 12893.7 495.365   3
   1 -21   7 11978.6 415.728   3
   1 -21   7 12984.2 409.042   2
  -1 -21   7 12767.1 422.186   3
   1 -21  -7 12452.6 497.718   3
  -1 -21  -7 11977.6 447.158   1
  -1 -21   7 14002.5 399.739   2
  -1 -21   9 1352.93 178.370   2
   1 -21   9 1388.86 192.979   2
  -1 -21  -9 886.369 223.807   1
   1 -21   9 1473.79 186.979   3
  -1 -21   9 1359.95 205.404   3
  -1 -21  -9 1546.74 298.805   3
   1 -21  -9 924.470 308.736   3
  -1 -21  11 4669.58 235.882   2
  -1 -21  11 4359.03 273.238   3
   1 -21 -11 4267.36 303.141   1
  -1 -21 -11 4304.43 378.626   3
   1 -21  11 3918.30 258.341   3
  -1 -21 -11 3851.08 286.530   1
   1 -21  11 4534.89 252.033   2
  -1 -21 -13 11341.0 548.452   3
  -1 -21  13 11696.9 416.086   3
  -1 -21 -13 10414.4 426.822   1
  -1 -21  13 11545.9 371.458   2
   1 -21  13 11262.7 399.767   3
   1 -21  13 11227.8 383.397   2
   1 -21 -13 10557.2 444.441   1
  -1 -21 -15 7924.08 498.818   3
   1 -21  15 7418.16 317.210   2
  -1 -21 -15 7287.50 363.284   1
   1 -21  15 7915.83 341.897   3
  -1 -21  15 7337.53 296.314   2
  -1 -21  15 7232.64 335.063   3
   1 -21 -15 6680.42 367.908   1
   1 -21  17 6564.37 327.618   3
   1 -21 -17 6219.72 359.327   1
  -1 -21 -17 5897.63 344.195   1
  -1 -21 -17 6146.66 493.889   3
  -1 -21  17 6828.17 289.230   2
   1 -21  17 6393.13 300.878   2
  -1 -21  17 6618.60 322.868   3
   1 -21  19 2016.15 222.933   2
   1 -21 -19 2063.25 284.747   1
  -1 -21 -19 1433.34 258.260   1
  -1 -21 -19 163.249 447.530   3
   1 -21  19 1963.56 244.195   3
  -1 -21  19 2068.38 242.342   3
   1 -21 -19-134.831 446.756   3
  -1 -21  19 1991.98 212.978   2
  -1 -21  21 199.983 219.070   3
  -1 -21 -21 14.7113 438.325   3
  -1 -21  21 89.7814 190.263   2
   1 -21  23 1224.99 237.815   3
  -1 -21 -23 265.059 478.187   3
   1 -21  25 4903.99 307.742   3
   1 -21  25 4766.55 279.549   2
  -1 -21  25 4269.13 304.263   3
  -1 -21 -25 4764.47 353.674   1
  -1 -21  25 4594.12 268.964   2
   1 -21 -25 4459.60 354.121   1
   1 -21 -27 1494.90 542.947   3
  -1 -21  27 1542.63 262.485   3
   1 -21 -27 1917.03 319.144   1
  -1 -21  27 1969.01 230.575   2
   1 -21  27 2050.09 261.102   3
   1 -21  27 1951.68 241.271   2
  -1 -21 -27 2066.13 300.546   1
   1 -21  29 537.350 255.391   3
   1 -21  29 767.365 248.152   2
  -1 -21 -29-106.293 522.382   3
  -1 -21  29 567.908 214.572   2
   1 -21 -29 498.472 299.577   1
  -1 -21 -29 435.288 286.233   1
   1 -21 -29 653.122 499.685   3
  -1 -21  29 368.262 245.187   3
  -1  21  29 844.392 272.708   5
   1 -21 -31 297.437 303.234   1
   1 -21 -31 33.9006 501.486   3
   1 -21  31 134.182 274.023   3
  -1 -21  31 48.1197 251.755   3
  -1 -21 -31 144.679 529.315   3
  -1 -21 -31 150.602 294.685   1
   1 -21  31 405.515 247.671   2
  -1 -21  31-23.1664 216.573   2
  -1  21  31 323.019 263.519   5
  -1 -23  -1 1391.65 204.619   2
  -1 -23   1 1478.93 209.188   2
   1 -23   1 1353.27 209.688   2
  -1 -23   1 1510.43 210.136   3
   1 -23  -1 1365.47 235.571   3
  -1 -23  -1 1258.43 217.435   3
   1 -23   1 1806.02 220.388   3
   1 -23  -1 1493.66 217.199   2
  -1 -23  -3 6861.30 311.952   2
  -1 -23  -3 7425.95 350.700   3
   1 -23   3 7305.26 328.177   3
   1 -23   3 7856.03 325.065   2
   1 -23  -3 6670.71 323.319   2
  -1 -23   3 6873.27 317.988   3
  -1 -23   3 7701.70 312.420   2
   1 -23  -3 7205.79 363.279   3
   1 -23  -5 13192.7 499.663   3
   1 -23  -5 13008.8 447.564   2
  -1 -23   5 12489.8 438.087   3
   1 -23   5 14126.1 438.064   2
   1 -23   5 12368.4 439.996   3
  -1 -23   5 14141.7 425.398   2
  -1 -23  -5 13371.6 494.250   3
  -1 -23  -5 12469.5 467.842   1
  -1 -23  -7 4642.54 311.269   1
  -1 -23   7 5413.43 267.360   2
  -1 -23  -7 4464.05 339.533   3
   1 -23  -7 5250.94 350.452   3
   1 -23   7 4962.28 269.180   2
   1 -23  -7 4585.02 290.038   2
   1 -23   7 4951.02 275.632   3
  -1 -23   7 4705.11 279.837   3
  -1 -23  -9 2648.41 332.470   3
  -1 -23   9 3143.10 227.216   2
   1 -23  -9 2849.96 331.048   3
   1 -23  -9 2816.03 267.929   2
  -1 -23  -9 2680.77 274.564   1
   1 -23   9 2792.25 238.701   2
   1 -23   9 3154.82 245.060   3
  -1 -23   9 2761.70 247.936   3
   1 -23  11 1030.56 212.289   3
  -1 -23  11 784.710 201.428   3
  -1 -23  11 978.780 189.323   2
  -1 -23 -11 702.499 234.987   1
  -1 -23 -11 967.809 310.491   3
   1 -23 -11 180.231 325.509   3
   1 -23  11 850.774 203.539   2
   1 -23 -13 2291.15 375.046   3
   1 -23  13 2036.85 226.643   3
  -1 -23 -13 2286.73 366.984   3
  -1 -23 -13 2550.24 266.068   1
  -1 -23  13 2360.21 236.001   3
  -1 -23  13 2718.94 215.333   2
   1 -23 -13 2444.43 288.826   1
   1 -23  13 2342.35 221.534   2
  -1 -23  15 6781.67 333.270   3
   1 -23  15 7145.44 313.217   2
  -1 -23 -15 6436.86 351.479   1
  -1 -23 -15 6688.27 477.849   3
   1 -23 -15 6488.86 378.499   1
   1 -23  15 7117.88 335.853   3
  -1 -23  15 7201.34 307.200   2
   1 -23 -17 198.667 443.320   3
   1 -23  17 4226.24 290.694   3
  -1 -23 -17 349.534 460.247   3
   1 -23  17 4650.00 272.570   2
   1 -23 -17 4486.14 337.247   1
  -1 -23  17 4590.65 249.696   2
  -1 -23  17 4057.21 290.928   3
  -1 -23 -17 3361.22 298.076   1
   1 -23 -19-13.2808 412.718   3
  -1 -23  19 1084.23 233.517   3
  -1 -23  19 748.594 194.998   2
  -1 -23 -19-40.1745 393.175   3
   1 -23  21-223.709 217.460   3
   1 -23  21 114.208 197.527   2
  -1 -23 -21 43.7343 405.754   3
  -1 -23 -21-7.95994 241.285   1
   1 -23 -21-151.174 260.404   1
  -1 -23 -23 2000.98 282.156   1
  -1 -23  23 2127.93 260.466   3
   1 -23  23 2125.25 235.825   2
   1 -23 -23 2008.11 307.390   1
  -1 -23  23 1977.86 222.064   2
   1 -23  23 1815.24 247.394   3
   1 -23  25 1895.59 232.949   2
   1 -23 -25 2207.12 317.834   1
  -1 -23 -25 2166.46 309.594   1
  -1 -23  25 2139.76 276.462   3
   1 -23  25 2292.78 266.019   3
   1 -23 -25 1207.90 507.231   3
  -1 -23  25 2545.72 243.109   2
  -1 -23  27 3068.96 298.041   3
  -1 -23  27 3139.30 252.899   2
   1 -23 -27 3246.08 343.181   1
   1 -23  27 3400.78 271.166   2
   1 -23 -27 2780.04 549.272   3
   1 -23  27 3600.05 306.287   3
  -1 -23 -27 2914.17 340.249   1
   1 -23  29 2941.22 275.833   2
   1 -23 -29 2264.31 347.984   1
  -1 -23  29 2345.90 290.098   3
  -1 -23  29 2492.02 260.009   2
   1 -23 -29 1705.95 531.741   3
  -1 -23 -29 2112.42 329.481   1
   1 -23  29 2655.94 299.014   3
  -1 -25   1 1266.30 215.784   2
  -1 -25  -1 991.676 222.105   2
  -1 -25  -1 914.061 228.744   3
   1 -25  -1 1085.01 225.404   2
   1 -25  -1 1161.59 241.555   3
   1 -25   1 929.688 224.910   3
  -1 -25   1 970.824 224.322   3
   1 -25   1 1271.80 238.974   2
  -1 -25   3 4526.94 289.765   3
  -1 -25  -3 4217.20 308.048   3
   1 -25  -3 4902.07 292.736   2
   1 -25  -3 4361.09 323.299   3
  -1 -25  -3 3671.72 265.984   2
   1 -25   3 4136.34 279.700   3
  -1 -25   3 4435.58 276.120   2
   1 -25   3 4426.90 273.654   2
   1 -25   5 9190.60 378.330   3
  -1 -25  -5 8421.34 365.000   2
  -1 -25  -5 9397.08 433.111   3
   1 -25  -5 8689.07 380.056   2
   1 -25  -5 8623.32 424.915   3
  -1 -25   5 9319.47 365.669   2
  -1 -25   5 9404.66 385.483   3
   1 -25   5 9481.50 369.408   2
   1 -25   7 18669.8 541.245   2
  -1 -25   7 17027.5 549.474   3
  -1 -25  -7 17612.8 625.418   3
   1 -25  -7 16720.6 548.546   2
   1 -25  -7 18124.6 634.449   3
  -1 -25  -7 17058.4 581.034   1
   1 -25   7 16739.8 547.931   3
  -1 -25   7 18296.7 533.859   2
   1 -25  -9 1754.78 252.021   2
  -1 -25   9 2203.08 230.874   2
   1 -25  -9 2043.39 325.362   3
  -1 -25   9 1611.75 235.764   3
   1 -25   9 1708.91 227.825   2
  -1 -25  -9 1874.25 270.624   1
   1 -25   9 1583.53 227.636   3
  -1 -25  -9 1681.88 307.547   3
   1 -25 -11-215.496 328.305   3
   1 -25  11 88.2803 188.643   3
  -1 -25 -11-244.610 307.196   3
   1 -25 -11 19.4546 244.523   2
  -1 -25  11-94.6165 200.987   3
  -1 -25  11-74.4428 191.351   2
   1 -25  11 342.725 203.829   2
  -1 -25 -11-260.929 237.180   1
   1 -25 -13 3916.06 331.125   2
  -1 -25 -13 4113.80 322.371   1
   1 -25  13 4958.17 292.316   3
  -1 -25  13 4992.32 299.403   3
  -1 -25  13 5203.12 263.002   2
  -1 -25 -13 4466.52 409.998   3
   1 -25  13 5047.99 285.075   2
  -1 -25  15 4034.75 290.554   3
   1 -25 -15 179.158 436.163   3
  -1 -25 -15 380.557 428.906   3
   1 -25  15 4745.81 289.194   2
  -1 -25  15 4410.12 259.536   2
  -1 -25 -17 2419.63 401.610   3
   1 -25 -17 1957.86 289.530   1
  -1 -25 -17 1705.71 270.573   1
  -1 -25  17 2085.32 216.490   2
   1 -25 -19 203.155 259.806   1
  -1 -25 -19 370.192 253.702   1
  -1 -25 -19-67.3321 375.600   3
   1 -25  19 210.846 216.563   3
   1 -25  19 306.880 200.816   2
   1 -25  21-57.5929 213.490   3
   1 -25 -21-113.449 410.758   3
   1 -25 -21 191.924 265.333   1
  -1 -25  21-14.9154 214.540   3
  -1 -25 -21 95.9906 241.102   1
   1 -25  21-38.3947 192.117   2
  -1 -25  21 100.534 189.955   2
   1 -25 -23 179.105 422.256   3
  -1 -25 -23 15.2038 455.567   3
  -1 -25 -23 913.818 267.571   1
  -1 -25  23 778.291 241.511   3
  -1 -25  23 800.830 206.919   2
   1 -25  23 509.589 226.149   3
   1 -25  23 576.533 202.547   2
   1 -25 -23 497.563 293.096   1
   1 -25  25 4188.65 282.250   2
  -1 -25  25 4042.19 317.436   3
   1 -25 -25 4236.64 377.677   1
  -1 -25 -25 4413.13 368.755   1
  -1 -25  25 4091.40 269.774   2
   1 -25 -25 2161.97 521.608   3
   1 -25  25 4322.07 314.534   3
  -1 -25 -25 1655.11 629.652   3
  -1 -25  27 6932.78 327.568   2
   1 -25  27 7085.29 336.237   2
   1 -25  27 7226.98 377.658   3
   1 -25 -27 6646.77 435.409   1
  -1 -25  27 7432.43 389.300   3
  -1 -25 -27 6406.32 406.392   1
  -1 -27  -1 204.609 231.942   3
  -1 -27  -1 170.862 212.090   2
   1 -27  -1 60.0880 229.649   3
  -1 -27   1 104.058 215.382   3
   1 -27  -1 340.795 217.039   2
   1 -27   1 434.484 228.541   3
   1 -27   1 301.031 216.827   2
  -1 -27   1 263.201 207.058   2
   1 -27   3 3907.03 278.328   2
   1 -27   3 3777.26 284.687   3
  -1 -27  -3 3452.26 301.629   3
  -1 -27  -3 3180.85 266.297   2
   1 -27  -3 3279.94 280.545   2
  -1 -27   3 3159.82 275.270   3
   1 -27  -3 3782.59 318.312   3
  -1 -27   3 3273.06 263.765   2
  -1 -27   5 17025.4 512.592   2
  -1 -27   5 15286.2 529.116   3
  -1 -27  -5 15997.0 519.414   2
   1 -27   5 14601.6 528.650   3
   1 -27  -5 14944.9 523.374   2
  -1 -27  -5 15962.1 587.075   3
   1 -27   5 16955.2 517.528   2
   1 -27  -5 16394.8 590.264   3
   1 -27  -7 7007.20 371.778   2
   1 -27   7 8614.20 358.128   2
  -1 -27  -7 8193.09 437.433   3
  -1 -27   7 8047.75 366.690   3
  -1 -27  -7 7382.73 355.582   2
   1 -27   7 7503.34 365.998   3
  -1 -27   7 8814.33 350.769   2
   1 -27  -7 8466.97 439.946   3
   1 -27  -9 1077.94 318.931   3
  -1 -27  -9 1293.36 313.957   3
   1 -27   9 800.533 217.837   3
  -1 -27   9 1445.08 226.573   3
   1 -27   9 1297.22 225.998   2
  -1 -27   9 1473.38 217.619   2
  -1 -27  11 706.026 202.826   2
   1 -27 -11 530.205 316.340   3
  -1 -27  11 396.495 210.362   3
  -1 -27 -11 463.703 310.336   3
   1 -27 -13 2483.46 374.876   3
  -1 -27 -13 2614.73 304.918   1
  -1 -27 -13 2053.28 360.631   3
  -1 -27  13 2604.81 226.191   2
  -1 -27  13 2033.86 253.757   3
   1 -27 -15 2168.35 293.035   2
   1 -27  15 3208.10 259.665   2
   1 -27  15 3045.86 269.038   3
  -1 -27 -15 3536.04 396.926   3
  -1 -27 -15 2626.40 320.935   1
  -1 -27  17 1167.08 204.492   2
  -1 -27  17 1018.58 231.586   3
  -1 -27 -17 883.581 272.000   1
   1 -27  17 1307.97 234.532   3
   1 -27 -17 465.378 268.376   2
   1 -27  17 1124.67 214.599   2
  -1 -27  19 818.100 237.113   3
   1 -27 -19 53.9679 389.816   3
   1 -27  19 435.261 219.558   3
  -1 -27 -19 637.969 270.521   1
  -1 -27  19 870.980 204.188   2
   1 -27  19 545.341 209.382   2
   1 -27  21-222.173 226.633   3
  -1 -27  21 40.7374 185.098   2
  -1 -27  21 76.7711 222.236   3
  -1 -27 -21 28.5741 394.447   3
   1 -27 -21-240.637 432.692   3
   1 -27  21 5.59848 200.444   2
  -1 -27 -21-391.996 265.645   1
   1 -27  23 2054.21 239.154   2
   1 -27 -23 1790.63 337.842   1
   1 -27 -23 1253.08 471.754   3
   1 -27  23 2380.33 273.025   3
  -1 -27 -23 1885.74 315.128   1
  -1 -27  23 2127.01 228.262   2
  -1 -27  23 2177.93 274.169   3
   1 -27  25 5681.03 356.693   3
  -1 -27 -25 5187.72 391.617   1
   1 -27 -25 6558.31 424.818   1
   1 -27  25 6088.05 320.281   2
  -1 -27  25 7192.79 374.850   3
  -1 -27  25 6722.39 315.058   2
  -1 -29   1 173.288 219.807   2
   1 -29  -1 611.978 249.624   3
   1 -29   1 176.945 229.718   3
  -1 -29  -1 306.311 233.560   3
  -1 -29   1 376.545 218.507   3
   1 -29   3 7179.78 366.816   3
  -1 -29  -3 6321.97 380.354   3
  -1 -29   3 6978.32 343.632   2
   1 -29  -3 6726.97 389.474   3
  -1 -29   3 6784.76 368.464   3
  -1 -29   5 5491.71 325.457   3
  -1 -29  -5 5297.81 372.334   3
  -1 -29   5 5517.25 319.543   2
   1 -29  -5 5641.86 392.488   3
   1 -29  -7 1576.95 268.261   2
  -1 -29  -7 1678.19 241.995   2
  -1 -29   7 1832.94 248.439   3
  -1 -29  -9 857.414 306.429   3
   1 -29  -9 413.228 251.167   2
   1 -29   9 957.833 233.174   2
  -1 -29  -9 591.658 238.768   2
   1 -29 -11-279.996 238.568   2
   1 -29  11-47.5100 215.191   2
   1 -29  11 156.102 207.427   3
  -1 -29 -11-195.121 315.149   3
  -1 -29 -11-150.724 260.955   2
   1 -29  13 1109.58 232.811   2
  -1 -29  13 1452.33 220.817   2
   1 -29  13 858.334 228.268   3
   1 -29 -13 723.312 270.148   2
  -1 -29 -13 1331.50 283.551   1
  -1 -29  13 932.516 240.191   3
   1 -29 -13 1335.21 339.630   3
  -1 -29  15 1825.83 226.886   2
  -1 -29  15 1735.52 253.813   3
   1 -29 -15 1504.57 280.151   2
   1 -29  15 1555.84 237.920   2
   1 -29  15 1805.79 248.445   3
   1 -29 -15 2395.51 380.482   3
  -1 -29 -15 1368.65 290.464   1
   1 -29 -17 1772.65 394.694   3
   1 -29 -17 1546.91 290.347   2
   1 -29  17 1806.88 249.933   3
  -1 -29 -17 1723.45 298.945   1
  -1 -29  17 1908.26 264.408   3
  -1 -29  17 2029.92 228.495   2
   1 -29  17 1629.49 237.272   2
  -1 -29  19 123.908 235.342   3
  -1 -29 -19 140.271 267.598   1
   1 -29  19 360.576 221.259   3
   1 -29 -19 67.5197 393.353   3
  -1 -29  19 324.206 198.187   2
   1 -29  19 702.722 222.893   2
   1 -29 -19-218.140 268.939   2
   1 -29  21-136.553 210.218   2
  -1 -29  21 109.543 193.536   2
  -1 -29  21 429.782 241.546   3
   1 -29 -21 313.737 423.413   3
  -1 -29 -21 419.212 288.113   1
   1 -29 -21 25.2236 295.259   2
   1 -29  21 175.734 228.467   3
   1 -29  23 2436.06 280.027   3
   1 -29  23 2437.83 250.966   2
   1 -29 -23 693.309 354.340   2
  -1 -29  23 2821.40 298.625   3
  -1 -29  23 2317.13 234.491   2
  -1 -29 -23 2074.48 320.714   1
   1 -29 -23 947.470 476.619   3
   1 -31  -1 1143.33 254.906   2
  -1 -31  -1 968.780 239.658   2
   1 -31   1 810.994 256.497   3
   1 -31   1 1150.43 250.969   2
  -1 -31   1 1208.30 246.291   2
   1 -31   3 2518.73 291.715   3
   1 -31  -3 2553.70 313.124   3
  -1 -31   3 2834.70 275.382   2
  -1 -31  -3 1803.83 260.918   2
   1 -31  -3 2297.43 286.135   2
   1 -31   3 2173.03 271.804   2
  -1 -31  -5 1809.49 267.299   2
   1 -31   5 1796.54 261.011   2
   1 -31  -5 1838.61 312.864   3
   1 -31  -5 1491.89 266.917   2
   1 -31   5 1867.61 265.523   3
  -1 -31   5 1793.64 254.393   2
  -1 -31   7 1814.68 246.948   2
   1 -31  -7 1480.64 273.866   2
  -1 -31  -7 1341.96 257.855   2
   1 -31   7 1794.11 261.491   3
   1 -31  -7 1804.52 319.618   3
   1 -31   7 2190.02 263.924   2
   1 -31  -9 517.807 299.487   3
  -1 -31   9 313.598 214.655   2
   1 -31   9 668.572 234.662   3
   1 -31  -9 49.3810 248.556   2
  -1 -31   9 301.656 230.260   3
   1 -31   9 622.176 232.026   2
  -1 -31  -9 13.2911 241.386   2
   1 -31 -11-29.2382 249.346   2
  -1 -31 -11 61.3803 234.816   2
   1 -31  11 130.678 231.463   2
  -1 -31  11-7.55186 219.964   3
   1 -31  11 350.425 221.635   3
  -1 -31  11 106.676 211.948   2
   1 -31 -11 55.3284 294.725   3
   1 -31 -13 428.772 264.877   2
   1 -31  13 260.737 220.121   3
  -1 -31  13 370.612 211.530   2
   1 -31 -13 858.067 334.362   3
  -1 -31 -13 538.756 256.722   2
   1 -31  13 804.104 236.534   2
  -1 -31  13 396.965 240.388   3
  -1 -31  15 1705.18 258.809   3
   1 -31  15 1766.67 264.295   3
   1 -31 -15 634.356 274.046   2
   1 -31 -15 170.217 371.742   3
  -1 -31  15 1630.86 237.420   2
   1 -31  15 2005.08 250.833   2
  -1 -31 -15 641.951 279.552   2
   1 -31  17 847.690 231.766   2
  -1 -31  17 717.435 215.477   2
  -1 -31  17 1044.54 251.945   3
   1 -31 -17 204.967 285.591   2
   1 -31 -17 1092.20 370.517   3
   1 -31  17 957.516 243.102   3
   1 -31 -19 56.9998 283.481   2
   1 -31 -19 240.046 369.499   3
   1 -31  19 211.036 215.682   2
  -1 -31  19 698.350 256.251   3
  -1 -31  19 347.640 207.080   2
  -1 -31 -19 521.599 294.854   1
   1 -31  19 194.082 233.154   3
  -1 -33   1 298.165 255.461   3
   1 -33   1 506.159 266.355   3
   1 -33  -1 121.466 249.525   2
   1 -33   1-67.6666 254.538   2
  -1 -33  -1 187.960 245.465   3
   1 -33  -1 216.336 264.019   3
  -1 -33  -1 199.827 239.441   2
  -1 -33   1 311.631 234.713   2
  -1 -33  -3 1018.22 273.843   3
   1 -33  -3 577.447 284.463   2
   1 -33   3 1079.65 253.305   2
   1 -33  -3 1252.73 349.357   3
  -1 -33  -3 1107.82 252.842   2
  -1 -33   3 879.429 267.075   3
  -1 -33   3 1311.76 262.713   2
   1 -33   3 1280.35 278.471   3
   1 -33  -5 774.746 302.082   2
   1 -33  -5 1966.78 324.467   3
  -1 -33  -5 1476.08 259.346   2
  -1 -33   5 1329.80 271.243   2
   1 -33   5 1513.94 271.526   3
  -1 -33   5 1172.73 282.623   3
   1 -33   5 1774.57 270.914   2
   1 -33   7 635.429 247.278   3
   1 -33  -7 571.832 311.578   3
  -1 -33   7 1137.04 259.352   3
  -1 -33   7 1297.47 241.658   2
   1 -33   7-32.9336 262.543   2
  -1 -33  -7 668.932 258.661   2
   1 -33  -7 548.688 260.502   2
   1 -33   9 209.386 240.257   2
  -1 -33   9 214.307 229.491   2
   1 -33  -9-323.515 247.737   2
   1 -33   9 39.9161 227.638   3
   1 -33  -9-10.9424 303.336   3
  -1 -33   9 8.00155 240.624   3
  -1 -33  -9 302.711 248.498   2
  -1 -33  11-316.304 221.512   2
   1 -33 -11-350.630 309.926   3
   1 -33  11 6.41042 229.416   2
  -1 -33  11-55.8562 235.374   3
  -1 -33 -11 161.807 241.894   2
   1 -33 -11-88.9204 257.896   2
   1 -33  11 227.787 232.934   3
   1 -33 -13 130.903 272.442   2
   1 -33  13 792.073 238.333   2
  -1 -33 -13 459.921 262.990   2
   1 -33 -13 516.692 336.737   3
   1 -33  13 203.351 233.444   3
  -1 -33  13 597.140 252.375   3
  -1 -33  13 910.484 230.192   2
   1 -33  15 824.899 240.361   2
   1 -33  15 984.360 254.471   3
   1 -33 -15 1121.90 349.070   3
  -1 -33  15 1036.28 230.828   2
   1 -33 -15 155.891 278.632   2
  -1 -33 -15 834.161 274.033   2
  -1 -33  15 1008.00 265.713   3
  -1 -35  -1 124.419 232.925   2
   1 -35  -1 151.589 266.683   3
   1 -35   1-171.106 251.689   2
   1 -35  -1 48.8240 250.018   2
  -1 -35   1-58.3207 236.832   2
   1 -35   1 176.137 268.351   3
  -1 -35   3 1400.28 262.811   2
   1 -35   3 1070.48 288.244   3
   1 -35  -3 1263.42 298.902   3
   1 -35  -3 1203.40 274.640   2
   1 -35   3 872.245 259.542   2
   1 -35  -5 1083.60 308.922   3
   1 -35   5 1196.36 275.784   3
  -1 -35   5 906.247 265.442   3
   1 -35   5 1200.87 274.704   2
   1 -35  -5 673.678 269.211   2
  -1 -35  -5 790.773 258.023   2
  -1 -35   5 1180.75 252.789   2
  -1 -35   7 489.187 246.944   3
   1 -35   7 602.833 258.659   2
   1 -35  -7 846.769 267.560   2
   1 -35  -7 507.496 309.797   3
   1 -35   7 204.226 250.911   3
  -1 -35  -7 256.757 254.705   2
  -1 -35   7 462.366 239.650   2
   1 -35   9 410.683 248.708   3
   1 -35   9 46.8863 242.807   2
   1 -35  -9-22.0848 309.609   3
  -1 -35   9 184.148 232.143   2
  -1 -35  -9 7.13260 250.579   2
   1 -35  -9 292.235 270.526   2
  -1 -35   9-76.0447 243.843   3
  -2   0   0-5.00555 25.0676   5
  -2   0   0 0.51883 22.9394   4
  -2   0   0 1.30808 50.1616   1
   2   0   0 16.4940 33.7391   2
   2   0   2 504021. 10428.6   2
   2   0   2 491379. 10419.2   3
  -2   0   2 486708. 10420.4   4
  -2   0   2 500358. 10430.7   1
   2   0  -2 465678. 10421.4   2
  -2   0  -2 470330. 10446.5   1
  -2   0   2 492981. 10428.3   5
  -2   0  -4 220.122 121.237   1
  -2   0   4 145.414 66.6473   4
   2   0  -4 178.197 77.5737   2
   2   0   4 149.917 66.3287   3
   2   0   4 145.244 86.5279   2
  -2   0   4 95.5001 70.9715   5
   2   0   6 67687.7 1468.07   2
  -2   0  -6 65711.8 1487.40   1
  -2   0   6 67256.4 1469.79   5
  -2   0   6 67616.0 1458.47   4
   2   0   6 66670.4 1459.31   3
   2   0  -6 65414.0 1461.37   2
  -2   0   8 41.3975 73.6951   5
   2   0   8 8.87901 57.8166   3
  -2   0   8 6.48181 59.1127   4
   2   0  -8 68.5876 48.0683   1
  -2   0  -8 78.5032 82.5200   1
   2   0   8 3.93289 62.9489   2
   2   0  10 15023.6 383.927   2
   2   0  10 14951.4 380.798   3
  -2   0  10 14644.7 394.031   5
   2   0 -10 14871.7 353.236   1
  -2   0  10 14599.4 372.797   4
  -2   0 -10 14605.1 403.503   1
   2   0 -12 9.93689 100.417   1
   2   0  12-22.7201 126.331   3
   2   0  12 51.0342 129.381   2
  -2   0  12 36.1130 140.569   5
  -2   0  12 2.51294 115.243   4
  -2   0 -12-82.0044 153.616   1
  -2   0 -14 19368.6 552.950   1
   2   0 -14 20862.1 499.592   1
  -2   0  16-27.4340 131.830   4
   2   0 -16-90.3304 122.174   1
   2   0  16-56.5090 177.178   5
  -2   0  16 49.5314 167.978   5
   2   0  18 134116. 3088.21   5
   2   0  18 140014. 3057.86   4
   2   0 -18 138247. 3019.75   1
  -2   0  18 138484. 3044.94   4
  -2   0  18 136424. 3085.42   5
   2   0 -20 120.295 141.772   1
  -2   0  20 91.1221 152.907   4
  -2   0  20 334.946 190.882   5
   2   0  20 57.2752 158.274   4
   2   0  20 160.168 204.784   5
  -2   0 -20 116.452 184.640   1
   2   0  22 53407.1 1267.55   4
  -2   0  22 53328.2 1256.56   4
  -2   0  22 51403.3 1301.30   5
  -2   0 -22 52756.1 1281.37   1
   2   0  22 52462.6 1312.97   5
  -2   0  24-51.7663 219.176   5
   2   0  24-56.9334 190.537   4
   2   0  24 276.291 247.893   5
  -2   0 -24-213.291 215.130   1
  -2   0  24-26.2098 180.870   4
   2   0  26 255.125 251.050   5
  -2   0 -26 115.466 229.555   1
  -2   0  26 182.842 236.347   5
   2   0  26 315.935 219.309   4
  -2   0  26 199.476 205.416   4
   2   0  28-106.087 262.013   5
  -2   0  28-152.264 252.036   5
   2   0  28 93.4435 223.685   4
  -2   0  28-6.13977 217.314   4
   2   0  30 8220.92 441.313   5
  -2   0  30 8471.88 425.918   5
   2   0  30 8779.32 391.096   4
  -2   0  34 7028.89 372.403   4
   2   0  34 7562.44 396.911   4
   2   0  34 6990.68 430.167   5
  -2   0  34 6343.68 402.792   5
  -2   0  36-305.495 254.658   4
  -2   0  36-60.0178 292.418   5
   2   0  36-103.874 295.058   5
   2   0  36 90.4262 257.899   4
  -2   0  38 2693.04 298.778   4
  -2   0  38 2072.23 322.717   5
   2   0  38 2075.52 354.877   5
   2   0  38 1737.03 301.935   4
   2  -2   0 266990. 5856.67   2
  -2  -2   0 275376. 5848.15   5
  -2   2   0 280042. 5851.11   4
  -2  -2   0 279719. 5858.10   1
   2  -2   0 267160. 5859.24   3
  -2   2   0 267332. 5850.10   5
  -2  -2   2 31573.5 691.826   5
   2  -2  -2 29054.1 722.675   3
   2  -2   2 32590.2 697.688   3
   2   2   2 31662.8 690.119   4
  -2  -2   2 30745.6 689.350   1
   2  -2   2 31824.4 705.497   2
  -2   2   2 31848.8 696.766   5
  -2   2   2 31327.4 694.765   4
  -2   2  -2 31277.0 724.153   1
  -2  -2   2 32084.7 688.597   3
   2  -2  -2 30977.3 702.172   2
  -2  -2  -2 30524.2 710.837   1
  -2   2  -4 41371.1 1024.19   1
  -2  -2   4 45750.5 991.259   3
   2   2   4 46775.4 993.711   4
   2  -2  -4 44138.3 1002.10   2
  -2  -2  -4 43975.7 1014.94   1
  -2   2   4 45873.0 998.378   5
   2  -2   4 46169.7 993.782   3
   2  -2   4 44147.7 1001.81   2
  -2  -2   4 44357.7 992.188   5
  -2   2   6 7792.99 201.985   4
   2  -2  -6 7352.27 196.669   1
  -2  -2   6 7254.71 203.621   5
   2  -2   6 7027.28 205.786   2
   2  -2   6 7244.46 202.239   3
  -2   2   6 7627.39 208.046   5
  -2  -2   6 7650.24 185.711   2
   2   2   6 7831.74 205.723   4
  -2  -2   6 7583.67 203.646   3
   2   2  -6 7385.46 185.250   2
  -2  -2  -6 7723.71 225.319   1
  -2   2  -6 7157.12 232.165   1
  -2   2   8 48556.3 1094.51   5
  -2   2  -8 48466.5 1113.52   1
  -2   2   8 47647.0 1080.10   4
   2  -2  -8 48290.7 1069.59   1
   2  -2   8 48361.1 1083.33   3
   2   2   8 48567.3 1087.23   4
   2  -2   8 48238.1 1086.45   2
  -2  -2   8 48816.4 1088.67   5
  -2  -2  -8 47948.7 1102.99   1
  -2   2 -10 81.4930 124.532   1
  -2  -2  10 48.4451 80.1464   4
   2   2 -10-6.54599 46.8223   1
   2   2  10 2.51205 96.5023   4
  -2   2  10 13.7157 88.3400   4
   2  -2  10 50.7658 95.9908   2
   2  -2 -10 68.1356 82.5947   1
  -2   2  10 63.1426 101.694   5
   2  -2  10-7.20293 87.9215   3
  -2  -2 -10 34.0299 113.372   1
  -2  -2  10 51.7366 98.6988   5
  -2  -2  12 44829.7 1057.56   5
  -2  -2  12 45871.3 1025.14   4
   2   2  12 42498.9 1061.55   5
   2  -2 -12 48038.5 1026.10   1
   2   2  12 44632.6 1045.07   4
  -2   2 -12 45014.4 1065.25   1
  -2   2  12 44487.5 1059.87   5
  -2  -2 -12 41809.7 1054.70   1
   2   2 -12 46634.9 996.788   1
   2  -2  12 44489.6 1039.51   3
  -2   2  12 44257.7 1038.65   4
   2  -2  12 43641.2 1038.24   2
   2  -2 -14 3049.85 173.679   1
   2   2  14 3035.17 191.513   4
  -2  -2 -14 3141.63 208.007   1
  -2   2 -14 2835.62 214.354   1
   2   2 -14 2932.54 143.414   1
  -2  -2  16 1792.66 207.157   5
  -2   2  16 1324.76 170.895   4
  -2  -2  16 1598.27 151.875   4
   2  -2  16 1654.06 211.382   5
  -2   2  16 1542.78 198.452   5
   2  -2 -16 1458.23 150.652   1
   2  -2  16 1439.72 166.602   2
  -2   2 -16 1168.97 195.497   1
   2   2  16 1567.82 207.879   5
   2  -2  16 1280.94 168.460   3
   2   2 -16 1448.65 128.441   1
   2  -2  18 4265.38 236.018   3
  -2   2  18 4125.57 217.194   4
   2   2 -18 4396.32 188.612   1
   2  -2  18 4193.72 263.838   5
  -2   2  18 4300.67 256.842   5
   2  -2 -18 4217.24 208.482   1
   2  -2  18 4224.68 219.948   2
  -2  -2 -18 4253.45 244.551   1
  -2  -2  18 4429.72 255.269   5
  -2  -2  18 4245.02 209.885   4
   2   2  18 4459.93 227.723   4
   2   2  18 4261.78 267.264   5
   2  -2 -20 127794. 2800.45   1
  -2   2  20 124484. 2852.66   5
   2  -2  20 123798. 2859.99   5
   2  -2  20 123310. 2826.37   3
  -2   2 -20 130695. 2845.18   1
  -2  -2  20 130826. 2809.04   4
  -2  -2  20 126000. 2859.03   5
   2   2  20 128182. 2826.78   4
  -2  -2 -20 126580. 2835.73   1
   2  -2  20 122243. 2816.79   2
  -2   2  20 124750. 2817.17   4
   2   2  20 125457. 2860.78   5
  -2  -2  22 530.301 169.293   4
  -2   2  22 374.308 213.541   5
  -2  -2 -22 403.609 206.730   1
  -2   2  22 236.080 163.725   4
   2   2  22 337.805 223.469   5
   2  -2 -22 410.463 167.938   1
   2  -2  22 410.706 219.703   5
  -2   2 -22 332.730 201.224   1
  -2  -2  22 351.063 201.872   5
   2   2  22 383.489 181.276   4
  -2   2  24 11183.8 396.873   4
  -2  -2  24 10427.7 436.933   5
   2  -2  24 9350.44 434.598   5
  -2  -2  24 11240.3 385.414   4
   2   2  24 9748.22 389.179   4
  -2   2  24 9994.75 424.675   5
   2  -2  24 11567.5 403.864   4
  -2   2 -24 10219.8 416.090   1
   2   2  24 10245.4 442.158   5
  -2  -2 -24 10616.6 424.317   1
  -2   2  26-124.456 204.737   4
   2   2  26 228.915 252.520   5
   2  -2  26 190.970 298.457   5
   2   2  26 145.207 215.698   4
  -2  -2  26 106.076 198.829   4
  -2  -2  26 8.09566 246.497   5
  -2  -2 -26-97.9857 239.092   1
  -2   2  26-173.173 238.065   5
   2   2  28 5981.24 381.409   5
   2   2  28 5808.97 332.709   4
  -2  -2  28 5721.68 369.057   5
  -2  -2  28 6068.05 319.591   4
   2  -2  28 5782.62 323.856   4
   2  -2  28 5743.38 382.400   5
  -2  -2 -28 5488.92 351.369   1
  -2   2  30-6.70724 231.341   4
  -2   2  30 122.156 256.312   5
   2  -2  30 180.736 231.682   4
  -2  -2  30 253.796 272.587   5
   2   2  30-181.736 274.051   5
   2  -2  30 393.232 286.048   5
  -2  -2  30-57.0798 221.594   4
   2   2  30 363.393 230.505   4
   2   2  32 14294.3 574.581   5
  -2   2  32 14567.6 567.140   5
  -2  -2  32 15303.1 517.955   4
   2  -2  34 62.4791 265.627   4
  -2  -2  34 128.741 259.928   5
   2   2  34 395.464 282.497   5
   2   2  34 160.609 249.718   4
  -2  -2  34 186.253 236.449   4
   2  -2  34 556.839 308.665   5
  -2   2  34 608.296 255.042   5
  -2   2  34 80.9366 241.585   4
   2  -2  36 20.9969 296.480   5
  -2   2  36 176.669 267.457   5
   2   2  36 92.1417 299.103   5
   2   2  36 262.966 265.279   4
  -2  -2  36-22.5897 247.652   4
  -2   2  36 76.4943 244.241   4
  -2  -2  36 184.008 284.153   5
   2  -2  36-56.9189 256.302   4
  -2  -2  38-146.408 293.603   5
   2   2  38 238.731 281.022   4
  -2   2  38 130.159 280.541   5
   2   2  38 329.211 304.169   5
  -2   2  38 191.186 252.017   4
  -2  -2  38 15.6777 254.460   4
   2  -2  38 152.136 295.918   5
   2  -2  38 75.1861 260.148   4
  -2   4   0 35.7666 58.5861   4
  -2  -4   0 86.7686 48.4830   3
   2  -4   0 180.364 106.254   3
  -2  -4   0 85.2106 45.6494   5
  -2  -4   0 168.682 85.7715   1
   2  -4   0 240.164 83.8017   2
  -2   4   0 74.0840 45.1033   5
  -2   4  -2 317738. 6681.36   5
   2  -4   2 294060. 6690.57   3
  -2   4   2 318449. 6680.29   5
  -2  -4   2 303793. 6676.71   1
   2  -4  -2 317647. 6694.84   2
  -2  -4   2 309527. 6669.78   5
  -2   4   2 324303. 6684.25   4
   2  -4   2 312152. 6692.03   2
  -2   4  -2 314972. 6687.02   4
  -2  -4  -2 321649. 6678.88   3
  -2  -4   2 308924. 6673.48   3
  -2  -4  -2 294096. 6694.94   1
   2  -4  -2 305831. 6715.18   3
  -2  -4   4 84993.4 1840.85   3
  -2  -4  -4 85838.1 1862.74   1
  -2  -4   4 83917.4 1825.17   1
   2  -4  -4 82433.3 1859.19   2
   2  -4   4 84142.3 1851.17   3
  -2   4   4 85860.1 1846.82   5
   2   4   4 87986.2 1839.80   4
  -2   4   4 83573.9 1845.41   4
   2  -4   4 84022.6 1855.88   2
  -2  -4   4 84657.2 1837.44   5
  -2   4   6 7100.54 194.679   4
  -2   4   6 7462.38 201.290   5
   2  -4  -6 6713.64 199.602   1
   2  -4   6 7001.55 198.815   3
  -2   4  -6 6643.53 228.079   1
  -2  -4   6 7367.09 192.139   5
  -2  -4   6 6576.14 168.935   2
   2  -4   6 6460.73 203.577   2
   2   4   6 7519.21 197.162   4
  -2  -4  -6 6642.39 211.966   1
  -2  -4   6 7067.46 193.705   3
  -2  -4  -8 4563.97 173.403   1
  -2  -4   8 4678.13 154.320   5
   2  -4   8 4807.48 161.932   3
  -2   4   8 4324.22 160.869   5
  -2  -4   8 4233.18 130.489   2
   2  -4  -8 4194.72 150.096   1
  -2   4   8 4412.00 152.765   4
   2  -4   8 4098.08 160.762   2
  -2  -4   8 4233.96 153.239   3
  -2   4  -8 4158.23 187.893   1
   2   4   8 4515.84 157.343   4
  -2  -4  10 54287.7 1225.05   3
  -2  -4  10 53995.5 1198.17   2
  -2   4  10 55388.8 1235.53   5
   2  -4 -10 55580.8 1216.53   1
  -2   4  10 53828.2 1221.42   4
  -2  -4 -10 54133.2 1240.24   1
  -2   4 -10 53101.0 1255.18   1
   2  -4  10 53882.1 1226.14   3
  -2  -4  10 55386.2 1229.26   5
   2   4  10 54034.7 1225.00   4
   2  -4  10 50975.2 1222.55   2
  -2  -4 -12 17062.3 461.277   1
   2  -4  12 16287.8 438.712   3
  -2  -4  12 16430.7 453.670   5
  -2   4 -12 16745.2 482.807   1
  -2   4  12 16089.2 455.686   5
   2  -4 -12 16939.4 436.496   1
  -2  -4  12 16575.7 443.209   3
   2  -4  12 15726.3 439.530   2
   2   4  12 15340.9 464.482   5
  -2  -4  12 15979.0 410.960   2
  -2   4  12 16150.4 435.154   4
   2   4  12 16429.7 442.885   4
   2   4 -12 16083.9 377.427   1
   2   4 -14 27295.4 617.035   1
   2   4  14 25213.1 677.243   4
  -2   4 -14 27187.4 710.117   1
  -2   4  14 27905.9 700.592   5
   2  -4 -16-48.6581 146.792   1
  -2  -4  16-128.144 173.216   5
  -2  -4  16 27.3606 131.095   2
   2   4  16 99.0715 179.996   5
  -2   4  16 94.8652 143.866   4
   2   4 -16 44.0428 98.2555   1
  -2   4  16 85.0871 166.184   5
   2  -4  16 113.306 144.838   2
  -2  -4  16 25.0901 153.721   3
  -2   4 -16 38.7079 176.975   1
   2  -4  16 99.4328 183.073   5
   2  -4  16 133.748 142.861   3
   2   4  18 37145.4 937.070   5
   2   4 -18 36300.4 848.297   1
   2  -4 -18 36365.6 888.855   1
  -2  -4  18 36977.6 936.669   5
   2  -4  18 36370.4 903.372   3
   2   4  18 35493.7 904.038   4
   2  -4  18 36520.1 896.357   2
   2  -4  18 37500.5 943.458   5
  -2  -4  18 38620.1 887.237   4
  -2   4  18 35577.8 896.905   4
  -2  -4 -18 36514.5 921.893   1
  -2   4  18 37664.5 937.150   5
  -2   4  20 2259.81 195.358   4
   2  -4  20 2462.03 209.502   3
  -2  -4  20 2422.70 182.074   4
  -2  -4 -20 2543.53 228.843   1
   2  -4  20 2539.59 206.203   2
   2  -4  20 2059.38 237.719   5
   2   4  20 2486.32 211.641   4
  -2   4 -20 2481.98 235.366   1
  -2  -4  20 2281.73 231.499   5
  -2   4  20 2582.20 229.498   5
   2   4  20 2557.48 236.700   5
   2  -4  22 54849.7 1293.70   2
  -2   4  22 51528.6 1329.90   5
   2   4  22 51011.8 1337.83   5
   2  -4  22 55938.9 1351.80   5
  -2  -4  22 53035.4 1335.34   5
   2  -4  22 55341.4 1309.10   3
  -2  -4 -22 56802.6 1326.55   1
  -2   4 -22 52967.8 1315.61   1
  -2   4  22 53442.9 1293.68   4
   2   4  22 55103.4 1306.19   4
  -2  -4  22 55305.0 1282.00   4
  -2   4  24 149.653 187.890   4
   2  -4  24 98.2076 198.850   3
   2  -4  24 125.841 245.829   5
   2   4  24 121.501 246.012   5
  -2  -4 -24-33.1562 228.410   1
   2   4  24-5.96453 200.171   4
  -2   4 -24 272.741 230.134   1
  -2   4  24-87.7917 225.367   5
  -2  -4  24-30.6539 230.193   5
   2  -4  24-27.3125 188.319   2
  -2  -4  24 134.163 180.194   4
  -2  -4  26 447.136 257.955   5
   2  -4  26 861.684 273.779   5
   2   4  26 529.518 267.394   5
  -2  -4  26 490.343 200.371   4
  -2   4  26 591.239 242.125   5
  -2  -4 -26 440.081 248.354   1
  -2   4  26 415.299 210.991   4
   2   4  26 599.534 228.646   4
   2   4  28 1084.53 274.031   5
   2   4  28 753.614 234.226   4
  -2  -4  28 596.512 232.711   4
  -2  -4 -28 835.828 261.268   1
   2  -4  28 580.320 278.115   5
  -2   4  28 754.915 217.586   4
   2  -4  28 19.5660 239.943   4
  -2   4  28 452.132 244.443   5
  -2  -4  28 778.618 289.631   5
  -2  -4  30 23193.8 763.830   5
   2  -4  30 24161.2 768.928   5
  -2   4  30 24088.2 702.733   4
   2   4  30 23554.9 714.113   4
  -2  -4  32 212.998 222.333   4
  -2   4  32 117.604 250.856   5
   2   4  32 527.350 273.340   5
   2   4  32 376.843 240.997   4
   2   4  34 3023.57 306.257   4
  -2   4  34 2540.28 315.530   5
   2  -4  34 2743.08 346.833   5
   2  -4  34 2872.95 302.696   4
   2   4  34 1945.51 317.303   5
  -2  -4  34 2653.26 272.179   4
  -2   4  34 2447.53 286.485   4
  -2  -4  34 2456.55 320.177   5
   2   4  36 8.69381 266.338   4
  -2  -4  36-7.29787 238.861   4
   2  -4  36 88.4909 259.063   4
  -2   4  36 105.964 262.311   5
   2   4  36 132.266 304.376   5
   2  -4  36-213.766 299.077   5
  -2  -4  36-284.411 278.905   5
  -2   4  36 31.3523 241.709   4
   2   4  38 1460.64 298.215   4
  -2   4  38 1840.20 291.288   4
  -2  -4  38 1385.11 285.251   4
   2   4  38 1927.18 330.804   5
   2  -4  38 1697.93 291.685   4
   2  -4  38 1547.45 336.705   5
  -2  -4  38 1606.31 316.533   5
  -2   4  38 1769.51 315.668   5
   2  -6   0 121844. 2682.83   2
  -2  -6   0 126416. 2662.57   3
   2  -6   0 119464. 2692.30   3
  -2   6   0 121388. 2659.33   5
  -2   6   0 126571. 2672.88   4
  -2  -6   0 123210. 2680.71   1
   2  -6   2 42089.2 940.072   3
   2  -6   2 41635.3 935.829   2
   2  -6  -2 41479.8 942.376   2
  -2   6  -2 41336.1 930.409   4
  -2  -6   2 42178.1 919.674   3
  -2  -6  -2 41298.5 926.616   3
  -2   6  -2 42554.1 919.056   5
   2  -6  -2 39622.7 960.581   3
  -2  -6   2 41254.8 903.836   5
  -2  -6  -2 41319.5 943.986   1
  -2   6   2 41475.7 927.362   4
  -2  -6   2 41223.1 925.476   1
  -2   6   2 42756.1 919.145   5
  -2  -6   4 605.216 53.5918   1
  -2  -6   4 576.889 62.0211   3
   2   6   4 564.031 52.2773   4
   2  -6   4 584.380 74.6046   3
   2  -6  -4 498.119 124.019   3
   2  -6   4 883.429 78.2313   2
  -2  -6   4 518.623 44.7183   5
   2  -6  -4 654.592 88.4686   2
  -2  -6  -4 507.049 101.996   3
  -2   6   4 531.887 62.6236   4
  -2  -6  -4 602.116 87.5613   1
  -2   6   4 473.199 57.6478   5
   2  -6  -6 6996.41 218.425   1
  -2  -6   6 6736.07 188.658   5
   2  -6   6 6746.19 209.960   3
   2  -6   6 6716.07 213.508   2
  -2   6   6 7223.01 204.751   5
  -2   6   6 7237.02 203.257   4
   2   6   6 7179.97 198.243   4
  -2  -6  -6 7143.36 225.840   1
  -2  -6   6 6906.87 201.764   3
  -2  -6  -8 207814. 4537.14   1
  -2  -6   8 204234. 4487.49   2
  -2   6   8 206573. 4515.50   4
   2  -6   8 207880. 4524.37   3
   2  -6  -8 209053. 4522.88   1
  -2   6  -8 209631. 4557.08   1
  -2   6   8 211937. 4520.60   5
  -2  -6   8 212048. 4509.35   5
   2  -6   8 210098. 4522.05   2
  -2  -6   8 209722. 4515.31   3
   2   6   8 210303. 4515.73   4
  -2  -6  10 24933.8 598.925   5
  -2  -6 -10 24475.4 621.589   1
   2   6  10 24166.3 616.534   5
  -2  -6  10 22912.0 567.017   2
   2  -6  10 24214.4 606.616   3
   2  -6 -10 24313.8 602.099   1
  -2  -6  10 24378.1 599.204   3
   2   6  10 25683.4 607.847   4
   2  -6  10 24563.6 604.972   2
  -2   6  10 25247.6 601.391   4
  -2   6  10 25137.9 610.446   5
  -2   6 -10 25103.2 645.935   1
   2   6 -10 24130.0 560.226   1
  -2   6  12 243674. 5258.94   4
  -2  -6  12 247435. 5263.49   5
  -2   6 -12 242622. 5295.35   1
   2  -6 -12 247227. 5256.38   1
   2   6 -12 238792. 5208.59   1
   2   6  12 249035. 5278.29   5
  -2  -6  12 232458. 5227.54   2
   2   6  12 248718. 5262.06   4
   2   6 -14 504.150 90.9600   1
  -2   6 -14 460.234 205.281   1
   2  -6 -14 536.733 158.261   1
  -2  -6  14 471.871 153.126   3
   2   6  14 470.406 153.201   4
   2  -6  14 493.510 154.927   3
   2  -6  14 440.337 150.436   2
   2   6  14 306.708 173.966   5
  -2   6  14 422.705 164.192   5
  -2  -6  14 403.298 155.627   5
   2  -6  16 7806.50 291.611   3
  -2  -6  16 7881.00 269.053   2
  -2  -6  16 8530.46 323.637   5
   2   6  16 8330.68 325.280   5
   2  -6 -16 8308.31 299.447   1
  -2   6  16 8101.84 314.479   5
  -2  -6  16 8279.75 303.416   3
   2  -6  16 8292.20 330.677   5
  -2  -6 -16 8252.19 320.835   1
   2  -6  16 8278.13 292.871   2
  -2   6 -16 8413.57 340.813   1
   2   6 -16 7800.83 237.440   1
  -2   6  16 8188.56 296.715   4
   2  -6  18 1065.94 169.464   3
   2  -6  18 796.511 200.136   5
  -2  -6  18 962.307 180.100   3
  -2   6  18 1012.79 189.038   5
   2  -6  18 928.141 165.174   2
  -2  -6  18 872.588 145.226   2
  -2  -6 -18 1140.10 195.153   1
   2   6  18 1009.52 172.013   4
   2   6  18 968.022 196.741   5
  -2  -6  18 960.821 197.630   5
  -2   6  18 767.396 163.685   4
  -2  -6  20 42138.6 1008.40   2
  -2  -6  20 43556.4 1051.39   3
  -2   6 -20 41882.4 1062.20   1
   2  -6  20 42091.3 1041.13   3
  -2   6  20 42310.3 1064.09   5
   2  -6  20 43070.9 1084.46   5
   2   6  20 41955.3 1042.86   4
   2  -6  20 43657.7 1030.89   2
  -2  -6 -20 41579.4 1055.77   1
   2  -6 -20 43399.7 1043.47   1
  -2   6  20 42008.9 1031.30   4
  -2  -6  20 41299.5 1072.26   5
   2   6  20 40242.4 1067.39   5
  -2   6 -22 5267.06 308.521   1
   2  -6  22 5322.93 280.062   3
  -2   6  22 5215.81 271.502   4
   2  -6  22 5538.83 333.178   5
  -2  -6 -22 4874.39 300.733   1
   2   6  22 4899.63 280.022   4
   2  -6  22 5253.17 263.956   2
   2  -6 -22 4871.28 280.835   1
   2   6  22 4812.53 308.742   5
  -2  -6  22 5159.08 314.599   5
  -2   6  22 4826.81 301.162   5
   2  -6  24 10527.1 457.683   5
  -2  -6  24 11768.6 386.024   4
   2   6  24 10562.8 462.277   5
  -2  -6 -24 9811.96 450.990   1
  -2  -6  24 10778.1 450.425   5
   2  -6  24 11516.2 399.843   2
  -2   6  24 10542.4 438.219   5
   2   6  24 11539.4 442.923   4
  -2   6  24 10834.2 400.132   4
   2  -6  24 11392.9 416.127   3
   2  -6 -24 10799.9 416.163   1
  -2   6 -24 10500.1 433.606   1
   2   6  26 138.094 256.845   5
   2  -6  26 201.761 225.808   3
   2  -6  26-23.4169 204.448   2
   2  -6  26 155.477 261.681   5
  -2  -6 -26 131.484 246.831   1
  -2  -6  26 26.3534 192.036   4
  -2  -6  26-170.152 255.841   5
  -2   6  26 159.997 203.359   4
   2   6  26 40.4320 228.016   4
  -2   6  26 7.77762 238.406   5
  -2   6  28 20684.7 619.673   4
  -2  -6  28 20549.4 601.906   4
   2  -6  28 20166.5 637.597   3
  -2   6  28 19293.1 647.548   5
  -2  -6 -28 20350.5 655.825   1
  -2  -6  28 20098.6 683.778   5
   2  -6  28 20546.3 695.451   5
   2   6  28 19221.0 666.277   5
   2  -6  28 21386.4 620.216   2
   2   6  28 20634.1 639.960   4
   2  -6  30 136.635 288.930   5
  -2   6  30 329.880 213.803   4
   2   6  30-83.3260 229.125   4
  -2  -6 -30 413.153 270.189   1
  -2  -6  30 9.62081 273.298   5
  -2   6  32 9014.42 444.076   5
   2   6  32 9751.77 433.538   4
  -2  -6  32 10540.8 417.078   4
   2   6  32 9260.38 461.085   5
   2  -6  32 10266.6 428.677   4
  -2  -6  34 253.559 275.822   5
  -2   6  34 259.065 240.099   4
  -2   6  34 204.801 271.353   5
   2  -6  34 201.304 245.497   4
   2   6  34 507.289 278.397   5
   2  -6  34 73.7775 288.447   5
  -2  -6  34 233.655 234.374   4
  -2  -6  36-71.3457 239.433   4
  -2  -6  36-229.885 288.555   5
  -2   6  36 525.323 251.534   4
   2  -6  36-120.106 296.696   5
   2   6  36 17.2785 271.025   4
   2  -6  36-242.977 255.295   4
  -2   6  36 219.263 263.019   5
   2   6  36 50.5027 296.693   5
   2   6  38 269.960 307.547   5
  -2   6  38-107.844 266.219   5
  -2  -6  38-55.9019 288.710   5
   2  -6  38 40.9735 264.292   4
  -2   6  38-132.586 261.193   4
  -2  -6  38-102.974 241.323   4
   2  -6  38 56.4054 294.913   5
   2   6  38 396.483 281.194   4
   2  -8   0-16.4393 83.7528   3
  -2  -8   0 10.7678 72.6051   1
  -2   8   0 36.0518 54.6471   4
   2  -8   0 101.721 74.3823   2
  -2  -8   0 6.32440 22.8899   4
  -2   8   0 46.5896 34.8399   5
  -2  -8   0-15.3823 54.3108   3
  -2  -8   2 19157.2 429.559   5
  -2  -8  -2 19818.5 469.065   3
  -2  -8   2 19899.9 460.071   3
   2  -8  -2 18742.8 479.591   2
   2  -8  -2 18187.6 502.566   3
   2  -8   2 19526.3 483.309   3
  -2   8   2 19660.6 447.799   5
  -2   8  -2 19891.3 466.271   4
  -2  -8   2 19623.8 468.401   1
  -2  -8  -2 20378.2 484.682   1
  -2   8   2 20061.5 462.683   4
   2  -8   2 18987.8 471.651   2
  -2   8  -2 19647.3 448.433   5
  -2  -8   4 1053.65 83.3314   1
   2  -8  -4 1005.24 110.169   2
  -2  -8   4 1155.47 83.5341   3
   2  -8  -4 1056.84 151.423   3
  -2  -8  -4 1314.57 129.265   3
  -2  -8   4 1195.01 52.3641   5
   2  -8   4 918.229 97.5083   3
   2   8   4 1008.56 64.0547   4
  -2   8   4 1155.89 82.2993   4
   2  -8   4 1080.15 96.3186   2
  -2  -8  -4 1195.39 113.252   1
  -2   8   4 1332.26 75.3407   5
   2  -8   6 1858.27 126.071   2
  -2  -8  -6 1796.02 189.719   3
  -2   8   6 1832.54 104.212   5
  -2  -8   6 1889.33 87.1042   5
  -2   8   6 1901.05 109.564   4
   2  -8   6 1775.68 124.236   3
  -2  -8   6 1823.25 115.990   3
  -2  -8  -6 1901.68 146.644   1
  -2  -8   6 1589.26 63.7544   2
   2   8   6 2050.15 102.153   4
   2  -8  -8 34504.9 807.658   1
   2  -8   8 33539.4 793.202   2
  -2  -8  -8 34176.4 815.922   1
  -2  -8   8 34981.0 770.716   5
  -2   8   8 32391.0 784.622   4
  -2  -8   8 33399.1 754.371   2
  -2  -8   8 32737.6 786.054   3
   2  -8   8 30890.5 791.461   3
  -2   8   8 33637.6 786.239   5
   2   8   8 34832.5 783.559   4
   2   8   8 34093.2 799.176   5
  -2   8  10 477960. 10373.1   5
  -2   8 -10 478901. 10413.9   1
   2   8  10 487275. 10368.6   4
  -2   8  10 487636. 10367.0   4
  -2  -8  10 478007. 10368.4   3
  -2  -8  10 488995. 10359.2   5
  -2  -8  10 480966. 10337.2   2
   2   8  10 493441. 10382.8   5
   2  -8 -10 462959. 10372.2   1
   2  -8  12 923.577 159.241   3
  -2   8 -12 911.934 215.738   1
   2  -8 -12 931.471 164.624   1
   2   8  12 926.480 154.451   4
   2   8 -12 829.615 132.568   1
  -2  -8  12 807.653 147.055   5
   2  -8  12 1098.34 157.801   2
  -2  -8 -14 4401.56 240.403   1
  -2   8 -14 4028.02 278.945   1
  -2  -8  14 4443.02 184.989   2
   2   8  14 4123.53 240.977   5
  -2   8  14 3995.48 224.616   5
   2  -8  14 4143.44 211.673   3
  -2  -8  14 3913.37 217.017   5
   2   8 -14 3879.44 174.721   1
   2  -8  14 4505.70 215.428   2
   2   8  14 3830.48 213.838   4
  -2   8  14 3893.45 209.156   4
  -2  -8  14 4346.02 214.646   3
  -2   8  16 120.780 147.468   4
   2  -8  16 124.192 177.501   5
  -2  -8 -16-35.9127 168.244   1
   2  -8  16 184.573 150.031   3
   2   8  16 149.088 174.697   5
  -2   8  16 147.330 165.556   5
  -2  -8  16-551.615 203.565   2
   2  -8  16-20.1814 147.114   2
  -2  -8  16-312.907 234.354   3
   2  -8  18 17227.9 475.376   2
   2  -8  18 16099.2 516.696   5
   2   8  18 15833.7 507.715   5
   2  -8 -18 15736.0 485.280   1
  -2   8  18 16730.6 487.547   4
  -2  -8  18 16143.0 503.928   5
  -2  -8  18 15854.2 443.197   2
   2  -8  18 15878.4 476.379   3
   2   8  18 16504.5 480.042   4
  -2   8  18 16083.6 500.807   5
  -2  -8  18 16671.8 486.547   3
  -2  -8 -18 15494.1 496.126   1
   2   8  20 2266.74 243.977   5
   2  -8  20 2221.45 208.462   3
  -2  -8  20 2233.47 233.007   5
  -2   8  20 2395.74 241.723   5
  -2  -8 -20 1941.04 236.552   1
   2  -8  20 1986.65 253.678   5
  -2  -8  20 2091.63 176.208   2
  -2   8 -20 1772.32 253.835   1
  -2  -8  20 1847.85 208.749   3
   2  -8  20 2306.03 208.159   2
   2   8  20 2169.37 211.259   4
  -2   8  20 2146.43 220.524   4
   2  -8 -20 1847.81 232.548   1
  -2   8  22 21447.9 661.403   5
   2  -8 -22 22708.7 647.670   1
  -2  -8  22 21523.1 670.060   5
  -2  -8  22 23681.7 648.360   3
   2  -8  22 22115.4 679.902   5
  -2  -8 -22 21502.5 656.662   1
   2   8  22 22411.8 674.483   5
   2  -8  22 23469.0 627.018   2
  -2   8 -22 22761.6 670.580   1
   2   8  22 21732.1 639.427   4
  -2   8  22 21485.0 631.080   4
   2  -8  22 22694.2 639.429   3
  -2  -8  22 23243.2 604.427   2
   2  -8  24 2676.61 246.142   3
  -2   8  24 2482.04 237.636   4
   2  -8  24 2389.76 298.377   5
  -2  -8 -24 2434.27 287.814   1
   2  -8 -24 2622.12 266.653   1
   2   8  24 2578.70 255.960   4
  -2  -8  24 2199.82 279.945   5
  -2  -8  24 2287.94 216.705   2
  -2   8  24 2438.45 263.400   5
   2  -8  24 2700.24 235.174   2
  -2  -8  24 2590.66 256.529   3
   2   8  24 2690.23 295.796   5
  -2   8  26 957.809 243.050   5
   2  -8  26 797.711 225.607   2
   2  -8  26 862.541 282.338   5
   2  -8  26 839.159 234.168   3
   2   8  26 797.752 232.378   4
  -2  -8  26 810.267 276.034   5
  -2  -8 -26 1192.01 268.914   1
   2   8  26 839.542 264.345   5
  -2   8  26 750.335 220.501   4
  -2  -8  28 220.871 201.719   4
  -2  -8 -28 201.647 262.545   1
   2  -8  28 375.897 233.815   3
   2   8  28 465.660 221.147   4
  -2   8  28 147.915 250.721   5
  -2  -8  28 348.490 267.272   5
   2  -8  28-47.7320 283.177   5
   2  -8  28 410.055 218.726   2
  -2   8  28 326.852 216.962   4
   2   8  28 571.322 256.660   5
   2   8  30 16029.5 565.887   4
  -2  -8  30 16242.5 622.464   5
   2  -8  30 17647.1 641.949   5
  -2  -8 -30 16185.9 596.495   1
  -2   8  30 16493.2 559.251   4
  -2   8  32 134.408 253.622   5
   2   8  32 356.913 265.494   5
  -2  -8  32 57.2273 217.479   4
   2   8  32 781.262 245.515   4
   2  -8  34 3693.92 375.301   5
  -2   8  34 3902.79 318.339   4
   2   8  34 3489.32 352.377   5
  -2   8  34 2738.73 314.118   5
   2  -8  34 3875.39 313.301   4
  -2  -8  34 3331.12 287.790   4
  -2  -8  34 2724.67 355.213   5
  -2   8  36 66.9133 253.106   4
   2  -8  36 107.204 271.701   4
   2   8  36-171.594 303.884   5
  -2   8  36-9.49581 262.165   5
  -2  -8  36 114.279 294.871   5
  -2  -8  36 35.2468 232.286   4
   2  -8  36-157.673 337.900   5
   2  -8  38 1185.53 277.943   4
  -2   8  38 1128.48 286.532   4
  -2   8  38 1125.45 296.219   5
   2  -8  38 1180.11 332.655   5
   2   8  38 558.963 330.319   5
  -2  -8  38 1146.86 320.243   5
  -2  -8  38 640.593 259.139   4
  -2 -10   0 30339.1 689.494   4
  -2  10   0 32786.9 698.525   5
  -2 -10   0 32493.0 744.226   1
  -2 -10   0 31617.4 725.524   3
  -2  10   0 32451.8 726.067   4
   2 -10   0 29793.8 740.633   2
   2 -10   0 29513.6 756.829   3
   2 -10   2 1381.67 125.273   2
  -2 -10   2 1636.23 125.671   1
  -2 -10  -2 1534.78 131.436   3
   2 -10  -2 1633.67 143.003   2
  -2 -10   2 1579.42 113.745   3
   2 -10   2 1457.17 135.454   3
   2 -10  -2 1590.53 171.345   3
  -2  10  -2 1628.63 82.7689   5
  -2  10   2 1609.48 77.6648   5
  -2 -10  -2 1588.17 145.601   1
  -2 -10   2 1337.58 60.1869   4
  -2  10  -2 1634.80 107.893   4
  -2  10   2 1781.69 104.099   4
   2 -10  -4 3650.73 188.362   2
   2 -10   4 3471.63 164.458   2
   2 -10   4 3631.90 175.784   3
   2 -10  -4 3262.01 234.341   3
   2  10   4 3635.17 122.117   4
  -2 -10   4 3673.01 163.409   1
  -2  10   4 3720.22 147.255   4
  -2 -10  -4 3770.65 203.375   1
  -2 -10  -4 3877.24 209.306   3
  -2  10   4 3816.30 133.651   5
  -2 -10   4 3517.18 95.4679   5
   2  10   4 3776.84 156.252   5
  -2 -10   4 3616.11 158.043   3
  -2 -10   6 4361.31 180.173   3
  -2  10   6 4127.65 170.397   4
   2 -10   6 3845.88 193.868   3
   2 -10  -6 3590.66 290.344   3
   2 -10   6 4284.09 190.383   2
  -2 -10   6 4318.99 132.558   5
  -2 -10   6 3718.64 126.982   2
  -2 -10  -6 4229.10 272.075   3
   2  10   6 4497.74 152.402   4
   2  10   6 4512.80 183.958   5
  -2 -10  -6 3927.06 218.469   1
  -2  10   6 4325.86 162.806   5
  -2 -10  -8 156256. 3544.95   3
  -2 -10   8 157544. 3474.73   3
  -2 -10   8 156862. 3435.72   2
  -2  10   8 161107. 3470.52   5
  -2 -10   8 162662. 3447.18   5
   2  10   8 161543. 3462.66   4
  -2  10   8 154887. 3469.30   4
   2  10   8 162133. 3479.61   5
  -2 -10 -10 25540.0 639.497   1
   2  10  10 23680.7 618.039   5
   2 -10  10 25312.8 614.468   3
   2 -10  10 25540.7 612.212   2
  -2 -10  10 23917.3 583.420   5
   2 -10 -10 23833.6 719.231   3
   2  10  10 23255.9 595.971   4
  -2  10  10 23513.4 600.406   4
  -2 -10  10 23974.5 570.727   2
  -2  10  10 22934.5 600.009   5
  -2  10 -12 155872. 3524.92   1
   2 -10  12 165516. 3484.79   3
  -2 -10  12 157924. 3473.66   3
  -2 -10 -12 161824. 3500.05   1
   2 -10  12 162812. 3474.08   2
  -2 -10  12 153745. 3460.72   5
   2  10  12 151550. 3471.56   4
  -2 -10  14 811.861 153.637   3
   2 -10  14 724.776 154.547   3
   2  10 -14 816.087 156.726   1
   2  10  14 998.475 178.539   5
  -2 -10  14 641.412 151.602   5
   2  10  14 890.731 159.441   4
  -2 -10  14 724.042 122.577   2
  -2  10  14 621.029 159.217   5
  -2  10  14 679.494 144.289   4
   2 -10  14 761.199 158.057   2
  -2 -10 -14 531.827 169.782   1
   2 -10 -14 797.815 171.133   1
  -2 -10 -16 1525.58 202.924   1
  -2 -10  16 1616.58 176.229   3
  -2 -10  16 1563.15 151.029   2
   2 -10  16 1732.09 175.319   2
   2 -10  16 1705.52 173.229   3
   2 -10 -16 1706.73 195.355   1
  -2  10  16 1610.61 176.478   4
   2  10  16 1614.18 204.726   5
   2 -10  16 1810.08 205.154   5
  -2  10  16 1609.53 193.268   5
   2 -10  18 650.909 204.326   5
  -2 -10 -18 556.365 197.101   1
  -2 -10  18 513.340 138.829   2
   2 -10  18 404.859 161.626   3
  -2  10 -18 583.375 237.475   1
   2  10  18 453.564 196.325   5
  -2 -10  18 419.201 163.543   3
  -2  10  18 430.840 209.007   5
  -2 -10  18 295.915 177.502   5
   2  10  18 240.771 167.372   4
   2 -10 -18 295.736 222.515   1
   2 -10  18 585.922 166.948   2
  -2  10  18 184.081 199.230   4
  -2 -10  20 16009.2 527.588   5
   2 -10  20 16681.4 500.163   3
  -2 -10 -20 16490.1 525.977   1
   2  10  20 15878.3 502.870   4
   2  10  20 17451.6 540.978   5
   2 -10 -20 16835.6 530.592   1
   2 -10  20 16312.3 542.636   5
  -2  10  20 15320.1 507.249   4
  -2 -10  20 16876.9 460.554   2
   2 -10  20 16074.9 487.170   2
  -2 -10  20 16025.8 494.755   3
  -2  10  20 16327.5 535.045   5
  -2  10 -20 16706.6 560.012   1
   2 -10  22 8428.42 345.102   3
   2 -10  22 7759.85 397.073   5
  -2 -10  22 8240.02 303.163   2
  -2  10  22 7570.89 340.286   4
  -2  10  22 8211.80 370.216   5
   2  10  22 8096.70 383.030   5
   2 -10 -22 7724.65 360.350   1
  -2 -10  22 8217.11 348.917   3
  -2  10 -22 7970.27 403.802   1
  -2 -10 -22 7448.05 373.571   1
  -2 -10  22 8528.16 390.986   5
   2 -10  22 8119.92 338.733   2
   2  10  22 7914.91 351.290   4
  -2 -10  24 12501.9 449.363   3
   2 -10  24 12927.0 445.567   3
   2  10  24 11321.7 446.170   4
   2  10  24 11775.9 484.398   5
   2 -10 -24 12354.9 461.376   1
  -2  10  24 12801.1 451.682   4
  -2  10  24 11589.8 464.768   5
  -2 -10  24 11150.6 486.677   5
  -2 -10  24 12887.8 407.566   2
  -2 -10 -24 12145.4 472.542   1
   2 -10  24 12583.5 432.040   2
   2 -10  24 11816.5 501.128   5
   2 -10  26 208.942 217.270   3
   2 -10 -26 63.4615 231.461   1
  -2 -10 -26 7.71150 249.822   1
  -2 -10  26-72.6609 255.490   5
  -2 -10  26 69.9159 189.541   2
   2 -10  26-166.923 281.893   5
  -2  10  26 54.8310 234.470   5
  -2  10  26 33.5169 210.073   4
   2 -10  26-99.0940 201.216   2
  -2 -10  26 109.446 220.173   3
   2  10  26 332.234 251.248   5
   2  10  26-120.895 225.553   4
   2  10  28 8483.83 395.910   4
  -2 -10 -28 8668.26 437.380   1
  -2  10  28 9905.22 413.061   4
   2 -10  28 9343.76 384.753   2
  -2 -10  28 9351.13 366.534   2
   2 -10  28 9148.80 472.181   5
  -2  10  28 8860.53 425.026   5
   2  10  28 9806.24 448.418   5
   2 -10  28 9141.12 402.048   3
  -2 -10  28 9046.82 465.713   5
  -2  10  30 1193.16 256.478   4
  -2 -10 -30 930.171 287.819   1
  -2 -10  30 1123.58 303.931   5
   2 -10  30 1368.27 262.206   3
   2 -10  30 884.157 304.236   5
   2 -10  30 1075.00 230.646   2
   2  10  30 997.714 262.168   4
   2 -10  32 13701.4 513.493   3
   2 -10  32 13501.9 479.925   2
  -2 -10  32 13959.6 469.438   4
  -2 -10 -32 12381.9 539.409   1
   2  10  32 12544.2 534.558   5
  -2 -10  34-162.490 305.256   5
   2 -10  34 135.315 300.987   5
  -2  10  34-230.123 250.812   4
  -2  10  34 240.365 255.760   5
  -2 -10  34 176.749 224.496   4
   2  10  34 214.413 286.970   5
  -2  10  36 391.291 272.655   5
   2 -10  36 214.408 267.649   4
  -2 -10  36-130.902 234.599   4
   2 -10  36 290.896 317.960   5
   2  10  36-141.225 307.673   5
  -2 -10  36-191.529 297.110   5
  -2  10  36 246.548 255.519   4
  -2 -10  38 7.16594 240.042   4
   2 -10  38 233.310 259.425   4
   2  10  38-113.645 303.109   5
  -2 -10  38-135.798 309.227   5
   2 -10  38 180.298 301.574   5
  -2  10  38-122.978 253.803   4
  -2  10  38 107.275 280.373   5
  -2  12   0 29.0174 101.681   4
  -2 -12   0 82.0091 122.570   3
  -2 -12   0 90.8095 147.585   1
  -2  12   0-36.0331 58.9832   5
  -2 -12   2 70689.8 1524.73   4
  -2 -12  -2 70826.2 1590.84   1
  -2  12   2 70303.8 1532.31   5
  -2 -12   2 67199.3 1573.74   1
  -2 -12   2 71433.6 1568.37   3
  -2 -12  -2 69749.6 1578.28   3
   2  12   2 69002.5 1529.76   5
  -2  12  -2 69187.1 1534.58   5
  -2  12  -2 72530.6 1564.23   4
  -2  12   2 71828.5 1563.04   4
   2  12   4 86.5469 108.273   5
   2  12   4-11.3787 65.1208   4
  -2  12   4 60.7922 104.507   4
  -2 -12  -4-86.4447 171.555   3
  -2 -12   4 185.433 123.308   3
  -2  12   4-11.7483 85.2710   5
  -2 -12   6 1717.73 147.480   3
  -2 -12   6 1822.46 110.910   2
  -2  12   6 1914.68 122.473   5
  -2  12   6 1955.80 137.718   4
  -2 -12   6 1813.83 75.8771   5
   2  12   6 1784.65 112.820   4
   2  12   6 2292.74 150.974   5
  -2 -12  -6 1750.89 229.266   3
  -2 -12   8 2295.96 119.259   2
   2  12   8 2371.35 136.254   4
   2  12   8 2384.85 167.685   5
   2 -12   8 2562.83 166.279   2
   2 -12  -8 2439.74 293.790   3
   2 -12  -8 2516.44 209.499   1
  -2 -12  -8 2442.71 199.355   1
  -2 -12   8 2335.91 113.313   5
  -2  12   8 2621.01 147.889   5
  -2 -12  -8 2506.56 281.791   3
  -2  12   8 2204.41 146.973   4
   2 -12   8 2356.50 172.339   3
  -2 -12  10 88479.9 2005.64   5
   2 -12  10 93151.9 2049.36   3
  -2  12  10 90501.3 2032.66   4
   2 -12 -10 94505.7 2072.65   1
   2  12  10 87223.6 2040.54   5
  -2 -12 -10 93709.4 2071.37   1
   2 -12  10 96473.5 2045.70   2
  -2 -12  10 89309.2 2038.59   3
   2  12  10 91561.4 2027.18   4
  -2  12  10 91117.6 2033.47   5
   2 -12 -10 93785.5 2152.93   3
  -2 -12 -10 88263.8 2133.84   3
   2 -12  12 19345.8 527.054   3
   2  12  12 19103.3 511.174   4
  -2 -12  12 18409.7 495.396   5
   2 -12 -12 19627.9 660.480   3
   2 -12 -12 20003.7 547.621   1
  -2 -12  12 19418.6 523.311   3
  -2 -12 -12 20159.5 556.119   1
  -2 -12  12 19046.6 483.763   2
   2 -12  12 19754.2 517.878   2
   2 -12  14 18145.5 494.154   2
   2 -12  14 16935.1 499.462   3
  -2  12  14 17052.8 504.710   5
   2  12  14 18389.3 522.432   5
  -2 -12 -14 17480.9 530.285   1
   2 -12 -14 18020.0 521.712   1
  -2 -12  14 17284.1 497.019   3
  -2 -12  14 16273.0 481.703   5
  -2 -12  14 18424.6 462.273   2
  -2  12  14 19015.5 502.330   4
   2  12  14 17570.5 498.365   4
  -2 -12  16 166.741 151.751   3
   2 -12  16-29.4424 153.624   3
   2  12  16 179.140 184.473   5
  -2  12  16 125.065 169.073   5
  -2  12 -16-139.505 233.443   1
  -2  12  16-9.28818 153.475   4
  -2 -12 -16 249.132 190.279   1
   2 -12  16 46.1224 181.917   5
   2 -12  16 4.35814 155.786   2
   2 -12 -16 26.7106 187.594   1
   2  12  16 148.091 165.364   4
  -2 -12  16 71.2956 129.550   2
  -2  12  18 9390.19 376.757   5
  -2 -12  18 10079.5 315.143   2
  -2  12 -18 9730.61 428.059   1
  -2  12  18 9603.59 360.277   4
  -2 -12 -18 9653.42 386.102   1
   2 -12  18 9458.58 350.015   3
  -2 -12  18 8978.18 355.799   5
   2 -12  18 9282.96 385.257   5
  -2 -12  18 9754.32 350.412   3
   2 -12  18 10193.2 347.858   2
   2  12  18 9644.76 382.975   5
   2 -12 -18 9336.30 381.131   1
   2 -12  20 10034.2 360.008   2
  -2 -12  20 9797.33 367.105   3
  -2 -12 -20 9388.74 395.181   1
   2 -12  20 10086.4 367.877   3
   2  12  20 9221.48 380.825   4
  -2  12  20 10144.4 376.304   4
   2 -12  20 9887.26 420.885   5
  -2  12  20 9233.12 387.755   5
   2 -12 -20 9847.00 395.770   1
  -2 -12  20 9982.77 329.717   2
   2  12  20 9619.20 406.959   5
  -2  12 -20 10459.6 451.138   1
  -2 -12  20 9102.27 386.737   5
  -2 -12  22 43405.8 1175.24   5
   2  12  22 43958.7 1158.80   4
   2 -12  22 49352.4 1134.08   2
   2 -12 -22 47456.2 1169.33   1
  -2  12  22 45573.7 1167.70   5
  -2 -12  22 46220.8 1141.60   3
  -2 -12 -22 45619.3 1169.98   1
   2  12  22 45149.2 1174.06   5
  -2  12  22 45743.8 1146.11   4
  -2 -12  22 46921.3 1099.81   2
   2 -12  22 45967.4 1206.08   5
   2 -12  22 45461.4 1138.79   3
  -2 -12 -24 300.531 270.152   1
  -2 -12  24 509.130 217.105   3
   2 -12  24 534.109 213.789   3
   2 -12  24 504.207 210.127   2
   2  12  24 353.405 266.883   5
  -2  12  24 503.326 236.178   5
   2 -12  24 406.570 276.967   5
   2  12  24 514.294 237.408   4
   2 -12 -24 488.247 233.316   1
  -2 -12  24 494.476 180.327   2
  -2 -12  24 325.729 246.791   5
  -2  12  24 499.098 212.665   4
  -2  12  26 644.636 252.314   5
  -2 -12  26 371.173 224.942   3
   2  12  26 466.427 264.333   5
   2 -12 -26 288.826 245.712   1
  -2  12  26 333.766 225.671   4
  -2 -12  26 509.655 269.615   5
   2 -12  26 565.145 226.576   3
  -2 -12  26 463.691 193.341   2
   2 -12  26 419.821 286.241   5
   2 -12  26 404.752 215.356   2
  -2 -12 -26 215.110 263.309   1
   2 -12  28 479.005 296.532   5
  -2  12  28 364.065 240.772   5
  -2 -12  28 574.859 281.860   5
   2  12  28 761.370 274.745   5
  -2 -12 -28 336.605 265.029   1
  -2  12  28 454.740 223.066   4
  -2  12  30 14248.8 551.730   5
   2 -12  30 15045.1 613.236   5
  -2 -12  30 15719.2 631.017   5
  -2 -12  30 14864.4 539.062   3
   2 -12  30 15539.1 540.291   3
  -2 -12 -30 13515.3 561.427   1
   2 -12  30 16068.7 515.517   2
  -2  12  30 15278.4 543.588   4
  -2 -12  30 15086.1 492.551   2
  -2 -12  32 174.577 214.341   4
   2 -12  32 310.778 229.789   2
  -2  12  32 296.545 255.461   5
   2 -12  32 32.2576 250.763   3
   2  12  32 377.514 276.769   5
  -2  12  34 2394.16 309.499   5
  -2  12  34 2411.66 300.708   4
   2 -12  34 2840.58 314.852   3
   2 -12  34 2713.24 286.622   2
   2  12  34 2648.93 335.843   5
   2 -12  34 2545.40 361.543   5
  -2 -12  34 2620.43 268.250   4
   2 -12  36-182.983 314.520   5
  -2  12  36-28.6754 265.328   5
  -2 -12  36 73.4958 232.139   4
   2  12  36-60.5504 285.545   5
  -2  12  36 243.313 255.252   4
   2 -14   0 108236. 2453.62   3
  -2  14   0 108713. 2374.31   5
   2 -14   0 112192. 2434.25   2
  -2 -14   0 109531. 2424.53   3
  -2  14   0 110827. 2414.37   4
   2 -14   2 1041.68 154.529   2
  -2  14   2 1024.41 75.2318   5
   2 -14   2 1107.40 166.767   3
   2 -14  -2 941.519 189.539   3
  -2 -14   2 880.026 132.325   3
   2  14   2 781.568 69.8887   5
   2 -14  -2 1015.06 168.019   2
  -2 -14   2 1072.46 163.930   1
  -2 -14  -2 1106.57 159.341   3
  -2  14   2 1007.11 122.834   4
   2  14   4 15853.8 380.708   5
  -2 -14   4 14687.4 364.406   4
   2 -14   4 15939.3 423.190   2
   2 -14   4 15894.1 438.525   3
   2 -14  -4 15342.9 438.586   2
  -2 -14   4 14644.4 380.012   2
  -2 -14  -4 15667.3 447.679   1
  -2 -14  -4 14231.9 447.332   3
  -2  14   4 15754.0 404.306   4
  -2 -14   4 14818.4 416.539   3
  -2  14   4 14567.3 370.004   5
   2 -14  -4 15792.4 489.471   3
  -2 -14   6 329.173 101.790   2
   2  14   6 236.220 78.3312   4
   2 -14  -6 284.346 165.322   2
   2 -14   6 410.766 139.066   2
   2 -14   6 269.539 143.652   3
   2 -14  -6 403.220 213.519   3
  -2  14   6 198.703 103.074   4
  -2 -14   6 125.237 26.5071   5
  -2  14   6 372.434 93.3932   5
   2  14   6 244.434 118.525   5
  -2 -14  -6 276.100 198.929   3
  -2 -14  -6 341.617 170.350   1
  -2  14   8 49152.8 1122.69   5
  -2 -14  -8 51581.6 1182.79   1
  -2 -14   8 51443.2 1151.69   3
   2 -14   8 50070.1 1158.30   3
  -2 -14   8 47267.1 1084.08   5
   2 -14  -8 50118.5 1242.42   3
   2 -14   8 50656.8 1145.11   2
   2  14   8 51699.5 1138.78   5
  -2  14   8 49229.2 1136.73   4
   2  14   8 47270.5 1115.03   4
  -2 -14  10 525.826 107.844   2
   2 -14  10 588.821 150.375   3
   2  14  10 326.511 112.279   4
  -2 -14  10 378.808 140.702   3
   2 -14 -10 750.672 275.787   3
   2 -14 -10 618.351 183.640   1
   2 -14  10 605.221 145.262   2
   2  14  10 502.007 149.900   5
  -2 -14  10 397.429 90.4837   5
  -2  14  10 482.379 120.215   4
  -2 -14 -10 811.646 174.044   1
  -2 -14  12 30527.6 760.144   5
   2 -14  12 31655.2 801.603   3
   2 -14 -12 32667.1 933.400   3
  -2  14  12 31737.6 790.724   5
   2 -14 -12 33041.7 831.436   1
  -2 -14  12 33426.9 760.667   2
   2 -14  12 33833.4 797.261   2
  -2 -14 -12 31899.0 829.329   1
   2  14  12 30350.7 780.468   4
  -2 -14  12 32498.0 799.995   3
  -2 -14 -12 33006.0 926.041   3
  -2  14 -14 1466.31 253.668   1
  -2  14  14 1356.74 169.990   5
  -2 -14  14 1430.99 173.719   3
   2 -14  14 1489.88 178.797   3
  -2 -14  14 1160.79 150.809   5
  -2 -14 -14 1370.01 341.177   3
  -2 -14  14 1689.27 152.693   2
   2 -14 -14 1526.37 211.819   1
   2 -14  14 1847.61 184.675   2
   2  14  14 1713.57 196.754   5
  -2  14  14 1257.42 161.777   4
  -2 -14 -14 1382.11 208.834   1
  -2  14  16 341.605 178.728   5
  -2  14  16 293.135 161.173   4
   2 -14 -16 345.653 193.982   1
   2 -14  16 216.316 163.013   2
   2  14  16 677.741 203.515   5
  -2 -14  16 284.784 165.992   3
   2 -14  16 255.134 193.748   5
   2 -14  16 226.511 165.971   3
  -2 -14  16 147.192 139.313   2
   2 -14 -16 135.891 343.508   3
  -2 -14 -16 311.001 196.958   1
  -2  14 -16 127.537 253.801   1
  -2 -14 -18 2460.41 250.452   1
   2 -14  18 2362.04 212.465   2
   2  14  18 2457.02 251.095   5
  -2  14  18 2234.43 231.118   5
  -2 -14  18 2238.69 222.577   3
  -2  14 -18 2601.41 313.832   1
  -2 -14  18 2282.05 188.126   2
  -2  14  18 1827.04 214.268   4
   2 -14 -18 1793.36 240.726   1
   2 -14  18 2404.88 261.458   5
   2 -14  18 2464.64 215.311   3
   2 -14  20 75031.4 1741.84   3
  -2  14 -20 74965.5 1809.33   1
   2  14  20 71273.3 1753.67   5
  -2 -14 -20 75721.5 1764.91   1
   2 -14 -20 70731.5 1749.01   1
  -2 -14  20 76246.9 1688.59   2
  -2  14  20 70569.1 1745.99   5
   2 -14  20 75546.7 1716.64   2
   2 -14  20 75188.2 1791.21   5
  -2  14  20 72807.1 1733.93   4
  -2 -14  20 75581.4 1732.98   3
  -2  14  22 828.740 228.227   5
   2 -14 -22 672.092 243.950   1
   2 -14  22 578.167 201.410   2
  -2 -14  22 550.536 178.307   2
   2  14  22 469.156 244.656   5
  -2 -14  22 520.056 208.049   3
   2 -14  22 564.142 206.351   3
  -2  14  22 145.736 203.518   4
   2 -14  22 61.9688 265.975   5
  -2 -14 -22 516.737 245.156   1
   2 -14  24 3597.62 343.485   5
  -2  14  24 2824.51 276.727   5
   2 -14  24 3667.43 260.599   2
   2  14  24 3670.78 308.980   5
   2 -14  24 3213.13 264.217   3
  -2 -14 -24 3486.15 314.819   1
  -2 -14  24 3719.44 238.655   2
  -2  14  24 3329.86 271.422   4
   2 -14 -24 3628.92 315.929   1
   2 -14  26 530.061 216.453   3
  -2 -14  26 83.1280 190.839   2
   2  14  26 281.225 258.969   5
   2 -14 -26 108.404 249.265   1
  -2  14  26 191.829 234.679   5
   2 -14  26 332.774 289.858   5
  -2 -14  26 20.8669 230.328   3
  -2  14  26 128.739 206.436   4
   2 -14  26 169.995 217.053   2
  -2 -14 -26 219.265 253.858   1
   2 -14  28 4669.01 317.329   3
   2 -14 -28 4712.93 346.688   1
   2 -14  28 4808.90 297.594   2
  -2  14  28 4795.68 320.615   4
  -2 -14 -28 5418.77 369.041   1
  -2 -14  30 234.762 199.255   2
   2 -14  30 108.792 219.002   2
  -2  14  30 579.236 345.815   5
  -2 -14  30 77.8637 242.355   3
  -2  14  30 86.4958 326.763   4
   2 -14  30 98.9459 233.713   3
   2  14  30 55.0027 269.457   5
  -2 -14 -32 6583.25 412.850   1
  -2  14  32 6287.40 393.893   5
   2 -14  32 7215.37 358.281   2
  -2 -14  32 6639.03 335.609   2
   2 -14  32 6510.13 369.309   3
   2  14  32 6406.07 414.219   5
  -2 -14  32 7359.38 387.246   3
  -2 -14  34 212.924 229.624   4
  -2 -14 -34 9.70859 300.064   1
  -2  14  34 215.859 258.605   5
   2  14  34 630.476 289.214   5
   2 -14  34 83.1703 234.435   2
   2 -14  34-108.713 264.293   3
  -2 -14  36 85.9261 240.443   4
   2 -14  36-60.3506 278.613   3
  -2  14  36 153.051 277.244   5
   2  14  36-200.637 292.722   5
   2 -14  36 228.755 248.371   2
  -2  16   0 61.2125 81.8608   5
  -2 -16   0-72.3018 155.499   1
   2 -16   0 19.2775 197.963   3
  -2  16   0-46.8067 134.633   4
   2 -16   0-293.147 193.366   2
  -2  16   2 104559. 2325.84   5
   2 -16  -2 109112. 2397.82   2
   2 -16   2 110680. 2389.98   2
   2 -16  -2 105981. 2426.43   3
  -2 -16   2 111773. 2403.32   1
  -2 -16  -2 107347. 2402.30   1
   2 -16   2 104847. 2401.81   3
  -2  16   2 108284. 2373.70   4
   2 -16  -4 158.273 160.530   2
  -2  16   4 41.3954 66.7708   5
   2 -16  -4-118.424 194.084   3
  -2 -16   4 93.4130 131.649   3
   2  16   4-16.4181 82.3860   5
   2 -16   4-12.7901 143.208   3
  -2 -16  -4-68.9469 162.014   1
  -2  16   4 50.6205 103.653   4
   2 -16   4 18.2845 137.134   2
   2 -16   6 1746.07 163.162   2
  -2 -16   6 1577.55 133.213   2
   2 -16  -6 1606.11 187.078   2
   2 -16   6 1487.76 169.131   3
   2  16   6 1640.95 127.716   5
   2 -16  -6 1379.80 235.856   3
  -2 -16   6 1648.62 161.976   3
  -2 -16  -6 1246.98 187.596   1
  -2  16   6 1574.30 135.188   4
  -2  16   6 1482.26 106.072   5
   2 -16   8 1359.80 159.783   2
  -2  16   8 1272.69 116.823   5
  -2  16   8 1229.31 129.923   4
  -2 -16   8 1136.56 120.098   2
  -2 -16  -8 1053.50 235.304   3
  -2 -16   8 1110.05 149.915   3
   2 -16  -8 1204.24 185.130   2
   2  16   8 1208.73 140.803   5
  -2 -16  -8 1212.86 191.768   1
   2 -16   8 985.190 159.258   3
  -2 -16  10 27995.9 656.964   2
  -2 -16  10 27986.7 706.523   3
  -2 -16 -10 28360.5 803.290   3
   2 -16 -10 27618.2 740.321   1
  -2  16  10 26008.7 681.851   4
   2 -16  10 26807.7 706.345   3
   2  16  10 27374.6 688.544   5
  -2 -16 -10 26809.6 731.941   1
   2 -16  10 27685.8 691.990   2
  -2 -16  12 275.645 154.418   3
   2 -16  12 21.6842 158.346   2
  -2  16  12 79.4653 131.460   5
  -2 -16 -12 127.796 298.064   3
   2 -16 -12 235.543 194.616   1
  -2 -16  12 139.407 127.977   2
   2 -16 -12 299.370 288.200   3
  -2 -16 -12 70.3582 184.156   1
   2 -16  12 181.860 151.350   3
   2 -16  14 7392.77 307.748   3
  -2  16  14 7372.21 289.673   4
  -2 -16 -14 8049.90 472.655   3
   2 -16 -14 8127.31 350.025   1
  -2  16  14 7311.87 296.543   5
  -2 -16  14 8133.62 268.213   2
  -2 -16 -14 6853.53 334.633   1
   2  16  14 7335.67 310.994   5
   2 -16  14 7762.01 300.703   2
  -2 -16  14 7681.85 307.061   3
  -2  16  16-15.7903 170.430   5
  -2 -16  16-80.5426 179.116   3
  -2 -16 -16-44.8623 357.548   3
   2 -16  16 38.2897 175.268   3
   2 -16 -16-123.025 353.439   3
  -2  16  16-25.2259 161.984   4
   2 -16 -16 145.680 210.300   1
   2 -16  16-32.6417 171.940   2
   2  16  16 40.2017 192.292   5
  -2 -16  16 68.8124 150.173   2
  -2  16 -16 150.127 268.806   1
  -2 -16 -16 121.129 200.314   1
  -2 -16  18 57905.5 1395.73   3
   2  16  18 57125.0 1415.86   5
  -2  16 -18 57806.5 1474.94   1
   2 -16  18 60190.2 1402.67   3
   2 -16 -18 59841.4 1585.82   3
  -2 -16  18 60091.6 1352.89   2
   2 -16  18 61778.0 1388.37   2
  -2  16  18 57274.6 1401.49   5
  -2 -16 -18 55449.6 1423.15   1
  -2 -16 -18 56375.5 1564.65   3
  -2  16  18 57980.0 1398.76   4
   2 -16 -18 58670.9 1426.47   1
   2 -16  20 542.684 199.580   3
   2  16  20 353.198 235.723   5
   2 -16 -20 461.173 411.095   3
   2 -16 -20 515.531 244.014   1
  -2 -16  20 776.255 205.461   3
  -2 -16  20 410.937 163.544   2
  -2  16  20 490.583 199.151   4
  -2 -16 -20 490.206 234.992   1
  -2  16  20 739.932 215.966   5
   2 -16  20 971.210 205.222   2
  -2 -16  22 13771.3 466.278   3
  -2 -16 -22 13080.8 495.263   1
   2 -16 -22 12570.7 491.931   1
  -2 -16  22 13830.0 419.384   2
  -2  16  22 12654.1 468.003   4
  -2  16  22 12945.7 483.732   5
   2  16  22 12663.4 493.446   5
   2 -16  22 13403.6 439.605   2
   2  16  24 494.332 243.055   5
  -2 -16  24-53.2370 215.597   3
   2 -16  24-92.8426 206.959   3
   2 -16 -24 323.179 239.369   1
  -2  16  24 206.006 222.240   5
  -2 -16 -24 94.5073 243.277   1
  -2  16  24 64.6123 210.260   4
   2 -16  24 91.1082 201.727   2
  -2 -16  24 123.355 197.163   2
  -2  16  26 299.525 239.643   5
   2 -16 -26-23.7108 262.297   1
   2  16  26-312.226 265.010   5
  -2  16  26 380.180 230.260   4
  -2 -16 -26-123.714 264.937   1
   2 -16 -28-107.866 262.892   1
   2 -16  28-120.314 221.044   2
  -2 -16  28 119.701 183.900   2
  -2 -16  28 59.3925 223.766   3
   2 -16  28-43.7187 220.743   3
   2 -16  30 6492.56 353.643   3
  -2  16  30 6591.33 388.360   5
  -2 -16  30 6525.23 310.912   2
  -2 -16  30 6022.63 357.338   3
   2  16  30 5487.93 408.805   5
   2 -16  30 6734.64 338.047   2
  -2 -16  32-89.8789 256.195   3
  -2  16  32-338.646 268.524   5
   2 -16  32-118.345 225.667   2
   2 -16  32 199.213 249.060   3
   2  16  32-9.60112 267.229   5
  -2 -16  32 245.274 208.317   2
  -2 -16 -32-299.259 301.084   1
  -2 -16  34 2300.68 261.153   2
  -2 -16  34 2392.22 303.019   3
   2  16  34 1898.55 325.981   5
   2 -16  34 2274.22 301.203   3
   2 -16  34 2115.71 277.948   2
  -2 -16 -34 1399.99 348.801   1
  -2  16  34 1901.15 304.586   5
   2 -18   0 134674. 2977.36   2
  -2 -18   0 135451. 2976.02   3
   2 -18   0 129659. 3000.43   3
  -2 -18   0 136239. 2993.18   1
   2 -18  -2 6278.15 270.949   2
   2 -18   2 5963.99 262.916   3
   2 -18   2 6420.27 264.631   2
  -2 -18  -2 5995.01 281.165   1
  -2 -18  -2 5937.48 273.523   3
  -2 -18   2 6262.61 256.441   3
  -2 -18   4 14863.5 397.082   2
   2 -18   4 14496.5 423.591   2
   2 -18  -4 14459.5 442.354   2
   2 -18  -4 13941.1 481.343   3
  -2 -18   4 14177.5 424.541   3
  -2 -18  -4 13587.8 440.891   1
  -2 -18  -4 14406.8 459.243   3
   2 -18   4 14014.6 434.141   3
   2 -18   6 157.299 144.701   3
   2 -18   6 53.6831 146.934   2
   2 -18  -6 149.184 207.576   3
  -2 -18  -6 161.141 200.420   3
   2 -18  -6 19.5559 168.292   2
  -2 -18   6 267.880 131.710   2
  -2 -18   6 121.489 141.858   3
  -2  18   6 279.035 83.3271   5
  -2 -18  -6 163.639 170.034   1
  -2 -18   8 16100.9 468.946   3
  -2 -18   8 16892.6 427.978   2
   2 -18   8 16474.9 463.766   2
   2 -18   8 15597.1 469.575   3
  -2 -18  -8 16344.1 549.213   3
  -2 -18  -8 16159.4 495.187   1
  -2  18   8 15064.9 419.284   5
  -2 -18  10 390.996 130.252   2
   2 -18 -10-11.0298 210.393   2
   2 -18  10 406.517 154.519   3
   2 -18 -10-8.64940 276.804   3
   2 -18  10 413.714 157.750   2
  -2 -18 -10 157.032 256.620   3
  -2 -18 -10 316.017 189.237   1
  -2 -18  10 361.571 159.150   3
   2 -18  12 15102.7 473.379   3
   2 -18 -12 15509.8 513.316   1
  -2 -18  12 16618.2 479.672   3
  -2 -18 -12 15298.2 506.601   1
  -2 -18 -12 14905.9 587.493   3
  -2  18  12 14613.9 439.977   5
  -2 -18  12 16330.7 430.077   2
   2 -18  12 16063.3 464.794   2
  -2 -18 -14 1150.88 352.565   3
  -2  18  14 1239.93 175.644   5
   2 -18 -14 1186.39 348.512   3
   2 -18 -14 1111.51 240.529   1
   2  18  14 858.591 193.270   5
  -2 -18  14 1335.12 196.655   3
   2 -18  14 1722.36 202.630   3
   2 -18  14 1486.79 195.198   2
  -2 -18  14 1400.69 170.915   2
  -2 -18 -14 1384.19 234.358   1
   2 -18  16 4216.15 268.582   3
  -2 -18 -16 4567.88 306.780   1
   2  18  16 3979.61 271.575   5
  -2  18  16 4307.01 253.854   5
  -2 -18 -16 4744.83 459.121   3
   2 -18  16 4567.53 256.630   2
  -2 -18  16 4291.84 265.365   3
  -2  18 -16 4324.37 360.024   1
   2 -18 -16 4609.20 456.437   3
   2 -18 -16 4165.49 301.319   1
  -2 -18  16 4501.18 227.865   2
  -2  18  18 1044.71 205.136   5
  -2 -18  18 1172.68 213.057   3
   2 -18  18 1126.39 208.203   3
   2 -18 -18 1058.60 253.364   1
   2  18  18 1054.98 230.748   5
  -2 -18 -18 1377.00 425.474   3
   2 -18 -18 261.622 400.968   3
  -2  18 -18 520.098 308.729   1
  -2 -18  18 1120.05 180.654   2
  -2 -18 -18 790.153 252.696   1
   2 -18  18 926.796 203.073   2
  -2 -18 -20 29478.7 835.757   1
  -2 -18  20 28454.5 786.015   3
   2 -18  20 28935.3 792.978   3
  -2  18  20 29478.0 799.892   5
   2  18  20 27446.9 805.699   5
   2 -18 -20 29276.3 1003.24   3
  -2 -18 -20 28116.8 999.412   3
   2 -18 -20 28819.5 828.987   1
   2 -18  20 29967.9 773.933   2
  -2 -18  20 30196.4 744.863   2
   2 -18 -22 980.705 272.666   1
   2 -18  22 1088.48 225.694   3
  -2 -18  22 1536.40 232.066   3
  -2  18  22 951.057 229.439   5
   2  18  22 1077.35 252.494   5
   2 -18 -22 1524.64 460.363   3
  -2 -18 -22 1678.60 473.156   3
  -2 -18  22 1228.80 196.480   2
   2 -18  22 1314.31 221.652   2
  -2 -18 -22 1693.15 278.764   1
  -2 -18 -24 4175.84 352.031   1
  -2  18  24 4112.64 312.909   5
   2  18  24 4044.48 329.108   5
   2 -18 -24 4199.38 346.396   1
  -2 -18  24 4631.73 308.310   3
  -2 -18 -24 436.041 567.616   3
   2 -18 -24 43.0704 501.615   3
  -2 -18  24 4537.00 255.076   2
   2  18  26-198.415 260.904   5
   2 -18 -26 601.381 275.210   1
  -2  18  26 88.8690 232.994   5
   2 -18  26-155.398 201.225   2
   2 -18  26-63.4799 213.197   3
   2 -18 -28 2225.10 479.295   3
  -2 -18  28 2702.80 284.390   3
   2 -18  28 2639.70 259.828   2
  -2 -18  28 2782.16 235.878   2
   2 -18  28 3156.83 277.175   3
  -2 -18 -28 2666.20 336.176   1
  -2 -18  30 211.793 246.097   3
   2 -18  30 545.712 243.666   3
   2  18  30 28.0406 263.625   5
   2 -18  30 71.7781 234.860   2
  -2  18  30-35.4208 250.734   5
  -2 -18  30 16.5117 194.665   2
   2 -18 -30 260.921 288.942   1
  -2 -18 -30-65.9723 288.101   1
   2  18  32 4724.72 377.947   5
  -2 -18  32 5279.53 356.818   3
  -2 -18 -32 4826.62 397.524   1
   2 -18  32 5082.73 320.817   2
  -2  18  32 5080.28 368.030   5
   2 -18  32 4969.19 349.220   3
  -2 -18  32 5175.90 299.534   2
  -2 -18  34-25.3483 264.810   3
   2 -18  34 791.251 248.398   2
  -2 -18  34-18.1827 220.413   2
   2  18  34 9.94475 292.309   5
  -2  18  34 9.42503 268.935   5
  -2 -18 -34 120.275 303.490   1
   2 -18  34 74.3190 265.010   3
  -2 -20   0 44.5196 187.272   1
   2 -20   0-197.817 183.291   3
  -2 -20   0 175.395 163.805   3
   2 -20   0-28.4837 165.080   2
   2 -20  -2 42468.1 1080.27   3
   2 -20   2 42326.8 1054.92   3
   2 -20   2 44068.9 1040.89   2
   2 -20  -2 41810.6 1042.89   2
  -2 -20   2 43123.5 1010.44   2
  -2 -20   2 42570.7 1040.02   3
  -2 -20  -2 43597.6 1058.08   3
  -2 -20  -2 42321.8 1062.99   1
  -2 -20   4 929.330 168.690   3
  -2 -20  -4 1120.42 206.952   3
  -2 -20  -4 958.414 199.680   1
   2 -20   4 1228.96 182.513   3
  -2 -20   4 1159.36 162.978   2
   2 -20  -4 1400.50 230.969   3
   2 -20  -4 445.910 193.935   2
   2 -20   4 1136.09 177.118   2
  -2 -20  -6 2117.37 247.026   3
   2 -20   6 2276.94 198.070   3
  -2 -20   6 2753.61 205.148   3
   2 -20   6 2160.73 203.266   2
  -2 -20  -6 2174.74 215.380   1
   2 -20  -6 1989.94 274.219   3
  -2 -20   6 2549.38 178.546   2
  -2 -20  -8-106.665 190.656   1
   2 -20  -8 272.240 256.074   3
  -2 -20   8 163.736 160.200   3
  -2 -20  -8 306.103 233.934   3
   2 -20  -8 11.0544 192.875   2
   2 -20   8 250.465 161.718   3
  -2 -20   8 129.121 146.258   2
   2 -20   8 4.54358 165.881   2
  -2 -20  10 15984.3 436.930   2
   2 -20  10 15101.4 473.325   3
   2 -20 -10 15425.7 596.606   3
  -2 -20 -10 16625.0 589.171   3
  -2 -20 -10 14708.2 501.645   1
   2 -20 -10 15443.1 502.831   2
   2 -20  10 15906.4 470.278   2
  -2 -20  10 15356.9 482.905   3
  -2 -20  12 3213.78 245.389   3
   2 -20 -12 3596.32 281.604   2
  -2 -20 -12 3424.36 368.257   3
  -2 -20 -12 3519.97 265.617   1
   2 -20  12 3728.52 238.815   2
   2 -20 -12 3359.35 380.042   3
   2 -20  12 3447.00 239.422   3
  -2 -20  12 3488.70 206.742   2
  -2 -20 -14 7914.00 372.108   1
  -2 -20  14 7300.30 330.251   3
   2 -20  14 7307.02 327.836   3
  -2 -20  14 7814.21 290.988   2
   2 -20  14 7598.64 323.723   2
   2 -20 -14 7056.14 377.291   1
  -2 -20 -14 7766.24 476.081   3
  -2 -20  16 244.254 161.343   2
   2 -20  16-60.1200 184.746   2
  -2  20  16 68.5328 171.725   5
   2 -20  16 109.684 194.473   3
  -2 -20 -16 151.424 353.283   3
   2 -20 -16 82.3725 351.025   3
  -2 -20  16 412.704 199.442   3
  -2 -20 -16 275.701 229.592   1
   2 -20 -16-390.119 248.621   1
  -2 -20 -18 10200.0 586.305   3
  -2 -20  18 10268.1 396.264   3
  -2  20  18 8997.06 376.755   5
   2 -20  18 10604.1 379.319   2
  -2 -20  18 10292.8 345.754   2
   2 -20 -18 10091.8 439.379   1
  -2 -20 -18 9418.19 423.188   1
   2 -20  18 9884.13 394.819   3
  -2 -20  20 3387.91 270.081   3
  -2 -20  20 3258.26 219.912   2
  -2 -20 -20 3263.11 481.280   3
   2 -20  20 3302.33 248.037   2
  -2 -20 -20 2849.87 297.356   1
  -2  20  20 3097.88 260.553   5
   2 -20  20 2991.89 261.911   3
   2 -20 -20 3384.84 316.045   1
  -2 -20  22 18263.7 569.340   3
  -2  20  22 16896.1 572.549   5
  -2 -20  22 17807.2 512.667   2
   2 -20 -22 17324.7 613.199   1
  -2 -20 -22 18019.6 801.046   3
  -2 -20 -24 112.499 466.656   3
   2 -20  24-171.191 202.812   2
  -2  20  24 269.007 232.323   5
   2 -20  24 205.665 212.044   3
   2 -20 -26-15.4029 473.444   3
   2 -20  26 50.1598 215.005   3
  -2 -20  26 198.763 225.914   3
  -2 -20 -26 121.837 268.383   1
  -2 -20  26 51.3642 193.624   2
   2 -20  26 47.8035 206.283   2
   2  20  26 461.256 272.603   5
   2 -20 -28 525.559 299.037   1
   2 -20 -28-332.563 462.090   3
  -2 -20 -28 18.1100 281.209   1
   2  20  28 100.489 274.716   5
  -2 -20  28 191.839 234.433   3
  -2 -20  28 64.9013 199.727   2
   2 -20  28-237.187 224.911   2
   2 -20  28-275.639 234.690   3
  -2  20  28-265.823 257.123   5
  -2 -20 -28 17.5708 492.960   3
   2 -20  30 5932.43 407.290   3
   2 -20  30 5465.80 373.383   2
  -2 -20  30 6172.98 310.785   2
  -2 -20  30 6132.72 358.436   3
   2  20  30 5717.77 401.109   5
  -2 -20 -30 6275.05 410.732   1
  -2 -20  32 486.400 267.196   3
   2  20  32 224.333 282.579   5
  -2  20  32 518.235 274.680   5
   2 -20 -32 654.728 487.731   3
  -2 -20  32 557.778 221.359   2
   2 -20  32 510.489 266.949   3
   2 -20  32 807.926 251.088   2
  -2 -20 -32 559.126 300.890   1
   2 -22   0 21966.9 615.935   2
  -2 -22   0 23080.8 628.231   3
   2 -22   0 20854.1 636.548   3
  -2 -22   0 21819.8 588.731   2
  -2 -22  -2 11.6072 187.269   3
   2 -22  -2-102.169 209.357   3
  -2 -22   2 52.9314 171.984   3
  -2 -22   2-66.7858 171.097   2
   2 -22   2-76.3001 179.608   3
   2 -22  -2-168.085 196.319   2
  -2 -22  -2 49.5495 210.046   1
   2 -22   2 141.525 181.399   2
  -2 -22   4 2520.72 221.528   3
   2 -22  -4 2363.44 275.077   3
  -2 -22   4 2505.42 206.063   2
   2 -22  -4 2495.58 238.621   2
   2 -22   4 2592.32 227.938   3
  -2 -22  -4 2761.44 262.805   3
  -2 -22  -4 2719.70 263.203   1
   2 -22   4 2702.84 223.392   2
   2 -22  -6 262.114 246.826   3
  -2 -22  -6 304.325 203.110   1
  -2 -22  -6-14.5019 226.657   3
   2 -22   6 39.9212 174.555   3
  -2 -22   6 154.337 179.536   3
   2 -22  -6 5.71558 204.493   2
   2 -22   6 44.7949 179.877   2
  -2 -22   6 435.765 171.740   2
   2 -22   8 12730.1 412.425   2
  -2 -22   8 12652.3 378.895   2
  -2 -22   8 11500.2 407.943   3
   2 -22   8 11215.5 406.933   3
   2 -22  -8 10769.5 426.001   2
  -2 -22  -8 12248.6 491.220   3
   2 -22  -8 12125.9 497.934   3
  -2 -22  -8 11197.2 427.623   1
  -2 -22  10 3309.98 243.795   3
   2 -22 -10 3085.50 274.346   2
  -2 -22 -10 3438.27 347.412   3
   2 -22  10 2954.90 240.512   3
  -2 -22 -10 3252.36 274.274   1
   2 -22  10 3856.26 247.794   2
  -2 -22  10 3682.71 213.125   2
  -2 -22 -12 24695.0 742.279   1
   2 -22 -12 26257.2 751.925   2
   2 -22  12 25940.4 722.169   3
  -2 -22 -12 26473.4 847.864   3
   2 -22  12 28056.3 721.156   2
  -2 -22  12 27461.0 737.173   3
  -2 -22  12 26600.5 676.718   2
  -2 -22  14 215.973 169.635   2
  -2 -22  14 258.827 204.052   3
   2 -22  14 59.8208 187.985   3
  -2 -22 -14 87.1270 319.920   3
  -2 -22 -14 76.9625 225.669   1
   2 -22 -14-6.85482 236.125   2
   2 -22 -14-65.6898 338.003   3
   2 -22  14 235.144 198.646   2
  -2 -22  16 920.147 217.368   3
  -2 -22 -16 460.513 354.037   3
   2 -22  16 947.986 211.295   2
  -2 -22  16 546.983 173.429   2
   2 -22  16 897.093 215.413   3
  -2 -22 -16 985.154 238.568   1
   2 -22 -16 11.8054 381.283   3
  -2 -22  18 626.014 220.036   3
   2 -22  18 306.934 209.538   3
   2 -22 -18-12.7054 381.793   3
   2 -22 -18 500.208 256.779   1
  -2 -22 -18 571.989 383.489   3
  -2 -22  18 524.621 185.270   2
   2 -22  18 816.552 212.034   2
  -2 -22 -18 442.600 234.104   1
  -2 -22  20 11248.2 378.921   2
  -2 -22  20 10943.4 433.629   3
  -2 -22 -20 10605.4 617.616   3
   2 -22  22 808.928 228.647   3
  -2 -22 -22 652.461 433.044   3
  -2 -22 -22 787.224 261.339   1
   2 -22  22 979.792 209.311   2
  -2 -22 -24 2767.65 543.963   3
  -2 -22  24 2909.39 278.265   3
   2 -22  24 3994.29 294.042   3
   2 -22 -24 3771.30 350.568   1
   2 -22  24 3593.16 270.734   2
  -2 -22 -24 3071.28 325.787   1
  -2 -22  24 3934.55 247.474   2
  -2 -22 -26-156.997 283.675   1
   2 -22  26 76.7499 209.224   2
   2 -22 -26 215.876 289.759   1
  -2 -22  26 272.912 252.649   3
   2 -22 -26 523.760 482.456   3
   2 -22  26-182.818 235.613   3
  -2 -22  26 20.4837 207.686   2
   2 -22  28 2867.12 319.758   3
  -2 -22  28 3503.04 310.182   3
   2 -22 -28 3146.90 362.578   1
  -2 -22  28 3484.52 259.673   2
   2 -22  28 3465.91 303.271   2
  -2 -22 -28 2921.45 343.547   1
  -2 -22  30 427.966 252.543   3
  -2 -22  30 338.937 210.162   2
   2 -22  30 411.569 281.628   3
   2 -22 -30-16.3428 497.699   3
  -2 -22 -30 269.047 293.780   1
   2 -22  30 758.430 271.288   2
   2 -22 -30 444.792 321.900   1
  -2 -24   0-22.4783 185.975   2
   2 -24   0 27.4634 199.579   2
  -2 -24   0 241.945 196.828   3
   2 -24   0 120.881 202.767   3
   2 -24  -2 8527.53 365.603   2
  -2 -24   2 9003.96 368.627   3
  -2 -24   2 9469.86 353.095   2
   2 -24  -2 8678.34 398.742   3
  -2 -24  -2 8319.75 340.086   2
   2 -24   2 8608.79 369.765   3
  -2 -24  -2 8400.66 369.524   3
   2 -24   2 9139.08 364.311   2
   2 -24  -4-61.9439 243.421   3
   2 -24   4 129.368 193.668   3
   2 -24   4 230.613 195.171   2
  -2 -24  -4 88.4374 224.058   1
   2 -24  -4 5.78879 207.421   2
  -2 -24   4-26.1002 201.501   2
  -2 -24   4-76.1007 198.167   3
  -2 -24  -4-14.1049 218.077   3
  -2 -24  -6 1014.42 255.159   3
  -2 -24   6 868.375 220.179   3
   2 -24   6 769.982 206.816   3
   2 -24   6 999.266 211.204   2
   2 -24  -6 973.231 278.030   3
   2 -24  -6 1056.42 230.629   2
  -2 -24   6 896.686 204.464   2
  -2 -24  -6 1356.50 254.553   1
  -2 -24  -8 2450.50 269.410   1
  -2 -24   8 2733.63 224.310   2
  -2 -24   8 2543.77 245.056   3
   2 -24   8 2486.93 244.350   3
   2 -24  -8 2139.20 266.280   2
  -2 -24  -8 2254.56 309.073   3
   2 -24  -8 2500.77 319.316   3
   2 -24   8 2689.36 250.658   2
   2 -24  10 43908.2 1052.76   2
  -2 -24 -10 38733.8 1068.07   1
  -2 -24 -10 41371.7 1145.59   3
  -2 -24  10 43529.9 1062.70   3
  -2 -24  10 44503.9 1016.27   2
   2 -24 -10 40448.9 1069.46   2
   2 -24 -10 41522.9 1166.96   3
   2 -24  10 39524.6 1053.67   3
   2 -24  12 299.920 202.436   2
   2 -24  12 289.006 195.980   3
  -2 -24 -12 126.142 218.147   1
  -2 -24  12 61.8159 172.531   2
  -2 -24  12 286.817 206.121   3
   2 -24 -12-10.4794 336.655   3
  -2 -24 -12-134.188 312.034   3
   2 -24 -12 539.481 253.664   2
  -2 -24  14 1651.84 198.245   2
   2 -24  14 1984.90 235.784   3
  -2 -24 -14 1550.07 256.488   1
  -2 -24 -14 1699.66 347.953   3
   2 -24 -14 1397.07 270.902   2
   2 -24  14 1982.74 236.561   2
  -2 -24  14 1847.04 240.328   3
  -2 -24 -16 288.332 339.270   3
  -2 -24  16 67.4317 202.431   3
  -2 -24  16-21.5340 171.331   2
   2 -24 -16-59.9957 353.730   3
  -2 -24  18 3101.22 275.480   3
  -2 -24 -18 2959.32 411.848   3
  -2 -24 -18 2523.27 286.217   1
  -2 -24  18 3253.14 229.124   2
  -2 -24 -20-343.789 376.828   3
   2 -24  20 123.653 202.806   2
   2 -24  20 298.067 214.029   3
  -2 -24 -20 295.135 239.625   1
   2 -24  22 5946.06 333.712   3
  -2 -24  22 5604.65 336.318   3
  -2 -24 -22 5541.91 365.685   1
   2 -24  22 5892.54 310.709   2
  -2 -24  22 6447.96 285.052   2
   2 -24  24 418.860 232.727   3
  -2 -24  24 305.738 189.048   2
  -2 -24  24 135.886 240.976   3
   2 -24 -24-561.395 449.720   3
  -2 -24 -24 288.419 269.660   1
   2 -24  24 406.785 210.716   2
   2 -24 -24 121.089 291.028   1
   2 -24  26-75.3280 238.201   3
   2 -24 -26 288.925 302.312   1
   2 -24 -26-95.6302 468.185   3
  -2 -24  26 93.8441 249.208   3
   2 -24  26 135.260 216.788   2
  -2 -24  26 339.610 202.369   2
  -2 -24 -26 350.307 312.165   1
   2 -24 -28 146.957 473.275   3
   2 -24  28 189.970 248.520   3
   2 -24 -28 378.707 313.179   1
   2 -24  28 263.252 234.325   2
  -2 -24 -28 72.3140 301.010   1
  -2 -24  28 246.482 201.100   2
  -2 -24  28 280.614 249.709   3
  -2 -26   0 9098.80 391.878   3
  -2 -26   0 9475.37 366.747   2
   2 -26   0 8498.28 400.352   3
   2 -26   0 10157.7 389.280   2
  -2 -26   2 292.885 203.435   3
  -2 -26   2 48.9144 200.930   2
   2 -26  -2 66.2272 209.097   2
  -2 -26  -2-83.7108 220.343   3
  -2 -26  -2 50.3959 202.838   2
   2 -26   2 263.412 209.771   3
   2 -26   2-64.7648 205.006   2
   2 -26  -2 46.2989 235.094   3
   2 -26  -4 1285.15 241.727   2
  -2 -26   4 931.623 232.397   3
   2 -26   4 1095.56 222.809   3
  -2 -26  -4 1180.62 259.190   3
   2 -26   4 951.502 229.304   2
   2 -26  -4 1303.26 275.674   3
  -2 -26   4 1853.95 244.304   2
   2 -26   6 470.727 212.687   2
   2 -26  -6 81.9607 228.666   2
  -2 -26  -6 116.984 258.141   3
  -2 -26   6 373.039 203.354   3
   2 -26   6 264.655 198.900   3
  -2 -26  -6 265.509 253.181   1
   2 -26  -6-52.5500 260.835   3
  -2 -26   6 14.0509 199.690   2
  -2 -26   8 18225.4 524.952   2
  -2 -26   8 18276.2 567.048   3
   2 -26   8 16951.9 556.356   3
   2 -26  -8 16831.8 569.413   2
   2 -26   8 19613.5 566.012   2
  -2 -26  -8 18064.6 636.090   3
   2 -26  -8 18265.8 652.571   3
  -2 -26  -8 16614.3 591.448   1
   2 -26  10 115.014 208.143   2
   2 -26 -10 170.557 309.234   3
  -2 -26  10 85.4847 183.122   2
  -2 -26  10 6.47695 200.625   3
  -2 -26 -10 233.063 246.445   1
   2 -26  10 420.513 199.850   3
   2 -26 -10 60.8939 244.691   2
  -2 -26 -10-136.674 287.635   3
   2 -26 -12 10857.3 543.244   3
  -2 -26  12 11168.9 379.739   2
  -2 -26  12 10236.9 423.523   3
  -2 -26 -12 10336.7 523.854   3
  -2 -26  14 247.811 180.487   2
  -2 -26 -14-205.330 313.228   3
  -2 -26  14 69.4269 210.582   3
   2 -26  16-103.418 197.217   3
   2 -26 -16 214.299 262.231   2
  -2 -26 -16 409.379 243.525   1
  -2 -26  16-92.0248 179.470   2
   2 -26  16-97.4349 208.656   2
   2 -26 -18 25.9009 367.379   3
   2 -26 -18 8.00820 266.264   2
   2 -26  18 175.355 212.856   3
  -2 -26 -18-251.612 246.539   1
   2 -26  18 51.2927 204.620   2
  -2 -26  20 4872.27 322.416   3
   2 -26  20 4531.30 284.486   2
   2 -26  20 4674.45 302.569   3
   2 -26 -20 3821.66 482.867   3
  -2 -26 -20 4179.09 332.629   1
  -2 -26  20 4499.30 256.315   2
  -2 -26 -22 191.915 255.485   1
   2 -26 -22 17.6522 298.644   2
   2 -26  22 35.3312 202.203   2
  -2 -26  22-131.926 226.991   3
   2 -26 -22 71.7482 414.609   3
   2 -26  22 212.355 217.535   3
  -2 -26  22-141.007 185.138   2
   2 -26 -24 74.1036 319.359   2
  -2 -26 -24 805.538 289.711   1
  -2 -26  24 857.485 259.715   3
   2 -26 -24 826.061 458.334   3
   2 -26  24 1223.93 257.776   3
  -2 -26  24 1239.48 213.639   2
   2 -26  24 1318.76 229.389   2
  -2 -26  26 64.3728 243.780   3
   2 -26  26 154.782 239.185   3
   2 -26 -26-62.6227 462.902   3
   2 -26 -26 9.72560 307.034   2
  -2 -26 -26 149.740 269.104   1
  -2 -26  26-93.6590 195.491   2
   2 -26  26 329.195 217.567   2
  -2 -28   0 296.835 218.824   2
   2 -28   0-15.3256 224.831   3
  -2 -28   0 64.8056 212.160   3
  -2 -28  -2 4854.20 301.660   2
   2 -28  -2 4561.21 335.604   3
  -2 -28   2 4806.66 293.882   2
  -2 -28   2 4703.70 311.323   3
  -2 -28  -2 5139.59 329.411   3
   2 -28   2 5149.73 324.714   3
  -2 -28  -4 161.435 223.977   2
  -2 -28  -4 23.9050 258.906   3
  -2 -28   4-48.3165 203.236   3
   2 -28   4 14.3293 207.012   3
   2 -28  -4-69.8253 256.226   3
  -2 -28   4 30.8499 200.479   2
   2 -28  -6 1685.24 301.959   3
  -2 -28  -6 2126.95 306.170   3
  -2 -28   6 1806.72 228.467   2
  -2 -28   6 1486.86 235.846   3
  -2 -28   8 54.9801 204.611   3
  -2 -28  -8 170.836 269.130   3
  -2 -28   8 546.900 204.514   2
  -2 -28  10 9520.60 408.587   3
  -2 -28 -10 9020.54 442.376   1
   2 -28  12-131.562 222.094   2
  -2 -28  12 24.0771 185.572   2
  -2 -28  12-14.4324 214.125   3
   2 -28  12-13.7166 204.104   3
  -2 -28 -12-8.06212 243.276   1
   2 -28 -12-188.793 239.499   2
   2 -28  14 1177.60 236.436   2
   2 -28  14 1472.49 236.009   3
   2 -28 -14 1586.55 281.298   2
   2 -28 -14 1224.71 359.398   3
  -2 -28 -14 1276.32 272.088   1
   2 -28  16 239.779 214.100   2
  -2 -28 -16-73.3465 248.289   1
   2 -28  16 7.18240 216.487   3
   2 -28 -16-15.5992 258.968   2
   2 -28 -16 12.2908 343.921   3
  -2 -28  16 44.6379 212.815   3
  -2 -28  16 177.546 189.197   2
   2 -28  18 1545.39 235.693   2
   2 -28  18 1803.36 253.969   3
   2 -28 -18 1219.49 424.912   3
  -2 -28 -18 1921.78 298.159   1
  -2 -28  18 1381.54 208.077   2
  -2 -28  18 1375.16 255.396   3
   2 -28 -18 576.215 303.197   2
  -2 -28  20-182.341 241.936   3
   2 -28  20 58.8209 212.709   3
   2 -28 -20 13.7164 476.559   3
   2 -28  20 344.783 209.534   2
  -2 -28  20-19.4374 189.799   2
  -2 -28 -20 92.1970 260.438   1
   2 -28  22 4430.23 304.492   3
  -2 -28 -22 3736.07 341.348   1
  -2 -28  22 4024.97 257.088   2
   2 -28  22 3822.12 284.986   2
  -2 -28  22 4221.76 319.722   3
  -2 -28  24-56.3217 238.603   3
   2 -28  24-207.631 228.182   3
   2 -28 -24 9.26687 313.557   2
   2 -28 -24 223.181 431.760   3
   2 -28  24-71.4447 210.640   2
  -2 -28  24 123.973 196.402   2
  -2 -28 -24 121.282 267.439   1
  -2 -30   0 6783.85 368.249   3
   2 -30   0 6562.79 364.605   2
  -2 -30  -2 32.5330 235.580   3
  -2 -30   2 46.1218 222.791   3
   2 -30  -2-6.55654 228.190   2
   2 -30   2 25.9259 220.203   2
   2 -30   4 466.216 239.896   2
  -2 -30  -4 528.573 225.990   2
   2 -30   4 1000.94 239.820   3
   2 -30  -4 593.026 244.108   2
  -2 -30   4 341.205 220.445   3
  -2 -30   6-103.048 209.611   3
   2 -30   6 51.9551 230.434   2
   2 -30   6-149.991 226.557   3
   2 -30  -6 125.660 279.981   3
   2 -30  -6 6.83584 235.762   2
  -2 -30  -6 224.357 220.233   2
   2 -30   8 3533.61 293.542   3
   2 -30   8 3620.66 297.924   2
  -2 -30  -8 3113.30 281.006   2
   2 -30  -8 3675.13 358.240   3
   2 -30  10-44.7938 231.499   2
   2 -30  10-137.873 226.202   3
   2 -30 -10 10.6210 303.618   3
   2 -30 -10 209.269 250.285   2
  -2 -30  12 3351.24 263.673   2
   2 -30 -12 2693.61 313.810   2
   2 -30 -12 2947.29 383.803   3
  -2 -30  12 3739.51 300.951   3
   2 -30  12 3437.90 292.436   3
  -2 -30 -12 3618.22 337.666   1
   2 -30  12 3945.03 293.787   2
   2 -30  14 108.707 211.078   3
   2 -30 -14-69.6628 260.358   2
   2 -30  14 12.5731 223.519   2
  -2 -30 -14 237.424 265.450   1
   2 -30 -14-399.195 350.839   3
  -2 -30  14 108.001 225.235   3
  -2 -30  14-15.1710 191.931   2
   2 -30  16-260.156 222.217   2
   2 -30 -16-47.3671 274.524   2
   2 -30  16 97.1286 230.658   3
   2 -30 -16-86.3824 345.306   3
  -2 -30 -16 241.261 272.865   1
  -2 -30  16-233.753 229.016   3
  -2 -30  16-72.2195 200.455   2
   2 -30  18-203.144 219.142   3
  -2 -30  18-109.823 193.314   2
   2 -30 -18 8.18874 280.200   2
   2 -30 -18 12.9242 358.758   3
  -2 -30 -18 8.70634 279.814   1
  -2 -30  18 95.0902 227.533   3
   2 -30  18-114.575 218.333   2
  -2 -30  20 4705.83 271.713   2
   2 -30  20 4361.17 310.947   3
  -2 -30  20 4459.45 331.149   3
  -2 -30 -20 4456.06 374.645   1
   2 -30  20 4432.68 300.880   2
   2 -30  22 245.557 233.825   3
   2 -30 -22 299.617 407.883   3
   2 -30 -22-17.7136 293.821   2
  -2 -30 -22 249.531 289.737   1
   2 -30  22 317.090 215.540   2
  -2 -30  22 234.020 251.518   3
  -2 -30  22 132.959 196.566   2
   2 -32   0-59.9965 274.769   3
  -2 -32   0-126.341 225.194   2
   2 -32   0 61.8605 277.082   2
   2 -32  -2 3790.96 321.452   2
  -2 -32  -2 3486.21 292.630   2
  -2 -32   2 3668.93 289.574   2
   2 -32   2 3033.33 363.628   3
   2 -32  -2 4149.82 365.565   3
   2 -32   2 3232.95 374.207   2
   2 -32   4 196.500 255.519   2
  -2 -32   4-197.295 219.786   2
  -2 -32  -4-357.588 245.840   2
   2 -32   4-8.20543 247.904   3
   2 -32  -4-345.489 246.607   2
   2 -32  -4-204.318 284.695   3
  -2 -32  -6 312.551 239.425   2
   2 -32   6 508.763 246.128   3
   2 -32   6 6.74735 251.201   2
  -2 -32   6 73.2274 219.764   2
   2 -32  -6 434.820 280.386   3
   2 -32  -6 149.167 246.205   2
  -2 -32  -8-104.070 234.375   2
   2 -32   8 181.115 252.935   2
  -2 -32   8 70.1793 218.915   3
  -2 -32   8-5.60258 212.101   2
   2 -32  -8-78.8466 245.700   2
   2 -32  -8-303.855 304.799   3
   2 -32   8-61.8034 233.248   3
   2 -32  10 3058.11 301.883   2
  -2 -32  10 3062.17 289.275   3
   2 -32  10 2743.58 281.512   3
   2 -32 -10 2160.26 300.751   2
  -2 -32  10 2210.07 253.918   2
  -2 -32 -10 2230.64 279.345   2
   2 -32 -10 2648.27 360.358   3
   2 -32  12-45.5087 222.526   3
   2 -32  12 6.50289 230.260   2
  -2 -32 -12-75.0122 240.663   2
  -2 -32  12-182.960 211.103   2
   2 -32 -12-136.134 325.737   3
  -2 -32  12 281.307 244.316   3
   2 -32 -12 105.419 259.814   2
   2 -32  14 695.479 245.483   2
  -2 -32  14 164.519 240.767   2
   2 -32 -14 918.236 347.403   3
   2 -32 -14 46.6742 276.438   2
   2 -32  14 749.214 235.630   3
  -2 -32 -16-177.495 289.072   1
  -2 -32  16-219.367 262.957   3
  -2 -32  16 107.468 260.837   2
   2 -32  16-403.542 224.653   3
   2 -32 -16-97.8292 273.600   2
   2 -32  16 133.763 225.741   2
   2 -32 -16-24.6655 354.788   3
  -2 -32  18 1727.31 288.543   3
   2 -32  18 2028.78 277.333   3
  -2 -32 -18 2213.93 329.049   1
  -2 -32  18 2187.00 239.683   2
   2 -32  18 2285.25 262.384   2
   2 -32 -18 2377.24 416.046   3
   2 -34   0 4437.45 340.946   2
   2 -34   0 4317.41 366.333   3
  -2 -34   0 4539.02 320.485   2
  -2 -34   2 237.532 235.386   2
  -2 -34  -2 38.1496 233.032   2
   2 -34   2-8.82509 256.901   3
   2 -34   2 451.830 256.231   2
   2 -34  -2 358.295 278.474   3
   2 -34  -2-113.567 257.411   2
   2 -34  -4 325.422 259.474   2
   2 -34   4 694.962 263.945   2
   2 -34  -4 597.809 288.318   3
  -2 -34   4 576.773 234.944   2
   2 -34   4 449.986 261.044   3
  -2 -34  -4 390.174 245.169   2
  -2 -34  -6 60.9639 240.252   2
   2 -34   6 124.292 236.425   3
  -2 -34   6 211.913 227.321   2
   2 -34  -6 10.0807 290.907   3
   2 -34  -6 43.3355 257.224   2
   2 -34   6-111.492 249.380   2
   2 -34   8 1165.42 275.217   2
  -2 -34   8 1118.56 235.228   2
  -2 -34  -8 924.051 256.565   2
   2 -34  -8 694.315 274.613   2
   2 -34  -8 747.644 321.972   3
   2 -34   8 782.565 254.330   3
   2 -34  10 95.2824 242.875   2
   2 -34 -10-134.207 265.097   2
   2 -34 -10 211.518 312.536   3
  -2 -34  10-302.592 225.553   2
   2 -34  10 209.306 228.517   3
  -2 -34 -10 117.292 246.317   2
  -2 -34  12 1155.28 245.852   2
   2 -34  12 1646.89 270.704   2
   2 -34  12 1103.17 246.736   3
  -2 -34 -12 1229.90 279.257   2
   2 -34 -12 1600.12 363.869   3
  -2 -36   0 236.006 234.416   2
   2 -36   0 14.2196 251.155   2
   2 -36   0 331.620 275.145   3
  -2 -36   2 2031.12 273.939   2
  -2 -36  -2 1684.97 267.764   2
   2 -36  -2 1927.88 288.505   2
   2 -36   2 1474.66 302.549   3
   2 -36   2 1783.72 286.502   2
   2 -36  -2 1809.44 318.404   3
  -2 -36  -4-73.6958 234.467   2
   2 -36  -4 252.505 284.116   3
   2 -36   4-71.9699 264.098   3
  -2 -36   4-147.968 233.745   2
   2 -36   4-221.630 260.684   2
   2 -36  -4 7.26241 249.930   2
   3  -1   1 6266.62 170.867   3
   3   1   1 6753.58 171.187   2
  -3  -1   1 6810.61 159.989   4
   3  -1   1 6880.96 184.137   2
  -3   1  -1 6115.65 171.526   4
  -3  -1  -1 6957.79 178.688   5
  -3   1   1 6895.55 168.688   4
  -3  -1  -1 5815.00 165.086   4
  -3  -1  -1 6451.83 209.861   1
  -3   1   1 6519.14 173.267   5
  -3  -1   1 7203.94 173.266   5
  -3   1  -1 5906.97 216.258   1
   3  -1  -1 6458.43 177.954   2
  -3   1  -1 6414.80 176.578   5
  -3   1   1 6215.94 203.287   1
  -3  -1   1 6181.53 196.688   1
   3   1  -1 6429.74 161.926   2
  -3  -1  -3 334076. 7301.00   1
   3  -1  -3 331714. 7272.06   2
  -3  -1   3 327201. 7275.17   1
   3   1   3 347193. 7256.61   3
   3  -1   3 346485. 7267.10   3
  -3   1   3 337715. 7275.18   5
  -3  -1   3 336183. 7273.41   5
   3   1   3 324412. 7272.31   2
   3  -1   3 346467. 7280.63   2
  -3   1   3 334547. 7267.75   4
  -3   1  -3 344576. 7309.80   1
  -3  -1   3 345512. 7259.52   4
   3   1   5 17525.9 393.193   3
  -3   1  -5 16388.2 443.179   1
  -3  -1   5 17315.7 409.416   5
   3   1   5 16746.6 408.672   2
  -3  -1  -5 17005.1 437.009   1
  -3   1   5 17232.7 410.994   5
  -3  -1   5 16052.8 394.054   1
   3  -1   5 17890.3 416.291   2
  -3  -1   5 17312.9 392.767   4
   3   1  -5 17079.3 389.675   2
  -3   1   5 17785.3 401.335   4
   3  -1  -5 16832.7 406.573   2
   3  -1   5 17465.3 402.136   3
   3  -1   7 23298.7 523.005   3
   3   1   7 23143.2 530.172   2
   3   1  -7 23017.2 513.550   2
   3  -1  -7 22526.0 529.383   2
  -3   1   7 21702.0 518.730   4
   3  -1   7 22649.7 535.757   2
   3   1   7 21241.9 514.661   3
  -3  -1  -7 20863.9 555.608   1
  -3   1   7 22035.5 531.060   5
  -3   1  -7 22211.3 568.112   1
  -3  -1   7 22470.1 530.404   5
  -3  -1   7 22146.3 513.501   4
  -3  -1   9 1313.97 105.902   5
  -3   1  -9 1076.66 148.409   1
   3  -1   9 1393.58 101.371   3
  -3   1   9 1335.86 100.152   4
  -3   1   9 1251.09 106.601   5
  -3  -1  -9 1108.10 133.779   1
   3   1  -9 1354.54 98.4637   2
   3   1   9 1323.54 100.188   3
  -3  -1   9 1201.55 93.8157   4
   3  -1  -9 1409.84 118.331   2
   3  -1   9 1146.83 114.796   2
   3   1   9 1284.46 111.129   2
   3  -1  11 5767.69 213.593   3
   3  -1  11 5620.34 225.132   2
  -3   1  11 5889.02 211.824   4
   3   1  11 6130.06 218.405   3
   3   1  11 6188.18 227.288   2
  -3   1 -11 5900.88 273.096   1
  -3  -1  11 5611.85 225.157   5
   3  -1 -11 6196.39 192.263   1
  -3  -1 -11 5745.41 259.450   1
  -3   1  11 5939.17 228.794   5
  -3  -1  11 5981.70 204.268   4
  -3   1 -13 28261.0 747.890   1
   3  -1  13 27890.2 710.876   2
   3   1 -13 28968.4 655.886   1
  -3  -1 -13 27546.6 743.779   1
   3  -1  13 29739.1 709.133   3
   3   1  13 29686.8 707.977   3
   3  -1 -13 30035.4 675.534   1
   3   1  13 28930.5 713.217   2
  -3  -1  15 113826. 2556.09   5
   3  -1 -15 115090. 2498.93   1
   3   1 -15 113600. 2482.86   1
  -3   1  15 112926. 2555.63   5
  -3   1  15 115129. 2529.91   4
  -3  -1  15 114733. 2521.81   4
   3   1  17 120075. 2695.04   4
   3  -1  17 113449. 2715.38   5
   3  -1 -17 125235. 2653.54   1
   3   1 -17 123695. 2638.19   1
  -3   1  17 120318. 2682.36   4
  -3  -1  17 119852. 2714.50   5
  -3   1 -17 122657. 2722.87   1
  -3  -1  17 120623. 2673.65   4
  -3   1  17 122334. 2717.23   5
   3  -1  17 119845. 2687.79   2
   3   1  17 116571. 2721.43   5
   3  -1  17 120360. 2689.65   3
  -3  -1 -17 118926. 2714.02   1
   3  -1  19 17490.3 489.761   3
  -3  -1 -19 15326.8 499.083   1
  -3  -1  19 16109.9 460.254   4
  -3  -1  19 15391.8 502.284   5
   3  -1 -19 16107.1 439.530   1
   3  -1  19 17254.4 489.896   2
   3   1  19 15687.9 520.241   5
   3  -1  19 16315.4 518.956   5
  -3   1  19 14978.4 497.269   5
  -3   1  19 16077.2 468.227   4
   3   1  19 15465.8 478.728   4
   3   1  21 1017.11 187.991   4
  -3  -1  21 804.820 164.700   4
  -3   1  21 918.758 170.126   4
   3  -1  21 756.827 228.306   5
  -3   1  21 749.931 205.525   5
  -3  -1  21 857.981 199.397   5
   3   1  21 915.263 228.431   5
  -3  -1 -21 643.386 210.118   1
  -3   1 -21 900.310 224.763   1
  -3  -1 -23 11284.8 437.544   1
   3   1  23 11338.2 456.959   5
   3   1  23 10882.2 406.536   4
  -3  -1  23 11580.9 439.912   5
  -3  -1  23 11631.0 387.270   4
  -3   1 -23 10810.2 437.965   1
   3  -1  23 11227.8 458.402   5
  -3   1  23 11879.8 439.173   5
   3  -1  23 11432.7 405.668   4
  -3   1  23 10870.2 391.131   4
  -3   1 -25 15289.3 543.071   1
  -3  -1  25 16174.1 498.912   4
   3  -1  25 15968.7 516.083   4
  -3   1  25 15832.6 502.610   4
  -3  -1  25 15784.6 553.803   5
  -3   1  25 15036.7 543.151   5
   3   1  25 15191.4 567.744   5
   3  -1  25 16612.2 575.506   5
  -3  -1 -25 15935.1 551.117   1
   3   1  25 16364.2 520.246   4
  -3  -1 -27 4642.77 332.879   1
  -3   1 -27 4162.51 332.808   1
   3   1  27 4956.87 356.635   5
  -3   1  27 4707.42 333.551   5
   3   1  27 4695.05 309.033   4
   3  -1  27 4700.47 358.420   5
  -3   1  27 5026.11 298.786   4
  -3  -1  27 4794.09 335.126   5
  -3  -1  27 4880.09 292.961   4
   3  -1  27 5459.70 309.910   4
   3  -1  29 756.253 238.399   4
   3  -1  29 1101.87 289.490   5
   3   1  29 1225.82 257.712   4
  -3  -1  29 1234.13 273.982   5
  -3   1  29 1255.64 277.062   5
  -3  -1  29 1256.45 237.060   4
   3   1  29 1398.61 295.960   5
  -3  -1 -29 1662.85 292.809   1
   3   1  31 90.9887 237.869   4
   3  -1  31-74.7054 241.536   4
  -3   1  33 2726.97 312.882   5
  -3   1  33 2183.75 264.402   4
   3  -1  33 1761.77 333.905   5
  -3  -1  33 2281.62 302.929   5
   3   1  33 2633.02 335.597   5
  -3  -1  33 2560.14 272.956   4
  -3  -1  35 6782.94 415.540   5
   3  -1  35 7998.68 409.594   4
   3   1  35 7142.13 407.630   4
  -3   1  35 7526.28 435.120   5
   3  -1  35 7851.48 459.342   5
   3   1  35 6757.44 443.361   5
  -3  -1  35 8195.95 390.325   4
  -3   1  35 7417.02 381.760   4
   3  -1  37 2678.36 361.378   5
   3  -1  37 2664.44 326.200   4
  -3   1  37 2718.19 336.291   5
  -3   1  37 3030.18 308.373   4
   3   1  37 2842.95 367.450   5
  -3  -1  37 2999.77 306.079   4
  -3  -1  37 2381.80 332.484   5
   3   1  37 3196.25 331.337   4
  -3  -1  39 1444.72 277.274   4
   3   1  39 965.688 295.298   4
   3  -1  39 1091.58 297.071   4
  -3  -1  39 1146.36 306.007   5
  -3   1  39 708.679 283.868   5
   3   1  39 1389.10 335.443   5
   3  -1  39 1290.65 333.974   5
  -3   1  39 1256.44 279.165   4
  -3   3  -1 31667.0 687.755   4
  -3  -3  -1 30774.0 703.187   1
  -3  -3  -1 30486.6 683.323   5
  -3   3   1 31486.4 683.347   5
  -3  -3   1 30623.9 689.410   1
  -3   3   1 31338.8 683.592   4
   3  -3   1 30034.9 691.113   3
   3  -3  -1 29653.3 705.050   3
  -3   3  -1 30134.2 684.856   5
  -3  -3  -1 28793.9 667.277   4
  -3  -3   1 31534.1 678.130   5
   3  -3  -1 29870.5 693.465   2
   3  -3   1 31255.1 695.319   2
   3  -3   3 8178.19 210.319   3
  -3  -3   3 8056.20 199.787   1
  -3  -3  -3 7883.22 230.816   1
   3  -3   3 8361.79 221.293   2
  -3  -3   3 7747.33 201.036   5
   3  -3  -3 7652.09 217.382   2
  -3   3  -3 8153.95 251.518   1
   3  -3  -3 7468.25 249.552   3
  -3   3   3 7900.08 207.892   5
  -3   3   3 7694.89 204.722   4
   3   3   3 8024.44 199.469   4
  -3  -3  -5 195787. 4044.94   1
   3  -3  -5 194103. 4027.74   2
   3   3   5 193603. 4014.62   4
  -3  -3   5 191303. 4014.11   5
  -3   3   5 198859. 4014.93   4
  -3   3   5 192195. 4020.83   5
   3  -3   5 191189. 4028.72   2
   3  -3   5 191283. 4018.43   3
  -3   3  -5 193477. 4062.10   1
  -3  -3  -7 14397.3 395.707   1
   3  -3   7 14458.9 378.753   2
   3  -3   7 15300.7 373.434   3
   3  -3  -7 14216.5 380.920   2
  -3   3   7 15189.0 365.302   4
  -3   3  -7 13868.6 412.183   1
  -3   3   7 14104.4 371.624   5
  -3  -3   7 14725.3 366.495   5
   3   3   7 14750.5 369.421   4
  -3  -3   7 15072.0 343.543   4
   3  -3   9 47792.7 1060.72   3
  -3  -3  -9 47483.1 1089.20   1
  -3   3   9 45938.2 1055.37   4
  -3  -3   9 47308.6 1062.45   5
  -3   3   9 45525.3 1065.14   5
  -3   3  -9 46366.2 1106.04   1
  -3  -3   9 46177.1 1034.59   4
   3  -3   9 45286.9 1063.21   2
   3   3   9 47404.1 1062.67   4
   3  -3  -9 46920.9 1072.68   2
  -3   3 -11 769.164 196.847   1
   3  -3  11 763.913 134.782   3
  -3  -3  11 503.980 132.285   5
   3  -3  11 702.275 147.260   2
  -3  -3 -11 734.647 167.366   1
  -3  -3  11 670.244 109.172   4
   3  -3 -11 814.025 130.238   1
  -3   3  11 551.252 139.439   5
   3   3 -11 551.535 110.165   2
  -3   3  11 621.071 128.203   4
   3   3  11 648.075 140.530   4
  -3   3 -13 68602.9 1589.59   1
   3  -3 -13 69507.1 1519.94   1
   3   3  13 65631.2 1545.39   4
  -3  -3 -15 108346. 2345.04   1
   3  -3  15 109186. 2320.06   3
  -3  -3  15 111481. 2341.64   5
  -3   3  15 111426. 2348.73   5
  -3  -3  15 108447. 2298.04   4
   3  -3 -15 105948. 2294.30   1
   3  -3  15 109116. 2323.41   2
   3   3  15 107097. 2346.94   5
  -3   3  15 110034. 2316.98   4
  -3   3  17 36437.9 875.905   4
   3  -3 -17 35503.8 854.832   1
  -3  -3 -17 36451.3 908.140   1
   3   3  17 36504.6 921.879   5
   3  -3  17 34064.1 905.875   5
  -3  -3  17 36737.2 908.220   5
  -3  -3  17 36837.6 861.814   4
  -3   3 -17 36078.8 919.955   1
  -3   3  17 35311.2 903.267   5
   3  -3  17 35742.1 880.366   2
   3  -3  17 35929.2 880.554   3
   3   3  17 35694.5 889.152   4
   3   3  19 10989.8 406.305   5
   3  -3  19 10899.3 369.335   3
   3   3  19 10803.7 372.956   4
  -3  -3 -19 10862.2 393.972   1
   3  -3  19 10658.4 411.713   5
  -3  -3  19 10288.8 389.466   5
   3  -3 -19 10983.7 343.854   1
  -3   3 -19 11219.0 411.026   1
  -3   3  19 10653.0 388.134   5
  -3   3  19 10401.0 358.747   4
   3  -3  19 11417.7 367.145   2
  -3  -3  19 10431.9 343.390   4
  -3  -3  21 1011.30 167.768   4
   3   3  21 706.418 182.705   4
   3  -3  21 712.891 187.884   3
  -3  -3 -21 1082.44 211.210   1
  -3   3 -21 943.773 230.987   1
   3  -3  21 911.182 227.768   5
  -3   3  21 1003.36 175.158   4
  -3  -3  21 805.631 205.587   5
  -3   3  21 1129.70 202.780   5
   3  -3  21 933.722 188.791   2
   3   3  21 1151.88 233.088   5
   3  -3  23 9656.59 378.102   3
  -3  -3 -23 9719.71 407.792   1
   3   3  23 9352.14 373.826   4
   3  -3  23 9539.20 371.894   2
  -3  -3  23 10148.1 352.900   4
  -3   3  23 9522.35 361.125   4
  -3  -3  23 9135.71 405.037   5
   3  -3  23 9647.46 425.398   5
  -3   3 -23 9438.75 413.466   1
   3   3  23 10100.8 427.769   5
  -3   3  23 9531.91 396.888   5
  -3   3 -25 9685.78 426.362   1
  -3  -3 -25 9645.82 436.165   1
  -3   3  25 10212.3 422.480   5
  -3  -3  25 9380.89 418.111   5
   3   3  25 9538.81 449.110   5
  -3   3  25 9401.37 378.078   4
  -3  -3  25 10080.8 372.668   4
   3  -3  25 10324.9 451.108   5
   3   3  25 8970.98 392.321   4
   3  -3  27 6073.31 333.258   4
  -3   3 -27 5098.70 353.746   1
  -3   3  27 5267.76 348.302   5
  -3  -3 -27 6022.27 363.943   1
   3  -3  27 5819.57 386.060   5
   3   3  27 6081.92 377.541   5
  -3  -3  27 5728.35 363.245   5
  -3  -3  27 5740.96 305.453   4
   3   3  27 5710.28 328.340   4
  -3  -3  29 969.015 236.331   4
   3   3  29 1481.79 305.113   5
  -3  -3  29 1377.41 295.647   5
  -3   3  29 760.627 261.186   5
   3   3  29 1014.27 244.238   4
   3  -3  29 741.115 285.590   5
   3  -3  29 1189.44 249.619   4
  -3  -3 -29 1176.79 290.105   1
  -3   3  29 1030.78 238.719   4
   3   3  31 76.7585 230.036   4
   3  -3  33 2751.01 339.335   4
  -3  -3  33 2215.11 317.359   5
  -3   3  33 2537.48 300.844   5
   3  -3  33 2757.38 389.234   5
  -3  -3  33 3043.56 278.653   4
  -3   3  33 2603.40 274.216   4
   3   3  33 2469.26 339.506   5
  -3  -3  35 1037.68 270.196   4
   3   3  35 1611.44 290.103   4
   3  -3  35 1989.79 349.007   5
  -3  -3  35 1600.60 302.030   5
  -3   3  35 1668.35 298.377   5
   3   3  35 1986.19 319.524   5
   3  -3  35 1682.08 292.062   4
  -3   3  35 1767.30 275.685   4
   3  -3  37 5891.01 439.261   5
  -3  -3  37 5209.52 401.271   5
   3   3  37 6134.13 432.707   5
  -3   3  37 5776.20 400.220   5
  -3   3  37 6354.20 375.289   4
   3   3  37 6641.45 406.530   4
   3  -3  37 6881.84 404.854   4
   3  -3  39 738.103 325.081   5
   3  -3  39 1280.41 293.519   4
   3   3  39 1039.95 311.854   4
   3   3  39 989.373 333.626   5
  -3   3  39 1149.88 302.739   5
  -3  -3  39 888.356 296.242   5
  -3  -3  39 1009.05 277.326   4
  -3   3  39 1107.10 273.818   4
   3  -5  -1 3208.27 125.175   2
  -3  -5   1 3295.95 91.5336   3
  -3  -5  -1 3030.88 85.2309   4
  -3  -5   1 3325.81 97.0718   5
  -3   5   1 3483.32 104.384   5
   3  -5  -1 3346.81 142.848   3
  -3   5   1 3399.54 111.564   4
  -3   5  -1 3362.43 106.551   5
  -3   5  -1 3329.70 114.781   4
  -3  -5  -1 3344.89 126.817   1
   3  -5   1 3320.01 126.160   2
   3  -5   1 3275.69 128.028   3
  -3  -5   1 3176.10 117.283   1
  -3  -5  -3 77225.7 1712.24   1
   3  -5  -3 76000.2 1738.37   3
   3  -5  -3 77982.7 1711.00   2
  -3  -5  -3 75637.0 1685.06   3
  -3   5   3 78424.8 1692.07   5
  -3  -5   3 77828.1 1680.22   3
   3  -5   3 78034.2 1702.43   3
  -3  -5   3 77910.7 1678.99   5
  -3   5   3 78179.1 1694.07   4
  -3  -5   3 77771.3 1683.11   1
   3   5   3 76396.1 1675.07   4
   3  -5   3 76954.5 1706.89   2
   3  -5  -5 6276.24 203.532   2
  -3   5  -5 6509.44 236.871   1
  -3   5   5 6068.16 180.017   4
   3  -5   5 6119.69 197.165   2
   3  -5  -5 6403.60 247.733   3
  -3  -5  -5 6326.80 209.307   1
  -3  -5   5 5904.89 156.679   1
  -3  -5   5 6463.95 175.085   3
   3  -5   5 6014.86 189.246   3
  -3  -5   5 6244.17 170.096   5
  -3   5   5 6185.54 181.894   5
   3   5   5 5767.85 175.798   4
  -3  -5  -7 121889. 2665.79   1
   3  -5   7 126853. 2654.19   2
   3  -5   7 125284. 2647.12   3
  -3   5   7 119252. 2638.19   4
  -3   5   7 129075. 2646.48   5
  -3   5  -7 123012. 2694.38   1
  -3  -5   7 131169. 2638.36   3
   3  -5  -7 129802. 2662.29   2
  -3  -5   7 129249. 2635.87   5
   3  -5  -9 175.063 136.771   2
  -3   5  -9 205.793 179.319   1
  -3  -5   9 284.601 100.073   5
  -3   5   9 224.947 110.383   5
   3  -5   9 307.256 116.273   3
   3   5   9 163.261 120.258   4
  -3  -5   9 240.812 114.715   3
  -3  -5   9 233.457 74.6037   2
  -3   5   9 232.495 103.967   4
  -3  -5  -9 283.624 138.748   1
   3  -5   9 160.801 125.531   2
  -3   5 -11 12249.7 417.829   1
   3  -5  11 12284.2 354.249   3
  -3  -5  11 12696.7 355.688   3
   3  -5 -11 12123.6 355.481   1
   3  -5  11 11587.6 360.289   2
  -3  -5  11 11330.6 311.286   2
  -3   5 -13 57118.3 1394.73   1
  -3   5  13 60875.2 1360.06   5
  -3  -5  13 58351.1 1347.94   5
   3   5  13 57524.7 1347.84   4
   3  -5  15 24313.6 606.109   3
  -3  -5  15 23775.2 612.957   3
  -3  -5 -15 23042.8 627.201   1
   3   5  15 22915.4 632.164   5
  -3  -5  15 22944.4 573.400   2
  -3   5  15 23759.3 622.652   5
   3  -5  15 23623.8 605.697   2
   3  -5 -15 22318.8 589.263   1
  -3   5  15 23532.7 602.102   4
   3   5  15 21170.2 601.132   4
  -3  -5  17 31254.7 729.795   4
  -3  -5 -17 30028.8 781.715   1
   3  -5  17 30100.4 755.217   3
  -3   5  17 29512.6 773.643   5
  -3  -5  17 29384.4 771.308   5
  -3   5 -17 30634.5 807.068   1
   3   5  17 29462.2 788.553   5
   3  -5  17 30762.9 757.195   2
  -3   5  17 28036.2 747.664   4
   3  -5 -17 28237.7 735.938   1
  -3  -5 -19 8022.80 340.921   1
   3  -5  19 7375.56 342.986   5
   3  -5  19 7631.96 299.295   2
  -3  -5  19 7566.78 329.557   5
  -3   5  19 7195.98 324.320   5
   3   5  19 7801.17 343.703   5
  -3   5  19 7384.82 294.522   4
   3  -5  19 7983.03 307.076   3
  -3   5 -19 8032.89 363.762   1
   3   5  19 7348.99 306.882   4
  -3  -5  19 8035.31 282.809   4
   3   5  21 221.032 176.632   4
   3  -5  21 360.027 228.443   5
  -3   5  21 276.629 195.656   5
   3  -5  21 392.864 180.218   3
   3   5  21 304.260 217.823   5
  -3  -5  21 105.748 200.892   5
  -3   5 -21 227.198 226.500   1
   3  -5  21 282.288 176.526   2
  -3  -5 -21 362.700 205.625   1
  -3  -5  21 414.135 154.510   4
  -3   5  21 243.108 166.161   4
   3  -5  23 7264.88 321.312   2
   3  -5  23 7378.37 335.080   3
  -3   5  23 7854.02 354.844   5
  -3   5  23 6839.46 314.509   4
  -3  -5  23 7722.67 302.715   4
   3   5  23 7801.33 386.016   5
  -3  -5  23 7099.25 360.728   5
   3  -5  23 7324.24 381.617   5
  -3   5 -23 7547.66 380.601   1
   3   5  23 6986.97 332.565   4
  -3  -5 -23 6937.81 364.405   1
  -3   5  25 8753.96 354.977   4
   3  -5  25 8496.95 373.868   3
  -3   5  25 8457.15 394.571   5
   3  -5  25 8216.71 417.798   5
  -3   5 -25 8260.05 408.817   1
   3   5  25 7194.64 413.180   5
   3   5  25 8046.51 375.810   4
   3  -5  25 9206.59 366.538   2
  -3  -5  25 8335.50 401.478   5
  -3  -5  25 9094.14 349.695   4
  -3  -5 -25 7752.55 402.607   1
   3  -5  27 5579.37 324.804   3
  -3   5  27 5507.43 345.186   5
  -3  -5  27 5056.08 350.420   5
   3   5  27 5402.88 367.556   5
   3  -5  27 5234.85 378.042   5
   3  -5  27 5830.14 316.591   2
   3   5  27 5160.31 322.422   4
  -3   5  27 5465.59 315.866   4
  -3  -5 -27 4287.60 342.133   1
  -3  -5  27 5632.19 294.649   4
  -3  -5 -29 5329.04 368.803   1
   3   5  29 5519.74 384.887   5
  -3  -5  29 5889.03 325.317   4
  -3   5  29 5106.71 353.555   5
  -3  -5  29 5743.19 381.792   5
   3  -5  29 5660.18 391.731   5
   3   5  29 5403.82 341.203   4
  -3   5  29 5704.26 318.335   4
  -3  -5 -31-8.74181 280.529   1
   3   5  31 71.7281 246.174   4
  -3  -5  33 1413.17 247.080   4
   3  -5  33 1478.74 282.306   4
  -3  -5  33 852.556 280.786   5
   3  -5  33 1585.19 335.607   5
  -3   5  33 1293.93 285.727   5
  -3   5  33 1336.50 254.232   4
   3   5  33 1709.64 314.916   5
  -3   5  35 4936.82 373.600   5
  -3  -5  35 5480.86 393.067   5
   3  -5  35 5562.27 410.254   5
  -3   5  35 5805.91 350.883   4
  -3  -5  35 5659.36 345.399   4
   3   5  35 5624.45 410.376   5
   3   5  35 5153.78 372.893   4
   3  -5  35 6074.68 366.811   4
   3   5  37 1481.61 308.336   4
   3  -5  37 1900.23 296.907   4
  -3  -5  37 1006.62 269.571   4
  -3   5  37 1529.45 299.935   5
  -3  -5  37 2199.63 331.154   5
   3  -5  37 1251.99 326.579   5
   3   5  37 1560.25 328.455   5
  -3   5  37 1170.05 275.245   4
  -3   5  39 1654.70 298.253   4
  -3  -5  39 1251.06 281.235   4
  -3   5  39 1168.40 309.345   5
   3  -5  39 1654.59 303.292   4
  -3  -7   1 3120.78 94.3866   5
  -3   7   1 3120.19 102.180   5
  -3  -7  -1 3034.56 98.7655   3
  -3   7  -1 3120.37 104.074   5
  -3  -7   1 3143.96 99.8646   3
   3  -7  -1 2757.15 149.039   3
   3  -7   1 3080.54 131.031   2
  -3  -7   1 2943.38 123.142   1
   3  -7   1 2802.74 137.291   3
  -3   7  -1 3111.66 118.143   4
  -3  -7  -1 2759.40 81.3697   4
   3  -7  -1 2924.51 134.680   2
  -3   7   1 3214.82 116.275   4
  -3  -7  -1 2901.40 130.469   1
  -3   7  -3 8610.79 226.256   5
  -3  -7   3 8463.18 216.255   3
   3  -7  -3 8091.03 251.079   2
  -3  -7   3 8173.98 226.255   1
   3  -7   3 7716.60 239.548   3
  -3   7   3 8033.47 225.650   4
  -3   7   3 8360.74 219.936   5
   3  -7  -3 8050.38 281.873   3
   3  -7   3 8026.41 241.342   2
  -3   7  -3 8086.19 234.403   4
  -3  -7   3 8382.95 202.346   5
  -3  -7  -3 8187.87 226.261   3
  -3  -7  -3 8396.73 251.442   1
  -3  -7   5 148472. 3147.88   3
   3  -7   5 138533. 3165.99   3
  -3   7   5 144861. 3151.19   5
  -3  -7  -5 142525. 3177.37   3
   3  -7  -5 145110. 3177.49   2
   3  -7  -5 143070. 3219.52   3
  -3  -7   5 141865. 3136.01   1
  -3  -7   5 149902. 3136.24   5
  -3   7   5 143484. 3154.82   4
   3   7   5 148865. 3139.11   4
  -3  -7  -5 144040. 3180.06   1
   3  -7   5 146187. 3169.21   2
  -3   7  -7 4803.19 254.253   1
   3  -7  -7 4458.17 286.963   3
  -3  -7  -7 4978.51 222.177   1
   3  -7   7 4759.87 193.244   3
   3  -7  -7 5000.56 218.783   2
  -3   7   7 5370.44 185.693   4
  -3  -7   7 5243.49 167.749   5
  -3  -7   7 5170.51 181.044   3
  -3   7   7 5254.59 184.737   5
   3  -7   7 5028.34 204.293   2
   3   7   7 5644.94 181.310   4
  -3  -7   9 29754.8 711.862   3
   3  -7   9 29597.5 727.035   2
  -3  -7   9 28960.1 670.770   2
   3  -7   9 30806.6 723.142   3
  -3   7   9 30072.3 719.658   5
   3  -7  -9 31615.4 747.790   2
   3   7   9 30007.7 715.532   4
  -3  -7   9 30446.0 702.883   5
  -3   7  -9 29119.5 780.864   1
  -3   7   9 30013.8 714.719   4
  -3  -7  -9 29087.7 744.917   1
  -3  -7  11 3023.12 177.183   3
  -3  -7  11 2463.50 131.533   2
  -3  -7  11 2947.08 168.439   5
   3  -7 -11 2780.97 197.506   1
   3   7  11 2904.07 187.423   4
  -3   7 -11 2631.52 251.882   1
   3  -7 -13 16753.3 481.964   1
  -3  -7 -13 18206.7 508.459   1
   3  -7  13 17938.9 483.932   3
  -3   7  13 17961.4 488.189   5
   3  -7  13 18553.0 486.097   2
  -3   7  13 17080.6 478.804   4
   3   7  13 17205.1 481.553   4
  -3  -7  13 16752.2 473.057   5
   3   7  15 47054.0 1112.88   5
  -3  -7  15 44100.4 1039.93   2
   3   7  15 45259.7 1087.66   4
  -3   7  15 45199.6 1094.25   5
  -3  -7 -15 44606.5 1106.14   1
  -3  -7  15 46335.9 1085.93   3
  -3   7  15 44895.3 1079.83   4
   3  -7  15 46500.3 1081.67   2
   3  -7  15 46986.4 1088.47   3
  -3  -7  17 21122.6 579.333   3
   3  -7  17 20155.6 561.280   3
  -3   7  17 20457.2 565.286   4
  -3   7  17 20464.0 581.742   5
  -3  -7  17 20257.1 589.986   5
   3   7  17 20248.4 593.722   5
   3  -7  17 22034.5 568.320   2
  -3   7 -17 21404.1 633.803   1
  -3  -7  17 19599.9 528.941   2
  -3  -7 -17 20822.8 593.763   1
  -3  -7  19 7327.69 308.202   3
   3   7  19 7169.08 335.001   5
  -3   7  19 6832.78 318.686   5
   3  -7  19 7282.42 336.563   5
  -3  -7  19 7035.24 314.206   5
   3  -7 -19 5976.85 290.112   1
  -3  -7  19 7331.29 264.398   2
  -3   7 -19 7475.25 370.615   1
   3  -7  19 7081.10 298.242   3
  -3  -7 -19 6763.03 324.199   1
   3  -7  19 7834.00 305.142   2
  -3   7  19 7217.57 299.754   4
   3   7  19 7173.92 304.422   4
   3   7  21 924.645 201.636   4
   3  -7  21 763.045 186.362   3
  -3  -7 -21 950.897 216.872   1
  -3   7 -21 753.745 249.149   1
  -3   7  21 627.800 201.845   5
  -3   7  21 752.575 187.508   4
   3  -7  21 887.130 181.428   2
   3  -7 -21 601.425 188.587   1
  -3  -7  21 1049.66 216.969   5
   3   7  21 917.418 230.852   5
   3  -7  21 716.741 230.536   5
   3  -7 -23 6517.51 323.938   1
  -3   7  23 7023.09 352.738   5
   3  -7  23 7427.90 323.835   2
   3  -7  23 7175.11 330.785   3
   3  -7  23 7125.90 383.290   5
  -3   7 -23 7432.90 387.905   1
  -3   7  23 7284.58 328.895   4
   3   7  23 7203.83 369.219   5
   3   7  23 6577.31 342.277   4
  -3  -7 -23 6758.25 357.249   1
  -3  -7  23 7954.74 303.226   4
  -3  -7  23 7339.30 365.514   5
   3  -7  25 8856.84 373.768   3
  -3  -7  25 8609.82 406.734   5
   3   7  25 8861.30 420.568   5
   3  -7  25 7827.30 415.019   5
   3   7  25 7814.47 372.185   4
  -3   7  25 8692.49 392.136   5
  -3  -7 -25 8013.00 400.634   1
  -3   7 -25 7427.69 404.997   1
  -3  -7  25 8704.92 337.724   4
   3  -7  25 8711.71 359.841   2
  -3   7  25 7743.09 354.791   4
   3   7  27 25252.5 746.774   4
   3  -7  27 25506.2 793.865   5
   3  -7  27 24903.4 717.582   2
   3   7  27 26148.4 784.644   5
  -3   7  27 25028.3 723.386   4
  -3   7  27 25697.2 761.956   5
  -3  -7  27 24359.4 776.738   5
  -3  -7 -27 24606.9 761.567   1
   3  -7  27 27183.2 749.590   3
  -3  -7  27 26005.1 700.971   4
   3   7  29 5561.14 349.580   4
   3  -7  29 5115.48 330.549   3
  -3  -7 -29 5015.41 361.871   1
   3  -7  29 5486.58 325.466   2
  -3  -7  29 4644.44 298.657   4
  -3  -7  29 4842.23 370.546   5
   3   7  29 4949.55 373.065   5
   3  -7  29 5064.59 391.486   5
  -3   7  29 5382.13 313.737   4
   3   7  31 32.3353 231.382   4
  -3  -7  31-55.9546 219.779   4
  -3  -7  31 50.0405 267.134   5
  -3  -7 -31-154.115 279.106   1
   3   7  31 281.886 274.005   5
  -3   7  31-35.1643 248.581   5
   3  -7  33 2585.29 298.812   4
   3   7  33 2391.28 297.750   4
   3  -7  33 2643.79 353.799   5
   3   7  33 2875.69 324.906   5
  -3   7  33 2799.97 310.406   5
  -3  -7  33 2182.61 327.343   5
  -3   7  33 3056.77 285.523   4
  -3  -7  33 2729.15 266.568   4
   3  -7  35 2253.74 300.871   4
   3   7  35 2168.32 328.999   5
   3  -7  35 3069.40 367.257   5
  -3  -7  35 2384.99 341.797   5
  -3   7  35 2335.10 312.605   5
  -3  -7  35 2343.80 274.587   4
  -3   7  35 2524.82 295.865   4
  -3  -7  37 2452.18 291.402   4
  -3   7  37 2652.87 367.686   5
   3  -7  37 3323.20 321.879   4
  -3   7  37 2775.11 325.930   4
  -3  -7  37 2420.20 354.638   5
   3   7  37 2853.57 380.258   5
   3  -7  37 2788.29 369.325   5
  -3  -9  -1 200.066 78.6408   3
   3  -9  -1 294.248 113.767   2
   3  -9   1 117.536 105.271   2
  -3  -9  -1 230.644 112.972   1
  -3  -9   1 246.649 75.7488   3
  -3   9   1 244.229 59.3437   5
  -3   9  -1 252.667 89.3727   4
  -3   9   1 284.065 82.8581   4
  -3   9  -1 318.225 63.1234   5
  -3  -9   1 193.116 100.379   1
   3  -9  -1 45.6966 135.558   3
   3  -9   1 256.011 119.678   3
  -3   9   3 31493.9 712.829   5
  -3  -9   3 31378.0 729.483   1
   3  -9  -3 30424.7 751.689   2
   3  -9  -3 29394.2 782.990   3
  -3  -9   3 32708.0 693.574   5
   3  -9   3 30580.6 742.189   2
  -3  -9  -3 31768.1 729.385   3
  -3   9  -3 30510.9 734.669   4
  -3   9   3 32792.1 729.511   4
  -3  -9   3 30179.2 717.287   3
  -3  -9  -3 30182.8 752.560   1
   3  -9   3 30920.7 745.574   3
  -3   9   5 25277.0 615.550   4
   3  -9   5 25875.3 632.501   3
  -3  -9   5 25920.5 582.105   5
  -3  -9   5 25733.7 603.260   1
   3  -9  -5 25542.7 647.907   2
   3   9   5 26357.2 589.353   4
  -3   9   5 26327.8 607.534   5
  -3  -9   5 25508.5 609.027   3
  -3  -9  -5 25472.1 646.852   1
  -3  -9  -5 26760.9 651.555   3
   3  -9  -5 24699.9 693.839   3
   3  -9   5 25701.1 630.408   2
   3  -9  -7 170373. 3749.96   2
  -3  -9   7 167863. 3697.72   5
  -3   9   7 170145. 3721.01   4
  -3  -9  -7 170090. 3772.97   3
  -3   9   7 172356. 3719.43   5
   3   9   7 175782. 3707.03   4
  -3  -9   7 171485. 3719.26   3
  -3  -9   9 16964.3 437.688   3
  -3   9   9 16424.4 434.759   5
   3  -9  -9 16442.4 474.262   2
  -3  -9   9 16335.1 415.453   5
   3   9   9 16684.2 431.140   4
  -3   9   9 16141.5 433.819   4
  -3  -9   9 16099.5 386.521   2
  -3   9  -9 16237.6 518.549   1
  -3  -9 -11 2798.30 212.771   1
   3  -9  11 2680.72 180.944   3
   3   9  11 2730.38 199.672   5
  -3  -9  11 2577.91 153.341   5
  -3  -9  11 2170.70 126.060   2
   3  -9  11 2649.73 188.137   2
   3   9  11 2795.35 176.887   4
  -3   9  13 29211.4 698.425   5
  -3  -9  13 28240.1 686.205   3
   3  -9  13 28424.3 693.362   3
   3   9  13 27926.2 711.729   5
   3   9  13 27720.5 686.655   4
  -3  -9 -13 28100.0 716.152   1
  -3   9  13 28055.7 684.981   4
   3  -9  13 29051.8 694.677   2
  -3  -9  13 27905.7 679.224   5
   3  -9  15 17991.1 498.074   2
  -3  -9  15 17598.9 496.252   3
   3  -9  15 17893.6 496.878   3
  -3  -9  15 18023.8 453.605   2
   3  -9 -15 17395.3 506.637   1
  -3   9  15 17807.1 505.552   5
   3   9  15 17386.4 520.274   5
  -3   9  15 17592.3 491.230   4
   3   9  15 16823.8 493.259   4
  -3   9 -15 17852.6 568.628   1
  -3  -9 -15 16919.1 517.799   1
  -3  -9 -17 26548.8 729.539   1
  -3  -9  17 27245.2 711.126   3
   3  -9  17 26828.8 711.457   3
  -3   9  17 27392.7 727.559   5
  -3  -9  17 26292.7 714.735   5
  -3   9 -17 28158.6 783.881   1
   3   9  17 26655.0 738.296   5
   3  -9  17 28030.2 703.405   2
   3  -9 -17 26816.1 713.585   1
  -3   9  17 27343.4 708.746   4
  -3  -9  17 27251.3 664.319   2
  -3  -9  19 412.190 138.593   2
  -3   9  19 440.209 183.440   4
   3  -9  19 286.876 206.045   5
  -3   9  19 209.617 189.404   5
   3  -9 -19 119.332 198.273   1
  -3   9 -19 668.122 258.857   1
  -3  -9  19 599.347 181.400   3
   3   9  19 337.477 176.085   4
  -3  -9  19 607.456 187.965   5
   3   9  19 580.908 210.260   5
   3  -9  19 483.027 174.205   2
   3  -9  19 510.524 171.919   3
  -3  -9 -19 618.834 205.588   1
  -3  -9  21 396.915 195.753   3
   3  -9  21 249.264 182.317   3
   3  -9  21 232.947 185.768   2
   3   9  21 372.498 227.700   5
  -3   9  21 319.746 189.204   4
  -3   9  21 301.304 210.752   5
   3  -9  21 593.796 230.826   5
  -3  -9  21 280.929 157.820   2
   3  -9 -21 253.307 212.387   1
  -3  -9 -21 425.139 215.756   1
  -3  -9  21 530.136 208.539   5
   3   9  21 446.444 198.275   4
  -3   9 -21 402.241 266.614   1
   3   9  23 1343.69 230.176   4
   3  -9  23 1882.77 223.695   3
   3  -9  23 1779.43 278.643   5
  -3  -9 -23 1788.59 270.283   1
  -3   9 -23 1705.92 301.887   1
  -3   9  23 1819.80 252.044   5
  -3  -9  23 1550.56 247.206   5
   3   9  23 1681.29 273.965   5
   3  -9 -23 1341.44 231.853   1
  -3  -9  23 1445.69 188.757   2
  -3   9  23 1204.54 214.350   4
   3  -9  23 1857.68 229.032   2
  -3  -9  23 1781.71 229.737   3
   3  -9  25 37327.8 926.904   2
  -3  -9  25 36141.1 988.190   5
   3   9  25 34628.4 979.865   5
  -3   9  25 33430.8 952.186   5
   3  -9  25 35717.7 992.230   5
   3  -9  25 36033.2 935.690   3
  -3  -9 -25 36499.7 974.816   1
  -3   9  25 36750.0 939.573   4
   3   9  25 32956.4 938.263   4
   3   9  27 20761.5 678.170   5
   3  -9  27 21868.3 616.439   2
  -3  -9 -27 20048.5 663.759   1
  -3   9  27 18339.3 639.491   5
  -3  -9  27 19140.2 670.785   5
   3  -9  27 19917.0 685.969   5
  -3   9  27 20363.6 620.552   4
   3   9  27 17693.9 625.283   4
   3  -9  27 20905.1 631.344   3
  -3  -9  27 22089.3 597.046   4
  -3  -9 -29 1220.29 297.765   1
  -3   9  29 1712.66 251.926   4
  -3  -9  29 1623.24 300.980   5
   3  -9  29 1396.70 308.176   5
  -3  -9  31 210.322 216.761   4
  -3  -9 -31 345.892 287.398   1
   3  -9  31 326.887 251.482   3
   3   9  31 345.486 281.642   5
  -3   9  31 52.7459 246.200   5
  -3  -9  31 104.463 277.043   5
   3  -9  31 277.970 238.993   2
  -3   9  33 1321.66 281.428   5
  -3  -9  33 1606.12 321.093   5
   3   9  33 1559.93 305.687   5
   3  -9  33 1506.10 271.121   2
   3  -9  33 1415.88 332.971   5
   3  -9  33 1504.51 293.299   3
  -3  -9  33 1625.82 243.006   4
  -3   9  33 1576.59 271.834   4
   3  -9  35 2811.16 307.107   4
  -3  -9  35 2888.16 278.483   4
  -3  -9  35 3483.66 372.469   5
  -3   9  35 3042.46 311.522   4
   3   9  35 2832.46 360.769   5
  -3   9  35 2401.18 324.893   5
   3  -9  35 2591.17 380.887   5
  -3  -9  37 1422.77 278.382   4
  -3   9  37 1408.95 296.679   5
   3  -9  37 1489.71 347.967   5
  -3  -9  37 1488.66 344.682   5
  -3   9  37 1750.68 293.680   4
   3  -9  37 2015.27 299.814   4
  -3 -11  -1 856.438 152.126   1
  -3 -11   1 952.340 113.215   3
  -3  11   1 796.646 77.3510   5
  -3  11  -1 790.996 119.750   4
  -3 -11   1 868.954 150.632   1
  -3  11  -1 901.509 85.4366   5
  -3 -11   1 679.484 44.4808   4
  -3 -11  -1 745.785 69.4654   4
  -3 -11  -1 811.749 118.551   3
  -3  11   1 791.197 113.321   4
  -3 -11   3 34693.8 782.198   3
  -3  11   3 34185.7 765.946   5
  -3 -11  -3 32665.4 792.327   3
  -3  11   3 34028.1 787.823   4
  -3 -11  -3 32847.9 815.102   1
  -3 -11   3 33614.5 791.959   1
  -3 -11   3 33454.4 742.613   5
  -3 -11   5 237335. 5106.55   5
  -3  11   5 240098. 5136.77   5
  -3 -11  -5 242010. 5177.78   3
  -3  11   5 225836. 5145.07   4
  -3 -11   5 239821. 5146.38   3
  -3 -11   5 245212. 5146.34   1
   3 -11   7 78875.8 1547.15   3
  -3  11   7 71696.9 1520.15   4
   3 -11  -7 73527.4 1623.20   3
  -3 -11  -7 78438.0 1596.26   3
  -3  11   7 74997.4 1515.37   5
   3  11   7 74748.3 1498.29   4
   3 -11   7 78844.1 1542.29   2
  -3 -11   7 72798.5 1520.95   3
  -3 -11   7 73806.0 1481.90   5
  -3 -11   9 3215.06 124.977   2
  -3 -11   9 3544.75 147.299   5
   3 -11   9 3871.27 198.201   3
  -3 -11  -9 3737.51 225.292   1
  -3 -11  -9 3844.28 303.629   3
   3 -11  -9 3996.17 321.973   3
  -3  11   9 3510.13 173.345   4
  -3  11   9 3476.46 172.628   5
   3  11   9 3678.85 204.269   5
   3  11   9 3622.42 166.344   4
   3 -11   9 4033.74 203.390   2
   3 -11  11 3498.24 192.328   3
   3 -11 -11 3399.05 334.532   3
  -3 -11  11 3071.67 154.912   5
  -3 -11 -11 3191.48 221.830   1
   3  11  11 3129.93 178.391   4
   3 -11  11 2820.64 192.798   2
  -3 -11  13 25402.0 653.514   3
  -3 -11  13 25546.5 640.604   5
   3  11  13 25725.8 680.460   5
  -3  11  13 25456.3 658.351   5
  -3  11 -13 26088.2 738.712   1
  -3 -11  13 25160.7 609.244   2
  -3  11  13 24670.3 648.307   4
  -3 -11 -13 25880.1 692.590   1
   3 -11 -13 26815.2 687.258   1
   3  11  13 26132.0 659.819   4
   3 -11  13 25787.0 667.490   3
   3 -11  13 26255.3 661.920   2
  -3 -11  15 36686.1 921.166   3
   3 -11 -15 38583.4 952.379   1
   3 -11  15 36576.7 927.894   3
  -3  11  15 37178.2 925.935   4
  -3 -11  15 37431.2 876.892   2
   3 -11  15 39088.9 929.516   2
  -3  11 -15 40309.8 1012.09   1
   3  11  15 36857.3 950.778   5
  -3 -11 -15 38799.9 963.371   1
   3  11  15 37613.3 934.280   4
  -3  11  15 38942.5 939.385   5
   3 -11  17 5784.77 266.277   2
  -3 -11  17 6095.34 266.016   3
   3 -11  17 5662.34 265.562   3
  -3  11  17 5976.52 296.194   5
  -3  11  17 5189.34 276.586   4
  -3  11 -17 6206.63 360.994   1
  -3 -11  17 4890.10 255.847   5
   3  11  17 5465.14 272.620   4
  -3 -11 -17 5011.48 294.535   1
   3 -11 -17 5845.38 340.199   1
   3  11  17 5353.74 298.596   5
   3 -11  17 4899.09 276.455   5
  -3 -11  17 5883.18 222.780   2
  -3 -11  19 2395.59 214.703   3
   3 -11 -19 2330.19 257.373   1
   3 -11  19 2221.25 213.577   3
  -3 -11  19 2015.15 220.752   5
  -3  11  19 2019.75 254.129   5
  -3 -11  19 2356.28 173.627   2
  -3 -11 -19 2369.43 252.610   1
   3 -11  19 2461.04 256.253   5
   3  11  19 2447.33 250.516   5
  -3  11 -19 2299.17 302.496   1
   3 -11  19 2316.52 205.948   2
   3  11  19 2583.67 233.477   4
  -3  11  19 2016.74 269.019   4
  -3  11  21 39.5185 202.354   5
  -3 -11  21 231.144 189.065   3
   3 -11  21 406.165 194.744   3
  -3 -11 -21-20.9206 233.289   1
  -3 -11  21 189.413 208.060   5
   3 -11  21 150.720 240.629   5
   3 -11  21 123.614 189.223   2
  -3  11  21 16.9950 185.886   4
   3  11  21 113.649 232.614   5
   3 -11 -21 30.4979 218.131   1
  -3 -11  21 230.301 158.221   2
  -3  11 -21-92.1344 280.974   1
   3  11  21 44.4172 204.461   4
  -3 -11  23 15896.4 511.455   3
   3 -11 -23 14685.2 514.020   1
   3 -11  23 16269.6 504.887   2
  -3  11 -23 16308.7 597.294   1
  -3  11  23 15098.1 526.087   5
  -3 -11  23 14760.3 536.433   5
   3 -11  23 15020.8 560.503   5
  -3  11  23 16098.6 508.203   4
  -3 -11  23 15099.3 455.234   2
  -3 -11 -23 14224.8 533.357   1
   3  11  23 15431.3 550.049   5
   3 -11  23 16079.9 506.614   3
   3 -11  25 22908.0 666.359   3
   3 -11 -25 20701.5 671.041   1
   3 -11  25 23191.3 659.411   2
  -3  11  25 23407.8 694.599   5
  -3 -11  25 21592.8 707.762   5
   3  11  25 22591.6 714.450   5
   3 -11  25 22377.9 728.107   5
  -3 -11  25 22909.1 621.675   2
  -3 -11 -25 22893.4 709.348   1
  -3 -11  25 23141.1 674.101   3
  -3  11  25 23140.6 668.181   4
  -3 -11  27 7651.88 380.969   3
   3 -11  27 8078.45 377.717   3
   3 -11  27 8397.53 361.299   2
  -3  11  27 8174.80 395.124   5
  -3 -11  27 7601.38 424.501   5
   3 -11  27 7087.38 428.857   5
  -3 -11 -27 6972.86 404.883   1
   3  11  27 7610.79 415.207   5
  -3 -11  27 8195.55 332.392   2
  -3  11  27 8169.71 378.621   4
  -3 -11  29 4358.28 374.031   5
   3 -11  29 4550.27 382.825   5
  -3 -11 -29 4726.83 360.482   1
  -3  11  29 4450.57 316.694   4
   3 -11  31 141.616 247.984   3
  -3 -11  31 592.617 299.879   5
   3 -11  31 69.0330 228.989   2
  -3  11  31-43.9270 260.991   5
   3  11  31-196.214 277.082   5
  -3 -11  31-224.072 225.723   4
   3 -11  33 2479.88 364.467   5
  -3 -11  33 2230.83 246.966   4
   3 -11  33 2328.34 305.261   3
  -3 -11 -33 2134.88 339.315   1
  -3  11  33 2010.02 297.725   5
  -3 -11  33 1861.39 342.968   5
   3  11  33 2031.94 322.646   5
   3 -11  33 2419.46 285.808   2
  -3  11  33 2391.20 290.086   4
   3 -11  35 2868.15 375.433   5
   3 -11  35 2608.67 323.068   3
   3 -11  35 2555.42 300.993   2
  -3 -11  35 1845.70 339.327   5
  -3 -11  35 2386.40 261.888   4
   3  11  35 2560.64 353.264   5
  -3  11  35 1952.87 310.874   5
  -3  11  35 2544.70 301.911   4
   3 -11  37 1497.40 295.398   4
   3 -11  37 1340.65 340.526   5
  -3  11  37 1752.27 300.440   5
   3  11  37 2248.17 354.992   5
  -3  11  37 1551.20 278.932   4
   3 -13   1 20598.0 548.327   3
  -3 -13   1 20536.6 504.540   3
  -3 -13  -1 19700.5 506.196   3
   3 -13  -1 20489.4 556.785   3
  -3  13   1 21041.9 514.417   4
  -3 -13   1 20071.1 524.296   1
  -3  13  -1 20077.2 512.380   4
  -3  13  -1 20881.5 477.860   5
  -3 -13   1 18791.8 450.435   4
   3 -13   1 20824.5 531.287   2
   3 -13  -1 20961.4 535.007   2
  -3  13   1 19550.5 469.425   5
  -3  13   3 83350.6 1710.95   5
   3 -13   3 87921.7 1763.38   2
  -3 -13   3 81222.2 1745.94   1
  -3 -13   3 85768.7 1739.90   3
   3 -13  -3 86903.7 1810.72   3
   3 -13   3 86780.9 1772.27   3
  -3  13   3 86194.0 1745.46   4
  -3 -13  -3 85643.1 1755.22   3
   3 -13  -3 90063.9 1777.11   2
   3 -13   5 47160.5 1064.00   2
  -3 -13   5 46761.1 1047.28   3
   3 -13  -5 48620.9 1087.66   2
   3 -13  -5 47826.3 1132.33   3
   3 -13   5 46437.7 1070.53   3
  -3  13   5 45256.6 1023.56   5
  -3 -13   5 42464.5 987.404   5
  -3 -13   5 47464.7 1055.74   1
  -3 -13  -5 47374.7 1086.42   1
  -3 -13  -5 46515.8 1081.03   3
  -3  13   5 45455.5 1045.99   4
   3  13   5 45835.4 1031.61   5
   3 -13  -7 15178.4 439.048   2
  -3 -13   7 13258.3 341.367   2
  -3 -13  -7 15603.4 444.558   1
  -3  13   7 14630.3 393.925   4
  -3  13   7 14825.5 382.868   5
  -3 -13  -7 15317.4 472.627   3
   3 -13  -7 14479.6 501.120   3
   3 -13   7 15675.2 425.019   3
  -3 -13   7 14465.7 341.450   5
   3  13   7 13385.2 360.714   4
   3  13   7 15866.4 403.257   5
   3 -13   7 15465.0 415.975   2
  -3 -13   9 5039.02 162.158   2
   3 -13   9 5473.77 233.691   3
  -3 -13   9 4995.92 168.494   5
  -3 -13  -9 5702.19 328.539   3
   3  13   9 4986.01 229.120   5
   3 -13  -9 5522.62 266.944   2
  -3 -13  -9 4988.23 261.064   1
   3 -13  -9 5226.37 344.514   3
   3 -13   9 5498.98 231.639   2
  -3  13  11 794.849 129.755   5
   3 -13  11 713.598 153.469   2
  -3 -13  11 731.164 142.886   3
   3 -13 -11 920.168 288.314   3
   3 -13  11 846.002 150.811   3
  -3 -13 -11 744.264 185.653   1
  -3 -13  11 669.877 101.985   5
   3 -13 -11 678.677 195.281   2
  -3 -13  13 10543.6 352.083   3
   3  13  13 11151.8 373.582   5
  -3 -13 -13 10400.2 480.556   3
   3 -13  13 11385.2 360.331   2
   3 -13 -13 10974.5 501.996   3
  -3 -13 -13 10419.7 387.369   1
  -3  13  13 11044.4 344.206   4
  -3 -13  13 9775.76 319.057   5
  -3  13 -13 10984.8 443.053   1
   3 -13  13 11024.2 362.688   3
  -3  13  13 10358.6 345.641   5
  -3 -13  13 11387.6 305.875   2
   3 -13 -13 11404.3 397.307   1
  -3  13  15 31623.2 831.757   5
   3 -13 -15 33913.3 864.290   1
   3 -13 -15 30566.8 961.870   3
  -3  13 -15 34653.3 929.165   1
   3  13  15 32870.8 858.256   5
  -3 -13  15 33233.8 825.554   3
   3 -13  15 33132.3 836.208   3
  -3 -13 -15 32765.0 873.447   1
  -3  13  15 33411.2 827.873   4
   3 -13  15 33181.3 829.008   2
  -3 -13  15 32933.9 779.293   2
  -3 -13  17 10788.4 372.291   3
   3 -13  17 10732.3 382.855   3
  -3  13 -17 12027.0 484.872   1
   3 -13  17 9563.03 389.767   5
   3 -13 -17 11438.2 420.884   1
  -3  13  17 11020.0 380.906   4
   3  13  17 11145.8 418.959   5
  -3  13  17 10577.3 387.426   5
  -3 -13  17 11318.2 329.536   2
  -3 -13 -17 9357.68 404.117   1
  -3 -13  17 9767.22 362.961   5
   3 -13  17 11746.6 378.340   2
  -3 -13  19 506.613 189.388   3
  -3 -13 -19 376.316 223.394   1
   3 -13  19 285.268 183.666   3
  -3  13  19 362.854 193.485   5
   3 -13  19 607.156 239.324   5
  -3 -13  19 382.923 151.947   2
   3 -13 -19 423.606 225.737   1
   3  13  19 371.824 225.547   5
  -3  13  19 452.347 189.629   4
  -3  13 -19 358.713 287.680   1
  -3 -13  19 221.746 181.728   5
   3 -13  19 626.686 189.198   2
  -3 -13  21 872.364 215.131   3
  -3  13 -21 811.978 313.665   1
   3 -13 -21 700.660 242.151   1
  -3 -13 -21 571.721 240.493   1
  -3  13  21 983.281 219.830   5
   3  13  21 663.957 246.492   5
   3 -13  21 799.003 257.656   5
   3 -13  21 1133.90 216.149   3
  -3  13  21 932.230 208.987   4
  -3 -13  21 1008.48 226.091   5
  -3 -13  21 698.047 168.773   2
   3 -13  21 797.350 207.150   2
   3 -13 -23 10807.6 448.539   1
   3 -13  23 11391.9 417.981   3
  -3 -13 -23 10715.4 457.008   1
  -3  13  23 11281.1 418.600   4
  -3 -13  23 10807.5 450.990   5
   3 -13  23 11935.5 414.646   2
   3  13  23 11285.5 462.873   5
   3 -13  23 11115.6 490.093   5
  -3  13  23 10404.0 431.237   5
  -3 -13  25 7352.36 359.716   3
   3 -13  25 7123.40 344.078   3
   3 -13 -25 6525.98 373.352   1
  -3 -13 -25 6163.97 374.836   1
   3 -13  25 6569.34 406.162   5
  -3 -13  25 7015.22 295.762   2
   3  13  25 6968.11 393.146   5
  -3  13  25 6158.13 351.456   5
  -3  13  25 6635.40 341.216   4
   3 -13  25 7499.68 340.932   2
  -3 -13 -27 12968.7 527.535   1
  -3 -13  27 13629.8 504.368   3
   3 -13  27 13016.0 559.473   5
  -3  13  27 13170.3 507.171   5
   3  13  27 13082.8 529.156   5
  -3  13  27 13571.9 485.506   4
  -3 -13  27 13700.1 437.943   2
   3 -13  29 3620.42 280.863   2
  -3 -13  29 3029.91 248.207   2
  -3 -13  29 3137.62 295.698   3
   3 -13  29 3071.34 289.863   3
   3 -13  29 2989.63 355.651   5
  -3  13  29 3067.22 289.655   4
   3 -13  31-156.718 241.249   3
  -3  13  31-140.826 256.826   5
   3  13  31 150.549 283.605   5
  -3 -13  31-147.632 209.795   4
   3 -13  31 54.4150 230.050   2
  -3 -13 -31-46.5391 280.546   1
  -3 -13  33 839.479 222.494   4
  -3 -13 -33 1025.54 312.488   1
   3  13  33 663.976 296.955   5
   3 -13  33 918.978 319.998   5
  -3  13  33 1258.30 275.275   5
  -3  13  33 830.193 254.996   4
   3 -13  33 1589.98 270.093   2
   3 -13  33 1053.70 282.902   3
   3 -13  35 2501.46 314.223   3
   3  13  35 2336.97 341.353   5
  -3  13  35 2714.46 300.258   4
  -3  13  35 2342.39 303.095   5
   3 -13  35 2842.88 301.019   2
  -3 -13  35 2541.94 264.712   4
   3 -15   1 16323.6 447.033   2
   3 -15   1 16168.3 461.530   3
  -3 -15   1 16007.0 417.370   3
  -3 -15  -1 16652.0 425.708   3
  -3  15  -1 15281.2 381.614   5
  -3  15   1 16447.3 425.201   4
  -3 -15  -1 15876.6 447.680   1
  -3  15  -1 15983.0 427.884   4
   3 -15  -1 15763.4 475.871   3
  -3  15   1 15287.2 374.185   5
   3 -15  -1 17239.6 451.417   2
  -3  15   3 32869.5 761.679   5
   3 -15  -3 35200.7 836.144   2
  -3 -15   3 33189.8 802.556   3
   3 -15   3 33443.3 832.303   3
   3  15   3 33009.5 763.574   5
   3 -15   3 34655.3 833.400   2
  -3 -15  -3 35677.5 840.474   1
  -3 -15  -3 33823.9 817.630   3
  -3  15   3 32259.7 800.349   4
   3 -15  -3 32696.5 860.919   3
   3 -15   5 16160.2 441.392   2
   3 -15  -5 15709.3 457.445   2
   3 -15   5 14845.9 440.779   3
  -3  15   5 15089.4 416.728   4
  -3  15   5 14740.3 385.187   5
   3 -15  -5 15184.4 505.436   3
  -3 -15  -5 15863.7 466.580   1
  -3 -15  -5 15785.3 458.099   3
   3  15   5 15270.8 399.591   5
   3 -15   7 23420.0 624.003   3
  -3 -15  -7 25006.2 671.932   3
   3 -15  -7 22924.9 693.347   3
   3 -15  -7 23890.0 639.303   2
   3  15   7 24379.0 593.337   5
  -3 -15  -7 24811.2 646.794   1
  -3  15   7 22463.3 592.330   4
   3 -15   7 25199.8 617.797   2
  -3  15   7 22601.2 572.441   5
  -3 -15   9 4214.92 209.829   3
   3  15   9 4367.96 212.492   5
   3 -15   9 4325.72 219.120   3
   3 -15  -9 3989.06 245.361   2
   3 -15  -9 4164.93 312.951   3
  -3 -15  -9 4057.82 243.482   1
   3 -15   9 4243.43 216.811   2
  -3 -15 -11 547.996 262.156   3
  -3 -15 -11 503.256 184.780   1
  -3 -15  11 481.167 104.357   2
  -3 -15  11 495.614 148.246   3
   3 -15  11 426.196 158.563   2
   3 -15  11 303.856 152.310   3
  -3  15  11 549.686 127.465   5
   3 -15 -11 244.963 281.202   3
   3 -15 -11 501.377 190.606   2
  -3  15  11 433.772 129.143   4
  -3 -15  13 8308.91 301.416   3
   3 -15  13 7844.28 303.718   3
  -3  15  13 7907.61 289.282   5
  -3 -15 -13 7769.35 436.109   3
   3  15  13 6993.60 309.559   5
   3 -15  13 7944.41 299.639   2
  -3 -15 -13 7796.58 333.556   1
   3 -15 -13 7271.09 437.125   3
  -3  15  13 7338.31 281.987   4
  -3 -15  13 8183.27 252.054   2
   3 -15  15 7175.01 298.286   2
  -3 -15  15 7110.67 296.569   3
   3 -15  15 7305.27 309.081   3
  -3  15 -15 7569.85 407.760   1
   3 -15 -15 7201.98 467.441   3
  -3  15  15 7078.58 293.645   5
   3  15  15 7506.58 328.822   5
  -3 -15 -15 6715.25 455.287   3
  -3 -15  15 7334.24 250.619   2
  -3  15  15 7110.51 291.246   4
   3 -15 -15 7150.83 343.138   1
  -3 -15 -15 7105.40 335.982   1
   3 -15  17 13076.5 416.819   2
  -3 -15  17 12735.1 417.308   3
   3 -15  17 12259.4 418.002   3
  -3  15 -17 12831.9 521.716   1
  -3 -15  17 12724.7 367.273   2
  -3  15  17 11987.1 415.465   5
   3 -15 -17 12595.0 602.342   3
   3  15  17 12554.7 446.876   5
  -3  15  17 11903.8 412.463   4
   3 -15 -17 12921.2 467.309   1
  -3 -15 -17 11451.5 444.009   1
   3 -15  17 11624.6 442.767   5
  -3 -15  19 5364.50 287.304   3
   3 -15  19 5512.22 294.810   3
  -3  15 -19 5723.18 413.094   1
  -3  15  19 5420.40 303.898   5
   3 -15  19 5068.70 338.431   5
  -3  15  19 5847.39 294.133   4
  -3 -15  19 6161.45 249.341   2
   3 -15 -19 5943.84 348.389   1
   3 -15 -19 5525.17 482.156   3
   3  15  19 5691.48 335.968   5
   3 -15  19 6601.63 300.497   2
  -3 -15 -19 5676.64 334.509   1
   3 -15  21 771.112 211.482   3
   3 -15  21 648.367 264.434   5
  -3 -15 -21 532.852 243.231   1
  -3  15 -21 630.844 324.066   1
   3  15  21 453.716 246.449   5
  -3  15  21 659.519 215.941   5
   3 -15 -21 543.004 246.099   1
  -3 -15  21 635.354 212.466   3
  -3 -15  21 568.691 169.647   2
  -3  15  21 344.518 200.748   4
   3 -15  21 486.611 202.117   2
  -3 -15  23 3012.67 263.671   3
  -3 -15 -23 3296.88 304.732   1
  -3 -15  23 2943.65 224.330   2
  -3  15  23 3203.91 278.551   5
   3 -15 -23 3390.28 309.022   1
   3  15  23 2471.81 290.201   5
   3 -15  23 3115.64 260.974   3
   3 -15  23 3151.28 255.206   2
  -3  15  23 3032.70 270.485   4
   3  15  25 15918.8 567.680   5
   3 -15  25 16092.6 526.831   3
   3 -15 -25 16215.2 573.976   1
  -3 -15 -25 15811.5 573.294   1
  -3  15  25 15036.8 544.003   5
  -3  15  25 15400.9 532.121   4
   3 -15  27 5648.11 330.570   3
  -3  15  27 5761.91 336.000   4
   3 -15 -27 5960.02 386.255   1
   3 -15  27 5688.40 324.771   2
   3  15  27 5958.02 381.084   5
  -3 -15 -29 977.513 301.383   1
  -3 -15  29 1706.08 271.416   3
   3 -15  29 1493.41 258.268   3
   3 -15  29 1730.00 250.534   2
  -3  15  29 1787.24 326.777   5
  -3 -15  29 1579.46 220.132   2
  -3  15  29 1896.43 292.279   4
  -3 -15 -31-252.676 300.616   1
  -3 -15  31 215.217 247.013   3
   3 -15  31 234.642 239.348   3
  -3  15  31-35.3904 258.165   5
   3  15  31 227.572 283.834   5
  -3 -15  31 11.2219 200.153   2
   3 -15  31-155.443 227.016   2
  -3  15  31-56.6661 233.315   4
  -3  15  33 592.675 275.783   5
   3  15  33 963.149 307.129   5
  -3 -15 -33 737.973 314.221   1
  -3 -15  33 713.570 222.175   4
   3 -15  33 857.908 249.243   2
   3 -15  33 777.151 266.697   3
  -3 -15 -35 1828.27 348.523   1
   3 -15  35 2676.57 312.193   3
  -3  15  35 2452.85 316.764   5
   3  15  35 2159.64 334.291   5
  -3 -15  35 2740.86 271.411   4
   3 -15  35 2881.42 297.696   2
  -3  17  -1 7948.15 234.936   5
   3 -17   1 7955.92 315.940   3
  -3 -17  -1 8036.25 310.203   1
  -3  17   1 7861.86 226.108   5
   3 -17  -1 7794.77 327.122   3
  -3 -17   1 8206.97 303.858   1
  -3  17  -1 8283.32 283.780   4
  -3  17   1 8217.90 283.847   4
   3 -17   3 19134.1 512.476   2
  -3 -17   3 19099.0 519.048   1
  -3  17   3 17556.8 440.345   5
  -3 -17  -3 19326.7 529.404   1
  -3  17   3 18621.5 493.805   4
   3 -17  -3 18074.5 550.917   3
   3 -17   3 17701.6 514.300   3
   3 -17   5 25516.7 643.212   2
  -3 -17  -5 23837.0 663.058   1
  -3 -17   5 26574.7 641.365   3
  -3 -17   5 25402.5 590.054   2
  -3  17   5 23051.9 579.777   5
  -3  17   5 24050.3 620.999   4
   3 -17  -5 24383.3 707.227   3
   3 -17   5 24430.8 649.098   3
  -3  17   7 6648.53 223.728   5
   3 -17   7 7066.16 279.676   2
   3 -17   7 7285.59 288.954   3
  -3 -17   7 7188.16 273.073   3
  -3 -17  -7 6877.02 307.788   1
  -3  17   7 7115.39 255.406   4
  -3 -17   7 7311.05 228.768   2
   3 -17  -7 7261.04 361.238   3
  -3 -17   9 3275.66 207.919   3
   3 -17  -9 3322.48 246.631   2
  -3 -17   9 2926.44 149.110   2
   3 -17  -9 3684.66 311.080   3
  -3 -17  -9 3351.79 291.060   3
   3 -17   9 3134.54 202.794   3
   3  17   9 3109.49 194.059   5
  -3 -17  -9 3410.79 243.821   1
   3 -17   9 3390.51 208.744   2
  -3 -17  11 150.270 114.605   2
   3 -17 -11 140.253 199.356   2
  -3 -17  11 140.063 157.277   3
   3 -17  11-124.429 152.076   3
  -3 -17 -11 107.665 254.711   3
   3 -17 -11 220.877 276.008   3
   3 -17  11 317.447 162.773   2
  -3  17  11 112.416 121.119   5
  -3  17  11 75.1791 128.400   4
  -3 -17 -11 118.275 189.024   1
  -3 -17  13 5052.47 253.286   3
   3 -17  13 4913.86 251.117   3
  -3 -17 -13 4288.09 281.255   1
  -3 -17 -13 4212.96 379.479   3
   3  17  13 4581.38 258.594   5
  -3  17  13 4560.27 232.413   4
   3 -17 -13 4089.02 294.806   2
  -3  17  13 4830.74 229.993   5
   3 -17  13 4762.15 247.503   2
  -3 -17  13 4756.17 208.072   2
   3 -17 -13 4581.90 397.028   3
  -3 -17  15 4318.16 255.810   3
  -3  17  15 4222.10 240.439   5
  -3 -17 -15 4050.86 281.896   1
   3 -17  15 4123.65 250.757   3
  -3 -17 -15 4301.07 414.683   3
  -3  17 -15 4721.14 368.635   1
   3 -17 -15 3530.99 408.095   3
  -3  17  15 4024.65 233.527   4
  -3 -17  15 4518.58 211.119   2
   3 -17  15 4205.33 247.068   2
   3  17  15 4232.02 271.995   5
  -3 -17  17 14332.6 419.283   2
  -3 -17  17 15089.8 477.195   3
   3 -17  17 14847.7 477.414   3
  -3 -17 -17 13921.9 506.850   1
   3 -17 -17 15369.6 663.243   3
  -3  17  17 14646.5 472.836   5
  -3 -17 -17 14596.5 662.936   3
   3 -17 -17 14530.0 530.623   1
   3  17  17 14475.1 498.860   5
  -3  17 -17 14888.8 583.527   1
  -3  17  17 15156.1 471.383   4
   3 -17  17 15610.4 473.944   2
  -3 -17 -19 8856.31 586.369   3
   3 -17  19 8593.89 373.398   3
  -3 -17  19 9219.34 371.181   3
  -3  17  19 10848.8 402.739   5
  -3  17 -19 9474.50 492.239   1
   3  17  19 9179.85 405.157   5
   3 -17 -19 10140.0 595.615   3
  -3 -17 -19 9020.14 408.592   1
  -3 -17  19 10033.9 324.043   2
   3 -17  19 10084.0 371.367   2
  -3  17  19 9180.11 374.109   4
  -3  17  21-127.703 204.888   5
   3 -17  21 210.622 206.672   3
  -3 -17  21 169.882 165.160   2
  -3 -17  21-75.2580 207.647   3
  -3 -17 -21 580.255 421.550   3
   3  17  21 44.2397 237.450   5
  -3 -17 -21-30.2505 241.346   1
   3 -17 -21 157.592 418.025   3
   3 -17 -21 117.902 256.272   1
  -3  17  21 19.3960 198.186   4
   3 -17  21 231.410 199.696   2
  -3 -17  23 7381.69 361.197   3
   3 -17  23 7755.12 360.700   3
   3 -17 -23 8702.33 428.190   1
  -3  17  23 7525.35 372.263   5
   3  17  23 8071.87 401.235   5
  -3 -17  23 8230.01 316.548   2
   3 -17  23 7983.52 341.958   2
  -3  17  23 7261.84 356.675   4
  -3 -17 -23 7601.96 398.292   1
   3 -17 -23 7284.32 563.763   3
   3  17  25 7199.23 406.737   5
  -3  17  25 6658.82 373.221   5
   3 -17 -25 7225.24 416.130   1
  -3 -17  25 7556.17 318.556   2
  -3  17  25 7057.80 362.022   4
  -3 -17  27 4273.49 308.496   3
   3 -17  27 4733.04 298.611   2
   3 -17 -27 4990.46 378.628   1
  -3 -17 -27 3699.13 347.021   1
   3 -17  27 4227.89 299.133   3
  -3 -17 -29 1562.62 311.771   1
  -3 -17  29 2012.56 277.151   3
   3 -17  29 1702.81 254.284   3
  -3  17  29 1082.43 268.846   5
   3  17  29 1930.34 312.683   5
   3 -17  29 2182.64 262.296   2
  -3 -17  29 1335.65 208.870   2
  -3 -17  31-40.7095 250.394   3
   3 -17  31 74.1602 226.669   2
  -3  17  31 321.344 250.597   5
  -3 -17  31-155.495 202.885   2
   3 -17  31-337.490 247.128   3
  -3 -17 -31 93.7426 282.224   1
  -3 -17  33 1233.84 281.085   3
  -3  17  33 1258.59 288.855   5
  -3 -17  33 1123.02 230.150   2
   3 -17  33 1141.94 257.155   2
   3  17  33 889.978 303.007   5
   3 -17  33 1579.23 282.067   3
  -3 -17 -33 1177.29 325.834   1
  -3 -19   1 2873.64 197.551   3
  -3 -19  -1 3250.10 202.601   3
   3 -19   1 3703.67 236.630   3
  -3 -19   1 3599.90 240.861   1
  -3 -19  -1 3142.39 226.937   1
   3 -19  -1 3373.30 243.062   3
   3 -19  -3 25755.8 735.953   3
   3 -19   3 27089.9 697.240   2
  -3 -19   3 27094.7 688.735   3
   3 -19   3 25685.2 703.095   3
  -3 -19  -3 26965.5 703.604   3
  -3 -19  -3 26372.8 709.109   1
   3 -19   5 17845.4 505.735   2
  -3 -19   5 16580.4 489.530   3
   3 -19   5 17017.4 503.942   3
  -3 -19   5 17667.3 454.124   2
   3 -19  -5 17495.1 565.915   3
  -3 -19  -5 17266.9 524.113   1
  -3 -19  -5 17642.1 528.796   3
  -3 -19   7 13687.1 375.269   2
  -3 -19   7 13432.9 419.847   3
   3 -19   7 12777.6 425.872   3
   3 -19   7 13745.2 421.627   2
   3 -19  -7 13086.4 495.470   3
  -3 -19  -7 13614.7 475.461   3
  -3 -19  -7 13350.9 451.817   1
   3 -19   9 873.816 171.892   3
  -3 -19   9 959.747 173.802   3
  -3 -19   9 1159.85 139.057   2
   3 -19   9 1009.87 182.532   2
  -3 -19  -9 858.805 258.145   3
   3 -19  -9 922.095 205.162   2
   3 -19  -9 936.763 274.787   3
  -3 -19  -9 1000.28 209.314   1
   3 -19  11 96.4775 178.386   2
  -3 -19  11 298.731 133.761   2
   3 -19  11 174.626 164.826   3
  -3  19  11 211.400 128.946   5
  -3 -19 -11-209.328 282.445   3
   3 -19 -11 277.075 284.219   3
   3 -19 -11 49.0937 215.526   2
  -3 -19 -11 165.847 213.314   1
  -3 -19  11 285.803 173.047   3
   3 -19 -13 3428.11 286.098   2
  -3 -19  13 3231.22 238.961   3
   3 -19  13 3195.94 231.160   3
  -3  19  13 3305.81 204.543   5
  -3 -19  13 3661.69 192.492   2
   3 -19 -13 2906.98 369.316   3
  -3 -19 -13 3607.69 276.244   1
   3 -19  13 3623.36 244.448   2
  -3 -19 -13 3344.87 369.240   3
  -3 -19  15 28248.5 765.165   3
   3 -19  15 26745.8 761.599   3
   3 -19  15 30340.5 762.078   2
  -3 -19 -15 27557.1 902.730   3
  -3  19  15 27387.8 743.468   5
  -3 -19 -15 28229.3 804.731   1
   3 -19 -15 30201.6 818.020   2
  -3 -19  15 29036.4 707.306   2
   3 -19 -15 30431.4 937.227   3
  -3 -19 -17 18550.9 615.335   1
  -3  19  17 18040.4 560.132   5
  -3 -19 -17 18994.9 752.236   3
  -3 -19  17 19584.5 585.123   3
  -3  19 -17 19351.7 689.910   1
   3 -19 -17 20290.3 634.362   2
   3 -19 -17 19936.9 759.424   3
  -3 -19  17 19964.6 519.712   2
   3 -19  17 19104.0 567.313   2
   3 -19  17 19122.0 576.790   3
   3 -19  19 993.406 215.040   2
  -3 -19  19 925.389 212.955   3
   3 -19  19 705.927 205.829   3
  -3 -19  19 856.372 170.661   2
  -3 -19 -19 264.442 397.323   3
   3  19  19 876.820 243.667   5
  -3  19  19 814.157 207.748   5
   3 -19 -19 723.787 410.945   3
  -3  19 -19 971.008 339.474   1
  -3 -19 -19 749.396 244.376   1
   3 -19  21 500.308 213.562   2
   3 -19  21 666.010 207.681   3
  -3 -19 -21 558.518 428.857   3
  -3 -19  21 651.031 219.539   3
   3 -19 -21 175.397 418.965   3
   3 -19 -21 554.155 276.055   1
  -3  19  21 536.869 214.846   5
   3  19  21 691.837 250.809   5
  -3 -19  21 519.053 171.167   2
  -3 -19 -21 765.860 253.227   1
  -3 -19  23 3645.22 282.535   3
  -3  19  23 3859.59 292.635   5
   3 -19 -23 3489.05 340.201   1
   3  19  23 2794.80 305.941   5
  -3 -19  23 3674.46 229.330   2
  -3 -19 -23 3310.62 505.175   3
   3 -19 -25 5003.03 530.016   3
   3 -19 -25 4796.31 374.848   1
   3  19  25 4678.52 348.806   5
  -3 -19 -25 4757.59 350.877   1
   3 -19  25 4882.57 321.616   3
   3 -19  25 4603.54 298.743   2
  -3  19  25 4543.69 321.733   5
   3 -19  27 4023.56 299.404   3
   3 -19  27 3744.78 282.504   2
  -3 -19 -27 3612.91 353.975   1
  -3 -19  27 4396.30 253.094   2
  -3 -19  27 4064.84 306.908   3
   3  19  29 1176.70 307.187   5
  -3 -19  29 1625.06 264.818   3
   3 -19 -29 632.077 459.530   3
   3 -19 -29 1248.11 331.763   1
  -3  19  29 761.568 256.222   5
  -3 -19 -29 1435.57 310.809   1
  -3 -19  29 1367.28 205.700   2
   3 -19  29 1299.50 254.585   2
   3 -19  29 1252.15 257.128   3
   3 -19  31 265.499 246.910   3
   3 -19  31-6.83659 243.981   2
   3  19  31-29.3130 277.372   5
   3 -19 -31 90.0626 457.053   3
  -3 -19  31 65.7597 260.180   3
  -3  19  31 179.723 255.258   5
  -3 -19  31 71.9945 201.073   2
  -3 -19 -31 206.816 300.045   1
  -3 -19  33 287.645 266.553   3
   3 -19 -33 1020.94 466.943   3
   3 -19  33 646.680 246.497   2
  -3  19  33 490.985 272.255   5
   3  19  33 449.561 294.436   5
  -3 -19  33 575.335 217.422   2
   3 -19  33 896.518 264.281   3
  -3 -19 -33 682.581 319.610   1
  -3 -21  -1 389.532 174.005   3
  -3 -21   1 547.591 219.707   1
   3 -21  -1 668.987 190.900   2
  -3 -21   1 773.249 174.966   3
   3 -21   1 215.116 187.432   3
   3 -21   1 118.402 189.938   2
  -3 -21  -1 502.776 207.815   1
   3 -21  -1 583.096 208.466   3
   3 -21   3 6833.84 294.516   2
  -3 -21   3 6589.19 286.190   3
   3 -21   3 5973.51 294.605   3
  -3 -21  -3 6392.05 304.891   3
  -3 -21  -3 6368.87 315.367   1
   3 -21  -3 5814.47 331.040   3
  -3 -21   3 6613.98 258.140   2
   3 -21   5 32617.1 817.614   2
  -3 -21   5 30996.1 806.235   3
   3 -21  -5 30890.0 827.992   2
   3 -21   5 30230.4 815.036   3
  -3 -21  -5 32217.7 842.539   3
   3 -21  -5 31012.1 871.592   3
  -3 -21  -5 30041.0 829.800   1
  -3 -21   5 33037.0 770.895   2
   3 -21   7 7966.88 323.254   2
  -3 -21   7 7105.19 310.074   3
   3 -21   7 6968.52 317.925   3
   3 -21  -7 7590.54 345.244   2
  -3 -21  -7 7246.51 365.866   3
  -3 -21  -7 7113.63 342.222   1
  -3 -21   7 8124.06 279.703   2
   3 -21  -7 7064.92 394.148   3
   3 -21   9 2498.53 226.600   2
  -3 -21   9 2607.79 182.191   2
  -3 -21   9 2372.70 218.563   3
   3 -21   9 2565.25 221.921   3
   3 -21  -9 2432.74 254.636   2
   3 -21  -9 3130.68 321.653   3
  -3 -21  -9 2141.57 249.122   1
  -3 -21  -9 2608.33 297.985   3
  -3 -21  11 610.223 152.167   2
  -3 -21  11 529.366 193.800   3
   3 -21 -11 539.469 236.583   2
   3 -21  11 298.251 178.419   3
  -3 -21 -11 760.953 287.065   3
   3 -21 -11 470.544 305.535   3
  -3 -21 -11 719.942 222.200   1
   3 -21  11 204.279 184.976   2
  -3 -21 -13 15798.5 624.952   3
  -3 -21  13 17181.5 521.858   3
   3 -21 -13 17109.2 650.928   3
   3 -21  13 16330.5 512.722   3
   3 -21 -13 16206.1 551.339   2
  -3 -21 -13 15888.1 545.749   1
  -3 -21  13 16384.9 453.878   2
   3 -21  13 16502.4 507.160   2
   3 -21 -15 16679.2 688.461   3
  -3 -21  15 17671.2 542.853   3
   3 -21  15 16911.7 532.701   3
  -3 -21 -15 17252.1 680.743   3
   3 -21 -15 17009.6 581.939   2
  -3 -21 -15 15852.4 564.583   1
  -3 -21  15 18009.2 481.871   2
   3 -21  15 18137.9 530.439   2
  -3 -21  17 3383.63 270.221   3
   3 -21  17 3291.10 261.006   3
   3 -21 -17 2645.03 422.606   3
  -3 -21 -17 2849.56 402.239   3
  -3 -21 -17 3056.62 293.146   1
   3 -21  17 3505.71 258.861   2
  -3 -21  17 3591.03 214.242   2
   3 -21 -17 3583.32 320.482   2
  -3  21 -17 3167.82 378.658   1
   3 -21 -19 3184.08 322.092   2
   3 -21  19 2948.70 267.175   3
   3 -21  19 3077.55 253.579   2
  -3 -21 -19 2742.89 299.901   1
  -3 -21  19 2974.04 214.402   2
  -3 -21 -19 3050.81 452.844   3
   3 -21 -19 3677.36 454.145   3
  -3 -21  19 3025.74 271.851   3
  -3 -21  21 177.108 169.886   2
  -3 -21  21 27.2085 201.958   3
  -3  21  21-13.5486 207.767   5
   3 -21 -21-87.0128 292.281   2
   3 -21  23 4002.30 289.560   3
   3 -21  23 3859.77 270.702   2
  -3 -21 -23 4521.42 334.319   1
  -3  21  23 3618.51 294.473   5
  -3 -21  25 3854.89 302.952   3
   3 -21  25 2944.32 287.110   3
  -3 -21  25 3724.42 245.109   2
  -3 -21 -25 3612.66 342.761   1
   3 -21 -25 3173.13 518.315   3
   3 -21  25 3546.98 268.460   2
   3 -21  27 2442.07 277.237   3
   3 -21 -27 2268.98 504.061   3
  -3 -21 -27 2265.56 332.020   1
  -3 -21  27 2586.22 248.588   2
  -3  21  27 2583.07 293.873   5
   3 -21  27 2857.21 270.509   2
  -3 -21  27 2692.03 311.438   3
  -3 -21  29 920.660 260.202   3
   3 -21 -29 326.822 479.078   3
   3 -21  29 1119.49 274.011   3
  -3 -21  29 996.708 211.434   2
   3 -21  29 1197.27 258.893   2
  -3 -21 -29 811.463 299.295   1
  -3 -21  31 91.2239 255.747   3
  -3  21  31 180.664 257.415   5
   3 -21 -31 172.985 470.460   3
   3 -21  31 108.282 243.963   2
  -3 -21 -31 77.1855 291.636   1
   3 -21  31-140.885 249.527   3
  -3 -21  31 148.659 201.312   2
   3 -23  -1 416.501 216.649   3
   3 -23   1 294.186 202.466   2
   3 -23  -1 417.020 200.510   2
   3 -23   1 95.6210 200.141   3
  -3 -23  -1 326.642 232.022   1
  -3 -23   1 454.061 185.108   3
  -3 -23  -1 591.034 195.049   3
   3 -23   3 7597.66 328.749   2
   3 -23  -3 6848.61 331.789   2
  -3 -23   3 6817.73 312.049   3
   3 -23   3 6581.18 320.798   3
  -3 -23   3 6583.73 286.439   2
  -3 -23  -3 6734.98 326.930   3
   3 -23  -3 6957.79 362.238   3
  -3 -23  -3 7039.24 352.968   1
   3 -23   5 11045.3 393.551   2
  -3 -23  -5 10084.5 415.618   3
  -3 -23   5 10099.4 381.220   3
   3 -23  -5 9838.93 395.547   2
  -3 -23   5 10663.1 351.775   2
   3 -23  -5 10643.8 447.208   3
   3 -23   5 9997.01 385.699   3
  -3 -23  -5 8914.73 392.243   1
   3 -23   7 16371.6 493.834   2
  -3 -23   7 15042.3 443.183   2
   3 -23  -7 15277.8 508.755   2
   3 -23   7 15204.3 494.144   3
  -3 -23  -7 14651.9 509.625   1
  -3 -23   7 15538.6 486.589   3
   3 -23  -7 14478.4 564.938   3
  -3 -23  -7 15341.2 539.181   3
   3 -23   9 1757.41 218.728   2
   3 -23  -9 1496.39 257.137   2
   3 -23  -9 1296.89 311.378   3
  -3 -23   9 1213.42 212.018   3
  -3 -23   9 1356.52 176.845   2
  -3 -23  -9 1328.48 240.215   1
   3 -23   9 1192.34 209.487   3
  -3 -23  -9 1617.49 278.937   3
   3 -23 -11 2141.98 346.947   3
  -3 -23  11 2256.11 240.103   3
   3 -23  11 1912.30 219.250   3
   3 -23  11 1693.82 227.825   2
  -3 -23 -11 1530.40 247.437   1
   3 -23 -11 2542.04 275.696   2
  -3 -23 -11 1754.38 314.429   3
  -3 -23  11 1972.55 185.101   2
  -3 -23  13 7193.51 343.983   3
   3 -23  13 6902.70 323.396   3
   3 -23 -13 6869.78 369.902   2
  -3 -23 -13 7210.86 444.671   3
   3 -23  13 7312.19 330.768   2
  -3 -23 -13 6634.98 359.671   1
   3 -23 -13 8150.17 473.302   3
  -3 -23  13 7032.19 275.644   2
   3 -23  15 3016.06 250.299   3
   3 -23 -15 3060.25 305.658   2
   3 -23 -15 3161.89 391.124   3
  -3 -23  15 3373.33 267.540   3
   3 -23  15 3813.99 265.357   2
  -3 -23  15 3523.11 216.064   2
  -3 -23 -15 2928.24 291.426   1
  -3  23 -17 9445.51 509.450   1
  -3 -23  17 9290.46 392.367   3
   3 -23 -17 9127.66 547.231   3
   3 -23 -17 9017.43 439.758   2
  -3 -23  17 9187.94 329.819   2
  -3 -23  19 1406.80 186.439   2
  -3 -23 -19 935.017 260.663   1
  -3 -23  19 1167.16 237.183   3
   3 -23  21 397.900 213.693   2
   3 -23  21 6.89551 210.353   3
   3 -23 -21-13.7606 442.046   3
  -3 -23 -21 253.474 251.633   1
   3 -23  23 515.070 217.216   3
  -3 -23  23 939.497 241.152   3
   3 -23  23 885.794 220.110   2
   3 -23 -23 605.062 310.513   2
   3 -23 -23-101.885 450.849   3
  -3 -23 -23 633.258 272.803   1
  -3 -23  23 1025.70 186.055   2
   3 -23  25 4092.19 304.845   3
   3 -23 -25 4462.33 531.194   3
  -3 -23  25 4003.57 247.540   2
  -3 -23 -25 3532.04 347.930   1
   3 -23  25 4037.32 289.227   2
  -3 -23  25 4442.96 316.823   3
   3 -23 -25 4666.94 398.008   2
   3 -23  27 2952.41 297.806   3
  -3 -23  27 3496.85 256.612   2
   3 -23 -27 3094.31 396.438   2
  -3 -23  27 3552.70 310.279   3
   3 -23  27 3749.28 292.675   2
  -3 -23 -27 3017.96 357.075   1
  -3 -23  29 994.525 267.968   3
   3 -23  29 549.173 257.896   3
   3 -23 -29 437.055 347.199   2
  -3 -23 -29 325.458 294.207   1
   3 -23 -29 1215.55 505.907   3
   3 -23  29 701.086 246.544   2
  -3 -23  29 692.221 209.361   2
   3 -25  -1 494.216 216.331   2
  -3 -25   1 542.172 201.564   3
  -3 -25   1 244.288 189.165   2
   3 -25   1 629.249 220.948   2
   3 -25   1 576.559 217.139   3
  -3 -25  -1 380.191 211.325   3
   3 -25  -1 530.997 223.562   3
   3 -25  -3 3216.74 268.631   2
  -3 -25   3 3063.28 250.306   3
   3 -25  -3 2977.35 296.038   3
  -3 -25   3 3149.20 244.079   2
   3 -25   3 2815.64 257.511   3
  -3 -25  -3 2799.54 260.874   3
   3 -25   3 3145.68 257.739   2
  -3 -25  -3 2991.78 292.976   1
   3 -25   5 7681.78 345.207   2
   3 -25  -5 6752.47 349.682   2
  -3 -25   5 7049.05 308.235   2
  -3 -25   5 6316.02 325.548   3
   3 -25   5 6413.72 329.779   3
  -3 -25  -5 7031.02 361.129   3
   3 -25  -5 7460.06 391.663   3
  -3 -25  -5 6841.71 362.872   1
   3 -25   7 4370.53 286.973   2
  -3 -25   7 4685.31 278.839   3
   3 -25   7 3581.35 273.496   3
  -3 -25   7 4654.16 252.418   2
  -3 -25  -7 3902.86 309.721   1
   3 -25   9 2768.93 253.544   2
  -3 -25   9 2731.08 211.814   2
   3 -25   9 2167.33 233.624   3
   3 -25  -9 2712.83 296.708   2
   3 -25  -9 2650.48 362.043   3
  -3 -25  -9 2092.56 272.771   1
  -3 -25   9 2656.86 251.381   3
  -3 -25  11 752.214 175.306   2
  -3 -25  11 590.120 213.759   3
  -3 -25 -11 734.465 242.779   1
   3 -25  11 540.654 213.847   2
   3 -25  11 619.885 203.505   3
   3 -25 -11 437.048 315.918   3
   3 -25 -11 426.179 254.330   2
   3 -25 -13 1737.02 363.836   3
  -3 -25  13 1996.87 242.435   3
  -3 -25  13 1825.24 190.869   2
  -3 -25  15 7639.02 369.088   3
  -3 -25  15 8341.58 314.396   2
   3 -25  17 3612.61 269.133   2
  -3 -25  17 3690.93 293.024   3
   3 -25 -17 2632.33 316.078   2
   3 -25  17 2830.40 266.214   3
  -3 -25 -17 3240.52 304.463   1
  -3 -25  17 3219.72 223.028   2
   3 -25  19 357.268 215.301   2
   3 -25  19 638.265 217.412   3
   3 -25 -19 615.423 309.108   2
  -3 -25 -19 248.533 237.958   1
   3 -25 -19 611.696 413.542   3
   3 -25  21 232.946 205.918   2
  -3 -25 -21 148.656 254.406   1
  -3 -25  21-215.867 226.782   3
   3 -25  21-21.2572 212.963   3
   3 -25 -21-13.6511 415.660   3
   3 -25 -21-44.3926 296.862   2
  -3 -25  21 215.135 174.704   2
  -3 -25  23 993.936 244.709   3
   3 -25  23 1196.61 242.104   3
   3 -25 -23 1124.21 320.543   2
   3 -25 -23 186.747 420.815   3
  -3 -25  23 881.927 196.137   2
  -3 -25 -23 1307.08 286.424   1
   3 -25  23 1407.25 237.556   2
  -3 -25  25 3136.59 303.257   3
   3 -25  25 2704.07 279.757   3
   3 -25  25 3001.44 269.918   2
  -3 -25  25 3239.62 240.391   2
  -3 -25 -25 2993.85 344.748   1
   3 -25 -25 2710.78 374.121   2
   3 -25 -25 3245.29 515.432   3
   3 -25  27 2329.82 285.303   3
  -3 -25  27 2102.70 291.658   3
   3 -25 -27 1915.93 363.411   2
   3 -25  27 2344.76 258.836   2
   3 -25 -27 1287.24 500.342   3
  -3 -25  27 2073.51 228.534   2
  -3 -25 -27 2487.70 322.020   1
  -3 -27  -1 216.916 206.010   2
  -3 -27   1 154.962 199.578   2
  -3 -27   1 181.556 203.880   3
   3 -27  -1 328.616 227.304   2
   3 -27   1 219.140 221.657   2
   3 -27  -1 398.650 236.329   3
   3 -27   1 51.1644 215.393   3
  -3 -27   3 2094.83 241.389   3
  -3 -27   3 2158.87 230.235   2
   3 -27  -3 2027.04 255.415   2
   3 -27  -3 2168.74 286.462   3
   3 -27   3 2112.01 257.558   2
   3 -27   3 2161.92 255.443   3
  -3 -27   5 2454.00 249.756   3
   3 -27   5 2584.77 262.850   3
   3 -27   5 2141.44 267.270   2
  -3 -27   5 2878.93 235.926   2
  -3 -27  -5 2269.84 310.878   1
   3 -27  -5 2936.31 319.753   3
  -3 -27   7 6474.19 293.857   2
   3 -27  -7 6586.89 401.603   3
  -3 -27   9 795.704 196.846   2
  -3 -27   9 612.429 216.831   3
  -3 -27  11-51.6533 181.323   2
  -3 -27  11 231.335 214.407   3
   3 -27  13 3698.94 282.275   3
   3 -27 -13 4041.63 329.713   2
   3 -27  13 4603.58 302.064   2
  -3 -27  13 4395.27 304.889   3
  -3 -27  13 4364.76 244.456   2
  -3 -27 -13 3864.66 310.967   1
   3 -27  15 3096.80 270.582   3
   3 -27 -15 140.331 392.602   3
   3 -27  15 3463.09 292.348   2
  -3 -27 -15 2566.55 289.843   1
   3 -27 -15 932.697 299.536   2
  -3 -27  15 3223.79 223.876   2
   3 -27  17 2151.68 253.779   3
   3 -27 -17 2394.14 419.198   3
  -3 -27 -17 2145.08 288.577   1
   3 -27  17 2895.95 260.879   2
  -3 -27  19 1083.69 193.023   2
  -3 -27  19 1184.37 262.260   3
   3 -27  19 472.573 219.722   3
   3 -27 -19 136.536 306.361   2
   3 -27 -19 157.604 391.128   3
  -3 -27 -19 736.502 264.068   1
   3 -27  19 464.867 221.314   2
   3 -27  21 316.614 210.634   2
  -3 -27  21 62.7670 230.879   3
   3 -27 -21-35.7612 291.199   2
   3 -27 -21-13.7250 401.943   3
  -3 -27 -21-183.905 261.690   1
  -3 -27  21-111.435 178.115   2
   3 -27  21-182.030 221.580   3
  -3 -27 -23 1202.32 295.254   1
  -3 -27  23 1899.71 274.497   3
   3 -27  23 1238.06 249.412   3
   3 -27 -23 1554.40 329.506   2
   3 -27 -23 572.792 434.764   3
   3 -27  23 1492.12 239.750   2
  -3 -27  23 1136.51 203.042   2
  -3 -27  25 1414.14 271.936   3
   3 -27  25 1756.61 266.249   3
   3 -27  25 1299.97 242.151   2
  -3 -27 -25 1415.87 301.671   1
   3 -27 -25 1225.04 337.825   2
   3 -27 -25 444.753 433.478   3
  -3 -27  25 1121.28 203.674   2
  -3 -29  -1-107.072 206.060   2
   3 -29   1 465.350 238.364   2
  -3 -29   1 327.608 214.268   2
   3 -29  -1 160.056 229.643   2
   3 -29  -3 678.122 236.584   2
  -3 -29   3 1044.60 222.338   2
   3 -29   3 1159.18 248.146   2
   3 -29   5 5571.58 328.510   2
  -3 -29   5 5426.52 288.906   2
   3 -29   5 4764.82 324.152   3
   3 -29   7 2683.88 278.459   2
   3 -29  -7 3365.70 347.740   3
  -3 -29   7 3116.50 247.090   2
  -3 -29   7 2803.18 266.912   3
   3 -29  -7 2429.87 285.936   2
   3 -29   7 2960.09 272.209   3
  -3 -29  -7 2484.97 304.108   1
   3 -29  -9 398.128 252.703   2
   3 -29   9 443.833 239.518   2
  -3 -29   9 256.456 214.260   3
  -3 -29   9 523.229 197.411   2
  -3 -29  -9 268.797 256.470   1
   3 -29  -9 594.062 301.683   3
   3 -29   9 275.217 215.150   3
   3 -29  11 459.619 232.519   2
   3 -29  11 98.7250 219.266   3
   3 -29 -11 7.35860 242.853   2
   3 -29 -11-95.5199 300.716   3
  -3 -29 -11 65.2224 250.895   1
  -3 -29  11 392.067 223.251   3
   3 -29  13 1359.59 272.697   2
   3 -29 -13 1743.83 345.284   3
   3 -29  13 1125.07 240.515   3
  -3 -29 -13 1210.97 275.536   1
   3 -29  15 3113.06 278.853   3
   3 -29  15 2812.13 306.122   2
   3 -29 -15 3629.73 400.923   3
  -3 -29 -15 2361.80 311.755   1
  -3 -29  15 3005.41 238.591   2
  -3 -29  15 3011.89 302.878   3
   3 -29  17 1857.29 255.822   2
  -3 -29  17 1970.47 275.749   3
   3 -29  17 1717.32 250.017   3
  -3 -29 -17 1608.04 299.905   1
   3 -29 -17 2025.64 403.494   3
  -3 -29  17 2063.18 214.202   2
  -3 -29  19 694.264 195.334   2
   3 -29  19 62.8396 224.325   2
   3 -29 -19 25.8522 295.444   2
  -3 -29  19 476.314 244.368   3
   3 -29  19-117.884 230.599   3
   3 -29 -19 13.1518 402.731   3
  -3 -29 -19 463.958 282.165   1
  -3 -29  21-156.098 247.064   3
   3 -29  21 240.708 223.464   2
   3 -29  21 134.457 228.340   3
   3 -29 -21 160.485 299.077   2
  -3 -29  21-125.004 184.894   2
   3 -29 -21-180.095 398.282   3
  -3 -29 -21 357.801 261.181   1
  -3 -29  23 394.442 257.488   3
   3 -29 -23 83.9062 314.821   2
  -3 -29 -23 465.794 269.946   1
   3 -29  23 278.520 230.213   3
   3 -29 -23 243.206 414.443   3
  -3 -29  23 505.675 194.539   2
   3 -29  23 211.477 220.541   2
   3 -31  -1 6.94041 243.722   2
  -3 -31   1 392.040 220.018   2
   3 -31   1 228.364 237.991   3
   3 -31   1 61.3832 252.163   2
  -3 -31  -1-93.6338 226.866   2
   3 -31  -1 33.9654 247.025   3
   3 -31   3 2387.91 287.389   2
   3 -31  -3 2096.37 299.059   3
   3 -31   3 2452.32 279.765   3
  -3 -31  -3 2302.00 257.266   2
   3 -31   5 3021.27 306.573   2
   3 -31  -5 2691.52 295.450   2
   3 -31   5 3112.31 302.395   3
   3 -31  -5 2820.35 329.117   3
  -3 -31  -5 3221.93 274.023   2
   3 -31  -7 1272.62 302.584   3
   3 -31   7 1080.59 282.797   2
  -3 -31  -7 845.534 228.196   2
   3 -31   7 817.623 248.759   3
   3 -31  -7 517.761 261.886   2
  -3 -31   7 1286.18 221.375   2
  -3 -31  -9 153.655 256.842   1
   3 -31  -9 7.33835 248.822   2
   3 -31  -9 320.630 303.869   3
  -3 -31   9 321.290 199.824   2
   3 -31  11 153.076 248.389   2
  -3 -31  11 144.006 196.320   2
   3 -31  11 37.1911 237.741   3
   3 -31 -11-248.463 258.776   2
  -3 -31 -11 468.953 272.243   1
   3 -31 -11 97.3029 304.327   3
  -3 -31  13 1292.21 217.548   2
   3 -31  13 1213.94 248.420   3
   3 -31 -13 332.969 280.949   2
   3 -31  13 1077.02 261.592   2
  -3 -31 -13 1586.52 297.450   1
   3 -31 -13 1260.27 345.756   3
   3 -31  15 1945.82 273.268   2
  -3 -31  15 1907.19 234.656   2
   3 -31  15 2047.43 259.587   3
   3 -31 -15 2032.84 377.158   3
  -3 -31 -15 1904.44 318.910   1
   3 -31  17 1538.87 258.246   2
  -3 -31  17 1724.99 280.919   3
   3 -31  17 1340.42 259.441   3
  -3 -31 -17 1714.11 352.871   1
   3 -31 -17 1446.94 384.462   3
   3 -31  19 531.754 235.116   2
  -3 -31  19 512.389 261.139   3
   3 -31  19 318.868 233.893   3
   3 -31 -19 61.4370 297.361   2
   3 -31 -19 808.870 392.190   3
  -3 -31 -19 271.271 288.882   1
  -3 -33   1 194.363 226.661   2
   3 -33   1 299.928 268.054   3
   3 -33  -1 671.698 255.154   2
  -3 -33  -1-6.00285 224.362   2
   3 -33  -1 205.979 264.239   3
   3 -33   1 479.899 269.940   2
   3 -33   3 1655.61 292.208   2
  -3 -33   3 1986.14 254.457   2
   3 -33   3 1808.24 287.831   3
   3 -33  -3 864.394 272.041   2
  -3 -33  -3 1770.48 268.864   2
   3 -33  -3 1656.70 303.734   3
   3 -33   5 1115.13 284.061   2
   3 -33  -5 1239.07 302.241   3
  -3 -33   5 1110.94 243.294   2
   3 -33   5 942.489 262.062   3
   3 -33  -5 813.013 270.607   2
  -3 -33  -5 1028.34 249.028   2
  -3 -33  -7 1328.56 258.511   2
   3 -33   7 1238.50 265.483   3
   3 -33   7 1913.75 295.734   2
   3 -33  -7 1228.81 311.651   3
  -3 -33   7 1359.53 231.622   2
   3 -33  -7 1240.18 279.725   2
   3 -33   9-310.458 256.805   2
  -3 -33   9 213.901 211.163   2
   3 -33  -9 53.3263 288.819   3
  -3 -33  -9 372.135 235.380   2
   3 -33  -9 203.683 254.016   2
   3 -33   9 532.955 236.939   3
   3 -33  11-89.5515 246.656   2
  -3 -33  11 373.519 212.718   2
   3 -33  11 263.767 235.455   3
   3 -33 -11 53.5390 249.516   2
   3 -33 -11 308.106 315.183   3
  -3 -33 -13 909.914 297.823   1
   3 -33  13 605.916 234.630   3
   3 -33 -13 93.5874 275.732   2
   3 -33 -13 629.945 331.152   3
   3 -33  13 640.503 258.264   2
   3 -33  15 1185.32 274.582   2
   3 -33  15 1794.27 259.788   3
   3 -33 -15 1923.24 374.746   3
  -3 -33 -15 1221.64 307.210   1
   3 -35   1-167.110 257.493   2
  -3 -35   1 243.270 232.822   2
   3 -35  -1 185.324 257.746   3
   3 -35   1-162.170 263.058   3
  -3 -35  -1 317.446 235.741   2
   3 -35  -1 231.485 259.629   2
   3 -35   3 342.995 261.745   2
  -3 -35  -3 614.171 243.351   2
   3 -35  -3 470.312 284.368   3
   3 -35  -3 280.185 255.778   2
   3 -35   3 639.755 259.688   3
  -3 -35   3 885.322 250.046   2
   3 -35   5 1783.83 294.378   2
  -3 -35  -5 1527.65 272.704   2
  -3 -35   5 1274.87 265.281   2
   3 -35  -5 1294.08 290.466   2
   3 -35  -5 1161.13 316.078   3
   3 -35   5 1329.82 284.688   3
   3 -35  -7 118.397 268.438   2
   3 -35   7 327.562 268.091   2
  -3 -35   7 284.093 228.066   2
  -3 -35  -7 365.213 242.701   2
   3 -35  -7 637.148 304.840   3
   3 -35   7 430.673 257.314   3
   3 -35   9 7.22276 258.485   2
  -3 -35   9 117.218 211.925   2
   3 -35  -9 7.52050 259.714   2
   3 -35  -9-139.661 310.213   3
   3 -35   9-73.8768 240.681   3
  -4   0   0 117772. 2586.36   1
   4   0   0 121144. 2550.65   2
   4   0   0 112196. 2547.17   3
  -4   0   0 124634. 2555.85   5
  -4   0   0 115295. 2544.14   4
   4   0  -2 43.4483 44.8387   2
  -4   0  -2 28.4279 45.4990   4
  -4   0   2-1.48475 40.2612   5
  -4   0   2 21.7199 76.4636   1
  -4   0  -2-45.2269 87.4955   1
  -4   0  -2-14.5268 49.8259   5
   4   0   2 57.1050 37.1438   3
   4   0   2 29.6214 55.0668   2
  -4   0   2-21.1879 36.1705   4
   4   0   4 57409.2 1232.30   3
  -4   0   4 56722.0 1235.09   4
  -4   0   4 58778.0 1249.11   5
  -4   0   4 55050.0 1259.31   1
   4   0   4 56614.4 1252.27   2
  -4   0  -4 54057.5 1289.85   1
   4   0  -4 54324.8 1237.05   2
   4   0  -6-65.1425 59.9099   2
  -4   0   6 37.7684 63.4589   5
   4   0   6 40.1859 80.8624   2
   4   0   6-42.6187 58.7299   3
  -4   0   6 7.22632 56.3144   4
  -4   0  -6-3.78860 113.930   1
  -4   0  -8 24555.2 654.412   1
   4   0   8 24714.9 589.124   3
  -4   0   8 27017.4 612.580   5
   4   0  -8 25955.3 594.848   2
   4   0   8 26419.8 614.809   2
  -4   0   8 23811.2 589.683   4
   4   0  10 98.2079 109.734   3
   4   0 -10 11.9891 120.123   2
  -4   0  10-39.2611 116.587   5
  -4   0 -10-89.0232 184.906   1
   4   0  10 113.495 135.613   2
  -4   0  10-32.5405 108.992   4
   4   0  12 78164.7 1800.69   3
   4   0  12 78619.4 1814.63   2
  -4   0  14-39.4907 132.595   4
   4   0  14 26.6606 128.432   3
  -4   0 -14 188.139 192.261   1
   4   0 -14 135.768 148.876   2
  -4   0  14 92.4198 148.570   5
  -4   0 -16 15165.9 491.149   1
  -4   0  16 15637.9 466.646   5
  -4   0  16 15003.6 436.719   4
   4   0 -16 14883.1 446.266   2
   4   0  16 15216.8 444.747   2
   4   0  16 15014.6 436.394   3
  -4   0  18 143.507 143.267   4
  -4   0 -18 265.312 201.872   1
  -4   0  18 222.093 167.436   5
   4   0  18-9.32969 153.961   2
   4   0  18 138.314 151.339   3
  -4   0  20 80499.8 1900.04   5
  -4   0 -20 83398.3 1924.54   1
   4   0  20 78691.2 1909.11   5
  -4   0  20 83503.8 1865.63   4
  -4   0  22 94.6525 205.514   5
   4   0  22-174.304 191.635   4
  -4   0 -22 7.01348 227.432   1
   4   0  22 143.163 241.310   5
  -4   0  22-29.3184 171.513   4
  -4   0 -24 6577.59 365.537   1
   4   0  24 6760.66 381.803   5
  -4   0  24 6452.87 350.608   5
  -4   0  24 6808.92 312.644   4
   4   0  24 6213.30 323.463   4
  -4   0  26-193.508 200.618   4
   4   0  26-104.123 262.280   5
  -4   0 -26 54.7591 255.303   1
  -4   0  26-23.7595 236.664   5
   4   0  26-118.222 216.533   4
  -4   0 -28 4975.48 365.720   1
   4   0  28 5106.86 377.868   5
  -4   0  28 5562.25 352.962   5
  -4   0  28 5004.71 299.023   4
   4   0  28 5256.59 331.277   4
   4   0  30-15.1152 236.219   4
  -4   0 -30 157.073 269.688   1
   4   0  32 3931.65 374.267   5
  -4   0  32 4424.18 340.703   5
  -4   0  32 4190.62 301.651   4
   4   0  34 243.528 264.552   4
   4   0  34 169.523 316.602   5
  -4   0  34-249.884 269.289   5
  -4   0  34 119.875 229.120   4
   4   0  36 261.709 277.996   4
  -4   0  36 268.159 268.010   5
   4   0  36 163.094 314.380   5
  -4   0  36 117.945 247.423   4
   4   0  38-108.165 278.282   4
  -4   0  38 233.534 277.274   5
   4   0  38-585.290 329.232   5
  -4   0  38-159.962 242.728   4
   4  -2   0 232.009 61.2684   2
   4  -2   0 3.45563 62.5810   3
  -4   2   0 9.25109 86.2298   1
  -4  -2   0-21.4029 73.3355   1
  -4  -2   0-12.0682 42.4064   5
  -4   2   0-12.2099 41.7452   4
  -4  -2   0-1.62833 29.9747   4
  -4   2   0-29.0667 40.6553   5
   4  -2   2 105100. 2308.43   3
  -4  -2   2 104753. 2292.02   4
   4  -2  -2 103387. 2337.64   3
  -4  -2  -2 104411. 2303.73   4
  -4   2  -2 108769. 2319.73   5
  -4  -2   2 107733. 2309.62   5
  -4   2   2 108835. 2312.78   5
  -4  -2  -2 108998. 2319.76   5
   4  -2   2 105975. 2321.59   2
  -4   2  -2 103422. 2357.18   1
   4  -2  -2 105210. 2317.78   2
  -4  -2  -2 106607. 2342.69   1
  -4   2  -2 107259. 2316.22   4
   4   2   2 109849. 2303.01   2
  -4  -2   2 107725. 2326.44   1
  -4   2   2 104163. 2306.67   4
   4   2   4 2353.69 77.5332   3
   4  -2  -4 2541.93 112.087   2
  -4  -2   4 2514.16 109.721   1
   4  -2   4 2660.75 100.085   3
  -4  -2   4 2561.87 99.0142   5
  -4  -2  -4 2448.74 142.017   1
  -4   2   4 2446.73 104.055   5
   4   2   4 2541.98 102.166   2
  -4   2   4 2501.94 97.8599   4
   4  -2   4 2603.01 118.150   2
  -4  -2   4 2733.96 83.4228   4
  -4   2  -4 2718.00 155.814   1
   4   2   6 9475.64 232.823   3
  -4   2   6 9570.94 256.917   5
   4  -2  -6 9302.91 262.220   2
   4  -2   6 9081.43 248.379   3
   4   2   6 9402.30 256.549   2
  -4  -2   6 8749.15 237.052   1
  -4  -2   6 9492.45 252.630   5
   4  -2   6 9016.41 264.915   2
  -4   2   6 9768.05 246.925   4
  -4  -2   6 9300.96 230.591   4
  -4   2  -6 9082.33 306.484   1
  -4  -2   8 124.883 79.1473   4
   4   2   8 164.189 86.2514   3
   4  -2   8 75.7667 90.4145   3
  -4   2  -8 215.595 155.635   1
  -4  -2  -8 100.037 138.511   1
   4  -2  -8 123.835 109.932   2
  -4   2   8 175.814 87.9423   4
  -4   2   8 97.2749 91.2031   5
  -4  -2   8 106.234 90.7687   5
   4   2   8 211.435 107.727   2
  -4  -2   8 226.107 57.4963   1
   4  -2   8 97.3352 111.209   2
  -4  -2  10 122585. 2668.47   4
   4   2 -10 121035. 2661.49   2
   4  -2 -10 127449. 2698.43   2
  -4  -2 -10 117384. 2727.22   1
  -4  -2  10 121687. 2693.18   5
  -4   2  10 126167. 2698.40   5
  -4   2  10 118436. 2681.06   4
   4   2  10 124846. 2693.93   2
   4   2  10 125247. 2677.60   3
  -4   2 -10 120166. 2748.08   1
   4  -2  10 122638. 2698.18   2
   4  -2  10 121759. 2684.14   3
   4  -2  12 125.084 128.495   3
   4  -2  12 225.058 148.852   2
   4  -2 -12 147.975 159.048   2
   4   2 -12 103.928 119.746   2
   4   2  14 24027.4 649.123   4
   4  -2 -14 25517.1 654.512   2
   4   2 -14 24445.1 615.932   2
  -4  -2 -14 26051.6 688.055   1
  -4   2  14 24330.4 630.810   4
  -4   2  14 26437.4 658.418   5
  -4  -2  14 25894.2 655.505   5
  -4  -2  14 25856.2 622.701   4
  -4  -2  16 696.994 142.259   4
  -4  -2  16 874.725 167.245   5
   4  -2  16 999.521 153.610   3
  -4   2  16 821.246 166.176   5
   4  -2  16 847.976 163.862   2
  -4   2 -16 735.462 211.886   1
  -4  -2 -16 950.269 199.972   1
  -4   2  16 765.080 150.905   4
   4  -2  18 63126.6 1473.04   3
  -4  -2  18 63994.5 1456.92   4
  -4  -2 -18 64287.4 1514.03   1
  -4   2 -18 65081.7 1526.28   1
  -4  -2  18 64450.6 1498.08   5
  -4   2  18 63345.2 1497.38   5
   4  -2 -18 61002.1 1433.74   1
  -4   2  18 61933.3 1462.29   4
   4  -2  18 65325.8 1479.40   2
   4   2  18 64578.0 1486.08   4
   4   2  20-10.5443 170.216   4
  -4   2 -20 75.1109 237.554   1
  -4   2  20 237.084 181.030   5
  -4  -2  20 122.235 175.390   5
  -4  -2 -20 77.0009 209.115   1
  -4  -2  20 12.5234 146.908   4
   4  -2  20 136.143 174.976   3
   4  -2  20 289.464 176.528   2
   4  -2  20 89.6908 199.929   5
   4   2  20 47.0957 201.052   5
  -4   2  20 49.6726 152.115   4
  -4  -2 -22 37731.3 1016.60   1
  -4   2  22 37588.6 1006.37   5
  -4   2 -22 40592.4 1038.51   1
   4   2  22 37948.3 1032.91   5
   4  -2  22 39862.2 1043.03   5
   4  -2  22 40539.3 988.964   2
  -4  -2  22 36622.9 1004.59   5
  -4   2  22 40470.3 975.577   4
  -4  -2  22 40904.6 967.502   4
   4  -2  22 40031.1 990.499   3
   4   2  22 37342.1 984.720   4
  -4  -2  24 40.7392 190.474   4
   4   2  24 94.4444 218.854   4
  -4  -2 -24 59.0027 249.558   1
   4   2  24 499.357 305.684   5
  -4   2 -24-85.4221 267.131   1
  -4   2  24 80.4504 217.018   5
  -4  -2  24 44.5580 221.396   5
   4  -2  24-24.2194 258.157   5
   4  -2  24 71.9261 208.520   2
  -4   2  24-42.8356 182.732   4
  -4  -2  26 222.710 202.774   4
   4   2  26 496.033 229.951   4
   4  -2  26 212.918 231.807   4
  -4  -2  26 296.892 246.764   5
  -4   2  26 729.813 247.736   5
   4  -2  26 533.471 273.893   5
  -4  -2 -26 297.116 254.422   1
  -4   2 -26 297.267 269.866   1
   4   2  26 438.330 279.096   5
  -4   2  26 328.865 201.815   4
  -4  -2  28 83.7003 208.880   4
   4  -2  28-188.816 226.667   4
   4   2  28 136.167 275.171   5
  -4  -2 -28-16.6306 256.430   1
  -4   2  28 316.875 248.165   5
  -4  -2  28 120.149 245.647   5
  -4   2 -28 366.968 263.843   1
  -4   2  28-80.1683 210.455   4
   4  -2  28 183.855 276.604   5
   4   2  28-14.5207 236.254   4
  -4  -2 -30 6675.29 416.810   1
  -4  -2  30 6765.46 404.496   5
   4  -2  30 7762.55 382.470   4
   4   2  30 6419.11 375.434   4
   4   2  32 533.189 263.310   4
   4   2  32 1179.08 312.659   5
   4  -2  32 307.307 300.550   5
  -4  -2  32 933.883 240.987   4
  -4   2  32 694.455 270.597   5
  -4  -2  32 712.870 269.366   5
  -4   2  32 607.397 227.072   4
   4  -2  34 2964.30 374.348   5
   4   2  34 2590.22 307.821   4
  -4   2  34 2961.58 320.784   5
  -4  -2  34 2718.00 317.196   5
   4   2  34 2047.48 351.418   5
  -4  -2  34 2712.21 285.646   4
  -4   2  34 2669.01 286.410   4
   4  -2  34 3008.34 313.495   4
   4   2  36 35.5843 271.329   4
   4  -2  36-25.9683 264.157   4
  -4  -2  36-234.562 283.851   5
  -4  -2  36-123.201 233.847   4
   4  -2  36 165.031 322.590   5
   4   2  36 85.8732 310.338   5
   4  -2  38 2267.95 331.959   4
  -4  -2  38 2297.75 287.959   4
   4   2  38 2185.74 327.364   4
  -4   2  38 1797.18 322.245   5
  -4  -2  38 2275.18 331.303   5
   4   2  38 2244.01 366.168   5
   4  -2  38 2358.27 358.537   5
  -4   2  38 1903.39 285.841   4
   4  -4   0 41757.0 949.085   3
  -4   4   0 43314.9 932.037   5
  -4  -4   0 43426.3 951.646   1
  -4  -4   0 42151.8 906.959   2
  -4   4   0 40920.8 932.645   4
  -4  -4   0 39971.9 903.686   4
  -4  -4   0 42934.7 929.858   5
   4  -4   0 41958.6 945.325   2
  -4   4  -2 7033.99 249.757   1
  -4   4   2 7109.86 195.944   5
  -4  -4   2 7132.83 189.386   5
  -4  -4   2 7595.53 207.278   1
  -4   4  -2 7388.93 204.075   5
   4  -4  -2 6740.60 234.433   3
  -4  -4  -2 7486.71 231.677   1
   4  -4   2 7163.91 207.047   3
  -4   4   2 6993.94 197.368   4
   4  -4  -2 7102.84 214.036   2
   4  -4   2 7234.84 216.779   2
  -4   4  -2 7150.99 205.404   4
   4  -4  -4 29833.5 704.551   2
   4  -4   4 29962.5 703.131   2
  -4  -4   4 30404.1 677.630   1
  -4   4   4 29624.9 689.001   5
   4  -4   4 30294.2 692.628   3
  -4  -4  -4 32047.5 727.458   1
  -4  -4   4 31042.2 682.267   5
  -4   4  -4 28456.7 745.374   1
  -4   4   4 27608.6 684.720   4
   4  -4  -4 29231.2 743.699   3
   4   4   4 30851.0 680.155   4
   4  -4   6 254.712 101.697   2
   4   4   6 183.413 84.3862   4
  -4  -4   6 382.399 50.3001   2
  -4  -4   6 273.400 51.8436   1
  -4   4  -6 424.828 145.141   1
  -4  -4   6 323.703 45.8716   4
   4  -4  -6 262.525 108.126   2
   4  -4   6 298.427 85.4906   3
  -4   4   6 221.663 76.8636   4
  -4  -4   6 250.566 70.0408   5
  -4   4   6 193.780 73.7217   5
  -4  -4  -6 295.591 126.156   1
  -4   4  -8 58595.5 1484.31   1
   4  -4   8 64282.4 1429.38   3
   4  -4  -8 66388.2 1446.06   2
  -4  -4   8 65534.2 1425.25   5
  -4   4   8 64190.7 1431.61   5
   4  -4   8 62611.5 1438.83   2
  -4  -4  -8 62974.1 1463.33   1
  -4  -4   8 63366.4 1392.30   4
  -4   4   8 63840.9 1421.27   4
   4  -4 -10 8768.58 301.846   2
   4  -4  10 8046.30 271.773   3
  -4  -4  10 8402.14 268.603   5
   4  -4  10 7777.12 282.253   2
  -4   4 -10 8166.24 345.793   1
  -4  -4  10 8557.93 235.275   4
   4   4  12 145413. 3373.47   4
  -4   4  12 155093. 3363.84   4
   4  -4 -12 155896. 3385.99   2
  -4   4  12 158603. 3378.68   5
   4   4  14 24.0476 145.466   4
  -4  -4  14 84.9784 118.110   4
   4  -4 -14 204.224 171.933   2
   4  -4  14 169.653 137.653   3
  -4   4 -14 127.481 210.558   1
  -4   4  14 4.29776 141.563   5
  -4  -4 -14 100.656 174.417   1
  -4  -4  14 8.14219 142.004   5
   4  -4  14 216.193 151.852   2
  -4   4  14 56.3644 134.100   4
  -4  -4  16 1262.09 144.204   4
   4  -4  16 1312.70 162.501   3
  -4   4  16 1008.48 172.665   5
  -4  -4  16 1507.26 176.434   5
  -4  -4 -16 1170.83 209.658   1
  -4   4 -16 1162.39 235.646   1
   4  -4  16 956.217 173.406   2
  -4   4  16 967.179 150.106   4
   4   4  18 1963.41 189.169   4
   4  -4  18 2058.06 190.925   3
  -4  -4 -18 1795.12 220.916   1
   4  -4  18 2086.06 193.578   2
  -4   4  18 2056.45 192.705   5
   4   4  18 1770.32 214.700   5
  -4  -4  18 1958.85 197.962   5
   4  -4 -18 1889.40 175.252   1
  -4   4 -18 1940.45 258.729   1
  -4   4  18 1899.68 175.870   4
  -4  -4  18 1976.57 166.204   4
  -4  -4 -20 66766.3 1607.24   1
   4   4  20 70996.8 1629.19   5
  -4  -4  20 66887.6 1594.93   5
  -4   4  20 64887.5 1592.45   5
  -4   4 -20 68535.4 1631.17   1
   4  -4  20 67855.3 1571.54   2
  -4  -4  20 66982.3 1546.94   4
   4   4  20 66124.5 1584.23   4
   4  -4  20 66511.7 1607.48   5
  -4   4  20 68099.8 1564.39   4
   4  -4  20 68062.4 1574.67   3
  -4  -4  22-62.8223 159.296   4
   4   4  22 5.98687 202.216   4
   4  -4  22 402.069 186.255   3
  -4   4 -22 685.290 259.916   1
   4  -4  22 172.858 235.906   5
   4  -4  22 49.4803 186.457   2
  -4   4  22-6.67272 197.188   5
  -4  -4  22-95.3123 196.716   5
   4   4  22 66.5670 235.559   5
  -4  -4 -22 103.486 225.160   1
  -4   4  22 40.8160 170.045   4
   4  -4  24 9596.29 382.003   3
  -4  -4 -24 8018.03 407.228   1
  -4   4  24 8325.84 349.508   4
  -4  -4  24 7754.77 385.386   5
  -4   4 -24 8632.84 430.273   1
  -4   4  24 8397.02 385.231   5
   4   4  24 8546.38 428.871   5
   4  -4  24 8939.80 368.885   2
   4   4  24 8329.89 373.791   4
   4  -4  24 8984.72 433.964   5
  -4  -4  24 8900.55 340.051   4
   4   4  26-110.449 220.517   4
   4  -4  26-73.7150 229.709   3
  -4   4 -26 249.683 284.026   1
   4   4  26 331.380 274.176   5
   4  -4  26 38.1549 212.623   2
  -4  -4 -26-297.889 264.786   1
  -4   4  26-108.714 241.028   5
  -4  -4  26-57.1012 235.985   5
   4  -4  26 8.81677 263.764   5
  -4  -4  26-84.8672 191.356   4
  -4   4  26-17.7020 204.747   4
  -4  -4 -28 3958.11 344.710   1
  -4   4 -28 4330.84 360.339   1
  -4   4  28 4090.79 323.604   5
   4   4  28 3682.60 301.156   4
  -4  -4  28 3749.55 322.285   5
   4   4  28 4624.08 359.050   5
   4  -4  28 4590.60 363.341   5
  -4   4  28 3961.38 284.963   4
  -4  -4  28 3896.51 270.893   4
  -4  -4 -30 730.288 297.362   1
  -4  -4  30 1174.39 287.461   5
   4   4  30 1484.52 264.217   4
   4  -4  30 1557.86 271.890   4
  -4  -4  32 10964.8 523.849   5
  -4  -4 -32 11473.6 524.637   1
   4   4  32 11941.2 501.134   4
  -4   4  32 11630.1 504.349   5
   4   4  32 12253.3 535.810   5
   4  -4  32 13824.4 574.017   5
  -4   4  32 12565.8 467.678   4
  -4  -4  32 13046.2 465.887   4
  -4  -4  34 186.563 237.790   4
   4  -4  34-112.748 258.697   4
  -4   4  34 65.1231 257.897   5
   4  -4  34 194.288 311.480   5
   4   4  34-125.070 307.434   5
  -4  -4  34-132.004 266.857   5
  -4   4  34-81.0274 233.748   4
  -4   4  36 19.0818 266.097   5
  -4  -4  36 83.8815 288.704   5
   4  -4  36 246.347 274.934   4
   4   4  36 524.130 292.853   4
   4   4  36 10.5870 334.578   5
   4  -4  36 333.978 320.066   5
  -4   4  36-161.888 245.772   4
  -4  -4  38 111.216 248.823   4
   4  -4  38 327.346 279.588   4
  -4   4  38-156.300 286.256   5
   4  -4  38-586.239 321.256   5
  -4  -4  38 140.445 286.892   5
   4   4  38-107.990 332.838   5
  -4   4  38 40.0183 256.581   4
  -4  -6   0-10.0764 29.0962   3
   4  -6   0 59.9367 86.5436   2
  -4   6   0 33.5472 62.2323   4
  -4   6   0 8.41291 53.2003   5
   4  -6   0-66.9112 96.9058   3
  -4  -6   0-20.9118 82.2057   1
  -4  -6   0-10.9454 52.4501   5
  -4  -6   2 18451.8 447.700   1
   4  -6  -2 18177.1 464.170   2
  -4   6   2 18988.7 439.724   5
  -4   6  -2 18297.3 454.924   4
  -4   6   2 18386.6 445.862   4
   4  -6   2 18139.6 460.553   3
  -4   6  -2 18214.4 444.982   5
  -4  -6  -2 19129.8 469.592   1
   4  -6   2 18327.6 463.414   2
   4  -6  -2 17896.3 487.733   3
  -4  -6   2 18679.0 429.190   5
  -4  -6   2 18454.1 420.404   3
   4  -6   4 40.4047 102.793   2
  -4  -6   4 38.1971 66.1451   3
   4   6   4 94.8669 57.7808   4
  -4  -6   4 4.54162 75.8368   1
  -4  -6  -4 9.33523 111.506   1
   4  -6   4 32.9692 88.4509   3
  -4   6   4 110.249 73.5291   4
  -4   6   4 98.2327 66.6116   5
  -4  -6  -4 2.98722 86.4825   3
   4  -6  -4-37.4080 161.683   3
  -4  -6   4 121.227 54.2638   5
   4  -6  -4 47.6964 107.486   2
  -4  -6   6 1251.52 105.034   3
   4  -6   6 1040.19 137.139   2
  -4   6   6 1238.11 106.052   5
   4  -6  -6 1225.43 226.064   3
   4  -6   6 1164.54 125.680   3
   4   6   6 1154.62 105.899   4
  -4  -6   6 1386.53 85.8070   1
   4  -6  -6 1166.99 145.468   2
  -4  -6   6 1073.74 89.2610   5
  -4   6  -6 961.389 192.155   1
  -4  -6  -6 1100.08 155.415   1
  -4   6   6 1168.14 107.203   4
  -4  -6   8 1710.52 134.882   3
  -4  -6  -8 1763.64 187.255   1
   4  -6  -8 1818.43 181.674   2
  -4  -6   8 1584.40 83.5407   2
   4  -6   8 1670.31 147.973   3
  -4  -6   8 1382.11 73.5182   2
  -4  -6   8 1128.61 58.6247   1
  -4   6  -8 1741.34 221.021   1
  -4   6   8 1852.59 130.870   4
   4  -6   8 1483.14 159.633   2
  -4  -6   8 1734.17 120.517   5
  -4   6   8 1637.56 132.339   5
   4   6   8 771.556 140.714   4
  -4  -6  10 341878. 7181.99   3
   4  -6  10 352524. 7190.83   3
  -4  -6  10 341374. 7179.07   5
   4  -6 -10 350794. 7209.55   2
  -4  -6 -12 4.71298 173.991   1
   4  -6  12 158.439 153.583   2
  -4   6  12 150.678 128.718   4
   4  -6 -12-30.5758 171.079   2
  -4  -6  12 64.0549 129.891   5
  -4   6  12 206.521 137.037   5
   4   6  12 72.0785 145.251   4
  -4  -6 -14 20742.1 574.098   1
   4  -6  14 21445.7 542.440   3
  -4   6  14 20571.8 549.380   5
   4  -6 -14 19845.0 566.117   2
  -4  -6  14 18761.8 496.059   2
   4  -6  14 20491.1 541.047   2
  -4   6  14 19501.6 534.337   4
  -4   6 -14 20116.1 611.329   1
   4   6  14 19442.8 540.231   4
   4  -6  16 1568.85 180.055   2
   4   6  16 1213.70 169.429   4
   4  -6  16 1584.85 174.613   3
  -4   6 -16 1355.43 253.503   1
  -4  -6  16 1268.43 174.479   5
  -4   6  16 1385.77 177.934   5
  -4  -6 -16 1287.24 200.017   1
  -4  -6  16 1246.80 140.042   4
  -4   6  16 1308.35 156.817   4
  -4  -6 -18 23590.8 680.711   1
   4  -6  18 25171.5 657.402   3
  -4   6  18 24658.7 671.660   5
  -4  -6  18 24896.2 667.385   5
  -4   6  18 24846.4 649.741   4
   4   6  18 23520.8 686.903   5
  -4   6 -18 24907.9 730.244   1
   4  -6  18 23920.9 655.707   2
   4   6  18 24143.4 661.884   4
  -4  -6  18 24863.1 616.762   4
   4  -6  20 221.247 197.216   5
   4  -6  20 280.027 175.161   3
  -4  -6  20 121.707 143.022   4
   4   6  20 397.634 182.445   4
  -4   6  20 201.127 171.050   4
  -4  -6  20 238.060 175.996   5
  -4   6  20 122.170 185.225   5
   4   6  20 341.550 222.331   5
  -4   6 -20 417.462 267.133   1
  -4  -6 -20 26.6481 213.195   1
   4  -6  20 297.470 188.774   2
  -4  -6 -22 29363.2 877.465   1
   4  -6  22 31687.1 842.826   3
   4  -6  22 30078.3 885.721   5
   4   6  22 32170.5 896.447   5
  -4   6  22 32098.7 870.372   5
  -4  -6  22 32203.6 872.340   5
  -4   6 -22 34685.8 918.763   1
  -4   6  22 32631.3 842.233   4
   4  -6  22 34389.2 846.219   2
   4   6  22 31603.9 856.066   4
  -4  -6  22 33708.8 813.986   4
   4   6  24-120.304 218.975   4
   4  -6  24 31.1063 207.828   3
   4  -6  24 290.192 207.620   2
  -4  -6 -24 226.925 245.178   1
  -4   6  24 209.436 217.683   5
  -4  -6  24-68.2366 224.849   5
  -4   6 -24 97.9650 275.864   1
   4   6  24-23.9972 258.247   5
   4  -6  24 461.898 268.269   5
  -4  -6  24 172.275 180.651   4
  -4   6  24-105.523 197.562   4
  -4  -6  26 513.966 198.983   4
   4  -6  26 458.954 228.938   3
   4   6  26 351.879 232.777   4
  -4   6 -26 248.608 283.630   1
  -4  -6 -26 635.024 274.407   1
   4  -6  26 749.324 234.752   2
   4   6  26 585.971 277.359   5
  -4   6  26 732.402 236.039   5
  -4  -6  26 322.731 241.115   5
  -4   6  26 434.051 212.916   4
   4  -6  26 454.779 284.338   5
   4   6  28 485.196 240.762   4
  -4  -6  28 524.007 216.026   4
   4  -6  28 415.035 230.897   3
   4  -6  28 744.700 301.218   5
  -4   6  28 334.330 236.647   5
  -4  -6  28 580.745 256.986   5
   4   6  28 672.715 278.453   5
  -4  -6 -28 627.366 274.645   1
   4  -6  28 699.972 235.156   2
  -4   6  28 678.013 221.037   4
  -4  -6  30 16943.1 619.041   5
  -4  -6 -30 17296.6 622.434   1
   4   6  30 16650.9 594.265   4
  -4  -6  32 25.2127 213.199   4
   4   6  32 527.360 300.157   5
  -4   6  32 274.921 254.418   5
   4  -6  32 493.777 310.342   5
  -4  -6 -32 177.260 282.884   1
   4   6  32 491.747 252.442   4
   4  -6  32 428.115 276.392   4
  -4   6  32 427.895 239.458   4
  -4   6  34 3779.74 317.677   4
  -4   6  34 3580.29 332.317   5
   4   6  34 3630.46 369.149   5
  -4  -6  34 3980.71 366.386   5
   4  -6  34 3664.45 379.222   5
  -4  -6  34 4049.83 303.019   4
   4  -6  34 4023.99 332.732   4
  -4  -6  36-119.057 238.360   4
   4  -6  36 66.1246 264.577   4
  -4   6  36-88.1999 250.346   4
  -4  -6  36-98.1222 291.007   5
   4   6  36 31.4225 343.486   5
   4  -6  36 67.7185 314.765   5
  -4   6  36 9.43726 265.466   5
   4  -6  38 983.407 289.405   4
  -4   6  38 877.096 283.944   5
  -4  -6  38 948.875 265.539   4
  -4  -6  38 1248.41 320.553   5
   4  -6  38 1096.86 337.861   5
   4   6  38 1518.68 359.536   5
  -4   6  38 1325.06 295.291   4
   4  -8   0 96570.5 2201.38   2
  -4  -8   0 101375. 2154.05   3
  -4   8   0 100701. 2172.58   5
   4  -8   0 94705.0 2210.76   3
  -4   8   0 102533. 2189.86   4
  -4  -8   0 96966.6 2193.67   1
  -4  -8   2 417.122 112.040   1
  -4  -8   2 429.010 73.7300   3
  -4   8  -2 507.515 85.2305   5
   4  -8   2 578.775 126.368   3
  -4   8   2 483.123 74.7319   5
  -4  -8   2 455.446 64.9617   5
   4  -8  -2 565.631 162.098   3
  -4  -8  -2 673.056 136.152   1
   4  -8   2 642.474 127.919   2
  -4   8  -2 483.579 100.575   4
  -4   8   2 562.422 92.5302   4
  -4  -8  -2 495.063 64.7318   4
   4  -8  -2 452.475 129.206   2
  -4  -8  -2 467.136 70.8155   3
  -4  -8   4 25108.4 577.078   3
   4  -8  -4 24201.3 620.463   2
   4  -8   4 23404.1 607.306   3
   4  -8  -4 24442.8 663.945   3
  -4  -8   4 25591.5 566.949   5
  -4  -8   4 24785.8 586.119   1
  -4   8   4 23780.8 582.613   5
  -4  -8  -4 26522.7 587.980   3
  -4   8   4 24601.9 591.684   4
   4  -8   4 24455.6 612.974   2
  -4  -8  -4 24713.6 628.390   1
   4  -8   6 349.810 151.207   2
   4  -8  -6-102.250 261.067   3
  -4  -8   6 284.875 107.254   3
   4  -8   6 148.628 127.755   3
  -4   8   6 276.795 103.878   5
   4  -8  -6 228.809 159.469   2
  -4  -8   6 385.650 77.7757   5
  -4  -8  -6 340.868 169.861   1
  -4  -8  -6 305.741 187.495   3
  -4  -8   6 362.565 103.149   1
   4   8   6 211.569 92.3991   4
  -4  -8   8 209344. 4603.13   3
  -4   8   8 214589. 4613.37   5
   4  -8  -8 215384. 4642.11   2
   4   8   8 215400. 4600.41   4
  -4  -8   8 213665. 4595.27   5
  -4  -8   8 210425. 4569.96   1
  -4  -8 -10 15179.0 437.097   1
  -4  -8  10 13842.5 381.359   3
   4  -8 -10 14117.5 424.420   2
  -4  -8  10 14281.9 373.161   5
   4  -8  10 15094.0 405.565   2
   4   8  10 14877.2 388.762   4
  -4  -8 -12 45015.5 1075.07   1
   4  -8  12 43869.3 1042.80   3
  -4   8  12 43147.1 1039.12   5
  -4   8 -12 44990.6 1115.31   1
   4   8  12 43683.7 1035.83   4
   4  -8 -12 42912.6 1068.24   2
  -4   8  12 42894.6 1030.34   4
   4  -8  12 46230.4 1048.21   2
  -4  -8  14 1358.28 163.006   3
  -4   8  14 1301.38 148.756   4
  -4  -8 -14 1333.62 196.168   1
  -4  -8  14 1408.86 117.318   2
   4  -8  14 1416.52 164.447   3
  -4   8 -14 1343.89 244.102   1
  -4   8  14 1527.65 165.207   5
   4   8  14 1915.35 176.163   4
   4  -8  14 1325.66 173.207   2
   4   8  16 340.067 159.838   4
  -4  -8  16 163.832 160.068   3
   4  -8  16 178.541 154.367   3
   4   8  16 105.084 184.549   5
  -4  -8 -16 192.265 188.518   1
  -4   8  16 229.045 146.767   5
  -4  -8  16 302.686 150.403   5
  -4   8 -16 116.276 240.762   1
  -4  -8  16 197.842 119.073   2
   4  -8  16 136.189 157.448   2
  -4   8  16 271.200 146.661   4
   4   8  18 415.327 210.982   5
   4  -8  18 409.406 169.667   3
  -4   8 -18 630.029 267.588   1
  -4  -8  18 427.427 167.195   3
  -4  -8 -18 514.011 201.858   1
  -4   8  18 516.136 173.328   5
  -4   8  18 638.226 166.427   4
  -4  -8  18 299.418 131.490   2
   4  -8  18 370.494 170.605   2
  -4  -8  18 427.166 162.098   5
   4  -8 -18 116.868 175.853   1
  -4  -8  20 21238.5 618.763   5
   4  -8  20 21746.9 601.835   3
   4  -8 -20 21030.7 607.690   1
   4  -8  20 22565.4 636.913   5
   4  -8  20 21796.6 603.734   2
  -4   8 -20 20911.8 684.698   1
  -4   8  20 20540.5 616.423   5
  -4   8  20 20929.8 592.080   4
   4   8  20 21461.6 642.024   5
   4   8  20 19755.9 607.170   4
  -4  -8 -20 20721.0 634.227   1
   4   8  22 590.231 213.802   4
  -4  -8  22 718.093 170.178   4
   4  -8  22 438.192 197.097   3
  -4   8  22 543.233 211.453   5
  -4  -8 -22 64.4813 229.597   1
  -4  -8  22 585.418 216.682   5
   4   8  22 539.461 250.059   5
   4  -8 -22 267.850 214.899   1
  -4   8 -22 539.869 286.925   1
   4  -8  22 805.184 207.848   2
  -4   8  22 405.910 193.169   4
   4  -8  22 479.240 245.093   5
   4  -8  24 7046.74 336.523   3
  -4  -8  24 6435.08 293.545   4
  -4   8  24 6644.79 323.148   4
  -4   8  24 6188.56 343.083   5
  -4  -8  24 6497.49 354.839   5
  -4   8 -24 5724.98 398.632   1
   4   8  24 6276.19 378.534   5
   4  -8  24 6435.33 377.630   5
   4  -8  24 7235.21 334.045   2
   4   8  24 6142.71 350.993   4
  -4  -8 -24 5958.77 367.735   1
  -4  -8  26-45.3363 185.528   4
   4  -8  26-13.6094 212.685   3
  -4   8 -26 203.760 289.823   1
   4   8  26 179.662 258.453   5
  -4   8  26 276.925 232.646   5
  -4  -8  26 42.2865 243.753   5
   4  -8  26 108.699 275.349   5
   4   8  26-14.8774 230.268   4
   4  -8  26-227.027 222.376   2
  -4  -8 -26 153.264 251.185   1
  -4   8  26 6.39979 210.782   4
   4  -8  28 12127.6 473.690   3
  -4   8  28 11386.0 483.022   5
   4   8  28 12397.8 518.323   5
  -4  -8  28 11565.0 501.651   5
   4  -8  28 12735.1 463.226   2
   4  -8  28 12645.2 534.540   5
  -4   8  28 12998.0 462.902   4
  -4  -8 -28 11636.8 505.722   1
  -4  -8  28 12266.1 425.800   4
  -4  -8 -30 414.614 280.574   1
  -4   8  30 1089.02 262.625   5
  -4  -8  30 794.253 282.056   5
   4  -8  32 12670.0 503.165   3
  -4   8  32 11925.4 509.069   5
   4  -8  32 13040.0 569.957   5
   4   8  32 13551.8 555.532   5
   4  -8  32 13060.6 489.873   2
  -4  -8  32 12195.5 454.770   4
  -4   8  32 12010.9 487.743   4
  -4  -8  34-6.51973 228.464   4
  -4  -8 -34-19.9616 306.615   1
  -4   8  34 27.4172 258.428   5
  -4  -8  34 54.6485 282.243   5
   4   8  34-263.002 307.836   5
   4  -8  34-456.268 321.344   5
  -4   8  34-70.3989 238.845   4
  -4  -8  36-101.950 236.750   4
   4  -8  36 207.190 261.222   4
  -4   8  36 131.181 310.080   5
  -4  -8  36-57.0043 289.788   5
   4   8  36 186.606 317.070   5
  -4   8  36-170.182 272.837   4
   4  -8  36-137.706 328.461   5
   4 -10   0-19.4802 141.439   2
  -4 -10   0 130.292 143.509   1
  -4 -10   0 27.7110 32.7252   4
  -4  10   0 31.4738 77.7600   5
  -4  10   0-30.2927 108.905   4
  -4 -10   0-83.6894 91.5595   3
   4 -10  -2 45108.3 1092.44   2
  -4 -10   2 45273.6 1046.02   3
  -4 -10  -2 47895.4 1047.44   3
  -4 -10   2 47193.6 1038.76   5
  -4  10  -2 45978.5 1058.57   5
  -4  10   2 46456.6 1049.71   5
  -4 -10  -2 47424.0 1097.26   1
  -4 -10   2 46472.7 1074.79   1
  -4 -10  -2 47788.1 1030.78   4
  -4  10   2 46947.4 1070.57   4
  -4  10  -2 48151.4 1082.63   4
   4 -10  -4 1643.75 182.240   2
  -4 -10  -4 1701.68 186.552   1
  -4 -10   4 1742.36 89.9774   5
  -4 -10  -4 1972.69 148.921   3
  -4  10   4 1770.65 114.211   5
  -4 -10   4 1798.81 148.889   1
  -4  10   4 1917.69 132.526   4
  -4  10   6 35551.6 861.967   4
  -4 -10   6 37076.0 854.289   3
  -4 -10  -6 39272.9 895.310   3
  -4 -10   6 37597.0 846.354   1
  -4  10   6 36642.5 853.838   5
  -4 -10   6 36567.0 828.127   5
   4  10   6 36856.2 828.895   4
   4 -10   8 80.1158 132.730   3
   4 -10   8 76.3246 149.847   2
  -4 -10   8 69.5817 79.8175   5
  -4 -10   8 78.8715 115.768   3
  -4 -10  -8 4.74756 219.117   3
   4 -10  -8 13.1944 253.167   3
  -4 -10  -8-35.4443 166.393   1
   4  10   8 39.5590 98.2525   4
   4 -10  10 81385.6 1733.55   3
   4  10  10 76644.6 1709.14   4
  -4 -10  10 77155.5 1697.58   5
   4 -10 -10 80535.8 1835.21   3
  -4  10 -10 84386.3 1815.38   1
  -4  10  10 79847.1 1718.15   4
   4 -10  10 81616.3 1736.96   2
  -4 -10 -10 79230.4 1758.75   1
  -4 -10  12 4261.41 209.221   3
  -4  10  12 4519.93 209.498   5
   4 -10  12 4486.39 217.024   3
   4 -10 -12 4402.25 258.522   2
   4 -10 -12 4666.33 345.948   3
  -4  10 -12 4744.88 305.569   1
  -4  10  12 4350.89 202.311   4
   4 -10  12 4544.48 223.376   2
   4  10  12 4685.99 214.554   4
  -4 -10  12 4331.27 191.979   5
  -4 -10 -12 4427.02 252.213   1
  -4 -10  14 12006.7 381.891   3
  -4  10  14 12078.4 375.871   4
   4 -10  14 12505.8 391.456   3
  -4  10 -14 12751.9 478.616   1
   4 -10  14 13026.1 398.411   2
   4 -10 -14 13631.5 437.218   2
  -4 -10  14 12192.9 329.161   2
   4  10  14 12008.9 408.582   5
   4  10  14 12081.3 386.406   4
  -4  10  14 12543.4 388.660   5
  -4 -10 -14 12243.1 417.983   1
  -4 -10  16 18.3669 156.529   3
  -4  10 -16-70.1454 255.616   1
   4 -10  16 29.2905 152.461   3
  -4  10  16 140.378 151.582   5
  -4 -10  16 144.835 141.510   5
   4  10  16 308.975 204.740   5
  -4 -10 -16 95.7537 189.649   1
  -4 -10  16 87.7600 116.663   2
  -4  10  16 583.904 157.319   4
   4 -10  16 196.558 161.739   2
   4  10  16 271.918 162.560   4
  -4 -10  18 10387.9 364.362   3
  -4 -10  18 9702.10 360.030   5
   4 -10  18 10079.8 366.405   3
  -4  10  18 10424.0 377.258   5
   4  10  18 10052.3 399.694   5
  -4 -10  18 9790.20 307.331   2
  -4  10  18 10076.2 360.313   4
   4 -10  18 10286.1 363.451   2
   4 -10 -18 10538.9 399.264   1
  -4 -10 -18 9039.53 387.965   1
  -4  10 -18 11068.6 472.974   1
  -4 -10  20 361.033 196.255   3
  -4  10 -20 545.514 288.887   1
  -4 -10 -20 430.278 228.053   1
   4 -10  20 562.827 192.368   3
  -4  10  20 381.069 200.422   5
  -4 -10  20 590.792 195.810   5
   4  10  20 258.263 227.576   5
   4 -10  20 472.268 214.551   5
   4 -10 -20 517.073 222.297   1
  -4 -10  20 553.963 152.528   2
   4 -10  20 432.223 192.834   2
  -4  10  20 507.997 186.090   4
   4 -10  22 16285.2 512.370   3
  -4  10  22 16128.2 504.305   4
   4 -10  22 14743.9 549.645   5
  -4  10 -22 15861.2 611.657   1
  -4 -10  22 16295.5 464.968   2
   4 -10  22 16823.0 516.193   2
   4 -10 -22 15976.3 537.421   1
  -4  10  22 15879.9 529.864   5
   4  10  22 16224.6 563.610   5
  -4 -10  22 14972.4 527.057   5
  -4 -10  22 16983.8 521.333   3
  -4 -10 -22 16254.2 556.708   1
   4 -10  24 233.246 209.158   3
  -4  10 -24 249.271 301.215   1
  -4 -10 -24 23.2683 249.475   1
   4  10  24 353.374 259.483   5
  -4  10  24 297.700 217.437   5
  -4 -10  24 363.486 231.181   5
   4 -10  24 518.867 258.784   5
   4 -10  24 552.850 216.560   2
  -4  10  24 98.6429 203.733   4
  -4 -10  26 591.226 194.443   4
   4 -10  26 422.356 232.742   3
  -4  10  26 455.564 240.574   5
  -4 -10 -26 961.061 285.217   1
  -4 -10  26 479.136 252.780   5
   4  10  26 651.603 286.889   5
   4 -10  26 389.289 273.635   5
   4 -10  26 318.539 228.551   2
  -4  10  26 586.986 217.618   4
  -4 -10  28 465.155 195.612   4
  -4 -10 -28 573.201 283.028   1
  -4  10  28 570.269 228.619   4
  -4 -10  28 477.147 259.727   5
   4  10  28 516.487 286.530   5
   4 -10  28 195.626 286.110   5
   4 -10  30 18972.4 623.609   3
  -4  10  30 18667.2 638.528   5
  -4 -10  30 18401.2 677.505   5
   4  10  30 19068.1 680.146   5
   4 -10  30 19031.6 601.681   2
  -4 -10  30 19109.0 570.748   4
   4 -10  32-98.3775 299.947   5
  -4  10  32 106.113 257.884   5
  -4 -10  32 428.167 221.127   4
   4  10  32 156.459 283.781   5
   4 -10  32-7.32553 247.439   2
   4 -10  32 220.946 266.034   3
  -4  10  32 45.8255 241.882   4
  -4 -10  34 2062.07 351.200   5
  -4 -10  34 2266.63 260.525   4
   4 -10  34 2567.91 339.751   3
  -4 -10 -34 2103.29 351.421   1
  -4  10  34 1921.74 281.977   4
   4 -10  34 2590.37 313.886   2
  -4  10  34 2089.74 312.611   5
   4  10  34 2184.47 335.655   5
   4 -10  34 1921.30 375.274   5
  -4 -10  36 180.723 226.822   4
   4 -10  36-93.7443 336.274   5
  -4  10  36 205.331 263.255   5
  -4 -10  36 383.550 311.455   5
   4  10  36 196.489 314.027   5
  -4  10  36 197.666 254.013   4
  -4 -12   0 73676.3 1479.20   3
   4 -12   0 71679.4 1520.20   2
  -4 -12   0 68673.7 1513.81   1
  -4  12   0 71497.1 1507.49   4
   4 -12   0 73678.2 1541.55   3
   4 -12   2 3471.25 196.501   2
  -4 -12  -2 3468.73 155.181   3
   4 -12   2 3658.89 208.563   3
  -4  12   2 3250.48 132.242   5
  -4 -12   2 3299.10 187.716   1
   4 -12  -2 3572.66 235.722   3
  -4  12   2 3263.05 164.230   4
  -4  12  -2 3337.77 146.930   5
  -4 -12  -2 2847.93 118.015   4
   4 -12   4 22386.5 573.614   2
  -4 -12   4 21979.4 539.332   3
   4 -12  -4 21508.7 589.321   2
   4 -12   4 22531.1 577.658   3
  -4  12   4 21661.3 551.282   4
  -4  12   4 21541.6 529.503   5
   4 -12  -4 23808.8 639.694   3
  -4 -12   4 21362.6 551.804   1
  -4 -12  -4 22638.1 555.030   3
  -4 -12   4 22301.8 507.403   5
  -4 -12  -6 268.783 170.492   1
  -4 -12   6 444.487 115.771   3
  -4 -12   6 380.183 62.7399   5
  -4  12   6 272.608 95.4127   5
   4 -12   6 338.098 145.243   2
  -4 -12  -6 218.025 165.293   3
   4 -12  -6 471.675 215.313   3
  -4 -12   6 318.386 121.231   1
   4 -12   6 364.182 139.481   3
   4 -12  -6 254.528 164.844   2
  -4  12   6 420.666 108.356   4
  -4 -12   8 32002.4 801.462   3
   4 -12   8 34259.3 826.484   3
   4 -12  -8 34774.4 850.801   2
  -4 -12  -8 34972.0 872.373   3
   4 -12  -8 33856.3 907.898   3
  -4 -12  -8 35873.9 857.354   1
  -4 -12   8 32730.7 766.933   5
   4 -12   8 35152.2 829.796   2
   4 -12  10 550.950 149.587   2
  -4 -12 -10 403.187 238.562   3
  -4 -12  10 394.860 91.9460   5
  -4 -12 -10 639.474 182.168   1
   4 -12 -10 398.719 262.643   3
   4 -12  10 469.594 139.418   3
  -4 -12  10 324.369 65.2398   2
  -4  12  10 464.077 118.021   5
   4 -12 -10 378.422 174.781   2
  -4  12  10 556.806 126.084   4
  -4 -12  12 36457.4 886.386   3
   4 -12  12 36634.6 902.163   3
   4 -12 -12 37982.9 938.502   2
   4  12  12 36472.5 909.059   5
  -4  12  12 36383.6 890.523   5
  -4 -12 -12 37890.5 939.301   1
  -4  12 -12 38774.5 997.103   1
  -4  12  12 37339.7 889.985   4
  -4 -12  12 34960.7 865.267   5
   4 -12  12 38192.5 906.830   2
   4 -12 -12 37073.2 1021.97   3
   4  12  14 263.695 182.393   5
  -4 -12  14 209.482 143.834   3
   4 -12  14 96.8098 158.460   3
  -4 -12 -14 101.525 193.207   1
   4 -12 -14 247.742 197.125   2
  -4  12  14 183.119 139.013   4
   4 -12 -14 165.811 290.063   3
  -4  12  14 4.49709 134.881   5
  -4  12 -14 54.1805 260.725   1
  -4 -12  14 123.268 97.7785   2
   4 -12  14 197.223 166.415   2
  -4 -12  16 2129.68 196.445   3
  -4  12 -16 1256.49 346.238   1
   4 -12 -16 2333.51 261.346   2
   4 -12  16 1702.35 206.888   3
  -4 -12  16 1741.55 175.905   5
   4  12  16 2489.53 282.308   5
  -4  12  16 2028.11 196.091   5
  -4 -12  16 2090.57 142.324   2
  -4  12  16 1893.68 185.092   4
   4 -12  16 2169.12 215.976   2
  -4 -12  18-98.3438 188.213   3
   4 -12  18 71.2356 173.348   3
  -4 -12 -18 101.511 215.962   1
  -4  12 -18-226.866 287.245   1
  -4 -12  18 73.3717 164.239   5
   4  12  18 77.9917 215.791   5
  -4  12  18 66.9549 171.325   4
  -4 -12  18-122.364 143.268   2
  -4  12  18 39.5739 181.054   5
   4 -12  18 157.405 180.879   2
   4 -12  20 23068.0 631.855   3
  -4 -12  20 23088.2 629.230   3
   4 -12  20 21691.2 617.241   2
  -4 -12  20 21786.8 564.701   2
   4 -12  20 19843.1 644.450   5
  -4 -12  20 21247.7 629.351   5
  -4  12  20 21692.5 636.300   5
  -4 -12 -20 20672.8 656.436   1
   4  12  20 20466.6 650.274   5
  -4  12  20 21828.4 616.889   4
   4 -12 -20 22299.6 664.112   1
  -4  12 -20 22115.3 730.421   1
  -4 -12  22 2578.57 252.835   3
   4 -12  22 2485.56 240.973   3
   4  12  22 1975.05 293.479   5
  -4 -12  22 2000.30 243.212   5
  -4  12 -22 2061.71 359.459   1
  -4 -12 -22 2247.69 286.385   1
   4 -12  22 2204.75 291.327   5
   4 -12  22 2446.63 240.946   2
  -4 -12  22 2234.25 194.285   2
  -4  12  24 8202.29 371.338   4
  -4 -12  24 7952.28 396.859   5
   4 -12  24 9003.83 376.030   2
  -4  12  24 8245.08 391.505   5
  -4 -12  24 8488.57 323.773   2
   4  12  24 8049.44 421.031   5
   4 -12  24 8408.25 427.591   5
   4 -12 -24 8902.85 417.406   1
  -4  12 -24 9089.80 501.691   1
   4 -12  24 8175.26 366.204   3
  -4 -12 -24 8192.63 414.426   1
  -4 -12  24 7750.88 376.834   3
   4 -12  26 97.3113 219.324   3
  -4 -12 -26-319.512 268.057   1
   4 -12  26 216.857 225.560   2
  -4  12  26 46.6495 226.872   5
  -4 -12  26-113.656 253.242   5
   4  12  26 223.912 264.567   5
   4 -12  26-162.350 275.079   5
  -4 -12  26 302.355 194.185   2
  -4  12  26 180.757 219.656   4
  -4 -12  28 9377.36 450.883   5
   4 -12  28 8420.53 466.970   5
  -4  12  28 9186.20 394.676   4
  -4 -12  30-111.746 203.728   4
   4 -12  30 46.2686 239.615   3
  -4  12  30 145.340 235.073   5
   4  12  30-28.2949 285.087   5
   4 -12  30 214.745 226.074   2
  -4  12  32 8478.84 436.595   5
   4 -12  32 9139.50 418.886   2
  -4 -12 -32 8166.88 468.912   1
   4  12  32 8644.38 470.419   5
   4 -12  32 8796.80 508.760   5
  -4  12  32 8207.14 413.975   4
   4 -12  32 8802.06 431.299   3
  -4 -12  32 9246.08 380.256   4
  -4 -12  34-157.422 218.540   4
  -4 -12 -34-130.065 306.031   1
   4 -12  34-188.387 373.269   5
  -4  12  34 82.7131 255.834   5
   4  12  34-170.054 301.707   5
   4 -12  34-675.858 297.397   2
   4 -12  34-255.218 311.795   3
  -4  12  34-183.813 242.292   4
   4 -12  36 26.3008 271.530   3
  -4  12  36 103.611 259.342   5
   4 -12  36 72.2856 315.190   5
   4  12  36-248.000 308.057   5
  -4  12  36-231.588 245.710   4
  -4 -12  36 98.9686 233.335   4
   4 -12  36 248.716 261.795   2
  -4  14   0 115.747 81.0658   5
   4 -14   0 72.7987 149.186   2
   4 -14   0-162.180 167.290   3
  -4  14   0 122.113 121.915   4
  -4 -14   0-13.2652 104.818   3
   4 -14   2 109271. 2170.79   3
   4 -14   2 109908. 2154.59   2
   4 -14  -2 109856. 2161.58   2
  -4 -14   2 107710. 2115.07   3
   4 -14  -2 109519. 2192.67   3
  -4 -14  -2 107513. 2119.05   3
  -4  14   2 101824. 2094.32   5
  -4  14  -2 108635. 2145.60   4
  -4 -14  -2 109276. 2161.48   1
  -4  14   2 106952. 2134.48   4
  -4  14  -2 105020. 2107.77   5
   4 -14   4-23.6811 141.479   2
  -4 -14   4 60.2980 107.160   3
  -4 -14  -4-39.3856 130.484   3
  -4  14   4 37.6476 76.8136   5
   4 -14  -4 269.166 199.600   3
  -4 -14   4 20.0434 59.9226   5
   4 -14   4 12.5544 141.150   3
  -4 -14   4 153.735 131.199   1
  -4  14   4 3.27600 106.498   4
   4 -14  -4 124.357 154.906   2
  -4 -14  -4-45.3235 159.422   1
   4 -14   6 8691.32 300.224   2
  -4 -14   6 8790.97 277.592   3
   4 -14  -6 8392.58 313.499   2
   4 -14   6 8326.87 298.561   3
   4 -14  -6 8286.49 367.675   3
  -4 -14  -6 8547.25 313.402   3
  -4 -14   6 8874.77 282.001   1
  -4 -14   6 8052.37 214.329   5
  -4 -14  -6 8569.83 323.789   1
  -4  14   6 7912.20 250.398   5
  -4 -14  -8 4640.68 275.211   3
   4 -14   8 4880.77 220.618   3
   4 -14  -8 4817.19 248.459   2
   4  14   8 4115.16 194.904   5
  -4 -14   8 4155.16 132.905   5
   4 -14  -8 4788.49 306.538   3
   4 -14   8 4795.00 221.181   2
  -4 -14  -8 4490.05 248.903   1
  -4  14  10 29445.0 731.086   5
  -4 -14  10 30746.2 742.912   3
   4 -14  10 28698.5 755.652   3
   4 -14 -10 31448.4 793.652   2
   4 -14 -10 29617.6 859.482   3
  -4  14  10 29663.1 737.615   4
  -4 -14 -10 30403.2 831.395   3
  -4 -14 -10 29479.2 785.104   1
   4 -14  10 30681.9 764.369   2
  -4 -14  12 576.243 96.8837   2
  -4 -14 -12 731.867 191.023   1
  -4 -14  12 630.544 147.769   3
   4 -14  12 1094.85 187.804   3
  -4  14  12 514.582 135.240   5
   4 -14 -12 445.060 282.682   3
   4  14  12 574.597 175.288   5
   4 -14 -12 891.463 206.275   2
   4 -14  12 472.376 178.156   2
  -4  14  12 458.274 132.648   4
  -4  14  14 2448.46 185.930   4
  -4 -14  14 2477.51 197.062   3
   4 -14  14 2402.84 214.859   3
   4 -14 -14 2510.82 351.463   3
   4 -14 -14 2624.86 252.056   2
  -4  14  14 2428.94 188.540   5
   4  14  14 2610.33 232.583   5
  -4  14 -14 2982.87 328.793   1
  -4 -14 -14 2173.82 333.900   3
  -4 -14 -14 2844.52 248.523   1
  -4 -14  14 2503.31 145.045   2
   4 -14  14 2389.45 215.882   2
   4 -14  16 111.213 178.335   2
  -4  14  16 43.4761 153.456   4
  -4 -14  16 142.756 171.622   3
  -4 -14 -16-176.665 204.947   1
   4 -14  16 160.897 166.833   3
   4 -14 -16 13.8228 231.733   2
   4 -14 -16-63.6522 335.953   3
   4  14  16 84.2125 209.532   5
  -4  14  16-30.9128 164.086   5
  -4 -14  16 117.123 123.306   2
  -4  14 -16 190.068 281.403   1
  -4 -14  18 10875.6 391.555   3
   4 -14  18 10502.0 394.519   3
   4  14  18 12006.9 438.047   5
  -4  14 -18 11994.7 522.481   1
  -4 -14 -18 10725.5 427.748   1
  -4  14  18 10562.4 392.766   5
   4 -14 -18 10023.1 551.286   3
  -4 -14  18 10680.7 328.557   2
  -4  14  18 10088.5 377.811   4
   4 -14  18 11562.4 390.928   2
   4 -14 -18 11465.5 463.902   2
  -4  14  20 4437.22 281.083   5
  -4 -14  20 4677.18 275.357   3
  -4  14 -20 4716.68 400.617   1
   4 -14  20 3895.05 265.245   3
   4 -14  20 4926.23 277.681   2
   4  14  20 4256.50 313.918   5
   4 -14  20 3594.23 303.560   5
  -4 -14  20 4175.52 219.313   2
  -4 -14 -20 3474.69 303.022   1
  -4  14  20 4069.93 261.500   4
   4 -14  22 31392.7 867.115   3
  -4 -14  22 33255.7 874.022   3
  -4  14  22 34120.0 872.340   4
   4 -14  22 32955.9 862.385   2
  -4 -14 -22 31700.8 907.761   1
   4  14  22 33430.0 916.765   5
   4 -14  22 30156.0 915.610   5
  -4 -14  22 33541.7 810.483   2
  -4  14  22 32245.2 883.344   5
  -4  14 -22 33699.3 985.938   1
  -4 -14  24 529.761 231.968   3
  -4 -14 -24-48.3483 253.536   1
   4 -14  24 219.255 213.840   3
   4  14  24 198.011 258.222   5
  -4 -14  24 265.214 179.450   2
   4 -14  24 441.564 274.000   5
  -4  14  24 272.554 221.608   5
   4 -14 -24 755.268 284.925   1
   4 -14  24 333.764 215.022   2
  -4  14  24 186.869 219.268   4
  -4 -14 -26 627.747 283.630   1
   4 -14  26-99.2621 284.959   5
   4  14  26 105.188 275.843   5
  -4  14  26 165.135 238.106   5
  -4 -14  26 583.134 263.135   2
  -4  14  26 262.847 207.341   4
   4 -14  28 169.260 226.940   3
   4 -14  28-52.8119 285.397   5
   4 -14  28-116.606 229.554   2
  -4  14  28 109.200 215.507   4
  -4 -14  30 10326.3 399.954   4
   4 -14  30 10648.8 451.594   3
   4  14  30 11595.2 513.632   5
  -4 -14 -30 9776.58 490.510   1
   4 -14  30 11394.2 442.312   2
  -4  14  30 10929.6 475.174   5
  -4 -14  32-157.725 205.908   4
  -4 -14 -32-155.383 300.624   1
   4 -14  32-112.353 254.666   3
  -4  14  32 63.8456 229.732   4
   4 -14  32-135.179 245.489   2
   4  14  32-9.72728 285.043   5
  -4  14  32 89.3660 249.567   5
  -4 -14 -34 1597.10 339.144   1
   4 -14  34 2411.28 317.751   3
   4 -14  34 2683.09 302.301   2
  -4  14  34 2208.14 305.870   5
   4  14  34 2219.81 340.060   5
  -4  14  34 2412.04 290.720   4
  -4 -14  34 2379.40 256.807   4
  -4  16   0 261351. 5823.15   5
  -4 -16   0 271545. 5844.83   3
  -4  16   0 267305. 5865.95   4
   4 -16   0 275521. 5899.26   3
  -4 -16   0 282053. 5879.93   1
  -4 -16  -2 162.575 171.510   1
  -4  16  -2 134.437 99.7016   5
  -4  16   2 138.041 79.9626   5
   4 -16  -2 51.0339 175.571   3
  -4 -16   2 275.884 119.673   3
  -4  16  -2 202.867 131.972   4
   4 -16   2 389.494 158.212   2
  -4  16   2 217.399 128.233   4
   4 -16  -2 13.6274 159.149   2
  -4 -16  -2 245.007 127.162   3
  -4 -16   2 189.513 150.091   1
   4 -16   2 108.023 154.327   3
   4 -16  -4 5377.37 261.812   2
  -4 -16  -4 5024.86 259.193   1
   4 -16   4 5157.19 241.461   3
  -4 -16  -4 4984.83 226.005   3
  -4  16   4 4763.82 170.727   5
  -4  16   4 4804.44 211.011   4
   4 -16  -4 5210.71 288.465   3
   4 -16   4 4988.69 242.727   2
  -4 -16  -6 447.769 176.863   1
   4 -16   6 738.449 159.211   2
   4 -16   6 462.564 146.207   3
   4 -16  -6 211.526 168.777   2
  -4 -16  -6 670.872 170.358   3
   4 -16  -6 421.102 220.196   3
   4  16   6 380.693 132.550   5
  -4 -16   8 12625.5 381.478   3
   4 -16   8 12996.0 404.716   3
   4 -16  -8 13065.8 431.470   2
   4 -16   8 13472.6 401.254   2
   4 -16  -8 12442.3 478.929   3
  -4  16   8 13174.0 378.173   4
  -4  16   8 12426.9 357.230   5
   4  16   8 12480.7 379.106   5
  -4 -16  -8 12038.3 421.167   1
  -4  16  10 512.885 119.233   5
  -4 -16  10 574.090 150.193   3
  -4 -16  10 514.165 85.4308   2
   4 -16 -10 720.789 209.459   2
   4 -16 -10 640.154 262.929   3
   4 -16  10 796.927 170.310   2
  -4 -16 -10 741.328 193.719   1
  -4  16  10 751.382 134.194   4
   4 -16  10 751.868 162.075   3
  -4 -16  12 12164.0 382.734   3
   4 -16  12 10952.1 383.154   3
   4 -16 -12 11430.7 426.499   2
  -4 -16 -12 11505.7 489.702   3
  -4  16  12 11738.3 362.799   5
   4  16  12 11371.7 390.348   5
   4 -16  12 11590.3 387.662   2
  -4 -16 -12 11441.1 420.945   1
  -4  16  12 11931.4 371.953   4
   4 -16 -12 11515.3 510.635   3
  -4 -16  12 11540.2 314.593   2
  -4 -16  14 66.8346 126.443   2
   4 -16  14-4.95194 173.228   2
  -4 -16 -14-155.696 203.731   1
  -4 -16  14-48.5307 172.835   3
   4 -16 -14 326.033 229.282   2
   4 -16  14-78.3445 162.378   3
   4  16  14-27.5439 188.914   5
  -4  16 -14 69.4061 286.288   1
  -4  16  14 88.0616 144.170   4
  -4  16  14 92.2468 142.545   5
   4 -16 -14-193.577 324.135   3
  -4 -16 -14 106.236 301.056   3
   4 -16  16 309.952 187.923   2
  -4 -16 -16 484.272 226.101   1
  -4 -16  16 180.934 187.540   3
  -4  16 -16-137.578 315.270   1
   4 -16  16 550.993 189.651   3
  -4 -16 -16 85.9721 336.820   3
   4  16  16 382.971 216.148   5
   4 -16 -16 43.1779 244.658   2
  -4  16  16-46.7795 172.985   5
   4 -16 -16 263.626 356.243   3
  -4  16  16 221.174 170.017   4
  -4 -16  16 353.038 139.767   2
  -4 -16 -18 422.718 240.417   1
  -4 -16  18 345.683 198.178   3
   4 -16  18 408.831 197.290   3
  -4  16 -18 372.126 319.834   1
   4 -16 -18 271.490 261.112   2
  -4  16  18 138.017 184.466   5
   4 -16 -18 694.345 394.087   3
  -4 -16 -18 470.810 372.016   3
   4  16  18 331.546 229.551   5
  -4  16  18 351.442 179.757   4
  -4 -16  18 198.019 138.610   2
   4 -16  18 185.516 194.423   2
   4 -16  20 42896.7 1061.58   3
  -4 -16  20 41841.4 1057.42   3
  -4  16 -20 39996.5 1168.21   1
   4 -16 -20 41516.6 1240.38   3
   4 -16 -20 44319.8 1135.21   2
   4  16  20 42080.6 1099.87   5
  -4 -16  20 42075.1 993.267   2
  -4 -16 -20 38716.7 1088.24   1
  -4  16  20 43160.4 1060.14   4
   4 -16  20 41763.8 1050.08   2
  -4  16  20 42054.3 1065.69   5
  -4 -16 -22 567.886 257.341   1
  -4 -16  22 300.601 214.864   3
   4 -16 -22 455.964 417.666   3
   4 -16  22 725.560 214.437   3
  -4  16 -22 391.733 326.938   1
   4  16  22 338.956 259.560   5
  -4  16  22 364.015 205.706   5
   4 -16 -22 152.552 294.726   2
  -4 -16  22 541.616 172.600   2
  -4  16  22 529.405 206.788   4
   4 -16  22 445.955 210.566   2
  -4 -16  24 7669.92 366.296   3
  -4  16  24 6994.18 358.689   5
   4  16  24 6901.80 393.892   5
  -4 -16  24 6847.56 294.583   2
  -4 -16 -24 6021.27 380.439   1
  -4  16  24 6550.15 344.735   4
   4  16  26 104.776 267.784   5
   4 -16  26-155.875 223.091   3
   4 -16  26-162.041 217.720   2
  -4  16  26 294.943 211.562   4
   4 -16  28 4932.47 320.985   2
   4 -16  28 4824.62 318.977   3
  -4  16  28 4947.49 348.719   5
  -4 -16  28 4709.52 268.428   2
  -4 -16  30-53.2388 194.348   2
  -4 -16 -30-233.890 280.531   1
  -4 -16  30 198.543 238.685   3
   4 -16  30-7.69544 238.602   3
  -4  16  30-51.7612 237.851   5
   4 -16  30-7.05370 240.396   2
   4  16  30-76.0574 285.733   5
  -4  16  30-56.0701 226.496   4
  -4 -16  32 6484.02 323.889   4
   4 -16  32 5614.96 358.025   3
  -4  16  32 6248.45 390.046   5
   4  16  32 5652.51 402.975   5
  -4 -16 -32 5733.78 409.725   1
   4 -16  32 6877.73 360.064   2
  -4  16  32 5597.04 370.634   4
  -4 -16  34-60.7177 213.299   4
  -4 -16 -34 170.677 301.394   1
  -4  16  34 247.833 255.991   5
   4  16  34-355.273 291.642   5
   4 -16  34-65.2413 245.947   2
   4 -16  34 124.426 254.963   3
  -4  18   0-4.56382 138.965   4
   4 -18   0-48.4825 159.759   2
  -4  18   0 49.4594 91.5661   5
   4 -18   0-22.9716 172.007   3
  -4 -18   0 247.078 171.901   1
   4 -18   2 63351.4 1408.50   2
   4 -18   2 62234.3 1419.01   3
   4 -18  -2 59214.8 1436.50   3
  -4  18   2 56527.5 1335.12   5
  -4 -18   2 59230.2 1396.04   1
  -4 -18  -2 61113.9 1414.89   1
  -4  18   2 61236.1 1396.04   4
   4 -18   4 479.484 164.594   2
  -4 -18   4 138.445 130.754   3
   4 -18  -4 10.3141 168.707   2
  -4  18   4 349.771 83.2531   5
   4 -18   4 86.5786 154.375   3
   4 -18  -4 80.1546 206.160   3
  -4 -18   4 299.834 169.160   1
  -4 -18  -4 233.826 182.143   1
   4 -18   6 1864.27 195.206   2
   4 -18  -6 2132.36 219.871   2
  -4 -18   6 1516.96 118.327   2
   4 -18  -6 1939.23 254.208   3
  -4 -18   6 1871.71 168.849   3
   4 -18   6 1670.45 183.669   3
  -4 -18   8 1016.05 166.454   3
   4 -18  -8 961.582 200.843   2
  -4 -18  -8 1107.31 206.924   1
  -4 -18  -8 1186.23 220.416   3
   4 -18  -8 939.789 264.331   3
  -4 -18   8 933.440 111.238   2
  -4  18   8 841.576 113.189   5
  -4  18   8 981.007 141.817   4
  -4 -18  10 15248.4 402.760   2
  -4 -18  10 16812.5 478.104   3
  -4 -18 -10 16699.1 515.178   1
   4 -18  10 16244.1 484.859   3
   4 -18 -10 16030.4 522.388   2
  -4 -18 -10 14704.2 553.782   3
   4 -18 -10 16031.3 585.485   3
  -4  18  10 15807.0 438.249   5
  -4  18  10 15973.0 459.071   4
   4 -18  10 17299.1 488.669   2
  -4 -18 -12 192.565 202.804   1
   4 -18  12 159.910 179.831   2
  -4 -18  12 384.010 131.135   2
  -4 -18  12 137.242 185.561   3
   4 -18  12 371.976 173.157   3
   4 -18 -12 284.102 225.545   2
  -4  18  12 258.486 138.165   5
  -4 -18 -12 34.5629 274.242   3
   4 -18 -12-84.2112 293.269   3
  -4  18  12 175.936 144.415   4
  -4  18 -14 3178.61 348.429   1
  -4 -18  14 2884.85 239.437   3
   4 -18  14 3037.84 230.114   3
   4 -18 -14 2991.62 291.016   2
  -4 -18 -14 2651.39 265.525   1
   4 -18  14 2604.38 227.795   2
  -4  18  14 2785.32 209.500   4
  -4 -18 -14 2534.86 361.679   3
   4 -18 -14 2769.66 374.711   3
  -4  18  14 2838.27 209.977   5
  -4 -18  14 2893.98 178.263   2
  -4 -18  16 166.017 139.624   2
  -4 -18 -16 324.253 228.569   1
   4 -18  16 363.237 202.889   2
  -4 -18  16 159.407 185.268   3
   4 -18  16 257.892 188.868   3
   4  18  16 467.590 227.420   5
  -4  18  16 89.2931 192.084   5
  -4  18  16-143.905 196.411   4
  -4 -18 -16 256.583 347.073   3
  -4  18 -16-114.643 324.496   1
  -4 -18  18 19362.9 572.038   3
   4 -18  18 19048.3 575.546   3
  -4  18 -18 20359.3 710.773   1
   4  18  18 18597.4 602.722   5
  -4  18  18 18860.1 569.648   5
   4 -18 -18 19293.3 758.211   3
  -4 -18 -18 18621.6 612.219   1
   4 -18 -18 19926.9 642.241   2
  -4  18  18 18302.3 560.129   4
  -4 -18  18 18954.7 505.305   2
   4 -18  18 19372.6 571.259   2
   4 -18 -20 3771.13 344.142   2
   4 -18  20 3712.42 267.752   3
  -4  18 -20 3654.64 400.006   1
  -4  18  20 3735.16 264.160   5
  -4 -18  20 3909.66 212.437   2
   4  18  20 3499.37 304.092   5
   4 -18 -20 4101.18 462.514   3
  -4 -18 -20 3374.85 304.754   1
  -4 -18  20 3957.01 275.169   3
   4 -18  20 3926.70 268.867   2
  -4  18  20 3183.57 253.297   4
  -4 -18  22 21037.8 629.171   3
   4 -18 -22 22392.7 718.505   2
   4 -18 -22 20094.6 828.285   3
  -4  18  22 20054.2 630.169   5
   4  18  22 20355.8 661.413   5
  -4 -18 -22 18306.0 652.136   1
  -4 -18  22 20963.8 555.037   2
  -4  18  22 20150.1 619.540   4
  -4 -18  24 271.653 216.085   3
   4 -18  24 14.0758 202.970   3
   4 -18 -24 214.979 302.488   2
  -4  18  24-14.1184 211.795   4
   4  18  24-293.249 262.569   5
  -4  18  24-364.388 221.308   5
  -4 -18  24 100.635 174.630   2
   4 -18  24-127.384 214.432   2
   4 -18  26 120.945 210.889   3
   4 -18 -26-10.3810 323.968   2
   4  18  26 520.948 281.224   5
  -4 -18 -26 113.279 258.739   1
   4 -18 -26-452.931 421.239   3
   4 -18  26 360.550 221.215   2
  -4 -18 -28-505.830 283.963   1
  -4 -18  28 100.575 235.304   3
   4 -18 -28 71.3366 436.843   3
  -4  18  28-157.857 230.469   5
   4  18  28 9.27044 281.324   5
  -4 -18  28 54.2552 186.928   2
   4 -18  28 126.127 231.399   3
   4 -18  28 101.343 224.321   2
   4 -18 -30 3454.12 514.940   3
  -4 -18  30 5491.49 352.907   3
   4 -18  30 5248.72 337.150   3
  -4 -18 -30 4175.74 380.873   1
   4 -18  30 5177.16 333.257   2
  -4  18  30 5813.93 360.975   5
  -4 -18  30 5294.17 285.082   2
   4  18  30 4829.27 386.545   5
  -4 -18 -32-19.3843 294.619   1
  -4 -18  32 8.34691 250.720   3
  -4  18  32 232.616 244.307   5
   4  18  32 119.152 284.747   5
   4 -18  32 297.095 262.559   3
  -4 -18  32-95.5981 205.366   2
   4 -18  32 106.342 245.044   2
   4 -18 -32-340.513 430.556   3
  -4 -20   0 33777.3 831.598   3
   4 -20   0 33400.3 875.779   3
  -4 -20   0 32401.9 849.928   1
   4 -20  -2-10.6009 179.446   2
   4 -20   2 219.101 174.754   2
  -4 -20  -2 228.046 159.703   3
   4 -20   2 63.2461 174.891   3
  -4 -20   2-13.2504 148.041   3
   4 -20  -2 190.614 203.922   3
  -4 -20   2 160.370 194.626   1
  -4 -20  -2 144.021 187.021   1
   4 -20   4 8232.27 330.375   2
  -4 -20   4 7756.43 304.118   3
   4 -20   4 8297.93 333.467   3
  -4 -20  -4 8016.52 324.753   3
  -4 -20   4 8005.26 343.950   1
  -4 -20  -4 8454.15 353.822   1
   4 -20  -4 8053.05 376.062   3
   4 -20   6-5.09405 175.537   2
  -4 -20   6 106.456 158.937   3
   4 -20   6 21.6749 170.441   3
   4 -20  -6 5.72150 190.859   2
   4 -20  -6 183.005 236.042   3
  -4 -20  -6 45.9073 192.313   3
  -4 -20   6 101.633 127.997   2
  -4 -20  -6-212.537 208.978   1
   4 -20   8 11415.8 394.334   2
  -4 -20   8 11404.4 387.313   3
  -4 -20   8 11404.4 325.141   2
   4 -20  -8 10284.1 414.046   2
   4 -20  -8 11147.6 472.712   3
  -4 -20  -8 10525.1 417.545   1
  -4 -20  -8 11689.9 441.605   3
   4 -20 -10 63.7693 222.224   2
   4 -20  10 134.444 186.919   2
  -4 -20  10-304.043 179.581   3
  -4 -20  10 37.2912 126.637   2
   4 -20 -10 27.1376 284.826   3
   4 -20  10 202.260 172.661   3
  -4 -20 -10-53.3310 216.390   1
  -4 -20  12 11327.5 399.419   3
   4 -20  12 10632.2 393.683   3
   4 -20 -12 10741.1 447.595   2
  -4 -20 -12 10882.5 439.174   1
  -4  20  12 11256.4 356.704   5
   4 -20 -12 11132.8 519.564   3
   4 -20  12 11234.3 401.506   2
  -4 -20  12 11114.4 326.367   2
  -4  20  14-70.4034 152.671   5
   4 -20  14 183.774 199.086   2
  -4 -20  14 203.246 144.092   2
  -4 -20  14 96.6346 187.324   3
   4 -20  14 224.187 186.424   3
   4 -20 -14-345.106 343.121   3
   4 -20 -14 128.644 240.630   2
  -4 -20 -14 254.133 237.897   1
   4 -20 -16 1475.65 279.982   2
  -4 -20  16 1141.51 163.219   2
   4 -20  16 771.716 216.198   2
  -4 -20  16 980.522 215.104   3
   4 -20  16 895.895 205.904   3
  -4  20  16 921.481 186.852   5
   4 -20 -16 1453.74 378.662   3
  -4  20 -16 1122.76 355.405   1
   4 -20  18 1063.05 220.739   2
  -4 -20  18 848.054 213.268   3
   4 -20  18 1351.82 220.422   3
  -4  20 -18 1111.79 365.547   1
   4 -20 -18 967.073 394.256   3
   4 -20 -18 1207.52 287.251   2
  -4  20  18 1179.98 198.559   5
  -4 -20  18 906.452 164.984   2
  -4 -20 -18 882.250 253.812   1
  -4 -20  20 20724.1 623.905   3
  -4  20 -20 19940.8 746.512   1
  -4  20  20 19677.2 610.456   5
  -4 -20  20 20825.4 552.003   2
   4 -20 -20 21631.3 698.599   2
  -4 -20  22 267.371 216.416   3
   4 -20  22 420.352 223.825   3
  -4  20  22 160.060 208.898   5
   4 -20 -22 9.29104 289.545   2
  -4 -20  22 269.962 167.663   2
   4 -20  22 646.016 231.620   2
   4 -20  24 2244.22 260.996   3
  -4 -20 -24 2650.03 313.497   1
   4 -20 -24 2779.49 468.543   3
  -4  20  24 2421.66 272.927   5
   4 -20  24 2623.70 254.128   2
  -4 -20  26 188.263 230.063   3
   4 -20  26-29.3558 225.452   3
   4 -20 -26-14.6351 434.003   3
  -4 -20  26-127.207 180.861   2
   4 -20  26-44.7844 214.804   2
  -4 -20 -26 218.914 270.769   1
  -4 -20  28 2174.48 285.124   3
   4 -20 -28 1577.55 473.816   3
   4 -20  28 2122.32 268.108   3
  -4  20  28 2075.65 282.491   5
   4 -20  28 2140.70 264.107   2
  -4 -20  28 1970.04 215.456   2
  -4 -20 -28 2050.12 337.876   1
  -4 -20  30-115.550 254.110   3
   4 -20  30-123.351 238.265   3
   4 -20 -30 361.640 446.852   3
  -4  20  30-140.086 243.039   5
  -4 -20  30 131.648 199.360   2
   4 -20  30-321.315 242.170   2
  -4 -20 -30 9.46897 289.447   1
   4 -20  32 4414.23 334.018   3
  -4 -20 -32 4004.98 386.875   1
   4 -20 -32 3032.99 535.644   3
  -4 -20  32 4210.57 352.411   3
  -4 -20  32 4259.01 285.473   2
   4 -20  32 4747.09 336.330   2
  -4  20  32 3973.20 339.582   5
   4 -22   0-118.237 204.091   2
  -4 -22   0-100.231 170.569   3
   4 -22   0 72.7133 209.007   3
  -4 -22   0 66.1192 210.982   1
   4 -22   2 12548.3 427.956   2
   4 -22  -2 12114.6 431.715   2
  -4 -22   2 11717.9 401.668   3
  -4 -22   2 12604.1 446.069   1
  -4 -22  -2 11811.3 409.598   3
   4 -22   2 12504.8 434.389   3
   4 -22  -2 12309.7 459.587   3
  -4 -22  -2 11676.1 431.043   1
  -4 -22  -4 178.977 205.584   1
   4 -22   4-138.395 193.980   2
   4 -22   4-53.4545 181.855   3
  -4 -22   4 21.7522 153.665   2
   4 -22  -4-29.0086 200.444   2
   4 -22  -4-163.897 235.674   3
  -4 -22   4 125.617 168.081   3
   4 -22   6 922.556 215.197   2
  -4 -22   6 880.792 189.439   3
   4 -22  -6 972.199 229.269   2
  -4 -22   6 1012.78 166.275   2
   4 -22  -6 902.145 261.574   3
   4 -22   6 708.110 195.991   3
  -4 -22  -6 560.000 227.930   1
   4 -22  -8-215.069 263.418   3
   4 -22   8-77.1771 191.961   2
  -4 -22   8 210.760 182.379   3
   4 -22  -8 340.371 220.699   2
  -4 -22   8 218.672 145.845   2
   4 -22   8 200.576 189.426   3
  -4 -22  -8 59.5613 208.722   1
  -4 -22  10 13027.0 386.784   2
  -4 -22  10 14746.5 462.128   3
   4 -22  10 13400.3 453.682   3
   4 -22 -10 13714.8 491.876   2
  -4 -22 -10 13976.9 496.417   1
   4 -22 -10 14314.3 567.532   3
   4 -22  10 13707.9 456.166   2
   4 -22  12 299.076 205.480   2
  -4 -22  12 331.741 146.472   2
  -4 -22  12 438.153 197.538   3
   4 -22  12 429.016 189.026   3
   4 -22 -12 232.422 252.160   2
   4 -22 -12 402.225 315.873   3
  -4 -22 -12 200.139 232.586   1
   4 -22 -14 3995.66 412.564   3
  -4 -22  14 4579.34 284.251   3
   4 -22  14 4359.03 280.650   3
   4 -22 -14 4668.82 340.615   2
  -4 -22 -14 4343.41 323.230   1
   4 -22  14 4951.90 293.959   2
  -4 -22  14 4736.83 219.789   2
  -4 -22  16 67.6675 147.530   2
   4 -22  16 200.086 205.345   2
  -4 -22  16 142.036 204.568   3
   4 -22  16 239.952 194.740   3
   4 -22 -16 7.81396 250.763   2
  -4  22 -16 173.285 337.328   1
   4 -22 -16-11.4518 348.114   3
  -4 -22 -16-61.1330 241.374   1
  -4  22 -18 10071.1 541.179   1
   4 -22 -18 9398.04 458.642   2
  -4 -22  18 9262.74 398.413   3
  -4 -22  18 9785.70 324.637   2
   4 -22  20-6.01656 226.873   2
  -4 -22  20 252.658 216.029   3
   4 -22  20-196.271 218.395   3
  -4 -22 -20-304.923 251.500   1
  -4 -22  20-163.212 161.003   2
   4 -22  22 5623.20 329.972   3
  -4 -22 -22 5500.33 369.607   1
   4 -22 -22 6962.24 553.731   3
  -4 -22  22 6317.15 273.754   2
   4 -22  22 6643.20 333.182   2
  -4 -22  24-209.854 233.382   3
   4 -22  24 108.016 212.920   3
   4 -22 -24 69.5636 322.417   2
   4 -22 -24-86.4261 429.673   3
  -4 -22 -24-96.7822 265.190   1
  -4 -22  24 174.165 171.555   2
   4 -22  24 126.821 211.428   2
  -4 -22  26 139.740 241.503   3
   4 -22  26 52.3459 224.379   3
   4 -22 -26 231.051 339.404   2
  -4 -22  26 266.616 186.766   2
   4 -22 -26 253.319 451.439   3
   4 -22  26-119.064 221.544   2
  -4 -22 -26 345.537 293.865   1
  -4 -22  28-72.5865 254.627   3
   4 -22  28-360.171 237.515   3
   4 -22 -28 66.6695 338.536   2
   4 -22 -28 90.9223 450.452   3
  -4 -22  28-214.945 191.103   2
   4 -22  28 151.147 233.386   2
  -4 -22 -28-413.173 326.267   1
   4 -22 -30 3214.55 557.330   3
   4 -22  30 4149.94 321.939   3
  -4 -22 -30 4039.06 384.229   1
  -4 -22  30 4274.21 272.141   2
   4 -22  30 4117.82 311.906   2
  -4 -22  30 3979.07 335.459   3
   4 -24   0 11646.0 431.675   2
   4 -24   0 11713.5 444.854   3
  -4 -24   0 11890.2 455.780   1
   4 -24  -2 215.958 232.890   3
  -4 -24  -2 73.0867 224.117   1
   4 -24  -2 133.117 209.335   2
   4 -24   2 93.9871 206.199   2
   4 -24   2 78.5962 202.433   3
  -4 -24   4 1642.17 189.636   2
   4 -24   4 1411.57 228.783   2
  -4 -24   4 1592.88 208.158   3
   4 -24  -4 1765.47 243.131   2
   4 -24   4 1607.76 233.407   3
   4 -24  -4 1635.06 267.183   3
  -4 -24  -4 1300.77 248.117   1
  -4 -24   6-104.696 169.239   2
   4 -24   6-88.1723 207.364   2
  -4 -24   6 16.9982 185.543   3
   4 -24  -6-166.749 224.163   2
   4 -24  -6-250.581 256.454   3
  -4 -24  -6 221.552 228.298   1
   4 -24   6 94.2188 187.258   3
   4 -24   8 10807.2 410.582   2
  -4 -24   8 10322.2 341.541   2
  -4 -24   8 10231.0 391.932   3
   4 -24  -8 9741.07 419.484   2
   4 -24   8 10256.2 396.824   3
  -4 -24  -8 9564.91 420.754   1
   4 -24  -8 10749.5 483.333   3
   4 -24  10 546.836 213.514   2
   4 -24  10 481.062 191.394   3
  -4 -24  10 570.164 203.140   3
  -4 -24  10 373.720 157.040   2
   4 -24 -10 163.158 304.884   3
   4 -24 -10 426.951 246.057   2
  -4 -24 -10 731.876 245.810   1
  -4 -24  12 15063.6 432.275   2
  -4 -24  12 15056.4 505.289   3
   4 -24  12 14714.8 498.168   3
   4 -24 -12 15429.9 543.046   2
   4 -24 -12 15623.6 626.759   3
  -4 -24 -12 13934.4 526.794   1
   4 -24  12 16191.0 511.954   2
   4 -24 -14 23.2664 248.153   2
  -4 -24  14 115.932 154.797   2
   4 -24 -14 551.737 347.833   3
  -4 -24  14 266.733 203.913   3
  -4 -24  16 524.271 163.933   2
  -4 -24  16 515.153 220.921   3
  -4 -24  18-3.82866 163.902   2
   4 -24  18-172.451 217.997   2
  -4 -24  18-35.4188 210.693   3
   4 -24  18-143.639 205.341   3
  -4  24 -18-55.5998 351.050   1
   4 -24 -18-234.161 370.614   3
  -4 -24 -18 40.2530 244.723   1
   4 -24  20 6288.64 344.457   3
   4 -24 -20 7256.45 434.893   2
   4 -24 -20 6469.34 541.840   3
  -4 -24 -20 6666.30 389.841   1
  -4 -24  20 7253.81 291.413   2
   4 -24  20 6999.79 343.513   2
  -4 -24  22-119.287 227.520   3
   4 -24  22-113.205 211.178   3
   4 -24 -22 40.8652 417.309   3
   4 -24 -22-339.415 326.163   2
  -4 -24 -22 119.787 261.982   1
   4 -24  22 12.4348 212.371   2
  -4 -24 -24 1179.43 290.681   1
  -4 -24  24 1037.69 258.954   3
   4 -24  24 1547.65 248.205   3
   4 -24 -24 1286.41 443.488   3
  -4 -24  24 1131.81 192.233   2
   4 -24  24 1295.64 243.209   2
  -4 -24  26-120.618 237.621   3
   4 -24  26 45.4982 232.185   3
  -4 -24  26-113.060 187.041   2
   4 -24 -26-94.4112 329.265   2
   4 -24 -26-74.5548 446.854   3
  -4 -24 -26 172.139 276.329   1
   4 -24  26-183.906 227.321   2
   4 -24  28 1594.74 265.197   3
   4 -24 -28 1690.62 387.049   2
  -4 -24  28 1613.46 288.052   3
   4 -24 -28 959.927 480.699   3
  -4 -24  28 1245.92 221.926   2
  -4 -24 -28 1092.93 307.685   1
   4 -24  28 1481.05 257.876   2
   4 -26   0-7.25728 212.550   3
   4 -26   0 257.214 213.249   2
   4 -26  -2 5049.00 305.280   2
   4 -26   2 4516.36 306.289   3
  -4 -26   2 4475.16 259.227   2
   4 -26  -2 4463.68 320.714   3
   4 -26   2 4688.57 299.854   2
  -4 -26  -2 4494.35 329.693   1
   4 -26   4 56.4872 217.783   2
   4 -26   4-54.1831 201.441   3
   4 -26  -4 148.118 224.131   2
   4 -26  -4 148.988 249.334   3
  -4 -26   4-84.4444 185.935   2
  -4 -26  -4-79.6173 235.058   1
   4 -26   6 1038.62 231.300   2
   4 -26   6 1173.70 223.694   3
   4 -26  -6 530.997 280.963   3
  -4 -26   6 949.285 198.249   2
  -4 -26  -6 588.269 249.114   1
   4 -26  -6 836.257 242.361   2
  -4 -26   8 177.079 170.283   2
   4 -26  -8 413.389 287.324   3
  -4 -26  10 19010.6 530.039   2
  -4 -26  10 19171.7 598.920   3
  -4 -26  12 273.095 213.811   3
   4 -26  14 2082.00 265.219   2
  -4 -26  14 2118.01 250.605   3
   4 -26  14 1943.03 242.472   3
   4 -26 -14 2112.83 297.540   2
  -4 -26 -14 1888.18 273.222   1
   4 -26 -14 2802.21 385.421   3
   4 -26  16 111.595 211.481   2
  -4 -26  16 152.066 223.548   3
   4 -26  16-142.094 212.047   3
   4 -26 -16-8.19345 268.304   2
   4 -26 -16 189.267 342.633   3
  -4 -26 -16-23.7590 236.101   1
   4 -26  18 3178.59 272.278   3
   4 -26 -18 970.200 334.285   2
   4 -26 -18 37.4361 421.157   3
  -4 -26 -18 2781.71 302.971   1
   4 -26  18 3179.04 272.773   2
   4 -26  20 6.22889 207.104   2
  -4 -26  20 75.1802 231.966   3
   4 -26  20-228.000 215.852   3
   4 -26 -20 9.03058 299.976   2
   4 -26 -20 248.953 378.582   3
  -4 -26 -20 132.892 253.182   1
  -4 -26  22 3939.52 320.033   3
  -4 -26 -22 3306.00 333.935   1
   4 -26  22 4219.52 300.946   3
   4 -26 -22 3769.34 379.706   2
   4 -26  22 3639.17 288.884   2
   4 -26 -22 2861.51 483.262   3
  -4 -26  22 4393.04 249.861   2
  -4 -26  24-72.5624 245.089   3
   4 -26  24 14.7982 222.895   3
   4 -26 -24 288.044 305.804   2
   4 -26 -24-213.034 401.336   3
   4 -26  24 335.340 225.894   2
  -4 -26 -24 278.496 273.751   1
  -4 -26  24-4.63348 179.130   2
  -4 -26  26-66.2214 255.275   3
   4 -26  26 23.0381 242.692   3
   4 -26 -26 31.2570 327.209   2
   4 -26 -26-233.009 443.927   3
  -4 -26 -26 62.4260 273.366   1
  -4 -26  26-258.382 200.445   2
   4 -26  26-179.404 234.906   2
  -4 -28   0 4264.46 270.490   2
  -4 -28   2-38.0173 196.817   2
  -4 -28   4 738.091 203.344   2
  -4 -28  -4 1012.82 270.585   1
   4 -28   6 211.117 223.838   2
   4 -28  -6 20.6445 231.258   2
  -4 -28   6-165.781 186.574   2
   4 -28   8 5564.09 327.985   2
  -4 -28   8 4957.37 266.759   2
   4 -28  -8 4851.76 328.236   2
   4 -28   8 5340.08 316.155   3
   4 -28  -8 5274.77 389.067   3
   4 -28  10 247.164 232.543   2
   4 -28 -10 21.9510 248.189   2
   4 -28 -10 341.993 291.569   3
  -4 -28 -10 46.0969 245.598   1
   4 -28  10 453.710 213.545   3
   4 -28  12 8864.83 400.805   3
   4 -28 -12 8721.18 485.395   3
  -4 -28 -12 9155.98 426.015   1
   4 -28  14 87.5873 244.907   2
   4 -28  14-117.158 208.441   3
   4 -28 -14-23.6106 259.591   2
   4 -28 -14-55.9961 313.795   3
  -4 -28 -14-373.759 242.012   1
   4 -28  16 32.2421 232.459   2
   4 -28  16 540.066 221.546   3
   4 -28 -16 90.8114 273.854   2
   4 -28 -16 11.8265 342.561   3
  -4 -28 -16-324.686 257.457   1
   4 -28  18-64.0477 222.625   2
   4 -28  18 7.24979 215.250   3
   4 -28 -18 238.255 368.564   3
   4 -28 -18 26.0687 287.018   2
  -4 -28 -18-364.105 266.355   1
  -4 -28  20 3984.00 327.235   3
   4 -28  20 4036.33 306.768   3
  -4 -28 -20 3863.11 346.676   1
   4 -28  20 4457.39 305.606   2
   4 -28  22 89.7028 228.281   2
  -4 -28  22-88.8341 251.877   3
   4 -28  22 7.36771 220.030   3
   4 -28 -22-123.534 398.555   3
   4 -28 -22 124.210 302.570   2
  -4 -28 -22 60.2714 275.468   1
  -4 -28  24 933.034 275.388   3
   4 -28  24 799.250 246.943   3
   4 -28 -24 1092.96 348.657   2
  -4 -28 -24 886.202 307.883   1
   4 -28  24 760.177 243.758   2
   4 -30   0 68.9283 238.106   2
   4 -30   0 493.877 252.850   3
   4 -30   2 2642.64 285.094   2
   4 -30  -2 2771.94 300.837   3
   4 -30  -2 1770.36 285.258   2
   4 -30   2 2232.11 280.615   3
   4 -30   4-106.541 226.220   3
   4 -30  -4-222.301 263.235   3
   4 -30  -4-7.05677 232.762   2
   4 -30   6 373.818 246.110   2
   4 -30  -6 254.569 262.942   3
   4 -30   6 768.709 234.739   3
  -4 -30  -6 132.498 259.276   1
   4 -30  -6 573.954 251.907   2
   4 -30  -8 353.165 282.066   3
   4 -30   8 124.667 243.647   2
   4 -30   8 293.109 226.255   3
   4 -30  -8-153.246 248.402   2
  -4 -30  -8 425.367 264.837   1
   4 -30  10 6263.63 357.612   3
   4 -30 -10 5995.14 424.006   3
  -4 -30 -10 6185.63 386.201   1
   4 -30  10 7174.77 373.226   2
   4 -30  12 342.463 250.620   2
   4 -30  12-7.19898 210.578   3
   4 -30 -12 32.3895 299.497   3
  -4 -30 -12 33.0602 259.155   1
   4 -30 -12 7.71183 253.635   2
  -4 -30 -14 982.961 274.568   1
   4 -30  14 845.187 265.599   2
   4 -30 -14 79.8509 274.162   2
   4 -30  14 1155.30 245.304   3
   4 -30 -14 1100.82 351.935   3
   4 -30  16 6.64500 232.950   2
   4 -30  16-196.082 219.270   3
   4 -30 -16-417.558 341.913   3
   4 -30 -16 16.5772 268.522   2
  -4 -30 -16 156.722 279.105   1
   4 -30  18 2164.99 266.473   3
   4 -30 -18 2435.24 410.860   3
   4 -30  18 2283.56 270.316   2
   4 -30  20 268.392 237.852   2
   4 -30  20 22.3569 230.319   3
   4 -30 -20 36.1704 296.114   2
   4 -30 -20-13.1001 376.858   3
  -4 -30 -20-59.1986 279.601   1
   4 -32   0 3235.19 318.639   2
  -4 -32   0 2529.93 273.548   2
   4 -32   0 3042.82 318.789   3
   4 -32   2-187.828 255.175   2
  -4 -32  -2 28.6533 222.081   2
   4 -32  -2-214.890 244.784   2
   4 -32   2-196.288 231.126   3
   4 -32  -2-69.5505 255.228   3
  -4 -32   2-43.6588 212.293   2
  -4 -32  -4 52.6618 225.271   2
   4 -32   4-252.342 260.739   2
   4 -32  -4 87.5564 259.759   2
  -4 -32   4 328.009 211.307   2
   4 -32   4 257.664 243.263   3
   4 -32  -4 358.402 269.794   3
   4 -32   6-428.776 246.999   3
   4 -32   6-179.932 252.210   2
   4 -32  -6-279.611 281.690   3
   4 -32  -6 183.252 250.604   2
  -4 -32  -6 119.678 221.995   2
   4 -32   8 2845.82 310.206   2
   4 -32   8 2700.42 284.631   3
  -4 -32  -8 2201.40 319.954   1
   4 -32  -8 2806.36 354.630   3
   4 -32  10 196.250 226.998   3
   4 -32  10 14.0527 249.834   2
   4 -32 -10-554.875 309.562   3
   4 -32 -10-106.545 249.102   2
  -4 -32 -10-383.517 278.450   1
   4 -32  12 2317.29 293.614   2
   4 -32  12 1958.97 260.408   3
   4 -32 -12 2086.04 361.955   3
  -4 -32 -12 1920.89 305.944   1
   4 -32  14-7.41386 215.014   3
   4 -32 -14 56.3951 265.602   2
  -4 -32 -14 105.057 272.036   1
   4 -32 -14-124.928 318.004   3
   4 -32  14 309.506 256.344   2
   4 -32  16 34.0854 236.647   2
   4 -32 -16-83.3408 356.382   3
   4 -32  16-7.55432 226.519   3
   4 -32 -16 25.0019 283.901   2
  -4 -32 -16 35.0064 288.790   1
   4 -34   0 51.5997 255.780   2
  -4 -34   0-246.757 245.013   2
   4 -34   0 352.597 258.930   3
   4 -34   2 2103.72 292.016   2
   4 -34  -2 1702.27 283.246   2
   4 -34  -2 1494.82 302.997   3
  -4 -34   2 1641.10 258.814   2
  -4 -34  -2 1357.20 264.515   2
   4 -34   2 1329.92 282.231   3
   4 -34   4 155.510 256.513   2
  -4 -34   4 236.699 225.347   2
  -4 -34  -4 80.3538 224.055   2
   4 -34   4-59.3889 252.634   3
   4 -34  -4-28.0462 272.123   3
   4 -34  -4-179.743 258.075   2
   4 -34   6 200.551 262.668   2
   4 -34  -6 37.6385 263.535   2
   4 -34  -6 205.106 283.685   3
  -4 -34  -6 415.753 238.492   2
   4 -34   6 698.240 248.114   3
   4 -34   8 36.9094 251.579   2
  -4 -34  -8-90.0639 236.026   2
   4 -34   8 39.9063 232.033   3
   4 -34  -8 134.494 291.020   3
   4 -34  -8-7.55571 255.310   2
   4 -34  10 2487.38 301.281   2
   4 -34  10 1739.87 267.101   3
   4 -34 -10 1961.54 352.208   3
  -5  -1  -1 13802.5 343.289   4
  -5   1  -1 14379.8 410.414   1
  -5   1   1 14247.7 401.293   1
  -5  -1   1 14298.7 353.036   5
   5   1   1 13830.3 329.789   3
   5  -1   1 14215.9 347.347   3
   5  -1  -1 13789.1 366.761   3
   5   1  -1 14795.4 356.716   3
  -5   1  -1 14819.9 361.136   5
  -5  -1  -1 14563.7 361.352   5
  -5   1  -1 13665.8 349.527   4
  -5   1   1 13873.3 344.507   4
   5   1   1 14902.4 349.802   2
   5   1  -1 15521.5 345.235   2
  -5  -1  -1 14157.0 402.104   1
  -5  -1   1 13821.9 390.218   1
   5  -1   1 14662.5 362.019   2
  -5   1   1 14705.6 356.089   5
   5  -1  -1 15054.6 357.692   2
  -5  -1   1 13801.3 337.778   4
  -5  -1   3 33648.5 779.785   1
  -5   1  -3 30942.2 805.406   1
   5   1   3 34041.1 725.965   3
   5  -1   3 33512.2 738.568   3
   5  -1   3 32993.1 761.025   2
  -5  -1   3 32576.3 749.661   5
   5  -1  -3 32200.0 782.384   3
  -5   1   3 32459.7 791.927   1
  -5   1  -3 33402.5 756.702   4
  -5  -1  -3 32131.9 806.522   1
   5   1   3 33194.0 752.802   2
  -5   1   3 32473.6 742.844   4
  -5  -1   3 31806.2 733.699   4
  -5   1   3 31613.6 749.524   5
   5   1  -3 33780.4 734.806   2
   5  -1  -3 32668.1 750.303   2
  -5   1  -3 32507.4 763.492   5
  -5   1   5 7665.81 255.501   1
   5  -1  -5 6899.52 212.673   2
   5   1   5 7282.25 193.051   3
  -5   1   5 6856.20 212.762   5
  -5  -1   5 7048.12 241.006   1
   5  -1   5 7599.67 207.458   3
  -5  -1   5 7143.71 197.666   4
  -5   1   5 6799.56 203.106   4
  -5  -1  -5 6906.11 275.424   1
  -5  -1   5 7188.00 213.565   5
   5   1   5 7574.20 227.852   2
   5  -1   5 7187.39 229.380   2
  -5   1  -5 7424.45 286.347   1
   5   1  -5 7694.95 197.440   2
   5   1  -7 80440.0 1767.57   2
   5   1   7 79705.1 1769.77   3
   5  -1   7 82892.9 1804.35   2
   5  -1   7 81644.0 1781.85   3
   5  -1  -7 82178.4 1788.38   2
  -5   1   7 80176.5 1794.91   5
  -5  -1  -7 80720.6 1849.39   1
   5   1   7 85497.5 1802.12   2
  -5  -1   7 79352.1 1793.00   5
  -5  -1   7 85531.9 1795.27   1
  -5   1  -7 76767.5 1855.42   1
  -5   1   7 79941.2 1779.60   4
  -5  -1   7 79132.0 1773.83   4
   5   1   9 6894.53 217.937   3
   5   1  -9 6692.28 211.590   2
   5  -1   9 6725.42 229.111   3
   5  -1  -9 7158.14 241.280   2
  -5  -1   9 7285.69 233.353   1
  -5  -1   9 6734.27 238.804   5
   5   1   9 6934.76 255.458   2
   5  -1   9 7211.13 259.323   2
  -5  -1   9 7201.75 219.713   4
   5  -1  11 2469.21 151.646   3
   5   1 -11 2415.33 145.781   2
   5   1  11 2515.07 151.126   3
   5  -1 -11 2766.78 172.053   2
   5   1  11 2594.92 181.112   2
   5  -1  11 2870.49 189.956   2
   5   1  13 9536.39 307.099   3
   5  -1  13 10073.6 309.485   3
   5   1 -13 9540.13 301.375   2
   5  -1 -13 9959.70 324.256   2
  -5  -1 -13 10604.0 382.533   1
  -5   1  13 10473.5 331.296   5
   5   1  13 9782.95 328.510   2
  -5   1 -13 10574.5 389.378   1
  -5  -1  13 10237.7 332.432   5
  -5  -1  13 10490.5 307.796   4
  -5   1  13 11056.9 315.488   4
  -5  -1 -15 61224.4 1545.70   1
   5  -1 -15 63999.7 1498.78   2
  -5  -1  15 66736.4 1514.11   5
  -5   1 -15 66756.8 1561.45   1
   5  -1  15 64942.4 1505.59   2
  -5  -1  15 65898.8 1482.38   4
  -5   1  15 66306.1 1515.94   5
  -5   1  15 65775.4 1485.87   4
   5   1  17 92915.7 2068.70   3
   5  -1  17 91956.5 2068.16   3
   5   1  17 93141.8 2083.78   2
  -5  -1  17 90408.9 2055.50   4
  -5   1  17 88733.8 2089.11   5
  -5  -1  17 89989.5 2089.15   5
   5  -1  17 91101.5 2079.46   2
  -5   1 -17 96018.7 2140.68   1
  -5  -1 -17 92728.3 2129.59   1
  -5   1  17 91667.6 2060.01   4
   5   1  19 7625.72 325.008   4
   5  -1  19 8311.80 317.672   3
  -5  -1 -19 7746.07 373.273   1
  -5   1  19 7635.54 325.833   5
   5  -1  19 7918.54 326.304   2
  -5  -1  19 7927.64 292.129   4
  -5  -1  19 7465.63 319.519   5
  -5   1 -19 7672.25 394.800   1
  -5   1  19 7840.77 299.647   4
  -5  -1  21 1080.92 182.510   4
   5   1  21 823.235 206.345   4
   5  -1  21 794.928 193.317   3
   5  -1  21 960.059 208.517   2
  -5   1 -21 996.987 268.131   1
  -5   1  21 1047.61 204.397   5
  -5  -1  21 1225.23 205.289   5
  -5  -1 -21 1286.40 264.086   1
  -5   1  21 1049.50 179.849   4
  -5  -1  23 4668.87 293.925   5
  -5  -1 -23 4357.39 331.758   1
  -5   1 -23 4277.33 339.436   1
   5   1  23 3970.39 284.538   4
  -5   1  23 4337.57 291.724   5
   5   1  23 4691.94 339.092   5
   5  -1  23 4555.50 327.672   5
  -5   1  23 4068.17 250.176   4
  -5  -1  23 4227.73 252.909   4
   5  -1  25 7817.32 367.789   4
  -5   1  25 7610.70 330.831   4
  -5  -1 -25 6713.76 401.699   1
  -5   1 -25 7085.58 411.751   1
   5   1  25 7305.35 416.778   5
  -5  -1  25 8135.14 334.146   4
  -5  -1  25 7289.67 369.612   5
   5  -1  25 7901.55 423.032   5
  -5   1  25 7454.03 371.293   5
   5   1  25 7062.56 357.744   4
  -5   1  27 7973.93 397.638   5
  -5  -1 -27 8090.44 431.268   1
  -5   1 -27 7911.29 440.773   1
   5   1  27 8755.59 443.284   5
  -5  -1  27 8012.89 403.216   5
   5  -1  27 7969.28 439.309   5
  -5   1  27 8368.65 356.294   4
  -5  -1  27 8731.77 360.753   4
   5   1  27 7204.66 377.599   4
   5  -1  27 7757.27 381.964   4
   5   1  29 1896.23 272.085   4
  -5  -1  29 2361.01 293.607   5
  -5  -1 -29 2273.43 330.789   1
  -5   1 -29 1758.28 318.673   1
   5  -1  29 2101.26 274.243   4
   5   1  31-8.15127 255.717   4
   5  -1  31 174.256 254.819   4
  -5   1 -31 47.5895 290.779   1
  -5   1  31 134.028 252.494   5
  -5  -1  31-81.8493 236.844   5
   5   1  31-341.369 315.639   5
   5  -1  31 90.8368 299.131   5
  -5  -1 -31 56.6417 305.978   1
  -5   1  31 292.225 220.616   4
  -5  -1  31-148.504 217.480   4
  -5   1  33 494.398 253.929   5
  -5  -1  33 257.045 261.490   5
   5   1  33 560.030 321.054   5
   5  -1  33 795.946 327.304   5
  -5   1  33 474.209 230.531   4
  -5  -1  33 768.603 235.902   4
  -5  -1  35 2868.32 332.519   5
  -5   1  35 2147.54 316.071   5
   5   1  35 2503.48 358.943   5
   5  -1  35 2649.72 364.439   5
   5  -1  35 3124.80 330.409   4
  -5   1  35 2692.03 290.417   4
  -5  -1  35 3163.52 292.860   4
   5   1  35 3378.79 335.074   4
  -5   1  37 4693.36 384.072   5
   5   1  37 5215.59 427.797   5
   5  -1  37 4207.32 414.810   5
  -5   1  37 4820.18 344.932   4
  -5  -1  37 3878.72 368.827   5
  -5  -1  37 4997.45 340.032   4
   5   1  37 4114.16 376.364   4
   5  -1  37 4848.21 373.753   4
  -5   3   1 2137.44 100.562   4
  -5  -3  -1 2153.58 106.877   5
  -5   3   1 2206.27 102.099   5
  -5  -3   1 2341.23 99.6558   5
   5  -3   1 2130.93 117.336   3
   5  -3  -1 2243.66 139.725   3
  -5  -3  -1 1995.36 144.373   1
  -5  -3  -1 2147.09 86.1156   4
  -5   3  -1 2019.39 172.193   1
  -5   3  -1 2055.44 106.829   4
  -5  -3   1 2062.38 76.6026   4
  -5  -3   1 1785.65 134.852   1
   5  -3   1 2267.94 126.112   2
  -5   3  -1 2122.19 106.537   5
   5  -3  -1 2079.36 122.540   2
  -5   3   1 2089.67 160.943   1
   5  -3  -3 26673.2 654.304   2
   5   3   3 28061.8 631.569   2
  -5   3  -3 27534.3 711.571   1
  -5   3   3 27610.8 642.092   5
   5  -3  -3 28041.4 687.627   3
   5  -3   3 27834.4 640.351   3
  -5  -3  -3 28317.9 687.380   1
  -5  -3   3 28246.1 638.608   5
  -5  -3   3 27636.1 657.434   1
  -5   3  -3 26800.8 650.759   4
  -5   3   3 26792.7 637.499   4
  -5   3  -3 27666.3 653.919   5
  -5  -3   3 27320.0 614.569   4
   5  -3   3 28892.0 661.734   2
   5   3   5 69096.9 1581.67   3
   5  -3  -5 75446.3 1628.01   2
  -5   3  -5 72821.0 1685.47   1
   5  -3   5 73805.3 1613.17   3
  -5  -3  -5 74012.9 1662.56   1
  -5   3   5 74761.8 1619.08   5
   5  -3  -5 71672.2 1664.09   3
  -5  -3   5 76688.1 1614.66   1
  -5   3   5 72541.1 1610.72   4
  -5  -3   5 72343.8 1611.37   5
   5  -3   5 74667.6 1632.27   2
  -5  -3   5 73712.4 1587.35   4
   5   3   5 73542.9 1612.26   2
  -5   3  -7 2567.35 239.263   1
   5  -3  -7 2667.49 174.111   2
   5  -3   7 3549.82 155.698   3
   5   3   7 2943.20 160.679   2
  -5   3   7 3076.30 150.768   5
  -5  -3  -7 2693.06 214.742   1
  -5  -3   7 3263.47 138.426   1
  -5  -3   7 2982.39 144.686   5
   5  -3   7 3043.88 177.133   2
  -5   3   7 3231.99 144.739   4
  -5  -3   7 2921.98 121.495   4
   5  -3   9 24131.8 562.065   3
   5  -3  -9 25605.2 585.492   2
   5  -3   9 23177.0 576.969   2
  -5  -3   9 23704.4 564.052   5
  -5  -3   9 23757.6 534.403   4
   5  -3  11 1111.88 141.150   3
   5  -3 -11 1206.65 180.584   2
  -5   3  11 1399.05 158.603   5
  -5  -3 -11 1136.95 215.152   1
   5  -3  11 987.701 159.776   2
  -5   3  11 1302.53 136.818   4
   5  -3 -13 46347.0 1120.49   2
  -5  -3 -13 49279.9 1167.77   1
  -5   3  13 48310.0 1123.08   5
  -5   3 -13 46405.3 1183.72   1
  -5  -3  13 49005.4 1118.54   5
  -5   3  13 46995.5 1101.64   4
  -5  -3  13 47752.3 1085.42   4
   5   3  13 45634.9 1122.24   4
   5  -3  15 90751.2 2051.44   3
  -5  -3 -15 94289.5 2114.62   1
   5  -3 -15 88973.6 2070.48   2
  -5  -3  15 93207.6 2069.05   5
  -5   3  15 91126.6 2073.38   5
  -5   3 -15 95744.2 2134.40   1
   5  -3  15 89057.1 2066.35   2
  -5   3  15 93630.1 2051.49   4
  -5  -3  15 92775.4 2033.89   4
   5   3  15 86496.3 2065.64   4
   5  -3  17 22088.7 601.934   3
  -5  -3 -17 22748.4 656.794   1
   5  -3 -17 22361.2 624.128   2
  -5   3  17 21917.6 619.372   5
  -5   3 -17 23658.7 687.460   1
   5  -3  17 22632.3 615.248   2
  -5  -3  17 22310.1 615.414   5
  -5   3  17 22562.5 595.581   4
  -5  -3  17 23255.2 581.308   4
   5  -3  19 8140.27 321.156   3
   5  -3  19 8477.05 327.990   2
  -5  -3 -19 7363.34 355.683   1
  -5  -3  19 7672.68 322.699   5
  -5   3  19 7595.78 320.653   5
  -5   3 -19 8499.19 412.049   1
  -5   3  19 7407.19 297.195   4
   5   3  19 7583.84 321.903   4
  -5  -3  19 8167.32 293.148   4
   5   3  21 561.528 203.334   4
   5  -3  21 107.964 180.770   3
  -5  -3  21 197.161 157.875   4
  -5   3 -21 233.537 257.324   1
  -5   3  21 292.860 184.743   5
  -5  -3 -21 313.164 226.059   1
   5   3  21 226.552 225.441   5
   5  -3  21 498.765 198.671   2
  -5  -3  21 318.137 190.894   5
  -5   3  21 293.264 168.472   4
   5  -3  23 8194.96 350.858   3
   5   3  23 8374.92 371.339   4
  -5  -3 -23 8069.02 403.417   1
  -5  -3  23 8192.46 374.397   5
  -5   3 -23 7760.43 424.458   1
  -5   3  23 8600.87 375.808   5
   5   3  23 8856.84 428.112   5
   5  -3  23 8079.87 402.671   5
   5  -3  23 8453.49 359.878   2
  -5   3  23 8052.69 339.058   4
  -5  -3  23 9419.24 339.171   4
   5  -3  25 11638.1 440.280   3
  -5  -3 -25 11293.1 485.614   1
  -5   3 -25 11973.2 519.000   1
   5   3  25 11630.9 504.944   5
  -5   3  25 11363.9 456.074   5
  -5  -3  25 11431.8 461.054   5
   5   3  25 10492.9 448.212   4
   5  -3  25 11650.3 508.311   5
   5  -3  25 11939.9 447.365   2
  -5   3  25 12546.3 425.955   4
  -5  -3  25 12319.7 416.859   4
   5   3  27 3948.75 360.027   5
  -5  -3 -27 4372.73 352.872   1
  -5   3 -27 4477.46 373.793   1
  -5   3  27 4066.11 311.064   5
  -5  -3  27 3971.62 325.355   5
   5  -3  27 3946.17 355.551   5
  -5   3  27 3793.76 278.212   4
  -5  -3  27 3994.58 278.222   4
   5   3  27 3501.72 303.938   4
   5   3  29 1278.79 269.977   4
   5  -3  29 1780.64 269.619   4
  -5  -3  29 1247.17 270.269   5
  -5  -3 -29 1250.92 301.874   1
  -5   3 -29 1357.66 319.924   1
  -5  -3  31 96.2323 223.192   4
  -5   3  31 185.304 242.628   5
   5   3  31-82.4851 257.131   4
  -5  -3 -31-114.751 287.568   1
   5   3  31 189.882 299.672   5
   5  -3  31 193.288 301.687   5
  -5   3  31 94.8952 217.742   4
  -5  -3  33 2235.86 265.306   4
   5  -3  33 2173.07 297.994   4
   5  -3  33 1831.49 346.971   5
  -5  -3  33 2266.19 308.015   5
  -5   3  33 1837.25 289.547   5
   5   3  33 1525.34 338.069   5
  -5   3  33 1485.61 255.548   4
  -5   3  35 3620.99 350.931   5
  -5  -3  35 3713.32 357.684   5
   5   3  35 4043.44 398.363   5
   5  -3  35 3868.46 401.600   5
  -5   3  35 3083.92 321.445   4
  -5  -3  35 3504.90 298.015   4
   5  -3  35 3813.85 345.449   4
   5  -3  37 1877.86 319.483   4
   5   3  37 2003.66 372.849   5
   5  -3  37 2204.55 379.643   5
  -5  -3  37 1608.47 323.146   5
  -5   3  37 1910.52 309.278   5
  -5   3  37 2036.49 290.752   4
  -5  -3  37 1780.51 273.843   4
   5  -5  -1 2945.67 152.992   2
   5  -5  -1 3275.37 177.902   3
   5  -5   1 2776.75 152.225   3
  -5  -5   1 2751.39 154.097   1
  -5  -5  -1 2991.46 170.270   1
  -5   5  -1 2743.63 123.611   5
  -5  -5   1 2796.93 115.543   5
  -5  -5  -1 2610.54 95.8173   4
  -5  -5   1 2407.13 78.5980   4
  -5   5  -1 2746.90 130.768   4
  -5   5   1 2605.88 121.494   4
  -5   5   1 2812.61 119.353   5
  -5  -5   1 2563.21 89.3127   2
  -5  -5  -1 2684.66 124.576   5
   5  -5   1 2920.24 153.887   2
   5  -5  -3 103781. 2028.55   2
  -5   5  -3 101473. 2022.45   4
  -5  -5   3 105607. 2011.22   1
  -5  -5  -3 104111. 2047.45   1
   5  -5   3 102965. 2013.34   3
  -5   5   3 102778. 2005.21   5
   5  -5  -3 104854. 2059.81   3
  -5   5   3 97195.6 2004.62   4
  -5   5  -3 101150. 2087.60   1
  -5   5  -3 101129. 2017.08   5
  -5  -5   3 105029. 1997.66   5
   5  -5   3 103200. 2028.94   2
   5  -5  -5 46377.3 995.022   2
  -5  -5   5 46833.4 956.289   1
   5  -5   5 45998.7 977.136   3
  -5  -5  -5 47705.5 1023.05   1
  -5   5   5 45329.4 970.783   5
  -5  -5   5 46146.7 959.925   5
  -5   5  -5 45743.2 1059.24   1
  -5   5   5 44232.2 967.762   4
   5  -5   5 46180.6 991.634   2
   5   5   5 48654.8 960.607   4
   5  -5  -5 45554.1 1041.81   3
  -5  -5   7 23302.7 526.476   1
  -5  -5   7 22380.2 521.887   2
   5  -5  -7 24213.8 593.039   2
   5  -5   7 23128.7 567.928   3
  -5  -5   7 23698.3 556.332   5
   5  -5  -7 23173.3 651.454   3
   5  -5   7 23486.0 583.919   2
  -5  -5   7 22493.1 518.243   4
   5  -5   9 849.298 138.858   3
  -5  -5   9 840.694 115.956   5
  -5  -5   9 781.564 106.974   2
   5  -5  -9 942.835 170.259   2
  -5  -5   9 771.211 94.8503   4
   5  -5   9 932.307 158.480   2
  -5   5 -11 3580.26 275.311   1
  -5  -5 -11 3850.56 248.997   1
   5  -5 -11 3713.25 222.243   2
  -5   5  11 3843.38 191.648   5
  -5  -5  11 3598.73 153.699   4
  -5   5  11 3997.88 183.474   4
   5  -5  13 51773.3 1181.68   3
  -5  -5 -13 50789.3 1224.33   1
   5  -5 -13 49483.7 1200.92   2
   5  -5  13 49351.6 1185.98   2
  -5  -5  13 51411.1 1181.70   5
  -5   5  13 52005.3 1187.95   5
  -5   5  13 50763.0 1169.62   4
  -5   5 -13 51703.5 1259.18   1
  -5  -5  13 49701.5 1141.58   4
   5   5  13 49311.1 1187.35   4
   5  -5  15 28855.9 742.848   3
  -5  -5 -15 29028.7 784.601   1
   5  -5 -15 29405.2 770.947   2
   5   5  15 27764.7 752.736   4
  -5  -5  15 29960.7 748.739   5
  -5   5  15 30127.1 738.303   4
   5  -5  15 30887.7 759.069   2
  -5   5 -15 30731.2 833.408   1
  -5   5  15 29679.1 755.288   5
  -5  -5  15 29800.9 710.786   4
   5  -5  17 28564.4 711.558   3
  -5  -5 -17 24944.5 743.821   1
   5  -5 -17 26323.1 734.215   2
  -5   5  17 28085.8 704.087   4
  -5  -5  17 27950.0 721.811   5
   5  -5  17 27731.1 721.299   2
  -5   5 -17 27343.1 796.431   1
  -5   5  17 26950.1 718.401   5
  -5  -5  17 27493.7 675.514   4
   5   5  19 1589.65 202.020   4
   5  -5  19 1806.31 196.071   3
  -5   5  19 2027.08 209.129   5
  -5  -5  19 1563.39 195.537   5
  -5   5 -19 1826.45 291.142   1
   5  -5  19 1917.71 219.981   2
  -5  -5 -19 1535.90 239.541   1
  -5   5  19 1855.52 191.513   4
  -5  -5  19 1673.82 165.220   4
  -5  -5  21 326.812 161.673   4
   5   5  21 178.050 198.486   4
   5  -5  21 188.530 179.100   3
  -5   5 -21 337.245 276.861   1
  -5   5  21 190.777 190.216   5
  -5  -5  21 313.073 195.059   5
  -5  -5 -21 164.391 230.584   1
   5   5  21 243.135 237.161   5
   5  -5  21 529.896 201.145   2
  -5   5  21 164.766 177.515   4
   5  -5  23 8634.02 359.278   3
  -5  -5 -23 7514.10 389.903   1
  -5   5 -23 7953.02 434.264   1
   5  -5  23 8313.75 355.354   2
  -5   5  23 7599.97 362.769   5
  -5  -5  23 8418.76 374.442   5
   5   5  23 7625.87 402.654   5
   5  -5  23 7149.81 385.420   5
  -5   5  23 8073.19 338.970   4
  -5  -5  23 8206.21 317.576   4
   5   5  23 7754.38 369.730   4
  -5  -5 -25 9758.63 457.783   1
   5  -5  25 10564.4 418.671   3
   5  -5  25 10966.1 482.320   5
  -5   5 -25 10897.2 505.159   1
  -5   5  25 9995.37 436.328   5
  -5  -5  25 10588.1 444.591   5
  -5   5  25 11569.0 411.794   4
   5   5  25 10566.7 479.986   5
   5  -5  25 10309.6 418.410   2
  -5  -5  25 11206.8 387.343   4
   5   5  25 10354.0 425.408   4
  -5  -5 -27 4163.92 361.403   1
   5  -5  27 4660.76 311.770   3
  -5  -5  27 4259.87 323.171   5
  -5   5  27 4808.66 324.816   5
  -5   5 -27 4352.50 383.918   1
   5   5  27 4799.20 370.423   5
   5  -5  27 4639.25 375.816   5
   5  -5  27 4257.29 299.764   2
  -5   5  27 4298.07 298.911   4
  -5  -5  27 4102.83 269.961   4
   5   5  27 3623.81 305.198   4
  -5   5 -29 797.591 321.467   1
   5   5  29 844.648 259.453   4
   5  -5  29 909.404 316.522   5
   5  -5  29 897.191 249.375   3
  -5  -5 -29 510.309 283.941   1
  -5  -5  29 835.574 269.453   5
   5  -5  29 649.045 249.599   2
  -5  -5  31 264.538 218.847   4
   5  -5  31-174.521 304.447   5
  -5  -5 -31-171.670 292.993   1
  -5   5  31 96.8090 242.990   5
   5   5  31 259.181 298.401   5
  -5   5  31 213.472 236.381   4
   5  -5  33 2562.99 318.295   4
  -5  -5  33 3013.18 339.699   5
  -5   5  33 3017.21 326.458   5
   5   5  33 3285.39 372.115   5
  -5   5  33 3080.27 293.689   4
   5  -5  33 2714.93 364.156   5
  -5  -5  33 2594.49 269.725   4
   5  -5  35 2757.52 311.377   4
  -5  -5  35 3103.73 357.842   5
   5   5  35 3401.20 388.700   5
  -5   5  35 2831.39 326.510   5
   5  -5  35 2747.36 379.095   5
  -5   5  35 3232.26 307.481   4
  -5  -5  35 2547.98 297.365   4
  -5  -5  37 1556.06 272.680   4
   5  -5  37 2294.02 312.716   4
  -5   5  37 2291.19 302.234   4
  -5  -5  37 2093.90 330.827   5
  -5   5  37 1778.40 308.447   5
   5   5  37 1848.98 441.639   5
   5  -5  37 2689.47 376.278   5
   5  -7   1 1725.06 152.704   2
  -5  -7   1 1814.53 146.974   1
   5  -7   1 1604.68 158.665   3
  -5  -7   1 1671.90 73.2256   3
  -5  -7  -1 1660.15 167.294   1
   5  -7  -1 1763.81 156.530   2
  -5   7   1 1874.69 109.066   5
  -5   7  -1 1636.92 113.918   5
  -5   7  -1 1754.64 132.056   4
  -5  -7   1 1723.62 105.799   5
   5  -7  -1 1800.76 183.073   3
  -5   7   1 1951.80 123.479   4
  -5  -7  -1 1499.11 87.5486   4
  -5   7   3 20492.6 499.494   4
  -5  -7   3 20709.3 470.113   3
   5  -7  -3 19910.2 525.304   2
  -5  -7  -3 20117.3 536.451   1
   5  -7  -3 19644.9 559.434   3
   5  -7   3 19906.0 515.860   3
  -5  -7   3 20834.8 483.627   5
  -5   7  -3 19832.2 515.200   4
  -5   7   3 20268.9 491.664   5
   5  -7   3 19911.1 525.441   2
  -5   7  -3 20549.4 507.042   5
  -5  -7   3 20172.5 502.787   1
  -5  -7   5 82990.4 1770.17   3
  -5   7   5 83215.4 1789.29   5
  -5  -7  -5 81504.6 1829.87   1
   5  -7  -5 82492.1 1819.28   2
   5  -7   5 81232.1 1798.67   3
   5  -7  -5 80408.3 1859.98   3
  -5  -7  -5 76779.9 1767.59   3
  -5   7   5 77054.0 1786.74   4
  -5  -7   5 82152.0 1772.07   5
   5  -7   5 80665.4 1810.65   2
  -5  -7   5 80870.6 1773.38   1
   5  -7  -7 9331.72 318.509   2
   5  -7   7 9154.83 292.363   3
  -5  -7   7 9230.37 265.890   5
   5  -7   7 9535.47 311.704   2
  -5  -7   7 9573.96 251.914   1
  -5  -7   7 9695.63 276.313   3
   5   7   7 9733.55 274.018   4
  -5  -7   9 25681.2 561.192   3
  -5  -7  -9 25883.1 620.228   1
   5  -7  -9 25262.6 604.618   2
  -5  -7   9 22302.2 508.354   2
  -5  -7   9 20840.2 499.703   2
  -5   7   9 25993.3 564.969   4
  -5  -7   9 24250.9 549.952   5
  -5   7  -9 27326.6 673.462   1
  -5  -7  11 3564.26 189.557   3
  -5  -7 -11 3992.80 236.494   1
   5  -7  11 4084.87 201.120   3
  -5   7 -11 3762.21 284.588   1
   5  -7 -11 4040.92 233.582   2
  -5   7  11 4284.26 196.096   5
  -5  -7  11 3675.60 139.424   2
  -5  -7  11 3826.81 181.462   5
  -5   7  11 3894.05 183.649   4
   5  -7  11 4156.68 215.125   2
  -5  -7 -13 24601.0 697.203   1
   5  -7  13 26064.1 664.755   3
   5  -7 -13 26050.4 695.593   2
  -5   7 -13 25884.0 746.485   1
  -5   7  13 26162.6 665.273   5
   5   7  13 26049.4 670.146   4
   5  -7  13 26672.3 675.083   2
  -5   7  13 25979.3 654.762   4
  -5  -7 -15 48201.7 1189.94   1
   5  -7  15 50292.2 1158.45   3
   5  -7  15 48549.6 1159.20   2
   5  -7 -15 48454.5 1186.03   2
  -5   7  15 47620.6 1157.12   5
  -5  -7  15 47955.7 1150.51   5
  -5   7  15 46428.4 1142.08   4
  -5   7 -15 49358.9 1240.45   1
   5   7  15 48771.6 1165.57   4
  -5  -7  15 50123.7 1109.60   4
  -5  -7 -17 7635.56 349.310   1
   5  -7  17 8598.81 323.042   3
  -5  -7  17 8006.45 313.691   5
  -5   7  17 7693.41 315.870   5
   5  -7  17 8470.97 320.643   2
  -5   7 -17 8973.87 423.281   1
  -5   7  17 7908.30 300.810   4
  -5  -7  17 8527.12 274.747   4
  -5  -7 -19 4304.23 291.348   1
   5  -7  19 4842.11 255.288   3
  -5  -7  19 4010.37 250.022   5
   5  -7  19 4838.74 262.803   2
   5   7  19 4359.47 289.466   5
  -5   7  19 4006.40 248.255   5
   5   7  19 4495.14 267.895   4
  -5   7 -19 4455.54 364.783   1
  -5   7  19 4021.46 241.376   4
  -5  -7  19 5054.10 219.034   4
   5   7  21-38.3711 204.501   4
  -5  -7  21 128.394 158.831   4
   5  -7  21 119.150 190.061   3
   5   7  21 88.3346 239.181   5
  -5   7  21-82.7693 192.122   5
  -5  -7  21 57.4616 186.640   5
  -5  -7 -21 44.2413 236.145   1
  -5   7 -21 78.8452 296.025   1
   5  -7  21 40.8161 199.077   2
  -5   7  21 10.5955 176.313   4
  -5  -7 -23 6584.50 378.183   1
   5  -7  23 7459.70 337.179   3
  -5   7  23 6649.55 324.366   4
  -5   7 -23 6791.08 420.085   1
   5   7  23 7163.76 392.591   5
   5  -7  23 6225.34 361.008   5
  -5  -7  23 7161.22 299.125   4
  -5  -7  23 7365.18 357.363   5
   5  -7  23 7517.31 337.657   2
  -5   7  23 7323.62 348.279   5
   5   7  23 6685.18 348.195   4
   5  -7  25 8693.52 379.299   3
  -5  -7  25 8062.48 396.416   5
  -5   7 -25 7942.21 454.649   1
  -5  -7  25 8048.78 330.526   4
   5   7  25 7898.96 425.268   5
   5  -7  25 8435.31 441.011   5
   5  -7  25 7921.74 363.124   2
  -5   7  25 8259.09 389.711   5
  -5   7  25 8535.85 368.353   4
  -5  -7 -25 7491.60 412.378   1
  -5  -7  27 4853.70 341.790   5
   5  -7  27 5101.36 320.315   3
   5   7  27 4845.69 369.714   5
  -5   7 -27 5049.32 398.513   1
  -5   7  27 4689.22 327.427   5
   5  -7  27 5096.33 384.167   5
  -5   7  27 5145.18 300.511   4
   5  -7  27 5493.92 322.025   2
  -5  -7  27 4607.11 280.915   4
  -5  -7 -27 4157.49 354.930   1
   5  -7  29 2330.49 286.802   3
  -5  -7 -29 2163.94 318.270   1
  -5  -7  29 2800.44 313.539   5
   5  -7  29 2088.47 347.849   5
  -5  -7  31 78.7105 218.433   4
   5  -7  31 55.9598 252.112   3
   5  -7  31 166.119 292.056   5
  -5   7  31 87.0489 245.988   5
   5  -7  31 142.808 241.930   2
   5   7  31-69.3896 284.453   5
  -5   7  31-14.4104 226.398   4
  -5  -7  33 2347.75 264.224   4
  -5   7  33 1669.87 288.677   5
  -5  -7  33 2205.50 342.025   5
   5   7  33 2092.73 341.376   5
   5  -7  33 2112.22 355.280   5
  -5  -7 -33 1697.73 333.096   1
  -5   7  33 2824.03 297.545   4
  -5  -7  35 2145.96 338.266   5
  -5  -7 -35 2715.79 382.275   1
  -5   7  35 3032.50 325.477   5
   5  -7  35 3412.43 377.890   5
   5   7  35 3339.30 395.488   5
  -5   7  35 2803.84 300.273   4
  -5  -7  35 3168.96 289.872   4
   5  -7  35 2799.85 328.686   4
  -5  -7  37 1372.21 278.995   4
   5  -7  37 1973.07 313.104   4
  -5   7  37 1960.01 309.104   5
  -5  -7  37 1801.09 343.945   5
   5   7  37 2670.96 399.139   5
   5  -7  37 2394.30 377.102   5
  -5   7  37 1994.89 288.054   4
  -5  -9  -1 2626.63 99.9486   3
   5  -9   1 2746.84 182.395   2
   5  -9  -1 2770.18 190.522   2
  -5  -9   1 2884.16 111.987   3
  -5   9   1 2829.89 152.840   4
  -5   9  -1 2794.94 139.414   5
  -5  -9   1 3075.97 134.640   5
  -5   9  -1 2761.97 159.990   4
  -5   9   1 2766.22 129.422   5
  -5  -9   1 2569.01 176.506   1
  -5  -9  -1 2566.48 98.3440   4
  -5  -9  -1 2687.69 187.781   1
  -5  -9   3 28853.3 652.954   3
   5  -9  -3 28014.2 709.896   2
  -5  -9  -3 28124.3 638.843   3
  -5  -9   3 28774.6 657.105   5
  -5   9  -3 28317.7 682.940   5
  -5  -9   3 29262.0 687.346   1
  -5   9  -3 28679.6 701.025   4
  -5   9   3 28693.9 683.264   4
  -5  -9  -3 28364.9 718.374   1
  -5   9   3 28672.4 669.454   5
  -5  -9   5 9879.92 271.065   3
   5  -9  -5 9751.02 333.451   2
  -5  -9   5 9942.40 284.339   1
  -5  -9   5 9825.59 260.676   5
  -5  -9  -5 9948.43 277.257   3
  -5   9   5 9497.79 280.292   5
  -5  -9  -7 81604.8 1799.65   1
  -5  -9   7 79932.8 1737.55   3
   5   9   7 74310.1 1722.93   4
   5  -9  -7 75771.9 1783.82   2
  -5  -9   7 75909.3 1727.10   5
  -5  -9  -7 81927.4 1773.95   3
   5  -9  -7 78495.1 1842.31   3
  -5  -9   7 80767.7 1724.32   1
  -5   9  -7 83886.4 1850.56   1
  -5  -9  -9 19618.9 474.325   1
  -5  -9   9 18400.3 399.519   3
   5  -9   9 18430.3 421.396   3
   5  -9  -9 17817.9 451.339   2
  -5  -9   9 17890.6 383.108   5
   5  -9  -9 19158.8 546.109   3
  -5  -9   9 17051.8 344.951   1
  -5   9  -9 19823.1 531.815   1
  -5   9   9 17950.1 405.117   5
  -5   9   9 19023.6 406.994   4
   5   9   9 17961.8 392.603   4
   5  -9   9 19147.8 436.860   2
   5  -9  11 1008.03 164.955   2
   5  -9  11 1222.24 153.342   3
  -5  -9  11 892.344 115.562   5
  -5  -9 -11 965.561 190.181   1
   5  -9 -11 1289.36 272.112   3
  -5   9  11 1159.23 135.521   5
  -5   9 -11 686.735 233.066   1
  -5  -9  11 851.722 78.2497   2
  -5   9  11 1098.08 137.146   4
   5   9  11 1066.45 141.986   4
  -5  -9 -13 27525.4 758.831   1
  -5  -9  13 29357.2 720.269   3
  -5   9 -13 29067.3 819.098   1
   5  -9  13 29953.0 734.849   3
  -5   9  13 28675.4 724.815   5
  -5   9  13 28919.3 716.382   4
   5  -9  13 28953.2 734.261   2
   5   9  13 27284.0 722.135   4
  -5  -9 -15 23838.3 669.063   1
  -5  -9  15 23945.8 629.434   3
  -5   9 -15 24784.2 731.575   1
   5  -9  15 24759.4 636.839   3
  -5   9  15 24264.9 622.718   4
   5  -9 -15 24152.6 673.520   2
  -5  -9  15 23030.9 617.834   5
  -5   9  15 23298.2 628.876   5
  -5  -9  15 23053.1 569.634   2
   5  -9  15 23940.2 637.088   2
   5   9  15 22335.9 630.449   4
  -5  -9  17 19207.1 546.203   3
   5  -9  17 19326.8 543.931   3
   5  -9 -17 17953.4 579.927   2
  -5  -9  17 18121.2 531.560   5
  -5   9  17 18572.9 545.336   5
   5   9  17 18453.8 563.679   5
  -5  -9  17 19039.2 485.814   2
   5  -9  17 19787.8 546.245   2
  -5   9  17 18940.4 532.504   4
  -5   9 -17 19176.6 642.202   1
  -5  -9 -17 18452.0 578.810   1
   5  -9  19 3268.35 238.368   3
  -5  -9  19 2780.07 227.989   5
  -5   9 -19 3360.06 346.087   1
  -5   9  19 3075.46 238.100   5
   5   9  19 2750.94 265.355   5
   5  -9 -19 3226.65 291.904   2
   5  -9  19 3617.23 238.285   2
  -5   9  19 2863.76 220.414   4
  -5  -9 -19 2898.97 271.351   1
  -5   9 -21 347.007 316.953   1
  -5  -9  21 168.668 162.509   4
   5  -9  21 373.925 186.530   3
  -5   9  21 198.752 189.872   5
  -5  -9 -21 376.351 247.140   1
   5  -9 -21 770.091 265.705   2
  -5  -9  21 158.744 198.961   5
   5  -9  21 181.768 198.295   2
  -5   9  21 205.142 183.490   4
   5   9  21 147.896 241.627   5
   5  -9  23 2878.05 246.110   3
  -5   9  23 2741.93 264.523   5
  -5  -9  23 3054.42 264.699   5
   5  -9  23 2833.47 289.982   5
   5  -9  23 2671.08 270.041   2
  -5   9 -23 2453.92 354.373   1
   5   9  23 2932.95 305.652   5
  -5   9  23 2766.67 241.349   4
  -5  -9 -23 2809.89 315.762   1
  -5  -9  23 2837.93 214.295   4
   5  -9  25 9415.56 389.046   3
   5   9  25 9207.17 444.292   5
  -5   9 -25 8521.63 487.239   1
   5  -9  25 8729.57 444.145   5
   5  -9  25 9201.50 387.148   2
  -5   9  25 8926.67 374.022   4
  -5  -9  25 8866.80 409.844   5
  -5  -9 -25 8675.50 431.971   1
  -5   9  25 8050.82 389.375   5
  -5  -9  25 9294.75 340.556   4
   5  -9  27 12156.3 450.967   3
  -5   9  27 11555.5 439.647   4
  -5  -9 -27 10178.4 479.571   1
  -5   9  27 10753.2 455.989   5
  -5  -9  27 11210.6 476.457   5
  -5   9 -27 10371.4 537.640   1
   5   9  27 11320.4 501.222   5
   5  -9  27 10268.4 503.639   5
   5  -9  27 11419.6 441.507   2
  -5  -9  27 11126.8 402.848   4
  -5  -9  29 4765.05 360.881   5
  -5   9  29 4475.37 324.700   5
   5  -9  29 4396.68 393.487   5
  -5  -9 -29 4458.69 376.003   1
  -5  -9  31 124.703 221.944   4
   5  -9  31 200.065 259.765   3
  -5   9  31 225.090 237.058   5
   5   9  31 29.6389 295.904   5
   5  -9  31-141.545 240.505   2
   5  -9  31-137.132 294.582   5
  -5   9  31-66.1185 230.835   4
   5  -9  33 1295.37 288.076   3
  -5  -9 -33 1518.32 343.151   1
  -5   9  33 663.238 264.994   5
  -5  -9  33 1281.43 446.128   5
  -5  -9  33 1307.17 238.372   4
   5   9  33 1168.50 327.610   5
   5  -9  33 978.317 325.014   5
   5  -9  33 1414.99 280.990   2
  -5   9  33 1286.53 258.985   4
  -5  -9 -35 3380.62 400.896   1
  -5   9  35 3689.01 345.671   5
  -5  -9  35 2767.56 361.856   5
   5   9  35 3387.69 388.930   5
  -5   9  35 4302.10 340.887   4
   5  -9  35 2812.12 383.729   5
  -5  -9  35 3832.76 296.618   4
  -5  -9  37 2098.33 274.681   4
   5  -9  37 1600.54 309.313   4
   5  -9  37 995.658 347.073   5
  -5   9  37 1283.43 296.514   5
  -5  -9  37 1536.57 334.990   5
   5   9  37 1893.61 357.652   5
  -5   9  37 2005.15 298.263   4
  -5 -11   1 6911.85 201.947   3
  -5 -11  -1 7483.65 202.544   3
   5 -11   1 7237.95 282.020   3
   5 -11  -1 6874.97 290.284   3
  -5  11   1 6741.95 213.542   5
  -5  11  -1 7049.21 252.541   4
  -5  11   1 7828.76 250.975   4
  -5 -11   1 6887.19 258.670   1
  -5  11  -1 6988.97 221.599   5
  -5 -11  -1 6513.36 267.002   1
  -5 -11  -1 6440.11 179.968   4
   5 -11   3 24732.3 616.577   2
  -5 -11   3 23330.3 556.252   5
  -5 -11   3 23195.2 558.574   3
  -5 -11  -3 24467.6 554.540   3
   5 -11   3 23807.0 612.538   3
  -5  11   3 22986.8 566.845   5
  -5  11  -3 23465.1 584.667   5
  -5  11  -3 24407.6 607.349   4
  -5 -11   3 23662.5 592.450   1
   5 -11  -3 24149.1 653.669   3
  -5 -11  -5 103323. 2220.06   1
   5 -11   5 100025. 2197.11   3
  -5 -11   5 93965.9 2142.63   5
   5 -11  -5 102299. 2254.96   3
  -5 -11   5 98481.0 2169.34   1
  -5 -11   5 98818.2 2158.49   3
  -5 -11  -5 100077. 2162.55   3
   5 -11   5 96671.3 2197.36   2
  -5 -11   7 26849.2 654.302   3
   5 -11   7 26784.4 685.722   3
  -5 -11   7 25918.5 631.892   5
   5 -11  -7 27637.6 764.658   3
  -5 -11  -7 28376.3 695.089   3
  -5 -11   7 28140.2 649.054   1
  -5  11   7 28454.7 668.641   4
  -5 -11  -7 27623.9 718.977   1
   5 -11   7 28251.3 697.538   2
  -5 -11   9 4638.37 195.172   3
  -5 -11   9 4260.07 166.378   5
   5 -11   9 4459.33 218.881   3
   5 -11  -9 4579.11 253.145   2
  -5  11   9 4643.19 194.153   5
  -5 -11  -9 4693.94 289.823   3
   5 -11  -9 4867.36 327.936   3
  -5 -11   9 4797.50 174.041   1
  -5  11   9 4775.28 198.244   4
   5 -11   9 4661.09 224.549   2
  -5  11  -9 4810.08 315.609   1
[truncated: 478,197 more chars]
