# Supplementary material for: Decoupled MOF Breathing: Pressure‐Induced Reversal of Correlation Between Orthogonal Motions in a Diamondoid Framework
Source: Angew Chem Int Ed Engl. 2025 May 15;64(27):e202504297. doi: 10.1002/anie.202504297 (PMC12207364; doi:10.1002/anie.202504297)
Supplement: Supplementary file 1 — Supporting Information [file ANIE-64-e202504297-s002.zip › SHF-62-CHCl3_SCC-in-FC70_1200bar.cif]

data_SHF_62_CHCl3_FC70_1200bar
#data_exp3_1_7_
_audit_creation_date               2024-11-14
_audit_creation_method
;
Olex2 1.5
(compiled 2024.02.16 svn.r378c4104 for OlexSys, GUI svn.r6928)
;
_shelx_SHELXL_version_number       '2019/1'
_audit_contact_author_address      ?
_audit_contact_author_email        ?
_audit_contact_author_name         ''
_audit_contact_author_phone        ?
_publ_contact_author_id_orcid      ?
_publ_section_references
;
Dolomanov, O.V., Bourhis, L.J., Gildea, R.J, Howard, J.A.K. & Puschmann, H.
 (2009), J. Appl. Cryst. 42, 339-341.

Sheldrick, G.M. (2008). Acta Cryst. A64, 112-122.
;
_chemical_name_common              ?
_chemical_name_systematic          ?
_chemical_formula_moiety           'C20 H14 In N2 O10, C2 H8 N'
_chemical_formula_sum              'C22 H22 In N3 O10'
_chemical_formula_weight           603.24
_chemical_melting_point            ?
_chemical_oxdiff_formula           'In C22 H22 N3 O10'
loop_
  _atom_type_symbol
  _atom_type_description
  _atom_type_scat_dispersion_real
  _atom_type_scat_dispersion_imag
  _atom_type_scat_source
 'C' 'C' 0.0030 0.0010 'International Tables Vol C Tables 4.2.6.8 and 6.1.1.4'
 'H' 'H' 0.0000 0.0000 'International Tables Vol C Tables 4.2.6.8 and 6.1.1.4'
 'In' 'In' -0.7640 1.2230
 'International Tables Vol C Tables 4.2.6.8 and 6.1.1.4'
 'N' 'N' 0.0060 0.0030 'International Tables Vol C Tables 4.2.6.8 and 6.1.1.4'
 'O' 'O' 0.0110 0.0060 'International Tables Vol C Tables 4.2.6.8 and 6.1.1.4'

_shelx_space_group_comment
;
The symmetry employed for this shelxl refinement is uniquely defined
by the following loop, which should always be used as a source of
symmetry information in preference to the above space-group names.
They are only intended as comments.
;
_space_group_crystal_system        'orthorhombic'
_space_group_IT_number             70
_space_group_name_H-M_alt          'F d d d'
_space_group_name_Hall             '-F 2uv 2vw'
loop_
  _space_group_symop_operation_xyz
 'x, y, z'
 '-x+1/4, -y+1/4, z'
 'x, -y+1/4, -z+1/4'
 '-x+1/4, y, -z+1/4'
 'x, y+1/2, z+1/2'
 '-x+1/4, -y+3/4, z+1/2'
 'x, -y+3/4, -z+3/4'
 '-x+1/4, y+1/2, -z+3/4'
 'x+1/2, y, z+1/2'
 '-x+3/4, -y+1/4, z+1/2'
 'x+1/2, -y+1/4, -z+3/4'
 '-x+3/4, y, -z+3/4'
 'x+1/2, y+1/2, z'
 '-x+3/4, -y+3/4, z'
 'x+1/2, -y+3/4, -z+1/4'
 '-x+3/4, y+1/2, -z+1/4'
 '-x, -y, -z'
 'x-1/4, y-1/4, -z'
 '-x, y-1/4, z-1/4'
 'x-1/4, -y, z-1/4'
 '-x, -y+1/2, -z+1/2'
 'x-1/4, y+1/4, -z+1/2'
 '-x, y+1/4, z+1/4'
 'x-1/4, -y+1/2, z+1/4'
 '-x+1/2, -y, -z+1/2'
 'x+1/4, y-1/4, -z+1/2'
 '-x+1/2, y-1/4, z+1/4'
 'x+1/4, -y, z+1/4'
 '-x+1/2, -y+1/2, -z'
 'x+1/4, y+1/4, -z'
 '-x+1/2, y+1/4, z-1/4'
 'x+1/4, -y+1/2, z-1/4'

_cell_length_a                     14.6631(6)
_cell_length_b                     27.9739(9)
_cell_length_c                     30.7650(7)
_cell_angle_alpha                  90
_cell_angle_beta                   90
_cell_angle_gamma                  90
_cell_volume                       12619.4(7)
_cell_formula_units_Z              16
_cell_measurement_reflns_used      8117
_cell_measurement_temperature      298.00
_cell_measurement_theta_max        26.4880
_cell_measurement_theta_min        1.6530
_shelx_estimated_absorpt_T_max     ?
_shelx_estimated_absorpt_T_min     ?
_exptl_absorpt_coefficient_mu      0.738
_exptl_absorpt_correction_T_max    1.00000
_exptl_absorpt_correction_T_min    0.38721
_exptl_absorpt_correction_type     multi-scan
_exptl_absorpt_process_details
;
CrysAlisPro 1.171.38.41 (Rigaku Oxford Diffraction, 2015)
Empirical absorption correction using spherical harmonics,
 implemented in SCALE3 ABSPACK scaling algorithm.
;
_exptl_absorpt_special_details     ?
_exptl_crystal_colour              'clear yellow'
_exptl_crystal_colour_lustre       clear
_exptl_crystal_colour_modifier     .
_exptl_crystal_colour_primary      yellow
_exptl_crystal_density_diffrn      1.270
_exptl_crystal_density_meas        ?
_exptl_crystal_density_method      ?
_exptl_crystal_description         octahedral
_exptl_crystal_F_000               4864
_exptl_crystal_size_max            0.15
_exptl_crystal_size_mid            0.13
_exptl_crystal_size_min            0.1
_exptl_transmission_factor_max     ?
_exptl_transmission_factor_min     ?
_diffrn_reflns_av_R_equivalents    0.0356
_diffrn_reflns_av_unetI/netI       0.0220
_diffrn_reflns_Laue_measured_fraction_full  0.993
_diffrn_reflns_Laue_measured_fraction_max  0.993
_diffrn_reflns_limit_h_max         18
_diffrn_reflns_limit_h_min         -15
_diffrn_reflns_limit_k_max         36
_diffrn_reflns_limit_k_min         -30
_diffrn_reflns_limit_l_max         39
_diffrn_reflns_limit_l_min         -36
_diffrn_reflns_number              24383
_diffrn_reflns_point_group_measured_fraction_full  0.993
_diffrn_reflns_point_group_measured_fraction_max  0.993
_diffrn_reflns_theta_full          24.415
_diffrn_reflns_theta_max           26.572
_diffrn_reflns_theta_min           2.453
_diffrn_ambient_temperature        298.00
_diffrn_detector                   'CCD plate'
_diffrn_detector_area_resol_mean   ?
_diffrn_measured_fraction_theta_full  0.993
_diffrn_measured_fraction_theta_max  0.993
_diffrn_measurement_details
;
List of Runs (angles in degrees, time in seconds):

  # Type    Start    End  Width  t~exp~   \w     \q     \k     \f   Frames
--------------------------------------------------------------------------
  1  \w   -156.00 -30.00   0.20    0.20    --   30.00 -45.00-120.00  630
  2  \f   -120.00   0.00   0.20    0.20 -30.00  30.00 -45.00    --   600
  3  \w   -156.00 -30.00   0.20    0.20    --   30.00 -45.00   0.00  630
  4  \f      0.00 120.00   0.20    0.20 -30.00  30.00 -45.00    --   600
  5  \w   -156.00 -30.00   0.20    0.20    --   30.00 -45.00 120.00  630
;
_diffrn_measurement_device         'abstract diffractometer'
_diffrn_measurement_device_type   
 'dectris-CrysAlisPro-abstract goniometer imported dectris images'
_diffrn_measurement_method         '\w and \f scans'
_diffrn_orient_matrix_type        
 'CrysAlisPro convention (1999,Acta A55,543-557)'
_diffrn_orient_matrix_UB_11        -0.0266502000
_diffrn_orient_matrix_UB_12        0.0173155000
_diffrn_orient_matrix_UB_13        -0.0096046000
_diffrn_orient_matrix_UB_21        -0.0242231000
_diffrn_orient_matrix_UB_22        0.0025225000
_diffrn_orient_matrix_UB_23        0.0190482000
_diffrn_orient_matrix_UB_31        0.0301579000
_diffrn_orient_matrix_UB_32        0.0173295000
_diffrn_orient_matrix_UB_33        0.0068177000
_diffrn_radiation_monochromator    synchrotron
_diffrn_radiation_probe            x-ray
_diffrn_radiation_type             synchrotron
_diffrn_radiation_wavelength       0.6889
_diffrn_source                     synchrotron
_reflns_Friedel_coverage           0.000
_reflns_Friedel_fraction_full      .
_reflns_Friedel_fraction_max       .
_reflns_number_gt                  2598
_reflns_number_total               3608
_reflns_special_details
;
 Reflections were merged by SHELXL according to the crystal
 class for the calculation of statistics and refinement.
 
 _reflns_Friedel_fraction is defined as the number of unique
 Friedel pairs measured divided by the number that would be
 possible theoretically, ignoring centric projections and
 systematic absences.
;
_reflns_threshold_expression       'I > 2\s(I)'
_computing_cell_refinement         'CrysAlisPro 1.171.38.41 (Rigaku OD, 2015)'
_computing_data_collection         'CrysAlisPro 1.171.38.41 (Rigaku OD, 2015)'
_computing_data_reduction          'CrysAlisPro 1.171.38.41 (Rigaku OD, 2015)'
_computing_molecular_graphics      'Olex2 1.5 (Dolomanov et al., 2009)'
_computing_publication_material    'Olex2 1.5 (Dolomanov et al., 2009)'
_computing_structure_refinement    'XL  (Sheldrick, 2008)'
_computing_structure_solution      ?
_refine_diff_density_max           1.705
_refine_diff_density_min           -1.334
_refine_diff_density_rms           0.159
_refine_ls_extinction_coef         .
_refine_ls_extinction_method       none
_refine_ls_goodness_of_fit_ref     1.151
_refine_ls_hydrogen_treatment      constr
_refine_ls_matrix_type             full
_refine_ls_number_parameters       159
_refine_ls_number_reflns           3608
_refine_ls_number_restraints       5
_refine_ls_R_factor_all            0.0974
_refine_ls_R_factor_gt             0.0785
_refine_ls_restrained_S_all        1.155
_refine_ls_shift/su_max            0.000
_refine_ls_shift/su_mean           0.000
_refine_ls_structure_factor_coef   Fsqd
_refine_ls_weighting_details      
 'w=1/[\s^2^(Fo^2^)+(0.2000P)^2^] where P=(Fo^2^+2Fc^2^)/3'
_refine_ls_weighting_scheme        calc
_refine_ls_wR_factor_gt            0.2645
_refine_ls_wR_factor_ref           0.2836
_refine_special_details            ?
_olex2_refinement_description
;
1. Fixed Uiso
 At 1.2 times of:
  All C(H) groups, All N(H) groups, All N(H,H) groups
 At 1.5 times of:
  All C(H,H,H) groups
2. Restrained distances
 C11-N2
 1.5 with sigma of 0.02
 C11-C12
 2.5 with sigma of 0.02
 N2-C12
 1.5 with sigma of 0.02
3. Restrained planarity
 O5A, N1A, C9A, C10A
 with sigma of 0.1
 O5, N1, C9, C10
 with sigma of 0.1
4. Uiso/Uaniso restraints and constraints
Uiso(C11) = Uiso(N2) = Uiso(C12)
5. Others
 Sof(O5A)=Sof(N1A)=Sof(H1A)=Sof(C9A)=Sof(C10A)=Sof(H10D)=Sof(H10E)=Sof(H10F)=1-
 FVAR(1)
 Sof(O5)=Sof(N1)=Sof(H1)=Sof(C9)=Sof(C10)=Sof(H10A)=Sof(H10B)=Sof(H10C)=FVAR(1)
 Fixed Sof: N2(0.5) H2A(0.5) H2B(0.5) C11(0.5) H11A(0.5) H11B(0.5) H11C(0.5)
 C12(0.5) H12A(0.5) H12B(0.5) H12C(0.5)
6.a Secondary CH2 refined with riding coordinates:
 N2(H2A,H2B)
6.b Me refined with riding coordinates:
 C11(H11A,H11B,H11C), C12(H12A,H12B,H12C)
6.c Aromatic/amide H refined with riding coordinates:
 C3(H3), C6(H6), C7(H7), N1(H1), N1A(H1A)
6.d Idealised Me refined as rotating group:
 C10(H10A,H10B,H10C), C10A(H10D,H10E,H10F)
;
_atom_sites_solution_hydrogens     geom
_atom_sites_solution_primary       ?
_atom_sites_solution_secondary     ?
loop_
  _atom_site_label
  _atom_site_type_symbol
  _atom_site_fract_x
  _atom_site_fract_y
  _atom_site_fract_z
  _atom_site_U_iso_or_equiv
  _atom_site_adp_type
  _atom_site_occupancy
  _atom_site_site_symmetry_order
  _atom_site_calc_flag
  _atom_site_refinement_flags_posn
  _atom_site_refinement_flags_adp
  _atom_site_refinement_flags_occupancy
  _atom_site_disorder_assembly
  _atom_site_disorder_group
 In1 In 0.375000 0.375000 0.07638(2) 0.0558(3) Uani 1 2 d S T P . .
 O1 O 0.3565(4) 0.4326(2) 0.12677(18) 0.0817(16) Uani 1 1 d . . . . .
 O2 O 0.4953(4) 0.40959(18) 0.11348(16) 0.0743(13) Uani 1 1 d . . . . .
 O3 O 0.5130(4) 0.58743(17) 0.29105(16) 0.0819(13) Uani 1 1 d . . . . .
 O4 O 0.6522(4) 0.5665(2) 0.27460(18) 0.0836(14) Uani 1 1 d . . . . .
 C1 C 0.4385(5) 0.4348(3) 0.1344(2) 0.0698(17) Uani 1 1 d . . . . .
 C2 C 0.4740(5) 0.4674(2) 0.1698(2) 0.0744(18) Uani 1 1 d . . . . .
 C3 C 0.4128(6) 0.4962(3) 0.1912(3) 0.089(2) Uani 1 1 d . . . . .
 H3 H 0.351541 0.494389 0.183491 0.107 Uiso 1 1 calc R U . . .
 C4 C 0.4374(6) 0.5270(3) 0.2229(3) 0.098(3) Uani 1 1 d . . . . .
 C5 C 0.5327(5) 0.5294(3) 0.2345(2) 0.0799(19) Uani 1 1 d . . . . .
 C6 C 0.5936(6) 0.4993(3) 0.2133(3) 0.083(2) Uani 1 1 d . . . . .
 H6 H 0.655050 0.500184 0.220825 0.099 Uiso 1 1 calc R U . . .
 C7 C 0.5644(5) 0.4677(3) 0.1812(2) 0.0802(19) Uani 1 1 d . . . . .
 H7 H 0.605470 0.447229 0.167607 0.096 Uiso 1 1 calc R U . . .
 C8 C 0.5683(6) 0.5633(3) 0.2687(2) 0.0757(18) Uani 1 1 d . . . . .
 O5 O 0.2365(8) 0.5324(6) 0.2150(5) 0.093(5) Uiso 0.45(2) 1 d . . P A 1
 N1 N 0.3698(8) 0.5494(6) 0.2494(6) 0.072(4) Uiso 0.45(2) 1 d . . P A 1
 H1 H 0.391258 0.560042 0.273558 0.087 Uiso 0.45(2) 1 calc R U P A 1
 C9 C 0.2826(12) 0.5573(7) 0.2450(6) 0.083(5) Uiso 0.45(2) 1 d . . P A 1
 C10 C 0.2444(17) 0.5927(8) 0.2744(8) 0.103(7) Uiso 0.45(2) 1 d . . P A 1
 H10A H 0.237788 0.579043 0.302821 0.155 Uiso 0.45(2) 1 calc R U P A 1
 H10B H 0.185776 0.602691 0.263838 0.155 Uiso 0.45(2) 1 calc R U P A 1
 H10C H 0.284364 0.619863 0.275874 0.155 Uiso 0.45(2) 1 calc R U P A 1
 O5A O 0.2509(10) 0.5558(7) 0.2015(6) 0.135(6) Uiso 0.55(2) 1 d . . P A 2
 N1A N 0.3801(9) 0.5652(7) 0.2387(6) 0.097(5) Uiso 0.55(2) 1 d . . P A 2
 H1A H 0.405102 0.584850 0.256615 0.116 Uiso 0.55(2) 1 calc R U P A 2
 C9A C 0.2927(13) 0.5735(7) 0.2289(7) 0.105(5) Uiso 0.55(2) 1 d . . P A 2
 C10A C 0.2423(16) 0.6083(10) 0.2546(9) 0.129(7) Uiso 0.55(2) 1 d . . P A 2
 H10D H 0.241358 0.598326 0.284453 0.194 Uiso 0.55(2) 1 calc R U P A 2
 H10E H 0.180952 0.610519 0.243898 0.194 Uiso 0.55(2) 1 calc R U P A 2
 H10F H 0.271358 0.638939 0.252386 0.194 Uiso 0.55(2) 1 calc R U P A 2
 N2 N 0.1404(15) 0.4938(9) 0.1478(10) 0.187(7) Uiso 0.5 1 d D . P B -1
 H2A H 0.170420 0.498752 0.172536 0.224 Uiso 0.5 1 calc R U P B -1
 H2B H 0.173561 0.506663 0.126549 0.224 Uiso 0.5 1 calc R U P B -1
 C11 C 0.136(2) 0.4391(9) 0.1399(12) 0.187(7) Uiso 0.5 1 d D . P B -1
 H11A H 0.196585 0.426245 0.139048 0.280 Uiso 0.5 1 calc R U P B -1
 H11B H 0.102411 0.424220 0.163101 0.280 Uiso 0.5 1 calc R U P B -1
 H11C H 0.105847 0.432877 0.112782 0.280 Uiso 0.5 1 calc R U P B -1
 C12 C 0.0548(19) 0.5196(9) 0.1501(11) 0.187(7) Uiso 0.5 1 d D . P B -1
 H12A H 0.066777 0.552953 0.155057 0.280 Uiso 0.5 1 calc R U P B -1
 H12B H 0.022223 0.515877 0.123291 0.280 Uiso 0.5 1 calc R U P B -1
 H12C H 0.018786 0.507221 0.173609 0.280 Uiso 0.5 1 calc R U P B -1

loop_
  _atom_site_aniso_label
  _atom_site_aniso_U_11
  _atom_site_aniso_U_22
  _atom_site_aniso_U_33
  _atom_site_aniso_U_23
  _atom_site_aniso_U_13
  _atom_site_aniso_U_12
 In1 0.0782(5) 0.0534(4) 0.0358(4) 0.000 0.000 0.0010(2)
 O1 0.091(4) 0.086(4) 0.067(3) -0.026(3) -0.003(2) -0.001(3)
 O2 0.099(3) 0.070(3) 0.053(2) -0.018(2) -0.007(2) -0.002(2)
 O3 0.103(3) 0.076(3) 0.066(3) -0.028(2) 0.000(2) -0.003(2)
 O4 0.095(3) 0.090(4) 0.066(3) -0.028(3) -0.003(3) -0.011(3)
 C1 0.086(4) 0.069(4) 0.054(3) -0.017(3) 0.003(3) -0.002(3)
 C2 0.088(4) 0.077(4) 0.059(4) -0.025(3) -0.002(3) -0.004(3)
 C3 0.089(5) 0.099(6) 0.080(5) -0.038(4) -0.005(4) -0.004(4)
 C4 0.092(5) 0.118(6) 0.084(5) -0.048(5) -0.013(4) 0.014(4)
 C5 0.095(5) 0.076(4) 0.068(4) -0.027(3) -0.006(3) -0.004(3)
 C6 0.088(4) 0.094(5) 0.066(5) -0.024(4) -0.004(4) -0.004(4)
 C7 0.094(5) 0.087(5) 0.059(4) -0.023(3) 0.004(3) -0.002(4)
 C8 0.107(5) 0.073(4) 0.047(3) -0.008(3) -0.007(3) -0.001(4)

_geom_special_details
;
 All esds (except the esd in the dihedral angle between two l.s. planes)
 are estimated using the full covariance matrix.  The cell esds are taken
 into account individually in the estimation of esds in distances, angles
 and torsion angles; correlations between esds in cell parameters are only
 used when they are defined by crystal symmetry.  An approximate (isotropic)
 treatment of cell esds is used for estimating esds involving l.s. planes.
;
loop_
  _geom_bond_atom_site_label_1
  _geom_bond_atom_site_label_2
  _geom_bond_distance
  _geom_bond_site_symmetry_2
  _geom_bond_publ_flag
 In1 O1 2.252(5) 14 ?
 In1 O1 2.252(5) . ?
 In1 O2 2.314(5) . ?
 In1 O2 2.314(5) 14 ?
 In1 O3 2.232(5) 19_655 ?
 In1 O3 2.232(5) 20_565 ?
 In1 O4 2.319(5) 20_565 ?
 In1 O4 2.319(5) 19_655 ?
 In1 C1 2.619(6) . ?
 In1 C1 2.619(6) 14 ?
 In1 C8 2.611(7) 20_565 ?
 In1 C8 2.611(7) 19_655 ?
 O1 C1 1.226(10) . ?
 O2 C1 1.269(9) . ?
 O3 C8 1.259(9) . ?
 O4 C8 1.247(10) . ?
 C1 C2 1.513(8) . ?
 C2 C3 1.373(10) . ?
 C2 C7 1.371(10) . ?
 C3 H3 0.9300 . ?
 C3 C4 1.350(9) . ?
 C4 C5 1.444(11) . ?
 C4 N1 1.429(16) . ?
 C4 N1A 1.443(17) . ?
 C5 C6 1.390(10) . ?
 C5 C8 1.510(9) . ?
 C6 H6 0.9300 . ?
 C6 C7 1.394(9) . ?
 C7 H7 0.9300 . ?
 O5 C9 1.34(2) . ?
 N1 H1 0.8600 . ?
 N1 C9 1.30(2) . ?
 C9 C10 1.45(3) . ?
 C10 H10A 0.9600 . ?
 C10 H10B 0.9600 . ?
 C10 H10C 0.9600 . ?
 O5A C9A 1.15(2) . ?
 N1A H1A 0.8600 . ?
 N1A C9A 1.34(2) . ?
 C9A C10A 1.46(3) . ?
 C10A H10D 0.9600 . ?
 C10A H10E 0.9600 . ?
 C10A H10F 0.9600 . ?
 N2 H2A 0.8900 . ?
 N2 H2B 0.8900 . ?
 N2 C11 1.552(16) . ?
 N2 C12 1.450(17) . ?
 C11 H11A 0.9600 . ?
 C11 H11B 0.9600 . ?
 C11 H11C 0.9600 . ?
 C12 H12A 0.9600 . ?
 C12 H12B 0.9600 . ?
 C12 H12C 0.9600 . ?

loop_
  _geom_angle_atom_site_label_1
  _geom_angle_atom_site_label_2
  _geom_angle_atom_site_label_3
  _geom_angle
  _geom_angle_site_symmetry_1
  _geom_angle_site_symmetry_3
  _geom_angle_publ_flag
 O1 In1 O1 93.0(3) 14 . ?
 O1 In1 O2 82.4(2) . 14 ?
 O1 In1 O2 56.8(2) . . ?
 O1 In1 O2 56.8(2) 14 14 ?
 O1 In1 O2 82.4(2) 14 . ?
 O1 In1 O4 89.3(3) 14 19_655 ?
 O1 In1 O4 89.3(3) . 20_565 ?
 O1 In1 O4 163.2(2) . 19_655 ?
 O1 In1 O4 163.2(2) 14 20_565 ?
 O1 In1 C1 27.9(2) . . ?
 O1 In1 C1 86.8(2) 14 . ?
 O1 In1 C1 86.8(2) . 14 ?
 O1 In1 C1 27.9(2) 14 14 ?
 O1 In1 C8 168.2(2) . 19_655 ?
 O1 In1 C8 87.5(2) 14 19_655 ?
 O1 In1 C8 87.5(2) . 20_565 ?
 O1 In1 C8 168.2(2) 14 20_565 ?
 O2 In1 O2 120.9(3) 14 . ?
 O2 In1 O4 139.94(18) 14 20_565 ?
 O2 In1 O4 85.0(2) 14 19_655 ?
 O2 In1 O4 139.94(18) . 19_655 ?
 O2 In1 O4 85.0(2) . 20_565 ?
 O2 In1 C1 29.0(2) 14 14 ?
 O2 In1 C1 101.7(2) 14 . ?
 O2 In1 C1 101.7(2) . 14 ?
 O2 In1 C1 29.0(2) . . ?
 O2 In1 C8 111.6(2) 14 20_565 ?
 O2 In1 C8 107.5(2) 14 19_655 ?
 O2 In1 C8 107.5(2) . 20_565 ?
 O2 In1 C8 111.6(2) . 19_655 ?
 O3 In1 O1 139.5(2) 20_565 14 ?
 O3 In1 O1 84.8(2) 19_655 14 ?
 O3 In1 O1 84.8(2) 20_565 . ?
 O3 In1 O1 139.5(2) 19_655 . ?
 O3 In1 O2 82.9(2) 19_655 . ?
 O3 In1 O2 127.2(2) 20_565 . ?
 O3 In1 O2 82.9(2) 20_565 14 ?
 O3 In1 O2 127.2(2) 19_655 14 ?
 O3 In1 O3 121.7(3) 20_565 19_655 ?
 O3 In1 O4 82.6(2) 19_655 20_565 ?
 O3 In1 O4 57.29(18) 20_565 20_565 ?
 O3 In1 O4 57.29(18) 19_655 19_655 ?
 O3 In1 O4 82.6(2) 20_565 19_655 ?
 O3 In1 C1 111.8(2) 20_565 14 ?
 O3 In1 C1 107.0(2) 20_565 . ?
 O3 In1 C1 107.0(2) 19_655 14 ?
 O3 In1 C1 111.8(2) 19_655 . ?
 O3 In1 C8 28.8(2) 20_565 20_565 ?
 O3 In1 C8 102.4(2) 20_565 19_655 ?
 O3 In1 C8 102.4(2) 19_655 20_565 ?
 O3 In1 C8 28.8(2) 19_655 19_655 ?
 O4 In1 O4 93.2(3) 19_655 20_565 ?
 O4 In1 C1 168.8(2) 19_655 . ?
 O4 In1 C1 87.5(2) 20_565 . ?
 O4 In1 C1 87.5(2) 19_655 14 ?
 O4 In1 C1 168.8(2) 20_565 14 ?
 O4 In1 C8 86.9(2) 19_655 20_565 ?
 O4 In1 C8 28.5(2) 19_655 19_655 ?
 O4 In1 C8 28.5(2) 20_565 20_565 ?
 O4 In1 C8 86.9(2) 20_565 19_655 ?
 C1 In1 C1 94.0(3) 14 . ?
 C8 In1 C1 98.8(3) 19_655 14 ?
 C8 In1 C1 98.8(3) 20_565 . ?
 C8 In1 C1 140.6(3) 20_565 14 ?
 C8 In1 C1 140.6(3) 19_655 . ?
 C8 In1 C8 94.5(3) 19_655 20_565 ?
 C1 O1 In1 93.0(4) . . ?
 C1 O2 In1 89.0(4) . . ?
 C8 O3 In1 92.6(5) . 23_655 ?
 C8 O4 In1 88.9(4) . 23_655 ?
 O1 C1 In1 59.2(4) . . ?
 O1 C1 O2 121.2(6) . . ?
 O1 C1 C2 120.4(6) . . ?
 O2 C1 In1 62.0(3) . . ?
 O2 C1 C2 118.4(7) . . ?
 C2 C1 In1 176.9(5) . . ?
 C3 C2 C1 118.2(7) . . ?
 C7 C2 C1 121.2(6) . . ?
 C7 C2 C3 120.5(6) . . ?
 C2 C3 H3 118.5 . . ?
 C4 C3 C2 123.0(8) . . ?
 C4 C3 H3 118.5 . . ?
 C3 C4 C5 117.8(7) . . ?
 C3 C4 N1 120.5(9) . . ?
 C3 C4 N1A 124.1(10) . . ?
 N1 C4 C5 120.6(8) . . ?
 N1A C4 C5 116.4(8) . . ?
 C4 C5 C8 122.5(7) . . ?
 C6 C5 C4 118.6(6) . . ?
 C6 C5 C8 119.0(7) . . ?
 C5 C6 H6 119.4 . . ?
 C5 C6 C7 121.2(7) . . ?
 C7 C6 H6 119.4 . . ?
 C2 C7 C6 118.8(7) . . ?
 C2 C7 H7 120.6 . . ?
 C6 C7 H7 120.6 . . ?
 O3 C8 In1 58.7(3) . 23_655 ?
 O3 C8 C5 119.6(7) . . ?
 O4 C8 In1 62.6(3) . 23_655 ?
 O4 C8 O3 121.2(6) . . ?
 O4 C8 C5 119.2(7) . . ?
 C5 C8 In1 177.2(6) . 23_655 ?
 C4 N1 H1 113.0 . . ?
 C9 N1 C4 134.0(15) . . ?
 C9 N1 H1 113.0 . . ?
 O5 C9 C10 126.0(17) . . ?
 N1 C9 O5 118.6(17) . . ?
 N1 C9 C10 115.4(18) . . ?
 C9 C10 H10A 109.5 . . ?
 C9 C10 H10B 109.5 . . ?
 C9 C10 H10C 109.5 . . ?
 H10A C10 H10B 109.5 . . ?
 H10A C10 H10C 109.5 . . ?
 H10B C10 H10C 109.5 . . ?
 C4 N1A H1A 116.2 . . ?
 C9A N1A C4 127.6(16) . . ?
 C9A N1A H1A 116.2 . . ?
 O5A C9A N1A 127(2) . . ?
 O5A C9A C10A 114.4(19) . . ?
 N1A C9A C10A 118.7(19) . . ?
 C9A C10A H10D 109.5 . . ?
 C9A C10A H10E 109.5 . . ?
 C9A C10A H10F 109.5 . . ?
 H10D C10A H10E 109.5 . . ?
 H10D C10A H10F 109.5 . . ?
 H10E C10A H10F 109.5 . . ?
 H2A N2 H2B 107.2 . . ?
 C11 N2 H2A 107.9 . . ?
 C11 N2 H2B 107.9 . . ?
 C12 N2 H2A 107.9 . . ?
 C12 N2 H2B 107.9 . . ?
 C12 N2 C11 117.5(17) . . ?
 N2 C11 H11A 109.5 . . ?
 N2 C11 H11B 109.5 . . ?
 N2 C11 H11C 109.5 . . ?
 H11A C11 H11B 109.5 . . ?
 H11A C11 H11C 109.5 . . ?
 H11B C11 H11C 109.5 . . ?
 N2 C12 H12A 109.5 . . ?
 N2 C12 H12B 109.5 . . ?
 N2 C12 H12C 109.5 . . ?
 H12A C12 H12B 109.5 . . ?
 H12A C12 H12C 109.5 . . ?
 H12B C12 H12C 109.5 . . ?

loop_
  _geom_torsion_atom_site_label_1
  _geom_torsion_atom_site_label_2
  _geom_torsion_atom_site_label_3
  _geom_torsion_atom_site_label_4
  _geom_torsion
  _geom_torsion_site_symmetry_1
  _geom_torsion_site_symmetry_2
  _geom_torsion_site_symmetry_3
  _geom_torsion_site_symmetry_4
  _geom_torsion_publ_flag
 In1 O1 C1 O2 2.6(8) . . . . ?
 In1 O1 C1 C2 -176.4(6) . . . . ?
 In1 O2 C1 O1 -2.5(8) . . . . ?
 In1 O2 C1 C2 176.5(6) . . . . ?
 In1 O3 C8 O4 3.0(7) 23_655 . . . ?
 In1 O3 C8 C5 -177.5(6) 23_655 . . . ?
 In1 O4 C8 O3 -2.9(7) 23_655 . . . ?
 In1 O4 C8 C5 177.6(6) 23_655 . . . ?
 O1 C1 C2 C3 -3.7(12) . . . . ?
 O1 C1 C2 C7 174.9(8) . . . . ?
 O2 C1 C2 C3 177.3(7) . . . . ?
 O2 C1 C2 C7 -4.1(11) . . . . ?
 C1 C2 C3 C4 -179.1(8) . . . . ?
 C1 C2 C7 C6 178.6(7) . . . . ?
 C2 C3 C4 C5 0.0(15) . . . . ?
 C2 C3 C4 N1 -168.3(11) . . . . ?
 C2 C3 C4 N1A 164.9(12) . . . . ?
 C3 C2 C7 C6 -2.9(13) . . . . ?
 C3 C4 C5 C6 -1.6(14) . . . . ?
 C3 C4 C5 C8 178.7(7) . . . . ?
 C3 C4 N1 C9 -20(3) . . . . ?
 C3 C4 N1A C9A 8(2) . . . . ?
 C4 C5 C6 C7 0.9(14) . . . . ?
 C4 C5 C8 O3 6.5(12) . . . . ?
 C4 C5 C8 O4 -174.0(8) . . . . ?
 C4 N1 C9 O5 17(3) . . . . ?
 C4 N1 C9 C10 -163.8(19) . . . . ?
 C4 N1A C9A O5A -12(3) . . . . ?
 C4 N1A C9A C10A 168.4(18) . . . . ?
 C5 C4 N1 C9 171.6(16) . . . . ?
 C5 C4 N1A C9A 172.7(15) . . . . ?
 C5 C6 C7 C2 1.3(13) . . . . ?
 C6 C5 C8 O3 -173.2(7) . . . . ?
 C6 C5 C8 O4 6.3(11) . . . . ?
 C7 C2 C3 C4 2.3(15) . . . . ?
 C8 C5 C6 C7 -179.4(7) . . . . ?
 N1 C4 C5 C6 166.7(12) . . . . ?
 N1 C4 C5 C8 -12.9(16) . . . . ?
 N1A C4 C5 C6 -167.6(12) . . . . ?
 N1A C4 C5 C8 12.7(16) . . . . ?

_shelx_res_file
;
TITL Exp3_1_7_ in Fddd
    exp3_1_7_.res
    created by SHELXL-2019/1 at 15:41:40 on 14-Nov-2024
REM Fddd (#70 in standard setting)
CELL 0.6889 14.663126 27.973939 30.765039 90 90 90
ZERR 16 0.000578 0.000863 0.000724 0 0 0
LATT 4
SYMM 0.25-X,0.25-Y,+Z
SYMM +X,0.25-Y,0.25-Z
SYMM 0.25-X,+Y,0.25-Z
SFAC C H In N O
DISP C 0.003 0.001 10.848
DISP H -0 0 0.623
DISP In -0.764 1.223 5209.877
DISP N 0.006 0.003 18.337
DISP O 0.011 0.006 30.192
UNIT 352 352 16 48 160
DFIX 1.5 C11 N2
DFIX 2.5 C11 C12
DFIX 1.5 N2 C12
FLAT O5A N1A C9A C10A
FLAT O5 N1 C9 C10
EADP C11 N2 C12

L.S. 51
PLAN  7
TEMP 24.85
CONF
BOND
MORE -1
BOND $H
fmap 2
acta
OMIT 0 2 2
OMIT 0 4 0
OMIT 0 4 4
OMIT 1 1 1
OMIT 1 3 3
OMIT 1 3 5
OMIT 1 5 3
OMIT 1 5 5
OMIT 1 7 3
OMIT 2 2 0
OMIT 2 6 0
OMIT 2 6 6
OMIT 3 1 1
REM <olex2.extras>
REM <HklSrc "%.\\Exp3_1_7_.hkl">
REM </olex2.extras>

WGHT    0.200000
FVAR       0.70886   0.45391
IN1   3    0.375000    0.375000    0.076378    10.50000    0.07817    0.05336 =
         0.03579    0.00000    0.00000    0.00102
O1    5    0.356541    0.432584    0.126770    11.00000    0.09140    0.08648 =
         0.06736   -0.02567   -0.00342   -0.00137
O2    5    0.495349    0.409591    0.113477    11.00000    0.09924    0.07033 =
         0.05327   -0.01806   -0.00689   -0.00183
O3    5    0.513006    0.587432    0.291047    11.00000    0.10326    0.07637 =
         0.06613   -0.02778   -0.00024   -0.00313
O4    5    0.652207    0.566460    0.274605    11.00000    0.09498    0.09005 =
         0.06586   -0.02823   -0.00347   -0.01141
C1    1    0.438492    0.434842    0.134442    11.00000    0.08632    0.06889 =
         0.05415   -0.01714    0.00288   -0.00227
C2    1    0.473970    0.467441    0.169847    11.00000    0.08756    0.07670 =
         0.05891   -0.02473   -0.00210   -0.00397
C3    1    0.412769    0.496207    0.191201    11.00000    0.08887    0.09857 =
         0.07983   -0.03798   -0.00454   -0.00379
AFIX  43
H3    2    0.351541    0.494389    0.183491    11.00000   -1.20000
AFIX   0
C4    1    0.437364    0.527005    0.222869    11.00000    0.09207    0.11768 =
         0.08359   -0.04798   -0.01325    0.01356
C5    1    0.532670    0.529444    0.234462    11.00000    0.09548    0.07640 =
         0.06772   -0.02663   -0.00638   -0.00371
C6    1    0.593622    0.499286    0.213343    11.00000    0.08802    0.09398 =
         0.06562   -0.02393   -0.00420   -0.00443
AFIX  43
H6    2    0.655050    0.500184    0.220825    11.00000   -1.20000
AFIX   0
C7    1    0.564389    0.467714    0.181152    11.00000    0.09399    0.08747 =
         0.05923   -0.02289    0.00444   -0.00160
AFIX  43
H7    2    0.605470    0.447229    0.167607    11.00000   -1.20000
AFIX   0
C8    1    0.568293    0.563265    0.268741    11.00000    0.10705    0.07340 =
         0.04653   -0.00797   -0.00692   -0.00061
PART 1
O5    5    0.236484    0.532394    0.214983    21.00000    0.09298
N1    4    0.369753    0.549424    0.249409    21.00000    0.07234
AFIX  43
H1    2    0.391258    0.560042    0.273558    21.00000   -1.20000
AFIX   0
C9    1    0.282644    0.557292    0.245013    21.00000    0.08294
C10   1    0.244395    0.592732    0.274380    21.00000    0.10302
AFIX 137
H10A  2    0.237788    0.579043    0.302821    21.00000   -1.50000
H10B  2    0.185776    0.602691    0.263838    21.00000   -1.50000
H10C  2    0.284364    0.619863    0.275874    21.00000   -1.50000
AFIX   0
PART 2
O5A   5    0.250861    0.555781    0.201538   -21.00000    0.13512
N1A   4    0.380108    0.565175    0.238742   -21.00000    0.09658
AFIX  43
H1A   2    0.405102    0.584850    0.256615   -21.00000   -1.20000
AFIX   0
C9A   1    0.292730    0.573498    0.228887   -21.00000    0.10496
C10A  1    0.242307    0.608281    0.254595   -21.00000    0.12919
AFIX 137
H10D  2    0.241358    0.598326    0.284453   -21.00000   -1.50000
H10E  2    0.180952    0.610519    0.243898   -21.00000   -1.50000
H10F  2    0.271358    0.638939    0.252386   -21.00000   -1.50000
AFIX   0

PART -1
N2    4    0.140435    0.493814    0.147788    10.50000    0.18690
AFIX  23
H2A   2    0.170420    0.498752    0.172536    10.50000   -1.20000
H2B   2    0.173561    0.506663    0.126549    10.50000   -1.20000
AFIX   0
C11   1    0.135886    0.439070    0.139931    10.50000    0.18690
AFIX  33
H11A  2    0.196585    0.426245    0.139048    10.50000   -1.50000
H11B  2    0.102411    0.424220    0.163101    10.50000   -1.50000
H11C  2    0.105847    0.432877    0.112782    10.50000   -1.50000
AFIX   0
C12   1    0.054819    0.519650    0.150134    10.50000    0.18690
AFIX  33
H12A  2    0.066777    0.552953    0.155057    10.50000   -1.50000
H12B  2    0.022223    0.515877    0.123291    10.50000   -1.50000
H12C  2    0.018786    0.507221    0.173609    10.50000   -1.50000
AFIX   0
HKLF 4


REM  Exp3_1_7_ in Fddd
REM wR2 = 0.2836, GooF = S = 1.151, Restrained GooF = 1.155 for all data
REM R1 = 0.0785 for 2598 Fo > 4sig(Fo) and 0.0974 for all 3608 data
REM 159 parameters refined using 5 restraints

END

WGHT      0.2000      0.0000

REM Highest difference peak  1.705,  deepest hole -1.334,  1-sigma level  0.159
Q1    1   0.3177  0.3766  0.0720  11.00000  0.05    1.70
Q2    1   0.1250  0.4109  0.1250  10.50000  0.05    1.57
Q3    1   0.3745  0.6250  0.1250  10.50000  0.05    1.40
Q4    1   0.5416  0.6304  0.1778  11.00000  0.05    1.05
Q5    1   0.8197  0.5351  0.1780  11.00000  0.05    0.99
Q6    1   0.4387  0.6694  0.1971  11.00000  0.05    0.62
Q7    1   0.6070  0.5541  0.2783  11.00000  0.05    0.51
;
_shelx_res_checksum                26538
_shelx_hkl_file
;
   0   0   4 46886.1 1051.23   2
   0   0   4 48263.1 1055.45   3
   0   0   4 44415.7 1059.53   5
   0   0  -4 46966.1 1050.37   1
   0   0   6 86.5314 90.8469   2
   0   0   6 186.874 118.550   5
   0   0   6 121.678 97.1222   3
   0   0  -6 146.198 88.0356   1
   0   0  -8 810.060 73.2747   1
   0   0   8 696.482 92.5204   5
   0   0  10 18.4141 80.2720   4
   0   0  10-35.8283 100.604   5
   0   0 -10 20.0227 76.9057   1
   0   0 -12 3217.93 166.351   1
   0   0  12 3204.20 203.318   5
   0   0  12 3236.04 169.862   4
   0   0 -14 59.0350 148.665   1
   0   0  16 14526.5 438.377   4
   0   0 -16 15297.0 437.848   1
   0   0  16 15888.2 494.457   5
   0   0  18 12.6867 156.302   4
   0   0  18 109.335 207.625   5
   0   0 -18 35.0861 158.261   1
   0   0  20 245524. 5390.76   4
   0   0  20 234669. 5431.96   5
   0   0 -20 235477. 5376.88   1
   0   0  22 425.766 223.522   5
   0   0  22-52.9071 190.896   4
   0   0 -24 10465.8 409.698   1
   0   0  24 10018.3 456.188   5
   0   0  24 10746.2 402.403   4
   0   0  26 17.2348 281.135   5
   0   0  26-93.6185 221.811   4
   0   0  28 11431.2 516.873   5
   0   0  30-21.2948 255.473   4
   0   0  30-174.505 297.320   5
   0   0  34-74.8332 309.769   5
   0   0  34-89.4360 270.646   4
   0   0  36 77.8110 308.908   5
   0   0  36 447.344 286.828   4
   0   0  38-322.080 294.481   4
   0   0  38-150.076 319.714   5
   0   2  -2 247387. 5366.87   1
   0  -2   2 244756. 5364.47   5
   0  -2   2 231205. 5360.99   4
   0   2   2 249853. 5364.41   3
   0  -2   4-33.9673 49.1324   4
   0   2   4 17.6293 43.9715   2
   0  -2   4-15.6925 59.8603   5
   0   2   4 1.09135 47.8276   3
   0   2  -4 9.03123 54.9099   1
   0  -2  -4-11.0367 52.5733   1
   0   2   4-24.0088 53.5154   5
   0   2  -6 1136.26 96.6535   1
   0   2   6 949.222 93.9703   3
   0  -2   6 1079.50 93.9725   4
   0  -2   6 1176.00 116.850   5
   0   2   6 1138.31 113.129   5
   0  -2  -6 1030.86 93.8947   1
   0   2   6 1217.00 90.1822   2
   0   2  -8-5.63743 66.1004   1
   0   2   8 106.648 63.1840   2
   0   2   8 111.803 79.0560   5
   0  -2   8-13.0906 77.7725   5
   0  -2   8 66.1670 66.8531   4
   0  -2  -8 37.5336 65.0529   1
   0   2   8 28.6769 66.3420   3
   0   2  10 2713.43 123.782   2
   0  -2  10 2512.67 132.004   4
   0   2  10 2525.17 132.898   3
   0   2  10 2767.67 153.918   5
   0  -2  10 2797.09 153.989   5
   0  -2 -10 2750.98 125.196   1
   0   2 -10 2811.25 133.978   1
   0   2  12 43.4102 122.731   2
   0   2 -12-19.2437 131.293   1
   0  -2  12 185.661 162.296   5
   0  -2  12 11.5756 128.268   4
   0  -2 -12 163.281 126.584   1
   0   2  12 131.501 136.065   3
   0   2  12 35.5623 160.263   5
   0  -2 -14 5388.61 245.742   1
   0   2 -14 5209.14 245.833   1
   0   2  16 3.50556 156.719   2
   0  -2  16-23.3397 152.643   4
   0   2  16-10.9409 208.107   5
   0  -2  16-107.179 194.105   5
   0   2 -16 33.7189 166.136   1
   0   2  16-12.6223 172.145   3
   0  -2 -16-126.148 152.525   1
   0   2 -18 80893.4 1872.92   1
   0  -2  18 81269.5 1917.75   5
   0   2  18 82097.6 1923.75   5
   0  -2  18 79399.5 1873.59   4
   0  -2 -18 77341.6 1857.97   1
   0   2  20-47.7701 221.895   5
   0  -2  20 142.348 182.205   4
   0  -2  20 205.294 207.672   5
   0   2  20 315.376 171.871   4
   0  -2 -20 47.9374 172.072   1
   0   2 -22 89643.0 2135.82   1
   0   2  22 88554.9 2187.28   5
   0   2  22 94139.8 2132.38   4
   0  -2  22 91612.8 2134.19   4
   0  -2  22 87785.2 2177.01   5
   0  -2  24 23.5952 247.264   5
   0   2  24-105.362 249.241   5
   0   2  24 117.092 201.718   4
   0  -2  24-34.7273 208.390   4
   0   2 -24-5.97022 222.332   1
   0   2  26 326.399 279.513   5
   0   2  26 389.732 232.781   4
   0  -2  26 593.606 284.131   5
   0  -2  26 336.261 235.641   4
   0  -2  28 207.197 244.752   4
   0   2  28 13.3579 245.917   4
   0   2  28 327.169 289.832   5
   0  -2  28-188.966 283.345   5
   0  -2  30 19823.6 638.253   4
   0  -2  30 18377.3 671.764   5
   0   2  30 18575.3 686.344   5
   0   2  34 5627.77 437.843   5
   0   2  34 5866.49 383.163   4
   0  -2  34 5495.23 382.591   4
   0  -2  36-8.91447 287.117   4
   0   2  36 196.618 272.328   4
   0  -2  36 130.750 306.998   5
   0   2  36 170.715 313.227   5
   0  -2  38 2102.94 342.958   4
   0   2  38 1440.32 354.434   5
   0  -2  38 1538.87 362.469   5
   0   2  38 1887.14 325.603   4
   0   4   0 212495. 4724.15   3
   0   4   0 208406. 4723.59   1
   0  -4   0 215291. 4709.61   4
   0   4   2-30.7255 44.4475   2
   0   4  -2-23.7173 95.1058   3
   0  -4   2 36.3265 41.5676   4
   0   4   2 13.3336 54.7191   3
   0  -4   2 34.2360 44.3440   5
   0   4  -2 11.9121 66.6456   1
   0  -4   4 218644. 4935.59   4
   0   4   4 220020. 4930.09   2
   0   4  -4 226234. 4946.82   1
   0   4   4 223516. 4932.84   5
   0   4   4 224394. 4940.56   3
   0  -4   4 223504. 4939.92   5
   0  -4   6 60.6211 62.6352   4
   0   4   6 17.6092 68.2443   5
   0   4  -6 99.1431 72.0277   1
   0   4   6 57.0167 67.8382   3
   0  -4  -6 40.1058 71.9101   1
   0   4   6 103.048 61.3929   2
   0  -4   6 73.6361 74.1013   5
   0   4   8 9485.37 271.744   5
   0  -4   8 9467.40 264.561   4
   0   4   8 8810.51 254.424   2
   0   4  -8 9051.23 267.922   1
   0   4   8 8771.49 263.853   3
   0  -4   8 10101.7 281.359   5
   0  -4  -8 9760.32 268.916   1
   0  -4 -10 60.0003 106.905   1
   0   4  10 30.0098 100.219   3
   0   4  10 19.3385 89.1644   2
   0   4  10-9.58417 117.673   5
   0  -4  10-116.595 121.875   5
   0  -4  10 141.086 101.923   4
   0   4 -10 77.9650 107.965   1
   0   4 -12 53959.0 1239.27   1
   0   4  12 50354.3 1236.87   3
   0  -4  12 52303.0 1260.02   5
   0  -4 -12 54678.0 1230.71   1
   0  -4  12 50334.0 1236.82   4
   0   4  12 52678.0 1259.51   5
   0   4  12 51638.7 1220.02   2
   0  -4 -14 232.501 164.792   1
   0   4  14 108.701 206.634   5
   0   4 -14 55.0305 166.579   1
   0   4  16 14056.2 445.226   3
   0   4  16 14783.6 476.336   5
   0   4 -16 13694.9 434.708   1
   0  -4  16 14492.5 467.555   5
   0  -4 -16 13450.5 419.407   1
   0  -4  16 14355.4 432.511   4
   0   4  16 14350.1 419.743   2
   0  -4  18-88.2152 167.638   4
   0   4  18 93.1346 173.275   3
   0  -4  18 11.9463 195.631   5
   0   4  18 70.0807 211.074   5
   0   4  18 134.560 156.712   2
   0  -4 -18 79.6724 169.447   1
   0  -4  20 63780.2 1513.62   4
   0   4  20 63170.6 1559.28   5
   0  -4  20 61149.7 1544.47   5
   0   4  20 62793.9 1524.55   3
   0   4 -20 63192.4 1520.55   1
   0  -4 -20 61742.8 1493.31   1
   0   4  20 62081.3 1493.84   2
   0   4 -22 210.936 211.218   1
   0  -4 -22 183.256 212.315   1
   0   4  22-214.907 238.018   3
   0   4  22-203.716 231.528   2
   0  -4  22-45.1179 194.399   4
   0   4  22-559.301 317.249   5
   0  -4  22 115.751 231.944   5
   0  -4  24 16372.7 546.856   4
   0  -4  24 17374.3 592.454   5
   0   4 -24 17157.0 565.411   1
   0   4  24 15409.0 590.975   5
   0   4  24 17595.0 541.609   4
   0  -4  26-26.4646 229.449   4
   0  -4  26 58.6571 256.843   5
   0   4 -26 193.047 252.092   1
   0   4  26 9.06599 281.550   5
   0   4  26 48.2195 222.096   4
   0  -4  28 10087.6 443.514   4
   0   4  28 10591.1 508.046   5
   0  -4  28 10902.8 499.278   5
   0   4  30 56.2756 256.809   4
   0  -4  30 255.461 265.550   4
   0  -4  30 37.4088 286.180   5
   0   4  30-81.0673 294.898   5
   0  -4  32 13981.1 585.767   5
   0  -4  34 249.001 312.691   5
   0  -4  34 17.0062 269.443   4
   0   4  34 445.593 270.537   4
   0   4  34-247.543 318.280   5
   0  -4  36 35.6772 291.977   4
   0   4  36 339.064 331.997   5
   0   4  36-90.2255 277.607   4
   0  -4  36-21.5561 306.048   5
   0  -4  38 46.7436 307.992   4
   0   4  38 348.426 330.914   5
   0  -4  38 189.914 319.289   5
   0   4  38 260.287 287.926   4
   0   6   0-47.1489 88.2515   1
   0   6   0-40.6989 90.0954   3
   0  -6   0-18.3406 45.2387   4
   0  -6   2 26259.2 594.676   5
   0   6  -2 25523.7 620.799   1
   0   6   2 25718.5 602.658   2
   0  -6   2 26536.1 599.790   4
   0   6   2 26214.2 616.227   3
   0   6  -2 25122.3 634.405   3
   0  -6   4 28.2688 55.8769   5
   0   6   4 34.6248 49.8798   2
   0   6  -4 58.5230 76.4286   1
   0  -6   4 15.2949 52.1128   4
   0   6   4 28.3687 49.3481   5
   0   6   4 1.78733 62.1208   3
   0   6  -4 28.3526 112.374   3
   0  -6   6 157470. 3472.19   5
   0   6   6 151782. 3457.85   2
   0  -6   6 154509. 3465.80   4
   0   6   6 156133. 3463.30   5
   0   6  -6 156043. 3479.95   1
   0   6   6 155663. 3473.30   3
   0   6  -8 614.009 125.427   1
   0  -6   8 908.706 110.971   4
   0   6   8 660.285 113.471   5
   0  -6   8 614.593 119.333   5
   0   6  10 79726.5 1768.55   5
   0   6  10 73747.6 1740.71   2
   0  -6  10 75840.0 1753.18   4
   0   6  10 72068.4 1756.04   3
   0   6 -10 78731.9 1766.13   1
   0  -6 -10 77724.3 1760.85   1
   0  -6  10 77728.4 1770.14   5
   0  -6  12 179.708 181.527   5
   0   6  12 284.941 183.050   5
   0  -6 -12 49.3690 177.102   1
   0   6 -12 64.6525 165.995   1
   0  -6  12 223.140 162.738   4
   0   6  14 49322.7 1149.05   3
   0  -6  14 45206.4 1143.03   4
   0   6 -14 46609.7 1149.07   1
   0  -6 -14 49384.6 1149.20   1
   0   6  14 47660.1 1127.79   2
   0   6  14 44384.9 1163.37   5
   0  -6 -16 156.607 170.939   1
   0   6  16-85.5618 170.076   3
   0  -6  16 5.39196 193.511   5
   0   6  16 63.0522 149.510   2
   0  -6  16-4.37415 162.895   4
   0   6 -18 12548.4 427.750   1
   0   6  18 13025.7 402.321   2
   0   6  18 12738.5 423.768   3
   0  -6  18 13224.2 455.306   5
   0  -6 -18 12712.3 407.524   1
   0   6  18 13470.3 469.216   5
   0  -6  18 12381.1 418.356   4
   0   6  20-71.8982 235.021   5
   0   6  20-22.4040 188.618   3
   0  -6  20 91.5408 178.824   4
   0  -6  20-113.919 203.799   5
   0   6  20-48.8836 171.953   2
   0  -6 -20-36.7826 194.274   1
   0   6 -20-219.872 191.536   1
   0  -6  22 21443.3 624.473   4
   0   6  22 20439.7 632.419   3
   0   6  22 20833.5 673.416   5
   0   6  22 20671.4 598.158   2
   0   6 -22 22107.0 636.972   1
   0  -6  22 19060.3 644.498   5
   0  -6  24 226.536 247.137   5
   0   6 -24-13.2632 249.091   1
   0   6  24 139.779 227.423   3
   0   6  24 47.9158 205.363   2
   0  -6  24 210.172 220.496   4
   0   6  24-120.164 267.135   5
   0  -6  26 527.983 286.034   5
   0   6 -26 338.434 263.000   1
   0   6  26 590.910 236.332   2
   0   6  26 523.811 293.652   5
   0  -6  26 479.761 247.008   4
   0  -6  28 185.434 275.406   5
   0  -6  28 95.0916 250.915   4
   0   6  28-49.5982 305.890   5
   0   6  28-260.848 269.539   4
   0   6  30 22935.2 785.572   5
   0  -6  30 21935.2 715.465   4
   0  -6  32-39.6211 287.545   5
   0   6  32 14.4014 242.708   4
   0  -6  34 1864.99 320.483   4
   0   6  34 2030.52 362.370   5
   0  -6  34 2158.70 340.125   5
   0   6  34 2803.16 314.330   4
   0  -6  36 184.678 296.656   4
   0   6  36 397.495 334.002   5
   0   6  36-162.393 276.683   4
   0  -6  36 171.643 319.401   5
   0  -6  38 1248.32 323.420   4
   0   6  38 1127.19 305.126   4
   0  -6  38 917.676 341.752   5
   0   6  38 910.702 355.022   5
   0  -8   0 980.608 58.7093   4
   0   8   0 1308.67 95.6272   3
   0   8   0 1184.52 97.3048   1
   0  -8   2 117.030 49.3159   4
   0   8   2 43.0427 62.7899   2
   0   8   2 104.085 71.5378   3
   0  -8   2 129.357 40.6074   5
   0   8  -2 81.4403 80.5457   1
   0   8  -2 69.5177 90.7896   3
   0  -8   4 56788.1 1255.70   4
   0   8  -4 55625.9 1282.34   1
   0   8   4 54641.3 1240.45   5
   0   8  -4 56752.9 1311.31   3
   0  -8   4 55631.8 1252.39   5
   0   8   4 52885.6 1250.81   2
   0   8   6 212.437 96.4421   3
   0   8  -6 60.2655 111.699   1
   0  -8   6 59.3786 87.0491   5
   0   8   6 131.464 81.8555   5
   0   8   6 85.9748 80.1875   2
   0   8  -6 202.473 183.192   3
   0  -8   6 154.363 82.4209   4
   0   8  -8 410073. 9029.99   1
   0   8   8 411684. 9010.93   5
   0  -8   8 408396. 9010.13   4
   0  -8   8 406872. 9018.16   5
   0   8   8 399088. 9021.53   3
   0   8   8 399067. 9002.34   2
   0   8  10 436.272 169.134   5
   0  -8  10 330.342 163.866   5
   0   8  10 639.489 150.792   2
   0   8  10 377.587 158.197   3
   0  -8  10 281.810 150.506   4
   0   8 -10 478.722 179.128   1
   0   8  12 201846. 4583.02   5
   0  -8  12 201528. 4584.50   5
   0  -8 -12 209740. 4585.49   1
   0  -8  12 199887. 4570.61   4
   0   8  14-41.2721 157.401   3
   0  -8  14 8.26374 157.297   4
   0   8  14 9.61342 139.862   2
   0  -8  14 63.2274 180.238   5
   0   8  14 34.7302 188.539   5
   0  -8 -14 34.3371 191.232   1
   0  -8  16 341.044 193.342   5
   0   8  16 178.502 152.619   2
   0  -8  16 18.3517 163.431   4
   0   8  16 152.340 163.971   3
   0  -8 -16 76.4830 187.513   1
   0   8 -16 320.131 185.640   1
   0   8 -18 108.125 199.358   1
   0  -8  18-6.12495 199.527   5
   0   8  18-13.3157 212.592   5
   0  -8 -18-23.8864 189.977   1
   0   8  18 25.6930 170.566   3
   0   8  18 40.6982 158.997   2
   0  -8  18 5.14089 173.121   4
   0   8 -20 32275.6 869.370   1
   0   8  20 31249.1 822.277   2
   0   8  20 34065.4 915.984   5
   0  -8  20 32352.7 862.032   4
   0   8  20 32681.6 857.521   3
   0  -8  20 30193.9 882.826   5
   0   8  22 53.8140 186.786   2
   0   8  22-8.15200 249.181   5
   0   8  22 86.9931 205.092   3
   0  -8  22 119.167 211.122   4
   0  -8  22 269.479 237.383   5
   0   8 -22 45.0289 229.373   1
   0   8  24 8213.05 439.372   5
   0   8  24 9658.30 371.598   2
   0   8  24 8471.61 392.666   3
   0   8 -24 8446.33 413.919   1
   0  -8  24 8176.92 420.239   5
   0  -8  24 8564.95 399.457   4
   0   8 -26-120.067 259.456   1
   0   8  26 22.8527 224.112   2
   0  -8  26 124.977 256.085   5
   0   8  26-193.654 301.512   5
   0   8  26-87.3390 262.262   3
   0  -8  26-152.316 246.484   4
   0   8  28 17421.2 665.251   5
   0  -8  28 15897.0 590.256   4
   0   8  28 18211.5 615.927   3
   0   8  28 18287.9 571.703   2
   0   8 -28 16930.2 609.503   1
   0  -8  28 16100.8 614.972   5
   0  -8  30 291.384 274.720   4
   0   8  30 76.3530 320.364   5
   0   8  32 8883.61 412.372   4
   0  -8  32 8289.79 476.438   5
   0   8  34-119.148 264.650   4
   0  -8  34 222.340 283.399   4
   0  -8  34-10.3348 304.060   5
   0   8  34-47.9856 323.277   5
   0  -8  36 63.9737 306.643   5
   0  -8  36-9.21924 291.360   4
   0   8  36 49.7902 331.326   5
   0   8  36 55.6337 274.669   4
   0   8  38-643.930 352.249   5
   0  -8  38 43.5870 317.125   5
   0  -8  38-230.344 305.069   4
   0   8  38 74.5160 279.984   4
   0  10   0 50.3959 104.420   3
   0 -10   0-9.56087 57.2887   4
   0  10   2 1117.92 113.688   3
   0 -10   2 808.259 59.2853   5
   0 -10   2 1021.65 76.4534   4
   0  10  -2 948.834 139.453   3
   0  10  -2 891.893 128.863   1
   0  10   2 1004.01 105.824   2
   0  10   4 48.2451 106.447   3
   0  10  -4 16.4449 165.999   3
   0  10  -4 34.5557 126.030   1
   0  10   4 25.5336 92.7746   2
   0 -10   4-42.3378 74.0168   4
   0  10   4 73.9589 55.5429   5
   0 -10   4 11.7585 75.9159   5
   0 -10   6 28653.4 688.757   4
   0  10  -6 27964.8 726.286   1
   0  10  -6 28146.8 778.651   3
   0  10   6 29625.3 679.112   5
   0  10   6 27577.6 682.771   2
   0  10   6 27722.8 708.325   3
   0 -10   6 29206.5 690.553   5
   0  10   8 216.065 127.255   2
   0  10   8 171.863 141.612   5
   0 -10   8 163.125 131.507   4
   0  10   8 160.586 140.144   3
   0 -10   8 25.9249 139.500   5
   0  10  -8 122.202 289.465   3
   0 -10  10 607297. 13359.7   5
   0  10  10 599446. 13356.2   5
   0 -10  10 598714. 13352.5   4
   0  10 -12 349.844 194.207   1
   0 -10 -12 608.929 208.138   1
   0  10  12 519.441 177.740   3
   0 -10  12 484.089 161.988   4
   0  10  12 563.543 161.291   2
   0  10  12 365.396 182.618   5
   0 -10 -14 16851.5 530.109   1
   0  10  14 16505.7 494.800   3
   0 -10  14 16713.7 513.453   5
   0  10  14 17234.7 526.132   5
   0 -10  14 16276.8 495.310   4
   0  10  14 17897.1 483.025   2
   0  10 -14 17782.1 516.594   1
   0  10 -16-78.8906 183.495   1
   0 -10  16-133.160 171.700   4
   0  10  16 29.9948 155.485   2
   0 -10 -16-105.220 216.052   1
   0  10  16 139.661 168.381   3
   0 -10  16 144.226 193.701   5
   0 -10  18 24996.3 697.332   5
   0 -10  18 22744.0 669.877   4
   0 -10 -18 23637.6 675.915   1
   0  10 -18 23294.3 677.431   1
   0  10  18 23552.1 635.344   2
   0  10  18 24152.1 665.013   3
   0  10  18 23422.6 702.494   5
   0 -10  20 18.4080 208.540   4
   0 -10  20-95.0837 227.047   5
   0  10 -20 354.392 229.814   1
   0  10  20 36.8957 177.418   2
   0  10  20 299.876 239.451   5
   0  10  20 292.816 191.946   3
   0  10  22 27094.5 766.251   3
   0  10  22 27946.7 736.146   2
   0 -10  22 25917.4 788.825   5
   0  10 -22 27343.6 786.663   1
   0  10  22 27533.0 824.327   5
   0 -10  22 25671.3 767.911   4
   0  10 -24 35.9506 253.098   1
   0 -10  24-70.9111 256.162   5
   0  10  24-234.724 210.740   2
   0  10  24 167.231 293.307   5
   0  10  24 202.597 233.592   3
   0 -10  24 34.8533 228.850   4
   0 -10  26 357.526 278.981   5
   0  10 -26-161.923 270.674   1
   0  10  26 174.580 254.927   3
   0 -10  26 223.340 243.287   4
   0  10  26 734.721 324.030   5
   0  10  26 275.356 230.277   2
   0  10  28 74.9469 300.472   5
   0 -10  28-39.5194 250.182   4
   0  10  28 7.76615 254.969   3
   0  10 -28-40.9648 272.976   1
   0 -10  28-135.275 279.920   5
   0  10  28-146.086 230.140   2
   0 -10  30 17022.1 604.749   4
   0  10  30 15696.9 659.439   5
   0 -10  32 255.116 277.895   4
   0 -10  32 59.7536 298.950   5
   0  10  34 865.594 297.940   4
   0 -10  34 1155.21 312.114   4
   0  10  34 1803.68 371.177   5
   0 -10  34 1682.39 335.150   5
   0 -10  36 572.010 308.581   4
   0 -10  36-360.100 313.472   5
   0  10  36-388.982 340.537   5
   0  10  36-22.8543 269.960   4
   0  10  38 1284.03 374.866   5
   0 -10  38 480.080 328.166   5
   0  10  38 392.610 287.764   4
   0 -12   0 50680.8 1165.43   4
   0  12   0 50954.5 1190.05   2
   0  12   0 51790.3 1217.63   3
   0  12   2-27.9276 133.898   2
   0  12   2 61.5157 138.338   3
   0 -12   2 125.938 86.8073   4
   0 -12   2 76.1423 58.8018   5
   0  12  -2 283.319 181.160   3
   0  12  -2 64.6344 164.338   1
   0  12  -4 2764.37 245.874   3
   0  12   4 2909.91 186.854   3
   0  12   4 2902.07 166.903   2
   0 -12   4 2862.22 141.201   4
   0 -12   4 2912.73 129.976   5
   0  12   6 52.1234 101.038   5
   0 -12   6 30.9206 111.336   4
   0  12  -6 22.1192 253.378   3
   0  12   6 43.2386 124.744   2
   0 -12   6-19.7253 116.270   5
   0 -12   8 118630. 2742.45   4
   0  12  -8 122101. 2779.64   1
   0  12   8 123481. 2734.84   5
   0 -12   8 120150. 2744.08   5
   0 -12  10 234.473 142.152   4
   0  12  10 411.434 158.022   5
   0  12  10 340.364 146.014   2
   0  12 -10 468.946 197.896   1
   0  12  10 281.840 160.455   3
   0 -12  10 218.948 154.342   5
   0  12 -12 262048. 5835.88   3
   0  12  12 263212. 5702.45   2
   0  12  12 253645. 5727.68   3
   0  12 -12 262101. 5749.30   1
   0  12  12 255018. 5729.13   5
   0  12 -14-102.785 205.926   1
   0 -12 -14-38.3093 210.501   1
   0  12  14-18.8602 165.765   3
   0  12  14 35.9372 150.646   2
   0 -12  14 81.3862 150.434   4
   0 -12  14 221.886 176.766   5
   0  12  14-127.466 189.063   5
   0  12  16 3965.56 222.927   2
   0  12 -16 4536.66 278.086   1
   0  12  16 4462.11 246.169   3
   0 -12 -16 4501.91 292.906   1
   0 -12  16 4144.87 265.638   5
   0  12 -18 92.0159 211.171   1
   0  12  18-21.1371 221.389   5
   0  12  18 59.9343 182.047   3
   0 -12  18-19.1007 211.736   5
   0  12  18-33.7852 168.549   2
   0 -12 -18 123.842 238.840   1
   0 -12  18 109.632 190.894   4
   0  12 -20 53593.2 1359.84   1
   0  12  20 53037.6 1337.27   3
   0 -12  20 53497.5 1350.33   4
   0  12  20 55249.6 1396.69   5
   0  12  20 54509.7 1308.06   2
   0 -12  20 52871.5 1363.63   5
   0  12  22-20.1343 205.834   2
   0  12  22 283.488 273.346   5
   0  12  22 139.525 216.891   3
   0  12 -22 268.387 244.421   1
   0 -12  22 198.705 230.649   4
   0 -12  22-45.5305 246.121   5
   0  12  24 8459.41 362.560   2
   0 -12  24 8434.15 403.575   4
   0  12  24 8468.14 391.890   3
   0 -12  24 8397.12 429.732   5
   0  12  24 7916.80 458.148   5
   0  12 -24 9041.26 427.777   1
   0  12 -26-209.567 271.931   1
   0 -12  26-60.3687 272.552   5
   0 -12  26-148.829 245.612   4
   0  12  26 45.5077 222.915   2
   0  12  26 20.8957 310.695   5
   0  12  26 51.0867 249.903   3
   0 -12  28 7485.48 435.895   5
   0  12  28 8799.96 484.508   5
   0  12 -28 7628.45 432.661   1
   0 -12  28 7871.11 419.794   4
   0 -12  30 272.211 276.141   4
   0  12 -30 161.646 314.428   1
   0 -12  32 6119.87 440.134   5
   0 -12  32 6672.85 438.636   4
   0  12  32 6164.92 400.227   3
   0  12  32 7147.63 368.591   2
   0  12  34 742.521 347.627   5
   0 -12  34 216.410 301.690   5
   0  12  36 100.122 285.200   4
   0 -12  36 85.2212 310.201   5
   0 -14   0 1.80066 85.4192   4
   0 -14   2 31310.4 708.876   5
   0 -14   2 30528.7 740.513   4
   0 -14   4 71.4911 94.4526   4
   0 -14   4 81.1260 80.3109   5
   0  14  -4-43.0589 170.389   1
   0 -14   6 3802.00 168.818   4
   0  14   6 4231.82 209.931   3
   0 -14   6 4119.78 165.817   5
   0  14  -8 46.5678 174.329   1
   0  14   8 36.4928 133.290   2
   0 -14   8 207.572 115.385   4
   0  14  -8 13.8145 256.939   3
   0  14   8-24.4229 151.075   3
   0  14   8-20.6388 117.398   5
   0 -14   8-54.7308 119.351   5
   0  14  10 61022.5 1463.08   3
   0 -14  10 59775.1 1447.50   5
   0  14  10 63816.5 1444.10   5
   0  14 -10 61977.6 1485.85   1
   0  14  10 61947.9 1436.24   2
   0  14 -10 62859.5 1571.67   3
   0 -14  10 59603.4 1443.56   4
   0  14  12 398.376 178.173   5
   0  14  12 155.520 168.963   3
   0  14  12 481.634 161.334   2
   0  14 -12 85.9417 187.013   1
   0 -14  12 133.674 148.085   4
   0  14 -12 529.058 327.946   3
   0  14  14 34135.7 890.382   3
   0  14  14 32645.2 893.939   5
   0 -14  14 35003.0 896.577   5
   0 -14  14 33436.6 880.068   4
   0  14 -14 35091.6 915.423   1
   0  14  14 35582.1 868.455   2
   0 -14  16 133.873 197.452   5
   0  14  16 10.6694 175.658   3
   0  14 -16 286.197 219.108   1
   0  14  16 20.8707 159.373   2
   0 -14  18 45931.0 1175.27   5
   0  14  18 44992.4 1150.59   3
   0  14 -18 47105.9 1183.58   1
   0 -14  18 43800.8 1153.57   4
   0  14  18 44227.2 1185.71   5
   0  14  18 46409.5 1124.45   2
   0 -14  20-91.2167 218.124   4
   0  14  20-57.4474 260.864   5
   0  14  20 180.732 193.135   2
   0  14  20 291.716 206.089   3
   0 -14  20 270.416 242.938   5
   0  14 -20 242.646 256.043   1
   0  14  22 24700.3 803.619   5
   0 -14  22 25479.2 770.942   5
   0  14 -22 27069.2 784.515   1
   0  14  22 24433.1 733.302   3
   0 -14  22 24376.9 752.973   4
   0  14  22 26455.8 707.671   2
   0  14  24 27.3161 219.813   2
   0  14  24-139.163 229.211   3
   0  14 -24 210.071 279.594   1
   0 -14  24 53.9957 241.610   4
   0 -14  24 107.998 263.911   5
   0  14 -26 617.267 291.569   1
   0 -14  26 194.356 277.540   5
   0 -14  26 595.556 266.651   4
   0  14  26 415.439 255.076   3
   0  14  26 728.191 227.195   2
   0 -14  28-232.062 278.001   5
   0  14 -28-54.4966 292.103   1
   0 -14  30 3906.18 368.357   5
   0  14  30 4251.56 308.578   2
   0  14  30 3884.45 332.163   3
   0  14 -30 3980.29 391.796   1
   0  14  32-172.267 280.467   3
   0 -14  32 40.4295 298.989   5
   0  14  32-218.988 254.541   2
   0 -14  34 1846.52 345.622   5
   0  14  34 2368.99 332.405   3
   0  14  34 2463.65 297.469   2
   0 -14  36-288.306 313.845   5
   0  16   0 89685.3 2102.22   3
   0  16   0 90387.4 2073.09   2
   0 -16   2 74.6009 43.0358   5
   0  16   2 194.733 153.668   3
   0  16   2 38.8907 147.438   2
   0  16  -2 54.2346 185.400   3
   0 -16   4 3520.45 165.085   4
   0  16  -4 3681.97 242.281   1
   0 -16   4 3541.94 136.597   5
   0  16   4 3600.52 210.424   3
   0  16  -4 3866.68 266.893   3
   0 -16   6 56.4268 95.4987   5
   0  16   6-65.0844 139.884   2
   0  16  -6 154.365 223.924   3
   0  16  -6 255.627 177.987   1
   0 -16   6-49.3695 105.357   4
   0  16   6 46.1209 146.035   3
   0 -16   8 11805.9 351.594   5
   0 -16   8 11759.5 354.892   4
   0  16   8 12388.4 397.121   3
   0  16   8 12992.4 371.807   2
   0  16  -8 11902.8 415.831   1
   0  16  -8 12661.6 482.706   3
   0  16 -10 310.720 180.694   1
   0  16  10-47.6318 149.797   2
   0  16 -10-251.721 285.273   3
   0  16  10 236.953 157.628   3
   0 -16  10 169.864 134.956   5
   0 -16  10-70.6834 131.787   4
   0  16 -12 31442.0 863.427   1
   0  16  12 33295.9 816.695   2
   0  16  12 32370.7 842.179   3
   0 -16  12 31557.4 830.875   4
   0  16  14 10.6616 174.253   3
   0 -16  14-126.664 161.325   4
   0  16  14 118.523 161.845   2
   0  16 -14 52.8889 350.776   3
   0  16 -14 48.5645 205.364   1
   0 -16  14 129.556 184.249   5
   0  16  16 9816.61 378.158   3
   0  16 -16 9202.16 398.262   1
   0 -16  16 9393.12 385.477   5
   0 -16 -16 9032.05 423.299   1
   0  16  16 9873.02 347.482   2
   0  16 -18 267.643 438.542   3
   0  16  18 55.6624 197.373   2
   0  16  18-23.9222 195.411   3
   0  16 -18 209.148 246.242   1
   0 -16  18 263.261 218.990   5
   0  16  20 36552.8 912.669   2
   0  16 -20 34850.3 969.935   1
   0  16  20 33704.5 934.530   3
   0 -16  20 34256.6 964.048   5
   0 -16  22-118.073 258.308   5
   0  16  22 222.464 230.332   3
   0  16  22 132.328 207.075   2
   0  16 -22 31.3462 264.509   1
   0  16  24 4473.27 286.208   2
   0  16 -24 3545.22 343.768   1
   0  16  24 3488.38 295.327   3
   0 -16  24 3752.90 343.061   5
   0  16 -26-349.958 295.358   1
   0 -16  26-195.768 285.068   5
   0  16 -28 1966.01 338.464   1
   0  16  28 1736.35 281.340   3
   0  16  28 1843.43 251.292   2
   0 -16  30 167.370 297.901   5
   0  16  30-25.2092 229.270   2
   0  16  30-281.018 270.568   3
   0  16  32 3765.78 304.210   2
   0  16  32 3949.72 360.255   3
   0 -16  32 3819.62 379.060   5
   0  16 -32 3817.20 390.932   1
   0  16  34-251.350 307.969   3
   0 -16  34-400.294 322.199   5
   0  16  34-95.3117 252.627   2
   0  18   0 238.748 176.579   3
   0  18   0 67.7155 163.371   2
   0  18  -2 45577.0 1155.56   3
   0  18   2 45656.0 1132.63   3
   0  18  -2 44073.6 1115.47   2
   0  18   2 48030.4 1114.95   2
   0  18  -4 5.50816 195.916   1
   0  18   4 25.1258 150.998   2
   0  18   4 68.7669 151.235   3
   0  18  -4-140.789 207.078   3
   0  18   6 2776.25 189.419   2
   0  18  -6 2965.87 235.537   1
   0  18   6 3095.07 207.234   3
   0  18   8 32.9031 152.616   2
   0  18  -8 85.4306 252.129   3
   0  18   8-4.81211 157.831   3
   0  18  -8-17.1976 192.512   1
   0  18 -10 22753.7 738.735   3
   0 -18  10 21453.9 588.045   5
   0  18 -10 21953.8 652.328   1
   0  18  10 23205.0 602.609   2
   0  18  10 22463.9 628.059   3
   0 -18  12-216.355 161.261   5
   0  18  12 149.462 166.355   2
   0  18 -12 236.054 215.433   1
   0  18  12 173.076 177.593   3
   0  18 -12 87.1774 327.835   3
   0  18 -14 4242.79 298.132   1
   0 -18  14 4554.53 260.484   5
   0  18  14 4392.00 269.906   3
   0  18  14 4737.79 253.921   2
   0  18  16-119.599 205.405   3
   0 -18  16 240.558 207.316   5
   0  18 -16 40.5490 235.488   1
   0  18  16 157.338 187.776   2
   0  18 -16-169.852 397.540   3
   0 -18  18 13162.8 497.243   5
   0  18  18 14826.9 463.780   2
   0  18 -18 14792.8 526.369   1
   0  18  18 14266.8 489.816   3
   0  18 -20 14.1414 465.617   3
   0 -18  20-21.9747 238.625   5
   0  18  20-73.6074 201.781   2
   0  18  20 454.621 226.819   3
   0  18 -20 82.8528 256.661   1
   0 -18  22 20393.3 680.137   5
   0  18 -22 20853.9 687.242   1
   0  18  22 21426.4 615.529   2
   0  18  22 20728.2 647.955   3
   0  18 -24 31.2001 506.189   3
   0  18 -24 8.32590 287.990   1
   0  18  24 131.202 218.180   2
   0 -18  24-170.746 270.229   5
   0  18  26 60.2183 240.842   3
   0 -18  26-90.5944 279.365   5
   0  18  28 5.98149 220.493   2
   0  18  28-215.512 266.447   3
   0  18 -30 2872.16 372.063   1
   0  18  30 3159.34 283.149   2
   0  18  30 3028.71 318.782   3
   0 -18  30 2974.02 359.501   5
   0  18  32-347.600 309.978   3
   0  18  32 169.365 258.017   2
   0  18 -32 100.401 317.632   1
   0 -18  32 183.781 301.472   5
   0 -18  34 3224.36 383.293   5
   0  18  34 3139.61 315.829   2
   0  18  34 3456.88 364.941   3
   0  20   0 66896.9 1617.84   2
   0  20   0 70615.3 1655.46   3
   0  20   2-129.159 172.206   2
   0  20  -2 151.916 199.884   3
   0  20   2-10.4970 169.460   3
   0  20  -2-48.1302 169.299   2
   0  20  -4 6240.76 284.328   2
   0  20  -4 6974.29 346.411   3
   0  20   4 6121.94 289.301   3
   0  20   4 6725.22 277.917   2
   0  20   6 72.4675 165.795   2
   0  20  -6-59.3439 244.711   3
   0  20  -6-92.0377 207.197   1
   0  20   6-142.300 163.436   3
   0  20   8 15691.7 454.838   2
   0  20  -8 14488.5 504.358   1
   0  20  -8 14984.7 562.604   3
   0  20   8 14331.1 475.140   3
   0  20 -10-116.357 213.656   1
   0  20  10 199.662 173.801   2
   0  20 -10 208.664 301.138   3
   0  20  10-91.2710 175.069   3
   0  20  12 36618.0 892.138   2
   0  20 -12 33782.5 944.202   1
   0  20 -12 34745.2 1048.10   3
   0  20  12 33983.1 913.423   3
   0  20  14 145.111 198.311   3
   0  20  14-13.6911 187.993   2
   0  20 -14-104.140 243.773   1
   0  20 -14-406.200 359.728   3
   0  20 -16 274.040 252.735   1
   0  20  16 422.540 192.114   2
   0  20 -16 691.635 405.516   3
   0  20  16 426.477 222.550   3
   0  20 -18 30.0031 254.324   1
   0  20 -18 40.5495 439.233   3
   0  20  18-86.0455 218.350   3
   0  20  18-77.3558 195.400   2
   0 -20  20 28978.6 863.819   5
   0  20  20 30985.1 859.929   3
   0  20  20 30921.5 817.689   2
   0  20 -20 30075.8 886.191   1
   0 -20  22 31.9634 266.364   5
   0  20  22 5.43450 217.952   2
   0  20 -24 178.194 534.026   3
   0 -20  24 661.697 272.566   5
   0  20  26 103.039 214.775   2
   0  20  26 176.283 245.235   3
   0  20 -26-320.502 286.877   1
   0 -20  26-411.117 285.858   5
   0  20 -28-35.2676 544.085   3
   0  20  28 1460.76 284.785   3
   0  20  28 978.813 246.745   2
   0  20 -28 502.962 310.442   1
   0 -20  28 421.316 298.101   5
   0  20 -30 48.6505 304.453   1
   0 -20  30-249.946 296.970   5
   0  20  30 68.1353 237.586   2
   0  20  30-326.813 282.460   3
   0  20 -30-107.486 546.044   3
   0  20 -32 7949.83 493.836   1
   0  20 -32 6422.55 706.681   3
   0  20  32 9299.11 457.560   3
   0  20  32 9426.04 416.792   2
   0 -20  32 7565.54 480.427   5
   0  22   0-90.1054 197.128   3
   0  22   0 273.647 196.847   2
   0  22   2 19243.7 592.116   3
   0  22   2 20032.6 572.457   2
   0  22  -2 20117.1 619.830   3
   0  22  -2 19168.7 572.806   2
   0  22  -4-64.1862 199.677   2
   0  22   4 151.692 190.667   3
   0  22  -4-64.0828 234.103   3
   0  22   4 115.806 184.825   2
   0  22   6 998.832 201.856   2
   0  22   6 1083.79 203.247   3
   0  22  -6 723.144 272.615   3
   0  22   8 260.280 190.719   3
   0  22   8 71.3225 192.905   2
   0  22  -8 51.7596 278.530   3
   0  22  -8-339.336 232.495   1
   0  22  10 55281.1 1288.78   2
   0  22 -10 52560.3 1412.10   3
   0  22 -10 52050.5 1345.14   1
   0  22  10 50080.8 1311.24   3
   0  22 -12 205.198 339.759   3
   0  22  12 351.746 196.245   2
   0  22  12-94.5919 194.294   3
   0  22 -12-14.4237 247.943   1
   0  22 -14 1742.39 281.154   1
   0  22 -14 1622.09 381.181   3
   0  22  14 1947.89 227.996   2
   0  22  14 1775.56 245.106   3
   0  22 -16 90.2848 241.218   1
   0  22  16 82.1949 202.379   2
   0  22  16-217.376 230.898   3
   0  22 -16-84.9273 385.617   3
   0  22  18 6940.40 393.129   3
   0  22 -18 6669.21 390.955   1
   0  22  18 7133.06 355.564   2
   0  22 -20 14.3743 454.039   3
   0  22  20-41.7546 231.014   2
   0  22 -22 296.864 598.462   3
   0  22 -24 97.7591 285.226   1
   0  22  24-211.167 212.318   2
   0  22  24-67.6766 239.503   3
   0  22 -26 323.996 300.224   1
   0  22  26-224.417 220.395   2
   0  22 -26-17.1052 526.894   3
   0  22  26-39.2465 258.814   3
   0  22 -28-265.766 536.101   3
   0  22 -28-433.771 318.900   1
   0  22  28 337.603 231.802   2
   0  22  28 96.9437 263.558   3
   0  22  30 12398.7 463.958   2
   0  22  30 12395.7 518.304   3
   0  24   0 17382.1 538.841   2
   0  24   0 17267.5 566.813   3
   0  24  -2 10.3840 214.405   2
   0  24   2 125.890 208.642   3
   0  24  -2 77.9752 234.631   3
   0  24   2 85.6140 208.727   2
   0  24   4 4156.32 282.042   3
   0  24  -4 4109.02 281.398   2
   0  24  -4 4543.35 345.708   3
   0  24   4 4655.63 281.324   2
   0  24  -6-41.6608 266.325   3
   0  24   6 29.1966 205.847   2
   0  24   6-84.7861 203.943   3
   0  24  -6 220.066 220.361   2
   0  24  -8 29460.5 834.865   2
   0  24   8 28712.3 837.478   3
   0  24  -8 30385.3 926.128   3
   0  24 -10 108.130 310.846   3
   0  24  10 165.377 202.236   2
   0  24  10 292.139 220.024   3
   0  24 -10 89.5667 248.945   1
   0  24 -12 8367.15 426.173   1
   0  24  12 8565.97 380.891   3
   0  24 -14-11.2584 360.040   3
   0  24 -14-218.385 259.378   1
   0  24  14-19.7517 215.738   3
   0  24  14 20.2175 205.445   2
   0  24  16 666.662 256.271   2
   0  24  16 192.124 258.700   3
   0  24 -16 36.3436 379.338   3
   0  24 -18-39.2647 388.527   3
   0  24  20 4023.94 317.367   3
   0  24 -20 3638.13 349.817   1
   0  24 -22-183.428 275.187   1
   0  24  22 402.513 242.879   3
   0  24  22 5.60965 213.409   2
   0  24 -24 2081.17 329.947   1
   0  24  24 2322.97 287.521   3
   0  24  24 2703.16 264.393   2
   0  24  26-209.050 250.812   3
   0  24 -26-140.778 302.298   1
   0  24  26-270.004 219.762   2
   0  24 -26 17.2778 517.433   3
   0  24  28 6692.92 398.382   3
   0  24 -28 6184.58 445.958   1
   0  24  28 6341.20 341.403   2
   0  26   0 70.7248 219.669   2
   0  26   0 57.5750 228.631   3
   0  26  -2 7054.17 384.841   3
   0  26   2 7294.62 344.552   2
   0  26  -2 6925.09 349.559   2
   0  26   2 6534.34 354.024   3
   0  26  -4-33.8865 227.747   2
   0  26   4 40.0771 212.301   3
   0  26  -4 123.468 257.820   3
   0  26   4-26.5697 216.197   2
   0  26  -6 3099.77 284.847   2
   0  26  -6 3343.12 337.477   3
   0  26   6 2974.07 271.689   3
   0  26   6 3598.04 276.679   2
   0  26   8-118.109 221.075   3
   0  26   8-138.499 223.506   2
   0  26  -8-386.340 299.041   3
   0  26  -8 157.141 230.836   2
   0  26 -10 8737.43 405.533   2
   0  26  10 9045.64 397.138   3
   0  26 -10 8519.75 498.958   3
   0  26  12-88.8396 211.541   2
   0  26 -12-54.0309 323.047   3
   0  26  12 107.363 210.067   3
   0  26  14 2435.96 254.895   2
   0  26  14 2158.17 262.479   3
   0  26 -16 12.1256 361.856   3
   0  26 -16-41.5268 277.107   1
   0  26 -18 1427.97 291.496   1
   0  26  18 819.185 220.339   2
   0  26  18 1053.25 250.274   3
   0  26  20 21.6837 207.109   2
   0  26 -20 13.7177 401.888   3
   0  26 -20 186.001 293.995   1
   0  26  20-151.888 230.443   3
   0  26  22 2622.55 261.140   2
   0  26  22 2550.66 288.042   3
   0  26 -22 2117.66 346.181   1
   0  26  24 7.93977 246.442   3
   0  26 -24-47.4768 317.109   1
   0  26 -24-15.6027 474.514   3
   0  26  24-109.329 219.294   2
   0  26 -26 196.190 324.730   1
   0  26 -26-164.734 502.991   3
   0  26  26-8.21475 271.309   3
   0  26  26 542.541 228.367   2
   0  28   0 5401.17 344.461   3
   0  28   0 5569.25 330.190   2
   0  28   2 213.220 234.894   3
   0  28   2-311.838 226.362   2
   0  28  -2-164.650 227.453   2
   0  28  -2 48.1501 250.967   3
   0  28  -4 1703.90 295.672   3
   0  28   4 1044.29 251.826   3
   0  28   4 1269.64 250.076   2
   0  28   6-224.020 226.872   2
   0  28  -6-18.6513 281.550   3
   0  28   6-133.000 219.511   3
   0  28   8 3838.30 293.562   2
   0  28   8 4143.54 301.124   3
   0  28  -8 4428.29 377.786   3
   0  28 -10 124.787 306.316   3
   0  28 -10-137.758 243.559   2
   0  28 -12 6030.77 514.207   3
   0  28  14 112.767 218.843   2
   0  28  14-123.333 224.938   3
   0  28  16 52.2463 233.806   3
   0  28  16 239.887 220.638   2
   0  28  18-104.005 210.842   2
   0  28 -18-12.8310 358.893   3
   0  28  18 115.140 236.056   3
   0  28 -18 98.2896 296.312   1
   0  28 -20 1597.64 328.869   1
   0  28  20 2113.01 283.930   3
   0  28  20 2186.50 255.845   2
   0  28 -22-14.2817 417.907   3
   0  28  22 293.103 239.156   3
   0  28 -22-102.243 305.748   1
   0  28  22 45.6596 219.227   2
   0  28  24 2237.75 257.232   2
   0  28 -24 1795.12 350.444   1
   0  28  24 1799.25 300.139   3
   0  30   0 339.166 256.269   3
   0  30   0 190.126 238.934   2
   0  30  -2 6462.18 410.564   3
   0  30  -4 118.001 279.599   3
   0  30  -4-80.9768 237.642   2
   0  30  -6 179.379 239.023   2
   0  30   6-188.884 224.869   2
   0  30   8-41.3193 224.874   2
   0  30  -8 39.0572 248.078   2
   0  30  10 3570.82 302.969   3
   0  30  10 4664.29 301.250   2
   0  30  12-191.713 227.752   3
   0  30 -12-83.8340 249.304   2
   0  30 -12 111.294 310.262   3
   0  30  12 87.0080 221.060   2
   0  30  14 452.621 238.188   2
   0  30 -14 303.880 267.050   2
   0  30 -14 613.345 339.978   3
   0  30  14 341.718 234.846   3
   0  30  16-139.832 233.452   3
   0  30  16-124.053 229.047   2
   0  30 -16-97.0970 346.636   3
   0  30 -16 148.357 264.061   2
   0  30  18 1001.28 267.501   3
   0  30  18 1155.02 235.512   2
   0  30 -18 1092.82 295.048   2
   0  30 -20 13.2454 366.036   3
   0  30  20 190.286 223.596   2
   0  30  20 121.868 251.920   3
   0  30  22 4490.34 346.619   3
   0  30  22 4632.37 299.650   2
   0  32   0 11262.8 506.720   3
   0  32  -2 6.42415 248.481   2
   0  32   2-119.148 260.856   3
   0  32   2-131.373 241.887   2
   0  32  -2 210.567 279.053   3
   0  32  -4 19.3397 267.098   2
   0  32  -4 585.101 294.326   3
   0  32   4 467.745 264.851   3
   0  32   4 656.094 251.520   2
   0  32   6 183.379 267.259   3
   0  32  -6-158.911 292.735   3
   0  32   6-116.861 239.383   2
   0  32  -6 6.64565 260.422   2
   0  32  -8 772.159 275.625   2
   0  32  -8 1295.13 325.402   3
   0  32  10 12.3824 268.612   2
   0  32 -10 241.555 264.918   2
   0  32  10 367.004 246.543   3
   0  32 -10-119.899 299.993   3
   0  32  12 1581.88 268.067   3
   0  32 -12 1462.73 349.295   3
   0  32  12 1357.33 255.505   2
   0  32 -12 922.982 291.237   2
   0  32 -14-14.7358 269.819   2
   0  32  14 139.834 243.832   2
   0  32 -14-231.431 334.881   3
   0  32  14 182.479 234.965   3
   0  32  16 370.721 245.558   2
   0  32  16-104.820 249.742   3
   0  32 -16 22.9332 280.172   2
   0  32 -16 289.878 354.511   3
   0  32  18 336.614 249.139   3
   0  32 -18-15.7922 296.263   2
   0  32  18 46.2765 220.467   2
   0  34   0-46.4134 274.622   3
   0  34   0-340.375 249.227   2
   0  34  -2 2879.35 344.851   3
   0  34   2 3228.06 337.401   3
   0  34   2 1686.83 308.271   2
   0  34  -2 1260.91 303.721   2
   0  34  -4 20.0417 244.172   2
   0  34   4-260.491 247.195   2
   0  34  -4-39.8141 287.696   3
   0  34   4 164.690 267.730   3
   0  34  -6 171.843 286.662   3
   0  34   6 6.37941 243.903   2
   0  34  -6 6.79029 254.291   2
   0  34   6-68.4080 256.372   3
   0  34   8 17.2079 255.561   3
   0  34  -8 500.957 309.798   3
   0  34  -8-6.95003 262.293   2
   0  34   8-340.939 242.162   2
   0  34  10 1339.34 262.375   2
   0  34 -10 884.375 319.595   3
   0  34 -10 816.515 290.612   2
   0  34  10 1124.33 275.338   3
   0  34  12 67.1996 231.814   2
   0  34  12-146.392 245.524   3
   0  34 -12 101.697 268.172   2
   0  34 -14 155.425 281.291   2
   0  34  14 440.067 239.537   2
   0  34  14 16.6283 254.032   3
   0  36   0 423.009 276.086   2
   0  36   0 1525.38 317.231   3
   0  36  -2 26.3899 242.259   2
   0  36   2-131.820 267.019   3
   0  36   2-6.52620 252.341   2
   0  36  -2 328.140 284.351   3
   0  36   4 45.3851 261.555   3
   0  36  -4 6.74476 255.856   2
   0  36   4 291.857 256.482   2
   1  -1   1 38023.6 869.344   5
   1   1  -1 38742.0 875.536   1
  -1   1   1 40845.6 873.521   2
  -1   1  -1 40928.0 881.217   3
   1  -1  -1 36633.2 880.399   1
   1  -1  -1 38648.7 870.923   5
   1  -1  -1 38632.1 870.746   4
   1  -1   3 65331.2 1477.77   4
  -1   1   3 63479.9 1481.87   2
   1  -1   3 68077.5 1482.71   5
  -1   1  -3 66559.7 1475.20   1
   1  -1  -3 67072.2 1492.35   1
  -1   1   3 67103.4 1479.78   3
   1   1   3 65935.9 1480.01   5
   1   1  -3 66288.4 1487.86   1
   1   1   3 65947.6 1478.93   3
   1  -1   5 99922.7 2156.07   4
   1   1   5 94871.4 2157.67   3
   1   1  -5 98163.2 2166.50   1
   1  -1   5 94345.9 2162.89   5
  -1   1  -5 96630.3 2147.31   1
  -1   1   5 95206.4 2157.25   2
  -1   1   5 97495.2 2156.64   3
   1  -1  -5 94372.9 2168.24   1
   1   1   5 94636.3 2160.82   5
   1   1   5 96640.6 2146.81   2
   1  -1   7 93848.2 2172.48   5
   1   1   7 95345.7 2165.24   3
  -1  -1  -7 96853.4 2140.42   1
  -1  -1   7 97765.0 2165.69   4
   1  -1  -7 95065.7 2171.07   1
  -1   1  -7 97091.8 2150.81   1
   1   1  -7 96419.6 2170.87   1
   1   1   7 93925.7 2171.30   5
   1   1   7 93440.6 2152.80   2
   1  -1   7 98666.8 2159.62   4
  -1   1   7 99106.1 2163.15   3
  -1   1   7 94531.8 2160.37   2
   1   1  -9 95.6218 83.1758   1
   1   1   9 202.816 89.4316   5
  -1   1  -9 86.9143 68.6927   1
  -1  -1   9 193.901 95.6447   5
   1  -1  -9 217.696 89.2422   1
   1  -1   9 209.832 90.3502   5
  -1  -1  -9 153.175 57.6731   1
  -1  -1   9 250.073 81.4862   4
  -1   1   9 170.079 75.8513   2
  -1   1   9 163.988 77.8062   3
   1  -1   9 237.599 78.2425   4
  -1   1   9 239.985 92.5963   5
   1   1  11 19.1917 98.3142   4
   1  -1  11 165.832 103.226   4
  -1   1  11 132.752 106.834   3
  -1  -1  11 32.5137 105.969   4
  -1  -1 -11-24.1733 84.0695   1
  -1   1  11 83.6195 104.358   2
  -1   1  11 64.3627 132.215   5
   1  -1 -11 53.9273 113.691   1
  -1  -1  11 126.011 136.723   5
  -1   1 -11 20.1911 94.9699   1
   1  -1  11 70.5421 122.009   5
   1   1  11 87.7245 122.799   5
   1   1 -11 90.6987 112.609   1
   1  -1  13 12807.0 375.291   4
  -1  -1  13 12473.7 412.027   5
   1   1  13 13358.6 371.025   4
  -1  -1 -13 12783.7 350.746   1
   1   1  13 12623.4 413.284   5
  -1   1 -13 13526.4 366.232   1
  -1  -1  13 13510.1 382.444   4
  -1   1  13 12609.2 388.269   3
   1  -1 -13 12861.9 391.828   1
  -1   1  13 12440.4 375.223   2
   1  -1  13 12264.7 412.052   5
  -1   1  13 12445.7 414.850   5
   1   1 -13 12028.6 385.204   1
   1   1 -15 22942.3 640.247   1
  -1   1 -15 24247.7 619.521   1
   1   1  15 24902.1 630.930   4
   1  -1 -15 24020.1 647.379   1
  -1  -1 -15 24375.3 608.950   1
   1   1  17 37137.0 912.772   4
   1   1  17 35773.9 959.627   5
  -1  -1  17 37199.4 967.373   5
   1  -1  17 38566.8 965.221   5
   1  -1  17 37388.6 918.072   4
   1   1 -17 35885.3 923.205   1
  -1  -1  17 35622.7 917.345   4
  -1   1 -17 37657.1 906.987   1
   1  -1 -17 35518.5 926.579   1
  -1   1  17 36643.9 959.920   5
  -1  -1 -17 36837.0 896.141   1
  -1   1 -19 36230.4 909.313   1
  -1  -1  19 36879.7 927.065   4
  -1  -1 -19 36708.6 901.800   1
  -1   1  19 35475.6 972.223   5
  -1  -1  19 35618.7 967.297   5
  -1   1  19 37802.6 928.712   4
   1   1  19 35518.2 963.008   5
   1   1  19 34937.8 915.415   4
   1  -1  19 36237.1 963.930   5
   1  -1  19 36371.8 920.417   4
   1   1  21 3149.06 274.481   5
  -1  -1 -21 2906.13 213.891   1
  -1  -1  21 3001.30 279.844   5
   1  -1  21 3195.90 229.231   4
   1  -1  21 3254.33 277.860   5
  -1   1 -21 2878.67 226.062   1
  -1   1  21 2992.67 277.278   5
  -1   1  21 3086.38 226.704   4
  -1  -1  21 3493.56 238.783   4
   1   1 -21 2969.89 237.682   1
   1   1  21 2869.54 220.629   4
   1   1  23 13382.9 520.392   5
   1   1  23 14400.9 466.884   4
  -1   1  23 13879.5 530.056   5
  -1  -1  23 14505.1 472.008   4
   1   1 -23 13560.4 480.406   1
   1  -1  23 14469.8 522.256   5
   1  -1 -23 12864.4 471.377   1
   1  -1  23 13869.4 464.012   4
  -1  -1  23 13815.2 533.391   5
  -1   1  23 14870.6 471.003   4
   1  -1  25 14266.0 538.440   5
  -1  -1  25 13644.5 542.546   5
  -1   1  25 14113.3 490.881   4
  -1   1  25 14233.5 552.913   5
   1   1 -25 13465.4 507.186   1
   1  -1  25 14453.4 489.480   4
  -1  -1  25 14870.9 497.607   4
   1   1  25 13484.5 539.731   5
   1   1  25 14956.8 493.292   4
   1  -1 -25 13223.6 492.624   1
  -1  -1  27 12400.8 459.224   4
  -1   1  27 10945.3 518.067   5
  -1  -1  27 10840.7 509.071   5
   1   1  27 11308.6 513.188   5
   1  -1  27 11502.4 506.972   5
  -1  -1  29 1940.81 287.959   4
  -1   1  29 2148.70 332.862   5
  -1   1  29 2391.81 286.123   4
  -1  -1  29 1726.05 323.219   5
   1   1  29 2264.61 331.873   5
   1  -1  29 1663.84 318.215   5
   1  -1  29 6.96478 282.265   4
   1   1  29 54.4428 273.165   4
  -1  -1  31 278.238 258.757   4
  -1   1  31-7.52591 255.296   4
   1  -1  31-29.9503 255.597   4
   1   1  33 2854.29 307.045   4
   1  -1  33 2957.37 351.836   5
   1  -1  33 2608.01 308.781   4
  -1   1  33 2365.05 335.067   4
   1   1  33 2124.56 342.763   5
  -1  -1  33 2338.34 362.128   5
  -1   1  33 2397.59 394.225   5
   1   1  35 5748.69 376.314   4
   1  -1  35 6169.34 392.241   4
   1  -1  35 4974.35 418.918   5
  -1  -1  35 5480.91 396.502   4
  -1   1  35 5005.01 435.383   5
  -1  -1  35 4611.43 417.882   5
  -1   1  35 5701.79 387.433   4
   1   1  35 5527.88 425.108   5
   1  -1  37 3251.89 351.568   4
  -1  -1  37 3263.59 358.110   4
  -1  -1  37 3308.80 393.031   5
   1   1  37 2528.42 371.307   5
   1  -1  37 3600.65 389.291   5
  -1   1  37 3272.85 389.582   5
   1   1  37 3598.22 352.592   4
  -1   1  37 3881.15 354.504   4
   1   1  39 888.730 341.049   5
   1  -1  39 280.908 295.905   4
  -1   1  39 165.709 304.264   4
  -1  -1  39 593.864 340.438   5
   1   1  39 349.827 307.825   4
  -1   1  39 261.135 338.469   5
  -1  -1  39 318.958 308.416   4
   1  -1  39 561.001 329.598   5
   1  -3  -1 96099.0 2141.31   4
   1  -3   1 98384.3 2140.27   4
  -1   3   1 95861.1 2143.88   2
  -1   3   1 95664.6 2147.54   3
   1   3   1 98691.5 2136.82   3
   1   3  -1 95247.2 2146.70   1
   1   3   1 94823.4 2139.02   1
   1  -3   1 95499.3 2136.27   5
  -1   3  -1 96382.9 2148.06   2
   1  -3  -1 95099.7 2135.52   5
  -1   3  -1 95975.5 2158.86   3
  -1   3   3 359018. 7859.32   3
   1   3   3 333935. 7847.09   5
   1  -3   3 343333. 7854.41   5
  -1  -3   3 370137. 7852.07   4
   1  -3   3 356266. 7855.28   4
   1   3  -3 342718. 7863.50   1
  -1   3   3 372793. 7860.02   2
   1   3   3 368767. 7855.30   3
  -1   3  -3 357190. 7860.38   1
   1   3   5 125084. 2757.99   5
  -1   3   5 113251. 2765.09   3
   1   3  -5 125774. 2770.23   1
   1  -3  -5 121576. 2777.20   1
  -1   3  -5 122205. 2760.62   1
   1   3   5 124159. 2760.16   3
   1  -3   5 121917. 2764.01   5
   1   3   5 127498. 2744.80   2
   1  -3   5 125498. 2760.59   4
   1  -3   7 14150.6 380.071   5
   1   3   7 14810.7 372.775   3
  -1   3  -7 14187.0 369.767   1
  -1  -3   7 14328.6 374.609   4
   1   3   7 14662.9 357.299   2
  -1  -3  -7 15297.4 350.234   1
  -1  -3   7 14186.1 383.553   5
   1   3  -7 15370.7 381.584   1
   1   3   7 14902.8 377.978   5
   1  -3   7 14489.4 373.505   4
  -1   3   7 15597.1 377.026   3
   1  -3  -7 14969.2 391.403   1
  -1   3   7 13630.8 373.059   2
  -1  -3  -9 617.202 67.4460   1
   1  -3   9 642.678 99.5414   5
  -1  -3   9 665.730 100.615   5
   1  -3   9 517.276 89.1552   4
   1  -3  -9 574.149 106.186   1
  -1   3   9 716.201 91.1109   3
  -1   3   9 574.297 86.7073   2
   1   3   9 481.018 85.2554   3
  -1   3  -9 587.679 86.7315   1
   1   3   9 612.268 100.600   5
   1   3   9 671.145 74.2332   2
  -1   3   9 604.098 99.6858   5
  -1  -3   9 535.060 88.9806   4
   1   3  -9 472.723 93.8786   1
   1  -3  11 453.737 135.137   5
  -1   3  11 525.806 145.228   5
  -1   3  11 511.863 119.664   2
   1  -3 -11 396.021 142.540   1
   1   3  11 554.641 144.292   5
   1   3  11 473.778 106.116   2
  -1  -3 -11 558.565 98.2888   1
   1   3  11 536.359 127.461   3
  -1  -3  11 678.287 148.495   5
   1   3 -11 429.437 128.123   1
  -1   3  11 418.680 122.110   3
   1  -3  11 487.367 126.391   4
  -1  -3  11 496.384 129.953   4
  -1   3 -11 491.240 120.622   1
   1  -3 -13 6863.17 290.759   1
   1   3 -13 7198.51 291.156   1
  -1   3  13 7108.42 273.527   3
  -1   3 -13 6782.92 263.966   1
  -1   3  13 6762.67 305.659   5
  -1  -3 -13 7290.88 238.707   1
  -1  -3  13 8154.06 302.975   4
   1   3  13 7450.57 309.402   5
   1  -3  13 6845.39 268.945   4
  -1   3  15 65987.9 1520.67   2
   1   3  15 63050.9 1508.83   2
   1  -3  15 65159.3 1555.73   5
   1   3  15 65933.6 1537.86   3
   1   3 -15 63326.9 1528.32   1
  -1   3  15 66465.2 1533.76   3
  -1  -3  15 65779.7 1557.42   5
  -1  -3 -15 63256.7 1491.97   1
  -1   3 -17 68249.3 1627.98   1
  -1  -3 -17 69576.6 1605.70   1
  -1  -3  17 69743.0 1640.78   4
   1   3  17 70522.1 1677.90   5
   1  -3  17 69737.2 1639.12   4
  -1  -3  17 69797.8 1678.92   5
   1   3  17 69029.2 1625.31   2
  -1   3  17 69173.4 1633.00   2
  -1   3  17 67753.3 1648.19   3
   1  -3 -17 67972.0 1648.02   1
  -1   3  17 72183.2 1680.50   5
   1  -3  17 68704.4 1672.75   5
  -1   3 -19 3864.92 235.484   1
  -1  -3 -19 4186.14 215.044   1
  -1   3  19 4375.06 249.514   3
  -1  -3  19 4206.84 247.106   4
   1   3  19 4086.29 237.131   4
   1   3  19 3740.28 280.977   5
   1  -3 -19 3976.87 262.750   1
   1   3 -19 4363.31 256.575   1
   1  -3  19 4382.70 240.529   4
  -1   3  19 4486.62 241.422   2
  -1  -3  19 4057.63 282.287   5
   1  -3  19 3640.77 273.230   5
  -1   3  19 3822.96 285.738   5
  -1   3  21 567.406 197.143   3
  -1  -3  21 720.366 226.869   5
   1   3  21 587.693 180.205   4
  -1  -3  21 667.377 192.788   4
  -1   3  21 788.150 237.654   5
   1   3 -21 555.799 207.412   1
   1  -3  21 559.043 190.031   4
   1  -3  21 651.569 227.635   5
   1   3  21 514.164 224.801   5
  -1   3  21 628.133 190.068   2
  -1   3  23 14575.6 551.770   5
   1   3  23 15027.1 551.455   5
   1   3 -23 14539.3 511.323   1
  -1  -3  23 15298.9 549.960   5
  -1  -3  23 15641.1 496.208   4
   1  -3  23 15192.4 540.673   5
   1  -3  23 15352.3 497.518   4
   1  -3 -23 14024.1 495.655   1
   1   3  23 15507.8 483.896   4
  -1   3 -23 14421.4 491.473   1
   1  -3  25 21096.1 699.144   5
  -1   3  25 21718.7 716.197   5
   1   3 -25 20610.3 668.598   1
  -1  -3  25 22020.0 658.789   4
   1  -3  25 22634.8 656.488   4
  -1   3  25 21603.4 650.306   4
  -1  -3  25 20969.5 707.274   5
   1   3  25 22901.9 648.233   4
   1   3  25 20866.5 706.450   5
  -1   3  27 9397.97 471.596   5
  -1  -3  27 9348.30 413.570   4
   1  -3  27 9377.58 455.704   5
   1   3 -27 8696.15 433.365   1
  -1  -3  27 9225.37 459.176   5
   1   3  27 10170.4 413.810   4
   1   3  27 8983.08 462.856   5
  -1  -3  29 5580.74 342.747   4
   1  -3  29 4333.14 364.189   5
  -1  -3  29 4523.54 379.939   5
   1   3  29 5053.47 407.756   5
  -1   3  29 4578.33 388.695   5
   1   3  31 103.275 301.691   5
   1  -3  31-191.549 269.868   4
  -1  -3  31 481.645 264.597   4
  -1   3  31 633.304 315.781   5
   1  -3  33 2392.49 343.969   5
  -1   3  33 1556.19 351.851   5
  -1  -3  33 1768.73 339.987   5
   1  -3  33 1771.45 298.795   4
   1   3  33 1582.64 339.269   5
   1   3  33 2386.83 300.540   4
  -1   3  33 2334.88 307.077   4
  -1  -3  35 5086.36 418.776   5
  -1   3  35 4810.41 373.116   4
   1  -3  35 4385.18 359.564   4
   1   3  35 5206.57 358.998   4
  -1  -3  35 4607.50 379.823   4
   1  -3  35 4211.56 399.401   5
   1   3  35 4727.78 413.221   5
  -1   3  35 4902.37 425.765   5
   1   3  37 1875.82 368.574   5
  -1   3  37 2014.77 369.370   5
   1  -3  37 2672.64 371.722   5
  -1   3  37 2081.67 320.291   4
   1   3  37 2423.71 321.309   4
  -1  -3  37 1730.59 352.725   5
   1  -3  37 2393.26 337.496   4
  -1  -3  37 1921.60 339.793   4
   1  -3  39 1179.35 349.580   5
  -1  -3  39 895.863 353.956   5
  -1   3  39 1445.11 319.955   4
   1   3  39 1109.36 304.512   4
  -1   3  39 1034.87 353.275   5
   1  -3  39 1413.54 337.561   4
  -1  -3  39 1237.99 335.250   4
   1   3  39 960.831 353.667   5
   1  -5   1 12952.3 295.431   5
  -1   5   1 12096.3 316.211   2
   1   5  -1 12404.4 318.851   3
   1   5   1 12315.9 315.694   1
   1  -5  -1 12257.3 306.510   4
  -1   5   1 11918.5 326.428   3
   1   5   1 12539.8 309.735   3
   1  -5  -1 12426.7 291.266   5
   1  -5   1 12584.2 304.873   4
   1   5  -1 12403.5 324.403   1
  -1   5  -1 11881.4 343.564   3
   1   5   3 21130.7 473.392   5
  -1   5   3 19403.3 491.692   2
   1   5  -3 20288.1 506.117   1
  -1   5   3 20099.6 499.555   3
   1   5   3 20256.0 491.331   3
  -1   5  -3 20537.5 506.929   1
   1   5  -3 20161.3 519.823   3
  -1   5  -3 20955.5 538.359   3
  -1  -5   3 21215.5 482.950   4
   1  -5   3 22024.6 487.724   5
   1  -5   3 20455.1 490.511   4
   1  -5   5 941078. 21339.0   4
   1   5   5 979272. 21342.1   3
   1  -5   5 928484. 21337.7   5
   1   5   5 969512. 21329.3   5
   1   5  -5 987082. 21356.1   1
  -1  -5   5 996621. 21337.8   4
   1   5   5 950859. 21318.3   2
  -1   5   5 998637. 21341.6   2
  -1   5   5 999999. 21347.6   3
  -1   5  -5 939097. 21345.3   1
  -1  -5   5 957387. 21343.1   5
   1   5  -7 222255. 4910.75   1
  -1   5  -7 222221. 4904.30   1
   1   5   7 222343. 4879.52   2
   1   5   7 217628. 4900.14   3
   1  -5  -7 218028. 4918.73   1
   1  -5   7 221306. 4897.56   4
  -1  -5   7 217701. 4905.26   5
   1   5   7 220271. 4894.56   5
  -1   5   7 224093. 4906.09   3
  -1   5   7 212502. 4897.21   2
  -1  -5   7 215466. 4896.46   4
   1  -5   7 222184. 4903.61   5
  -1  -5   9 3685.72 176.306   5
   1  -5   9 3635.25 170.084   5
   1   5   9 3438.60 161.535   5
  -1  -5   9 3616.05 160.214   4
   1  -5  -9 3403.49 186.140   1
  -1  -5  -9 3838.04 145.747   1
  -1   5   9 3258.88 162.530   3
  -1   5  -9 3455.66 161.426   1
  -1   5   9 3259.54 154.585   2
   1   5   9 3533.95 163.089   3
   1   5  -9 3692.92 173.549   1
   1   5   9 3288.23 137.192   2
   1  -5   9 3333.61 158.108   4
   1   5  11 12139.1 345.524   2
   1   5  11 12458.9 383.731   5
  -1  -5  11 12416.1 389.732   5
  -1   5 -11 12614.5 369.830   1
   1   5 -11 13021.4 383.988   1
  -1  -5 -11 13780.3 346.865   1
   1  -5 -11 12991.6 394.046   1
  -1   5  11 12029.0 357.497   2
  -1  -5  11 12775.4 373.549   4
   1  -5  11 12288.0 383.838   5
  -1   5  11 12516.1 389.238   5
   1  -5  11 12473.5 369.578   4
  -1   5  11 12396.2 372.162   3
   1   5  11 12245.2 367.286   3
  -1   5  13 68325.8 1612.96   5
  -1  -5 -13 69757.7 1557.72   1
   1  -5  13 66551.2 1588.21   4
   1   5 -13 65663.5 1595.21   1
   1  -5 -13 69064.6 1608.38   1
   1   5  13 67410.5 1608.35   5
  -1   5 -13 68028.1 1587.03   1
  -1  -5  13 67089.4 1591.22   4
  -1   5  15 66677.9 1558.05   3
   1   5  15 66419.6 1560.61   3
   1  -5  15 66386.2 1578.28   5
  -1   5 -15 64660.0 1548.95   1
   1  -5 -15 64938.6 1566.58   1
  -1  -5 -15 65691.1 1517.83   1
  -1   5  15 65931.5 1544.33   2
  -1  -5  15 68391.6 1587.19   5
   1   5  15 63911.2 1531.28   2
   1  -5  17 15683.2 478.048   4
  -1   5  17 16150.9 470.479   2
  -1  -5 -17 16483.8 450.267   1
   1   5 -17 16667.2 495.336   1
   1   5  17 16039.5 514.478   5
   1  -5 -17 16060.9 492.271   1
  -1  -5  17 15810.5 511.373   5
   1   5  17 15753.1 489.768   3
   1   5  17 15686.1 459.433   2
  -1  -5  17 15835.7 481.102   4
   1  -5  17 16545.0 512.902   5
  -1   5  17 15706.7 519.554   5
  -1   5  17 16498.8 491.091   3
   1   5  19 8256.46 313.328   2
   1   5  19 9129.71 350.560   3
  -1  -5  19 8596.86 372.696   5
  -1   5  19 8561.58 340.387   3
  -1   5  19 8254.61 377.315   5
   1  -5  19 8712.25 361.727   5
  -1  -5  19 8324.34 333.456   4
  -1  -5 -19 8139.96 297.646   1
   1   5 -19 8503.35 349.761   1
  -1   5  19 9110.85 326.862   2
   1   5  19 7933.57 374.209   5
   1  -5  19 8180.20 333.356   4
   1  -5 -19 8011.55 338.115   1
  -1   5  21 721.374 227.564   2
   1   5  21 343.483 232.010   5
   1  -5  21 457.891 216.110   5
  -1   5  21 781.653 249.540   3
   1   5  21 439.211 203.887   3
  -1   5  21 494.207 316.721   5
  -1  -5  21 627.959 191.275   4
   1  -5  21 626.159 194.612   4
   1   5 -21 509.397 204.272   1
  -1  -5  21 603.701 233.500   5
   1   5  21 507.685 179.498   2
  -1   5 -21 586.221 197.729   1
  -1   5  23 16811.0 557.587   3
  -1  -5  23 17062.7 548.829   4
  -1  -5  23 17208.3 592.846   5
   1   5  23 17041.1 595.123   5
   1   5 -23 17623.9 569.298   1
   1  -5 -23 17794.0 569.874   1
  -1   5  23 17307.3 535.119   2
  -1   5 -23 17480.3 553.534   1
   1  -5  23 16700.5 585.735   5
  -1   5  23 17341.3 605.222   5
   1  -5  23 17092.8 549.411   4
   1  -5  25 20344.4 687.817   5
  -1   5  25 21401.9 638.357   2
  -1   5  25 22159.0 671.870   3
  -1   5  25 22760.4 729.748   5
   1   5 -25 21189.1 679.745   1
   1   5  25 20413.8 703.550   5
  -1   5 -25 20751.5 655.335   1
  -1  -5  25 22052.9 662.353   4
   1  -5  25 20331.4 648.354   4
   1   5  25 23727.7 647.786   4
  -1  -5  25 20096.6 689.794   5
   1  -5  27 21858.9 727.093   5
   1   5 -27 21318.8 710.748   1
   1  -5  27 22669.2 690.819   4
   1   5  27 23664.0 672.905   4
  -1   5  27 22718.6 753.386   5
  -1  -5  27 22357.8 694.826   4
  -1  -5  27 21374.0 724.842   5
   1   5  27 20754.1 742.177   5
  -1  -5  29 3251.48 317.303   4
   1  -5  29 2834.50 308.280   4
   1  -5  29 3589.62 344.357   5
   1   5  29 3277.75 443.621   5
  -1   5  29 3362.82 373.450   5
   1   5  29 4413.07 363.594   4
  -1  -5  29 3535.76 351.416   5
  -1  -5  31 251.122 258.324   4
   1  -5  31 321.776 266.279   4
   1   5  31 287.616 313.831   5
  -1   5  31 95.9892 320.184   5
  -1   5  33 1820.87 362.843   5
   1   5  33 1745.71 349.357   5
  -1   5  33 2221.20 298.434   4
   1  -5  33 1507.30 309.707   5
  -1  -5  33 1939.71 334.782   5
   1  -5  33 1662.54 301.277   4
   1   5  33 2063.75 292.287   4
  -1  -5  35 1805.48 318.193   4
  -1   5  35 1753.26 355.578   5
   1   5  35 2293.34 362.004   5
   1  -5  35 1499.51 321.018   5
  -1  -5  35 2307.90 342.299   5
   1  -5  35 2012.16 320.904   4
   1   5  35 1449.67 309.059   4
  -1   5  35 2623.82 324.080   4
   1  -5  37 3441.25 361.399   4
  -1   5  37 3380.49 399.392   5
  -1  -5  37 3308.58 392.995   5
   1   5  37 2584.15 348.443   4
  -1  -5  37 3412.02 373.529   4
  -1   5  37 3638.39 349.895   4
   1  -5  37 3376.28 375.257   5
   1   5  37 3172.69 387.992   5
  -1  -5  39 807.716 325.947   4
   1   5  39 719.333 352.152   5
  -1   5  39 616.106 352.128   5
  -1  -5  39 509.168 336.698   5
   1  -5  39 672.330 317.065   4
   1  -5  39 563.219 333.234   5
  -1   5  39 361.030 304.959   4
   1   5  39 314.283 292.605   4
   1   7   1 24167.6 588.553   1
   1   7  -1 26069.2 599.414   1
   1  -7  -1 25175.8 560.676   5
  -1   7  -1 24917.9 591.086   2
   1   7  -1 24477.4 591.180   3
   1  -7   1 24053.7 562.478   5
   1  -7  -1 24661.8 578.987   4
  -1   7   1 24242.8 587.228   2
   1  -7   1 25241.0 577.542   4
  -1   7   1 24046.2 597.258   3
   1   7   1 24272.3 584.185   3
  -1   7  -1 24561.5 608.172   3
   1  -7   3 125.411 45.1056   5
  -1  -7   3 96.2604 43.0395   4
   1   7  -3 158.999 88.6985   3
   1   7   3 120.204 39.3878   2
   1   7   3 138.794 61.1070   3
  -1   7  -3 131.256 76.9603   1
  -1   7  -3 116.657 106.729   3
   1  -7   3 112.166 53.3724   4
   1   7  -3 151.533 74.6217   1
  -1   7   3 131.100 61.3159   2
  -1  -7   3 142.109 51.9999   5
  -1   7   3 92.8722 67.4173   3
   1   7   5 12703.9 353.560   3
  -1   7   5 13685.1 350.888   2
  -1   7  -5 13505.3 414.397   3
   1  -7   5 13798.8 346.436   5
   1   7  -5 13564.2 372.261   1
   1   7   5 12897.6 323.914   2
   1  -7   5 14109.8 350.030   4
  -1  -7   5 14111.9 353.018   5
  -1   7   5 13553.3 361.205   3
  -1  -7   5 13579.8 342.444   4
   1   7   5 13776.4 330.006   5
   1   7  -5 13888.8 403.414   3
  -1   7  -5 14144.3 370.975   1
  -1   7  -7 502962. 11340.2   1
   1   7  -7 513906. 11346.0   1
   1  -7   7 520628. 11328.0   4
  -1   7   7 502842. 11335.8   3
  -1   7   7 517500. 11329.5   2
   1   7   7 497207. 11333.5   3
   1   7   7 516129. 11317.2   5
  -1  -7   7 514327. 11334.5   5
   1  -7   7 513587. 11330.0   5
   1   7   7 511875. 11308.1   2
  -1  -7   7 506412. 11325.6   4
   1  -7   9 26904.1 698.781   4
  -1  -7   9 27622.2 700.586   4
   1   7   9 29495.4 705.353   5
   1  -7   9 27789.8 706.802   5
   1  -7  -9 29088.8 736.141   1
  -1  -7   9 28196.9 712.354   5
  -1   7  -9 28422.3 713.771   1
   1   7  -9 29517.1 720.866   1
  -1   7   9 29259.2 700.972   2
  -1   7   9 28044.4 708.850   3
   1   7  11 9986.36 302.693   2
  -1  -7 -11 10296.2 323.232   1
  -1  -7  11 10153.5 328.405   4
  -1   7  11 10044.1 346.203   5
   1  -7  11 10232.1 342.396   5
   1  -7  11 10413.3 330.586   4
  -1  -7  11 10272.8 353.466   5
   1   7 -11 9972.95 348.106   1
   1   7  11 9726.01 328.199   3
   1   7  11 10262.4 343.250   5
   1  -7 -11 9590.06 371.742   1
  -1   7 -11 10621.9 347.213   1
  -1   7  13 67459.1 1578.92   3
   1   7  13 65629.1 1586.63   5
  -1  -7 -13 69520.4 1557.18   1
  -1  -7  13 65467.1 1577.57   4
  -1   7  13 66067.8 1592.75   5
  -1   7  13 68058.6 1565.24   2
   1  -7  13 66581.6 1578.72   4
  -1   7 -13 66056.0 1577.13   1
  -1  -7 -15 40410.0 949.231   1
   1  -7 -15 37112.6 991.059   1
   1   7 -15 38955.9 985.632   1
   1  -7  15 37482.4 988.468   5
   1   7  15 39637.6 944.254   2
  -1   7  15 38053.6 968.775   3
   1   7  15 39298.0 972.124   3
  -1  -7  15 38264.5 992.408   5
  -1   7  15 39085.5 955.970   2
  -1  -7  17 20392.2 618.877   5
   1   7  17 21237.4 596.358   3
  -1   7  17 20554.1 571.671   2
   1  -7  17 19564.3 607.093   5
  -1   7  17 20378.5 582.807   3
  -1  -7 -17 20856.4 557.196   1
   1  -7 -17 20695.1 620.417   1
   1   7  17 21849.4 625.025   5
  -1  -7  17 21169.8 588.841   4
   1   7  17 20471.7 556.104   2
   1   7 -17 20623.9 600.904   1
   1  -7  17 21041.1 586.147   4
  -1   7  17 20301.1 621.149   5
   1   7  19 1921.13 249.994   5
   1  -7  19 2303.69 220.079   4
   1   7  19 2300.73 220.930   3
   1  -7  19 1716.43 235.841   5
  -1   7 -19 2349.43 222.466   1
   1   7  19 2152.76 191.658   2
  -1  -7  19 2169.26 211.178   4
   1   7 -19 2066.86 231.434   1
  -1  -7  19 2357.88 250.840   5
  -1   7  19 2459.80 267.755   5
  -1   7  19 2230.94 225.970   3
   1  -7 -19 2394.20 255.540   1
  -1   7  19 2263.55 205.576   2
   1   7  21 854.199 214.879   3
  -1   7  21 924.803 204.783   2
  -1   7  21 909.020 222.841   3
  -1  -7  21 887.054 213.492   4
  -1  -7  21 1064.19 245.918   5
   1  -7  21 832.818 236.547   5
  -1   7  21 1034.59 270.251   5
   1   7  21 1071.52 247.547   5
   1   7 -21 913.140 241.738   1
  -1   7 -21 803.913 221.952   1
   1   7  21 972.787 183.810   2
   1  -7  21 842.169 211.829   4
   1   7  23 3160.46 315.139   5
  -1   7 -23 3471.52 281.792   1
  -1  -7  23 3246.65 304.051   5
  -1   7  23 4076.78 285.716   3
   1  -7  23 3115.30 270.220   4
  -1   7  23 3623.33 263.690   2
   1   7 -23 3596.83 302.588   1
  -1   7  23 3635.02 333.711   5
  -1  -7  23 3092.66 268.746   4
   1  -7  23 3026.34 299.035   5
   1   7  23 3683.36 291.421   3
   1   7  23 3633.16 246.138   2
   1   7  25 31982.0 879.032   3
  -1   7  25 32451.4 881.088   3
   1  -7  25 30969.3 873.206   4
   1   7 -25 31025.8 895.707   1
  -1   7  25 33479.0 948.922   5
  -1   7 -25 30546.7 869.129   1
  -1  -7  25 27451.2 854.384   4
  -1  -7  25 29675.9 898.928   5
   1   7  25 31202.8 834.628   2
   1   7  25 31643.2 926.284   5
  -1   7  25 32204.3 849.208   2
   1  -7  25 30284.8 896.115   5
   1  -7  27 23459.6 778.248   5
  -1  -7  27 24090.7 749.220   4
  -1   7  27 23638.3 807.552   5
  -1   7  27 25201.2 729.335   2
   1   7  27 25059.8 815.874   5
  -1   7  27 25798.4 761.649   3
   1  -7  27 24823.8 751.988   4
  -1  -7  27 24801.0 791.047   5
   1   7  27 27100.1 735.362   4
   1   7 -27 24314.0 773.206   1
  -1  -7  29 3211.94 351.699   5
   1   7  29 2824.48 383.822   5
   1   7  29 3577.57 313.196   4
  -1  -7  29 3487.10 326.366   4
  -1   7  29 3883.29 382.502   5
  -1   7  29 3701.45 314.856   2
   1   7 -29 3796.40 356.139   1
   1  -7  29 3628.43 327.921   4
   1  -7  29 3437.56 344.935   5
   1  -7  31 112.973 260.939   4
  -1   7  31-21.9823 315.706   5
  -1  -7  31-267.020 277.893   4
   1   7  31-177.497 320.452   5
   1  -7  33 967.586 304.536   5
  -1   7  33 1410.67 279.028   4
  -1  -7  33 1382.03 329.700   5
   1   7  33 1148.93 276.862   4
  -1   7  33 1104.10 339.423   5
   1  -7  35 3208.66 374.934   5
  -1  -7  35 3980.73 384.257   5
   1   7  35 3877.49 406.612   5
   1  -7  35 3659.60 353.042   4
  -1  -7  35 3762.83 361.319   4
  -1   7  35 3691.24 337.495   4
  -1   7  35 4291.76 423.651   5
   1   7  37 548.198 292.988   4
  -1  -7  37 1520.18 338.348   4
   1  -7  37 1197.27 331.730   5
   1   7  37 1529.68 362.834   5
   1  -7  37 1443.22 321.087   4
  -1   7  37 1110.07 311.771   4
  -1   7  37 1138.21 352.487   5
  -1  -7  37 1185.18 348.671   5
   1   7  39 756.646 349.992   5
  -1  -7  39 673.869 342.802   5
   1   7  39 389.188 294.105   4
  -1   7  39 777.171 354.202   5
  -1  -7  39 1146.69 341.060   4
   1  -7  39 889.287 327.921   4
   1  -7  39 701.411 336.211   5
  -1   7  39 1267.11 319.680   4
   1   9  -1 126.262 88.8843   1
   1  -9  -1 112.010 61.3540   4
   1   9   1 69.4466 75.2566   3
  -1   9   1 94.6070 94.2558   3
   1  -9   1 122.864 37.9220   5
   1  -9   1 121.099 59.8347   4
   1   9  -1 84.0709 88.9444   3
  -1   9   1 117.334 83.3811   2
  -1   9  -1 125.634 103.782   3
   1   9   1 79.0057 83.6627   1
  -1   9  -1 71.5284 85.1877   2
   1  -9  -1 102.704 36.2337   5
   1   9   3 33285.3 789.101   3
   1   9   3 31937.1 761.956   2
  -1  -9   3 34625.3 764.534   4
   1   9  -3 35564.0 810.255   1
  -1   9  -3 31523.5 827.195   3
   1  -9   3 33972.9 764.889   5
  -1   9  -3 30917.0 808.028   1
   1   9  -3 32582.6 811.510   3
  -1   9   3 32145.3 784.381   2
  -1  -9   3 33302.7 767.424   5
  -1   9   3 33156.9 798.592   3
   1  -9   3 33732.3 779.602   4
   1   9  -5 37564.8 939.089   3
  -1   9   5 35154.6 880.358   2
  -1   9   5 36513.4 896.962   3
   1   9   5 35922.3 858.327   2
   1   9   5 37222.2 851.073   5
  -1  -9   5 39874.9 881.974   5
   1   9  -5 37720.4 908.644   1
  -1   9  -5 37756.6 907.998   1
  -1  -9   5 39446.5 873.210   4
   1  -9   5 37261.1 882.337   4
   1  -9   5 39470.7 874.709   5
   1   9   5 37377.7 891.593   3
  -1   9  -5 36282.6 952.173   3
   1   9  -7 36415.3 926.951   1
  -1   9  -7 37021.1 923.699   1
   1  -9   7 39252.3 903.844   4
  -1  -9   7 38532.0 896.375   4
  -1   9   7 35769.8 897.684   2
  -1   9   7 36960.2 916.282   3
  -1  -9   7 39159.6 910.268   5
   1   9   7 37272.1 877.824   2
   1   9   7 38380.9 882.319   5
   1   9  -7 38449.4 985.384   3
   1   9   7 38429.3 910.046   3
  -1   9  -7 36700.0 990.813   3
   1  -9   7 39491.0 900.754   5
  -1  -9   9 50177.4 1163.40   4
   1   9   9 46845.1 1170.04   3
  -1   9   9 48693.5 1162.71   2
  -1  -9   9 49428.8 1177.15   5
   1  -9   9 50127.4 1170.38   5
   1   9   9 48128.8 1153.24   5
   1  -9   9 50509.3 1166.08   4
   1   9  -9 46037.7 1189.36   1
  -1   9  -9 50981.1 1187.60   1
   1   9   9 50913.7 1147.46   2
   1  -9  11 7482.08 287.649   5
  -1  -9  11 7321.89 276.200   4
   1  -9 -11 6938.83 319.664   1
  -1   9  11 6889.31 292.728   5
   1  -9  11 6815.57 268.273   4
   1   9  11 7161.62 276.086   5
  -1  -9  11 7626.73 297.386   5
  -1   9  13 34757.3 826.039   2
  -1   9  13 33474.0 835.461   3
  -1   9  13 30957.4 845.057   5
   1   9  13 30807.5 833.822   5
   1   9  13 33911.8 834.467   3
  -1  -9  13 32043.9 835.150   4
   1   9 -13 33060.6 851.539   1
   1  -9 -13 32700.0 871.669   1
   1   9  13 32945.7 806.421   2
  -1  -9 -13 33701.0 832.378   1
  -1   9  15 39176.3 956.982   2
   1   9 -15 38426.7 986.777   1
  -1   9 -15 40331.1 994.652   1
  -1  -9  15 38669.4 993.345   5
   1  -9 -15 37623.0 1006.45   1
  -1  -9 -15 39327.5 962.549   1
  -1  -9  15 37685.9 969.846   4
   1  -9  15 37437.0 984.665   5
   1  -9  15 37523.2 969.249   4
   1   9  15 38824.5 939.373   2
  -1   9  15 38511.9 971.725   3
   1   9  15 39977.9 974.091   3
  -1  -9  17 9010.17 372.916   5
   1   9  17 8394.80 366.771   5
   1   9  17 8619.65 342.701   3
  -1  -9 -17 9546.72 341.194   1
   1   9  17 9808.63 322.510   2
  -1  -9  17 8905.28 345.206   4
  -1   9  17 9038.80 343.464   3
  -1   9  17 8818.80 377.142   5
   1  -9  17 9328.07 349.129   4
   1  -9  17 9293.98 373.592   5
   1  -9 -17 8996.75 380.713   1
  -1   9 -17 9123.13 360.579   1
   1   9 -17 9086.57 361.453   1
  -1   9  17 9452.11 331.181   2
  -1   9  19 4576.29 313.653   5
  -1   9  19 4643.27 252.084   2
   1   9  19 4359.29 264.810   3
   1   9 -19 4412.61 283.953   1
   1   9  19 4495.38 298.552   5
   1  -9  19 4674.24 292.347   4
  -1  -9  19 4413.16 298.199   5
   1  -9  19 4481.92 314.111   5
   1   9  19 4466.52 234.714   2
  -1  -9  19 4324.46 271.731   4
  -1   9 -19 4907.12 301.614   1
  -1   9  19 4558.03 264.946   3
  -1   9  21-95.9619 256.651   5
  -1  -9  21 178.333 233.291   5
  -1  -9  21 62.2266 209.461   4
   1  -9  21-42.4342 244.637   5
   1   9  21-53.8513 203.342   3
   1  -9  21 348.196 220.194   4
   1   9  21-69.6093 240.070   5
  -1   9  21 148.086 187.182   2
   1   9 -21 98.5764 224.137   1
   1   9  21 53.3962 171.699   2
  -1   9  21-42.1622 201.533   3
  -1   9 -21 403.416 244.589   1
  -1   9  23 12650.9 462.128   3
   1  -9  23 11714.6 456.309   4
  -1  -9  23 12015.1 488.608   5
  -1   9  23 12881.7 437.581   2
  -1   9  23 13171.0 529.924   5
   1   9  23 12311.7 421.868   2
  -1  -9  23 12028.8 459.717   4
   1   9  23 12498.4 512.314   5
  -1   9 -23 12591.5 472.672   1
   1  -9  23 11651.2 481.168   5
   1   9  23 11626.3 459.407   3
   1   9 -23 11952.1 477.630   1
   1   9  25 23684.2 664.514   2
  -1   9  25 23582.3 676.172   2
   1  -9  25 22427.5 699.966   4
  -1   9  25 23833.0 708.664   3
  -1  -9  25 22584.3 708.781   4
  -1   9 -25 23659.8 717.276   1
   1   9  25 24062.8 716.235   3
  -1   9  25 24049.3 776.391   5
  -1  -9  25 22926.4 736.762   5
   1   9 -25 21530.0 721.164   1
   1   9  25 21839.0 753.382   5
   1  -9  25 23284.3 736.923   5
   1   9  27 13759.9 590.167   5
  -1   9  27 14311.5 501.730   2
   1  -9  27 13218.1 549.217   5
  -1  -9  27 13524.4 564.374   5
   1   9 -27 14430.9 558.127   1
  -1   9  27 14064.4 593.051   5
  -1   9 -27 13297.8 541.116   1
   1   9  27 15003.5 496.692   2
   1   9  27 15348.3 546.545   3
   1  -9  27 14467.7 534.088   4
  -1  -9  27 14088.6 532.213   4
  -1   9  27 14643.1 537.633   3
   1  -9  29 3646.67 344.321   5
   1   9 -29 3205.56 345.679   1
   1   9  29 4058.10 391.693   5
  -1  -9  29 3618.57 340.875   4
   1  -9  29 3796.01 326.694   4
  -1  -9  29 3594.26 348.742   5
  -1   9  29 3773.96 390.199   5
   1  -9  31 200.973 288.583   5
  -1  -9  31 164.367 272.256   4
  -1   9  31 33.3957 284.486   3
   1   9  31-294.810 253.012   4
   1  -9  31 107.608 258.031   4
   1   9  31 69.0319 315.766   5
  -1   9  31-196.023 253.774   2
  -1   9  31 68.8438 320.724   5
  -1  -9  31 290.342 303.300   5
   1   9  33 1608.46 271.574   4
   1  -9  33 2001.52 329.857   5
  -1   9  33 2135.02 299.777   4
  -1  -9  33 1515.11 321.881   5
  -1   9  35 1516.63 299.817   4
  -1  -9  35 1726.49 344.291   5
   1   9  35 1324.56 359.825   5
  -1   9  35 1701.00 380.371   5
   1  -9  35 1551.26 333.568   5
   1  -9  35 1507.29 311.623   4
  -1  -9  35 1591.63 318.300   4
   1   9  35 822.134 284.851   4
   1  -9  37 1382.02 333.997   4
  -1   9  37 1612.51 371.742   5
   1   9  37 1573.39 374.575   5
  -1  -9  37 2284.21 371.891   5
   1  -9  37 1629.36 348.667   5
  -1   9  37 1094.52 313.616   4
   1   9  37 840.719 305.206   4
   1 -11   1 1154.40 62.5944   5
  -1  11   1 1160.89 138.027   2
   1  11  -1 1125.30 148.431   3
  -1  11   1 1077.99 148.732   3
   1  11   1 915.383 127.848   3
   1 -11  -1 1055.61 99.2756   4
   1  11   1 863.444 149.467   1
   1 -11   1 1080.59 100.079   4
  -1  11  -1 1114.74 140.237   2
  -1  11  -1 975.683 165.406   3
   1  11  -1 1096.05 154.353   1
   1 -11  -1 1034.91 61.2108   5
  -1  11  -3 9204.74 349.314   3
   1 -11   3 10014.9 279.604   4
   1 -11   3 10365.5 257.733   5
  -1 -11   3 9813.28 258.216   4
  -1  11   3 9597.99 308.626   3
   1  11  -3 9032.82 329.226   3
  -1  11   3 9089.29 291.692   2
   1  11   3 9675.92 297.226   3
  -1 -11   3 10189.9 260.585   5
   1  11  -3 9737.87 324.082   1
   1  11   3 9357.56 271.736   2
   1  11  -5 27834.5 736.996   3
   1  11   5 27814.2 681.442   3
  -1  11   5 27402.0 669.862   2
  -1  11   5 26986.8 688.479   3
  -1 -11   5 29393.6 654.080   4
  -1 -11   5 29986.8 662.554   5
   1  11   5 24724.5 618.000   5
   1  11   5 27041.4 648.954   2
   1 -11   5 28612.0 652.560   5
  -1  11  -5 25549.7 745.362   3
   1  11  -5 29202.1 711.432   1
  -1  11  -5 27461.4 708.337   1
   1 -11   5 28621.1 666.683   4
   1  11  -7 92004.0 2173.06   3
   1 -11   7 91819.2 2083.57   5
   1 -11   7 92895.4 2091.10   4
   1  11   7 92817.7 2059.80   5
  -1 -11   7 92784.4 2091.90   5
   1  11   7 88705.9 2097.27   3
   1  11   7 87478.8 2066.84   2
  -1 -11   7 95038.6 2082.09   4
   1  11  -9 11219.6 470.824   3
   1  11  -9 11207.2 374.962   1
  -1 -11   9 10834.2 330.916   4
   1 -11   9 10520.9 332.663   5
   1  11   9 11354.2 313.710   2
   1 -11   9 10730.6 337.476   4
  -1 -11   9 10807.7 346.472   5
   1  11   9 10275.3 316.062   5
  -1  11  11 6107.11 260.196   3
  -1 -11  11 5704.00 241.317   4
   1  11  11 5714.63 236.186   5
  -1 -11  11 5956.94 266.094   5
  -1  11 -11 5803.38 274.936   1
   1  11  11 6036.92 254.733   3
  -1  11  11 5723.08 242.594   2
   1 -11  11 5263.85 248.468   5
  -1  11 -11 4736.21 393.075   3
   1 -11  11 5833.74 243.896   4
   1  11 -11 5564.91 279.453   1
  -1  11  11 5673.95 262.580   5
   1 -11  13 43837.9 1083.21   5
   1  11  13 44027.6 1045.24   2
   1 -11 -13 43146.7 1115.20   1
  -1  11  13 42971.9 1085.97   5
   1  11  13 43271.9 1071.76   3
   1  11  13 41565.1 1069.76   5
  -1  11  13 43356.5 1076.66   3
  -1  11  13 45445.0 1060.70   2
  -1 -11  13 42799.2 1068.43   4
  -1  11 -13 45271.5 1092.99   1
   1  11 -13 43366.0 1094.02   1
   1 -11 -15 23660.8 699.937   1
   1  11  15 23292.4 651.488   3
  -1 -11  15 21899.2 646.582   4
   1  11  15 24809.4 624.712   2
  -1  11 -15 24420.3 674.279   1
  -1  11  15 25189.8 645.642   2
   1  11  15 23001.5 660.828   5
  -1  11  15 24115.0 653.267   3
  -1 -11 -15 23802.6 658.360   1
  -1 -11  15 23095.0 667.460   5
   1 -11  15 23435.7 646.932   4
   1  11 -15 24266.5 673.345   1
   1 -11  15 23655.9 664.976   5
  -1  11  17 17379.2 532.613   3
   1  11  17 17007.0 555.974   5
   1 -11  17 17935.3 543.989   4
   1 -11  17 18226.6 567.264   5
  -1 -11  17 17704.1 559.456   5
   1  11  17 17536.2 532.469   3
   1  11  17 18430.7 501.510   2
   1  11 -17 17672.0 556.291   1
  -1  11  17 18629.4 521.056   2
  -1  11 -17 18193.7 562.942   1
  -1  11  17 17233.6 565.328   5
  -1  11  19 7370.77 307.489   2
   1  11  19 6515.27 346.028   5
  -1  11  19 7090.90 373.672   5
  -1  11  19 7286.23 321.132   3
  -1  11 -19 7142.80 364.716   1
   1  11  19 7401.72 289.917   2
   1  11  19 7374.33 322.208   3
   1  11 -19 7041.08 349.441   1
  -1 -11  19 6950.71 349.176   5
   1 -11  19 7474.76 340.613   4
   1 -11  19 7128.72 360.430   5
  -1 -11  19 7347.73 339.484   4
  -1  11  21 1222.63 211.963   2
   1  11  21 1219.65 196.494   2
   1 -11  21 1162.11 234.759   4
  -1  11  21 1137.85 280.001   5
   1  11  21 1294.69 271.111   5
  -1  11 -21 898.089 254.623   1
  -1 -11  21 1179.66 260.196   5
  -1  11  21 1133.79 223.170   3
   1 -11  21 1057.76 260.272   5
   1  11  21 1157.62 225.334   3
   1  11 -21 825.431 248.318   1
  -1 -11  21 1187.14 240.443   4
   1  11  23 16375.9 555.285   3
   1  11  23 16199.6 604.897   5
  -1  11  23 17048.5 553.395   3
   1 -11  23 16511.9 583.347   5
   1  11 -23 17415.3 586.216   1
  -1  11  23 17240.0 532.654   2
  -1 -11  23 15555.9 558.757   4
   1 -11  23 17033.2 562.074   4
   1  11  23 16410.4 510.272   2
  -1  11  23 17890.6 642.658   5
  -1  11 -23 17264.7 584.380   1
  -1 -11  23 15653.8 584.277   5
   1  11  25 12919.2 490.001   3
  -1 -11  25 11335.9 481.528   4
  -1 -11  25 12447.7 512.179   5
  -1  11  25 12969.8 486.177   3
   1  11  25 11718.2 537.699   5
  -1  11 -25 12607.7 508.201   1
  -1  11  25 12823.0 559.037   5
   1 -11  25 11989.5 478.783   4
   1  11  25 12497.8 438.417   2
   1 -11  25 12661.9 514.281   5
   1  11 -25 12486.8 513.361   1
  -1  11  25 13197.2 459.706   2
   1  11  27 5309.69 415.243   5
  -1  11  27 6275.99 332.241   2
  -1  11  27 5549.33 429.270   5
   1  11  27 5666.76 357.165   3
  -1 -11  27 5496.08 382.197   5
   1  11  27 5825.93 318.799   2
  -1  11 -27 4974.60 374.357   1
  -1  11  27 5507.79 353.548   3
   1 -11  27 6039.14 389.686   5
   1 -11  27 5435.20 354.377   4
  -1 -11  27 5071.46 355.682   4
   1  11 -27 5646.18 390.071   1
   1  11 -29 1363.44 318.411   1
  -1  11  29 1777.84 356.446   5
  -1 -11  29 1664.33 295.799   4
   1 -11  29 1591.37 282.731   4
   1  11  29 1667.11 352.260   5
   1  11 -31 318.935 308.862   1
  -1  11  31 286.125 251.989   2
  -1  11  31 541.971 282.419   3
   1 -11  31-203.082 297.073   5
  -1 -11  31-188.883 284.853   4
   1  11  31-192.705 370.389   5
   1 -11  31 86.3466 276.702   4
   1  11  31 208.004 266.369   2
  -1 -11  31-394.385 314.672   5
  -1  11  31 297.854 342.003   5
   1 -11  33 1200.92 314.825   5
   1 -11  33 1727.98 305.891   4
  -1  11  33 1238.37 267.979   2
   1  11  33 880.003 274.237   4
  -1 -11  33 1302.12 327.863   5
  -1  11  33 1239.32 302.079   3
  -1  11  35 2572.97 387.925   5
   1  11  35 2453.95 399.201   5
   1  11  35 1645.48 291.045   4
  -1 -11  35 2051.47 352.840   5
   1 -11  35 1814.16 330.788   4
   1 -11  35 2051.18 342.221   5
  -1  11  35 1398.90 323.482   4
   1  11  37 489.246 292.234   4
   1 -11  37 1091.46 330.818   5
  -1 -11  37 919.962 349.300   5
   1 -11  37 1124.46 324.355   4
   1  11  37 1177.83 371.417   5
  -1  11  37 1365.12 376.961   5
  -1  11  37 1027.93 301.502   4
   1  13   1 8881.20 308.948   1
   1 -13  -1 7829.79 210.950   5
   1  13  -1 8524.67 301.036   3
   1 -13   1 9029.98 261.575   4
   1 -13  -1 8250.77 253.800   4
   1 -13   1 8482.34 211.957   5
   1  13   1 8721.20 289.829   3
   1 -13   3 17393.9 432.381   4
   1  13   3 16321.2 449.837   3
   1 -13   3 15524.6 395.464   5
  -1 -13   3 16240.8 395.998   5
  -1 -13   3 16157.8 404.029   4
   1  13  -3 16223.2 485.683   3
   1  13   3 16765.1 427.148   2
  -1 -13   5 93126.6 2093.50   5
   1 -13   5 92455.8 2110.47   4
  -1  13  -5 97099.2 2158.80   1
  -1 -13   5 91858.2 2094.31   4
   1 -13   5 93062.2 2090.78   5
   1  13  -5 89676.5 2172.28   3
   1  13   5 91626.9 2096.76   2
  -1  13   7 39152.6 945.407   3
  -1  13  -7 41437.4 1036.43   3
   1  13  -7 38978.0 1018.71   3
   1 -13   7 38930.8 913.577   5
   1  13  -7 40587.8 971.179   1
  -1  13   7 39602.3 928.116   2
  -1 -13   7 39574.3 920.380   5
  -1 -13   7 39140.1 913.861   4
  -1  13  -7 39535.7 971.013   1
   1 -13   7 38152.8 924.358   4
   1 -13   9 2420.24 166.024   5
  -1  13   9 2539.41 180.142   5
  -1 -13   9 2645.18 159.427   4
   1 -13   9 2667.66 166.812   4
  -1  13   9 2586.25 177.506   2
   1  13   9 2787.08 187.422   3
   1  13   9 2449.84 143.539   5
  -1  13  -9 2560.54 220.933   1
  -1  13   9 2416.63 189.112   3
  -1  13  -9 2639.88 319.424   3
   1  13  -9 2920.61 239.841   1
  -1 -13   9 2766.51 182.679   5
  -1  13  11 36.1642 156.869   2
  -1  13  11 214.290 154.083   3
   1  13 -11-90.3114 294.424   3
   1  13  11 98.5573 131.295   5
  -1  13 -11 33.7713 300.433   3
  -1  13 -11 171.810 180.966   1
  -1  13  11 48.4262 164.567   5
  -1 -13  11 80.7324 134.359   4
   1  13  11 300.913 134.724   2
   1  13 -11 5.15519 190.263   1
   1  13  11 177.244 157.827   3
  -1 -13  11 54.2236 161.074   5
   1 -13  11 135.508 134.350   4
  -1  13 -13 51999.0 1250.42   1
   1  13  13 51116.3 1197.43   2
  -1 -13  13 48718.4 1217.42   4
  -1  13  13 49340.4 1241.62   5
   1  13  13 49374.1 1215.65   5
  -1  13  13 51157.7 1213.78   2
   1 -13  13 48367.4 1224.93   5
  -1  13  13 51954.5 1235.67   3
   1  13 -13 45632.7 1337.84   3
   1  13  13 53091.1 1238.37   3
   1  13 -13 51549.3 1252.91   1
   1  13  15 53738.0 1370.50   3
   1  13  15 53490.3 1376.41   5
  -1  13  15 58183.1 1383.24   3
  -1 -13  15 58332.4 1398.01   5
  -1 -13 -15 56179.3 1392.12   1
  -1 -13  15 54506.9 1374.37   4
   1  13  15 58325.3 1348.41   2
   1  13 -15 56007.9 1398.57   1
  -1  13 -15 60534.9 1406.07   1
   1 -13  15 56601.2 1388.61   5
   1 -13  15 55831.7 1375.90   4
  -1  13  15 59204.0 1365.75   2
  -1 -13  17 16429.7 528.669   5
  -1  13  17 16202.9 502.860   3
   1  13  17 15108.5 495.432   3
   1  13  17 16963.5 471.013   2
   1  13 -17 16356.1 532.317   1
   1 -13  17 16154.4 505.621   4
  -1  13  17 16616.1 481.980   2
   1 -13  17 15356.2 517.581   5
  -1  13 -17 16473.9 531.310   1
   1  13 -19 6832.99 351.845   1
   1  13  19 6262.26 350.906   5
   1 -13  19 6547.57 331.248   4
  -1  13  19 6449.45 371.839   5
   1  13  19 6742.16 322.283   3
  -1  13  19 6915.49 328.865   3
  -1 -13  19 7478.07 361.316   5
  -1  13  19 6794.56 304.665   2
   1 -13  19 6621.07 353.437   5
   1  13  19 6977.79 294.232   2
  -1 -13  19 6670.66 337.445   4
  -1  13 -19 6631.06 356.147   1
   1 -13 -19 7516.67 405.809   1
   1 -13  21 2050.04 250.539   4
  -1  13  21 2307.48 316.483   5
  -1  13 -21 1911.81 282.471   1
   1  13  21 1936.20 249.064   3
  -1  13  21 2276.82 238.186   2
  -1 -13  21 2061.69 277.443   5
   1  13 -21 2255.23 279.668   1
   1  13  21 2268.46 222.747   2
  -1 -13  21 2483.80 270.199   4
  -1  13  21 2214.28 255.448   3
   1 -13  21 2000.30 270.265   5
   1  13  21 1895.32 285.295   5
  -1 -13  23 5737.78 362.804   5
   1  13 -23 5530.26 366.224   1
  -1  13  23 5364.40 322.303   3
   1 -13  23 4983.24 345.863   5
  -1  13  23 5639.69 306.298   2
  -1 -13  23 5301.18 346.315   4
   1  13  23 5580.82 380.912   5
   1 -13  23 4892.75 326.228   4
  -1  13 -23 4756.15 349.140   1
  -1  13  23 5641.02 403.542   5
   1  13  23 5738.40 327.545   3
   1  13  23 5500.31 283.377   2
  -1  13  25 5662.08 334.703   3
   1 -13  25 5309.39 362.544   5
  -1  13 -25 4747.47 360.529   1
   1  13  25 4668.92 316.844   3
   1  13  25 4231.66 379.862   5
  -1  13  25 5197.42 301.882   2
  -1 -13  25 5050.90 361.362   5
   1 -13  25 4861.99 338.209   4
  -1 -13  25 4243.30 341.638   4
   1  13  25 4908.80 287.075   2
  -1  13  25 4626.26 383.521   5
   1  13 -25 5094.54 368.492   1
   1 -13  27 5213.48 369.509   5
  -1  13  27 4891.11 408.160   5
   1  13  27 5325.90 306.782   2
   1 -13  27 4454.92 344.414   4
  -1  13 -27 4815.94 373.604   1
   1  13  27 4753.08 408.121   5
   1  13 -27 4701.21 373.716   1
   1  13  27 4628.26 341.056   3
  -1 -13  27 4995.16 371.395   5
  -1  13  29 2292.29 282.936   2
   1 -13  29 1609.25 290.273   4
   1  13  29 1992.35 300.724   3
   1  13 -29 1487.77 321.201   1
  -1  13 -29 1819.46 332.770   1
  -1  13  29 1813.97 370.056   5
  -1  13  29 1776.45 292.017   3
  -1 -13  31-378.510 313.480   5
  -1  13  31-319.908 275.853   3
   1  13  31 347.131 232.559   2
   1  13  31-119.369 273.085   3
   1 -13  31-17.8527 288.638   4
   1 -13  31-9.70703 295.212   5
  -1  13  31 148.931 243.735   2
   1  13  33 1132.70 260.457   2
  -1 -13  33 1167.73 339.212   5
  -1  13  33 1483.98 310.920   3
   1  13  33 1571.77 308.553   3
  -1  13  33 1469.97 278.377   2
   1 -13  33 1715.88 333.142   5
   1 -13  35 1714.18 331.419   5
  -1 -13  35 1914.31 350.624   5
   1  13  35 710.657 296.869   4
  -1  13  35 1890.64 297.170   2
  -1  13  35 1860.21 334.546   3
   1  13  37 532.385 332.631   4
  -1 -13  37 868.345 337.233   5
   1 -13  37 1685.11 341.910   5
  -1  13  37 436.289 320.246   4
   1 -15   1 2676.19 96.0816   5
  -1  15   1 2994.59 211.591   3
  -1  15  -1 3032.48 221.888   3
   1 -15   1 2826.33 153.080   4
  -1  15   1 3068.17 197.203   2
   1  15  -1 2938.01 216.265   1
  -1  15  -1 2924.44 201.030   2
  -1 -15   3 34473.6 820.581   5
  -1  15  -3 37688.0 941.171   3
  -1 -15   3 31998.0 834.638   4
   1  15  -3 39837.8 919.740   1
  -1  15  -3 38217.2 898.802   2
  -1  15   3 38660.4 883.577   2
   1 -15   3 36236.5 826.939   5
  -1  15   3 37568.1 905.256   3
   1 -15   3 37772.1 868.542   4
  -1 -15   5 38425.9 907.379   5
   1 -15   5 37543.2 933.684   4
  -1  15  -5 39456.0 1019.02   3
  -1 -15   5 36583.6 911.733   4
   1  15   5 40611.2 960.186   3
  -1  15   5 39557.5 965.305   3
   1 -15   5 39870.6 909.368   5
   1  15  -5 40210.8 979.521   1
  -1  15   5 39693.1 944.705   2
   1 -15   7 9191.40 293.806   4
   1 -15   7 8707.05 272.961   5
  -1  15   7 9345.57 323.910   3
   1  15   7 9190.04 317.372   3
  -1  15   7 9727.39 311.199   2
  -1  15  -7 9363.09 407.354   3
   1  15  -7 9537.47 348.247   1
   1  15   7 9118.48 283.496   2
  -1  15  -7 9094.54 352.698   1
   1  15  -7 9057.14 399.695   3
  -1 -15   7 9098.19 284.680   5
  -1 -15   7 8587.16 273.587   4
  -1  15   9 4188.09 236.835   5
  -1 -15   9 3414.37 190.850   5
   1  15  -9 3452.09 240.804   1
   1  15  -9 3971.28 323.121   3
  -1  15  -9 3204.14 243.503   1
  -1  15   9 3148.78 217.909   2
  -1 -15   9 3520.28 178.086   4
   1  15   9 3684.17 213.465   3
  -1  15   9 3758.23 251.097   3
   1 -15   9 3455.19 186.105   4
   1 -15   9 3330.74 177.449   5
   1  15   9 3756.66 179.783   2
   1  15 -11 2251.56 335.533   3
  -1  15  11 2308.06 193.758   2
   1 -15  11 2088.77 170.902   4
   1  15 -11 1756.55 220.386   1
   1  15  11 2035.09 162.274   2
  -1  15 -11 2195.27 230.451   1
  -1  15  11 1949.76 195.567   3
  -1 -15  11 2052.44 167.192   4
   1  15  11 2016.83 189.278   3
  -1  15  11 2086.60 210.166   5
   1  15 -13 13749.5 468.040   1
  -1  15 -13 13495.8 461.084   1
   1 -15  13 12405.4 422.603   5
   1  15 -13 13882.4 578.170   3
   1  15  13 13472.2 432.271   3
  -1  15  13 13671.0 414.869   2
   1  15  13 14352.2 400.901   2
  -1 -15  13 13047.8 420.575   4
  -1  15  13 13080.3 433.052   3
  -1 -15  13 12972.4 435.345   5
  -1  15  13 13223.6 447.130   5
  -1  15  15 37015.2 940.067   3
   1 -15  15 35621.0 936.852   5
   1  15  15 37361.0 903.408   2
   1 -15 -15 34667.0 982.635   1
   1  15 -15 36749.1 1099.37   3
   1  15 -15 37127.3 972.899   1
   1  15  15 35296.3 932.928   3
   1 -15  15 34833.0 930.603   4
  -1 -15  15 35088.0 942.067   5
  -1  15  15 37109.5 919.826   2
  -1  15 -15 37408.2 960.006   1
   1  15 -17 49066.4 1418.84   3
  -1  15 -17 51270.5 1288.90   1
  -1  15  17 51787.9 1243.82   2
   1 -15  17 50618.3 1275.25   5
   1  15 -17 50127.6 1289.74   1
   1 -15 -17 51716.0 1326.19   1
   1 -15  17 49731.7 1261.96   4
  -1  15  17 49465.3 1263.45   3
  -1 -15  17 51213.7 1282.30   5
  -1 -15  19 8606.36 402.239   5
  -1  15 -19 8500.99 406.757   1
   1  15  19 9390.40 346.144   2
   1  15 -19 9212.61 418.374   1
  -1  15  19 8663.45 369.050   3
   1 -15  19 8109.83 375.876   4
  -1  15  19 8983.39 358.627   2
   1 -15  19 8254.72 390.753   5
   1  15  19 9187.71 373.954   3
  -1  15 -21-57.7379 251.382   1
   1 -15  21 218.279 217.263   4
   1 -15  21-103.605 243.084   5
  -1  15  21 262.307 220.053   3
  -1 -15  21-52.4120 245.945   5
   1  15  21-38.4259 224.500   3
   1  15 -21-81.7958 259.888   1
  -1  15  21 473.656 207.624   2
   1  15  21 111.369 193.495   2
   1  15 -23 3668.32 329.517   1
  -1  15  23 4771.64 287.413   2
  -1  15  23 4160.81 303.571   3
  -1 -15  23 4754.66 346.155   5
   1  15  23 4487.42 272.276   2
   1 -15  23 4015.90 306.409   4
  -1  15 -23 4419.05 340.288   1
   1  15  23 4303.73 307.818   3
   1 -15  23 4257.76 331.226   5
   1  15  25 6028.00 304.184   2
  -1  15  25 5550.89 340.402   3
  -1 -15  25 5560.06 371.711   5
   1  15 -25 5453.47 385.618   1
   1 -15  25 5746.29 375.932   5
  -1  15 -25 5003.63 372.941   1
   1  15  25 5900.00 355.684   3
   1 -15  25 4808.85 340.995   4
  -1  15  25 5562.82 315.839   2
   1 -15  27 5507.38 381.048   5
  -1 -15  27 5624.17 395.806   5
   1  15 -27 5456.43 402.148   1
  -1  15 -27 5575.24 387.004   1
   1  15  29 404.796 229.637   2
  -1  15  29 255.413 288.839   2
   1  15  29 674.355 271.754   3
  -1  15 -29 669.093 317.325   1
  -1  15  29 1051.63 321.134   3
   1  15  31-67.8979 265.147   3
  -1  15  31-100.330 238.799   2
  -1 -15  31-405.366 309.598   5
  -1  15  31-16.9543 270.281   3
   1  15  31-25.1211 236.077   2
   1 -15  31-242.997 284.605   5
   1  15  33 572.864 295.389   3
   1  15 -33 379.592 344.029   1
   1 -15  33 475.175 301.413   5
  -1 -15  33 691.982 320.152   5
  -1  15  33 805.162 296.840   3
  -1  15  33 515.133 266.978   2
   1  15  33 360.560 251.008   2
   1 -15  35 1978.42 352.651   5
  -1  15  35 2820.18 310.143   2
  -1 -15  35 2243.56 366.892   5
   1  15  35 2532.19 297.103   2
  -1  15  35 2455.01 348.779   3
   1  17   1 3975.55 204.306   2
   1  17  -1 3601.73 254.363   1
   1  17   1 3834.43 215.912   3
  -1  17  -1 3946.85 225.727   2
  -1  17   1 3561.77 226.543   3
   1  17  -1 3717.28 244.667   3
  -1  17  -1 3633.54 245.521   3
  -1  17   1 3867.60 220.351   2
   1 -17   3 33333.7 807.400   5
   1  17   3 37138.3 861.857   2
  -1  17   3 36177.8 875.326   2
  -1  17   3 33495.2 888.531   3
  -1  17  -3 34098.2 921.374   3
  -1  17  -3 35102.1 883.860   2
   1  17   3 35923.3 885.618   3
   1  17  -3 39030.2 924.390   1
  -1  17  -5 19854.4 625.488   3
   1  17  -5 19590.7 615.365   3
  -1  17  -5 19322.1 560.411   2
  -1  17   5 20121.5 563.254   3
   1  17  -5 20580.6 588.852   1
   1  17   5 20813.1 563.729   3
   1  17   5 21234.1 535.814   2
  -1  17   5 20756.4 548.055   2
   1 -17   5 19253.2 493.035   5
  -1  17   7 13843.2 409.579   2
   1  17   7 14052.7 421.989   3
   1  17   7 14071.6 388.087   2
  -1 -17   7 12347.1 365.246   5
   1  17  -7 13463.6 446.918   1
   1  17  -7 13455.5 496.686   3
  -1  17  -7 12987.5 451.375   1
   1 -17   7 12970.3 387.486   4
   1 -17   7 12731.6 363.238   5
  -1  17   7 13845.2 424.490   3
  -1  17   9 246.536 161.568   2
  -1  17  -9 126.788 195.152   1
   1 -17   9 287.608 123.032   5
   1  17  -9 327.126 193.297   1
   1  17   9 298.895 153.982   3
   1 -17   9 183.059 130.605   4
   1  17   9 409.816 139.462   2
  -1  17  -9 24.3994 279.059   3
  -1 -17   9 384.964 138.179   5
   1  17  -9 228.633 262.874   3
  -1  17   9 339.932 171.872   3
   1 -17  11 1339.09 165.805   4
   1  17 -11 1068.52 311.198   3
   1  17  11 1196.98 156.379   2
   1  17 -11 1040.17 216.679   1
  -1  17  11 1177.05 180.914   3
   1  17  11 1296.59 182.641   3
  -1  17  11 1364.00 180.171   2
   1  17 -13 2812.95 262.474   1
   1  17  13 2928.08 228.595   3
   1 -17  13 3040.76 210.468   5
  -1  17 -13 2970.07 264.153   1
  -1  17  13 2919.48 225.675   3
  -1  17  13 3241.39 215.978   2
  -1 -17  13 3194.33 227.223   5
   1  17 -13 3277.11 391.145   3
   1  17  13 3384.26 202.634   2
   1  17 -15 52079.6 1423.16   3
  -1  17  15 48641.8 1257.76   3
   1  17  15 51765.3 1223.86   2
  -1  17 -15 50304.3 1289.58   1
   1  17 -15 49281.4 1290.91   1
  -1  17  15 51776.0 1239.16   2
   1  17  15 51389.6 1268.34   3
  -1 -17  15 51767.2 1272.34   5
   1 -17  15 49566.1 1259.13   5
  -1  17  17 60626.7 1491.39   3
   1  17  17 61645.4 1488.75   3
   1 -17  17 57079.8 1488.12   5
  -1  17 -17 61098.7 1515.34   1
   1  17 -17 62967.7 1675.16   3
   1  17 -17 58690.6 1513.75   1
  -1 -17  17 60636.8 1503.32   5
   1 -17 -17 58560.4 1548.99   1
   1  17  17 62523.4 1450.17   2
  -1  17  17 60961.5 1458.66   2
  -1  17 -19 5410.49 349.157   1
   1  17  19 5747.68 283.268   2
  -1  17  19 6406.26 310.104   2
   1 -17  19 5388.92 328.451   5
   1  17 -19 6241.07 563.529   3
   1  17 -19 5827.78 361.413   1
  -1 -17  19 6070.33 352.604   5
   1  17  19 6076.78 326.976   3
  -1  17  19 5750.57 323.113   3
  -1  17 -21 1600.65 275.359   1
   1  17  21 1787.81 216.742   2
  -1 -17  21 1521.95 277.758   5
  -1  17  21 1535.19 240.264   3
   1  17 -21 1364.77 483.880   3
   1 -17  21 1568.66 259.058   5
   1  17  21 1640.81 254.928   3
   1  17 -21 1643.82 301.812   1
  -1  17  21 1689.02 240.915   2
  -1 -17  23 3854.60 335.651   5
   1 -17  23 3910.42 321.834   5
  -1  17 -23 3356.49 321.858   1
   1  17  23 3917.44 262.089   2
  -1  17  23 3707.23 273.009   2
  -1  17 -23 2957.05 512.866   3
  -1  17  23 3615.75 289.354   3
   1  17 -23 3265.96 338.659   1
   1  17  23 4155.08 306.111   3
  -1  17 -25 5461.84 378.410   1
   1 -17  25 5235.59 365.904   5
  -1 -17  25 5299.98 381.896   5
   1  17 -25 5480.39 395.877   1
   1  17  25 5588.11 307.286   2
  -1  17 -27 1431.24 315.850   1
   1 -17  27 1445.27 302.898   5
   1  17  27 1757.64 234.966   2
   1  17  27 1962.91 286.599   3
  -1  17  27 1706.27 253.183   2
  -1  17  27 1586.75 272.910   3
  -1 -17  27 1562.11 320.585   5
  -1  17  29 405.810 265.140   3
  -1  17  29 387.735 237.200   2
   1  17  29 958.816 234.294   2
   1  17  29 663.643 263.487   3
  -1 -17  29 404.388 301.118   5
   1  17 -29 405.707 308.750   1
   1 -17  29 1117.97 304.529   5
   1  17  31-62.3648 233.552   2
   1 -17  31 178.027 283.547   5
  -1 -17  31-30.7831 302.254   5
  -1  17  31 13.2186 244.464   2
  -1  17 -31 224.381 304.435   1
  -1  17  31 157.936 271.052   3
   1  17  31-93.3319 270.371   3
   1  17 -31-40.4405 329.993   1
   1  17 -33 959.173 348.788   1
  -1  17  33 876.712 309.650   3
   1 -17  33 849.070 309.479   5
  -1  17  33 971.668 280.560   2
   1  17  33 997.861 312.793   3
   1  17  33 842.299 249.758   2
   1 -17  35 4696.49 419.154   5
  -1  17  35 5088.68 398.967   3
  -1 -17  35 4802.92 434.845   5
   1  17  35 5569.82 411.776   3
  -1  17  35 5517.11 362.315   2
   1  17  35 5358.55 349.233   2
  -1  19   1 5780.27 281.010   3
   1  19  -1 5992.57 289.041   3
  -1  19  -1 6030.93 281.795   2
   1  19   1 5850.89 259.082   2
  -1  19  -1 6186.53 305.443   3
   1  19   1 6257.82 281.529   3
  -1  19   1 5773.86 270.475   2
   1  19  -3 18676.4 564.905   3
  -1  19  -3 18411.7 532.051   2
   1  19   3 18884.8 510.101   2
   1  19  -3 17060.9 549.419   1
  -1  19   3 18052.9 534.117   3
  -1  19  -3 17595.5 566.296   3
  -1  19   3 18557.5 518.878   2
   1  19   3 17354.7 525.691   3
  -1  19   5 25790.3 704.362   3
   1  19   5 25681.2 704.738   3
   1  19   5 27324.5 679.639   2
  -1  19  -5 24870.5 703.409   2
  -1  19   5 27267.6 694.635   2
  -1  19  -5 24907.8 759.516   3
   1  19  -5 25701.5 728.158   1
   1  19  -5 26343.3 753.932   3
   1  19   7 9734.41 314.028   2
   1  19   7 8136.01 332.654   3
  -1  19   7 8477.78 330.575   3
   1  19  -7 8840.40 365.028   1
   1  19  -7 9232.90 427.554   3
  -1  19   7 9044.26 324.355   2
   1  19  -9 2556.06 310.323   3
  -1  19   9 2282.70 202.156   2
  -1  19   9 2046.13 204.278   3
   1  19  -9 1478.04 226.633   1
   1  19   9 2175.23 185.106   2
  -1  19  -9 1932.81 247.531   1
   1  19   9 1854.19 202.888   3
   1  19  11-58.0883 183.056   3
   1  19 -11 12.4025 206.227   1
  -1  19  11-55.5688 174.727   2
   1  19  11 22.0134 165.508   2
   1  19 -11 9.21206 296.689   3
  -1  19 -11-188.498 222.175   1
  -1  19  11 69.0325 181.428   3
  -1  19 -11 9.40680 305.232   3
   1  19  13 25285.7 655.618   2
   1 -19  13 24080.3 666.808   5
   1  19  13 25247.9 701.765   3
   1  19 -13 25439.4 829.957   3
   1  19 -13 23247.0 712.775   1
  -1  19 -13 24375.4 724.958   1
  -1  19  13 22837.1 684.038   3
  -1  19  13 24995.1 669.558   2
   1  19 -15 33512.6 1071.91   3
  -1 -19  15 34047.3 917.110   5
   1  19 -15 34257.4 951.347   1
  -1  19  15 34964.5 896.816   2
   1 -19  15 32635.8 903.970   5
  -1  19  15 34839.7 926.146   3
   1  19  15 35677.1 929.190   3
   1  19  15 36431.2 881.598   2
  -1  19 -15 34431.2 951.834   1
   1  19  17 7913.91 360.512   3
   1 -19  17 7842.37 360.315   5
   1  19 -17 7475.30 390.289   1
   1  19 -17 8759.39 567.687   3
  -1  19 -17 7521.23 402.663   1
  -1  19  17 8401.79 347.994   2
   1  19  17 8619.25 331.862   2
  -1 -19  17 8081.16 379.842   5
  -1  19  17 7413.07 355.354   3
  -1 -19  19 4161.63 318.602   5
   1  19  19 4163.35 298.996   3
   1  19  19 4237.39 260.156   2
  -1  19 -19 4337.14 524.746   3
  -1  19 -19 3671.92 325.935   1
   1  19 -19 3588.90 317.860   1
   1 -19  19 3442.05 296.622   5
   1  19 -19 4256.46 515.161   3
  -1  19  19 3602.53 289.561   3
  -1  19  19 4672.59 284.269   2
   1  19 -21 194.384 273.165   1
  -1  19 -21 199.650 274.831   1
  -1  19  21 6.90708 213.745   3
  -1  19 -21-43.7429 468.685   3
   1  19 -21-206.811 470.267   3
   1 -19  21 350.071 245.148   5
  -1 -19  21 165.841 260.934   5
   1  19  21 194.234 199.797   2
  -1  19  21 401.099 212.796   2
   1  19  21 410.715 237.748   3
   1  19  23 2440.32 280.167   3
  -1  19 -23 2258.97 326.386   1
   1  19 -23 2378.40 336.973   1
   1 -19  23 2585.61 305.032   5
  -1  19 -23 61.7520 534.411   3
  -1 -19  23 2950.28 328.471   5
   1  19 -23 300.054 540.116   3
   1  19  23 2646.71 245.048   2
   1 -19  25 2289.22 315.945   5
  -1  19  25 1908.49 250.809   2
  -1 -19  25 2018.58 319.924   5
  -1  19  25 1436.13 260.055   3
  -1  19  27 2934.91 267.485   2
   1  19  27 3155.46 265.208   2
   1  19  27 3013.48 305.397   3
  -1  19  27 2482.46 286.576   3
   1  19 -27 2277.42 347.975   1
   1 -19  29 342.234 300.724   5
  -1  19  29 1053.17 287.087   3
   1  19  29 333.480 257.405   3
   1  19 -29 587.905 313.834   1
  -1  19 -29 528.141 537.225   3
   1  19  29 552.654 224.394   2
  -1 -19  29 760.577 318.095   5
  -1  19  29 196.985 248.222   2
  -1  19 -29 240.624 307.204   1
   1  19 -29 51.1752 526.710   3
  -1  19  31-226.873 262.144   2
  -1  19  31 126.009 287.782   3
  -1  19 -31-16.6267 517.462   3
   1  19 -31-201.429 331.766   1
   1 -19  31-254.501 305.743   5
  -1  19 -31 120.941 323.287   1
  -1 -19  31-270.325 316.201   5
   1  19  31 277.911 238.544   2
   1  19  33 1974.96 327.097   3
  -1 -19  33 2236.34 364.282   5
   1  19 -33 1958.74 376.812   1
  -1  19  33 2198.79 336.971   3
   1 -19  33 2376.01 365.988   5
   1  19  33 2643.44 293.445   2
  -1  19  33 2609.69 307.643   2
   1  21  -1 1374.28 212.065   3
   1  21  -1 1779.98 201.842   2
  -1  21  -1 1567.57 208.728   2
  -1  21  -1 1586.09 235.028   3
   1  21   1 1679.27 206.653   3
  -1  21   1 1747.97 216.424   3
   1  21   1 1759.40 202.356   2
  -1  21   1 1380.38 202.056   2
  -1  21   3 10362.8 376.484   2
   1  21   3 10678.6 391.272   3
   1  21   3 11397.4 374.301   2
  -1  21  -3 11126.8 391.943   2
   1  21  -3 11257.9 432.012   3
  -1  21   3 10376.2 393.802   3
  -1  21  -3 10652.6 428.946   3
   1  21   5 11205.8 362.148   2
   1  21  -5 10200.7 430.516   3
  -1  21   5 10503.0 368.108   2
  -1  21  -5 9692.80 384.949   2
  -1  21  -5 10013.9 438.104   3
  -1  21   5 9425.70 375.800   3
   1  21  -5 9796.46 404.372   1
   1  21   5 10315.2 379.615   3
   1  21  -7 10880.5 479.402   3
  -1  21   7 11239.2 405.182   3
   1  21   7 11753.8 412.541   3
  -1  21   7 12419.7 401.924   2
  -1  21  -7 11163.2 487.010   3
   1  21   7 12505.5 389.673   2
   1  21  -7 11438.4 445.080   1
  -1  21  -7 11008.2 422.213   2
   1  21   9 1245.32 196.201   2
   1  21   9 1079.09 209.184   3
   1  21  -9 1128.25 302.074   3
  -1  21   9 1526.55 211.198   2
   1  21  -9 1153.87 246.034   1
  -1  21   9 1168.87 206.514   3
  -1  21  -9 645.657 302.639   3
   1  21  11 3906.35 243.425   2
  -1  21  11 4219.56 261.950   3
   1  21  11 3902.79 270.317   3
  -1  21  11 3831.60 252.350   2
   1  21 -11 3825.65 303.493   1
  -1  21 -11 3767.09 308.104   1
   1  21 -11 4122.01 384.968   3
  -1  21 -13 9675.39 437.221   1
  -1  21  13 10601.8 383.033   2
   1  21  13 9965.31 404.949   3
   1  21 -13 8879.16 423.431   1
  -1  21  13 9835.30 389.340   3
   1  21 -13 9256.05 520.487   3
   1  21  13 10284.3 362.402   2
  -1  21  15 6616.60 333.740   3
   1  21 -15 7234.78 491.129   3
   1  21  15 6845.74 341.897   3
  -1  21  15 6765.02 314.316   2
   1  21 -15 5708.96 353.916   1
  -1  21 -15 6192.75 375.252   1
   1  21  15 6794.99 301.463   2
   1  21  17 6098.49 291.724   2
   1  21  17 5694.92 328.665   3
  -1  21  17 5823.89 329.269   3
   1  21 -17 5465.54 355.957   1
   1  21 -17 6458.90 508.418   3
  -1  21 -17 5528.25 367.593   1
  -1  21  17 5339.04 299.509   2
   1  21 -19 1457.88 283.106   1
   1  21  19 2280.79 236.347   2
  -1  21 -19 1371.12 297.610   1
  -1  21  19 1512.81 238.964   2
  -1  21  19 1476.27 260.192   3
   1  21 -19 248.931 477.290   3
  -1  21 -19-111.713 466.296   3
   1  21  19 1799.82 257.120   3
   1  21  21 242.497 237.076   3
   1  21 -21-179.637 454.751   3
   1  21  21-89.8237 211.710   2
   1  21 -23-15.8464 486.069   3
  -1  21  23 1396.84 252.533   3
  -1  21  25 4431.16 288.100   2
   1  21  25 4247.74 280.908   2
   1  21 -25 4217.18 372.687   1
  -1  21 -25 3934.40 365.766   1
   1  21  25 4220.55 321.149   3
  -1  21  25 4463.46 319.591   3
  -1  21 -27-50.7328 551.592   3
   1  21 -27 211.684 565.941   3
   1  21  27 1692.67 289.695   3
   1  21  27 1616.80 242.623   2
  -1  21  27 1577.72 274.993   3
  -1  21  27 1826.43 257.576   2
   1  21 -27 1476.02 328.412   1
  -1  21 -27 1152.65 330.252   1
  -1  21  29 648.916 285.149   3
   1  21  29 464.345 228.953   2
   1 -21  29 469.332 300.515   5
  -1  21 -29 850.930 329.664   1
   1  21 -29 154.061 306.357   1
  -1  21  29 865.378 266.307   2
   1  21  29 1250.02 293.405   3
  -1  21 -29 140.008 534.518   3
   1  21 -29-18.3085 563.203   3
   1  21  31 292.506 231.595   2
  -1  21 -31 35.5483 553.479   3
   1 -21  31 274.828 308.357   5
  -1  21 -31-81.6061 337.648   1
  -1  21  31 278.668 297.147   3
   1  21 -31 360.951 321.961   1
   1  21 -31 112.869 579.143   3
  -1  21  31 6.48092 267.072   2
   1  21  31-51.1969 278.937   3
   1  23   1 1357.00 216.347   2
  -1  23  -1 1163.15 224.492   2
  -1  23  -1 1135.24 244.670   3
   1  23  -1 1180.40 228.923   3
  -1  23   1 1365.73 220.917   2
   1  23   1 1091.81 215.768   3
  -1  23   1 1037.49 229.100   3
   1  23  -1 1296.10 214.084   2
  -1  23   3 6658.16 306.466   2
  -1  23  -3 5518.88 351.484   3
   1  23   3 6093.60 313.824   3
  -1  23   3 6174.54 319.409   3
   1  23  -3 6119.13 346.329   3
   1  23  -3 5866.23 300.436   2
  -1  23  -3 6094.80 312.878   2
   1  23   3 6364.39 301.094   2
  -1  23   5 12849.1 426.412   2
  -1  23   5 11403.1 431.879   3
  -1  23  -5 11746.9 432.522   2
   1  23  -5 11531.8 474.517   3
   1  23  -5 11339.2 459.788   1
  -1  23  -5 11386.5 484.392   3
   1  23   5 12455.2 408.992   2
   1  23   5 11524.5 426.198   3
  -1  23   7 4432.59 280.562   3
   1  23  -7 4123.68 320.380   1
   1  23   7 4255.02 282.504   3
   1  23   7 4871.47 270.735   2
  -1  23  -7 4816.71 366.633   3
  -1  23   7 4998.95 281.674   2
  -1  23  -7 4260.02 296.672   2
   1  23  -7 4488.90 354.215   3
  -1  23   9 2236.62 242.866   3
   1  23   9 2525.21 245.303   3
   1  23  -9 2129.89 287.352   1
  -1  23  -9 2308.46 264.195   2
   1  23   9 2836.41 237.803   2
  -1  23   9 2818.14 245.851   2
   1  23  -9 2539.33 344.127   3
   1  23  11 782.440 219.572   3
  -1  23  11 812.976 216.054   3
   1  23  11 406.750 203.158   2
   1  23 -11 819.496 261.466   1
  -1  23  11 358.112 207.324   2
  -1  23 -11-40.0187 325.516   3
   1  23 -11 702.451 324.745   3
   1  23  13 2187.80 222.238   2
   1  23 -13 1859.76 362.215   3
   1  23 -13 1872.31 279.915   1
  -1  23  13 1788.13 237.004   2
   1  23  13 2287.68 246.538   3
  -1  23 -13 2194.49 304.310   1
  -1  23  13 2107.47 240.312   3
  -1  23  15 5908.60 331.397   3
  -1  23 -15 5387.97 379.673   1
  -1  23  15 7080.93 330.938   2
   1  23 -15 5594.65 369.339   1
   1  23  15 5942.34 338.646   3
   1  23  15 6561.39 305.397   2
   1  23 -15 5540.67 464.748   3
   1  23  17 4077.74 310.261   3
  -1  23 -17 3563.48 341.126   1
   1  23 -17 387.768 447.401   3
   1  23  17 3917.67 260.268   2
  -1  23  17 3722.99 302.650   3
  -1  23 -17 76.0012 462.566   3
  -1  23  17 3785.45 281.795   2
   1  23 -17 3664.04 328.315   1
   1  23  19 1065.33 246.797   3
  -1  23 -19-13.5720 431.552   3
   1  23  19 1067.37 215.786   2
   1  23 -19 26.7750 420.408   3
  -1  23  21 123.119 226.484   3
   1  23 -21-252.085 277.329   1
   1  23 -21-43.8267 440.020   3
  -1  23  21 11.3013 213.566   2
  -1  23 -21 26.3760 297.563   1
   1  23  23 2070.78 271.408   3
   1  23 -23 2014.79 314.613   1
  -1  23  23 1878.36 245.850   2
  -1  23  23 1895.51 275.994   3
   1  23  23 2175.13 248.374   2
  -1  23 -23 1513.52 325.865   1
  -1  23  25 1824.84 250.369   2
   1  23 -25 1975.37 334.951   1
   1  23  25 1818.82 291.660   3
   1  23  25 2016.78 247.901   2
  -1  23  25 1433.56 268.512   3
  -1  23 -25 1558.64 332.761   1
  -1  23 -25 1105.71 533.791   3
  -1  23  27 3507.26 316.790   3
   1  23  27 3262.29 320.833   3
  -1  23  27 2391.02 273.523   2
   1  23  27 3093.43 267.568   2
  -1  23 -27 1528.14 583.180   3
   1  23 -27 1920.84 347.209   1
  -1  23 -27 2674.40 359.252   1
  -1  23 -29 1649.59 583.795   3
   1  23 -29 1193.04 340.909   1
   1  23  29 2271.62 319.164   3
  -1  23 -29 1308.94 351.572   1
   1  23  29 2395.94 269.872   2
  -1  23  29 1991.38 310.073   3
  -1  23  29 2040.31 278.616   2
   1  25  -1 656.650 218.625   2
  -1  25   1 1048.69 240.599   2
  -1  25   1 971.943 237.200   3
   1  25   1 1139.72 237.560   3
   1  25   1 372.180 217.571   2
   1  25  -1 655.058 238.429   3
  -1  25  -1 720.200 229.303   2
  -1  25  -1 936.171 247.706   3
  -1  25  -3 3502.95 274.970   2
   1  25  -3 3174.59 275.090   2
   1  25   3 3755.18 275.438   2
  -1  25   3 3693.05 284.784   3
  -1  25  -3 4106.71 326.061   3
   1  25   3 3768.89 282.241   3
  -1  25   3 3756.20 273.008   2
   1  25  -3 4024.58 312.333   3
   1  25  -5 7403.32 409.364   3
   1  25   5 8030.34 346.051   2
   1  25  -5 7273.71 351.232   2
  -1  25   5 6988.16 358.330   3
  -1  25  -5 7452.10 415.296   3
  -1  25   5 8706.90 352.001   2
  -1  25  -5 7651.77 360.793   2
   1  25   5 8099.27 370.918   3
  -1  25   7 16253.3 505.967   2
   1  25  -7 14147.7 543.394   1
   1  25   7 13790.7 512.489   3
  -1  25   7 14258.9 500.138   3
   1  25  -7 15194.8 585.216   3
  -1  25  -7 16086.4 595.892   3
  -1  25  -7 14262.5 508.747   2
   1  25   7 15085.3 490.655   2
  -1  25  -9 1373.46 333.254   3
   1  25   9 1589.43 234.706   2
   1  25  -9 1530.07 288.355   1
   1  25  -9 1605.31 328.909   3
  -1  25  -9 1831.26 268.007   2
  -1  25   9 1274.38 237.895   2
  -1  25   9 1367.63 236.841   3
   1  25   9 1390.31 233.851   3
   1  25  11 6.49009 209.881   3
  -1  25  11 185.127 204.273   3
   1  25 -11-20.4078 306.650   3
   1  25  11 153.863 207.458   2
   1  25 -11 38.1441 264.124   1
  -1  25 -11 383.151 258.859   2
  -1  25 -11-31.3057 348.995   3
  -1  25  11 205.733 221.186   2
   1  25  13 4096.80 298.148   3
   1  25 -13 3413.08 322.331   1
  -1  25  13 3773.91 278.748   3
  -1  25  13 4367.05 290.418   2
   1  25  13 4205.87 262.839   2
  -1  25 -13 3926.17 322.988   2
   1  25 -13 4684.84 417.300   3
  -1  25 -15 105.785 419.734   3
   1  25 -15 104.304 400.468   3
   1  25  15 3793.00 298.183   3
  -1  25  15 4025.76 290.036   2
   1  25  15 4142.09 263.411   2
   1  25 -17 185.929 377.219   3
  -1  25 -17 113.098 402.085   3
   1  25 -17 1108.91 290.745   1
   1  25  17 1848.90 231.965   2
  -1  25 -17 1866.06 316.599   1
   1  25 -19-212.187 379.494   3
  -1  25  19 525.185 243.516   3
  -1  25  19-45.6996 219.291   2
   1  25 -19 184.288 265.037   1
  -1  25 -19 261.056 284.469   1
   1  25  21 157.669 205.535   2
   1  25  21-7.69783 238.286   3
  -1  25  21 22.8747 211.121   2
  -1  25  21 74.7762 235.826   3
  -1  25 -21-152.247 286.402   1
   1  25 -21 52.3464 282.950   1
  -1  25 -21 14.4340 431.750   3
  -1  25 -23 678.884 317.662   1
   1  25 -23 15.0838 466.043   3
   1  25  23 1011.34 265.226   3
   1  25 -23 468.733 297.159   1
  -1  25  23 385.652 222.346   2
  -1  25  23 681.641 248.609   3
  -1  25 -23-15.2434 457.430   3
   1  25  23 380.991 211.306   2
  -1  25  25 3571.10 319.575   3
   1  25  25 3813.90 274.255   2
   1  25  25 3612.53 324.321   3
  -1  25 -25 3530.67 380.976   1
   1  25 -25 3336.95 393.051   1
  -1  25  25 3398.71 284.872   2
  -1  25  27 6216.58 336.949   2
   1  25  27 6164.49 389.060   3
   1  25  27 6213.74 327.667   2
  -1  25 -27 5330.43 642.556   3
  -1  25  27 5962.90 389.856   3
  -1  25 -27 5895.81 442.631   1
   1  25 -27 5826.85 435.317   1
   1  27  -1 548.602 230.834   2
  -1  27  -1-88.8612 221.090   2
   1  27  -1 361.184 252.634   3
  -1  27   1 393.272 223.562   2
   1  27   1 348.332 228.666   3
  -1  27  -1 257.980 237.846   3
   1  27   1-118.724 220.446   2
  -1  27   1 322.665 239.998   3
  -1  27  -3 2946.92 312.925   3
   1  27  -3 3121.74 310.153   3
  -1  27   3 2810.89 277.023   3
   1  27   3 2721.50 280.486   3
   1  27  -3 2883.54 273.821   2
   1  27   3 2795.20 266.272   2
  -1  27  -3 2406.01 272.500   2
  -1  27   3 3216.03 283.407   2
   1  27   5 12431.2 483.765   3
  -1  27  -5 14008.3 550.086   3
  -1  27   5 11474.6 473.184   3
  -1  27  -5 12940.6 481.456   2
  -1  27   5 14151.0 480.361   2
   1  27  -5 13154.5 543.583   3
   1  27   5 14134.6 464.638   2
   1  27  -5 12631.0 468.662   2
  -1  27   7 6241.76 335.232   3
   1  27   7 5277.12 333.728   3
   1  27  -7 5368.31 330.235   2
  -1  27  -7 5808.76 349.861   2
   1  27  -7 6858.63 425.433   3
  -1  27  -7 6666.08 417.264   3
   1  27   7 6088.77 320.251   2
  -1  27   7 6579.12 339.296   2
  -1  27   9 773.813 236.387   2
  -1  27  -9 850.549 326.259   3
   1  27   9 676.308 225.925   3
   1  27  -9 725.547 314.513   3
   1  27   9 802.029 219.440   2
  -1  27   9 923.413 236.521   3
   1  27  11 237.243 211.209   2
   1  27 -11 598.385 327.856   3
  -1  27 -11 499.474 323.641   3
   1  27  11 255.031 224.878   3
   1  27 -13 1251.30 351.404   3
   1  27  13 1984.75 263.321   3
   1  27 -13 1425.09 288.658   1
  -1  27 -13 1466.04 277.379   2
   1  27  13 1594.57 226.134   2
  -1  27  15 2591.93 273.691   3
  -1  27 -15 2550.11 304.747   2
  -1  27  15 3100.20 271.835   2
   1  27  17 1104.64 246.224   3
   1  27 -17 1212.92 298.247   1
  -1  27  17 708.246 237.560   3
   1  27  17 1334.85 228.299   2
  -1  27  17 794.319 228.896   2
  -1  27 -17 738.027 276.536   2
   1  27 -19 393.011 283.380   1
  -1  27 -19 26.6767 403.913   3
   1  27  19 201.134 237.008   3
  -1  27  19 399.747 237.404   3
   1  27  19 605.061 214.573   2
  -1  27  19 430.686 227.888   2
   1  27  21 37.5215 205.088   2
   1  27 -21-17.8482 285.540   1
   1  27 -21-303.705 393.005   3
   1  27  21-235.788 251.097   3
  -1  27  21-146.425 240.367   3
  -1  27  21 5.75616 216.766   2
  -1  27 -21-126.837 447.935   3
   1  27  23 2091.01 246.495   2
  -1  27 -23 2139.45 367.203   1
   1  27 -23 1523.31 334.109   1
  -1  27  23 1799.77 278.323   3
  -1  27  23 1852.21 257.737   2
   1  27  23 1830.63 281.903   3
   1  27  25 5502.39 315.752   2
   1  27 -25 5441.43 419.332   1
  -1  27  25 5096.23 361.217   3
  -1  27  25 5826.82 338.362   2
  -1  27 -25 5597.21 439.576   1
   1  27  25 5120.23 364.095   3
   1  29   1 370.174 240.830   3
  -1  29  -1 32.8161 254.270   3
  -1  29   1 180.317 239.675   3
   1  29  -1 243.700 249.992   3
   1  29   3 5399.99 347.391   3
  -1  29   3 5407.30 351.032   3
  -1  29  -3 5505.87 375.323   3
   1  29  -3 6093.59 381.957   3
   1  29   3 6032.87 327.402   2
   1  29  -5 4187.32 358.352   3
  -1  29  -5 3308.61 306.645   2
  -1  29  -5 4271.93 377.247   3
   1  29   5 4558.48 317.215   3
   1  29  -7 1356.15 314.468   3
   1  29  -7 1013.78 258.732   2
   1  29   7 1240.71 254.297   3
  -1  29  -7 750.159 267.618   2
   1  29  -9 139.242 246.045   2
  -1  29   9 709.591 244.356   2
  -1  29  -9 1002.38 263.719   2
   1  29  -9 774.223 319.553   3
  -1  29  11 171.442 221.729   3
   1  29 -11 150.113 315.279   3
   1  29 -11 12.8459 258.349   2
  -1  29 -11 13.8565 249.855   2
  -1  29  13 1333.89 251.296   2
  -1  29 -13 939.864 351.231   3
  -1  29  13 721.841 234.228   3
   1  29  13 947.327 252.298   3
  -1  29 -13 1241.62 284.331   2
   1  29  13 941.405 229.133   2
   1  29  15 1194.21 257.837   3
   1  29  15 1277.18 240.013   2
  -1  29 -15 1129.22 284.706   2
   1  29 -15 1286.54 305.744   1
  -1  29  15 1195.53 249.674   3
  -1  29  15 1254.91 244.346   2
  -1  29  17 1717.07 249.730   2
   1  29  17 1504.80 270.305   3
  -1  29  17 1256.38 254.926   3
  -1  29 -17 1510.03 300.363   2
   1  29  17 1164.97 226.975   2
   1  29 -17 1068.85 307.363   1
  -1  29  19 397.342 229.152   2
   1  29 -19 385.993 281.386   1
   1  29  19 264.874 215.477   2
  -1  29  19 279.396 243.559   3
  -1  29 -19 13.1291 390.478   3
   1  29  19 160.458 249.099   3
  -1  29 -19 332.893 307.156   2
  -1  29  21-39.7142 246.806   3
  -1  29  21 5.84358 222.066   2
   1  29 -21-138.630 301.660   1
  -1  29 -21 527.116 416.852   3
   1  29  21 144.968 209.837   2
   1  29  21 266.691 251.386   3
  -1  29 -21-16.8238 297.102   2
  -1  29  23 1657.08 281.116   3
   1  29 -23 2165.89 349.812   1
   1  29  23 1982.03 303.090   3
   1  29  23 1982.85 251.080   2
  -1  29 -23 2547.98 351.500   2
  -1  29 -23 1311.04 485.622   3
  -1  29  23 2336.87 270.056   2
  -1  31   1 336.948 251.572   2
  -1  31   1 704.554 267.678   3
  -1  31  -1 944.022 282.574   3
  -1  31  -1 82.4534 251.649   2
   1  31   1 570.813 238.284   2
   1  31  -1 1032.71 249.575   2
   1  31   3 2449.08 269.055   2
  -1  31  -3 908.856 278.282   2
  -1  31   3 1893.61 286.904   3
   1  31  -3 1591.19 267.937   2
  -1  31  -3 2055.55 325.745   3
  -1  31   3 611.085 261.971   2
   1  31  -5 321.665 255.429   2
   1  31   5 1548.82 259.340   2
  -1  31   5 994.999 260.402   2
  -1  31  -5 1271.90 312.355   3
  -1  31   5 1460.32 268.245   3
  -1  31  -5 703.752 276.558   2
  -1  31  -7 348.809 281.752   2
   1  31  -7 770.718 267.301   2
  -1  31  -7 1765.00 334.411   3
  -1  31   7 1223.79 256.422   3
   1  31   7 2115.62 254.932   2
  -1  31   7 1674.52 269.165   2
  -1  31  -9 304.817 308.899   3
   1  31   9 244.865 234.317   3
  -1  31  -9 56.1410 258.017   2
   1  31   9 440.685 228.527   2
  -1  31   9 138.731 248.315   2
  -1  31   9 130.503 242.011   3
   1  31  -9 13.1943 250.732   2
  -1  31  11-150.239 231.137   3
   1  31  11 312.941 231.474   3
   1  31  11-217.305 226.583   2
  -1  31  11-56.4248 244.260   2
  -1  31 -11 7.13146 261.562   2
  -1  31 -11 32.6680 318.057   3
   1  31 -11 74.9139 246.968   2
   1  31  13 764.146 231.560   2
  -1  31  13 419.372 234.358   3
  -1  31 -13 517.698 269.027   2
   1  31  13 313.473 243.393   3
   1  31 -13 290.816 265.645   2
  -1  31 -13 998.257 347.972   3
  -1  31  13 598.922 248.939   2
   1  31 -15 447.113 276.657   2
  -1  31  15 1054.56 255.052   2
  -1  31 -15 1806.67 387.219   3
  -1  31  15 1329.27 266.358   3
  -1  31 -15 994.420 293.028   2
   1  31  15 1309.88 246.005   2
   1  31  15 871.287 270.704   3
   1  31  17 448.749 258.346   3
  -1  31  17 782.800 248.417   3
   1  31  17 639.169 231.254   2
  -1  31 -17 433.761 292.364   2
  -1  31 -17 1493.38 384.301   3
  -1  31  17 913.422 247.526   2
   1  31 -19 148.757 310.798   1
   1  31  19 615.744 269.744   3
  -1  31 -19-131.224 298.487   2
  -1  31 -19 458.591 389.193   3
  -1  31  19 284.005 238.171   2
  -1  31  19-319.440 259.658   3
   1  31  19 116.162 217.589   2
  -1  33  -1 13.0627 261.348   2
   1  33  -1 264.862 277.134   3
  -1  33  -1 54.8730 287.064   3
  -1  33   1-323.975 258.037   2
   1  33   1-44.6063 261.367   3
   1  33   1 194.477 238.476   2
  -1  33   1-176.415 277.892   3
   1  33  -1 75.8048 248.633   2
   1  33   3 972.680 279.658   3
  -1  33  -3 85.9671 294.885   2
  -1  33   3 778.643 272.638   3
   1  33  -3 96.1189 264.496   2
  -1  33   3 864.162 266.126   2
  -1  33  -3 1172.10 361.085   3
   1  33  -3 681.313 290.197   3
   1  33   3 697.313 265.732   2
  -1  33   5 1093.32 271.889   3
  -1  33  -5 503.685 302.615   2
   1  33   5 1295.79 296.806   3
   1  33  -5 677.466 267.767   2
  -1  33  -5 1350.34 331.961   3
   1  33   5 1234.86 283.221   2
  -1  33   5 1835.85 280.834   2
   1  33   7 635.594 248.544   2
  -1  33  -7 659.122 310.407   3
   1  33  -7 160.067 255.967   2
  -1  33   7 390.947 257.382   3
   1  33   7 861.927 270.021   3
  -1  33   7 848.230 264.284   2
  -1  33  -7 143.877 265.981   2
  -1  33   9 213.789 254.990   3
  -1  33  -9 422.653 309.349   3
   1  33   9 32.3440 244.155   3
  -1  33   9 210.900 257.434   2
   1  33   9 633.783 237.447   2
   1  33  -9 27.0393 254.879   2
  -1  33  -9 7.01768 259.515   2
  -1  33 -11 7.36403 265.032   2
  -1  33 -11 477.102 315.465   3
  -1  33  11-25.6656 248.784   2
  -1  33  11-7.86788 234.110   3
   1  33  11 16.0850 242.657   3
   1  33  11-112.239 234.218   2
   1  33 -11 6.94651 257.230   2
   1  33  13 816.603 261.875   3
  -1  33  13 516.395 245.073   3
   1  33  13 678.600 235.537   2
   1  33 -13 7.18145 272.250   2
  -1  33 -13 238.720 275.638   2
  -1  33  13 722.815 264.759   2
  -1  33 -13 583.195 331.331   3
  -1  33  15 713.880 256.885   3
   1  33 -15 7.39983 281.538   2
  -1  33 -15 190.669 287.532   2
   1  33  15 767.844 282.169   3
  -1  33 -15 605.708 354.283   3
  -1  33  15 841.970 255.412   2
   1  33  15 1078.11 247.407   2
   1  35   1 239.234 239.324   2
  -1  35   1-242.938 269.566   3
  -1  35  -1-324.279 275.844   3
   1  35  -1 140.572 242.373   2
  -1  35  -1 6.75255 257.524   2
  -1  35   1-6.65918 253.963   2
  -1  35   3 673.486 282.347   3
   1  35   3 1065.81 257.337   2
  -1  35  -3 1257.13 311.321   3
   1  35  -3 98.5475 260.915   2
  -1  35  -3 6.71329 253.249   2
  -1  35   3 824.686 267.924   2
  -1  35   5 1065.35 276.704   2
   1  35   5 801.475 252.006   2
  -1  35  -5 892.648 308.747   3
   1  35   5 474.001 280.110   3
   1  35  -5 213.467 260.467   2
  -1  35  -5 54.9178 260.883   2
  -1  35   5 617.822 280.110   3
   1  35   7 333.290 257.577   3
  -1  35   7 806.108 264.290   2
   1  35  -7 34.0677 266.876   2
  -1  35   7 457.561 264.469   3
  -1  35  -7 524.174 311.512   3
   1  35   7 600.109 244.152   2
  -1  35  -7 70.2162 265.335   2
   1  35  -9 13.9007 259.830   2
   1  35   9 102.032 255.542   3
  -1  35  -9 63.8737 274.726   2
  -1  35   9-74.7949 252.770   2
  -1  35  -9 259.144 318.083   3
  -1  35   9 601.345 259.198   3
   1  35   9 303.916 240.469   2
   2   0   0 6.20203 27.3471   5
  -2   0   0-0.72441 35.9793   2
   2   0   0-19.6992 25.0048   4
   2   0   0-2.69460 52.9216   1
  -2   0  -2 456015. 10556.1   2
   2   0   2 462468. 10564.6   1
   2   0  -2 471371. 10582.1   1
  -2   0   2 493442. 10555.3   3
   2   0   2 484243. 10556.1   4
  -2   0   2 500054. 10564.3   2
   2   0   2 473233. 10562.5   5
  -2   0   4 169.976 92.7175   2
   2   0   4 153.510 73.4154   4
  -2   0   4 143.128 71.9734   3
   2   0  -4 198.535 129.930   1
   2   0   4 88.8197 74.9989   5
  -2   0  -4 177.190 82.7212   2
   2   0   6 65771.2 1501.86   5
  -2   0  -6 67173.9 1492.83   2
  -2   0   6 65974.5 1499.66   2
   2   0   6 65983.2 1489.90   4
  -2   0   6 66548.9 1491.60   3
   2   0  -6 63913.2 1517.51   1
  -2   0   8 3.75198 65.8704   3
   2   0   8-23.3435 64.0214   4
  -2   0   8-37.3335 69.8457   2
   2   0  -8-2.77618 87.0947   1
  -2   0  -8 78.0269 51.6468   1
   2   0  10 15437.3 406.781   5
  -2   0  10 14309.1 388.602   3
  -2   0 -10 14651.6 359.600   1
   2   0 -10 14732.8 412.044   1
  -2   0  10 14741.6 392.168   2
   2   0  10 13724.2 381.451   4
   2   0 -12 63.6212 167.265   1
  -2   0  12 79.6942 138.295   2
  -2   0  12 92.6574 137.092   3
   2   0  12-78.8391 127.911   4
   2   0  12 45.4643 156.261   5
  -2   0 -12 41.0875 107.192   1
   2   0 -14 19723.8 564.297   1
  -2   0 -14 19809.6 503.561   1
  -2   0 -16 49.6009 134.648   1
   2   0  16 7.25008 156.742   4
  -2   0  16-32.6381 202.727   5
   2   0  16-105.409 188.996   5
  -2   0 -18 133184. 3036.19   1
  -2   0  18 135322. 3113.32   5
   2   0  18 132960. 3106.83   5
  -2   0  18 137493. 3079.56   4
   2   0  18 132333. 3061.69   4
   2   0  20 435.350 205.907   5
   2   0  20 106.050 164.064   4
  -2   0  20 170.388 216.113   5
  -2   0  20 166.033 184.733   4
   2   0 -20 118.456 199.444   1
  -2   0 -20 277.353 155.681   1
   2   0 -22 49603.2 1280.77   1
  -2   0  22 51598.1 1317.75   5
   2   0  22 50336.6 1312.48   5
   2   0  22 50403.6 1255.18   4
  -2   0  22 52127.4 1266.50   4
  -2   0  24-84.9549 212.528   4
   2   0  24 22.2850 199.460   4
   2   0  24 79.9629 233.272   5
  -2   0  24 116.127 270.607   5
   2   0 -24 40.1060 240.086   1
   2   0  26-17.2404 273.590   5
  -2   0  26 258.891 240.665   4
   2   0 -26 150.788 264.505   1
   2   0  26 195.193 227.618   4
  -2   0  26 328.665 296.263   5
   2   0  28 32.9486 230.793   4
  -2   0  28 155.225 300.961   5
   2   0  28-211.595 283.694   5
  -2   0  28 156.990 254.021   4
   2   0  30 7926.50 450.564   5
  -2   0  30 8090.27 465.240   5
  -2   0  30 7772.76 403.695   4
  -2   0  34 5743.48 399.518   4
   2   0  34 5722.48 430.783   5
  -2   0  34 5778.57 451.683   5
   2   0  34 6394.91 392.496   4
  -2   0  36 113.615 344.944   5
   2   0  36-108.752 281.969   4
   2   0  36-99.2919 338.714   5
  -2   0  36 17.6372 287.274   4
   2   0  38 1658.65 314.342   4
   2   0  38 1736.80 348.366   5
  -2   0  38 1833.96 366.124   5
  -2   0  38 1692.12 335.023   4
  -2   2   0 267859. 6069.24   2
   2  -2   0 264412. 6062.62   5
   2   2   0 280389. 6062.04   5
  -2   2   0 272995. 6072.35   3
   2  -2   0 278394. 6063.99   4
   2   2   0 279378. 6070.29   1
  -2   2   2 30810.9 712.335   2
   2   2  -2 30247.1 718.780   1
   2  -2   2 30694.9 703.843   5
   2   2   2 30733.3 699.067   5
   2  -2   2 30779.3 702.810   4
   2  -2  -2 29900.1 707.939   4
   2  -2  -2 30429.8 732.186   1
   2   2   2 30481.1 696.475   1
  -2   2   2 32071.7 706.021   3
   2   2   2 30947.4 695.498   3
  -2  -2   2 31521.5 697.597   4
  -2   2  -2 30616.0 709.722   2
  -2   2  -2 28843.9 731.060   3
  -2  -2   4 47068.2 1046.81   4
   2  -2  -4 43415.4 1078.08   1
  -2   2   4 46896.4 1056.47   2
   2   2   4 46589.3 1044.17   3
  -2   2  -4 44649.4 1054.27   2
   2   2  -4 44536.6 1068.19   1
   2  -2   4 45946.6 1050.63   5
  -2   2   4 46094.1 1047.40   3
   2   2   4 46471.1 1046.20   5
   2   2   6 7301.65 191.657   2
   2  -2   6 7252.36 214.278   5
  -2   2   6 7461.30 213.240   3
  -2   2  -6 7569.52 205.013   1
   2   2   6 7458.01 211.027   3
   2  -2   6 7278.87 208.778   4
  -2   2   6 7348.39 216.399   2
  -2  -2  -6 7825.57 192.642   2
  -2  -2   6 8077.72 214.641   4
   2  -2  -6 7063.96 237.962   1
   2   2  -6 7592.79 233.366   1
   2   2   6 7642.28 212.881   5
   2  -2   8 45888.8 1074.70   5
  -2   2   8 45995.0 1066.00   3
  -2   2   8 45936.9 1068.81   2
   2  -2   8 44972.3 1063.16   4
   2   2   8 46702.0 1070.50   5
   2   2  -8 44301.2 1084.04   1
   2  -2  -8 46815.3 1097.17   1
  -2  -2   8 46301.4 1069.71   4
  -2   2  -8 46247.6 1052.56   1
   2  -2  10 91.5297 103.529   5
  -2   2  10 94.6628 98.7622   3
   2   2 -10 102.397 119.039   1
   2  -2 -10 39.0292 132.189   1
  -2   2 -10 61.8806 89.4165   1
   2  -2  10 84.7560 96.5307   4
  -2  -2  10 34.0225 102.601   4
  -2  -2 -10 36.7509 49.6531   1
   2   2  10 27.1375 107.786   5
  -2   2  10 64.8807 105.430   2
   2   2  10 125.530 89.8735   4
  -2   2 -12 47640.6 1053.45   1
  -2   2  12 44241.0 1072.00   3
   2  -2 -12 42635.8 1095.01   1
   2   2  12 45838.9 1054.67   4
   2  -2  12 46178.1 1071.18   4
   2  -2  12 42422.2 1088.06   5
  -2  -2 -12 46335.0 1024.26   1
   2   2 -12 41731.3 1083.16   1
  -2  -2  12 44246.3 1098.04   5
  -2  -2  12 43754.6 1073.69   4
   2   2  12 45862.8 1091.66   5
  -2   2  12 42701.5 1066.46   2
   2   2 -14 2843.00 219.622   1
   2  -2 -14 2784.80 227.424   1
  -2  -2 -14 3088.15 151.508   1
  -2   2 -14 2885.64 179.497   1
  -2  -2  14 2767.07 202.756   4
  -2  -2  16 1675.54 230.025   5
   2  -2 -16 1315.91 215.152   1
   2   2  16 1559.89 216.280   5
   2   2  16 1776.31 171.407   4
  -2   2  16 1625.58 228.823   5
  -2   2 -16 1608.27 168.824   1
  -2  -2 -16 1639.09 138.334   1
  -2   2  16 1547.72 194.764   3
   2  -2  16 1696.46 182.037   4
  -2   2  16 1634.75 187.963   2
   2  -2  16 1883.15 219.561   5
   2   2  18 3916.16 265.523   5
   2   2 -18 4214.35 256.617   1
   2  -2  18 4047.52 263.617   5
  -2   2 -18 4406.32 220.173   1
  -2   2  18 4139.89 235.583   2
   2   2  18 4164.26 228.575   4
  -2  -2 -18 4126.87 194.432   1
   2  -2  18 3936.66 231.979   4
  -2  -2  18 4198.44 241.251   4
  -2   2  18 4269.07 247.994   3
  -2   2  18 4134.86 282.479   5
  -2  -2  18 3659.93 269.733   5
  -2   2  20 121265. 2830.47   3
  -2   2 -20 122168. 2799.71   1
  -2  -2  20 123928. 2830.04   4
  -2   2  20 123074. 2819.32   2
   2  -2  20 122002. 2864.62   5
   2   2 -20 120836. 2836.31   1
   2   2  20 119593. 2861.68   5
  -2  -2  20 117732. 2860.98   5
   2  -2  20 121484. 2817.96   4
   2   2  20 124508. 2813.32   4
  -2   2  20 120372. 2868.79   5
   2  -2 -20 128409. 2856.58   1
  -2  -2  22 541.519 248.285   5
  -2   2 -22 434.482 186.306   1
   2   2 -22 541.124 220.971   1
   2  -2 -22 455.796 227.864   1
   2  -2  22 779.588 199.292   4
  -2   2  22 582.400 249.568   5
   2   2  22 315.503 189.713   4
  -2  -2  22 114.514 202.693   4
   2   2  22 333.501 226.593   5
   2  -2  22 197.430 219.177   5
   2  -2 -24 10771.5 438.331   1
   2  -2  24 10236.8 449.895   5
   2   2 -24 10081.0 434.697   1
   2   2  24 11341.8 405.297   4
  -2   2  24 9197.71 462.276   5
  -2   2  24 10441.8 411.862   4
  -2  -2  24 9584.35 402.168   4
   2  -2  24 10095.3 399.479   4
  -2  -2  24 10161.8 464.688   5
   2   2  24 9885.11 455.839   5
   2   2  26 363.291 225.496   4
   2  -2  26-25.5335 260.363   5
   2  -2  26 178.816 229.087   4
  -2  -2  26-309.097 291.532   5
  -2   2  26 53.9211 306.005   5
   2  -2 -26 400.913 293.627   1
  -2  -2  26-87.0419 233.377   4
   2   2  26-272.804 270.541   5
   2   2 -26 89.2576 262.335   1
  -2   2  28 5384.27 406.336   5
  -2  -2  28 5423.19 341.252   4
  -2  -2  28 5505.68 403.769   5
   2   2  28 5167.85 335.786   4
   2   2  28 6117.46 406.183   5
  -2   2  28 5544.92 342.745   4
   2   2 -28 5082.91 379.069   1
   2   2  30 94.5758 248.865   4
  -2  -2  30 306.528 303.947   5
   2   2  30 633.959 311.941   5
   2  -2  30-7.28338 243.846   4
  -2   2  30 374.999 262.378   4
  -2  -2  30 279.183 254.837   4
   2  -2  30-18.9652 280.365   5
  -2   2  30 194.164 312.043   5
   2  -2  32 11827.7 556.022   5
  -2  -2  32 13255.2 573.368   5
  -2  -2  32 12351.5 519.916   4
   2   2  32 13462.5 504.919   4
  -2  -2  34-269.372 311.639   5
  -2   2  34 266.444 282.965   4
  -2   2  34 265.582 336.170   5
   2   2  34 32.7681 304.307   5
   2  -2  34 31.1846 287.264   5
   2   2  34 256.160 263.682   4
   2  -2  34 162.266 273.229   4
  -2  -2  34 138.104 283.388   4
   2  -2  36-410.046 321.837   5
  -2  -2  36 33.5000 328.934   5
   2   2  36 225.696 311.425   5
   2  -2  36 169.627 291.709   4
   2   2  36 57.1534 276.214   4
  -2  -2  36 155.321 296.760   4
  -2   2  36 57.7115 327.753   5
  -2   2  36 297.184 287.105   4
   2  -2  38 65.7310 309.467   5
  -2  -2  38 92.0212 333.917   5
  -2  -2  38 66.5653 310.534   4
   2  -2  38 17.7799 292.846   4
   2   2  38-211.869 290.064   4
   2   2  38-195.673 313.270   5
  -2   2  38 304.676 294.480   4
  -2   2  38 177.372 335.336   5
   2  -4   0 80.6462 50.4106   5
  -2   4   0 259.964 95.1279   2
   2   4   0 177.760 92.5465   1
  -2   4   0 60.2917 112.513   3
   2   4   0 88.9072 52.7876   3
   2   4   0 73.8591 50.8089   5
   2  -4   0 93.6882 67.1177   4
  -2   4   2 308839. 6763.62   2
  -2   4   2 300182. 6762.70   3
   2   4   2 297222. 6747.73   1
   2   4  -2 312914. 6750.24   3
   2   4   2 304110. 6741.23   5
   2  -4  -2 307619. 6759.24   4
   2  -4   2 298592. 6750.23   5
   2  -4   2 313007. 6755.28   4
  -2   4  -2 308757. 6765.73   2
   2  -4  -2 313157. 6754.45   5
   2   4   2 317351. 6746.32   3
  -2   4  -2 294352. 6786.65   3
   2  -4   4 82940.7 1857.55   5
   2   4   4 83842.6 1852.83   3
  -2   4   4 83773.0 1862.56   3
  -2   4   4 83676.9 1867.12   2
  -2   4  -4 81637.9 1869.97   2
  -2  -4   4 84138.9 1850.81   4
   2  -4   4 80645.0 1857.82   4
   2   4  -4 82742.6 1871.32   1
   2   4   4 81296.1 1835.96   1
   2   4   4 81943.9 1848.05   5
  -2  -4   6 8455.71 222.580   4
  -2   4   6 7158.25 227.333   2
   2   4   6 8058.36 215.505   5
   2  -4   6 8258.38 226.116   5
  -2   4  -6 7358.44 223.373   1
   2   4   6 7636.85 193.166   2
   2  -4   6 7837.64 218.647   4
   2  -4  -6 7608.31 255.559   1
  -2   4   6 7887.31 224.357   3
   2   4  -6 7165.61 232.777   1
   2   4   6 7668.90 217.937   3
  -2   4   8 3876.84 163.992   2
  -2   4   8 4607.98 166.297   3
  -2  -4   8 4515.95 161.439   4
  -2   4  -8 4349.82 159.336   1
   2  -4  -8 3938.21 195.683   1
   2   4   8 4258.76 155.150   5
   2  -4   8 4236.90 165.580   5
   2   4   8 4253.39 133.292   2
   2   4   8 4143.18 160.466   3
   2   4  -8 4321.49 175.844   1
   2  -4   8 3996.90 159.400   4
   2  -4 -10 51107.2 1275.03   1
  -2   4  10 54736.9 1249.23   3
   2  -4  10 51791.1 1241.24   4
  -2   4  10 48741.5 1240.25   2
  -2  -4  10 52980.3 1246.52   4
   2   4  10 54436.5 1249.78   5
   2  -4  10 53741.0 1254.13   5
  -2   4 -10 55229.8 1236.35   1
   2   4 -10 53547.5 1258.06   1
   2   4  10 52827.4 1216.43   2
   2   4  10 55455.2 1248.09   3
   2   4  12 16394.5 459.196   5
   2   4 -12 16337.9 463.226   1
  -2   4  12 15045.1 442.499   2
   2  -4  12 16062.9 443.439   4
   2  -4  12 15682.9 463.658   5
  -2   4 -12 16845.3 438.732   1
   2  -4 -12 16181.2 492.488   1
   2   4  12 15294.4 414.750   2
  -2  -4  12 15356.7 474.394   5
   2   4  12 15990.0 450.050   3
  -2  -4 -12 15151.7 376.489   1
  -2   4  12 15788.3 446.521   3
  -2  -4  12 15221.2 447.366   4
   2  -4  14 26471.6 693.769   5
   2  -4 -14 24955.0 705.550   1
  -2  -4 -14 25743.6 603.706   1
  -2  -4  14 24125.2 668.086   4
   2   4  16 4.42228 176.038   3
  -2  -4 -16 40.4823 102.295   1
  -2   4  16 267.263 204.696   5
   2  -4 -16 25.5723 193.164   1
   2   4  16 57.7154 179.508   5
  -2  -4  16 201.415 194.500   5
  -2   4 -16-10.7913 153.667   1
  -2   4  16 39.1766 152.640   2
   2  -4  16 139.510 161.288   4
   2  -4  16 116.995 180.561   5
   2   4  16 111.193 140.210   2
  -2   4  16-100.347 159.156   3
   2   4  18 38009.3 902.569   4
   2   4  18 37478.2 954.404   5
   2  -4  18 35919.3 912.923   4
  -2   4  18 35907.3 919.358   3
   2  -4  18 37279.7 949.981   5
  -2   4 -18 35085.1 898.813   1
  -2  -4  18 35207.1 951.744   5
   2   4 -18 35375.3 927.644   1
  -2  -4  18 33767.2 912.513   4
  -2   4  18 37937.0 965.096   5
  -2   4  18 35959.7 909.749   2
  -2  -4 -18 34787.3 855.757   1
  -2   4  20 2283.01 216.620   3
   2   4  20 2500.68 206.252   4
  -2  -4  20 1897.05 250.409   5
   2  -4  20 2025.26 246.257   5
  -2  -4  20 2104.77 212.871   4
   2  -4 -20 2557.75 258.391   1
  -2   4  20 2258.46 211.085   2
   2   4 -20 1960.74 232.009   1
  -2   4  20 1932.78 261.073   5
   2   4  20 2198.66 243.359   5
   2  -4  20 2033.57 209.406   4
  -2  -4  22 48897.3 1329.81   5
  -2   4  22 51082.4 1337.49   5
   2  -4  22 50571.7 1327.73   5
   2   4  22 52362.3 1337.23   5
   2  -4 -22 52763.2 1316.42   1
   2  -4  22 51055.2 1284.29   4
  -2   4  22 50919.5 1296.69   3
   2   4  22 52880.5 1269.35   4
  -2  -4  22 51361.3 1289.45   4
  -2   4  22 52328.3 1279.96   2
   2   4 -22 53051.1 1311.97   1
  -2   4  24-19.6489 227.143   3
   2   4 -24-56.5594 248.766   1
  -2   4  24 297.699 279.653   5
  -2  -4  24 271.332 216.838   4
   2   4  24-116.466 256.535   5
   2  -4 -24-78.0417 253.385   1
   2  -4  24-70.8386 245.885   5
   2   4  24 42.6329 199.427   4
  -2   4  24 86.4090 207.744   2
   2  -4  24 66.3001 214.473   4
  -2  -4  24 219.760 259.498   5
   2   4 -26 440.150 280.243   1
  -2  -4  26 439.027 243.206   4
   2  -4  26 461.020 265.244   5
  -2  -4  26 317.182 295.242   5
   2   4  26 569.821 226.346   4
   2   4  26 523.120 282.544   5
   2  -4  26 324.491 241.812   4
  -2   4  26 688.637 296.340   5
  -2  -4  28 715.620 265.206   4
  -2  -4  28 373.119 308.495   5
  -2   4  28 627.008 322.802   5
   2  -4  28 479.945 251.975   4
   2   4 -28 752.888 282.413   1
  -2   4  28 114.758 263.288   4
   2   4  28 502.776 319.296   5
   2   4  28 468.547 255.640   4
   2  -4  30 21223.8 690.109   4
   2   4  30 21261.8 772.209   5
  -2   4  30 23307.6 777.852   5
  -2  -4  30 21954.6 705.009   4
  -2  -4  32 16.8049 268.191   4
  -2  -4  32 387.652 301.063   5
   2  -4  32-9.85885 275.056   5
   2   4  32 337.963 255.477   4
  -2   4  34 2373.56 333.793   4
   2   4  34 2383.49 293.356   4
   2  -4  34 2270.25 339.111   5
   2  -4  34 2229.98 315.476   4
  -2  -4  34 2463.33 340.455   4
  -2  -4  34 2507.71 367.077   5
  -2   4  34 2248.96 386.363   5
   2   4  34 2432.86 359.380   5
   2   4  36-34.9332 324.403   5
  -2  -4  36 47.4162 301.105   4
  -2   4  36 141.376 338.185   5
  -2  -4  36 209.354 329.592   5
   2  -4  36-351.372 296.492   4
   2  -4  36 440.099 301.927   5
   2   4  36-71.2613 270.404   4
  -2   4  36 104.155 289.051   4
   2   4  38 803.907 313.589   4
   2  -4  38 1754.00 354.335   5
  -2   4  38 1676.15 385.163   5
   2   4  38 1770.21 362.097   5
  -2   4  38 1527.64 328.528   4
  -2  -4  38 1947.39 373.791   5
   2  -4  38 1590.64 343.699   4
  -2  -4  38 1556.90 348.471   4
   2   6   0 127561. 2803.93   3
   2   6   0 124728. 2821.20   1
   2  -6   0 125942. 2800.50   5
  -2   6   0 123523. 2834.79   3
  -2   6   0 124082. 2823.74   2
   2  -6   0 127396. 2814.03   4
   2   6   2 40247.0 909.311   3
   2   6  -2 39475.9 932.442   1
  -2   6  -2 39843.4 931.345   2
  -2   6  -2 38733.9 950.778   3
   2   6  -2 39106.4 914.876   3
   2  -6  -2 39670.6 919.576   4
   2  -6   2 39672.5 906.554   5
   2  -6   2 39634.8 917.075   4
  -2   6   2 39473.8 924.775   2
  -2   6   2 40975.1 930.889   3
   2   6   2 39524.0 913.727   1
   2  -6  -2 40724.1 908.317   5
   2   6   2 39560.3 892.039   5
  -2   6   4 507.172 81.3732   3
   2  -6   4 587.233 65.8775   5
  -2   6  -4 461.876 132.179   3
   2   6   4 362.242 57.4048   1
   2   6  -4 560.257 110.256   3
   2   6   4 417.802 47.1165   5
  -2   6  -4 416.102 92.6219   2
   2   6   4 433.434 65.1800   3
   2   6  -4 472.077 91.2298   1
   2  -6   4 354.151 67.1299   4
  -2  -6   6 7340.77 204.322   4
  -2   6   6 7330.67 219.232   3
   2  -6   6 6689.17 205.290   5
   2   6   6 6668.30 191.318   5
  -2   6  -6 6419.52 220.715   1
   2  -6   6 6882.27 207.769   4
  -2   6   6 6186.91 216.037   2
   2   6   6 6601.86 206.030   3
   2   6  -6 7193.83 231.093   1
   2   6  -8 205496. 4642.83   1
   2   6   8 204090. 4595.10   2
  -2   6   8 205470. 4631.89   3
  -2   6  -8 206891. 4630.50   1
  -2   6   8 208869. 4630.02   2
   2   6   8 206928. 4625.94   3
   2   6   8 211751. 4617.45   5
   2  -6  -8 206895. 4667.03   1
   2  -6   8 208263. 4627.74   5
   2  -6   8 205359. 4625.08   4
  -2  -6   8 207109. 4625.94   4
  -2   6  10 23228.6 624.014   3
   2  -6  10 25171.6 627.393   5
   2  -6 -10 24171.7 666.627   1
   2   6 -10 24250.9 638.715   1
  -2   6  10 24534.9 625.057   2
   2   6  10 24305.2 614.098   5
   2  -6  10 25322.5 619.191   4
  -2  -6 -10 24178.5 575.666   1
   2   6  10 24670.2 585.743   2
  -2   6 -10 24148.1 618.974   1
   2   6  10 23254.1 615.099   3
  -2  -6  10 24129.0 622.474   4
  -2  -6  10 23997.6 637.017   5
  -2  -6  12 249076. 5441.81   4
  -2  -6  12 242248. 5454.80   5
   2   6  12 244605. 5442.72   5
   2  -6  12 243960. 5437.59   4
  -2   6 -12 248082. 5436.18   1
   2   6  12 237392. 5404.70   2
  -2  -6 -12 238846. 5388.19   1
   2  -6 -12 245574. 5478.10   1
  -2   6  14 331.963 163.181   2
   2   6  14 446.094 177.799   5
  -2   6  14 407.654 159.900   3
   2   6  14 262.704 168.263   3
  -2  -6  14 407.002 194.350   5
   2  -6 -14 254.525 214.242   1
  -2   6 -14 255.648 164.985   1
  -2  -6 -14 368.275 97.5717   1
  -2  -6  14 360.851 165.697   4
   2  -6  14 383.085 182.491   5
   2  -6 -16 8052.26 367.570   1
   2   6  16 7744.79 315.794   3
  -2   6  16 8095.87 347.681   5
  -2  -6  16 7589.95 336.329   5
  -2  -6 -16 7695.23 244.631   1
   2  -6  16 8096.96 335.810   5
   2  -6  16 8209.02 308.839   4
   2   6  16 8062.87 335.197   5
  -2   6  16 8100.36 303.597   2
  -2   6  16 8075.46 314.050   3
   2   6 -16 8385.05 330.356   1
   2   6  16 7785.88 280.064   2
  -2   6 -16 7809.28 307.163   1
   2   6  18 835.832 164.567   2
  -2   6  18 752.402 221.171   5
   2   6  18 1247.79 222.499   5
   2  -6  18 737.037 203.970   5
  -2  -6  18 840.492 213.513   5
   2   6  18 747.369 198.631   3
  -2   6  18 813.538 176.162   3
  -2   6  18 1012.38 180.321   2
  -2  -6  18 1128.33 186.149   4
   2   6 -18 973.196 207.208   1
   2  -6  18 926.131 178.390   4
   2   6 -20 40669.6 1057.11   1
   2  -6 -20 40769.2 1070.29   1
  -2  -6  20 38466.0 1069.61   5
  -2   6 -20 42756.7 1050.56   1
   2   6  20 39996.4 1005.05   2
   2   6  20 40338.7 1044.66   3
  -2   6  20 42348.7 1093.63   5
  -2   6  20 41437.7 1030.76   2
   2  -6  20 41035.7 1037.76   4
   2   6  20 40226.9 1075.83   5
  -2  -6  20 39919.3 1041.49   4
   2  -6  20 40612.2 1070.04   5
  -2   6  20 39654.1 1042.37   3
  -2   6  22 4554.47 293.394   3
  -2   6 -22 4710.94 296.204   1
   2  -6  22 4828.09 321.638   5
   2   6  22 4511.01 326.541   5
  -2   6  22 4996.42 343.859   5
  -2  -6  22 4425.81 326.533   5
  -2   6  22 4727.74 280.265   2
  -2  -6  22 4406.44 290.733   4
   2  -6  22 4846.28 285.972   4
   2   6 -22 4560.36 310.144   1
   2  -6 -22 5037.53 325.748   1
  -2   6 -24 9606.22 424.845   1
  -2  -6  24 10377.9 483.503   5
  -2   6  24 10380.7 485.137   5
  -2  -6  24 10555.7 445.871   4
   2  -6  24 9896.70 452.353   5
   2  -6 -24 10306.4 457.367   1
   2   6 -24 9692.21 471.266   1
  -2   6  24 10342.4 431.281   3
   2   6  24 11072.2 404.287   4
   2  -6  24 10689.3 426.650   4
  -2   6  24 11292.5 417.565   2
   2   6  24 9670.19 463.668   5
  -2   6  26-47.0657 289.159   5
  -2   6  26-49.5267 225.743   2
  -2  -6  26 43.3874 247.833   4
   2  -6  26-142.764 268.426   5
   2   6  26-37.0681 277.680   5
  -2   6  26 79.3936 242.609   3
   2   6  26 174.480 218.231   4
   2   6 -26 109.704 282.358   1
   2  -6  26 20.5170 229.035   4
  -2  -6  26 218.972 293.057   5
  -2   6  28 18402.9 628.312   3
  -2   6  28 18819.1 705.089   5
  -2   6  28 18725.1 608.603   2
  -2  -6  28 19917.5 685.273   5
   2   6 -28 18857.9 666.231   1
   2   6  28 18839.2 695.016   5
   2  -6  28 19906.9 640.103   4
   2  -6  28 19025.8 669.000   5
  -2  -6  28 19054.4 642.558   4
   2   6  28 18673.0 597.082   4
   2   6 -30 231.465 314.087   1
   2  -6  30 153.238 263.431   4
  -2  -6  30 138.936 262.448   4
  -2   6  30 482.002 334.449   5
   2   6  30-94.7613 312.762   5
   2   6  32 9034.61 411.510   4
   2  -6  32 7571.25 444.397   5
  -2  -6  32 8388.97 468.722   5
  -2  -6  32 8737.14 445.813   4
  -2   6  32 8469.91 423.731   4
   2   6  34 81.1637 257.431   4
   2  -6  34 151.742 279.555   4
   2   6  34-326.503 320.255   5
  -2   6  34 95.8545 270.471   4
  -2   6  34 312.418 340.637   5
   2  -6  34-142.136 313.075   5
  -2  -6  34-21.1876 308.860   5
  -2  -6  36 266.129 296.452   4
   2   6  36-131.709 272.275   4
  -2   6  36 33.7952 289.187   4
  -2  -6  36 206.965 329.794   5
   2  -6  36 157.299 277.909   4
   2  -6  36 82.7693 287.666   5
  -2   6  36 409.859 341.202   5
   2   6  36 108.995 332.388   5
   2  -6  38 21.2858 309.339   5
   2  -6  38 409.100 311.160   4
  -2  -6  38-223.305 339.941   5
   2   6  38 86.9308 280.047   4
   2   6  38 49.2210 328.498   5
  -2   6  38-98.5560 348.913   5
  -2   6  38-150.543 302.421   4
  -2  -6  38-39.9100 318.914   4
   2   8   0 21.2411 61.2349   3
  -2   8   0-4.57429 81.6173   2
   2  -8   0-5.46933 58.7752   4
  -2   8   0-22.8921 92.8959   3
   2   8   0 88.3915 76.6681   1
   2   8   0 5.24210 25.8099   4
   2  -8   0-7.33224 37.8947   5
   2   8   2 18898.6 432.260   5
  -2   8   2 18173.0 476.042   2
   2   8   2 19028.2 463.637   3
   2   8  -2 18863.3 472.515   3
   2   8  -2 19649.9 485.611   1
   2  -8   2 19028.9 466.477   4
   2   8   2 19960.2 472.307   1
  -2   8  -2 17625.5 483.503   2
   2  -8  -2 18460.8 469.355   4
   2  -8  -2 19015.6 451.218   5
   2  -8   2 19855.0 450.578   5
  -2   8  -2 17972.8 502.778   3
  -2   8   2 18621.5 484.709   3
  -2   8   4 968.107 104.565   3
   2   8   4 1116.12 89.5861   3
   2   8  -4 945.190 118.254   1
  -2  -8   4 1097.57 70.1156   4
   2   8  -4 1120.59 136.745   3
   2   8   4 1233.86 56.5769   5
  -2   8  -4 1088.43 123.044   2
   2  -8   4 1324.05 82.3267   5
  -2   8  -4 1193.66 157.420   3
  -2   8   4 1142.29 104.807   2
   2   8   4 1099.10 91.7724   1
   2  -8   4 1075.76 88.3197   4
   2   8   6 1844.62 123.503   3
  -2   8   6 1801.01 130.977   3
   2   8   6 1454.81 66.2834   2
   2  -8   6 1873.90 111.341   5
  -2  -8   6 1968.80 109.351   4
  -2   8  -6 1678.92 218.464   3
   2   8  -6 1870.07 201.307   3
   2  -8   6 1818.22 119.239   4
   2   8   6 1995.16 92.7490   5
   2   8  -6 1791.34 152.894   1
  -2   8   6 1837.50 133.380   2
  -2   8   8 32970.0 837.513   3
  -2  -8   8 34039.8 842.007   5
   2   8  -8 34562.8 860.718   1
   2  -8   8 32918.4 829.380   4
  -2   8  -8 34858.5 852.472   1
   2   8   8 33838.5 831.829   3
   2   8   8 35232.3 812.655   5
  -2  -8   8 36514.1 828.941   4
   2  -8   8 35596.2 833.074   5
  -2   8   8 33903.8 836.791   2
   2   8   8 33803.6 796.159   2
  -2  -8  10 482970. 10550.3   5
  -2   8 -10 465780. 10545.0   1
  -2  -8  10 483201. 10536.1   4
   2  -8  10 473126. 10541.8   5
   2   8  10 482608. 10525.9   5
   2  -8 -10 466556. 10583.6   1
   2   8  10 475217. 10534.7   3
   2  -8  10 471077. 10535.1   4
   2   8  10 467306. 10504.8   2
  -2   8  12 971.650 176.822   2
  -2   8 -12 624.900 174.427   1
  -2   8  12 1115.90 172.062   3
   2  -8 -12 618.154 228.817   1
  -2  -8  12 997.027 173.449   4
  -2  -8 -12 892.290 149.075   1
   2   8  12 876.534 159.159   5
   2   8 -14 4465.44 256.339   1
   2  -8 -14 4248.87 291.832   1
  -2  -8  14 4063.43 258.236   5
   2  -8  14 3788.77 227.189   4
   2   8  14 4183.26 229.037   3
   2  -8  14 4272.35 235.379   5
  -2   8  14 3777.88 225.755   2
   2   8  14 3978.80 192.477   2
  -2  -8 -14 4119.77 186.175   1
  -2  -8  14 4176.79 236.945   4
   2   8  14 3834.27 232.743   5
  -2   8  14 4613.95 232.609   3
  -2   8  16-52.3096 159.627   3
   2  -8  16 5.40321 172.619   5
   2   8 -16-151.503 187.648   1
  -2   8  16 29.5079 163.334   2
   2   8  16-504.840 254.270   3
  -2  -8  16 50.4472 191.852   5
  -2   8  16 99.0632 200.774   5
   2  -8  16 64.2567 162.782   4
  -2   8 -18 14827.8 491.586   1
  -2   8  18 15923.1 494.442   3
  -2  -8  18 15543.8 523.458   5
   2   8  18 15354.0 520.625   5
  -2  -8  18 16047.4 496.854   4
  -2   8  18 16441.3 482.776   2
   2  -8  18 15556.0 516.885   5
   2  -8  18 16367.5 500.638   4
  -2   8  18 16301.8 531.404   5
   2   8  18 15191.9 454.878   2
   2   8  18 15978.5 500.718   3
   2   8 -18 15935.8 515.789   1
  -2   8  20 2190.20 230.941   3
   2  -8  20 1753.90 259.813   5
  -2   8  20 2276.35 220.754   2
   2   8 -20 1942.22 245.913   1
   2  -8 -20 2042.60 285.163   1
   2   8  20 1903.89 220.921   3
   2   8  20 1844.60 188.836   2
   2  -8  20 2137.29 244.558   4
  -2  -8  20 2359.90 265.864   5
  -2   8 -20 1694.01 246.251   1
   2   8  20 1743.20 251.230   5
  -2  -8  20 1919.98 229.596   4
  -2   8  20 2029.88 275.738   5
   2   8  22 21238.3 639.818   3
  -2   8  22 20535.1 681.125   5
   2   8 -22 20681.0 662.562   1
   2   8  22 21025.3 587.940   2
  -2  -8  22 20394.9 666.093   5
   2   8  22 20725.3 677.290   5
   2  -8  22 19747.5 652.859   5
  -2  -8  22 20063.5 635.559   4
  -2   8  22 20817.5 627.626   3
   2  -8 -22 20817.4 669.275   1
  -2   8 -22 20807.5 640.269   1
   2  -8  22 20653.8 628.412   4
  -2   8  22 22196.8 614.708   2
   2  -8  24 2254.40 291.494   5
   2   8 -24 2340.54 318.445   1
  -2   8  24 2644.59 256.267   2
   2   8  24 1963.51 312.662   5
  -2  -8  24 2179.09 274.321   4
  -2   8  24 2045.97 333.728   5
   2   8  24 2222.37 231.085   2
  -2   8  24 2725.47 278.358   3
  -2  -8  24 1990.59 304.039   5
   2  -8  24 2164.05 263.982   4
  -2   8 -24 2500.21 283.596   1
   2   8  24 2212.00 277.876   3
  -2  -8  26 796.070 268.380   4
  -2   8  26 868.741 246.073   2
   2  -8  26 862.455 254.297   4
   2   8  26 813.420 309.699   5
   2  -8  26 1277.22 289.520   5
  -2  -8  26 1134.27 301.096   5
  -2   8  26 1172.76 326.175   5
  -2   8  26 833.540 262.342   3
   2   8 -26 1016.98 302.938   1
   2   8 -28 303.446 293.791   1
  -2   8  28 85.2929 263.723   3
  -2  -8  28 644.998 289.624   5
   2  -8  28 451.530 252.221   4
   2   8  28 758.304 312.259   5
  -2   8  28-94.5007 322.278   5
   2  -8  28 195.109 281.831   5
  -2   8  28 552.779 253.226   2
   2   8  28 318.546 238.458   4
  -2  -8  28 167.692 251.552   4
   2   8  30 14926.6 629.612   5
   2   8 -30 14506.4 591.721   1
  -2   8  30 16113.6 651.172   5
   2  -8  30 15282.4 554.661   4
  -2  -8  30 13715.1 557.438   4
  -2  -8  32-20.3720 313.133   5
  -2  -8  32 538.249 288.116   4
   2  -8  32 477.068 286.686   5
   2   8  32 164.669 247.409   4
  -2   8  34 3360.61 408.856   5
   2   8  34 2480.90 316.515   4
  -2   8  34 3506.60 348.150   4
  -2  -8  34 3020.31 366.021   5
   2   8  34 2721.40 388.432   5
   2  -8  34 3557.50 365.233   5
   2  -8  34 2755.73 339.705   4
   2  -8  36 206.673 294.773   5
   2   8  36-364.995 345.685   5
  -2  -8  36 205.914 321.166   5
   2  -8  36 64.9644 298.920   4
  -2   8  36 260.104 396.517   5
  -2   8  36 458.642 316.475   4
   2   8  36 249.781 274.618   4
  -2   8  38 996.194 364.039   5
   2   8  38 540.488 347.526   5
   2   8  38 387.590 288.908   4
   2  -8  38 804.701 321.272   5
   2  -8  38 1448.53 335.984   4
  -2   8  38 1059.55 312.064   4
  -2  -8  38 730.079 375.518   5
   2 -10   0 31757.4 759.307   4
  -2  10   0 31481.8 773.136   2
   2  10   0 31797.8 756.792   3
   2  10   0 32459.4 775.075   1
   2 -10   0 32028.7 729.513   5
  -2  10   0 29928.3 785.534   3
   2  10   2 1617.24 120.614   3
   2  10  -2 1651.80 140.260   3
   2  10   2 1447.20 66.7472   4
  -2  10  -2 1479.14 181.383   3
   2  10   2 1546.54 138.421   1
   2 -10  -2 1731.72 90.0724   5
  -2  10  -2 2005.19 156.448   2
  -2  10   2 1702.77 138.518   2
  -2  10   2 1652.25 148.684   3
   2 -10  -2 1526.63 117.618   4
   2 -10   2 1632.59 85.4808   5
   2  10  -2 1856.79 154.887   1
   2 -10   2 1590.50 109.890   4
   2  10  -4 3527.84 209.426   1
  -2  10  -4 3809.84 202.953   2
   2  10  -4 3586.25 220.604   3
   2  10   4 3385.11 97.9937   5
   2  10   4 3558.34 174.548   1
  -2 -10   4 3813.97 128.398   4
   2 -10   4 3672.37 138.256   5
  -2 -10   4 3849.03 167.878   5
  -2  10   4 3412.80 181.905   3
  -2  10  -4 3709.85 254.188   3
   2 -10   4 3623.52 157.225   4
  -2  10   4 3689.77 179.667   2
   2  10   4 3777.19 166.302   3
   2  10   6 4159.01 188.000   3
  -2  10   6 3998.38 201.393   3
   2 -10   6 3926.68 178.988   4
   2 -10   6 4405.51 171.349   5
   2  10  -6 4157.92 229.404   1
  -2 -10   6 4132.03 193.417   5
   2  10   6 4281.64 136.005   5
  -2  10  -6 3872.49 303.536   3
   2  10  -6 3990.92 285.409   3
  -2 -10   6 4188.38 161.182   4
   2  10   6 3598.83 131.799   2
  -2  10   6 3783.48 194.672   2
   2  10   8 159312. 3497.24   5
   2 -10   8 160432. 3521.13   5
   2  10  -8 153691. 3593.04   3
   2  10   8 151009. 3485.19   2
   2 -10   8 153412. 3522.34   4
  -2 -10   8 159326. 3513.38   4
  -2 -10   8 158680. 3528.48   5
   2  10   8 157875. 3528.30   3
  -2  10  10 23205.3 602.583   3
   2  10  10 22137.3 557.796   2
   2 -10  10 21846.7 591.322   5
   2  10 -10 23440.4 626.349   1
  -2  10  10 24579.3 601.458   2
  -2 -10  10 21782.7 605.727   5
   2 -10  10 22166.7 593.695   4
   2  10  10 21602.4 569.195   5
  -2  10 -10 24527.0 729.081   3
  -2 -10  10 23051.8 590.640   4
   2  10 -12 155737. 3497.99   1
   2  10  12 152728. 3471.78   3
  -2  10  12 160240. 3471.68   2
   2  10  12 147907. 3460.34   5
  -2  10  12 155721. 3481.76   3
   2 -10 -12 152396. 3533.58   1
  -2 -10  12 147836. 3470.56   4
  -2 -10  14 867.807 190.368   5
  -2  10 -14 518.633 181.620   1
  -2  10  14 569.676 165.374   3
  -2 -10 -14 679.644 169.286   1
   2  10  14 557.841 164.774   3
   2  10  14 497.917 163.314   5
   2  10 -14 633.336 191.674   1
  -2  10  14 568.099 171.615   2
   2 -10  14 599.066 162.199   4
  -2 -10  14 682.751 176.471   4
   2 -10  14 421.915 169.936   5
   2  10  14 526.785 138.943   2
   2  10  16 1342.37 192.403   3
  -2 -10  16 1672.75 196.228   4
   2  10 -16 1769.70 230.115   1
   2 -10  16 1747.30 206.600   5
  -2  10  16 1628.38 218.364   5
  -2  10 -16 1650.91 213.905   1
  -2 -10  16 1523.44 223.124   5
   2 -10  16 1566.37 186.245   4
  -2  10  16 1432.76 191.608   3
   2  10  16 1367.63 161.491   2
  -2  10  16 1723.48 190.364   2
   2 -10  18 528.757 235.449   5
   2  10  18 565.937 202.742   5
  -2 -10  18 579.906 219.982   5
   2  10  18 464.185 183.861   3
  -2  10  18 501.809 227.004   5
   2  10 -18 441.645 210.383   1
   2 -10 -18 238.777 255.220   1
   2  10  18 567.721 157.588   2
  -2  10  18 529.866 180.124   2
  -2  10  18 486.351 182.588   3
   2 -10  18 326.876 215.560   4
  -2 -10  18 393.018 187.947   4
  -2  10 -18 38.5248 246.627   1
   2  10  20 15356.0 504.770   3
   2  10  20 15629.2 462.501   2
  -2 -10  20 15726.2 542.782   5
  -2  10  20 15619.2 490.902   2
   2  10 -20 16156.0 536.957   1
  -2 -10  20 15630.5 517.268   4
   2 -10  20 15342.9 516.012   4
  -2  10  20 16315.8 562.241   5
   2  10  20 15826.2 544.549   5
  -2  10  20 15862.7 507.151   3
   2 -10 -20 15611.5 569.880   1
   2 -10  20 14231.3 534.722   5
  -2  10 -20 15906.3 539.210   1
   2 -10  22 7061.69 383.432   5
   2  10  22 8382.58 322.994   2
  -2 -10  22 6989.41 365.465   4
  -2  10  22 7660.33 415.622   5
  -2 -10  22 7345.35 395.810   5
  -2  10  22 8492.09 350.031   2
   2  10 -22 6593.82 379.514   1
   2 -10 -22 7354.64 423.622   1
   2 -10  22 7379.21 356.930   4
   2  10  22 7485.53 362.677   3
   2  10  22 7603.74 400.008   5
  -2  10 -22 7571.85 376.999   1
  -2  10  22 7826.23 357.006   3
  -2  10  24 12153.1 464.306   3
   2 -10  24 11949.7 463.229   4
  -2  10 -24 11242.3 462.525   1
   2  10  24 10501.8 499.466   5
   2 -10  24 10492.6 469.879   5
   2  10  24 12248.4 472.303   3
  -2  10  24 10354.7 514.818   5
   2  10  24 12168.6 416.515   2
  -2 -10  24 11879.1 504.135   5
  -2  10  24 11912.0 437.645   2
   2  10 -24 11816.5 491.615   1
  -2 -10  24 10843.0 460.234   4
  -2 -10  26 131.201 276.426   5
   2 -10  26 50.7470 249.587   5
   2  10 -26-148.564 285.240   1
  -2 -10  26 362.008 256.993   4
  -2  10  26-180.950 233.697   3
  -2  10  26 273.996 237.660   2
  -2  10 -26 253.485 257.209   1
   2  10  26-68.6215 292.719   5
   2 -10  26 159.350 231.401   4
  -2  10  26 201.667 307.002   5
   2  10  26-244.498 215.499   2
   2  10  26-58.9150 254.622   3
  -2 -10  28 8573.58 452.604   5
   2 -10  28 9287.43 423.487   4
  -2  10  28 8738.00 486.725   5
   2 -10  28 8169.44 441.673   5
   2  10  28 7879.31 366.436   2
  -2  10  28 8619.85 394.585   2
  -2 -10  28 7232.36 414.811   4
   2  10  28 8615.53 477.002   5
  -2  10  28 8083.68 418.010   3
   2  10 -28 7680.81 447.516   1
   2 -10  30 986.157 280.803   4
   2  10 -30 1202.23 332.804   1
  -2 -10  30 1200.42 290.950   4
  -2  10  30 1275.28 350.279   5
   2  10  30 1048.65 332.237   5
   2  10 -32 11581.9 562.098   1
  -2  10  32 12343.1 516.405   3
   2 -10  32 10941.8 526.298   5
  -2  10  32 11714.9 478.572   2
  -2 -10  32 11503.2 550.480   5
   2 -10  34 388.850 300.317   5
   2 -10  34 107.609 289.682   4
   2  10  34 328.480 321.133   5
  -2 -10  34 42.0340 313.787   5
  -2  10  34-111.064 348.602   5
   2  10  34-146.935 238.742   4
  -2  10  36-8.47461 296.933   4
   2  10  36 37.4347 264.210   4
   2 -10  36-41.1820 305.082   5
   2  10  36 258.777 334.656   5
  -2 -10  36 53.8726 334.968   5
  -2  10  36 127.249 362.027   5
   2 -10  36-102.305 281.731   4
   2 -10  38 138.640 310.737   5
  -2  10  38-66.7119 280.823   4
  -2 -10  38-22.4877 349.376   5
  -2  10  38 365.109 353.653   5
   2 -10  38 135.266 299.247   4
   2  10  38 66.7109 345.629   5
   2  10  38 85.2537 277.368   4
   2  12   0 99.1454 136.206   3
   2 -12   0 48.9862 114.600   4
   2 -12   0-2.53164 64.7526   5
   2  12   0 55.2763 156.442   1
   2  12   2 68663.4 1564.79   3
   2 -12   2 68095.8 1529.41   5
  -2 -12   2 66795.7 1525.96   5
   2 -12  -2 70260.6 1563.00   4
   2 -12  -2 67521.2 1531.83   5
   2  12  -2 68379.8 1588.41   1
   2  12   2 67420.3 1574.99   1
   2  12  -2 67117.7 1575.06   3
   2  12   2 66886.3 1521.26   4
   2 -12   2 68255.6 1560.70   4
  -2 -12   4 55.4773 75.4300   4
   2  12  -4 265.091 191.494   3
   2  12   4 28.0302 127.139   3
   2 -12   4 73.8679 88.9968   5
  -2 -12   4 170.446 119.781   5
   2 -12   4 88.1620 113.714   4
   2  12   6 1839.43 118.632   2
   2 -12   6 2070.27 132.546   5
   2  12   6 1858.89 159.409   3
  -2 -12   6 1776.52 159.653   5
  -2 -12   6 1920.91 121.473   4
   2  12   6 1764.07 78.7558   5
   2  12  -6 1826.46 243.058   3
   2 -12   6 1778.64 144.600   4
   2  12   8 2164.44 124.338   2
   2 -12   8 2134.05 148.961   5
   2 -12   8 1916.26 154.113   4
  -2  12   8 2403.39 185.020   3
   2  12   8 2100.48 115.906   5
   2  12  -8 2225.45 294.229   3
  -2  12  -8 2151.88 304.360   3
  -2 -12   8 1925.29 137.838   4
  -2  12  -8 2305.94 213.745   1
  -2 -12   8 2223.60 179.050   5
   2  12  -8 2404.85 214.775   1
  -2  12   8 2313.47 176.407   2
   2  12  10 85620.7 1993.15   5
   2  12  10 88654.7 2030.88   3
  -2  12  10 87900.9 2034.83   3
   2  12 -10 90747.2 2060.68   1
   2  12 -10 82807.2 2116.21   3
  -2 -12  10 85287.1 2032.59   5
   2 -12  10 86326.9 2020.15   5
  -2  12 -10 89593.3 2137.62   3
  -2  12  10 90965.9 2030.18   2
  -2 -12  10 87541.2 2014.07   4
   2 -12  10 86510.9 2020.77   4
  -2  12 -10 91291.5 2059.59   1
   2  12  12 17846.6 466.578   2
  -2  12  12 17720.8 510.801   3
  -2 -12  12 17170.5 494.696   4
   2  12  12 17796.2 504.495   3
  -2  12 -12 17762.8 642.198   3
   2  12 -12 18236.6 538.306   1
   2  12  12 16716.2 476.509   5
  -2  12  12 17795.5 499.442   2
  -2  12 -12 18144.5 530.339   1
  -2  12  14 17235.7 495.232   2
  -2  12  14 17312.9 512.939   3
   2  12  14 15880.0 487.805   5
  -2 -12  14 17430.7 526.668   5
   2 -12  14 15817.5 506.138   5
  -2  12 -14 17223.9 527.558   1
   2  12 -14 16673.8 529.939   1
   2  12  14 16493.2 497.471   3
  -2 -12  14 16686.3 502.486   4
   2 -12  14 18445.9 504.105   4
   2  12  14 16891.7 461.164   2
  -2 -12  16 26.5820 180.747   4
  -2  12  16-55.4038 196.666   5
  -2  12  16-169.301 172.518   3
  -2 -12  16-114.337 210.939   5
   2 -12 -16 51.7305 258.164   1
   2 -12  16 59.7281 166.920   4
  -2  12 -16-22.4208 213.155   1
   2 -12  16 27.5295 188.701   5
   2  12  16-40.1827 164.982   3
   2  12  16-20.0050 144.445   2
   2  12 -16 91.1808 210.900   1
  -2  12  16-4.68236 173.848   2
  -2  12 -18 9071.59 390.738   1
   2 -12 -18 8993.24 436.927   1
   2  12  18 9015.62 354.885   3
   2  12  18 8774.87 371.366   5
  -2  12  18 9280.39 359.988   3
  -2  12  18 9058.88 401.435   5
  -2  12  18 9468.28 352.397   2
   2  12  18 9525.23 317.340   2
   2  12 -18 9176.68 393.086   1
  -2 -12  18 10272.2 409.256   5
   2 -12  18 8920.14 367.935   4
   2 -12  18 8317.67 382.716   5
  -2  12  20 9299.42 361.584   2
   2  12  20 8021.75 398.236   5
   2 -12  20 9502.41 385.385   4
  -2  12 -20 9277.84 409.853   1
   2  12  20 9148.97 336.266   2
  -2  12  20 8813.89 372.825   3
   2 -12  20 8861.47 397.971   5
  -2 -12  20 8684.13 414.965   5
  -2  12  20 9392.87 436.213   5
   2  12 -20 8982.22 406.403   1
   2  12  20 9511.47 380.441   3
   2 -12 -20 9408.43 459.171   1
  -2 -12  20 9005.96 396.647   4
  -2 -12  22 42326.4 1164.03   5
   2  12  22 44449.7 1081.83   2
  -2  12  22 43889.8 1130.67   3
   2  12  22 43341.4 1178.49   5
   2 -12  22 43727.0 1158.42   5
   2  12  22 44453.8 1131.45   3
  -2  12 -22 44789.4 1153.78   1
  -2  12  22 43157.6 1194.54   5
  -2 -12  22 41423.9 1150.81   4
   2 -12  22 41171.5 1127.87   4
  -2  12  22 44832.7 1113.89   2
   2  12 -22 44023.4 1163.81   1
  -2 -12  24 158.688 278.502   4
   2  12  24 510.936 243.209   3
  -2  12  24 379.034 300.651   5
   2  12 -24 208.244 322.692   1
  -2  12 -24 320.724 255.447   1
  -2 -12  24 132.579 299.788   5
   2  12  24 616.407 285.237   5
   2 -12  24 294.651 248.671   5
  -2  12  24 477.937 238.584   3
  -2  12  24 396.651 229.640   2
   2  12  24 502.039 199.192   2
   2 -12  24 633.908 235.807   4
  -2  12  26 794.585 263.786   3
  -2  12  26 477.122 239.525   2
   2  12  26 307.353 218.429   2
  -2 -12  26 601.823 288.888   5
   2  12  26 303.893 256.331   3
   2 -12  26 553.318 258.679   4
   2  12  26 141.782 291.958   5
   2  12 -26 502.586 290.415   1
  -2  12 -26 589.807 268.837   1
   2 -12  26 245.668 265.510   5
  -2  12  26 126.706 309.489   5
  -2  12  28 581.416 330.852   5
  -2 -12  28 609.224 300.314   5
   2  12 -28-27.1332 298.057   1
   2 -12  28 223.323 271.041   5
   2  12  28 583.376 318.856   5
   2 -12  28 470.664 265.928   4
  -2  12  30 13162.0 526.507   3
   2 -12  30 13310.2 539.679   4
  -2  12  30 13573.6 616.811   5
   2  12  30 12309.2 523.622   3
  -2  12  30 13831.4 503.927   2
   2  12 -30 13116.9 577.952   1
   2 -12  30 12561.5 551.757   5
   2  12  30 13245.9 612.826   5
   2  12  30 13084.9 479.554   2
   2  12  32 142.977 244.067   4
   2 -12  32 232.342 286.799   5
  -2  12  32 243.990 249.627   2
  -2 -12  32 610.367 314.644   5
  -2  12  32 623.212 281.516   3
  -2  12  34 2214.98 347.119   3
   2  12  34 2222.94 278.524   4
  -2  12  34 2743.26 314.933   2
  -2  12  34 2594.18 406.502   5
  -2 -12  34 2273.69 366.897   5
   2 -12  34 2289.17 338.968   5
   2 -12  34 1861.49 315.724   4
   2 -12  36 95.3650 289.213   4
   2  12  36-28.6891 257.720   4
  -2 -12  36-516.327 331.839   5
  -2  12  36-13.1281 343.753   5
   2 -12  36 62.6163 296.340   5
   2 -14   0 106355. 2390.57   5
   2  14   0 105341. 2439.27   3
   2 -14   0 108472. 2433.46   4
  -2  14   0 107969. 2447.20   2
  -2  14   0 106423. 2466.95   3
   2 -14   2 985.200 132.023   4
   2  14   2 823.701 172.351   1
   2  14   2 928.880 140.706   3
   2 -14   2 1011.47 81.5233   5
   2  14  -2 1065.04 168.175   3
  -2  14   2 1130.38 168.010   2
  -2  14  -2 1221.94 205.240   3
  -2 -14   2 869.301 75.6326   5
  -2  14  -2 1255.25 183.328   2
  -2  14   2 1094.83 173.815   3
  -2 -14   4 14963.7 373.185   5
   2 -14   4 14238.9 394.439   4
   2  14   4 13750.5 356.362   4
  -2  14  -4 14378.6 430.829   2
  -2  14   4 14372.9 426.932   3
   2  14   4 13631.3 405.043   3
   2  14   4 13915.2 369.433   2
  -2  14   4 14522.1 412.805   2
   2  14  -4 14787.8 443.370   1
  -2  14  -4 14299.9 474.050   3
   2 -14   4 13430.1 358.441   5
   2  14  -4 13111.9 438.072   3
  -2  14   6 132.627 144.613   3
   2  14   6 199.113 28.9489   5
   2 -14   6 246.254 113.860   4
   2  14   6 218.927 108.116   2
  -2  14  -6 150.567 225.662   3
   2 -14   6 339.956 102.477   5
  -2 -14   6 461.186 135.573   5
   2  14  -6 267.689 196.415   1
   2  14  -6 420.334 209.581   3
  -2 -14   6 181.457 88.1169   4
  -2  14   6 271.256 148.010   2
  -2  14  -6 465.204 177.461   2
  -2  14   8 48825.2 1126.41   2
  -2 -14   8 49356.1 1120.82   5
   2  14  -8 49150.6 1161.73   1
   2  14   8 47510.0 1128.63   3
   2 -14   8 47823.2 1104.29   5
   2  14   8 44311.5 1061.13   5
   2 -14   8 47190.2 1116.68   4
  -2 -14   8 44003.2 1092.77   4
  -2  14  -8 48097.5 1219.52   3
  -2  14   8 46409.5 1133.01   3
   2  14 -10 321.379 184.393   1
   2  14  10 588.453 153.961   3
   2 -14  10 469.149 131.744   4
   2  14  10 335.903 117.138   2
  -2  14  10 721.012 163.335   3
  -2 -14  10 370.018 123.582   4
  -2  14 -10 687.077 192.767   1
  -2  14  10 588.764 164.469   2
   2  14  10 319.563 99.3313   5
  -2 -14  10 326.673 163.800   5
  -2  14 -10 124.807 288.588   3
   2 -14  12 30138.4 790.105   5
   2  14 -12 30497.6 922.320   3
   2  14  12 29513.8 761.686   5
   2  14  12 31128.0 800.495   3
   2  14 -12 30916.7 827.961   1
  -2  14  12 32145.9 795.774   2
  -2  14  12 30594.0 801.684   3
  -2 -14  12 28433.6 779.552   4
  -2  14 -12 31958.4 931.525   3
  -2  14 -12 31159.8 832.186   1
   2  14  12 33257.8 762.246   2
   2  14 -14 1272.34 227.292   1
   2 -14  14 1101.76 184.507   5
   2  14  14 1621.72 189.222   3
   2 -14 -14 1127.55 275.696   1
   2  14  14 1395.29 163.730   5
   2 -14  14 1424.91 179.333   4
  -2  14 -14 1341.41 214.260   1
  -2  14  14 1256.06 187.671   3
   2  14  14 1583.39 161.987   2
  -2  14  14 1763.88 193.478   2
  -2 -14  14 1206.25 217.052   5
   2  14 -14 1591.07 371.869   3
   2 -14  16 375.562 194.355   5
   2  14  16 319.703 158.302   2
   2 -14 -16 367.695 280.516   1
   2  14  16 420.110 180.991   3
  -2  14  16 231.409 184.226   3
  -2  14  16 264.898 184.937   2
   2 -14  16 365.217 182.822   4
  -2 -14  16 298.137 219.620   5
  -2  14  16 450.242 220.652   5
  -2  14 -16 516.745 386.758   3
  -2  14 -16 85.1584 218.505   1
   2  14 -16 325.751 224.004   1
   2  14 -18 2260.98 269.650   1
   2  14  18 1754.19 233.356   3
  -2  14 -18 2526.29 272.195   1
  -2  14  18 2068.81 225.825   2
  -2  14  18 2389.44 278.564   5
  -2  14  18 2316.22 232.633   3
   2 -14 -18 2193.10 329.502   1
   2 -14  18 2211.29 249.971   5
   2  14  18 1864.89 202.024   2
  -2 -14  18 2138.22 263.677   5
   2 -14  18 2142.65 232.738   4
  -2  14  20 70366.6 1706.81   3
   2  14  20 69607.1 1701.25   3
   2 -14 -20 70133.2 1783.91   1
   2  14  20 71549.6 1655.56   2
  -2  14 -20 69623.6 1730.31   1
  -2  14  20 72787.0 1689.17   2
   2  14 -20 69477.4 1733.59   1
   2 -14  20 69017.7 1708.49   4
   2 -14  20 68260.8 1725.39   5
  -2 -14  20 68500.8 1731.89   5
  -2  14  20 70431.3 1764.29   5
   2  14  22 535.879 236.764   3
  -2  14  22 538.693 221.542   3
  -2  14 -22 400.632 262.299   1
   2 -14  22 532.147 244.535   5
   2  14  22 914.688 204.003   2
  -2 -14  22 800.369 275.864   5
  -2  14  22 651.326 296.505   5
   2  14 -22 447.283 268.364   1
  -2  14  22 499.371 222.879   2
   2 -14  22 729.986 232.943   4
  -2  14  24 3004.51 359.868   5
  -2  14  24 3259.14 291.725   3
  -2 -14  24 3796.87 340.997   5
   2  14  24 3971.31 305.271   3
  -2  14  24 3320.11 279.485   2
   2 -14  24 3189.64 310.489   5
   2 -14  24 3640.50 300.369   4
  -2  14 -24 2633.73 314.169   1
   2  14  24 3275.56 256.567   2
   2  14 -24 3412.04 340.933   1
   2  14 -26-25.9495 287.932   1
  -2  14  26 146.716 237.215   3
  -2  14  26 31.2665 221.420   2
  -2 -14  26 313.810 278.299   5
   2 -14  26 51.3828 255.124   5
  -2  14  26 221.593 310.325   5
  -2  14 -26 327.138 278.808   1
   2  14  26 210.098 209.294   2
   2 -14  26-224.789 248.271   4
   2  14  26-60.3807 258.452   3
  -2  14  28 4380.08 329.682   3
   2  14 -28 4583.40 380.443   1
  -2  14 -28 4826.53 379.117   1
  -2  14  28 4448.80 312.862   2
   2 -14  28 4100.50 340.923   4
   2  14  30-109.206 270.282   3
  -2 -14  30-88.5747 305.968   5
   2 -14  30-124.077 359.942   5
  -2  14  30 6.82659 243.910   2
   2  14  30-83.0365 231.640   2
   2 -14  30 162.266 348.445   4
  -2  14  30-162.284 261.989   3
   2  14  32 6661.53 351.271   2
  -2  14  32 6378.47 403.742   3
  -2  14  32 6744.85 371.519   2
   2  14  32 6611.41 410.964   3
  -2 -14  32 5906.03 435.068   5
   2 -14  32 5986.33 418.502   5
   2  14 -32 5819.25 441.333   1
  -2 -14  34 107.221 313.745   5
  -2  14  34 44.0552 267.633   2
  -2  14  34-143.345 292.280   3
   2  14 -34-272.519 340.440   1
   2  14  34 63.3749 256.867   4
   2 -14  34-71.7887 296.239   5
  -2 -14  36-87.7837 322.452   5
  -2  14  36 60.6676 284.209   2
  -2  14  36-92.5131 313.254   3
   2 -14  36-221.040 307.253   5
   2  14  36-56.4908 254.551   4
  -2  16   0-237.629 212.328   3
  -2  16   0-285.251 195.359   2
   2 -16   0 212.508 88.5524   5
   2  16   0-39.8422 169.861   1
   2 -16   0 211.778 150.444   4
  -2  16   2 102792. 2304.32   2
   2  16   2 104223. 2320.32   1
  -2  16   2 99309.9 2320.68   3
   2 -16   2 97287.7 2242.72   5
   2  16  -2 102074. 2323.24   1
  -2  16  -2 100008. 2310.84   2
   2 -16   2 100014. 2292.51   4
  -2  16  -2 99335.4 2339.64   3
   2  16   4 68.7459 136.851   3
  -2  16  -4 138.500 209.917   3
  -2  16   4 119.775 152.955   2
   2 -16   4 35.0651 74.6224   5
   2  16  -4-80.6331 174.305   1
   2 -16   4 27.4653 118.603   4
  -2  16  -4 68.3945 171.718   2
  -2 -16   4 64.1833 91.1784   5
  -2  16   4 151.132 156.344   3
   2 -16   6 1414.12 111.443   5
  -2  16  -6 1629.17 249.076   3
  -2  16   6 1382.66 174.255   3
  -2  16   6 1447.02 174.508   2
  -2  16  -6 1486.46 195.471   2
  -2 -16   6 1608.13 138.750   5
   2  16   6 1515.44 140.119   2
   2 -16   6 1449.53 146.087   4
   2  16   6 1477.91 163.737   3
   2  16  -6 1416.43 202.710   1
   2  16   8 1002.23 126.058   2
   2 -16   8 1170.34 141.918   4
   2  16  -8 1263.73 204.769   1
  -2  16   8 1153.16 173.001   3
  -2  16  -8 950.349 261.667   3
   2  16   8 1053.92 161.957   3
  -2 -16   8 1223.67 151.944   5
   2 -16   8 1271.71 128.103   5
  -2  16   8 1231.08 174.558   2
  -2  16  -8 1181.94 197.274   2
   2  16  -8 1365.83 252.824   3
  -2  16  10 24804.9 689.600   3
   2  16  10 26453.9 641.573   2
   2 -16  10 25771.3 672.772   4
   2  16 -10 26210.3 733.492   1
   2  16 -10 24869.2 777.913   3
   2  16  10 26528.9 696.444   3
  -2  16  10 26190.6 681.145   2
  -2  16 -10 25086.6 723.744   1
  -2 -16  10 24432.6 673.329   5
  -2  16  12 258.382 176.355   2
   2  16  12 256.881 138.438   2
  -2  16  12 180.368 163.472   3
   2  16 -12-140.102 203.158   1
  -2  16 -12 42.1443 203.503   1
   2 -16  12-46.6968 141.396   5
   2  16 -12 196.286 304.943   3
   2  16  12 98.8201 167.397   3
  -2  16 -12 193.308 326.834   3
  -2 -16  14 6665.13 318.731   5
  -2  16  14 6750.81 305.763   3
   2 -16  14 6904.07 302.935   5
   2  16 -14 7125.16 469.958   3
   2  16 -14 6251.02 336.386   1
  -2  16 -14 7442.45 356.510   1
  -2  16  14 7786.08 306.724   2
   2 -16  14 6766.35 296.453   4
   2  16  14 7451.39 316.391   3
   2  16  14 7228.15 269.468   2
   2  16  16 111.814 163.250   2
   2 -16  16 124.570 191.639   5
  -2 -16  16-198.108 218.016   5
   2  16 -16 6.64589 213.073   1
  -2  16  16 155.010 194.394   3
  -2  16 -16 244.056 227.163   1
  -2  16 -16 138.469 378.833   3
   2 -16  16-113.160 175.194   4
   2  16  16-184.614 199.636   3
   2  16 -16 148.313 375.456   3
  -2  16  16-154.703 186.797   2
   2 -16 -16 83.8290 294.465   1
  -2  16 -18 54554.4 1387.19   1
   2  16  18 54105.4 1358.66   3
  -2  16  18 56063.0 1369.36   3
   2 -16 -18 55733.3 1450.15   1
  -2 -16  18 51575.9 1378.24   5
   2  16 -18 52622.8 1384.64   1
   2  16 -18 52779.9 1534.71   3
   2 -16  18 54520.7 1370.62   5
   2  16  18 55947.2 1310.54   2
   2 -16  18 55297.2 1368.81   4
  -2  16  18 55869.8 1346.95   2
   2  16  20 498.861 220.225   3
  -2  16  20 800.332 232.543   3
  -2  16 -20 553.440 450.241   3
   2  16  20 550.776 178.374   2
  -2 -16  20 786.541 266.612   5
   2 -16  20 533.656 245.516   5
   2  16 -20 809.265 255.651   1
  -2  16 -20 423.333 268.402   1
  -2  16  20 730.991 227.558   2
   2 -16  20 894.612 237.415   4
   2  16 -22 12440.3 502.832   1
   2 -16  22 12339.4 493.976   5
  -2  16 -22 12421.8 511.331   1
   2  16  22 11919.6 464.717   3
   2 -16  22 11441.3 473.595   4
  -2 -16  22 11799.9 505.043   5
   2  16  22 12789.7 418.529   2
  -2  16  22 13587.6 450.766   2
   2  16  24 157.851 215.956   2
   2  16  24 150.724 254.245   3
   2  16 -24 8.28546 278.641   1
  -2  16  24-35.6236 229.705   3
   2 -16  24 173.881 263.183   5
  -2 -16  24-94.3271 272.843   5
  -2  16  24 291.238 224.569   2
  -2  16 -24 8.19048 281.338   1
   2 -16  24 208.455 232.556   4
   2  16 -26-70.0520 292.709   1
   2 -16  26-61.6535 267.563   5
  -2 -16  26 381.873 291.951   5
   2 -16  26-176.115 246.320   4
  -2  16 -26 405.790 295.643   1
   2  16  28-176.909 267.428   3
   2  16  28-89.3142 217.644   2
  -2  16  28 101.417 248.476   3
  -2  16 -28-409.138 303.076   1
  -2  16  28-58.3296 233.545   2
  -2 -16  30 5824.85 445.797   5
   2  16  30 5844.94 329.283   2
  -2  16  30 5648.57 371.441   3
   2  16 -30 5363.78 440.416   1
  -2  16  30 6018.49 350.038   2
   2 -16  30 5381.63 408.892   5
   2  16  30 6002.42 377.816   3
   2  16  32-31.0101 236.276   2
  -2  16  32 14.0176 256.168   2
  -2  16  32 8.48302 275.393   3
   2 -16  32-120.771 287.617   5
  -2 -16  32 83.7042 311.146   5
   2  16  32-114.380 279.793   3
   2  16 -32-62.3496 325.143   1
  -2  16  34 1907.33 325.137   3
   2  16  34 1735.56 321.325   3
  -2 -16  34 1731.40 353.944   5
  -2  16  34 1792.03 302.017   2
   2  16  34 1735.78 277.568   2
   2  16 -34 1291.84 393.594   1
   2 -16  34 1923.27 335.797   5
  -2  18   0 121659. 2799.83   2
  -2  18   0 115874. 2821.62   3
   2  18   0 126268. 2820.72   1
   2  18   0 123613. 2801.94   3
   2  18  -2 5535.45 283.172   1
  -2  18   2 4991.52 250.182   2
   2  18  -2 5501.19 274.413   3
   2  18   2 5531.28 247.914   3
  -2  18  -2 5570.43 266.914   2
  -2  18   2 5013.06 258.253   3
   2  18  -4 13368.8 447.596   3
  -2  18   4 13087.5 406.691   2
   2  18   4 12854.8 406.754   3
  -2  18  -4 12840.7 423.653   2
   2  18  -4 12156.7 432.093   1
  -2  18   4 12229.7 413.350   3
  -2  18  -4 12368.6 461.630   3
   2  18   4 13125.9 375.354   2
  -2  18   6 357.053 165.156   3
  -2  18  -6 39.3574 181.129   2
   2  18  -6 152.119 181.158   1
   2  18   6 190.772 139.919   2
   2 -18   6 294.731 90.2082   5
   2  18  -6 301.449 213.347   3
  -2  18   6 200.372 160.728   2
  -2  18  -6-28.6593 225.300   3
   2  18   6 184.438 155.877   3
  -2  18   8 15824.6 461.831   2
   2  18  -8 15672.9 496.612   1
   2  18   8 15936.3 422.101   2
   2 -18   8 13997.7 413.072   5
  -2  18   8 14549.4 463.118   3
   2  18   8 14897.5 460.592   3
   2  18  -8 14602.3 535.701   3
  -2  18 -10-38.2562 213.705   2
  -2  18  10 525.618 174.255   2
   2  18 -10 337.357 213.209   1
   2  18  10 394.613 142.037   2
   2  18 -10 117.081 267.814   3
  -2  18 -10-35.1460 293.524   3
  -2  18  10 391.723 167.403   3
   2  18  10 435.411 174.758   3
  -2  18  12 14216.7 465.091   3
   2 -18  12 14490.6 440.145   5
  -2  18  12 15378.3 466.402   2
   2  18 -12 13395.8 499.616   1
   2  18  12 15222.8 423.037   2
  -2  18 -12 14564.7 511.644   1
   2  18 -12 14100.5 587.099   3
   2  18  12 14337.4 471.901   3
   2  18  14 1223.93 181.362   2
  -2  18  14 1144.04 203.980   2
   2  18  14 843.995 211.689   3
   2  18 -14 1007.13 360.954   3
   2 -18  14 1171.76 187.992   5
  -2 -18  14 999.612 214.590   5
  -2  18  14 1149.88 210.666   3
  -2  18 -14 1124.26 369.415   3
  -2  18 -14 1164.29 255.084   1
   2  18 -14 1353.60 257.175   1
   2  18  16 3845.69 274.486   3
  -2 -18  16 4064.46 296.974   5
  -2  18  16 4127.96 277.147   2
  -2  18 -16 4437.64 333.597   1
   2  18  16 3951.36 233.758   2
  -2  18 -16 4171.80 474.076   3
   2  18 -16 4097.84 335.215   1
  -2  18  16 4375.54 280.488   3
   2 -18 -16 3789.96 380.671   1
   2 -18  16 3871.70 267.542   5
   2  18 -16 3669.77 468.008   3
   2  18  18 851.376 192.245   2
  -2  18 -18 410.993 454.969   3
   2 -18  18 907.248 223.734   5
   2  18  18 678.541 223.154   3
  -2  18  18 1010.69 226.600   3
   2  18 -18 1017.49 428.733   3
  -2  18 -18 653.746 268.836   1
   2 -18 -18 687.657 337.248   1
  -2 -18  18 992.587 253.532   5
  -2  18  18 964.053 223.436   2
   2  18 -18 1114.92 286.220   1
  -2  18  20 25732.1 757.848   3
   2  18 -20 27339.1 806.664   1
   2 -18  20 26474.4 775.162   5
   2  18  20 25947.3 758.919   3
  -2  18 -20 25645.9 979.364   3
  -2  18 -20 25441.2 795.934   1
   2  18 -20 25581.8 964.671   3
  -2 -18  20 25128.3 782.674   5
   2  18  20 26821.3 709.299   2
  -2  18  20 26902.6 741.388   2
   2  18  22 1099.64 246.304   3
  -2  18  22 1659.69 239.114   2
  -2  18 -22 1439.64 308.404   1
   2 -18  22 1295.18 274.341   5
   2  18 -22 1571.24 494.606   3
  -2 -18  22 983.959 280.412   5
   2  18 -22 854.332 302.481   1
   2  18  22 1121.07 213.661   2
  -2  18  22 1385.55 238.798   3
  -2  18 -22 818.041 510.393   3
   2  18  24 3882.08 311.697   3
   2 -18  24 4034.99 332.742   5
   2  18  24 4002.30 266.002   2
  -2 -18  24 3143.13 345.700   5
  -2  18 -24 3839.63 359.149   1
  -2  18 -24 60.9259 566.142   3
   2  18 -24 750.495 593.435   3
   2  18 -24 3795.80 368.603   1
   2 -18  26-8.81235 265.428   5
  -2  18 -26 62.3903 285.611   1
  -2  18  26 75.4763 236.784   3
  -2  18  26 24.7862 225.950   2
  -2 -18  26-102.581 287.570   5
  -2  18  28 2527.23 289.894   3
   2  18  28 2499.06 301.192   3
   2  18  28 2459.03 250.081   2
   2  18 -28 2308.22 375.326   1
  -2  18  28 2494.76 273.969   2
   2  18  30-236.347 279.121   3
   2  18  30 52.8981 225.596   2
  -2  18 -30-167.253 318.133   1
  -2 -18  30 308.328 307.604   5
  -2  18  30 297.397 270.822   3
  -2  18  30-140.261 243.262   2
   2  18 -30 95.7496 337.971   1
   2 -18  30 300.857 283.469   5
   2 -18  32 4249.97 386.635   5
  -2 -18  32 4231.41 412.065   5
  -2  18  32 5002.64 375.629   3
   2  18  32 4639.05 314.314   2
  -2  18  32 4477.32 338.187   2
   2  18 -32 4326.91 422.503   1
   2  18  32 4092.92 362.079   3
  -2 -18  34 373.522 326.370   5
  -2  18  34 255.231 301.429   3
   2  18 -34 108.989 357.352   1
   2  18  34 327.654 245.533   2
   2 -18  34 20.7628 303.655   5
  -2  18  34 249.274 269.642   2
   2  18  34 543.169 298.132   3
  -2  20   0-128.887 184.276   2
   2  20   0 516.484 210.825   1
   2  20   0 213.006 166.367   3
  -2  20   0 17.6425 191.126   3
  -2  20   2 37132.9 948.937   2
   2  20   2 37862.9 955.218   3
  -2  20   2 37230.2 969.972   3
   2  20   2 36862.9 921.886   2
   2  20  -2 38067.6 972.720   3
   2  20  -2 38218.6 982.317   1
  -2  20  -2 36045.3 988.745   3
  -2  20  -2 37998.8 958.055   2
   2  20  -4 936.589 215.010   3
  -2  20  -4 318.624 212.050   2
  -2  20   4 1011.03 191.000   3
  -2  20  -4 1027.17 236.906   3
   2  20   4 914.841 170.419   2
   2  20   4 1051.54 178.177   3
   2  20  -4 1062.04 216.354   1
  -2  20   4 879.252 179.935   2
  -2  20   6 2435.36 214.294   2
   2  20   6 2329.97 188.467   2
  -2  20   6 2097.91 211.750   3
  -2  20  -6 2151.85 282.745   3
   2  20  -6 2210.20 269.785   3
   2  20   6 2170.85 203.431   3
   2  20  -6 1817.32 232.263   1
  -2  20   8 190.539 174.736   2
  -2  20  -8 335.659 212.327   2
   2  20  -8 203.903 250.835   3
   2  20   8 158.127 178.702   3
  -2  20   8 159.784 175.167   3
  -2  20  -8-57.9577 263.602   3
   2  20  -8 176.818 206.122   1
   2  20   8 288.244 157.617   2
  -2  20 -10 14348.5 575.294   3
  -2  20  10 13681.3 465.503   3
   2  20 -10 14065.4 569.382   3
   2  20 -10 13546.7 494.611   1
  -2  20  10 14325.0 456.872   2
   2  20  10 13840.3 469.019   3
   2  20  10 15257.3 427.392   2
  -2  20 -12 2061.14 382.657   3
   2  20 -12 2697.27 276.746   1
   2  20 -12 2913.71 373.950   3
  -2  20  12 3119.93 243.030   3
  -2  20 -12 2736.33 278.791   2
  -2  20  12 3587.46 253.846   2
   2  20  12 3052.98 253.598   3
   2  20  12 2872.93 210.186   2
   2  20  14 6937.43 342.902   3
  -2  20  14 6636.67 327.188   3
   2  20 -14 6212.33 465.824   3
  -2  20 -14 6793.58 382.263   1
   2  20 -14 6279.56 368.457   1
   2  20  14 6886.90 287.489   2
  -2  20  14 7121.91 322.699   2
   2  20  16 182.781 179.850   2
   2  20 -16-52.2089 246.668   1
   2  20  16 87.9780 212.053   3
   2  20 -16 361.918 373.191   3
  -2  20  16 196.414 205.329   3
   2 -20  16 458.509 194.909   5
  -2  20 -16 72.6284 392.409   3
  -2  20 -16 279.067 255.190   1
  -2  20  16 170.586 207.361   2
  -2  20  18 8411.90 377.520   3
   2  20  18 7972.51 385.048   3
   2  20 -18 8004.24 575.159   3
  -2  20  18 9070.33 366.204   2
   2 -20  18 8086.60 376.036   5
  -2  20 -18 9008.43 436.544   1
   2  20 -18 8100.57 417.713   1
   2  20  18 8578.72 331.197   2
  -2  20  20 2701.91 276.007   3
   2  20  20 3422.41 238.362   2
   2  20  20 2859.22 277.035   3
   2  20 -20 2547.41 480.797   3
  -2  20  20 2848.88 258.572   2
   2 -20  20 2314.06 270.122   5
  -2  20 -20 2695.92 329.548   1
   2  20 -20 2130.96 304.363   1
  -2  20 -22 15162.5 592.607   1
   2  20 -22 14946.0 767.036   3
   2  20  22 15011.0 479.637   2
   2  20  22 15438.5 544.529   3
   2 -20  22 15395.8 554.327   5
  -2  20  24 227.529 221.337   3
  -2  20  24 101.157 216.394   2
   2 -20  24 16.7494 254.991   5
   2  20 -24-97.3490 496.758   3
  -2  20  26-167.608 226.092   2
   2  20  26 47.3295 252.906   3
  -2  20  26 53.7685 236.995   3
  -2 -20  26 498.180 314.681   5
  -2  20 -26-32.1696 497.361   3
   2  20  26-95.9822 206.324   2
   2  20 -26 344.933 318.087   1
   2 -20  28-198.035 285.665   5
   2  20 -28 127.598 557.784   3
   2  20 -28-87.5780 319.471   1
   2  20  28 100.141 217.052   2
  -2  20 -28-138.451 322.471   1
  -2  20  28 212.732 258.796   3
  -2 -20  28-171.155 306.878   5
  -2  20 -28 16.6093 507.959   3
  -2  20  28-180.137 247.280   2
   2  20  28-114.588 265.058   3
  -2  20  30 5662.54 433.421   3
   2  20 -30 4096.14 403.008   1
   2  20  30 5161.41 309.560   2
  -2 -20  30 4350.09 413.224   5
   2  20  30 5733.82 376.114   3
  -2  20  32 572.519 293.375   3
  -2  20 -32 67.9343 536.598   3
   2 -20  32 511.381 309.357   5
   2  20  32 688.639 242.312   2
  -2 -20  32 366.132 335.367   5
  -2  20  32 459.485 259.734   2
   2  20  32 690.648 295.268   3
   2  20 -32 691.710 343.965   1
  -2  22   0 19263.8 595.896   3
  -2  22   0 18718.6 565.988   2
   2  22   0 18271.2 537.969   2
   2  22   0 19562.0 583.958   3
  -2  22   2 110.950 196.554   2
   2  22  -2-60.7095 203.785   3
  -2  22  -2-36.7251 199.227   2
   2  22   2-75.4576 182.696   2
  -2  22   2-5.99837 191.926   3
   2  22   2 130.527 195.974   3
   2  22  -2 429.725 228.352   1
  -2  22  -2-48.2661 219.157   3
   2  22  -4 2376.37 262.991   3
   2  22   4 2075.67 209.712   2
   2  22   4 2316.28 228.031   3
  -2  22   4 2126.36 225.660   3
   2  22  -4 1946.23 264.540   1
  -2  22   4 2380.62 228.338   2
  -2  22  -4 1805.71 237.797   2
  -2  22  -4 2241.94 275.556   3
  -2  22   6 402.308 201.786   2
   2  22  -6-44.6185 245.581   3
   2  22   6-15.4172 179.555   2
   2  22   6 114.801 188.719   3
  -2  22  -6 239.711 262.988   3
   2  22  -6 346.920 227.693   1
  -2  22   6 363.108 198.878   3
  -2  22  -6-5.65418 222.278   2
  -2  22   8 11271.2 401.156   2
  -2  22   8 10450.5 398.937   3
  -2  22  -8 9781.81 411.615   2
   2  22  -8 11810.1 488.057   3
   2  22   8 10623.3 403.063   3
   2  22   8 11185.7 368.048   2
   2  22  -8 9837.38 429.455   1
   2  22  10 3361.48 227.421   2
  -2  22 -10 2498.35 273.761   2
   2  22 -10 3071.32 294.780   1
   2  22  10 3307.18 258.115   3
  -2  22  10 3003.18 258.368   3
   2  22 -10 2752.80 348.809   3
  -2  22  10 3490.33 257.437   2
  -2  22  12 24289.3 683.853   2
   2  22  12 25188.6 706.127   3
  -2  22 -12 23108.2 706.521   2
   2  22 -12 22391.6 799.888   3
   2  22 -12 22158.0 710.545   1
  -2  22  12 23503.1 687.073   3
   2  22  12 24454.2 644.230   2
   2  22  14 90.1237 179.923   2
  -2  22 -14-40.6498 243.641   2
  -2  22  14 27.2795 218.321   2
   2  22  14 136.418 218.261   3
  -2  22  14 91.4198 198.838   3
   2  22 -14 225.529 335.138   3
  -2  22 -14 11.0588 355.275   3
   2  22 -14 87.0867 239.868   1
   2  22  16 774.054 229.470   3
  -2  22  16 533.170 227.521   3
   2  22  16 810.597 195.060   2
  -2  22  16 769.915 223.616   2
   2  22 -16 1045.74 372.819   3
  -2  22 -16 12.0943 407.204   3
   2  22 -16 710.307 261.044   1
  -2  22  18 289.581 218.035   2
   2  22  18 444.572 195.796   2
   2  22  18 439.878 235.269   3
  -2  22  18 792.308 235.625   3
  -2  22 -18 675.283 295.615   1
  -2  22 -18 13.0525 406.797   3
   2  22 -18 497.676 268.898   1
   2  22 -18 427.527 381.049   3
   2  22  20 9878.38 432.221   3
   2  22  20 9754.16 374.793   2
   2  22 -20 9666.91 616.253   3
   2  22 -22 998.619 464.473   3
  -2  22  22 609.187 220.008   2
   2  22 -22 722.891 277.910   1
  -2  22  22 460.020 229.910   3
   2  22  24 2990.76 249.370   2
   2  22 -24 2411.54 533.183   3
  -2  22  24 3269.63 300.407   3
  -2  22 -24 2947.48 350.258   1
   2  22 -24 2864.60 344.235   1
   2  22  24 3309.37 307.163   3
  -2  22  24 3134.63 277.883   2
  -2  22 -26 181.809 503.786   3
  -2  22  26-85.0786 251.462   3
  -2  22 -26-125.658 310.997   1
   2  22  26 63.8704 282.566   3
   2  22 -26 65.1905 309.707   1
  -2  22  26 240.834 232.028   2
   2  22  26-74.5815 237.723   2
  -2  22  28 3014.24 340.488   3
  -2  22  28 2832.45 313.458   2
  -2  22 -28 3019.16 382.081   1
   2  22  28 3068.36 266.937   2
   2  22 -28 2574.29 368.081   1
  -2  22 -28 2063.69 571.330   3
   2  22  28 3429.04 336.217   3
   2  22  30 702.326 291.077   3
  -2  22  30 302.821 305.840   3
  -2  22 -30 531.403 337.555   1
  -2  22 -30 784.378 534.178   3
   2  22  30 242.568 222.258   2
   2  22 -30 309.261 325.592   1
  -2  22  30 458.094 293.842   2
   2  24   0 56.6546 213.057   3
  -2  24   0 277.379 210.594   2
  -2  24   0-169.929 213.247   3
   2  24   0 117.958 192.926   2
   2  24   2 7093.90 347.841   3
   2  24   2 7421.70 333.129   2
  -2  24   2 7315.75 354.389   3
  -2  24  -2 7489.53 349.792   2
   2  24  -2 8208.89 375.355   3
  -2  24  -2 7135.20 382.903   3
   2  24  -2 7869.00 327.122   2
  -2  24   2 8245.41 353.786   2
  -2  24  -4 78.2496 252.018   3
  -2  24   4 324.902 207.103   3
  -2  24  -4 97.9792 218.862   2
   2  24  -4-27.6726 236.263   1
   2  24   4-106.671 210.614   3
   2  24  -4-43.3932 232.811   3
   2  24   4-57.1459 210.500   2
  -2  24   4 161.322 208.430   2
   2  24  -6 1018.86 263.801   1
  -2  24  -6 960.749 245.230   2
   2  24  -6 1023.04 278.496   3
  -2  24  -6 1087.84 283.549   3
  -2  24   6 590.372 215.391   3
   2  24   6 716.210 213.843   2
   2  24   6 675.060 224.250   3
  -2  24   6 956.020 227.118   2
   2  24   8 1994.41 228.571   2
   2  24   8 2161.48 250.702   3
   2  24  -8 1996.32 280.212   1
  -2  24   8 2034.22 240.033   3
  -2  24   8 2152.95 256.496   2
   2  24  -8 1861.26 309.261   3
  -2  24  -8 2214.37 333.708   3
  -2  24  -8 1735.45 260.804   2
  -2  24  10 38571.0 956.076   2
   2  24 -10 33695.2 979.150   1
   2  24  10 37140.6 915.866   2
  -2  24  10 34669.1 957.449   3
  -2  24 -10 34550.0 971.030   2
   2  24  10 36174.7 961.573   3
   2  24 -10 35754.3 1052.44   3
   2  24 -12-10.2907 322.157   3
   2  24  12-51.9345 212.924   3
  -2  24  12 165.239 206.728   2
   2  24  12 17.0781 185.889   2
  -2  24 -12 10.4552 360.222   3
  -2  24  12 182.022 211.948   3
  -2  24 -12-346.293 264.817   2
   2  24 -12 148.770 252.097   1
   2  24  14 1526.73 246.937   3
  -2  24  14 1654.17 237.356   3
  -2  24 -14 1185.51 286.234   2
   2  24  14 1597.37 209.433   2
   2  24 -14 1463.73 368.135   3
   2  24 -14 1373.77 271.211   1
  -2  24  14 1443.59 241.188   2
  -2  24 -16 24.1491 370.715   3
   2  24 -16-314.082 355.568   3
   2  24  16-94.5156 195.753   2
   2  24  16-84.8762 226.089   3
   2  24  18 3230.00 249.090   2
   2  24 -18 2921.65 419.362   3
   2  24  18 2681.37 282.865   3
   2  24 -18 2184.89 302.292   1
  -2  24  20 416.856 219.006   2
  -2  24  20 7.26709 226.073   3
   2  24 -20-215.025 397.303   3
   2  24 -20 116.712 267.976   1
   2  24  22 4772.06 338.961   3
   2  24  22 5296.37 287.737   2
  -2  24  22 5454.70 331.219   3
   2  24 -22 4916.29 369.834   1
  -2  24  22 5207.50 321.144   2
  -2  24  24 275.868 242.856   3
   2  24  24-159.704 264.972   3
  -2  24 -24 329.917 466.389   3
   2  24  24 352.214 209.036   2
  -2  24 -24 116.091 313.792   1
  -2  24  24 499.668 233.961   2
   2  24 -24-8.92992 294.626   1
  -2  24  26-23.3896 260.772   3
  -2  24 -26 383.072 516.137   3
  -2  24 -26 110.315 333.220   1
   2  24  26 241.068 225.201   2
   2  24 -26 148.013 335.626   1
   2  24  26 270.767 278.863   3
  -2  24  26 293.617 236.557   2
   2  24  28 127.763 275.457   3
  -2  24  28 137.281 267.197   3
   2  24  28 56.4554 216.123   2
  -2  24 -28-119.763 515.049   3
  -2  24 -28 270.431 335.857   1
   2  24 -28 948.433 348.400   1
  -2  24  28 177.771 255.654   2
  -2  26   0 8368.64 367.995   2
  -2  26   0 8193.54 393.136   3
   2  26   0 7015.57 340.924   2
   2  26   0 7908.10 377.180   3
   2  26   2 73.7355 211.247   2
  -2  26   2 223.857 225.419   3
   2  26   2 133.447 216.829   3
   2  26  -2-5.06362 215.571   2
  -2  26  -2 77.3161 246.755   3
   2  26  -2-28.9644 231.572   3
  -2  26  -2-113.237 224.270   2
  -2  26   2 169.433 222.424   2
  -2  26   4 1002.84 244.731   2
  -2  26   4 753.212 229.400   3
   2  26   4 1263.78 244.858   2
  -2  26  -4 719.989 241.560   2
  -2  26  -4 768.300 279.386   3
   2  26  -4 464.316 256.695   3
   2  26   4 857.659 236.062   3
   2  26  -6-85.7861 274.672   3
   2  26  -6 277.175 266.941   1
  -2  26  -6 323.234 279.711   3
  -2  26   6 308.375 222.688   3
   2  26   6 431.528 213.491   2
  -2  26   6 133.824 221.168   2
  -2  26  -6 263.556 242.776   2
   2  26   6 188.631 221.504   3
   2  26   8 15161.7 479.102   2
  -2  26   8 14370.8 506.808   3
   2  26   8 14383.0 512.023   3
  -2  26  -8 14681.4 527.528   2
   2  26  -8 13453.1 543.298   1
  -2  26  -8 14687.8 600.516   3
   2  26  -8 14725.5 587.857   3
  -2  26  10 140.894 229.514   2
  -2  26 -10-30.2094 323.833   3
   2  26 -10-326.216 268.435   1
   2  26  10 263.156 218.796   3
  -2  26  10 198.481 210.187   3
   2  26 -10 374.404 309.924   3
   2  26  10 68.8321 197.097   2
   2  26  12 8706.98 349.797   2
   2  26  12 8643.09 396.097   3
   2  26 -12 8306.16 482.106   3
   2  26 -14 424.668 333.508   3
   2  26  14 217.700 197.926   2
   2  26  14-185.304 219.665   3
  -2  26  16 286.292 221.072   3
   2  26  16 179.479 191.129   2
  -2  26  16-11.7334 219.509   2
  -2  26 -16 330.853 267.568   2
   2  26 -16 410.608 275.443   1
  -2  26  18 107.958 222.201   3
  -2  26 -18 354.351 284.808   2
   2  26 -18 25.2509 274.743   1
  -2  26  18 128.763 220.339   2
  -2  26 -18-25.9602 396.536   3
   2  26  20 3912.89 324.920   3
   2  26  20 3775.86 261.908   2
  -2  26  20 4029.08 290.449   2
  -2  26 -20 3861.73 370.438   2
  -2  26  20 4447.48 314.605   3
   2  26 -20 3278.62 342.334   1
  -2  26  22 6.08515 227.041   2
  -2  26 -22-515.198 455.159   3
  -2  26  22-22.7733 237.016   3
  -2  26 -22-280.501 307.913   2
   2  26  22 238.374 247.561   3
   2  26 -22-311.722 290.704   1
   2  26  22-5.20608 207.712   2
   2  26  24 675.451 273.449   3
  -2  26 -24 792.428 328.275   2
   2  26 -24 670.097 318.620   1
  -2  26 -24 370.808 481.309   3
  -2  26  24 1102.79 263.732   3
  -2  26  24 1069.97 243.111   2
   2  26  24 1266.52 229.075   2
  -2  26  26 102.768 257.144   3
   2  26  26-125.140 267.610   3
  -2  26  26 6.20220 232.613   2
  -2  26 -26-290.950 332.827   2
   2  26 -26-208.190 314.556   1
  -2  26 -26-48.4836 489.837   3
   2  26  26 53.9453 216.071   2
   2  28   0-59.1905 225.144   3
  -2  28   0 7.76891 240.226   3
   2  28   0 182.810 217.446   2
   2  28   2 4185.42 284.333   2
   2  28   2 4102.19 314.976   3
   2  28  -2 4360.26 332.318   3
   2  28  -2 3849.76 292.803   2
  -2  28  -2 4082.28 336.038   3
  -2  28   2 4247.18 315.608   3
   2  28   4 63.1116 215.055   3
   2  28  -4 194.871 239.734   2
   2  28   4 114.054 213.163   2
   2  28  -4 16.5597 271.963   3
  -2  28   4 7.23320 217.364   3
  -2  28  -4-420.519 278.453   3
  -2  28  -6 1276.75 315.595   3
   2  28   6 1582.40 255.507   3
   2  28  -6 1575.76 306.962   3
   2  28   6 1552.61 234.997   2
   2  28   8 76.7476 219.987   3
   2  28   8 401.706 207.774   2
   2  28  -8 191.988 286.351   3
   2  28  10 8306.55 386.784   3
   2  28  10 8851.86 354.247   2
   2  28 -10 6996.68 412.964   1
  -2  28 -10 7063.30 391.660   2
  -2  28  12 6.03137 228.287   2
  -2  28 -12-85.5382 255.615   2
   2  28  12 36.3832 217.533   3
   2  28  12-128.360 203.056   2
  -2  28  12-41.5035 210.251   3
   2  28 -12 90.7214 264.152   1
  -2  28  14 905.542 235.138   3
   2  28 -14 852.277 285.636   1
  -2  28  14 1416.20 257.794   2
  -2  28 -14 1218.61 284.206   2
  -2  28 -16 15.6301 275.905   2
   2  28  16-5.08295 206.280   2
  -2  28  16-151.448 224.932   3
   2  28  16-340.013 240.889   3
  -2  28  16 220.581 234.180   2
   2  28 -16-8.50823 277.437   1
  -2  28 -16 12.2182 364.620   3
  -2  28 -18 1430.95 325.784   2
  -2  28 -18 1376.12 430.099   3
  -2  28  18 1299.79 261.441   3
  -2  28  18 1730.51 253.543   2
   2  28  18 1271.32 219.931   2
   2  28 -18 1918.62 308.185   1
   2  28  18 1229.48 271.412   3
   2  28  20-231.661 207.583   2
  -2  28 -20 149.747 500.652   3
   2  28  20 128.008 250.064   3
  -2  28  20 22.8920 233.110   3
  -2  28  20-6.15970 233.062   2
   2  28 -20-131.999 280.704   1
  -2  28  22 3777.27 313.942   3
   2  28 -22 2791.38 357.806   1
   2  28  22 3527.87 269.036   2
   2  28  22 3114.76 323.963   3
  -2  28  22 3650.46 302.423   2
  -2  28 -22 3894.57 389.137   2
   2  28  24-135.507 266.259   3
  -2  28 -24-9.37272 323.353   2
   2  28 -24-288.284 302.494   1
  -2  28  24-74.1658 236.214   2
  -2  28 -24 210.262 446.095   3
  -2  28  24-70.7995 252.722   3
   2  28  24 163.434 213.339   2
   2  30   0 5785.17 367.251   3
   2  30  -2 218.723 255.699   3
  -2  30  -2-127.639 236.685   2
  -2  30   2 19.1474 248.240   2
   2  30   2-229.001 229.377   3
   2  30  -4 140.728 231.014   2
  -2  30   4 224.308 239.364   3
  -2  30  -4 6.60732 255.184   2
   2  30   4 657.777 240.127   3
  -2  30   4 287.589 244.058   2
   2  30  -6-54.5044 239.086   2
  -2  30   6-6.47982 241.950   2
  -2  30   6 67.1649 226.200   3
  -2  30  -6 268.415 249.152   2
  -2  30  -6 338.188 291.708   3
   2  30   6 7.58353 228.555   3
  -2  30   8 2720.57 281.674   3
  -2  30  -8 2966.99 351.265   3
  -2  30   8 2844.91 295.698   2
  -2  30  -8 2338.58 300.174   2
  -2  30  10 296.968 255.034   2
  -2  30 -10 136.565 314.411   3
  -2  30  10-36.9887 231.471   3
  -2  30 -10-143.322 256.873   2
  -2  30 -12 3441.76 399.999   3
  -2  30 -12 2361.70 312.424   2
   2  30 -12 2475.63 333.288   1
  -2  30  12 3164.70 300.957   2
   2  30  12 3310.79 267.877   2
   2  30  12 3065.07 300.794   3
  -2  30  12 2942.07 287.632   3
  -2  30 -14 245.419 345.482   3
  -2  30  14-36.3193 219.539   3
  -2  30  14-57.9364 250.459   2
   2  30  14-307.460 248.498   3
   2  30  14 285.887 213.791   2
  -2  30 -14-151.477 274.111   2
   2  30 -14 8.62928 279.032   1
   2  30  16-169.511 214.710   2
   2  30 -16-263.463 299.653   1
   2  30  16-282.534 254.855   3
  -2  30  16-30.0160 228.989   3
  -2  30 -16 70.3505 282.007   2
  -2  30 -16-330.955 368.144   3
  -2  30  16 259.123 243.440   2
  -2  30  18-387.359 238.564   2
   2  30  18-218.849 208.234   2
  -2  30 -18 382.731 290.947   2
  -2  30  18 53.5612 228.075   3
   2  30 -18 134.769 299.210   1
  -2  30 -18 192.465 380.439   3
   2  30  18 221.363 249.759   3
   2  30  20 4211.90 341.526   3
  -2  30 -20 3572.07 368.199   2
  -2  30  20 3909.96 308.482   2
   2  30 -20 3007.90 373.111   1
  -2  30  20 3810.24 321.680   3
   2  30  20 3693.37 281.773   2
   2  30  22 160.792 265.795   3
  -2  30 -22 151.660 301.678   2
   2  30  22 53.1875 216.757   2
  -2  30  22 358.896 239.031   2
   2  30 -22 9.40530 296.792   1
  -2  30  22 222.210 251.871   3
  -2  30 -22-98.5067 400.891   3
  -2  32   0 354.360 303.982   3
   2  32   0-225.545 232.589   2
  -2  32   2 2412.25 378.055   3
  -2  32  -2 3305.39 359.696   3
  -2  32   2 3333.45 380.311   2
   2  32  -2 3138.96 292.433   2
   2  32   2 3344.07 293.991   2
  -2  32   4-131.350 252.326   3
  -2  32   4 372.430 262.205   2
   2  32   4-22.8664 228.532   2
   2  32  -4 6.18892 234.173   2
  -2  32  -4 120.484 279.319   3
  -2  32  -4 228.796 249.855   2
  -2  32   6 66.6319 251.592   2
   2  32   6 448.693 252.289   3
   2  32  -6 62.8597 245.693   2
  -2  32  -6 176.040 289.663   3
   2  32   6 390.847 228.411   2
  -2  32  -6 6.91926 262.873   2
  -2  32   6 126.196 248.516   3
   2  32  -8 51.8541 243.099   2
  -2  32   8 69.8843 248.070   3
  -2  32   8 127.105 265.857   2
   2  32   8-230.767 241.463   3
   2  32   8 233.934 223.167   2
  -2  32  -8 114.493 295.555   3
  -2  32  -8 7.00092 253.881   2
  -2  32  10 2114.39 292.533   2
   2  32  10 1777.60 286.754   3
  -2  32 -10 2141.04 356.875   3
  -2  32  10 2121.10 292.690   3
   2  32  10 2250.39 256.090   2
   2  32 -10 1218.17 291.390   2
  -2  32 -10 1245.71 295.653   2
  -2  32  12 6.56642 245.820   2
   2  32  12 251.407 227.064   2
   2  32  12 479.632 258.653   3
  -2  32  12-7.57026 233.831   3
   2  32 -12 6.68375 243.147   2
  -2  32 -12-185.459 270.189   2
  -2  32 -12-144.964 330.437   3
  -2  32  14 808.295 246.576   3
  -2  32  14 437.266 266.111   2
   2  32  14 264.083 266.182   2
  -2  32 -14 454.655 345.014   3
  -2  32 -14 495.936 275.956   2
   2  32  16-285.568 245.473   2
   2  32  16-100.839 273.098   3
  -2  32  16-54.3764 243.599   3
  -2  32 -16-285.195 279.474   2
  -2  32 -16-24.3554 349.141   3
  -2  32  16-310.614 244.604   2
   2  32 -16 9.13698 299.850   1
  -2  32  18 1658.62 265.993   2
   2  32  18 1410.27 305.636   3
  -2  32 -18 1282.23 318.092   2
  -2  32 -18 1399.52 400.308   3
   2  32 -18 1641.63 340.014   1
   2  32  18 1068.56 235.339   2
  -2  32  18 1590.87 278.406   3
   2  34   0 3217.20 305.639   2
  -2  34   0 3447.26 349.026   3
  -2  34   0 2637.06 332.509   2
  -2  34   2 270.949 262.094   2
  -2  34  -2 13.7260 256.252   2
   2  34  -2 193.189 241.130   2
  -2  34  -2-47.0354 280.403   3
  -2  34   2-26.5231 268.877   3
   2  34   2-143.046 240.658   2
   2  34   4 735.150 245.809   2
   2  34  -4 102.520 236.611   2
  -2  34   4 541.972 273.316   2
  -2  34  -4 13.6620 256.534   2
  -2  34  -4-115.910 291.650   3
  -2  34   4 86.2184 266.795   3
  -2  34   6-82.4866 254.066   2
  -2  34  -6-7.00145 254.809   2
   2  34  -6-622.331 260.428   2
  -2  34  -6-10.0001 286.699   3
  -2  34   6 16.5228 244.525   3
   2  34   6 139.613 230.426   2
  -2  34   8 337.103 257.988   3
  -2  34  -8 871.397 323.894   3
   2  34  -8 13.2537 259.604   2
   2  34   8 724.948 240.777   2
  -2  34   8 465.352 273.359   2
  -2  34  -8 359.145 280.784   2
  -2  34 -10-339.966 321.696   3
   2  34 -10 75.3685 257.180   2
  -2  34  10-388.363 247.325   3
  -2  34 -10-21.7728 264.141   2
   2  34  10-171.189 233.491   2
  -2  34  10-88.8876 257.499   2
  -2  34  12 1254.73 272.183   2
  -2  34 -12 142.283 287.641   2
  -2  34  12 472.163 252.517   3
   2  34 -12 35.1723 278.967   2
   2  34  12 1069.57 256.353   2
  -2  34 -12 1509.58 356.657   3
  -2  36   0-94.7617 277.474   3
   2  36   0 6.20519 243.347   2
  -2  36   0-337.214 258.028   2
   2  36  -2 762.940 275.437   2
  -2  36   2 1227.93 307.164   3
  -2  36   2 1526.16 286.104   2
  -2  36  -2 1331.27 320.594   3
   2  36   2 1472.99 260.075   2
   3   1   1 7078.88 181.378   5
  -3  -1  -1 7240.42 172.257   2
   3  -1  -1 6309.05 226.848   1
   3  -1   1 6567.50 181.577   5
  -3  -1   1 6490.68 179.276   2
  -3   1  -1 6796.69 188.058   2
   3   1   1 6176.05 205.425   1
   3   1  -1 7063.69 189.879   5
  -3   1   1 6350.29 180.207   3
   3   1   1 6919.05 168.656   4
  -3   1   1 7046.84 195.169   2
   3  -1  -1 6472.12 185.697   5
   3  -1   1 6741.45 178.320   4
   3  -1  -1 6286.15 180.882   4
   3  -1   1 6240.28 214.788   1
   3   1  -1 6687.10 222.352   1
   3   1  -1 5978.55 173.654   4
   3  -1  -3 330057. 7421.23   1
  -3   1   3 337000. 7379.15   3
   3  -1   3 330137. 7387.21   5
   3   1   3 328102. 7384.56   5
   3   1  -3 323729. 7412.16   1
  -3  -1   3 319295. 7383.39   2
   3  -1   3 331018. 7380.86   4
  -3  -1   3 350402. 7369.41   3
  -3   1  -3 326004. 7384.21   2
  -3   1   3 345937. 7393.90   2
   3   1   3 335671. 7371.68   4
   3   1   3 321619. 7386.53   1
   3   1   5 17516.4 414.215   4
  -3  -1   5 17854.3 414.378   3
   3  -1   5 18348.9 433.119   5
   3   1   5 16262.0 415.233   1
  -3   1  -5 17408.3 427.307   2
  -3  -1   5 17147.4 431.378   2
   3   1  -5 17139.3 459.484   1
  -3   1   5 17974.3 437.361   2
   3  -1  -5 17403.6 467.290   1
  -3   1   5 18441.8 426.100   3
  -3  -1  -5 17244.9 409.573   2
   3  -1   5 17462.1 422.383   4
   3   1   5 17941.6 430.708   5
  -3  -1   7 20793.2 527.038   3
  -3   1   7 22521.3 534.747   3
  -3   1  -7 22674.5 541.588   2
  -3   1   7 22717.1 548.145   2
  -3  -1  -7 22851.7 525.558   2
   3   1  -7 21293.3 568.963   1
   3   1   7 21937.7 542.158   5
   3  -1   7 22040.9 544.209   5
   3   1   7 22030.4 524.987   4
  -3  -1   7 22811.0 543.432   2
   3  -1  -7 22865.7 585.180   1
   3  -1   7 21229.1 532.253   4
  -3   1  -9 1369.87 124.570   2
  -3  -1   9 1229.46 106.035   3
  -3  -1  -9 1359.86 106.018   2
   3   1  -9 1158.97 145.140   1
  -3   1   9 1280.75 121.046   2
   3  -1  -9 1080.34 155.623   1
   3   1   9 1328.55 117.091   5
   3  -1   9 1194.74 116.816   5
   3   1   9 1315.78 100.069   4
  -3  -1   9 1216.58 116.144   2
   3  -1   9 1104.24 105.968   4
  -3   1   9 1237.72 106.450   3
   3  -1 -11 4878.22 270.360   1
  -3  -1  11 5446.45 211.582   3
  -3   1  11 5048.54 211.627   3
   3   1  11 5353.71 201.927   4
   3   1 -11 4754.25 262.918   1
   3   1  11 5442.62 224.297   5
  -3  -1  11 5302.77 221.470   2
  -3   1 -11 5370.45 186.919   1
   3  -1  11 5265.84 227.340   5
  -3   1  11 4840.11 222.334   2
   3  -1  11 5673.40 213.319   4
   3   1 -13 26740.5 748.637   1
  -3   1  13 28236.4 711.076   3
  -3   1 -13 30077.8 679.608   1
  -3  -1  13 28468.0 717.639   2
  -3   1  13 28393.5 717.569   2
  -3  -1  13 28610.6 711.772   3
  -3  -1 -13 26979.1 655.151   1
   3  -1 -13 27062.4 751.104   1
   3  -1  15 109806. 2511.62   4
  -3   1 -15 111730. 2477.35   1
   3   1  15 108299. 2502.67   4
   3   1  15 110832. 2538.68   5
  -3  -1 -15 107891. 2460.61   1
   3  -1  15 110329. 2539.75   5
   3  -1  17 114059. 2658.10   4
  -3   1  17 116712. 2667.79   3
  -3   1  17 116145. 2664.09   2
   3   1 -17 112692. 2690.65   1
   3   1  17 114593. 2693.93   5
  -3   1 -17 116175. 2626.08   1
  -3   1  17 114430. 2704.60   5
  -3  -1  17 115551. 2708.71   5
  -3  -1 -17 119265. 2612.93   1
   3  -1  17 111894. 2688.99   5
   3  -1 -17 117419. 2702.11   1
   3   1  17 116920. 2652.10   4
  -3  -1  17 114565. 2673.29   4
   3  -1  19 14022.3 499.553   5
   3   1 -19 14981.6 507.240   1
  -3   1  19 14745.1 527.517   5
  -3   1  19 17674.8 504.325   2
  -3  -1  19 15119.2 525.207   5
   3   1  19 14539.6 506.147   5
  -3   1 -19 15175.8 437.316   1
   3   1  19 14193.4 456.344   4
  -3   1  19 17416.5 503.756   3
   3  -1  19 14654.2 469.458   4
   3  -1 -19 18479.0 555.260   1
  -3  -1  19 15486.0 481.001   4
   3  -1  21 832.605 192.453   4
   3   1  21 865.457 183.765   4
   3  -1 -21 900.759 245.766   1
  -3  -1  21 985.712 243.914   5
  -3  -1  21 811.143 202.701   4
   3   1  21 947.576 224.992   5
  -3   1  21 846.399 247.454   5
   3  -1  21 920.645 217.663   5
   3   1 -21 742.355 235.336   1
   3   1 -23 11169.1 447.047   1
   3   1  23 10347.5 388.871   4
  -3   1  23 10849.8 468.074   5
   3  -1  23 10122.4 435.228   5
  -3  -1  23 9772.58 455.015   5
   3   1  23 10529.2 440.527   5
   3  -1 -23 10634.0 443.819   1
  -3  -1  23 9666.61 408.326   4
   3  -1  23 10750.8 401.484   4
  -3   1  23 10454.4 415.902   4
  -3  -1  25 14782.9 569.253   5
   3  -1  25 14526.0 550.583   5
   3   1 -25 13976.9 541.446   1
   3  -1 -25 13980.1 543.420   1
  -3   1  25 14111.0 572.723   5
  -3   1  25 15109.1 513.025   4
   3   1  25 14214.5 549.293   5
   3  -1  25 14302.1 499.797   4
   3   1  25 14586.6 491.349   4
  -3  -1  25 14689.3 512.180   4
   3  -1 -27 4463.11 369.681   1
  -3  -1  27 4404.82 329.348   4
  -3   1  27 4852.42 388.199   5
   3   1  27 4684.88 363.613   5
  -3  -1  27 4734.16 389.699   5
   3   1 -27 4496.08 360.042   1
   3  -1  27 4719.72 323.937   4
   3   1  27 4448.18 309.527   4
   3  -1  27 4544.35 360.643   5
  -3   1  27 4570.87 326.636   4
  -3  -1  29 1030.73 273.187   4
  -3   1  29 1002.17 273.242   4
  -3  -1  29 1085.67 321.681   5
   3   1  29 1101.08 262.606   4
   3   1 -29 1056.98 315.221   1
   3   1  29 986.870 301.097   5
  -3   1  29 1422.19 342.479   5
   3  -1  29 69.3323 259.469   4
   3  -1  29 884.756 288.464   5
  -3   1  31-24.0461 270.292   4
  -3  -1  31 113.047 260.454   4
   3   1  33 1757.24 283.839   4
   3  -1  33 2064.42 293.264   4
   3  -1  33 2062.95 328.467   5
   3   1  33 1671.92 315.141   5
  -3  -1  33 1916.24 357.715   5
  -3   1  33 2374.05 387.447   5
   3   1  35 6358.09 393.291   4
   3  -1  35 5432.64 426.924   5
  -3   1  35 5938.95 462.170   5
  -3   1  35 5728.08 406.259   4
  -3  -1  35 5822.88 405.112   4
  -3  -1  35 6575.63 462.158   5
   3  -1  35 6480.14 398.375   4
   3   1  35 6277.72 431.488   5
   3  -1  37 2449.21 341.005   4
  -3   1  37 2543.40 389.220   5
   3   1  37 2300.97 379.652   5
  -3  -1  37 2357.83 348.050   4
  -3  -1  37 1777.34 381.371   5
   3  -1  37 2221.93 367.327   5
   3   1  37 2949.30 341.983   4
  -3   1  37 2142.36 341.367   4
   3  -1  39 912.109 313.446   4
   3   1  39 698.783 305.901   4
  -3  -1  39 1022.57 335.372   4
  -3   1  39 923.170 327.904   4
   3   1  39 1156.20 343.606   5
  -3   1  39 930.747 368.811   5
   3  -1  39 477.893 328.095   5
  -3  -1  39 1575.41 376.373   5
  -3   3  -1 30783.0 716.879   2
   3   3  -1 32012.2 709.179   5
   3  -3   1 31663.9 706.015   5
   3   3   1 30950.0 701.479   5
   3  -3  -1 31172.6 709.081   5
   3   3   1 30256.4 712.551   1
  -3   3   1 30141.5 714.719   3
   3  -3  -1 30780.1 710.476   4
   3  -3   1 30995.0 706.225   4
  -3   3  -1 28924.4 727.659   3
   3   3  -1 30303.1 724.296   1
   3   3  -1 28686.1 690.406   4
  -3   3   1 31194.7 718.498   2
   3   3   3 7074.71 191.873   1
   3  -3   3 7546.73 198.558   4
   3   3  -3 7510.95 225.745   1
   3   3   3 7231.45 194.213   5
  -3   3  -3 7189.71 210.822   2
  -3  -3   3 7319.61 192.897   4
   3  -3  -3 7380.63 246.836   1
  -3   3  -3 7113.09 241.587   3
  -3   3   3 7310.71 203.681   3
   3  -3   3 7159.62 199.589   5
  -3   3   3 7380.68 213.070   2
  -3   3   5 190891. 4100.64   3
  -3   3  -5 190868. 4107.45   2
   3  -3  -5 184866. 4139.99   1
   3  -3   5 191491. 4100.69   5
   3   3   5 191224. 4094.17   5
  -3  -3   5 190547. 4094.87   4
   3   3  -5 186608. 4124.87   1
   3  -3   5 193518. 4095.50   4
  -3   3   5 188834. 4109.36   2
   3  -3  -7 14115.6 421.635   1
   3   3   7 14110.5 371.734   5
   3   3  -7 14128.4 403.739   1
  -3   3   7 15386.8 383.189   3
  -3   3  -7 14211.9 386.597   2
   3  -3   7 13823.7 371.088   4
   3  -3   7 14853.4 380.613   5
   3   3   7 14924.3 350.063   4
  -3  -3   7 14374.3 376.463   4
  -3   3   7 14190.1 385.750   2
  -3   3   9 45699.0 1045.49   3
  -3   3   9 43901.5 1046.96   2
   3  -3   9 43013.8 1047.98   5
   3   3   9 43944.4 1043.38   5
  -3  -3   9 44403.4 1045.69   4
   3   3  -9 45877.8 1072.40   1
  -3   3  -9 44990.2 1052.69   2
   3  -3  -9 42494.5 1085.30   1
   3  -3   9 44169.7 1038.47   4
   3   3   9 43744.8 1016.65   4
   3  -3 -11 536.921 211.061   1
  -3   3  11 568.114 143.053   3
   3   3  11 509.575 120.738   4
   3   3  11 470.200 143.214   5
  -3  -3 -11 499.194 119.345   2
  -3  -3  11 529.857 153.089   4
   3   3 -11 428.841 180.921   1
   3  -3  11 370.174 149.462   5
  -3   3  11 562.805 156.630   2
  -3   3 -11 527.444 138.391   1
   3  -3  11 498.069 141.759   4
  -3  -3  13 64358.4 1591.74   4
   3  -3 -13 66398.4 1636.23   1
  -3   3  15 103567. 2294.04   3
  -3   3  15 104930. 2293.18   2
  -3   3 -15 104397. 2266.79   1
   3   3  15 107921. 2318.32   5
  -3  -3  15 105483. 2333.16   5
   3   3 -15 102317. 2317.55   1
   3  -3  15 104046. 2318.57   5
   3  -3  15 105903. 2294.74   4
   3   3  15 103938. 2270.50   4
  -3   3  17 35360.2 927.527   5
  -3   3  17 35156.4 882.318   3
   3  -3 -17 34348.2 919.098   1
   3  -3  17 34817.6 879.506   4
  -3  -3  17 33063.9 916.793   5
  -3   3  17 34946.6 879.733   2
   3   3 -17 34273.6 903.129   1
   3   3  17 34622.2 904.584   5
   3  -3  17 33137.1 903.006   5
  -3   3 -17 34800.5 851.944   1
  -3  -3  17 33742.4 885.019   4
   3   3  17 34859.8 859.186   4
   3  -3  19 10387.1 374.661   4
  -3  -3  19 10415.8 382.907   4
  -3   3  19 10400.0 380.015   3
  -3  -3  19 10323.0 421.347   5
  -3   3  19 11349.0 385.703   2
   3  -3  19 10152.1 404.795   5
   3   3  19 10174.8 408.442   5
  -3   3 -19 10626.3 354.917   1
  -3   3  19 9867.25 426.326   5
   3  -3 -19 11386.1 428.119   1
   3   3  19 11042.3 362.068   4
   3   3 -19 10489.0 404.123   1
  -3  -3  21 740.158 204.066   4
  -3   3  21 928.375 208.497   2
   3  -3 -21 795.181 259.013   1
  -3  -3  21 765.139 233.005   5
   3   3  21 766.484 221.564   5
   3   3 -21 942.939 234.538   1
  -3   3  21 856.340 212.229   3
   3  -3  21 920.161 219.045   5
   3   3  21 842.657 184.159   4
   3  -3  21 1005.75 196.031   4
  -3   3  21 1048.22 251.432   5
   3   3 -23 9001.94 411.849   1
  -3   3  23 8700.99 383.652   3
   3  -3  23 8876.83 409.186   5
  -3  -3  23 8529.85 379.292   4
  -3  -3  23 8890.91 431.803   5
   3   3  23 9668.58 361.017   4
   3   3  23 8927.61 418.908   5
   3  -3 -23 9186.76 434.172   1
   3  -3  23 8606.73 364.601   4
  -3   3  23 9100.27 372.460   2
  -3   3  23 8645.59 430.975   5
   3   3 -25 9120.32 439.672   1
  -3  -3  25 9108.11 456.981   5
   3   3  25 9752.73 384.357   4
   3  -3  25 8719.60 433.145   5
   3  -3 -25 8973.73 448.655   1
  -3   3  25 9819.08 466.507   5
  -3   3  25 9554.96 401.637   2
   3  -3  25 9095.32 392.865   4
   3   3  25 9599.13 450.015   5
  -3  -3  25 8856.30 411.302   4
  -3   3  27 5134.71 352.585   4
   3  -3  27 4743.26 358.116   5
   3   3 -27 5374.08 381.727   1
   3  -3 -27 4493.86 370.722   1
  -3  -3  27 5176.79 344.600   4
   3   3  27 5630.92 326.369   4
  -3   3  27 5410.53 400.052   5
   3   3  27 5699.47 386.915   5
  -3  -3  27 5623.10 402.161   5
   3   3  29 1229.60 264.327   4
  -3  -3  29 912.393 264.343   4
  -3   3  29 1075.18 272.740   4
   3  -3  29 881.294 267.055   4
   3  -3  29 1242.22 298.148   5
  -3  -3  29 1176.46 325.771   5
  -3   3  29 1075.69 338.105   5
   3   3  29 789.563 313.437   5
   3   3 -29 1013.18 311.328   1
  -3  -3  31 24.4839 264.294   4
   3  -3  33 1960.04 304.911   4
  -3   3  33 2455.00 360.335   4
  -3   3  33 2053.57 425.406   5
   3  -3  33 2394.39 322.793   5
  -3  -3  33 2555.79 364.694   5
   3   3  33 2515.58 348.727   5
   3   3  33 2814.26 305.481   4
  -3   3  35 1701.52 314.675   4
   3  -3  35 1713.67 335.720   5
  -3   3  35 1449.06 368.239   5
   3   3  35 1382.49 336.265   5
  -3  -3  35 1135.44 342.775   5
  -3  -3  35 1239.93 323.418   4
   3   3  35 726.053 291.601   4
   3  -3  35 1230.61 311.067   4
  -3  -3  37 5614.46 450.932   5
   3  -3  37 5426.45 399.029   4
   3   3  37 4745.70 430.256   5
   3  -3  37 5328.92 430.073   5
  -3   3  37 5003.81 441.473   5
  -3   3  37 5093.61 404.307   4
  -3  -3  37 5109.37 413.080   4
   3  -3  39 1202.61 342.419   5
   3   3  39 614.675 339.937   5
  -3   3  39 700.040 367.698   5
  -3  -3  39 164.634 361.181   5
   3   3  39 395.414 310.015   4
  -3   3  39 962.284 321.560   4
  -3  -3  39 1199.33 344.194   4
   3  -3  39 515.466 311.837   4
   3   5   1 3650.30 101.997   3
  -3   5   1 3484.50 135.793   2
   3   5  -1 3373.32 133.683   1
   3  -5  -1 3665.67 118.498   5
  -3   5  -1 3620.28 153.762   3
   3   5   1 3637.48 107.937   5
  -3   5   1 3491.46 137.256   3
   3  -5  -1 3696.86 127.841   4
   3  -5   1 3579.92 114.022   5
   3   5   1 3201.84 123.519   1
   3   5  -1 3429.00 94.4897   4
   3  -5   1 3637.78 122.802   4
  -3   5  -1 3443.28 137.414   2
  -3   5  -3 74640.1 1714.81   3
   3   5   3 73879.9 1656.64   3
  -3   5  -3 74098.0 1686.21   2
   3   5   3 75589.6 1654.99   5
  -3   5   3 74232.3 1678.62   3
   3   5  -3 73031.4 1660.73   3
   3   5  -3 72345.2 1686.71   1
  -3  -5   3 72995.4 1651.54   4
   3  -5   3 74461.4 1666.70   5
   3  -5   3 75664.2 1672.06   4
   3   5   3 72264.3 1657.93   1
  -3   5   3 72170.7 1682.59   2
   3  -5   5 6290.16 188.415   5
   3   5  -5 6389.68 213.704   1
  -3   5  -5 6338.14 209.704   2
  -3  -5   5 5955.78 182.647   4
   3   5   5 6104.22 181.152   3
  -3   5  -5 6518.12 254.869   3
   3  -5  -5 6233.51 242.554   1
   3   5   5 5854.34 161.308   1
   3  -5   5 6062.93 186.948   4
  -3   5   5 6134.53 194.717   3
   3   5   5 6115.84 174.042   5
  -3   5   5 5791.33 200.610   2
   3   5  -7 121712. 2734.38   1
   3  -5  -7 119715. 2762.59   1
   3   5   7 128649. 2707.33   3
  -3   5   7 124811. 2715.67   3
  -3   5  -7 126638. 2727.50   2
   3  -5   7 124452. 2713.26   5
   3   5   7 125605. 2702.96   5
   3  -5   7 120859. 2709.67   4
  -3   5   7 123258. 2721.08   2
  -3  -5   9 207.147 130.339   4
  -3   5   9 150.587 137.694   2
   3  -5  -9 200.302 186.859   1
   3   5   9 127.629 123.037   3
  -3   5   9 140.506 126.594   3
   3  -5   9 174.566 116.010   5
  -3   5  -9 268.813 152.368   2
   3   5   9 150.733 110.258   5
   3   5   9 170.994 80.5732   2
   3  -5   9 240.505 117.473   4
   3   5  -9 167.521 148.262   1
   3   5  11 12252.1 368.875   3
  -3   5  11 12237.3 373.811   3
   3   5  11 11609.5 322.361   2
   3   5  11 12707.2 366.905   5
  -3   5 -11 12250.4 365.795   1
  -3   5  11 11356.5 372.974   2
   3  -5 -11 11467.1 433.465   1
   3   5  13 56217.3 1345.21   5
   3  -5 -13 54128.6 1390.66   1
  -3  -5  13 54550.8 1342.55   4
  -3   5 -15 23213.1 603.655   1
  -3   5  15 23508.5 622.359   3
   3   5 -15 22534.5 636.285   1
  -3  -5  15 22318.0 651.191   5
  -3   5  15 23729.4 618.697   2
   3   5  15 21947.3 581.767   2
   3   5  15 23146.9 624.174   3
   3  -5  15 23178.8 614.544   4
   3  -5  15 22874.1 637.656   5
  -3  -5  15 21292.4 613.892   4
   3   5 -17 28863.3 777.318   1
   3  -5 -17 29277.1 815.785   1
  -3   5  17 29259.8 753.725   2
  -3   5 -17 28092.5 735.501   1
   3  -5  17 27973.5 777.850   5
   3   5  17 29492.6 779.931   5
  -3   5  17 28737.1 755.926   3
   3  -5  17 27738.9 747.210   4
  -3  -5  17 28160.2 791.982   5
  -3  -5  19 6529.02 345.378   5
  -3   5  19 7472.33 318.924   3
   3  -5 -19 7811.82 373.732   1
   3  -5  19 7140.18 303.817   4
  -3   5  19 6738.26 352.030   5
  -3   5  19 6894.69 302.435   2
   3   5 -19 6612.12 329.262   1
   3   5  19 7157.59 335.995   5
   3  -5  19 7036.80 327.449   5
  -3  -5  19 7035.78 311.748   4
   3   5  19 7544.10 289.413   4
  -3  -5  21 162.186 194.608   4
   3  -5  21 102.898 208.938   5
  -3   5  21 229.881 201.106   3
  -3  -5  21 512.937 247.394   5
   3   5 -21 79.0660 223.982   1
  -3   5  21 15.1019 252.121   5
  -3   5  21 322.102 194.917   2
   3  -5 -21 646.486 263.035   1
   3   5  21 376.688 226.437   5
   3  -5  21 388.021 187.550   4
   3   5  21 210.207 165.376   4
  -3   5  23 6727.38 349.526   3
   3  -5 -23 7260.32 399.355   1
  -3  -5  23 6500.62 377.231   5
   3  -5  23 6742.75 366.159   5
   3   5  23 6702.81 376.092   5
  -3   5  23 6629.50 389.090   5
  -3   5  23 7021.88 334.448   2
   3   5  23 7313.72 315.182   4
   3  -5  23 6835.18 329.111   4
  -3  -5  23 6785.09 344.885   4
   3   5 -23 6139.43 370.643   1
  -3   5  25 8637.55 393.009   3
  -3   5  25 8504.57 442.964   5
   3  -5 -25 7792.54 435.804   1
  -3   5  25 8468.00 376.715   2
   3   5 -25 6937.54 413.854   1
   3   5  25 8138.61 420.004   5
   3   5  25 8256.34 358.140   4
   3  -5  25 7877.71 374.793   4
  -3  -5  25 7116.56 431.983   5
   3  -5  25 8470.29 414.239   5
  -3  -5  25 6780.65 381.293   4
  -3   5  27 5290.95 348.851   3
  -3  -5  27 4856.95 388.633   5
   3  -5  27 4213.90 357.973   5
   3   5  27 4717.98 380.953   5
  -3   5  27 5541.03 333.499   2
  -3   5  27 4828.20 386.236   5
   3  -5  27 4939.97 326.275   4
   3   5 -27 4961.00 378.932   1
  -3  -5  27 5051.07 345.089   4
   3   5  27 5487.99 317.086   4
   3  -5  29 4589.26 365.778   5
  -3  -5  29 4505.42 349.247   4
   3   5  29 5079.89 399.686   5
  -3  -5  29 4971.79 407.581   5
   3   5  29 5696.71 342.590   4
   3  -5  29 4899.11 341.629   4
   3   5 -29 4651.87 388.291   1
  -3   5  29 4694.04 411.891   5
  -3  -5  31-136.192 273.105   4
   3   5 -31-468.847 317.656   1
   3   5  33 1463.64 265.795   4
  -3   5  33 879.811 307.043   4
  -3  -5  33 865.377 336.314   5
   3  -5  33 968.578 274.643   4
   3   5  33 962.418 318.980   5
   3  -5  33 1136.77 304.693   5
  -3   5  33 778.917 369.085   5
   3  -5  35 4295.99 395.864   5
   3   5  35 4896.91 423.357   5
  -3  -5  35 4574.20 395.987   4
  -3  -5  35 4891.69 423.290   5
   3  -5  35 4963.25 375.428   4
  -3   5  35 4972.02 440.847   5
  -3   5  35 5026.47 379.242   4
  -3  -5  37 1287.49 343.167   4
  -3   5  37 1381.22 319.091   4
   3   5  37 1648.03 371.428   5
   3  -5  37 2052.35 348.515   5
   3   5  37 959.554 304.924   4
  -3  -5  37 1222.94 368.245   5
  -3   5  37 1516.14 367.630   5
   3  -5  37 1170.27 317.530   4
  -3   5  39 1398.16 343.407   4
   3  -5  39 1359.69 330.792   4
   3   5  39 1021.98 308.540   4
   3   5  39 1249.45 367.780   5
  -3  -5  39 976.039 369.230   5
  -3   5  39 886.632 375.661   5
   3  -5  39 1971.45 362.042   5
  -3   7   1 3121.44 148.085   3
   3   7   1 3195.79 103.829   5
  -3   7  -1 3160.91 161.040   3
  -3   7  -1 3181.26 145.509   2
  -3   7   1 3278.15 144.156   2
   3   7  -1 3291.00 141.469   1
   3  -7   1 3335.81 126.111   4
   3  -7  -1 3241.41 129.481   4
   3  -7  -1 3491.05 116.023   5
   3   7   1 3430.76 134.122   1
   3   7  -1 3008.49 90.4995   4
   3  -7   1 3453.26 112.350   5
   3   7  -1 3339.66 107.992   3
   3   7   1 3190.87 107.813   3
  -3   7   3 7613.48 246.074   2
   3   7   3 8238.15 204.156   5
   3   7   3 8201.37 219.679   3
  -3   7   3 7805.17 242.924   3
   3  -7  -3 7977.70 227.682   5
  -3   7  -3 7227.32 250.912   2
   3   7  -3 7801.78 229.092   3
   3  -7   3 8434.70 221.217   5
  -3   7  -3 8260.61 288.508   3
   3   7   3 7585.20 226.064   1
   3  -7   3 7797.12 231.266   4
   3   7  -3 7927.06 252.308   1
   3  -7  -3 8193.61 241.325   4
  -3  -7   5 141902. 3086.13   4
  -3   7   5 137908. 3115.15   2
  -3   7  -5 135362. 3166.37   3
   3   7   5 140769. 3081.80   5
   3   7  -5 139130. 3121.44   3
   3   7   5 135203. 3083.68   1
   3  -7   5 133912. 3103.75   4
   3   7   5 142797. 3094.77   3
  -3   7  -5 138186. 3123.35   2
   3   7  -5 136454. 3125.37   1
  -3   7   5 134989. 3112.84   3
   3  -7   5 136750. 3097.83   5
   3   7   7 5455.17 196.043   3
  -3  -7   7 5610.92 191.570   4
  -3   7   7 5046.95 209.384   3
  -3   7  -7 5146.58 231.236   2
   3  -7   7 5365.07 195.273   5
   3  -7   7 5153.26 195.067   4
   3   7   7 5417.24 177.254   5
  -3   7  -7 5730.90 319.759   3
   3  -7  -7 4880.85 270.989   1
   3   7  -7 5075.32 232.196   1
  -3   7   7 4564.60 210.789   2
  -3   7   9 28880.0 720.653   3
  -3   7   9 28957.2 729.047   2
  -3   7  -9 29776.2 740.175   2
   3  -7  -9 28119.4 788.150   1
   3   7   9 28636.9 700.750   5
   3   7   9 28764.1 711.903   3
   3  -7   9 28813.4 717.859   5
   3   7   9 27926.3 669.066   2
   3  -7   9 28869.1 714.331   4
  -3  -7   9 29867.7 718.732   4
   3   7  -9 28009.9 744.990   1
   3  -7 -11 2487.43 270.858   1
  -3   7 -11 2635.69 201.833   1
   3   7  11 2765.04 178.662   5
   3   7  11 2465.04 136.951   2
   3   7  11 2935.36 189.184   3
  -3   7  13 18003.8 496.833   3
   3  -7  13 16264.0 484.431   4
   3   7  13 16809.9 483.130   5
   3  -7  13 16835.7 495.937   5
  -3   7  13 17799.1 494.978   2
  -3   7 -13 16854.3 489.157   1
  -3  -7  13 16844.1 494.301   4
   3   7 -13 17459.3 516.574   1
   3   7  15 44602.2 1085.29   3
   3  -7  15 44148.5 1097.10   5
  -3  -7  15 43793.8 1108.03   5
  -3   7  15 44701.4 1083.79   3
  -3  -7  15 43911.0 1087.82   4
   3   7  15 43113.3 1037.52   2
  -3   7  15 43887.2 1077.38   2
   3   7 -15 42497.0 1100.04   1
   3  -7  15 43122.6 1075.24   4
   3   7  17 21248.0 596.378   3
   3   7  17 19258.2 597.990   5
  -3   7  17 19897.5 571.683   3
  -3   7  17 20728.7 569.996   2
   3   7  17 19027.7 539.526   2
  -3  -7  17 20224.8 607.845   5
   3   7 -17 20367.4 602.632   1
   3  -7 -17 20417.6 649.916   1
   3  -7  17 19865.1 592.405   5
   3  -7  17 19572.0 570.120   4
  -3   7  19 6677.92 306.256   3
  -3  -7  19 6075.64 309.739   4
   3   7  19 6919.53 314.476   3
   3   7  19 6847.53 270.702   2
   3   7  19 6844.35 331.745   5
  -3  -7  19 6242.30 337.802   5
  -3   7  19 6270.44 346.686   5
   3  -7  19 6197.39 323.819   5
   3  -7  19 7006.64 312.249   4
  -3   7 -19 5979.64 298.436   1
   3  -7 -19 7789.88 392.189   1
  -3   7  19 7059.75 308.673   2
   3   7 -19 6671.32 333.712   1
  -3  -7  21 472.519 215.107   4
  -3   7  21 770.472 205.610   3
  -3   7 -21 563.203 205.846   1
   3   7 -21 539.745 242.275   1
   3  -7 -21 1000.99 285.308   1
   3  -7  21 1002.13 232.160   5
   3   7  21 518.194 223.437   5
  -3   7  21 445.875 252.588   5
  -3  -7  21 1148.12 258.288   5
  -3   7  21 654.493 203.345   2
   3  -7  21 567.747 210.458   4
  -3   7  23 6839.68 341.286   3
  -3  -7  23 6543.29 358.354   4
   3   7  23 6510.62 373.467   5
  -3   7 -23 6629.85 333.690   1
  -3  -7  23 6988.74 396.682   5
  -3   7  23 6786.01 399.076   5
   3  -7  23 6670.22 365.262   5
  -3   7  23 6756.99 333.159   2
   3  -7 -23 6208.70 397.642   1
   3   7 -23 5972.46 370.191   1
   3   7  23 7096.07 316.538   4
   3  -7  23 6107.97 328.388   4
  -3   7  25 7466.16 380.325   3
  -3   7  25 7996.24 368.310   2
   3  -7 -25 7567.76 430.160   1
  -3  -7  25 7389.05 422.869   5
   3   7  25 7414.77 417.966   5
   3  -7  25 7314.90 393.525   5
   3  -7  25 7682.11 372.485   4
   3   7 -25 7591.40 419.473   1
  -3  -7  25 7158.62 387.108   4
  -3   7  25 7295.58 427.686   5
   3   7  25 7758.46 337.676   4
  -3   7  27 24229.9 724.507   3
  -3  -7  27 22456.6 724.912   4
   3  -7  27 21809.8 732.602   5
  -3   7  27 23068.4 773.965   5
   3   7  27 22745.0 761.722   5
   3  -7  27 23553.2 707.535   4
  -3   7  27 23364.4 702.378   2
   3   7 -27 22921.0 755.544   1
   3   7  27 22609.0 669.340   4
  -3  -7  27 22446.6 764.362   5
  -3  -7  29 4427.38 347.019   4
   3   7  29 4075.52 385.240   5
  -3   7  29 4627.61 420.241   5
   3  -7  29 4479.39 338.293   4
  -3  -7  29 4380.33 402.143   5
  -3   7  29 4529.93 338.190   2
   3   7  29 4184.18 306.510   4
  -3   7  29 4848.32 354.472   3
   3   7 -29 4498.53 385.418   1
   3   7  31-120.349 247.405   4
   3   7 -31-181.047 326.371   1
   3  -7  31 160.333 273.624   5
  -3  -7  31 173.707 305.293   5
   3   7  31 273.109 304.144   5
  -3  -7  31 246.329 269.505   4
  -3  -7  33 2363.73 326.964   4
  -3   7  33 2496.82 331.384   4
  -3   7  33 2406.77 380.763   5
   3   7  33 2110.16 356.318   5
   3  -7  33 2469.85 355.007   5
  -3  -7  33 2392.81 362.886   5
   3   7  33 2089.64 286.049   4
   3  -7  33 2212.16 319.413   4
   3   7  35 1846.19 301.965   4
  -3   7  35 2279.66 334.660   4
  -3   7  35 2180.77 387.614   5
  -3  -7  35 2064.09 384.432   5
   3  -7  35 1758.26 333.900   5
   3   7  35 2008.28 366.930   5
   3  -7  35 1931.32 325.354   4
  -3   7  37 2494.08 334.076   4
  -3   7  37 1817.08 390.122   5
   3   7  37 2318.73 390.249   5
  -3  -7  37 2475.95 408.620   5
   3  -7  37 2412.02 415.035   5
   3   7  37 1911.60 318.961   4
   3  -7  37 2817.73 360.024   4
  -3   9  -1 363.432 150.337   3
   3  -9  -1 379.258 98.4777   4
  -3   9   1 380.576 132.114   3
  -3   9   1 213.043 116.974   2
   3   9  -1 299.978 123.439   1
   3  -9  -1 284.015 69.7316   5
   3   9   1 385.628 113.649   1
   3   9   1 321.553 84.5222   3
   3  -9   1 398.781 65.4305   5
   3  -9   1 311.621 91.1299   4
  -3   9  -1 333.632 126.810   2
   3   9  -1 373.225 89.2319   3
   3   9  -3 30691.9 733.803   3
  -3   9   3 29188.0 746.422   2
   3   9   3 29731.3 722.056   3
  -3   9  -3 29356.8 753.638   2
  -3   9   3 29544.9 749.177   3
   3  -9   3 31306.2 733.341   4
   3  -9  -3 30151.0 742.769   4
   3  -9  -3 31056.0 723.080   5
   3   9   3 31567.6 697.473   5
   3   9   3 31211.8 735.651   1
   3  -9   3 30666.9 716.993   5
  -3   9  -3 27948.8 785.753   3
   3   9  -3 29553.6 756.462   1
   3   9  -5 26994.5 669.674   3
  -3   9  -5 25647.5 662.789   2
  -3   9   5 25639.3 647.509   3
   3   9   5 25522.9 597.198   5
   3  -9   5 26089.3 622.193   5
   3   9  -5 24593.0 664.768   1
   3  -9   5 24975.4 631.883   4
  -3   9  -5 25365.0 714.928   3
  -3  -9   5 26102.9 604.903   4
  -3   9   5 25285.0 645.622   2
   3   9   5 26035.0 621.272   1
   3   9   5 25062.4 624.401   3
   3  -9   7 165984. 3715.49   5
  -3   9  -7 163612. 3742.95   2
   3   9  -7 169304. 3769.14   3
   3   9   7 168062. 3714.53   3
   3   9   7 162340. 3692.36   5
   3  -9   7 161739. 3716.04   4
  -3  -9   7 169017. 3701.86   4
  -3   9  -9 15875.8 477.130   2
   3   9   9 15779.1 419.018   5
  -3  -9   9 16387.7 439.067   4
   3   9   9 15683.6 388.772   2
   3  -9  -9 15798.8 534.123   1
   3  -9   9 15691.1 441.140   4
   3  -9   9 16242.0 441.902   5
   3   9   9 15655.6 438.327   3
  -3  -9  11 3002.49 193.047   4
  -3   9  11 2699.58 190.424   3
   3   9  11 2885.88 168.579   5
   3   9 -11 2724.86 224.174   1
   3   9  11 2612.07 142.528   2
  -3   9  11 2886.25 201.192   2
   3   9  13 26661.4 689.096   3
  -3   9  13 28527.8 704.039   3
   3  -9  13 27584.4 700.905   5
   3   9  13 25804.8 677.688   5
   3   9 -13 27680.8 724.753   1
  -3  -9  13 26441.1 715.270   5
   3  -9  13 27240.9 690.955   4
  -3   9  13 28539.7 699.301   2
  -3  -9  13 27185.5 694.825   4
   3  -9 -15 17465.1 582.159   1
  -3   9 -15 16622.0 515.554   1
  -3   9  15 18046.8 511.723   3
   3   9  15 17955.5 462.911   2
   3  -9  15 17343.2 518.685   5
  -3  -9  15 16550.5 512.431   4
   3  -9  15 16307.0 498.522   4
   3   9  15 17502.8 510.118   3
  -3  -9  15 16712.2 532.272   5
   3   9 -15 16833.1 532.933   1
  -3   9  15 17868.9 509.381   2
  -3  -9  17 26607.2 740.364   5
   3  -9  17 24773.3 720.183   5
   3   9  17 25042.0 711.493   5
  -3   9 -17 24777.5 709.681   1
   3   9  17 26243.9 710.311   3
  -3   9  17 25634.0 696.600   2
   3  -9 -17 27532.3 786.782   1
   3   9 -17 25284.9 731.569   1
   3   9  17 25679.7 657.928   2
   3  -9  17 27148.0 709.466   4
  -3   9  17 26221.3 711.107   3
   3   9  19 618.689 197.616   3
   3   9 -19 683.890 229.165   1
  -3  -9  19 713.158 203.799   4
  -3   9 -19 481.666 228.041   1
  -3   9  19 557.786 233.618   5
   3  -9  19 557.720 224.567   5
   3   9  19 489.392 203.654   5
  -3  -9  19 670.072 234.742   5
  -3   9  19 514.568 190.550   3
   3   9  19 584.395 155.937   2
   3  -9  19 482.195 207.357   4
  -3   9  19 414.258 180.670   2
   3  -9 -19 493.363 280.512   1
  -3  -9  21 474.480 223.383   4
  -3   9  21 275.399 260.562   5
   3  -9  21 498.463 232.622   5
   3   9 -21 517.678 250.904   1
  -3   9 -21 196.435 228.855   1
   3   9  21 504.428 231.874   5
   3   9  21 321.422 214.605   3
  -3  -9  21 375.522 256.040   5
   3   9  21 314.852 175.900   2
  -3   9  21 569.117 207.655   3
  -3   9  21 353.198 208.935   2
   3  -9  21 124.345 211.192   4
   3  -9 -21 188.271 296.119   1
  -3  -9  23 1741.23 263.112   4
   3   9  23 1523.75 214.008   2
   3  -9 -23 1302.02 327.768   1
   3   9  23 1628.86 275.761   5
   3  -9  23 1818.52 263.777   5
  -3   9  23 1206.97 290.339   5
   3  -9  23 1636.63 244.226   4
  -3   9  23 1453.13 245.267   3
  -3   9  23 1551.02 241.451   2
   3   9  23 1497.80 257.170   3
  -3  -9  23 1516.76 293.432   5
  -3   9 -23 1144.13 243.568   1
   3   9 -23 1316.70 276.828   1
  -3   9  25 34019.0 888.939   2
   3  -9  25 32821.5 899.492   4
  -3   9  25 33724.8 906.682   3
   3  -9  25 31160.2 921.348   5
   3   9  25 30797.7 946.818   5
  -3   9  25 32916.8 968.109   5
  -3  -9  25 31930.6 949.874   5
   3   9 -25 33224.8 951.410   1
  -3   9  27 18373.5 618.339   3
   3  -9  27 18001.9 650.779   5
   3   9 -27 19067.1 674.868   1
  -3   9  27 20429.3 616.755   2
  -3   9  27 18311.6 688.419   5
   3   9  27 17777.3 672.328   5
  -3  -9  27 18868.5 678.276   5
   3  -9  27 17787.0 616.662   4
  -3  -9  27 18013.5 638.269   4
   3   9  27 19018.4 580.101   4
  -3  -9  29 1525.70 297.376   4
   3   9 -29 1482.47 327.599   1
  -3   9  29 1473.52 344.600   5
   3   9  29 1324.93 328.750   5
   3  -9  29 1068.04 279.916   4
   3   9  31 77.8695 238.421   4
   3   9 -31-69.0222 316.008   1
  -3  -9  31 192.769 307.724   5
   3   9  31 496.043 325.890   5
   3  -9  31 152.510 284.164   5
  -3   9  31 448.656 271.366   2
  -3   9  31 298.233 275.846   3
  -3   9  33 1084.60 314.662   3
   3  -9  33 1488.67 322.732   5
  -3  -9  33 1260.94 338.999   5
   3   9  33 872.663 343.474   5
  -3   9  33 1946.75 383.991   5
   3  -9  33 1583.29 302.609   4
  -3   9  33 1824.03 308.756   2
   3   9  33 1261.21 274.694   4
   3   9  35 1608.60 295.424   4
  -3   9  35 2562.27 347.372   4
   3  -9  35 2285.46 357.237   5
  -3   9  35 3151.25 434.725   5
   3   9  35 2936.42 391.282   5
  -3  -9  35 2575.27 394.475   5
   3  -9  35 2846.17 342.540   4
  -3   9  37 1597.55 322.780   4
   3  -9  37 1116.06 333.811   5
   3   9  37 1395.57 383.448   5
   3  -9  37 2138.09 342.711   4
  -3   9  37 1401.04 383.168   5
   3   9  37 955.821 291.536   4
   3  11  -1 958.852 167.390   1
   3 -11   1 701.635 121.265   4
   3 -11  -1 885.289 94.1446   5
   3 -11   1 796.742 84.0807   5
   3  11  -1 635.449 75.0968   4
   3  11   1 796.331 171.645   1
   3  11  -1 946.629 125.620   3
   3  11   1 470.274 47.6565   4
   3 -11  -1 807.007 133.760   4
   3  11   1 944.359 120.612   3
   3 -11   3 33058.3 786.435   5
   3  11   3 34167.3 814.862   1
   3  11   3 33689.4 802.833   3
   3  11  -3 32497.7 835.938   1
   3 -11   3 34196.6 812.150   4
   3  11   3 33302.0 763.367   5
   3  11  -3 33694.2 816.960   3
   3  11   5 221209. 4960.64   3
   3  11   5 220822. 4921.79   5
   3  11   5 233168. 4962.96   1
   3  11  -5 222536. 4991.59   3
   3 -11   5 221520. 4950.44   5
   3 -11   5 215021. 4964.58   4
   3  11   7 69716.3 1462.26   3
  -3  11   7 73439.3 1484.46   3
  -3  11   7 73389.3 1479.81   2
   3  11  -7 72966.6 1533.39   3
   3 -11   7 66236.0 1457.97   4
   3 -11   7 69199.6 1452.36   5
   3  11  -7 73591.2 1507.01   1
  -3 -11   7 70254.6 1436.33   4
   3  11   7 70209.7 1418.72   5
  -3  11  -7 68757.1 1561.42   3
   3  11  -9 3483.42 234.152   1
   3 -11   9 3280.07 182.042   4
  -3  11   9 3701.85 210.218   3
   3  11   9 3199.61 151.471   5
   3 -11   9 3289.04 175.678   5
  -3  11  -9 3667.69 341.109   3
   3  11  -9 3599.01 315.008   3
  -3 -11   9 3336.78 213.222   5
  -3 -11   9 3658.43 177.753   4
  -3  11   9 3996.46 217.318   2
   3  11   9 3223.10 128.571   2
  -3  11 -11 2806.12 352.449   3
  -3  11  11 3309.86 203.808   3
   3  11  11 2794.04 161.823   5
   3  11 -11 2834.85 231.765   1
  -3 -11  11 2782.79 184.529   4
  -3  11  11 3165.58 202.457   2
   3 -11 -13 26241.8 755.194   1
   3  11  13 24951.6 663.656   3
   3 -11  13 24440.4 666.970   5
  -3  11 -13 25324.2 690.139   1
   3  11 -13 25282.9 702.683   1
   3 -11  13 24684.9 661.041   4
   3  11  13 24840.5 617.624   2
   3  11  13 24294.0 646.331   5
  -3  11  13 24853.9 665.398   2
  -3 -11  13 24810.4 666.631   4
  -3 -11  13 24865.9 688.024   5
  -3  11  13 25688.0 675.576   3
   3 -11 -15 37909.9 1009.08   1
   3  11  15 36599.7 919.387   3
   3  11 -15 35905.9 954.753   1
  -3  11  15 36291.3 927.039   3
  -3 -11  15 35046.3 944.945   5
   3 -11  15 36904.7 932.007   5
   3  11  15 35101.7 867.184   2
  -3  11 -15 37067.1 946.068   1
   3 -11  15 35177.9 918.578   4
  -3  11  15 37083.9 922.029   2
  -3 -11  15 35171.8 928.263   4
   3 -11 -17 6479.48 390.574   1
   3  11  17 5628.79 280.286   3
  -3  11  17 5703.52 278.721   3
   3 -11  17 5336.09 308.888   5
  -3 -11  17 5091.35 313.291   5
  -3  11  17 5171.13 311.007   5
   3  11 -17 5106.27 315.239   1
   3  11  17 5479.32 276.966   5
   3 -11  17 5192.97 302.225   4
   3  11  17 5513.13 229.478   2
  -3 -11  17 4977.31 284.916   4
  -3  11  17 6202.69 285.121   2
  -3  11 -17 5778.65 354.334   1
   3 -11 -19 1735.76 322.173   1
  -3 -11  19 1992.04 264.798   5
   3  11  19 2110.76 229.718   3
  -3  11  19 2242.16 271.973   5
   3 -11  19 2183.20 271.354   5
   3  11  19 2237.46 236.433   5
   3  11 -19 2461.29 272.000   1
   3  11  19 2298.87 190.857   2
  -3  11  19 2011.02 222.225   2
  -3  11  19 2041.78 228.744   3
  -3  11 -19 2264.14 278.267   1
  -3 -11  19 2336.27 248.193   4
   3 -11  19 1915.50 296.059   4
   3 -11 -21-71.6913 318.746   1
   3  11  21 65.2042 224.512   5
  -3  11  21-12.5793 211.129   3
   3  11 -21 155.826 259.223   1
   3 -11  21-21.3609 231.271   5
   3  11  21 131.498 217.163   3
  -3  11 -21-187.735 244.049   1
   3  11  21 291.389 177.028   2
  -3  11  21-137.569 259.712   5
   3 -11  21 176.132 209.994   4
  -3 -11  21 532.722 229.470   4
  -3 -11  21-235.723 256.656   5
  -3  11  21-83.6443 206.417   2
   3  11  23 14629.5 511.718   3
  -3  11  23 14558.9 505.227   3
   3  11  23 14072.9 452.799   2
  -3  11 -23 13462.5 519.085   1
   3 -11 -23 13941.1 603.407   1
  -3  11  23 14987.9 493.464   2
  -3 -11  23 13862.2 549.686   5
   3  11 -23 13440.0 535.221   1
   3 -11  23 13370.7 530.702   5
   3 -11  23 14165.6 504.042   4
   3  11  23 13375.2 534.600   5
  -3  11  23 13817.7 561.935   5
  -3  11  25 21286.3 658.450   3
   3  11 -25 20875.7 698.445   1
   3  11  25 20055.6 701.356   5
   3  11  25 20216.9 663.801   3
   3 -11  25 21027.6 660.637   4
  -3 -11  25 21304.4 716.638   5
  -3  11  25 20618.6 729.699   5
  -3  11  25 20792.1 640.028   2
  -3  11 -25 21378.4 681.623   1
   3 -11  25 20632.1 685.087   5
   3  11  25 21057.6 603.910   2
   3  11  27 6138.94 422.848   5
   3  11  27 7296.21 387.826   3
  -3  11  27 6604.07 373.055   3
  -3 -11  27 7171.97 437.245   5
   3 -11  27 6410.86 398.528   5
   3  11  27 7268.24 347.487   2
   3 -11  27 6859.44 381.454   4
  -3  11  27 6647.41 448.800   5
   3  11 -27 6673.16 430.261   1
  -3  11  27 7419.81 368.831   2
   3  11  29 3954.02 390.185   5
  -3  11  29 4182.57 410.503   5
   3  11 -29 3588.34 383.302   1
   3 -11  29 3311.15 328.523   4
   3  11  31-283.110 257.805   4
  -3  11  31-271.560 284.330   3
  -3  11  31 36.5960 257.750   2
   3  11  31-152.250 321.203   5
  -3 -11  31 638.972 316.671   5
   3 -11  31 134.358 279.455   5
  -3  11  33 2105.50 329.796   3
   3  11  33 2091.78 271.938   4
  -3  11  33 1823.19 306.843   2
  -3  11  33 1644.26 377.804   5
   3 -11  33 1672.49 324.527   5
  -3 -11  33 1732.38 355.994   5
   3  11 -33 2073.29 376.528   1
   3 -11  33 1648.51 315.346   4
   3  11  35 1755.32 282.196   4
  -3  11  35 2051.85 403.994   5
   3 -11  35 2000.67 325.070   4
  -3  11  35 1672.39 336.084   3
  -3  11  35 2595.10 324.106   2
  -3 -11  35 2006.62 369.884   5
   3 -11  35 1526.38 332.283   5
   3  11  37 726.325 298.238   4
   3 -11  37 1036.29 320.233   5
  -3 -11  37 1565.60 376.046   5
  -3  11  37 1553.36 390.300   5
  -3  11  37 1472.55 325.906   4
   3 -11  37 1487.45 318.342   4
   3  13   1 18099.3 507.273   1
  -3  13   1 19941.2 516.831   2
   3  13   1 18379.4 482.553   3
   3  13  -1 18775.7 489.727   3
  -3  13   1 18929.0 529.375   3
   3 -13  -1 18520.9 458.109   5
   3 -13   1 18478.0 451.821   5
   3  13   1 17044.3 430.578   4
  -3  13  -1 18704.2 537.609   3
   3 -13   1 19167.2 495.584   4
   3 -13  -1 19053.9 501.639   4
  -3  13  -1 19361.3 517.208   2
  -3  13   3 84834.5 1794.55   2
  -3  13  -3 85087.3 1803.66   2
  -3  13   3 84981.9 1804.17   3
   3  13   3 80404.9 1783.29   1
   3  13   3 80281.8 1769.85   3
   3  13  -3 85155.0 1789.60   3
   3 -13   3 83615.9 1780.04   4
  -3  13  -3 82327.3 1838.66   3
   3 -13   3 81138.7 1744.96   5
   3  13   5 42204.0 1015.00   3
  -3  13  -5 44412.5 1096.40   3
  -3  13  -5 45708.4 1054.14   2
   3  13  -5 45067.3 1058.95   1
   3  13   5 44864.4 1025.20   1
   3 -13   5 43696.4 1018.61   4
   3  13   5 39322.0 956.155   5
  -3  13   5 44678.2 1043.54   3
  -3  13   5 44624.8 1033.72   2
   3 -13   5 41781.3 991.418   5
  -3 -13   5 43190.0 1005.19   5
   3  13  -5 43862.2 1055.11   3
   3  13  -7 14308.7 470.344   3
  -3  13  -7 14697.8 437.932   2
  -3  13  -7 13964.9 502.105   3
   3 -13   7 13558.7 391.883   4
   3 -13   7 13852.0 375.360   5
  -3  13   7 15073.0 420.855   3
  -3 -13   7 14881.1 401.059   5
   3  13  -7 14893.4 447.449   1
   3  13   7 13576.3 334.484   5
   3  13   7 12521.1 333.933   2
  -3 -13   7 12431.7 354.745   4
  -3  13   7 14225.5 413.139   2
   3  13  -9 5160.00 336.426   3
   3  13   9 4505.31 158.642   2
  -3  13   9 4678.13 229.896   3
  -3  13  -9 5024.50 273.231   2
   3  13   9 4678.38 169.365   5
  -3 -13   9 5309.61 236.322   5
  -3  13  -9 5188.55 358.222   3
   3  13  -9 4979.39 269.469   1
  -3  13   9 4996.45 236.703   2
   3  13 -11 519.891 198.348   1
  -3  13  11 614.274 163.020   2
  -3  13  11 673.572 160.737   3
  -3  13 -11 601.464 197.827   2
   3 -13  11 588.858 136.092   5
  -3  13 -11 725.221 309.685   3
   3  13  11 581.059 153.304   3
   3  13  11 587.321 111.166   5
   3  13  13 10063.8 354.351   3
  -3  13  13 10196.4 362.162   3
   3  13 -13 10687.3 400.408   1
  -3  13 -13 10533.6 400.407   1
   3  13 -13 9336.96 476.612   3
   3 -13  13 9975.48 352.326   5
  -3 -13  13 9726.83 374.084   5
  -3  13 -13 10120.9 508.749   3
   3 -13 -13 9954.71 454.874   1
   3 -13  13 10589.1 351.158   4
   3  13  13 11022.4 311.063   2
   3  13  13 9741.67 326.004   5
  -3  13  13 11117.8 367.954   2
   3  13  15 28963.9 790.466   5
  -3  13 -15 32032.7 844.932   1
   3  13 -15 30005.7 860.136   1
   3 -13  15 31645.1 810.250   4
  -3  13 -15 30066.5 957.005   3
  -3 -13  15 31690.2 844.878   5
   3 -13  15 30113.7 812.126   5
   3 -13 -15 31834.3 908.283   1
   3  13  15 30298.8 806.734   3
  -3  13  15 29362.1 811.519   3
   3  13  15 31394.8 757.533   2
  -3  13  15 31565.4 809.382   2
   3  13  17 10053.1 374.247   3
  -3  13  17 9625.09 381.117   3
  -3  13  17 9325.59 406.218   5
   3 -13  17 10005.2 393.398   5
   3  13  17 9592.82 371.491   5
   3  13 -17 9370.69 411.200   1
  -3  13  17 10661.6 378.430   2
  -3 -13  17 10013.2 426.810   5
   3  13  17 9781.70 322.724   2
   3 -13 -17 11081.3 490.482   1
   3 -13  17 9762.91 378.335   4
  -3  13 -17 9853.89 415.665   1
   3  13  19 332.585 208.455   3
   3  13 -19 269.582 240.092   1
  -3  13  19 364.384 245.672   5
  -3  13  19 591.817 201.186   3
   3  13  19 569.915 218.308   5
  -3  13 -19 566.253 254.893   1
  -3  13  19 630.547 210.632   2
  -3 -13  19 384.852 248.319   5
   3 -13 -19 45.6713 315.558   1
   3  13  19 509.122 170.555   2
   3 -13  19 258.426 208.540   4
   3 -13  19 578.916 217.458   5
   3  13 -21 1111.39 274.823   1
   3  13  21 836.576 224.114   3
  -3  13  21 1069.66 238.732   3
  -3 -13  21 739.840 279.329   5
   3 -13 -21 1082.31 349.799   1
   3 -13  21 953.102 235.718   5
  -3  13  21 808.311 289.940   5
   3  13  21 897.067 247.412   5
  -3  13  21 872.451 229.727   2
   3 -13  21 933.872 231.976   4
  -3  13 -21 723.536 262.853   1
   3  13  21 500.649 187.397   2
   3  13  23 10058.9 374.872   2
  -3  13  23 11204.5 436.769   3
   3  13  23 10290.4 472.031   5
  -3  13  23 9905.84 493.744   5
   3 -13  23 10174.6 447.573   5
   3  13 -23 10148.0 473.559   1
  -3  13  23 11152.7 419.213   2
  -3 -13  23 11234.5 495.056   5
   3 -13  23 10829.6 432.414   4
  -3  13 -23 10770.7 457.039   1
   3  13  25 6370.78 310.747   2
   3 -13  25 6212.04 357.780   4
   3  13 -25 5130.92 381.750   1
  -3  13 -25 5915.77 382.465   1
  -3 -13  25 6249.86 410.353   5
  -3  13  25 5671.66 414.911   5
  -3  13  25 7196.31 359.200   2
   3 -13  25 6010.18 375.168   5
  -3  13  25 6985.61 358.830   3
   3  13  25 6023.92 370.482   3
   3  13  27 12530.3 507.285   3
  -3  13  27 11220.9 556.811   5
   3 -13  27 11565.8 508.514   5
   3  13  27 13125.8 443.664   2
  -3 -13  27 12458.9 547.133   5
   3 -13  27 11597.2 486.901   4
   3  13 -27 11611.2 534.250   1
   3  13  29 2152.68 315.959   3
  -3  13  29 2322.47 304.894   3
  -3  13  29 2219.58 364.534   5
  -3  13  29 2872.29 291.332   2
   3  13  29 3023.66 269.729   2
   3 -13  29 2801.20 303.855   4
  -3  13  31-16.8827 283.638   3
   3 -13  31 268.914 296.995   5
  -3 -13  31-298.423 326.588   5
  -3  13  31 261.965 258.428   2
   3  13  31 437.812 237.269   4
   3  13 -31 242.101 320.314   1
  -3  13  33 1006.32 299.743   3
  -3  13  33 1527.48 381.089   5
   3 -13  33 859.309 312.183   5
   3  13  33 1012.67 250.468   4
  -3 -13  33 806.419 332.643   5
   3  13 -33 536.870 348.211   1
  -3  13  33 1218.12 287.917   2
   3 -13  33 579.530 280.709   4
   3  13  35 2326.31 283.597   4
  -3  13  35 2631.53 358.317   3
   3 -13  35 1679.42 339.729   5
  -3 -13  35 2164.31 380.378   5
  -3  13  35 2377.86 320.786   2
   3 -13  35 1942.85 321.643   4
  -3  15   1 14707.1 431.233   2
  -3  15  -1 14770.7 434.970   2
   3  15   1 14785.3 405.327   3
   3 -15  -1 14390.2 370.393   5
   3  15  -1 14956.4 410.088   3
  -3  15  -1 14146.9 458.600   3
  -3  15   1 14476.9 450.019   3
   3  15  -1 15484.6 442.998   1
   3 -15   1 14319.3 361.935   5
   3 -15  -1 15106.6 420.893   4
   3 -15   1 14183.5 412.038   4
  -3  15   3 32051.9 806.458   2
  -3  15  -3 31084.5 802.405   2
  -3  15   3 30907.2 805.894   3
  -3  15  -3 30352.3 833.273   3
   3  15   3 31126.0 775.810   3
   3 -15   3 29999.1 778.267   4
  -3 -15   3 30639.3 737.297   5
   3  15  -3 32255.0 794.391   3
   3  15  -3 33221.8 817.115   1
   3 -15   3 30715.5 735.929   5
  -3  15  -5 14751.1 456.505   2
  -3  15   5 14566.0 438.048   3
   3  15  -5 14685.0 460.862   3
  -3  15   5 14876.1 437.901   2
  -3  15  -5 15236.8 503.955   3
   3 -15   5 13806.2 381.113   5
  -3 -15   5 14791.3 398.627   5
   3  15  -5 15213.3 463.898   1
   3 -15   5 14125.0 415.429   4
  -3  15   7 22932.1 599.273   2
   3  15   7 22164.9 585.677   3
  -3  15  -7 21900.3 614.748   2
   3 -15   7 21034.4 575.305   4
  -3  15  -7 21781.4 675.364   3
   3  15  -7 22356.8 649.674   3
  -3 -15   7 22220.6 574.156   5
   3  15  -7 22947.9 626.574   1
   3 -15   7 20741.7 550.332   5
  -3  15   7 21759.7 600.226   3
  -3  15  -9 3663.53 320.450   3
   3  15   9 4104.77 217.410   3
  -3  15   9 3792.19 216.927   3
  -3  15  -9 3725.28 250.990   2
   3  15  -9 3982.60 253.718   1
  -3  15   9 3661.71 224.019   2
  -3 -15   9 3970.08 219.686   5
   3  15  11 335.646 111.924   2
   3  15 -11 819.854 206.545   1
   3  15  11 359.532 160.248   3
  -3  15  11 303.708 161.868   3
   3 -15  11 233.621 139.553   4
  -3  15  11 523.618 176.710   2
  -3  15 -11 250.193 198.243   2
   3 -15  11 289.662 132.964   5
   3  15 -11 297.033 281.135   3
  -3  15 -11 568.065 295.136   3
  -3  15 -13 7741.62 450.653   3
  -3  15  13 6681.15 297.474   3
   3 -15  13 7049.83 284.728   4
  -3  15  13 7116.84 298.294   2
   3  15 -13 7455.83 344.234   1
  -3 -15  13 6724.25 313.586   5
   3  15 -13 5989.50 418.674   3
   3 -15  13 6860.55 285.886   5
   3  15  13 7596.10 250.424   2
   3  15  13 7241.26 300.082   3
   3 -15  15 6891.72 299.916   4
  -3  15  15 6905.21 314.915   3
   3 -15  15 6821.26 304.685   5
   3  15 -15 5781.86 333.173   1
  -3  15 -15 6753.34 354.370   1
  -3 -15  15 6418.19 336.954   5
  -3  15 -15 6618.95 478.391   3
   3  15  15 6381.87 301.261   3
   3  15 -15 6865.62 470.136   3
  -3  15  15 7417.68 310.751   2
   3  15  15 6706.74 257.964   2
   3 -15 -15 7058.28 426.966   1
   3  15 -17 10901.9 449.806   1
   3  15  17 11515.1 412.449   3
  -3  15  17 11104.0 418.178   3
   3 -15 -17 12114.9 532.613   1
  -3  15  17 11953.0 413.632   2
   3  15  17 11667.5 364.236   2
  -3 -15  17 11235.1 450.393   5
   3 -15  17 11062.4 419.986   5
  -3  15 -17 11679.4 611.199   3
  -3  15 -17 10458.5 444.652   1
  -3  15  17 10705.7 442.437   5
   3 -15  17 11355.2 417.561   4
   3  15  19 5219.48 251.096   2
  -3  15  19 5341.00 315.754   3
   3  15 -19 5475.00 354.753   1
  -3  15  19 4715.25 349.777   5
  -3  15 -19 5689.88 357.492   1
  -3 -15  19 5626.83 359.638   5
   3  15  19 5012.87 308.667   3
   3 -15 -19 4867.61 422.992   1
   3 -15  19 5472.76 311.139   4
  -3  15  19 5625.43 307.369   2
   3 -15  19 5464.86 316.096   5
  -3  15 -19 5797.60 522.682   3
   3  15 -21 628.193 279.132   1
   3  15  21 821.570 229.977   3
   3 -15  21 151.505 233.753   5
  -3 -15  21 802.936 280.838   5
   3 -15 -21 747.408 361.467   1
  -3  15  21 342.040 277.321   5
  -3  15  21 697.171 231.582   3
   3  15  21 417.188 183.611   2
  -3  15 -21 950.331 278.547   1
   3 -15  21 621.571 229.874   4
  -3  15  21 500.587 225.076   2
   3  15  23 2578.91 280.100   3
  -3  15  23 2858.47 279.990   3
  -3 -15  23 2054.69 315.496   5
   3 -15  23 2784.48 289.959   5
   3 -15  23 2778.82 282.600   4
   3  15  23 2768.25 234.998   2
  -3  15  23 2653.92 267.100   2
   3  15 -23 2652.20 324.571   1
  -3  15 -23 2574.83 323.469   1
   3 -15  25 13852.1 541.644   5
  -3  15  25 13517.4 517.916   3
   3  15 -25 14181.4 562.603   1
  -3  15 -25 14708.1 572.430   1
  -3 -15  25 13728.2 563.437   5
   3 -15  25 14052.9 522.453   4
  -3  15  27 5106.30 342.735   3
  -3  15 -27 5638.61 400.841   1
   3 -15  27 5165.94 351.555   4
  -3  15  27 4981.04 328.353   2
  -3 -15  27 5671.10 413.923   5
   3  15  29 1687.06 297.101   3
  -3  15  29 1316.09 280.663   3
   3  15  29 1507.81 239.128   2
   3 -15  29 1272.32 356.600   5
  -3  15  29 1601.26 271.669   2
   3 -15  29 2004.74 324.048   4
   3  15  31-51.1186 273.842   3
  -3  15  31 41.4021 275.629   3
  -3 -15  31 278.476 315.429   5
   3  15 -31 100.834 316.671   1
   3 -15  31 275.519 268.465   4
   3 -15  31-96.7317 279.418   5
   3  15  31-327.753 232.331   2
  -3  15  31-149.915 256.202   2
   3  15  33 113.859 254.061   4
  -3  15  33 1033.22 306.773   3
   3  15 -33 701.104 342.395   1
   3 -15  33 600.434 295.177   5
  -3 -15  33 715.116 335.021   5
  -3  15  33 728.545 281.187   2
   3 -15  33 1265.60 299.554   4
   3  15 -35 1398.40 374.120   1
  -3 -15  35 2292.16 371.711   5
  -3  15  35 1933.46 307.950   2
   3 -15  35 1554.76 329.725   5
  -3  15  35 1578.10 323.276   3
  -3  17   1 7238.77 314.089   3
   3  17   1 7435.66 304.127   1
   3 -17   1 7682.01 284.153   4
   3 -17   1 6850.21 218.316   5
   3 -17  -1 7658.36 283.687   4
   3  17  -1 7238.66 302.671   1
  -3  17  -1 7292.61 326.992   3
   3 -17  -1 7068.76 229.500   5
  -3  17   3 17064.3 494.238   2
   3  17   3 16383.2 478.623   3
  -3  17   3 16802.8 505.514   3
   3  17   3 17966.3 507.294   1
   3  17  -3 17096.5 513.555   1
   3 -17   3 17310.3 482.273   4
   3 -17   3 16045.8 425.607   5
  -3  17  -3 17935.1 547.420   3
   3 -17   5 20788.7 552.764   5
  -3  17   5 24058.0 619.008   2
  -3  17   5 22679.9 620.533   3
   3  17   5 23032.2 561.152   2
   3  17  -5 22169.0 637.481   1
   3 -17   5 21583.1 597.293   4
  -3  17  -5 22419.5 672.150   3
   3  17   5 23380.9 611.283   3
  -3  17  -7 6451.11 363.882   3
  -3  17   7 7132.33 286.964   2
   3  17   7 6539.50 272.135   3
   3  17   7 6818.03 227.553   2
  -3  17   7 6464.42 283.276   3
   3  17  -7 6593.75 318.613   1
   3 -17   7 6228.84 259.532   4
   3  17  -7 6965.89 342.576   3
   3 -17   7 6334.54 225.464   5
   3  17   9 2832.22 156.146   2
   3  17   9 3117.23 213.310   3
  -3  17  -9 3111.07 249.549   2
   3  17  -9 2994.52 246.675   1
  -3  17  -9 2834.06 311.650   3
  -3 -17   9 2518.34 200.612   5
  -3  17   9 2841.16 213.514   3
  -3  17   9 3194.33 215.393   2
   3  17  -9 2700.77 289.159   3
  -3  17  11 250.712 178.894   2
   3  17 -11 18.3557 197.394   1
   3  17  11 132.334 125.816   2
  -3  17  11 183.868 171.095   3
  -3  17 -11 236.251 212.348   2
   3 -17  11 464.326 140.187   5
   3 -17  11 120.008 144.987   4
  -3  17 -11 54.2351 286.735   3
   3  17 -11-151.824 274.796   3
   3  17  11 123.014 169.505   3
   3  17  13 4038.85 251.220   3
   3 -17  13 3879.56 226.584   5
  -3  17  13 4371.02 256.705   3
   3  17 -13 3665.83 376.661   3
  -3  17 -13 3907.44 401.004   3
  -3 -17  13 4372.67 274.592   5
  -3  17 -13 3790.03 288.356   2
   3  17 -13 3796.23 287.007   1
   3 -17  13 3744.63 231.644   4
  -3  17  13 4208.48 249.895   2
   3  17  13 4186.18 205.546   2
   3  17  15 3859.98 260.611   3
  -3  17  15 3388.39 253.958   3
  -3  17 -15 3674.66 439.152   3
   3 -17  15 3620.72 243.290   5
   3 -17 -15 4061.74 381.685   1
   3  17 -15 3440.30 289.475   1
   3  17 -15 4020.64 416.392   3
  -3 -17  15 4099.96 288.340   5
   3 -17  15 3554.38 238.192   4
   3  17  15 3978.56 217.678   2
  -3  17  15 3696.38 259.734   2
   3  17  17 13970.7 470.087   3
  -3  17  17 13696.5 474.927   3
  -3 -17  17 13326.8 499.681   5
   3  17 -17 12740.0 498.197   1
  -3  17 -17 14445.0 677.179   3
   3 -17  17 13951.7 472.267   4
   3  17  17 13618.1 417.087   2
   3 -17  17 12785.5 463.557   5
   3  17 -17 12710.8 638.151   3
  -3  17  17 14313.5 462.473   2
  -3  17 -17 13136.0 522.661   1
   3 -17 -17 14060.4 602.106   1
  -3 -17  19 7894.05 412.657   5
   3  17  19 8042.93 374.564   3
  -3  17  19 8756.08 380.924   3
   3  17 -19 7879.09 413.535   1
   3 -17 -19 9754.85 511.303   1
   3  17  19 8570.44 323.023   2
   3 -17  19 9328.00 408.094   5
   3 -17  19 8372.77 376.746   4
  -3  17  19 8738.89 375.936   2
  -3  17 -19 8075.91 602.170   3
   3  17 -19 8133.40 582.075   3
  -3  17 -19 10159.9 468.262   1
   3  17 -21-63.6819 264.608   1
   3 -17  21 28.2704 221.855   4
   3 -17  21 379.109 235.286   5
  -3 -17  21 160.323 274.134   5
  -3  17 -21-314.735 453.793   3
  -3  17  21 241.183 227.065   3
   3  17 -21-41.3655 455.954   3
  -3  17 -21-64.0319 276.142   1
   3  17  21-52.9072 232.223   3
   3  17  21 225.240 189.138   2
  -3  17  21 161.859 227.326   2
  -3 -17  23 6953.02 416.850   5
   3  17 -23 7593.67 418.640   1
   3  17  23 7059.67 319.392   2
   3 -17  23 6997.15 402.141   5
  -3  17 -23 8053.04 622.875   3
   3 -17  23 6741.78 375.056   4
  -3  17  23 7676.45 376.252   3
  -3  17 -23 7382.58 423.862   1
   3  17  23 7544.79 385.843   3
  -3  17  23 7511.59 356.471   2
   3 -17  25 6587.50 388.171   5
  -3  17 -25 5968.06 413.180   1
   3  17  25 5861.67 308.351   2
   3 -17  25 5757.41 367.288   4
  -3 -17  25 6355.16 422.646   5
   3  17  27 3888.41 335.265   3
  -3  17  27 4233.09 327.361   3
   3  17 -27 3796.56 371.840   1
  -3  17  27 4504.54 310.071   2
  -3  17 -27 4117.82 394.566   1
   3  17  29 1610.74 300.756   3
  -3 -17  29 1092.88 343.487   5
   3 -17  29 1365.72 309.263   5
  -3  17  29 1550.64 276.060   3
   3  17  29 1423.89 242.592   2
  -3  17  29 1304.42 265.763   2
   3  17 -29 1298.19 339.614   1
   3  17 -31 80.5219 330.767   1
   3  17  31 158.491 228.076   2
   3 -17  31 29.3156 281.743   5
   3  17  31 157.428 286.306   3
  -3  17  31 33.6910 267.848   3
  -3  17  31-97.8504 251.851   2
  -3 -17  33 1504.11 350.905   5
   3  17  33 871.778 295.891   3
   3  17  33 1239.47 256.448   2
   3 -17  33 1111.31 312.389   5
  -3  17  33 1028.90 280.532   2
  -3  17  33 790.033 292.071   3
   3  17 -33 772.039 349.141   1
   3  19   1 2734.10 198.317   3
   3  19  -1 3005.81 210.618   3
  -3  19   1 2832.31 221.307   3
   3  19   1 2866.55 237.203   1
   3  19  -1 3193.60 242.669   1
  -3  19  -1 2834.98 243.457   3
  -3  19   3 23885.0 636.316   2
  -3  19   3 22820.0 644.760   3
   3  19  -3 22351.7 641.349   3
   3  19  -3 22117.0 647.840   1
  -3  19  -3 23134.9 679.292   3
   3  19   3 22341.1 620.558   3
  -3  19   5 16598.9 489.702   2
   3  19   5 14996.9 472.519   3
  -3  19   5 15729.9 490.726   3
  -3  19  -5 15712.3 545.339   3
   3  19  -5 15576.7 510.211   3
   3  19  -5 16343.4 511.574   1
   3  19   5 15774.6 434.855   2
   3  19   7 12633.2 361.442   2
   3  19   7 12300.1 405.543   3
  -3  19   7 11805.1 413.294   3
  -3  19  -7 11327.9 481.997   3
   3  19  -7 11671.1 461.107   3
  -3  19   7 12152.9 409.924   2
   3  19  -7 11905.4 444.021   1
  -3  19   9 807.580 195.164   2
   3  19   9 902.205 190.911   3
  -3  19  -9 426.299 212.910   2
   3  19  -9 1108.32 273.210   3
  -3  19  -9 670.744 280.306   3
  -3  19   9 498.086 176.604   3
   3  19   9 772.185 141.315   2
   3  19  -9 757.166 225.331   1
   3 -19   9 839.976 130.211   5
  -3  19 -11 284.525 229.587   2
  -3  19  11 136.258 194.818   2
   3  19  11 148.837 189.949   3
  -3  19  11 115.750 181.161   3
   3  19 -11 336.079 230.489   1
   3 -19  11 55.3419 133.767   5
   3  19 -11 192.780 292.112   3
  -3  19 -11-37.4910 296.998   3
   3  19  11 174.925 146.167   2
   3  19  13 2680.49 250.988   3
  -3  19  13 3117.59 241.150   3
  -3  19 -13 3778.07 306.078   2
   3 -19  13 2914.68 213.740   5
  -3  19 -13 2721.40 390.493   3
   3  19 -13 3170.95 301.988   1
   3  19 -13 2906.64 373.478   3
  -3  19  13 3382.64 257.801   2
   3  19  13 3187.87 205.390   2
  -3  19 -15 25009.2 755.428   2
  -3  19  15 24407.8 706.884   3
   3  19  15 24774.1 649.498   2
   3  19 -15 22543.3 836.787   3
   3 -19  15 24531.3 693.719   5
   3  19 -15 25165.1 760.451   1
  -3  19 -15 26645.5 891.025   3
   3  19  15 24465.5 710.941   3
  -3  19  15 26291.8 704.869   2
   3  19 -17 17930.1 611.110   1
  -3  19  17 17531.4 562.735   3
   3 -19 -17 16325.2 675.863   1
  -3  19 -17 18230.1 614.196   2
   3  19  17 17592.5 565.382   3
   3  19  17 17986.5 505.653   2
  -3  19 -17 19339.5 762.295   3
   3 -19  17 16738.5 549.964   5
  -3  19  17 17897.5 554.587   2
   3  19 -17 15956.2 718.450   3
   3  19  19 609.201 231.302   3
  -3  19  19 1030.79 232.868   3
  -3 -19  19 1131.63 272.805   5
  -3  19  19 859.577 227.209   2
   3 -19  19 685.508 223.166   5
  -3  19 -19 588.579 453.486   3
   3  19 -19-104.324 413.782   3
   3 -19 -19 759.672 366.892   1
   3  19  19 837.895 182.396   2
   3  19 -19 840.649 277.463   1
  -3  19 -21 1069.16 301.960   1
  -3  19  21 542.076 234.696   3
   3  19  21 186.092 236.054   3
   3  19 -21 113.266 430.910   3
   3 -19  21 225.377 232.655   5
  -3  19 -21 195.445 454.182   3
  -3 -19  21 368.747 274.174   5
   3  19  21 467.881 189.170   2
  -3  19  21 333.350 225.341   2
   3  19 -21 164.512 274.321   1
   3  19  23 3244.27 298.659   3
   3  19  23 3168.13 239.537   2
  -3  19 -23 2670.71 348.885   1
   3  19 -23 2793.02 523.176   3
  -3 -19  23 2894.34 327.915   5
   3 -19  23 2950.11 295.743   5
   3 -19  25 4291.90 344.576   5
  -3  19 -25 4337.77 559.668   3
  -3  19 -25 4069.25 389.506   1
  -3 -19  25 4574.37 381.791   5
   3  19 -25 4663.60 374.277   1
  -3  19  25 4061.70 323.137   2
  -3  19  25 4081.01 331.196   3
   3  19  27 4101.73 328.504   3
  -3  19  27 3482.72 306.257   3
  -3  19  27 3526.90 290.515   2
   3  19  27 3551.29 263.058   2
   3  19 -27 2891.84 375.436   1
   3  19  29 977.133 285.746   3
  -3  19  29 1152.70 285.076   3
   3 -19  29 1266.34 297.962   5
  -3  19 -29 708.359 341.332   1
  -3  19 -29 719.067 498.975   3
   3  19  29 1293.92 234.746   2
  -3 -19  29 963.115 335.167   5
  -3  19  29 1574.78 275.499   2
   3  19 -29 569.457 325.086   1
   3  19  31-192.911 286.069   3
   3  19 -31-277.533 354.647   1
  -3  19  31 117.104 279.474   3
  -3  19 -31 318.555 502.320   3
  -3 -19  31 257.350 319.062   5
  -3  19  31-69.7078 261.631   2
   3  19  31 105.669 224.127   2
   3 -19  31 118.916 289.268   5
   3  19  33 1157.73 247.362   2
  -3  19  33 507.596 270.719   2
  -3 -19  33 44.0733 331.941   5
   3  19  33 660.255 306.670   3
   3  19 -33 228.362 365.382   1
  -3  19  33 559.071 296.632   3
   3 -19  33 470.993 306.550   5
  -3  19 -33 621.769 518.498   3
  -3  21   1 133.315 196.809   2
  -3  21  -1 128.943 197.056   2
   3  21  -1 448.327 191.493   3
   3  21   1 570.837 183.454   3
   3  21   1 365.785 225.448   1
  -3  21   1 163.334 196.046   3
   3  21  -1 434.443 221.171   1
  -3  21  -1 517.308 212.188   3
  -3  21   3 6453.81 301.524   2
   3  21   3 5868.17 284.489   3
  -3  21   3 5510.07 294.857   3
   3  21  -3 5955.16 306.796   3
   3  21   3 6038.07 258.159   2
  -3  21  -3 5544.37 332.024   3
   3  21  -3 5531.66 316.651   1
  -3  21   5 28372.8 748.528   2
  -3  21  -5 27227.5 753.404   2
  -3  21   5 26454.5 749.424   3
   3  21  -5 27376.7 775.513   3
  -3  21  -5 26628.9 798.557   3
   3  21  -5 26170.7 766.869   1
   3  21   5 27703.9 701.314   2
   3  21   5 27130.1 740.131   3
  -3  21   7 7167.18 320.170   2
   3  21   7 6909.39 272.253   2
   3  21   7 6344.29 304.533   3
  -3  21  -7 6343.97 339.012   2
  -3  21   7 6503.64 306.546   3
   3  21  -7 5916.20 357.675   3
   3  21  -7 6310.99 335.077   1
  -3  21  -7 6565.73 395.225   3
   3  21   9 2235.26 188.694   2
   3  21   9 2042.23 224.996   3
  -3  21   9 2172.18 223.024   3
   3  21  -9 2023.18 299.576   3
  -3  21  -9 2277.07 260.500   2
  -3  21  -9 1554.98 315.831   3
   3  21  -9 2379.68 271.835   1
  -3  21   9 2379.08 239.238   2
   3  21 -11 489.621 296.051   3
   3  21  11 436.131 164.947   2
   3  21  11 352.543 207.480   3
  -3  21  11 408.029 193.823   3
  -3  21 -11-166.920 246.278   2
  -3  21 -11 76.5574 315.636   3
  -3  21  11 669.412 215.136   2
   3  21 -11 321.611 243.220   1
   3  21 -13 13400.3 592.139   3
  -3  21 -13 14561.6 628.981   3
   3  21  13 15221.9 501.722   3
  -3  21 -13 14516.3 535.282   2
  -3  21  13 14130.3 483.311   3
   3  21  13 14361.7 429.931   2
   3  21 -13 13448.5 526.626   1
  -3  21  13 15549.4 494.903   2
  -3  21  15 14651.1 503.901   3
  -3  21  15 15272.2 504.336   2
  -3  21 -15 15758.6 559.001   2
  -3  21 -15 15821.8 667.365   3
   3  21 -15 14492.9 640.574   3
   3  21 -15 14532.7 553.457   1
   3  21  15 15564.7 515.659   3
   3  21  15 15168.4 450.738   2
   3 -21 -17 2468.53 395.557   1
  -3  21 -17 3419.24 329.560   2
  -3  21  17 2844.18 266.623   3
   3  21  17 3145.42 223.897   2
   3  21  17 2735.44 271.358   3
   3  21 -17 3105.29 410.254   3
  -3  21 -17 3385.66 463.277   3
   3  21 -17 2808.94 314.905   1
  -3  21  17 2846.15 270.230   2
   3  21  19 2692.63 273.605   3
  -3  21 -19 2335.57 330.019   2
  -3  21  19 2312.92 271.847   3
  -3  21  19 2743.87 264.563   2
  -3  21 -19 3097.39 481.685   3
   3  21  19 2818.56 225.397   2
   3  21 -19 3036.27 457.909   3
   3  21 -19 2262.90 314.932   1
   3 -21  21 189.993 231.826   5
   3  21  21 151.952 237.028   3
  -3  21 -21 319.118 298.625   2
   3  21  21 224.356 194.127   2
  -3  21  23 3749.70 306.128   3
  -3  21  23 3593.53 291.301   2
   3 -21  23 3453.74 305.099   5
   3  21 -23 3057.64 348.955   1
   3  21  25 2647.00 305.182   3
  -3  21  25 2858.70 290.395   3
  -3  21  25 2475.74 271.344   2
   3  21 -25 2498.30 351.633   1
   3  21  25 2963.56 250.819   2
  -3  21  27 3083.68 305.987   3
   3  21  27 1910.24 327.069   3
  -3  21  27 2631.05 288.449   2
  -3  21 -27 2187.89 559.019   3
   3 -21  27 2381.85 317.240   5
   3  21  27 2322.90 264.949   2
   3  21 -27 2061.87 365.364   1
   3  21  29 719.538 288.983   3
  -3  21  29 560.407 289.708   3
  -3  21  29 1186.04 280.456   2
  -3  21 -29 243.637 527.393   3
   3  21  29 1256.80 231.805   2
   3  21 -29 573.277 321.406   1
  -3  21  31-329.929 274.814   3
  -3  21 -31-361.627 506.051   3
   3  21  31-8.87983 280.924   3
   3  21  31 105.649 226.548   2
   3 -21  31 10.0034 290.751   5
  -3  21  31 145.307 263.699   2
   3  21 -31 271.405 332.974   1
   3  23  -1 110.579 240.711   1
  -3  23  -1 300.871 227.261   3
  -3  23  -1 549.852 217.302   2
   3  23   1 598.188 202.616   3
   3  23  -1 792.556 213.553   3
  -3  23   1 25.7292 210.189   3
  -3  23   1 740.393 216.092   2
  -3  23   3 5594.62 309.516   2
  -3  23  -3 6180.49 326.794   2
  -3  23   3 5712.70 305.012   3
   3  23   3 5847.25 304.775   3
   3  23   3 5839.11 276.864   2
   3  23  -3 6311.04 323.729   3
  -3  23  -3 5789.12 345.724   3
   3  23  -3 5153.45 336.079   1
   3  23  -5 8229.80 394.905   3
  -3  23  -5 8252.94 369.934   2
   3  23   5 8258.90 357.759   3
   3  23   5 8497.23 327.870   2
  -3  23   5 8065.25 357.977   3
  -3  23   5 8796.65 367.554   2
   3  23  -5 8328.17 390.048   1
  -3  23  -5 8846.81 430.509   3
   3  23   7 13900.5 413.598   2
  -3  23  -7 12392.0 468.647   2
   3  23   7 12072.7 446.530   3
  -3  23   7 11600.3 452.829   3
   3  23  -7 12486.8 484.550   1
  -3  23  -7 12524.6 532.098   3
   3  23  -7 13053.7 506.862   3
  -3  23   7 14221.8 464.389   2
  -3  23  -9 1225.98 261.499   2
  -3  23   9 1588.35 240.267   2
   3  23   9 1219.03 221.026   3
  -3  23  -9 1519.79 334.941   3
  -3  23   9 995.923 206.943   3
   3  23  -9 975.416 285.338   3
   3  23   9 1171.96 191.606   2
   3  23  -9 897.150 251.126   1
   3  23  11 1822.79 194.605   2
   3  23  11 1912.87 245.914   3
   3  23 -11 2010.11 330.086   3
  -3  23  11 1986.05 246.494   2
  -3  23 -11 1338.94 268.621   2
  -3  23  11 1840.41 236.149   3
   3  23 -11 1767.42 280.636   1
  -3  23 -11 1605.63 347.550   3
  -3  23  13 6572.70 327.759   3
  -3  23 -13 6228.31 370.283   2
  -3  23  13 7090.62 341.411   2
   3  23 -13 6068.11 432.849   3
  -3  23 -13 6773.51 460.130   3
   3  23 -13 6289.57 368.442   1
   3  23  13 6077.22 273.380   2
   3  23  13 5657.34 328.574   3
   3  23  15 2744.61 273.649   3
  -3  23 -15 2977.23 316.489   2
   3  23  15 3253.00 229.648   2
  -3  23 -15 3072.79 412.320   3
   3  23 -15 2657.58 305.305   1
  -3  23  15 2646.34 253.079   3
  -3  23  15 3275.75 272.857   2
   3  23  17 7786.08 382.036   3
  -3  23 -17 8148.60 431.713   2
  -3  23 -17 8217.35 557.369   3
   3  23  17 8065.95 320.650   2
   3 -23 -17 7437.42 502.059   1
   3  23  19 1189.16 201.022   2
  -3  23  19 716.366 235.695   3
   3  23 -19 757.961 284.380   1
   3  23  19 1011.02 250.562   3
  -3  23  21 356.035 232.234   2
  -3  23  21 463.884 236.144   3
  -3  23 -21-14.2506 479.742   3
   3  23 -21 401.290 282.625   1
   3  23  23 784.692 259.113   3
  -3  23  23 764.822 247.263   3
  -3  23 -23 783.131 329.396   2
  -3  23 -23-15.1518 484.816   3
  -3  23  23 670.119 229.599   2
   3  23 -23 497.252 289.280   1
   3  23  23 941.381 200.797   2
   3  23  25 3956.37 325.310   3
  -3  23  25 3887.53 314.286   3
   3  23 -25 3532.50 384.375   1
   3  23  25 3756.96 261.565   2
  -3  23  25 3726.91 302.130   2
  -3  23 -25 3360.59 392.220   2
   3  23  27 2603.14 256.064   2
  -3  23 -27 1770.70 377.085   2
  -3  23  27 2649.48 304.182   3
   3  23  27 2738.11 320.943   3
  -3  23  27 2908.66 297.354   2
  -3  23 -27 1819.24 563.552   3
   3  23 -27 2553.89 379.698   1
   3  23  29 396.419 283.780   3
  -3  23  29 719.557 285.021   3
   3  23  29 766.122 230.395   2
  -3  23 -29 250.725 509.653   3
  -3  23 -29 393.370 351.107   2
   3  23 -29 542.954 334.792   1
  -3  23  29 674.889 270.782   2
   3  25   1 320.953 199.948   2
  -3  25  -1 335.576 231.995   3
   3  25  -1 389.395 219.285   3
  -3  25   1 144.005 222.531   3
  -3  25  -1 409.153 225.976   2
  -3  25   1 454.693 226.220   2
   3  25   1 395.175 214.352   3
  -3  25   3 2840.04 268.984   2
   3  25   3 2301.94 250.435   3
   3  25   3 2419.93 234.828   2
  -3  25   3 2604.48 258.452   3
   3  25  -3 2637.19 270.933   3
  -3  25  -3 2386.82 293.770   3
   3  25  -3 2787.49 294.835   1
  -3  25   5 6485.92 335.425   2
   3  25   5 5833.07 293.387   2
   3  25   5 5393.89 316.512   3
  -3  25   5 6066.87 330.873   3
   3  25  -5 5932.42 358.681   3
  -3  25  -5 5445.01 335.783   2
   3  25  -5 5839.03 358.195   1
  -3  25  -5 5835.94 375.093   3
  -3  25   7 3843.30 291.892   2
   3  25  -7 3549.86 317.590   1
   3  25   7 3505.42 271.943   3
  -3  25   7 3413.02 270.481   3
   3  25   7 3199.80 241.390   2
   3  25   9 2317.69 216.871   2
  -3  25   9 1944.49 254.520   2
   3  25   9 2163.89 253.610   3
  -3  25   9 1908.53 243.078   3
  -3  25  -9 2064.97 298.305   2
  -3  25  -9 1662.37 362.321   3
   3  25  -9 1461.39 284.562   1
  -3  25  11 775.350 229.001   2
   3  25  11 676.394 187.685   2
   3  25  11 762.863 231.588   3
   3  25 -11 256.975 261.144   1
  -3  25 -11 470.234 329.290   3
  -3  25 -11 159.859 259.506   2
  -3  25  11 525.650 220.269   3
   3  25  13 2163.06 264.123   3
   3  25  13 1864.71 208.794   2
  -3  25 -13 1874.02 374.259   3
   3  25  15 7275.74 381.492   3
   3  25  15 7741.60 319.650   2
   3  25 -17 2514.70 316.541   1
   3  25  17 2820.89 286.390   3
  -3  25  17 2574.94 269.934   3
  -3  25 -17 2581.53 336.585   2
  -3  25  17 2628.72 273.743   2
   3  25  17 2997.97 227.011   2
  -3  25  19 387.205 228.841   3
  -3  25  19 562.998 242.878   2
  -3  25 -19-13.2740 437.533   3
  -3  25 -19 25.5447 305.552   2
   3  25 -19 327.467 276.292   1
  -3  25  21-130.252 232.621   2
   3  25  21 54.1140 243.419   3
  -3  25  21 7.40395 231.169   3
  -3  25 -21 225.139 442.373   3
  -3  25 -21-296.877 320.114   2
   3  25 -21 304.444 278.878   1
   3  25  21 24.0335 198.608   2
  -3  25 -23 844.771 329.432   2
   3  25  23 958.327 272.271   3
  -3  25  23 495.774 245.622   3
  -3  25 -23 1054.49 484.995   3
   3  25 -23 942.031 303.285   1
   3  25  23 1244.76 220.351   2
  -3  25  23 1157.98 256.036   2
   3  25  25 2219.39 309.052   3
  -3  25  25 2422.22 294.880   3
  -3  25  25 3031.66 287.583   2
   3  25  25 2526.12 246.798   2
   3  25 -25 2601.53 355.337   1
  -3  25 -25 2928.76 387.161   2
  -3  25  27 1710.37 269.905   2
   3  25  27 1882.34 309.311   3
  -3  25  27 2015.59 298.346   3
  -3  25 -27 1356.12 529.373   3
  -3  25 -27 1690.85 378.162   2
   3  25 -27 1968.32 347.103   1
   3  25  27 2139.80 246.104   2
  -3  27   1 154.934 241.170   3
  -3  27   1 210.583 234.095   2
  -3  27  -1-278.808 233.491   2
  -3  27  -1 92.1730 243.639   3
   3  27  -1 168.051 208.058   2
   3  27   1 173.545 207.227   2
   3  27   1 96.5738 222.730   3
  -3  27   3 2167.17 263.666   2
  -3  27  -3 1973.27 262.919   2
  -3  27   3 1799.95 257.872   3
   3  27   3 1971.75 235.262   2
   3  27   3 1207.75 233.840   3
  -3  27  -3 1979.36 292.383   3
   3  27  -5 2250.24 332.274   1
   3  27   5 2416.02 242.653   2
   3  27   5 2151.26 260.369   3
  -3  27   5 2187.45 256.306   3
  -3  27  -5 2401.57 318.030   3
   3  27   7 4709.18 275.837   2
   3  27   7 4555.42 305.682   3
  -3  27  -7 4582.79 375.963   3
   3  27   9 547.585 219.187   3
   3  27   9 747.196 203.552   2
   3  27  11-48.3381 192.736   2
   3  27  11 56.5186 221.755   3
   3  27  13 3815.74 300.100   3
  -3  27  13 3809.66 282.092   3
  -3  27 -13 3261.05 321.170   2
   3  27  13 3026.48 243.244   2
   3  27 -13 3036.40 312.407   1
  -3  27  13 3432.88 298.707   2
  -3  27  15 2656.52 303.090   2
  -3  27  15 2255.10 263.422   3
  -3  27 -15 2247.68 303.671   2
   3  27 -15 2365.27 303.252   1
   3  27  15 2906.24 238.104   2
  -3  27  17 2018.98 266.338   2
  -3  27  17 2108.99 264.932   3
  -3  27 -17 1934.78 314.126   2
   3  27 -17 1909.18 306.743   1
   3  27  19 419.967 259.121   3
  -3  27  19 438.868 230.722   3
  -3  27 -19 592.605 404.986   3
  -3  27 -19 529.099 314.382   2
   3  27 -19 681.947 282.360   1
   3  27  19 770.939 207.668   2
  -3  27  19 808.411 248.801   2
   3  27  21 282.466 199.828   2
  -3  27  21-118.363 230.083   2
   3  27  21 104.553 252.856   3
  -3  27  21 159.207 233.796   3
  -3  27 -21 41.6333 421.823   3
  -3  27 -21 81.0470 315.801   2
   3  27 -21 132.699 285.215   1
  -3  27  23 859.325 247.593   2
   3  27  23 883.802 274.256   3
  -3  27 -23 1100.87 337.606   2
  -3  27  23 1486.16 257.529   3
  -3  27 -23 907.922 476.397   3
   3  27 -23 526.750 306.097   1
   3  27  23 1131.10 227.463   2
  -3  27  25 1451.88 280.856   3
  -3  27 -25 1184.37 358.483   2
  -3  27 -25 183.956 465.519   3
   3  27  25 1357.84 285.127   3
   3  27 -25 1122.12 324.961   1
   3  27  25 1517.66 223.121   2
  -3  27  25 1333.54 262.536   2
   3  29  -1-58.3968 222.619   2
  -3  29   1 148.367 234.587   2
   3  29   1 47.8497 223.804   2
  -3  29  -1 344.715 241.679   2
   3  29   3 800.080 223.303   2
  -3  29   3 929.593 254.062   2
  -3  29  -3 428.241 241.334   2
  -3  29   5 3951.58 310.441   2
  -3  29  -5 3592.66 311.430   2
  -3  29   5 3290.64 296.838   3
  -3  29   7 2252.79 282.873   2
   3  29  -7 1898.83 304.871   1
  -3  29   7 1717.31 259.241   3
  -3  29  -7 2391.33 337.083   3
  -3  29  -7 2093.64 286.723   2
   3  29   7 1973.24 239.563   2
   3  29   9 382.817 224.376   3
   3  29   9 152.781 199.319   2
  -3  29   9 318.078 223.099   3
  -3  29  -9 334.548 253.204   2
   3  29  -9 131.785 267.444   1
  -3  29  -9 159.420 308.471   3
  -3  29   9 178.025 257.118   2
   3  29 -11 177.093 272.194   1
  -3  29 -11 317.395 322.161   3
   3  29  11 82.5366 230.552   3
  -3  29  11 588.958 246.542   3
  -3  29 -11 224.235 259.756   2
  -3  29  11 76.9381 247.271   2
  -3  29  13 928.798 246.048   3
  -3  29 -13 1139.83 348.883   3
   3  29 -13 1098.06 297.395   1
  -3  29 -13 950.477 275.473   2
  -3  29  13 1689.33 297.227   2
   3  29 -15 2045.87 318.649   1
  -3  29  15 2326.38 329.317   2
  -3  29  15 2721.29 286.974   3
  -3  29 -15 1966.01 409.133   3
  -3  29 -15 2401.13 324.575   2
   3  29  15 2105.43 290.670   3
   3  29  15 2610.19 244.267   2
  -3  29 -17 1289.74 411.932   3
  -3  29  17 1513.11 265.776   2
   3  29  17 1537.75 224.492   2
   3  29  17 1339.83 282.479   3
  -3  29  17 1917.56 258.680   3
  -3  29 -17 1213.70 313.523   2
   3  29 -17 1069.67 315.957   1
   3  29  19 364.896 209.156   2
  -3  29  19 392.993 247.258   2
   3  29  19 487.721 270.008   3
  -3  29  19 37.5050 233.268   3
  -3  29 -19 117.917 400.734   3
   3  29 -19 114.816 300.865   1
  -3  29 -19 186.857 304.875   2
   3  29  21-90.1355 203.797   2
  -3  29  21-233.535 242.261   2
  -3  29  21-161.209 241.977   3
   3  29  21 41.8301 259.532   3
  -3  29 -21 178.404 420.401   3
   3  29 -21-63.7061 302.086   1
  -3  29 -21 301.777 312.437   2
   3  29  23 300.914 272.294   3
   3  29  23 286.042 206.723   2
  -3  29  23 7.79564 244.843   3
  -3  29 -23-139.921 325.880   2
   3  29 -23 9.29582 301.348   1
  -3  29 -23 301.565 432.790   3
  -3  29  23 161.001 244.745   2
  -3  31   1 420.798 263.548   2
   3  31   1 339.109 226.360   2
  -3  31   1 171.930 262.658   3
   3  31  -1 11.4103 223.916   2
  -3  31  -1 129.014 251.769   2
  -3  31  -1 178.833 258.588   3
  -3  31  -3 2127.67 310.175   3
  -3  31   3 1828.60 291.444   2
  -3  31   3 1412.00 270.915   3
   3  31   3 1644.98 255.302   2
   3  31  -3 1525.21 254.920   2
  -3  31   5 2566.26 299.254   2
   3  31   5 2360.78 251.693   2
  -3  31   5 2512.86 296.594   3
   3  31  -5 2339.68 270.442   2
  -3  31  -5 2028.73 287.571   2
  -3  31  -5 2221.18 319.550   3
   3  31   7 1364.29 230.652   2
  -3  31   7 651.644 291.744   2
  -3  31  -7 1026.22 308.587   3
  -3  31   7 765.979 266.992   3
  -3  31  -7 1151.88 272.235   2
   3  31  -7 517.391 238.903   2
   3  31   9 336.825 217.078   2
  -3  31  -9 490.476 312.592   3
  -3  31  -9 250.742 254.400   2
  -3  31  11-146.328 260.465   2
   3  31  11 10.0474 203.681   2
  -3  31  11 274.077 256.848   3
   3  31 -11-164.842 280.818   1
  -3  31 -11 133.134 260.793   2
  -3  31 -11-95.9615 314.828   3
   3  31 -13 1453.95 310.894   1
  -3  31 -13 714.218 281.321   2
   3  31  13 882.080 220.692   2
  -3  31  13 777.808 241.269   3
  -3  31 -13 268.857 333.144   3
  -3  31  13 1261.68 283.015   2
  -3  31  15 1864.18 294.834   2
  -3  31  15 1138.03 256.966   3
  -3  31 -15 1128.76 358.867   3
   3  31  15 1071.10 238.047   2
   3  31 -15 1602.36 331.778   1
  -3  31 -15 1599.53 301.697   2
  -3  31  17 1382.91 270.168   2
  -3  31  17 892.830 249.840   3
   3  31 -17 644.893 343.733   1
  -3  31 -17 295.198 380.331   3
  -3  31 -17 1347.40 319.079   2
  -3  31  19 399.302 252.461   2
   3  31  19 377.691 268.971   3
  -3  31  19 376.505 247.706   3
  -3  31 -19 286.547 397.963   3
   3  31 -19 155.083 314.674   1
  -3  31 -19 368.681 306.430   2
  -3  33   1 137.462 265.310   2
  -3  33  -1 88.8968 269.002   3
  -3  33  -1 75.5717 254.808   2
   3  33  -1 318.969 233.911   2
   3  33   1 23.2272 232.529   2
  -3  33   1 230.383 270.382   3
  -3  33   3 1474.42 290.678   3
  -3  33   3 1812.08 297.743   2
  -3  33  -3 1909.22 314.384   3
   3  33   3 1247.18 254.233   2
   3  33  -3 1218.46 261.600   2
  -3  33   5 769.887 277.478   2
  -3  33   5 581.639 263.673   3
  -3  33  -5 97.4365 261.293   2
   3  33  -5 828.911 249.512   2
  -3  33  -5 729.451 299.674   3
   3  33   5 766.580 237.969   2
  -3  33   7 1398.19 298.575   2
   3  33   7 804.744 238.723   2
   3  33  -7 878.961 257.797   2
  -3  33   7 1284.53 271.748   3
  -3  33  -7 1537.67 322.437   3
   3  33   9 80.6115 219.066   2
  -3  33  -9 179.324 295.450   3
   3  33  -9 97.3448 254.576   2
  -3  33  -9 315.467 264.577   2
  -3  33   9-141.617 248.004   3
  -3  33   9 112.705 272.561   2
  -3  33  11 355.917 255.942   2
   3  33  11 58.7281 224.464   2
  -3  33  11-38.8438 248.821   3
  -3  33 -11-282.715 264.950   2
  -3  33 -11-140.669 321.781   3
  -3  33 -13 791.254 277.866   2
  -3  33  13 285.764 261.060   2
  -3  33  13 295.838 237.103   3
  -3  33 -13 889.124 336.837   3
  -3  33  15 755.916 279.987   2
  -3  33  15 941.705 254.061   3
   3  33 -15 1323.02 334.127   1
  -3  33 -15 1319.57 379.371   3
  -3  33 -15 1050.30 304.377   2
  -3  35  -1 13.9917 253.997   2
   3  35  -1 97.9133 243.917   2
   3  35   1 29.8260 239.238   2
  -3  35   1 250.779 270.540   3
  -3  35  -1 64.8298 277.351   3
  -3  35   1-176.076 261.300   2
  -3  35   3 599.345 270.961   2
  -3  35   3 96.8105 269.574   3
  -3  35  -3 381.695 288.185   3
   3  35  -3 505.900 253.002   2
  -3  35  -3 14.2760 267.034   2
   3  35   3 527.804 252.095   2
  -3  35  -5 781.307 286.705   2
  -3  35   5 1352.85 292.588   2
  -3  35  -5 1154.68 314.217   3
   3  35   5 401.982 259.251   2
   3  35  -5 1467.37 274.748   2
  -3  35   5 1551.29 288.803   3
  -3  35  -7 7.11528 261.136   2
  -3  35   7 525.991 285.074   2
   3  35   7 324.400 229.340   2
  -3  35   7 288.329 257.139   3
  -3  35  -7 576.989 315.601   3
   3  35  -7 19.5962 259.568   2
   4   0   0 113136. 2586.32   4
  -4   0   0 116104. 2587.98   3
   4   0   0 118801. 2597.76   5
   4   0   0 114747. 2628.01   1
  -4   0   0 117124. 2593.17   2
  -4   0   2 26.2776 59.7472   2
   4   0   2-6.32622 44.0333   5
  -4   0  -2 28.0302 48.6797   2
  -4   0   2 36.5436 41.0357   3
   4   0   2-2.50433 81.1007   1
   4   0  -2 105.564 54.7179   5
   4   0  -2-10.5920 49.1248   4
   4   0  -2 59.0458 93.8721   1
   4   0   2-7.81965 40.3677   4
  -4   0   4 53851.8 1236.64   2
   4   0  -4 53604.2 1278.47   1
  -4   0   4 55545.5 1217.21   3
   4   0   4 51516.2 1243.23   1
   4   0   4 53248.3 1219.64   4
   4   0   4 55224.5 1232.91   5
  -4   0  -4 52757.1 1220.08   2
  -4   0   6 55.9231 63.4346   3
  -4   0  -6 3.11888 64.0029   2
   4   0  -6-23.6706 124.874   1
   4   0   6 60.6580 66.9513   5
   4   0   6-15.2035 62.8211   4
  -4   0   6 13.7997 86.2282   2
  -4   0   8 25128.9 606.211   3
   4   0   8 26143.4 625.848   5
  -4   0  -8 25623.9 608.476   2
  -4   0   8 24951.2 625.225   2
   4   0  -8 24836.8 667.341   1
   4   0   8 23963.7 604.568   4
  -4   0  10 134.010 117.041   3
  -4   0 -10-7.44775 133.037   2
  -4   0  10 73.2253 148.081   2
   4   0 -10-69.4921 193.515   1
   4   0  10 75.5014 124.571   5
   4   0  10 32.5048 120.202   4
  -4   0  12 74588.6 1771.35   3
  -4   0  12 74360.9 1786.39   2
   4   0  14-93.2482 149.365   4
  -4   0  14 145.622 147.648   3
   4   0 -14-32.6461 201.941   1
   4   0  14-88.1198 158.700   5
  -4   0 -14-105.425 158.367   2
  -4   0  16 13817.1 429.985   3
   4   0  16 14091.1 462.060   5
   4   0 -16 14448.0 489.017   1
  -4   0  16 13993.0 435.323   2
  -4   0 -16 13675.3 434.400   2
   4   0  16 14040.9 434.584   4
   4   0  18-38.3906 158.087   4
  -4   0  18 4.88104 177.573   2
   4   0  18 207.349 184.857   5
   4   0 -18 59.3517 225.520   1
  -4   0  18 212.033 168.153   3
  -4   0  20 75508.8 1882.29   5
   4   0 -20 80038.5 1891.95   1
   4   0  20 74814.8 1860.21   5
   4   0  20 76952.0 1820.27   4
   4   0  22 115.917 194.080   4
  -4   0  22 87.5686 252.900   5
  -4   0  22 50.1283 211.598   4
   4   0  22 58.0043 216.255   5
   4   0 -22 98.1986 264.112   1
   4   0 -24 5857.10 384.763   1
  -4   0  24 6054.42 401.577   5
   4   0  24 5864.66 364.945   5
   4   0  24 6630.69 328.150   4
  -4   0  24 5816.31 339.446   4
   4   0  26 92.2303 220.847   4
  -4   0  26 97.1432 238.441   4
  -4   0  26-210.996 307.650   5
   4   0  26-77.0894 261.519   5
   4   0 -26 177.532 284.164   1
   4   0 -28 4889.49 391.059   1
   4   0  28 4702.37 363.822   5
  -4   0  28 4743.41 393.219   5
   4   0  28 4828.34 327.990   4
  -4   0  28 4829.93 343.547   4
   4   0 -30 348.034 315.747   1
  -4   0  30-72.7851 266.666   4
  -4   0  32 3453.59 404.386   5
   4   0  32 3405.75 362.277   5
   4   0  32 3764.08 322.519   4
  -4   0  34-8.91766 291.074   4
  -4   0  34 288.337 353.121   5
   4   0  34 132.626 261.636   4
   4   0  34-84.6958 293.560   5
   4   0  36 304.420 288.192   4
  -4   0  36 374.684 308.006   4
  -4   0  36 70.8168 354.306   5
   4   0  36 54.9460 299.337   5
   4   0  38-366.433 290.133   4
  -4   0  38-354.571 323.172   4
   4   0  38 292.441 325.525   5
  -4   0  38-108.184 343.758   5
  -4   2   0 81.3920 63.0238   2
   4  -2   0 33.0267 45.6027   5
  -4   2   0-14.4772 67.6949   3
   4  -2   0 70.7976 96.3713   1
   4   2   0-3.47654 33.4307   4
   4   2   0-14.7132 47.4286   5
   4   2   0-4.87216 78.6546   1
   4  -2   0 7.33203 46.3680   4
  -4   2  -2 100345. 2262.20   2
   4   2   2 103114. 2255.84   5
   4   2  -2 98910.0 2250.02   4
   4   2  -2 102701. 2267.26   5
   4  -2  -2 98849.2 2303.23   1
  -4   2   2 98258.0 2254.01   3
   4   2   2 98309.1 2272.01   1
   4  -2  -2 101349. 2264.30   4
  -4   2  -2 98128.5 2284.74   3
   4  -2   2 101257. 2252.89   4
  -4  -2   2 101056. 2248.69   2
   4   2  -2 100252. 2288.37   1
   4   2   2 97810.3 2237.91   4
   4  -2   2 103756. 2258.32   5
   4  -2  -2 102247. 2266.34   5
  -4   2   2 103825. 2269.67   2
  -4   2  -4 2495.88 113.339   2
  -4   2   4 2515.93 101.752   3
   4   2   4 2418.73 101.085   5
  -4  -2   4 2275.23 77.6537   3
   4   2   4 2354.89 114.727   1
   4   2  -4 2428.33 146.699   1
   4  -2   4 2503.13 105.440   5
  -4   2   4 2420.15 121.184   2
   4  -2  -4 2500.69 160.529   1
  -4  -2   4 2245.88 103.682   2
   4   2   4 2349.50 83.1367   4
   4  -2   4 2276.44 99.9120   4
  -4  -2   6 8603.81 235.803   3
  -4   2   6 9215.21 252.092   3
   4   2  -6 8884.92 295.998   1
  -4  -2   6 8962.44 260.751   2
   4  -2   6 9243.23 259.580   5
  -4   2   6 9182.51 271.530   2
   4   2   6 8405.59 239.404   1
   4  -2  -6 8536.74 311.160   1
  -4   2  -6 9289.68 266.454   2
   4  -2   6 9352.34 250.492   4
   4   2   6 9255.87 254.557   5
   4   2   6 9226.63 234.780   4
   4   2   8 167.781 87.6171   4
  -4  -2   8 106.272 93.3575   3
  -4   2  -8 98.7945 118.829   2
   4  -2   8 243.084 99.2053   5
   4  -2  -8 118.553 171.872   1
  -4   2   8 88.8589 103.895   3
   4   2  -8 163.090 157.393   1
   4   2   8 157.963 62.2104   1
   4   2   8 166.468 99.2667   5
  -4  -2   8 268.504 118.430   2
  -4   2   8 101.423 120.132   2
   4  -2   8 295.956 98.8817   4
  -4   2  10 119256. 2682.86   3
  -4  -2 -10 117676. 2657.99   2
   4   2  10 116562. 2665.01   4
   4   2 -10 113142. 2725.43   1
   4  -2  10 116333. 2679.25   4
   4   2  10 118136. 2691.15   5
  -4  -2  10 120835. 2676.82   3
  -4  -2  10 121151. 2693.11   2
  -4   2  10 117755. 2694.93   2
  -4   2 -10 123677. 2694.93   2
   4  -2  10 119931. 2695.77   5
   4  -2 -10 116495. 2755.14   1
  -4  -2  12 59.8483 165.547   2
  -4   2  12 63.5112 140.387   3
  -4  -2 -12 177.426 132.295   2
  -4   2 -12-56.0720 172.671   2
  -4   2  12 264.395 166.264   2
  -4  -2 -14 22944.4 612.434   2
  -4  -2  14 23098.2 652.035   4
  -4   2 -14 24315.7 650.970   2
   4   2 -14 25606.7 696.105   1
   4   2  14 24090.1 651.583   5
   4  -2  14 25379.8 663.306   5
   4  -2  14 24439.8 633.777   4
   4   2  14 24411.9 618.170   4
   4   2  16 908.012 155.013   4
   4  -2 -16 707.693 225.493   1
   4   2  16 605.488 178.982   5
  -4   2  16 721.423 166.743   3
  -4   2  16 695.867 177.769   2
   4  -2  16 749.559 182.463   5
   4   2 -16 571.508 209.899   1
   4  -2  16 662.428 163.610   4
   4  -2  18 57668.3 1466.39   5
   4  -2  18 58553.8 1439.04   4
   4   2 -18 61177.3 1486.32   1
  -4   2 -18 58113.6 1401.34   1
   4   2  18 60939.4 1472.02   5
  -4   2  18 61938.7 1451.50   2
  -4   2  18 60637.3 1445.40   3
   4  -2 -18 60408.8 1495.37   1
   4   2  18 59488.8 1424.99   4
  -4  -2  18 61609.0 1456.65   4
   4   2  20 26.4354 164.888   4
  -4  -2  20-171.979 190.817   4
  -4   2  20 85.7345 187.997   3
   4  -2 -20 441.189 263.156   1
   4  -2  20 142.433 176.635   4
  -4  -2  20 58.4223 231.522   5
  -4   2  20 111.810 185.691   2
   4   2 -20 54.4141 225.246   1
   4  -2  20 6.50269 182.140   5
   4   2  20 262.778 204.137   5
  -4   2  20 301.469 237.361   5
  -4   2  22 36785.6 951.956   3
   4   2 -22 34068.9 977.009   1
   4   2  22 36512.3 928.097   4
   4  -2 -22 38866.8 1016.62   1
  -4   2  22 35975.5 944.580   2
  -4  -2  22 35310.4 953.477   4
   4   2  22 34452.2 978.459   5
  -4  -2  22 34880.6 1001.81   5
  -4   2  22 34857.4 1003.52   5
   4  -2  22 36490.3 940.675   4
   4  -2  22 34445.3 977.102   5
   4   2  24-195.789 208.893   4
  -4  -2  24-87.3386 240.822   4
   4   2  24-200.284 248.529   5
  -4  -2  24 279.812 314.461   5
   4  -2  24 41.0193 211.576   4
   4  -2 -24 250.680 296.649   1
   4  -2  24-31.4662 240.716   5
  -4   2  24-180.483 281.479   5
   4   2 -24-39.4008 272.691   1
  -4   2  24-329.830 237.449   2
  -4   2  24 276.778 223.611   3
   4   2  26 462.546 235.875   4
  -4  -2  26-94.0441 247.069   4
  -4   2  26 558.846 250.629   4
   4   2 -26 200.146 292.056   1
  -4   2  26 396.655 311.451   5
   4  -2  26 635.579 273.593   5
   4   2  26 365.136 268.204   5
  -4  -2  26 667.240 308.607   5
   4  -2  26 184.110 225.391   4
   4  -2 -26 337.891 302.636   1
   4  -2  28 176.925 248.444   4
   4   2  28 218.187 236.211   4
  -4   2  28 697.986 323.235   5
  -4  -2  28-61.2780 255.231   4
  -4   2  28 155.670 249.310   4
   4   2  28-84.0442 279.510   5
   4  -2  28 189.855 267.127   5
   4   2 -28 263.915 302.984   1
  -4  -2  28 77.2414 296.286   5
   4  -2 -28 54.5754 293.702   1
   4   2 -30 5914.05 425.264   1
   4   2  30 6240.71 414.114   5
  -4  -2  30 6238.92 381.800   4
  -4   2  30 5314.82 358.499   4
  -4  -2  32 293.455 331.605   5
   4   2  32 748.262 261.304   4
  -4  -2  32 432.034 281.718   4
   4  -2  32 1063.39 297.805   5
   4   2  32 492.643 290.611   5
  -4   2  32 529.677 326.543   5
   4  -2  32 909.491 273.012   4
   4   2  34 1702.58 313.026   4
  -4  -2  34 2188.63 330.793   4
  -4   2  34 2104.61 337.124   4
  -4   2  34 2394.06 392.407   5
   4  -2  34 2445.93 319.051   4
   4  -2  34 1834.00 332.085   5
   4   2  34 1805.14 338.167   5
  -4  -2  34 2560.70 380.253   5
   4   2  36 47.9452 275.933   4
  -4  -2  36-209.917 308.547   4
  -4   2  36-380.021 305.776   4
  -4  -2  36-128.418 370.300   5
  -4   2  36-11.9630 353.031   5
   4   2  36-67.8308 304.662   5
   4   2  38 929.120 314.680   4
  -4  -2  38 2122.56 365.045   4
  -4   2  38 1699.45 344.716   4
   4   2  38 1413.75 346.277   5
  -4   2  38 2076.22 390.719   5
   4  -2  38 1855.49 359.136   5
  -4  -2  38 2205.33 392.217   5
   4  -2  38 1837.87 337.382   4
  -4   4   0 40836.1 940.665   3
  -4   4   0 39848.8 934.526   2
   4  -4   0 39758.0 925.343   4
   4   4   0 41141.4 941.411   1
   4   4   0 38073.7 893.162   4
   4   4   0 39848.7 896.794   2
   4   4   0 42252.1 921.250   5
   4  -4   0 40909.7 923.143   5
   4  -4   2 6653.23 192.179   5
  -4   4  -2 6826.54 211.094   2
  -4   4   2 6513.49 212.011   2
   4   4   2 6816.21 203.613   1
   4   4   2 6772.10 186.204   5
   4   4  -2 6964.93 230.787   1
  -4   4   2 6458.57 204.016   3
  -4   4  -2 6694.43 234.093   3
   4  -4  -2 6472.56 205.544   4
   4  -4   2 6818.47 195.346   4
   4  -4  -2 6609.22 199.766   5
   4  -4  -2 6524.13 251.831   1
  -4   4  -4 28792.3 698.171   2
  -4   4   4 29177.6 685.268   3
   4   4  -4 30005.6 720.358   1
   4  -4  -4 28888.4 745.713   1
   4  -4   4 28259.5 681.749   5
   4   4   4 28669.2 673.247   5
  -4   4  -4 28480.6 736.339   3
   4   4   4 29012.8 669.419   1
   4  -4   4 27178.0 679.543   4
  -4   4   4 28120.9 695.135   2
  -4  -4   4 29111.9 672.531   4
  -4   4   6 346.414 113.264   2
  -4  -4   6 251.524 93.4322   4
   4   4   6 346.991 49.5650   4
  -4   4   6 426.973 95.7025   3
  -4   4  -6 382.273 112.666   2
   4  -4  -6 234.360 158.296   1
   4   4   6 406.068 54.7390   2
   4   4   6 341.087 75.2984   5
   4  -4   6 308.802 83.3028   5
   4   4   6 289.890 55.8339   1
   4  -4   6 418.149 90.0321   4
   4   4  -6 239.223 133.259   1
   4  -4  -8 57802.6 1480.71   1
  -4   4  -8 64803.8 1440.16   2
   4   4  -8 60433.7 1456.71   1
   4  -4   8 59672.5 1416.08   4
  -4   4   8 58864.8 1429.59   2
   4   4   8 63374.8 1418.64   5
  -4   4   8 62662.4 1424.88   3
   4  -4   8 63135.5 1427.96   5
   4   4   8 60932.6 1385.45   4
  -4   4  10 7707.14 286.578   2
  -4   4  10 7890.08 278.311   3
  -4   4 -10 8393.67 304.748   2
   4   4  10 7639.53 268.492   5
   4  -4 -10 7927.63 356.223   1
   4   4  10 7809.20 235.250   4
  -4   4 -12 149860. 3397.56   2
   4  -4  12 153728. 3380.78   4
   4  -4  12 153361. 3395.67   5
   4   4  14 13.6634 129.913   4
  -4   4  14 46.9917 148.980   3
  -4  -4  14 72.2482 163.990   4
  -4   4  14 28.9976 165.607   2
   4   4 -14-5.26123 189.587   1
  -4   4 -14 255.231 184.573   2
   4   4  14 82.7006 156.284   5
   4  -4  14 52.3579 151.590   4
   4  -4 -14 176.506 236.130   1
   4  -4  14 167.240 154.233   5
   4   4  16 1214.97 156.555   4
   4  -4  16 1289.10 195.260   5
   4   4 -16 998.404 213.714   1
  -4   4  16 1096.53 174.968   3
   4  -4 -16 1157.88 266.339   1
  -4   4  16 1152.87 187.709   2
   4  -4  16 1327.95 176.915   4
   4   4  16 1525.62 195.520   5
  -4  -4  18 1731.96 202.672   4
  -4   4  18 2155.84 205.896   3
  -4   4 -18 1706.38 181.183   1
   4   4  18 2135.95 182.707   4
   4  -4  18 1746.70 215.207   5
   4   4  18 1882.35 213.415   5
   4  -4 -18 1955.60 284.953   1
  -4  -4  18 1550.89 239.726   5
  -4   4  18 2007.38 210.975   2
   4  -4  18 1880.77 188.219   4
   4   4 -18 2082.71 243.055   1
  -4   4  20 62533.3 1535.89   3
   4   4 -20 61998.0 1568.73   1
  -4  -4  20 63586.1 1587.57   5
   4  -4  20 64632.3 1531.97   4
   4  -4  20 59587.0 1559.34   5
   4  -4 -20 64250.9 1598.85   1
   4   4  20 62194.8 1561.92   5
  -4   4  20 64927.8 1539.02   2
  -4   4  20 65573.5 1590.85   5
  -4  -4  20 61577.7 1544.07   4
   4   4  20 65441.0 1512.66   4
   4   4  22 18.9947 182.457   4
  -4  -4  22-62.9938 210.276   4
  -4   4  22 182.592 215.413   3
   4  -4 -22-31.8491 280.043   1
   4   4  22 36.8169 220.382   5
  -4   4  22-233.961 221.465   2
   4   4 -22-173.815 242.989   1
   4  -4  22 21.4932 220.928   5
  -4   4  22-24.3527 265.731   5
  -4  -4  22 157.113 258.899   5
   4  -4  22-10.9715 191.883   4
   4   4 -24 7873.99 420.984   1
   4   4  24 7529.42 402.796   5
   4   4  24 7984.98 348.016   4
   4  -4 -24 7903.42 445.414   1
  -4  -4  24 8550.32 441.299   5
  -4   4  24 6841.52 421.899   5
  -4   4  24 8206.49 376.919   3
  -4   4  24 8251.81 374.805   2
   4  -4  24 7838.67 360.808   4
  -4  -4  24 7481.95 382.525   4
   4  -4  24 8056.13 406.215   5
  -4  -4  26-22.0496 246.713   4
  -4   4  26-57.0722 253.433   3
  -4   4  26 301.085 243.207   2
  -4  -4  26-145.036 292.384   5
  -4   4  26-93.2714 294.154   5
   4  -4  26-311.534 271.174   5
   4   4  26 177.137 255.359   5
   4  -4 -26 521.326 323.567   1
   4   4 -26-24.9069 282.135   1
   4   4  26 135.239 205.152   4
   4  -4  26-122.745 229.592   4
   4  -4 -28 3828.96 390.023   1
  -4   4  28 3662.79 372.022   5
   4  -4  28 3296.05 341.997   5
   4   4  28 3084.32 349.933   5
  -4  -4  28 3533.61 372.387   5
  -4  -4  28 3286.14 313.765   4
   4  -4  28 3522.04 305.996   4
   4   4  28 3440.11 288.485   4
   4   4 -28 4137.18 374.422   1
  -4  -4  30 1368.13 301.374   4
  -4   4  30 1595.24 304.813   4
   4   4  30 622.035 298.717   5
   4   4 -30 905.390 321.741   1
   4  -4  32 9889.71 500.137   5
  -4  -4  32 10452.8 541.096   5
  -4   4  32 11280.4 566.485   5
   4   4 -32 9702.86 531.306   1
   4   4  32 11758.4 464.016   4
   4  -4  32 10659.9 463.716   4
  -4  -4  32 10518.7 492.671   4
   4   4  34 164.182 258.591   4
  -4   4  34 51.4529 297.144   4
  -4   4  34-258.114 342.480   5
  -4  -4  34-45.6318 334.224   5
   4  -4  34-203.967 299.331   5
   4   4  34-224.532 308.121   5
   4  -4  34-177.246 272.928   4
   4   4  36-313.370 323.990   5
  -4   4  36 109.656 299.716   4
  -4  -4  36-256.012 320.920   4
  -4  -4  36-11.5317 352.476   5
   4  -4  36-136.124 295.405   5
  -4   4  36 206.232 360.755   5
   4  -4  36 440.752 300.733   4
   4   4  38-81.2932 284.109   4
  -4   4  38-47.6284 304.318   4
  -4  -4  38 493.248 363.730   5
   4   4  38-372.199 330.427   5
   4  -4  38-10.7722 318.069   5
  -4   4  38 110.822 348.293   5
   4  -4  38-70.7134 296.704   4
   4   6   0-25.9664 33.8443   3
  -4   6   0 25.8653 94.3151   2
   4  -6   0 1.80864 61.0184   5
  -4   6   0-43.7254 111.687   3
   4   6   0 25.7347 88.3900   1
   4   6   0 1.70102 61.4409   5
   4  -6   0-18.8328 72.8195   4
  -4   6  -2 17395.3 453.804   2
   4   6  -2 17235.8 455.826   1
   4   6   2 17154.6 408.257   3
  -4   6   2 16910.2 450.462   3
   4  -6   2 17157.4 434.901   4
   4   6   2 18101.2 419.737   5
   4  -6   2 16906.1 425.574   5
   4  -6  -2 17359.1 446.669   4
  -4   6  -2 17218.6 477.765   3
   4  -6  -2 17660.2 435.883   5
   4   6   2 16996.7 433.340   1
  -4   6   2 16672.4 449.490   2
   4   6   4 120.764 82.4684   1
  -4   6   4 55.3427 112.461   2
   4   6   4 39.2946 74.1384   3
  -4   6  -4 57.3804 112.413   2
   4  -6   4 161.123 82.6854   4
   4   6  -4 89.6968 120.830   1
   4  -6   4 59.7221 71.6706   5
  -4   6   4 84.8745 103.484   3
  -4   6  -4 317.897 177.842   3
   4   6  -4 47.1980 92.5327   3
   4   6   4 120.399 58.5603   5
  -4  -6   4 160.723 65.2319   4
   4   6   6 1280.02 96.1116   5
  -4   6   6 1092.81 141.915   2
   4  -6   6 1202.53 113.721   4
   4   6   6 1282.29 91.0206   1
  -4   6  -6 1149.86 157.305   2
   4  -6  -6 1418.23 215.530   1
   4  -6   6 1194.30 111.942   5
  -4   6  -6 1019.78 240.480   3
   4   6  -6 1221.35 167.422   1
  -4   6   6 1000.97 130.312   3
  -4  -6   6 1226.31 116.376   4
   4   6   6 1364.94 117.064   3
  -4  -6   8 937.679 154.482   4
  -4   6   8 1553.79 155.992   3
  -4   6  -8 1842.72 186.264   2
   4  -6  -8 1571.62 236.548   1
   4   6   8 1571.45 89.8910   2
   4   6   8 1685.49 126.758   5
   4   6   8 1212.34 66.4148   1
   4   6  -8 1104.28 195.430   1
   4   6   8 1338.54 77.8511   2
   4  -6   8 1692.26 138.572   5
   4   6   8 1720.67 150.353   3
   4  -6   8 1695.04 145.664   4
  -4   6   8 1530.40 174.559   2
   4   6  10 324454. 7024.16   3
  -4   6  10 329820. 7030.87   3
   4   6  10 316004. 7018.58   5
  -4   6 -10 325338. 7043.64   2
   4   6  10 300592. 6977.80   2
  -4  -6  12-53.2271 156.724   4
   4  -6  12 86.5512 147.673   5
  -4   6 -12-13.3821 187.277   2
   4   6  12 241.062 141.684   5
   4  -6  12 33.9259 140.280   4
  -4   6  12 94.6727 168.523   2
   4   6 -12 305.974 191.104   1
   4   6 -14 19679.5 579.854   1
   4   6  14 19860.9 548.037   3
   4  -6  14 18853.6 552.213   5
   4   6  14 19152.7 501.377   2
  -4   6  14 19866.9 549.163   2
  -4   6 -14 18572.8 564.199   2
  -4   6  14 19962.1 546.601   3
   4  -6 -14 19411.1 619.070   1
  -4  -6  14 18641.6 546.939   4
   4  -6  14 19935.1 540.485   4
  -4  -6  16 1141.16 182.469   4
   4  -6 -16 1110.37 267.674   1
   4  -6  16 948.842 183.352   5
   4   6  16 1150.48 186.602   5
  -4   6  16 1066.14 180.280   3
   4   6 -16 1060.83 201.346   1
   4   6  16 1420.13 159.509   4
  -4   6  16 1263.94 190.498   2
   4  -6  16 1134.70 172.417   4
   4   6 -18 21718.8 664.051   1
   4   6  18 23224.1 659.779   5
  -4   6  18 22929.5 641.098   3
   4  -6  18 22470.2 658.726   5
  -4   6  18 23943.6 647.819   2
  -4  -6  18 22731.6 686.344   5
   4  -6 -18 22851.1 730.541   1
   4   6  18 23185.9 602.965   4
   4  -6  18 22522.6 632.081   4
  -4  -6  18 21295.2 644.246   4
   4  -6  20 202.643 200.164   5
   4  -6  20 210.589 182.116   4
   4   6 -20 128.491 231.075   1
   4   6  20 144.945 165.631   4
  -4   6  20-16.8515 187.357   3
   4   6  20 78.8575 199.203   5
  -4  -6  20-7.26163 226.143   5
   4  -6 -20-97.0089 276.711   1
  -4   6  20 341.972 197.491   2
  -4  -6  20 337.581 199.173   4
  -4   6  22 30812.0 832.137   3
   4   6  22 30253.4 863.857   5
  -4  -6  22 30360.1 883.505   5
  -4   6  22 29065.7 881.635   5
   4  -6  22 30807.9 827.500   4
   4  -6  22 29478.7 850.546   5
   4  -6 -22 30805.3 906.736   1
   4   6 -22 28127.8 856.647   1
  -4   6  22 31599.4 825.602   2
  -4  -6  22 28099.8 832.332   4
   4   6  22 30251.1 788.306   4
  -4  -6  24 42.6575 234.207   4
   4   6  24 307.906 209.842   4
  -4   6  24 319.507 238.028   3
   4   6 -24-167.141 275.788   1
  -4   6  24 343.301 282.512   5
   4  -6 -24 78.4482 298.344   1
  -4  -6  24 76.5906 285.268   5
   4  -6  24-62.2715 241.742   5
   4   6  24 148.511 257.751   5
  -4   6  24 88.3178 237.564   2
   4  -6  24-166.173 227.897   4
  -4  -6  26 84.1867 253.447   4
   4   6  26 481.588 219.072   4
   4  -6 -26 782.066 331.362   1
  -4   6  26 747.023 310.551   5
   4  -6  26 208.312 262.086   5
   4   6  26 533.271 275.156   5
   4   6 -26 145.853 292.065   1
  -4  -6  26 298.157 298.022   5
  -4   6  26 308.746 246.973   2
   4  -6  26 214.526 238.588   4
  -4   6  26 485.930 255.109   3
  -4  -6  28 410.347 265.218   4
  -4   6  28 638.443 263.990   3
   4   6  28 342.364 221.009   4
   4  -6  28 564.446 259.752   4
  -4   6  28 914.363 264.498   2
   4  -6  28 406.593 275.024   5
   4   6  28 734.592 296.744   5
  -4   6  28 232.375 306.256   5
  -4  -6  28 638.083 313.176   5
   4   6 -28 191.343 299.925   1
   4   6  30 14714.0 611.584   5
   4   6 -30 14111.8 600.438   1
  -4  -6  30 14542.5 568.198   4
  -4  -6  32 418.170 295.322   4
   4   6  32 174.782 244.112   4
  -4   6  32 303.597 301.548   4
   4   6 -32 265.946 331.183   1
  -4   6  32 79.5568 348.646   5
   4  -6  32 463.228 276.096   5
  -4  -6  32 378.997 334.750   5
   4  -6  32 830.261 273.005   4
   4  -6  34 3135.79 352.439   5
  -4  -6  34 3216.06 414.797   5
  -4   6  34 3097.01 412.567   5
   4  -6  34 3534.35 352.116   4
   4   6  34 2258.04 311.843   4
   4   6  34 2954.55 382.906   5
  -4   6  34 3255.08 353.167   4
   4   6  36 45.5348 261.253   4
  -4   6  36-458.491 301.787   4
   4   6  36-349.729 321.475   5
   4  -6  36 403.610 303.934   5
  -4  -6  36-79.8839 356.694   5
  -4   6  36-147.791 348.589   5
   4  -6  36-26.6675 297.145   4
   4   6  38 569.419 288.525   4
   4  -6  38 1168.83 332.477   5
   4  -6  38 885.723 317.934   4
   4   6  38 962.381 351.198   5
  -4  -6  38 1487.93 396.697   5
  -4   6  38 487.173 369.922   5
  -4   6  38 1508.85 328.615   4
  -4   8   0 93755.2 2212.10   2
   4   8   0 98247.9 2164.53   3
  -4   8   0 93723.7 2221.94   3
   4  -8   0 98114.4 2185.22   5
   4  -8   0 98207.6 2201.29   4
   4   8   0 95583.7 2205.21   1
   4   8  -2 421.479 70.3158   4
  -4   8  -2 533.516 143.865   2
   4   8   2 533.670 121.760   1
  -4   8   2 430.517 137.495   2
   4   8   2 427.308 81.0611   3
  -4   8   2 486.679 133.762   3
   4  -8  -2 625.256 94.0559   5
  -4   8  -2 340.718 170.531   3
   4   8  -2 529.197 78.2266   3
   4  -8  -2 416.742 113.029   4
   4   8  -2 341.738 138.396   1
   4  -8   2 498.904 100.432   4
   4  -8   2 450.688 79.8878   5
   4   8   2 528.007 73.8624   5
   4   8   4 24179.9 562.904   3
  -4   8  -4 21927.3 602.682   2
   4   8   4 23500.6 551.076   5
  -4   8   4 22375.2 592.564   3
   4  -8   4 22258.9 568.081   5
  -4   8  -4 22705.5 649.817   3
   4   8  -4 24686.8 571.792   3
   4   8  -4 22933.9 614.320   1
   4   8   4 23454.0 570.349   1
   4  -8   4 23176.2 578.698   4
  -4   8   4 22593.2 597.046   2
   4   8  -6 164.079 203.155   3
   4   8   6 322.032 120.257   3
  -4   8   6 257.010 140.889   3
  -4   8  -6 78.7506 167.599   2
   4   8   6 342.805 84.0242   5
   4  -8   6 184.865 109.429   5
   4   8   6 183.786 116.387   1
  -4   8  -6 138.119 278.410   3
  -4   8   6 169.425 153.661   2
  -4  -8   6 243.465 102.512   4
   4   8  -6 256.643 181.575   1
   4   8   8 201073. 4567.28   3
  -4   8  -8 206309. 4603.57   2
  -4  -8   8 206695. 4564.58   4
   4   8   8 204955. 4557.00   5
   4  -8   8 203085. 4575.12   5
   4   8   8 203514. 4533.42   1
   4   8  10 13945.0 392.973   3
  -4   8 -10 13877.4 433.294   2
  -4  -8  10 14752.1 403.782   4
   4   8  10 13505.1 380.291   5
  -4   8  10 15057.5 416.323   2
   4   8 -10 14417.2 443.882   1
  -4  -8  12 42085.0 1040.54   4
  -4   8  12 42943.6 1048.22   3
   4  -8 -12 44696.8 1123.47   1
  -4   8 -12 40514.4 1061.50   2
   4  -8  12 42213.6 1041.11   5
   4  -8  12 41635.8 1033.51   4
  -4   8  12 43908.0 1049.82   2
   4   8 -12 43137.6 1075.46   1
   4   8  14 1311.50 176.715   3
  -4   8  14 1258.96 175.223   3
   4  -8  14 1431.89 171.685   4
   4  -8 -14 1174.76 262.947   1
   4   8 -14 1380.99 214.968   1
   4  -8  14 1406.18 174.789   5
   4   8  14 1258.31 130.953   2
  -4  -8  14 1686.49 190.281   4
  -4   8  14 1522.30 193.080   2
  -4  -8  16 349.327 183.711   4
   4   8  16 184.775 176.717   3
   4   8  16 245.071 128.790   2
   4   8 -16 133.372 203.400   1
  -4   8  16 167.895 168.073   3
   4  -8 -16 7.68785 257.175   1
   4  -8  16 222.972 167.014   5
  -4  -8  16 442.560 209.697   5
   4   8  16 339.689 171.694   5
  -4   8  16 432.362 175.912   2
   4  -8  16 417.277 159.970   4
   4   8  18 398.155 197.009   3
   4  -8 -18 700.604 298.909   1
  -4   8  18 430.012 182.963   3
  -4  -8  18 474.481 231.093   5
   4  -8  18 452.325 190.717   5
   4   8 -18 538.953 221.175   1
   4   8  18 425.734 185.679   5
  -4   8 -18 486.523 192.160   1
   4   8  18 433.763 150.710   2
  -4   8  18 513.038 194.396   2
   4  -8  18 549.620 183.896   4
  -4  -8  20 18712.3 605.894   4
  -4   8  20 19577.1 590.754   3
   4   8 -20 18396.4 618.381   1
   4   8  20 19720.5 611.244   5
   4  -8  20 19022.6 609.934   5
  -4   8  20 20631.8 595.615   2
  -4   8 -20 19026.3 590.556   1
  -4  -8  20 20009.1 635.223   5
   4  -8 -20 21218.1 706.358   1
   4  -8  20 19764.8 588.270   4
  -4  -8  22 369.401 229.737   4
  -4  -8  22 126.763 272.823   5
   4   8  22 829.381 194.871   4
   4  -8  22 604.078 223.076   4
   4   8 -22 242.556 264.787   1
   4  -8 -22 325.076 321.359   1
   4  -8  22 497.529 232.128   5
  -4   8  22 548.260 275.030   5
  -4   8 -22 211.003 227.608   1
   4   8  22 585.097 239.371   5
  -4   8  22 621.064 227.921   2
  -4   8  22 482.114 215.046   3
  -4   8  24 6180.37 343.887   3
   4  -8  24 5762.74 363.844   5
   4  -8 -24 6101.81 440.090   1
  -4  -8  24 5675.03 389.593   5
  -4   8  24 6183.85 406.902   5
   4   8 -24 5565.70 379.251   1
   4  -8  24 6380.73 346.010   4
  -4   8  24 6371.80 339.863   2
  -4  -8  24 5569.13 362.253   4
   4   8  24 6472.77 306.558   4
  -4  -8  26-104.654 254.284   4
   4   8  26-10.8215 215.238   4
  -4   8  26 224.259 247.493   3
   4  -8  26-116.224 253.607   5
   4   8  26 155.691 271.061   5
  -4  -8  26-64.3396 294.385   5
  -4   8  26 346.493 307.798   5
   4  -8 -26 57.0929 317.779   1
   4   8 -26-258.751 301.819   1
  -4   8  26 161.202 234.342   2
   4  -8  26-69.1979 229.905   4
  -4   8  28 11295.0 473.963   3
   4  -8  28 9695.18 473.678   5
   4   8  28 10180.2 514.172   5
  -4  -8  28 10579.2 521.656   5
  -4   8  28 11046.6 543.391   5
  -4   8  28 11121.7 460.069   2
   4   8  28 11586.4 431.769   4
   4  -8  28 11121.6 461.398   4
   4   8 -28 10340.3 513.280   1
   4   8 -30 1080.43 333.931   1
   4  -8  30 415.339 285.922   5
   4   8  30 1009.65 320.256   5
  -4   8  32 10010.8 484.943   3
  -4   8  32 9767.19 550.976   5
  -4  -8  32 11160.9 550.899   5
  -4   8  32 10898.0 482.146   2
   4  -8  32 10882.8 488.289   4
   4  -8  32 10429.0 503.502   5
   4   8  32 10974.2 450.763   4
   4   8 -34-187.429 356.510   1
  -4  -8  34-430.726 344.464   5
   4  -8  34-488.948 288.422   5
  -4   8  34 145.511 355.259   5
   4   8  34-60.0236 329.704   5
   4  -8  34 213.647 283.533   4
   4   8  34 197.150 256.348   4
  -4   8  36-107.088 306.386   4
   4   8  36 144.497 261.895   4
   4  -8  36-699.448 352.837   5
  -4  -8  36 384.394 374.559   5
  -4   8  36 150.337 358.939   5
   4   8  36-12.5687 332.084   5
   4  -8  36 151.499 302.435   4
   4   8  38 30.6974 268.781   4
  -4   8  38-318.473 362.893   5
   4  -8  38-294.057 327.201   5
   4   8  38-365.011 344.692   5
  -4  -8  38 315.765 365.342   5
  -4   8  38-232.967 300.493   4
   4  -8  38 397.504 302.322   4
   4  10   0 123.529 97.5878   3
   4  10   0 34.6435 38.0677   4
   4  10   0-255.273 152.946   1
   4 -10   0 88.2994 85.0934   5
  -4  10   0 40.0745 154.417   2
   4 -10   0 58.4973 122.138   4
  -4  10  -2 42793.6 1076.98   2
   4  10   2 43888.4 1032.05   3
   4  10  -2 46029.1 1034.29   3
   4 -10  -2 43851.6 1045.85   5
   4 -10  -2 46116.6 1072.75   4
   4  10   2 44430.5 1061.41   1
   4 -10   2 45112.9 1060.50   4
   4 -10   2 44230.7 1036.06   5
   4  10  -2 44214.0 1081.08   1
   4  10   2 45495.6 1026.74   5
   4  10  -2 44705.4 1016.43   4
  -4  10  -4 1808.05 190.247   2
   4 -10   4 1909.49 122.194   5
   4  10  -4 2027.62 162.763   3
   4  10  -4 2136.58 209.520   1
   4  10   4 2052.10 160.076   1
   4  10   4 1894.44 99.4079   5
   4 -10   4 1852.82 141.210   4
   4  10   6 35282.2 836.618   3
   4  10   6 34795.7 810.632   5
   4  10   6 35836.6 829.863   1
   4  10  -6 36535.3 881.221   3
   4 -10   6 33528.2 844.903   4
  -4 -10   6 34649.0 810.990   4
   4 -10   6 34063.3 835.218   5
  -4  10   8 194.551 165.556   2
   4  10   8 74.7552 126.688   3
   4  10  -8 48.5752 232.554   3
   4  10   8 35.6919 87.5459   5
  -4  10  -8 148.021 278.684   3
  -4  10   8 32.6376 150.162   3
   4  10  -8-60.0923 184.065   1
  -4 -10   8 4.64764 110.242   4
  -4  10  10 76040.6 1658.70   3
   4  10  10 71060.6 1621.08   5
  -4  10 -10 74533.6 1760.23   3
   4 -10 -10 79040.0 1748.62   1
   4 -10  10 72674.9 1643.50   4
  -4  10  10 75566.5 1659.92   2
  -4 -10  10 71795.3 1634.28   4
   4  10 -10 73834.6 1684.02   1
   4  10  12 4116.01 220.535   3
  -4  10  12 4451.44 226.552   3
  -4  10 -12 4381.08 265.231   2
   4 -10  12 4339.91 214.539   5
   4  10  12 4315.31 198.556   5
   4 -10  12 3914.82 210.747   4
   4 -10 -12 4501.13 323.787   1
  -4  10  12 4328.77 231.536   2
  -4 -10  12 4129.22 219.610   4
  -4  10 -12 4879.77 361.734   3
   4  10 -12 4485.63 264.636   1
   4  10  14 11831.4 386.577   3
  -4  10  14 12073.1 393.550   3
   4 -10  14 11165.3 383.429   5
  -4  10 -14 12229.0 427.968   2
  -4 -10  14 11503.6 422.949   5
   4 -10 -14 12276.9 492.959   1
   4  10  14 11374.0 324.167   2
   4 -10  14 11905.6 379.789   4
  -4  10  14 12346.6 398.159   2
  -4 -10  14 10573.3 384.001   4
   4  10 -14 10929.2 416.886   1
  -4  10  16 216.288 176.704   3
   4  10  16 53.5653 151.840   5
  -4  10 -16-118.051 213.255   2
  -4 -10  16 253.246 223.399   5
   4 -10  16 512.748 165.973   4
   4 -10 -16 348.913 288.248   1
   4  10 -16 6.26775 206.598   1
   4  10  16 78.0458 126.294   2
  -4  10  16 276.005 187.826   2
  -4 -10  16 135.662 189.925   4
   4  10  16 232.179 174.657   3
   4 -10  16 75.0115 164.629   5
   4  10  18 9482.00 372.237   3
  -4  10  18 9604.57 368.161   3
   4  10  18 10231.1 378.936   5
  -4  10 -18 9088.77 396.663   1
  -4 -10  18 10004.1 413.335   5
   4 -10 -18 9628.63 478.174   1
   4 -10  18 9560.93 370.334   4
  -4  10  18 9209.72 358.197   2
   4 -10  18 9568.42 388.443   5
   4  10  18 10135.3 318.538   2
   4  10 -18 9061.85 406.303   1
  -4  10  20 645.610 212.413   2
   4  10  20 840.800 224.042   3
  -4  10  20 305.225 202.889   3
   4 -10 -20 371.059 324.077   1
   4  10 -20 697.330 254.488   1
   4  10  20 347.299 168.068   2
   4 -10  20 419.639 220.483   5
   4  10  20 383.339 213.521   5
  -4  10 -20 692.875 244.313   1
   4 -10  20 373.208 201.455   4
  -4  10  20-37.5094 246.371   5
  -4 -10  20 406.792 252.443   5
   4  10  22 15061.1 518.201   3
   4  10  22 14552.0 532.524   5
  -4  10  22 15227.3 511.602   3
   4 -10  22 14037.8 526.372   5
  -4  10 -22 13852.1 520.812   1
  -4 -10  22 14821.3 563.935   5
  -4  10  22 13697.1 563.466   5
   4  10  22 15017.6 457.508   2
   4 -10 -22 15115.2 632.154   1
  -4  10  22 15584.2 505.204   2
   4 -10  22 14577.6 500.307   4
   4  10 -22 14658.7 552.053   1
  -4  10  24 287.649 233.923   3
   4  10 -24 183.135 282.783   1
   4 -10  24 54.9997 241.523   5
   4  10  24 318.972 252.277   5
  -4 -10  24 25.6942 285.654   5
   4 -10 -24 227.684 339.895   1
  -4  10  24 138.852 231.608   2
  -4  10  24 456.348 282.395   5
   4 -10  24 19.9776 219.606   4
   4  10  26 251.500 212.707   4
   4  10 -26 475.281 311.662   1
  -4  10  26 539.441 254.205   3
  -4  10  26 226.271 315.381   5
   4 -10  26 552.684 266.860   5
   4  10  26 409.085 286.375   5
  -4 -10  26 406.653 305.601   5
   4 -10  26 450.475 249.316   4
  -4  10  26 420.753 250.458   2
   4  10  28 675.481 225.782   4
   4  10 -28 455.565 320.438   1
  -4  10  28 283.897 311.994   5
   4  10  28 702.163 299.099   5
  -4 -10  28 896.000 321.131   5
   4 -10  28 257.915 258.066   4
  -4  10  30 16101.5 589.152   3
  -4 -10  30 14924.8 642.873   5
  -4  10  30 15621.0 569.444   2
   4  10  30 15337.5 643.324   5
   4  10  30 16956.4 543.756   4
   4 -10  30 15267.7 601.598   5
   4  10  32 6.57759 245.318   4
  -4  10  32 78.6472 285.643   3
   4 -10  32-48.2757 285.258   5
  -4 -10  32 21.3475 324.430   5
  -4  10  32 23.1664 269.534   2
   4 -10  32-183.635 275.620   4
  -4  10  32-59.2865 338.426   5
   4  10  34 2342.86 281.039   4
   4 -10  34 1708.77 334.053   5
   4  10  34 1387.44 370.161   5
  -4 -10  34 2034.07 372.992   5
  -4  10  34 1788.48 428.248   5
  -4  10  34 2107.54 346.984   2
  -4  10  34 1976.65 361.832   3
   4  10 -34 1629.91 376.424   1
   4 -10  34 1793.58 325.743   4
   4  10  36 426.492 265.850   4
  -4  10  36 102.184 358.933   5
   4 -10  36-307.113 302.456   5
   4  10  36 275.451 344.496   5
   4 -10  36 209.239 289.303   4
  -4 -10  36-351.000 360.250   5
  -4  12   0 70460.0 1536.20   2
   4  12   0 70774.1 1493.44   3
   4  12   0 66502.5 1526.78   1
   4 -12   0 69756.9 1524.97   4
  -4  12   0 70877.6 1554.73   3
   4  12   2 2634.30 192.367   1
  -4  12   2 3396.15 205.590   2
  -4  12  -2 3319.75 243.774   3
   4  12  -2 2685.18 152.755   3
  -4  12   2 2907.80 208.449   3
   4 -12   2 2882.65 132.643   5
   4 -12  -2 2868.81 148.311   5
   4 -12   2 2923.06 167.856   4
  -4  12   4 20816.6 558.650   2
   4  12   4 20306.7 520.529   3
  -4  12  -4 19791.5 569.055   2
  -4  12   4 21175.1 561.779   3
  -4  12  -4 21424.4 613.158   3
   4  12  -4 20637.1 537.492   3
   4 -12   4 20263.1 512.164   5
   4  12   4 20819.1 538.666   1
   4  12   4 20113.1 488.524   5
   4 -12   4 19814.1 535.708   4
  -4  12   6 234.035 144.568   3
  -4  12   6 590.320 160.830   2
   4  12  -6 328.039 179.661   1
   4  12   6 305.245 124.171   3
   4  12   6 256.201 68.1300   5
  -4  12  -6 338.343 176.851   2
   4  12  -6 353.143 183.033   3
  -4  12  -6 197.774 237.664   3
   4 -12   6 371.107 98.7236   5
   4  12   6 471.789 134.807   1
   4  12   8 30686.9 778.219   3
   4  12  -8 33296.7 836.070   1
  -4  12   8 31821.2 802.217   3
  -4  12  -8 31347.8 820.901   2
   4  12  -8 31999.7 849.680   3
  -4  12  -8 31920.1 889.252   3
  -4  12   8 32183.6 804.671   2
   4  12   8 30701.9 741.950   5
  -4  12  10 500.901 162.093   2
   4  12  10 303.304 71.7135   2
   4  12 -10 426.247 195.611   1
   4 -12  10 520.066 132.187   4
   4  12 -10 259.252 251.980   3
  -4  12  10 617.361 156.976   3
   4 -12  10 525.030 130.465   5
  -4  12 -10 405.304 188.598   2
   4  12  10 326.286 98.8641   5
  -4  12 -10 550.557 277.454   3
   4  12  12 33084.2 856.276   3
  -4  12  12 34529.7 871.070   3
  -4  12 -12 34734.6 901.468   2
   4 -12  12 32904.0 858.446   5
   4  12  12 32133.1 833.516   5
   4 -12  12 34155.0 859.233   4
   4 -12 -12 36516.0 976.349   1
  -4 -12  12 34689.3 887.487   5
   4  12 -12 35324.2 911.479   1
  -4  12  12 35205.8 875.820   2
  -4  12 -12 33883.8 992.563   3
  -4  12  14-19.2581 176.584   2
  -4  12  14-61.1509 178.096   3
   4  12  14-167.083 160.487   3
   4  12 -14 44.7096 214.296   1
   4 -12 -14-133.703 291.175   1
  -4  12 -14-57.5037 319.916   3
  -4  12 -14 67.2809 211.842   2
   4  12  14 89.2949 112.075   2
   4 -12  14-4.74986 148.223   5
  -4 -12  14-89.8797 203.952   5
   4 -12  14-36.3003 149.973   4
   4  12  16 2002.92 210.791   3
   4 -12 -16 1128.56 407.054   1
  -4  12  16 1774.42 229.646   3
  -4 -12  16 2362.31 303.479   5
   4 -12  16 1823.23 209.442   5
  -4  12 -16 2031.09 266.994   2
   4  12  16 1615.38 186.317   5
   4  12  16 1920.59 155.713   2
   4 -12  16 1932.05 201.171   4
  -4  12  16 1600.27 234.585   2
   4  12  18 22.1267 205.852   3
   4  12 -18 50.9868 238.675   1
   4 -12 -18 298.442 326.086   1
   4 -12  18 552.660 203.393   5
   4  12  18-33.8586 184.915   5
  -4  12  18 17.4428 189.598   3
   4  12  18-179.302 155.945   2
   4 -12  18-5.46572 186.082   4
  -4 -12  18-41.3547 239.757   5
  -4  12  18 384.297 202.295   2
   4  12  20 20864.8 625.542   3
  -4  12  20 20639.3 620.156   3
   4  12  20 20264.1 628.734   5
  -4  12 -20 20535.8 649.666   1
  -4 -12  20 20045.2 656.777   5
   4  12  20 20137.7 557.402   2
  -4  12  20 20993.0 612.228   2
   4  12 -20 20422.2 666.085   1
   4 -12  20 19607.5 606.727   4
   4 -12  20 19988.6 631.002   5
   4 -12 -20 20478.2 731.366   1
  -4  12  20 18979.4 654.731   5
  -4  12  22 2411.15 262.321   3
   4 -12 -22 1722.66 386.618   1
   4  12 -22 2126.64 310.682   1
  -4  12  22 1850.83 309.620   5
  -4  12  22 2311.44 258.788   2
   4  12  22 2177.86 266.906   3
   4  12  22 1839.72 276.660   5
  -4 -12  22 2243.27 319.638   5
   4  12  22 1954.86 205.640   2
   4  12  24 7406.50 389.347   3
   4  12  24 6944.15 404.273   5
   4 -12 -24 7546.53 514.737   1
   4 -12  24 7666.85 380.012   4
  -4  12  24 8031.36 384.783   3
  -4 -12  24 7300.69 441.607   5
  -4  12  24 7465.18 442.739   5
   4  12  24 7722.76 326.910   2
   4  12 -24 8543.62 450.344   1
   4 -12  24 7284.80 394.215   5
  -4  12 -24 6894.39 413.978   1
  -4  12  24 7760.06 376.242   2
   4  12  26-15.0072 258.986   3
  -4  12  26-86.7494 239.781   2
  -4  12  26 155.078 235.080   3
   4  12 -26-225.090 292.730   1
   4 -12  26 118.257 251.934   5
   4  12  26-85.4727 291.093   5
  -4  12  26 476.973 309.158   5
  -4 -12  26 205.111 295.569   5
   4  12  26 106.125 215.144   2
   4 -12  26 144.725 242.792   4
   4 -12  28 7671.40 403.405   4
   4  12  28 7235.42 452.072   5
  -4  12  28 7524.91 470.948   5
   4  12 -28 7383.90 447.965   1
   4  12  30 47.5237 224.139   4
   4 -12  30 242.504 271.952   5
  -4  12  30 245.763 263.997   3
  -4 -12  30-61.8644 333.423   5
  -4  12  30 331.166 263.498   2
  -4  12  32 8274.63 436.342   3
   4  12 -32 6871.37 485.067   1
   4 -12  32 7106.39 446.410   5
  -4 -12  32 6976.02 474.417   5
  -4  12  32 6670.86 504.881   5
  -4  12  32 7432.16 414.849   2
   4 -12  32 6909.25 415.360   4
   4  12  34 27.1894 240.581   4
   4  12 -34 437.896 345.438   1
  -4  12  34-471.889 344.605   3
  -4 -12  34 109.291 330.697   5
  -4  12  34-12.7932 401.778   5
  -4  12  34-514.266 319.763   2
   4 -12  34 52.3351 282.334   4
   4 -12  34-139.690 290.016   5
   4  12  36-70.8841 261.492   4
   4 -12  36 184.546 305.070   5
  -4  12  36-18.7777 300.867   3
  -4  12  36-458.055 368.975   5
  -4 -12  36 408.480 353.896   5
  -4  12  36 188.158 285.302   2
   4 -12  36 226.247 286.160   4
   4  14   0 107.303 120.750   3
   4 -14   0 130.637 88.9498   5
  -4  14   0-4.11739 162.336   2
  -4  14   0 4.85801 164.724   3
   4 -14   0 7.66455 134.398   4
  -4  14   2 103754. 2300.66   2
   4  14  -2 101741. 2302.45   1
   4  14   2 96487.5 2260.70   3
   4  14  -2 99117.3 2265.64   3
  -4  14   2 103588. 2311.02   3
  -4  14  -2 99849.2 2328.57   3
  -4  14  -2 102893. 2304.46   2
   4 -14  -2 97414.4 2257.45   5
   4 -14  -2 101181. 2294.47   4
   4 -14   2 98926.9 2281.99   4
   4 -14   2 95723.9 2246.27   5
   4  14  -4 243.193 175.792   1
  -4  14   4-97.4133 156.723   2
   4  14   4-53.4241 117.719   3
  -4  14  -4 264.041 169.759   2
   4 -14   4-32.7705 83.2948   5
  -4  14   4 195.726 153.748   3
   4  14  -4 174.670 140.304   3
   4  14   4 3.50661 139.127   1
  -4  14  -4-106.277 204.849   3
   4  14   4 12.5418 69.8699   5
   4 -14   4 80.4762 121.556   4
  -4  14   6 7377.79 293.354   2
   4  14   6 7582.92 266.779   3
  -4  14  -6 7343.74 308.097   2
  -4  14   6 7445.49 289.458   3
  -4  14  -6 7834.54 365.009   3
   4  14   6 7813.57 278.928   1
   4  14  -6 8033.13 315.071   3
   4  14  -6 7296.58 314.386   1
   4  14   6 7113.92 203.243   5
  -4  14   8 4097.81 216.129   3
  -4  14  -8 4570.25 256.859   2
   4  14  -8 4361.62 284.420   3
  -4 -14   8 4325.58 216.072   5
   4  14  -8 4459.92 259.275   1
  -4  14  -8 4301.08 317.704   3
  -4  14   8 4489.33 232.419   2
  -4  14  10 27067.8 736.716   3
  -4  14 -10 27398.0 763.900   2
  -4  14  10 28473.0 743.958   2
   4 -14  10 28034.6 714.478   5
   4 -14  10 28326.6 722.066   4
  -4  14 -10 28814.5 845.971   3
   4  14 -10 27712.5 812.373   3
   4  14  10 28378.4 723.080   3
   4  14 -10 27669.8 769.704   1
  -4 -14  12 689.628 192.873   5
   4  14  12 521.094 104.574   2
   4  14 -12 734.623 211.793   1
   4  14  12 528.579 161.464   3
  -4  14  12 870.254 194.076   3
   4 -14  12 551.400 149.985   5
  -4  14 -12 658.424 214.609   2
  -4  14 -12 622.079 319.277   3
  -4  14  12 107.037 183.063   2
   4 -14  12 398.830 145.706   4
   4  14  14 2653.61 212.884   3
  -4  14  14 2140.91 227.537   3
   4  14 -14 1811.68 339.786   3
  -4  14 -14 2313.03 261.590   2
   4 -14  14 2222.78 200.961   5
  -4  14 -14 2306.48 368.860   3
   4 -14 -14 2310.33 357.059   1
   4 -14  14 2300.73 199.377   4
  -4 -14  14 2617.80 246.865   5
   4  14 -14 2040.50 248.208   1
   4  14  14 2283.87 153.746   2
  -4  14  14 2730.90 234.303   2
  -4  14 -16 371.719 379.648   3
   4  14  16 125.529 184.898   3
  -4 -14  16 57.8562 227.718   5
   4  14 -16 6.85848 224.088   1
  -4  14  16 16.8932 188.855   3
  -4  14 -16 292.317 247.563   2
  -4  14  16 163.958 199.106   2
   4 -14 -16 213.063 319.036   1
   4 -14  16 36.2926 172.514   4
   4  14  16 44.6939 138.754   2
   4 -14  16 147.977 171.953   5
   4 -14 -18 11294.0 537.056   1
  -4  14  18 10721.0 406.193   3
   4 -14  18 10014.6 401.298   5
   4  14  18 9969.06 334.042   2
  -4  14 -18 10509.2 591.039   3
   4  14  18 10088.1 398.936   3
  -4  14 -18 10760.8 461.814   2
   4  14 -18 9425.97 433.276   1
   4 -14  18 10504.0 399.184   4
  -4  14  18 10500.9 391.671   2
  -4 -14  18 10000.6 442.015   5
   4  14  20 4038.22 289.862   3
  -4  14  20 3558.31 277.370   3
   4 -14  20 3793.95 289.494   5
   4 -14  20 4092.41 281.911   4
  -4 -14  20 3399.79 322.376   5
   4 -14 -20 3889.22 416.440   1
  -4  14  20 3404.45 324.637   5
   4  14  20 4066.92 226.957   2
   4  14 -20 4112.70 330.765   1
  -4  14  20 4161.75 287.983   2
  -4  14  22 29710.4 825.944   2
  -4  14  22 30219.6 842.418   3
  -4 -14  22 29980.1 894.482   5
   4 -14  22 28778.6 853.521   5
   4  14 -22 29507.0 881.861   1
  -4  14  22 27462.6 891.435   5
   4  14  22 30504.9 775.025   2
   4  14  22 29993.6 845.333   3
   4 -14  22 30260.8 837.631   4
   4 -14 -22 29910.8 956.631   1
   4  14  24-35.9670 257.883   3
   4  14 -24 60.1712 276.320   1
  -4  14  24 794.610 243.745   3
  -4  14  24 32.0835 233.282   2
  -4  14  24 145.967 294.640   5
   4 -14  24 392.152 255.841   5
  -4 -14  24 89.8354 301.996   5
  -4  14 -24-308.318 284.098   1
   4  14  24 144.626 195.301   2
   4 -14  24 399.829 230.218   4
   4  14  26 239.551 350.572   3
   4  14 -26 91.2552 311.810   1
   4 -14  26 120.888 261.751   5
  -4 -14  26 260.648 322.720   5
   4  14  26-205.787 264.248   2
  -4  14  26 452.667 311.604   5
   4 -14  26 495.760 240.843   4
  -4  14  28-204.399 251.536   3
  -4  14  28 11.1641 316.191   5
  -4  14  28 160.982 243.465   2
   4 -14  28 142.097 243.303   4
   4  14  30 9669.02 400.001   4
  -4  14  30 10114.1 460.906   3
   4 -14  30 8511.59 471.666   5
  -4 -14  30 8717.61 509.991   5
  -4  14  30 9576.91 432.291   2
   4  14 -30 8965.37 513.281   1
   4  14  32-56.1955 234.615   4
   4  14 -32-410.954 346.114   1
  -4  14  32-111.484 290.904   3
  -4 -14  32-202.205 329.078   5
   4 -14  32-49.3716 298.270   5
  -4  14  32 136.319 270.919   2
   4 -14  32 8.77118 266.004   4
   4  14 -34 1852.39 382.115   1
  -4  14  34 1882.28 335.689   3
   4 -14  34 2067.84 345.969   5
  -4 -14  34 1858.89 369.170   5
  -4  14  34 2606.85 329.023   2
   4 -14  34 1584.09 316.641   4
   4  16   0 255533. 5510.03   1
   4  16   0 247235. 5473.87   3
   4 -16   0 236621. 5452.44   5
  -4  16   0 246828. 5522.38   3
   4 -16   0 241914. 5498.45   4
  -4  16   2 149.354 161.121   2
   4 -16   2 170.156 88.9571   5
   4  16  -2 303.861 137.826   3
  -4  16  -2 369.534 199.776   3
   4 -16  -2 156.540 154.171   4
  -4  16   2 145.127 168.126   3
   4 -16  -2 296.035 111.458   5
   4  16   2 276.707 133.035   3
   4 -16   2 336.899 146.815   4
   4  16   2 131.819 162.064   1
   4  16  -2 51.9049 191.240   1
  -4  16  -2 150.317 169.761   2
   4  16  -4 5187.56 236.861   3
  -4  16   4 5038.76 251.376   2
  -4  16  -4 4519.25 256.763   2
  -4  16   4 4923.27 245.179   3
   4 -16   4 4560.41 220.862   4
  -4  16  -4 4712.97 289.918   3
   4 -16   4 4774.01 178.238   5
   4  16  -4 4555.63 264.033   1
   4  16  -6 208.243 187.927   1
   4  16  -6 492.625 184.489   3
  -4  16   6 476.907 170.293   2
  -4  16  -6 394.925 183.964   2
  -4  16  -6 324.351 224.872   3
  -4 -16   6 341.419 144.837   5
  -4  16   6 508.586 156.926   3
   4  16   8 11418.7 370.205   3
  -4  16  -8 11747.2 416.818   2
  -4  16   8 11566.5 386.759   3
   4 -16   8 10868.6 340.395   5
  -4  16  -8 11400.5 472.546   3
  -4 -16   8 11400.1 372.986   5
   4 -16   8 12156.4 371.635   4
  -4  16   8 12147.5 389.420   2
   4  16  -8 11648.3 417.042   1
  -4  16  10 545.637 166.415   3
   4  16 -10 462.272 207.959   1
  -4  16  10 524.426 182.652   2
   4  16  10 785.867 166.312   3
   4  16  10 573.663 93.8755   2
   4 -16  10 661.753 129.818   5
  -4  16 -10 871.559 212.927   2
  -4  16 -10 500.830 277.924   3
   4 -16  10 509.771 142.930   4
   4  16  12 10838.8 372.410   3
  -4  16 -12 10539.1 417.290   2
  -4  16  12 10716.5 380.132   3
   4 -16  12 10521.9 352.687   5
   4  16 -12 10261.2 481.382   3
  -4  16 -12 10296.1 514.701   3
  -4 -16  12 9971.19 386.145   5
   4  16 -12 10583.7 418.762   1
   4 -16  12 10897.3 362.937   4
  -4  16  12 10674.8 384.457   2
   4  16  12 10242.4 304.223   2
   4  16  14 61.1664 143.920   2
  -4  16  14-5.09141 190.173   2
  -4  16 -14 195.393 236.874   2
   4  16  14-137.221 192.363   3
  -4 -16  14-182.821 216.803   5
  -4  16  14-86.0878 176.814   3
   4 -16  14 29.5442 162.824   5
   4 -16  14 150.425 160.106   4
   4 -16 -14-93.2401 314.707   1
  -4  16 -14-262.779 345.419   3
   4  16 -14 86.2090 327.996   3
   4  16 -14 122.688 222.580   1
  -4  16  16-47.9605 203.923   2
   4  16 -16 7.17992 236.774   1
   4  16  16 143.817 202.837   3
   4 -16 -16 886.148 358.204   1
  -4 -16  16 273.360 242.003   5
  -4  16  16 184.130 206.735   3
   4 -16  16 209.431 182.807   5
  -4  16 -16-11.2496 378.680   3
  -4  16 -16 502.099 271.830   2
   4  16 -16 476.601 359.451   3
   4 -16  16 294.917 181.604   4
   4  16  16 12.1220 158.087   2
  -4  16  18 427.580 217.078   2
   4 -16  18 435.551 200.556   5
   4  16 -18 174.107 252.199   1
   4  16  18 100.535 207.773   3
   4 -16  18 420.922 200.226   4
   4 -16 -18 488.398 357.940   1
  -4  16 -18 663.317 285.868   2
  -4  16 -18 242.494 412.836   3
  -4 -16  18 417.188 253.158   5
   4  16 -18-94.5067 387.530   3
  -4  16  18 317.708 206.904   3
   4  16  18 267.005 155.667   2
   4  16  20 38524.8 1021.05   3
  -4  16  20 37671.2 1016.98   3
   4 -16 -20 38695.9 1146.81   1
  -4 -16  20 39287.8 1067.79   5
  -4  16 -20 38213.6 1213.72   3
   4 -16  20 38136.2 1026.54   5
   4 -16  20 39031.1 1022.98   4
   4  16 -20 35486.8 1050.19   1
   4  16  20 39327.8 951.545   2
  -4  16 -20 40176.9 1082.60   2
  -4  16  20 37285.3 1009.17   2
  -4  16 -22 546.627 455.814   3
   4  16 -22 419.378 290.276   1
   4  16  22 310.955 237.742   3
  -4  16  22 304.159 231.480   3
   4 -16  22 490.846 234.981   5
  -4  16 -22 729.888 305.477   2
   4 -16 -22 549.486 380.578   1
  -4 -16  22-155.283 288.794   5
   4  16  22 601.433 185.749   2
   4 -16  22 563.720 230.078   4
  -4  16  22 372.091 224.443   2
   4  16  24 6702.68 378.445   3
   4 -16  24 6265.01 374.713   5
   4 -16  24 6547.86 367.726   4
  -4 -16  24 5973.71 408.733   5
   4  16 -24 5756.67 403.362   1
   4  16  24 6209.47 302.050   2
  -4  16  26 33.5969 236.831   2
  -4  16  26-37.6884 243.497   3
   4 -16  26 164.856 241.553   4
  -4 -16  26 172.481 301.413   5
  -4  16  28 4012.42 323.525   2
   4 -16  28 3825.09 361.576   5
   4  16  28 3932.11 270.683   2
  -4  16  28 4058.43 325.951   3
   4  16 -30-303.112 334.264   1
   4  16  30 220.082 274.392   3
  -4  16  30 123.748 262.081   3
   4  16  30 310.023 217.574   2
   4 -16  30 37.7789 275.192   5
  -4 -16  30-230.139 328.527   5
  -4  16  30 50.3951 253.318   2
   4 -16  30-103.945 258.803   4
   4 -16  32 5013.48 393.128   5
  -4 -16  32 5474.21 441.306   5
  -4  16  32 5012.68 378.980   3
   4  16 -32 4443.80 431.460   1
   4  16 -34-250.339 333.058   1
  -4  16  34 248.938 295.803   3
   4  16  34 6.44480 235.188   4
   4 -16  34-262.409 296.760   5
  -4 -16  34-33.2771 325.369   5
  -4  16  34-46.2796 277.267   2
  -4  18   0-4.88631 171.210   2
   4 -18   0 2.78780 100.822   5
   4 -18   0-197.160 165.837   4
  -4  18   0 17.4925 180.789   3
   4  18   0-149.491 181.562   1
  -4  18   2 55735.8 1323.15   2
  -4  18   2 55301.1 1338.62   3
   4 -18   2 51416.1 1259.25   5
  -4  18  -2 53480.1 1353.08   3
   4  18   2 56112.7 1328.49   1
   4  18  -2 56232.2 1338.45   1
   4 -18   2 54586.8 1320.94   4
  -4  18  -4 30.9731 187.682   2
   4 -18   4 339.613 93.4471   5
  -4  18  -4 466.011 218.485   3
  -4  18   4 327.785 170.941   2
  -4  18   4 215.872 165.917   3
   4  18   4 464.777 181.156   1
   4  18   4 231.522 150.008   3
   4  18  -4 259.866 195.515   1
  -4  18   6 1589.28 201.013   2
   4  18   6 1446.46 123.717   2
  -4  18  -6 1658.41 219.680   2
  -4  18   6 1786.61 196.365   3
   4  18   6 1232.43 167.489   3
  -4  18  -6 1570.19 259.254   3
   4  18  -6 2069.40 239.444   1
   4 -18   8 771.693 117.627   5
   4  18  -8 456.511 232.212   3
   4  18   8 787.167 173.002   3
  -4  18  -8 423.189 214.584   2
  -4  18  -8 826.414 261.231   3
   4  18   8 686.582 113.853   2
   4 -18   8 812.351 155.815   4
   4  18  -8 763.640 210.429   1
   4  18  10 13577.6 380.234   2
   4  18  10 15419.0 466.421   3
   4  18 -10 14448.7 493.069   1
  -4  18 -10 14397.7 498.262   2
   4 -18  10 13889.0 414.819   5
   4 -18  10 14190.9 445.271   4
  -4  18  10 14239.3 463.059   3
   4  18 -10 14254.1 536.403   3
  -4  18  10 15527.2 473.057   2
  -4  18 -10 14619.4 567.547   3
  -4  18  12 240.119 203.631   2
   4  18  12 246.223 141.119   2
   4  18  12 262.888 204.704   3
  -4  18  12 246.831 180.144   3
   4 -18  12 317.515 147.654   5
   4  18 -12 146.170 226.749   1
   4  18 -12 52.2683 284.795   3
  -4  18 -12-57.3430 311.066   3
  -4  18 -12 135.614 237.362   2
   4 -18  12 215.721 160.317   4
  -4  18 -14 2842.63 401.534   3
   4  18 -14 2222.09 278.399   1
   4  18  14 2625.75 249.354   3
   4 -18  14 2515.85 211.656   5
  -4  18  14 2539.82 230.319   3
   4 -18  14 2585.60 221.866   4
  -4  18 -14 2458.49 296.442   2
   4  18 -14 1868.35 350.883   3
  -4  18  14 2368.72 239.249   2
   4  18  14 2815.30 186.933   2
   4  18  16 429.809 158.620   2
   4  18 -16 14.7825 255.073   1
  -4  18  16 224.558 215.418   2
   4  18  16 350.202 203.389   3
  -4  18  16 90.5349 199.875   3
   4 -18  16-265.207 225.806   5
  -4 -18  16 27.5113 244.314   5
   4 -18 -16 702.105 354.310   1
   4 -18  16-86.4452 215.354   4
   4  18  18 17205.5 556.704   3
  -4  18  18 16642.7 558.652   3
  -4  18 -18 17422.1 623.145   2
  -4  18  18 17089.5 550.046   2
   4 -18 -18 17996.9 706.402   1
  -4  18 -18 16773.0 756.788   3
   4 -18  18 16849.8 551.568   5
  -4 -18  18 16762.4 601.311   5
   4  18 -18 16455.3 597.907   1
   4 -18  18 16105.9 543.207   4
   4  18  18 18114.1 489.010   2
   4 -18  20 3396.73 274.779   5
   4  18  20 3253.97 283.451   3
  -4  18  20 3469.83 278.867   3
   4  18  20 3550.08 219.297   2
   4 -18 -20 3288.41 421.465   1
  -4  18 -20 3226.16 493.693   3
  -4  18 -20 3644.85 361.005   2
  -4 -18  20 3326.86 334.518   5
   4  18 -20 3057.08 322.276   1
   4 -18  20 3280.91 273.357   4
  -4  18  20 3675.21 287.596   2
   4  18  22 18248.4 604.650   3
  -4  18 -22 18589.4 674.901   2
   4  18  22 19029.7 530.119   2
   4 -18  22 18368.9 610.406   5
  -4 -18  22 17311.7 644.001   5
   4  18 -22 17415.3 647.706   1
   4 -18  22 16938.2 592.427   4
   4  18  24 88.9920 237.283   3
  -4  18 -24-87.3188 322.041   2
   4 -18  24 201.799 237.058   5
  -4 -18  24-257.383 309.977   5
   4 -18  24 168.162 240.939   4
   4  18  24 76.6751 187.890   2
  -4  18  24-107.247 228.413   2
   4  18 -26 37.1525 300.647   1
  -4  18  26 150.889 240.792   3
  -4  18 -26 392.759 344.539   2
  -4 -18  26 280.557 315.163   5
  -4  18 -26-313.393 480.882   3
  -4  18  26 53.2280 236.377   2
   4  18 -28-607.134 314.859   1
   4  18  28-115.759 266.301   3
  -4  18  28 188.866 261.210   3
  -4 -18  28 143.257 322.879   5
   4 -18  28 63.6837 260.159   5
  -4  18 -28 150.991 466.626   3
  -4  18  28 194.903 248.804   2
   4  18  28 100.404 202.111   2
   4 -18  30 4388.41 375.845   5
   4  18  30 4334.86 358.170   3
  -4  18  30 4435.01 348.409   3
  -4 -18  30 4235.94 408.310   5
  -4  18 -30 2915.54 550.038   3
  -4  18  30 4311.98 333.697   2
   4  18  30 4841.05 294.656   2
   4  18 -30 3841.69 402.737   1
   4  18 -32-581.407 332.865   1
   4  18  32 17.7535 285.889   3
  -4  18  32-119.138 275.991   3
   4 -18  32 49.2211 278.627   5
  -4  18 -32-105.012 474.351   3
  -4 -18  32-108.617 313.943   5
   4  18  32 113.908 231.080   2
  -4  18  32 246.783 264.977   2
   4  20   0 28149.2 756.800   3
  -4  20   0 29169.1 806.866   3
   4  20   0 29375.5 792.850   1
  -4  20   2 225.139 183.859   2
   4  20   2-187.886 208.172   1
  -4  20  -2 21.1013 191.605   2
  -4  20  -2-105.426 211.468   3
  -4  20   2 93.3923 186.001   3
   4  20   2-44.8883 157.812   3
   4  20  -2 79.6025 202.072   1
   4  20  -2 100.120 163.833   3
  -4  20   4 7615.10 327.101   2
  -4  20  -4 7392.19 333.077   2
   4  20   4 6421.27 294.154   3
  -4  20   4 6954.71 324.604   3
   4  20  -4 6698.53 316.145   3
   4  20   4 7904.37 345.310   1
   4  20  -4 7100.92 343.919   1
  -4  20  -4 6970.34 363.709   3
   4  20  -6-259.695 231.508   1
  -4  20   6 119.181 192.323   2
   4  20   6-70.8471 165.213   3
  -4  20   6-137.981 183.463   3
  -4  20  -6-125.633 206.925   2
   4  20   6 12.9153 138.847   2
   4  20  -6 35.8062 198.462   3
  -4  20  -6-107.075 252.788   3
   4  20  -8 9735.28 427.647   3
   4  20   8 9816.49 309.600   2
   4  20   8 9741.52 368.091   3
  -4  20  -8 9471.98 394.628   2
   4  20  -8 9502.41 409.714   1
  -4  20  -8 9212.67 451.138   3
  -4  20   8 10520.0 386.580   2
  -4  20  10-38.9466 181.519   3
  -4  20  10 5.38130 195.845   2
   4  20  10-5.35980 189.624   3
   4  20  10-256.162 140.738   2
  -4  20 -10 109.621 243.894   2
  -4  20 -10-117.035 291.112   3
   4  20 -10 80.2169 249.380   1
  -4  20 -12 9920.49 513.151   3
   4  20  12 10109.2 395.196   3
  -4  20  12 9954.17 393.639   3
  -4  20 -12 10058.8 441.378   2
   4  20 -12 10377.5 438.704   1
  -4  20  12 10495.9 401.410   2
   4  20  12 9788.62 320.382   2
  -4  20  14 293.645 216.823   2
   4  20  14-62.7163 159.482   2
   4  20  14 29.5431 203.758   3
   4 -20  14 82.6532 164.407   5
  -4  20  14-29.3795 197.331   3
  -4  20 -14 96.3085 350.470   3
  -4  20 -14 7.13126 267.854   2
   4  20 -14 198.441 252.450   1
   4  20  16 1048.91 177.130   2
  -4  20  16 906.353 229.690   2
   4  20  16 893.845 225.556   3
  -4  20  16 580.092 219.019   3
   4 -20 -16 778.811 380.473   1
   4 -20  16 865.151 199.126   5
  -4  20 -16 578.400 379.349   3
  -4  20 -16 1026.04 278.222   2
   4  20  18 955.615 181.800   2
   4  20 -18 688.190 268.998   1
   4  20  18 803.614 233.709   3
   4 -20 -18 858.702 395.395   1
  -4  20  18 866.165 224.297   3
   4 -20  18 811.429 210.629   5
  -4  20 -18 1126.74 404.896   3
  -4  20 -18 1014.99 298.426   2
  -4  20  18 771.958 230.111   2
   4  20  20 18899.7 602.017   3
   4 -20  20 18508.3 602.524   5
  -4  20 -20 18126.7 665.268   2
   4  20  20 18778.0 528.446   2
   4  20  22 393.175 236.729   3
  -4  20  22-262.716 255.146   3
  -4  20 -22 498.229 311.536   2
   4 -20  22 329.046 227.690   5
   4  20  22 410.141 180.117   2
  -4  20  22 794.427 261.501   2
   4  20 -24 1735.54 316.653   1
  -4  20  24 2224.31 278.818   3
   4 -20  24 2004.69 286.466   5
  -4  20 -24 2144.88 507.487   3
  -4  20  24 2065.78 269.851   2
   4  20 -26 493.299 294.766   1
   4  20  26-288.588 258.831   3
  -4  20  26 30.3923 236.477   3
  -4  20 -26 593.099 489.299   3
   4  20  26 48.6953 194.796   2
  -4  20  26 125.919 238.619   2
   4 -20  28 2175.18 316.763   5
   4  20  28 1616.37 295.939   3
  -4  20  28 1584.30 279.012   3
  -4  20 -28 1038.75 513.670   3
   4  20  28 1776.18 236.527   2
  -4  20  28 1966.65 282.907   2
   4  20 -28 1845.88 357.021   1
   4  20  30 307.171 283.084   3
  -4  20  30 299.890 266.100   3
   4  20  30 22.3418 219.622   2
  -4  20  30-28.4615 259.256   2
   4 -20  30 19.2535 281.868   5
  -4  20 -30-566.079 486.219   3
   4  20 -30 60.7999 323.404   1
   4 -20  32 3141.17 362.393   5
   4  20  32 3552.18 366.508   3
   4  20  32 4021.18 294.143   2
  -4  20  32 4202.65 356.188   3
  -4  20 -32 2822.41 578.924   3
  -4  20  32 3634.16 319.951   2
   4  20 -32 2971.80 400.543   1
  -4  22   0-151.875 208.329   2
  -4  22   0-205.075 215.957   3
   4  22   0-233.337 187.777   3
   4  22   0-80.3919 225.701   1
  -4  22   2 11001.9 409.098   2
   4  22   2 10137.1 381.904   3
   4  22  -2 9540.43 386.938   3
  -4  22   2 11080.6 413.339   3
   4  22   2 10338.5 422.285   1
   4  22  -2 9607.06 421.538   1
  -4  22  -2 10911.6 437.508   3
  -4  22  -2 10248.1 398.204   2
  -4  22   4-241.569 215.246   2
   4  22   4 109.322 185.847   3
  -4  22  -4 126.476 213.045   2
  -4  22  -4-126.114 238.445   3
   4  22   4-182.516 163.730   2
  -4  22   4 6.06587 196.632   3
   4  22  -4 120.297 219.003   1
  -4  22  -6 548.271 229.983   2
  -4  22   6 712.833 215.644   3
  -4  22   6 730.865 219.278   2
   4  22   6 542.325 194.547   3
  -4  22  -6 574.221 270.062   3
   4  22   6 608.693 175.257   2
   4  22  -6 917.128 245.387   1
  -4  22   8 101.855 219.191   2
   4  22   8 154.586 190.072   3
  -4  22  -8 489.464 243.996   2
   4  22   8 113.099 157.745   2
  -4  22  -8 293.139 277.690   3
  -4  22   8-89.2968 191.845   3
   4  22  -8-13.7658 237.886   1
   4  22  10 11786.5 374.600   2
   4  22  10 12877.6 452.031   3
  -4  22  10 12310.1 443.289   3
  -4  22 -10 12622.9 479.799   2
  -4  22 -10 11786.7 544.879   3
   4  22 -10 12527.4 490.017   1
  -4  22  10 13838.4 461.405   2
  -4  22  12 239.586 224.028   2
   4  22  12 284.194 160.647   2
   4  22  12 405.874 213.871   3
  -4  22  12 434.648 210.391   3
  -4  22 -12 290.363 329.759   3
  -4  22 -12 286.220 263.576   2
   4  22 -12 599.947 264.763   1
   4  22  14 4104.77 287.996   3
  -4  22 -14 3882.97 333.556   2
  -4  22  14 3969.33 293.099   2
   4  22 -14 3927.00 340.575   1
  -4  22 -14 3949.18 417.432   3
  -4  22  14 3984.52 281.335   3
   4  22  14 3553.04 221.293   2
   4  22  16 392.050 164.290   2
   4  22  16 291.501 224.575   3
  -4  22  16 122.091 207.939   3
   4 -22 -16 63.8560 373.399   1
  -4  22 -16 288.013 277.703   2
  -4  22 -16-129.269 372.775   3
  -4  22  16 23.4838 224.111   2
   4  22 -16 244.008 263.959   1
   4  22  18 8078.47 384.660   3
  -4  22 -18 8715.68 453.889   2
   4 -22 -18 7929.38 539.745   1
   4  22  18 8551.31 320.757   2
  -4  22  20-192.652 238.712   2
   4  22  20 43.3927 233.986   3
  -4  22  20-175.895 245.803   3
   4  22 -20-91.6869 280.417   1
   4  22  20-155.852 177.506   2
  -4  22  22 4747.79 333.362   3
  -4  22 -22 5951.78 561.017   3
  -4  22  22 5709.67 334.993   2
   4  22 -22 4695.77 402.466   1
   4  22  22 5604.72 275.554   2
   4  22  24-79.1049 245.007   3
  -4  22  24-134.208 234.042   3
  -4  22  24 19.7964 239.020   2
  -4  22 -24-406.751 470.114   3
   4  22 -24-88.6883 318.172   1
  -4  22 -24-50.4241 338.522   2
   4  22  26 228.663 264.225   3
  -4  22  26 46.1785 247.155   3
   4  22  26 307.718 205.793   2
  -4  22 -26 187.310 490.222   3
  -4  22 -26 800.435 351.582   2
  -4  22  26-58.4694 230.150   2
   4  22 -26-142.954 340.709   1
  -4  22  28 250.587 252.603   2
  -4  22  28 288.043 262.058   3
  -4  22 -28 147.014 353.471   2
  -4  22 -28-616.676 484.661   3
   4  22  28 8.59309 271.863   3
   4  22  28 68.4185 206.532   2
   4  22 -28 95.1961 367.461   1
   4  22  30 4046.82 356.060   3
  -4  22  30 3181.42 326.590   3
  -4  22  30 3485.13 320.497   2
   4  22  30 3562.90 283.321   2
   4  22 -30 3577.76 411.007   1
  -4  22 -30 2531.54 567.113   3
  -4  24   0 10100.0 421.513   3
  -4  24   0 10016.7 410.805   2
   4  24   0 9743.89 425.720   1
  -4  24  -2 89.9457 241.428   3
  -4  24   2 66.1804 209.832   3
  -4  24  -2 345.376 221.366   2
  -4  24   2 391.476 218.758   2
   4  24  -2-177.300 240.067   1
  -4  24   4 1359.28 236.903   2
  -4  24  -4 1097.66 239.454   2
  -4  24  -4 1430.40 278.559   3
   4  24   4 1395.54 221.811   3
  -4  24   4 1126.85 229.376   3
   4  24  -4 822.360 260.477   1
   4  24   4 1427.54 193.733   2
  -4  24   6-58.9487 223.928   2
   4  24   6 70.1099 178.928   2
   4  24   6 34.6784 197.382   3
  -4  24   6-82.5701 203.120   3
  -4  24  -6-259.982 246.880   2
  -4  24  -6 58.3012 264.174   3
   4  24  -6 119.356 237.730   1
   4  24   8 8721.81 318.972   2
   4  24   8 7652.30 361.375   3
  -4  24  -8 8336.46 401.168   2
  -4  24   8 8439.91 372.093   3
  -4  24  -8 8244.97 459.455   3
   4  24  -8 7510.95 395.376   1
  -4  24  10 306.503 223.460   2
   4  24  10 422.562 210.626   3
   4  24  10 316.894 166.703   2
  -4  24 -10 266.309 251.713   2
  -4  24 -10 202.573 304.626   3
   4  24 -10 558.421 250.810   1
  -4  24  10 236.214 210.224   3
   4  24  12 12188.5 400.600   2
   4  24  12 13039.9 478.192   3
  -4  24  12 12981.9 479.073   3
  -4  24 -12 13007.0 511.608   2
  -4  24 -12 12740.2 592.499   3
   4  24 -12 12762.5 511.719   1
  -4  24  12 14331.0 488.773   2
   4  24  14-44.3347 171.382   2
   4  24  14-40.8623 228.401   3
  -4  24 -14-256.857 265.266   2
   4  24  16 511.878 175.955   2
   4  24  16 370.237 230.448   3
   4  24  18-65.5571 231.519   3
   4 -24 -18 662.448 382.105   1
   4  24 -18 290.702 276.334   1
  -4  24  18-429.171 221.885   3
  -4  24  18 101.370 232.284   2
  -4  24 -18 238.871 400.415   3
   4  24  18 123.762 176.237   2
  -4  24  20 5683.57 341.835   3
  -4  24 -20 5228.00 416.721   2
   4  24 -20 5131.70 383.819   1
  -4  24  20 5457.64 332.852   2
  -4  24  22 168.930 235.243   2
   4  24  22-155.932 246.400   3
  -4  24 -22 66.1913 329.485   2
  -4  24  22 103.560 229.722   3
   4  24 -22-255.464 285.169   1
  -4  24 -22 464.918 455.103   3
   4  24  24 1044.50 274.775   3
  -4  24  24 1164.11 262.203   3
   4  24 -24 1233.53 328.017   1
  -4  24 -24 683.791 485.182   3
   4  24  24 1223.78 215.182   2
  -4  24  24 1368.60 261.794   2
  -4  24  26 6.55664 245.182   2
   4  24  26-204.512 267.619   3
  -4  24  26-115.964 249.367   3
  -4  24 -26-53.0360 347.065   2
   4  24  26-20.3472 200.554   2
  -4  24 -26 93.4357 473.867   3
   4  24 -26-194.358 334.972   1
   4  24  28 1145.14 297.046   3
  -4  24  28 1062.80 274.434   3
  -4  24 -28 1978.75 401.677   2
   4  24  28 1484.37 240.153   2
   4  24 -28 949.699 348.549   1
  -4  24  28 1443.21 276.214   2
  -4  26   0-7.24433 219.715   3
  -4  26   0-260.112 232.291   2
  -4  26   2 4153.61 299.062   2
  -4  26  -2 3866.76 296.884   2
   4  26  -2 3682.74 326.982   1
  -4  26   2 3386.93 295.182   3
   4  26   2 3632.78 252.748   2
  -4  26  -2 3301.65 307.033   3
   4  26   4 147.771 190.606   2
  -4  26   4-156.593 216.397   3
  -4  26   4-194.465 232.029   2
   4  26  -4 133.625 256.446   1
  -4  26  -4 6.30345 229.308   2
  -4  26  -4-106.908 261.113   3
  -4  26   6 1167.44 244.666   2
  -4  26  -6 482.796 288.028   3
   4  26  -6 859.798 276.146   1
  -4  26  -6 932.238 256.386   2
  -4  26   6 666.897 225.725   3
   4  26   6 583.428 202.344   2
   4  26   8 71.6399 185.392   2
  -4  26  -8 303.131 298.958   3
   4  26  10 15932.5 482.984   2
   4  26  10 16573.4 561.770   3
   4  26  12 155.462 227.041   3
  -4  26  14 1689.50 275.329   2
   4  26  14 1760.79 265.096   3
  -4  26  14 1259.53 242.824   3
  -4  26 -14 2191.95 382.456   3
  -4  26 -14 1809.24 304.978   2
   4  26 -14 1502.14 295.005   1
  -4  26  16-240.348 233.768   2
   4  26  16 125.865 230.424   3
  -4  26  16 122.724 213.101   3
  -4  26 -16-94.2504 357.488   3
   4  26 -16 74.3884 255.157   1
  -4  26 -16-8.09401 278.626   2
  -4  26  18 2253.09 280.593   2
  -4  26  18 2181.09 271.883   3
  -4  26 -18 3220.21 351.760   2
  -4  26 -18 2280.06 430.352   3
   4  26 -18 2324.78 310.067   1
  -4  26  20 70.0590 231.237   2
   4  26  20 180.685 255.159   3
  -4  26  20 7.43657 225.653   3
  -4  26 -20-356.942 309.868   2
   4  26 -20-88.0209 284.762   1
  -4  26 -20-13.3251 403.648   3
   4  26  22 3388.96 325.820   3
  -4  26  22 3342.25 307.483   3
  -4  26 -22 3187.24 378.458   2
  -4  26 -22 3290.36 510.100   3
   4  26 -22 2684.23 344.914   1
  -4  26  22 3302.27 295.178   2
   4  26  24-8.34295 263.257   3
  -4  26  24 96.9775 231.468   2
  -4  26  24-60.8362 236.548   3
  -4  26 -24-132.366 457.728   3
  -4  26 -24 79.6014 328.872   2
   4  26 -24 501.465 304.144   1
   4  26  24 38.6291 200.310   2
   4  26  26-192.332 281.423   3
  -4  26  26-86.1243 258.656   3
   4  26  26 484.882 210.769   2
  -4  26 -26 125.412 349.513   2
  -4  26 -26-105.969 472.155   3
   4  26 -26-381.627 307.583   1
  -4  26  26 120.414 257.580   2
   4  28   0 3095.40 255.796   2
   4  28   2 47.0150 200.326   2
   4  28   4 347.874 203.967   2
   4  28  -4 165.452 267.205   1
  -4  28   6 65.6931 237.381   2
  -4  28   6-7.12595 215.375   3
  -4  28  -6 33.7231 241.373   2
   4  28   6 135.117 194.475   2
  -4  28   8 4494.10 326.546   2
  -4  28  -8 4094.60 325.452   2
   4  28   8 4445.64 268.779   2
  -4  28   8 3775.23 300.233   3
  -4  28  -8 4205.99 377.739   3
  -4  28  10 422.064 223.539   3
  -4  28  10 542.668 245.260   2
  -4  28 -10 418.011 258.453   2
   4  28 -10 412.602 259.990   1
  -4  28 -10 691.830 309.537   3
  -4  28  12 8443.09 408.082   2
  -4  28  12 8061.38 386.033   3
  -4  28 -12 7093.34 408.570   2
   4  28 -12 7312.95 414.261   1
  -4  28 -12 6930.03 477.890   3
  -4  28  14 27.1544 258.724   2
  -4  28  14-324.968 229.622   3
  -4  28 -14-116.346 262.762   2
  -4  28 -14 44.8312 327.766   3
   4  28 -14 16.8025 263.015   1
  -4  28  16-189.508 247.884   2
  -4  28  16 7.03306 225.721   3
  -4  28 -16 527.704 292.555   2
  -4  28 -16 11.8332 346.891   3
   4  28 -16 179.145 281.018   1
  -4  28  18-66.4744 221.840   3
  -4  28 -18 225.610 386.722   3
  -4  28 -18 120.170 293.664   2
   4  28 -18-225.999 293.660   1
  -4  28  18-290.131 242.322   2
   4  28  20 3590.99 329.220   3
  -4  28  20 3295.30 303.013   3
  -4  28 -20 2966.74 485.602   3
   4  28 -20 3130.10 357.082   1
  -4  28 -20 2844.08 357.427   2
  -4  28  20 3387.50 303.818   2
  -4  28  22-145.903 241.072   2
   4  28  22 169.252 266.891   3
  -4  28  22 22.9283 241.036   3
  -4  28 -22-527.852 433.012   3
   4  28 -22 126.151 291.950   1
  -4  28 -22 556.802 314.582   2
   4  28  24 882.870 289.792   3
  -4  28  24 631.242 257.120   3
   4  28 -24 648.010 332.269   1
  -4  28 -24 443.189 333.326   2
  -4  28  24 601.244 262.089   2
  -4  30   0-168.678 243.713   2
  -4  30   0-8.09483 247.571   3
  -4  30  -2 2277.73 287.709   2
  -4  30   2 2249.41 289.337   2
  -4  30  -2 1868.14 291.576   3
  -4  30   2 2054.44 279.247   3
  -4  30   4 7.59806 234.567   3
  -4  30  -4 273.845 244.414   2
  -4  30  -4 8.76164 261.935   3
  -4  30   6 123.559 256.288   2
   4  30  -6 613.243 282.793   1
  -4  30   6 537.744 244.556   3
  -4  30  -6 577.267 255.139   2
  -4  30  -6 308.269 285.371   3
  -4  30   8 62.5956 257.450   2
   4  30  -8-421.841 273.217   1
  -4  30  -8-227.741 251.677   2
  -4  30  -8 368.053 292.901   3
  -4  30   8 108.880 227.358   3
  -4  30 -10 4974.06 362.713   2
  -4  30  10 4408.91 332.330   3
   4  30 -10 4945.64 384.244   1
  -4  30 -10 5125.36 405.331   3
  -4  30  10 5381.49 357.253   2
  -4  30  12-217.170 265.157   2
  -4  30  12-7.22197 232.012   3
  -4  30 -12 43.0191 317.556   3
   4  30 -12 128.508 285.844   1
  -4  30 -12-83.2710 275.495   2
  -4  30  14 897.009 288.938   2
  -4  30  14 654.782 245.189   3
  -4  30 -14 1100.95 360.312   3
  -4  30 -14 1045.96 292.488   2
   4  30 -14 749.377 298.018   1
  -4  30  16-214.655 247.360   2
  -4  30  16 86.9667 223.971   3
  -4  30 -16 253.113 283.159   2
  -4  30 -16 131.358 357.406   3
   4  30 -16 35.0624 298.818   1
  -4  30  18 1800.89 274.336   3
  -4  30  18 1459.06 273.741   2
  -4  30 -18 1666.23 428.329   3
  -4  30 -18 1923.71 336.892   2
   4  30 -18 1678.82 354.612   1
  -4  30  20-107.767 258.434   2
   4  30 -20 45.5544 304.696   1
  -4  30  20 30.4163 235.642   3
  -4  30 -20 117.997 392.856   3
  -4  30 -20-399.898 306.063   2
  -4  32   0 2238.60 307.207   2
   4  32   0 1936.39 262.312   2
  -4  32   0 2689.63 314.718   3
  -4  32   2-235.224 257.414   3
  -4  32   2-98.6343 261.688   2
   4  32   2-233.524 228.202   2
   4  32  -2 130.546 229.477   2
  -4  32  -2-155.702 266.020   3
  -4  32  -2-6.96266 256.169   2
   4  32  -4 152.120 234.128   2
  -4  32   4 646.885 253.524   3
  -4  32   4 261.669 274.475   2
   4  32   4 173.133 222.545   2
  -4  32  -4 303.964 258.848   2
  -4  32  -4 263.563 278.332   3
  -4  32   6-662.973 276.898   2
  -4  32  -6-236.547 274.860   3
   4  32  -6 87.8458 226.855   2
  -4  32  -6 14.1224 247.114   2
  -4  32   6 7.84296 242.003   3
  -4  32  -8 1757.84 296.424   2
  -4  32   8 1908.02 284.346   3
   4  32  -8 1383.77 306.194   1
  -4  32  -8 2224.12 335.991   3
  -4  32  10-188.563 257.529   2
   4  32 -10 70.8002 289.004   1
  -4  32  10 22.7655 233.877   3
  -4  32 -10-51.7120 260.371   2
  -4  32 -10 164.999 298.440   3
   4  32 -12 1345.92 323.813   1
  -4  32  12 1962.62 300.751   2
  -4  32  12 1278.73 271.412   3
  -4  32 -12 1603.84 356.441   3
  -4  32 -12 1715.14 311.588   2
  -4  32  14-230.038 267.343   2
  -4  32  14-198.933 232.162   3
   4  32 -14-191.363 300.497   1
  -4  32 -14 169.678 338.980   3
  -4  32 -14-386.803 279.652   2
  -4  32  16 123.296 255.854   2
  -4  32  16 275.805 234.842   3
  -4  32 -16-308.648 360.417   3
   4  32 -16-281.942 317.585   1
  -4  32 -16 121.596 293.154   2
   4  34   0 133.671 247.859   2
  -4  34   0-35.0718 269.799   3
  -4  34   0 270.590 264.796   2
  -4  34   2 1070.72 286.209   2
  -4  34  -2 1363.08 279.229   2
  -4  34   2 1154.99 279.235   3
   4  34   2 1384.16 260.658   2
   4  34  -2 1267.48 263.458   2
  -4  34  -2 1662.21 302.371   3
  -4  34   4 21.6883 263.200   2
   4  34   4 5.42279 236.617   2
  -4  34   4 8.36017 246.704   3
  -4  34  -4-211.419 275.435   3
  -4  34  -4 85.9958 261.618   2
   4  34  -4-85.6222 234.823   2
  -4  34   6 280.727 276.153   2
  -4  34   6-8.03029 252.336   3
   4  34  -6 6.29209 242.705   2
  -4  34  -6 326.885 290.254   3
  -4  34  -6 7.24268 263.795   2
  -4  34   8-7.30908 274.436   2
  -4  34  -8-61.2110 303.207   3
   4  34  -8 32.0280 245.608   2
  -4  34   8 102.585 241.878   3
  -4  34  -8 354.863 263.979   2
  -4  34  10 1158.05 289.960   2
  -4  34  10 1132.23 266.338   3
  -4  34 -10 1542.40 287.870   2
  -4  34 -10 1438.15 345.671   3
   5  -1  -1 14470.2 426.148   1
   5  -1   1 13938.5 413.114   1
  -5  -1   1 14347.6 344.755   3
   5   1  -1 14979.8 377.973   5
   5  -1  -1 14068.4 366.781   4
   5  -1  -1 14623.3 376.001   5
   5   1   1 14559.0 409.601   1
  -5  -1  -1 15165.1 372.957   3
   5   1   1 14904.6 372.130   5
  -5   1   1 14318.5 362.551   3
  -5   1  -1 14183.8 370.059   2
   5   1  -1 14038.9 359.890   4
   5  -1   1 14199.8 360.546   4
   5   1   1 13772.4 352.335   4
  -5  -1   1 14913.3 365.442   2
   5   1  -1 14351.2 418.652   1
  -5  -1  -1 15177.8 360.842   2
  -5   1   1 14392.9 375.750   2
  -5   1  -1 14728.7 384.994   3
   5  -1   1 14820.9 372.871   5
  -5  -1   3 31030.6 688.756   3
   5  -1   3 29363.6 755.012   1
  -5   1   3 30333.5 701.004   3
   5  -1  -3 29437.6 729.086   5
   5   1   3 29638.6 713.283   5
   5  -1   3 30193.0 715.495   5
  -5   1   3 30255.8 724.410   2
  -5   1  -3 29453.2 746.739   3
   5   1  -3 29211.9 768.038   1
   5  -1  -3 29672.2 720.281   4
  -5  -1   3 30120.4 716.362   2
   5  -1   3 29642.5 704.408   4
   5   1   3 29458.2 696.484   4
  -5  -1  -3 31347.5 697.308   2
   5   1   3 29054.1 740.628   1
  -5   1  -3 30229.6 713.312   2
   5  -1  -3 29866.3 773.684   1
  -5   1  -5 7084.80 218.859   2
   5   1   5 7387.97 249.588   1
  -5  -1   5 6955.80 195.847   3
  -5   1   5 7149.01 209.706   3
   5   1   5 6853.02 217.313   5
   5   1  -5 6903.09 283.263   1
   5  -1   5 6585.88 216.941   5
  -5  -1   5 7066.68 229.867   2
   5  -1   5 7010.91 257.426   1
   5  -1   5 6651.55 206.825   4
   5   1   5 6839.81 200.334   4
   5  -1  -5 6626.44 287.267   1
  -5   1   5 6830.64 233.588   2
  -5  -1  -5 7300.88 197.877   2
  -5  -1   7 79127.1 1766.36   2
  -5   1  -7 76266.9 1751.24   2
  -5  -1   7 75602.4 1735.58   3
  -5   1   7 80458.9 1750.07   3
   5   1   7 79003.1 1758.94   1
   5   1   7 75051.8 1758.17   5
   5   1  -7 74649.7 1813.09   1
  -5   1   7 78446.3 1769.86   2
   5  -1  -7 75188.2 1822.42   1
   5  -1   7 76406.9 1745.48   4
   5   1   7 75448.3 1738.77   4
   5  -1   7 76721.2 1761.42   5
  -5  -1  -7 76062.1 1731.08   2
  -5  -1  -9 6987.45 221.824   2
  -5  -1   9 6901.52 229.851   3
  -5   1   9 6890.57 238.289   3
   5   1   9 6638.70 245.502   5
   5   1   9 7262.74 242.010   1
  -5  -1   9 7207.49 268.199   2
  -5   1   9 7690.43 277.189   2
   5   1   9 6563.68 227.929   4
  -5   1  -9 6955.30 250.658   2
  -5   1  11 2618.71 167.111   3
  -5  -1 -11 2428.72 153.441   2
  -5   1 -11 2450.74 180.869   2
  -5  -1  11 2385.63 161.389   3
  -5  -1  11 2428.48 193.755   2
  -5   1  11 2190.01 192.149   2
  -5   1  13 9142.26 310.292   3
  -5  -1 -13 8870.27 300.481   2
  -5   1 -13 9699.22 327.380   2
   5  -1  13 10465.7 336.387   5
   5   1  13 9907.38 332.297   5
  -5  -1  13 8954.10 307.696   3
   5  -1 -13 9552.62 396.610   1
  -5  -1  13 9620.03 337.581   2
   5   1 -13 9363.42 388.712   1
   5  -1  13 9742.52 313.535   4
   5   1  13 10207.9 310.364   4
   5   1 -15 57520.2 1493.12   1
   5   1  15 61758.8 1455.31   5
  -5   1 -15 57568.8 1433.18   2
   5  -1 -15 61046.7 1499.41   1
  -5   1  15 60152.3 1446.14   2
   5  -1  15 61143.3 1427.26   4
   5   1  15 61345.4 1423.66   4
   5  -1  15 61259.5 1457.17   5
  -5  -1  17 86448.1 1979.18   3
  -5   1  17 83668.2 1976.69   3
  -5   1  17 81255.1 1985.69   2
   5   1 -17 85487.2 2043.05   1
   5  -1 -17 87817.3 2050.35   1
   5  -1  17 84383.2 2004.13   5
   5   1  17 83084.5 1999.27   5
  -5  -1  17 85753.3 1993.08   2
   5  -1  17 84542.5 1973.71   4
   5   1  17 84296.5 1966.45   4
  -5  -1  19 6507.04 329.373   4
  -5   1  19 7161.86 319.518   3
  -5   1  19 7941.28 333.564   2
   5   1 -19 7358.33 382.512   1
   5  -1 -19 7351.48 412.022   1
   5   1  19 6584.73 323.814   5
   5  -1  19 7123.51 330.749   5
   5  -1  19 7656.50 307.451   4
   5   1  19 6933.94 296.625   4
   5   1  21 1047.79 198.043   4
  -5  -1  21 988.178 230.336   4
  -5   1  21 831.195 215.358   3
   5  -1 -21 1011.40 292.313   1
   5   1  21 1168.36 226.523   5
   5  -1  21 954.254 226.385   5
  -5   1  21 695.078 222.339   2
   5   1 -21 1506.44 290.948   1
   5  -1  21 769.005 195.694   4
   5   1 -23 3706.58 343.242   1
   5  -1 -23 4029.64 372.343   1
   5  -1  23 4319.01 314.804   5
   5   1  23 3973.37 306.486   5
  -5  -1  23 4181.41 368.002   5
  -5   1  23 4231.21 349.691   5
   5  -1  23 4193.22 276.878   4
   5   1  23 3996.27 275.347   4
  -5   1  23 4213.04 299.837   2
  -5  -1  23 3342.01 291.069   4
  -5   1  25 7133.70 381.513   4
   5   1 -25 6636.26 426.929   1
  -5  -1  25 6024.00 357.849   4
   5  -1 -25 5620.26 419.042   1
   5   1  25 6904.88 390.929   5
   5  -1  25 6932.84 383.474   5
  -5  -1  25 6820.93 416.373   5
  -5   1  25 7338.53 428.262   5
   5  -1  25 7386.75 356.952   4
   5   1  25 7263.14 345.055   4
   5   1 -27 7297.90 446.736   1
   5  -1  27 6871.18 407.819   5
   5  -1 -27 7444.20 456.446   1
   5   1  27 7030.30 409.380   5
  -5  -1  27 8004.98 461.224   5
  -5   1  27 7763.57 457.975   5
   5  -1  27 7808.33 380.591   4
   5   1  27 7716.19 374.156   4
  -5  -1  27 7412.77 403.077   4
  -5   1  27 7186.89 397.697   4
  -5  -1  29 1884.49 296.809   4
  -5   1  29 2073.66 297.041   4
   5  -1  29 1407.72 303.210   5
   5   1  29 2061.61 315.942   5
   5   1 -29 1859.13 345.498   1
   5  -1 -29 1653.26 351.196   1
   5   1  31 263.058 247.737   4
  -5  -1  31 69.2947 283.827   4
  -5   1  31-16.9108 267.501   4
   5  -1 -31 280.527 339.293   1
   5  -1  31-39.1176 278.588   5
   5   1 -31-100.809 329.524   1
  -5  -1  31-149.351 326.802   5
  -5   1  31 332.694 327.854   5
   5  -1  31 7.39670 243.427   4
   5   1  33 874.481 276.229   4
   5  -1  33 717.719 292.520   5
   5   1  33 618.795 307.324   5
  -5  -1  33 649.423 368.245   5
  -5   1  33 568.129 364.498   5
   5  -1  33-15.6584 270.375   4
   5   1  35 2159.57 314.415   4
  -5  -1  35 2245.59 345.844   4
  -5  -1  35 2449.94 405.285   5
  -5   1  35 2412.69 397.933   5
   5   1  35 1930.45 352.976   5
   5  -1  35 2094.81 342.271   5
  -5   1  35 2681.53 356.369   4
   5  -1  35 2473.94 321.057   4
   5   1  37 4375.79 411.693   5
  -5   1  37 3880.60 392.860   4
   5  -1  37 3343.59 398.406   5
  -5  -1  37 3658.39 442.997   5
  -5   1  37 3571.12 444.235   5
   5  -1  37 4126.65 368.998   4
   5   1  37 3582.61 364.532   4
  -5  -1  37 3376.62 382.403   4
   5  -3  -1 2233.98 116.319   5
   5  -3   1 2561.58 115.115   5
  -5   3  -1 2381.76 151.045   3
   5  -3  -1 2105.67 185.173   1
   5   3  -1 2261.89 155.373   1
   5   3   1 2504.26 149.096   1
   5   3  -1 2462.92 96.3795   4
   5  -3  -1 2489.70 120.566   4
   5  -3   1 2224.93 112.741   4
   5   3   1 2253.90 85.1678   4
  -5   3   1 2475.58 130.179   3
   5  -3   1 2484.57 181.745   1
   5   3  -1 2336.74 119.595   5
   5   3   1 2216.99 109.003   5
  -5   3   1 2540.35 135.438   2
  -5   3  -1 2465.21 135.531   2
   5  -3  -3 25509.4 687.972   1
  -5   3   3 25592.7 618.550   3
   5  -3  -3 25444.9 634.430   5
   5   3   3 24600.1 592.535   4
   5   3   3 25999.0 636.845   1
   5   3   3 25662.0 615.622   5
  -5   3  -3 26043.3 667.980   3
   5  -3   3 26626.8 622.537   5
  -5  -3   3 26152.3 609.110   2
   5  -3  -3 24794.7 629.763   4
   5  -3   3 25456.5 615.437   4
   5   3  -3 25840.2 663.638   1
  -5   3  -3 27113.2 635.316   2
  -5   3   3 26092.6 636.476   2
  -5  -3   5 68610.4 1587.74   3
   5  -3  -5 68944.8 1688.19   1
  -5   3   5 70657.0 1617.90   3
  -5  -3   5 71608.1 1618.12   2
   5   3  -5 70893.6 1666.76   1
   5  -3   5 72066.0 1625.48   5
   5  -3   5 70083.6 1616.94   4
  -5   3  -5 67739.1 1669.15   3
   5   3   5 73645.9 1620.00   1
  -5   3  -5 74354.5 1634.01   2
  -5   3   5 71382.3 1637.16   2
   5   3   5 71659.0 1592.84   4
   5   3   5 70988.2 1618.31   5
  -5   3  -7 2996.50 184.577   2
   5   3   7 2748.13 144.326   5
  -5   3   7 3038.18 161.586   3
   5   3  -7 2341.86 225.869   1
   5  -3   7 2654.88 149.035   5
  -5  -3   7 2702.16 169.565   2
   5  -3  -7 2757.12 255.186   1
  -5   3   7 2828.55 184.215   2
   5  -3   7 3020.64 151.824   4
   5   3   7 2752.06 139.982   1
   5   3   7 2793.83 126.163   4
  -5   3   9 23487.6 563.431   3
  -5   3  -9 23742.2 577.444   2
  -5   3   9 21576.3 570.836   2
   5   3   9 22013.3 557.823   5
   5   3   9 21987.6 528.088   4
  -5  -3  11 479.340 177.428   4
   5   3 -11 720.025 222.186   1
  -5   3  11 942.630 149.177   3
   5  -3  11 1045.91 166.561   5
  -5   3 -11 932.464 186.435   2
   5  -3  11 1203.85 150.560   4
  -5   3  11 909.921 169.588   2
   5   3  13 44913.1 1085.35   5
  -5   3 -13 44102.6 1091.72   2
   5   3 -13 46424.0 1141.96   1
   5  -3  13 44441.5 1070.08   4
   5  -3 -13 43281.5 1154.94   1
   5  -3  13 44667.6 1088.87   5
   5   3  13 44767.5 1052.14   4
  -5  -3  13 42188.0 1091.26   4
  -5   3  15 84781.9 1968.68   3
   5   3 -15 88734.0 2035.11   1
  -5   3 -15 81313.2 1980.17   2
   5  -3  15 84314.8 1985.38   5
   5   3  15 85118.3 1984.56   5
   5  -3 -15 87788.7 2051.66   1
  -5   3  15 82195.7 1977.37   2
   5  -3  15 83665.1 1966.19   4
   5   3  15 87336.3 1950.35   4
  -5  -3  15 81974.7 1981.52   4
  -5   3  17 20608.6 588.147   3
   5   3 -17 21905.2 651.439   1
  -5   3 -17 20120.4 605.828   2
   5   3  17 21033.6 605.129   5
   5  -3  17 20191.9 604.425   5
   5  -3 -17 22263.8 678.573   1
  -5   3  17 20795.6 601.306   2
   5  -3  17 20946.4 588.971   4
   5   3  17 21643.9 570.783   4
   5  -3 -19 7975.67 437.305   1
  -5   3  19 7423.24 325.405   3
   5   3 -19 7334.58 368.575   1
   5   3  19 6886.78 327.126   5
   5  -3  19 7469.10 336.580   5
  -5   3  19 7792.87 335.813   2
   5  -3  19 7296.12 309.243   4
   5   3  19 7431.58 296.082   4
  -5  -3  19 6781.03 330.016   4
   5   3  21 386.286 184.067   4
  -5  -3  21 309.282 217.745   4
  -5  -3  21 531.082 263.236   5
   5  -3 -21 205.501 283.600   1
   5  -3  21 302.891 212.810   5
   5   3  21 414.107 219.092   5
  -5   3  21 476.021 222.370   2
  -5   3  21 525.783 203.133   3
   5   3 -21 225.928 250.719   1
   5  -3  21 501.922 190.851   4
   5  -3 -23 6313.66 437.588   1
  -5   3  23 7562.36 360.007   3
   5   3 -23 7336.47 418.762   1
   5  -3  23 8502.66 397.021   5
   5   3  23 8128.07 390.997   5
  -5  -3  23 7574.82 425.614   5
  -5   3  23 7197.27 419.646   5
  -5   3  23 7680.23 363.223   2
   5  -3  23 8054.16 352.154   4
   5   3  23 7930.37 341.833   4
  -5  -3  23 6888.30 370.118   4
  -5   3  25 10395.0 438.528   3
   5   3 -25 9596.48 487.069   1
   5  -3  25 11312.0 426.269   4
   5  -3 -25 11356.2 541.819   1
  -5   3  25 10979.6 508.417   5
   5   3  25 10055.4 466.462   5
   5  -3  25 11031.2 465.253   5
  -5  -3  25 10837.3 501.694   5
  -5   3  25 9637.40 434.590   2
   5   3  25 11145.5 416.773   4
  -5  -3  25 10091.3 449.999   4
   5   3 -27 3050.79 356.218   1
   5   3  27 3951.59 340.053   5
   5  -3 -27 3665.57 401.271   1
   5  -3  27 3132.34 324.342   5
  -5  -3  27 3241.55 369.671   5
  -5   3  27 4029.70 388.124   5
  -5   3  27 3760.12 323.252   2
   5  -3  27 3569.03 293.247   4
   5   3  27 3390.25 285.225   4
  -5  -3  27 3564.45 315.069   4
  -5  -3  29 1139.30 284.751   4
  -5   3  29 738.679 284.037   4
   5   3  29 1162.98 294.097   5
   5   3 -29 1277.62 334.355   1
  -5   3  29 1158.44 338.117   5
   5  -3 -29 1128.31 350.423   1
   5   3  31-299.844 246.799   4
  -5  -3  31 149.686 273.889   4
  -5   3  31 292.462 344.282   5
   5   3 -31 372.454 327.761   1
   5  -3  31 134.930 267.060   5
  -5  -3  31-244.808 328.941   5
   5  -3  31 177.041 246.814   4
   5   3  33 1445.26 294.732   4
  -5   3  33 1758.14 322.532   4
   5  -3  33 1571.89 319.737   5
   5   3  33 1660.52 335.279   5
  -5  -3  33 1673.76 366.567   5
  -5   3  33 1309.08 353.351   5
   5  -3  33 1767.12 289.613   4
   5   3  35 2855.67 369.111   5
  -5   3  35 3415.33 420.439   5
   5  -3  35 2126.78 347.828   5
  -5  -3  35 3395.71 416.599   5
   5   3  35 2484.46 333.997   4
  -5   3  35 3290.55 356.795   4
   5  -3  35 2794.99 346.699   4
   5   3  37 485.333 300.160   4
  -5   3  37 1744.07 348.079   4
   5   3  37 1390.73 350.287   5
   5  -3  37 1249.02 331.518   5
  -5  -3  37 1656.22 402.118   5
  -5   3  37 1910.28 400.058   5
   5  -3  37 1698.32 324.680   4
   5   5   1 2830.96 159.005   1
   5   5  -1 2597.20 172.818   1
  -5   5  -1 2640.10 158.927   2
  -5   5   1 2929.53 158.644   3
   5   5  -1 2592.63 134.718   5
   5   5   1 2302.71 79.9272   4
   5   5  -1 2397.87 99.8018   4
   5  -5  -1 2673.95 138.892   4
   5  -5   1 2552.86 128.355   4
   5  -5  -1 2559.91 129.264   5
   5   5   1 2283.41 90.7526   2
   5  -5   1 2533.84 121.071   5
  -5   5  -1 2920.80 179.872   3
   5   5   1 2613.13 122.348   5
  -5   5   1 2785.34 156.908   2
  -5   5  -3 98233.2 1951.13   2
   5   5   3 99041.6 1932.35   1
   5   5  -3 98048.5 1970.61   1
  -5   5   3 96060.8 1936.05   3
  -5   5  -3 96152.2 1979.00   3
   5  -5   3 94111.3 1926.27   5
   5  -5   3 96296.1 1929.23   4
   5  -5  -3 96555.3 2014.65   1
   5  -5  -3 95706.2 1943.59   4
   5  -5  -3 95331.7 1941.60   5
   5   5   3 97737.1 1919.90   5
  -5   5   3 94992.8 1948.17   2
  -5   5  -5 43212.5 976.921   2
   5   5   5 44410.1 941.390   1
  -5   5   5 43487.3 977.826   2
   5   5  -5 44504.5 1008.38   1
  -5   5   5 43838.0 962.977   3
   5   5   5 43952.4 944.971   5
   5  -5   5 42657.2 956.592   5
  -5   5  -5 42029.4 1027.53   3
   5  -5   5 42358.9 954.754   4
   5  -5  -5 44730.6 1045.34   1
  -5  -5   5 46489.8 946.072   4
   5   5   7 21464.6 510.091   1
   5   5   7 20885.8 506.379   2
  -5   5  -7 22393.2 575.193   2
  -5   5   7 22252.0 557.676   3
   5   5   7 22317.9 541.309   5
  -5   5  -7 21318.4 641.226   3
  -5   5   7 22789.9 574.981   2
   5   5   7 20952.1 502.595   4
   5   5   9 929.970 101.512   4
  -5   5   9 912.689 148.447   3
  -5   5  -9 882.167 178.037   2
   5   5   9 926.861 126.194   5
   5   5   9 930.852 119.891   2
  -5   5   9 1086.26 174.219   2
   5   5 -11 3441.73 255.631   1
   5   5  11 3715.55 159.483   4
  -5   5 -11 3570.32 234.732   2
   5  -5  11 3968.13 207.356   5
   5  -5  11 3549.13 193.418   4
   5  -5 -11 3953.06 296.700   1
  -5   5  13 47815.1 1145.19   3
   5   5 -13 47188.0 1185.50   1
  -5   5 -13 44307.5 1153.62   2
   5   5  13 48333.9 1145.96   5
   5  -5  13 48411.5 1150.19   5
  -5   5  13 45926.4 1146.13   2
   5  -5 -13 46777.1 1221.15   1
   5  -5  13 46991.9 1131.32   4
   5   5  13 47487.6 1103.65   4
  -5  -5  13 46147.9 1148.70   4
  -5   5  15 27871.2 730.827   3
   5   5 -15 27288.3 771.746   1
  -5   5 -15 26695.7 748.696   2
   5  -5  15 28317.8 740.957   5
   5  -5 -15 29158.6 832.623   1
  -5   5  15 27774.0 736.243   2
   5   5  15 27318.0 731.998   5
   5  -5  15 27831.3 723.440   4
   5   5  15 28231.9 692.272   4
  -5  -5  15 26501.9 737.436   4
  -5   5  17 26097.6 697.651   3
   5   5 -17 24420.7 734.086   1
  -5   5 -17 25123.2 719.690   2
   5  -5  17 25226.4 709.145   5
  -5   5  17 25117.2 701.767   2
   5  -5 -17 26022.6 798.676   1
   5  -5  17 25690.7 688.370   4
   5   5  17 25878.5 708.637   5
   5   5  17 26182.4 661.029   4
  -5  -5  19 1251.71 216.510   4
  -5   5  19 2091.79 220.780   3
   5  -5  19 1523.72 209.423   5
   5   5  19 1689.03 220.807   5
   5   5 -19 1640.86 258.812   1
   5  -5 -19 1852.36 323.899   1
  -5   5  19 1805.52 230.893   2
   5  -5  19 1682.04 200.173   4
   5   5  19 1778.18 178.605   4
   5   5  21 538.765 183.900   4
  -5  -5  21 558.044 227.328   4
  -5   5  21 465.430 213.990   3
   5   5 -21 381.580 259.504   1
   5   5  21 465.780 217.433   5
   5  -5  21 252.508 206.441   5
   5  -5 -21 17.5879 301.379   1
  -5  -5  21 196.096 260.503   5
  -5   5  21 211.088 215.065   2
   5  -5  21 537.653 199.531   4
   5   5 -23 6630.29 402.697   1
  -5   5  23 7162.39 359.924   3
   5   5  23 7145.39 378.936   5
  -5  -5  23 6700.81 371.952   4
  -5  -5  23 7549.83 428.686   5
   5  -5 -23 7418.72 452.311   1
   5  -5  23 7121.45 382.104   5
   5   5  23 7510.06 324.713   4
  -5   5  23 7014.57 413.288   5
  -5   5  23 7569.57 366.330   2
   5  -5  23 7972.52 357.900   4
   5   5 -25 8262.71 449.574   1
  -5   5  25 9512.19 424.095   3
   5  -5  25 9486.46 442.545   5
  -5   5  25 9529.25 419.489   2
  -5  -5  25 10317.6 489.344   5
  -5   5  25 10438.9 509.179   5
   5   5  25 9166.36 446.071   5
   5  -5  25 9994.02 420.625   4
  -5  -5  25 8913.10 426.150   4
   5  -5 -25 8729.84 504.557   1
   5   5  25 10146.6 384.496   4
   5   5 -27 3607.19 365.704   1
  -5   5  27 4340.10 386.848   5
   5  -5  27 3719.04 324.799   5
   5   5  27 3593.65 341.818   5
   5  -5  27 4140.85 313.951   4
  -5  -5  27 4007.32 377.684   5
  -5   5  27 4229.33 326.204   3
  -5   5  27 3932.12 322.109   2
   5  -5 -27 4116.32 416.785   1
   5   5  27 4696.65 298.377   4
  -5  -5  27 4020.43 330.769   4
  -5  -5  29 737.851 278.972   4
   5  -5 -29 1126.75 381.054   1
  -5   5  29 757.921 271.752   3
  -5   5  29 676.329 326.460   5
   5   5 -29 466.412 330.134   1
   5   5  29 581.218 294.572   5
  -5   5  29 735.897 272.943   2
   5   5  31-148.948 246.100   4
  -5   5  31 240.869 345.289   5
   5   5 -31 608.387 336.076   1
   5  -5  31-180.861 274.964   5
  -5  -5  31-182.115 326.162   5
   5  -5  31 7.84950 253.439   4
  -5   5  33 2386.91 327.883   4
   5   5  33 2219.31 363.304   5
  -5  -5  33 2710.71 401.970   5
  -5   5  33 2344.78 389.154   5
   5   5  33 2742.70 300.704   4
   5  -5  33 2422.23 344.143   5
   5  -5  33 2430.66 322.397   4
   5   5  35 1990.32 318.227   4
  -5   5  35 2169.79 324.893   4
   5   5  35 2551.20 375.360   5
   5  -5  35 2396.47 365.431   5
  -5  -5  35 2572.36 425.151   5
  -5   5  35 1829.86 388.845   5
   5  -5  35 2574.02 342.662   4
   5   5  37 709.990 298.120   4
  -5   5  37 2224.68 351.264   4
   5  -5  37 1977.21 349.417   5
   5   5  37 1884.85 373.827   5
  -5  -5  37 1605.28 471.491   5
  -5   5  37 1468.44 408.504   5
   5  -5  37 2119.13 340.984   4
   5   7   1 1792.94 155.871   1
  -5   7  -1 1963.07 170.034   2
   5   7  -1 1855.92 170.302   1
   5   7   1 1491.43 77.1644   3
   5   7  -1 1587.69 91.8210   4
  -5   7  -1 1852.70 192.439   3
   5  -7   1 1726.65 114.632   5
   5  -7  -1 1755.17 142.332   4
   5  -7   1 1631.17 133.735   4
  -5   7   1 1684.05 172.011   3
   5   7   1 1760.49 116.867   5
   5  -7  -1 1709.42 124.079   5
  -5   7   1 1982.00 169.476   2
   5   7  -3 18354.3 526.122   1
  -5   7  -3 19016.5 517.969   2
  -5   7   3 18574.7 505.260   3
   5   7   3 19493.4 458.809   3
   5  -7  -3 18917.5 507.060   4
   5  -7   3 19383.2 489.685   4
   5  -7  -3 19002.1 495.754   5
   5   7   3 18921.3 470.640   5
  -5   7  -3 18877.7 553.928   3
   5  -7   3 18644.5 480.110   5
  -5   7   3 18821.8 514.637   2
   5   7   3 19243.5 491.624   1
   5   7   5 77802.1 1712.59   3
   5   7  -5 74631.8 1767.90   1
  -5   7  -5 76992.1 1759.16   2
  -5   7   5 74787.0 1740.23   3
   5  -7   5 73132.0 1731.14   4
   5   7  -5 71945.3 1709.46   3
   5   7   5 76866.5 1713.74   5
   5  -7   5 76015.0 1729.74   5
  -5   7  -5 77033.1 1803.18   3
   5   7   5 76504.4 1714.36   1
  -5   7   5 74689.8 1751.81   2
  -5   7  -7 8557.59 319.433   2
  -5   7   7 8770.62 291.965   3
   5   7   7 8488.63 259.966   5
   5   7   7 8680.82 246.622   1
   5   7   7 9130.92 275.514   3
  -5   7   7 9332.04 314.027   2
  -5  -7   7 9054.08 273.528   4
   5   7   9 22920.5 538.039   3
   5   7  -9 23364.5 596.790   1
  -5   7  -9 22722.9 575.969   2
   5   7   9 19973.1 480.253   2
   5  -7  -9 24229.7 654.239   1
   5  -7   9 23885.5 540.957   4
   5   7   9 22582.9 527.244   5
   5   7   9 18681.6 471.617   2
   5   7  11 3455.43 198.620   3
   5   7 -11 3452.90 246.800   1
   5  -7 -11 3512.03 297.557   1
  -5   7  11 3733.02 208.452   3
   5  -7  11 4024.93 201.816   5
  -5   7 -11 3520.84 236.497   2
   5   7  11 3647.79 184.701   5
   5   7  11 3577.71 143.410   2
   5  -7  11 3687.58 196.194   4
  -5   7  11 3689.48 223.586   2
  -5  -7  13 24446.5 652.105   4
   5   7 -13 22554.9 674.413   1
  -5   7  13 24556.1 648.635   3
  -5   7 -13 23675.0 669.226   2
   5  -7  13 24219.3 647.243   5
  -5   7  13 24393.7 654.082   2
   5  -7  13 24172.2 635.551   4
   5  -7 -13 23129.8 730.892   1
   5  -7 -15 45467.0 1215.87   1
  -5   7  15 46310.7 1130.09   3
  -5   7 -15 44294.8 1150.67   2
   5   7  15 45468.3 1124.96   5
   5   7 -15 44311.1 1158.75   1
   5  -7  15 46146.3 1133.63   5
   5  -7  15 46651.3 1120.43   4
  -5   7  15 45203.2 1128.52   2
  -5  -7  15 44191.6 1135.62   4
   5   7  15 46796.4 1081.23   4
   5   7 -17 6952.96 346.634   1
  -5   7  17 7865.02 323.259   3
   5  -7  17 7474.43 303.163   4
   5  -7 -17 6799.89 416.799   1
   5   7  17 7407.94 318.798   5
   5  -7  17 7565.62 324.635   5
  -5   7  17 7749.35 321.198   2
   5   7  17 7948.89 275.208   4
   5   7 -19 4041.33 299.524   1
  -5   7  19 4454.35 270.200   3
   5   7  19 4525.01 273.844   5
  -5  -7  19 4464.17 318.889   5
   5  -7 -19 4006.31 390.194   1
  -5   7  19 4221.54 273.397   2
   5  -7  19 4196.30 252.895   4
   5  -7  19 4246.88 272.713   5
  -5  -7  19 3553.46 276.492   4
   5   7  19 4300.77 223.797   4
  -5  -7  21-6.80961 221.862   4
   5   7  21 85.8115 174.986   4
  -5   7  21 204.361 210.723   3
   5  -7  21 27.3093 205.084   5
   5   7  21 232.884 219.746   5
   5   7 -21 366.510 255.924   1
   5  -7 -21 652.640 331.095   1
  -5   7  21 105.983 215.569   2
  -5  -7  21 55.7183 262.483   5
   5  -7  21 306.632 195.079   4
  -5   7  23 6409.87 338.202   3
   5  -7  23 5990.39 356.536   5
   5   7  23 6605.99 373.016   5
  -5  -7  23 6178.64 405.720   5
  -5   7  23 5726.66 388.144   5
   5  -7  23 5960.12 329.369   4
   5  -7 -23 5167.80 433.584   1
  -5   7  23 5842.56 330.311   2
  -5  -7  23 5298.50 353.792   4
   5   7  23 6566.07 304.160   4
   5   7 -23 5498.28 381.967   1
  -5   7  25 6974.71 375.421   3
   5  -7  25 7407.46 412.829   5
   5  -7 -25 7660.53 477.496   1
   5   7  25 7945.24 415.012   5
  -5   7  25 7165.30 443.967   5
  -5  -7  25 7592.34 437.853   5
  -5   7  25 7977.00 381.118   2
   5  -7  25 7552.00 371.219   4
   5   7  25 7390.38 341.346   4
   5   7 -25 6478.01 420.407   1
  -5   7  27 5060.14 349.119   3
   5  -7  27 3888.72 341.338   5
   5  -7 -27 4915.09 436.417   1
   5   7  27 4166.62 356.815   5
  -5   7  27 4549.91 335.385   2
  -5  -7  27 4339.16 386.993   5
  -5   7  27 3944.43 388.675   5
   5  -7  27 4518.89 324.682   4
   5   7 -27 4133.32 387.757   1
   5   7  27 4496.41 296.149   4
  -5   7  29 2659.92 320.237   3
   5   7  29 2098.19 338.094   5
  -5   7  29 2454.72 372.366   5
   5   7 -29 1808.18 345.819   1
   5   7  31 12.9441 247.534   4
  -5   7  31 153.223 274.020   3
   5  -7  31 95.6892 268.542   5
  -5  -7  31-257.118 341.735   5
  -5   7  31-33.2679 325.083   5
  -5   7  31 102.772 272.738   2
   5  -7  31 157.151 256.470   4
   5   7  33 2231.79 291.618   4
   5   7  33 1529.16 359.024   5
   5   7 -33 1602.90 382.942   1
  -5  -7  33 1733.42 375.051   5
  -5   7  33 1576.56 381.712   5
   5  -7  33 1812.13 327.513   5
   5  -7  33 1672.90 305.610   4
  -5   7  35 2885.05 358.168   4
   5   7 -35 2157.44 427.369   1
   5  -7  35 2243.93 355.649   5
   5   7  35 2236.30 385.695   5
  -5  -7  35 2299.56 427.332   5
  -5   7  35 2585.47 406.252   5
   5   7  35 2753.41 308.643   4
   5  -7  35 2494.16 333.511   4
   5   7  37 666.455 299.151   4
  -5   7  37 1576.40 325.062   4
   5  -7  37 1699.16 344.762   5
   5   7  37 1787.39 372.729   5
  -5  -7  37 1295.56 435.195   5
  -5   7  37 2072.43 406.659   5
   5  -7  37 1672.93 324.328   4
  -5   9   1 2778.34 195.062   2
  -5   9  -1 2668.35 198.325   2
   5   9   1 2646.67 116.520   3
   5   9  -1 2652.68 104.100   3
   5  -9  -1 2821.05 148.087   5
   5   9   1 2788.82 141.348   5
   5  -9   1 2525.45 136.076   5
   5  -9  -1 2674.13 170.317   4
   5  -9   1 2434.94 157.015   4
   5   9  -1 2567.74 201.845   1
   5   9   1 2721.29 183.956   1
   5   9  -1 2426.51 102.017   4
  -5   9  -3 26576.6 698.786   2
   5   9   3 28031.4 640.871   3
   5   9  -3 26102.2 624.382   3
   5  -9   3 26687.6 655.750   5
   5  -9   3 27160.1 672.439   4
   5  -9  -3 26836.0 674.649   5
   5  -9  -3 27120.0 690.146   4
   5   9   3 27428.1 674.703   1
   5   9   3 27564.8 646.834   5
   5   9  -3 26486.8 704.860   1
   5   9   5 10430.8 288.441   3
  -5   9  -5 9755.05 345.057   2
   5   9  -5 10004.7 292.286   3
   5   9   5 10117.3 298.454   1
   5   9   5 9830.89 275.381   5
  -5   9  -7 73877.8 1769.65   3
   5   9   7 72667.0 1663.14   3
  -5   9  -7 69862.5 1706.55   2
   5   9   7 71185.8 1652.92   5
   5   9  -7 75477.7 1698.31   3
   5   9   7 74638.4 1648.77   1
   5   9  -7 72235.0 1717.02   1
   5  -9  -7 79047.2 1788.97   1
  -5  -9   7 69021.8 1647.65   4
   5   9   9 17049.0 388.390   3
  -5   9   9 17060.8 413.122   3
  -5   9  -9 16445.8 439.001   2
   5   9   9 15996.9 367.199   5
  -5   9  -9 17257.4 529.799   3
   5   9  -9 17731.9 463.881   1
   5   9   9 16254.4 334.318   1
   5  -9  -9 18510.5 533.126   1
   5  -9   9 17513.9 394.845   4
  -5  -9   9 16288.4 382.527   4
   5  -9   9 17000.6 393.897   5
  -5   9   9 17129.7 424.149   2
  -5   9  11 955.076 169.524   2
  -5   9  11 878.177 164.586   3
   5  -9  11 798.027 139.891   5
   5   9  11 977.097 125.993   5
   5   9 -11 766.312 200.745   1
   5  -9 -11 784.838 267.496   1
  -5   9 -11 719.464 280.830   3
   5   9  11 708.137 82.1870   2
   5  -9  11 1098.87 141.755   4
  -5  -9  11 911.815 158.312   4
   5   9  13 26508.3 700.374   3
   5  -9 -13 26938.5 805.713   1
  -5   9  13 28032.0 716.043   3
   5  -9  13 27414.5 697.915   4
   5  -9  13 26869.2 705.529   5
  -5   9  13 26545.6 716.172   2
  -5  -9  13 25452.8 706.403   4
   5   9 -13 25360.2 737.424   1
   5  -9 -15 21588.7 714.670   1
   5   9  15 21750.4 605.288   3
  -5   9  15 21877.3 611.853   3
  -5   9 -15 21863.2 642.920   2
   5  -9  15 21633.2 606.604   5
   5   9  15 21080.9 541.064   2
  -5   9  15 21417.8 610.464   2
   5  -9  15 22153.3 595.129   4
   5   9  15 21052.9 593.443   5
  -5  -9  15 21020.6 612.072   4
   5   9 -15 20679.4 636.951   1
   5   9  17 18967.3 542.997   3
  -5   9  17 18061.1 537.144   3
  -5   9 -17 17391.0 572.492   2
   5   9  17 17085.6 475.373   2
   5  -9  17 17147.5 538.575   5
   5   9  17 17905.0 533.668   5
  -5  -9  17 18419.3 584.481   5
  -5   9  17 17129.7 532.395   2
   5  -9  17 17154.6 522.218   4
   5  -9 -17 17457.8 647.762   1
   5   9 -17 17745.4 575.379   1
  -5   9  19 2899.81 245.346   3
   5   9  19 2873.18 247.096   5
   5  -9 -19 3152.78 368.801   1
  -5   9 -19 3122.43 299.469   2
   5  -9  19 2912.19 245.986   4
   5  -9  19 2720.75 250.039   5
  -5  -9  19 3142.33 302.680   5
  -5   9  19 2756.04 245.194   2
   5   9 -19 2836.25 292.875   1
   5   9  21 284.280 176.000   4
  -5   9  21 257.154 207.984   3
   5   9 -21 373.846 269.588   1
   5  -9  21 61.3957 217.578   5
  -5   9 -21 279.304 282.268   2
  -5  -9  21 277.047 272.077   5
   5   9  21 324.889 221.484   5
  -5   9  21 435.824 227.523   2
   5  -9  21 270.670 207.107   4
   5  -9 -21 298.823 352.108   1
  -5   9  23 2697.14 271.796   3
  -5   9  23 2520.82 275.139   2
   5  -9  23 2678.09 287.876   5
  -5   9  23 2191.89 314.774   5
   5   9  23 2244.02 216.817   4
   5   9  23 2165.96 278.644   5
  -5  -9  23 2669.86 332.170   5
   5  -9 -23 1966.91 383.874   1
   5  -9  23 2566.91 264.299   4
   5   9 -23 2833.96 336.184   1
  -5   9  25 7948.07 390.612   3
   5  -9  25 7312.96 393.924   5
   5   9  25 7933.24 418.108   5
   5  -9 -25 7866.84 497.091   1
  -5  -9  25 7642.46 442.914   5
  -5   9  25 7830.10 449.743   5
   5   9 -25 6970.03 428.961   1
  -5   9  25 7759.19 376.113   2
   5  -9  25 7131.30 369.355   4
   5   9  25 7402.38 336.847   4
  -5   9  27 8727.63 431.557   3
   5   9  27 10044.2 486.697   5
   5  -9 -27 8850.97 548.103   1
  -5  -9  27 10325.6 499.155   5
  -5   9  27 8901.85 507.653   5
  -5   9  27 10149.5 440.690   2
   5  -9  27 9724.56 435.968   4
   5   9 -27 9475.44 490.706   1
   5  -9  27 9686.44 461.205   5
   5   9  27 9693.10 395.241   4
   5  -9  29 3860.12 352.183   5
   5   9  29 3857.55 381.002   5
  -5   9  29 4363.79 418.402   5
   5   9 -29 3830.90 409.715   1
   5   9  31 82.5330 243.171   4
  -5   9  31 59.7984 279.384   3
   5  -9  31 18.8921 284.199   5
  -5  -9  31 394.523 328.095   5
  -5   9  31 191.657 330.501   5
  -5   9  31 62.7396 268.789   2
   5  -9  31 64.3976 255.202   4
  -5   9  33 1637.38 331.251   3
   5   9 -33 1158.35 370.348   1
   5  -9  33 1098.10 306.058   5
   5   9  33 1294.43 267.982   4
  -5  -9  33 1313.02 380.519   5
  -5   9  33 848.966 357.138   5
  -5   9  33 1151.92 298.427   2
   5  -9  33 834.257 290.590   4
   5   9 -35 2296.98 411.345   1
   5   9  35 2733.94 405.476   5
  -5  -9  35 2057.61 410.356   5
  -5   9  35 2775.99 405.348   5
   5  -9  35 2398.68 348.930   5
  -5   9  35 3046.29 349.694   2
   5   9  35 3313.11 309.627   4
   5  -9  35 2536.68 358.503   4
   5   9  37 1088.31 286.834   4
   5  -9  37 997.113 318.007   5
   5   9  37 761.825 361.539   5
  -5  -9  37 1924.39 406.970   5
  -5   9  37 1394.53 395.195   5
  -5   9  37 1210.09 345.010   4
   5  -9  37 1533.76 320.381   4
   5  11  -1 6616.81 274.603   1
   5  11   1 6564.43 200.321   3
   5  11  -1 6717.74 198.239   3
  -5  11   1 6571.16 276.855   3
   5 -11  -1 6297.88 253.576   4
   5 -11   1 7686.24 254.063   4
  -5  11  -1 7309.13 298.017   3
   5 -11   1 6345.14 215.882   5
   5 -11  -1 6133.76 223.002   5
   5  11  -1 5779.99 176.384   4
   5  11   1 6078.60 254.253   1
  -5  11   3 22698.0 598.118   2
   5  11   3 22133.7 539.303   3
   5  11  -3 22519.6 533.442   3
  -5  11   3 21917.4 592.638   3
   5 -11   3 21328.7 548.725   5
   5  11   3 21430.5 536.459   5
  -5  11  -3 21608.8 626.728   3
   5 -11  -3 22398.4 591.762   4
   5 -11  -3 21134.6 565.842   5
   5  11   3 22191.6 573.461   1
   5  11   5 90282.6 2065.05   3
  -5  11   5 92563.7 2107.22   3
  -5  11  -5 92969.4 2158.04   3
   5  11  -5 92328.0 2071.63   3
   5  11   5 89760.3 2075.22   1
   5  11   5 88996.4 2053.48   5
   5  11  -5 95308.1 2129.48   1
  -5  11   5 90000.0 2106.81   2
   5  11   7 24997.7 628.031   3
  -5  11   7 24383.3 658.839   3
   5  11  -7 25819.5 673.862   3
  -5  11  -7 25260.4 743.511   3
   5  11   7 25438.1 620.973   1
   5 -11   7 25878.2 640.824   4
   5  11   7 24266.6 604.846   5
   5  11  -7 25280.4 693.393   1
  -5  11   7 25357.2 666.826   2
   5  11   9 4302.36 202.172   3
   5  11   9 4483.77 179.697   1
  -5  11  -9 3938.30 252.266   2
  -5  11   9 4244.40 223.976   3
   5 -11  -9 4667.90 342.223   1
   5 -11   9 4245.73 195.453   5
  -5  11  -9 4740.10 341.818   3
   5  11  -9 4639.53 302.552   3
   5  11   9 4174.12 170.354   5
   5 -11   9 4546.26 206.619   4
   5  11  -9 4429.49 273.509   1
  -5  11   9 4442.18 235.764   2
   5 -11  11 5145.64 223.613   4
  -5  11  11 5151.49 240.289   3
   5 -11  11 5165.56 221.529   5
  -5  11 -11 5200.99 278.461   2
   5  11  11 4823.37 196.907   5
  -5  11 -11 5026.61 369.394   3
   5  11  11 4105.41 145.212   2
   5 -11 -11 5487.97 364.215   1
  -5  11  11 5284.07 254.447   2
   5  11 -11 5449.68 285.902   1
   5  11  13 5059.15 242.151   3
  -5  11  13 5090.14 250.251   3
  -5  11  13 4869.84 257.213   2
  -5  11 -13 5066.59 289.353   2
   5 -11 -13 5334.30 372.334   1
   5  11  13 4308.24 167.149   2
  -5  11 -13 4490.00 390.395   3
[truncated: 473,577 more chars]
