# Supplementary material for: Decoupled MOF Breathing: Pressure‐Induced Reversal of Correlation Between Orthogonal Motions in a Diamondoid Framework
Source: Angew Chem Int Ed Engl. 2025 May 15;64(27):e202504297. doi: 10.1002/anie.202504297 (PMC12207364; doi:10.1002/anie.202504297)
Supplement: Supplementary file 1 — Supporting Information [file ANIE-64-e202504297-s002.zip › SHF-62-CHCl3_SCC-in-FC70_200bar.cif]

data_SHF_62_CHCl3_FC70_200bar
#data_exp3_1_2_
_audit_creation_date               2024-11-14
_audit_creation_method
;
Olex2 1.5
(compiled 2024.02.16 svn.r378c4104 for OlexSys, GUI svn.r6928)
;
_shelx_SHELXL_version_number       '2019/1'
_audit_contact_author_address      ?
_audit_contact_author_email        ?
_audit_contact_author_name         ''
_audit_contact_author_phone        ?
_publ_contact_author_id_orcid      ?
_publ_section_references
;
Dolomanov, O.V., Bourhis, L.J., Gildea, R.J, Howard, J.A.K. & Puschmann, H.
 (2009), J. Appl. Cryst. 42, 339-341.

Sheldrick, G.M. (2008). Acta Cryst. A64, 112-122.
;
_chemical_name_common              ?
_chemical_name_systematic          ?
_chemical_formula_moiety           'C20 H14 In N2 O10, C2 H8 N'
_chemical_formula_sum              'C22 H22 In N3 O10'
_chemical_formula_weight           603.24
_chemical_melting_point            ?
_chemical_oxdiff_formula           'In C22 H22 N3 O10'
loop_
  _atom_type_symbol
  _atom_type_description
  _atom_type_scat_dispersion_real
  _atom_type_scat_dispersion_imag
  _atom_type_scat_source
 'C' 'C' 0.0030 0.0010 'International Tables Vol C Tables 4.2.6.8 and 6.1.1.4'
 'H' 'H' 0.0000 0.0000 'International Tables Vol C Tables 4.2.6.8 and 6.1.1.4'
 'In' 'In' -0.7640 1.2230
 'International Tables Vol C Tables 4.2.6.8 and 6.1.1.4'
 'N' 'N' 0.0060 0.0030 'International Tables Vol C Tables 4.2.6.8 and 6.1.1.4'
 'O' 'O' 0.0110 0.0060 'International Tables Vol C Tables 4.2.6.8 and 6.1.1.4'

_shelx_space_group_comment
;
The symmetry employed for this shelxl refinement is uniquely defined
by the following loop, which should always be used as a source of
symmetry information in preference to the above space-group names.
They are only intended as comments.
;
_space_group_crystal_system        'orthorhombic'
_space_group_IT_number             70
_space_group_name_H-M_alt          'F d d d'
_space_group_name_Hall             '-F 2uv 2vw'
loop_
  _space_group_symop_operation_xyz
 'x, y, z'
 '-x+1/4, -y+1/4, z'
 'x, -y+1/4, -z+1/4'
 '-x+1/4, y, -z+1/4'
 'x, y+1/2, z+1/2'
 '-x+1/4, -y+3/4, z+1/2'
 'x, -y+3/4, -z+3/4'
 '-x+1/4, y+1/2, -z+3/4'
 'x+1/2, y, z+1/2'
 '-x+3/4, -y+1/4, z+1/2'
 'x+1/2, -y+1/4, -z+3/4'
 '-x+3/4, y, -z+3/4'
 'x+1/2, y+1/2, z'
 '-x+3/4, -y+3/4, z'
 'x+1/2, -y+3/4, -z+1/4'
 '-x+3/4, y+1/2, -z+1/4'
 '-x, -y, -z'
 'x-1/4, y-1/4, -z'
 '-x, y-1/4, z-1/4'
 'x-1/4, -y, z-1/4'
 '-x, -y+1/2, -z+1/2'
 'x-1/4, y+1/4, -z+1/2'
 '-x, y+1/4, z+1/4'
 'x-1/4, -y+1/2, z+1/4'
 '-x+1/2, -y, -z+1/2'
 'x+1/4, y-1/4, -z+1/2'
 '-x+1/2, y-1/4, z+1/4'
 'x+1/4, -y, z+1/4'
 '-x+1/2, -y+1/2, -z'
 'x+1/4, y+1/4, -z'
 '-x+1/2, y+1/4, z-1/4'
 'x+1/4, -y+1/2, z-1/4'

_cell_length_a                     14.8564(3)
_cell_length_b                     28.2886(5)
_cell_length_c                     30.5119(5)
_cell_angle_alpha                  90
_cell_angle_beta                   90
_cell_angle_gamma                  90
_cell_volume                       12823.1(4)
_cell_formula_units_Z              16
_cell_measurement_reflns_used      14896
_cell_measurement_temperature      298.00
_cell_measurement_theta_max        26.6070
_cell_measurement_theta_min        1.6230
_shelx_estimated_absorpt_T_max     ?
_shelx_estimated_absorpt_T_min     ?
_exptl_absorpt_coefficient_mu      0.726
_exptl_absorpt_correction_T_max    1.00000
_exptl_absorpt_correction_T_min    0.50426
_exptl_absorpt_correction_type     multi-scan
_exptl_absorpt_process_details
;
CrysAlisPro 1.171.38.41 (Rigaku Oxford Diffraction, 2015)
Empirical absorption correction using spherical harmonics,
 implemented in SCALE3 ABSPACK scaling algorithm.
;
_exptl_absorpt_special_details     ?
_exptl_crystal_colour_primary      yellow
_exptl_crystal_colour              'clear yellow'
_exptl_crystal_colour_lustre       clear
_exptl_crystal_density_diffrn      1.250
_exptl_crystal_density_meas        ?
_exptl_crystal_density_method      ?
_exptl_crystal_description         Octahedral
_exptl_crystal_F_000               4864
_exptl_crystal_size_max            0.15
_exptl_crystal_size_mid            0.13
_exptl_crystal_size_min            0.1
_exptl_transmission_factor_max     ?
_exptl_transmission_factor_min     ?
_diffrn_reflns_av_R_equivalents    0.0266
_diffrn_reflns_av_unetI/netI       0.0147
_diffrn_reflns_Laue_measured_fraction_full  0.992
_diffrn_reflns_Laue_measured_fraction_max  0.993
_diffrn_reflns_limit_h_max         19
_diffrn_reflns_limit_h_min         -15
_diffrn_reflns_limit_k_max         36
_diffrn_reflns_limit_k_min         -31
_diffrn_reflns_limit_l_max         39
_diffrn_reflns_limit_l_min         -36
_diffrn_reflns_number              25196
_diffrn_reflns_point_group_measured_fraction_full  0.992
_diffrn_reflns_point_group_measured_fraction_max  0.993
_diffrn_reflns_theta_full          24.415
_diffrn_reflns_theta_max           26.573
_diffrn_reflns_theta_min           2.454
_diffrn_ambient_temperature        298.00
_diffrn_detector                   'CCD plate'
_diffrn_detector_area_resol_mean   ?
_diffrn_measured_fraction_theta_full  0.992
_diffrn_measured_fraction_theta_max  0.993
_diffrn_measurement_details
;
List of Runs (angles in degrees, time in seconds):

  # Type    Start    End  Width  t~exp~   \w     \q     \k     \f   Frames
--------------------------------------------------------------------------
  1  \w   -156.00 -30.00   0.20    0.20    --   30.00 -45.00-120.00  630
  2  \f   -120.00   0.00   0.20    0.20 -30.00  30.00 -45.00    --   600
  3  \w   -156.00 -30.00   0.20    0.20    --   30.00 -45.00   0.00  630
  4  \f      0.00 120.00   0.20    0.20 -30.00  30.00 -45.00    --   600
  5  \w   -156.00 -30.00   0.20    0.20    --   30.00 -45.00 120.00  630
;
_diffrn_measurement_device         'abstract diffractometer'
_diffrn_measurement_device_type   
 'dectris-CrysAlisPro-abstract goniometer imported dectris images'
_diffrn_measurement_method         '\w and \f scans'
_diffrn_orient_matrix_type        
 'CrysAlisPro convention (1999,Acta A55,543-557)'
_diffrn_orient_matrix_UB_11        -0.0265493000
_diffrn_orient_matrix_UB_12        0.0169333000
_diffrn_orient_matrix_UB_13        -0.0097787000
_diffrn_orient_matrix_UB_21        -0.0236826000
_diffrn_orient_matrix_UB_22        0.0026658000
_diffrn_orient_matrix_UB_23        0.0192387000
_diffrn_orient_matrix_UB_31        0.0297346000
_diffrn_orient_matrix_UB_32        0.0173078000
_diffrn_orient_matrix_UB_33        0.0066185000
_diffrn_radiation_monochromator    synchrotron
_diffrn_radiation_probe            x-ray
_diffrn_radiation_type             synchrotron
_diffrn_radiation_wavelength       0.6889
_diffrn_source                     synchrotron
_reflns_Friedel_coverage           0.000
_reflns_Friedel_fraction_full      .
_reflns_Friedel_fraction_max       .
_reflns_number_gt                  3121
_reflns_number_total               3658
_reflns_special_details
;
 Reflections were merged by SHELXL according to the crystal
 class for the calculation of statistics and refinement.
 
 _reflns_Friedel_fraction is defined as the number of unique
 Friedel pairs measured divided by the number that would be
 possible theoretically, ignoring centric projections and
 systematic absences.
;
_reflns_threshold_expression       'I > 2\s(I)'
_computing_cell_refinement         'CrysAlisPro 1.171.38.41 (Rigaku OD, 2015)'
_computing_data_collection         'CrysAlisPro 1.171.38.41 (Rigaku OD, 2015)'
_computing_data_reduction          'CrysAlisPro 1.171.38.41 (Rigaku OD, 2015)'
_computing_molecular_graphics      'Olex2 1.5 (Dolomanov et al., 2009)'
_computing_publication_material    'Olex2 1.5 (Dolomanov et al., 2009)'
_computing_structure_refinement    'XL  (Sheldrick, 2008)'
_computing_structure_solution      ?
_refine_diff_density_max           2.460
_refine_diff_density_min           -0.982
_refine_diff_density_rms           0.162
_refine_ls_extinction_coef         .
_refine_ls_extinction_method       none
_refine_ls_goodness_of_fit_ref     1.221
_refine_ls_hydrogen_treatment      constr
_refine_ls_matrix_type             full
_refine_ls_number_parameters       159
_refine_ls_number_reflns           3658
_refine_ls_number_restraints       5
_refine_ls_R_factor_all            0.0694
_refine_ls_R_factor_gt             0.0634
_refine_ls_restrained_S_all        1.226
_refine_ls_shift/su_max            0.000
_refine_ls_shift/su_mean           0.000
_refine_ls_structure_factor_coef   Fsqd
_refine_ls_weighting_details      
 'w=1/[\s^2^(Fo^2^)+(0.1377P)^2^+53.9746P] where P=(Fo^2^+2Fc^2^)/3'
_refine_ls_weighting_scheme        calc
_refine_ls_wR_factor_gt            0.2165
_refine_ls_wR_factor_ref           0.2230
_refine_special_details            ?
_olex2_refinement_description
;
1. Fixed Uiso
 At 1.2 times of:
  All C(H) groups, All N(H) groups, All N(H,H) groups
 At 1.5 times of:
  All C(H,H,H) groups
2. Restrained distances
 C11-N2
 1.5 with sigma of 0.02
 C11-C12
 2.5 with sigma of 0.02
 N2-C12
 1.5 with sigma of 0.02
3. Restrained planarity
 O5A, N1A, C9A, C10A
 with sigma of 0.1
 O5, N1, C9, C10
 with sigma of 0.1
4. Uiso/Uaniso restraints and constraints
Uiso(C11) = Uiso(N2) = Uiso(C12)
5. Others
 Sof(O5A)=Sof(N1A)=Sof(H1A)=Sof(C9A)=Sof(C10A)=Sof(H10D)=Sof(H10E)=Sof(H10F)=1-
 FVAR(1)
 Sof(O5)=Sof(N1)=Sof(H1)=Sof(C9)=Sof(C10)=Sof(H10A)=Sof(H10B)=Sof(H10C)=FVAR(1)
 Fixed Sof: N2(0.5) H2A(0.5) H2B(0.5) C11(0.5) H11A(0.5) H11B(0.5) H11C(0.5)
 C12(0.5) H12A(0.5) H12B(0.5) H12C(0.5)
6.a Secondary CH2 refined with riding coordinates:
 N2(H2A,H2B)
6.b Me refined with riding coordinates:
 C11(H11A,H11B,H11C), C12(H12A,H12B,H12C)
6.c Aromatic/amide H refined with riding coordinates:
 C3(H3), C6(H6), C7(H7), N1(H1), N1A(H1A)
6.d Idealised Me refined as rotating group:
 C10(H10A,H10B,H10C), C10A(H10D,H10E,H10F)
;
_atom_sites_solution_hydrogens     geom
_atom_sites_solution_primary       ?
_atom_sites_solution_secondary     ?
loop_
  _atom_site_label
  _atom_site_type_symbol
  _atom_site_fract_x
  _atom_site_fract_y
  _atom_site_fract_z
  _atom_site_U_iso_or_equiv
  _atom_site_adp_type
  _atom_site_occupancy
  _atom_site_site_symmetry_order
  _atom_site_calc_flag
  _atom_site_refinement_flags_posn
  _atom_site_refinement_flags_adp
  _atom_site_refinement_flags_occupancy
  _atom_site_disorder_assembly
  _atom_site_disorder_group
 In1 In 0.375000 0.375000 0.07635(2) 0.0381(2) Uani 1 2 d S T P . .
 O1 O 0.3564(3) 0.43156(18) 0.12751(13) 0.0605(11) Uani 1 1 d . . . . .
 O2 O 0.4942(3) 0.40959(14) 0.11356(13) 0.0551(9) Uani 1 1 d . . . . .
 O3 O 0.5125(3) 0.58805(14) 0.29086(13) 0.0599(10) Uani 1 1 d . . . . .
 O4 O 0.6490(3) 0.56723(17) 0.27418(14) 0.0633(10) Uani 1 1 d . . . . .
 C1 C 0.4391(4) 0.43407(19) 0.13519(17) 0.0515(11) Uani 1 1 d . . . . .
 C2 C 0.4725(4) 0.46700(19) 0.17023(17) 0.0551(13) Uani 1 1 d . . . . .
 C3 C 0.4108(5) 0.4956(2) 0.1917(2) 0.0660(15) Uani 1 1 d . . . . .
 H3 H 0.350129 0.493248 0.184562 0.079 Uiso 1 1 calc R U . . .
 C4 C 0.4377(4) 0.5274(2) 0.2234(2) 0.0666(15) Uani 1 1 d . . . . .
 C5 C 0.5296(4) 0.5301(2) 0.23447(18) 0.0576(13) Uani 1 1 d . . . . .
 C6 C 0.5908(4) 0.5001(2) 0.2135(2) 0.0634(14) Uani 1 1 d . . . . .
 H6 H 0.651236 0.501373 0.221313 0.076 Uiso 1 1 calc R U . . .
 C7 C 0.5637(4) 0.4683(2) 0.18140(19) 0.0610(13) Uani 1 1 d . . . . .
 H7 H 0.604994 0.448508 0.167736 0.073 Uiso 1 1 calc R U . . .
 C8 C 0.5659(4) 0.56367(19) 0.26864(16) 0.0541(12) Uani 1 1 d . . . . .
 O5 O 0.2397(7) 0.5356(4) 0.2143(4) 0.074(4) Uiso 0.49(2) 1 d . . P A 1
 N1 N 0.3718(7) 0.5517(5) 0.2495(4) 0.052(3) Uiso 0.49(2) 1 d . . P A 1
 H1 H 0.391876 0.563675 0.273469 0.063 Uiso 0.49(2) 1 calc R U P A 1
 C9 C 0.2836(9) 0.5587(5) 0.2421(5) 0.059(3) Uiso 0.49(2) 1 d . . P A 1
 C10 C 0.2429(13) 0.5924(7) 0.2706(7) 0.086(5) Uiso 0.49(2) 1 d . . P A 1
 H10A H 0.236771 0.578972 0.299309 0.129 Uiso 0.49(2) 1 calc R U P A 1
 H10B H 0.184594 0.600778 0.259489 0.129 Uiso 0.49(2) 1 calc R U P A 1
 H10C H 0.280003 0.620143 0.272112 0.129 Uiso 0.49(2) 1 calc R U P A 1
 O5A O 0.2542(9) 0.5546(6) 0.2011(5) 0.104(5) Uiso 0.51(2) 1 d . . P A 2
 N1A N 0.3792(8) 0.5644(6) 0.2389(5) 0.072(4) Uiso 0.51(2) 1 d . . P A 2
 H1A H 0.403592 0.583848 0.256997 0.087 Uiso 0.51(2) 1 calc R U P A 2
 C9A C 0.2929(10) 0.5732(6) 0.2296(6) 0.076(4) Uiso 0.51(2) 1 d . . P A 2
 C10A C 0.2494(15) 0.6084(8) 0.2550(7) 0.100(6) Uiso 0.51(2) 1 d . . P A 2
 H10D H 0.230691 0.595047 0.282475 0.150 Uiso 0.51(2) 1 calc R U P A 2
 H10E H 0.197635 0.619878 0.239454 0.150 Uiso 0.51(2) 1 calc R U P A 2
 H10F H 0.290265 0.634022 0.260278 0.150 Uiso 0.51(2) 1 calc R U P A 2
 N2 N 0.1420(14) 0.4889(7) 0.1457(8) 0.154(6) Uiso 0.5 1 d D . P B -1
 H2A H 0.175224 0.491661 0.169849 0.185 Uiso 0.5 1 calc R U P B -1
 H2B H 0.173494 0.501540 0.123822 0.185 Uiso 0.5 1 calc R U P B -1
 C11 C 0.130(2) 0.4356(7) 0.1360(11) 0.154(6) Uiso 0.5 1 d D . P B -1
 H11A H 0.188501 0.421218 0.132802 0.232 Uiso 0.5 1 calc R U P B -1
 H11B H 0.098650 0.420905 0.159743 0.232 Uiso 0.5 1 calc R U P B -1
 H11C H 0.096757 0.431719 0.109360 0.232 Uiso 0.5 1 calc R U P B -1
 C12 C 0.0594(17) 0.5180(8) 0.1518(9) 0.154(6) Uiso 0.5 1 d D . P B -1
 H12A H 0.076147 0.550173 0.157594 0.232 Uiso 0.5 1 calc R U P B -1
 H12B H 0.023474 0.516684 0.125688 0.232 Uiso 0.5 1 calc R U P B -1
 H12C H 0.025368 0.505870 0.176071 0.232 Uiso 0.5 1 calc R U P B -1

loop_
  _atom_site_aniso_label
  _atom_site_aniso_U_11
  _atom_site_aniso_U_22
  _atom_site_aniso_U_33
  _atom_site_aniso_U_23
  _atom_site_aniso_U_13
  _atom_site_aniso_U_12
 In1 0.0510(3) 0.0376(3) 0.0255(3) 0.000 0.000 0.00181(15)
 O1 0.066(2) 0.067(3) 0.048(2) -0.0228(18) -0.0028(17) -0.003(2)
 O2 0.071(2) 0.052(2) 0.0420(17) -0.0144(16) -0.0023(17) -0.0001(17)
 O3 0.072(2) 0.059(2) 0.049(2) -0.0206(17) -0.0035(17) -0.0050(18)
 O4 0.067(2) 0.070(3) 0.052(2) -0.022(2) -0.0027(19) -0.012(2)
 C1 0.067(3) 0.050(3) 0.038(2) -0.010(2) -0.002(2) -0.004(2)
 C2 0.067(3) 0.054(3) 0.044(3) -0.017(2) -0.005(2) -0.004(2)
 C3 0.065(3) 0.072(4) 0.061(4) -0.026(3) -0.006(3) -0.001(3)
 C4 0.066(3) 0.075(4) 0.059(3) -0.030(3) -0.005(3) 0.005(3)
 C5 0.069(3) 0.058(3) 0.047(3) -0.018(2) -0.004(2) -0.006(2)
 C6 0.060(3) 0.078(4) 0.053(3) -0.019(3) -0.001(3) -0.005(3)
 C7 0.065(3) 0.068(3) 0.050(3) -0.018(3) 0.001(2) 0.002(3)
 C8 0.074(3) 0.053(3) 0.036(2) -0.007(2) -0.005(2) -0.006(2)

_geom_special_details
;
 All esds (except the esd in the dihedral angle between two l.s. planes)
 are estimated using the full covariance matrix.  The cell esds are taken
 into account individually in the estimation of esds in distances, angles
 and torsion angles; correlations between esds in cell parameters are only
 used when they are defined by crystal symmetry.  An approximate (isotropic)
 treatment of cell esds is used for estimating esds involving l.s. planes.
;
loop_
  _geom_bond_atom_site_label_1
  _geom_bond_atom_site_label_2
  _geom_bond_distance
  _geom_bond_site_symmetry_2
  _geom_bond_publ_flag
 In1 O1 2.252(4) . ?
 In1 O1 2.252(4) 14 ?
 In1 O2 2.320(4) . ?
 In1 O2 2.320(4) 14 ?
 In1 O3 2.249(4) 20_565 ?
 In1 O3 2.249(4) 19_655 ?
 In1 O4 2.309(4) 19_655 ?
 In1 O4 2.309(4) 20_565 ?
 In1 C1 2.631(5) . ?
 In1 C1 2.631(5) 14 ?
 In1 C8 2.623(5) 20_565 ?
 In1 C8 2.623(5) 19_655 ?
 O1 C1 1.251(7) . ?
 O2 C1 1.259(7) . ?
 O3 C8 1.251(7) . ?
 O4 C8 1.249(8) . ?
 C1 C2 1.503(7) . ?
 C2 C3 1.386(8) . ?
 C2 C7 1.397(8) . ?
 C3 H3 0.9300 . ?
 C3 C4 1.379(7) . ?
 C4 C5 1.410(8) . ?
 C4 N1 1.438(12) . ?
 C4 N1A 1.441(15) . ?
 C5 C6 1.399(8) . ?
 C5 C8 1.509(7) . ?
 C6 H6 0.9300 . ?
 C6 C7 1.389(7) . ?
 C7 H7 0.9300 . ?
 O5 C9 1.255(16) . ?
 N1 H1 0.8600 . ?
 N1 C9 1.344(16) . ?
 C9 C10 1.42(2) . ?
 C10 H10A 0.9600 . ?
 C10 H10B 0.9600 . ?
 C10 H10C 0.9600 . ?
 O5A C9A 1.169(19) . ?
 N1A H1A 0.8600 . ?
 N1A C9A 1.336(19) . ?
 C9A C10A 1.42(2) . ?
 C10A H10D 0.9600 . ?
 C10A H10E 0.9600 . ?
 C10A H10F 0.9600 . ?
 N2 H2A 0.8900 . ?
 N2 H2B 0.8900 . ?
 N2 C11 1.546(16) . ?
 N2 C12 1.489(17) . ?
 C11 H11A 0.9600 . ?
 C11 H11B 0.9600 . ?
 C11 H11C 0.9600 . ?
 C12 H12A 0.9600 . ?
 C12 H12B 0.9600 . ?
 C12 H12C 0.9600 . ?

loop_
  _geom_angle_atom_site_label_1
  _geom_angle_atom_site_label_2
  _geom_angle_atom_site_label_3
  _geom_angle
  _geom_angle_site_symmetry_1
  _geom_angle_site_symmetry_3
  _geom_angle_publ_flag
 O1 In1 O1 92.3(3) . 14 ?
 O1 In1 O2 56.94(16) 14 14 ?
 O1 In1 O2 82.36(17) 14 . ?
 O1 In1 O2 82.36(17) . 14 ?
 O1 In1 O2 56.94(16) . . ?
 O1 In1 O4 164.10(19) . 19_655 ?
 O1 In1 O4 164.10(19) 14 20_565 ?
 O1 In1 O4 89.6(2) 14 19_655 ?
 O1 In1 O4 89.6(2) . 20_565 ?
 O1 In1 C1 86.22(17) 14 . ?
 O1 In1 C1 28.37(18) . . ?
 O1 In1 C1 28.37(18) 14 14 ?
 O1 In1 C1 86.22(17) . 14 ?
 O1 In1 C8 167.43(18) 14 20_565 ?
 O1 In1 C8 167.43(18) . 19_655 ?
 O1 In1 C8 87.39(18) . 20_565 ?
 O1 In1 C8 87.39(18) 14 19_655 ?
 O2 In1 O2 121.4(2) 14 . ?
 O2 In1 C1 28.60(17) 14 14 ?
 O2 In1 C1 102.13(17) . 14 ?
 O2 In1 C1 102.13(17) 14 . ?
 O2 In1 C1 28.59(17) . . ?
 O2 In1 C8 110.62(17) 14 20_565 ?
 O2 In1 C8 107.75(16) . 20_565 ?
 O2 In1 C8 107.75(16) 14 19_655 ?
 O2 In1 C8 110.62(17) . 19_655 ?
 O3 In1 O1 139.01(16) 19_655 . ?
 O3 In1 O1 84.98(16) 20_565 . ?
 O3 In1 O1 139.01(16) 20_565 14 ?
 O3 In1 O1 84.98(16) 19_655 14 ?
 O3 In1 O2 127.35(16) 19_655 14 ?
 O3 In1 O2 82.22(16) 19_655 . ?
 O3 In1 O2 127.35(16) 20_565 . ?
 O3 In1 O2 82.21(16) 20_565 14 ?
 O3 In1 O3 122.4(2) 20_565 19_655 ?
 O3 In1 O4 56.89(15) 20_565 20_565 ?
 O3 In1 O4 83.25(16) 19_655 20_565 ?
 O3 In1 O4 83.25(16) 20_565 19_655 ?
 O3 In1 O4 56.89(15) 19_655 19_655 ?
 O3 In1 C1 110.79(16) 20_565 14 ?
 O3 In1 C1 107.58(16) 19_655 14 ?
 O3 In1 C1 107.58(16) 20_565 . ?
 O3 In1 C1 110.79(16) 19_655 . ?
 O3 In1 C8 103.47(17) 20_565 19_655 ?
 O3 In1 C8 103.47(17) 19_655 20_565 ?
 O3 In1 C8 28.45(17) 20_565 20_565 ?
 O3 In1 C8 28.45(17) 19_655 19_655 ?
 O4 In1 O2 138.91(14) 20_565 14 ?
 O4 In1 O2 85.47(16) 20_565 . ?
 O4 In1 O2 138.91(14) 19_655 . ?
 O4 In1 O2 85.47(16) 19_655 14 ?
 O4 In1 O4 92.8(3) 19_655 20_565 ?
 O4 In1 C1 87.99(18) 20_565 . ?
 O4 In1 C1 167.37(17) 19_655 . ?
 O4 In1 C1 167.37(17) 20_565 14 ?
 O4 In1 C1 87.99(18) 19_655 14 ?
 O4 In1 C8 28.44(18) 19_655 19_655 ?
 O4 In1 C8 87.35(18) 19_655 20_565 ?
 O4 In1 C8 28.44(18) 20_565 20_565 ?
 O4 In1 C8 87.35(18) 20_565 19_655 ?
 C1 In1 C1 93.9(2) . 14 ?
 C8 In1 C1 139.2(2) 20_565 14 ?
 C8 In1 C1 99.1(2) 20_565 . ?
 C8 In1 C1 139.2(2) 19_655 . ?
 C8 In1 C1 99.1(2) 19_655 14 ?
 C8 In1 C8 95.7(2) 19_655 20_565 ?
 C1 O1 In1 92.9(3) . . ?
 C1 O2 In1 89.6(3) . . ?
 C8 O3 In1 92.6(3) . 23_655 ?
 C8 O4 In1 89.9(3) . 23_655 ?
 O1 C1 In1 58.8(3) . . ?
 O1 C1 O2 120.6(5) . . ?
 O1 C1 C2 119.5(5) . . ?
 O2 C1 In1 61.9(3) . . ?
 O2 C1 C2 119.9(5) . . ?
 C2 C1 In1 177.4(4) . . ?
 C3 C2 C1 118.6(5) . . ?
 C3 C2 C7 120.7(5) . . ?
 C7 C2 C1 120.7(5) . . ?
 C2 C3 H3 119.3 . . ?
 C4 C3 C2 121.3(6) . . ?
 C4 C3 H3 119.3 . . ?
 C3 C4 C5 119.0(5) . . ?
 C3 C4 N1 120.3(7) . . ?
 C3 C4 N1A 122.0(8) . . ?
 C5 C4 N1 120.0(6) . . ?
 C5 C4 N1A 117.7(7) . . ?
 C4 C5 C8 123.2(5) . . ?
 C6 C5 C4 119.1(5) . . ?
 C6 C5 C8 117.8(5) . . ?
 C5 C6 H6 119.1 . . ?
 C5 C6 C7 121.8(6) . . ?
 C7 C6 H6 119.1 . . ?
 C2 C7 C6 118.1(5) . . ?
 C2 C7 H7 121.0 . . ?
 C6 C7 H7 121.0 . . ?
 O3 C8 In1 58.9(3) . 23_655 ?
 O3 C8 C5 119.6(5) . . ?
 O4 C8 In1 61.7(3) . 23_655 ?
 O4 C8 O3 120.6(5) . . ?
 O4 C8 C5 119.8(5) . . ?
 C5 C8 In1 177.5(4) . 23_655 ?
 C4 N1 H1 115.0 . . ?
 C9 N1 C4 129.9(11) . . ?
 C9 N1 H1 115.0 . . ?
 O5 C9 N1 122.9(12) . . ?
 O5 C9 C10 122.7(14) . . ?
 N1 C9 C10 114.2(13) . . ?
 C9 C10 H10A 109.5 . . ?
 C9 C10 H10B 109.5 . . ?
 C9 C10 H10C 109.5 . . ?
 H10A C10 H10B 109.5 . . ?
 H10A C10 H10C 109.5 . . ?
 H10B C10 H10C 109.5 . . ?
 C4 N1A H1A 115.0 . . ?
 C9A N1A C4 130.1(13) . . ?
 C9A N1A H1A 115.0 . . ?
 O5A C9A N1A 123.1(16) . . ?
 O5A C9A C10A 119.9(17) . . ?
 N1A C9A C10A 116.9(16) . . ?
 C9A C10A H10D 109.5 . . ?
 C9A C10A H10E 109.5 . . ?
 C9A C10A H10F 109.5 . . ?
 H10D C10A H10E 109.5 . . ?
 H10D C10A H10F 109.5 . . ?
 H10E C10A H10F 109.5 . . ?
 H2A N2 H2B 107.1 . . ?
 C11 N2 H2A 107.8 . . ?
 C11 N2 H2B 107.8 . . ?
 C12 N2 H2A 107.8 . . ?
 C12 N2 H2B 107.8 . . ?
 C12 N2 C11 118.1(17) . . ?
 N2 C11 H11A 109.5 . . ?
 N2 C11 H11B 109.5 . . ?
 N2 C11 H11C 109.5 . . ?
 H11A C11 H11B 109.5 . . ?
 H11A C11 H11C 109.5 . . ?
 H11B C11 H11C 109.5 . . ?
 N2 C12 H12A 109.5 . . ?
 N2 C12 H12B 109.5 . . ?
 N2 C12 H12C 109.5 . . ?
 H12A C12 H12B 109.5 . . ?
 H12A C12 H12C 109.5 . . ?
 H12B C12 H12C 109.5 . . ?

loop_
  _geom_torsion_atom_site_label_1
  _geom_torsion_atom_site_label_2
  _geom_torsion_atom_site_label_3
  _geom_torsion_atom_site_label_4
  _geom_torsion
  _geom_torsion_site_symmetry_1
  _geom_torsion_site_symmetry_2
  _geom_torsion_site_symmetry_3
  _geom_torsion_site_symmetry_4
  _geom_torsion_publ_flag
 In1 O1 C1 O2 2.9(6) . . . . ?
 In1 O1 C1 C2 -177.7(5) . . . . ?
 In1 O2 C1 O1 -2.8(6) . . . . ?
 In1 O2 C1 C2 177.8(5) . . . . ?
 In1 O3 C8 O4 1.7(6) 23_655 . . . ?
 In1 O3 C8 C5 -177.6(4) 23_655 . . . ?
 In1 O4 C8 O3 -1.6(5) 23_655 . . . ?
 In1 O4 C8 C5 177.6(5) 23_655 . . . ?
 O1 C1 C2 C3 -3.2(9) . . . . ?
 O1 C1 C2 C7 175.9(6) . . . . ?
 O2 C1 C2 C3 176.2(6) . . . . ?
 O2 C1 C2 C7 -4.7(9) . . . . ?
 C1 C2 C3 C4 -178.4(6) . . . . ?
 C1 C2 C7 C6 178.9(5) . . . . ?
 C2 C3 C4 C5 -1.0(11) . . . . ?
 C2 C3 C4 N1 -171.2(9) . . . . ?
 C2 C3 C4 N1A 165.8(10) . . . . ?
 C3 C2 C7 C6 -2.0(10) . . . . ?
 C3 C4 C5 C6 -0.9(10) . . . . ?
 C3 C4 C5 C8 -180.0(6) . . . . ?
 C3 C4 N1 C9 -19.0(18) . . . . ?
 C3 C4 N1A C9A 5(2) . . . . ?
 C4 C5 C6 C7 1.4(10) . . . . ?
 C4 C5 C8 O3 5.5(9) . . . . ?
 C4 C5 C8 O4 -173.8(6) . . . . ?
 C4 N1 C9 O5 16(2) . . . . ?
 C4 N1 C9 C10 -168.1(13) . . . . ?
 C4 N1A C9A O5A -12(3) . . . . ?
 C4 N1A C9A C10A 171.0(16) . . . . ?
 C5 C4 N1 C9 170.9(11) . . . . ?
 C5 C4 N1A C9A 172.1(13) . . . . ?
 C5 C6 C7 C2 0.0(10) . . . . ?
 C6 C5 C8 O3 -173.6(5) . . . . ?
 C6 C5 C8 O4 7.2(8) . . . . ?
 C7 C2 C3 C4 2.6(11) . . . . ?
 C8 C5 C6 C7 -179.5(6) . . . . ?
 N1 C4 C5 C6 169.2(9) . . . . ?
 N1 C4 C5 C8 -9.8(12) . . . . ?
 N1A C4 C5 C6 -168.3(10) . . . . ?
 N1A C4 C5 C8 12.6(13) . . . . ?

_shelx_res_file
;
TITL Exp3_1_2_ in Fddd
    exp3_1_2_.res
    created by SHELXL-2019/1 at 15:27:24 on 14-Nov-2024
REM Fddd (#70 in standard setting)
CELL 0.6889 14.856381 28.288584 30.511909 90 90 90
ZERR 16 0.000313 0.00051 0.000456 0 0 0
LATT 4
SYMM 0.25-X,0.25-Y,+Z
SYMM +X,0.25-Y,0.25-Z
SYMM 0.25-X,+Y,0.25-Z
SFAC C H In N O
DISP C 0.003 0.001 10.848
DISP H -0 0 0.623
DISP In -0.764 1.223 5209.877
DISP N 0.006 0.003 18.337
DISP O 0.011 0.006 30.192
UNIT 352 352 16 48 160
DFIX 1.5 C11 N2
DFIX 2.5 C11 C12
DFIX 1.5 N2 C12
FLAT O5A N1A C9A C10A
FLAT O5 N1 C9 C10
EADP C11 N2 C12

L.S. 50
PLAN  7
TEMP 24.85
CONF
BOND
MORE -1
BOND $H
fmap 2
acta
OMIT 0 2 2
OMIT 0 4 0
OMIT 0 4 4
OMIT 1 1 1
OMIT 1 3 3
OMIT 1 3 5
OMIT 1 5 5
OMIT 1 7 3
OMIT 2 2 0
OMIT 2 6 0
OMIT 2 6 6
OMIT 3 1 1
REM <olex2.extras>
REM <HklSrc "%.\\Exp3_1_2_.hkl">
REM </olex2.extras>

WGHT    0.137700   53.974602
FVAR       0.70537   0.49054
IN1   3    0.375000    0.375000    0.076352    10.50000    0.05100    0.03764 =
         0.02554    0.00000    0.00000    0.00181
O1    5    0.356447    0.431556    0.127509    11.00000    0.06645    0.06673 =
         0.04829   -0.02284   -0.00279   -0.00311
O2    5    0.494167    0.409594    0.113561    11.00000    0.07107    0.05233 =
         0.04204   -0.01439   -0.00231   -0.00011
O3    5    0.512498    0.588048    0.290859    11.00000    0.07151    0.05880 =
         0.04942   -0.02058   -0.00353   -0.00502
O4    5    0.648969    0.567226    0.274181    11.00000    0.06721    0.07040 =
         0.05238   -0.02237   -0.00270   -0.01152
C1    1    0.439054    0.434074    0.135185    11.00000    0.06664    0.05029 =
         0.03760   -0.00957   -0.00238   -0.00382
C2    1    0.472520    0.467005    0.170226    11.00000    0.06690    0.05444 =
         0.04409   -0.01742   -0.00489   -0.00396
C3    1    0.410839    0.495569    0.191674    11.00000    0.06486    0.07197 =
         0.06130   -0.02595   -0.00591   -0.00065
AFIX  43
H3    2    0.350129    0.493248    0.184562    11.00000   -1.20000
AFIX   0
C4    1    0.437670    0.527367    0.223350    11.00000    0.06591    0.07470 =
         0.05924   -0.02996   -0.00546    0.00508
C5    1    0.529639    0.530129    0.234466    11.00000    0.06861    0.05755 =
         0.04663   -0.01805   -0.00376   -0.00601
C6    1    0.590769    0.500066    0.213520    11.00000    0.05989    0.07772 =
         0.05264   -0.01900   -0.00129   -0.00460
AFIX  43
H6    2    0.651236    0.501373    0.221313    11.00000   -1.20000
AFIX   0
C7    1    0.563664    0.468317    0.181403    11.00000    0.06502    0.06766 =
         0.05037   -0.01806    0.00093    0.00196
AFIX  43
H7    2    0.604994    0.448508    0.167736    11.00000   -1.20000
AFIX   0
C8    1    0.565919    0.563670    0.268643    11.00000    0.07368    0.05251 =
         0.03626   -0.00745   -0.00497   -0.00574
PART 1
O5    5    0.239652    0.535601    0.214301    21.00000    0.07351
N1    4    0.371762    0.551748    0.249463    21.00000    0.05248
AFIX  43
H1    2    0.391876    0.563675    0.273469    21.00000   -1.20000
AFIX   0
C9    1    0.283583    0.558747    0.242101    21.00000    0.05938
C10   1    0.242930    0.592398    0.270569    21.00000    0.08586
AFIX 137
H10A  2    0.236771    0.578972    0.299309    21.00000   -1.50000
H10B  2    0.184594    0.600778    0.259489    21.00000   -1.50000
H10C  2    0.280003    0.620143    0.272112    21.00000   -1.50000
AFIX   0
PART 2
O5A   5    0.254208    0.554582    0.201083   -21.00000    0.10370
N1A   4    0.379156    0.564387    0.238905   -21.00000    0.07248
AFIX  43
H1A   2    0.403592    0.583848    0.256997   -21.00000   -1.20000
AFIX   0
C9A   1    0.292921    0.573188    0.229612   -21.00000    0.07620
C10A  1    0.249363    0.608374    0.255004   -21.00000    0.09971
AFIX 137
H10D  2    0.230691    0.595047    0.282475   -21.00000   -1.50000
H10E  2    0.197635    0.619878    0.239454   -21.00000   -1.50000
H10F  2    0.290265    0.634022    0.260278   -21.00000   -1.50000
AFIX   0

PART -1
N2    4    0.142005    0.488927    0.145708    10.50000    0.15436
AFIX  23
H2A   2    0.175224    0.491661    0.169849    10.50000   -1.20000
H2B   2    0.173494    0.501540    0.123822    10.50000   -1.20000
AFIX   0
C11   1    0.130377    0.435643    0.135982    10.50000    0.15436
AFIX  33
H11A  2    0.188501    0.421218    0.132802    10.50000   -1.50000
H11B  2    0.098650    0.420905    0.159743    10.50000   -1.50000
H11C  2    0.096757    0.431719    0.109360    10.50000   -1.50000
AFIX   0
C12   1    0.059416    0.517994    0.151807    10.50000    0.15436
AFIX  33
H12A  2    0.076147    0.550173    0.157594    10.50000   -1.50000
H12B  2    0.023474    0.516684    0.125688    10.50000   -1.50000
H12C  2    0.025368    0.505870    0.176071    10.50000   -1.50000
AFIX   0
HKLF 4


REM  Exp3_1_2_ in Fddd
REM wR2 = 0.2230, GooF = S = 1.221, Restrained GooF = 1.226 for all data
REM R1 = 0.0634 for 3121 Fo > 4sig(Fo) and 0.0694 for all 3658 data
REM 159 parameters refined using 5 restraints

END

WGHT      0.1496     67.9264

REM Highest difference peak  2.460,  deepest hole -0.982,  1-sigma level  0.162
Q1    1   0.1250  0.4099  0.1250  10.50000  0.05    2.46
Q2    1   0.3647  0.6250  0.1250  10.50000  0.05    1.73
Q3    1   0.7239  0.6111  0.1767  11.00000  0.05    1.20
Q4    1   0.8199  0.5327  0.1791  11.00000  0.05    1.14
Q5    1   0.7148  0.5782  0.1347  11.00000  0.05    0.75
Q6    1   0.1493  0.5089  0.1390  11.00000  0.05    0.65
Q7    1   0.2440  0.6067  0.2682  11.00000  0.05    0.58
;
_shelx_res_checksum                54422
_shelx_hkl_file
;
   0   0  -4 48475.3 1260.59   1
   0   0   4 51370.9 1260.78   2
   0   0   4 51435.5 1265.94   5
   0   0   4 51472.1 1262.44   3
   0   0  -6 6.29772 48.0517   1
   0   0   6 39.3163 43.3773   2
   0   0   6 15.8736 44.2901   3
   0   0   6 2.70656 51.6370   5
   0   0   8 6508.62 218.864   5
   0   0   8 7326.71 210.790   4
   0   0  10-16.4742 48.4657   5
   0   0 -10 4.64926 44.8486   1
   0   0  10 32.9506 37.5559   4
   0   0  12 2620.49 126.973   5
   0   0  12 2612.28 107.197   4
   0   0 -12 2474.89 111.750   1
   0   0 -14-91.5874 84.9805   1
   0   0  16 15690.5 445.913   5
   0   0  16 15410.0 423.794   4
   0   0 -16 14504.5 423.465   1
   0   0  18 72.1597 96.5262   5
   0   0 -18-48.5581 88.0131   1
   0   0  18 23.4413 72.1852   4
   0   0  20 247962. 6255.00   5
   0   0  20 250871. 6230.38   4
   0   0  22 5.11315 104.268   5
   0   0  22 21.6954 81.8996   4
   0   0 -24 11875.1 369.359   1
   0   0  24 11797.9 390.469   5
   0   0  24 11136.0 360.300   4
   0   0  26 178.721 135.690   5
   0   0  26-38.2544 99.1680   4
   0   0  28 15186.7 478.673   5
   0   0  28 14354.3 446.660   4
   0   0  30-72.7864 127.377   5
   0   0  30-14.3525 107.051   4
   0   0  34-89.4461 107.619   4
   0   0  34 14.4134 137.959   5
   0   0  36-32.9552 116.688   4
   0   0  36 234.663 141.642   5
   0   0  38 158.882 122.651   4
   0   0  38 83.5911 145.010   5
   0  -2   2 228146. 5874.71   4
   0  -2   2 236498. 5876.44   5
   0   2   2 243718. 5876.45   3
   0   2  -2 244735. 5878.12   1
   0   2   4-28.1492 25.7561   2
   0   2  -4-19.6186 34.3883   1
   0   2   4 0.85064 29.9273   5
   0  -2  -4-24.5727 32.6389   1
   0  -2   4-13.2482 32.9026   5
   0  -2   4-13.7157 24.9203   4
   0   2   4 4.61054 25.9711   3
   0   2   6 5195.70 143.741   2
   0   2   6 4526.23 151.709   5
   0  -2   6 4599.34 152.630   5
   0  -2  -6 5360.98 148.324   1
   0  -2   6 5017.26 146.499   4
   0   2  -6 5858.73 153.088   1
   0   2   6 5052.29 147.641   3
   0   2   8 13.0982 31.7236   3
   0  -2   8 14.0321 29.6722   4
   0   2  -8-21.6874 39.2291   1
   0   2   8 30.6940 38.3896   5
   0  -2   8 22.6669 38.8611   5
   0  -2  -8-4.90668 35.8115   1
   0   2   8 4.77075 28.9204   2
   0  -2  10 4580.83 163.863   5
   0   2  10 4648.58 153.073   3
   0   2 -10 5473.92 159.450   1
   0  -2  10 4776.57 152.490   4
   0   2  10 4625.57 162.187   5
   0  -2 -10 5385.56 153.803   1
   0   2  10 4808.54 148.392   2
   0  -2  12 35.4705 57.6467   4
   0  -2 -12-10.7053 66.4608   1
   0   2  12-35.1079 62.4913   3
   0   2  12 22.7190 74.4217   5
   0   2  12 38.0846 57.3161   2
   0   2 -12-45.9435 73.9308   1
   0  -2  12-42.6961 74.5927   5
   0  -2 -14 4294.10 159.129   1
   0   2 -14 3811.34 163.500   1
   0   2  16-7.60308 93.5254   5
   0  -2  16-11.0737 69.6225   4
   0   2  16-7.32150 71.1463   2
   0  -2 -16 16.8503 81.6465   1
   0  -2  16-117.027 93.3785   5
   0   2  16-26.1231 79.4134   3
   0   2 -16-50.1711 92.9339   1
   0  -2 -18 82382.6 2224.19   1
   0   2  18 92501.7 2229.30   4
   0  -2  18 85232.7 2231.26   4
   0  -2  18 91232.1 2253.89   5
   0   2 -18 88751.6 2232.68   1
   0   2  18 90400.6 2252.80   5
   0  -2 -20 36.9929 89.2979   1
   0   2  20 3.20300 73.9308   4
   0  -2  20 18.6893 100.243   5
   0   2  20 71.6327 101.814   5
   0  -2  20-61.8092 78.8292   4
   0   2  22 104335. 2621.42   5
   0   2 -22 99900.5 2596.62   1
   0  -2  22 100805. 2594.08   4
   0   2  22 104415. 2592.46   4
   0  -2  22 102817. 2618.54   5
   0   2 -24 162.951 118.928   1
   0   2  24-60.5433 86.3901   4
   0   2  24-78.5842 112.751   5
   0  -2  24 98.7586 116.230   5
   0  -2  24-32.3717 96.1030   4
   0  -2  26 491.863 110.045   4
   0  -2  26 501.738 136.798   5
   0   2  26 498.443 108.042   4
   0   2  26 569.549 138.470   5
   0  -2  28 96.9027 102.916   4
   0   2  28 22.0924 101.520   4
   0   2  28 89.1154 130.195   5
   0  -2  28-6.15469 126.627   5
   0   2  30 26592.8 775.076   5
   0  -2  30 26577.0 774.322   5
   0   2  30 26545.1 740.991   4
   0  -2  30 26728.6 745.829   4
   0  -2  32 144.644 133.809   5
   0  -2  34 9995.11 341.743   4
   0  -2  34 8589.51 350.225   5
   0   2  34 9477.18 328.037   4
   0   2  34 8996.44 360.731   5
   0   2  36-187.302 138.183   5
   0  -2  36-136.792 137.682   5
   0   2  36-54.2493 118.170   4
   0  -2  36-34.1416 115.484   4
   0  -2  38 3806.34 209.350   4
   0   2  38 3819.87 203.741   4
   0   2  38 4005.61 238.561   5
   0  -2  38 4070.21 235.380   5
   0   4   0 187770. 4664.44   3
   0  -4   0 188367. 4657.29   4
   0   4   0 187909. 4664.20   1
   0   4  -2-1.84266 37.8640   1
   0  -4   2-2.59107 23.1348   5
   0   4   2-20.6245 28.7321   3
   0   4  -2-47.7864 57.3814   3
   0  -4   2 5.76672 19.5240   4
   0   4   2-35.3958 25.3997   2
   0  -4   4 221635. 5581.87   5
   0   4   4 221639. 5581.15   3
   0  -4   4 221338. 5578.64   4
   0   4  -4 235340. 5585.03   1
   0   4   4 226457. 5576.35   2
   0   4   4 225832. 5578.76   5
   0  -4   6 4.33745 33.9606   5
   0  -4  -6 3.89872 38.1408   1
   0  -4   6 11.4319 27.6034   4
   0   4  -6 17.3650 39.0209   1
   0   4   6 18.1199 29.9902   3
   0   4   6-31.5430 34.8330   5
   0   4   6 25.6179 26.9127   2
   0  -4  -8 2480.46 95.8945   1
   0   4   8 2434.18 90.8686   3
   0   4   8 2501.04 96.7987   5
   0   4  -8 2376.42 95.8500   1
   0  -4   8 2707.94 100.001   5
   0   4   8 2649.10 87.4263   2
   0  -4   8 2729.41 92.1767   4
   0  -4  10 36.9167 45.1710   4
   0   4 -10 64.0203 61.0066   1
   0   4  10 8.96324 40.8803   2
   0   4  10 64.4799 46.7593   3
   0   4  10 43.7782 56.6143   5
   0  -4  10 64.5182 54.9061   5
   0  -4 -10-24.2827 57.7081   1
   0   4 -12 52028.4 1359.37   1
   0   4  12 53191.7 1370.08   5
   0   4  12 51115.0 1358.68   3
   0  -4 -12 55803.8 1356.53   1
   0  -4  12 53952.6 1360.65   4
   0  -4  12 53209.8 1369.36   5
   0   4  12 53927.8 1351.51   2
   0  -4 -14 48.0382 91.7273   1
   0   4 -14-85.7096 90.5180   1
   0  -4  16 13647.2 391.557   4
   0   4  16 13769.9 411.004   5
   0   4  16 13799.3 384.408   2
   0   4 -16 13131.5 393.218   1
   0  -4 -16 13217.9 386.337   1
   0   4  16 14206.4 396.116   3
   0  -4  16 14152.1 410.410   5
   0  -4  18-16.0977 71.5038   4
   0   4  18 8.26482 72.4126   2
   0   4  18 16.7672 76.4409   3
   0   4  18 4.33499 96.8375   5
   0  -4 -18 41.3347 86.5508   1
   0  -4  18 42.3455 89.0458   5
   0   4 -20 69731.7 1811.06   1
   0  -4 -20 67701.3 1797.01   1
   0  -4  20 69919.4 1826.50   5
   0   4  20 70805.5 1830.01   5
   0  -4  20 71538.0 1809.18   4
   0   4  20 73686.3 1801.29   2
   0   4  20 71057.4 1809.26   3
   0  -4  22-40.5677 106.536   5
   0  -4  22 39.1106 83.0070   4
   0   4  22-185.439 141.812   5
   0   4 -22 32.8463 113.804   1
   0  -4  24 21369.5 611.412   4
   0   4  24 22090.5 640.683   5
   0   4 -24 22412.8 624.660   1
   0   4  24 22630.4 611.878   4
   0  -4  26-14.1918 109.695   4
   0  -4  26-57.7618 120.327   5
   0   4 -26 4.80714 134.593   1
   0   4  26 12.2893 128.608   5
   0   4  26 28.2783 95.7336   4
   0  -4  28 13679.3 441.203   5
   0   4  28 13283.9 446.748   5
   0   4  28 12675.5 405.309   4
   0  -4  28 13600.8 417.100   4
   0   4  30 81.8690 136.481   5
   0   4  30-119.479 106.641   4
   0  -4  30 97.1486 107.819   4
   0  -4  30-6.57066 123.496   5
   0  -4  32 21335.9 661.527   5
   0   4  32 22457.9 634.462   4
   0  -4  34 187.497 146.841   5
   0   4  34-22.5737 138.594   5
   0  -4  34-71.4305 112.491   4
   0   4  34-45.6254 108.862   4
   0  -4  36-50.2474 137.128   5
   0   4  36 237.660 144.287   5
   0  -4  36 150.406 121.338   4
   0   4  36 128.503 117.550   4
   0   4  38 47.6875 148.338   5
   0  -4  38-114.517 127.217   4
   0  -4  38-14.5007 145.642   5
   0   4  38-54.7819 118.167   4
   0   6   0-15.4758 47.2358   1
   0  -6   0 1.16471 20.0468   4
   0   6   0-25.3464 42.4474   3
   0   6  -2 18741.2 500.989   3
   0   6   2 18785.4 483.918   2
   0  -6   2 19410.0 482.369   4
   0   6   2 18924.0 489.252   3
   0   6  -2 18472.3 492.901   1
   0  -6   2 19215.0 479.923   5
   0  -6   4 17.2992 22.9584   4
   0   6  -4-1.47959 37.4119   1
   0   6   4 34.0301 29.9685   3
   0  -6   4-3.01973 26.2821   5
   0   6   4-12.0260 24.2654   5
   0   6  -4 68.2261 58.7986   3
   0   6   6 151548. 3775.83   5
   0   6   6 158217. 3779.53   3
   0   6  -6 149210. 3783.55   1
   0   6   6 148262. 3771.87   2
   0  -6   6 151675. 3779.18   5
   0  -6   6 152993. 3775.12   4
   0  -6   8 136.218 42.0465   4
   0   6   8 54.0923 40.3796   2
   0   6  -8 4.05651 54.7297   1
   0  -6  -8 111.311 59.6260   1
   0  -6   8 3.92847 48.1358   5
   0   6   8 26.8843 48.0426   5
   0   6  10 60304.9 1510.49   5
   0   6  10 58524.8 1497.89   2
   0   6 -10 56574.6 1509.00   1
   0  -6 -10 59371.7 1506.45   1
   0  -6  10 59550.4 1503.24   4
   0   6  10 61387.0 1506.19   3
   0  -6  10 60634.9 1513.20   5
   0  -6  12 9.46055 68.5782   4
   0   6 -12-2.67822 92.5754   1
   0   6  12-17.2651 90.6792   5
   0  -6  12 34.9146 86.0409   5
   0  -6 -12-9.20550 91.1968   1
   0   6  14 49697.2 1243.09   2
   0   6 -14 47638.5 1257.35   1
   0   6  14 50385.7 1253.80   3
   0  -6 -14 49778.4 1251.77   1
   0  -6  14 46200.1 1251.04   4
   0   6  14 48487.3 1264.76   5
   0  -6  16-3.79975 86.6822   5
   0  -6  16-9.15698 73.4387   4
   0  -6 -16-64.2508 90.7992   1
   0   6  16 84.5691 72.5085   2
   0   6  16 3.92199 93.9592   5
   0   6  16-27.7235 77.7163   3
   0  -6  18 13539.9 404.837   4
   0   6  18 14758.4 408.064   3
   0  -6  18 14618.7 423.754   5
   0  -6 -18 13520.7 399.834   1
   0   6  18 13392.6 393.510   2
   0   6  18 14586.4 427.034   5
   0   6 -18 13565.4 414.191   1
   0  -6  20 81.0286 81.7310   4
   0   6 -20 8.00784 105.241   1
   0   6  20 11.3526 88.8854   3
   0   6  20-18.0781 79.2431   2
   0  -6  20 28.0355 99.3486   5
   0   6  20-4.94704 103.543   5
   0  -6 -20-12.3924 95.8338   1
   0   6  22 24244.8 642.835   2
   0  -6  22 22064.5 668.085   5
   0   6 -22 25011.7 668.799   1
   0   6  22 23136.0 675.725   5
   0   6  22 23749.0 655.695   3
   0  -6  22 22634.0 649.907   4
   0   6  24 11.6904 123.485   5
   0   6  24-53.3537 93.9915   2
   0   6 -24-4.72881 131.072   1
   0  -6  24 73.4559 97.6318   4
   0  -6  24 32.4679 112.512   5
   0   6  24 17.4230 99.5232   3
   0  -6  26 332.991 126.081   5
   0  -6  26 265.751 107.742   4
   0   6 -26 304.255 147.403   1
   0   6  26 189.660 134.097   5
   0   6  28 39.7877 115.997   4
   0   6  28-6.65237 137.660   5
   0  -6  28 9.92366 103.172   4
   0  -6  28 155.842 132.906   5
   0   6  30 31059.0 904.027   5
   0  -6  30 32073.8 877.577   4
   0   6  32-61.4934 107.310   4
   0  -6  32 93.2346 130.734   5
   0  -6  34 3215.47 191.842   4
   0  -6  34 3306.00 206.547   5
   0   6  34 3420.08 182.008   4
   0   6  34 3424.70 223.994   5
   0   6  36-5.22487 109.360   4
   0  -6  36 78.0793 136.335   5
   0   6  36 15.7200 143.007   5
   0  -6  36-181.647 125.054   4
   0   6  38 2209.11 201.421   5
   0  -6  38 2386.28 181.653   4
   0  -6  38 1913.71 190.981   5
   0   6  38 2213.23 163.386   4
   0  -8   0 4326.13 123.757   4
   0   8   0 4502.41 140.049   1
   0   8   0 4575.09 139.992   3
   0   8   2 40.1086 29.9865   2
   0  -8   2 14.3281 16.7448   5
   0  -8   2-2.56481 19.0394   4
   0   8  -2 24.6595 47.5803   3
   0   8   2 38.5534 34.1227   3
   0   8  -2 29.2790 41.0554   1
   0  -8   4 71109.8 1726.54   4
   0   8  -4 68996.8 1740.56   1
   0  -8   4 67307.0 1725.26   5
   0   8   4 68331.2 1725.20   2
   0   8   4 68726.3 1734.04   3
   0   8   4 69373.9 1720.98   5
   0   8  -4 70287.5 1755.09   3
   0   8   6 3.45816 42.6535   3
   0   8  -6-17.6587 92.7741   3
   0  -8   6 22.7534 38.7867   5
   0   8  -6 30.9426 56.7157   1
   0   8   6-34.2928 38.6058   5
   0   8   6-22.7873 36.6005   2
   0  -8   6 27.6114 34.9658   4
   0  -8   8 408764. 10174.7   4
   0   8   8 414131. 10176.3   5
   0   8   8 409115. 10179.6   3
   0   8  -8 411034. 10185.2   1
   0   8   8 408685. 10170.5   2
   0  -8   8 411057. 10179.8   5
   0   8  10 23.2273 77.8399   5
   0  -8  10 117.155 78.3064   5
   0   8  10 216.129 75.8848   3
   0  -8  10 134.724 62.1211   4
   0   8 -10 87.0478 91.0602   1
   0   8  10 74.8947 64.6103   2
   0   8  12 184725. 4593.17   5
   0  -8  12 183282. 4593.09   5
   0  -8 -12 186223. 4590.19   1
   0  -8  12 181055. 4583.98   4
   0   8  14-75.8570 90.5770   5
   0   8  14-11.4511 74.7980   3
   0  -8 -14 49.5561 98.9768   1
   0   8  14-4.44373 67.5371   2
   0  -8  14-112.666 86.3046   5
   0  -8  14 30.7189 70.4123   4
   0   8  16 174.915 80.8222   3
   0   8 -16 230.792 99.7085   1
   0  -8 -16 173.982 101.489   1
   0  -8  16 242.405 75.1157   4
   0  -8  16 201.827 91.0449   5
   0   8  16 232.004 71.6877   2
   0   8  18-54.2015 98.7100   5
   0  -8  18-73.2753 93.5457   5
   0   8  18 19.3857 74.8450   2
   0   8  18 59.6558 80.9978   3
   0  -8  18 20.8864 75.8782   4
   0   8 -18-23.2854 104.232   1
   0  -8 -18 72.6254 98.3445   1
   0  -8  20 34754.2 949.512   5
   0   8 -20 36959.7 948.220   1
   0   8  20 34497.5 935.088   3
   0   8  20 34050.8 919.634   2
   0  -8  20 35511.9 937.572   4
   0   8  20 35530.9 957.864   5
   0  -8  22 12.5971 90.1696   4
   0   8  22 94.0163 117.372   5
   0   8  22-26.5280 85.6393   2
   0  -8  22 91.0741 109.905   5
   0   8  22-68.0672 101.772   3
   0   8 -22-45.4678 122.394   1
   0   8  24 10891.7 332.053   2
   0  -8  24 10428.5 361.491   5
   0  -8  24 9539.71 343.016   4
   0   8  24 11156.9 349.386   3
   0   8 -24 10721.4 361.823   1
   0   8  24 10599.3 370.789   5
   0   8  26 77.4403 100.432   2
   0  -8  26-82.7622 132.492   5
   0   8  26 128.318 111.797   3
   0   8 -26 52.3428 137.006   1
   0   8  26-64.7627 128.890   5
   0  -8  26-19.7561 103.084   4
   0  -8  28 24397.9 690.324   4
   0   8 -28 24119.7 702.527   1
   0   8  28 24374.2 691.655   3
   0   8  28 24758.0 722.401   5
   0   8  28 24007.7 674.917   2
   0  -8  28 23567.4 707.099   5
   0   8  30-28.9437 136.317   5
   0  -8  30 48.6530 109.691   4
   0  -8  32 11527.7 405.244   5
   0   8  32 11742.1 376.696   4
   0   8  34-142.425 139.966   5
   0  -8  34-5.83633 113.218   4
   0  -8  34 130.594 135.793   5
   0   8  34 24.3300 106.616   4
   0  -8  36 169.957 123.353   4
   0   8  36 314.438 147.291   5
   0  -8  36 187.917 140.004   5
   0   8  36 61.5904 115.196   4
   0   8  38-16.0478 112.904   4
   0  -8  38 56.5440 140.372   5
   0  -8  38 31.7282 123.233   4
   0   8  38-50.1878 144.417   5
   0  10   0 20.0083 52.1504   3
   0 -10   0 4.91539 25.0903   4
   0  10  -2 1594.78 94.0523   3
   0 -10   2 1585.92 51.8403   5
   0  10   2 1460.25 72.2728   2
   0 -10   2 1548.62 60.6194   4
   0  10   4 42.6599 44.8265   2
   0  10   4 62.2951 50.6724   3
   0  10   4 5.58525 25.6352   5
   0 -10   4-4.91435 32.7153   4
   0  10  -4 47.4369 64.6594   1
   0  10  -4 3.05266 83.7932   3
   0 -10   4 3.11204 34.5243   5
   0 -10   6 27793.0 725.890   5
   0  10   6 29010.2 720.390   5
   0  10  -6 27778.9 742.850   1
   0  10  -6 28483.8 768.913   3
   0  10   6 28027.2 733.386   3
   0  10   6 28001.6 722.651   2
   0 -10   6 28109.6 723.491   4
   0  10   8 62.6845 59.3134   2
   0  10  -8 37.0146 88.3563   1
   0  10  -8 120.697 149.653   3
   0 -10   8 88.2752 57.1709   4
   0  10   8 47.6355 64.7881   5
   0  10   8 24.7293 67.7033   3
   0 -10   8 16.4547 70.1468   5
   0  10  10 643256. 16042.2   5
   0 -10  10 645702. 16038.4   4
   0 -10  10 653419. 16046.0   5
   0 -10 -12 40.8961 104.314   1
   0  10  12 20.0104 77.7063   3
   0 -10  12 50.4427 66.3108   4
   0  10  12 132.085 83.8202   5
   0  10  12 75.4624 67.6445   2
   0  10 -12 57.7231 98.0496   1
   0 -10 -14 16593.1 476.795   1
   0  10 -14 17533.8 481.281   1
   0 -10  14 16624.9 473.909   5
   0  10  14 15985.1 472.627   5
   0  10  14 16765.2 466.375   3
   0  10  14 16781.1 454.628   2
   0 -10  14 16085.9 460.270   4
   0  10 -16 57.6306 101.586   1
   0  10  16 30.9195 69.3212   2
   0 -10  16-42.7402 85.2787   5
   0  10  16 46.8273 75.0872   3
   0 -10 -16-73.5963 105.235   1
   0 -10  18 27628.0 752.604   4
   0  10  18 28298.3 751.032   3
   0 -10  18 27859.7 764.082   5
   0  10  18 27842.2 736.761   2
   0  10  18 26801.5 766.625   5
   0  10 -18 28681.7 763.482   1
   0 -10 -18 27043.2 751.656   1
   0 -10  20 4.00711 86.6628   4
   0  10  20-35.7801 86.4336   3
   0  10 -20-106.483 119.368   1
   0  10  20 93.6333 109.693   5
   0  10  20-27.7271 80.7372   2
   0 -10  20-76.1122 107.486   5
   0  10  22 31150.2 874.967   5
   0  10  22 31812.2 852.463   3
   0 -10  22 29927.1 850.001   4
   0  10  22 31230.9 834.463   2
   0  10 -22 32462.4 864.823   1
   0 -10  22 31804.0 870.001   5
   0  10  24-45.7380 107.514   3
   0  10 -24-30.7661 133.407   1
   0 -10  24-4.69467 102.599   4
   0  10  24 43.1550 122.568   5
   0  10  24 54.4468 96.2580   2
   0 -10  24 156.079 122.031   5
   0  10  26 302.807 120.012   3
   0 -10  26 105.576 127.469   5
   0  10  26 580.262 164.656   5
   0  10  26 293.920 104.129   2
   0 -10  26 214.129 110.171   4
   0  10 -26 223.974 143.227   1
   0 -10  28-43.1970 106.680   4
   0  10  28-45.9616 116.780   3
   0  10 -28 110.279 147.758   1
   0 -10  28-6.12829 118.363   5
   0  10  28 237.691 142.985   5
   0  10  28 73.4787 104.252   2
   0 -10  30 26552.8 728.256   4
   0  10  30 24946.1 697.909   2
   0  10  30 25956.6 756.281   5
   0 -10  32-6.66065 128.788   5
   0  10  32 79.7283 107.164   4
   0 -10  34 2607.88 193.183   5
   0 -10  34 2039.44 174.042   4
   0  10  34 2684.68 206.571   5
   0  10  34 2455.04 156.209   4
   0 -10  36 13.7715 133.137   5
   0  10  36 134.139 156.651   5
   0 -10  36 6.27767 116.467   4
   0  10  36-30.2014 112.071   4
   0  10  38 1901.26 190.169   5
   0  10  38 1698.26 148.174   4
   0 -10  38 1444.68 171.892   5
   0 -12   0 38452.4 948.279   4
   0  12   0 38859.6 972.487   3
   0  12   2 33.5089 68.6581   3
   0 -12   2 36.1060 23.9780   5
   0  12  -2 8.65229 88.7931   3
   0  12  -2-30.2066 85.9882   1
   0 -12   2 28.7613 37.5741   4
   0  12   2 40.2555 63.6946   2
   0 -12   4 1066.74 56.9368   5
   0 -12   4 1092.09 60.8726   4
   0  12   4 1021.63 81.5638   3
   0  12   4 1022.71 78.1749   2
   0  12  -4 990.220 120.985   3
   0  12  -6-16.2500 125.883   3
   0  12   6-7.09484 48.1132   5
   0 -12   6 67.0363 53.3543   5
   0 -12   6 46.2581 48.3992   4
   0  12   6 38.4284 60.5562   2
   0 -12   8 130535. 3245.00   4
   0  12  -8 133456. 3266.67   1
   0  12   8 128630. 3242.59   5
   0 -12   8 128405. 3246.49   5
   0 -12  10 157.349 62.8274   4
   0  12  10 76.6014 70.1772   3
   0 -12  10 25.3560 65.1652   5
   0  12  10-2.35942 70.0718   5
   0  12  10-44.0551 64.9662   2
   0  12 -10-71.9804 95.5197   1
   0  12  12 282900. 7117.98   5
   0  12  12 288193. 7119.64   3
   0  12 -12 287709. 7127.36   1
   0  12 -12 288415. 7176.41   3
   0  12  12 290919. 7105.95   2
   0 -12  12 278114. 7112.14   4
   0  12 -14 52.5083 94.2732   1
   0 -12 -14-7.71510 115.529   1
   0  12  14-23.1402 75.2536   3
   0  12  14-21.2895 83.1745   5
   0 -12  14 160.484 87.5747   5
   0  12  14 159.289 71.1198   2
   0 -12  14 106.232 71.7380   4
   0 -12  16 3989.56 171.085   5
   0  12  16 3521.99 146.797   2
   0 -12 -16 3622.47 180.061   1
   0  12 -16 3417.53 174.488   1
   0  12  16 3418.24 158.862   3
   0 -12  18 143.001 97.2395   5
   0  12  18 38.2477 85.8620   3
   0  12 -18-52.8446 111.748   1
   0 -12  18-108.467 84.2932   4
   0  12  18-42.9588 100.186   5
   0  12  18-38.0837 78.2301   2
   0  12  20 61115.1 1593.36   3
   0  12  20 61236.0 1613.73   5
   0  12 -20 61408.3 1604.31   1
   0  12  20 62326.6 1576.97   2
   0 -12  20 61934.6 1596.20   4
   0 -12  20 60782.6 1606.47   5
   0 -12  22 77.2011 99.0819   4
   0  12 -22 79.8425 131.013   1
   0  12  22 11.6120 117.581   5
   0  12  22-13.5679 90.0647   2
   0 -12  22 15.7059 116.666   5
   0  12  22 162.873 104.096   3
   0  12 -24 12083.6 404.992   1
   0  12  24 12176.6 370.131   2
   0 -12  24 11762.8 385.843   4
   0 -12  24 12050.9 400.950   5
   0  12  24 11622.3 413.535   5
   0  12  24 12552.1 386.557   3
   0 -12  26 167.395 109.799   4
   0  12 -26-28.2434 141.961   1
   0  12  26-29.7145 115.105   3
   0  12  26 50.7021 103.550   2
   0 -12  26-35.0517 122.963   5
   0  12  26 40.6074 132.435   5
   0  12 -28 11431.0 393.709   1
   0  12  28 10693.1 401.289   5
   0 -12  28 11631.0 392.747   5
   0 -12  28 10762.3 374.401   4
   0  12  30-70.1223 144.556   5
   0  12 -30-12.3107 146.941   1
   0  12  30-55.9787 108.858   2
   0  12  30-82.8867 121.494   3
   0 -12  30-40.7067 116.460   4
   0  12  32 10817.2 375.298   3
   0 -12  32 10885.0 391.605   5
   0  12  32 11119.9 358.370   2
   0 -12  34-33.8078 133.865   5
   0  12  34 77.6380 109.463   4
   0  12  34-156.917 137.373   5
   0  12  36 51.6929 150.182   5
   0  12  36-5.02730 113.321   4
   0 -12  36 96.9408 134.327   5
   0 -14   0 20.0235 40.8487   4
   0 -14   2 30146.7 734.847   4
   0 -14   2 28067.1 717.053   5
   0 -14   4 16.2515 36.1020   5
   0 -14   4-30.7245 44.0237   4
   0  14   6 3002.38 103.672   5
   0  14   6 3939.44 143.724   3
   0  14  -6 3534.10 159.429   1
   0 -14   6 3292.65 116.123   5
   0 -14   6 3517.15 119.921   4
   0  14  -8-3.39090 90.5001   1
   0  14   8 2.73632 69.8817   3
   0 -14   8 153.568 56.8246   4
   0 -14   8-22.0614 57.0927   5
   0  14   8 43.4727 55.8953   5
   0  14  -8-101.930 137.738   3
   0  14   8-26.5986 65.1448   2
   0 -14  10 76768.7 1926.25   5
   0  14  10 74328.7 1919.20   2
   0  14 -10 76684.2 1988.35   3
   0  14  10 77791.6 1935.87   3
   0  14  10 75772.5 1922.03   5
   0 -14  10 74066.6 1922.52   4
   0  14 -10 79581.6 1947.21   1
   0  14  12 71.0286 76.2920   5
   0  14  12-19.2784 70.1813   2
   0  14 -12-30.7471 99.3827   1
   0  14  12 29.2676 80.4917   3
   0  14 -12 88.7579 166.475   3
   0 -14  12 2.81127 63.1102   4
   0  14  14 42874.7 1089.96   2
   0  14  14 43918.0 1110.70   3
   0  14  14 40841.0 1104.58   5
   0 -14  14 40884.9 1096.62   4
   0 -14  14 42459.2 1105.59   5
   0  14 -14 43092.2 1179.56   3
   0  14 -14 41529.0 1113.47   1
   0  14  16 53.6831 74.5391   2
   0 -14  16 40.6048 87.8230   5
   0  14 -16 176.969 111.686   1
   0  14  16-22.5357 82.0202   3
   0  14 -18 49288.2 1259.00   1
   0 -14  18 45226.6 1241.24   4
   0 -14  18 49510.9 1256.06   5
   0  14  18 47448.2 1231.14   2
   0  14  18 47767.4 1245.70   3
   0  14  18 46231.0 1258.22   5
   0  14 -20 34.1152 126.332   1
   0 -14  20-95.2687 91.9898   4
   0  14  20 27.1604 112.298   5
   0  14  20 21.1306 98.5224   3
   0  14  20-78.6554 89.7140   2
   0 -14  20 43.7587 100.611   5
   0 -14  22 31740.5 883.041   4
   0  14  22 30074.3 902.673   5
   0 -14  22 34001.3 902.066   5
   0  14 -22 32222.8 895.689   1
   0  14  22 32927.6 883.517   3
   0  14  22 33005.5 864.000   2
   0  14 -24 87.3929 136.645   1
   0  14  24 71.6357 109.639   3
   0 -14  24 56.4967 105.875   4
   0 -14  24 39.6001 118.521   5
   0  14  24 12.9584 125.693   5
   0  14  24 11.1033 97.1134   2
   0  14  26 983.421 117.425   2
   0 -14  26 1147.74 146.672   5
   0  14  26 989.599 135.288   3
   0  14 -26 1190.20 164.081   1
   0 -14  28-105.217 134.446   5
   0  14 -28 24.1922 151.405   1
   0  14 -30 6491.39 292.312   1
   0 -14  30 6315.65 275.148   5
   0  14  30 5972.35 255.270   3
   0  14  30 6237.50 239.260   2
   0  14  32 62.6054 125.025   3
   0  14  32 232.722 115.158   2
   0 -14  34 4222.54 231.081   5
   0  14  34 4520.31 203.592   2
   0  14  34 4090.42 222.333   3
   0 -14  36 110.475 135.989   5
   0  14  36 39.7517 114.527   4
   0  16   0 98627.5 2518.47   2
   0  16   0 102298. 2534.00   3
   0  16   2 6.89320 70.9531   2
   0  16  -2-49.7497 93.4028   3
   0 -16   2 8.59401 17.5948   5
   0  16   2 21.3558 76.2704   3
   0  16   4 4211.30 158.107   3
   0  16  -4 3839.93 173.126   1
   0  16   4 4252.62 151.489   2
   0 -16   4 3907.23 118.315   5
   0 -16   4 3639.54 131.609   4
   0  16  -4 4139.68 186.987   3
   0  16  -6 3.65321 97.4995   1
   0  16   6 6.02349 71.7383   3
   0  16  -6-137.147 118.074   3
   0 -16   6 29.1549 41.8957   5
   0 -16   6-49.3246 46.8600   4
   0  16   6-46.4867 67.6755   2
   0  16   8 12775.7 367.641   3
   0  16  -8 12373.8 381.330   1
   0  16  -8 12705.0 410.791   3
   0 -16   8 12671.6 347.989   5
   0 -16   8 11858.2 347.326   4
   0  16   8 13049.1 355.586   2
   0 -16  10 10.3184 57.2915   4
   0  16 -10 74.2781 139.068   3
   0  16  10 19.9188 78.0358   3
   0 -16  10-2.57512 65.2630   5
   0  16  10 29.2490 71.6372   2
   0  16 -10-7.91025 101.830   1
   0  16 -12 40390.5 1140.51   3
   0  16  12 41635.1 1075.39   3
   0  16  12 41165.1 1058.13   2
   0  16 -12 41256.1 1085.82   1
   0 -16  12 40002.8 1061.82   4
   0 -16  14-53.6987 84.6495   5
   0  16 -14 13.6378 113.947   1
   0 -16  14 58.8372 70.3176   4
   0  16  14-2.76645 77.0077   2
   0  16 -14-173.435 182.945   3
   0  16  14-11.2414 83.5666   3
   0  16 -16 10064.2 345.259   1
   0 -16  16 10462.8 330.602   5
   0  16 -16 9849.84 417.679   3
   0 -16 -16 10607.3 358.361   1
   0  16  16 9728.58 327.314   3
   0  16  16 10302.8 311.490   2
   0  16 -18 132.720 124.194   1
   0  16 -18-81.4451 207.755   3
   0  16  18 165.614 85.9853   2
   0 -16  18-4.48597 105.703   5
   0  16  18 59.0315 99.5042   3
   0  16  20 41138.6 1045.41   2
   0  16  20 39122.7 1062.90   3
   0  16 -20 40792.3 1080.65   1
   0 -16  20 37777.1 1069.71   5
   0  16  22 35.6850 95.7870   2
   0 -16  22-5.28933 111.536   5
   0  16  22-37.2369 109.492   3
   0  16 -22-27.1759 133.986   1
   0  16  24 4838.40 217.549   3
   0  16  24 5104.32 202.213   2
   0 -16  24 4898.13 230.297   5
   0  16 -24 4987.03 246.056   1
   0 -16  26 71.6366 123.060   5
   0  16 -26 23.9741 145.129   1
   0  16  28 2550.41 173.560   3
   0  16  28 2548.15 154.097   2
   0  16 -28 2773.91 204.950   1
   0  16  30-56.9591 124.380   3
   0  16  30-17.0186 102.958   2
   0 -16  30-136.538 133.770   5
   0  16  32 6269.36 246.028   2
   0 -16  32 6237.41 279.103   5
   0  16 -32 5779.07 297.105   1
   0  16  32 6578.99 269.464   3
   0  16  34-59.0282 131.860   3
   0  16  34 32.2593 121.563   2
   0 -16  34 34.1062 127.005   5
   0  18   0 43.0470 82.9298   3
   0  18   0 5.45916 80.7208   2
   0  18   2 55099.0 1401.96   2
   0  18  -2 54646.7 1406.78   2
   0  18   2 53612.7 1415.21   3
   0  18  -2 56074.0 1427.08   3
   0  18   4 19.8901 76.1016   3
   0  18  -4-30.7332 102.942   1
   0  18   4-7.80334 72.5976   2
   0  18  -4 53.7536 103.474   3
   0  18  -6 4148.91 207.287   3
   0  18  -6 4609.63 193.535   1
   0  18   6 4491.25 163.870   2
   0  18   6 4408.10 175.223   3
   0  18   8 27.5612 77.3487   3
   0  18  -8 130.019 107.587   1
   0  18   8 69.2800 71.9652   2
   0  18  -8-80.6646 129.138   3
   0 -18  10 27734.0 741.156   5
   0  18  10 27809.3 761.629   3
   0  18 -10 26997.2 808.885   3
   0  18 -10 28957.1 776.432   1
   0  18  10 29014.4 746.923   2
   0  18  12-22.1646 75.7583   2
   0  18 -12 63.3182 112.095   1
   0  18 -12-50.2484 163.886   3
   0  18  12-15.1349 82.2609   3
   0  18 -14 5571.59 299.862   3
   0  18  14 4884.82 207.935   3
   0 -18  14 5601.46 206.594   5
   0  18  14 5470.00 194.652   2
   0  18 -14 5174.11 230.801   1
   0  18  16 12.6157 86.5270   2
   0 -18  16-72.6272 90.9484   5
   0  18 -16-147.045 125.252   1
   0  18  16 8.74568 100.387   3
   0  18 -16 231.913 199.253   3
   0 -18  18 23003.8 648.106   5
   0  18 -18 23933.3 667.136   1
   0  18 -18 22898.5 742.985   3
   0  18  18 22473.8 625.857   2
   0  18  18 22616.3 645.618   3
   0  18  20 101.789 106.384   3
   0  18 -20-40.4744 220.561   3
   0 -18  20-24.8934 106.820   5
   0  18  20 45.9212 98.1761   2
   0  18 -20 32.8364 136.640   1
   0  18  22 28039.7 755.218   2
   0  18 -22 28927.2 800.638   1
   0 -18  22 26922.8 782.677   5
   0  18  22 27720.5 774.521   3
   0  18 -24 92.2122 153.484   1
   0 -18  24-80.2168 123.151   5
   0  18  24 49.1566 98.5567   2
   0  18 -24 10.9246 239.569   3
   0  18  26 84.0439 113.262   3
   0 -18  26 187.228 129.286   5
   0  18  26 189.683 100.222   2
   0  18  28-10.9761 118.585   3
   0  18  28-33.7275 106.091   2
   0  18  30 5141.45 237.336   3
   0  18  30 5080.41 214.766   2
   0  18 -30 5114.51 271.320   1
   0 -18  30 5136.15 249.021   5
   0 -18  32 74.1054 129.255   5
   0  18  32 17.6599 137.550   3
   0  18 -32-152.839 175.505   1
   0  18  32 151.488 119.945   2
   0  18  34 5110.67 250.297   3
   0  18  34 5488.25 234.263   2
   0 -18  34 5474.39 264.062   5
   0  20   0 86844.4 2210.77   2
   0  20   0 87776.4 2227.80   3
   0  20  -2 74.0862 96.3109   3
   0  20  -2 76.7567 83.1164   2
   0  20   2 47.2380 83.3219   2
   0  20   2 22.9969 87.9988   3
   0  20   4 9300.83 279.767   2
   0  20  -4 8979.04 310.985   3
   0  20  -4 8540.83 285.349   2
   0  20   4 8977.94 290.481   3
   0  20   6 52.1605 83.9846   3
   0  20  -6-26.2210 108.027   1
   0  20  -6 21.6493 115.499   3
   0  20   6 67.3588 75.8141   2
   0  20   8 18788.4 511.953   2
   0  20  -8 18882.9 571.427   3
   0  20   8 18036.3 527.592   3
   0  20  -8 18324.2 539.328   1
   0  20 -10 212.281 152.342   3
   0  20  10 31.9736 79.9715   2
   0  20 -10 28.3447 120.268   1
   0  20  10 46.3633 85.2429   3
   0  20  12 48028.1 1208.38   3
   0  20  12 43602.8 1185.30   2
   0  20 -12 47777.2 1274.99   3
   0  20 -12 45998.9 1221.00   1
   0  20  14-8.48774 97.9559   3
   0  20 -14 41.1328 181.173   3
   0  20  14 12.5531 87.3115   2
   0  20 -14-25.3149 129.296   1
   0  20  16 439.141 97.8855   2
   0  20 -16 294.563 137.769   1
   0  20  16 315.615 106.657   3
   0  20 -16 689.097 209.641   3
   0  20  18-65.2598 106.614   3
   0  20 -18-164.852 213.209   3
   0  20  18-65.1852 94.9667   2
   0  20 -18-150.288 138.252   1
   0  20 -20 48058.4 1302.44   1
   0 -20  20 48124.3 1292.84   5
   0  20  20 47873.8 1286.46   3
   0  20  20 49910.8 1269.16   2
   0  20 -22-29.5927 153.136   1
   0  20 -22 22.0213 270.878   3
   0 -20  22-49.6695 122.364   5
   0  20  22-3.75151 100.700   2
   0  20  24 1389.46 138.747   3
   0 -20  24 1472.35 149.959   5
   0 -20  26-49.7396 123.222   5
   0  20  26 10.6650 112.134   3
   0  20 -26 171.735 154.011   1
   0  20  26-55.9683 101.121   2
   0  20  28 1688.61 151.745   3
   0  20 -28 1920.83 195.443   1
   0 -20  28 1624.57 167.753   5
   0  20  28 1633.29 135.499   2
   0  20 -28 1699.69 289.056   3
   0  20 -30 185.188 263.453   3
   0  20  30 156.544 112.378   2
   0  20  30 17.1873 125.854   3
   0  20 -30-144.628 172.065   1
   0 -20  30-6.67438 132.559   5
   0 -20  32 15552.1 496.387   5
   0  20  32 14249.3 473.782   3
   0  20  32 15186.4 454.976   2
   0  20 -32 15146.8 513.839   1
   0  22   0-90.9770 99.0955   3
   0  22   0-110.758 94.6928   2
   0  22   2 30934.1 823.068   2
   0  22  -2 30752.8 824.566   2
   0  22  -2 30294.0 846.185   3
   0  22   2 31093.9 837.924   3
   0  22   4 6.36976 87.9458   2
   0  22   4 28.4500 92.2759   3
   0  22  -4-54.6873 96.4541   2
   0  22  -4 10.2751 115.520   3
   0  22   6 1189.52 117.645   3
   0  22   6 1053.04 105.447   2
   0  22  -6 1028.01 149.068   3
   0  22  -8 31.8260 144.055   3
   0  22  -8 68.0085 128.216   1
   0  22   8 44.7525 92.0514   2
   0  22   8-25.3554 96.7863   3
   0  22  10 74027.9 1893.16   2
   0  22 -10 73089.4 1959.90   3
   0  22 -10 72977.9 1924.81   1
   0  22  10 76635.5 1913.69   3
   0  22 -12 206.868 138.503   1
   0  22  12 3.21824 89.3933   2
   0  22  12-56.8185 102.966   3
   0  22 -12-156.999 178.368   3
   0  22 -14 2614.76 189.012   1
   0  22  14 2856.94 145.382   2
   0  22 -14 2557.37 239.312   3
   0  22  14 2394.46 160.073   3
   0  22 -16 44.2037 136.782   1
   0  22  16 158.294 98.1286   2
   0  22 -16-119.789 196.466   3
   0  22  16 102.502 107.980   3
   0  22 -18 10636.9 382.047   1
   0  22  18 10723.5 345.707   2
   0  22  20-22.1977 104.289   2
   0  22 -20 10.5089 222.215   3
   0  22  24 21.3316 113.087   3
   0  22  24-118.205 100.949   2
   0  22 -24-57.6444 152.567   1
   0  22  26-28.3105 101.640   2
   0  22 -26 6.62702 155.076   1
   0  22  26-98.7406 119.156   3
   0  22  28-130.037 126.613   3
   0  22  28 16.5608 105.201   2
   0  22 -28-47.9600 160.572   1
   0  22 -28-12.4852 247.702   3
   0  22  30 18986.7 553.060   2
   0  22 -30 20032.6 613.070   1
   0  22  30 19213.9 578.030   3
   0  24   0 24275.9 672.448   2
   0  24   0 24758.2 693.641   3
   0  24  -2-85.7732 112.436   3
   0  24  -2-53.0360 104.333   2
   0  24   2-7.20210 97.8762   2
   0  24   2-68.3811 104.415   3
   0  24   4 7310.99 269.510   3
   0  24  -4 7619.02 294.563   3
   0  24  -4 7485.54 265.601   2
   0  24   4 7639.28 258.381   2
   0  24  -6 177.723 134.932   3
   0  24  -6-53.2883 109.590   2
   0  24   6 10.2041 95.2850   2
   0  24   6 35.8883 101.200   3
   0  24   8 50889.2 1279.32   2
   0  24   8 48967.5 1295.80   3
   0  24 -10 43.6129 158.307   3
   0  24  10-61.5208 95.9503   2
   0  24  10 95.2992 105.878   3
   0  24 -10-255.593 141.787   1
   0  24  12 11788.6 388.583   3
   0  24 -12 12174.4 412.442   1
   0  24  12 12762.9 374.081   2
   0  24 -12 12288.7 455.568   3
   0  24  14 19.5097 107.964   3
   0  24 -14-87.1073 185.882   3
   0  24 -14 94.8022 139.417   1
   0  24  14 49.3351 95.6694   2
   0  24 -16 220.777 146.483   1
   0  24 -16 131.235 194.772   3
   0  24  18-40.9989 105.825   2
   0  24 -18 202.439 208.846   3
   0  24  20 6557.71 261.229   3
   0  24 -20 6168.48 283.978   1
   0  24  22-69.7391 113.553   3
   0  24  22-86.6654 101.185   2
   0  24 -22-25.6053 152.705   1
   0  24 -24 4750.07 252.031   1
   0  24  24 5016.93 223.750   3
   0  24  24 4037.67 192.115   2
   0  24 -24 4431.98 350.016   3
   0  24  26-252.134 127.942   3
   0  24 -26-319.969 254.177   3
   0  24  26-95.5100 111.874   2
   0  24  28 10798.1 353.701   2
   0  24  28 11272.3 380.894   3
   0  24 -28 11343.0 418.156   1
   0  24 -28 10938.4 516.958   3
   0  24  30 99.4553 116.867   2
   0  24 -30-108.033 177.307   1
   0  26   0 47.1853 103.244   2
   0  26   0 99.5460 117.146   3
   0  26  -2 11441.8 382.027   3
   0  26   2 11679.0 359.053   2
   0  26  -2 10824.7 358.701   2
   0  26   2 11288.6 371.574   3
   0  26   4-44.4744 110.843   3
   0  26  -4-79.8701 115.451   2
   0  26  -4-29.2427 130.000   3
   0  26   4 60.4237 104.789   2
   0  26   6 6025.89 227.367   2
   0  26  -6 5804.11 239.885   2
   0  26  -6 5910.81 271.817   3
   0  26   6 5834.80 240.768   3
   0  26  -8-54.5684 140.876   3
   0  26  -8 58.9455 116.742   2
   0  26   8 136.718 103.729   2
   0  26   8-84.3736 109.026   3
   0  26  10 16946.2 497.377   3
   0  26  10 16977.0 475.963   2
   0  26 -10 16331.2 544.470   3
   0  26 -12-115.112 172.741   3
   0  26  12 15.0010 109.186   3
   0  26  12 92.4744 101.758   2
   0  26  14 3903.10 181.852   2
   0  26 -14 3523.96 258.479   3
   0  26  14 3457.42 191.696   3
   0  26 -16-179.774 145.104   1
   0  26 -16 210.682 190.592   3
   0  26  18 2753.98 155.164   2
   0  26  18 2885.32 183.070   3
   0  26 -18 2779.07 201.941   1
   0  26  20 78.6902 99.8414   2
   0  26 -20-95.2842 150.756   1
   0  26  20-27.4101 112.342   3
   0  26  22 5051.05 228.736   3
   0  26  22 4780.32 204.980   2
   0  26 -22 4402.73 255.965   1
   0  26 -22 5006.43 343.501   3
   0  26 -24-286.354 264.765   3
   0  26  24 158.999 122.485   3
   0  26 -24-60.8028 159.748   1
   0  26  24 21.0157 107.813   2
   0  26 -26 180.289 169.505   1
   0  26 -26 73.7080 251.553   3
   0  26  26 285.498 130.464   3
   0  26  26 187.930 112.983   2
   0  28   0 9573.89 341.238   3
   0  28   0 9513.71 321.711   2
   0  28  -2-17.3036 121.177   3
   0  28   2-57.4543 109.655   2
   0  28   2 37.3417 114.555   3
   0  28  -2-64.0696 116.409   2
   0  28   4 2374.95 167.765   3
   0  28  -4 2239.72 159.851   2
   0  28  -4 2192.68 183.348   3
   0  28   4 2662.39 156.000   2
   0  28   6-47.3863 113.869   3
   0  28   6-39.0805 108.323   2
   0  28  -6 53.1193 137.927   3
   0  28  -8 7341.50 323.200   3
   0  28   8 7559.63 288.778   3
   0  28   8 8016.25 273.273   2
   0  28  10 74.2027 103.934   2
   0  28  10 31.1286 108.287   3
   0  28 -10 15.3453 152.861   3
   0  28 -12 11149.1 445.247   3
   0  28  14 75.0325 111.979   3
   0  28  16 224.164 103.987   2
   0  28  16 226.173 117.005   3
   0  28 -16 268.040 154.914   1
   0  28  18 23.7871 99.8281   2
   0  28 -18 109.134 155.004   1
   0  28  18-65.5602 121.658   3
   0  28 -18-176.794 208.684   3
   0  28  20 3030.61 168.702   2
   0  28  20 3329.94 191.806   3
   0  28  22-98.1537 124.316   3
   0  28 -22-213.594 172.597   1
   0  28  22 180.128 109.950   2
   0  28 -22-11.6416 218.038   3
   0  28 -24 4647.10 347.126   3
   0  28 -24 4268.72 254.452   1
   0  28  24 4000.90 194.383   2
   0  28  24 4201.14 218.607   3
   0  30   0 5.87973 121.668   3
   0  30  -2 12867.5 434.560   3
   0  30   2 12590.9 421.574   3
   0  30  -4-25.4999 131.419   3
   0  30  -4 142.441 114.885   2
   0  30  -6 333.735 127.180   2
   0  30  -6 144.207 145.211   3
   0  30  -8-63.7387 121.439   2
   0  30   8 100.560 110.722   2
   0  30  10 9141.34 333.838   3
   0  30  10 9584.08 317.588   2
   0  30  12-16.9313 114.403   3
   0  30  12 8.23746 108.709   2
   0  30 -12 42.4610 127.246   2
   0  30 -14 872.304 195.992   3
   0  30  14 849.581 123.067   2
   0  30  14 967.254 135.935   3
   0  30 -14 561.890 145.842   2
   0  30  16-66.5418 107.739   2
   0  30 -16-73.4306 137.727   2
   0  30  16 81.1284 117.701   3
   0  30 -16 69.0755 195.159   3
   0  30  18 1678.15 137.352   2
   0  30  18 1812.86 160.771   3
   0  30 -18 1404.00 172.354   2
   0  30  20 63.3953 111.022   2
   0  30  20-66.3984 129.622   3
   0  30 -20 111.155 220.988   3
   0  30  22 11449.4 394.319   3
   0  30  22 11379.6 362.213   2
   0  30 -22 11456.4 498.331   3
   0  30 -22 10513.2 412.093   1
   0  32   0 31736.0 890.324   3
   0  32   0 30953.7 859.323   2
   0  32   2 30.9675 122.374   3
   0  32   2 155.037 120.650   2
   0  32  -2 23.7922 124.038   2
   0  32  -4 925.665 161.837   3
   0  32   4 708.360 127.356   2
   0  32   4 537.146 135.668   3
   0  32  -4 645.193 140.302   2
   0  32   6-22.2554 119.204   2
   0  32  -6-166.302 131.292   2
   0  32  -6 21.2271 144.288   3
   0  32   6 213.503 141.452   3
   0  32  -8 3158.48 222.077   3
   0  32   8 3580.79 187.331   2
   0  32   8 3104.68 190.717   3
   0  32  10-21.6262 114.496   2
   0  32 -10-56.8293 159.713   3
   0  32  10 76.9165 121.011   3
   0  32 -10-5.26710 130.632   2
   0  32 -12 3748.39 211.313   2
   0  32 -12 4065.02 258.018   3
   0  32  12 4023.73 194.895   2
   0  32  12 3942.35 216.364   3
   0  32 -14-18.4046 175.763   3
   0  32  14 119.062 125.887   3
   0  32 -14 151.844 143.625   2
   0  32  14-43.7546 116.444   2
   0  32 -16 180.261 146.684   2
   0  32 -16 516.040 201.417   3
   0  32  16 97.1035 129.121   3
   0  32  16 166.495 110.623   2
   0  32 -18 18.0674 147.763   2
   0  32  18 86.4735 130.253   3
   0  32  18 42.4068 111.271   2
   0  34   0-72.5315 134.481   3
   0  34   0-109.876 125.662   2
   0  34   2 9396.28 353.087   3
   0  34  -2 9250.12 352.003   3
   0  34   2 8823.16 319.556   2
   0  34  -2 8719.05 323.642   2
   0  34   4 37.0288 123.318   2
   0  34  -4 36.0456 139.237   3
   0  34   4-19.2718 136.462   3
   0  34  -4 50.0246 130.070   2
   0  34  -6 198.229 143.978   3
   0  34   6 262.098 122.104   2
   0  34   6 341.326 137.967   3
   0  34  -6 288.907 132.282   2
   0  34   8 48.8781 130.854   3
   0  34  -8 23.0995 151.321   3
   0  34   8 40.9518 115.766   2
   0  34  -8 77.3352 129.067   2
   0  34  10 3425.38 211.515   3
   0  34  10 3253.42 185.300   2
   0  34 -10 2930.15 192.880   2
   0  34 -10 3212.19 238.580   3
   0  34 -12 38.6328 135.219   2
   0  34  12 17.7130 114.435   2
   0  34  12-25.2574 124.617   3
   0  34  14 733.480 147.933   3
   0  34 -14 501.857 151.908   2
   0  34  14 656.825 130.407   2
   0  36   0 3627.22 203.076   2
   0  36   0 3823.22 227.202   3
   0  36   2 28.8396 127.389   2
   0  36  -2 4.99217 122.061   2
   0  36  -2-14.1874 142.346   3
   0  36   2 54.7778 136.130   3
   0  36   4 1612.05 175.804   3
   0  36  -4 1154.58 159.247   2
   0  36  -4 1422.47 179.321   3
   0  36   4 1402.50 154.502   2
   0  36   6-33.2279 123.361   2
   0  36   6 39.8832 136.099   3
   0  36  -6-209.534 136.959   2
   1  -1  -1 32274.0 820.107   5
   1  -1   1 32521.7 819.240   5
   1   1  -1 32141.5 822.632   1
   1  -1  -1 30751.0 825.264   1
  -1   1   1 32725.9 820.983   2
   1  -1  -1 31890.1 819.994   4
   1  -1  -3 46937.3 1207.46   1
  -1   1   3 46426.1 1201.48   2
   1   1  -3 47671.3 1205.31   1
   1  -1   3 46532.8 1199.27   4
   1  -1   3 50060.1 1202.24   5
   1   1   3 50026.8 1201.12   5
  -1   1   3 48276.5 1200.02   3
   1   1   3 49489.5 1200.70   3
  -1  -1   3 49447.3 1200.78   4
  -1   1  -3 46841.9 1198.25   1
   1  -1   5 87695.7 2024.92   4
  -1   1   5 83388.9 2025.05   3
   1  -1   5 82416.8 2028.45   5
   1  -1  -5 77681.1 2031.20   1
   1   1  -5 80103.1 2030.16   1
  -1   1   5 82749.0 2025.29   2
   1   1   5 78353.2 2020.69   2
   1   1   5 81937.2 2025.84   3
   1   1   5 81934.6 2028.08   5
  -1  -1   5 79002.5 2025.33   4
  -1   1  -5 79613.9 2020.80   1
   1   1  -7 90941.1 2230.84   1
   1  -1   7 86868.2 2223.57   4
  -1   1   7 89307.6 2225.27   2
   1   1   7 88193.9 2220.58   2
  -1   1  -7 90951.0 2220.35   1
   1  -1   7 87262.2 2230.53   5
  -1  -1   7 91592.8 2226.36   4
   1  -1  -7 87656.9 2230.56   1
   1   1   7 88854.1 2229.76   5
  -1  -1   7 94913.9 2233.32   5
  -1   1   7 87013.7 2224.40   3
  -1  -1  -7 88365.7 2215.35   1
   1   1  -9 52.1647 46.8045   1
  -1  -1   9 112.710 47.9968   5
   1   1   9 84.9523 40.7634   5
   1  -1   9 71.5123 33.2743   4
  -1   1   9 69.1034 35.8164   3
   1  -1   9 89.9964 40.2943   5
   1  -1  -9 34.1235 48.0209   1
   1   1   9 50.5269 29.5850   4
  -1   1  -9 126.390 36.6722   1
  -1   1   9 50.3083 36.2476   2
  -1  -1   9 85.5230 35.1886   4
  -1  -1  -9 56.1359 32.1469   1
  -1   1   9 77.9257 44.6551   5
  -1  -1 -11 84.5468 50.0876   1
   1   1 -11 50.4375 64.9925   1
   1   1  11 37.3313 58.0337   5
   1  -1  11 34.7619 57.8995   5
   1   1  11 41.3171 42.7168   4
  -1   1 -11 39.9068 52.8030   1
  -1   1  11 19.7106 49.7902   2
  -1  -1  11 134.017 65.7939   5
   1  -1 -11 29.4984 66.4392   1
   1  -1  11 32.7068 47.2340   4
  -1   1  11 37.4946 53.4087   3
  -1   1  11 47.1920 63.0035   5
  -1  -1  11 117.684 51.7130   4
   1   1  13 13662.3 362.663   4
   1  -1  13 12542.3 378.757   5
  -1  -1  13 13142.7 368.173   4
  -1  -1  13 13939.2 387.120   5
  -1  -1 -13 13580.5 358.138   1
  -1   1 -13 13361.5 361.786   1
   1   1 -13 13680.2 377.574   1
  -1   1  13 13101.1 369.560   3
  -1   1  13 12777.9 364.321   2
   1   1  13 13041.4 380.465   5
  -1   1  13 13472.5 386.079   5
   1  -1 -13 13529.3 374.922   1
   1   1  15 26690.0 688.910   4
   1   1 -15 24945.0 696.044   1
   1  -1  15 26342.1 691.121   4
  -1   1 -15 25198.4 684.983   1
   1  -1  15 26903.3 710.514   5
  -1  -1 -15 25803.6 682.470   1
   1  -1 -15 26014.2 697.472   1
  -1  -1  15 27802.9 712.813   5
   1   1  17 39363.6 1044.72   5
  -1  -1  17 38203.1 1046.67   5
  -1   1  17 39944.1 1048.04   5
   1   1 -17 38793.8 1031.21   1
  -1   1 -17 38096.3 1018.95   1
  -1  -1  17 39754.7 1026.65   4
   1  -1 -17 38690.4 1030.43   1
   1  -1  17 41006.6 1027.46   4
   1   1  17 39257.3 1021.65   4
  -1   1  17 42026.4 1028.58   4
  -1  -1 -17 39463.1 1017.69   1
   1  -1  17 38597.8 1041.87   5
  -1  -1  19 43922.6 1174.28   5
   1   1  19 41239.7 1166.08   5
  -1   1  19 45850.8 1176.93   5
  -1  -1 -19 45234.1 1144.34   1
  -1  -1  19 45622.4 1153.67   4
   1   1  19 44718.6 1149.03   4
  -1   1 -19 42456.2 1144.12   1
  -1   1  19 46037.9 1154.58   4
   1  -1  19 43675.9 1149.82   4
   1  -1  19 43677.6 1168.87   5
   1  -1 -21 2860.27 155.406   1
   1  -1  21 3259.66 168.048   5
  -1  -1 -21 3013.69 147.594   1
  -1  -1  21 2987.66 167.799   5
  -1   1  21 2981.58 143.934   4
   1  -1  21 2790.02 140.057   4
   1   1  21 3113.16 141.992   4
   1   1 -21 2668.63 155.603   1
   1   1  21 3215.91 165.268   5
  -1   1  21 3218.67 172.574   5
  -1  -1  21 3011.36 143.464   4
   1   1  23 15874.6 450.998   4
   1  -1  23 15303.6 475.130   5
  -1  -1  23 16423.7 484.672   5
  -1   1  23 14756.3 481.511   5
  -1   1  23 15675.4 452.215   4
   1   1 -23 15366.1 463.330   1
  -1  -1  23 15830.5 456.378   4
   1   1  23 14360.8 473.945   5
   1  -1 -23 14921.0 458.913   1
   1  -1  23 15891.1 454.050   4
   1   1  25 17472.7 501.755   4
   1   1 -25 17119.4 517.216   1
  -1   1  25 17695.5 507.190   4
  -1  -1  25 16999.0 531.980   5
  -1   1  25 17557.7 536.420   5
   1  -1 -25 16815.1 514.911   1
   1  -1  25 17320.3 504.528   4
   1  -1  25 18210.6 534.536   5
  -1  -1  25 17592.7 507.288   4
   1   1  25 16957.6 532.983   5
  -1   1  27 13996.8 466.592   5
   1   1  27 13247.3 461.425   5
   1   1  27 14413.1 434.327   4
   1  -1  27 14290.5 432.873   4
  -1  -1  27 14577.5 437.836   4
   1  -1  27 13969.7 460.957   5
  -1   1  27 14754.0 437.042   4
  -1  -1  27 14479.5 467.999   5
   1  -1  29 2664.13 190.911   5
   1   1  29 2900.78 158.981   4
   1  -1  29 2766.43 166.603   4
  -1  -1  29 2829.27 197.647   5
  -1   1  29 2775.43 165.787   4
  -1   1  29 2770.93 197.967   5
  -1  -1  29 3028.22 168.304   4
   1   1  29 2636.63 188.071   5
  -1  -1  31-46.1057 112.730   4
  -1   1  31 145.422 111.653   4
   1  -1  33 4643.87 216.447   4
  -1  -1  33 4753.78 249.201   5
  -1   1  33 4375.79 261.094   5
   1  -1  33 5465.79 252.242   5
   1   1  33 4692.75 212.734   4
  -1   1  33 5233.31 246.607   4
   1   1  33 5021.20 250.363   5
  -1   1  35 9848.69 382.131   5
  -1   1  35 10269.3 349.263   4
   1   1  35 9729.67 375.513   5
  -1  -1  35 10088.7 375.852   5
  -1  -1  35 9845.76 348.554   4
   1  -1  35 10323.5 348.147   4
   1  -1  35 9141.27 369.498   5
   1   1  35 9883.97 343.688   4
   1  -1  37 6485.84 268.934   4
  -1  -1  37 6434.03 272.967   4
  -1   1  37 6747.49 272.834   4
   1  -1  37 6768.06 295.622   5
   1   1  37 6405.05 264.590   4
  -1   1  37 7002.74 304.384   5
   1   1  37 6718.07 296.474   5
  -1  -1  37 6516.52 300.679   5
   1   1  39 934.728 161.260   5
  -1   1  39 900.463 142.608   4
  -1   1  39 1151.66 173.425   5
  -1  -1  39 1149.29 156.410   4
   1  -1  39 838.152 137.982   4
  -1  -1  39 997.679 170.516   5
   1  -1  39 1192.95 160.042   5
   1   1  39 1194.74 140.788   4
   1   3   1 101063. 2526.85   3
   1   3  -1 105613. 2532.65   1
   1  -3   1 103530. 2528.20   4
   1  -3   1 101369. 2526.65   5
   1   3   1 99318.0 2527.66   1
  -1   3  -1 102898. 2538.97   3
   1  -3  -1 102338. 2529.38   4
  -1   3   1 101025. 2531.05   2
  -1   3  -1 102486. 2532.58   2
   1  -3  -1 101376. 2526.77   5
  -1   3   1 102582. 2532.43   3
  -1   3   3 383560. 8724.06   2
   1  -3   3 346380. 8720.62   4
  -1  -3   3 347580. 8718.78   4
   1  -3   3 341464. 8720.94   5
   1   3   3 338662. 8717.77   5
  -1   3   3 371099. 8723.89   3
   1   3  -3 337996. 8726.30   1
   1   3   3 380034. 8721.59   3
  -1   3  -3 333874. 8723.28   1
   1   3  -5 140667. 3332.26   1
  -1  -3   5 132217. 3325.17   4
  -1   3  -5 134667. 3326.07   1
   1  -3  -5 132189. 3334.51   1
   1   3   5 135936. 3325.07   5
  -1   3   5 132078. 3327.40   3
   1  -3   5 135516. 3325.27   4
   1  -3   5 129416. 3326.98   5
   1   3   5 135926. 3325.52   3
   1   3   5 131860. 3318.07   2
   1   3   7 18631.5 490.009   5
   1  -3   7 18222.9 486.743   4
   1   3  -7 19560.4 494.850   1
   1   3   7 19601.7 488.499   3
  -1   3  -7 19426.1 487.257   1
  -1   3   7 19208.8 488.872   3
   1  -3  -7 20138.6 499.023   1
  -1  -3   7 18291.9 487.733   4
   1  -3   7 17954.4 490.910   5
   1   3   7 17975.1 479.194   2
  -1   3   7 18503.7 486.447   2
  -1  -3  -7 18976.2 477.168   1
  -1  -3   7 18853.0 495.483   5
  -1  -3   9 267.663 52.4119   5
   1  -3   9 226.651 39.4277   4
   1   3  -9 227.272 52.9136   1
   1   3   9 149.699 39.7672   3
  -1  -3  -9 215.841 35.4869   1
  -1   3   9 201.242 41.4778   3
  -1   3  -9 312.649 46.2613   1
   1  -3   9 184.005 44.9814   5
   1   3   9 153.179 34.5820   2
  -1   3   9 232.314 41.5172   2
   1   3   9 152.365 45.7461   5
  -1  -3   9 164.557 40.5970   4
   1  -3  -9 240.119 57.9203   1
  -1   3   9 200.476 47.5809   5
  -1  -3  11 686.653 80.9470   5
   1   3 -11 698.129 80.9716   1
   1   3  11 625.575 65.5747   3
   1   3  11 718.786 59.1521   2
   1  -3  11 741.654 64.1486   4
  -1   3  11 667.000 65.1520   3
  -1   3  11 593.588 77.7424   5
   1  -3  11 533.047 73.8279   5
  -1  -3 -11 857.069 60.5399   1
   1  -3 -11 701.291 84.3116   1
  -1  -3  11 637.098 67.1160   4
  -1   3 -11 703.074 74.0684   1
   1   3  11 605.131 75.4589   5
  -1   3  11 848.383 68.2688   2
   1  -3 -13 7226.08 243.839   1
   1   3 -13 7400.30 247.108   1
  -1   3  13 7630.42 250.292   5
   1  -3  13 7150.56 229.737   4
   1   3  13 7373.77 243.568   5
  -1  -3 -13 7820.59 220.254   1
  -1   3 -13 7484.66 234.730   1
  -1  -3  13 7485.51 236.052   4
   1  -3  15 64249.8 1641.77   5
  -1   3  15 64646.3 1623.89   2
  -1  -3 -15 62104.6 1612.34   1
  -1  -3  15 66184.7 1645.46   5
   1  -3 -15 61548.8 1629.99   1
   1   3 -15 59918.3 1629.92   1
   1   3  15 65723.4 1620.32   2
  -1   3 -15 63167.4 1625.19   1
  -1   3  15 67966.8 1631.83   3
   1   3  15 65217.4 1630.72   3
   1  -3  17 71118.3 1856.47   4
  -1   3  17 76069.2 1862.57   3
  -1  -3  17 73531.4 1859.67   4
  -1  -3 -17 71294.2 1842.87   1
   1  -3 -17 71740.7 1859.74   1
  -1   3  17 74664.6 1854.42   2
   1  -3  17 72238.3 1873.43   5
  -1   3 -17 72265.7 1855.92   1
   1   3  17 71935.6 1873.99   5
  -1  -3  17 75272.1 1879.68   5
  -1   3  17 74834.4 1879.06   5
   1  -3  19 3735.60 171.651   5
  -1  -3  19 3641.38 175.170   5
   1   3  19 3598.01 172.541   5
   1   3  19 3896.08 149.425   4
  -1   3  19 3735.93 156.150   2
   1  -3  19 3302.32 149.954   4
  -1   3  19 3128.89 177.191   5
   1   3 -19 3729.81 173.353   1
  -1   3  19 3905.23 159.598   3
  -1  -3 -19 3636.04 150.748   1
   1  -3 -19 3603.92 167.029   1
  -1  -3  19 3596.38 154.233   4
   1   3  21 472.918 83.8490   4
  -1   3  21 456.650 119.981   5
   1  -3  21 588.438 107.230   5
   1   3 -21 459.474 115.875   1
   1  -3  21 518.551 90.0635   4
  -1   3  21 474.487 96.6245   3
  -1  -3  21 493.873 86.8063   4
  -1  -3  21 479.488 109.930   5
  -1   3  21 517.258 87.9742   2
   1   3  21 537.445 112.318   5
   1   3  23 17286.4 480.079   4
  -1   3  23 16100.8 482.499   4
   1  -3  23 18379.4 517.587   5
  -1   3 -23 17827.1 496.221   1
   1   3 -23 16967.0 501.709   1
   1  -3 -23 16235.5 490.735   1
  -1  -3  23 17209.1 515.375   5
  -1  -3  23 16686.6 489.516   4
   1  -3  23 15292.6 482.437   4
   1   3  23 16817.2 512.336   5
  -1   3  23 17181.4 516.994   5
  -1  -3  25 26160.9 733.676   4
  -1   3  25 26383.7 760.899   5
  -1   3  25 26583.9 728.598   4
   1  -3  25 26772.6 731.200   4
   1  -3  25 25788.4 752.891   5
   1   3 -25 26716.2 744.242   1
   1   3  25 26181.6 760.296   5
  -1  -3  25 25743.6 757.983   5
   1   3  25 27632.5 727.810   4
   1   3  27 12770.9 385.834   4
  -1  -3  27 12242.1 390.974   4
  -1   3  27 12015.1 385.908   4
  -1  -3  27 12199.5 415.077   5
   1   3  27 12440.3 419.160   5
   1  -3  27 11841.7 412.340   5
   1   3 -27 11955.8 405.945   1
   1  -3  27 12925.0 397.928   4
  -1   3  27 12469.5 424.326   5
   1   3  29 7373.55 262.078   4
  -1  -3  29 7124.63 295.454   5
   1   3  29 6575.79 291.282   5
   1  -3  29 7775.37 271.607   4
  -1   3  29 7165.15 297.761   5
  -1   3  29 6758.80 263.679   4
  -1  -3  29 6636.10 263.022   4
   1  -3  29 7034.74 291.998   5
   1  -3  31 110.323 107.725   4
  -1  -3  31 131.759 112.505   4
   1  -3  33 3683.76 187.445   4
   1   3  33 3544.08 221.042   5
   1   3  33 3548.04 189.546   4
  -1   3  33 3678.10 191.134   4
  -1   3  33 3618.95 225.011   5
  -1  -3  33 3604.82 215.057   5
   1  -3  33 3146.13 205.168   5
   1   3  35 7561.60 327.533   5
  -1   3  35 8481.18 341.431   5
  -1  -3  35 8158.68 310.546   4
   1  -3  35 8296.54 327.580   5
   1   3  35 8646.46 303.059   4
  -1  -3  35 7849.69 334.259   5
   1  -3  35 7504.81 299.305   4
  -1   3  35 8560.40 305.854   4
   1  -3  37 4389.54 215.696   4
  -1  -3  37 3904.27 211.903   4
  -1   3  37 4139.05 245.283   5
   1  -3  37 3907.14 230.887   5
  -1  -3  37 4049.76 235.765   5
  -1   3  37 4325.94 214.583   4
   1   3  37 4087.41 238.111   5
   1   3  37 4241.39 208.611   4
  -1   3  39 2064.53 196.750   5
   1   3  39 2197.68 164.010   4
   1  -3  39 2471.97 182.625   4
  -1  -3  39 2251.82 193.226   5
  -1   3  39 2112.94 168.048   4
  -1  -3  39 1952.91 165.292   4
   1  -3  39 2270.65 195.205   5
   1   3  39 2185.47 194.613   5
   1  -5  -1 9894.60 257.023   5
   1   5  -1 10232.0 271.600   1
   1  -5  -1 10396.3 263.283   4
   1   5   1 10109.3 267.222   1
  -1   5   1 9765.48 267.277   2
   1  -5   1 10030.0 261.823   4
   1  -5   1 9771.08 257.207   5
  -1   5  -1 9848.95 280.872   3
   1   5   1 10410.0 263.129   3
   1   5  -1 10082.0 268.588   3
  -1   5   1 10225.4 272.132   3
   1   5   3 11034.8 264.796   5
  -1   5   3 9586.36 273.002   2
   1   5  -3 9663.40 287.537   3
   1   5  -3 9536.39 281.235   1
  -1   5   3 9990.38 275.797   3
   1  -5   3 10823.0 271.664   4
  -1  -5   3 10831.0 268.049   4
  -1   5  -3 9718.68 279.216   1
   1   5   3 9897.30 271.860   3
   1  -5   3 11201.4 270.883   5
  -1   5  -3 8936.14 295.098   3
   1   5  -5 906819. 23012.3   1
   1  -5   5 904967. 23005.2   5
   1   5   5 999999. 23006.9   3
  -1  -5   5 997789. 23009.9   5
   1  -5   5 961278. 23004.7   4
  -1   5  -5 903589. 23008.5   1
   1   5   5 952696. 23001.2   5
   1   5   5 890881. 22994.6   2
  -1   5   5 904330. 23004.6   2
  -1   5   5 899783. 23007.5   3
  -1  -5   5 946698. 23003.0   4
  -1  -5   7 213065. 5353.27   4
  -1   5  -7 218645. 5356.69   1
   1   5   7 213285. 5344.91   2
  -1   5   7 218671. 5356.38   3
   1   5  -7 213988. 5361.42   1
   1  -5   7 213537. 5357.15   5
   1  -5  -7 212495. 5365.89   1
   1   5   7 220524. 5355.12   3
  -1  -5   7 216923. 5359.92   5
  -1   5   7 213250. 5353.33   2
   1   5   7 218245. 5353.67   5
   1  -5   7 215039. 5353.46   4
   1   5   9 2078.86 88.7465   3
  -1  -5   9 2029.36 97.0445   5
  -1   5   9 1955.00 85.4780   2
  -1   5   9 2150.92 90.3900   3
  -1   5  -9 2163.45 95.1371   1
   1  -5   9 1841.01 84.0373   4
   1  -5   9 2125.37 94.3984   5
  -1  -5   9 2111.35 87.1911   4
   1  -5  -9 2118.20 108.448   1
   1   5  -9 2100.69 101.000   1
  -1  -5  -9 2160.05 85.1885   1
   1   5   9 2099.14 93.1978   5
   1   5   9 2290.72 79.6448   2
   1  -5 -11 12545.6 365.237   1
   1  -5  11 12401.1 351.756   4
  -1   5  11 12669.6 365.571   5
   1   5 -11 12864.1 364.597   1
  -1  -5 -11 13140.1 342.826   1
  -1   5 -11 12624.8 356.210   1
   1   5  11 11907.9 357.343   5
  -1  -5  11 13073.0 354.567   4
   1   5  11 12973.1 354.100   3
   1  -5  11 12503.9 360.077   5
  -1   5  11 12970.4 354.445   3
  -1  -5  11 12586.5 363.700   5
  -1   5  11 12390.1 348.873   2
   1   5  11 12468.7 341.182   2
   1  -5 -13 64997.4 1669.33   1
  -1   5 -13 64497.4 1660.99   1
   1  -5  13 63497.6 1660.26   4
   1   5 -13 63863.6 1668.40   1
  -1  -5  13 67977.8 1666.01   4
  -1   5  13 65218.6 1673.89   5
  -1  -5 -13 66297.8 1647.12   1
   1   5  13 67119.5 1671.59   5
   1  -5 -15 61359.6 1634.20   1
  -1   5 -15 60915.6 1628.53   1
   1  -5  15 64342.9 1643.48   5
  -1   5  15 66066.4 1625.53   2
   1   5  15 67219.1 1634.80   3
  -1   5  15 65369.8 1632.18   3
  -1  -5  15 64599.8 1646.35   5
  -1  -5 -15 63370.5 1613.00   1
   1   5  15 63176.2 1617.12   2
  -1   5  17 19418.6 556.523   5
   1  -5 -17 18942.1 540.961   1
  -1  -5 -17 19569.0 520.330   1
   1   5  17 19792.0 537.772   3
   1  -5  17 19695.3 551.759   5
   1   5  17 19309.0 523.720   2
   1   5  17 18300.0 550.892   5
  -1  -5  17 19523.0 554.046   5
   1  -5  17 19499.3 535.573   4
  -1  -5  17 19034.5 536.836   4
  -1   5  17 20119.0 540.395   3
   1   5 -17 19585.6 546.567   1
  -1   5  17 19418.7 528.850   2
   1   5  19 8636.67 279.062   3
  -1   5  19 8326.48 270.041   2
   1  -5  19 8426.58 275.491   4
   1   5  19 8782.17 267.315   2
   1  -5  19 8779.23 296.819   5
   1   5  19 8345.92 294.366   5
   1   5 -19 9028.58 293.013   1
  -1  -5  19 8847.31 298.449   5
  -1  -5  19 8787.81 280.664   4
  -1   5  19 8582.78 302.809   5
   1  -5 -19 8649.24 286.907   1
  -1  -5 -19 8580.14 263.285   1
  -1   5  19 8768.84 283.929   3
   1   5 -21 348.478 111.157   1
   1  -5  21 543.461 108.773   5
  -1   5 -21 490.897 111.690   1
   1  -5  21 390.523 89.1429   4
  -1   5  21 303.478 132.977   5
  -1  -5  21 512.720 110.405   5
  -1   5  21 407.774 96.5673   2
   1   5  21 489.920 96.5598   3
   1   5  21 521.399 85.6291   2
  -1   5  21 378.309 103.161   3
  -1  -5  21 371.110 90.0023   4
   1   5  21 556.783 111.138   5
   1  -5 -23 21665.1 624.014   1
  -1  -5  23 22929.5 646.720   5
  -1   5  23 23610.6 654.487   5
   1   5 -23 21984.8 630.641   1
  -1   5 -23 22897.8 629.302   1
   1   5  23 22378.9 610.438   4
   1  -5  23 22089.5 640.940   5
   1  -5  23 21924.5 619.548   4
   1   5  23 21984.0 643.957   5
  -1  -5  23 21448.9 620.762   4
  -1   5  23 22065.9 624.031   3
  -1   5  23 21567.2 612.554   2
   1  -5  25 28451.6 784.737   4
  -1  -5  25 27814.5 786.335   4
   1  -5  25 27925.8 804.540   5
   1   5  25 28786.9 814.624   5
  -1   5  25 29703.7 779.912   2
   1   5  25 28731.1 776.201   4
  -1  -5  25 28009.2 809.423   5
  -1   5  25 28515.8 789.476   3
  -1   5 -25 28749.0 793.454   1
   1   5 -25 29529.9 802.575   1
  -1   5  25 28335.8 814.818   5
  -1   5  27 29558.3 830.525   5
   1  -5  27 27896.6 812.371   5
  -1   5  27 29736.5 792.172   4
  -1  -5  27 30250.7 806.084   4
   1   5  27 28060.0 823.209   5
   1   5  27 27573.7 782.453   4
   1  -5  27 28929.2 794.142   4
  -1  -5  27 29520.3 819.447   5
   1   5 -27 27367.4 807.474   1
  -1  -5  29 3530.99 191.749   4
   1   5  29 3822.97 190.415   4
  -1   5  29 4179.74 188.989   4
   1  -5  29 3575.71 184.648   4
   1   5  29 3693.67 225.875   5
   1  -5  29 3645.16 209.286   5
  -1   5  29 3806.53 222.964   5
  -1  -5  29 3656.91 214.020   5
  -1  -5  31 139.742 108.986   4
   1   5  31 125.989 134.316   5
   1  -5  31 83.6980 110.651   4
   1  -5  33 2882.38 178.247   4
  -1  -5  33 3214.94 205.883   5
   1  -5  33 3352.68 202.447   5
  -1   5  33 3266.08 179.818   4
  -1   5  33 3309.35 216.940   5
   1   5  33 3088.94 174.018   4
   1   5  33 3386.89 219.702   5
   1  -5  35 3303.88 213.067   5
   1   5  35 3688.74 194.849   4
  -1  -5  35 3611.78 200.482   4
  -1   5  35 3414.36 226.050   5
   1  -5  35 3699.42 201.312   4
  -1   5  35 3505.41 194.406   4
  -1  -5  35 4180.35 234.184   5
   1   5  35 3845.79 228.223   5
  -1   5  37 7286.05 317.200   5
  -1  -5  37 6559.86 278.524   4
   1   5  37 6400.42 299.327   5
   1  -5  37 6361.33 274.164   4
  -1   5  37 6432.41 269.350   4
   1   5  37 6932.01 265.765   4
   1  -5  37 6685.02 294.181   5
  -1  -5  37 6659.90 299.184   5
  -1  -5  39 1287.22 171.334   5
   1   5  39 1569.71 183.697   5
   1  -5  39 1189.63 166.118   5
   1  -5  39 1458.80 154.830   4
   1   5  39 1273.30 144.806   4
  -1   5  39 1258.92 145.079   4
  -1   5  39 1403.81 182.236   5
  -1  -5  39 1484.93 159.087   4
   1   7   1 25964.1 647.615   3
  -1   7  -1 26124.8 651.646   2
   1  -7  -1 25412.3 636.433   5
   1  -7  -1 25987.9 645.050   4
   1  -7   1 26112.2 644.386   4
   1   7   1 25198.7 649.647   1
   1   7  -1 24877.6 651.466   1
  -1   7  -1 24297.9 659.185   3
  -1   7   1 25295.2 649.439   2
   1   7  -1 24904.2 650.536   3
   1  -7   1 25203.0 636.160   5
  -1   7   1 24373.2 653.944   3
   1  -7   3 75.8697 21.4212   5
  -1  -7   3 66.3739 18.8903   4
   1  -7   3 278.570 25.6765   4
   1   7  -3 78.3233 39.4492   1
  -1   7  -3 82.1896 41.6425   1
   1   7  -3 254.590 48.6136   3
  -1   7   3 57.3022 29.7455   2
  -1  -7   3 94.2395 26.4998   5
  -1   7   3 71.9635 32.5049   3
   1   7   3 57.9006 28.6874   3
   1   7   3 74.4279 19.7262   2
  -1   7  -3 31.6373 51.1845   3
   1   7   5 12162.7 315.235   5
   1   7  -5 11935.2 335.099   1
  -1   7  -5 11998.7 358.524   3
   1   7   5 11684.3 312.301   2
  -1  -7   5 12660.5 326.804   5
  -1   7   5 12214.4 329.949   3
   1  -7   5 12586.5 322.705   5
   1  -7   5 12938.9 323.272   4
  -1  -7   5 11995.1 319.165   4
   1   7   5 12013.8 325.249   3
  -1   7   5 12008.5 324.228   2
  -1   7  -5 12155.6 333.639   1
   1   7  -5 11897.7 349.979   3
  -1  -7   7 517963. 12786.0   4
  -1   7   7 512920. 12792.9   3
   1   7   7 510871. 12786.4   5
  -1   7  -7 505048. 12796.1   1
  -1   7   7 513577. 12788.0   2
  -1  -7   7 513412. 12792.7   5
   1   7   7 515519. 12778.4   2
   1   7  -7 511493. 12800.3   1
   1   7   7 515617. 12790.3   3
   1  -7   7 529126. 12787.4   4
   1  -7   7 528665. 12790.4   5
   1   7   9 30995.9 815.906   3
   1   7   9 30999.2 803.850   2
   1  -7   9 31009.5 813.990   4
   1   7  -9 32389.3 827.975   1
  -1   7   9 32720.5 818.667   3
   1  -7  -9 32047.7 831.733   1
  -1   7   9 32235.0 814.458   2
  -1   7  -9 30438.7 819.669   1
   1  -7   9 30733.3 818.189   5
  -1  -7   9 31977.5 823.070   5
  -1  -7   9 29985.6 812.160   4
  -1  -7  11 10087.4 287.113   4
   1   7  11 9859.33 275.577   2
  -1   7  11 10119.4 300.375   5
   1   7 -11 9690.20 302.556   1
   1  -7  11 9894.03 293.492   5
  -1  -7 -11 10024.2 285.512   1
   1  -7  11 9845.25 286.046   4
  -1   7 -11 9921.12 295.692   1
  -1  -7  11 9463.28 297.681   5
   1   7  11 9775.74 292.795   5
   1  -7 -11 9304.08 307.640   1
   1   7  11 10117.7 288.564   3
  -1  -7 -13 66406.0 1659.06   1
  -1   7  13 66531.8 1665.17   2
  -1   7 -13 62730.5 1670.60   1
   1   7  13 65148.5 1676.54   5
  -1   7  13 65254.2 1680.10   5
  -1   7  13 67935.3 1671.72   3
  -1  -7  13 65311.1 1671.19   4
   1  -7  13 65613.4 1667.91   4
  -1   7  15 37529.4 975.678   3
   1  -7  15 36829.4 984.721   5
   1   7  15 37378.3 974.306   3
   1  -7 -15 37147.6 985.638   1
  -1   7  15 35711.6 966.229   2
   1   7 -15 38274.1 986.274   1
  -1  -7 -15 37240.1 959.977   1
   1   7  15 37910.7 960.330   2
  -1  -7  15 37813.1 988.111   5
   1   7 -17 21619.0 589.444   1
  -1  -7  17 20941.7 593.935   5
  -1   7 -17 21476.9 582.518   1
   1  -7  17 21255.2 575.633   4
   1   7  17 21372.9 561.994   2
  -1   7  17 20443.6 565.953   2
  -1   7  17 21147.4 577.523   3
   1   7  17 21585.8 577.592   3
  -1  -7 -17 20606.4 559.767   1
   1   7  17 20247.1 589.317   5
  -1  -7  17 20466.8 576.154   4
   1  -7 -17 20706.2 585.905   1
   1  -7  17 20332.1 587.652   5
  -1   7  17 20715.0 592.590   5
   1   7  19 2129.76 112.196   2
  -1  -7  19 1907.29 139.957   5
  -1   7 -19 2173.66 139.041   1
   1   7 -19 1933.69 138.944   1
   1  -7  19 1959.63 119.065   4
   1  -7  19 2192.14 139.601   5
   1   7  19 2121.97 129.309   3
   1  -7 -19 2038.80 145.704   1
  -1   7  19 2194.94 128.183   3
  -1  -7  19 1982.34 121.266   4
   1   7  19 2105.76 139.428   5
  -1   7  19 1734.35 143.876   5
  -1   7  19 2064.12 119.642   2
  -1   7 -21 1083.24 133.365   1
  -1  -7  21 1086.44 107.323   4
   1   7 -21 1061.71 131.595   1
   1   7  21 942.546 109.006   3
   1  -7  21 935.995 104.075   4
   1   7  21 1029.06 96.9816   2
  -1   7  21 914.695 138.223   5
  -1   7  21 762.508 110.676   3
  -1   7  21 966.276 106.924   2
   1   7  21 1043.97 128.414   5
  -1  -7  21 1046.83 126.549   5
   1  -7  21 943.504 122.601   5
   1  -7  23 4442.22 206.677   5
  -1   7  23 4683.23 219.978   5
   1   7  23 4313.08 178.776   2
   1   7  23 4612.46 214.735   5
   1  -7  23 4159.93 191.023   4
  -1  -7  23 4188.78 189.720   4
  -1  -7  23 4187.73 209.562   5
   1   7 -23 4407.16 215.749   1
  -1   7 -23 4634.22 212.503   1
   1   7  23 4481.32 193.637   3
  -1   7  23 4213.93 192.021   3
  -1   7  23 4837.64 186.045   2
  -1   7  25 42962.7 1166.06   5
  -1   7  25 43953.3 1140.61   3
  -1  -7  25 41440.8 1136.30   4
  -1   7 -25 43827.6 1146.09   1
   1   7  25 42998.3 1164.67   5
  -1   7  25 44904.7 1128.90   2
   1   7  25 42809.7 1120.45   2
   1  -7  25 42093.4 1135.77   4
   1   7 -25 41908.1 1149.29   1
   1  -7  25 41334.0 1149.86   5
  -1  -7  25 40803.6 1153.92   5
   1   7  27 32923.3 950.881   5
  -1  -7  27 33896.6 927.124   4
   1  -7  27 34119.5 940.543   5
  -1  -7  27 33903.0 944.987   5
  -1   7  27 34695.3 925.701   3
  -1   7  27 34713.4 958.304   5
  -1   7  27 33935.9 910.691   2
   1  -7  27 32926.6 922.251   4
   1   7 -27 33272.8 937.628   1
   1   7  27 34155.5 910.535   4
   1   7 -29 4677.88 247.478   1
  -1  -7  29 5170.00 244.198   5
   1  -7  29 4765.65 236.061   5
   1   7  29 4818.51 209.205   4
   1   7  29 5099.71 255.037   5
  -1  -7  29 5044.18 222.939   4
   1  -7  29 4589.02 214.101   4
  -1   7  29 4639.53 246.723   5
  -1  -7  31 56.5567 117.277   4
   1  -7  31 5.34936 112.928   4
   1   7  31 195.498 103.290   4
   1   7  31 35.8873 142.563   5
   1  -7  31 109.057 120.030   5
   1  -7  33 2214.41 162.090   4
   1  -7  33 1948.32 173.710   5
  -1   7  33 2107.60 152.593   4
   1   7  33 1966.63 145.081   4
  -1  -7  33 2021.78 180.256   5
  -1   7  33 1718.62 179.163   5
   1   7  33 2063.12 186.780   5
   1  -7  35 7456.05 285.230   4
   1   7  35 6579.29 265.868   4
   1  -7  35 6606.26 293.600   5
  -1  -7  35 6889.26 286.418   4
  -1  -7  35 6980.74 297.075   5
  -1   7  35 6705.45 269.792   4
   1   7  35 7084.85 308.726   5
  -1   7  35 6950.00 317.485   5
  -1   7  37 2154.82 163.014   4
  -1  -7  37 2258.38 184.308   4
  -1  -7  37 1892.76 186.438   5
   1   7  37 2197.92 155.818   4
   1  -7  37 2105.51 185.497   5
   1  -7  37 2286.16 170.534   4
  -1   7  37 2251.22 199.385   5
   1   7  37 2639.48 198.182   5
  -1   9  -1 143.923 43.7136   2
  -1   9  -1 166.092 55.0402   3
  -1   9   1 162.881 45.9538   3
   1  -9   1 147.336 18.0079   5
   1  -9  -1 152.448 19.2238   5
   1   9  -1 179.975 45.9166   3
   1  -9   1 152.207 30.2804   4
   1  -9  -1 152.803 30.8842   4
   1   9  -1 193.226 51.5563   1
   1   9   1 192.260 38.6183   3
   1   9   1 158.174 48.3213   1
  -1   9   1 227.399 42.5208   2
   1   9   3 43371.9 1111.02   3
  -1   9   3 43021.2 1109.95   2
  -1   9   3 43098.3 1116.45   3
  -1   9  -3 42377.4 1132.61   3
   1  -9   3 43588.2 1100.01   5
   1   9   3 44226.1 1099.69   2
  -1  -9   3 44864.9 1099.32   4
   1   9  -3 44188.0 1124.09   3
   1  -9   3 44615.5 1107.24   4
  -1   9  -3 43071.4 1121.03   1
  -1  -9   3 44684.9 1102.04   5
   1   9  -3 42943.8 1118.36   1
   1   9   5 32641.9 823.230   5
   1   9  -5 32428.6 850.426   1
   1   9   5 31639.6 826.142   2
  -1  -9   5 34564.1 837.905   5
  -1  -9   5 33085.0 830.797   4
  -1   9  -5 32032.2 850.527   1
   1   9  -5 31627.1 863.495   3
  -1   9   5 33127.0 843.969   3
   1  -9   5 34179.0 834.330   5
   1   9   5 32688.8 839.500   3
   1  -9   5 33373.0 836.632   4
  -1   9  -5 31453.5 871.863   3
  -1   9   5 32591.8 837.920   2
  -1   9  -7 44944.5 1191.05   3
   1   9  -7 42940.5 1154.84   1
   1   9   7 45602.5 1132.61   2
  -1   9   7 44617.9 1147.81   3
   1   9   7 43569.0 1146.09   3
  -1  -9   7 45847.4 1147.41   5
   1   9   7 45664.5 1136.00   5
   1  -9   7 45865.1 1142.96   4
  -1   9   7 43849.8 1141.82   2
  -1  -9   7 45131.9 1140.42   4
   1   9  -7 44939.1 1182.60   3
   1  -9   7 45385.7 1142.69   5
  -1   9  -7 45754.6 1156.68   1
  -1  -9   9 54996.3 1412.28   5
   1   9   9 55246.7 1402.73   5
  -1  -9   9 55183.8 1403.02   4
   1  -9   9 55226.8 1408.32   5
   1  -9   9 54690.0 1405.38   4
  -1   9   9 54639.1 1403.22   2
   1   9   9 58722.7 1413.29   3
   1   9  -9 55506.2 1419.49   1
  -1   9  -9 57721.0 1418.73   1
   1   9   9 54050.5 1394.08   2
  -1  -9  11 5868.64 201.379   5
  -1  -9  11 5668.81 184.389   4
   1  -9 -11 5357.16 216.126   1
  -1   9  11 5496.31 198.191   5
   1  -9  11 5175.08 183.780   4
   1  -9  11 5477.68 191.157   5
   1   9  11 5774.78 189.454   5
   1  -9 -13 29241.7 823.828   1
  -1  -9  13 30100.1 806.456   4
   1   9  13 30051.5 811.890   5
  -1   9  13 29779.2 817.116   5
   1   9  13 32240.8 810.626   3
   1   9 -13 31410.9 823.354   1
   1  -9  13 29469.2 805.254   4
  -1  -9 -13 30096.4 804.261   1
  -1   9  13 31904.0 812.248   3
   1   9  13 31758.3 795.672   2
  -1   9  13 31066.0 802.202   2
   1   9 -15 39785.1 1022.63   1
   1   9  15 39668.1 993.434   2
  -1   9 -15 37986.0 1012.99   1
   1  -9  15 38448.9 1016.08   5
  -1  -9  15 38474.8 1020.54   5
   1  -9 -15 38068.9 1022.71   1
  -1  -9  15 37890.6 1006.99   4
   1   9  15 38224.4 1007.82   3
  -1   9  15 38866.6 1009.02   3
  -1  -9 -15 37892.0 999.635   1
   1  -9  15 38462.1 1007.15   4
  -1   9  15 38740.9 1001.92   2
   1   9  17 10489.6 318.530   3
   1   9 -17 11091.4 337.826   1
   1   9  17 9840.49 300.383   2
   1  -9  17 10386.4 329.219   5
  -1  -9  17 10639.6 334.913   5
  -1   9  17 9937.90 332.284   5
   1   9  17 9522.70 325.795   5
  -1   9  17 10369.2 318.794   3
   1  -9 -17 10015.3 334.229   1
  -1  -9 -17 10077.2 308.359   1
  -1   9  17 10471.2 307.644   2
  -1  -9  17 10063.5 315.301   4
   1  -9  17 10457.7 316.631   4
  -1   9 -17 10509.1 326.512   1
  -1  -9  19 4920.72 219.234   5
   1   9  19 5265.11 216.865   5
   1  -9  19 5262.11 219.773   5
  -1   9  19 5325.57 192.192   2
   1  -9  19 5319.46 207.065   4
   1   9 -19 5543.84 225.865   1
  -1   9 -19 5438.76 225.630   1
  -1   9  19 4908.81 201.017   3
   1   9  19 5557.99 203.081   3
  -1  -9  19 5104.36 201.369   4
   1   9  19 5690.10 188.695   2
  -1   9  19 5207.93 225.382   5
  -1   9  21 43.8299 113.807   5
   1   9  21 57.3482 78.4821   2
   1   9  21 81.0912 92.8628   3
   1  -9  21-39.0366 113.325   5
  -1  -9  21 69.7705 110.128   5
  -1   9  21 90.1402 96.3129   3
  -1   9  21 24.0342 88.2915   2
   1   9 -21 28.4311 122.530   1
   1   9  21 36.2554 102.111   5
  -1  -9  21-87.7038 88.5574   4
   1  -9  21 16.0867 92.5424   4
  -1   9 -21 8.71118 123.732   1
   1   9  23 14680.4 464.022   5
  -1  -9  23 13909.4 440.940   4
   1   9  23 13904.7 419.464   2
   1   9  23 13947.6 438.061   3
  -1   9  23 14853.5 426.602   2
  -1   9 -23 14841.0 451.159   1
   1  -9  23 14301.6 437.831   4
   1  -9  23 15232.4 456.533   5
   1   9 -23 13939.2 455.458   1
  -1  -9  23 14586.7 458.314   5
  -1   9  23 15103.4 441.215   3
  -1   9  23 15180.0 468.309   5
  -1  -9  25 28385.4 829.282   4
  -1   9  25 30369.6 817.307   2
  -1   9  25 28784.4 855.841   5
  -1   9 -25 32061.4 848.406   1
   1   9  25 31056.7 834.091   3
  -1  -9  25 29498.8 847.437   5
   1   9  25 30286.0 811.307   2
  -1   9  25 30231.0 832.599   3
   1  -9  25 29589.0 843.030   5
   1  -9  25 31147.5 832.969   4
   1   9  25 30012.2 856.214   5
   1   9 -25 30592.6 849.130   1
   1   9  27 19845.0 614.659   5
  -1   9  27 21391.9 592.641   3
  -1   9 -27 20112.9 597.822   1
  -1  -9  27 19532.7 587.781   4
  -1   9  27 20000.3 619.648   5
   1   9  27 19857.3 568.038   2
  -1  -9  27 19771.3 604.206   5
   1   9 -27 20485.4 606.426   1
   1  -9  27 20118.1 587.439   4
   1  -9  27 18791.5 594.455   5
   1   9  27 20281.1 587.335   3
  -1   9  27 20579.6 575.732   2
   1  -9  29 5168.49 252.092   5
   1  -9  29 5721.07 239.750   4
  -1  -9  29 5480.33 241.517   4
   1   9 -29 5743.28 268.813   1
  -1   9  29 5875.30 272.165   5
   1   9  29 5647.28 267.024   5
  -1  -9  29 5557.43 253.741   5
  -1  -9  31 103.358 114.095   4
   1  -9  31 145.623 114.155   4
   1   9  31 59.7410 133.527   5
  -1   9  31 203.012 112.322   2
  -1  -9  31 160.849 134.258   5
   1  -9  31 140.607 131.407   5
   1   9  31 219.036 104.428   4
  -1   9  31 15.2884 138.605   5
  -1  -9  33 2515.83 198.281   5
   1  -9  33 2677.63 179.742   4
  -1   9  33 3030.53 213.939   5
   1   9  33 3068.31 207.587   5
   1   9  33 3067.12 167.867   4
   1  -9  33 3222.45 200.522   5
  -1   9  33 3045.91 173.501   4
  -1   9  35 2686.15 172.143   4
   1   9  35 2372.33 197.828   5
  -1  -9  35 2870.96 201.869   5
  -1  -9  35 2647.57 184.033   4
   1  -9  35 2787.21 191.691   5
  -1   9  35 2677.59 218.886   5
   1   9  35 2607.60 166.524   4
   1  -9  35 2815.91 181.858   4
   1   9  37 3017.51 220.121   5
   1  -9  37 3080.38 205.834   5
   1   9  37 2994.76 178.723   4
   1  -9  37 3651.82 199.994   4
  -1   9  37 2919.43 181.146   4
  -1   9  37 3135.38 226.047   5
  -1  -9  37 3552.46 220.062   5
  -1  11  -1 1824.70 95.8712   2
  -1  11  -1 2102.71 111.884   3
   1  11   1 2196.55 92.9784   3
   1 -11   1 1868.28 77.3268   4
  -1  11   1 1961.14 99.6641   3
   1 -11  -1 1951.51 78.1822   4
  -1  11   1 1931.58 92.4296   2
   1  11   1 1997.11 101.778   1
   1  11  -1 1934.74 105.761   1
   1 -11  -1 1686.38 59.9610   5
   1  11  -1 1944.92 98.2587   3
   1 -11   1 1871.56 59.1705   5
  -1 -11   3 6604.41 184.100   5
   1 -11   3 6964.94 193.816   4
  -1  11  -3 6250.07 230.500   3
  -1  11   3 6802.24 202.431   2
  -1  11   3 6793.59 209.817   3
  -1 -11   3 6552.54 183.749   4
   1  11   3 6486.17 189.532   2
   1 -11   3 6899.20 182.977   5
   1  11  -3 6660.32 218.938   1
   1  11  -3 6712.83 221.273   3
   1  11   3 6562.08 201.154   3
   1  11   5 27234.3 677.729   2
  -1  11  -5 25457.7 723.842   3
   1 -11   5 29028.8 687.028   4
  -1 -11   5 27931.5 682.806   5
   1 -11   5 27516.7 679.222   5
  -1  11   5 27086.7 697.241   3
  -1  11  -5 27345.2 705.034   1
  -1 -11   5 27086.3 677.720   4
   1  11  -5 26462.6 716.730   3
   1  11  -5 27166.5 702.739   1
  -1  11   5 27499.9 689.391   2
   1  11   5 27552.2 694.320   3
   1  11   7 91670.9 2356.22   2
  -1 -11   7 97821.9 2370.08   5
   1  11  -7 89087.5 2405.13   3
   1 -11   7 95646.8 2364.84   5
   1  11   7 90149.4 2371.58   3
  -1 -11   7 94989.0 2361.46   4
   1 -11   7 94794.9 2365.67   4
   1  11   7 98956.4 2355.14   5
  -1  11  -7 88836.3 2409.78   3
   1 -11   9 14140.0 390.474   4
  -1 -11   9 14652.4 388.727   4
  -1 -11   9 14286.7 399.914   5
   1  11  -9 14366.8 455.298   3
   1 -11   9 14328.1 393.197   5
   1  11   9 14677.2 386.772   5
  -1  11   9 13318.7 390.632   5
   1  11   9 14061.3 380.437   2
  -1  11  11 6683.25 224.858   5
  -1  11 -11 6860.47 234.978   1
   1  11  11 7261.85 216.788   5
  -1 -11  11 6430.37 210.585   4
   1  11  11 6904.04 221.289   3
  -1  11  11 6766.01 223.692   3
   1  11 -11 6678.87 237.308   1
   1 -11  11 6324.39 218.684   5
  -1 -11  11 6578.86 223.431   5
   1 -11  11 6808.87 213.478   4
  -1  11  11 6355.65 211.779   2
   1 -11 -13 48188.6 1254.63   1
   1  11  13 49048.7 1218.41   2
  -1 -11  13 46722.2 1228.84   4
  -1 -11 -13 47204.0 1233.34   1
  -1  11  13 47699.2 1240.00   5
   1 -11  13 47479.1 1235.40   5
   1  11  13 47561.8 1233.26   3
  -1  11 -13 47037.9 1240.79   1
  -1  11  13 51307.2 1243.55   3
   1  11 -13 47353.0 1245.39   1
   1  11  13 46498.8 1233.18   5
  -1  11  13 47164.8 1224.48   2
   1 -11  15 20250.5 557.863   4
   1  11 -15 20435.3 576.587   1
  -1  11  15 20785.8 564.526   3
  -1 -11 -15 20321.1 562.466   1
  -1 -11  15 19583.1 559.522   4
  -1 -11  15 19742.5 570.383   5
  -1  11 -15 20702.9 572.895   1
  -1  11  15 20615.9 555.909   2
   1  11  15 21007.3 564.323   3
   1 -11  15 20456.5 568.568   5
   1 -11 -15 19324.6 581.327   1
   1  11  15 20764.4 547.639   2
  -1  11  17 16933.0 507.681   5
   1  11  17 17417.8 493.197   3
   1  11  17 16445.6 502.354   5
  -1  11 -17 16773.5 501.847   1
   1 -11  17 18461.5 508.043   5
   1  11 -17 18255.2 511.799   1
  -1  11  17 16564.1 492.988   3
   1  11  17 16803.0 474.981   2
   1 -11  17 17606.4 494.298   4
  -1  11  17 18630.4 486.791   2
  -1 -11  17 17456.8 506.695   5
  -1  11  19 8154.43 299.998   5
  -1 -11  19 8381.11 297.106   5
  -1  11  19 8619.54 281.878   3
   1  11  19 8367.83 280.049   3
   1 -11  19 7919.23 291.434   5
  -1 -11  19 8146.40 280.971   4
  -1  11  19 8661.45 268.799   2
   1  11 -19 8437.39 300.685   1
   1 -11  19 8723.20 283.816   4
   1  11  19 8399.69 259.346   2
  -1  11 -19 8770.14 299.306   1
   1  11  19 7931.56 290.843   5
   1  11 -21 1114.79 148.404   1
   1  11  21 1260.14 105.518   2
  -1 -11  21 1149.10 136.733   5
  -1  11  21 1115.09 119.356   3
  -1  11 -21 1180.54 140.381   1
  -1  11  21 1071.10 109.755   2
  -1  11  21 1152.49 144.638   5
   1  11  21 1136.51 134.847   5
   1 -11  21 1068.90 115.200   4
   1 -11  21 1321.81 132.410   5
  -1 -11  21 1087.81 119.843   4
   1  11  21 1107.60 118.294   3
  -1  11 -23 21355.9 608.995   1
  -1  11  23 19969.2 623.768   5
   1  11  23 21098.7 622.804   5
  -1 -11  23 18937.8 593.177   4
  -1 -11  23 20267.1 610.112   5
  -1  11  23 21190.2 584.562   2
   1 -11  23 20942.2 596.480   4
   1  11 -23 20849.8 613.403   1
   1  11  23 20970.4 577.084   2
   1  11  23 22383.3 600.544   3
   1 -11  23 20349.8 609.341   5
  -1  11  23 21337.7 598.690   3
   1  11  25 16631.5 480.063   2
  -1  11  25 16746.7 532.367   5
   1  11  25 15779.8 521.652   5
  -1 -11  25 15107.6 498.928   4
  -1  11  25 17537.8 504.804   3
   1  11  25 17672.9 503.627   3
   1 -11  25 16585.4 512.155   5
   1 -11  25 16707.8 500.051   4
   1  11 -25 17031.2 520.774   1
  -1  11  25 16419.6 485.103   2
  -1 -11  25 17063.9 519.014   5
  -1  11 -25 16836.2 513.180   1
   1 -11  27 7334.19 273.713   4
  -1  11  27 7212.16 302.676   5
   1 -11  27 6864.00 284.345   5
   1  11  27 7156.30 273.307   3
  -1 -11  27 7273.40 287.660   5
  -1  11  27 7100.63 273.003   3
   1  11  27 6802.04 295.846   5
  -1  11  27 7267.01 260.312   2
  -1 -11  27 6834.03 271.808   4
   1  11 -27 6557.55 288.157   1
   1  11  27 6819.46 251.799   2
  -1  11 -27 7194.90 290.993   1
   1 -11  29 2533.23 163.919   4
   1  11 -29 2609.16 196.045   1
  -1 -11  29 2218.06 164.183   4
  -1  11  29 2440.84 194.650   5
   1  11  29 2323.66 192.203   5
   1  11  31 53.8227 146.741   5
  -1 -11  31-13.3291 134.201   5
   1  11 -31 167.288 159.838   1
   1 -11  31 40.3119 112.756   4
  -1  11  31 216.078 115.680   2
  -1  11  31 498.585 175.641   5
  -1  11  31 188.058 125.741   3
   1 -11  31 257.129 132.947   5
  -1  11  33 1832.43 182.433   5
  -1  11  33 1769.69 160.854   3
  -1  11  33 2011.60 153.375   2
   1 -11  33 1816.95 169.270   5
   1  11  33 1814.61 143.272   4
   1  11  33 2157.54 189.578   5
   1 -11  33 1730.31 157.791   4
  -1 -11  33 2008.76 173.630   5
   1  11  35 3361.68 184.026   4
   1  11  35 3555.42 231.122   5
  -1 -11  35 4020.14 227.361   5
  -1  11  35 4013.75 250.019   5
   1 -11  35 4020.30 210.915   4
   1 -11  35 3745.02 217.377   5
  -1  11  35 3735.30 195.920   4
   1  11  37 2440.06 205.432   5
  -1  11  37 2250.13 203.712   5
  -1 -11  37 1942.57 186.316   5
   1  11  37 2275.46 162.992   4
   1 -11  37 2292.01 188.058   5
  -1  11  37 2203.83 161.778   4
   1 -13   1 7200.65 180.641   5
   1 -13  -1 7090.64 200.495   4
   1  13   1 7092.59 215.605   3
   1  13   1 6877.23 225.018   1
   1  13  -1 7133.93 221.659   3
   1  13  -1 6926.24 226.553   1
   1 -13   1 7182.25 201.111   4
   1  13   3 17610.4 470.320   3
   1 -13   3 17697.5 444.894   5
  -1 -13   3 17490.1 448.979   4
   1  13   3 17805.1 457.438   2
   1 -13   3 18703.3 461.707   4
   1  13  -3 17803.3 487.213   3
  -1  13  -5 102315. 2545.36   1
   1  13   5 98830.5 2516.74   2
   1  13  -5 97714.0 2552.72   3
  -1 -13   5 98410.9 2514.55   4
  -1 -13   5 102775. 2516.02   5
   1 -13   5 101108. 2513.99   5
   1 -13   5 103967. 2523.76   4
  -1 -13   7 42117.7 1043.82   5
  -1  13   7 41191.9 1047.63   2
   1  13  -7 40557.9 1087.22   3
   1 -13   7 42464.7 1040.55   5
  -1  13   7 42495.7 1059.50   3
   1 -13   7 40814.0 1043.54   4
  -1  13  -7 41177.3 1067.76   1
   1  13   7 38830.9 1025.38   5
   1  13  -7 41080.6 1066.07   1
  -1 -13   7 40160.9 1038.32   4
  -1  13  -9 2787.91 150.611   1
   1 -13   9 3174.81 123.748   4
  -1  13   9 3318.11 129.609   2
  -1  13   9 3021.53 136.763   3
   1 -13   9 3008.47 123.792   5
   1  13  -9 3197.40 154.075   1
   1  13   9 3143.69 114.551   5
  -1 -13   9 3201.95 118.854   4
   1  13   9 3307.27 135.732   3
  -1  13   9 3177.47 130.537   5
  -1 -13   9 3103.84 130.952   5
  -1  13  -9 3100.63 203.554   3
   1  13  11 49.6964 72.4293   3
  -1  13 -11 111.874 95.9978   1
  -1 -13  11 107.708 59.6919   4
   1  13  11 23.3338 61.4317   2
  -1 -13  11 38.3218 77.5964   5
   1  13  11 165.240 64.5693   5
   1  13 -11-55.7454 160.862   3
   1  13 -11-25.6844 101.227   1
  -1  13  11 45.1352 77.4970   5
  -1  13 -11 88.8308 151.911   3
  -1  13  11 46.4398 76.2402   3
  -1  13  11 118.624 70.9408   2
   1 -13  11 112.202 60.6802   4
   1 -13  13 65184.9 1713.67   5
   1  13 -13 63988.5 1776.52   3
  -1  13  13 64545.6 1718.74   5
   1  13 -13 68466.5 1730.47   1
  -1  13 -13 66994.5 1783.45   3
  -1 -13  13 66437.6 1710.39   4
   1  13  13 68263.6 1714.51   5
  -1  13 -13 70263.0 1728.37   1
  -1  13  13 68528.0 1719.15   3
  -1  13  13 66309.6 1706.55   2
   1  13  13 67221.1 1698.81   2
   1  13  13 69120.3 1719.30   3
   1 -13  15 71593.4 1850.90   5
  -1  13  15 73001.0 1838.86   2
  -1 -13 -15 69910.3 1850.26   1
  -1 -13  15 73375.9 1857.73   5
   1  13  15 71311.6 1847.82   3
  -1  13 -15 76478.8 1865.57   1
  -1 -13  15 70729.5 1844.60   4
   1  13 -15 72549.6 1862.69   1
   1 -13  15 69997.7 1844.89   4
  -1  13  15 74611.2 1854.47   3
   1  13  15 73990.9 1854.08   5
   1  13  15 71788.8 1830.31   2
  -1  13  17 18301.0 497.913   2
  -1  13  17 16390.2 517.205   5
  -1 -13  17 17950.3 518.336   5
   1  13  17 17582.8 517.040   5
   1  13  17 17985.5 505.125   3
   1 -13  17 16919.0 502.995   4
   1 -13  17 17700.1 513.464   5
  -1  13  17 17610.2 508.669   3
   1  13  17 18202.5 487.598   2
  -1  13 -17 17961.6 521.798   1
   1  13 -17 17941.6 523.301   1
  -1  13  19 7416.36 281.402   5
  -1  13  19 7907.57 263.895   3
  -1 -13  19 7206.83 258.869   4
   1  13  19 7727.23 242.722   2
   1 -13  19 7341.60 269.551   5
   1  13 -19 7971.05 283.215   1
   1  13  19 7369.78 259.401   3
   1  13  19 7477.28 278.314   5
   1 -13  19 6619.98 254.647   4
  -1  13  19 7699.10 250.457   2
  -1  13 -19 7894.00 281.244   1
  -1 -13  19 6805.87 267.748   5
   1 -13 -19 7221.20 287.850   1
  -1  13  21 2190.16 166.082   5
   1  13  21 2164.18 127.900   2
   1  13 -21 2001.25 172.231   1
  -1  13 -21 2197.79 170.901   1
  -1 -13  21 2289.32 154.998   5
   1  13  21 2401.12 145.629   3
   1  13  21 2354.63 165.724   5
  -1 -13  21 2431.33 148.415   4
   1 -13  21 2347.08 142.388   4
   1 -13  21 2194.17 154.721   5
  -1  13  21 2278.46 136.679   2
  -1  13  21 2677.79 150.269   3
   1 -13  23 6254.91 262.977   5
  -1  13  23 6615.55 279.529   5
  -1  13  23 6919.80 239.891   2
  -1 -13  23 6063.27 253.781   4
  -1  13 -23 6408.32 271.804   1
   1  13 -23 7016.68 282.057   1
  -1  13  23 6379.88 250.006   3
   1 -13  23 6429.37 252.925   4
   1  13  23 6981.07 253.994   3
  -1 -13  23 7143.85 272.432   5
   1  13  23 6231.92 269.320   5
   1  13  23 6877.00 235.991   2
   1 -13  25 5873.63 259.099   5
   1  13  25 6005.77 244.621   3
   1  13  25 5567.68 263.507   5
  -1  13  25 6256.85 249.314   3
  -1  13 -25 6177.97 268.492   1
   1 -13  25 6135.88 247.569   4
   1  13 -25 6605.01 274.615   1
  -1  13  25 5988.21 272.126   5
   1  13  25 6273.52 225.172   2
  -1 -13  25 6034.64 258.543   5
  -1  13  25 6103.76 235.178   2
  -1 -13  27 6813.37 291.675   5
   1  13 -27 7330.78 305.625   1
   1  13  27 7254.50 303.285   5
   1 -13  27 7562.37 290.414   5
  -1  13  27 6911.38 305.979   5
   1 -13  27 6869.28 276.955   4
   1  13  27 7146.96 279.323   3
  -1  13 -27 7235.06 298.279   1
   1  13  27 7495.82 257.078   2
  -1  13  29 2852.16 166.315   2
   1  13 -29 2929.63 210.002   1
   1  13  29 2934.19 179.249   3
   1  13  29 2885.22 207.437   5
  -1  13  29 2659.01 206.060   5
   1  13  29 2869.12 159.388   2
   1 -13  29 2719.63 174.116   4
  -1  13 -29 2902.84 208.105   1
  -1  13  29 2955.99 186.438   3
  -1  13  31 36.4191 113.296   2
   1  13  31 25.5932 108.393   2
   1 -13  31 154.417 128.458   5
  -1 -13  31 99.1984 130.664   5
   1 -13  31 123.987 119.092   4
  -1  13  31 28.1945 121.209   3
  -1  13  31-7.99024 137.199   5
   1  13  31 110.125 126.810   3
  -1 -13  33 2532.61 194.128   5
  -1  13  33 2586.68 176.943   3
  -1  13  33 2543.15 168.083   2
   1 -13  33 2791.96 188.044   5
  -1  13  35 3048.03 184.109   2
   1  13  35 3333.68 182.146   4
  -1 -13  35 3365.55 209.416   5
   1 -13  35 3179.26 210.717   5
   1 -13  37 3487.87 210.936   5
  -1  13  37 3268.50 183.954   4
   1  13  37 3012.67 180.759   4
   1 -15   1 2719.04 84.3676   5
  -1  15  -1 2755.53 144.184   3
  -1  15   1 2964.94 128.974   2
  -1  15   1 3025.77 138.754   3
  -1  15  -1 2851.66 132.206   2
   1 -15   1 2905.82 109.349   4
   1  15  -1 3216.95 148.708   1
  -1 -15   3 39299.0 1087.33   4
  -1  15  -3 46913.5 1142.85   3
  -1  15   3 46278.5 1112.01   2
  -1  15  -3 45522.0 1118.00   2
   1 -15   3 44151.0 1082.66   5
  -1  15   3 46956.8 1124.70   3
   1 -15   3 43844.0 1101.24   4
  -1 -15   3 40724.2 1079.45   5
   1  15  -3 47050.4 1127.39   1
   1  15  -5 46942.1 1183.16   1
   1 -15   5 46716.4 1146.73   5
  -1  15   5 47867.6 1176.41   3
  -1  15   5 45900.6 1165.54   2
  -1  15  -5 46026.3 1205.08   3
  -1  15  -5 45509.8 1184.55   1
  -1 -15   5 45318.0 1146.63   5
   1  15   5 46630.4 1171.82   3
   1 -15   5 43759.5 1158.07   4
  -1 -15   5 42437.3 1148.68   4
   1  15   7 10508.0 296.912   2
   1  15   7 10288.9 311.805   3
   1 -15   7 10496.3 294.685   5
   1  15  -7 11176.8 334.305   1
  -1  15  -7 10355.4 357.907   3
  -1  15   7 11390.1 322.342   3
  -1 -15   7 10638.1 298.574   5
  -1  15   7 11189.7 310.621   2
   1 -15   7 10574.5 301.829   4
  -1 -15   7 9998.42 292.163   4
  -1  15  -7 10667.9 330.167   1
  -1 -15   9 4157.15 145.364   4
  -1  15  -9 4336.51 186.984   1
   1  15  -9 4197.18 182.874   1
  -1  15   9 4105.71 161.369   5
   1 -15   9 4560.87 154.534   4
  -1 -15   9 4247.79 154.168   5
   1 -15   9 4103.31 148.978   5
  -1  15   9 3930.88 175.363   3
   1  15  -9 4170.07 218.168   3
   1  15   9 4201.57 162.463   3
   1  15   9 4155.68 145.026   2
  -1  15  -9 4061.68 217.761   3
  -1  15   9 4137.65 159.350   2
   1  15 -11 1692.83 132.390   1
  -1 -15  11 1832.48 95.9602   4
  -1  15  11 1713.49 119.421   3
  -1  15 -11 1977.48 133.015   1
  -1  15  11 1710.20 109.113   2
  -1 -15  11 2140.48 112.671   5
  -1  15  11 1790.25 113.682   5
   1  15  11 1955.32 114.787   3
  -1  15 -11 2166.52 189.669   3
   1  15 -11 1929.54 190.419   3
   1 -15  11 1918.64 99.0799   4
   1  15  11 1867.69 97.7146   2
   1  15 -13 14384.3 508.129   3
  -1  15  13 14907.4 440.235   3
  -1  15 -13 15629.9 454.184   1
   1  15  13 16590.5 446.782   3
   1  15 -13 15044.9 451.574   1
  -1  15 -13 15920.4 519.137   3
  -1  15  13 14234.9 436.936   5
   1  15  13 14947.8 418.134   2
   1 -15  13 15286.1 433.906   5
  -1 -15  13 14897.1 437.420   5
  -1 -15  13 15665.0 431.459   4
  -1  15  13 14831.7 425.759   2
   1  15  15 46878.5 1195.63   2
  -1  15  15 47277.1 1204.23   2
   1 -15  15 45862.4 1209.97   4
   1  15 -15 46539.5 1291.15   3
  -1  15 -15 45277.3 1288.13   3
  -1  15  15 47994.3 1219.72   3
  -1  15 -15 48313.9 1229.84   1
   1 -15  15 46165.0 1215.05   5
   1 -15 -15 44706.3 1239.36   1
  -1 -15  15 46483.4 1218.90   5
   1  15  15 45406.1 1213.09   3
   1  15 -15 45742.9 1225.69   1
  -1  15  17 60235.6 1641.20   5
   1 -15  17 64710.4 1636.73   5
   1  15  17 65167.1 1610.45   2
   1 -15 -17 64502.6 1658.46   1
   1  15 -17 66293.8 1717.06   3
  -1  15  17 65590.1 1634.43   3
   1  15  17 56466.3 1626.21   3
  -1  15  17 64416.7 1618.12   2
   1 -15  17 61735.9 1626.54   4
  -1  15 -17 61139.0 1705.46   3
  -1 -15  17 64285.4 1640.18   5
   1  15 -17 63530.4 1644.92   1
  -1  15 -17 63123.5 1642.06   1
   1 -15  19 8724.15 305.825   4
   1  15 -19 9635.50 334.347   1
  -1  15  19 9810.69 303.388   2
  -1 -15  19 9488.90 323.904   5
  -1  15  19 8481.66 326.514   5
  -1  15 -19 9417.15 332.390   1
  -1  15  19 8877.93 310.406   3
   1  15  19 9442.23 309.258   3
   1 -15  19 9441.58 316.316   5
   1  15  19 9520.86 289.851   2
  -1 -15  21 260.318 125.857   5
   1 -15  21 178.050 96.6716   4
   1  15  21 44.2014 101.773   3
  -1  15  21 119.294 96.8794   2
   1 -15  21 209.761 110.699   5
  -1  15  21 40.5685 102.486   3
  -1  15 -21 239.594 138.008   1
   1  15  21 209.500 92.2893   2
   1  15 -21 58.4246 138.734   1
  -1  15  23 5804.17 229.373   3
   1  15  23 5607.67 208.105   2
   1 -15  23 5363.89 226.438   4
  -1  15  23 5534.78 214.939   2
  -1 -15  23 5458.68 245.689   5
  -1  15 -23 5829.80 260.568   1
   1  15  23 5897.81 233.751   3
   1  15 -23 5168.23 253.165   1
   1 -15  23 5469.73 239.033   5
  -1 -15  25 7313.27 298.432   5
  -1  15  25 8149.86 270.031   2
  -1  15 -25 8381.49 319.643   1
   1  15  25 7505.74 284.796   3
   1  15 -25 7922.56 310.519   1
   1 -15  25 7373.60 283.483   4
  -1  15  25 7280.90 281.973   3
   1  15  25 7628.96 263.880   2
   1 -15  25 7291.28 291.936   5
  -1 -15  27 7169.98 298.686   5
   1 -15  27 8060.35 300.153   5
  -1  15 -27 7491.26 316.125   1
   1  15 -27 7953.78 316.230   1
   1  15  29 840.023 135.005   3
  -1  15 -29 635.493 168.873   1
  -1  15  29 734.859 121.745   2
  -1  15  29 880.815 134.399   3
   1  15  29 834.527 116.879   2
  -1  15  31 91.1972 116.163   2
   1  15  31 34.2342 110.185   2
   1 -15  31 227.390 134.962   5
  -1 -15  31 20.0980 128.538   5
   1  15  31 17.1370 123.330   3
   1  15 -31 111.506 154.187   1
  -1  15  31-28.7178 126.068   3
   1 -15  33 1242.17 159.599   5
  -1 -15  33 1319.93 163.032   5
  -1  15  33 1062.70 137.661   2
  -1  15  33 999.477 150.570   3
   1  15  33 1226.04 132.682   2
   1  15 -33 1062.60 181.920   1
   1  15  33 1155.17 146.288   3
  -1  15  35 4622.41 242.167   3
  -1  15  35 4844.03 226.502   2
   1 -15  35 5148.80 254.933   5
   1  15  35 4723.73 216.057   4
  -1 -15  35 5100.00 253.865   5
  -1  17  -1 3408.84 149.178   2
  -1  17   1 3623.61 154.365   3
   1  17  -1 3457.16 167.503   1
   1  17  -1 3497.05 155.770   3
  -1  17   1 3414.77 146.897   2
  -1  17  -1 3235.41 161.726   3
   1  17   1 3208.81 136.066   2
   1  17   1 3621.69 151.493   3
   1  17   3 40702.6 1044.57   2
   1 -17   3 39622.9 1021.09   5
   1  17  -3 42890.2 1080.01   3
  -1  17   3 43070.1 1067.93   3
  -1  17  -3 40444.3 1060.40   2
  -1  17   3 40909.7 1053.84   2
   1  17   3 41999.9 1060.69   3
   1  17  -3 41644.5 1073.62   1
  -1  17  -3 37904.1 1077.45   3
  -1  17   5 23226.5 616.295   3
   1  17   5 23427.2 597.077   2
   1  17  -5 23190.2 638.465   3
   1  17   5 23086.0 611.775   3
   1 -17   5 21497.8 595.809   4
  -1  17  -5 22504.8 643.161   3
  -1  17  -5 22770.6 614.336   2
   1 -17   5 21908.3 577.637   5
  -1  17   5 22080.5 601.908   2
   1  17  -5 22321.6 622.047   1
   1  17   7 16117.9 450.267   2
   1 -17   7 17448.3 444.520   5
  -1  17  -7 16981.9 513.246   3
  -1  17  -7 16296.6 483.571   1
   1 -17   7 15920.3 452.689   4
  -1  17   7 16336.2 472.867   3
  -1  17   7 17169.6 462.140   2
   1  17  -7 17224.9 487.829   1
   1  17  -7 17158.3 507.232   3
  -1 -17   7 16523.3 444.654   5
   1  17   7 16307.1 466.803   3
   1  17   9 519.618 76.0336   2
  -1  17   9 290.492 84.6792   3
  -1  17   9 345.289 81.2173   2
  -1 -17   9 450.002 71.1202   5
   1 -17   9 274.180 59.3961   5
   1 -17   9 293.453 62.8766   4
  -1  17  -9 288.549 107.815   1
  -1  17  -9 427.660 149.944   3
   1  17  -9 253.314 137.510   3
   1  17  -9 377.531 104.923   1
   1  17   9 390.381 80.8097   3
   1  17  11 1638.40 114.956   3
   1  17  11 1724.89 100.829   2
  -1  17  11 1735.94 109.792   2
   1  17 -11 1997.17 186.582   3
  -1  17  11 1828.82 117.004   3
   1  17 -11 1775.01 141.734   1
  -1  17 -11 1953.53 162.989   1
   1 -17  11 1842.17 104.970   4
   1 -17  13 3735.59 155.546   5
  -1  17 -13 4002.65 248.461   3
   1  17 -13 3390.86 181.945   1
  -1  17 -13 3605.77 186.518   1
   1  17 -13 3894.87 250.712   3
  -1 -17  13 3615.18 159.612   5
  -1  17  13 3847.69 166.207   3
  -1  17  13 3998.16 160.968   2
   1  17  13 3760.33 148.167   2
   1  17  13 3909.53 167.524   3
   1  17  15 61998.8 1676.70   3
   1 -17  15 63338.4 1671.55   5
  -1  17 -15 68149.3 1695.64   1
  -1  17 -15 67264.6 1759.53   3
   1  17 -15 64985.5 1691.07   1
  -1  17  15 65437.8 1677.95   3
  -1 -17  15 66751.2 1680.70   5
   1  17  15 64376.2 1654.77   2
   1  17 -15 66107.2 1759.06   3
  -1  17  15 64969.0 1663.29   2
   1  17 -17 92830.0 2417.64   3
   1 -17 -17 90384.8 2358.39   1
  -1  17 -17 92586.9 2341.36   1
   1  17  17 92310.6 2326.08   3
   1  17 -17 89441.0 2336.66   1
  -1  17  17 92326.2 2329.30   3
  -1  17 -17 92806.1 2413.16   3
   1  17  17 91352.0 2304.06   2
  -1 -17  17 90372.1 2330.54   5
  -1  17  17 91018.3 2310.17   2
   1 -17  17 88321.8 2326.09   5
  -1  17  19 8759.96 283.189   2
  -1  17 -19 8967.64 323.403   1
   1  17 -19 8109.11 404.255   3
  -1  17  19 8557.25 299.097   3
  -1 -17  19 8678.68 307.488   5
   1  17 -19 8919.51 320.886   1
   1  17  19 8909.66 299.737   3
  -1  17 -19 8633.19 403.186   3
   1 -17  19 8185.02 300.483   5
   1  17  19 8595.66 276.502   2
   1  17 -21 1738.20 268.114   3
  -1  17 -21 1662.96 251.093   3
  -1  17 -21 1803.10 167.713   1
   1 -17  21 1823.79 153.180   5
   1  17  21 2197.06 130.893   2
  -1  17  21 1963.31 135.728   2
  -1 -17  21 2209.19 160.461   5
   1  17  21 1955.22 143.194   3
   1  17 -21 1835.03 173.535   1
  -1  17  21 1995.29 145.394   3
  -1 -17  23 4569.34 225.071   5
   1  17  23 4917.20 214.235   3
   1 -17  23 4914.93 225.795   5
   1  17 -23 4269.72 229.532   1
  -1  17 -23 4950.13 242.597   1
  -1  17  23 4745.83 199.246   2
   1  17  23 4868.30 191.476   2
  -1  17  23 4759.74 214.008   3
   1  17 -25 7555.97 308.686   1
  -1 -17  25 7923.90 304.944   5
   1  17  25 7462.80 261.010   2
  -1  17 -25 7913.05 312.813   1
   1 -17  25 7233.71 295.000   5
   1  17  27 2153.95 160.621   3
  -1 -17  27 1916.94 169.660   5
  -1  17  27 2353.38 146.600   2
   1 -17  27 2184.49 173.210   5
   1  17  27 1994.78 140.589   2
  -1  17  27 2370.32 163.087   3
  -1  17 -27 1837.05 192.424   1
  -1  17  29 1120.09 129.183   2
   1 -17  29 786.473 136.787   5
   1  17  29 863.854 119.170   2
   1  17 -29 851.170 173.925   1
   1  17  29 1198.73 138.882   3
  -1  17  29 1084.35 141.845   3
  -1 -17  29 751.773 143.008   5
  -1  17  31 50.5059 111.954   2
  -1  17  31 91.4469 122.624   3
   1  17  31-8.44279 103.216   2
  -1  17 -31-34.3562 166.611   1
   1  17 -31-108.419 167.609   1
   1  17  31-160.114 127.635   3
  -1 -17  31-19.9400 133.239   5
   1 -17  31-39.7087 133.480   5
   1 -17  33 1297.80 162.786   5
   1  17  33 1664.30 144.431   2
  -1 -17  33 1429.63 167.455   5
   1  17  33 1527.05 162.571   3
   1  17 -33 1672.01 199.558   1
  -1  17  33 1474.17 163.169   3
  -1  17  33 1690.93 147.828   2
  -1 -17  35 9878.89 376.344   5
  -1  17  35 9866.30 361.299   3
  -1  17  35 10187.2 341.621   2
   1 -17  35 9865.64 369.692   5
   1  17  35 9657.33 357.588   3
   1  17  35 9439.18 330.004   2
  -1  19  -1 7532.53 277.149   3
  -1  19   1 8184.37 275.779   3
   1  19   1 7858.25 254.189   2
  -1  19  -1 8079.75 263.764   2
   1  19   1 8451.38 270.826   3
  -1  19   1 8479.88 263.384   2
   1  19  -1 8781.95 277.041   3
  -1  19   3 23283.8 637.845   2
   1  19   3 24462.4 646.950   3
   1  19  -3 23692.8 656.000   1
  -1  19  -3 23386.0 643.060   2
  -1  19   3 23995.2 651.190   3
  -1  19  -3 22977.1 664.418   3
   1  19   3 23648.8 630.007   2
   1  19  -3 23350.8 656.893   3
  -1  19   5 30380.8 816.171   3
   1  19  -5 30582.4 829.084   1
  -1  19  -5 29036.9 813.937   2
  -1  19   5 30610.1 804.564   2
   1  19  -5 31024.1 838.402   3
  -1  19  -5 29642.4 842.308   3
   1  19   5 30762.7 815.044   3
   1  19   5 31164.9 799.720   2
   1  19   7 9185.89 277.141   2
  -1  19  -7 9638.95 341.076   3
  -1  19   7 9336.02 300.370   3
   1  19  -7 9447.11 334.278   3
   1  19   7 9045.36 296.450   3
   1  19  -7 9245.86 313.000   1
  -1  19   7 9615.30 290.027   2
   1  19  -9 2914.20 193.071   3
  -1  19   9 2617.00 141.972   3
   1  19   9 2853.35 141.733   3
  -1  19  -9 2886.95 201.752   3
   1  19   9 2757.64 125.685   2
  -1  19  -9 2936.57 169.375   1
   1  19  -9 2520.93 162.725   1
  -1  19   9 2838.64 135.119   2
  -1  19  11 58.3953 85.1538   3
  -1  19 -11 120.097 158.720   3
   1  19  11 49.2024 88.0348   3
  -1  19 -11-87.2285 120.601   1
   1  19 -11 81.9879 151.614   3
  -1  19  11-3.07528 80.7862   2
   1  19 -11 81.5796 116.181   1
   1  19  11 2.59478 78.6972   2
  -1  19 -13 27827.9 872.822   3
   1  19  13 29957.5 809.737   3
  -1  19  13 29372.4 811.097   3
   1 -19  13 29528.6 795.465   5
   1  19 -13 30501.5 827.795   1
   1  19  13 30296.6 789.163   2
   1  19 -13 29642.7 876.459   3
  -1  19 -13 29727.0 827.817   1
  -1  19  13 30697.4 798.113   2
   1  19  15 50952.1 1245.26   3
   1  19 -15 46152.5 1312.03   3
   1  19 -15 47058.9 1253.01   1
  -1  19 -15 47180.7 1251.09   1
   1  19  15 46787.8 1211.23   2
  -1  19 -15 47769.9 1314.81   3
   1 -19  15 45033.1 1224.16   5
  -1  19  15 46260.1 1234.78   3
  -1 -19  15 45707.1 1229.00   5
  -1  19  15 47229.4 1219.61   2
   1  19  17 11439.8 373.253   3
  -1  19  17 11805.5 360.946   2
  -1 -19  17 11665.1 374.965   5
   1 -19  17 11365.4 369.006   5
   1  19 -17 12629.5 484.474   3
  -1  19 -17 11956.0 395.709   1
  -1  19  17 12215.6 383.555   3
   1  19 -17 12209.5 396.661   1
  -1  19 -17 11621.8 474.551   3
   1  19  17 11776.9 352.306   2
  -1  19 -19 5680.76 252.910   1
   1  19 -19 5729.60 254.283   1
   1  19 -19 5956.79 350.768   3
  -1 -19  19 5342.42 234.277   5
   1 -19  19 5178.81 227.447   5
  -1  19  19 5612.44 228.399   3
  -1  19  19 5335.81 209.280   2
   1  19  19 5880.85 228.984   3
   1  19  19 5358.50 204.209   2
  -1  19  21 335.953 117.741   3
   1  19  21 251.869 109.713   3
   1  19  21 197.854 96.5294   2
  -1 -19  21 271.627 122.345   5
  -1  19 -21-20.6188 221.281   3
   1  19 -21 10.9880 240.634   3
  -1  19 -21 155.619 141.558   1
   1 -19  21 230.907 106.481   5
   1  19 -21 461.594 144.940   1
  -1  19  21 376.827 107.239   2
  -1  19 -23 3908.84 223.934   1
   1  19  23 3519.58 163.824   2
  -1 -19  23 3352.74 197.136   5
   1  19 -23 3568.81 323.345   3
   1  19  23 3232.23 184.617   3
   1 -19  23 3490.53 194.879   5
   1  19 -23 3818.90 221.217   1
  -1 -19  25 2623.62 180.587   5
   1 -19  25 2811.97 183.272   5
   1  19 -25 2613.99 293.881   3
  -1  19  25 2820.11 157.143   2
  -1  19  25 2695.20 168.949   3
   1  19 -27 4039.57 235.854   1
   1  19  27 3864.92 178.894   2
  -1  19  27 3918.92 183.467   2
  -1  19  27 3840.53 196.776   3
  -1  19 -27 3398.96 307.699   3
   1  19  27 3906.92 201.106   3
   1  19 -29 1330.73 288.041   3
  -1  19  29 1091.80 147.417   3
   1 -19  29 1166.33 156.555   5
  -1  19 -29 1167.59 185.072   1
   1  19 -29 1112.39 177.893   1
  -1  19 -29 1065.30 262.409   3
   1  19  29 1305.29 125.905   2
  -1  19  29 1118.31 130.703   2
   1  19  29 766.735 133.963   3
  -1 -19  29 1023.36 153.485   5
  -1  19  31 4.50013 118.213   2
  -1 -19  31 80.8010 124.473   5
   1 -19  31 93.0508 131.725   5
   1  19  31 105.662 130.804   3
   1  19 -31-210.140 169.488   1
  -1  19 -31-92.9934 237.978   3
  -1  19  31 40.7056 141.788   3
   1  19  31-96.2192 113.443   2
  -1  19 -31-78.0916 168.606   1
  -1  19  33 4056.26 202.315   2
   1  19  33 4065.62 221.575   3
   1 -19  33 4230.08 228.710   5
  -1 -19  33 4043.19 231.077   5
  -1  19  33 3718.11 220.847   3
  -1  19 -33 4347.11 337.315   3
   1  19  33 3760.42 192.513   2
   1  19 -33 4467.01 265.278   1
   1  21   1 2545.07 134.477   2
   1  21   1 2830.40 149.667   3
   1  21  -1 2778.82 150.680   3
  -1  21   1 2694.72 139.477   2
  -1  21  -1 2562.02 158.119   3
  -1  21   1 2843.46 151.598   3
   1  21  -1 2550.09 136.632   2
  -1  21  -1 2596.35 140.264   2
   1  21  -3 16306.6 480.955   1
  -1  21  -3 15691.1 487.389   3
  -1  21   3 15972.6 473.168   3
   1  21   3 16253.5 453.883   2
   1  21  -3 16551.7 484.669   3
  -1  21  -3 15506.0 466.475   2
  -1  21   3 16141.1 461.486   2
   1  21   3 16807.1 471.555   3
  -1  21   5 15635.0 451.317   2
  -1  21  -5 15247.3 461.964   2
   1  21   5 16853.0 448.024   2
   1  21  -5 15116.1 473.813   1
  -1  21  -5 15789.8 493.168   3
   1  21  -5 15774.6 483.245   3
   1  21   5 16463.6 462.958   3
  -1  21   5 15448.4 463.280   3
   1  21   7 15739.5 441.588   2
  -1  21   7 15331.4 461.928   3
   1  21  -7 16592.9 499.135   3
   1  21  -7 15691.3 477.202   1
  -1  21  -7 15676.3 464.325   2
   1  21   7 15801.4 462.261   3
  -1  21  -7 15431.2 498.920   3
  -1  21   7 15871.7 452.638   2
  -1  21  -9 1356.65 180.694   3
   1  21   9 1656.81 112.338   2
  -1  21   9 1706.44 117.025   2
   1  21  -9 1805.72 153.956   1
   1  21   9 1419.96 121.538   3
  -1  21   9 1567.67 127.194   3
   1  21  -9 1742.96 178.121   3
   1  21 -11 5415.00 279.740   3
  -1  21 -11 5756.21 285.850   3
  -1  21 -11 5404.14 240.854   1
  -1  21  11 5536.87 220.427   3
   1  21  11 5344.24 221.466   3
   1  21  11 5882.78 202.570   2
  -1  21  11 5758.14 209.107   2
   1  21 -11 5723.89 243.315   1
  -1  21  13 13594.9 399.991   2
  -1  21 -13 13805.2 434.351   1
   1  21  13 13518.8 390.596   2
   1  21 -13 12394.5 482.525   3
   1  21  13 13165.0 413.586   3
   1  21 -13 13737.4 434.423   1
  -1  21 -13 13693.9 488.576   3
  -1  21  13 13642.9 415.306   3
  -1  21 -15 9453.54 345.624   1
   1  21  15 9686.36 301.294   2
  -1  21  15 9844.94 326.323   3
   1  21 -15 9201.02 342.098   1
   1  21 -15 9905.39 408.681   3
   1  21  15 9986.65 325.678   3
  -1  21  15 9560.05 308.299   2
  -1  21 -15 9956.20 409.442   3
   1  21 -17 8875.98 319.267   1
  -1  21 -17 8504.38 320.521   1
  -1  21  17 8171.49 281.510   2
  -1  21  17 8441.23 297.281   3
   1  21 -17 8438.07 393.706   3
   1  21  17 8694.22 300.364   3
   1  21  17 8053.08 271.821   2
   1  21  19 2674.83 167.819   3
  -1  21  19 2491.00 163.690   3
   1  21  19 2713.23 145.096   2
   1  21 -19 2499.45 189.345   1
  -1  21 -19 2641.90 198.879   1
   1  21 -19 2932.72 282.792   3
  -1  21  19 2256.55 147.216   2
   1  21  21 81.9881 100.489   2
   1  21 -21 56.5972 229.223   3
   1  21  21-29.8838 110.341   3
  -1  21  23 1902.00 154.569   3
   1  21 -23 2441.26 293.157   3
  -1  21 -25 6401.88 295.235   1
   1  21  25 6455.52 237.200   2
  -1  21  25 6450.84 264.793   3
  -1  21  25 6844.97 246.770   2
  -1  21 -25 5635.01 376.081   3
   1  21 -25 6486.24 292.257   1
   1  21  25 6310.12 258.750   3
   1  21  27 2538.52 150.858   2
   1  21  27 2520.54 170.481   3
  -1  21  27 2251.81 168.734   3
   1  21 -27 2515.59 213.372   1
  -1  21 -27 2663.46 305.259   3
   1  21 -27 2324.89 310.136   3
  -1  21 -27 2445.63 209.398   1
  -1  21  27 2533.42 160.060   2
   1  21 -29 1170.45 289.916   3
  -1  21  29 918.955 139.253   2
   1  21  29 899.388 144.664   3
  -1  21  29 651.657 150.535   3
   1  21 -29 998.312 176.343   1
   1 -21  29 833.112 141.877   5
  -1  21 -29 1046.61 263.380   3
   1  21  29 993.677 123.550   2
  -1  21 -29 815.344 182.101   1
   1  21 -31 345.708 279.088   3
  -1  21 -31 210.159 179.865   1
   1  21 -31 97.4031 167.882   1
   1 -21  31 243.006 136.434   5
  -1  21  31 13.9471 127.628   2
   1  21  31 54.4778 110.625   2
   1  21  31 127.797 133.369   3
  -1  21 -31-243.285 260.053   3
  -1  21  31-11.7384 134.014   3
   1  23   1 1415.10 125.769   3
   1  23   1 1503.72 118.302   2
   1  23  -1 1488.53 134.791   3
  -1  23  -1 1394.13 125.029   2
  -1  23   1 1612.93 128.502   2
  -1  23   1 1283.82 131.541   3
  -1  23  -1 1415.65 138.270   3
   1  23  -1 1397.97 119.615   2
   1  23  -3 10802.2 344.401   2
  -1  23   3 11503.2 349.241   2
   1  23   3 11599.5 356.421   3
   1  23  -3 10632.8 364.473   3
  -1  23  -3 10777.1 350.657   2
  -1  23  -3 11195.3 376.604   3
  -1  23   3 11133.4 360.217   3
   1  23   3 11466.7 340.187   2
   1  23  -5 16310.6 513.482   3
  -1  23  -5 16774.9 495.378   2
   1  23   5 15955.6 494.335   3
  -1  23   5 17489.4 486.848   2
  -1  23   5 17369.8 500.723   3
  -1  23  -5 16666.9 524.944   3
   1  23   5 17530.3 480.200   2
   1  23  -5 17378.5 513.353   1
   1  23  -7 6444.29 254.653   1
   1  23   7 5881.71 211.514   2
   1  23  -7 5565.29 259.870   3
  -1  23  -7 5756.36 272.450   3
  -1  23  -7 5926.92 234.608   2
  -1  23   7 6255.81 226.060   2
   1  23   7 5942.39 231.778   3
  -1  23   7 5750.78 231.899   3
   1  23   9 4488.09 199.260   3
  -1  23   9 4779.00 195.155   2
   1  23  -9 4355.91 244.872   3
  -1  23  -9 4046.75 206.751   2
  -1  23  -9 4992.17 260.421   3
   1  23  -9 4582.70 227.428   1
  -1  23   9 4473.31 202.541   3
   1  23   9 4968.54 183.789   2
   1  23 -11 1079.61 187.517   3
  -1  23 -11 611.890 181.881   3
   1  23  11 895.515 104.941   2
   1  23 -11 701.885 146.638   1
  -1  23  11 963.439 113.808   2
  -1  23  11 953.350 119.766   3
   1  23  11 824.897 115.621   3
  -1  23 -13 3650.03 254.969   3
   1  23 -13 3656.44 251.066   3
  -1  23 -13 2884.81 198.438   1
   1  23  13 3410.68 177.724   3
  -1  23  13 3479.46 164.516   2
   1  23  13 3230.95 152.302   2
   1  23 -13 3016.12 196.791   1
  -1  23  13 3325.64 174.965   3
   1  23  15 8801.27 310.124   3
  -1  23  15 9125.42 299.043   2
  -1  23 -15 9038.52 393.467   3
  -1  23  15 8673.59 313.642   3
  -1  23 -15 9020.35 337.092   1
   1  23 -15 8941.69 334.172   1
   1  23  15 9086.34 289.416   2
   1  23 -15 9294.57 393.941   3
   1  23 -17 5871.61 270.252   1
  -1  23 -17 5910.81 270.434   1
  -1  23  17 6297.47 236.119   2
   1  23  17 6022.39 249.259   3
  -1  23  17 6494.47 253.781   3
   1  23 -17 6407.95 344.988   3
   1  23  17 6096.80 222.910   2
   1  23  19 1348.31 145.545   3
   1  23  19 1517.00 121.834   2
   1  23 -19 1367.47 242.818   3
   1  23 -21-22.5775 227.490   3
   1  23 -21 205.759 148.469   1
  -1  23  21 269.792 106.931   2
  -1  23  21 88.8888 112.763   3
   1  23  23 3963.20 173.396   2
  -1  23  23 3648.14 195.249   3
   1  23  23 3725.49 193.224   3
  -1  23 -23 3704.03 228.688   1
  -1  23  23 3736.49 181.998   2
   1  23 -23 3650.64 223.496   1
  -1  23 -25 3636.91 234.704   1
   1  23  25 3327.33 173.810   2
  -1  23  25 4018.74 182.490   2
  -1  23 -25 3608.56 318.910   3
   1  23 -25 3666.32 338.758   3
   1  23 -25 3113.75 224.076   1
  -1  23  25 3668.86 195.808   3
   1  23  25 3435.75 199.552   3
  -1  23  27 4214.47 218.619   3
   1  23 -27 4188.58 359.814   3
  -1  23 -27 4194.20 253.545   1
   1  23  27 4329.34 216.446   3
   1  23  27 4129.91 190.945   2
   1  23 -27 4049.20 248.890   1
  -1  23  27 4320.38 198.637   2
  -1  23 -27 4059.17 332.887   3
  -1  23  29 3589.29 211.372   3
  -1  23 -29 3558.61 331.868   3
   1  23  29 3555.50 203.584   3
   1  23 -29 3419.98 354.835   3
   1  23  29 3689.26 183.054   2
   1  23 -29 3359.85 236.011   1
  -1  23  29 3480.65 185.214   2
  -1  23 -29 3454.76 242.036   1
   1  25   1 1300.69 124.456   2
   1  25  -1 1452.36 127.381   2
  -1  25  -1 1434.99 143.891   3
   1  25   1 1232.95 131.894   3
  -1  25  -1 1414.90 135.554   2
   1  25  -1 1652.04 140.754   3
  -1  25   1 1495.54 136.621   2
  -1  25   1 1560.54 144.991   3
   1  25   3 5971.37 225.635   2
  -1  25   3 6361.72 230.563   2
   1  25   3 5911.55 239.541   3
  -1  25   3 6041.75 244.848   3
   1  25  -3 5995.58 230.569   2
  -1  25  -3 5703.31 257.032   3
  -1  25  -3 5892.31 233.445   2
   1  25  -3 6127.61 252.980   3
   1  25  -5 11639.9 380.446   2
  -1  25   5 12596.2 396.260   3
   1  25   5 12591.9 374.114   2
  -1  25   5 12764.4 379.945   2
  -1  25  -5 12327.8 415.676   3
   1  25   5 12952.7 396.855   3
   1  25  -5 12251.4 411.385   3
  -1  25  -5 11244.5 385.726   2
  -1  25   7 25144.8 682.624   2
   1  25   7 25069.5 698.192   3
  -1  25  -7 24660.5 727.875   3
  -1  25  -7 24025.9 688.090   2
  -1  25   7 24794.6 695.422   3
   1  25  -7 24675.7 720.725   3
   1  25   7 24219.2 674.380   2
   1  25  -7 24348.7 705.486   1
   1  25  -9 2933.26 193.364   1
  -1  25  -9 2629.81 172.487   2
   1  25   9 2583.11 160.558   3
  -1  25  -9 2651.45 215.666   3
   1  25  -9 2496.14 206.394   3
  -1  25   9 2836.53 156.053   2
  -1  25   9 2435.90 156.559   3
   1  25   9 2652.22 146.473   2
   1  25  11 90.2557 103.228   3
   1  25 -11 21.8523 137.952   1
  -1  25  11 157.391 109.036   2
  -1  25 -11 4.90275 129.054   2
  -1  25 -11 241.263 177.709   3
   1  25 -11 358.139 162.338   3
   1  25  11 133.019 96.5645   2
  -1  25  11 119.114 106.388   3
  -1  25 -13 7635.16 359.637   3
   1  25  13 7334.58 274.047   3
  -1  25  13 7480.15 276.859   3
   1  25  13 7422.58 253.542   2
   1  25 -13 6859.27 292.744   1
  -1  25  13 7226.16 259.895   2
   1  25 -13 7579.51 346.113   3
   1  25 -15 6759.95 339.552   3
   1  25  15 6342.28 256.161   3
  -1  25  15 6335.10 256.289   3
  -1  25  15 6958.61 247.606   2
  -1  25 -15 6321.04 331.578   3
   1  25  15 6439.33 235.380   2
  -1  25 -17 2712.17 259.248   3
   1  25  17 2941.71 152.520   2
   1  25 -17 2933.00 265.831   3
   1  25 -17 2514.12 195.980   1
  -1  25  19 531.706 112.278   2
  -1  25 -19 242.328 150.454   1
   1  25 -19 442.801 215.904   3
  -1  25  19 508.390 131.674   3
   1  25 -19 474.333 150.438   1
  -1  25 -21 19.1676 151.077   1
  -1  25  21 103.132 116.769   3
  -1  25  21 32.9695 106.959   2
   1  25  21-43.0869 115.862   3
   1  25  21 25.9681 98.9506   2
   1  25 -21-68.7792 141.279   1
  -1  25 -21-53.6712 212.739   3
  -1  25  23 1108.77 139.890   3
  -1  25 -23 1237.35 178.508   1
  -1  25  23 1179.67 127.326   2
   1  25 -23 686.751 177.416   1
   1  25 -23 647.724 251.484   3
   1  25  23 1266.12 147.381   3
  -1  25 -23 587.127 234.423   3
   1  25  23 1057.66 125.687   2
   1  25 -25 7130.03 467.686   3
   1  25  25 7371.70 289.747   3
  -1  25  25 7003.00 263.720   2
   1  25 -25 7489.31 336.157   1
  -1  25 -25 7108.25 402.008   3
   1  25  25 6828.35 258.843   2
  -1  25  25 7500.69 291.625   3
  -1  25 -25 7595.24 323.969   1
   1  25 -27 12174.1 437.825   1
  -1  25  27 11415.1 397.613   3
  -1  25 -27 11337.2 514.768   3
  -1  25 -27 11953.7 431.729   1
  -1  25  27 11621.9 379.007   2
   1  25  27 12284.2 373.228   2
   1  25  27 11836.3 399.931   3
  -1  27   1 134.200 105.983   2
  -1  27  -1 172.266 123.553   3
   1  27   1 86.7200 113.896   3
  -1  27   1 53.7961 115.145   3
  -1  27  -1 215.766 116.134   2
   1  27  -1 179.270 120.180   3
   1  27  -1 142.333 109.333   2
   1  27   1-7.67242 106.712   2
   1  27   3 4739.71 219.554   3
  -1  27  -3 4564.81 212.295   2
   1  27  -3 4885.72 230.660   3
  -1  27  -3 5106.52 237.368   3
  -1  27   3 5215.98 212.670   2
  -1  27   3 5228.98 225.626   3
   1  27  -3 4831.81 210.748   2
   1  27   3 5221.90 211.104   2
   1  27  -5 24213.2 690.746   2
  -1  27  -5 23990.2 723.594   3
   1  27   5 25179.2 703.301   3
  -1  27   5 25743.4 689.868   2
   1  27  -5 25031.9 721.770   3
  -1  27   5 24425.0 703.645   3
   1  27   5 24929.3 680.538   2
  -1  27  -5 23979.1 691.659   2
  -1  27  -7 12805.4 437.948   3
  -1  27   7 12355.5 403.506   3
   1  27  -7 12002.0 395.763   2
   1  27  -7 12171.5 428.694   3
  -1  27   7 13320.7 390.785   2
   1  27   7 12438.8 381.044   2
   1  27   7 12004.2 400.636   3
  -1  27   9 1741.27 148.079   3
   1  27  -9 1641.97 184.663   3
   1  27   9 1764.98 143.442   3
   1  27   9 1975.52 136.781   2
  -1  27   9 1903.19 138.897   2
  -1  27  -9 1498.11 186.244   3
  -1  27  11 680.715 123.536   3
   1  27  11 628.333 107.823   2
   1  27  11 657.442 124.959   3
  -1  27 -11 617.509 181.642   3
   1  27 -11 814.064 176.348   3
  -1  27  11 950.631 119.383   2
   1  27 -13 3236.35 246.697   3
   1  27  13 3253.37 161.730   2
   1  27 -13 3065.44 208.688   1
  -1  27 -13 3609.57 249.562   3
   1  27  13 3314.38 183.167   3
  -1  27  15 4666.36 219.680   3
   1  27 -15 4271.00 292.200   3
  -1  27 -15 4654.39 236.383   2
   1  27  17 1635.78 156.250   3
  -1  27  17 1736.50 137.405   2
  -1  27  17 1587.41 145.787   3
  -1  27 -17 1535.98 165.231   2
   1  27 -17 1565.49 175.690   1
   1  27 -17 1773.00 230.263   3
  -1  27  19 938.870 120.273   2
   1  27  19 886.023 132.696   3
  -1  27  19 1230.88 145.723   3
  -1  27 -19 1006.96 232.132   3
   1  27 -19 1137.99 173.018   1
   1  27  19 936.850 118.537   2
   1  27  21 106.751 115.272   3
   1  27 -21 11.5608 231.995   3
  -1  27 -21 32.3909 216.668   3
   1  27  21 122.530 101.146   2
  -1  27 -21-59.3489 161.802   1
  -1  27  21 113.995 106.885   2
   1  27 -21 112.025 154.450   1
   1  27  23 3054.08 192.667   3
  -1  27  23 3055.53 188.571   3
  -1  27 -23 3274.32 246.230   1
   1  27  23 3356.37 169.975   2
   1  27 -23 3236.93 226.181   1
  -1  27 -23 3358.28 312.370   3
  -1  27  23 3267.93 175.217   2
   1  27  25 10798.0 341.690   2
  -1  27  25 10525.8 346.464   2
   1  27  25 10049.1 365.817   3
  -1  27 -25 10648.9 404.667   1
  -1  27  25 10414.4 370.386   3
   1  27 -25 10693.9 400.804   1
  -1  27 -25 10484.7 481.833   3
  -1  29   1 816.738 136.169   3
   1  29   1 530.430 125.297   3
  -1  29  -1 602.186 139.086   3
   1  29  -1 675.911 124.390   2
   1  29  -1 698.595 133.996   3
   1  29   1 631.850 127.459   2
   1  29  -3 11725.9 408.347   3
   1  29   3 11750.8 374.515   2
  -1  29  -3 12417.4 413.634   3
   1  29   3 12068.4 399.376   3
  -1  29   3 12035.5 399.785   3
   1  29   5 9629.42 315.108   2
  -1  29  -5 9688.22 360.402   3
   1  29   5 9777.08 340.506   3
   1  29  -5 9126.33 350.716   3
  -1  29   5 9212.97 338.681   3
  -1  29  -7 3198.04 215.533   3
   1  29  -7 3241.02 211.474   3
   1  29   7 3217.56 185.751   3
   1  29   7 3179.81 165.297   2
   1  29  -9 1472.25 182.589   3
   1  29   9 1011.21 136.682   3
   1  29  -9 1294.34 142.351   2
  -1  29  11-5.39353 112.489   3
  -1  29 -11 36.0949 130.200   2
  -1  29  11 260.810 116.679   2
  -1  29  13 2085.81 156.305   3
   1  29 -13 1982.36 210.190   3
   1  29 -13 1927.47 181.624   1
  -1  29  13 1908.49 146.240   2
   1  29 -15 2408.90 200.817   1
  -1  29  15 2816.04 178.134   3
  -1  29 -15 2699.98 191.406   2
   1  29  15 2725.70 155.670   2
   1  29  15 3017.59 183.505   3
  -1  29 -15 2824.80 248.837   3
  -1  29  15 2833.06 164.054   2
  -1  29  17 3016.34 188.496   3
   1  29  17 3174.35 195.829   3
  -1  29  17 3095.27 172.521   2
  -1  29 -17 3342.62 271.310   3
   1  29  17 3233.04 164.803   2
   1  29 -17 3304.69 217.134   1
  -1  29 -17 3205.49 204.159   2
   1  29  19 463.550 130.903   3
  -1  29  19 413.762 126.338   3
  -1  29 -19 526.057 154.143   2
   1  29 -19 290.946 158.740   1
  -1  29 -19 365.498 219.833   3
   1  29  19 448.374 105.691   2
  -1  29  19 356.478 112.141   2
   1  29  21 321.750 130.655   3
  -1  29  21 245.920 130.447   3
   1  29 -21 363.529 168.171   1
  -1  29 -21 495.859 236.576   3
  -1  29 -21 356.309 155.713   2
   1  29  21 433.063 109.538   2
  -1  29 -23 3957.52 240.705   2
   1  29 -23 3817.98 248.071   1
   1  29  23 4150.41 218.420   3
   1  29  23 4207.41 191.847   2
  -1  29  23 3987.24 198.220   2
  -1  29 -23 3786.05 318.737   3
  -1  29  23 4103.66 220.553   3
   1  31   1 1961.36 165.834   3
   1  31  -1 1892.73 165.460   3
   1  31   1 1935.38 149.631   2
  -1  31   1 2046.60 152.017   2
  -1  31  -1 1719.36 152.485   2
  -1  31   3 4183.77 218.094   3
   1  31  -3 3880.10 197.892   2
  -1  31   3 3786.03 194.164   2
  -1  31  -3 3743.13 204.839   2
   1  31   3 4229.51 193.606   2
  -1  31   5 3212.09 190.383   3
   1  31   5 2985.93 165.026   2
  -1  31   5 3136.18 176.190   2
   1  31  -5 3040.55 201.905   3
  -1  31   7 3350.51 201.702   3
   1  31  -7 3091.99 188.744   2
  -1  31   7 3755.09 191.128   2
   1  31   7 3524.38 182.019   2
  -1  31  -9 72.8251 132.640   2
   1  31  -9 578.584 134.114   2
   1  31   9 435.896 128.521   3
  -1  31  -9 448.797 157.804   3
   1  31   9 489.851 115.565   2
  -1  31   9 483.156 123.868   2
  -1  31   9 344.749 125.716   3
  -1  31  11 253.263 127.860   3
  -1  31  11 116.283 117.652   2
  -1  31 -11 5.39512 129.276   2
   1  31  11 261.005 112.946   2
   1  31  11 46.3583 115.951   3
  -1  31 -11-8.24643 162.077   3
   1  31 -11-36.0313 129.468   2
   1  31 -13 1077.91 152.452   2
  -1  31 -13 1029.79 156.283   2
   1  31  13 1141.84 128.921   2
  -1  31 -13 1344.64 199.592   3
  -1  31  13 1127.71 143.155   3
  -1  31  13 1326.72 136.617   2
   1  31  13 1257.82 149.023   3
   1  31  15 2832.13 186.236   3
  -1  31  15 2908.56 172.214   2
  -1  31 -15 2982.69 255.403   3
  -1  31  15 3109.59 189.164   3
   1  31  15 2647.79 161.686   2
  -1  31 -15 2413.42 187.228   2
   1  31 -17 1659.47 196.192   1
  -1  31 -17 1944.16 181.055   2
  -1  31 -17 1666.33 236.351   3
   1  31  17 2040.55 175.866   3
  -1  31  17 1899.58 149.390   2
   1  31  17 1862.47 141.799   2
  -1  31  17 1799.62 161.844   3
   1  31  19 781.070 145.351   3
   1  31 -19 696.601 176.972   1
  -1  31 -19 699.156 222.925   3
  -1  31  19 496.339 119.352   2
  -1  31 -19 593.320 161.899   2
   1  31  19 594.941 114.454   2
  -1  31  19 841.426 145.809   3
   1  31  21 303.877 113.111   2
  -1  31  21 136.351 120.912   2
   1  31 -21 54.3661 169.141   1
  -1  31 -21 133.014 217.624   3
  -1  31 -21-174.742 160.226   2
   1  31  21 214.466 128.416   3
   1  33   1 584.991 144.329   3
  -1  33   1 488.983 140.122   3
   1  33   1 495.124 126.532   2
  -1  33  -1 477.231 149.726   3
   1  33  -1 434.734 131.556   2
   1  33  -1 419.597 131.523   3
  -1  33  -1 500.615 134.302   2
  -1  33   1 464.446 129.947   2
  -1  33  -3 1691.52 202.119   3
  -1  33  -3 1842.57 177.729   2
   1  33  -3 1670.86 153.590   2
  -1  33   3 1642.56 150.725   2
  -1  33   3 1534.45 166.267   3
   1  33   3 1975.53 169.946   2
   1  33   3 1853.63 172.461   3
   1  33  -3 1826.03 173.608   3
   1  33  -5 2678.37 182.013   2
  -1  33   5 3183.89 201.756   3
  -1  33  -5 3189.07 225.253   3
   1  33   5 3144.25 177.435   2
  -1  33   5 3196.65 184.766   2
  -1  33  -5 2894.06 220.879   2
   1  33   5 2935.77 201.744   3
   1  33   7 1854.68 150.743   2
   1  33  -7 1487.71 154.200   2
   1  33   7 1506.79 152.775   3
  -1  33   7 1702.61 170.415   3
  -1  33   7 2080.39 160.776   2
  -1  33  -7 1669.14 160.760   2
  -1  33  -7 2010.69 190.211   3
   1  33  -9 346.070 131.333   2
  -1  33  -9 337.192 161.906   3
   1  33   9 562.566 118.681   2
  -1  33   9 253.444 124.169   2
   1  33   9 323.466 131.791   3
  -1  33   9 514.947 129.072   3
  -1  33  -9 458.792 139.712   2
   1  33  11 37.0815 125.029   3
   1  33 -11-52.9775 131.834   2
  -1  33  11 91.9726 128.698   3
  -1  33  11 324.206 125.666   2
  -1  33 -11-50.3958 163.117   3
   1  33  11-58.7289 114.898   2
  -1  33 -11-71.3412 135.377   2
  -1  33  13 1251.49 139.801   2
  -1  33 -13 1151.68 159.497   2
  -1  33  13 1050.05 152.300   3
  -1  33 -13 1534.64 201.970   3
   1  33  13 1094.12 155.273   3
   1  33 -13 1048.21 157.090   2
   1  33  13 1324.89 136.824   2
  -1  33 -15 1420.16 171.068   2
   1  33 -15 1859.10 176.203   2
  -1  33 -15 2139.90 231.232   3
  -1  33  15 1955.96 174.071   3
   1  33  15 1970.39 170.712   3
   1  33  15 1897.88 149.615   2
  -1  33  15 1657.91 150.923   2
   1  33 -17 2298.42 195.066   2
   1  33  17 2899.29 204.246   3
  -1  33  17 2310.11 181.437   3
  -1  33 -17 3017.02 273.419   3
  -1  33  17 2350.04 165.808   2
   1  33  17 2557.64 156.732   2
  -1  33 -17 2186.45 193.371   2
  -1  35   1 151.504 129.719   2
  -1  35  -1 156.339 130.930   2
   1  35   1 146.055 125.276   2
  -1  35  -1 136.950 140.776   3
   1  35  -1 173.454 132.687   2
  -1  35   1 26.7713 135.980   3
   1  35   3 2791.38 172.572   2
  -1  35  -3 2539.74 184.094   2
  -1  35   3 2734.67 179.673   2
  -1  35   3 3126.83 202.024   3
   1  35  -3 2564.81 182.821   2
  -1  35  -3 2937.87 213.505   3
  -1  35   5 1985.19 163.058   2
  -1  35  -5 1926.45 173.041   2
   1  35   5 1882.49 181.525   3
   1  35  -5 1893.17 166.377   2
  -1  35  -5 2136.65 199.970   3
  -1  35   5 1926.87 179.735   3
   1  35   5 2456.68 164.212   2
  -1  35   7 873.248 155.279   3
  -1  35  -7 963.267 153.428   2
   1  35   7 1214.83 141.814   2
   1  35   7 1094.11 152.532   3
   1  35  -7 821.740 143.762   2
  -1  35  -7 855.232 168.435   3
  -1  35   7 1146.05 143.958   2
   1  35   9 78.0940 129.007   3
  -1  35  -9 362.241 139.180   2
  -1  35   9 296.064 125.684   2
  -1  35  -9 453.108 165.289   3
   1  35   9 218.839 123.298   2
   1  35  -9 266.517 132.261   2
  -1  35   9 247.387 134.043   3
  -1  35 -11-17.2984 180.183   3
   1  35 -11-64.7606 137.741   2
  -1  35  11 307.723 138.167   3
   1  35  11-32.5824 129.293   3
  -1  35 -11 319.456 149.031   2
   1  35  11 22.3566 121.531   2
  -1  35  11-33.1336 121.042   2
   2   0   0 2.31066 15.6645   5
   2   0   0 13.6535 34.6786   1
  -2   0   0-5.69675 20.0982   2
   2   0   0 0.40038 12.0227   4
  -2   0   2 492597. 12010.2   3
   2   0   2 494212. 12011.3   4
  -2   0   2 481825. 12015.4   2
   2   0   2 491528. 12015.1   5
  -2   0  -2 471001. 12012.1   2
   2   0  -2 469926. 12025.2   1
   2   0   4 88.9112 33.8721   4
  -2   0   4 80.3472 44.9365   2
   2   0  -4 129.464 70.8966   1
  -2   0  -4 126.958 42.3128   2
   2   0   4 44.8333 36.5665   5
  -2   0   4 115.817 35.6106   3
   2   0   6 59906.6 1502.64   5
   2   0   6 59114.5 1495.64   4
  -2   0   6 60047.1 1501.20   2
   2   0  -6 58454.6 1510.70   1
  -2   0   6 61241.9 1496.93   3
  -2   0   8 1.35892 32.3493   3
   2   0   8 100.610 43.1690   5
   2   0  -8-29.4041 49.0401   1
  -2   0   8 38.6274 34.6651   2
   2   0   8 4.95245 28.8904   4
   2   0 -10 12772.6 378.375   1
   2   0  10 13047.0 371.836   5
  -2   0 -10 13330.6 352.821   1
  -2   0  10 14288.7 368.797   2
  -2   0  10 13894.8 367.007   3
   2   0  10 13770.7 362.872   4
   2   0  12-7.64920 57.9455   4
  -2   0 -12 57.0429 59.3943   1
   2   0 -12 29.8618 91.6125   1
  -2   0  12 40.4063 67.6543   2
  -2   0  12-43.0100 71.8608   3
   2   0  12 20.9725 68.2054   5
   2   0 -14 22052.2 616.111   1
  -2   0 -14 22964.8 591.411   1
   2   0  16 39.8957 82.9356   5
   2   0  16 51.6515 69.3629   4
  -2   0  16-35.0668 93.0093   5
  -2   0 -16-15.7130 73.7467   1
   2   0  18 156385. 3940.94   5
   2   0  18 152956. 3920.14   4
  -2   0 -18 156559. 3911.23   1
  -2   0  18 159797. 3948.32   5
  -2   0  18 158417. 3927.77   4
   2   0  20-6.33341 67.8241   4
   2   0  20 127.483 92.9400   5
  -2   0  20 4.83767 99.8189   5
  -2   0 -20 40.2999 85.3332   1
  -2   0  20 17.5819 74.2228   4
   2   0 -20 68.2904 104.069   1
  -2   0  22 56111.0 1454.84   4
   2   0 -22 57265.6 1466.58   1
   2   0  22 54949.5 1471.74   5
   2   0  22 56898.6 1450.13   4
  -2   0  22 54838.5 1477.91   5
  -2   0  24 8.23563 93.4168   4
   2   0 -24 64.8900 127.574   1
   2   0  24-15.3649 92.5511   4
  -2   0  24 5.76028 130.154   5
   2   0  24 21.6385 108.330   5
  -2   0  26 214.094 133.391   5
   2   0  26 82.3304 98.4847   4
  -2   0  26 160.650 99.5151   4
   2   0 -26 30.1482 136.082   1
   2   0  26 321.168 122.887   5
   2   0  28-36.3453 123.404   5
   2   0  28-47.9970 102.029   4
  -2   0  28-19.3581 136.319   5
  -2   0  28 67.2216 107.877   4
   2   0  30 10911.3 394.989   5
  -2   0  30 11628.0 374.899   4
  -2   0  30 11556.7 403.115   5
   2   0  30 10922.2 361.962   4
   2   0  32 94.1302 134.371   5
  -2   0  32 21.2291 137.878   5
   2   0  32 38.9376 106.191   4
  -2   0  34 10373.0 361.339   4
   2   0  34 10806.9 358.964   4
  -2   0  34 10864.9 396.147   5
   2   0  34 9803.15 377.808   5
   2   0  36-43.0096 111.996   4
  -2   0  36 172.433 152.882   5
  -2   0  36-81.6085 119.808   4
   2   0  36-64.5277 140.599   5
  -2   0  38 3597.82 204.004   4
   2   0  38 3309.39 220.470   5
  -2   0  38 4011.01 235.418   5
   2   0  38 3795.81 196.646   4
  -2   2   0 250956. 6424.42   3
   2  -2   0 267423. 6420.18   5
   2   2   0 259348. 6419.49   5
  -2   2   0 244636. 6422.62   2
   2   2   0 266009. 6423.73   1
   2  -2   0 263878. 6420.48   4
  -2   2  -2 32830.8 836.628   3
   2  -2   2 32647.8 819.911   5
  -2   2  -2 31801.3 822.760   2
  -2   2   2 32049.3 819.948   3
  -2   2   2 34789.9 824.653   2
   2  -2   2 32129.0 818.485   4
   2   2   2 31699.9 816.037   3
  -2  -2   2 32836.9 816.678   4
   2   2   2 33327.8 817.940   5
   2  -2  -2 33162.6 835.906   1
   2   2  -2 33541.0 828.424   1
   2   2   4 36976.3 948.100   3
  -2   2   4 38488.9 949.985   3
  -2   2  -4 36410.2 954.235   2
   2  -2   4 38506.7 952.157   5
   2   2   4 37950.4 949.254   5
   2   2  -4 37476.0 959.886   1
  -2   2   4 37528.1 953.402   2
  -2  -2   4 39776.4 950.016   4
   2  -2  -4 35435.0 965.879   1
   2   2   6 6784.92 196.760   5
   2  -2  -6 6894.30 212.446   1
   2  -2   6 7103.05 199.305   5
  -2   2   6 7336.73 199.776   2
   2   2   6 6780.24 187.862   2
  -2  -2  -6 7409.98 189.269   2
  -2  -2   6 7461.35 197.963   4
   2  -2   6 6756.32 194.350   4
  -2   2  -6 6920.27 193.666   1
  -2   2   6 7624.70 198.519   3
   2   2  -6 7167.72 207.658   1
   2  -2   8 54587.6 1456.54   5
  -2  -2   8 58901.5 1454.67   4
   2   2   8 57713.9 1445.41   4
   2   2  -8 57732.3 1464.08   1
  -2   2  -8 60931.3 1447.52   1
  -2   2   8 57674.1 1454.42   2
   2  -2   8 55207.3 1451.23   4
   2   2   8 58432.3 1456.78   5
  -2   2   8 57040.5 1452.30   3
   2  -2  -8 58579.0 1467.95   1
  -2  -2 -10 80.1090 30.4879   1
   2   2 -10 108.232 68.9743   1
  -2   2  10 68.2723 48.5650   3
   2   2  10 68.2306 52.0237   5
   2  -2  10 68.0903 50.4585   5
   2  -2  10 64.5433 44.2568   4
  -2  -2  10 55.0861 49.6053   4
   2  -2 -10 64.5689 72.7921   1
  -2   2 -10 84.1685 47.6091   1
  -2   2  10 118.532 51.8624   2
   2   2  10 71.9992 40.0218   4
   2   2  12 43401.7 1151.52   5
  -2  -2 -12 46180.8 1123.09   1
   2   2 -12 43184.3 1152.68   1
   2  -2 -12 43845.7 1156.77   1
  -2   2 -12 47033.0 1135.80   1
  -2   2  12 43664.7 1141.90   2
  -2  -2  12 44013.4 1157.04   5
   2  -2  12 44674.7 1152.26   5
   2  -2  12 44274.0 1142.84   4
  -2  -2  12 43273.1 1144.80   4
   2   2  12 44460.7 1135.67   4
  -2   2  12 45280.6 1143.23   3
   2  -2 -14 2746.84 149.903   1
  -2   2 -14 2948.80 125.012   1
   2   2 -14 2922.96 148.529   1
  -2  -2  14 2691.60 126.108   4
  -2  -2 -14 3132.61 111.290   1
   2   2  16 996.804 104.946   5
  -2   2  16 1152.30 92.3111   2
  -2   2  16 1181.12 95.4868   3
  -2  -2 -16 1026.51 80.0086   1
  -2   2  16 1272.63 120.911   5
   2  -2 -16 856.684 118.680   1
   2  -2  16 1165.89 107.952   5
   2  -2  16 1105.96 91.7816   4
  -2   2 -16 1003.70 93.2851   1
  -2  -2  16 1096.99 116.237   5
   2   2  16 917.723 84.5463   4
  -2   2  18 5045.36 209.478   5
   2   2 -18 4952.77 202.260   1
   2  -2  18 5124.28 198.634   5
  -2  -2  18 4595.56 203.966   5
   2  -2  18 5091.91 182.161   4
   2   2  18 5135.41 200.963   5
   2   2  18 5163.46 177.183   4
  -2  -2  18 5040.47 186.170   4
  -2   2  18 5151.01 190.121   3
  -2   2 -18 4762.67 179.393   1
  -2   2  18 4637.31 182.166   2
  -2  -2 -18 5045.98 168.432   1
  -2   2 -20 136405. 3497.07   1
   2   2  20 142658. 3500.27   4
   2   2  20 138153. 3524.64   5
   2  -2  20 133702. 3522.03   5
   2  -2 -20 138668. 3516.69   1
  -2  -2  20 139940. 3527.67   5
  -2   2  20 139573. 3503.53   2
  -2  -2  20 141127. 3509.65   4
   2   2 -20 138430. 3516.85   1
  -2   2  20 138625. 3531.38   5
   2  -2  20 142635. 3505.81   4
  -2   2  20 141165. 3509.21   3
   2  -2 -22 493.141 125.437   1
  -2   2  22 361.444 115.565   5
   2  -2  22 451.042 108.409   5
  -2  -2  22 612.425 96.6168   4
  -2   2  22 568.293 95.6490   4
  -2  -2  22 407.754 116.533   5
   2  -2  22 487.745 93.5919   4
   2   2  22 426.340 86.5334   4
   2   2  22 449.350 107.418   5
   2   2 -22 492.508 121.352   1
   2  -2  24 12409.5 368.816   4
   2  -2  24 10909.6 384.768   5
   2  -2 -24 12028.6 390.220   1
  -2  -2  24 11623.4 397.096   5
  -2  -2  24 11337.9 372.679   4
   2   2  24 12422.3 363.323   4
  -2   2  24 12653.7 407.690   5
  -2   2  24 11871.8 371.660   4
   2   2 -24 12145.4 388.555   1
   2   2  24 11192.7 389.155   5
  -2  -2  26 60.1719 103.824   4
   2   2 -26 25.5490 138.487   1
   2  -2  26 138.736 102.902   4
  -2   2  26 61.4448 102.783   4
   2  -2  26-107.758 116.681   5
   2  -2 -26 138.587 151.980   1
  -2   2  26-174.507 144.743   5
   2   2  26 106.021 124.780   5
  -2  -2  26-6.04506 133.357   5
   2   2  26 16.1151 92.9941   4
   2   2  28 7311.93 292.607   5
  -2   2  28 7166.89 299.858   5
  -2  -2  28 7382.29 300.639   5
   2   2 -28 6757.47 293.063   1
   2  -2  28 6978.94 296.494   5
  -2   2  28 7310.50 266.124   4
   2  -2  28 7518.58 279.472   4
  -2  -2  28 6797.85 266.417   4
   2   2  28 7256.80 260.146   4
   2  -2  30 159.673 105.257   4
  -2  -2  30 67.1619 109.505   4
   2  -2  30 170.554 125.767   5
  -2   2  30 128.695 106.827   4
   2   2  30 136.495 129.003   5
  -2   2  30 160.142 143.011   5
  -2  -2  30 222.644 143.235   5
   2   2  30 168.388 106.078   4
  -2  -2  32 20802.6 630.983   5
   2  -2  32 20125.4 621.379   5
  -2   2  32 20119.8 635.218   5
   2   2  32 20793.4 596.664   4
   2  -2  34 223.569 112.076   4
  -2   2  34 217.701 121.084   4
   2  -2  34 294.004 135.411   5
  -2  -2  34 322.785 122.570   4
  -2   2  34 260.902 153.822   5
  -2  -2  34 539.364 149.412   5
   2   2  34 234.035 132.552   5
   2   2  34 293.329 112.833   4
  -2   2  36 91.9464 123.418   4
   2  -2  36 104.638 138.267   5
  -2  -2  36 185.094 122.732   4
   2  -2  36 152.837 115.862   4
  -2   2  36 176.269 152.059   5
  -2  -2  36-132.286 148.387   5
   2   2  36-7.32057 141.088   5
   2   2  36 26.2066 115.641   4
  -2   2  38 94.0596 116.646   4
   2  -2  38 165.997 144.837   5
  -2   2  38 124.777 149.964   5
   2   2  38 208.424 139.918   5
   2  -2  38-22.8078 119.357   4
  -2  -2  38 128.279 148.616   5
  -2  -2  38-161.503 139.477   4
   2   2  38 130.163 120.778   4
   2   4   0 78.8920 51.5741   1
   2   4   0 68.3571 23.8530   3
  -2   4   0 30.1239 56.4084   3
  -2   4   0 2.12386 45.0127   2
   2  -4   0 9.31053 30.3216   4
   2  -4   0 44.3345 25.0433   5
   2   4   0 20.4549 25.0070   5
   2   4  -2 305122. 7976.43   3
   2   4   2 343382. 7976.17   3
  -2   4   2 309869. 7982.30   3
   2  -4   2 310446. 7977.42   5
   2  -4   2 322892. 7978.86   4
   2  -4  -2 327721. 7982.42   4
   2  -4  -2 328086. 7979.94   5
   2   4   2 326515. 7973.53   5
  -2   4  -2 324212. 7985.77   2
  -2   4   2 327038. 7983.98   2
   2   4  -2 314941. 7985.74   1
   2   4   2 319885. 7976.48   1
  -2   4  -2 327442. 7997.64   3
   2  -4   4 93650.3 2272.44   4
  -2   4   4 92222.1 2276.79   2
  -2  -4   4 91059.7 2268.80   4
   2   4   4 90615.4 2269.69   3
  -2   4   4 88441.9 2274.58   3
   2   4  -4 91946.3 2281.84   1
   2  -4   4 89513.6 2272.88   5
  -2   4  -4 92991.6 2280.64   2
   2   4   4 91144.5 2268.23   5
  -2  -4   6 4104.96 119.213   4
  -2   4   6 3861.88 121.406   3
   2   4  -6 3487.75 129.568   1
   2  -4   6 4255.27 123.063   5
   2   4   6 3882.08 106.610   2
   2  -4   6 4305.98 119.966   4
  -2   4  -6 3554.87 121.868   1
   2  -4  -6 3421.96 139.223   1
   2   4   6 3883.00 119.927   3
  -2   4   6 3811.93 123.571   2
   2   4   6 3933.85 117.786   5
  -2   4  -8 4421.01 139.253   1
   2   4  -8 4116.65 147.618   1
   2   4   8 4442.16 137.128   5
  -2   4   8 4153.08 140.254   2
  -2  -4   8 4254.49 136.988   4
   2   4   8 4020.76 123.839   2
   2  -4   8 4497.84 141.734   5
   2  -4  -8 4292.54 161.307   1
   2   4   8 4491.14 137.333   3
   2  -4   8 4280.76 135.165   4
   2   4  10 56427.0 1410.52   2
  -2   4 -10 56617.0 1420.46   1
  -2   4  10 55089.0 1422.14   3
   2  -4 -10 55991.2 1439.78   1
  -2  -4  10 56525.4 1422.86   4
   2  -4  10 55178.6 1427.27   5
   2   4 -10 55045.3 1432.67   1
   2  -4  10 54881.4 1420.60   4
   2   4  10 54583.2 1424.22   5
  -2   4  10 53577.6 1421.28   2
   2   4  10 56050.0 1422.90   3
  -2  -4 -12 18414.9 455.512   1
   2   4  12 17273.5 467.273   2
   2  -4 -12 18358.7 502.643   1
   2   4  12 17706.3 486.023   5
   2   4 -12 17761.5 495.240   1
  -2   4  12 17863.8 481.137   3
   2  -4  12 17254.5 478.860   4
  -2  -4  12 17979.6 482.562   4
   2  -4  12 16811.6 485.583   5
  -2  -4  12 18211.4 496.159   5
  -2   4  12 17563.7 478.243   2
  -2   4 -12 17449.5 477.731   1
   2   4  12 17519.9 480.961   3
  -2  -4 -14 29559.9 743.005   1
   2  -4  14 28630.9 776.794   5
   2  -4 -14 28551.9 784.803   1
  -2  -4  14 29291.4 770.211   4
  -2   4  16 245.790 98.8839   5
  -2  -4  16 177.476 93.9172   5
  -2   4 -16 10.2871 83.5444   1
  -2  -4 -16 93.4259 60.6598   1
  -2   4  16 142.325 76.2033   2
   2   4 -16 87.1081 97.5989   1
  -2   4  16 75.1226 77.9457   3
   2  -4  16 100.453 80.3257   5
   2   4  16 168.339 87.5309   5
   2  -4 -16 83.2983 103.341   1
   2   4  16 122.454 67.7663   2
   2   4  16 153.515 80.2944   3
   2  -4  16 103.638 70.3024   4
  -2  -4 -18 38873.8 973.760   1
  -2  -4  18 37227.4 999.771   4
   2   4  18 39771.4 989.236   4
  -2  -4  18 37923.6 1016.58   5
  -2   4  18 37709.6 993.193   2
   2  -4  18 37207.3 1009.95   5
   2   4  18 39212.0 1015.24   5
  -2   4  18 38927.6 1021.44   5
  -2   4  18 37922.8 999.823   3
   2  -4  18 38562.9 997.580   4
  -2   4 -18 36416.1 992.034   1
   2   4 -18 36125.1 1005.34   1
  -2   4  20 3228.46 152.111   3
   2   4  20 3064.50 133.630   4
  -2   4  20 2816.25 167.720   5
  -2   4  20 3030.74 144.778   2
   2   4  20 2768.70 158.592   5
  -2  -4  20 2951.74 162.236   5
   2   4 -20 3028.92 166.466   1
   2  -4 -20 3047.57 171.957   1
   2  -4  20 2926.59 139.164   4
  -2  -4  20 2967.96 146.301   4
   2  -4  20 3009.35 159.584   5
  -2   4  22 64173.1 1637.43   5
   2  -4  22 60933.0 1605.53   4
  -2  -4  22 62766.6 1632.71   5
   2   4  22 63060.9 1630.21   5
   2   4 -22 64482.0 1624.77   1
  -2   4  22 63854.6 1605.26   2
   2  -4  22 59547.9 1622.46   5
   2  -4 -22 61628.3 1618.26   1
   2   4  22 59310.0 1596.85   4
  -2   4 -22 63588.6 1606.10   1
  -2  -4  22 63156.5 1613.33   4
  -2   4  22 62332.7 1612.65   3
  -2   4  24 41.8236 127.385   5
  -2   4  24 89.1982 94.9567   2
   2  -4  24-5.24074 106.979   5
   2   4  24 39.9347 87.8472   4
   2   4  24 44.6474 110.726   5
  -2   4  24 86.6161 103.831   3
   2  -4  24 73.4634 92.5174   4
  -2  -4  24-101.204 127.041   5
   2   4 -24 4.96512 133.506   1
   2  -4 -24 4.76486 127.756   1
  -2  -4  24 4.43051 98.8923   4
  -2  -4  26 380.983 135.765   5
  -2   4  26 801.413 152.769   5
  -2   4  26 573.320 113.587   4
   2   4  26 864.581 138.318   5
   2  -4  26 711.124 129.124   5
   2  -4  26 629.683 114.411   4
   2   4 -26 489.380 149.872   1
   2   4  26 611.974 103.937   4
  -2  -4  26 746.100 114.015   4
  -2  -4  28 1024.87 127.138   4
   2  -4  28 1095.04 142.368   5
   2   4  28 1271.28 166.155   5
   2   4 -28 991.950 156.804   1
  -2   4  28 1168.63 162.580   5
  -2  -4  28 1147.27 159.608   5
   2  -4  28 944.856 121.928   4
  -2   4  28 1270.10 129.681   4
   2   4  28 1018.45 126.158   4
  -2  -4  30 31196.0 898.778   4
   2  -4  30 33877.6 897.927   4
  -2   4  30 35171.9 938.806   5
  -2   4  30 31435.4 891.075   4
   2   4  30 32232.5 925.298   5
  -2  -4  32 458.565 139.553   5
   2  -4  32 501.636 133.268   5
  -2  -4  32 244.776 116.804   4
   2   4  32 506.911 111.076   4
  -2  -4  34 3516.79 217.402   5
   2   4  34 2909.53 211.519   5
   2  -4  34 3190.06 201.438   5
   2  -4  34 3503.33 189.661   4
  -2   4  34 3549.40 229.306   5
  -2  -4  34 4036.72 210.931   4
  -2   4  34 3327.53 191.761   4
   2   4  34 3509.47 178.088   4
   2   4  36 5.09571 111.840   4
  -2  -4  36 158.934 147.755   5
  -2  -4  36 36.9275 121.720   4
  -2   4  36-33.7938 116.548   4
   2   4  36-97.4119 138.352   5
  -2   4  36 55.3646 147.262   5
   2  -4  36-34.0718 115.109   4
   2  -4  36-13.7587 134.614   5
   2   4  38 3716.90 227.660   5
  -2  -4  38 3707.70 233.585   5
  -2  -4  38 3743.25 211.933   4
  -2   4  38 3827.12 240.948   5
   2  -4  38 3311.68 218.578   5
   2   4  38 3231.73 188.071   4
   2  -4  38 3673.34 201.365   4
  -2   4  38 3426.82 198.186   4
  -2   6   0 105326. 2659.60   2
   2   6   0 106267. 2648.87   3
   2   6   0 106068. 2658.99   1
  -2   6   0 100804. 2664.70   3
   2  -6   0 109491. 2654.83   4
   2  -6   0 108580. 2648.48   5
   2   6   2 47754.7 1166.25   3
   2  -6  -2 46656.4 1167.72   5
   2   6   2 45927.0 1159.67   5
   2   6   2 46876.1 1168.99   1
   2  -6  -2 48098.2 1173.44   4
   2   6  -2 46540.2 1178.48   1
  -2   6  -2 44913.2 1188.60   3
   2  -6   2 47305.5 1166.08   5
  -2   6   2 44404.2 1175.94   3
  -2   6   2 46946.7 1175.30   2
   2   6  -2 46780.6 1170.12   3
   2  -6   2 45599.3 1170.97   4
  -2   6  -2 47355.0 1178.71   2
  -2   6   4 2292.45 80.7420   2
   2   6  -4 2134.31 87.7447   1
  -2   6   4 2038.33 79.5263   3
   2   6   4 1876.62 62.8753   5
   2  -6   4 1818.70 70.2663   5
   2   6   4 2118.69 72.1035   3
  -2   6  -4 2139.35 110.582   3
   2  -6   4 2002.77 71.6173   4
  -2  -6   4 2043.38 65.9857   4
  -2   6  -4 2264.46 87.3935   2
   2   6   4 2242.52 68.4999   1
   2   6  -4 2280.66 92.7939   3
   2   6   6 8907.37 236.143   3
   2   6   6 7944.50 218.638   2
   2  -6   6 8794.67 235.671   4
  -2   6   6 8699.68 239.973   3
   2   6   6 8753.69 229.989   5
  -2  -6   6 8980.88 233.314   4
  -2   6  -6 8357.66 243.691   1
   2  -6   6 8318.78 235.353   5
   2   6  -6 8543.74 250.158   1
  -2   6   6 8911.77 240.898   2
   2   6  -8 211495. 5392.51   1
  -2   6  -8 214199. 5384.34   1
  -2   6   8 213992. 5383.35   3
   2   6   8 225490. 5378.81   5
  -2  -6   8 216509. 5379.80   4
   2  -6   8 218263. 5380.05   4
  -2   6   8 218573. 5383.74   2
   2  -6   8 213815. 5382.51   5
   2   6   8 214698. 5365.73   2
   2  -6  -8 212007. 5401.04   1
   2   6   8 219194. 5379.91   3
  -2   6  10 27058.0 687.253   3
  -2  -6 -10 26055.1 664.779   1
   2   6  10 26495.3 684.666   5
   2  -6 -10 24972.4 706.421   1
   2  -6  10 26311.1 683.596   4
  -2  -6  10 26311.9 695.142   5
  -2   6  10 25603.8 683.796   2
  -2   6 -10 26387.4 687.036   1
   2   6  10 26011.1 668.246   2
  -2  -6  10 27137.9 685.259   4
   2   6 -10 26446.5 699.297   1
   2   6  10 25044.7 681.710   3
   2  -6  10 26352.5 687.839   5
   2   6  12 242674. 6098.49   2
   2  -6 -12 246508. 6134.45   1
   2  -6  12 242221. 6113.43   4
  -2  -6  12 249277. 6126.58   5
   2   6  12 251389. 6118.41   5
  -2  -6  12 244250. 6115.56   4
  -2   6 -12 249301. 6115.49   1
  -2  -6 -12 244622. 6090.31   1
  -2   6  14 764.583 84.7578   2
  -2  -6  14 618.525 99.6557   5
  -2   6 -14 597.354 95.2049   1
  -2   6  14 587.208 87.2103   3
   2   6  14 797.298 86.3334   3
   2   6  14 640.647 70.0202   2
   2  -6 -14 656.908 119.408   1
  -2  -6 -14 672.893 59.4889   1
  -2  -6  14 667.076 86.0274   4
   2  -6  14 703.488 92.7123   5
   2   6  16 8989.45 273.399   3
  -2   6 -16 8256.44 271.561   1
  -2   6  16 8366.54 267.318   2
   2  -6 -16 8354.25 295.764   1
   2   6 -16 8765.30 290.544   1
   2  -6  16 8836.59 270.547   4
   2   6  16 8783.16 284.232   5
  -2  -6 -16 8700.11 244.179   1
   2  -6  16 8975.66 283.630   5
   2   6  16 8687.33 257.956   2
  -2   6  16 8416.43 272.325   3
  -2  -6  16 8463.82 287.571   5
  -2   6  16 8959.26 295.984   5
  -2  -6  18 1386.18 104.370   4
   2   6 -18 1059.10 123.992   1
   2   6  18 1092.08 104.397   3
   2  -6  18 1386.55 115.298   5
  -2   6  18 1192.67 124.579   5
   2   6  18 1257.59 114.608   5
  -2   6  18 1266.00 104.284   3
   2   6  18 1243.96 91.9463   2
  -2  -6  18 1016.23 115.652   5
  -2   6  18 1277.72 104.934   2
   2  -6  18 1146.13 97.1085   4
   2   6  20 47346.8 1222.52   3
   2  -6 -20 44033.6 1230.59   1
   2   6  20 45899.7 1239.51   5
   2   6  20 46949.0 1204.45   2
   2  -6  20 46961.4 1234.63   5
   2   6 -20 45435.2 1233.50   1
   2  -6  20 47390.6 1219.58   4
  -2   6  20 48638.4 1215.75   2
  -2   6 -20 45963.9 1218.59   1
  -2   6  20 48743.4 1249.07   5
  -2  -6  20 43766.8 1236.35   5
  -2   6  20 47941.0 1224.08   3
  -2  -6  20 47522.0 1224.47   4
  -2   6  22 7374.98 277.867   5
  -2   6  22 6833.12 250.126   3
   2  -6 -22 6909.58 268.344   1
  -2  -6  22 6682.60 266.026   5
   2   6  22 6831.73 267.027   5
   2   6  22 6991.49 231.412   4
  -2  -6  22 6880.70 249.409   4
  -2   6 -22 6809.37 251.325   1
  -2   6  22 7219.80 245.648   2
   2  -6  22 6349.40 255.888   5
   2   6 -22 6934.71 267.808   1
   2  -6  22 6516.23 241.772   4
  -2   6  24 13576.4 412.390   3
  -2  -6  24 12784.6 431.595   5
   2   6 -24 12974.3 434.545   1
  -2   6 -24 13378.2 413.853   1
  -2  -6  24 14463.1 432.618   4
   2   6  24 12690.0 428.862   5
  -2   6  24 13038.8 437.214   5
  -2   6  24 13372.2 402.687   2
   2   6  24 13798.4 395.380   4
   2  -6  24 13018.7 422.958   5
   2  -6 -24 12655.5 421.532   1
   2  -6  24 12925.0 405.404   4
   2  -6  26 122.507 103.077   4
  -2  -6  26 129.073 106.568   4
  -2   6  26 123.123 111.618   3
   2   6  26 285.360 129.844   5
   2   6 -26 215.466 138.752   1
  -2  -6  26 35.6663 128.267   5
  -2   6  26 247.980 110.400   2
   2   6  26 105.433 91.6280   4
   2  -6  26 207.450 121.521   5
  -2   6  26 19.5435 137.671   5
   2  -6  28 26114.1 732.381   5
  -2   6  28 24837.7 703.546   2
   2  -6  28 25655.5 711.982   4
  -2   6  28 26250.5 750.785   5
  -2   6  28 25052.5 714.035   3
  -2  -6  28 24949.8 735.285   5
   2   6 -28 24406.5 729.071   1
  -2  -6  28 24380.7 715.428   4
   2   6  28 25209.4 739.770   5
   2   6  28 25371.1 698.615   4
  -2   6  30 181.148 146.787   5
   2  -6  30 213.160 110.316   4
   2   6 -30 262.919 156.395   1
   2   6  30 47.7993 129.891   5
  -2  -6  30 131.514 112.147   4
   2  -6  32 12953.5 438.646   5
  -2   6  32 13304.7 417.088   4
   2   6  32 12836.7 407.373   4
  -2  -6  32 13385.7 445.295   5
  -2  -6  32 12899.4 423.152   4
   2  -6  34 258.244 131.986   5
  -2   6  34 219.073 158.813   5
  -2   6  34 188.069 115.128   4
  -2  -6  34 160.457 135.251   5
   2  -6  34 235.025 116.499   4
   2   6  34 156.319 141.106   5
   2   6  34 33.7853 108.076   4
   2   6  36-30.7680 139.281   5
   2  -6  36 170.307 118.182   4
   2   6  36 167.830 110.487   4
  -2  -6  36 142.419 141.010   5
   2  -6  36 144.331 135.814   5
  -2   6  36 82.5673 120.330   4
  -2   6  36 154.076 156.128   5
  -2  -6  36 81.8155 125.024   4
   2   6  38 186.961 119.422   4
   2  -6  38 118.441 123.263   4
  -2  -6  38 223.919 136.423   4
  -2   6  38-155.683 146.472   5
  -2   6  38 74.1293 119.027   4
  -2  -6  38 74.5718 148.268   5
   2  -6  38-57.0520 139.410   5
   2   6  38 63.2059 137.733   5
   2  -8   0-1.55330 18.8452   5
   2   8   0 7.74549 28.1143   3
  -2   8   0-1.75019 40.8940   2
   2  -8   0 1.36064 28.7715   4
   2   8   0-7.33972 11.3865   4
  -2   8   0-6.32946 44.6542   3
   2   8   0-7.88802 41.7373   1
   2   8   2 19942.6 510.694   5
   2  -8   2 20560.0 526.207   4
  -2   8   2 19710.2 532.062   2
   2   8  -2 20279.9 529.485   3
   2  -8  -2 20810.7 520.980   5
   2  -8   2 20717.2 518.906   5
  -2   8  -2 19528.2 535.315   2
   2   8   2 20356.2 524.132   3
   2   8   2 20699.8 528.389   1
   2   8  -2 20589.4 536.490   1
   2  -8  -2 21098.4 529.959   4
  -2   8  -2 20140.7 547.977   3
  -2   8   2 21167.4 537.003   3
  -2   8  -4 638.221 83.7753   3
  -2  -8   4 735.015 35.9729   4
   2   8   4 759.135 49.8760   3
   2  -8   4 810.432 46.1947   4
   2  -8   4 800.907 43.3210   5
  -2   8   4 590.152 54.5777   2
   2   8  -4 598.670 68.3941   1
   2   8  -4 712.409 68.1052   3
   2   8   4 812.840 31.7471   5
  -2   8  -4 741.676 65.5925   2
  -2   8   4 653.640 54.5910   3
   2   8   4 758.053 51.2341   1
   2   8  -6 2200.64 109.785   1
   2   8   6 2313.73 89.8036   3
  -2   8  -6 2256.58 106.050   1
   2   8  -6 1821.38 126.373   3
  -2  -8   6 2386.47 80.9363   4
  -2   8   6 2116.60 95.6167   3
   2   8   6 2225.65 74.3905   5
   2  -8   6 2265.18 85.7988   4
   2  -8   6 2328.42 85.3239   5
  -2   8  -6 1982.31 140.615   3
   2   8   6 2087.73 65.2269   2
  -2   8   6 1908.83 91.2377   2
   2  -8   8 30025.2 760.391   5
   2   8   8 30404.6 752.133   5
   2   8  -8 28608.3 774.617   1
   2   8   8 29674.7 759.703   3
  -2  -8   8 31307.3 756.360   4
  -2  -8   8 29842.2 766.543   5
  -2   8   8 28375.5 760.396   2
  -2   8   8 27910.5 763.280   3
   2  -8   8 29113.7 757.455   4
  -2   8  -8 28189.0 768.909   1
   2   8   8 28805.3 741.620   2
   2  -8  10 508051. 12588.0   4
   2   8  10 500425. 12590.0   3
  -2   8 -10 495530. 12595.6   1
   2   8  10 517329. 12586.8   5
   2  -8  10 507926. 12593.1   5
  -2  -8  10 511569. 12588.2   4
   2  -8 -10 504469. 12614.2   1
  -2  -8  10 513566. 12597.9   5
   2   8  12 1720.44 103.206   5
  -2   8  12 2103.48 113.943   3
  -2  -8  12 1702.89 101.203   4
  -2   8  12 1886.06 107.462   2
   2  -8 -12 1849.74 149.093   1
  -2  -8 -12 1840.59 94.3906   1
  -2   8 -12 1714.16 114.173   1
   2  -8  14 3653.42 154.568   5
   2   8  14 3839.68 132.537   2
  -2  -8  14 3759.22 149.245   4
  -2   8  14 3528.10 147.409   2
  -2  -8  14 3684.15 165.545   5
  -2   8  14 4061.01 156.838   3
  -2  -8 -14 3573.47 131.443   1
   2   8  14 3597.21 149.888   3
   2  -8  14 3331.08 143.834   4
   2   8  14 3423.73 150.578   5
   2  -8 -14 3684.88 188.581   1
   2   8 -14 3709.45 168.456   1
  -2   8 -16-91.9555 96.8470   1
   2   8  16-249.672 112.968   5
   2   8 -16 3.83143 99.3206   1
  -2   8  16-8.75538 74.8173   2
  -2   8  16 60.1492 79.6572   3
   2   8  16 294.630 101.490   2
   2  -8  16-7.34670 78.3206   5
   2  -8  16-12.4794 69.8130   4
  -2   8  16 59.7844 99.3290   5
  -2  -8  16-39.6231 92.7247   5
  -2   8  18 16982.9 486.619   3
   2   8  18 17802.1 499.514   5
   2   8  18 16836.7 467.009   2
  -2  -8  18 16669.9 486.586   4
  -2   8  18 17818.4 507.943   5
  -2   8 -18 16916.3 489.123   1
  -2  -8  18 16301.1 499.760   5
   2   8 -18 16398.7 496.645   1
   2  -8  18 16688.4 495.295   5
   2   8  18 17418.8 488.634   3
   2  -8  18 17459.0 485.402   4
  -2   8  18 17153.9 477.516   2
  -2  -8  20 2283.08 155.313   5
   2   8  20 2529.29 139.250   3
  -2   8  20 2238.13 165.150   5
  -2  -8  20 2298.95 136.867   4
   2   8  20 2364.09 151.884   5
   2  -8  20 2353.76 154.169   5
  -2   8 -20 2481.48 162.377   1
  -2   8  20 2324.79 133.987   2
   2  -8  20 2543.63 140.904   4
   2   8  20 2546.75 122.300   2
   2  -8 -20 2557.94 173.293   1
  -2   8  20 2484.57 139.136   3
   2   8 -20 2543.34 162.508   1
   2   8  22 27453.2 748.083   3
   2   8  22 27679.4 767.855   5
   2   8  22 27082.5 726.625   2
   2  -8  22 25994.4 741.829   4
  -2   8  22 27068.7 737.833   2
  -2   8  22 27076.0 748.040   3
   2  -8  22 26630.0 757.646   5
  -2  -8  22 27146.9 765.623   5
  -2   8  22 28232.7 777.447   5
   2  -8 -22 27310.2 763.274   1
   2   8 -22 26887.7 761.596   1
  -2   8 -22 28375.1 754.723   1
  -2  -8  22 27109.5 751.469   4
   2   8  24 3321.34 168.287   3
   2   8  24 2637.24 179.724   5
  -2   8 -24 2992.09 181.539   1
   2  -8  24 3384.37 181.511   5
   2  -8  24 3108.06 165.652   4
  -2   8  24 2961.56 196.630   5
  -2  -8  24 3259.15 175.345   4
  -2  -8  24 3084.73 189.146   5
  -2   8  24 3180.36 168.230   3
   2   8  24 2849.01 149.251   2
   2   8 -24 3214.93 197.949   1
  -2   8  24 3345.55 162.964   2
   2  -8  26 1094.15 140.069   5
   2   8  26 1038.29 112.671   4
  -2   8  26 1119.91 135.939   3
   2   8  26 921.462 147.673   5
   2   8 -26 980.861 162.082   1
  -2  -8  26 1163.59 155.936   5
  -2   8  26 1416.53 166.381   5
   2  -8  26 1248.56 131.114   4
  -2   8  26 1148.26 126.537   2
  -2  -8  26 1158.41 135.182   4
   2   8  28 481.556 104.051   4
  -2   8  28 384.145 112.830   2
  -2  -8  28 585.236 140.505   5
   2  -8  28 461.965 131.961   5
   2  -8  28 413.471 116.237   4
  -2   8  28 585.917 149.782   5
  -2   8  28 286.078 125.059   3
   2   8 -28 448.740 154.072   1
  -2  -8  28 332.579 113.423   4
   2   8  28 383.343 134.125   5
   2   8 -30 20348.5 641.147   1
   2   8  30 20917.2 647.788   5
   2  -8  30 21039.7 619.474   4
  -2  -8  30 20779.0 627.594   4
  -2   8  32 408.755 119.318   4
   2   8  32 432.977 109.269   4
   2  -8  32 484.979 130.396   5
  -2  -8  32 276.070 139.703   5
  -2  -8  32 424.832 124.907   4
   2  -8  34 5275.21 236.485   4
  -2   8  34 5042.05 272.435   5
  -2  -8  34 5236.16 257.514   5
   2  -8  34 5156.94 249.559   5
   2   8  34 4914.44 215.158   4
  -2   8  34 5063.61 230.640   4
   2   8  34 5154.74 262.159   5
  -2  -8  36 28.4667 147.264   5
  -2   8  36-97.2464 124.122   4
   2  -8  36 34.6701 136.267   5
  -2   8  36 82.5881 162.819   5
   2   8  36 68.4635 108.245   4
   2  -8  36 34.9746 114.675   4
   2   8  36 7.83342 135.433   5
   2   8  38 1852.61 187.238   5
  -2   8  38 2125.73 209.054   5
  -2   8  38 2098.06 167.240   4
   2  -8  38 2064.85 170.114   4
  -2  -8  38 2120.12 200.427   5
   2   8  38 2004.90 155.262   4
   2  -8  38 2032.67 187.061   5
  -2  10   0 29141.2 742.768   2
   2  10   0 29124.9 733.364   3
   2 -10   0 27902.7 734.441   4
   2  10   0 28483.3 716.303   4
   2 -10   0 28366.9 721.066   5
   2  10   0 29042.3 741.657   1
  -2  10   0 28500.2 751.496   3
   2  10  -2 1271.13 78.6832   3
   2 -10  -2 1359.76 68.8380   4
   2  10   2 1274.29 68.1831   3
  -2  10  -2 1087.70 101.417   3
   2 -10   2 1148.41 51.3295   5
  -2  10   2 1450.90 84.9011   3
   2 -10  -2 1437.38 57.7436   5
   2 -10   2 1403.60 66.2377   4
   2  10   2 1395.42 82.3392   1
   2  10  -2 1286.43 90.3399   1
  -2  10  -2 1275.20 84.9214   2
  -2  10   2 1194.09 77.4114   2
   2  10   4 3483.57 130.310   1
  -2  10   4 3651.80 132.609   2
  -2 -10   4 3846.10 124.253   5
   2  10  -4 3636.59 153.051   1
   2  10   4 3598.10 123.639   3
   2 -10   4 3750.72 115.043   5
  -2  10  -4 3620.02 143.126   2
  -2  10   4 3583.39 134.822   3
  -2  10  -4 3646.92 169.744   3
   2  10  -4 3735.88 152.164   3
   2 -10   4 3762.14 122.218   4
  -2 -10   4 3640.36 107.664   4
   2  10   4 3598.59 99.0495   5
  -2  10   6 4395.20 157.153   2
   2  10   6 4700.07 151.573   3
   2  10   6 4306.57 127.424   2
  -2 -10   6 4984.25 156.275   5
  -2  10  -6 4328.23 208.869   3
   2  10  -6 4367.66 173.954   1
   2  10  -6 4590.57 196.296   3
   2 -10   6 4334.92 147.534   4
  -2 -10   6 4555.31 136.802   4
  -2  10   6 4506.88 159.025   3
   2  10   6 4494.55 128.765   5
   2 -10   6 4637.86 143.766   5
   2  10   8 172717. 4180.00   3
  -2 -10   8 171850. 4182.22   5
   2  10  -8 163827. 4215.39   3
   2 -10   8 167832. 4175.39   5
   2  10   8 162333. 4159.20   2
  -2 -10   8 167220. 4170.49   4
   2 -10   8 166483. 4176.24   4
   2  10   8 170913. 4166.12   5
   2  10 -10 32453.4 836.015   1
  -2 -10  10 30298.2 809.242   4
   2 -10  10 30429.4 813.694   5
  -2  10 -10 32059.7 876.170   3
   2  10  10 30641.4 806.217   5
  -2  10  10 32474.5 822.410   3
   2 -10  10 31621.0 813.724   4
  -2  10  10 32886.8 817.013   2
  -2 -10  10 30866.7 821.404   5
   2  10  10 30578.7 796.040   2
   2 -10 -12 173481. 4420.67   1
  -2  10  12 182753. 4394.28   2
  -2 -10  12 170224. 4390.40   4
   2  10 -12 176741. 4410.21   1
   2  10  12 178578. 4393.53   3
  -2  10  12 173488. 4397.02   3
   2  10  12 175242. 4389.90   5
   2 -10  14 1821.85 111.852   5
  -2  10  14 1814.24 108.406   2
  -2  10  14 1987.99 118.521   3
  -2 -10  14 1825.70 121.994   5
   2  10  14 1941.17 94.9558   2
   2 -10  14 1662.74 102.826   4
  -2 -10  14 1717.44 108.599   4
   2  10  14 1761.93 110.701   3
  -2  10 -14 1882.81 127.336   1
   2  10  14 1918.16 112.378   5
  -2 -10 -14 1923.11 108.866   1
   2  10 -14 2000.92 134.706   1
   2  10  16 1700.53 115.613   3
   2 -10  16 1859.54 120.205   5
  -2  10  16 1975.44 115.269   2
  -2  10  16 1764.82 135.451   5
  -2 -10  16 1822.46 133.346   5
   2 -10  16 1908.06 112.279   4
  -2  10 -16 2028.88 134.531   1
   2  10  16 1892.38 100.011   2
  -2  10  16 1819.27 117.563   3
  -2 -10  16 1946.54 115.144   4
   2  10 -16 1875.54 142.582   1
  -2  10 -18 658.376 140.604   1
   2  10  18 524.859 89.2351   3
   2  10 -18 440.781 121.151   1
  -2 -10  18 578.543 113.070   5
  -2  10  18 470.190 112.674   5
   2  10  18 623.421 99.9384   5
   2  10  18 591.114 78.1302   2
   2 -10 -18 533.520 142.712   1
   2 -10  18 576.064 112.653   5
  -2  10  18 534.362 88.5437   2
  -2 -10  18 571.880 90.5775   4
   2 -10  18 378.126 98.5425   4
  -2  10  18 649.656 94.7398   3
  -2  10  20 17405.4 493.597   3
   2 -10  20 16909.0 492.977   4
  -2 -10  20 17266.0 509.495   5
   2 -10 -20 16354.0 512.331   1
   2  10  20 16979.6 506.881   5
   2  10  20 16445.4 469.014   2
   2 -10  20 16968.9 504.137   5
  -2 -10  20 16247.7 492.433   4
   2  10  20 16664.4 491.360   3
   2  10 -20 17161.0 511.698   1
  -2  10  20 17214.2 483.851   2
  -2  10  20 17768.6 519.111   5
  -2  10 -20 17809.2 510.964   1
   2  10  22 10321.1 361.069   5
  -2  10  22 11555.7 340.163   2
  -2  10  22 10521.2 373.434   5
   2 -10  22 10756.9 357.570   5
  -2 -10  22 10477.1 364.868   5
   2  10  22 10443.2 345.715   3
   2  10 -22 10521.5 366.970   1
   2 -10  22 10670.2 344.858   4
  -2  10 -22 11102.7 363.152   1
   2  10  22 10793.5 324.945   2
  -2 -10  22 10188.8 348.221   4
   2 -10 -22 10838.3 372.508   1
  -2  10  22 11491.8 350.291   3
   2  10  24 14827.4 458.487   3
   2  10  24 15687.3 437.172   2
   2  10  24 13842.5 471.077   5
   2  10 -24 14626.0 477.733   1
  -2 -10  24 16395.7 484.193   5
  -2  10  24 15221.1 446.068   2
   2 -10  24 14296.9 465.402   5
  -2  10  24 15540.0 460.048   3
   2 -10  24 14948.5 454.551   4
  -2 -10  24 14021.0 459.280   4
  -2  10  24 14935.6 488.692   5
  -2  10 -24 15688.3 469.960   1
   2  10 -26-34.9984 147.260   1
  -2  10  26 127.080 109.468   2
  -2 -10  26 262.477 128.443   5
  -2 -10  26-42.1452 106.361   4
   2 -10  26 45.1493 119.339   5
   2  10  26-19.0850 125.552   5
   2 -10  26 4.85144 101.160   4
  -2  10  26-48.0725 133.222   5
   2  10  26 3.58529 97.1692   2
   2  10  26-38.3444 111.145   3
  -2  10  26-9.83656 110.950   3
  -2  10 -26-5.35435 140.148   1
  -2 -10  28 11875.1 412.117   4
   2 -10  28 13037.1 411.663   4
   2 -10  28 12661.9 423.389   5
  -2  10  28 13046.0 417.040   3
  -2  10  28 13136.4 401.036   2
   2  10 -28 11780.1 429.826   1
  -2 -10  28 13138.5 431.080   5
   2  10  28 12977.6 439.376   5
  -2  10  28 13153.2 449.658   5
  -2  10  30 1822.93 155.634   3
   2  10  30 1218.21 162.062   5
   2  10 -30 1361.42 181.646   1
   2  10  30 1521.71 133.903   4
  -2  10  30 1278.00 136.646   2
  -2  10  30 1521.68 179.723   5
   2 -10  30 1686.51 145.207   4
  -2  10  32 17953.0 555.826   3
   2  10  32 18793.5 534.820   4
   2 -10  32 17726.2 566.742   5
  -2  10  32 19119.5 545.047   2
   2  10 -32 18465.2 582.745   1
  -2 -10  32 17510.4 571.319   5
  -2  10  34 68.2472 112.646   4
  -2  10  34 140.707 160.044   5
   2 -10  34 35.0420 113.309   4
  -2 -10  34 41.5993 132.879   5
   2 -10  34-87.7609 132.961   5
   2  10  34 210.784 139.193   5
   2  10  34 127.054 99.7940   4
  -2  10  36 97.1738 124.715   4
  -2  10  36-16.9380 155.810   5
   2  10  36 82.2107 104.599   4
  -2 -10  36 86.1387 153.464   5
   2 -10  36 20.5677 135.314   5
   2 -10  36 78.5988 119.207   4
   2  10  36 89.6218 143.561   5
   2 -12   0 48.3350 32.4911   5
   2  12   0 34.4124 84.5709   1
   2  12   0 80.1106 63.1562   3
   2 -12   0 18.4509 53.2750   4
   2 -12  -2 70361.2 1820.07   4
   2  12  -2 73085.1 1827.05   3
   2 -12   2 71917.8 1804.39   5
   2  12   2 74014.7 1801.36   4
   2  12  -2 71535.5 1832.15   1
  -2 -12   2 69870.0 1803.61   5
   2  12   2 74218.1 1821.44   3
   2 -12   2 75453.0 1821.05   4
   2 -12  -2 71492.8 1807.01   5
   2  12   2 72552.7 1827.09   1
   2 -12   4 36.5610 42.5756   5
   2 -12   4 1.81827 52.4386   4
  -2 -12   4 37.3680 31.0734   4
  -2 -12   4-20.5952 55.4978   5
   2  12  -4 28.0989 89.5349   3
   2  12   4-23.8974 63.6365   3
   2  12   6 1754.95 97.8218   3
   2  12  -6 1579.17 137.879   3
   2  12   6 1904.85 76.3224   2
   2 -12   6 1924.11 83.8761   5
  -2 -12   6 1882.48 75.3589   4
   2  12   6 1722.41 60.7715   5
   2 -12   6 1909.51 90.8305   4
  -2 -12   6 2053.81 98.7891   5
  -2 -12   8 3347.01 136.751   5
   2  12   8 3397.05 113.123   2
   2  12  -8 3068.86 188.025   3
  -2 -12   8 3450.81 119.928   4
  -2  12  -8 4123.91 211.343   3
  -2  12   8 3536.83 145.238   3
   2  12  -8 3608.37 160.664   1
   2 -12   8 3180.39 124.876   5
   2  12   8 3279.34 109.138   5
  -2  12  -8 3486.92 161.972   1
   2 -12   8 3403.90 129.156   4
  -2  12   8 3719.15 139.080   2
   2  12  10 104523. 2507.53   3
   2 -12  10 99036.0 2498.64   5
  -2  12 -10 101068. 2515.30   1
  -2  12 -10 97509.8 2558.46   3
   2  12 -10 95757.6 2548.36   3
  -2 -12  10 95485.7 2492.54   4
  -2  12  10 100640. 2507.30   3
   2 -12  10 99796.9 2497.53   4
   2  12 -10 101002. 2518.43   1
  -2 -12  10 99326.9 2505.36   5
  -2  12  10 99024.6 2500.58   2
   2  12  10 98815.8 2487.38   5
  -2  12  12 26978.8 730.189   3
   2  12 -12 27881.0 743.344   1
  -2  12  12 26644.4 721.670   2
  -2  12 -12 28011.7 738.953   1
   2  12  12 27180.5 705.148   2
   2  12  12 27283.4 717.748   5
  -2  12 -12 27012.0 793.613   3
  -2 -12  12 26578.2 718.365   4
   2  12  12 27882.6 727.206   3
   2  12 -14 21969.7 602.981   1
   2 -12  14 22171.8 582.684   4
  -2  12  14 21112.8 579.926   2
   2  12  14 21657.3 584.437   3
   2  12  14 20955.4 580.773   5
   2  12  14 21723.9 563.843   2
  -2 -12 -14 21111.7 577.779   1
  -2 -12  14 20325.0 592.793   5
   2 -12  14 20301.9 585.021   5
  -2 -12  14 21162.1 581.714   4
  -2  12  14 20685.0 587.935   3
  -2  12 -14 22251.7 599.309   1
   2 -12  16-11.5589 87.1328   5
  -2  12  16 13.1550 95.6684   5
  -2 -12  16 58.4999 97.2691   5
  -2  12  16 107.969 82.7599   3
   2  12  16 38.2316 65.4377   2
  -2  12 -16 20.4394 111.412   1
   2 -12 -16-111.403 137.701   1
   2  12 -16 88.5719 116.267   1
   2  12  16-6.89330 78.3830   3
  -2 -12  16 74.7457 80.7515   4
   2 -12  16 29.7157 75.3269   4
  -2  12  16 60.2836 77.6352   2
   2  12  18 11667.5 351.123   3
  -2  12 -18 11881.8 369.011   1
  -2  12  18 11905.9 354.886   3
   2 -12  18 11563.3 363.781   5
   2  12  18 11009.1 327.343   2
  -2 -12  18 10987.3 362.731   5
   2 -12 -18 11128.1 387.031   1
  -2  12  18 11009.4 371.348   5
   2 -12  18 11615.9 351.931   4
   2  12 -18 10607.1 369.963   1
  -2  12  18 11211.6 342.960   2
   2  12  18 11451.4 360.032   5
  -2 -12  20 11825.8 388.442   5
  -2 -12  20 11758.5 376.509   4
   2  12  20 12289.8 374.670   3
  -2  12  20 12517.3 366.608   2
  -2  12 -20 12230.9 389.541   1
   2 -12  20 11674.6 383.089   5
  -2  12  20 11586.4 396.788   5
   2  12  20 12065.2 350.076   2
   2  12 -20 11998.8 395.672   1
  -2  12  20 12296.6 375.240   3
   2 -12 -20 11602.6 407.360   1
   2  12  20 11850.0 385.562   5
   2 -12  20 11969.8 371.787   4
  -2  12  22 53982.3 1404.59   3
   2  12  22 51357.1 1417.88   5
   2 -12  22 53746.3 1414.53   5
  -2 -12  22 51379.2 1419.91   5
  -2  12 -22 55362.1 1415.53   1
   2  12 -22 53430.3 1421.37   1
   2 -12  22 52478.2 1401.28   4
   2  12  22 54856.8 1379.38   2
  -2 -12  22 50286.4 1405.42   4
  -2  12  22 55198.5 1434.30   5
  -2  12  22 54704.6 1392.65   2
   2  12  22 55366.3 1402.82   3
   2 -12  24 606.457 111.396   4
   2  12 -24 503.438 166.269   1
  -2  12  24 867.191 150.446   5
   2  12  24 755.065 99.7494   2
  -2  12  24 769.539 122.043   3
   2  12  24 691.777 132.844   5
   2 -12  24 731.281 130.565   5
  -2 -12  24 703.343 139.219   5
   2  12  24 818.077 121.674   3
  -2  12  24 733.705 114.517   2
  -2  12 -24 971.041 151.743   1
   2  12 -26 700.645 157.271   1
   2 -12  26 490.215 111.786   4
   2 -12  26 541.916 125.305   5
   2  12  26 660.417 127.569   3
  -2  12  26 767.021 129.209   3
   2  12  26 483.562 103.275   2
  -2  12  26 594.275 152.893   5
  -2  12 -26 685.274 152.810   1
   2  12  26 547.396 135.810   5
  -2  12  26 588.440 115.479   2
  -2 -12  26 595.814 134.681   5
   2 -12  28 561.714 114.943   4
   2  12 -28 475.174 155.259   1
  -2 -12  28 417.128 139.243   5
   2  12  28 628.345 141.611   5
   2 -12  28 389.730 126.713   5
  -2  12  28 478.807 149.385   5
  -2 -12  30 21085.2 652.444   5
   2  12  30 21076.8 662.011   5
   2 -12  30 22181.0 635.297   4
  -2  12  30 21198.1 634.641   3
   2  12 -30 21308.5 653.589   1
  -2  12  30 21754.8 618.900   2
   2 -12  30 21321.0 647.087   5
  -2  12  30 22981.8 681.844   5
  -2  12  32 495.528 133.153   3
   2 -12  32 521.724 140.396   5
   2  12  32 426.457 108.597   4
  -2  12  32 338.094 121.631   2
  -2 -12  32 229.764 134.579   5
  -2  12  34 3482.88 239.821   5
   2 -12  34 3301.22 211.041   5
  -2 -12  34 3718.01 222.259   5
   2 -12  34 3594.02 200.700   4
  -2  12  34 3937.03 195.823   2
   2  12  34 3658.84 183.030   4
  -2  12  34 3436.32 205.946   3
   2  12  36-207.340 112.978   4
  -2  12  36-156.209 150.249   5
   2 -12  36 75.8045 131.772   5
  -2 -12  36 106.178 136.565   5
   2 -12  36 62.1131 117.561   4
  -2  12  36-53.7328 121.414   4
  -2  14   0 108627. 2713.24   3
   2 -14   0 104453. 2674.19   5
   2 -14   0 113365. 2697.00   4
   2  14   0 107412. 2696.89   3
  -2  14   0 107778. 2703.24   2
  -2 -14   2 679.968 41.8789   5
  -2  14   2 793.834 92.3261   3
   2  14   2 793.624 76.5522   3
  -2  14  -2 905.598 109.803   3
   2 -14   2 703.934 42.7485   5
  -2  14   2 885.709 89.1750   2
   2 -14   2 855.433 70.2086   4
  -2  14  -2 733.770 93.4258   2
   2  14   2 845.737 95.8824   1
   2  14  -2 803.410 89.3438   3
  -2  14  -4 18613.1 526.958   3
  -2  14   4 18698.5 493.203   2
   2  14   4 17476.8 466.144   4
  -2  14   4 18676.7 503.338   3
   2  14   4 18767.4 491.264   3
   2  14  -4 18336.8 505.252   1
   2 -14   4 17841.9 485.002   4
  -2 -14   4 19129.3 473.300   5
   2  14  -4 17845.1 506.226   3
   2 -14   4 17297.0 467.931   5
   2  14   4 17321.7 471.375   2
  -2  14  -4 19154.6 503.382   2
   2 -14   6 165.788 45.8750   5
   2  14   6 152.513 53.4217   2
  -2 -14   6 169.714 62.2607   5
  -2 -14   6 121.832 38.4700   4
  -2  14   6 142.305 73.5126   2
   2  14  -6 153.858 105.282   3
  -2  14  -6 178.919 89.9032   2
   2  14  -6 120.330 93.2830   1
   2  14   6 109.119 16.5185   5
  -2  14   6 76.3937 73.3287   3
  -2  14  -6 382.562 120.844   3
   2 -14   6 154.324 55.1503   4
  -2  14   8 57048.4 1419.64   2
   2 -14   8 54733.1 1407.78   5
  -2  14  -8 57560.6 1436.64   1
  -2  14   8 58381.4 1428.62   3
   2 -14   8 56053.0 1412.91   4
  -2  14  -8 54935.1 1467.18   3
   2  14   8 52924.9 1388.91   5
  -2 -14   8 53940.5 1402.25   4
   2  14  -8 57475.7 1436.49   1
  -2 -14   8 58009.2 1415.95   5
   2  14   8 56376.2 1419.95   3
  -2  14 -10 1130.39 160.198   3
   2  14  10 994.603 70.0847   2
  -2 -14  10 844.440 67.9524   4
   2  14  10 971.274 61.8882   5
   2 -14  10 941.041 76.0109   4
   2  14  10 934.687 87.9867   3
  -2 -14  10 981.633 92.0557   5
  -2  14  10 1087.19 94.7947   2
  -2  14  10 1013.84 92.2945   3
   2  14 -10 1094.66 118.079   1
  -2  14 -10 1043.42 111.474   1
   2  14  12 36069.3 940.977   3
  -2  14  12 36471.2 945.727   3
   2 -14  12 37815.2 938.543   5
   2  14  12 35268.5 923.810   5
   2  14 -12 36095.9 956.807   1
   2  14 -12 35595.6 1004.25   3
  -2  14 -12 34792.6 1005.21   3
  -2  14  12 35419.9 935.428   2
  -2  14 -12 36298.2 955.081   1
   2  14  12 35753.8 917.705   2
  -2 -14  12 33943.1 928.665   4
  -2  14  14 2043.60 116.613   2
   2 -14  14 2079.34 120.336   5
  -2 -14  14 1485.20 125.877   5
   2  14  14 1942.73 110.705   5
  -2  14 -14 1887.89 143.581   1
   2  14 -14 1863.85 140.870   1
  -2  14 -14 1797.53 203.617   3
   2  14 -14 1900.70 214.747   3
   2  14  14 1809.24 117.915   3
  -2  14  14 1975.33 121.236   3
   2 -14  14 1832.06 107.875   4
   2 -14 -14 2160.16 176.193   1
   2  14  14 2040.23 101.436   2
   2  14  16 487.803 90.2483   3
  -2  14  16 312.063 97.6128   3
  -2  14 -16 100.963 178.842   3
  -2  14 -16 151.282 115.098   1
  -2  14  16 161.528 100.470   5
   2 -14 -16 132.565 149.691   1
  -2 -14  16 217.862 104.677   5
   2  14  16 280.906 74.8102   2
  -2  14  16 243.544 88.8647   2
   2 -14  16 283.226 93.5387   5
   2 -14  16 271.662 81.7094   4
   2  14 -16 482.974 124.438   1
   2 -14  18 2634.71 152.717   5
   2 -14 -18 2669.63 202.557   1
  -2 -14  18 2633.71 161.876   5
   2  14 -18 2772.97 176.385   1
  -2  14 -18 2731.18 173.867   1
  -2  14  18 2615.45 166.275   5
   2 -14  18 2611.66 144.839   4
   2  14  18 2736.04 126.213   2
  -2  14  18 2997.66 145.074   2
  -2  14  18 2844.38 151.068   3
   2  14  18 2495.78 147.682   3
   2  14  20 89005.5 2197.85   3
   2 -14 -20 86745.4 2230.10   1
  -2 -14  20 86980.8 2212.79   5
  -2  14  20 87470.1 2199.95   3
   2 -14  20 82662.2 2202.75   5
   2 -14  20 80350.4 2190.58   4
  -2  14 -20 85573.3 2214.22   1
  -2  14  20 84728.2 2220.61   5
   2  14  20 85577.7 2211.14   5
  -2  14  20 91141.2 2190.24   2
   2  14  20 84953.3 2171.28   2
   2  14 -20 85087.5 2213.19   1
   2 -14  22 383.378 115.894   5
  -2  14  22 740.158 118.000   3
   2  14  22 464.315 114.817   3
   2  14 -22 606.341 144.580   1
  -2  14  22 693.868 140.507   5
  -2 -14  22 731.341 134.616   5
  -2  14  22 561.738 107.589   2
  -2  14 -22 882.348 151.012   1
   2  14  22 613.894 90.7369   2
   2 -14  22 453.394 106.799   4
  -2  14  24 4344.70 200.520   3
  -2  14  24 4226.13 229.703   5
   2 -14  24 4512.03 211.469   5
   2 -14  24 3970.84 193.314   4
   2  14  24 3999.56 175.859   2
   2  14 -24 4005.18 225.457   1
  -2 -14  24 4344.96 216.788   5
  -2  14 -24 4568.41 229.060   1
  -2  14  24 3858.96 184.478   2
   2  14  24 4053.25 198.541   3
  -2  14  26 215.660 114.997   3
  -2 -14  26 296.386 128.467   5
   2  14  26 162.252 97.5757   2
   2  14 -26 160.354 140.105   1
   2 -14  26 203.583 122.527   5
  -2  14  26 65.1063 140.111   5
   2 -14  26 212.636 105.033   4
  -2  14 -26 175.330 146.383   1
  -2  14  26 111.777 105.591   2
   2  14  26 375.164 122.597   3
  -2  14  28 6660.85 302.633   5
  -2  14  28 6304.97 266.134   3
  -2  14 -28 7130.20 302.600   1
  -2  14  28 6647.42 252.750   2
   2  14 -28 6954.05 296.428   1
   2 -14  28 6512.29 263.960   4
  -2  14  30 33.5663 122.262   3
  -2  14  30 41.3492 108.559   2
   2 -14  30 245.515 161.202   4
   2  14  30-16.1230 103.716   2
   2  14  30-43.4635 119.448   3
  -2 -14  30 39.5138 134.164   5
  -2  14  32 9991.78 361.682   3
  -2  14  32 10954.2 353.103   2
  -2 -14  32 10368.1 384.250   5
   2 -14  32 10633.2 380.626   5
   2  14 -32 9868.99 391.023   1
   2  14  34 112.618 104.263   4
  -2  14  34 175.815 131.613   3
  -2 -14  34 215.765 138.555   5
   2 -14  34 87.0265 128.473   5
   2  14 -34 167.732 171.731   1
  -2  14  34 64.4675 122.124   2
  -2  14  36 48.4808 135.605   3
   2  14  36 18.8114 114.996   4
   2 -14  36 27.3450 138.166   5
  -2  14  36 60.5803 125.885   2
  -2 -14  36 204.016 147.943   5
   2 -16   0 41.4689 46.7236   5
  -2  16   0 8.78243 93.7712   2
  -2  16   0-80.5546 108.890   3
   2 -16   0-61.3719 64.0087   4
   2  16   0 76.1263 93.8441   1
  -2  16  -2 126613. 3066.24   2
  -2  16  -2 123844. 3083.04   3
   2 -16   2 119241. 3053.60   4
   2 -16   2 117756. 3030.59   5
   2  16  -2 127164. 3071.48   1
  -2  16   2 124390. 3062.27   2
  -2  16   2 123618. 3072.18   3
   2  16  -4 149.757 95.9331   1
  -2  16  -4 45.6881 107.589   3
   2 -16   4 158.890 35.8088   5
  -2 -16   4 105.125 42.4245   5
  -2  16   4 71.1819 75.3222   2
   2 -16   4 63.1249 52.7632   4
  -2  16   4 160.395 81.7721   3
  -2  16  -4 3.21726 85.8085   2
  -2  16   6 1801.00 113.248   3
   2 -16   6 1787.28 79.1468   5
   2  16   6 1740.57 88.8670   2
   2  16  -6 2091.94 132.048   1
  -2  16  -6 1693.95 154.673   3
   2  16   6 1843.50 104.999   3
  -2  16   6 2176.88 112.470   2
   2 -16   6 1717.16 90.7679   4
  -2 -16   6 1846.67 89.1268   5
  -2  16  -6 1842.76 123.690   2
  -2  16   8 1285.73 99.0311   2
   2 -16   8 1174.74 71.5111   5
  -2 -16   8 1074.03 83.4564   5
   2  16  -8 1099.76 114.749   1
  -2  16  -8 929.092 108.138   2
   2  16  -8 1128.88 137.930   3
  -2  16  -8 1211.36 150.752   3
   2 -16   8 1184.00 80.4056   4
   2  16   8 1085.88 72.3150   2
   2  16   8 1120.86 93.8316   3
  -2  16   8 1125.29 99.4736   3
   2  16  10 32660.4 855.102   3
  -2  16  10 32193.3 856.009   3
  -2 -16  10 33197.6 849.745   5
   2  16 -10 30569.0 864.538   1
  -2  16 -10 30808.1 904.743   3
  -2  16 -10 31135.7 869.631   1
   2  16 -10 32901.2 904.017   3
   2 -16  10 31881.3 844.816   4
   2  16  10 32815.0 830.749   2
  -2  16  10 32821.9 851.315   2
   2  16 -12 193.482 114.016   1
   2  16  12 196.446 66.0097   2
   2  16 -12 266.069 165.165   3
  -2  16  12 113.606 82.5837   3
  -2  16  12 166.964 83.1747   2
  -2  16 -12 237.362 113.385   1
   2  16  12 381.551 87.0637   3
  -2  16 -12 435.566 159.341   3
   2 -16  12 217.753 69.9699   5
   2  16  14 9076.83 288.187   3
  -2  16  14 8784.08 289.351   3
  -2  16 -14 9268.43 308.378   1
  -2  16 -14 8818.18 368.044   3
   2  16 -14 9418.86 378.407   3
  -2 -16  14 8669.33 291.127   5
   2 -16  14 8779.79 279.019   4
   2  16 -14 8812.49 308.776   1
  -2  16  14 8577.59 278.843   2
   2  16  14 8716.57 262.216   2
   2 -16  14 8491.59 280.179   5
   2 -16 -16 48.2404 161.587   1
  -2 -16  16 116.434 104.716   5
  -2  16 -16 174.998 195.592   3
   2 -16  16 110.205 79.4540   4
   2  16  16-42.5586 89.7227   3
   2  16 -16-26.2616 205.157   3
   2  16 -16 38.5514 121.898   1
  -2  16  16-12.3450 95.1344   3
  -2  16 -16-71.6628 128.171   1
   2  16  16 128.433 78.8719   2
  -2  16  16 48.8899 92.1777   2
   2 -16  16 3.95067 92.4551   5
   2  16  18 71090.4 1825.80   3
   2 -16  18 69752.7 1827.49   4
   2  16 -18 70706.9 1845.17   1
  -2 -16  18 69398.3 1836.91   5
  -2  16  18 71313.0 1833.33   3
  -2  16 -18 71306.2 1843.80   1
   2  16 -18 69864.1 1921.16   3
   2 -16  18 72216.5 1833.10   5
  -2  16  18 72775.6 1820.55   2
  -2  16 -18 68795.4 1909.61   3
   2 -16 -18 66731.3 1861.30   1
   2  16  18 73184.4 1805.41   2
  -2  16  20 361.473 109.008   3
  -2  16 -20 217.646 142.965   1
   2  16  20 504.818 104.908   3
   2 -16  20 395.055 117.621   5
  -2  16  20 322.588 107.954   2
  -2 -16  20 403.623 121.666   5
   2 -16  20 249.493 105.463   4
  -2  16 -20 138.039 214.057   3
   2  16  20 324.678 89.8471   2
   2  16 -20 365.242 138.726   1
   2  16  22 15742.9 469.303   3
  -2  16  22 15978.4 457.682   2
   2  16  22 15553.9 441.796   2
   2 -16  22 15124.5 472.020   4
  -2 -16  22 14194.4 476.885   5
  -2  16 -22 16126.5 491.926   1
   2  16 -22 15606.9 493.200   1
   2 -16  22 15261.2 476.777   5
   2  16  24 129.070 100.634   2
  -2  16  24-24.9425 114.382   3
  -2 -16  24 168.459 125.777   5
   2 -16  24 188.093 116.373   5
   2  16 -24 147.478 142.672   1
   2  16  24 141.848 117.474   3
  -2  16 -24 128.796 147.161   1
  -2  16  24 164.158 104.121   2
   2 -16  24 119.996 102.793   4
   2 -16  26 111.217 120.460   5
  -2 -16  26 123.139 128.048   5
   2  16 -26 43.1315 151.407   1
  -2  16 -26 203.374 156.414   1
   2  16  28 59.3771 122.272   3
   2  16  28 41.8050 96.3923   2
  -2  16  28 27.1013 118.874   3
  -2  16  28 182.288 112.126   2
  -2  16 -28-19.4307 158.915   1
  -2  16  30 9443.19 336.860   3
   2  16  30 9046.19 305.051   2
   2  16 -30 8923.89 374.098   1
  -2 -16  30 9852.88 360.192   5
   2 -16  30 9569.96 349.152   5
  -2  16  30 9223.43 318.765   2
   2  16  30 8929.22 331.711   3
   2  16  32 5.68716 120.479   3
  -2  16  32-29.7994 126.949   3
   2 -16  32-46.5244 129.213   5
   2  16  32 46.2000 105.551   2
  -2  16  32-72.0111 120.570   2
  -2 -16  32 6.84516 130.591   5
   2  16 -32 239.064 161.033   1
   2 -16  34 2849.23 198.695   5
  -2  16  34 2928.53 195.665   3
   2  16 -34 2913.86 227.674   1
  -2 -16  34 2814.24 207.707   5
  -2  16  34 3117.27 183.693   2
   2  18   0 162516. 4033.25   1
  -2  18   0 160701. 4027.98   2
  -2  18   0 153826. 4039.70   3
   2  18   0 164469. 4028.20   3
   2  18   2 8486.72 256.723   2
  -2  18   2 8780.68 275.877   2
   2  18  -2 9270.44 292.058   1
   2  18   2 8914.03 274.955   3
  -2  18  -2 8527.73 278.183   2
  -2  18  -2 8147.85 293.856   3
   2  18  -2 8938.52 283.385   3
  -2  18   2 8646.74 284.230   3
  -2  18  -4 16418.1 515.883   3
  -2  18   4 17813.5 486.677   2
   2  18   4 17375.0 467.793   2
  -2  18   4 17300.1 493.737   3
   2  18  -4 17274.9 500.269   3
   2  18  -4 17652.1 502.204   1
   2  18   4 17442.3 485.973   3
  -2  18  -4 17277.0 494.821   2
  -2  18  -6 269.703 97.8544   2
   2  18  -6 145.880 101.427   1
   2 -18   6 163.293 42.4202   5
  -2  18  -6 38.2070 116.776   3
  -2  18   6 253.939 80.4904   3
   2  18  -6 230.692 107.765   3
  -2  18   6 226.467 82.4195   2
   2  18   6 178.157 68.0580   2
   2  18   6 197.385 75.5791   3
   2  18  -8 18748.3 527.485   1
   2 -18   8 17909.8 483.532   5
  -2  18   8 18465.8 514.333   3
  -2  18  -8 18766.9 563.001   3
   2  18   8 18017.3 507.144   3
   2  18  -8 17706.6 541.147   3
  -2  18  -8 17743.8 521.785   2
   2  18   8 18354.0 484.605   2
  -2  18   8 17358.6 502.306   2
   2  18  10 538.108 73.5599   2
   2  18  10 487.117 85.7795   3
  -2  18  10 571.853 93.2531   3
  -2  18  10 517.070 89.3231   2
   2  18 -10 547.576 145.113   3
  -2  18 -10 326.177 160.713   3
   2 -18  10 565.727 77.9273   4
   2  18 -10 677.366 118.038   1
   2  18  12 17702.8 501.757   3
  -2  18  12 18570.6 507.715   3
  -2  18 -12 18603.9 573.142   3
   2  18  12 17925.4 477.445   2
   2  18 -12 17753.4 519.125   1
   2  18 -12 17574.0 564.543   3
  -2  18 -12 16221.2 517.379   1
   2 -18  12 17101.9 484.598   5
  -2  18  12 16942.0 495.602   2
   2  18  14 1969.05 133.724   3
   2 -18  14 2218.52 122.993   5
  -2  18 -14 2187.76 160.575   1
   2  18  14 2171.11 113.763   2
  -2 -18  14 2067.77 135.097   5
   2  18 -14 2231.88 157.788   1
  -2  18  14 2301.60 138.301   3
   2  18 -14 1750.68 214.435   3
  -2  18 -14 1965.42 215.870   3
  -2  18  14 2111.40 128.908   2
   2 -18  16 5237.18 204.144   5
  -2  18 -16 5252.04 315.028   3
   2 -18 -16 5337.41 273.737   1
  -2  18 -16 4992.67 233.980   1
  -2  18  16 4983.26 201.163   2
   2  18 -16 5242.80 318.803   3
   2  18 -16 4974.48 230.345   1
   2  18  16 5022.14 207.680   3
  -2 -18  16 4767.78 210.696   5
   2  18  16 5146.03 185.355   2
  -2  18  16 5117.62 210.726   3
  -2  18  18 1764.80 141.137   3
   2  18 -18 1282.30 246.822   3
  -2 -18  18 1423.70 141.200   5
   2  18  18 1389.39 107.406   2
  -2  18 -18 1457.56 164.716   1
   2 -18  18 1312.06 122.328   5
  -2  18  18 1252.95 121.193   2
  -2  18 -18 1495.26 236.373   3
   2 -18 -18 1487.48 201.871   1
   2  18  18 1281.65 124.851   3
   2  18 -18 1434.37 153.721   1
  -2  18 -20 40805.5 1076.62   1
  -2 -18  20 37110.2 1058.33   5
  -2  18  20 38861.6 1040.45   2
   2  18 -20 38923.9 1068.27   1
   2  18 -20 40097.4 1168.13   3
  -2  18  20 39293.5 1054.12   3
   2  18  20 39473.6 1024.78   2
   2 -18  20 40251.6 1058.63   5
  -2  18 -20 38600.9 1142.45   3
   2  18  20 39168.4 1049.33   3
  -2  18  22 964.273 127.286   3
  -2  18  22 1197.52 125.424   2
   2 -18  22 1328.53 138.228   5
  -2 -18  22 1109.06 144.757   5
   2  18  22 1243.83 111.282   2
  -2  18 -22 911.117 231.574   3
   2  18 -22 1308.82 162.991   1
  -2  18 -22 1110.47 169.414   1
   2  18 -22 968.104 270.968   3
   2  18  22 1005.36 132.783   3
   2  18 -24 6237.28 384.900   3
  -2 -18  24 5233.82 250.765   5
   2  18  24 5399.81 232.674   3
   2  18 -24 5181.92 255.890   1
   2 -18  24 5235.20 237.273   5
   2  18  24 5433.40 206.044   2
  -2  18 -24 5334.39 261.788   1
  -2  18  26-34.5824 107.148   2
   2  18  26 151.817 114.218   3
  -2  18 -26 352.792 161.522   1
  -2 -18  26 6.28245 129.507   5
  -2  18  26 42.5872 110.797   3
   2 -18  26-35.6395 114.729   5
   2 -18  28 3560.18 206.921   5
   2  18 -28 3713.39 225.920   1
  -2  18  28 3742.85 186.527   2
  -2  18  28 3576.11 197.836   3
  -2  18 -28 3296.15 292.819   3
   2  18  28 3705.06 170.766   2
   2  18  28 3558.41 195.388   3
   2  18 -30 6.65363 158.600   1
   2  18  30 135.906 123.220   3
   2  18  30 76.1135 105.734   2
  -2 -18  30 100.227 134.901   5
  -2  18  30 14.2689 114.275   2
   2 -18  30-84.4033 128.675   5
  -2  18 -30-203.368 170.754   1
  -2  18  30 5.74071 125.782   3
   2  18  32 7542.55 302.095   3
  -2  18  32 7595.36 303.895   3
   2  18  32 7804.96 276.379   2
   2 -18  32 7716.76 314.176   5
  -2 -18  32 7663.17 316.966   5
   2  18 -32 7444.56 331.495   1
  -2  18  32 7863.04 287.803   2
  -2  18  34 682.715 151.867   3
   2  18  34 152.948 128.805   3
  -2  18  34 603.879 131.327   2
   2 -18  34 675.985 145.659   5
  -2 -18  34 574.594 146.578   5
   2  18  34 722.529 119.184   2
   2  18 -34 282.266 163.548   1
  -2  20   0 26.2051 96.8612   3
  -2  20   0 31.6516 86.5470   2
   2  20   0 168.601 88.2751   3
   2  20   0 141.955 109.318   1
  -2  20   2 55438.0 1401.60   2
  -2  20  -2 52909.1 1402.08   2
   2  20   2 53500.2 1401.44   3
   2  20   2 52762.9 1384.50   2
   2  20  -2 56437.9 1411.94   3
  -2  20  -2 53606.0 1422.78   3
   2  20  -2 55608.0 1414.92   1
  -2  20   2 54687.8 1414.41   3
   2  20  -4 1521.95 134.340   1
  -2  20  -4 1410.52 119.467   2
   2  20   4 1372.11 98.7636   2
   2  20  -4 1739.97 129.583   3
  -2  20   4 1466.03 115.675   3
  -2  20   4 1572.84 110.088   2
  -2  20  -4 1241.37 136.484   3
   2  20   4 1365.30 108.605   3
  -2  20   6 2769.21 145.816   3
   2  20  -6 2860.30 164.783   1
   2  20   6 2837.28 144.936   3
  -2  20  -6 2621.92 184.997   3
   2  20   6 3000.29 130.476   2
   2  20  -6 2613.01 167.473   3
  -2  20   6 2934.72 141.011   2
  -2  20   8 303.584 95.6428   3
  -2  20  -8 372.246 145.052   3
   2  20   8 239.489 77.0519   2
   2  20   8 213.023 89.0488   3
   2  20  -8 278.863 131.014   3
  -2  20   8 175.914 86.5608   2
   2  20  -8 67.1281 114.052   1
  -2  20  -8 154.133 107.255   2
  -2  20  10 17599.5 490.544   2
   2  20  10 17841.4 497.559   3
  -2  20  10 16618.1 498.537   3
   2  20  10 17053.3 470.942   2
   2  20 -10 17319.9 513.497   1
   2  20 -10 16563.4 541.941   3
  -2  20 -10 16664.9 551.168   3
  -2  20 -10 17456.8 508.497   2
   2  20  12 4828.91 177.191   2
  -2  20  12 5134.11 199.174   2
   2  20  12 5179.20 205.167   3
  -2  20  12 4476.34 201.300   3
   2  20 -12 5319.05 231.189   1
   2  20 -12 4860.28 265.820   3
  -2  20 -12 5044.08 277.555   3
  -2  20  14 10397.3 333.268   3
   2  20  14 9618.21 300.452   2
  -2  20 -14 9830.30 405.125   3
   2  20 -14 9815.35 349.187   1
   2  20 -14 10126.1 413.441   3
   2  20  14 11302.0 341.340   3
  -2  20 -14 9643.25 350.557   1
  -2  20  14 10040.7 320.293   2
  -2  20  16 31.7801 101.343   3
   2  20  16 39.1486 97.7386   3
   2  20  16 83.1351 82.3844   2
   2 -20  16 112.868 88.2341   5
  -2  20 -16 130.404 195.803   3
  -2  20 -16 117.246 137.048   1
  -2  20  16-7.37354 95.9865   2
   2  20 -16-5.25881 130.608   1
   2  20 -16 81.9992 195.479   3
   2  20  18 13358.5 419.984   3
  -2  20  18 13780.0 428.755   3
   2  20  18 13798.1 397.603   2
   2 -20  18 13338.3 415.676   5
   2  20 -18 13281.4 524.055   3
  -2  20 -18 14037.1 446.356   1
   2  20 -18 13764.9 444.633   1
  -2  20  18 13573.6 412.698   2
  -2  20 -18 14148.4 518.178   3
   2 -20  20 4606.50 211.843   5
   2  20  20 5153.22 220.644   3
  -2  20  20 4967.51 221.694   3
   2  20  20 5184.83 195.180   2
   2  20 -20 5302.74 343.943   3
  -2  20 -20 5119.52 325.373   3
  -2  20  20 4978.49 208.389   2
  -2  20 -20 5364.31 250.140   1
   2  20 -20 4837.61 243.486   1
   2  20  22 24668.6 713.273   3
   2  20 -22 26735.1 849.152   3
  -2  20 -22 26460.3 742.455   1
   2 -20  22 24509.1 716.985   5
   2  20  22 25101.1 685.224   2
   2  20 -24-261.136 260.268   3
   2 -20  24 34.4533 112.727   5
  -2  20  24 21.3035 104.034   2
  -2  20  24 84.4775 113.077   3
   2  20  26 10.7002 116.820   3
   2  20 -26 108.954 153.322   1
  -2 -20  26 76.3446 129.221   5
   2  20  26-73.3044 96.9674   2
  -2  20 -26-132.952 236.425   3
  -2  20  26 21.8211 110.249   2
  -2  20  28 4.46151 114.297   2
   2  20  28 66.2023 120.775   3
  -2  20  28-77.9591 128.135   3
   2  20 -28 178.958 157.188   1
  -2 -20  28 152.349 134.406   5
  -2  20 -28 6.90432 166.473   1
   2  20  28-3.87335 104.387   2
   2  20 -28-184.526 263.672   3
   2 -20  28-6.31575 122.117   5
  -2  20 -28 194.331 234.029   3
  -2 -20  30 8498.00 337.176   5
   2  20  30 8663.37 326.276   3
  -2  20  30 8646.71 330.464   3
   2 -20  30 8941.02 335.255   5
  -2  20 -30 8251.33 435.566   3
   2  20 -30 8747.28 474.453   3
  -2  20 -30 8813.87 365.589   1
   2  20  30 8585.19 295.733   2
  -2  20  30 9143.68 316.306   2
   2  20 -30 8334.33 351.222   1
  -2 -20  32 975.312 151.746   5
  -2  20  32 1036.08 141.310   2
   2 -20  32 1279.60 159.879   5
  -2  20  32 1107.85 154.241   3
  -2  20 -32 1267.80 271.249   3
   2  20 -32 1139.11 191.833   1
   2  20  32 1109.81 124.725   2
   2  20  32 983.476 145.516   3
   2  22   0 31793.4 839.163   3
   2  22   0 30554.2 818.041   2
  -2  22   0 30600.2 848.258   3
  -2  22   0 30750.2 834.384   2
  -2  22   2 3.68312 94.2396   2
   2  22   2 33.6564 87.5420   2
   2  22  -2 50.6487 98.3993   3
  -2  22  -2-85.3758 99.4200   2
  -2  22  -2 162.470 114.166   3
   2  22  -2 71.3916 119.293   1
  -2  22   2 4.53729 95.4152   3
   2  22   2 92.9365 93.6351   3
  -2  22   4 3150.70 158.893   2
   2  22   4 3103.78 158.821   3
   2  22   4 3505.56 148.713   2
   2  22  -4 2914.98 170.767   3
   2  22  -4 3400.63 183.853   1
  -2  22  -4 3185.45 190.718   3
  -2  22  -4 3216.87 169.364   2
  -2  22   4 3267.48 163.492   3
  -2  22   6 84.2930 97.8350   2
   2  22  -6 23.5307 121.276   1
   2  22  -6 226.235 122.669   3
  -2  22  -6 261.979 136.756   3
  -2  22  -6 247.931 108.985   2
   2  22   6 315.398 88.8048   2
   2  22   6 179.191 96.3545   3
  -2  22   6 295.297 101.751   3
   2  22   8 14179.3 398.659   2
  -2  22   8 14261.3 427.785   3
   2  22  -8 14025.7 458.355   3
  -2  22  -8 14313.8 472.063   3
   2  22  -8 14275.0 441.189   1
  -2  22  -8 13752.9 429.974   2
  -2  22   8 14189.0 416.186   2
   2  22   8 13242.2 416.082   3
  -2  22 -10 4652.61 210.780   2
   2  22 -10 4122.78 243.452   3
   2  22  10 4369.21 193.776   3
   2  22 -10 4866.41 226.642   1
  -2  22  10 4939.29 194.969   2
  -2  22 -10 4924.87 255.736   3
  -2  22  10 4414.45 199.248   3
   2  22  10 4212.36 171.245   2
   2  22  12 35912.7 959.111   3
  -2  22 -12 36495.2 1026.50   3
   2  22  12 35557.7 931.156   2
   2  22 -12 35670.2 1016.63   3
  -2  22 -12 35183.1 970.132   2
   2  22 -12 35377.0 973.825   1
   2  22  14 198.501 84.2065   2
   2  22  14 186.499 102.823   3
  -2  22  14 125.664 107.017   3
  -2  22 -14 184.046 124.038   2
  -2  22 -14 215.431 189.667   3
   2  22 -14 269.848 183.704   3
   2  22 -14 121.723 132.465   1
  -2  22  14 168.215 102.946   2
   2  22  16 1203.25 127.429   3
  -2  22  16 1113.72 130.051   3
  -2  22 -16 1378.58 163.091   1
   2  22  16 1320.21 108.038   2
  -2  22  16 1343.41 126.789   2
   2  22 -16 1155.05 157.680   1
   2  22 -16 1480.77 226.023   3
   2  22  18 597.327 98.8264   2
  -2  22  18 588.277 116.585   2
  -2  22  18 484.823 119.385   3
   2  22 -18 558.943 214.486   3
   2  22  18 566.098 114.993   3
  -2  22 -18 37.5537 198.207   3
   2  22 -18 507.234 152.773   1
  -2  22 -18 463.862 149.932   1
   2  22  20 15715.2 472.103   3
   2  22  20 15044.4 442.350   2
   2  22 -20 15488.1 583.508   3
   2  22 -22 1422.67 277.104   3
   2  22 -22 1352.75 170.525   1
  -2  22  22 1380.30 129.368   2
  -2  22  22 1288.32 143.681   3
   2  22  24 5745.21 241.014   3
  -2  22 -24 4749.45 334.526   3
   2  22  24 5319.20 211.415   2
   2  22 -24 5120.11 269.365   1
  -2  22  24 5571.92 225.949   2
  -2  22 -24 5540.89 273.565   1
  -2  22  24 5636.46 244.370   3
   2  22 -24 5876.79 389.326   3
  -2  22 -26-47.2849 164.135   1
  -2  22  26 76.0031 115.818   2
   2  22 -26-26.5805 161.127   1
  -2  22  26 5.54510 119.922   3
  -2  22 -26-371.952 239.649   3
   2  22  26-16.4872 122.867   3
   2  22  26 47.8541 100.932   2
  -2  22 -28 5226.83 274.216   1
   2  22 -28 5026.09 274.977   1
   2  22  28 5019.25 237.574   3
  -2  22 -28 5240.80 360.040   3
  -2  22  28 5231.56 252.467   3
   2  22  28 5449.98 212.689   2
  -2  22  28 5068.68 234.664   2
  -2  22 -30 1037.54 197.518   1
  -2  22 -30 797.004 268.398   3
   2  22 -30 1248.38 194.990   1
   2  22  30 816.403 141.443   3
   2  22  30 815.388 114.778   2
  -2  22  30 876.510 151.673   2
  -2  22  30 524.677 163.694   3
  -2  24   0 34.9083 112.228   3
   2  24   0 32.6979 97.1981   2
  -2  24   0 28.5515 104.626   2
   2  24   0 61.8833 100.442   3
   2  24  -2 12440.6 386.267   3
   2  24   2 12190.9 378.952   3
  -2  24   2 11770.4 372.055   2
  -2  24   2 12701.5 392.834   3
  -2  24  -2 12324.2 401.765   3
   2  24  -2 10851.0 360.140   2
  -2  24  -2 12028.5 378.509   2
   2  24   2 12129.6 360.284   2
   2  24   4 46.1522 99.1221   2
  -2  24  -4 34.3327 125.279   3
  -2  24   4 23.3298 99.9426   3
   2  24  -4-24.6461 127.785   1
  -2  24  -4 228.950 112.182   2
   2  24  -4 70.6675 114.799   3
  -2  24   4 123.457 104.692   2
   2  24   4 47.2709 104.942   3
   2  24  -6 1703.56 156.840   3
  -2  24   6 1431.33 134.531   3
   2  24   6 1644.60 120.666   2
   2  24   6 1699.00 138.497   3
  -2  24  -6 1512.00 142.688   2
  -2  24   6 1846.49 136.234   2
  -2  24  -6 1530.50 171.621   3
   2  24  -6 1516.57 155.169   1
   2  24   8 3509.64 181.481   3
   2  24  -8 3513.56 214.205   3
  -2  24  -8 3534.07 194.690   2
  -2  24  -8 3455.27 235.862   3
  -2  24   8 4156.19 196.691   3
   2  24   8 3736.32 165.143   2
   2  24  -8 3948.53 213.918   1
  -2  24 -10 60648.3 1624.58   3
   2  24  10 60231.4 1570.97   3
  -2  24  10 59536.5 1573.15   3
   2  24 -10 59944.6 1614.05   3
   2  24 -10 59569.5 1585.74   1
  -2  24 -10 58234.9 1574.96   2
  -2  24  10 63856.2 1565.93   2
   2  24  10 60078.1 1544.12   2
  -2  24  12 43.4235 101.265   2
   2  24  12 27.9956 102.766   3
  -2  24 -12 31.8341 185.959   3
  -2  24  12 89.5284 105.874   3
  -2  24 -12 40.7553 133.430   2
   2  24 -12-77.9282 164.027   3
   2  24  12 66.9290 88.3502   2
   2  24 -12 136.517 135.167   1
   2  24  14 2248.25 155.171   3
  -2  24  14 2399.61 156.864   3
   2  24 -14 1967.53 175.735   1
   2  24 -14 2210.27 223.858   3
  -2  24 -14 2314.09 238.043   3
  -2  24  14 2316.14 147.723   2
   2  24  14 2077.76 129.262   2
  -2  24 -14 1966.67 172.761   2
   2  24  16-50.1890 107.968   3
   2  24 -16-86.2033 195.705   3
  -2  24 -16-63.2907 193.636   3
   2  24  16 47.4089 88.5852   2
  -2  24  16 60.7326 105.145   2
   2  24  18 4874.85 223.807   3
   2  24 -18 5133.47 322.922   3
   2  24  18 5075.33 197.507   2
  -2  24  20 555.805 130.776   3
   2  24 -20 345.356 148.020   1
  -2  24  20 556.969 114.576   2
   2  24 -20 304.527 222.918   3
  -2  24  22 8956.22 323.587   3
   2  24 -22 8871.37 343.705   1
  -2  24 -22 8736.91 419.954   3
   2  24  22 8832.62 321.501   3
  -2  24 -22 8821.19 351.490   1
  -2  24  22 8961.93 307.129   2
   2  24  22 9166.88 296.518   2
   2  24 -24 599.253 165.927   1
   2  24  24 536.948 139.540   3
  -2  24 -24 623.470 171.602   1
  -2  24 -24 454.191 223.607   3
  -2  24  24 776.689 127.277   2
   2  24  24 634.636 117.697   2
  -2  24  24 416.887 128.541   3
  -2  24  26 206.251 136.247   3
   2  24  26 392.120 107.444   2
  -2  24 -26 294.169 171.040   1
   2  24 -26 218.572 193.300   1
  -2  24 -26 516.085 240.807   3
   2  24  26 236.927 132.290   3
  -2  24  26 214.725 120.213   2
   2  24  28 225.258 126.085   3
  -2  24 -28-11.4605 227.888   3
   2  24  28 213.287 106.480   2
  -2  24  28 126.575 143.713   3
  -2  24  28 217.420 133.453   2
  -2  24 -28 224.119 167.831   1
   2  24 -28 74.7800 168.775   1
  -2  26   0 14075.3 429.134   2
  -2  26   0 13768.1 444.856   3
   2  26   0 13496.1 415.370   2
   2  26   0 14539.7 437.861   3
  -2  26   2 5.21405 110.978   3
   2  26   2 75.9152 107.051   3
  -2  26   2 50.1619 106.431   2
   2  26  -2 150.076 118.259   3
   2  26  -2 263.103 107.570   2
  -2  26  -2 28.2660 120.541   3
   2  26   2-3.43116 100.572   2
  -2  26  -2 62.0129 113.134   2
  -2  26   4 1472.34 135.248   2
   2  26   4 1675.61 140.813   2
   2  26  -4 1676.00 151.767   3
  -2  26  -4 1435.54 159.712   3
  -2  26  -4 1513.21 142.700   2
   2  26   4 1477.51 153.645   3
  -2  26   4 1296.47 141.115   3
   2  26   6 224.157 102.840   2
  -2  26   6 268.770 113.627   2
  -2  26  -6 248.283 118.712   2
   2  26   6 317.508 115.938   3
  -2  26   6 236.566 110.766   3
  -2  26  -6 298.432 143.395   3
   2  26  -6 343.621 143.448   1
   2  26  -6 271.896 133.290   3
  -2  26   8 26549.7 740.829   2
   2  26  -8 26466.5 780.016   3
  -2  26  -8 26535.2 755.451   2
   2  26   8 27339.6 751.304   3
  -2  26   8 27800.1 755.360   3
   2  26  -8 27179.6 766.352   1
  -2  26  -8 25447.1 789.507   3
   2  26   8 26971.0 724.884   2
  -2  26 -10-105.057 128.322   2
  -2  26  10-19.9924 108.853   3
   2  26  10 99.9889 95.2505   2
   2  26  10 29.0343 108.455   3
  -2  26 -10 68.8493 162.950   3
   2  26 -10 257.245 140.359   1
  -2  26  10-74.0296 106.742   2
   2  26 -10 77.5779 152.122   3
   2  26  12 15779.7 480.571   3
  -2  26  12 15231.3 478.616   3
   2  26 -12 15972.8 538.789   3
   2  26  12 14992.9 449.600   2
  -2  26 -12 15701.0 542.235   3
  -2  26  12 16739.8 472.057   2
   2  26  14 194.823 95.2670   2
   2  26  14 65.3227 111.371   3
  -2  26 -14 95.9074 180.103   3
   2  26 -14 184.226 174.625   3
   2  26  16 241.451 96.8214   2
   2  26  16 328.941 123.238   3
  -2  26 -16 289.099 141.772   2
   2  26 -16 236.958 146.633   1
  -2  26  16 88.1911 108.934   2
  -2  26  16 213.339 112.499   3
  -2  26  18 237.368 106.945   2
  -2  26 -18 327.868 140.848   2
  -2  26  18 154.713 112.046   3
   2  26 -18-18.5348 146.035   1
  -2  26 -18-108.348 202.680   3
  -2  26 -20 6601.95 369.242   3
   2  26 -20 6754.96 305.639   1
   2  26  20 7210.98 251.616   2
  -2  26 -20 6668.86 301.560   2
  -2  26  20 7254.29 265.863   2
   2  26  20 7173.98 278.849   3
  -2  26  22-5.59807 118.848   3
   2  26  22-28.0748 125.156   3
   2  26  22 207.068 101.598   2
  -2  26 -22 255.832 213.486   3
   2  26 -22 129.718 153.958   1
  -2  26  22 233.475 112.469   2
   2  26  24 1722.16 158.848   3
  -2  26  24 1765.90 157.792   3
  -2  26 -24 1725.83 198.179   2
   2  26 -24 1951.80 204.320   1
  -2  26 -24 2297.36 270.758   3
  -2  26  24 1812.79 150.921   2
   2  26  24 1716.90 133.681   2
  -2  26  26-144.798 123.260   3
   2  26  26 91.4079 103.222   2
   2  26 -26 304.339 164.513   1
  -2  26 -26-89.9620 222.633   3
   2  26  26-86.2038 125.485   3
  -2  26  26-54.1591 115.112   2
   2  28   0-3.86116 102.751   2
  -2  28   0-81.3765 126.591   3
  -2  28   0 35.9644 113.567   2
   2  28   0-42.2902 114.627   3
   2  28   2 7170.03 258.340   2
   2  28  -2 7033.69 283.490   3
   2  28   2 7406.07 279.740   3
  -2  28   2 7316.99 271.665   2
  -2  28  -2 7499.21 292.969   3
   2  28  -2 6578.79 258.197   2
  -2  28   2 7505.38 286.790   3
  -2  28  -4-145.385 132.314   3
  -2  28   4-128.280 110.830   3
   2  28   4-102.282 105.130   2
   2  28   4 10.3407 110.645   3
   2  28  -4 8.24539 124.147   2
   2  28  -4 91.8314 129.067   3
  -2  28   4-181.701 118.570   2
   2  28   6 2807.43 151.588   2
   2  28   6 2791.80 171.619   3
   2  28  -6 2670.85 198.155   3
   2  28  -6 2196.02 169.149   2
  -2  28  -6 3000.60 207.471   3
  -2  28   6 2842.32 177.649   3
  -2  28  -8 467.483 160.265   3
   2  28   8 574.567 117.731   3
   2  28   8 459.810 104.021   2
   2  28  -8 271.272 140.928   3
   2  28  10 17358.6 518.961   3
   2  28  10 16868.2 488.717   2
  -2  28  12 113.083 110.792   2
   2  28  12 91.2798 109.603   3
  -2  28  12-95.9945 113.494   3
   2  28  12-10.5982 95.8522   2
  -2  28 -12-168.181 129.972   2
   2  28 -12-88.7339 144.040   1
   2  28 -14 2268.17 194.054   1
  -2  28  14 2486.41 159.426   2
  -2  28 -14 2382.07 229.583   3
  -2  28 -14 2088.22 179.984   2
  -2  28  14 2597.37 172.291   3
  -2  28  16-61.3929 116.265   3
   2  28 -16 31.4479 150.355   1
  -2  28 -16 179.638 188.749   3
  -2  28  16 101.175 113.467   2
  -2  28 -16 23.6200 137.033   2
   2  28  16-93.6064 124.504   3
  -2  28  18 2927.16 179.721   3
   2  28 -18 2428.78 204.322   1
   2  28  18 2560.60 147.885   2
  -2  28  18 2459.36 160.453   2
  -2  28 -18 2721.63 199.025   2
  -2  28 -18 2722.89 266.840   3
   2  28  18 2644.82 177.678   3
   2  28  20-62.5448 126.173   3
  -2  28  20-78.7647 127.763   3
   2  28  20 50.5987 98.3905   2
  -2  28 -20-104.785 245.756   3
  -2  28 -20 322.092 187.332   2
   2  28 -20-97.1658 152.152   1
  -2  28  20-90.3347 115.493   2
   2  28  22 7071.93 281.301   3
  -2  28 -22 6847.24 387.183   3
   2  28 -22 6434.16 300.933   1
  -2  28 -22 6438.58 300.911   2
  -2  28  22 6784.81 259.659   2
   2  28  22 6785.65 244.136   2
  -2  28  22 6784.02 279.037   3
   2  28  24 133.462 125.073   3
  -2  28 -24-54.9435 215.500   3
  -2  28  24 11.6974 129.808   3
  -2  28 -24 246.097 169.191   2
   2  28  24-3.83097 103.738   2
   2  28 -24 256.467 163.208   1
  -2  28  24 149.367 120.193   2
  -2  30   0 9507.21 336.018   2
   2  30   0 10247.6 351.046   3
   2  30  -2 328.992 125.991   3
  -2  30   2 339.776 120.219   2
   2  30   2 242.027 121.477   3
  -2  30  -2 158.489 125.049   2
   2  30   4 1500.61 151.623   3
  -2  30   4 1189.57 136.501   2
  -2  30   6 18.2731 112.473   2
   2  30   6 173.285 114.621   3
  -2  30  -6-40.2993 124.442   2
  -2  30   6 209.679 126.810   3
   2  30  -6-27.0906 114.950   2
  -2  30   8 6608.54 270.322   3
  -2  30  -8 6330.20 297.618   3
   2  30   8 6705.71 269.049   3
  -2  30   8 6717.76 256.983   2
  -2  30  10 148.088 123.887   2
  -2  30  10 102.448 114.982   3
  -2  30 -10 174.151 164.449   3
  -2  30 -10-10.6574 130.400   2
   2  30  12 6877.93 246.570   2
   2  30 -12 6128.63 291.343   1
  -2  30  12 6846.96 261.307   2
  -2  30  12 6854.74 274.110   3
  -2  30 -12 6889.28 329.223   3
  -2  30 -12 6353.53 276.560   2
   2  30  14-11.0422 101.422   2
  -2  30 -14 98.1710 138.051   2
  -2  30  14 13.5157 115.491   2
   2  30 -14 81.2777 148.490   1
  -2  30 -14 9.16263 178.328   3
   2  30  14 22.7246 121.015   3
  -2  30  14 68.3024 121.023   3
  -2  30  16 113.385 115.535   2
   2  30  16 29.6345 103.174   2
  -2  30  16 46.6392 124.409   3
   2  30 -16-177.905 157.163   1
  -2  30 -16 141.042 143.395   2
  -2  30 -16 38.3095 188.215   3
   2  30  16 30.8883 128.327   3
  -2  30 -18 201.461 200.679   3
   2  30  18 14.7875 99.3472   2
  -2  30  18 115.481 120.511   3
  -2  30 -18-234.904 147.136   2
   2  30 -18-6.48339 160.367   1
  -2  30  18 116.472 112.361   2
   2  30  18-253.684 132.656   3
  -2  30 -20 8078.28 404.065   3
   2  30  20 8176.46 316.924   3
  -2  30  20 8455.09 322.980   3
  -2  30  20 7970.64 293.790   2
  -2  30 -20 7976.76 335.530   2
   2  30 -20 7963.34 335.514   1
   2  30  20 8235.55 280.670   2
  -2  30 -22 226.958 230.159   3
   2  30  22 288.885 134.608   3
  -2  30 -22 452.282 168.314   2
   2  30 -22 446.168 168.888   1
   2  30  22 402.892 108.786   2
  -2  30  22 292.440 131.496   3
  -2  30  22 302.187 123.553   2
  -2  32   0 68.2367 129.559   2
   2  32   0 26.1693 116.946   2
  -2  32   0 44.2589 135.292   3
  -2  32   2 7666.07 298.042   2
   2  32   2 8156.43 284.990   2
  -2  32  -2 7939.69 327.176   3
  -2  32   2 7567.38 314.162   3
   2  32  -2 7401.91 282.459   2
  -2  32  -2 7397.81 290.441   2
   2  32   4-66.5743 110.407   2
  -2  32   4-33.8092 124.354   2
  -2  32   4 36.6321 128.148   3
  -2  32  -4-163.190 144.311   3
   2  32  -4 87.1629 118.261   2
  -2  32  -4-73.3363 133.437   2
   2  32   6 691.620 120.437   2
  -2  32  -6 710.020 144.734   2
  -2  32   6 632.949 136.650   2
  -2  32  -6 545.943 155.008   3
  -2  32   6 563.938 136.627   3
   2  32  -6 532.048 129.956   2
  -2  32   8 103.745 124.889   2
   2  32   8 64.9941 108.853   2
  -2  32   8 331.587 134.478   3
  -2  32  -8 7.72714 153.509   3
   2  32  -8 141.010 125.711   2
  -2  32  -8 169.808 134.365   2
   2  32   8 254.585 128.211   3
  -2  32  10 5871.33 244.204   2
   2  32  10 5701.72 223.415   2
  -2  32 -10 5760.04 290.466   3
   2  32  10 5657.20 255.745   3
  -2  32  10 5767.63 250.373   3
  -2  32 -10 4834.09 242.793   2
   2  32 -10 4503.34 233.720   2
  -2  32  12 126.801 118.036   2
   2  32 -12 66.4328 127.428   2
   2  32  12-48.7107 129.824   3
  -2  32  12 83.6243 122.418   3
  -2  32 -12 111.175 176.289   3
   2  32  12 82.6300 111.560   2
  -2  32 -12 44.9904 142.718   2
  -2  32 -14 1240.43 163.414   2
   2  32  14 1178.37 176.465   3
  -2  32 -14 1928.65 220.946   3
  -2  32  14 1385.58 143.989   2
  -2  32  14 1587.82 159.500   3
   2  32  14 1707.83 140.518   2
  -2  32  16 88.5240 118.777   2
   2  32  16 110.630 151.839   3
  -2  32  16-18.2168 127.944   3
  -2  32 -16-48.3853 138.427   2
   2  32 -16 434.110 170.197   1
  -2  32 -16 58.8585 201.827   3
  -2  32  18 4275.05 223.192   3
   2  32  18 4349.35 195.101   2
  -2  32 -18 4272.58 243.075   2
  -2  32  18 4236.32 207.582   2
   2  32 -18 4038.55 250.884   1
   2  32  18 4470.88 234.155   3
  -2  32 -18 4962.38 315.005   3
  -2  34   0 11223.5 374.797   2
  -2  34   0 11054.3 399.709   3
   2  34   0 10784.8 364.800   2
  -2  34  -2 613.055 155.751   3
  -2  34   2 606.439 147.124   3
  -2  34  -2 559.576 142.431   2
   2  34   2 514.731 128.269   2
  -2  34   2 649.657 135.136   2
   2  34  -2 440.111 130.714   2
  -2  34  -4 860.302 167.072   3
  -2  34  -4 1026.05 148.585   2
   2  34  -4 845.550 133.500   2
   2  34   4 1002.42 134.327   2
  -2  34   4 607.278 146.227   3
  -2  34   6 49.1132 126.381   2
  -2  34   6 158.714 130.493   3
   2  34   6 46.3041 113.005   2
   2  34  -6 122.178 126.149   2
  -2  34  -6 70.0948 135.693   2
  -2  34  -6-51.4544 144.309   3
  -2  34   8 2161.74 163.200   2
   2  34  -8 1744.81 157.823   2
  -2  34  -8 2107.84 205.931   3
  -2  34   8 2158.38 178.807   3
  -2  34  -8 1903.43 171.427   2
   2  34   8 2250.87 156.752   2
   2  34 -10 41.2949 131.252   2
  -2  34  10-34.3752 126.997   2
   2  34  10 41.2059 112.441   2
  -2  34  10 270.728 129.038   3
  -2  34 -10 49.9304 135.005   2
  -2  34 -10 166.173 169.945   3
  -2  34  12 2897.18 196.133   3
  -2  34 -12 3378.77 255.173   3
   2  34 -12 2557.66 187.629   2
  -2  34 -12 2150.52 185.344   2
   2  34  12 2895.57 183.749   2
  -2  34  12 2847.01 182.313   2
  -2  34  14-152.793 123.163   2
   2  34  14-136.447 117.779   2
   2  34  14 57.0015 136.005   3
  -2  34 -14 99.7287 181.182   3
   2  34 -14-21.8551 143.441   2
  -2  34 -14 191.727 145.439   2
  -2  34  14 31.2367 131.982   3
   2  36   0-76.2013 122.928   2
  -2  36   0-75.6960 143.492   3
  -2  36   0 5.11400 125.902   2
   2  36   2 4009.85 205.615   2
  -2  36   2 4006.68 216.971   2
  -2  36  -2 4116.63 217.225   2
  -2  36   2 4441.78 237.893   3
  -2  36  -2 3793.46 235.324   3
   2  36  -2 3993.22 210.432   2
  -2  36   4 66.9033 135.668   3
  -2  36   4 107.318 130.064   2
  -2  36  -4 15.9400 130.501   2
  -2  36  -4 187.601 157.252   3
   2  36  -4 180.651 131.707   2
   2  36   4 340.098 126.656   2
  -2  36  -6 167.669 159.441   3
  -2  36   6 207.308 130.434   2
   2  36  -6 207.634 127.138   2
   2  36   6 259.566 123.274   2
  -2  36  -6 194.217 136.110   2
  -2  36   6 121.118 138.248   3
   3  -1  -1 5933.68 181.637   1
   3   1   1 5652.36 170.584   1
  -3   1   1 5522.63 156.568   3
  -3  -1   1 6211.89 156.481   2
   3   1   1 5529.24 157.807   5
  -3   1   1 5550.24 161.241   2
   3   1  -1 5386.43 153.664   4
   3  -1  -1 5331.66 157.165   4
   3  -1   1 5960.72 176.889   1
   3  -1  -1 5549.24 161.606   5
   3  -1   1 5947.82 154.874   4
   3   1   1 5836.37 150.809   4
  -3  -1  -1 5919.19 152.786   2
  -3   1  -1 5754.91 160.787   2
   3   1  -1 5637.89 161.759   5
   3   1  -1 5704.48 176.530   1
   3  -1   1 6133.33 159.513   5
   3   1   3 365284. 9150.55   4
  -3   1  -3 360335. 9157.41   2
   3   1  -3 355183. 9171.54   1
  -3   1   3 371863. 9154.52   3
   3  -1   3 367227. 9154.90   4
   3   1   3 371869. 9158.07   5
   3  -1  -3 356249. 9176.15   1
  -3  -1   3 394062. 9150.08   3
   3  -1   3 353739. 9158.37   5
  -3  -1   3 369821. 9157.62   2
  -3   1   3 377729. 9161.68   2
   3   1   3 362009. 9159.06   1
  -3   1  -5 14227.2 379.360   2
  -3  -1  -5 13938.3 370.228   2
  -3   1   5 15062.9 376.206   3
  -3  -1   5 14457.9 372.141   3
   3  -1  -5 13911.8 399.354   1
   3  -1   5 15120.4 375.855   4
   3   1   5 13402.3 372.312   1
   3  -1   5 15441.8 381.847   5
   3   1   5 14664.9 379.592   5
  -3   1   5 15054.6 384.165   2
   3   1   5 14605.4 372.386   4
  -3  -1   5 15352.4 380.859   2
   3   1  -5 13683.8 393.952   1
  -3  -1   7 22011.7 589.641   3
   3  -1  -7 23499.0 617.808   1
   3  -1   7 23062.0 592.117   4
   3   1  -7 22500.5 612.395   1
   3  -1   7 22551.1 598.361   5
   3   1   7 22209.2 596.619   5
  -3   1  -7 23106.2 596.970   2
  -3   1   7 23886.8 593.208   3
  -3   1   7 24147.0 599.830   2
  -3  -1   7 23616.0 598.006   2
  -3  -1  -7 23973.0 589.620   2
   3   1   7 22692.5 588.713   4
  -3  -1   9 1112.62 66.6528   3
  -3   1   9 1271.44 66.2818   3
  -3   1   9 1129.80 74.2832   2
  -3   1  -9 1257.84 77.6197   2
   3   1   9 1171.77 70.2382   5
   3   1   9 1299.48 60.7577   4
  -3  -1   9 1332.60 72.2041   2
   3  -1   9 1360.77 65.9158   4
  -3  -1  -9 1344.17 68.5529   2
   3   1  -9 1167.69 93.5893   1
   3  -1  -9 1104.70 98.7051   1
   3  -1   9 1199.21 70.3132   5
  -3  -1  11 7948.45 229.771   3
  -3   1  11 7804.63 229.254   3
   3   1  11 7387.38 233.704   5
   3  -1  11 7582.32 236.209   5
  -3   1  11 7462.14 232.142   2
   3   1  11 7648.94 221.814   4
  -3  -1 -11 7657.03 206.518   1
   3   1 -11 7575.42 254.813   1
  -3  -1  11 7654.85 232.741   2
   3  -1 -11 7120.93 257.158   1
   3  -1  11 7604.02 225.307   4
  -3   1 -11 8011.64 218.783   1
  -3   1  13 31980.3 813.302   3
  -3  -1  13 30851.4 815.595   2
   3   1 -13 30084.9 831.853   1
   3  -1 -13 30213.1 833.222   1
  -3  -1  13 31386.3 812.708   3
  -3   1 -13 32790.7 800.762   1
  -3   1  13 31412.1 817.040   2
  -3  -1 -13 30466.5 789.744   1
  -3  -1 -15 124083. 3144.03   1
   3  -1  15 123558. 3179.28   5
  -3   1 -15 127354. 3153.32   1
   3   1  15 124043. 3179.41   5
   3  -1  15 131978. 3170.51   4
   3   1  15 127712. 3163.43   4
   3  -1  17 136892. 3468.26   5
  -3   1  17 140153. 3458.56   2
   3   1  17 134235. 3450.02   4
  -3   1 -17 136885. 3439.78   1
  -3  -1  17 134696. 3476.73   5
  -3  -1  17 142253. 3463.99   4
  -3  -1 -17 141353. 3432.63   1
  -3   1  17 134252. 3476.62   5
   3  -1 -17 135303. 3475.28   1
   3   1  17 132073. 3467.08   5
   3  -1  17 136585. 3454.19   4
   3   1 -17 135159. 3473.22   1
  -3   1  17 145341. 3461.85   3
  -3   1  19 17773.7 499.132   2
   3  -1 -19 18203.7 523.011   1
  -3  -1  19 17392.6 521.082   5
  -3   1 -19 17815.6 481.031   1
  -3   1  19 17699.2 524.892   5
   3   1 -19 17738.4 515.983   1
   3   1  19 16333.9 507.162   5
  -3  -1  19 17645.4 501.013   4
  -3   1  19 18199.6 501.106   3
   3  -1  19 17368.1 507.420   5
   3  -1  19 17869.6 494.096   4
   3   1  19 17691.1 491.680   4
  -3   1  21 883.649 103.822   4
  -3   1  21 935.487 127.655   5
   3  -1  21 818.112 108.750   5
  -3  -1  21 977.359 104.170   4
   3   1 -21 613.461 128.676   1
   3  -1 -21 818.908 139.320   1
   3   1  21 847.170 110.380   5
  -3  -1  21 1043.06 124.277   5
   3   1  21 892.012 91.8085   4
   3  -1  21 928.577 94.9553   4
  -3   1  23 13040.7 397.934   4
  -3   1  23 13716.9 425.628   5
  -3  -1  23 12710.7 420.500   5
   3   1 -23 13086.4 413.923   1
   3  -1  23 12648.9 406.686   5
   3  -1 -23 12659.6 412.619   1
   3   1  23 12573.6 405.559   5
  -3  -1  23 11975.8 391.425   4
   3  -1  23 13565.6 393.988   4
   3   1  23 12357.8 383.289   4
  -3  -1  25 18713.9 566.810   4
   3   1 -25 20041.0 589.320   1
   3  -1 -25 20004.1 589.912   1
  -3  -1  25 19985.6 594.647   5
   3   1  25 20196.9 587.029   5
   3  -1  25 20547.0 566.014   4
   3  -1  25 19129.3 582.779   5
  -3   1  25 19375.8 567.601   4
   3   1  25 19833.4 560.125   4
  -3   1  25 19641.4 596.811   5
   3   1  27 6209.94 256.326   5
   3   1  27 5881.02 225.357   4
   3   1 -27 5502.80 260.538   1
   3  -1 -27 5434.99 262.381   1
  -3  -1  27 5874.92 237.596   4
  -3   1  27 6135.93 273.268   5
  -3   1  27 5573.00 232.990   4
   3  -1  27 5586.33 247.730   5
  -3  -1  27 6244.79 269.743   5
   3  -1  27 5693.68 227.960   4
  -3   1  29 1318.06 165.487   5
   3   1 -29 1226.63 170.571   1
   3  -1  29 1628.94 136.513   4
  -3   1  29 1687.37 140.696   4
   3   1  29 1166.38 149.849   5
  -3  -1  29 1688.63 180.562   5
  -3  -1  29 1780.62 142.323   4
   3  -1  29 1539.91 157.418   5
   3   1  29 1272.31 127.476   4
  -3   1  31 132.831 115.838   4
  -3  -1  31 54.7471 117.060   4
  -3   1  33 3476.81 222.738   5
   3   1  33 3250.62 209.132   5
   3  -1  33 3266.15 180.565   4
  -3   1  33 3360.42 193.709   4
  -3  -1  33 3627.55 226.178   5
   3  -1  33 3234.75 204.852   5
   3   1  33 3516.38 184.170   4
   3   1  35 12599.8 442.737   5
   3  -1  35 11659.8 439.122   5
  -3  -1  35 12287.9 451.411   5
  -3   1  35 12571.0 450.562   5
   3  -1  35 13100.8 413.279   4
  -3  -1  35 13420.1 429.417   4
   3   1  35 13056.0 413.648   4
  -3   1  35 13050.6 426.755   4
   3  -1  37 5025.10 255.530   5
   3   1  37 4946.65 257.659   5
  -3  -1  37 4540.22 254.098   5
  -3   1  37 4514.93 259.755   5
   3  -1  37 4846.10 223.044   4
  -3   1  37 4902.23 233.241   4
  -3  -1  37 4358.34 226.733   4
   3   1  37 4202.84 211.149   4
  -3   1  39 2024.73 198.410   5
  -3  -1  39 1394.56 185.619   5
  -3   1  39 1569.88 163.306   4
   3  -1  39 2036.01 186.779   5
   3  -1  39 1798.40 157.996   4
   3   1  39 1777.44 151.631   4
   3   1  39 1670.82 176.152   5
  -3  -1  39 1539.48 158.746   4
   3   3  -1 29168.0 770.228   4
   3   3  -1 31609.1 786.980   1
  -3   3  -1 32529.4 784.032   2
   3  -3   1 32436.7 778.447   5
   3   3   1 30616.0 780.514   1
   3  -3  -1 29878.8 779.863   5
   3  -3  -1 31683.0 780.627   4
  -3   3  -1 29394.1 789.094   3
   3  -3   1 31103.8 777.579   4
  -3   3   1 30380.8 781.633   3
   3   3  -1 30913.6 779.086   5
  -3   3   1 32304.1 784.174   2
   3   3   1 30637.7 775.677   5
   3   3   3 12526.7 308.892   1
  -3   3  -3 13122.5 340.062   3
   3   3   3 11777.2 310.792   5
   3  -3   3 11579.3 310.423   4
  -3   3  -3 12312.9 318.949   2
   3  -3  -3 12809.7 339.649   1
  -3   3   3 12479.2 319.925   2
   3   3  -3 12469.4 326.541   1
  -3   3   3 11826.0 314.024   3
   3  -3   3 11280.8 312.728   5
  -3  -3   3 11067.7 307.717   4
  -3   3   5 194775. 4702.41   3
  -3   3   5 186415. 4707.74   2
   3   3  -5 187460. 4716.44   1
  -3   3  -5 188763. 4708.53   2
   3  -3   5 190544. 4704.43   5
  -3  -3   5 192858. 4701.96   4
   3   3   5 186396. 4690.79   2
   3  -3  -5 188469. 4725.54   1
   3  -3   5 193082. 4701.37   4
   3   3   5 188606. 4700.84   5
   3   3   5 188524. 4689.77   4
  -3   3   7 15307.3 419.581   3
   3  -3  -7 15285.2 443.499   1
   3  -3   7 15512.4 421.681   5
  -3   3   7 16825.2 427.575   2
   3   3   7 15453.2 418.838   5
   3   3  -7 15363.8 434.808   1
   3   3   7 16161.2 408.991   4
  -3  -3   7 16575.7 421.383   4
  -3   3  -7 16603.5 427.798   2
   3  -3   7 15954.9 418.096   4
  -3   3   9 54872.0 1380.98   2
   3  -3   9 54780.9 1380.88   5
  -3   3   9 54495.3 1376.39   3
   3  -3  -9 52853.7 1400.86   1
  -3   3  -9 58365.3 1386.18   2
   3   3   9 54509.9 1377.96   5
  -3  -3   9 55572.2 1378.65   4
   3   3   9 52882.8 1364.67   4
   3   3  -9 55674.8 1393.34   1
   3  -3   9 52189.2 1373.73   4
   3   3  11 1032.06 84.9712   5
  -3   3  11 1198.75 90.7048   2
   3  -3 -11 1343.03 127.763   1
  -3   3 -11 1293.33 90.4546   1
   3   3 -11 1119.65 114.574   1
   3   3  11 1051.75 67.9335   4
   3  -3  11 1080.86 88.5128   5
   3  -3  11 1152.12 80.6518   4
  -3  -3 -11 1278.56 77.9854   2
  -3   3  11 1126.19 85.1748   3
  -3  -3  11 1099.71 86.0443   4
  -3   3 -13 70912.3 1662.30   1
   3  -3 -13 68659.7 1693.98   1
  -3  -3  13 70705.8 1674.06   4
  -3  -3  15 118787. 3061.03   5
  -3   3  15 122727. 3048.83   3
   3  -3  15 125815. 3048.17   4
  -3  -3 -15 118675. 3015.43   1
   3   3 -15 122368. 3064.36   1
  -3   3  15 123230. 3049.20   2
  -3   3 -15 120066. 3036.71   1
   3  -3  15 118273. 3058.37   5
   3   3  15 125200. 3060.21   5
   3   3  15 123776. 3038.09   4
  -3  -3  17 40598.4 1059.10   5
  -3   3 -17 39733.5 1027.67   1
   3   3 -17 39825.8 1054.11   1
  -3  -3  17 38942.9 1038.84   4
  -3   3  17 37524.1 1050.68   5
   3  -3  17 37839.7 1048.01   5
  -3   3  17 40292.1 1036.93   2
   3   3  17 40131.4 1026.93   4
  -3   3  17 41111.4 1039.72   3
   3  -3 -17 38337.5 1056.45   1
   3  -3  17 42144.0 1037.51   4
   3   3  17 38984.8 1046.37   5
  -3   3  19 11444.0 345.893   3
   3   3  19 10842.9 352.719   5
  -3  -3  19 11087.5 360.939   5
   3   3 -19 11147.6 361.837   1
   3  -3 -19 11926.4 371.887   1
  -3   3 -19 11266.4 332.892   1
   3   3  19 11117.1 331.178   4
  -3   3  19 11547.7 369.893   5
  -3  -3  19 11442.3 347.094   4
   3  -3  19 10657.8 351.003   5
  -3   3  19 11919.1 343.496   2
   3  -3  19 11026.5 338.671   4
  -3   3  21 1060.68 110.312   3
   3  -3 -21 1003.81 147.381   1
   3   3  21 965.202 114.904   5
  -3   3 -21 1205.97 111.201   1
   3   3 -21 1061.97 136.065   1
  -3   3  21 1156.45 131.534   5
   3  -3  21 822.064 112.102   5
   3   3  21 978.129 95.0179   4
   3  -3  21 1227.16 101.156   4
  -3  -3  21 1131.42 112.576   4
  -3   3  21 1052.98 108.394   2
  -3  -3  21 1191.51 133.322   5
  -3   3  23 11618.8 367.787   3
  -3   3  23 11822.1 364.376   2
   3   3 -23 11554.6 387.681   1
   3   3  23 11575.7 384.522   5
  -3   3  23 12795.1 402.678   5
   3  -3 -23 11048.3 387.647   1
  -3  -3  23 12279.8 393.432   5
   3   3  23 11933.6 356.222   4
   3  -3  23 11877.1 381.412   5
  -3  -3  23 11158.1 367.025   4
   3  -3  23 11874.5 362.893   4
   3  -3  25 10319.4 359.076   5
   3   3 -25 10004.6 368.886   1
   3  -3 -25 10735.1 371.437   1
  -3  -3  25 11298.3 377.374   5
  -3   3  25 11054.6 379.079   5
   3  -3  25 11095.8 342.847   4
   3   3  25 10564.5 334.543   4
   3   3  25 10847.3 365.828   5
  -3  -3  25 9695.38 346.577   4
  -3  -3  27 7251.57 273.455   4
   3   3  27 7335.31 286.911   5
   3  -3  27 7477.71 288.058   5
   3  -3 -27 6658.12 293.084   1
  -3  -3  27 7231.51 298.559   5
  -3   3  27 7815.93 276.636   4
   3   3 -27 6717.05 292.707   1
   3  -3  27 6987.77 266.724   4
   3   3  27 7118.05 255.157   4
  -3   3  27 7285.39 304.958   5
  -3   3  29 1118.05 132.475   4
   3   3 -29 1201.57 169.944   1
  -3  -3  29 1087.91 159.163   5
   3  -3  29 1297.48 134.266   4
   3   3  29 1368.29 131.744   4
   3  -3  29 1013.69 142.053   5
   3   3  29 1082.23 155.433   5
  -3   3  29 1355.97 171.324   5
  -3  -3  29 1253.15 137.709   4
  -3  -3  31 5.55938 110.871   4
   3  -3  33 3714.62 214.539   5
   3   3  33 3967.11 227.406   5
  -3  -3  33 4411.96 237.941   5
   3  -3  33 4288.30 202.327   4
   3   3  33 3662.89 190.641   4
  -3   3  33 3875.95 210.266   4
  -3   3  33 4106.72 243.938   5
  -3   3  35 2348.72 205.529   5
   3  -3  35 2432.49 190.261   5
   3   3  35 2492.60 163.254   4
   3   3  35 2291.98 186.489   5
   3  -3  35 2180.58 163.988   4
  -3  -3  35 2317.13 176.668   4
  -3  -3  35 2124.66 192.408   5
  -3   3  35 2313.56 172.000   4
  -3   3  37 11141.4 384.008   4
   3  -3  37 10963.6 401.129   5
   3   3  37 10656.8 409.337   5
  -3  -3  37 11314.6 412.434   5
   3   3  37 11184.9 378.868   4
  -3   3  37 10794.0 414.638   5
   3  -3  37 11329.0 381.301   4
  -3  -3  37 11469.6 397.039   4
   3  -3  39 2288.87 166.108   4
   3  -3  39 2074.62 187.044   5
  -3  -3  39 2061.64 197.479   5
   3   3  39 1930.24 160.219   4
   3   3  39 2174.66 193.569   5
  -3  -3  39 2296.13 182.969   4
  -3   3  39 1815.19 168.659   4
  -3   5   1 1888.58 76.2808   2
   3   5   1 2038.66 58.0578   3
  -3   5   1 1965.01 76.5033   3
   3  -5  -1 1962.92 70.3805   4
  -3   5  -1 1868.72 83.9832   3
   3   5   1 1957.10 61.6643   5
   3  -5  -1 1934.93 66.7671   5
   3  -5   1 1942.46 67.6447   4
   3  -5   1 1994.85 65.2685   5
   3   5   1 1862.07 70.9359   1
  -3   5  -1 1889.81 75.6093   2
   3   5  -1 1755.89 54.0321   4
   3   5  -1 1659.45 77.0420   1
  -3   5   3 84839.8 2199.01   3
  -3  -5   3 89698.1 2184.72   4
   3   5  -3 88682.6 2206.02   1
  -3   5  -3 89110.2 2205.55   2
  -3   5  -3 89328.9 2220.46   3
   3  -5   3 87452.4 2193.86   5
   3   5   3 87830.8 2188.37   3
   3   5  -3 86974.8 2190.45   3
   3  -5   3 87996.9 2194.40   4
   3   5   3 89095.4 2188.57   5
   3   5   3 85605.8 2189.47   1
  -3   5   3 88983.2 2201.55   2
   3   5  -5 6157.79 184.046   1
  -3   5   5 6063.19 173.761   3
   3   5   5 5661.44 163.250   5
  -3   5  -5 5772.01 180.128   2
  -3   5  -5 5712.28 204.733   3
   3   5   5 5931.90 165.837   3
   3  -5   5 5662.63 167.141   4
  -3   5   5 6115.83 177.601   2
   3   5   5 5801.24 155.699   1
   3  -5   5 5642.42 168.743   5
  -3  -5   5 6055.60 164.760   4
   3  -5  -5 6105.77 199.505   1
  -3   5   7 125174. 3146.55   3
  -3  -5   7 131908. 3142.17   4
   3  -5  -7 128284. 3171.55   1
   3  -5   7 131586. 3146.65   5
   3   5  -7 129249. 3158.88   1
  -3   5   7 127441. 3149.81   2
   3  -5   7 129028. 3142.87   4
   3   5   7 117608. 3124.55   2
   3   5   7 127942. 3140.26   5
   3   5   7 129068. 3141.55   3
  -3   5  -7 130716. 3155.37   2
   3  -5   9 382.133 55.0305   4
   3   5   9 401.627 63.0589   3
   3  -5  -9 428.233 110.895   1
  -3   5   9 521.594 68.4896   3
  -3   5   9 355.505 69.0926   2
  -3   5  -9 237.037 81.8507   2
   3  -5   9 357.429 58.8420   5
   3   5   9 397.663 56.4986   5
  -3  -5   9 376.610 61.5033   4
   3   5   9 373.018 43.6018   2
   3   5  -9 466.665 89.9024   1
  -3   5  11 12163.6 354.936   2
   3  -5 -11 12270.5 385.084   1
  -3  -5  11 13170.9 354.988   4
  -3   5 -11 12674.1 354.898   1
   3   5  11 11910.9 333.154   2
   3   5  11 13041.7 353.296   3
   3  -5  11 12278.0 347.600   4
  -3   5  11 12861.3 354.360   3
   3  -5  13 65307.0 1620.70   5
  -3  -5  13 64633.7 1614.96   4
   3   5  13 61685.4 1615.13   5
   3  -5 -13 61463.2 1638.11   1
   3   5  15 25306.7 611.494   3
  -3   5 -15 23277.7 603.083   1
   3   5 -15 24314.9 626.609   1
   3  -5  15 24578.1 617.320   5
  -3  -5  15 24390.8 627.919   5
   3   5  15 23848.2 615.609   5
  -3   5  15 23694.2 606.974   3
  -3   5  15 23649.4 605.686   2
   3  -5  15 24430.3 606.231   4
   3   5  15 24632.2 589.977   2
  -3  -5  15 23590.7 608.917   4
   3  -5  17 32200.4 861.972   4
   3  -5  17 31786.1 874.907   5
  -3   5 -17 32447.8 859.493   1
  -3   5  17 33214.2 878.146   5
   3   5  17 32424.2 874.906   5
  -3   5  17 33255.7 866.867   3
  -3  -5  17 31853.1 881.265   5
  -3   5  17 32679.9 866.472   2
   3   5 -17 32638.3 882.022   1
   3  -5 -17 32700.0 893.691   1
   3   5  17 33712.8 850.854   4
   3  -5  19 9238.58 299.538   5
   3   5 -19 8824.60 305.310   1
   3  -5 -19 9431.48 319.418   1
   3  -5  19 8612.86 281.450   4
   3   5  19 8414.81 295.833   5
  -3  -5  19 8799.73 305.813   5
  -3   5  19 8750.01 284.497   2
  -3   5  19 9242.12 316.002   5
  -3  -5  19 8641.98 288.813   4
   3   5  19 9245.54 272.941   4
  -3   5  19 9192.63 289.538   3
   3  -5  21 221.788 100.185   5
  -3  -5  21 76.1559 108.121   5
  -3   5  21 175.647 110.213   5
   3  -5 -21 152.290 135.567   1
   3   5 -21 242.288 118.758   1
   3   5  21 196.018 99.2971   5
  -3   5  21 149.526 89.6427   3
   3   5  21 174.347 70.9832   4
   3  -5  21 118.556 80.2957   4
  -3   5  21 132.857 91.1268   2
  -3  -5  21 182.813 90.9670   4
   3   5 -23 9300.65 337.978   1
  -3   5  23 9660.16 345.114   5
   3  -5  23 9248.62 308.852   4
  -3  -5  23 9248.85 316.939   4
   3  -5  23 9883.88 328.205   5
  -3   5  23 9403.88 315.829   3
   3   5  23 8894.77 327.628   5
   3  -5 -23 9783.38 345.577   1
  -3  -5  23 9432.92 336.102   5
   3   5  23 9796.80 299.946   4
  -3   5  23 9601.33 308.924   2
   3  -5 -25 9578.13 359.438   1
  -3   5  25 10559.3 340.735   3
   3   5  25 10608.0 320.484   4
  -3   5  25 11003.7 334.479   2
   3  -5  25 10220.9 332.828   4
   3   5  25 9939.55 352.448   5
  -3   5  25 10206.9 366.806   5
   3  -5  25 9802.58 346.764   5
   3   5 -25 9790.29 359.306   1
  -3  -5  25 9069.53 334.733   4
  -3  -5  25 9819.73 357.923   5
   3   5 -27 6018.71 274.987   1
  -3  -5  27 5708.16 247.203   4
  -3   5  27 6449.33 282.977   5
  -3   5  27 6356.48 245.111   2
  -3  -5  27 6337.91 275.500   5
   3  -5  27 6051.54 262.250   5
   3   5  27 6037.66 265.166   5
  -3   5  27 6504.94 249.599   3
   3  -5  27 6206.51 241.677   4
   3   5  27 6169.55 231.451   4
   3   5 -29 7818.86 317.714   1
   3  -5  29 7483.74 299.795   5
   3  -5  29 8281.47 286.666   4
  -3  -5  29 7677.04 314.684   5
  -3   5  29 8128.53 326.988   5
   3   5  29 7438.06 305.825   5
  -3  -5  29 6905.60 286.092   4
   3   5  29 7920.90 273.896   4
  -3   5  29 7721.98 284.035   4
  -3  -5  31 68.3971 113.798   4
   3  -5  31 44.4631 124.302   5
  -3  -5  31-121.854 134.174   5
   3   5 -31 101.212 152.097   1
   3   5  31 165.475 103.955   4
  -3   5  33 2181.73 207.026   5
   3  -5  33 2239.47 172.005   5
   3  -5  33 2226.84 158.685   4
  -3   5  33 2300.61 167.469   4
   3   5  33 2081.74 184.668   5
  -3  -5  33 2141.68 189.603   5
   3   5  33 1858.52 145.542   4
   3  -5  35 8864.82 342.111   5
   3   5  35 8408.14 345.352   5
  -3   5  35 9092.11 364.624   5
  -3  -5  35 8779.31 346.390   5
   3  -5  35 8724.42 315.784   4
  -3  -5  35 8378.35 330.209   4
   3   5  35 8901.01 305.729   4
  -3   5  35 8204.90 318.470   4
   3  -5  37 2896.74 206.099   5
   3   5  37 2917.98 209.290   5
  -3  -5  37 2580.87 213.467   5
  -3   5  37 2821.51 217.772   5
  -3  -5  37 2855.36 194.993   4
   3  -5  37 3009.19 183.163   4
   3   5  37 2886.10 174.929   4
  -3   5  37 2656.60 180.456   4
   3  -7   1 2183.35 68.6542   5
  -3   7  -1 1943.24 84.8044   2
   3   7   1 1892.40 79.6361   1
  -3   7   1 1945.18 82.1656   2
  -3   7  -1 1753.25 93.5908   3
   3   7   1 1904.64 63.7536   3
   3  -7  -1 2141.61 77.2399   4
   3  -7   1 2155.54 75.4850   4
  -3   7   1 1813.37 84.5946   3
   3   7  -1 1980.49 63.9831   3
   3   7  -1 2019.80 84.5648   1
   3   7  -1 1736.14 55.2321   4
   3   7   1 2081.96 64.1877   5
   3  -7  -1 2075.56 70.4295   5
   3   7  -3 9403.72 279.395   1
  -3   7  -3 9220.63 293.447   3
  -3   7   3 9823.69 276.735   2
   3   7  -3 10028.6 266.159   3
   3   7   3 9779.10 261.879   3
  -3   7  -3 9811.98 280.159   2
   3   7   3 9895.29 256.858   5
   3  -7  -3 10156.9 274.527   4
  -3   7   3 9897.93 275.718   3
   3   7   3 10005.0 265.761   1
   3  -7   3 9849.42 264.395   5
   3  -7   3 9934.08 268.060   4
  -3  -7   5 165972. 4071.59   4
   3   7  -5 163740. 4094.88   1
  -3   7  -5 162844. 4093.25   2
   3   7   5 165145. 4076.74   3
  -3   7   5 165082. 4086.46   3
   3   7   5 165491. 4071.28   5
   3   7   5 161987. 4070.29   1
   3  -7   5 162218. 4079.22   5
   3   7  -5 168536. 4092.40   3
  -3   7  -5 162265. 4117.35   3
   3  -7   5 160377. 4080.98   4
  -3   7   5 163700. 4088.03   2
   3   7  -7 4450.45 170.370   1
   3   7   7 4527.83 146.065   3
  -3  -7   7 4659.35 142.419   4
  -3   7  -7 4444.57 166.639   2
  -3   7   7 4255.40 151.274   3
  -3   7   7 4631.60 156.313   2
   3  -7  -7 4269.85 186.227   1
  -3   7  -7 3873.15 200.988   3
   3  -7   7 4826.61 148.761   5
   3   7   7 4752.12 140.035   5
   3  -7   7 4581.04 146.231   4
   3   7   9 33884.2 876.679   3
   3  -7  -9 34030.3 910.931   1
  -3   7   9 35510.4 883.466   3
   3  -7   9 33601.6 875.922   4
  -3   7   9 34322.6 883.584   2
   3   7   9 33052.9 871.259   5
  -3   7  -9 34827.6 894.084   2
   3  -7   9 34420.7 880.811   5
   3   7   9 34109.0 856.677   2
  -3  -7   9 33925.5 877.345   4
   3   7  -9 32992.3 894.250   1
  -3   7 -11 3156.18 143.028   1
   3   7  11 3331.86 133.332   3
   3   7  11 2977.18 107.468   2
   3   7  11 3385.85 132.818   5
   3  -7 -11 3075.07 180.229   1
  -3  -7  11 3420.83 133.177   4
   3   7 -13 18330.4 521.677   1
   3  -7  13 18430.5 507.838   5
  -3   7  13 18795.3 508.283   3
   3  -7  13 18546.5 503.137   4
   3   7  13 18090.9 504.037   5
  -3   7 -13 17794.5 507.896   1
  -3   7  13 18830.2 505.449   2
  -3  -7  13 18252.4 504.260   4
   3  -7  15 48044.6 1286.78   5
  -3   7  15 50626.5 1284.05   3
   3  -7  15 49416.9 1279.14   4
   3   7 -15 46978.4 1297.08   1
   3   7  15 50747.2 1283.10   3
  -3  -7  15 49918.6 1285.42   4
  -3   7  15 50022.2 1281.13   2
   3   7  15 49977.7 1261.95   2
  -3  -7  15 50881.2 1298.01   5
   3   7 -17 21204.4 607.121   1
   3   7  17 22022.6 593.545   3
   3  -7 -17 21961.1 621.702   1
  -3   7  17 21169.0 589.686   3
   3  -7  17 21361.0 587.757   4
  -3   7  17 21246.8 587.396   2
   3  -7  17 20294.8 596.222   5
  -3  -7  17 21533.5 606.366   5
   3   7  17 20439.4 570.569   2
   3   7  17 22053.4 603.118   5
   3   7 -19 7777.54 287.760   1
  -3   7  19 7673.53 264.975   3
  -3   7 -19 7997.57 269.597   1
   3  -7  19 7795.82 261.752   4
   3  -7 -19 8268.28 300.246   1
   3  -7  19 7773.72 272.266   5
   3   7  19 7492.18 270.875   5
  -3  -7  19 7792.28 281.995   5
   3   7  19 8030.26 245.211   2
  -3   7  19 7888.57 262.278   2
   3   7  19 7911.31 264.113   3
  -3  -7  19 8059.91 273.441   4
  -3   7  19 8185.14 290.820   5
  -3   7  21 925.812 108.908   2
   3   7 -21 1116.87 143.312   1
  -3   7 -21 1100.63 124.968   1
   3  -7  21 973.172 118.548   5
   3   7  21 1258.91 124.462   5
  -3   7  21 817.125 112.191   3
  -3   7  21 1034.87 134.733   5
   3  -7  21 1098.46 103.707   4
  -3  -7  21 800.777 128.770   5
  -3  -7  21 1054.26 116.716   4
   3  -7 -21 1004.54 155.787   1
  -3   7  23 9893.32 313.260   2
   3  -7  23 9369.16 326.038   5
   3  -7 -23 9601.84 343.930   1
   3   7  23 9634.12 298.023   4
   3   7  23 9283.55 327.521   5
  -3   7 -23 9333.84 318.952   1
  -3   7  23 9890.14 316.292   3
   3  -7  23 9441.90 309.964   4
   3   7 -23 8642.18 339.452   1
  -3   7  23 10165.5 350.461   5
  -3  -7  23 8524.20 329.923   5
  -3  -7  23 8775.58 317.869   4
  -3   7  25 11471.0 362.749   3
  -3   7  25 11078.3 353.100   2
   3  -7  25 10811.5 367.953   5
  -3  -7  25 10681.3 379.664   5
   3   7  25 11203.8 377.854   5
   3  -7  25 10945.5 351.358   4
  -3   7  25 10885.8 387.598   5
   3  -7 -25 10613.7 385.349   1
  -3  -7  25 10733.8 363.116   4
   3   7  25 10991.4 338.517   4
   3   7 -25 10565.5 379.342   1
  -3  -7  27 35101.4 967.232   5
  -3   7  27 36199.5 949.382   3
  -3  -7  27 33582.6 949.241   4
  -3   7  27 36046.2 981.750   5
   3  -7  27 33316.5 954.882   5
   3   7  27 34670.1 965.913   5
   3   7 -27 32124.7 954.106   1
  -3   7  27 36116.7 939.617   2
   3   7  27 34058.2 924.231   4
   3  -7  27 35169.2 943.107   4
  -3   7  29 7477.18 277.745   3
  -3   7  29 6871.91 308.454   5
  -3  -7  29 6691.82 291.471   5
  -3   7  29 7532.93 275.095   2
   3   7  29 6864.43 295.843   5
  -3  -7  29 7116.00 280.383   4
   3  -7  29 7259.97 271.674   4
   3   7 -29 6419.55 291.832   1
   3   7 -31 223.639 151.512   1
   3  -7  31 281.347 128.548   5
  -3  -7  31 176.736 143.832   5
   3   7  31 126.482 101.426   4
  -3  -7  31 299.164 119.971   4
   3  -7  33 4089.76 220.409   5
   3   7  33 4152.40 228.218   5
  -3  -7  33 4360.00 237.159   5
  -3   7  33 4145.50 243.592   5
  -3  -7  33 3709.05 212.549   4
   3   7  33 3770.65 185.153   4
   3  -7  33 3796.32 201.899   4
  -3   7  33 4147.54 210.491   4
  -3   7  35 3894.25 249.052   5
   3   7  35 3786.88 192.762   4
   3  -7  35 4089.63 229.555   5
   3   7  35 4216.40 239.956   5
   3  -7  35 4241.14 205.511   4
  -3  -7  35 4048.36 238.002   5
  -3   7  35 3909.58 207.438   4
   3  -7  37 4801.58 228.331   4
   3  -7  37 4438.28 240.661   5
  -3   7  37 4027.56 215.195   4
  -3  -7  37 4507.23 252.504   5
  -3   7  37 4405.73 260.658   5
   3   7  37 4498.82 251.012   5
   3   7  37 4314.25 204.728   4
  -3   9  -1 68.8054 72.4787   3
   3   9  -1 100.781 67.1734   1
  -3   9   1 11.7930 59.8242   3
   3   9   1 10.4856 60.0847   1
  -3   9  -1 45.0485 59.1829   2
   3  -9   1 65.4266 28.8211   5
   3   9  -1 45.3404 38.6270   3
   3  -9  -1 141.111 46.2877   4
  -3   9   1 14.2298 55.9027   2
   3  -9   1 68.4700 41.5452   4
   3   9  -1 33.7447 18.8811   4
   3   9   1 51.0424 26.3491   5
   3   9   1 12.2661 36.0931   3
   3  -9  -1 40.4652 32.6707   5
  -3   9   3 33054.7 859.837   2
  -3   9   3 32034.6 861.204   3
   3   9   3 34868.8 848.398   3
   3  -9   3 33925.7 845.738   5
   3   9   3 32608.2 850.807   1
  -3   9  -3 32601.5 865.194   2
   3   9   3 33361.7 836.837   5
  -3   9  -3 32925.1 883.301   3
   3  -9   3 33848.3 852.720   4
   3   9  -3 33871.0 867.321   1
   3   9  -3 32674.8 851.771   3
  -3   9   5 25920.8 668.435   2
   3   9   5 25234.4 656.500   3
  -3   9   5 24847.0 668.054   3
  -3   9  -5 26105.4 677.616   2
   3   9   5 26049.7 644.632   5
  -3  -9   5 25221.7 645.588   4
   3   9  -5 25699.4 672.796   3
  -3   9  -5 26176.9 702.308   3
   3  -9   5 25426.6 656.014   5
   3   9   5 25385.7 653.182   1
   3  -9   5 25333.0 658.641   4
   3   9  -5 23985.6 673.388   1
   3   9   7 186299. 4558.02   3
  -3   9  -7 182706. 4575.74   2
   3  -9   7 185298. 4558.56   5
   3   9  -7 184797. 4586.08   3
   3  -9   7 179064. 4557.76   4
   3   9   7 181491. 4547.28   5
  -3   9   7 180331. 4567.45   3
  -3  -9   7 185137. 4550.84   4
  -3  -9   9 18109.0 467.620   4
  -3   9  -9 17524.3 489.224   2
   3  -9   9 18021.1 472.293   5
   3   9   9 17181.8 461.426   5
   3  -9   9 17325.5 469.244   4
   3  -9  -9 17077.4 510.548   1
   3   9   9 16969.3 447.154   2
   3   9   9 17817.8 471.678   3
  -3   9  11 1808.54 105.133   3
   3   9  11 1923.02 95.5350   5
   3   9  11 1810.03 79.6497   2
  -3  -9  11 1872.55 117.660   5
  -3  -9  11 1939.54 102.037   4
  -3   9  11 1882.31 111.519   2
   3   9 -11 1892.25 133.180   1
   3   9  13 32306.7 816.887   3
  -3   9  13 32779.8 824.322   3
   3  -9  13 32403.0 822.014   5
  -3   9  13 31033.4 819.902   2
  -3  -9  13 32552.3 832.818   5
   3   9  13 31305.2 815.447   5
  -3  -9 -13 29212.9 787.853   1
  -3  -9  13 30330.9 815.590   4
   3  -9  13 30837.3 814.239   4
   3   9 -13 30262.2 835.267   1
   3   9  15 19803.4 537.347   3
   3  -9  15 20238.1 543.286   5
  -3  -9  15 18347.6 545.728   5
  -3   9 -15 19346.3 543.880   1
   3  -9  15 19220.4 531.994   4
  -3   9  15 20021.8 540.474   3
  -3   9  15 19566.2 535.564   2
   3   9 -15 18610.3 552.719   1
  -3  -9  15 18282.0 535.191   4
   3   9  15 19683.6 513.398   2
   3  -9 -15 19562.3 574.072   1
  -3   9  17 30832.9 823.398   3
   3  -9  17 30730.0 819.855   4
   3  -9 -17 31063.3 858.186   1
   3   9  17 29857.1 826.870   5
  -3   9  17 30478.2 832.614   5
  -3   9  17 30996.8 820.460   2
  -3   9 -17 30665.9 827.226   1
   3   9  17 30385.4 797.952   2
   3  -9  17 30362.3 829.144   5
  -3  -9  17 30806.9 837.278   5
   3   9  17 31746.8 823.257   3
   3   9 -17 31087.3 839.074   1
   3   9  19 264.544 91.5399   3
  -3   9  19 338.695 92.8091   3
   3   9  19 314.027 73.0130   2
   3   9 -19 147.272 114.121   1
   3   9  19 345.467 99.8012   5
  -3  -9  19 370.240 108.973   5
  -3   9  19 306.268 89.7497   2
  -3   9 -19 364.907 126.230   1
   3  -9 -19 365.625 144.221   1
   3  -9  19 404.715 105.531   5
  -3   9  19 267.616 112.667   5
  -3  -9  19 398.276 96.8316   4
   3  -9  19 354.930 93.2592   4
  -3   9  21 644.256 132.769   5
   3   9  21 578.641 84.8487   2
   3   9 -21 466.598 128.552   1
   3   9  21 496.077 102.026   3
  -3   9  21 542.091 105.408   3
   3  -9  21 535.222 113.609   5
   3   9  21 551.484 107.708   5
  -3  -9  21 494.689 119.998   5
   3  -9  21 511.382 99.6797   4
  -3   9 -21 425.788 131.007   1
  -3   9  21 389.159 97.1181   2
  -3  -9  21 490.211 107.901   4
   3  -9 -21 401.759 151.409   1
   3   9  23 1940.25 139.756   3
  -3   9  23 1795.33 139.947   3
   3   9  23 1836.06 120.515   2
   3  -9 -23 1920.99 187.504   1
  -3   9 -23 1980.13 164.921   1
   3   9  23 1944.23 153.079   5
  -3  -9  23 1859.36 157.879   5
  -3   9  23 2237.59 176.851   5
  -3  -9  23 1630.43 141.480   4
  -3   9  23 2017.29 138.504   2
   3  -9  23 1882.59 146.304   5
   3  -9  23 1900.50 133.326   4
   3   9 -23 1693.96 165.870   1
  -3  -9  25 43277.4 1247.14   4
  -3   9  25 47792.4 1244.86   3
   3   9  25 47612.1 1222.66   4
  -3  -9  25 45817.7 1261.93   5
   3   9  25 47965.3 1266.05   5
  -3   9  25 48711.8 1279.19   5
  -3   9  25 47701.6 1235.27   2
   3  -9  25 45030.5 1254.62   5
   3  -9  25 47826.5 1242.05   4
   3   9 -25 46867.6 1260.27   1
  -3   9  27 27189.2 751.798   3
  -3  -9  27 24656.6 751.807   4
  -3   9  27 27278.9 740.718   2
   3   9  27 26534.3 770.371   5
   3  -9  27 25277.0 757.403   5
  -3  -9  27 26432.7 766.274   5
  -3   9  27 27514.6 786.742   5
   3  -9  27 26278.6 742.765   4
   3   9 -27 28054.4 775.461   1
   3   9  27 26736.9 726.799   4
   3   9  29 1906.23 175.100   5
  -3   9  29 2039.43 192.389   5
   3  -9  29 1818.67 144.115   4
   3   9 -29 1798.95 187.156   1
   3   9  31 255.181 104.445   4
  -3   9  31 177.591 123.841   3
   3   9 -31 303.083 166.393   1
   3  -9  31 254.539 124.860   5
  -3   9  31-14.8802 120.261   2
  -3  -9  31 107.390 131.971   5
   3   9  33 2287.06 188.065   5
   3  -9  33 1996.69 171.155   5
   3  -9  33 2153.75 161.018   4
  -3   9  33 2217.74 203.174   5
  -3   9  33 2192.43 166.467   2
   3   9  33 2118.28 148.344   4
  -3  -9  33 1923.95 183.004   5
  -3   9  35 4824.59 225.997   4
   3   9  35 4245.28 198.587   4
  -3  -9  35 4423.76 242.298   5
   3  -9  35 4325.25 218.951   4
   3  -9  35 4574.76 239.533   5
  -3   9  35 4197.49 265.005   5
   3   9  35 4092.65 248.050   5
   3  -9  37 2643.97 201.515   5
  -3   9  37 2593.21 220.206   5
   3  -9  37 2678.49 183.273   4
   3   9  37 3206.10 215.200   5
   3   9  37 2699.57 172.378   4
  -3   9  37 2889.39 184.044   4
   3  11   1 1268.78 95.3321   1
   3 -11  -1 1545.89 83.1777   4
  -3  11  -1 1442.53 101.390   2
  -3  11   1 1387.76 93.8244   2
   3  11  -1 1386.80 76.3747   3
   3  11  -1 1268.77 49.9242   4
   3 -11  -1 1382.27 65.2411   5
   3  11   1 1112.74 41.3038   4
   3  11  -1 1462.68 105.742   1
   3 -11   1 1343.28 59.4883   5
   3 -11   1 1418.07 79.6123   4
   3  11   1 1412.83 74.0033   3
   3  11   3 32530.1 807.560   5
   3  11   3 31247.3 822.558   3
   3  11  -3 32343.2 830.711   3
   3 -11   3 33038.4 830.792   4
   3  11   3 31442.8 829.354   1
   3  11  -3 31463.4 842.590   1
   3 -11   3 32395.5 817.354   5
   3  11   5 287274. 6929.53   3
   3  11  -5 275532. 6942.50   3
   3 -11   5 275507. 6930.77   4
   3 -11   5 277762. 6923.25   5
   3  11   5 278863. 6927.00   1
   3  11   5 278690. 6910.45   5
   3 -11   7 84021.6 2036.08   4
   3  11   7 85207.9 2034.61   3
  -3  11   7 92062.9 2048.38   3
  -3  11   7 87821.9 2043.85   2
   3  11   7 81648.1 2015.82   5
   3 -11   7 84309.2 2031.66   5
  -3  11  -7 86804.1 2087.62   3
   3  11  -7 85834.3 2062.22   3
  -3 -11   7 85671.0 2022.69   4
   3  11   9 4281.30 128.321   2
  -3 -11   9 4445.10 146.528   4
   3 -11   9 4451.26 153.274   5
  -3  11  -9 4768.58 235.035   3
   3  11  -9 4316.38 216.683   3
  -3 -11   9 4562.97 167.382   5
   3  11   9 4165.32 138.749   5
   3 -11   9 4348.58 152.071   4
  -3  11   9 4517.69 163.113   3
  -3  11   9 4257.99 163.524   2
   3  11  -9 4314.06 184.773   1
   3  11  11 4590.90 155.288   5
  -3  11 -11 4255.83 242.824   3
  -3  11 -11 4702.46 189.470   1
  -3  11  11 5010.92 178.897   3
  -3 -11  11 4660.00 162.399   4
   3  11 -11 4758.35 195.789   1
  -3  11  11 4497.03 172.010   2
  -3 -11  13 26609.6 703.092   4
   3 -11  13 26261.4 705.675   5
  -3  11 -13 25884.7 716.339   1
   3 -11 -13 25735.3 744.695   1
   3  11  13 26858.4 700.144   5
   3 -11  13 25921.0 701.223   4
   3  11  13 26436.3 704.171   3
   3  11  13 26462.1 681.333   2
   3  11 -13 27295.5 726.134   1
  -3  11  13 25718.2 704.352   2
  -3 -11  13 26104.6 715.101   5
  -3  11  13 26938.5 711.024   3
   3 -11  15 41975.6 1137.61   4
  -3 -11  15 43161.6 1152.00   5
  -3 -11  15 42800.4 1139.52   4
  -3  11 -15 43941.2 1150.69   1
  -3  11  15 42966.3 1137.99   2
   3  11 -15 43995.1 1160.71   1
   3  11  15 44793.6 1139.73   3
   3  11  15 43701.4 1115.72   2
  -3  11  15 47124.7 1152.33   3
   3 -11 -15 42983.6 1176.47   1
   3 -11  15 44555.2 1144.90   5
   3  11  17 5721.08 189.748   2
   3  11  17 5987.29 220.044   5
   3  11 -17 5697.89 239.620   1
   3  11  17 6225.99 216.544   3
   3 -11  17 6061.51 231.730   5
   3 -11  17 5810.12 220.451   4
   3 -11 -17 5965.19 268.325   1
  -3  11  17 6092.33 216.334   2
  -3  11  17 5671.07 230.223   5
  -3  11 -17 6885.87 272.465   1
  -3 -11  17 5303.28 227.451   5
  -3  11  17 6106.70 219.379   3
  -3 -11  17 5798.24 217.609   4
  -3  11  19 2774.00 145.202   3
   3 -11 -19 2664.23 198.155   1
   3 -11  19 2164.94 163.790   5
   3 -11  19 2116.57 158.365   4
  -3  11  19 2629.97 171.262   5
   3  11  19 2835.38 121.825   2
  -3 -11  19 2386.79 156.972   5
   3  11  19 2735.64 153.669   5
   3  11  19 2640.08 143.548   3
  -3  11  19 2623.02 141.178   2
  -3 -11  19 2398.19 141.295   4
   3  11 -19 2482.23 174.731   1
  -3  11 -19 2474.06 180.068   1
   3  11  21 210.863 99.8274   3
  -3  11 -21 73.4250 131.383   1
  -3  11  21 185.045 99.2869   3
  -3 -11  21 10.4740 118.930   5
   3  11 -21 15.7129 133.274   1
  -3  11  21 172.917 121.683   5
   3 -11 -21 5.92212 158.894   1
   3 -11  21 19.0255 104.604   5
   3  11  21 91.7654 105.930   5
   3  11  21 51.8460 77.7181   2
  -3  11  21 149.390 94.7196   2
  -3 -11  21 152.734 99.3335   4
   3 -11  21 135.897 90.8070   4
  -3  11  23 19183.9 558.023   3
   3 -11 -23 19241.9 594.159   1
   3  11  23 19211.2 559.545   3
   3  11  23 19088.0 531.639   2
   3  11  23 19046.6 577.287   5
  -3  11  23 19384.3 549.792   2
  -3 -11  23 19629.1 578.194   5
  -3  11 -23 20240.7 576.787   1
   3  11 -23 18685.0 578.662   1
  -3  11  23 18759.2 588.853   5
   3 -11  23 19193.2 555.243   4
   3 -11  23 18752.4 565.488   5
  -3  11  25 29190.7 803.901   3
  -3  11 -25 28677.0 817.051   1
   3  11  25 28274.5 776.315   2
  -3  11  25 30585.7 798.884   2
   3 -11  25 29547.8 815.353   5
   3  11  25 27710.8 824.049   5
  -3 -11  25 27773.1 818.528   5
   3 -11  25 29988.1 805.654   4
   3  11 -25 27806.2 821.217   1
   3  11  25 29170.8 800.620   3
  -3  11  25 29614.9 838.002   5
  -3  11  27 11273.3 358.578   3
  -3  11  27 10909.4 347.543   2
   3 -11  27 10249.9 350.856   4
   3  11  27 9838.81 374.046   5
  -3 -11  27 10524.8 378.049   5
   3 -11  27 10503.1 366.839   5
  -3  11  27 9381.32 384.709   5
   3  11 -27 10534.4 381.169   1
   3  11  29 5213.72 260.316   5
   3 -11  29 6019.37 241.531   4
   3  11 -29 5689.52 279.923   1
  -3  11  29 5631.54 280.037   5
   3  11  31-33.6213 105.030   4
  -3  11  31 164.099 121.696   2
   3  11  31 106.754 140.984   5
  -3 -11  31 214.204 135.715   5
   3 -11  31 195.808 123.759   5
  -3  11  31 96.4885 127.233   3
  -3  11  33 3252.55 186.357   2
   3  11  33 3010.92 213.821   5
   3 -11  33 2980.51 181.207   4
  -3 -11  33 3366.61 211.392   5
  -3  11  33 3258.39 234.288   5
  -3  11  33 2842.98 193.129   3
   3  11 -33 2976.24 228.369   1
   3  11  33 2668.54 161.065   4
   3 -11  33 3348.48 203.790   5
  -3  11  35 4011.03 208.393   2
   3 -11  35 3796.14 218.795   5
  -3  11  35 3991.52 253.356   5
  -3 -11  35 4088.33 233.327   5
   3  11  35 3900.96 241.010   5
   3 -11  35 4102.40 212.786   4
   3  11  35 3866.41 191.267   4
  -3 -11  37 2265.50 205.118   5
   3  11  37 2667.18 173.021   4
   3 -11  37 2913.42 186.628   4
  -3  11  37 2478.96 217.521   5
   3 -11  37 2819.77 195.470   5
  -3  11  37 2989.51 186.601   4
   3 -13   1 22988.2 594.633   5
  -3  13   1 24603.2 622.435   2
  -3  13  -1 24049.2 626.550   2
   3  13   1 22720.5 605.513   3
  -3  13  -1 23714.1 638.083   3
   3  13   1 22305.0 583.968   4
  -3  13   1 22876.7 630.359   3
   3  13   1 23189.0 619.985   1
   3 -13  -1 23658.9 615.623   4
   3  13  -1 23430.5 607.875   3
   3 -13  -1 23198.6 597.920   5
   3 -13   1 23939.6 614.777   4
  -3  13   3 93694.8 2060.74   2
  -3  13  -3 91359.0 2065.88   2
   3  13   3 93149.8 2047.59   3
  -3  13   3 91124.0 2066.60   3
   3  13   3 89276.9 2053.01   1
  -3  13  -3 89872.2 2086.85   3
   3 -13   3 87373.1 2032.68   5
   3  13  -3 90975.9 2053.25   3
   3 -13   3 94224.2 2053.21   4
  -3  13  -5 48090.6 1287.53   3
   3  13   5 49015.5 1244.48   3
  -3  13   5 50023.6 1258.61   3
   3  13   5 47156.1 1245.43   1
   3  13  -5 49316.4 1260.37   3
  -3  13   5 49352.2 1254.55   2
   3  13  -5 50586.9 1265.61   1
  -3 -13   5 48814.3 1238.79   5
   3  13   5 48039.0 1218.32   5
   3 -13   5 48732.3 1245.57   4
   3 -13   5 49370.6 1234.39   5
  -3  13  -5 50574.4 1264.60   2
  -3  13   7 17914.1 460.163   2
  -3  13  -7 17214.4 470.880   2
  -3  13  -7 17215.4 505.008   3
   3 -13   7 17333.3 449.597   4
   3  13  -7 16740.9 478.370   3
  -3  13   7 17707.0 463.445   3
   3  13   7 14900.0 420.728   2
   3  13  -7 16969.3 473.067   1
   3 -13   7 17200.0 441.730   5
  -3 -13   7 17866.5 452.567   5
  -3 -13   7 15622.4 428.906   4
   3  13   7 16245.4 421.993   5
  -3  13  -9 6393.43 227.780   2
   3  13   9 6064.14 175.536   2
   3  13   9 5889.28 177.312   5
  -3  13  -9 6253.92 268.326   3
   3  13  -9 6252.03 229.522   1
   3  13  -9 6618.47 256.439   3
  -3 -13   9 6031.16 187.857   4
  -3  13   9 6674.64 211.233   2
  -3  13   9 6658.81 215.959   3
  -3 -13   9 6290.64 209.398   5
   3  13  11 1508.30 97.0651   3
  -3  13  11 1348.07 102.910   3
   3 -13  11 1422.28 89.7560   5
   3  13  11 1310.08 73.6274   5
  -3  13 -11 1527.84 127.697   2
  -3  13  11 1390.35 101.809   2
   3  13 -11 1188.10 125.121   1
  -3  13 -11 1347.21 172.027   3
   3  13  13 12393.8 368.096   3
  -3  13 -13 12637.1 446.628   3
   3 -13 -13 12891.1 423.420   1
  -3  13  13 13217.8 377.373   3
   3  13  13 12854.0 345.110   2
   3 -13  13 12452.7 367.251   5
  -3 -13  13 12816.0 379.663   5
   3  13  13 12295.3 356.657   5
  -3  13 -13 12457.1 388.749   1
   3  13 -13 12820.8 395.473   1
   3  13 -13 12839.9 444.685   3
  -3  13  13 12021.8 370.453   2
   3 -13  13 12866.8 367.188   4
   3 -13  15 37686.0 1023.09   5
   3  13  15 39053.3 1023.83   3
  -3  13  15 39080.6 1028.98   3
   3 -13  15 39385.5 1023.42   4
  -3  13 -15 39536.6 1038.99   1
  -3 -13  15 38819.8 1036.38   5
   3 -13 -15 39157.3 1070.25   1
   3  13 -15 38056.7 1047.33   1
  -3  13  15 39149.4 1023.95   2
  -3  13 -15 36903.6 1093.20   3
   3  13  15 39874.9 1000.36   2
  -3  13  17 14081.8 409.385   2
   3  13 -17 13295.8 433.477   1
  -3  13  17 13305.1 431.300   5
   3  13  17 13810.8 412.780   5
  -3  13 -17 14925.4 435.229   1
   3  13  17 14241.4 412.874   3
  -3 -13  17 13376.5 428.734   5
  -3  13  17 14154.5 420.502   3
   3 -13 -17 13689.4 461.285   1
   3  13  17 13974.3 386.446   2
   3 -13  17 14156.4 411.234   4
   3 -13  17 13532.9 417.091   5
  -3 -13  19 270.673 117.756   5
   3 -13 -19 178.776 167.806   1
  -3  13 -19 190.719 135.264   1
   3  13 -19 177.140 136.218   1
  -3  13  19 252.004 99.0230   3
   3 -13  19 129.970 99.4985   5
   3  13  19 220.758 102.414   5
  -3  13  19 317.548 120.374   5
   3  13  19 195.913 77.1090   2
   3 -13  19 174.589 88.8558   4
  -3  13  19 112.229 97.0457   2
   3  13  19 288.873 101.220   3
   3  13 -21 586.578 145.270   1
   3  13  21 762.394 116.539   3
  -3  13  21 726.841 114.737   3
  -3  13  21 729.646 112.342   2
  -3 -13  21 514.420 129.260   5
   3 -13  21 658.810 119.943   5
   3 -13 -21 650.732 176.643   1
  -3  13  21 567.922 138.435   5
  -3  13 -21 603.244 142.704   1
   3 -13  21 510.786 102.719   4
   3  13  21 508.772 90.9181   2
   3  13  21 807.567 124.534   5
   3  13  23 14156.4 429.861   3
  -3  13  23 13842.3 431.787   3
  -3  13  23 13302.2 460.162   5
   3 -13  23 13701.1 426.176   4
   3 -13  23 13810.8 436.474   5
  -3 -13  23 13899.5 448.328   5
   3  13  23 14189.1 450.399   5
   3  13  23 13516.7 400.742   2
  -3  13 -23 14834.1 451.739   1
  -3  13  23 13784.4 419.864   2
   3  13 -23 13800.3 455.429   1
  -3  13  25 9183.41 319.263   3
   3  13  25 9168.91 323.561   3
   3  13  25 9105.87 294.206   2
   3  13  25 9217.21 348.967   5
   3 -13  25 9165.64 331.102   5
   3  13 -25 9525.60 352.099   1
  -3 -13  25 9086.71 342.647   5
  -3  13  25 9795.61 361.354   5
  -3  13  25 9482.28 314.354   2
   3 -13  25 9089.50 318.749   4
  -3  13 -25 9491.65 345.196   1
  -3  13  27 17651.2 581.583   5
   3 -13  27 18865.9 559.829   5
  -3 -13  27 18403.4 566.453   5
   3  13  27 18466.6 520.740   2
   3  13 -27 17871.3 568.287   1
   3 -13  27 18190.5 545.898   4
  -3  13  29 4297.54 211.704   3
   3 -13  29 4034.81 222.335   5
  -3  13  29 4141.64 246.026   5
   3  13  29 4260.10 185.405   2
  -3  13  29 4366.96 201.062   2
   3 -13  29 3983.72 201.845   4
   3  13  31 148.053 102.811   4
   3  13 -31-6.74855 161.460   1
  -3  13  31 93.2035 132.383   3
   3 -13  31-50.8259 129.192   5
  -3 -13  31 257.258 144.485   5
  -3  13  31 88.4936 119.814   2
   3  13 -33 1635.17 197.399   1
  -3 -13  33 1878.28 177.965   5
  -3  13  33 1754.46 172.395   3
  -3  13  33 1887.55 159.595   2
   3 -13  33 1796.73 167.960   5
  -3  13  33 1474.38 195.398   5
   3  13  33 1936.81 139.850   4
   3 -13  33 1873.27 156.522   4
  -3  13  35 4152.99 223.021   3
   3 -13  35 4151.99 228.010   5
  -3 -13  35 3770.94 231.756   5
  -3  13  35 4743.29 217.966   2
  -3  13  35 3827.08 256.284   5
   3 -13  35 3966.47 213.099   4
   3  13 -35 3773.87 249.400   1
   3  13  35 3955.28 189.771   4
  -3  15   1 20304.7 508.938   2
  -3  15  -1 19803.4 512.149   2
   3 -15   1 18817.5 474.470   5
   3  15   1 19015.8 492.452   3
   3 -15  -1 18897.7 478.755   5
  -3  15  -1 18882.1 522.152   3
   3 -15   1 19033.6 497.662   4
   3 -15  -1 18985.2 498.804   4
   3  15  -1 19571.5 495.552   3
  -3  15   1 18199.2 517.891   3
   3  15  -1 19336.0 511.519   1
   3 -15   3 35465.0 931.835   5
   3  15  -3 37849.8 967.201   1
  -3  15  -3 37091.8 987.968   3
  -3  15   3 40471.4 971.676   2
   3 -15   3 34004.8 950.540   4
   3  15   3 37825.1 951.320   3
  -3  15  -3 38369.2 968.588   2
   3  15  -3 38101.2 958.864   3
  -3  15   3 37231.4 971.206   3
  -3 -15   3 35763.0 932.148   5
  -3  15   5 17555.1 473.096   2
  -3  15   5 16573.6 475.266   3
   3  15  -5 17233.8 480.829   3
  -3  15  -5 16990.3 480.652   2
  -3 -15   5 17526.3 453.879   5
   3  15  -5 17871.6 486.055   1
   3 -15   5 16520.0 463.219   4
   3 -15   5 15998.0 445.766   5
  -3  15  -5 17033.8 507.309   3
  -3  15   7 30217.3 740.158   2
  -3 -15   7 28292.7 726.074   5
   3 -15   7 26711.2 727.942   4
  -3  15   7 28022.4 742.524   3
   3  15  -7 27692.3 756.285   3
  -3  15  -7 27668.8 782.178   3
   3 -15   7 26218.4 714.746   5
  -3  15  -7 27044.0 745.961   2
   3  15  -7 28121.8 751.790   1
  -3  15   9 5486.50 196.195   3
  -3  15  -9 4805.58 237.657   3
   3  15   9 4879.34 179.139   3
  -3  15  -9 4934.81 202.658   2
   3  15  -9 5425.57 208.005   1
  -3 -15   9 5109.79 182.006   5
  -3  15   9 4912.22 185.633   2
   3  15 -11 681.914 112.806   1
  -3  15  11 549.940 90.0490   2
   3  15  11 615.182 62.7389   2
   3  15  11 714.297 86.8975   3
  -3  15  11 715.791 92.2263   3
  -3  15 -11 788.210 114.956   2
  -3  15 -11 816.447 163.076   3
   3  15 -11 790.514 152.291   3
   3 -15  11 516.034 70.9426   5
   3 -15  13 10297.7 310.132   5
  -3  15 -13 10300.4 387.972   3
  -3 -15  13 9772.19 320.743   5
  -3  15  13 10587.8 322.988   3
   3  15 -13 10339.0 336.641   1
   3 -15  13 10182.4 307.886   4
   3  15  13 10616.2 314.952   3
   3  15 -13 9720.10 390.673   3
   3 -15 -13 10204.9 366.830   1
  -3  15  13 9433.43 311.267   2
   3  15  13 10203.2 287.426   2
   3  15  15 9467.41 294.316   3
   3 -15  15 8675.70 284.607   4
  -3  15  15 8941.43 296.378   3
   3 -15 -15 9514.73 356.633   1
   3  15  15 8890.00 263.832   2
   3 -15  15 9189.45 289.900   5
   3  15 -15 7768.61 307.935   1
  -3  15 -15 9713.64 318.129   1
  -3  15 -15 9232.17 375.586   3
   3  15 -15 9226.60 391.060   3
  -3 -15  15 8379.00 300.950   5
  -3  15  15 9496.91 292.351   2
   3  15  17 14862.9 451.656   3
  -3  15  17 16580.9 467.493   3
  -3  15  17 14737.4 474.543   5
   3  15 -17 14755.7 473.197   1
  -3  15 -17 15299.1 471.371   1
   3 -15  17 15656.5 456.335   5
  -3 -15  17 15275.8 467.118   5
  -3  15 -17 14370.9 532.509   3
   3  15 -17 16488.6 554.293   3
   3  15  17 16275.8 427.704   2
   3 -15  17 14203.8 448.041   4
   3 -15 -17 15445.9 508.651   1
  -3  15  17 15969.8 451.484   2
  -3  15 -19 9145.85 316.212   1
   3  15  19 8522.47 287.325   3
  -3  15  19 8273.41 289.772   3
  -3  15 -19 8193.14 375.402   3
  -3  15  19 8120.92 312.248   5
   3  15  19 8251.45 258.840   2
   3 -15 -19 8525.52 353.861   1
   3 -15  19 8112.27 287.927   5
   3 -15  19 8194.15 285.228   4
  -3  15  19 8660.05 285.649   2
   3  15 -19 8126.39 308.062   1
  -3 -15  19 8169.97 301.085   5
   3  15 -21 478.882 146.456   1
  -3  15  21 615.679 119.442   3
   3 -15  21 770.109 119.601   5
  -3  15  21 848.891 115.639   2
   3 -15  21 592.772 107.138   4
  -3 -15  21 542.905 131.049   5
  -3  15  21 586.759 141.838   5
  -3  15 -21 780.653 149.163   1
   3  15  21 617.145 118.963   3
   3  15  21 629.284 90.4082   2
   3 -15 -21 606.168 188.466   1
  -3  15  23 4487.82 205.638   3
  -3  15  23 4439.47 230.843   5
   3 -15  23 4863.87 215.003   5
  -3  15 -23 4255.58 231.574   1
  -3 -15  23 4225.79 222.032   5
   3  15  23 4158.61 201.759   3
   3  15  23 4471.75 177.302   2
  -3  15  23 4274.97 193.755   2
   3  15 -23 4150.06 233.440   1
   3 -15  23 4178.80 196.210   4
   3  15  25 21210.5 602.999   3
  -3  15  25 19622.9 591.055   3
   3  15 -25 20299.8 616.682   1
   3 -15  25 19581.3 601.968   5
  -3  15 -25 21930.7 624.984   1
  -3 -15  25 20125.0 612.897   5
   3  15  25 20884.7 571.339   2
   3 -15  25 19155.8 588.820   4
  -3  15  27 8392.61 308.367   3
  -3  15  27 8568.30 298.513   2
  -3 -15  27 8031.72 323.266   5
   3 -15  27 7901.81 301.409   4
   3  15  29 2261.02 162.346   3
  -3  15  29 2286.91 167.962   3
   3  15  29 2123.68 140.763   2
  -3 -15  29 1795.16 182.162   5
   3 -15  29 2561.62 213.932   5
   3  15 -29 1855.40 203.036   1
  -3  15  29 2384.02 158.820   2
   3 -15  29 2528.29 179.220   4
   3  15 -31 13.5676 165.417   1
   3 -15  31 65.0092 133.102   5
  -3  15  31-40.3029 125.293   3
  -3 -15  31 168.530 138.292   5
   3  15  31 148.189 104.213   2
  -3  15  31 24.7331 117.922   2
   3  15 -33 1477.18 192.748   1
   3 -15  33 1640.66 164.429   5
  -3 -15  33 1545.44 175.321   5
   3  15  33 1577.71 134.647   4
  -3  15  33 1417.08 148.996   2
  -3  15  33 1563.76 166.848   3
  -3 -15  35 4042.87 237.027   5
  -3  15  35 4458.85 216.937   2
   3  15  35 3638.54 188.601   4
   3  15 -35 3767.71 254.586   1
  -3  15  35 4415.28 227.897   3
   3 -15  35 4110.15 225.274   5
  -3  17   1 10955.0 320.455   2
   3 -17   1 10203.8 283.402   5
   3 -17  -1 9910.88 286.421   5
  -3  17  -1 10630.5 323.737   2
  -3  17   1 10340.0 329.924   3
   3  17  -1 10504.0 323.162   1
  -3  17  -1 10774.8 336.255   3
   3  17   1 11087.5 324.110   1
   3 -17  -1 10248.6 308.964   4
   3 -17   1 10050.6 307.874   4
  -3  17  -3 22719.3 620.314   2
   3  17   3 22373.1 615.114   1
   3 -17   3 22124.4 583.261   5
  -3  17   3 22073.7 622.094   3
   3  17  -3 23858.2 629.125   1
  -3  17  -3 22863.8 642.470   3
   3 -17   3 22075.5 608.336   4
  -3  17   3 23325.0 615.860   2
  -3  17   5 30017.6 749.553   2
  -3  17  -5 28561.1 755.775   2
   3  17   5 27296.5 717.527   2
   3  17  -5 28609.9 760.141   1
   3  17   5 27053.9 736.817   3
   3 -17   5 27449.5 717.851   5
  -3  17   5 28298.8 754.046   3
  -3  17  -5 27588.8 781.755   3
   3 -17   5 27780.8 740.772   4
  -3  17  -7 7811.76 265.493   2
   3  17  -7 7638.62 268.498   1
   3  17   7 7853.87 247.369   3
   3  17   7 7621.11 223.072   2
  -3  17   7 7997.30 260.032   3
  -3  17   7 7984.63 252.888   2
   3 -17   7 7354.05 241.506   4
  -3  17  -7 8116.27 302.541   3
   3 -17   7 7664.57 225.360   5
   3  17   9 4249.27 143.755   2
   3  17   9 4849.96 176.168   3
  -3  17   9 4692.15 184.227   3
  -3  17   9 4625.88 175.802   2
  -3  17  -9 4378.22 191.884   2
  -3 -17   9 4276.37 167.333   5
  -3  17  -9 4199.40 232.313   3
   3  17  -9 4165.28 193.583   1
   3  17  -9 4323.90 213.046   3
  -3  17  11 198.166 85.7491   2
   3  17  11 118.991 77.8910   3
   3  17  11 230.571 63.0154   2
  -3  17  11 254.666 87.9712   3
  -3  17 -11 92.3543 107.607   2
   3 -17  11 311.572 69.3697   5
   3 -17  11 271.352 71.5232   4
   3  17 -11 99.3260 134.732   3
  -3  17 -11 354.872 160.398   3
   3  17 -11 364.311 110.852   1
  -3  17  13 5654.81 212.074   3
   3  17  13 5497.63 205.464   3
  -3  17 -13 5303.90 226.912   2
  -3  17 -13 5821.09 281.422   3
  -3  17  13 5387.10 204.291   2
   3  17  13 5298.06 177.043   2
   3  17 -13 5760.10 286.439   3
  -3 -17  13 5291.20 208.580   5
   3  17 -13 5218.17 227.995   1
   3 -17  13 5055.93 195.245   4
   3 -17  13 5736.80 197.556   5
  -3 -17  15 5098.56 207.458   5
  -3  17  15 4644.31 200.567   3
  -3  17  15 4695.56 191.521   2
   3 -17 -15 4994.03 267.205   1
   3  17 -15 5213.18 302.099   3
   3 -17  15 4767.88 190.556   5
   3  17 -15 4960.52 224.449   1
   3 -17  15 4724.53 185.767   4
   3  17  15 4666.68 193.672   3
   3  17  15 4857.23 170.385   2
  -3  17 -15 4422.44 279.985   3
  -3  17  17 17965.4 523.654   3
  -3  17 -17 18748.4 543.180   1
  -3  17 -17 18095.0 607.550   3
   3  17 -17 18281.5 622.861   3
  -3 -17  17 17697.5 529.776   5
   3 -17  17 17773.4 517.101   5
   3 -17  17 17540.3 513.091   4
   3  17 -17 18609.8 543.965   1
   3 -17 -17 18460.2 577.975   1
  -3  17  17 18042.5 512.832   2
   3  17  17 17617.5 488.681   2
   3  17  17 17252.5 514.557   3
  -3  17  19 15486.7 452.311   3
   3 -17  19 13828.3 440.529   5
   3 -17  19 14797.0 437.972   4
  -3  17 -19 14228.7 538.100   3
   3  17 -19 15593.7 566.790   3
  -3 -17  19 13970.8 455.378   5
  -3  17  19 14872.9 438.740   2
   3  17 -19 14518.5 466.177   1
   3  17  19 14955.3 412.916   2
   3 -17 -19 13867.0 491.530   1
   3  17  19 14172.2 440.577   3
   3 -17  21 4.68381 95.4196   4
  -3  17  21 43.9466 107.811   3
   3  17 -21 140.511 234.369   3
   3 -17  21 172.339 103.832   5
   3  17  21-11.4567 82.9684   2
  -3  17  21-16.9484 107.659   2
  -3  17 -21 16.8095 143.453   1
   3  17 -21-22.9657 139.021   1
  -3 -17  21 27.2597 118.942   5
   3  17  21 73.2998 107.205   3
  -3  17 -21-372.006 220.169   3
   3  17  23 10178.9 348.681   3
   3  17  23 10204.5 319.001   2
  -3  17 -23 10950.1 378.697   1
  -3 -17  23 10007.5 361.453   5
  -3  17 -23 9620.96 442.031   3
  -3  17  23 10280.0 347.357   3
   3  17 -23 10209.7 374.344   1
  -3  17  23 10562.3 336.589   2
   3 -17  23 10564.7 355.601   5
   3 -17  23 10330.3 347.305   4
  -3  17 -25 10450.8 377.154   1
  -3 -17  25 9322.53 354.889   5
   3 -17  25 9931.12 342.532   4
   3  17  25 9799.24 311.874   2
   3 -17  25 10115.7 352.095   5
  -3  17  27 6116.45 247.643   3
   3  17 -27 5166.74 280.710   1
   3  17  27 5460.69 239.518   3
   3  17  27 5575.10 212.898   2
  -3  17  27 5565.44 229.765   2
  -3  17 -27 6057.77 284.186   1
  -3  17  29 2175.17 167.090   3
  -3 -17  29 2601.98 189.165   5
   3 -17  29 2326.58 181.521   5
   3  17  29 2301.17 142.057   2
  -3  17  29 2384.58 160.088   2
   3  17  29 2333.77 169.300   3
   3  17 -29 1918.32 196.739   1
   3  17  31-28.1802 122.748   3
  -3  17  31 11.6536 127.890   3
  -3  17  31-38.7467 119.319   2
  -3 -17  31 62.8629 143.841   5
   3  17 -31-48.1712 160.065   1
   3 -17  31 131.346 129.338   5
   3  17  31 147.503 103.660   2
   3 -17  33 2262.10 181.543   5
  -3 -17  33 2414.10 193.718   5
  -3  17  33 2216.45 163.967   2
   3  17 -33 2273.54 213.196   1
  -3  17  33 2100.74 175.155   3
  -3  19   1 4789.55 185.500   2
  -3  19  -1 5011.29 192.992   2
   3  19   1 4389.47 175.400   3
  -3  19   1 4485.86 193.471   3
  -3  19  -1 4705.56 201.734   3
   3  19   1 4727.39 195.375   1
   3  19  -1 4743.29 196.734   1
   3  19  -1 4483.31 179.345   3
  -3  19   3 34796.3 956.277   3
  -3  19  -3 35394.7 975.224   3
  -3  19   3 37389.4 950.236   2
   3  19   3 35796.5 942.490   3
  -3  19  -3 36125.7 953.870   2
   3  19  -3 36517.3 958.642   1
   3  19  -3 34891.5 947.723   3
  -3  19   5 22476.9 588.941   2
  -3  19  -5 20778.4 593.037   2
   3  19   5 20982.6 581.431   3
  -3  19   5 20562.1 593.471   3
   3  19  -5 20562.5 594.407   3
  -3  19  -5 21927.5 627.340   3
   3  19   5 21065.7 560.356   2
   3  19  -5 21821.3 601.726   1
  -3  19   7 16444.4 458.922   2
   3  19   7 15821.1 454.203   3
  -3  19   7 15717.8 464.199   3
   3  19  -7 15262.6 477.980   3
   3  19  -7 16754.2 476.057   1
  -3  19  -7 15261.3 498.646   3
   3  19   7 15853.9 429.653   2
  -3  19  -7 15613.5 468.212   2
  -3  19   9 978.523 105.500   2
   3  19  -9 957.321 141.893   3
   3  19   9 1021.48 101.822   3
   3  19  -9 974.752 128.325   1
   3  19   9 973.674 78.7087   2
  -3  19  -9 1013.39 161.911   3
  -3  19   9 817.787 104.620   3
  -3  19  -9 999.745 122.888   2
   3 -19  11 76.2960 64.6317   5
   3  19  11-20.1124 68.1724   2
   3  19  11 192.238 89.3960   3
  -3  19  11 203.288 91.5232   3
  -3  19 -11 21.3960 154.537   3
   3  19 -11 38.7447 147.918   3
  -3  19 -11 217.460 114.091   2
  -3  19  11 174.506 91.7327   2
   3  19 -11 162.541 115.980   1
  -3  19  13 4919.08 202.333   3
   3 -19  13 4464.97 175.061   5
  -3  19 -13 4541.02 218.154   2
  -3  19 -13 4602.08 269.577   3
   3  19 -13 4149.66 210.912   1
   3  19  13 4442.76 164.470   2
   3  19 -13 4601.42 263.985   3
   3  19  13 4767.51 196.841   3
  -3  19  13 4873.13 192.189   2
   3  19  15 37430.4 1009.81   3
   3 -19  15 37583.0 1002.59   5
  -3  19 -15 38078.5 1031.77   2
   3  19 -15 36235.8 1085.39   3
  -3  19 -15 37708.4 1084.67   3
  -3  19  15 38397.3 1007.45   2
   3  19 -15 37433.1 1029.83   1
  -3  19  15 38718.4 1015.82   3
   3  19  15 36650.1 978.939   2
   3  19  17 24381.5 678.237   3
  -3  19  17 24054.4 683.619   3
   3  19 -17 23680.9 697.593   1
   3 -19 -17 24276.2 741.316   1
  -3  19 -17 24564.3 765.771   3
   3  19 -17 24434.0 784.427   3
   3 -19  17 24305.4 675.110   5
  -3  19  17 24526.8 673.943   2
   3  19  17 24308.8 648.364   2
   3 -19 -19 793.494 212.825   1
  -3  19 -19 740.663 148.965   1
   3  19  19 1074.42 120.404   3
  -3  19  19 1002.41 131.731   3
   3  19  19 844.302 99.1103   2
  -3 -19  19 994.646 138.481   5
  -3  19 -19 1104.87 231.859   3
   3  19 -19 1105.10 246.848   3
   3 -19  19 991.471 118.718   5
   3  19 -19 981.610 157.046   1
  -3  19  19 960.580 120.089   2
   3  19  21 503.274 114.266   3
  -3  19  21 524.066 120.150   3
  -3  19 -21 439.180 218.198   3
   3  19 -21 616.825 251.347   3
   3 -19  21 469.131 112.290   5
  -3 -19  21 482.208 130.797   5
  -3  19 -21 505.944 159.997   1
   3  19 -21 546.224 155.807   1
   3  19  21 596.747 97.7154   2
  -3  19  21 427.713 115.717   2
   3  19  23 5534.80 228.646   3
  -3 -19  23 4838.95 238.007   5
   3  19 -23 5217.47 375.795   3
   3  19  23 5147.22 196.743   2
   3 -19  23 5043.82 228.118   5
  -3  19 -23 5388.43 259.912   1
   3  19 -25 6350.06 291.119   1
   3 -19  25 6638.38 265.017   5
  -3  19  25 6213.77 249.730   2
  -3  19 -25 6701.71 299.076   1
  -3 -19  25 6756.43 280.677   5
  -3  19 -25 6265.04 361.763   3
  -3  19  25 6531.89 261.942   3
  -3  19  27 6043.71 254.860   3
   3  19  27 5923.50 218.666   2
  -3  19  27 6323.44 242.931   2
   3  19 -27 5497.28 277.775   1
  -3  19 -27 5657.02 356.791   3
   3  19  27 6131.19 254.740   3
   3  19  29 1693.05 156.840   3
  -3  19  29 1816.29 152.353   2
  -3  19  29 1702.10 158.548   3
   3 -19  29 1353.84 153.564   5
  -3 -19  29 1438.36 171.509   5
  -3  19 -29 1379.03 256.152   3
  -3  19 -29 1709.08 205.948   1
   3  19 -29 1835.78 194.007   1
   3  19  29 1751.60 128.429   2
   3  19  31 152.122 134.227   3
  -3  19  31 82.0286 138.050   3
  -3  19  31 64.9866 125.074   2
  -3 -19  31 159.303 142.232   5
   3  19  31 31.9904 105.877   2
   3 -19  31 39.1032 124.352   5
  -3  19 -31 202.502 237.021   3
   3  19 -31 102.462 163.659   1
  -3  19  33 1243.04 152.903   3
  -3 -19  33 1068.59 163.102   5
  -3  19 -33 627.707 263.269   3
   3 -19  33 1291.86 160.805   5
  -3  19  33 1271.36 147.780   2
   3  19  33 1293.26 126.633   2
   3  19  33 1163.49 155.707   3
   3  19 -33 1171.14 187.136   1
   3  21   1 813.751 127.288   1
  -3  21   1 704.518 111.940   3
  -3  21   1 846.655 106.546   2
   3  21  -1 855.586 127.625   1
   3  21  -1 902.403 108.720   3
  -3  21  -1 770.450 109.972   2
  -3  21  -1 662.990 122.008   3
   3  21   1 804.375 98.6667   3
  -3  21   3 8333.72 270.661   2
  -3  21  -3 8143.87 277.212   2
   3  21  -3 7678.47 269.388   3
   3  21   3 8063.62 263.949   3
  -3  21  -3 7774.16 296.621   3
  -3  21   3 7480.40 276.472   3
   3  21  -3 7920.68 280.995   1
   3  21   3 7894.23 245.784   2
  -3  21   5 45276.5 1153.09   2
   3  21  -5 45594.0 1165.81   3
  -3  21   5 43674.6 1158.13   3
  -3  21  -5 42629.4 1182.44   3
  -3  21  -5 43266.9 1156.57   2
   3  21  -5 42682.2 1163.85   1
   3  21   5 44113.4 1147.70   3
   3  21   5 43299.3 1124.32   2
  -3  21   7 9446.52 298.616   2
   3  21   7 8803.86 291.255   3
   3  21   7 9102.11 270.209   2
   3  21  -7 8751.67 316.971   3
  -3  21   7 8867.20 300.973   3
  -3  21  -7 9065.55 343.330   3
  -3  21  -7 8203.13 300.501   2
   3  21  -7 9458.20 315.113   1
  -3  21   9 3046.31 156.586   2
   3  21   9 2883.64 126.707   2
   3  21   9 2892.67 152.393   3
  -3  21   9 2901.07 161.471   3
   3  21  -9 3042.03 195.271   3
  -3  21  -9 3070.05 212.614   3
  -3  21  -9 2805.66 172.432   2
   3  21  -9 3274.78 189.019   1
  -3  21 -11 786.182 181.559   3
   3  21  11 857.856 88.6076   2
   3  21  11 809.602 109.364   3
   3  21 -11 679.767 137.567   1
  -3  21  11 725.654 110.196   3
   3  21 -11 690.402 161.629   3
  -3  21 -11 1065.04 140.587   2
  -3  21  11 764.501 111.423   2
   3  21  13 23434.0 639.744   3
   3  21 -13 21225.5 690.779   3
  -3  21  13 21902.2 634.098   3
  -3  21 -13 22114.4 699.026   3
  -3  21 -13 23193.5 653.934   2
   3  21 -13 22731.5 653.820   1
  -3  21  13 23091.8 628.466   2
   3  21  13 21948.9 600.816   2
   3  21  15 24615.3 645.607   2
  -3  21  15 23595.0 679.132   3
  -3  21 -15 23050.3 743.903   3
  -3  21 -15 24410.9 697.624   2
   3  21 -15 24176.3 693.613   1
   3  21  15 24098.1 675.673   3
   3  21 -15 24423.8 757.953   3
  -3  21  15 24215.7 670.104   2
  -3  21 -17 5233.34 247.410   2
   3  21  17 4869.04 211.482   3
   3 -21 -17 4971.89 298.116   1
  -3  21  17 5412.52 220.166   3
   3  21 -17 4848.67 235.731   1
  -3  21 -17 5214.87 300.630   3
   3  21 -17 5360.67 315.460   3
   3  21  17 4892.05 183.553   2
  -3  21  17 4681.24 207.334   2
   3  21 -19 4544.60 229.598   1
   3  21  19 4447.90 205.288   3
  -3  21  19 4308.80 208.837   3
  -3  21 -19 4485.55 234.211   2
  -3  21 -19 5011.69 307.015   3
  -3  21  19 3954.47 194.215   2
   3  21  19 4417.50 174.887   2
   3 -21  21 199.950 104.578   5
   3  21  21 152.655 112.740   3
   3  21  21 76.7719 89.4934   2
  -3  21  23 5781.87 245.585   3
   3  21 -23 5557.50 264.435   1
  -3  21 -23 5057.48 334.861   3
   3 -21  23 5468.87 240.713   5
   3  21  25 5137.03 231.564   3
  -3  21  25 5347.06 233.008   3
  -3  21 -25 4737.90 266.846   1
  -3  21  25 5358.58 221.560   2
   3  21 -25 5071.99 257.346   1
   3  21  25 5118.61 198.813   2
   3  21  27 3973.60 208.118   3
  -3  21  27 3500.22 199.796   3
   3 -21  27 3605.17 205.024   5
  -3  21 -27 3292.41 239.792   1
  -3  21 -27 3199.05 302.219   3
   3  21  27 3695.87 174.780   2
  -3  21  27 3673.46 188.829   2
   3  21  29 1615.22 157.979   3
  -3  21  29 1363.43 159.643   3
  -3  21 -29 1527.41 267.316   3
   3  21  29 1363.21 121.804   2
   3 -21  29 1324.36 151.630   5
  -3  21  29 1493.70 148.180   2
  -3  21 -29 1305.24 206.072   1
   3  21 -29 1503.53 193.723   1
   3  21  31 35.5339 101.469   2
  -3  21  31-41.3609 137.647   3
  -3  21 -31 34.3647 249.689   3
   3  21  31-41.0957 130.716   3
   3 -21  31-91.2860 128.961   5
  -3  21  31-98.1246 128.423   2
   3  21 -31-158.570 165.646   1
   3  23   1 630.293 106.389   3
  -3  23   1 619.508 111.277   2
  -3  23  -1 763.827 129.859   3
  -3  23   1 741.239 121.292   3
   3  23  -1 586.869 113.507   3
   3  23   1 495.352 94.6383   2
   3  23  -1 420.579 131.285   1
  -3  23  -1 551.621 112.612   2
  -3  23  -3 9438.55 323.221   2
   3  23  -3 10254.8 329.672   3
  -3  23   3 9909.45 319.109   2
   3  23   3 9718.31 318.953   3
  -3  23   3 9701.96 331.765   3
   3  23  -3 9872.58 339.269   1
   3  23   3 9682.36 298.089   2
  -3  23  -3 9701.79 346.811   3
  -3  23   5 14421.8 426.705   2
   3  23   5 14035.0 422.535   3
  -3  23   5 13555.4 428.366   3
   3  23   5 13866.7 399.890   2
  -3  23  -5 13791.7 455.987   3
  -3  23  -5 14211.8 430.408   2
   3  23  -5 14383.5 439.154   3
   3  23  -5 14290.5 442.827   1
   3  23   7 22327.6 641.778   3
   3  23   7 22885.5 617.056   2
  -3  23   7 21778.1 650.089   3
  -3  23   7 24461.8 646.050   2
  -3  23  -7 22434.0 651.165   2
  -3  23  -7 24149.6 694.758   3
   3  23  -7 23556.9 662.655   1
   3  23  -7 22974.6 664.682   3
  -3  23   9 1339.25 126.929   2
  -3  23   9 1423.13 131.209   3
   3  23   9 1091.38 120.837   3
   3  23  -9 1172.20 157.249   3
  -3  23  -9 1486.07 184.424   3
   3  23  -9 1378.30 157.174   1
  -3  23  -9 1521.51 147.323   2
   3  23   9 1284.32 101.404   2
   3  23  11 2818.06 134.298   2
  -3  23  11 2465.31 155.838   3
   3  23  11 2866.13 160.906   3
  -3  23 -11 2956.93 227.219   3
  -3  23 -11 2680.54 180.749   2
   3  23 -11 2730.46 183.990   1
   3  23 -11 2246.37 196.990   3
  -3  23  11 2909.54 159.223   2
   3  23  13 9528.82 319.277   3
  -3  23  13 9138.48 321.407   3
   3  23 -13 9097.86 338.303   1
  -3  23 -13 10184.8 395.876   3
  -3  23 -13 9031.60 334.805   2
  -3  23  13 9948.29 316.046   2
   3  23  13 9722.32 287.290   2
   3  23  15 4922.26 212.417   3
  -3  23  15 4982.82 217.406   3
   3  23 -15 4242.71 232.757   1
  -3  23 -15 4982.53 287.714   3
  -3  23 -15 4356.13 232.816   2
  -3  23  15 4744.20 204.295   2
   3  23  15 4961.85 182.640   2
   3  23  17 13647.7 420.115   3
  -3  23 -17 13350.0 444.024   2
   3 -23 -17 13529.8 492.878   1
  -3  23 -17 13071.7 504.278   3
   3  23  17 13011.6 384.349   2
   3  23  19 1831.20 143.523   3
   3  23  19 1705.03 117.494   2
  -3  23  21 375.994 125.044   3
  -3  23 -21 444.904 225.072   3
   3  23 -21 520.183 155.052   1
  -3  23  21 405.618 116.906   2
   3  23 -23 1261.29 170.229   1
   3  23  23 1283.17 139.018   3
  -3  23  23 1382.07 143.172   3
  -3  23 -23 1558.07 193.547   2
  -3  23 -23 1589.15 256.849   3
   3  23  23 1350.70 116.001   2
  -3  23  23 1369.11 136.733   2
   3  23  25 6639.75 273.836   3
  -3  23 -25 6178.37 372.948   3
   3  23 -25 6855.73 306.412   1
  -3  23  25 6414.25 271.956   3
   3  23  25 6843.38 240.858   2
  -3  23  25 7489.91 269.160   2
  -3  23 -25 7201.20 321.527   2
   3  23  27 5343.29 243.788   3
  -3  23 -27 5039.69 349.041   3
   3  23 -27 4897.33 277.660   1
  -3  23  27 5500.91 235.529   2
   3  23  27 5413.43 213.316   2
  -3  23 -27 5739.32 293.889   2
  -3  23  27 5583.77 252.116   3
   3  23  29 689.158 142.491   3
  -3  23 -29 747.269 250.966   3
  -3  23 -29 558.107 184.552   2
   3  23  29 750.389 114.566   2
  -3  23  29 625.367 138.923   2
  -3  23  29 564.310 148.295   3
   3  23 -29 830.795 182.635   1
  -3  25  -1 984.090 124.763   2
   3  25  -1 833.710 119.578   3
   3  25   1 791.804 109.629   2
  -3  25  -1 847.050 136.542   3
   3  25   1 819.562 115.750   3
  -3  25   1 698.884 119.639   2
  -3  25   1 859.262 125.194   3
  -3  25   3 3992.87 187.953   2
  -3  25  -3 3894.02 214.864   3
  -3  25   3 3743.14 195.132   3
   3  25   3 3749.02 169.443   2
   3  25  -3 4425.96 214.175   1
  -3  25  -3 4130.34 199.559   2
   3  25  -3 4052.14 196.003   3
   3  25   3 4024.95 189.174   3
   3  25  -5 10223.6 349.222   3
   3  25   5 9967.52 331.926   3
   3  25   5 10131.1 312.658   2
  -3  25   5 10132.6 341.801   3
  -3  25  -5 10154.8 343.181   2
  -3  25   5 10758.2 337.705   2
  -3  25  -5 9616.17 366.837   3
   3  25  -5 9698.85 353.174   1
   3  25   7 5811.52 234.373   3
  -3  25   7 6085.70 235.857   2
   3  25   7 6157.69 213.133   2
  -3  25   7 6058.17 242.882   3
  -3  25  -7 5432.40 253.810   2
  -3  25  -7 5810.90 295.640   3
   3  25  -7 6634.59 264.723   1
   3  25  -7 5690.20 258.419   3
  -3  25   9 4736.61 204.179   2
   3  25   9 4585.30 206.958   3
  -3  25   9 4457.41 211.096   3
  -3  25  -9 4232.14 268.244   3
   3  25   9 4466.37 176.457   2
   3  25  -9 4642.66 230.836   1
  -3  25  -9 4538.41 230.448   2
  -3  25  11 1030.19 124.064   2
   3  25  11 829.578 100.634   2
  -3  25  11 831.170 121.927   3
  -3  25 -11 843.735 144.032   2
   3  25  11 871.636 125.189   3
  -3  25 -11 647.084 179.708   3
   3  25 -11 967.498 153.848   1
  -3  25  13 2955.44 168.011   2
   3  25  13 2538.59 165.334   3
  -3  25 -13 2958.38 238.193   3
  -3  25  13 2821.93 169.574   3
  -3  25 -13 2907.77 189.132   2
   3  25  13 2682.69 137.564   2
   3  25  15 12384.9 399.307   3
   3  25  15 12334.2 364.583   2
  -3  25  17 5242.51 221.909   2
   3  25 -17 5532.26 253.097   1
   3  25  17 5472.56 232.359   3
  -3  25 -17 4800.53 252.993   2
   3  25  17 5417.31 198.547   2
  -3  25  17 5715.30 236.254   3
  -3  25  19 944.825 137.342   2
   3  25 -19 987.585 161.996   1
  -3  25  19 660.433 136.513   3
  -3  25 -19 1035.38 223.574   3
  -3  25 -19 990.795 169.862   2
  -3  25 -21 33.3873 161.001   2
   3  25  21 150.107 118.164   3
  -3  25  21 11.3956 117.563   3
   3  25 -21 107.747 150.967   1
  -3  25 -21-130.028 215.360   3
   3  25  21-63.2182 91.5298   2
  -3  25  21-59.0944 111.068   2
  -3  25  23 1901.62 158.564   3
  -3  25 -23 1507.92 252.429   3
  -3  25 -23 1899.08 200.844   2
   3  25 -23 1658.03 192.557   1
   3  25  23 1922.62 128.942   2
  -3  25  23 1518.83 143.219   2
   3  25  23 1711.78 153.496   3
   3  25  25 4958.22 232.811   3
  -3  25  25 4584.56 229.519   3
  -3  25  25 4845.48 222.707   2
  -3  25 -25 5027.94 323.244   3
  -3  25 -25 4769.01 277.287   2
   3  25 -25 5061.22 266.185   1
   3  25  25 4966.01 199.409   2
  -3  25  27 3435.90 210.132   3
   3  25  27 3991.70 176.951   2
   3  25 -27 3551.37 237.349   1
  -3  25 -27 4052.26 312.752   3
  -3  25 -27 4463.41 265.280   2
  -3  25  27 3098.22 191.425   2
   3  25  27 3896.58 210.829   3
   3  27  -1 162.210 105.045   2
   3  27   1 237.834 104.233   2
   3  27   1 318.142 116.783   3
  -3  27  -1 240.355 127.172   3
  -3  27  -1 216.787 116.568   2
  -3  27   1 360.466 126.723   3
  -3  27   1 327.007 117.023   2
   3  27  -1 389.210 115.197   3
   3  27   3 2948.21 158.689   2
  -3  27   3 3444.61 175.046   2
  -3  27  -3 3104.77 180.382   2
   3  27   3 2989.98 172.218   3
  -3  27   3 3335.57 184.331   3
  -3  27  -3 2946.22 198.764   3
   3  27   5 3689.74 190.206   3
   3  27   5 3734.35 171.183   2
  -3  27   5 3878.40 198.443   3
   3  27  -5 4084.11 225.043   1
  -3  27   5 3860.55 190.784   2
  -3  27  -5 3787.51 222.525   3
  -3  27   7 10765.5 358.864   2
   3  27   7 11052.0 335.898   2
   3  27   7 11249.2 363.666   3
  -3  27   7 10607.6 364.992   3
  -3  27  -7 10714.9 398.336   3
   3  27   9 1657.60 142.588   3
  -3  27  -9 1762.91 192.297   3
   3  27   9 1744.05 122.621   2
   3  27  11 174.559 93.0525   2
   3  27  11 163.503 115.711   3
   3  27  13 7045.98 273.579   3
  -3  27  13 7633.10 281.183   3
   3  27  13 6915.19 238.037   2
   3  27 -13 6956.25 294.230   1
  -3  27 -13 6301.60 278.130   2
  -3  27  13 7207.07 268.286   2
   3  27  15 5598.07 240.745   3
  -3  27 -15 5282.64 300.891   3
   3  27 -15 5279.05 260.058   1
   3  27  15 5361.84 200.257   2
  -3  27 -15 4775.33 244.574   2
  -3  27  15 5745.84 239.002   3
  -3  27  15 4795.84 221.801   2
  -3  27  17 3372.27 195.425   3
  -3  27 -17 3424.02 267.077   3
   3  27 -17 3357.80 217.735   1
  -3  27 -17 3448.80 211.534   2
  -3  27  17 3577.86 185.332   2
   3  27  19 1336.48 147.147   3
   3  27  19 1210.33 116.038   2
  -3  27 -19 1305.10 180.463   2
  -3  27 -19 1343.90 240.072   3
   3  27 -19 1246.50 176.680   1
  -3  27  19 1318.97 144.450   3
  -3  27  19 1379.51 142.695   2
   3  27  21-83.7355 120.410   3
  -3  27  21-46.0260 116.870   2
  -3  27  21 52.8953 124.963   3
  -3  27 -21-151.210 209.996   3
  -3  27 -21 94.2478 158.006   2
   3  27 -21 90.1706 154.191   1
   3  27  21 100.734 95.8675   2
   3  27  23 2216.66 169.279   3
  -3  27  23 2589.75 176.693   3
   3  27 -23 2159.48 203.582   1
  -3  27 -23 2176.60 264.026   3
   3  27  23 2440.25 144.045   2
  -3  27 -23 1834.02 202.763   2
  -3  27  23 2388.42 166.542   2
  -3  27  25 2235.25 174.013   3
  -3  27 -25 2238.37 219.313   2
   3  27 -25 2366.90 209.503   1
  -3  27 -25 2259.57 276.989   3
   3  27  25 2121.71 143.768   2
   3  27  25 2404.23 173.456   3
  -3  27  25 2367.19 168.914   2
   3  29   1 400.666 114.279   2
   3  29  -1 91.8858 110.574   2
  -3  29  -3 1604.81 151.092   2
   3  29   3 1106.70 126.844   2
  -3  29   5 9816.45 328.673   2
   3  29   5 9183.04 304.891   2
  -3  29   7 5181.78 221.342   2
   3  29   7 4800.04 197.235   2
  -3  29   7 4792.38 228.204   3
   3  29   7 4997.48 227.395   3
  -3  29   9 415.682 125.262   2
   3  29   9 538.273 121.675   3
   3  29   9 439.170 103.942   2
  -3  29  -9 417.723 136.712   2
   3  29  -9 818.623 154.733   1
  -3  29   9 646.703 136.758   3
  -3  29  -9 739.728 166.633   3
  -3  29  11 216.453 120.722   2
   3  29  11 419.444 101.804   2
  -3  29  11 385.907 120.014   3
  -3  29 -11 500.614 135.823   2
   3  29  11 489.058 122.704   3
  -3  29 -11 675.293 177.816   3
   3  29 -11 522.272 156.732   1
  -3  29 -13 2892.02 193.666   2
  -3  29  13 2837.54 183.045   3
  -3  29 -13 3322.77 239.836   3
  -3  29  13 2755.48 183.919   2
   3  29 -13 2939.38 210.657   1
  -3  29  15 5709.84 241.637   2
  -3  29 -15 5935.76 317.141   3
   3  29  15 5690.75 252.888   3
  -3  29  15 5881.35 251.693   3
  -3  29 -15 5008.50 258.078   2
   3  29 -15 5482.73 268.252   1
  -3  29  17 2908.51 187.874   3
  -3  29 -17 3298.97 269.300   3
   3  29 -17 3569.32 227.534   1
  -3  29 -17 2942.04 212.325   2
   3  29  17 3661.41 202.112   3
   3  29  17 3396.03 161.010   2
  -3  29  17 3220.38 183.212   2
  -3  29  19 523.032 123.004   2
   3  29  19 669.494 129.107   3
  -3  29  19 439.176 127.076   3
   3  29 -19 352.081 168.723   1
  -3  29 -19 316.077 222.268   3
   3  29  19 540.851 107.745   2
  -3  29  21 27.8223 117.684   2
  -3  29  21 24.7976 133.138   3
  -3  29 -21-86.0629 159.971   2
  -3  29 -21 327.892 219.255   3
   3  29  21 249.212 127.773   3
   3  29 -21 52.1336 158.577   1
   3  29  21 70.9125 101.456   2
   3  29 -23 722.351 174.464   1
   3  29  23 693.843 143.172   3
  -3  29  23 679.853 135.491   3
   3  29  23 500.380 111.245   2
  -3  29 -23 608.422 169.410   2
  -3  29 -23 742.757 243.483   3
  -3  29  23 527.781 128.529   2
  -3  31   1 79.4495 126.192   3
   3  31  -1 179.454 111.808   2
  -3  31  -1 311.386 125.758   2
  -3  31  -1 251.707 138.802   3
  -3  31   1 170.744 125.851   2
  -3  31  -3 4799.17 220.237   2
  -3  31   3 4678.70 228.098   3
  -3  31  -3 4180.30 232.643   3
  -3  31   3 4750.34 220.542   2
  -3  31   5 6161.48 246.082   2
  -3  31  -5 5837.75 251.477   2
  -3  31   5 5537.39 252.107   3
  -3  31  -5 6252.87 279.496   3
  -3  31   7 2251.88 169.778   2
  -3  31   7 2246.89 174.730   3
   3  31  -7 1786.80 151.266   2
  -3  31  -7 1736.91 182.836   3
  -3  31   9 936.836 162.172   2
  -3  31  -9 995.499 147.172   2
   3  31  -9 998.136 163.530   1
  -3  31  -9 916.327 174.611   3
  -3  31   9 866.598 166.275   3
  -3  31  11 90.7115 130.422   2
   3  31  11 103.904 102.373   2
   3  31 -11-74.7174 148.755   1
  -3  31  11 61.8492 129.999   3
  -3  31 -11 128.384 131.714   2
  -3  31 -11 260.363 170.788   3
   3  31  13 2759.42 150.736   2
  -3  31 -13 2470.70 189.314   2
  -3  31  13 2496.85 179.776   3
  -3  31 -13 2419.20 224.725   3
   3  31 -13 2758.16 202.571   1
  -3  31  13 2153.37 172.102   2
  -3  31  15 4072.34 202.320   2
   3  31  15 3712.62 218.375   3
   3  31  15 3804.44 178.948   2
  -3  31  15 4007.67 213.460   3
  -3  31 -15 3980.25 225.761   2
  -3  31 -15 4205.19 278.571   3
   3  31 -15 3449.32 234.073   1
   3  31  17 2855.16 192.028   3
  -3  31  17 2881.18 191.638   3
  -3  31 -17 2511.55 197.956   2
  -3  31 -17 2650.50 256.663   3
   3  31 -17 2379.17 248.278   1
  -3  31  17 2915.34 179.399   2
  -3  31  19 849.238 136.002   2
   3  31  19 1035.79 150.154   3
  -3  31  19 706.739 141.424   3
   3  31 -19 1000.54 185.464   1
  -3  31 -19 1057.39 171.930   2
  -3  31 -19 1104.07 225.923   3
  -3  33  -1 636.005 150.693   3
  -3  33  -1 475.827 132.714   2
  -3  33   1 466.700 150.456   3
  -3  33   1 395.688 141.838   2
   3  33   1 391.268 124.362   2
   3  33  -1 367.941 122.456   2
  -3  33   3 3821.57 206.716   2
   3  33   3 3576.83 187.064   2
  -3  33   3 3718.28 218.541   3
   3  33  -3 3274.04 189.546   2
  -3  33  -3 3563.69 204.935   2
  -3  33  -3 3827.43 227.448   3
  -3  33   5 2355.33 174.750   2
   3  33   5 2121.86 151.129   2
  -3  33  -5 2144.33 170.863   2
   3  33  -5 1885.04 153.602   2
  -3  33  -5 2185.04 189.365   3
  -3  33   5 2143.44 179.662   3
  -3  33   7 2484.42 180.501   2
   3  33   7 2907.17 164.478   2
  -3  33  -7 2421.95 188.628   2
  -3  33   7 2688.96 194.238   3
  -3  33  -7 2774.51 211.219   3
   3  33  -7 2663.91 173.550   2
  -3  33  -9 348.976 163.778   3
  -3  33   9 137.094 134.335   2
   3  33   9 295.985 111.503   2
  -3  33   9 181.444 135.488   3
   3  33  -9 396.581 129.011   2
  -3  33  -9 246.259 135.296   2
  -3  33  11 216.646 130.358   2
   3  33  11 243.381 116.619   2
  -3  33  11 137.873 127.086   3
  -3  33 -11 83.1184 160.963   3
  -3  33 -11 280.057 146.043   2
  -3  33  13 1203.69 146.065   2
  -3  33  13 1203.68 156.435   3
  -3  33 -13 1424.02 200.773   3
  -3  33 -13 1344.12 166.581   2
   3  33 -13 1115.72 180.508   1
  -3  33  15 3389.75 207.041   3
   3  33 -15 3162.81 228.544   1
  -3  33 -15 3731.34 268.410   3
  -3  33 -15 3111.66 210.536   2
  -3  33  15 3572.44 196.876   2
   3  35   1 371.503 134.989   2
   3  35  -1 529.789 132.361   2
  -3  35  -1 539.196 151.276   3
  -3  35   1 225.034 134.747   2
  -3  35  -1 770.210 143.561   2
  -3  35   1 439.923 149.724   3
  -3  35   3 925.475 147.425   2
   3  35   3 714.156 146.522   2
  -3  35  -3 973.321 165.336   3
   3  35  -3 905.060 135.674   2
  -3  35   3 784.444 150.896   3
  -3  35  -3 1130.63 152.264   2
  -3  35   5 3761.70 205.205   2
   3  35   5 3579.91 194.700   2
  -3  35  -5 3220.55 208.588   2
  -3  35   5 3727.24 220.569   3
   3  35  -5 3727.55 197.637   2
  -3  35  -5 3712.27 232.921   3
  -3  35   7 1133.88 148.879   2
   3  35  -7 1099.72 145.284   2
   3  35   7 790.648 132.211   2
  -3  35   7 1141.04 158.813   3
  -3  35  -7 799.983 149.356   2
  -3  35  -7 886.963 169.510   3
  -3  35  -9 297.556 144.503   2
  -3  35   9 262.733 130.959   2
  -3  35  -9 311.536 160.741   3
  -3  35   9 309.638 133.010   3
   3  35  -9 110.909 130.747   2
  -4   0   0 120799. 3064.68   3
   4   0   0 123726. 3085.94   1
   4   0   0 125024. 3069.92   5
   4   0   0 121736. 3063.92   4
  -4   0   0 126528. 3067.13   2
  -4   0  -2 81.4791 25.8249   2
   4   0   2 38.1681 22.7342   5
  -4   0   2 5.12453 19.1259   3
   4   0  -2 23.1190 27.1617   5
   4   0  -2 8.86244 22.6399   4
   4   0  -2 32.9422 51.0689   1
   4   0   2 9.22410 45.4801   1
   4   0   2-6.20819 17.4838   4
  -4   0   2 22.5416 29.6439   2
  -4   0  -4 62233.8 1588.40   2
  -4   0   4 66124.4 1585.66   3
   4   0  -4 63522.6 1615.76   1
   4   0   4 63417.7 1593.79   5
  -4   0   4 65806.3 1595.93   2
   4   0   4 62655.6 1586.23   4
   4   0   4 60063.1 1599.07   1
   4   0   6-4.69400 30.6848   5
  -4   0   6 14.8163 30.3707   3
   4   0   6 7.55797 27.7488   4
  -4   0  -6 14.7732 31.6182   2
  -4   0   6 48.9148 41.3765   2
   4   0  -6 40.6735 66.6432   1
  -4   0   8 24583.0 623.446   3
   4   0   8 24181.7 631.896   5
  -4   0  -8 24259.2 626.135   2
  -4   0   8 25541.6 635.954   2
   4   0  -8 23916.1 657.683   1
   4   0   8 23216.9 621.932   4
  -4   0  10 151.173 60.3374   3
   4   0 -10-24.0398 103.409   1
   4   0  10-71.6680 58.4156   5
  -4   0  10 50.7745 74.4221   2
  -4   0 -10 55.4139 66.7366   2
   4   0  10 31.8697 54.3775   4
  -4   0 -12 96751.6 2312.12   2
  -4   0  12 89966.5 2313.29   2
  -4   0  12 89195.7 2306.08   3
   4   0  14 12.4836 77.8162   5
   4   0 -14 40.4544 113.682   1
  -4   0 -14-24.6687 86.2688   2
   4   0  14 6.86127 67.3464   4
  -4   0  16 19844.1 546.152   3
   4   0  16 20149.2 557.468   5
   4   0 -16 19884.1 574.435   1
  -4   0  16 19404.1 548.007   2
   4   0  16 20185.0 543.408   4
   4   0 -18-69.5944 119.379   1
  -4   0  18 91.3985 82.3020   3
   4   0  18 75.1397 82.3838   5
  -4   0  18-27.3086 83.9795   2
   4   0  18-23.8370 70.4043   4
   4   0  20 90616.1 2416.30   5
  -4   0  20 95457.9 2430.61   5
   4   0 -20 97012.9 2431.61   1
   4   0  20 99944.1 2402.78   4
  -4   0  20 90493.0 2408.12   4
  -4   0  22-13.0640 97.0408   4
  -4   0  22 105.462 121.933   5
   4   0 -22 247.166 142.129   1
   4   0  22-10.8128 84.2215   4
   4   0  22 33.7359 97.0103   5
   4   0 -24 8289.33 308.543   1
   4   0  24 7313.63 286.779   5
  -4   0  24 8126.14 304.092   5
   4   0  24 7666.77 266.069   4
  -4   0  24 7213.07 272.129   4
   4   0 -26 133.972 150.807   1
  -4   0  26 81.4465 140.417   5
  -4   0  26-80.9318 107.224   4
   4   0  26 45.4959 118.247   5
   4   0  26 70.7882 97.8831   4
   4   0 -28 7358.19 303.671   1
  -4   0  28 7114.09 296.959   5
   4   0  28 6731.23 287.207   5
   4   0  28 7317.17 265.340   4
  -4   0  28 7320.08 276.767   4
  -4   0  30 10.8534 112.834   4
   4   0 -30 70.6942 158.967   1
   4   0  32 4986.93 215.157   4
   4   0  32 4737.34 238.947   5
  -4   0  32 5090.72 257.193   5
  -4   0  34-143.630 121.946   4
  -4   0  34 44.6878 149.631   5
   4   0  34-180.140 137.626   5
   4   0  34-106.587 105.765   4
  -4   0  36-46.2634 152.982   5
   4   0  36 56.6683 137.271   5
   4   0  36 158.918 122.751   4
  -4   0  36 43.5418 123.932   4
   4   0  38-5.45585 120.459   4
  -4   0  38 78.1776 159.421   5
   4   0  38-124.206 145.255   5
  -4   0  38 64.2948 131.887   4
  -4   2   0 45.9668 32.9199   2
   4  -2   0-24.2292 54.0349   1
   4   2   0-12.4443 24.7151   5
   4   2   0 79.3257 45.1010   1
  -4   2   0 4.03948 33.4846   3
   4  -2   0 1.25748 22.7078   5
   4  -2   0 2.16501 20.8152   4
   4   2   0 3.18364 16.0545   4
  -4   2  -2 120675. 3102.20   2
   4   2   2 129246. 3099.92   5
   4  -2  -2 126439. 3105.17   5
   4  -2   2 124944. 3100.23   5
   4   2  -2 122910. 3095.78   4
   4  -2  -2 127046. 3103.31   4
  -4   2  -2 126749. 3114.66   3
   4   2  -2 125665. 3104.96   5
  -4  -2   2 128899. 3095.02   2
   4  -2   2 122022. 3096.38   4
  -4   2   2 125870. 3097.27   3
   4   2   2 119021. 3088.29   4
   4   2  -2 125640. 3115.89   1
  -4   2   2 126360. 3104.27   2
   4  -2  -2 125959. 3124.83   1
   4   2   2 125629. 3106.33   1
  -4  -2   4 2542.98 76.9359   3
   4   2   4 2554.64 92.5817   1
  -4   2  -4 2770.64 93.3417   2
  -4   2   4 2758.31 88.5345   3
   4  -2   4 2892.05 91.9603   5
   4   2   4 2761.65 89.2390   5
   4  -2  -4 2565.15 121.083   1
   4  -2   4 2646.50 85.4768   4
   4   2  -4 2579.53 112.736   1
  -4  -2   4 2876.14 90.8139   2
  -4   2   4 2932.51 99.0393   2
   4   2   4 2610.49 78.7871   4
  -4  -2   6 9692.95 257.670   3
  -4   2   6 10149.5 266.174   3
  -4   2  -6 9810.98 270.845   2
   4   2   6 9240.10 259.191   1
   4   2  -6 9582.54 288.788   1
  -4  -2   6 9985.13 269.785   2
   4   2   6 9938.52 267.030   5
   4   2   6 9604.44 256.983   4
   4  -2   6 9786.19 269.547   5
   4  -2  -6 10143.5 299.773   1
  -4   2   6 10057.5 275.525   2
   4  -2   6 9605.36 262.558   4
  -4  -2   8 70.4928 44.4911   3
  -4   2   8 260.412 53.6570   3
   4   2  -8 11.9280 81.0384   1
   4   2   8 112.706 45.5767   5
  -4  -2   8 147.671 61.2315   2
   4  -2   8 111.296 46.9140   5
   4  -2  -8 69.0995 93.7756   1
  -4   2  -8 119.634 60.4050   2
   4   2   8 48.2623 31.3317   1
  -4   2   8 100.266 61.4968   2
   4  -2   8 107.109 41.9367   4
   4   2   8 103.950 41.7486   4
  -4  -2  10 135197. 3384.95   3
  -4  -2  10 139180. 3393.43   2
  -4   2 -10 137979. 3396.33   2
   4  -2  10 132598. 3394.17   5
   4   2 -10 135941. 3413.23   1
  -4   2  10 136571. 3394.59   2
   4  -2 -10 138661. 3420.80   1
   4   2  10 136628. 3393.55   5
  -4   2  10 132417. 3387.24   3
   4   2  10 134183. 3380.42   4
   4  -2  10 132657. 3386.15   4
  -4  -2 -10 138477. 3378.75   2
  -4  -2 -12 166.627 67.4998   2
  -4   2 -12 155.136 89.1021   2
  -4   2  12 119.119 83.1710   2
  -4   2  12 75.3490 68.2673   3
  -4  -2  14 27825.9 765.994   4
   4  -2  14 29558.1 759.331   4
  -4  -2 -14 29778.1 757.087   2
  -4   2 -14 29052.3 771.950   2
   4  -2  14 27994.1 769.331   5
   4   2  14 28563.1 769.185   5
   4   2 -14 28805.3 788.504   1
   4  -2 -14 28746.7 794.050   1
   4   2  14 29356.2 754.720   4
  -4   2  16 958.329 92.6896   3
  -4   2 -16 828.560 86.2117   1
   4  -2 -16 941.833 132.976   1
   4   2  16 881.301 98.6546   5
   4  -2  16 985.331 97.1151   5
   4   2 -16 963.374 128.659   1
  -4   2  16 949.959 96.1254   2
   4   2  16 948.474 82.2868   4
   4  -2  16 816.231 85.9337   4
  -4   2  18 74538.1 1908.03   3
   4  -2  18 76292.4 1905.14   4
   4   2 -18 74664.8 1930.38   1
   4  -2  18 72793.1 1916.90   5
  -4  -2  18 75277.5 1913.25   4
  -4   2 -18 74014.5 1890.17   1
   4  -2 -18 73140.6 1933.24   1
  -4   2  18 74912.4 1909.25   2
   4   2  18 74587.5 1917.96   5
   4   2  18 76804.9 1900.04   4
  -4   2  20-11.1935 88.6844   3
   4  -2 -20 142.318 138.064   1
   4   2  20-3.09334 72.5554   4
   4   2  20 75.2798 86.9351   5
  -4  -2  20 207.459 109.915   5
  -4   2  20-33.6766 91.8088   2
   4   2 -20-33.6800 116.913   1
   4  -2  20-3.44376 78.6912   4
  -4  -2  20 124.774 91.5907   4
   4  -2  20 110.550 88.3757   5
  -4   2  20-35.0702 102.371   5
  -4   2  22 48033.9 1253.56   3
   4   2 -22 46671.0 1274.18   1
  -4  -2  22 47164.3 1258.24   4
   4   2  22 43637.2 1266.21   5
  -4  -2  22 46249.6 1274.42   5
   4  -2 -22 51473.7 1284.76   1
   4  -2  22 46947.2 1264.84   5
   4  -2  22 49408.9 1249.63   4
  -4   2  22 46502.8 1279.80   5
   4   2  22 49401.8 1244.24   4
  -4   2  22 49343.5 1255.43   2
  -4  -2  24 120.010 112.566   4
   4  -2 -24-119.720 154.924   1
   4  -2  24 36.2894 104.029   5
   4   2  24 182.371 110.558   5
   4   2 -24-33.1094 149.461   1
  -4   2  24 41.1830 127.658   5
   4  -2  24 153.427 95.4456   4
   4   2  24 117.527 87.2261   4
  -4   2  26 649.839 119.234   4
  -4   2  26 670.350 150.592   5
  -4  -2  26 517.414 145.761   5
   4   2  26 352.695 99.3424   4
   4  -2  26 527.666 123.171   5
   4   2  26 346.351 124.811   5
   4   2 -26 393.641 151.674   1
   4  -2 -26 571.051 164.007   1
  -4  -2  26 547.609 122.531   4
   4  -2  26 587.360 111.967   4
  -4  -2  28 5.23316 110.970   4
   4  -2  28-11.8022 122.935   5
   4   2  28 55.3942 127.491   5
   4   2 -28-30.3844 149.200   1
  -4  -2  28 90.0623 134.270   5
  -4   2  28 46.6200 134.194   5
  -4   2  28 100.780 110.792   4
   4  -2 -28-24.6511 150.998   1
   4  -2  28 133.022 107.022   4
   4   2  28 59.8426 96.5121   4
   4   2 -30 8741.78 350.037   1
  -4   2  30 9633.60 326.776   4
  -4  -2  30 9369.94 335.563   4
  -4  -2  32 1365.82 172.090   5
  -4  -2  32 1399.90 145.357   4
   4  -2  32 1421.78 138.494   4
   4  -2  32 1121.01 147.755   5
   4   2  32 1085.20 153.327   5
   4   2  32 1244.28 131.963   4
  -4   2  32 1228.50 177.285   5
   4  -2  34 3506.41 199.406   4
   4  -2  34 4014.01 225.897   5
  -4  -2  34 3725.86 234.303   5
  -4   2  34 4257.90 244.698   5
   4   2  34 4075.77 197.983   4
  -4  -2  34 3844.88 216.151   4
   4   2  34 4271.97 228.862   5
  -4   2  34 4002.27 212.728   4
  -4   2  36 115.495 126.520   4
   4   2  36-57.8991 132.667   5
   4  -2  36-62.6181 138.189   5
  -4  -2  36 75.5540 125.185   4
  -4  -2  36 203.981 157.389   5
  -4   2  36-15.6499 159.260   5
   4  -2  36 224.058 160.491   4
   4   2  36 85.5396 109.216   4
   4   2  38 4513.13 244.306   5
  -4  -2  38 4335.71 255.326   5
   4  -2  38 4695.57 246.594   5
  -4   2  38 4215.38 257.263   5
   4  -2  38 4239.83 216.010   4
   4   2  38 4099.45 210.376   4
  -4  -2  38 4388.48 236.365   4
  -4   2  38 4438.25 232.518   4
  -4   4   0 46363.3 1162.30   2
  -4   4   0 46155.7 1165.08   3
   4  -4   0 47106.2 1157.62   4
   4   4   0 45739.4 1162.87   1
   4   4   0 44821.9 1141.82   4
   4   4   0 45710.7 1143.21   2
   4   4   0 46261.9 1156.31   5
   4  -4   0 47606.0 1157.29   5
  -4   4  -2 8631.18 245.272   2
   4   4   2 8695.82 240.139   1
   4  -4   2 8532.26 236.516   5
   4   4  -2 8656.53 252.685   1
   4  -4  -2 8989.64 243.199   5
   4  -4  -2 8801.83 242.880   4
   4  -4   2 8725.19 237.447   4
   4   4   2 8929.71 235.557   5
   4  -4  -2 8297.04 263.961   1
  -4   4  -2 8192.85 256.487   3
  -4   4   2 9293.34 247.742   2
  -4   4   2 8725.67 241.744   3
  -4  -4   4 37130.2 898.443   4
  -4   4  -4 35089.1 910.132   2
   4  -4  -4 34758.6 934.197   1
  -4   4   4 36583.9 905.349   3
   4   4   4 36090.1 897.245   1
   4   4   4 35055.8 900.049   5
  -4   4  -4 34879.7 932.544   3
   4  -4   4 34151.0 901.671   4
   4  -4   4 34929.1 904.102   5
   4   4  -4 36636.4 921.123   1
  -4   4   4 35261.5 911.566   2
   4   4   6 113.652 24.1984   4
   4  -4   6 114.546 38.2322   5
   4   4   6 95.5062 27.8658   1
   4   4   6 130.471 27.6069   2
  -4   4   6 97.7205 42.6284   3
   4  -4  -6 121.632 83.1700   1
  -4   4  -6 115.872 56.7208   2
   4   4   6 101.754 36.4330   5
   4  -4   6 72.1496 36.5205   4
  -4  -4   6 179.303 42.6368   4
   4   4  -6 145.202 70.5180   1
  -4   4   6 222.810 56.5704   2
   4  -4  -8 65670.7 1721.04   1
  -4   4   8 68432.7 1690.57   3
   4   4   8 66292.1 1686.99   5
  -4   4  -8 66804.4 1698.09   2
   4   4  -8 66186.5 1709.50   1
   4  -4   8 67662.5 1691.94   5
  -4   4   8 68835.9 1697.16   2
   4  -4   8 65129.1 1684.88   4
   4   4   8 65829.3 1672.63   4
  -4  -4   8 70664.3 1690.71   4
   4  -4 -10 8958.75 312.149   1
  -4   4  10 9903.31 278.909   3
   4   4  10 8889.90 269.594   5
  -4   4 -10 10156.2 290.508   2
  -4   4  10 9293.51 280.488   2
  -4  -4  10 9766.26 277.387   4
   4   4  10 9025.89 255.659   4
   4  -4  12 167228. 4093.73   4
   4  -4  12 163447. 4100.41   5
  -4   4 -12 165164. 4107.70   2
  -4  -4  12 159870. 4098.21   4
  -4  -4  14 71.4706 76.2627   4
   4   4  14 87.2167 58.4915   4
  -4   4  14 144.432 76.0401   3
  -4   4 -14-34.3774 93.7592   2
   4   4  14 121.249 73.5219   5
   4  -4  14 44.1743 67.4225   4
   4  -4  14 84.3270 72.0007   5
   4   4 -14 11.5665 102.735   1
  -4   4  14 58.1083 76.9776   2
   4  -4 -14 68.6335 128.391   1
  -4   4  16 1374.60 100.752   3
   4  -4  16 1517.48 104.733   5
  -4   4  16 1315.36 109.515   2
   4   4  16 1426.18 106.490   5
   4  -4 -16 1184.28 142.326   1
  -4   4 -16 1164.01 102.403   1
   4   4 -16 1226.84 132.153   1
   4  -4  16 1354.14 94.5044   4
   4   4  16 1537.14 87.2362   4
  -4   4  18 2211.71 124.229   3
   4   4 -18 2191.47 158.107   1
  -4  -4  18 1992.32 138.407   5
   4  -4  18 2072.72 126.526   5
   4   4  18 2330.67 130.542   5
  -4   4 -18 2150.13 123.170   1
   4  -4  18 2214.62 116.803   4
   4   4  18 2138.78 108.924   4
   4  -4 -18 1970.19 164.853   1
  -4   4  18 2183.00 126.765   2
  -4  -4  18 1986.56 123.098   4
  -4   4  20 84010.8 2115.57   3
   4  -4 -20 83860.9 2144.90   1
   4   4 -20 82592.1 2136.11   1
   4  -4  20 81500.8 2125.98   5
   4   4  20 77717.1 2123.53   5
  -4   4 -20 84354.5 2106.59   1
  -4  -4  20 83513.8 2137.92   5
  -4   4  20 79883.2 2133.03   5
   4  -4  20 84520.7 2112.36   4
   4   4  20 86411.3 2103.22   4
  -4  -4  20 83340.6 2121.02   4
  -4   4  20 80959.2 2113.30   2
   4   4  22 81.8484 81.3744   4
  -4  -4  22 97.7525 103.008   4
  -4   4  22 74.9828 98.1935   3
  -4   4  22 195.256 128.223   5
   4  -4 -22 216.149 150.242   1
   4  -4  22 169.014 100.554   5
   4   4  22 19.7533 101.749   5
  -4  -4  22 253.872 120.892   5
   4   4 -22 131.039 130.041   1
  -4   4  22 355.079 106.036   2
   4  -4  22 53.0194 85.7025   4
   4   4 -24 10952.7 377.939   1
  -4   4  24 10108.1 369.994   5
   4  -4 -24 10910.2 383.025   1
   4  -4  24 9874.93 350.936   5
  -4  -4  24 10283.7 368.074   5
   4   4  24 10541.6 361.787   5
  -4   4  24 10587.0 344.933   2
  -4   4  24 10981.7 347.398   3
  -4  -4  24 10225.1 351.650   4
   4  -4  24 10519.3 337.913   4
   4   4  24 11112.3 331.723   4
  -4   4  26-13.5708 113.462   2
  -4   4  26-104.286 108.651   3
  -4   4  26-26.1365 140.564   5
   4   4 -26-5.77784 148.851   1
   4  -4  26-11.0535 111.469   5
   4   4  26-47.0932 118.608   5
   4  -4  26-87.3285 107.129   4
  -4  -4  26-96.7089 129.564   5
  -4  -4  26 90.5254 109.435   4
   4   4  26 57.0078 92.6695   4
   4  -4 -26-60.6828 160.166   1
  -4   4  28 5760.09 241.927   4
  -4   4  28 6445.98 278.767   5
   4  -4  28 5337.89 249.222   5
   4   4  28 6123.01 261.636   5
   4  -4 -28 5856.59 279.601   1
  -4  -4  28 5416.37 264.935   5
   4   4  28 6581.18 230.534   4
   4  -4  28 5859.48 237.267   4
  -4  -4  28 5472.65 246.032   4
   4   4 -28 5511.20 272.438   1
   4   4 -30 2144.39 194.968   1
  -4   4  30 2120.31 157.291   4
   4   4  30 1911.99 172.555   5
  -4  -4  30 2102.26 162.972   4
   4   4 -32 17282.8 563.312   1
   4  -4  32 17497.5 548.707   5
   4   4  32 16177.3 551.796   5
  -4  -4  32 17627.9 562.564   5
  -4   4  32 18354.2 575.407   5
   4  -4  32 18228.7 529.677   4
   4   4  32 18328.8 522.389   4
  -4  -4  32 16032.3 533.553   4
  -4   4  32 18121.2 539.929   4
   4  -4  34 139.782 129.130   5
  -4   4  34 164.471 153.543   5
  -4   4  34 289.803 125.295   4
  -4  -4  34 535.067 157.319   5
   4  -4  34 263.204 118.043   4
   4   4  34 232.054 137.856   5
   4   4  34 195.467 108.590   4
  -4   4  36 59.5117 123.753   4
   4  -4  36-27.5693 135.173   5
   4   4  36 141.071 135.269   5
  -4  -4  36-52.3198 152.429   5
  -4   4  36 120.286 158.607   5
   4  -4  36 154.022 117.506   4
   4   4  36 121.136 109.941   4
  -4   4  38 136.384 131.698   4
   4  -4  38-28.4091 120.486   4
   4  -4  38 177.534 138.368   5
   4   4  38-30.6624 140.169   5
  -4  -4  38 210.737 158.568   5
  -4   4  38 8.19907 157.486   5
   4   4  38 31.1452 114.135   4
   4  -6   0 44.0279 29.1082   5
   4   6   0 12.2454 16.0837   3
  -4   6   0 20.8422 48.0508   2
   4   6   0-23.5416 29.1042   5
  -4   6   0-2.16773 52.0076   3
   4   6   0-3.46600 48.4457   1
   4  -6   0 18.5064 33.0886   4
  -4   6   2 23467.0 603.079   2
   4  -6  -2 22906.3 595.483   5
  -4   6   2 22588.6 600.792   3
  -4   6  -2 22564.7 601.979   2
   4   6  -2 22361.1 603.532   1
   4   6   2 22971.0 586.778   5
   4   6   2 22474.2 592.701   1
   4  -6   2 23020.3 590.103   5
  -4   6  -2 22507.9 614.267   3
   4  -6  -2 24249.4 600.497   4
   4  -6   2 23770.3 593.566   4
   4   6   2 22792.1 580.533   3
  -4   6   4 207.994 55.6784   2
   4   6   4 53.2684 35.3731   3
  -4   6   4 5.25433 46.5625   3
  -4   6  -4 29.8393 57.7388   2
  -4   6  -4 46.1137 90.7129   3
   4   6   4-10.9287 43.8128   1
   4  -6   4 41.9766 34.1623   4
   4  -6   4 17.5300 33.8344   5
   4   6   4 5.57571 26.1102   5
   4   6  -4 86.9935 66.6600   1
  -4  -6   4 41.9805 27.8911   4
   4   6  -4 43.5942 44.1377   3
   4   6   6 887.648 62.3361   3
   4   6   6 992.886 54.1440   5
  -4   6   6 986.635 72.2918   3
   4   6  -6 1007.33 93.5603   1
  -4   6  -6 1041.28 85.9914   2
  -4   6  -6 957.817 134.214   3
   4  -6   6 945.540 60.1079   4
   4   6   6 903.650 52.0671   1
  -4  -6   6 971.669 59.2740   4
  -4   6   6 886.594 76.9256   2
   4  -6   6 987.253 62.7450   5
   4  -6  -6 1111.10 120.693   1
  -4   6   8 1777.49 95.4083   3
   4   6  -8 1623.87 123.791   1
   4   6   8 1666.58 67.2703   2
   4   6   8 1835.26 80.9562   5
   4   6   8 1540.41 61.1931   2
   4   6   8 1804.01 91.0625   3
   4  -6   8 1852.55 88.4856   5
  -4  -6   8 2000.71 89.7373   4
  -4   6  -8 1873.87 115.940   2
  -4   6   8 1879.37 106.482   2
   4  -6  -8 1687.39 149.319   1
   4   6  10 404957. 9686.27   3
  -4   6  10 401981. 9690.14   3
   4   6  10 388390. 9682.95   5
  -4   6 -10 405754. 9700.05   2
   4   6  10 370078. 9663.47   2
  -4  -6  10 403679. 9687.43   4
  -4   6 -12 369.563 101.065   2
   4   6 -12 231.470 105.187   1
   4  -6  12 299.210 73.3635   5
   4   6  12 407.027 68.8797   5
   4  -6  12 324.847 66.6182   4
  -4   6  12 326.256 82.3231   2
  -4  -6  12 315.113 74.4734   4
  -4   6  14 24447.0 637.882   3
   4   6 -14 23665.1 656.711   1
   4  -6 -14 25267.1 679.148   1
  -4   6 -14 23897.6 651.897   2
  -4   6  14 22920.5 637.176   2
   4  -6  14 23048.5 636.697   5
   4  -6  14 23593.4 632.252   4
  -4  -6  14 22755.5 636.640   4
   4  -6 -16 1554.75 156.810   1
  -4   6  16 1556.81 108.810   3
   4   6  16 1519.61 89.0421   4
   4   6 -16 1582.20 134.437   1
   4   6  16 1498.55 110.948   5
   4  -6  16 1386.41 98.4254   4
  -4   6 -16 1300.01 113.483   1
  -4  -6  16 1529.81 114.257   5
   4  -6  16 1522.16 105.811   5
  -4   6  16 1677.31 109.248   2
  -4  -6  16 1428.61 104.879   4
  -4   6  18 31298.1 826.585   3
   4   6 -18 29106.4 842.261   1
   4  -6  18 31042.6 821.882   4
   4  -6  18 30741.3 834.909   5
   4   6  18 32165.4 836.143   5
  -4  -6  18 30156.9 845.068   5
   4  -6 -18 30150.9 859.905   1
  -4   6  18 30983.6 825.618   2
  -4  -6  18 30604.3 830.873   4
   4   6  18 31429.4 807.238   4
   4   6  20 281.306 72.5438   4
  -4   6  20 374.258 90.9965   3
  -4   6  20 195.518 108.593   5
   4   6  20 333.857 99.3733   5
   4  -6 -20 458.454 155.154   1
   4  -6  20 243.979 93.0702   5
  -4  -6  20 383.606 111.829   5
   4   6 -20 283.865 118.916   1
  -4   6  20 232.650 95.4632   2
   4  -6  20 355.072 86.8203   4
  -4  -6  20 337.057 99.2541   4
  -4   6  22 41236.0 1070.83   3
   4   6 -22 38400.0 1088.48   1
   4   6  22 39434.3 1081.93   5
   4  -6  22 39339.7 1077.29   5
  -4   6  22 40620.7 1100.35   5
  -4   6  22 40382.9 1066.11   2
  -4  -6  22 38523.9 1086.75   5
   4  -6 -22 40483.7 1102.26   1
   4  -6  22 41200.2 1066.67   4
  -4  -6  22 39518.3 1074.39   4
   4   6  22 42078.5 1053.46   4
   4   6  24 226.636 89.9330   4
  -4   6  24 158.892 106.244   3
   4  -6 -24 297.482 164.349   1
   4   6 -24-22.4274 140.331   1
   4  -6  24 299.439 110.256   5
   4   6  24 236.512 111.133   5
  -4  -6  24 22.9110 128.551   5
  -4   6  24 247.348 136.830   5
   4  -6  24 172.806 99.0220   4
  -4   6  24 150.862 108.906   2
  -4  -6  24 117.522 108.204   4
  -4   6  26 716.698 128.962   3
   4  -6 -26 372.008 172.412   1
   4   6 -26 471.152 159.702   1
   4  -6  26 690.436 131.490   5
  -4   6  26 669.920 151.585   5
   4   6  26 808.782 133.922   5
  -4   6  26 733.057 130.260   2
  -4  -6  26 739.426 143.881   5
   4   6  26 772.411 104.368   4
   4  -6  26 701.505 112.924   4
  -4  -6  26 593.256 119.450   4
   4   6  28 578.485 106.973   4
  -4   6  28 697.630 127.897   3
   4  -6  28 824.709 131.896   5
   4   6 -28 704.401 167.638   1
   4   6  28 617.396 135.134   5
  -4  -6  28 651.742 147.228   5
  -4   6  28 744.703 130.510   2
  -4   6  28 583.186 152.344   5
   4  -6  28 669.318 116.965   4
  -4  -6  28 733.226 125.233   4
   4   6 -30 24295.7 712.022   1
   4   6  30 24647.2 711.003   5
  -4  -6  30 22758.1 689.918   4
  -4   6  32 316.574 134.536   4
   4   6 -32 708.081 172.053   1
   4  -6  32 644.285 134.299   5
   4   6  32 700.606 143.278   5
  -4  -6  32 747.280 152.016   5
  -4   6  32 747.690 176.529   5
   4  -6  32 793.946 125.647   4
   4   6  32 539.869 110.424   4
  -4  -6  34 5649.32 274.308   5
   4  -6  34 5259.48 255.337   5
   4   6  34 5614.63 267.914   5
  -4   6  34 5843.17 288.561   5
  -4   6  34 5219.09 245.347   4
   4  -6  34 6091.82 244.914   4
   4   6  34 5317.16 227.171   4
  -4   6  36-63.6131 120.011   4
   4   6  36 91.6969 133.560   5
   4  -6  36-102.405 140.178   5
  -4  -6  36 21.9560 159.528   5
  -4   6  36-156.383 161.403   5
   4  -6  36 123.787 119.089   4
   4   6  36 48.5029 110.033   4
  -4  -6  38 1855.22 200.289   5
   4   6  38 2233.87 195.871   5
  -4   6  38 2086.83 173.484   4
  -4   6  38 2103.56 211.883   5
   4  -6  38 2487.44 192.176   5
   4  -6  38 2160.16 169.363   4
   4   6  38 2187.32 155.423   4
   4   8   0 101841. 2609.37   3
   4  -8   0 106449. 2622.24   5
   4  -8   0 109650. 2631.04   4
  -4   8   0 104169. 2635.97   2
   4   8   0 106644. 2618.95   5
   4   8   0 104958. 2631.30   1
  -4   8   0 106536. 2643.73   3
   4   8   2 500.942 41.6172   3
   4   8   2 547.921 69.6767   1
  -4   8   2 483.514 70.3535   2
   4   8  -2 527.434 37.9040   3
   4   8  -2 545.160 82.6272   1
   4  -8  -2 522.957 52.0779   5
   4  -8   2 487.189 43.7646   5
  -4   8  -2 501.520 93.1112   3
   4  -8   2 566.822 53.5946   4
   4  -8  -2 471.409 57.4409   4
  -4   8   2 575.414 73.4735   3
  -4   8  -2 413.213 73.3644   2
   4   8  -2 492.736 36.3672   4
   4   8   2 554.447 42.0715   5
  -4   8   4 29310.7 773.877   2
   4   8  -4 29523.7 782.806   1
   4   8   4 29880.0 756.046   3
  -4   8  -4 30016.3 781.650   2
  -4   8   4 29539.0 773.861   3
   4   8   4 29864.1 759.521   1
  -4   8  -4 28603.7 797.733   3
   4   8  -4 29911.0 758.054   3
   4  -8   4 29739.5 763.675   4
   4   8   4 29642.6 752.668   5
   4  -8   4 29876.3 760.855   5
  -4   8   6 455.378 79.7850   2
   4   8   6 450.044 60.6532   3
   4   8  -6 656.578 107.578   3
   4   8  -6 414.273 99.4528   1
   4   8   6 418.423 43.8959   5
  -4   8  -6 304.563 146.458   3
  -4   8   6 453.060 74.5436   3
   4  -8   6 395.240 63.3039   5
   4  -8   6 763.596 82.4978   4
  -4   8  -6 369.964 91.9785   2
  -4  -8   6 434.365 49.6734   4
   4   8   6 525.462 57.9925   1
   4   8   8 237531. 4949.87   3
   4   8   8 179820. 4919.33   2
   4  -8   8 232819. 4951.90   4
   4  -8   8 236480. 4953.74   5
  -4   8  -8 237178. 4973.44   2
  -4  -8   8 236557. 4946.60   4
   4   8   8 177804. 4918.68   2
   4   8   8 229109. 4942.77   5
   4   8  10 14394.5 395.786   3
   4   8 -10 15737.9 424.046   1
  -4   8 -10 15024.0 418.626   2
   4   8  10 13898.5 388.132   5
   4   8  10 13442.5 367.973   2
  -4  -8  10 14786.6 396.299   4
  -4   8  10 15131.8 405.392   2
   4   8 -12 45420.4 1183.37   1
  -4   8  12 45456.3 1166.56   3
  -4   8 -12 45086.7 1180.59   2
   4  -8  12 44379.2 1159.73   4
   4   8  12 44255.7 1156.87   5
   4  -8 -12 45800.5 1205.48   1
   4  -8  12 45397.5 1164.42   5
  -4   8  12 46511.2 1169.27   2
  -4  -8  12 44395.0 1161.92   4
   4   8 -14 1158.40 128.482   1
   4   8  14 1250.71 75.9683   2
   4  -8  14 1392.47 100.212   5
  -4   8  14 1726.36 110.084   3
  -4   8  14 1381.20 107.568   2
   4  -8  14 1335.61 91.1038   4
   4   8  14 1541.33 104.183   3
  -4  -8  14 1413.97 98.5237   4
   4  -8 -14 1497.83 156.276   1
   4   8  16 156.607 63.4132   2
   4   8  16 169.138 80.6518   3
  -4   8  16 232.408 86.3948   3
  -4  -8  16 50.2835 93.7281   5
   4   8 -16 262.859 112.069   1
   4  -8  16 195.692 76.6394   5
   4   8  16 213.238 83.1167   5
   4  -8 -16 184.391 143.643   1
  -4   8  16 210.348 86.4465   2
   4  -8  16 228.945 72.1766   4
  -4  -8  16 258.480 82.9348   4
   4   8  18 724.625 96.2451   3
  -4  -8  18 540.633 110.911   5
  -4   8  18 632.915 100.001   3
   4  -8 -18 441.158 154.509   1
   4   8 -18 521.693 125.546   1
   4   8  18 661.430 75.1689   2
   4  -8  18 669.085 99.5849   5
   4   8  18 583.353 95.6068   5
  -4   8 -18 489.102 109.023   1
   4  -8  18 531.286 90.8940   4
  -4   8  18 574.920 95.8199   2
   4   8 -20 25832.3 727.122   1
  -4   8  20 25998.1 704.942   3
  -4   8  20 25040.4 723.606   5
   4  -8  20 25005.4 709.945   5
   4   8  20 25906.1 713.908   5
  -4   8 -20 26137.0 708.836   1
   4   8  20 25935.0 681.401   4
  -4  -8  20 25414.6 720.032   5
  -4   8  20 24649.0 698.428   2
   4  -8  20 26545.8 700.154   4
  -4  -8  20 24248.4 707.420   4
   4  -8 -20 25966.6 744.603   1
  -4   8  22 706.419 113.054   3
   4   8  22 513.648 83.9509   4
   4  -8  22 481.498 109.278   5
   4   8  22 486.183 114.295   5
  -4  -8  22 377.365 125.523   5
  -4   8 -22 591.608 134.236   1
   4   8 -22 450.829 152.806   1
  -4   8  22 561.803 143.981   5
  -4   8  22 594.437 112.896   2
   4  -8  22 542.519 99.3158   4
   4  -8 -22 595.297 165.349   1
  -4  -8  22 562.590 116.289   4
   4   8 -24 7918.37 311.573   1
  -4   8  24 8108.46 287.035   3
  -4   8  24 8402.32 281.239   2
  -4   8  24 7656.61 313.019   5
   4  -8  24 7445.94 286.359   5
   4   8  24 7676.81 299.190   5
  -4  -8  24 7230.11 298.388   5
   4  -8 -24 8544.15 329.473   1
   4  -8  24 8386.83 279.142   4
  -4  -8  24 6827.46 284.776   4
   4   8  24 7832.01 257.826   4
   4   8  26-3.66339 89.3864   4
  -4   8  26-93.5838 116.294   3
   4  -8 -26-70.0029 166.972   1
   4  -8  26 144.467 117.168   5
   4   8  26-80.0307 122.392   5
  -4  -8  26 239.466 137.275   5
  -4   8  26-82.6157 143.282   5
   4   8 -26-95.7714 154.779   1
  -4   8  26 68.5345 107.877   2
   4  -8  26 32.4419 97.5479   4
  -4  -8  26 21.8794 117.354   4
  -4   8  28 16735.8 509.690   3
   4   8  28 16414.3 530.090   5
   4  -8  28 16285.1 516.943   5
  -4  -8  28 15415.7 527.901   5
  -4   8  28 17466.1 550.609   5
  -4   8  28 17139.6 505.537   2
   4  -8  28 17440.4 506.674   4
   4   8  28 17208.7 487.993   4
   4   8 -28 16036.9 531.403   1
   4   8 -30 1127.24 174.388   1
   4  -8  30 1377.04 147.169   5
   4   8  30 1184.25 162.511   5
  -4  -8  30 1357.14 161.847   5
   4   8  30 1400.38 124.971   4
  -4   8  32 18381.3 564.064   3
  -4   8  32 19174.5 558.894   2
  -4   8  32 19656.4 608.055   5
   4  -8  32 19242.5 579.449   5
  -4  -8  32 18445.4 581.915   5
   4  -8  32 18677.9 559.585   4
   4   8  32 17537.5 539.025   4
  -4   8  34-56.2221 124.133   4
   4   8  34-58.8841 106.710   4
   4   8 -34-113.958 171.365   1
  -4   8  34-33.0242 164.310   5
   4  -8  34-6.65332 130.192   5
   4   8  34-38.0794 138.047   5
  -4  -8  34 21.4902 146.655   5
   4  -8  34 100.259 115.701   4
  -4   8  36 52.3327 124.205   4
   4  -8  36-27.3470 157.690   5
   4   8  36-15.8375 139.531   5
  -4   8  36-33.8067 160.332   5
  -4  -8  36 180.373 158.496   5
   4  -8  36 131.395 125.181   4
   4   8  36 95.8225 106.329   4
   4  10   0 70.5039 83.8835   1
   4 -10   0 21.0176 43.3815   5
  -4  10   0 5.82408 88.9472   3
   4 -10   0 54.5031 57.7126   4
   4  10   0-4.32134 44.1818   3
   4  10   0 10.5474 14.0430   4
  -4  10   0 47.0438 74.3493   2
  -4  10   2 45712.9 1239.33   2
   4 -10  -2 50482.8 1239.30   4
   4  10   2 48678.6 1219.54   3
   4  10   2 47545.3 1232.65   1
   4  10  -2 49103.6 1218.30   3
   4  10  -2 47953.6 1243.01   1
   4 -10   2 48157.4 1222.68   5
   4  10   2 48747.1 1217.27   5
   4 -10  -2 49058.0 1229.03   5
   4 -10   2 50273.4 1234.39   4
  -4  10  -2 47698.0 1243.65   2
   4  10  -2 47838.7 1210.76   4
   4  10   4 1454.57 77.4357   3
   4 -10   4 1409.82 79.0935   4
  -4  10  -4 1452.37 109.742   2
   4 -10   4 1405.86 70.7333   5
   4  10  -4 1519.68 87.9241   3
   4  10   4 1612.79 65.0998   5
   4  10   4 1391.51 90.3025   1
   4  10  -4 1400.92 115.232   1
   4  10   6 43574.2 1089.33   1
   4  10   6 44105.0 1094.56   3
   4 -10   6 41547.8 1097.92   4
   4  10   6 42954.8 1082.93   5
   4 -10   6 43163.0 1095.65   5
   4  10  -6 43367.1 1108.23   3
  -4 -10   6 42543.4 1081.35   4
  -4  10   8 111.957 78.5612   2
   4  10   8 22.0948 61.2535   3
   4  10  -8 32.7760 120.841   3
  -4  10  -8 166.275 144.182   3
   4  10  -8 13.5075 99.6783   1
  -4  10   8 8.14118 72.7678   3
  -4 -10   8 44.3314 48.2227   4
  -4  10  10 98671.5 2388.84   3
   4  10  10 91281.7 2351.45   2
  -4 -10  10 94750.7 2373.87   4
   4  10  10 92322.0 2369.03   5
  -4  10 -10 95276.1 2442.69   3
   4 -10 -10 98535.2 2428.24   1
  -4  10  10 100258. 2388.93   2
   4  10 -10 97508.9 2404.00   1
   4 -10 -12 5447.90 239.922   1
   4  10  12 5096.57 179.508   3
   4 -10  12 5357.88 178.597   4
   4 -10  12 5468.53 181.621   5
  -4  10  12 5473.23 188.432   3
  -4  10 -12 4814.17 204.944   2
   4  10  12 4883.60 170.419   5
  -4  10 -12 5254.55 256.366   3
  -4 -10  12 4846.86 176.321   4
   4  10 -12 4517.49 208.998   1
  -4  10  12 5177.41 188.670   2
   4  10  14 13986.5 396.354   3
   4 -10  14 13431.3 396.615   5
  -4  10  14 14170.2 403.139   3
  -4 -10  14 12951.9 407.107   5
  -4  10  14 13364.4 398.299   2
  -4  10 -14 14285.3 422.341   2
   4 -10 -14 14858.3 453.453   1
   4  10  14 13483.4 367.387   2
   4 -10  14 14249.5 393.952   4
  -4 -10  14 13556.2 396.343   4
   4  10 -14 13386.6 419.389   1
  -4  10  16 240.241 86.6623   3
  -4 -10  16 206.690 96.6633   5
   4  10  16 85.6272 81.7328   3
   4  10  16 263.185 77.1337   5
   4 -10  16 72.7336 77.4188   5
   4  10 -16 91.5396 115.539   1
   4 -10 -16 150.143 154.700   1
   4  10  16 165.381 61.4307   2
  -4  10  16 241.706 91.0514   2
   4 -10  16 108.424 70.7506   4
  -4 -10  16 98.2392 78.4362   4
   4  10  18 11142.8 322.032   2
  -4  10  18 11167.7 352.493   3
   4 -10 -18 11576.1 404.054   1
   4 -10  18 11155.3 352.946   5
  -4 -10  18 11333.9 366.134   5
  -4  10 -18 11470.1 366.023   1
   4 -10  18 11743.4 347.964   4
   4  10  18 11783.2 358.732   5
  -4  10  18 10641.6 346.753   2
   4  10  18 11538.9 349.792   3
   4  10 -18 10804.5 369.025   1
   4  10  20 347.429 105.999   3
  -4  10  20 381.128 103.311   3
  -4 -10  20 445.424 123.992   5
   4  10  20 382.172 104.124   5
   4 -10 -20 494.165 168.586   1
  -4  10  20 450.678 121.558   5
   4 -10  20 410.612 107.628   5
   4  10  20 412.508 79.3854   2
   4  10 -20 289.950 135.648   1
  -4  10 -20 514.022 129.876   1
  -4  10  20 476.993 105.423   2
   4 -10  20 339.833 91.6589   4
   4  10  22 18998.9 563.815   3
  -4  10  22 19629.1 566.345   3
   4  10  22 19183.2 538.509   2
   4 -10  22 19926.0 562.195   4
  -4  10  22 19939.7 561.853   2
   4  10  22 19475.5 580.411   5
   4 -10  22 19752.9 575.049   5
  -4  10 -22 20243.8 579.857   1
  -4 -10  22 19216.8 582.441   5
  -4  10  22 20710.9 603.468   5
   4  10 -22 18880.9 584.659   1
   4 -10 -22 20812.6 616.991   1
   4  10  24 668.795 95.3556   4
  -4  10  24 741.310 118.705   3
  -4 -10  24 493.662 141.391   5
   4  10 -24 718.314 151.742   1
   4 -10  24 595.205 125.423   5
   4  10  24 697.817 128.796   5
   4 -10 -24 672.926 181.808   1
  -4  10  24 679.145 119.176   2
   4 -10  24 696.494 113.793   4
  -4  10  24 573.390 147.415   5
   4  10  26 679.867 99.8857   4
   4  10  26 470.304 136.667   5
  -4  10  26 490.885 126.930   3
   4  10 -26 370.777 158.719   1
   4 -10  26 632.060 128.559   5
   4 -10  26 559.058 120.708   4
  -4 -10  26 578.214 145.672   5
  -4  10  26 608.780 156.766   5
  -4  10  26 477.697 120.864   2
   4  10 -28 529.496 168.079   1
   4 -10  28 613.243 118.813   4
   4  10  28 640.531 141.295   5
  -4  10  28 628.282 167.070   5
  -4 -10  28 437.461 139.966   5
  -4 -10  30 25611.9 784.256   5
   4 -10  30 27470.7 776.197   5
   4  10  30 26929.6 792.451   5
  -4  10  30 28178.2 759.106   2
  -4  10  30 25784.9 763.406   3
   4  10  30 27181.2 739.808   4
   4  10  32-21.4635 98.3915   4
  -4  10  32-166.260 122.673   2
  -4  10  32 152.876 129.711   3
   4  10 -32-117.972 160.917   1
   4 -10  32 90.4139 128.928   5
  -4 -10  32 76.0683 140.318   5
  -4  10  32-32.8518 151.274   5
   4 -10  32 44.1088 110.412   4
  -4  10  34 2897.03 201.135   3
   4 -10  34 3056.55 198.275   5
  -4  10  34 3109.62 234.800   5
   4 -10  34 3152.72 188.591   4
   4  10  34 3340.58 223.175   5
  -4 -10  34 3317.81 219.726   5
  -4  10  34 3009.52 191.055   2
   4  10 -34 3079.87 235.263   1
   4  10  34 3500.57 176.124   4
  -4  10  36 51.6957 123.895   4
  -4 -10  36-122.713 152.355   5
   4 -10  36 67.4087 133.596   5
   4  10  36 132.043 144.049   5
  -4  10  36 236.058 168.297   5
   4 -10  36-17.6631 113.084   4
   4  10  36-108.066 108.115   4
   4  12   0 72872.4 1721.17   3
   4  12   0 70862.4 1739.96   1
  -4  12   0 74644.1 1756.85   3
   4 -12   0 75679.0 1740.55   4
  -4  12   2 4194.50 159.595   2
   4 -12   2 3949.61 128.445   5
  -4  12  -2 4278.41 182.707   3
   4  12  -2 4006.22 133.521   3
   4  12   2 4050.92 121.492   5
   4  12  -2 3899.47 117.034   4
   4 -12  -2 4106.27 136.905   5
   4  12   2 3958.31 151.168   1
   4 -12   2 3834.07 142.686   4
  -4  12   2 3570.25 158.995   3
   4  12   4 26381.9 681.334   3
  -4  12  -4 25635.2 706.826   2
  -4  12   4 28197.3 701.942   2
   4 -12   4 25324.0 677.393   5
   4 -12   4 26277.8 690.000   4
  -4  12  -4 27495.6 731.325   3
   4  12   4 26624.6 688.393   1
   4  12   4 25961.0 667.715   5
  -4  12   4 27685.5 705.225   3
   4  12  -4 25534.5 686.536   3
   4  12   6 753.764 70.1320   3
  -4  12   6 760.580 88.2525   2
   4  12  -6 793.585 110.121   1
  -4  12   6 783.414 86.7883   3
   4  12   6 671.007 41.7802   5
   4 -12   6 776.142 59.5590   5
   4  12  -6 696.128 93.4244   3
  -4  12  -6 701.643 100.605   2
  -4  12  -6 718.385 134.164   3
   4 -12   6 662.613 66.3078   4
   4  12   6 699.924 77.5708   1
  -4  12   8 38896.0 999.180   3
  -4  12  -8 38276.3 1009.19   2
   4  12   8 38069.6 985.359   3
   4  12  -8 37809.1 1011.45   3
  -4  12  -8 35558.3 1038.37   3
   4  12   8 37309.5 967.374   5
   4  12  -8 40033.5 1012.66   1
  -4  12   8 40373.9 998.906   2
  -4  12  10 516.188 86.5159   2
   4 -12 -10 297.833 134.020   1
   4  12 -10 509.458 111.429   1
  -4  12  10 535.178 81.1130   3
   4  12 -10 288.981 139.658   3
   4 -12  10 461.964 66.0546   5
  -4  12 -10 499.881 100.108   2
  -4  12 -10 401.128 147.176   3
   4  12  10 532.295 51.5712   5
   4 -12  10 495.856 65.5342   4
   4  12  10 378.282 38.5918   2
   4  12  12 48449.5 1232.12   3
   4 -12  12 48157.2 1231.78   4
   4 -12 -12 48567.8 1285.80   1
  -4  12  12 49771.4 1243.04   3
  -4 -12  12 45960.4 1242.46   5
   4  12  12 44570.3 1218.85   5
   4 -12  12 48717.3 1235.11   5
  -4  12 -12 47499.2 1255.77   2
   4  12 -12 52536.7 1295.21   3
  -4  12 -12 45040.3 1295.68   3
  -4  12  12 48211.4 1239.24   2
   4  12 -12 49467.2 1258.79   1
   4  12  14 122.061 52.9714   2
  -4  12  14 51.1867 86.6462   2
   4  12  14 166.834 79.8842   3
  -4  12 -14 114.067 107.930   2
   4  12 -14 62.0801 109.797   1
  -4  12 -14 283.304 161.984   3
   4 -12  14 119.804 71.8444   5
  -4 -12  14 54.4284 91.3668   5
  -4  12  14 174.747 85.3725   3
   4 -12  14 166.175 67.3962   4
   4 -12 -14-23.4799 159.205   1
   4  12  16 2463.97 135.021   3
  -4  12  16 2624.23 143.902   3
  -4 -12  16 2602.96 168.979   5
   4 -12  16 2638.16 138.775   5
   4  12  16 2562.35 129.712   5
   4 -12 -16 2543.01 222.370   1
  -4  12 -16 2693.26 173.143   2
  -4  12  16 2616.43 145.438   2
   4  12 -16 2852.44 202.260   1
   4 -12  16 2648.72 131.368   4
   4  12  16 2295.53 104.797   2
   4 -12 -18 12.7578 167.670   1
   4  12  18 87.0196 95.0914   3
  -4  12  18 28.9228 93.2919   3
   4  12 -18 195.490 126.061   1
   4 -12  18-32.7363 89.9741   5
   4  12  18 4.03270 87.6824   5
  -4 -12  18 90.1394 107.375   5
   4  12  18 40.3036 71.0090   2
   4 -12  18-22.3791 82.4300   4
  -4  12  18 193.977 96.0912   2
   4  12  20 27123.7 747.726   3
  -4  12  20 27591.8 751.072   3
   4  12  20 28363.8 760.738   5
   4 -12 -20 27379.5 799.154   1
   4 -12  20 27893.7 755.740   5
  -4 -12  20 24896.0 755.301   5
  -4  12  20 27304.9 777.949   5
   4  12  20 27056.1 718.207   2
  -4  12  20 28345.4 748.108   2
   4 -12  20 25194.2 738.510   4
  -4  12 -20 28316.4 765.855   1
   4  12 -20 27540.0 771.509   1
   4  12  22 3323.00 172.402   3
  -4  12  22 3309.93 174.666   3
   4 -12 -22 2997.39 237.192   1
   4 -12  22 3287.52 175.088   5
   4  12  22 3166.57 180.749   5
  -4  12 -22 3223.24 196.206   1
  -4 -12  22 3061.58 190.539   5
  -4  12  22 3033.57 202.849   5
   4  12  22 3298.96 145.012   2
  -4  12  22 3106.82 168.362   2
   4 -12  22 3410.43 169.423   4
   4  12 -22 3288.87 209.089   1
   4  12  24 10757.0 355.353   3
  -4  12  24 10503.9 355.003   3
   4  12  24 10378.7 370.348   5
  -4  12 -24 10272.4 373.124   1
  -4 -12  24 10337.7 374.462   5
  -4  12  24 11073.6 389.864   5
   4  12  24 10958.5 327.302   2
  -4  12  24 10856.4 348.199   2
   4  12 -24 10414.6 378.678   1
   4 -12  24 11231.4 366.983   5
   4 -12  24 10104.6 345.514   4
   4 -12 -24 10859.1 408.735   1
  -4  12  26 154.658 119.455   3
   4  12 -26-149.672 152.063   1
  -4  12  26-29.1596 151.285   5
   4 -12  26 51.1921 115.534   5
   4  12  26-26.1286 129.869   5
  -4  12  26 9.38530 110.965   2
   4 -12  26 14.7130 103.517   4
  -4 -12  26 228.210 135.837   5
  -4  12  28 13212.9 461.257   5
   4 -12  28 13080.6 414.393   4
   4  12 -28 12471.8 447.009   1
   4  12  28 12966.8 445.052   5
   4  12  30 171.423 95.7327   4
  -4  12  30-11.2703 125.480   3
   4 -12  30 43.6934 118.016   5
   4  12  30 142.612 135.725   5
  -4  12  30 95.1494 118.082   2
  -4 -12  30-13.4442 139.113   5
  -4  12  32 12917.4 430.078   3
   4 -12  32 12862.9 421.433   4
  -4  12  32 12641.4 470.134   5
  -4 -12  32 12923.1 446.755   5
  -4  12  32 13950.7 424.483   2
   4  12 -32 12782.2 460.733   1
   4 -12  32 12955.1 440.233   5
   4  12  32 12657.5 399.834   4
   4  12  34 97.2157 101.048   4
  -4  12  34-91.9082 162.960   3
   4  12 -34 232.944 176.016   1
  -4  12  34-208.026 150.596   2
   4 -12  34 11.5419 119.648   4
   4 -12  34 59.9734 130.256   5
  -4  12  34 130.415 175.178   5
  -4 -12  34 56.3433 142.193   5
   4  12  36 150.885 105.805   4
  -4  12  36 12.3132 138.001   3
  -4  12  36-26.9160 162.846   5
   4 -12  36 141.070 133.015   5
  -4  12  36 32.7408 131.496   2
  -4 -12  36 121.923 156.751   5
   4 -12  36 124.722 117.110   4
   4  14   0-11.1492 53.7490   3
  -4  14   0 3.65610 88.8381   3
   4 -14   0 37.0572 47.7195   5
   4 -14   0 41.0162 62.7253   4
  -4  14   0 12.1868 80.8418   2
   4  14   2 121458. 2772.65   1
  -4  14  -2 127768. 2785.76   2
   4  14   2 122002. 2760.35   3
  -4  14  -2 122675. 2803.60   3
   4 -14   2 117998. 2752.14   5
   4  14  -2 127100. 2785.02   1
   4 -14  -2 124514. 2778.54   4
  -4  14   2 123131. 2787.15   3
  -4  14   2 127088. 2783.55   2
   4  14  -2 122038. 2759.97   3
   4 -14   2 120951. 2773.19   4
   4 -14  -2 122310. 2760.27   5
  -4  14   4 125.827 78.2291   2
   4  14   4-2.06040 56.6209   3
   4  14   4 36.1869 31.1944   5
   4  14  -4-28.3996 66.1951   3
  -4  14  -4 173.174 87.5877   2
   4 -14   4 31.0366 59.4700   4
   4 -14   4-20.0289 40.0475   5
   4  14  -4 60.2228 94.5582   1
  -4  14  -4-32.1742 109.641   3
  -4  14   4-52.1848 78.1392   3
   4  14   4 81.7247 77.1659   1
  -4  14   6 13210.9 366.446   2
   4  14   6 12418.8 347.497   3
  -4  14  -6 12553.3 374.043   2
   4 -14   6 11912.5 338.772   5
   4  14  -6 12406.6 364.450   3
   4  14   6 12204.3 350.100   1
  -4  14  -6 12893.1 404.130   3
   4  14   6 12145.8 323.190   5
  -4  14   6 12712.3 365.894   3
   4  14  -6 12471.5 374.482   1
  -4  14   8 4885.55 174.207   3
   4  14  -8 4848.96 197.918   3
  -4  14  -8 4632.77 186.800   2
  -4  14  -8 5046.22 226.579   3
   4  14   8 4587.03 130.929   5
   4  14  -8 5225.69 197.914   1
  -4  14   8 5253.21 178.363   2
   4  14  10 36456.3 946.318   3
  -4  14  10 37171.8 959.152   3
  -4  14 -10 35035.2 1005.94   3
   4 -14  10 36528.2 942.360   5
  -4  14 -10 37810.5 972.895   2
  -4  14  10 36197.2 955.410   2
   4  14 -10 37427.7 974.714   1
   4  14 -10 36219.3 987.550   3
   4 -14  10 38390.9 949.959   4
   4  14  10 34222.1 922.647   5
   4  14  12 1105.96 94.1804   3
   4  14 -12 1223.05 133.887   1
  -4  14  12 950.419 109.080   3
   4 -14 -12 1201.97 201.587   1
   4 -14  12 1101.04 85.8241   5
  -4 -14  12 1138.17 105.030   5
  -4  14 -12 966.139 172.784   3
   4  14  12 998.645 67.9839   5
   4  14  12 1024.24 64.9520   2
   4 -14  12 1135.60 85.0537   4
  -4  14 -12 1076.78 125.036   2
   4  14  14 3316.28 149.726   3
  -4  14  14 3714.36 166.120   3
   4 -14 -14 3278.29 228.678   1
   4 -14  14 3253.74 144.186   4
  -4  14 -14 3433.29 182.787   2
   4 -14  14 3492.26 149.158   5
  -4  14 -14 3499.73 237.034   3
   4  14 -14 3547.67 244.457   3
  -4 -14  14 3308.61 165.807   5
   4  14  14 3423.07 122.804   2
   4  14 -14 3154.72 179.648   1
  -4  14  14 3405.07 164.510   2
   4  14  16 253.689 94.5095   3
   4  14 -16 281.224 127.392   1
  -4  14  16 371.780 98.3495   3
   4 -14 -16 64.6414 161.272   1
  -4  14 -16 270.187 187.294   3
   4 -14  16 129.814 78.4430   4
  -4  14 -16 207.124 127.251   2
   4 -14  16 260.814 87.2901   5
  -4 -14  16 243.178 110.602   5
   4  14  16 202.770 65.6412   2
  -4  14  16 201.868 94.6011   2
   4  14  18 13508.1 408.841   3
  -4  14  18 14360.7 417.588   3
   4 -14 -18 14574.1 480.795   1
  -4  14 -18 13650.3 439.198   2
   4 -14  18 13441.9 404.236   4
  -4 -14  18 13061.7 421.528   5
   4 -14  18 12505.3 406.441   5
   4  14  18 13321.8 375.453   2
  -4  14 -18 12445.7 488.322   3
  -4  14  18 13672.3 407.739   2
   4  14 -18 13809.6 435.670   1
   4  14  20 6642.29 244.986   3
  -4  14  20 6656.42 251.513   3
   4 -14  20 6420.04 238.191   4
   4  14 -20 6255.15 275.163   1
  -4 -14  20 6310.86 260.739   5
   4 -14  20 6510.39 246.420   5
  -4  14  20 6208.86 273.408   5
   4 -14 -20 6605.59 314.403   1
  -4  14  20 6381.72 242.628   2
   4  14  20 6436.45 214.914   2
   4  14  22 42467.2 1140.86   3
  -4  14  22 43118.5 1146.99   3
   4 -14 -22 40169.6 1186.99   1
   4 -14  22 43532.8 1149.47   5
  -4  14 -22 43962.2 1163.25   1
  -4  14  22 42515.5 1176.53   5
   4  14  22 42799.3 1112.26   2
  -4  14  22 42553.7 1137.38   2
  -4 -14  22 43036.4 1162.39   5
   4 -14  22 43684.0 1141.22   4
   4  14 -22 43654.5 1168.31   1
  -4  14  24 403.667 112.035   2
  -4 -14  24 464.117 140.089   5
   4  14 -24 234.453 159.335   1
  -4  14  24 322.567 111.996   3
  -4  14 -24 557.419 156.242   1
   4  14  24 492.697 123.104   3
  -4  14  24 278.897 140.240   5
   4 -14  24 250.597 113.872   5
   4  14  24 394.926 94.8187   2
   4 -14  24 464.602 106.939   4
   4  14  26 70.0697 135.176   3
   4  14 -26 327.077 162.964   1
  -4 -14  26 267.235 139.651   5
   4  14  26 195.752 101.753   2
   4 -14  26 231.351 117.932   5
  -4  14  26 374.647 155.322   5
   4 -14  26 359.843 105.760   4
  -4  14  28-7.89366 151.622   5
  -4  14  28 92.7348 120.554   3
  -4  14  28 138.525 118.280   2
   4 -14  28 26.6144 103.045   4
  -4  14  30 16910.9 517.506   3
  -4  14  30 16800.3 507.153   2
   4  14  30 16365.9 486.540   4
   4 -14  30 17485.7 528.548   5
  -4 -14  30 16531.1 534.094   5
   4  14 -30 16374.7 546.241   1
   4  14  32-103.840 93.9286   4
   4  14 -32-35.1598 164.924   1
  -4  14  32-147.205 141.973   3
  -4 -14  32-41.4342 138.999   5
   4 -14  32 141.944 131.962   5
   4 -14  32-17.4475 110.704   4
  -4  14  32 87.7343 128.767   2
  -4  14  34 4345.77 223.849   3
   4 -14  34 3896.03 217.430   5
  -4 -14  34 3437.26 229.047   5
  -4  14  34 4030.02 212.957   2
   4  14 -34 3853.32 252.815   1
   4 -14  34 3656.29 206.979   4
   4  14  34 3988.99 183.857   4
  -4  16   0 351873. 8704.17   2
   4  16   0 346571. 8686.21   3
   4  16   0 356046. 8702.96   1
   4 -16   0 349249. 8701.55   4
  -4  16   0 352647. 8716.75   3
   4 -16   0 346436. 8680.12   5
   4  16  -2 219.736 67.8431   3
   4 -16   2 202.181 45.0954   5
  -4  16   2 211.546 88.7186   3
  -4  16   2 160.172 80.5014   2
  -4  16  -2 253.016 102.011   3
   4 -16   2 240.165 69.2931   4
   4 -16  -2 116.118 52.8873   5
   4 -16  -2 238.184 73.9618   4
   4  16   2 218.290 62.7257   3
   4  16  -2 70.5570 88.3328   1
  -4  16  -2 190.860 85.3860   2
   4  16  -4 4923.90 196.112   1
  -4  16   4 4780.43 186.519   2
  -4  16  -4 4945.35 195.868   2
   4 -16   4 4521.07 149.721   5
  -4  16   4 4858.24 189.370   3
  -4  16  -4 5074.82 216.886   3
   4  16  -4 5189.23 178.391   3
   4 -16   4 4897.16 173.794   4
  -4  16   6 684.048 91.7028   2
   4  16  -6 645.054 97.7604   3
  -4  16  -6 721.578 130.298   3
  -4 -16   6 677.299 78.8573   5
  -4  16   6 691.778 91.0400   3
  -4  16  -6 602.168 105.525   2
   4  16  -6 804.765 110.457   1
  -4  16   8 17058.5 472.765   2
  -4  16  -8 16613.4 516.888   3
   4  16   8 16030.6 458.279   3
  -4  16   8 16432.9 472.956   3
  -4  16  -8 16674.2 484.537   2
   4  16  -8 16586.1 486.369   1
  -4 -16   8 16844.1 461.283   5
  -4  16  10 518.015 92.3579   3
   4  16 -10 550.149 113.716   1
   4  16  10 470.607 81.2510   3
  -4  16 -10 444.263 108.296   2
  -4  16  10 688.044 95.1341   2
   4  16  10 428.975 49.2761   2
   4 -16  10 546.548 67.4177   5
  -4  16 -10 454.349 151.246   3
   4 -16  10 513.264 70.7839   4
   4  16  12 14439.0 422.498   3
  -4  16  12 13868.2 429.715   3
   4  16 -12 14802.8 483.429   3
  -4  16 -12 14637.1 494.081   3
   4 -16  12 14745.5 416.300   5
   4 -16  12 15396.9 424.669   4
   4  16 -12 14267.1 447.474   1
  -4 -16  12 14960.6 432.474   5
  -4  16 -12 15089.1 451.030   2
  -4  16  12 14374.1 428.047   2
   4  16  12 14634.2 391.625   2
   4  16  14 14.5087 65.1926   2
  -4  16  14 177.011 94.6679   2
   4 -16  14-3.46571 76.7345   5
   4  16 -14 83.2349 122.256   1
   4  16  14 80.8999 88.4152   3
  -4  16  14 65.2357 95.5706   3
  -4  16 -14 14.9734 116.105   2
  -4  16 -14 124.304 175.832   3
   4  16 -14 223.768 182.731   3
   4 -16  14 174.947 77.7944   4
  -4 -16  14 40.6005 97.2140   5
   4 -16 -14 72.6539 167.829   1
   4  16 -16 649.208 138.981   1
   4  16  16 338.157 99.0573   3
  -4  16  16 630.942 110.011   3
   4 -16 -16 411.663 189.620   1
  -4  16 -16 287.194 196.976   3
  -4  16 -16 327.649 140.610   2
   4 -16  16 312.386 89.0304   5
   4  16 -16 62.3128 211.346   3
  -4 -16  16 437.032 116.718   5
   4 -16  16 450.179 88.0938   4
   4  16  16 392.437 75.0233   2
  -4  16  16 329.505 105.888   2
  -4  16 -18 434.317 212.132   3
   4  16 -18 362.462 141.456   1
  -4  16  18 438.217 110.733   3
   4 -16  18 344.184 97.4204   5
  -4 -16  18 254.301 124.647   5
   4  16 -18 607.703 232.449   3
  -4  16 -18 601.129 143.056   2
   4  16  18 375.598 102.184   3
   4 -16 -18 448.952 191.281   1
   4 -16  18 310.974 89.8699   4
   4  16  18 313.633 75.8616   2
  -4  16  18 299.392 108.345   2
   4  16  20 55134.0 1410.51   3
  -4  16 -20 54628.4 1442.19   2
   4 -16 -20 53102.5 1467.39   1
  -4 -16  20 53623.8 1426.71   5
  -4  16 -20 51035.2 1485.28   3
   4  16  20 52367.4 1373.65   2
   4 -16  20 55153.6 1414.61   5
   4 -16  20 52340.3 1404.76   4
   4  16 -20 54085.8 1433.61   1
  -4  16  20 54771.0 1409.05   2
  -4  16  20 55703.2 1415.74   3
   4  16 -22 450.186 152.637   1
  -4  16  22 419.283 116.749   3
   4 -16  22 365.656 105.635   5
  -4 -16  22 414.744 134.415   5
  -4  16 -22 638.921 223.271   3
   4  16  22 538.828 119.395   3
   4  16  22 368.551 92.9831   2
   4 -16  22 467.859 104.241   4
   4 -16 -22 450.172 190.601   1
  -4  16  22 604.994 115.426   2
   4  16  24 9205.81 328.055   3
  -4 -16  24 9298.49 346.487   5
   4  16  24 9702.12 298.014   2
   4  16 -24 9522.98 356.068   1
   4 -16  24 9509.43 327.891   4
   4 -16  24 9322.60 330.909   5
  -4  16 -26 83.3276 160.350   1
  -4  16  26-26.5857 110.870   3
  -4  16  26 4.63805 108.043   2
  -4 -16  26 6.37586 135.440   5
   4 -16  26 42.1893 104.079   4
   4  16  28 7257.62 277.543   3
  -4  16  28 7509.83 283.987   3
   4  16  28 6702.02 243.430   2
  -4  16  28 7339.15 273.885   2
   4 -16  28 6968.50 284.297   5
   4  16 -28 6212.42 328.060   1
   4 -16  28 7070.54 277.279   4
   4  16 -30-75.2462 161.034   1
  -4  16  30 137.949 125.398   3
  -4 -16  30 6.79954 136.583   5
   4 -16  30 154.790 117.721   5
   4  16  30-7.58301 97.4362   2
  -4  16  30-100.758 123.772   2
   4 -16  30 11.5978 108.992   4
  -4 -16  32 9550.10 373.402   5
  -4  16  32 10962.3 367.013   3
  -4  16  32 10680.1 353.528   2
   4  16 -32 9596.58 386.139   1
   4 -16  32 9955.29 365.488   5
   4  16  32 9631.20 324.591   4
   4  16  34 51.5578 99.4095   4
   4  16 -34 21.6282 166.283   1
  -4  16  34-12.4175 139.727   3
  -4  16  34-26.3807 124.305   2
   4 -16  34 222.064 125.593   5
  -4 -16  34 70.6542 135.256   5
  -4  18   0 122.727 86.0492   2
   4 -18   0 37.4741 51.2324   5
  -4  18   0-13.1324 96.0842   3
   4 -18   0 3.47875 71.6485   4
   4  18   0 137.735 96.7899   1
  -4  18  -2 75831.9 1996.14   3
  -4  18   2 80728.7 1979.86   2
  -4  18  -2 79875.8 1982.85   2
   4 -18   2 71156.9 1944.55   5
  -4  18   2 80745.4 1987.19   3
   4 -18   2 75835.7 1972.17   4
   4  18   2 80647.9 1976.28   1
   4  18  -2 82880.6 1986.71   1
  -4  18   4 318.286 89.9737   2
   4  18   4 306.365 72.1728   3
  -4  18  -4 343.612 117.037   3
   4  18   4 291.451 98.3277   1
   4 -18   4 293.369 47.8412   5
   4 -18   4 262.256 70.5751   4
  -4  18   4 226.905 92.2366   3
  -4  18  -4 323.275 98.4977   2
   4  18  -4 279.650 102.465   1
  -4  18   6 2311.03 135.480   2
   4  18   6 2293.45 117.361   3
   4  18   6 2183.75 89.8636   2
  -4  18   6 2181.46 130.786   3
  -4  18  -6 2439.64 144.997   2
  -4  18  -6 2170.17 167.013   3
   4  18  -6 2577.53 150.507   1
  -4  18   8 1382.33 113.252   2
   4  18   8 1224.10 100.309   3
   4  18   8 1361.52 73.1627   2
  -4  18  -8 1686.80 168.701   3
   4 -18   8 1371.23 97.5420   4
   4  18  -8 1308.98 132.194   3
   4 -18   8 1414.40 80.5290   5
   4  18  -8 1446.84 134.140   1
  -4  18  -8 1433.85 128.902   2
  -4  18   8 1306.85 112.359   3
   4  18  10 20939.7 552.838   3
   4  18  10 18301.1 510.660   2
   4  18 -10 19758.4 584.383   3
  -4  18 -10 18575.4 563.801   2
  -4  18 -10 20201.6 607.375   3
   4 -18  10 19778.6 530.805   5
  -4  18  10 18988.5 556.697   3
   4  18 -10 20853.7 572.673   1
   4 -18  10 20498.3 547.798   4
  -4  18  10 20183.1 552.882   2
  -4  18  12 252.867 98.9715   2
   4  18  12 307.309 70.6762   2
   4  18  12 244.667 97.4208   3
  -4  18  12 199.466 92.3149   3
  -4  18 -12 259.802 166.977   3
  -4  18 -12 149.208 116.013   2
   4 -18  12 325.375 78.7232   4
   4 -18  12 394.524 73.0062   5
   4  18 -12 143.401 147.206   3
   4  18 -12 287.465 125.325   1
   4  18  14 4116.42 185.402   3
  -4  18  14 4295.82 189.158   3
  -4  18 -14 4231.73 213.366   2
   4 -18  14 4118.46 170.480   5
   4  18 -14 4309.88 260.758   3
  -4  18 -14 3984.97 261.812   3
  -4 -18  14 3504.91 185.879   5
   4 -18 -14 4065.11 256.834   1
   4 -18  14 4232.86 174.583   4
   4  18 -14 4607.41 215.560   1
   4  18  14 4210.71 150.193   2
  -4  18  14 4224.07 185.379   2
  -4  18  16 41.0190 104.738   2
   4  18 -16 164.189 133.146   1
   4  18  16 28.0953 98.4589   3
  -4  18  16 245.023 102.659   3
   4  18 -16 291.275 208.984   3
  -4  18 -16 215.993 219.159   3
   4 -18  16 168.673 90.6705   5
  -4  18 -16-27.7386 143.843   2
  -4 -18  16 107.009 110.466   5
   4 -18 -16 14.7741 193.844   1
   4 -18  16 80.0032 90.0051   4
   4  18  16 222.958 71.8393   2
  -4 -18  18 24558.8 750.628   5
   4  18  18 27345.4 742.857   3
  -4  18  18 26839.4 749.299   3
   4 -18  18 27569.9 743.470   5
  -4  18 -18 26094.0 822.385   3
   4 -18  18 26546.7 738.879   4
  -4  18 -18 28098.2 778.312   2
   4  18  18 27377.1 710.264   2
  -4  18  18 26972.7 741.747   2
   4 -18 -18 27473.5 810.486   1
   4  18 -18 26547.7 764.383   1
   4  18  20 5211.53 216.183   3
  -4  18  20 5247.78 224.662   3
  -4  18  20 5269.23 217.370   2
   4 -18  20 5141.53 215.902   5
   4  18 -20 5015.56 245.418   1
  -4  18 -20 5102.67 318.831   3
  -4 -18  20 4576.89 226.008   5
   4 -18 -20 4822.37 292.247   1
   4  18  20 4974.32 181.791   2
   4 -18  20 4908.53 207.000   4
  -4  18 -20 5793.25 264.846   2
   4  18  22 27780.9 763.013   3
  -4  18 -22 28163.4 799.230   2
   4 -18  22 27628.5 767.289   5
  -4  18 -22 25671.4 851.322   3
  -4 -18  22 27039.5 780.254   5
   4 -18  22 26486.3 759.448   4
   4  18  22 27533.8 727.264   2
   4  18 -22 27104.7 784.877   1
   4  18  24-65.1340 110.918   3
  -4  18  24 94.7411 118.461   3
  -4  18 -24 121.958 159.206   2
   4 -18  24 152.982 106.005   5
  -4 -18  24 201.906 131.164   5
   4  18  24 96.8150 89.7284   2
   4 -18  24 81.1123 99.5375   4
  -4  18  24-4.58495 110.800   2
   4  18 -26 303.583 162.319   1
   4  18  26 260.072 120.633   3
  -4  18  26 222.717 122.866   3
  -4  18 -26 130.280 170.717   2
  -4 -18  26 351.241 138.347   5
  -4  18 -26 144.539 224.915   3
  -4  18  26 140.735 113.328   2
   4  18 -28-74.0656 159.333   1
   4  18  28 104.702 120.434   3
  -4  18  28 117.683 120.343   3
   4  18  28-49.6764 90.7366   2
   4 -18  28 90.6084 116.284   5
  -4 -18  28 66.8538 139.535   5
  -4  18  28 96.6660 117.855   2
  -4  18 -28 10.5549 229.472   3
  -4  18  30 8013.69 309.421   3
   4  18  30 8480.21 307.308   3
  -4 -18  30 7969.59 327.035   5
  -4  18 -30 7061.65 393.566   3
   4  18  30 7705.24 271.542   2
  -4  18  30 8683.61 303.014   2
   4  18 -30 7414.07 331.988   1
   4 -18  30 8228.04 316.672   5
   4 -18  32 77.7053 127.127   5
  -4  18  32 41.8668 130.039   3
  -4 -18  32 132.535 132.180   5
  -4  18 -32 271.281 236.328   3
  -4  18  32-45.6314 123.805   2
   4  18 -32 49.5359 163.724   1
  -4  20   0 44975.2 1187.61   2
   4  20   0 44357.6 1175.38   3
   4  20   0 47302.2 1194.42   1
  -4  20   0 44997.6 1204.02   3
  -4  20  -2 164.255 96.6131   2
  -4  20   2 244.287 98.5584   3
   4  20  -2 259.873 87.2805   3
   4  20   2 242.769 80.9550   3
   4  20   2 246.821 111.189   1
   4  20  -2 288.361 113.007   1
  -4  20  -2 236.007 112.397   3
  -4  20   2 117.159 92.6945   2
  -4  20   4 10193.6 328.236   2
   4  20   4 9746.20 310.765   3
  -4  20  -4 10802.8 335.722   2
  -4  20   4 10244.7 334.167   3
   4  20  -4 10240.5 323.328   3
  -4  20  -4 9411.32 352.268   3
   4  20  -4 11241.7 348.426   1
   4  20   4 10756.4 332.804   1
  -4  20   6 61.3671 95.0028   2
   4  20   6 63.1593 79.6442   3
   4  20  -6 35.3068 113.914   1
   4  20   6 62.3948 64.5544   2
  -4  20  -6 60.5357 102.849   2
  -4  20   6 4.16277 90.4285   3
  -4  20  -6-17.9813 132.004   3
   4  20  -6 16.5004 98.7600   3
  -4  20   8 15292.8 455.766   2
  -4  20  -8 15098.8 463.382   2
   4  20   8 16047.5 449.828   3
   4  20   8 15173.0 416.516   2
  -4  20  -8 15963.1 503.232   3
   4  20  -8 15024.9 467.830   1
  -4  20   8 15948.3 458.440   3
   4  20  -8 15511.8 475.132   3
   4  20  10 200.767 92.2624   3
  -4  20 -10 200.266 121.543   2
  -4  20  10 238.306 102.658   2
   4  20  10 159.988 68.3269   2
  -4  20 -10 49.4571 160.857   3
   4  20 -10 195.700 119.960   1
  -4  20  10 169.745 100.094   3
  -4  20 -12 13725.5 485.505   3
   4  20  12 14206.1 423.516   3
  -4  20  12 14037.2 426.922   3
   4 -20  12 13749.1 402.118   5
  -4  20 -12 14705.4 450.166   2
   4  20  12 14040.5 387.285   2
   4  20 -12 13957.6 445.595   1
  -4  20  12 14524.0 426.833   2
   4  20 -14 280.151 136.471   1
  -4  20  14 167.098 105.483   2
   4  20  14 239.594 96.4129   3
   4  20  14 264.074 74.8234   2
  -4  20  14 313.197 108.745   3
  -4  20 -14-47.7571 182.531   3
   4 -20  14 276.384 81.7200   5
  -4  20 -14 173.482 132.073   2
   4  20  16 1371.49 127.334   3
  -4  20  16 1208.19 129.661   3
   4 -20  16 1306.05 114.639   5
  -4  20 -16 953.076 204.574   3
   4 -20 -16 1329.44 224.265   1
  -4  20 -16 1336.02 164.880   2
   4  20  16 1218.95 95.2110   2
  -4  20  16 1271.69 127.350   2
   4  20 -16 1384.14 156.994   1
   4  20  18 1404.36 128.128   3
   4 -20 -18 1180.68 223.395   1
  -4  20  18 1285.37 132.980   3
  -4  20 -18 1332.02 169.099   2
   4 -20  18 1331.06 119.073   5
  -4  20 -18 1219.50 220.464   3
   4  20  18 1444.52 101.140   2
  -4  20  18 1300.45 132.228   2
   4  20 -18 1654.21 170.082   1
   4  20  20 28572.0 808.877   3
   4  20  20 29774.7 776.709   2
  -4  20 -20 28434.5 841.049   2
   4 -20  20 30726.1 816.608   5
  -4  20 -20 28000.5 899.750   3
   4 -20 -20 29721.9 879.193   1
   4  20  22 305.541 114.854   3
  -4  20  22 459.660 124.509   3
  -4  20 -22 420.729 163.434   2
   4 -20  22 496.890 115.633   5
   4  20  22 465.380 88.7272   2
  -4  20  22 406.132 117.070   2
  -4  20  24 3502.45 186.013   2
  -4  20  24 3832.43 195.995   3
   4 -20  24 3720.76 195.433   5
  -4  20 -24 3149.95 289.543   3
   4  20 -24 3633.53 222.110   1
   4  20  26 166.919 122.354   3
  -4  20  26-67.2764 124.830   3
   4  20  26 66.5170 90.7504   2
  -4  20  26 57.2436 118.792   2
  -4  20 -26 94.9555 218.115   3
   4  20 -26 19.5890 151.419   1
   4  20  28 3151.65 188.941   3
  -4  20  28 3065.52 194.074   3
   4 -20  28 3527.34 202.179   5
  -4  20  28 3312.30 187.084   2
  -4  20 -28 2982.95 298.241   3
   4  20 -28 3103.26 229.205   1
   4  20  28 2941.97 154.708   2
  -4  20 -28 3918.15 268.325   2
   4  20  30 128.351 127.615   3
  -4  20  30 75.0799 123.361   3
   4 -20  30 19.0571 117.720   5
  -4  20 -30 175.932 235.491   3
   4  20  30 106.242 98.5454   2
  -4  20  30-49.8288 128.536   2
   4  20 -30-62.5823 169.201   1
  -4  20  32 7262.95 294.136   3
   4  20  32 7720.73 293.166   3
   4  20 -32 6557.94 318.575   1
   4  20  32 7045.43 258.043   2
   4 -20  32 7328.16 298.942   5
  -4  20 -32 6410.47 395.838   3
  -4  20  32 6991.75 283.827   2
  -4  22   0 39.6123 105.088   3
  -4  22   0-45.4608 103.116   2
   4  22   0 54.0284 89.9291   3
   4  22   0 21.8670 124.237   1
  -4  22   2 16880.3 497.031   2
  -4  22  -2 17459.2 498.589   2
   4  22   2 16348.0 483.972   3
   4  22  -2 17214.9 491.166   3
   4  22   2 18156.6 505.472   1
  -4  22  -2 16445.2 517.341   3
   4  22  -2 16655.9 508.318   1
  -4  22   2 16621.1 504.312   3
  -4  22   4 81.5016 103.807   2
   4  22   4 28.3284 85.2006   3
  -4  22   4 27.7148 104.708   3
  -4  22  -4-125.295 127.224   3
   4  22   4 66.7372 78.8089   2
   4  22  -4 91.8497 118.535   1
  -4  22  -4-22.3205 109.676   2
  -4  22   6 1643.91 132.568   2
   4  22   6 1584.21 122.562   3
  -4  22   6 1410.71 129.521   3
  -4  22  -6 1657.82 146.064   2
   4  22   6 1188.63 95.6154   2
   4  22  -6 1516.88 148.961   1
  -4  22  -6 1411.71 170.008   3
  -4  22   8 142.276 105.072   2
   4  22   8 72.8467 93.8984   3
   4  22   8 84.2362 74.7319   2
  -4  22   8 94.4945 104.206   3
  -4  22  -8 281.848 150.169   3
  -4  22  -8 61.2998 120.211   2
   4  22  -8-54.8981 128.990   1
  -4  22  10 17766.7 515.033   2
   4  22  10 17563.7 479.711   2
   4  22  10 17989.2 512.748   3
  -4  22  10 17642.9 523.735   3
  -4  22 -10 17506.6 532.090   2
   4  22 -10 17868.1 536.031   1
  -4  22 -10 18207.8 572.947   3
  -4  22  12 636.886 116.357   2
   4  22  12 805.176 85.7549   2
   4  22  12 728.071 112.694   3
  -4  22  12 630.438 112.555   3
   4  22 -12 695.840 145.930   1
  -4  22 -12 670.984 137.192   2
  -4  22 -12 824.634 189.723   3
   4  22  14 7062.60 261.658   3
  -4  22  14 7160.56 269.244   3
  -4  22 -14 7002.95 333.501   3
   4  22 -14 7125.02 285.817   1
  -4  22 -14 7311.71 291.705   2
  -4  22  14 7358.16 264.072   2
   4  22  14 6906.55 225.194   2
   4  22  16 160.658 78.2679   2
  -4  22  16 133.081 109.855   2
   4  22  16 9.07338 99.1637   3
  -4  22  16 78.3058 109.973   3
   4 -22 -16 190.919 209.473   1
  -4  22 -16 17.2101 184.794   3
  -4  22 -16 91.7116 140.065   2
   4  22 -16-123.019 136.546   1
   4  22  18 14781.2 448.168   3
  -4  22 -18 14220.5 472.614   2
   4  22  18 14402.1 411.202   2
   4 -22 -18 14926.6 534.856   1
   4  22  20-68.8895 111.277   3
  -4  22  20-63.4743 123.129   3
   4  22 -20 119.531 142.257   1
   4  22  20-14.5885 85.5541   2
  -4  22  20-153.588 124.743   2
  -4  22  22 8644.47 331.237   3
  -4  22 -22 9127.85 414.477   3
   4  22  22 9292.68 292.778   2
   4  22 -22 9072.27 348.393   1
   4  22  24 107.316 117.777   3
  -4  22  24 44.1474 115.943   3
   4  22  24 9.49920 89.4070   2
  -4  22 -24 147.652 170.146   2
  -4  22 -24 323.504 220.556   3
  -4  22  24 104.159 118.992   2
   4  22 -24-127.122 145.121   1
   4  22  26 170.313 124.278   3
  -4  22  26 118.753 123.410   3
  -4  22 -26 169.565 227.802   3
   4  22 -26 248.243 160.855   1
  -4  22 -26 23.4419 183.155   2
   4  22  26 134.869 96.9281   2
  -4  22  26 62.3944 121.602   2
   4  22  28 29.0510 130.325   3
  -4  22  28 97.0968 130.605   3
   4  22 -28-208.034 180.133   1
   4  22  28-64.4643 97.8203   2
  -4  22 -28 123.858 181.693   2
  -4  22 -28-10.7734 226.545   3
  -4  22  28-4.85728 122.863   2
   4  22  30 6707.35 282.467   3
   4  22 -30 6771.08 311.605   1
  -4  22 -30 6646.41 388.897   3
   4  22  30 6239.39 242.395   2
  -4  22  30 7214.96 273.978   2
  -4  22  30 7252.19 286.022   3
  -4  24   0 18037.7 514.076   2
   4  24   0 17363.0 523.404   1
  -4  24   0 16923.7 527.623   3
   4  24   2 236.089 98.1018   3
  -4  24   2 245.021 118.448   3
  -4  24  -2 170.971 115.488   2
  -4  24   2 188.393 111.276   2
  -4  24  -2 45.1964 122.795   3
   4  24  -2 126.329 133.877   1
  -4  24   4 2796.38 161.800   2
   4  24   4 2374.66 143.646   3
  -4  24  -4 2945.46 171.393   2
  -4  24   4 2757.28 164.122   3
   4  24   4 2312.07 129.802   2
   4  24  -4 2469.09 171.432   1
  -4  24  -4 2518.10 183.838   3
  -4  24   6 56.0276 105.965   2
   4  24   6 8.31338 95.7320   3
  -4  24   6 66.9843 105.291   3
  -4  24  -6 31.9425 141.771   3
  -4  24  -6 105.529 122.969   2
   4  24  -6 45.7441 132.564   1
   4  24   6 85.6170 85.8467   2
  -4  24   8 17106.5 491.370   2
   4  24   8 15810.9 482.620   3
   4  24   8 16171.1 452.986   2
  -4  24   8 15977.3 493.060   3
  -4  24  -8 16416.7 498.015   2
   4  24  -8 16763.2 506.481   1
  -4  24  -8 16916.5 538.931   3
  -4  24  10 814.286 123.502   2
   4  24  10 771.527 114.952   3
   4  24  10 755.402 90.5975   2
  -4  24 -10 585.589 138.167   2
  -4  24  10 756.194 122.920   3
  -4  24 -10 824.928 184.569   3
   4  24 -10 978.795 153.344   1
   4  24  12 22839.7 621.788   2
   4  24  12 23966.2 665.922   3
  -4  24  12 22437.6 659.134   3
  -4  24 -12 22496.8 672.991   2
   4  24 -12 24545.0 688.182   1
  -4  24 -12 23688.2 719.591   3
  -4  24  12 23824.4 660.403   2
   4  24  14 20.5412 82.9681   2
  -4  24 -14 66.5857 175.998   3
   4  24  14-56.3188 103.095   3
  -4  24 -14-28.3715 137.780   2
   4  24  16 694.388 92.2162   2
   4 -24 -16 1155.25 228.738   1
   4  24  16 946.691 127.798   3
  -4  24  18-32.2151 110.175   2
   4  24  18 15.1699 102.399   3
   4 -24 -18 52.7650 226.698   1
   4  24  18 30.7276 82.4899   2
  -4  24  18 5.23465 111.905   3
   4  24 -18-35.8519 141.810   1
  -4  24 -18-146.302 194.947   3
  -4  24  20 12006.7 387.298   3
   4  24 -20 11044.4 401.140   1
   4  24  20 11953.6 346.074   2
  -4  24 -20 11408.4 411.987   2
  -4  24  20 11122.7 373.056   2
  -4  24 -20 11113.0 462.938   3
   4  24  22-132.482 118.573   3
  -4  24  22 169.127 118.106   3
  -4  24 -22 48.7766 208.547   3
  -4  24 -22 42.1613 162.943   2
   4  24 -22-31.8314 152.079   1
  -4  24  22 4.75151 117.132   2
  -4  24 -24 1523.90 241.763   3
   4  24  24 1820.21 154.651   3
  -4  24  24 1554.32 155.745   3
  -4  24 -24 1898.12 208.767   2
   4  24  24 1644.82 119.641   2
  -4  24  24 1801.86 158.259   2
   4  24 -24 1633.87 189.582   1
   4  24  26-102.429 124.575   3
  -4  24  26 51.6563 124.566   3
  -4  24 -26 7.81268 182.272   2
  -4  24 -26-155.935 219.618   3
   4  24  26-20.6893 90.6904   2
   4  24 -26-33.4900 158.729   1
  -4  24  26 4.82279 122.384   2
   4  24  28 2698.97 184.086   3
  -4  24  28 2397.26 182.456   3
  -4  24 -28 2991.71 250.013   2
   4  24 -28 2592.61 217.187   1
   4  24  28 2507.08 148.299   2
  -4  24  28 2860.05 177.760   2
  -4  24 -28 2465.40 285.944   3
  -4  26   0 13.6908 108.938   2
  -4  26   0-27.6342 118.577   3
  -4  26   2 7779.38 276.404   2
  -4  26  -2 7581.44 278.492   2
  -4  26   2 7475.58 287.544   3
  -4  26  -2 7354.16 298.364   3
   4  26  -2 7522.56 294.621   1
   4  26   2 6944.16 249.000   2
  -4  26   4 5.18456 112.422   3
  -4  26   4-72.9429 117.231   2
   4  26   4 41.4619 91.9651   2
  -4  26  -4-43.7999 141.495   3
   4  26  -4 196.477 137.818   1
  -4  26  -4 48.2693 120.833   2
  -4  26   6 1344.95 138.249   2
   4  26   6 1371.49 111.540   2
  -4  26  -6 1149.71 149.171   2
  -4  26   6 1130.37 133.671   3
  -4  26  -6 1188.20 174.133   3
   4  26  -6 1110.22 160.736   1
  -4  26   8 313.011 122.079   2
   4  26   8 428.342 112.664   3
  -4  26  -8 92.7557 130.809   2
  -4  26  -8 242.014 163.831   3
  -4  26   8 317.203 119.142   3
   4  26  -8 337.063 162.802   1
   4  26   8 321.571 88.1047   2
   4  26  10 31065.3 817.325   2
   4  26  10 31284.3 851.845   3
   4  26 -10 30236.9 872.280   1
   4  26  12 356.402 115.384   3
   4  26  14 3846.16 196.261   3
  -4  26  14 3473.21 191.441   3
   4  26 -14 3445.64 211.625   1
  -4  26 -14 3419.16 207.280   2
  -4  26  14 3585.84 188.736   2
  -4  26  16 78.5890 115.191   2
   4  26  16 36.3601 109.330   3
   4  26 -16 24.2397 140.629   1
  -4  26 -16 146.020 143.015   2
  -4  26 -16 150.526 185.674   3
  -4  26  16-187.129 122.355   3
   4  26 -18 5097.97 260.532   1
  -4  26  18 5332.90 237.933   3
  -4  26 -18 5096.08 262.204   2
  -4  26 -18 5156.12 312.053   3
  -4  26  18 5455.11 228.794   2
   4  26  20-10.8107 123.213   3
  -4  26  20-22.1992 114.398   3
  -4  26 -20-6.64963 152.772   2
  -4  26 -20 115.017 200.233   3
   4  26 -20-45.5992 153.122   1
  -4  26  20 51.9606 116.446   2
  -4  26  22 6692.75 269.868   3
  -4  26 -22 6338.52 300.041   2
  -4  26 -22 6223.71 351.335   3
   4  26 -22 6147.30 294.044   1
   4  26  22 6444.30 228.899   2
  -4  26  22 6303.18 255.228   2
   4  26  22 6124.84 263.525   3
   4  26  24 131.909 122.299   3
  -4  26  24 137.715 122.915   3
  -4  26 -24-20.3755 213.246   3
   4  26  24 128.304 96.3390   2
   4  26 -24-95.4657 167.318   1
  -4  26  24 152.105 121.962   2
  -4  26 -26-10.3571 209.949   3
   4  26  26-70.6252 131.696   3
  -4  26  26-116.741 135.256   3
  -4  26 -26 15.4207 179.889   2
   4  26  26-48.9550 97.5543   2
   4  26 -26-236.786 168.990   1
  -4  26  26 53.3568 125.974   2
   4  28   0 6492.93 240.238   2
   4  28   2 13.6710 100.975   2
   4  28   4 651.202 107.511   2
   4  28  -4 1175.11 163.571   1
   4  28   6 76.9234 93.0902   2
   4  28   8 9077.40 284.603   2
  -4  28   8 8123.53 317.072   3
  -4  28  -8 8542.43 321.959   2
  -4  28   8 9610.88 320.280   2
  -4  28  10 531.034 125.634   2
  -4  28  10 658.546 129.133   3
  -4  28 -10 557.640 140.631   2
  -4  28 -10 776.399 170.658   3
   4  28 -10 657.766 156.766   1
  -4  28 -12 19121.1 602.236   3
  -4  28  12 17617.8 536.163   3
   4  28 -12 18165.7 557.269   1
  -4  28  12 18400.1 534.151   2
  -4  28  14 71.6366 126.200   2
  -4  28 -14-180.777 141.697   2
   4  28 -14 158.859 147.528   1
  -4  28  14 71.7531 121.967   3
  -4  28 -14-103.052 175.641   3
  -4  28  16 258.438 119.038   2
  -4  28  16 372.780 125.151   3
  -4  28 -16 227.641 148.133   2
  -4  28 -16 389.387 190.053   3
   4  28 -16 398.404 157.563   1
  -4  28  18 71.2546 115.748   2
   4  28  18 50.1913 120.398   3
  -4  28  18-68.1009 116.869   3
   4  28 -18 18.9581 153.337   1
  -4  28 -18 46.6909 190.991   3
  -4  28 -18 102.668 152.732   2
   4  28  20 7641.12 297.055   3
  -4  28  20 7179.70 290.758   3
  -4  28 -20 6993.70 321.066   2
  -4  28 -20 8267.37 386.926   3
   4  28 -20 6723.75 319.236   1
  -4  28  20 7831.16 286.497   2
   4  28  22-203.045 130.125   3
  -4  28  22 162.532 133.580   3
  -4  28 -22 148.512 172.794   2
   4  28 -22 65.2275 159.044   1
  -4  28 -22-130.586 202.802   3
  -4  28  22-29.0349 121.217   2
   4  28  24 1852.25 165.552   3
  -4  28  24 1857.47 169.279   3
  -4  28 -24 1653.56 205.503   2
  -4  28  24 1627.77 157.760   2
  -4  28 -24 1537.41 245.846   3
   4  28 -24 1328.81 201.599   1
  -4  30   0-18.7411 131.739   3
  -4  30   0-89.5845 125.897   2
  -4  30   2 4038.97 209.163   2
  -4  30  -2 3919.95 204.129   2
   4  30   2 3658.51 184.954   2
  -4  30  -2 4116.06 219.129   3
  -4  30   4-119.372 120.943   2
  -4  30  -4 132.688 136.757   3
  -4  30   4 144.465 124.313   3
   4  30   4 17.9703 103.137   2
  -4  30  -4 36.3208 124.487   2
  -4  30   6 584.189 138.154   3
  -4  30  -6 772.835 138.178   2
  -4  30  -6 950.718 167.169   3
  -4  30   6 863.848 139.715   2
   4  30  -6 839.782 156.710   1
  -4  30   8 171.388 124.559   2
  -4  30   8 354.613 127.741   3
  -4  30  -8 423.687 159.992   3
   4  30  -8 636.998 155.343   1
  -4  30  -8 280.965 136.082   2
  -4  30  10 12710.5 406.640   2
  -4  30 -10 12650.2 454.705   3
  -4  30  10 13049.6 421.014   3
  -4  30 -10 11672.8 410.106   2
   4  30 -10 12024.8 425.493   1
  -4  30  12 136.406 125.124   2
  -4  30  12-5.52491 119.916   3
  -4  30 -12-23.0899 131.277   2
  -4  30 -12 149.694 167.228   3
   4  30 -12 113.106 151.085   1
  -4  30  14 2271.16 172.612   3
  -4  30 -14 1958.32 180.453   2
  -4  30 -14 2009.09 226.207   3
   4  30 -14 1941.02 189.071   1
  -4  30  14 2069.37 171.578   2
  -4  30  16 11.5521 122.927   3
  -4  30  16 152.016 118.492   2
  -4  30 -16 100.260 186.787   3
  -4  30 -16-104.603 143.231   2
   4  30 -16 88.4643 160.248   1
  -4  30  18 4121.97 213.193   3
  -4  30 -18 3832.45 279.835   3
  -4  30 -18 3409.47 225.641   2
   4  30 -18 3584.16 254.423   1
  -4  30  18 3951.07 201.191   2
  -4  30  20-24.8957 126.269   2
  -4  30  20 23.3443 121.113   3
  -4  30 -20 114.278 160.467   2
  -4  30 -20-136.264 204.290   3
   4  30 -20 46.3620 166.014   1
  -4  32   0 6237.52 262.908   2
  -4  32   0 6441.21 283.132   3
   4  32   0 6205.00 243.494   2
   4  32  -2-103.017 115.687   2
  -4  32   2-46.8143 132.005   2
  -4  32   2-203.509 135.246   3
  -4  32  -2-46.5234 133.103   3
   4  32   2-55.1716 111.388   2
  -4  32  -2 56.8323 122.627   2
  -4  32  -4 779.993 156.544   3
  -4  32   4 657.055 137.538   2
  -4  32  -4 711.549 142.121   2
  -4  32   4 660.588 140.847   3
   4  32  -4 622.385 125.843   2
   4  32   4 791.316 125.728   2
  -4  32   6 56.5873 131.124   2
  -4  32  -6-48.5405 125.924   2
  -4  32  -6 43.1674 142.886   3
   4  32  -6-83.4133 118.380   2
  -4  32   6 36.0563 123.028   3
  -4  32   8 5189.66 235.219   2
  -4  32   8 4965.68 243.721   3
  -4  32  -8 4186.89 230.252   2
  -4  32  -8 4646.72 261.662   3
   4  32  -8 4391.79 247.491   1
  -4  32  10-115.664 127.703   2
  -4  32 -10-120.414 138.067   2
  -4  32  10-147.819 130.226   3
  -4  32 -10 206.338 167.974   3
   4  32 -10 6.30961 152.678   1
  -4  32  12 4208.66 225.564   3
  -4  32 -12 4352.44 232.377   2
   4  32 -12 4605.76 252.324   1
  -4  32 -12 4496.61 269.710   3
  -4  32  12 4535.42 220.472   2
  -4  32  14 50.3831 129.153   2
  -4  32  14-107.366 126.823   3
  -4  32 -14 30.2201 143.125   2
  -4  32 -14 192.479 184.490   3
   4  32 -14-25.7610 155.831   1
  -4  32 -16 422.879 154.772   2
  -4  32  16 300.420 131.088   2
  -4  32  16 275.034 131.383   3
  -4  32 -16 334.750 189.240   3
   4  32 -16 413.086 169.025   1
   4  34   0-76.8401 126.318   2
  -4  34   0-131.803 141.786   3
  -4  34   0-69.2572 133.029   2
  -4  34   2 3952.90 212.718   2
  -4  34  -2 3771.71 207.193   2
   4  34   2 3871.24 197.947   2
  -4  34   2 3694.88 219.596   3
  -4  34  -2 3563.86 223.098   3
   4  34  -2 3417.91 190.845   2
   4  34   4-32.4509 114.465   2
  -4  34   4 62.9630 131.777   2
  -4  34  -4-252.412 149.485   3
  -4  34   4 51.5665 131.965   3
  -4  34  -4-37.7662 134.078   2
   4  34  -4 22.2627 118.213   2
  -4  34   6 543.066 141.981   2
  -4  34  -6 385.510 155.357   3
   4  34  -6 387.305 123.836   2
  -4  34   6 477.881 141.157   3
  -4  34  -6 519.886 144.257   2
  -4  34   8 10.6414 134.415   2
   4  34  -8-43.0834 122.945   2
  -4  34  -8 155.106 160.017   3
  -4  34  -8 5.61787 135.073   2
  -4  34   8 114.172 128.835   3
  -4  34  10 3966.45 215.022   2
  -4  34  10 3653.65 215.661   3
  -4  34 -10 4242.47 229.880   2
  -4  34 -10 4280.41 257.453   3
  -4  34  12-58.0100 133.566   2
  -4  34  12 66.7233 124.060   3
  -4  34 -12 142.682 170.983   3
  -4  34 -12-53.5814 138.580   2
   4  34 -12-45.8174 157.928   1
   5   1  -1 12874.0 367.209   1
   5   1   1 13445.1 345.813   5
  -5  -1   1 13067.9 340.709   2
   5   1   1 12618.9 363.239   1
  -5   1  -1 12892.1 349.108   3
  -5   1   1 12495.7 338.584   3
  -5  -1   1 12658.9 330.846   3
  -5  -1  -1 12426.8 342.690   3
   5  -1  -1 12963.8 373.810   1
   5   1  -1 13228.6 348.991   5
   5   1  -1 12749.8 338.608   4
   5  -1  -1 12926.5 342.487   4
   5  -1   1 12898.6 345.448   5
  -5  -1  -1 13375.3 337.707   2
   5  -1  -1 12908.2 349.062   5
   5   1   1 12564.0 334.254   4
   5  -1   1 13130.9 338.866   4
  -5   1   1 13181.6 347.704   2
   5  -1   1 12480.2 366.890   1
  -5   1  -1 13238.3 344.292   2
   5   1  -3 43697.8 1136.53   1
  -5  -1   3 44578.1 1095.77   3
  -5   1   3 43437.1 1101.79   3
   5  -1  -3 42094.6 1117.46   5
   5   1   3 44682.9 1110.12   5
   5  -1  -3 44458.5 1141.61   1
  -5   1   3 46513.3 1116.45   2
  -5   1  -3 44359.3 1108.34   2
   5   1   3 42028.5 1122.23   1
  -5   1  -3 44939.1 1126.74   3
   5  -1  -3 43032.0 1112.25   4
   5  -1   3 44190.4 1129.77   1
  -5  -1   3 44348.8 1109.42   2
   5  -1   3 42710.9 1103.46   4
   5   1   3 41695.5 1098.96   4
  -5  -1  -3 45557.4 1101.62   2
   5  -1   3 44297.3 1110.13   5
  -5   1  -5 7646.06 220.200   2
  -5  -1   5 8091.74 210.991   3
  -5   1   5 7555.32 215.596   3
   5  -1  -5 8287.73 261.949   1
   5   1  -5 7546.88 256.118   1
   5   1   5 7855.62 222.016   5
   5   1   5 7559.50 234.693   1
  -5  -1   5 8293.47 227.743   2
  -5   1   5 8392.03 231.641   2
   5  -1   5 7213.71 213.994   4
   5  -1   5 7937.75 223.049   5
   5   1   5 7517.79 211.082   4
  -5  -1  -5 8132.54 211.975   2
  -5  -1  -7 92661.9 2299.28   2
  -5  -1   7 91362.9 2300.78   3
  -5   1  -7 92244.1 2308.28   2
  -5   1   7 92312.4 2305.64   3
   5   1   7 90114.4 2311.78   5
   5  -1   7 93395.7 2313.57   5
   5  -1  -7 91879.8 2346.05   1
  -5  -1   7 95966.6 2316.46   2
  -5   1   7 95867.9 2318.31   2
   5  -1   7 92166.3 2304.42   4
   5   1  -7 93605.4 2342.39   1
   5   1   7 89236.7 2301.40   4
   5   1   7 91884.6 2311.32   1
  -5  -1   9 6051.26 186.020   3
  -5   1   9 6387.20 191.169   3
  -5  -1  -9 6047.07 181.785   2
  -5   1   9 6416.85 205.591   2
  -5   1  -9 6267.44 196.904   2
   5   1   9 6166.29 194.615   5
  -5  -1   9 6652.86 205.125   2
   5   1   9 6312.79 191.612   1
   5   1   9 6114.86 185.375   4
  -5  -1  11 2748.15 114.707   3
  -5   1  11 2712.04 115.649   3
  -5  -1 -11 2858.00 111.669   2
  -5   1 -11 2845.00 125.994   2
  -5  -1  11 2854.21 129.420   2
  -5   1  11 2954.96 135.636   2
  -5  -1  13 11380.8 334.831   3
  -5   1  13 11331.8 334.277   3
   5   1  13 11937.9 344.355   5
  -5  -1 -13 11508.2 332.015   2
   5   1 -13 11497.1 376.894   1
   5  -1  13 12498.3 346.716   5
  -5  -1  13 11808.1 345.989   2
   5  -1  13 12417.3 336.596   4
  -5   1 -13 11310.5 342.181   2
   5  -1 -13 11834.3 380.013   1
   5   1  13 12308.9 333.435   4
  -5   1 -15 83569.5 2131.09   2
  -5   1  15 83627.7 2131.98   2
   5  -1  15 83627.8 2133.87   5
   5   1  15 82989.3 2132.44   5
   5   1 -15 80558.0 2155.39   1
   5  -1 -15 84660.3 2161.19   1
   5  -1  15 85275.6 2121.44   4
   5   1  15 85664.0 2118.58   4
  -5   1  17 115836. 2937.93   3
   5   1  17 118772. 2931.48   4
   5   1  17 106335. 2944.13   5
   5  -1  17 117903. 2947.53   5
   5   1 -17 119042. 2970.84   1
  -5  -1  17 119483. 2945.23   2
  -5   1  17 115198. 2942.82   2
  -5  -1  17 114684. 2936.91   3
   5  -1 -17 118663. 2973.79   1
   5  -1  17 120714. 2934.71   4
   5   1  19 8593.47 298.245   5
  -5   1  19 9511.38 304.843   2
   5   1  19 9275.94 284.799   4
   5   1 -19 9203.41 333.463   1
   5  -1  19 9171.52 303.071   5
   5  -1 -19 9408.57 344.046   1
  -5   1  19 9209.07 295.994   3
   5  -1  19 9594.52 288.825   4
  -5  -1  19 8922.54 300.421   4
  -5   1  21 1336.47 119.981   3
   5  -1 -21 1324.07 166.717   1
   5  -1  21 1188.30 121.257   5
   5   1  21 1185.78 122.031   5
  -5   1  21 1467.65 127.803   2
   5  -1  21 1480.92 112.365   4
  -5  -1  21 1558.44 139.674   5
   5   1 -21 1263.13 164.124   1
   5   1  21 1454.46 106.921   4
  -5  -1  21 1593.86 133.535   4
  -5   1  23 5945.09 256.276   5
  -5  -1  23 5726.57 252.139   5
   5   1 -23 4980.21 256.164   1
   5  -1 -23 5675.52 267.585   1
   5  -1  23 6208.66 237.770   5
   5   1  23 5825.39 234.451   5
   5  -1  23 5803.47 217.921   4
   5   1  23 5747.35 213.510   4
  -5  -1  23 5032.61 223.120   4
   5   1  25 9498.45 302.802   4
   5  -1 -25 9199.41 355.666   1
   5   1  25 9160.35 326.698   5
  -5  -1  25 8692.36 337.933   5
  -5   1  25 9571.39 346.994   5
   5   1 -25 9710.99 353.160   1
   5  -1  25 8817.09 305.485   4
  -5  -1  25 8825.89 317.161   4
  -5   1  25 9059.65 319.610   4
   5  -1  25 9498.62 327.065   5
   5   1  27 9891.17 363.890   5
   5   1 -27 10424.1 390.502   1
  -5   1  27 10751.6 385.986   5
   5  -1 -27 10668.8 389.825   1
  -5  -1  27 10845.7 383.906   5
   5  -1  27 10975.6 370.680   5
  -5  -1  27 10341.5 359.560   4
   5  -1  27 10865.4 346.865   4
   5   1  27 11185.3 343.455   4
  -5   1  27 10234.7 355.966   4
   5   1 -29 2751.66 215.458   1
   5  -1 -29 2624.64 216.627   1
   5   1  29 2725.66 179.426   5
  -5  -1  29 2473.87 171.504   4
  -5   1  29 2828.84 172.757   4
  -5   1  31 92.8097 126.005   4
  -5  -1  31-17.6038 127.134   4
   5  -1  31 102.288 124.700   5
   5   1  31 208.076 126.969   5
   5   1 -31 117.598 180.414   1
  -5  -1  31 20.9832 138.481   5
  -5   1  31 7.12876 144.943   5
   5  -1 -31-76.4800 164.648   1
   5  -1  31-44.0506 107.248   4
   5   1  31 98.4299 105.485   4
  -5   1  33 1121.14 148.948   4
   5  -1  33 1169.26 151.387   5
  -5  -1  33 1263.52 174.437   5
  -5   1  33 889.680 173.511   5
   5   1  33 1121.77 129.937   4
   5  -1  33 1033.18 129.369   4
   5   1  33 1209.80 160.578   5
   5  -1  35 5342.59 252.669   5
   5   1  35 4930.17 251.398   5
  -5  -1  35 4864.75 265.393   5
  -5   1  35 4689.16 267.735   5
   5  -1  35 4827.82 223.039   4
   5   1  35 4827.51 222.479   4
  -5  -1  35 4659.77 240.515   4
  -5   1  35 4959.35 239.856   4
   5   1  37 8780.77 343.213   5
  -5  -1  37 8739.08 338.733   4
   5  -1  37 8064.15 339.370   5
  -5  -1  37 8314.61 356.679   5
  -5   1  37 8530.98 359.137   5
   5  -1  37 8402.01 313.465   4
   5   1  37 9146.18 318.096   4
  -5   1  37 8409.24 335.269   4
   5   3   1 1566.21 65.3821   5
  -5   3   1 1249.08 70.4472   3
   5  -3  -1 1516.79 66.0138   4
   5   3   1 1271.51 84.7722   1
   5  -3  -1 1347.23 105.956   1
   5  -3  -1 1434.43 69.2198   5
   5  -3   1 1483.50 65.1491   5
   5   3  -1 1455.03 69.1564   5
  -5   3  -1 1404.14 84.8423   3
   5   3  -1 1375.21 54.9067   4
   5  -3   1 1391.28 62.6957   4
   5   3   1 1358.03 49.3201   4
   5   3  -1 1338.40 90.1059   1
   5  -3   1 1428.21 100.737   1
  -5   3   1 1691.56 77.6877   2
  -5   3  -1 1346.09 73.3485   2
  -5   3  -3 33857.3 893.430   2
   5  -3  -3 35183.8 896.721   5
  -5   3   3 36231.6 888.586   3
   5  -3  -3 33200.0 893.144   4
  -5   3  -3 36091.6 913.249   3
   5  -3   3 35855.4 890.125   5
  -5  -3   3 36208.0 883.324   2
   5   3  -3 34567.1 910.132   1
   5   3   3 33870.9 874.072   4
   5  -3   3 35414.4 886.015   4
   5   3   3 34446.5 888.575   5
   5   3   3 34551.0 894.683   1
  -5   3   3 35587.4 897.067   2
   5  -3  -3 34537.0 922.878   1
  -5  -3   5 70945.3 1882.34   3
  -5   3  -5 77021.8 1904.09   2
  -5   3   5 79261.5 1897.65   3
   5   3   5 77407.2 1898.20   5
   5  -3   5 77470.4 1901.68   5
  -5   3  -5 76446.7 1928.50   3
   5  -3  -5 78026.5 1938.78   1
   5   3  -5 75115.4 1923.95   1
  -5  -3   5 74444.5 1896.71   2
   5   3   5 77033.5 1896.92   1
   5  -3   5 76675.2 1895.02   4
  -5   3   5 77785.6 1908.54   2
   5   3   5 75618.2 1884.82   4
  -5  -3   7 3917.14 121.218   3
  -5   3   7 3951.23 150.202   2
  -5   3  -7 3771.63 143.504   2
  -5   3   7 3936.81 134.145   3
   5  -3  -7 4044.03 186.741   1
   5  -3   7 3904.24 128.541   4
   5   3   7 3907.94 130.097   5
   5   3  -7 3519.24 170.779   1
  -5  -3   7 4143.77 139.607   2
   5  -3   7 3794.12 134.004   5
   5   3   7 3814.14 125.268   1
   5   3   7 3780.82 118.923   4
  -5   3   9 27552.9 684.029   3
  -5   3  -9 28938.5 696.455   2
   5   3   9 27414.3 685.644   5
  -5   3   9 27855.6 695.012   2
   5   3   9 26893.8 671.360   4
  -5  -3   9 28672.7 692.290   4
   5   3 -11 1061.72 133.183   1
  -5   3  11 1302.26 89.5399   3
  -5   3 -11 1287.56 105.888   2
   5  -3  11 1300.21 92.1731   5
  -5   3  11 1411.25 100.451   2
   5  -3  11 1278.85 83.2310   4
  -5  -3  11 1359.91 96.2145   4
   5   3  13 60495.7 1540.35   5
   5  -3  13 60829.9 1543.06   5
   5   3 -13 60466.8 1565.81   1
  -5   3 -13 59280.6 1545.37   2
   5  -3  13 60638.5 1531.92   4
   5   3  13 60928.3 1524.72   4
  -5  -3  13 60666.0 1545.19   4
   5  -3 -13 57342.7 1575.26   1
  -5   3  15 114607. 2860.20   3
  -5   3 -15 111296. 2869.65   2
   5   3 -15 115099. 2891.14   1
  -5   3  15 109770. 2864.62   2
   5  -3  15 116020. 2858.60   4
   5  -3 -15 117962. 2903.00   1
   5  -3  15 110563. 2867.33   5
   5   3  15 116872. 2849.18   4
   5   3  15 113061. 2866.20   5
  -5  -3  15 111228. 2866.37   4
   5   3  17 27961.5 746.672   5
  -5   3  17 26720.2 737.207   3
   5  -3  17 27678.5 746.342   5
   5   3 -17 28510.4 772.812   1
  -5   3  17 26836.1 743.081   2
  -5   3 -17 27536.3 754.049   2
   5  -3  17 27095.1 733.011   4
   5  -3 -17 28052.3 780.221   1
   5   3  17 28095.4 728.108   4
  -5   3  19 9285.51 303.745   3
  -5   3  19 9789.41 310.771   2
   5   3  19 9215.38 307.968   5
   5  -3  19 9309.61 305.723   5
   5  -3 -19 9970.91 359.086   1
   5   3 -19 9253.12 334.779   1
   5  -3  19 10016.9 298.615   4
   5   3  19 9410.57 288.645   4
  -5  -3  19 9063.40 306.299   4
  -5   3  21 452.057 102.041   3
  -5  -3  21 419.312 103.861   4
   5  -3 -21 380.410 163.847   1
   5  -3  21 476.913 96.3303   5
   5   3  21 624.610 105.800   5
  -5  -3  21 580.319 127.919   5
   5   3 -21 475.611 146.284   1
  -5   3  21 492.226 107.245   2
   5  -3  21 436.276 90.4600   4
   5   3  21 420.268 83.7257   4
  -5   3  23 10303.4 341.657   3
   5   3 -23 10297.9 374.033   1
   5   3  23 10943.4 356.988   5
   5  -3  23 10575.8 354.738   5
  -5  -3  23 10763.3 374.793   5
  -5   3  23 10236.6 369.440   5
   5  -3 -23 10825.7 385.870   1
  -5   3  23 10581.6 345.201   2
   5  -3  23 10970.9 337.630   4
   5   3  23 10938.2 328.629   4
  -5  -3  23 9547.80 344.104   4
   5   3 -25 15340.7 503.029   1
  -5   3  25 15976.5 474.432   3
   5   3  25 15566.2 485.897   5
   5  -3 -25 16300.6 518.300   1
   5  -3  25 15337.8 483.118   5
  -5   3  25 16039.6 506.191   5
  -5  -3  25 14846.4 495.130   5
  -5   3  25 16017.4 474.205   2
   5  -3  25 16175.5 466.321   4
   5   3  25 16226.0 461.484   4
  -5  -3  25 14255.3 476.081   4
   5   3 -27 5605.00 275.457   1
   5  -3  27 5335.70 239.332   5
   5   3  27 5445.93 246.199   5
   5  -3 -27 5318.16 276.298   1
  -5   3  27 5868.78 268.454   5
   5   3  27 5934.51 220.387   4
  -5  -3  27 5429.10 261.004   5
   5  -3  27 5641.86 222.816   4
  -5  -3  27 4919.65 232.043   4
   5   3 -29 2064.05 199.056   1
   5  -3 -29 2181.95 206.273   1
   5   3  29 2176.84 168.313   5
  -5  -3  29 1841.93 157.564   4
  -5   3  29 2055.65 162.490   4
  -5  -3  31 62.3727 137.795   5
   5   3 -31-6.75305 156.725   1
   5  -3  31-63.6111 120.683   5
   5   3  31 99.7649 128.894   5
  -5   3  31-21.8222 143.722   5
   5  -3  31 191.270 107.658   4
   5   3  31 64.3108 106.456   4
  -5  -3  31 219.749 126.866   4
   5   3  33 2678.60 194.783   5
  -5   3  33 2736.39 218.481   5
   5   3  33 2924.87 164.433   4
   5  -3  33 2737.58 195.005   5
  -5  -3  33 2930.77 212.071   5
   5  -3  33 2995.21 172.665   4
  -5   3  33 2483.59 180.315   4
  -5   3  35 5882.67 298.099   5
   5   3  35 5841.20 284.011   5
  -5  -3  35 6353.56 294.474   5
   5  -3  35 6874.60 273.704   4
   5   3  35 5965.49 246.993   4
   5  -3  35 6442.06 297.359   5
  -5   3  35 6218.87 270.425   4
   5   3  37 2996.66 207.122   5
  -5   3  37 2876.31 218.578   5
   5  -3  37 2952.84 203.924   5
  -5  -3  37 2406.69 220.931   5
   5  -3  37 3618.65 191.274   4
   5   3  37 2808.81 176.757   4
  -5   3  37 3304.49 200.554   4
  -5   5  -1 3213.55 123.012   2
  -5   5  -1 3404.92 135.640   3
   5   5  -1 3320.18 132.989   1
   5  -5  -1 3324.75 113.900   5
   5  -5   1 3488.79 111.712   5
  -5   5   1 3653.70 125.254   3
   5   5   1 3534.91 127.071   1
   5   5   1 3501.26 111.167   5
   5  -5   1 3223.38 110.463   4
   5   5   1 3109.45 92.3157   2
   5   5  -1 3283.73 113.311   5
   5   5  -1 3150.27 96.8722   4
   5  -5  -1 3478.03 115.713   4
   5   5   1 3015.73 88.4945   4
  -5   5   1 3252.33 123.209   2
  -5   5  -3 119320. 2787.47   2
   5  -5   3 125616. 2777.84   4
   5   5  -3 125483. 2798.99   1
   5   5   3 94969.9 2753.54   4
   5  -5  -3 125594. 2787.39   5
   5   5   3 128973. 2776.13   5
   5  -5   3 126405. 2778.58   5
  -5   5  -3 130524. 2807.56   3
   5  -5  -3 125763. 2822.12   1
   5   5   3 127091. 2779.30   1
  -5   5   3 129621. 2782.96   3
   5   5   3 98008.5 2754.89   2
  -5   5   3 127377. 2790.11   2
   5  -5  -3 125867. 2786.98   4
   5  -5  -5 51766.0 1266.34   1
  -5   5  -5 51648.6 1232.92   2
  -5   5   5 50269.2 1223.88   3
   5   5   5 52263.6 1218.65   5
  -5   5  -5 52036.0 1262.75   3
   5  -5   5 51376.5 1223.50   5
   5   5  -5 51085.9 1247.29   1
   5   5   5 49841.4 1212.92   1
   5  -5   5 49588.7 1219.62   4
  -5   5   5 50455.9 1232.08   2
   5   5   5 43190.4 1199.12   4
  -5  -5   5 52107.3 1215.00   4
   5   5   5 45334.0 1200.86   2
   5   5   7 27480.4 714.477   1
   5   5   7 28206.2 714.511   2
  -5   5   7 27806.5 735.042   3
  -5   5  -7 29370.8 747.271   2
   5   5   7 28929.1 729.860   5
   5  -5   7 28439.8 735.028   5
  -5   5   7 28110.0 744.338   2
   5   5   7 27767.8 713.349   4
  -5  -5   7 29137.7 732.139   4
  -5   5  -9 644.582 96.1829   2
  -5  -5   9 586.498 74.7842   4
   5   5   9 553.016 61.5456   5
  -5   5   9 726.089 76.9781   3
  -5   5   9 583.810 88.5819   2
   5   5   9 582.984 51.2904   4
   5  -5 -11 3994.02 207.935   1
   5  -5  11 4464.34 157.218   5
  -5   5 -11 3991.01 172.172   2
   5   5 -11 4005.03 189.222   1
   5  -5  11 4323.53 147.534   4
  -5  -5  11 4219.07 160.064   4
   5  -5  13 62239.3 1566.30   5
  -5   5  13 60809.4 1561.49   3
   5  -5 -13 59318.2 1601.60   1
  -5   5 -13 60843.4 1576.09   2
   5   5  13 62193.4 1562.88   5
   5   5 -13 60439.2 1584.59   1
  -5   5  13 60705.7 1566.14   2
   5  -5  13 61708.2 1556.38   4
   5   5  13 61791.8 1543.63   4
  -5  -5  13 60148.5 1565.13   4
   5  -5 -15 36976.3 980.783   1
  -5   5  15 34030.7 933.756   3
   5  -5  15 36481.7 941.385   5
   5   5  15 37381.7 941.176   5
   5   5 -15 35113.9 961.224   1
  -5   5  15 34241.0 938.302   2
  -5   5 -15 33848.7 947.102   2
   5  -5  15 35738.7 931.804   4
   5   5  15 37394.9 919.679   4
  -5  -5  15 34700.2 939.866   4
  -5   5  17 31574.3 851.779   3
   5  -5  17 32046.3 847.588   4
   5   5 -17 30933.8 877.041   1
   5  -5  17 32397.7 858.372   5
   5   5  17 31917.1 857.745   5
  -5   5 -17 32549.7 871.736   2
  -5   5  17 32608.6 858.420   2
   5  -5 -17 31743.3 895.372   1
   5   5  17 32349.1 835.916   4
  -5   5  19 2352.50 136.816   3
  -5   5  19 2443.58 141.855   2
   5   5 -19 2432.40 170.617   1
   5  -5  19 2657.85 138.226   5
   5   5  19 2433.84 139.251   5
   5  -5 -19 2531.62 199.346   1
   5  -5  19 2311.67 127.729   4
   5   5  19 2153.94 116.719   4
  -5  -5  19 2641.89 145.991   4
  -5   5  21 358.255 102.016   3
   5   5  21 271.443 97.5134   5
   5   5 -21 377.696 138.933   1
  -5  -5  21 412.702 126.239   5
   5  -5 -21 230.824 161.411   1
   5  -5  21 373.838 97.9388   5
  -5   5  21 411.167 110.018   2
   5  -5  21 355.807 92.4506   4
   5   5  21 369.999 83.9251   4
  -5  -5  21 320.681 103.879   4
  -5   5  23 11860.3 373.259   3
   5   5 -23 12077.3 407.351   1
   5   5  23 10931.1 383.904   5
   5  -5  23 11204.7 376.925   5
  -5  -5  23 12243.9 398.928   5
  -5   5  23 11507.3 398.266   5
   5  -5 -23 12368.3 419.923   1
  -5   5  23 12036.9 375.560   2
   5  -5  23 11671.5 365.997   4
   5   5  23 12189.0 354.255   4
  -5  -5  23 10920.2 377.742   4
  -5   5  25 14381.4 426.815   3
   5   5 -25 13130.8 447.480   1
   5  -5  25 13457.0 432.330   5
   5   5  25 12948.2 434.001   5
   5  -5 -25 13578.4 465.429   1
  -5  -5  25 13918.0 446.164   5
  -5   5  25 13529.5 460.299   5
  -5   5  25 12764.4 417.573   2
   5  -5  25 13953.1 417.904   4
   5   5  25 13883.4 404.779   4
  -5  -5  25 12687.1 423.593   4
  -5   5  27 6185.64 246.517   3
   5   5 -27 5377.13 273.724   1
  -5  -5  27 5974.42 265.774   5
   5  -5  27 5979.27 256.740   5
   5   5  27 5472.57 256.535   5
   5  -5 -27 6098.53 290.077   1
  -5   5  27 5923.33 277.139   5
  -5   5  27 5733.84 243.503   2
   5  -5  27 5905.76 233.907   4
   5   5  27 6410.86 226.184   4
  -5  -5  27 5186.81 245.141   4
  -5   5  29 804.266 136.063   3
   5   5 -29 862.948 166.576   1
   5   5  29 873.733 142.823   5
  -5   5  29 895.113 135.277   2
   5  -5 -29 1007.56 193.572   1
  -5  -5  29 844.870 136.799   4
  -5   5  31-22.3690 151.148   5
  -5  -5  31 48.7788 143.364   5
   5   5 -31 69.6150 166.540   1
   5  -5  31 132.680 122.299   5
   5  -5  31-15.2391 107.318   4
   5   5  31 44.4895 97.1484   4
   5  -5  33 5222.59 248.591   5
   5   5  33 5017.29 252.014   5
  -5  -5  33 4964.56 257.849   5
  -5   5  33 4899.29 271.269   5
   5  -5  33 4705.92 221.259   4
   5   5  33 4246.60 206.128   4
  -5   5  33 4645.52 227.806   4
   5  -5  35 4692.91 244.705   5
   5   5  35 5019.04 258.712   5
  -5  -5  35 5212.67 270.026   5
  -5   5  35 4865.08 272.964   5
   5  -5  35 5079.08 230.355   4
   5   5  35 5191.92 221.194   4
  -5   5  35 4915.62 239.669   4
   5  -5  37 3226.51 209.377   5
  -5   5  37 3543.69 208.373   4
   5   5  37 3512.41 218.427   5
  -5  -5  37 3251.84 255.102   5
  -5   5  37 3815.98 242.608   5
   5  -5  37 3643.98 197.905   4
   5   5  37 3149.78 181.398   4
  -5   7   1 2027.15 105.749   2
  -5   7  -1 1996.29 107.066   2
   5   7   1 1960.81 106.109   1
   5   7  -1 1917.85 113.350   1
   5   7  -1 1934.31 85.9749   5
   5   7   1 2152.94 83.6353   5
   5  -7  -1 2077.50 88.7861   5
   5  -7   1 1956.44 82.5460   5
  -5   7  -1 2211.66 124.116   3
   5  -7   1 2195.78 90.1816   4
  -5   7   1 1824.85 106.809   3
   5   7  -1 2005.03 66.3635   4
   5  -7  -1 2002.36 92.5461   4
   5   7   1 1836.88 63.1657   3
   5   7  -1 1637.84 66.3638   4
   5   7   3 23323.9 585.339   3
  -5   7   3 22763.5 605.759   3
   5   7   3 22573.1 598.418   1
  -5   7  -3 22190.3 610.757   2
  -5   7  -3 23429.1 631.589   3
   5   7  -3 22583.4 616.177   1
   5   7   3 22621.6 592.189   5
   5  -7  -3 23962.0 608.633   4
   5  -7  -3 22439.5 604.621   5
   5  -7   3 23553.7 599.193   4
   5  -7   3 22434.2 594.883   5
  -5   7   3 23644.4 611.991   2
   5   7   5 98180.9 2402.27   3
   5  -7   5 97331.3 2410.33   5
  -5   7  -5 97616.0 2425.02   2
   5   7  -5 96717.1 2430.37   1
  -5   7   5 97266.0 2415.85   3
   5   7   5 97760.2 2403.31   5
  -5   7  -5 98350.2 2450.80   3
   5  -7   5 96695.7 2409.75   4
   5   7  -5 87951.3 2397.36   3
  -5   7   5 98803.1 2423.28   2
   5   7   5 98132.7 2401.99   1
   5   7   7 13069.7 350.013   3
  -5   7   7 13179.7 361.123   3
  -5   7  -7 12517.0 373.225   2
   5   7   7 12310.7 344.654   5
  -5  -7   7 12668.2 346.579   4
   5   7   7 12926.7 336.471   1
  -5   7   7 13040.1 367.767   2
   5   7  -9 30411.7 776.760   1
   5   7   9 28901.2 739.445   5
   5   7   9 30984.1 745.426   3
  -5   7  -9 30210.8 766.516   2
   5   7   9 26065.9 714.420   1
   5  -7  -9 32416.4 802.932   1
   5   7   9 31026.1 723.713   2
   5  -7   9 31741.4 746.743   4
  -5  -7   9 31041.9 747.216   4
   5   7   9 26584.9 718.852   2
   5   7  11 3828.24 145.126   3
  -5   7  11 4012.99 148.919   3
   5   7 -11 3885.29 178.625   1
  -5   7 -11 3751.23 167.396   2
   5  -7  11 3946.49 144.565   5
   5  -7 -11 4082.85 212.235   1
   5  -7  11 3945.81 141.968   4
  -5   7  11 4017.04 156.752   2
  -5  -7  11 3868.28 146.195   4
  -5   7  13 32250.3 836.193   3
   5   7 -13 31452.4 855.591   1
  -5   7 -13 31049.8 848.644   2
   5  -7 -13 31301.0 876.394   1
   5  -7  13 33340.8 837.125   5
  -5   7  13 31976.5 837.860   2
   5  -7  13 30818.3 825.866   4
  -5  -7  13 30200.8 830.731   4
   5   7  13 31507.0 806.927   4
  -5   7  15 59526.9 1511.89   3
   5   7 -15 57033.6 1532.12   1
   5  -7 -15 60807.5 1558.43   1
   5   7  15 59903.4 1510.97   5
  -5   7  15 59481.6 1514.71   2
   5  -7  15 59085.6 1513.70   5
   5  -7  15 58172.2 1504.40   4
  -5  -7  15 57029.6 1512.03   4
  -5   7 -15 59346.0 1529.24   2
   5   7  15 58464.4 1487.38   4
  -5   7  17 9142.00 298.332   3
   5  -7  17 9522.55 301.365   5
   5  -7 -17 9307.39 350.914   1
   5   7 -17 8746.18 323.095   1
   5   7  17 9386.08 298.121   5
  -5   7  17 9125.47 301.470   2
   5  -7  17 9006.55 288.671   4
  -5  -7  17 9828.87 304.401   4
   5   7  17 9640.38 274.525   4
  -5   7  19 5449.25 208.339   3
   5   7  19 5751.65 215.751   5
   5   7 -19 5543.02 237.935   1
   5  -7  19 5024.20 209.067   5
  -5  -7  19 5097.91 222.992   5
  -5   7  19 5588.77 211.145   2
   5  -7  19 5718.39 203.358   4
  -5  -7  19 5327.48 214.447   4
   5   7  19 5226.49 184.599   4
   5  -7 -19 5663.74 270.968   1
   5   7  21 145.816 81.1157   4
  -5   7  21 157.162 96.8360   3
   5  -7  21 173.888 88.2816   4
   5  -7  21 63.5508 92.0728   5
   5   7  21 138.041 96.8332   5
   5   7 -21 102.861 138.554   1
  -5  -7  21 101.714 117.340   5
   5  -7 -21 51.7361 172.925   1
  -5   7  21 109.812 101.526   2
  -5  -7  21 196.119 103.409   4
  -5   7  23 10503.0 338.329   3
   5   7 -23 10189.7 366.868   1
   5   7  23 10339.8 349.021   5
  -5   7  23 10024.0 367.622   5
   5  -7  23 10496.3 344.076   5
  -5  -7  23 9295.47 351.459   5
  -5   7  23 10530.8 336.601   2
   5  -7 -23 10256.4 388.579   1
   5  -7  23 10183.0 329.944   4
  -5  -7  23 9710.88 342.654   4
   5   7  23 10193.5 313.906   4
  -5   7  25 11590.5 383.190   3
   5   7 -25 11473.4 414.626   1
  -5  -7  25 11558.9 407.615   5
   5  -7  25 11423.6 390.559   5
   5   7  25 11834.1 400.012   5
  -5   7  25 12353.3 423.243   5
   5  -7 -25 12361.5 435.059   1
  -5   7  25 12452.4 384.327   2
   5  -7  25 12357.2 380.955   4
   5   7  25 12208.5 362.585   4
  -5   7  27 6130.39 256.687   3
   5   7 -27 5976.97 285.814   1
  -5   7  27 6459.84 288.785   5
   5   7  27 6279.32 272.624   5
  -5  -7  27 6222.10 277.329   5
   5  -7 -27 6478.24 306.044   1
  -5   7  27 6914.34 257.940   2
   5  -7  27 6335.01 246.422   4
   5   7  27 6401.18 232.972   4
   5  -7  27 5997.08 256.160   5
   5   7 -29 3946.36 237.481   1
   5   7  29 4212.29 225.001   5
  -5   7  31 234.927 130.177   3
   5  -7  31 74.5081 119.869   5
[truncated: 500,901 more chars]
