# Supplementary material for: Decoupled MOF Breathing: Pressure‐Induced Reversal of Correlation Between Orthogonal Motions in a Diamondoid Framework
Source: Angew Chem Int Ed Engl. 2025 May 15;64(27):e202504297. doi: 10.1002/anie.202504297 (PMC12207364; doi:10.1002/anie.202504297)
Supplement: Supplementary file 1 — Supporting Information [file ANIE-64-e202504297-s002.zip › SHF-62-CHCl3_SCC-in-FC70_20bar.cif]

data_SHF_62_CHCl3_FC70_20bar
#data_exp3_1_1_
_audit_creation_date               2024-11-14
_audit_creation_method
;
Olex2 1.5
(compiled 2024.02.16 svn.r378c4104 for OlexSys, GUI svn.r6928)
;
_shelx_SHELXL_version_number       '2019/1'
_audit_contact_author_address      ?
_audit_contact_author_email        ?
_audit_contact_author_name         ''
_audit_contact_author_phone        ?
_publ_contact_author_id_orcid      ?
_publ_section_references
;
Dolomanov, O.V., Bourhis, L.J., Gildea, R.J, Howard, J.A.K. & Puschmann, H.
 (2009), J. Appl. Cryst. 42, 339-341.

Sheldrick, G.M. (2008). Acta Cryst. A64, 112-122.
;
_chemical_name_common              ?
_chemical_name_systematic          ?
_chemical_formula_moiety           'C20 H14 In N2 O10, C2 H8 N'
_chemical_formula_sum              'C22 H22 In N3 O10'
_chemical_formula_weight           603.24
_chemical_melting_point            ?
_chemical_oxdiff_formula           'In C22 H22 N3 O10'
loop_
  _atom_type_symbol
  _atom_type_description
  _atom_type_scat_dispersion_real
  _atom_type_scat_dispersion_imag
  _atom_type_scat_source
 'C' 'C' 0.0030 0.0010 'International Tables Vol C Tables 4.2.6.8 and 6.1.1.4'
 'H' 'H' 0.0000 0.0000 'International Tables Vol C Tables 4.2.6.8 and 6.1.1.4'
 'In' 'In' -0.7640 1.2230
 'International Tables Vol C Tables 4.2.6.8 and 6.1.1.4'
 'N' 'N' 0.0060 0.0030 'International Tables Vol C Tables 4.2.6.8 and 6.1.1.4'
 'O' 'O' 0.0110 0.0060 'International Tables Vol C Tables 4.2.6.8 and 6.1.1.4'

_shelx_space_group_comment
;
The symmetry employed for this shelxl refinement is uniquely defined
by the following loop, which should always be used as a source of
symmetry information in preference to the above space-group names.
They are only intended as comments.
;
_space_group_crystal_system        'orthorhombic'
_space_group_IT_number             70
_space_group_name_H-M_alt          'F d d d'
_space_group_name_Hall             '-F 2uv 2vw'
loop_
  _space_group_symop_operation_xyz
 'x, y, z'
 '-x+1/4, -y+1/4, z'
 'x, -y+1/4, -z+1/4'
 '-x+1/4, y, -z+1/4'
 'x, y+1/2, z+1/2'
 '-x+1/4, -y+3/4, z+1/2'
 'x, -y+3/4, -z+3/4'
 '-x+1/4, y+1/2, -z+3/4'
 'x+1/2, y, z+1/2'
 '-x+3/4, -y+1/4, z+1/2'
 'x+1/2, -y+1/4, -z+3/4'
 '-x+3/4, y, -z+3/4'
 'x+1/2, y+1/2, z'
 '-x+3/4, -y+3/4, z'
 'x+1/2, -y+3/4, -z+1/4'
 '-x+3/4, y+1/2, -z+1/4'
 '-x, -y, -z'
 'x-1/4, y-1/4, -z'
 '-x, y-1/4, z-1/4'
 'x-1/4, -y, z-1/4'
 '-x, -y+1/2, -z+1/2'
 'x-1/4, y+1/4, -z+1/2'
 '-x, y+1/4, z+1/4'
 'x-1/4, -y+1/2, z+1/4'
 '-x+1/2, -y, -z+1/2'
 'x+1/4, y-1/4, -z+1/2'
 '-x+1/2, y-1/4, z+1/4'
 'x+1/4, -y, z+1/4'
 '-x+1/2, -y+1/2, -z'
 'x+1/4, y+1/4, -z'
 '-x+1/2, y+1/4, z-1/4'
 'x+1/4, -y+1/2, z-1/4'

_cell_length_a                     14.8905(3)
_cell_length_b                     28.3334(5)
_cell_length_c                     30.4700(4)
_cell_angle_alpha                  90
_cell_angle_beta                   90
_cell_angle_gamma                  90
_cell_volume                       12855.3(4)
_cell_formula_units_Z              16
_cell_measurement_reflns_used      15420
_cell_measurement_temperature      293
_cell_measurement_theta_max        26.5920
_cell_measurement_theta_min        1.8860
_shelx_estimated_absorpt_T_max     ?
_shelx_estimated_absorpt_T_min     ?
_exptl_absorpt_coefficient_mu      0.724
_exptl_absorpt_correction_T_max    1.00000
_exptl_absorpt_correction_T_min    0.52131
_exptl_absorpt_correction_type     multi-scan
_exptl_absorpt_process_details
;
CrysAlisPro 1.171.38.41 (Rigaku Oxford Diffraction, 2015)
Empirical absorption correction using spherical harmonics,
 implemented in SCALE3 ABSPACK scaling algorithm.
;
_exptl_absorpt_special_details     ?
_exptl_crystal_colour              'clear yellow'
_exptl_crystal_colour_lustre       clear
_exptl_crystal_colour_modifier     .
_exptl_crystal_colour_primary      yellow
_exptl_crystal_density_diffrn      1.247
_exptl_crystal_density_meas        ?
_exptl_crystal_density_method      ?
_exptl_crystal_description         octahedral
_exptl_crystal_F_000               4864
_exptl_crystal_preparation         ?
_exptl_crystal_size_max            0.15
_exptl_crystal_size_mid            0.13
_exptl_crystal_size_min            0.1
_exptl_transmission_factor_max     ?
_exptl_transmission_factor_min     ?
_diffrn_reflns_av_R_equivalents    0.0288
_diffrn_reflns_av_unetI/netI       0.0152
_diffrn_reflns_Laue_measured_fraction_full  0.992
_diffrn_reflns_Laue_measured_fraction_max  0.993
_diffrn_reflns_limit_h_max         19
_diffrn_reflns_limit_h_min         -15
_diffrn_reflns_limit_k_max         36
_diffrn_reflns_limit_k_min         -31
_diffrn_reflns_limit_l_max         39
_diffrn_reflns_limit_l_min         -36
_diffrn_reflns_number              25293
_diffrn_reflns_point_group_measured_fraction_full  0.992
_diffrn_reflns_point_group_measured_fraction_max  0.993
_diffrn_reflns_theta_full          24.415
_diffrn_reflns_theta_max           26.572
_diffrn_reflns_theta_min           2.454
_diffrn_ambient_temperature        293
_diffrn_detector                   'CCD plate'
_diffrn_detector_area_resol_mean   ?
_diffrn_measured_fraction_theta_full  0.992
_diffrn_measured_fraction_theta_max  0.993
_diffrn_measurement_details
;
List of Runs (angles in degrees, time in seconds):

  # Type    Start    End  Width  t~exp~   \w     \q     \k     \f   Frames
--------------------------------------------------------------------------
  1  \w   -156.00 -30.00   0.20    0.20    --   30.00 -45.00-120.00  630
  2  \f   -120.00   0.00   0.20    0.20 -30.00  30.00 -45.00    --   600
  3  \w   -156.00 -30.00   0.20    0.20    --   30.00 -45.00   0.00  630
  4  \f      0.00 120.00   0.20    0.20 -30.00  30.00 -45.00    --   600
  5  \w   -156.00 -30.00   0.20    0.20    --   30.00 -45.00 120.00  630
;
_diffrn_measurement_device         'abstract diffractometer'
_diffrn_measurement_device_type    'Photon counting pixel array'
_diffrn_measurement_method         '\w and \f scans'
_diffrn_orient_matrix_type        
 'CrysAlisPro convention (1999,Acta A55,543-557)'
_diffrn_orient_matrix_UB_11        -0.0265528000
_diffrn_orient_matrix_UB_12        0.0168634000
_diffrn_orient_matrix_UB_13        -0.0098147000
_diffrn_orient_matrix_UB_21        -0.0236154000
_diffrn_orient_matrix_UB_22        0.0026808000
_diffrn_orient_matrix_UB_23        0.0192657000
_diffrn_orient_matrix_UB_31        0.0296200000
_diffrn_orient_matrix_UB_32        0.0173198000
_diffrn_orient_matrix_UB_33        0.0065904000
_diffrn_radiation_monochromator    synchrotron
_diffrn_radiation_probe            x-ray
_diffrn_radiation_type             synchrotron
_diffrn_radiation_wavelength       0.6889
_diffrn_source                     synchrotron
_diffrn_special_details            ?
_reflns_Friedel_coverage           0.000
_reflns_Friedel_fraction_full      .
_reflns_Friedel_fraction_max       .
_reflns_number_gt                  3177
_reflns_number_total               3669
_reflns_special_details
;
 Reflections were merged by SHELXL according to the crystal
 class for the calculation of statistics and refinement.
 
 _reflns_Friedel_fraction is defined as the number of unique
 Friedel pairs measured divided by the number that would be
 possible theoretically, ignoring centric projections and
 systematic absences.
;
_reflns_threshold_expression       'I > 2\s(I)'
_computing_cell_refinement         'CrysAlisPro 1.171.38.41 (Rigaku OD, 2015)'
_computing_data_collection         'CrysAlisPro 1.171.38.41 (Rigaku OD, 2015)'
_computing_data_reduction          'CrysAlisPro 1.171.38.41 (Rigaku OD, 2015)'
_computing_molecular_graphics      'Olex2 1.5 (Dolomanov et al., 2009)'
_computing_publication_material    'Olex2 1.5 (Dolomanov et al., 2009)'
_computing_structure_refinement    'XL  (Sheldrick, 2008)'
_computing_structure_solution      'SHELXS  (Sheldrick, 2008)'
_refine_diff_density_max           2.560
_refine_diff_density_min           -1.091
_refine_diff_density_rms           0.164
_refine_ls_extinction_coef         .
_refine_ls_extinction_method       none
_refine_ls_goodness_of_fit_ref     1.118
_refine_ls_hydrogen_treatment      constr
_refine_ls_matrix_type             full
_refine_ls_number_parameters       159
_refine_ls_number_reflns           3669
_refine_ls_number_restraints       5
_refine_ls_R_factor_all            0.0684
_refine_ls_R_factor_gt             0.0630
_refine_ls_restrained_S_all        1.122
_refine_ls_shift/su_max            0.000
_refine_ls_shift/su_mean           0.000
_refine_ls_structure_factor_coef   Fsqd
_refine_ls_weighting_details      
 'w=1/[\s^2^(Fo^2^)+(0.1434P)^2^+80.0794P] where P=(Fo^2^+2Fc^2^)/3'
_refine_ls_weighting_scheme        calc
_refine_ls_wR_factor_gt            0.2126
_refine_ls_wR_factor_ref           0.2187
_refine_special_details            ?
_olex2_refinement_description
;
1. Fixed Uiso
 At 1.2 times of:
  All C(H) groups, All N(H) groups, All N(H,H) groups
 At 1.5 times of:
  All C(H,H,H) groups
2. Restrained distances
 C11-N2
 1.5 with sigma of 0.02
 C11-C12
 2.5 with sigma of 0.02
 N2-C12
 1.5 with sigma of 0.02
3. Restrained planarity
 O5A, N1A, C9A, C10A
 with sigma of 0.1
 O5, N1, C9, C10
 with sigma of 0.1
4. Uiso/Uaniso restraints and constraints
Uiso(C11) = Uiso(N2) = Uiso(C12)
5. Others
 Sof(O5A)=Sof(N1A)=Sof(H1A)=Sof(C9A)=Sof(C10A)=Sof(H10D)=Sof(H10E)=Sof(H10F)=1-
 FVAR(1)
 Sof(O5)=Sof(N1)=Sof(H1)=Sof(C9)=Sof(C10)=Sof(H10A)=Sof(H10B)=Sof(H10C)=FVAR(1)
 Fixed Sof: N2(0.5) H2A(0.5) H2B(0.5) C11(0.5) H11A(0.5) H11B(0.5) H11C(0.5)
 C12(0.5) H12A(0.5) H12B(0.5) H12C(0.5)
6.a Secondary CH2 refined with riding coordinates:
 N2(H2A,H2B)
6.b Me refined with riding coordinates:
 C11(H11A,H11B,H11C), C12(H12A,H12B,H12C)
6.c Aromatic/amide H refined with riding coordinates:
 C3(H3), C6(H6), C7(H7), N1(H1), N1A(H1A)
6.d Idealised Me refined as rotating group:
 C10(H10A,H10B,H10C), C10A(H10D,H10E,H10F)
;
_atom_sites_solution_hydrogens     geom
_atom_sites_solution_primary       direct
_atom_sites_solution_secondary     ?
loop_
  _atom_site_label
  _atom_site_type_symbol
  _atom_site_fract_x
  _atom_site_fract_y
  _atom_site_fract_z
  _atom_site_U_iso_or_equiv
  _atom_site_adp_type
  _atom_site_occupancy
  _atom_site_site_symmetry_order
  _atom_site_calc_flag
  _atom_site_refinement_flags_posn
  _atom_site_refinement_flags_adp
  _atom_site_refinement_flags_occupancy
  _atom_site_disorder_assembly
  _atom_site_disorder_group
 In1 In 0.375000 0.375000 0.07634(2) 0.0367(2) Uani 1 2 d S T P . .
 O1 O 0.3565(3) 0.43139(17) 0.12758(13) 0.0591(11) Uani 1 1 d . . . . .
 O2 O 0.4939(3) 0.40965(14) 0.11356(13) 0.0532(9) Uani 1 1 d . . . . .
 O3 O 0.5125(3) 0.58821(13) 0.29093(12) 0.0580(9) Uani 1 1 d . . . . .
 O4 O 0.6487(3) 0.56735(16) 0.27411(14) 0.0610(10) Uani 1 1 d . . . . .
 C1 C 0.4390(4) 0.43408(18) 0.13521(16) 0.0499(11) Uani 1 1 d . . . . .
 C2 C 0.4722(4) 0.46706(19) 0.17025(17) 0.0532(12) Uani 1 1 d . . . . .
 C3 C 0.4109(4) 0.4956(2) 0.1917(2) 0.0637(15) Uani 1 1 d . . . . .
 H3 H 0.350275 0.493268 0.184678 0.076 Uiso 1 1 calc R U . . .
 C4 C 0.4377(4) 0.5275(2) 0.2234(2) 0.0639(15) Uani 1 1 d . . . . .
 C5 C 0.5294(4) 0.5302(2) 0.23441(17) 0.0555(12) Uani 1 1 d . . . . .
 C6 C 0.5903(4) 0.5003(2) 0.21345(19) 0.0620(14) Uani 1 1 d . . . . .
 H6 H 0.650638 0.501638 0.221193 0.074 Uiso 1 1 calc R U . . .
 C7 C 0.5632(4) 0.4685(2) 0.18130(19) 0.0593(13) Uani 1 1 d . . . . .
 H7 H 0.604433 0.448730 0.167575 0.071 Uiso 1 1 calc R U . . .
 C8 C 0.5656(4) 0.56375(19) 0.26855(16) 0.0526(12) Uani 1 1 d . . . . .
 O5 O 0.2403(7) 0.5362(4) 0.2138(4) 0.070(3) Uiso 0.49(2) 1 d . . P A 1
 N1 N 0.3718(7) 0.5517(5) 0.2494(5) 0.052(3) Uiso 0.49(2) 1 d . . P A 1
 H1 H 0.391587 0.563322 0.273643 0.062 Uiso 0.49(2) 1 calc R U P A 1
 C9 C 0.2839(9) 0.5589(5) 0.2418(5) 0.058(3) Uiso 0.49(2) 1 d . . P A 1
 C10 C 0.2426(13) 0.5930(7) 0.2699(6) 0.080(5) Uiso 0.49(2) 1 d . . P A 1
 H10A H 0.235154 0.579860 0.298661 0.120 Uiso 0.49(2) 1 calc R U P A 1
 H10B H 0.184985 0.601602 0.258198 0.120 Uiso 0.49(2) 1 calc R U P A 1
 H10C H 0.280019 0.620569 0.271580 0.120 Uiso 0.49(2) 1 calc R U P A 1
 O5A O 0.2549(9) 0.5550(6) 0.2012(5) 0.102(5) Uiso 0.51(2) 1 d . . P A 2
 N1A N 0.3790(8) 0.5641(6) 0.2392(5) 0.068(3) Uiso 0.51(2) 1 d . . P A 2
 H1A H 0.403313 0.583009 0.257827 0.082 Uiso 0.51(2) 1 calc R U P A 2
 C9A C 0.2935(10) 0.5735(6) 0.2300(6) 0.072(4) Uiso 0.51(2) 1 d . . P A 2
 C10A C 0.2509(15) 0.6087(9) 0.2550(8) 0.100(6) Uiso 0.51(2) 1 d . . P A 2
 H10D H 0.232139 0.595611 0.282627 0.150 Uiso 0.51(2) 1 calc R U P A 2
 H10E H 0.199419 0.620209 0.239404 0.150 Uiso 0.51(2) 1 calc R U P A 2
 H10F H 0.292043 0.634154 0.260141 0.150 Uiso 0.51(2) 1 calc R U P A 2
 N2 N 0.1423(14) 0.4876(7) 0.1453(8) 0.154(6) Uiso 0.5 1 d D . P B -1
 H2A H 0.175724 0.489889 0.169441 0.185 Uiso 0.5 1 calc R U P B -1
 H2B H 0.174109 0.499938 0.123366 0.185 Uiso 0.5 1 calc R U P B -1
 C11 C 0.128(2) 0.4346(7) 0.1354(12) 0.154(6) Uiso 0.5 1 d D . P B -1
 H11A H 0.185338 0.419451 0.132084 0.231 Uiso 0.5 1 calc R U P B -1
 H11B H 0.095923 0.420242 0.159234 0.231 Uiso 0.5 1 calc R U P B -1
 H11C H 0.094156 0.431238 0.108818 0.231 Uiso 0.5 1 calc R U P B -1
 C12 C 0.0603(17) 0.5176(8) 0.1516(10) 0.154(6) Uiso 0.5 1 d D . P B -1
 H12A H 0.078109 0.549552 0.157519 0.231 Uiso 0.5 1 calc R U P B -1
 H12B H 0.024307 0.516719 0.125524 0.231 Uiso 0.5 1 calc R U P B -1
 H12C H 0.026074 0.505723 0.175940 0.231 Uiso 0.5 1 calc R U P B -1

loop_
  _atom_site_aniso_label
  _atom_site_aniso_U_11
  _atom_site_aniso_U_22
  _atom_site_aniso_U_33
  _atom_site_aniso_U_23
  _atom_site_aniso_U_13
  _atom_site_aniso_U_12
 In1 0.0500(3) 0.0367(3) 0.0233(3) 0.000 0.000 0.00186(15)
 O1 0.066(2) 0.065(3) 0.047(2) -0.0223(18) -0.0039(16) -0.004(2)
 O2 0.069(2) 0.0509(19) 0.0396(17) -0.0144(16) -0.0023(17) -0.0002(17)
 O3 0.070(2) 0.057(2) 0.046(2) -0.0195(17) -0.0034(17) -0.0044(18)
 O4 0.067(2) 0.068(3) 0.048(2) -0.0225(19) -0.0022(18) -0.010(2)
 C1 0.067(3) 0.048(3) 0.034(2) -0.009(2) -0.003(2) -0.003(2)
 C2 0.066(3) 0.052(3) 0.041(3) -0.015(2) -0.004(2) -0.005(2)
 C3 0.061(3) 0.070(4) 0.060(3) -0.025(3) -0.006(3) 0.000(3)
 C4 0.065(3) 0.071(4) 0.056(3) -0.028(3) -0.006(3) 0.006(3)
 C5 0.068(3) 0.056(3) 0.043(3) -0.015(2) -0.005(2) -0.006(2)
 C6 0.059(3) 0.077(4) 0.050(3) -0.020(3) -0.001(3) -0.006(3)
 C7 0.064(3) 0.067(3) 0.047(3) -0.019(2) 0.001(2) 0.001(3)
 C8 0.072(3) 0.052(3) 0.034(2) -0.006(2) -0.005(2) -0.005(2)

_geom_special_details
;
 All esds (except the esd in the dihedral angle between two l.s. planes)
 are estimated using the full covariance matrix.  The cell esds are taken
 into account individually in the estimation of esds in distances, angles
 and torsion angles; correlations between esds in cell parameters are only
 used when they are defined by crystal symmetry.  An approximate (isotropic)
 treatment of cell esds is used for estimating esds involving l.s. planes.
;
loop_
  _geom_bond_atom_site_label_1
  _geom_bond_atom_site_label_2
  _geom_bond_distance
  _geom_bond_site_symmetry_2
  _geom_bond_publ_flag
 In1 O1 2.251(4) 14 ?
 In1 O1 2.251(4) . ?
 In1 O2 2.321(4) 14 ?
 In1 O2 2.321(4) . ?
 In1 O3 2.249(4) 20_565 ?
 In1 O3 2.249(4) 19_655 ?
 In1 O4 2.308(4) 19_655 ?
 In1 O4 2.308(4) 20_565 ?
 In1 C1 2.632(5) 14 ?
 In1 C1 2.632(5) . ?
 In1 C8 2.626(5) 20_565 ?
 In1 C8 2.626(5) 19_655 ?
 O1 C1 1.253(7) . ?
 O2 C1 1.258(7) . ?
 O3 C8 1.253(7) . ?
 O4 C8 1.253(7) . ?
 C1 C2 1.502(7) . ?
 C2 C3 1.385(8) . ?
 C2 C7 1.396(8) . ?
 C3 H3 0.9300 . ?
 C3 C4 1.380(7) . ?
 C4 C5 1.409(8) . ?
 C4 N1 1.436(12) . ?
 C4 N1A 1.438(14) . ?
 C5 C6 1.396(8) . ?
 C5 C8 1.508(7) . ?
 C6 H6 0.9300 . ?
 C6 C7 1.391(7) . ?
 C7 H7 0.9300 . ?
 O5 C9 1.249(16) . ?
 N1 H1 0.8600 . ?
 N1 C9 1.346(16) . ?
 C9 C10 1.43(2) . ?
 C10 H10A 0.9600 . ?
 C10 H10B 0.9600 . ?
 C10 H10C 0.9600 . ?
 O5A C9A 1.172(19) . ?
 N1A H1A 0.8600 . ?
 N1A C9A 1.331(18) . ?
 C9A C10A 1.41(2) . ?
 C10A H10D 0.9600 . ?
 C10A H10E 0.9600 . ?
 C10A H10F 0.9600 . ?
 N2 H2A 0.8900 . ?
 N2 H2B 0.8900 . ?
 N2 C11 1.547(16) . ?
 N2 C12 1.500(17) . ?
 C11 H11A 0.9600 . ?
 C11 H11B 0.9600 . ?
 C11 H11C 0.9600 . ?
 C12 H12A 0.9600 . ?
 C12 H12B 0.9600 . ?
 C12 H12C 0.9600 . ?

loop_
  _geom_angle_atom_site_label_1
  _geom_angle_atom_site_label_2
  _geom_angle_atom_site_label_3
  _geom_angle
  _geom_angle_site_symmetry_1
  _geom_angle_site_symmetry_3
  _geom_angle_publ_flag
 O1 In1 O1 92.2(3) 14 . ?
 O1 In1 O2 56.93(16) . . ?
 O1 In1 O2 82.40(16) . 14 ?
 O1 In1 O2 82.40(16) 14 . ?
 O1 In1 O2 56.93(16) 14 14 ?
 O1 In1 O4 89.7(2) 14 19_655 ?
 O1 In1 O4 89.7(2) . 20_565 ?
 O1 In1 O4 164.17(19) . 19_655 ?
 O1 In1 O4 164.17(19) 14 20_565 ?
 O1 In1 C1 86.24(17) . 14 ?
 O1 In1 C1 28.39(17) 14 14 ?
 O1 In1 C1 28.39(17) . . ?
 O1 In1 C1 86.23(17) 14 . ?
 O1 In1 C8 87.41(17) . 20_565 ?
 O1 In1 C8 87.41(17) 14 19_655 ?
 O1 In1 C8 167.31(18) 14 20_565 ?
 O1 In1 C8 167.31(18) . 19_655 ?
 O2 In1 O2 121.5(2) . 14 ?
 O2 In1 C1 28.55(17) . . ?
 O2 In1 C1 102.26(16) 14 . ?
 O2 In1 C1 102.26(16) . 14 ?
 O2 In1 C1 28.55(17) 14 14 ?
 O2 In1 C8 107.78(16) . 20_565 ?
 O2 In1 C8 110.50(16) 14 20_565 ?
 O2 In1 C8 110.50(16) . 19_655 ?
 O2 In1 C8 107.78(16) 14 19_655 ?
 O3 In1 O1 84.97(16) 19_655 14 ?
 O3 In1 O1 138.86(15) 20_565 14 ?
 O3 In1 O1 84.97(16) 20_565 . ?
 O3 In1 O1 138.86(15) 19_655 . ?
 O3 In1 O2 82.07(15) 19_655 . ?
 O3 In1 O2 127.36(16) 19_655 14 ?
 O3 In1 O2 82.07(15) 20_565 14 ?
 O3 In1 O2 127.36(16) 20_565 . ?
 O3 In1 O3 122.7(2) 20_565 19_655 ?
 O3 In1 O4 56.97(15) 20_565 20_565 ?
 O3 In1 O4 83.31(16) 19_655 20_565 ?
 O3 In1 O4 83.31(16) 20_565 19_655 ?
 O3 In1 O4 56.97(15) 19_655 19_655 ?
 O3 In1 C1 107.57(16) 20_565 . ?
 O3 In1 C1 110.60(16) 19_655 . ?
 O3 In1 C1 110.60(16) 20_565 14 ?
 O3 In1 C1 107.57(16) 19_655 14 ?
 O3 In1 C8 103.63(16) 20_565 19_655 ?
 O3 In1 C8 103.63(16) 19_655 20_565 ?
 O3 In1 C8 28.47(16) 20_565 20_565 ?
 O3 In1 C8 28.47(16) 19_655 19_655 ?
 O4 In1 O2 85.47(16) 20_565 . ?
 O4 In1 O2 138.85(14) 20_565 14 ?
 O4 In1 O2 85.47(16) 19_655 14 ?
 O4 In1 O2 138.85(14) 19_655 . ?
 O4 In1 O4 92.8(2) 19_655 20_565 ?
 O4 In1 C1 167.28(17) 20_565 14 ?
 O4 In1 C1 87.97(17) 19_655 14 ?
 O4 In1 C1 87.97(17) 20_565 . ?
 O4 In1 C1 167.28(17) 19_655 . ?
 O4 In1 C8 28.50(17) 19_655 19_655 ?
 O4 In1 C8 87.35(17) 19_655 20_565 ?
 O4 In1 C8 28.50(17) 20_565 20_565 ?
 O4 In1 C8 87.35(17) 20_565 19_655 ?
 C1 In1 C1 94.1(2) 14 . ?
 C8 In1 C1 99.14(19) 20_565 . ?
 C8 In1 C1 139.0(2) 20_565 14 ?
 C8 In1 C1 99.13(19) 19_655 14 ?
 C8 In1 C1 139.0(2) 19_655 . ?
 C8 In1 C8 95.8(2) 19_655 20_565 ?
 C1 O1 In1 93.0(3) . . ?
 C1 O2 In1 89.6(3) . . ?
 C8 O3 In1 92.7(3) . 23_655 ?
 C8 O4 In1 90.0(3) . 23_655 ?
 O1 C1 In1 58.6(3) . . ?
 O1 C1 O2 120.4(5) . . ?
 O1 C1 C2 119.5(5) . . ?
 O2 C1 In1 61.8(3) . . ?
 O2 C1 C2 120.1(5) . . ?
 C2 C1 In1 177.4(4) . . ?
 C3 C2 C1 118.8(5) . . ?
 C3 C2 C7 120.6(5) . . ?
 C7 C2 C1 120.6(5) . . ?
 C2 C3 H3 119.3 . . ?
 C4 C3 C2 121.5(6) . . ?
 C4 C3 H3 119.3 . . ?
 C3 C4 C5 118.9(5) . . ?
 C3 C4 N1 120.1(7) . . ?
 C3 C4 N1A 122.1(7) . . ?
 C5 C4 N1 120.3(6) . . ?
 C5 C4 N1A 118.0(7) . . ?
 C4 C5 C8 123.0(5) . . ?
 C6 C5 C4 119.1(5) . . ?
 C6 C5 C8 117.8(5) . . ?
 C5 C6 H6 119.1 . . ?
 C7 C6 C5 121.9(6) . . ?
 C7 C6 H6 119.1 . . ?
 C2 C7 H7 121.0 . . ?
 C6 C7 C2 118.0(5) . . ?
 C6 C7 H7 121.0 . . ?
 O3 C8 In1 58.8(3) . 23_655 ?
 O3 C8 O4 120.3(5) . . ?
 O3 C8 C5 119.9(5) . . ?
 O4 C8 In1 61.5(3) . 23_655 ?
 O4 C8 C5 119.8(5) . . ?
 C5 C8 In1 177.6(4) . 23_655 ?
 C4 N1 H1 115.1 . . ?
 C9 N1 C4 129.9(11) . . ?
 C9 N1 H1 115.1 . . ?
 O5 C9 N1 123.1(12) . . ?
 O5 C9 C10 122.2(13) . . ?
 N1 C9 C10 114.6(13) . . ?
 C9 C10 H10A 109.5 . . ?
 C9 C10 H10B 109.5 . . ?
 C9 C10 H10C 109.5 . . ?
 H10A C10 H10B 109.5 . . ?
 H10A C10 H10C 109.5 . . ?
 H10B C10 H10C 109.5 . . ?
 C4 N1A H1A 114.6 . . ?
 C9A N1A C4 130.8(13) . . ?
 C9A N1A H1A 114.6 . . ?
 O5A C9A N1A 122.6(15) . . ?
 O5A C9A C10A 120.0(16) . . ?
 N1A C9A C10A 117.4(16) . . ?
 C9A C10A H10D 109.5 . . ?
 C9A C10A H10E 109.5 . . ?
 C9A C10A H10F 109.5 . . ?
 H10D C10A H10E 109.5 . . ?
 H10D C10A H10F 109.5 . . ?
 H10E C10A H10F 109.5 . . ?
 H2A N2 H2B 107.2 . . ?
 C11 N2 H2A 107.9 . . ?
 C11 N2 H2B 107.9 . . ?
 C12 N2 H2A 107.9 . . ?
 C12 N2 H2B 107.9 . . ?
 C12 N2 C11 117.6(17) . . ?
 N2 C11 H11A 109.5 . . ?
 N2 C11 H11B 109.5 . . ?
 N2 C11 H11C 109.5 . . ?
 H11A C11 H11B 109.5 . . ?
 H11A C11 H11C 109.5 . . ?
 H11B C11 H11C 109.5 . . ?
 N2 C12 H12A 109.5 . . ?
 N2 C12 H12B 109.5 . . ?
 N2 C12 H12C 109.5 . . ?
 H12A C12 H12B 109.5 . . ?
 H12A C12 H12C 109.5 . . ?
 H12B C12 H12C 109.5 . . ?

loop_
  _geom_torsion_atom_site_label_1
  _geom_torsion_atom_site_label_2
  _geom_torsion_atom_site_label_3
  _geom_torsion_atom_site_label_4
  _geom_torsion
  _geom_torsion_site_symmetry_1
  _geom_torsion_site_symmetry_2
  _geom_torsion_site_symmetry_3
  _geom_torsion_site_symmetry_4
  _geom_torsion_publ_flag
 In1 O1 C1 O2 2.7(6) . . . . ?
 In1 O1 C1 C2 -177.8(4) . . . . ?
 In1 O2 C1 O1 -2.6(6) . . . . ?
 In1 O2 C1 C2 177.9(5) . . . . ?
 In1 O3 C8 O4 1.6(5) 23_655 . . . ?
 In1 O3 C8 C5 -177.7(4) 23_655 . . . ?
 In1 O4 C8 O3 -1.6(5) 23_655 . . . ?
 In1 O4 C8 C5 177.7(4) 23_655 . . . ?
 O1 C1 C2 C3 -3.4(9) . . . . ?
 O1 C1 C2 C7 175.9(6) . . . . ?
 O2 C1 C2 C3 176.1(6) . . . . ?
 O2 C1 C2 C7 -4.6(9) . . . . ?
 C1 C2 C3 C4 -178.2(6) . . . . ?
 C1 C2 C7 C6 178.9(5) . . . . ?
 C2 C3 C4 C5 -1.2(11) . . . . ?
 C2 C3 C4 N1 -171.0(9) . . . . ?
 C2 C3 C4 N1A 166.6(10) . . . . ?
 C3 C2 C7 C6 -1.8(10) . . . . ?
 C3 C4 C5 C6 -0.7(10) . . . . ?
 C3 C4 C5 C8 -179.9(6) . . . . ?
 C3 C4 N1 C9 -20.0(18) . . . . ?
 C3 C4 N1A C9A 3(2) . . . . ?
 C4 C5 C6 C7 1.3(10) . . . . ?
 C4 C5 C8 O3 5.6(9) . . . . ?
 C4 C5 C8 O4 -173.7(6) . . . . ?
 C4 N1 C9 O5 16(2) . . . . ?
 C4 N1 C9 C10 -167.0(13) . . . . ?
 C4 N1A C9A O5A -10(2) . . . . ?
 C4 N1A C9A C10A 172.5(16) . . . . ?
 C5 C4 N1 C9 170.4(11) . . . . ?
 C5 C4 N1A C9A 171.2(13) . . . . ?
 C5 C6 C7 C2 0.0(10) . . . . ?
 C6 C5 C8 O3 -173.6(5) . . . . ?
 C6 C5 C8 O4 7.1(8) . . . . ?
 C7 C2 C3 C4 2.5(11) . . . . ?
 C8 C5 C6 C7 -179.5(6) . . . . ?
 N1 C4 C5 C6 169.1(9) . . . . ?
 N1 C4 C5 C8 -10.1(12) . . . . ?
 N1A C4 C5 C6 -169.0(10) . . . . ?
 N1A C4 C5 C8 11.9(12) . . . . ?

_shelx_res_file
;
TITL Exp3_1_1_ in Fddd #70
    exp3_1_1_.res
    created by SHELXL-2019/1 at 15:23:47 on 14-Nov-2024
REM reset to Fddd #70
CELL 0.6889 14.890534 28.333392 30.470024 90 90 90
ZERR 16 0.000294 0.000495 0.000446 0 0 0
LATT 4
SYMM 0.25-X,0.25-Y,+Z
SYMM +X,0.25-Y,0.25-Z
SYMM 0.25-X,+Y,0.25-Z
SFAC C H In N O
DISP C 0.003 0.001 10.848
DISP H -0 0 0.623
DISP In -0.764 1.223 5209.877
DISP N 0.006 0.003 18.337
DISP O 0.011 0.006 30.192
UNIT 352 352 16 48 160
DFIX 1.5 C11 N2
DFIX 2.5 C11 C12
DFIX 1.5 N2 C12
FLAT O5A N1A C9A C10A
FLAT O5 N1 C9 C10
EADP C11 N2 C12

L.S. 50
PLAN  7
TEMP 24.85
CONF
BOND
MORE -1
BOND $H
fmap 2
acta
OMIT 0 2 2
OMIT 0 4 0
OMIT 0 4 4
OMIT 1 1 1
OMIT 1 3 3
OMIT 1 3 5
OMIT 1 5 5
OMIT 1 7 3
OMIT 2 2 0
OMIT 2 6 0
OMIT 2 6 6
OMIT 3 1 1
REM <olex2.extras>
REM <HklSrc "%.\\Exp3_1_1_.hkl">
REM </olex2.extras>

WGHT    0.143400   80.079399
FVAR       0.70938   0.49235
IN1   3    0.375000    0.375000    0.076338    10.50000    0.05002    0.03667 =
         0.02331    0.00000    0.00000    0.00186
O1    5    0.356469    0.431393    0.127580    11.00000    0.06571    0.06485 =
         0.04686   -0.02232   -0.00393   -0.00356
O2    5    0.493927    0.409646    0.113561    11.00000    0.06900    0.05087 =
         0.03965   -0.01443   -0.00230   -0.00020
O3    5    0.512492    0.588210    0.290933    11.00000    0.07042    0.05737 =
         0.04632   -0.01953   -0.00344   -0.00440
O4    5    0.648674    0.567354    0.274107    11.00000    0.06655    0.06815 =
         0.04834   -0.02247   -0.00217   -0.00968
C1    1    0.439022    0.434081    0.135212    11.00000    0.06733    0.04792 =
         0.03444   -0.00864   -0.00305   -0.00300
C2    1    0.472231    0.467060    0.170247    11.00000    0.06621    0.05223 =
         0.04113   -0.01510   -0.00441   -0.00456
C3    1    0.410877    0.495629    0.191726    11.00000    0.06131    0.07007 =
         0.05973   -0.02546   -0.00598   -0.00008
AFIX  43
H3    2    0.350275    0.493268    0.184678    11.00000   -1.20000
AFIX   0
C4    1    0.437674    0.527523    0.223353    11.00000    0.06491    0.07096 =
         0.05568   -0.02784   -0.00602    0.00618
C5    1    0.529441    0.530221    0.234411    11.00000    0.06825    0.05561 =
         0.04265   -0.01544   -0.00455   -0.00555
C6    1    0.590282    0.500279    0.213446    11.00000    0.05944    0.07678 =
         0.04982   -0.01955   -0.00094   -0.00557
AFIX  43
H6    2    0.650638    0.501638    0.221193    11.00000   -1.20000
AFIX   0
C7    1    0.563190    0.468471    0.181300    11.00000    0.06353    0.06691 =
         0.04743   -0.01853    0.00144    0.00141
AFIX  43
H7    2    0.604433    0.448730    0.167575    11.00000   -1.20000
AFIX   0
C8    1    0.565578    0.563754    0.268550    11.00000    0.07202    0.05215 =
         0.03353   -0.00620   -0.00539   -0.00476
PART 1
O5    5    0.240292    0.536195    0.213825    21.00000    0.07006
N1    4    0.371811    0.551678    0.249436    21.00000    0.05165
AFIX  43
H1    2    0.391587    0.563322    0.273643    21.00000   -1.20000
AFIX   0
C9    1    0.283851    0.558879    0.241783    21.00000    0.05760
C10   1    0.242612    0.593035    0.269864    21.00000    0.07993
AFIX 137
H10A  2    0.235154    0.579860    0.298661    21.00000   -1.50000
H10B  2    0.184985    0.601602    0.258198    21.00000   -1.50000
H10C  2    0.280019    0.620569    0.271580    21.00000   -1.50000
AFIX   0
PART 2
O5A   5    0.254851    0.554999    0.201246   -21.00000    0.10160
N1A   4    0.379042    0.564059    0.239241   -21.00000    0.06821
AFIX  43
H1A   2    0.403313    0.583009    0.257827   -21.00000   -1.20000
AFIX   0
C9A   1    0.293525    0.573478    0.230016   -21.00000    0.07186
C10A  1    0.250901    0.608653    0.255031   -21.00000    0.09982
AFIX 137
H10D  2    0.232139    0.595611    0.282627   -21.00000   -1.50000
H10E  2    0.199419    0.620209    0.239404   -21.00000   -1.50000
H10F  2    0.292043    0.634154    0.260141   -21.00000   -1.50000
AFIX   0

PART -1
N2    4    0.142347    0.487627    0.145302    10.50000    0.15399
AFIX  23
H2A   2    0.175724    0.489889    0.169441    10.50000   -1.20000
H2B   2    0.174109    0.499938    0.123366    10.50000   -1.20000
AFIX   0
C11   1    0.128089    0.434613    0.135422    10.50000    0.15399
AFIX  33
H11A  2    0.185338    0.419451    0.132084    10.50000   -1.50000
H11B  2    0.095923    0.420242    0.159234    10.50000   -1.50000
H11C  2    0.094156    0.431238    0.108818    10.50000   -1.50000
AFIX   0
C12   1    0.060326    0.517604    0.151642    10.50000    0.15399
AFIX  33
H12A  2    0.078109    0.549552    0.157519    10.50000   -1.50000
H12B  2    0.024307    0.516719    0.125524    10.50000   -1.50000
H12C  2    0.026074    0.505723    0.175940    10.50000   -1.50000
AFIX   0
HKLF 4


REM  Exp3_1_1_ in Fddd #70
REM wR2 = 0.2187, GooF = S = 1.118, Restrained GooF = 1.122 for all data
REM R1 = 0.0630 for 3177 Fo > 4sig(Fo) and 0.0684 for all 3669 data
REM 159 parameters refined using 5 restraints

END

WGHT      0.1402     90.0797

REM Highest difference peak  2.560,  deepest hole -1.091,  1-sigma level  0.164
Q1    1   0.1250  0.4098  0.1250  10.50000  0.05    2.56
Q2    1   0.3638  0.6250  0.1250  10.50000  0.05    1.82
Q3    1   0.7273  0.6105  0.1769  11.00000  0.05    1.28
Q4    1   0.8202  0.5331  0.1793  11.00000  0.05    1.12
Q5    1   0.7166  0.5783  0.1348  11.00000  0.05    0.80
Q6    1   0.1491  0.5082  0.1392  11.00000  0.05    0.71
Q7    1   0.2363  0.5188  0.2279  11.00000  0.05    0.56
;
_shelx_res_checksum                24668
_shelx_hkl_file
;
   0   0   4 53282.3 1470.07   3
   0   0   4 54473.3 1473.43   5
   0   0  -4 50054.1 1467.86   1
   0   0   4 55296.7 1468.81   2
   0   0   6 35.3055 40.7805   2
   0   0  -6 26.8381 46.1820   1
   0   0   6 70.2905 42.8543   3
   0   0   6 31.9477 52.6127   5
   0   0  -8 11711.2 306.493   1
   0   0   8 10336.9 305.514   4
   0   0  10 12.0169 48.3564   5
   0   0 -10 30.5331 44.3501   1
   0   0  10 91.0383 39.1699   4
   0   0 -12 2322.19 110.685   1
   0   0  12 2374.46 108.014   4
   0   0  12 2580.45 125.400   5
   0   0 -14 41.2080 81.1786   1
   0   0  16 16888.5 493.233   4
   0   0  16 17268.5 515.075   5
   0   0  18 28.3186 70.6055   4
   0   0  18-4.43475 96.3364   5
   0   0 -18-14.2946 86.3843   1
   0   0  20 278061. 7737.60   5
   0   0  20 279224. 7716.87   4
   0   0  22-42.6376 82.4776   4
   0   0  22 26.7819 105.373   5
   0   0 -24 12577.0 417.496   1
   0   0  24 12352.0 415.005   4
   0   0  24 12411.7 439.738   5
   0   0  26-12.3396 135.684   5
   0   0  26 118.779 107.410   4
   0   0  28 17328.8 542.364   4
   0   0  28 15904.7 564.569   5
   0   0  30-138.934 134.439   5
   0   0  30 31.2740 109.476   4
   0   0  34-7.56371 144.578   5
   0   0  34-40.5937 119.711   4
   0   0  36 186.074 150.334   5
   0   0  36 252.686 129.951   4
   0   0  38-126.961 144.062   5
   0   0  38 6.48391 124.928   4
   0  -2   2 250410. 6861.85   5
   0  -2   2 238930. 6860.15   4
   0   2   2 255093. 6861.72   3
   0   2  -2 256737. 6862.86   1
   0  -2  -4-13.4998 33.1920   1
   0  -2   4-15.3478 32.6505   5
   0   2  -4-7.31667 34.2377   1
   0  -2   4-30.5891 26.1415   4
   0   2   4-3.68499 24.9580   2
   0   2   4-6.20538 25.6134   3
   0   2   4 14.8326 31.6603   5
   0   2   6 6300.88 193.229   3
   0   2   6 6484.84 190.277   2
   0  -2   6 5922.96 191.507   4
   0  -2   6 5920.95 197.996   5
   0   2  -6 7020.31 195.718   1
   0   2   6 5741.88 197.335   5
   0  -2  -6 6657.78 192.449   1
   0  -2  -8 16.8587 35.1379   1
   0  -2   8 4.26186 29.9219   4
   0   2   8 13.4458 30.0786   3
   0  -2   8 19.2982 39.2495   5
   0   2  -8 16.7725 37.1983   1
   0   2   8 9.91476 27.9260   2
   0   2   8-7.43386 36.9913   5
   0   2 -10 5772.01 189.174   1
   0   2  10 5912.09 190.496   3
   0   2  10 5490.76 196.281   5
   0   2  10 5775.33 184.756   2
   0  -2  10 5313.74 185.915   4
   0  -2  10 5525.45 197.351   5
   0  -2 -12 7.39515 70.2338   1
   0   2  12-14.5028 75.0315   5
   0   2  12 50.6595 63.7534   3
   0   2  12 20.9409 58.5625   2
   0  -2  12-79.4423 78.6258   5
   0   2 -12 46.6963 73.7632   1
   0  -2  12 25.7306 58.1610   4
   0   2 -14 4258.55 172.374   1
   0  -2 -14 4063.81 166.929   1
   0   2 -16-2.72551 89.5463   1
   0  -2  16 51.8922 71.2538   4
   0  -2  16 3.93977 91.3518   5
   0   2  16-39.6214 95.0164   5
   0   2  16 12.4451 82.0186   3
   0  -2 -16-46.4517 84.7543   1
   0   2  16-33.2628 72.2860   2
   0  -2  18 98265.6 2628.73   5
   0   2  18 95655.0 2628.31   5
   0  -2 -18 86875.9 2598.66   1
   0   2 -18 88061.8 2601.14   1
   0   2  18 97969.0 2606.64   4
   0  -2  18 94938.0 2609.00   4
   0  -2  20-14.5103 82.6697   4
   0   2  20-34.3717 77.0016   4
   0  -2  20 58.5591 106.661   5
   0   2  20 54.4935 101.059   5
   0  -2 -20 99.7288 92.0424   1
   0   2 -22 107606. 3087.72   1
   0  -2  22 110201. 3111.93   5
   0   2  22 113621. 3088.61   4
   0  -2  22 110274. 3091.64   4
   0   2  22 108624. 3112.63   5
   0  -2  24 52.1181 95.6696   4
   0   2 -24-111.683 115.079   1
   0  -2  24 11.4514 120.253   5
   0   2  24 146.135 123.805   5
   0   2  24-20.4018 89.8035   4
   0   2  26 731.299 144.951   5
   0  -2  26 476.780 114.071   4
   0  -2  26 693.671 138.510   5
   0   2  26 447.935 109.804   4
   0  -2  28-19.4387 131.781   5
   0  -2  28-45.3763 109.331   4
   0   2  28 6.58453 135.656   5
   0   2  28 14.3733 110.228   4
   0  -2  30 29811.7 941.587   5
   0   2  30 28715.9 939.419   5
   0  -2  30 31275.5 921.314   4
   0   2  30 30700.8 916.353   4
   0  -2  32-43.2865 142.538   5
   0   2  34 11336.2 398.309   4
   0  -2  34 10012.3 415.360   5
   0   2  34 10670.5 428.077   5
   0  -2  34 11510.6 409.911   4
   0  -2  36 164.030 126.236   4
   0   2  36 17.7703 115.657   4
   0   2  36-31.5112 143.023   5
   0  -2  36 61.1522 143.940   5
   0   2  38 4285.46 253.520   5
   0  -2  38 4403.87 238.513   4
   0  -2  38 4474.64 255.487   5
   0   2  38 4494.72 235.005   4
   0   4   0 185899. 5194.91   1
   0  -4   0 189474. 5189.16   4
   0   4   0 189538. 5195.32   3
   0  -4   2 9.12188 19.2248   4
   0   4  -2-31.1953 37.9477   1
   0   4   2-24.4118 27.8178   3
   0   4   2-15.5003 23.6081   2
   0   4  -2 12.7500 52.7803   3
   0  -4   2-4.70498 23.8229   5
   0   4   4 225593. 6340.29   3
   0   4  -4 242448. 6343.54   1
   0   4   4 227471. 6338.20   5
   0  -4   4 226023. 6340.75   5
   0   4   4 233159. 6335.93   2
   0  -4   4 227754. 6337.99   4
   0   4   6 1.33276 30.4943   5
   0   4   6-6.38217 30.1199   3
   0   4  -6 35.2840 38.0436   1
   0   4   6 3.77510 25.3820   2
   0  -4   6-29.5531 33.6207   5
   0  -4   6-31.7830 27.9427   4
   0  -4  -6-18.5257 37.7748   1
   0   4   8 1886.97 79.2294   3
   0   4  -8 1811.72 83.3379   1
   0  -4   8 1993.65 79.9756   4
   0   4   8 1886.64 74.8475   2
   0  -4  -8 1651.58 80.0078   1
   0   4   8 1990.63 85.1083   5
   0  -4   8 2022.23 87.7038   5
   0   4  10 66.2016 47.5640   3
   0  -4  10-7.66154 46.3301   4
   0   4  10-27.9937 42.7053   2
   0   4 -10 4.00234 59.6062   1
   0  -4 -10 51.9562 57.6371   1
   0  -4  10-34.5286 57.0540   5
   0   4  10-32.9780 57.6221   5
   0   4  12 52893.9 1518.21   3
   0  -4 -12 55453.2 1514.58   1
   0  -4  12 52827.9 1518.73   4
   0   4  12 53927.8 1512.34   2
   0  -4  12 55334.5 1530.78   5
   0   4  12 54698.0 1529.62   5
   0   4 -12 52702.0 1518.19   1
   0   4 -14 2.60615 89.1184   1
   0  -4 -14 4.33899 86.8593   1
   0   4  16 14449.5 434.339   2
   0  -4  16 15283.1 458.082   5
   0  -4 -16 14121.3 434.987   1
   0   4  16 13773.2 439.738   3
   0   4  16 14729.1 456.894   5
   0  -4  16 14391.8 439.872   4
   0   4  18 49.7893 82.4620   3
   0  -4  18-35.2526 88.3494   5
   0  -4  18 20.4016 72.0174   4
   0   4  18-36.0408 95.5945   5
   0   4  18-26.0524 72.3211   2
   0  -4 -18 36.8113 84.4610   1
   0  -4 -20 73765.9 2127.69   1
   0   4  20 75498.1 2129.51   2
   0   4  20 75869.2 2157.38   5
   0  -4  20 77819.1 2156.97   5
   0   4  20 75878.3 2141.61   3
   0  -4  20 77678.7 2140.45   4
   0   4 -20 73799.3 2136.06   1
   0   4  22-175.346 135.807   5
   0  -4  22 63.4311 108.052   5
   0  -4  22-25.2101 92.3223   4
   0   4 -22-80.8943 112.595   1
   0   4  24 23540.7 747.801   5
   0  -4  24 25149.5 730.371   4
   0   4 -24 22955.7 727.433   1
   0   4  24 23838.6 720.471   4
   0  -4  24 22828.0 740.823   5
   0   4 -26 71.5516 130.266   1
   0   4  26 60.6917 102.300   4
   0  -4  26 85.0322 108.184   4
   0  -4  26 18.1935 121.092   5
   0   4  26-19.0053 126.495   5
   0  -4  28 14458.0 485.156   4
   0   4  28 14436.4 473.695   4
   0   4  28 14028.1 507.720   5
   0  -4  28 14694.1 509.087   5
   0   4  30-5.00090 107.674   4
   0  -4  30 106.457 119.878   4
   0  -4  30 27.3424 127.801   5
   0   4  30-49.5866 136.632   5
   0   4  32 25830.1 792.260   4
   0  -4  32 25249.3 818.557   5
   0  -4  34 184.646 140.693   5
   0   4  34 49.6187 112.577   4
   0  -4  34-116.986 126.352   4
   0   4  34-125.160 151.216   5
   0   4  36 40.1383 143.518   5
   0  -4  36 6.43374 129.667   4
   0   4  36-5.76161 120.559   4
   0  -4  36 212.131 146.134   5
   0   4  38 65.6987 142.939   5
   0  -4  38-108.551 151.546   5
   0   4  38 35.7671 125.082   4
   0  -4  38-73.2650 131.309   4
   0   6   0-33.5104 39.3872   3
   0  -6   0 14.9296 16.9138   4
   0   6   0-14.6212 44.2275   1
   0   6   2 18637.1 525.503   3
   0  -6   2 18819.9 518.783   4
   0   6   2 17722.2 520.208   2
   0  -6   2 18621.1 517.581   5
   0   6  -2 18343.9 535.176   3
   0   6  -2 18841.4 529.348   1
   0  -6   4-12.0737 24.7320   5
   0   6   4 14.7264 23.4128   2
   0   6  -4-17.5198 35.5899   1
   0   6  -4 24.5359 52.1978   3
   0  -6   4 10.2610 20.9145   4
   0   6   4-0.80828 23.5154   5
   0   6   4 1.22714 27.5134   3
   0   6  -6 151634. 4340.87   1
   0   6   6 161763. 4335.71   5
   0   6   6 161280. 4338.38   3
   0   6   6 153753. 4330.51   2
   0  -6   6 155455. 4337.86   5
   0  -6   6 158231. 4334.29   4
   0   6   8-36.4107 45.2938   5
   0  -6   8 17.8503 45.8324   5
   0  -6  -8 35.5333 54.5034   1
   0   6   8 89.1359 42.0582   3
   0   6   8 62.4049 38.8633   2
   0   6  -8 65.1825 52.1209   1
   0  -6   8 106.526 41.0516   4
   0   6 -10 57899.4 1662.44   1
   0   6  10 62128.2 1664.79   5
   0  -6 -10 57703.0 1656.80   1
   0   6  10 58738.1 1657.80   3
   0  -6  10 60947.3 1665.95   5
   0   6  10 57318.9 1651.19   2
   0  -6  10 60460.0 1657.82   4
   0   6 -12-2.61405 87.9458   1
   0  -6 -12-21.8335 85.3711   1
   0   6  12 14.5250 85.5488   5
   0  -6  12 2.97108 83.8939   5
   0  -6  12-40.9269 68.9657   4
   0  -6  14 50212.8 1444.34   4
   0   6  14 49530.4 1454.99   5
   0   6  14 50929.1 1445.88   3
   0   6 -14 49247.9 1446.74   1
   0   6  14 54329.6 1438.06   2
   0  -6 -14 50584.5 1441.11   1
   0   6  16-10.2081 67.8778   2
   0  -6  16 3.92919 88.4591   5
   0  -6  16 22.0754 73.2935   4
   0   6  16 36.1263 90.0721   5
   0  -6 -16-7.95915 86.5252   1
   0   6  16 22.1465 74.5422   3
   0  -6 -18 14628.5 467.987   1
   0  -6  18 15200.5 476.327   4
   0   6  18 15183.6 465.996   2
   0  -6  18 15840.4 492.402   5
   0   6  18 14853.0 475.033   3
   0   6 -18 15241.7 479.749   1
   0   6  18 15457.5 493.485   5
   0  -6  20-48.3825 97.4053   5
   0   6  20-27.7118 90.6496   3
   0   6 -20 70.9428 102.584   1
   0  -6 -20-22.7575 101.709   1
   0   6  20 15.9168 81.3673   2
   0   6  20 35.5124 102.554   5
   0  -6  20 19.6026 83.6503   4
   0   6  22 26020.2 754.095   2
   0   6  22 25479.5 786.217   5
   0   6  22 25933.3 767.240   3
   0  -6  22 24198.2 779.432   5
   0   6 -22 25273.6 769.670   1
   0  -6  22 24547.8 763.924   4
   0  -6  24 62.2673 125.227   5
   0  -6  24 121.420 102.164   4
   0   6  24-18.7712 108.056   3
   0   6 -24 79.4555 126.706   1
   0   6  24-37.6260 95.2541   2
   0   6  24 42.1450 122.206   5
   0   6 -26 225.307 138.158   1
   0  -6  26 138.933 126.144   5
   0  -6  26 337.500 115.971   4
   0   6  26 345.548 109.761   4
   0   6  26 329.048 137.629   5
   0  -6  28 45.3693 129.277   5
   0  -6  28 21.5524 111.879   4
   0   6  28-20.4315 143.310   5
   0   6  28 79.3087 116.637   4
   0  -6  30 35297.0 1062.61   4
   0   6  30 35174.1 1087.21   5
   0   6  32 30.5383 107.424   4
   0  -6  32 184.540 144.807   5
   0   6  34 3734.78 202.289   4
   0   6  34 3849.16 235.708   5
   0  -6  34 3922.72 231.692   5
   0  -6  34 3538.09 212.438   4
   0   6  36 65.6227 146.839   5
   0  -6  36-52.7918 131.626   4
   0  -6  36-7.51546 137.815   5
   0   6  36 157.631 117.010   4
   0  -6  38 2342.03 207.622   5
   0   6  38 2562.03 183.094   4
   0   6  38 2851.06 218.504   5
   0  -6  38 3007.70 202.647   4
   0  -8   0 5460.64 161.407   4
   0   8   0 5340.60 174.741   3
   0   8   0 5500.87 175.129   1
   0   8  -2 11.6142 37.5063   1
   0  -8   2-6.81849 16.3759   5
   0   8  -2 13.9179 41.1231   3
   0   8   2-20.9817 27.3447   2
   0   8   2 22.7855 30.2739   3
   0  -8   2 12.3292 16.4565   4
   0  -8   4 71291.0 1989.48   4
   0   8   4 71562.2 1985.41   5
   0  -8   4 70288.5 1989.44   5
   0   8  -4 72803.3 2014.31   3
   0   8  -4 74184.3 2003.17   1
   0   8   4 72221.5 1989.43   2
   0   8   4 72120.7 1997.12   3
   0  -8   6-5.41748 32.7368   4
   0  -8   6-6.04289 39.5139   5
   0   8  -6-14.2749 52.6198   1
   0   8   6-1.71631 39.0499   3
   0   8   6 38.5373 35.3623   2
   0   8   6-13.9647 36.4406   5
   0   8  -6 32.0169 77.2784   3
   0  -8   8 417906. 11521.0   4
   0   8   8 420297. 11522.7   5
   0  -8   8 421429. 11525.8   5
   0   8  -8 426987. 11530.9   1
   0   8   8 412146. 11516.5   2
   0   8   8 414083. 11525.3   3
   0   8  10 63.0253 76.5524   5
   0  -8 -10 96.2222 87.9453   1
   0   8 -10 89.4826 85.8262   1
   0   8  10 54.5659 60.8956   2
   0   8  10 59.5544 65.1928   3
   0  -8  10 143.503 75.8800   5
   0  -8  10 119.674 60.0773   4
   0  -8 -12 176231. 5035.27   1
   0  -8  12 179082. 5034.59   4
   0   8  12 187715. 5042.83   5
   0  -8  12 185699. 5043.88   5
   0   8  14-27.9443 84.0693   5
   0   8  14 26.0940 72.0977   3
   0   8  14-2.21854 64.6075   2
   0  -8  14 13.8074 84.2043   5
   0  -8  14 2.84745 70.5688   4
   0  -8 -14-55.0507 91.8867   1
   0   8  16 253.724 82.7293   3
   0  -8  16 174.867 76.8221   4
   0  -8  16 129.640 87.5811   5
   0   8  16 216.159 70.9098   2
   0  -8 -16 180.471 94.8066   1
   0   8 -16 177.280 97.0082   1
   0   8  18 28.7327 74.8793   2
   0   8 -18-19.0668 101.427   1
   0   8  18 90.0136 79.7872   3
   0  -8  18-25.2611 78.9456   4
   0  -8  18 56.9822 94.6294   5
   0   8  18 32.2934 99.7744   5
   0  -8 -18-50.8945 95.6756   1
   0   8  20 38102.3 1083.18   2
   0  -8  20 37503.0 1109.60   5
   0  -8  20 37248.7 1096.23   4
   0   8 -20 37345.7 1100.89   1
   0   8  20 37599.0 1095.86   3
   0   8  20 37192.1 1112.94   5
   0   8 -22 120.651 121.622   1
   0   8  22 45.1514 114.214   5
   0  -8  22-47.1810 110.108   5
   0  -8  22 114.859 94.5236   4
   0   8  22 31.4035 88.0521   2
   0   8  22 26.2295 95.3900   3
   0   8 -24 11231.3 401.999   1
   0   8  24 11387.8 412.895   5
   0   8  24 12084.2 394.005   3
   0   8  24 11353.2 377.215   2
   0  -8  24 10771.0 406.377   5
   0  -8  24 10810.4 391.341   4
   0  -8  26 88.5378 110.307   4
   0   8 -26 56.8115 136.149   1
   0   8  26 70.6631 117.485   3
   0   8  26-117.392 104.907   2
   0   8  26-72.3101 130.289   5
   0  -8  26 30.5611 123.432   5
   0   8  28 28175.3 835.914   3
   0   8 -28 25641.2 833.674   1
   0  -8  28 26367.7 846.119   5
   0  -8  28 27725.0 835.956   4
   0   8  28 26318.5 854.045   5
   0   8  28 27641.7 817.709   2
   0   8  30 89.5006 141.423   5
   0  -8  30-11.7096 113.684   4
   0  -8  32 13355.1 487.325   5
   0   8  32 13618.7 456.182   4
   0   8  34 57.2134 143.830   5
   0   8  34-88.6867 112.142   4
   0  -8  34-80.0974 142.490   5
   0  -8  34-159.873 127.835   4
   0  -8  36 74.8304 140.740   5
   0   8  36 160.634 119.480   4
   0   8  36 41.9913 145.373   5
   0  -8  36-126.872 128.656   4
   0  -8  38-38.0295 142.714   5
   0   8  38-198.250 156.289   5
   0  -8  38 27.7203 135.454   4
   0   8  38-11.4257 119.763   4
   0  10   0 46.3033 46.3370   3
   0 -10   0 12.6485 23.2023   4
   0 -10   2 1559.82 61.0957   4
   0  10   2 1475.30 71.7749   2
   0  10  -2 1595.77 88.4553   1
   0  10  -2 1587.07 91.8373   3
   0 -10   2 1570.75 55.2251   5
   0  10  -4-35.1004 62.6204   1
   0  10  -4 64.0176 79.2404   3
   0  10   4 48.1592 25.0776   5
   0  10   4 10.1848 40.7501   2
   0 -10   4-22.3183 33.5616   5
   0 -10   4 4.55881 29.2985   4
   0  10   4-38.4492 47.9185   3
   0 -10   6 27946.1 797.132   4
   0  10  -6 29298.7 835.647   3
   0 -10   6 26974.9 798.417   5
   0  10  -6 28546.6 814.096   1
   0  10   6 28182.2 806.434   3
   0  10   6 27697.9 796.219   2
   0  10   6 29127.7 794.518   5
   0  10  -8 72.5715 84.0039   1
   0  10   8 94.8024 57.0329   2
   0  10   8 2.24842 63.6944   3
   0 -10   8 26.2509 65.7608   5
   0  10   8 31.7119 63.0194   5
   0 -10   8-9.00848 50.9902   4
   0  10  -8 159.042 129.935   3
   0 -10  10 665793. 18304.4   5
   0  10  10 660686. 18301.8   5
   0 -10  10 666964. 18298.6   4
   0  10 -12 103.971 95.9557   1
   0 -10  12 80.8295 66.1398   4
   0  10  12 20.4178 77.6078   5
   0  10  12 84.2971 63.2252   2
   0 -10 -12 211.989 100.128   1
   0  10  12 25.0764 69.8744   3
   0  10  14 15623.9 510.257   5
   0  10  14 16794.9 495.322   2
   0 -10  14 16202.1 500.728   4
   0 -10  14 15851.7 509.892   5
   0  10  14 16571.5 505.030   3
   0 -10 -14 17054.1 511.021   1
   0  10 -14 17647.0 517.335   1
   0  10 -16 44.9708 96.6993   1
   0 -10 -16 23.2606 97.8556   1
   0 -10  16-11.7863 87.4998   5
   0  10  16-3.37757 76.5379   3
   0  10  16-25.6232 64.9067   2
   0 -10  18 30375.6 880.948   4
   0  10 -18 30494.2 887.437   1
   0  10  18 29263.0 877.755   3
   0  10  18 28845.6 892.628   5
   0 -10 -18 29562.7 878.872   1
   0  10  18 30153.6 866.386   2
   0 -10  18 29714.0 890.166   5
   0  10  20 20.9025 101.804   5
   0 -10  20 107.344 108.582   5
   0 -10  20-8.24538 86.0981   4
   0  10  20 35.0453 79.2286   2
   0  10 -20-8.69807 112.642   1
   0  10  20 32.3878 87.5602   3
   0  10  22 34412.3 987.755   2
   0  10  22 33654.2 1001.10   3
   0 -10  22 34974.0 1020.04   5
   0  10 -22 34083.1 1009.32   1
   0 -10  22 32279.7 1001.79   4
   0  10  22 33900.6 1022.47   5
   0  10  24 64.4251 97.1125   2
   0 -10  24-39.0523 98.9807   4
   0  10 -24 60.3220 130.275   1
   0  10  24-68.6576 126.430   5
   0  10  24-19.1337 107.070   3
   0 -10  24-69.0380 117.946   5
   0  10  26 507.873 154.915   5
   0  10  26 71.3271 114.724   3
   0 -10  26 134.826 122.472   5
   0  10 -26 161.081 139.335   1
   0 -10  26 222.483 110.004   4
   0  10  26 172.652 101.775   2
   0  10  28 37.7251 120.231   3
   0 -10  28 103.374 126.279   5
   0  10  28-64.4812 138.653   5
   0  10  28 17.1398 104.016   2
   0  10 -28 74.2223 140.344   1
   0 -10  28-28.2758 113.853   4
   0  10  30 28643.3 899.272   5
   0 -10  30 29801.0 876.767   4
   0  10  30 27399.4 864.045   3
   0  10  30 27190.6 843.877   2
   0  10  32 135.183 108.415   4
   0 -10  32 49.1829 138.694   5
   0  10  34 2860.37 219.969   5
   0  10  34 2562.05 172.445   4
   0 -10  34 2695.29 201.539   5
   0 -10  34 2797.92 196.187   4
   0  10  36-34.5654 149.786   5
   0  10  36-16.0064 116.109   4
   0 -10  36-126.408 148.776   5
   0 -10  36 47.8154 129.223   4
   0 -10  38 1931.90 188.173   5
   0  10  38 1894.15 161.100   4
   0  10  38 2104.77 199.297   5
   0  12   0 33602.1 977.761   2
   0  12   0 35894.0 989.407   3
   0 -12   0 34594.4 967.373   4
   0  12  -2 19.3422 79.0068   1
   0  12   2 45.7729 57.3277   2
   0  12   2 26.2365 63.9216   3
   0 -12   2 27.2643 32.7094   4
   0  12  -2 86.7688 82.6380   3
   0 -12   2-4.63516 22.4351   5
   0  12  -4 776.269 107.613   3
   0  12   4 851.144 69.4891   2
   0 -12   4 898.795 53.6046   4
   0  12   4 788.927 78.2490   3
   0 -12   4 935.332 53.6801   5
   0  12   6 14.3161 55.0292   2
   0 -12   6 5.96504 50.7761   5
   0 -12   6-12.3967 43.4342   4
   0  12   6 6.80185 44.9968   5
   0  12  -6 57.6381 118.047   3
   0  12  -8 136361. 3609.42   1
   0 -12   8 129169. 3588.47   4
   0  12   8 129173. 3586.09   5
   0 -12   8 125933. 3590.68   5
   0  12  10 66.5887 66.1568   5
   0  12 -10-3.18943 89.1719   1
   0 -12  10-37.5762 69.5948   5
   0  12  10 44.8161 62.1300   2
   0  12  10 94.6004 69.8977   3
   0 -12  10 102.158 58.1163   4
   0  12  12 295056. 8039.26   3
   0 -12  12 280662. 8031.36   4
   0  12 -12 301765. 8047.65   1
   0  12 -12 283825. 8074.01   3
   0  12  12 294028. 8025.12   2
   0  12  12 288602. 8036.62   5
   0  12  14-16.8588 65.8418   2
   0  12  14 32.6094 73.3547   3
   0  12 -14 55.8071 93.7545   1
   0 -12  14-17.5454 82.9251   5
   0 -12 -14 46.7217 106.597   1
   0 -12  14 53.8253 68.3096   4
   0  12  14-56.4264 84.4509   5
   0  12  16 3306.85 159.010   3
   0  12  16 3536.01 150.693   2
   0 -12 -16 3201.20 175.937   1
   0  12 -16 3610.01 176.504   1
   0 -12  16 3803.47 171.280   5
   0  12 -18 51.7342 109.848   1
   0 -12  18 45.9026 78.8915   4
   0  12  18 9.45021 91.8531   5
   0 -12  18 26.7826 95.5938   5
   0  12  18 34.7555 73.8949   2
   0  12  18 45.8655 82.0770   3
   0  12  20 62578.2 1821.17   3
   0 -12  20 62865.9 1823.56   4
   0  12  20 65477.1 1808.08   2
   0 -12  20 63331.3 1835.20   5
   0  12  20 62350.1 1840.26   5
   0  12 -20 66318.4 1834.09   1
   0  12  22-58.3424 120.199   5
   0 -12  22 110.778 99.1131   4
   0  12  22 44.6534 103.939   3
   0  12  22-27.8317 87.6693   2
   0 -12  22-16.0388 114.176   5
   0  12 -22 54.2246 129.717   1
   0  12 -24 13226.4 449.629   1
   0  12  24 12730.6 433.510   3
   0 -12  24 12562.4 448.331   5
   0 -12  24 13055.2 437.815   4
   0  12  24 13569.3 419.459   2
   0 -12  26-54.8782 129.863   5
   0  12 -26-5.56090 141.230   1
   0  12  26-15.4740 114.587   3
   0  12  26 53.1608 103.048   2
   0 -12  26-27.0997 106.967   4
   0  12  26-13.7099 128.315   5
   0 -12  28 13054.8 448.129   5
   0  12  28 12293.5 459.586   5
   0 -12  28 11930.8 432.047   4
   0  12 -28 11768.0 441.609   1
   0  12  30-76.3192 105.855   2
   0  12  30-5.69922 124.677   3
   0 -12  30-30.6254 120.107   4
   0  12  30 62.8988 136.283   5
   0  12 -30-49.4034 151.799   1
   0  12  32 11445.8 430.518   3
   0 -12  32 12696.0 455.839   5
   0  12  32 12198.2 414.538   2
   0 -12  34-36.1269 135.573   5
   0  12  34 129.016 140.149   5
   0  12  34 41.2501 110.523   4
   0 -12  36 7.38402 136.067   5
   0  12  36 80.1075 154.281   5
   0  12  36-31.9250 117.606   4
   0 -14   0-2.54866 36.7631   4
   0 -14   2 29081.2 819.515   4
   0 -14   2 28986.6 806.424   5
   0 -14   4-11.6006 37.0178   4
   0 -14   4 3.98304 35.3474   5
   0  14  -4-64.7009 88.6198   1
   0 -14   6 3584.28 123.811   4
   0  14  -6 3870.14 163.312   1
   0 -14   6 3531.19 123.079   5
   0  14   6 3705.58 145.775   3
   0  14  -8 42.9920 92.6987   1
   0  14   8-80.9296 69.6795   3
   0  14   8-19.6873 61.6743   2
   0 -14   8-2.00840 49.8478   4
   0  14   8-43.1223 54.0333   5
   0 -14   8-29.1694 54.7714   5
   0  14  -8-52.7042 117.858   3
   0  14  10 77059.6 2180.47   2
   0  14  10 79484.0 2195.61   3
   0  14  10 75332.9 2180.85   5
   0 -14  10 77054.5 2182.52   4
   0  14 -10 79545.3 2235.81   3
   0 -14  10 77966.1 2185.89   5
   0  14 -10 83926.6 2206.33   1
   0  14 -12 6.13135 138.603   3
   0 -14  12-21.7809 59.2487   4
   0  14  12 39.9080 72.0688   5
   0  14  12 14.1398 66.6484   2
   0  14  12 3.26271 72.7277   3
   0  14 -12 64.1147 93.5959   1
   0  14  14 43105.0 1227.26   3
   0 -14  14 41193.3 1218.28   4
   0  14 -14 41834.5 1277.36   3
   0  14  14 40566.7 1225.40   5
   0 -14  14 42048.0 1226.94   5
   0  14 -14 44470.1 1237.68   1
   0  14  14 44509.0 1213.96   2
   0 -14  16 15.9212 86.5426   5
   0  14 -16 4.24388 104.893   1
   0  14  16 36.1361 69.5890   2
   0  14  16 18.5501 80.0960   3
   0  14 -18 51185.3 1402.87   1
   0 -14  18 49450.9 1399.51   5
   0  14  18 48011.6 1400.30   5
   0  14  18 47812.9 1376.59   2
   0  14  18 45813.2 1386.41   3
   0 -14  18 47863.3 1386.99   4
   0  14  20 8.49674 94.0639   3
   0  14  20-6.47806 85.2871   2
   0  14 -20 150.450 122.861   1
   0 -14  20 38.4942 92.9972   4
   0 -14  20-63.6022 108.966   5
   0  14  20 112.159 111.537   5
   0 -14  22 35420.0 1026.22   5
   0  14  22 35654.4 995.369   2
   0  14 -22 35434.5 1024.93   1
   0  14  22 34349.8 1011.08   3
   0 -14  22 32604.1 1009.46   4
   0  14  24 101.708 96.5359   2
   0 -14  24-56.2458 101.135   4
   0 -14  24-40.0822 123.842   5
   0  14 -24 288.547 139.515   1
   0  14  24-6.47686 122.103   5
   0  14  24 9.68826 101.936   3
   0 -14  26 1507.07 157.634   5
   0  14  26 1404.48 145.275   3
   0  14  26 1192.04 124.253   2
   0  14 -26 1644.93 174.085   1
   0 -14  28 116.149 125.991   5
   0  14 -28-23.9957 142.299   1
   0  14 -30 7025.84 313.124   1
   0 -14  30 6563.10 301.261   5
   0  14  30 6802.00 289.010   3
   0  14  30 6913.52 272.121   2
   0 -14  32-41.9496 131.200   5
   0  14  32-65.5596 128.225   3
   0  14  32-111.781 110.576   2
   0  14  34 4496.83 235.169   3
   0 -14  34 4358.72 249.002   5
   0  14  34 4512.90 216.718   2
   0  14  36-36.8495 117.151   4
   0 -14  36-58.2693 136.830   5
   0  16   0 102754. 2905.35   2
   0  16   0 106777. 2920.86   3
   0 -16   2 2.59173 16.7054   5
   0  16   2-45.5177 60.9469   2
   0  16   2 29.5343 71.5910   3
   0  16  -2-16.9957 83.7838   3
   0 -16   4 3927.45 127.812   5
   0 -16   4 3673.81 137.078   4
   0  16   4 4155.95 152.402   2
   0  16   4 4241.73 165.282   3
   0  16  -4 4152.50 178.287   1
   0  16  -4 4101.68 187.603   3
   0  16   6 25.2938 61.3834   2
   0  16   6-5.90651 70.9247   3
   0 -16   6-12.5839 40.3060   4
   0  16  -6 66.4370 90.5637   1
   0 -16   6 2.85324 40.0935   5
   0  16  -6 18.0538 108.238   3
   0  16  -8 12875.1 406.809   1
   0 -16   8 11922.0 372.335   5
   0  16  -8 12654.8 429.232   3
   0 -16   8 11982.5 373.988   4
   0  16   8 12705.6 395.142   3
   0  16   8 12875.2 380.653   2
   0  16  10 9.42600 67.3693   2
   0  16 -10 131.091 130.924   3
   0 -16  10-7.40147 51.5729   4
   0  16  10 29.4995 74.0353   3
   0 -16  10 43.8174 60.2905   5
   0  16 -10-42.4794 93.2113   1
   0  16  12 42323.0 1219.36   3
   0  16  12 42488.7 1202.51   2
   0  16 -12 41942.6 1269.58   3
   0  16 -12 43286.7 1229.75   1
   0 -16  12 41510.5 1206.60   4
   0 -16  14-19.1333 66.7871   4
   0  16  14 13.4266 71.2571   2
   0  16  14 70.9864 80.0818   3
   0 -16  14 34.6866 77.7720   5
   0  16 -14 28.2044 163.748   3
   0  16 -14 30.4044 110.597   1
   0  16 -16 11012.0 372.175   1
   0 -16 -16 10811.3 379.402   1
   0 -16  16 10112.2 354.510   5
   0  16  16 9910.95 352.710   3
   0  16 -16 9992.19 417.278   3
   0  16  16 10638.3 339.541   2
   0  16 -18 91.8311 117.406   1
   0  16 -18 23.8382 178.597   3
   0 -16  18-57.8316 102.268   5
   0  16  18-8.23735 91.0347   3
   0  16  18-25.1164 81.8668   2
   0 -16  20 40514.0 1207.63   5
   0  16 -20 42150.8 1213.20   1
   0  16  20 41570.4 1181.31   2
   0  16  20 39615.3 1196.68   3
   0  16 -22-5.36934 134.596   1
   0 -16  22-32.0181 113.550   5
   0  16  22-67.4460 94.9731   2
   0  16  22-4.63470 99.6128   3
   0  16 -24 5578.00 261.334   1
   0  16  24 5625.82 220.894   2
   0 -16  24 4893.08 250.126   5
   0  16  24 5160.28 234.896   3
   0 -16  26-158.575 122.587   5
   0  16 -26-89.1119 144.659   1
   0  16  28 2533.19 174.694   3
   0  16  28 2767.47 159.587   2
   0  16 -28 2817.00 205.162   1
   0 -16  30 13.4294 128.494   5
   0  16  30 11.5316 119.370   3
   0  16  30 4.47320 103.881   2
   0  16  32 6375.16 265.139   2
   0  16  32 6629.54 290.251   3
   0  16 -32 6401.76 312.348   1
   0 -16  32 6874.84 306.352   5
   0  16  34 76.4894 113.993   2
   0  16  34 104.788 131.530   3
   0 -16  34 14.2114 126.877   5
   0  18   0 52.3225 81.3291   3
   0  18   0 49.0665 71.3944   2
   0  18  -2 54189.7 1581.35   2
   0  18   2 57665.5 1579.39   2
   0  18  -2 56146.0 1601.07   3
   0  18   2 55826.2 1592.75   3
   0  18  -4 36.4687 95.7920   1
   0  18   4 45.9361 69.1719   3
   0  18  -4 80.5671 98.0174   3
   0  18   4-62.3829 66.5729   2
   0  18  -6 4643.00 201.478   1
   0  18  -6 4742.80 216.177   3
   0  18   6 4508.01 183.205   3
   0  18   6 4418.88 168.569   2
   0  18   8 65.8950 66.4261   2
   0  18  -8 8.04631 98.5542   1
   0  18   8 6.85169 73.1658   3
   0  18  -8-21.6942 117.714   3
   0  18  10 29497.2 858.179   2
   0  18 -10 29814.7 916.555   3
   0 -18  10 28670.5 854.169   5
   0  18 -10 31562.1 888.270   1
   0  18  10 29857.4 874.254   3
   0  18 -12-8.89398 110.435   1
   0  18  12-70.4836 72.1467   2
   0  18  12 57.3048 81.4388   3
   0  18 -12-26.4959 146.534   3
   0  18  14 5128.45 219.806   3
   0 -18  14 5306.04 209.771   5
   0  18  14 5622.68 208.590   2
   0  18 -14 5676.15 241.566   1
   0 -18  16-19.3027 87.2012   5
   0  18  16-33.4141 91.2138   3
   0  18 -16-63.3184 174.792   3
   0  18  16-12.3304 83.0463   2
   0  18 -16-38.6186 124.796   1
   0  18  18 25364.6 758.931   3
   0  18 -18 24362.4 824.428   3
   0  18 -18 26913.5 776.411   1
   0 -18  18 24131.0 755.676   5
   0  18  18 24292.2 738.288   2
   0 -18  20 34.0132 105.393   5
   0  18  20 228.299 103.579   3
   0  18 -20 74.5779 135.484   1
   0  18 -20 151.091 190.856   3
   0  18  20 3.48863 90.4980   2
   0  18  22 29272.3 858.117   2
   0  18 -22 31640.8 902.853   1
   0 -18  22 29221.8 887.445   5
   0  18  22 28624.1 876.369   3
   0  18 -24 106.262 146.405   1
   0  18 -24 66.4366 194.766   3
   0  18  24-26.7968 93.3175   2
   0 -18  24-51.2387 114.381   5
   0  18  26 305.037 99.0633   2
   0  18  26 255.267 114.630   3
   0 -18  26 210.569 123.188   5
   0  18  28 16.9782 100.679   2
   0  18  28-88.3608 117.401   3
   0  18 -28 232.272 173.214   1
   0 -18  30 5496.25 267.265   5
   0  18  30 5184.53 252.410   3
   0  18 -30 5311.10 281.538   1
   0  18  30 5761.41 237.653   2
   0  18 -32 145.155 166.855   1
   0  18  32 143.855 135.519   3
   0  18  32 32.1847 118.368   2
   0 -18  32 81.8260 135.457   5
   0  18  34 6126.39 257.125   2
   0  18  34 5956.81 279.238   3
   0 -18  34 5676.13 284.315   5
   0  20   0 88335.8 2484.52   2
   0  20   0 89240.3 2500.46   3
   0  20   2 55.2176 70.8384   2
   0  20  -2-27.2351 80.2978   2
   0  20   2 14.8516 78.5667   3
   0  20  -2-12.4796 91.5532   3
   0  20   4 9158.99 318.552   3
   0  20  -4 9600.13 335.191   3
   0  20  -4 9107.28 313.335   2
   0  20   4 9405.68 303.859   2
   0  20   6-29.1921 79.1319   3
   0  20   6-26.3158 70.4903   2
   0  20  -6 56.3049 107.607   3
   0  20  -6-107.831 102.439   1
   0  20   8 18359.2 554.936   2
   0  20   8 18214.9 573.073   3
   0  20  -8 18927.5 586.188   1
   0  20  -8 19261.1 608.064   3
   0  20 -10 18.7715 132.649   3
   0  20  10 33.6661 77.0380   2
   0  20 -10-27.2162 114.380   1
   0  20  10-19.2615 84.9291   3
   0  20  12 48205.9 1360.09   3
   0  20  12 44497.0 1337.66   2
   0  20 -12 48354.6 1406.72   3
   0  20 -12 49226.3 1372.89   1
   0  20  14 73.9436 88.4401   2
   0  20 -14-84.0157 124.050   1
   0  20  14 4.26892 93.5507   3
   0  20 -14 134.775 169.121   3
   0  20  16 530.700 94.6079   2
   0  20 -16 458.784 174.496   3
   0  20  16 493.328 105.749   3
   0  20 -16 559.627 141.422   1
   0  20 -18 222.878 177.128   3
   0  20  18 13.5927 90.7598   2
   0  20 -18 48.3164 132.057   1
   0  20  18 4.57562 100.274   3
   0  20 -20 53034.2 1500.07   1
   0  20 -20 47092.4 1543.68   3
   0  20  20 53376.3 1464.96   2
   0  20  20 49987.3 1479.20   3
   0 -20  20 49865.0 1480.84   5
   0 -20  22 5.23993 115.818   5
   0  20 -22-77.4617 214.562   3
   0  20  22 56.7450 95.0170   2
   0  20 -22-133.820 153.379   1
   0  20  24 1324.83 135.492   3
   0 -20  24 1325.98 144.007   5
   0  20 -24 1086.09 236.760   3
   0  20  26 80.8893 117.972   3
   0 -20  26-96.2045 120.307   5
   0  20  26 73.1919 98.8488   2
   0  20 -26 94.7055 157.217   1
   0  20 -28 1923.92 193.460   1
   0 -20  28 1897.27 169.855   5
   0  20 -28 1444.78 250.890   3
   0  20  28 1737.73 158.486   3
   0  20  28 1895.37 142.349   2
   0  20 -30-6.82238 161.465   1
   0 -20  30 33.0607 127.251   5
   0  20  30 17.6619 111.781   2
   0  20 -30 98.0420 236.016   3
   0  20  30 58.5184 124.174   3
   0  20  32 16118.6 546.499   3
   0 -20  32 16925.0 563.232   5
   0  20 -32 16717.7 575.534   1
   0  20  32 15845.8 523.828   2
   0  22   0 75.3019 84.2975   2
   0  22   0 38.1909 94.5225   3
   0  22  -2 31685.8 952.456   3
   0  22   2 32888.6 947.657   3
   0  22  -2 31660.1 931.687   2
   0  22   2 31629.3 927.610   2
   0  22   4 78.8956 80.0643   2
   0  22   4 56.2328 86.0944   3
   0  22  -4-10.3543 89.7265   2
   0  22  -4-53.9426 100.038   3
   0  22   6 1106.00 97.5710   2
   0  22   6 1203.03 112.976   3
   0  22  -6 1013.11 136.973   3
   0  22   8 111.056 80.3099   2
   0  22  -8 29.6860 124.233   3
   0  22   8-99.7100 92.4643   3
   0  22  -8 221.813 120.877   1
   0  22  10 80557.2 2267.10   3
   0  22  10 78205.2 2247.32   2
   0  22 -10 78225.4 2302.43   3
   0  22 -10 83860.5 2280.67   1
   0  22  12 59.0539 85.6308   2
   0  22 -12 64.6936 148.962   3
   0  22  12 30.4037 94.5194   3
   0  22 -12-104.683 124.627   1
   0  22 -14 2739.45 222.458   3
   0  22 -14 2698.34 187.725   1
   0  22  14 2787.85 163.483   3
   0  22  14 2760.88 146.692   2
   0  22 -16-198.938 138.045   1
   0  22  16-51.3134 103.550   3
   0  22  16 63.7054 89.8643   2
   0  22 -16-66.5375 168.305   3
   0  22 -18 10920.5 474.070   3
   0  22  18 12085.1 408.620   3
   0  22  18 11724.5 388.788   2
   0  22 -18 11978.9 426.818   1
   0  22 -20 74.1595 182.761   3
   0  22  20 58.5027 101.026   2
   0  22 -24-114.187 150.031   1
   0  22  24-36.9876 104.182   3
   0  22  24-46.6273 94.8640   2
   0  22  26 20.5112 102.299   2
   0  22 -26 46.0363 152.620   1
   0  22  26 49.4369 114.614   3
   0  22 -26 369.289 220.976   3
   0  22  28-123.297 107.476   2
   0  22  28-192.922 129.871   3
   0  22 -28-54.8446 223.337   3
   0  22 -28-54.5149 159.988   1
   0  22  30 20904.7 666.837   3
   0  22 -30 21329.1 695.004   1
   0  22  30 21181.2 644.619   2
   0  24   0 26601.2 789.629   3
   0  24   0 25271.7 767.254   2
   0  24   2-70.9888 95.5318   3
   0  24  -2 28.5439 90.7958   2
   0  24  -2 24.5443 105.695   3
   0  24   2-103.878 93.2298   2
   0  24  -4 8064.92 304.630   3
   0  24  -4 7072.65 274.868   2
   0  24   4 7941.33 287.464   3
   0  24   4 7378.36 267.120   2
   0  24   6 4.37530 92.3243   3
   0  24  -6-67.6384 116.693   3
   0  24   6 25.2843 86.4514   2
   0  24  -6 54.3671 100.141   2
   0  24   8 49989.0 1428.30   2
   0  24   8 51357.4 1450.75   3
   0  24  -8 48425.5 1474.44   3
   0  24  10-3.24711 90.4831   2
   0  24 -10-65.9367 126.720   1
   0  24 -10-81.4011 146.313   3
   0  24  10 71.9235 99.5263   3
   0  24 -12 12264.2 479.227   3
   0  24 -12 12975.2 447.439   1
   0  24  12 12872.4 410.696   2
   0  24  12 12784.0 431.005   3
   0  24 -14-7.93114 152.981   3
   0  24 -14 32.6016 136.931   1
   0  24  14 9.67034 107.244   3
   0  24  14 119.172 95.4994   2
   0  24 -16 499.891 144.288   1
   0  24 -16 271.387 173.376   3
   0  24 -18-17.9573 168.668   3
   0  24  18 54.8520 102.014   2
   0  24 -20 6634.95 355.143   3
   0  24 -20 6813.59 301.542   1
   0  24  20 6745.29 278.073   3
   0  24 -22-112.109 148.711   1
   0  24  22 58.9094 100.382   2
   0  24  22-15.8598 105.664   3
   0  24  24 5001.44 235.966   3
   0  24 -24 5196.00 266.438   1
   0  24  24 5004.23 219.019   2
   0  24 -24 4944.45 321.979   3
   0  24 -26 31.5742 198.174   3
   0  24 -26-86.3577 153.791   1
   0  24  26-88.7774 119.572   3
   0  24  26 103.710 104.947   2
   0  24 -28 11583.8 446.243   1
   0  24  28 11982.8 421.887   3
   0  24  28 11721.9 397.634   2
   0  26   0 126.446 108.609   3
   0  26   0-150.451 100.657   2
   0  26  -2 11763.1 401.415   2
   0  26  -2 12849.5 428.262   3
   0  26   2 12440.4 420.131   3
   0  26   2 12144.0 400.084   2
   0  26   4-66.8699 108.071   3
   0  26  -4-3.98088 100.982   2
   0  26   4-120.857 94.5684   2
   0  26  -4 16.9139 115.707   3
   0  26   6 6099.52 237.274   2
   0  26  -6 6429.04 280.896   3
   0  26  -6 6274.50 251.766   2
   0  26   6 5981.80 254.326   3
   0  26   8 9.71472 104.112   3
   0  26   8-51.1168 90.5320   2
   0  26  -8-38.4580 132.571   3
   0  26  -8 38.7851 110.151   2
   0  26  10 17624.1 564.130   3
   0  26  10 17050.3 542.301   2
   0  26 -10 17819.6 602.016   3
   0  26 -10 18172.2 562.614   2
   0  26 -12 145.149 154.910   3
   0  26  12-42.3860 91.6115   2
   0  26  12 163.499 105.629   3
   0  26  14 4011.41 203.086   3
   0  26  14 4073.30 182.856   2
   0  26 -14 3675.38 249.052   3
   0  26 -16-151.442 135.021   1
   0  26 -16-164.436 169.023   3
   0  26 -18 2800.14 201.318   1
   0  26  18 2841.25 155.903   2
   0  26  18 2909.18 174.619   3
   0  26  20-16.0517 109.802   3
   0  26  20-82.1131 100.707   2
   0  26 -20 99.1151 147.694   1
   0  26  22 4574.65 225.552   3
   0  26 -22 4622.74 313.773   3
   0  26  22 4839.59 208.799   2
   0  26 -22 4784.49 260.577   1
   0  26 -24-118.351 166.019   1
   0  26  24-139.499 110.641   2
   0  26  24 73.0729 116.942   3
   0  26 -24 93.2586 211.382   3
   0  26 -26 317.820 170.435   1
   0  26  26 5.68566 119.909   3
   0  26  26 179.090 107.520   2
   0  26 -26-64.0211 221.572   3
   0  26 -28 166.851 170.802   1
   0  26  28 93.6609 122.522   3
   0  28   0 9554.94 338.211   2
   0  28   0 10147.5 366.328   3
   0  28  -2 136.482 120.003   3
   0  28  -2 28.0628 103.386   2
   0  28   2-10.4643 107.483   3
   0  28   2 37.4638 95.6430   2
   0  28  -4 2540.27 182.205   3
   0  28  -4 2450.96 158.817   2
   0  28   4 2855.06 173.959   3
   0  28   4 2716.15 152.601   2
   0  28   6 58.0122 95.6471   2
   0  28  -6 57.2214 130.221   3
   0  28   6 25.7993 110.603   3
   0  28   8 8085.68 319.061   3
   0  28   8 8612.90 298.509   2
   0  28  -8 8106.96 346.251   3
   0  28  10 62.6584 94.7492   2
   0  28 -10-35.5044 148.289   3
   0  28  10-15.4356 110.182   3
   0  28 -12 10487.1 428.063   3
   0  28  16 249.366 108.542   3
   0  28 -16 275.690 145.830   1
   0  28  16 203.366 99.1494   2
   0  28  18 55.1904 105.855   3
   0  28 -18-65.1710 166.005   3
   0  28 -18-86.3055 146.007   1
   0  28  18 74.2743 97.6033   2
   0  28  20 2812.04 180.656   3
   0  28 -20 3203.85 218.535   1
   0  28 -20 2613.51 250.799   3
   0  28  20 3028.34 167.610   2
   0  28 -22-30.1418 186.501   3
   0  28 -22-26.0525 163.590   1
   0  28  22 8.23282 100.978   2
   0  28  22-55.8110 117.769   3
   0  28  24 4513.82 231.774   3
   0  28 -24 4368.28 314.048   3
   0  28  24 4475.56 209.745   2
   0  28 -24 4694.42 261.926   1
   0  30   0-74.7552 115.668   3
   0  30   2 14293.8 468.176   3
   0  30  -2 12458.0 466.236   3
   0  30  -4 81.2081 122.893   3
   0  30   4-16.6213 112.345   3
   0  30  -4-130.566 110.537   2
   0  30  -6 318.713 116.734   2
   0  30  -6 164.920 128.702   3
   0  30   8 38.6718 97.2667   2
   0  30  -8 51.8126 114.182   2
   0  30  10 9623.63 362.343   3
   0  30  10 9888.09 342.290   2
   0  30 -12 35.7281 119.259   2
   0  30  12-3.91745 97.8732   2
   0  30  12-16.6867 110.476   3
   0  30 -14 496.993 137.458   2
   0  30  14 781.116 128.378   3
   0  30 -14 996.802 186.128   3
   0  30  14 694.887 113.042   2
   0  30 -16-27.3579 125.296   2
   0  30  16 16.2382 101.228   2
   0  30 -16-88.9801 167.941   3
   0  30  16-119.086 113.231   3
   0  30 -18 2051.97 230.959   3
   0  30  18 2105.01 164.574   3
   0  30  18 2284.24 147.072   2
   0  30  20-117.380 107.765   2
   0  30  20 132.620 116.916   3
   0  30 -20 127.162 182.445   3
   0  30 -22 11210.2 442.110   1
   0  30  22 12033.0 395.309   2
   0  30  22 11110.7 414.144   3
   0  32   0 33831.3 1000.69   2
   0  32   2 36.1184 120.193   3
   0  32   2 75.0257 104.483   2
   0  32  -2-156.011 110.994   2
   0  32  -4 678.211 144.807   3
   0  32   4 767.577 135.054   3
   0  32  -4 641.216 127.421   2
   0  32   4 705.403 117.660   2
   0  32  -6-46.6292 115.973   2
   0  32   6-133.320 129.199   3
   0  32   6-165.095 105.087   2
   0  32  -6 117.085 135.362   3
   0  32  -8 3479.80 227.314   3
   0  32   8 3715.73 188.237   2
   0  32   8 3508.23 207.967   3
   0  32  -8 3176.27 192.307   2
   0  32 -10 25.2987 120.815   2
   0  32  10 28.6329 104.691   2
   0  32 -10 184.417 143.496   3
   0  32  10-11.5558 116.209   3
   0  32 -12 3978.17 216.099   2
   0  32  12 4136.97 196.744   2
   0  32  12 3890.10 218.785   3
   0  32  14-143.357 121.491   3
   0  32 -14 50.5813 156.867   3
   0  32  14-131.431 107.043   2
   0  32 -14 114.241 127.506   2
   0  32  16 100.828 118.522   3
   0  32 -16 518.465 175.057   3
   0  32 -16 264.715 137.298   2
   0  32  16 315.120 112.840   2
   0  32  18-23.9214 121.506   3
   0  32  18-4.17460 103.038   2
   0  32 -18 23.2352 134.376   2
   0  34   0 79.1496 110.825   2
   0  34   0 59.4652 129.013   3
   0  34  -2 10101.4 389.458   3
   0  34   2 9568.15 381.947   3
   0  34  -2 9745.89 355.151   2
   0  34   2 9882.80 349.845   2
   0  34   4 72.4544 109.768   2
   0  34  -4-204.307 138.145   3
   0  34   4 114.046 132.943   3
   0  34  -4 23.5532 117.847   2
   0  34  -6 225.758 144.353   3
   0  34   6 278.306 111.843   2
   0  34  -6 279.558 122.136   2
   0  34   6 202.299 136.170   3
   0  34   8 42.2446 102.333   2
   0  34   8 67.8414 118.292   3
   0  34  -8 24.7238 118.841   2
   0  34  -8-7.56999 133.915   3
   0  34 -10 4034.87 248.953   3
   0  34  10 3497.00 206.046   3
   0  34 -10 3239.19 198.327   2
   0  34  10 3654.43 186.099   2
   0  34  12 18.5943 122.327   3
   0  34 -12-37.4967 126.211   2
   0  34  12 93.2923 109.287   2
   0  34 -14 747.036 146.131   2
   0  34  14 664.303 119.702   2
   0  34  14 842.742 145.494   3
   0  36   0 3412.47 192.112   2
   0  36   0 4451.92 236.958   3
   0  36  -2-77.7574 134.655   3
   0  36   2 168.825 131.988   3
   0  36  -2 18.4185 109.864   2
   0  36   2-31.0826 112.335   2
   0  36  -4 1689.65 181.311   3
   0  36   4 1549.74 172.257   3
   0  36   4 1394.40 136.842   2
   0  36  -4 1353.97 149.064   2
   0  36   6-210.537 134.793   3
   0  36   6-83.1068 106.756   2
   0  36  -6-114.170 117.791   2
   0  36   8 1515.15 164.645   3
   0  36  -8 1463.24 154.535   2
   0  36   8 1488.68 138.902   2
  -1   1   1 31088.5 905.322   2
   1  -1   1 31621.6 903.975   5
   1  -1  -1 30407.5 909.353   1
   1   1  -1 32627.7 907.549   1
   1  -1  -1 33022.4 904.970   4
   1  -1  -1 32763.4 904.708   5
   1  -1   3 48526.2 1295.40   5
   1   1   3 49829.0 1294.36   5
  -1  -1   3 47306.8 1293.80   4
   1   1   3 48011.0 1293.81   3
  -1   1  -3 43813.4 1290.88   1
   1  -1   3 46565.8 1292.99   4
  -1   1   3 44329.9 1294.36   2
   1  -1  -3 44925.1 1298.99   1
   1   1  -3 49118.7 1299.07   1
  -1   1   3 46687.2 1293.28   3
  -1  -1   5 79309.2 2250.45   4
  -1   1   5 81876.6 2250.66   2
   1   1   5 84048.0 2251.52   3
   1  -1   5 87062.8 2250.12   4
   1   1   5 79578.1 2246.06   2
   1   1   5 83365.8 2252.92   5
   1  -1  -5 76956.4 2254.78   1
   1   1  -5 79534.8 2254.18   1
  -1   1   5 83020.7 2250.15   3
  -1   1  -5 78445.6 2245.63   1
   1  -1   5 82987.9 2253.55   5
   1   1   7 88602.9 2485.17   2
   1   1   7 94959.0 2495.90   5
  -1  -1   7 92057.4 2491.04   4
  -1   1  -7 89655.8 2484.49   1
  -1   1   7 86735.0 2489.01   3
  -1   1   7 91443.5 2489.98   2
   1  -1   7 91876.8 2495.73   5
   1  -1   7 87465.8 2487.86   4
   1   1  -7 90694.4 2493.70   1
  -1  -1   7 96160.0 2497.14   5
  -1  -1  -7 87327.5 2480.01   1
   1  -1  -7 88364.6 2493.83   1
  -1  -1   9 107.739 46.1039   5
  -1   1   9 58.3241 37.0813   2
  -1  -1  -9 37.3127 31.9371   1
   1  -1   9 142.745 43.3303   5
   1  -1  -9 102.742 47.4327   1
  -1  -1   9 28.4626 34.6856   4
   1   1   9 66.8333 32.0450   4
   1   1  -9 64.4794 45.2668   1
  -1   1  -9 119.914 36.5992   1
  -1   1   9 85.7944 37.3190   3
   1  -1   9 76.5242 31.4570   4
  -1   1   9 36.8271 41.6900   5
   1   1   9 54.7510 41.3721   5
  -1   1  11 54.8134 51.6366   2
   1   1  11 74.3730 45.5167   4
   1  -1  11 33.4071 60.2924   5
  -1  -1  11 46.3025 49.4740   4
  -1   1 -11 32.6569 52.8178   1
   1   1  11 38.2837 56.2879   5
  -1  -1  11 146.337 66.6298   5
  -1  -1 -11 1.24479 47.9887   1
  -1   1  11 97.7987 66.5178   5
   1  -1 -11 37.9268 67.1022   1
   1   1 -11 31.5265 63.7265   1
  -1   1  11 41.1698 52.0645   3
   1  -1  11 94.4125 46.2755   4
  -1  -1 -13 13478.8 411.627   1
  -1   1  13 13606.6 437.735   5
   1   1 -13 13581.8 426.973   1
   1  -1 -13 14351.5 431.301   1
   1  -1  13 13331.9 419.091   4
   1  -1  13 14630.1 437.209   5
  -1   1  13 13667.6 425.440   3
  -1  -1  13 13969.3 440.348   5
  -1   1 -13 13992.4 416.171   1
   1   1  13 13679.1 419.132   4
  -1  -1  13 14507.4 424.292   4
   1   1  13 14269.4 436.127   5
  -1   1  13 14230.5 421.631   2
   1   1  15 29229.2 804.890   4
   1  -1  15 28870.9 823.754   5
   1  -1  15 29074.2 806.431   4
  -1   1 -15 26780.0 799.212   1
   1  -1 -15 26476.2 810.953   1
  -1  -1 -15 26816.5 795.334   1
  -1  -1  15 29464.2 827.298   5
   1   1 -15 26577.6 809.645   1
  -1   1  17 43732.6 1183.73   4
  -1  -1  17 41186.8 1181.09   4
   1   1  17 41989.7 1177.58   4
   1  -1 -17 40326.0 1181.47   1
   1  -1  17 43245.2 1180.06   4
  -1  -1 -17 39974.6 1167.92   1
  -1   1  17 43392.3 1201.78   5
   1  -1  17 40034.0 1196.43   5
  -1  -1  17 40786.0 1198.69   5
   1   1  17 42479.5 1197.90   5
  -1   1 -17 39796.3 1171.41   1
   1   1 -17 38390.5 1178.84   1
  -1   1  19 47230.2 1385.77   5
  -1   1 -19 44567.7 1354.43   1
   1   1  19 49295.6 1364.03   4
   1  -1  19 45675.5 1380.94   5
  -1  -1  19 48891.1 1386.01   5
   1  -1  19 49549.2 1365.04   4
  -1  -1  19 48383.7 1368.60   4
   1   1  19 47484.1 1382.50   5
  -1   1  19 49749.8 1368.19   4
  -1  -1 -19 46760.6 1353.31   1
  -1  -1 -21 3114.65 153.441   1
  -1   1  21 3228.34 181.995   5
   1   1  21 3258.91 153.332   4
   1   1 -21 3137.36 165.367   1
   1  -1  21 3305.66 179.274   5
  -1  -1  21 3124.85 183.195   5
   1   1  21 3287.93 180.416   5
  -1   1  21 3175.46 155.179   4
  -1  -1  21 3253.51 161.578   4
   1  -1  21 3365.72 157.200   4
   1  -1 -21 2946.25 167.903   1
   1   1 -23 15715.6 524.852   1
   1   1  23 16241.6 516.823   4
   1  -1  23 16689.6 521.524   4
  -1   1  23 16970.2 547.471   5
  -1  -1  23 17392.5 525.153   4
   1   1  23 16053.1 542.695   5
   1  -1 -23 15190.1 520.245   1
  -1  -1  23 16946.9 548.881   5
  -1   1  23 16653.9 522.050   4
   1  -1  23 17179.9 545.279   5
   1  -1  25 18997.2 618.396   5
  -1   1  25 20005.4 595.199   4
   1  -1  25 19236.1 591.687   4
   1   1 -25 17585.7 595.449   1
  -1  -1  25 18635.0 593.208   4
  -1  -1  25 19133.3 618.055   5
   1   1  25 19226.1 590.150   4
  -1   1  25 18587.1 618.235   5
   1   1  25 18566.2 618.984   5
   1  -1 -25 18300.7 594.986   1
   1   1  27 14458.1 543.317   5
   1  -1  27 15988.8 547.264   5
  -1  -1  27 16453.8 524.350   4
  -1   1  27 15867.7 520.785   4
  -1   1  27 16138.0 550.854   5
   1  -1  27 16797.4 523.560   4
  -1  -1  27 15576.7 544.343   5
   1   1  27 16236.7 519.073   4
   1   1  29 2796.88 209.270   5
   1  -1  29 3212.26 216.483   5
   1   1  29 3487.38 183.655   4
  -1  -1  29 3508.44 188.903   4
   1  -1  29 3461.94 187.504   4
  -1  -1  29 3233.45 214.823   5
  -1   1  29 3587.41 191.670   4
  -1   1  29 3219.98 210.980   5
  -1  -1  31-61.6054 115.731   4
  -1   1  31-48.8325 112.994   4
   1  -1  33 5624.30 278.232   5
  -1   1  33 5523.60 296.853   5
  -1   1  33 5996.92 280.472   4
   1  -1  33 5899.15 260.795   4
   1   1  33 5693.82 254.950   4
   1   1  33 5734.31 280.448   5
  -1  -1  33 5593.80 283.556   5
  -1  -1  35 12359.2 440.613   4
   1  -1  35 11394.9 457.516   5
  -1  -1  35 12271.1 459.767   5
   1   1  35 11487.2 453.300   5
   1  -1  35 13124.6 442.605   4
  -1   1  35 11726.9 460.320   5
  -1   1  35 11829.3 433.996   4
   1   1  35 12632.7 432.919   4
  -1  -1  37 7305.38 341.477   5
  -1   1  37 7676.39 346.603   5
   1   1  37 7396.87 340.490   5
  -1  -1  37 7642.72 322.387   4
   1  -1  37 7360.95 340.071   5
   1   1  37 8616.04 323.606   4
   1  -1  37 7442.18 316.262   4
  -1   1  37 7647.33 318.891   4
   1   1  39 1200.81 158.378   4
  -1   1  39 1258.02 154.443   4
   1  -1  39 1286.20 175.531   5
   1  -1  39 1554.04 163.381   4
  -1  -1  39 1045.05 161.238   4
   1   1  39 1294.75 174.855   5
  -1   1  39 698.408 166.404   5
  -1  -1  39 1136.09 172.270   5
  -1   3   1 106336. 2917.22   3
   1   3   1 102954. 2912.49   3
   1  -3  -1 107628. 2914.53   4
   1  -3   1 106843. 2913.49   4
  -1   3   1 106971. 2916.18   2
   1   3   1 102273. 2913.02   1
  -1   3  -1 104834. 2917.08   2
   1   3  -1 110018. 2917.74   1
   1  -3  -1 107884. 2912.16   5
   1  -3   1 104339. 2912.16   5
  -1   3  -1 105000. 2922.46   3
   1  -3   3 345935. 9905.55   5
  -1   3  -3 343202. 9906.87   1
  -1  -3   3 363093. 9904.10   4
   1   3   3 375580. 9905.57   3
   1   3  -3 342006. 9909.40   1
  -1   3   3 385362. 9907.68   2
  -1   3   3 380483. 9908.12   3
   1   3   3 354897. 9902.74   5
   1  -3   3 352588. 9905.04   4
   1  -3  -5 137311. 3886.94   1
   1  -3   5 141943. 3880.32   4
  -1   3   5 135875. 3881.98   3
   1  -3   5 139674. 3882.71   5
   1   3   5 141641. 3880.50   5
   1   3   5 140582. 3873.67   2
   1   3  -5 146427. 3885.59   1
  -1   3  -5 140541. 3880.23   1
  -1  -3   5 137381. 3880.25   4
   1   3   5 144667. 3880.55   3
  -1  -3  -7 21064.6 566.901   1
   1  -3   7 19134.6 575.579   4
  -1   3   7 20131.1 576.224   2
  -1  -3   7 19663.1 583.100   5
   1   3   7 20579.5 570.277   2
  -1  -3   7 19164.8 576.370   4
  -1   3  -7 21192.9 576.044   1
   1  -3  -7 20776.7 583.872   1
   1   3  -7 19977.5 580.940   1
   1   3   7 20311.7 577.090   3
  -1   3   7 19608.3 576.544   3
   1  -3   7 20389.7 581.494   5
   1   3   7 19977.4 579.438   5
   1  -3  -9 207.536 55.3929   1
   1  -3   9 135.767 45.1580   5
   1  -3   9 195.217 38.3689   4
   1   3   9 147.893 33.6753   2
  -1   3  -9 221.225 44.6073   1
  -1  -3   9 137.300 48.7928   5
   1   3   9 258.087 42.4347   3
  -1   3   9 209.884 40.7890   3
   1   3   9 207.826 48.6936   5
  -1  -3  -9 186.111 34.8813   1
  -1  -3   9 184.074 41.0967   4
  -1   3   9 239.537 41.7308   2
  -1   3   9 190.304 47.0963   5
   1   3  -9 188.733 51.2172   1
  -1   3 -11 839.572 74.8911   1
   1   3  11 725.297 69.7689   3
  -1   3  11 824.627 83.6359   5
  -1  -3  11 682.865 82.2839   5
  -1  -3  11 615.424 65.8013   4
   1  -3  11 721.739 78.3100   5
  -1  -3 -11 863.700 62.6966   1
   1   3 -11 842.866 85.5311   1
   1  -3  11 754.097 66.5939   4
   1  -3 -11 755.711 83.2983   1
  -1   3  11 792.216 69.3405   3
   1   3  11 718.530 59.3781   2
   1   3  11 686.892 75.1561   5
  -1   3  11 777.650 66.4791   2
   1   3  13 8066.36 275.781   5
   1  -3  13 8084.70 263.554   4
  -1   3  13 8211.27 280.140   5
  -1  -3 -13 8192.96 251.383   1
  -1   3 -13 7746.22 262.027   1
   1   3 -13 7968.99 273.521   1
   1  -3 -13 7520.50 270.623   1
  -1  -3  13 7751.74 267.642   4
   1   3 -15 61809.7 1857.28   1
  -1   3  15 69147.8 1856.77   2
  -1   3  15 68036.4 1862.05   3
  -1   3 -15 63796.6 1852.95   1
   1  -3  15 66607.7 1871.90   5
   1   3  15 69549.8 1862.74   3
  -1  -3 -15 64513.0 1842.68   1
  -1  -3  15 67815.1 1874.50   5
   1   3  15 66838.9 1851.15   2
   1  -3 -15 63651.3 1858.12   1
   1  -3  17 79220.3 2191.87   4
  -1   3 -17 75569.5 2185.69   1
  -1  -3  17 78445.1 2192.60   4
   1  -3  17 78949.4 2205.89   5
  -1   3  17 78275.8 2208.89   5
   1  -3 -17 76827.7 2192.05   1
  -1   3  17 79773.5 2194.94   3
  -1   3  17 81501.1 2188.56   2
   1   3  17 74756.3 2203.34   5
  -1  -3  17 81343.5 2211.37   5
  -1  -3 -17 74734.5 2174.45   1
  -1  -3  19 3981.04 168.949   4
  -1  -3  19 3741.69 186.590   5
   1  -3  19 3695.68 185.795   5
   1   3  19 3766.63 161.237   4
  -1   3  19 3664.59 163.222   2
   1  -3  19 3762.60 166.866   4
   1   3  19 3579.90 181.713   5
  -1   3  19 3663.67 188.172   5
  -1  -3 -19 3595.55 154.890   1
  -1   3  19 3805.22 172.306   3
   1   3 -19 3620.14 175.748   1
   1   3 -21 309.138 107.134   1
  -1   3  21 498.844 102.303   3
   1  -3  21 357.102 105.337   5
   1   3  21 466.588 88.4847   4
  -1   3  21 492.190 91.1724   2
  -1  -3  21 486.406 113.255   5
  -1   3  21 403.997 116.301   5
  -1  -3  21 606.970 93.7682   4
   1  -3  21 487.456 89.8130   4
   1   3  21 553.607 114.332   5
   1   3  23 18015.7 590.505   5
   1  -3  23 16267.5 568.143   4
   1  -3  23 19405.7 596.862   5
  -1   3  23 18396.6 569.431   4
  -1   3 -23 18076.0 568.968   1
  -1   3  23 17595.7 595.628   5
  -1  -3  23 19769.5 576.739   4
  -1  -3  23 18996.5 599.244   5
   1  -3 -23 17933.4 571.742   1
   1   3 -23 17726.9 575.467   1
   1   3  23 18548.2 563.709   4
  -1   3  25 28646.0 894.862   5
   1   3 -25 27243.2 871.731   1
  -1  -3  25 28787.0 870.734   4
  -1  -3  25 28666.6 893.211   5
   1  -3  25 29131.2 890.574   5
   1   3  25 29424.8 863.604   4
   1   3  25 28432.8 892.748   5
  -1   3  25 28791.8 866.523   4
   1  -3  25 30629.2 871.991   4
   1   3  27 14424.4 458.806   4
  -1   3  27 13906.1 489.606   5
  -1   3  27 13615.4 457.865   4
   1   3 -27 12690.0 467.574   1
  -1  -3  27 14123.0 486.587   5
   1  -3  27 14648.6 466.716   4
   1  -3  27 13699.7 484.691   5
  -1  -3  27 13690.4 467.083   4
   1   3  27 13265.1 487.474   5
  -1   3  29 7447.68 335.340   5
  -1  -3  29 7956.16 312.225   4
   1   3  29 7846.51 304.036   4
   1   3  29 7712.66 335.110   5
   1  -3  29 8055.90 311.305   4
   1  -3  29 8342.73 336.778   5
  -1  -3  29 7739.20 333.881   5
  -1   3  29 8241.06 309.088   4
  -1  -3  31 151.606 120.433   4
   1  -3  31 138.445 118.548   4
  -1   3  33 3669.08 206.943   4
   1  -3  33 3864.82 231.986   5
   1   3  33 3935.39 205.810   4
   1   3  33 3974.32 233.337   5
  -1  -3  33 3896.26 236.238   5
  -1   3  33 3863.09 240.248   5
   1  -3  33 4337.79 218.689   4
   1   3  35 9417.76 393.257   5
  -1   3  35 9981.25 399.035   5
   1   3  35 9729.39 363.305   4
  -1  -3  35 9348.13 389.667   5
  -1   3  35 9464.17 366.095   4
   1  -3  35 10110.4 371.135   4
  -1  -3  35 9760.33 378.592   4
   1  -3  35 9299.44 387.992   5
  -1   3  37 5263.97 249.923   4
  -1  -3  37 4636.99 268.509   5
   1   3  37 4913.61 272.466   5
  -1  -3  37 5189.36 257.493   4
   1   3  37 4626.08 237.741   4
   1  -3  37 5230.26 248.687   4
  -1   3  37 4829.81 274.156   5
   1  -3  37 5027.25 268.997   5
  -1   3  39 2274.23 210.101   5
   1   3  39 2296.43 209.527   5
  -1  -3  39 2814.11 215.128   5
   1   3  39 2890.95 190.722   4
   1  -3  39 2716.30 215.044   5
   1  -3  39 3010.63 198.298   4
  -1  -3  39 2623.67 196.762   4
  -1   3  39 2513.14 190.569   4
   1   5  -1 9764.22 290.111   1
   1  -5   1 9815.11 281.660   4
   1  -5   1 9829.90 278.553   5
  -1   5   1 9989.42 290.705   3
   1  -5  -1 9926.13 278.055   5
  -1   5   1 9288.78 286.378   2
   1  -5  -1 10259.3 283.370   4
  -1   5  -1 10257.0 298.787   3
  -1   5  -1 9673.13 289.953   2
   1   5   1 9783.70 286.573   1
   1   5   1 9881.80 283.437   3
   1   5  -1 9713.91 288.062   3
   1  -5   3 9610.71 267.831   4
  -1  -5   3 9765.96 265.021   4
  -1   5   3 8692.93 269.730   2
   1  -5   3 10044.6 268.091   5
   1   5   3 9096.46 268.592   3
   1   5  -3 7872.87 278.607   3
   1   5   3 9770.49 262.136   5
  -1   5  -3 8400.72 273.832   1
   1   5  -3 8314.47 275.568   1
  -1   5  -3 8592.68 287.515   3
  -1   5   3 9298.01 272.333   3
   1   5   5 973964. 26122.6   5
  -1   5   5 915654. 26127.8   3
  -1   5   5 935332. 26125.4   2
  -1  -5   5 971964. 26124.3   4
   1   5   5 999999. 26127.1   3
   1   5   5 915381. 26116.4   2
   1  -5   5 977395. 26125.5   4
  -1   5  -5 920504. 26128.4   1
  -1  -5   5 989469. 26129.4   5
   1  -5   5 950404. 26126.0   5
   1   5  -5 926654. 26132.1   1
   1   5   7 224431. 6129.98   2
   1  -5   7 221894. 6138.13   4
  -1  -5   7 225503. 6144.50   5
  -1   5   7 215946. 6137.05   2
   1  -5   7 220124. 6141.69   5
   1   5   7 229120. 6139.67   3
  -1  -5   7 216678. 6137.53   4
   1  -5  -7 215421. 6146.37   1
   1   5  -7 220058. 6144.41   1
  -1   5   7 222412. 6140.42   3
  -1   5  -7 227273. 6140.66   1
   1   5   7 229667. 6138.76   5
  -1  -5   9 1845.28 86.2126   4
   1  -5  -9 1981.71 103.996   1
  -1   5  -9 2112.98 93.8300   1
   1  -5   9 1972.27 92.8961   5
   1   5   9 1859.14 90.3938   5
  -1  -5   9 2059.37 97.8791   5
  -1   5   9 1877.90 86.7454   3
   1   5   9 1836.32 76.8323   2
  -1  -5  -9 1973.38 81.7550   1
  -1   5   9 1917.78 84.2206   2
   1   5   9 1809.54 85.9986   3
   1  -5   9 1706.26 84.8772   4
   1   5  -9 1828.94 97.9259   1
  -1  -5 -11 13496.0 383.512   1
   1  -5 -11 12594.9 400.705   1
   1  -5  11 12831.9 393.025   4
  -1   5  11 13426.2 406.786   5
  -1   5  11 12703.8 389.209   2
   1   5  11 12489.9 382.703   2
  -1  -5  11 13330.5 395.859   4
   1   5 -11 12552.0 401.268   1
  -1   5  11 13384.7 395.020   3
  -1  -5  11 13346.0 405.578   5
   1  -5  11 12906.6 401.105   5
   1   5  11 13274.9 401.981   5
   1   5  11 13078.1 394.550   3
  -1   5 -11 12600.5 394.594   1
  -1  -5 -13 70158.1 1870.64   1
   1   5 -13 65297.0 1888.06   1
   1  -5 -13 65103.3 1887.61   1
  -1   5  13 67906.6 1896.58   5
  -1  -5  13 68079.1 1886.77   4
   1   5  13 65726.9 1891.10   5
   1  -5  13 67836.8 1883.96   4
  -1   5 -13 64833.7 1881.56   1
  -1   5  15 67203.6 1852.78   2
  -1   5 -15 62452.6 1852.49   1
  -1  -5 -15 65065.8 1840.71   1
   1  -5  15 67397.5 1869.90   5
  -1   5  15 66536.9 1858.27   3
   1  -5 -15 61621.8 1857.26   1
   1   5  15 67727.0 1860.06   3
  -1  -5  15 67803.9 1872.57   5
   1   5  15 68114.9 1848.06   2
   1   5  17 21813.6 621.772   2
   1   5  17 20196.4 642.127   5
  -1  -5 -17 21968.7 617.124   1
  -1   5  17 20761.4 646.699   5
  -1   5  17 20123.2 632.307   3
   1  -5 -17 20962.1 633.136   1
  -1   5  17 21106.4 626.588   2
   1  -5  17 20566.9 646.176   5
   1   5 -17 20765.3 636.463   1
  -1  -5  17 20802.1 647.023   5
   1   5  17 21924.1 635.550   3
  -1  -5  17 20613.2 631.814   4
   1  -5  17 20813.9 631.892   4
  -1  -5  19 9411.18 332.632   5
  -1  -5  19 8830.58 313.192   4
   1  -5 -19 8714.42 316.304   1
   1  -5  19 8688.62 326.575   5
  -1  -5 -19 8995.42 297.447   1
   1   5  19 9328.50 302.479   2
   1   5 -19 9169.78 319.692   1
   1   5  19 9652.39 315.351   3
  -1   5  19 9108.17 308.343   2
  -1   5  19 9122.27 332.118   5
   1   5  19 8947.97 326.665   5
   1  -5  19 8902.12 311.199   4
  -1   5  19 9530.66 316.801   3
  -1  -5  21 625.365 115.421   5
   1   5  21 474.648 84.4835   2
   1   5  21 497.539 112.827   5
  -1   5  21 538.435 107.928   3
   1  -5  21 436.331 92.2112   4
  -1  -5  21 359.128 93.6358   4
   1  -5  21 404.576 105.366   5
   1   5 -21 273.417 111.748   1
  -1   5 -21 429.850 108.041   1
  -1   5  21 495.485 98.1109   2
  -1   5  21 543.061 127.201   5
   1   5  21 497.044 98.9922   3
  -1  -5  23 24365.4 746.105   4
  -1  -5  23 24582.6 763.444   5
   1   5  23 24066.5 760.400   5
  -1   5  23 24040.4 766.217   5
  -1   5  23 24088.6 743.675   3
   1  -5  23 24921.4 742.768   4
  -1   5  23 24806.0 733.837   2
   1   5 -23 24478.7 749.039   1
   1   5  23 24856.0 733.360   4
  -1   5 -23 24294.5 741.535   1
   1  -5 -23 23620.8 741.229   1
   1  -5  23 24490.5 761.716   5
  -1   5  25 32301.8 944.606   2
  -1  -5  25 32014.7 975.730   5
  -1   5 -25 31621.7 952.275   1
  -1   5  25 32058.8 956.006   3
   1   5  25 32152.2 976.588   5
  -1  -5  25 32290.6 958.814   4
   1   5 -25 31982.4 961.874   1
   1  -5  25 31752.9 952.712   4
   1   5  25 31152.7 942.547   4
   1  -5  25 31277.4 971.088   5
  -1   5  25 32421.6 980.166   5
  -1   5  27 32980.7 1004.83   5
   1   5 -27 30616.1 981.550   1
  -1  -5  27 31891.5 982.340   4
   1   5  27 32319.6 1000.81   5
   1  -5  27 33647.4 999.110   5
  -1  -5  27 32882.1 1001.18   5
   1  -5  27 33298.8 979.584   4
  -1   5  27 32508.7 972.586   4
   1   5  27 33113.9 965.703   4
   1   5  29 4326.65 211.519   4
   1   5  29 3832.26 246.550   5
   1  -5  29 4728.21 222.722   4
  -1  -5  29 4556.25 242.961   5
   1  -5  29 4212.76 234.532   5
  -1   5  29 4270.60 208.848   4
  -1  -5  29 4416.44 220.601   4
  -1   5  29 4126.66 244.896   5
  -1  -5  31 65.5082 120.638   4
   1  -5  31 39.6001 112.725   4
   1   5  33 3495.06 227.875   5
   1  -5  33 3689.02 205.969   4
  -1   5  33 3651.17 204.693   4
   1  -5  33 3509.02 218.592   5
  -1  -5  33 3615.37 228.432   5
  -1   5  33 3549.92 230.457   5
   1   5  33 3788.49 199.376   4
  -1   5  35 4339.22 223.210   4
   1   5  35 4095.88 214.361   4
  -1  -5  35 4310.62 244.875   5
   1   5  35 4324.00 248.717   5
   1  -5  35 4518.86 250.816   5
   1  -5  35 4099.94 222.451   4
  -1   5  35 3739.61 244.655   5
  -1  -5  35 4257.34 231.013   4
   1  -5  37 7662.65 344.823   5
  -1  -5  37 8336.40 338.170   4
  -1  -5  37 7852.07 350.504   5
   1   5  37 7495.73 313.471   4
   1   5  37 7942.29 354.459   5
  -1   5  37 7734.86 355.135   5
   1  -5  37 7662.45 330.226   4
  -1   5  37 8379.63 324.487   4
   1  -5  39 1659.49 171.873   4
  -1   5  39 1342.78 189.789   5
  -1  -5  39 1980.96 194.242   5
  -1  -5  39 1455.04 175.844   4
   1   5  39 1421.27 186.328   5
  -1   5  39 1531.52 159.889   4
   1  -5  39 1632.40 181.732   5
   1   5  39 1621.07 159.286   4
   1   7   1 25949.3 736.307   1
   1   7  -1 26195.9 738.522   1
   1  -7   1 25574.1 724.621   5
   1  -7  -1 26352.1 731.095   4
  -1   7  -1 25732.4 745.017   3
   1  -7   1 26227.0 730.414   4
   1  -7  -1 26265.2 724.231   5
  -1   7  -1 26331.8 737.643   2
  -1   7   1 25825.1 735.680   2
   1   7   1 26884.2 734.809   3
   1   7  -1 26116.2 737.263   3
  -1   7   1 25522.0 740.098   3
  -1   7  -3 64.0262 37.6949   1
  -1  -7   3 68.6917 17.5047   4
  -1   7   3 82.9825 30.8309   3
  -1  -7   3 67.6138 24.6266   5
   1   7   3 78.2934 17.6426   2
  -1   7  -3 128.074 50.2980   3
   1   7   3 74.6539 28.2757   3
   1  -7   3 65.9642 21.0265   5
   1   7  -3 27.1849 37.2895   1
  -1   7   3 63.5198 28.5985   2
   1  -7   5 12904.7 357.327   5
   1   7  -5 11319.7 375.668   3
   1   7   5 12440.2 359.944   3
   1   7   5 11714.8 347.189   2
  -1   7   5 12317.3 362.922   3
  -1  -7   5 12380.6 359.825   5
   1   7   5 12855.4 351.016   5
  -1  -7   5 12241.6 353.838   4
  -1   7   5 12264.5 358.000   2
  -1   7  -5 11911.8 365.929   1
  -1   7  -5 11764.5 382.817   3
   1   7  -5 12029.4 367.517   1
   1  -7   5 12524.2 356.733   4
  -1  -7   7 529657. 14405.1   4
  -1   7   7 521327. 14410.5   3
  -1  -7   7 523696. 14411.0   5
   1  -7   7 527062. 14408.3   5
   1   7   7 505550. 14396.8   2
  -1   7  -7 521636. 14412.7   1
   1   7  -7 523468. 14416.2   1
   1   7   7 518080. 14404.3   5
   1  -7   7 549570. 14406.6   4
   1   7   7 515044. 14407.9   3
  -1   7   7 532093. 14406.4   2
   1  -7   9 31862.1 939.571   5
  -1  -7   9 32035.2 934.857   4
  -1   7   9 32699.5 934.423   2
  -1  -7   9 33724.2 944.226   5
  -1   7  -9 31968.7 940.090   1
   1  -7  -9 33461.4 948.724   1
   1  -7   9 32132.1 935.587   4
  -1   7   9 32802.3 938.599   3
   1   7   9 32357.5 936.370   3
   1   7  -9 33888.6 946.884   1
   1   7   9 32308.3 925.759   2
  -1   7  11 10363.1 335.550   5
   1   7 -11 9596.86 334.784   1
  -1  -7  11 10352.3 322.928   4
   1   7  11 10393.0 324.503   3
   1  -7  11 10677.1 332.001   5
  -1  -7  11 10289.9 334.662   5
   1  -7  11 10335.2 323.232   4
   1  -7 -11 9693.48 337.511   1
  -1  -7 -11 10329.2 318.281   1
   1   7  11 10877.5 313.635   2
   1   7  11 10039.0 327.417   5
  -1   7 -11 10502.9 330.395   1
  -1   7  13 67152.2 1903.60   5
  -1   7 -13 66727.7 1894.63   1
   1   7  13 67663.2 1900.16   5
   1  -7  13 66646.6 1891.68   4
  -1  -7  13 66363.4 1894.49   4
  -1   7  13 69516.1 1895.14   3
  -1   7  13 66599.3 1887.88   2
  -1  -7 -13 68054.5 1882.12   1
   1   7  15 40502.4 1104.79   2
   1   7  15 38979.8 1116.88   3
  -1   7  15 38633.5 1109.58   2
  -1  -7  15 39451.0 1129.23   5
   1  -7  15 37306.5 1125.06   5
  -1   7  15 39478.6 1117.51   3
   1   7 -15 38722.1 1123.73   1
  -1  -7 -15 39217.3 1102.79   1
   1  -7 -15 36387.6 1118.77   1
   1  -7  17 21100.1 649.126   4
   1   7  17 21441.3 638.720   2
  -1  -7  17 21686.1 669.017   5
   1   7  17 21646.7 662.903   5
   1  -7 -17 21581.1 657.277   1
   1   7 -17 21615.1 658.758   1
   1   7  17 21311.8 653.001   3
   1  -7  17 22402.9 666.823   5
  -1   7 -17 21168.2 652.382   1
  -1  -7  17 21453.0 652.457   4
  -1   7  17 21503.1 651.862   3
  -1   7  17 21883.5 667.477   5
  -1   7  17 22495.0 645.088   2
  -1  -7 -17 22464.7 637.483   1
  -1  -7  19 2028.29 129.167   4
  -1   7  19 1908.08 152.988   5
   1   7  19 2206.59 117.375   2
   1   7  19 1925.76 130.424   3
   1  -7  19 2339.97 130.465   4
  -1   7  19 2275.56 131.547   3
   1   7 -19 2013.89 143.149   1
   1  -7 -19 2231.52 148.748   1
   1  -7  19 2293.02 147.940   5
   1   7  19 2101.66 146.504   5
  -1   7  19 2032.72 124.575   2
  -1   7 -19 2072.99 141.880   1
  -1  -7  19 1783.28 138.237   5
  -1   7 -21 937.970 123.099   1
   1  -7  21 1001.27 111.838   4
  -1   7  21 1074.49 119.565   3
  -1   7  21 1305.08 144.036   5
   1   7 -21 959.942 137.909   1
  -1   7  21 984.083 111.725   2
   1  -7  21 1108.62 131.316   5
  -1  -7  21 1091.81 128.037   5
   1   7  21 1130.37 100.372   2
   1   7  21 1250.04 119.334   3
   1   7  21 1232.17 133.166   5
  -1  -7  21 1272.20 115.745   4
   1   7  23 4447.63 211.375   3
  -1  -7  23 4673.75 228.900   5
  -1   7  23 4868.77 212.039   3
  -1  -7  23 4481.35 209.961   4
   1   7  23 4825.62 197.085   2
  -1   7 -23 4915.49 220.205   1
   1  -7  23 5063.37 231.895   5
  -1   7  23 4858.40 203.794   2
   1   7 -23 4760.60 228.725   1
   1  -7  23 4464.38 207.991   4
  -1   7  23 4899.60 237.746   5
   1   7  23 4602.23 230.063   5
  -1   7 -25 46302.4 1378.40   1
   1  -7  25 46757.1 1395.14   5
   1   7 -25 45934.7 1383.51   1
  -1   7  25 46907.3 1381.17   3
  -1   7  25 48240.3 1367.77   2
  -1   7  25 47719.9 1403.83   5
   1   7  25 47547.3 1401.58   5
  -1  -7  25 48026.0 1398.32   5
  -1  -7  25 46247.5 1380.50   4
   1  -7  25 46428.0 1376.53   4
   1   7  25 49696.1 1363.65   2
   1   7  27 36896.3 1126.27   5
   1   7  27 37964.8 1092.04   4
   1   7 -27 36470.1 1108.99   1
  -1   7  27 36296.7 1100.79   3
  -1   7  27 37170.3 1089.61   2
  -1  -7  27 37826.6 1120.48   5
   1  -7  27 36306.2 1115.53   5
   1  -7  27 38083.2 1103.72   4
  -1   7  27 36639.9 1126.23   5
  -1  -7  27 36168.5 1103.30   4
   1  -7  29 4916.46 258.258   5
   1   7  29 5560.13 278.349   5
  -1   7  29 5106.21 269.504   5
  -1  -7  29 5582.53 252.997   4
  -1  -7  29 5202.52 261.870   5
   1  -7  29 6149.97 256.336   4
   1   7 -29 5105.21 267.688   1
   1   7  29 5736.92 241.987   4
  -1   7  29 5621.72 242.006   4
  -1  -7  31 110.379 134.725   5
   1  -7  31 87.0594 116.530   4
   1  -7  31 151.061 129.480   5
  -1  -7  31 54.8706 120.493   4
   1   7  31 149.871 145.696   5
   1   7  31 143.294 105.261   4
   1   7  33 2454.42 204.552   5
  -1  -7  33 2566.22 197.663   5
  -1   7  33 2487.99 203.080   5
   1  -7  33 2375.50 174.998   4
  -1   7  33 2243.68 166.926   4
   1  -7  33 2427.37 196.231   5
   1   7  33 2482.36 166.444   4
   1   7  35 8208.69 314.625   4
  -1  -7  35 7805.94 346.732   5
  -1  -7  35 8319.88 339.822   4
   1  -7  35 8191.41 342.316   5
  -1   7  35 7905.36 316.423   4
   1  -7  35 8328.98 331.671   4
  -1   7  35 7672.87 356.009   5
   1   7  35 7404.67 346.287   5
   1   7  37 2513.69 209.501   5
  -1   7  37 2317.71 177.325   4
   1  -7  37 2737.86 192.638   4
  -1  -7  37 2511.09 207.140   5
   1  -7  37 2593.26 202.205   5
   1   7  37 2431.07 172.644   4
  -1   7  37 2214.44 205.906   5
  -1  -7  37 2578.00 201.667   4
   1  -9  -1 209.095 18.4404   5
   1  -9   1 211.627 26.7456   4
   1   9  -1 209.276 40.8046   3
  -1   9  -1 221.383 49.8176   3
   1   9   1 206.406 46.7582   1
  -1   9   1 275.175 40.7987   2
   1  -9  -1 186.219 29.2449   4
  -1   9   1 231.214 45.8098   3
   1  -9   1 216.918 18.9354   5
   1   9   1 250.686 37.3699   3
   1   9  -1 239.996 48.5174   1
  -1   9  -1 198.660 41.9130   2
   1  -9   3 46252.1 1278.72   4
  -1  -9   3 44653.0 1275.54   5
   1  -9   3 46166.2 1274.55   5
  -1  -9   3 46784.5 1273.14   4
   1   9   3 45440.6 1283.96   3
   1   9  -3 45462.6 1291.01   1
   1   9  -3 46580.6 1295.44   3
  -1   9  -3 45515.9 1303.04   3
  -1   9   3 46443.1 1289.74   3
  -1   9  -3 44499.2 1292.33   1
  -1   9   3 45746.0 1283.08   2
   1   9   3 46093.6 1273.51   2
  -1  -9   5 33563.5 903.689   5
   1   9   5 32499.5 907.126   3
   1   9  -5 31542.7 914.647   1
  -1  -9   5 32144.4 897.458   4
  -1   9   5 31661.6 904.052   2
   1  -9   5 33117.7 900.925   5
   1   9   5 30628.2 893.114   2
   1   9  -5 31502.7 924.819   3
  -1   9  -5 31140.3 931.180   3
  -1   9   5 31966.2 909.519   3
   1   9   5 31811.8 891.162   5
   1  -9   5 33039.4 902.542   4
  -1   9  -5 31756.2 914.924   1
   1  -9   7 47881.3 1317.45   5
   1   9  -7 46142.6 1328.37   1
   1   9   7 46087.0 1319.91   3
  -1   9   7 47643.0 1322.59   3
  -1   9   7 43012.2 1314.56   2
  -1  -9   7 46447.0 1313.77   4
   1   9   7 46942.3 1307.20   2
   1   9  -7 47416.1 1347.43   3
  -1   9  -7 47351.7 1328.19   1
   1  -9   7 49483.7 1317.14   4
  -1   9  -7 47272.3 1354.43   3
   1   9   7 47176.6 1310.30   5
  -1  -9   7 48029.3 1320.30   5
   1   9  -9 56749.9 1605.94   1
  -1   9   9 56131.3 1591.50   2
   1   9   9 56788.8 1597.10   3
   1   9   9 56236.0 1591.23   5
  -1  -9   9 57049.4 1600.62   5
   1  -9   9 57185.2 1594.12   4
  -1   9  -9 61288.4 1606.45   1
   1   9   9 55257.1 1583.39   2
   1  -9   9 57496.5 1597.75   5
  -1  -9   9 56401.9 1592.47   4
  -1   9  11 5617.89 205.597   5
  -1  -9  11 5760.96 206.060   5
   1  -9  11 5114.18 196.896   5
   1  -9  11 4970.66 187.934   4
   1   9  11 5440.66 194.973   5
  -1  -9  11 5376.82 190.867   4
   1  -9 -11 5194.53 214.802   1
   1  -9 -13 29690.5 906.659   1
   1   9  13 32044.3 898.230   3
   1  -9  13 29492.5 893.476   4
  -1  -9 -13 30576.7 890.063   1
  -1  -9  13 31340.1 896.360   4
  -1   9  13 30600.5 905.581   5
   1   9  13 30462.8 900.024   5
   1   9 -13 31192.6 908.276   1
  -1   9  13 31688.0 899.163   3
  -1   9  13 32010.2 891.307   2
   1   9  13 31368.4 884.433   2
   1   9  15 40114.9 1137.50   3
   1  -9 -15 37140.3 1142.75   1
   1   9  15 40615.4 1124.44   2
   1   9 -15 41379.0 1150.17   1
   1  -9  15 38951.8 1137.09   4
  -1  -9  15 38785.4 1136.60   4
  -1   9 -15 39002.8 1140.56   1
  -1  -9  15 39829.9 1149.90   5
   1  -9  15 40434.7 1147.14   5
  -1   9  15 39513.8 1130.15   2
  -1   9  15 39610.9 1137.89   3
  -1  -9 -15 39234.1 1128.16   1
   1   9  17 11242.9 351.424   2
  -1  -9 -17 11215.7 357.483   1
   1   9  17 11513.9 366.453   3
   1  -9 -17 11494.9 378.674   1
   1  -9  17 11244.7 364.742   4
  -1  -9  17 11255.6 381.424   5
  -1   9  17 11077.0 364.734   3
  -1   9  17 10713.6 355.762   2
  -1   9 -17 11538.3 374.756   1
  -1  -9  17 11188.6 366.248   4
  -1   9  17 10914.5 380.198   5
   1   9 -17 11684.2 382.933   1
   1  -9  17 11134.7 376.135   5
   1   9  17 10301.2 373.045   5
  -1   9  19 5538.57 238.963   5
  -1  -9  19 5616.27 223.309   4
   1  -9  19 5746.87 226.491   4
   1  -9  19 5511.60 238.207   5
   1   9  19 5586.10 207.178   2
   1   9  19 5520.51 235.394   5
  -1  -9  19 5741.10 239.891   5
  -1   9  19 5882.61 214.038   2
   1   9 -19 5374.37 238.491   1
  -1   9  19 5512.97 222.837   3
  -1   9 -19 5745.65 239.351   1
   1   9  19 5741.57 221.784   3
  -1   9  21 187.848 96.4242   3
   1  -9  21 10.0196 110.455   5
  -1   9  21 63.0846 86.7484   2
   1   9  21 21.2749 96.8180   3
   1  -9  21-12.4676 93.6468   4
  -1   9  21 154.522 115.363   5
   1   9 -21 65.3759 115.423   1
   1   9  21-10.4914 99.4732   5
   1   9  21 51.8184 81.2461   2
  -1   9 -21-8.52938 124.990   1
  -1  -9  21-15.5090 108.684   5
  -1  -9  21 17.4234 90.0997   4
   1   9  23 16599.7 512.150   3
  -1  -9  23 15433.1 512.276   4
  -1   9  23 15873.5 534.460   5
   1  -9  23 14929.1 503.567   4
  -1   9  23 15949.6 508.366   3
  -1  -9  23 16110.1 529.592   5
   1   9  23 15412.4 527.556   5
  -1   9 -23 15858.2 516.461   1
   1   9 -23 15621.4 522.316   1
   1  -9  23 15767.5 523.444   5
  -1   9  23 16144.9 497.625   2
   1   9  23 15461.1 491.569   2
  -1  -9  25 31181.8 974.744   4
   1   9  25 31780.9 974.468   3
  -1   9  25 33338.1 962.314   2
   1   9  25 31943.6 956.235   2
  -1   9  25 33614.4 976.341   3
   1  -9  25 33241.2 991.069   5
  -1   9  25 31319.3 996.045   5
   1   9  25 31593.3 994.636   5
  -1   9 -25 33143.6 980.873   1
  -1  -9  25 32867.0 991.969   5
   1   9 -25 32686.6 985.315   1
   1  -9  25 33800.2 976.663   4
   1   9  27 22593.1 671.692   2
  -1   9  27 22129.0 677.324   2
  -1  -9  27 22007.9 706.302   5
   1   9 -27 22192.2 702.522   1
   1  -9  27 21130.7 701.782   5
  -1   9  27 22393.1 718.081   5
   1  -9  27 22697.6 693.097   4
  -1   9  27 22311.3 692.224   3
   1   9  27 21556.4 690.110   3
  -1  -9  27 22113.1 694.727   4
  -1   9 -27 21342.0 692.516   1
   1   9  27 20432.2 709.298   5
   1  -9  29 6602.93 294.037   5
  -1  -9  29 6552.86 279.880   4
   1  -9  29 6577.01 276.590   4
  -1  -9  29 6727.61 296.907   5
   1   9  29 6362.08 304.743   5
   1   9 -29 6323.19 294.107   1
  -1   9  29 6429.55 303.640   5
   1   9  31 138.020 136.273   5
   1  -9  31 106.895 118.801   4
  -1  -9  31 209.524 139.392   5
  -1  -9  31 167.895 122.956   4
   1  -9  31 395.290 137.862   5
   1   9  31 157.530 108.465   4
  -1   9  31 131.569 141.122   5
  -1   9  33 3153.97 218.588   5
  -1   9  33 3096.08 185.867   4
  -1  -9  33 2891.65 207.157   5
   1   9  33 3027.22 177.056   4
   1   9  33 3137.53 217.083   5
   1  -9  33 3325.85 203.889   4
   1  -9  33 2947.13 207.629   5
   1   9  35 2962.09 180.803   4
   1  -9  35 3205.02 215.737   5
  -1   9  35 2976.99 187.042   4
  -1  -9  35 3474.39 213.009   4
   1  -9  35 2937.73 200.318   4
   1   9  35 3373.51 223.950   5
  -1   9  35 3044.81 230.342   5
  -1  -9  35 2995.04 216.745   5
  -1   9  37 3839.40 248.152   5
   1  -9  37 3758.89 224.423   4
   1   9  37 3332.63 235.467   5
   1   9  37 3331.58 198.831   4
  -1  -9  37 4125.37 237.881   5
   1  -9  37 3796.23 234.454   5
  -1   9  37 3748.60 207.628   4
  -1  11   1 2134.89 95.8180   2
   1  11  -1 2236.51 102.146   3
   1 -11  -1 2050.87 80.9754   4
  -1  11  -1 2066.57 111.121   3
  -1  11   1 2087.05 104.424   3
   1 -11   1 2010.48 81.2139   4
   1 -11   1 2183.34 67.6401   5
   1  11  -1 1897.28 109.204   1
   1 -11  -1 1797.64 66.2456   5
  -1  11  -1 2180.98 98.9452   2
   1  11   1 2034.52 104.250   1
   1  11   1 2196.22 95.1585   3
  -1 -11   3 5890.60 187.246   5
   1 -11   3 6411.30 186.908   5
   1  11  -3 6222.65 220.321   3
  -1  11   3 6275.83 210.167   3
  -1  11  -3 6242.27 230.364   3
   1  11  -3 6202.97 214.832   1
   1  11   3 6510.08 205.098   3
  -1 -11   3 6227.69 186.594   4
   1  11   3 6225.44 192.427   2
   1 -11   3 6238.36 193.811   4
  -1  11   3 6220.43 202.459   2
   1  11   5 27132.0 746.579   2
   1 -11   5 28274.9 753.856   4
   1  11  -5 26806.7 770.077   1
   1  11  -5 27123.2 781.901   3
   1  11   5 28203.6 762.357   3
  -1  11   5 25951.3 762.594   3
  -1 -11   5 27510.9 751.834   5
  -1 -11   5 27938.3 747.320   4
  -1  11  -5 28120.8 772.090   1
  -1  11   5 27888.0 757.112   2
  -1  11  -5 26019.8 787.566   3
   1 -11   5 27230.0 748.534   5
   1 -11   7 96936.0 2631.20   4
   1 -11   7 96228.1 2630.37   5
  -1 -11   7 97725.5 2633.67   5
   1  11   7 92802.3 2637.37   3
  -1 -11   7 95118.1 2627.17   4
   1  11   7 96825.5 2621.62   5
  -1  11  -7 90033.5 2667.80   3
   1  11  -7 90297.3 2663.47   3
   1  11   7 91521.5 2622.31   2
   1 -11   9 14830.7 445.054   5
   1  11   9 14478.9 438.088   5
  -1 -11   9 14734.1 448.795   5
  -1  11   9 14326.1 444.178   5
  -1 -11   9 15519.4 441.934   4
   1  11  -9 14258.7 488.073   3
   1 -11   9 15391.5 444.137   4
   1  11   9 14827.4 433.504   2
  -1  11  11 7043.78 248.153   3
   1  11  11 6990.77 238.397   5
  -1 -11  11 6846.99 235.359   4
   1  11 -11 7279.18 259.031   1
   1 -11  11 6914.62 236.609   4
   1  11  11 6974.95 242.332   3
  -1  11  11 7395.32 249.942   5
  -1  11 -11 7597.23 260.801   1
  -1 -11  11 7461.30 249.667   5
  -1  11  11 6953.05 235.120   2
   1 -11  11 6894.92 242.454   5
   1  11  13 46943.5 1386.32   5
   1 -11 -13 48107.0 1401.17   1
  -1 -11 -13 49084.6 1386.08   1
   1 -11  13 48659.4 1392.13   5
  -1  11  13 49446.9 1390.89   3
  -1  11  13 49542.1 1380.70   2
  -1  11 -13 49502.0 1396.17   1
  -1 -11  13 48018.2 1384.06   4
   1  11 -13 49661.9 1399.36   1
   1  11  13 47671.3 1386.82   3
  -1  11  13 47943.3 1393.45   5
   1  11  13 50082.4 1373.32   2
  -1  11  15 20831.5 610.637   3
  -1  11 -15 20320.9 617.216   1
  -1 -11  15 20216.7 618.143   5
  -1  11  15 20065.4 601.204   2
   1 -11  15 20218.2 605.240   4
   1 -11  15 19952.5 613.717   5
  -1 -11  15 19426.2 605.706   4
  -1 -11 -15 19758.5 604.588   1
   1  11 -15 21008.1 622.668   1
   1 -11 -15 19002.0 621.477   1
   1  11  15 20249.6 608.843   3
   1  11  15 21002.2 595.551   2
   1  11  17 16378.0 550.322   5
   1 -11  17 17744.3 544.200   4
  -1  11 -17 17678.2 554.172   1
   1 -11  17 19159.7 559.519   5
  -1  11  17 17033.5 557.287   5
  -1  11  17 17229.4 544.359   3
  -1 -11  17 18238.3 560.598   5
   1  11 -17 18684.8 560.484   1
   1  11  17 17750.3 529.440   2
  -1  11  17 17573.6 534.661   2
   1  11  17 17473.2 543.646   3
   1 -11  19 8346.31 306.455   4
   1 -11  19 8658.42 320.925   5
   1  11  19 9448.80 294.484   2
   1  11  19 8786.93 308.098   3
  -1  11  19 8537.66 328.865   5
   1  11  19 8528.23 319.958   5
  -1  11  19 9019.04 298.531   2
  -1 -11  19 8676.09 324.342   5
  -1  11  19 8734.79 308.820   3
  -1  11 -19 9161.51 324.692   1
  -1 -11  19 8125.35 307.603   4
   1  11 -19 9120.56 325.528   1
   1 -11  21 1206.34 127.429   5
   1  11 -21 1385.32 150.220   1
   1  11  21 1161.01 118.519   3
  -1  11  21 1217.96 108.118   2
   1  11  21 1196.70 104.370   2
  -1  11 -21 1258.01 141.089   1
   1  11  21 1145.34 132.531   5
  -1 -11  21 1130.31 123.933   4
   1 -11  21 1144.99 118.407   4
  -1  11  21 1169.00 117.654   3
  -1 -11  21 1141.91 134.945   5
  -1  11  21 1056.02 142.826   5
  -1  11  23 21762.3 694.326   3
   1 -11  23 22624.2 696.894   4
  -1  11  23 22256.6 682.124   2
  -1 -11  23 22061.1 699.384   4
  -1  11 -23 23438.6 706.605   1
  -1 -11  23 21529.0 708.605   5
   1  11  23 22910.0 699.453   3
   1  11 -23 22610.3 707.108   1
  -1  11  23 21619.3 720.536   5
   1 -11  23 22639.9 709.444   5
   1  11  23 22956.2 719.286   5
   1  11  23 23856.1 680.834   2
  -1 -11  25 16791.3 586.144   4
  -1 -11  25 17750.5 600.447   5
  -1  11 -25 18894.5 595.787   1
   1  11  25 18454.0 587.371   3
  -1  11  25 18167.9 612.708   5
   1 -11  25 18828.0 602.299   5
  -1  11  25 18895.4 585.373   3
   1  11  25 18674.4 566.988   2
   1  11 -25 19019.2 600.976   1
   1 -11  25 17582.4 583.059   4
  -1  11  25 18854.2 574.142   2
   1  11  25 17245.5 603.420   5
   1  11  27 7663.21 300.664   3
  -1  11 -27 7327.84 309.593   1
   1  11  27 8014.21 281.858   2
  -1  11  27 7671.16 299.281   3
  -1 -11  27 7276.37 312.452   5
  -1  11  27 7632.58 285.573   2
   1 -11  27 7304.38 311.982   5
   1  11  27 7142.05 321.111   5
  -1  11  27 7329.14 326.100   5
  -1 -11  27 6903.91 296.424   4
   1 -11  27 7312.57 296.751   4
   1  11 -27 7819.55 316.483   1
   1  11 -29 2596.81 199.226   1
  -1  11  29 2664.90 207.671   5
   1  11  29 2713.07 199.972   5
   1 -11  29 2671.02 178.784   4
  -1 -11  29 2483.45 174.609   4
  -1  11  31 232.575 126.115   3
   1 -11  31 115.122 135.098   5
   1 -11  31 42.6511 114.358   4
  -1  11  31 71.2510 108.286   2
   1  11  31 15.7033 142.748   5
  -1  11  31 237.654 160.652   5
   1  11  31 122.955 105.097   4
  -1 -11  31 41.9600 138.929   5
   1  11 -31 57.5780 156.958   1
   1  11  33 2142.24 154.942   4
  -1  11  33 1915.78 195.768   5
   1 -11  33 2070.33 182.279   5
  -1 -11  33 2199.59 192.664   5
   1  11  33 1836.82 187.600   5
   1 -11  33 2063.77 170.841   4
  -1  11  33 2036.66 159.438   2
  -1 -11  35 4564.14 249.819   5
   1  11  35 4002.18 249.893   5
   1 -11  35 4243.26 240.630   5
  -1  11  35 3796.47 211.645   4
   1 -11  35 4177.02 229.902   4
  -1  11  35 3785.84 251.995   5
   1  11  35 4125.66 207.387   4
   1 -11  37 2600.87 204.957   5
  -1 -11  37 2665.71 206.546   5
   1  11  37 2554.90 215.554   5
  -1  11  37 2998.08 227.379   5
  -1  11  37 2522.95 179.435   4
   1  11  37 2815.85 180.196   4
   1  13  -1 6697.01 229.918   1
   1  13   1 6379.24 225.243   1
   1 -13   1 6704.55 203.558   4
   1 -13  -1 6696.41 204.550   4
   1  13  -1 6735.61 224.496   3
   1 -13   1 6971.20 187.851   5
   1  13   1 6623.41 220.297   3
   1  13  -3 19121.4 542.445   3
   1 -13   3 17992.3 504.520   5
  -1 -13   3 16959.5 503.351   5
  -1 -13   3 17793.2 506.998   4
   1  13   3 18392.7 527.712   3
   1  13   3 17945.1 514.382   2
   1 -13   3 18135.8 515.157   4
   1 -13   5 101920. 2785.13   4
  -1 -13   5 97747.2 2777.90   4
   1 -13   5 101878. 2778.74   5
   1  13   5 99207.8 2780.73   2
  -1  13  -5 107718. 2807.28   1
  -1 -13   5 98444.1 2779.04   5
   1  13  -5 100035. 2813.27   3
  -1 -13   7 41317.7 1159.73   5
   1  13  -7 42753.9 1181.45   1
   1 -13   7 41163.5 1160.00   4
  -1  13  -7 43619.1 1183.13   1
  -1  13   7 41734.7 1163.82   2
  -1  13   7 43528.4 1175.93   3
   1  13   7 37800.1 1143.90   5
   1 -13   7 41906.3 1157.75   5
  -1 -13   7 42612.6 1156.89   4
   1  13  -7 40502.9 1196.37   3
   1  13   9 3402.82 141.120   3
  -1  13  -9 3477.38 161.959   1
  -1 -13   9 3212.37 124.913   4
   1 -13   9 3208.20 131.006   5
   1 -13   9 3412.42 130.169   4
  -1  13   9 2940.86 141.651   3
  -1  13   9 3134.67 135.770   5
  -1 -13   9 2968.87 135.981   5
   1  13  -9 3220.24 157.419   1
   1  13   9 3218.90 121.592   5
  -1  13   9 3130.99 133.860   2
  -1  13  -9 3163.63 193.076   3
  -1  13  11 46.1416 70.2890   2
  -1  13 -11 201.274 136.211   3
   1 -13  11-17.5457 57.6909   4
   1  13  11 73.8206 60.9383   5
  -1  13 -11 108.084 93.4006   1
  -1 -13  11 74.0793 71.3927   5
  -1  13  11 71.4984 74.1337   3
  -1 -13  11 126.686 57.4246   4
   1  13  11 85.2279 70.8530   3
   1  13 -11-64.0580 95.9953   1
   1  13 -11 49.6588 133.757   3
   1  13  11 30.3459 56.8067   2
  -1  13  11 93.6960 75.6683   5
  -1 -13  13 69448.4 1989.13   4
  -1  13  13 70762.1 1986.69   2
   1  13  13 68552.0 1989.15   5
  -1  13 -13 77968.8 2009.74   1
  -1  13  13 71135.5 1997.49   3
  -1  13 -13 70309.3 2043.82   3
   1  13 -13 63090.2 2028.57   3
   1  13  13 72019.1 1996.09   3
   1  13  13 71639.3 1979.42   2
   1 -13  13 68647.2 1992.03   5
  -1  13  13 70898.4 2000.43   5
   1  13 -13 73762.9 2008.66   1
   1 -13  15 71983.8 2081.40   4
  -1  13 -15 81263.7 2100.30   1
   1  13  15 71360.1 2085.09   5
  -1  13  15 75492.4 2076.16   2
  -1 -13  15 72744.7 2081.09   4
   1  13 -15 76255.8 2098.63   1
  -1 -13  15 73277.0 2092.29   5
  -1 -13 -15 73663.3 2086.27   1
   1  13  15 71504.2 2083.67   3
  -1  13  15 73551.6 2087.30   3
   1  13  15 72984.7 2068.74   2
   1 -13  15 74956.2 2089.35   5
  -1  13  17 17002.7 553.490   3
   1  13 -17 18623.6 571.948   1
   1 -13  17 17394.2 552.348   4
   1  13  17 17862.8 554.700   3
  -1  13 -17 19026.3 571.063   1
  -1  13  17 18522.9 547.296   2
  -1 -13  17 18783.7 568.571   5
  -1  13  17 15826.1 564.309   5
   1  13  17 17393.0 560.564   5
   1 -13  17 17875.1 561.666   5
   1  13  17 19075.7 541.030   2
  -1 -13  19 7759.77 294.666   5
   1  13  19 7906.72 265.598   2
   1  13 -19 7879.40 300.215   1
   1 -13  19 7330.91 277.713   4
   1  13  19 7385.69 291.040   5
  -1  13  19 7749.08 268.852   2
   1 -13  19 7302.05 286.924   5
   1 -13 -19 7922.15 307.383   1
  -1  13  19 7452.39 303.101   5
  -1  13  19 7991.33 282.845   3
  -1 -13  19 7569.23 279.753   4
  -1  13 -19 7595.18 296.587   1
   1  13  19 7702.99 281.121   3
   1  13 -21 2482.34 177.219   1
  -1  13  21 2464.11 179.703   5
   1  13  21 2470.30 153.935   3
   1  13  21 2505.09 134.203   2
   1 -13  21 2343.29 144.763   4
  -1  13  21 2194.88 149.208   3
   1  13  21 2277.77 161.392   5
  -1  13  21 2426.57 139.353   2
   1 -13  21 2486.89 162.915   5
  -1 -13  21 2250.81 163.704   5
  -1  13 -21 2124.20 171.880   1
  -1 -13  21 2477.44 150.379   4
   1  13  23 6432.04 252.673   2
  -1  13  23 7037.10 260.996   2
   1 -13  23 7151.42 287.266   5
   1 -13  23 7160.08 275.187   4
   1  13 -23 7421.35 296.175   1
  -1  13  23 6814.41 299.905   5
  -1 -13  23 6861.39 288.179   5
  -1 -13  23 7014.03 279.563   4
   1  13  23 6295.10 288.323   5
  -1  13  23 7105.89 275.917   3
  -1  13 -23 7059.66 292.762   1
   1  13  23 7112.44 274.981   3
  -1  13  25 6253.02 251.709   2
   1  13  25 5905.56 282.481   5
  -1  13  25 6233.22 262.412   3
   1 -13  25 6698.10 281.330   5
  -1  13 -25 6609.92 285.401   1
   1  13  25 6669.39 249.068   2
   1  13  25 6663.51 267.550   3
  -1  13  25 6312.53 293.467   5
   1  13 -25 6826.24 290.859   1
   1 -13  25 5980.73 261.085   4
  -1 -13  25 6448.41 282.141   5
   1  13  27 7790.85 304.623   3
   1 -13  27 8262.96 322.764   5
  -1  13  27 7528.96 331.618   5
   1  13  27 7530.81 283.457   2
   1 -13  27 6900.43 297.575   4
   1  13 -27 8143.82 328.816   1
  -1  13 -27 7914.39 323.219   1
   1  13  27 7244.18 323.167   5
  -1 -13  27 7577.88 321.914   5
  -1  13  29 2827.29 214.693   5
  -1  13  29 3191.25 190.532   3
   1  13 -29 3020.98 213.927   1
   1  13  29 3385.81 171.122   2
   1  13  29 3261.80 192.520   3
   1  13  29 3288.68 214.885   5
  -1  13  29 2622.87 170.646   2
  -1  13 -29 2910.11 214.251   1
   1 -13  29 2801.70 181.710   4
  -1  13  31-23.5962 112.927   2
  -1  13  31 106.516 139.642   5
   1  13  31 11.7116 127.878   3
   1 -13  31 26.7206 129.421   5
  -1  13  31-35.1801 119.847   3
  -1 -13  31 125.814 135.568   5
   1 -13  31 67.4488 118.927   4
   1  13  31-70.7656 109.464   2
  -1 -13  33 3116.85 210.256   5
  -1  13  33 3098.03 182.082   2
  -1  13  33 2891.24 196.718   3
  -1  13  33 2756.10 223.363   5
   1 -13  33 3030.90 206.453   5
   1 -13  35 3970.46 227.080   5
   1  13  35 3709.07 202.786   4
  -1 -13  35 3719.63 232.258   5
   1 -15   1 2872.93 111.057   4
  -1  15  -1 2999.11 131.849   2
   1 -15   1 2727.54 89.9667   5
  -1  15   1 2970.94 128.245   2
  -1  15   1 3245.91 142.133   3
   1  15  -1 2900.70 142.950   1
  -1  15  -1 2805.22 142.471   3
  -1 -15   3 40660.3 1242.97   4
  -1  15   3 47977.7 1275.73   3
   1 -15   3 46847.2 1239.77   5
  -1 -15   3 41570.6 1236.17   5
  -1  15  -3 48876.5 1271.12   2
  -1  15   3 47443.5 1263.55   2
   1  15  -3 47731.5 1277.28   1
  -1  15  -3 47639.3 1288.89   3
   1 -15   3 44413.0 1252.54   4
  -1  15   5 49312.5 1322.12   3
  -1  15  -5 47760.3 1343.09   3
   1  15   5 46963.0 1314.96   3
  -1  15  -5 49156.4 1328.15   1
   1 -15   5 46908.5 1292.98   5
  -1 -15   5 43584.6 1293.62   4
   1  15  -5 48777.6 1326.31   1
   1 -15   5 44834.5 1300.66   4
  -1 -15   5 45562.9 1292.87   5
  -1  15   5 46112.8 1309.54   2
  -1 -15   7 10537.5 320.558   4
  -1  15   7 10816.1 346.125   3
  -1  15   7 11345.7 334.994   2
  -1  15  -7 10971.8 378.994   3
  -1  15  -7 11443.0 358.675   1
   1 -15   7 10888.8 322.388   5
   1 -15   7 10963.0 327.056   4
   1  15   7 11264.1 342.666   3
   1  15   7 10271.6 322.544   2
  -1 -15   7 10602.5 324.857   5
   1  15  -7 11409.3 356.838   1
  -1  15   9 4363.38 170.753   2
   1  15  -9 4153.92 189.077   1
   1  15   9 4251.92 173.571   3
   1  15  -9 4439.39 221.367   3
  -1  15   9 4637.94 194.250   3
  -1  15  -9 4305.62 220.741   3
  -1 -15   9 4405.03 164.459   5
   1 -15   9 4267.94 160.216   4
  -1 -15   9 4535.30 157.533   4
   1 -15   9 4161.83 157.643   5
  -1  15  -9 4775.78 195.232   1
   1  15   9 4467.57 157.007   2
  -1  15   9 4205.95 172.436   5
  -1 -15  11 2008.82 97.0992   4
   1  15  11 1786.87 112.959   3
  -1  15  11 1767.51 118.130   3
  -1  15  11 1789.12 114.811   5
  -1  15 -11 1883.45 135.331   1
  -1  15 -11 1838.36 170.814   3
   1  15  11 1654.26 95.0403   2
  -1  15  11 1738.42 108.183   2
   1  15 -11 2043.25 173.071   3
   1 -15  11 1683.74 96.2937   4
   1  15 -11 1709.48 128.530   1
  -1 -15  11 2021.23 111.752   5
  -1  15  13 14670.3 477.082   5
  -1 -15  13 15420.3 468.175   4
   1  15  13 15660.5 478.318   3
  -1  15  13 15598.1 467.801   2
  -1  15 -13 16121.8 537.801   3
   1 -15  13 15069.0 470.169   5
  -1 -15  13 14185.3 471.554   5
  -1  15 -13 16141.1 492.641   1
   1  15 -13 15935.7 491.396   1
  -1  15  13 15085.0 479.036   3
   1  15 -13 15042.2 531.762   3
   1  15  13 15110.2 457.827   2
   1 -15 -15 47451.9 1406.63   1
  -1  15 -15 51303.5 1404.28   1
   1  15  15 48728.6 1371.79   2
   1  15 -15 47438.5 1443.17   3
   1  15 -15 48830.2 1401.69   1
  -1  15  15 48497.7 1392.10   3
   1  15  15 47342.7 1387.70   3
  -1  15 -15 46883.7 1444.26   3
  -1 -15  15 49484.2 1395.42   5
  -1  15  15 48146.0 1378.33   2
   1 -15  15 47629.5 1387.09   5
   1 -15  15 48500.9 1384.40   4
  -1  15 -17 63548.4 1905.33   3
   1 -15 -17 65834.1 1870.74   1
  -1 -15  17 66539.3 1859.19   5
  -1  15  17 68079.7 1854.11   3
  -1  15  17 64675.6 1838.43   2
  -1  15 -17 68032.2 1865.06   1
   1 -15  17 63403.8 1846.59   4
   1  15 -17 67188.8 1864.64   1
   1  15  17 59683.8 1846.87   3
   1  15  17 67212.5 1834.05   2
   1 -15  17 64709.9 1852.65   5
   1  15 -17 63570.3 1898.41   3
  -1  15  17 62745.1 1861.25   5
   1  15  19 9938.92 315.982   2
   1  15  19 9278.63 332.286   3
   1  15 -19 9737.19 352.998   1
   1 -15  19 9502.55 337.986   5
  -1  15  19 9663.83 322.273   2
  -1  15 -19 9939.98 353.113   1
   1 -15  19 8821.87 327.383   4
  -1  15  19 9242.09 330.605   3
  -1  15  19 9147.49 351.076   5
  -1 -15  19 9159.10 342.914   5
   1  15  21 128.673 86.5239   2
  -1  15  21 192.060 94.2554   2
  -1  15 -21 81.2790 128.757   1
  -1 -15  21 199.421 116.276   5
   1  15  21 142.553 100.224   3
   1 -15  21 70.4286 95.4695   4
  -1  15  21 234.704 103.610   3
   1 -15  21 217.077 107.734   5
   1  15 -21 192.460 134.124   1
   1  15  23 5537.43 244.830   3
  -1  15  23 5836.11 231.387   2
  -1  15  23 6362.81 248.284   3
   1  15 -23 5359.67 269.790   1
  -1  15 -23 5814.43 270.120   1
  -1 -15  23 6124.20 264.176   5
   1  15  23 5693.26 224.689   2
   1 -15  23 5569.17 241.167   4
   1 -15  23 6164.82 259.534   5
   1  15  25 7833.14 309.329   3
  -1  15 -25 8517.08 332.382   1
   1 -15  25 8298.65 321.528   5
  -1 -15  25 8237.91 331.762   5
   1  15 -25 8594.59 332.431   1
  -1  15  25 8149.34 291.878   2
   1  15  25 7929.23 288.161   2
   1 -15  25 7443.07 303.957   4
  -1  15  25 7364.16 303.521   3
   1  15 -27 8083.79 340.967   1
  -1 -15  27 8479.62 339.173   5
   1 -15  27 8114.06 327.062   5
  -1  15 -27 8558.78 344.949   1
   1  15  29 1010.54 117.930   2
  -1  15 -29 984.034 165.237   1
   1  15  29 641.734 131.575   3
  -1  15  29 795.246 137.134   3
  -1  15  29 985.985 129.924   2
   1  15  31-5.89915 124.396   3
  -1 -15  31 202.338 136.696   5
   1  15  31 211.544 110.439   2
   1 -15  31 85.7126 121.082   5
  -1  15  31-58.4857 123.675   3
  -1  15  31 192.302 110.047   2
   1  15 -31 59.7010 163.754   1
  -1  15  33 1243.57 155.923   3
  -1  15  33 1463.25 141.156   2
   1  15  33 1017.51 152.441   3
   1  15 -33 1490.24 196.409   1
  -1 -15  33 1439.78 169.885   5
   1  15  33 1185.54 131.644   2
   1 -15  33 1255.49 160.608   5
   1 -15  35 5772.21 278.203   5
  -1  15  35 5088.38 268.448   3
  -1  15  35 5883.99 252.007   2
   1  15  35 5223.45 247.958   4
  -1 -15  35 6189.33 289.748   5
   1  17  -1 3163.64 157.049   1
  -1  17  -1 3243.59 159.407   3
  -1  17   1 3249.32 141.773   2
   1  17   1 3348.55 149.936   3
   1  17   1 3389.40 135.382   2
  -1  17   1 3339.64 155.419   3
  -1  17  -1 3443.40 147.271   2
   1  17  -1 3074.80 150.758   3
   1  17  -3 41889.5 1203.75   3
   1 -17   3 40296.2 1158.32   5
   1  17   3 41231.8 1177.24   2
  -1  17   3 41707.1 1186.34   2
  -1  17  -3 40867.5 1209.05   3
  -1  17   3 43448.5 1199.82   3
  -1  17  -3 43141.5 1193.58   2
   1  17  -3 43690.0 1202.91   1
   1  17   3 42877.9 1193.12   3
   1  17  -5 22572.8 695.101   3
   1  17  -5 23993.2 688.527   1
  -1  17  -5 23037.5 677.521   2
   1 -17   5 21271.7 657.618   4
  -1  17   5 23821.9 681.155   3
   1  17   5 22982.4 675.160   3
  -1  17   5 22297.5 666.727   2
   1  17   5 23280.7 660.412   2
   1 -17   5 23018.5 646.558   5
  -1  17  -5 21964.2 698.976   3
  -1  17   7 17124.7 509.144   2
   1  17  -7 17724.1 549.201   3
  -1  17  -7 17323.0 552.280   3
   1  17   7 16354.6 515.461   3
   1  17  -7 17974.5 530.954   1
   1 -17   7 16247.3 500.349   4
  -1  17  -7 17454.1 531.762   1
   1 -17   7 17247.8 493.847   5
   1  17   7 16831.3 498.551   2
  -1  17   7 16877.6 520.223   3
  -1 -17   7 16444.7 493.111   5
   1  17  -9 365.744 98.5573   1
  -1  17  -9 231.134 103.252   1
  -1 -17   9 309.746 62.8278   5
   1 -17   9 313.174 58.4845   4
  -1  17   9 341.049 80.1157   3
   1  17   9 500.903 68.3353   2
   1 -17   9 345.848 61.7692   5
   1  17  -9 303.230 126.095   3
  -1  17  -9 262.147 128.954   3
   1  17   9 295.261 77.0730   3
  -1  17   9 339.245 74.1445   2
   1 -17  11 1992.76 107.340   4
   1  17  11 2061.24 103.895   2
  -1  17  11 1805.29 120.604   3
   1  17 -11 1882.84 141.646   1
   1  17  11 1831.97 119.383   3
   1  17 -11 1854.96 175.334   3
  -1  17  11 1984.62 110.748   2
  -1  17 -11 2168.43 163.378   1
   1  17  13 3894.06 156.713   2
   1  17 -13 4127.13 194.359   1
  -1 -17  13 3658.77 165.978   5
   1 -17  13 3849.33 164.984   5
   1  17 -13 4107.52 236.973   3
  -1  17 -13 4408.64 242.656   3
   1  17  13 3827.90 175.229   3
  -1  17 -13 3940.39 195.806   1
  -1  17  13 3961.29 165.748   2
  -1  17  13 3976.99 175.831   3
   1  17  15 64022.7 1933.47   3
   1  17 -15 68944.7 1946.48   1
   1  17  15 67249.4 1914.89   2
  -1  17 -15 74121.8 1954.06   1
  -1 -17  15 68058.3 1936.11   5
  -1  17  15 70094.8 1938.85   3
  -1  17  15 66916.9 1921.63   2
   1  17 -15 69034.4 1995.19   3
  -1  17 -15 67837.6 1991.12   3
   1 -17  15 68055.2 1930.06   5
   1  17 -17 94032.7 2720.15   3
   1  17  17 92551.8 2652.45   3
  -1  17 -17 93446.9 2716.29   3
  -1 -17  17 91757.4 2659.25   5
   1 -17  17 92223.9 2653.05   5
   1 -17 -17 94097.6 2680.09   1
  -1  17  17 96259.0 2657.77   3
  -1  17  17 92473.3 2641.02   2
  -1  17 -17 98645.2 2673.47   1
   1  17 -17 97304.6 2668.87   1
   1  17  17 94940.2 2635.34   2
  -1  17  19 8961.14 324.592   3
   1  17  19 9163.11 305.390   2
   1  17  19 8790.82 323.020   3
   1 -17  19 8492.62 321.552   5
  -1  17 -19 8766.72 394.773   3
  -1 -17  19 8309.09 330.085   5
   1  17 -19 9404.25 345.857   1
  -1  17  19 9939.91 314.700   2
  -1  17 -19 9323.51 346.604   1
   1  17 -19 8721.43 397.550   3
  -1  17 -21 2247.83 178.439   1
   1  17  21 2229.30 129.516   2
   1  17 -21 2249.49 177.867   1
   1 -17  21 2117.38 151.214   5
  -1 -17  21 2336.24 163.840   5
   1  17 -21 2209.78 236.683   3
  -1  17  21 2124.37 139.093   2
   1  17  21 1902.45 147.100   3
  -1  17  21 1940.83 145.801   3
  -1  17 -21 2090.15 230.380   3
  -1  17 -23 5000.77 249.584   1
  -1  17 -23 4419.98 296.406   3
   1 -17  23 4854.90 230.195   5
   1  17  23 5338.63 209.771   2
   1  17 -23 5036.74 248.246   1
   1  17  23 4659.76 226.874   3
  -1  17  23 5292.46 224.044   3
  -1 -17  23 4768.65 236.723   5
  -1  17  23 4757.50 207.617   2
   1 -17  25 7963.55 325.223   5
  -1  17 -25 8403.36 343.690   1
   1  17 -25 8274.07 341.548   1
  -1 -17  25 8677.16 338.015   5
   1  17  25 8576.37 300.339   2
   1  17  27 2264.71 142.860   2
   1  17  27 2309.84 167.533   3
  -1 -17  27 1955.30 176.726   5
  -1  17  27 2219.94 149.711   2
  -1  17  27 2455.09 165.565   3
   1 -17  27 2068.02 168.157   5
  -1  17 -27 2087.67 191.714   1
  -1 -17  29 1098.05 156.373   5
   1  17 -29 1032.80 171.474   1
  -1  17  29 1049.92 136.644   3
   1  17  29 986.954 120.251   2
  -1  17  29 897.051 123.577   2
   1 -17  29 1131.25 147.128   5
   1  17  29 968.682 137.393   3
   1  17 -31-40.3092 160.174   1
   1  17  31-5.91047 127.028   3
  -1  17  31-106.820 128.914   3
  -1 -17  31-28.0113 135.672   5
  -1  17  31-57.1894 112.958   2
  -1  17 -31-33.8832 163.332   1
   1  17  31 135.478 104.652   2
   1 -17  31-19.8791 125.645   5
   1  17  33 1691.53 147.914   2
   1  17  33 1689.18 170.634   3
  -1  17  33 1639.76 149.018   2
   1 -17  33 1702.79 169.218   5
  -1 -17  33 1775.61 180.152   5
   1  17 -33 1692.30 203.128   1
  -1  17  33 1761.60 170.748   3
   1  17  35 10168.7 408.635   3
  -1  17  35 11049.3 393.471   2
  -1  17  35 11447.6 416.242   3
   1 -17  35 10989.6 420.734   5
   1  17  35 10828.7 385.120   2
  -1 -17  35 11879.9 437.724   5
  -1  19   1 8646.44 286.443   2
  -1  19   1 8779.88 298.534   3
  -1  19  -1 8301.84 302.017   3
   1  19   1 7944.63 274.748   2
   1  19  -1 8928.80 297.991   3
   1  19   1 8378.30 291.615   3
  -1  19  -1 8442.78 287.012   2
   1  19  -3 24155.9 734.743   3
  -1  19  -3 24885.9 724.365   2
  -1  19   3 24528.7 716.166   2
   1  19  -3 25234.8 734.666   1
  -1  19   3 24309.7 730.097   3
   1  19   3 23812.9 708.257   2
  -1  19  -3 24123.7 741.336   3
   1  19   3 24417.9 724.876   3
  -1  19  -5 29853.1 899.700   2
   1  19   5 30485.6 900.346   3
  -1  19   5 31154.8 891.869   2
   1  19   5 31058.1 884.060   2
  -1  19  -5 30025.9 924.201   3
  -1  19   5 30437.2 904.239   3
   1  19  -5 31890.2 912.643   1
   1  19  -5 31234.3 919.277   3
   1  19  -7 9191.21 336.797   3
  -1  19   7 8962.41 297.018   2
  -1  19  -7 8776.20 339.141   3
   1  19   7 8743.33 287.579   2
   1  19   7 9092.15 308.126   3
  -1  19   7 9276.64 310.516   3
   1  19  -7 9287.40 322.153   1
  -1  19   9 2823.45 148.396   3
  -1  19   9 3116.69 139.952   2
   1  19  -9 2926.85 167.230   1
   1  19  -9 3053.51 190.942   3
   1  19   9 3016.33 131.471   2
  -1  19  -9 2989.18 170.761   1
  -1  19  -9 3120.32 194.668   3
   1  19   9 2798.19 145.896   3
  -1  19 -11 27.0372 114.000   1
  -1  19  11 14.8753 77.9570   2
   1  19  11 42.7921 70.8917   2
   1  19 -11-97.2004 107.627   1
   1  19  11 15.0775 82.0270   3
  -1  19 -11 52.2235 135.017   3
   1  19 -11-12.6941 138.968   3
  -1  19  11 15.4629 83.6047   3
   1  19 -13 32247.4 924.847   1
   1 -19  13 29685.4 893.710   5
   1  19  13 30897.0 889.153   2
   1  19  13 30119.6 908.074   3
  -1  19 -13 32302.2 926.167   1
  -1  19  13 31728.3 898.472   2
  -1  19 -13 27777.6 955.315   3
   1  19 -13 30902.0 962.468   3
  -1  19  13 30527.7 912.059   3
   1  19 -15 45877.9 1432.08   3
   1  19 -15 49425.0 1392.71   1
  -1 -19  15 45818.3 1370.30   5
   1  19  15 48026.9 1355.69   2
  -1  19 -15 48255.9 1434.72   3
  -1  19  15 48901.9 1381.12   3
   1  19  15 47797.1 1377.30   3
  -1  19  15 48334.3 1363.62   2
   1 -19  15 44168.7 1363.69   5
  -1  19 -15 51438.0 1397.25   1
   1  19  17 13175.2 399.695   2
   1  19  17 12537.5 416.831   3
  -1  19  17 12440.7 403.861   2
   1  19 -17 13785.5 442.397   1
  -1 -19  17 12188.2 417.695   5
  -1  19  17 11656.6 416.162   3
   1 -19  17 11515.3 407.579   5
   1  19 -17 11818.4 486.520   3
  -1  19 -17 13987.8 443.287   1
  -1  19 -17 12036.3 485.879   3
   1 -19  19 5102.21 234.140   5
  -1  19 -19 5801.18 320.936   3
  -1  19  19 6304.55 243.897   3
  -1  19  19 5717.70 226.176   2
   1  19  19 5602.79 216.180   2
   1  19  19 5416.59 234.896   3
  -1  19 -19 6388.73 269.838   1
   1  19 -19 5387.01 317.684   3
  -1 -19  19 5472.91 242.187   5
   1  19 -19 6226.66 265.389   1
  -1  19 -21 211.463 196.752   3
   1  19 -21 377.374 209.092   3
  -1  19 -21 226.684 140.763   1
   1  19 -21 302.254 140.807   1
  -1  19  21 297.356 108.912   3
   1  19  21 312.368 97.0776   2
   1 -19  21 433.264 108.738   5
  -1 -19  21 347.262 115.981   5
  -1  19  21 508.346 106.383   2
   1  19  21 280.275 105.418   3
   1  19 -23 3630.12 222.428   1
   1  19  23 3380.13 189.531   3
   1  19 -23 2979.81 273.448   3
   1  19  23 3711.30 169.615   2
  -1  19 -23 3872.21 220.880   1
   1 -19  23 3427.74 189.603   5
  -1 -19  23 3427.63 200.103   5
   1  19 -25 2626.63 265.783   3
  -1  19  25 3315.31 166.020   2
   1 -19  25 2833.24 182.070   5
  -1  19  25 2531.15 170.767   3
  -1 -19  25 3326.96 198.820   5
   1  19  27 3854.46 184.946   2
  -1  19  27 4286.55 211.122   3
  -1  19 -27 3792.72 296.088   3
   1  19 -27 4332.84 243.679   1
  -1  19  27 3976.37 191.699   2
   1  19  27 3908.64 209.617   3
  -1  19  29 1070.90 146.715   3
   1  19  29 1037.92 122.540   2
  -1  19  29 959.430 126.883   2
  -1  19 -29 960.663 175.811   1
  -1  19 -29 773.833 225.754   3
   1 -19  29 1305.31 151.124   5
   1  19 -29 1079.06 182.725   1
  -1 -19  29 1162.86 154.127   5
   1  19  29 818.057 134.887   3
   1  19 -29 1401.52 229.592   3
   1  19  31 26.4007 112.684   2
   1  19  31-35.6191 129.527   3
  -1  19  31-51.1587 122.088   2
  -1  19 -31-41.5283 215.774   3
   1 -19  31-46.0497 120.480   5
   1  19 -31-48.2745 161.262   1
  -1 -19  31 209.293 139.003   5
  -1  19 -31 160.958 174.843   1
  -1  19  31 64.9666 139.361   3
   1  19 -33 4667.46 274.873   1
   1 -19  33 4657.75 249.144   5
   1  19  33 3913.31 239.099   3
  -1 -19  33 4854.07 256.283   5
  -1  19 -33 4313.20 318.905   3
  -1  19  33 4977.20 243.605   3
  -1  19  33 4500.88 223.972   2
   1  19  33 4780.73 218.625   2
  -1  21  -1 2798.75 141.993   2
  -1  21  -1 2833.27 154.736   3
  -1  21   1 2639.51 139.139   2
   1  21  -1 2745.61 136.795   2
  -1  21   1 2629.04 151.130   3
   1  21  -1 2853.89 152.481   3
   1  21   1 2592.13 133.246   2
   1  21   1 2701.97 146.533   3
   1  21   3 17537.0 529.139   3
  -1  21   3 16949.5 515.436   2
   1  21   3 16663.3 508.569   2
   1  21  -3 17581.2 536.075   1
  -1  21  -3 15811.3 522.077   2
  -1  21  -3 16567.5 541.835   3
   1  21  -3 17228.2 538.753   3
  -1  21   3 17073.2 531.129   3
   1  21  -5 16065.6 516.350   1
   1  21   5 16063.9 507.209   3
  -1  21   5 15916.1 495.594   2
  -1  21   5 15840.5 511.366   3
   1  21  -5 16064.9 523.183   3
   1  21   5 16094.5 488.982   2
  -1  21  -5 16925.9 509.493   2
  -1  21  -5 16758.4 533.437   3
   1  21   7 16650.5 502.430   3
   1  21  -7 16232.1 513.982   1
  -1  21   7 15458.1 501.592   3
  -1  21  -7 15805.5 533.738   3
  -1  21  -7 16158.0 505.064   2
   1  21  -7 16305.5 528.984   3
   1  21   7 16251.9 481.740   2
  -1  21   7 14782.6 484.858   2
  -1  21   9 1490.62 125.027   3
  -1  21  -9 1509.51 165.102   3
   1  21   9 1666.09 107.858   2
  -1  21   9 1536.93 113.522   2
   1  21  -9 1494.60 158.797   3
   1  21  -9 1609.26 146.114   1
   1  21   9 1707.04 122.487   3
   1  21  11 5519.10 238.444   3
  -1  21 -11 6406.01 262.275   1
   1  21 -11 5356.95 278.535   3
  -1  21  11 6239.46 240.921   3
   1  21  11 5632.18 216.610   2
   1  21 -11 6241.67 258.056   1
  -1  21 -11 5880.25 286.931   3
  -1  21  11 6242.15 227.895   2
  -1  21 -13 14223.2 507.456   3
  -1  21 -13 14225.3 469.894   1
   1  21 -13 12231.3 498.491   3
  -1  21  13 14093.9 438.962   2
   1  21 -13 14027.1 468.484   1
   1  21  13 14048.4 430.114   2
   1  21  13 12988.9 449.936   3
  -1  21  13 14008.3 453.719   3
   1  21 -15 10246.0 376.963   1
   1  21  15 10448.1 360.886   3
  -1  21 -15 9742.02 419.153   3
  -1  21  15 10274.4 347.575   2
   1  21  15 10511.8 340.945   2
  -1  21 -15 10930.3 384.569   1
  -1  21  15 10461.1 364.279   3
   1  21 -15 10146.6 424.721   3
   1  21 -17 8462.16 393.525   3
  -1  21  17 8703.57 323.438   3
  -1  21 -17 9019.18 391.905   3
  -1  21 -17 9307.97 347.511   1
  -1  21  17 8448.66 303.340   2
   1  21 -17 8918.47 340.488   1
   1  21  17 8362.91 318.303   3
   1  21  17 9068.72 301.018   2
   1  21  19 2700.47 163.609   3
   1  21  19 2710.65 147.212   2
   1  21 -19 2379.41 185.996   1
   1  21 -19 3125.83 257.493   3
  -1  21  19 2756.18 153.797   2
  -1  21 -19 2211.03 238.697   3
  -1  21  19 2482.51 161.556   3
  -1  21 -19 3241.52 203.549   1
   1  21  21 98.8920 106.999   3
   1  21 -21 96.8196 199.112   3
   1  21  21 166.357 95.3672   2
   1  21 -23 2887.15 265.562   3
  -1  21  23 2435.40 164.909   3
  -1  21  25 6194.09 275.204   3
   1  21  25 6763.06 277.990   3
   1  21  25 6692.37 254.572   2
  -1  21 -25 6601.07 366.961   3
  -1  21  25 6469.60 257.136   2
   1  21 -25 6999.63 307.002   1
  -1  21 -25 6676.65 306.814   1
   1  21  27 2743.65 158.258   2
  -1  21 -27 2715.42 280.427   3
  -1  21  27 3027.07 167.494   2
  -1  21 -27 2657.58 213.990   1
   1  21 -27 2617.70 210.878   1
  -1  21  27 2805.54 180.229   3
   1  21 -27 2393.37 269.520   3
   1  21  27 2405.64 173.694   3
  -1  21 -29 896.167 177.927   1
  -1  21  29 965.891 151.180   3
   1  21 -29 1064.37 247.061   3
   1  21 -29 1094.99 184.713   1
   1  21  29 819.243 137.010   3
  -1  21  29 769.534 135.594   2
   1  21  29 1060.34 122.440   2
  -1  21 -29 740.895 224.838   3
   1 -21  29 993.211 147.558   5
   1  21  31 138.666 133.496   3
  -1  21  31-95.3234 135.563   3
   1 -21  31 99.6156 126.807   5
  -1  21 -31 220.116 168.428   1
   1  21 -31 310.515 238.333   3
   1  21  31 35.2086 109.897   2
  -1  21  31 65.0483 122.277   2
   1  21 -31-6.92757 162.248   1
  -1  21 -31-10.9760 225.915   3
  -1  23  -1 1362.36 134.800   3
  -1  23   1 1437.29 117.065   2
   1  23   1 1543.73 127.325   3
   1  23   1 1299.04 110.233   2
   1  23  -1 1480.41 116.480   2
   1  23  -1 1607.89 131.214   3
  -1  23   1 1580.31 134.368   3
  -1  23  -1 1516.58 123.097   2
   1  23  -3 11607.2 399.182   3
   1  23  -3 11976.8 381.032   2
  -1  23   3 12139.2 380.899   2
   1  23   3 11451.7 390.998   3
   1  23   3 11949.6 374.442   2
  -1  23  -3 11122.0 385.613   2
  -1  23   3 11436.0 393.792   3
  -1  23  -3 11517.3 408.882   3
  -1  23   5 18027.0 565.433   3
  -1  23  -5 18011.3 581.678   3
   1  23  -5 18386.3 577.388   3
  -1  23  -5 18186.4 559.363   2
  -1  23   5 17555.0 545.821   2
   1  23  -5 18090.4 569.696   1
   1  23   5 17834.8 540.673   2
   1  23   5 17208.9 557.942   3
   1  23   7 6111.13 224.259   2
  -1  23   7 6525.28 231.190   2
   1  23  -7 5835.07 264.625   3
  -1  23   7 5769.88 242.497   3
  -1  23  -7 6586.23 248.501   2
  -1  23  -7 5496.68 265.926   3
   1  23   7 6078.18 243.274   3
   1  23  -7 6077.16 259.400   1
  -1  23   9 4808.23 215.307   3
  -1  23  -9 4529.83 212.860   2
   1  23   9 4979.21 214.138   3
  -1  23   9 4695.30 195.662   2
   1  23  -9 5124.28 233.374   1
   1  23  -9 4857.33 244.177   3
   1  23   9 4742.00 189.303   2
  -1  23  -9 5005.03 252.431   3
   1  23 -11 766.419 142.683   1
  -1  23  11 765.159 103.695   2
   1  23  11 810.885 98.8514   2
  -1  23  11 805.587 116.693   3
   1  23  11 821.420 117.127   3
   1  23 -11 1041.44 167.486   3
  -1  23 -11 784.684 163.530   3
   1  23  13 3547.66 181.448   3
  -1  23 -13 3670.20 242.246   3
  -1  23 -13 3732.33 210.916   1
   1  23  13 3701.80 164.347   2
  -1  23  13 3455.81 186.247   3
   1  23 -13 3608.33 210.036   1
  -1  23  13 3353.99 169.025   2
   1  23 -13 3836.43 242.814   3
   1  23 -15 9691.19 357.936   1
  -1  23  15 9052.62 338.648   3
   1  23  15 9082.57 314.506   2
  -1  23 -15 9484.35 400.585   3
   1  23  15 9161.63 336.068   3
  -1  23  15 9034.83 320.556   2
   1  23 -15 9376.62 396.310   3
  -1  23 -15 9712.77 359.213   1
  -1  23  17 6853.19 274.430   3
   1  23  17 6581.41 245.264   2
  -1  23  17 6525.87 252.176   2
   1  23 -17 6516.83 333.508   3
  -1  23 -17 6372.62 334.517   3
   1  23  17 6122.68 264.214   3
   1  23 -17 6978.98 291.839   1
  -1  23 -17 6874.27 292.894   1
   1  23 -19 1270.17 211.458   3
  -1  23 -19 924.016 209.157   3
   1  23  19 1297.71 134.951   3
   1  23  19 1256.64 113.543   2
   1  23 -21 125.700 146.077   1
  -1  23  21 139.667 100.385   2
   1  23 -21 509.321 200.447   3
  -1  23  21 97.9117 107.186   3
  -1  23 -23 4613.91 254.203   1
  -1  23 -23 4436.65 299.644   3
   1  23 -23 4406.23 241.411   1
   1  23  23 4235.43 213.516   3
  -1  23  23 4364.29 213.168   3
  -1  23  23 4535.75 206.775   2
   1  23  23 4186.27 195.187   2
   1  23 -25 3935.84 300.736   3
  -1  23 -25 3888.79 240.775   1
  -1  23  25 3875.80 188.780   2
  -1  23  25 3933.09 204.936   3
   1  23  25 4004.15 189.521   2
   1  23 -25 4000.41 243.248   1
  -1  23 -25 3648.36 291.752   3
   1  23  25 3825.54 207.745   3
  -1  23 -27 4351.18 317.945   3
   1  23  27 4489.01 205.898   2
  -1  23 -27 4705.07 267.238   1
  -1  23  27 4615.55 213.901   2
   1  23 -27 4423.70 327.266   3
   1  23 -27 4719.51 259.726   1
  -1  23  27 4578.30 232.861   3
   1  23  27 4800.70 234.113   3
   1  23 -29 3306.28 310.606   3
   1  23 -29 3962.43 249.876   1
  -1  23  29 3541.46 214.131   3
  -1  23 -29 3288.79 300.969   3
   1  23  29 3654.98 211.401   3
   1  23  29 3986.42 192.061   2
  -1  23  29 3995.92 201.099   2
  -1  23 -29 4424.49 259.859   1
   1  25  -1 1530.24 136.110   3
  -1  25   1 1546.49 127.393   2
   1  25   1 1650.92 135.043   3
   1  25  -1 1409.91 121.545   2
   1  25   1 1294.22 114.401   2
  -1  25  -1 1410.24 143.675   3
  -1  25  -1 1466.42 129.154   2
  -1  25   1 1507.58 142.370   3
  -1  25  -3 6178.16 265.075   3
  -1  25   3 6317.34 237.908   2
   1  25   3 6103.89 233.512   2
  -1  25   3 6244.87 254.575   3
   1  25   3 6021.93 248.903   3
   1  25  -3 6129.71 239.422   2
   1  25  -3 5939.41 257.902   3
  -1  25  -3 6055.62 243.434   2
   1  25   5 12002.8 393.802   2
   1  25   5 12502.3 420.368   3
  -1  25   5 12939.8 421.748   3
   1  25  -5 11884.8 404.108   2
  -1  25  -5 13130.5 441.301   3
  -1  25   5 12156.0 400.418   2
  -1  25  -5 12410.3 411.856   2
   1  25  -5 12043.2 430.597   3
  -1  25   7 24620.7 759.959   2
   1  25   7 26153.5 759.623   2
   1  25  -7 25919.3 802.140   3
  -1  25   7 25535.5 780.534   3
   1  25   7 27324.8 786.372   3
  -1  25  -7 24647.5 774.497   2
   1  25  -7 25623.0 788.322   1
  -1  25  -7 25349.4 803.447   3
  -1  25   9 2313.53 164.648   3
  -1  25  -9 3181.04 212.371   3
  -1  25  -9 2849.28 174.899   2
   1  25   9 2844.13 147.964   2
   1  25  -9 3113.22 205.414   3
   1  25  -9 2761.00 186.314   1
   1  25   9 2685.80 162.689   3
  -1  25   9 2866.45 152.893   2
  -1  25  11 149.705 95.0482   2
   1  25  11 144.727 103.166   3
  -1  25 -11 9.47080 117.732   2
  -1  25 -11 252.574 155.973   3
   1  25 -11 42.1210 132.031   1
   1  25 -11 141.912 146.086   3
   1  25  11 128.040 86.1609   2
  -1  25  11 215.159 109.630   3
   1  25 -13 7943.95 350.932   3
  -1  25 -13 7628.81 358.534   3
   1  25  13 7534.69 298.187   3
  -1  25  13 7845.20 282.001   2
  -1  25 -13 7131.75 307.493   2
   1  25 -13 8303.57 318.317   1
  -1  25  13 7997.75 303.033   3
   1  25  13 7623.58 272.298   2
   1  25  15 6558.67 273.225   3
  -1  25 -15 6519.69 329.380   3
  -1  25  15 6443.17 275.102   3
   1  25 -15 6943.77 332.991   3
  -1  25  15 6985.65 259.770   2
   1  25  15 6698.27 247.991   2
  -1  25 -17 2829.66 242.458   3
   1  25  17 2985.69 155.219   2
   1  25 -17 2821.83 199.815   1
   1  25 -19 579.519 149.501   1
   1  25 -19 482.874 188.359   3
  -1  25  19 516.435 118.561   3
  -1  25  19 495.140 110.175   2
  -1  25 -19 416.983 148.878   1
   1  25  21 118.988 96.1975   2
   1  25  21-41.9625 109.966   3
  -1  25  21 89.6866 100.289   2
   1  25 -21 117.047 146.451   1
  -1  25 -21-68.9112 147.609   1
  -1  25 -21 105.155 195.986   3
  -1  25  21 58.8949 111.285   3
  -1  25  23 1276.32 125.747   2
  -1  25 -23 847.767 217.259   3
   1  25  23 1011.52 139.760   3
   1  25  23 1240.21 125.877   2
  -1  25  23 1156.49 134.300   3
  -1  25 -23 1208.30 179.416   1
   1  25 -23 1268.63 175.054   1
   1  25 -23 951.458 233.304   3
  -1  25  25 7877.91 317.885   3
   1  25 -25 9150.51 370.471   1
  -1  25 -25 8179.95 350.558   1
  -1  25  25 8452.03 302.107   2
   1  25  25 8004.19 292.780   2
   1  25 -25 8002.66 442.066   3
  -1  25 -25 7147.67 395.467   3
   1  25  25 7226.24 311.691   3
   1  25  27 12821.4 434.578   2
  -1  25 -27 14592.6 501.301   1
  -1  25  27 13025.4 461.097   3
  -1  25 -27 12797.7 540.002   3
  -1  25  27 12882.1 440.602   2
   1  25 -27 13881.1 494.207   1
   1  25  27 13279.0 463.967   3
  -1  27  -1 186.417 114.836   3
   1  27   1 181.008 98.8792   2
  -1  27   1 312.524 102.875   2
   1  27  -1 120.179 107.882   3
   1  27   1 143.191 108.141   3
   1  27  -1 197.946 99.5092   2
  -1  27   1 94.3341 112.553   3
  -1  27  -1 243.259 103.364   2
   1  27   3 4869.33 227.729   3
  -1  27   3 5228.75 216.198   2
   1  27   3 5302.48 215.855   2
   1  27  -3 5183.74 240.881   3
  -1  27   3 5537.46 238.588   3
  -1  27  -3 5420.30 247.427   3
   1  27  -3 5133.56 216.583   2
  -1  27  -3 4694.46 220.691   2
   1  27   5 26988.8 803.748   3
  -1  27  -5 26309.1 823.541   3
  -1  27  -5 25289.2 793.705   2
   1  27  -5 26905.9 820.466   3
   1  27  -5 25080.7 787.521   2
  -1  27   5 26941.3 786.640   2
   1  27   5 26277.3 778.490   2
  -1  27   5 26540.9 805.743   3
  -1  27   7 13702.8 436.363   2
  -1  27   7 13370.6 457.615   3
   1  27  -7 12686.9 439.883   2
   1  27   7 12761.5 425.980   2
  -1  27  -7 13983.6 483.532   3
   1  27   7 12976.3 450.474   3
  -1  27  -7 14616.4 453.220   2
   1  27  -7 13794.4 475.330   3
  -1  27  -9 1971.78 186.641   3
   1  27   9 2003.67 128.875   2
   1  27  -9 1823.70 173.930   3
  -1  27   9 1921.98 135.516   2
  -1  27   9 1835.12 145.326   3
   1  27   9 1651.32 139.732   3
  -1  27  11 650.120 112.509   2
   1  27  11 669.071 124.699   3
  -1  27  11 931.008 125.107   3
   1  27 -11 786.978 155.267   3
  -1  27 -11 910.922 168.797   3
   1  27  11 832.999 105.292   2
   1  27  13 3624.87 188.276   3
   1  27  13 3563.21 167.048   2
  -1  27 -13 3982.89 249.087   3
   1  27 -13 3425.64 212.886   1
   1  27 -13 3309.25 234.819   3
  -1  27  15 5032.64 235.850   3
  -1  27 -15 4531.39 236.697   2
   1  27 -15 4890.88 291.417   3
   1  27 -17 1577.98 175.723   1
   1  27 -17 1568.92 201.979   3
  -1  27 -17 1757.50 162.813   2
  -1  27  17 1494.90 139.979   3
  -1  27  17 1482.23 127.651   2
   1  27  17 1815.66 149.666   3
   1  27  19 1011.54 114.914   2
   1  27  19 963.623 125.346   3
  -1  27  19 874.393 126.637   3
  -1  27 -19 1121.10 204.076   3
  -1  27  19 987.473 120.855   2
   1  27 -19 922.252 160.531   1
  -1  27  21-75.2960 105.140   2
   1  27  21 145.762 107.569   3
  -1  27 -21-105.199 191.548   3
  -1  27 -21-6.40121 153.955   1
   1  27 -21 101.711 153.110   1
  -1  27  21 133.096 128.890   3
   1  27  21 45.8215 97.1072   2
   1  27 -21-80.5899 193.868   3
  -1  27 -23 3082.55 246.592   1
   1  27  23 3086.78 190.986   3
   1  27  23 3302.96 171.947   2
   1  27 -23 3688.33 229.809   1
  -1  27  23 3319.34 180.291   2
  -1  27  23 3376.76 194.172   3
  -1  27 -23 3150.97 275.493   3
  -1  27  25 10670.5 406.284   3
  -1  27 -25 11339.8 436.554   1
   1  27  25 11444.3 382.982   2
   1  27 -25 12374.1 444.011   1
   1  27  25 10911.6 406.488   3
  -1  27  25 11412.6 390.911   2
  -1  27 -25 10524.0 480.180   3
   1  29  -1 620.722 126.488   3
  -1  29   1 706.449 127.452   3
  -1  29  -1 909.155 138.672   3
   1  29   1 515.159 106.167   2
   1  29   1 582.116 121.907   3
   1  29  -1 588.198 111.589   2
   1  29   3 12740.7 426.960   2
   1  29  -3 14067.1 469.375   3
  -1  29   3 12899.8 454.497   3
   1  29   3 13146.8 454.687   3
  -1  29  -3 13849.3 468.934   3
   1  29  -5 10526.5 389.453   3
   1  29   5 9871.02 345.254   2
  -1  29   5 10287.9 378.692   3
  -1  29  -5 11168.7 397.822   3
   1  29   5 10033.8 374.078   3
   1  29   7 3246.74 164.886   2
  -1  29  -7 3436.61 212.046   3
   1  29   7 3614.22 192.584   3
   1  29  -7 3666.82 215.969   3
   1  29   9 1236.19 132.366   3
   1  29  -9 1440.37 167.844   3
  -1  29  -9 1252.05 142.817   2
   1  29  -9 1184.06 133.617   2
  -1  29  11 204.747 110.232   3
  -1  29  11 213.917 102.613   2
  -1  29 -11 70.8240 121.932   2
  -1  29  13 2197.34 146.764   2
   1  29 -13 2186.82 202.814   3
   1  29 -13 2412.15 186.982   1
  -1  29  13 2573.04 168.046   3
  -1  29  15 3121.54 186.080   3
  -1  29  15 2887.91 166.357   2
   1  29  15 3341.30 188.049   3
   1  29  15 3037.88 162.225   2
  -1  29 -15 3151.36 237.777   3
  -1  29 -15 2578.97 191.540   2
   1  29 -15 2765.09 206.893   1
   1  29 -17 3577.30 218.655   1
  -1  29 -17 3010.43 204.217   2
  -1  29  17 3215.39 174.717   2
  -1  29  17 3335.98 194.311   3
   1  29  17 3544.93 195.540   3
  -1  29 -17 3240.19 253.468   3
   1  29  17 3429.18 171.889   2
   1  29  19 320.541 102.731   2
   1  29 -19 479.444 154.106   1
  -1  29 -19 239.833 144.341   2
  -1  29 -19 232.782 190.206   3
  -1  29  19 457.336 124.258   3
  -1  29  19 422.067 107.795   2
   1  29  19 323.826 119.436   3
  -1  29 -21 361.413 157.316   2
   1  29  21 372.332 104.254   2
  -1  29  21 240.930 122.993   3
   1  29 -21 445.385 160.799   1
  -1  29 -21 329.513 185.707   3
   1  29  21 363.970 119.531   3
  -1  29  23 4597.60 208.370   2
  -1  29 -23 4312.30 248.790   2
  -1  29 -23 4292.49 296.935   3
   1  29  23 4714.43 202.320   2
  -1  29  23 3924.46 219.242   3
   1  29 -23 4040.08 252.607   1
   1  29  23 4097.20 223.105   3
   1  31   1 2283.98 166.530   3
  -1  31  -1 1936.42 149.309   2
   1  31  -1 2084.76 170.008   3
   1  31   1 1945.02 143.824   2
  -1  31   1 1886.20 143.473   2
  -1  31  -3 4257.78 210.684   2
  -1  31   3 4045.92 195.547   2
   1  31  -3 4059.75 201.790   2
   1  31   3 4507.29 196.901   2
  -1  31   5 3379.79 174.470   2
  -1  31   5 3271.11 197.203   3
   1  31   5 3014.14 162.712   2
   1  31  -5 2832.06 172.659   2
   1  31  -5 3404.50 209.199   3
  -1  31  -7 4002.83 235.372   3
  -1  31   7 3843.93 214.727   3
   1  31   7 3760.02 181.737   2
   1  31  -7 3735.77 195.878   2
  -1  31   7 4007.09 190.552   2
  -1  31   9 669.148 114.733   2
   1  31   9 505.367 123.117   3
  -1  31  -9 357.000 125.191   2
  -1  31  -9 696.701 151.393   3
   1  31   9 809.312 110.352   2
  -1  31   9 533.819 127.717   3
   1  31  -9 574.495 122.236   2
  -1  31 -11 162.402 150.875   3
   1  31  11 146.666 100.169   2
  -1  31  11 375.106 111.312   2
   1  31  11 141.074 112.388   3
  -1  31 -11 105.142 120.541   2
  -1  31  11-34.0795 113.004   3
   1  31 -11 122.574 119.504   2
  -1  31 -13 1338.38 151.372   2
   1  31  13 1344.29 129.985   2
   1  31 -13 1261.83 146.745   2
  -1  31 -13 1539.68 189.290   3
  -1  31  13 1405.19 132.811   2
   1  31  13 1418.16 150.588   3
  -1  31  13 1420.66 147.016   3
   1  31  15 3019.77 164.703   2
   1  31  15 3098.47 191.207   3
  -1  31  15 3043.09 192.716   3
  -1  31  15 2830.22 167.312   2
  -1  31 -15 2828.70 197.929   2
  -1  31 -15 3378.40 244.580   3
  -1  31  17 2012.37 163.026   3
  -1  31 -17 1748.05 214.709   3
   1  31  17 1699.93 154.860   3
   1  31 -17 2214.90 198.671   1
  -1  31  17 2147.54 151.760   2
  -1  31 -17 1806.08 175.737   2
   1  31  17 2038.50 143.207   2
   1  31  19 707.299 116.137   2
  -1  31  19 456.274 129.777   3
   1  31  19 673.814 129.347   3
  -1  31 -19 852.141 201.533   3
  -1  31  19 678.720 121.511   2
   1  31 -19 947.408 175.168   1
  -1  31 -19 500.317 150.564   2
   1  31  21 12.1253 102.017   2
  -1  31 -21 214.994 154.533   2
   1  31 -21 410.977 170.580   1
  -1  31  21 114.036 110.906   2
  -1  31 -21 263.960 191.962   3
   1  31  21 237.815 125.637   3
  -1  33  -1 705.487 122.663   2
   1  33  -1 490.427 135.913   3
   1  33   1 640.994 135.963   3
  -1  33  -1 469.869 138.579   3
  -1  33   1 596.380 121.153   2
  -1  33   1 592.398 142.595   3
   1  33   1 568.667 117.947   2
   1  33  -1 697.181 121.576   2
   1  33   3 1765.10 166.636   3
   1  33  -3 1714.33 150.876   2
  -1  33   3 1980.39 170.676   3
   1  33   3 1995.09 152.956   2
  -1  33  -3 1819.10 159.598   2
  -1  33  -3 1875.10 196.046   3
   1  33  -3 1829.15 169.728   3
  -1  33   3 1820.91 144.913   2
  -1  33   5 3576.82 207.679   3
   1  33   5 3444.61 212.155   3
  -1  33  -5 3447.97 224.515   2
  -1  33  -5 3659.88 237.288   3
   1  33   5 3274.78 178.361   2
   1  33  -5 3038.13 184.519   2
  -1  33   5 3444.71 182.710   2
   1  33   7 1991.35 139.999   2
  -1  33  -7 1903.04 162.328   2
   1  33   7 1898.39 164.737   3
  -1  33   7 1508.38 164.632   3
   1  33  -7 1986.75 156.276   2
  -1  33  -7 2096.96 185.996   3
  -1  33   7 2018.63 150.469   2
   1  33  -9 399.813 121.961   2
  -1  33   9 319.567 126.412   3
  -1  33  -9 214.593 125.017   2
  -1  33   9 305.851 112.339   2
  -1  33  -9 397.575 149.100   3
   1  33   9 426.219 124.122   3
   1  33   9 423.996 109.844   2
  -1  33  11 86.6903 106.192   2
   1  33  11-36.5762 107.019   2
  -1  33 -11-68.8716 126.321   2
   1  33 -11 131.488 122.077   2
  -1  33  11 167.783 124.189   3
  -1  33 -11 181.642 154.028   3
   1  33  11 54.0926 117.867   3
   1  33  13 1297.38 152.896   3
   1  33 -13 1145.60 149.960   2
  -1  33 -13 1352.95 187.662   3
   1  33  13 1446.93 133.467   2
  -1  33  13 1455.80 153.776   3
  -1  33 -13 1335.13 154.643   2
  -1  33  13 1571.70 137.794   2
   1  33 -15 2030.81 175.020   2
   1  33  15 1760.27 169.820   3
   1  33  15 2256.62 150.066   2
  -1  33 -15 1999.39 175.285   2
  -1  33  15 2124.93 153.762   2
  -1  33  15 2126.81 175.299   3
  -1  33 -15 2172.64 214.317   3
  -1  33 -17 2715.24 200.013   2
   1  33  17 2153.75 178.319   3
  -1  33 -17 2858.48 246.576   3
   1  33 -17 2371.71 190.548   2
  -1  33  17 2661.55 186.419   3
  -1  33  17 2539.01 166.902   2
   1  33  17 2819.00 166.874   2
   1  35   1 181.494 109.800   2
  -1  35   1 180.608 112.325   2
  -1  35   1 186.279 133.487   3
  -1  35  -1 172.066 116.689   2
  -1  35  -1 87.8496 132.611   3
   1  35  -1 301.197 119.610   2
  -1  35  -3 3268.63 185.176   2
   1  35  -3 2780.89 182.882   2
   1  35   3 3007.26 175.970   2
  -1  35   3 3378.01 184.516   2
  -1  35  -3 3353.58 215.989   3
  -1  35   3 3499.13 214.549   3
  -1  35   5 2326.35 158.296   2
   1  35   5 2250.44 152.120   2
  -1  35   5 2381.29 186.521   3
   1  35   5 2605.74 190.014   3
   1  35  -5 1846.26 156.790   2
  -1  35  -5 2197.84 196.042   3
  -1  35  -5 2350.74 170.841   2
  -1  35  -7 1220.04 148.715   2
  -1  35  -7 1181.42 165.785   3
   1  35  -7 1220.87 140.584   2
  -1  35   7 1433.45 161.503   3
   1  35   7 1301.24 134.012   2
   1  35   7 1085.74 154.007   3
  -1  35   7 1051.48 130.351   2
  -1  35  -9 255.777 127.890   2
   1  35  -9 105.283 121.471   2
  -1  35  -9 344.974 159.224   3
  -1  35   9 202.000 126.805   3
   1  35   9 195.004 121.174   3
  -1  35   9 245.842 113.132   2
   1  35   9 95.8075 109.677   2
  -1  35  11-18.9164 122.308   3
   1  35 -11 170.746 129.367   2
  -1  35 -11 57.2709 162.509   3
   1  35  11 118.091 104.254   2
  -1  35 -11-58.8883 141.137   2
   1  35  11 19.0363 123.356   3
  -1  35  11 88.8411 107.993   2
   2   0   0 11.7898 32.8224   1
  -2   0   0-12.4856 19.7655   2
   2   0   0-0.54143 13.9969   5
   2   0   0-0.36998 11.4212   4
  -2   0  -2 473786. 13352.6   2
   2   0  -2 462571. 13363.5   1
   2   0   2 480196. 13354.8   5
   2   0   2 490695. 13351.9   4
  -2   0   2 501837. 13355.6   2
  -2   0   2 491960. 13351.1   3
  -2   0  -4 88.0466 38.3599   2
   2   0   4 48.3237 34.5029   5
   2   0  -4 102.883 67.5866   1
  -2   0   4 49.3493 44.8955   2
   2   0   4 55.7274 32.0025   4
  -2   0   4 72.8585 32.8956   3
  -2   0   6 61416.7 1668.46   3
   2   0   6 59179.6 1672.40   5
   2   0  -6 58671.0 1679.36   1
  -2   0   6 60869.7 1672.71   2
   2   0   6 59838.7 1667.22   4
   2   0  -8 2.04844 48.5534   1
  -2   0   8-1.55661 34.8449   2
  -2   0   8 39.3753 32.5592   3
   2   0   8 12.4646 28.6577   4
   2   0 -10 12827.4 406.434   1
   2   0  10 13469.3 402.989   5
   2   0  10 12936.7 391.173   4
  -2   0  10 14208.1 398.756   2
  -2   0  10 12977.5 395.418   3
  -2   0 -10 13430.8 382.620   1
  -2   0  12 19.9824 70.4866   2
   2   0 -12-27.3063 93.9712   1
  -2   0  12-2.23664 68.7118   3
   2   0  12 30.4549 75.2663   5
  -2   0 -12 3.74298 58.8140   1
   2   0  12-15.4613 57.1050   4
   2   0 -14 22953.2 680.037   1
  -2   0 -14 22682.8 654.194   1
  -2   0 -16 1.92029 72.2739   1
   2   0  16 15.8690 66.3431   4
   2   0  16-3.78158 86.6607   5
  -2   0  16 56.2723 98.1196   5
  -2   0 -18 164160. 4662.55   1
   2   0  18 168842. 4694.27   5
  -2   0  18 170131. 4697.62   5
   2   0  18 168354. 4674.00   4
  -2   0  18 172982. 4683.25   4
   2   0  20-23.8599 92.6583   5
  -2   0  20 7.49109 79.3319   4
   2   0 -20 180.428 104.936   1
  -2   0  20 103.936 99.4380   5
  -2   0 -20 20.9405 81.9612   1
   2   0  20-66.6891 77.7952   4
   2   0 -22 60826.8 1754.15   1
   2   0  22 60050.3 1764.36   5
  -2   0  22 60478.2 1766.92   5
   2   0  22 63303.0 1742.82   4
  -2   0  22 60768.0 1747.57   4
  -2   0  24 82.0560 128.330   5
   2   0  24 39.8298 114.437   5
   2   0 -24 18.7408 125.565   1
   2   0  24-122.250 94.1968   4
  -2   0  24-26.8455 95.2924   4
   2   0  26 272.462 106.005   4
  -2   0  26 31.4866 134.060   5
   2   0  26 293.897 133.548   5
   2   0 -26 247.514 142.511   1
  -2   0  26 387.026 114.801   4
  -2   0  28 72.4223 109.160   4
   2   0  28-26.0122 123.737   5
  -2   0  28 127.333 139.955   5
   2   0  28-23.5560 105.719   4
   2   0  30 13164.2 468.800   5
  -2   0  30 12905.7 473.279   5
   2   0  30 13208.4 442.591   4
  -2   0  30 12399.8 445.481   4
  -2   0  32 51.0952 137.122   5
   2   0  32-21.4096 134.381   5
   2   0  32 75.3661 113.599   4
  -2   0  34 11237.0 451.782   5
   2   0  34 12470.6 425.252   4
  -2   0  34 11768.6 426.395   4
   2   0  34 11497.1 443.377   5
  -2   0  36-44.6009 125.343   4
  -2   0  36 15.3931 145.938   5
   2   0  36 17.6955 116.907   4
   2   0  36 30.1787 143.554   5
  -2   0  38 4135.41 254.618   5
   2   0  38 4225.37 227.036   4
  -2   0  38 4642.66 238.239   4
   2   0  38 4039.83 245.104   5
  -2   2   0 267658. 7419.41   2
   2   2   0 266292. 7415.62   5
   2  -2   0 273508. 7416.34   5
  -2   2   0 256529. 7420.25   3
   2  -2   0 275891. 7416.39   4
   2   2   0 274602. 7420.28   1
  -2   2  -2 33313.4 938.901   2
  -2   2  -2 33681.0 948.392   3
  -2   2   2 34241.0 940.068   2
  -2  -2   2 33899.9 933.831   4
   2  -2  -2 33967.1 950.388   1
   2   2   2 33779.7 934.512   5
   2  -2   2 33216.5 935.065   4
   2   2  -2 36349.6 945.786   1
   2  -2   2 33683.7 936.357   5
  -2   2   2 32477.4 936.537   3
   2   2   2 33369.1 933.308   3
  -2   2   4 34239.3 1016.05   2
  -2   2  -4 34923.7 1016.77   2
  -2   2   4 37865.0 1014.17   3
   2   2  -4 37389.0 1024.12   1
   2  -2   4 37466.8 1015.82   5
  -2  -2   4 37139.8 1014.12   4
   2  -2  -4 34794.4 1027.16   1
   2   2   4 35965.0 1012.88   3
   2   2   4 36836.1 1013.29   5
   2  -2   6 7160.01 214.688   4
   2   2  -6 7356.99 226.259   1
  -2   2   6 7701.33 216.964   3
   2  -2   6 7612.61 219.377   5
  -2   2   6 6996.91 217.701   2
   2  -2  -6 6728.46 227.591   1
  -2   2  -6 6767.40 211.375   1
  -2  -2  -6 7001.74 207.339   2
  -2  -2   6 7355.83 217.128   4
   2   2   6 7029.74 216.638   5
   2   2  -8 61195.2 1707.40   1
  -2   2  -8 61812.4 1691.70   1
   2  -2   8 60453.0 1702.67   5
  -2   2   8 59651.5 1697.26   3
   2   2   8 57809.9 1699.83   5
   2  -2   8 59562.1 1696.78   4
   2  -2  -8 60297.6 1709.18   1
  -2  -2   8 62379.3 1699.95   4
  -2   2   8 62768.2 1700.57   2
   2   2   8 62482.9 1692.38   4
   2   2  10 168.837 42.2667   4
  -2  -2 -10 114.966 29.7743   1
  -2   2  10 147.945 49.3909   3
  -2  -2  10 142.466 49.2356   4
   2  -2 -10 87.5441 71.6035   1
   2  -2  10 70.2538 52.0179   5
  -2   2 -10 89.7645 45.3046   1
   2  -2  10 68.5169 43.2559   4
  -2   2  10 118.661 52.0548   2
   2   2 -10 26.1181 66.7233   1
   2   2  10 70.7864 51.3368   5
   2  -2  12 47694.0 1330.64   5
  -2   2  12 48895.1 1321.31   3
  -2  -2 -12 47304.6 1300.75   1
   2   2 -12 44896.6 1327.33   1
  -2  -2  12 44734.2 1330.88   5
   2  -2 -12 46129.0 1329.32   1
  -2  -2  12 43525.4 1319.87   4
  -2   2  12 46641.0 1320.41   2
   2   2  12 47670.0 1313.99   4
   2  -2  12 47158.7 1319.30   4
  -2   2 -12 46969.7 1310.47   1
   2   2  12 47724.9 1329.37   5
   2  -2 -14 3001.30 155.491   1
  -2  -2  14 2808.56 135.389   4
   2   2 -14 2656.88 152.900   1
  -2   2 -14 3165.37 130.397   1
  -2  -2 -14 3005.36 117.002   1
  -2   2  16 1010.90 117.333   5
  -2   2 -16 919.349 89.2177   1
  -2   2  16 952.403 96.1825   3
   2   2  16 1149.08 110.300   5
  -2   2  16 1090.18 92.2923   2
  -2  -2  16 959.179 108.591   5
   2   2  16 1157.20 85.8483   4
   2  -2  16 1094.65 110.081   5
   2  -2 -16 760.608 113.711   1
  -2  -2 -16 996.508 78.4990   1
   2  -2  16 1116.43 92.1765   4
  -2   2  18 5119.70 208.127   3
  -2   2  18 5367.35 225.070   5
  -2   2  18 5202.51 205.748   2
   2   2 -18 4883.85 217.181   1
  -2   2 -18 5137.77 196.830   1
  -2  -2  18 5093.81 226.852   5
  -2  -2  18 5534.33 209.057   4
   2   2  18 5636.50 224.451   5
   2  -2  18 5177.74 221.499   5
  -2  -2 -18 5267.74 186.730   1
   2  -2  18 5711.82 204.851   4
   2   2  18 5511.82 198.669   4
   2  -2 -20 143699. 4141.35   1
  -2   2 -20 140331. 4121.70   1
   2   2  20 152366. 4131.57   4
  -2   2  20 149159. 4134.15   2
   2   2 -20 145467. 4141.77   1
  -2  -2  20 144588. 4153.71   5
  -2   2  20 151077. 4141.57   3
   2   2  20 148913. 4154.35   5
   2  -2  20 151478. 4154.84   5
  -2   2  20 148491. 4157.51   5
   2  -2  20 152723. 4136.44   4
  -2  -2  20 154812. 4141.84   4
  -2  -2  22 659.739 98.1967   4
   2   2  22 760.081 113.010   5
  -2   2  22 395.977 115.865   5
   2   2 -22 475.148 126.510   1
   2  -2  22 807.834 119.819   5
   2  -2  22 527.378 95.8061   4
  -2   2  22 502.602 100.165   4
   2   2  22 546.519 92.0917   4
  -2  -2  22 588.305 121.741   5
   2  -2 -22 490.701 123.042   1
   2   2  24 13382.3 424.401   4
   2   2 -24 12890.8 443.477   1
   2  -2 -24 12556.7 440.222   1
   2   2  24 13233.8 451.740   5
  -2  -2  24 13256.6 457.760   5
  -2   2  24 12615.5 456.490   5
  -2   2  24 13807.8 436.020   4
   2  -2  24 11967.5 445.681   5
   2  -2  24 13182.4 428.403   4
  -2  -2  24 12446.9 433.553   4
   2  -2  26 84.0630 103.579   4
   2   2 -26-51.1167 133.050   1
   2  -2  26-72.7752 122.723   5
   2   2  26 67.8661 123.188   5
  -2  -2  26-106.516 134.177   5
  -2   2  26 122.037 107.310   4
   2   2  26-51.1862 99.9747   4
  -2  -2  26 158.474 111.862   4
  -2   2  26 31.8954 148.143   5
   2  -2 -26 126.574 143.856   1
  -2  -2  28 8437.20 322.241   4
  -2  -2  28 8595.95 346.887   5
  -2   2  28 8421.52 344.012   5
   2   2  28 8027.09 340.420   5
   2  -2  28 8183.06 319.803   4
   2   2  28 8612.79 309.908   4
   2   2 -28 7530.07 332.897   1
   2  -2  28 8346.06 338.887   5
  -2   2  28 8055.69 312.483   4
  -2   2  30 213.929 140.870   5
   2  -2  30 151.819 110.435   4
   2   2  30 220.991 106.295   4
   2   2  30 312.354 139.593   5
  -2  -2  30 185.486 121.069   4
  -2  -2  30 195.259 143.099   5
  -2   2  30 280.093 115.199   4
   2  -2  30 270.461 132.299   5
   2  -2  32 23126.7 754.701   5
   2   2  32 24488.0 729.832   4
  -2  -2  32 23091.5 760.539   5
  -2   2  32 22222.8 758.934   5
   2   2  34 464.559 143.238   5
  -2  -2  34 337.308 128.692   4
   2  -2  34 400.557 143.304   5
  -2   2  34 374.767 161.841   5
  -2  -2  34 432.063 154.092   5
   2  -2  34 304.904 119.858   4
   2   2  34 409.729 121.869   4
  -2   2  34 213.321 128.421   4
  -2  -2  36 136.786 148.527   5
   2   2  36 51.9005 122.365   4
   2  -2  36-22.1208 143.645   5
  -2   2  36-111.401 131.809   4
   2  -2  36 71.8289 123.441   4
   2   2  36 92.0189 140.784   5
  -2   2  36-46.9255 145.699   5
  -2  -2  36-92.9433 136.506   4
  -2   2  38 153.657 132.684   4
   2  -2  38 82.7547 140.661   5
   2  -2  38-80.5961 129.846   4
  -2  -2  38 6.98547 135.792   4
  -2   2  38 104.253 147.057   5
   2   2  38-15.5586 140.339   5
   2   2  38 121.275 123.332   4
  -2  -2  38 23.6316 151.940   5
   2   4   0 20.6018 23.1871   5
   2  -4   0 19.3293 27.1348   4
   2  -4   0 4.34214 22.9829   5
  -2   4   0 28.2852 43.6341   2
   2   4   0 34.3322 22.6441   3
  -2   4   0 17.6565 51.9452   3
   2   4   0 106.867 48.6641   1
  -2   4  -2 327615. 9006.81   2
   2   4  -2 313864. 9006.94   1
   2  -4  -2 327771. 9003.75   4
   2   4   2 323630. 8998.29   3
   2   4  -2 321407. 8999.42   3
  -2   4   2 304986. 9004.22   3
   2  -4   2 324984. 9000.28   5
  -2   4   2 343533. 9006.92   2
   2  -4   2 333054. 9001.35   4
   2   4   2 315429. 8998.59   1
   2  -4  -2 339609. 9001.66   5
   2   4   2 343378. 8996.67   5
  -2   4  -2 323856. 9016.86   3
   2   4  -4 95160.4 2621.03   1
  -2   4  -4 93868.2 2618.47   2
  -2   4   4 93097.3 2616.60   2
  -2  -4   4 93474.9 2609.86   4
   2  -4   4 96728.7 2613.82   5
   2  -4   4 95108.6 2612.82   4
   2   4   4 95425.9 2611.26   3
  -2   4   4 94199.5 2615.13   3
   2   4   4 93639.4 2609.01   5
  -2   4  -6 3200.11 117.495   1
   2   4   6 3653.06 117.583   3
   2  -4  -6 3077.64 132.321   1
   2   4  -6 3168.94 125.213   1
   2   4   6 3712.61 115.460   5
  -2   4   6 3292.27 119.410   2
   2  -4   6 3746.83 119.835   5
   2  -4   6 3508.74 115.781   4
  -2   4   6 3594.14 118.928   3
  -2  -4   6 3569.23 116.335   4
   2   4   6 3374.92 104.693   2
   2   4   8 4306.37 146.937   3
   2   4   8 4313.09 136.026   2
  -2   4  -8 4257.53 147.184   1
   2   4  -8 4108.61 155.580   1
  -2   4   8 4299.79 149.628   2
   2  -4   8 4146.27 145.241   4
   2  -4  -8 4291.31 164.576   1
   2   4   8 4461.94 147.707   5
  -2  -4   8 4143.14 146.298   4
   2  -4   8 4339.42 149.692   5
  -2   4  10 55266.5 1608.70   3
  -2   4 -10 57698.3 1606.62   1
   2   4 -10 56166.9 1617.63   1
   2   4  10 58329.8 1613.77   5
   2  -4 -10 56936.8 1621.93   1
   2  -4  10 56775.1 1608.71   4
   2   4  10 59280.7 1611.26   3
  -2   4  10 55673.6 1608.96   2
   2  -4  10 54867.1 1613.50   5
  -2  -4  10 58206.7 1610.90   4
   2   4  10 53790.6 1599.33   2
   2   4  12 18830.0 554.005   3
  -2  -4 -12 18444.4 528.877   1
  -2   4  12 19001.0 553.344   3
   2   4 -12 18782.5 564.175   1
   2  -4 -12 18614.0 567.102   1
  -2  -4  12 19445.3 567.414   5
  -2   4  12 18417.7 551.713   2
   2   4  12 18121.4 558.075   5
   2  -4  12 18912.3 561.297   5
  -2  -4  12 18406.9 553.813   4
   2   4  12 19306.1 542.008   2
   2  -4  12 18035.1 551.093   4
  -2   4 -12 19195.3 549.712   1
  -2  -4  14 30410.7 877.963   4
   2  -4  14 30595.7 887.381   5
  -2  -4 -14 30549.5 852.118   1
   2  -4 -14 29149.2 887.110   1
  -2  -4 -16 157.565 60.2212   1
   2  -4 -16 193.289 104.475   1
   2   4 -16 210.508 99.8513   1
   2   4  16 98.4680 67.9004   2
   2   4  16 109.437 89.4848   5
  -2   4  16 219.417 78.5073   3
  -2   4  16 199.279 77.0765   2
  -2   4 -16 192.704 81.9981   1
   2  -4  16 156.113 74.2096   4
   2  -4  16 148.090 87.4714   5
  -2  -4  16 76.6472 94.7194   5
  -2   4  16 183.872 96.8741   5
  -2  -4 -18 39825.4 1126.76   1
   2   4 -18 38371.2 1157.02   1
   2  -4  18 39879.0 1168.94   5
  -2   4 -18 37936.3 1144.33   1
  -2   4  18 40878.4 1154.83   3
   2  -4  18 40524.9 1152.41   4
  -2   4  18 40833.9 1171.87   5
  -2  -4  18 39037.0 1154.12   4
  -2  -4  18 39722.0 1170.10   5
  -2   4  18 40985.1 1150.75   2
   2   4  18 40433.2 1167.23   5
   2   4  18 41194.2 1144.81   4
   2   4  20 3151.82 172.931   5
   2   4  20 3353.72 149.755   4
   2  -4  20 3037.81 155.199   4
   2  -4  20 3281.63 175.303   5
   2  -4 -20 3268.51 178.512   1
  -2   4  20 3271.56 163.829   3
  -2  -4  20 3056.53 158.126   4
  -2  -4  20 3437.94 182.688   5
  -2   4  20 3642.85 158.957   2
  -2   4  20 3738.29 186.781   5
   2   4 -20 3135.16 173.096   1
   2   4  22 67102.8 1939.89   5
   2   4  22 66736.5 1909.51   4
   2  -4  22 64901.4 1937.84   5
  -2  -4  22 67811.4 1942.67   5
  -2   4 -22 65751.3 1912.96   1
  -2   4  22 68652.1 1917.35   2
   2  -4 -22 68890.9 1930.83   1
  -2   4  22 68880.7 1943.92   5
   2   4 -22 68368.2 1929.92   1
  -2   4  22 67417.1 1924.08   3
   2  -4  22 67317.4 1919.34   4
  -2  -4  22 68799.3 1926.82   4
   2  -4 -24-53.0659 128.620   1
   2  -4  24 78.6819 115.683   5
   2  -4  24 200.831 99.5037   4
  -2   4  24 8.19192 99.0144   2
   2   4  24 15.2672 84.5178   4
  -2   4  24 131.488 124.582   5
   2   4 -24 128.485 137.490   1
  -2  -4  24 76.0478 126.635   5
   2   4  24-5.80234 115.375   5
  -2  -4  24-23.7041 102.540   4
  -2   4  24 41.9849 105.033   3
  -2  -4  26 703.080 126.087   4
  -2   4  26 707.443 146.634   5
   2   4 -26 661.880 153.120   1
  -2  -4  26 505.058 146.169   5
   2  -4  26 739.778 139.149   5
   2   4  26 748.272 111.372   4
  -2   4  26 749.503 120.344   4
   2  -4  26 705.816 119.722   4
   2   4  26 655.567 139.084   5
   2   4  28 1061.02 173.098   5
  -2   4  28 1323.01 138.022   4
   2  -4  28 1216.60 152.281   5
  -2  -4  28 1243.57 163.944   5
   2   4 -28 1313.22 168.592   1
  -2   4  28 1305.69 164.152   5
   2  -4  28 1460.41 135.910   4
  -2  -4  28 1421.93 143.983   4
   2   4  28 1121.71 135.381   4
  -2   4  30 37091.5 1132.68   5
   2   4  30 35933.2 1125.69   5
  -2  -4  30 35722.9 1105.59   4
   2  -4  30 37831.3 1103.40   4
  -2   4  30 37623.4 1100.31   4
  -2   4  32 306.480 127.983   4
   2   4  32 554.317 116.317   4
  -2   4  32 429.786 159.135   5
  -2  -4  32 308.115 143.299   5
   2  -4  32 375.396 134.499   5
  -2  -4  32 677.086 136.091   4
   2  -4  34 3886.27 210.338   4
  -2   4  34 3978.69 246.078   5
  -2  -4  34 3507.14 229.529   5
  -2  -4  34 3792.63 219.961   4
   2   4  34 3651.37 231.594   5
   2   4  34 3752.96 201.045   4
  -2   4  34 3733.33 212.070   4
   2  -4  34 3302.82 221.204   5
   2  -4  36-94.7199 133.936   5
  -2  -4  36 68.0999 134.258   4
  -2  -4  36 7.55982 145.488   5
   2   4  36 140.548 145.464   5
   2   4  36 11.0741 117.167   4
   2  -4  36 43.1565 123.227   4
  -2   4  36 47.9264 151.109   5
  -2   4  36 18.1329 126.225   4
  -2   4  38 3936.09 230.334   4
  -2  -4  38 4083.50 254.168   5
   2   4  38 4586.82 226.696   4
  -2   4  38 4471.16 263.548   5
   2   4  38 4140.34 246.889   5
   2  -4  38 4338.89 250.269   5
   2  -4  38 4521.75 237.484   4
  -2  -4  38 4214.33 245.505   4
  -2   6   0 100903. 2870.80   2
  -2   6   0 101346. 2875.76   3
   2  -6   0 107528. 2861.37   5
   2  -6   0 106852. 2866.88   4
   2   6   0 105069. 2870.53   1
   2   6   0 99485.3 2861.68   3
   2   6   2 49408.2 1350.94   5
  -2   6   2 49602.3 1365.32   2
   2  -6  -2 51652.6 1362.95   4
   2  -6   2 47985.6 1356.69   5
   2   6   2 49045.0 1357.50   3
   2   6  -2 50482.2 1368.77   1
  -2   6   2 47074.3 1366.10   3
  -2   6  -2 48060.6 1367.21   2
  -2   6  -2 48105.9 1376.56   3
   2   6  -2 48251.2 1360.18   3
   2  -6   2 47566.5 1359.85   4
   2  -6  -2 49495.1 1357.47   5
   2   6   2 48531.6 1358.75   1
  -2   6   4 2628.95 94.1835   2
  -2   6   4 2426.41 92.9833   3
   2  -6   4 2350.18 85.7976   5
  -2  -6   4 2519.55 81.5199   4
   2  -6   4 2282.07 85.2090   4
  -2   6  -4 2668.51 99.1248   2
   2   6  -4 2698.92 101.734   3
  -2   6  -4 2627.91 117.845   3
   2   6   4 2640.17 82.3146   1
   2   6   4 2174.29 78.2430   5
   2   6   4 2605.94 87.3410   3
   2   6  -4 2512.23 99.5182   1
   2  -6   6 8949.83 271.375   5
   2   6   6 9110.65 270.652   3
  -2   6  -6 8994.78 277.017   1
   2   6   6 8780.76 265.312   5
   2   6  -6 9091.31 283.122   1
  -2  -6   6 9918.49 269.984   4
   2   6   6 8547.78 255.550   2
   2  -6   6 9339.60 271.484   4
  -2   6   6 9083.70 275.364   3
  -2   6   6 9584.26 275.668   2
  -2   6   8 215622. 6087.16   3
   2   6   8 222110. 6082.55   5
   2   6   8 222778. 6071.50   2
   2  -6   8 223051. 6084.48   4
  -2   6  -8 217174. 6087.33   1
  -2  -6   8 223091. 6084.84   4
   2  -6   8 221955. 6087.74   5
   2   6  -8 211233. 6093.42   1
  -2   6   8 221379. 6086.97   2
   2  -6  -8 216523. 6101.20   1
   2   6   8 222849. 6084.62   3
   2   6 -10 27440.7 789.702   1
  -2  -6 -10 26976.0 758.830   1
  -2   6  10 28111.9 780.195   3
   2  -6  10 27399.9 782.384   5
  -2  -6  10 28096.3 780.568   4
  -2   6  10 26523.5 777.709   2
   2   6  10 26328.3 777.061   5
  -2  -6  10 27897.2 787.956   5
   2  -6 -10 26399.0 795.323   1
  -2   6 -10 27241.5 779.584   1
   2  -6  10 25947.5 776.984   4
   2   6  10 26698.8 763.558   2
   2   6  10 27376.9 777.868   3
  -2  -6  12 254156. 7089.80   4
  -2   6 -12 253502. 7086.97   1
   2  -6 -12 251051. 7101.05   1
  -2  -6  12 263242. 7101.40   5
   2   6  12 257603. 7075.36   2
  -2  -6 -12 260605. 7066.72   1
   2   6  12 257414. 7092.18   5
   2  -6  12 249137. 7087.69   4
   2  -6 -14 701.647 115.656   1
   2   6  14 688.597 89.3638   3
  -2   6 -14 730.994 93.7326   1
  -2   6  14 659.583 85.8076   3
   2  -6  14 638.888 90.8124   5
  -2   6  14 674.247 83.9416   2
  -2  -6 -14 680.219 60.6757   1
  -2  -6  14 604.194 101.420   5
   2   6  14 632.655 72.2050   2
  -2  -6  14 714.139 87.1588   4
   2   6  16 9437.90 317.396   5
  -2   6  16 8936.60 305.136   3
  -2   6 -16 8910.77 302.666   1
   2  -6  16 9246.51 316.043   5
   2  -6 -16 8661.60 321.728   1
   2   6  16 8804.77 291.756   2
  -2  -6  16 9338.26 322.361   5
   2   6 -16 9092.35 319.432   1
  -2   6  16 9508.17 323.305   5
  -2   6  16 9317.49 302.582   2
  -2  -6 -16 9008.36 279.282   1
   2   6  16 9611.18 310.415   3
   2  -6  16 9212.65 304.203   4
  -2   6  18 1150.39 103.722   3
  -2   6  18 1192.27 99.1752   2
   2  -6  18 1010.79 111.582   5
  -2   6  18 1050.62 119.360   5
   2   6  18 1106.19 92.8429   2
   2   6 -18 1261.62 126.515   1
   2   6  18 1195.68 106.392   3
  -2  -6  18 1330.75 126.301   5
   2   6  18 1047.03 115.341   5
   2  -6  18 1307.44 101.890   4
  -2  -6  18 1534.96 108.769   4
   2   6 -20 47874.3 1441.97   1
  -2   6  20 49771.0 1455.37   5
  -2   6 -20 47669.0 1429.07   1
   2  -6  20 51111.2 1434.56   4
   2   6  20 50718.5 1421.05   2
   2  -6  20 51061.2 1450.68   5
  -2  -6  20 48189.8 1450.82   5
   2  -6 -20 48123.0 1441.56   1
  -2   6  20 51696.2 1432.05   2
  -2  -6  20 52547.6 1443.56   4
  -2   6  20 50374.4 1437.90   3
   2   6  20 49768.1 1451.23   5
   2   6  20 50240.8 1438.22   3
  -2   6  22 7281.08 300.603   5
  -2   6 -22 6935.05 276.100   1
   2  -6  22 7443.39 276.974   4
   2   6  22 7141.02 294.117   5
  -2   6  22 7654.66 272.636   2
  -2   6  22 7635.42 282.381   3
   2   6 -22 7467.36 294.107   1
  -2  -6  22 6897.72 293.389   5
   2  -6 -22 7466.20 294.064   1
   2  -6  22 7506.85 294.183   5
  -2  -6  22 7525.15 284.888   4
   2   6  22 7854.75 267.738   4
  -2   6  24 15157.2 486.931   3
   2   6  24 15226.1 472.998   4
   2   6  24 14405.5 502.461   5
  -2   6  24 13059.6 503.897   5
   2  -6  24 14875.0 501.368   5
   2   6 -24 14769.2 504.205   1
  -2  -6  24 15331.0 512.574   5
   2  -6 -24 15651.8 502.119   1
  -2  -6  24 15715.8 504.301   4
   2  -6  24 14603.5 482.191   4
  -2   6  24 15221.6 480.273   2
  -2   6 -24 13803.5 479.407   1
   2  -6  26 207.029 110.366   4
   2   6  26 247.425 130.550   5
   2   6 -26 264.017 137.378   1
   2   6  26 116.396 95.7608   4
  -2   6  26 228.186 110.192   2
   2  -6  26 149.150 124.932   5
  -2   6  26 203.239 134.638   5
  -2  -6  26 112.202 111.802   4
  -2  -6  26 218.515 134.037   5
  -2   6  26 201.149 114.806   3
   2  -6  28 29601.9 869.045   4
   2  -6  28 28157.8 885.893   5
  -2   6  28 27448.5 856.001   2
  -2  -6  28 27890.3 874.750   4
  -2   6  28 29399.2 897.529   5
   2   6  28 29368.2 856.928   4
   2   6  28 28459.4 894.945   5
  -2  -6  28 28793.4 893.693   5
   2   6 -28 27057.1 878.078   1
   2   6  30 286.209 142.401   5
   2   6 -30 165.366 147.643   1
  -2   6  30 206.479 143.635   5
   2  -6  30 81.8471 113.791   4
  -2  -6  30 428.022 129.246   4
  -2  -6  32 14264.0 520.332   5
  -2   6  32 14904.0 498.162   4
  -2  -6  32 14340.1 509.531   4
   2  -6  32 15038.4 518.078   5
   2   6  32 14878.2 488.968   4
  -2  -6  34 175.264 141.723   5
   2   6  34 147.650 141.518   5
   2   6  34 279.160 116.010   4
  -2   6  34 79.5356 149.312   5
  -2   6  34 156.834 114.251   4
   2  -6  34 287.690 135.881   5
   2  -6  34 89.2443 120.370   4
  -2  -6  36 150.468 153.199   5
  -2   6  36 309.213 159.075   5
   2   6  36 219.803 122.216   4
   2  -6  36 64.8067 133.702   5
   2   6  36 23.9135 136.085   5
   2  -6  36 80.6406 124.026   4
  -2   6  36 106.946 124.945   4
  -2  -6  36 27.7743 137.222   4
   2   6  38-11.2561 112.261   4
   2  -6  38 38.5756 126.892   4
  -2  -6  38-54.4177 152.772   5
  -2   6  38-50.1229 147.979   5
   2  -6  38 96.5505 139.521   5
   2   6  38 153.697 143.863   5
  -2  -6  38 64.8209 138.611   4
  -2   6  38 128.612 129.478   4
  -2   8   0-25.9708 42.2731   3
   2  -8   0 2.89509 17.1933   5
   2   8   0-17.9794 39.1172   1
   2   8   0 23.4328 26.9638   3
   2  -8   0-27.5064 25.0939   4
  -2   8   0 11.5092 35.6220   2
   2   8   0 11.7834 9.81225   4
  -2   8   2 20052.9 586.245   2
   2  -8   2 19600.9 573.859   5
   2   8   2 20256.9 579.140   3
   2   8  -2 20474.3 584.115   3
  -2   8  -2 19984.3 600.195   3
   2   8  -2 20633.4 589.314   1
   2   8   2 19918.9 581.501   1
   2   8   2 20551.7 567.443   5
   2  -8  -2 20488.6 575.271   5
  -2   8   2 20679.5 590.838   3
   2  -8   2 20622.5 579.544   4
   2  -8  -2 21732.8 583.518   4
  -2   8  -2 20735.1 589.284   2
  -2   8   4 581.539 51.6281   2
  -2   8  -4 604.851 59.9007   2
   2  -8   4 754.053 42.1506   5
   2   8  -4 642.676 65.7276   3
  -2   8  -4 572.380 78.7226   3
   2   8  -4 625.778 64.0098   1
   2   8   4 683.601 47.3515   1
   2  -8   4 652.930 42.1814   4
   2   8   4 777.750 48.5475   3
  -2  -8   4 667.027 33.8544   4
   2   8   4 708.441 30.8204   5
  -2   8   4 590.516 51.2790   3
   2   8   6 2300.44 75.1015   2
  -2   8   6 2306.83 102.300   3
   2   8   6 2479.39 97.6904   3
   2  -8   6 2549.90 94.0119   5
  -2  -8   6 2612.16 89.0639   4
  -2   8  -6 2177.51 136.794   3
   2   8  -6 2326.21 113.983   1
  -2   8  -6 2095.05 108.098   1
   2   8  -6 2096.86 125.597   3
  -2   8   6 2240.39 99.7258   2
   2   8   6 2304.36 83.5872   5
   2  -8   6 2618.14 94.2980   4
   2  -8   8 29428.0 829.721   5
  -2   8  -8 28638.8 837.512   1
  -2   8   8 28250.5 830.087   2
  -2  -8   8 31112.9 827.050   4
   2   8   8 30154.3 822.624   5
   2  -8   8 29294.7 827.856   4
  -2   8   8 28356.7 832.649   3
   2   8   8 27596.1 812.729   2
   2   8   8 29616.6 829.442   3
  -2  -8   8 29610.2 835.985   5
   2   8  -8 28376.3 842.329   1
   2  -8  10 523954. 14351.2   5
  -2   8 -10 511927. 14352.6   1
  -2  -8  10 531441. 14357.3   5
   2  -8 -10 512454. 14366.7   1
   2   8  10 530574. 14345.3   5
  -2  -8  10 527114. 14347.5   4
   2   8  10 513165. 14348.4   3
   2  -8  10 513540. 14346.7   4
   2  -8 -12 2075.10 143.073   1
   2   8  12 2132.44 111.318   5
  -2  -8 -12 1980.27 97.8568   1
  -2   8  12 2214.17 114.898   3
  -2   8 -12 1867.29 122.811   1
  -2   8  12 2106.62 110.637   2
  -2  -8  12 2015.90 109.653   4
   2   8  14 3589.43 158.171   5
  -2   8  14 3834.14 156.370   3
  -2  -8 -14 3717.94 137.529   1
   2   8  14 3905.01 155.733   3
   2   8  14 3670.25 138.427   2
  -2   8  14 3450.99 152.674   2
   2  -8 -14 3693.45 186.316   1
  -2  -8  14 3644.23 171.487   5
   2  -8  14 3285.74 149.795   4
  -2  -8  14 3667.65 154.245   4
   2   8 -14 3415.27 170.066   1
   2  -8  14 3390.14 156.945   5
  -2   8  16 16.6546 76.4543   3
  -2   8  16-2.93796 70.0990   2
   2  -8  16 7.54617 80.6525   5
   2   8  16 69.2949 112.515   3
   2  -8  16 6.36228 68.6775   4
  -2   8  16 25.3328 92.1223   5
   2   8  16-152.340 95.7974   2
   2   8  16-164.245 108.867   5
  -2  -8  16 20.3707 91.5724   5
   2   8 -16 38.4546 101.009   1
  -2   8 -16-6.48182 89.3869   1
   2  -8  18 18637.3 552.192   4
  -2   8 -18 17672.0 553.309   1
  -2  -8  18 18121.0 554.850   4
   2   8  18 18169.8 537.201   2
   2  -8  18 17437.9 564.448   5
   2   8  18 18849.4 555.656   3
  -2   8  18 17857.3 569.450   5
  -2   8  18 17504.2 551.634   3
   2   8  18 18310.6 564.956   5
  -2  -8  18 17370.8 566.529   5
  -2   8  18 17631.4 544.401   2
   2   8 -18 17185.0 562.863   1
  -2  -8  20 2630.56 148.975   4
   2   8  20 2600.74 131.217   2
  -2   8  20 2755.51 170.609   5
   2  -8  20 2637.81 164.311   5
  -2  -8  20 2746.64 168.778   5
  -2   8 -20 2417.96 160.149   1
  -2   8  20 2792.17 144.549   2
   2   8  20 2658.28 146.685   3
   2  -8 -20 2528.91 174.006   1
   2  -8  20 2492.01 145.458   4
  -2   8  20 2586.74 149.516   3
   2   8 -20 2837.74 170.569   1
   2   8  20 2434.40 158.555   5
   2   8 -22 29844.6 897.587   1
  -2   8  22 28806.6 883.501   3
  -2  -8  22 29038.3 902.204   5
   2  -8  22 28752.5 894.793   5
  -2   8  22 29419.9 906.334   5
   2   8  22 29689.6 885.686   3
   2   8  22 29183.4 899.983   5
   2  -8  22 29065.7 880.494   4
   2   8  22 30700.0 867.779   2
  -2   8  22 29855.1 875.803   2
   2  -8 -22 29850.2 895.438   1
  -2  -8  22 29869.8 891.195   4
  -2   8 -22 30078.6 884.698   1
  -2   8  24 3469.24 183.175   3
  -2   8  24 3195.35 174.053   2
   2   8  24 3221.70 181.819   3
  -2   8  24 3153.44 204.733   5
  -2  -8  24 3559.44 206.305   5
   2   8 -24 3712.33 208.181   1
   2   8  24 3027.60 189.201   5
   2   8  24 3521.00 163.120   2
   2  -8  24 3220.89 190.462   5
  -2   8 -24 3120.19 186.893   1
  -2  -8  24 3478.13 189.201   4
   2  -8  24 3399.95 181.006   4
  -2   8  26 931.464 127.410   2
  -2   8  26 1157.62 135.870   3
  -2  -8  26 1385.61 161.627   5
   2  -8  26 1429.39 150.783   5
  -2  -8  26 1244.60 141.760   4
   2   8  26 1350.24 156.034   5
   2  -8  26 1511.67 137.190   4
  -2   8  26 1126.04 159.552   5
   2   8  26 1342.35 125.312   4
   2   8 -26 1117.71 165.731   1
  -2   8  28 680.400 123.094   2
   2   8  28 571.048 144.136   5
   2  -8  28 506.529 141.646   5
  -2   8  28 444.602 154.246   5
  -2  -8  28 715.484 150.051   5
   2  -8  28 494.994 120.015   4
   2   8 -28 455.086 153.760   1
   2   8  28 532.403 110.515   4
  -2   8  28 361.826 122.443   3
  -2  -8  28 517.496 125.806   4
   2  -8  30 23480.2 728.511   4
  -2  -8  30 21703.8 733.052   4
   2   8 -30 23016.2 745.231   1
   2   8  30 23312.2 753.543   5
  -2   8  30 24582.0 768.488   5
  -2  -8  32 396.001 140.914   5
  -2   8  32 398.085 122.212   4
   2   8  32 577.522 119.028   4
   2  -8  32 491.426 140.924   5
  -2  -8  32 501.203 136.948   4
   2  -8  34 5784.95 262.386   4
  -2   8  34 5515.84 257.583   4
  -2  -8  34 5458.04 281.185   5
  -2   8  34 5344.78 286.398   5
   2   8  34 5586.96 283.795   5
   2   8  34 5576.00 246.117   4
   2  -8  34 5477.95 274.577   5
  -2   8  36 200.194 159.999   5
  -2  -8  36 204.132 156.233   5
   2  -8  36-28.8542 132.289   5
  -2   8  36 34.3137 124.579   4
   2   8  36 58.0608 112.226   4
   2   8  36 121.144 136.072   5
   2  -8  36 37.9328 123.986   4
   2   8  38 2678.41 179.578   4
   2   8  38 2493.10 211.196   5
   2  -8  38 2659.66 192.735   4
  -2  -8  38 2390.98 218.380   5
  -2   8  38 2354.72 180.826   4
   2  -8  38 2720.96 203.206   5
  -2   8  38 2278.30 212.807   5
   2 -10   0 29618.3 818.849   5
   2  10   0 28426.1 835.577   1
   2 -10   0 27724.5 828.396   4
  -2  10   0 27959.8 843.556   3
  -2  10   0 28235.5 836.592   2
   2  10   0 30876.4 815.371   4
   2  10   0 28918.1 829.271   3
   2 -10   2 1136.04 50.6680   5
  -2  10  -2 1128.57 77.6688   2
  -2  10   2 1203.16 78.2681   3
   2  10  -2 1266.17 76.2682   3
   2  10  -2 1304.86 85.6646   1
   2 -10  -2 1228.69 53.3052   5
   2  10   2 1120.00 74.8380   1
   2 -10  -2 1273.42 64.7925   4
   2 -10   2 1237.74 60.5770   4
  -2  10  -2 1168.18 94.4574   3
   2  10   2 1222.96 66.0861   3
  -2  10   2 1236.34 74.3817   2
  -2  10  -4 3999.40 148.968   2
   2  10   4 3934.73 134.601   3
  -2 -10   4 3855.67 131.051   5
   2  10   4 3491.01 108.996   5
  -2  10   4 3674.32 142.841   3
   2  10  -4 3959.65 153.946   3
   2  10   4 3571.19 134.693   1
   2 -10   4 3834.22 128.673   4
  -2 -10   4 3601.61 116.351   4
  -2  10  -4 3693.80 170.843   3
   2 -10   4 3688.79 122.717   5
   2  10  -4 3963.90 160.698   1
  -2  10   4 3988.99 139.605   2
   2 -10   6 4634.36 153.667   5
   2  10   6 4139.38 136.993   2
  -2  10   6 4403.85 166.010   3
  -2 -10   6 5002.18 165.713   5
   2 -10   6 4655.21 156.626   4
   2  10  -6 4195.90 180.418   1
   2  10  -6 4563.41 191.441   3
  -2 -10   6 4618.31 147.077   4
  -2  10   6 4564.74 163.643   2
   2  10   6 4561.36 139.915   5
  -2  10  -6 4547.52 206.028   3
   2  10   6 4694.82 161.743   3
   2  10   8 173283. 4721.53   3
   2 -10   8 175327. 4718.63   5
   2  10   8 172042. 4709.01   5
  -2 -10   8 172303. 4713.36   4
   2 -10   8 173168. 4718.45   4
   2  10   8 163264. 4702.88   2
   2  10  -8 162183. 4745.51   3
  -2 -10   8 176397. 4723.79   5
   2 -10  10 31759.8 933.654   4
  -2  10 -10 32423.3 976.978   3
  -2 -10  10 32889.6 942.848   5
   2 -10  10 32117.6 934.973   5
   2  10 -10 34511.6 953.100   1
   2  10  10 31949.3 927.569   5
  -2 -10  10 32355.1 930.834   4
  -2  10  10 34179.9 942.878   3
   2  10  10 31649.3 917.590   2
  -2  10  10 34494.2 937.034   2
   2  10  12 183282. 5003.55   3
   2  10 -12 187108. 5018.28   1
   2  10  12 181409. 5000.19   5
   2 -10 -12 172895. 5021.34   1
  -2 -10  12 173046. 5000.21   4
  -2  10  12 177897. 5006.25   3
  -2  10  12 187464. 5002.59   2
   2  10 -14 2296.40 140.204   1
   2 -10  14 1792.26 108.321   4
   2  10  14 2409.21 120.897   3
  -2 -10 -14 2260.02 113.386   1
   2 -10  14 2120.28 120.440   5
  -2  10 -14 2144.12 132.900   1
   2  10  14 2227.38 119.809   5
  -2  10  14 2251.89 117.645   2
  -2 -10  14 2233.42 132.413   5
  -2 -10  14 1958.46 116.966   4
  -2  10  14 2283.03 122.604   3
   2  10  14 2103.12 101.505   2
  -2 -10  16 2106.64 119.699   4
   2  10 -16 1950.25 142.956   1
  -2  10  16 1928.00 114.867   2
   2 -10  16 1965.00 122.391   5
   2  10  16 1889.34 104.825   2
  -2  10  16 2077.36 138.999   5
  -2  10  16 2158.10 120.637   3
   2 -10  16 2107.23 117.160   4
  -2  10 -16 1916.93 134.992   1
  -2 -10  16 1807.76 135.110   5
   2  10  16 1969.81 121.672   3
   2  10  18 593.922 76.4222   2
   2  10 -18 427.509 115.611   1
  -2 -10  18 640.673 112.386   5
  -2  10  18 661.128 114.464   5
   2  10  18 592.838 99.8159   5
   2 -10 -18 620.416 131.565   1
   2  10  18 709.289 92.3856   3
  -2  10 -18 499.441 131.293   1
  -2  10  18 732.120 95.0045   3
   2 -10  18 664.943 103.678   4
  -2  10  18 536.092 88.7413   2
  -2 -10  18 589.634 91.1689   4
   2 -10  18 441.425 107.173   5
   2  10 -20 18786.0 578.399   1
   2 -10 -20 17658.6 580.334   1
  -2  10 -20 18177.7 574.942   1
   2  10  20 17756.4 574.009   5
  -2 -10  20 18898.6 583.976   5
  -2  10  20 18755.7 587.535   5
   2 -10  20 18346.6 575.142   5
  -2  10  20 17830.9 554.470   2
   2  10  20 16640.1 562.582   3
   2 -10  20 17782.8 561.421   4
   2  10  20 18826.9 544.829   2
  -2  10  20 18230.3 561.523   3
  -2 -10  20 16752.4 561.485   4
  -2 -10  22 12939.0 425.599   5
   2  10  22 11593.8 399.598   3
  -2  10  22 12038.4 425.305   5
  -2  10 -22 11769.8 407.519   1
  -2  10  22 11572.3 389.315   2
   2 -10  22 11457.6 407.637   5
   2  10  22 12253.1 380.512   2
   2 -10  22 11498.5 396.509   4
  -2  10  22 11826.9 398.830   3
  -2 -10  22 11240.7 402.087   4
   2 -10 -22 11701.7 420.111   1
   2  10  22 11152.3 410.662   5
   2  10 -22 12290.8 418.967   1
   2  10  24 17100.6 530.894   3
  -2  10  24 16617.6 526.740   3
   2 -10  24 16168.7 523.994   4
  -2  10  24 15522.6 550.286   5
   2 -10  24 15935.5 535.710   5
   2  10  24 15037.4 543.473   5
  -2 -10  24 16336.2 547.457   5
  -2  10 -24 16358.0 535.360   1
  -2  10  24 16645.0 518.816   2
   2  10  24 16548.6 507.529   2
   2  10 -24 16392.1 544.685   1
  -2 -10  24 15707.4 532.324   4
  -2  10  26-81.5793 112.509   3
   2  10  26-41.1927 96.6941   2
   2  10 -26 46.3263 144.003   1
   2  10  26-194.784 113.976   3
  -2  10  26 20.7876 136.025   5
   2 -10  26-30.2637 101.134   4
   2 -10  26-58.3877 122.285   5
  -2 -10  26 18.7198 130.438   5
  -2 -10  26-11.0894 112.204   4
   2  10  26 6.51102 122.459   5
  -2  10 -26-113.776 132.865   1
  -2  10  26 48.2738 104.329   2
   2  10 -28 13907.7 497.162   1
  -2  10  28 14544.7 512.296   5
  -2  10  28 13492.6 466.515   2
  -2 -10  28 13733.9 485.669   4
   2 -10  28 14317.4 491.418   5
  -2 -10  28 14401.0 501.646   5
  -2  10  28 14995.4 484.041   3
   2  10  28 13511.3 501.319   5
   2 -10  28 14507.6 480.673   4
  -2  10  30 1490.47 140.850   2
  -2  10  30 1390.91 153.781   3
   2  10  30 1540.69 174.439   5
   2  10  30 1513.36 138.943   4
   2  10 -30 1616.00 184.278   1
   2 -10  30 1602.47 148.439   4
  -2  10  30 1571.85 181.513   5
  -2 -10  32 21539.3 681.118   5
  -2  10  32 20284.6 642.602   2
   2 -10  32 20238.8 666.525   5
  -2  10  32 19767.8 655.066   3
   2  10  32 20500.5 639.237   4
   2  10 -32 19822.7 676.258   1
  -2  10  34 248.549 122.449   4
   2  10  34 94.1668 102.973   4
   2 -10  34 181.522 138.131   5
  -2  10  34 8.38738 153.841   5
  -2 -10  34 177.003 148.981   5
   2 -10  34 175.165 124.047   4
   2  10  34 31.9491 126.053   5
  -2  10  36 62.7094 123.955   4
  -2 -10  36 22.8447 158.571   5
  -2  10  36 180.095 160.342   5
   2 -10  36 57.0973 140.259   5
   2  10  36-82.6048 139.978   5
   2  10  36 82.8996 112.658   4
   2 -10  36-19.5473 122.981   4
   2  12   0 80.2583 77.5327   1
   2 -12   0-9.76707 44.7040   4
   2  12   0 36.4654 57.9103   3
   2 -12   0 22.3940 28.2369   5
   2  12  -2 73430.2 2047.85   3
   2  12  -2 72853.7 2051.82   1
   2  12   2 73517.2 2046.89   1
   2  12   2 74603.4 2043.62   3
   2 -12   2 73930.8 2040.40   4
   2 -12  -2 73803.5 2041.65   4
   2 -12   2 72281.5 2028.34   5
   2  12   2 78883.1 2026.56   4
   2 -12  -2 71709.8 2029.64   5
  -2 -12   2 68504.3 2027.22   5
   2 -12   4 13.0325 47.2115   4
  -2 -12   4 54.7455 28.7916   4
  -2 -12   4 10.5247 51.7233   5
   2  12   4 43.0008 63.1470   3
   2  12  -4 15.9895 87.0155   3
   2 -12   4-29.5981 43.1397   5
   2  12   6 1861.19 76.9880   2
   2  12   6 1657.23 98.4850   3
   2  12   6 1727.66 64.9354   5
   2  12  -6 1708.10 136.013   3
   2 -12   6 1964.06 91.4890   4
  -2 -12   6 1985.38 96.6093   5
   2 -12   6 2061.26 87.1443   5
  -2 -12   6 1997.77 78.4904   4
   2  12  -8 3821.88 167.741   1
  -2  12  -8 3655.83 172.822   1
  -2  12   8 4032.21 155.617   3
   2  12   8 3466.02 122.731   5
  -2 -12   8 3648.85 148.516   5
  -2  12  -8 3744.71 203.080   3
   2  12  -8 3490.99 188.592   3
   2 -12   8 3517.28 140.255   4
  -2 -12   8 3813.31 133.135   4
   2 -12   8 3754.38 138.309   5
   2  12   8 3658.17 125.915   2
  -2  12   8 3888.88 150.014   2
   2  12  10 101594. 2804.50   3
   2 -12  10 102112. 2799.98   4
   2  12  10 97183.5 2789.19   5
  -2  12  10 102110. 2808.45   3
  -2 -12  10 99554.4 2806.37   5
  -2  12  10 103732. 2803.65   2
   2  12 -10 97050.7 2836.81   3
  -2  12 -10 103002. 2815.79   1
   2 -12  10 101869. 2800.16   5
   2  12 -10 103258. 2817.25   1
  -2 -12  10 97819.5 2795.29   4
  -2  12 -10 96881.8 2845.25   3
  -2  12  12 29180.9 845.086   3
  -2  12 -12 31632.1 855.457   1
   2  12  12 28635.0 820.661   2
   2  12  12 28846.2 838.853   3
  -2  12  12 28887.7 836.050   2
   2  12  12 27742.1 829.229   5
   2  12 -12 29583.9 854.816   1
  -2 -12  12 28128.1 832.563   4
  -2  12 -12 27818.1 886.095   3
  -2 -12 -14 22402.3 646.395   1
  -2  12  14 21353.0 656.537   3
   2  12  14 21703.7 653.256   3
  -2 -12  14 21842.4 662.747   5
   2  12 -14 23366.0 672.174   1
   2 -12  14 20863.5 653.896   5
  -2  12 -14 22845.3 667.564   1
   2  12  14 21390.6 648.422   5
   2  12  14 22163.6 634.337   2
  -2 -12  14 21196.2 649.118   4
  -2  12  14 21365.4 648.660   2
   2 -12  14 22353.1 650.750   4
  -2  12  16-3.65817 76.8301   3
   2  12 -16-4.30746 108.546   1
  -2  12  16-4.43167 89.0364   5
   2 -12  16-49.3664 71.0499   4
  -2 -12  16 4.21754 96.4201   5
  -2  12 -16-71.4484 106.563   1
   2 -12  16 18.6828 84.3979   5
   2  12  16 9.05008 63.1817   2
  -2  12  16 15.6520 77.1069   2
   2 -12 -16 9.49994 130.432   1
  -2 -12  16 63.0076 75.7038   4
   2  12  16-20.9545 80.8535   3
   2  12 -18 11482.7 409.548   1
   2  12  18 12488.4 392.999   3
  -2 -12  18 12072.1 408.019   5
   2  12  18 11354.7 394.163   5
   2 -12 -18 11556.8 414.504   1
  -2  12  18 12442.0 394.328   3
  -2  12  18 11078.8 405.908   5
  -2  12 -18 12451.6 408.731   1
   2 -12  18 11623.6 397.582   5
   2  12  18 12084.2 371.493   2
  -2  12  18 11815.2 384.797   2
   2 -12  18 12016.4 391.534   4
   2  12  20 12956.5 420.459   3
  -2 -12  20 12425.3 436.242   5
  -2  12 -20 13153.8 434.766   1
  -2  12  20 13126.2 421.981   3
   2 -12  20 11892.5 425.734   5
  -2  12  20 12374.8 441.837   5
  -2  12  20 13260.2 413.000   2
   2  12 -20 12742.8 438.264   1
   2 -12 -20 12481.9 447.382   1
   2  12  20 12863.9 401.448   2
   2 -12  20 12772.8 418.808   4
   2  12  20 12348.4 429.801   5
  -2 -12  20 12976.2 425.931   4
  -2  12  22 55623.6 1633.49   3
  -2 -12  22 56035.5 1640.88   4
   2 -12  22 55770.1 1642.94   5
   2 -12  22 56504.4 1634.69   4
   2  12  22 53907.4 1645.62   5
  -2 -12  22 55039.5 1652.60   5
  -2  12  22 57405.9 1661.31   5
   2  12  22 57539.2 1637.30   3
  -2  12 -22 60077.4 1645.92   1
  -2  12  22 58450.0 1626.30   2
   2  12  22 57324.7 1615.10   2
   2  12 -22 58445.0 1651.09   1
   2 -12  24 668.729 111.859   4
   2  12 -24 812.705 169.720   1
  -2 -12  24 843.388 144.072   5
   2  12  24 681.843 130.873   5
  -2  12  24 650.317 118.041   3
   2 -12  24 830.700 124.426   5
  -2  12 -24 976.113 150.182   1
  -2  12  24 872.058 144.967   5
  -2  12  24 895.059 116.119   2
   2  12  24 883.923 108.960   2
   2  12  24 832.370 123.951   3
   2  12  26 734.372 128.003   3
  -2  12  26 709.226 151.998   5
  -2  12 -26 749.286 147.481   1
  -2 -12  26 768.913 143.335   5
   2  12  26 768.563 144.147   5
   2 -12  26 682.575 114.622   4
   2 -12  26 742.815 129.400   5
   2  12  26 615.233 108.051   2
   2  12 -26 837.020 162.873   1
  -2  12  26 684.061 116.793   2
  -2  12  26 662.156 126.029   3
   2 -12  28 495.480 111.188   4
   2 -12  28 590.923 128.827   5
  -2  12  28 465.327 157.792   5
   2  12  28 665.107 139.459   5
  -2 -12  28 393.436 142.262   5
   2  12 -28 448.821 153.844   1
  -2  12  30 23918.2 801.074   5
  -2  12  30 25820.3 753.186   2
   2  12  30 23240.9 787.795   5
  -2 -12  30 24618.4 784.248   5
  -2  12  30 23953.1 763.349   3
   2 -12  30 24799.2 775.835   5
   2 -12  30 23576.5 762.772   4
   2  12 -30 24844.4 784.711   1
   2  12  32 536.040 117.636   4
  -2  12  32 617.588 135.854   3
   2 -12  32 395.056 139.091   5
  -2 -12  32 422.703 146.846   5
  -2  12  32 579.019 124.112   2
   2 -12  34 3973.25 225.368   5
   2  12  34 3290.03 228.775   5
   2 -12  34 3753.03 214.161   4
  -2  12  34 3366.35 241.236   5
  -2  12  34 3793.83 224.777   3
  -2 -12  34 3816.77 237.196   5
   2  12  34 3672.59 193.588   4
  -2  12  34 4003.42 207.874   2
  -2  12  36 90.1868 123.414   4
  -2 -12  36-152.086 146.506   5
   2 -12  36-28.3145 134.531   5
   2  12  36-5.02254 113.722   4
  -2  12  36-53.3338 156.195   5
   2 -12  36 138.066 129.615   4
  -2  14   0 110631. 2966.84   3
  -2  14   0 110827. 2955.97   2
   2  14   0 107838. 2950.77   3
   2 -14   0 107695. 2945.40   4
   2 -14   0 101822. 2928.72   5
  -2  14   2 939.429 89.4561   3
  -2  14  -2 766.483 105.714   3
  -2  14   2 878.777 83.4115   2
   2  14   2 784.311 73.0320   3
   2 -14   2 860.000 45.1226   5
  -2 -14   2 594.053 40.1668   5
  -2  14  -2 973.725 89.5291   2
   2  14   2 750.370 89.4619   1
   2  14  -2 851.042 81.2910   3
   2 -14   2 954.896 64.2237   4
   2  14  -4 18966.0 568.625   1
  -2  14   4 20100.9 559.464   2
   2  14   4 18960.1 556.087   3
  -2  14   4 19548.9 567.550   3
   2 -14   4 18371.6 547.981   4
  -2 -14   4 18529.9 539.878   5
   2 -14   4 19068.9 538.192   5
  -2  14  -4 19033.8 587.312   3
   2  14   4 19074.1 535.296   4
   2  14  -4 18995.1 568.969   3
   2  14   4 17577.7 537.798   2
  -2  14  -4 19837.8 568.033   2
  -2  14   6 157.521 66.8009   2
  -2  14   6 212.958 70.6610   3
  -2  14  -6 312.785 109.770   3
   2 -14   6 110.433 49.3168   4
   2  14  -6 149.685 100.410   3
   2 -14   6 78.9030 41.6025   5
   2  14   6 94.0718 16.0835   5
  -2 -14   6 131.555 56.5706   5
   2  14   6 117.983 49.1186   2
  -2  14  -6 163.327 82.8818   2
   2  14  -6 138.682 86.5567   1
  -2 -14   6 135.076 35.1445   4
  -2 -14   8 57313.7 1581.39   5
   2 -14   8 55232.2 1574.70   5
   2  14  -8 58398.9 1600.82   1
  -2 -14   8 54940.8 1570.82   4
  -2  14   8 59015.4 1596.36   3
  -2  14  -8 56243.8 1626.90   3
  -2  14  -8 58569.9 1601.99   1
  -2  14   8 59337.6 1587.20   2
   2 -14   8 55528.4 1578.60   4
   2  14   8 57583.0 1587.75   3
   2  14   8 53629.8 1558.81   5
  -2 -14  10 1176.33 94.5014   5
   2  14  10 1110.85 91.2485   3
  -2  14  10 1432.14 101.122   3
   2  14  10 1200.59 73.4291   2
  -2 -14  10 1076.97 72.5633   4
  -2  14 -10 1431.45 153.246   3
   2  14  10 1080.76 65.2351   5
   2 -14  10 1285.00 83.9459   4
  -2  14 -10 1364.25 116.994   1
  -2  14  10 1168.72 93.1824   2
   2  14 -10 1313.51 118.683   1
  -2  14 -12 36182.1 1090.00   3
  -2  14 -12 38362.1 1053.02   1
   2  14  12 35409.0 1036.35   3
  -2  14  12 37062.9 1043.23   3
   2  14  12 34482.2 1020.15   5
   2  14 -12 36959.9 1051.96   1
   2 -14  12 36752.6 1033.33   5
  -2  14  12 35469.4 1032.58   2
  -2 -14  12 34809.7 1027.10   4
   2  14  12 35976.4 1016.80   2
   2  14 -12 34814.8 1081.22   3
   2 -14  14 1940.79 117.793   5
   2 -14 -14 1976.60 166.827   1
  -2  14 -14 1941.56 140.706   1
  -2  14  14 1864.39 122.651   3
   2  14  14 1808.92 107.466   5
  -2 -14  14 2016.11 128.960   5
   2  14  14 1833.09 117.105   3
   2  14 -14 1845.38 186.931   3
   2  14  14 2036.52 101.309   2
   2  14 -14 2266.46 146.591   1
  -2  14 -14 2139.54 189.904   3
   2 -14  14 1860.37 110.302   4
  -2  14  14 2155.50 118.303   2
  -2  14  16 302.888 89.2775   3
   2  14  16 448.866 90.0382   3
   2 -14 -16 221.774 138.649   1
   2  14 -16 312.322 115.208   1
  -2  14  16 195.191 103.612   5
   2 -14  16 308.867 79.8592   4
  -2 -14  16 339.701 106.824   5
  -2  14 -16 236.478 116.844   1
   2 -14  16 198.160 83.9967   5
  -2  14  16 151.411 82.8641   2
  -2  14 -16 224.830 156.382   3
   2  14  16 205.571 70.6146   2
  -2  14  18 2704.16 141.873   2
  -2  14  18 2617.59 147.721   3
  -2  14  18 2582.42 171.935   5
   2  14  18 2843.94 129.794   2
   2  14  18 2347.96 147.197   3
  -2  14 -18 2853.92 176.138   1
  -2 -14  18 2769.95 166.276   5
   2 -14  18 2687.84 153.988   5
   2 -14 -18 2806.71 198.963   1
   2 -14  18 2555.11 145.747   4
   2  14 -18 2834.72 178.209   1
  -2  14  20 88122.4 2559.50   5
   2  14 -20 92974.5 2553.69   1
   2 -14 -20 88909.5 2560.87   1
   2  14  20 93714.9 2539.33   3
  -2  14 -20 91436.6 2551.82   1
   2  14  20 84477.6 2541.65   5
   2 -14  20 85321.6 2531.15   4
  -2 -14  20 92089.3 2553.40   5
   2  14  20 90967.8 2515.97   2
   2 -14  20 88096.7 2541.96   5
  -2  14  20 90805.6 2540.16   3
  -2  14  20 91230.7 2528.22   2
  -2  14  22 628.573 110.712   3
  -2  14 -22 652.766 139.323   1
   2  14  22 626.224 116.519   3
  -2 -14  22 741.238 134.542   5
   2 -14  22 583.617 102.283   4
  -2  14  22 669.288 140.131   5
   2 -14  22 659.224 120.720   5
   2  14 -22 497.988 144.721   1
   2  14  22 648.878 97.0135   2
  -2  14  22 828.797 110.443   2
  -2 -14  24 4481.39 231.498   5
   2  14 -24 4595.53 236.778   1
  -2  14  24 4225.17 208.230   3
   2 -14  24 3787.78 199.879   4
  -2  14  24 4206.99 236.156   5
  -2  14  24 4662.03 201.564   2
  -2  14 -24 4329.36 235.574   1
   2  14  24 4523.82 190.792   2
   2 -14  24 4271.02 219.398   5
   2  14  24 4974.78 219.751   3
   2 -14  26 376.008 127.393   5
  -2  14  26 258.907 140.273   5
   2  14  26 369.499 120.683   3
  -2  14  26 51.6489 110.519   3
   2  14 -26 183.458 142.498   1
   2 -14  26 197.881 106.241   4
  -2 -14  26 336.224 137.091   5
   2  14  26 298.008 101.619   2
  -2  14 -26 292.013 144.358   1
  -2  14  26 226.210 105.825   2
  -2  14  28 7031.10 282.711   2
  -2  14 -28 7762.17 322.848   1
   2  14 -28 7307.25 320.801   1
  -2  14  28 7540.74 299.020   3
  -2  14  28 7656.68 338.465   5
   2 -14  28 7359.07 296.687   4
  -2 -14  30 90.0151 144.467   5
  -2  14  30-80.8087 120.200   3
   2 -14  30 320.522 156.096   4
  -2  14  30-62.4961 109.387   2
   2  14  30 71.0085 99.4490   2
   2  14  30 74.5213 119.030   3
  -2  14  32 11809.6 427.894   3
   2  14 -32 11814.4 446.302   1
   2 -14  32 11025.7 432.046   5
  -2  14  32 11753.1 409.724   2
  -2 -14  32 12510.0 449.505   5
   2  14  34 181.089 109.848   4
  -2  14  34-6.19159 135.229   3
  -2 -14  34 148.836 141.288   5
   2  14 -34-176.697 173.030   1
   2 -14  34 165.007 128.102   5
  -2  14  34 41.0105 123.399   2
  -2  14  36 57.4200 137.984   3
  -2 -14  36 30.2940 146.243   5
  -2  14  36-26.0196 124.619   2
   2 -14  36-91.2731 139.011   5
   2  14  36-99.1069 117.367   4
  -2  16   0 3.50564 92.9114   3
   2 -16   0-12.5501 37.4075   5
  -2  16   0 33.6051 86.3351   2
   2 -16   0-27.2871 53.8221   4
   2  16   0 2.93673 83.3551   1
   2  16  -2 131211. 3474.50   1
   2 -16   2 121205. 3438.08   5
  -2  16  -2 127819. 3485.59   3
   2 -16   2 117505. 3454.30   4
  -2  16  -2 128459. 3470.18   2
  -2  16   2 127351. 3465.02   2
  -2  16   2 130296. 3476.98   3
  -2 -16   4 103.982 39.4271   5
   2 -16   4 131.327 46.2422   4
   2 -16   4 161.858 33.8039   5
  -2  16  -4 30.4201 97.9061   3
  -2  16   4 118.082 73.2534   2
  -2  16   4 192.313 74.3539   3
  -2  16  -4 136.506 79.1818   2
   2  16  -4 136.716 90.3923   1
   2 -16   6 1991.72 83.3123   5
   2  16  -6 2092.45 129.390   1
  -2 -16   6 1795.24 88.2575   5
   2  16   6 1832.19 106.148   3
  -2  16  -6 1930.43 122.251   2
   2 -16   6 1812.32 91.0048   4
  -2  16  -6 1982.93 148.820   3
  -2  16   6 1793.40 114.259   3
  -2  16   6 1985.11 109.742   2
  -2  16  -8 993.344 136.918   3
   2  16  -8 1167.37 132.295   3
   2  16   8 1158.19 92.9227   3
   2  16  -8 1311.60 112.213   1
  -2  16   8 1128.17 98.6245   3
  -2  16  -8 1087.13 105.518   2
  -2 -16   8 1160.93 80.8556   5
   2 -16   8 1165.81 73.0584   5
  -2  16   8 1280.78 92.4852   2
   2 -16   8 1281.72 78.3275   4
   2  16   8 1096.17 71.0114   2
   2  16  10 33449.4 981.282   3
  -2  16  10 34334.9 986.757   3
   2  16  10 34619.3 959.939   2
  -2  16 -10 33226.3 1024.48   3
   2  16 -10 33980.7 1018.20   3
  -2  16 -10 34012.2 995.206   1
   2 -16  10 33394.5 971.952   4
  -2 -16  10 33421.1 973.438   5
   2  16 -10 32425.3 991.117   1
  -2  16  10 34558.3 978.146   2
  -2  16  12 191.469 79.0914   2
  -2  16  12 176.796 81.7249   3
   2  16  12 403.101 81.4688   3
   2 -16  12 115.308 68.7667   5
   2  16  12 226.548 62.8479   2
  -2  16 -12 148.105 142.307   3
   2  16 -12 67.4326 133.861   3
   2  16 -12 187.832 101.891   1
  -2  16 -12 79.2724 103.959   1
   2  16  14 8952.91 307.955   3
   2 -16  14 8814.67 301.373   5
  -2  16  14 8814.63 311.883   3
  -2  16 -14 9725.38 330.394   1
  -2  16  14 8730.71 300.795   2
   2  16 -14 9070.77 327.146   1
   2  16 -14 9155.22 373.689   3
  -2  16 -14 8579.32 367.039   3
   2  16  14 9259.53 286.955   2
   2 -16  14 8718.96 298.571   4
  -2 -16  14 8843.83 312.836   5
  -2  16 -16-151.217 168.958   3
   2  16  16 122.254 73.7152   2
   2 -16  16 68.4661 72.9962   4
   2  16 -16 4.70329 118.678   1
   2 -16  16 3.77305 83.3279   5
   2  16 -16 82.9961 164.913   3
  -2  16  16-90.3384 91.8401   3
  -2  16 -16 23.3008 120.174   1
   2 -16 -16 16.7580 147.259   1
  -2 -16  16-16.9010 96.6766   5
   2  16  16 42.1054 86.1082   3
  -2  16  16 74.4279 86.1449   2
  -2  16  18 71691.5 2073.11   3
   2  16 -18 75174.3 2087.47   1
  -2  16  18 74554.2 2063.94   2
   2 -16  18 72703.3 2071.76   5
  -2  16 -18 77395.3 2088.53   1
   2  16 -18 67453.2 2125.01   3
   2  16  18 76124.5 2051.91   2
  -2 -16  18 69697.1 2076.95   5
  -2  16 -18 70543.8 2130.19   3
   2 -16 -18 69428.2 2097.24   1
   2 -16  18 72568.6 2068.81   4
   2  16  18 72891.2 2070.07   3
  -2  16  20 285.569 102.084   3
   2  16  20 175.926 81.0354   2
  -2 -16  20 291.955 119.700   5
   2  16  20 385.771 103.520   3
  -2  16 -20-16.4631 184.534   3
   2 -16  20 341.602 108.087   5
   2 -16  20 152.408 96.9065   4
  -2  16  20 299.960 100.336   2
  -2  16 -20 344.776 136.319   1
   2  16 -20 173.519 131.554   1
   2  16 -22 16314.1 540.670   1
  -2  16  22 16710.2 509.270   2
  -2 -16  22 14704.3 528.144   5
   2  16  22 16621.0 496.935   2
  -2  16 -22 17512.2 546.351   1
   2 -16  22 15520.2 522.704   5
   2  16  22 16311.9 522.854   3
   2 -16  22 14675.2 515.786   4
   2  16  24 274.664 119.945   3
  -2  16  24 149.095 99.8677   2
   2 -16  24 129.086 111.459   5
   2  16 -24 244.198 143.297   1
   2 -16  24 61.1066 93.8470   4
   2  16  24 177.028 99.7056   2
  -2  16 -24 109.167 147.872   1
  -2  16  24 232.643 106.302   3
  -2 -16  24 284.635 134.355   5
  -2  16 -26 199.217 149.219   1
   2 -16  26 22.9508 109.314   5
  -2 -16  26 57.0740 127.815   5
   2  16 -26 36.5937 148.997   1
  -2  16 -28 120.465 155.637   1
   2  16  28 39.5400 94.4120   2
  -2  16  28 41.0972 108.634   2
  -2  16  28 10.9683 112.099   3
   2  16  28-22.0937 115.459   3
  -2  16  30 10366.8 379.976   3
   2 -16  30 9559.86 382.617   5
  -2  16  30 10389.5 365.890   2
   2  16  30 10583.8 383.267   3
  -2 -16  30 10935.1 409.748   5
   2  16 -30 10101.2 420.321   1
   2  16  30 9999.22 354.621   2
  -2  16  32-30.0343 133.670   3
   2  16  32-34.7602 101.215   2
  -2  16  32 49.3409 115.289   2
   2 -16  32-19.9678 125.180   5
  -2 -16  32 50.7081 142.200   5
   2  16 -32 164.742 164.493   1
   2  16  32-120.466 129.452   3
  -2  16  34 3281.56 207.883   3
  -2  16  34 3150.70 187.934   2
  -2 -16  34 3040.76 218.875   5
   2  16 -34 3129.88 240.605   1
   2 -16  34 3237.48 208.965   5
  -2  18   0 171672. 4623.14   2
   2  18   0 164844. 4624.40   1
  -2  18   0 165941. 4635.54   3
   2  18   0 163079. 4621.82   3
   2  18   2 9141.40 293.867   2
  -2  18   2 9734.40 311.319   2
   2  18   2 9122.95 308.943   3
   2  18  -2 10036.3 324.381   1
  -2  18  -2 10009.1 316.751   2
  -2  18  -2 9085.24 330.844   3
   2  18  -2 8970.03 314.878   3
  -2  18   2 9833.50 324.076   3
  -2  18  -4 17284.9 570.217   3
   2  18   4 17506.2 544.211   3
   2  18  -4 18467.5 560.017   1
  -2  18  -4 18275.1 553.390   2
   2  18  -4 18007.5 556.820   3
   2  18   4 17988.3 527.866   2
  -2  18   4 18692.1 544.944   2
  -2  18   4 17999.3 554.916   3
   2  18  -6 277.257 98.2187   3
   2  18   6 202.538 71.5408   3
  -2  18  -6 279.814 89.2631   2
  -2  18  -6 224.494 109.205   3
   2  18   6 236.686 62.0072   2
   2 -18   6 206.007 41.7658   5
  -2  18   6 57.6567 71.0844   2
   2  18  -6 184.700 94.8409   1
  -2  18   6 227.710 83.1973   3
   2  18   8 18733.3 553.046   3
   2  18  -8 18525.3 568.526   1
  -2  18  -8 18461.2 567.916   2
  -2  18   8 17716.8 558.487   3
   2  18   8 17834.9 530.836   2
   2 -18   8 17491.7 529.586   5
  -2  18  -8 18754.4 597.741   3
   2  18  -8 18207.1 582.922   3
  -2  18   8 18849.7 549.827   2
   2  18  10 417.970 85.1279   3
  -2  18  10 633.878 85.3067   2
   2  18 -10 679.009 134.847   3
   2  18 -10 625.824 112.742   1
   2  18  10 590.886 71.0698   2
  -2  18  10 532.428 94.3852   3
   2 -18  10 581.883 74.9609   4
  -2  18 -10 568.974 146.553   3
   2  18 -12 17714.2 605.462   3
  -2  18  12 18930.9 563.641   3
  -2  18 -12 18916.4 615.004   3
  -2  18 -12 17401.7 576.550   1
   2  18 -12 18600.3 572.901   1
   2  18  12 17891.3 534.760   2
   2 -18  12 17557.0 542.408   5
   2  18  12 18554.4 559.291   3
  -2  18  12 17790.0 550.361   2
   2  18  14 2314.63 118.139   2
  -2  18  14 2339.24 142.986   3
  -2 -18  14 2355.55 139.816   5
  -2  18  14 2427.12 134.072   2
   2  18  14 2445.57 141.187   3
   2  18 -14 2388.54 207.218   3
  -2  18 -14 2362.00 212.196   3
  -2  18 -14 2485.61 166.627   1
   2 -18  14 2119.75 124.347   5
   2  18 -14 2277.11 160.348   1
   2 -18 -16 5374.26 273.289   1
   2  18 -16 5328.21 237.314   1
   2 -18  16 4904.09 205.027   5
  -2  18 -16 5398.58 241.187   1
  -2 -18  16 4831.89 217.776   5
   2  18  16 5086.15 192.013   2
   2  18  16 4970.36 212.641   3
  -2  18 -16 4969.46 286.675   3
  -2  18  16 4897.31 208.455   2
  -2  18  16 5367.08 220.192   3
   2  18 -18 1428.80 214.820   3
   2 -18 -18 1362.08 190.042   1
  -2  18  18 1675.98 134.482   3
  -2 -18  18 1658.25 138.804   5
  -2  18 -18 1741.09 160.618   1
  -2  18 -18 1713.42 217.049   3
  -2  18  18 1567.43 123.064   2
   2  18 -18 1746.85 159.390   1
   2 -18  18 1356.89 123.672   5
   2  18  18 1362.87 128.287   3
   2  18  18 1493.54 107.647   2
  -2  18  20 39831.1 1205.97   3
   2  18 -20 42784.0 1224.24   1
  -2  18  20 42740.3 1198.36   2
  -2 -18  20 40012.0 1215.00   5
  -2  18 -20 44857.0 1230.74   1
   2  18 -20 40683.7 1280.76   3
  -2  18 -20 40265.1 1272.82   3
   2  18  20 41045.8 1184.01   2
   2  18  20 40271.6 1204.39   3
   2 -18  20 39958.2 1205.72   5
  -2  18  22 966.091 125.789   3
   2  18  22 1195.98 131.924   3
   2 -18  22 1301.74 131.971   5
  -2  18 -22 1312.18 170.027   1
   2  18 -22 1334.26 223.496   3
   2  18  22 1218.10 112.213   2
  -2  18  22 1162.35 122.143   2
  -2 -18  22 1243.79 149.715   5
  -2  18 -22 997.834 215.238   3
   2  18 -22 1196.72 157.166   1
   2  18  24 5861.85 248.785   3
   2  18 -24 5789.95 274.016   1
   2  18  24 5589.37 223.391   2
   2 -18  24 5669.90 251.125   5
   2  18 -24 5032.57 329.398   3
  -2  18 -24 5863.99 279.045   1
  -2 -18  24 5508.65 263.614   5
  -2  18 -26-43.7297 153.665   1
   2 -18  26-34.7316 118.672   5
  -2  18  26-10.6698 108.174   3
  -2 -18  26 19.2414 127.658   5
   2  18  26 112.606 109.821   3
  -2  18  26-34.9951 102.055   2
  -2  18  28 4224.74 204.604   2
   2  18  28 4288.57 193.182   2
  -2  18 -28 3774.91 289.826   3
   2  18 -28 3893.30 242.377   1
   2 -18  28 4122.37 226.044   5
  -2  18  28 4129.92 215.218   3
   2  18  28 4272.53 219.515   3
   2  18  30-23.3179 123.372   3
  -2  18  30 71.0314 112.757   2
  -2 -18  30 118.923 134.491   5
   2 -18  30 96.9424 125.645   5
  -2  18  30 103.722 124.863   3
  -2  18 -30-13.6255 165.855   1
   2  18  30 178.039 101.377   2
   2  18 -30-20.0978 154.386   1
   2  18 -32 7846.72 359.799   1
   2  18  32 7893.88 335.953   3
  -2 -18  32 8823.36 360.359   5
  -2  18  32 8727.78 324.812   2
   2 -18  32 8586.86 349.906   5
  -2  18  32 8536.44 339.431   3
   2  18  32 8534.24 312.740   2
   2  18 -34 575.877 179.453   1
   2 -18  34 393.352 140.206   5
  -2  18  34 457.649 145.923   3
  -2  18  34 809.959 135.139   2
  -2 -18  34 619.737 158.703   5
   2  18  34 795.966 148.675   3
   2  18  34 763.710 124.342   2
   2  20   0 7.25552 95.2361   1
  -2  20   0 6.74156 81.7702   2
   2  20   0 79.5561 82.0492   3
  -2  20   0 33.9447 86.5603   3
  -2  20   2 57361.6 1596.31   3
   2  20  -2 57115.8 1591.38   3
  -2  20   2 54390.8 1580.82   2
  -2  20  -2 57117.8 1604.44   3
   2  20   2 52987.3 1564.95   2
   2  20   2 55614.7 1583.18   3
   2  20  -2 58679.6 1594.36   1
  -2  20  -2 54860.5 1585.32   2
   2  20  -4 1401.46 120.318   3
  -2  20   4 1443.60 106.165   2
   2  20   4 1624.83 111.003   3
  -2  20   4 1505.77 116.151   3
  -2  20  -4 1544.89 118.351   2
  -2  20  -4 1571.43 133.032   3
   2  20  -4 1660.42 131.272   1
   2  20   4 1430.28 92.3363   2
   2  20   6 2856.28 125.924   2
  -2  20   6 2588.68 139.915   2
   2  20   6 2751.12 145.790   3
  -2  20   6 2738.22 150.553   3
   2  20  -6 2706.08 166.688   3
   2  20  -6 3086.43 166.912   1
   2  20   8 291.800 83.2079   3
   2  20  -8 258.821 120.245   3
   2  20   8 271.125 69.3671   2
  -2  20  -8 265.020 101.832   2
  -2  20  -8 308.356 133.626   3
   2  20  -8 312.758 107.757   1
  -2  20   8 223.797 87.9312   3
  -2  20   8 372.940 87.3044   2
  -2  20  10 16557.7 534.691   3
  -2  20  10 15786.3 519.080   2
  -2  20 -10 17587.4 577.494   3
  -2  20 -10 18086.6 544.629   2
   2  20  10 17075.5 530.476   3
   2  20 -10 16844.8 567.592   3
   2  20  10 16918.2 505.424   2
   2  20 -10 17744.6 546.597   1
   2  20  12 5629.83 197.070   2
  -2  20 -12 4969.59 271.686   3
  -2  20  12 5307.31 222.827   3
   2  20 -12 5890.16 242.597   1
   2  20 -12 5387.99 268.584   3
   2  20  12 5286.66 219.833   3
  -2  20  12 4911.30 209.041   2
   2  20  14 10707.6 338.703   2
  -2  20 -14 10672.6 423.668   3
   2  20 -14 10813.7 382.607   1
  -2  20 -14 10601.2 382.550   1
  -2  20  14 10197.7 365.960   3
   2  20 -14 11237.1 429.507   3
   2  20  14 10677.8 361.260   3
  -2  20  14 10158.4 351.752   2
   2  20  16 95.4119 78.1906   2
   2  20  16 4.26425 93.6245   3
   2 -20  16 66.2889 81.9707   5
  -2  20 -16-231.150 176.184   3
   2  20 -16 30.7788 125.324   1
  -2  20 -16 104.270 134.705   1
  -2  20  16 140.029 90.4363   2
  -2  20  16 91.9275 102.470   3
   2  20 -16 88.8606 171.897   3
  -2  20  18 14432.2 473.532   3
   2  20 -18 14019.5 541.354   3
   2  20  18 14440.6 468.624   3
  -2  20  18 13790.2 456.760   2
  -2  20 -18 15013.9 545.665   3
   2  20 -18 14203.7 485.998   1
   2 -20  18 13590.3 459.787   5
  -2  20 -18 15575.3 496.132   1
   2  20  18 14160.4 442.514   2
   2  20  20 5710.44 212.833   2
  -2  20 -20 5077.49 312.603   3
   2  20  20 5180.06 230.288   3
  -2  20  20 5090.26 233.564   3
   2 -20  20 5173.44 228.083   5
   2  20 -20 5099.22 315.678   3
  -2  20 -20 6023.35 266.070   1
   2  20 -20 5191.50 253.895   1
  -2  20  20 5310.61 221.798   2
   2  20  22 26026.0 814.740   3
   2  20  22 26566.1 786.938   2
  -2  20 -22 25617.8 888.959   3
   2  20 -22 25268.8 895.690   3
   2 -20  22 26353.2 814.439   5
  -2  20  24-74.0811 106.859   3
   2  20 -24 62.4720 202.837   3
   2 -20  24-43.4246 104.697   5
  -2  20  24 25.0611 100.457   2
  -2  20 -26-50.2542 206.889   3
  -2 -20  26 147.248 129.847   5
  -2  20  26 88.0523 104.780   2
   2  20 -26 50.1614 148.755   1
   2  20  26 168.779 95.6100   2
   2  20  26 113.113 114.861   3
   2  20  28 86.7919 99.4221   2
   2  20  28 215.620 121.406   3
  -2  20  28-95.2841 118.167   3
  -2  20 -28 174.701 157.604   1
   2  20 -28-33.3703 213.105   3
  -2 -20  28 229.124 141.004   5
  -2  20 -28-176.816 205.712   3
   2 -20  28-30.5747 122.099   5
   2  20 -28 52.3009 162.576   1
  -2  20  28-36.2855 109.327   2
  -2  20  30 9764.40 376.621   3
  -2  20  30 9423.54 357.943   2
   2  20  30 9682.36 345.060   2
   2 -20  30 10372.0 382.269   5
  -2 -20  30 10298.2 391.104   5
  -2  20 -30 8739.99 449.900   3
   2  20  30 10059.4 373.010   3
  -2  20 -30 9891.87 402.975   1
   2  20 -30 9675.14 396.687   1
   2  20  32 1159.38 127.048   2
  -2  20  32 1166.48 155.685   3
   2  20 -32 1423.34 188.474   1
   2 -20  32 1171.40 152.894   5
  -2  20 -32 1027.73 243.153   3
  -2  20  32 1217.90 141.050   2
   2  20  32 1067.87 150.470   3
  -2 -20  32 1323.92 168.321   5
  -2  22   0 33867.9 954.078   2
   2  22   0 32695.7 956.506   3
  -2  22   0 32760.6 967.479   3
   2  22   0 31107.5 935.548   2
   2  22   2 45.2685 85.4847   3
  -2  22  -2 25.9751 88.4707   2
  -2  22   2-70.8364 93.5953   3
   2  22  -2 16.4542 107.068   1
  -2  22  -2-19.3974 103.090   3
   2  22  -2-20.3380 94.0234   3
  -2  22   2 37.7203 83.1808   2
   2  22   2 25.8835 78.3161   2
   2  22   4 3497.26 166.368   3
  -2  22   4 3245.53 170.593   3
   2  22   4 3136.79 144.265   2
  -2  22   4 3321.01 158.678   2
   2  22  -4 3339.46 176.352   3
   2  22  -4 3304.62 182.376   1
  -2  22  -4 3472.68 172.349   2
  -2  22  -4 3345.59 185.593   3
  -2  22   6 217.217 93.6365   3
  -2  22  -6 233.710 127.906   3
   2  22   6 109.789 74.5312   2
   2  22   6 215.132 91.5343   3
  -2  22  -6-32.8581 103.357   2
  -2  22   6 318.808 89.5617   2
   2  22  -6 259.259 111.504   3
   2  22  -6 239.239 115.851   1
  -2  22   8 14109.0 447.207   2
  -2  22   8 14272.2 460.869   3
   2  22   8 13160.8 428.004   2
   2  22  -8 14313.5 482.043   3
  -2  22  -8 14549.3 465.143   2
   2  22  -8 14665.9 470.554   1
   2  22   8 13731.9 450.590   3
  -2  22  -8 15038.1 496.323   3
   2  22  10 4979.19 211.859   3
   2  22  10 4463.44 184.860   2
   2  22 -10 5212.14 253.112   3
  -2  22 -10 5206.54 226.998   2
  -2  22 -10 4996.45 259.786   3
  -2  22  10 4987.76 214.470   3
  -2  22  10 4967.00 202.706   2
   2  22 -10 5026.48 230.784   1
  -2  22 -12 39058.3 1132.16   2
   2  22 -12 39876.5 1137.96   1
  -2  22 -12 37946.4 1169.28   3
   2  22  12 37766.9 1096.38   2
   2  22 -12 37462.7 1164.19   3
   2  22  12 38007.9 1123.65   3
   2  22  14 118.664 95.5044   3
  -2  22  14 187.253 102.871   3
   2  22  14 191.053 82.2209   2
  -2  22 -14 135.646 124.767   2
   2  22 -14 83.8677 153.095   3
  -2  22 -14 129.697 161.355   3
  -2  22  14 203.913 99.4155   2
   2  22 -14 256.263 130.083   1
  -2  22  16 1347.08 131.430   3
  -2  22 -16 1470.35 169.858   1
  -2  22 -16 1396.91 196.140   3
   2  22  16 1214.35 123.878   3
   2  22  16 1278.23 106.903   2
   2  22 -16 1425.85 202.068   3
   2  22 -16 1356.25 156.846   1
  -2  22  16 1460.88 126.025   2
  -2  22 -18 701.665 152.442   1
  -2  22  18 416.090 117.721   3
   2  22  18 751.015 114.791   3
  -2  22 -18 446.140 186.355   3
   2  22 -18 419.777 179.348   3
   2  22  18 684.074 97.3658   2
  -2  22  18 786.051 116.109   2
   2  22 -18 531.917 146.489   1
   2  22  20 15893.8 521.708   3
  -2  22 -20 15410.4 594.849   3
   2  22 -20 15988.8 601.394   3
   2  22  20 16306.8 497.305   2
   2  22 -22 1340.89 169.715   1
   2  22 -22 1402.33 224.977   3
  -2  22  22 1560.43 132.383   2
  -2  22  22 1381.52 137.637   3
   2  22 -24 6158.02 287.102   1
   2  22  24 5810.81 255.413   3
  -2  22  24 5337.03 253.518   3
  -2  22  24 5942.41 244.892   2
  -2  22 -24 5569.23 336.416   3
   2  22 -24 6015.38 351.179   3
   2  22  24 6182.09 232.473   2
  -2  22 -24 5603.44 286.054   1
   2  22 -26 64.8082 157.429   1
   2  22  26-60.5754 118.567   3
  -2  22  26 132.303 117.298   3
  -2  22 -26-71.3575 214.298   3
  -2  22 -26-92.8594 158.023   1
   2  22  26-11.2681 99.7245   2
  -2  22  26-84.3457 106.227   2
  -2  22  28 5799.29 270.379   3
  -2  22 -28 5234.85 337.827   3
   2  22 -28 5885.54 291.525   1
   2  22  28 5780.20 233.642   2
   2  22  28 5719.53 260.343   3
  -2  22 -28 5939.43 294.387   1
  -2  22  28 5305.74 253.720   2
   2  22 -30 814.793 177.688   1
  -2  22 -30 988.425 237.611   3
  -2  22 -30 1025.22 186.392   1
  -2  22  30 896.572 165.975   3
   2  22  30 1080.32 125.350   2
  -2  22  30 1163.71 153.356   2
   2  22  30 868.571 142.371   3
   2  24   0-36.1329 86.0453   2
   2  24   0 84.9732 94.3936   3
  -2  24   0 147.763 97.8313   2
  -2  24   0-4.88257 101.091   3
   2  24  -2 11581.0 396.919   2
  -2  24   2 13156.0 409.092   2
   2  24  -2 12927.1 422.628   3
  -2  24  -2 12551.1 412.464   2
   2  24   2 12397.7 395.725   2
  -2  24   2 12886.0 427.588   3
  -2  24  -2 12669.5 434.527   3
   2  24   2 12219.1 413.486   3
  -2  24   4 183.958 96.6973   2
   2  24  -4 14.4090 102.225   3
   2  24   4 32.9012 95.1682   3
  -2  24  -4 167.394 106.163   2
  -2  24  -4 120.537 115.637   3
  -2  24   4-18.3688 97.6512   3
   2  24  -4 68.4997 119.902   1
   2  24   4 115.665 86.9284   2
  -2  24   6 1540.44 124.430   2
   2  24   6 1739.98 115.828   2
   2  24  -6 1345.24 145.687   3
  -2  24  -6 1735.49 158.832   3
  -2  24  -6 1702.29 142.408   2
   2  24   6 1676.45 135.789   3
  -2  24   6 1655.18 138.612   3
   2  24  -6 1655.62 153.529   1
   2  24   8 3808.09 168.796   2
   2  24   8 4061.88 189.655   3
  -2  24  -8 4128.67 203.726   2
   2  24  -8 4049.82 210.903   1
   2  24  -8 3797.14 218.194   3
  -2  24   8 4469.79 212.572   3
  -2  24  -8 4236.36 231.688   3
  -2  24  10 63277.8 1820.07   2
   2  24  10 62660.5 1805.32   2
   2  24  10 63368.2 1830.06   3
   2  24 -10 65980.2 1843.96   1
  -2  24  10 65172.6 1837.39   3
  -2  24 -10 64271.9 1872.23   3
   2  24 -10 63574.4 1865.54   3
  -2  24 -10 65325.6 1838.85   2
  -2  24  12 109.636 96.5143   2
   2  24  12 27.2814 93.9579   3
  -2  24  12-66.5234 101.297   3
   2  24 -12 26.2361 129.075   1
   2  24 -12 137.533 146.032   3
  -2  24 -12-54.9263 123.251   2
   2  24  12 75.7900 82.4456   2
  -2  24 -12 111.037 170.846   3
  -2  24 -14 2402.92 221.844   3
   2  24 -14 2382.39 183.133   1
   2  24 -14 2137.77 206.015   3
   2  24  14 2288.75 153.953   3
  -2  24 -14 2438.75 174.057   2
   2  24  14 2269.79 129.273   2
  -2  24  14 2445.27 149.594   2
  -2  24  14 2095.84 156.547   3
   2  24  16 31.2508 87.7334   2
  -2  24  16 27.6320 97.7636   2
   2  24  16 14.3234 104.808   3
  -2  24 -16-33.0523 164.983   3
   2  24 -16-85.2630 167.912   3
  -2  24  16-30.6148 108.370   3
   2  24  18 4820.46 223.699   3
   2  24 -18 4490.56 293.382   3
   2  24  18 4939.66 200.157   2
   2  24 -20 595.894 194.961   3
  -2  24  20 337.833 111.326   3
   2  24 -20 481.643 143.140   1
  -2  24  20 386.048 104.040   2
   2  24  22 9472.02 353.764   3
  -2  24  22 9421.92 354.138   3
   2  24 -22 9158.76 375.902   1
  -2  24 -22 9358.53 432.105   3
  -2  24 -22 10025.0 387.887   1
   2  24  22 10286.9 334.779   2
  -2  24  22 9418.32 340.416   2
  -2  24 -24 459.987 168.569   1
   2  24  24 740.899 132.139   3
  -2  24  24 412.755 123.283   3
  -2  24  24 550.206 117.981   2
  -2  24 -24 801.479 209.016   3
   2  24 -24 772.527 164.943   1
   2  24  24 638.466 109.322   2
   2  24  26 219.276 122.278   3
  -2  24 -26 305.450 167.719   1
  -2  24  26 195.528 114.787   2
  -2  24  26 277.246 123.913   3
  -2  24 -26 756.683 212.238   3
   2  24 -26 666.270 193.437   1
   2  24  26 172.317 103.098   2
  -2  24 -28 10.3478 202.487   3
   2  24  28 144.327 119.089   3
  -2  24  28-5.72646 141.177   3
  -2  24  28 83.0433 134.119   2
   2  24 -28-26.9054 167.626   1
   2  24  28 163.828 103.722   2
  -2  24 -28 280.348 170.035   1
   2  26   0 15045.3 489.203   3
   2  26   0 14175.8 466.141   2
  -2  26   0 16128.1 504.365   3
  -2  26   0 14692.2 477.068   2
   2  26   2 4.56892 94.7750   3
  -2  26  -2 66.1565 110.991   3
  -2  26   2-69.4342 96.0536   2
  -2  26  -2-12.6443 102.167   2
  -2  26   2 122.329 108.056   3
   2  26  -2 20.5902 93.3460   2
   2  26   2 44.3090 96.1100   2
   2  26  -2-4.96645 109.867   3
   2  26   4 1380.82 132.793   2
   2  26   4 1451.70 147.285   3
  -2  26  -4 1655.00 137.972   2
  -2  26   4 1507.79 140.753   3
  -2  26   4 1495.40 123.634   2
   2  26  -4 1711.94 148.631   3
  -2  26  -4 1234.53 145.524   3
  -2  26  -6 236.694 112.087   2
  -2  26  -6 351.391 136.837   3
   2  26  -6 283.067 122.348   3
   2  26   6 186.668 105.553   3
  -2  26   6 118.688 106.814   3
   2  26   6 90.3430 85.7025   2
   2  26  -6 264.768 129.587   1
  -2  26   6 251.060 99.1675   2
   2  26   8 29217.9 844.427   2
  -2  26  -8 30312.2 875.692   2
  -2  26   8 28038.5 875.693   3
   2  26  -8 29651.6 897.328   3
  -2  26  -8 26315.2 893.985   3
   2  26   8 27628.9 866.349   3
   2  26  -8 30704.1 886.649   1
   2  26 -10 179.376 136.888   3
  -2  26  10 90.2860 108.595   3
  -2  26 -10 42.6151 144.901   3
  -2  26  10-3.93264 101.115   2
   2  26  10 126.868 98.3349   3
  -2  26 -10 34.4333 120.265   2
   2  26 -10 31.7683 130.613   1
   2  26  10 109.510 86.2327   2
   2  26  12 15273.5 498.065   2
   2  26  12 16338.9 527.560   3
  -2  26  12 16775.4 532.152   3
  -2  26 -12 16980.6 578.763   3
   2  26 -12 16425.0 569.794   3
  -2  26  12 16178.2 514.937   2
   2  26  14 270.968 106.512   3
   2  26 -14 8.06849 151.250   3
  -2  26 -14 119.793 168.555   3
   2  26  14 73.1189 84.1292   2
  -2  26  16 160.717 101.971   2
   2  26  16 181.339 110.302   3
  -2  26  16 80.2921 108.647   3
  -2  26 -16 141.687 131.096   2
   2  26  16 296.095 92.3391   2
   2  26 -16 144.422 143.157   1
  -2  26  18 124.040 101.158   2
   2  26 -18-29.9663 140.369   1
  -2  26  18 69.9696 109.038   3
  -2  26 -18 5.91956 136.736   2
  -2  26 -18 123.852 174.229   3
   2  26  20 7387.87 299.255   3
  -2  26  20 7823.49 307.820   3
  -2  26 -20 7419.72 323.769   2
  -2  26 -20 7528.70 369.908   3
  -2  26  20 7822.48 290.080   2
   2  26 -20 7762.39 328.691   1
   2  26  20 7713.56 276.401   2
  -2  26 -22-153.290 193.873   3
   2  26  22 10.9296 109.463   3
   2  26  22 150.110 98.1312   2
  -2  26  22 5.55115 115.824   3
   2  26 -22 216.955 150.237   1
  -2  26  22 4.37437 102.765   2
  -2  26 -24 2053.68 238.050   3
  -2  26 -24 2199.69 198.453   2
   2  26  24 1675.18 155.923   3
   2  26 -24 2032.77 198.547   1
   2  26  24 1755.84 134.869   2
  -2  26  24 1818.47 157.629   3
  -2  26  24 2053.05 153.414   2
   2  26 -26 127.226 160.352   1
  -2  26  26 81.4609 119.766   3
   2  26  26 120.442 118.167   3
  -2  26 -26-341.273 203.734   3
  -2  26  26 45.4049 111.616   2
   2  26  26 38.8023 99.6918   2
   2  28   0-113.669 98.8250   2
  -2  28   0-25.0712 101.217   2
  -2  28   0 79.3428 117.560   3
   2  28   0 35.7253 106.987   3
   2  28   2 7431.88 294.074   3
  -2  28   2 7287.30 280.684   2
   2  28   2 7199.60 271.115   2
   2  28  -2 7664.51 302.181   3
  -2  28  -2 7624.05 291.904   2
   2  28  -2 6809.89 273.914   2
  -2  28  -2 8284.82 315.928   3
  -2  28   2 8685.52 310.925   3
  -2  28  -4 256.262 129.618   3
   2  28  -4 84.2762 112.952   2
  -2  28   4 26.7304 111.358   3
  -2  28   4-20.0995 97.4131   2
   2  28   4 139.040 92.1825   2
   2  28  -4 106.919 126.616   3
   2  28   4 184.040 105.485   3
   2  28   6 2836.58 169.689   3
  -2  28   6 2930.14 178.572   3
   2  28  -6 2484.12 169.578   2
  -2  28  -6 3075.37 201.717   3
   2  28   6 2667.75 146.390   2
   2  28  -6 3125.35 205.247   3
   2  28   8 419.478 106.363   3
  -2  28  -8 521.866 144.983   3
   2  28   8 641.410 97.8471   2
   2  28  -8 279.241 135.521   3
   2  28  10 18294.4 546.390   2
   2  28  10 18455.9 575.670   3
  -2  28  12 4.11205 97.3204   2
  -2  28 -12 5.30308 122.009   2
  -2  28  12-63.8548 112.914   3
   2  28  12 27.3287 89.9480   2
   2  28  12 20.7731 101.061   3
   2  28 -12 210.051 138.584   1
  -2  28 -14 2720.28 223.562   3
  -2  28 -14 2749.27 188.148   2
  -2  28  14 2511.67 157.917   2
  -2  28  14 2434.46 166.900   3
   2  28 -14 2802.57 197.182   1
  -2  28  16 17.0057 104.154   2
   2  28  16 143.317 108.937   3
  -2  28 -16 85.0164 163.434   3
   2  28 -16-126.075 144.187   1
  -2  28 -16 11.6107 127.885   2
  -2  28  16 145.603 112.984   3
   2  28  18 2984.68 181.066   3
  -2  28  18 2773.36 183.591   3
  -2  28  18 2764.88 162.843   2
  -2  28 -18 3139.16 247.713   3
  -2  28 -18 2911.02 205.918   2
   2  28 -18 3156.28 208.742   1
   2  28  18 2898.36 153.824   2
  -2  28  20-62.1065 109.359   2
   2  28 -20 225.887 152.859   1
   2  28  20-32.7965 111.294   3
  -2  28  20 199.196 117.152   3
   2  28  20 25.6074 95.8145   2
  -2  28 -20 290.744 166.128   2
  -2  28 -20-92.7522 207.101   3
  -2  28  22 6872.98 296.963   3
   2  28 -22 7366.28 324.495   1
  -2  28 -22 7689.98 372.757   3
   2  28  22 6715.33 292.636   3
  -2  28 -22 7235.80 324.842   2
   2  28  22 7434.95 271.084   2
  -2  28  22 7396.36 283.728   2
  -2  28  24 22.8983 118.889   3
  -2  28 -24 130.802 154.372   2
  -2  28 -24 117.484 197.725   3
   2  28  24 39.8489 114.047   3
   2  28  24 206.890 104.588   2
   2  28 -24 46.0754 153.821   1
  -2  28  24 86.4830 110.286   2
  -2  30   0 9508.84 347.615   2
   2  30   0 10450.8 372.778   3
   2  30   2 362.849 115.664   3
  -2  30   2 280.479 105.960   2
   2  30  -2 319.898 115.330   3
  -2  30  -2 308.476 114.453   2
  -2  30   4 1325.14 128.954   2
   2  30   4 1530.73 143.409   3
  -2  30  -4 1439.46 142.336   2
  -2  30   6 100.548 98.7160   2
  -2  30   6 185.181 117.479   3
   2  30   6 218.836 108.518   3
  -2  30  -6 19.3590 117.467   2
   2  30  -6 211.696 106.418   2
   2  30   8 6984.56 280.678   3
  -2  30   8 7021.46 287.098   3
   2  30  -8 6032.18 261.416   2
  -2  30  -8 5989.98 274.507   2
  -2  30  -8 7291.99 314.440   3
  -2  30   8 7087.14 264.770   2
  -2  30 -10 186.437 124.105   2
  -2  30  10 129.731 114.469   3
  -2  30 -10 66.5053 142.607   3
  -2  30  10 258.834 110.578   2
  -2  30 -12 7659.77 338.472   3
  -2  30  12 7392.34 298.901   3
   2  30 -12 7774.23 310.720   1
  -2  30  12 7154.72 278.871   2
   2  30  12 7403.84 268.427   2
   2  30  14-14.4196 93.8348   2
   2  30  14 82.6468 111.385   3
  -2  30  14 155.259 121.344   3
   2  30 -14-53.9146 139.657   1
  -2  30 -14 28.3556 133.320   2
  -2  30 -14-65.6804 160.469   3
  -2  30  14 89.8359 105.233   2
  -2  30  16 5.83808 116.077   3
  -2  30 -16-85.9990 166.059   3
   2  30  16-3.69149 100.524   2
   2  30 -16 79.7985 153.053   1
   2  30  16 83.9075 113.078   3
  -2  30  16-123.013 110.709   2
  -2  30 -16 99.3893 141.817   2
  -2  30 -18 8.95469 169.597   3
   2  30  18 73.0652 109.971   3
  -2  30  18-52.3562 119.380   3
   2  30 -18-6.26116 155.906   1
  -2  30 -18 12.2250 146.053   2
   2  30  18-7.31696 94.4015   2
  -2  30  18 56.7703 102.813   2
   2  30  20 8333.82 334.872   3
  -2  30 -20 9147.98 360.448   2
   2  30 -20 9196.30 366.604   1
   2  30  20 8875.00 312.169   2
  -2  30 -20 8234.14 397.685   3
  -2  30  20 8464.70 340.976   3
  -2  30  20 8606.78 322.447   2
  -2  30  22 535.504 134.115   3
   2  30  22 332.405 128.039   3
  -2  30 -22 620.032 167.537   2
  -2  30 -22 441.106 188.703   3
   2  30 -22 568.284 163.190   1
   2  30  22 497.485 107.935   2
  -2  30  22 446.285 116.494   2
  -2  32   0-67.3348 119.473   2
  -2  32   0-112.211 136.141   3
   2  32   0 4.03693 101.001   2
  -2  32   2 8490.51 339.533   3
  -2  32  -2 8244.62 313.332   2
   2  32   2 8451.16 301.423   2
  -2  32   2 8148.11 315.374   2
  -2  32  -2 8576.43 346.861   3
   2  32  -2 8031.51 304.192   2
  -2  32   4-48.0421 121.395   3
   2  32   4 34.2369 97.0475   2
  -2  32  -4 33.2429 138.445   3
  -2  32   4-4.35442 109.080   2
  -2  32  -4-72.6174 114.914   2
   2  32  -4 21.4639 106.245   2
   2  32  -6 462.197 114.135   2
  -2  32   6 608.507 119.544   2
   2  32   6 576.215 110.159   2
  -2  32   6 612.124 133.479   3
  -2  32  -6 571.093 141.775   3
  -2  32  -6 560.154 131.566   2
   2  32  -8 178.933 114.615   2
   2  32   8 204.568 98.5931   2
  -2  32  -8 148.752 122.354   2
  -2  32  -8 373.595 148.432   3
  -2  32   8-12.2350 123.345   3
  -2  32   8 156.937 112.691   2
   2  32   8-17.0646 110.391   3
  -2  32  10 5866.89 271.163   3
   2  32  10 5993.10 267.117   3
  -2  32  10 6042.50 253.287   2
   2  32 -10 5666.60 252.272   2
   2  32  10 5922.76 237.378   2
  -2  32 -10 6132.75 299.984   3
  -2  32 -10 5720.50 260.451   2
  -2  32  12 92.7335 111.659   2
   2  32  12 102.993 101.117   2
  -2  32  12 194.322 122.751   3
  -2  32 -12 21.9319 125.664   2
  -2  32 -12-118.766 154.088   3
   2  32 -12-43.8342 115.369   2
   2  32  12 192.862 123.567   3
   2  32  14 1486.86 169.639   3
  -2  32  14 1926.49 162.239   3
  -2  32 -14 1980.85 202.223   3
  -2  32  14 1774.99 143.231   2
   2  32  14 1555.28 134.427   2
  -2  32 -14 1623.63 173.256   2
  -2  32  16 67.5887 108.513   2
   2  32  16 457.479 156.775   3
  -2  32  16 169.934 121.614   3
  -2  32 -16 78.6175 166.442   3
   2  32 -16 106.162 153.655   1
  -2  32 -16 5.98321 142.701   2
  -2  32  18 4521.27 239.456   3
  -2  32 -18 4794.62 296.009   3
   2  32  18 5267.72 218.349   2
  -2  32 -18 4876.67 256.375   2
   2  32  18 4796.97 240.856   3
   2  32 -18 5199.32 269.556   1
  -2  32  18 5008.43 226.239   2
  -2  34   0 12496.8 448.614   3
  -2  34   0 12167.5 418.074   2
   2  34   0 11868.3 411.246   2
   2  34  -2 475.621 116.929   2
  -2  34  -2 775.342 149.257   3
  -2  34   2 526.672 138.111   3
  -2  34  -2 599.964 125.808   2
   2  34   2 494.941 115.029   2
  -2  34   2 720.255 125.317   2
   2  34   4 849.854 119.017   2
  -2  34  -4 902.408 160.483   3
  -2  34  -4 702.392 137.617   2
  -2  34   4 943.089 126.629   2
  -2  34   4 652.250 143.251   3
   2  34  -4 1074.46 129.001   2
  -2  34   6 9.01741 112.432   2
  -2  34  -6-87.7815 123.302   2
  -2  34  -6 114.810 138.103   3
   2  34  -6 202.653 115.922   2
   2  34   6 55.2096 98.2107   2
  -2  34   6 101.985 126.879   3
  -2  34   8 2216.49 160.156   2
  -2  34  -8 2143.16 170.455   2
   2  34  -8 2004.44 159.182   2
  -2  34  -8 2526.17 206.491   3
   2  34   8 2367.28 149.483   2
  -2  34   8 2264.67 181.633   3
   2  34 -10-49.0403 118.284   2
  -2  34  10-6.17276 120.910   3
  -2  34  10 50.2967 115.299   2
   2  34  10 35.4427 104.867   2
  -2  34 -10 179.819 154.793   3
  -2  34 -10-32.3209 128.995   2
   2  34 -12 2749.23 185.346   2
  -2  34  12 3107.71 199.494   3
  -2  34 -12 3163.10 200.245   2
   2  34  12 3145.26 187.767   2
  -2  34  12 2859.96 177.043   2
   2  34  14-31.4850 107.891   2
  -2  34  14-62.6204 122.658   3
  -2  34 -14-51.4605 130.928   2
   2  34 -14 15.5649 128.670   2
   2  34  14 103.910 135.445   3
  -2  34  14-76.8507 111.732   2
  -2  34 -14 250.041 160.218   3
  -2  36   0 69.3182 137.533   3
   2  36   0-47.9877 108.264   2
  -2  36   0 9.49855 115.529   2
   2  36   2 4169.87 207.722   2
  -2  36   2 4569.99 217.291   2
  -2  36  -2 4455.40 219.462   2
  -2  36   2 4781.58 252.036   3
  -2  36  -2 4627.27 253.666   3
   2  36  -2 4303.91 213.408   2
   2  36  -4 308.197 122.355   2
  -2  36  -4-4.96301 116.226   2
  -2  36  -4 211.774 141.234   3
  -2  36   4 139.191 134.876   3
  -2  36   4 129.934 113.208   2
   2  36   4 212.203 111.921   2
  -2  36   6 148.386 119.204   2
  -2  36   6 389.485 140.835   3
   2  36   6 135.398 112.249   2
   2  36  -6 4.69280 119.490   2
  -2  36  -6 105.219 145.024   3
  -2  36  -6 218.186 127.769   2
   3   1  -1 5281.94 186.748   1
   3  -1  -1 5353.18 170.568   4
   3  -1   1 6289.33 172.924   5
   3   1   1 5374.80 182.072   1
   3   1   1 5704.41 171.688   5
  -3   1   1 5553.55 170.364   3
   3   1  -1 5465.10 168.080   4
   3   1  -1 5620.29 173.857   5
   3  -1   1 5990.31 169.098   4
  -3  -1   1 5812.66 170.184   2
   3   1   1 5899.73 165.725   4
   3  -1   1 5545.56 187.827   1
  -3   1   1 5771.80 175.223   2
   3  -1  -1 5659.56 174.214   5
  -3  -1  -1 5747.25 166.998   2
   3  -1  -1 5590.38 192.299   1
  -3   1  -1 6479.02 175.483   2
  -3   1  -3 357088. 10069.2   2
   3   1  -3 357235. 10082.3   1
  -3   1   3 374968. 10066.8   3
   3   1   3 364875. 10070.7   1
   3  -1   3 359922. 10070.5   5
  -3  -1  -3 357058. 10063.0   2
   3  -1  -3 363059. 10086.2   1
   3   1   3 388866. 10070.4   5
   3   1   3 373388. 10063.9   4
   3  -1   3 367896. 10067.5   4
  -3   1   3 365876. 10073.0   2
  -3  -1   3 342605. 10069.1   2
  -3  -1   3 372898. 10062.7   3
  -3   1   5 14971.5 402.996   3
  -3  -1   5 14168.6 406.265   2
   3  -1   5 14627.2 406.562   5
   3  -1   5 14581.9 402.209   4
   3   1   5 13348.5 398.488   1
   3  -1  -5 13530.3 421.135   1
  -3  -1   5 14525.3 399.186   3
  -3   1   5 13565.2 407.950   2
   3   1   5 14525.0 405.184   5
   3   1  -5 13284.6 417.885   1
  -3  -1  -5 13318.3 396.332   2
  -3   1  -5 13853.1 404.079   2
   3   1   5 14274.4 398.883   4
  -3  -1   7 22188.8 652.089   3
   3  -1  -7 23710.6 675.713   1
  -3   1   7 23603.2 654.493   3
  -3  -1  -7 23068.1 650.015   2
   3   1  -7 22603.1 671.119   1
   3   1   7 23238.9 659.100   5
  -3   1   7 24285.9 660.989   2
  -3   1  -7 21673.3 655.398   2
   3  -1   7 23036.7 659.684   5
  -3  -1   7 23928.2 659.816   2
   3  -1   7 22960.5 654.218   4
   3   1   7 23273.7 651.278   4
   3   1   9 1242.09 61.0668   4
   3   1  -9 1119.08 91.2397   1
  -3   1   9 1205.02 67.3925   3
  -3   1  -9 1167.56 71.3353   2
  -3  -1  -9 1096.08 63.5524   2
   3   1   9 1103.81 68.8295   5
  -3  -1   9 1211.55 67.2829   3
  -3  -1   9 1299.35 74.3643   2
  -3   1   9 1247.27 76.4491   2
   3  -1   9 1087.72 63.1696   4
   3  -1  -9 1240.30 98.2727   1
   3  -1   9 1322.63 71.4666   5
   3  -1  11 8535.85 268.386   5
   3   1 -11 7338.21 278.285   1
   3  -1 -11 7360.40 281.874   1
  -3   1 -11 8332.40 246.715   1
  -3  -1 -11 8018.10 236.637   1
  -3  -1  11 7931.57 263.216   2
  -3   1  11 7857.14 258.592   3
  -3   1  11 8199.46 265.011   2
   3   1  11 8383.74 253.081   4
   3   1  11 8228.61 266.522   5
   3  -1  11 8158.39 255.832   4
  -3  -1  11 8344.00 260.446   3
  -3  -1  13 32559.6 940.995   3
   3   1 -13 32645.1 959.215   1
  -3   1  13 32808.6 941.395   3
  -3   1  13 32661.6 943.845   2
  -3  -1 -13 32476.4 917.777   1
   3  -1 -13 31936.0 956.380   1
  -3  -1  13 33371.8 943.389   2
  -3   1 -13 33608.3 925.538   1
   3  -1  15 134731. 3626.21   4
   3   1  15 132250. 3637.40   5
   3  -1  15 129389. 3637.97   5
  -3  -1 -15 128265. 3602.93   1
  -3   1 -15 128528. 3609.96   1
   3   1  15 132716. 3621.65   4
  -3   1  17 155152. 4059.79   3
   3  -1  17 148827. 4054.28   4
  -3  -1  17 151725. 4061.75   4
  -3  -1 -17 146740. 4029.83   1
   3   1  17 146866. 4065.98   5
  -3  -1  17 137557. 4068.90   5
   3   1 -17 142349. 4065.88   1
  -3   1  17 148795. 4057.47   2
   3  -1 -17 144208. 4069.83   1
  -3   1 -17 140488. 4035.25   1
  -3   1  17 140054. 4068.64   5
   3  -1  17 140731. 4066.04   5
   3   1  17 149608. 4048.29   4
  -3   1  19 19638.0 581.005   3
  -3   1  19 18613.7 578.348   2
   3   1 -19 18822.9 590.910   1
   3   1  19 19026.4 590.752   5
   3  -1  19 19294.9 574.538   4
  -3  -1  19 18048.6 594.727   5
   3  -1  19 18326.8 588.640   5
  -3  -1  19 19820.4 583.482   4
  -3   1 -19 18504.9 557.229   1
   3   1  19 18917.1 570.085   4
  -3   1  19 18979.6 598.927   5
   3  -1 -19 18712.9 594.995   1
  -3   1  21 866.241 104.145   4
  -3  -1  21 924.385 105.381   4
   3   1 -21 772.396 132.400   1
   3  -1  21 876.484 115.930   5
  -3  -1  21 1046.26 129.526   5
   3   1  21 1045.38 117.139   5
   3  -1 -21 882.460 135.657   1
   3  -1  21 1087.65 102.513   4
   3   1  21 967.477 95.5064   4
  -3   1  21 899.090 126.865   5
   3   1  23 14345.8 450.518   4
   3   1 -23 13852.0 474.213   1
   3  -1 -23 13391.2 472.130   1
  -3   1  23 13923.8 481.328   5
   3  -1  23 14624.2 475.870   5
   3   1  23 13578.1 472.436   5
  -3  -1  23 13499.7 459.120   4
  -3   1  23 13648.5 460.781   4
  -3  -1  23 14704.7 485.622   5
   3  -1  23 14856.5 456.856   4
   3   1  25 21087.0 690.814   5
  -3  -1  25 21372.0 696.915   5
  -3  -1  25 22442.4 680.426   4
   3  -1  25 21147.5 688.455   5
  -3   1  25 21852.1 698.255   5
   3   1 -25 21661.2 688.503   1
  -3   1  25 22171.4 677.279   4
   3  -1 -25 20833.7 687.618   1
   3  -1  25 22157.8 671.491   4
   3   1  25 22170.4 666.341   4
   3   1  27 6525.80 280.924   5
  -3  -1  27 6392.06 267.437   4
  -3  -1  27 6791.69 295.610   5
   3   1 -27 6446.04 284.372   1
   3  -1 -27 5938.73 284.799   1
  -3   1  27 6191.19 289.743   5
   3  -1  27 5875.43 275.753   5
  -3   1  27 6452.40 264.951   4
   3  -1  27 6470.24 263.524   4
   3   1  27 6772.61 258.879   4
  -3   1  29 1578.09 171.898   5
  -3  -1  29 1560.17 147.847   4
   3   1  29 1548.85 161.396   5
   3  -1  29 1791.84 142.666   4
   3  -1  29 1727.75 166.628   5
   3   1 -29 1554.68 173.981   1
  -3   1  29 1539.46 150.949   4
   3   1  29 1582.84 141.738   4
  -3  -1  29 1750.21 175.885   5
  -3  -1  31 11.7587 120.552   4
  -3   1  31 143.456 120.080   4
   3   1  33 4299.97 211.706   4
   3   1  33 3851.47 234.373   5
  -3   1  33 3804.63 243.804   5
  -3  -1  33 4428.65 248.208   5
   3  -1  33 4260.03 233.608   5
   3  -1  33 4257.15 217.590   4
  -3   1  33 4215.47 224.346   4
  -3   1  35 15256.4 525.959   4
  -3  -1  35 14150.5 539.612   5
   3  -1  35 15366.9 517.369   4
   3   1  35 14815.7 537.506   5
  -3   1  35 14955.4 546.591   5
   3   1  35 15862.0 515.712   4
  -3  -1  35 16015.8 531.650   4
   3  -1  35 15020.9 540.151   5
  -3  -1  37 4902.19 277.957   5
   3  -1  37 4893.51 274.828   5
  -3   1  37 4807.39 279.278   5
   3   1  37 4963.71 275.537   5
   3   1  37 5547.77 253.906   4
   3  -1  37 5640.73 255.758   4
  -3  -1  37 5582.16 268.985   4
  -3   1  37 5791.17 266.535   4
  -3  -1  39 1939.29 185.643   4
   3   1  39 1836.07 186.592   5
  -3   1  39 2102.15 182.598   4
  -3  -1  39 1945.02 199.553   5
  -3   1  39 2383.05 208.012   5
   3   1  39 2014.30 171.821   4
   3  -1  39 2221.33 176.269   4
   3  -1  39 2324.17 196.409   5
   3   3  -1 30052.8 870.406   4
  -3   3  -1 32702.0 882.375   2
   3  -3  -1 31912.3 878.060   5
  -3   3  -1 30460.7 886.651   3
   3  -3   1 30577.8 875.972   4
   3  -3   1 33192.8 877.138   5
  -3   3   1 29911.6 879.714   3
   3   3  -1 33262.0 886.788   1
   3   3   1 32404.5 880.590   1
   3   3  -1 32721.3 878.503   5
   3   3   1 30727.8 874.733   5
   3  -3  -1 31358.1 878.972   4
  -3   3   1 31078.6 881.854   2
   3  -3   3 12610.3 374.883   5
   3   3   3 14194.4 372.154   1
   3  -3  -3 14085.6 399.320   1
  -3   3  -3 13052.3 379.265   2
  -3   3   3 13435.6 376.234   3
   3  -3   3 12620.4 373.024   4
  -3   3  -3 13906.7 394.210   3
   3   3   3 12393.4 372.564   5
   3   3  -3 13355.4 387.353   1
  -3   3   3 13126.9 380.359   2
  -3  -3   3 12414.6 371.288   4
  -3   3  -5 186114. 5204.27   2
  -3   3   5 196120. 5201.52   3
   3  -3   5 192615. 5201.72   5
   3   3   5 182990. 5189.92   2
  -3   3   5 188384. 5204.92   2
   3   3  -5 191707. 5213.98   1
   3  -3  -5 192827. 5221.02   1
   3   3   5 186245. 5198.47   5
   3  -3   5 196054. 5200.00   4
  -3  -3   5 190540. 5199.40   4
   3   3   5 185387. 5189.30   4
  -3   3   7 16421.4 472.925   2
  -3   3   7 15764.6 467.653   3
  -3  -3   7 16319.8 468.358   4
   3   3   7 16057.9 457.099   4
   3  -3  -7 15979.7 488.107   1
   3  -3   7 15840.3 465.650   4
  -3   3  -7 16773.2 472.852   2
   3  -3   7 16343.7 470.015   5
   3   3  -7 16211.0 481.303   1
   3   3   7 16035.1 466.741   5
   3   3   9 54949.7 1566.96   5
   3   3  -9 57110.4 1580.78   1
   3  -3  -9 54339.9 1584.48   1
  -3  -3   9 56755.0 1567.65   4
  -3   3  -9 58749.4 1570.98   2
   3  -3   9 54296.8 1563.87   4
  -3   3   9 56247.6 1565.99   3
  -3   3   9 54897.3 1568.40   2
   3  -3   9 56017.1 1569.78   5
   3   3   9 56134.1 1555.85   4
  -3   3  11 1302.66 88.1369   3
   3   3  11 1312.52 89.1297   5
  -3   3 -11 1414.92 87.0030   1
   3  -3  11 1242.60 91.5320   5
  -3  -3 -11 1481.39 75.7959   2
   3  -3  11 1324.80 82.6333   4
   3  -3 -11 1488.28 124.213   1
   3   3  11 1071.59 72.7265   4
  -3   3  11 1373.16 93.1106   2
   3   3 -11 1467.37 116.516   1
  -3  -3  11 1297.42 89.5589   4
  -3   3 -13 71903.0 1871.32   1
  -3  -3  13 72982.6 1885.47   4
   3  -3 -13 69673.3 1898.53   1
  -3   3  15 131956. 3574.98   3
   3   3 -15 128750. 3586.31   1
   3  -3  15 132719. 3583.95   5
  -3  -3  15 124676. 3585.38   5
   3   3  15 132643. 3584.45   5
  -3   3 -15 126239. 3561.43   1
  -3  -3 -15 124671. 3542.35   1
  -3   3  15 128880. 3575.23   2
   3  -3  15 131016. 3571.90   4
   3   3  15 131949. 3565.05   4
   3   3  17 41312.1 1187.20   4
   3  -3 -17 40266.5 1210.18   1
   3   3 -17 41117.2 1209.21   1
   3   3  17 42062.4 1207.23   5
   3  -3  17 42606.8 1207.81   5
  -3   3  17 39070.0 1207.37   5
  -3  -3  17 41574.1 1214.37   5
  -3   3  17 43059.0 1199.33   2
  -3   3  17 42422.8 1198.90   3
  -3   3 -17 40996.3 1183.06   1
   3  -3  17 43616.6 1194.17   4
  -3  -3  17 41172.8 1199.94   4
   3  -3  19 11371.4 392.047   5
  -3  -3  19 11597.7 400.441   5
   3   3  19 11255.6 393.694   5
  -3   3 -19 11343.1 369.148   1
  -3   3  19 11190.9 402.944   5
  -3   3  19 12421.7 386.487   2
  -3  -3  19 11942.7 387.816   4
   3   3 -19 11204.6 396.619   1
  -3   3  19 12332.8 386.266   3
   3  -3  19 12111.5 380.372   4
   3   3  19 11826.4 372.604   4
   3  -3 -19 11721.7 401.375   1
  -3   3  21 1248.72 113.177   2
  -3   3 -21 1211.69 107.118   1
   3   3 -21 1266.17 138.545   1
   3   3  21 1386.39 127.773   5
  -3   3  21 1215.45 135.473   5
   3  -3  21 1208.50 107.907   4
   3  -3 -21 1243.68 147.635   1
   3  -3  21 1243.16 122.263   5
  -3  -3  21 1054.40 125.527   5
   3   3  21 1215.26 99.7422   4
  -3   3  21 1192.12 116.852   3
  -3  -3  21 1375.30 117.565   4
  -3   3  23 13262.0 435.791   3
   3   3 -23 12108.0 442.572   1
   3  -3  23 12775.5 443.304   5
   3   3  23 13138.4 445.142   5
  -3   3  23 12779.1 453.322   5
  -3  -3  23 12364.3 450.690   5
  -3   3  23 13416.2 428.467   2
   3  -3 -23 12931.1 450.296   1
   3  -3  23 13110.1 426.270   4
   3   3  23 13509.0 420.507   4
  -3  -3  23 12928.9 434.579   4
   3   3  25 12500.9 393.571   4
  -3  -3  25 11369.7 428.474   5
   3   3 -25 11150.0 420.756   1
   3  -3 -25 11306.5 422.625   1
  -3   3  25 11266.8 425.276   5
   3   3  25 11398.3 418.623   5
  -3  -3  25 11392.5 407.844   4
   3  -3  25 12470.3 401.376   4
   3  -3  25 12121.9 418.242   5
  -3   3  27 7917.00 333.716   5
   3  -3 -27 7165.22 318.166   1
   3   3 -27 8003.33 324.697   1
  -3  -3  27 7604.52 329.416   5
   3   3  27 7487.47 317.950   5
  -3   3  27 8361.62 310.583   4
   3  -3  27 7595.26 320.525   5
  -3  -3  27 8046.84 310.260   4
   3  -3  27 7969.23 300.405   4
   3   3  27 7910.99 292.678   4
  -3   3  29 1188.95 135.178   4
   3  -3  29 1078.31 130.377   4
  -3   3  29 1266.13 166.551   5
   3   3  29 1104.81 132.306   4
   3  -3  29 1058.23 145.261   5
   3   3  29 1220.61 161.912   5
  -3  -3  29 1052.81 160.622   5
   3   3 -29 982.565 164.197   1
  -3  -3  29 1297.25 136.296   4
  -3  -3  31 12.1202 116.362   4
   3  -3  33 4722.03 247.016   5
  -3   3  33 4816.13 266.563   5
   3   3  33 4704.57 251.565   5
  -3  -3  33 4835.18 262.415   5
  -3   3  33 4394.51 235.082   4
   3  -3  33 4680.28 231.594   4
   3   3  33 4594.87 219.469   4
  -3  -3  35 2731.79 210.968   5
  -3   3  35 2822.25 193.693   4
   3  -3  35 2938.98 203.146   5
   3   3  35 3100.04 184.619   4
  -3   3  35 2733.69 214.775   5
  -3  -3  35 2381.44 191.633   4
   3   3  35 2782.44 201.074   5
   3  -3  35 3085.82 189.527   4
   3  -3  37 14205.5 473.454   4
   3  -3  37 12716.0 485.188   5
  -3   3  37 13289.0 501.155   5
   3   3  37 12553.4 491.158   5
  -3   3  37 13260.9 474.411   4
   3   3  37 13599.6 468.000   4
  -3  -3  37 13811.8 487.074   4
  -3  -3  37 12729.4 495.118   5
   3   5   1 1718.05 55.6244   3
   3   5  -1 1508.98 73.2645   1
   3  -5  -1 1694.67 62.6758   5
   3   5   1 1574.50 66.5625   1
   3  -5   1 1731.06 63.2036   4
  -3   5   1 1556.93 70.9606   3
   3   5  -1 1478.83 52.0551   4
  -3   5  -1 1618.24 78.4316   3
   3   5   1 1822.28 58.8374   5
   3  -5   1 1828.25 61.6696   5
  -3   5   1 1852.25 73.0770   2
   3  -5  -1 1698.13 65.8930   4
  -3   5  -1 1715.68 72.9558   2
   3   5  -3 90054.7 2517.29   1
  -3   5  -3 94613.5 2517.14   2
   3   5   3 90648.3 2502.53   3
  -3   5   3 91820.9 2515.01   2
   3  -5   3 88920.0 2506.60   5
  -3   5  -3 92324.3 2528.84   3
  -3  -5   3 93596.5 2499.59   4
   3   5  -3 90393.6 2503.54   3
   3   5   3 88721.4 2501.92   5
  -3   5   3 88005.4 2511.41   3
   3   5   3 88053.0 2502.64   1
   3  -5   3 91535.6 2507.45   4
   3   5  -5 5811.36 192.949   1
  -3   5   5 5811.12 183.787   3
   3  -5  -5 6105.58 206.986   1
   3  -5   5 5618.50 179.876   5
   3   5   5 5600.28 167.430   1
  -3   5  -5 5953.90 190.069   2
   3   5   5 5740.34 174.952   5
  -3   5  -5 5660.87 206.118   3
   3   5   5 5906.30 178.261   3
  -3  -5   5 6110.17 178.087   4
  -3   5   5 5974.41 187.834   2
   3  -5   5 5483.30 178.580   4
   3  -5  -7 128794. 3564.47   1
  -3   5   7 125750. 3543.33   3
   3   5  -7 128072. 3553.98   1
   3   5   7 128455. 3540.45   3
   3   5   7 126834. 3537.92   5
  -3   5   7 127402. 3546.69   2
  -3   5  -7 131007. 3549.97   2
   3   5   7 126052. 3525.75   2
   3  -5   7 125705. 3540.57   4
   3  -5   7 131842. 3543.82   5
  -3  -5   7 132449. 3541.33   4
   3   5   9 354.645 53.7885   5
   3   5   9 387.376 62.0487   3
   3  -5  -9 551.991 106.620   1
  -3   5  -9 512.139 78.8328   2
   3  -5   9 415.279 54.2709   4
  -3  -5   9 333.594 60.8727   4
  -3   5   9 441.135 70.6816   2
   3  -5   9 347.667 60.0848   5
  -3   5   9 490.970 63.6133   3
   3   5  -9 420.464 85.3257   1
   3   5   9 440.149 45.2187   2
   3   5  11 12996.1 386.246   3
  -3   5  11 12539.1 384.605   3
  -3   5 -11 12441.5 384.296   1
   3   5  11 12439.1 368.686   2
   3  -5  11 12116.3 380.959   4
   3  -5 -11 11982.3 409.785   1
  -3   5  11 12555.4 387.995   2
  -3  -5  11 13335.7 388.276   4
   3  -5  13 68882.6 1841.01   5
  -3  -5  13 66517.4 1834.94   4
   3   5  13 64174.6 1835.04   5
   3  -5  15 24736.1 689.290   5
  -3   5 -15 23454.0 674.002   1
  -3   5  15 23753.8 680.234   3
   3   5  15 24859.9 688.870   5
  -3   5  15 25209.1 681.819   2
   3   5 -15 25138.4 696.804   1
   3   5  15 24852.7 666.641   2
  -3  -5  15 25357.9 701.015   5
   3  -5  15 25549.8 680.146   4
  -3  -5  15 24938.6 684.552   4
   3   5  17 35926.7 964.948   4
   3   5 -17 33358.7 986.930   1
   3  -5  17 33919.3 971.781   4
   3  -5  17 34430.9 985.231   5
   3   5  17 33712.6 983.536   5
  -3   5  17 33282.3 974.661   2
  -3   5  17 31742.2 983.682   5
  -3  -5  17 33983.8 993.015   5
  -3   5 -17 31033.0 962.544   1
  -3   5  17 34573.1 976.619   3
   3  -5 -17 32397.4 991.882   1
   3   5 -19 9289.98 342.951   1
  -3   5  19 9563.70 330.848   3
  -3  -5  19 9946.34 349.274   5
  -3   5  19 9491.38 328.143   2
   3   5  19 9923.79 341.226   5
   3  -5 -19 10531.9 355.417   1
   3   5  19 10243.0 316.988   4
   3  -5  19 9015.02 336.255   5
  -3  -5  19 9590.01 331.842   4
   3  -5  19 9945.87 325.520   4
  -3   5  19 9257.03 347.963   5
   3  -5 -21 28.9035 129.270   1
  -3   5  21 263.844 97.9792   3
   3  -5  21 161.817 97.2100   5
   3   5  21 171.482 99.8659   5
  -3   5  21 131.424 95.4680   2
  -3  -5  21 219.729 111.936   5
  -3   5  21 32.1951 113.120   5
   3   5  21 198.772 77.4967   4
   3   5 -21 102.689 118.263   1
   3  -5  21 210.151 84.0911   4
  -3  -5  21 296.646 95.8882   4
  -3   5  23 10276.8 363.677   3
   3   5  23 11595.4 351.139   4
  -3   5  23 10474.0 387.165   5
   3   5 -23 10397.3 379.590   1
   3  -5  23 10835.6 376.052   5
   3  -5 -23 10932.0 387.905   1
   3   5  23 9044.45 367.911   5
  -3  -5  23 9730.83 379.839   5
  -3   5  23 10293.0 356.628   2
   3  -5  23 10468.0 358.283   4
  -3  -5  23 10067.8 366.221   4
  -3   5  25 10940.6 383.681   3
  -3  -5  25 10096.7 385.535   4
  -3   5  25 10688.4 405.742   5
   3  -5 -25 11264.3 408.280   1
   3   5  25 11102.1 399.004   5
   3  -5  25 10957.7 394.984   5
  -3   5  25 11473.1 379.827   2
  -3  -5  25 9657.95 401.164   5
   3  -5  25 11353.8 381.703   4
   3   5 -25 10511.8 401.080   1
   3   5  25 11443.8 370.517   4
   3   5 -27 6121.16 292.091   1
   3   5  27 6223.88 289.572   5
   3  -5  27 6915.94 271.224   4
  -3   5  27 6879.35 278.413   3
   3  -5  27 6736.80 286.257   5
  -3   5  27 6552.78 296.017   5
  -3  -5  27 6574.45 297.430   5
  -3   5  27 6448.77 267.148   2
  -3  -5  27 6495.76 277.845   4
   3   5  27 7037.94 261.461   4
  -3   5  29 9343.98 366.126   5
   3   5  29 8908.11 357.646   5
   3   5 -29 8487.14 351.416   1
  -3  -5  29 9039.07 359.591   5
   3  -5  29 8952.53 329.653   4
  -3  -5  29 8738.30 341.113   4
   3   5  29 8623.20 321.934   4
   3  -5  29 8247.18 342.238   5
  -3   5  29 8405.08 329.382   4
   3   5 -31-32.0042 151.265   1
   3   5  31 47.6223 105.979   4
  -3  -5  31-21.3018 139.087   5
   3  -5  31 205.488 132.077   5
  -3  -5  31-44.1698 122.253   4
  -3   5  33 2380.51 215.043   5
  -3  -5  33 2331.90 191.959   5
   3   5  33 2719.31 202.538   5
   3   5  33 2201.77 163.083   4
   3  -5  33 2296.65 189.578   5
  -3   5  33 2385.37 179.955   4
   3  -5  33 2765.42 173.426   4
   3   5  35 9978.21 397.414   5
  -3   5  35 9991.00 407.725   5
   3  -5  35 9469.51 389.689   5
  -3  -5  35 9539.95 399.437   5
   3  -5  35 10476.1 377.181   4
  -3  -5  35 9830.47 392.422   4
   3   5  35 10025.8 364.691   4
  -3   5  35 9436.12 372.036   4
   3  -5  37 3569.97 221.247   5
  -3   5  37 3257.84 205.443   4
   3   5  37 3056.35 219.922   5
  -3   5  37 3347.50 236.460   5
   3  -5  37 3533.15 206.706   4
  -3  -5  37 3098.15 231.833   5
   3   5  37 3392.45 194.299   4
  -3   7  -1 1865.71 90.9968   3
   3   7   1 1683.60 75.5597   1
   3   7  -1 1681.06 80.7800   1
   3  -7   1 1849.42 65.1898   5
   3  -7  -1 1837.73 66.8311   5
  -3   7  -1 1759.68 80.4074   2
   3   7   1 1745.43 62.9484   3
   3   7  -1 1749.68 62.0863   3
   3  -7   1 1993.65 71.0928   4
   3   7   1 1973.69 62.2358   5
   3  -7  -1 1832.71 72.1144   4
   3   7  -1 1580.45 54.6645   4
  -3   7   1 1712.18 79.1983   2
  -3   7   1 1649.18 81.4977   3
  -3   7  -3 10606.1 329.206   3
  -3   7   3 10645.2 312.785   2
  -3   7   3 10271.7 311.508   3
   3   7   3 10273.0 293.682   5
   3   7   3 9895.47 300.455   1
   3   7  -3 10738.3 302.320   3
  -3   7  -3 10712.9 315.930   2
   3  -7   3 10086.5 302.800   4
   3  -7   3 9979.28 300.205   5
   3   7  -3 10174.2 315.492   1
   3   7   3 10298.1 299.905   3
   3   7  -5 165182. 4607.90   1
  -3  -7   5 172456. 4588.72   4
   3   7   5 170474. 4593.01   3
  -3   7   5 168151. 4601.43   3
   3  -7   5 165229. 4594.39   5
   3   7   5 160342. 4587.20   5
  -3   7  -5 167730. 4625.61   3
   3  -7   5 163808. 4595.40   4
   3   7  -5 172428. 4604.16   3
  -3   7   5 169599. 4602.86   2
  -3   7  -5 166583. 4606.89   2
   3   7   5 161823. 4585.43   1
   3   7  -7 4400.21 173.535   1
   3   7   7 4450.27 146.614   5
  -3   7   7 4361.79 158.971   3
  -3   7  -7 4417.00 169.581   2
  -3  -7   7 4732.15 151.076   4
   3  -7   7 4513.13 154.337   5
   3   7   7 4555.31 154.517   3
   3  -7  -7 4463.38 189.544   1
   3  -7   7 4556.47 153.859   4
  -3   7   7 4576.81 161.448   2
   3   7   9 35966.2 1005.00   3
   3   7  -9 34517.2 1019.02   1
  -3   7   9 36349.9 1009.83   3
   3  -7  -9 35649.7 1033.37   1
  -3   7  -9 35992.4 1017.33   2
   3  -7   9 35299.3 1007.60   5
   3   7   9 35694.1 987.098   2
  -3  -7   9 35564.1 1005.28   4
  -3   7   9 35286.6 1009.49   2
   3   7   9 34721.7 999.938   5
   3  -7   9 34137.9 1003.29   4
   3   7  11 3563.84 144.312   3
   3   7  11 3585.74 138.358   5
  -3  -7  11 3500.13 142.436   4
  -3   7 -11 3183.14 148.805   1
   3   7  11 3257.83 120.687   2
   3  -7 -11 3150.16 182.305   1
   3   7 -13 18651.1 572.689   1
  -3  -7  13 19020.7 561.245   4
   3   7  13 18520.3 557.121   5
   3  -7  13 19301.5 563.965   5
  -3   7 -13 18250.2 559.285   1
   3  -7  13 18890.9 557.609   4
  -3   7  13 17750.6 557.794   3
  -3   7  13 18978.3 559.802   2
   3   7 -15 47766.4 1489.94   1
   3  -7  15 51609.8 1485.82   5
  -3   7  15 53151.8 1479.92   2
  -3  -7  15 53942.6 1497.73   5
  -3   7  15 51367.8 1480.28   3
  -3  -7  15 51983.6 1484.06   4
   3   7  15 54625.1 1484.11   3
   3   7  15 53259.4 1464.81   2
   3  -7  15 50463.6 1477.13   4
   3   7  17 21524.6 653.348   3
  -3   7  17 21343.6 649.452   3
  -3   7  17 21196.7 647.984   2
   3  -7 -17 21213.2 671.753   1
  -3  -7  17 21779.2 666.221   5
   3   7  17 21812.0 633.462   2
   3  -7  17 21091.5 656.587   5
   3  -7  17 22192.0 648.198   4
   3   7 -17 21741.9 664.332   1
   3   7  17 21264.5 658.038   5
  -3   7  17 22506.7 662.392   5
  -3   7  19 7770.84 289.162   3
   3   7 -19 8423.03 309.542   1
  -3  -7  19 8305.91 308.494   5
   3   7  19 8116.94 270.484   2
   3  -7  19 8379.38 299.723   5
  -3   7  19 7625.75 308.743   5
   3   7  19 8634.97 293.981   3
   3   7  19 7863.65 297.335   5
  -3   7 -19 8236.44 291.201   1
   3  -7 -19 8440.14 319.838   1
  -3   7  19 8423.28 287.991   2
   3  -7  19 8526.10 288.723   4
  -3  -7  19 7866.74 296.542   4
  -3  -7  21 696.928 133.047   5
  -3   7  21 1075.18 117.349   3
  -3   7  21 1078.26 133.732   5
  -3   7  21 1042.55 114.182   2
   3  -7 -21 1215.89 157.845   1
   3   7 -21 1083.74 136.144   1
   3   7  21 1158.30 122.150   5
  -3   7 -21 1226.71 127.100   1
   3  -7  21 1188.42 112.793   4
   3  -7  21 1146.68 121.157   5
  -3  -7  21 1128.75 119.489   4
   3   7  21 1090.28 96.4512   4
   3   7 -23 9893.67 374.928   1
  -3   7  23 10166.4 356.697   3
   3   7  23 9491.62 366.098   5
  -3   7  23 10599.3 382.794   5
  -3   7  23 10779.4 355.759   2
  -3  -7  23 10333.8 381.111   5
  -3   7 -23 10198.7 354.163   1
   3  -7 -23 9969.00 375.438   1
   3  -7  23 10027.1 365.104   5
   3   7  23 10298.2 339.771   4
   3  -7  23 9442.38 345.763   4
  -3  -7  23 9639.19 361.674   4
  -3   7  25 12754.8 419.781   3
  -3  -7  25 12274.2 439.778   5
   3  -7  25 11742.5 424.170   5
   3  -7 -25 11894.5 438.409   1
   3   7  25 11963.3 429.958   5
  -3   7  25 11671.0 439.354   5
  -3   7  25 12397.6 410.127   2
   3  -7  25 12067.6 410.618   4
  -3  -7  25 11531.2 420.588   4
   3   7  25 12463.5 398.846   4
   3   7 -25 12106.2 434.916   1
  -3   7  27 39133.5 1152.17   3
  -3  -7  27 38479.3 1161.61   4
   3   7  27 37242.2 1164.98   5
  -3   7  27 38603.4 1176.62   5
   3  -7  27 37452.4 1161.01   5
  -3  -7  27 38193.9 1171.15   5
  -3   7  27 39364.3 1144.05   2
   3  -7  27 39821.4 1148.91   4
   3   7  27 40720.4 1135.51   4
   3   7 -27 37876.3 1163.79   1
  -3   7  29 8163.06 318.548   3
   3   7  29 7136.61 327.182   5
   3   7 -29 8026.94 341.540   1
  -3  -7  29 8178.90 324.841   4
  -3   7  29 7619.72 338.237   5
  -3   7  29 8309.01 310.410   2
   3  -7  29 8098.02 310.680   4
   3   7 -31 410.997 160.938   1
  -3  -7  31 170.832 142.572   5
   3   7  31 228.222 105.240   4
   3  -7  31 263.273 130.896   5
  -3  -7  31 199.897 124.690   4
   3   7  33 4756.58 247.961   5
  -3  -7  33 4771.61 255.783   5
  -3   7  33 4263.26 228.409   4
  -3  -7  33 4407.47 242.908   4
  -3   7  33 4893.94 266.891   5
   3  -7  33 4262.04 224.415   4
   3  -7  33 4427.78 245.974   5
   3   7  33 4267.16 213.137   4
  -3  -7  35 5034.96 266.113   5
  -3   7  35 4504.13 234.717   4
  -3   7  35 4556.56 271.018   5
   3  -7  35 5037.76 240.739   4
   3  -7  35 4728.95 249.089   5
   3   7  35 4277.31 254.901   5
   3   7  35 4829.70 223.708   4
  -3   7  37 5043.86 246.824   4
   3  -7  37 5012.85 266.457   5
   3   7  37 4988.28 235.376   4
  -3  -7  37 4968.76 281.988   5
  -3   7  37 4968.21 284.298   5
   3  -7  37 5034.37 249.406   4
   3   7  37 4864.03 271.526   5
  -3   9   1 15.8506 57.7033   3
   3   9  -1 34.9315 61.7204   1
   3   9   1 14.7325 54.3696   1
   3  -9   1 42.7638 34.9935   4
   3   9   1 7.56751 33.7952   3
  -3   9  -1 77.6465 54.4856   2
   3  -9  -1 35.6215 29.5951   5
  -3   9  -1 83.7794 67.4374   3
   3  -9  -1 94.1085 39.0969   4
  -3   9   1 5.93546 52.1673   2
   3   9   1 83.4256 24.8055   5
   3   9  -1 21.1646 17.2821   4
   3   9  -1 39.0809 36.8725   3
   3  -9   1 30.9251 27.4711   5
  -3   9   3 33745.4 962.138   2
   3  -9   3 34221.3 953.880   4
   3   9  -3 32483.0 953.899   3
   3   9   3 34719.3 951.397   3
   3  -9   3 34482.0 949.015   5
  -3   9  -3 33570.9 966.499   2
   3   9   3 34123.8 940.768   5
   3   9   3 33090.5 952.701   1
  -3   9   3 33617.2 964.240   3
  -3   9  -3 33482.2 979.566   3
   3   9  -3 33816.7 967.460   1
   3  -9   5 25201.2 722.500   4
   3   9   5 26195.0 722.413   3
  -3   9   5 25374.5 732.218   2
  -3   9  -5 26240.8 739.181   2
  -3  -9   5 25048.9 711.357   4
   3  -9   5 25579.6 720.567   5
   3   9   5 25439.7 710.380   5
  -3   9   5 25641.7 732.203   3
   3   9   5 24452.1 716.552   1
   3   9  -5 26190.8 735.294   3
   3   9  -5 25001.5 739.111   1
  -3   9  -5 24532.6 757.122   3
   3   9   7 186984. 5104.09   3
  -3   9   7 178932. 5111.64   3
   3   9   7 179568. 5093.78   5
   3  -9   7 185287. 5104.03   4
   3  -9   7 182468. 5103.48   5
   3   9  -7 186034. 5123.74   3
  -3   9  -7 188872. 5118.77   2
  -3  -9   7 191136. 5097.92   4
   3   9   9 17379.8 502.688   5
  -3   9  -9 17974.8 528.456   2
   3  -9   9 17117.7 509.650   4
   3  -9  -9 17141.6 543.846   1
   3   9   9 16722.1 489.453   2
   3  -9   9 17974.4 512.545   5
  -3  -9   9 17876.8 508.411   4
   3   9   9 17222.7 510.812   3
  -3  -9  11 2050.54 121.226   5
  -3   9  11 1824.39 107.517   3
  -3   9  11 1758.04 109.008   2
   3   9  11 1758.47 81.5521   2
  -3  -9  11 1659.14 97.9089   4
   3   9  11 1925.18 96.4162   5
   3   9 -11 1746.71 130.589   1
  -3  -9 -13 30778.3 903.546   1
   3   9 -13 33138.4 948.579   1
   3   9  13 33608.6 932.163   3
  -3   9  13 34302.2 937.017   3
   3  -9  13 33632.0 936.396   5
   3  -9  13 31329.3 927.784   4
  -3   9  13 30794.6 930.595   2
  -3  -9  13 33240.2 945.012   5
  -3  -9  13 31870.8 929.992   4
   3   9  13 32528.9 929.034   5
  -3   9  15 20335.2 612.755   3
   3  -9  15 21214.6 618.106   5
   3  -9  15 20182.0 607.008   4
  -3   9  15 19712.2 610.155   2
  -3   9 -15 20979.8 617.343   1
   3  -9 -15 19649.6 635.279   1
   3   9  15 20686.9 612.794   3
   3   9  15 21274.5 593.205   2
  -3  -9  15 19834.8 624.082   5
  -3  -9  15 19113.6 610.966   4
   3   9 -15 20057.5 626.267   1
   3   9  17 32965.8 944.756   3
  -3   9  17 31173.8 940.638   3
  -3   9  17 31710.5 954.556   5
   3  -9  17 31379.1 946.703   5
   3   9  17 31363.9 944.504   5
  -3   9 -17 32731.7 947.207   1
  -3  -9  17 33018.4 959.257   5
  -3   9  17 31954.2 938.362   2
   3  -9  17 31517.7 938.701   4
   3  -9 -17 31990.9 966.511   1
   3   9  17 33440.6 924.938   2
   3   9 -17 33001.8 956.604   1
  -3   9 -19 342.987 116.301   1
   3   9  19 259.528 94.6904   3
  -3   9  19 326.050 84.4598   3
   3  -9 -19 347.972 136.216   1
  -3   9  19 326.436 89.6762   2
  -3  -9  19 350.399 111.680   5
   3  -9  19 429.133 102.795   5
  -3   9  19 317.301 109.533   5
  -3  -9  19 355.685 89.3706   4
   3   9  19 208.962 91.5762   5
   3  -9  19 246.419 89.1244   4
   3   9 -19 392.521 124.415   1
   3   9  19 280.278 71.5051   2
   3  -9  21 592.078 113.330   5
   3   9  21 496.442 87.9189   2
   3   9  21 543.947 104.226   3
   3  -9  21 582.698 99.6143   4
  -3   9  21 640.539 103.655   3
  -3   9  21 465.332 129.784   5
   3   9 -21 395.635 133.848   1
  -3   9 -21 533.151 124.778   1
  -3  -9  21 311.821 121.200   5
   3   9  21 544.132 104.086   5
  -3   9  21 502.390 101.424   2
   3  -9 -21 578.686 153.309   1
  -3  -9  21 531.022 107.864   4
   3   9  23 2189.20 152.876   3
  -3   9  23 2117.12 140.983   2
  -3   9  23 2142.22 148.472   3
   3   9  23 2225.87 128.837   2
  -3   9  23 2307.19 175.511   5
  -3  -9  23 1958.94 149.285   4
   3   9  23 1942.15 151.251   5
  -3   9 -23 2045.70 159.392   1
   3  -9  23 2051.92 151.365   5
   3  -9 -23 2077.49 186.393   1
   3  -9  23 2302.32 144.989   4
   3   9 -23 2177.32 179.246   1
  -3  -9  23 2086.04 171.763   5
   3   9  25 50114.8 1532.52   5
   3  -9  25 52659.3 1517.57   4
  -3   9  25 52720.2 1545.64   5
  -3   9  25 53651.7 1513.76   2
  -3  -9  25 50450.6 1527.78   4
   3  -9  25 51390.3 1529.62   5
  -3   9  25 51428.7 1518.84   3
   3   9  25 54452.1 1503.66   4
   3   9 -25 53964.0 1537.08   1
  -3  -9  25 52596.0 1542.87   5
  -3   9  27 29059.8 900.029   3
   3  -9  27 29300.9 896.176   4
  -3  -9  27 28400.3 907.679   4
  -3  -9  27 29642.6 922.424   5
  -3   9  27 30010.7 892.238   2
  -3   9  27 30449.1 932.530   5
   3   9  27 27859.3 915.096   5
   3   9  27 30318.7 883.022   4
   3  -9  27 30069.2 910.183   5
   3   9 -27 31463.8 922.013   1
   3   9 -29 1704.69 183.286   1
   3   9  29 1631.47 164.886   5
   3  -9  29 1902.81 150.014   4
  -3   9  29 1868.22 187.796   5
  -3   9  31 179.016 123.731   2
   3   9  31 211.114 101.994   4
   3  -9  31 215.101 128.601   5
   3   9 -31 153.246 156.710   1
  -3  -9  31 92.1313 140.553   5
  -3   9  31 198.445 128.443   3
   3   9  33 2505.99 198.032   5
   3  -9  33 2423.31 176.736   4
   3  -9  33 2424.58 187.376   5
  -3  -9  33 2505.35 201.072   5
  -3   9  33 2769.15 219.139   5
   3   9  33 2740.31 167.092   4
  -3  -9  35 5167.36 275.998   5
   3   9  35 5079.11 274.771   5
  -3   9  35 4940.23 250.515   4
  -3   9  35 5276.62 295.511   5
   3  -9  35 4979.60 261.311   5
   3  -9  35 5347.76 254.217   4
   3   9  35 5320.98 234.608   4
   3   9  37 3200.58 227.252   5
   3  -9  37 3556.23 228.209   5
  -3   9  37 3430.87 243.381   5
   3   9  37 3224.58 190.781   4
   3  -9  37 3155.16 208.204   4
  -3   9  37 3468.06 206.553   4
  -3  11  -1 1442.98 98.7092   2
   3  11  -1 1563.93 103.920   1
   3  11   1 1466.69 74.8842   3
   3 -11  -1 1542.63 79.2087   4
   3  11  -1 1476.28 55.2931   4
   3  11  -1 1541.86 77.1225   3
   3 -11   1 1584.98 63.6235   5
   3  11   1 1533.48 95.9777   1
  -3  11   1 1459.07 94.4126   2
   3  11   1 1240.06 47.0549   4
   3 -11   1 1554.99 76.8162   4
   3 -11  -1 1521.32 65.1511   5
   3  11   3 32020.9 896.451   3
   3  11   3 31707.2 880.387   5
   3  11   3 31300.8 899.164   1
   3  11  -3 30679.1 911.465   1
   3 -11   3 32378.1 890.435   5
   3 -11   3 30691.8 897.372   4
   3  11  -3 32392.8 901.454   3
   3  11   5 297246. 7896.75   3
   3  11  -5 287801. 7906.94   3
   3 -11   5 283306. 7894.88   4
   3  11   5 284420. 7891.74   1
   3 -11   5 288498. 7890.79   5
   3  11   5 282586. 7878.64   5
   3  11   7 91618.4 2333.99   3
  -3  11  -7 90943.4 2374.67   3
  -3  11   7 95027.7 2343.97   3
   3 -11   7 87579.2 2328.70   5
   3  11   7 84767.8 2315.04   5
   3 -11   7 89092.9 2331.84   4
  -3 -11   7 89937.2 2321.14   4
   3  11  -7 89054.3 2353.67   3
  -3  11   7 90161.6 2340.07   2
   3 -11   9 4659.36 166.196   5
  -3  11   9 5225.84 182.371   3
   3  11   9 4314.02 153.196   5
   3 -11   9 4575.84 165.026   4
  -3  11  -9 4413.43 228.492   3
  -3 -11   9 4709.97 179.561   5
   3  11  -9 4674.24 217.119   3
  -3 -11   9 4577.93 159.519   4
   3  11  -9 4725.34 195.083   1
  -3  11   9 4733.59 178.215   2
   3  11   9 4420.76 143.812   2
   3  11 -11 5244.05 210.102   1
   3  11  11 4949.11 172.893   5
  -3  11 -11 5012.08 202.476   1
  -3  11 -11 4659.55 242.318   3
  -3  11  11 4730.36 187.032   2
  -3  11  11 5330.92 193.184   3
  -3 -11  11 5038.26 179.812   4
   3 -11  13 26090.7 778.162   5
  -3  11  13 27662.6 785.311   3
   3 -11 -13 25085.0 806.479   1
   3  11  13 26561.5 772.374   5
   3 -11  13 26052.2 774.552   4
   3  11  13 26607.6 778.310   3
  -3  11 -13 26481.2 787.890   1
   3  11  13 26649.7 757.049   2
  -3 -11  13 26404.5 776.379   4
  -3 -11  13 26862.4 789.917   5
  -3  11  13 26695.6 778.966   2
   3  11 -13 27590.2 796.868   1
   3  11  15 45321.2 1294.92   3
  -3  11  15 45683.1 1299.34   3
   3  11  15 45184.3 1273.99   2
   3 -11  15 44541.8 1292.82   4
  -3  11  15 45034.5 1294.34   2
   3 -11  15 46555.4 1300.21   5
   3  11 -15 45471.3 1312.48   1
   3 -11 -15 43639.7 1321.99   1
  -3 -11  15 45625.2 1308.75   5
  -3 -11  15 43497.4 1294.06   4
  -3  11 -15 46950.6 1305.29   1
  -3  11  17 6084.15 226.409   3
   3  11  17 5816.42 223.755   3
  -3  11  17 5584.79 236.538   5
   3 -11  17 5697.96 238.716   5
   3  11  17 5976.17 203.622   2
  -3  11 -17 6354.60 264.348   1
  -3 -11  17 6211.13 246.703   5
  -3  11  17 5847.38 223.792   2
   3 -11 -17 5968.15 266.714   1
   3  11  17 5483.43 220.758   5
   3 -11  17 5795.81 226.394   4
  -3 -11  17 5514.45 224.040   4
   3  11 -17 5868.66 250.011   1
   3  11  19 2539.27 148.280   3
  -3  11  19 2778.55 148.763   3
   3  11  19 2583.11 125.454   2
  -3 -11  19 2731.59 167.072   5
   3 -11  19 2240.01 163.196   4
  -3  11 -19 2601.90 176.110   1
   3 -11  19 2365.87 165.285   5
   3  11  19 2493.94 147.876   5
  -3  11  19 2733.58 143.634   2
  -3  11  19 2713.93 171.501   5
  -3 -11  19 2661.18 149.135   4
   3  11 -19 2591.30 175.490   1
   3 -11 -19 2473.51 189.916   1
   3  11  21 130.080 105.782   3
  -3  11  21 77.4602 97.8433   3
   3  11 -21 149.711 130.584   1
   3 -11 -21 249.992 152.414   1
  -3  11 -21 130.946 126.029   1
  -3 -11  21 117.110 95.8410   4
  -3 -11  21 300.981 127.647   5
   3  11  21 194.957 100.698   5
   3  11  21 89.9702 78.6997   2
  -3  11  21 161.603 121.858   5
   3 -11  21 210.289 90.6891   4
   3 -11  21 198.939 106.545   5
  -3  11  21 124.435 92.8741   2
   3 -11  23 20558.7 641.565   5
   3  11  23 19733.8 644.006   5
   3  11  23 20540.2 611.229   2
   3  11  23 20570.3 636.535   3
   3 -11  23 20131.6 629.348   4
  -3  11  23 20181.1 660.695   5
  -3  11 -23 20490.4 640.912   1
  -3 -11  23 20038.7 653.871   5
  -3  11  23 20301.5 633.838   3
  -3  11  23 19984.7 626.139   2
   3  11 -23 20172.9 650.709   1
   3 -11 -23 19785.8 660.714   1
   3  11  25 30416.3 934.105   3
  -3  11  25 31235.3 932.064   3
   3 -11  25 31778.0 942.465   5
  -3  11  25 31251.5 922.090   2
   3  11  25 29098.6 942.943   5
  -3  11 -25 31087.4 941.463   1
   3  11 -25 31330.7 950.974   1
   3  11  25 32141.6 909.880   2
  -3 -11  25 31114.6 954.470   5
   3 -11  25 29862.8 925.566   4
  -3  11  25 30423.2 958.068   5
  -3  11  27 11729.6 402.062   3
  -3  11  27 11482.1 393.572   2
   3 -11  27 10913.7 393.660   4
   3 -11  27 11282.4 407.939   5
   3  11  27 10727.1 413.655   5
  -3 -11  27 12356.8 431.141   5
  -3  11  27 10181.5 424.141   5
   3  11 -27 11380.4 421.493   1
  -3  11  29 6490.05 301.296   5
   3  11 -29 5878.99 297.316   1
   3 -11  29 6564.19 263.977   4
  -3  11  31 122.745 125.620   3
  -3 -11  31-21.2761 136.790   5
   3 -11  31 71.0632 128.583   5
  -3  11  31-35.5242 120.551   2
   3  11  31 37.1446 133.841   5
   3  11  31-128.829 110.246   4
   3 -11  33 3643.57 220.723   5
   3  11  33 3285.63 227.117   5
  -3 -11  33 4133.86 235.329   5
  -3  11  33 3559.50 205.092   2
   3  11  33 3729.17 188.396   4
   3  11 -33 3280.94 242.232   1
   3 -11  33 3607.89 205.162   4
  -3  11  33 3620.23 216.547   3
  -3  11  33 3643.36 246.020   5
   3 -11  35 4723.00 236.461   4
  -3 -11  35 4140.91 255.513   5
  -3  11  35 4559.64 224.875   2
   3 -11  35 4397.76 243.528   5
  -3  11  35 4054.63 268.285   5
   3  11  35 4264.67 253.764   5
   3  11  35 4584.39 214.698   4
   3 -11  37 3371.07 204.525   4
  -3  11  37 3206.95 203.945   4
   3  11  37 3307.08 192.995   4
  -3  11  37 3209.12 237.443   5
  -3 -11  37 3456.59 231.581   5
   3 -11  37 3602.95 220.203   5
   3 -13  -1 22556.3 665.026   5
  -3  13   1 25214.7 698.012   3
  -3  13   1 24880.7 689.670   2
  -3  13  -1 25258.6 691.720   2
   3 -13  -1 23050.2 678.558   4
   3 -13   1 22500.4 663.307   5
  -3  13  -1 24894.2 702.404   3
   3  13   1 23301.4 674.731   3
   3  13   1 23497.6 655.820   4
   3  13   1 23199.8 684.211   1
   3 -13   1 23363.6 677.326   4
   3  13  -1 23701.2 676.241   3
   3  13   3 93026.8 2586.41   3
  -3  13  -3 95147.9 2600.92   2
   3 -13   3 93654.1 2575.74   5
   3  13  -3 92693.3 2589.92   3
   3  13   3 89039.5 2587.90   1
  -3  13   3 95403.0 2596.12   2
  -3  13  -3 95943.8 2617.95   3
   3 -13   3 90117.2 2585.63   4
  -3  13   3 94778.1 2601.84   3
  -3  13   5 49245.7 1395.44   2
   3  13   5 49500.1 1387.39   3
  -3  13   5 50823.0 1401.56   3
   3  13   5 48624.6 1363.89   5
   3  13  -5 48848.1 1399.02   3
  -3  13  -5 50900.8 1424.92   3
  -3 -13   5 50739.9 1384.15   5
   3 -13   5 48329.9 1385.80   4
   3 -13   5 50149.6 1378.55   5
  -3  13  -5 52201.2 1406.95   2
   3  13   5 45421.7 1383.72   1
   3  13  -5 51427.6 1404.77   1
  -3  13  -7 17693.8 553.428   3
   3  13   7 15315.3 481.506   2
   3  13  -7 17555.7 532.153   3
  -3  13   7 18310.9 520.758   3
  -3 -13   7 16797.5 490.256   4
  -3  13  -7 18704.5 528.437   2
   3  13   7 16956.5 483.801   5
   3 -13   7 17462.0 505.288   4
   3 -13   7 17495.4 499.657   5
  -3 -13   7 18440.4 509.815   5
   3  13  -7 18378.2 527.560   1
  -3  13   7 18176.3 515.995   2
   3  13   9 6060.42 195.571   2
  -3  13   9 6484.88 231.917   3
  -3  13  -9 7050.29 244.676   2
   3  13  -9 6795.77 262.618   3
  -3  13  -9 6308.72 272.900   3
  -3 -13   9 6434.63 225.555   5
   3  13  -9 6879.66 246.232   1
   3  13   9 6239.98 198.978   5
  -3 -13   9 6352.09 207.674   4
  -3  13   9 7026.43 229.283   2
   3  13  11 1453.13 96.3195   3
  -3  13 -11 1794.51 124.270   2
   3  13  11 1502.34 78.1187   5
  -3  13  11 1442.12 102.993   3
   3 -13  11 1642.91 93.6798   5
   3  13 -11 1433.57 128.033   1
  -3  13 -11 1365.68 160.082   3
  -3  13  11 1575.56 105.931   2
   3  13  13 13092.4 414.322   3
   3  13  13 13358.2 391.638   2
  -3 -13  13 13381.7 424.961   5
  -3  13 -13 13900.1 433.097   1
   3 -13 -13 12936.2 451.488   1
   3 -13  13 13058.6 410.133   4
  -3  13 -13 12690.2 468.349   3
   3 -13  13 12652.6 410.862   5
  -3  13  13 13823.1 422.615   3
   3  13 -13 13598.2 437.637   1
  -3  13  13 12984.6 414.845   2
   3  13  13 12795.5 401.545   5
   3  13  15 39152.5 1155.55   3
   3 -13 -15 40056.8 1189.11   1
  -3  13  15 40785.7 1161.85   3
  -3 -13  15 41212.5 1171.30   5
  -3  13 -15 36985.7 1203.82   3
   3 -13  15 38450.9 1154.51   5
  -3  13 -15 41246.6 1170.39   1
   3  13  15 41136.0 1135.34   2
   3 -13  15 41058.0 1155.19   4
  -3  13  15 38706.2 1152.35   2
   3  13 -15 40579.3 1179.10   1
   3  13  17 15301.8 466.765   3
  -3  13  17 14161.1 468.870   3
   3  13 -17 14827.1 488.280   1
   3 -13  17 13854.3 466.295   5
   3  13  17 14101.2 460.463   5
  -3 -13  17 13828.4 479.082   5
  -3  13  17 14292.8 481.415   5
  -3  13 -17 15754.6 485.034   1
  -3  13  17 14710.2 461.214   2
   3 -13  17 14685.5 463.671   4
   3  13  17 15195.8 443.579   2
   3 -13 -17 15509.7 509.682   1
   3 -13  19 179.588 97.0861   5
   3  13  19 203.466 97.1974   3
   3  13 -19 122.375 124.814   1
  -3 -13  19 210.992 114.755   5
  -3  13  19 191.152 88.8606   3
   3  13  19 88.0551 91.9194   5
   3 -13  19 149.340 88.8111   4
  -3  13  19 235.882 123.177   5
  -3  13 -19 198.593 125.778   1
   3  13  19 123.616 75.3558   2
   3 -13 -19 80.5387 152.535   1
  -3  13  19 207.411 94.3894   2
   3  13 -21 857.536 147.483   1
  -3  13  21 603.984 110.948   3
   3 -13  21 419.140 109.714   5
  -3  13 -21 609.520 136.953   1
   3  13  21 501.250 107.804   5
   3 -13  21 532.280 98.5531   4
   3 -13 -21 576.631 169.557   1
  -3 -13  21 580.147 135.841   5
  -3  13  21 723.918 138.026   5
   3  13  21 599.166 90.9872   2
   3  13  21 561.266 117.588   3
  -3  13  21 572.909 105.578   2
  -3  13  23 14311.0 479.672   3
   3  13  23 13407.5 485.479   5
   3  13  23 14461.2 482.808   3
  -3  13 -23 16097.6 502.099   1
  -3 -13  23 14586.1 502.622   5
  -3  13  23 15133.5 474.152   2
   3  13 -23 14582.2 502.607   1
   3  13  23 14548.2 458.689   2
   3 -13  23 14484.4 477.117   4
  -3  13  23 14389.3 511.261   5
   3 -13  23 14874.1 489.223   5
  -3  13  25 9632.12 356.860   3
   3  13  25 10131.2 363.920   3
   3  13  25 9117.00 368.143   5
   3  13  25 10221.9 336.769   2
   3 -13  25 9719.53 365.210   5
  -3  13 -25 10110.2 376.847   1
  -3 -13  25 10116.2 385.242   5
  -3  13  25 10325.9 393.856   5
   3 -13  25 10280.4 357.676   4
  -3  13  25 10034.8 351.882   2
   3  13 -25 9357.89 379.939   1
  -3 -13  27 20537.6 653.738   5
   3 -13  27 20272.5 637.317   5
  -3  13  27 20079.4 665.368   5
   3  13  27 20093.1 602.668   2
   3  13  27 18145.0 639.013   5
   3  13 -27 19305.2 643.335   1
   3 -13  27 18729.4 620.237   4
  -3  13  29 4452.72 221.699   3
  -3  13  29 4628.22 261.085   5
   3 -13  29 4300.86 232.715   5
   3 -13  29 4214.52 215.230   4
   3  13  29 4622.43 201.295   2
  -3  13  29 4663.89 216.892   2
  -3  13  31-76.2647 126.766   3
   3 -13  31 64.8949 127.941   5
  -3 -13  31-7.10215 138.209   5
   3  13 -31-74.4321 168.380   1
  -3  13  31 100.749 116.627   2
   3  13  31 111.972 100.091   4
  -3  13  33 1935.96 173.740   3
   3 -13  33 2215.52 178.319   5
   3  13 -33 1905.74 201.344   1
   3  13  33 2165.01 151.036   4
  -3 -13  33 2009.96 187.720   5
  -3  13  33 2344.15 213.766   5
  -3  13  33 2106.87 167.233   2
   3 -13  33 1882.36 163.604   4
   3 -13  35 4211.03 238.465   5
   3 -13  35 4474.96 229.877   4
  -3  13  35 4304.31 234.192   3
  -3 -13  35 4390.99 257.441   5
  -3  13  35 4613.38 275.434   5
  -3  13  35 4438.36 227.523   2
   3  13 -35 4572.10 271.071   1
   3  13  35 4224.74 209.291   4
  -3  15   1 19711.3 555.233   3
  -3  15  -1 20454.1 551.337   2
  -3  15   1 19818.1 546.235   2
   3  15   1 19358.6 533.224   3
   3 -15   1 17825.4 514.344   5
   3 -15  -1 18405.8 517.117   5
  -3  15  -1 20164.3 561.492   3
   3  15  -1 20172.2 536.650   3
   3 -15  -1 18595.6 533.333   4
   3 -15   1 18337.7 531.442   4
   3  15  -1 19984.1 548.536   1
  -3  15   3 43595.1 1098.95   2
   3  15  -3 38989.0 1077.26   3
   3  15   3 38086.5 1070.71   3
  -3  15  -3 38754.1 1085.67   2
   3 -15   3 33822.9 1066.37   4
  -3  15   3 41939.7 1092.94   3
  -3  15  -3 37703.4 1102.10   3
  -3 -15   3 34976.0 1053.60   5
   3  15  -3 40008.1 1086.72   1
   3 -15   3 37249.6 1054.77   5
  -3  15   5 17332.1 513.640   2
  -3  15   5 18162.0 521.491   3
  -3  15  -5 18138.7 525.587   2
  -3  15  -5 17328.9 545.477   3
   3  15  -5 17017.7 518.612   3
   3  15  -5 18254.4 525.410   1
   3 -15   5 16559.6 501.253   4
  -3 -15   5 16748.1 495.657   5
   3 -15   5 15698.2 489.464   5
   3  15  -7 29717.1 848.891   1
  -3  15  -7 29950.2 848.505   2
   3 -15   7 28375.7 818.191   5
   3  15  -7 28512.5 850.902   3
  -3 -15   7 28361.1 825.159   5
   3 -15   7 27010.2 825.308   4
  -3  15   7 29433.6 842.204   3
  -3  15   7 29782.2 837.886   2
  -3  15  -7 28625.2 871.504   3
   3  15   9 5057.24 193.882   3
  -3  15   9 5103.71 207.555   3
  -3  15   9 5570.87 201.518   2
  -3  15  -9 5134.62 213.860   2
  -3  15  -9 5300.69 244.917   3
   3  15  -9 5489.43 218.374   1
  -3 -15   9 5306.98 195.516   5
   3  15 -11 766.285 110.357   1
  -3  15  11 583.035 88.6488   3
  -3  15 -11 593.611 143.428   3
   3 -15  11 772.989 75.2128   5
  -3  15 -11 931.808 110.409   2
   3  15  11 637.839 80.2238   3
   3  15  11 712.170 62.0035   2
  -3  15  11 650.738 87.6583   2
   3 -15  13 10913.7 340.927   4
  -3  15  13 10330.0 350.993   3
   3 -15  13 10598.7 340.466   5
   3 -15 -13 10384.5 390.928   1
  -3  15 -13 10555.2 406.144   3
   3  15 -13 9942.71 397.081   3
  -3 -15  13 10775.0 353.630   5
   3  15 -13 10685.0 365.955   1
   3  15  13 10595.7 320.339   2
  -3  15  13 10046.6 343.658   2
   3  15  13 10325.9 343.730   3
  -3  15 -15 10235.5 346.097   1
  -3  15  15 9963.17 331.061   3
   3 -15 -15 9655.10 372.818   1
   3  15 -15 8887.03 345.015   1
   3 -15  15 9359.81 319.451   5
  -3  15 -15 9360.67 387.716   3
  -3 -15  15 9106.90 334.103   5
   3 -15  15 9139.59 316.354   4
   3  15 -15 10045.0 390.845   3
   3  15  15 9629.40 325.015   3
   3  15  15 9583.29 298.388   2
  -3  15  15 9536.58 321.919   2
   3 -15 -17 15455.8 539.358   1
   3  15  17 16510.6 477.762   2
   3  15  17 15805.5 501.780   3
  -3  15  17 16095.8 505.909   3
  -3  15  17 15809.4 496.097   2
   3  15 -17 16023.1 560.108   3
   3  15 -17 16016.0 520.966   1
  -3  15 -17 16290.9 519.668   1
  -3  15 -17 15701.3 567.543   3
  -3  15  17 15581.5 519.316   5
  -3 -15  17 15944.1 515.303   5
   3 -15  17 15063.5 495.540   4
   3 -15  17 15330.2 498.291   5
   3  15  19 9279.92 318.889   3
  -3  15 -19 9646.39 343.858   1
  -3  15  19 8791.75 319.154   3
   3  15 -19 9060.68 338.898   1
   3 -15  19 8517.44 315.915   5
   3 -15  19 8539.65 311.374   4
  -3 -15  19 8913.70 335.865   5
  -3  15  19 8620.35 341.209   5
   3 -15 -19 8681.56 367.968   1
  -3  15  19 9257.40 314.820   2
  -3  15 -19 8226.37 378.132   3
   3  15  19 8671.67 292.052   2
   3  15 -21 764.939 148.235   1
   3  15  21 763.988 115.798   3
   3 -15  21 814.192 106.106   4
  -3  15  21 713.588 117.650   3
   3 -15  21 673.651 113.753   5
  -3 -15  21 766.355 138.306   5
  -3  15  21 698.775 136.105   5
  -3  15 -21 624.085 140.504   1
   3  15  21 624.869 90.6934   2
  -3  15  21 723.803 110.638   2
   3 -15 -21 688.672 181.858   1
  -3  15  23 4772.60 249.598   5
  -3  15  23 4629.13 221.881   3
   3 -15  23 4472.96 222.811   5
  -3  15 -23 5649.71 253.472   1
  -3 -15  23 4952.60 246.646   5
  -3  15  23 5021.70 215.327   2
   3  15  23 4979.27 198.366   2
   3  15 -23 4835.93 248.985   1
   3 -15  23 4671.98 213.853   4
   3  15  23 4809.01 225.550   3
  -3  15  25 19555.1 676.816   3
   3 -15  25 21795.0 690.844   5
  -3 -15  25 22504.9 707.808   5
   3 -15  25 20429.7 679.289   4
   3  15 -25 22460.7 704.781   1
   3  15  25 22402.6 664.198   2
  -3  15 -25 23692.0 709.586   1
   3  15  25 22842.5 694.262   3
  -3  15  27 9252.07 336.035   3
  -3  15 -27 9029.38 357.649   1
  -3 -15  27 8614.19 354.402   5
   3 -15  27 8040.66 325.769   4
  -3  15  27 9091.91 325.865   2
   3  15 -29 2110.22 205.387   1
   3 -15  29 2770.60 183.924   4
   3  15  29 2111.38 170.810   3
   3 -15  29 2500.04 201.062   5
  -3 -15  29 2821.50 205.686   5
   3  15  29 2477.05 148.190   2
  -3  15  29 2385.49 164.068   2
  -3  15  29 2480.66 170.412   3
   3  15 -31 176.104 156.710   1
  -3  15  31 35.7807 119.830   2
  -3  15  31 88.6147 130.159   3
   3 -15  31 71.4810 126.206   5
   3  15  31 106.689 100.066   2
  -3 -15  31 170.674 142.164   5
  -3  15  33 1880.86 157.500   2
  -3 -15  33 2000.43 195.014   5
   3 -15  33 1557.24 164.618   5
  -3  15  33 1315.22 160.931   3
   3  15  33 1461.94 134.519   4
   3  15 -33 1747.18 197.814   1
   3 -15  35 5036.58 250.565   5
  -3 -15  35 4557.55 260.688   5
  -3  15  35 4682.63 231.319   2
   3  15  35 4153.20 212.349   4
   3  15 -35 4398.50 273.858   1
  -3  15  35 4822.92 247.827   3
  -3  17   1 10826.6 338.979   2
  -3  17   1 11347.5 350.519   3
   3 -17   1 9625.69 303.948   5
  -3  17  -1 10870.0 342.635   2
   3  17  -1 10829.0 343.410   1
   3 -17  -1 9950.17 306.826   5
  -3  17  -1 10801.8 355.397   3
   3 -17   1 10208.1 325.198   4
   3  17   1 11231.1 341.567   1
   3 -17  -1 9948.06 324.980   4
  -3  17  -3 23353.4 711.331   3
  -3  17  -3 24139.9 697.365   2
  -3  17   3 25008.8 700.783   3
   3 -17   3 22045.0 660.028   5
   3  17   3 22778.2 686.871   1
   3  17  -3 24888.5 700.157   1
  -3  17   3 23656.2 689.866   2
   3 -17   3 23033.7 679.521   4
  -3  17   5 28446.4 819.261   2
   3 -17   5 28487.5 794.545   5
   3  17   5 27949.4 814.559   3
  -3  17   5 28871.3 827.448   3
   3  17   5 26017.9 790.712   2
   3 -17   5 27730.1 808.785   4
   3  17  -5 28796.8 828.985   1
  -3  17  -5 29169.4 850.596   3
  -3  17  -5 29655.7 830.528   2
   3  17   7 7767.98 265.038   3
  -3  17   7 8311.43 277.108   3
   3 -17   7 8023.86 246.920   5
   3  17   7 7450.43 240.364   2
   3  17  -7 8058.84 285.002   1
  -3  17  -7 8291.05 287.057   2
   3 -17   7 7460.30 255.405   4
  -3  17  -7 7580.33 305.023   3
  -3  17   7 7972.94 269.357   2
  -3  17   9 4848.58 187.475   2
  -3  17   9 4516.05 193.268   3
   3  17  -9 5345.40 210.210   1
  -3  17  -9 4276.39 228.741   3
  -3 -17   9 4634.19 178.108   5
   3  17   9 4763.78 185.169   3
   3  17  -9 4233.10 211.479   3
   3  17   9 4397.00 155.552   2
  -3  17  -9 4842.52 204.246   2
   3  17 -11 356.466 112.640   1
  -3  17  11 341.687 85.7909   2
   3  17  11 246.674 59.5494   2
   3  17  11 293.562 81.3661   3
   3  17 -11 167.049 128.716   3
  -3  17 -11 284.783 105.660   2
  -3  17  11 266.274 86.4414   3
   3 -17  11 239.624 65.3621   5
  -3  17 -11 323.083 139.975   3
   3 -17  11 225.662 64.2924   4
   3  17  13 5476.53 221.238   3
  -3 -17  13 5508.44 225.955   5
  -3  17  13 5985.46 229.538   3
   3 -17  13 5757.24 215.580   4
   3  17 -13 5692.09 279.544   3
  -3  17 -13 5786.38 286.453   3
   3  17 -13 6228.60 247.415   1
  -3  17  13 6212.76 225.116   2
   3 -17  13 5626.44 212.264   5
   3  17  13 5815.61 197.780   2
  -3  17 -13 5612.55 244.108   2
   3  17  15 4877.35 204.935   3
  -3 -17  15 4900.94 216.836   5
   3 -17  15 4988.32 199.617   5
  -3  17 -15 4455.21 268.391   3
   3  17 -15 4813.52 277.362   3
   3 -17 -15 5119.53 259.406   1
   3  17 -15 5192.20 233.858   1
   3  17  15 5296.93 183.397   2
   3 -17  15 5022.89 199.765   4
  -3  17  15 4970.21 213.334   3
  -3  17  15 5068.51 205.617   2
   3 -17  17 18493.6 576.855   5
   3  17  17 18168.9 578.664   3
  -3  17  17 18111.7 583.338   3
   3 -17 -17 18892.2 625.149   1
   3  17 -17 19574.2 601.830   1
   3  17  17 18488.5 553.774   2
  -3 -17  17 18933.4 591.487   5
  -3  17 -17 19829.7 603.124   1
  -3  17 -17 19111.1 650.211   3
   3  17 -17 17685.7 644.860   3
   3 -17  17 17894.4 571.988   4
  -3  17  17 18642.0 574.001   2
  -3  17  19 15625.1 509.470   3
   3  17  19 15572.4 478.270   2
   3  17  19 14966.1 502.912   3
   3 -17  19 15096.2 503.276   5
   3  17 -19 16153.6 586.229   3
   3 -17  19 15515.2 500.291   4
  -3  17 -19 17946.7 539.120   1
  -3 -17  19 15931.0 522.466   5
  -3  17 -19 14846.8 574.859   3
   3  17 -19 15944.2 527.528   1
  -3  17  19 16134.2 500.813   2
   3 -17 -19 15632.0 550.244   1
   3 -17  21 4.53721 90.9721   4
   3  17  21 18.4971 106.226   3
  -3  17  21 75.9185 103.349   3
  -3  17 -21 52.4804 183.356   3
  -3 -17  21 66.3914 119.870   5
   3 -17  21-4.72150 98.8846   5
   3  17 -21 17.6414 182.970   3
  -3  17 -21-10.9882 142.298   1
   3  17  21 96.7839 80.9376   2
   3  17 -21-16.7878 135.455   1
  -3  17  21-29.1378 100.688   2
  -3  17  23 10680.7 384.414   3
   3  17 -23 11065.1 411.830   1
   3 -17  23 10700.9 386.125   5
  -3 -17  23 11081.4 404.303   5
  -3  17  23 10949.1 373.631   2
   3  17  23 10678.4 389.150   3
  -3  17 -23 9318.33 447.055   3
  -3  17 -23 12346.1 417.248   1
   3  17  23 11234.1 361.694   2
   3 -17  23 10977.0 383.087   4
  -3  17 -25 11581.4 411.642   1
   3 -17  25 10252.6 384.616   5
  -3 -17  25 10424.0 398.971   5
   3  17  25 10965.1 357.760   2
   3 -17  25 10126.9 375.894   4
  -3  17  27 6026.47 260.351   3
   3  17 -27 6244.75 294.817   1
  -3  17  27 5932.31 249.522   2
   3  17  27 5966.03 262.043   3
  -3  17 -27 6322.28 297.523   1
   3  17  27 5825.56 235.163   2
   3  17  29 2489.35 175.591   3
  -3 -17  29 2069.86 187.802   5
   3  17  29 2243.58 146.832   2
   3  17 -29 2521.81 215.423   1
   3 -17  29 2770.20 181.129   5
  -3  17  29 2319.38 159.714   2
  -3  17  29 2458.05 174.879   3
   3  17  31-77.0353 126.453   3
   3  17 -31 185.796 162.022   1
   3  17  31-41.1865 103.468   2
   3 -17  31 225.978 124.271   5
  -3 -17  31 14.5177 138.764   5
  -3  17  31 147.169 127.330   3
  -3  17  31 179.347 122.645   2
  -3  17  33 2467.83 183.344   3
   3  17 -33 2537.01 221.812   1
  -3  17  33 2243.44 169.879   2
  -3 -17  33 2450.15 201.511   5
   3 -17  33 2455.51 183.010   5
  -3  19   1 4914.82 192.669   2
  -3  19  -1 4854.01 195.194   2
   3  19   1 4641.32 183.618   3
   3  19   1 4967.95 201.313   1
  -3  19  -1 4647.30 206.630   3
  -3  19   1 4842.51 203.689   3
   3  19  -1 4656.06 198.223   1
   3  19  -1 4506.06 184.779   3
  -3  19   3 37291.6 1085.98   2
   3  19   3 35567.4 1079.20   3
  -3  19  -3 39401.0 1095.59   2
  -3  19   3 39853.4 1101.45   3
   3  19  -3 36204.2 1086.22   3
  -3  19  -3 36744.2 1107.09   3
   3  19  -3 39356.1 1097.25   1
  -3  19   5 21956.4 646.640   2
   3  19   5 20577.2 640.778   3
  -3  19   5 22044.0 654.271   3
  -3  19  -5 21723.8 677.858   3
   3  19  -5 22874.6 660.009   1
   3  19  -5 20628.9 652.564   3
  -3  19  -5 23025.3 657.834   2
   3  19   5 20748.0 620.186   2
   3  19   7 15534.7 466.702   2
  -3  19  -7 16467.2 508.280   2
   3  19   7 16057.5 491.051   3
  -3  19  -7 15675.4 529.667   3
  -3  19   7 16090.3 501.473   3
  -3  19   7 16210.5 492.570   2
   3  19  -7 15170.0 509.895   3
   3  19  -7 16085.6 508.119   1
  -3  19   9 1057.65 103.857   2
   3  19   9 968.265 76.2764   2
   3  19  -9 924.847 131.626   3
  -3  19   9 1190.50 109.222   3
   3  19   9 852.667 97.4941   3
  -3  19  -9 1077.46 119.585   2
  -3  19  -9 827.019 151.963   3
   3  19  -9 1108.95 125.474   1
   3  19 -11 13.4381 113.592   1
  -3  19 -11 146.345 109.169   2
   3  19  11 64.6924 84.1101   3
  -3  19  11 152.102 90.3829   3
   3  19 -11 113.297 132.403   3
   3 -19  11 158.911 63.9939   5
  -3  19  11 159.484 88.8525   2
  -3  19 -11 59.5825 143.853   3
   3  19  11 135.919 65.4527   2
   3  19  13 5038.32 204.952   3
  -3  19  13 5008.09 209.522   3
   3  19 -13 4634.64 258.054   3
  -3  19 -13 4397.16 257.119   3
   3 -19  13 4575.76 186.639   5
   3  19 -13 4840.92 227.450   1
  -3  19 -13 4964.27 225.962   2
   3  19  13 4802.68 176.665   2
  -3  19  13 4817.28 201.544   2
   3 -19 -15 44122.4 1225.24   1
   3  19  15 38812.3 1170.85   3
  -3  19  15 40421.5 1180.70   3
  -3  19 -15 42387.4 1197.14   2
   3  19 -15 42705.3 1194.49   1
  -3  19 -15 39017.3 1229.25   3
   3  19 -15 38843.3 1228.28   3
  -3  19  15 39173.0 1167.07   2
   3  19  15 40720.5 1146.82   2
   3 -19  15 38882.7 1162.52   5
  -3  19  17 26109.4 771.747   3
  -3  19  17 25504.6 759.515   2
   3  19 -17 25764.0 783.580   1
   3 -19 -17 25209.0 810.791   1
  -3  19 -17 24636.7 824.966   3
   3  19 -17 25470.1 836.468   3
   3 -19  17 25127.0 757.553   5
   3  19  17 24367.3 762.364   3
   3  19  17 25116.3 737.041   2
   3 -19 -19 855.000 193.939   1
   3  19  19 975.488 118.619   3
   3  19  19 1040.40 97.7073   2
  -3  19  19 1039.70 126.787   3
  -3  19 -19 1309.24 209.385   3
   3 -19  19 912.149 109.078   5
   3  19 -19 786.373 202.189   3
  -3 -19  19 766.172 132.621   5
  -3  19 -19 915.330 150.026   1
   3  19 -19 993.828 149.328   1
  -3  19  19 925.864 117.521   2
   3  19  21 700.764 117.943   3
  -3  19  21 445.600 111.324   2
  -3  19  21 498.380 115.440   3
  -3  19 -21 559.640 155.939   1
   3 -19  21 538.141 108.067   5
  -3 -19  21 567.503 131.988   5
   3  19  21 650.252 93.5171   2
  -3  19 -21 384.938 194.161   3
   3  19 -21 19.3417 194.849   3
   3  19 -21 458.603 142.634   1
   3  19  23 5978.45 246.657   3
  -3  19 -23 5801.68 276.018   1
  -3 -19  23 5220.86 257.569   5
   3  19 -23 5430.35 339.043   3
   3 -19  23 5336.22 239.778   5
   3  19  23 5631.89 216.517   2
  -3  19  25 7057.39 283.005   3
   3 -19  25 6939.51 282.156   5
  -3  19 -25 7755.16 317.501   1
  -3 -19  25 6917.88 300.012   5
   3  19 -25 7081.94 310.893   1
  -3  19  25 6712.56 271.338   2
   3  19  27 6600.30 275.802   3
  -3  19  27 6470.80 260.576   2
  -3  19 -27 6128.38 348.126   3
   3  19  27 6572.54 249.174   2
  -3  19  27 6208.57 270.620   3
   3  19 -27 6467.88 301.308   1
  -3  19 -29 1325.19 236.064   3
   3 -19  29 1543.34 155.484   5
   3  19  29 1836.18 134.861   2
  -3  19 -29 1692.56 201.540   1
  -3 -19  29 1720.95 176.807   5
  -3  19  29 1652.19 149.088   2
   3  19 -29 1942.23 197.911   1
  -3  19  29 1985.85 165.729   3
   3  19  29 1729.35 154.185   3
   3  19  31 222.658 131.117   3
   3 -19  31 159.091 120.714   5
  -3 -19  31 43.8933 136.165   5
  -3  19 -31 291.459 215.530   3
   3  19  31 266.420 104.757   2
  -3  19  31 29.4071 127.472   3
  -3  19  31 14.9371 118.325   2
   3  19 -31-20.6755 164.110   1
   3  19  33 994.635 156.993   3
  -3  19  33 1280.67 159.637   3
   3  19 -33 1406.44 198.617   1
   3 -19  33 1153.68 152.821   5
  -3  19 -33 1190.03 244.192   3
  -3 -19  33 1491.82 177.119   5
   3  19  33 1099.79 130.050   2
  -3  19  33 1263.06 147.769   2
   3  21   1 734.569 117.599   1
   3  21   1 864.724 98.2012   3
  -3  21  -1 922.021 104.433   2
   3  21  -1 745.920 97.1268   3
  -3  21   1 674.723 98.2403   2
   3  21  -1 911.969 121.913   1
  -3  21   1 772.491 107.452   3
  -3  21  -1 928.592 118.627   3
   3  21   3 8173.17 285.057   3
  -3  21  -3 8374.44 296.429   2
   3  21  -3 8199.28 291.560   3
  -3  21   3 8143.64 299.869   3
  -3  21  -3 8247.65 311.509   3
   3  21   3 7658.54 263.763   2
  -3  21   3 8370.66 288.584   2
   3  21  -3 8916.07 304.970   1
  -3  21   5 47870.9 1333.58   2
   3  21  -5 49015.1 1347.27   3
  -3  21   5 45546.9 1342.40   3
  -3  21  -5 48080.9 1344.36   2
  -3  21  -5 45496.9 1361.53   3
   3  21  -5 46128.2 1347.34   1
   3  21   5 45083.2 1309.73   2
   3  21   5 45610.1 1331.86   3
  -3  21  -7 9141.75 349.352   3
  -3  21   7 9436.60 311.262   2
   3  21   7 8649.65 307.199   3
   3  21   7 8798.15 284.601   2
  -3  21   7 9123.38 321.217   3
   3  21  -7 8741.35 328.003   3
   3  21  -7 9161.26 329.408   1
  -3  21  -7 8961.57 324.827   2
   3  21   9 3031.24 128.522   2
   3  21   9 2836.50 153.326   3
  -3  21   9 3165.22 166.861   3
   3  21  -9 2989.19 187.048   3
   3  21  -9 3052.95 181.800   1
  -3  21  -9 3007.57 202.836   3
  -3  21  -9 2872.51 174.700   2
  -3  21   9 2859.74 155.971   2
  -3  21  11 912.570 107.391   2
   3  21  11 819.024 84.4817   2
  -3  21  11 1026.64 116.609   3
  -3  21 -11 842.854 132.002   2
  -3  21 -11 899.411 157.780   3
   3  21 -11 904.563 151.184   3
   3  21  11 777.706 101.641   3
   3  21 -11 1017.03 136.233   1
   3  21  13 23922.3 719.082   3
  -3  21  13 23187.4 722.699   3
  -3  21 -13 23846.2 771.395   3
   3  21 -13 24405.0 736.317   1
  -3  21 -13 24855.0 740.159   2
   3  21 -13 22581.3 761.894   3
  -3  21  13 23602.3 713.394   2
   3  21  13 23162.6 689.266   2
   3  21  15 25214.8 773.217   3
   3  21 -15 24489.7 829.253   3
  -3  21  15 25808.6 781.881   3
   3  21 -15 25895.9 792.267   1
  -3  21 -15 27274.1 800.154   2
   3  21  15 25902.1 747.870   2
  -3  21 -15 25227.1 833.691   3
  -3  21  15 24970.5 768.811   2
   3  21  17 5064.11 224.025   3
  -3  21  17 5487.19 235.750   3
  -3  21  17 5117.74 219.981   2
   3 -21 -17 5423.11 291.274   1
  -3  21 -17 5030.31 293.114   3
   3  21 -17 4921.78 292.442   3
  -3  21 -17 5266.02 250.508   2
   3  21 -17 5695.04 250.903   1
   3  21  17 5149.50 198.217   2
  -3  21  19 4170.58 211.738   3
  -3  21 -19 4512.69 239.798   2
  -3  21 -19 4454.43 280.374   3
   3  21  19 4635.88 210.572   3
   3  21 -19 4331.31 231.913   1
   3  21  19 4488.33 182.924   2
  -3  21  19 4528.67 203.940   2
   3  21  21 195.267 108.828   3
   3 -21  21 221.105 101.036   5
   3  21  21 128.489 85.1377   2
  -3  21  23 6471.96 270.280   3
   3 -21  23 6603.48 267.676   5
  -3  21 -23 5659.00 344.543   3
  -3  21  23 6765.56 263.264   2
   3  21 -23 6365.94 292.936   1
  -3  21  25 5347.26 245.069   3
   3  21  25 5489.32 249.941   3
  -3  21 -25 5306.55 329.913   3
   3  21 -25 5787.79 275.134   1
   3  21  25 5705.58 222.033   2
  -3  21 -25 5470.64 281.882   1
  -3  21  25 5868.94 239.555   2
   3  21  27 3902.19 215.194   3
  -3  21 -27 3390.26 284.463   3
  -3  21 -27 4337.37 246.729   1
   3 -21  27 4054.45 211.062   5
   3  21  27 4018.82 186.659   2
  -3  21  27 3935.97 208.314   3
  -3  21  27 3769.32 200.739   2
   3  21  29 1505.45 153.559   3
  -3  21  29 1430.90 158.851   3
   3 -21  29 1772.42 158.351   5
   3  21  29 1686.41 133.372   2
   3  21 -29 1940.43 197.623   1
  -3  21 -29 1458.71 198.698   1
  -3  21 -29 1684.81 245.616   3
  -3  21  29 1375.37 148.407   2
   3  21  31 120.728 129.852   3
  -3  21  31-77.2572 133.023   3
  -3  21  31-64.4837 121.929   2
  -3  21 -31-191.225 222.700   3
   3  21  31 44.9041 102.398   2
   3  21 -31-179.037 159.544   1
   3 -21  31 12.5717 117.523   5
  -3  23   1 650.801 102.270   2
   3  23   1 541.660 88.0585   2
  -3  23  -1 559.055 105.390   2
   3  23  -1 688.550 128.132   1
   3  23   1 689.185 103.887   3
  -3  23  -1 738.818 119.473   3
   3  23  -1 601.957 104.205   3
  -3  23   1 608.283 114.923   3
  -3  23   3 10176.3 345.360   2
   3  23  -3 9985.69 350.372   3
   3  23   3 10183.7 346.473   3
  -3  23  -3 10553.6 355.164   2
   3  23  -3 10418.4 362.231   1
  -3  23   3 9612.54 355.504   3
  -3  23  -3 10554.3 373.587   3
   3  23   3 10022.0 324.749   2
   3  23   5 14399.9 466.825   3
  -3  23   5 14637.2 480.451   3
  -3  23  -5 15268.1 480.016   2
  -3  23   5 14915.7 467.484   2
   3  23  -5 15564.9 487.373   1
   3  23   5 13677.0 443.616   2
  -3  23  -5 14606.2 498.280   3
   3  23  -5 15230.9 483.649   3
  -3  23   7 24296.4 727.551   2
   3  23   7 24334.3 729.754   3
   3  23  -7 24741.5 746.594   1
   3  23   7 22992.2 702.508   2
  -3  23   7 24917.9 742.162   3
  -3  23  -7 24701.9 769.699   3
  -3  23  -7 25439.6 741.875   2
   3  23  -7 23217.2 746.549   3
  -3  23   9 1298.91 122.423   2
   3  23   9 1319.80 98.1910   2
   3  23   9 1183.36 118.580   3
  -3  23   9 1424.86 130.351   3
  -3  23  -9 1513.54 146.244   2
   3  23  -9 1192.09 151.398   3
  -3  23  -9 1200.44 169.431   3
   3  23  -9 1319.74 143.296   1
   3  23  11 2758.56 134.240   2
   3  23 -11 3284.75 209.235   3
   3  23  11 2743.59 161.817   3
  -3  23  11 2893.17 167.774   3
  -3  23 -11 2790.93 179.720   2
   3  23 -11 3360.42 191.990   1
  -3  23 -11 3091.73 215.018   3
  -3  23  11 2509.67 155.909   2
   3  23  13 10004.0 345.377   3
  -3  23  13 9735.95 348.752   3
  -3  23 -13 9722.89 397.724   3
  -3  23 -13 9363.02 359.027   2
   3  23 -13 8886.81 388.414   3
   3  23 -13 9884.24 362.796   1
  -3  23  13 9395.11 335.098   2
   3  23  13 9981.92 315.170   2
  -3  23 -15 5067.89 247.973   2
   3  23  15 5095.60 223.210   3
  -3  23  15 5450.67 231.870   3
   3  23  15 5079.45 195.898   2
   3  23 -15 4890.69 247.210   1
  -3  23 -15 5140.99 289.316   3
  -3  23  15 5199.11 220.644   2
   3  23  17 13619.6 464.056   3
  -3  23 -17 14779.4 494.180   2
  -3  23 -17 14563.0 534.821   3
   3  23  17 13978.1 438.694   2
   3 -23 -17 14473.2 529.790   1
   3  23  19 1993.93 121.888   2
   3  23  19 1805.01 147.326   3
   3  23 -21 372.327 146.692   1
  -3  23  21 387.454 116.544   3
  -3  23 -21 717.961 205.635   3
  -3  23  21 454.045 111.332   2
   3  23 -23 1750.70 176.672   1
   3  23  23 1585.82 142.849   3
  -3  23 -23 1373.94 221.167   3
  -3  23 -23 1473.11 184.191   2
  -3  23  23 1436.32 145.452   3
  -3  23  23 1414.86 136.456   2
   3  23  23 1432.65 117.168   2
   3  23 -25 7360.07 328.775   1
   3  23  25 7002.39 299.892   3
  -3  23  25 7712.44 305.484   3
   3  23  25 7414.20 273.155   2
  -3  23  25 7890.46 295.520   2
  -3  23 -25 8540.82 346.555   2
  -3  23 -25 6401.55 372.004   3
   3  23  27 5990.05 266.501   3
  -3  23  27 5885.21 268.144   3
  -3  23 -27 5665.59 299.141   2
  -3  23 -27 5806.28 344.432   3
   3  23  27 5648.86 233.698   2
  -3  23  27 6110.39 255.169   2
   3  23 -27 6369.77 303.920   1
  -3  23  29 696.251 148.495   3
   3  23  29 694.492 110.783   2
  -3  23 -29 708.080 221.178   3
   3  23  29 681.676 141.081   3
  -3  23 -29 774.859 189.900   2
  -3  23  29 717.807 138.920   2
   3  23 -29 647.204 174.640   1
   3  25   1 727.159 106.679   3
  -3  25  -1 740.953 130.185   3
  -3  25   1 773.376 126.287   3
   3  25   1 770.362 97.8209   2
  -3  25   1 606.135 105.306   2
  -3  25  -1 709.665 113.003   2
   3  25  -1 906.446 112.724   3
  -3  25   3 4196.95 192.178   2
   3  25   3 3717.43 190.600   3
  -3  25  -3 4539.05 202.636   2
  -3  25   3 4273.34 201.591   3
   3  25  -3 4518.10 203.516   3
   3  25   3 4079.75 173.950   2
  -3  25  -3 3694.25 212.478   3
   3  25  -3 4068.16 210.841   1
  -3  25   5 9808.79 354.399   2
  -3  25   5 10511.9 374.415   3
  -3  25  -5 10639.9 371.648   2
   3  25  -5 10675.0 372.674   3
   3  25  -5 11737.4 384.109   1
  -3  25  -5 10171.0 390.399   3
   3  25   5 10428.6 359.996   3
   3  25   5 10126.7 337.522   2
   3  25   7 6481.16 225.615   2
  -3  25   7 5998.63 244.470   2
   3  25   7 5992.89 244.896   3
  -3  25  -7 6185.76 293.571   3
  -3  25  -7 6049.99 264.883   2
   3  25  -7 6387.23 272.959   1
   3  25  -7 6325.49 270.687   3
  -3  25   7 6101.00 260.754   3
  -3  25   9 4944.61 217.534   2
  -3  25   9 5040.87 229.931   3
   3  25   9 5201.49 221.687   3
   3  25  -9 4892.85 241.114   1
   3  25   9 4911.74 193.872   2
  -3  25  -9 5530.70 251.644   2
  -3  25  -9 5685.76 280.851   3
  -3  25  11 892.087 117.032   2
   3  25  11 805.147 93.8908   2
   3  25  11 1152.50 124.330   3
  -3  25  11 815.591 123.023   3
  -3  25 -11 1181.84 173.553   3
   3  25 -11 1054.60 154.291   1
  -3  25 -11 819.153 138.084   2
   3  25  13 3001.08 171.600   3
  -3  25  13 2695.03 177.352   3
  -3  25 -13 3033.78 194.531   2
  -3  25 -13 2893.27 223.079   3
   3  25  13 3057.11 145.472   2
  -3  25  13 3119.04 166.357   2
   3  25  15 13106.8 433.937   3
   3  25  15 12552.6 402.635   2
   3  25  17 5575.01 240.162   3
  -3  25  17 5697.05 250.421   3
   3  25 -17 5749.03 264.538   1
   3  25  17 5694.20 214.155   2
  -3  25  17 5399.87 234.449   2
  -3  25  19 819.669 139.932   3
   3  25 -19 994.068 161.584   1
  -3  25 -19 950.126 204.900   3
  -3  25  19 982.103 135.778   2
  -3  25 -19 841.853 157.505   2
   3  25  21 67.9993 110.694   3
   3  25  21 66.7848 90.1759   2
  -3  25 -21-54.6691 191.910   3
  -3  25 -21-78.9831 147.334   2
  -3  25  21 142.945 113.501   3
   3  25 -21 49.0392 142.582   1
  -3  25  21 62.0942 106.143   2
  -3  25  23 1677.51 152.563   3
  -3  25 -23 1375.38 220.696   3
  -3  25 -23 1758.78 188.248   2
   3  25  23 1957.51 159.966   3
   3  25 -23 1811.42 189.758   1
  -3  25  23 2087.25 151.207   2
   3  25  23 2025.30 129.084   2
   3  25  25 5316.66 248.103   3
  -3  25  25 5178.88 248.429   3
  -3  25 -25 4592.67 308.087   3
  -3  25 -25 5396.77 282.183   2
   3  25 -25 5640.06 279.666   1
   3  25  25 5513.88 219.398   2
  -3  25  25 5454.00 239.729   2
  -3  25  27 3908.65 225.853   3
   3  25  27 4414.61 227.331   3
  -3  25 -27 4369.06 266.225   2
  -3  25 -27 3954.19 297.948   3
   3  25 -27 4729.12 261.695   1
   3  25  27 4541.94 196.708   2
  -3  25  27 3919.22 213.141   2
  -3  27   1 362.760 124.804   3
  -3  27  -1 116.692 105.654   2
   3  27   1 354.710 106.487   3
   3  27  -1 300.301 97.1322   2
  -3  27  -1 294.925 118.886   3
  -3  27   1 438.501 105.262   2
   3  27   1 217.900 93.3357   2
   3  27  -1 271.559 104.070   3
  -3  27   3 3519.47 173.536   2
   3  27   3 2995.97 154.630   2
   3  27   3 3159.69 173.742   3
  -3  27   3 3207.56 187.415   3
  -3  27  -3 3055.00 178.493   2
  -3  27  -3 3555.99 203.234   3
   3  27   5 3783.94 170.583   2
  -3  27   5 3738.37 185.184   2
   3  27   5 3621.99 189.425   3
  -3  27   5 3905.86 204.858   3
  -3  27  -5 4080.04 202.114   2
   3  27  -5 3912.46 216.416   1
  -3  27  -5 4056.53 224.367   3
  -3  27   7 11981.5 397.505   2
   3  27   7 11515.4 374.326   2
   3  27   7 11614.2 399.692   3
  -3  27   7 11491.5 408.766   3
  -3  27  -7 12109.4 434.643   3
   3  27   9 1975.41 117.954   2
   3  27   9 1500.91 136.214   3
  -3  27  -9 1802.53 183.961   3
   3  27  11 312.825 89.8693   2
   3  27  11 284.985 107.340   3
   3  27  13 7603.29 293.175   3
  -3  27  13 7295.63 298.975   3
  -3  27 -13 7428.93 306.544   2
   3  27  13 7397.26 261.651   2
   3  27 -13 7277.44 307.566   1
  -3  27  13 7546.44 284.793   2
   3  27  15 5711.19 245.115   3
  -3  27 -15 5293.17 257.572   2
  -3  27  15 5525.43 254.582   3
  -3  27 -15 5011.25 293.315   3
   3  27 -15 5746.58 268.847   1
  -3  27  15 5790.35 239.452   2
   3  27  15 5743.73 216.377   2
  -3  27  17 3600.33 206.333   3
  -3  27  17 3701.35 190.205   2
  -3  27 -17 4123.39 259.953   3
   3  27 -17 4207.55 227.085   1
  -3  27 -17 3670.66 222.573   2
   3  27 -19 1695.56 178.762   1
  -3  27  19 1427.49 147.438   3
  -3  27 -19 1542.42 175.680   2
   3  27  19 1162.77 138.554   3
  -3  27 -19 1316.47 205.539   3
  -3  27  19 1500.15 138.082   2
   3  27  19 1447.96 116.552   2
  -3  27  21 62.3565 116.586   3
   3  27  21 43.6126 112.010   3
   3  27 -21 43.9536 149.176   1
  -3  27 -21 33.4282 157.302   2
  -3  27 -21 183.046 187.461   3
   3  27  21 128.111 92.2865   2
  -3  27  21 117.612 107.402   2
  -3  27  23 2412.27 178.818   3
  -3  27 -23 2991.67 254.628   3
  -3  27 -23 2771.30 216.972   2
   3  27 -23 2569.71 208.325   1
   3  27  23 2907.28 156.088   2
  -3  27  23 2720.65 171.022   2
   3  27  23 2535.11 174.718   3
  -3  27  25 2530.13 179.803   3
   3  27  25 2427.80 149.439   2
  -3  27  25 2462.01 172.403   2
  -3  27 -25 2381.09 249.562   3
  -3  27 -25 2619.52 220.501   2
   3  27  25 2653.59 178.861   3
   3  27 -25 3068.20 216.391   1
   3  29   1 166.039 94.6408   2
   3  29  -1 381.739 102.464   2
  -3  29  -3 1549.90 139.619   2
   3  29   3 1646.44 121.817   2
   3  29   5 10064.1 339.339   2
  -3  29  -5 10334.5 370.300   2
  -3  29   5 10264.0 356.425   2
  -3  29   7 5037.21 222.793   2
   3  29   7 5327.27 205.858   2
   3  29   7 5224.95 231.409   3
  -3  29   7 5340.59 242.061   3
  -3  29  -7 4587.67 234.757   2
  -3  29   9 488.301 116.071   2
   3  29   9 550.913 113.973   3
   3  29   9 534.028 94.4421   2
  -3  29  -9 534.961 150.903   3
   3  29  -9 635.919 145.219   1
  -3  29  -9 503.698 126.282   2
  -3  29   9 524.333 130.189   3
  -3  29  11 461.859 110.815   2
   3  29  11 599.833 96.6574   2
   3  29  11 578.690 117.072   3
  -3  29  11 322.377 120.015   3
  -3  29 -11 494.221 153.909   3
   3  29 -11 571.111 146.702   1
  -3  29 -11 403.686 130.534   2
  -3  29  13 2938.06 189.235   3
  -3  29 -13 3326.52 197.928   2
  -3  29 -13 3262.89 228.957   3
   3  29 -13 3053.92 208.073   1
  -3  29  13 2752.38 175.023   2
   3  29  15 5414.06 255.279   3
  -3  29  15 5752.25 261.827   3
  -3  29 -15 6274.37 278.645   2
  -3  29 -15 6057.49 307.207   3
   3  29 -15 5910.44 278.509   1
  -3  29  15 5877.59 246.987   2
   3  29  17 3609.35 198.394   3
   3  29 -17 3558.45 226.754   1
  -3  29  17 3835.11 205.437   3
  -3  29 -17 3374.48 219.833   2
  -3  29 -17 3245.81 252.578   3
   3  29  17 3497.41 169.757   2
  -3  29  17 3447.70 186.452   2
   3  29 -19 594.685 166.466   1
   3  29  19 494.589 121.567   3
  -3  29  19 585.143 131.708   3
  -3  29 -19 726.309 206.905   3
   3  29  19 489.951 100.936   2
  -3  29  19 703.372 122.293   2
  -3  29  21 52.5988 117.792   3
   3  29  21 68.2960 115.995   3
  -3  29 -21-9.20191 182.967   3
   3  29 -21 121.582 155.451   1
  -3  29  21 64.7022 112.198   2
  -3  29 -21 46.5883 157.170   2
   3  29  21 60.7424 99.1531   2
  -3  29  23 580.984 135.814   3
  -3  29 -23 585.409 163.780   2
   3  29  23 744.489 115.714   2
   3  29  23 681.504 132.812   3
  -3  29 -23 981.705 210.097   3
  -3  29  23 902.166 128.946   2
   3  29 -23 566.946 169.223   1
  -3  31   1 361.567 132.027   3
  -3  31   1 186.338 112.260   2
  -3  31  -1 238.151 112.502   2
   3  31  -1 269.767 102.519   2
  -3  31  -1 314.417 135.588   3
  -3  31   3 5137.57 223.334   2
  -3  31   3 5258.33 244.393   3
  -3  31  -3 4787.67 247.266   3
  -3  31  -5 6497.26 289.663   3
  -3  31   5 6233.21 251.923   2
  -3  31  -5 6251.42 260.132   2
  -3  31   5 6857.13 277.781   3
  -3  31   7 2239.10 161.939   2
  -3  31   7 2362.16 176.455   3
  -3  31  -7 2259.98 166.888   2
  -3  31  -7 2411.52 190.519   3
   3  31  -7 1753.98 144.747   2
  -3  31  -9 1055.49 147.342   2
  -3  31   9 976.039 146.959   2
  -3  31   9 914.490 159.379   3
  -3  31  -9 838.511 158.383   3
   3  31  -9 860.243 151.267   1
  -3  31  11 89.1639 117.554   2
   3  31  11 187.366 97.1860   2
  -3  31  11-29.0252 126.018   3
  -3  31 -11 197.982 124.345   2
   3  31 -11 5.87935 140.198   1
  -3  31 -11 22.5731 148.362   3
   3  31  13 2795.78 156.202   2
  -3  31  13 2877.53 188.026   3
   3  31 -13 2655.28 199.906   1
  -3  31 -13 3146.52 226.018   3
  -3  31 -13 2369.12 188.098   2
  -3  31  13 2698.60 172.261   2
   3  31 -15 4725.55 256.621   1
   3  31  15 4360.04 228.396   3
  -3  31  15 4538.43 233.842   3
  -3  31 -15 4498.48 270.859   3
  -3  31 -15 4700.79 238.948   2
  -3  31  15 4419.92 216.182   2
   3  31  15 4460.98 198.518   2
   3  31  17 3060.10 191.532   3
  -3  31 -17 3267.53 243.722   3
   3  31 -17 3333.69 260.434   1
  -3  31  17 2980.83 196.530   3
  -3  31 -17 2958.60 211.293   2
  -3  31  17 3512.37 185.324   2
   3  31  19 917.242 142.975   3
  -3  31  19 1184.07 152.779   3
  -3  31 -19 935.973 167.245   2
  -3  31 -19 950.320 196.085   3
   3  31 -19 980.577 176.035   1
  -3  31  19 902.955 131.865   2
  -3  33   1 427.780 142.938   3
   3  33  -1 342.967 111.280   2
   3  33   1 604.006 111.046   2
  -3  33  -1 464.664 121.143   2
  -3  33  -1 732.841 147.902   3
  -3  33   1 377.621 129.049   2
  -3  33  -3 4096.41 209.766   2
   3  33   3 3968.06 189.611   2
  -3  33   3 4254.55 228.242   3
  -3  33  -3 4130.72 237.868   3
   3  33  -3 3820.85 195.094   2
  -3  33   3 4223.09 206.805   2
  -3  33   5 2463.82 165.154   2
   3  33   5 2122.27 142.684   2
  -3  33  -5 2015.91 162.470   2
  -3  33   5 2424.85 177.714   3
   3  33  -5 2325.58 155.719   2
  -3  33  -5 2016.39 185.789   3
  -3  33   7 3027.71 180.693   2
   3  33   7 2849.54 164.002   2
  -3  33   7 3130.70 206.003   3
  -3  33  -7 3040.37 189.352   2
  -3  33  -7 3360.96 219.843   3
   3  33  -7 2851.55 174.903   2
  -3  33   9 365.424 119.471   2
   3  33   9 504.447 107.614   2
  -3  33  -9 218.210 130.606   2
  -3  33  -9 483.652 158.547   3
  -3  33   9 414.575 134.843   3
   3  33  -9 370.974 116.666   2
  -3  33  11 160.536 115.274   2
  -3  33  11 217.798 124.411   3
  -3  33 -11 330.195 134.044   2
  -3  33 -11 15.4881 151.633   3
   3  33  11 262.975 109.018   2
   3  33 -13 1632.56 183.894   1
  -3  33  13 1406.46 138.932   2
  -3  33 -13 1379.31 185.736   3
  -3  33  13 1238.70 150.453   3
  -3  33 -13 1298.11 161.688   2
  -3  33  15 3535.72 195.090   2
  -3  33 -15 3581.01 251.658   3
  -3  33  15 3514.62 213.700   3
   3  33 -15 3552.60 226.810   1
  -3  33 -15 3848.81 227.195   2
  -3  35  -1 818.181 133.394   2
   3  35  -1 552.954 122.232   2
  -3  35   1 457.829 121.906   2
  -3  35  -1 671.537 151.075   3
  -3  35   1 494.277 144.611   3
   3  35   1 819.066 124.780   2
  -3  35   3 901.843 130.971   2
   3  35  -3 850.247 127.726   2
  -3  35  -3 853.157 155.258   3
  -3  35  -3 933.372 136.001   2
  -3  35   3 919.985 149.467   3
   3  35   3 973.552 135.504   2
  -3  35   5 3802.87 199.567   2
   3  35   5 3999.81 192.498   2
  -3  35   5 3777.92 221.304   3
  -3  35  -5 4136.15 242.842   3
  -3  35  -5 3319.98 199.646   2
   3  35  -5 3258.24 191.017   2
   3  35  -7 1090.33 138.006   2
  -3  35   7 1107.15 138.543   2
   3  35   7 889.305 119.300   2
  -3  35   7 835.929 148.282   3
  -3  35  -7 1302.60 173.192   3
  -3  35  -7 1194.06 146.828   2
  -3  35  -9 281.157 153.829   3
  -3  35   9 328.117 118.059   2
  -3  35  -9 244.827 137.209   2
   3  35  -9 330.077 126.375   2
  -3  35   9 292.434 133.770   3
   4   0   0 123799. 3372.45   5
   4   0   0 124295. 3387.15   1
  -4   0   0 121324. 3368.62   3
   4   0   0 120652. 3367.29   4
  -4   0   0 122051. 3370.58   2
  -4   0   2-3.08657 18.2216   3
   4   0  -2-13.3712 49.2597   1
   4   0  -2 13.4947 20.6895   4
   4   0   2-1.07355 19.7412   5
   4   0   2-3.75401 16.8000   4
   4   0   2-14.0902 42.6965   1
   4   0  -2 22.8409 24.5509   5
  -4   0   2 12.7443 28.3460   2
  -4   0  -4 63968.6 1796.23   2
   4   0  -4 65386.1 1820.63   1
   4   0   4 64572.6 1800.57   5
   4   0   4 63640.3 1805.33   1
  -4   0   4 66671.9 1802.97   2
   4   0   4 63328.6 1794.54   4
  -4   0   4 66394.6 1793.94   3
  -4   0  -6 17.5134 30.1740   2
   4   0   6-10.4958 29.0827   5
  -4   0   6 25.5420 29.7050   3
  -4   0   6 4.89821 39.9133   2
   4   0  -6 38.9413 60.4237   1
   4   0   6 6.48639 26.2620   4
  -4   0   8 23489.7 670.385   3
  -4   0  -8 23140.0 670.330   2
  -4   0   8 23734.8 679.992   2
   4   0   8 24170.6 678.211   5
   4   0   8 23667.3 669.742   4
   4   0  -8 23270.1 697.460   1
  -4   0  10 80.0201 58.9438   3
  -4   0 -10 22.2610 59.9403   2
   4   0 -10 3.28263 97.5028   1
   4   0  10 13.4748 56.3751   5
  -4   0  10 40.8488 70.8499   2
   4   0  10 3.31314 51.1210   4
  -4   0  12 91162.8 2599.83   3
  -4   0 -12 95638.2 2599.19   2
  -4   0  12 93123.8 2606.26   2
   4   0 -14 70.1840 110.442   1
   4   0  14-4.61579 63.6533   4
  -4   0 -14-7.51899 76.6230   2
   4   0  14 9.45319 73.7396   5
  -4   0  16 21937.6 655.880   3
   4   0  16 21640.4 665.080   5
   4   0 -16 21672.8 676.813   1
  -4   0  16 21872.1 660.019   2
   4   0  16 22808.6 651.217   4
   4   0 -18 185.359 119.730   1
  -4   0  18 24.7563 81.8261   2
   4   0  18 57.2621 70.2199   4
   4   0  18 57.0626 77.4773   5
  -4   0  18 13.8527 77.5316   3
  -4   0  20 99319.5 2807.50   4
   4   0  20 98352.8 2812.25   5
   4   0 -20 99419.5 2820.22   1
  -4   0  20 96027.8 2819.73   5
   4   0  20 104144. 2797.76   4
  -4   0  22-9.07309 95.6395   4
   4   0  22-29.7145 99.7062   5
   4   0 -22 114.198 134.276   1
  -4   0  22 5.55534 118.966   5
   4   0  22 73.9919 83.9739   4
  -4   0  24 7783.09 305.910   4
  -4   0  24 8153.09 330.468   5
   4   0 -24 8252.21 330.654   1
   4   0  24 8168.32 315.105   5
   4   0  24 8572.89 299.640   4
  -4   0  26-40.7117 110.645   4
   4   0 -26 69.8451 147.247   1
  -4   0  26-6.31046 134.026   5
   4   0  26 11.6436 113.663   5
   4   0  26-26.0436 96.1849   4
   4   0 -28 7324.52 334.848   1
   4   0  28 7881.74 325.613   5
  -4   0  28 7962.87 342.350   5
   4   0  28 8525.61 307.636   4
  -4   0  28 8624.83 324.423   4
   4   0 -30 6.44198 155.168   1
  -4   0  30 110.795 120.155   4
   4   0  32 5254.80 267.004   5
  -4   0  32 5671.43 283.655   5
   4   0  32 5975.85 249.194   4
   4   0  34-57.2992 131.821   5
  -4   0  34 91.8220 147.422   5
   4   0  34 16.2438 113.612   4
  -4   0  34-44.9470 125.498   4
   4   0  36 199.968 138.091   5
  -4   0  36 7.88308 157.828   5
   4   0  36 219.691 127.674   4
  -4   0  36 378.992 143.784   4
  -4   0  38-72.0658 154.616   5
   4   0  38 38.2919 136.731   5
   4   0  38 23.3428 123.485   4
  -4   0  38 6.97926 138.328   4
  -4   2   0 20.4892 29.1839   2
   4   2   0 36.9356 20.6264   5
   4   2   0 84.8950 40.4215   1
   4  -2   0-22.9201 20.4620   5
   4  -2   0 10.8079 18.3496   4
   4   2   0 1.17825 14.7208   4
  -4   2   0-1.28197 31.7939   3
   4  -2   0 32.4128 51.6504   1
   4   2   2 127825. 3535.98   1
  -4   2  -2 127376. 3540.95   3
   4  -2   2 131274. 3530.66   5
   4  -2  -2 129603. 3533.95   5
   4   2   2 128837. 3529.17   5
   4  -2  -2 130281. 3552.34   1
   4   2  -2 127110. 3526.66   4
   4   2  -2 126590. 3543.58   1
   4  -2  -2 129042. 3531.80   4
  -4   2   2 129796. 3535.06   2
  -4  -2   2 127197. 3526.26   2
  -4   2   2 126112. 3528.21   3
  -4   2  -2 126095. 3532.67   2
   4   2   2 124893. 3520.73   4
   4   2  -2 133184. 3534.56   5
   4  -2   2 126301. 3527.44   4
   4  -2  -4 2832.97 124.290   1
  -4   2  -4 2686.54 96.4818   2
   4   2   4 2482.95 95.3080   1
   4   2   4 2591.48 92.0394   5
  -4   2   4 2717.37 91.7961   3
   4   2  -4 2706.15 114.132   1
  -4  -2   4 2556.97 82.4786   3
   4   2   4 2704.11 84.6485   4
  -4   2   4 2487.34 99.5371   2
   4  -2   4 2796.09 90.2499   4
  -4  -2   4 2735.23 93.9791   2
   4  -2   4 2532.95 93.8459   5
  -4  -2   6 9970.30 284.757   3
   4   2  -6 9677.60 312.402   1
  -4   2   6 10110.5 291.508   3
   4  -2   6 9910.14 293.697   5
  -4   2  -6 9491.84 293.756   2
   4   2   6 9778.22 291.682   5
  -4   2   6 9943.11 299.317   2
   4   2   6 9055.02 283.987   1
  -4  -2   6 10276.6 294.747   2
   4  -2   6 9614.04 288.692   4
   4   2   6 9895.37 283.578   4
   4  -2  -6 10117.2 319.561   1
   4  -2   8 38.3997 45.4101   5
  -4  -2   8 77.9484 44.0458   3
  -4   2   8 235.204 50.7972   3
   4   2  -8 107.348 78.8253   1
  -4   2  -8 86.1069 55.6046   2
   4   2   8 76.7406 29.6173   1
  -4   2   8 150.360 58.6733   2
   4  -2   8 95.1710 41.6060   4
   4   2   8 70.3850 41.5673   5
  -4  -2   8 82.4103 56.5658   2
   4  -2  -8 71.8389 88.6580   1
   4   2   8 85.2011 39.0968   4
  -4  -2  10 139547. 3805.23   2
   4  -2 -10 139688. 3825.70   1
  -4   2  10 136508. 3798.58   3
  -4  -2 -10 137020. 3788.50   2
   4  -2  10 138689. 3805.43   5
   4   2  10 134588. 3803.48   5
  -4   2  10 139722. 3805.77   2
  -4   2 -10 134532. 3801.95   2
   4   2 -10 142949. 3822.57   1
  -4  -2  10 137179. 3796.50   3
   4  -2  10 134182. 3796.98   4
   4   2  10 135885. 3791.37   4
  -4   2  12 230.879 67.9994   3
  -4   2 -12 170.295 80.1331   2
  -4   2  12 147.219 80.0347   2
  -4  -2 -12 246.942 61.1019   2
   4  -2  14 31275.5 868.628   4
   4   2 -14 29117.1 892.260   1
   4   2  14 31578.9 880.326   5
  -4   2 -14 29853.1 875.216   2
   4  -2  14 30935.4 880.664   5
   4  -2 -14 28615.9 893.442   1
  -4  -2 -14 29060.5 861.366   2
   4   2  14 30421.9 863.310   4
  -4  -2  14 29934.0 877.081   4
  -4   2  16 1074.24 93.6115   3
   4  -2  16 930.408 96.0639   5
   4  -2 -16 939.137 128.109   1
   4  -2  16 945.555 86.8544   4
   4   2  16 1005.66 97.9564   5
  -4   2  16 979.714 100.461   2
   4   2 -16 962.222 127.823   1
  -4   2 -16 851.846 82.5537   1
   4   2  16 1068.02 83.4516   4
  -4   2  18 82106.5 2287.03   3
   4  -2 -18 76510.3 2302.30   1
   4   2 -18 77339.0 2300.56   1
   4  -2  18 83868.7 2296.73   5
  -4   2  18 81332.7 2288.66   2
   4   2  18 80340.3 2295.48   5
  -4   2 -18 77637.2 2264.98   1
   4  -2  18 80935.3 2280.51   4
   4   2  18 79239.7 2275.44   4
  -4  -2  18 79918.8 2290.71   4
  -4  -2  20-86.1781 88.5934   4
  -4   2  20 23.4209 90.5803   3
  -4  -2  20 75.7258 101.113   5
   4   2 -20 42.8369 114.472   1
   4  -2  20 27.1754 87.7490   5
   4   2  20 90.1120 91.4503   5
   4  -2 -20-44.9680 127.466   1
  -4   2  20-14.8634 103.168   5
  -4   2  20 3.90213 90.4089   2
   4  -2  20 10.3569 77.5312   4
   4   2  20-28.5207 72.4482   4
  -4   2  22 52138.4 1490.80   3
   4  -2  22 51901.6 1500.92   5
   4   2  22 49572.7 1497.78   5
   4  -2 -22 53338.7 1513.19   1
  -4  -2  22 49834.5 1508.49   5
  -4   2  22 52344.9 1490.13   2
   4   2 -22 50380.0 1504.40   1
  -4   2  22 50083.2 1509.90   5
   4  -2  22 53303.1 1485.54   4
   4   2  22 53353.6 1480.10   4
  -4  -2  22 51633.1 1494.82   4
  -4  -2  24 132.784 113.275   4
   4   2  24 168.440 96.2628   4
   4   2  24 92.5048 106.164   5
   4   2 -24 158.397 142.893   1
   4  -2  24 91.0600 110.613   5
   4  -2  24 123.287 88.7709   4
  -4   2  24 65.5695 122.724   5
   4  -2 -24-44.9732 152.512   1
  -4  -2  26 501.926 118.779   4
  -4   2  26 623.431 120.375   4
   4  -2  26 553.427 117.762   4
   4  -2 -26 471.126 159.381   1
  -4   2  26 567.986 145.053   5
   4   2 -26 528.795 154.088   1
   4  -2  26 540.815 126.570   5
   4   2  26 909.798 135.163   5
  -4  -2  26 615.221 146.907   5
   4   2  26 567.100 107.468   4
  -4   2  28 75.0073 112.226   4
   4  -2  28 61.2343 124.433   5
  -4  -2  28 123.770 115.015   4
  -4  -2  28 6.60499 134.080   5
   4   2  28 119.120 121.215   5
   4   2 -28 176.544 151.400   1
   4   2  28 163.173 103.894   4
   4  -2 -28-18.5404 153.284   1
  -4   2  28-13.4373 139.384   5
   4  -2  28 56.8058 104.118   4
   4   2 -30 10239.4 405.128   1
  -4  -2  30 10359.8 391.167   4
  -4   2  30 10981.0 387.579   4
  -4   2  32 1429.79 173.032   5
   4  -2  32 1402.00 159.405   5
   4   2  32 1595.19 163.223   5
   4  -2  32 1589.57 144.812   4
   4   2  32 1496.17 135.833   4
  -4  -2  32 1661.88 161.068   4
  -4  -2  32 1421.49 174.049   5
   4  -2  34 4553.19 246.307   5
  -4  -2  34 4440.51 257.235   5
  -4   2  34 4304.91 261.766   5
   4   2  34 4345.38 245.559   5
   4  -2  34 4361.21 224.951   4
   4   2  34 4783.00 227.027   4
  -4  -2  34 4760.73 243.183   4
  -4   2  34 4842.66 242.808   4
   4  -2  36-73.0249 149.265   5
  -4  -2  36 85.6878 161.430   5
  -4  -2  36-6.89525 131.650   4
   4   2  36 142.921 139.123   5
  -4   2  36-87.6178 152.772   5
   4   2  36 55.1569 114.967   4
   4  -2  36 57.4489 147.681   4
  -4   2  36 13.0535 128.674   4
   4   2  38 5381.28 277.560   5
  -4  -2  38 5455.78 276.515   4
   4  -2  38 5258.46 276.293   5
  -4  -2  38 5358.82 287.174   5
  -4   2  38 5248.00 292.478   5
   4  -2  38 5397.62 254.372   4
   4   2  38 5888.73 254.471   4
  -4   2  38 4780.73 264.163   4
   4  -4   0 49799.3 1326.42   5
  -4   4   0 50078.0 1333.87   2
   4   4   0 48545.3 1325.17   5
  -4   4   0 47614.3 1333.76   3
   4   4   0 47561.5 1333.42   1
   4  -4   0 49296.9 1326.32   4
   4   4   0 46458.9 1313.52   4
   4   4   0 46158.5 1315.23   2
  -4   4  -2 9006.83 275.709   2
   4  -4  -2 9115.92 271.906   5
   4   4  -2 9296.14 284.303   1
   4  -4   2 8718.89 267.361   5
   4   4   2 9205.23 271.926   1
  -4   4  -2 9001.09 285.302   3
  -4   4   2 8827.91 272.354   3
   4  -4  -2 9130.63 272.270   4
   4  -4   2 9021.22 267.624   4
   4   4   2 9543.24 266.741   5
   4  -4  -2 8616.61 295.178   1
  -4   4   2 9463.58 277.038   2
   4   4   4 37917.4 1019.76   1
  -4   4  -4 36225.6 1030.14   2
  -4   4   4 37770.7 1032.60   2
  -4   4   4 38178.8 1026.65   3
   4  -4   4 36128.3 1024.94   5
   4   4  -4 38241.6 1041.98   1
  -4  -4   4 35101.4 1019.54   4
   4  -4  -4 37025.7 1053.94   1
  -4   4  -4 37320.8 1048.30   3
   4   4   4 34963.7 1020.85   5
   4  -4   4 35408.9 1022.94   4
   4   4   6 71.9674 22.7833   4
   4  -4  -6 175.282 81.0215   1
   4   4   6 68.7211 25.5439   1
   4   4   6 107.692 33.1708   5
   4   4   6 84.1250 25.3644   2
  -4  -4   6 95.8549 38.1665   4
   4  -4   6 113.020 35.7912   5
  -4   4   6 36.0802 40.0861   3
  -4   4  -6 63.6736 52.1497   2
   4  -4   6 99.5105 35.5913   4
   4   4  -6 96.0218 69.3470   1
  -4   4   6 86.1279 49.9903   2
   4   4   8 67907.5 1872.52   5
   4  -4   8 68616.3 1876.54   5
   4   4  -8 67541.5 1892.58   1
  -4  -4   8 68517.8 1875.85   4
  -4   4   8 67867.1 1875.44   3
  -4   4  -8 67206.3 1880.35   2
  -4   4   8 69850.0 1881.83   2
   4  -4   8 65549.9 1870.49   4
   4  -4  -8 65829.7 1900.73   1
   4   4   8 65113.0 1859.37   4
  -4   4  10 9182.97 291.880   3
  -4  -4  10 9802.15 296.927   4
   4  -4 -10 9116.14 325.901   1
  -4   4  10 8979.36 297.340   2
   4   4  10 9112.57 290.360   5
  -4   4 -10 9379.22 301.684   2
   4   4  10 9135.71 276.012   4
   4  -4  12 170164. 4634.20   4
   4  -4  12 171529. 4641.83   5
  -4   4 -12 164567. 4642.50   2
  -4  -4  12 162581. 4639.20   4
  -4  -4  14 91.2135 75.5700   4
   4   4  14 33.6107 56.8272   4
  -4   4  14 33.0511 70.7275   3
   4  -4  14 92.9176 63.3298   4
  -4   4 -14 115.208 84.5271   2
   4  -4  14-31.7025 70.7990   5
   4   4 -14 136.855 106.395   1
  -4   4  14 32.6045 79.4497   2
   4   4  14 12.1676 71.1457   5
   4  -4 -14 163.839 118.924   1
  -4   4  16 1612.71 107.189   3
   4  -4  16 1613.70 108.820   5
  -4   4 -16 1341.26 101.228   1
   4   4  16 1562.13 111.892   5
  -4   4  16 1388.19 111.123   2
   4  -4 -16 1222.44 142.622   1
   4   4 -16 1254.12 129.278   1
   4  -4  16 1619.84 98.7005   4
   4   4  16 1478.55 91.0894   4
  -4   4  18 2449.82 130.625   3
  -4   4  18 2138.37 129.551   2
   4   4 -18 1883.20 152.710   1
   4  -4  18 1880.47 130.680   5
   4   4  18 2269.93 135.778   5
  -4   4 -18 1990.63 118.974   1
  -4  -4  18 2205.75 145.948   5
   4   4  18 2231.95 112.015   4
   4  -4 -18 2042.60 164.019   1
   4  -4  18 2329.74 121.056   4
  -4  -4  18 2118.67 128.058   4
  -4   4  20 82292.6 2524.13   5
   4   4 -20 87767.2 2527.37   1
   4   4  20 85729.4 2521.33   5
   4  -4  20 88155.3 2524.87   5
  -4   4 -20 89655.2 2499.82   1
  -4  -4  20 90679.4 2535.50   5
  -4   4  20 91256.3 2515.10   2
  -4  -4  20 89830.5 2519.72   4
   4  -4 -20 89698.3 2534.09   1
  -4   4  20 91491.6 2515.27   3
   4  -4  20 88833.8 2508.25   4
   4   4  20 92802.8 2500.97   4
   4  -4  22 148.648 100.018   5
  -4   4  22 4.30197 102.624   3
   4  -4 -22 59.1738 145.291   1
  -4  -4  22 132.008 120.372   5
   4   4  22 134.626 102.984   5
   4   4 -22 87.1866 124.365   1
  -4   4  22 146.597 97.7783   2
   4  -4  22 169.890 86.2780   4
  -4   4  22 174.542 121.925   5
   4   4  22 104.395 80.1858   4
  -4  -4  22 176.107 103.790   4
  -4   4  24 11590.0 394.704   3
  -4  -4  24 11012.7 416.233   5
  -4   4  24 11617.2 391.994   2
   4  -4  24 10451.1 397.483   5
   4   4  24 11158.7 403.850   5
   4  -4 -24 12198.4 427.814   1
  -4   4  24 11245.7 415.844   5
   4  -4  24 11526.8 383.562   4
   4   4 -24 11845.1 418.711   1
   4   4  24 11417.2 376.410   4
  -4  -4  24 10654.8 395.981   4
  -4   4  26-65.8531 110.045   3
  -4   4  26-47.3551 114.467   2
  -4   4  26 77.5721 141.292   5
  -4  -4  26-31.2987 125.248   5
   4   4  26 17.7651 110.057   5
   4   4 -26 69.0260 147.590   1
   4  -4  26-108.644 123.338   5
  -4  -4  26-21.4638 111.954   4
   4  -4  26-67.7756 104.203   4
   4  -4 -26-127.620 164.653   1
   4   4  26-20.1043 92.1478   4
   4   4 -28 6812.86 306.729   1
   4   4  28 7003.45 264.894   4
   4  -4 -28 6087.66 303.118   1
   4   4  28 6390.19 287.508   5
   4  -4  28 6636.01 287.723   5
  -4  -4  28 6891.12 303.164   5
  -4   4  28 6478.01 300.279   5
   4  -4  28 6203.62 263.727   4
  -4  -4  28 6723.36 282.358   4
  -4   4  28 6485.33 274.693   4
   4   4 -30 2243.94 200.186   1
   4   4  30 2322.30 183.032   5
  -4  -4  30 2371.10 180.714   4
  -4   4  30 2344.63 172.323   4
  -4  -4  32 21352.7 680.563   5
   4   4 -32 19365.3 672.142   1
  -4   4  32 21446.5 657.746   4
   4   4  32 19567.9 671.101   5
  -4   4  32 19160.2 677.077   5
   4  -4  32 20188.5 667.875   5
   4  -4  32 21321.3 648.722   4
   4   4  32 20136.3 639.282   4
  -4  -4  32 19575.6 660.999   4
  -4   4  34 461.263 136.248   4
   4  -4  34 290.927 120.995   4
   4  -4  34 322.128 137.894   5
   4   4  34 332.421 142.753   5
  -4  -4  34 340.003 152.833   5
  -4   4  34 267.650 158.727   5
   4   4  34 250.171 118.528   4
  -4   4  36 255.535 135.470   4
   4  -4  36 160.079 142.563   5
   4   4  36-7.65682 135.487   5
  -4  -4  36 402.779 169.033   5
  -4   4  36 8.10630 155.334   5
   4  -4  36 52.3959 119.751   4
   4   4  36 60.0066 118.547   4
   4  -4  38 118.546 141.367   5
   4   4  38 111.059 142.802   5
  -4  -4  38 133.626 153.525   5
   4  -4  38 132.923 125.769   4
  -4   4  38 231.538 155.399   5
   4   4  38 190.472 121.237   4
  -4   4  38 197.895 136.505   4
   4   6   0 16.7347 14.5470   3
  -4   6   0 118.725 46.6868   2
  -4   6   0-4.09064 47.7917   3
   4   6   0 44.8456 48.6782   1
   4  -6   0-12.5250 28.8413   4
   4   6   0 1.12047 24.0179   5
   4  -6   0-9.75286 25.1675   5
  -4   6   2 24651.5 692.969   2
   4   6   2 23435.6 671.908   3
  -4   6  -2 24047.2 701.266   3
   4   6   2 23769.7 682.531   1
  -4   6  -2 23390.8 690.445   2
   4   6  -2 23794.4 692.560   1
   4  -6  -2 24953.8 687.422   4
   4  -6  -2 24617.2 683.787   5
   4  -6   2 24579.5 680.671   5
   4  -6   2 23899.1 681.671   4
  -4   6   2 23816.7 689.576   3
   4   6   2 24201.6 676.769   5
   4   6   4 28.0595 25.1010   5
  -4   6   4 126.536 52.7352   2
   4   6   4 68.7937 34.0712   3
   4   6  -4 41.1895 63.9566   1
   4  -6   4 32.2395 32.0616   5
  -4   6   4 29.1452 44.3505   3
  -4   6  -4 62.3094 52.0514   2
  -4   6  -4 87.9173 80.3173   3
   4   6  -4 61.6881 38.6834   3
   4   6   4 57.3540 39.9592   1
   4  -6   4 79.5078 32.9786   4
  -4  -6   4 87.6578 27.5846   4
   4  -6  -6 987.717 113.141   1
   4  -6   6 946.688 58.5951   5
  -4   6   6 913.947 68.9345   3
  -4   6  -6 803.081 114.707   3
   4   6  -6 851.433 92.7945   1
  -4   6  -6 922.745 81.6730   2
   4   6   6 970.757 62.7703   3
   4   6   6 848.525 48.3345   1
   4  -6   6 888.236 59.5811   4
  -4  -6   6 837.833 58.0644   4
  -4   6   6 788.262 76.0011   2
   4   6   6 942.136 52.8937   5
   4  -6  -8 1542.60 137.842   1
   4   6   8 1825.01 93.9950   3
  -4   6   8 1987.54 98.0721   3
   4   6   8 1553.10 67.2615   2
   4   6  -8 1687.95 121.758   1
  -4   6  -8 1783.14 112.166   2
  -4   6   8 1943.52 107.490   2
   4  -6   8 1744.06 90.9679   5
   4   6   8 1726.78 81.9136   5
   4   6   8 1610.19 65.5995   2
  -4  -6   8 1951.46 92.4777   4
   4   6  10 412220. 11121.4   3
   4   6  10 404096. 11117.9   5
  -4   6 -10 417421. 11131.9   2
  -4   6  10 405256. 11123.9   3
   4   6  10 387873. 11101.9   2
  -4  -6  10 415977. 11122.5   4
  -4   6 -12 370.788 90.8990   2
   4   6  12 286.877 66.8508   5
   4  -6  12 339.382 71.2508   5
   4   6 -12 389.990 104.395   1
   4  -6  12 304.738 65.3755   4
  -4   6  12 322.215 82.7016   2
  -4  -6  12 204.407 71.0257   4
  -4   6  14 24777.0 720.655   3
   4   6 -14 25211.5 741.047   1
  -4   6 -14 25055.4 733.309   2
   4  -6 -14 24828.4 752.518   1
   4  -6  14 24915.5 725.746   5
  -4   6  14 23924.9 723.407   2
   4  -6  14 24506.8 717.782   4
  -4  -6  14 23319.4 722.053   4
  -4   6  16 1610.80 108.035   3
   4  -6 -16 1553.93 151.433   1
   4   6  16 1472.76 111.901   5
  -4   6 -16 1546.26 112.111   1
  -4   6  16 1464.78 113.760   2
   4  -6  16 1818.03 113.454   5
   4   6 -16 1461.27 132.412   1
   4  -6  16 1498.48 100.847   4
  -4  -6  16 1496.46 108.202   4
  -4  -6  16 1769.43 124.126   5
   4   6  16 1570.21 92.2632   4
  -4   6  18 33413.0 956.266   3
   4   6 -18 31343.3 969.369   1
  -4   6  18 32942.9 955.474   2
   4  -6  18 33014.4 963.996   5
  -4  -6  18 32106.6 972.110   5
   4   6  18 33184.1 938.839   4
   4  -6  18 32435.1 949.901   4
  -4  -6  18 32194.2 958.747   4
   4   6  18 33303.3 964.335   5
   4  -6 -18 31530.8 978.702   1
   4   6  20 416.964 76.6516   4
  -4   6  20 435.315 94.6126   3
  -4   6  20 313.355 108.801   5
   4  -6  20 387.221 81.6473   4
   4   6 -20 299.208 117.825   1
   4  -6  20 329.379 95.7001   5
   4   6  20 316.818 92.6903   5
   4  -6 -20 286.323 140.722   1
  -4  -6  20 283.545 112.344   5
  -4   6  20 370.246 98.0186   2
  -4  -6  20 457.172 98.6189   4
  -4   6  22 43550.3 1246.25   3
   4   6 -22 39764.8 1257.55   1
  -4   6  22 41406.3 1265.16   5
  -4  -6  22 42130.2 1263.21   5
   4  -6  22 42011.5 1239.79   4
   4  -6  22 43043.0 1254.81   5
  -4   6  22 44738.7 1245.66   2
   4  -6 -22 43412.5 1269.91   1
   4   6  22 43972.0 1230.37   4
   4   6  22 42386.6 1254.79   5
  -4  -6  22 42881.5 1252.39   4
  -4   6  24 52.0855 108.332   3
   4  -6 -24 222.087 156.413   1
   4   6 -24 110.000 140.195   1
   4  -6  24 16.0389 106.828   5
   4   6  24 131.604 113.270   5
   4   6  24 273.299 87.8822   4
  -4  -6  24 219.246 131.261   5
  -4   6  24 92.3714 124.555   5
  -4   6  24 178.910 109.416   2
   4  -6  24 231.693 98.4914   4
  -4  -6  24 72.2818 110.641   4
  -4   6  26 816.647 123.010   3
   4  -6 -26 714.959 175.891   1
   4   6  26 798.187 106.650   4
   4  -6  26 688.828 113.392   4
   4  -6  26 749.873 130.575   5
   4   6  26 690.068 130.138   5
  -4  -6  26 877.415 151.759   5
  -4   6  26 810.452 152.454   5
  -4   6  26 859.042 128.120   2
   4   6 -26 793.283 163.427   1
  -4  -6  26 637.269 125.230   4
  -4   6  28 787.749 134.784   3
   4   6 -28 602.155 162.932   1
   4  -6  28 953.837 139.711   5
   4   6  28 702.193 136.186   5
  -4  -6  28 840.469 157.233   5
  -4   6  28 689.240 155.250   5
  -4   6  28 770.927 125.417   2
   4  -6  28 792.023 123.235   4
  -4  -6  28 756.768 130.411   4
   4   6  28 1082.63 119.081   4
   4   6 -30 26228.2 851.184   1
   4   6  30 28530.4 857.122   5
  -4  -6  30 26396.5 844.548   4
  -4   6  32 827.171 149.899   4
   4   6 -32 605.123 170.410   1
   4  -6  32 696.500 128.477   4
   4  -6  32 541.735 137.810   5
   4   6  32 856.136 147.439   5
  -4  -6  32 750.868 159.804   5
  -4   6  32 760.156 171.075   5
   4   6  32 839.274 118.428   4
   4   6  34 6016.13 295.241   5
   4  -6  34 6176.13 293.171   5
  -4  -6  34 6003.03 306.943   5
   4  -6  34 6637.10 273.380   4
   4   6  34 6522.10 262.659   4
  -4   6  34 5768.00 304.562   5
  -4   6  34 6123.42 276.859   4
  -4   6  36 18.4579 120.386   4
   4  -6  36 7.20285 140.781   5
  -4  -6  36-53.8255 166.890   5
  -4   6  36 24.8265 154.169   5
   4   6  36-101.511 134.032   5
   4  -6  36-77.1749 124.093   4
   4   6  36-5.25996 112.845   4
  -4   6  38 2593.76 222.440   5
   4  -6  38 2571.23 203.826   5
  -4  -6  38 2672.05 222.496   5
   4  -6  38 2938.61 189.463   4
   4   6  38 2630.72 179.728   4
   4   6  38 2357.41 206.856   5
  -4   6  38 2363.85 192.825   4
  -4   8   0 105177. 2971.29   2
   4   8   0 106107. 2949.77   3
   4   8   0 111564. 2957.65   5
   4  -8   0 105831. 2964.14   4
  -4   8   0 105958. 2977.29   3
   4  -8   0 106931. 2958.63   5
   4   8   0 105406. 2967.60   1
   4   8   2 569.458 42.3598   3
   4   8   2 508.288 65.3124   1
  -4   8   2 624.641 70.3655   2
   4   8   2 519.789 37.6955   5
  -4   8  -2 540.899 70.1035   2
  -4   8  -2 531.253 87.5720   3
   4  -8  -2 475.605 53.1899   4
   4  -8   2 473.914 47.4603   4
   4   8  -2 489.267 35.8559   3
   4  -8  -2 517.774 48.0987   5
   4   8  -2 485.447 35.1526   4
   4  -8   2 527.099 42.5062   5
   4   8  -2 543.784 78.6136   1
  -4   8   2 541.181 70.3884   3
  -4   8   4 30447.5 871.811   2
   4   8  -4 30590.6 876.759   1
   4   8   4 30469.6 855.204   3
  -4   8   4 30434.2 869.574   3
  -4   8  -4 29786.6 874.938   2
   4  -8   4 29983.0 858.216   5
  -4   8  -4 29928.7 890.668   3
   4   8  -4 31234.3 856.264   3
   4   8   4 30156.0 856.502   1
   4   8   4 30146.0 850.892   5
   4  -8   4 30970.2 861.179   4
  -4   8   6 627.016 78.1954   2
   4   8   6 502.857 59.6227   3
   4   8  -6 537.785 98.5522   1
   4   8   6 460.588 43.7306   5
  -4   8   6 546.258 73.2490   3
  -4   8  -6 329.751 89.9994   2
   4   8  -6 480.036 91.2326   3
   4  -8   6 473.960 61.7891   5
  -4   8  -6 429.374 139.329   3
   4  -8   6 795.846 77.7684   4
  -4  -8   6 483.892 49.2033   4
   4   8   6 556.346 53.8535   1
   4   8   8 240524. 6024.47   3
  -4   8  -8 244256. 6043.01   2
   4  -8   8 241828. 6027.33   5
   4  -8   8 241016. 6025.80   4
   4   8   8 231903. 6017.44   5
  -4  -8   8 240422. 6021.97   4
   4   8  10 14570.6 436.485   3
   4   8 -10 15532.2 461.129   1
   4   8  10 13888.5 429.322   5
  -4  -8  10 14453.4 436.359   4
   4   8  10 14202.1 413.336   2
  -4   8 -10 14383.4 452.804   2
  -4   8  10 15583.3 447.318   2
   4   8 -12 47246.3 1286.33   1
  -4   8  12 44687.3 1270.97   3
  -4  -8  12 44573.0 1266.65   4
   4  -8 -12 44601.5 1299.73   1
  -4   8 -12 44617.7 1281.25   2
   4  -8  12 43942.0 1264.40   4
   4   8  12 42128.0 1260.59   5
  -4   8  12 46093.8 1272.30   2
   4  -8  12 44360.0 1269.17   5
   4   8  14 1655.26 105.145   3
   4  -8 -14 1203.89 143.832   1
   4   8 -14 1351.58 129.504   1
  -4   8  14 1572.51 104.314   3
   4   8  14 1403.45 81.6791   2
   4  -8  14 1538.37 102.782   5
   4  -8  14 1488.15 92.6528   4
  -4  -8  14 1468.91 103.663   4
  -4   8  14 1417.16 106.035   2
  -4   8  16 195.965 81.9965   3
   4   8  16 214.123 81.0984   5
   4  -8 -16 40.3151 129.397   1
   4  -8  16 239.695 69.8184   4
   4  -8  16 145.655 77.7156   5
   4   8  16 250.049 64.1371   2
   4   8 -16 164.552 107.872   1
   4   8  16 209.453 84.3841   3
  -4  -8  16 132.138 95.7009   5
  -4   8  16 100.894 76.4390   2
  -4  -8  16 162.202 78.2555   4
   4  -8  18 637.568 95.1415   5
  -4  -8  18 737.938 115.356   5
   4   8  18 604.677 100.886   3
  -4   8  18 626.404 95.3257   3
   4  -8 -18 564.557 143.184   1
   4   8  18 575.075 75.5050   2
   4   8 -18 540.805 121.212   1
   4  -8  18 687.873 90.6572   4
   4   8  18 595.857 96.2496   5
  -4   8  18 746.524 98.1900   2
  -4   8 -18 496.127 105.358   1
   4   8 -20 26640.8 824.189   1
  -4   8  20 26369.6 804.415   3
   4  -8 -20 27001.6 837.737   1
  -4   8  20 25053.2 819.253   5
  -4   8 -20 27410.5 807.289   1
  -4  -8  20 27292.9 825.663   5
   4  -8  20 27086.8 814.514   5
  -4   8  20 26034.2 802.927   2
   4   8  20 27525.9 814.274   5
  -4  -8  20 26446.5 813.321   4
   4  -8  20 27187.2 801.355   4
   4   8  20 28446.0 789.854   4
   4   8  22 581.511 90.5711   4
   4   8 -22 498.189 140.864   1
  -4  -8  22 435.490 131.164   5
  -4   8 -22 655.497 127.759   1
   4  -8 -22 348.756 159.127   1
   4   8  22 548.852 113.549   5
  -4   8  22 453.345 106.924   3
  -4   8  22 544.953 134.855   5
  -4   8  22 563.547 104.815   2
   4  -8  22 606.945 104.493   4
   4  -8  22 399.283 111.641   5
  -4  -8  22 580.059 112.648   4
  -4   8  24 8776.00 315.349   3
   4  -8  24 8519.21 306.521   4
   4   8 -24 7584.87 330.055   1
  -4   8  24 8166.17 336.921   5
   4  -8  24 8534.68 320.824   5
   4   8  24 7961.27 319.154   5
  -4   8  24 8639.79 309.876   2
   4  -8 -24 8704.68 348.160   1
  -4  -8  24 7988.49 330.364   5
  -4  -8  24 7607.39 316.931   4
   4   8  24 8283.47 291.334   4
   4   8  26 102.834 90.2398   4
  -4   8  26 66.7722 113.941   3
   4   8 -26-29.6792 145.023   1
  -4  -8  26 190.528 141.468   5
   4  -8  26 108.501 113.570   5
   4   8  26 108.685 118.040   5
  -4   8  26 209.075 142.601   5
   4  -8  26 75.8041 97.3531   4
   4  -8 -26 195.814 160.337   1
  -4   8  26 66.3215 110.380   2
  -4  -8  26-17.3581 119.114   4
  -4   8  28 18626.9 595.972   3
   4  -8  28 18010.8 602.736   5
  -4  -8  28 18240.8 615.054   5
  -4   8  28 19021.4 623.221   5
  -4   8  28 17629.8 583.248   2
   4   8  28 17124.3 603.682   5
   4  -8  28 18504.1 587.101   4
   4   8  28 19555.6 576.343   4
   4   8 -28 17253.5 607.274   1
   4  -8  30 1469.89 158.074   5
   4   8 -30 1330.16 184.064   1
  -4  -8  30 1436.38 176.287   5
   4   8  30 1108.43 151.053   5
   4   8  30 1315.27 131.666   4
  -4   8  32 21318.4 671.570   2
   4  -8  32 22299.5 696.170   5
   4   8  32 19188.6 694.324   5
  -4   8  32 21920.3 714.364   5
   4  -8  32 21900.0 675.457   4
  -4  -8  32 21037.9 704.499   5
  -4   8  32 19804.5 676.374   3
   4   8  32 21436.0 657.414   4
  -4   8  34-11.8907 122.006   4
   4   8 -34-7.22776 179.006   1
  -4   8  34 16.5113 154.900   5
   4   8  34 15.3470 133.007   5
  -4  -8  34 112.984 152.263   5
   4  -8  34-40.9793 111.261   4
   4  -8  34-6.90236 127.968   5
   4   8  34 24.3133 108.753   4
  -4   8  36-12.2521 130.253   4
   4  -8  36 134.958 154.184   5
  -4   8  36 25.4394 155.511   5
  -4  -8  36 84.2441 165.945   5
   4   8  36 80.3453 140.057   5
   4  -8  36 193.806 126.863   4
   4   8  36 97.5794 110.206   4
   4  10   0 19.2696 80.5356   1
   4 -10   0-7.47834 49.1684   4
  -4  10   0-16.4821 79.1303   3
  -4  10   0 24.0238 72.5572   2
   4  10   0 23.9988 40.7334   3
   4 -10   0 18.7958 37.9703   5
  -4  10   2 45944.3 1366.51   2
   4  10   2 49875.9 1349.04   3
  -4  10  -2 46740.4 1367.92   2
   4  10   2 46740.9 1357.86   1
   4 -10  -2 50016.5 1362.18   4
   4 -10   2 49347.9 1357.84   4
   4  10   2 49801.5 1345.17   5
   4 -10  -2 47962.1 1353.37   5
   4 -10   2 48479.8 1350.43   5
   4  10  -2 47217.1 1341.12   4
   4  10  -2 48388.3 1346.69   3
   4  10  -2 48955.0 1368.80   1
   4  10  -4 1448.43 81.7056   3
   4  10   4 1333.98 75.4156   3
   4 -10   4 1396.41 69.2930   5
  -4  10  -4 1103.75 101.832   2
   4  10   4 1258.82 84.2324   1
   4 -10   4 1234.59 72.2449   4
   4  10   4 1447.10 62.8131   5
   4  10  -4 1190.46 110.158   1
   4  10   6 44322.7 1226.48   3
  -4 -10   6 44250.8 1214.91   4
   4 -10   6 45093.0 1227.71   5
   4  10   6 43088.9 1215.57   5
   4  10  -6 45610.7 1237.99   3
   4  10   6 41822.1 1219.00   1
   4 -10   6 42126.2 1228.26   4
   4  10  -8 9.78876 94.0943   1
   4  10   8 6.05292 59.9709   3
  -4  10   8-21.5816 70.6588   3
  -4  10  -8 28.5069 128.000   3
   4  10  -8-94.5310 103.152   3
  -4  10   8 245.369 74.8254   2
  -4 -10   8 71.0884 47.0069   4
   4  10 -10 102662. 2773.59   1
  -4 -10  10 101009. 2749.61   4
   4  10  10 94423.1 2742.60   5
  -4  10  10 102573. 2762.28   3
   4 -10 -10 100128. 2789.79   1
  -4  10 -10 99250.6 2801.52   3
   4  10  10 96010.1 2728.13   2
  -4  10  10 105061. 2761.60   2
   4  10 -12 4827.41 220.028   1
   4  10  12 5630.66 198.244   3
   4 -10 -12 5938.39 247.793   1
   4  10  12 5167.93 186.791   5
  -4  10  12 5430.89 204.605   2
  -4  10  12 5625.38 203.641   3
   4 -10  12 5380.58 196.562   5
  -4  10 -12 5754.62 255.424   3
  -4  10 -12 4837.85 216.240   2
   4 -10  12 5708.38 194.998   4
  -4 -10  12 5239.27 194.238   4
   4  10 -14 14080.7 464.707   1
   4  10  14 14118.5 444.810   3
  -4  10  14 14403.1 448.755   3
   4  10  14 14510.5 420.580   2
  -4  10 -14 14773.6 464.884   2
   4 -10  14 15028.4 448.745   5
  -4 -10  14 13706.3 456.052   5
  -4 -10  14 13860.2 443.478   4
   4 -10 -14 14217.1 486.094   1
   4 -10  14 13958.7 439.866   4
  -4  10  14 14400.6 449.225   2
   4 -10 -16 283.061 140.759   1
   4  10 -16 98.4235 105.634   1
   4  10  16 135.207 82.6239   3
  -4  10  16 94.0408 78.5954   3
   4  10  16 230.150 72.8133   5
  -4 -10  16-17.7067 99.8959   5
   4 -10  16 101.678 76.2915   5
   4  10  16 141.385 59.5655   2
   4 -10  16 145.897 69.2474   4
  -4  10  16 166.077 84.2104   2
  -4 -10  16 189.057 78.7230   4
   4  10  18 12096.0 387.140   3
  -4  10  18 11535.5 383.962   3
   4 -10 -18 11622.2 422.964   1
   4  10  18 11259.6 384.956   5
  -4  10  18 11148.4 381.584   2
   4 -10  18 11960.9 391.368   5
  -4  10 -18 12495.1 397.988   1
  -4 -10  18 11806.9 403.229   5
   4  10  18 11463.1 359.902   2
   4 -10  18 11214.0 376.895   4
   4  10 -18 11843.6 403.812   1
  -4  10  20 405.082 100.208   3
   4 -10 -20 428.486 161.799   1
  -4 -10  20 529.812 122.336   5
   4  10  20 476.203 102.384   3
   4 -10  20 503.805 103.352   5
   4  10  20 373.751 99.8833   5
  -4  10 -20 469.473 127.886   1
  -4  10  20 517.228 121.006   5
   4  10  20 478.320 84.7080   2
  -4  10  20 509.532 103.827   2
   4 -10  20 428.285 93.0281   4
   4  10 -20 720.893 140.554   1
   4  10  22 21544.1 651.833   3
   4 -10 -22 20132.0 678.652   1
  -4  10  22 21022.5 648.307   3
  -4  10  22 20551.4 642.157   2
   4 -10  22 21474.4 655.589   5
   4  10  22 19527.7 652.254   5
   4  10 -22 20507.6 667.096   1
  -4  10 -22 21737.8 654.997   1
  -4 -10  22 21127.9 670.084   5
  -4  10  22 20187.0 669.640   5
   4  10  22 21318.2 623.633   2
   4 -10  22 20656.9 641.098   4
   4  10  24 644.758 96.2093   4
  -4  10  24 898.578 120.921   3
   4 -10  24 741.832 109.892   4
   4  10 -24 745.462 156.823   1
   4 -10  24 706.254 118.344   5
   4  10  24 668.854 125.434   5
  -4 -10  24 743.488 143.309   5
   4 -10 -24 840.674 175.064   1
  -4  10  24 662.931 116.445   2
  -4  10  24 770.772 146.595   5
  -4  10  26 497.775 121.794   3
   4  10 -26 438.054 154.415   1
   4  10  26 598.820 105.006   4
  -4  10  26 451.629 154.012   5
   4 -10  26 559.830 123.976   5
   4  10  26 432.519 125.008   5
  -4 -10  26 665.474 145.390   5
  -4  10  26 595.634 120.488   2
   4 -10  26 492.476 115.960   4
   4  10 -28 781.966 168.779   1
   4  10  28 487.264 135.489   5
  -4  10  28 710.632 153.900   5
   4 -10  28 460.191 114.813   4
  -4 -10  28 767.817 156.113   5
  -4  10  30 30046.6 931.506   3
  -4  10  30 30712.2 925.245   2
   4 -10  30 30312.3 945.880   5
   4  10  30 30618.7 952.387   5
  -4 -10  30 29387.4 955.322   5
   4  10  30 31759.6 914.840   4
  -4  10  32 102.544 130.107   3
   4  10 -32-118.671 165.699   1
  -4  10  32-16.2830 152.396   5
   4 -10  32-46.3896 130.651   5
  -4 -10  32 109.922 143.697   5
  -4  10  32-48.4026 118.364   2
   4 -10  32 62.0936 109.243   4
   4  10  32 18.2954 106.546   4
  -4  10  34 3785.76 210.960   2
  -4  10  34 3149.65 244.830   5
   4  10  34 3803.81 233.082   5
   4 -10  34 3608.54 220.676   5
   4  10  34 3646.53 192.925   4
  -4 -10  34 3560.98 236.307   5
   4 -10  34 3593.12 206.190   4
   4  10 -34 3421.26 254.201   1
  -4  10  34 3734.94 219.979   3
  -4  10  36-36.2918 128.822   4
   4  10  36-49.0522 134.250   5
  -4 -10  36 145.586 153.946   5
  -4  10  36 96.2724 158.486   5
   4 -10  36-49.0804 139.995   5
   4 -10  36-91.7320 118.219   4
   4  10  36 170.128 113.941   4
   4  12   0 71096.0 1941.24   3
  -4  12   0 74457.1 1972.57   3
   4  12   0 71734.0 1957.42   1
   4 -12   0 72401.9 1953.09   4
   4  12   0 67683.5 1926.81   4
  -4  12   2 4281.78 163.556   2
   4  12  -2 4231.96 141.306   3
   4 -12  -2 3934.14 139.936   5
  -4  12  -2 4055.91 184.714   3
   4  12   2 4015.71 129.544   5
   4 -12   2 4111.73 147.648   4
   4 -12   2 3800.42 134.911   5
  -4  12   2 4084.04 167.294   3
   4  12  -2 4021.29 127.883   4
   4  12   2 4111.56 159.047   1
  -4  12   4 28279.8 791.117   2
   4 -12   4 26623.7 769.762   5
   4  12   4 26637.0 759.499   5
  -4  12  -4 28018.4 798.242   2
  -4  12  -4 28701.5 816.190   3
  -4  12   4 29000.7 794.698   3
   4  12  -4 26267.5 775.815   3
   4  12   4 27389.9 774.050   3
   4 -12   4 26334.0 777.204   4
   4  12   4 27138.9 776.892   1
   4  12   6 892.940 69.9777   3
  -4  12   6 878.911 87.1484   2
   4  12  -6 973.801 107.110   1
  -4  12   6 880.400 87.8306   3
   4  12   6 840.712 45.2657   5
   4  12   6 786.004 73.6669   1
   4  12  -6 877.159 91.9570   3
  -4  12  -6 906.046 127.990   3
   4 -12   6 805.062 64.9114   4
  -4  12  -6 831.358 95.7664   2
   4 -12   6 765.722 57.8140   5
   4  12   8 38071.7 1122.74   3
  -4  12  -8 40638.1 1145.63   2
  -4  12   8 41162.9 1137.96   3
   4  12   8 38896.4 1108.20   5
   4  12  -8 39102.2 1144.98   3
  -4  12  -8 37947.8 1166.92   3
  -4  12   8 41569.7 1136.76   2
   4  12  -8 40766.9 1146.51   1
  -4  12  10 413.539 81.0685   2
   4  12 -10 473.596 122.941   3
  -4  12 -10 556.836 136.965   3
   4  12 -10 453.901 106.789   1
   4  12  10 561.625 51.5579   5
  -4  12 -10 419.937 98.2955   2
  -4  12  10 516.912 82.7327   3
   4 -12 -10 415.170 130.219   1
   4 -12  10 555.206 64.8331   4
   4 -12  10 487.612 63.8360   5
   4  12  10 451.394 38.6198   2
   4  12  12 51209.3 1418.93   3
   4 -12  12 50541.1 1417.98   5
  -4  12  12 53655.4 1428.90   3
   4  12  12 46072.0 1404.59   5
  -4  12 -12 47111.2 1465.32   3
   4 -12 -12 50130.1 1458.81   1
   4  12 -12 50942.1 1453.24   3
  -4  12 -12 52561.1 1440.94   2
  -4 -12  12 48388.5 1427.63   5
   4 -12  12 49086.4 1415.34   4
  -4  12  12 49939.4 1424.02   2
   4  12 -12 52519.9 1440.91   1
   4 -12 -14 119.050 138.748   1
   4  12  14 156.678 76.5486   3
  -4  12  14 221.966 83.1918   3
   4  12 -14 390.200 116.566   1
  -4  12 -14 127.459 98.9813   2
  -4 -12  14 105.127 92.9996   5
  -4  12 -14 89.4460 139.966   3
   4 -12  14 125.877 65.7976   4
   4  12  14 170.745 52.0581   2
   4 -12  14 208.701 67.4159   5
  -4  12  14 178.122 84.1554   2
   4  12  16 2617.51 144.221   3
  -4  12  16 2628.23 147.185   3
   4  12  16 2552.65 131.457   5
  -4  12 -16 2772.39 172.241   2
   4 -12  16 2866.53 143.658   5
   4  12  16 2671.66 116.021   2
   4 -12 -16 2590.72 218.258   1
   4 -12  16 3008.08 139.712   4
  -4  12  16 2799.02 148.674   2
   4  12 -16 3162.86 212.784   1
  -4 -12  16 2451.17 173.810   5
   4  12  18 30.3775 80.5975   5
   4 -12 -18-100.434 151.691   1
  -4  12  18 137.940 89.4654   3
   4  12 -18 65.5125 123.033   1
  -4 -12  18 127.166 113.688   5
   4 -12  18 93.1577 87.9304   5
   4  12  18 97.9067 92.8438   3
  -4  12 -18 47.6787 122.597   1
   4 -12  18 25.7415 77.5494   4
   4  12  18 75.2798 70.5402   2
  -4  12  18 99.9289 89.4151   2
   4  12  20 29952.0 858.939   3
  -4  12  20 29074.4 851.232   2
  -4  12  20 27964.3 853.556   3
   4  12  20 28749.5 857.529   5
   4  12  20 30190.4 831.086   2
  -4 -12  20 27212.6 868.024   5
  -4  12  20 26759.8 871.386   5
   4 -12 -20 27548.8 888.219   1
   4 -12  20 26538.4 845.207   4
  -4  12 -20 29340.3 864.715   1
   4  12 -20 29543.0 875.253   1
   4 -12  20 28742.9 859.552   5
   4  12  22 3716.04 185.652   3
  -4  12  22 3552.83 184.137   3
   4 -12 -22 3683.44 239.995   1
  -4 -12  22 3603.14 211.482   5
   4  12  22 3736.41 191.932   5
  -4  12 -22 3822.70 209.865   1
   4 -12  22 3729.58 179.806   4
  -4  12  22 3427.34 211.810   5
  -4  12  22 3609.58 182.541   2
   4  12  22 3704.80 161.020   2
   4 -12  22 3510.05 188.743   5
   4  12 -22 3783.47 218.658   1
   4 -12 -24 11092.9 437.629   1
   4  12  24 10775.5 393.542   3
  -4  12  24 11105.7 390.679   3
   4  12  24 11513.6 365.652   2
   4 -12  24 11591.8 399.857   5
   4  12  24 10137.9 395.309   5
  -4  12 -24 10742.3 403.379   1
  -4 -12  24 11212.8 417.093   5
  -4  12  24 11209.3 421.079   5
   4 -12  24 11349.8 386.038   4
  -4  12  24 11485.6 387.649   2
   4  12 -24 11886.4 420.547   1
   4 -12  26 39.6964 112.158   5
   4  12 -26-98.7901 150.828   1
   4  12  26 129.766 123.507   5
  -4  12  26-51.6328 110.969   3
  -4  12  26 114.813 142.224   5
  -4 -12  26-71.4493 141.224   5
  -4  12  26 9.43902 109.092   2
   4 -12  26-9.71840 100.795   4
   4  12  28 13725.6 486.723   5
   4 -12  28 13893.1 465.553   4
  -4  12  28 13641.4 503.382   5
   4  12 -28 13680.0 497.609   1
  -4  12  30 191.273 125.760   3
   4  12  30 96.2793 97.9787   4
   4 -12  30 107.099 115.313   5
   4  12  30 122.409 125.055   5
  -4 -12  30 377.569 152.060   5
  -4  12  30 149.298 122.638   2
   4 -12  32 15576.2 508.898   5
  -4 -12  32 14757.4 520.654   5
  -4  12  32 13561.0 528.583   5
  -4  12  32 15211.0 491.039   2
  -4  12  32 13766.4 493.277   3
   4 -12  32 13768.3 486.390   4
   4  12 -32 14219.3 521.035   1
   4  12  32 13873.2 469.657   4
   4  12  34-56.5008 105.840   4
  -4  12  34-93.5588 156.668   3
   4  12 -34 117.379 172.206   1
  -4  12  34-35.2240 180.181   5
  -4  12  34-264.030 150.134   2
   4 -12  34-29.6313 113.289   4
   4 -12  34-6.78572 129.567   5
  -4 -12  34-22.5623 149.700   5
  -4  12  36 96.6157 139.686   3
  -4  12  36 22.3179 131.472   2
   4 -12  36 103.662 130.901   5
  -4 -12  36 61.0628 153.995   5
  -4  12  36-54.3667 159.232   5
   4 -12  36 110.642 114.252   4
   4  12  36 93.1732 112.751   4
   4 -14   0 13.6785 38.9461   5
   4  14   0-16.1034 49.8591   3
  -4  14   0 66.3798 80.4418   3
   4 -14   0-51.6421 51.3058   4
  -4  14   0 55.5529 73.2918   2
   4 -14   2 113568. 3129.92   4
  -4  14   2 127187. 3145.47   2
  -4  14  -2 129450. 3149.26   2
   4  14   2 122911. 3127.23   3
   4  14  -2 122425. 3126.50   3
   4 -14   2 119327. 3118.53   5
  -4  14  -2 124846. 3162.00   3
   4 -14  -2 122422. 3137.17   4
   4 -14  -2 115245. 3121.99   5
   4  14   2 119712. 3135.00   1
  -4  14   2 129857. 3153.28   3
   4  14  -2 127422. 3146.15   1
  -4  14   4-15.9358 72.0472   3
   4  14  -4-110.854 89.9443   1
  -4  14   4 52.2520 72.2347   2
   4  14   4-38.2515 54.1108   3
   4  14  -4 26.5136 60.2341   3
   4 -14   4-6.31604 38.4914   5
  -4  14  -4 171.377 82.8321   2
   4  14   4 40.1353 70.3769   1
  -4  14  -4 8.56273 99.4257   3
   4 -14   4 29.2812 50.4585   4
   4  14   4-16.9857 26.5698   5
   4  14   6 13579.1 405.946   3
  -4  14   6 13509.5 420.261   3
   4  14   6 13174.0 381.723   5
  -4  14  -6 13373.6 449.759   3
   4  14  -6 13732.9 418.596   3
  -4  14   6 14010.4 421.021   2
   4  14   6 12580.1 401.935   1
   4 -14   6 13081.3 396.465   5
   4  14  -6 13770.6 429.898   1
  -4  14  -6 14284.2 429.336   2
  -4  14   8 5091.05 185.016   3
  -4  14  -8 5354.69 198.420   2
   4  14  -8 4913.92 199.211   3
  -4  14  -8 4982.75 225.844   3
   4  14   8 4722.33 141.733   5
   4  14  -8 5173.66 200.465   1
  -4  14   8 5113.97 183.330   2
   4 -14  10 36761.0 1071.77   5
   4  14  10 35909.6 1074.46   3
  -4  14  10 38331.2 1089.90   3
   4  14 -10 37286.8 1107.55   3
   4  14  10 35741.1 1055.85   5
  -4  14 -10 39862.7 1101.21   2
  -4  14 -10 38576.3 1129.34   3
   4 -14  10 40261.7 1078.81   4
   4  14 -10 39548.7 1102.30   1
  -4  14  10 37808.7 1085.76   2
   4  14  12 1355.67 98.0065   3
   4  14  12 1288.74 73.7769   5
   4 -14  12 1392.09 91.8406   5
   4 -14  12 1197.13 86.8543   4
  -4  14 -12 1213.04 121.783   2
   4  14 -12 1413.41 132.176   1
  -4 -14  12 1122.78 107.472   5
   4  14  12 1180.95 67.2209   2
   4 -14 -12 1530.21 191.871   1
  -4  14 -12 1327.62 158.902   3
   4  14  14 3540.00 160.404   3
  -4  14  14 3697.30 168.880   3
   4 -14 -14 3577.25 227.913   1
   4 -14  14 3553.55 155.454   5
  -4  14 -14 3502.29 186.891   2
   4  14  14 3362.21 141.734   5
  -4  14  14 3666.47 169.851   2
  -4  14 -14 3917.23 231.880   3
   4  14 -14 3292.44 220.635   3
  -4 -14  14 3554.10 176.299   5
   4  14  14 3501.81 131.036   2
   4  14 -14 3464.49 189.091   1
   4 -14  14 3329.41 150.804   4
   4 -14  16 252.756 74.6083   4
   4  14  16 208.624 91.2963   3
  -4  14  16 133.643 91.0333   3
   4  14 -16 112.753 117.174   1
   4  14  16 189.814 63.8140   2
  -4  14 -16 262.431 163.259   3
  -4 -14  16 153.636 107.157   5
  -4  14 -16 195.211 120.675   2
   4 -14  16 157.864 78.3732   5
   4 -14 -16 316.216 158.500   1
  -4  14  16 242.739 89.3765   2
   4  14  18 14456.3 455.210   3
  -4  14  18 14279.3 457.050   3
   4  14 -18 14828.0 481.914   1
  -4  14 -18 14214.2 477.672   2
  -4 -14  18 14078.2 469.009   5
  -4  14 -18 12299.8 507.615   3
   4 -14 -18 13826.9 500.881   1
   4 -14  18 12272.8 444.925   5
   4  14  18 13999.5 424.511   2
   4 -14  18 14509.0 450.479   4
  -4  14  18 14521.6 453.460   2
  -4  14  20 6950.69 269.984   2
   4  14  20 7375.28 246.296   2
   4 -14 -20 6992.40 327.480   1
  -4 -14  20 7094.32 292.051   5
  -4  14  20 6935.01 294.307   5
   4 -14  20 7188.71 272.025   5
   4  14  20 7319.61 276.414   3
   4 -14  20 6537.20 261.500   4
  -4  14  20 7167.23 274.915   3
   4  14 -20 7046.26 298.559   1
   4  14  22 45868.8 1332.50   3
  -4  14  22 44590.9 1331.96   3
  -4  14  22 45720.1 1325.92   2
   4  14  22 47372.5 1306.99   2
  -4  14  22 43817.9 1359.27   5
   4 -14  22 46320.1 1335.79   5
  -4  14 -22 47320.2 1347.55   1
   4 -14  22 45104.3 1327.56   4
   4  14 -22 47994.0 1355.94   1
  -4 -14  22 46823.2 1353.16   5
  -4  14 -24 193.853 140.461   1
   4  14  24 330.352 118.425   3
   4  14 -24 388.905 156.809   1
  -4  14  24 335.902 111.185   3
   4 -14  24 403.630 106.417   5
  -4 -14  24 430.061 144.180   5
  -4  14  24 550.337 142.161   5
   4  14  24 335.209 94.1180   2
  -4  14  24 345.479 110.268   2
   4 -14  24 324.707 99.5341   4
   4  14  26 158.195 128.231   3
   4  14 -26 362.364 162.466   1
  -4 -14  26 355.573 151.210   5
   4 -14  26 418.685 119.030   5
  -4  14  26 209.368 149.337   5
   4  14  26 267.371 103.419   2
   4 -14  26 220.954 107.125   4
  -4  14  28-93.0423 115.919   3
   4 -14  28-10.4136 95.9476   4
  -4  14  28 94.9135 145.750   5
  -4  14  28 14.7714 112.925   2
  -4  14  30 17642.3 610.461   3
  -4 -14  30 19304.9 640.102   5
   4  14 -30 18006.7 634.226   1
   4 -14  30 19534.6 623.012   5
  -4  14  30 18973.3 604.332   2
   4  14  30 19223.9 589.932   4
   4  14  32 65.5972 100.534   4
   4  14 -32 49.4137 172.200   1
  -4  14  32 48.3361 131.599   3
  -4 -14  32 132.509 146.831   5
   4 -14  32-45.4115 124.144   5
  -4  14  32-15.8579 123.040   2
   4 -14  32-64.2916 106.907   4
  -4  14  34 4485.37 238.131   3
  -4  14  34 4533.27 228.164   2
   4 -14  34 4580.26 239.607   5
  -4 -14  34 3826.17 251.930   5
   4 -14  34 4688.77 230.058   4
   4  14 -34 4193.51 262.490   1
   4  14  34 4384.78 206.648   4
   4  16   0 365065. 9575.12   1
  -4  16   0 371904. 9579.40   2
   4  16   0 355786. 9561.14   3
   4 -16   0 343542. 9567.94   4
  -4  16   0 357333. 9588.95   3
   4 -16   2 155.919 55.6046   4
  -4  16  -2 284.609 82.9986   2
  -4  16   2 137.790 80.2346   3
  -4  16   2 226.309 76.4630   2
   4  16  -2 162.849 59.7632   3
  -4  16  -2 145.242 90.9180   3
   4  16  -2 149.990 87.2419   1
   4 -16   2 195.582 39.9410   5
   4 -16  -2 233.672 63.7439   4
   4 -16  -2 143.996 46.2583   5
   4  16   2 193.079 58.3637   3
  -4  16   4 5162.66 190.653   2
  -4  16  -4 5140.31 198.164   2
  -4  16  -4 4342.93 210.429   3
   4 -16   4 4556.08 172.356   4
   4 -16   4 4746.38 157.758   5
   4  16  -4 4612.68 177.161   3
   4  16  -4 4982.33 197.941   1
  -4  16   4 4367.74 190.705   3
  -4  16   6 631.061 86.4622   2
  -4 -16   6 673.613 74.3468   5
  -4  16  -6 818.105 104.283   2
   4  16  -6 825.653 91.5733   3
  -4  16  -6 560.607 119.017   3
  -4  16   6 782.093 89.4959   3
   4  16  -6 713.367 105.563   1
   4  16  -8 17370.5 553.109   1
   4  16   8 16861.5 532.436   3
  -4  16   8 18667.9 549.194   3
  -4  16  -8 18323.5 556.558   2
  -4  16  -8 17773.5 580.949   3
   4  16  -8 17781.6 555.362   3
  -4 -16   8 17578.5 534.245   5
  -4  16   8 18267.4 543.371   2
  -4  16 -10 476.234 101.939   2
   4  16 -10 552.362 108.715   1
  -4  16  10 568.710 89.8059   2
   4  16  10 598.117 80.9057   3
   4  16  10 441.271 47.8752   2
   4 -16  10 536.955 64.5304   5
  -4  16  10 525.550 91.0202   3
  -4  16 -10 448.295 138.572   3
   4 -16  10 605.244 70.3729   4
  -4  16 -12 15851.7 503.877   2
   4  16  12 15187.9 479.170   3
  -4  16  12 15840.8 490.041   3
   4 -16  12 16020.8 474.761   5
   4  16 -12 15879.1 526.322   3
  -4  16 -12 15367.2 534.609   3
   4 -16  12 15883.8 478.153   4
  -4 -16  12 15398.5 486.692   5
   4  16 -12 15879.1 504.036   1
   4  16  12 15069.1 450.156   2
  -4  16  12 14586.1 482.126   2
   4  16  14 53.2722 61.6038   2
  -4  16  14 162.451 88.0939   2
   4  16 -14 76.1626 118.155   1
   4  16  14 52.8581 86.8899   3
  -4  16  14 40.9197 88.6071   3
   4 -16 -14 146.159 156.469   1
   4  16 -14-6.71473 148.433   3
  -4  16 -14 230.752 114.828   2
  -4  16 -14 99.6700 158.176   3
  -4 -16  14 127.054 101.945   5
   4 -16  14 13.1654 70.5852   5
   4 -16  14 127.620 71.3673   4
   4  16 -16 517.165 130.925   1
   4  16  16 565.910 100.237   3
  -4  16  16 495.417 103.818   3
   4 -16 -16 400.741 170.272   1
  -4  16 -16 518.522 131.318   2
   4 -16  16 523.426 89.7864   5
  -4 -16  16 396.278 112.707   5
  -4  16 -16 438.919 175.402   3
   4  16 -16 284.913 175.133   3
   4 -16  16 463.617 84.5858   4
   4  16  16 440.660 74.7088   2
  -4  16  16 430.269 102.215   2
   4  16 -18 301.319 134.567   1
   4  16  18 354.047 97.0636   3
  -4  16  18 337.883 105.021   3
   4 -16  18 248.659 83.1752   4
  -4  16 -18 420.700 137.139   2
  -4 -16  18 311.883 119.491   5
   4  16 -18 112.882 178.298   3
  -4  16 -18 311.846 166.435   3
  -4  16  18 418.275 119.528   5
   4 -16 -18 268.261 169.603   1
   4  16  18 384.010 76.9577   2
   4 -16  18 428.661 95.0283   5
  -4  16  18 250.990 99.3576   2
   4  16  20 57096.3 1630.67   3
  -4  16  20 55783.1 1630.78   3
   4 -16 -20 54111.6 1671.18   1
   4  16 -20 56664.3 1649.06   1
   4 -16  20 57875.1 1631.35   5
  -4 -16  20 56422.5 1649.48   5
  -4  16 -20 53348.8 1686.63   3
  -4  16 -20 60261.5 1662.60   2
   4  16  20 57220.7 1600.53   2
   4 -16  20 55436.5 1625.24   4
  -4  16  20 57598.0 1628.56   2
   4  16 -22 547.476 150.120   1
  -4  16  22 295.237 108.300   3
   4  16  22 464.640 117.645   3
  -4 -16  22 484.950 138.617   5
  -4  16 -22 240.594 188.528   3
   4 -16  22 333.369 107.119   5
   4  16  22 586.507 91.0126   2
  -4  16  22 447.376 108.823   2
   4 -16  22 490.060 102.644   4
   4 -16 -22 312.017 188.226   1
   4  16  24 10264.2 371.640   3
   4 -16  24 9669.96 363.713   5
  -4 -16  24 10150.9 388.800   5
   4  16  24 10281.1 340.812   2
   4 -16  24 9818.17 359.433   4
   4  16 -24 10557.7 392.252   1
  -4  16  26 58.3611 110.903   3
  -4 -16  26 6.64629 138.928   5
  -4  16 -26-49.1276 148.646   1
  -4  16  26-98.3361 107.225   2
   4 -16  26 129.772 102.774   4
   4  16 -28 7008.09 350.432   1
   4 -16  28 7672.81 309.489   5
  -4  16  28 7556.10 295.216   2
   4  16  28 7324.17 274.500   2
  -4  16  28 7065.99 299.930   3
   4  16  28 7703.87 305.988   3
   4 -16  28 8104.69 305.698   4
  -4  16  30-23.0005 118.828   3
  -4  16  30 142.086 116.119   2
  -4 -16  30 35.8914 141.529   5
   4  16 -30 54.2896 163.221   1
   4 -16  30 121.237 105.615   4
   4 -16  30 49.0441 117.196   5
  -4  16  32 10653.9 405.105   3
   4 -16  32 10821.1 409.754   5
   4  16  32 10765.5 379.170   4
  -4 -16  32 11528.2 435.322   5
  -4  16  32 11786.0 404.119   2
   4  16 -32 11035.8 431.437   1
   4  16 -34-43.4177 165.177   1
  -4  16  34-6.23079 134.642   3
   4 -16  34-6.58566 121.810   5
  -4  16  34-48.4402 124.517   2
  -4 -16  34-113.630 153.763   5
   4  16  34-90.2913 103.304   4
  -4  18   0 27.3756 77.9196   2
   4 -18   0 3.42936 40.7913   5
  -4  18   0 20.8576 84.6695   3
   4  18   0-98.9454 90.1658   1
   4 -18   0 11.6893 59.9699   4
  -4  18   2 82304.6 2251.88   2
  -4  18  -2 85476.2 2256.63   2
   4  18  -2 85499.1 2256.28   1
   4 -18   2 75867.6 2221.01   5
  -4  18  -2 80203.3 2267.81   3
   4  18   2 82699.1 2248.68   1
   4 -18   2 73176.9 2237.67   4
  -4  18   2 82880.3 2262.30   3
  -4  18   4 168.411 85.4526   2
   4  18   4 193.580 64.7958   3
   4 -18   4 318.443 44.5360   5
  -4  18   4 93.1541 83.1407   3
  -4  18  -4 265.372 91.3829   2
  -4  18  -4 408.992 108.721   3
   4  18   4 145.210 83.7069   1
   4 -18   4 240.836 58.5561   4
   4  18  -4 135.983 99.3866   1
  -4  18   6 2532.04 136.466   2
   4  18   6 2433.24 122.687   3
  -4  18   6 2865.42 144.163   3
  -4  18  -6 2677.96 147.654   2
  -4  18  -6 2750.34 170.561   3
   4  18  -6 2541.46 147.171   1
  -4  18   8 1526.14 114.930   2
   4  18   8 1502.53 102.721   3
   4  18   8 1413.48 72.2745   2
  -4  18   8 1550.13 116.177   3
   4  18  -8 1504.57 128.435   3
   4 -18   8 1528.11 94.2298   4
  -4  18  -8 1600.21 128.694   2
   4 -18   8 1464.23 83.5569   5
   4  18  -8 1737.81 135.587   1
  -4  18  -8 1583.10 154.156   3
   4  18  10 19527.5 590.168   2
   4  18  10 20281.1 620.278   3
   4 -18  10 21452.2 617.387   4
  -4  18  10 20332.2 635.013   3
   4  18 -10 20837.2 652.258   3
   4 -18  10 20559.4 606.972   5
  -4  18 -10 21263.2 671.790   3
  -4  18 -10 20843.9 642.048   2
   4  18 -10 21202.2 642.016   1
  -4  18  10 21964.3 629.470   2
   4  18 -12 313.680 119.407   1
   4  18  12 235.578 67.6272   2
   4  18  12 385.445 97.1005   3
  -4  18  12 312.660 95.7325   3
  -4  18 -12 398.497 117.969   2
  -4  18 -12 463.388 155.326   3
   4 -18  12 266.944 69.6971   5
   4  18 -12 315.792 139.032   3
   4 -18  12 202.743 71.3750   4
  -4  18  12 344.378 96.8383   2
   4  18  14 4113.77 188.955   3
   4 -18  14 4195.98 180.937   4
  -4  18  14 4730.80 202.940   3
   4  18  14 4433.85 160.569   2
  -4  18 -14 4399.63 259.275   3
  -4  18 -14 4550.61 219.892   2
   4  18 -14 4365.70 250.901   3
  -4 -18  14 4202.03 200.995   5
   4  18 -14 4740.88 220.624   1
   4 -18  14 4049.24 177.216   5
  -4  18  14 4317.93 193.210   2
   4 -18 -14 4466.55 253.306   1
  -4  18  16 231.298 103.584   2
   4  18 -16 133.533 128.177   1
  -4  18 -16-345.485 212.116   3
   4  18  16 182.961 95.3593   3
  -4  18  16 72.8749 98.3734   3
  -4 -18  16 79.1171 111.484   5
   4 -18  16 99.6449 83.0707   5
   4 -18 -16 419.036 174.747   1
   4  18 -16-125.152 175.399   3
   4 -18  16 72.8988 84.4211   4
  -4  18 -16 109.522 132.114   2
   4  18  16 113.525 67.6156   2
  -4  18  18 28005.2 856.255   3
   4 -18  18 28638.2 847.967   5
  -4  18 -18 30114.9 882.677   2
  -4  18 -18 27169.8 913.426   3
  -4 -18  18 27839.1 866.453   5
   4  18 -18 28545.8 871.632   1
   4 -18 -18 29103.9 902.290   1
   4  18  18 27825.1 849.432   3
   4 -18  18 27667.1 844.964   4
   4  18  18 29396.0 822.771   2
  -4  18  18 27604.8 845.086   2
  -4  18  20 5458.90 233.947   3
   4 -18 -20 5728.53 297.541   1
   4 -18  20 5273.80 223.833   5
   4  18  20 5259.77 227.413   3
  -4  18 -20 5609.69 312.907   3
  -4 -18  20 5108.50 245.913   5
   4  18  20 5393.64 198.827   2
   4  18 -20 5322.44 257.424   1
   4 -18  20 5018.50 218.215   4
  -4  18  20 5081.75 224.172   2
  -4  18 -20 5125.91 261.993   2
   4  18  22 29622.2 885.896   3
   4 -18  22 29171.3 886.023   5
  -4  18 -22 28187.1 954.891   3
   4  18  22 30413.4 856.851   2
  -4 -18  22 28756.6 905.275   5
   4 -18  22 26975.3 875.602   4
   4  18 -22 28892.6 904.257   1
   4  18  24 36.2113 112.518   3
  -4  18  24 156.562 107.775   3
   4 -18  24 139.012 98.2424   4
  -4  18 -24 34.9245 144.362   2
   4 -18  24 212.536 105.793   5
  -4 -18  24 50.6051 127.651   5
   4  18  24 134.307 89.3560   2
  -4  18  24 86.4061 106.954   2
  -4  18 -26 453.103 201.862   3
   4  18 -26 439.262 161.351   1
   4  18  26 351.814 119.690   3
  -4  18  26 344.820 118.739   3
  -4  18 -26 163.494 161.202   2
  -4 -18  26 352.900 148.506   5
  -4  18  26 85.3108 109.754   2
   4  18 -28 6.63572 155.643   1
   4  18  28-56.8931 124.571   3
  -4  18  28-72.7625 119.319   3
  -4  18 -28 9.85146 205.339   3
  -4 -18  28-13.9018 144.327   5
   4  18  28 7.34441 90.0238   2
   4 -18  28-110.571 112.752   5
  -4  18  28-48.7824 109.288   2
   4  18  30 9388.42 349.632   3
  -4  18  30 9107.35 348.596   3
   4 -18  30 8768.19 345.698   5
  -4 -18  30 9415.49 374.200   5
  -4  18 -30 7992.54 415.806   3
   4  18  30 8492.64 311.711   2
  -4  18  30 8925.63 336.408   2
   4  18 -30 8878.84 371.439   1
  -4  18  32-54.3509 129.790   3
  -4 -18  32 96.5385 141.134   5
   4 -18  32 69.7441 116.118   5
  -4  18 -32-100.702 203.152   3
  -4  18  32-41.6518 115.470   2
   4  18 -32-113.069 170.326   1
  -4  20   0 46134.9 1333.17   2
   4  20   0 44984.3 1322.06   3
   4  20   0 48759.8 1336.89   1
  -4  20   0 45949.1 1345.58   3
   4  20  -2 232.508 80.3717   3
  -4  20   2 209.377 91.7817   3
   4  20   2 300.717 73.7848   3
  -4  20  -2 248.193 91.7139   2
  -4  20  -2 199.828 101.116   3
   4  20   2 304.350 100.517   1
  -4  20   2 206.020 85.7743   2
   4  20  -2 404.370 106.428   1
  -4  20   4 10388.6 348.281   2
   4  20   4 9806.50 334.537   3
  -4  20  -4 10691.2 357.692   2
   4  20   4 10594.3 346.189   1
   4  20  -4 9818.83 340.808   3
  -4  20  -4 10278.0 370.584   3
  -4  20   4 10532.4 357.257   3
   4  20  -4 10901.1 358.616   1
   4  20   6 69.6217 55.9643   2
  -4  20   6 65.0500 86.1810   2
  -4  20   6 37.3016 90.6063   3
   4  20   6-3.21364 74.1325   3
  -4  20  -6 38.2057 99.2821   2
  -4  20  -6 73.0442 120.009   3
   4  20  -6 85.5454 90.9439   3
   4  20  -6 252.001 113.095   1
  -4  20   8 16355.0 502.262   2
   4  20   8 15463.6 493.709   3
   4  20   8 15492.7 464.446   2
  -4  20   8 16213.1 507.711   3
  -4  20  -8 15726.1 538.184   3
  -4  20  -8 16465.4 514.468   2
   4  20  -8 16051.0 512.675   1
   4  20  -8 16092.3 513.559   3
  -4  20  10 195.939 94.3989   2
   4  20  10 82.1677 86.3670   3
   4  20  10 125.416 61.2942   2
  -4  20 -10-32.5830 134.831   3
  -4  20  10 118.138 95.0344   3
  -4  20 -10 194.097 115.136   2
   4  20 -10 245.149 120.373   1
   4  20  12 14369.6 436.329   2
  -4  20  12 14923.9 479.648   3
  -4  20 -12 15057.3 522.239   3
   4  20  12 14102.2 466.309   3
   4  20 -12 15050.6 490.469   1
   4 -20  12 14662.0 451.092   5
  -4  20  12 14484.5 469.584   2
  -4  20 -12 15784.4 495.554   2
  -4  20  14 119.013 103.094   2
   4  20  14 281.719 71.4372   2
   4 -20  14 309.362 82.4328   5
   4  20  14 207.839 92.7762   3
  -4  20  14 302.167 105.547   3
  -4  20 -14 74.0992 168.726   3
  -4  20 -14 195.890 128.510   2
   4  20 -14 311.104 132.752   1
  -4  20  16 1113.59 123.538   2
   4 -20 -16 1400.22 208.898   1
   4  20  16 1303.72 125.211   3
  -4  20  16 939.942 125.658   3
  -4  20 -16 1535.85 164.990   2
  -4  20 -16 1386.20 202.517   3
   4 -20  16 1240.36 108.122   5
   4  20  16 1510.27 97.2698   2
   4  20 -16 1178.04 149.205   1
  -4  20  18 1330.84 130.926   3
  -4  20 -18 1449.15 170.284   2
   4  20  18 1493.51 126.165   3
  -4  20 -18 1485.24 204.456   3
   4 -20 -18 1026.81 202.060   1
   4 -20  18 1077.97 109.845   5
   4  20  18 1454.95 100.014   2
  -4  20  18 1389.50 129.692   2
   4  20 -18 1171.69 155.754   1
   4 -20  20 29997.6 928.421   5
  -4  20 -20 29804.3 995.065   3
   4  20  20 31194.3 935.314   3
   4  20  20 31483.9 902.995   2
   4 -20 -20 32330.9 990.073   1
  -4  20 -20 32467.6 966.454   2
   4  20  22 233.035 113.194   3
  -4  20  22 543.034 119.986   3
   4 -20  22 475.943 102.259   5
  -4  20 -22 492.099 153.051   2
   4  20  22 384.862 87.1903   2
  -4  20  22 387.207 116.632   2
   4 -20  24 3847.65 198.129   5
  -4  20 -24 3338.44 277.088   3
  -4  20  24 4172.86 205.559   3
   4  20 -24 3820.55 234.677   1
  -4  20  24 3928.41 196.723   2
   4  20  26 183.185 117.163   3
  -4  20 -26 108.219 199.499   3
  -4  20  26 121.512 114.045   3
   4  20  26 131.642 90.7583   2
   4  20 -26-148.627 154.989   1
  -4  20  26 66.5758 110.125   2
  -4  20  28 3270.23 197.016   3
  -4  20  28 3653.46 195.082   2
  -4  20 -28 3652.17 249.914   2
  -4  20 -28 3410.54 288.359   3
   4  20  28 3414.89 202.210   3
   4  20  28 3540.26 172.724   2
   4  20 -28 3369.42 240.378   1
   4 -20  28 3413.15 194.834   5
   4  20  30 125.751 123.498   3
  -4  20  30 23.3674 122.003   3
  -4  20 -30 82.6203 204.043   3
   4 -20  30-91.4345 119.923   5
   4  20  30 62.1522 98.5363   2
  -4  20  30 30.3055 121.397   2
   4  20 -30 206.771 162.030   1
   4  20  32 7868.02 323.204   3
   4  20  32 7802.59 285.928   2
  -4  20  32 7101.56 302.032   2
  -4  20  32 7780.46 318.391   3
   4  20 -32 7676.05 349.352   1
   4 -20  32 7531.79 316.792   5
  -4  20 -32 8015.78 407.567   3
  -4  22   0-105.195 95.8501   2
  -4  22   0-38.4508 100.767   3
   4  22   0-51.9483 110.826   1
   4  22   0-41.0933 81.4818   3
  -4  22   2 17963.2 553.600   2
  -4  22  -2 17562.5 558.429   2
   4  22   2 16325.1 541.792   3
   4  22  -2 17565.5 548.532   3
  -4  22  -2 18645.5 576.333   3
   4  22   2 18730.3 559.046   1
   4  22  -2 18053.8 564.188   1
  -4  22   2 18155.4 570.048   3
  -4  22   4 129.285 94.8276   2
   4  22   4 48.3147 80.9017   3
  -4  22  -4 204.677 104.600   2
   4  22   4 79.8091 70.4015   2
  -4  22   4-58.8688 98.9915   3
   4  22  -4 94.8694 115.983   1
  -4  22  -4-48.1393 115.590   3
   4  22   6 1445.59 114.608   3
   4  22  -6 1804.34 147.248   1
  -4  22   6 1686.10 133.352   3
  -4  22  -6 1630.05 141.615   2
  -4  22  -6 1643.57 155.283   3
   4  22   6 1245.57 90.5229   2
  -4  22   6 1551.43 124.450   2
  -4  22   8 3.91917 95.2046   2
   4  22   8 22.4969 86.6051   3
  -4  22   8 112.600 97.5837   3
  -4  22  -8-74.6770 111.767   2
   4  22   8 34.8440 64.7453   2
  -4  22  -8-12.5062 140.084   3
   4  22  -8 46.9834 118.165   1
   4  22  10 17819.1 540.473   2
  -4  22  10 18872.4 575.226   2
   4  22  10 18137.8 570.884   3
   4  22 -10 18394.6 591.102   1
  -4  22  10 19353.9 587.739   3
  -4  22 -10 18874.0 593.108   2
  -4  22 -10 18480.1 621.997   3
   4  22  12 764.464 83.2133   2
   4  22  12 935.832 109.168   3
  -4  22  12 869.634 121.217   3
  -4  22 -12 1013.99 144.292   2
  -4  22 -12 772.061 163.520   3
  -4  22  12 807.384 112.945   2
   4  22 -12 837.721 142.008   1
   4  22  14 7453.03 281.692   3
  -4  22  14 7509.66 293.242   3
  -4  22 -14 8187.63 349.649   3
  -4  22 -14 8427.05 317.805   2
   4  22 -14 7484.99 307.836   1
   4  22  14 7276.55 250.771   2
  -4  22  14 7479.22 285.762   2
  -4  22  16 312.372 108.580   2
   4  22  16 88.2438 97.5680   3
  -4  22  16-45.1124 104.719   3
  -4  22 -16 75.2273 130.739   2
   4 -22 -16 198.974 189.106   1
  -4  22 -16 183.580 171.415   3
   4  22  16 78.0778 74.3869   2
   4  22 -16 131.613 132.113   1
   4  22  18 15635.4 508.371   3
  -4  22 -18 15687.3 538.792   2
   4 -22 -18 15460.5 568.609   1
   4  22  18 15703.7 476.551   2
   4  22  20 29.3223 103.223   3
  -4  22  20 47.3966 117.980   3
   4  22  20-11.6049 78.1634   2
   4  22 -20-5.90570 137.362   1
  -4  22  20 150.500 117.667   2
  -4  22  22 9765.26 374.131   3
   4  22  22 10321.4 339.296   2
  -4  22  22 10547.5 367.222   2
  -4  22 -22 10092.7 444.816   3
   4  22 -22 10728.3 397.262   1
   4  22  24 96.4281 112.890   3
  -4  22  24 146.099 113.275   3
  -4  22 -24-43.4869 156.652   2
  -4  22 -24 318.876 198.305   3
   4  22  24 194.697 88.4900   2
  -4  22  24 142.560 113.439   2
   4  22 -24 50.5607 145.566   1
   4  22  26 89.8911 119.804   3
  -4  22  26 33.9138 113.721   3
  -4  22 -26 275.427 169.277   2
  -4  22 -26 48.9987 190.935   3
   4  22  26 129.628 94.7571   2
  -4  22  26 95.4707 116.894   2
   4  22 -26 215.334 159.208   1
   4  22  28-46.6988 122.951   3
  -4  22  28-40.1122 122.048   3
  -4  22 -28-8.06081 172.779   2
   4  22 -28 241.446 172.738   1
  -4  22 -28-200.772 207.226   3
   4  22  28-67.1864 98.3467   2
  -4  22  28-127.780 122.301   2
   4  22  30 7421.30 314.783   3
  -4  22  30 7234.53 310.346   3
   4  22 -30 7208.11 336.038   1
   4  22  30 7925.18 283.683   2
  -4  22 -30 7197.94 397.749   3
  -4  22  30 7963.10 304.619   2
  -4  24   0 18580.5 585.519   2
   4  24   0 18970.9 592.768   1
  -4  24   0 18716.8 602.235   3
   4  24   2 169.207 88.8725   3
  -4  24   2 291.602 112.498   3
  -4  24  -2 242.224 117.484   3
  -4  24   2 166.377 97.8375   2
  -4  24  -2 248.026 105.564   2
   4  24  -2 169.922 118.514   1
  -4  24   4 2882.71 155.980   2
  -4  24  -4 3042.16 171.148   2
  -4  24   4 2431.33 158.462   3
   4  24   4 2510.53 128.530   2
   4  24  -4 3102.06 177.865   1
   4  24   4 2448.36 148.099   3
  -4  24  -4 2705.27 179.551   3
  -4  24  -6 28.2568 114.105   2
  -4  24   6 24.0548 101.644   3
  -4  24   6 193.205 102.060   2
   4  24   6 105.552 91.5202   3
   4  24   6 158.879 76.3629   2
  -4  24  -6 11.9169 129.461   3
   4  24  -6 24.1391 126.301   1
   4  24   8 17107.9 550.734   3
   4  24   8 17469.2 521.858   2
  -4  24   8 18252.5 564.229   3
  -4  24  -8 18325.1 570.166   2
   4  24  -8 17464.7 569.378   1
  -4  24  -8 16473.8 588.304   3
  -4  24   8 17583.8 553.857   2
   4  24 -10 901.280 143.056   1
  -4  24  10 1112.76 132.970   3
   4  24  10 791.668 105.946   3
   4  24  10 865.809 84.7337   2
  -4  24 -10 910.623 137.865   2
  -4  24 -10 950.560 160.013   3
  -4  24  10 685.646 112.935   2
   4  24  12 23888.3 706.836   2
   4  24  12 23288.8 736.335   3
  -4  24  12 24030.3 747.113   3
  -4  24 -12 23582.5 785.432   3
   4  24 -12 25716.5 761.365   1
  -4  24 -12 24975.1 758.577   2
  -4  24  12 24604.4 736.202   2
   4  24  14 25.0400 75.1090   2
   4  24  14 13.4964 93.8615   3
  -4  24 -14 136.174 129.924   2
  -4  24 -14-114.901 158.125   3
   4  24  16 882.232 93.3753   2
   4  24  16 837.490 117.621   3
   4 -24 -16 932.006 206.840   1
  -4  24  18-71.7087 107.711   2
   4  24  18 4.90778 102.392   3
  -4  24  18-5.34758 111.033   3
   4 -24 -18 48.0477 201.001   1
  -4  24 -18-58.7989 170.836   3
   4  24 -18 58.3195 135.748   1
   4  24  18 5.62036 78.3498   2
  -4  24  20 12623.0 441.509   3
  -4  24 -20 12572.7 465.569   2
   4  24 -20 12915.5 457.538   1
  -4  24 -20 11944.5 500.911   3
   4  24  20 12873.1 404.448   2
  -4  24  20 12886.6 428.696   2
   4  24  22 137.335 115.080   3
  -4  24  22 5.51640 114.018   3
  -4  24 -22 41.8615 158.254   2
  -4  24 -22 245.070 194.567   3
   4  24 -22 272.830 144.910   1
  -4  24  22 46.3839 108.250   2
   4  24  24 1867.65 156.437   3
  -4  24  24 1384.82 148.228   3
  -4  24  24 1770.09 150.807   2
  -4  24 -24 1999.32 204.532   2
  -4  24 -24 1709.64 223.147   3
   4  24 -24 2062.62 191.747   1
   4  24  24 1781.56 124.146   2
   4  24  26 63.2025 118.722   3
   4  24 -26-144.451 154.700   1
  -4  24  26 34.4476 118.515   3
  -4  24 -26 9.68697 190.360   3
   4  24  26 81.2857 94.1102   2
  -4  24  26-28.4591 115.137   2
  -4  24 -26-115.927 165.951   2
   4  24  28 3158.37 195.731   3
  -4  24  28 2730.59 187.741   3
  -4  24  28 2792.68 181.735   2
  -4  24 -28 2776.35 267.676   3
  -4  24 -28 2920.04 236.854   2
   4  24 -28 2819.64 222.659   1
   4  24  28 2978.36 159.095   2
  -4  26   0 10.7952 109.669   3
  -4  26   0 38.8402 99.2125   2
  -4  26   2 7523.84 288.146   2
  -4  26  -2 7778.18 292.824   2
  -4  26  -2 7841.67 308.659   3
   4  26   2 7075.66 262.239   2
   4  26  -2 8306.69 307.627   1
  -4  26   2 7742.63 301.593   3
  -4  26   4 12.6218 101.119   2
  -4  26   4 81.8084 103.679   3
   4  26   4 153.033 83.5333   2
  -4  26  -4-23.5940 119.363   3
   4  26  -4-157.333 125.434   1
  -4  26  -4 41.4965 105.749   2
  -4  26  -6 1555.40 152.331   2
   4  26   6 1358.27 102.851   2
  -4  26   6 1221.10 133.461   3
  -4  26  -6 1330.15 162.590   3
   4  26  -6 1490.39 152.538   1
  -4  26   6 1255.38 126.763   2
   4  26   8 495.513 103.513   3
  -4  26   8 290.916 111.687   3
   4  26   8 395.211 82.0288   2
   4  26  -8 219.764 156.664   1
  -4  26  -8 542.977 130.731   2
  -4  26  -8 419.872 150.611   3
  -4  26   8 350.286 108.048   2
   4  26  10 32879.8 959.829   2
   4  26  10 33417.7 991.628   3
  -4  26 -10 32609.4 1031.78   3
   4  26 -10 34933.8 1011.39   1
   4  26  12 465.919 108.692   3
  -4  26  14 3687.80 191.546   2
   4  26  14 3842.18 194.510   3
  -4  26  14 3884.37 205.016   3
   4  26 -14 3684.00 215.450   1
  -4  26  16-71.4351 107.017   2
   4  26  16-136.640 102.229   3
  -4  26  16-229.064 128.906   3
  -4  26 -16 30.4527 137.363   2
   4  26 -16-69.7024 133.972   1
  -4  26 -16 97.6525 159.588   3
  -4  26  18 5586.07 253.784   3
  -4  26 -18 5065.51 306.095   3
  -4  26 -18 5888.27 280.005   2
   4  26 -18 5629.71 272.794   1
   4  26  18 5855.32 217.448   2
  -4  26  18 5343.32 241.137   2
   4  26  20 68.2051 115.767   3
  -4  26  20-89.6959 112.747   3
   4  26 -20 37.1516 143.017   1
  -4  26 -20-106.082 174.467   3
  -4  26 -20 126.996 148.239   2
  -4  26  20-101.754 106.078   2
   4  26  22 6654.34 282.415   3
  -4  26  22 6584.60 286.296   3
  -4  26 -22 7337.53 321.508   2
   4  26 -22 7307.51 314.718   1
   4  26  22 7033.65 253.618   2
  -4  26  22 6800.88 275.467   2
   4  26  24 50.9328 114.293   3
  -4  26  24 194.305 120.712   3
  -4  26 -24 56.5091 189.031   3
   4  26 -24 163.313 158.130   1
   4  26  24-88.3861 94.6390   2
  -4  26  24 87.5758 119.026   2
   4  26  26 11.6224 125.457   3
  -4  26  26-17.4438 124.857   3
  -4  26 -26-23.0551 171.876   2
  -4  26 -26-19.3029 200.009   3
  -4  26  26 192.412 121.359   2
   4  26 -26 20.0375 158.545   1
   4  26  26-17.7739 95.2712   2
   4  28   0 6766.06 250.895   2
   4  28   2-74.7708 89.9906   2
   4  28   4 775.430 98.3840   2
   4  28  -4 926.105 146.541   1
   4  28   6-119.452 84.8913   2
   4  28  -6-58.4952 136.125   1
   4  28   8 10089.0 326.282   2
  -4  28   8 9614.40 364.416   3
  -4  28  -8 9689.85 363.855   2
  -4  28   8 10043.5 351.443   2
  -4  28  10 617.175 115.083   2
  -4  28  10 530.614 120.394   3
  -4  28 -10 573.021 150.577   3
  -4  28 -10 714.641 132.759   2
   4  28 -10 450.974 143.746   1
  -4  28  12 19834.0 637.983   3
   4  28 -12 20266.6 647.821   1
  -4  28 -12 19144.9 636.198   2
  -4  28 -12 19752.5 667.954   3
  -4  28  12 19955.4 621.142   2
  -4  28  14-95.2493 117.404   2
  -4  28  14-27.6894 112.973   3
  -4  28 -14 55.0571 152.385   3
   4  28 -14-23.6657 137.294   1
  -4  28  16 406.678 117.827   2
  -4  28  16 414.327 124.753   3
  -4  28 -16 770.932 179.280   3
   4  28 -16 216.436 147.376   1
  -4  28 -16 307.059 145.755   2
  -4  28  18 18.3455 107.091   2
   4  28  18 5.35344 110.733   3
  -4  28  18-28.8835 118.904   3
  -4  28 -18 111.148 173.716   3
  -4  28 -18 128.646 140.962   2
   4  28 -18 165.562 148.854   1
  -4  28 -20 8637.75 355.094   2
   4  28  20 7927.62 325.024   3
  -4  28  20 8809.49 335.079   3
  -4  28 -20 8639.65 391.519   3
   4  28 -20 8394.39 352.868   1
  -4  28  20 8031.44 317.783   2
  -4  28 -22 162.697 159.003   2
   4  28  22 56.1476 116.145   3
  -4  28  22 46.5947 121.064   3
   4  28 -22 217.912 156.466   1
  -4  28 -22-127.591 184.989   3
  -4  28  22 52.3941 115.473   2
   4  28  24 1515.77 154.690   3
  -4  28  24 1780.00 162.048   3
  -4  28  24 1939.96 157.508   2
  -4  28 -24 1844.87 204.003   2
  -4  28 -24 1365.10 218.233   3
   4  28 -24 1074.45 196.252   1
  -4  30   0 42.5682 121.545   3
  -4  30   0-32.7688 109.298   2
  -4  30   2 4403.48 210.275   2
  -4  30  -2 4269.09 212.740   2
  -4  30   2 4372.53 225.792   3
  -4  30  -2 4558.31 232.249   3
  -4  30   4 41.0672 108.079   2
  -4  30  -4 140.860 124.190   3
   4  30   4 79.3534 88.9284   2
  -4  30  -4-118.283 110.415   2
  -4  30   4 128.013 121.869   3
  -4  30  -6 770.321 151.571   3
  -4  30   6 729.607 124.005   2
  -4  30  -6 851.386 137.563   2
   4  30  -6 870.675 151.340   1
  -4  30   6 701.194 130.108   3
  -4  30   8 243.700 116.698   2
  -4  30  -8 118.953 123.526   2
  -4  30  -8 278.901 141.704   3
   4  30  -8 528.763 146.792   1
  -4  30   8 223.756 121.841   3
  -4  30  10 12744.0 447.704   2
  -4  30  10 14350.7 474.728   3
  -4  30 -10 13470.0 466.747   2
  -4  30 -10 13402.7 490.520   3
   4  30 -10 13467.5 472.741   1
  -4  30  12 137.747 115.482   2
  -4  30 -12 57.3307 130.444   2
  -4  30  12-5.71390 120.236   3
  -4  30 -12 68.6233 148.053   3
   4  30 -12-106.851 146.321   1
  -4  30  14 2214.44 175.242   3
  -4  30 -14 2079.68 180.561   2
  -4  30 -14 2474.66 214.348   3
   4  30 -14 2094.56 190.779   1
  -4  30  14 2421.66 167.765   2
  -4  30  16-47.0968 118.033   3
  -4  30  16-37.5191 111.734   2
  -4  30 -16 37.0769 138.663   2
  -4  30 -16 83.2768 161.340   3
   4  30 -16-24.5781 158.053   1
  -4  30  18 4296.61 229.406   3
  -4  30 -18 4195.96 273.256   3
   4  30 -18 4150.74 268.414   1
  -4  30 -18 4456.74 246.985   2
  -4  30  18 4321.71 211.581   2
  -4  30 -20-54.0502 145.885   2
  -4  30  20 213.723 126.236   3
  -4  30 -20 142.301 174.985   3
   4  30 -20 57.9352 155.953   1
  -4  30  20 111.224 119.717   2
  -4  32   0 6453.12 268.712   2
   4  32   0 5643.50 243.329   2
   4  32  -2 19.2917 100.739   2
   4  32   2 112.845 98.9093   2
  -4  32   2 109.370 124.447   3
  -4  32   2-108.364 112.253   2
  -4  32  -2-97.5800 132.575   3
  -4  32  -2 180.356 116.391   2
  -4  32   4 889.037 127.971   2
  -4  32   4 924.464 141.904   3
  -4  32  -4 645.254 144.585   3
  -4  32  -4 963.274 132.997   2
   4  32   4 599.288 108.727   2
   4  32  -4 667.987 116.804   2
  -4  32   6 32.7546 115.970   2
  -4  32  -6 116.883 138.138   3
   4  32  -6-61.5015 103.392   2
  -4  32   6 113.927 124.623   3
  -4  32  -6 36.1241 121.135   2
  -4  32   8 5272.55 240.738   2
  -4  32   8 5561.88 258.661   3
  -4  32  -8 5446.06 248.695   2
   4  32  -8 4786.01 255.295   1
  -4  32  -8 5110.47 269.632   3
  -4  32  10 168.210 117.127   2
  -4  32  10 5.97488 124.537   3
  -4  32 -10-133.018 144.436   3
   4  32 -10-89.1364 142.404   1
  -4  32 -10 68.1853 129.074   2
  -4  32  12 4827.71 244.257   3
  -4  32 -12 5177.28 250.711   2
  -4  32 -12 4656.69 268.546   3
   4  32 -12 5401.23 264.064   1
  -4  32  12 4866.58 228.698   2
  -4  32  14-18.9866 112.506   2
  -4  32  14-95.6753 126.651   3
  -4  32 -14 6.01478 136.079   2
  -4  32 -14-7.91129 155.132   3
   4  32 -14 18.5035 149.616   1
  -4  32  16 200.482 121.904   2
  -4  32  16 354.919 136.198   3
  -4  32 -16 367.444 148.933   2
  -4  32 -16 240.836 161.643   3
   4  32 -16 388.675 160.960   1
   4  34   0 47.5790 112.920   2
  -4  34   0 148.878 132.992   3
  -4  34   0 117.312 118.433   2
  -4  34  -2 4377.89 214.185   2
   4  34  -2 3600.95 195.053   2
   4  34   2 3881.75 195.778   2
  -4  34   2 4416.09 230.907   3
  -4  34  -2 3496.87 227.054   3
  -4  34   2 4276.44 210.518   2
  -4  34  -4 13.7150 134.031   3
  -4  34   4 43.3539 113.582   2
   4  34  -4-75.6379 108.294   2
  -4  34  -4-35.4682 118.933   2
   4  34   4 29.8670 107.436   2
  -4  34   4 189.354 127.853   3
  -4  34   6 412.544 136.282   3
  -4  34   6 517.840 126.889   2
  -4  34  -6 504.977 131.307   2
   4  34  -6 567.123 116.417   2
  -4  34  -6 563.268 144.182   3
  -4  34   8 9.76529 117.514   2
  -4  34   8-82.7714 126.993   3
  -4  34  -8-37.6918 121.918   2
  -4  34  -8 36.7405 142.992   3
   4  34  -8 58.0524 110.671   2
  -4  34  10 4161.35 217.882   2
  -4  34  10 4613.55 236.613   3
  -4  34 -10 4747.54 242.387   2
  -4  34 -10 4426.12 260.166   3
  -4  34  12 123.807 116.970   2
  -4  34 -12 47.3460 134.547   2
   4  34 -12 80.3383 153.573   1
  -4  34  12-12.3310 123.745   3
  -4  34 -12-194.111 159.495   3
  -4  36   0 5116.00 239.024   2
   5  -1   1 12230.4 351.718   4
   5   1  -1 12216.8 378.150   1
  -5   1   1 11847.1 352.526   3
   5  -1   1 12933.4 358.957   5
   5  -1  -1 12189.0 359.905   5
  -5  -1   1 11831.1 345.857   3
   5   1   1 12007.3 373.136   1
  -5  -1  -1 12561.3 351.790   2
   5   1  -1 12367.6 352.827   4
   5  -1  -1 12605.8 385.581   1
  -5   1  -1 12110.4 361.205   3
   5   1  -1 12323.3 360.222   5
  -5  -1  -1 11765.8 355.149   3
   5  -1  -1 11834.7 354.825   4
   5   1   1 12487.7 357.043   5
   5   1   1 12408.3 349.059   4
  -5  -1   1 11958.1 353.634   2
  -5   1   1 12709.0 361.488   2
  -5   1  -1 12314.0 358.083   2
   5  -1   1 12117.7 378.389   1
   5   1  -3 44061.4 1305.02   1
  -5  -1   3 47504.7 1272.17   3
   5   1   3 47265.0 1283.25   5
  -5   1   3 47322.3 1277.15   3
   5  -1  -3 45544.7 1289.55   5
   5  -1   3 44544.6 1282.64   5
   5  -1  -3 47852.1 1312.61   1
   5  -1   3 47224.4 1301.77   1
   5   1   3 45519.8 1294.14   1
  -5   1  -3 44526.7 1294.85   3
   5  -1  -3 45624.2 1285.68   4
  -5  -1   3 47412.7 1283.65   2
   5  -1   3 43999.4 1277.81   4
   5   1   3 43969.8 1274.66   4
  -5   1   3 45835.8 1287.66   2
  -5  -1  -3 45588.6 1275.76   2
  -5   1  -3 46645.4 1283.10   2
  -5   1  -5 7759.80 235.863   2
  -5  -1   5 7874.40 227.320   3
  -5   1   5 7631.75 232.228   3
   5  -1  -5 7307.42 270.342   1
   5   1   5 7551.81 228.817   4
   5  -1   5 7847.36 237.429   5
  -5  -1  -5 7885.19 227.924   2
  -5  -1   5 7779.87 241.125   2
   5   1   5 7373.42 245.526   1
   5   1   5 7734.06 236.504   5
  -5   1   5 7782.49 243.445   2
   5  -1   5 7679.82 231.166   4
   5   1  -5 7211.30 263.716   1
  -5  -1  -7 94997.8 2606.76   2
   5   1   7 92832.6 2615.84   1
  -5  -1   7 95061.9 2608.88   3
  -5   1  -7 93856.6 2614.33   2
  -5   1   7 91757.6 2612.15   3
   5  -1  -7 95952.3 2647.01   1
   5   1   7 94798.6 2618.46   5
   5   1   7 93013.7 2609.03   4
   5  -1   7 95579.6 2619.36   5
  -5   1   7 94081.0 2623.34   2
   5  -1   7 93999.1 2611.61   4
  -5  -1   7 96248.8 2621.25   2
   5   1  -7 95038.8 2643.46   1
  -5  -1   9 6246.62 195.316   3
  -5   1   9 6129.20 212.094   2
  -5   1   9 6096.70 197.686   3
  -5  -1  -9 5956.43 188.983   2
  -5   1  -9 5719.39 197.845   2
  -5  -1   9 5877.54 209.830   2
   5   1   9 5870.41 194.922   1
   5   1   9 6196.81 201.726   5
   5   1   9 5836.72 192.178   4
  -5   1  11 2843.03 122.881   3
  -5  -1  11 2948.65 120.875   3
  -5  -1 -11 2796.60 112.529   2
  -5   1 -11 2701.12 124.357   2
  -5  -1  11 3055.98 136.371   2
  -5   1  11 2696.52 133.822   2
  -5  -1  13 11694.6 367.847   3
  -5   1  13 11685.2 367.600   3
   5  -1  13 12389.6 366.081   4
  -5  -1 -13 11455.0 361.202   2
  -5   1 -13 11165.4 368.537   2
   5   1  13 12324.3 376.190   5
   5   1 -13 11579.1 402.577   1
  -5  -1  13 12035.3 378.546   2
   5  -1  13 12461.3 377.761   5
   5  -1 -13 11720.2 402.161   1
   5   1  13 12346.5 363.868   4
   5  -1  15 89486.8 2463.44   5
   5   1  15 90793.8 2463.03   5
   5  -1 -15 86091.2 2481.12   1
  -5   1  15 87453.7 2461.36   2
   5   1 -15 85309.1 2480.41   1
  -5   1 -15 84493.4 2453.96   2
   5  -1  15 88983.6 2449.70   4
   5   1  15 87757.3 2447.93   4
  -5   1  17 122668. 3495.32   3
  -5  -1  17 124333. 3495.61   3
   5   1  17 124730. 3504.17   5
   5   1 -17 131305. 3527.95   1
   5  -1  17 125021. 3504.44   5
  -5  -1  17 126744. 3501.29   2
   5  -1 -17 123914. 3522.42   1
  -5   1  17 124354. 3502.02   2
   5  -1  17 125635. 3490.37   4
   5   1  17 126222. 3488.26   4
  -5   1  19 10193.6 335.972   3
   5  -1  19 9018.18 336.008   5
   5   1  19 9856.36 339.340   5
   5   1 -19 9759.79 364.345   1
   5  -1 -19 10168.0 372.247   1
  -5   1  19 9996.01 339.797   2
   5   1  19 9814.79 320.535   4
   5  -1  19 9783.54 323.454   4
  -5  -1  19 9588.68 338.392   4
  -5   1  21 1766.24 132.399   3
   5  -1 -21 1211.54 168.239   1
   5  -1  21 1615.92 129.096   5
   5  -1  21 1543.16 116.217   4
   5   1 -21 1498.49 166.995   1
  -5   1  21 1588.16 131.963   2
   5   1  21 1541.47 125.100   5
   5   1  21 1634.16 110.398   4
  -5  -1  21 1354.06 134.722   5
  -5  -1  21 1495.09 134.382   4
   5  -1  23 6728.22 246.446   4
   5  -1 -23 5820.22 283.962   1
  -5  -1  23 6586.09 278.563   5
   5   1  23 6786.92 267.957   5
   5  -1  23 6368.65 265.115   5
  -5   1  23 6208.36 281.253   5
   5   1 -23 5686.44 280.968   1
   5   1  23 6667.32 244.100   4
  -5  -1  23 6167.35 260.371   4
   5   1 -25 10005.4 381.044   1
  -5   1  25 9550.70 375.960   5
   5  -1  25 10321.3 369.320   5
   5   1  25 9455.09 362.821   5
  -5  -1  25 9797.76 375.942   5
   5  -1 -25 9548.64 383.585   1
   5  -1  25 10223.5 344.502   4
   5   1  25 9821.40 342.014   4
  -5  -1  25 9495.46 355.909   4
  -5   1  25 9380.87 357.343   4
   5   1  27 11465.7 419.478   5
   5   1 -27 11784.8 433.956   1
  -5  -1  27 10737.8 427.027   5
   5  -1  27 11890.5 420.763   5
  -5   1  27 12160.5 433.134   5
   5  -1 -27 11515.8 432.810   1
   5  -1  27 11977.7 396.444   4
   5   1  27 11877.0 396.365   4
  -5  -1  27 10946.3 412.546   4
  -5   1  27 11360.1 409.608   4
   5   1 -29 2715.57 216.180   1
   5   1  29 3273.73 196.618   5
   5  -1 -29 2863.28 224.589   1
  -5  -1  29 3302.52 193.620   4
  -5   1  29 2403.52 176.603   4
  -5   1  31 158.332 127.054   4
  -5  -1  31 99.9747 139.727   5
   5  -1  31 119.685 124.908   5
   5   1  31-20.1749 118.651   5
   5   1 -31-48.1944 178.210   1
  -5   1  31-79.3912 146.198   5
   5  -1 -31 48.7566 168.840   1
   5  -1  31 30.3142 108.198   4
   5   1  31 4.90707 106.695   4
  -5  -1  31 18.7617 121.301   4
  -5   1  33 1461.27 156.815   4
  -5   1  33 1413.75 178.995   5
   5  -1  33 881.600 152.339   5
   5   1  33 1378.29 157.903   5
  -5  -1  33 1435.19 175.876   5
   5  -1  33 1313.52 136.671   4
   5   1  33 1375.70 138.029   4
   5   1  35 6436.51 260.415   4
   5   1  35 5680.61 281.451   5
  -5  -1  35 5347.20 286.594   5
  -5   1  35 5756.24 296.935   5
   5  -1  35 5744.31 279.818   5
   5  -1  35 5923.62 256.825   4
  -5  -1  35 5499.54 277.499   4
  -5   1  35 5340.34 271.320   4
  -5   1  37 9186.78 408.193   5
   5   1  37 9800.42 397.972   5
  -5  -1  37 9513.63 408.071   5
   5  -1  37 10183.4 374.239   4
   5  -1  37 10308.7 402.579   5
   5   1  37 10458.6 374.749   4
  -5  -1  37 10349.8 398.558   4
  -5   1  37 9512.93 389.467   4
   5  -3   1 1136.43 95.5919   1
  -5   3   1 1112.73 63.7954   3
  -5   3  -1 1275.52 70.6280   2
   5  -3  -1 1176.53 100.124   1
   5   3   1 1270.12 58.1912   5
   5  -3   1 1286.50 59.5121   5
   5   3  -1 1223.46 61.8623   5
   5   3  -1 1189.84 51.1536   4
   5  -3  -1 1217.04 59.5754   4
  -5   3  -1 1212.93 77.6802   3
   5  -3   1 1318.86 57.6083   4
   5   3   1 1231.95 46.4742   4
   5  -3  -1 1347.41 62.0519   5
   5   3  -1 1105.19 84.9307   1
   5   3   1 1079.49 79.2230   1
  -5   3   1 1374.93 73.0047   2
  -5   3  -3 36848.3 1014.85   2
  -5   3   3 36615.0 1008.64   3
   5   3   3 34505.6 1007.12   5
   5  -3   3 36456.1 1009.51   5
  -5   3  -3 36940.6 1027.59   3
  -5  -3   3 34741.9 1003.69   2
   5  -3  -3 35974.7 1012.45   4
   5  -3   3 35751.2 1006.40   4
   5   3  -3 37072.4 1030.08   1
   5  -3  -3 37181.1 1016.05   5
   5   3   3 35476.9 1014.46   1
   5   3   3 34603.2 996.982   4
  -5   3   3 37931.3 1017.95   2
   5  -3  -3 38220.9 1043.44   1
  -5  -3   5 69408.9 2039.31   3
  -5   3  -5 74837.8 2057.66   2
  -5   3   5 78440.2 2053.80   3
   5  -3   5 77012.5 2056.55   5
   5   3   5 72650.6 2051.99   5
   5  -3  -5 75468.2 2087.78   1
  -5   3  -5 72228.6 2074.26   3
   5  -3   5 74926.9 2051.27   4
   5   3  -5 77592.3 2077.06   1
  -5   3   5 76771.1 2062.86   2
   5   3   5 74584.6 2042.07   4
   5   3   5 75623.8 2051.58   1
  -5  -3   5 70011.4 2051.05   2
  -5  -3   7 3893.67 134.235   3
  -5   3   7 4106.73 145.812   3
  -5   3  -7 4164.90 153.102   2
   5  -3  -7 3981.27 193.315   1
   5   3  -7 4036.13 182.385   1
  -5  -3   7 4138.00 149.256   2
   5  -3   7 4376.93 147.111   5
   5   3   7 4122.86 142.882   5
   5  -3   7 4156.67 142.089   4
  -5   3   7 4114.66 160.376   2
   5   3   7 4087.19 133.526   4
   5   3   7 4056.70 136.665   1
  -5   3   9 28125.0 754.129   3
  -5   3  -9 28829.9 761.307   2
   5   3   9 27439.0 753.659   5
  -5   3   9 27698.5 763.593   2
   5   3   9 27477.3 741.948   4
  -5  -3   9 28759.0 760.322   4
  -5  -3  11 1466.74 100.342   4
  -5   3  11 1497.00 102.200   2
  -5   3  11 1418.38 90.3306   3
  -5   3 -11 1305.98 106.241   2
   5   3 -11 1298.24 139.157   1
   5  -3  11 1470.66 93.7324   5
   5  -3  11 1407.28 84.9310   4
   5  -3 -13 60328.1 1799.96   1
   5   3  13 64575.1 1774.94   5
   5  -3  13 64154.1 1776.78   5
   5   3 -13 65102.1 1798.31   1
  -5   3 -13 61950.3 1775.51   2
   5  -3  13 62540.9 1766.21   4
   5   3  13 62940.8 1759.85   4
  -5  -3  13 61597.8 1777.06   4
  -5   3  15 119621. 3315.64   3
  -5   3 -15 114852. 3319.18   2
   5  -3  15 121401. 3322.69   5
   5   3  15 120237. 3320.62   5
   5   3 -15 122068. 3340.71   1
   5  -3 -15 119378. 3344.86   1
  -5   3  15 113334. 3319.30   2
   5  -3  15 120712. 3311.47   4
   5   3  15 121134. 3304.58   4
  -5  -3  15 116354. 3320.67   4
  -5   3  17 28786.0 851.678   3
   5   3  17 29525.6 860.374   5
   5   3 -17 28949.8 877.486   1
  -5   3 -17 29040.8 860.250   2
   5  -3  17 29844.8 860.304   5
  -5   3  17 28907.8 858.659   2
   5  -3 -17 29057.1 884.123   1
   5  -3  17 28705.6 845.644   4
   5   3  17 28983.7 840.472   4
   5   3 -19 10035.0 369.644   1
   5   3  19 10188.9 350.904   5
  -5   3  19 9975.87 345.307   3
   5  -3  19 10375.4 351.465   5
  -5   3  19 10296.3 350.342   2
   5  -3 -19 10377.3 385.603   1
   5  -3  19 10233.3 335.225   4
   5   3  19 10258.8 329.706   4
  -5  -3  19 10052.3 349.280   4
  -5  -3  21 482.762 110.542   4
   5  -3 -21 519.308 152.017   1
  -5   3  21 635.223 109.036   3
   5  -3  21 577.775 106.361   5
  -5  -3  21 487.442 120.364   5
   5   3 -21 355.732 133.040   1
  -5   3  21 628.007 109.267   2
   5  -3  21 558.077 90.8527   4
   5   3  21 587.687 105.062   5
   5   3  21 496.577 88.0536   4
  -5   3  23 11337.6 391.033   3
  -5   3  23 10572.0 407.669   5
   5   3 -23 11247.2 415.419   1
  -5   3  23 11655.0 393.948   2
   5  -3  23 12009.0 402.657   5
   5  -3 -23 11006.2 423.584   1
  -5  -3  23 11177.1 412.971   5
   5   3  23 11454.1 402.770   5
   5  -3  23 11826.9 384.109   4
   5   3  23 12166.0 379.454   4
  -5  -3  23 10615.6 396.013   4
  -5   3  25 17491.1 549.226   3
   5   3  25 17663.4 532.955   4
   5   3 -25 16643.3 565.653   1
   5  -3  25 17401.6 556.749   5
   5   3  25 17413.0 559.515   5
  -5  -3  25 16189.0 565.146   5
  -5   3  25 16121.8 568.026   5
  -5   3  25 17291.1 546.476   2
   5  -3 -25 16578.5 575.734   1
   5  -3  25 17783.1 537.171   4
   5   3  27 6783.73 253.788   4
   5   3 -27 5460.74 283.673   1
  -5  -3  27 6084.18 286.129   5
   5  -3 -27 5992.58 296.535   1
   5  -3  27 6690.43 276.993   5
   5   3  27 6034.13 270.994   5
  -5   3  27 6103.39 287.072   5
   5  -3  27 5963.67 250.153   4
  -5  -3  27 5821.74 265.295   4
   5  -3 -29 2073.76 205.174   1
   5   3  29 2534.80 180.547   5
   5   3 -29 1876.79 193.236   1
  -5  -3  29 1810.20 162.600   4
  -5   3  29 2241.96 165.856   4
  -5  -3  31-50.9797 131.158   4
  -5   3  31 80.1911 143.875   5
   5   3 -31-142.722 162.983   1
   5  -3  31-138.284 127.152   5
   5   3  31-13.6210 122.856   5
  -5  -3  31-14.2426 137.201   5
   5  -3  31-5.07834 106.254   4
   5   3  31 217.535 111.043   4
   5   3  33 3485.76 187.857   4
   5  -3  33 3409.67 209.543   5
   5   3  33 3152.65 205.434   5
  -5  -3  33 3187.06 226.414   5
  -5   3  33 2685.06 213.258   5
   5  -3  33 3446.75 188.510   4
  -5   3  33 3158.63 198.659   4
  -5  -3  35 7076.44 337.529   5
   5  -3  35 7393.59 326.646   5
   5   3  35 7297.59 325.501   5
  -5   3  35 6768.48 334.364   5
   5  -3  35 7771.85 309.131   4
   5   3  35 7426.85 297.342   4
  -5   3  35 6705.68 309.119   4
   5  -3  37 3716.52 208.536   4
   5   3  37 3560.64 227.383   5
  -5  -3  37 3381.03 239.900   5
  -5   3  37 3403.62 239.193   5
   5  -3  37 3213.04 219.424   5
   5   3  37 3467.11 199.653   4
  -5   3  37 3486.24 217.158   4
  -5   5  -1 3543.32 129.555   2
   5  -5  -1 3447.06 117.266   5
  -5   5   1 3169.42 125.546   3
   5   5  -1 3319.11 117.625   5
  -5   5  -1 3333.35 135.855   3
   5   5   1 3149.13 96.7263   4
   5  -5   1 3336.67 115.220   5
   5  -5  -1 3248.79 117.952   4
   5   5   1 3439.94 131.385   1
   5  -5   1 3047.68 113.854   4
   5   5   1 3210.47 100.803   2
   5   5   1 3355.38 113.272   5
   5   5  -1 3571.09 138.177   1
   5   5  -1 3194.12 103.255   4
  -5   5   1 3132.66 127.071   2
  -5   5  -3 127599. 3257.23   2
   5  -5  -3 133354. 3288.12   1
   5  -5   3 128030. 3248.17   5
   5  -5   3 131827. 3247.70   4
   5  -5  -3 132824. 3254.87   4
   5   5   3 100715. 3227.78   4
  -5   5  -3 135498. 3272.28   3
   5   5  -3 129404. 3266.91   1
   5   5   3 133178. 3245.55   5
   5   5   3 104341. 3229.34   2
   5  -5  -3 128629. 3253.87   5
   5   5   3 131660. 3249.58   1
  -5   5   3 132486. 3260.17   2
  -5   5   3 132663. 3253.10   3
   5  -5   5 52755.5 1339.25   5
   5  -5  -5 51598.3 1377.97   1
  -5   5  -5 49312.0 1346.43   2
  -5   5   5 50193.7 1340.06   3
   5   5  -5 52109.8 1361.87   1
  -5   5  -5 51434.7 1370.17   3
   5   5   5 52690.4 1334.67   5
   5   5   5 50031.6 1330.18   1
   5  -5   5 51970.0 1337.47   4
  -5   5   5 50750.4 1348.17   2
   5   5   5 42827.5 1317.78   4
  -5  -5   5 49340.3 1331.28   4
   5   5   5 43463.0 1319.56   2
   5   5   7 27638.7 801.335   1
   5   5   7 30035.2 802.730   2
  -5   5   7 28840.3 821.476   3
   5   5  -7 29841.8 844.259   1
  -5   5  -7 29446.5 828.436   2
   5   5   7 28883.2 814.902   5
  -5  -5   7 29115.0 817.170   4
   5  -5   7 29934.7 821.418   5
  -5   5  -7 31169.4 858.083   3
  -5   5   7 29954.7 829.812   2
   5   5   7 26708.6 800.242   4
  -5   5  -9 587.283 89.2446   2
  -5   5   9 812.755 77.7987   3
   5   5   9 631.401 60.2061   5
  -5   5   9 577.176 85.2316   2
   5   5   9 510.147 48.1566   4
  -5  -5   9 507.343 70.8134   4
   5  -5 -11 4369.93 209.702   1
  -5   5 -11 4003.80 173.997   2
   5   5 -11 4029.97 192.304   1
   5  -5  11 4453.41 165.485   5
   5  -5  11 4225.13 156.374   4
  -5  -5  11 4368.06 168.774   4
  -5   5  13 60175.8 1758.89   3
   5  -5 -13 58961.0 1789.87   1
   5   5 -13 64240.3 1782.48   1
  -5   5 -13 62081.9 1769.81   2
   5   5  13 63339.1 1761.24   5
   5  -5  13 64228.7 1766.41   5
  -5   5  13 61905.4 1765.10   2
   5  -5  13 62574.9 1756.08   4
   5   5  13 63427.0 1743.51   4
  -5  -5  13 62126.2 1763.54   4
  -5   5  15 36199.9 1051.26   3
   5  -5 -15 37049.4 1086.38   1
  -5   5 -15 36011.8 1060.45   2
  -5   5  15 35610.4 1055.56   2
   5   5  15 36699.9 1054.41   5
   5  -5  15 37968.7 1058.69   5
   5   5 -15 36070.8 1072.86   1
   5  -5  15 35045.4 1045.37   4
   5   5  15 37656.3 1036.09   4
  -5  -5  15 35994.2 1056.03   4
  -5   5  17 33470.6 956.758   3
  -5   5 -17 33724.7 970.567   2
   5   5 -17 31178.6 975.502   1
   5   5  17 33283.2 940.708   4
   5  -5  17 33384.1 963.409   5
  -5   5  17 33461.8 962.156   2
   5   5  17 31609.9 959.093   5
   5  -5  17 32267.4 949.521   4
   5  -5 -17 32179.3 988.536   1
  -5   5  19 2826.97 145.662   3
   5   5 -19 2520.02 171.688   1
   5  -5 -19 2900.59 200.178   1
   5  -5  19 2362.57 143.140   5
   5   5  19 2545.51 144.084   5
  -5   5  19 2657.64 151.303   2
   5  -5  19 2444.61 133.764   4
   5   5  19 2544.42 124.752   4
  -5  -5  19 2572.04 146.478   4
  -5  -5  21 524.571 126.247   5
  -5   5  21 483.600 101.998   3
   5  -5  21 473.659 90.1431   4
   5   5 -21 190.005 128.164   1
   5  -5 -21 149.051 142.443   1
   5  -5  21 433.829 105.001   5
   5   5  21 329.043 101.904   5
  -5   5  21 218.988 107.122   2
   5   5  21 417.949 81.1784   4
  -5  -5  21 275.106 104.697   4
   5   5 -23 12440.4 450.357   1
  -5   5  23 12889.5 430.737   3
  -5  -5  23 13000.5 454.511   5
   5   5  23 13182.8 440.718   5
  -5   5  23 12093.6 446.111   5
  -5   5  23 12899.8 431.109   2
   5  -5 -23 12380.6 461.661   1
   5  -5  23 13193.6 439.607   5
   5  -5  23 13001.8 420.361   4
   5   5  23 13214.0 411.983   4
  -5  -5  23 11906.9 433.876   4
  -5   5  25 15352.4 484.762   3
   5   5 -25 14032.6 499.321   1
   5   5  25 14918.5 493.204   5
  -5  -5  25 13483.4 495.927   5
   5  -5 -25 14018.5 510.094   1
  -5   5  25 13949.4 475.730   2
  -5   5  25 14707.7 505.513   5
   5  -5  25 15447.8 471.800   4
   5  -5  25 14566.9 489.431   5
   5   5  25 14119.7 460.399   4
  -5  -5  25 13168.4 481.465   4
   5   5 -27 6076.48 289.151   1
   5  -5  27 6342.36 274.452   5
   5   5  27 6272.11 276.934   5
   5  -5 -27 5958.29 308.089   1
  -5  -5  27 6357.19 290.596   5
  -5   5  27 6195.92 293.266   5
  -5   5  27 6263.84 263.968   2
  -5   5  27 6718.89 271.416   3
   5  -5  27 6537.99 258.597   4
   5   5  27 6507.54 251.705   4
  -5  -5  27 5771.70 269.905   4
  -5   5  29 1075.79 140.666   3
   5   5 -29 953.398 174.638   1
   5   5  29 959.148 145.122   5
  -5   5  29 1031.54 134.997   2
   5  -5 -29 930.661 188.276   1
  -5  -5  29 739.358 138.730   4
  -5  -5  31 201.379 143.631   5
   5   5 -31 62.3278 167.062   1
   5  -5  31 129.551 109.999   4
   5  -5  31 91.3474 119.533   5
  -5   5  31-37.0976 141.366   5
   5   5  31 160.836 108.361   4
   5   5  33 5610.63 278.834   5
   5  -5  33 5340.82 264.802   5
  -5  -5  33 5552.61 286.492   5
  -5   5  33 5064.53 286.807   5
   5  -5  33 5720.54 252.314   4
   5   5  33 6147.70 250.458   4
  -5   5  33 5238.48 260.527   4
   5   5  35 5865.52 261.212   4
   5   5  35 5824.65 288.809   5
   5  -5  35 6743.13 292.202   5
  -5  -5  35 5520.33 302.025   5
  -5   5  35 5905.81 307.553   5
   5  -5  35 6252.50 268.246   4
  -5   5  35 6053.70 276.800   4
   5  -5  37 3499.68 228.112   5
  -5  -5  37 3315.70 272.682   5
  -5   5  37 3947.37 256.243   5
   5   5  37 3768.49 232.225   5
   5  -5  37 4137.22 214.771   4
   5   5  37 3673.45 206.162   4
  -5   5  37 3741.61 222.250   4
  -5   7   1 2162.33 108.026   2
   5   7  -1 2240.63 88.8783   5
   5  -7   1 2046.31 83.8343   5
  -5   7  -1 2035.83 105.938   2
   5   7  -1 2095.57 70.2825   4
   5   7   1 1901.16 104.618   1
   5   7  -1 2063.89 113.051   1
   5  -7  -1 2060.91 85.4600   5
   5   7   1 1864.87 67.6376   3
   5  -7  -1 2034.72 91.7186   4
  -5   7   1 2021.41 107.661   3
   5  -7   1 1905.19 86.2074   4
  -5   7  -1 1942.62 116.467   3
   5   7   1 2246.12 83.5901   5
   5   7  -1 1673.93 70.4187   4
   5   7   3 23243.8 658.168   3
   5   7   3 23173.7 669.555   1
  -5   7  -3 23341.1 681.631   2
   5  -7  -3 24271.7 676.629   4
   5   7  -3 22893.5 686.083   1
  -5   7   3 23623.3 677.368   3
  -5   7  -3 23589.9 696.216   3
   5  -7   3 23354.9 666.819   5
   5  -7   3 23407.4 668.704   4
   5   7   3 22696.0 663.592   5
   5  -7  -3 23169.6 672.838   5
  -5   7   3 24827.6 684.466   2
   5   7   5 98970.5 2745.29   3
  -5   7  -5 99573.4 2765.04   2
   5   7  -5 100900. 2772.68   1
  -5   7   5 102871. 2759.13   3
   5  -7   5 99149.9 2752.08   5
   5   7   5 99744.3 2745.96   5
   5   7  -5 92319.0 2741.96   3
  -5   7  -5 102242. 2785.15   3
   5  -7   5 99929.0 2752.15   4
  -5   7   5 103632. 2765.54   2
   5   7   5 99953.2 2745.14   1
   5   7   7 13006.3 391.320   3
  -5   7   7 13609.8 402.354   3
  -5   7  -7 13440.6 413.054   2
   5   7   7 12623.6 387.263   5
   5   7   7 13034.0 378.448   1
  -5   7   7 13680.7 408.383   2
  -5  -7   7 13554.5 390.641   4
   5   7   9 32469.9 827.494   3
   5   7   9 30333.9 805.196   2
   5   7  -9 33611.4 857.204   1
   5   7   9 27149.0 802.146   2
  -5   7  -9 31792.2 844.129   2
   5   7   9 25080.6 796.558   1
   5   7   9 30243.5 820.885   5
  -5   7  -9 32082.6 871.754   3
   5  -7   9 32915.9 827.587   4
  -5  -7   9 32774.0 828.637   4
   5  -7  -9 34454.1 878.989   1
  -5   7  11 3941.94 157.155   3
   5   7 -11 3788.65 180.655   1
   5   7  11 3993.66 153.441   3
   5  -7  11 3680.41 152.666   5
   5   7  11 3475.84 126.661   2
  -5   7  11 4046.67 163.484   2
  -5   7 -11 3821.15 169.003   2
   5  -7 -11 3670.21 203.582   1
  -5  -7  11 3900.04 154.274   4
   5  -7  11 3894.01 148.035   4
  -5   7  13 32155.7 940.530   3
   5  -7 -13 31132.1 975.429   1
   5  -7  13 32628.3 942.520   5
  -5   7 -13 32566.7 952.526   2
  -5   7  13 32521.9 946.443   2
   5  -7  13 31702.7 934.664   4
   5   7 -13 32695.8 959.604   1
  -5  -7  13 31659.8 939.962   4
   5   7  13 33782.7 919.159   4
  -5   7  15 61156.9 1722.13   3
   5   7 -15 60682.9 1741.00   1
  -5   7 -15 61406.9 1735.38   2
   5  -7  15 61103.3 1715.60   4
   5  -7  15 59920.9 1724.98   5
   5   7  15 61456.7 1720.57   5
  -5   7  15 60175.4 1724.42   2
   5  -7 -15 59915.9 1754.98   1
  -5  -7  15 59035.0 1722.97   4
   5   7  15 61687.1 1701.87   4
  -5   7  17 9596.23 330.681   2
  -5   7  17 9297.14 324.603   3
   5  -7 -17 9283.69 366.259   1
   5   7 -17 9489.11 350.378   1
   5  -7  17 9603.02 327.794   5
   5   7  17 10023.3 328.448   5
   5  -7  17 9599.52 317.972   4
  -5  -7  17 9853.60 331.980   4
   5   7  17 9827.38 304.388   4
   5  -7 -19 5805.91 273.456   1
  -5   7  19 6169.50 226.488   3
   5   7 -19 5295.24 246.399   1
   5  -7  19 5197.96 224.686   5
   5   7  19 5876.55 228.340   5
  -5  -7  19 5374.44 228.599   4
  -5  -7  19 5340.90 241.053   5
  -5   7  19 5589.25 230.091   2
   5  -7  19 5707.28 216.225   4
   5   7  19 6074.07 205.741   4
   5   7  21 57.1391 73.8235   4
  -5   7  21 100.893 96.6829   3
   5  -7  21 50.9183 91.3986   5
   5   7  21-23.3025 99.2969   5
   5   7 -21 58.4143 133.849   1
  -5  -7  21 153.717 121.788   5
   5  -7 -21 235.299 158.214   1
  -5   7  21 166.704 103.136   2
   5  -7  21 163.897 85.9273   4
  -5  -7  21 195.363 101.147   4
   5   7 -23 11097.8 407.526   1
   5  -7 -23 10587.8 421.856   1
   5   7  23 11080.9 393.035   5
  -5  -7  23 10969.6 407.601   5
   5  -7  23 11600.5 393.818   5
  -5   7  23 11044.4 405.431   5
  -5   7  23 11332.2 386.156   2
  -5   7  23 11599.3 388.356   3
   5  -7  23 11164.4 376.278   4
  -5  -7  23 10544.3 391.792   4
   5   7  23 11105.6 365.339   4
[truncated: 504,366 more chars]
