# Supplementary material for: Decoupled MOF Breathing: Pressure‐Induced Reversal of Correlation Between Orthogonal Motions in a Diamondoid Framework
Source: Angew Chem Int Ed Engl. 2025 May 15;64(27):e202504297. doi: 10.1002/anie.202504297 (PMC12207364; doi:10.1002/anie.202504297)
Supplement: Supplementary file 1 — Supporting Information [file ANIE-64-e202504297-s002.zip › SHF-62-CHCl3_SCC-in-FC70_20bar_d.cif]

data_SHF_62_CHCl3_FC70_20bar_d
#data_exp3_1_10_
_audit_creation_date               2024-11-14
_audit_creation_method
;
Olex2 1.5
(compiled 2024.02.16 svn.r378c4104 for OlexSys, GUI svn.r6928)
;
_shelx_SHELXL_version_number       '2019/1'
_audit_contact_author_address      ?
_audit_contact_author_email        ?
_audit_contact_author_name         ''
_audit_contact_author_phone        ?
_publ_contact_author_id_orcid      ?
_publ_section_references
;
Dolomanov, O.V., Bourhis, L.J., Gildea, R.J, Howard, J.A.K. & Puschmann, H.
 (2009), J. Appl. Cryst. 42, 339-341.

Sheldrick, G.M. (2008). Acta Cryst. A64, 112-122.
;
_chemical_name_common              ?
_chemical_name_systematic          ?
_chemical_formula_moiety           'C20 H14 In N2 O10, C2 H8 N'
_chemical_formula_sum              'C22 H22 In N3 O10'
_chemical_formula_weight           603.24
_chemical_melting_point            ?
_chemical_oxdiff_formula           'In C22 H22 N3 O10'
loop_
  _atom_type_symbol
  _atom_type_description
  _atom_type_scat_dispersion_real
  _atom_type_scat_dispersion_imag
  _atom_type_scat_source
 'C' 'C' 0.0030 0.0010 'International Tables Vol C Tables 4.2.6.8 and 6.1.1.4'
 'H' 'H' 0.0000 0.0000 'International Tables Vol C Tables 4.2.6.8 and 6.1.1.4'
 'In' 'In' -0.7640 1.2230
 'International Tables Vol C Tables 4.2.6.8 and 6.1.1.4'
 'N' 'N' 0.0060 0.0030 'International Tables Vol C Tables 4.2.6.8 and 6.1.1.4'
 'O' 'O' 0.0110 0.0060 'International Tables Vol C Tables 4.2.6.8 and 6.1.1.4'

_shelx_space_group_comment
;
The symmetry employed for this shelxl refinement is uniquely defined
by the following loop, which should always be used as a source of
symmetry information in preference to the above space-group names.
They are only intended as comments.
;
_space_group_crystal_system        'orthorhombic'
_space_group_IT_number             70
_space_group_name_H-M_alt          'F d d d'
_space_group_name_Hall             '-F 2uv 2vw'
loop_
  _space_group_symop_operation_xyz
 'x, y, z'
 '-x+1/4, -y+1/4, z'
 'x, -y+1/4, -z+1/4'
 '-x+1/4, y, -z+1/4'
 'x, y+1/2, z+1/2'
 '-x+1/4, -y+3/4, z+1/2'
 'x, -y+3/4, -z+3/4'
 '-x+1/4, y+1/2, -z+3/4'
 'x+1/2, y, z+1/2'
 '-x+3/4, -y+1/4, z+1/2'
 'x+1/2, -y+1/4, -z+3/4'
 '-x+3/4, y, -z+3/4'
 'x+1/2, y+1/2, z'
 '-x+3/4, -y+3/4, z'
 'x+1/2, -y+3/4, -z+1/4'
 '-x+3/4, y+1/2, -z+1/4'
 '-x, -y, -z'
 'x-1/4, y-1/4, -z'
 '-x, y-1/4, z-1/4'
 'x-1/4, -y, z-1/4'
 '-x, -y+1/2, -z+1/2'
 'x-1/4, y+1/4, -z+1/2'
 '-x, y+1/4, z+1/4'
 'x-1/4, -y+1/2, z+1/4'
 '-x+1/2, -y, -z+1/2'
 'x+1/4, y-1/4, -z+1/2'
 '-x+1/2, y-1/4, z+1/4'
 'x+1/4, -y, z+1/4'
 '-x+1/2, -y+1/2, -z'
 'x+1/4, y+1/4, -z'
 '-x+1/2, y+1/4, z-1/4'
 'x+1/4, -y+1/2, z-1/4'

_cell_length_a                     14.8368(5)
_cell_length_b                     28.2000(7)
_cell_length_c                     30.5597(6)
_cell_angle_alpha                  90
_cell_angle_beta                   90
_cell_angle_gamma                  90
_cell_volume                       12786.1(6)
_cell_formula_units_Z              16
_cell_measurement_reflns_used      11185
_cell_measurement_temperature      298.00
_cell_measurement_theta_max        26.5760
_cell_measurement_theta_min        1.6400
_shelx_estimated_absorpt_T_max     ?
_shelx_estimated_absorpt_T_min     ?
_exptl_absorpt_coefficient_mu      0.728
_exptl_absorpt_correction_T_max    1.00000
_exptl_absorpt_correction_T_min    0.42926
_exptl_absorpt_correction_type     multi-scan
_exptl_absorpt_process_details
;
CrysAlisPro 1.171.38.41 (Rigaku Oxford Diffraction, 2015)
Empirical absorption correction using spherical harmonics,
 implemented in SCALE3 ABSPACK scaling algorithm.
;
_exptl_absorpt_special_details     ?
_exptl_crystal_colour_primary      yellow
_exptl_crystal_colour              'clear yellow'
_exptl_crystal_colour_lustre       clear
_exptl_crystal_density_diffrn      1.254
_exptl_crystal_density_meas        ?
_exptl_crystal_density_method      ?
_exptl_crystal_description         Octahedral
_exptl_crystal_F_000               4864
_exptl_crystal_size_max            0.15
_exptl_crystal_size_mid            0.13
_exptl_crystal_size_min            0.1
_exptl_transmission_factor_max     ?
_exptl_transmission_factor_min     ?
_diffrn_reflns_av_R_equivalents    0.0333
_diffrn_reflns_av_unetI/netI       0.0201
_diffrn_reflns_Laue_measured_fraction_full  0.991
_diffrn_reflns_Laue_measured_fraction_max  0.992
_diffrn_reflns_limit_h_max         19
_diffrn_reflns_limit_h_min         -15
_diffrn_reflns_limit_k_max         36
_diffrn_reflns_limit_k_min         -31
_diffrn_reflns_limit_l_max         39
_diffrn_reflns_limit_l_min         -36
_diffrn_reflns_number              25013
_diffrn_reflns_point_group_measured_fraction_full  0.991
_diffrn_reflns_point_group_measured_fraction_max  0.992
_diffrn_reflns_theta_full          24.415
_diffrn_reflns_theta_max           26.572
_diffrn_reflns_theta_min           2.453
_diffrn_ambient_temperature        298.00
_diffrn_detector                   'CCD plate'
_diffrn_detector_area_resol_mean   ?
_diffrn_measured_fraction_theta_full  0.991
_diffrn_measured_fraction_theta_max  0.992
_diffrn_measurement_details
;
List of Runs (angles in degrees, time in seconds):

  # Type    Start    End  Width  t~exp~   \w     \q     \k     \f   Frames
--------------------------------------------------------------------------
  1  \w   -156.00 -30.00   0.20    0.20    --   30.00 -45.00-120.00  630
  2  \f   -120.00   0.00   0.20    0.20 -30.00  30.00 -45.00    --   600
  3  \w   -156.00 -30.00   0.20    0.20    --   30.00 -45.00   0.00  630
  4  \f      0.00 120.00   0.20    0.20 -30.00  30.00 -45.00    --   600
  5  \w   -156.00 -30.00   0.20    0.20    --   30.00 -45.00 120.00  630
;
_diffrn_measurement_device         'abstract diffractometer'
_diffrn_measurement_device_type   
 'dectris-CrysAlisPro-abstract goniometer imported dectris images'
_diffrn_measurement_method         '\w and \f scans'
_diffrn_orient_matrix_type        
 'CrysAlisPro convention (1999,Acta A55,543-557)'
_diffrn_orient_matrix_UB_11        -0.0264711000
_diffrn_orient_matrix_UB_12        0.0170059000
_diffrn_orient_matrix_UB_13        -0.0098299000
_diffrn_orient_matrix_UB_21        -0.0239649000
_diffrn_orient_matrix_UB_22        0.0026580000
_diffrn_orient_matrix_UB_23        0.0191499000
_diffrn_orient_matrix_UB_31        0.0296735000
_diffrn_orient_matrix_UB_32        0.0173353000
_diffrn_orient_matrix_UB_33        0.0067024000
_diffrn_radiation_monochromator    synchrotron
_diffrn_radiation_probe            x-ray
_diffrn_radiation_type             synchrotron
_diffrn_radiation_wavelength       0.6889
_diffrn_source                     synchrotron
_reflns_Friedel_coverage           0.000
_reflns_Friedel_fraction_full      .
_reflns_Friedel_fraction_max       .
_reflns_number_gt                  2768
_reflns_number_total               3650
_reflns_special_details
;
 Reflections were merged by SHELXL according to the crystal
 class for the calculation of statistics and refinement.
 
 _reflns_Friedel_fraction is defined as the number of unique
 Friedel pairs measured divided by the number that would be
 possible theoretically, ignoring centric projections and
 systematic absences.
;
_reflns_threshold_expression       'I > 2\s(I)'
_computing_cell_refinement         'CrysAlisPro 1.171.38.41 (Rigaku OD, 2015)'
_computing_data_collection         'CrysAlisPro 1.171.38.41 (Rigaku OD, 2015)'
_computing_data_reduction          'CrysAlisPro 1.171.38.41 (Rigaku OD, 2015)'
_computing_molecular_graphics      'Olex2 1.5 (Dolomanov et al., 2009)'
_computing_publication_material    'Olex2 1.5 (Dolomanov et al., 2009)'
_computing_structure_refinement    'XL  (Sheldrick, 2008)'
_computing_structure_solution      ?
_refine_diff_density_max           1.824
_refine_diff_density_min           -1.149
_refine_diff_density_rms           0.158
_refine_ls_extinction_coef         .
_refine_ls_extinction_method       none
_refine_ls_goodness_of_fit_ref     1.064
_refine_ls_hydrogen_treatment      constr
_refine_ls_matrix_type             full
_refine_ls_number_parameters       159
_refine_ls_number_reflns           3650
_refine_ls_number_restraints       5
_refine_ls_R_factor_all            0.0879
_refine_ls_R_factor_gt             0.0729
_refine_ls_restrained_S_all        1.067
_refine_ls_shift/su_max            0.000
_refine_ls_shift/su_mean           0.000
_refine_ls_structure_factor_coef   Fsqd
_refine_ls_weighting_details      
 'w=1/[\s^2^(Fo^2^)+(0.1969P)^2^+9.0582P] where P=(Fo^2^+2Fc^2^)/3'
_refine_ls_weighting_scheme        calc
_refine_ls_wR_factor_gt            0.2376
_refine_ls_wR_factor_ref           0.2576
_refine_special_details            ?
_olex2_refinement_description
;
1. Fixed Uiso
 At 1.2 times of:
  All C(H) groups, All N(H) groups, All N(H,H) groups
 At 1.5 times of:
  All C(H,H,H) groups
2. Restrained distances
 C11-N2
 1.5 with sigma of 0.02
 C11-C12
 2.5 with sigma of 0.02
 N2-C12
 1.5 with sigma of 0.02
3. Restrained planarity
 O5A, N1A, C9A, C10A
 with sigma of 0.1
 O5, N1, C9, C10
 with sigma of 0.1
4. Uiso/Uaniso restraints and constraints
Uiso(C11) = Uiso(N2) = Uiso(C12)
5. Others
 Sof(O5A)=Sof(N1A)=Sof(H1A)=Sof(C9A)=Sof(C10A)=Sof(H10D)=Sof(H10E)=Sof(H10F)=1-
 FVAR(1)
 Sof(O5)=Sof(N1)=Sof(H1)=Sof(C9)=Sof(C10)=Sof(H10A)=Sof(H10B)=Sof(H10C)=FVAR(1)
 Fixed Sof: N2(0.5) H2A(0.5) H2B(0.5) C11(0.5) H11A(0.5) H11B(0.5) H11C(0.5)
 C12(0.5) H12A(0.5) H12B(0.5) H12C(0.5)
6.a Secondary CH2 refined with riding coordinates:
 N2(H2A,H2B)
6.b Me refined with riding coordinates:
 C11(H11A,H11B,H11C), C12(H12A,H12B,H12C)
6.c Aromatic/amide H refined with riding coordinates:
 C3(H3), C6(H6), C7(H7), N1(H1), N1A(H1A)
6.d Idealised Me refined as rotating group:
 C10(H10A,H10B,H10C), C10A(H10D,H10E,H10F)
;
_atom_sites_solution_hydrogens     geom
_atom_sites_solution_primary       ?
_atom_sites_solution_secondary     ?
loop_
  _atom_site_label
  _atom_site_type_symbol
  _atom_site_fract_x
  _atom_site_fract_y
  _atom_site_fract_z
  _atom_site_U_iso_or_equiv
  _atom_site_adp_type
  _atom_site_occupancy
  _atom_site_site_symmetry_order
  _atom_site_calc_flag
  _atom_site_refinement_flags_posn
  _atom_site_refinement_flags_adp
  _atom_site_refinement_flags_occupancy
  _atom_site_disorder_assembly
  _atom_site_disorder_group
 In1 In 0.375000 0.375000 0.07584(2) 0.0528(3) Uani 1 2 d S T P . .
 O1 O 0.3559(4) 0.4320(2) 0.12672(16) 0.0782(13) Uani 1 1 d . . . . .
 O2 O 0.4941(3) 0.40974(16) 0.11293(15) 0.0714(11) Uani 1 1 d . . . . .
 O3 O 0.5119(3) 0.58813(15) 0.29026(14) 0.0792(12) Uani 1 1 d . . . . .
 O4 O 0.6498(3) 0.56690(19) 0.27370(16) 0.0797(13) Uani 1 1 d . . . . .
 C1 C 0.4384(5) 0.4344(2) 0.13444(19) 0.0672(14) Uani 1 1 d . . . . .
 C2 C 0.4725(4) 0.4675(2) 0.16968(18) 0.0712(15) Uani 1 1 d . . . . .
 C3 C 0.4115(5) 0.4959(3) 0.1908(2) 0.0822(18) Uani 1 1 d . . . . .
 H3 H 0.350871 0.493853 0.183202 0.099 Uiso 1 1 calc R U . . .
 C4 C 0.4373(5) 0.5276(3) 0.2230(2) 0.087(2) Uani 1 1 d . . . . .
 C5 C 0.5289(5) 0.5302(2) 0.2338(2) 0.0767(17) Uani 1 1 d . . . . .
 C6 C 0.5916(5) 0.5002(3) 0.2123(2) 0.0825(19) Uani 1 1 d . . . . .
 H6 H 0.652437 0.502039 0.219407 0.099 Uiso 1 1 calc R U . . .
 C7 C 0.5629(5) 0.4681(3) 0.1807(2) 0.0835(18) Uani 1 1 d . . . . .
 H7 H 0.603431 0.447605 0.167328 0.100 Uiso 1 1 calc R U . . .
 C8 C 0.5657(5) 0.5640(2) 0.26810(18) 0.0737(16) Uani 1 1 d . . . . .
 O5 O 0.2382(8) 0.5340(5) 0.2146(4) 0.095(4) Uiso 0.50(2) 1 d . . P A 1
 N1 N 0.3726(7) 0.5537(5) 0.2475(5) 0.066(3) Uiso 0.50(2) 1 d . . P A 1
 H1 H 0.394195 0.568522 0.269717 0.079 Uiso 0.50(2) 1 calc R U P A 1
 C9 C 0.2815(10) 0.5591(5) 0.2416(5) 0.075(4) Uiso 0.50(2) 1 d . . P A 1
 C10 C 0.2433(14) 0.5942(7) 0.2715(7) 0.102(6) Uiso 0.50(2) 1 d . . P A 1
 H10A H 0.243313 0.581631 0.300682 0.152 Uiso 0.50(2) 1 calc R U P A 1
 H10B H 0.182659 0.601304 0.262802 0.152 Uiso 0.50(2) 1 calc R U P A 1
 H10C H 0.278974 0.622552 0.270583 0.152 Uiso 0.50(2) 1 calc R U P A 1
 O5A O 0.2548(12) 0.5546(8) 0.2011(6) 0.139(6) Uiso 0.50(2) 1 d . . P A 2
 N1A N 0.3819(12) 0.5669(9) 0.2362(8) 0.120(7) Uiso 0.50(2) 1 d . . P A 2
 H1A H 0.408287 0.588379 0.251569 0.144 Uiso 0.50(2) 1 calc R U P A 2
 C9A C 0.2958(15) 0.5744(8) 0.2277(8) 0.112(6) Uiso 0.50(2) 1 d . . P A 2
 C10A C 0.2463(18) 0.6086(11) 0.2522(10) 0.134(8) Uiso 0.50(2) 1 d . . P A 2
 H10D H 0.232081 0.595801 0.280533 0.202 Uiso 0.50(2) 1 calc R U P A 2
 H10E H 0.191580 0.616204 0.237054 0.202 Uiso 0.50(2) 1 calc R U P A 2
 H10F H 0.281986 0.636726 0.255666 0.202 Uiso 0.50(2) 1 calc R U P A 2
 N2 N 0.1389(13) 0.4939(7) 0.1445(8) 0.163(6) Uiso 0.5 1 d D . P B -1
 H2A H 0.177281 0.500090 0.166116 0.195 Uiso 0.5 1 calc R U P B -1
 H2B H 0.162780 0.505848 0.120148 0.195 Uiso 0.5 1 calc R U P B -1
 C11 C 0.1350(19) 0.4401(7) 0.1390(10) 0.163(6) Uiso 0.5 1 d D . P B -1
 H11A H 0.194444 0.428154 0.133337 0.244 Uiso 0.5 1 calc R U P B -1
 H11B H 0.111991 0.425989 0.165354 0.244 Uiso 0.5 1 calc R U P B -1
 H11C H 0.096099 0.432299 0.114974 0.244 Uiso 0.5 1 calc R U P B -1
 C12 C 0.0564(16) 0.5202(8) 0.1534(9) 0.163(6) Uiso 0.5 1 d D . P B -1
 H12A H 0.070077 0.553354 0.155938 0.244 Uiso 0.5 1 calc R U P B -1
 H12B H 0.014457 0.515426 0.129911 0.244 Uiso 0.5 1 calc R U P B -1
 H12C H 0.030349 0.509115 0.180291 0.244 Uiso 0.5 1 calc R U P B -1

loop_
  _atom_site_aniso_label
  _atom_site_aniso_U_11
  _atom_site_aniso_U_22
  _atom_site_aniso_U_33
  _atom_site_aniso_U_23
  _atom_site_aniso_U_13
  _atom_site_aniso_U_12
 In1 0.0745(4) 0.0497(4) 0.0342(3) 0.000 0.000 0.00194(19)
 O1 0.089(3) 0.080(3) 0.065(3) -0.025(2) 0.000(2) -0.003(2)
 O2 0.093(3) 0.067(2) 0.054(2) -0.0183(19) -0.003(2) -0.002(2)
 O3 0.103(3) 0.074(3) 0.060(2) -0.027(2) -0.003(2) -0.006(2)
 O4 0.093(3) 0.084(3) 0.062(3) -0.025(2) -0.005(2) -0.011(2)
 C1 0.086(4) 0.064(3) 0.052(3) -0.015(2) -0.003(3) -0.003(3)
 C2 0.087(4) 0.071(3) 0.056(3) -0.022(3) -0.004(3) -0.005(3)
 C3 0.091(4) 0.085(4) 0.070(4) -0.029(3) -0.004(3) -0.005(4)
 C4 0.091(4) 0.097(5) 0.072(4) -0.035(4) -0.010(3) 0.011(4)
 C5 0.096(4) 0.074(4) 0.061(3) -0.023(3) -0.001(3) -0.010(3)
 C6 0.083(4) 0.097(5) 0.068(4) -0.029(3) -0.001(3) -0.007(4)
 C7 0.097(5) 0.090(5) 0.064(3) -0.027(3) 0.002(3) 0.000(4)
 C8 0.108(5) 0.068(3) 0.045(3) -0.010(2) -0.004(3) -0.006(3)

_geom_special_details
;
 All esds (except the esd in the dihedral angle between two l.s. planes)
 are estimated using the full covariance matrix.  The cell esds are taken
 into account individually in the estimation of esds in distances, angles
 and torsion angles; correlations between esds in cell parameters are only
 used when they are defined by crystal symmetry.  An approximate (isotropic)
 treatment of cell esds is used for estimating esds involving l.s. planes.
;
loop_
  _geom_bond_atom_site_label_1
  _geom_bond_atom_site_label_2
  _geom_bond_distance
  _geom_bond_site_symmetry_2
  _geom_bond_publ_flag
 In1 O1 2.254(5) 14 ?
 In1 O1 2.254(5) . ?
 In1 O2 2.317(4) . ?
 In1 O2 2.317(4) 14 ?
 In1 O3 2.254(4) 19_655 ?
 In1 O3 2.254(4) 20_565 ?
 In1 O4 2.315(5) 19_655 ?
 In1 O4 2.315(5) 20_565 ?
 In1 C1 2.627(6) 14 ?
 In1 C1 2.627(6) . ?
 In1 C8 2.617(6) 20_565 ?
 In1 C8 2.617(6) 19_655 ?
 O1 C1 1.248(9) . ?
 O2 C1 1.265(8) . ?
 O3 C8 1.249(8) . ?
 O4 C8 1.263(9) . ?
 C1 C2 1.511(7) . ?
 C2 C3 1.370(9) . ?
 C2 C7 1.383(10) . ?
 C3 H3 0.9300 . ?
 C3 C4 1.384(8) . ?
 C4 C5 1.400(10) . ?
 C4 N1 1.422(13) . ?
 C4 N1A 1.44(2) . ?
 C5 C6 1.419(9) . ?
 C5 C8 1.517(8) . ?
 C6 H6 0.9300 . ?
 C6 C7 1.390(9) . ?
 C7 H7 0.9300 . ?
 O5 C9 1.262(18) . ?
 N1 H1 0.8600 . ?
 N1 C9 1.372(17) . ?
 C9 C10 1.46(2) . ?
 C10 H10A 0.9600 . ?
 C10 H10B 0.9600 . ?
 C10 H10C 0.9600 . ?
 O5A C9A 1.16(2) . ?
 N1A H1A 0.8600 . ?
 N1A C9A 1.32(2) . ?
 C9A C10A 1.42(3) . ?
 C10A H10D 0.9600 . ?
 C10A H10E 0.9600 . ?
 C10A H10F 0.9600 . ?
 N2 H2A 0.8900 . ?
 N2 H2B 0.8900 . ?
 N2 C11 1.528(15) . ?
 N2 C12 1.456(16) . ?
 C11 H11A 0.9600 . ?
 C11 H11B 0.9600 . ?
 C11 H11C 0.9600 . ?
 C12 H12A 0.9600 . ?
 C12 H12B 0.9600 . ?
 C12 H12C 0.9600 . ?

loop_
  _geom_angle_atom_site_label_1
  _geom_angle_atom_site_label_2
  _geom_angle_atom_site_label_3
  _geom_angle
  _geom_angle_site_symmetry_1
  _geom_angle_site_symmetry_3
  _geom_angle_publ_flag
 O1 In1 O1 92.8(3) 14 . ?
 O1 In1 O2 82.42(19) 14 . ?
 O1 In1 O2 57.10(19) . . ?
 O1 In1 O2 57.11(19) 14 14 ?
 O1 In1 O2 82.42(19) . 14 ?
 O1 In1 O3 84.86(19) 14 19_655 ?
 O1 In1 O3 139.05(18) 14 20_565 ?
 O1 In1 O4 163.6(2) 14 20_565 ?
 O1 In1 O4 163.6(2) . 19_655 ?
 O1 In1 O4 89.4(2) . 20_565 ?
 O1 In1 O4 89.4(2) 14 19_655 ?
 O1 In1 C1 28.3(2) 14 14 ?
 O1 In1 C1 86.5(2) . 14 ?
 O1 In1 C1 86.5(2) 14 . ?
 O1 In1 C1 28.3(2) . . ?
 O1 In1 C8 87.4(2) . 20_565 ?
 O1 In1 C8 167.5(2) 14 20_565 ?
 O1 In1 C8 87.4(2) 14 19_655 ?
 O1 In1 C8 167.5(2) . 19_655 ?
 O2 In1 O2 121.4(2) 14 . ?
 O2 In1 C1 28.8(2) . . ?
 O2 In1 C1 102.1(2) 14 . ?
 O2 In1 C1 28.8(2) 14 14 ?
 O2 In1 C1 102.1(2) . 14 ?
 O2 In1 C8 110.6(2) 14 20_565 ?
 O2 In1 C8 108.0(2) 14 19_655 ?
 O2 In1 C8 108.0(2) . 20_565 ?
 O2 In1 C8 110.6(2) . 19_655 ?
 O3 In1 O1 139.05(18) 19_655 . ?
 O3 In1 O1 84.86(19) 20_565 . ?
 O3 In1 O2 82.13(18) 19_655 . ?
 O3 In1 O2 127.51(19) 19_655 14 ?
 O3 In1 O2 127.51(19) 20_565 . ?
 O3 In1 O2 82.13(18) 20_565 14 ?
 O3 In1 O3 122.3(2) 20_565 19_655 ?
 O3 In1 O4 57.31(17) 19_655 19_655 ?
 O3 In1 O4 82.88(18) 19_655 20_565 ?
 O3 In1 O4 57.31(17) 20_565 20_565 ?
 O3 In1 O4 82.88(18) 20_565 19_655 ?
 O3 In1 C1 107.52(19) 20_565 . ?
 O3 In1 C1 110.90(18) 19_655 . ?
 O3 In1 C1 110.90(18) 20_565 14 ?
 O3 In1 C1 107.52(19) 19_655 14 ?
 O3 In1 C8 103.2(2) 19_655 20_565 ?
 O3 In1 C8 28.5(2) 20_565 20_565 ?
 O3 In1 C8 103.2(2) 20_565 19_655 ?
 O3 In1 C8 28.5(2) 19_655 19_655 ?
 O4 In1 O2 85.19(18) 20_565 . ?
 O4 In1 O2 139.23(16) 19_655 . ?
 O4 In1 O2 139.23(16) 20_565 14 ?
 O4 In1 O2 85.19(18) 19_655 14 ?
 O4 In1 O4 93.0(3) 19_655 20_565 ?
 O4 In1 C1 167.9(2) 20_565 14 ?
 O4 In1 C1 167.9(2) 19_655 . ?
 O4 In1 C1 87.8(2) 20_565 . ?
 O4 In1 C1 87.8(2) 19_655 14 ?
 O4 In1 C8 28.9(2) 19_655 19_655 ?
 O4 In1 C8 87.0(2) 19_655 20_565 ?
 O4 In1 C8 28.9(2) 20_565 20_565 ?
 O4 In1 C8 87.0(2) 20_565 19_655 ?
 C1 In1 C1 94.0(3) 14 . ?
 C8 In1 C1 99.2(2) 20_565 . ?
 C8 In1 C1 139.4(3) 20_565 14 ?
 C8 In1 C1 99.2(2) 19_655 14 ?
 C8 In1 C1 139.4(3) 19_655 . ?
 C8 In1 C8 95.2(3) 19_655 20_565 ?
 C1 O1 In1 92.7(4) . . ?
 C1 O2 In1 89.3(4) . . ?
 C8 O3 In1 92.2(4) . 23_655 ?
 C8 O4 In1 89.0(4) . 23_655 ?
 O1 C1 In1 59.0(3) . . ?
 O1 C1 O2 120.8(5) . . ?
 O1 C1 C2 119.8(6) . . ?
 O2 C1 In1 61.9(3) . . ?
 O2 C1 C2 119.4(6) . . ?
 C2 C1 In1 177.5(5) . . ?
 C3 C2 C1 118.3(6) . . ?
 C3 C2 C7 121.2(6) . . ?
 C7 C2 C1 120.4(6) . . ?
 C2 C3 H3 119.0 . . ?
 C2 C3 C4 122.0(7) . . ?
 C4 C3 H3 119.0 . . ?
 C3 C4 C5 118.1(6) . . ?
 C3 C4 N1 121.4(8) . . ?
 C3 C4 N1A 122.6(10) . . ?
 C5 C4 N1 120.2(7) . . ?
 C5 C4 N1A 116.5(9) . . ?
 C4 C5 C6 119.7(5) . . ?
 C4 C5 C8 123.1(6) . . ?
 C6 C5 C8 117.2(6) . . ?
 C5 C6 H6 119.7 . . ?
 C7 C6 C5 120.6(7) . . ?
 C7 C6 H6 119.7 . . ?
 C2 C7 C6 118.4(6) . . ?
 C2 C7 H7 120.8 . . ?
 C6 C7 H7 120.8 . . ?
 O3 C8 In1 59.4(3) . 23_655 ?
 O3 C8 O4 121.5(5) . . ?
 O3 C8 C5 119.1(7) . . ?
 O4 C8 In1 62.2(3) . 23_655 ?
 O4 C8 C5 119.4(6) . . ?
 C5 C8 In1 177.6(5) . 23_655 ?
 C4 N1 H1 114.6 . . ?
 C9 N1 C4 130.8(11) . . ?
 C9 N1 H1 114.6 . . ?
 O5 C9 N1 121.6(13) . . ?
 O5 C9 C10 126.2(15) . . ?
 N1 C9 C10 112.1(14) . . ?
 C9 C10 H10A 109.5 . . ?
 C9 C10 H10B 109.5 . . ?
 C9 C10 H10C 109.5 . . ?
 H10A C10 H10B 109.5 . . ?
 H10A C10 H10C 109.5 . . ?
 H10B C10 H10C 109.5 . . ?
 C4 N1A H1A 115.8 . . ?
 C9A N1A C4 128.3(19) . . ?
 C9A N1A H1A 115.8 . . ?
 O5A C9A N1A 125(2) . . ?
 O5A C9A C10A 115(2) . . ?
 N1A C9A C10A 120(2) . . ?
 C9A C10A H10D 109.5 . . ?
 C9A C10A H10E 109.5 . . ?
 C9A C10A H10F 109.5 . . ?
 H10D C10A H10E 109.5 . . ?
 H10D C10A H10F 109.5 . . ?
 H10E C10A H10F 109.5 . . ?
 H2A N2 H2B 106.9 . . ?
 C11 N2 H2A 107.4 . . ?
 C11 N2 H2B 107.4 . . ?
 C12 N2 H2A 107.4 . . ?
 C12 N2 H2B 107.4 . . ?
 C12 N2 C11 119.6(17) . . ?
 N2 C11 H11A 109.5 . . ?
 N2 C11 H11B 109.5 . . ?
 N2 C11 H11C 109.5 . . ?
 H11A C11 H11B 109.5 . . ?
 H11A C11 H11C 109.5 . . ?
 H11B C11 H11C 109.5 . . ?
 N2 C12 H12A 109.5 . . ?
 N2 C12 H12B 109.5 . . ?
 N2 C12 H12C 109.5 . . ?
 H12A C12 H12B 109.5 . . ?
 H12A C12 H12C 109.5 . . ?
 H12B C12 H12C 109.5 . . ?

loop_
  _geom_torsion_atom_site_label_1
  _geom_torsion_atom_site_label_2
  _geom_torsion_atom_site_label_3
  _geom_torsion_atom_site_label_4
  _geom_torsion
  _geom_torsion_site_symmetry_1
  _geom_torsion_site_symmetry_2
  _geom_torsion_site_symmetry_3
  _geom_torsion_site_symmetry_4
  _geom_torsion_publ_flag
 In1 O1 C1 O2 3.0(7) . . . . ?
 In1 O1 C1 C2 -177.4(5) . . . . ?
 In1 O2 C1 O1 -2.9(7) . . . . ?
 In1 O2 C1 C2 177.5(5) . . . . ?
 In1 O3 C8 O4 2.4(6) 23_655 . . . ?
 In1 O3 C8 C5 -177.8(5) 23_655 . . . ?
 In1 O4 C8 O3 -2.4(6) 23_655 . . . ?
 In1 O4 C8 C5 177.9(5) 23_655 . . . ?
 O1 C1 C2 C3 -3.4(10) . . . . ?
 O1 C1 C2 C7 175.4(7) . . . . ?
 O2 C1 C2 C3 176.2(6) . . . . ?
 O2 C1 C2 C7 -5.0(10) . . . . ?
 C1 C2 C3 C4 -179.1(6) . . . . ?
 C1 C2 C7 C6 177.9(6) . . . . ?
 C2 C3 C4 C5 0.2(12) . . . . ?
 C2 C3 C4 N1 -174.0(9) . . . . ?
 C2 C3 C4 N1A 160.9(14) . . . . ?
 C3 C2 C7 C6 -3.3(12) . . . . ?
 C3 C4 C5 C6 -1.1(12) . . . . ?
 C3 C4 C5 C8 179.2(6) . . . . ?
 C3 C4 N1 C9 -10.6(19) . . . . ?
 C3 C4 N1A C9A 14(3) . . . . ?
 C4 C5 C6 C7 -0.2(12) . . . . ?
 C4 C5 C8 O3 5.6(10) . . . . ?
 C4 C5 C8 O4 -174.7(7) . . . . ?
 C4 N1 C9 O5 11(2) . . . . ?
 C4 N1 C9 C10 -172.6(14) . . . . ?
 C4 N1A C9A O5A -16(3) . . . . ?
 C4 N1A C9A C10A 164(2) . . . . ?
 C5 C4 N1 C9 175.3(12) . . . . ?
 C5 C4 N1A C9A 175.5(17) . . . . ?
 C5 C6 C7 C2 2.4(12) . . . . ?
 C6 C5 C8 O3 -174.1(6) . . . . ?
 C6 C5 C8 O4 5.6(9) . . . . ?
 C7 C2 C3 C4 2.1(12) . . . . ?
 C8 C5 C6 C7 179.5(6) . . . . ?
 N1 C4 C5 C6 173.2(9) . . . . ?
 N1 C4 C5 C8 -6.5(13) . . . . ?
 N1A C4 C5 C6 -163.0(13) . . . . ?
 N1A C4 C5 C8 17.3(16) . . . . ?

_shelx_res_file
;
TITL Exp3_1_10_ in Fddd
    exp3_1_10_.res
    created by SHELXL-2019/1 at 15:47:46 on 14-Nov-2024
REM Fddd (#70 in standard setting)
CELL 0.6889 14.836761 28.199968 30.559718 90 90 90
ZERR 16 0.000475 0.000709 0.000613 0 0 0
LATT 4
SYMM 0.25-X,0.25-Y,+Z
SYMM +X,0.25-Y,0.25-Z
SYMM 0.25-X,+Y,0.25-Z
SFAC C H In N O
DISP C 0.003 0.001 10.848
DISP H -0 0 0.623
DISP In -0.764 1.223 5209.877
DISP N 0.006 0.003 18.337
DISP O 0.011 0.006 30.192
UNIT 352 352 16 48 160
DFIX 1.5 C11 N2
DFIX 2.5 C11 C12
DFIX 1.5 N2 C12
FLAT O5A N1A C9A C10A
FLAT O5 N1 C9 C10
EADP C11 N2 C12

L.S. 50
PLAN  7
TEMP 24.85
CONF
BOND
MORE -1
BOND $H
fmap 2
acta
OMIT 0 2 2
OMIT 0 4 0
OMIT 0 4 4
OMIT 1 1 1
OMIT 1 3 3
OMIT 1 3 5
OMIT 1 5 3
OMIT 1 5 5
OMIT 1 7 3
OMIT 2 2 0
OMIT 2 6 0
OMIT 2 6 6
OMIT 3 1 1
OMIT 4 2 4
REM <olex2.extras>
REM <HklSrc "%.\\Exp3_1_10_.hkl">
REM </olex2.extras>

WGHT    0.196900    9.058201
FVAR       0.69150   0.50073
IN1   3    0.375000    0.375000    0.075837    10.50000    0.07447    0.04972 =
         0.03417    0.00000    0.00000    0.00194
O1    5    0.355911    0.431989    0.126723    11.00000    0.08927    0.07995 =
         0.06536   -0.02517   -0.00021   -0.00262
O2    5    0.494136    0.409745    0.112934    11.00000    0.09289    0.06745 =
         0.05389   -0.01828   -0.00300   -0.00195
O3    5    0.511893    0.588134    0.290262    11.00000    0.10275    0.07427 =
         0.06049   -0.02675   -0.00312   -0.00619
O4    5    0.649815    0.566898    0.273702    11.00000    0.09307    0.08379 =
         0.06233   -0.02542   -0.00468   -0.01112
C1    1    0.438359    0.434424    0.134445    11.00000    0.08553    0.06373 =
         0.05228   -0.01509   -0.00321   -0.00253
C2    1    0.472462    0.467481    0.169679    11.00000    0.08685    0.07075 =
         0.05614   -0.02163   -0.00393   -0.00538
C3    1    0.411458    0.495911    0.190770    11.00000    0.09122    0.08499 =
         0.07031   -0.02854   -0.00395   -0.00538
AFIX  43
H3    2    0.350871    0.493853    0.183202    11.00000   -1.20000
AFIX   0
C4    1    0.437291    0.527590    0.222990    11.00000    0.09133    0.09709 =
         0.07250   -0.03496   -0.01019    0.01081
C5    1    0.528854    0.530241    0.233790    11.00000    0.09611    0.07355 =
         0.06053   -0.02269   -0.00147   -0.01021
C6    1    0.591587    0.500224    0.212298    11.00000    0.08258    0.09719 =
         0.06767   -0.02934   -0.00078   -0.00671
AFIX  43
H6    2    0.652437    0.502039    0.219407    11.00000   -1.20000
AFIX   0
C7    1    0.562857    0.468135    0.180714    11.00000    0.09722    0.08952 =
         0.06377   -0.02661    0.00238   -0.00017
AFIX  43
H7    2    0.603431    0.447605    0.167328    11.00000   -1.20000
AFIX   0
C8    1    0.565651    0.563984    0.268096    11.00000    0.10752    0.06822 =
         0.04547   -0.00984   -0.00439   -0.00565
PART 1
O5    5    0.238233    0.534001    0.214643    21.00000    0.09455
N1    4    0.372599    0.553677    0.247482    21.00000    0.06589
AFIX  43
H1    2    0.394195    0.568522    0.269717    21.00000   -1.20000
AFIX   0
C9    1    0.281495    0.559135    0.241585    21.00000    0.07499
C10   1    0.243348    0.594150    0.271469    21.00000    0.10159
AFIX 137
H10A  2    0.243313    0.581631    0.300682    21.00000   -1.50000
H10B  2    0.182659    0.601304    0.262802    21.00000   -1.50000
H10C  2    0.278974    0.622552    0.270583    21.00000   -1.50000
AFIX   0
PART 2
O5A   5    0.254827    0.554640    0.201105   -21.00000    0.13854
N1A   4    0.381912    0.566939    0.236189   -21.00000    0.11974
AFIX  43
H1A   2    0.408287    0.588379    0.251569   -21.00000   -1.20000
AFIX   0
C9A   1    0.295770    0.574378    0.227727   -21.00000    0.11155
C10A  1    0.246324    0.608564    0.252243   -21.00000    0.13444
AFIX 137
H10D  2    0.232081    0.595801    0.280533   -21.00000   -1.50000
H10E  2    0.191580    0.616204    0.237054   -21.00000   -1.50000
H10F  2    0.281986    0.636726    0.255666   -21.00000   -1.50000
AFIX   0

PART -1
N2    4    0.138868    0.493920    0.144484    10.50000    0.16279
AFIX  23
H2A   2    0.177281    0.500090    0.166116    10.50000   -1.20000
H2B   2    0.162780    0.505848    0.120148    10.50000   -1.20000
AFIX   0
C11   1    0.134990    0.440086    0.139030    10.50000    0.16279
AFIX  33
H11A  2    0.194444    0.428154    0.133337    10.50000   -1.50000
H11B  2    0.111991    0.425989    0.165354    10.50000   -1.50000
H11C  2    0.096099    0.432299    0.114974    10.50000   -1.50000
AFIX   0
C12   1    0.056416    0.520191    0.153417    10.50000    0.16279
AFIX  33
H12A  2    0.070077    0.553354    0.155938    10.50000   -1.50000
H12B  2    0.014457    0.515426    0.129911    10.50000   -1.50000
H12C  2    0.030349    0.509115    0.180291    10.50000   -1.50000
AFIX   0
HKLF 4


REM  Exp3_1_10_ in Fddd
REM wR2 = 0.2576, GooF = S = 1.064, Restrained GooF = 1.067 for all data
REM R1 = 0.0729 for 2768 Fo > 4sig(Fo) and 0.0879 for all 3650 data
REM 159 parameters refined using 5 restraints

END

WGHT      0.1969      9.2572

REM Highest difference peak  1.824,  deepest hole -1.149,  1-sigma level  0.158
Q1    1   0.1250  0.4105  0.1250  10.50000  0.05    1.82
Q2    1   0.3194  0.3767  0.0716  11.00000  0.05    1.65
Q3    1   0.3671  0.6250  0.1250  10.50000  0.05    1.54
Q4    1   0.8189  0.5329  0.1796  11.00000  0.05    0.99
Q5    1   0.5282  0.6385  0.1760  11.00000  0.05    0.99
Q6    1   0.4396  0.6670  0.1964  11.00000  0.05    0.55
Q7    1   0.3604  0.5391  0.2588  11.00000  0.05    0.55
;
_shelx_res_checksum                48898
_shelx_hkl_file
;
   0   0   4 44596.0 1079.80   5
   0   0   4 43395.9 1070.40   2
   0   0  -4 45399.0 1069.81   1
   0   0   4 44878.3 1074.22   3
   0   0   6 72.7935 76.5737   3
   0   0  -6-14.6277 68.7669   1
   0   0   6 105.051 93.4804   5
   0   0   6 57.4914 68.9352   2
   0   0  -8 1822.44 84.3243   1
   0   0   8 1908.34 86.1258   4
   0   0  10 7.29012 64.0041   4
   0   0  10-67.2724 84.5598   5
   0   0 -10 12.7464 66.5268   1
   0   0  12 3056.48 182.941   5
   0   0  12 3046.53 151.177   4
   0   0 -12 3242.57 149.738   1
   0   0 -14 170.199 127.710   1
   0   0 -16 18322.0 517.431   1
   0   0  16 18717.6 562.137   5
   0   0  16 18410.6 520.869   4
   0   0  18-49.6641 125.342   4
   0   0 -18 41.4620 132.023   1
   0   0  18-33.0636 165.267   5
   0   0 -20 227420. 5591.69   1
   0   0  20 235745. 5603.74   4
   0   0  20 236539. 5646.84   5
   0   0  22 124.051 151.231   4
   0   0  22 103.708 188.338   5
   0   0  24 6975.71 350.635   5
   0   0  24 7517.14 314.811   4
   0   0 -24 6774.92 318.415   1
   0   0  26 170.381 231.037   5
   0   0  26-166.426 186.587   4
   0   0  28 11950.6 509.577   5
   0   0  28 12455.3 450.768   4
   0   0  30-166.289 259.014   5
   0   0  30 150.201 193.263   4
   0   0  34-94.3250 266.751   5
   0   0  34-179.139 224.989   4
   0   0  36 303.325 273.034   5
   0   0  36 547.442 225.483   4
   0   0  38 93.7361 235.903   4
   0   0  38-187.250 274.319   5
   0   2   2 224885. 5054.30   3
   0  -2   2 210366. 5052.63   5
   0   2  -2 223040. 5055.54   1
   0   2   4-25.0988 48.8324   3
   0   2   4-13.8249 44.9703   2
   0  -2   4-12.6354 56.7863   5
   0   2   4-7.63540 54.2213   5
   0   2  -4-27.4830 52.2104   1
   0  -2   4-32.6194 45.8578   4
   0  -2  -4-51.9750 55.2403   1
   0  -2   6 2539.12 105.375   4
   0   2  -6 2722.83 107.662   1
   0  -2  -6 2804.45 108.465   1
   0  -2   6 2560.61 119.954   5
   0   2   6 2413.67 119.348   5
   0   2   6 2635.72 108.890   3
   0   2   6 2395.32 99.8759   2
   0  -2   8 14.0978 64.7060   5
   0  -2  -8 5.27649 55.7150   1
   0   2  -8-19.9080 57.6037   1
   0   2   8 69.4335 58.5836   3
   0   2   8 19.2098 64.4767   5
   0  -2   8 23.1189 53.2949   4
   0   2   8 10.6646 53.2517   2
   0   2 -10 3757.33 143.705   1
   0  -2 -10 3694.09 138.385   1
   0  -2  10 3550.59 162.030   5
   0   2  10 3422.65 135.161   2
   0   2  10 3579.35 161.434   5
   0  -2  10 3653.52 144.519   4
   0   2  10 3600.30 147.089   3
   0  -2  12 100.069 103.087   4
   0   2  12 110.183 114.239   3
   0   2  12 68.6005 100.136   2
   0   2  12 8.64200 132.392   5
   0  -2  12 116.668 136.284   5
   0  -2 -12 58.7468 101.534   1
   0   2 -12-52.1272 106.922   1
   0   2 -14 2459.98 179.212   1
   0  -2 -14 2824.76 168.491   1
   0   2 -16 87.5673 135.314   1
   0   2  16 107.116 129.130   2
   0   2  16 81.0013 140.297   3
   0  -2 -16-6.88293 128.154   1
   0  -2  16 91.9062 122.074   4
   0   2  16-29.5524 163.902   5
   0  -2  16-28.7716 154.124   5
   0   2 -18 87443.1 2171.25   1
   0  -2  18 88772.2 2175.98   4
   0   2  18 91443.1 2216.88   5
   0   2  18 89566.2 2169.96   4
   0  -2 -18 84216.3 2160.13   1
   0  -2  18 88785.3 2212.15   5
   0   2  20 119.561 134.327   4
   0  -2  20 217.696 176.210   5
   0  -2  20-5.25550 150.313   4
   0  -2 -20-72.0251 140.157   1
   0   2  20 113.517 181.021   5
   0   2  22 76935.0 1987.14   5
   0   2  22 76900.5 1932.06   4
   0  -2  22 76302.9 1976.66   5
   0   2 -22 79452.3 1944.03   1
   0  -2  22 75975.7 1935.81   4
   0  -2  24-122.029 214.772   5
   0  -2  24-130.107 168.153   4
   0   2  24 8.85939 206.330   5
   0   2  24-29.1502 157.574   4
   0   2 -24 25.0925 183.774   1
   0  -2  26 1275.95 212.572   4
   0   2  26 1427.30 252.150   5
   0   2  26 1151.78 198.458   4
   0  -2  26 1295.87 247.747   5
   0  -2  28 10.1001 245.616   5
   0   2  28 219.328 244.995   5
   0  -2  28-153.241 196.512   4
   0   2  28-63.5215 191.668   4
   0  -2  30 20094.3 689.542   5
   0   2  30 19079.3 618.398   4
   0  -2  30 18786.4 621.784   4
   0   2  30 20204.3 698.932   5
   0  -2  32 288.939 243.416   5
   0   2  34 3253.51 288.854   4
   0  -2  34 4564.24 348.698   5
   0   2  34 3847.61 357.773   5
   0  -2  34 4176.20 301.332   4
   0   2  36 17.1960 211.618   4
   0  -2  36 419.851 228.335   4
   0   2  36 62.2314 269.818   5
   0  -2  36 497.727 275.822   5
   0  -2  38 3144.02 335.854   5
   0   2  38 2252.79 325.672   5
   0  -2  38 2589.44 283.755   4
   0   2  38 2586.86 278.981   4
   0   4   0 209629. 4987.19   1
   0   4   0 210533. 4986.95   3
   0  -4   0 209768. 4977.19   4
   0   4  -2 18.1222 83.1925   3
   0   4   2 19.1429 39.8047   2
   0  -4   2-8.16460 43.9478   5
   0  -4   2 24.3446 38.4812   4
   0   4  -2-41.8764 63.1480   1
   0   4   2-6.06271 52.0207   3
   0   4   4 216446. 5132.73   2
   0  -4   4 212635. 5136.02   4
   0   4   4 215073. 5136.01   5
   0  -4   4 211959. 5140.41   5
   0   4   4 216599. 5141.99   3
   0   4  -4 226615. 5146.10   1
   0  -4  -6 37.7261 63.4152   1
   0  -4   6 8.70566 57.3598   5
   0   4   6 7.81445 52.9267   3
   0  -4   6-1.75260 49.9357   4
   0   4   6-14.2785 47.3297   2
   0   4  -6 18.3220 60.8414   1
   0   4   6-45.1057 55.9372   5
   0   4   8 3329.70 140.863   5
   0  -4  -8 3359.22 138.234   1
   0   4   8 3257.81 132.361   3
   0  -4   8 3458.16 141.363   5
   0   4   8 3417.12 123.896   2
   0  -4   8 3519.67 131.462   4
   0   4  -8 3329.14 134.138   1
   0  -4  10 11.2428 82.5494   4
   0   4  10-23.3422 79.3818   2
   0  -4  10 54.0333 93.7954   5
   0   4  10 62.1134 82.5785   3
   0   4 -10-28.5972 87.6162   1
   0   4  10 17.8589 101.440   5
   0  -4 -10 64.6466 95.2209   1
   0   4  12 47981.8 1205.06   2
   0   4 -12 47743.8 1215.82   1
   0   4  12 47691.7 1220.78   3
   0   4  12 49385.8 1241.21   5
   0  -4  12 47987.4 1217.31   4
   0  -4  12 48339.2 1236.03   5
   0  -4 -12 51252.0 1211.89   1
   0  -4 -14-72.8310 138.508   1
   0   4 -14 11.3026 145.121   1
   0  -4  16 17237.8 497.760   4
   0   4  16 17449.0 484.959   2
   0   4 -16 16548.8 494.927   1
   0   4  16 16915.9 503.892   3
   0   4  16 18060.6 540.345   5
   0  -4  16 16526.3 524.899   5
   0  -4 -16 16573.2 481.673   1
   0  -4  18-6.49200 160.657   5
   0   4  18 109.357 132.658   2
   0  -4  18 24.7458 133.608   4
   0  -4 -18 87.3570 135.297   1
   0   4  18 183.988 169.714   5
   0   4  18-25.9031 146.497   3
   0  -4 -20 59424.4 1527.28   1
   0  -4  20 61230.0 1582.29   5
   0   4  20 62277.3 1557.50   3
   0   4  20 62132.7 1596.09   5
   0  -4  20 60990.0 1549.22   4
   0   4 -20 61066.6 1551.68   1
   0   4  20 59989.5 1529.64   2
   0   4  22-152.343 228.607   5
   0  -4  22 39.5674 186.366   5
   0   4 -22-12.0983 173.926   1
   0  -4 -22 84.1810 165.960   1
   0  -4  22-53.9849 152.720   4
   0   4  24 11290.8 485.292   5
   0  -4  24 12121.1 435.497   4
   0   4  24 12744.9 430.679   4
   0  -4  24 13187.0 484.777   5
   0   4 -24 12770.6 454.376   1
   0  -4  26 35.3142 186.616   4
   0   4  26 150.915 177.033   4
   0   4  26-10.0091 238.312   5
   0  -4  26-177.031 233.844   5
   0   4 -26 252.062 213.119   1
   0   4  28 11333.6 436.717   4
   0   4  28 12277.2 520.135   5
   0  -4  28 12355.3 459.691   4
   0  -4  28 12642.6 511.813   5
   0   4  30-127.122 202.470   4
   0   4  30 11.4368 267.641   5
   0  -4  30 71.9739 204.574   4
   0  -4  30 408.826 249.781   5
   0  -4  32 13586.4 553.996   5
   0   4  32 14126.2 510.772   4
   0   4  34 99.7400 263.088   5
   0  -4  34 26.5965 219.704   4
   0   4  34-139.164 210.665   4
   0  -4  34 409.482 265.971   5
   0  -4  36 326.768 270.927   5
   0  -4  36 37.0838 221.941   4
   0   4  36 77.5395 219.373   4
   0   4  36 115.380 279.426   5
   0  -4  38 422.980 275.027   5
   0   4  38-13.1747 275.817   5
   0   4  38 8.77569 219.022   4
   0  -4  38-77.8412 230.596   4
   0  -6   0-21.3644 38.8360   4
   0   6   0-80.4117 71.7127   1
   0   6   0-53.9968 65.2514   3
   0  -6   2 24687.8 576.458   5
   0  -6   2 23830.6 580.173   4
   0   6   2 22745.6 591.010   3
   0   6   2 23042.0 580.029   2
   0   6  -2 21952.5 603.782   3
   0   6  -2 24373.7 600.464   1
   0   6  -4 120.095 91.0605   3
   0   6  -4 33.5423 62.4656   1
   0   6   4-5.86810 52.8027   3
   0  -6   4 48.2579 42.3787   4
   0   6   4-1.21056 40.9964   2
   0  -6   4-38.2068 47.9487   5
   0   6   4-19.4067 41.3574   5
   0   6   6 208934. 4963.63   2
   0   6  -6 211508. 4980.39   1
   0   6   6 211840. 4969.53   5
   0  -6   6 210454. 4975.21   5
   0   6   6 204311. 4976.03   3
   0  -6   6 204498. 4967.43   4
   0   6   8 71.2921 82.4807   5
   0  -6   8 419.786 79.5187   4
   0  -6   8 143.120 84.8475   5
   0  -6  -8 250.712 102.928   1
   0   6   8 197.493 76.6192   2
   0   6   8 314.073 84.2454   3
   0   6  -8 156.753 91.1077   1
   0  -6 -10 72792.7 1722.99   1
   0   6  10 67803.8 1703.49   2
   0   6  10 71992.1 1728.29   5
   0  -6  10 69785.6 1729.22   5
   0  -6  10 68743.6 1713.24   4
   0   6 -10 71090.5 1722.18   1
   0   6  10 69131.7 1717.75   3
   0  -6  12 159.938 146.207   5
   0  -6  12 18.0726 124.215   4
   0   6  12-8.95148 150.994   5
   0  -6 -12 6.93576 145.599   1
   0   6 -12-83.4383 144.398   1
   0  -6 -14 38072.4 944.903   1
   0   6 -14 35167.7 949.540   1
   0   6  14 37039.8 933.900   2
   0   6  14 35133.9 970.988   5
   0   6  14 38184.4 952.748   3
   0  -6  14 34814.1 945.093   4
   0   6  16-15.0232 124.845   2
   0  -6  16 111.085 153.702   5
   0   6  16 121.477 133.669   3
   0  -6  16-46.6661 129.996   4
   0   6  16 56.0681 171.670   5
   0  -6 -16 54.5901 137.966   1
   0   6 -18 16252.9 489.296   1
   0  -6 -18 15505.7 465.980   1
   0  -6  18 14820.8 476.480   4
   0  -6  18 16580.1 514.778   5
   0   6  18 15798.8 468.113   2
   0   6  18 16422.3 524.125   5
   0   6  18 15671.9 485.394   3
   0  -6 -20 154.043 153.145   1
   0   6  20 23.4184 140.870   2
   0   6  20 55.3624 188.453   5
   0   6 -20-23.1648 168.266   1
   0  -6  20-36.7154 179.364   5
   0  -6  20 56.7171 140.156   4
   0   6  20 94.7176 154.938   3
   0   6  22 17823.5 609.571   5
   0   6  22 17333.8 559.071   3
   0   6 -22 19097.8 571.795   1
   0  -6  22 17492.2 551.093   4
   0   6  22 18381.0 535.026   2
   0  -6  22 17139.7 591.932   5
   0  -6  24 165.204 209.254   5
   0   6 -24 332.332 215.125   1
   0   6  24 116.816 165.606   2
   0   6  24-179.352 223.017   5
   0  -6  24-100.450 172.000   4
   0   6  24 245.456 195.365   3
   0  -6  26 1289.95 215.645   4
   0   6 -26 1190.47 237.003   1
   0  -6  26 1161.56 262.306   5
   0   6  26 1252.71 274.740   5
   0  -6  28 115.423 200.878   4
   0  -6  28-109.095 236.317   5
   0   6  28-27.9526 210.684   4
   0   6  28 289.677 277.082   5
   0   6  30 24583.8 804.574   5
   0  -6  30 21840.8 709.324   4
   0   6  32 29.7634 192.006   4
   0  -6  32 271.669 248.561   5
   0   6  34 1127.08 225.837   4
   0  -6  34 1527.41 279.911   5
   0   6  34 1353.09 301.238   5
   0  -6  34 1724.97 257.545   4
   0  -6  36 34.9528 263.798   5
   0   6  36-92.6457 266.654   5
   0   6  36-50.8831 225.751   4
   0  -6  36 326.287 235.781   4
   0  -6  38 1766.51 310.657   5
   0   6  38 1563.13 313.705   5
   0   6  38 1611.15 250.055   4
   0  -6  38 2145.58 280.978   4
   0  -8   0 1107.98 58.0248   4
   0   8   0 1054.45 82.0933   1
   0   8   0 1290.56 82.5084   3
   0   8  -2 28.9609 63.6086   1
   0   8   2-6.83650 57.5909   3
   0  -8   2 19.5923 39.1631   4
   0   8  -2 108.593 70.8952   3
   0   8   2 23.8728 48.7674   2
   0  -8   2 22.6666 31.2215   5
   0   8   4 62675.5 1557.64   2
   0   8   4 65581.3 1576.97   3
   0   8  -4 66481.6 1602.10   3
   0   8  -4 64444.5 1581.92   1
   0  -8   4 65346.7 1563.42   4
   0   8   4 65148.0 1552.32   5
   0  -8   4 64264.2 1560.05   5
   0  -8   6 39.6278 59.9393   4
   0  -8   6 29.2500 75.7529   5
   0   8   6-11.6459 65.5345   5
   0   8  -6 49.0148 90.0184   1
   0   8  -6 96.6042 133.035   3
   0   8   6 2.69356 75.4980   3
   0   8   6 34.0870 63.8110   2
   0  -8   8 424095. 10162.8   5
   0   8   8 431699. 10149.0   2
   0   8   8 424410. 10157.2   5
   0   8   8 425010. 10164.7   3
   0  -8   8 425869. 10153.0   4
   0   8  -8 431530. 10169.6   1
   0   8  10 48.6996 134.875   5
   0  -8  10 160.969 131.404   5
   0  -8 -10 483.112 160.272   1
   0   8 -10 157.646 143.500   1
   0   8  10 42.1182 112.251   2
   0   8  10 78.8568 122.900   3
   0  -8  10 125.843 112.517   4
   0  -8 -12 175985. 4127.72   1
   0  -8  12 169213. 4129.99   5
   0   8  12 170255. 4131.59   5
   0  -8  12 168556. 4114.77   4
   0  -8  14-164.651 145.089   5
   0   8  14-72.7561 123.776   2
   0  -8 -14-80.7437 170.219   1
   0   8  14 93.0479 137.074   3
   0   8  14 60.5839 159.193   5
   0  -8  14 56.6101 126.589   4
   0  -8  16 216.597 161.765   5
   0   8  16 403.715 132.137   2
   0  -8  16 216.235 139.647   4
   0  -8 -16 148.253 156.010   1
   0   8 -16 391.810 157.178   1
   0   8  16 234.769 133.453   3
   0   8  18-89.0505 131.485   2
   0   8  18 65.4965 173.670   5
   0  -8  18-149.037 165.956   5
   0   8 -18 57.4911 166.607   1
   0  -8  18 120.572 145.168   4
   0   8  18 131.875 138.191   3
   0  -8 -18 51.7282 152.491   1
   0   8  20 28409.5 800.389   2
   0  -8  20 29673.2 832.066   4
   0   8  20 29868.1 831.602   3
   0  -8  20 28543.7 853.136   5
   0   8 -20 32109.6 848.344   1
   0   8  20 31969.3 882.947   5
   0   8  22 89.9209 218.193   5
   0  -8  22 24.5891 199.034   5
   0  -8  22 176.579 173.023   4
   0   8 -22 54.8721 198.469   1
   0   8  22 6.70490 172.096   3
   0   8  22 113.183 153.841   2
   0  -8  24 6030.23 353.749   5
   0   8  24 6419.97 321.404   3
   0   8 -24 6916.65 347.330   1
   0   8  24 6378.03 366.005   5
   0   8  24 7001.84 297.520   2
   0  -8  24 5918.87 309.240   4
   0  -8  26-103.194 226.118   5
   0  -8  26-136.035 195.147   4
   0   8  26-47.6996 180.989   2
   0   8 -26-169.227 227.385   1
   0   8  26-97.9972 207.624   3
   0   8  26-268.034 264.187   5
   0  -8  28 20738.7 705.032   5
   0   8  28 21080.8 676.941   3
   0  -8  28 19877.7 658.790   4
   0   8 -28 22124.4 696.417   1
   0   8  28 20829.0 641.481   2
   0   8  28 22052.9 748.161   5
   0  -8  30 238.818 211.260   4
   0   8  30 87.9778 285.325   5
   0   8  32 7864.54 355.191   4
   0  -8  32 7441.19 411.464   5
   0   8  34 177.228 203.606   4
   0   8  34-106.387 271.377   5
   0  -8  34 169.112 252.206   5
   0  -8  34 84.8861 221.434   4
   0   8  36 8.41355 225.755   4
   0  -8  36 176.679 230.248   4
   0   8  36 27.2750 283.788   5
   0  -8  36-93.0139 256.651   5
   0  -8  38 95.3527 266.391   5
   0   8  38-43.2020 217.602   4
   0  -8  38 153.089 235.184   4
   0   8  38-14.0356 289.405   5
   0 -10   0 69.1392 49.7830   4
   0  10   0-25.6536 80.6048   3
   0  10   2 691.189 90.0618   3
   0  10   2 617.592 81.0418   2
   0  10  -2 747.181 106.057   1
   0 -10   2 619.441 64.7309   4
   0  10  -2 676.366 111.333   3
   0 -10   2 575.640 46.6743   5
   0  10   4 9.38585 71.7922   2
   0 -10   4-33.2670 62.7913   5
   0  10   4 44.5781 46.9115   5
   0  10   4 82.7941 90.8464   3
   0  10  -4-70.7311 109.672   1
   0  10  -4-99.1385 127.028   3
   0 -10   4-13.8325 61.5497   4
   0  10   6 27534.5 740.448   3
   0  10  -6 28680.8 788.215   3
   0 -10   6 28979.7 723.445   4
   0  10   6 29153.0 717.169   5
   0 -10   6 29610.0 728.203   5
   0  10  -6 27340.5 748.706   1
   0  10   6 28045.3 717.296   2
   0  10  -8 39.2738 142.572   1
   0  10   8 106.719 124.249   3
   0  10   8 204.811 106.596   2
   0 -10   8 5.56587 100.031   4
   0  10   8 45.2297 118.593   5
   0 -10   8 153.950 123.819   5
   0  10  -8 331.630 222.830   3
   0  10  10 642666. 15161.1   5
   0 -10  10 655857. 15169.6   5
   0 -10  10 619610. 15152.9   4
   0  10  12 133.750 122.098   2
   0  10  12 107.405 143.115   5
   0  10 -12 193.320 154.519   1
   0  10  12 141.275 134.408   3
   0 -10  12 169.869 116.134   4
   0 -10 -12 149.548 170.774   1
   0 -10 -14 13541.0 444.922   1
   0  10  14 14351.8 409.106   2
   0  10  14 13415.3 444.177   5
   0 -10  14 13969.0 443.737   5
   0 -10  14 12738.5 416.307   4
   0  10 -14 13696.1 438.952   1
   0  10  14 13679.4 427.493   3
   0  10 -16-71.7599 159.049   1
   0  10  16 81.1804 126.087   2
   0  10  16 15.5590 139.416   3
   0 -10  16 87.2099 161.254   5
   0 -10 -16 5.49325 179.607   1
   0  10  18 26828.8 782.605   5
   0  10 -18 27663.4 759.220   1
   0 -10  18 27106.2 772.232   5
   0  10  18 26349.1 720.398   2
   0 -10  18 26141.7 743.902   4
   0 -10 -18 26349.2 747.145   1
   0  10  18 25420.6 742.484   3
   0  10  20-8.52836 206.472   5
   0  10  20 49.2820 155.462   3
   0  10 -20-52.2091 184.841   1
   0  10  20 71.2867 141.825   2
   0 -10  20-7.79407 196.016   5
   0 -10  20 68.9261 163.471   4
   0  10 -22 23905.6 703.909   1
   0 -10  22 24107.5 722.633   5
   0  10  22 22399.5 686.618   3
   0  10  22 23522.6 742.000   5
   0  10  22 23872.2 660.136   2
   0 -10  22 21289.5 679.324   4
   0  10  24 7.25035 194.667   3
   0  10  24-297.183 242.293   5
   0 -10  24-53.3140 215.287   5
   0  10 -24-60.8675 217.022   1
   0 -10  24-14.7225 179.283   4
   0  10  24-62.9680 178.145   2
   0 -10  26 823.446 208.373   4
   0  10  26 798.296 223.512   3
   0  10  26 1020.39 279.542   5
   0  10  26 511.377 191.857   2
   0  10 -26 620.207 239.870   1
   0 -10  26 549.644 237.907   5
   0  10  28-16.2131 204.999   3
   0  10  28 24.1511 271.066   5
   0 -10  28-66.6219 203.262   4
   0  10 -28 17.9135 241.495   1
   0  10  28 12.6849 193.046   2
   0 -10  28 169.361 234.805   5
   0  10  30 17530.3 677.523   5
   0 -10  30 17401.8 598.249   4
   0  10  32-96.5806 200.190   4
   0 -10  32 98.2102 254.955   5
   0 -10  34 1652.20 291.643   5
   0 -10  34 776.658 250.009   4
   0  10  34 1043.52 298.859   5
   0  10  34 840.529 217.193   4
   0  10  36-225.064 295.949   5
   0 -10  36 244.593 256.642   5
   0  10  36-31.8028 206.485   4
   0 -10  36-69.1504 229.692   4
   0  10  38 1115.47 244.029   4
   0 -10  38 877.582 288.285   5
   0  10  38 913.930 310.002   5
   0 -12   0 41585.9 1029.74   4
   0  12   0 42029.4 1043.36   2
   0  12   0 42376.8 1062.87   3
   0  12  -2 33.1600 134.927   1
   0 -12   2 0.93630 43.6474   5
   0  12  -2 7.89470 139.370   3
   0 -12   2 6.22137 74.1648   4
   0  12   2 37.9917 104.169   2
   0  12   2 62.6266 113.943   3
   0  12   4 1451.86 121.091   2
   0  12  -4 1434.77 184.492   3
   0 -12   4 1773.13 98.0959   5
   0  12   4 1604.76 141.512   3
   0 -12   4 1718.21 107.617   4
   0  12  -6-54.6612 188.819   3
   0 -12   6 112.483 91.5614   4
   0  12   6-43.4655 85.0875   5
   0  12   6 69.9304 96.0813   2
   0 -12   6 29.4227 94.5574   5
   0 -12   8 127891. 3072.13   5
   0  12  -8 130382. 3096.73   1
   0 -12   8 124302. 3066.27   4
   0  12   8 127313. 3062.27   5
   0  12 -10 410.870 156.663   1
   0  12  10-53.0170 137.748   3
   0  12  10 67.2696 130.707   5
   0  12  10 31.1991 117.211   2
   0 -12  10-28.1577 120.467   5
   0 -12  10 128.844 106.400   4
   0  12  12 232951. 5478.03   2
   0 -12  12 218976. 5491.15   4
   0  12  12 225333. 5503.93   5
   0  12 -12 229172. 5513.18   1
   0  12 -12 239122. 5580.22   3
   0  12  12 232053. 5505.50   3
   0  12  14-86.4954 136.942   3
   0 -12 -14-150.692 191.605   1
   0  12  14 148.582 156.479   5
   0 -12  14-19.1769 124.435   4
   0  12 -14 64.4100 167.559   1
   0  12  14 286.382 123.634   2
   0 -12  14 33.6104 144.540   5
   0  12  16 5680.42 233.152   2
   0  12  16 5516.91 255.540   3
   0  12 -16 4885.35 269.293   1
   0 -12 -16 5077.69 288.204   1
   0 -12  16 5623.58 270.085   5
   0 -12  18-168.962 178.032   5
   0  12  18 101.525 182.467   5
   0  12 -18 104.804 183.799   1
   0 -12  18 30.5203 158.015   4
   0  12  18 109.899 144.103   2
   0  12  18 77.7338 154.993   3
   0  12  20 52982.3 1406.08   5
   0  12  20 52495.5 1335.38   2
   0 -12  20 51240.5 1361.91   4
   0 -12  20 50956.0 1384.94   5
   0  12 -20 52389.9 1378.46   1
   0  12  20 52679.3 1361.36   3
   0  12  22 177.581 182.484   3
   0  12 -22-30.2993 219.057   1
   0  12  22 97.0899 231.875   5
   0 -12  22-21.6416 182.799   4
   0  12  22-89.0263 162.303   2
   0 -12  22-218.267 211.563   5
   0  12  24 6755.81 303.518   2
   0  12  24 6782.44 399.439   5
   0 -12  24 6487.29 333.086   4
   0  12 -24 6759.43 363.864   1
   0 -12  24 7053.10 365.050   5
   0  12  24 7205.41 342.574   3
   0  12  26 521.228 252.916   5
   0 -12  26 49.5273 199.100   4
   0  12  26 24.6228 185.947   2
   0 -12  26-133.654 226.424   5
   0  12 -26-86.7145 238.265   1
   0  12  26 117.902 200.666   3
   0 -12  28 8652.81 400.547   4
   0 -12  28 9342.98 435.949   5
   0  12 -28 9783.64 445.662   1
   0  12  28 9341.58 480.760   5
   0 -12  30-46.0575 206.957   4
   0  12 -30 214.068 272.356   1
   0  12  30-8.60860 216.653   3
   0  12  30 67.0956 189.000   2
   0  12  30 117.972 272.220   5
   0  12  32 6105.20 315.965   2
   0  12  32 5525.91 346.877   3
   0 -12  32 6164.64 391.517   5
   0 -12  34-148.105 252.846   5
   0  12  34-130.724 210.195   4
   0  12  34 14.1191 284.472   5
   0 -12  36 209.739 261.631   5
   0  12  36 177.469 214.420   4
   0  12  36 523.645 302.135   5
   0 -14   0 97.6377 79.2049   4
   0 -14   2 29289.7 719.766   5
   0 -14   2 30886.9 755.151   4
   0  14  -4 36.0219 150.202   1
   0 -14   4-29.9056 85.8178   4
   0 -14   4 17.9780 67.2773   5
   0  14   6 4345.84 200.251   3
   0  14  -6 4690.14 224.589   1
   0 -14   6 3998.79 166.640   4
   0 -14   6 4396.54 163.544   5
   0 -14   8 13.0920 106.399   5
   0  14  -8 6.92623 199.986   3
   0 -14   8 13.5158 96.3271   4
   0  14  -8 35.3666 148.235   1
   0  14   8 8.71612 125.768   3
   0  14   8 32.8045 96.8834   5
   0  14   8 8.96123 111.859   2
   0  14 -10 69687.5 1754.11   1
   0  14  10 69693.0 1741.46   3
   0  14  10 70439.1 1714.09   2
   0  14 -10 74286.6 1818.11   3
   0 -14  10 70835.2 1728.99   5
   0 -14  10 66528.1 1719.60   4
   0  14  10 68916.4 1718.09   5
   0  14  12 145.600 141.799   3
   0 -14  12-100.916 112.239   4
   0  14 -12-78.6109 152.937   1
   0  14  12 65.2855 136.052   5
   0  14 -12-81.8331 242.785   3
   0  14  12 144.756 124.136   2
   0  14  14 24669.0 719.188   5
   0  14 -14 24477.6 725.152   1
   0  14  14 25926.9 716.742   3
   0  14  14 26965.8 689.817   2
   0 -14  14 25176.4 718.918   5
   0 -14  14 24678.2 700.415   4
   0  14 -16 135.518 170.937   1
   0  14  16 74.1179 137.146   2
   0 -14  16 159.870 163.478   5
   0  14  16-100.231 155.883   3
   0  14 -18 47777.1 1232.14   1
   0  14  18 44908.1 1211.83   3
   0  14  18 44895.9 1240.36   5
   0 -14  18 46553.8 1232.45   5
   0 -14  18 45577.6 1212.32   4
   0  14  18 45938.2 1187.03   2
   0  14  20 255.403 183.197   3
   0  14 -20 184.544 204.837   1
   0 -14  20 7.81427 198.442   5
   0 -14  20 165.977 172.019   4
   0  14  20-160.272 217.511   5
   0  14  20 212.450 163.853   2
   0  14 -22 23301.4 720.213   1
   0  14  22 23605.8 668.736   2
   0 -14  22 23058.9 726.538   5
   0 -14  22 22362.1 700.639   4
   0  14  22 23363.3 697.691   3
   0  14  22 22529.0 753.585   5
   0  14  24 97.6866 196.291   3
   0 -14  24-164.585 227.880   5
   0 -14  24 8.17770 198.721   4
   0  14  24-263.297 254.052   5
   0  14  24 5.67097 173.910   2
   0  14 -24-100.685 231.341   1
   0 -14  26 1363.07 258.679   5
   0  14 -26 1346.56 263.176   1
   0  14  26 1460.58 208.274   2
   0  14  26 1528.76 231.542   3
   0  14 -28 377.587 247.622   1
   0 -14  28 205.075 242.907   5
   0  14  30 4216.99 303.085   3
   0  14 -30 4731.26 356.134   1
   0  14  30 4361.86 274.491   2
   0 -14  30 4779.81 351.144   5
   0  14  32-48.7539 196.302   2
   0  14  32-235.400 226.282   3
   0 -14  32 122.027 245.102   5
   0 -14  34 1956.74 301.003   5
   0  14  34 1733.94 240.794   2
   0  14  34 1608.32 276.532   3
   0 -14  36 141.563 259.484   5
   0  14  36-276.102 228.029   4
   0  16   0 90368.6 2221.76   3
   0  16   0 89834.6 2198.07   2
   0  16  -2 20.0748 146.722   3
   0  16   2-107.879 115.705   2
   0 -16   2 27.5320 32.7481   5
   0  16   2-68.0525 128.987   3
   0  16  -4 3799.56 230.884   3
   0  16  -4 4166.20 222.096   1
   0  16   4 3995.09 181.362   2
   0 -16   4 3451.92 161.568   4
   0 -16   4 3767.51 130.649   5
   0  16   4 3842.94 195.487   3
   0  16  -6 45.3101 173.681   3
   0  16   6 50.9154 111.485   2
   0  16  -6 47.5970 149.380   1
   0 -16   6 16.4391 91.9982   4
   0 -16   6-28.6878 79.7166   5
   0  16   6 27.5906 126.056   3
   0 -16   8 11366.3 350.255   4
   0  16   8 12099.5 356.771   2
   0  16  -8 11648.2 440.676   3
   0  16  -8 11606.6 394.197   1
   0  16   8 11844.9 384.017   3
   0 -16   8 11576.0 346.764   5
   0  16  10 42.3171 119.473   2
   0  16  10 41.5046 136.391   3
   0 -16  10 4.12058 106.042   4
   0 -16  10 4.11867 119.174   5
   0  16 -10 323.172 217.428   3
   0  16 -10-5.85369 161.492   1
   0  16  12 33854.8 864.755   2
   0  16  12 33205.8 892.997   3
   0  16 -12 34881.0 924.961   1
   0  16 -14-63.2567 278.556   3
   0  16 -14 13.0847 173.723   1
   0 -16  14-5.73231 152.213   5
   0 -16  14-5.05483 125.710   4
   0  16  14 37.5212 130.263   2
   0  16  14-48.1394 153.619   3
   0  16 -16 12502.0 460.335   1
   0 -16 -16 13443.0 498.377   1
   0  16  16 13007.3 413.457   2
   0 -16  16 13757.7 457.326   5
   0  16  16 12930.0 442.873   3
   0  16  18 215.080 158.969   2
   0  16  18-6.67892 173.937   3
   0 -16  18 95.3290 188.236   5
   0  16 -18 259.468 200.345   1
   0  16 -18 163.408 329.833   3
   0  16  20 32637.5 942.372   3
   0 -16  20 32601.9 963.247   5
   0  16  20 33672.2 911.345   2
   0  16 -20 33842.8 961.246   1
   0  16 -22-40.8778 221.105   1
   0  16  22 148.026 195.199   3
   0 -16  22 218.200 228.003   5
   0  16  22 71.6289 171.557   2
   0  16  24 2292.77 222.711   2
   0  16  24 2370.93 242.635   3
   0 -16  24 2508.15 270.863   5
   0  16 -24 2259.75 274.636   1
   0 -16  26-19.7982 236.414   5
   0  16 -26 9.15883 238.477   1
   0  16  28 2239.06 224.419   2
   0  16  28 1967.71 253.103   3
   0  16 -28 1639.14 274.995   1
   0  16  30 72.2704 215.949   3
   0  16  30 212.694 188.191   2
   0 -16  30 198.487 252.030   5
   0  16  32 4023.61 276.145   2
   0  16 -32 3457.05 351.430   1
   0  16  32 3656.21 297.451   3
   0 -16  32 3455.95 339.310   5
   0  16  34 141.297 244.638   3
   0 -16  34-35.0888 252.561   5
   0  16  34-79.0160 206.972   2
   0  18   0 15.4034 128.565   2
   0  18   0 118.267 145.248   3
   0  18  -2 48526.2 1248.71   3
   0  18   2 46114.2 1233.16   3
   0  18   2 49208.8 1210.78   2
   0  18  -2 47539.7 1216.19   2
   0  18   4-99.3148 127.876   3
   0  18  -4-12.5972 171.860   3
   0  18  -4 95.4412 159.879   1
   0  18   4-95.1013 119.842   2
   0  18   6 3663.06 181.289   2
   0  18  -6 3522.94 251.376   3
   0  18  -6 3493.97 225.784   1
   0  18   6 3910.27 204.966   3
   0  18   8-31.8586 138.456   3
   0  18  -8-163.874 168.610   1
   0  18   8-150.186 125.567   2
   0  18  -8-39.1385 195.236   3
   0 -18  10 23047.6 638.859   5
   0  18  10 22975.9 667.001   3
   0  18 -10 23194.5 680.982   1
   0  18  10 24445.9 642.540   2
   0  18  12 180.385 146.876   3
   0  18 -12 356.085 254.601   3
   0  18 -12-178.071 180.695   1
   0  18  12 42.3609 134.893   2
   0  18  14 3053.09 223.415   3
   0  18 -14 3257.76 253.771   1
   0  18  14 3258.12 199.132   2
   0 -18  14 3401.62 221.098   5
   0 -18  16-106.466 174.930   5
   0  18  16-73.2741 169.714   3
   0  18 -16 91.3350 208.160   1
   0  18 -16 60.0326 297.537   3
   0  18  16-18.6499 151.380   2
   0  18  18 19318.1 614.037   3
   0 -18  18 19509.0 623.173   5
   0  18  18 19571.4 579.012   2
   0  18 -18 19848.5 755.256   3
   0  18 -18 21475.0 656.819   1
   0  18 -20-13.8684 352.161   3
   0  18 -20 457.584 227.648   1
   0  18  20-51.2286 189.238   3
   0  18  20 254.986 173.165   2
   0 -18  20 114.055 206.756   5
   0  18 -22 18469.9 626.162   1
   0  18  22 18153.0 557.794   2
   0  18  22 17733.1 590.938   3
   0 -18  22 19075.4 626.017   5
   0  18 -24 15.3901 374.820   3
   0  18 -24-45.3406 244.068   1
   0  18  24-65.3624 178.123   2
   0 -18  24-284.344 233.888   5
   0  18  26 287.362 181.600   2
   0 -18  26 231.498 243.382   5
   0  18  26 205.288 205.451   3
   0  18  28-8.76222 214.340   3
   0  18  28-77.2107 184.119   2
   0  18  30 3455.55 259.872   2
   0  18  30 3202.80 287.398   3
   0 -18  30 2810.72 313.652   5
   0  18 -30 3352.39 337.000   1
   0  18  32-194.716 206.202   2
   0 -18  32 115.182 259.677   5
   0  18  32-46.6145 242.126   3
   0  18 -32 11.5982 296.492   1
   0  18  34 1956.60 257.716   2
   0  18  34 2424.18 293.902   3
   0 -18  34 2232.13 320.993   5
   0  20   0 72952.7 1802.52   2
   0  20   0 71868.9 1826.64   3
   0  20   2 99.7399 129.627   2
   0  20  -2 31.2954 141.873   2
   0  20   2 11.2783 142.416   3
   0  20  -2 112.049 159.136   3
   0  20   4 6373.19 275.510   3
   0  20  -4 6721.96 306.853   3
   0  20  -4 6133.73 263.104   2
   0  20   4 6342.43 253.358   2
   0  20   6 139.482 139.259   3
   0  20   6 16.3048 128.121   2
   0  20  -6 225.115 186.232   3
   0  20  -6 50.2874 171.926   1
   0  20  -8 15621.1 539.710   3
   0  20   8 15477.5 457.348   2
   0  20   8 15225.3 486.687   3
   0  20  -8 14988.4 504.855   1
   0  20  10 88.7278 153.323   3
   0  20 -10 191.528 186.307   1
   0  20 -10-153.561 229.984   3
   0  20  10-51.7501 141.232   2
   0  20 -12 32192.7 928.818   1
   0  20  12 33691.7 881.789   2
   0  20 -12 34979.0 1003.88   3
   0  20  12 32588.1 914.060   3
   0  20  14-72.3195 157.059   2
   0  20  14 74.0880 172.064   3
   0  20 -14 194.585 278.376   3
   0  20 -14 149.301 196.253   1
   0  20  16 265.713 182.548   3
   0  20 -16 463.185 307.453   3
   0  20  16 664.034 166.309   2
   0  20 -16 492.616 219.020   1
   0  20  18-91.6683 164.964   2
   0  20  18-234.797 186.360   3
   0  20 -18 52.3664 332.881   3
   0  20 -18-113.936 221.813   1
   0  20  20 32777.9 893.042   2
   0  20  20 32516.3 934.553   3
   0  20 -20 32961.3 959.151   1
   0 -20  20 32875.3 951.170   5
   0  20 -22-233.529 261.375   1
   0 -20  22-99.2043 230.083   5
   0  20  22 81.4955 179.343   2
   0 -20  24 406.750 232.257   5
   0  20  24 581.235 215.079   3
   0  20 -24 190.849 397.628   3
   0  20  26-203.637 208.190   3
   0  20  26-107.838 187.185   2
   0  20 -26-9.86241 257.319   1
   0 -20  26-277.711 239.568   5
   0  20 -28 1280.90 284.105   1
   0  20 -28 1869.57 450.682   3
   0  20  28 1310.22 213.117   2
   0 -20  28 1540.42 282.402   5
   0  20  28 1122.20 241.704   3
   0  20  30 91.4724 230.718   3
   0 -20  30 158.593 256.955   5
   0  20 -30 229.777 408.323   3
   0  20 -30 248.525 279.011   1
   0  20  30 195.933 210.006   2
   0  20  32 7037.12 401.915   3
   0  20 -32 7226.63 450.205   1
   0  20  32 8558.17 370.832   2
   0 -20  32 7989.55 445.239   5
   0  22   0-133.222 150.945   2
   0  22   0-137.562 164.201   3
   0  22  -2 21963.0 629.771   2
   0  22  -2 21340.8 663.907   3
   0  22   2 23341.6 630.582   2
   0  22   2 21600.7 649.879   3
   0  22  -4-58.5089 179.164   3
   0  22  -4-15.2957 161.082   2
   0  22   4-6.07618 157.598   3
   0  22   4 13.5755 144.338   2
   0  22   6 1186.98 164.803   2
   0  22  -6 1062.02 221.737   3
   0  22   6 1055.34 182.160   3
   0  22   8-36.3882 146.140   2
   0  22  -8-27.9296 198.194   1
   0  22  -8 8.66321 223.085   3
   0  22   8 131.501 168.633   3
   0  22  10 55714.5 1402.50   2
   0  22 -10 54363.3 1492.70   3
   0  22 -10 54915.8 1448.89   1
   0  22  10 54688.1 1427.84   3
   0  22  12 99.4576 154.605   2
   0  22 -12 97.3189 206.174   1
   0  22  12 60.7456 178.228   3
   0  22 -12-40.6652 260.930   3
   0  22 -14 1996.65 253.339   1
   0  22  14 1735.60 189.973   2
   0  22 -14 1559.21 299.832   3
   0  22  14 1746.86 213.119   3
   0  22  16-36.2276 168.590   2
   0  22 -16 63.7079 220.451   1
   0  22  16 97.0343 195.353   3
   0  22 -16 23.6430 291.698   3
   0  22  18 8567.89 385.118   3
   0  22 -18 8134.88 388.449   1
   0  22  18 8552.39 346.067   2
   0  22  20 182.895 190.984   2
   0  22 -20-13.9658 326.052   3
   0  22 -22 286.198 456.138   3
   0  22 -24-143.068 257.009   1
   0  22  24 121.556 183.855   2
   0  22  24 67.1693 210.428   3
   0  22 -26-16.8406 389.674   3
   0  22  26 357.844 222.835   3
   0  22 -26-69.6296 268.696   1
   0  22  26 88.6803 192.001   2
   0  22 -28-349.209 417.325   3
   0  22 -28 207.526 272.271   1
   0  22  28 221.486 234.237   3
   0  22  28 47.0949 201.377   2
   0  22 -30 12025.7 543.342   1
   0  22  30 12237.3 494.489   3
   0  22 -30 11154.1 681.689   3
   0  22  30 11104.3 432.215   2
   0  24   0 17444.1 533.863   2
   0  24   0 17994.6 574.823   3
   0  24   2-26.3709 165.694   3
   0  24  -2-248.136 170.420   2
   0  24  -2 43.9287 184.390   3
   0  24   2 5.09223 164.445   2
   0  24   4 4427.82 243.064   2
   0  24  -4 5187.35 302.742   3
   0  24   4 4228.43 266.340   3
   0  24  -4 4786.89 257.651   2
   0  24  -6-193.872 185.545   2
   0  24   6-257.959 166.226   2
   0  24   6 13.2868 178.827   3
   0  24  -6-50.5650 206.927   3
   0  24  -8 34097.4 944.296   2
   0  24   8 36597.5 931.530   2
   0  24  -8 33377.7 1004.93   3
   0  24   8 33429.7 954.815   3
   0  24 -10-22.9817 211.341   1
   0  24 -10-19.4036 235.234   3
   0  24  10-47.7205 171.571   3
   0  24  10-102.977 171.963   2
   0  24 -12 8791.00 398.238   1
   0  24  12 8884.08 371.376   3
   0  24  12 9044.90 337.892   2
   0  24 -12 8564.24 439.737   3
   0  24 -14 22.2754 265.801   3
   0  24  14 382.472 202.700   3
   0  24  14-33.5961 177.921   2
   0  24 -14-8.16307 219.973   1
   0  24 -16 11.9377 283.179   3
   0  24  16-79.3530 242.328   2
   0  24  18-70.6777 179.928   2
   0  24 -18 126.409 296.523   3
   0  24  20 3499.06 276.320   3
   0  24 -20 3781.74 303.646   1
   0  24 -22-282.263 249.219   1
   0  24  22 202.848 204.474   3
   0  24  22-110.159 165.733   2
   0  24  24 2229.01 257.595   3
   0  24 -24 1962.51 295.528   1
   0  24  24 2077.30 219.393   2
   0  24 -26 248.067 380.778   3
   0  24  26-8.91391 221.058   3
   0  24  26 63.2124 188.364   2
   0  24 -26 10.1382 264.321   1
   0  24 -28 7616.36 440.981   1
   0  24  28 7635.63 345.877   2
   0  24  28 7276.89 385.149   3
   0  24 -28 7388.90 579.818   3
   0  26   0 181.777 166.789   2
   0  26   0-173.155 193.093   3
   0  26   2 7396.34 345.642   3
   0  26  -2 7329.77 322.304   2
   0  26  -2 7379.33 356.638   3
   0  26   2 8249.88 325.159   2
   0  26  -4-237.035 209.674   3
   0  26   4-210.250 177.457   2
   0  26   4 58.9407 189.386   3
   0  26  -4-251.007 181.779   2
   0  26  -6 4128.97 298.601   3
   0  26  -6 3970.20 262.949   2
   0  26   6 4120.45 272.379   3
   0  26   6 4619.05 254.216   2
   0  26  -8 224.753 235.027   3
   0  26   8-140.548 170.636   2
   0  26   8 152.479 184.866   3
   0  26  -8-12.6003 190.031   2
   0  26 -10 10021.8 474.524   3
   0  26  10 11027.4 420.889   3
   0  26 -10 9910.42 406.572   2
   0  26  12 144.397 189.537   3
   0  26 -12-362.972 258.456   3
   0  26  12 65.0955 169.419   2
   0  26  14 1819.10 212.621   2
   0  26 -14 1895.17 299.253   3
   0  26  14 1875.75 234.317   3
   0  26 -16 8.72439 227.458   1
   0  26 -16-71.3507 267.635   3
   0  26  18 1649.89 238.037   3
   0  26 -18 1968.41 273.443   1
   0  26  18 2094.11 203.689   2
   0  26 -20-112.042 236.437   1
   0  26  20 131.761 165.764   2
   0  26  20 99.9362 190.166   3
   0  26  22 2342.53 255.802   3
   0  26 -22 2418.75 306.104   1
   0  26  22 2383.20 217.676   2
   0  26 -24-129.893 269.083   1
   0  26  24 44.2591 214.149   3
   0  26 -24 30.2072 355.701   3
   0  26  24-166.779 195.525   2
   0  26 -26 578.593 288.889   1
   0  26  26 308.088 203.382   2
   0  26  26 226.406 236.850   3
   0  26 -26 287.684 372.900   3
   0  28   0 6269.15 303.127   2
   0  28   0 6360.91 334.435   3
   0  28  -2-41.8139 201.405   3
   0  28   2 71.5745 191.962   3
   0  28  -2-5.94916 181.335   2
   0  28   2 149.644 185.627   2
   0  28   4 1237.11 224.113   3
   0  28  -4 1223.98 236.191   3
   0  28   4 1803.25 210.121   2
   0  28  -4 1217.42 207.024   2
   0  28   6-84.9740 191.864   3
   0  28  -6-18.9249 222.512   3
   0  28   6-208.141 173.096   2
   0  28  -8 5481.41 351.067   3
   0  28   8 4928.12 298.892   3
   0  28   8 5540.37 286.289   2
   0  28  10-92.1364 189.343   3
   0  28 -10-172.481 230.129   3
   0  28  14 115.715 199.373   3
   0  28 -16 27.4213 232.280   1
   0  28  16 274.419 176.239   2
   0  28  16 125.258 201.750   3
   0  28  18-8.56040 202.554   3
   0  28  18 143.451 169.120   2
   0  28 -18-37.3694 270.235   3
   0  28 -18-167.251 238.479   1
   0  28 -20 1928.74 328.188   3
   0  28  20 1743.99 211.898   2
   0  28 -20 1617.24 284.893   1
   0  28  20 1988.43 244.111   3
   0  28  22 6.06530 181.977   2
   0  28 -22 180.865 314.466   3
   0  28 -22-273.489 273.916   1
   0  28  22 44.8174 217.005   3
   0  28  24 1995.16 261.716   3
   0  28  24 1557.44 218.881   2
   0  28 -24 1986.48 374.260   3
   0  28 -24 1869.97 313.431   1
   0  30   0-60.1821 201.358   3
   0  30  -2 6746.11 381.285   3
   0  30   2 7655.37 372.857   3
   0  30  -4-19.1703 186.736   2
   0  30  -4 305.568 220.647   3
   0  30  -6 226.526 235.768   3
   0  30  -6 6.65948 195.794   2
   0  30   8 207.810 186.053   2
   0  30  -8 6.85331 202.719   2
   0  30  10 5096.63 310.820   3
   0  30  10 5371.93 289.657   2
   0  30  12 113.509 179.937   2
   0  30 -12-52.1949 213.251   2
   0  30  12-92.7032 198.630   3
   0  30 -14 1054.90 272.230   3
   0  30  14 682.094 196.642   2
   0  30  14 545.539 216.165   3
   0  30  16-95.6164 205.838   3
   0  30  16 107.653 192.472   2
   0  30 -16 94.2513 252.003   3
   0  30 -16 23.8244 231.455   2
   0  30  18 1179.12 202.532   2
   0  30 -18 1347.03 259.737   2
   0  30  18 865.225 231.449   3
   0  30 -18 835.039 286.669   3
   0  30 -20-268.053 297.040   3
   0  30  20 43.7955 200.855   3
   0  30  20 294.027 192.777   2
   0  30 -22 4488.60 410.935   3
   0  30  22 5469.73 289.966   2
   0  30  22 4880.20 332.063   3
   0  32   0 14265.0 546.038   3
   0  32   2-37.2353 222.837   3
   0  32  -2 105.233 219.913   3
   0  32  -2-322.890 203.305   2
   0  32   2-6.33931 190.577   2
   0  32  -4 39.7656 215.533   2
   0  32   4 510.425 229.077   3
   0  32   4 457.852 200.298   2
   0  32  -4 524.784 248.823   3
   0  32  -6-130.652 235.754   3
   0  32  -6-61.6339 210.011   2
   0  32   6 100.053 198.172   2
   0  32   6-122.641 230.730   3
   0  32   8 1342.07 248.425   3
   0  32   8 1970.15 250.641   2
   0  32  -8 1533.36 268.779   3
   0  32 -10 87.4203 213.432   2
   0  32  10 294.131 214.247   3
   0  32  10 108.794 208.403   2
   0  32 -10-42.9148 235.992   3
   0  32  12 1926.69 223.300   2
   0  32  12 1765.60 244.252   3
   0  32 -12 1663.13 273.255   3
   0  32 -14-54.8813 214.922   2
   0  32  14-19.4937 199.360   2
   0  32  14 9.05785 217.648   3
   0  32 -14 323.333 255.863   3
   0  32 -16 57.3364 227.143   2
   0  32  16 123.985 198.252   2
   0  32  16-99.4098 217.326   3
   0  32 -16 364.547 264.895   3
   0  32  18 12.2534 184.012   2
   0  32  18-36.5145 213.806   3
   0  32 -18 404.032 243.051   2
   0  34   0-217.094 240.687   3
   0  34   0-6.63921 198.236   2
   0  34   2 4082.14 328.148   3
   0  34  -2 4167.08 320.791   3
   0  34  -4 138.439 243.365   3
   0  34   4-58.6984 197.950   2
   0  34  -4 20.7282 205.989   2
   0  34   4 75.8937 227.088   3
   0  34   6 296.155 206.468   2
   0  34   6-216.345 232.608   3
   0  34  -6-27.8855 200.449   2
   0  34  -6 226.109 236.058   3
   0  34  -8-314.489 233.470   3
   0  34   8 179.384 196.898   2
   0  34   8 137.983 213.193   3
   0  34  -8-43.2955 208.787   2
   0  34  10 1242.47 242.792   3
   0  34 -10 1646.32 271.488   3
   0  34  10 1678.68 235.031   2
   0  34  12-265.504 198.679   2
   0  34 -12 30.6943 226.395   2
   0  34  12 224.060 217.073   3
   0  34  14 167.561 204.848   2
   0  34  14 460.158 232.706   3
   0  34 -14 497.506 238.913   2
   0  36   0 427.438 232.152   2
   0  36   0 1754.52 274.288   3
   0  36   2-82.6819 237.573   3
   0  36  -2 260.509 234.115   3
   0  36  -2-308.079 205.308   2
   0  36   2 81.1522 201.318   2
   0  36   4 358.966 205.938   2
   0  36  -4 334.256 239.080   3
   0  36   4 868.736 247.792   3
   0  36  -4 98.0377 217.020   2
   0  36  -6-58.0727 217.794   2
   0  36   6 75.5524 208.065   2
   0  36   6-29.7304 228.741   3
   1  -1  -1 32814.0 787.674   4
   1   1  -1 31978.9 789.853   1
   1  -1   1 32344.6 785.487   5
  -1   1  -1 33399.3 793.796   3
   1  -1  -1 30594.3 796.056   1
   1  -1  -1 32495.8 787.131   5
   1  -1   3 65089.2 1555.59   5
  -1   1  -3 62831.4 1548.20   1
   1   1  -3 65788.5 1558.92   1
   1  -1   3 62905.6 1551.08   4
  -1   1   3 64691.0 1555.18   2
   1   1   3 66168.8 1553.64   5
   1   1   3 69506.7 1552.90   3
  -1  -1   3 66658.4 1552.73   4
   1  -1  -3 63794.9 1564.13   1
  -1   1   3 62584.1 1552.39   3
  -1   1   5 90602.0 2071.78   3
   1   1   5 86741.4 2073.12   3
  -1   1   5 82567.4 2071.73   2
   1   1   5 87806.5 2063.37   2
   1  -1   5 87164.5 2079.75   5
   1  -1   5 91415.9 2070.84   4
  -1  -1   5 83161.1 2071.29   4
   1  -1  -5 87104.5 2082.59   1
  -1   1  -5 84042.6 2063.41   1
   1   1   5 85953.6 2076.60   5
   1   1  -5 84912.1 2077.22   1
  -1  -1   7 82923.5 2092.68   5
   1  -1   7 84930.6 2093.80   5
   1  -1   7 88875.9 2080.65   4
  -1   1  -7 88173.3 2072.16   1
  -1   1   7 87061.4 2082.68   3
   1   1   7 84822.4 2092.46   5
  -1   1   7 84908.4 2080.76   2
   1   1  -7 85217.0 2086.78   1
   1  -1  -7 88399.8 2090.52   1
  -1  -1  -7 86323.4 2063.85   1
  -1  -1   7 88767.9 2083.82   4
   1   1  -9-12.3757 69.1297   1
   1   1   9 86.7221 74.8966   5
   1  -1   9 119.963 75.4118   5
  -1   1   9 90.1684 75.8647   5
  -1  -1  -9 62.4706 47.2130   1
   1  -1   9 86.6734 58.1227   4
   1   1   9 108.688 56.3386   4
  -1  -1   9 70.2636 62.8723   4
  -1   1  -9 79.1002 55.1282   1
  -1   1   9 49.5978 60.9295   3
   1  -1  -9 143.318 75.4549   1
  -1   1   9 94.4919 61.1058   2
  -1  -1   9 144.555 78.0033   5
  -1   1  11 72.7580 87.2006   2
  -1   1 -11-10.4751 78.7461   1
   1   1  11 34.9336 106.279   5
  -1   1  11-44.2941 114.608   5
   1   1  11 2.57601 79.0700   4
   1   1 -11 17.4737 97.2623   1
   1  -1 -11 47.1628 99.0984   1
  -1   1  11 29.6931 89.8637   3
  -1  -1  11-37.5172 85.6134   4
  -1  -1 -11 31.1215 70.9879   1
  -1  -1  11-28.3401 112.204   5
   1  -1  11 3.90525 103.698   5
   1  -1  11-57.1380 87.0843   4
  -1  -1  13 13895.3 444.652   5
   1   1  13 14857.3 406.358   4
   1   1 -13 14148.1 419.495   1
  -1   1 -13 14810.0 401.934   1
  -1  -1  13 14567.7 414.006   4
  -1   1  13 14574.6 419.260   3
   1  -1  13 13349.8 442.115   5
   1  -1  13 13833.2 411.163   4
  -1   1  13 14411.3 445.401   5
  -1  -1 -13 14566.3 393.303   1
   1   1  13 14045.5 442.080   5
  -1   1  13 14376.0 410.569   2
   1  -1 -13 13823.0 418.763   1
   1   1 -15 24038.3 669.357   1
   1   1  15 25061.4 658.175   4
   1  -1  15 24923.1 700.607   5
  -1   1 -15 24210.0 651.119   1
  -1  -1  15 25446.8 703.126   5
   1  -1 -15 24315.6 668.561   1
  -1  -1 -15 24852.3 645.859   1
   1   1  17 33836.6 914.519   5
  -1   1  17 34452.9 919.940   5
   1  -1 -17 31617.8 875.567   1
  -1  -1  17 32614.5 873.065   4
   1   1  17 33721.4 868.982   4
   1  -1  17 33545.8 876.834   4
  -1  -1  17 33014.0 914.403   5
  -1   1 -17 33205.8 863.854   1
   1   1 -17 32864.9 881.935   1
   1  -1  17 34453.2 916.692   5
  -1  -1 -17 33656.9 857.524   1
   1   1  19 26601.7 785.133   5
  -1   1  19 27968.6 749.936   4
  -1  -1 -19 26644.7 726.696   1
   1  -1  19 25596.5 741.100   4
   1  -1  19 28048.9 788.103   5
  -1  -1  19 28547.2 750.246   4
  -1   1  19 25805.9 785.788   5
  -1   1 -19 27123.6 732.558   1
  -1  -1  19 26748.2 786.770   5
   1   1  19 28176.3 743.495   4
  -1   1  21 5111.77 293.908   5
   1   1  21 5287.63 238.166   4
  -1   1 -21 4759.36 235.439   1
  -1   1  21 4741.57 238.292   4
   1   1  21 5377.71 298.516   5
   1  -1  21 5452.86 288.803   5
  -1  -1  21 4927.20 244.183   4
   1  -1  21 4651.88 236.016   4
  -1  -1  21 4464.31 283.628   5
  -1  -1 -21 5137.80 232.344   1
   1   1 -21 4817.43 248.641   1
   1   1 -23 15918.5 509.478   1
  -1  -1  23 15874.4 497.306   4
   1  -1 -23 14366.3 494.831   1
  -1  -1  23 15259.1 540.477   5
  -1   1  23 14809.0 486.116   4
   1   1  23 15802.4 550.501   5
   1  -1  23 15100.1 489.318   4
  -1   1  23 14802.6 541.545   5
   1  -1  23 15614.5 541.791   5
   1   1  23 16320.2 492.326   4
  -1   1  25 14995.6 479.170   4
   1  -1  25 13972.4 470.493   4
   1   1  25 13947.1 466.808   4
   1   1 -25 13612.0 490.467   1
   1  -1 -25 13129.7 477.934   1
  -1   1  25 12904.1 521.328   5
   1   1  25 15051.4 539.381   5
  -1  -1  25 13742.0 524.136   5
  -1  -1  25 14071.0 476.246   4
   1  -1  25 14365.3 532.804   5
  -1   1  27 10584.9 412.759   4
  -1  -1  27 10398.9 450.556   5
  -1  -1  27 10367.8 407.437   4
   1   1  27 10416.6 459.359   5
  -1   1  27 10095.1 460.022   5
   1   1  27 10673.8 399.533   4
   1  -1  27 9479.61 455.428   5
   1  -1  27 9818.57 396.569   4
   1   1  29 1460.55 270.006   5
  -1   1  29 1170.64 270.200   5
   1  -1  29 1785.16 275.516   5
  -1   1  29 1927.46 228.730   4
  -1  -1  29 1340.03 271.866   5
  -1  -1  29 1160.04 216.347   4
   1  -1  29 979.421 208.802   4
   1   1  29 1693.48 221.800   4
  -1   1  31-15.9339 200.244   4
  -1  -1  31 263.155 201.262   4
   1   1  33 3923.82 286.536   4
  -1   1  33 3700.66 393.240   5
   1  -1  33 3837.46 335.283   5
   1  -1  33 3590.98 280.467   4
   1   1  33 4500.53 350.409   5
  -1  -1  33 4787.49 353.287   5
  -1   1  33 4983.68 355.586   4
   1   1  35 6113.95 398.429   5
   1  -1  35 6188.10 352.359   4
   1  -1  35 6193.13 394.561   5
  -1   1  35 6402.04 348.059   4
  -1   1  35 6029.58 413.309   5
  -1  -1  35 5843.46 348.429   4
   1   1  35 6491.50 350.940   4
  -1  -1  35 6534.11 419.100   5
   1   1  37 3158.53 331.888   5
   1  -1  37 2790.97 326.940   5
   1  -1  37 3216.05 289.868   4
  -1   1  37 3744.92 350.593   5
   1   1  37 3555.14 293.409   4
  -1  -1  37 3506.64 359.768   5
  -1  -1  37 3271.62 290.990   4
  -1   1  37 3303.48 291.340   4
  -1  -1  39 290.725 285.876   5
   1  -1  39 713.750 303.994   5
  -1   1  39 389.404 237.574   4
   1  -1  39 383.550 225.682   4
   1   1  39 216.667 239.725   4
  -1  -1  39 343.995 241.848   4
   1   1  39 616.128 285.038   5
  -1   1  39 606.326 303.257   5
  -1   3  -1 92708.7 2228.24   3
  -1   3   1 93129.2 2220.65   3
   1   3  -1 92508.4 2219.96   1
   1   3   1 96800.2 2212.71   3
   1  -3   1 93048.8 2211.93   5
   1   3   1 87490.4 2213.12   1
   1  -3  -1 93378.2 2212.19   5
   1  -3   1 95089.4 2215.41   4
   1  -3  -1 91975.2 2217.39   4
  -1   3  -1 92396.8 2220.12   2
  -1   3   1 94252.1 2217.79   2
   1   3   3 346365. 8524.78   5
  -1  -3   3 375493. 8527.49   4
   1  -3   3 358975. 8530.30   4
   1   3  -3 341823. 8535.73   1
  -1   3   3 389294. 8535.00   2
   1   3   3 376275. 8530.09   3
  -1   3  -3 338272. 8532.27   1
   1  -3   3 345270. 8531.01   5
  -1   3   3 369889. 8534.93   3
   1   3   5 126484. 2945.82   3
   1   3   5 124819. 2932.70   2
   1   3  -5 124638. 2951.68   1
   1   3   5 124912. 2944.69   5
  -1   3  -5 122069. 2944.26   1
  -1   3   5 117647. 2948.08   3
   1  -3   5 118269. 2949.30   5
   1  -3   5 125480. 2944.68   4
   1  -3  -5 123162. 2960.97   1
  -1  -3  -7 17267.5 419.475   1
   1   3   7 17189.9 424.900   2
   1   3   7 17102.9 446.817   5
  -1  -3   7 15885.5 446.984   5
  -1  -3   7 15864.4 436.816   4
   1   3   7 16824.0 438.192   3
   1  -3   7 16687.7 437.032   4
  -1   3  -7 16331.1 434.194   1
  -1   3   7 16636.8 436.092   2
   1   3  -7 16880.0 443.072   1
   1  -3  -7 17738.0 457.719   1
  -1   3   7 17688.4 441.896   3
   1  -3   7 16425.0 445.993   5
  -1   3   9 533.556 76.0676   3
  -1  -3   9 299.622 67.8319   4
  -1   3   9 308.578 72.3928   2
   1   3   9 372.393 82.9221   5
   1  -3   9 370.031 84.8422   5
   1   3  -9 316.047 78.1179   1
   1   3   9 298.570 70.7368   3
   1  -3   9 316.286 68.1370   4
   1   3   9 290.618 59.5579   2
  -1   3  -9 341.598 73.1841   1
  -1   3   9 315.229 82.7163   5
  -1  -3  -9 423.983 55.8234   1
   1  -3  -9 402.320 91.9308   1
  -1  -3   9 431.350 90.1220   5
  -1  -3  11 811.236 108.672   4
   1  -3  11 841.683 127.399   5
  -1   3 -11 661.942 105.994   1
   1  -3 -11 704.216 126.805   1
  -1  -3  11 767.631 128.500   5
   1   3 -11 691.375 120.981   1
   1   3  11 738.847 93.3244   2
  -1  -3 -11 935.955 85.7732   1
  -1   3  11 689.704 133.206   5
   1   3  11 847.195 112.243   3
  -1   3  11 698.810 104.940   3
  -1   3  11 662.002 102.190   2
   1  -3  11 737.388 104.991   4
   1   3  11 714.836 124.926   5
  -1  -3 -13 6718.20 220.891   1
   1   3 -13 6626.47 264.056   1
  -1   3  13 6161.13 282.085   5
   1  -3 -13 6993.46 262.570   1
   1   3  13 6387.82 274.420   5
  -1   3 -13 6495.07 243.896   1
  -1  -3  13 7264.02 262.490   4
   1  -3  13 6957.07 246.704   4
  -1   3  15 62612.1 1506.41   3
  -1  -3  15 59125.0 1525.45   5
   1   3  15 60890.1 1483.32   2
  -1  -3 -15 58497.9 1467.54   1
  -1   3 -15 58546.0 1486.69   1
   1   3  15 60790.6 1507.10   3
   1   3 -15 58008.1 1498.93   1
   1  -3  15 61264.3 1528.21   5
  -1   3  15 60499.6 1491.16   2
  -1  -3 -17 61974.2 1527.12   1
  -1   3  17 63154.5 1564.36   3
   1  -3  17 64513.1 1596.23   5
  -1  -3  17 60977.9 1556.47   4
  -1   3  17 63552.7 1593.71   5
  -1  -3  17 63233.8 1591.82   5
  -1   3 -17 61493.1 1547.26   1
   1  -3  17 61177.8 1555.13   4
   1   3  17 63646.2 1596.51   5
  -1   3  17 61710.0 1549.29   2
   1  -3 -17 58419.4 1551.49   1
  -1  -3 -19 2620.70 167.445   1
  -1  -3  19 2634.73 221.467   5
   1   3 -19 3034.69 207.968   1
   1  -3 -19 2375.19 195.818   1
   1   3  19 2876.23 178.604   4
   1  -3  19 2685.01 224.880   5
   1   3  19 2326.15 220.418   5
  -1  -3  19 2511.19 183.800   4
   1  -3  19 2495.96 183.101   4
  -1   3 -19 2454.01 188.485   1
  -1   3  19 2732.85 194.899   3
  -1   3  19 2463.28 229.076   5
  -1   3  19 2450.49 175.922   2
  -1  -3  21 1562.20 170.921   4
   1  -3  21 1524.56 207.044   5
  -1   3  21 1507.51 172.694   2
   1   3 -21 1479.20 193.144   1
   1   3  21 1429.57 167.884   4
  -1   3  21 1552.87 186.696   3
   1   3  21 1693.13 221.719   5
  -1  -3  21 1703.37 212.383   5
   1  -3  21 1275.61 169.072   4
  -1   3  21 1578.05 221.886   5
   1   3 -23 16383.4 533.893   1
  -1  -3  23 17141.2 562.683   5
  -1   3  23 15331.9 575.800   5
   1   3  23 16855.5 508.101   4
   1  -3  23 17484.7 563.426   5
   1  -3  23 15735.7 514.198   4
  -1   3  23 15931.1 511.383   4
  -1  -3  23 16107.1 515.785   4
   1  -3 -23 16106.7 516.995   1
   1   3  23 17647.5 588.117   5
  -1   3 -23 16663.7 524.085   1
  -1  -3  25 19377.8 671.837   5
   1  -3  25 20653.0 681.017   5
  -1   3  25 21578.1 630.953   4
  -1   3  25 20665.5 684.091   5
   1  -3  25 20515.1 626.296   4
   1   3 -25 21983.3 659.104   1
   1   3  25 20718.6 620.011   4
  -1  -3  25 19467.0 621.594   4
   1   3  25 21508.2 692.609   5
   1  -3  27 9183.66 418.459   5
  -1  -3  27 8550.65 403.380   5
   1   3  27 9440.70 366.380   4
   1  -3  27 8503.57 366.757   4
  -1   3  27 7986.72 356.106   4
  -1   3  27 8420.27 425.599   5
   1   3 -27 9147.19 399.618   1
  -1  -3  27 7548.62 359.662   4
   1   3  27 9121.99 431.445   5
   1   3  29 3711.17 274.394   4
   1  -3  29 3776.84 312.118   5
  -1  -3  29 3760.26 321.807   5
  -1   3  29 3743.55 268.513   4
   1   3  29 4532.30 340.701   5
  -1  -3  29 3948.47 274.904   4
   1  -3  29 3873.76 269.338   4
  -1   3  29 3600.99 323.587   5
   1  -3  31 335.896 205.379   4
  -1  -3  31 249.643 208.232   4
  -1   3  33 3361.25 338.796   5
  -1   3  33 3100.63 275.125   4
   1   3  33 3026.98 322.970   5
   1  -3  33 2651.39 255.357   4
   1   3  33 2503.15 253.429   4
  -1  -3  33 3274.22 323.139   5
   1  -3  33 2410.62 302.049   5
   1   3  35 5186.37 380.867   5
  -1   3  35 5277.11 323.320   4
   1   3  35 4605.11 308.886   4
   1  -3  35 5556.84 372.030   5
   1  -3  35 4783.69 323.101   4
  -1   3  35 5385.29 403.224   5
  -1  -3  35 5391.36 343.226   4
  -1  -3  35 5093.23 369.921   5
  -1   3  37 2484.98 276.101   4
   1   3  37 2449.01 317.875   5
  -1  -3  37 2387.15 321.341   5
   1  -3  37 2081.06 273.350   4
  -1  -3  37 2602.88 274.913   4
  -1   3  37 2178.77 330.256   5
   1   3  37 1829.70 253.920   4
   1  -3  37 2134.89 308.564   5
  -1  -3  39 1022.12 318.136   5
  -1   3  39 728.472 241.305   4
   1   3  39 1009.33 237.637   4
   1  -3  39 634.999 257.436   4
  -1   3  39 740.002 294.907   5
  -1  -3  39 790.444 254.965   4
   1   3  39 608.039 285.247   5
   1  -3  39 859.519 296.538   5
   1  -5  -1 11396.4 288.281   4
  -1   5   1 10851.7 298.720   3
   1  -5  -1 10798.7 274.557   5
   1  -5   1 11006.3 284.955   4
  -1   5   1 11019.9 290.873   2
   1   5  -1 10956.5 299.865   1
  -1   5  -1 10225.5 310.431   3
   1   5  -1 10970.4 291.918   3
   1   5   1 11447.4 287.785   3
   1   5   1 11072.4 290.655   1
   1  -5   1 10734.5 275.600   5
   1   5  -3 21563.3 571.484   3
  -1   5  -3 22261.7 565.482   1
  -1   5  -3 20661.8 584.492   3
   1   5  -3 21463.4 564.732   1
  -1   5   3 21808.5 562.089   3
  -1  -5   3 23019.1 548.005   4
  -1   5   3 21411.9 555.525   2
   1  -5   3 22287.7 554.236   4
   1   5   3 22989.7 541.529   5
   1   5   3 22532.7 555.575   3
   1  -5   3 22583.8 552.104   5
  -1  -5   5 976960. 22868.0   4
   1   5   5 999999. 22855.0   2
  -1  -5   5 973166. 22876.8   5
   1   5   5 962250. 22872.6   3
  -1   5   5 955381. 22878.2   3
  -1   5  -5 986635. 22880.2   1
  -1   5   5 990439. 22873.2   2
   1   5   5 946874. 22864.1   5
   1  -5   5 926843. 22872.7   5
   1   5  -5 958973. 22881.7   1
   1  -5   5 918456. 22870.3   4
   1   5  -7 212191. 5047.78   1
   1  -5   7 206600. 5037.00   4
  -1   5   7 215007. 5038.50   2
  -1   5   7 212773. 5044.64   3
   1   5   7 213439. 5040.80   5
  -1  -5   7 209107. 5036.76   4
   1  -5   7 209434. 5046.25   5
   1  -5  -7 208579. 5058.72   1
  -1  -5   7 205445. 5046.95   5
   1   5   7 214514. 5023.77   2
   1   5   7 215489. 5041.13   3
  -1   5  -7 209460. 5040.94   1
   1  -5   9 2540.43 124.396   4
   1   5  -9 2737.22 142.685   1
  -1   5   9 2715.43 128.765   2
  -1   5   9 2553.02 129.734   3
   1   5   9 2752.56 130.734   3
   1   5   9 2880.26 114.654   2
   1  -5   9 2621.76 141.108   5
   1  -5  -9 3087.20 162.937   1
   1   5   9 2827.92 140.156   5
  -1   5  -9 2809.48 134.158   1
  -1  -5  -9 2839.14 125.511   1
  -1  -5   9 2852.45 129.015   4
  -1  -5   9 2731.43 145.347   5
  -1   5 -11 14284.9 408.846   1
  -1   5  11 13991.6 430.206   5
  -1   5  11 14218.5 411.878   3
  -1  -5 -11 15082.6 390.248   1
  -1   5  11 14544.9 403.232   2
   1  -5 -11 14232.3 428.911   1
   1  -5  11 14131.5 426.103   5
  -1  -5  11 13343.0 423.973   5
   1   5  11 14438.4 423.209   5
  -1  -5  11 14159.2 407.660   4
   1   5  11 14623.7 392.651   2
   1  -5  11 13738.4 408.550   4
   1   5 -11 13980.2 418.763   1
   1   5  11 14430.2 410.446   3
   1  -5  13 68871.4 1733.71   4
   1  -5 -13 70548.9 1746.42   1
  -1  -5 -13 72178.9 1708.09   1
  -1  -5  13 68760.9 1734.95   4
   1   5  13 70656.4 1756.37   5
  -1   5  13 70001.5 1761.75   5
   1   5 -13 70201.3 1741.44   1
  -1   5 -13 69321.3 1732.26   1
  -1   5  15 63133.5 1583.81   3
  -1   5  15 64796.3 1572.04   2
  -1  -5  15 63068.6 1606.57   5
   1   5  15 63708.5 1562.09   2
   1  -5 -15 62492.8 1588.70   1
   1  -5  15 63626.8 1607.52   5
  -1  -5 -15 62861.7 1549.39   1
   1   5  15 66014.2 1591.26   3
  -1   5 -15 60223.0 1576.25   1
  -1  -5  17 14827.0 474.229   4
   1   5  17 16877.7 521.620   5
  -1   5  17 15747.4 517.999   5
   1  -5 -17 15487.3 484.409   1
   1   5  17 15855.8 485.797   3
   1  -5  17 16813.8 481.825   4
  -1   5  17 16405.6 469.265   2
  -1  -5  17 15543.9 508.576   5
  -1  -5 -17 15986.2 448.442   1
  -1   5  17 16122.8 487.331   3
   1  -5  17 16474.5 509.445   5
   1   5  17 15748.3 460.314   2
   1   5 -17 16052.9 493.133   1
  -1  -5  19 6097.99 293.070   5
   1   5  19 5990.96 305.635   5
   1  -5 -19 5934.06 271.041   1
   1  -5  19 5819.13 260.932   4
   1   5  19 5704.02 243.833   2
   1  -5  19 6381.35 296.661   5
  -1  -5  19 5998.34 262.881   4
  -1   5  19 5757.11 305.124   5
   1   5 -19 6688.89 282.509   1
  -1   5  19 6308.29 257.816   2
   1   5  19 6271.19 273.402   3
  -1  -5 -19 5908.27 234.229   1
  -1   5  19 6370.04 277.004   3
   1  -5  21 656.290 191.273   5
   1   5  21 661.736 149.815   2
  -1   5  21 645.985 190.004   3
   1   5  21 807.655 181.250   3
  -1  -5  21 850.349 164.308   4
  -1   5  21 1043.28 229.108   5
   1  -5  21 949.394 168.434   4
   1   5  21 919.548 213.191   5
  -1   5  21 810.858 184.359   2
   1   5 -21 837.192 190.219   1
  -1   5 -21 615.902 174.963   1
  -1  -5  21 1026.61 190.406   5
   1   5  23 21202.4 599.828   4
  -1   5 -23 21370.6 624.605   1
  -1  -5  23 19857.7 612.245   4
   1  -5  23 20699.3 649.207   5
  -1   5  23 19073.9 596.484   2
   1   5  23 21640.2 678.775   5
  -1   5  23 20763.4 621.439   3
  -1  -5  23 19983.2 658.094   5
   1  -5 -23 19490.5 610.302   1
  -1   5  23 20159.3 664.420   5
   1   5 -23 20904.5 635.411   1
   1  -5  23 19686.8 610.912   4
   1  -5  25 22018.5 728.632   5
   1   5  25 22734.5 672.306   4
  -1   5  25 23701.2 701.773   3
   1   5  25 22870.8 747.715   5
  -1   5  25 23440.4 746.243   5
   1   5 -25 23297.3 714.918   1
  -1   5 -25 24111.3 701.399   1
  -1  -5  25 23205.1 731.283   5
  -1   5  25 23654.4 676.790   2
  -1  -5  25 22892.0 692.237   4
   1  -5  25 22105.6 685.468   4
   1  -5  27 19317.9 613.585   4
  -1   5  27 19138.7 679.131   5
   1   5  27 18791.4 594.861   4
   1   5  27 19234.6 683.117   5
   1  -5  27 17823.8 646.028   5
   1   5 -27 19701.3 643.376   1
  -1  -5  27 20563.4 629.131   4
  -1  -5  27 18910.2 655.062   5
  -1   5  27 20523.4 612.947   4
   1   5  29 2348.35 333.517   5
  -1  -5  29 2220.08 292.135   5
   1   5  29 2029.77 254.311   4
  -1  -5  29 1754.19 238.153   4
  -1   5  29 2372.20 300.463   5
   1  -5  29 1879.01 233.112   4
   1  -5  29 2179.49 277.617   5
  -1   5  29 2077.68 239.243   4
   1  -5  31 231.152 210.269   4
  -1  -5  31 203.195 214.912   4
   1   5  31 352.997 267.158   5
  -1   5  33 2963.87 325.665   5
   1  -5  33 2523.52 265.590   4
   1   5  33 2453.02 313.063   5
  -1  -5  33 2853.23 316.581   5
  -1   5  33 2770.52 259.401   4
   1  -5  33 2369.59 291.278   5
   1   5  33 2363.14 254.508   4
   1   5  35 2601.02 265.870   4
  -1  -5  35 2038.39 263.850   4
   1   5  35 2138.16 311.455   5
  -1   5  35 2134.64 258.934   4
  -1   5  35 2178.91 327.815   5
   1  -5  35 2631.67 276.692   4
  -1  -5  35 2565.11 318.090   5
   1  -5  35 2465.60 308.597   5
   1  -5  37 3446.24 312.395   4
  -1  -5  37 3372.21 308.018   4
  -1  -5  37 3198.37 340.667   5
   1  -5  37 3492.66 336.729   5
   1   5  37 3679.26 350.092   5
   1   5  37 3286.85 284.843   4
  -1   5  37 3197.17 291.849   4
  -1   5  37 3374.89 367.307   5
  -1  -5  39 294.687 283.275   5
   1   5  39 628.096 293.774   5
   1  -5  39 700.339 260.653   4
  -1  -5  39 582.996 261.994   4
   1   5  39 360.353 232.480   4
   1  -5  39 765.269 288.512   5
  -1   5  39 475.412 291.696   5
  -1   5  39 830.635 247.720   4
   1   7   1 24222.8 606.510   1
   1  -7   1 24067.6 585.989   5
  -1   7   1 23681.9 612.651   3
  -1   7  -1 24427.7 608.255   2
   1  -7  -1 24847.1 601.727   4
   1   7  -1 23101.6 606.353   3
  -1   7  -1 23835.7 619.994   3
   1  -7  -1 23988.8 585.587   5
   1   7   1 23081.6 603.107   3
   1  -7   1 25417.8 602.439   4
   1   7  -1 24981.5 612.166   1
  -1   7   1 23772.8 604.721   2
   1   7   3 84.2142 48.0679   3
  -1   7   3 108.315 53.5251   3
   1   7   3 99.9222 31.3850   2
  -1   7  -3 16.8256 60.8124   1
   1   7  -3 160.909 72.6397   3
  -1  -7   3 61.2914 36.2280   4
   1   7  -3 97.3341 63.4945   1
   1  -7   3 58.7791 37.8402   5
  -1   7   3 42.2376 50.2546   2
   1  -7   3 99.1327 43.7758   4
  -1  -7   3 70.3846 43.2884   5
  -1   7  -3 68.5286 82.1467   3
   1   7  -5 10336.1 315.174   3
   1  -7   5 10131.2 275.125   4
   1   7   5 9980.83 281.981   3
  -1   7  -5 9676.03 323.271   3
  -1   7  -5 10421.1 293.458   1
  -1   7   5 10086.0 287.797   3
  -1  -7   5 10259.8 271.549   4
   1   7   5 9716.02 256.330   2
  -1  -7   5 9873.20 279.379   5
   1   7  -5 9754.86 293.087   1
  -1   7   5 9546.92 275.802   2
   1   7   5 10388.7 263.681   5
   1  -7   5 9705.03 275.078   5
   1   7  -7 466814. 11150.8   1
   1   7   7 470916. 11120.7   2
   1   7   7 473313. 11132.5   5
   1  -7   7 473862. 11142.6   5
   1   7   7 469258. 11141.3   3
   1  -7   7 476969. 11136.6   4
  -1   7   7 447465. 11138.5   2
  -1  -7   7 470725. 11133.0   4
  -1  -7   7 471361. 11143.7   5
  -1   7   7 463701. 11145.2   3
  -1   7  -7 471412. 11146.8   1
   1   7   9 21781.0 606.528   3
  -1   7   9 23365.7 602.287   2
   1  -7  -9 23176.1 636.029   1
  -1  -7   9 22044.0 615.755   5
  -1   7   9 23493.0 613.224   3
  -1   7  -9 22808.8 612.575   1
   1  -7   9 22670.4 612.510   5
  -1  -7   9 22847.4 599.968   4
   1  -7   9 22314.9 601.606   4
   1   7  -9 23241.2 620.063   1
  -1   7 -11 14134.5 421.463   1
  -1  -7  11 14342.8 407.690   4
   1   7  11 13773.4 386.949   2
   1  -7  11 14050.9 420.029   5
   1   7 -11 13725.9 423.474   1
  -1   7  11 14223.9 434.339   5
   1  -7  11 13831.1 405.649   4
   1   7  11 13229.2 407.179   3
   1   7  11 14137.2 423.176   5
   1  -7 -11 14460.4 445.923   1
  -1  -7  11 13908.7 427.865   5
  -1  -7 -11 13774.6 402.549   1
   1   7  13 68810.5 1757.52   5
  -1   7  13 69784.1 1767.53   5
  -1  -7  13 69462.0 1742.56   4
  -1   7 -13 69369.2 1742.75   1
  -1   7  13 72526.3 1747.92   3
  -1  -7 -13 71480.8 1724.64   1
  -1   7  13 71742.9 1735.49   2
   1  -7  13 68607.9 1739.48   4
   1   7  15 35276.1 930.784   3
   1   7 -15 35921.5 941.763   1
   1   7  15 35503.9 904.339   2
  -1  -7 -15 35645.5 902.689   1
   1  -7  15 32607.5 943.703   5
  -1   7  15 34752.1 931.576   3
  -1  -7  15 34940.5 950.136   5
  -1   7  15 37141.9 923.758   2
   1  -7 -15 35995.1 950.101   1
   1   7  17 17895.0 551.428   5
  -1   7  17 17448.8 515.524   3
   1   7  17 18075.2 518.768   3
  -1   7 -17 16870.3 514.725   1
   1  -7  17 17458.1 513.730   4
   1   7 -17 17628.1 527.631   1
   1  -7 -17 16980.9 526.331   1
  -1  -7  17 16089.7 539.367   5
   1  -7  17 16064.5 534.009   5
  -1   7  17 17562.2 550.190   5
  -1  -7  17 16742.2 512.064   4
  -1  -7 -17 17545.6 484.870   1
  -1   7  17 17041.9 498.405   2
   1   7  17 17244.3 489.661   2
   1   7  19 1337.20 176.675   3
  -1  -7  19 1277.12 164.576   4
   1   7 -19 1553.06 189.815   1
   1   7  19 1451.35 204.820   5
   1  -7 -19 1480.98 196.439   1
   1  -7  19 1689.01 176.259   4
   1  -7  19 1356.61 199.992   5
  -1   7  19 1601.94 185.350   3
  -1   7 -19 1145.16 171.597   1
  -1  -7  19 1182.57 190.549   5
  -1   7  19 1032.35 215.009   5
   1   7  19 1517.54 153.692   2
  -1   7  19 1544.11 165.346   2
   1   7 -21 1675.95 217.010   1
  -1   7 -21 1448.61 203.586   1
   1   7  21 1275.34 166.201   2
  -1  -7  21 1632.89 183.530   4
  -1  -7  21 1948.14 222.328   5
   1   7  21 1708.38 199.828   3
  -1   7  21 1623.33 245.281   5
  -1   7  21 1470.59 181.885   2
   1  -7  21 1678.14 184.906   4
   1   7  21 1524.71 217.598   5
   1  -7  21 1130.52 209.530   5
  -1   7  21 1587.16 198.812   3
  -1   7  23 3864.31 257.886   3
   1   7  23 3835.55 254.709   3
  -1   7  23 4639.08 244.773   2
  -1  -7  23 3779.74 247.551   4
  -1  -7  23 4046.37 285.301   5
   1  -7  23 3611.01 243.776   4
   1   7 -23 3989.26 280.241   1
   1   7  23 4742.48 319.809   5
  -1   7 -23 4344.85 271.427   1
   1   7  23 4270.78 228.700   2
   1  -7  23 3727.81 277.577   5
  -1   7  23 4012.82 307.995   5
  -1   7  25 33455.8 981.771   5
  -1  -7  25 30953.1 916.756   4
   1   7  25 33986.1 986.801   5
  -1  -7  25 31535.9 951.674   5
  -1   7 -25 33137.1 926.328   1
   1   7 -25 33653.4 942.826   1
   1  -7  25 31833.7 918.836   4
  -1   7  25 33863.4 903.095   2
   1  -7  25 32864.6 954.311   5
   1   7  25 32015.2 892.476   2
  -1   7  25 33350.3 924.700   3
   1  -7  27 20818.4 714.343   5
  -1   7  27 22325.2 691.046   3
   1   7  27 23918.1 767.921   5
   1   7  27 20803.0 662.082   4
   1  -7  27 22139.5 685.085   4
  -1   7  27 23516.0 674.257   2
  -1   7  27 22123.9 755.145   5
   1   7 -27 23117.4 713.957   1
  -1  -7  27 22134.6 724.098   5
  -1  -7  27 21791.5 685.306   4
   1   7 -29 2461.49 287.633   1
  -1  -7  29 1914.41 275.773   5
  -1  -7  29 2692.74 262.490   4
   1   7  29 2043.93 238.518   4
   1  -7  29 2760.89 255.812   4
  -1   7  29 2573.32 321.896   5
   1   7  29 2408.51 317.388   5
   1  -7  29 2594.89 286.266   5
   1   7  31-85.0952 269.622   5
  -1   7  31 281.194 264.816   5
   1  -7  31 204.497 209.441   4
   1   7  31 407.399 193.217   4
  -1  -7  31 412.134 214.438   4
   1   7  33 1826.25 303.961   5
   1   7  33 1544.49 229.310   4
   1  -7  33 1540.73 249.865   4
  -1   7  33 1257.76 230.427   4
  -1   7  33 2017.97 317.255   5
   1  -7  33 1386.04 272.581   5
  -1  -7  33 1709.88 285.401   5
  -1  -7  35 4030.84 327.746   4
  -1  -7  35 5338.53 373.051   5
   1   7  35 3932.01 363.359   5
   1  -7  35 4511.47 324.512   4
   1  -7  35 4794.73 358.346   5
  -1   7  35 4357.49 396.608   5
   1   7  35 4472.55 295.440   4
  -1   7  35 4515.03 304.232   4
  -1   7  37 714.332 291.765   5
  -1  -7  37 1001.30 269.721   4
  -1  -7  37 708.085 284.372   5
   1  -7  37 1182.87 281.620   5
  -1   7  37 830.159 241.085   4
   1   7  37 1438.05 244.536   4
   1   7  37 1202.03 304.670   5
   1  -7  37 1117.20 250.544   4
   1  -9   1 30.5695 50.7714   4
  -1   9   1 57.9091 67.4092   2
  -1   9   1 99.3313 73.2714   3
   1  -9  -1 40.1921 31.1407   5
   1   9  -1 45.1948 66.5263   3
   1   9   1 31.4715 72.0004   1
   1   9  -1 53.4119 76.8307   1
   1  -9  -1 7.66957 50.8889   4
  -1   9  -1 40.1973 80.2561   3
   1  -9   1 28.2733 30.2170   5
  -1   9  -1 25.4143 69.8269   2
   1   9   1 13.0706 59.1286   3
   1   9  -3 35325.3 895.147   3
   1   9   3 35327.8 881.136   3
  -1  -9   3 35264.6 862.438   5
  -1   9   3 34684.2 887.770   3
   1  -9   3 36457.9 873.786   4
  -1   9  -3 34656.6 907.442   3
   1  -9   3 36015.1 861.317   5
  -1   9  -3 33291.9 891.223   1
  -1   9   3 34041.3 873.825   2
   1   9  -3 35732.0 892.466   1
  -1  -9   3 36508.0 861.200   4
   1   9   3 34453.8 857.125   2
  -1  -9   5 43917.1 1052.22   5
  -1   9   5 40501.0 1065.00   3
  -1  -9   5 44276.1 1044.91   4
  -1   9  -5 41105.6 1071.23   1
   1  -9   5 44003.2 1055.64   4
   1  -9   5 43804.2 1048.90   5
  -1   9  -5 42240.6 1100.30   3
   1   9   5 43739.1 1030.40   5
   1   9  -5 42703.0 1074.10   1
   1   9   5 40270.2 1032.17   2
   1   9  -5 43248.4 1091.37   3
  -1   9   5 41683.1 1051.60   2
   1   9   5 42166.2 1060.65   3
  -1   9  -7 36991.6 1013.28   3
   1  -9   7 38611.9 956.200   5
   1   9  -7 39389.7 1012.00   3
  -1   9   7 38513.7 953.126   2
   1   9  -7 37376.4 973.856   1
  -1   9  -7 36844.6 970.007   1
  -1  -9   7 38398.9 958.786   5
   1   9   7 37259.0 932.998   2
   1   9   7 38058.6 962.117   3
  -1  -9   7 38087.6 947.196   4
   1  -9   7 38714.6 952.549   4
  -1   9   7 37491.6 964.511   3
   1   9   7 38672.0 940.226   5
   1   9   9 44108.3 1067.24   5
   1   9  -9 41058.2 1086.79   1
   1   9   9 42585.1 1048.77   2
  -1   9  -9 43250.8 1085.84   1
   1  -9   9 42111.1 1075.32   5
  -1  -9   9 42959.0 1064.47   4
   1   9   9 41454.8 1074.15   3
   1  -9   9 42796.9 1068.15   4
  -1  -9   9 41186.4 1078.13   5
  -1   9   9 42335.2 1063.95   2
   1  -9 -11 9126.03 350.095   1
   1  -9  11 9089.35 313.160   5
   1  -9  11 8621.32 293.361   4
   1   9  11 8969.49 304.618   5
  -1  -9  11 9083.35 319.504   5
  -1  -9  11 8985.98 295.462   4
  -1   9  11 8822.44 324.577   5
   1   9  13 28054.1 799.258   5
  -1   9  13 29628.6 777.612   2
  -1  -9  13 29101.7 786.130   4
   1   9  13 30888.5 769.089   2
  -1   9  13 30111.7 793.415   3
  -1  -9 -13 30063.4 788.836   1
   1   9 -13 29697.1 806.364   1
  -1   9  13 28296.3 811.621   5
   1   9  13 30191.4 794.424   3
   1  -9 -13 30101.2 824.859   1
  -1  -9  15 34406.1 944.865   4
   1  -9  15 35093.0 962.300   5
   1  -9  15 36399.2 950.426   4
  -1   9  15 36458.2 938.543   2
   1  -9 -15 35194.3 976.889   1
   1   9  15 35354.7 950.424   3
  -1   9 -15 36163.5 956.804   1
  -1  -9  15 36560.3 971.871   5
  -1   9  15 35021.6 948.517   3
   1   9  15 36699.3 922.565   2
   1   9 -15 38095.2 968.680   1
  -1  -9 -15 36462.9 938.130   1
  -1  -9 -17 8635.15 301.467   1
   1  -9  17 8162.58 331.237   5
   1   9 -17 8961.13 340.601   1
  -1  -9  17 8173.69 339.065   5
  -1   9  17 8716.11 353.246   5
  -1  -9  17 8752.93 318.179   4
   1   9  17 8315.74 290.595   2
  -1   9  17 7721.40 312.559   3
   1  -9  17 7829.36 311.930   4
  -1   9  17 8762.82 304.361   2
   1  -9 -17 8388.32 346.507   1
   1   9  17 8480.95 319.734   3
   1   9  17 7992.52 337.496   5
  -1   9 -17 8848.41 334.017   1
   1   9 -19 3302.77 241.329   1
  -1  -9  19 3248.99 246.619   5
  -1   9  19 3252.48 202.475   2
  -1   9  19 3938.37 220.213   3
   1   9  19 3231.30 190.667   2
   1  -9  19 3232.25 251.783   5
  -1   9  19 3045.86 259.617   5
   1   9  19 3109.03 257.353   5
  -1  -9  19 3251.91 217.847   4
   1  -9  19 3513.71 226.694   4
  -1   9 -19 3299.38 248.617   1
   1   9  19 2969.04 217.178   3
  -1   9  21 57.6032 158.789   2
  -1   9  21 252.878 178.677   3
  -1  -9  21 77.9395 190.933   5
   1   9  21 107.501 211.145   5
  -1  -9  21-45.7810 174.527   4
   1   9 -21-49.1596 193.634   1
  -1   9 -21 149.431 202.276   1
  -1   9  21 8.89625 205.678   5
   1   9  21-19.5037 151.670   2
   1  -9  21 15.3379 197.483   5
   1   9  21-51.3836 171.820   3
   1  -9  21 61.9657 173.294   4
   1   9  23 13907.0 481.388   3
  -1   9 -23 14219.8 492.618   1
  -1  -9  23 13649.7 509.337   5
   1   9  23 14789.6 539.468   5
   1   9  23 13310.3 443.808   2
   1  -9  23 13602.6 506.607   5
   1   9 -23 14406.7 504.247   1
  -1   9  23 14632.7 539.074   5
  -1  -9  23 13938.8 483.981   4
   1  -9  23 13501.5 478.698   4
  -1   9  23 14522.6 463.356   2
  -1   9  23 14149.3 482.176   3
   1  -9  25 23091.7 731.717   5
   1   9  25 23197.9 771.013   5
  -1   9  25 23745.2 770.362   5
  -1  -9  25 21726.2 735.826   5
   1  -9  25 23527.8 705.964   4
   1   9  25 23677.9 671.911   2
   1   9  25 22920.4 705.851   3
  -1   9  25 23241.6 679.984   2
   1   9 -25 24332.4 735.646   1
  -1   9  25 22792.6 709.795   3
  -1  -9  25 21783.1 701.896   4
  -1   9 -25 24939.6 730.348   1
   1   9  27 12362.3 486.482   3
  -1  -9  27 12495.6 482.340   4
  -1   9  27 13382.0 485.875   3
  -1  -9  27 12494.4 515.328   5
   1  -9  27 13615.4 485.173   4
  -1   9  27 14136.2 464.884   2
  -1   9  27 12921.8 549.018   5
   1   9  27 13539.5 454.381   2
   1  -9  27 12449.6 508.792   5
   1   9  27 13071.5 545.437   5
   1   9 -27 13671.6 518.568   1
  -1   9 -27 13589.5 507.977   1
   1  -9  29 3189.86 265.237   4
  -1   9  29 2933.94 324.126   5
   1  -9  29 2457.01 291.113   5
  -1  -9  29 2761.50 297.369   5
   1   9 -29 2738.80 303.078   1
  -1  -9  29 2664.08 264.394   4
   1   9  29 2557.43 326.644   5
   1  -9  31 429.027 213.134   4
   1   9  31 213.944 269.747   5
   1  -9  31 31.4875 233.602   5
  -1   9  31 151.643 276.981   5
   1   9  31 186.207 191.645   4
  -1  -9  31 227.710 213.716   4
  -1  -9  31 152.951 249.090   5
   1   9  33 1922.53 225.262   4
  -1   9  33 2251.24 250.791   4
  -1   9  33 2269.07 330.839   5
   1  -9  33 2257.90 290.703   5
  -1  -9  33 2036.10 308.454   5
   1   9  33 2109.53 313.832   5
   1  -9  33 2233.91 266.489   4
   1  -9  35 1848.20 286.903   5
   1  -9  35 1572.37 253.967   4
  -1  -9  35 1865.69 278.105   4
   1   9  35 1586.29 326.264   5
  -1  -9  35 2065.47 302.333   5
   1   9  35 1845.56 230.676   4
  -1   9  35 1338.86 245.869   4
  -1   9  35 1286.70 327.490   5
   1   9  37 2010.19 250.578   4
  -1  -9  37 1835.82 313.290   5
  -1   9  37 1860.75 326.217   5
  -1   9  37 1782.41 247.306   4
   1   9  37 1715.77 312.153   5
   1  -9  37 1684.08 263.613   4
   1  -9  37 2102.18 308.276   5
  -1  11   1 1289.31 123.600   3
   1  11   1 1319.71 129.266   1
   1 -11  -1 1159.70 59.2140   5
   1  11  -1 1180.18 132.711   1
   1 -11  -1 1283.44 97.4676   4
   1  11  -1 1309.83 121.194   3
  -1  11   1 1143.00 110.622   2
  -1  11  -1 1368.35 137.005   3
  -1  11  -1 1323.99 120.123   2
   1 -11   1 1169.75 95.1507   4
   1 -11   1 1215.50 58.4745   5
   1  11   1 1403.33 112.538   3
   1  11   3 9119.84 280.818   3
   1  11   3 8677.19 254.623   2
   1  11  -3 8581.22 300.349   3
   1 -11   3 9270.71 244.843   5
  -1  11  -3 8094.96 310.168   3
  -1 -11   3 9628.36 250.781   5
  -1 -11   3 9147.42 250.917   4
  -1  11   3 8677.22 289.908   3
  -1  11   3 8510.48 272.441   2
   1  11  -3 9111.82 298.182   1
   1 -11   3 9149.76 266.966   4
  -1  11  -5 27301.6 759.274   3
   1 -11   5 28696.5 705.067   4
   1  11   5 26670.4 685.846   2
  -1  11   5 26904.7 702.773   2
   1  11   5 27383.2 716.810   3
  -1 -11   5 29218.4 695.555   4
   1 -11   5 29271.5 695.605   5
  -1  11  -5 26521.8 730.504   1
   1  11   5 26145.9 667.792   5
  -1  11   5 27069.1 723.967   3
   1  11  -5 28227.4 750.421   3
  -1 -11   5 29283.8 699.727   5
   1  11  -5 27339.8 732.060   1
   1  11   7 85914.6 2145.34   3
   1  11   7 84858.6 2114.25   2
  -1  11  -7 85788.6 2200.11   3
  -1 -11   7 88177.3 2126.58   4
   1 -11   7 88123.7 2131.90   5
   1  11  -7 87907.4 2192.48   3
   1  11   7 89604.4 2113.80   5
  -1 -11   7 90178.4 2137.92   5
   1 -11   7 89382.8 2134.27   4
   1 -11   9 9593.96 300.876   4
   1 -11   9 9963.18 310.721   5
  -1 -11   9 9915.05 320.743   5
   1  11  -9 8849.61 392.718   3
  -1  11   9 9381.25 315.146   5
   1  11   9 9126.84 289.929   5
   1  11   9 9862.13 285.847   2
  -1 -11   9 9616.70 297.882   4
  -1 -11  11 11922.1 377.704   5
   1 -11  11 11414.4 354.049   4
   1 -11  11 10883.6 364.649   5
  -1  11 -11 11471.4 466.606   3
  -1  11  11 11038.7 350.402   2
  -1 -11  11 11564.8 354.311   4
   1  11 -11 11134.3 384.218   1
  -1  11  11 10987.5 378.406   5
  -1  11  11 11883.8 375.048   3
   1  11  11 11798.8 368.553   3
   1  11  11 11570.9 358.279   5
  -1  11 -11 12063.7 386.572   1
   1 -11  13 48966.5 1234.43   5
  -1  11 -13 49822.3 1238.41   1
  -1  11  13 48748.3 1212.10   2
   1 -11 -13 47470.6 1265.84   1
  -1 -11 -13 47034.7 1229.75   1
  -1 -11  13 46081.5 1218.06   4
  -1  11  13 47010.8 1241.70   5
   1  11  13 48690.4 1197.41   2
   1  11 -13 49222.6 1245.82   1
   1  11  13 45998.6 1225.09   3
  -1  11  13 48091.9 1230.62   3
   1  11  13 47708.0 1234.34   5
   1  11 -15 21384.2 613.643   1
   1  11  15 20719.2 594.707   3
  -1 -11 -15 20945.5 597.007   1
   1  11  15 21210.9 568.287   2
  -1 -11  15 19378.4 604.806   5
   1 -11 -15 19793.8 633.313   1
  -1  11 -15 21271.0 604.623   1
  -1  11  15 21218.8 595.161   3
   1 -11  15 20812.3 606.421   5
  -1 -11  15 19457.9 587.284   4
   1 -11  15 19952.6 585.169   4
  -1  11  15 19903.9 574.967   2
   1  11 -17 14679.9 486.928   1
   1  11  17 14247.7 429.300   2
   1 -11  17 14729.6 486.288   5
   1 -11  17 14203.3 465.185   4
  -1  11  17 16025.8 453.131   2
  -1  11  17 13574.3 462.883   3
  -1  11 -17 14977.6 481.974   1
  -1  11  17 14065.6 496.267   5
  -1 -11  17 14474.8 485.105   5
   1  11  17 14060.0 488.998   5
   1  11  17 14994.8 465.985   3
   1 -11  19 5934.00 284.754   4
   1  11  19 5498.81 267.794   3
  -1  11  19 5606.00 315.955   5
  -1 -11  19 5338.33 298.827   5
  -1 -11  19 6047.19 283.432   4
  -1  11 -19 5953.11 304.509   1
  -1  11  19 6538.32 264.312   2
   1  11 -19 6215.08 308.070   1
   1  11  19 5546.88 311.957   5
   1 -11  19 5012.90 293.170   5
   1  11  19 5874.09 251.510   2
  -1  11  19 5622.98 273.858   3
  -1 -11  21 1714.53 203.537   4
   1  11  21 1792.57 176.239   2
   1  11  21 2107.79 207.525   3
  -1  11  21 1683.03 252.973   5
   1  11  21 2232.90 258.872   5
  -1  11 -21 1602.64 230.706   1
  -1  11  21 2132.02 206.146   3
  -1 -11  21 1616.57 224.302   5
   1 -11  21 1720.34 207.799   4
   1 -11  21 1731.22 233.940   5
  -1  11  21 1794.40 188.569   2
   1  11 -21 2068.80 239.329   1
  -1 -11  23 18315.8 610.331   5
  -1  11  23 17509.3 625.780   5
   1  11  23 18268.0 538.925   2
  -1  11 -23 18340.3 591.471   1
   1  11  23 18543.7 632.153   5
  -1  11  23 17781.7 571.086   3
   1  11  23 17360.2 574.088   3
  -1 -11  23 16176.9 561.889   4
   1  11 -23 17898.2 601.250   1
  -1  11  23 17201.6 540.502   2
   1 -11  23 17157.9 567.205   4
   1 -11  23 18518.1 604.128   5
   1 -11  25 12848.7 468.452   4
  -1  11  25 13866.9 543.809   5
   1 -11  25 12473.3 499.338   5
  -1  11  25 13775.7 451.973   2
   1  11  25 12597.6 522.813   5
   1  11  25 13060.9 434.777   2
  -1  11 -25 12935.9 489.038   1
  -1  11  25 12070.0 466.125   3
  -1 -11  25 11849.4 469.612   4
  -1 -11  25 13657.2 515.235   5
   1  11  25 12214.0 466.752   3
   1  11 -25 13422.5 505.177   1
  -1  11  27 4058.16 265.497   2
   1  11 -27 5007.36 342.633   1
  -1  11 -27 4211.76 315.406   1
   1  11  27 4592.40 354.039   5
   1 -11  27 4467.41 319.185   5
  -1 -11  27 4049.71 329.355   5
   1  11  27 4314.51 258.320   2
  -1 -11  27 4058.43 290.450   4
  -1  11  27 4752.01 302.260   3
  -1  11  27 4840.54 362.274   5
   1 -11  27 4506.16 290.660   4
   1  11  27 4530.01 301.465   3
  -1 -11  29 1092.31 230.318   4
   1 -11  29 813.284 221.018   4
   1  11 -29 847.983 271.263   1
  -1  11  29 1065.15 288.884   5
   1  11  29 1072.10 299.877   5
  -1 -11  31 94.4206 216.895   4
  -1  11  31 175.893 213.904   3
  -1  11  31 52.6795 261.911   5
   1 -11  31 673.440 264.929   5
   1 -11  31-45.4865 220.279   4
   1  11  31 52.2724 289.784   5
  -1 -11  31-11.0243 258.219   5
  -1  11  31 340.710 211.650   2
   1  11 -31 69.8495 266.305   1
  -1  11  33 1299.60 306.214   5
   1 -11  33 1872.82 278.048   5
   1  11  33 1142.13 225.801   4
   1  11  33 1181.52 304.312   5
  -1 -11  33 1807.60 296.013   5
   1 -11  33 1237.00 243.775   4
  -1  11  33 1501.83 232.030   2
   1  11  35 1869.39 320.348   5
   1  11  35 2247.74 247.263   4
   1 -11  35 2825.45 310.029   5
  -1  11  35 2491.90 265.081   4
  -1 -11  35 2380.41 313.266   5
   1 -11  35 2223.69 273.616   4
  -1  11  35 1834.56 341.139   5
   1 -11  37 906.583 249.555   4
  -1  11  37 770.739 230.253   4
  -1 -11  37 977.251 299.296   5
   1  11  37 1149.09 332.220   5
   1  11  37 728.635 228.616   4
  -1  11  37 1006.51 317.449   5
   1 -11  37 989.265 280.867   5
   1  13  -1 6698.12 256.948   1
   1 -13  -1 6897.08 223.464   4
   1 -13   1 7015.99 181.459   5
   1 -13  -1 6091.51 180.510   5
   1 -13   1 6777.51 223.208   4
   1  13  -1 6945.29 251.396   3
   1  13   1 6443.99 236.748   3
   1  13   1 6675.48 256.139   1
  -1 -13   3 16354.0 448.028   4
   1  13  -3 17525.1 504.021   3
   1  13   3 16686.8 456.383   2
   1 -13   3 17254.7 438.714   5
   1  13   3 17213.7 483.144   3
   1 -13   3 17630.4 471.900   4
  -1 -13   3 18090.1 440.248   5
  -1 -13   5 94075.2 2204.40   5
   1 -13   5 91403.6 2199.01   5
  -1 -13   5 89823.9 2202.87   4
   1  13  -5 89150.4 2256.05   3
   1 -13   5 91531.5 2216.60   4
  -1  13  -5 94772.7 2248.61   1
   1  13   5 89045.8 2200.13   2
  -1  13   7 38385.8 958.581   2
   1  13  -7 36603.9 1017.62   3
  -1  13   7 37878.4 977.262   3
  -1 -13   7 37624.3 949.955   4
  -1 -13   7 39349.1 958.698   5
   1  13  -7 39428.2 992.344   1
   1 -13   7 38389.6 959.784   4
   1  13   7 35967.4 921.953   5
   1 -13   7 37423.6 949.043   5
  -1  13  -7 39455.7 992.643   1
  -1  13  -9 3054.70 269.133   3
  -1  13   9 3015.34 164.778   2
   1 -13   9 3095.25 152.635   4
  -1  13   9 2870.97 178.910   3
  -1  13   9 2613.70 174.624   5
   1 -13   9 3103.70 160.546   5
   1  13  -9 2797.38 205.357   1
  -1  13  -9 2762.72 191.063   1
  -1 -13   9 3075.99 176.177   5
  -1 -13   9 3022.63 150.100   4
   1  13   9 2842.30 141.361   5
   1  13   9 3189.47 184.001   3
   1  13  11 105.396 108.210   5
  -1  13 -11 50.7942 227.464   3
  -1  13  11 171.885 143.555   3
   1  13  11 203.993 136.459   3
  -1  13  11 256.547 151.434   5
  -1 -13  11 175.785 106.644   4
   1  13  11 144.744 110.897   2
  -1 -13  11 138.355 136.122   5
   1  13 -11 300.198 234.053   3
   1 -13  11 272.520 108.845   4
   1  13 -11 27.4001 160.094   1
  -1  13  11 77.8829 139.797   2
  -1  13 -11 277.343 155.135   1
  -1  13 -13 66277.4 1563.35   1
  -1  13  13 61068.8 1549.83   5
   1  13  13 60105.3 1526.66   5
  -1  13  13 61143.9 1538.37   3
  -1  13  13 59376.3 1514.28   2
   1 -13  13 59714.3 1535.40   5
   1  13  13 60740.6 1533.15   3
   1  13 -13 61463.0 1551.23   1
   1  13 -13 57744.3 1608.56   3
   1  13  13 61149.6 1502.06   2
  -1 -13  13 59063.7 1522.31   4
  -1  13 -15 61942.9 1495.15   1
  -1  13  15 57649.5 1480.50   3
   1 -13  15 56820.7 1471.27   4
   1  13  15 59071.3 1445.39   2
  -1 -13 -15 57333.4 1488.62   1
   1 -13  15 57892.1 1486.20   5
  -1 -13  15 55076.2 1468.45   4
  -1 -13  15 59338.2 1494.88   5
  -1  13  15 59119.0 1457.75   2
   1  13  15 56508.7 1479.48   5
   1  13 -15 56818.9 1492.02   1
   1  13  15 56886.7 1476.41   3
   1  13  17 13689.2 473.446   5
   1  13 -17 14343.4 477.332   1
  -1 -13  17 14211.8 480.926   5
   1 -13  17 14865.9 482.001   5
  -1  13 -17 14573.7 475.657   1
  -1  13  17 14324.0 438.156   2
  -1  13  17 12867.0 484.644   5
   1  13  17 13038.1 447.558   3
   1  13  17 14206.1 423.481   2
   1 -13  17 13822.5 454.375   4
  -1  13  17 13337.0 452.051   3
   1  13  19 3824.69 281.799   5
   1  13 -19 4413.75 280.211   1
   1 -13  19 4203.12 271.010   5
  -1  13 -19 4610.77 278.930   1
  -1  13  19 4598.43 239.237   2
   1  13  19 4511.17 224.190   2
   1 -13  19 4276.76 254.158   4
  -1 -13  19 4310.63 254.655   4
   1 -13 -19 4789.84 317.255   1
   1  13  19 4459.20 253.148   3
  -1  13  19 4473.36 303.342   5
  -1  13  19 4808.07 257.794   3
  -1 -13  19 4085.22 275.116   5
   1  13  21 3021.78 232.600   3
  -1 -13  21 3162.68 237.343   4
  -1  13  21 3479.31 239.126   3
   1  13 -21 3127.35 261.660   1
   1  13  21 3446.48 277.423   5
   1 -13  21 3107.32 264.992   5
   1 -13  21 2831.15 229.247   4
  -1 -13  21 2697.30 261.938   5
  -1  13  21 3368.31 294.291   5
   1  13  21 3219.14 209.586   2
  -1  13 -21 3028.65 263.275   1
  -1  13  21 3262.76 224.315   2
  -1 -13  23 4964.24 310.529   4
   1  13  23 6149.15 346.710   5
   1 -13  23 5696.47 329.835   5
  -1 -13  23 6129.14 345.567   5
  -1  13  23 6117.74 289.767   2
  -1  13  23 5608.37 348.082   5
   1  13  23 6216.57 276.201   2
   1 -13  23 5648.36 307.562   4
  -1  13  23 5764.31 303.398   3
  -1  13 -23 6326.86 336.170   1
   1  13 -23 6042.95 340.258   1
   1  13  23 5382.60 305.126   3
   1 -13  25 4863.74 320.295   5
   1  13  25 4992.72 263.599   2
   1  13  25 4865.31 295.059   3
  -1  13  25 4655.44 290.935   3
   1 -13  25 5048.76 299.253   4
  -1 -13  25 5270.45 337.061   5
  -1  13 -25 4642.25 319.876   1
   1  13  25 4977.71 349.658   5
   1  13 -25 5295.35 333.340   1
  -1  13  25 5037.86 363.112   5
  -1  13  25 4912.82 271.088   2
   1  13 -27 4877.01 343.512   1
  -1  13 -27 4526.28 328.258   1
   1  13  27 4733.89 358.612   5
   1 -13  27 4469.86 301.385   4
  -1 -13  27 4462.85 335.343   5
   1  13  27 4309.57 263.416   2
   1 -13  27 4550.19 322.539   5
   1  13  27 4056.84 294.273   3
  -1  13  27 4709.54 365.121   5
   1  13  29 1711.30 247.290   3
   1  13  29 1412.21 212.905   2
   1  13 -29 1639.92 289.115   1
  -1  13 -29 1396.05 271.611   1
  -1  13  29 1226.82 250.955   3
  -1  13  29 1530.28 228.654   2
   1  13  29 1761.72 304.988   5
   1 -13  29 1312.48 232.549   4
  -1  13  29 1772.52 315.040   5
   1  13  31 104.931 182.515   2
   1  13  31 169.804 225.100   3
  -1 -13  31 99.8248 247.922   5
   1 -13  31 202.642 248.412   5
  -1  13  31-40.6620 288.550   5
  -1  13  31 266.808 229.649   3
   1 -13  31 55.9694 220.233   4
  -1  13  31 258.193 198.573   2
  -1 -13  33 1815.89 298.301   5
  -1  13  33 2325.26 243.839   2
   1 -13  33 2031.24 297.661   5
  -1  13  33 1955.70 264.683   3
   1 -13  35 2024.38 298.629   5
  -1  13  35 2362.97 259.929   2
  -1 -13  35 1660.54 304.183   5
   1  13  35 2152.03 254.495   4
  -1  13  37 1765.25 256.530   4
   1 -13  37 1915.04 297.828   5
  -1 -13  37 1789.63 314.665   5
   1  13  37 1487.24 249.529   4
   1 -15   1 2840.70 150.106   4
   1 -15   1 3061.19 101.781   5
  -1  15  -1 3240.96 198.391   3
  -1  15  -1 3087.68 179.818   2
   1  15  -1 3196.91 195.998   1
  -1  15   1 2849.91 183.020   3
  -1  15   1 3207.53 173.479   2
   1 -15   3 39928.3 990.624   4
   1  15  -3 40514.1 1020.04   1
  -1 -15   3 37801.4 947.423   5
  -1  15   3 41342.9 1019.88   3
  -1  15  -3 40745.6 1036.76   3
   1 -15   3 39461.3 952.068   5
  -1  15  -3 41170.2 1005.82   2
  -1  15   3 40729.3 995.243   2
  -1 -15   5 39140.8 1046.42   4
   1  15  -5 44222.6 1101.49   1
   1 -15   5 41228.7 1064.54   4
  -1  15  -5 43076.2 1100.05   1
   1 -15   5 42766.8 1038.93   5
  -1  15   5 42026.7 1086.04   3
  -1  15  -5 42253.0 1120.53   3
   1  15   5 42338.4 1081.51   3
  -1 -15   5 43644.5 1041.95   5
  -1  15   5 42082.2 1066.08   2
   1  15   7 9009.42 304.242   3
   1  15  -7 9231.90 329.713   1
  -1  15   7 8943.83 312.371   3
  -1 -15   7 9466.11 280.534   5
   1  15   7 8698.95 269.836   2
   1 -15   7 8678.61 267.927   5
  -1  15  -7 9007.71 368.313   3
  -1  15  -7 9032.63 328.858   1
   1 -15   7 8569.63 282.533   4
  -1 -15   7 8453.01 269.452   4
  -1  15   7 7812.73 272.264   5
  -1  15   7 8852.39 291.471   2
   1 -15   9 3163.25 169.080   4
  -1  15   9 3960.28 220.112   5
   1  15   9 3334.51 192.403   3
  -1  15   9 2898.02 182.616   2
  -1  15  -9 3193.56 211.529   1
  -1  15  -9 3369.66 274.892   3
   1  15  -9 3540.30 217.733   1
   1  15  -9 3637.46 267.764   3
   1  15   9 3277.49 158.772   2
   1 -15   9 3030.42 167.023   5
  -1  15   9 3558.96 238.557   3
  -1 -15   9 3184.43 158.680   4
  -1 -15   9 2949.45 176.148   5
   1  15 -11 2169.37 198.302   1
  -1  15  11 2486.80 185.680   2
  -1 -15  11 2488.35 152.474   4
   1 -15  11 2460.08 156.282   4
  -1  15 -11 2443.44 199.978   1
   1  15  11 2537.60 182.959   3
  -1  15  11 1950.49 188.893   3
  -1  15  11 2106.59 186.974   5
   1  15  11 2441.36 152.013   2
   1  15 -11 2655.23 270.413   3
  -1 -15  11 2504.50 175.643   5
  -1  15  13 14969.0 459.954   3
  -1  15 -13 13847.3 463.203   1
  -1  15  13 14115.8 457.600   5
  -1  15  13 14061.9 430.308   2
  -1 -15  13 14766.9 464.189   5
   1  15  13 13574.5 446.743   3
  -1 -15  13 13481.3 432.377   4
   1  15 -13 15109.6 558.440   3
   1 -15  13 13592.2 442.421   5
   1  15 -13 14015.0 470.098   1
   1  15  13 14695.6 417.136   2
   1 -15 -15 37969.9 1084.19   1
   1  15 -15 41234.5 1069.43   1
   1  15  15 38221.9 1035.69   3
  -1  15 -15 39427.7 1055.70   1
   1  15 -15 40761.1 1148.65   3
   1 -15  15 39171.4 1044.21   5
  -1 -15  15 40923.9 1059.69   5
  -1  15  15 39075.0 1017.08   2
   1  15  15 38748.7 1001.48   2
  -1  15  15 38060.3 1040.39   3
   1 -15  15 36650.5 1025.46   4
  -1  15  17 47823.2 1254.61   3
  -1  15  17 45527.6 1282.44   5
   1 -15  17 47966.8 1268.38   5
   1 -15 -17 48260.1 1306.16   1
   1  15  17 44638.8 1251.76   3
   1  15 -17 50201.6 1284.37   1
   1  15 -17 49927.3 1373.75   3
   1  15  17 47473.8 1216.73   2
  -1  15 -17 51095.9 1384.33   3
   1 -15  17 44918.1 1245.29   4
  -1  15 -17 49771.0 1282.74   1
  -1 -15  17 49835.7 1283.66   5
  -1  15  17 48154.6 1232.45   2
  -1  15  19 6402.08 280.054   2
  -1 -15  19 5879.42 328.079   5
   1  15 -19 6158.70 332.295   1
   1 -15  19 5680.73 308.302   5
  -1  15 -19 5895.80 331.715   1
  -1  15  19 6363.19 302.415   3
   1  15  19 5654.00 289.930   3
   1 -15  19 5675.58 295.284   4
   1  15  19 5765.36 261.763   2
  -1  15  21 561.547 195.001   3
   1  15  21 560.765 165.122   2
   1  15 -21 195.278 225.805   1
   1 -15  21 529.689 190.926   4
  -1  15 -21 449.940 222.294   1
  -1 -15  21 655.425 224.643   5
   1  15  21 560.053 194.153   3
  -1  15  21 377.529 177.707   2
   1 -15  21 537.083 207.659   5
  -1  15 -23 4228.95 314.354   1
   1  15  23 4492.11 278.634   3
   1  15  23 4492.13 253.061   2
  -1  15  23 5155.86 295.236   3
   1 -15  23 5230.94 315.700   5
  -1  15  23 4873.88 270.408   2
  -1 -15  23 5295.35 332.143   5
   1  15 -23 4545.41 326.712   1
   1 -15  23 4839.00 293.025   4
  -1  15  25 5436.50 313.023   3
   1  15 -25 5933.32 356.708   1
  -1 -15  25 5787.81 357.550   5
  -1  15  25 5410.96 284.303   2
   1  15  25 5328.75 274.685   2
   1  15  25 5916.18 319.557   3
  -1  15 -25 5941.75 351.393   1
   1 -15  25 5220.34 310.342   4
   1 -15  25 5464.01 339.519   5
  -1  15 -27 5393.01 348.372   1
   1 -15  27 5189.22 342.257   5
   1  15 -27 4792.89 348.705   1
  -1 -15  27 4976.77 345.770   5
  -1  15  29 255.079 225.357   3
  -1  15  29 205.803 213.246   2
   1  15  29 378.800 221.543   3
  -1  15 -29 687.766 272.881   1
   1  15  29 322.255 188.086   2
  -1  15  31 488.739 226.578   3
  -1 -15  31 258.725 251.908   5
   1  15  31 116.041 213.902   3
  -1  15  31 376.603 209.288   2
   1 -15  31-97.7344 237.611   5
   1  15  31 326.957 198.119   2
   1  15 -31-96.3873 278.190   1
   1  15  33 811.296 209.573   2
   1  15  33 692.078 247.776   3
   1  15 -33 397.094 287.046   1
  -1  15  33 1038.05 226.098   2
  -1 -15  33 803.839 286.593   5
  -1  15  33 548.192 232.927   3
   1 -15  33 979.110 268.777   5
  -1  15  35 3031.34 308.857   3
  -1 -15  35 3293.05 339.348   5
  -1  15  35 2758.77 270.977   2
   1 -15  35 2866.56 326.462   5
  -1  17  -1 2979.32 202.765   3
   1  17  -1 3195.67 199.462   3
  -1  17   1 3315.47 183.745   2
   1  17   1 3345.11 189.131   3
   1  17  -1 3235.65 208.447   1
   1  17   1 3163.06 168.388   2
  -1  17   1 3165.17 192.907   3
  -1  17  -1 3292.70 188.710   2
  -1  17  -3 35658.6 986.709   3
   1  17   3 35731.2 956.650   3
   1 -17   3 35287.2 895.646   5
   1  17  -3 38361.3 984.543   1
  -1  17   3 37751.3 969.673   3
   1  17  -3 40057.2 995.577   3
   1  17   3 38353.3 935.307   2
  -1  17  -3 36070.8 955.922   2
  -1  17   3 36901.9 946.898   2
   1  17  -5 20946.9 584.989   1
   1 -17   5 19302.5 511.082   5
   1  17  -5 20106.5 604.515   3
  -1  17  -5 19790.6 566.400   2
  -1  17  -5 20262.1 611.158   3
   1  17   5 20107.2 569.351   3
  -1  17   5 19988.2 571.591   3
   1 -17   5 19226.4 550.459   4
   1  17   5 21447.2 541.412   2
  -1  17   5 18833.5 548.795   2
   1 -17   7 12763.5 406.547   4
   1  17  -7 14166.7 478.328   3
  -1  17   7 13117.7 434.142   3
   1  17   7 13928.4 434.423   3
   1  17   7 14201.8 399.761   2
  -1  17   7 14651.7 422.026   2
   1  17  -7 13629.9 454.952   1
   1 -17   7 14185.8 390.485   5
  -1  17  -7 13889.9 452.329   1
  -1 -17   7 14469.6 396.823   5
  -1 -17   9 123.353 118.663   5
  -1  17  -9 41.0859 216.496   3
  -1  17   9 104.353 130.530   2
  -1  17  -9 160.208 168.877   1
   1  17   9 219.982 132.108   3
   1  17  -9 384.854 170.601   1
   1  17   9 308.864 113.763   2
   1 -17   9 257.555 108.994   4
   1 -17   9 357.343 105.928   5
   1  17  -9 203.985 200.899   3
  -1  17   9 167.635 142.447   3
   1  17 -11 1320.98 240.797   3
   1  17  11 1210.72 165.056   3
  -1  17  11 1407.14 154.268   2
   1 -17  11 1500.28 153.656   4
   1  17 -11 1574.67 194.490   1
   1  17  11 1633.92 140.831   2
  -1  17  11 1527.14 168.396   3
  -1  17  13 3281.14 217.236   3
   1 -17  13 3272.30 197.975   5
   1  17  13 3931.97 226.264   3
   1  17 -13 3363.53 321.408   3
  -1  17  13 3165.65 191.084   2
  -1 -17  13 3520.59 212.682   5
   1  17 -13 3434.88 240.977   1
   1  17  13 3650.77 190.934   2
  -1  17 -13 3195.72 237.227   1
  -1  17  15 51083.1 1328.20   3
   1  17 -15 51999.1 1345.37   1
  -1  17 -15 53607.5 1443.57   3
   1  17  15 49988.0 1283.32   2
   1 -17  15 50740.5 1325.19   5
   1  17 -15 53048.0 1433.89   3
  -1 -17  15 50209.3 1330.53   5
  -1  17  15 50166.1 1295.37   2
   1  17  15 48406.4 1321.17   3
  -1  17 -15 52041.6 1343.71   1
  -1 -17  17 60967.3 1579.48   5
  -1  17  17 60250.0 1562.80   3
  -1  17 -17 65717.7 1701.30   3
   1  17 -17 62426.9 1686.72   3
   1  17  17 60896.5 1564.99   3
   1 -17 -17 59457.3 1618.12   1
  -1  17 -17 62399.1 1583.82   1
  -1  17  17 59120.4 1532.98   2
   1 -17  17 59591.3 1568.84   5
   1  17 -17 58769.2 1579.24   1
   1  17  17 60393.6 1520.14   2
  -1  17 -19 5396.44 437.192   3
   1  17 -19 4945.44 306.489   1
   1  17  19 5212.51 249.476   2
  -1  17 -19 4245.19 295.577   1
  -1 -17  19 4761.34 290.732   5
   1 -17  19 4500.18 290.270   5
   1  17 -19 5119.11 432.722   3
  -1  17  19 4614.26 279.815   3
  -1  17  19 4901.85 253.717   2
   1  17  19 4652.23 278.645   3
  -1  17 -21 2206.51 267.141   1
   1  17 -21 2005.65 257.861   1
   1  17 -21 1770.85 389.261   3
   1  17  21 2055.78 228.103   3
  -1  17  21 2155.67 212.158   2
  -1  17 -21 2515.71 405.681   3
  -1 -17  21 2031.91 245.720   5
   1 -17  21 2285.75 253.744   5
  -1  17  21 2162.53 228.173   3
   1  17  21 2036.93 195.288   2
  -1  17  23 3824.28 270.787   3
   1  17 -23 4129.99 311.636   1
  -1  17  23 4051.42 256.969   2
   1  17  23 4358.85 249.765   2
   1  17  23 4302.11 282.481   3
  -1  17 -23 4669.79 315.889   1
  -1 -17  23 3848.24 303.912   5
   1 -17  23 4055.30 301.208   5
   1 -17  25 5259.32 337.684   5
   1  17  25 5270.74 275.332   2
  -1  17 -25 5349.95 350.687   1
   1  17 -25 5648.72 354.236   1
  -1 -17  25 5903.60 356.466   5
   1  17  27 1104.78 239.275   3
   1  17  27 1510.86 202.427   2
  -1  17  27 1340.72 229.020   3
  -1  17 -27 1399.75 276.581   1
   1 -17  27 1579.82 267.441   5
  -1 -17  27 932.510 264.139   5
  -1  17  27 1410.63 211.867   2
  -1 -17  29 87.9637 255.650   5
   1  17  29 430.437 221.759   3
   1  17  29 591.417 205.844   2
   1 -17  29 531.458 240.663   5
   1  17 -29 346.407 271.227   1
  -1  17  29 693.426 204.827   2
  -1  17  29 97.1693 221.152   3
   1 -17  31 262.147 249.831   5
   1  17 -31 149.481 282.641   1
  -1  17  31 94.1964 206.123   2
  -1  17 -31-212.832 268.555   1
  -1 -17  31-68.8446 260.679   5
  -1  17  31-252.364 230.714   3
   1  17  31-205.984 191.154   2
   1  17  31-90.5771 228.271   3
  -1  17  33 1189.83 265.207   3
   1 -17  33 938.706 269.519   5
  -1 -17  33 1062.24 300.230   5
   1  17  33 969.069 257.224   3
   1  17  33 1189.73 223.531   2
   1  17 -33 1033.40 305.208   1
  -1  17  33 1271.47 236.397   2
   1  17  35 5467.18 319.391   2
  -1  17  35 5670.38 328.919   2
  -1  17  35 5433.44 363.587   3
   1 -17  35 5702.49 389.040   5
  -1 -17  35 5543.11 404.789   5
   1  17  35 5434.65 362.441   3
   1  19  -1 7271.16 287.803   3
   1  19   1 7414.62 288.975   3
  -1  19   1 7040.54 286.825   3
  -1  19   1 7064.61 272.581   2
   1  19   1 6529.27 256.376   2
  -1  19  -1 7136.49 274.112   2
   1  19  -3 20144.2 589.930   3
   1  19   3 19561.0 539.972   2
  -1  19  -3 19072.7 591.840   3
  -1  19  -3 20225.7 564.812   2
  -1  19   3 19103.7 550.671   2
   1  19  -3 20094.2 587.982   1
  -1  19   3 18896.6 567.545   3
   1  19   3 19239.8 568.679   3
   1  19   5 26524.4 687.392   2
  -1  19   5 26035.2 721.640   3
  -1  19  -5 25180.1 754.817   3
   1  19  -5 26809.8 753.973   3
   1  19   5 25243.7 717.999   3
  -1  19  -5 24876.2 710.594   2
   1  19  -5 25481.0 735.764   1
  -1  19   5 26050.5 698.982   2
  -1  19   7 7376.15 274.065   2
   1  19  -7 7286.55 309.304   1
   1  19  -7 7388.01 347.401   3
  -1  19   7 7148.72 289.505   3
   1  19   7 6695.04 287.579   3
   1  19   7 7509.75 259.125   2
  -1  19  -7 7619.47 348.570   3
  -1  19   9 2404.47 173.476   2
   1  19  -9 1753.63 206.116   1
  -1  19   9 2044.99 182.483   3
  -1  19  -9 1702.59 207.238   1
   1  19  -9 1791.66 240.689   3
   1  19   9 1864.35 154.347   2
   1  19   9 1744.53 175.787   3
   1  19 -11 40.9037 182.143   1
   1  19  11 114.095 164.133   3
   1  19  11 49.2915 129.382   2
  -1  19  11 65.0109 148.737   3
   1  19 -11 63.7301 230.544   3
  -1  19 -11-46.9449 180.602   1
  -1  19  11-99.6024 139.482   2
  -1  19 -11-85.2466 242.455   3
   1  19 -13 27502.1 789.484   1
   1  19 -13 25216.0 826.549   3
   1 -19  13 24901.8 725.577   5
  -1  19 -13 26877.7 772.481   1
  -1  19  13 25755.1 753.648   3
  -1  19 -13 24751.4 831.912   3
  -1  19  13 26210.3 724.218   2
   1  19  13 27775.6 720.785   2
   1  19  13 26594.3 753.619   3
  -1  19 -15 35843.5 1005.10   1
  -1  19 -15 36776.4 1100.60   3
  -1  19  15 36909.8 994.305   3
   1  19 -15 35661.6 1083.52   3
   1  19 -15 35708.9 1004.31   1
  -1 -19  15 36052.2 989.555   5
   1  19  15 36628.8 946.750   2
   1 -19  15 33957.0 972.188   5
   1  19  15 36430.5 990.080   3
  -1  19  15 36365.2 959.251   2
   1  19 -17 7471.76 365.490   1
   1  19 -17 8014.03 477.216   3
   1 -19  17 7767.42 344.984   5
  -1  19  17 8319.38 322.818   2
   1  19  17 7717.75 343.061   3
  -1  19 -17 8554.53 490.932   3
   1  19  17 7627.85 303.401   2
  -1  19  17 7730.83 342.058   3
  -1 -19  17 9001.33 364.787   5
  -1  19 -17 7676.01 362.591   1
   1 -19  19 2501.16 240.654   5
   1  19 -19 3302.29 399.428   3
  -1  19  19 2565.53 238.485   3
   1  19  19 2710.23 204.555   2
  -1  19 -19 2701.06 393.963   3
  -1  19 -19 2854.00 266.948   1
   1  19  19 2294.46 233.388   3
  -1  19  19 2774.38 218.451   2
  -1 -19  19 2595.31 251.240   5
   1  19 -19 2828.28 275.078   1
  -1  19  21 533.925 180.549   2
   1  19  21 574.572 179.373   2
   1  19 -21 14.3756 352.542   3
  -1  19 -21-28.9532 361.920   3
   1  19  21 507.574 201.830   3
  -1 -19  21 44.2394 219.457   5
  -1  19 -21 211.304 225.320   1
   1 -19  21 301.437 204.432   5
  -1  19  21 538.522 208.502   3
   1  19 -21 482.906 236.708   1
   1  19  23 2803.62 222.773   2
  -1 -19  23 3313.88 299.229   5
   1  19 -23 399.336 419.171   3
  -1  19 -23 91.3312 432.491   3
   1 -19  23 3531.10 285.812   5
   1  19 -23 3069.89 296.103   1
  -1  19 -23 3150.51 292.309   1
   1  19  23 3145.31 265.484   3
  -1  19  25 1862.30 214.432   2
  -1  19  25 1667.03 232.329   3
  -1 -19  25 1957.41 272.309   5
   1 -19  25 1837.06 268.248   5
  -1  19  27 2382.08 237.286   2
   1  19  27 1923.78 249.533   3
   1  19 -27 1968.20 293.716   1
  -1  19  27 2275.08 251.029   3
   1  19  27 2038.99 212.873   2
   1  19  29 447.134 228.403   3
  -1  19 -29 215.974 281.649   1
  -1  19  29 486.681 209.020   2
  -1  19 -29 1047.37 417.671   3
  -1 -19  29 144.501 262.214   5
  -1  19  29 430.253 233.956   3
   1  19  29 651.264 196.454   2
   1  19 -29-67.8023 406.521   3
   1 -19  29 663.701 254.325   5
   1  19 -29 473.927 273.459   1
  -1  19  31 113.465 215.354   2
  -1  19 -31 132.427 403.745   3
  -1  19 -31 226.500 292.043   1
  -1  19  31-202.169 249.272   3
  -1 -19  31 410.966 264.731   5
   1 -19  31 44.5745 254.680   5
   1  19 -31 21.5269 280.452   1
   1  19  31 299.753 243.920   3
   1 -19  33 3108.91 330.713   5
  -1  19  33 2696.65 266.234   2
  -1  19 -33 2615.80 459.137   3
  -1 -19  33 2655.52 319.535   5
   1  19  33 2792.57 292.366   3
   1  19  33 2640.96 255.688   2
   1  19 -33 3002.41 349.820   1
  -1  19  33 2888.22 311.743   3
  -1  21  -1 1883.14 196.549   3
   1  21   1 1996.05 188.507   3
  -1  21  -1 1859.69 177.321   2
   1  21   1 2006.05 168.891   2
   1  21  -1 2038.63 189.579   3
  -1  21   1 2273.59 181.345   2
  -1  21   1 1700.53 184.062   3
   1  21  -1 1664.58 168.606   2
   1  21   3 13157.5 430.333   3
  -1  21  -3 12514.6 450.290   3
   1  21  -3 12965.3 446.905   3
  -1  21  -3 11791.4 414.645   2
  -1  21   3 12767.1 427.894   3
  -1  21   3 12877.9 408.676   2
   1  21   3 12836.7 399.486   2
   1  21  -5 12351.0 437.885   3
   1  21   5 12278.2 375.456   2
   1  21   5 11840.2 407.792   3
  -1  21   5 11476.0 384.238   2
  -1  21  -5 12289.5 448.919   3
  -1  21  -5 11024.7 397.965   2
  -1  21   5 11501.9 402.957   3
   1  21  -5 11168.3 417.631   1
   1  21  -7 11637.2 447.585   3
  -1  21   7 11655.2 406.214   3
   1  21  -7 11167.8 425.555   1
   1  21   7 11358.9 403.976   3
  -1  21  -7 11116.2 400.525   2
  -1  21   7 11888.5 385.183   2
   1  21   7 12187.2 372.544   2
  -1  21  -7 11376.8 456.079   3
  -1  21   9 983.232 178.247   3
  -1  21  -9 1054.82 241.016   3
   1  21  -9 971.541 238.103   3
   1  21   9 822.769 177.938   3
   1  21   9 1132.43 155.334   2
  -1  21   9 1273.40 174.660   2
   1  21  -9 1108.19 210.855   1
  -1  21  11 4730.76 257.498   3
   1  21  11 5087.39 277.295   3
   1  21 -11 4831.37 289.668   1
  -1  21  11 4688.32 240.422   2
  -1  21 -11 4837.22 341.816   3
  -1  21 -11 4855.11 291.100   1
   1  21 -11 4111.42 325.131   3
   1  21  11 4851.82 231.338   2
  -1  21 -13 10397.0 426.009   1
  -1  21 -13 10812.5 498.866   3
   1  21  13 10703.5 409.510   3
   1  21 -13 10549.5 478.263   3
  -1  21  13 9861.10 395.363   3
  -1  21  13 11962.4 393.670   2
   1  21  13 11503.0 371.938   2
   1  21 -13 10375.6 426.031   1
   1  21  15 6646.35 324.032   3
   1  21 -15 7388.35 358.138   1
  -1  21  15 6783.58 293.481   2
  -1  21 -15 7074.88 348.635   1
   1  21  15 7000.39 281.638   2
   1  21 -15 6377.75 412.100   3
  -1  21  15 7109.63 328.657   3
  -1  21 -15 7404.23 432.564   3
  -1  21  17 5267.39 296.943   3
  -1  21 -17 5297.41 331.571   1
   1  21  17 5581.25 296.522   3
   1  21 -17 5755.57 340.617   1
  -1  21  17 5329.36 268.173   2
   1  21  17 5442.02 254.619   2
   1  21 -17 5016.60 396.806   3
   1  21  19 1323.13 185.968   2
  -1  21  19 1274.52 212.625   3
   1  21  19 1596.55 225.765   3
   1  21 -19 741.223 355.473   3
   1  21 -19 1061.97 264.298   1
  -1  21 -19 1365.46 251.891   1
  -1  21  19 1249.65 194.585   2
   1  21  21 123.902 174.705   2
   1  21 -21-14.4050 341.388   3
   1  21  21 133.906 209.304   3
  -1  21  23 1608.68 229.267   3
   1  21 -23 246.967 396.032   3
   1  21 -25 4406.42 343.467   1
  -1  21  25 4281.74 290.765   3
   1  21  25 4277.22 256.647   2
   1  21  25 4029.64 289.819   3
  -1  21 -25 3823.07 323.230   1
  -1  21  25 4201.97 257.745   2
  -1  21  27 1456.28 221.200   2
  -1  21  27 1449.66 250.467   3
   1  21  27 1618.94 248.992   3
   1  21  27 1153.71 197.455   2
  -1  21 -27 1170.97 291.344   1
   1  21 -27 1305.94 293.155   1
   1  21 -27 154.276 430.939   3
  -1  21 -27 369.167 426.254   3
  -1  21  29 276.437 244.182   3
   1 -21  29 487.792 245.171   5
   1  21  29 510.940 243.186   3
   1  21 -29 178.734 288.553   1
   1  21  29 229.255 195.309   2
  -1  21 -29 420.005 277.571   1
   1  21 -29 391.082 427.234   3
  -1  21 -29 326.357 421.795   3
  -1  21  29 538.485 221.669   2
   1 -21  31 282.143 257.334   5
   1  21 -31 532.465 429.369   3
   1  21  31 126.645 204.589   2
  -1  21  31 494.215 231.671   2
  -1  21 -31 296.170 283.460   1
   1  21 -31 244.305 297.452   1
  -1  21 -31 34.9141 419.828   3
  -1  21  31 196.401 254.799   3
   1  21  31 157.192 240.836   3
   1  23  -1 1148.73 190.283   3
   1  23   1 1162.03 183.904   3
   1  23  -1 1102.95 173.374   2
  -1  23   1 1029.97 177.996   2
  -1  23   1 1145.97 194.482   3
  -1  23  -1 901.821 190.668   3
   1  23   1 909.366 169.894   2
  -1  23  -1 1281.00 182.990   2
  -1  23   3 8384.32 320.015   2
   1  23  -3 8146.97 354.980   3
   1  23  -3 8295.58 316.758   2
   1  23   3 8077.26 307.238   2
  -1  23  -3 8178.58 325.890   2
  -1  23  -3 7827.54 357.461   3
   1  23   3 8135.00 336.513   3
  -1  23   3 7576.01 330.214   3
   1  23  -5 12542.5 457.865   1
  -1  23   5 12430.7 438.580   3
  -1  23   5 12798.7 414.325   2
   1  23   5 11754.7 427.539   3
  -1  23  -5 12273.1 472.948   3
   1  23   5 12954.4 403.003   2
   1  23  -5 12631.0 470.767   3
  -1  23  -5 12176.3 424.799   2
   1  23   7 3898.40 246.459   3
  -1  23  -7 3739.57 297.371   3
  -1  23   7 4569.36 237.232   2
  -1  23   7 3823.71 246.319   3
   1  23   7 4391.30 226.846   2
  -1  23  -7 4339.02 259.706   2
   1  23  -7 3792.58 283.757   3
   1  23  -7 3924.96 266.189   1
   1  23   9 3055.99 201.547   2
  -1  23  -9 2317.77 223.586   2
   1  23  -9 2509.32 254.026   1
  -1  23  -9 2531.16 282.785   3
   1  23  -9 2925.50 279.860   3
   1  23   9 2537.03 217.954   3
  -1  23   9 2632.56 209.891   2
  -1  23   9 2200.37 218.957   3
  -1  23 -11 810.582 264.270   3
   1  23  11 785.509 165.108   2
  -1  23  11 735.532 175.877   2
   1  23 -11 825.963 223.029   1
   1  23 -11 855.281 252.878   3
  -1  23  11 867.237 184.189   3
   1  23  11 831.834 194.377   3
  -1  23  13 2420.31 225.361   3
  -1  23 -13 2215.44 261.718   1
  -1  23  13 2910.21 217.409   2
   1  23 -13 3055.97 314.353   3
   1  23  13 2656.87 234.135   3
  -1  23 -13 1917.66 327.317   3
   1  23  13 2646.41 199.835   2
  -1  23 -15 5742.64 336.619   1
  -1  23  15 5945.67 315.235   3
   1  23 -15 6850.40 345.298   1
   1  23  15 6278.91 320.562   3
   1  23 -15 5716.84 391.863   3
   1  23  15 6642.89 286.884   2
  -1  23  15 6205.78 290.503   2
  -1  23  17 4002.52 286.063   3
  -1  23 -17 3702.79 294.172   1
   1  23  17 3653.39 228.287   2
  -1  23 -17 285.679 377.056   3
   1  23 -17 1299.56 352.995   3
   1  23  17 3756.32 270.895   3
   1  23 -17 3630.76 291.845   1
  -1  23  17 4126.39 244.336   2
   1  23  19 748.127 216.071   3
   1  23 -19 721.259 307.468   3
   1  23  19 1066.58 183.087   2
  -1  23 -21-54.7626 242.958   1
  -1  23  21-218.772 182.859   2
   1  23 -21 406.098 243.092   1
  -1  23  21 113.895 196.368   3
   1  23 -21 13.8566 317.723   3
   1  23 -23 2695.69 293.674   1
  -1  23  23 2438.49 260.252   3
   1  23  23 3035.84 262.807   3
  -1  23  23 2645.78 230.789   2
  -1  23 -23 2418.08 297.261   1
   1  23  23 2779.97 226.326   2
  -1  23  25 2131.97 255.316   3
  -1  23 -25 1902.39 425.813   3
  -1  23 -25 2048.49 299.507   1
   1  23  25 1845.51 265.948   3
  -1  23  25 2242.20 226.700   2
   1  23  25 2100.88 220.250   2
   1  23 -25 2300.00 308.955   1
  -1  23 -27 2871.45 449.612   3
  -1  23  27 2393.12 281.350   3
  -1  23  27 2381.49 239.303   2
   1  23 -27 2769.69 322.389   1
  -1  23 -27 2278.80 310.045   1
   1  23  27 2756.06 271.187   3
   1  23  27 2716.13 238.456   2
  -1  23 -29 1163.18 459.156   3
   1  23 -29 1094.30 462.771   3
  -1  23 -29 2103.53 324.622   1
   1  23  29 1500.26 264.485   3
  -1  23  29 1822.53 252.087   2
   1  23  29 1831.57 224.328   2
   1  23 -29 1605.92 312.141   1
  -1  23  29 1656.86 279.153   3
  -1  25  -1 1136.10 216.982   3
   1  25  -1 1240.72 211.233   3
  -1  25   1 746.292 206.125   3
   1  25   1 1125.03 183.440   2
  -1  25   1 1230.12 196.113   2
  -1  25  -1 752.333 186.737   2
   1  25  -1 927.354 177.182   2
   1  25   1 1050.05 191.403   3
   1  25  -3 4097.34 272.559   3
  -1  25   3 4336.73 248.008   2
   1  25   3 4436.32 270.292   3
  -1  25  -3 4025.53 287.762   3
   1  25  -3 4253.34 245.823   2
  -1  25   3 4431.90 265.396   3
   1  25   3 4488.41 248.355   2
  -1  25  -3 3881.25 247.982   2
   1  25  -5 7942.65 332.488   2
   1  25  -5 7616.45 377.983   3
  -1  25  -5 8221.38 341.237   2
   1  25   5 8538.72 328.426   2
  -1  25   5 8001.18 352.253   3
   1  25   5 8117.40 359.141   3
  -1  25  -5 8644.50 392.044   3
  -1  25   5 8825.40 334.720   2
   1  25   7 15498.6 538.612   3
   1  25  -7 15501.6 566.321   3
  -1  25  -7 15823.3 574.777   3
  -1  25   7 15685.7 529.995   3
   1  25  -7 16049.7 553.152   1
   1  25   7 16888.5 512.470   2
  -1  25  -7 15912.4 525.225   2
  -1  25   7 17034.8 512.953   2
   1  25  -9 1559.32 261.280   3
   1  25   9 1636.60 193.703   2
  -1  25   9 1495.03 210.563   3
   1  25  -9 1913.60 248.296   1
  -1  25  -9 1731.28 230.918   2
   1  25   9 1550.87 210.798   3
  -1  25   9 2097.32 205.094   2
  -1  25  -9 2089.04 283.283   3
   1  25 -11-8.00689 215.103   1
   1  25  11-21.8907 182.748   3
  -1  25  11 33.3584 178.401   2
  -1  25 -11-207.741 275.642   3
   1  25 -11 297.457 235.343   3
  -1  25 -11-74.6844 212.900   2
   1  25  11-69.1759 163.786   2
  -1  25  11 106.070 175.238   3
  -1  25  13 5269.86 275.477   2
  -1  25 -13 4859.84 391.852   3
  -1  25  13 5129.70 292.520   3
   1  25 -13 5171.38 324.176   1
   1  25  13 5493.75 259.078   2
   1  25  13 4480.21 291.022   3
   1  25 -13 5016.86 357.377   3
   1  25  15 4134.51 238.532   2
  -1  25  15 4600.33 265.642   2
  -1  25  15 4493.82 285.325   3
   1  25  15 4080.32 281.424   3
   1  25  17 2047.68 199.339   2
   1  25 -17 1394.61 290.041   3
   1  25 -17 1549.99 257.579   1
  -1  25  19 424.777 206.133   3
   1  25 -19 25.3688 295.019   3
  -1  25  19 510.628 188.011   2
  -1  25 -19 54.0764 236.442   1
   1  25 -19 232.130 234.521   1
   1  25  21 237.947 205.897   3
   1  25 -21 163.554 231.189   1
  -1  25 -21-176.688 250.132   1
  -1  25  21-85.1469 173.388   2
  -1  25  21 66.7600 206.805   3
   1  25  21 156.349 175.180   2
  -1  25 -21 42.4169 339.485   3
  -1  25 -23 481.465 356.685   3
   1  25 -23 996.627 271.142   1
  -1  25  23 623.879 220.662   3
  -1  25 -23 687.247 271.822   1
  -1  25  23 886.266 201.495   2
   1  25 -23-130.002 332.736   3
   1  25  23 602.709 192.269   2
   1  25  23 996.950 237.943   3
   1  25 -25 3495.98 523.127   3
  -1  25  25 3666.99 297.108   3
  -1  25 -25 3008.66 442.716   3
   1  25  25 3984.75 259.895   2
  -1  25  25 3894.08 266.753   2
   1  25  25 4243.12 310.514   3
   1  25 -25 4436.60 358.660   1
  -1  25 -25 3209.19 330.776   1
  -1  25  27 5947.88 359.257   3
  -1  25 -27 6949.93 558.943   3
   1  25  27 6138.43 314.349   2
  -1  25 -27 5283.87 392.180   1
   1  25 -27 6449.73 397.905   1
  -1  25  27 6347.75 322.709   2
   1  25  27 6795.45 364.629   3
  -1  27   1 58.5127 180.691   2
   1  27   1 336.351 194.240   3
   1  27  -1 50.3953 179.837   2
   1  27   1-48.5013 175.122   2
  -1  27  -1 175.909 196.880   3
  -1  27  -1 54.0737 180.708   2
  -1  27   1-86.1720 194.967   3
   1  27  -1 123.229 204.460   3
   1  27  -3 3078.20 236.483   2
  -1  27   3 3335.63 235.120   2
   1  27   3 3206.28 255.918   3
  -1  27   3 3746.42 259.506   3
  -1  27  -3 3064.19 236.571   2
  -1  27  -3 3423.17 278.910   3
   1  27  -3 3354.87 274.943   3
   1  27   3 3651.30 231.124   2
   1  27  -5 16652.6 568.906   3
  -1  27   5 16452.3 511.557   2
   1  27  -5 14802.9 506.734   2
  -1  27  -5 15294.3 566.217   3
  -1  27   5 15300.8 536.823   3
  -1  27  -5 15714.8 517.674   2
   1  27   5 16517.7 499.686   2
   1  27   5 15037.4 532.819   3
   1  27  -7 7667.91 389.767   3
  -1  27  -7 7690.87 399.264   3
   1  27   7 6923.66 344.720   3
   1  27  -7 7302.45 332.401   2
   1  27   7 8320.29 320.035   2
  -1  27   7 8481.72 337.823   2
  -1  27   7 6925.29 339.513   3
  -1  27   9 880.619 198.715   3
  -1  27  -9 979.190 264.611   3
   1  27   9 841.807 200.253   3
   1  27   9 961.005 187.804   2
  -1  27   9 883.600 198.808   2
   1  27  -9 1148.66 250.050   3
   1  27  11 535.347 193.940   3
  -1  27  11 636.443 200.234   3
  -1  27 -11 636.037 271.244   3
   1  27 -11 450.566 244.722   3
  -1  27  11 503.057 188.823   2
   1  27  11 562.513 172.293   2
   1  27  13 2359.49 201.336   2
   1  27 -13 2399.50 279.071   1
   1  27 -13 2490.65 293.284   3
  -1  27 -13 1999.62 306.128   3
   1  27  13 1851.64 233.632   3
   1  27 -15 2549.51 308.588   3
  -1  27  15 2631.25 230.553   2
  -1  27  15 3026.92 260.079   3
   1  27 -17 780.453 252.027   1
  -1  27 -17 1032.26 237.498   2
   1  27  17 1010.04 214.788   3
  -1  27  17 760.499 195.618   2
   1  27 -17 797.755 276.498   3
  -1  27  17 1124.98 216.765   3
   1  27  19 176.862 171.587   2
  -1  27  19 467.768 186.940   2
  -1  27 -19 26.5045 303.944   3
  -1  27  19 354.552 211.973   3
   1  27 -19 179.121 242.540   1
   1  27  19 370.206 207.725   3
   1  27 -21-262.156 255.250   1
  -1  27 -21-320.683 275.085   1
  -1  27  21 30.2697 174.892   2
   1  27 -21 171.547 296.985   3
  -1  27  21 569.462 225.411   3
   1  27  21 5.58235 164.946   2
   1  27  21-114.214 208.857   3
  -1  27 -21 167.947 331.418   3
   1  27 -23 1988.97 302.048   1
  -1  27 -23 2292.46 321.350   1
  -1  27  23 1514.03 210.113   2
  -1  27  23 1683.89 248.496   3
   1  27  23 1846.89 259.410   3
  -1  27 -23 2107.86 394.707   3
   1  27  23 1798.52 212.796   2
   1  27  25 5746.73 347.949   3
  -1  27  25 5785.79 342.664   3
  -1  27  25 5958.06 311.209   2
   1  27 -25 5222.52 382.560   1
  -1  27 -25 6611.40 410.900   1
   1  27  25 5358.48 292.142   2
  -1  27 -25 5021.71 472.142   3
   1  29   1 558.164 183.817   2
  -1  29  -1 180.115 214.430   3
  -1  29   1 279.899 200.088   3
   1  29   1 273.466 208.301   3
   1  29  -1 238.896 210.406   3
   1  29  -1 534.437 186.562   2
  -1  29  -3 7185.85 371.063   3
   1  29   3 6656.63 312.493   2
   1  29   3 7390.30 359.818   3
  -1  29   3 7042.51 353.790   3
   1  29  -3 6767.12 362.412   3
   1  29  -5 5593.31 339.338   3
  -1  29   5 5729.23 324.345   3
  -1  29  -5 5316.25 340.302   3
   1  29   5 5579.13 317.578   3
   1  29   5 6097.28 293.198   2
   1  29   7 2170.06 212.798   2
  -1  29  -7 2401.45 280.434   3
   1  29  -7 1724.55 259.307   3
   1  29   7 2154.21 236.035   3
   1  29  -9 53.3576 206.595   2
   1  29  -9 627.591 239.610   3
   1  29   9 292.434 197.466   3
  -1  29  -9 91.0678 206.020   2
  -1  29 -11 22.0088 200.990   2
  -1  29  11-99.4036 190.433   2
  -1  29  11 79.1474 186.103   3
   1  29 -11 173.544 248.435   3
   1  29 -13 1104.90 260.308   1
   1  29  13 1148.79 221.104   3
  -1  29  13 1505.95 213.463   2
   1  29 -13 1538.01 281.073   3
   1  29  13 1226.75 194.522   2
  -1  29  13 1264.28 217.976   3
  -1  29  15 1336.72 231.916   3
  -1  29 -15 1365.55 247.501   2
   1  29  15 1888.45 245.190   3
  -1  29  15 1701.89 215.003   2
   1  29  15 2034.53 214.512   2
  -1  29 -15 1500.98 298.012   3
   1  29 -15 1724.66 265.059   1
   1  29  17 1305.42 196.925   2
  -1  29 -17 1525.43 314.612   3
   1  29  17 1521.98 240.702   3
   1  29 -17 1469.46 272.575   1
  -1  29 -17 1550.87 258.651   2
  -1  29  17 1720.39 245.062   3
  -1  29  17 1635.20 213.851   2
  -1  29 -19-42.9877 243.138   2
   1  29 -19 180.409 250.748   1
   1  29  19 218.161 215.203   3
  -1  29  19 234.125 203.764   3
   1  29  19 112.579 173.299   2
  -1  29  19 129.414 187.962   2
  -1  29 -19 388.686 304.666   3
  -1  29 -21 41.2403 311.277   3
   1  29  21 203.776 171.364   2
   1  29  21 72.5947 213.581   3
  -1  29 -21-234.019 256.489   2
   1  29 -21 344.352 261.934   1
  -1  29  21 534.193 218.669   3
  -1  29 -23 1919.03 307.747   2
   1  29  23 2356.79 266.205   3
  -1  29  23 2246.16 258.887   3
  -1  29  23 1649.08 223.246   2
  -1  29 -23 2720.09 379.335   3
   1  29 -23 2480.67 319.402   1
   1  29  23 2538.06 227.291   2
  -1  31   1 214.329 211.207   2
  -1  31  -1 137.831 207.981   2
   1  31  -1 619.697 220.724   3
   1  31  -1 68.0764 197.311   2
   1  31   1 242.874 204.760   2
   1  31   3 205.568 222.699   2
  -1  31  -3 281.924 235.004   2
  -1  31   3 2277.54 231.975   2
   1  31  -3 1923.56 267.348   3
   1  31  -3 322.536 224.708   2
  -1  31   3 1959.58 259.540   3
  -1  31   5 1807.44 221.163   2
  -1  31   5 1435.33 224.440   3
   1  31   5 1580.64 209.864   2
   1  31  -5 1306.67 214.829   2
  -1  31   7 1785.16 238.055   3
   1  31   7 1881.61 208.943   2
  -1  31  -7 416.430 236.335   2
  -1  31  -7 1895.20 272.669   3
   1  31  -7 140.251 217.323   2
  -1  31   7 2232.52 227.274   2
   1  31   9 53.7977 183.682   2
  -1  31   9 366.991 208.704   2
  -1  31  -9 53.0204 233.891   3
   1  31   9 42.1651 194.358   3
  -1  31  -9 21.7994 221.615   2
   1  31  -9 97.4070 205.919   2
  -1  31   9 377.795 200.380   3
   1  31  11 208.267 207.414   3
   1  31  11 315.922 191.685   2
   1  31 -11 79.2058 211.804   2
  -1  31 -11 52.2888 212.612   2
  -1  31  11-19.4926 198.148   2
  -1  31 -11 154.213 254.254   3
  -1  31  11-217.433 204.277   3
   1  31  13 817.004 195.575   2
  -1  31  13 823.060 217.795   2
   1  31 -13 51.9768 223.846   2
  -1  31 -13 411.280 262.873   3
  -1  31 -13 131.065 220.339   2
  -1  31  13 516.290 215.677   3
   1  31  13 621.983 224.390   3
   1  31 -15 365.904 248.384   2
  -1  31 -15 313.210 244.645   2
   1  31  15 1423.04 242.016   3
  -1  31  15 1313.06 241.518   3
  -1  31 -15 645.348 299.048   3
   1  31  15 1739.22 210.137   2
  -1  31  15 1661.36 227.173   2
   1  31  17 1145.12 199.090   2
  -1  31  17 985.420 204.559   2
   1  31  17 567.747 229.630   3
  -1  31 -17 664.910 286.248   3
  -1  31  17 1146.32 238.239   3
   1  31  19 633.501 187.250   2
  -1  31  19 571.508 224.890   3
   1  31  19 178.396 213.356   3
  -1  31 -19 96.7461 242.921   2
   1  31 -19 255.203 266.210   1
  -1  31  19 150.735 192.159   2
  -1  31 -19 668.286 305.392   3
  -1  31  21 150.861 191.983   2
  -1  31  21 432.588 217.944   3
   1  31  21 335.071 182.242   2
  -1  31 -21 472.268 253.221   2
   1  31 -21 189.011 268.948   1
   1  31  21 139.546 231.133   3
  -1  33   1-13.4433 204.026   2
  -1  33  -1 6.73853 202.684   2
  -1  33   1 227.983 227.577   3
   1  33   1 50.3583 196.438   2
   1  33  -1-12.9649 196.110   2
  -1  33  -1 171.278 228.485   3
   1  33  -1 298.512 221.180   3
   1  33   1 376.996 231.584   3
   1  33  -3 117.137 207.021   2
   1  33  -3 1387.94 249.268   3
  -1  33  -3 1003.54 302.225   3
   1  33   3 1535.82 248.907   3
  -1  33   3 961.316 218.127   2
  -1  33  -3 143.623 246.753   2
  -1  33   3 675.446 240.265   3
   1  33  -5 234.833 233.534   2
  -1  33   5 1523.86 243.390   3
  -1  33   5 1921.83 237.670   2
  -1  33  -5 1738.97 300.013   3
   1  33   5 1800.00 226.438   2
   1  33   5 1151.76 258.086   3
  -1  33  -5 126.786 272.503   2
  -1  33   7 904.512 220.596   2
  -1  33   7 621.207 234.674   3
   1  33   7 449.311 218.316   3
  -1  33  -7 163.423 220.042   2
   1  33   7 812.379 205.858   2
  -1  33  -7 1131.18 257.883   3
   1  33  -7 187.097 217.438   2
   1  33   9 250.871 211.849   3
   1  33  -9 85.6379 212.667   2
   1  33   9 362.592 193.237   2
  -1  33   9 13.6842 205.496   2
  -1  33  -9 58.5042 210.279   2
  -1  33  -9 54.7729 237.222   3
  -1  33   9-159.309 215.240   3
   1  33  11 167.380 196.290   2
   1  33 -11-7.36428 208.696   2
  -1  33 -11 210.629 244.930   3
  -1  33 -11-69.0737 209.779   2
   1  33  11 36.7198 217.556   3
  -1  33  11 53.2340 210.593   3
  -1  33  11 33.4552 203.467   2
  -1  33  13 444.436 212.216   2
   1  33  13 852.328 245.657   3
  -1  33  13 514.626 214.599   3
   1  33 -13 99.3661 226.248   2
  -1  33 -13 54.8537 239.122   2
  -1  33 -13 1076.62 273.353   3
   1  33  13 582.052 203.812   2
  -1  33  15 871.541 219.085   2
  -1  33 -15 721.475 275.293   3
  -1  33 -15 113.593 241.999   2
   1  33  15 953.217 247.947   3
   1  33 -15 110.551 245.083   2
  -1  33  15 1192.58 240.965   3
   1  33  15 941.137 208.581   2
   1  33 -17 154.732 256.306   2
  -1  33 -17 925.143 305.285   3
   1  33  17 938.540 243.029   3
  -1  33  17 725.119 240.490   3
  -1  33  17 1235.33 216.579   2
  -1  33 -17 928.966 248.876   2
   1  33  17 1006.46 204.640   2
  -1  35  -1-336.565 238.479   3
  -1  35   1 137.798 202.660   2
   1  35   1 39.5028 198.968   2
  -1  35  -1-186.001 207.389   2
  -1  35   1 398.972 236.706   3
   1  35  -1 92.7090 200.221   2
  -1  35   3 1201.86 220.643   2
  -1  35  -3 934.306 250.762   3
  -1  35   3 1444.88 261.711   3
   1  35   3 1344.77 227.262   2
   1  35  -5 95.8290 215.849   2
  -1  35   5 982.437 222.060   2
  -1  35   5 720.545 244.093   3
  -1  35  -5 1047.00 264.255   3
   1  35   5 781.425 235.737   3
   1  35   5 1023.80 213.670   2
  -1  35  -5 71.2897 224.960   2
   1  35   7 528.593 206.520   2
  -1  35  -7 169.683 238.408   3
  -1  35   7 666.886 233.530   3
  -1  35   7 384.416 211.689   2
   1  35   7 305.539 229.749   3
  -1  35  -7 278.398 220.284   2
   1  35  -7 106.099 212.585   2
  -1  35   9 252.067 210.303   2
   1  35   9 130.721 198.681   2
  -1  35   9 83.7953 211.367   3
  -1  35  -9-7.41934 218.585   2
  -1  35  -9 219.317 245.318   3
   1  35  -9-7.33043 218.777   2
   1  35   9 298.256 223.727   3
  -1  35 -11 91.8083 243.303   2
  -1  35 -11-146.761 272.093   3
  -1  35  11 9.40611 220.124   3
  -1  35  11-143.059 208.138   2
   1  35  11-171.983 203.007   2
   1  35  11-144.903 224.983   3
   1  35 -11-7.51952 213.795   2
   2   0   0-30.6898 28.5216   5
   2   0   0-27.2051 25.4281   4
  -2   0   0 10.5141 34.3789   2
   2   0   0-20.4599 58.4026   1
  -2   0  -2 456308. 10842.6   2
   2   0   2 460789. 10841.6   4
   2   0   2 443681. 10847.4   5
  -2   0   2 464194. 10848.7   2
   2   0  -2 444620. 10865.0   1
  -2   0   2 466106. 10840.8   3
  -2   0   4 70.1147 59.2783   3
  -2   0  -4 127.565 66.3785   2
  -2   0   4 68.7914 71.3431   2
   2   0   4 105.452 65.2389   5
   2   0  -4 139.810 112.680   1
   2   0   4 74.5561 56.0081   4
  -2   0   6 63168.8 1511.81   3
   2   0   6 61210.2 1523.04   5
  -2   0   6 63297.9 1517.88   2
   2   0  -6 62137.4 1534.05   1
   2   0   6 64133.2 1510.41   4
  -2   0  -6 61602.0 1511.78   2
   2   0   8 78.4053 72.9398   5
   2   0   8 23.7692 53.5899   4
  -2   0   8-13.2482 60.5634   2
  -2   0   8-22.5121 54.3771   3
  -2   0  -8-17.2255 43.0037   1
   2   0  -8-26.8845 76.5658   1
  -2   0  10 12634.7 347.445   2
   2   0  10 12042.5 359.879   5
   2   0  10 11334.7 337.225   4
   2   0 -10 11936.8 360.228   1
  -2   0  10 12303.1 345.279   3
  -2   0 -10 12715.5 321.318   1
  -2   0 -12 16.4550 91.1331   1
   2   0  12 37.2848 98.8185   4
   2   0  12-104.498 131.013   5
  -2   0  12-38.1678 115.371   3
   2   0 -12 3.82325 137.755   1
  -2   0  12 178.407 118.843   2
   2   0 -14 16894.1 499.602   1
  -2   0 -14 16802.1 452.243   1
   2   0  16 15.6546 125.426   4
   2   0  16 74.3507 156.694   5
  -2   0 -16 77.1726 112.962   1
  -2   0  16 18.2211 159.774   5
  -2   0  18 143621. 3667.17   5
  -2   0 -18 148757. 3604.83   1
   2   0  18 150424. 3627.64   4
  -2   0  18 154734. 3638.01   4
   2   0  18 149758. 3667.97   5
  -2   0  20 63.6701 141.944   4
   2   0  20 180.030 173.043   5
  -2   0  20-22.2103 175.186   5
   2   0  20 29.3705 133.336   4
  -2   0 -20 168.203 130.993   1
   2   0 -20-11.5147 165.808   1
   2   0  22 42007.2 1152.66   5
   2   0 -22 42746.0 1127.63   1
  -2   0  22 41136.7 1158.20   5
  -2   0  22 41951.2 1110.61   4
   2   0  22 42024.9 1104.12   4
   2   0  24 104.312 204.394   5
  -2   0  24 62.7524 220.727   5
   2   0 -24 48.4216 198.890   1
   2   0  24-23.5582 157.548   4
  -2   0  24-81.5145 163.793   4
   2   0  26 376.317 183.723   4
   2   0  26 412.787 235.329   5
  -2   0  26-9.61194 241.943   5
   2   0 -26 29.8651 217.092   1
  -2   0  26 92.0288 188.381   4
   2   0  28-41.8622 188.908   4
  -2   0  28 81.7068 244.294   5
  -2   0  28 60.3364 195.109   4
   2   0  28 20.0918 231.303   5
   2   0  30 8455.42 420.893   5
  -2   0  30 8135.07 430.339   5
   2   0  30 8291.82 368.677   4
  -2   0  30 7633.93 373.905   4
   2   0  32 101.132 193.606   4
   2   0  32 209.895 243.855   5
  -2   0  32-361.373 271.968   5
   2   0  34 4963.42 361.372   5
   2   0  34 4622.83 312.609   4
  -2   0  34 4180.23 311.451   4
  -2   0  34 4406.19 371.526   5
  -2   0  36-161.756 281.484   5
   2   0  36 72.0128 271.284   5
  -2   0  36 27.9250 228.695   4
   2   0  36 182.119 221.695   4
   2   0  38 2376.03 269.707   4
  -2   0  38 2991.22 358.064   5
   2   0  38 2269.36 322.117   5
  -2   0  38 2245.79 286.514   4
   2  -2   0 265086. 6267.32   5
   2   2   0 265172. 6266.11   5
  -2   2   0 257054. 6271.10   3
   2  -2   0 273096. 6269.05   4
  -2   2   0 259379. 6271.54   2
   2   2   0 263935. 6270.54   1
   2  -2   2 31656.4 764.879   5
  -2   2  -2 30674.7 768.480   2
  -2   2   2 31492.7 765.483   3
   2   2  -2 29749.6 775.538   1
  -2   2  -2 30809.6 785.471   3
   2  -2  -2 31274.1 792.995   1
   2  -2   2 31958.0 763.287   4
   2   2   2 32405.6 761.707   5
   2   2   2 30335.5 757.334   3
  -2   2   2 32891.3 771.901   2
  -2  -2   2 31793.7 758.572   4
   2  -2  -4 40534.5 1032.99   1
  -2   2   4 42140.7 1002.64   3
   2   2  -4 40389.1 1015.31   1
  -2   2  -4 41379.5 1006.40   2
   2   2   4 40450.2 1001.29   5
  -2   2   4 38607.0 1006.63   2
   2  -2   4 41683.7 1006.27   5
   2   2   4 41903.4 999.378   3
  -2  -2   4 42601.2 1000.84   4
   2   2  -6 8385.16 249.367   1
   2  -2   6 7838.52 229.703   4
  -2  -2  -6 8578.76 218.734   2
  -2   2   6 8065.55 239.095   2
   2   2   6 8709.12 238.092   5
  -2   2  -6 8124.41 227.251   1
   2  -2  -6 8391.41 262.031   1
  -2   2   6 8219.54 235.227   3
   2  -2   6 8215.57 241.143   5
  -2  -2   6 8787.91 235.594   4
  -2   2   8 48341.9 1174.91   3
   2   2  -8 47786.1 1186.87   1
  -2  -2   8 48569.8 1176.82   4
   2   2   8 46530.8 1180.45   5
  -2   2   8 49490.3 1178.29   2
   2  -2   8 46093.4 1182.99   5
  -2   2  -8 47722.8 1162.55   1
   2  -2   8 46003.1 1171.66   4
   2   2   8 48510.0 1160.94   4
   2  -2  -8 48873.7 1199.04   1
   2  -2  10 31.0152 74.6320   4
   2   2  10 93.0081 90.6897   5
  -2   2  10 27.4538 84.9744   2
   2   2 -10 13.2097 98.4581   1
  -2  -2  10 119.245 82.9235   4
   2  -2 -10 115.675 115.334   1
   2   2  10-15.0676 70.8998   4
  -2   2 -10 40.6820 71.9820   1
  -2  -2 -10 9.72109 42.4626   1
  -2   2  10 66.8525 83.2934   3
   2  -2  10 38.2037 86.0102   5
   2   2  12 39488.5 1011.68   4
  -2   2  12 39753.0 1026.26   3
  -2   2 -12 41740.6 1010.62   1
  -2  -2 -12 40941.8 987.623   1
  -2   2  12 40587.3 1025.60   2
   2  -2  12 39653.7 1045.83   5
   2   2  12 40882.4 1044.15   5
  -2  -2  12 40035.9 1051.79   5
   2  -2 -12 40308.5 1045.54   1
   2   2 -12 38616.8 1034.93   1
  -2  -2  12 40848.7 1028.12   4
   2  -2  12 42769.8 1028.22   4
   2   2 -14 2222.66 183.453   1
   2  -2 -14 2105.75 188.398   1
  -2   2 -14 2182.87 147.592   1
  -2  -2  14 2081.77 156.580   4
  -2  -2 -14 2000.17 122.441   1
   2   2  16 3656.51 224.991   5
  -2  -2  16 3291.10 224.749   5
  -2   2  16 3112.11 191.606   3
  -2   2 -16 3430.82 178.434   1
   2  -2 -16 2973.74 212.298   1
  -2   2  16 3565.09 230.218   5
   2   2  16 3233.68 173.928   4
   2  -2  16 3578.40 188.373   4
  -2   2  16 3295.71 189.157   2
   2  -2  16 3710.04 223.545   5
  -2  -2 -16 3429.36 153.785   1
   2   2  18 5024.13 262.998   5
   2  -2  18 4583.87 253.953   5
  -2   2 -18 5573.22 220.418   1
  -2  -2  18 4693.83 230.263   4
  -2  -2 -18 4707.94 193.085   1
  -2   2  18 4605.61 267.536   5
   2   2 -18 4836.11 246.238   1
   2  -2  18 4651.44 224.017   4
  -2  -2  18 4325.01 254.722   5
   2   2  18 5184.04 220.458   4
  -2   2  18 4766.33 236.071   3
  -2   2  18 5150.21 227.997   2
   2  -2  20 113180. 2899.51   5
   2  -2  20 117264. 2863.08   4
   2  -2 -20 117152. 2876.30   1
  -2   2  20 116158. 2904.97   5
  -2  -2  20 116431. 2904.87   5
  -2   2  20 117623. 2873.70   3
   2   2  20 112797. 2901.57   5
  -2   2 -20 116772. 2846.81   1
  -2   2  20 114410. 2857.67   2
   2   2 -20 118848. 2878.56   1
   2   2  20 119283. 2859.70   4
  -2  -2  20 118943. 2870.93   4
  -2  -2  22 331.226 203.566   5
   2  -2 -22 430.676 181.488   1
   2  -2  22 375.523 155.316   4
  -2   2  22 298.760 200.138   5
  -2  -2  22 407.924 162.622   4
   2   2  22 355.431 194.230   5
   2  -2  22 31.5433 179.142   5
   2   2  22 266.541 149.745   4
   2   2 -22 45.2721 181.508   1
  -2   2  22 389.790 159.966   4
  -2   2  24 6505.64 363.214   5
  -2  -2  24 6661.46 310.546   4
   2   2  24 7308.52 306.024   4
   2  -2 -24 6906.82 330.248   1
   2  -2  24 6264.09 339.693   5
   2  -2  24 6656.90 308.107   4
  -2   2  24 6753.89 312.056   4
   2   2  24 7380.98 356.968   5
  -2  -2  24 7112.33 361.624   5
   2   2 -24 6774.17 340.738   1
  -2  -2  26 100.211 186.140   4
  -2   2  26-39.2625 252.929   5
   2  -2 -26-51.3355 219.176   1
  -2   2  26 121.727 190.703   4
   2   2  26-153.722 225.193   5
  -2  -2  26-209.031 235.460   5
   2   2  26-12.7064 179.355   4
   2   2 -26-229.554 224.958   1
   2  -2  26-277.703 218.861   5
   2  -2  26 127.866 186.195   4
  -2   2  28 6640.51 382.442   5
  -2  -2  28 6265.05 325.599   4
   2   2  28 6473.61 380.792   5
   2   2 -28 6340.80 361.058   1
   2   2  28 5964.53 312.280   4
   2  -2  28 6540.00 368.028   4
   2  -2  28 5782.46 374.033   5
  -2  -2  28 6418.32 367.413   5
  -2   2  28 6340.78 315.835   4
  -2  -2  30 486.747 261.925   5
   2  -2  30 456.548 196.146   4
   2  -2  30 165.771 232.028   5
   2   2  30 54.3638 255.511   5
  -2   2  30 351.722 211.408   4
  -2   2  30 531.231 270.778   5
  -2  -2  30 8.00314 203.147   4
   2   2  30-14.3161 192.842   4
  -2   2  32 11862.2 528.963   5
   2  -2  32 11662.6 522.017   5
  -2  -2  32 12698.4 529.227   5
   2   2  32 12873.1 473.756   4
  -2   2  34-104.844 223.202   4
   2  -2  34 295.313 213.519   4
   2  -2  34-45.1585 238.233   5
   2   2  34 277.090 264.264   5
  -2  -2  34-236.393 264.864   5
  -2  -2  34-45.4428 222.000   4
  -2   2  34-97.0122 279.902   5
   2   2  34 322.491 219.335   4
   2   2  36 356.931 262.833   5
  -2  -2  36 239.124 224.632   4
   2  -2  36 374.967 266.957   5
  -2  -2  36 98.4389 282.445   5
  -2   2  36 101.609 277.144   5
  -2   2  36 358.630 238.741   4
   2  -2  36 231.405 224.381   4
   2   2  36 280.950 222.620   4
  -2  -2  38-208.061 298.675   5
  -2  -2  38 210.025 243.040   4
   2  -2  38 445.411 272.571   5
  -2   2  38 13.1554 288.310   5
  -2   2  38-28.1319 238.761   4
   2  -2  38 129.270 237.156   4
   2   2  38-63.5006 260.798   5
   2   2  38 213.114 230.176   4
  -2   4   0 51.8688 72.7070   2
  -2   4   0 8.82479 82.7759   3
   2   4   0 39.3434 42.3847   5
   2   4   0 52.1126 40.7893   3
   2   4   0 84.1357 75.3779   1
   2  -4   0 10.9186 57.9468   4
   2  -4   0 43.8194 44.4623   5
   2   4  -2 305831. 7007.67   3
   2   4   2 304617. 7005.96   3
   2  -4  -2 287423. 7018.72   4
  -2   4   2 286284. 7017.77   3
   2   4   2 277985. 7005.25   1
   2  -4   2 294563. 7010.41   5
   2   4  -2 274422. 7018.52   1
  -2   4  -2 301234. 7037.56   3
   2  -4  -2 301246. 7014.18   5
   2   4   2 299614. 7003.26   5
  -2   4  -2 292023. 7021.20   2
   2  -4   2 305534. 7014.31   4
  -2   4   2 308104. 7021.27   2
  -2   4  -4 74955.4 1820.54   2
   2   4  -4 75654.8 1821.94   1
   2  -4   4 76744.3 1811.29   4
   2  -4   4 74513.7 1812.26   5
  -2  -4   4 75847.9 1804.85   4
  -2   4   4 75178.4 1816.63   3
  -2   4   4 71954.1 1818.07   2
   2   4   4 74230.0 1804.77   5
   2   4   4 77627.0 1807.77   3
   2  -4  -6 6151.20 231.299   1
   2  -4   6 6853.29 198.057   4
  -2  -4   6 7201.76 198.731   4
  -2   4   6 6549.37 205.737   2
   2   4   6 6743.55 199.138   3
   2   4   6 7161.22 197.986   5
   2   4  -6 6421.50 212.474   1
   2  -4   6 6794.81 205.743   5
  -2   4   6 6454.33 202.495   3
   2   4   6 6651.47 176.849   2
  -2   4  -6 6568.02 202.111   1
   2   4   8 4826.86 146.677   2
   2   4  -8 4878.37 182.215   1
   2   4   8 5063.17 170.596   3
  -2   4  -8 5042.64 168.682   1
   2  -4   8 4829.86 175.466   5
   2   4   8 5121.06 170.801   5
  -2  -4   8 5069.24 167.984   4
  -2   4   8 5347.09 174.650   3
  -2   4   8 4559.99 171.835   2
   2  -4  -8 4736.28 208.092   1
   2  -4   8 4525.99 164.696   4
  -2  -4  10 57078.1 1313.47   5
   2  -4  10 50255.0 1303.57   5
  -2   4  10 50182.8 1290.24   2
  -2  -4  10 52372.7 1290.70   4
   2   4  10 50139.2 1269.29   2
  -2   4  10 52823.4 1294.31   3
   2   4 -10 51567.6 1301.47   1
   2  -4  10 52589.0 1288.97   4
   2  -4 -10 52990.9 1320.07   1
   2   4  10 53664.1 1293.36   3
  -2   4 -10 51171.2 1282.60   1
   2   4  10 53155.1 1298.67   5
   2  -4 -12 14223.7 446.475   1
  -2  -4  12 13758.4 436.999   5
   2   4  12 14182.7 412.324   3
   2   4  12 13926.9 420.734   5
  -2   4  12 14368.7 411.317   2
   2   4  12 14235.6 385.250   2
   2  -4  12 13755.3 407.324   4
   2   4 -12 14314.9 427.545   1
  -2  -4 -12 13805.5 356.085   1
   2  -4  12 13431.0 425.499   5
  -2   4  12 13909.1 410.060   3
  -2  -4  12 13893.6 410.050   4
  -2   4 -12 13837.5 400.133   1
  -2  -4  14 17963.9 533.824   4
   2  -4 -14 19210.4 564.594   1
   2  -4  14 19982.1 561.845   5
  -2  -4 -14 19002.6 484.546   1
   2   4  16 17.2361 157.223   5
   2   4  16 26.8912 113.795   2
   2   4 -16 70.0094 153.568   1
  -2   4 -16-37.8559 126.481   1
  -2   4  16 4.71998 138.836   3
   2  -4 -16 42.1737 161.289   1
  -2  -4 -16 87.0386 90.8514   1
   2  -4  16 57.6805 152.402   5
  -2   4  16 43.6694 171.711   5
  -2  -4  16 202.500 166.468   5
  -2   4  16 50.8465 133.812   2
   2  -4  16-92.2232 132.656   4
   2   4  18 40566.4 1060.28   5
   2  -4  18 40288.6 1024.89   4
  -2   4  18 39844.7 1072.25   5
  -2  -4  18 39249.4 1055.83   5
   2   4  18 39186.3 1007.68   4
  -2   4  18 38341.2 1015.47   2
   2  -4  18 41737.4 1058.48   5
  -2  -4 -18 38028.1 974.934   1
  -2   4  18 38309.4 1027.49   3
  -2   4 -18 37895.0 1012.35   1
  -2  -4  18 38396.9 1025.27   4
   2   4 -18 39221.8 1037.36   1
  -2   4  20 2249.57 227.156   5
   2   4  20 2277.87 218.950   5
   2  -4 -20 2286.90 210.625   1
   2  -4  20 2181.09 183.963   4
   2  -4  20 2015.29 209.043   5
  -2  -4  20 2189.04 225.050   5
  -2   4  20 2437.23 194.259   3
   2   4  20 2101.60 167.452   4
  -2  -4  20 2066.46 182.130   4
  -2   4  20 2059.10 183.141   2
   2   4 -20 2252.34 206.580   1
   2  -4 -22 46789.4 1203.30   1
   2   4 -22 48064.5 1214.03   1
  -2   4  22 46145.5 1183.66   2
  -2  -4  22 44115.6 1188.18   4
  -2   4  22 44382.2 1194.93   3
   2  -4  22 43356.3 1225.17   5
  -2  -4  22 42176.8 1226.69   5
   2   4  22 47157.8 1238.25   5
  -2   4  22 45796.0 1241.20   5
   2  -4  22 44159.1 1188.16   4
   2   4  22 45246.2 1173.99   4
  -2  -4  24 79.8212 170.952   4
   2   4  24-9.11116 214.406   5
   2  -4  24 57.3380 174.951   4
  -2   4  24 66.2979 172.376   2
  -2  -4  24 230.094 228.940   5
   2   4 -24 89.5175 223.055   1
   2  -4  24 68.2901 208.201   5
  -2   4  24 27.7345 187.174   3
  -2   4  24-65.3156 228.581   5
   2   4  24 11.2767 155.462   4
   2  -4 -24-54.9010 202.979   1
   2   4  26 1093.59 202.337   4
   2  -4  26 1030.28 241.830   5
   2  -4  26 1226.99 202.790   4
  -2   4  26 996.729 255.621   5
  -2  -4  26 1022.32 258.820   5
   2   4 -26 1136.16 248.670   1
  -2  -4  26 1108.92 213.371   4
  -2   4  26 879.630 208.812   4
   2   4  26 691.674 242.934   5
   2  -4  28 702.606 213.735   4
   2   4  28 605.426 279.799   5
  -2  -4  28 919.202 252.907   5
   2   4 -28 538.868 255.371   1
   2  -4  28 891.009 247.064   5
   2   4  28 422.016 210.254   4
  -2   4  28 1302.70 274.639   5
  -2  -4  28 891.667 212.531   4
  -2   4  28 728.417 210.065   4
   2  -4  30 22936.3 697.724   4
  -2   4  30 23168.3 770.100   5
   2   4  30 22498.4 767.820   5
  -2  -4  30 20808.3 691.578   4
  -2   4  30 22023.7 685.957   4
   2  -4  32 281.259 241.898   5
  -2  -4  32 198.599 253.736   5
  -2  -4  32 200.281 208.112   4
   2   4  32 575.148 211.306   4
  -2  -4  34 1586.84 305.249   5
  -2   4  34 1689.52 310.723   5
   2   4  34 1608.19 228.741   4
   2  -4  34 1509.77 276.774   5
   2  -4  34 1737.64 250.967   4
   2   4  34 1257.83 295.360   5
  -2   4  34 1441.28 253.568   4
  -2  -4  34 1552.02 258.886   4
   2   4  36 12.7781 275.406   5
  -2  -4  36 311.605 243.199   4
   2  -4  36 276.193 263.657   5
  -2  -4  36-172.158 276.040   5
   2  -4  36 128.717 223.752   4
  -2   4  36 39.0292 287.182   5
   2   4  36-66.3830 218.007   4
  -2   4  36-27.1618 226.599   4
   2  -4  38 2155.67 277.430   4
  -2   4  38 2505.11 342.624   5
   2  -4  38 3122.74 338.802   5
  -2  -4  38 2500.59 334.350   5
   2   4  38 2573.97 335.710   5
  -2  -4  38 2665.86 296.290   4
   2   4  38 2474.87 269.936   4
  -2   4  38 2942.19 298.501   4
  -2   6   0 120141. 2982.72   3
   2   6   0 120892. 2973.80   1
   2  -6   0 123337. 2959.89   5
   2  -6   0 126631. 2972.14   4
   2   6   0 127115. 2959.99   3
  -2   6   0 125126. 2976.30   2
  -2   6  -2 38609.7 973.020   3
  -2   6  -2 38391.7 957.375   2
   2   6   2 38231.9 940.836   3
  -2   6   2 38042.3 952.942   2
   2   6  -2 37880.4 957.193   1
  -2   6   2 37248.8 955.690   3
   2  -6  -2 39412.3 943.151   5
   2   6   2 38946.2 929.126   5
   2   6  -2 38699.9 943.669   3
   2  -6   2 38920.9 940.043   5
   2   6   2 38062.8 943.644   1
   2  -6   2 40260.2 950.351   4
   2  -6  -2 39558.5 954.611   4
  -2   6  -4 1050.65 85.8181   2
   2   6   4 1175.47 58.0492   1
  -2   6   4 971.258 78.0403   3
  -2   6   4 1062.59 77.9731   2
   2   6  -4 1139.67 94.9345   3
   2  -6   4 1088.32 68.6725   4
   2   6   4 1097.94 70.3827   3
   2   6  -4 1107.31 88.1346   1
  -2  -6   4 1058.61 56.9649   4
   2  -6   4 983.162 65.3422   5
   2   6   4 1067.23 51.7252   5
  -2   6  -4 880.098 112.600   3
   2   6   6 9511.71 247.360   5
   2   6   6 8894.28 255.377   3
   2  -6   6 9182.72 258.500   5
  -2   6   6 9139.86 262.886   2
   2  -6   6 9217.83 254.222   4
  -2   6   6 8914.72 262.315   3
  -2  -6   6 9713.14 251.085   4
  -2   6  -6 8711.80 265.058   1
   2   6  -6 8997.18 272.082   1
  -2   6   8 212512. 5061.70   2
   2   6  -8 209155. 5072.39   1
  -2  -6   8 215127. 5057.24   4
  -2   6  -8 208975. 5061.59   1
   2  -6   8 212563. 5056.81   4
   2   6   8 216754. 5054.62   5
   2  -6  -8 209842. 5094.20   1
   2   6   8 209510. 5033.39   2
  -2   6   8 211128. 5066.51   3
   2  -6   8 211626. 5063.82   5
   2   6   8 211737. 5058.74   3
   2  -6  10 24878.2 655.566   4
  -2  -6  10 25827.5 660.154   4
   2  -6 -10 25731.1 701.847   1
   2   6  10 25062.4 659.733   3
  -2  -6  10 24619.1 678.069   5
  -2   6 -10 24364.5 659.441   1
  -2  -6 -10 25716.3 627.103   1
   2  -6  10 24746.5 666.424   5
  -2   6  10 24218.3 662.693   3
   2   6  10 24471.4 658.063   5
  -2   6  10 24759.9 657.545   2
   2   6  10 25598.2 632.413   2
   2   6 -10 24641.9 675.202   1
  -2   6 -12 218499. 5226.73   1
   2  -6  12 216486. 5230.51   4
   2   6  12 211620. 5237.00   5
  -2  -6  12 219222. 5252.43   5
  -2  -6 -12 217114. 5188.01   1
   2   6  12 217415. 5203.71   2
  -2  -6  12 224070. 5233.44   4
   2  -6 -12 224975. 5265.84   1
  -2  -6 -14 477.511 84.0664   1
   2  -6  14 508.547 145.680   5
  -2  -6  14 317.203 130.427   4
  -2   6 -14 410.252 139.806   1
  -2   6  14 555.827 140.684   2
  -2   6  14 383.665 138.158   3
   2  -6 -14 230.381 189.176   1
  -2  -6  14 426.367 164.731   5
   2   6  14 371.662 115.231   2
   2   6  14 442.599 140.339   3
  -2   6  16 9524.08 365.924   5
   2  -6  16 10275.3 333.801   4
  -2  -6 -16 9344.72 275.224   1
   2   6  16 9611.09 305.005   2
   2  -6  16 9332.69 350.714   5
  -2  -6  16 8927.84 352.250   5
  -2   6 -16 9418.92 328.566   1
   2  -6 -16 9125.56 358.682   1
   2   6  16 9359.31 339.232   3
   2   6  16 9767.37 354.961   5
  -2   6  16 9538.14 332.115   3
  -2   6  16 9277.30 323.043   2
   2   6 -16 10063.5 354.110   1
   2   6  18 773.377 157.423   3
   2  -6  18 826.804 151.817   4
  -2   6  18 795.393 147.689   2
   2   6  18 971.928 136.806   2
  -2   6  18 1090.12 199.272   5
  -2  -6  18 1175.35 188.164   5
   2  -6  18 936.470 168.570   5
   2   6  18 963.423 179.445   5
  -2   6  18 1090.07 156.482   3
  -2  -6  18 906.081 152.885   4
   2   6 -18 821.162 172.354   1
   2   6  20 39793.8 1033.83   2
   2  -6  20 39924.9 1090.10   5
   2   6 -20 39148.0 1074.62   1
  -2  -6  20 40332.7 1063.18   4
   2  -6 -20 37173.5 1073.24   1
   2  -6  20 40822.2 1063.33   4
   2   6  20 41293.8 1071.34   3
  -2   6  20 39278.6 1104.74   5
   2   6  20 41035.0 1102.55   5
  -2   6  20 41434.3 1055.06   2
  -2   6 -20 40728.1 1065.37   1
  -2  -6  20 38219.4 1092.86   5
  -2   6  20 40055.2 1066.54   3
   2  -6  22 4746.69 254.251   4
  -2   6  22 4547.79 262.454   3
  -2  -6  22 4670.19 292.698   5
   2  -6  22 4640.21 285.573   5
  -2   6  22 5046.65 253.437   2
   2   6  22 4866.88 296.137   5
  -2   6 -22 4714.84 269.587   1
  -2   6  22 4220.93 302.504   5
   2  -6 -22 4209.07 272.497   1
   2   6  22 4493.58 231.734   4
   2   6 -22 4445.86 283.545   1
  -2  -6  22 4565.23 256.639   4
  -2   6  24 7422.15 335.707   3
   2  -6  24 6995.42 360.562   5
  -2   6  24 7688.81 323.633   2
  -2   6  24 6514.43 377.633   5
  -2  -6  24 7742.85 368.135   4
   2   6 -24 6684.47 389.637   1
   2   6  24 7461.40 307.787   4
   2   6  24 6722.44 372.176   5
  -2  -6  24 6938.28 385.819   5
   2  -6 -24 7340.89 344.377   1
   2  -6  24 7358.15 329.781   4
  -2   6 -24 7818.68 346.159   1
  -2   6  26 290.424 184.510   2
  -2  -6  26 132.176 232.147   5
  -2  -6  26 77.1808 192.380   4
   2   6  26 152.752 243.789   5
  -2   6  26 102.664 239.696   5
   2   6 -26 287.531 231.047   1
  -2   6  26 134.833 198.193   3
   2   6  26 253.736 170.143   4
   2  -6  26 18.0575 211.818   5
   2  -6  26-57.2804 186.943   4
  -2   6  28 21507.1 678.526   3
   2   6 -28 21377.8 703.923   1
  -2  -6  28 22237.4 719.549   5
   2  -6  28 21752.3 704.427   5
   2   6  28 22898.3 748.151   5
  -2   6  28 21947.2 739.945   5
  -2   6  28 20712.6 649.611   2
   2   6  28 19922.5 637.769   4
   2  -6  28 21311.0 667.205   4
  -2  -6  28 20745.5 670.749   4
   2   6  30 127.757 255.927   5
  -2   6  30 70.0881 263.818   5
   2  -6  30 64.6817 197.505   4
   2   6 -30 19.0184 252.046   1
  -2  -6  30 247.757 213.084   4
  -2  -6  32 7596.13 420.473   5
  -2  -6  32 8117.30 387.478   4
   2  -6  32 7996.69 410.947   5
   2   6  32 8132.35 363.839   4
  -2   6  32 7412.08 367.976   4
   2   6  34 77.8235 205.750   4
  -2   6  34 41.2791 207.771   4
   2   6  34-267.642 277.261   5
   2  -6  34-62.5805 220.122   4
  -2   6  34-176.178 280.514   5
   2  -6  34 99.2512 249.901   5
  -2  -6  34 11.7611 264.235   5
  -2   6  36 9.01302 223.835   4
  -2   6  36 467.587 311.135   5
  -2  -6  36-412.160 300.566   5
   2  -6  36-102.414 260.271   5
   2   6  36 119.229 281.737   5
  -2  -6  36-30.0654 242.086   4
   2  -6  36 269.342 221.645   4
   2   6  36 120.559 209.412   4
  -2   6  38 231.079 243.605   4
  -2  -6  38-411.998 302.931   5
  -2   6  38 262.522 292.132   5
   2   6  38-8.30266 214.082   4
   2  -6  38 163.858 271.035   5
   2   6  38 27.2334 276.694   5
  -2  -6  38-93.8406 251.865   4
   2  -6  38-19.2761 233.511   4
   2  -8   0 1.24464 34.4750   5
   2   8   0 23.2921 65.9346   1
  -2   8   0 11.8412 64.6550   2
   2   8   0 6.49379 21.2639   4
   2   8   0 13.3847 48.9628   3
   2  -8   0 41.8138 54.5759   4
  -2   8   0-61.1875 70.4349   3
   2  -8   2 17902.7 449.030   5
   2   8   2 18115.8 459.244   3
  -2   8  -2 17036.3 473.971   2
  -2   8  -2 17495.8 490.077   3
   2  -8  -2 18674.6 470.231   4
   2  -8  -2 17742.5 452.436   5
   2   8  -2 18412.2 477.558   1
   2   8  -2 17821.5 463.349   3
  -2   8   2 17587.9 475.754   3
   2  -8   2 18774.1 464.532   4
  -2   8   2 17440.6 467.400   2
   2   8   2 17429.8 434.585   5
   2   8   2 18259.6 463.303   1
  -2   8   4 821.519 86.5233   2
   2   8  -4 895.905 102.394   3
   2  -8   4 921.581 76.4791   4
   2   8   4 798.569 74.1535   1
  -2   8   4 900.278 89.4338   3
   2   8   4 909.476 46.3305   5
  -2   8  -4 989.986 130.274   3
   2   8  -4 968.777 101.583   1
  -2  -8   4 916.334 57.5275   4
   2   8   4 905.222 76.6447   3
  -2   8  -4 908.960 98.9124   2
   2  -8   4 902.260 64.5095   5
  -2   8  -6 3031.14 156.426   1
   2   8   6 2532.40 87.3821   2
  -2   8   6 2950.20 142.603   3
  -2   8   6 3247.17 143.327   2
   2  -8   6 3065.55 128.301   5
   2  -8   6 3012.87 127.994   4
   2   8  -6 2858.50 156.304   1
  -2   8  -6 2767.55 196.147   3
  -2  -8   6 3283.86 120.307   4
   2   8  -6 2942.40 183.262   3
   2   8   6 3253.33 135.366   3
   2   8   6 3101.52 109.841   5
  -2  -8   8 33418.8 867.871   5
   2  -8   8 34703.1 859.592   5
   2   8   8 32688.3 854.667   3
  -2   8  -8 33191.0 870.422   1
   2  -8   8 32415.2 850.963   4
   2   8   8 34054.7 842.679   5
  -2   8   8 33629.4 857.248   2
   2   8   8 34224.8 826.879   2
  -2   8   8 31795.5 860.883   3
  -2  -8   8 35805.1 851.045   4
   2   8  -8 32981.7 874.244   1
   2  -8  10 472769. 11263.4   5
   2   8  10 466155. 11256.0   3
   2  -8 -10 468284. 11297.3   1
  -2  -8  10 476291. 11271.2   5
  -2   8 -10 464295. 11262.2   1
   2   8  10 473568. 11251.6   5
   2  -8  10 485602. 11256.8   4
  -2  -8  10 476273. 11253.4   4
  -2   8  12 1153.92 150.717   3
   2   8  12 970.816 140.858   5
   2  -8 -12 1022.99 212.214   1
  -2  -8  12 991.928 136.368   4
  -2  -8 -12 1122.69 127.710   1
  -2   8 -12 1051.38 159.063   1
  -2   8  12 883.325 140.505   2
   2   8  14 1908.04 168.602   3
   2   8 -14 1969.51 189.579   1
  -2  -8  14 1482.55 180.607   5
  -2   8  14 2112.68 168.182   3
  -2  -8 -14 1979.50 131.556   1
  -2  -8  14 1912.14 160.396   4
   2  -8  14 1947.48 159.234   4
   2  -8  14 1573.36 169.304   5
   2   8  14 1873.12 137.840   2
   2  -8 -14 1850.68 216.126   1
   2   8  14 1809.10 173.912   5
  -2   8  14 2253.12 166.291   2
  -2   8  16 104.088 138.196   3
  -2   8 -16 28.7520 145.165   1
   2  -8  16 132.032 128.717   4
   2   8  16-410.065 205.156   5
   2  -8  16 70.3917 151.352   5
  -2   8  16 85.6470 174.615   5
  -2  -8  16-6.26270 170.776   5
  -2   8  16-22.7373 131.233   2
   2   8 -16 11.3437 160.556   1
   2  -8  18 16469.5 530.928   5
  -2   8  18 16306.0 509.868   3
  -2  -8  18 15591.0 501.588   4
  -2   8  18 16915.3 553.676   5
   2   8  18 16721.5 537.555   5
   2   8  18 16738.2 480.302   2
  -2   8  18 16879.7 502.239   2
   2   8  18 16546.1 515.341   3
   2   8 -18 16778.2 523.006   1
   2  -8  18 16842.1 508.935   4
  -2   8 -18 16085.0 507.194   1
  -2  -8  18 17547.0 543.919   5
  -2   8  20 2254.38 198.297   3
   2   8  20 1983.62 163.873   2
  -2  -8  20 2092.54 226.182   5
   2  -8 -20 2086.76 243.461   1
   2  -8  20 1620.89 219.506   5
  -2  -8  20 1848.09 187.041   4
   2   8 -20 1670.86 208.947   1
  -2   8  20 1605.98 180.085   2
   2   8  20 2064.57 199.241   3
  -2   8  20 1427.98 228.458   5
  -2   8 -20 1634.64 211.453   1
   2  -8  20 1773.27 199.084   4
   2   8  20 1990.95 214.724   5
   2   8  22 18848.8 566.277   2
  -2   8  22 19482.0 586.088   2
   2   8 -22 19684.9 625.624   1
  -2  -8  22 20362.9 607.200   4
   2  -8  22 18486.3 595.376   4
   2   8  22 19730.2 647.518   5
   2   8  22 20015.3 605.746   3
  -2   8  22 20632.6 610.852   3
  -2   8  22 20665.0 660.163   5
   2  -8  22 19280.3 625.661   5
  -2   8 -22 19681.4 606.883   1
  -2  -8  22 19684.5 638.900   5
   2  -8 -22 18643.3 620.294   1
  -2   8  24 2165.41 225.249   3
   2   8  24 1566.22 185.684   2
  -2   8 -24 1904.30 231.920   1
  -2  -8  24 1142.24 248.183   5
   2  -8  24 1661.96 239.858   5
  -2   8  24 1568.44 272.871   5
   2   8  24 1388.39 247.434   5
   2   8 -24 1641.80 252.355   1
   2   8  24 1672.28 226.927   3
  -2   8  24 1950.82 206.676   2
   2  -8  24 1717.62 212.438   4
  -2  -8  24 1791.82 217.660   4
   2   8  26 2803.81 297.848   5
  -2   8  26 2719.81 310.754   5
  -2   8  26 2399.42 249.473   3
   2   8 -26 2156.41 272.180   1
  -2  -8  26 2837.37 290.062   5
   2  -8  26 2169.95 262.642   5
   2  -8  26 1868.25 231.518   4
  -2   8  26 2240.25 229.602   2
  -2  -8  26 2388.23 244.928   4
   2   8  26 2353.73 214.494   4
  -2   8  28 194.008 213.621   3
  -2   8  28 124.835 246.809   5
   2   8  28 648.192 195.250   4
   2  -8  28 269.118 233.715   5
  -2  -8  28 402.119 249.097   5
   2  -8  28 564.999 199.708   4
   2   8 -28 388.740 248.548   1
  -2  -8  28 150.841 198.008   4
  -2   8  28 445.761 196.216   2
   2   8  28 248.564 248.203   5
   2   8 -30 15326.2 578.055   1
   2   8  30 15257.0 612.201   5
  -2  -8  30 13605.1 536.923   4
  -2   8  30 15742.6 617.741   5
   2  -8  30 15871.8 540.742   4
   2   8  32 449.270 202.958   4
  -2   8  32 295.514 210.083   4
  -2  -8  32 112.289 218.916   4
   2  -8  32 381.202 239.443   5
  -2  -8  32 181.031 271.962   5
  -2   8  34 2343.80 262.183   4
   2  -8  34 2130.07 299.330   5
   2  -8  34 2114.28 257.407   4
  -2   8  34 2550.73 341.449   5
  -2  -8  34 2582.02 328.728   5
   2   8  34 2299.51 327.668   5
   2   8  34 2368.84 244.905   4
  -2   8  36 68.1994 229.447   4
   2  -8  36 192.622 254.576   5
   2   8  36 238.374 210.215   4
  -2   8  36-109.896 305.949   5
  -2  -8  36-12.1647 282.628   5
   2  -8  36-18.5853 219.375   4
   2   8  36 260.923 275.491   5
   2   8  38 1361.62 244.959   4
   2  -8  38 1640.77 296.060   5
  -2   8  38 1680.13 267.553   4
   2   8  38 1298.66 314.095   5
  -2  -8  38 1507.52 338.985   5
  -2   8  38 2000.08 349.739   5
   2  -8  38 1678.99 269.546   4
   2  10   0 27795.6 723.125   1
  -2  10   0 27221.6 731.577   3
   2 -10   0 29304.2 717.521   4
   2  10   0 28150.2 682.544   4
  -2  10   0 27065.0 720.727   2
   2  10   0 28005.9 709.580   3
   2 -10   0 28367.1 691.190   5
   2  10  -2 1374.10 130.590   1
  -2  10  -2 1117.23 131.678   3
   2  10   2 1171.90 109.262   1
   2  10   2 1148.54 98.7013   3
  -2  10   2 1166.34 111.822   3
  -2  10  -2 1038.63 118.702   2
   2 -10  -2 1198.95 74.2024   5
   2 -10   2 1199.38 66.1274   5
   2 -10   2 1227.76 95.4614   4
   2 -10  -2 1287.54 102.329   4
  -2  10   2 1020.83 104.043   2
   2  10   2 1062.36 54.6964   4
   2  10  -2 1226.85 109.514   3
   2  10  -4 2567.90 179.386   1
  -2  10   4 2797.18 141.262   2
   2  10   4 2876.85 136.596   3
  -2 -10   4 2424.37 133.942   5
  -2  10   4 2594.92 147.631   3
  -2  10  -4 2640.83 199.388   3
   2  10   4 2568.94 80.8312   5
   2 -10   4 2730.65 126.410   4
  -2 -10   4 2602.39 103.460   4
  -2  10  -4 2451.94 154.798   2
   2  10  -4 2833.74 168.690   3
   2 -10   4 2831.00 111.256   5
   2  10   4 2530.73 134.501   1
  -2 -10   6 4324.17 189.894   5
   2  10   6 5086.05 193.088   3
  -2  10  -6 4531.13 268.183   3
  -2 -10   6 4943.08 163.306   4
   2  10   6 4783.26 147.502   5
   2  10  -6 4649.53 245.766   3
  -2  10   6 4436.49 199.242   3
   2 -10   6 4935.39 171.359   5
   2  10  -6 5012.32 220.409   1
  -2  10   6 4251.04 184.920   2
   2  10   6 4189.17 137.470   2
   2 -10   6 4669.81 180.770   4
   2  10  -8 168758. 4174.29   3
   2  10   8 173655. 4108.75   5
  -2 -10   8 174728. 4134.15   5
  -2 -10   8 172296. 4118.60   4
   2 -10   8 175643. 4128.10   5
   2 -10   8 169227. 4125.98   4
   2  10   8 171302. 4131.60   3
   2  10   8 170068. 4096.27   2
  -2  10 -10 24895.2 744.744   3
  -2  10  10 26544.6 665.224   2
  -2 -10  10 24583.0 674.610   5
   2 -10  10 24255.3 662.220   5
   2 -10  10 24083.9 655.052   4
   2  10 -10 25987.2 688.887   1
  -2  10  10 25829.6 675.567   3
  -2 -10  10 23854.7 652.287   4
   2  10  10 23796.1 629.018   2
   2  10  10 24600.7 646.931   5
   2  10  12 147314. 3622.67   5
   2  10 -12 152354. 3648.69   1
   2  10  12 152458. 3631.95   3
  -2 -10  12 145819. 3624.44   4
   2 -10 -12 152816. 3681.56   1
  -2  10  12 153996. 3626.52   2
  -2  10  12 147079. 3635.78   3
   2 -10  14 814.513 153.559   5
  -2  10 -14 1099.65 161.650   1
   2  10  14 1003.71 150.507   5
  -2  10  14 1040.18 151.629   3
   2  10 -14 886.105 172.566   1
   2 -10  14 1047.58 141.186   4
  -2 -10 -14 844.322 147.487   1
  -2 -10  14 924.242 175.602   5
   2  10  14 830.444 149.193   3
   2  10  14 884.150 121.882   2
  -2 -10  14 806.957 141.787   4
  -2  10  14 945.001 143.647   2
   2  10 -16 2208.62 203.546   1
   2  10  16 2480.86 160.281   2
  -2  10  16 2603.21 183.656   2
   2 -10  16 2472.82 199.240   5
  -2  10 -16 2538.72 209.054   1
  -2 -10  16 2249.49 213.144   5
  -2  10  16 2574.08 218.819   5
   2  10  16 2571.07 186.870   3
   2 -10  16 2552.19 179.095   4
  -2 -10  16 2368.68 180.724   4
  -2  10  16 2357.33 184.331   3
   2  10  18 479.249 154.582   3
  -2  10  18 553.184 156.655   3
   2  10 -18 769.558 194.689   1
   2 -10 -18 536.988 224.350   1
  -2  10  18 649.778 194.389   5
   2 -10  18 497.409 175.691   4
  -2 -10  18 675.280 190.591   5
  -2 -10  18 687.521 162.276   4
   2  10  18 730.706 173.019   5
  -2  10 -18 274.709 204.848   1
  -2  10  18 775.634 155.929   2
   2  10  18 667.479 128.248   2
   2 -10  18 621.802 201.422   5
   2 -10  20 13769.0 486.943   4
  -2 -10  20 14107.5 482.163   4
   2  10 -20 15114.9 505.329   1
   2  10  20 15028.8 446.431   2
   2  10  20 14291.5 511.445   5
   2 -10 -20 13988.4 523.433   1
  -2  10 -20 14779.8 503.447   1
   2  10  20 15022.1 479.841   3
  -2  10  20 14655.5 486.310   3
   2 -10  20 14689.2 513.425   5
  -2  10  20 15474.7 478.028   2
  -2  10  20 15749.9 532.352   5
  -2 -10  20 15905.3 522.471   5
   2 -10 -22 7002.47 363.828   1
  -2  10  22 7564.94 310.326   2
   2  10  22 6877.06 282.699   2
   2 -10  22 7562.33 324.557   4
  -2  10 -22 7050.63 337.659   1
   2  10 -22 6957.52 356.755   1
   2  10  22 7263.68 362.089   5
  -2 -10  22 6555.07 352.477   5
   2 -10  22 7069.65 350.736   5
  -2 -10  22 6764.47 324.179   4
  -2  10  22 7630.89 380.607   5
   2  10  22 7533.34 330.625   3
  -2  10  22 7154.84 324.164   3
  -2  10  24 8092.16 359.892   3
  -2 -10  24 8563.66 407.262   5
   2  10 -24 7893.61 386.792   1
   2 -10  24 8177.12 355.899   4
  -2 -10  24 7482.45 357.908   4
   2 -10  24 7615.16 378.869   5
  -2  10 -24 7873.95 369.415   1
  -2  10  24 8859.01 344.809   2
   2  10  24 8321.26 320.951   2
   2  10  24 7040.31 393.219   5
  -2  10  24 8017.99 425.786   5
   2  10  24 8080.64 362.818   3
   2 -10  26-169.538 198.442   4
  -2 -10  26 163.237 234.024   5
  -2  10  26 22.1286 256.636   5
   2 -10  26-9.17729 213.730   5
  -2  10 -26 133.014 224.372   1
   2  10 -26-157.828 244.934   1
   2  10  26-22.0038 174.479   2
   2  10  26 93.1534 207.659   3
   2  10  26 75.4770 245.791   5
  -2  10  26-153.906 196.128   2
  -2  10  26-139.081 206.947   3
  -2 -10  26 148.245 199.687   4
  -2  10  28 9801.50 421.081   3
   2 -10  28 9568.15 445.702   5
  -2 -10  28 9371.49 420.464   4
   2  10  28 10570.1 484.259   5
   2  10 -28 10250.6 461.761   1
  -2  10  28 10227.4 401.965   2
  -2 -10  28 11042.6 468.950   5
  -2  10  28 10074.1 482.125   5
   2 -10  28 10581.2 422.521   4
  -2  10  30 818.501 235.657   3
  -2  10  30 1108.35 226.465   2
   2  10  30 514.706 264.745   5
  -2  10  30 807.241 277.761   5
   2  10 -30 926.414 283.117   1
  -2 -10  30 1000.49 230.583   4
   2  10  30 1050.21 213.860   4
   2 -10  30 878.799 219.386   4
  -2 -10  32 10944.1 504.370   5
   2  10 -32 11059.1 507.422   1
  -2  10  32 10224.1 453.542   3
   2 -10  32 9950.82 468.226   5
   2  10  32 11448.9 418.788   4
  -2  10  32 10577.8 426.726   2
   2  10  34-109.660 279.715   5
  -2  10  34 16.6834 228.802   4
   2 -10  34 122.650 219.014   4
  -2  10  34-486.637 311.752   5
   2 -10  34 231.464 246.773   5
  -2 -10  34 315.148 277.698   5
   2  10  34-74.4734 200.313   4
  -2  10  36-60.5704 239.700   4
   2  10  36-196.784 217.433   4
  -2  10  36-28.3738 305.500   5
   2 -10  36-503.773 271.256   5
  -2 -10  36-12.1674 293.273   5
   2 -10  36-58.9031 227.368   4
   2  10  36-99.3107 279.629   5
   2 -12   0-47.7810 98.7152   4
   2  12   0 173.891 140.037   1
   2 -12   0 23.1466 56.8181   5
   2  12   0 62.0700 107.905   3
   2  12   2 62412.5 1529.16   3
   2 -12   2 63600.4 1531.56   4
   2  12   2 62426.9 1495.01   4
   2  12  -2 63053.3 1535.81   3
   2  12  -2 62215.4 1545.44   1
  -2 -12   2 62088.8 1497.21   5
   2  12   2 63078.8 1536.99   1
   2 -12   2 60909.4 1499.60   5
   2 -12  -2 61055.6 1531.08   4
   2 -12   4 61.5715 100.292   4
   2  12  -4 26.9913 141.035   3
   2 -12   4 71.6609 73.1559   5
   2  12   4-15.2464 109.996   3
  -2 -12   4 160.516 64.8946   4
  -2 -12   4 75.9595 95.9703   5
   2  12   6 2893.49 121.331   2
   2  12   6 3040.50 101.943   5
   2 -12   6 3063.29 153.323   4
   2  12   6 3112.13 167.412   3
  -2 -12   6 3004.65 134.072   4
   2 -12   6 3363.55 142.092   5
   2  12  -6 3308.05 223.111   3
  -2 -12   6 3270.29 161.239   5
   2  12   8 2567.01 118.592   2
  -2  12   8 3071.26 177.370   3
   2 -12   8 2632.80 151.931   4
   2  12  -8 2823.75 246.129   3
  -2  12   8 3075.03 167.157   2
  -2  12  -8 2685.73 192.152   1
   2  12  -8 3049.97 201.187   1
  -2 -12   8 2848.27 174.601   5
  -2 -12   8 2719.24 135.868   4
   2  12   8 2678.92 119.810   5
  -2  12  -8 2410.12 252.931   3
   2 -12   8 2708.75 146.498   5
  -2 -12  10 82581.3 2185.70   5
  -2  12 -10 90103.9 2262.18   3
   2 -12  10 88335.1 2181.21   5
   2  12  10 88840.2 2158.37   5
   2  12 -10 92790.3 2213.41   1
  -2  12  10 89112.0 2192.10   3
   2  12 -10 85630.3 2242.36   3
   2 -12  10 88644.9 2177.96   4
  -2 -12  10 87169.4 2169.83   4
   2  12  10 89650.4 2186.46   3
  -2  12  10 97227.4 2188.72   2
  -2  12 -10 88324.2 2200.25   1
   2  12  12 19873.2 562.944   3
  -2  12  12 19598.7 551.390   2
   2  12  12 18687.0 540.680   5
   2  12 -12 19911.1 586.296   1
   2  12  12 19519.3 522.163   2
  -2  12 -12 20143.1 657.003   3
  -2  12  12 20345.3 571.246   3
  -2 -12  12 19470.7 548.806   4
  -2  12 -12 19797.2 575.723   1
   2  12  14 12932.7 418.217   3
  -2 -12  14 12854.4 412.186   4
   2 -12  14 11939.6 422.611   5
   2  12  14 12311.7 409.223   5
  -2 -12  14 13496.9 439.379   5
  -2  12  14 12890.9 425.393   3
   2  12 -14 14112.5 446.212   1
  -2 -12 -14 13024.6 416.472   1
   2 -12  14 13872.5 417.198   4
  -2  12  14 13341.2 410.146   2
   2  12  14 13092.4 381.223   2
  -2  12 -14 13463.3 436.169   1
   2  12 -16 155.182 181.631   1
  -2  12  16-156.265 179.989   5
   2 -12  16-6.04006 146.012   5
   2  12  16-70.9474 144.106   3
   2 -12 -16 48.1894 230.437   1
  -2  12  16 74.2628 147.587   3
   2  12  16-28.0646 116.793   2
  -2 -12  16-77.9994 147.941   4
   2 -12  16 80.9109 139.451   4
  -2  12  16-131.731 143.146   2
  -2 -12  16 19.5967 176.125   5
  -2  12 -16-166.139 168.515   1
  -2  12  18 10096.3 375.632   3
   2  12  18 10787.2 391.918   5
   2  12  18 10047.6 337.578   2
   2 -12 -18 10245.8 439.327   1
  -2  12  18 9598.41 405.172   5
   2 -12  18 10968.5 408.306   5
   2  12  18 10367.3 376.275   3
  -2 -12  18 11002.8 412.381   5
  -2  12 -18 11282.5 409.449   1
   2  12 -18 10919.9 407.372   1
   2 -12  18 10713.5 384.978   4
  -2  12  18 10093.5 365.888   2
   2  12  20 8670.08 312.840   2
  -2 -12  20 9071.88 383.987   5
   2 -12  20 9045.13 357.920   4
  -2  12  20 9201.28 343.718   2
   2  12 -20 8856.87 382.648   1
   2  12  20 9302.07 386.698   5
  -2  12  20 8730.87 356.147   3
  -2  12  20 9334.41 405.756   5
   2  12  20 9044.50 357.215   3
  -2 -12  20 8262.22 353.612   4
   2 -12  20 8292.45 376.166   5
   2 -12 -20 9198.67 420.639   1
  -2  12 -20 9324.28 385.621   1
   2  12 -22 38626.2 1067.43   1
  -2  12  22 37904.8 1099.69   5
   2  12  22 38267.3 1038.18   3
  -2 -12  22 35283.8 1040.00   4
  -2  12  22 38435.8 1025.54   2
   2 -12  22 38518.6 1043.89   4
  -2  12  22 36912.0 1039.47   3
   2  12  22 36525.2 1076.94   5
  -2  12 -22 41343.0 1075.79   1
   2  12  22 37758.9 995.354   2
  -2 -12  22 38188.9 1080.22   5
   2 -12  22 38335.7 1065.33   5
  -2 -12  24 365.720 250.557   5
   2  12  24 437.345 197.105   3
   2  12  24 199.369 229.942   5
  -2  12  24 514.763 188.073   2
   2  12 -24 239.821 256.059   1
  -2  12  24 489.331 200.769   3
   2 -12  24 392.751 210.606   5
  -2  12  24 522.012 252.878   5
  -2  12 -24 560.301 233.604   1
   2  12  24 555.629 169.220   2
   2 -12  24 373.830 195.432   4
   2  12  26 913.043 221.819   3
   2  12 -26 862.922 262.012   1
  -2  12 -26 722.618 250.373   1
   2  12  26 1028.02 258.038   5
   2  12  26 896.060 185.021   2
   2 -12  26 919.861 232.062   5
  -2  12  26 893.309 284.011   5
  -2  12  26 800.465 199.339   2
   2 -12  26 872.446 214.240   4
  -2 -12  26 1083.30 261.405   5
  -2  12  26 1014.97 229.199   3
  -2  12  28 436.779 282.246   5
  -2 -12  28 242.667 257.108   5
   2 -12  28 264.951 228.710   5
   2 -12  28 613.691 208.841   4
   2  12  28 361.027 257.319   5
   2  12 -28 264.631 273.627   1
  -2  12  30 13532.2 516.806   3
   2  12  30 14546.2 599.019   5
  -2 -12  30 15065.9 582.951   5
   2  12 -30 15079.9 578.551   1
   2 -12  30 14271.6 558.397   5
  -2  12  30 14225.0 607.860   5
   2 -12  30 14236.4 527.994   4
  -2  12  30 13863.0 499.129   2
   2 -12  32 225.303 253.873   5
  -2  12  32 376.705 212.003   2
   2  12  32-21.6646 195.893   4
  -2 -12  32 11.8213 268.575   5
  -2  12  32-45.3565 229.095   3
  -2  12  34 1714.19 276.813   3
   2 -12  34 979.051 247.916   4
  -2  12  34 1626.28 321.293   5
  -2  12  34 1512.31 253.789   2
  -2 -12  34 1609.08 307.696   5
   2  12  34 1301.71 218.541   4
   2 -12  34 1259.51 271.688   5
  -2  12  36 42.7135 219.401   4
   2 -12  36 314.419 242.972   4
  -2  12  36-308.359 304.013   5
   2 -12  36-11.2949 254.202   5
  -2 -12  36 158.538 271.606   5
   2  12  36-52.1862 200.161   4
   2 -14   0 99688.1 2424.86   4
   2  14   0 97733.7 2422.77   3
  -2  14   0 100593. 2446.92   3
   2 -14   0 99362.5 2388.12   5
  -2  14   0 101518. 2430.02   2
  -2  14   2 882.177 137.433   2
  -2  14  -2 670.040 165.384   3
   2  14   2 799.643 119.953   3
   2  14  -2 733.246 131.789   3
   2 -14   2 865.852 69.0838   5
  -2 -14   2 684.200 63.5552   5
   2  14   2 782.686 142.881   1
  -2  14  -2 997.504 149.377   2
  -2  14   2 811.465 140.054   3
   2 -14   2 807.931 115.583   4
  -2  14  -4 15832.1 454.872   2
   2  14   4 14391.5 400.230   2
   2  14   4 15140.6 437.996   3
   2  14  -4 15947.1 464.694   1
  -2  14   4 15319.5 450.647   3
   2  14  -4 14945.1 455.567   3
   2 -14   4 14807.1 398.115   5
  -2 -14   4 15854.0 406.998   5
   2  14   4 14948.6 396.544   4
  -2  14   4 15598.8 436.266   2
  -2  14  -4 15242.4 484.001   3
   2 -14   4 14801.0 429.805   4
   2  14  -6 79.1106 152.011   1
  -2  14   6 80.2602 131.787   3
  -2  14  -6 70.6795 183.300   3
  -2  14   6 236.919 121.189   2
   2  14   6 183.728 85.4209   2
  -2  14  -6 299.030 143.459   2
   2 -14   6 322.780 103.572   4
   2  14   6 85.5582 28.6089   5
  -2 -14   6 137.564 74.6107   4
   2 -14   6 174.070 80.1133   5
   2  14  -6 261.277 162.709   3
  -2 -14   6 237.513 108.798   5
   2 -14   8 51013.9 1299.36   4
  -2 -14   8 53940.1 1303.76   5
   2  14   8 52297.8 1313.17   3
  -2  14   8 52863.6 1319.65   3
  -2  14  -8 53774.5 1378.44   3
   2 -14   8 51900.2 1290.35   5
   2  14   8 50857.7 1258.92   5
  -2 -14   8 51392.3 1285.57   4
  -2  14   8 51200.3 1302.50   2
   2  14  -8 52686.8 1334.69   1
  -2 -14  10 593.612 145.759   5
  -2  14  10 710.903 143.332   2
  -2  14  10 537.093 139.782   3
   2  14  10 588.055 138.699   3
  -2 -14  10 383.021 99.3126   4
  -2  14 -10 767.144 229.338   3
   2 -14  10 558.362 115.007   4
   2  14  10 506.642 90.1396   5
   2  14  10 552.506 98.3689   2
  -2  14 -10 309.369 157.335   1
   2  14 -10 743.458 169.305   1
  -2  14  12 28797.0 792.625   3
   2  14  12 28938.9 785.655   3
  -2  14  12 29755.9 776.988   2
   2  14  12 27110.8 753.852   5
  -2  14 -12 29350.5 881.220   3
   2 -14  12 29807.1 784.568   5
   2  14  12 30678.5 749.980   2
   2  14 -12 28052.7 864.574   3
   2  14 -12 29436.9 808.163   1
  -2  14 -12 30151.5 809.539   1
  -2 -14  12 27118.3 764.657   4
  -2  14 -14 439.513 286.868   3
  -2  14  14 1177.47 153.890   2
   2 -14  14 1117.09 143.313   4
  -2  14 -14 1109.05 180.263   1
   2 -14  14 1178.72 162.440   5
   2 -14 -14 751.715 239.925   1
  -2  14  14 974.199 160.673   3
   2  14  14 1145.25 143.742   5
   2  14  14 1301.07 136.394   2
  -2 -14  14 807.907 176.927   5
   2  14 -14 1231.00 194.508   1
   2  14  14 1182.54 161.259   3
   2  14 -14 1154.10 273.047   3
   2  14  16 1100.42 170.242   3
  -2  14  16 880.711 169.536   3
  -2  14  16 682.700 196.029   5
   2 -14  16 893.906 158.229   4
  -2  14 -16 65.7452 284.858   3
   2 -14  16 809.544 173.446   5
   2  14 -16 1038.95 207.695   1
  -2 -14  16 705.784 196.952   5
   2  14  16 782.975 136.552   2
  -2  14 -16 1091.76 194.289   1
   2 -14 -16 732.403 250.186   1
  -2  14  16 575.031 154.086   2
   2  14  18 2376.91 179.284   2
  -2  14  18 2357.38 207.373   3
   2  14  18 2151.51 213.929   3
   2  14  18 2670.25 230.463   5
   2 -14 -18 1964.19 297.935   1
  -2 -14  18 2919.12 247.923   5
   2 -14  18 2145.19 218.720   5
   2  14 -18 2737.70 252.172   1
  -2  14  18 2722.07 254.084   5
  -2  14 -18 2155.69 227.113   1
  -2  14  18 2773.49 203.765   2
   2 -14  18 2388.06 209.509   4
  -2 -14  20 69368.2 1744.66   5
  -2  14  20 65326.6 1714.85   3
   2  14 -20 71256.4 1747.01   1
  -2  14  20 65620.6 1762.84   5
   2  14  20 64913.1 1735.07   5
  -2  14 -20 65696.0 1725.10   1
   2  14  20 65839.1 1668.00   2
   2 -14  20 64593.6 1724.02   5
  -2  14  20 70568.7 1698.83   2
   2 -14 -20 65152.6 1769.39   1
   2 -14  20 64285.2 1709.13   4
   2  14  20 67891.3 1710.19   3
   2  14 -22 268.414 236.703   1
   2 -14  22 302.796 203.151   5
   2  14  22 581.474 200.885   3
  -2  14  22 584.192 198.410   3
  -2  14  22 315.655 238.009   5
   2  14  22 523.672 158.440   2
  -2  14  22 673.720 188.402   2
  -2 -14  22 424.731 222.853   5
  -2  14 -22 730.776 228.749   1
   2 -14  22 474.008 188.944   4
   2  14 -24 2162.21 282.371   1
  -2 -14  24 2360.02 287.676   5
  -2  14  24 2299.86 299.988   5
  -2  14  24 2186.73 243.880   3
  -2  14 -24 1737.62 261.514   1
   2 -14  24 2213.03 254.250   5
   2  14  24 2092.35 199.202   2
   2  14  24 1837.04 235.786   3
   2 -14  24 2209.83 237.585   4
  -2  14  24 2189.44 220.354   2
  -2  14  26 72.2590 187.893   2
  -2  14 -26-87.9766 238.928   1
  -2 -14  26 204.061 249.050   5
   2  14  26 286.444 179.464   2
   2 -14  26-84.0504 220.648   5
   2  14 -26-74.2370 238.975   1
   2  14  26 88.1257 211.560   3
   2 -14  26 91.9020 193.651   4
  -2  14  26 397.983 206.066   3
  -2  14  26 177.091 262.024   5
  -2  14  28 4867.43 285.713   2
   2 -14  28 5578.63 328.248   4
  -2  14 -28 5115.28 351.292   1
  -2  14  28 5319.79 374.756   5
  -2  14  28 5342.72 321.395   3
   2  14 -28 5646.61 363.057   1
  -2  14  30 124.207 222.693   3
   2 -14  30 175.766 299.492   5
   2  14  30 299.586 181.384   2
  -2 -14  30 123.931 267.651   5
   2 -14  30 496.927 282.621   4
  -2  14  30 78.8806 202.142   2
   2  14  30-87.9909 221.018   3
  -2  14  32 5467.51 341.320   3
   2  14 -32 5288.70 403.178   1
  -2  14  32 5978.87 331.309   2
  -2 -14  32 6147.05 402.597   5
   2 -14  32 5871.80 375.992   5
  -2  14  34 141.556 244.304   3
   2 -14  34-155.237 239.447   5
   2  14  34 306.842 210.126   4
  -2  14  34 77.1309 213.046   2
  -2 -14  34 143.933 267.850   5
   2  14 -34 34.1035 291.580   1
  -2  14  36-393.116 266.254   3
   2  14  36-126.376 211.010   4
   2 -14  36 203.378 252.967   5
  -2 -14  36 281.149 280.985   5
  -2  14  36 198.931 227.940   2
  -2  16   0-148.123 173.238   3
   2 -16   0-23.6288 81.0322   5
   2 -16   0 93.2957 121.570   4
  -2  16   0-56.9779 151.404   2
   2  16   0 115.674 146.693   1
  -2  16   2 103036. 2530.06   3
  -2  16  -2 104404. 2521.39   2
   2 -16   2 99045.0 2469.18   5
   2 -16   2 103660. 2516.26   4
   2  16   2 106238. 2525.54   1
  -2  16  -2 103524. 2548.74   3
   2  16  -2 106764. 2534.36   1
  -2  16   2 104521. 2515.46   2
   2 -16   4 59.8428 61.9461   5
  -2  16   4 34.7170 121.769   2
  -2  16   4 94.9004 130.230   3
  -2  16  -4 79.7363 140.631   2
  -2 -16   4 39.1627 75.7660   5
   2 -16   4 109.199 105.315   4
  -2  16  -4-111.353 164.781   3
   2  16  -4 91.1090 156.685   1
   2  16   4-4.13869 119.379   3
   2 -16   6 2049.93 112.086   5
   2  16   6 2097.44 126.764   2
  -2  16   6 2353.56 175.185   3
  -2  16  -6 1967.69 175.704   2
  -2  16   6 2156.60 161.833   2
   2  16  -6 2049.30 187.391   1
  -2 -16   6 2415.29 136.091   5
  -2  16  -6 1864.03 217.948   3
   2  16   6 2092.92 157.660   3
   2 -16   6 2023.56 141.335   4
  -2  16   8 1170.40 151.744   3
   2  16  -8 978.084 190.282   3
   2  16   8 1091.56 146.324   3
   2 -16   8 984.838 108.529   5
  -2  16  -8 885.511 162.770   2
  -2  16  -8 1284.05 219.851   3
   2  16   8 1118.31 104.352   2
  -2  16   8 1181.54 143.192   2
   2 -16   8 949.245 115.535   4
  -2 -16   8 1212.16 133.938   5
   2  16  -8 1133.58 170.973   1
   2 -16  10 26823.6 719.759   4
   2  16 -10 24501.2 746.904   1
  -2 -16  10 27187.1 723.057   5
  -2  16 -10 27244.7 809.876   3
  -2  16  10 26399.4 719.583   2
   2  16  10 27745.5 737.828   3
  -2  16 -10 26303.0 753.523   1
   2  16 -10 25750.8 784.468   3
  -2  16  10 25804.9 732.326   3
   2  16  10 26979.5 687.456   2
  -2  16 -12-57.6947 235.438   3
   2  16  12 435.238 150.764   3
   2  16 -12 202.384 176.618   1
   2  16  12 179.646 122.162   2
   2  16 -12 124.023 226.055   3
  -2  16 -12 257.610 169.474   1
  -2  16  12 207.798 139.766   2
   2 -16  12 174.583 125.074   5
  -2  16  12 142.889 144.911   3
   2  16 -14 5690.31 292.732   1
   2  16 -14 5581.48 366.981   3
  -2  16  14 6017.36 252.960   2
   2  16  14 5843.70 269.920   3
   2 -16  14 5679.99 252.498   4
  -2 -16  14 5672.91 278.066   5
  -2  16  14 5559.61 273.674   3
   2 -16  14 5832.97 263.873   5
  -2  16 -14 5783.32 292.842   1
   2  16  14 5940.79 227.142   2
   2 -16  16 148.367 147.050   4
  -2 -16  16-34.5848 183.677   5
  -2  16  16 200.789 169.525   3
  -2  16 -16 117.541 193.691   1
   2  16 -16 572.193 299.355   3
   2 -16  16-43.9940 159.698   5
   2  16  16 91.9977 162.765   3
  -2  16  16 10.3339 153.594   2
   2  16  16-71.5522 133.066   2
  -2  16 -16 426.978 297.167   3
   2 -16 -16-157.904 262.509   1
   2  16 -16 93.8727 191.987   1
  -2  16 -18 62298.4 1567.82   1
   2 -16 -18 59407.3 1610.34   1
   2  16  18 58430.6 1500.83   2
   2 -16  18 63038.3 1564.09   5
   2  16  18 58541.6 1540.01   3
  -2  16 -18 63477.8 1684.04   3
  -2 -16  18 60504.5 1572.33   5
   2 -16  18 57849.7 1541.63   4
  -2  16  18 57894.9 1544.59   3
  -2  16  18 59939.7 1527.89   2
   2  16 -18 58499.5 1662.79   3
   2  16 -18 60907.8 1575.64   1
  -2  16  20 475.020 193.030   3
  -2  16 -20 13.1300 357.548   3
  -2  16 -20 633.396 225.910   1
  -2  16  20 417.148 189.927   2
   2 -16  20 550.282 189.540   4
  -2 -16  20 390.403 219.642   5
   2  16  20 350.572 155.510   2
   2  16  20 241.956 184.184   3
   2 -16  20 352.211 192.693   5
   2  16 -20 774.599 236.751   1
   2 -16  22 9995.81 414.219   4
   2  16  22 10482.3 415.843   3
   2  16 -22 11016.0 458.025   1
  -2  16  22 11538.8 404.210   2
  -2 -16  22 10898.9 468.369   5
   2 -16  22 10946.4 439.195   5
  -2  16 -22 10020.3 435.043   1
   2  16  22 10598.2 375.070   2
   2  16  24 62.4608 217.750   3
   2  16  24 192.471 171.903   2
   2 -16  24 142.290 190.175   4
  -2  16  24 98.8330 187.348   2
  -2  16 -24 91.3493 220.120   1
  -2 -16  24-88.8292 253.165   5
   2 -16  24 323.081 223.680   5
   2  16 -24 163.929 237.912   1
  -2  16  24 23.6844 191.437   3
   2 -16  26 553.066 238.278   5
  -2 -16  26 32.0106 244.380   5
  -2  16 -26 456.951 242.415   1
   2  16 -26 257.937 257.850   1
  -2  16  28 132.010 186.202   2
  -2  16  28-42.5193 213.274   3
   2  16  28 85.5294 208.146   3
  -2  16 -28-232.380 248.956   1
   2  16  28 100.928 177.954   2
   2  16 -30 6360.81 423.934   1
  -2  16  30 5742.67 310.706   2
   2 -16  30 4907.41 351.056   5
   2  16  30 5279.13 332.690   3
   2  16  30 5514.60 291.593   2
  -2  16  30 5688.93 338.897   3
  -2 -16  30 6010.08 416.206   5
  -2  16  32-82.1546 208.630   2
  -2  16  32 47.1044 237.583   3
   2  16  32 175.537 236.805   3
  -2 -16  32-11.7922 264.474   5
   2  16  32-25.9224 187.315   2
   2 -16  32-292.357 249.105   5
   2  16 -32 123.336 292.322   1
  -2  16  34 1263.90 272.129   3
   2 -16  34 1464.61 278.177   5
   2  16 -34 1101.81 327.615   1
  -2 -16  34 1374.34 305.761   5
  -2  16  34 1537.50 249.701   2
  -2  18   0 129067. 3128.18   2
   2  18   0 131401. 3142.53   1
   2  18   0 128565. 3131.65   3
  -2  18   0 124624. 3149.09   3
   2  18   2 6257.44 222.743   2
  -2  18   2 5510.84 252.996   3
  -2  18  -2 6091.50 280.672   3
   2  18  -2 5634.52 270.176   1
   2  18   2 5911.81 246.324   3
  -2  18  -2 6275.72 254.722   2
   2  18  -2 6320.38 263.569   3
  -2  18   2 6009.94 247.747   2
   2  18   4 12997.6 405.865   3
  -2  18  -4 12218.3 404.537   2
  -2  18   4 12981.6 396.605   2
  -2  18  -4 12177.8 440.625   3
   2  18  -4 12845.1 427.008   1
   2  18  -4 12648.9 423.855   3
  -2  18   4 12261.5 406.917   3
   2  18   4 12881.2 370.025   2
  -2  18  -6 193.379 149.301   2
   2 -18   6 142.473 75.6412   5
   2  18  -6 215.390 166.286   3
  -2  18   6 135.883 136.677   3
  -2  18   6 121.834 132.393   2
   2  18   6 185.717 134.286   3
   2  18  -6 317.108 167.718   1
   2  18   6 353.042 110.475   2
  -2  18  -6 117.484 180.721   3
  -2  18   8 15536.6 464.868   2
  -2  18   8 14812.8 472.229   3
   2  18   8 15239.0 471.919   3
   2 -18   8 14868.8 428.761   5
   2  18  -8 15233.4 518.071   3
   2  18  -8 16211.3 496.452   1
  -2  18  -8 15462.4 495.220   2
   2  18   8 15691.9 429.662   2
  -2  18  10 260.240 140.345   3
  -2  18  10 36.6005 136.108   2
   2  18  10 178.054 114.862   2
   2  18  10 223.979 145.279   3
  -2  18 -10-63.8278 199.144   2
   2  18 -10 315.233 171.923   1
   2  18 -10 162.246 208.791   3
  -2  18 -10-8.92459 234.793   3
  -2  18  12 13639.6 447.004   3
   2  18 -12 12306.2 506.606   3
   2  18  12 13481.6 444.186   3
  -2  18  12 13946.5 429.112   2
   2  18 -12 13717.9 465.605   1
   2 -18  12 12786.2 414.328   5
  -2  18 -12 12312.1 455.993   1
   2  18  12 13508.0 396.455   2
   2  18 -14 957.856 284.485   3
  -2 -18  14 1252.80 192.021   5
   2  18  14 1305.91 184.629   3
  -2  18  14 1298.91 170.763   2
  -2  18  14 959.290 191.944   3
   2  18  14 1241.57 150.763   2
   2  18 -14 1406.02 221.497   1
   2 -18  14 1315.29 170.910   5
  -2  18 -14 1467.53 297.059   3
  -2  18 -14 1415.15 211.957   1
   2 -18  16 6053.81 286.526   5
  -2  18 -16 5618.54 319.311   1
  -2 -18  16 5341.40 297.652   5
   2  18  16 5622.76 241.205   2
   2 -18 -16 5358.05 386.397   1
  -2  18  16 5431.27 289.482   3
  -2  18  16 5526.90 265.474   2
  -2  18 -16 5048.24 412.190   3
   2  18 -16 5972.53 407.948   3
   2  18  16 5619.15 286.944   3
   2  18 -16 5420.66 323.902   1
  -2  18  18 1350.57 188.077   2
  -2  18 -18 1119.32 228.546   1
   2  18  18 1318.58 167.530   2
   2  18  18 1233.35 202.503   3
   2  18 -18 1498.48 250.208   1
   2 -18 -18 1147.45 312.074   1
  -2  18  18 1470.86 209.195   3
  -2  18 -18 1313.92 357.336   3
   2  18 -18 1033.05 324.587   3
  -2 -18  18 1394.03 239.979   5
   2 -18  18 1312.51 209.829   5
  -2 -18  20 30072.1 863.474   5
   2  18 -20 27369.9 958.723   3
   2  18  20 27882.3 769.284   2
   2 -18  20 28218.7 833.355   5
  -2  18 -20 28737.0 846.542   1
  -2  18  20 27888.3 816.509   3
   2  18  20 26958.2 813.386   3
   2  18 -20 29150.0 862.808   1
  -2  18  20 28238.9 796.126   2
  -2  18  22 713.377 205.282   3
  -2 -18  22 1152.40 246.910   5
  -2  18  22 852.154 194.635   2
   2  18 -22 1042.91 269.550   1
  -2  18 -22 763.439 247.399   1
  -2  18 -22 188.592 383.071   3
   2  18  22 892.185 215.491   3
   2  18 -22 743.142 374.489   3
   2 -18  22 733.325 223.445   5
   2  18  22 803.112 175.556   2
   2  18  24 2549.47 259.110   3
  -2  18 -24 2618.09 295.950   1
   2 -18  24 2934.31 276.417   5
  -2 -18  24 2801.56 306.562   5
   2  18  24 2837.58 222.467   2
   2  18 -24 3084.34 316.967   1
   2  18  26-8.37020 212.540   3
  -2  18 -26-179.360 250.828   1
   2 -18  26-299.998 225.746   5
  -2  18  26 88.9705 197.926   2
  -2  18  26 33.6570 210.003   3
  -2 -18  26-180.234 246.119   5
   2  18  28 2832.90 273.212   3
  -2  18  28 2678.95 263.686   3
   2  18 -28 2374.33 314.187   1
  -2  18 -28 3567.28 444.258   3
   2  18  28 2933.58 228.724   2
  -2  18  28 2752.45 244.423   2
  -2  18  30 144.510 205.999   2
   2  18  30 143.846 218.966   3
  -2 -18  30 252.700 262.729   5
  -2  18  30 273.353 231.219   3
  -2  18 -30-147.312 284.738   1
   2 -18  30-63.8949 235.506   5
   2  18  30 12.5519 186.198   2
   2  18 -30 255.543 271.469   1
   2  18  32 3977.28 314.824   3
  -2 -18  32 4674.14 366.393   5
   2  18 -32 3029.10 347.651   1
   2  18  32 4103.34 272.999   2
  -2  18  32 4105.46 295.927   2
  -2  18  32 4035.82 320.386   3
   2 -18  32 3791.82 337.402   5
   2  18  34 481.215 254.362   3
   2  18  34 60.4013 195.495   2
   2 -18  34 342.947 270.560   5
  -2 -18  34-135.962 287.690   5
  -2  18  34 451.166 257.799   3
   2  18 -34 299.068 305.876   1
  -2  18  34 366.451 225.435   2
  -2  20   0 53.7252 144.531   2
  -2  20   0 205.115 154.360   3
   2  20   0 44.1040 149.358   3
   2  20   0-238.081 176.076   1
   2  20   2 42306.8 1052.00   2
  -2  20   2 42334.4 1076.54   2
   2  20  -2 41305.8 1090.85   3
   2  20  -2 43441.4 1103.45   1
  -2  20  -2 39579.9 1074.84   2
  -2  20  -2 41306.8 1109.63   3
  -2  20   2 37979.3 1084.01   3
   2  20   2 41923.5 1085.27   3
  -2  20   4 676.583 155.141   3
   2  20  -4 885.478 182.475   1
  -2  20  -4 933.611 160.278   2
   2  20  -4 747.133 169.895   3
  -2  20  -4 758.772 193.321   3
   2  20   4 687.428 132.716   2
  -2  20   4 900.019 151.004   2
   2  20   4 754.088 152.864   3
  -2  20   6 2367.19 199.944   3
   2  20   6 2644.31 193.349   3
   2  20   6 2789.66 165.388   2
   2  20  -6 2233.69 222.734   3
  -2  20   6 2608.38 184.998   2
   2  20  -6 2503.35 216.546   1
  -2  20  -8 98.3681 166.431   2
   2  20   8 72.1738 144.161   3
   2  20  -8 130.183 196.594   3
   2  20   8 108.389 123.514   2
  -2  20   8 206.141 143.999   2
   2  20  -8 308.276 192.637   1
  -2  20  -8 439.869 216.720   3
  -2  20   8 336.373 156.472   3
  -2  20 -10 14310.5 466.174   2
  -2  20  10 13201.0 428.491   2
   2  20 -10 12504.4 500.837   3
  -2  20  10 12612.8 442.348   3
   2  20 -10 14856.2 490.366   1
   2  20  10 13620.5 456.395   3
   2  20  10 14221.2 407.829   2
  -2  20 -10 12381.8 511.324   3
  -2  20  12 3775.12 234.385   3
   2  20  12 3732.12 197.282   2
  -2  20 -12 3279.30 250.591   2
   2  20  12 3509.76 239.279   3
   2  20 -12 3969.90 269.175   1
  -2  20 -12 3759.99 328.004   3
   2  20 -12 3140.35 293.305   3
  -2  20  12 4055.84 234.183   2
  -2  20  14 5808.87 296.764   3
   2  20 -14 6092.17 327.803   1
  -2  20  14 5753.81 276.390   2
  -2  20 -14 5708.77 395.957   3
   2  20 -14 5399.90 364.879   3
  -2  20 -14 5473.81 315.812   1
   2  20  14 5780.97 296.812   3
   2  20  14 5927.67 251.398   2
  -2  20  16 173.623 163.345   2
   2  20  16-154.404 144.369   2
   2  20  16-102.628 184.697   3
  -2  20  16 106.549 181.099   3
  -2  20 -16 384.264 215.407   1
   2 -20  16 196.003 164.528   5
   2  20 -16-149.367 215.382   1
  -2  20 -16 263.197 297.317   3
   2  20 -16-33.2128 278.235   3
   2  20  18 10417.4 414.043   3
   2  20  18 10596.1 358.527   2
   2  20 -18 10639.5 444.783   1
  -2  20 -18 11338.4 447.545   1
  -2  20  18 9901.65 407.098   3
  -2  20  18 10530.2 385.621   2
   2 -20  18 10243.1 402.951   5
   2  20 -18 10552.9 522.145   3
   2  20  20 3385.72 257.629   3
  -2  20  20 2745.13 245.798   3
  -2  20 -20 3155.90 288.676   1
   2  20 -20 3069.26 286.437   1
   2  20 -20 3397.11 392.433   3
   2  20  20 3301.58 214.176   2
   2 -20  20 2633.28 250.963   5
  -2  20  20 3120.66 238.957   2
   2  20  22 15285.5 541.077   3
   2 -20  22 13922.2 539.387   5
  -2  20 -22 15383.9 567.279   1
   2  20  22 15621.1 483.444   2
   2  20 -22 15991.5 691.102   3
  -2  20  24-181.116 201.234   3
   2 -20  24 9.35929 217.969   5
   2  20 -24 15.5661 368.896   3
  -2  20  24 85.8268 184.218   2
   2  20  26 214.622 212.753   3
  -2  20 -26 256.216 379.207   3
  -2 -20  26-53.6980 260.011   5
   2  20 -26-217.569 253.996   1
   2  20  26 68.5172 170.819   2
  -2  20  26 204.278 200.093   2
   2  20 -28-35.0808 410.472   3
  -2  20 -28-49.6181 391.656   3
  -2 -20  28-361.174 267.480   5
   2 -20  28-219.472 241.227   5
   2  20  28 102.854 188.790   2
  -2  20 -28 81.9323 258.635   1
   2  20  28-87.2428 216.508   3
   2  20 -28 61.9273 269.956   1
  -2  20  28 210.835 222.303   3
  -2  20  28-166.079 205.630   2
  -2  20  30 5142.23 366.319   3
   2  20  30 5148.97 340.371   3
  -2 -20  30 5754.43 388.967   5
   2  20 -30 5612.50 390.233   1
   2  20  30 5031.87 284.898   2
  -2  20  30 5259.31 327.467   2
   2  20  32 592.006 243.099   3
  -2 -20  32 145.574 270.470   5
   2 -20  32 543.419 259.028   5
  -2  20  32 697.111 227.873   2
  -2  20  32 215.872 245.179   3
  -2  20 -32 186.694 413.226   3
   2  20  32 709.161 204.632   2
   2  20 -32 804.936 292.336   1
  -2  22   0 22098.1 645.858   2
   2  22   0 23646.6 667.018   3
  -2  22   0 21902.3 668.570   3
   2  22   0 22600.1 626.725   2
  -2  22   2 172.512 171.653   3
   2  22  -2-12.8971 185.712   1
   2  22  -2-6.20328 162.465   3
  -2  22   2 103.002 155.873   2
   2  22   2 179.769 144.866   2
  -2  22  -2-86.1902 163.660   2
  -2  22  -2 250.817 186.480   3
   2  22   2-5.83164 155.531   3
  -2  22  -4 2171.79 205.558   2
  -2  22  -4 2039.19 232.180   3
   2  22   4 2230.81 177.972   2
   2  22   4 2200.64 195.407   3
   2  22  -4 2083.71 215.135   3
  -2  22   4 2298.53 194.117   2
   2  22  -4 2097.71 224.724   1
  -2  22   4 1652.31 192.799   3
   2  22   6 101.149 139.402   2
  -2  22   6 117.926 151.225   2
  -2  22   6 409.598 172.171   3
  -2  22  -6-99.0214 170.839   2
   2  22  -6 58.9332 191.342   3
   2  22  -6 116.240 195.057   1
  -2  22  -6 75.3797 211.098   3
   2  22   6 262.645 166.495   3
   2  22   8 11431.5 361.193   2
   2  22   8 10789.1 397.814   3
  -2  22   8 10727.1 399.962   3
  -2  22   8 11840.6 391.612   2
   2  22  -8 10885.5 444.821   3
  -2  22  -8 10628.4 405.330   2
   2  22  -8 11084.6 418.437   1
  -2  22  -8 11228.3 460.769   3
  -2  22 -10 2987.27 247.493   2
   2  22  10 3210.52 195.327   2
  -2  22 -10 3587.42 313.945   3
  -2  22  10 3385.23 236.584   3
   2  22 -10 2689.66 282.692   3
   2  22  10 3496.27 240.138   3
   2  22 -10 3102.81 270.719   1
  -2  22  10 3302.87 223.094   2
  -2  22 -12 24373.0 719.635   2
   2  22  12 25446.9 717.806   3
   2  22 -12 24124.5 732.694   1
  -2  22 -12 23658.5 783.477   3
   2  22 -12 22295.6 760.003   3
   2  22  12 23324.4 653.920   2
   2  22  14 152.771 153.744   2
   2  22 -14 251.645 224.121   1
  -2  22  14 126.990 180.840   3
  -2  22  14 23.0131 173.878   2
  -2  22 -14 33.8237 287.447   3
  -2  22 -14 57.1531 205.092   2
   2  22 -14-51.0629 247.067   3
   2  22  14-35.1866 181.822   3
   2  22  16 1244.94 171.371   2
   2  22  16 618.356 196.405   3
  -2  22  16 1206.33 211.076   3
   2  22 -16 1169.18 282.805   3
  -2  22  16 1484.29 201.280   2
   2  22 -16 1510.49 251.371   1
   2  22  18 402.404 199.986   3
  -2  22  18 584.994 187.545   2
  -2  22 -18 160.754 229.854   1
   2  22  18 471.246 161.670   2
  -2  22  18 445.368 207.787   3
   2  22 -18 623.292 234.417   1
   2  22 -18 404.068 286.610   3
  -2  22 -18 26.0708 334.497   3
   2  22  20 10053.9 415.577   3
   2  22 -20 9389.19 503.890   3
   2  22  20 10255.1 363.707   2
  -2  22  22 781.498 216.284   3
   2  22 -22 556.937 322.792   3
  -2  22  22 949.452 200.285   2
   2  22 -22 747.808 250.102   1
  -2  22  24 2401.51 232.389   2
   2  22  24 2379.90 220.006   2
   2  22 -24 2226.75 403.008   3
   2  22 -24 2960.98 310.819   1
  -2  22 -24 2361.16 290.596   1
   2  22  24 2492.00 262.807   3
  -2  22  24 2615.64 256.205   3
  -2  22  26 120.872 216.830   3
   2  22  26 34.5661 220.609   3
   2  22 -26-10.0027 268.882   1
   2  22  26-59.4829 191.678   2
  -2  22 -26 131.308 385.936   3
  -2  22  26-74.5117 199.143   2
  -2  22 -26-69.8225 253.787   1
  -2  22  28 3675.59 333.356   3
   2  22  28 3544.11 248.059   2
   2  22 -28 3147.60 338.978   1
  -2  22  28 3689.42 309.339   2
  -2  22 -28 3645.79 339.215   1
   2  22  28 2896.87 283.339   3
  -2  22 -28 3881.57 490.490   3
  -2  22  30 54.2581 269.336   3
   2  22  30 588.803 201.867   2
  -2  22 -30 478.875 409.483   3
   2  22 -30 118.972 272.516   1
   2  22  30 332.352 233.457   3
  -2  22 -30 608.870 289.194   1
  -2  22  30 342.025 252.257   2
   2  24   0 59.8809 156.231   2
  -2  24   0 35.6800 172.763   3
  -2  24   0-106.707 165.111   2
   2  24   0 150.412 171.375   3
  -2  24  -2 8144.66 336.072   2
   2  24   2 8405.17 348.218   3
   2  24  -2 8120.59 355.572   3
   2  24  -2 7936.88 317.846   2
  -2  24  -2 8128.20 370.429   3
  -2  24   2 8679.62 362.657   3
   2  24   2 9058.72 323.409   2
  -2  24   2 9129.98 338.988   2
   2  24  -4 241.746 202.049   1
   2  24   4-186.649 182.004   3
  -2  24  -4 134.874 174.405   2
  -2  24  -4-24.4335 202.415   3
   2  24  -4 170.311 187.135   3
  -2  24   4 170.197 164.173   2
   2  24   4 172.421 162.072   2
  -2  24   4-27.2899 170.041   3
   2  24  -6 1288.46 229.172   1
  -2  24  -6 935.247 232.274   3
  -2  24   6 1503.66 190.219   2
  -2  24  -6 1526.63 207.575   2
   2  24   6 1318.88 204.133   3
   2  24   6 1117.40 175.346   2
  -2  24   6 1371.59 209.402   3
   2  24  -6 1285.38 219.295   3
  -2  24  -8 1963.66 227.532   2
   2  24   8 2745.64 229.000   3
   2  24  -8 2465.90 254.280   1
   2  24  -8 2136.23 251.051   3
  -2  24   8 2541.00 236.015   3
  -2  24  -8 2090.61 277.046   3
   2  24   8 2524.14 192.777   2
   2  24 -10 39000.8 1097.48   1
  -2  24  10 38337.4 1080.18   3
   2  24  10 38640.2 1082.01   3
  -2  24 -10 40342.6 1151.46   3
  -2  24 -10 38912.2 1084.06   2
   2  24 -10 38927.4 1125.91   3
   2  24  10 40707.8 1036.51   2
  -2  24  10 42339.9 1065.99   2
   2  24 -12 215.948 216.172   1
   2  24 -12 302.346 237.183   3
   2  24  12 197.951 151.741   2
  -2  24  12 55.8256 178.156   3
  -2  24 -12-156.886 216.034   2
  -2  24  12 46.6625 178.046   2
  -2  24 -12-10.6190 284.590   3
   2  24  12-28.7499 180.142   3
  -2  24 -14 1476.29 238.913   2
  -2  24  14 1366.24 203.942   2
   2  24  14 1134.05 175.064   2
  -2  24  14 1311.38 213.927   3
   2  24 -14 1797.40 268.583   3
   2  24 -14 1486.58 244.635   1
   2  24  14 1245.64 216.362   3
   2  24  16-152.338 197.432   3
  -2  24  16-148.269 177.768   2
  -2  24 -16 12.2251 302.091   3
   2  24  16 153.574 153.892   2
   2  24 -16 481.798 260.307   3
   2  24  18 3189.57 264.783   3
   2  24  18 3602.41 222.918   2
   2  24 -18 3747.12 350.430   3
  -2  24  20 187.496 203.523   3
   2  24 -20 124.960 281.285   3
   2  24 -20 258.721 244.193   1
  -2  24  20 280.952 177.541   2
   2  24  22 5082.48 316.202   3
  -2  24  22 4729.42 305.093   3
   2  24 -22 4824.63 355.617   1
   2  24  22 5144.34 264.297   2
  -2  24  22 5177.01 282.650   2
  -2  24 -22 5668.04 371.298   1
   2  24  24-11.3949 182.792   2
  -2  24  24 473.603 207.771   2
   2  24 -24-113.116 278.291   1
   2  24  24 288.916 232.661   3
  -2  24 -24 178.829 263.515   1
  -2  24  24 155.457 203.599   3
  -2  24 -24 403.670 382.023   3
   2  24  26 541.249 237.174   3
  -2  24  26 611.160 241.069   3
   2  24  26 547.382 200.560   2
  -2  24 -26-16.3783 393.102   3
  -2  24 -26-144.494 274.789   1
   2  24 -26 852.613 321.189   1
  -2  24  26 500.331 209.980   2
  -2  24 -28-203.159 409.879   3
  -2  24  28 54.2653 244.743   3
   2  24 -28-22.0825 287.315   1
   2  24  28 176.141 229.750   3
  -2  24  28 272.954 233.019   2
  -2  24 -28-21.4666 285.371   1
   2  24  28 134.005 188.020   2
  -2  26   0 8320.57 374.456   3
   2  26   0 9003.72 379.113   3
   2  26   0 8898.97 339.759   2
  -2  26   0 9003.21 354.167   2
   2  26   2-14.7997 168.525   2
  -2  26  -2 18.3003 173.807   2
   2  26   2-116.732 186.379   3
   2  26  -2 124.828 192.787   3
  -2  26  -2 24.3308 195.321   3
  -2  26   2 202.989 186.176   3
   2  26  -2-5.24031 172.314   2
  -2  26   2-124.005 178.368   2
  -2  26   4 1026.76 193.555   2
  -2  26   4 941.243 195.793   3
   2  26   4 1019.10 218.386   3
   2  26  -4 1116.16 217.931   3
  -2  26  -4 954.604 203.157   2
   2  26   4 1304.39 208.161   2
  -2  26  -4 1119.92 230.756   3
  -2  26  -6 96.4586 196.477   2
   2  26  -6 23.2501 219.874   1
   2  26  -6-211.995 213.713   3
  -2  26  -6 137.113 231.796   3
  -2  26   6-52.0919 187.035   3
   2  26   6 77.2863 171.575   2
  -2  26   6 396.548 183.612   2
   2  26   6 163.581 192.003   3
  -2  26   8 18413.3 554.895   2
   2  26   8 17140.1 561.084   3
   2  26   8 18916.4 526.604   2
  -2  26  -8 16163.8 614.739   3
  -2  26   8 15635.9 556.112   3
   2  26  -8 17184.5 601.399   3
  -2  26  -8 16560.6 559.570   2
   2  26  -8 17320.1 585.866   1
  -2  26  10 60.6123 184.934   2
  -2  26 -10 6.94211 210.108   2
   2  26  10 285.740 162.640   2
   2  26  10 22.1954 183.747   3
   2  26 -10 244.644 230.849   3
  -2  26  10 169.178 186.401   3
  -2  26 -10-51.6408 247.238   3
   2  26 -10-162.919 226.922   1
   2  26  12 9484.49 390.481   3
  -2  26  12 8093.96 375.951   3
  -2  26 -12 9176.30 463.622   3
   2  26 -12 8965.56 428.130   3
  -2  26  12 9648.71 371.620   2
   2  26  12 9269.59 340.954   2
   2  26 -14 20.7767 229.335   3
   2  26  14 192.957 160.934   2
  -2  26 -14 229.708 274.318   3
   2  26  14 70.8440 192.576   3
  -2  26 -16 530.404 225.148   2
  -2  26  16 286.899 180.646   2
   2  26  16 438.310 161.957   2
  -2  26  16 127.215 197.490   3
   2  26 -16 394.181 232.716   1
  -2  26  18 49.0490 195.697   3
  -2  26 -18 84.1950 231.885   2
  -2  26 -18-13.0931 308.844   3
  -2  26  18 104.536 176.725   2
   2  26 -18 228.278 238.379   1
  -2  26  20 3876.29 284.382   3
   2  26  20 4381.87 298.600   3
   2  26 -20 3968.24 330.754   1
  -2  26 -20 4383.93 324.966   2
  -2  26 -20 3728.61 412.585   3
   2  26  20 3949.87 239.155   2
  -2  26  20 4265.73 263.455   2
   2  26  22-61.4954 214.428   3
  -2  26  22 365.848 211.296   3
  -2  26 -22-74.5700 239.399   2
  -2  26 -22 188.184 337.128   3
   2  26 -22 301.148 256.029   1
   2  26  22-16.5589 171.305   2
  -2  26  22-97.2510 186.811   2
  -2  26  24 537.193 229.998   3
   2  26  24 910.681 197.684   2
  -2  26 -24 842.834 381.435   3
  -2  26  24 574.611 205.691   2
  -2  26 -24 569.196 277.498   2
   2  26 -24 541.187 282.591   1
   2  26  24 710.093 236.829   3
  -2  26  26-17.8267 224.784   3
  -2  26 -26-52.2710 275.002   2
  -2  26  26-238.807 204.114   2
  -2  26 -26-492.704 374.304   3
   2  26  26 167.293 182.198   2
   2  26  26 219.175 227.437   3
   2  26 -26-124.078 285.743   1
  -2  28   0 198.063 205.535   3
   2  28   0 206.709 196.209   3
   2  28   0 76.6319 178.269   2
   2  28  -2 4664.23 269.257   2
   2  28   2 4700.94 259.395   2
   2  28   2 4507.30 287.319   3
   2  28  -2 5008.19 308.053   3
  -2  28  -2 3983.81 297.210   3
  -2  28   2 4421.41 268.105   2
  -2  28   2 4393.16 287.388   3
   2  28  -4-8.35055 216.315   3
   2  28  -4 174.358 204.492   2
   2  28   4 41.8488 171.395   2
  -2  28  -4 145.678 218.951   3
   2  28   4 7.65966 182.942   3
  -2  28   4 157.893 200.467   3
   2  28  -6 926.216 216.735   2
   2  28   6 874.955 211.577   3
   2  28  -6 1826.87 268.295   3
  -2  28   6 1335.25 221.051   3
   2  28   6 2038.48 197.015   2
  -2  28  -6 1557.48 265.413   3
   2  28   8 485.986 170.849   2
   2  28   8 516.633 189.583   3
   2  28  -8 205.303 219.629   3
  -2  28  -8 250.793 242.325   3
   2  28  10 10748.7 376.930   2
   2  28  10 10045.7 422.196   3
   2  28  12 155.213 195.404   3
  -2  28  12 204.568 192.087   2
   2  28  12-15.4303 162.649   2
   2  28 -12-26.1836 227.114   1
  -2  28  12-85.0604 193.806   3
  -2  28 -12 209.091 206.963   2
  -2  28 -14 934.558 230.840   2
  -2  28  14 1268.65 219.224   2
  -2  28  14 1189.35 218.104   3
  -2  28 -14 1029.97 285.702   3
   2  28 -14 1266.57 255.717   1
  -2  28  16-127.547 189.848   2
   2  28 -16 110.768 236.914   1
  -2  28 -16 24.6105 221.984   2
   2  28  16-118.369 202.391   3
  -2  28  16-90.7410 191.187   3
  -2  28 -16 12.2244 268.874   3
   2  28  18 2015.17 244.404   3
   2  28  18 1777.43 192.358   2
  -2  28 -18 1551.39 268.899   2
  -2  28  18 1737.38 236.364   3
  -2  28  18 1460.83 212.812   2
   2  28 -18 1379.66 268.743   1
  -2  28 -18 1150.04 329.693   3
  -2  28  20 102.919 206.794   3
  -2  28  20 255.274 187.196   2
   2  28  20 239.331 225.155   3
   2  28 -20 307.654 255.362   1
   2  28  20-96.1086 169.313   2
  -2  28  22 3573.06 281.629   3
  -2  28 -22 2359.16 400.419   3
   2  28 -22 3441.04 328.783   1
  -2  28 -22 3141.87 318.544   2
   2  28  22 3557.91 236.295   2
   2  28  22 3101.98 284.349   3
  -2  28  22 3286.84 251.198   2
  -2  28 -24-49.2969 262.776   2
   2  28  24 146.979 228.940   3
  -2  28  24-143.211 217.987   3
   2  28 -24 10.0082 265.591   1
  -2  28 -24 498.386 353.423   3
  -2  28  24-194.410 204.815   2
   2  28  24 241.772 182.511   2
   2  30   0 5991.11 332.896   3
   2  30   2-180.005 210.154   3
   2  30  -2 119.911 202.208   3
  -2  30  -2 13.2118 189.956   2
  -2  30   2 478.139 195.386   2
  -2  30   4 887.715 212.423   2
   2  30   4 834.500 213.013   3
  -2  30   6 305.620 204.124   3
   2  30   6 285.748 194.548   3
  -2  30   6 60.1734 195.178   2
  -2  30  -6-166.910 200.713   2
   2  30  -6 76.4214 195.583   2
  -2  30   8 3419.52 268.162   3
  -2  30   8 3462.89 263.497   2
  -2  30  -8 2795.56 300.911   3
   2  30   8 3279.65 270.145   3
  -2  30  10 355.435 205.128   3
  -2  30 -10 204.435 245.491   3
  -2  30 -10-22.2514 207.670   2
  -2  30  10-79.6657 201.219   2
   2  30 -12 3702.34 311.177   1
   2  30  12 3304.71 276.375   3
  -2  30  12 3708.62 269.347   2
   2  30  12 3348.17 231.988   2
  -2  30 -12 3174.96 325.158   3
  -2  30  12 3135.20 261.507   3
   2  30  14 27.6769 176.256   2
  -2  30  14-122.695 203.116   2
  -2  30 -14 119.333 267.873   3
  -2  30 -14 63.4559 216.550   2
   2  30  14-43.6549 204.155   3
  -2  30  14-41.9134 211.110   3
   2  30 -14-63.8339 234.979   1
   2  30  16 39.7904 186.461   2
  -2  30  16 119.660 207.235   3
  -2  30 -16-156.662 227.079   2
   2  30 -16-9.31765 241.042   1
   2  30  16 185.727 221.807   3
  -2  30 -16 159.465 293.628   3
  -2  30  16-144.483 195.214   2
   2  30  18-21.3848 171.258   2
  -2  30  18-225.974 218.277   3
   2  30  18 61.9645 217.010   3
  -2  30 -18 12.9015 300.947   3
  -2  30 -18 95.0339 238.205   2
  -2  30  18 90.1421 187.367   2
   2  30 -18-9.60317 246.962   1
   2  30  20 4384.24 317.771   3
  -2  30  20 4370.33 302.185   3
  -2  30 -20 4182.37 331.434   2
   2  30 -20 4208.26 344.408   1
   2  30  20 4175.81 252.527   2
  -2  30  20 3771.85 271.738   2
   2  30  22 371.371 230.741   3
   2  30  22 5.75225 178.046   2
  -2  30  22-17.5769 218.420   3
   2  30 -22 10.1651 267.236   1
  -2  30 -22 151.327 255.322   2
  -2  30 -22 296.060 326.212   3
  -2  30  22 25.9181 193.280   2
  -2  32   0 74.1691 237.479   3
  -2  32   0 6.81810 215.506   2
   2  32   0 73.0882 183.097   2
  -2  32   2 3786.01 304.127   2
  -2  32   2 3712.91 310.503   3
  -2  32  -2 4058.15 334.796   3
  -2  32  -4 78.4863 235.743   3
  -2  32   4-160.996 203.215   2
  -2  32  -4-90.6288 202.560   2
   2  32   4-11.7705 186.754   2
  -2  32   4-173.241 217.764   3
   2  32  -4 6.37257 192.589   2
  -2  32   6 303.652 214.867   2
  -2  32  -6 205.527 235.924   3
   2  32   6 538.327 186.023   2
  -2  32  -6 21.4954 210.225   2
   2  32  -6 46.4357 198.759   2
  -2  32   6 595.432 218.793   3
  -2  32  -8 109.501 205.630   2
  -2  32   8 204.715 223.316   2
  -2  32  -8-32.2703 245.618   3
   2  32  -8-34.1119 195.951   2
   2  32   8-161.805 182.571   2
   2  32   8-26.1355 207.581   3
  -2  32   8-77.9147 216.059   3
   2  32  10 3035.34 270.024   3
  -2  32 -10 596.230 256.488   2
  -2  32  10 2551.89 265.992   3
   2  32 -10 660.446 250.967   2
  -2  32  10 2645.04 252.953   2
   2  32  10 2777.06 234.467   2
  -2  32 -10 3323.85 318.660   3
  -2  32 -12-136.103 253.269   3
   2  32 -12-28.9902 210.469   2
   2  32  12 181.175 225.924   3
  -2  32 -12 93.9581 217.986   2
  -2  32  12-124.386 198.584   2
   2  32  12 273.107 187.397   2
  -2  32  12-60.0562 206.310   3
   2  32  14 405.801 211.031   2
   2  32  14-201.639 292.987   3
  -2  32 -14 155.228 273.713   3
  -2  32 -14 186.422 239.782   2
  -2  32  14 490.223 217.894   3
  -2  32  14 872.018 216.846   2
   2  32 -16 144.982 264.964   1
   2  32  16-120.052 253.453   3
  -2  32  16-44.2632 211.918   3
  -2  32  16 249.237 205.619   2
  -2  32 -16 41.5478 231.218   2
  -2  32 -16 274.514 285.642   3
   2  32  18 1756.02 265.408   3
  -2  32  18 2478.98 271.161   3
  -2  32 -18 2147.30 280.042   2
  -2  32 -18 2281.58 341.797   3
   2  32  18 2047.37 217.122   2
   2  32 -18 2123.44 312.830   1
  -2  32  18 1873.83 240.997   2
  -2  34   0 4663.55 302.415   2
  -2  34   0 4956.31 345.549   3
   2  34  -2 89.6968 200.924   2
   2  34   2 12.3496 192.696   2
  -2  34   2 158.054 206.698   2
  -2  34  -2 28.2926 214.491   2
  -2  34   2 299.600 234.518   3
  -2  34  -2 230.886 236.988   3
  -2  34   4 481.841 238.332   3
   2  34  -4 32.9719 205.618   2
  -2  34  -4-21.2617 218.782   2
  -2  34   4 231.527 212.367   2
   2  34   4 98.3937 206.139   2
  -2  34  -4 259.540 255.459   3
  -2  34  -6 334.796 237.301   3
  -2  34   6 350.172 228.376   3
   2  34   6 71.7346 189.541   2
  -2  34  -6 94.5875 215.217   2
   2  34  -6-20.4022 199.446   2
  -2  34   6-35.6238 207.454   2
  -2  34   8 899.002 230.998   2
   2  34   8 1215.19 212.592   2
  -2  34  -8 1047.25 267.315   3
   2  34  -8 237.784 230.118   2
  -2  34  -8 82.4630 235.257   2
  -2  34   8 813.702 230.388   3
  -2  34  10-14.1873 211.898   2
   2  34  10 18.4590 198.025   2
  -2  34  10-53.7367 210.589   3
  -2  34 -10-269.954 256.190   3
  -2  34 -10-7.62264 214.836   2
   2  34 -10 65.4636 219.608   2
  -2  34  12 1395.66 242.296   3
  -2  34 -12 116.997 244.930   2
   2  34  12 927.352 226.799   2
  -2  34 -12 1042.67 281.260   3
   2  34 -12 294.192 245.298   2
  -2  34  12 1569.15 244.743   2
  -2  34  14-266.591 209.354   2
   2  34  14-36.0909 192.778   2
  -2  34  14-27.5584 212.386   3
  -2  34 -14 89.0521 226.534   2
  -2  34 -14-235.372 256.503   3
   2  34 -14-46.1797 226.053   2
  -2  36   0 42.6364 205.394   2
   2  36   0-39.0259 204.230   2
  -2  36   0 40.9540 236.902   3
   2  36  -2 186.630 231.970   2
  -2  36   2 1174.36 267.072   3
  -2  36   2 2133.81 242.343   2
  -2  36  -2 1267.65 265.920   3
   2  36   2 173.197 231.277   2
  -2  36  -2 1879.86 245.402   2
   2  36  -4 20.2330 203.136   2
  -2  36   4-227.468 223.349   3
  -2  36   4-210.109 214.934   2
  -2  36  -4 176.955 247.183   3
  -2  36  -4-21.9838 212.583   2
   2  36   4 56.9967 195.829   2
  -2  36  -6 29.3131 215.229   2
  -2  36   6-76.9415 220.530   3
   2  36   6-30.9556 187.014   2
  -2  36   6-102.054 220.404   2
  -3  -1   1 6386.21 171.718   2
   3   1  -1 6318.66 182.491   5
  -3   1   1 5941.34 180.723   2
   3  -1  -1 5817.65 217.329   1
   3  -1   1 6743.65 177.891   5
   3   1   1 6127.69 174.961   5
   3   1   1 6438.35 163.865   4
   3  -1   1 5870.11 170.838   4
   3  -1  -1 6190.44 182.721   5
  -3   1   1 5738.72 170.449   3
  -3   1  -1 5796.37 176.960   2
  -3  -1  -1 6479.07 165.338   2
   3   1  -1 5925.95 169.002   4
   3  -1  -1 5835.34 175.812   4
   3   1  -1 5899.25 202.962   1
   3  -1   1 6076.80 207.329   1
   3   1   1 6349.36 195.796   1
  -3   1  -3 329204. 8029.81   2
   3   1   3 350848. 8037.07   1
  -3  -1   3 338377. 8018.57   3
   3  -1   3 332609. 8034.29   5
   3   1  -3 335252. 8057.15   1
  -3  -1   3 338663. 8031.19   2
  -3   1   3 347035. 8027.85   3
   3  -1  -3 336199. 8064.44   1
   3  -1   3 343209. 8027.98   4
   3   1   3 334967. 8020.24   4
   3   1   3 332479. 8032.41   5
  -3   1   3 343279. 8037.46   2
  -3   1   5 17968.2 432.599   3
   3  -1   5 17192.2 438.422   5
   3   1   5 16711.7 435.762   5
  -3   1  -5 17242.1 433.262   2
  -3  -1   5 16587.2 422.299   3
  -3  -1   5 17709.0 438.435   2
  -3   1   5 17282.8 442.142   2
   3  -1  -5 16785.1 468.739   1
   3  -1   5 16719.4 428.396   4
   3   1   5 16222.2 425.000   1
   3   1   5 16969.2 422.715   4
  -3  -1  -5 16538.7 418.619   2
   3   1  -5 16064.7 457.991   1
  -3   1   7 19606.8 499.670   3
   3   1  -7 19032.6 528.273   1
  -3  -1  -7 19848.8 490.350   2
   3   1   7 19497.9 507.736   5
   3  -1   7 19173.6 509.539   5
  -3   1   7 19978.7 510.056   2
   3  -1   7 19284.2 496.060   4
   3   1   7 19623.7 490.093   4
  -3  -1   7 19147.8 503.639   2
   3  -1  -7 19344.4 534.951   1
  -3   1  -7 19424.7 502.702   2
  -3  -1   7 18999.2 493.502   3
   3   1   9 1248.53 86.0562   4
  -3  -1   9 1148.57 91.1955   3
   3   1   9 1251.21 104.219   5
  -3   1   9 1207.12 96.6794   3
   3   1  -9 1103.42 126.583   1
  -3  -1  -9 1315.85 92.5862   2
  -3  -1   9 1103.82 102.277   2
   3  -1   9 1088.49 101.861   5
  -3   1  -9 1144.31 104.952   2
  -3   1   9 1380.18 106.639   2
   3  -1  -9 1241.61 142.809   1
   3  -1   9 1115.14 90.3335   4
   3  -1 -11 6989.15 288.921   1
  -3  -1  11 7080.43 241.000   3
   3   1  11 7410.17 234.779   4
  -3   1  11 7669.50 248.301   3
   3  -1  11 7581.06 261.915   5
   3   1 -11 7603.01 280.007   1
  -3   1  11 7504.40 258.586   2
  -3  -1 -11 7135.17 200.892   1
  -3   1 -11 7316.69 221.611   1
   3   1  11 7181.11 255.270   5
  -3  -1  11 7181.34 248.179   2
   3  -1  11 6763.06 238.698   4
  -3  -1  13 30315.9 805.865   3
  -3  -1 -13 31671.6 766.863   1
   3  -1 -13 29859.6 838.982   1
  -3   1  13 31256.7 812.053   2
  -3  -1  13 31519.6 811.742   2
  -3   1 -13 31403.8 780.689   1
   3   1 -13 29994.5 834.212   1
  -3   1  13 30704.4 806.189   3
   3  -1  15 112186. 2651.69   4
   3  -1  15 108134. 2673.96   5
  -3   1 -15 109227. 2621.99   1
  -3  -1 -15 107826. 2607.91   1
   3   1  15 106545. 2674.36   5
   3   1  15 108593. 2641.31   4
  -3   1  17 105284. 2574.29   3
  -3   1 -17 104634. 2539.00   1
   3  -1  17 103539. 2599.69   5
  -3   1  17 100981. 2606.95   5
  -3   1  17 106557. 2572.48   2
   3   1  17 103093. 2602.58   5
  -3  -1  17 104610. 2580.49   4
   3  -1 -17 107049. 2597.70   1
  -3  -1  17 105313. 2613.72   5
  -3  -1 -17 107292. 2529.56   1
   3  -1  17 104514. 2569.42   4
   3   1  17 104973. 2561.38   4
   3   1 -17 102254. 2588.80   1
   3   1 -19 10858.4 393.933   1
   3  -1 -19 11054.4 402.723   1
  -3   1  19 10681.1 369.228   2
   3  -1  19 11360.5 404.784   5
  -3   1  19 10456.8 419.753   5
   3   1  19 10807.9 357.186   4
  -3  -1  19 10745.8 371.885   4
   3   1  19 10644.5 402.239   5
  -3   1 -19 10543.2 336.580   1
  -3   1  19 10958.9 378.373   3
  -3  -1  19 10970.5 418.117   5
   3  -1  19 10864.6 363.845   4
  -3   1  21 1318.86 222.166   5
  -3  -1  21 1411.50 174.283   4
  -3  -1  21 1426.45 225.176   5
   3   1  21 1545.05 201.393   5
   3  -1  21 1251.12 192.725   5
  -3   1  21 1551.66 182.845   4
   3  -1 -21 1102.24 206.997   1
   3   1  21 1717.34 168.589   4
   3   1 -21 1285.91 203.817   1
   3  -1  21 1504.05 167.590   4
  -3   1  23 12298.2 466.416   5
   3  -1 -23 10585.0 433.534   1
   3   1  23 11677.3 449.532   5
   3  -1  23 11388.0 447.493   5
  -3  -1  23 10902.4 408.060   4
  -3   1  23 12487.8 425.847   4
   3   1 -23 11550.3 437.200   1
   3   1  23 11916.5 401.364   4
   3  -1  23 11749.8 409.319   4
  -3  -1  23 11152.7 456.106   5
   3   1 -25 15546.7 536.733   1
   3  -1 -25 14753.1 525.264   1
   3  -1  25 14815.2 535.268   5
   3   1  25 14079.5 537.006   5
  -3   1  25 14491.9 547.720   5
  -3  -1  25 14503.7 549.109   5
  -3   1  25 14659.0 498.440   4
   3  -1  25 15285.5 496.110   4
   3   1  25 14734.6 488.739   4
  -3  -1  25 14753.2 506.028   4
   3   1 -27 3463.52 291.202   1
  -3   1  27 4401.65 334.664   5
   3  -1 -27 3396.11 293.880   1
  -3  -1  27 4043.63 324.494   5
   3  -1  27 3593.52 295.067   5
   3   1  27 3764.43 311.252   5
  -3   1  27 3622.90 255.893   4
   3   1  27 3573.83 254.190   4
   3  -1  27 4268.05 268.986   4
  -3  -1  27 3796.13 270.147   4
  -3   1  29 693.401 215.977   4
  -3  -1  29 771.603 213.327   4
   3   1  29 901.326 262.373   5
   3  -1  29 739.240 240.418   5
  -3  -1  29 974.796 270.508   5
   3   1  29 712.248 204.537   4
  -3   1  29 539.006 271.097   5
   3   1 -29 541.558 252.998   1
   3  -1  29 703.612 199.821   4
  -3   1  31 228.440 220.336   4
  -3  -1  31 111.687 208.497   4
  -3   1  33 2407.24 265.271   4
  -3  -1  33 3197.02 331.901   5
   3  -1  33 2596.48 299.942   5
   3   1  33 2616.80 302.898   5
   3  -1  33 2449.69 253.281   4
  -3   1  33 2655.01 318.007   5
   3   1  33 3335.06 276.940   4
   3  -1  35 7962.88 380.097   4
  -3   1  35 7472.63 447.155   5
   3   1  35 7713.49 430.544   5
  -3  -1  35 7114.09 430.399   5
   3   1  35 8260.46 388.331   4
  -3   1  35 7862.13 399.672   4
  -3  -1  35 7463.42 391.611   4
   3  -1  35 7674.52 427.942   5
  -3   1  37 2549.36 280.976   4
   3  -1  37 1947.58 307.967   5
  -3  -1  37 2454.82 334.309   5
  -3   1  37 1865.95 315.335   5
   3   1  37 2146.27 257.386   4
   3   1  37 1986.51 311.870   5
  -3  -1  37 2340.02 293.251   4
   3  -1  37 2859.72 279.662   4
   3   1  39 612.791 270.278   5
  -3  -1  39 965.229 314.550   5
  -3   1  39 450.747 296.222   5
   3   1  39 935.761 242.989   4
   3  -1  39 745.773 239.663   4
  -3  -1  39 866.019 263.724   4
   3  -1  39 194.486 273.338   5
  -3   1  39 623.156 247.393   4
  -3   3  -1 32659.0 771.855   2
  -3   3   1 29749.5 767.190   3
   3  -3  -1 31445.0 769.321   4
   3   3  -1 28983.8 774.413   1
   3   3   1 31739.3 761.969   5
   3  -3  -1 31114.1 769.087   5
   3  -3   1 31739.3 764.580   5
   3   3   1 30257.6 765.249   1
   3   3  -1 32084.0 767.638   5
  -3   3  -1 29786.1 777.658   3
   3   3  -1 30822.5 751.500   4
  -3   3   1 32131.7 772.888   2
   3  -3   1 31748.5 765.251   4
  -3   3  -3 7247.05 209.900   2
  -3  -3   3 7306.39 196.318   4
  -3   3   3 7016.46 205.397   3
   3   3   3 6851.98 193.575   1
   3   3  -3 6977.66 220.295   1
  -3   3  -3 7602.51 236.288   3
   3  -3   3 7116.13 203.757   5
   3  -3   3 7407.53 202.811   4
   3   3   3 7427.98 199.920   5
  -3   3   3 7613.53 215.112   2
   3  -3  -3 7181.30 246.391   1
   3   3  -5 188194. 4463.34   1
  -3   3   5 189433. 4445.45   3
   3  -3  -5 183685. 4482.84   1
   3  -3   5 192759. 4449.01   5
   3   3   5 175389. 4421.44   2
  -3  -3   5 190691. 4440.57   4
   3  -3   5 191074. 4441.48   4
  -3   3   5 185682. 4451.39   2
  -3   3  -5 192241. 4450.75   2
   3   3   5 191275. 4442.83   5
   3   3   5 186893. 4421.32   4
  -3   3   7 13554.0 349.401   3
   3   3   7 11994.5 341.448   5
   3   3  -7 11905.7 361.219   1
  -3   3  -7 13114.5 352.918   2
   3  -3   7 12546.3 339.004   4
  -3   3   7 12240.3 350.380   2
  -3  -3   7 12587.5 341.215   4
   3  -3   7 12511.4 347.876   5
   3   3   7 12501.7 321.057   4
   3  -3  -7 11972.7 382.436   1
   3  -3  -9 39106.0 1068.15   1
   3   3  -9 41512.0 1050.97   1
   3   3   9 40147.9 1033.79   5
  -3   3   9 41962.4 1031.58   3
  -3  -3   9 42325.2 1031.55   4
  -3   3  -9 43523.0 1040.61   2
   3  -3   9 40435.0 1025.90   4
  -3   3   9 41808.4 1035.99   2
   3  -3   9 39917.1 1039.25   5
   3   3   9 41297.0 1010.73   4
   3   3  11 122.858 92.4525   4
   3  -3  11 174.658 122.565   5
  -3   3  11 189.182 118.498   3
   3   3 -11 169.612 144.551   1
  -3  -3 -11 314.131 100.131   2
   3   3  11 138.078 115.711   5
  -3  -3  11 239.232 120.410   4
  -3   3 -11 310.826 110.254   1
   3  -3  11 178.748 108.352   4
  -3   3  11 382.156 131.003   2
   3  -3 -11 80.0651 179.335   1
  -3   3 -13 67615.6 1388.60   1
   3  -3 -13 67140.0 1453.98   1
  -3  -3  13 65133.7 1410.73   4
   3   3  15 110599. 2552.60   5
   3   3 -15 105237. 2546.45   1
   3   3  15 105358. 2507.01   4
   3  -3  15 103828. 2549.21   5
  -3  -3  15 106775. 2561.69   5
  -3   3 -15 105959. 2507.62   1
  -3   3  15 105579. 2527.74   2
  -3   3  15 107767. 2529.64   3
   3  -3  15 109787. 2528.39   4
  -3   3  17 30983.1 845.403   3
   3  -3  17 31690.9 872.954   5
   3   3  17 31962.7 874.370   5
   3   3 -17 31909.1 865.486   1
  -3   3  17 32745.4 846.898   2
  -3   3 -17 31767.2 825.644   1
  -3  -3  17 31335.7 887.361   5
  -3   3  17 30152.1 878.358   5
   3  -3 -17 32300.9 879.539   1
  -3  -3  17 31094.2 850.190   4
   3  -3  17 31993.9 845.827   4
   3   3  17 31714.7 831.478   4
  -3   3  19 7110.01 286.144   3
   3   3  19 5527.08 296.171   5
   3   3 -19 6402.42 296.438   1
  -3   3  19 6020.97 319.163   5
   3  -3  19 6599.90 298.598   5
   3  -3 -19 7285.12 316.841   1
  -3   3 -19 6459.30 254.436   1
  -3   3  19 7052.60 279.254   2
  -3  -3  19 6283.86 320.127   5
   3   3  19 6971.24 262.170   4
   3  -3  19 5781.47 267.293   4
  -3  -3  19 6647.03 280.858   4
  -3   3  21 2085.85 193.312   3
   3  -3 -21 1754.54 224.679   1
   3  -3  21 1705.99 210.986   5
  -3   3  21 2452.94 201.026   2
   3   3 -21 2389.34 224.568   1
   3   3  21 2122.99 176.558   4
   3   3  21 2024.16 214.957   5
  -3   3  21 2501.79 249.242   5
   3  -3  21 2085.20 186.379   4
  -3   3 -21 2119.70 175.569   1
  -3  -3  21 2289.66 226.940   5
  -3  -3  21 2259.11 202.528   4
  -3   3  23 9605.03 384.721   3
  -3   3  23 10370.9 382.231   2
  -3   3  23 10114.7 434.725   5
   3  -3  23 9396.53 406.928   5
   3  -3  23 10405.3 381.783   4
   3   3  23 10740.9 421.845   5
  -3  -3  23 10245.6 433.971   5
   3   3 -23 10268.8 412.935   1
   3   3  23 10735.5 369.066   4
  -3  -3  23 10125.1 387.538   4
   3  -3 -23 10126.2 420.768   1
   3  -3 -25 8565.55 387.077   1
  -3   3  25 8408.96 417.140   5
   3  -3  25 8391.12 395.157   5
   3   3  25 9074.50 404.645   5
   3  -3  25 8721.72 356.698   4
  -3  -3  25 8330.65 420.358   5
  -3  -3  25 8317.10 366.736   4
   3   3 -25 8720.26 406.310   1
   3   3  25 9248.42 350.408   4
  -3  -3  27 4557.20 340.352   5
   3  -3  27 4732.24 329.866   5
   3   3  27 5246.51 342.791   5
   3   3  27 4655.51 271.002   4
  -3   3  27 4763.68 353.298   5
   3  -3 -27 5071.98 315.999   1
   3  -3  27 4391.28 288.449   4
  -3  -3  27 4593.79 282.233   4
  -3   3  27 4452.06 286.502   4
   3   3 -27 4148.33 313.063   1
   3   3  29 605.295 203.059   4
   3   3 -29 346.149 239.674   1
  -3  -3  29 695.174 213.878   4
  -3  -3  29 669.343 265.616   5
   3  -3  29 338.702 225.512   5
  -3   3  29 902.111 261.183   5
  -3   3  29 691.832 209.949   4
   3  -3  29 734.525 208.779   4
   3   3  29 1054.37 270.140   5
  -3  -3  31 374.056 217.890   4
   3   3  33 3113.66 266.374   4
   3  -3  33 3055.12 274.476   4
  -3   3  33 3023.01 357.849   5
   3  -3  33 2632.51 294.427   5
  -3  -3  33 3510.75 339.271   5
   3   3  33 3055.18 313.577   5
  -3   3  33 3081.21 300.449   4
   3   3  35 1893.46 250.684   4
  -3   3  35 1946.34 319.338   5
  -3  -3  35 1838.88 306.053   5
   3  -3  35 1280.25 266.015   5
   3   3  35 1210.24 284.867   5
  -3  -3  35 1621.40 266.948   4
  -3   3  35 1409.70 265.532   4
   3  -3  35 1394.91 250.467   4
   3  -3  37 5967.91 354.123   4
  -3   3  37 5412.97 414.611   5
  -3   3  37 5579.04 354.414   4
  -3  -3  37 4963.00 355.576   4
   3   3  37 5442.70 399.525   5
   3  -3  37 5354.40 381.455   5
  -3  -3  37 5355.96 406.680   5
   3   3  37 5705.45 338.626   4
   3   3  39 957.196 303.744   5
   3  -3  39 403.985 263.635   5
  -3   3  39 635.208 317.062   5
  -3  -3  39 569.559 307.322   5
   3  -3  39 781.926 253.912   4
  -3   3  39 743.545 257.465   4
   3   3  39 1041.96 243.504   4
  -3  -3  39 1021.01 277.006   4
  -3   5   1 2327.65 103.725   2
   3   5   1 2402.18 73.8390   3
  -3   5  -1 2118.52 110.448   3
   3  -5   1 2190.91 84.0776   5
  -3   5   1 2315.98 102.409   3
   3   5  -1 2384.94 103.498   1
   3  -5  -1 2479.20 98.1030   4
  -3   5  -1 2300.11 101.770   2
   3  -5  -1 2320.98 90.1245   5
   3  -5   1 2498.54 95.2008   4
   3   5  -1 2150.52 67.1171   4
   3   5   1 2134.09 80.6137   5
   3   5   1 2199.15 91.9531   1
  -3   5  -3 81603.4 1968.76   2
   3  -5   3 81300.7 1956.41   5
   3   5  -3 81522.0 1948.13   3
  -3  -5   3 84744.1 1940.59   4
   3   5  -3 78202.2 1969.67   1
   3   5   3 81514.6 1947.60   5
   3  -5   3 84059.5 1959.69   4
  -3   5   3 76966.3 1964.63   3
  -3   5   3 80874.9 1968.07   2
   3   5   3 78630.7 1946.36   1
  -3   5  -3 79018.0 1987.61   3
   3   5   3 82113.7 1947.28   3
   3  -5  -5 4422.09 199.402   1
  -3   5   5 4563.74 155.166   3
   3   5   5 4246.76 125.271   1
   3  -5   5 4209.23 147.384   5
  -3   5  -5 4324.32 195.338   3
   3   5   5 4694.79 141.311   5
   3   5   5 4265.65 143.618   3
  -3   5  -5 4461.60 165.425   2
  -3  -5   5 4687.87 142.675   4
   3  -5   5 4365.88 147.197   4
   3   5  -5 4264.01 168.347   1
  -3   5   5 4685.69 160.777   2
   3   5   7 123180. 2813.79   3
  -3   5   7 117991. 2821.00   3
  -3   5  -7 119765. 2827.61   2
  -3   5   7 116442. 2823.35   2
   3  -5   7 119745. 2821.76   5
   3   5   7 117030. 2811.51   5
   3   5   7 114034. 2784.52   2
   3  -5   7 116730. 2814.12   4
   3   5  -7 112798. 2832.66   1
   3  -5  -7 114319. 2859.00   1
  -3  -5   7 119278. 2812.86   4
   3  -5  -9 414.482 178.304   1
   3   5   9 367.542 105.978   3
  -3   5   9 381.151 106.928   3
   3   5  -9 314.943 126.387   1
   3   5   9 369.770 93.8135   5
  -3   5   9 314.792 110.544   2
   3   5   9 363.753 72.1567   2
   3  -5   9 359.530 103.746   5
   3  -5   9 360.780 92.4562   4
  -3  -5   9 408.141 103.476   4
  -3   5  -9 399.989 126.325   2
   3   5  11 15444.2 448.438   3
  -3   5  11 15636.5 456.233   2
  -3   5  11 15899.7 450.174   3
   3  -5 -11 15612.3 503.424   1
   3   5  11 15444.7 415.176   2
  -3  -5  11 16384.8 451.324   4
  -3   5 -11 15353.0 444.775   1
  -3  -5  13 57913.3 1472.82   4
   3  -5  13 61381.5 1491.17   5
   3   5  13 59069.0 1481.06   5
   3  -5 -13 57283.8 1517.96   1
   3   5 -15 21145.5 622.951   1
  -3   5  15 21275.9 606.516   3
  -3  -5  15 21141.0 605.967   4
   3   5  15 22446.3 625.098   5
   3  -5  15 22488.8 626.209   5
   3   5  15 21498.1 577.270   2
  -3   5 -15 20381.7 591.078   1
  -3  -5  15 22185.0 646.236   5
   3  -5  15 21148.2 602.885   4
   3   5  15 22643.7 613.655   3
  -3   5  15 22693.0 608.395   2
  -3   5  17 25644.1 713.137   3
   3  -5  17 25686.4 710.170   4
  -3   5  17 25804.0 710.545   2
  -3   5 -17 25449.0 702.761   1
   3   5 -17 25889.5 730.902   1
   3   5  17 26640.0 737.986   5
   3  -5 -17 25712.8 753.279   1
   3  -5  17 25352.8 733.905   5
   3   5  17 26287.7 690.595   4
  -3  -5  17 26281.8 753.754   5
  -3   5  17 24812.9 747.826   5
  -3   5  19 5839.75 265.692   3
   3   5  19 6106.41 286.503   5
   3   5  19 5843.10 233.708   4
   3  -5  19 5593.83 276.067   5
   3  -5  19 5025.60 252.582   4
  -3   5  19 5783.70 259.698   2
  -3  -5  19 5381.34 293.618   5
  -3   5  19 5349.70 309.573   5
   3  -5 -19 5691.67 303.758   1
  -3  -5  19 5454.44 258.349   4
   3   5 -19 5696.41 281.277   1
   3   5  21 585.365 143.304   4
  -3   5  21 471.121 170.946   2
   3  -5  21 827.640 179.504   5
   3  -5  21 577.006 164.572   4
   3  -5 -21 672.116 220.582   1
  -3   5  21 532.966 217.632   5
  -3  -5  21 756.051 208.284   5
  -3  -5  21 788.990 170.793   4
  -3   5  21 583.847 174.981   3
   3   5 -21 430.653 196.755   1
   3   5  21 708.611 189.803   5
   3  -5 -23 8341.36 378.344   1
  -3  -5  23 7566.35 344.291   4
   3   5  23 8434.01 392.250   5
  -3  -5  23 8142.01 392.099   5
  -3   5  23 8924.30 346.701   2
   3  -5  23 8173.59 371.277   5
   3  -5  23 8385.13 342.904   4
  -3   5  23 8710.36 399.576   5
   3   5 -23 8766.49 379.234   1
  -3   5  23 8675.08 352.662   3
   3   5  23 8853.71 323.679   4
  -3   5  25 8100.56 356.476   3
   3  -5 -25 7774.86 381.645   1
   3  -5  25 8560.27 353.249   4
   3  -5  25 8285.49 383.747   5
   3   5  25 8002.13 387.939   5
  -3  -5  25 8054.68 405.330   5
  -3   5  25 7879.83 412.070   5
  -3  -5  25 7753.05 352.848   4
   3   5 -25 7383.65 387.872   1
   3   5  25 8197.76 332.934   4
  -3   5  25 8025.17 345.460   2
   3   5 -27 4262.36 317.399   1
  -3   5  27 3973.24 342.688   5
  -3   5  27 3880.46 274.155   2
  -3  -5  27 3651.32 273.766   4
  -3  -5  27 4348.57 328.305   5
   3   5  27 4276.62 329.484   5
   3  -5  27 4294.73 309.752   5
  -3   5  27 4387.53 288.766   3
   3  -5  27 4438.29 277.893   4
   3   5  27 4576.73 266.318   4
  -3   5  29 4194.09 286.765   4
   3   5  29 3600.06 264.174   4
   3  -5  29 3851.91 279.439   4
   3   5  29 3888.02 334.434   5
   3  -5  29 3490.20 306.145   5
  -3   5  29 3864.36 349.350   5
  -3  -5  29 3778.42 331.986   5
   3   5 -29 3897.12 323.388   1
  -3  -5  29 3569.80 283.665   4
   3   5 -31 267.852 258.534   1
  -3  -5  31 681.139 263.649   5
   3  -5  31-62.2352 223.204   5
  -3  -5  31 247.335 216.465   4
   3   5  31 187.236 197.142   4
  -3   5  33 1550.45 259.744   4
   3   5  33 1117.11 271.089   5
   3  -5  33 1525.21 246.554   4
  -3   5  33 1565.50 315.188   5
   3  -5  33 1569.04 263.530   5
  -3  -5  33 1744.91 308.435   5
   3   5  33 1818.32 231.311   4
  -3  -5  35 6034.31 398.432   5
  -3  -5  35 4573.81 350.536   4
   3  -5  35 5156.00 364.319   5
  -3   5  35 4902.50 399.592   5
  -3   5  35 5453.31 340.987   4
   3  -5  35 5136.94 330.584   4
   3   5  35 5299.23 315.669   4
   3   5  35 5693.81 389.333   5
  -3   5  37 1309.60 262.732   4
  -3   5  37 1261.86 325.351   5
  -3  -5  37 1849.38 326.930   5
   3   5  37 1230.71 301.802   5
  -3  -5  37 1541.01 280.866   4
   3  -5  37 1094.53 282.226   5
   3  -5  37 1251.76 252.363   4
   3   5  37 1150.49 231.640   4
  -3   7   1 2227.91 109.367   2
   3   7   1 2250.66 82.8753   3
   3   7  -1 2395.73 81.9907   3
   3  -7  -1 2272.45 105.617   4
   3   7   1 2346.87 103.873   1
   3  -7   1 2279.78 87.0878   5
   3  -7   1 2461.37 103.400   4
   3   7  -1 2273.03 112.244   1
  -3   7  -1 2057.46 110.820   2
   3   7  -1 1962.63 66.3002   4
   3  -7  -1 2243.02 91.5743   5
  -3   7  -1 2094.86 122.788   3
  -3   7   1 2003.01 111.454   3
   3   7   1 2279.25 82.5075   5
  -3   7  -3 9595.66 286.675   2
   3  -7   3 9746.39 273.002   4
   3  -7   3 9745.12 264.476   5
   3   7   3 9551.26 266.309   1
  -3   7  -3 9964.52 310.972   3
   3   7   3 9607.48 251.164   5
   3   7  -3 9598.59 288.127   1
  -3   7   3 9398.48 280.134   3
   3   7   3 9704.52 261.984   3
   3   7  -3 9611.76 264.707   3
  -3   7   3 9317.39 281.847   2
   3   7  -5 146052. 3452.71   3
   3   7   5 146070. 3436.15   3
  -3   7  -5 140899. 3486.35   3
  -3   7   5 145435. 3453.25   3
  -3   7  -5 140807. 3455.91   2
   3   7   5 144309. 3426.31   5
   3   7   5 141791. 3422.28   1
   3  -7   5 142355. 3438.49   5
  -3  -7   5 148172. 3426.36   4
   3  -7   5 137490. 3442.74   4
   3   7  -5 139543. 3459.04   1
  -3   7   5 147104. 3454.44   2
   3   7  -7 4534.88 200.422   1
  -3   7   7 4519.59 179.860   3
  -3  -7   7 4523.30 160.136   4
  -3   7  -7 4540.07 196.206   2
  -3   7  -7 3810.28 243.163   3
   3  -7   7 4355.43 167.472   5
   3   7   7 4214.42 166.885   3
   3   7   7 4413.43 156.065   5
   3  -7   7 4194.47 164.796   4
  -3   7   7 4003.84 180.528   2
   3  -7  -7 3906.52 240.464   1
   3   7   9 22813.1 616.610   3
  -3   7   9 23590.5 629.323   3
  -3  -7   9 22939.8 615.894   4
   3   7   9 23000.1 611.615   5
   3  -7  -9 24157.6 686.574   1
   3  -7   9 23847.1 626.395   5
   3   7  -9 23028.8 642.950   1
  -3   7  -9 23313.7 638.977   2
   3   7   9 23396.1 583.119   2
   3  -7   9 23957.8 619.489   4
  -3   7   9 23257.4 627.497   2
  -3   7 -11 4467.60 211.796   1
   3  -7 -11 4161.04 283.807   1
   3   7  11 4918.93 201.385   5
   3   7  11 4623.69 168.969   2
   3   7  11 4838.68 212.323   3
  -3  -7  11 4925.42 208.523   4
  -3   7  13 16626.5 489.094   3
   3   7  13 15538.2 480.897   5
   3  -7  13 17198.8 497.134   5
  -3   7 -13 15858.0 484.086   1
  -3  -7  13 16842.0 486.397   4
  -3   7  13 17975.6 493.922   2
   3  -7  13 16208.1 482.409   4
   3   7 -13 17885.5 511.867   1
   3   7  15 43489.0 1124.11   3
  -3  -7  15 42930.2 1126.07   4
  -3   7  15 43480.7 1125.64   3
  -3  -7  15 43485.7 1152.95   5
   3  -7  15 42850.8 1117.72   4
   3   7  15 43154.6 1087.03   2
  -3   7  15 44406.8 1122.31   2
   3  -7  15 44157.5 1137.09   5
   3   7 -15 43154.1 1141.43   1
   3   7  17 16844.7 525.883   3
  -3   7  17 16600.3 514.845   3
  -3   7  17 17400.1 546.175   5
  -3  -7  17 17518.3 551.120   5
  -3   7  17 17918.9 519.354   2
   3   7  17 16152.6 538.836   5
   3   7  17 17343.0 486.810   2
   3  -7 -17 16754.4 570.086   1
   3  -7  17 17435.8 514.718   4
   3  -7  17 16762.7 533.474   5
   3   7 -17 17830.8 540.704   1
   3  -7 -19 4887.40 308.058   1
  -3  -7  19 4652.02 279.460   5
   3   7  19 5013.49 273.402   5
  -3   7 -19 4616.16 248.448   1
  -3   7  19 5125.08 300.668   5
  -3   7  19 5698.12 249.746   2
  -3  -7  19 4338.61 244.793   4
   3   7  19 4921.73 254.712   3
   3  -7  19 4650.65 258.675   5
   3  -7  19 4694.74 243.865   4
   3   7 -19 4758.41 276.036   1
  -3   7  19 4517.14 247.034   3
   3   7  19 4867.38 214.029   2
   3  -7  21 1322.96 182.310   4
  -3   7  21 893.832 186.443   3
  -3  -7  21 1040.37 219.925   5
  -3   7  21 1131.08 177.681   2
   3  -7  21 1217.22 200.980   5
   3   7 -21 1007.02 205.293   1
   3   7  21 1090.30 196.562   5
   3  -7 -21 1278.15 234.219   1
  -3   7  21 1119.43 227.752   5
  -3   7 -21 1035.62 195.325   1
  -3  -7  21 1057.20 184.473   4
  -3   7  23 8088.85 338.053   3
   3  -7  23 7430.19 332.050   4
  -3  -7  23 8494.17 395.314   5
   3  -7 -23 7785.80 378.472   1
  -3   7 -23 7654.88 348.250   1
   3   7 -23 7479.72 370.991   1
  -3   7  23 8346.34 337.944   2
   3   7  23 7547.71 378.895   5
  -3  -7  23 8051.31 346.998   4
   3  -7  23 8594.94 376.922   5
   3   7  23 8105.57 316.234   4
  -3   7  23 7766.23 396.607   5
  -3  -7  25 7655.82 358.596   4
   3  -7 -25 7495.77 382.901   1
  -3   7  25 8064.70 360.356   3
  -3   7  25 7632.84 408.152   5
   3   7  25 8564.27 323.135   4
  -3  -7  25 8432.78 398.932   5
  -3   7  25 8071.05 343.237   2
   3  -7  25 7646.18 376.272   5
   3   7  25 7271.29 384.798   5
   3  -7  25 7479.33 346.661   4
   3   7 -25 8032.34 390.492   1
   3  -7  27 21717.1 669.033   4
   3  -7  27 20472.2 692.278   5
  -3   7  27 21991.9 657.850   2
  -3  -7  27 21471.3 719.361   5
  -3   7  27 21015.9 736.420   5
  -3   7  27 21417.9 674.034   3
   3   7  27 20988.6 721.107   5
  -3  -7  27 21560.4 676.782   4
   3   7  27 20771.2 632.140   4
   3   7 -27 21417.8 703.321   1
  -3   7  29 3755.39 290.769   3
  -3  -7  29 3046.87 274.214   4
   3   7  29 3694.89 332.744   5
   3   7 -29 3597.95 318.064   1
  -3   7  29 3760.73 339.811   5
  -3  -7  29 3379.14 321.804   5
   3  -7  29 3346.46 264.951   4
  -3   7  29 3460.87 264.639   2
   3  -7  31 234.032 217.948   5
  -3  -7  31 78.8312 249.783   5
   3   7 -31 675.492 272.011   1
   3   7  31 28.2475 192.899   4
  -3  -7  31 549.160 221.013   4
   3  -7  33 2656.18 262.852   4
   3   7  33 2798.66 326.451   5
   3  -7  33 2677.82 294.663   5
  -3  -7  33 3235.96 330.158   5
   3   7  33 3035.62 257.254   4
  -3   7  33 2921.21 341.203   5
  -3   7  33 2904.38 289.101   4
   3  -7  35 2512.59 298.152   5
   3   7  35 2374.52 254.165   4
  -3  -7  35 2289.19 329.804   5
  -3   7  35 2942.19 360.410   5
  -3   7  35 2837.46 281.675   4
   3   7  35 2816.65 339.774   5
   3  -7  35 2228.99 269.271   4
   3   7  37 2148.60 328.587   5
   3  -7  37 1994.43 317.554   5
  -3   7  37 2181.16 332.879   5
   3   7  37 2101.87 247.522   4
  -3  -7  37 2498.78 359.357   5
  -3   7  37 2123.05 274.174   4
   3  -7  37 2310.26 286.621   4
   3   9   1 285.696 92.6542   1
  -3   9  -1 286.367 103.340   2
   3   9  -1 328.745 104.902   1
   3   9  -1 241.900 38.2865   4
  -3   9  -1 295.736 116.937   3
  -3   9   1 256.546 101.183   3
   3  -9   1 334.660 55.5563   5
   3   9  -1 286.439 66.7744   3
  -3   9   1 268.051 91.6753   2
   3   9   1 171.634 67.2972   3
   3  -9  -1 370.938 85.7179   4
   3  -9   1 365.509 83.1111   4
   3  -9  -1 294.257 63.7299   5
   3   9   1 330.720 52.2796   5
  -3   9  -3 29292.2 776.537   2
   3   9   3 30348.7 734.067   5
  -3   9  -3 28664.8 798.799   3
   3   9  -3 29416.3 779.081   1
  -3   9   3 29950.0 772.262   2
   3   9  -3 30201.5 756.815   3
   3  -9   3 31609.7 765.223   4
  -3   9   3 29846.2 773.271   3
   3   9   3 30618.8 758.890   1
   3   9   3 29904.8 753.076   3
   3  -9   3 29724.1 748.435   5
  -3   9   5 24842.0 662.311   3
  -3   9  -5 24891.3 668.301   2
  -3   9   5 24682.7 657.721   2
   3   9  -5 26364.0 668.826   3
  -3   9  -5 24393.4 703.679   3
   3  -9   5 25404.2 650.034   4
   3   9   5 24742.1 635.684   1
   3   9   5 26090.5 646.470   3
  -3  -9   5 25739.4 625.759   4
   3   9  -5 23782.2 670.397   1
   3   9   5 25004.9 621.188   5
   3  -9   5 24640.4 639.687   5
   3   9   7 158054. 3768.01   3
  -3   9   7 155273. 3781.45   3
  -3  -9   7 162317. 3757.84   4
  -3   9  -7 156510. 3788.90   2
   3  -9   7 159148. 3769.36   5
   3   9  -7 157339. 3801.49   3
   3  -9   7 155130. 3768.25   4
   3   9   7 152780. 3750.44   5
   3   9   9 14242.8 409.341   3
   3  -9   9 14479.0 412.874   5
   3   9   9 13575.9 366.187   2
   3   9   9 14054.5 392.435   5
  -3   9  -9 14622.2 435.885   2
  -3  -9   9 14226.2 401.280   4
   3  -9  -9 14566.3 492.322   1
   3  -9   9 14431.3 406.704   4
  -3   9  11 4030.04 203.451   3
  -3  -9  11 3603.91 182.512   4
  -3  -9  11 4186.26 222.793   5
   3   9 -11 4080.98 221.626   1
   3   9  11 3316.37 143.569   2
   3   9  11 3875.19 175.194   5
  -3   9  11 4130.55 199.130   2
  -3  -9  13 29619.7 788.387   5
  -3  -9  13 29235.2 758.145   4
   3   9  13 28442.4 753.478   5
  -3   9  13 29791.3 770.523   3
   3   9  13 28274.5 756.641   3
  -3   9  13 29577.2 760.595   2
   3   9 -13 29179.8 784.417   1
   3  -9  13 29260.5 768.761   5
   3  -9  13 28691.1 757.603   4
   3   9  15 16715.0 497.839   3
  -3   9  15 16636.9 501.065   3
   3  -9  15 16564.4 489.822   4
   3   9 -15 16362.7 519.980   1
   3   9  15 16409.1 454.827   2
  -3  -9  15 15983.4 497.030   4
   3  -9  15 17215.9 511.052   5
  -3  -9  15 16477.4 523.091   5
  -3   9 -15 15443.4 499.019   1
  -3   9  15 17638.9 500.551   2
   3  -9 -15 16924.7 560.875   1
   3   9  17 23232.4 619.713   2
   3   9  17 22106.9 656.813   3
  -3   9  17 22690.8 691.182   5
   3   9  17 22950.9 671.892   5
  -3  -9  17 23294.2 690.178   5
   3  -9 -17 23267.9 717.218   1
  -3   9  17 23367.4 654.802   2
   3  -9  17 22923.0 673.494   5
  -3   9  17 22816.3 659.620   3
   3  -9  17 23762.5 660.320   4
   3   9 -17 23674.9 682.425   1
  -3   9 -17 22813.2 661.646   1
  -3  -9  19 150.413 195.523   5
  -3   9 -19 248.474 184.082   1
  -3   9  19 478.880 161.955   3
   3   9  19 268.218 125.559   2
   3   9 -19 118.332 186.287   1
   3  -9 -19 345.538 240.215   1
  -3   9  19 279.566 163.642   2
   3   9  19 183.850 162.483   3
  -3  -9  19 243.415 155.321   4
  -3   9  19 97.4825 188.048   5
   3  -9  19 189.213 164.429   4
   3  -9  19 185.210 180.304   5
   3   9  19 224.474 176.506   5
  -3  -9  21 731.494 222.611   5
   3   9  21 965.335 187.889   3
  -3   9  21 643.898 178.961   3
   3   9 -21 658.714 212.175   1
  -3   9 -21 844.345 201.440   1
   3  -9 -21 642.851 248.944   1
   3  -9  21 586.161 198.479   5
   3   9  21 999.307 210.133   5
  -3   9  21 728.078 177.785   2
   3  -9  21 750.035 184.731   4
  -3   9  21 536.261 215.865   5
  -3  -9  21 396.730 175.150   4
   3   9  21 591.072 145.347   2
  -3   9  23 1628.25 213.089   3
  -3   9  23 1791.75 267.748   5
  -3   9  23 2285.50 216.317   2
  -3  -9  23 2152.67 267.274   5
   3   9  23 1841.32 222.121   3
   3   9 -23 1910.95 251.717   1
   3   9  23 1910.28 242.717   5
  -3   9 -23 1989.71 235.524   1
   3  -9 -23 2052.60 277.398   1
   3  -9  23 1573.07 228.252   5
   3   9  23 1905.80 182.627   2
   3  -9  23 2137.66 214.485   4
  -3  -9  23 1810.92 218.603   4
   3   9  25 34250.2 922.290   4
  -3   9  25 35585.4 956.532   2
  -3   9  25 34006.9 962.122   3
   3  -9  25 32006.7 977.950   5
   3   9 -25 35253.8 993.653   1
   3   9  25 34646.1 1009.30   5
  -3   9  25 35525.9 1031.55   5
  -3  -9  25 34198.8 1004.08   5
   3  -9  25 34123.4 958.646   4
  -3  -9  25 31701.5 964.022   4
  -3   9  27 17621.3 590.166   3
  -3   9  27 16236.5 641.584   5
  -3   9  27 17646.8 566.885   2
   3   9  27 16691.4 634.908   5
   3   9 -27 17742.5 621.961   1
  -3  -9  27 17703.2 627.199   5
   3  -9  27 17004.5 574.645   4
  -3  -9  27 16681.1 584.669   4
   3  -9  27 16381.6 598.902   5
   3   9  27 17331.9 540.927   4
   3   9 -29 1050.73 268.895   1
   3  -9  29 1073.81 222.040   4
  -3   9  29 928.578 293.575   5
   3   9  29 700.676 271.378   5
   3   9  31 320.851 190.203   4
  -3   9  31 268.209 212.268   2
   3  -9  31 469.752 235.635   5
   3   9 -31 245.744 266.888   1
  -3  -9  31 481.423 262.526   5
  -3   9  31 152.122 230.245   3
   3   9  33 1847.02 236.493   4
   3  -9  33 1282.36 267.796   5
  -3  -9  33 1845.11 308.915   5
  -3   9  33 2052.27 331.983   5
   3   9  33 1894.67 305.680   5
  -3   9  33 1651.61 243.047   2
   3  -9  33 1668.62 251.006   4
   3  -9  35 2531.52 307.241   5
   3   9  35 2406.85 334.097   5
  -3  -9  35 2638.34 348.129   5
  -3   9  35 2558.37 285.090   4
  -3   9  35 2813.81 374.590   5
   3  -9  35 2576.55 273.952   4
   3   9  35 2597.39 252.035   4
   3  -9  37 1641.47 282.964   5
   3   9  37 1602.11 317.813   5
  -3   9  37 1595.72 336.763   5
  -3   9  37 1444.24 258.741   4
   3   9  37 1527.93 239.191   4
   3  -9  37 1451.52 269.033   4
   3  11  -1 1023.51 106.380   3
   3  11   1 1019.17 135.262   1
   3 -11  -1 1189.45 127.779   4
   3 -11   1 1051.22 79.9371   5
  -3  11  -1 1174.65 134.944   2
   3 -11   1 879.045 113.037   4
   3  11   1 816.057 46.9759   4
   3  11   1 1076.03 106.686   3
   3  11  -1 1094.27 65.4856   4
   3 -11  -1 1093.37 91.0409   5
   3  11  -1 1051.86 142.515   1
   3 -11   3 29992.4 763.528   4
   3  11   3 30492.7 761.662   1
   3  11   3 28674.0 750.238   3
   3  11   3 29287.8 721.815   5
   3 -11   3 29908.5 739.229   5
   3  11  -3 29827.8 759.217   3
   3  11  -3 29015.0 779.216   1
   3  11   5 238226. 5571.73   1
   3  11  -5 231123. 5590.43   3
   3 -11   5 227826. 5564.14   5
   3 -11   5 227455. 5577.99   4
   3  11   5 237439. 5543.63   5
   3  11   5 233177. 5575.98   3
   3  11  -7 74115.3 1685.99   3
   3  11   7 72263.7 1647.23   3
   3 -11   7 72535.7 1640.20   5
  -3  11   7 76875.9 1669.06   3
   3  11   7 71985.1 1614.36   5
  -3  11  -7 74179.1 1721.98   3
  -3  11   7 74492.2 1659.23   2
  -3 -11   7 72768.8 1625.59   4
   3 -11   7 72472.8 1649.38   4
  -3  11   9 3148.25 182.981   3
   3  11  -9 2787.75 236.463   3
  -3  11  -9 3119.26 274.616   3
   3  11   9 2842.75 135.837   5
  -3 -11   9 2851.22 184.833   5
   3 -11   9 3074.17 159.442   4
  -3 -11   9 2705.68 146.204   4
   3 -11   9 2906.93 158.570   5
   3  11  -9 2838.46 200.550   1
  -3  11   9 3420.62 186.715   2
   3  11   9 2667.25 111.330   2
  -3  11  11 3882.60 205.589   3
  -3 -11  11 3885.64 183.824   4
  -3  11 -11 3999.92 302.057   3
   3  11 -11 3999.35 230.007   1
   3  11  11 3960.97 172.980   5
  -3  11  11 3946.35 197.758   2
   3  11  13 26828.6 719.180   3
  -3  11  13 26854.7 731.251   3
  -3  11  13 26831.5 717.345   2
   3 -11  13 25436.1 708.873   4
   3  11 -13 27767.3 749.281   1
   3 -11 -13 26023.5 792.336   1
   3 -11  13 26574.5 726.230   5
   3  11  13 26495.1 710.481   5
  -3  11 -13 26363.1 732.070   1
  -3 -11  13 27264.7 742.538   5
   3  11  13 25569.2 674.464   2
  -3 -11  13 25726.5 713.634   4
   3 -11  15 35574.9 945.673   4
   3 -11 -15 36590.8 1021.76   1
   3  11  15 36301.9 946.900   3
   3 -11  15 35679.5 957.752   5
  -3  11 -15 36358.6 960.625   1
  -3 -11  15 35560.5 972.197   5
   3  11  15 35172.4 901.884   2
  -3  11  15 36725.6 943.875   2
   3  11 -15 34308.1 969.672   1
  -3 -11  15 34276.0 944.686   4
  -3  11  15 35784.7 955.921   3
   3 -11 -17 5158.81 332.298   1
   3  11  17 5013.75 242.256   3
   3  11 -17 4565.38 268.639   1
  -3  11  17 4560.33 242.727   3
  -3  11  17 4707.84 273.458   5
  -3  11  17 4977.25 242.649   2
   3  11  17 4461.92 239.249   5
  -3  11 -17 4302.73 305.235   1
  -3 -11  17 5047.96 285.214   5
   3 -11  17 4589.02 257.649   4
  -3 -11  17 4861.98 247.337   4
   3  11  17 4484.06 198.994   2
   3 -11  17 4384.34 274.121   5
  -3  11  19 1310.45 223.555   5
  -3  11  19 1650.20 191.510   3
   3  11 -19 1574.48 223.951   1
  -3  11  19 1918.07 192.748   2
  -3 -11  19 1330.90 187.727   4
  -3 -11  19 1612.05 238.255   5
   3 -11 -19 1372.01 272.438   1
   3  11  19 1326.69 185.659   3
   3  11  19 1275.92 193.244   5
   3  11  19 1435.74 150.452   2
   3 -11  19 1255.06 217.408   5
  -3  11 -19 1490.12 226.045   1
   3 -11  19 1519.02 245.542   4
   3  11  21 179.163 182.275   3
   3  11 -21 186.410 214.569   1
   3 -11 -21 91.2787 256.303   1
  -3  11 -21 322.133 203.148   1
   3  11  21-8.05812 185.130   5
  -3  11  21 195.991 221.394   5
   3 -11  21 117.360 167.734   4
  -3 -11  21 84.2571 209.442   5
   3  11  21 301.648 142.295   2
  -3  11  21 374.372 184.681   3
  -3  11  21 128.087 179.916   2
  -3 -11  21 121.714 179.366   4
   3 -11  21 249.524 192.567   5
  -3  11  23 15621.5 540.353   3
   3  11  23 16213.7 576.654   5
   3  11  23 16398.0 540.754   3
   3  11 -23 16671.1 575.040   1
   3  11  23 15960.4 494.109   2
  -3 -11  23 17359.8 590.640   5
  -3  11 -23 15450.8 540.814   1
  -3  11  23 15820.2 585.867   5
   3 -11 -23 16461.9 603.705   1
  -3  11  23 17195.0 533.502   2
   3 -11  23 16193.6 565.830   5
   3 -11  23 16594.1 542.521   4
   3 -11  25 20164.0 672.336   5
   3  11  25 21045.0 656.317   3
  -3  11  25 20422.8 650.405   3
  -3  11  25 20167.1 711.719   5
  -3  11  25 21050.6 634.009   2
   3  11  25 19626.3 692.788   5
  -3  11 -25 20376.9 666.138   1
  -3 -11  25 20446.8 690.307   5
   3  11  25 21077.5 606.458   2
   3  11 -25 20704.2 681.736   1
   3 -11  25 21351.6 656.629   4
  -3  11  27 6579.84 344.614   3
   3 -11  27 6923.07 366.900   5
  -3  11  27 6729.30 334.100   2
  -3 -11  27 5878.39 373.957   5
   3  11  27 6336.95 380.837   5
   3  11 -27 6441.03 377.923   1
  -3  11  27 5731.57 399.833   5
   3 -11  27 6133.96 337.116   4
  -3  11  29 2953.79 340.605   5
   3  11  29 2877.11 330.587   5
   3 -11  29 2732.28 263.924   4
   3  11 -29 2777.55 314.276   1
   3 -11  31 40.7090 231.606   5
  -3  11  31 286.566 214.159   2
   3  11  31 37.9030 275.365   5
  -3 -11  31 11.1927 258.769   5
   3  11  31-152.182 201.296   4
  -3  11  31 17.8953 222.681   3
   3  11 -33 2165.35 335.686   1
  -3  11  33 1740.11 343.294   5
  -3  11  33 2256.11 280.551   3
   3  11  33 1847.91 326.028   5
   3 -11  33 2547.97 292.824   5
  -3  11  33 2236.57 263.328   2
  -3 -11  33 2809.28 328.800   5
   3 -11  33 2142.37 270.502   4
   3  11  33 2479.95 228.528   4
   3  11  35 2192.03 239.699   4
   3 -11  35 2226.06 293.357   5
  -3 -11  35 2353.99 335.057   5
  -3  11  35 2323.65 349.593   5
   3  11  35 1620.90 308.990   5
   3 -11  35 2489.79 282.819   4
  -3  11  35 2182.24 273.285   2
  -3  11  37 1879.72 265.771   4
   3 -11  37 1231.84 277.135   5
   3  11  37 1155.90 244.228   4
  -3 -11  37 1835.08 345.978   5
  -3  11  37 1488.47 323.714   5
   3 -11  37 1445.29 267.139   4
  -3  13   1 19273.2 529.323   2
  -3  13  -1 19422.6 532.859   2
   3 -13   1 19571.4 527.674   4
  -3  13   1 18432.3 538.582   3
   3 -13  -1 19051.8 494.250   5
   3  13   1 19223.1 527.153   1
   3 -13  -1 19106.7 528.099   4
   3 -13   1 18968.0 488.388   5
   3  13   1 19034.4 508.430   3
   3  13   1 18155.7 468.302   4
   3  13  -1 18511.6 508.436   3
  -3  13  -1 19234.8 551.792   3
   3 -13   3 78298.6 1820.51   5
   3  13   3 81548.8 1843.67   3
  -3  13  -3 82230.7 1864.94   2
  -3  13   3 82133.4 1865.46   3
   3  13   3 79567.6 1849.71   1
   3 -13   3 82306.3 1855.25   4
  -3  13   3 82729.1 1857.15   2
   3  13  -3 80752.4 1849.60   3
  -3  13  -3 81658.5 1892.90   3
   3  13  -5 45295.3 1138.20   3
  -3  13  -5 46407.5 1144.09   2
  -3  13   5 45824.1 1139.58   3
   3  13   5 43604.5 1118.58   3
   3  13   5 44813.9 1118.12   1
  -3 -13   5 46297.4 1113.47   5
   3  13  -5 46606.0 1152.24   1
  -3  13  -5 44993.8 1176.59   3
   3 -13   5 43683.5 1121.25   4
   3  13   5 42794.2 1072.85   5
   3 -13   5 44120.4 1100.50   5
  -3  13   5 45803.1 1131.75   2
   3  13   7 12272.4 350.116   2
  -3  13   7 14872.2 426.738   3
   3  13   7 14064.1 356.011   5
   3 -13   7 14233.9 388.464   5
   3  13  -7 15092.5 446.225   1
   3 -13   7 13113.8 398.623   4
  -3 -13   7 13375.8 372.975   4
  -3  13  -7 13841.2 474.950   3
   3  13  -7 13733.9 447.054   3
  -3 -13   7 15070.1 412.932   5
  -3  13   7 14794.1 415.696   2
  -3  13  -7 14566.4 432.602   2
   3  13   9 4283.16 148.338   2
  -3  13   9 4481.32 217.038   3
  -3  13  -9 4387.40 228.597   2
  -3  13  -9 4292.71 291.551   3
   3  13  -9 4421.87 268.481   3
  -3 -13   9 4702.30 222.257   5
  -3 -13   9 4143.77 173.523   4
   3  13   9 4255.01 156.384   5
   3  13  -9 4649.41 240.005   1
  -3  13   9 5100.45 223.159   2
  -3  13 -11 1676.88 262.005   3
   3  13 -11 1477.44 184.727   1
  -3  13  11 1270.64 151.959   3
   3  13  11 1304.15 146.351   3
   3  13  11 1007.00 107.419   5
  -3  13  11 1442.22 150.846   2
   3 -13  11 1242.21 127.908   5
  -3  13 -11 1434.69 184.317   2
   3  13 -13 10279.2 390.054   1
  -3  13  13 10652.9 367.687   3
   3  13  13 10319.2 356.097   3
  -3 -13  13 10392.3 374.129   5
   3  13 -13 9571.86 425.898   3
   3 -13  13 10032.6 352.700   5
  -3  13  13 10490.1 350.057   2
   3 -13 -13 10824.3 443.737   1
  -3  13 -13 10567.9 468.291   3
   3 -13  13 10728.8 346.003   4
   3  13  13 10183.9 330.916   5
   3  13  13 10831.8 310.658   2
  -3  13 -13 10397.4 377.898   1
  -3 -13  15 30928.4 881.215   5
   3 -13  15 32053.9 850.166   4
   3 -13  15 31163.7 857.344   5
  -3  13 -15 31376.6 869.953   1
  -3  13 -15 31334.5 956.830   3
   3 -13 -15 31029.4 932.258   1
  -3  13  15 31613.5 845.121   2
   3  13  15 31524.9 808.119   2
   3  13 -15 30769.1 894.400   1
   3  13  15 30709.3 848.408   3
  -3  13  15 32292.4 867.489   3
   3  13  17 9279.72 302.743   2
  -3  13  17 8349.50 349.241   3
   3 -13 -17 9341.67 449.333   1
   3  13  17 8474.36 339.664   5
  -3  13 -17 9672.89 378.098   1
  -3 -13  17 9376.92 387.628   5
  -3  13  17 9225.27 383.352   5
   3  13  17 9124.85 344.617   3
   3  13 -17 8941.39 378.943   1
  -3  13  17 9675.92 344.182   2
   3 -13  17 9304.75 344.202   4
   3 -13  17 9010.11 358.705   5
  -3  13  19 140.801 177.628   3
  -3  13  19 285.848 225.277   5
  -3 -13  19-197.991 215.986   5
   3  13  19 313.283 134.321   2
   3 -13  19-25.6180 162.877   4
  -3  13 -19 145.055 203.409   1
   3  13  19 220.599 178.486   5
   3 -13 -19 250.769 280.254   1
   3 -13  19 142.334 176.520   5
   3  13 -19-92.3397 208.871   1
   3  13  19 50.5409 176.016   3
  -3  13  19 396.443 177.902   2
  -3  13 -21 1286.70 228.841   1
   3  13 -21 1424.67 248.836   1
  -3  13  21 1307.76 210.899   3
   3 -13 -21 1462.05 290.425   1
   3 -13  21 1669.61 208.221   4
   3 -13  21 1358.80 208.556   5
   3  13  21 1258.99 221.195   5
  -3 -13  21 1662.01 250.465   5
  -3  13  21 1524.50 256.998   5
   3  13  21 1265.61 164.578   2
   3  13  21 1619.34 213.507   3
  -3  13  21 1235.83 205.179   2
   3 -13  23 11355.5 451.355   5
   3  13 -23 12285.6 485.238   1
  -3  13  23 12464.5 433.021   2
  -3  13 -23 12360.3 461.129   1
  -3 -13  23 11747.1 481.845   5
  -3  13  23 11874.0 500.055   5
   3  13  23 10727.4 453.179   5
   3  13  23 10992.0 431.983   3
   3 -13  23 11234.8 433.089   4
   3  13  23 11493.2 391.321   2
  -3  13  23 11361.9 440.194   3
  -3  13  25 6817.89 331.577   3
  -3  13  25 5973.84 398.076   5
   3  13  25 6272.70 288.469   2
  -3 -13  25 6043.56 378.793   5
   3  13  25 6311.37 331.751   3
   3  13  25 6191.90 363.491   5
   3 -13  25 6339.21 348.405   5
  -3  13 -25 6313.72 352.254   1
  -3  13  25 6661.78 313.170   2
   3  13 -25 6465.83 375.995   1
   3 -13  25 6009.67 324.753   4
   3  13  27 11339.6 401.146   2
   3 -13  27 11556.0 450.423   4
   3  13  27 10042.9 444.848   3
  -3 -13  27 11554.2 494.637   5
  -3  13  27 11527.4 518.734   5
   3 -13  27 11591.2 472.580   5
   3  13 -27 10381.7 484.538   1
  -3  13  29 2278.21 251.024   3
  -3  13  29 2059.97 252.869   2
   3 -13  29 1881.79 244.995   4
   3  13  29 1750.97 209.782   2
  -3  13  29 1792.67 315.523   5
   3  13 -31 479.736 280.813   1
  -3 -13  31 161.166 278.751   5
   3  13  31 53.4440 177.911   4
   3 -13  31 195.948 245.033   5
  -3  13  31 260.625 213.955   2
  -3  13  31 377.102 231.534   3
  -3  13  33 1494.81 332.183   5
   3  13 -33 1449.13 308.006   1
  -3  13  33 1179.07 267.604   3
   3  13  33 1349.02 215.235   4
   3 -13  33 1443.02 280.479   5
  -3 -13  33 1490.02 311.701   5
  -3  13  33 1014.45 238.634   2
   3 -13  33 1052.49 238.878   4
   3  13  35 2023.38 240.899   4
  -3  13  35 2499.70 271.777   2
  -3  13  35 2521.63 303.447   3
   3 -13  35 2199.51 304.051   5
   3 -13  35 2360.16 280.147   4
  -3 -13  35 2824.92 351.032   5
   3  15   1 15308.5 423.061   3
  -3  15  -1 15088.2 441.022   2
   3 -15   1 14479.7 388.483   5
   3  15  -1 14925.2 422.704   3
  -3  15   1 15159.2 454.847   3
   3 -15  -1 14612.0 396.306   5
  -3 -15   1 13074.4 370.911   5
   3  15  -1 15092.9 445.154   1
   3 -15   1 14511.4 432.274   4
  -3  15   1 14990.2 437.377   2
  -3  15  -1 14946.5 460.264   3
   3 -15  -1 15555.7 440.718   4
   3  15  -3 33044.3 866.582   3
   3 -15   3 32223.9 868.521   4
  -3  15  -3 33292.7 876.290   2
   3  15   3 32287.7 858.625   3
   3 -15   3 31476.5 825.828   5
  -3  15   3 34967.6 887.342   3
  -3  15  -3 32047.0 903.046   3
  -3 -15   3 33576.4 830.379   5
   3  15  -3 34264.2 887.539   1
  -3  15   5 14683.7 440.081   2
   3 -15   5 14035.0 400.108   5
  -3  15   5 14858.1 447.392   3
   3  15  -5 14944.0 454.360   3
  -3 -15   5 15697.9 416.616   5
  -3  15  -5 14271.0 487.319   3
   3 -15   5 14792.8 434.801   4
  -3  15  -5 14449.9 452.276   2
   3  15  -5 15625.7 469.563   1
  -3  15   7 23390.1 627.902   3
   3  15  -7 21109.7 637.982   3
  -3  15  -7 22171.3 675.377   3
   3 -15   7 20881.5 578.187   5
  -3 -15   7 22757.7 600.308   5
   3  15  -7 22619.1 639.917   1
   3 -15   7 21723.1 601.845   4
  -3  15   7 22810.1 613.772   2
  -3  15  -7 21516.2 625.047   2
  -3  15  -9 3378.46 215.463   2
   3  15   9 3308.11 191.196   3
  -3  15   9 3979.64 203.895   3
  -3  15  -9 3578.87 263.759   3
  -3 -15   9 3849.93 200.448   5
  -3  15   9 3409.86 194.305   2
   3  15  -9 3452.05 221.237   1
  -3  15  11 661.280 152.181   2
   3  15 -11 843.879 180.475   1
   3  15  11 764.899 138.449   3
  -3  15 -11 799.966 246.798   3
  -3  15 -11 637.002 170.057   2
   3 -15  11 761.615 119.868   5
   3  15 -11 845.277 218.856   3
  -3  15  11 852.603 144.902   3
   3 -15  11 778.409 132.870   4
   3  15  11 832.757 102.706   2
   3  15  13 8110.81 313.886   3
   3  15  13 8527.53 268.424   2
  -3  15  13 8131.39 320.201   3
   3  15 -13 8162.03 349.277   1
  -3  15 -13 8715.53 421.499   3
   3  15 -13 7428.13 389.183   3
  -3 -15  13 8566.63 335.972   5
   3 -15  13 8211.26 301.611   4
   3 -15  13 8319.83 308.145   5
  -3  15  13 8306.97 308.513   2
   3 -15  15 7259.52 286.829   4
   3  15  15 6579.50 290.722   3
  -3  15  15 6695.74 302.565   3
  -3  15 -15 6747.76 417.181   3
   3 -15 -15 7121.26 402.565   1
   3 -15  15 6727.70 293.016   5
  -3  15 -15 6721.19 316.379   1
   3  15 -15 6318.89 386.075   3
  -3 -15  15 6901.78 322.974   5
   3  15 -15 7605.98 337.475   1
   3  15  15 7088.53 245.677   2
  -3  15  15 7323.59 293.631   2
  -3  15  17 10929.5 393.902   3
   3  15  17 10450.7 388.452   3
   3 -15  17 10829.7 397.661   5
   3  15 -17 10811.5 424.061   1
  -3  15 -17 10410.9 409.657   1
   3 -15 -17 10929.2 487.377   1
  -3  15  17 9917.52 420.835   5
  -3 -15  17 10346.2 415.962   5
   3  15  17 10692.5 340.707   2
  -3  15  17 11533.3 385.355   2
   3 -15  17 9555.07 376.435   4
   3  15 -17 10475.7 493.803   3
   3  15 -19 4468.04 308.568   1
   3  15  19 4475.30 262.537   3
  -3  15  19 4649.89 271.742   3
   3 -15  19 4299.72 265.515   5
  -3  15  19 4203.46 307.717   5
  -3 -15  19 4841.95 310.416   5
  -3  15 -19 5059.32 301.574   1
   3  15  19 4336.48 214.540   2
  -3  15  19 5012.73 267.594   2
   3 -15  19 4726.49 263.224   4
   3 -15 -19 4419.52 377.156   1
   3  15 -21 1026.56 250.111   1
   3 -15  21 973.502 187.661   4
   3  15  21 926.692 204.667   3
  -3  15  21 964.207 204.408   3
   3 -15 -21 826.659 312.794   1
   3 -15  21 950.627 198.605   5
  -3 -15  21 984.240 250.121   5
  -3  15 -21 747.116 228.776   1
   3  15  21 965.710 166.175   2
  -3  15  21 1077.26 246.478   5
  -3  15  21 1085.13 196.708   2
  -3  15  23 3376.04 253.010   2
  -3  15 -23 4025.59 304.357   1
   3  15 -23 3614.42 310.879   1
   3  15  23 3311.33 217.720   2
  -3 -15  23 3576.49 319.132   5
  -3  15  23 3098.71 304.710   5
   3 -15  23 3403.70 275.462   5
   3 -15  23 3410.25 260.111   4
  -3  15  23 3330.71 257.115   3
   3  15  23 3550.44 264.137   3
   3 -15  25 14050.9 552.211   5
   3  15  25 16923.7 513.771   2
   3  15 -25 14888.0 577.176   1
  -3  15 -25 15208.4 564.038   1
  -3 -15  25 14303.0 570.585   5
   3  15  25 17114.4 570.175   3
   3 -15  25 14525.7 530.703   4
  -3  15  27 4870.20 310.305   3
  -3  15 -27 4449.32 340.318   1
  -3  15  27 4350.14 279.633   2
   3 -15  27 4569.79 306.744   4
  -3 -15  27 4809.46 360.108   5
   3  15 -29 1258.32 305.856   1
   3  15  29 1035.70 236.761   3
   3 -15  29 1476.80 290.933   4
  -3 -15  29 1121.86 293.429   5
  -3  15  29 1533.96 231.717   2
   3  15  29 729.983 192.156   2
  -3  15  29 1150.89 238.204   3
   3  15 -31 388.557 287.674   1
   3  15  31 312.235 193.377   2
  -3 -15  31-118.979 276.653   5
   3 -15  31 168.352 240.068   5
  -3  15  31-101.476 222.420   2
  -3  15  31-54.2609 224.760   3
   3  15  33 967.151 205.494   4
  -3  15  33 1191.38 263.871   3
  -3  15  33 1074.85 245.861   2
  -3 -15  33 1413.14 310.191   5
   3 -15  33 1292.80 263.603   5
   3  15 -33 1078.30 305.740   1
   3  15  35 2181.38 240.183   4
  -3 -15  35 2642.82 334.930   5
   3  15 -35 2235.01 344.410   1
  -3  15  35 2481.88 293.786   3
   3 -15  35 1544.07 282.760   5
  -3  15  35 1867.30 263.338   2
   3 -17  -1 7431.36 243.602   5
  -3  17  -1 7568.90 292.137   2
  -3  17   1 8077.32 290.049   2
  -3  17   1 8597.79 311.061   3
   3 -17  -1 7796.56 294.004   4
   3  17   1 7733.58 298.342   1
   3  17  -1 9069.35 314.518   1
   3 -17   1 7496.95 289.053   4
   3 -17   1 7441.50 236.012   5
  -3  17  -1 8466.81 320.305   3
  -3  17  -3 18680.4 568.425   3
   3  17   3 18829.7 539.204   1
   3 -17   3 18016.0 532.274   4
   3  17  -3 19447.3 554.329   1
  -3  17   3 18239.2 530.845   2
  -3  17   3 18783.7 541.524   3
   3 -17   3 18054.1 482.709   5
  -3  17  -3 18423.8 537.474   2
  -3  17   5 22453.6 621.610   2
  -3  17  -5 22171.3 630.213   2
  -3  17   5 22614.1 630.351   3
   3  17   5 22762.9 575.021   2
   3 -17   5 21253.7 616.694   4
  -3  17  -5 21695.3 667.387   3
   3  17   5 22382.8 619.271   3
   3  17  -5 22836.8 646.135   1
   3 -17   5 21476.7 574.810   5
   3  17   7 6384.90 257.241   3
   3  17   7 6342.34 210.776   2
  -3  17   7 6342.74 259.332   2
  -3  17  -7 6387.27 278.358   2
   3  17  -7 5990.02 283.875   1
   3 -17   7 6625.51 218.121   5
  -3  17  -7 6489.37 315.863   3
   3 -17   7 6194.35 248.143   4
  -3  17   7 6682.28 272.492   3
   3  17   9 2993.42 192.476   3
  -3  17   9 2622.96 185.583   3
  -3  17  -9 2475.06 205.959   2
  -3  17  -9 3069.73 269.216   3
   3  17  -9 3092.75 220.440   1
   3  17   9 2722.96 134.041   2
  -3 -17   9 3179.96 189.070   5
   3  17  -9 2629.74 230.791   3
  -3  17   9 2910.49 188.164   2
  -3  17  11 257.524 148.728   2
   3  17  11 213.467 101.169   2
  -3  17 -11 97.4959 172.255   2
   3 -17  11 77.7485 110.562   5
  -3  17  11 204.838 143.942   3
   3 -17  11 91.8607 117.029   4
   3  17  11 111.379 140.365   3
   3  17 -11 362.645 203.849   3
  -3  17 -11 356.228 234.932   3
   3  17 -11 139.373 175.509   1
   3  17  13 4644.90 245.011   3
  -3  17  13 4553.92 245.305   3
   3 -17  13 4498.78 221.455   5
   3 -17  13 3910.58 219.645   4
  -3 -17  13 5085.98 260.276   5
  -3  17  13 4426.07 232.055   2
   3  17 -13 4308.53 311.450   3
  -3  17 -13 4154.20 261.742   2
  -3  17 -13 4025.72 334.338   3
   3  17  13 4484.41 198.836   2
   3  17 -13 4629.38 276.176   1
   3  17  15 3949.59 241.952   3
  -3  17 -15 4123.42 368.150   3
   3 -17  15 4036.36 229.379   5
   3  17  15 3945.18 192.624   2
   3  17 -15 3630.46 337.983   3
  -3 -17  15 4502.47 265.824   5
   3 -17  15 3915.44 222.785   4
   3  17 -15 4295.65 276.074   1
  -3  17  15 3842.64 230.907   2
  -3  17  15 4070.52 247.647   3
   3 -17 -15 4176.89 352.944   1
  -3 -17  17 12216.4 462.008   5
   3  17  17 11322.6 423.311   3
  -3  17  17 12723.0 443.463   3
   3  17 -17 12168.5 468.173   1
   3 -17 -17 12757.2 542.587   1
   3  17 -17 10779.7 524.361   3
  -3  17 -17 12030.7 462.309   1
  -3  17  17 12386.2 419.390   2
   3 -17  17 12267.0 431.930   4
   3  17  17 12292.7 382.746   2
   3 -17  17 13111.5 443.097   5
  -3  17  19 7216.90 338.319   3
  -3  17  19 7775.24 328.488   2
  -3 -17  19 7104.32 374.794   5
   3  17 -19 7120.81 465.210   3
   3 -17 -19 7755.50 453.457   1
   3  17  19 7318.31 289.887   2
   3  17 -19 7434.04 376.733   1
   3  17  19 7446.04 340.708   3
   3  17 -21 111.038 225.254   1
  -3  17  21 37.7848 195.752   3
   3  17  21-85.9827 187.531   3
   3  17 -21 13.1389 311.617   3
  -3  17 -21-13.6290 350.032   3
   3 -17  21 96.6864 185.669   5
  -3  17  21 65.4666 186.030   2
  -3  17 -21 318.331 226.987   1
   3 -17  21-52.4709 180.390   4
   3  17  21 92.3946 155.855   2
  -3 -17  21-152.136 236.008   5
  -3  17  23 7559.18 355.873   3
  -3  17  23 8103.40 354.889   2
  -3  17 -23 9378.35 540.036   3
   3  17  23 7986.38 318.750   2
   3 -17  23 7942.81 385.706   5
   3 -17  23 7688.38 363.990   4
   3  17 -23 8191.47 402.718   1
   3  17  23 8471.24 380.113   3
  -3  17 -23 8703.44 400.220   1
  -3 -17  23 8973.56 423.937   5
   3  17  25 6748.00 298.542   2
  -3  17 -25 6566.36 382.963   1
  -3 -17  25 6999.48 398.371   5
   3 -17  25 6600.64 344.583   4
   3 -17  25 6021.51 355.220   5
  -3  17  27 3555.32 276.939   3
   3  17  27 3220.96 275.258   3
  -3  17 -27 3254.29 319.263   1
  -3  17  27 3287.62 260.423   2
   3  17  27 3055.18 221.736   2
   3  17 -27 2871.06 315.446   1
  -3  17  29 810.233 232.895   3
   3 -17  29 783.705 249.538   5
  -3 -17  29 1129.03 314.020   5
   3  17  29 1060.54 231.211   3
   3  17  29 943.101 194.289   2
  -3  17  29 1010.65 214.175   2
   3  17 -29 930.991 290.875   1
   3  17  31 119.201 235.025   3
  -3  17  31-82.8572 238.784   3
   3 -17  31 96.6188 239.093   5
  -3 -17  31 96.0265 273.391   5
   3  17  31-86.7844 185.260   2
  -3  17  31 190.491 212.729   2
   3  17 -31-460.790 288.236   1
  -3  17  33 1867.91 273.631   3
   3 -17  33 1118.63 260.105   5
  -3 -17  33 1944.28 319.310   5
  -3  17  33 1384.46 244.310   2
   3  17 -33 1603.65 329.634   1
  -3  19  -1 3547.34 230.760   3
  -3  19   1 3506.11 204.079   2
  -3  19  -1 3389.11 206.336   2
   3  19   1 3952.47 230.011   1
   3  19  -1 3651.75 202.058   3
  -3  19   1 3377.95 215.028   3
   3  19   1 3499.92 199.483   3
   3  19  -1 3791.55 224.739   1
  -3  19  -3 26581.5 789.637   3
  -3  19  -3 28320.7 767.155   2
   3  19   3 26513.9 752.811   3
  -3  19   3 28700.9 776.398   3
   3  19  -3 27641.7 763.824   3
  -3  19   3 27733.2 756.963   2
   3  19  -3 29033.3 784.962   1
   3  19  -5 16520.3 516.763   3
  -3  19   5 17155.5 502.255   2
  -3  19  -5 17435.4 514.770   2
  -3  19   5 16390.4 506.753   3
   3  19   5 16068.6 498.563   3
   3  19   5 16956.9 460.642   2
  -3  19  -5 15555.9 542.755   3
   3  19  -5 17248.3 533.823   1
   3  19   7 11374.5 385.807   3
   3  19   7 11898.1 339.732   2
  -3  19   7 11328.1 394.838   3
  -3  19  -7 10847.3 396.255   2
   3  19  -7 11833.0 413.089   1
  -3  19  -7 10448.6 436.324   3
   3  19  -7 11209.3 417.064   3
  -3  19   7 11663.6 385.196   2
  -3  19   9 839.963 158.879   2
   3  19   9 724.846 160.921   3
   3  19  -9 607.354 195.666   1
   3  19   9 733.378 115.221   2
  -3  19   9 790.594 162.181   3
   3  19  -9 713.715 194.545   3
  -3  19  -9 757.884 228.774   3
  -3  19  -9 533.337 176.734   2
  -3  19  11 394.220 164.222   2
   3  19  11 441.014 123.766   2
  -3  19 -11 410.718 186.514   2
  -3  19 -11 371.558 237.053   3
   3  19 -11 498.483 195.717   1
   3  19  11 105.919 159.690   3
  -3  19  11 84.3985 149.688   3
   3 -19  11 344.918 116.768   5
   3  19 -11 180.216 209.679   3
  -3  19 -13 3698.87 338.210   3
   3  19  13 3936.89 237.359   3
  -3  19  13 3332.61 228.045   3
   3  19 -13 3155.35 295.371   3
   3  19 -13 3823.95 276.802   1
  -3  19  13 3801.59 235.633   2
   3 -19  13 3487.91 206.289   5
   3  19  13 3744.22 197.524   2
  -3  19 -13 3706.09 262.707   2
   3  19  15 26704.8 708.928   2
   3  19  15 26932.1 765.766   3
   3  19 -15 24008.2 825.914   3
   3  19 -15 27658.0 801.451   1
  -3  19  15 26747.6 747.517   2
  -3  19  15 26141.3 770.868   3
  -3  19 -15 26759.6 785.327   2
   3 -19  15 26465.3 753.073   5
   3  19  17 16177.6 532.204   3
   3 -19  17 15515.5 523.788   5
   3  19  17 16141.6 473.781   2
   3  19 -17 14395.1 613.929   3
   3 -19 -17 16346.7 647.458   1
  -3  19  17 16831.4 520.812   2
  -3  19  17 16726.1 541.686   3
   3  19 -17 17119.7 574.448   1
   3 -19 -19 980.249 331.686   1
  -3 -19  19 721.774 237.429   5
   3  19 -19 221.718 286.949   3
   3 -19  19 390.653 184.574   5
  -3  19 -19-13.4074 342.081   3
  -3  19  19 750.404 203.876   3
   3  19  19 520.524 194.446   3
   3  19  19 823.420 163.080   2
   3  19 -19 402.407 234.952   1
  -3  19  19 486.360 188.555   2
   3  19 -21 441.994 323.789   3
   3  19  21 756.830 208.210   3
  -3  19 -21 752.418 249.964   1
  -3  19  21 1052.44 208.768   3
   3  19  21 754.033 164.106   2
   3 -19  21 785.550 207.107   5
  -3 -19  21 1076.59 249.694   5
  -3  19 -21 98.1723 375.594   3
  -3  19  21 462.102 193.860   2
   3  19 -21 959.849 251.227   1
   3  19  23 3359.81 272.861   3
   3  19 -23 3639.41 416.310   3
  -3  19 -23 3555.87 309.193   1
  -3 -19  23 3592.31 318.035   5
   3  19  23 3651.41 230.067   2
   3 -19  23 3957.00 291.606   5
  -3  19  25 4368.77 298.565   3
   3  19 -25 4398.09 334.396   1
  -3 -19  25 4583.96 350.707   5
  -3  19 -25 4014.71 448.464   3
   3 -19  25 4473.42 308.551   5
  -3  19 -25 4519.22 346.094   1
  -3  19  25 4640.85 282.987   2
   3  19  27 2823.15 276.501   3
  -3  19 -27 3610.83 443.756   3
  -3  19  27 3439.35 262.096   2
   3  19  27 2946.94 222.628   2
  -3  19  27 3263.79 280.993   3
   3  19 -27 2847.17 326.877   1
   3  19  29 813.162 231.920   3
  -3  19  29 739.099 232.792   3
  -3  19 -29 987.899 288.477   1
  -3  19  29 676.965 219.619   2
   3 -19  29 703.241 244.080   5
  -3  19 -29 447.461 398.993   3
  -3 -19  29 692.041 291.067   5
   3  19  29 954.670 194.695   2
   3  19 -29 887.601 298.862   1
   3  19  31 55.1967 225.859   3
  -3  19  31 120.337 238.058   3
   3 -19  31-96.7782 239.070   5
  -3 -19  31 218.124 270.364   5
  -3  19 -31-129.202 390.416   3
  -3  19  31 52.9660 221.893   2
   3  19  31 213.446 191.986   2
   3  19 -31-126.969 300.356   1
  -3  19  33 1015.24 253.797   3
  -3 -19  33 659.729 286.049   5
   3  19 -33 581.249 322.186   1
  -3  19 -33 1001.48 418.024   3
   3 -19  33 944.568 267.693   5
   3  19  33 1025.16 266.958   3
   3  19  33 685.855 200.999   2
  -3  19  33 646.044 231.687   2
   3  21   1 536.997 184.658   1
  -3  21  -1 531.121 161.042   2
  -3  21   1 349.128 160.227   3
   3  21   1 622.296 159.543   3
  -3  21   1 607.062 162.955   2
   3  21  -1 353.588 163.831   3
   3  21  -1 683.858 194.814   1
  -3  21  -1 526.750 176.474   3
   3  21   3 6570.75 245.611   2
  -3  21   3 6605.23 279.257   2
  -3  21  -3 6463.80 285.113   2
  -3  21   3 5996.99 290.013   3
   3  21  -3 6100.07 280.592   3
   3  21  -3 6316.40 303.525   1
  -3  21  -3 6369.85 316.970   3
   3  21   3 6470.48 275.953   3
  -3  21   5 31143.1 844.163   2
   3  21   5 30159.3 845.485   3
  -3  21  -5 29461.9 850.638   2
   3  21   5 32253.1 809.084   2
  -3  21   5 29752.8 854.469   3
  -3  21  -5 30831.3 894.472   3
   3  21  -5 31309.8 869.066   3
   3  21  -5 32335.3 878.873   1
   3  21   7 7266.27 254.138   2
  -3  21   7 6504.15 300.912   3
  -3  21  -7 6296.54 305.128   2
   3  21   7 6663.46 290.944   3
   3  21  -7 7293.92 335.462   1
  -3  21   7 7098.25 295.504   2
  -3  21  -7 6457.65 347.971   3
   3  21  -7 6628.50 324.632   3
   3  21   9 1985.25 154.158   2
   3  21   9 1869.35 196.393   3
   3  21  -9 1777.92 238.841   3
  -3  21   9 1532.57 189.173   3
  -3  21  -9 1713.28 215.428   2
   3  21  -9 1727.63 234.391   1
  -3  21  -9 1877.31 269.695   3
  -3  21   9 1879.33 193.571   2
  -3  21  11 823.104 181.924   2
   3  21  11 713.390 141.432   2
   3  21  11 481.850 179.196   3
   3  21 -11 516.673 215.784   3
  -3  21 -11 614.857 205.110   2
  -3  21 -11 78.4353 253.498   3
  -3  21  11 622.028 181.041   3
   3  21 -11 314.531 210.081   1
   3  21  13 15662.1 507.904   3
  -3  21  13 14971.6 504.042   3
   3  21  13 14912.6 449.023   2
   3  21 -13 16085.9 539.141   1
  -3  21  13 16063.5 496.868   2
  -3  21 -13 15565.4 524.563   2
  -3  21  15 15438.8 531.506   3
   3  21 -15 14821.3 582.438   3
   3  21  15 15554.6 527.743   3
   3  21 -15 16800.5 566.407   1
  -3  21 -15 16555.9 550.159   2
  -3  21  15 16315.1 516.556   2
   3  21  15 16813.4 474.264   2
   3  21  17 3237.57 249.488   3
  -3  21  17 3140.66 254.633   3
   3  21 -17 3265.18 285.554   1
  -3  21 -17 3203.17 275.330   2
   3  21 -17 3000.26 314.216   3
   3  21  17 3076.41 194.203   2
   3 -21 -17 2764.86 361.995   1
  -3  21  17 3192.07 235.123   2
  -3  21  19 1983.81 240.231   3
   3  21  19 1963.63 182.614   2
  -3  21  19 1944.68 211.849   2
  -3  21 -19 2553.23 269.025   2
   3  21  19 2006.83 227.380   3
   3  21 -19 1599.00 317.466   3
   3  21 -19 1876.84 269.780   1
   3  21  21 409.342 210.046   3
   3  21  21 434.407 162.143   2
   3  21 -23 4535.02 329.930   1
   3 -21  23 4106.35 290.305   5
  -3  21  23 4139.99 287.111   3
  -3  21  23 4428.54 277.682   2
  -3  21 -25 3228.51 438.150   3
   3  21  25 3280.36 281.767   3
   3  21 -25 2717.58 309.415   1
  -3  21  25 3530.52 280.728   3
   3  21  25 3017.08 225.661   2
  -3  21  25 3038.06 258.259   2
   3  21  27 2310.66 266.955   3
  -3  21  27 2141.41 265.798   3
  -3  21 -27 2233.36 426.376   3
   3 -21  27 1534.39 266.092   5
   3  21  27 2275.47 220.198   2
  -3  21  27 2085.14 244.526   2
   3  21  29 436.684 237.602   3
   3  21  29 495.985 198.836   2
   3  21 -29 427.393 284.238   1
  -3  21  29 584.429 246.580   3
  -3  21  29 914.438 246.980   2
  -3  21 -29 817.080 416.296   3
   3  21  31 18.7408 226.711   3
  -3  21  31 264.453 246.040   3
   3 -21  31 120.097 244.888   5
  -3  21 -31 528.824 421.898   3
   3  21  31-68.8982 194.678   2
   3  21 -31-11.0693 281.467   1
  -3  21  31 399.908 219.939   2
  -3  23   1 612.281 171.717   2
   3  23  -1 497.804 204.208   1
  -3  23   1 522.531 180.840   3
   3  23  -1 301.738 172.452   3
  -3  23  -1 359.173 170.977   2
   3  23   1 345.822 151.799   2
   3  23   1 415.095 168.584   3
  -3  23  -1 666.173 186.698   3
  -3  23   3 6790.69 288.683   2
  -3  23   3 6441.77 308.167   3
   3  23   3 6265.69 259.284   2
   3  23   3 5868.35 287.523   3
   3  23  -3 6587.90 325.254   1
  -3  23  -3 5920.74 321.784   3
   3  23  -3 6772.93 303.442   3
  -3  23  -3 5770.64 290.731   2
   3  23  -5 10212.5 394.085   3
  -3  23   5 9600.87 362.544   2
   3  23   5 9900.31 369.815   3
  -3  23  -5 9726.02 375.075   2
   3  23   5 9555.03 329.143   2
  -3  23   5 9659.81 374.350   3
   3  23  -5 10021.4 395.478   1
  -3  23  -5 9622.02 412.159   3
  -3  23   7 14853.2 472.741   2
  -3  23  -7 13304.2 478.546   2
   3  23   7 14515.1 428.851   2
  -3  23   7 13645.0 480.264   3
   3  23   7 14049.0 472.350   3
  -3  23  -7 14899.7 537.825   3
   3  23  -7 14147.7 499.991   3
   3  23  -7 14609.3 504.517   1
  -3  23   9 861.422 183.412   2
   3  23   9 610.425 183.113   3
   3  23   9 862.748 148.119   2
   3  23  -9 1017.10 216.019   3
  -3  23  -9 321.690 251.028   3
   3  23  -9 1107.57 228.522   1
  -3  23  -9 694.863 204.683   2
  -3  23   9 880.066 186.388   3
   3  23  11 2013.94 170.326   2
  -3  23 -11 1756.39 231.125   2
  -3  23  11 2289.31 218.943   3
   3  23 -11 1871.84 260.101   3
  -3  23  11 2337.63 216.187   2
   3  23  11 2238.04 224.222   3
   3  23  13 6941.54 324.849   3
  -3  23  13 6489.68 324.229   3
   3  23 -13 7933.14 363.908   1
  -3  23 -13 7345.03 347.138   2
   3  23 -13 5913.45 359.612   3
  -3  23  13 7389.40 322.355   2
   3  23  13 6660.26 268.967   2
   3  23  15 3258.02 245.824   3
  -3  23  15 3213.78 251.462   3
   3  23 -15 3337.24 284.317   1
   3  23  15 3339.34 206.505   2
  -3  23  15 3338.78 234.113   2
  -3  23 -15 3051.81 270.151   2
   3  23  17 7249.84 288.469   2
   3  23  17 7922.55 355.426   3
  -3  23 -17 7405.18 378.959   2
   3 -23 -17 7207.49 466.259   1
  -3  23 -17 8507.45 475.644   3
   3  23  19 600.403 163.565   2
   3  23  19 995.067 213.129   3
  -3  23  21 242.120 201.548   3
  -3  23 -21 14.2349 378.289   3
   3  23 -21 590.937 247.855   1
  -3  23  21 254.870 195.440   2
  -3  23  23 650.426 217.575   3
   3  23 -23 622.238 251.014   1
   3  23  23 623.352 219.634   3
  -3  23 -23 990.278 271.180   2
  -3  23 -23-15.0377 387.641   3
  -3  23  23 891.681 206.063   2
   3  23  23 921.432 176.502   2
   3  23  25 3483.17 288.773   3
  -3  23  25 3856.61 295.282   3
  -3  23 -25 3822.89 459.068   3
   3  23 -25 3989.32 342.251   1
   3  23  25 4490.08 256.143   2
  -3  23  25 3763.99 274.828   2
   3  23  27 2754.34 276.584   3
   3  23 -27 2683.56 334.082   1
  -3  23  27 2511.53 282.061   3
  -3  23 -27 2537.09 338.171   2
  -3  23 -27 1593.92 428.202   3
   3  23  27 2654.16 222.791   2
  -3  23  27 2785.78 267.903   2
   3  23  29 267.439 226.980   3
  -3  23  29 427.979 242.618   3
  -3  23 -29-196.866 298.264   2
  -3  23 -29 167.735 407.038   3
   3  23  29 281.046 188.186   2
   3  23 -29 74.4695 292.370   1
  -3  23  29 413.708 233.172   2
   3  25   1 344.453 159.428   2
   3  25  -1 668.345 183.104   3
   3  25   1 505.400 182.344   3
  -3  25   1 522.189 183.631   2
  -3  25  -1 419.128 196.405   3
  -3  25  -1 578.818 180.978   2
  -3  25   1 734.747 194.168   3
  -3  25  -3 3035.55 233.340   2
   3  25   3 2617.07 225.076   3
   3  25   3 2868.09 202.545   2
  -3  25   3 3008.77 238.990   3
   3  25  -3 3097.36 245.171   3
  -3  25  -3 2709.28 261.486   3
   3  25  -3 2676.78 257.171   1
  -3  25   3 3038.11 229.243   2
  -3  25   5 6971.98 312.182   2
   3  25   5 6140.17 307.640   3
   3  25   5 7008.01 281.188   2
  -3  25  -5 6482.77 321.305   2
  -3  25   5 6618.50 323.056   3
  -3  25  -5 6620.55 361.971   3
   3  25  -5 6677.62 330.904   3
   3  25  -5 7225.54 350.010   1
  -3  25   7 3795.58 251.509   2
   3  25   7 3902.29 213.910   2
   3  25   7 3338.42 242.144   3
  -3  25   7 3734.27 260.114   3
  -3  25  -7 2968.96 288.803   2
  -3  25  -7 3112.84 353.946   3
   3  25  -7 3425.24 273.878   3
   3  25  -7 3627.24 288.398   1
   3  25   9 2406.39 225.990   3
   3  25   9 2476.53 186.580   2
  -3  25  -9 2210.94 266.461   2
  -3  25   9 2340.07 223.991   3
  -3  25  -9 1991.03 323.983   3
   3  25  -9 2417.71 257.844   1
  -3  25   9 2482.64 222.923   2
   3  25  11 748.474 158.285   2
   3  25  11 711.837 198.480   3
  -3  25  11 535.708 185.807   3
  -3  25 -11 586.483 267.370   3
   3  25 -11 621.158 232.494   1
  -3  25  11 1085.62 201.657   2
  -3  25 -11 680.555 219.428   2
   3  25  13 2263.34 230.692   3
  -3  25 -13 2092.84 310.459   3
   3  25  13 1971.88 175.963   2
   3  25  15 7925.08 358.807   3
   3  25  15 7264.86 294.720   2
   3  25  17 2490.35 253.585   3
  -3  25  17 2826.09 253.750   3
  -3  25 -17 2603.42 284.650   2
  -3  25  17 3088.37 236.554   2
   3  25 -17 2949.59 304.860   1
  -3  25  19 406.711 201.263   2
  -3  25  19 321.422 213.853   3
  -3  25 -19 379.074 246.339   2
   3  25 -19-9.81018 254.192   1
  -3  25 -19-26.7910 336.478   3
  -3  25 -21 234.272 257.350   2
  -3  25  21 325.215 212.766   3
  -3  25  21 181.688 188.465   2
  -3  25 -21-13.9599 348.414   3
   3  25  21-16.8304 205.423   3
   3  25 -21 192.852 252.227   1
   3  25  21 66.1358 160.903   2
   3  25  23 1120.78 234.319   3
  -3  25  23 1286.05 229.143   3
   3  25 -23 1274.20 280.557   1
  -3  25 -23 707.281 284.710   2
   3  25  23 1260.09 187.516   2
  -3  25 -23 1152.42 374.661   3
  -3  25  23 1244.95 211.536   2
   3  25  25 2537.77 274.311   3
  -3  25  25 2392.11 261.331   3
   3  25  25 2849.41 227.116   2
  -3  25 -25 2654.22 433.802   3
  -3  25 -25 2426.13 319.928   2
   3  25 -25 2178.63 313.395   1
  -3  25  25 2572.33 257.339   2
   3  25  27 1614.59 266.653   3
  -3  25  27 1570.73 270.063   3
  -3  25 -27 1837.36 327.355   2
  -3  25 -27 2600.36 438.054   3
   3  25 -27 2693.04 335.912   1
   3  25  27 1888.09 214.103   2
  -3  25  27 2039.71 242.571   2
  -3  27   1 189.931 199.638   3
   3  27   1 60.0192 186.727   3
   3  27  -1 35.4787 168.688   2
  -3  27  -1 193.105 190.112   2
   3  27   1 39.2032 168.545   2
  -3  27   1 63.9778 177.930   2
  -3  27  -1 162.721 193.577   3
  -3  27   3 2158.14 215.878   2
   3  27   3 1954.62 195.288   2
  -3  27   3 1965.73 224.012   3
  -3  27  -3 1956.37 243.976   3
   3  27   3 1955.92 216.609   3
  -3  27   5 2550.75 228.193   2
   3  27   5 2285.02 231.367   3
  -3  27   5 2564.21 242.585   3
   3  27   5 2702.55 203.668   2
   3  27  -5 1997.27 273.979   1
   3  27   7 6114.30 270.105   2
  -3  27   7 5854.71 315.669   3
   3  27   7 5312.13 300.421   3
  -3  27  -7 6122.03 362.541   3
   3  27   9 824.487 167.532   2
  -3  27  -9 1195.82 287.171   3
   3  27   9 407.054 195.423   3
   3  27  11 69.3800 156.629   2
   3  27  11 318.067 192.834   3
  -3  27  13 4431.80 277.927   3
   3  27 -13 3879.00 305.235   1
   3  27  13 4187.13 286.973   3
  -3  27 -13 4001.59 294.231   2
  -3  27  13 5002.90 293.951   2
   3  27  13 4154.30 229.200   2
   3  27  15 3161.03 264.976   3
  -3  27 -15 2343.34 334.007   3
  -3  27 -15 2659.18 268.050   2
   3  27 -15 2658.27 289.625   1
  -3  27  15 2515.49 238.609   2
   3  27  15 2975.16 208.343   2
  -3  27  15 2991.75 257.468   3
  -3  27  17 2329.99 237.932   3
  -3  27  17 1525.91 211.635   2
  -3  27 -17 2074.46 348.396   3
   3  27 -17 2029.12 279.195   1
  -3  27 -17 2355.95 270.810   2
  -3  27 -19 657.271 255.473   2
  -3  27  19 634.836 205.031   2
   3  27  19 627.204 216.807   3
  -3  27  19 804.191 216.248   3
  -3  27 -19 535.008 333.852   3
   3  27 -19 383.240 262.843   1
   3  27  19 418.061 168.263   2
   3  27  21 61.6920 221.184   3
  -3  27  21-17.0494 208.527   3
  -3  27 -21 267.448 324.367   3
  -3  27 -21 140.714 257.456   2
   3  27 -21-137.697 261.816   1
   3  27  21-160.709 167.267   2
  -3  27  21-26.1909 189.057   2
  -3  27 -23 819.523 294.570   2
  -3  27  23 1487.18 222.959   2
  -3  27  23 1543.18 234.018   3
  -3  27 -23 1486.85 363.665   3
   3  27  23 1694.01 253.662   3
   3  27 -23 1363.69 296.860   1
   3  27  23 1194.50 195.634   2
  -3  27 -25 871.045 296.193   2
   3  27  25 1249.82 257.745   3
   3  27 -25 1160.74 292.683   1
  -3  27 -25 1729.30 388.426   3
   3  27  25 1333.04 202.046   2
  -3  27  25 1298.36 240.653   3
  -3  27  25 1348.01 233.653   2
   3  29  -1 247.749 175.989   2
   3  29   1 386.562 173.888   2
  -3  29  -1-6.62702 195.293   2
   3  29   3 1083.53 183.020   2
  -3  29   3 903.707 203.440   2
  -3  29   5 5570.02 302.924   2
   3  29   5 5221.74 269.910   2
   3  29   7 2734.78 210.927   2
  -3  29   7 2204.28 239.928   3
   3  29   7 2608.72 235.327   3
  -3  29   7 2593.54 242.898   2
  -3  29   9 441.355 204.237   2
   3  29   9 477.637 195.384   3
   3  29   9 113.387 159.281   2
  -3  29   9 324.594 204.255   3
   3  29  -9 190.181 233.042   1
  -3  29  -9 217.072 236.329   3
  -3  29  -9 347.369 203.744   2
  -3  29  11 148.066 205.551   2
   3  29  11 336.208 167.343   2
  -3  29  11 23.6143 199.451   3
  -3  29 -11 495.076 212.920   2
   3  29  11 454.454 212.891   3
  -3  29 -11 396.296 266.602   3
   3  29 -11 329.296 229.590   1
  -3  29  13 1605.41 245.723   2
  -3  29 -13 1414.64 244.833   2
  -3  29  13 1327.36 229.735   3
   3  29 -13 1618.71 263.123   1
  -3  29 -13 1635.42 300.825   3
   3  29  15 2703.79 266.620   3
  -3  29 -15 3131.79 287.959   2
   3  29 -15 2658.00 295.179   1
  -3  29  15 3079.47 265.499   3
  -3  29 -15 3127.47 347.255   3
  -3  29  15 3077.92 271.916   2
  -3  29 -17 1461.52 328.614   3
  -3  29  17 1822.04 234.341   2
   3  29  17 1507.73 198.302   2
   3  29  17 1872.39 247.958   3
  -3  29  17 1285.53 224.711   3
   3  29 -17 1568.32 281.648   1
  -3  29 -17 1290.06 260.396   2
   3  29  19 348.989 218.289   3
   3  29 -19 95.2714 260.587   1
  -3  29  19 128.362 205.508   3
  -3  29 -19-98.3029 260.624   2
  -3  29 -19 250.236 333.530   3
  -3  29  19 133.842 197.082   2
   3  29  19 280.936 173.388   2
  -3  29  21-6.65466 195.344   2
   3  29 -21 57.5391 254.328   1
  -3  29  21-43.3380 201.208   3
  -3  29 -21 167.302 320.740   3
   3  29  21-100.732 226.286   3
  -3  29 -21 358.841 255.221   2
   3  29  21-175.909 171.628   2
   3  29  23 683.454 237.473   3
  -3  29  23 268.882 218.429   3
   3  29 -23 431.526 270.800   1
  -3  29 -23 58.1120 343.406   3
  -3  29  23 443.414 210.086   2
  -3  29 -23 413.758 265.057   2
   3  29  23 721.173 187.250   2
   3  31  -1-46.6194 182.852   2
  -3  31  -1 85.9108 231.990   3
  -3  31   1 425.969 224.292   3
  -3  31  -1 96.8396 195.843   2
  -3  31   1 301.205 203.213   2
  -3  31   3 2515.53 244.352   2
   3  31  -3 319.106 222.332   2
  -3  31  -3 315.871 235.877   2
  -3  31  -3 2049.85 258.934   3
  -3  31   3 2180.17 259.358   3
  -3  31   5 3167.79 258.427   2
  -3  31  -5 3071.43 290.857   3
  -3  31   5 3248.24 268.729   3
  -3  31   7 505.884 234.863   2
  -3  31   7 1138.16 233.009   3
   3  31  -7 50.9649 196.070   2
  -3  31  -7 225.902 225.426   2
  -3  31  -7 799.300 259.146   3
   3  31  -9 164.202 242.829   1
  -3  31   9 544.749 264.898   2
   3  31   9 688.097 181.732   2
  -3  31  -9 138.652 252.309   3
  -3  31   9 285.477 266.682   3
  -3  31  -9 158.106 201.086   2
  -3  31  11-7.03185 210.976   2
   3  31  11 140.054 175.110   2
  -3  31  11-148.891 221.138   3
  -3  31 -11-264.298 255.016   3
   3  31 -11 146.232 247.456   1
  -3  31 -11 61.0079 220.882   2
  -3  31  13 1594.70 248.783   2
   3  31  13 1302.78 190.812   2
  -3  31  13 1468.46 240.498   3
  -3  31 -13 1306.11 243.732   2
  -3  31 -13 1343.88 292.272   3
   3  31 -13 1354.77 269.379   1
  -3  31  15 2091.32 255.906   2
   3  31  15 1986.40 211.767   2
  -3  31  15 2210.82 249.173   3
   3  31 -15 1750.52 300.257   1
  -3  31 -15 1581.40 324.917   3
  -3  31 -15 1770.11 266.310   2
   3  31  17 1367.90 256.174   3
  -3  31  17 1315.90 237.257   3
  -3  31 -17 1235.02 314.254   3
  -3  31  17 1335.96 228.633   2
   3  31 -17 1317.77 344.170   1
  -3  31 -17 1731.93 264.139   2
  -3  31  19 285.551 196.615   2
   3  31  19 400.423 238.218   3
  -3  31  19 561.129 223.858   3
  -3  31 -19 259.260 256.385   2
   3  31 -19 269.025 274.869   1
  -3  31 -19 569.116 306.122   3
  -3  33  -1 108.315 244.207   3
  -3  33   1 306.343 220.464   2
   3  33  -1-6.05732 194.305   2
   3  33   1 48.1827 194.916   2
  -3  33  -1 127.758 201.485   2
  -3  33   1 158.689 239.755   3
  -3  33   3 1407.76 249.003   3
   3  33  -3 137.981 218.746   2
  -3  33   3 1808.12 243.043   2
  -3  33  -3 1857.41 275.579   3
   3  33   3 116.804 215.975   2
  -3  33  -3 327.584 239.131   2
  -3  33  -5 1253.20 257.666   3
  -3  33   5 1154.32 244.839   3
  -3  33   5 1395.36 241.831   2
   3  33  -5 52.1527 214.872   2
   3  33   5-28.6370 198.589   2
  -3  33  -5 144.632 224.529   2
  -3  33   7 1747.01 255.627   2
  -3  33   7 1734.52 259.787   3
  -3  33  -7 987.919 263.232   3
   3  33  -7 54.1672 213.176   2
   3  33   7 1268.67 200.887   2
  -3  33  -7 155.257 230.191   2
  -3  33  -9 15.3086 214.561   2
  -3  33   9 325.998 226.480   2
   3  33   9 270.284 185.187   2
  -3  33   9 61.6255 220.355   3
   3  33  -9-6.88778 203.950   2
  -3  33  -9 164.608 255.386   3
  -3  33  11-29.0152 217.764   2
   3  33  11 67.5091 187.838   2
  -3  33  11 207.485 213.805   3
  -3  33 -11 417.668 261.211   3
  -3  33 -11 133.691 226.374   2
  -3  33  13 739.510 235.676   2
  -3  33  13 570.367 216.878   3
  -3  33 -13 508.648 274.242   3
   3  33 -13 618.896 260.243   1
  -3  33 -13 207.503 231.134   2
  -3  33  15 1654.29 251.596   2
   3  33 -15 794.490 277.449   1
  -3  33  15 1515.78 244.389   3
  -3  33 -15 1541.04 305.534   3
  -3  33 -15 1438.38 257.571   2
  -3  35  -1-9.84247 235.805   3
  -3  35   1 471.463 214.242   2
   3  35   1-6.18165 199.727   2
  -3  35   1 403.023 231.885   3
  -3  35  -1 86.5629 209.940   2
   3  35  -1-69.7450 198.757   2
   3  35  -3 19.5203 194.470   2
  -3  35   3 264.444 213.434   2
   3  35   3-12.2225 214.639   2
  -3  35   3 79.0285 233.750   3
  -3  35  -3 192.405 256.267   3
  -3  35  -3-51.2874 218.868   2
  -3  35   5 1355.50 254.667   3
  -3  35   5 1484.56 245.676   2
  -3  35  -5 213.782 236.988   2
   3  35  -5 167.543 232.618   2
   3  35   5 1968.89 237.232   2
  -3  35  -5 1423.97 268.820   3
  -3  35  -7 342.268 216.845   2
  -3  35   7 389.699 225.381   2
   3  35  -7 6.88434 207.755   2
   3  35   7 541.146 195.733   2
  -3  35  -7 234.933 251.577   3
  -3  35   7 110.684 216.636   3
  -3  35   9 155.406 218.067   2
  -3  35  -9-22.9125 225.053   2
  -3  35  -9 588.694 260.192   3
  -3  35   9 446.581 226.880   3
   3  35  -9 114.387 210.248   2
   4   0   0 121661. 2823.32   1
  -4   0   0 116133. 2783.14   3
   4   0   0 118988. 2796.35   5
  -4   0   0 117471. 2787.85   2
   4   0   0 112708. 2786.37   4
  -4   0   2-15.8471 50.9739   2
   4   0   2 2.86208 76.3278   1
   4   0  -2 31.7280 43.7745   4
   4   0   2-30.3695 40.1708   5
  -4   0   2 23.1790 33.3496   3
   4   0  -2 27.0834 50.3540   5
   4   0  -2-27.5603 84.8234   1
   4   0   2 7.54021 35.5356   4
  -4   0  -2 1.36376 40.5374   2
  -4   0   4 53817.1 1282.84   3
   4   0   4 51388.8 1295.60   5
   4   0  -4 51952.7 1333.87   1
  -4   0  -4 52931.6 1284.70   2
   4   0   4 51807.2 1307.26   1
  -4   0   4 56007.3 1300.20   2
   4   0   4 53283.8 1283.43   4
   4   0   6 2.36826 55.2887   5
  -4   0   6-45.7600 54.0438   3
   4   0   6-12.8320 49.2584   4
   4   0  -6 24.9619 101.768   1
  -4   0  -6 8.13881 51.5853   2
  -4   0   6-38.5387 70.5622   2
  -4   0  -8 26628.6 670.885   2
   4   0   8 26812.6 686.338   5
   4   0  -8 26143.1 720.504   1
  -4   0   8 26739.1 686.264   2
  -4   0   8 26401.5 670.640   3
   4   0   8 26362.2 669.097   4
  -4   0  10 31.3025 100.982   3
   4   0  10 20.0053 93.9083   4
  -4   0 -10-20.9695 107.929   2
   4   0 -10 44.1841 161.106   1
   4   0  10 55.4630 105.061   5
  -4   0  10 60.9593 125.270   2
  -4   0  12 69913.5 1802.57   3
  -4   0  12 73514.5 1816.61   2
   4   0 -14 192.607 176.846   1
   4   0  14 3.44704 118.943   4
   4   0  14 4.87768 136.256   5
  -4   0 -14-3.79257 138.934   2
  -4   0  16 22510.8 638.354   3
   4   0  16 24745.0 670.365   5
  -4   0  16 22892.4 645.950   2
   4   0  16 23647.1 638.766   4
   4   0 -16 22139.1 671.569   1
  -4   0  18-96.1241 136.334   3
   4   0  18-18.7503 147.086   5
  -4   0  18 71.8752 137.597   2
   4   0 -18 331.351 185.224   1
   4   0  18 156.275 132.514   4
  -4   0  20 71081.4 1881.47   4
   4   0 -20 74458.8 1909.18   1
   4   0  20 73892.6 1903.35   5
  -4   0  20 74284.7 1930.80   5
   4   0  20 79141.7 1874.68   4
   4   0  22-154.847 170.292   5
  -4   0  22-193.655 216.736   5
   4   0 -22 312.568 214.882   1
  -4   0  22 86.3196 169.627   4
   4   0  22-101.429 153.116   4
   4   0 -24 4424.74 303.521   1
   4   0  24 4595.33 293.545   5
  -4   0  24 4454.66 337.395   5
   4   0  24 4481.33 257.705   4
  -4   0  24 4308.16 267.054   4
  -4   0  26 72.8878 181.398   4
   4   0 -26-67.9756 233.332   1
  -4   0  26-9.94799 243.344   5
   4   0  26 82.1588 206.337   5
   4   0  26 51.7331 177.373   4
   4   0 -28 5492.94 358.182   1
   4   0  28 5847.25 306.667   4
  -4   0  28 6033.26 375.303   5
   4   0  28 5601.25 348.686   5
  -4   0  28 5702.34 318.752   4
  -4   0  30-94.2910 220.163   4
   4   0 -30-114.207 256.463   1
   4   0  32 2991.94 295.009   5
  -4   0  32 3253.18 338.889   5
   4   0  32 3113.65 266.195   4
  -4   0  34 18.9297 228.135   4
   4   0  34-124.655 246.777   5
  -4   0  34-441.299 284.115   5
   4   0  34-65.7162 215.423   4
  -4   0  36-228.825 301.508   5
   4   0  36 129.406 259.687   5
   4   0  36-8.54792 220.990   4
  -4   0  36 322.612 241.751   4
  -4   0  38 192.270 251.844   4
  -4   0  38 273.456 295.334   5
   4   0  38-159.879 230.975   4
   4   0  38-60.6129 251.242   5
  -4   2   0-1.80640 50.5760   3
   4  -2   0-3.87784 40.4323   5
   4  -2   0-36.5964 43.0967   4
   4  -2   0 3.67755 88.5682   1
   4   2   0 10.6658 67.3390   1
   4   2   0-8.28788 30.3997   4
   4   2   0-46.1336 43.4136   5
   4   2   2 98649.7 2361.17   4
  -4   2   2 99220.9 2372.92   3
   4  -2   2 102187. 2380.17   5
   4  -2  -2 97950.7 2388.13   5
   4   2  -2 100030. 2388.60   5
   4   2  -2 96067.8 2373.84   4
   4   2   2 98540.1 2388.58   1
  -4  -2   2 102240. 2369.66   2
  -4   2  -2 98285.1 2395.08   3
   4   2   2 100822. 2378.82   5
   4   2  -2 95920.9 2401.79   1
  -4   2   2 97720.0 2383.73   2
   4  -2   2 99670.4 2375.02   4
   4  -2  -2 99373.0 2384.62   4
  -4   2  -2 99357.5 2381.03   2
   4  -2  -2 96370.5 2418.42   1
  -4  -2   4 2211.15 74.7822   3
  -4   2  -4 2301.99 100.827   2
  -4   2   4 2415.52 94.7582   3
   4   2   4 2289.53 94.0294   5
   4  -2  -4 2589.58 156.417   1
   4   2  -4 2027.20 130.351   1
   4  -2   4 2160.88 90.3042   4
  -4   2   4 2320.71 108.125   2
   4  -2   4 2233.39 96.8273   5
   4   2   4 2354.65 78.8299   4
  -4  -2   4 2231.25 95.9863   2
   4   2   4 2385.49 105.408   1
   4  -2   6 9789.09 273.427   5
  -4   2  -6 9073.27 270.840   2
  -4   2   6 9411.74 266.696   3
   4   2   6 9606.68 249.454   4
   4   2  -6 9325.50 300.982   1
  -4   2   6 9731.03 281.291   2
  -4  -2   6 9168.97 250.192   3
   4   2   6 9075.21 265.580   5
  -4  -2   6 8957.67 268.472   2
   4  -2   6 9847.67 262.069   4
   4   2   6 8856.61 254.507   1
   4  -2  -6 8877.36 316.827   1
  -4  -2   8 48.1464 76.0687   3
   4  -2  -8-95.5530 144.679   1
   4  -2   8 24.2506 78.0678   5
  -4   2   8-15.0522 81.9982   3
   4   2  -8 112.192 124.797   1
   4  -2   8 111.490 76.0757   4
   4   2   8 96.2837 80.0845   5
   4   2   8 59.9408 56.2274   1
   4   2   8 85.1119 70.2352   4
  -4  -2   8 37.0577 93.2348   2
  -4   2  -8 29.7739 96.8725   2
  -4   2   8-33.6641 100.924   2
  -4  -2  10 116665. 2810.51   3
  -4   2  10 113400. 2816.98   3
  -4  -2 -10 118542. 2798.54   2
  -4   2  10 115090. 2830.07   2
   4   2  10 117165. 2827.14   5
   4  -2  10 113596. 2815.48   4
   4  -2 -10 115186. 2866.71   1
   4  -2  10 119250. 2831.19   5
   4   2 -10 116165. 2850.64   1
   4   2  10 116361. 2804.29   4
  -4   2 -10 120958. 2826.92   2
  -4  -2  10 117697. 2823.14   2
  -4   2  12 69.1830 120.728   3
  -4  -2 -12 128.946 107.377   2
  -4   2 -12 14.9844 138.448   2
  -4   2  12 114.004 130.706   2
  -4   2 -14 17945.9 518.188   2
   4   2 -14 18428.1 544.562   1
  -4  -2 -14 17578.2 490.269   2
   4   2  14 17884.6 522.577   5
   4  -2  14 17389.6 524.605   5
   4  -2  14 17169.5 500.603   4
   4   2  14 17822.7 490.004   4
  -4  -2  14 17431.0 512.309   4
   4   2 -16 803.620 180.962   1
  -4   2  16 644.413 134.849   3
   4  -2 -16 783.608 196.699   1
   4  -2  16 632.340 152.784   5
   4   2  16 520.418 156.750   5
  -4   2  16 609.690 145.775   2
   4  -2  16 809.771 141.127   4
   4   2  16 826.250 130.041   4
  -4   2  18 68591.8 1697.10   3
   4   2 -18 66160.1 1718.81   1
   4  -2  18 66279.8 1685.92   4
  -4   2  18 67569.5 1696.30   2
   4  -2  18 65840.0 1715.89   5
  -4   2 -18 65422.5 1658.55   1
   4   2  18 67093.0 1675.32   4
   4  -2 -18 65773.7 1727.40   1
   4   2  18 66706.7 1713.54   5
  -4  -2  18 66252.9 1697.49   4
  -4   2  20 85.6274 158.492   3
   4  -2 -20 93.7200 207.622   1
  -4  -2  20 40.3098 186.705   5
   4   2  20 90.9961 157.550   5
   4  -2  20 243.303 156.330   5
  -4   2  20 45.2257 154.625   2
   4   2 -20 376.184 189.786   1
  -4   2  20-8.00907 195.353   5
  -4  -2  20 5.82882 142.286   4
   4  -2  20 136.331 139.165   4
   4   2  20 4.76515 137.099   4
  -4   2  22 33482.4 916.727   3
  -4  -2  22 32607.1 963.289   5
   4   2 -22 33013.7 940.401   1
   4  -2 -22 33158.1 944.995   1
  -4  -2  22 31911.4 913.917   4
   4  -2  22 31559.6 935.046   5
   4   2  22 33260.8 941.832   5
  -4   2  22 34769.4 977.792   5
   4   2  22 34328.3 896.491   4
  -4   2  22 32605.2 907.247   2
   4  -2  22 33832.7 906.637   4
  -4  -2  24 344.905 198.134   4
  -4  -2  24 576.427 332.047   5
   4  -2  24 75.2679 193.998   5
   4   2  24 68.5806 193.116   5
  -4   2  24 386.395 237.171   5
   4   2 -24-143.766 240.227   1
   4  -2 -24 398.289 236.059   1
   4  -2  24-137.095 168.742   4
   4   2  24-29.0024 164.754   4
  -4  -2  26 844.427 210.472   4
  -4   2  26 1156.96 214.934   4
  -4   2  26 1043.58 273.857   5
   4  -2  26 621.211 224.178   5
   4   2  26 1171.86 239.704   5
   4   2 -26 821.113 242.582   1
  -4  -2  26 1226.24 261.380   5
   4  -2 -26 874.242 250.993   1
   4  -2  26 851.754 197.885   4
   4   2  26 811.189 187.493   4
  -4   2  28 194.354 195.785   4
  -4  -2  28-73.2719 203.756   4
   4  -2  28 19.2199 218.695   5
   4   2  28 9.99504 228.417   5
   4   2 -28 99.5655 243.606   1
  -4  -2  28-170.771 265.812   5
   4  -2 -28 125.365 235.854   1
  -4   2  28-85.6581 257.865   5
   4  -2  28 214.472 196.432   4
   4   2  28-88.1459 186.196   4
  -4  -2  30 6533.99 348.348   4
  -4   2  30 6323.84 342.734   4
   4   2 -30 5810.33 373.186   1
   4  -2  32 572.513 233.661   5
   4   2  32 601.820 253.842   5
  -4  -2  32 304.416 278.728   5
  -4   2  32 835.530 288.922   5
   4  -2  32 667.243 223.416   4
   4   2  32 646.498 213.165   4
  -4  -2  32 715.938 225.069   4
  -4   2  34 1647.31 266.594   4
   4   2  34 1716.57 289.608   5
  -4   2  34 1470.35 315.212   5
   4  -2  34 1525.72 266.787   5
   4   2  34 1497.76 237.648   4
  -4  -2  34 1866.07 316.966   5
   4  -2  34 1953.75 262.279   4
  -4  -2  34 1736.21 268.400   4
  -4   2  36 224.584 237.137   4
  -4   2  36 458.996 297.439   5
   4  -2  36 57.2669 289.265   5
   4   2  36 303.389 257.616   5
  -4  -2  36 242.041 290.175   5
   4  -2  36 17.5387 299.823   4
   4   2  36 123.862 218.895   4
  -4  -2  36 20.1510 245.954   4
   4  -2  38 2277.08 313.763   5
  -4   2  38 2989.11 309.960   4
   4   2  38 2566.82 328.658   5
  -4   2  38 2805.37 360.288   5
  -4  -2  38 2575.49 313.313   4
   4  -2  38 2590.42 290.666   4
   4   2  38 2953.25 274.546   4
  -4  -2  38 3192.49 364.121   5
   4  -4   0 43618.3 1029.86   5
   4   4   0 42276.3 1036.02   1
   4   4   0 42553.4 1028.27   5
   4  -4   0 42173.3 1031.21   4
   4   4   0 40685.0 1002.94   4
   4   4   0 42191.2 1004.07   2
  -4   4   0 40576.2 1035.13   3
  -4   4   0 42135.5 1034.94   2
  -4   4  -2 7543.01 225.863   2
   4   4   2 7597.91 217.835   1
   4   4  -2 7546.75 238.326   1
   4  -4  -2 7283.97 222.123   5
  -4   4   2 7187.92 220.086   3
   4  -4  -2 7397.59 225.222   4
  -4   4  -2 7289.25 240.402   3
   4  -4   2 7415.69 214.075   5
   4  -4   2 7378.02 215.875   4
   4   4   2 7457.55 210.261   5
   4  -4  -2 7270.89 267.209   1
  -4   4   2 8041.36 232.692   2
   4   4   4 25567.1 636.181   1
  -4   4   4 27004.1 653.211   3
   4   4  -4 26036.7 675.023   1
   4  -4   4 24987.2 648.910   5
  -4  -4   4 26024.6 639.223   4
  -4   4  -4 25057.4 683.531   3
   4  -4  -4 24839.8 700.785   1
  -4   4  -4 25713.7 658.520   2
   4  -4   4 25350.4 649.432   4
   4   4   4 25317.7 643.353   5
  -4   4   4 26368.4 660.638   2
   4   4   6 46.2383 39.2910   4
   4   4   6-6.53604 43.4603   2
   4  -4  -6 81.7508 137.265   1
   4  -4   6 58.3897 64.9868   5
   4   4   6 4.35794 58.2207   5
  -4   4  -6 20.0059 88.6994   2
  -4  -4   6-37.0526 69.6431   4
  -4   4   6 58.8718 77.2972   3
   4   4   6 45.7990 42.4937   1
   4  -4   6 33.3849 65.6667   4
   4   4  -6 99.6028 107.296   1
  -4   4   6-42.8293 89.8146   2
   4  -4  -8 61151.1 1608.76   1
  -4   4   8 65697.5 1559.39   3
   4   4  -8 59801.3 1576.95   1
  -4   4  -8 63874.2 1564.57   2
   4  -4   8 63986.5 1559.96   5
  -4  -4   8 65373.1 1556.87   4
   4   4   8 64162.6 1553.78   5
  -4   4   8 65187.2 1565.87   2
   4  -4   8 62280.8 1549.51   4
   4   4   8 62249.7 1525.07   4
   4   4  10 7093.98 243.127   5
   4  -4 -10 6809.44 315.601   1
  -4   4  10 6885.32 259.926   2
  -4   4  10 6576.93 248.801   3
  -4  -4  10 7344.83 255.061   4
   4   4  10 6620.57 211.789   4
   4  -4  12 140075. 3316.50   4
   4  -4  12 141257. 3330.58   5
  -4  -4  12 130356. 3320.87   4
  -4   4 -12 137643. 3330.81   2
  -4  -4  14 103.497 130.681   4
   4   4  14-3.00166 107.244   4
  -4   4  14-37.8894 127.050   3
  -4   4 -14-28.7466 150.708   2
   4  -4  14 83.7329 123.244   4
   4  -4  14 64.9432 133.723   5
   4   4 -14 75.4168 157.893   1
  -4   4  14 35.7794 138.554   2
   4  -4 -14 204.963 191.408   1
   4   4  14 110.141 133.550   5
  -4   4  16 2647.36 179.361   3
   4   4 -16 2783.69 212.452   1
   4   4  16 2981.89 198.197   5
  -4   4 -16 2696.05 171.199   1
   4   4  16 2580.08 159.326   4
   4  -4  16 2434.06 183.842   5
   4  -4 -16 2153.04 235.882   1
  -4   4  16 2563.74 185.762   2
   4  -4  16 2325.82 173.277   4
  -4   4  18 1984.76 179.804   3
  -4   4 -18 1554.37 155.464   1
   4   4  18 1909.70 189.518   5
   4  -4 -18 1893.56 234.139   1
   4  -4  18 1938.27 187.924   5
  -4  -4  18 1584.93 210.229   5
   4   4 -18 1637.62 204.513   1
  -4   4  18 1863.32 181.545   2
   4  -4  18 1436.95 160.529   4
   4   4  18 1625.03 148.271   4
  -4  -4  18 1716.46 172.188   4
  -4   4  20 65252.2 1643.48   3
   4   4 -20 65163.3 1670.35   1
   4   4  20 64587.5 1667.43   5
  -4   4 -20 64209.2 1621.46   1
   4  -4  20 61409.3 1664.36   5
  -4  -4  20 67522.0 1696.22   5
  -4   4  20 62142.5 1683.54   5
   4  -4 -20 64941.9 1685.38   1
  -4   4  20 64481.3 1640.98   2
   4  -4  20 63701.3 1639.22   4
   4   4  20 66200.3 1620.73   4
  -4  -4  20 65060.3 1651.40   4
   4   4  22 183.743 148.164   4
  -4  -4  22 201.405 173.239   4
  -4   4  22 129.569 174.377   3
   4  -4 -22-126.763 222.690   1
  -4  -4  22 185.909 226.321   5
   4   4  22 205.992 191.970   5
  -4   4  22 135.384 228.098   5
   4   4 -22 7.54964 202.958   1
  -4   4  22 105.127 175.071   2
   4  -4  22 83.8653 175.850   5
   4  -4  22 5.98218 163.626   4
  -4   4  24 6140.74 312.380   3
   4  -4 -24 6260.29 352.396   1
  -4   4  24 5844.19 361.207   5
  -4  -4  24 5962.24 312.275   4
   4  -4  24 5586.91 312.497   5
   4   4  24 5513.45 326.701   5
   4   4 -24 5430.27 335.558   1
  -4  -4  24 5968.37 361.369   5
   4   4  24 6131.20 280.295   4
  -4   4  24 5986.68 302.588   2
   4  -4  24 5656.72 294.834   4
  -4   4  26-98.5487 210.212   3
   4   4  26 54.0332 168.084   4
  -4  -4  26-118.876 250.511   5
   4   4 -26-34.6168 234.876   1
   4  -4  26-150.535 220.219   5
   4   4  26 9.50798 209.503   5
  -4   4  26 142.462 243.582   5
  -4   4  26 35.1262 196.904   2
   4  -4  26-145.837 192.903   4
   4  -4 -26 44.1007 241.925   1
  -4  -4  26 169.807 202.138   4
   4  -4 -28 4629.39 333.554   1
   4  -4  28 4692.82 325.499   5
   4   4  28 5159.41 337.865   5
  -4  -4  28 4161.10 336.751   5
   4   4 -28 4372.00 329.282   1
  -4   4  28 5386.92 366.451   5
   4  -4  28 4655.73 291.840   4
   4   4  28 4818.10 272.781   4
  -4  -4  28 4397.33 291.918   4
   4   4 -30 1217.87 281.404   1
  -4   4  30 1316.25 244.802   4
   4   4  30 1073.84 266.735   5
  -4  -4  30 1353.51 233.127   4
  -4   4  32 8580.11 423.372   4
   4  -4  32 9561.53 448.171   5
  -4  -4  32 10588.5 438.291   4
   4   4  32 8893.18 464.504   5
  -4  -4  32 9787.54 474.762   5
  -4   4  32 9656.31 500.859   5
   4  -4  32 9504.21 415.758   4
   4   4  32 9628.44 396.264   4
   4   4 -32 10266.2 477.171   1
  -4   4  34 71.1991 218.517   4
   4   4  34 24.1441 244.281   5
  -4   4  34 12.6231 289.694   5
   4  -4  34-238.965 247.830   5
  -4  -4  34 421.434 281.565   5
   4  -4  34 111.653 218.393   4
   4   4  34 369.633 201.433   4
  -4   4  36 485.075 241.874   4
   4  -4  36 572.024 239.186   4
   4  -4  36 146.008 252.642   5
   4   4  36 251.387 261.381   5
  -4   4  36 168.819 287.760   5
  -4  -4  36 365.239 302.700   5
   4   4  36 8.33666 224.197   4
  -4   4  38 169.473 248.628   4
   4  -4  38 36.9216 225.795   4
  -4   4  38-269.493 299.042   5
   4  -4  38 115.848 260.729   5
   4   4  38 12.9814 272.582   5
  -4  -4  38-12.7087 307.220   5
   4   4  38 218.685 223.485   4
   4  -6   0-63.9026 61.5118   4
   4   6   0 5.91235 53.1370   5
   4   6   0 53.4705 72.8152   1
   4   6   0-5.86043 27.3530   3
  -4   6   0-2.72532 77.9851   2
   4  -6   0-4.18904 52.4935   5
  -4   6   0-47.1985 81.1940   3
   4   6   2 18689.5 472.446   5
   4   6  -2 18676.1 498.689   1
   4   6   2 18394.8 461.564   3
   4  -6  -2 18596.7 486.982   5
  -4   6   2 18419.7 495.081   2
   4  -6  -2 18652.4 494.793   4
   4  -6   2 18977.7 485.087   4
  -4   6  -2 18739.7 511.895   3
  -4   6   2 18962.6 493.796   3
   4  -6   2 18393.5 477.745   5
  -4   6  -2 18164.2 494.142   2
   4   6   2 18177.0 479.474   1
  -4   6   4 272.191 94.2610   2
   4   6   4 94.1318 60.4340   3
   4   6   4 76.0480 65.1478   1
   4   6   4 17.2884 48.1034   5
   4   6  -4 70.4750 68.7705   3
   4   6  -4 82.6868 99.8234   1
  -4   6  -4 250.754 132.865   3
  -4   6  -4-23.8331 88.4366   2
  -4   6   4 52.4588 82.7743   3
   4  -6   4 97.9389 66.4243   4
   4  -6   4 47.4023 62.0059   5
  -4  -6   4 33.2810 48.7759   4
   4   6   6 1489.88 104.701   3
  -4   6   6 1428.85 117.635   3
   4   6  -6 1201.75 142.001   1
   4   6   6 1486.39 79.1460   1
  -4   6  -6 1323.01 189.267   3
   4  -6   6 1301.08 98.2154   5
   4  -6  -6 1276.81 187.816   1
  -4   6  -6 1273.82 134.913   2
   4  -6   6 1443.62 101.268   4
   4   6   6 1423.95 86.8990   5
  -4   6   6 1380.36 125.547   2
  -4  -6   6 1487.96 98.4239   4
  -4   6   8 793.859 133.681   2
   4  -6  -8 1172.45 210.899   1
   4   6   8 855.413 117.739   3
   4   6   8 963.276 73.3319   2
  -4   6  -8 972.898 148.401   2
  -4   6   8 919.917 125.790   3
   4   6   8 919.977 98.4271   5
   4   6  -8 820.673 154.539   1
   4  -6   8 872.987 113.315   5
   4   6   8 791.271 63.4260   2
   4  -6   8 904.561 113.933   4
  -4  -6   8 1085.79 116.898   4
   4   6  10 330484. 7589.47   3
  -4   6  10 331925. 7599.83   3
  -4   6 -10 326378. 7605.85   2
   4   6  10 298810. 7551.64   2
  -4  -6  10 326866. 7591.37   4
   4   6  10 323981. 7588.62   5
   4  -6  12 218.531 121.476   5
  -4  -6  12 280.865 129.354   4
  -4   6 -12 201.983 156.747   2
   4   6  12 137.452 113.470   5
   4   6 -12 215.191 163.760   1
   4  -6  12 132.131 112.317   4
  -4   6  12 85.0635 141.660   2
   4   6 -14 15920.7 492.922   1
  -4   6  14 15284.4 463.170   2
  -4   6  14 15806.9 464.608   3
  -4   6 -14 15241.1 477.025   2
   4  -6  14 15158.8 467.044   5
   4  -6 -14 15563.5 526.612   1
  -4  -6  14 14247.0 458.032   4
   4  -6  14 15755.3 456.514   4
   4  -6 -16 1233.16 230.061   1
   4   6  16 1181.43 127.770   4
  -4   6  16 1357.99 161.124   3
   4  -6  16 1174.39 155.383   5
   4   6 -16 1142.20 184.392   1
  -4   6 -16 1191.89 156.528   1
  -4  -6  16 1336.58 191.884   5
   4   6  16 1286.00 166.362   5
  -4   6  16 1192.77 164.364   2
   4  -6  16 1068.84 148.312   4
  -4  -6  16 1124.02 155.723   4
   4   6 -18 25106.3 747.019   1
  -4   6  18 26330.8 730.563   3
   4   6  18 26259.2 746.031   5
   4  -6  18 25763.5 746.843   5
  -4  -6  18 25731.6 771.842   5
  -4   6  18 26238.5 729.030   2
   4  -6  18 26925.6 726.256   4
   4   6  18 26551.4 694.801   4
   4  -6 -18 25929.8 785.411   1
  -4  -6  18 24690.2 729.310   4
   4   6  20 136.274 124.971   4
  -4   6  20 319.657 163.077   3
  -4  -6  20 113.840 159.785   4
   4   6 -20 242.192 194.758   1
   4  -6  20 372.589 172.908   5
   4   6  20 249.053 167.119   5
   4  -6 -20 179.301 223.856   1
  -4   6  20 121.921 200.762   5
   4  -6  20 80.4048 149.520   4
  -4  -6  20 285.947 199.320   5
  -4   6  20 204.682 170.245   2
   4   6  22 26808.5 801.919   5
  -4   6  22 26753.3 777.252   3
  -4  -6  22 27326.2 826.093   5
   4  -6 -22 27089.8 823.055   1
   4  -6  22 25709.4 787.959   5
  -4   6  22 26553.5 831.863   5
  -4   6  22 28462.6 781.349   2
   4  -6  22 27136.0 769.638   4
   4   6  22 27288.6 742.412   4
  -4  -6  22 26931.5 780.596   4
   4   6 -22 25892.7 798.258   1
   4   6  24 125.705 163.841   4
  -4   6  24 237.703 246.850   5
   4  -6 -24-233.638 240.242   1
   4   6 -24 256.900 225.595   1
   4  -6  24 115.635 185.104   5
   4   6  24 220.385 207.624   5
  -4  -6  24-92.9922 233.397   5
  -4   6  24-26.6258 192.717   2
  -4   6  24 279.688 191.859   3
   4  -6  24 110.705 175.387   4
  -4  -6  24 142.407 187.206   4
   4   6  26 1072.43 191.628   4
  -4   6  26 1154.97 215.860   3
   4  -6 -26 1126.47 268.871   1
   4   6 -26 820.549 256.194   1
  -4  -6  26 1053.44 260.198   5
  -4   6  26 847.123 211.902   2
   4  -6  26 821.653 218.953   5
   4   6  26 788.252 245.217   5
  -4   6  26 1080.92 263.388   5
   4  -6  26 877.357 199.609   4
  -4  -6  26 639.411 204.678   4
   4   6  28 556.607 183.350   4
  -4   6  28 397.590 210.319   3
  -4   6  28 645.704 218.042   2
   4   6 -28 847.073 262.803   1
   4  -6  28 487.545 224.648   5
   4   6  28 463.809 238.418   5
  -4   6  28 490.334 267.284   5
  -4  -6  28 467.054 266.356   5
   4  -6  28 547.416 197.357   4
  -4  -6  28 716.898 222.073   4
   4   6  30 16889.7 624.339   5
   4   6 -30 16285.5 609.641   1
  -4  -6  30 15356.6 565.218   4
  -4   6  32 191.739 251.573   4
   4  -6  32 351.300 235.338   5
   4   6 -32 707.709 282.730   1
   4  -6  32 328.520 204.776   4
   4   6  32 499.829 258.843   5
  -4  -6  32 591.966 280.550   5
  -4   6  32 434.951 308.336   5
   4   6  32 406.062 198.684   4
  -4   6  34 2346.94 275.840   4
   4  -6  34 2114.91 284.258   5
   4   6  34 1889.53 310.861   5
  -4   6  34 1946.87 332.299   5
  -4  -6  34 2576.27 332.875   5
   4   6  34 2242.65 239.728   4
   4  -6  34 2102.87 259.929   4
  -4   6  36-18.2945 223.108   4
   4   6  36 78.2573 273.059   5
  -4  -6  36-62.2530 324.819   5
  -4   6  36-238.678 298.172   5
   4  -6  36 411.483 259.425   5
   4  -6  36 154.541 228.945   4
   4   6  36 86.7388 204.263   4
  -4   6  38 1268.23 278.613   4
   4  -6  38 1644.90 273.799   4
  -4  -6  38 1878.53 349.523   5
  -4   6  38 1595.04 341.278   5
   4   6  38 1474.00 312.738   5
   4  -6  38 512.472 280.805   5
   4   6  38 1349.12 240.700   4
  -4   8   0 89485.9 2201.26   2
   4   8   0 90846.9 2164.33   3
   4   8   0 91594.7 2180.85   5
   4  -8   0 89974.7 2184.42   5
  -4   8   0 89934.6 2210.50   3
   4   8   0 87873.9 2196.06   1
   4  -8   0 93428.0 2200.38   4
   4   8   2 400.800 99.6692   1
  -4   8   2 474.819 111.209   2
   4   8   2 627.463 70.2100   3
   4   8  -2 590.141 60.8061   3
  -4   8   2 600.994 111.902   3
  -4   8  -2 486.874 114.268   2
   4   8   2 584.882 65.0199   5
   4  -8   2 569.283 71.1414   5
   4   8  -2 485.910 117.716   1
  -4   8  -2 507.017 134.441   3
   4  -8  -2 553.851 81.0405   5
   4   8  -2 529.223 56.8642   4
   4  -8  -2 529.697 100.924   4
   4  -8   2 554.839 87.1871   4
   4   8   4 23489.6 577.433   3
  -4   8   4 22648.2 603.678   3
   4  -8   4 21821.9 582.407   5
   4   8   4 22456.0 569.153   5
  -4   8  -4 21812.0 635.815   3
   4   8  -4 23836.4 577.981   3
   4  -8   4 22183.7 591.107   4
   4   8   4 22494.3 579.594   1
  -4   8  -4 23214.5 611.081   2
   4   8  -4 22912.0 614.829   1
  -4   8   4 21593.6 602.171   2
  -4   8   6 389.532 128.498   2
   4   8   6 258.910 99.5573   3
  -4   8   6 284.194 122.048   3
  -4   8  -6 262.720 140.748   2
   4   8   6 280.696 70.9264   5
   4   8  -6 348.196 144.518   1
  -4   8  -6-236.101 229.456   3
  -4  -8   6 222.998 79.4279   4
   4   8   6 217.286 86.9891   1
   4   8  -6 349.189 146.783   3
   4  -8   6 162.435 96.6660   5
  -4  -8   8 209675. 4924.39   4
   4   8   8 211769. 4930.10   3
  -4   8  -8 208244. 4955.03   2
   4   8   8 206330. 4921.11   5
   4  -8   8 208065. 4935.29   5
   4   8   8 200276. 4894.97   1
   4  -8   8 207157. 4932.57   4
   4   8  10 12747.5 379.331   3
  -4   8 -10 12878.6 408.637   2
   4   8  10 11850.4 328.976   2
   4   8  10 12681.2 368.807   5
  -4  -8  10 12958.0 377.229   4
  -4   8  10 13370.9 393.053   2
   4   8 -10 13702.3 418.593   1
  -4   8  12 38985.9 997.462   3
   4  -8 -12 39388.7 1065.33   1
  -4   8 -12 37512.1 1009.33   2
  -4   8  12 39684.6 994.770   2
   4  -8  12 37156.6 992.591   5
   4   8  12 37645.5 981.307   5
   4  -8  12 37324.1 981.939   4
  -4  -8  12 37358.8 984.432   4
   4   8 -12 39934.7 1017.06   1
   4   8  14 986.138 148.158   3
  -4   8  14 1274.55 155.756   3
   4  -8  14 1059.61 139.511   4
   4   8 -14 1106.29 175.925   1
   4  -8 -14 886.727 234.108   1
   4  -8  14 1012.96 147.268   5
   4   8  14 1107.21 108.999   2
  -4   8  14 1215.02 162.718   2
  -4  -8  14 1096.13 145.169   4
   4   8  16 559.875 154.979   3
  -4   8  16 589.388 149.811   3
   4   8 -16 597.404 172.685   1
   4  -8  16 630.231 154.591   5
   4   8  16 718.228 146.335   5
  -4  -8  16 808.884 190.525   5
   4   8  16 521.927 113.899   2
   4  -8 -16 494.007 235.090   1
  -4   8  16 784.819 161.078   2
   4  -8  16 806.490 139.921   4
  -4  -8  16 813.614 151.341   4
   4  -8 -18 77.2193 237.104   1
   4   8  18 462.601 160.623   3
   4   8  18 334.100 153.726   5
  -4   8  18 407.524 157.126   3
   4  -8  18 364.858 158.403   5
   4   8 -18 330.835 183.755   1
  -4   8 -18 435.088 162.445   1
  -4  -8  18 400.317 197.713   5
  -4   8  18 340.116 162.746   2
   4  -8  18 270.130 145.508   4
   4   8  18 234.005 120.641   2
  -4   8  20 19434.3 605.408   3
   4  -8  20 20418.8 602.732   4
   4  -8  20 19937.3 621.412   5
  -4  -8  20 21244.7 663.735   5
   4   8  20 20396.2 629.570   5
  -4   8 -20 20074.3 607.840   1
   4  -8 -20 20658.5 678.505   1
  -4   8  20 19948.0 602.199   2
  -4   8  20 18694.0 640.773   5
  -4  -8  20 19038.5 605.629   4
   4   8 -20 20726.3 639.569   1
   4   8  20 20759.3 569.039   4
  -4   8  22 588.608 181.646   3
   4  -8 -22 63.0293 250.980   1
   4  -8  22 255.824 193.545   5
   4   8  22 511.578 150.389   4
   4   8  22 242.161 201.371   5
  -4   8  22 376.441 227.505   5
   4   8 -22 442.247 229.031   1
  -4   8 -22 367.462 199.836   1
  -4   8  22 209.399 182.279   2
  -4  -8  22 664.712 241.731   5
   4  -8  22 278.846 173.172   4
  -4  -8  22 418.131 188.770   4
  -4   8  24 3940.94 272.337   3
   4  -8  24 3433.83 275.831   5
   4  -8  24 4343.05 266.801   4
   4  -8 -24 3774.43 332.601   1
   4   8  24 3762.15 284.134   5
  -4  -8  24 4003.10 323.550   5
  -4   8  24 4148.55 327.013   5
  -4   8  24 3915.19 262.857   2
  -4  -8  24 4120.49 275.598   4
   4   8 -24 3710.73 309.624   1
   4   8  24 4011.26 234.021   4
   4   8  26-34.3883 165.143   4
  -4  -8  26 378.372 257.541   5
  -4   8  26 447.222 252.545   5
   4   8 -26-128.555 241.092   1
   4  -8 -26 251.472 253.529   1
   4  -8  26 35.4684 203.659   5
   4   8  26 236.926 224.469   5
  -4   8  26 70.6364 205.151   3
  -4   8  26-63.8591 201.297   2
   4  -8  26-36.9881 186.691   4
  -4  -8  26-175.088 202.906   4
  -4   8  28 12810.6 498.025   3
  -4  -8  28 13041.1 552.511   5
   4   8 -28 14164.8 540.032   1
   4   8  28 13518.8 548.319   5
   4  -8  28 13309.3 524.691   5
  -4   8  28 13415.7 488.991   2
  -4   8  28 13434.3 568.667   5
   4  -8  28 13028.3 491.483   4
   4   8  28 14563.4 468.517   4
   4   8 -30 567.580 276.865   1
   4  -8  30 1006.19 240.823   5
   4   8  30 669.616 266.664   5
   4   8  30 1139.81 208.404   4
  -4  -8  30 827.052 277.774   5
  -4   8  32 9556.97 441.373   3
  -4  -8  32 10487.4 492.294   5
  -4   8  32 9965.95 428.241   2
   4  -8  32 9612.64 455.652   5
  -4   8  32 9645.32 508.378   5
   4  -8  32 10327.9 434.253   4
   4   8  32 9989.58 402.899   4
   4   8 -34 213.899 293.131   1
   4   8  34 88.1655 205.812   4
   4  -8  34 9.03529 221.824   4
   4  -8  34-278.680 242.475   5
   4   8  34-12.9561 267.696   5
  -4  -8  34-121.965 302.030   5
  -4   8  34 66.3164 285.591   5
  -4   8  36-130.542 239.326   4
   4   8  36 230.586 282.831   5
  -4  -8  36 272.117 314.073   5
  -4   8  36 149.105 307.956   5
   4  -8  36 375.406 261.733   4
   4   8  36-114.480 203.544   4
   4  10   0-3.22145 128.791   1
  -4  10   0 6.84139 120.778   2
   4 -10   0 28.1976 76.1377   5
   4 -10   0-116.045 113.223   4
   4  10   0 40.2098 27.8197   4
   4  10   0 84.3091 78.3783   3
  -4  10   2 42324.6 1120.13   2
  -4  10  -2 44369.5 1124.22   2
   4  10   2 44603.4 1086.02   5
   4  10   2 45004.9 1089.68   3
   4  10  -2 45023.7 1086.62   3
   4 -10   2 43102.6 1093.54   5
   4 -10  -2 46015.1 1125.68   4
   4 -10   2 45280.5 1118.52   4
   4  10   2 43912.8 1110.65   1
   4 -10  -2 43381.5 1103.28   5
   4  10  -2 43203.7 1124.23   1
   4  10  -2 45041.0 1073.60   4
   4  10   4 1460.16 113.589   3
  -4  10  -4 1366.65 155.061   2
   4 -10   4 1348.96 95.6190   5
   4  10  -4 1257.78 118.598   3
   4  10   4 1330.97 127.645   1
   4 -10   4 1347.42 121.783   4
   4  10   4 1351.50 89.4712   5
   4  10  -4 1297.11 163.245   1
   4  10   6 37300.5 943.075   3
   4 -10   6 37526.9 944.177   5
   4  10  -6 38496.1 964.416   3
   4  10   6 39415.7 937.877   1
  -4 -10   6 37556.4 921.448   4
   4  10   6 37429.6 924.562   5
   4 -10   6 35059.3 948.415   4
  -4  10   8-115.335 134.429   2
   4  10  -8 4.89882 153.066   1
   4  10   8 86.7456 107.760   3
   4  10  -8-97.1913 173.421   3
  -4  10  -8 222.605 219.649   3
  -4  10   8-88.5423 129.363   3
  -4 -10   8-2.45617 87.2666   4
  -4  10  10 78359.5 1822.60   3
   4  10  10 72641.2 1788.54   5
  -4  10 -10 78095.3 1889.48   3
   4 -10 -10 75415.6 1889.60   1
   4  10  10 68697.2 1755.27   2
  -4 -10  10 73097.9 1795.72   4
  -4  10  10 77213.0 1817.55   2
   4  10 -10 78110.5 1841.96   1
   4 -10  12 3660.77 187.748   5
  -4  10  12 3627.78 204.645   3
   4  10  12 3739.31 177.323   5
  -4  10 -12 4171.58 234.566   2
   4 -10  12 3802.34 186.435   4
   4 -10 -12 3618.55 281.900   1
  -4  10 -12 3693.21 287.161   3
   4  10  12 3759.58 197.511   3
  -4  10  12 4079.77 202.653   2
  -4 -10  12 3359.09 183.002   4
   4  10 -12 3956.68 231.411   1
   4 -10  14 9187.80 329.895   5
  -4  10  14 9015.58 337.809   3
   4 -10 -14 9960.54 428.408   1
   4  10  14 9286.36 279.484   2
  -4  10 -14 9625.58 357.436   2
  -4 -10  14 8770.20 322.584   4
  -4 -10  14 9500.11 362.378   5
   4  10  14 9264.34 326.305   3
   4 -10  14 9663.97 323.969   4
  -4  10  14 9296.51 332.351   2
   4  10 -14 9464.82 363.488   1
   4 -10  16 240.670 149.250   5
   4  10  16 193.372 148.203   3
  -4  10  16 341.311 148.860   3
   4  10  16 161.025 133.411   5
  -4 -10  16 286.668 196.808   5
   4 -10 -16 497.493 262.157   1
   4  10 -16 139.792 181.498   1
   4 -10  16 228.843 134.728   4
   4  10  16 293.906 107.435   2
  -4  10  16 265.249 157.784   2
  -4 -10  16 27.8606 141.495   4
   4  10  18 10385.1 378.661   3
   4  10  18 11023.8 391.282   5
   4  10 -18 10441.5 413.384   1
  -4  10 -18 10262.0 390.991   1
  -4 -10  18 11340.9 425.978   5
   4  10  18 10638.3 332.110   2
  -4  10  18 10178.4 383.000   3
   4 -10  18 10871.6 393.644   5
   4 -10  18 10420.9 377.011   4
  -4  10  18 10823.3 381.983   2
   4 -10 -18 10192.9 457.472   1
   4  10  20 346.401 180.865   5
   4  10  20 378.528 183.170   3
   4 -10 -20 353.391 268.613   1
  -4  10  20 650.019 178.857   3
  -4  10  20 298.339 213.693   5
  -4  10 -20 274.497 192.044   1
   4  10 -20 161.618 205.340   1
   4 -10  20 282.582 182.096   5
  -4  10  20 687.927 182.083   2
   4  10  20 384.044 134.910   2
   4 -10  20 326.074 167.939   4
  -4 -10  20 638.924 218.526   5
  -4  10  22 13293.8 469.173   3
   4  10 -22 13225.8 502.387   1
   4 -10  22 13078.6 478.248   5
  -4  10  22 12493.8 516.447   5
  -4 -10  22 12792.3 507.197   5
   4 -10  22 12959.2 458.488   4
   4  10  22 12972.7 413.808   2
   4 -10 -22 13876.0 547.153   1
  -4  10 -22 13281.8 473.470   1
   4  10  22 13610.5 491.322   5
   4  10  22 13535.8 470.204   3
  -4  10  22 13244.8 457.999   2
  -4  10  24 230.116 200.881   3
   4  10  24 271.071 164.700   4
   4  10 -24 43.5373 238.532   1
  -4 -10  24 361.244 256.447   5
   4 -10 -24 693.700 288.922   1
   4 -10  24 319.877 200.557   5
   4  10  24 400.951 222.540   5
  -4  10  24 250.080 251.433   5
   4 -10  24 375.636 190.767   4
  -4  10  24 345.192 198.923   2
   4  10  26 892.297 184.603   4
  -4  10  26 873.640 226.655   3
  -4  10  26 1151.69 217.614   2
   4  10 -26 1005.85 251.399   1
   4 -10  26 1159.18 237.844   5
   4  10  26 996.920 248.128   5
  -4 -10  26 1163.27 274.108   5
  -4  10  26 1250.73 277.620   5
   4 -10  26 1181.27 219.387   4
  -4 -10  28 680.109 267.731   5
  -4  10  28 573.941 275.801   5
   4  10  28 835.244 249.894   5
   4  10 -28 555.688 261.106   1
   4 -10  28 504.216 207.571   4
  -4  10  30 16221.8 587.368   3
   4 -10  30 16951.8 615.802   5
   4  10  30 17803.8 658.917   5
  -4 -10  30 17115.3 645.645   5
  -4  10  30 17029.9 578.308   2
   4  10  30 17602.5 556.986   4
  -4  10  32-36.6276 224.814   3
   4  10 -32-107.938 276.483   1
  -4  10  32 26.0633 285.592   5
   4  10  32 487.146 200.944   4
   4 -10  32-10.3379 234.269   5
  -4 -10  32 83.3467 273.924   5
  -4  10  32-8.09279 223.651   2
   4 -10  32-107.246 216.211   4
   4 -10  34 1340.73 250.270   4
  -4  10  34 1339.27 291.628   3
   4  10  34 1087.71 214.801   4
   4 -10  34 846.284 260.750   5
   4  10  34 1742.07 317.891   5
   4  10 -34 1294.26 317.561   1
  -4  10  34 732.866 314.575   5
  -4 -10  34 1396.41 307.637   5
  -4  10  34 1369.74 267.857   2
  -4  10  36 72.9045 237.591   4
   4  10  36 265.500 274.153   5
   4 -10  36 22.0824 244.598   5
  -4 -10  36-49.9587 301.243   5
  -4  10  36-56.1618 293.938   5
   4 -10  36-57.9438 230.109   4
   4  10  36-137.222 207.760   4
   4  12   0 66600.7 1535.83   3
  -4  12   0 64605.5 1580.24   3
   4  12   0 60399.1 1504.60   4
   4  12   0 63261.3 1561.78   1
   4 -12   0 66180.7 1568.02   4
   4 -12   2 3554.31 143.111   5
  -4  12  -2 3447.45 213.934   3
   4  12  -2 3611.98 149.947   3
  -4  12   2 3433.22 191.295   3
   4 -12   2 3668.15 179.356   4
  -4  12   2 3910.44 190.101   2
   4 -12  -2 3565.48 157.706   5
   4  12   2 3837.22 187.284   1
   4  12  -2 3310.33 122.439   4
   4  12   4 20098.3 527.444   3
  -4  12  -4 18909.2 558.705   2
  -4  12   4 20929.1 561.322   3
   4 -12   4 19337.5 539.475   4
   4 -12   4 19114.5 515.674   5
   4  12   4 19512.0 532.108   1
   4  12  -4 19662.7 530.133   3
   4  12   4 19476.5 498.850   5
  -4  12  -4 19999.1 590.550   3
  -4  12   4 20829.5 555.379   2
  -4  12   6 626.831 135.291   2
   4  12   6 599.611 110.991   3
   4 -12   6 348.824 101.806   4
  -4  12   6 517.587 134.764   3
  -4  12  -6 433.963 182.536   3
  -4  12  -6 480.154 146.644   2
   4  12  -6 240.734 151.645   1
   4 -12   6 377.742 86.0310   5
   4  12   6 422.110 113.336   1
   4  12  -6 298.390 140.271   3
   4  12   6 403.406 61.4476   5
   4  12   8 31228.1 834.328   3
  -4  12   8 33038.0 857.670   3
  -4  12  -8 32038.9 866.309   2
   4  12  -8 31739.4 869.813   3
   4  12  -8 34535.9 879.476   1
   4  12   8 31335.5 806.247   5
  -4  12  -8 32163.6 910.300   3
  -4  12   8 34460.8 858.971   2
   4  12  10 387.251 67.2052   2
   4 -12 -10 610.255 225.955   1
   4  12 -10 529.786 167.492   1
  -4  12  10 634.590 135.879   3
  -4  12 -10 273.854 154.350   2
   4 -12  10 400.202 110.387   5
   4  12  10 453.572 87.3172   5
   4  12 -10 502.803 187.566   3
  -4  12  10 672.315 141.826   2
   4 -12  10 458.773 108.144   4
  -4  12 -10 616.365 224.997   3
   4  12  12 33826.5 893.213   3
  -4  12  12 35056.1 910.622   3
  -4  12 -12 34451.8 986.857   3
  -4 -12  12 33500.4 920.314   5
   4  12 -12 33973.6 930.849   1
   4 -12  12 34189.6 898.325   5
   4  12  12 31233.7 870.332   5
   4 -12 -12 34774.6 988.986   1
  -4  12 -12 35167.4 925.513   2
   4 -12  12 34343.3 892.248   4
  -4  12  12 34993.8 901.820   2
   4 -12  14 95.6686 119.214   4
   4  12  14 170.282 132.903   3
  -4  12  14-11.4110 149.895   3
   4  12 -14 52.3377 175.649   1
  -4  12 -14-100.711 171.136   2
   4  12  14 41.2805 90.2503   2
   4 -12  14 5.21813 125.290   5
   4 -12 -14 144.496 260.348   1
  -4 -12  14-211.948 183.589   5
  -4  12 -14 115.025 243.388   3
  -4  12  14-99.7170 148.643   2
   4  12  16 2428.26 196.077   3
  -4  12  16 2923.49 211.798   3
  -4  12  16 3049.63 211.595   2
  -4 -12  16 2782.34 276.804   5
   4 -12  16 2659.03 190.181   4
   4  12  16 2783.69 185.466   5
   4 -12  16 2509.13 198.449   5
   4  12  16 2521.49 150.001   2
  -4  12 -16 2571.27 235.579   2
   4 -12 -16 2997.88 363.786   1
   4  12 -16 2940.16 295.755   1
   4 -12  18-79.5684 166.645   5
  -4  12  18-121.505 162.932   3
   4  12 -18 173.549 199.743   1
   4  12  18 344.006 171.885   3
   4  12  18 80.4750 159.305   5
   4 -12 -18 247.602 276.976   1
  -4 -12  18 15.3512 204.322   5
   4  12  18 27.2021 125.051   2
   4 -12  18-5.96388 156.189   4
  -4  12  18-23.7037 169.301   2
   4  12  20 19517.8 610.416   3
  -4  12  20 20098.1 614.802   3
  -4  12 -20 19738.3 629.107   1
   4  12  20 18945.1 619.966   5
   4 -12  20 19217.6 620.287   5
  -4 -12  20 19509.2 650.168   5
   4  12  20 20580.1 562.025   2
  -4  12  20 21336.7 612.259   2
  -4  12  20 19099.1 655.043   5
   4 -12  20 19176.0 603.575   4
   4  12 -20 20497.6 647.613   1
   4 -12 -20 20072.4 696.151   1
   4  12  22 1984.65 225.236   3
   4 -12 -22 2420.75 326.331   1
  -4  12  22 2149.20 233.708   3
   4  12 -22 1936.08 267.088   1
  -4  12  22 1682.41 276.272   5
   4  12  22 2071.50 238.743   5
  -4 -12  22 2062.21 282.625   5
  -4  12 -22 2149.57 257.522   1
   4  12  22 1883.35 176.444   2
   4 -12  22 1866.52 214.994   4
  -4  12  22 1893.51 218.846   2
   4 -12  22 2016.81 235.914   5
   4  12  24 5564.11 318.544   3
  -4  12  24 5974.95 313.467   3
   4  12  24 5298.03 335.540   5
  -4  12 -24 4940.39 325.584   1
   4 -12 -24 5723.63 402.047   1
  -4 -12  24 5111.29 360.628   5
  -4  12  24 5014.52 365.685   5
   4 -12  24 5361.74 306.329   4
   4  12  24 5277.18 257.616   2
   4  12 -24 4981.49 348.170   1
  -4  12  24 5758.09 301.048   2
   4 -12  24 5650.49 326.816   5
  -4  12  26 203.831 255.745   5
   4  12 -26 330.149 245.623   1
  -4 -12  26-155.977 263.147   5
  -4  12  26 7.98879 203.960   3
  -4  12  26 57.3160 199.926   2
   4 -12  26 154.943 216.178   5
   4 -12  26 157.971 197.694   4
   4  12  26 92.2255 229.238   5
  -4  12  28 10308.4 494.154   5
   4 -12  28 9631.36 413.479   4
   4  12  28 9168.59 457.814   5
   4  12 -28 9934.91 465.483   1
   4  12  30 238.025 181.300   4
  -4 -12  30 262.383 268.069   5
   4  12  30 157.880 240.739   5
  -4  12  30 107.251 233.664   3
  -4  12  30 351.391 214.483   2
   4 -12  30 40.2245 223.024   5
  -4  12  32 7542.76 392.276   3
   4 -12  32 6370.67 385.980   5
  -4 -12  32 6817.05 424.209   5
  -4  12  32 7783.19 381.237   2
   4  12 -32 5806.45 421.345   1
   4 -12  32 6639.87 366.695   4
   4  12  32 6653.28 327.347   4
   4  12  34-64.5905 192.803   4
  -4  12  34-415.540 274.054   2
  -4  12  34 114.530 296.470   3
   4  12 -34-138.302 303.748   1
   4 -12  34 103.679 224.931   4
   4 -12  34 107.854 234.851   5
  -4 -12  34 85.8678 284.298   5
  -4  12  34-125.005 333.490   5
   4  12  36 29.7184 194.345   4
  -4  12  36 148.249 248.574   3
   4 -12  36 44.3775 256.092   5
  -4 -12  36 38.2170 277.917   5
  -4  12  36 116.334 294.564   5
  -4  12  36 282.924 241.383   2
   4 -12  36 224.350 234.401   4
   4 -14   0 102.300 118.183   4
  -4  14   0 70.9195 140.395   3
   4 -14   0 2.72374 79.8375   5
   4  14   0 63.9805 94.7788   3
  -4  14   0-8.62355 133.636   2
  -4  14   2 102563. 2256.08   2
  -4  14  -2 100096. 2259.86   2
   4  14   2 100221. 2229.54   3
   4 -14  -2 101599. 2267.57   4
   4  14  -2 101023. 2229.46   3
  -4  14   2 101756. 2268.34   3
   4  14  -2 103992. 2266.77   1
   4  14   2 100879. 2248.99   1
   4 -14   2 98113.4 2217.60   5
   4 -14  -2 97847.8 2229.78   5
  -4  14  -2 102834. 2288.90   3
   4 -14   2 99370.3 2255.20   4
  -4  14   4 17.0417 127.516   2
   4  14   4 22.7345 101.934   3
   4  14  -4 245.083 154.380   1
  -4  14   4 19.1722 127.116   3
   4 -14   4 38.9846 72.2363   5
  -4  14  -4 74.2810 140.907   2
   4  14  -4 17.2340 111.399   3
  -4  14  -4 192.500 165.098   3
   4  14   4 11.1480 57.5778   5
   4 -14   4-133.215 112.177   4
   4  14   4 29.2305 121.309   1
   4  14  -6 10151.6 349.377   1
   4  14   6 9494.32 302.231   3
  -4  14  -6 8566.66 364.928   3
   4  14  -6 9279.51 319.153   3
  -4  14  -6 9087.60 327.565   2
  -4  14   6 9172.19 319.111   3
  -4  14   6 9239.20 316.852   2
   4  14   6 8927.02 297.072   1
   4 -14   6 8790.61 277.746   5
   4  14   6 9101.73 251.877   5
  -4  14   8 3542.28 192.894   3
   4  14  -8 3875.08 225.220   3
  -4  14  -8 3631.94 208.656   2
  -4  14  -8 3320.01 255.760   3
   4  14   8 3487.63 124.215   5
   4  14  -8 4060.20 228.458   1
  -4  14   8 3762.99 195.367   2
   4  14  10 28361.2 760.331   3
  -4  14  10 28824.7 777.535   3
  -4  14 -10 28819.8 790.107   2
   4  14  10 26775.7 720.363   5
   4  14 -10 30693.1 807.068   1
   4  14 -10 25808.9 799.362   3
  -4  14 -10 28948.8 841.537   3
   4 -14  10 29480.0 762.239   4
   4 -14  10 28754.6 751.881   5
  -4  14  10 29476.2 774.715   2
   4  14  12 665.683 91.5915   2
   4 -14 -12 345.813 284.977   1
   4  14  12 814.226 146.559   3
  -4 -14  12 750.585 173.141   5
  -4  14 -12 887.810 181.075   2
   4  14  12 500.093 97.8156   5
   4 -14  12 582.785 123.075   5
  -4  14 -12 764.901 246.505   3
   4  14 -12 711.731 182.242   1
   4 -14  12 827.220 128.543   4
   4  14 -14 1698.85 261.039   3
  -4  14  14 1541.82 192.913   2
   4  14  14 1790.62 175.918   3
   4  14  14 1795.53 128.189   2
   4 -14 -14 1970.07 314.521   1
  -4  14  14 1814.44 193.804   3
  -4  14 -14 1773.83 288.256   3
  -4  14 -14 1736.01 212.295   2
   4 -14  14 1698.96 166.667   5
  -4 -14  14 1813.66 213.518   5
   4  14 -14 2234.89 222.163   1
   4 -14  14 1764.44 160.639   4
   4 -14 -16-178.784 276.989   1
  -4 -14  16-35.8519 185.615   5
   4  14  16 27.2585 114.895   2
  -4  14 -16-97.8910 292.202   3
  -4  14 -16 7.14749 201.886   2
   4  14 -16 29.2625 195.098   1
   4 -14  16 54.6398 141.276   5
   4  14  16 213.716 154.351   3
  -4  14  16-12.7005 157.143   3
   4 -14  16-16.4639 136.676   4
  -4  14  16-83.7413 163.546   2
   4  14  18 11157.7 411.288   3
   4 -14 -18 12223.3 527.552   1
  -4  14 -18 11844.4 447.577   2
  -4  14  18 11464.6 406.669   2
   4  14  18 11139.4 353.459   2
   4 -14  18 11373.3 407.506   4
  -4  14 -18 11648.4 537.748   3
   4 -14  18 9833.94 403.343   5
  -4 -14  18 11696.5 446.317   5
  -4  14  18 11294.0 412.038   3
   4  14 -18 10976.9 440.842   1
   4  14  20 4100.01 258.089   3
  -4  14  20 4818.33 276.787   3
  -4 -14  20 3829.85 304.689   5
   4 -14  20 4412.00 269.555   5
   4  14  20 4252.20 209.348   2
  -4  14  20 4076.86 259.289   2
   4  14 -20 4446.23 306.254   1
   4 -14  20 4017.48 250.851   4
  -4  14  20 3797.76 306.489   5
   4 -14 -20 4399.15 378.922   1
  -4  14  22 27643.6 812.588   3
   4 -14 -22 26933.7 899.623   1
  -4  14 -22 27427.3 832.954   1
  -4  14  22 28490.1 805.101   2
  -4  14  22 26383.6 866.952   5
   4 -14  22 27191.8 823.929   5
  -4 -14  22 28517.2 861.953   5
   4  14  22 27594.8 811.353   3
   4  14 -22 28438.3 849.490   1
   4  14  22 28000.1 758.970   2
   4 -14  22 29345.1 814.751   4
   4  14  24-189.638 212.499   3
   4  14 -24 211.105 244.936   1
  -4  14  24 109.632 200.461   3
   4 -14  24-51.4895 200.671   5
  -4  14  24 120.231 250.419   5
  -4 -14  24 149.577 254.578   5
  -4  14 -24 303.727 233.163   1
   4  14  24 38.3567 161.015   2
  -4  14  24 133.684 198.855   2
   4 -14  24 172.367 183.650   4
   4  14  26 824.790 274.144   3
   4  14 -26 421.327 275.387   1
   4 -14  26 524.791 230.942   5
  -4 -14  26 671.616 277.392   5
   4  14  26 278.975 206.880   2
  -4  14  26 826.806 276.059   5
   4 -14  26 526.648 204.734   4
  -4  14  28 17.0829 200.997   3
  -4  14  28 195.866 208.423   2
   4 -14  28-60.6583 200.013   4
  -4  14  28-401.876 271.691   5
  -4  14  30 9726.42 434.365   3
   4  14  30 9923.31 381.879   4
  -4 -14  30 10316.2 501.731   5
  -4  14  30 10733.5 426.037   2
   4 -14  30 10202.5 452.488   5
   4  14 -32-316.232 298.218   1
   4 -14  32 10.5128 239.847   5
  -4  14  32-102.591 249.488   3
  -4 -14  32-156.380 284.855   5
   4  14  32-26.1772 184.749   4
  -4  14  32 176.812 238.421   2
   4 -14  32 38.0604 223.910   4
   4  14  34 1393.93 215.118   4
   4  14 -34 1380.46 339.959   1
  -4  14  34 1937.86 283.337   3
  -4 -14  34 1531.27 324.663   5
  -4  14  34 1862.72 276.656   2
   4 -14  34 1226.90 254.044   5
   4 -14  34 1093.18 254.667   4
   4 -16   0 256648. 6324.38   5
  -4  16   0 269131. 6359.24   2
   4  16   0 264001. 6334.82   3
   4  16   0 273560. 6361.37   1
   4 -16   0 267172. 6366.03   4
  -4  16   0 265081. 6375.61   3
  -4  16   2 240.419 138.381   3
  -4  16  -2 229.916 157.235   3
   4 -16   2 237.526 129.142   4
   4  16  -2 289.056 110.795   3
   4  16   2 287.664 105.276   3
  -4  16  -2 322.319 141.008   2
   4 -16   2 252.403 78.7100   5
   4 -16  -2 223.977 134.955   4
   4  16   2 279.592 143.742   1
   4 -16  -2 83.0198 97.3478   5
  -4  16   2 207.707 134.204   2
   4  16  -2 283.014 153.814   1
  -4  16   4 3987.10 205.192   2
  -4  16  -4 3965.38 245.099   3
   4 -16   4 3795.67 194.891   4
  -4  16  -4 3651.88 209.912   2
  -4  16   4 3808.04 213.600   3
   4  16  -4 4087.88 230.621   1
   4  16  -4 3844.22 192.083   3
   4 -16   4 3457.57 148.789   5
   4  16  -6 401.676 158.862   1
  -4  16   6 564.852 139.798   2
  -4 -16   6 444.453 125.150   5
   4  16   6 346.557 131.348   1
  -4  16  -6 518.714 151.349   2
   4  16  -6 347.426 143.336   3
  -4  16  -6 525.203 183.696   3
  -4  16   6 591.327 138.411   3
  -4  16   8 13252.5 432.244   3
  -4  16  -8 14035.4 445.652   2
  -4  16  -8 12989.8 483.295   3
   4  16   8 12887.0 413.718   3
  -4 -16   8 14771.8 426.043   5
   4  16  -8 13042.9 449.197   1
  -4  16   8 13521.1 424.174   2
   4  16 -10 689.567 182.735   1
   4  16  10 515.536 132.905   3
   4  16  10 442.521 77.2114   2
  -4  16  10 415.911 140.641   3
   4 -16  10 376.547 120.342   4
   4 -16  10 482.876 110.864   5
  -4  16 -10 322.001 223.159   3
  -4  16 -10 565.404 171.546   2
  -4  16  10 323.688 143.841   2
   4  16  12 11159.9 366.852   3
  -4  16  12 9318.59 361.002   3
   4 -16  12 10813.5 358.232   4
  -4  16 -12 10523.1 392.406   2
  -4  16 -12 10213.7 451.455   3
  -4 -16  12 10766.5 381.310   5
   4  16 -12 9954.84 411.117   3
   4 -16  12 10709.6 346.060   5
  -4  16  12 10280.9 365.244   2
   4  16 -12 10487.2 401.342   1
   4  16  12 9875.32 301.568   2
   4  16  14-33.1989 110.671   2
  -4  16  14 177.819 154.031   2
   4  16 -14-95.6674 196.862   1
   4 -16 -14 10.1660 272.281   1
   4  16  14 136.827 156.617   3
  -4  16  14 112.195 156.001   3
  -4 -16  14 93.1134 177.049   5
  -4  16 -14 41.4894 187.787   2
   4 -16  14-65.8314 140.993   5
   4 -16  14 144.674 136.517   4
  -4  16 -14 282.323 270.680   3
   4  16 -14-53.2159 227.338   3
  -4  16  16 691.620 173.443   2
  -4  16  16 572.205 188.384   3
   4  16 -16 416.369 219.010   1
   4  16  16 493.085 174.292   3
   4 -16 -16 794.435 309.151   1
  -4  16 -16 498.340 219.385   2
   4 -16  16 571.925 164.364   5
  -4  16 -16 124.414 310.500   3
  -4 -16  16 698.480 220.172   5
   4  16 -16 305.411 253.192   3
   4 -16  16 417.521 149.989   4
   4  16  16 678.615 131.951   2
   4  16 -18 398.795 228.430   1
   4  16  18 184.078 176.400   3
  -4  16 -18 143.843 222.795   2
  -4  16  18 306.080 180.860   3
   4 -16 -18 306.893 302.596   1
   4 -16  18 54.8484 164.830   5
  -4  16 -18 108.918 324.966   3
  -4 -16  18 361.583 218.955   5
   4  16 -18-22.1398 285.673   3
  -4  16  18 110.281 183.362   2
   4 -16  18 309.430 166.519   4
   4  16  18 316.770 133.560   2
   4 -16 -20 38280.5 1159.51   1
  -4  16  20 37831.5 1047.03   3
  -4  16  20 37244.5 1034.46   2
  -4  16 -20 39040.2 1084.20   2
   4 -16  20 38108.7 1053.59   5
   4  16 -20 37861.8 1081.08   1
  -4 -16  20 39911.7 1094.69   5
   4  16  20 38181.0 988.229   2
   4 -16  20 36998.7 1036.79   4
   4  16  20 37730.7 1043.11   3
   4  16 -22 288.574 249.466   1
   4  16  22 273.964 199.263   3
  -4  16  22 377.405 202.744   3
   4 -16  22 294.189 189.329   4
  -4 -16  22 210.183 254.111   5
   4 -16 -22 243.976 320.413   1
  -4  16 -22 588.019 347.827   3
   4  16  22 316.519 151.201   2
   4 -16  22 209.540 187.536   5
  -4  16  22 435.668 200.746   2
   4  16  24 4597.48 304.513   3
   4 -16  24 4608.51 310.243   5
  -4 -16  24 4999.41 358.499   5
   4  16  24 4732.12 251.802   2
   4  16 -24 4356.56 338.926   1
   4 -16  24 4350.14 291.606   4
  -4  16  26 33.4174 199.063   3
  -4 -16  26 32.6127 265.919   5
  -4  16  26-44.5215 209.476   2
   4 -16  26 24.8894 186.396   4
  -4  16  28 4620.48 305.720   3
   4  16  28 4907.84 320.012   3
   4 -16  28 4843.33 334.689   5
  -4  16  28 4683.29 297.774   2
   4 -16  28 4824.75 324.150   4
   4  16  28 4775.73 257.389   2
   4  16 -30 21.8552 275.011   1
  -4  16  30-254.033 230.212   3
  -4 -16  30-11.7591 290.991   5
   4  16  30 41.3625 179.427   2
  -4  16  30-171.462 213.897   2
   4 -16  30 152.198 214.108   5
   4 -16  30 64.5221 207.268   4
   4  16 -32 5326.51 395.595   1
  -4  16  32 5181.13 344.718   3
  -4 -16  32 5311.79 409.265   5
   4 -16  32 5115.35 350.464   5
  -4  16  32 5786.24 348.462   2
   4  16  32 4678.47 285.749   4
   4  16  34 94.9844 184.684   4
   4  16 -34 11.5012 289.649   1
  -4  16  34-185.859 256.507   3
  -4 -16  34-204.465 293.505   5
  -4  16  34-180.386 230.326   2
   4 -16  34 86.7909 242.896   5
  -4  18   0-80.3382 140.890   2
  -4  18   0-85.0625 146.767   3
   4 -18   0 101.528 134.914   4
   4  18   0-33.0810 162.828   1
   4 -18   0 52.2965 94.5229   5
  -4  18   2 56718.9 1421.50   2
  -4  18  -2 56801.5 1426.03   2
  -4  18   2 55812.9 1435.11   3
   4 -18   2 53289.5 1377.41   5
   4  18   2 57382.3 1423.72   1
   4 -18   2 54776.8 1429.23   4
  -4  18  -2 53987.7 1445.65   3
   4  18   4 224.437 145.515   1
  -4  18   4 296.535 139.904   2
   4  18   4 90.2530 121.394   3
  -4  18  -4 155.410 177.087   3
  -4  18   4 232.905 142.487   3
  -4  18  -4 235.393 148.659   2
   4 -18   4 67.8003 77.6363   5
   4 -18   4 309.515 126.785   4
   4  18  -4 111.274 162.267   1
   4  18   6 2072.60 165.052   3
  -4  18  -6 2295.33 189.228   2
  -4  18   6 1852.38 174.389   3
  -4  18  -6 2252.86 234.838   3
   4  18   6 1943.19 110.836   2
   4  18  -6 2080.73 215.171   1
  -4  18   6 2012.09 175.883   2
   4  18   8 934.902 96.5816   2
   4  18  -8 858.942 176.260   3
  -4  18   8 739.620 153.330   2
   4  18   8 778.172 151.219   3
   4 -18   8 902.210 107.570   5
  -4  18  -8 799.131 172.944   2
  -4  18  -8 1059.26 216.041   3
   4 -18   8 897.783 138.209   4
   4  18  -8 743.576 183.028   1
  -4  18   8 984.017 165.250   3
   4  18  10 13532.4 389.454   2
  -4  18  10 14403.8 466.719   3
  -4  18 -10 13930.7 476.869   2
   4  18 -10 14859.4 497.863   1
   4 -18  10 14084.4 421.463   5
   4 -18  10 14339.7 448.860   4
  -4  18 -10 15753.4 544.700   3
  -4  18  10 15936.9 469.693   2
   4  18 -10 14257.3 492.076   3
   4  18  10 15083.0 461.170   3
   4  18 -12 406.250 196.551   1
  -4  18  12 326.893 174.356   2
   4  18  12 185.357 120.558   2
   4  18  12 215.506 171.306   3
  -4  18  12 85.2444 158.798   3
   4 -18  12 133.391 136.821   4
   4 -18  12 242.166 121.640   5
  -4  18 -12-266.802 188.031   2
   4  18 -12 62.8522 205.135   3
  -4  18 -12 326.869 253.565   3
   4  18  14 2301.11 215.608   3
   4 -18  14 2136.90 180.771   5
  -4  18  14 2077.00 211.417   3
  -4  18 -14 2282.90 238.508   2
   4  18  14 2129.73 157.495   2
   4  18 -14 1896.88 259.996   3
   4  18 -14 2524.26 245.130   1
   4 -18  14 2047.92 187.173   4
  -4 -18  14 2285.11 232.197   5
  -4  18  14 2371.12 207.320   2
   4 -18 -14 2234.07 325.571   1
   4  18  16-37.7126 174.295   3
  -4  18  16-179.075 183.341   3
   4  18 -16 139.243 253.739   3
   4 -18  16-124.739 175.780   5
  -4  18 -16-207.498 233.581   2
   4 -18 -16 414.135 312.839   1
  -4  18 -16-11.6952 353.437   3
  -4 -18  16 45.8963 204.750   5
  -4  18  16 71.5895 172.796   2
   4 -18  16-200.848 187.953   4
   4  18 -16 374.481 221.571   1
   4  18  16 114.617 124.001   2
   4  18  18 19741.4 606.533   3
  -4  18  18 18777.1 607.920   3
   4  18  18 20430.0 549.144   2
   4 -18  18 18772.7 599.913   5
   4 -18 -18 19645.2 729.182   1
   4  18 -18 20301.7 644.886   1
  -4 -18  18 18455.0 630.360   5
   4 -18  18 18141.8 589.042   4
  -4  18  18 18939.7 587.943   2
  -4  18 -18 19859.4 640.171   2
   4  18  20 3563.06 250.984   3
  -4  18  20 3287.59 258.977   3
   4 -18 -20 4210.18 391.046   1
   4  18  20 3347.01 198.658   2
  -4  18 -20 3941.48 406.030   3
   4 -18  20 3324.58 249.478   5
  -4 -18  20 3062.24 290.464   5
  -4  18 -20 3244.01 294.063   2
   4  18 -20 4092.55 307.698   1
   4 -18  20 3234.34 243.371   4
  -4  18  20 3114.31 237.712   2
   4  18  22 16212.0 563.677   3
  -4  18 -22 17512.7 726.617   3
  -4 -18  22 17626.3 620.279   5
   4  18 -22 16390.3 608.023   1
  -4  18 -22 17036.0 616.204   2
   4 -18  22 16062.3 556.561   4
   4 -18  22 17174.1 576.442   5
   4  18  22 17346.1 505.937   2
   4  18  24-31.6819 202.481   3
  -4  18  24 16.3783 200.181   3
  -4  18 -24-303.934 263.970   2
   4 -18  24 168.087 198.594   5
  -4 -18  24 311.906 250.584   5
   4  18  24 68.2453 158.476   2
   4 -18  24 284.730 189.621   4
  -4  18  24 49.2568 195.468   2
  -4 -18  26 358.616 276.597   5
   4  18 -26 500.731 266.853   1
  -4  18  26 142.849 204.932   3
  -4  18 -26 328.897 371.606   3
  -4  18 -26 173.507 291.598   2
  -4  18  26 425.091 210.667   2
   4  18 -28-103.361 276.838   1
   4  18  28 26.1047 210.826   3
  -4  18  28 315.466 211.361   3
   4 -18  28 9.80922 214.778   5
  -4 -18  28-393.572 284.400   5
  -4  18 -28-91.2329 378.421   3
   4  18  28 184.270 170.045   2
  -4  18  28 98.4433 208.072   2
   4  18  30 4773.98 322.313   3
  -4  18  30 4727.25 318.675   3
   4 -18  30 4181.36 331.076   5
  -4 -18  30 4744.51 391.843   5
   4  18  30 4502.08 261.035   2
  -4  18  30 4875.75 304.518   2
   4  18 -30 4835.55 373.383   1
  -4  18  32-65.9504 233.477   3
   4 -18  32 211.720 232.625   5
  -4 -18  32-335.273 303.687   5
  -4  18  32 23.8333 226.722   2
  -4  18 -32 106.280 379.986   3
   4  18 -32 102.612 283.546   1
  -4  20   0 31949.0 869.483   2
   4  20   0 31520.0 854.920   3
  -4  20   0 31851.8 893.392   3
   4  20   0 32752.3 878.570   1
  -4  20  -2 257.443 153.971   2
   4  20   2 215.923 130.814   3
   4  20   2 388.516 176.278   1
  -4  20  -2 262.135 173.100   3
   4  20  -2 184.827 143.208   3
   4  20  -2 57.0693 186.319   1
  -4  20   2 337.990 150.321   3
  -4  20   2 213.981 144.342   2
  -4  20   4 6701.83 284.411   2
  -4  20  -4 6732.96 298.574   2
   4  20   4 6715.77 272.730   3
  -4  20   4 6706.00 295.725   3
   4  20  -4 6341.63 278.403   3
   4  20   4 6676.32 294.594   1
  -4  20  -4 6577.85 322.790   3
   4  20  -4 7002.13 316.886   1
  -4  20   6-60.2522 158.652   2
   4  20   6-10.3306 105.680   2
  -4  20  -6-41.4805 163.854   2
  -4  20  -6 71.6074 192.623   3
   4  20  -6 165.819 161.488   3
  -4  20   6 60.5816 157.130   3
   4  20  -6-178.275 193.722   1
   4  20   6-61.9280 141.879   3
  -4  20   8 11289.1 398.504   3
  -4  20  -8 10888.6 398.896   2
  -4  20   8 10831.2 385.971   2
   4  20  -8 11284.6 421.110   1
   4  20   8 11028.0 385.510   3
  -4  20  -8 10418.3 447.315   3
   4  20  -8 10553.3 413.498   3
   4  20   8 10948.3 324.947   2
  -4  20  10 198.691 160.016   2
   4  20  10 116.523 161.395   3
  -4  20  10 142.792 162.193   3
   4  20  10 117.029 108.946   2
   4  20 -10 14.7967 203.766   1
  -4  20 -10 18.4755 236.633   3
  -4  20 -10 32.9994 184.484   2
   4  20  12 8984.06 356.571   3
  -4  20  12 9184.05 366.849   3
  -4  20 -12 10042.0 393.241   2
   4  20 -12 9690.15 405.210   1
   4 -20  12 9178.97 325.989   5
  -4  20  12 10015.0 369.188   2
   4  20  12 9248.09 297.752   2
  -4  20  14 88.1010 174.862   2
   4  20  14 27.0958 132.584   2
   4  20  14 153.868 170.470   3
  -4  20 -14 149.175 213.675   2
   4 -20  14 154.004 143.549   5
  -4  20 -14 10.7557 278.981   3
  -4  20  14 143.364 173.716   3
   4  20 -14 135.996 213.752   1
   4  20  16 1446.95 152.523   2
  -4  20  16 1400.07 204.792   2
  -4  20 -16 1220.88 243.323   2
   4  20  16 1359.51 200.677   3
   4 -20 -16 1085.35 344.036   1
  -4  20  16 1296.37 206.618   3
   4 -20  16 1760.47 188.097   5
  -4  20 -16 465.874 311.316   3
   4  20 -16 1329.95 249.285   1
   4 -20 -18 1168.70 360.408   1
  -4  20  18 944.729 198.500   2
   4  20  18 739.781 196.552   3
  -4  20 -18 1139.22 251.099   2
  -4  20  18 1068.61 207.025   3
   4 -20  18 869.331 180.242   5
  -4  20 -18 1236.43 337.838   3
   4  20 -18 789.884 241.882   1
   4  20  18 965.590 149.595   2
   4  20  20 18419.3 611.219   3
   4 -20  20 19345.4 625.164   5
   4 -20 -20 17981.1 725.431   1
  -4  20 -20 20020.3 770.689   3
   4  20  20 19559.1 555.083   2
  -4  20 -20 20059.1 660.073   2
  -4  20 -22-57.6098 248.286   2
   4  20  22 194.376 201.735   3
  -4  20  22 215.313 197.837   3
   4 -20  22 139.874 188.268   5
   4  20  22 136.195 153.272   2
  -4  20  22 699.133 202.442   2
  -4  20  24 1501.48 237.623   3
  -4  20 -24 1540.19 381.070   3
   4 -20  24 1382.98 234.254   5
  -4  20  24 1546.38 223.981   2
   4  20 -24 1778.42 289.531   1
   4  20  26-43.0015 216.739   3
  -4  20  26 17.2574 212.609   3
  -4  20 -26 243.270 378.658   3
  -4  20  26-29.2037 200.022   2
   4  20  26-84.7442 165.196   2
   4  20 -26 10.2144 263.374   1
   4  20  28 2141.23 261.442   3
  -4  20  28 2321.41 268.537   3
  -4  20 -28 1856.37 408.774   3
   4 -20  28 2570.43 284.419   5
  -4  20  28 2115.78 260.669   2
   4  20  28 2279.20 213.542   2
   4  20 -28 1951.09 331.879   1
  -4  20  30 350.879 227.050   3
  -4  20 -30-79.0218 392.769   3
   4 -20  30-31.3478 219.197   5
   4  20  30 262.107 182.768   2
  -4  20  30-128.974 226.073   2
   4  20  30-146.575 233.559   3
   4  20 -30-22.0886 284.964   1
   4  20  32 2884.34 299.484   3
  -4  20  32 3175.67 309.225   3
   4 -20  32 3048.74 311.402   5
   4  20  32 3505.78 247.990   2
  -4  20  32 3902.50 289.328   2
   4  20 -32 3436.39 366.885   1
   4  22   0-83.9173 191.021   1
   4  22   0-65.8606 150.715   3
  -4  22   0 109.481 162.131   2
  -4  22   0 118.614 177.044   3
  -4  22   2 12025.3 399.728   2
   4  22  -2 11609.7 399.722   3
   4  22   2 10471.1 385.558   3
  -4  22  -2 11066.2 428.748   3
  -4  22   2 12093.4 419.058   3
  -4  22  -2 12040.0 406.467   2
   4  22   2 10353.6 409.223   1
   4  22  -2 10464.3 418.858   1
  -4  22   4 45.8178 167.006   2
   4  22   4 109.477 149.266   3
  -4  22   4-157.467 170.618   3
   4  22   4 31.6733 128.243   2
  -4  22  -4 155.101 193.000   3
   4  22  -4-166.246 199.795   1
  -4  22  -4-17.9247 173.690   2
  -4  22   6 1106.10 187.603   2
   4  22   6 1270.24 180.059   3
  -4  22  -6 1210.36 201.874   2
   4  22   6 1157.20 144.269   2
  -4  22   6 1111.37 187.257   3
  -4  22  -6 1193.61 235.855   3
   4  22  -6 1222.76 229.373   1
  -4  22   8-199.159 170.370   2
   4  22   8-109.784 162.857   3
  -4  22   8-13.2599 168.688   3
  -4  22  -8 109.046 180.487   2
  -4  22  -8 35.8930 231.982   3
   4  22   8 6.16473 120.777   2
   4  22  -8 21.9171 208.383   1
   4  22  10 12241.4 366.105   2
   4  22  10 12049.3 430.255   3
  -4  22  10 11898.7 429.063   3
  -4  22 -10 12027.2 444.558   2
   4  22 -10 12136.8 460.652   1
  -4  22  10 12837.4 430.832   2
  -4  22  12 464.759 192.820   2
   4  22  12 352.539 129.870   2
   4  22  12 32.6938 170.431   3
  -4  22  12 444.972 183.900   3
  -4  22 -12 108.214 206.029   2
  -4  22 -12 256.590 277.004   3
   4  22 -12 682.805 228.412   1
   4  22  14 3551.73 247.026   3
  -4  22  14 3537.89 249.582   3
  -4  22 -14 3943.09 283.908   2
   4  22 -14 3646.38 287.591   1
  -4  22  14 3821.88 252.004   2
   4  22  14 3567.05 192.212   2
   4  22  16 227.116 135.695   2
  -4  22  16 523.696 184.267   2
   4 -22 -16-213.527 329.536   1
   4  22  16 206.705 183.833   3
  -4  22  16 263.213 189.306   3
   4  22 -16-180.305 224.605   1
  -4  22 -16 11.6979 287.639   3
  -4  22 -16-24.4108 221.006   2
   4  22  18 9261.34 387.554   3
  -4  22 -18 10135.8 428.679   2
   4 -22 -18 9180.15 522.848   1
   4  22  18 9176.86 325.260   2
   4  22  20 280.946 199.102   3
  -4  22  20-174.263 216.636   3
   4  22 -20-56.4847 240.982   1
   4  22  20 82.6521 153.601   2
  -4  22  20 138.812 223.773   2
  -4  22  22 5522.70 322.933   3
   4  22  22 5138.62 252.747   2
   4  22 -22 5196.16 354.322   1
  -4  22 -22 5686.55 464.799   3
  -4  22  22 4592.89 288.372   2
   4  22  24 42.8402 210.986   3
  -4  22  24 34.0194 201.736   3
  -4  22 -24-135.248 269.859   2
  -4  22 -24 376.066 351.753   3
   4  22  24 93.9904 167.727   2
   4  22 -24 587.357 259.068   1
  -4  22  24 179.315 210.465   2
   4  22  26 535.897 218.958   3
  -4  22  26 52.1179 217.932   3
  -4  22 -26-43.9459 277.701   2
  -4  22 -26 436.128 390.686   3
   4  22  26 288.328 172.163   2
  -4  22  26 167.406 218.035   2
   4  22 -26 398.575 287.924   1
   4  22  28-231.493 234.174   3
  -4  22  28 71.3009 227.392   3
  -4  22 -28-15.9412 375.729   3
  -4  22 -28 139.857 292.308   2
   4  22  28-123.340 183.451   2
  -4  22  28-160.226 222.729   2
   4  22 -28-379.721 302.906   1
   4  22  30 3607.44 307.066   3
  -4  22  30 3545.52 307.890   3
   4  22 -30 3393.09 363.777   1
  -4  22 -30 3113.81 480.811   3
   4  22  30 4064.88 256.306   2
  -4  22  30 3991.12 300.246   2
  -4  24   0 11244.9 427.102   3
   4  24   0 10702.0 423.270   1
  -4  24   0 11510.7 409.456   2
  -4  24  -2 74.6976 182.638   2
  -4  24  -2 71.1219 199.156   3
  -4  24   2-21.7785 183.583   3
  -4  24   2 35.6247 171.801   2
   4  24  -2 150.681 206.636   1
  -4  24   4 1455.72 202.555   2
  -4  24   4 1145.42 193.348   3
   4  24   4 1326.46 185.047   3
  -4  24  -4 1731.80 243.370   3
  -4  24  -4 1279.92 207.245   2
   4  24  -4 1765.54 229.235   1
   4  24   4 1191.06 157.428   2
  -4  24  -6 431.015 228.301   3
  -4  24   6-228.688 182.907   2
   4  24   6 199.767 166.493   3
  -4  24  -6-13.1160 193.779   2
   4  24   6 116.442 140.212   2
  -4  24   6 48.7426 170.960   3
   4  24  -6 22.5526 211.528   1
   4  24   8 10539.8 346.564   2
   4  24   8 10754.0 403.439   3
  -4  24   8 9478.72 399.515   3
  -4  24  -8 10763.7 469.727   3
   4  24  -8 12119.2 454.460   1
  -4  24  -8 10070.7 411.637   2
  -4  24   8 11607.9 405.934   2
  -4  24  10 437.645 186.956   3
  -4  24  10 539.337 190.435   2
   4  24  10 270.435 184.264   3
   4  24  10 426.400 133.134   2
  -4  24 -10 633.199 217.539   2
  -4  24 -10 587.087 257.826   3
   4  24 -10 561.053 241.289   1
   4  24  12 13506.7 479.715   3
  -4  24  12 12623.5 471.322   3
  -4  24 -12 13379.5 491.246   2
   4  24 -12 14182.5 515.603   1
   4  24  12 12936.5 409.704   2
   4  24  14 3.95231 144.839   2
   4  24  14 257.774 184.514   3
  -4  24 -14 45.0266 269.253   3
  -4  24 -14-39.0063 216.580   2
   4  24  16 889.442 155.279   2
   4  24  16 697.672 202.296   3
  -4  24  18 184.472 184.863   2
   4  24  18-12.6901 140.939   2
   4  24  18-39.4215 200.331   3
  -4  24  18-245.975 201.474   3
  -4  24 -18-25.5050 309.657   3
   4 -24 -18-449.985 354.687   1
   4  24 -18 209.506 237.790   1
  -4  24  20 6482.41 336.435   3
  -4  24 -20 6444.62 391.450   2
  -4  24 -20 6931.58 484.650   3
   4  24  20 6929.56 283.335   2
  -4  24  20 6230.24 321.659   2
   4  24 -20 6367.22 376.098   1
   4  24  22 100.597 209.816   3
  -4  24  22-244.589 196.508   3
  -4  24 -22-107.884 259.142   2
  -4  24 -22-269.673 350.480   3
   4  24 -22-136.514 252.591   1
  -4  24  22 13.7568 191.183   2
  -4  24  24 1025.26 234.011   3
   4  24  24 892.966 229.668   3
  -4  24 -24 863.500 356.679   3
   4  24  24 893.097 185.846   2
  -4  24 -24 341.678 273.798   2
   4  24 -24 855.721 286.782   1
  -4  24  24 928.804 220.902   2
   4  24  26 199.420 230.630   3
  -4  24  26-220.192 221.660   3
  -4  24 -26 263.757 287.810   2
  -4  24 -26-31.0328 379.000   3
   4  24  26 113.268 171.077   2
   4  24 -26-31.1631 272.733   1
  -4  24  26-181.387 212.981   2
   4  24  28 1375.33 205.703   2
   4  24  28 2080.74 277.594   3
  -4  24  28 1686.67 264.944   3
  -4  24 -28 1098.78 420.765   3
  -4  24 -28 1045.27 333.455   2
   4  24 -28 1834.68 312.443   1
  -4  24  28 2181.32 252.277   2
  -4  26   0 109.486 189.195   3
  -4  26   0 6.40019 174.529   2
  -4  26   2 4519.75 268.954   2
  -4  26  -2 4435.69 274.229   2
  -4  26   2 4262.77 284.107   3
  -4  26  -2 4870.64 304.208   3
   4  26  -2 4393.45 299.378   1
   4  26   2 4452.13 234.261   2
  -4  26   4-51.5631 182.456   2
  -4  26  -4-86.9285 211.708   3
  -4  26   4-111.009 177.019   3
   4  26   4 119.380 153.364   2
   4  26  -4 133.709 219.712   1
  -4  26  -4 243.266 185.202   2
  -4  26   6 829.613 205.064   2
  -4  26  -6 677.190 244.101   3
  -4  26   6 733.733 190.343   3
   4  26   6 758.986 158.665   2
   4  26  -6 1128.09 235.448   1
  -4  26  -6 979.230 217.418   2
  -4  26   8 144.565 188.114   2
  -4  26   8 88.1815 189.434   3
  -4  26  -8 7.09041 206.938   2
   4  26   8 4.03804 144.369   2
  -4  26  -8 175.379 248.798   3
   4  26  10 18213.6 519.355   2
   4  26  10 18561.0 587.953   3
   4  26  12 262.760 196.708   3
  -4  26  14 1953.23 234.320   2
   4  26  14 1697.48 224.937   3
  -4  26  14 1357.80 215.296   3
  -4  26 -14 1650.62 253.685   2
  -4  26 -14 1102.70 295.313   3
   4  26 -14 1590.69 272.541   1
  -4  26  16-223.454 200.684   2
   4  26  16 103.904 193.508   3
  -4  26  16-222.504 200.960   3
  -4  26 -16 12.1027 282.774   3
  -4  26 -16 100.465 224.920   2
   4  26 -16-96.6467 244.907   1
  -4  26  18 2671.42 255.783   3
  -4  26 -18 3447.49 310.190   2
  -4  26 -18 2768.40 373.019   3
   4  26 -18 3327.89 308.564   1
  -4  26  18 3108.62 247.069   2
  -4  26  20-33.7763 193.921   2
   4  26  20-151.000 216.021   3
  -4  26  20-58.3707 206.938   3
  -4  26 -20-92.3547 245.540   2
  -4  26 -20 350.888 331.570   3
   4  26 -20 38.4320 246.924   1
   4  26  22 3505.68 299.657   3
  -4  26 -22 2887.76 323.649   2
  -4  26 -22 3637.24 409.943   3
   4  26 -22 3377.93 324.436   1
   4  26  22 3192.60 224.432   2
  -4  26  22 3244.97 269.659   2
  -4  26  22 3020.78 271.516   3
   4  26  24-407.453 234.035   3
  -4  26  24-8.63525 215.665   3
  -4  26 -24 249.940 353.813   3
   4  26  24 318.845 177.061   2
   4  26 -24-121.841 262.665   1
  -4  26  24-289.053 213.308   2
   4  26  26-65.4723 237.975   3
  -4  26  26-26.6103 223.385   3
  -4  26 -26 32.6372 281.435   2
  -4  26 -26 15.1946 359.249   3
   4  26 -26 292.227 273.323   1
   4  26  26-303.233 187.218   2
  -4  26  26 196.157 216.805   2
   4  28   0 3624.39 230.328   2
   4  28   2 148.809 164.940   2
   4  28   4 339.701 164.750   2
   4  28  -4 252.772 227.124   1
  -4  28   6 274.720 197.053   2
   4  28   6-146.466 155.242   2
  -4  28  -6 35.0794 186.298   2
   4  28   8 5410.43 252.877   2
  -4  28  -8 4885.72 297.977   2
  -4  28   8 4441.42 294.549   3
  -4  28   8 5254.00 303.898   2
  -4  28  10 415.202 202.888   2
  -4  28 -10 622.429 216.321   2
   4  28 -10 517.073 234.535   1
  -4  28 -10 368.862 248.803   3
  -4  28  10 294.448 191.204   3
  -4  28  12 8209.35 374.702   3
  -4  28 -12 7880.90 376.293   2
  -4  28  12 9431.94 388.246   2
   4  28 -12 8516.77 403.618   1
  -4  28 -12 8207.96 446.718   3
  -4  28  14-49.8331 218.822   2
  -4  28  14 70.9054 195.794   3
  -4  28 -14-129.714 221.073   2
   4  28 -14 366.475 247.324   1
  -4  28 -14 11.6068 272.916   3
  -4  28  16 365.031 208.595   2
  -4  28  16 172.209 206.290   3
  -4  28 -16 161.224 237.482   2
  -4  28 -16 206.230 280.506   3
   4  28 -16 47.3432 247.859   1
  -4  28  18-122.886 187.582   2
   4  28  18-8.59791 210.779   3
  -4  28  18-134.523 205.214   3
  -4  28 -18-53.4667 239.540   2
  -4  28 -18 358.853 307.020   3
   4  28 -18 146.117 267.032   1
   4  28  20 3803.30 292.785   3
  -4  28  20 3860.83 282.545   3
  -4  28 -20 2772.09 328.319   2
   4  28 -20 3186.75 335.015   1
  -4  28 -20 3381.25 392.966   3
  -4  28  20 4119.18 278.962   2
   4  28  22 18.1760 231.546   3
  -4  28  22 345.045 220.518   3
  -4  28 -22 78.0051 254.382   2
  -4  28 -22 14.1616 334.568   3
   4  28 -22-94.5338 280.642   1
  -4  28  22-20.9929 206.354   2
  -4  28  24 349.495 221.641   2
   4  28  24 620.818 235.921   3
  -4  28  24 938.555 225.044   3
  -4  28 -24 511.767 281.696   2
   4  28 -24 161.205 305.164   1
  -4  30   0 130.623 197.166   2
  -4  30   0 109.718 221.209   3
  -4  30   2 2433.87 240.285   2
  -4  30  -2 2159.94 238.724   2
  -4  30   2 1929.22 234.242   3
  -4  30  -2 2204.32 258.263   3
  -4  30  -4 35.3823 204.966   2
  -4  30   4 105.653 199.386   2
  -4  30   4-58.7899 196.539   3
   4  30   4-41.1772 168.153   2
  -4  30  -4-188.978 228.587   3
  -4  30   6 273.238 217.331   2
   4  30  -6 122.460 240.070   1
  -4  30   6 363.727 209.783   3
  -4  30  -6 654.243 209.029   2
  -4  30  -6 705.624 242.692   3
  -4  30   8-7.15051 207.890   2
  -4  30  -8 71.9511 234.725   3
   4  30  -8 345.381 224.125   1
  -4  30  -8 51.8047 201.596   2
  -4  30   8 252.974 205.822   3
  -4  30 -10 5910.09 340.113   2
  -4  30  10 6367.31 347.212   3
   4  30 -10 6275.79 373.813   1
  -4  30 -10 6893.87 396.136   3
  -4  30  10 6380.68 334.490   2
  -4  30 -12-79.0147 214.348   2
  -4  30  12 139.143 222.612   2
  -4  30  12 8.05746 201.967   3
  -4  30 -12 214.087 264.125   3
   4  30 -12 588.386 243.205   1
  -4  30  14 844.550 243.449   2
  -4  30 -14 898.168 234.436   2
  -4  30  14 849.704 229.055   3
  -4  30 -14 812.993 295.410   3
   4  30 -14 987.998 262.787   1
  -4  30  16 14.1283 203.236   2
  -4  30  16-8.45782 206.000   3
  -4  30 -16 228.739 227.610   2
  -4  30 -16 109.993 295.670   3
   4  30 -16 340.110 268.615   1
  -4  30  18 1711.26 236.568   2
  -4  30  18 2086.13 261.129   3
   4  30 -18 1457.93 305.643   1
  -4  30 -18 2471.62 289.856   2
  -4  30 -18 1968.71 350.119   3
  -4  30  20-157.375 212.107   2
  -4  30 -20 65.5932 250.359   2
  -4  30  20-333.275 224.052   3
  -4  30 -20 664.938 316.877   3
   4  30 -20 9.98513 275.626   1
  -4  32   0 3217.53 267.957   2
  -4  32   0 2959.20 289.380   3
  -4  32   2 171.260 216.925   3
  -4  32   2 265.414 208.864   2
  -4  32  -2 151.426 207.995   2
  -4  32  -2 9.56202 233.741   3
   4  32  -2-5.93068 191.124   2
   4  32   2 11.0134 178.803   2
  -4  32   4 442.814 225.263   3
  -4  32  -4 50.7317 205.761   2
   4  32  -4 49.1154 191.362   2
  -4  32   4 146.130 210.567   2
   4  32   4 309.049 179.631   2
  -4  32  -4 116.225 232.238   3
  -4  32   6 253.557 222.333   2
  -4  32   6 8.81720 211.867   3
   4  32  -6 25.0526 190.995   2
  -4  32  -6-7.37068 203.810   2
  -4  32  -6-71.4387 245.412   3
  -4  32   8 2480.87 270.887   2
   4  32  -8 2707.36 303.434   1
  -4  32   8 1973.83 261.321   3
  -4  32  -8 1860.87 284.112   3
  -4  32 -10-163.669 254.756   3
  -4  32  10-175.675 225.752   2
  -4  32 -10-93.8152 210.697   2
   4  32 -10-149.173 236.764   1
  -4  32  10-221.682 212.527   3
  -4  32  12 1789.47 259.052   2
  -4  32  12 1722.20 245.144   3
  -4  32 -12 2209.12 298.880   3
   4  32 -12 1984.59 292.491   1
  -4  32 -12 1617.21 250.730   2
  -4  32  14 90.4909 219.780   2
   4  32 -14 193.998 256.767   1
  -4  32  14-265.059 201.681   3
  -4  32 -14 119.047 269.310   3
  -4  32 -14 8.27523 225.256   2
  -4  32  16 281.568 214.904   2
  -4  32 -16 356.116 241.144   2
  -4  32  16 409.569 219.395   3
  -4  32 -16-87.3685 288.860   3
   4  32 -16 188.481 264.952   1
  -4  34   0-231.805 203.053   2
   4  34   0 41.5874 202.059   2
  -4  34   0-169.764 229.200   3
  -4  34   2 2179.15 256.830   2
   4  34  -2 99.2291 226.473   2
  -4  34  -2 1805.31 284.995   3
   4  34   2 88.0036 222.272   2
  -4  34   2 1309.30 253.788   3
  -4  34  -2 1679.16 231.617   2
   4  34  -4 6.43692 201.666   2
  -4  34   4-210.311 219.363   2
  -4  34   4 161.007 210.934   3
  -4  34  -4-59.9146 231.243   3
  -4  34  -4 358.295 217.778   2
   4  34   4-45.3863 192.569   2
  -4  34   6 146.344 229.314   2
  -4  34  -6 45.1984 218.104   2
   4  34  -6-13.2149 203.876   2
  -4  34  -6 525.488 252.619   3
  -4  34   6 145.599 225.051   3
  -4  34   8 279.060 223.191   2
  -4  34  -8-15.2547 208.847   2
  -4  34  -8 182.805 246.980   3
  -4  34   8-133.149 219.664   3
   4  34  -8 33.9319 209.756   2
  -4  34 -10 1609.60 250.509   2
  -4  34  10 1677.49 252.576   2
  -4  34  10 1626.31 249.968   3
  -4  34 -10 2263.23 307.698   3
  -4  34  12 7.80646 225.165   2
  -4  34 -12 148.721 255.683   3
  -4  34  12-34.7169 209.810   3
  -4  34 -12-40.5523 220.250   2
   4  34 -12-177.163 257.266   1
   5  -1  -1 13741.9 406.763   1
  -5   1   1 13114.9 337.581   3
   5  -1   1 12741.1 389.794   1
  -5   1  -1 12735.5 350.027   3
   5  -1   1 12330.2 339.324   4
   5  -1  -1 12944.3 357.557   5
   5   1  -1 12471.8 339.895   4
   5  -1  -1 12814.1 348.022   4
   5   1   1 12455.7 332.542   4
  -5  -1   1 12487.8 323.190   3
   5   1   1 12340.4 348.606   5
   5  -1   1 12522.6 350.123   5
  -5  -1   1 13641.5 342.132   2
   5   1   1 12893.0 381.908   1
   5   1  -1 12445.5 355.370   5
   5   1  -1 13009.5 388.475   1
  -5  -1  -1 13476.8 336.923   2
  -5   1   1 13272.6 349.590   2
  -5  -1  -1 13387.6 342.135   3
  -5   1  -1 12959.6 345.528   2
  -5  -1   3 33122.1 797.595   3
  -5   1   3 33339.1 808.387   3
  -5  -1   3 33832.3 821.651   2
   5  -1   3 31576.4 820.271   5
   5  -1   3 33200.1 858.242   1
   5  -1  -3 33785.1 838.032   5
  -5   1  -3 32719.9 837.807   3
   5  -1   3 33382.9 813.528   4
   5   1   3 33255.6 846.256   1
   5   1  -3 31632.6 860.623   1
   5  -1  -3 32891.9 829.417   4
  -5   1   3 33992.1 828.602   2
   5   1   3 31476.0 803.883   4
   5   1   3 32845.0 820.798   5
  -5  -1  -3 33390.0 805.611   2
   5  -1  -3 31891.1 871.463   1
  -5   1  -3 32338.9 817.870   2
   5   1   5 7153.54 245.350   1
  -5  -1   5 6960.69 196.574   3
  -5   1   5 6847.53 206.420   3
   5  -1   5 6509.53 215.411   5
   5  -1   5 6630.92 205.085   4
   5   1  -5 6767.18 270.707   1
  -5  -1   5 6789.24 221.462   2
  -5   1   5 7283.46 232.932   2
   5   1   5 7134.61 201.318   4
   5  -1  -5 6835.05 280.842   1
  -5  -1  -5 7169.52 198.654   2
   5   1   5 6770.80 214.911   5
  -5   1  -5 7044.25 214.746   2
  -5   1  -7 70297.7 1722.82   2
  -5  -1   7 67288.7 1710.21   3
  -5   1   7 70129.2 1721.44   3
   5  -1   7 70729.9 1732.21   5
   5   1   7 71482.0 1732.33   5
   5   1  -7 69179.0 1773.64   1
  -5  -1   7 74597.8 1737.20   2
   5  -1  -7 67034.1 1779.59   1
   5  -1   7 72723.7 1720.12   4
   5   1   7 69906.7 1712.04   4
   5   1   7 72683.4 1733.87   1
  -5   1   7 74962.9 1743.32   2
  -5  -1  -7 71384.9 1708.69   2
  -5  -1   9 5412.62 192.129   3
  -5  -1  -9 5229.57 181.739   2
  -5   1   9 5393.95 201.683   3
  -5   1  -9 5629.42 208.666   2
   5   1   9 5768.55 207.482   5
   5   1   9 5810.45 211.560   1
  -5  -1   9 5516.40 218.564   2
  -5   1   9 5303.26 220.400   2
   5   1   9 5290.74 189.424   4
  -5  -1  11 3225.66 159.934   3
  -5   1  11 2999.86 163.054   3
  -5  -1 -11 3112.04 148.657   2
  -5   1 -11 3339.59 172.649   2
  -5   1  11 3338.37 189.053   2
  -5  -1  11 3257.39 183.658   2
  -5  -1  13 10125.9 330.702   3
  -5   1  13 9861.65 331.173   3
  -5  -1 -13 10635.1 324.059   2
  -5   1 -13 10700.6 340.750   2
   5  -1  13 11415.6 352.645   5
   5   1 -13 10568.6 389.578   1
   5   1  13 10862.9 350.940   5
   5  -1 -13 11131.6 405.019   1
  -5  -1  13 10483.5 349.145   2
   5  -1  13 10752.7 334.947   4
   5   1  13 11093.4 329.429   4
  -5   1 -15 63280.7 1617.43   2
  -5   1  15 63684.6 1623.15   2
   5  -1  15 64868.4 1635.70   5
   5  -1 -15 64531.4 1668.11   1
   5   1 -15 62422.9 1655.63   1
   5  -1  15 66808.9 1612.09   4
   5   1  15 65096.3 1633.03   5
   5   1  15 65585.8 1605.13   4
  -5  -1  17 79424.4 2000.87   3
  -5   1  17 80968.8 2006.07   3
   5   1 -17 80437.6 2047.93   1
   5  -1  17 80399.8 2022.63   5
   5   1  17 77496.2 2023.12   5
  -5  -1  17 80967.0 2011.52   2
  -5   1  17 79521.5 2010.88   2
   5  -1 -17 81831.7 2055.05   1
   5  -1  17 83819.6 2000.70   4
   5   1  17 81396.0 1991.59   4
   5  -1  19 5196.35 261.282   5
  -5   1  19 4929.90 253.034   3
   5   1 -19 5979.89 312.204   1
   5   1  19 5548.23 238.325   4
   5   1  19 4625.58 258.370   5
  -5   1  19 5660.77 268.407   2
   5  -1 -19 5623.03 325.712   1
   5  -1  19 5001.33 241.341   4
  -5  -1  19 5053.85 262.722   4
  -5  -1  21 1916.80 205.212   4
   5  -1 -21 1507.70 245.017   1
   5  -1  21 1820.50 209.811   5
   5   1  21 1671.39 199.410   5
  -5   1  21 1704.94 205.321   2
  -5  -1  21 1945.98 248.098   5
   5   1 -21 1413.69 237.902   1
  -5   1  21 1839.55 198.325   3
   5  -1  21 1542.72 173.110   4
   5   1  21 1708.59 173.697   4
   5   1 -23 4407.09 313.808   1
   5  -1 -23 4329.01 318.584   1
   5   1  23 4236.85 277.149   5
   5  -1  23 4832.70 288.461   5
  -5  -1  23 5553.65 348.704   5
  -5   1  23 4757.82 327.814   5
   5  -1  23 5157.80 262.309   4
   5   1  23 5100.77 255.225   4
  -5  -1  23 4135.27 272.144   4
   5   1 -25 6525.28 373.088   1
   5  -1 -25 6501.50 374.799   1
   5   1  25 6788.91 303.873   4
   5  -1  25 6680.07 349.313   5
   5   1  25 6691.07 353.968   5
  -5  -1  25 6296.90 379.279   5
  -5   1  25 7248.79 396.636   5
   5  -1  25 7015.93 315.898   4
  -5  -1  25 5891.60 315.416   4
  -5   1  25 6812.29 334.360   4
   5   1 -27 6982.49 383.229   1
   5  -1 -27 6181.61 371.459   1
   5  -1  27 7226.10 360.102   5
   5   1  27 5616.25 347.878   5
  -5  -1  27 7413.27 403.319   5
  -5   1  27 6175.21 390.975   5
   5  -1  27 6890.69 323.888   4
   5   1  27 6623.34 316.380   4
  -5  -1  27 5524.27 325.170   4
  -5   1  27 6081.77 329.064   4
  -5  -1  29 1211.28 233.021   4
  -5   1  29 1258.43 223.884   4
   5  -1 -29 1323.71 282.422   1
   5   1  29 1540.93 251.515   5
   5   1 -29 1200.70 277.906   1
  -5   1  31 26.8376 224.670   4
  -5  -1  31-221.098 234.394   4
   5  -1  31 157.697 229.132   5
   5   1  31-53.7385 229.671   5
   5   1 -31 387.212 299.419   1
  -5  -1  31 130.113 293.749   5
  -5   1  31 35.3847 285.554   5
   5  -1 -31-102.011 270.203   1
   5  -1  31-93.5187 199.620   4
   5   1  31 60.1583 197.811   4
  -5   1  33 847.996 252.257   4
  -5  -1  33 946.950 297.101   5
   5  -1  33 650.658 244.725   5
   5   1  33 814.845 259.654   5
  -5   1  33 743.238 302.814   5
   5  -1  33 981.333 225.821   4
   5   1  33 986.921 232.544   4
  -5   1  35 2281.65 293.023   4
   5  -1  35 2354.79 308.240   5
   5   1  35 2918.76 322.647   5
  -5  -1  35 2926.51 352.681   5
  -5   1  35 2618.58 345.495   5
   5  -1  35 2871.85 281.547   4
   5   1  35 3130.63 270.591   4
  -5  -1  35 2338.98 295.443   4
   5   1  37 3335.30 340.543   5
  -5  -1  37 3980.21 401.116   5
  -5   1  37 3626.13 390.864   5
   5  -1  37 3722.11 340.649   5
   5  -1  37 4146.77 315.741   4
   5   1  37 3649.26 295.629   4
  -5  -1  37 3853.99 331.935   4
  -5   1  37 4126.81 334.016   4
   5   3   1 2042.45 98.5517   5
   5  -3   1 1915.87 99.5299   5
   5  -3  -1 2255.10 109.293   5
   5   3  -1 1966.36 109.005   5
  -5   3  -1 2093.04 120.958   3
   5   3  -1 2172.09 138.276   1
   5  -3  -1 1654.00 162.713   1
   5   3   1 2082.52 127.272   1
  -5   3   1 1953.02 103.189   3
   5   3  -1 1873.10 83.6131   4
   5  -3  -1 1986.74 107.119   4
   5  -3   1 1756.27 96.9066   4
   5   3   1 1978.14 75.1027   4
   5  -3   1 1979.62 159.766   1
  -5   3   1 2212.56 116.133   2
  -5   3  -1 2015.42 111.887   2
  -5   3   3 27600.5 675.006   3
   5  -3  -3 26566.2 735.813   1
   5   3   3 27874.2 676.213   5
  -5   3  -3 26655.8 703.887   3
   5   3   3 25718.6 650.663   4
   5   3   3 26855.9 687.969   1
  -5  -3   3 27116.7 663.878   2
   5  -3  -3 25963.8 687.444   4
   5  -3   3 26590.2 671.997   4
   5  -3  -3 26964.7 691.468   5
   5   3  -3 26497.8 709.098   1
  -5   3   3 27232.5 686.077   2
   5  -3   3 26253.4 676.686   5
  -5   3  -3 26086.2 683.492   2
  -5  -3   5 60914.2 1555.18   3
  -5   3  -5 66582.6 1590.69   2
   5  -3  -5 66346.4 1654.28   1
  -5   3   5 68794.4 1583.57   3
   5   3  -5 65179.3 1621.16   1
   5   3   5 64837.5 1560.13   4
  -5   3  -5 62630.6 1614.38   3
   5   3   5 67008.7 1582.29   1
  -5  -3   5 65632.9 1579.82   2
   5  -3   5 66613.6 1580.25   4
   5   3   5 65941.6 1584.18   5
  -5   3   5 67088.9 1597.95   2
   5  -3   5 64064.4 1586.79   5
  -5   3  -7 3201.13 161.317   2
  -5   3   7 3015.72 150.006   3
   5   3  -7 2856.17 198.825   1
   5  -3   7 2722.95 139.296   5
   5  -3   7 2732.31 133.721   4
   5   3   7 3291.02 132.034   1
  -5  -3   7 2979.15 148.802   2
  -5   3   7 3046.20 167.113   2
   5   3   7 2516.75 131.895   5
   5   3   7 3003.81 116.439   4
   5  -3  -7 2784.32 225.885   1
  -5   3   9 18943.2 487.520   3
  -5   3  -9 19316.3 497.709   2
   5   3   9 18031.6 484.299   5
  -5   3   9 18318.1 499.762   2
   5   3   9 17939.3 456.964   4
  -5  -3   9 18833.2 495.386   4
   5  -3  11 1884.53 154.518   5
  -5   3  11 1922.40 147.011   3
  -5   3  11 1903.10 168.373   2
   5   3 -11 2011.31 210.342   1
   5  -3  11 2020.64 143.997   4
  -5   3 -11 1619.78 164.207   2
  -5  -3  11 2376.08 157.919   4
   5   3  13 50781.0 1264.80   5
  -5   3 -13 48238.1 1263.20   2
   5   3 -13 48766.2 1293.54   1
   5  -3 -13 48417.9 1316.98   1
   5  -3  13 52126.8 1272.25   5
   5  -3  13 51586.0 1252.40   4
   5   3  13 49711.0 1234.95   4
  -5  -3  13 46985.5 1262.90   4
  -5   3  15 86837.5 2127.30   3
   5   3 -15 86954.8 2165.49   1
  -5   3 -15 84367.5 2136.02   2
   5  -3 -15 88244.0 2188.42   1
  -5   3  15 83981.2 2133.91   2
   5  -3  15 86461.9 2144.85   5
   5   3  15 87635.9 2141.08   5
   5  -3  15 86417.6 2122.37   4
   5   3  15 87825.0 2108.26   4
  -5  -3  15 83392.0 2133.24   4
  -5   3  17 19205.5 575.990   3
   5  -3  17 19709.3 568.412   4
   5   3 -17 20093.0 615.680   1
   5  -3  17 19966.0 593.511   5
  -5   3 -17 20022.0 595.422   2
   5   3  17 19931.5 591.410   5
  -5   3  17 20612.0 589.691   2
   5  -3 -17 19703.4 639.431   1
   5   3  17 20242.9 556.725   4
  -5  -3  17 19778.8 587.257   4
  -5   3  19 5055.08 258.714   3
   5   3 -19 5559.51 298.416   1
   5   3  19 4907.42 263.056   5
  -5   3  19 5226.37 266.582   2
   5  -3  19 4993.20 258.094   5
   5  -3 -19 5026.96 337.208   1
   5  -3  19 5385.85 245.507   4
   5   3  19 5057.80 227.395   4
  -5  -3  19 5038.34 256.244   4
  -5  -3  21 744.851 188.203   4
  -5   3  21 668.435 180.259   3
   5  -3 -21 432.834 237.716   1
   5  -3  21 804.949 185.795   5
   5   3  21 804.321 183.721   5
  -5  -3  21 812.156 230.692   5
   5   3 -21 810.603 217.722   1
  -5   3  21 680.374 194.725   2
   5  -3  21 808.578 164.590   4
   5   3  21 864.845 157.166   4
  -5   3  23 8056.98 354.203   3
  -5   3  23 8657.97 361.673   2
   5   3 -23 8220.77 397.685   1
   5  -3 -23 9397.04 422.051   1
  -5  -3  23 9934.45 435.749   5
   5  -3  23 8102.80 374.787   5
   5   3  23 8834.17 387.105   5
  -5   3  23 8152.86 419.095   5
   5  -3  23 9202.43 348.343   4
   5   3  23 8704.10 334.242   4
  -5  -3  23 8186.36 365.224   4
  -5   3  25 10784.7 421.426   3
   5   3 -25 9717.30 446.140   1
   5  -3  25 10628.1 432.273   5
   5  -3 -25 10312.2 458.526   1
   5   3  25 10506.1 443.248   5
  -5   3  25 10592.9 488.572   5
  -5   3  25 10933.4 418.548   2
   5  -3  25 10268.2 398.537   4
   5   3  25 11159.7 392.692   4
  -5  -3  25 10362.1 475.084   5
  -5  -3  25 9720.60 416.266   4
   5   3 -27 3810.46 320.520   1
   5  -3  27 3337.40 254.572   4
   5  -3 -27 3660.49 316.791   1
   5  -3  27 3503.54 296.438   5
   5   3  27 3330.23 288.053   5
  -5  -3  27 3315.16 315.899   5
  -5   3  27 3376.65 333.457   5
   5   3  27 3349.56 247.323   4
  -5  -3  27 2834.40 262.427   4
  -5  -3  29 692.823 228.412   4
  -5   3  29 866.761 234.156   4
   5   3  29 976.070 245.516   5
   5   3 -29 1055.68 276.808   1
   5  -3 -29 1157.84 282.968   1
   5   3 -31 10.2936 265.084   1
   5  -3  31 196.323 218.912   5
  -5  -3  31 381.067 283.323   5
  -5   3  31-23.7233 269.724   5
   5  -3  31 181.662 204.079   4
   5   3  31 14.5872 194.052   4
  -5  -3  31 138.690 217.252   4
  -5   3  33 1922.34 330.914   5
   5  -3  33 2345.75 284.199   5
   5   3  33 1633.26 285.101   5
  -5  -3  33 1983.13 325.465   5
  -5   3  33 2525.24 271.346   4
   5  -3  33 2211.27 247.523   4
   5   3  33 1948.96 239.957   4
   5   3  35 2967.68 333.973   5
   5  -3  35 3857.37 313.799   4
  -5   3  35 3703.22 364.928   5
  -5  -3  35 3563.10 364.814   5
   5  -3  35 3428.02 339.009   5
   5   3  35 3827.40 287.974   4
  -5   3  35 3089.00 315.311   4
  -5  -3  37 2085.96 355.199   5
  -5   3  37 1722.69 283.490   4
   5  -3  37 1712.68 292.030   5
   5   3  37 1695.07 318.391   5
   5  -3  37 1413.11 261.252   4
  -5   3  37 1330.40 321.438   5
   5   3  37 1060.87 243.590   4
   5   5   1 2296.84 130.777   1
   5   5  -1 2089.71 139.714   1
   5   5  -1 1909.14 113.290   5
   5  -5  -1 2007.31 114.460   5
   5  -5   1 1947.47 104.088   5
  -5   5  -1 2145.72 138.112   3
  -5   5   1 2265.23 130.569   2
   5  -5  -1 1819.83 116.584   4
   5   5   1 1780.91 65.3672   4
   5   5   1 1750.56 73.2189   2
   5   5  -1 1787.28 82.7741   4
   5   5   1 1808.81 102.554   5
   5  -5   1 2059.73 113.401   4
  -5   5   1 2085.60 123.528   3
  -5   5  -1 1867.24 125.674   2
  -5   5  -3 93823.3 2073.19   2
   5   5   3 95297.6 2059.07   1
   5   5  -3 92885.6 2088.47   1
  -5   5   3 93639.4 2063.37   3
   5  -5  -3 90094.1 2073.95   5
   5   5   3 94966.1 2056.09   5
  -5   5   3 93691.2 2075.46   2
   5  -5  -3 93608.4 2077.80   4
   5  -5   3 93627.1 2060.68   5
   5  -5  -3 96055.6 2136.37   1
   5  -5   3 92785.6 2061.23   4
  -5   5  -3 94244.6 2094.10   3
   5  -5   5 45238.3 1059.39   4
  -5   5  -5 46062.1 1075.50   2
   5   5   5 44934.9 1042.55   1
   5   5  -5 46367.3 1095.89   1
  -5   5   5 47106.9 1066.59   3
   5   5   5 45871.3 1052.93   5
   5  -5  -5 43342.2 1132.77   1
  -5   5  -5 44687.7 1105.28   3
   5  -5   5 45231.7 1061.51   5
  -5   5   5 44630.2 1073.35   2
  -5  -5   5 46093.4 1047.07   4
   5   5   7 20589.1 535.428   1
   5   5   7 21707.7 535.861   2
  -5   5  -7 22298.5 589.148   2
  -5   5   7 21569.0 575.518   3
   5   5   7 21240.0 533.444   4
   5   5   7 21522.5 563.881   5
  -5   5  -7 21897.6 632.390   3
   5  -5   7 22279.4 574.644   5
  -5   5   7 21894.8 587.007   2
  -5  -5   7 22504.6 569.435   4
  -5  -5   9 600.000 122.657   4
  -5   5  -9 797.551 148.228   2
  -5   5   9 740.779 128.656   3
   5   5   9 733.805 97.2264   2
   5   5   9 715.113 101.963   5
   5   5   9 848.464 85.7901   4
  -5   5   9 674.801 138.985   2
   5  -5  11 5576.88 217.540   5
   5   5 -11 4642.53 254.663   1
  -5   5 -11 4759.58 227.031   2
   5  -5  11 5057.34 205.138   4
   5  -5 -11 5002.93 301.541   1
  -5  -5  11 5188.66 219.555   4
  -5   5  13 49266.4 1281.56   3
   5   5 -13 49168.8 1309.76   1
  -5   5 -13 49927.7 1294.24   2
   5  -5  13 51185.4 1291.56   5
   5  -5  13 51969.6 1274.30   4
  -5   5  13 50227.6 1288.67   2
   5   5  13 51780.4 1286.49   5
   5  -5 -13 47860.5 1343.39   1
   5   5  13 51845.2 1250.29   4
  -5  -5  13 49526.5 1285.64   4
  -5   5  15 27777.9 757.684   3
   5   5 -15 27477.3 787.942   1
  -5   5 -15 27136.4 770.671   2
   5   5  15 27907.6 761.277   5
  -5   5  15 27504.0 762.831   2
   5  -5 -15 27795.0 825.846   1
   5  -5  15 27648.7 765.217   5
   5  -5  15 28300.5 750.574   4
   5   5  15 28645.6 725.367   4
  -5  -5  15 26940.0 762.010   4
  -5   5  17 22070.3 640.253   3
   5   5 -17 21341.8 668.143   1
   5  -5 -17 23257.5 714.616   1
   5   5  17 22940.8 649.027   5
   5  -5  17 21881.1 647.916   5
  -5   5  17 22815.8 645.186   2
   5  -5  17 22913.8 632.723   4
  -5   5 -17 21858.8 658.472   2
   5   5  17 22391.7 608.386   4
   5   5  19 1145.86 148.732   4
  -5  -5  19 1076.98 174.944   4
  -5   5  19 1230.45 178.028   3
   5  -5  19 1299.58 177.555   5
   5   5  19 1268.74 178.740   5
   5  -5 -19 1299.97 254.700   1
   5   5 -19 1285.77 214.972   1
  -5   5  19 1102.29 185.534   2
   5  -5  19 1345.07 166.094   4
  -5  -5  21 659.168 182.440   4
   5   5 -21 537.564 220.110   1
  -5   5  21 564.127 188.277   3
   5   5  21 611.376 191.098   5
   5  -5 -21 977.267 260.949   1
  -5  -5  21 1005.62 243.812   5
   5  -5  21 828.986 183.795   5
  -5   5  21 594.388 190.539   2
   5  -5  21 724.758 167.935   4
   5   5  21 812.735 158.248   4
   5   5 -23 8010.95 390.942   1
  -5   5  23 9090.06 366.921   3
   5  -5  23 8998.63 359.981   4
   5  -5 -23 8927.25 435.298   1
   5  -5  23 9016.18 385.680   5
  -5   5  23 7752.62 422.380   5
  -5   5  23 8747.06 364.068   2
   5   5  23 8901.26 390.874   5
   5   5  23 9090.44 336.338   4
  -5  -5  23 8677.91 374.999   4
  -5  -5  23 9488.43 433.666   5
   5   5 -25 9528.99 436.672   1
  -5   5  25 9673.85 398.776   3
   5   5  25 9937.99 363.848   4
  -5   5  25 9696.09 398.589   2
   5  -5  25 9169.42 415.231   5
   5  -5 -25 9647.66 453.844   1
   5   5  25 9779.90 428.887   5
  -5   5  25 10040.9 462.342   5
   5  -5  25 9968.47 391.480   4
  -5  -5  25 10440.0 458.852   5
  -5  -5  25 9300.77 401.309   4
  -5   5  27 3319.19 272.809   3
  -5   5  27 3293.18 266.728   2
  -5  -5  27 3597.78 331.625   5
   5   5  27 3726.57 300.200   5
   5  -5  27 2943.98 279.734   5
  -5   5  27 3487.26 339.324   5
   5  -5 -27 4004.14 325.629   1
   5  -5  27 3462.84 257.863   4
   5   5  27 3623.58 246.680   4
  -5  -5  27 2924.61 270.966   4
   5   5 -27 3390.05 318.812   1
  -5   5  29 605.634 237.552   3
  -5   5  29 396.970 219.018   2
   5   5 -29 601.642 262.908   1
   5   5  29 256.234 241.328   5
   5  -5 -29 385.955 271.559   1
  -5  -5  29 371.090 216.899   4
   5   5 -31-212.991 282.784   1
   5  -5  31 295.494 239.209   5
  -5  -5  31-129.111 272.248   5
  -5   5  31-84.4708 275.311   5
   5  -5  31-104.757 208.190   4
   5   5  31 199.658 192.952   4
   5  -5  33 3275.10 313.658   5
   5   5  33 2761.96 319.909   5
  -5  -5  33 3752.34 359.168   5
  -5   5  33 2612.50 351.958   5
   5  -5  33 3400.87 283.960   4
   5   5  33 3204.53 263.364   4
  -5   5  33 2867.98 291.451   4
   5  -5  35 2393.12 307.073   5
   5   5  35 2460.81 329.630   5
  -5  -5  35 2895.54 357.973   5
  -5   5  35 2625.09 350.446   5
  -5   5  35 2587.42 280.831   4
   5   5  35 2832.45 269.930   4
   5  -5  35 2370.33 275.068   4
  -5   5  37 1624.26 279.771   4
   5  -5  37 1308.09 283.388   5
   5   5  37 1352.59 306.828   5
  -5  -5  37 1291.88 436.217   5
  -5   5  37 1651.17 344.952   5
   5  -5  37 1473.51 262.670   4
   5   5  37 1528.64 246.203   4
   5   7   1 1817.19 139.254   1
  -5   7  -1 1855.84 140.217   2
   5   7  -1 2188.19 151.959   1
   5   7   1 1711.21 73.6647   3
   5  -7   1 1831.43 109.487   5
  -5   7   1 1735.08 141.043   3
  -5   7  -1 1736.00 156.789   3
   5  -7  -1 1901.03 129.888   4
   5  -7   1 1723.80 124.819   4
   5   7   1 1822.22 111.487   5
   5  -7  -1 1866.90 121.641   5
   5   7  -1 1697.59 82.6659   4
  -5   7   1 1913.22 142.406   2
   5   7   3 20635.8 498.711   3
   5   7  -3 19890.5 552.054   1
  -5   7  -3 19781.4 540.771   2
  -5   7   3 19385.3 532.756   3
   5   7   3 19915.3 513.031   5
  -5   7  -3 18497.8 562.632   3
   5  -7  -3 19839.6 543.683   4
   5  -7   3 20487.5 526.650   4
   5  -7  -3 19062.1 533.950   5
  -5   7   3 19519.0 543.043   2
   5  -7   3 19053.2 517.865   5
   5   7   3 19346.2 520.680   1
   5   7   5 76302.2 1793.17   3
  -5   7  -5 74461.9 1827.20   2
   5   7   5 73245.1 1791.08   1
  -5   7   5 73832.4 1817.23   3
   5   7  -5 73846.7 1787.43   3
   5  -7   5 71628.8 1805.85   5
  -5   7  -5 75195.2 1858.70   3
   5   7   5 74385.8 1796.44   5
   5  -7   5 73582.7 1807.76   4
   5   7  -5 74586.1 1838.79   1
  -5   7   5 74999.9 1826.28   2
  -5   7  -7 8707.72 314.886   2
  -5   7   7 9189.70 302.105   3
   5   7   7 9045.19 254.648   1
   5   7   7 9344.73 274.806   5
  -5   7   7 9116.96 309.419   2
  -5  -7   7 9338.07 276.863   4
   5   7   7 9747.24 283.591   3
   5   7   9 20269.3 502.524   3
   5   7  -9 20470.1 548.988   1
  -5   7  -9 19967.6 534.279   2
   5  -7  -9 20566.7 603.636   1
   5   7   9 18717.2 457.505   2
   5   7   9 17238.1 450.940   2
   5  -7   9 21204.7 505.026   4
   5   7   9 18032.2 490.050   5
  -5  -7   9 20318.4 504.754   4
   5   7  11 3964.43 191.174   3
   5   7 -11 4373.15 235.853   1
   5  -7 -11 3564.15 286.683   1
  -5   7  11 4162.75 205.635   3
  -5   7 -11 4025.54 219.131   2
   5   7  11 3771.51 142.361   2
   5  -7  11 4236.02 192.486   5
   5  -7  11 4104.95 182.540   4
  -5   7  11 3986.24 203.114   2
  -5  -7  11 3822.92 190.013   4
   5   7 -13 26176.4 757.751   1
   5  -7  13 27935.0 736.933   5
  -5   7  13 28325.4 736.556   3
  -5   7 -13 25745.0 744.218   2
   5  -7  13 26906.7 721.606   4
   5  -7 -13 26277.5 803.153   1
  -5   7  13 27168.8 739.061   2
  -5  -7  13 26301.4 726.277   4
   5   7  13 26738.0 684.762   4
   5   7 -15 43078.6 1190.98   1
  -5   7  15 45876.8 1170.74   3
  -5   7 -15 44550.5 1186.79   2
   5   7  15 45954.7 1168.63   5
  -5   7  15 45712.2 1172.84   2
   5  -7  15 46165.8 1162.13   4
   5  -7 -15 45915.0 1243.47   1
   5  -7  15 44828.3 1174.88   5
  -5  -7  15 43603.5 1168.79   4
   5   7  15 44904.5 1125.68   4
   5   7 -17 6676.83 314.273   1
  -5   7  17 6272.54 284.737   3
   5  -7  17 6362.25 287.654   5
   5   7  17 6597.19 284.577   5
   5  -7  17 7174.51 274.917   4
  -5   7  17 6762.62 294.090   2
   5  -7 -17 7028.34 377.114   1
   5   7  17 6695.07 239.947   4
   5   7 -19 2874.43 244.978   1
  -5   7  19 3034.72 216.704   3
   5  -7  19 2492.80 212.516   5
   5   7  19 3243.00 222.192   5
  -5   7  19 3021.52 220.012   2
   5  -7 -19 2992.65 310.568   1
   5  -7  19 3072.65 206.501   4
  -5  -7  19 2665.19 256.557   5
   5   7  19 3124.71 178.586   4
  -5  -7  19 3028.82 217.897   4
   5   7  21 175.653 145.682   4
   5  -7  21 306.586 176.139   5
  -5   7  21 266.346 175.755   3
   5   7 -21 149.533 212.388   1
   5  -7 -21 94.9989 260.166   1
   5   7  21 364.933 182.386   5
  -5  -7  21 62.5027 234.639   5
  -5   7  21 114.459 180.861   2
   5  -7  21 135.149 163.810   4
  -5  -7  21 424.080 173.728   4
  -5   7  23 7935.11 413.272   5
   5  -7  23 8174.50 373.200   5
   5   7  23 8701.65 386.708   5
   5  -7 -23 8296.90 430.259   1
  -5  -7  23 9106.00 428.090   5
  -5   7  23 8583.26 356.416   2
  -5   7  23 7927.59 355.277   3
   5  -7  23 8273.18 349.645   4
  -5  -7  23 7432.31 360.900   4
   5   7  23 8706.60 322.922   4
   5   7 -23 7672.11 390.871   1
  -5   7  25 7182.96 349.181   3
   5   7  25 7968.18 319.027   4
   5  -7 -25 7818.52 419.199   1
   5  -7  25 7590.34 369.947   5
  -5   7  25 7876.95 423.618   5
  -5   7  25 7507.66 353.730   2
   5  -7  25 7632.61 345.810   4
  -5  -7  25 8015.46 410.643   5
   5   7 -25 7053.05 393.138   1
   5   7  25 7418.55 378.868   5
  -5   7  27 3628.56 278.619   3
   5  -7 -27 3642.96 339.102   1
   5  -7  27 3060.03 278.682   5
   5   7  27 4036.56 307.890   5
  -5  -7  27 3579.06 326.005   5
  -5   7  27 4226.80 354.390   5
  -5   7  27 3978.72 278.487   2
   5  -7  27 3855.48 267.467   4
   5   7 -27 3466.98 319.066   1
   5   7  27 3445.80 238.471   4
   5   7 -29 1669.19 286.309   1
   5   7  29 1941.97 274.862   5
  -5   7  31 541.938 231.967   3
  -5   7  31 110.770 288.136   5
  -5   7  31 174.161 230.384   2
   5  -7  31 192.819 222.554   5
   5  -7  31 350.392 214.137   4
  -5  -7  31 562.465 282.539   5
   5   7  31 454.812 198.828   4
  -5   7  33 2841.10 286.649   4
  -5   7  33 2571.86 348.435   5
   5   7 -33 2560.08 343.458   1
   5  -7  33 2891.92 292.643   5
   5   7  33 2413.79 320.126   5
  -5  -7  33 2461.17 340.898   5
   5  -7  33 2355.01 271.967   4
   5   7  33 2332.48 244.658   4
   5   7 -35 2558.86 352.494   1
   5  -7  35 2928.22 312.322   5
   5   7  35 2434.19 329.478   5
  -5  -7  35 3026.91 371.653   5
  -5   7  35 3076.65 363.965   5
   5  -7  35 2873.31 293.257   4
   5   7  35 2788.14 260.409   4
  -5   7  35 2813.15 303.927   4
  -5   7  37 1653.31 270.172   4
   5   7  37 1866.95 314.724   5
  -5  -7  37 2029.10 372.513   5
  -5   7  37 2123.81 350.222   5
   5  -7  37 1399.46 281.605   5
   5  -7  37 1932.87 271.230   4
   5   7  37 1940.25 247.735   4
  -5   9   1 3164.53 182.697   2
  -5   9  -1 3376.05 183.394   2
   5   9  -1 3459.58 188.031   1
   5   9   1 3385.94 119.851   3
   5  -9   1 3281.61 165.527   4
   5   9  -1 3023.96 106.095   3
   5   9   1 3072.23 142.207   5
   5  -9  -1 3327.90 155.822   5
  -5   9   1 2911.66 180.608   3
   5  -9  -1 3416.12 174.762   4
   5  -9   1 3457.99 147.854   5
   5   9   1 3128.11 172.669   1
   5   9  -1 2955.61 104.597   4
   5   9   3 26567.3 644.204   3
  -5   9  -3 25477.9 688.071   2
   5  -9   3 25693.5 674.182   4
   5   9  -3 24862.6 629.048   3
   5  -9  -3 25480.5 676.190   5
   5  -9   3 25082.2 657.856   5
   5  -9  -3 26810.2 692.383   4
   5   9   3 26397.2 653.246   5
   5   9   3 25786.1 667.318   1
   5   9  -3 25991.8 695.155   1
  -5   9   3 24494.5 684.194   2
   5   9   5 8906.22 256.344   3
  -5   9  -5 7725.95 295.433   2
   5   9  -5 8563.17 252.447   3
   5  -9   5 8349.55 262.474   5
   5   9   5 8395.26 248.660   5
   5   9   5 8503.47 260.508   1
  -5   9  -7 75909.2 1914.56   3
  -5   9  -7 73503.0 1873.38   2
   5   9   7 73784.8 1833.90   5
   5   9  -7 77232.0 1856.89   3
  -5  -9   7 73121.2 1827.40   4
   5   9  -7 76813.1 1887.71   1
   5   9   7 75725.2 1841.55   3
   5   9   7 77801.2 1826.79   1
   5  -9  -7 79251.0 1945.94   1
   5   9   9 15692.2 388.691   3
  -5   9   9 15869.0 409.912   3
  -5   9  -9 14425.8 420.544   2
   5  -9   9 15098.3 389.039   4
   5  -9   9 15299.1 394.435   5
   5  -9  -9 16293.4 510.254   1
   5   9   9 14157.9 339.754   1
   5   9   9 14980.6 376.105   5
  -5   9  -9 16006.7 488.169   3
  -5   9   9 16071.5 415.982   2
  -5  -9   9 14944.3 379.678   4
   5   9  -9 15992.2 444.563   1
   5  -9  11 1278.59 128.283   5
  -5   9  11 1399.87 151.865   3
   5  -9 -11 1464.08 251.925   1
   5   9 -11 1355.08 186.610   1
   5   9  11 1292.62 116.001   5
   5   9  11 1275.39 81.2685   2
   5  -9  11 1408.71 126.732   4
  -5   9  11 1617.90 156.361   2
  -5   9 -11 1341.75 235.212   3
  -5  -9  11 1403.70 136.159   4
   5   9  13 26436.9 718.943   3
   5  -9 -13 27320.7 819.987   1
  -5   9  13 28565.2 740.211   3
   5  -9  13 27531.2 729.250   5
   5   9  13 25333.5 669.327   2
   5  -9  13 26939.3 715.877   4
  -5   9  13 26971.3 731.144   2
  -5  -9  13 25539.2 719.549   4
   5   9 -13 26521.9 754.465   1
   5   9  15 22932.3 645.787   3
  -5   9  15 23986.2 658.479   3
   5  -9  15 22768.8 652.410   5
  -5   9 -15 24196.1 680.690   2
   5   9  15 22967.5 596.734   2
  -5   9  15 23802.9 658.067   2
   5   9  15 21858.6 639.328   5
   5  -9  15 22386.7 637.796   4
  -5  -9  15 22272.8 648.261   4
   5   9 -15 22462.2 677.092   1
[truncated: 495,325 more chars]
