# Supplementary material for: Decoupled MOF Breathing: Pressure‐Induced Reversal of Correlation Between Orthogonal Motions in a Diamondoid Framework
Source: Angew Chem Int Ed Engl. 2025 May 15;64(27):e202504297. doi: 10.1002/anie.202504297 (PMC12207364; doi:10.1002/anie.202504297)
Supplement: Supplementary file 1 — Supporting Information [file ANIE-64-e202504297-s002.zip › SHF-62-CHCl3_SCC-in-FC70_400bar.cif]

data_SHF_62_CHCl3_FC70_400bar
#data_exp3_1_3_
_audit_creation_date               2024-11-14
_audit_creation_method
;
Olex2 1.5
(compiled 2024.02.16 svn.r378c4104 for OlexSys, GUI svn.r6928)
;
_shelx_SHELXL_version_number       '2019/1'
_audit_contact_author_address      ?
_audit_contact_author_email        ?
_audit_contact_author_name         ''
_audit_contact_author_phone        ?
_publ_contact_author_id_orcid      ?
_publ_section_references
;
Dolomanov, O.V., Bourhis, L.J., Gildea, R.J, Howard, J.A.K. & Puschmann, H.
 (2009), J. Appl. Cryst. 42, 339-341.

Sheldrick, G.M. (2008). Acta Cryst. A64, 112-122.
;
_chemical_name_common              ?
_chemical_name_systematic          ?
_chemical_formula_moiety           'C20 H14 In N2 O10, C2 H8 N'
_chemical_formula_sum              'C22 H22 In N3 O10'
_chemical_formula_weight           603.24
_chemical_melting_point            ?
_chemical_oxdiff_formula           'In C22 H22 N3 O10'
loop_
  _atom_type_symbol
  _atom_type_description
  _atom_type_scat_dispersion_real
  _atom_type_scat_dispersion_imag
  _atom_type_scat_source
 'C' 'C' 0.0030 0.0010 'International Tables Vol C Tables 4.2.6.8 and 6.1.1.4'
 'H' 'H' 0.0000 0.0000 'International Tables Vol C Tables 4.2.6.8 and 6.1.1.4'
 'In' 'In' -0.7640 1.2230
 'International Tables Vol C Tables 4.2.6.8 and 6.1.1.4'
 'N' 'N' 0.0060 0.0030 'International Tables Vol C Tables 4.2.6.8 and 6.1.1.4'
 'O' 'O' 0.0110 0.0060 'International Tables Vol C Tables 4.2.6.8 and 6.1.1.4'

_shelx_space_group_comment
;
The symmetry employed for this shelxl refinement is uniquely defined
by the following loop, which should always be used as a source of
symmetry information in preference to the above space-group names.
They are only intended as comments.
;
_space_group_crystal_system        'orthorhombic'
_space_group_IT_number             70
_space_group_name_H-M_alt          'F d d d'
_space_group_name_Hall             '-F 2uv 2vw'
loop_
  _space_group_symop_operation_xyz
 'x, y, z'
 '-x+1/4, -y+1/4, z'
 'x, -y+1/4, -z+1/4'
 '-x+1/4, y, -z+1/4'
 'x, y+1/2, z+1/2'
 '-x+1/4, -y+3/4, z+1/2'
 'x, -y+3/4, -z+3/4'
 '-x+1/4, y+1/2, -z+3/4'
 'x+1/2, y, z+1/2'
 '-x+3/4, -y+1/4, z+1/2'
 'x+1/2, -y+1/4, -z+3/4'
 '-x+3/4, y, -z+3/4'
 'x+1/2, y+1/2, z'
 '-x+3/4, -y+3/4, z'
 'x+1/2, -y+3/4, -z+1/4'
 '-x+3/4, y+1/2, -z+1/4'
 '-x, -y, -z'
 'x-1/4, y-1/4, -z'
 '-x, y-1/4, z-1/4'
 'x-1/4, -y, z-1/4'
 '-x, -y+1/2, -z+1/2'
 'x-1/4, y+1/4, -z+1/2'
 '-x, y+1/4, z+1/4'
 'x-1/4, -y+1/2, z+1/4'
 '-x+1/2, -y, -z+1/2'
 'x+1/4, y-1/4, -z+1/2'
 '-x+1/2, y-1/4, z+1/4'
 'x+1/4, -y, z+1/4'
 '-x+1/2, -y+1/2, -z'
 'x+1/4, y+1/4, -z'
 '-x+1/2, y+1/4, z-1/4'
 'x+1/4, -y+1/2, z-1/4'

_cell_length_a                     14.8239(3)
_cell_length_b                     28.2372(5)
_cell_length_c                     30.5552(5)
_cell_angle_alpha                  90
_cell_angle_beta                   90
_cell_angle_gamma                  90
_cell_volume                       12790.0(4)
_cell_formula_units_Z              16
_cell_measurement_reflns_used      13893
_cell_measurement_temperature      293
_cell_measurement_theta_max        26.5810
_cell_measurement_theta_min        1.6260
_shelx_estimated_absorpt_T_max     ?
_shelx_estimated_absorpt_T_min     ?
_exptl_absorpt_coefficient_mu      0.728
_exptl_absorpt_correction_T_max    1.00000
_exptl_absorpt_correction_T_min    0.48105
_exptl_absorpt_correction_type     multi-scan
_exptl_absorpt_process_details
;
CrysAlisPro 1.171.38.41 (Rigaku Oxford Diffraction, 2015)
Empirical absorption correction using spherical harmonics,
 implemented in SCALE3 ABSPACK scaling algorithm.
;
_exptl_absorpt_special_details     ?
_exptl_crystal_colour_primary      yellow
_exptl_crystal_colour              'clear yellow'
_exptl_crystal_colour_lustre       clear
_exptl_crystal_density_diffrn      1.253
_exptl_crystal_density_meas        ?
_exptl_crystal_density_method      ?
_exptl_crystal_description         Octahedral
_exptl_crystal_F_000               4864
_exptl_crystal_size_max            0.15
_exptl_crystal_size_mid            0.13
_exptl_crystal_size_min            0.1
_exptl_transmission_factor_max     ?
_exptl_transmission_factor_min     ?
_diffrn_reflns_av_R_equivalents    0.0261
_diffrn_reflns_av_unetI/netI       0.0147
_diffrn_reflns_Laue_measured_fraction_full  0.991
_diffrn_reflns_Laue_measured_fraction_max  0.992
_diffrn_reflns_limit_h_max         15
_diffrn_reflns_limit_h_min         -19
_diffrn_reflns_limit_k_max         31
_diffrn_reflns_limit_k_min         -36
_diffrn_reflns_limit_l_max         39
_diffrn_reflns_limit_l_min         -36
_diffrn_reflns_number              25108
_diffrn_reflns_point_group_measured_fraction_full  0.991
_diffrn_reflns_point_group_measured_fraction_max  0.992
_diffrn_reflns_theta_full          24.415
_diffrn_reflns_theta_max           26.571
_diffrn_reflns_theta_min           2.453
_diffrn_ambient_temperature        293
_diffrn_detector                   'CCD plate'
_diffrn_detector_area_resol_mean   ?
_diffrn_measured_fraction_theta_full  0.991
_diffrn_measured_fraction_theta_max  0.992
_diffrn_measurement_details
;
List of Runs (angles in degrees, time in seconds):

  # Type    Start    End  Width  t~exp~   \w     \q     \k     \f   Frames
--------------------------------------------------------------------------
  1  \w   -156.00 -30.00   0.20    0.20    --   30.00 -45.00-120.00  630
  2  \f   -120.00   0.00   0.20    0.20 -30.00  30.00 -45.00    --   600
  3  \w   -156.00 -30.00   0.20    0.20    --   30.00 -45.00   0.00  630
  4  \f      0.00 120.00   0.20    0.20 -30.00  30.00 -45.00    --   600
  5  \w   -156.00 -30.00   0.20    0.20    --   30.00 -45.00 120.00  630
;
_diffrn_measurement_device         'abstract diffractometer'
_diffrn_measurement_device_type   
 'dectris-CrysAlisPro-abstract goniometer imported dectris images'
_diffrn_measurement_method         '\w and \f scans'
_diffrn_orient_matrix_type        
 'CrysAlisPro convention (1999,Acta A55,543-557)'
_diffrn_orient_matrix_UB_11        0.0265466000
_diffrn_orient_matrix_UB_12        -0.0170052000
_diffrn_orient_matrix_UB_13        -0.0097436000
_diffrn_orient_matrix_UB_21        0.0237783000
_diffrn_orient_matrix_UB_22        -0.0026379000
_diffrn_orient_matrix_UB_23        0.0192046000
_diffrn_orient_matrix_UB_31        -0.0298234000
_diffrn_orient_matrix_UB_32        -0.0173007000
_diffrn_orient_matrix_UB_33        0.0066628000
_diffrn_radiation_monochromator    synchrotron
_diffrn_radiation_probe            x-ray
_diffrn_radiation_type             synchrotron
_diffrn_radiation_wavelength       0.6889
_diffrn_source                     synchrotron
_reflns_Friedel_coverage           0.000
_reflns_Friedel_fraction_full      .
_reflns_Friedel_fraction_max       .
_reflns_number_gt                  3034
_reflns_number_total               3648
_reflns_special_details
;
 Reflections were merged by SHELXL according to the crystal
 class for the calculation of statistics and refinement.
 
 _reflns_Friedel_fraction is defined as the number of unique
 Friedel pairs measured divided by the number that would be
 possible theoretically, ignoring centric projections and
 systematic absences.
;
_reflns_threshold_expression       'I > 2\s(I)'
_computing_cell_refinement         'CrysAlisPro 1.171.38.41 (Rigaku OD, 2015)'
_computing_data_collection         'CrysAlisPro 1.171.38.41 (Rigaku OD, 2015)'
_computing_data_reduction          'CrysAlisPro 1.171.38.41 (Rigaku OD, 2015)'
_computing_molecular_graphics      'Olex2 1.5 (Dolomanov et al., 2009)'
_computing_publication_material    'Olex2 1.5 (Dolomanov et al., 2009)'
_computing_structure_refinement    'XL  (Sheldrick, 2008)'
_computing_structure_solution      ?
_refine_diff_density_max           2.251
_refine_diff_density_min           -0.961
_refine_diff_density_rms           0.158
_refine_ls_extinction_coef         .
_refine_ls_extinction_method       none
_refine_ls_goodness_of_fit_ref     1.081
_refine_ls_hydrogen_treatment      constr
_refine_ls_matrix_type             full
_refine_ls_number_parameters       159
_refine_ls_number_reflns           3648
_refine_ls_number_restraints       5
_refine_ls_R_factor_all            0.0710
_refine_ls_R_factor_gt             0.0633
_refine_ls_restrained_S_all        1.085
_refine_ls_shift/su_max            0.000
_refine_ls_shift/su_mean           0.000
_refine_ls_structure_factor_coef   Fsqd
_refine_ls_weighting_details      
 'w=1/[\s^2^(Fo^2^)+(0.1443P)^2^+88.3653P] where P=(Fo^2^+2Fc^2^)/3'
_refine_ls_weighting_scheme        calc
_refine_ls_wR_factor_gt            0.2121
_refine_ls_wR_factor_ref           0.2207
_refine_special_details            ?
_olex2_refinement_description
;
1. Fixed Uiso
 At 1.2 times of:
  All C(H) groups, All N(H) groups, All N(H,H) groups
 At 1.5 times of:
  All C(H,H,H) groups
2. Restrained distances
 C11-N2
 1.5 with sigma of 0.02
 C11-C12
 2.5 with sigma of 0.02
 N2-C12
 1.5 with sigma of 0.02
3. Restrained planarity
 O5A, N1A, C9A, C10A
 with sigma of 0.1
 O5, N1, C9, C10
 with sigma of 0.1
4. Uiso/Uaniso restraints and constraints
Uiso(C11) = Uiso(N2) = Uiso(C12)
5. Others
 Sof(O5A)=Sof(N1A)=Sof(H1A)=Sof(C9A)=Sof(C10A)=Sof(H10D)=Sof(H10E)=Sof(H10F)=1-
 FVAR(1)
 Sof(O5)=Sof(N1)=Sof(H1)=Sof(C9)=Sof(C10)=Sof(H10A)=Sof(H10B)=Sof(H10C)=FVAR(1)
 Fixed Sof: N2(0.5) H2A(0.5) H2B(0.5) C11(0.5) H11A(0.5) H11B(0.5) H11C(0.5)
 C12(0.5) H12A(0.5) H12B(0.5) H12C(0.5)
6.a Secondary CH2 refined with riding coordinates:
 N2(H2A,H2B)
6.b Me refined with riding coordinates:
 C11(H11A,H11B,H11C), C12(H12A,H12B,H12C)
6.c Aromatic/amide H refined with riding coordinates:
 C3(H3), C6(H6), C7(H7), N1(H1), N1A(H1A)
6.d Idealised Me refined as rotating group:
 C10(H10A,H10B,H10C), C10A(H10D,H10E,H10F)
;
_atom_sites_solution_hydrogens     geom
_atom_sites_solution_primary       ?
_atom_sites_solution_secondary     ?
loop_
  _atom_site_label
  _atom_site_type_symbol
  _atom_site_fract_x
  _atom_site_fract_y
  _atom_site_fract_z
  _atom_site_U_iso_or_equiv
  _atom_site_adp_type
  _atom_site_occupancy
  _atom_site_site_symmetry_order
  _atom_site_calc_flag
  _atom_site_refinement_flags_posn
  _atom_site_refinement_flags_adp
  _atom_site_refinement_flags_occupancy
  _atom_site_disorder_assembly
  _atom_site_disorder_group
 In1 In 0.375000 0.375000 0.07637(2) 0.0406(2) Uani 1 2 d S T P . .
 O1 O 0.3565(3) 0.43164(18) 0.12742(14) 0.0642(11) Uani 1 1 d . . . . .
 O2 O 0.4943(3) 0.40960(14) 0.11359(13) 0.0574(9) Uani 1 1 d . . . . .
 O3 O 0.5126(3) 0.58801(14) 0.29084(13) 0.0640(10) Uani 1 1 d . . . . .
 O4 O 0.6494(3) 0.56712(17) 0.27430(15) 0.0668(11) Uani 1 1 d . . . . .
 C1 C 0.4394(4) 0.4341(2) 0.13508(17) 0.0543(12) Uani 1 1 d . . . . .
 C2 C 0.4730(4) 0.4671(2) 0.17010(18) 0.0582(13) Uani 1 1 d . . . . .
 C3 C 0.4111(5) 0.4956(3) 0.1916(2) 0.0714(17) Uani 1 1 d . . . . .
 H3 H 0.350246 0.493312 0.184410 0.086 Uiso 1 1 calc R U . . .
 C4 C 0.4377(4) 0.5275(2) 0.2233(2) 0.0702(17) Uani 1 1 d . . . . .
 C5 C 0.5301(4) 0.5299(2) 0.23443(18) 0.0610(14) Uani 1 1 d . . . . .
 C6 C 0.5911(5) 0.4999(2) 0.2136(2) 0.0657(15) Uani 1 1 d . . . . .
 H6 H 0.651649 0.501099 0.221388 0.079 Uiso 1 1 calc R U . . .
 C7 C 0.5637(4) 0.4682(2) 0.1813(2) 0.0642(15) Uani 1 1 d . . . . .
 H7 H 0.605065 0.448283 0.167683 0.077 Uiso 1 1 calc R U . . .
 C8 C 0.5663(5) 0.5636(2) 0.26863(17) 0.0580(13) Uani 1 1 d . . . . .
 O5 O 0.2395(7) 0.5360(4) 0.2139(4) 0.076(4) Uiso 0.49(2) 1 d . . P A 1
 N1 N 0.3716(7) 0.5511(5) 0.2497(5) 0.059(3) Uiso 0.49(2) 1 d . . P A 1
 H1 H 0.391548 0.562201 0.274040 0.070 Uiso 0.49(2) 1 calc R U P A 1
 C9 C 0.2827(9) 0.5586(5) 0.2423(5) 0.063(3) Uiso 0.49(2) 1 d . . P A 1
 C10 C 0.2425(14) 0.5925(7) 0.2712(7) 0.087(5) Uiso 0.49(2) 1 d . . P A 1
 H10A H 0.235626 0.578696 0.299702 0.131 Uiso 0.49(2) 1 calc R U P A 1
 H10B H 0.184455 0.601540 0.260075 0.131 Uiso 0.49(2) 1 calc R U P A 1
 H10C H 0.280565 0.619904 0.273118 0.131 Uiso 0.49(2) 1 calc R U P A 1
 O5A O 0.2546(10) 0.5560(7) 0.2002(6) 0.113(5) Uiso 0.51(2) 1 d . . P A 2
 N1A N 0.3790(8) 0.5642(6) 0.2390(5) 0.072(4) Uiso 0.51(2) 1 d . . P A 2
 H1A H 0.403241 0.583302 0.257457 0.087 Uiso 0.51(2) 1 calc R U P A 2
 C9A C 0.2942(11) 0.5735(6) 0.2296(6) 0.080(4) Uiso 0.51(2) 1 d . . P A 2
 C10A C 0.2474(16) 0.6084(9) 0.2548(8) 0.107(6) Uiso 0.51(2) 1 d . . P A 2
 H10D H 0.234408 0.595859 0.283375 0.161 Uiso 0.51(2) 1 calc R U P A 2
 H10E H 0.192024 0.616536 0.240429 0.161 Uiso 0.51(2) 1 calc R U P A 2
 H10F H 0.284389 0.636107 0.257667 0.161 Uiso 0.51(2) 1 calc R U P A 2
 N2 N 0.1422(15) 0.4888(8) 0.1455(8) 0.165(6) Uiso 0.5 1 d D . P B -1
 H2A H 0.175985 0.491372 0.169487 0.198 Uiso 0.5 1 calc R U P B -1
 H2B H 0.173425 0.501394 0.123540 0.198 Uiso 0.5 1 calc R U P B -1
 C11 C 0.130(3) 0.4354(8) 0.1357(12) 0.165(6) Uiso 0.5 1 d D . P B -1
 H11A H 0.187561 0.420741 0.132254 0.247 Uiso 0.5 1 calc R U P B -1
 H11B H 0.098083 0.420718 0.159602 0.247 Uiso 0.5 1 calc R U P B -1
 H11C H 0.095281 0.431684 0.109325 0.247 Uiso 0.5 1 calc R U P B -1
 C12 C 0.0596(18) 0.5178(9) 0.1520(10) 0.165(6) Uiso 0.5 1 d D . P B -1
 H12A H 0.076448 0.550072 0.157803 0.247 Uiso 0.5 1 calc R U P B -1
 H12B H 0.023106 0.516599 0.126089 0.247 Uiso 0.5 1 calc R U P B -1
 H12C H 0.025908 0.505633 0.176367 0.247 Uiso 0.5 1 calc R U P B -1

loop_
  _atom_site_aniso_label
  _atom_site_aniso_U_11
  _atom_site_aniso_U_22
  _atom_site_aniso_U_33
  _atom_site_aniso_U_23
  _atom_site_aniso_U_13
  _atom_site_aniso_U_12
 In1 0.0563(4) 0.0392(3) 0.0263(3) 0.000 0.000 0.00162(17)
 O1 0.073(3) 0.068(3) 0.052(2) -0.0235(19) -0.0040(18) -0.002(2)
 O2 0.075(2) 0.055(2) 0.0425(18) -0.0148(17) -0.0016(18) -0.0006(18)
 O3 0.079(3) 0.062(2) 0.051(2) -0.0217(19) -0.0026(19) -0.0038(19)
 O4 0.074(3) 0.073(3) 0.054(2) -0.024(2) -0.003(2) -0.010(2)
 C1 0.072(3) 0.053(3) 0.039(2) -0.010(2) -0.003(2) -0.003(3)
 C2 0.071(3) 0.058(3) 0.046(3) -0.018(2) -0.005(2) -0.004(3)
 C3 0.069(4) 0.078(4) 0.067(4) -0.030(3) -0.006(3) 0.000(3)
 C4 0.071(4) 0.078(4) 0.062(4) -0.032(3) -0.007(3) 0.007(3)
 C5 0.076(4) 0.060(3) 0.047(3) -0.019(2) -0.005(3) -0.005(3)
 C6 0.066(3) 0.076(4) 0.054(3) -0.020(3) -0.002(3) -0.004(3)
 C7 0.071(4) 0.070(4) 0.052(3) -0.021(3) 0.002(3) 0.000(3)
 C8 0.083(4) 0.054(3) 0.037(3) -0.007(2) -0.004(2) -0.006(3)

_geom_special_details
;
 All esds (except the esd in the dihedral angle between two l.s. planes)
 are estimated using the full covariance matrix.  The cell esds are taken
 into account individually in the estimation of esds in distances, angles
 and torsion angles; correlations between esds in cell parameters are only
 used when they are defined by crystal symmetry.  An approximate (isotropic)
 treatment of cell esds is used for estimating esds involving l.s. planes.
;
loop_
  _geom_bond_atom_site_label_1
  _geom_bond_atom_site_label_2
  _geom_bond_distance
  _geom_bond_site_symmetry_2
  _geom_bond_publ_flag
 In1 O1 2.251(4) 14 ?
 In1 O1 2.251(4) . ?
 In1 O2 2.319(4) . ?
 In1 O2 2.319(4) 14 ?
 In1 O3 2.246(4) 20_565 ?
 In1 O3 2.246(4) 19_655 ?
 In1 O4 2.309(4) 19_655 ?
 In1 O4 2.309(4) 20_565 ?
 In1 C1 2.630(5) 14 ?
 In1 C1 2.630(5) . ?
 In1 C8 2.623(5) 20_565 ?
 In1 C8 2.623(5) 19_655 ?
 O1 C1 1.253(8) . ?
 O2 C1 1.254(7) . ?
 O3 C8 1.253(7) . ?
 O4 C8 1.248(8) . ?
 C1 C2 1.503(7) . ?
 C2 C3 1.387(9) . ?
 C2 C7 1.389(9) . ?
 C3 H3 0.9300 . ?
 C3 C4 1.381(8) . ?
 C4 C5 1.412(9) . ?
 C4 N1 1.432(13) . ?
 C4 N1A 1.436(15) . ?
 C5 C6 1.393(9) . ?
 C5 C8 1.511(7) . ?
 C6 H6 0.9300 . ?
 C6 C7 1.392(8) . ?
 C7 H7 0.9300 . ?
 O5 C9 1.252(17) . ?
 N1 H1 0.8600 . ?
 N1 C9 1.354(17) . ?
 C9 C10 1.43(2) . ?
 C10 H10A 0.9600 . ?
 C10 H10B 0.9600 . ?
 C10 H10C 0.9600 . ?
 O5A C9A 1.18(2) . ?
 N1A H1A 0.8600 . ?
 N1A C9A 1.31(2) . ?
 C9A C10A 1.43(3) . ?
 C10A H10D 0.9600 . ?
 C10A H10E 0.9600 . ?
 C10A H10F 0.9600 . ?
 N2 H2A 0.8900 . ?
 N2 H2B 0.8900 . ?
 N2 C11 1.547(16) . ?
 N2 C12 1.488(17) . ?
 C11 H11A 0.9600 . ?
 C11 H11B 0.9600 . ?
 C11 H11C 0.9600 . ?
 C12 H12A 0.9600 . ?
 C12 H12B 0.9600 . ?
 C12 H12C 0.9600 . ?

loop_
  _geom_angle_atom_site_label_1
  _geom_angle_atom_site_label_2
  _geom_angle_atom_site_label_3
  _geom_angle
  _geom_angle_site_symmetry_1
  _geom_angle_site_symmetry_3
  _geom_angle_publ_flag
 O1 In1 O1 92.3(3) 14 . ?
 O1 In1 O2 82.33(17) . 14 ?
 O1 In1 O2 56.89(16) . . ?
 O1 In1 O2 56.89(16) 14 14 ?
 O1 In1 O2 82.33(17) 14 . ?
 O1 In1 O4 89.6(2) 14 19_655 ?
 O1 In1 O4 89.6(2) . 20_565 ?
 O1 In1 O4 164.0(2) . 19_655 ?
 O1 In1 O4 164.0(2) 14 20_565 ?
 O1 In1 C1 86.21(18) . 14 ?
 O1 In1 C1 28.43(19) 14 14 ?
 O1 In1 C1 28.43(19) . . ?
 O1 In1 C1 86.21(18) 14 . ?
 O1 In1 C8 87.46(19) . 20_565 ?
 O1 In1 C8 87.46(19) 14 19_655 ?
 O1 In1 C8 167.57(19) 14 20_565 ?
 O1 In1 C8 167.57(19) . 19_655 ?
 O2 In1 O2 121.3(2) 14 . ?
 O2 In1 C1 102.11(17) 14 . ?
 O2 In1 C1 28.48(18) . . ?
 O2 In1 C1 28.48(18) 14 14 ?
 O2 In1 C1 102.11(17) . 14 ?
 O2 In1 C8 110.82(18) 14 20_565 ?
 O2 In1 C8 107.71(17) . 20_565 ?
 O2 In1 C8 107.71(17) 14 19_655 ?
 O2 In1 C8 110.83(18) . 19_655 ?
 O3 In1 O1 85.08(17) 19_655 14 ?
 O3 In1 O1 139.09(16) 20_565 14 ?
 O3 In1 O1 85.08(17) 20_565 . ?
 O3 In1 O1 139.09(16) 19_655 . ?
 O3 In1 O2 127.37(17) 19_655 14 ?
 O3 In1 O2 82.37(16) 19_655 . ?
 O3 In1 O2 127.37(17) 20_565 . ?
 O3 In1 O2 82.36(16) 20_565 14 ?
 O3 In1 O3 122.2(2) 20_565 19_655 ?
 O3 In1 O4 56.93(16) 20_565 20_565 ?
 O3 In1 O4 83.10(17) 19_655 20_565 ?
 O3 In1 O4 83.10(17) 20_565 19_655 ?
 O3 In1 O4 56.93(16) 19_655 19_655 ?
 O3 In1 C1 107.70(17) 20_565 . ?
 O3 In1 C1 110.82(17) 19_655 . ?
 O3 In1 C1 110.82(17) 20_565 14 ?
 O3 In1 C1 107.70(17) 19_655 14 ?
 O3 In1 C8 103.21(18) 20_565 19_655 ?
 O3 In1 C8 103.21(18) 19_655 20_565 ?
 O3 In1 C8 28.51(18) 20_565 20_565 ?
 O3 In1 C8 28.51(18) 19_655 19_655 ?
 O4 In1 O2 139.08(15) 20_565 14 ?
 O4 In1 O2 85.41(17) 20_565 . ?
 O4 In1 O2 139.08(15) 19_655 . ?
 O4 In1 O2 85.41(17) 19_655 14 ?
 O4 In1 O4 92.9(3) 19_655 20_565 ?
 O4 In1 C1 167.42(18) 20_565 14 ?
 O4 In1 C1 87.93(19) 19_655 14 ?
 O4 In1 C1 87.93(19) 20_565 . ?
 O4 In1 C1 167.42(18) 19_655 . ?
 O4 In1 C8 28.42(19) 19_655 19_655 ?
 O4 In1 C8 87.29(18) 19_655 20_565 ?
 O4 In1 C8 28.42(19) 20_565 20_565 ?
 O4 In1 C8 87.29(18) 20_565 19_655 ?
 C1 In1 C1 94.0(3) 14 . ?
 C8 In1 C1 99.2(2) 20_565 . ?
 C8 In1 C1 139.3(2) 20_565 14 ?
 C8 In1 C1 99.2(2) 19_655 14 ?
 C8 In1 C1 139.3(2) 19_655 . ?
 C8 In1 C8 95.5(3) 19_655 20_565 ?
 C1 O1 In1 92.8(3) . . ?
 C1 O2 In1 89.7(3) . . ?
 C8 O3 In1 92.7(4) . 23_655 ?
 C8 O4 In1 89.9(3) . 23_655 ?
 O1 C1 In1 58.7(3) . . ?
 O1 C1 O2 120.6(5) . . ?
 O1 C1 C2 119.5(5) . . ?
 O2 C1 In1 61.9(3) . . ?
 O2 C1 C2 120.0(5) . . ?
 C2 C1 In1 177.3(4) . . ?
 C3 C2 C1 118.6(6) . . ?
 C3 C2 C7 120.8(5) . . ?
 C7 C2 C1 120.7(5) . . ?
 C2 C3 H3 119.3 . . ?
 C4 C3 C2 121.4(6) . . ?
 C4 C3 H3 119.3 . . ?
 C3 C4 C5 118.5(6) . . ?
 C3 C4 N1 120.1(7) . . ?
 C3 C4 N1A 122.0(8) . . ?
 C5 C4 N1 120.4(7) . . ?
 C5 C4 N1A 118.3(7) . . ?
 C4 C5 C8 122.7(5) . . ?
 C6 C5 C4 119.3(5) . . ?
 C6 C5 C8 117.9(6) . . ?
 C5 C6 H6 119.1 . . ?
 C7 C6 C5 121.8(6) . . ?
 C7 C6 H6 119.1 . . ?
 C2 C7 C6 118.1(6) . . ?
 C2 C7 H7 120.9 . . ?
 C6 C7 H7 120.9 . . ?
 O3 C8 In1 58.8(3) . 23_655 ?
 O3 C8 C5 119.7(6) . . ?
 O4 C8 In1 61.7(3) . 23_655 ?
 O4 C8 O3 120.5(5) . . ?
 O4 C8 C5 119.8(5) . . ?
 C5 C8 In1 177.5(4) . 23_655 ?
 C4 N1 H1 114.9 . . ?
 C9 N1 C4 130.1(12) . . ?
 C9 N1 H1 114.9 . . ?
 O5 C9 N1 122.2(13) . . ?
 O5 C9 C10 123.7(14) . . ?
 N1 C9 C10 114.0(14) . . ?
 C9 C10 H10A 109.5 . . ?
 C9 C10 H10B 109.5 . . ?
 C9 C10 H10C 109.5 . . ?
 H10A C10 H10B 109.5 . . ?
 H10A C10 H10C 109.5 . . ?
 H10B C10 H10C 109.5 . . ?
 C4 N1A H1A 114.7 . . ?
 C9A N1A C4 130.7(14) . . ?
 C9A N1A H1A 114.7 . . ?
 O5A C9A N1A 123.8(17) . . ?
 O5A C9A C10A 117.2(18) . . ?
 N1A C9A C10A 119.0(17) . . ?
 C9A C10A H10D 109.5 . . ?
 C9A C10A H10E 109.5 . . ?
 C9A C10A H10F 109.5 . . ?
 H10D C10A H10E 109.5 . . ?
 H10D C10A H10F 109.5 . . ?
 H10E C10A H10F 109.5 . . ?
 H2A N2 H2B 107.2 . . ?
 C11 N2 H2A 107.9 . . ?
 C11 N2 H2B 107.9 . . ?
 C12 N2 H2A 107.9 . . ?
 C12 N2 H2B 107.9 . . ?
 C12 N2 C11 117.6(18) . . ?
 N2 C11 H11A 109.5 . . ?
 N2 C11 H11B 109.5 . . ?
 N2 C11 H11C 109.5 . . ?
 H11A C11 H11B 109.5 . . ?
 H11A C11 H11C 109.5 . . ?
 H11B C11 H11C 109.5 . . ?
 N2 C12 H12A 109.5 . . ?
 N2 C12 H12B 109.5 . . ?
 N2 C12 H12C 109.5 . . ?
 H12A C12 H12B 109.5 . . ?
 H12A C12 H12C 109.5 . . ?
 H12B C12 H12C 109.5 . . ?

loop_
  _geom_torsion_atom_site_label_1
  _geom_torsion_atom_site_label_2
  _geom_torsion_atom_site_label_3
  _geom_torsion_atom_site_label_4
  _geom_torsion
  _geom_torsion_site_symmetry_1
  _geom_torsion_site_symmetry_2
  _geom_torsion_site_symmetry_3
  _geom_torsion_site_symmetry_4
  _geom_torsion_publ_flag
 In1 O1 C1 O2 2.8(6) . . . . ?
 In1 O1 C1 C2 -177.7(5) . . . . ?
 In1 O2 C1 O1 -2.7(6) . . . . ?
 In1 O2 C1 C2 177.8(5) . . . . ?
 In1 O3 C8 O4 1.8(6) 23_655 . . . ?
 In1 O3 C8 C5 -177.6(5) 23_655 . . . ?
 In1 O4 C8 O3 -1.7(6) 23_655 . . . ?
 In1 O4 C8 C5 177.7(5) 23_655 . . . ?
 O1 C1 C2 C3 -3.1(9) . . . . ?
 O1 C1 C2 C7 175.6(6) . . . . ?
 O2 C1 C2 C3 176.4(6) . . . . ?
 O2 C1 C2 C7 -4.9(9) . . . . ?
 C1 C2 C3 C4 -178.5(6) . . . . ?
 C1 C2 C7 C6 179.1(6) . . . . ?
 C2 C3 C4 C5 -1.3(12) . . . . ?
 C2 C3 C4 N1 -170.2(10) . . . . ?
 C2 C3 C4 N1A 166.1(10) . . . . ?
 C3 C2 C7 C6 -2.2(11) . . . . ?
 C3 C4 C5 C6 -0.8(11) . . . . ?
 C3 C4 C5 C8 179.8(6) . . . . ?
 C3 C4 N1 C9 -20.9(19) . . . . ?
 C3 C4 N1A C9A 4(2) . . . . ?
 C4 C5 C6 C7 1.3(11) . . . . ?
 C4 C5 C8 O3 5.8(10) . . . . ?
 C4 C5 C8 O4 -173.6(6) . . . . ?
 C4 N1 C9 O5 16(2) . . . . ?
 C4 N1 C9 C10 -166.7(14) . . . . ?
 C4 N1A C9A O5A -12(3) . . . . ?
 C4 N1A C9A C10A 170.8(17) . . . . ?
 C5 C4 N1 C9 170.4(12) . . . . ?
 C5 C4 N1A C9A 171.3(14) . . . . ?
 C5 C6 C7 C2 0.2(11) . . . . ?
 C6 C5 C8 O3 -173.6(6) . . . . ?
 C6 C5 C8 O4 7.0(9) . . . . ?
 C7 C2 C3 C4 2.8(12) . . . . ?
 C8 C5 C6 C7 -179.2(6) . . . . ?
 N1 C4 C5 C6 168.1(9) . . . . ?
 N1 C4 C5 C8 -11.3(13) . . . . ?
 N1A C4 C5 C6 -168.6(10) . . . . ?
 N1A C4 C5 C8 12.0(13) . . . . ?

_shelx_res_file
;
TITL Exp3_1_3_ in Fddd
    exp3_1_3_.res
    created by SHELXL-2019/1 at 15:29:13 on 14-Nov-2024
REM Fddd (#70 in standard setting)
CELL 0.6889 14.823924 28.23718 30.555203 90 90 90
ZERR 16 0.000341 0.000535 0.000473 0 0 0
LATT 4
SYMM 0.25-X,0.25-Y,+Z
SYMM +X,0.25-Y,0.25-Z
SYMM 0.25-X,+Y,0.25-Z
SFAC C H In N O
DISP C 0.003 0.001 10.848
DISP H -0 0 0.623
DISP In -0.764 1.223 5209.877
DISP N 0.006 0.003 18.337
DISP O 0.011 0.006 30.192
UNIT 352 352 16 48 160
DFIX 1.5 C11 N2
DFIX 2.5 C11 C12
DFIX 1.5 N2 C12
FLAT O5A N1A C9A C10A
FLAT O5 N1 C9 C10
EADP C11 N2 C12

L.S. 50
PLAN  7
TEMP 24.85
CONF
BOND
MORE -1
BOND $H
fmap 2
acta
OMIT 0 2 2
OMIT 0 4 0
OMIT 0 4 4
OMIT 1 1 1
OMIT 1 3 3
OMIT 1 3 5
OMIT 1 5 5
OMIT 1 7 3
OMIT 2 2 0
OMIT 2 6 0
OMIT 2 6 6
OMIT 3 1 1
REM <olex2.extras>
REM <HklSrc "%.\\Exp3_1_3_.hkl">
REM </olex2.extras>

WGHT    0.144300   88.365295
FVAR       0.70884   0.49380
IN1   3    0.375000    0.375000    0.076365    10.50000    0.05633    0.03918 =
         0.02626    0.00000    0.00000    0.00162
O1    5    0.356491    0.431637    0.127419    11.00000    0.07262    0.06817 =
         0.05167   -0.02351   -0.00398   -0.00161
O2    5    0.494334    0.409605    0.113589    11.00000    0.07469    0.05511 =
         0.04251   -0.01482   -0.00164   -0.00065
O3    5    0.512613    0.588011    0.290839    11.00000    0.07890    0.06185 =
         0.05125   -0.02173   -0.00259   -0.00375
O4    5    0.649425    0.567115    0.274302    11.00000    0.07352    0.07297 =
         0.05396   -0.02430   -0.00326   -0.01006
C1    1    0.439422    0.434103    0.135077    11.00000    0.07153    0.05259 =
         0.03889   -0.00951   -0.00302   -0.00327
C2    1    0.472971    0.467086    0.170105    11.00000    0.07067    0.05782 =
         0.04597   -0.01808   -0.00477   -0.00354
C3    1    0.411059    0.495649    0.191569    11.00000    0.06926    0.07812 =
         0.06689   -0.03007   -0.00610    0.00040
AFIX  43
H3    2    0.350246    0.493312    0.184410    11.00000   -1.20000
AFIX   0
C4    1    0.437719    0.527482    0.223334    11.00000    0.07129    0.07760 =
         0.06173   -0.03191   -0.00731    0.00694
C5    1    0.530098    0.529883    0.234430    11.00000    0.07595    0.05978 =
         0.04731   -0.01865   -0.00505   -0.00549
C6    1    0.591064    0.499894    0.213565    11.00000    0.06626    0.07645 =
         0.05438   -0.01996   -0.00197   -0.00405
AFIX  43
H6    2    0.651649    0.501099    0.221388    11.00000   -1.20000
AFIX   0
C7    1    0.563729    0.468180    0.181326    11.00000    0.07123    0.06967 =
         0.05179   -0.02082    0.00205   -0.00013
AFIX  43
H7    2    0.605065    0.448283    0.167683    11.00000   -1.20000
AFIX   0
C8    1    0.566296    0.563559    0.268628    11.00000    0.08304    0.05427 =
         0.03655   -0.00725   -0.00447   -0.00567
PART 1
O5    5    0.239529    0.535984    0.213886    21.00000    0.07551
N1    4    0.371633    0.551063    0.249690    21.00000    0.05851
AFIX  43
H1    2    0.391548    0.562201    0.274040    21.00000   -1.20000
AFIX   0
C9    1    0.282692    0.558569    0.242275    21.00000    0.06306
C10   1    0.242525    0.592471    0.271174    21.00000    0.08717
AFIX 137
H10A  2    0.235626    0.578696    0.299702    21.00000   -1.50000
H10B  2    0.184455    0.601540    0.260075    21.00000   -1.50000
H10C  2    0.280565    0.619904    0.273118    21.00000   -1.50000
AFIX   0
PART 2
O5A   5    0.254557    0.555952    0.200247   -21.00000    0.11319
N1A   4    0.378960    0.564219    0.238954   -21.00000    0.07236
AFIX  43
H1A   2    0.403241    0.583302    0.257457   -21.00000   -1.20000
AFIX   0
C9A   1    0.294196    0.573504    0.229648   -21.00000    0.07955
C10A  1    0.247414    0.608363    0.254848   -21.00000    0.10700
AFIX 137
H10D  2    0.234408    0.595859    0.283375   -21.00000   -1.50000
H10E  2    0.192024    0.616536    0.240429   -21.00000   -1.50000
H10F  2    0.284389    0.636107    0.257667   -21.00000   -1.50000
AFIX   0

PART -1
N2    4    0.142228    0.488766    0.145521    10.50000    0.16483
AFIX  23
H2A   2    0.175985    0.491372    0.169487    10.50000   -1.20000
H2B   2    0.173425    0.501394    0.123540    10.50000   -1.20000
AFIX   0
C11   1    0.129589    0.435416    0.135748    10.50000    0.16483
AFIX  33
H11A  2    0.187561    0.420741    0.132254    10.50000   -1.50000
H11B  2    0.098083    0.420718    0.159602    10.50000   -1.50000
H11C  2    0.095281    0.431684    0.109325    10.50000   -1.50000
AFIX   0
C12   1    0.059591    0.517848    0.152022    10.50000    0.16483
AFIX  33
H12A  2    0.076448    0.550072    0.157803    10.50000   -1.50000
H12B  2    0.023106    0.516599    0.126089    10.50000   -1.50000
H12C  2    0.025908    0.505633    0.176367    10.50000   -1.50000
AFIX   0
HKLF 4


REM  Exp3_1_3_ in Fddd
REM wR2 = 0.2207, GooF = S = 1.081, Restrained GooF = 1.085 for all data
REM R1 = 0.0633 for 3034 Fo > 4sig(Fo) and 0.0710 for all 3648 data
REM 159 parameters refined using 5 restraints

END

WGHT      0.1413     94.9960

REM Highest difference peak  2.251,  deepest hole -0.961,  1-sigma level  0.158
Q1    1   0.1250  0.4103  0.1250  10.50000  0.05    2.25
Q2    1   0.3664  0.6250  0.1250  10.50000  0.05    1.65
Q3    1   0.7227  0.6123  0.1768  11.00000  0.05    1.16
Q4    1   0.8203  0.5330  0.1791  11.00000  0.05    1.13
Q5    1   0.3278  0.3775  0.0699  11.00000  0.05    0.73
Q6    1   0.7140  0.5787  0.1343  11.00000  0.05    0.68
Q7    1   0.1487  0.5088  0.1391  11.00000  0.05    0.61
;
_shelx_res_checksum                39396
_shelx_hkl_file
;
   0   0   4 49319.9 1159.99   3
   0   0   4 49232.4 1158.45   2
   0   0  -4 48356.7 1158.11   1
   0   0   4 51424.6 1164.59   5
   0   0   6 38.1176 52.0987   3
   0   0  -6-11.4088 53.0577   1
   0   0   6 32.9336 47.5112   2
   0   0   6 64.8650 60.8479   5
   0   0  -8 6308.46 162.114   1
   0   0   8 5726.97 159.681   4
   0   0  10-4.99637 54.9986   5
   0   0 -10 1.63284 50.8376   1
   0   0  10 10.2804 42.4340   4
   0   0  12 2669.74 133.422   5
   0   0  12 2786.29 112.645   4
   0   0 -12 2832.54 121.390   1
   0   0 -14 87.7881 96.8626   1
   0   0  16 15834.8 454.183   5
   0   0  16 16325.8 429.791   4
   0   0 -16 15884.7 433.119   1
   0   0  18 40.7219 105.687   5
   0   0 -18 54.0627 101.138   1
   0   0  18-12.6069 82.9267   4
   0   0  20 256543. 6019.75   5
   0   0  20 254405. 5991.14   4
   0   0  22 59.2504 92.7842   4
   0   0  22 88.6155 122.050   5
   0   0  24 11778.2 361.031   4
   0   0  24 11306.4 391.944   5
   0   0 -24 12067.2 377.606   1
   0   0  26 25.7486 154.208   5
   0   0  26-18.5467 110.993   4
   0   0  28 14951.0 442.935   4
   0   0  28 13851.5 473.504   5
   0   0  30-5.24257 120.807   4
   0   0  30-14.5302 150.613   5
   0   0  34 167.211 166.056   5
   0   0  34-70.1060 133.642   4
   0   0  36 65.4066 170.041   5
   0   0  36 219.067 134.730   4
   0   0  38 50.3203 136.007   4
   0   0  38 8.43393 168.628   5
   0  -2   2 242367. 5495.42   3
   0   2   2 235592. 5495.38   5
   0   2   2 228083. 5493.44   4
   0  -2  -2 243191. 5497.31   1
   0   2   4-24.7921 28.9570   4
   0  -2   4-30.0106 27.6021   2
   0  -2   4-11.4346 28.7500   3
   0  -2  -4-29.5236 37.2340   1
   0  -2   4-9.81223 31.6908   5
   0   2   4-11.0196 34.6457   5
   0   2  -4-29.3264 36.8502   1
   0  -2   6 3703.98 123.555   5
   0  -2  -6 4195.31 122.618   1
   0  -2   6 3903.38 118.335   3
   0  -2   6 3773.42 112.369   2
   0   2   6 3757.70 115.435   4
   0   2  -6 4042.14 119.745   1
   0   2   6 3730.73 125.616   5
   0  -2  -8 13.8518 41.8771   1
   0   2  -8-27.1269 40.0032   1
   0  -2   8 3.81324 43.0029   5
   0  -2   8 29.4284 35.3440   3
   0   2   8-2.97477 34.5781   4
   0   2   8-32.0535 42.0263   5
   0  -2   8 46.5249 33.4720   2
   0  -2 -10 4584.75 142.355   1
   0   2  10 4125.73 148.935   5
   0   2 -10 4534.43 139.218   1
   0  -2  10 4032.57 137.189   3
   0   2  10 4342.55 136.403   4
   0  -2  10 4199.78 134.075   2
   0  -2  10 4034.09 147.244   5
   0  -2  12 74.0141 72.9318   3
   0   2 -12-41.5927 80.5700   1
   0   2  12 9.02423 82.1312   5
   0  -2 -12-13.4352 82.8552   1
   0   2  12 32.9332 68.1164   4
   0  -2  12 21.7470 66.4528   2
   0  -2  12 39.2492 82.1966   5
   0  -2 -14 4011.61 171.057   1
   0   2 -14 4353.74 166.321   1
   0  -2 -16-27.2915 102.272   1
   0  -2  16 104.533 92.6843   3
   0  -2  16-60.7354 102.976   5
   0   2  16 2.93582 85.8146   4
   0  -2  16 66.5896 83.5871   2
   0   2  16-88.4561 105.724   5
   0   2 -16-50.3717 97.1697   1
   0  -2  18 89678.1 2154.58   5
   0   2  18 89008.8 2130.02   4
   0   2 -18 85658.3 2124.51   1
   0  -2 -18 87760.7 2130.38   1
   0   2  18 89621.8 2154.48   5
   0  -2  18 92894.1 2126.61   4
   0   2 -20 30.7957 107.101   1
   0  -2  20 32.1492 86.4678   4
   0  -2  20-76.8464 113.187   5
   0   2  20 90.5525 115.833   5
   0   2  20 59.3802 89.1752   4
   0  -2  22 103428. 2472.15   4
   0   2  22 103862. 2504.70   5
   0  -2  22 102136. 2507.37   5
   0  -2 -22 104386. 2482.14   1
   0   2  22 102938. 2475.49   4
   0   2  24-78.8098 103.388   4
   0   2  24 35.8000 133.206   5
   0  -2  24 147.402 136.997   5
   0  -2  24 37.1932 101.414   4
   0  -2 -24 40.8707 132.140   1
   0  -2  26 624.298 162.577   5
   0  -2  26 489.292 125.367   4
   0   2  26 442.242 131.514   4
   0   2  26 433.994 154.656   5
   0  -2  28 48.1819 152.337   5
   0   2  28-70.9032 122.049   4
   0   2  28 94.2997 147.763   5
   0  -2  28-24.4290 114.390   4
   0  -2  30 26230.9 752.176   5
   0   2  30 26175.2 714.236   4
   0   2  30 25629.0 744.333   5
   0  -2  30 26211.5 709.479   4
   0   2  32 176.027 162.932   5
   0   2  34 8442.62 359.434   5
   0   2  34 9537.21 340.815   4
   0  -2  34 8915.23 369.833   5
   0  -2  34 8804.45 324.719   4
   0   2  36 128.367 164.499   5
   0  -2  36 16.7251 162.109   5
   0   2  36 134.471 146.372   4
   0  -2  36 54.3304 136.855   4
   0  -2  38 3360.06 216.953   4
   0   2  38 3897.38 256.899   5
   0  -2  38 3361.75 249.684   5
   0   2  38 3599.56 225.412   4
   0  -4   0 187536. 4407.25   3
   0   4   0 190762. 4398.77   4
   0  -4   0 188100. 4406.63   1
   0  -4   2-37.5822 28.2525   2
   0   4   2-14.3131 25.4369   5
   0  -4   2-4.85971 30.8977   3
   0  -4  -2 14.7752 61.2474   3
   0  -4  -2-89.2348 43.1602   1
   0   4   2-4.58232 23.0443   4
   0   4   4 222522. 5266.35   4
   0  -4   4 227280. 5266.16   5
   0  -4  -4 232392. 5273.60   1
   0  -4   4 227105. 5263.54   2
   0   4   4 223663. 5269.60   5
   0  -4   4 226228. 5268.89   3
   0   4  -6-8.48651 42.7318   1
   0  -4  -6 1.53484 44.1371   1
   0  -4   6 30.3317 31.2972   2
   0  -4   6-2.67845 34.1049   3
   0   4   6-12.2143 39.4431   5
   0   4   6 9.76809 32.5808   4
   0  -4   6-19.3589 37.7106   5
   0  -4   8 3515.90 116.120   3
   0  -4  -8 3332.28 119.203   1
   0  -4   8 3765.22 122.772   5
   0   4  -8 3604.07 121.741   1
   0   4   8 3632.00 115.721   4
   0   4   8 3845.59 125.574   5
   0  -4   8 3322.62 108.885   2
   0  -4 -10 57.8310 65.5285   1
   0  -4  10 2.44772 64.6044   5
   0   4  10 7.91790 54.4211   4
   0  -4  10 38.9661 54.9244   3
   0   4  10-10.1307 63.6415   5
   0  -4  10 72.7741 51.1062   2
   0   4 -10-9.65780 66.3407   1
   0  -4  12 50882.1 1253.78   2
   0   4  12 51513.6 1263.28   4
   0  -4 -12 50473.5 1264.18   1
   0  -4  12 51650.3 1263.37   3
   0   4  12 53200.8 1276.83   5
   0  -4  12 53691.3 1278.42   5
   0   4 -14 126.154 106.018   1
   0  -4 -14-28.1880 99.3167   1
   0   4  16 13593.4 408.231   5
   0  -4  16 14252.6 380.618   2
   0  -4  16 14369.4 410.003   5
   0   4  16 14228.4 387.759   4
   0   4 -16 13820.6 386.196   1
   0  -4  16 14358.6 393.723   3
   0  -4 -16 13027.7 389.998   1
   0   4  18 41.0099 83.8068   4
   0   4 -18 24.8261 100.353   1
   0  -4  18-3.57830 89.9749   3
   0  -4  18 83.4683 110.589   5
   0  -4  18 29.9654 84.0460   2
   0   4  18-18.2138 103.220   5
   0  -4  20 69640.1 1742.98   5
   0   4 -20 70946.9 1708.68   1
   0   4  20 69106.0 1738.32   5
   0  -4  20 72826.5 1709.97   2
   0  -4  20 72758.0 1721.77   3
   0  -4 -20 70364.8 1719.68   1
   0   4  20 69012.4 1713.50   4
   0   4  22-16.5372 118.424   5
   0  -4 -22 119.627 127.280   1
   0   4  22 38.2682 96.9489   4
   0  -4  22-34.5460 162.365   5
   0   4  24 21908.3 597.763   4
   0  -4 -24 21233.8 609.699   1
   0   4  24 20899.9 618.733   5
   0  -4  24 21248.6 632.572   5
   0  -4 -26-10.5698 147.988   1
   0  -4  26-140.719 111.771   4
   0  -4  26-47.1402 142.374   5
   0   4  26-35.3717 120.696   4
   0   4  26 50.1365 146.849   5
   0   4  28 13690.3 418.026   4
   0  -4  28 13846.6 409.385   4
   0  -4  28 13190.9 449.643   5
   0   4  30 41.9804 147.633   5
   0  -4  30 82.6380 161.242   5
   0   4  30-45.1389 129.389   4
   0  -4  30 25.5949 126.777   4
   0  -4  32 22308.9 621.300   4
   0   4  32 21448.3 648.241   5
   0   4  34-7.71272 162.113   5
   0  -4  34 16.7825 128.180   4
   0  -4  34-141.951 162.779   5
   0   4  34-36.6917 136.055   4
   0   4  36 7.99026 158.898   5
   0   4  36 19.1990 141.640   4
   0  -4  36 145.764 168.280   5
   0  -4  36 5.92948 131.119   4
   0   4  38 186.566 151.427   4
   0   4  38 8.11830 163.366   5
   0  -4  38 168.329 169.964   5
   0  -4  38-18.1610 135.739   4
   0  -6   0-61.6751 53.0184   1
   0   6   0-19.5512 23.9451   4
   0  -6   0-37.2570 49.5110   3
   0  -6   2 20057.2 501.386   2
   0  -6   2 20837.7 508.406   3
   0   6   2 21095.6 497.196   5
   0   6   2 21761.0 500.990   4
   0  -6  -2 20452.9 522.542   3
   0  -6  -2 21008.4 513.930   1
   0   6   4 17.2005 26.3567   4
   0  -6  -4-13.1216 68.7058   3
   0  -6  -4-4.75657 42.7638   1
   0  -6   4-4.94516 26.5761   5
   0  -6   4 57.4365 28.7503   2
   0  -6   4-9.45356 33.8885   3
   0   6   4-16.0305 29.4966   5
   0  -6  -6 154747. 3630.77   1
   0  -6   6 155758. 3621.11   5
   0   6   6 153987. 3626.44   5
   0  -6   6 153607. 3617.46   2
   0   6   6 155706. 3620.56   4
   0  -6   6 156364. 3625.10   3
   0   6  -8 306.647 67.6484   1
   0  -6  -8 123.299 66.3857   1
   0  -6   8 98.5556 55.0605   5
   0  -6   8 97.2181 48.2978   2
   0  -6   8 236.731 52.5196   3
   0   6   8 171.384 50.2136   4
   0   6   8 44.1302 57.4785   5
   0   6  10 63950.8 1508.03   4
   0  -6  10 61428.8 1500.32   2
   0  -6  10 64799.0 1516.62   5
   0   6  10 64539.2 1519.94   5
   0  -6  10 61782.6 1508.90   3
   0   6 -10 64853.1 1514.31   1
   0  -6 -10 62639.8 1516.36   1
   0  -6  12 40.3525 98.2198   5
   0   6 -12 28.3856 108.800   1
   0   6  12 96.9097 83.6530   4
   0   6  12 34.3839 93.0579   5
   0  -6 -12 45.0151 105.469   1
   0  -6  14 51976.8 1201.67   3
   0  -6 -14 47790.8 1203.06   1
   0  -6  14 50485.2 1189.81   2
   0  -6  14 47024.0 1212.03   5
   0   6 -14 50265.2 1200.70   1
   0   6  14 47478.8 1197.10   4
   0   6  16 67.8052 83.3601   4
   0  -6  16-4.19817 107.476   5
   0  -6  16 20.7272 77.6847   2
   0   6 -16 60.0686 103.637   1
   0   6  16-40.9405 100.324   5
   0  -6  16-42.9590 86.3517   3
   0   6 -18 14517.9 403.599   1
   0  -6  18 14679.1 408.113   3
   0   6  18 14894.8 427.523   5
   0   6  18 13961.5 403.729   4
   0  -6  18 14670.4 429.327   5
   0  -6 -18 14140.0 414.892   1
   0  -6  18 14093.1 395.939   2
   0  -6  20 96.5243 125.942   5
   0   6  20-70.8751 88.3574   4
   0   6 -20-35.0904 110.931   1
   0  -6 -20 144.869 117.400   1
   0  -6  20-36.3264 100.032   3
   0  -6  20 13.2132 91.5811   2
   0   6  20-76.0281 111.586   5
   0   6  22 22242.8 655.020   5
   0  -6  22 24083.5 640.749   3
   0  -6  22 23715.5 668.948   5
   0  -6  22 23874.5 624.955   2
   0   6  22 23390.0 634.831   4
   0  -6 -22 25020.4 653.962   1
   0  -6  24-159.151 128.225   3
   0   6  24-27.9191 106.708   4
   0  -6 -24 25.9344 150.776   1
   0  -6  24 48.3674 107.489   2
   0   6  24-123.166 132.062   5
   0  -6  24 25.8319 135.741   5
   0  -6 -26 307.228 162.069   1
   0   6  26 440.228 128.058   4
   0   6  26 275.538 150.447   5
   0  -6  26 276.898 157.245   5
   0   6  28 159.224 146.830   5
   0   6  28 80.3488 128.131   4
   0  -6  28-173.435 134.234   4
   0  -6  28 21.7717 170.575   5
   0  -6  30 31000.0 859.594   5
   0   6  30 30075.6 819.911   4
   0  -6  32 31.1554 124.681   4
   0   6  32 118.298 150.818   5
   0   6  34 3423.46 234.783   5
   0  -6  34 3075.05 244.132   5
   0   6  34 3465.73 212.849   4
   0  -6  34 3435.53 201.931   4
   0  -6  36 26.4489 172.449   5
   0  -6  36-17.3591 140.268   4
   0   6  36 15.7581 164.965   5
   0   6  36 119.951 150.430   4
   0   6  38 2181.37 201.282   4
   0  -6  38 1911.79 178.279   4
   0  -6  38 2025.69 222.055   5
   0   6  38 2083.36 215.337   5
   0   8   0 3574.02 100.401   4
   0  -8   0 3731.65 119.029   3
   0  -8   0 3399.14 118.141   1
   0   8   2-13.0253 22.4544   4
   0   8   2 3.69457 19.6327   5
   0  -8   2-4.74733 37.9658   3
   0  -8  -2 79.5360 54.9454   3
   0  -8   2 17.1137 33.6658   2
   0  -8  -2 11.1387 45.3619   1
   0   8   4 65913.6 1586.88   5
   0   8   4 70144.0 1588.70   4
   0  -8  -4 69102.6 1605.82   1
   0  -8   4 67109.0 1581.18   5
   0  -8   4 65818.4 1586.66   2
   0  -8  -4 70501.3 1624.16   3
   0  -8   4 66856.1 1597.54   3
   0   8   6 42.0128 40.6147   4
   0  -8   6 14.1809 42.1521   2
   0   8   6-8.12067 45.8040   5
   0  -8   6 58.7160 49.3758   3
   0  -8  -6 55.5302 63.5124   1
   0  -8  -6 57.4765 106.884   3
   0  -8   6 9.42015 42.6748   5
   0  -8  -8 418101. 9682.81   1
   0  -8   8 410407. 9664.44   2
   0   8   8 416306. 9668.15   4
   0   8   8 418172. 9675.25   5
   0  -8   8 413257. 9674.60   3
   0  -8   8 417714. 9670.82   5
   0  -8  10 25.7430 72.6709   2
   0   8  10 74.6642 89.6738   5
   0   8  10 118.505 72.1473   4
   0  -8  10-57.1532 86.3150   5
   0  -8  10 267.049 79.3256   3
   0  -8 -10 84.6100 101.108   1
   0   8  12 185599. 4475.10   4
   0   8 -12 195874. 4486.76   1
   0   8  12 187913. 4486.74   5
   0  -8  12 195285. 4487.78   5
   0   8 -14 48.9742 115.506   1
   0   8  14-51.6722 105.253   5
   0  -8  14 24.1464 78.5620   2
   0  -8  14-81.8373 87.7030   3
   0  -8  14 29.8241 101.903   5
   0   8  14 50.4869 79.9577   4
   0   8  16 246.001 105.556   5
   0  -8  16 130.978 80.8224   2
   0  -8  16 154.617 90.6637   3
   0   8  16 245.611 85.6100   4
   0   8 -16 224.803 113.731   1
   0  -8 -16 65.6611 110.569   1
   0   8 -18-31.3276 117.665   1
   0  -8 -18-4.22496 113.415   1
   0  -8  18-33.0126 85.5867   2
   0   8  18 91.9084 108.766   5
   0  -8  18 11.1915 90.6964   3
   0  -8  18-4.90982 114.594   5
   0   8  18 154.804 89.7067   4
   0   8  20 33896.7 914.918   5
   0  -8 -20 36536.6 915.757   1
   0  -8  20 35385.6 902.307   3
   0  -8  20 35838.9 928.731   5
   0   8  20 35565.2 903.306   4
   0  -8  20 35057.3 884.738   2
   0  -8 -22 20.0512 139.830   1
   0  -8  22 40.9008 111.209   3
   0  -8  22-54.6590 129.502   5
   0   8  22-99.2175 124.536   5
   0   8  22-167.692 112.642   4
   0  -8  22-14.5310 102.282   2
   0  -8  24 11235.8 336.416   2
   0  -8  24 10829.5 382.510   5
   0   8  24 10292.2 352.461   4
   0  -8 -24 11074.8 372.012   1
   0  -8  24 10831.5 349.955   3
   0   8  24 10081.5 367.726   5
   0  -8  26-92.6823 155.000   5
   0   8  26 10.6888 124.342   4
   0   8  26 6.28202 140.005   5
   0  -8  26-8.48550 116.505   2
   0  -8 -26 167.205 152.452   1
   0  -8  26 42.2455 131.420   3
   0   8  28 22250.3 682.888   5
   0   8  28 24925.6 669.352   4
   0  -8  28 24022.0 707.725   5
   0  -8  28 23639.4 669.148   3
   0  -8  28 24189.5 650.119   2
   0  -8 -28 24239.1 686.023   1
   0  -8  30 56.4986 162.238   5
   0   8  30-47.3747 131.062   4
   0  -8  32 11928.7 381.770   4
   0   8  32 11725.1 421.866   5
   0  -8  34-5.37185 121.779   4
   0  -8  34-61.9347 168.747   5
   0   8  34-45.7160 159.844   5
   0   8  34-147.865 137.991   4
   0   8  36 73.8144 145.366   4
   0   8  36-31.1379 166.616   5
   0  -8  36 9.07527 174.102   5
   0  -8  36 131.404 138.500   4
   0   8  38 111.122 148.507   4
   0   8  38 8.03990 167.506   5
   0  -8  38-130.866 180.363   5
   0  -8  38-94.2140 137.540   4
   0  10   0 9.75330 29.7623   4
   0 -10   0 60.3523 59.3916   3
   0 -10  -2 1556.86 91.9216   1
   0 -10  -2 1429.14 99.4529   3
   0  10   2 1486.76 62.3844   4
   0 -10   2 1488.19 76.6772   2
   0  10   2 1621.42 53.1494   5
   0 -10   2 1677.94 83.9005   3
   0 -10  -4 131.330 98.2553   3
   0  10   4 8.95337 38.4790   5
   0 -10   4-5.86489 28.6714   5
   0  10   4 5.43043 38.7355   4
   0 -10  -4 34.7317 79.3635   1
   0 -10   4 48.6598 58.3344   3
   0 -10   4-67.8067 52.0070   2
   0 -10   6 29482.5 689.657   5
   0 -10   6 28893.5 692.304   2
   0  10   6 28631.2 696.338   5
   0 -10  -6 27343.2 714.152   1
   0 -10   6 28401.3 706.318   3
   0  10   6 27958.6 693.077   4
   0 -10  -6 28222.3 748.967   3
   0  10   8 100.129 78.8191   5
   0 -10  -8 109.317 104.609   1
   0  10   8 42.4547 63.9450   4
   0 -10  -8-50.7753 174.393   3
   0 -10   8 153.970 70.9016   2
   0 -10   8 19.0615 76.6899   3
   0 -10   8 75.1979 73.5855   5
   0  10  10 656496. 15295.8   5
   0 -10  10 656802. 15292.8   5
   0  10  10 658092. 15286.9   4
   0 -10  12 139.621 95.2074   5
   0 -10  12 122.322 88.7458   3
   0  10  12 67.4209 77.8157   4
   0 -10 -12 86.8303 109.720   1
   0 -10  12 40.3222 77.2928   2
   0  10 -12 28.0255 120.765   1
   0 -10  14 16941.0 472.788   5
   0 -10  14 17153.0 446.790   2
   0  10 -14 17128.4 475.153   1
   0  10  14 16489.0 468.196   5
   0 -10  14 17421.2 460.848   3
   0 -10 -14 17915.1 478.360   1
   0  10  14 16146.6 453.049   4
   0 -10 -16 86.7841 111.264   1
   0  10  16 63.1456 100.017   5
   0  10 -16-54.9327 123.616   1
   0 -10  16 2.85006 82.9744   2
   0 -10  16 17.7521 89.0312   3
   0  10 -18 28133.4 730.394   1
   0  10  18 26921.9 735.810   5
   0 -10  18 26992.2 721.043   3
   0 -10  18 27675.9 704.533   2
   0 -10  18 28483.4 747.021   5
   0  10  18 27831.3 723.494   4
   0 -10 -18 28814.5 737.645   1
   0  10  20 31.0452 119.618   5
   0 -10  20 22.8891 124.070   5
   0 -10 -20-33.7978 135.715   1
   0 -10  20 89.2584 103.934   3
   0 -10  20-26.9313 93.8000   2
   0  10  20 64.0121 100.694   4
   0 -10  22 30869.2 847.402   5
   0 -10  22 31434.5 796.825   2
   0 -10 -22 33145.3 838.775   1
   0  10  22 32010.1 835.658   5
   0  10  22 29736.3 813.700   4
   0 -10  22 30887.0 816.811   3
   0 -10  24 55.1395 142.318   5
   0  10  24-36.9256 142.845   5
   0 -10 -24 50.5095 150.922   1
   0  10  24 59.7207 116.157   4
   0 -10  24 28.0380 109.175   2
   0 -10  24 58.6959 119.778   3
   0 -10  26 184.899 123.841   2
   0 -10  26 160.846 129.658   3
   0  10  26 57.9716 146.572   5
   0 -10 -26 6.00001 166.038   1
   0  10  26 227.728 127.230   4
   0 -10  28-72.2768 134.187   3
   0 -10 -28-64.6686 167.069   1
   0  10  28-5.76471 128.036   4
   0  10  28 20.3193 140.278   5
   0 -10  28-31.3850 165.880   5
   0 -10  28-121.083 122.237   2
   0  10  30 26082.2 713.790   4
   0 -10  30 26877.4 760.803   5
   0 -10  32 65.6527 118.520   4
   0  10  32-7.36551 159.261   5
   0 -10  34 2488.42 174.623   4
   0 -10  34 2477.98 227.576   5
   0  10  34 2374.42 206.289   5
   0  10  34 2136.83 190.530   4
   0  10  36-15.6061 161.291   5
   0 -10  36-28.3834 175.923   5
   0 -10  36-174.772 133.370   4
   0  10  36-34.2918 146.938   4
   0 -10  38 1352.25 213.269   5
   0 -10  38 1765.96 173.456   4
   0  10  38 1705.32 201.148   5
   0  12   0 40040.6 959.773   4
   0 -12   0 42097.3 989.374   3
   0 -12   0 39433.4 972.127   2
   0 -12   2 84.8982 79.7481   3
   0 -12  -2 78.3454 95.3796   1
   0 -12   2 34.6570 76.6798   2
   0  12   2-5.24971 28.2836   5
   0  12   2 51.7299 45.4353   4
   0 -12  -2-6.15943 102.450   3
   0  12   4 1353.25 72.5614   4
   0 -12  -4 1297.49 139.769   3
   0 -12   4 1166.51 96.5611   3
   0 -12   4 1332.43 88.1386   2
   0  12   4 1424.28 68.0879   5
   0  12   6 3.54097 57.6272   4
   0 -12  -6 53.4460 149.361   3
   0 -12   6-15.0061 55.3402   5
   0 -12   6 33.4974 68.6206   2
   0  12   6-18.0312 61.6702   5
   0 -12  -8 134984. 3128.92   1
   0  12   8 130669. 3100.98   4
   0 -12   8 130780. 3097.98   5
   0  12   8 132987. 3104.21   5
   0 -12  10 154.140 82.2429   5
   0 -12  10 48.2696 77.1986   2
   0 -12 -10 92.0848 105.810   1
   0  12  10 60.2899 82.1581   5
   0 -12  10 47.7370 80.0717   3
   0  12  10 155.095 69.3442   4
   0 -12 -12 287604. 6767.02   3
   0 -12  12 283661. 6698.07   3
   0 -12  12 294213. 6683.71   2
   0  12  12 277569. 6690.51   4
   0 -12 -12 286918. 6708.92   1
   0 -12  12 286385. 6698.17   5
   0 -12  14 65.4570 98.1310   5
   0  12  14 3.23090 77.4138   4
   0 -12  14 255.066 83.6033   2
   0  12 -14-68.5249 125.698   1
   0 -12  14 87.8545 86.5564   3
   0  12  14-34.9388 95.5480   5
   0 -12 -14 20.3770 109.278   1
   0 -12 -16 3640.90 191.437   1
   0 -12  16 3735.16 155.619   2
   0  12  16 3852.51 182.797   5
   0  12 -16 3680.85 198.583   1
   0 -12  16 3938.63 171.185   3
   0  12  18-25.1403 94.4272   4
   0 -12  18-12.1377 98.7921   3
   0 -12  18-110.543 121.693   5
   0 -12  18-38.8434 90.8889   2
   0 -12 -18 29.1214 131.063   1
   0  12  18-44.0319 115.618   5
   0 -12  20 61608.2 1515.25   3
   0  12  20 61252.1 1517.64   4
   0 -12  20 61882.9 1495.57   2
   0 -12  20 61494.1 1542.50   5
   0  12  20 61576.0 1532.64   5
   0 -12 -20 61742.1 1533.68   1
   0  12  22-106.650 116.393   4
   0 -12  22-70.5130 107.605   2
   0 -12  22-84.7248 141.048   5
   0 -12  22 117.940 117.813   3
   0  12  22 51.4026 137.333   5
   0 -12 -22-5.48467 149.490   1
   0 -12 -24 12103.4 407.527   1
   0  12  24 12078.4 398.125   5
   0  12  24 11404.3 378.254   4
   0 -12  24 11854.1 381.774   3
   0 -12  24 12436.4 360.066   2
   0  12  26-50.5363 121.976   4
   0 -12  26-26.4127 130.652   3
   0  12  26-154.801 142.258   5
   0 -12 -26-126.538 167.092   1
   0 -12  26-56.0131 117.582   2
   0 -12  26 37.9402 152.208   5
   0  12  28 10859.4 377.530   4
   0  12  28 10770.4 389.617   5
   0 -12 -28 11620.7 407.485   1
   0 -12  28 11328.6 419.995   5
   0 -12  30-68.2999 168.125   5
   0 -12  30-155.950 128.149   2
   0 -12 -30 6.89956 176.180   1
   0  12  30-75.3675 133.554   4
   0 -12  30-65.0492 137.489   3
   0 -12  32 10732.3 379.242   3
   0 -12  32 10662.1 356.034   2
   0  12  32 10728.4 399.148   5
   0  12  34-76.4722 158.061   5
   0 -12  34-15.8378 123.991   4
   0 -12  34-9.39954 168.139   5
   0 -12  36-93.0904 131.379   4
   0  12  36 62.4445 159.870   5
   0  14   0 19.4449 48.1922   4
   0  14   2 30614.2 733.525   4
   0  14   2 30066.9 713.419   5
   0 -14  -4 53.1670 104.143   1
   0  14   4 12.4898 42.6667   5
   0  14   4-66.6992 52.3750   4
   0  14   6 3843.23 127.579   4
   0 -14   6 3874.18 150.003   3
   0  14   6 3748.87 123.255   5
   0 -14  -6 3655.47 173.574   1
   0 -14   8-8.66409 61.3454   5
   0 -14  -8 187.916 111.553   1
   0 -14  -8 89.4635 151.784   3
   0  14   8-43.6329 65.0695   5
   0 -14   8 6.43102 73.4622   2
   0  14   8 33.5687 58.0371   4
   0 -14   8-47.3200 83.5801   3
   0 -14 -10 75882.4 1873.53   3
   0 -14 -10 77851.7 1821.94   1
   0 -14  10 75186.2 1805.23   3
   0  14  10 76518.4 1796.12   5
   0 -14  10 75369.2 1787.26   2
   0  14  10 71027.6 1788.48   4
   0 -14  10 75724.7 1790.31   5
   0 -14  12 124.359 95.2242   3
   0 -14 -12-22.7180 192.216   3
   0  14  12 32.6733 69.7822   4
   0 -14  12 101.138 89.9573   5
   0 -14  12 48.8868 78.2633   2
   0 -14 -12 156.634 112.231   1
   0  14  14 39729.7 1008.26   4
   0 -14 -14 39095.1 1029.25   1
   0 -14  14 39845.9 1019.68   5
   0 -14 -14 41589.1 1112.04   3
   0 -14  14 42760.4 1003.42   2
   0  14  14 40516.2 1020.70   5
   0 -14  14 41193.3 1018.60   3
   0  14  16 66.0216 106.930   5
   0 -14 -16-23.6788 125.528   1
   0 -14  16 84.1407 89.1058   2
   0 -14  16-20.2794 95.1850   3
   0 -14  18 49811.5 1217.41   3
   0 -14  18 48716.9 1233.88   5
   0  14  18 48984.1 1225.57   5
   0  14  18 45825.0 1209.05   4
   0 -14  18 49598.8 1199.28   2
   0 -14 -18 49424.0 1230.37   1
   0  14  20 73.8513 105.523   4
   0 -14  20 205.802 107.826   2
   0 -14  20 213.156 136.798   5
   0 -14 -20 58.8499 145.246   1
   0 -14  20-4.54747 111.616   3
   0  14  20 48.3208 126.017   5
   0 -14  22 32602.0 820.461   2
   0 -14  22 30449.0 872.005   5
   0 -14  22 32999.2 844.714   3
   0 -14 -22 32810.6 862.784   1
   0  14  22 30785.0 841.729   4
   0  14  22 32654.1 861.079   5
   0 -14  24-40.9159 125.419   3
   0  14  24 5.51669 115.163   4
   0 -14  24-48.3049 113.759   2
   0 -14 -24 54.2788 154.396   1
   0 -14  24 29.1115 147.682   5
   0  14  24 18.5458 136.819   5
   0 -14 -26 1265.37 186.313   1
   0 -14  26 1108.10 134.730   2
   0  14  26 1013.58 168.285   5
   0 -14  26 861.169 148.219   3
   0  14  28 184.680 152.052   5
   0 -14 -28-80.9725 169.096   1
   0 -14  30 6452.37 251.110   2
   0  14  30 6183.31 290.143   5
   0 -14 -30 6408.73 311.357   1
   0 -14  30 5611.94 265.714   3
   0 -14  32 143.093 147.812   3
   0 -14  32 29.5992 134.306   2
   0  14  32-96.9096 157.143   5
   0 -14  34 4160.65 236.069   3
   0 -14  34 3948.67 213.565   2
   0  14  34 3599.46 240.292   5
   0  14  36-133.326 159.993   5
   0 -14  36-107.497 133.513   4
   0 -16   0 101237. 2409.81   2
   0 -16   0 102267. 2427.73   3
   0 -16  -2 31.0032 105.017   3
   0  16   2 20.1199 21.8615   5
   0 -16   2 17.6937 83.5630   2
   0 -16   2 32.0249 87.5900   3
   0  16   4 3715.22 134.588   4
   0 -16  -4 3980.32 181.626   1
   0 -16  -4 3866.90 194.099   3
   0  16   4 3986.91 117.301   5
   0 -16   4 4060.47 152.182   2
   0 -16   4 3931.20 159.490   3
   0 -16  -6 72.2779 129.370   3
   0  16   6-34.5237 54.8764   4
   0 -16  -6-7.94090 109.275   1
   0 -16   6-9.64217 82.0659   3
   0 -16   6 73.2428 77.3678   2
   0  16   6-24.0977 49.7962   5
   0 -16  -8 13213.0 380.754   1
   0 -16   8 12705.4 359.957   3
   0  16   8 12296.3 335.707   5
   0  16   8 11811.3 335.132   4
   0 -16  -8 13224.3 419.671   3
   0 -16   8 12824.9 343.890   2
   0 -16 -10 115.113 166.645   3
   0 -16  10 99.2893 95.7630   3
   0 -16  10 55.9862 80.9768   2
   0 -16 -10 152.468 116.526   1
   0  16  10-2.70408 65.1307   4
   0  16  10 47.2712 73.8061   5
   0  16  12 38160.1 987.352   4
   0 -16 -12 41950.0 1094.83   3
   0 -16  12 40650.9 1003.01   3
   0 -16  12 40510.8 983.554   2
   0 -16 -12 40031.7 1019.60   1
   0 -16 -14 39.2541 131.094   1
   0 -16  14 162.711 96.8008   3
   0  16  14 3.46170 78.9405   4
   0  16  14 62.0622 94.5859   5
   0 -16 -14 35.0322 203.767   3
   0 -16  14 57.3867 87.2720   2
   0 -16 -16 10310.8 351.067   1
   0 -16  16 10492.8 309.773   2
   0 -16  16 10105.2 328.375   3
   0  16 -16 10225.5 366.102   1
   0 -16 -16 10286.0 442.092   3
   0  16  16 10114.5 333.270   5
   0  16  18 147.797 120.729   5
   0 -16 -18-61.1966 250.472   3
   0 -16  18 6.97773 101.163   2
   0 -16 -18 21.2169 141.794   1
   0 -16  18 45.7049 114.691   3
   0 -16  20 41311.6 1012.95   2
   0 -16 -20 41805.4 1054.76   1
   0 -16  20 39779.4 1031.21   3
   0  16  20 38657.9 1042.71   5
   0 -16  22 58.3971 108.359   2
   0  16  22 52.6180 132.089   5
   0 -16 -22-77.3695 154.543   1
   0 -16  22 112.479 128.733   3
   0 -16  24 4754.45 228.776   3
   0 -16 -24 5056.65 256.997   1
   0 -16  24 5049.00 207.940   2
   0  16  24 4780.09 246.172   5
   0 -16 -26-46.3292 172.078   1
   0  16  26-19.9322 144.712   5
   0 -16 -28 2582.77 221.160   1
   0 -16  28 2598.10 190.758   3
   0 -16  28 2609.99 166.155   2
   0 -16  30 79.8409 141.542   3
   0 -16  30 199.426 131.880   2
   0  16  30-7.23375 146.651   5
   0 -16  32 5932.09 272.001   3
   0 -16  32 6447.92 256.612   2
   0  16  32 6242.60 291.812   5
   0 -16  34-125.723 158.639   3
   0  16  34-114.989 160.818   5
   0 -16  34 61.5451 135.864   2
   0 -18   0 101.488 94.0926   2
   0 -18   0 181.126 101.968   3
   0 -18  -2 53141.1 1317.31   2
   0 -18  -2 55771.0 1343.54   3
   0 -18   2 55372.7 1313.67   2
   0 -18   2 52421.5 1327.43   3
   0 -18  -4 24.5737 124.496   3
   0 -18   4-41.5382 85.2592   2
   0 -18  -4-33.3327 116.733   1
   0 -18   4 24.5062 86.7636   3
   0 -18   6 3947.86 170.191   3
   0 -18  -6 4190.96 216.008   3
   0 -18   6 4283.14 159.979   2
   0 -18  -6 3926.52 193.023   1
   0 -18   8 55.5324 91.9442   3
   0 -18  -8-41.1961 118.328   1
   0 -18   8 24.8801 81.6938   2
   0 -18  -8-43.9542 145.858   3
   0 -18  10 29161.3 715.734   2
   0 -18  10 28311.8 733.623   3
   0  18  10 27730.6 709.085   5
   0 -18 -10 28575.1 798.594   3
   0 -18 -10 27718.3 749.822   1
   0 -18 -12-39.5719 129.508   1
   0 -18  12-60.5768 97.4039   3
   0 -18  12-107.201 87.6193   2
   0 -18 -12 141.721 197.840   3
   0 -18 -14 5794.58 324.599   3
   0 -18  14 4993.57 211.862   3
   0 -18  14 5265.29 198.161   2
   0  18  14 5416.96 210.360   5
   0 -18 -14 5086.97 243.857   1
   0 -18  16 13.4635 101.593   2
   0 -18  16-82.2273 112.501   3
   0  18  16 119.237 110.965   5
   0 -18 -16-9.87172 240.518   3
   0 -18 -16-59.8103 144.033   1
   0 -18  18 22042.4 581.361   2
   0 -18  18 21480.0 603.456   3
   0  18  18 21439.1 607.249   5
   0 -18 -18 22615.3 628.803   1
   0 -18 -18 22117.5 729.770   3
   0  18  20-37.9558 126.453   5
   0 -18 -20-73.1030 161.276   1
   0 -18  20 71.0349 120.549   3
   0 -18  20-49.2729 110.957   2
   0 -18 -20-134.455 268.619   3
   0 -18  22 29112.0 738.218   2
   0 -18  22 26645.9 753.101   3
   0 -18 -22 28516.5 789.276   1
   0  18  22 28366.7 772.994   5
   0 -18 -24 24.0348 292.585   3
   0  18  24-75.4203 141.874   5
   0 -18 -24 6.72666 177.752   1
   0 -18  24 41.6007 115.334   2
   0 -18  26 78.1251 118.124   2
   0 -18  26 136.561 134.595   3
   0  18  26 154.186 144.975   5
   0 -18  28-131.405 123.196   2
   0 -18  28-179.294 143.110   3
   0 -18 -30 4558.92 283.949   1
   0  18  30 4718.27 261.369   5
   0 -18  30 4983.76 222.982   2
   0 -18  30 5034.24 246.281   3
   0 -18 -32-39.4833 192.536   1
   0 -18  32-118.347 144.716   2
   0  18  32 242.240 167.539   5
   0 -18  32 38.2092 161.959   3
   0 -18  34 5144.29 262.220   3
   0 -18  34 5323.15 248.163   2
   0  18  34 5033.18 282.358   5
   0 -20   0 87923.6 2098.96   3
   0 -20   0 86030.6 2079.77   2
   0 -20  -2 115.113 101.918   2
   0 -20  -2-14.4212 111.134   3
   0 -20   2 36.5790 99.6021   3
   0 -20   2 48.1915 92.2520   2
   0 -20  -4 8641.98 281.873   2
   0 -20  -4 9129.44 318.092   3
   0 -20   4 8974.01 274.303   2
   0 -20   4 8611.85 283.971   3
   0 -20  -6-33.2794 123.609   1
   0 -20  -6 112.035 142.835   3
   0 -20   6 3.03206 89.6478   2
   0 -20   6 63.8742 95.4236   3
   0 -20  -8 17456.3 525.027   1
   0 -20  -8 18676.3 563.086   3
   0 -20   8 18791.4 492.328   2
   0 -20   8 18668.4 511.161   3
   0 -20  10-3.09235 95.0824   2
   0 -20 -10-5.17508 134.296   1
   0 -20 -10 176.742 176.684   3
   0 -20  10 66.3580 99.5811   3
   0 -20 -12 44419.0 1159.19   1
   0 -20  12 45590.4 1119.83   2
   0 -20 -12 47354.0 1224.11   3
   0 -20  12 45407.2 1142.63   3
   0 -20  14-23.2984 118.830   3
   0 -20  14 122.462 105.734   2
   0 -20 -14 33.5945 151.021   1
   0 -20 -14 196.570 216.754   3
   0 -20 -16 467.368 245.073   3
   0 -20  16 523.003 126.339   3
   0 -20 -16 433.171 159.072   1
   0 -20  16 464.557 107.281   2
   0 -20 -18 115.163 160.561   1
   0 -20 -18-10.9272 255.234   3
   0 -20  18 5.03890 121.073   3
   0 -20  18-88.0853 110.257   2
   0  20  20 45729.3 1190.87   5
   0 -20 -20 46652.0 1209.31   1
   0 -20  20 47114.3 1185.96   3
   0 -20  20 46802.6 1160.40   2
   0 -20 -22 183.211 329.822   3
   0  20  22-102.446 141.104   5
   0 -20 -22-326.855 193.713   1
   0 -20  22-4.12577 115.099   2
   0  20  24 1491.89 174.751   5
   0 -20  24 1182.99 156.585   3
   0 -20  26-94.0868 127.859   3
   0  20  26-41.0738 143.618   5
   0 -20  26-65.7761 119.533   2
   0 -20 -26-129.051 179.545   1
   0  20  28 1221.53 183.654   5
   0 -20 -28 1547.80 219.256   1
   0 -20  28 1803.45 175.821   3
   0 -20  28 1736.90 154.197   2
   0 -20 -30 268.657 202.690   1
   0 -20  30 50.1741 146.157   3
   0 -20  30 70.2615 129.218   2
   0  20  30 29.9901 151.194   5
   0 -20 -30-108.093 296.148   3
   0 -20  32 14759.8 442.703   2
   0 -20  32 13673.8 460.113   3
   0 -20 -32 12857.5 597.839   3
   0 -20 -32 14963.0 515.045   1
   0  20  32 14027.4 487.684   5
   0 -22   0 83.7018 109.553   3
   0 -22   0-14.8596 106.831   2
   0 -22  -2 31481.7 802.148   3
   0 -22  -2 29946.4 768.691   2
   0 -22   2 29727.3 766.141   2
   0 -22   2 28234.9 777.904   3
   0 -22  -4 84.9044 129.804   3
   0 -22   4-10.3545 100.031   2
   0 -22  -4 174.788 114.832   2
   0 -22   4-13.0886 106.305   3
   0 -22   6 922.961 124.100   3
   0 -22   6 1030.78 118.026   2
   0 -22  -8 42.4315 141.613   1
   0 -22  -8 34.4135 165.743   3
   0 -22   8-36.0816 111.153   3
   0 -22   8 64.8876 101.910   2
   0 -22  10 70955.7 1763.75   3
   0 -22  10 72466.6 1744.97   2
   0 -22 -10 72499.0 1785.18   1
   0 -22 -10 74037.3 1830.07   3
   0 -22  12 32.5431 109.529   3
   0 -22 -12-85.2102 150.575   1
   0 -22 -12 301.532 206.567   3
   0 -22  12 48.4506 105.974   2
   0 -22  14 3027.04 176.669   3
   0 -22 -14 2713.69 209.080   1
   0 -22 -14 2149.56 251.111   3
   0 -22  14 2499.63 154.882   2
   0 -22 -16-78.3938 158.173   1
   0 -22  16-18.6357 110.468   2
   0 -22  16-66.4519 123.913   3
   0 -22 -16 147.199 223.561   3
   0 -22 -18 10717.6 384.764   1
   0 -22  18 10479.2 338.758   2
   0 -22  18 11352.3 368.462   3
   0 -22  20 136.827 127.080   2
   0 -22 -20-45.5331 264.431   3
   0 -22  24 161.291 133.177   3
   0 -22 -24 308.667 179.763   1
   0 -22  24-96.0675 120.260   2
   0 -22 -26-44.3325 184.776   1
   0 -22  26 40.2334 124.700   2
   0 -22  26 115.538 141.145   3
   0 -22 -26 13.2187 278.919   3
   0 -22 -28 109.042 292.016   3
   0 -22  28-259.281 144.570   3
   0 -22  28-63.8987 127.001   2
   0 -22 -28-178.222 195.785   1
   0 -22 -30 18727.1 593.646   1
   0 -22  30 18219.3 519.891   2
   0 -22  30 17834.4 546.895   3
   0 -24   0 23831.1 648.291   2
   0 -24   0 25075.2 671.206   3
   0 -24   2-137.628 118.854   2
   0 -24   2 77.1190 110.799   3
   0 -24  -2-24.8542 120.167   2
   0 -24  -2 129.204 133.159   3
   0 -24   4 7100.55 265.450   3
   0 -24  -4 7247.71 268.245   2
   0 -24  -4 7074.02 296.690   3
   0 -24   4 7118.68 255.573   2
   0 -24  -6-13.0590 154.307   3
   0 -24  -6-133.764 129.681   2
   0 -24   6 37.2683 107.456   2
   0 -24   6-104.869 120.592   3
   0 -24   8 42931.8 1147.77   3
   0 -24  -8 44621.4 1198.38   3
   0 -24 -10-128.389 152.786   1
   0 -24  10 70.0281 108.542   2
   0 -24  10-4.80626 115.740   3
   0 -24 -10-117.521 182.714   3
   0 -24  12 12440.1 366.154   2
   0 -24 -12 11491.5 456.998   3
   0 -24  12 12053.1 387.317   3
   0 -24 -12 12440.3 413.761   1
   0 -24  14 43.3541 117.382   2
   0 -24 -14 110.304 161.235   1
   0 -24  14-135.571 126.214   3
   0 -24 -14 268.615 218.048   3
   0 -24 -16 228.248 223.475   3
   0 -24  16 751.420 176.594   2
   0 -24  18-227.045 127.601   2
   0 -24 -18 32.0083 232.841   3
   0 -24 -20 5713.65 289.820   1
   0 -24  20 6357.40 264.678   3
   0 -24  22-11.7406 135.600   3
   0 -24  22 86.0716 116.688   2
   0 -24 -22-84.9067 179.232   1
   0 -24 -24 4019.37 365.297   3
   0 -24 -24 3760.96 261.938   1
   0 -24  24 4424.92 233.442   3
   0 -24  24 4423.37 206.555   2
   0 -24 -26 252.070 294.136   3
   0 -24 -26-89.9733 187.114   1
   0 -24  26 12.4687 148.232   3
   0 -24  26-86.3498 130.965   2
   0 -24  28 10742.2 350.693   2
   0 -24 -28 10788.8 423.131   1
   0 -24  28 10407.3 378.617   3
   0 -24 -28 10873.2 540.365   3
   0 -24 -30-8.09973 212.875   1
   0 -24  30 139.168 133.828   2
   0 -24  30 230.014 153.442   3
   0 -26   0-64.7695 124.364   2
   0 -26   0 73.2731 135.126   3
   0 -26   2 11303.4 356.663   2
   0 -26  -2 10970.6 360.683   2
   0 -26   2 11215.5 372.869   3
   0 -26  -2 11695.4 385.766   3
   0 -26   4-63.5123 122.092   3
   0 -26   4-220.532 126.153   2
   0 -26  -4-157.014 134.472   2
   0 -26  -4 6.62243 148.633   3
   0 -26   6 5531.40 231.073   2
   0 -26   6 5697.17 245.133   3
   0 -26  -6 5838.01 283.734   3
   0 -26  -6 5577.82 244.887   2
   0 -26   8 89.2802 118.325   2
   0 -26  -8-178.079 139.193   2
   0 -26  -8 66.7928 170.739   3
   0 -26   8-47.6544 125.704   3
   0 -26  10 15665.0 445.733   2
   0 -26 -10 15067.8 465.976   2
   0 -26  10 15778.6 466.371   3
   0 -26 -10 14937.8 520.663   3
   0 -26  12-91.6356 113.924   2
   0 -26 -12 34.7263 196.306   3
   0 -26  12-53.0366 124.375   3
   0 -26  14 3177.55 181.676   2
   0 -26  14 3392.55 199.124   3
   0 -26 -14 3551.78 279.721   3
   0 -26 -16 10.0663 226.464   3
   0 -26 -16-32.9611 164.401   1
   0 -26  18 2517.53 162.263   2
   0 -26  18 2398.94 185.564   3
   0 -26 -18 2318.32 215.592   1
   0 -26 -20 35.1149 176.474   1
   0 -26  20 88.0522 115.868   2
   0 -26  20 70.9679 129.052   3
   0 -26 -22 4010.43 266.661   1
   0 -26  22 4554.63 207.697   2
   0 -26  22 4360.62 231.925   3
   0 -26 -22 4726.60 363.171   3
   0 -26 -24 135.350 194.390   1
   0 -26 -24-326.846 302.279   3
   0 -26  24-53.9160 128.341   2
   0 -26  24-143.140 137.144   3
   0 -26 -26 364.157 209.445   1
   0 -26 -26-52.0277 279.503   3
   0 -26  26 345.398 158.545   3
   0 -26  26 269.529 138.622   2
   0 -28   0 9156.89 317.530   2
   0 -28   0 8482.96 325.126   3
   0 -28  -2-18.8443 134.843   2
   0 -28  -2 68.7763 140.185   3
   0 -28   2-91.2570 129.937   3
   0 -28   2 170.040 128.948   2
   0 -28   4 2145.53 164.466   2
   0 -28  -4 2567.55 205.677   3
   0 -28   4 2191.27 178.159   3
   0 -28  -4 2127.03 178.554   2
   0 -28   6 242.197 124.201   2
   0 -28   6-28.3511 131.629   3
   0 -28  -6 73.3638 162.954   3
   0 -28   8 6687.52 282.450   3
   0 -28  -8 7265.26 331.731   3
   0 -28 -10-107.343 178.212   3
   0 -28  10-5.51844 122.244   3
   0 -28  14 11.6469 123.937   3
   0 -28 -16-6.88151 172.261   1
   0 -28  16 213.371 122.221   2
   0 -28  16 282.973 135.477   3
   0 -28  18 85.0604 119.583   2
   0 -28 -18-128.192 232.060   3
   0 -28  18-228.880 141.161   3
   0 -28 -18-396.411 190.270   1
   0 -28  20 3290.92 183.271   2
   0 -28 -20 2864.31 310.478   3
   0 -28 -20 2462.46 233.712   1
   0 -28  20 2963.77 198.696   3
   0 -28  22-124.844 141.026   3
   0 -28 -22 229.301 199.266   1
   0 -28 -22-166.560 252.959   3
   0 -28  22-4.49262 123.016   2
   0 -28 -24 3703.58 341.908   3
   0 -28  24 3582.55 223.062   3
   0 -28  24 3578.22 199.458   2
   0 -28 -24 3688.28 264.221   1
   0 -30   0-37.7062 138.110   3
   0 -30   2 12083.1 403.688   3
   0 -30  -2 11445.5 411.390   3
   0 -30  -4 103.106 141.829   2
   0 -30  -4 124.297 148.921   3
   0 -30  -6 260.734 147.387   2
   0 -30  -6 229.111 170.886   3
   0 -30  -8-38.1964 150.184   2
   0 -30   8 132.979 130.426   2
   0 -30  10 9013.25 303.942   2
   0 -30  10 7797.46 314.080   3
   0 -30  12 147.949 123.060   2
   0 -30  12 65.7576 127.244   3
   0 -30 -12 47.0736 158.156   2
   0 -30  14 909.833 138.581   2
   0 -30 -14 730.502 174.745   2
   0 -30  14 577.000 154.480   3
   0 -30 -14 706.092 209.295   3
   0 -30  16-100.567 127.582   2
   0 -30 -16 10.0252 212.349   3
   0 -30 -16-6.14264 158.998   2
   0 -30  16-30.8908 136.739   3
   0 -30 -18 1641.97 248.862   3
   0 -30  18 1705.66 155.387   2
   0 -30  18 1764.43 184.264   3
   0 -30 -18 1720.85 197.599   2
   0 -30  20 204.663 127.788   2
   0 -30 -20-133.484 231.993   3
   0 -30  20 31.8908 147.348   3
   0 -30  22 9974.12 368.816   3
   0 -30  22 9882.76 330.255   2
   0 -30 -22 9528.37 472.810   3
   0 -30 -22 9970.76 405.862   1
   0 -32   0 28382.4 792.029   3
   0 -32   0 28197.9 761.382   2
   0 -32   2 237.999 149.611   3
   0 -32  -2 36.4594 145.284   2
   0 -32  -2-76.7193 153.138   3
   0 -32   2-110.660 139.840   2
   0 -32   4 712.412 154.710   3
   0 -32  -4 576.457 177.771   3
   0 -32  -4 417.709 158.257   2
   0 -32   4 846.591 155.024   2
   0 -32   6-430.291 178.450   3
   0 -32   6 140.275 138.533   2
   0 -32  -6-184.613 165.875   3
   0 -32  -6 60.4330 151.729   2
   0 -32   8 3007.91 194.927   2
   0 -32   8 2340.94 189.842   3
   0 -32  -8 2898.49 236.772   3
   0 -32  10-62.9108 136.289   3
   0 -32 -10 206.873 179.239   3
   0 -32 -10 99.0379 159.802   2
   0 -32  10 133.108 139.664   2
   0 -32 -12 3463.60 229.905   2
   0 -32 -12 4051.59 270.311   3
   0 -32  12 3647.40 196.901   2
   0 -32  12 3412.21 212.087   3
   0 -32 -14 37.4343 164.461   2
   0 -32  14-137.402 132.959   2
   0 -32 -14 206.719 198.264   3
   0 -32  14 19.3630 148.249   3
   0 -32 -16 38.7398 167.773   2
   0 -32  16 64.6081 144.125   3
   0 -32  16 85.3871 134.862   2
   0 -32 -16 180.154 201.188   3
   0 -32  18-32.1065 126.954   2
   0 -32 -18-52.9522 179.158   2
   0 -32  18-91.4586 151.512   3
   0 -34   0 7.12598 156.606   3
   0 -34   0-73.5455 148.780   2
   0 -34   2 8235.10 335.192   3
   0 -34  -2 7643.25 331.465   3
   0 -34   2 7819.32 303.765   2
   0 -34  -4 153.772 167.312   3
   0 -34  -4-22.2937 155.553   2
   0 -34   4 110.901 160.753   3
   0 -34   4-15.2838 143.359   2
   0 -34  -6 287.706 165.098   3
   0 -34  -6 145.259 158.142   2
   0 -34   6 62.2511 156.745   3
   0 -34   6 378.028 146.385   2
   0 -34   8 105.014 148.033   3
   0 -34  -8-58.0409 153.184   2
   0 -34  -8 24.5491 167.599   3
   0 -34   8-54.7888 141.963   2
   0 -34  10 2933.18 200.446   2
   0 -34 -10 2639.04 210.607   2
   0 -34 -10 2723.98 247.627   3
   0 -34  10 3175.71 215.368   3
   0 -34  12 99.4329 144.252   3
   0 -34 -12 36.7808 166.699   2
   0 -34  12 4.88720 136.926   2
   0 -34  14 505.948 166.258   3
   0 -34 -14 585.816 179.734   2
   0 -34  14 600.708 149.754   2
   0 -36   0 3295.18 211.335   2
   0 -36   0 3418.11 241.116   3
   0 -36   2-81.2633 155.432   3
   0 -36   2 89.6168 149.540   2
   0 -36  -2 54.3153 144.674   2
   0 -36  -2 142.944 164.900   3
   0 -36  -4 963.985 187.873   3
   0 -36   4 1048.99 161.669   2
   0 -36   4 1162.63 186.459   3
   0 -36  -4 724.753 179.546   2
   0 -36   6 21.4764 156.344   3
   0 -36   6 31.7132 144.975   2
   0 -36  -6-11.7103 159.219   2
  -1   1  -1 33430.1 798.814   4
   1  -1   1 35361.6 800.331   2
  -1   1  -1 31769.7 805.175   1
  -1   1   1 33677.6 797.919   5
  -1   1  -1 33320.6 798.526   5
  -1  -1  -1 33288.2 802.158   1
   1  -1   3 50150.3 1211.68   2
  -1   1   3 53377.2 1212.23   5
   1   1   3 52860.7 1210.09   4
   1  -1   3 51383.6 1209.40   3
  -1  -1  -3 51664.4 1216.07   1
  -1  -1   3 53309.6 1210.30   3
   1  -1  -3 50437.7 1207.43   1
  -1  -1   3 52710.9 1210.70   5
  -1   1   3 50079.3 1208.81   4
  -1   1  -3 51061.2 1219.20   1
  -1  -1   5 83666.5 1971.34   5
  -1   1   5 89882.3 1968.19   4
  -1   1   5 86782.3 1972.72   5
  -1  -1  -5 84289.0 1974.86   1
   1   1   5 80651.1 1968.15   4
  -1  -1   5 81057.0 1963.38   2
   1  -1   5 86669.7 1968.28   3
   1  -1  -5 81576.5 1963.16   1
  -1  -1   5 85943.2 1969.38   3
  -1   1  -5 81747.4 1976.65   1
   1  -1   5 84540.0 1968.63   2
  -1   1  -7 91278.1 2184.38   1
   1  -1   7 92857.9 2176.94   2
   1   1  -7 92783.9 2165.46   1
  -1  -1   7 90022.9 2181.94   5
   1   1   7 98615.6 2184.54   5
  -1  -1   7 92992.5 2171.73   2
   1   1   7 95904.2 2177.83   4
  -1  -1   7 92138.0 2178.61   3
  -1  -1  -7 92894.3 2183.28   1
   1  -1   7 91066.8 2176.53   3
  -1   1   7 93062.7 2175.56   4
   1  -1  -7 95611.1 2170.94   1
  -1   1   7 85397.3 2182.65   5
   1  -1   9 55.7319 41.3144   2
  -1   1   9 92.6758 37.6230   4
  -1  -1   9 107.972 35.0777   4
  -1   1   9 136.068 48.7731   5
   1  -1  -9 119.469 40.1823   1
  -1   1  -9 68.4504 52.2729   1
   1   1   9 288.762 56.0403   5
   1   1   9 108.532 39.9537   4
   1  -1   9 109.073 41.7158   3
   1   1  -9 63.0887 35.1325   1
   1  -1   9 99.9705 50.9597   5
  -1  -1  -9 67.1464 52.1946   1
  -1  -1   9 108.394 50.0523   5
   1   1  11 87.7848 70.7874   5
   1   1 -11 8.10384 54.8825   1
   1  -1 -11 15.8188 59.4701   1
  -1  -1  11 32.0747 67.1711   5
  -1   1  11 47.7550 54.3411   4
   1  -1  11 112.332 59.3326   3
  -1  -1  11 34.5522 53.9360   4
   1   1  11 60.7164 56.5887   4
   1  -1  11-5.47265 70.4715   5
  -1  -1 -11 81.4892 71.5981   1
  -1   1 -11 103.357 75.1593   1
  -1   1  11 24.1677 69.2024   5
   1  -1  11 48.5817 59.1867   2
  -1   1  13 13003.7 380.132   5
   1  -1  13 13334.1 367.276   3
   1   1  13 13308.2 383.507   5
  -1   1 -13 14266.0 375.970   1
  -1   1  13 13381.3 361.612   4
   1  -1  13 13163.6 362.220   2
   1   1 -13 14441.4 355.566   1
  -1  -1 -13 13483.4 374.031   1
   1  -1 -13 13525.4 357.996   1
  -1  -1  13 13857.7 357.978   4
   1   1  13 12955.6 362.455   4
  -1  -1  13 13167.3 380.841   5
   1  -1  13 13212.5 380.917   5
  -1   1 -15 27092.7 685.952   1
   1   1  15 26675.6 697.692   5
   1   1 -15 26708.1 666.043   1
  -1  -1 -15 26152.0 683.641   1
   1  -1 -15 26067.4 669.180   1
  -1   1  15 27514.4 696.825   5
  -1  -1  15 27502.0 672.950   4
   1   1 -17 40265.2 978.861   1
  -1   1  17 40491.1 1011.95   5
  -1  -1  17 39909.5 982.215   4
  -1   1  17 41463.5 988.828   4
  -1  -1  17 40642.9 1010.61   5
   1   1  17 39657.0 987.966   4
   1  -1 -17 39188.1 980.918   1
  -1   1 -17 39485.2 993.250   1
   1  -1  17 40068.7 1011.18   5
  -1  -1 -17 39119.6 994.817   1
   1   1  17 39298.2 1010.31   5
   1  -1  19 44133.4 1096.67   4
   1   1  19 43927.0 1123.70   5
   1   1  19 46884.8 1102.11   4
  -1  -1  19 42034.2 1117.60   5
   1  -1  19 44028.6 1126.30   5
   1   1 -19 44128.2 1088.87   1
  -1  -1  19 47431.2 1096.37   4
  -1   1  19 42882.2 1119.44   5
  -1   1  19 44922.5 1096.86   4
   1  -1 -19 42497.9 1089.62   1
   1  -1  21 3237.63 156.224   4
  -1   1  21 3169.75 180.587   5
   1   1 -21 2927.69 156.112   1
  -1  -1  21 3152.74 149.996   4
   1  -1 -21 2919.95 158.389   1
   1   1  21 3087.88 153.476   4
   1  -1  21 3043.57 184.298   5
  -1   1  21 3244.19 154.233   4
  -1   1 -21 3124.16 173.142   1
  -1  -1 -21 3075.39 176.039   1
   1   1  21 3093.03 185.494   5
  -1  -1  21 3239.75 183.785   5
  -1  -1 -23 15799.4 465.949   1
   1  -1  23 16060.0 482.296   5
   1  -1  23 15509.3 446.302   4
  -1   1  23 15372.7 448.222   4
  -1   1  23 16203.6 480.496   5
  -1  -1  23 16134.7 446.729   4
  -1  -1  23 15215.0 482.092   5
   1   1  23 16270.0 454.374   4
  -1   1 -23 15344.7 461.690   1
   1   1  23 15311.2 478.516   5
   1   1  25 17538.5 528.965   5
  -1  -1  25 17715.1 491.807   4
  -1   1  25 17179.3 529.815   5
   1   1  25 17527.4 496.524   4
  -1  -1 -25 16947.6 512.905   1
  -1  -1  25 16898.2 524.275   5
  -1   1 -25 16417.4 504.247   1
   1  -1  25 18087.1 499.483   4
  -1   1  25 17615.1 493.999   4
   1  -1  25 16768.6 527.693   5
   1   1  27 14961.8 446.927   4
  -1   1  27 14176.6 472.329   5
  -1  -1  27 15131.3 439.894   4
  -1   1  27 15025.2 443.149   4
   1   1  27 14448.0 474.708   5
  -1  -1  27 14049.3 471.557   5
   1  -1  27 15361.7 448.261   4
   1  -1  27 14154.7 476.764   5
  -1   1  29 3179.45 185.118   4
   1   1  29 2838.76 215.459   5
   1  -1  29 3098.89 220.415   5
  -1   1  29 2884.67 215.772   5
  -1  -1  29 2902.42 182.850   4
   1  -1  29 3167.70 191.031   4
  -1  -1  29 3217.31 220.234   5
   1   1  29 3260.51 194.020   4
   1   1  31-45.3941 127.331   4
   1  -1  31 93.7882 133.834   4
  -1  -1  33 4573.19 263.330   5
  -1   1  33 4473.32 259.754   5
   1  -1  33 3886.33 273.666   5
   1   1  33 4794.08 259.799   5
  -1  -1  33 4811.59 229.091   4
  -1   1  33 4469.18 225.584   4
   1  -1  33 4849.50 262.438   4
   1   1  35 9315.69 387.238   5
   1   1  35 9558.40 351.066   4
  -1  -1  35 10128.9 348.938   4
  -1   1  35 8749.22 371.425   5
  -1   1  35 10222.6 356.645   4
   1  -1  35 9957.64 393.491   5
  -1  -1  35 9656.01 382.248   5
   1  -1  35 9661.83 351.714   4
   1   1  37 6600.30 286.918   4
  -1   1  37 6429.21 276.433   4
  -1  -1  37 6254.04 310.238   5
   1  -1  37 6136.35 312.895   5
   1  -1  37 6205.07 278.653   4
  -1   1  37 6033.25 302.500   5
  -1  -1  37 6780.43 278.505   4
   1   1  37 6412.58 316.563   5
  -1  -1  39 917.176 185.434   5
   1  -1  39 1262.11 202.814   5
  -1   1  39 794.798 157.964   4
  -1   1  39 977.154 187.605   5
   1   1  39 987.681 198.322   5
   1   1  39 1413.81 176.458   4
  -1  -1  39 1040.45 166.625   4
   1  -1  39 1164.94 171.949   4
  -1  -3   1 99756.5 2362.00   1
  -1  -3  -1 103365. 2367.42   1
   1  -3   1 100550. 2365.81   2
   1  -3  -1 102271. 2374.36   3
  -1   3   1 102949. 2363.00   4
  -1   3  -1 101158. 2363.85   4
  -1   3  -1 100832. 2360.57   5
   1  -3  -1 100252. 2367.56   2
   1  -3   1 98876.7 2367.96   3
  -1   3   1 101778. 2360.87   5
  -1  -3   1 103273. 2361.27   3
   1  -3  -3 336767. 8229.03   1
  -1   3   3 341939. 8226.48   5
  -1  -3   3 371487. 8226.28   3
   1   3   3 359702. 8224.33   4
   1  -3   3 382920. 8229.74   2
   1  -3   3 367289. 8229.79   3
  -1  -3  -3 341780. 8232.92   1
  -1   3   3 352988. 8226.27   4
  -1  -3   3 337957. 8222.53   5
  -1   3   5 130661. 3144.93   5
  -1  -3   5 133754. 3142.88   3
  -1  -3   5 136249. 3142.53   5
  -1  -3  -5 139597. 3150.88   1
  -1  -3   5 137242. 3134.29   2
  -1   3  -5 130570. 3153.88   1
   1  -3  -5 135316. 3143.00   1
  -1   3   5 135732. 3142.45   4
   1  -3   5 129740. 3144.72   3
   1   3   7 18045.8 454.667   4
   1  -3  -7 18052.8 452.860   1
   1  -3   7 18146.9 454.283   3
  -1   3   7 17522.4 458.560   5
  -1  -3  -7 19447.8 463.467   1
  -1  -3   7 18077.5 456.810   5
   1   3  -7 19320.2 443.051   1
  -1  -3   7 18750.5 445.686   2
   1  -3   7 18318.4 453.966   2
  -1   3   7 17447.6 453.119   4
   1   3   7 17704.9 460.964   5
  -1  -3   7 18997.4 454.924   3
  -1   3  -7 19052.8 467.746   1
   1  -3   9 277.548 53.0489   5
   1   3  -9 307.824 41.2072   1
   1   3   9 275.564 46.5985   4
  -1   3   9 222.984 55.1032   5
  -1   3  -9 373.296 68.6981   1
  -1   3   9 303.531 46.1880   4
  -1  -3  -9 169.697 59.3781   1
  -1  -3   9 285.735 49.5020   3
   1  -3  -9 378.532 53.2076   1
   1  -3   9 245.418 46.7001   3
  -1  -3   9 235.109 52.3003   5
  -1  -3   9 284.998 40.6674   2
   1   3   9 267.527 54.6668   5
   1  -3   9 321.346 48.9717   2
  -1   3  11 521.841 67.5171   4
   1  -3 -11 650.509 79.5268   1
  -1   3  11 656.422 85.4463   5
   1  -3  11 605.492 88.2935   5
   1  -3  11 688.240 71.3638   2
  -1  -3 -11 653.401 88.7971   1
   1   3  11 683.871 85.9669   5
   1   3 -11 786.813 66.1425   1
   1  -3  11 603.515 72.4868   3
  -1  -3  11 538.484 83.9194   5
   1   3  11 510.081 71.7773   4
  -1  -3  11 585.996 64.1476   2
  -1   3 -11 670.610 92.9224   1
  -1  -3  11 605.614 73.0657   3
   1   3  13 8142.43 241.761   4
  -1  -3 -13 7257.46 253.604   1
   1  -3  13 6914.34 250.890   5
   1  -3 -13 7753.22 236.412   1
  -1  -3  13 7395.69 249.107   5
   1   3 -13 8409.67 222.489   1
  -1   3 -13 7533.79 251.296   1
  -1   3  13 7367.42 231.268   4
   1  -3  15 66911.1 1576.03   2
  -1  -3  15 67658.8 1572.22   2
  -1   3  15 66262.0 1597.77   5
  -1  -3 -15 61934.1 1585.02   1
   1  -3  15 69273.7 1583.24   3
   1  -3 -15 63998.3 1575.03   1
  -1  -3  15 64080.8 1583.90   3
  -1   3 -15 64227.9 1585.19   1
   1   3 -15 65614.2 1562.26   1
   1   3  15 66634.0 1597.98   5
   1   3 -17 74836.0 1783.34   1
  -1   3  17 72655.2 1796.37   4
   1   3  17 73504.8 1800.99   4
   1  -3  17 75762.6 1822.83   5
  -1  -3  17 72325.8 1819.42   5
   1   3  17 74981.3 1822.96   5
  -1   3 -17 74552.4 1805.71   1
   1  -3 -17 75071.6 1797.39   1
   1  -3  17 77720.3 1803.86   3
  -1   3  17 74714.4 1819.93   5
   1  -3  17 77664.9 1798.66   2
  -1   3  19 3700.24 191.350   5
   1  -3  19 4313.95 171.889   2
   1  -3  19 3922.33 194.298   5
   1  -3  19 3742.73 175.544   3
   1  -3 -19 3696.08 174.000   1
   1   3  19 3812.01 191.753   5
   1   3  19 3873.13 169.377   4
  -1  -3 -19 3764.53 184.548   1
  -1  -3  19 4065.14 193.886   5
  -1   3  19 4170.51 166.269   4
  -1   3 -19 4094.94 187.982   1
   1   3 -19 3948.35 163.920   1
  -1  -3  19 4272.74 163.901   4
  -1   3  21 602.632 122.047   5
   1  -3  21 451.035 112.931   3
   1  -3  21 510.770 108.760   2
   1  -3  21 559.143 136.484   5
  -1  -3 -21 334.169 127.670   1
  -1  -3  21 638.880 129.531   5
  -1   3  21 779.505 107.850   4
   1   3  21 576.686 101.589   4
   1   3  21 714.632 131.153   5
  -1  -3  21 476.490 94.9313   4
  -1  -3 -23 17767.2 504.806   1
  -1  -3  23 17574.7 516.383   5
  -1   3 -23 16507.6 490.510   1
   1   3  23 17125.4 511.302   5
  -1   3  23 17042.4 483.944   4
  -1   3  23 16939.9 506.930   5
   1  -3  23 17091.2 477.754   4
  -1  -3  23 18081.5 478.298   4
   1  -3 -23 17252.5 489.342   1
   1   3  23 17820.4 488.530   4
   1   3  25 26608.5 737.244   5
   1   3  25 26167.9 707.021   4
   1  -3  25 26417.6 700.985   4
  -1   3  25 26515.7 735.216   5
  -1  -3  25 24789.3 729.698   5
  -1   3  25 26895.5 704.185   4
  -1  -3  25 26777.5 698.916   4
  -1  -3 -25 26675.6 725.089   1
   1  -3  25 26164.4 737.094   5
   1   3  27 12201.8 395.561   4
  -1   3  27 13450.5 404.440   4
  -1  -3  27 13304.2 392.334   4
  -1  -3 -27 12254.7 423.599   1
  -1  -3  27 12779.4 433.664   5
   1   3  27 12895.5 428.810   5
   1  -3  27 12311.2 436.436   5
   1  -3  27 12703.8 394.164   4
  -1   3  27 12134.8 422.928   5
  -1   3  29 7433.54 280.681   4
   1   3  29 6953.78 275.634   4
   1  -3  29 7257.10 273.707   4
  -1  -3  29 7013.51 269.500   4
  -1   3  29 7387.68 304.556   5
   1   3  29 6651.54 304.082   5
   1  -3  29 6972.26 311.001   5
  -1  -3  29 6787.79 311.538   5
  -1   3  31-22.5089 130.091   4
   1   3  31 80.2336 127.061   4
  -1  -3  33 3349.05 196.267   4
  -1  -3  33 3654.44 248.531   5
  -1   3  33 3738.05 208.336   4
   1  -3  33 3589.45 243.533   5
   1   3  33 3612.28 240.147   5
   1  -3  33 3298.46 205.663   4
  -1   3  33 3473.68 228.404   5
   1   3  35 7915.67 315.249   4
  -1  -3  35 8163.05 304.292   4
   1  -3  35 7698.32 349.412   5
   1  -3  35 8130.89 309.463   4
   1   3  35 7766.92 339.695   5
  -1  -3  35 7719.75 339.027   5
  -1   3  35 7128.75 329.588   5
  -1   3  35 8059.55 312.064   4
   1  -3  37 4446.01 230.432   4
  -1   3  37 3622.98 243.302   5
  -1  -3  37 3590.35 251.844   5
  -1  -3  37 3957.55 219.464   4
   1   3  37 3679.78 253.116   5
   1  -3  37 4012.13 260.338   5
   1   3  37 4222.75 240.338   4
  -1   3  37 3911.31 224.368   4
   1   3  39 1970.33 220.502   5
   1  -3  39 2133.87 195.546   4
  -1   3  39 2155.49 217.976   5
  -1  -3  39 2065.18 183.060   4
  -1   3  39 2120.29 194.956   4
   1   3  39 2288.86 205.193   4
   1  -3  39 1967.11 216.283   5
  -1  -3  39 1933.12 207.654   5
  -1  -5   1 10267.5 265.173   1
   1  -5  -1 10344.0 282.116   3
  -1   5   1 9969.49 253.556   5
  -1   5   1 10734.3 259.300   4
  -1   5  -1 11363.9 261.751   4
  -1  -5  -1 10398.3 270.365   1
  -1   5  -1 10440.5 252.992   5
  -1  -5   1 10709.0 260.935   3
  -1  -5  -1 10600.9 267.240   3
   1  -5   1 10409.1 271.741   3
   1  -5   1 10156.1 265.781   2
  -1  -5  -3 11504.7 316.183   3
  -1  -5  -3 10952.1 306.375   1
   1  -5  -3 10235.5 324.015   3
  -1  -5   3 11438.7 296.077   3
  -1   5   3 12256.4 296.041   4
  -1  -5   3 12654.2 287.848   5
   1  -5   3 11373.5 301.070   3
   1  -5   3 11157.0 297.347   2
   1   5   3 12712.0 291.909   4
  -1   5   3 13043.0 295.849   5
   1  -5  -3 11351.3 304.533   1
   1  -5  -5 913388. 22032.7   1
   1  -5   5 896576. 22030.4   3
   1   5   5 950330. 22026.0   4
  -1  -5  -5 921242. 22036.8   1
  -1  -5   5 975956. 22017.0   2
  -1  -5   5 936132. 22023.2   5
   1   5   5 964845. 22032.1   5
  -1   5   5 940917. 22029.2   5
  -1   5   5 947048. 22027.8   4
   1  -5   5 954196. 22028.8   2
  -1   5   7 216445. 5112.97   5
  -1   5   7 216644. 5107.83   4
   1  -5   7 219610. 5111.50   3
   1   5   7 220468. 5114.69   5
  -1  -5   7 221954. 5098.02   2
  -1  -5   7 220539. 5109.36   3
   1  -5  -7 217748. 5111.84   1
  -1   5  -7 215687. 5124.03   1
   1  -5   7 219149. 5108.10   2
   1   5   7 215043. 5107.98   4
  -1  -5  -7 220871. 5117.99   1
  -1  -5   7 221410. 5108.13   5
  -1   5  -9 2328.55 118.321   1
  -1  -5  -9 2133.37 107.580   1
  -1  -5   9 2151.88 97.3634   5
   1   5   9 2190.11 105.398   5
   1   5  -9 2300.86 92.9528   1
  -1   5   9 2142.89 99.1547   5
   1  -5  -9 2228.71 101.964   1
  -1  -5   9 2329.56 83.3549   2
  -1  -5   9 2150.22 94.3809   3
   1  -5   9 2071.35 91.9817   2
   1   5   9 2276.85 92.0872   4
  -1   5   9 2071.13 91.6412   4
   1  -5   9 2096.23 94.5214   3
   1   5  11 12312.4 356.867   5
   1  -5  11 12964.0 348.550   3
   1   5  11 13042.1 348.008   4
   1  -5  11 12682.5 358.500   5
  -1   5 -11 12746.7 364.704   1
  -1  -5 -11 12961.4 361.777   1
  -1  -5  11 13017.7 347.150   3
  -1  -5  11 12548.6 332.212   2
   1  -5 -11 13016.0 351.279   1
   1   5 -11 14034.4 338.163   1
  -1  -5  11 13250.5 355.941   5
  -1   5  11 12413.8 345.994   4
  -1   5  11 12872.2 358.386   5
   1  -5  11 12671.9 342.587   2
  -1  -5 -13 65731.2 1643.91   1
   1  -5 -13 67132.4 1636.71   1
   1  -5  13 67195.6 1649.47   5
   1   5  13 70150.0 1639.53   4
   1   5 -13 71345.5 1622.43   1
  -1   5 -13 67506.5 1648.03   1
  -1   5  13 67276.7 1636.08   4
  -1  -5  13 68885.8 1649.20   5
   1  -5  15 66210.9 1577.20   2
  -1   5 -15 65017.3 1591.75   1
  -1  -5  15 67067.0 1584.83   3
  -1  -5  15 64600.7 1570.67   2
   1  -5 -15 63043.3 1582.50   1
   1  -5  15 66382.3 1585.12   3
   1   5 -15 66457.5 1565.27   1
   1   5  15 66447.2 1602.36   5
  -1   5  15 66958.7 1600.32   5
  -1  -5 -17 19239.8 531.623   1
   1   5 -17 19909.4 503.943   1
  -1   5  17 19488.4 536.088   5
   1   5  17 19500.9 538.830   5
  -1  -5  17 19081.3 537.066   5
   1  -5  17 19963.0 521.278   3
  -1  -5  17 19986.1 523.112   3
   1   5  17 19024.2 519.669   4
  -1  -5  17 18754.3 504.866   2
  -1   5 -17 19928.3 530.098   1
  -1   5  17 19641.7 517.894   4
   1  -5  17 19439.0 511.930   2
   1  -5  17 19339.4 541.222   5
   1  -5  19 8941.97 309.107   5
  -1   5 -19 8630.83 293.539   1
  -1  -5  19 9191.89 290.763   3
   1   5  19 8676.71 299.527   5
  -1   5  19 8777.97 279.070   4
   1  -5  19 8950.38 275.436   2
   1   5  19 8640.44 282.445   4
  -1  -5 -19 9050.92 297.974   1
   1   5 -19 8639.83 265.484   1
   1  -5  19 8882.70 283.217   3
  -1   5  19 8732.96 297.690   5
  -1  -5  19 8950.58 271.289   2
  -1  -5  19 8883.33 302.828   5
  -1  -5  21 629.942 128.763   5
  -1  -5  21 483.763 111.292   3
   1  -5 -21 462.924 125.232   1
  -1   5  21 630.240 103.838   4
   1  -5  21 627.331 123.204   3
  -1   5  21 444.935 120.959   5
  -1  -5 -21 404.025 129.094   1
   1   5  21 397.275 105.535   4
   1   5  21 487.124 127.505   5
   1  -5  21 561.870 148.294   5
  -1  -5  21 420.102 99.3123   2
   1  -5  21 519.086 113.302   2
  -1  -5  23 22921.5 634.974   5
   1   5  23 21094.3 599.350   4
  -1  -5  23 21980.4 588.099   4
  -1   5 -23 21495.4 606.492   1
   1   5  23 21772.2 625.230   5
   1  -5  23 22468.6 636.163   5
  -1   5  23 21576.8 598.745   4
   1  -5 -23 23527.6 614.994   1
   1  -5  23 22879.5 608.228   3
  -1  -5 -23 22104.8 616.909   1
  -1   5  23 22155.3 624.665   5
   1  -5  23 21880.9 593.784   2
   1  -5  25 28063.8 785.098   5
  -1   5  25 27997.3 779.215   5
   1   5  25 28171.9 779.127   5
  -1  -5  25 28375.7 740.127   4
  -1   5  25 27396.6 748.196   4
  -1  -5 -25 28449.5 771.592   1
   1  -5  25 29776.3 760.083   3
   1   5  25 28739.5 755.821   4
   1  -5  25 28334.5 743.345   2
  -1  -5  25 26987.9 783.005   5
   1  -5 -25 29386.9 765.064   1
  -1   5  27 28747.1 767.745   4
  -1  -5  27 28192.3 808.667   5
   1   5  27 28474.8 799.129   5
  -1  -5  27 29690.1 759.461   4
   1  -5  27 28962.7 763.095   4
  -1  -5 -27 27207.7 785.841   1
   1   5  27 29882.4 780.182   4
   1  -5  27 28705.0 810.840   5
  -1   5  27 28811.0 794.710   5
   1  -5  29 4285.22 248.614   5
  -1  -5  29 3349.84 253.679   5
   1   5  29 3749.14 212.179   4
  -1   5  29 3971.88 205.362   4
  -1  -5  29 4491.01 210.500   4
  -1   5  29 4014.49 235.286   5
   1   5  29 4074.31 236.773   5
   1  -5  29 3938.97 203.784   4
  -1   5  31-5.67938 131.633   4
  -1  -5  31 125.033 162.828   5
   1   5  31 201.965 129.050   4
   1  -5  33 2992.56 192.944   4
  -1   5  33 2729.50 214.560   5
  -1  -5  33 3159.30 231.448   5
   1  -5  33 3126.24 236.778   5
  -1   5  33 3108.77 198.586   4
   1   5  33 3029.15 225.873   5
  -1  -5  33 2976.22 185.562   4
   1   5  35 3631.08 221.303   4
   1   5  35 3727.19 247.520   5
  -1  -5  35 3804.71 206.368   4
  -1   5  35 3279.90 234.384   5
   1  -5  35 2878.80 243.492   5
  -1  -5  35 3448.76 242.622   5
  -1   5  35 3447.32 211.725   4
   1  -5  35 3787.17 212.699   4
  -1   5  37 6100.81 305.173   5
  -1   5  37 6394.77 286.452   4
  -1  -5  37 6115.61 316.859   5
   1   5  37 5993.45 309.152   5
   1  -5  37 6343.84 275.598   4
  -1  -5  37 6462.08 273.661   4
   1  -5  37 6573.34 320.528   5
   1   5  37 6911.79 295.860   4
  -1  -5  39 1369.05 198.060   5
  -1   5  39 1268.65 189.647   5
   1  -5  39 1469.89 177.328   4
  -1  -5  39 1297.74 166.016   4
   1  -5  39 1615.72 214.003   5
   1   5  39 1065.33 175.595   4
  -1   5  39 1203.03 174.153   4
   1   5  39 1152.95 197.107   5
   1  -7   1 23466.9 620.271   3
   1  -7   1 25479.6 615.267   2
  -1   7   1 26117.7 609.947   4
  -1   7  -1 25850.7 610.526   4
  -1   7   1 25651.1 600.363   5
  -1  -7   1 25526.1 613.015   3
  -1   7  -1 25274.9 599.872   5
  -1  -7  -1 25246.8 616.990   3
   1  -7  -1 24854.1 627.017   3
   1  -7  -1 25497.3 617.823   2
  -1  -7   1 25255.3 615.983   1
  -1  -7  -1 25773.9 619.011   1
   1  -7  -3 120.408 63.3028   3
   1   7   3 54.0838 21.2614   4
  -1   7   3 152.482 27.5820   4
  -1  -7   3 93.2309 33.3483   3
   1   7   3 96.7228 28.4452   5
   1  -7   3 69.3310 33.7851   2
   1  -7  -3 90.6179 45.9524   1
  -1   7   3 83.8384 25.0707   5
  -1  -7  -3 94.0448 44.5164   1
   1  -7   3 61.9730 35.8663   3
  -1  -7   3 83.1498 22.5564   2
   1  -7  -5 12015.8 356.717   3
   1   7   5 12841.0 311.169   4
   1  -7   5 12025.9 314.516   2
  -1   7   5 13365.4 315.145   4
   1  -7   5 12125.9 322.860   3
  -1  -7   5 11716.1 315.676   3
  -1  -7   5 11906.1 301.585   2
   1   7   5 12523.1 317.735   5
  -1  -7  -5 12435.7 348.374   3
  -1  -7   5 12691.7 305.429   5
   1  -7  -5 12049.0 326.560   1
  -1   7   5 13119.2 315.445   5
  -1  -7  -5 12340.7 328.473   1
   1   7   7 520983. 12124.3   4
  -1  -7  -7 522376. 12140.1   1
  -1  -7   7 528053. 12122.6   5
  -1  -7   7 513871. 12114.9   2
   1   7   7 520382. 12131.6   5
  -1   7   7 523161. 12125.7   4
   1  -7   7 518410. 12131.8   3
   1  -7  -7 516199. 12136.0   1
  -1  -7   7 528544. 12128.8   3
  -1   7   7 534720. 12129.8   5
   1  -7   7 513035. 12126.7   2
   1   7   9 31377.6 780.663   5
   1   7   9 30880.9 769.942   4
  -1  -7  -9 31404.8 786.734   1
  -1   7   9 30676.1 776.875   5
  -1   7  -9 31807.1 793.883   1
  -1   7   9 32344.3 773.081   4
  -1  -7   9 30837.3 773.640   3
   1  -7   9 31798.1 771.450   2
   1  -7   9 31967.6 775.885   3
   1  -7  -9 30435.9 779.178   1
  -1  -7   9 33866.6 776.157   5
  -1  -7  11 9733.69 284.263   3
  -1  -7  11 9799.47 292.424   5
   1   7 -11 10529.3 286.880   1
  -1   7  11 10467.1 285.240   4
   1  -7  11 10533.7 301.891   5
  -1   7  11 10293.2 295.341   5
   1   7  11 9938.09 299.514   5
   1  -7 -11 9825.15 295.215   1
  -1  -7 -11 9701.23 301.893   1
  -1  -7  11 9833.68 271.519   2
  -1   7 -11 9709.98 311.590   1
   1   7  11 10047.9 284.094   4
   1  -7  13 66890.8 1631.96   5
   1   7  13 66281.9 1619.44   4
   1  -7  13 69313.9 1616.45   2
   1  -7  13 68547.6 1622.23   3
  -1  -7  13 68180.0 1629.46   5
  -1   7  13 65724.2 1616.89   4
   1   7 -13 69171.6 1610.72   1
   1  -7 -13 65301.6 1622.49   1
  -1  -7 -15 37680.6 970.425   1
   1   7 -15 39513.5 947.167   1
  -1  -7  15 39526.3 960.429   3
   1  -7  15 37545.8 951.919   2
   1  -7  15 40068.1 964.828   3
   1   7  15 38330.6 974.845   5
  -1   7 -15 38726.3 976.719   1
  -1   7  15 38404.3 973.671   5
  -1  -7  15 38531.0 944.191   2
   1  -7  17 20799.3 581.854   5
   1   7  17 20644.3 579.704   5
  -1  -7  17 21057.1 546.753   2
  -1   7 -17 21492.3 578.853   1
  -1   7  17 20960.6 579.803   5
   1  -7  17 21133.9 554.846   2
  -1   7  17 21217.2 561.102   4
   1   7 -17 21626.9 547.649   1
   1  -7 -17 21581.3 572.137   1
   1  -7  17 20749.6 563.188   3
  -1  -7 -17 21420.2 577.435   1
  -1  -7  17 21632.5 582.183   5
   1   7  17 21223.7 562.503   4
  -1  -7  17 21952.4 565.000   3
  -1  -7  19 2229.04 137.539   3
  -1   7  19 2393.39 158.873   5
  -1   7 -19 2414.17 165.015   1
  -1  -7  19 2173.35 157.168   5
   1   7  19 2132.62 134.440   4
   1  -7 -19 2224.40 153.206   1
  -1   7  19 2226.88 135.705   4
  -1  -7 -19 1919.97 154.377   1
  -1  -7  19 2028.13 123.196   2
   1  -7  19 2265.72 168.534   5
   1  -7  19 2283.59 142.972   3
   1  -7  19 2189.84 130.678   2
   1   7  19 2180.78 152.778   5
  -1   7  21 922.209 147.071   5
   1   7  21 1040.71 142.434   5
  -1   7  21 1074.70 121.495   4
   1  -7  21 974.881 130.358   3
   1   7  21 1069.63 121.282   4
   1  -7  21 985.823 124.178   2
  -1  -7  21 1020.61 108.491   2
  -1  -7 -21 939.863 146.712   1
   1  -7 -21 870.614 140.875   1
  -1  -7  21 883.507 140.536   5
  -1  -7  21 1008.84 123.114   3
   1  -7  21 1259.67 154.928   5
   1  -7 -23 4606.32 221.765   1
  -1  -7  23 4683.61 231.478   5
   1  -7  23 5041.92 196.046   2
  -1  -7  23 4607.57 189.234   2
  -1  -7  23 4699.02 211.253   3
   1  -7  23 4611.88 238.212   5
   1   7  23 4728.88 229.564   5
   1  -7  23 3911.11 199.332   3
   1   7  23 3928.04 195.858   4
  -1   7  23 4108.55 217.497   5
  -1  -7 -23 4203.56 225.919   1
  -1   7  23 4046.63 199.229   4
  -1  -7 -25 41512.3 1088.95   1
   1  -7 -25 43866.1 1084.39   1
   1  -7  25 42942.7 1073.32   3
   1   7  25 41533.1 1093.95   5
   1  -7  25 42965.7 1108.79   5
   1   7  25 39308.8 1067.88   4
  -1  -7  25 40378.1 1098.50   5
  -1  -7  25 41470.0 1073.57   3
  -1   7  25 40609.2 1070.16   4
  -1   7  25 41695.6 1092.46   5
   1  -7  25 43456.4 1060.99   2
  -1  -7  25 43622.7 1055.79   2
   1  -7  27 33750.1 862.490   2
  -1  -7  27 31703.8 853.891   4
   1   7  27 33704.5 898.387   5
  -1   7  27 32339.2 870.497   4
   1  -7  27 32576.3 909.007   5
  -1  -7  27 32881.2 907.999   5
  -1  -7 -27 33908.9 893.270   1
  -1   7  27 32613.0 896.224   5
   1   7  27 33415.0 874.303   4
   1  -7  27 33817.0 876.429   3
   1   7  29 4802.40 252.660   5
   1  -7  29 4525.21 273.308   5
   1   7  29 4771.21 232.484   4
  -1   7  29 4860.57 249.647   5
  -1  -7  29 5143.17 275.869   5
  -1  -7 -29 4774.03 266.531   1
  -1   7  29 4833.31 229.784   4
  -1  -7  29 5058.76 222.976   4
  -1  -7  31 281.800 169.567   5
  -1  -7  31 29.4155 121.937   4
   1  -7  31-8.20440 173.455   5
   1   7  31 170.881 139.042   4
  -1   7  31-29.4226 131.946   4
   1   7  33 2131.20 202.814   5
  -1   7  33 1920.47 170.062   4
   1  -7  33 2274.69 213.607   5
  -1  -7  33 2198.93 212.307   5
   1  -7  33 1936.80 163.127   4
  -1   7  33 1886.82 194.289   5
  -1  -7  33 2104.40 167.169   4
   1  -7  35 6458.83 272.990   4
   1   7  35 6495.95 293.966   4
   1   7  35 6672.61 315.744   5
   1  -7  35 6578.33 331.912   5
  -1  -7  35 6795.51 272.157   4
  -1   7  35 7088.74 290.816   4
  -1  -7  35 5830.06 306.420   5
  -1   7  35 7047.55 310.121   5
  -1  -7  37 2274.12 222.958   5
   1  -7  37 2181.94 229.448   5
   1   7  37 2113.29 211.243   5
  -1   7  37 2153.31 193.959   4
  -1  -7  37 1837.46 170.130   4
  -1   7  37 2141.81 209.388   5
   1   7  37 1782.71 196.456   4
   1  -7  37 2282.58 187.737   4
  -1  -9   1 114.072 52.7049   1
  -1   9  -1 97.5577 20.5329   5
  -1  -9   1 112.387 39.8818   3
   1  -9   1 110.687 51.3837   3
   1  -9   1 124.436 46.6601   2
  -1   9   1 110.813 20.4401   5
  -1  -9  -1 131.752 56.6335   1
  -1   9   1 105.162 33.2876   4
  -1   9  -1 97.5114 34.2362   4
   1  -9  -1 80.0704 50.6427   2
   1  -9  -1 95.0989 61.6534   3
  -1  -9  -1 159.848 51.9280   3
   1  -9   3 40630.7 1013.79   2
  -1  -9   3 42051.5 1001.75   2
  -1   9   3 43187.5 1003.33   5
  -1  -9  -3 43292.7 1032.24   3
   1  -9   3 42434.0 1021.87   3
   1  -9  -3 40766.9 1040.72   3
   1   9   3 44027.5 1002.79   4
   1  -9  -3 39898.7 1025.46   1
  -1  -9  -3 42312.8 1025.62   1
  -1  -9   3 42552.4 1016.07   3
  -1   9   3 43592.5 1010.79   4
   1   9   3 42163.0 1004.08   5
  -1  -9   5 32266.6 808.540   3
  -1  -9   5 33056.4 789.068   5
   1  -9   5 33165.6 805.977   2
  -1  -9   5 32230.7 792.793   2
  -1   9   5 34979.7 802.394   5
   1   9   5 35632.3 806.828   5
   1  -9   5 32756.1 814.494   3
  -1  -9  -5 32468.0 838.798   3
  -1   9   5 33586.6 804.901   4
   1  -9  -5 33309.8 849.229   3
   1  -9  -5 32537.5 821.081   1
  -1  -9  -5 33125.6 822.661   1
   1   9   5 34715.1 799.485   4
   1   9   7 44967.7 1059.16   4
   1  -9   7 44183.1 1067.99   3
   1  -9   7 44315.8 1061.37   2
  -1  -9  -7 45011.3 1113.81   3
  -1  -9  -7 41856.2 1076.00   1
   1  -9  -7 44380.4 1077.86   1
   1  -9  -7 42444.5 1115.42   3
  -1   9   7 44822.6 1061.11   4
  -1  -9   7 44953.4 1052.58   5
  -1  -9   7 43210.7 1048.55   2
   1   9   7 43921.8 1066.09   5
  -1  -9   7 43696.5 1066.88   3
  -1   9   7 46208.1 1063.98   5
   1  -9   9 53650.6 1300.41   2
  -1   9   9 54145.7 1303.15   4
   1   9   9 54632.8 1300.15   4
  -1  -9   9 55062.2 1299.07   5
  -1  -9   9 54414.4 1290.29   2
  -1  -9   9 54010.1 1306.62   3
   1   9   9 54385.2 1311.77   5
   1  -9  -9 56784.5 1319.66   1
  -1  -9  -9 53088.4 1319.13   1
  -1   9   9 53427.4 1305.52   5
   1   9  11 5891.78 191.615   4
  -1   9  11 5838.62 191.566   4
  -1   9 -11 5681.96 229.264   1
   1  -9  11 5607.35 206.234   5
  -1   9  11 6164.02 204.359   5
  -1  -9  11 5870.28 196.958   5
   1   9  11 6017.59 209.549   5
  -1  -9 -13 30609.5 797.489   1
  -1  -9  13 32172.3 782.694   3
   1  -9  13 31365.0 784.221   3
   1  -9  13 31614.2 776.823   2
   1   9 -13 31600.0 780.733   1
  -1   9  13 30570.0 779.229   4
  -1  -9  13 30410.0 784.583   5
  -1   9 -13 30993.7 804.001   1
  -1  -9  13 31892.9 765.854   2
   1  -9  13 30506.3 792.162   5
   1   9  13 30357.1 778.320   4
  -1   9  15 41018.6 994.415   5
   1  -9 -15 38163.3 986.409   1
   1  -9  15 39681.3 981.147   3
  -1  -9  15 39854.2 962.156   2
   1   9  15 39002.7 978.375   4
  -1  -9 -15 41154.2 997.942   1
  -1   9  15 39130.8 979.622   4
  -1  -9  15 39459.9 980.333   3
  -1   9 -15 39837.7 1000.63   1
   1   9  15 39242.4 993.143   5
   1  -9  15 38225.7 971.235   2
   1   9 -15 39067.7 973.934   1
  -1  -9 -17 10811.0 338.686   1
   1  -9  17 10400.2 339.763   5
  -1  -9  17 10824.0 320.972   3
  -1   9  17 10572.1 332.795   5
  -1   9  17 10360.5 318.478   4
   1   9 -17 10633.0 312.831   1
   1   9  17 10371.0 315.537   4
  -1  -9  17 10073.5 330.313   5
   1   9  17 10703.6 336.808   5
  -1  -9  17 10087.7 297.765   2
   1  -9 -17 10663.6 331.130   1
  -1   9 -17 10616.6 344.193   1
   1  -9  17 10577.1 307.540   2
   1  -9  17 9986.48 317.927   3
   1  -9 -19 5380.27 235.224   1
  -1   9  19 5061.25 209.893   4
  -1  -9 -19 5805.64 235.632   1
  -1  -9  19 5499.68 229.878   5
   1  -9  19 5405.50 206.116   3
  -1   9  19 5126.08 230.676   5
   1   9  19 5056.97 225.180   5
   1   9  19 5223.06 206.622   4
  -1  -9  19 5288.25 208.349   3
  -1  -9  19 5104.13 187.892   2
   1  -9  19 5020.44 194.887   2
   1  -9  19 5241.28 233.645   5
  -1   9  21 21.4850 103.171   4
  -1   9  21-64.2360 136.141   5
   1  -9  21 84.1102 99.4450   2
  -1  -9  21-5.78650 123.384   5
   1  -9 -21-110.924 150.023   1
   1   9  21-21.6012 126.437   5
   1  -9  21 137.012 139.362   5
  -1  -9 -21 113.638 141.275   1
   1  -9  21-52.2417 106.454   3
  -1  -9  21 20.0872 93.9502   2
   1   9  21 85.3057 103.628   4
  -1  -9  21 51.7963 104.251   3
  -1  -9 -23 14338.4 451.152   1
   1   9  23 14338.7 449.888   5
   1   9  23 14638.5 432.321   4
  -1  -9  23 13716.4 405.120   2
   1  -9 -23 15002.4 448.532   1
   1  -9  23 14203.7 415.119   2
  -1   9  23 13808.3 423.740   4
  -1   9  23 14890.6 450.085   5
   1  -9  23 14187.1 460.699   5
  -1  -9  23 14416.9 457.541   5
  -1  -9  23 14183.5 428.412   3
   1  -9  23 14118.6 430.757   3
  -1  -9  25 29538.6 790.907   3
  -1  -9 -25 29792.6 812.548   1
  -1   9  25 28552.4 806.533   5
  -1  -9  25 30517.1 831.382   5
   1  -9  25 29881.5 776.425   2
  -1  -9  25 30422.2 769.910   2
  -1   9  25 30063.1 791.566   4
   1  -9  25 29008.5 791.679   3
   1  -9  25 29321.4 827.190   5
   1   9  25 29926.1 816.081   5
   1  -9 -25 32208.2 820.498   1
   1   9  25 28156.3 791.710   4
   1  -9 -27 20049.8 589.949   1
  -1  -9  27 19355.1 608.622   5
   1   9  27 19469.6 592.570   5
   1  -9  27 19838.7 613.329   5
  -1   9  27 18865.7 586.979   5
  -1   9  27 20442.8 574.702   4
  -1  -9  27 20765.0 578.795   3
   1  -9  27 20045.1 571.400   3
  -1  -9  27 20603.3 554.885   2
  -1  -9 -27 20310.1 602.587   1
   1  -9  27 19935.3 555.957   2
   1   9  27 19608.9 575.630   4
   1  -9  29 5486.07 289.291   5
  -1  -9 -29 5658.38 289.187   1
   1   9  29 5738.78 272.196   5
  -1   9  29 5679.15 253.538   4
   1   9  29 5445.98 253.999   4
  -1  -9  29 5820.97 291.770   5
  -1   9  29 6143.08 278.962   5
  -1  -9  31 174.873 118.454   4
   1   9  31-158.961 159.927   5
  -1   9  31 84.4966 126.751   4
  -1   9  31 92.9453 146.447   5
   1  -9  31 228.017 170.484   5
   1   9  31 100.532 135.123   4
  -1  -9  31 75.6666 163.537   5
   1  -9  31 84.9966 127.678   2
  -1   9  33 2625.70 214.770   5
  -1   9  33 2336.44 191.497   4
   1  -9  33 2503.82 179.609   4
  -1  -9  33 2633.92 175.467   4
   1   9  33 2922.60 226.620   5
  -1  -9  33 2412.45 219.658   5
   1  -9  33 2855.62 230.939   5
  -1  -9  35 2892.07 237.596   5
   1  -9  35 2465.85 181.812   4
   1   9  35 2293.31 215.313   5
   1   9  35 2561.45 206.814   4
  -1   9  35 2405.47 211.266   5
   1  -9  35 2605.20 241.526   5
  -1  -9  35 2674.81 184.478   4
  -1   9  35 2589.10 196.125   4
   1  -9  37 3022.56 200.890   4
  -1  -9  37 3011.74 242.305   5
   1   9  37 2934.76 235.255   5
   1  -9  37 3327.07 258.289   5
  -1   9  37 2994.64 213.821   4
  -1  -9  37 3207.54 197.274   4
  -1   9  37 3221.40 235.085   5
  -1 -11   1 2076.45 96.1477   3
  -1  11   1 1764.32 57.9139   5
   1 -11  -1 1855.01 117.511   3
  -1  11  -1 1891.24 81.1065   4
  -1  11  -1 1708.96 59.2365   5
  -1 -11   1 1744.28 105.838   1
   1 -11   1 1896.94 98.6969   2
   1 -11  -1 1750.43 100.034   2
  -1 -11  -1 1687.35 109.625   1
   1 -11   1 1924.48 108.157   3
  -1 -11  -1 1941.59 106.188   3
  -1  11   1 1865.02 80.9867   4
   1 -11   3 7002.09 212.171   2
  -1  11   3 7647.29 191.270   5
  -1 -11  -3 7268.52 232.336   1
   1 -11  -3 6654.08 245.816   3
  -1 -11   3 7158.13 200.456   2
   1  11   3 7225.89 192.025   5
  -1 -11   3 7323.92 214.698   3
  -1 -11  -3 6969.33 237.124   3
  -1  11   3 7566.53 205.299   4
   1  11   3 7458.59 193.629   4
   1 -11   3 7280.03 221.217   3
  -1 -11  -5 27448.7 705.171   3
   1  11   5 28602.3 655.887   4
   1 -11   5 26939.8 665.575   2
   1  11   5 29776.2 660.787   5
  -1 -11   5 24650.6 638.208   5
   1 -11  -5 26326.0 684.956   1
  -1  11   5 28438.9 656.432   5
  -1 -11   5 27642.0 673.078   3
   1 -11  -5 26357.7 708.949   3
  -1 -11   5 27192.7 653.038   2
  -1 -11  -5 26596.3 683.349   1
   1 -11   5 27749.9 678.262   3
  -1  11   5 28260.4 663.217   4
  -1  11   7 94342.8 2236.79   5
   1  11   7 96474.2 2233.99   4
  -1  11   7 95931.7 2238.29   4
   1 -11  -7 90619.8 2293.38   3
  -1 -11   7 91138.8 2226.59   2
  -1 -11   7 95041.8 2246.72   3
  -1 -11  -7 93947.3 2290.62   3
  -1 -11   7 96665.3 2224.24   5
   1  11   7 97424.1 2242.73   5
  -1 -11   9 13838.1 354.621   2
   1  11   9 14020.4 362.515   4
  -1 -11  -9 13236.0 444.281   3
   1 -11   9 13265.1 365.185   5
  -1  11   9 13512.6 364.100   4
  -1 -11   9 13648.3 358.472   5
  -1  11   9 14187.4 371.470   5
   1  11   9 13789.6 374.771   5
   1 -11  11 6368.23 209.352   2
   1 -11  11 6520.85 219.935   5
   1  11  11 6729.18 223.535   5
  -1  11  11 6411.81 204.633   4
  -1  11  11 6445.56 213.405   5
  -1 -11  11 6745.46 215.658   3
  -1 -11 -11 6334.35 233.882   1
   1 -11 -11 6673.69 235.735   1
   1  11  11 6388.02 204.355   4
  -1 -11  11 6498.96 208.036   5
   1 -11  11 6536.67 221.328   3
   1 -11  13 47923.7 1163.61   3
  -1 -11  13 45464.6 1158.58   5
   1 -11 -13 47301.3 1170.45   1
  -1 -11 -13 49084.9 1177.89   1
   1  11 -13 46636.1 1163.17   1
   1 -11  13 47488.7 1152.08   2
   1  11  13 46366.4 1155.38   4
   1 -11  13 47449.4 1169.22   5
  -1 -11  13 46672.9 1159.36   3
  -1  11 -13 47586.1 1187.22   1
  -1 -11  13 48422.4 1143.01   2
  -1  11  13 47818.7 1167.22   5
  -1 -11 -15 21661.7 585.215   1
  -1 -11  15 21088.5 567.693   3
   1  11  15 20514.4 564.350   4
  -1  11  15 22563.3 580.888   5
   1 -11  15 21821.2 569.454   3
  -1  11 -15 20932.3 595.676   1
  -1 -11  15 22320.5 553.333   2
   1 -11 -15 21371.5 581.406   1
   1 -11  15 21110.2 561.713   2
   1  11  15 21569.2 580.761   5
   1  11 -15 21713.1 572.274   1
  -1  11  15 21209.2 563.624   4
   1 -11  17 17675.9 495.438   3
   1 -11  17 19359.6 486.595   2
  -1 -11 -17 17965.7 510.610   1
   1  11  17 18242.1 509.952   5
   1 -11 -17 18011.2 506.642   1
  -1  11  17 19090.5 510.810   5
   1 -11  17 17819.6 513.727   5
  -1 -11  17 16400.7 500.805   5
  -1 -11  17 17656.6 492.393   3
  -1 -11  17 17337.4 471.208   2
  -1  11  17 18062.8 494.216   4
  -1 -11  19 8863.21 303.445   5
  -1 -11 -19 8435.16 306.211   1
   1  11  19 7880.06 277.979   4
  -1 -11  19 8385.25 258.066   2
  -1  11  19 8540.17 286.021   4
   1  11  19 8288.77 298.572   5
   1 -11  19 8318.86 267.221   2
   1 -11  19 8496.15 282.623   3
  -1  11  19 8430.82 301.532   5
   1 -11 -19 8281.08 301.302   1
  -1 -11  19 8167.82 278.155   3
   1 -11  19 8118.05 301.134   5
  -1 -11  21 1242.59 114.023   2
   1 -11  21 928.153 127.476   3
  -1 -11  21 1142.70 149.756   5
  -1  11  21 1078.07 130.682   4
   1 -11  21 1266.37 125.051   2
   1 -11 -21 1011.96 163.917   1
   1  11  21 1227.77 153.728   5
  -1 -11 -21 1273.91 161.774   1
   1 -11  21 1316.03 166.119   5
   1  11  21 1231.74 134.834   4
  -1 -11  21 1475.38 135.797   3
  -1  11  21 1213.40 150.138   5
  -1  11  23 20752.4 591.641   5
  -1  11  23 20422.2 573.657   4
   1 -11 -23 20517.3 591.765   1
   1  11  23 19569.1 589.650   5
   1 -11  23 21058.7 573.995   3
   1 -11  23 21479.6 617.409   5
  -1 -11  23 21741.3 616.876   5
  -1 -11  23 20738.2 554.748   2
   1 -11  23 21142.4 561.134   2
  -1 -11 -23 21229.0 600.662   1
  -1 -11  23 20721.6 576.232   3
  -1 -11  25 16124.2 481.095   3
   1  11  25 16208.1 502.157   5
   1 -11  25 15653.9 480.312   3
   1 -11  25 16892.5 524.126   5
  -1 -11 -25 16365.8 506.140   1
  -1 -11  25 15663.7 512.878   5
  -1  11  25 16215.8 479.713   4
  -1 -11  25 17104.1 458.026   2
   1  11  25 14194.1 473.285   4
   1 -11  25 16226.2 461.653   2
  -1  11  25 16764.6 499.564   5
   1 -11 -25 15964.8 497.098   1
  -1  11  27 6616.62 287.648   5
  -1 -11 -27 7275.20 307.473   1
   1 -11  27 6871.43 259.951   2
   1 -11  27 7389.12 320.592   5
  -1 -11  27 7291.90 281.816   3
   1  11  27 6381.25 269.996   4
  -1 -11  27 5998.20 304.412   5
   1  11  27 6814.20 296.305   5
   1 -11 -27 6607.10 297.582   1
   1 -11  27 6863.69 277.043   3
  -1  11  27 6497.81 272.258   4
  -1 -11  27 7022.76 255.933   2
  -1  11  29 2355.21 178.645   4
   1  11  29 2101.28 172.500   4
  -1 -11  29 2321.76 217.980   5
  -1 -11 -29 2147.91 214.192   1
   1 -11  29 2674.91 227.086   5
   1 -11  31 147.005 134.514   2
  -1 -11  31 233.891 178.017   5
  -1 -11 -31 108.065 179.346   1
   1  11  31 463.179 175.780   5
   1 -11  31 209.089 147.165   3
  -1  11  31 107.015 150.887   5
  -1  11  31-62.0875 138.677   4
   1  11  31 44.8755 137.149   4
   1 -11  33 1742.58 182.815   3
  -1  11  33 1623.97 190.984   5
  -1 -11  33 2084.83 211.717   5
  -1  11  33 1496.84 168.176   4
   1 -11  33 1907.85 168.455   2
  -1 -11  33 1763.97 159.894   4
   1  11  33 1937.35 199.039   5
   1 -11  33 1720.11 209.458   5
   1 -11  35 3756.35 264.826   5
   1  11  35 4242.31 250.568   5
   1 -11  35 3447.99 205.557   4
  -1  11  35 3260.24 227.826   5
  -1  11  35 3692.96 227.095   4
  -1 -11  35 3550.02 196.829   4
  -1 -11  35 3492.63 260.262   5
   1  11  37 1916.67 205.435   5
  -1 -11  37 2134.13 175.804   4
   1 -11  37 2362.40 238.024   5
  -1 -11  37 2398.46 234.459   5
   1 -11  37 2379.08 185.215   4
  -1  11  37 2282.44 196.525   4
  -1  11  37 2311.75 214.099   5
  -1  13   1 7594.12 184.348   5
  -1 -13   1 7618.61 237.770   1
  -1 -13  -1 7717.41 235.072   3
  -1 -13  -1 7399.67 239.032   1
  -1  13   1 7789.50 211.425   4
  -1 -13   1 7468.53 225.041   3
  -1  13  -1 7506.50 209.688   4
  -1  13   3 18830.4 451.867   4
  -1 -13  -3 18402.6 482.518   3
  -1 -13   3 17863.1 461.127   3
   1  13   3 17567.4 437.621   4
  -1  13   3 18459.8 432.414   5
  -1 -13   3 17742.8 446.981   2
  -1  13   5 101909. 2386.29   4
   1 -13  -5 102767. 2413.25   1
  -1 -13   5 97907.6 2377.82   2
  -1 -13  -5 100003. 2424.53   3
   1  13   5 99801.2 2376.76   4
  -1  13   5 102280. 2375.25   5
   1  13   5 104002. 2377.50   5
  -1 -13  -7 42876.9 1025.25   1
   1 -13   7 43984.2 1017.35   3
  -1  13   7 41928.3 993.837   5
  -1 -13   7 38566.6 974.540   5
   1 -13  -7 42556.6 1027.76   1
   1  13   7 41347.7 991.682   4
   1  13   7 42330.3 997.116   5
  -1 -13  -7 41324.3 1053.29   3
   1 -13   7 40989.8 1000.42   2
  -1  13   7 41418.5 998.029   4
   1  13   9 2806.99 132.800   5
   1 -13  -9 2955.62 160.525   1
  -1 -13   9 3177.92 140.943   3
  -1 -13   9 2970.50 112.489   5
   1 -13   9 3264.44 136.554   5
   1  13   9 2967.88 118.980   4
  -1 -13  -9 3150.30 161.042   1
  -1  13   9 2983.37 122.716   4
   1 -13   9 3078.50 129.757   2
  -1  13   9 3055.65 127.285   5
   1 -13   9 3079.36 141.080   3
   1 -13  -9 3211.50 225.482   3
  -1 -13  11 77.9478 72.3602   2
   1 -13  11 32.6910 88.8507   3
  -1 -13 -11-54.5754 178.938   3
   1 -13 -11 151.845 112.084   1
  -1 -13  11-73.3045 82.0784   3
  -1 -13 -11-24.0870 111.116   1
   1 -13  11 144.286 90.4130   5
   1 -13 -11 27.9431 177.903   3
   1 -13  11-29.7106 86.1940   2
   1  13  11 68.4987 67.8940   4
  -1 -13  11-33.5323 71.1344   5
   1  13  11 148.179 90.4803   5
  -1  13  11 102.344 67.5436   4
   1 -13  13 67043.8 1595.51   3
   1 -13 -13 69860.0 1610.83   1
   1 -13  13 66264.5 1601.49   5
  -1 -13 -13 59751.9 1658.23   3
   1  13  13 63780.2 1583.79   4
  -1 -13  13 65414.6 1587.73   5
  -1 -13  13 66339.0 1572.27   2
  -1 -13  13 66619.6 1592.93   3
   1 -13 -13 65661.2 1678.37   3
  -1  13  13 63768.8 1590.05   5
  -1 -13 -13 66825.8 1609.16   1
   1 -13  13 65966.0 1581.51   2
   1  13  15 72238.1 1728.28   5
  -1 -13  15 72291.9 1697.22   2
   1 -13  15 71695.7 1703.74   2
   1  13  15 66639.7 1707.79   4
  -1 -13 -15 70430.3 1734.56   1
  -1 -13  15 70588.7 1720.73   5
   1 -13 -15 74888.9 1736.83   1
   1  13 -15 71655.8 1726.48   1
  -1 -13  15 70720.6 1716.29   3
  -1  13  15 69811.5 1712.88   4
   1 -13  15 71205.2 1720.40   3
  -1  13  15 69288.0 1719.91   5
   1 -13  17 15899.8 508.662   5
  -1  13  17 18326.2 506.294   5
   1 -13  17 18150.9 480.830   2
   1 -13 -17 18151.8 511.613   1
  -1 -13 -17 18056.0 513.826   1
   1 -13  17 17364.8 492.871   3
  -1  13  17 16274.9 485.385   4
  -1 -13  17 18504.0 494.287   3
  -1 -13  17 18672.1 473.815   2
   1  13  17 17760.0 506.608   5
  -1 -13  17 17463.9 504.586   5
  -1 -13  19 7509.64 265.920   3
   1  13  19 7248.32 265.947   4
  -1 -13 -19 7644.53 290.203   1
   1  13  19 7354.69 282.766   5
  -1 -13  19 7523.51 287.572   5
   1 -13  19 8022.04 257.952   2
   1 -13  19 7156.29 290.429   5
  -1  13 -19 7237.57 304.215   1
   1 -13 -19 7514.76 289.037   1
  -1  13  19 7536.51 279.244   5
   1 -13  19 7880.94 270.928   3
  -1 -13  19 7870.40 247.982   2
  -1  13  19 7223.88 262.093   4
  -1 -13  21 2442.31 162.100   3
   1 -13  21 2439.42 187.773   5
   1 -13 -21 2050.94 182.030   1
  -1  13  21 2242.31 168.265   5
   1 -13  21 2410.90 159.826   3
  -1 -13 -21 2292.58 192.643   1
  -1  13  21 2355.23 156.074   4
   1  13  21 2259.73 160.014   4
  -1 -13  21 2485.97 141.595   2
   1  13  21 2268.86 171.943   5
  -1 -13  21 2325.88 180.562   5
   1 -13  21 2189.91 147.939   2
   1 -13  23 6951.52 244.963   2
   1  13  23 7206.39 283.855   5
  -1 -13  23 6196.67 283.055   5
   1 -13  23 5941.74 251.702   3
  -1 -13  23 6679.32 235.395   2
   1  13  23 6552.01 263.417   4
  -1  13  23 6169.51 254.722   4
   1 -13  23 6428.12 290.201   5
  -1 -13 -23 6681.38 289.153   1
  -1 -13  23 6634.35 260.025   3
   1 -13 -23 6291.81 281.898   1
  -1  13  23 6667.11 280.012   5
  -1  13  25 5640.72 264.174   5
   1 -13  25 6160.03 254.125   3
  -1 -13  25 6290.97 255.996   3
   1 -13  25 5722.91 289.663   5
  -1 -13  25 6574.86 237.690   2
  -1  13  25 5741.48 251.766   4
  -1 -13  25 5542.89 283.341   5
  -1 -13 -25 6807.16 292.988   1
   1 -13  25 6155.18 238.061   2
   1  13  25 6818.16 285.730   5
   1 -13 -25 6249.08 280.890   1
  -1  13  27 6762.76 280.702   4
   1  13  27 6930.20 300.434   5
  -1 -13  27 6966.87 255.974   2
  -1  13  27 6576.19 289.695   5
  -1 -13  27 6786.20 315.686   5
   1 -13  27 7193.62 324.962   5
  -1 -13 -27 7656.31 321.375   1
   1 -13 -27 7047.22 307.451   1
  -1 -13  27 6464.19 275.144   3
  -1 -13  29 2590.97 188.838   3
  -1 -13  29 2786.89 172.941   2
   1 -13 -29 2882.18 227.433   1
  -1 -13 -29 3169.09 240.069   1
  -1 -13  29 2877.04 229.354   5
   1 -13  29 3408.08 186.817   2
   1 -13  29 2547.15 196.812   3
   1 -13  29 2778.68 232.749   5
  -1  13  29 2803.37 190.221   4
   1 -13  31 140.653 135.336   2
  -1  13  31 107.876 155.368   5
  -1 -13  31-71.6442 125.837   2
  -1 -13  31 55.2945 143.404   3
   1 -13  31 30.0740 136.013   3
   1 -13  31 98.6502 164.675   5
  -1  13  31 108.239 141.048   4
   1  13  31 236.694 162.995   5
   1 -13  33 2256.43 198.213   3
  -1  13  33 2421.47 206.778   5
   1  13  33 2405.38 212.994   5
   1 -13  33 2457.53 184.051   2
  -1  13  35 3151.30 229.672   5
  -1 -13  35 2981.56 189.473   4
   1  13  35 2920.68 229.200   5
   1 -13  35 3230.74 197.852   2
   1 -13  35 3186.13 219.985   3
   1  13  37 3476.94 243.948   5
  -1 -13  37 2845.25 200.036   4
  -1  13  37 3024.57 231.315   5
   1 -13  37 2924.09 197.459   4
  -1 -15  -1 3117.55 154.779   1
   1 -15   1 3298.22 151.385   3
  -1  15   1 2697.15 115.845   4
   1 -15   1 3211.15 141.770   2
  -1  15   1 3000.07 88.2806   5
   1 -15  -1 3211.10 161.825   3
   1 -15  -1 3161.73 143.057   2
   1  15   3 40719.1 1034.11   4
   1 -15  -3 45785.1 1096.85   3
   1 -15   3 45673.9 1060.14   2
  -1  15   3 44576.9 1027.26   5
  -1 -15  -3 46214.9 1079.25   1
  -1  15   3 43578.3 1050.73   4
   1  15   3 41788.9 1023.55   5
   1 -15   3 44310.2 1071.85   3
   1 -15  -3 44868.8 1068.83   2
   1  15   5 42497.5 1088.34   4
  -1  15   5 46450.5 1085.15   5
   1 -15   5 45655.5 1118.52   3
   1  15   5 45882.7 1085.41   5
  -1  15   5 45527.3 1101.24   4
  -1 -15  -5 47107.0 1132.06   1
   1 -15  -5 47042.9 1156.07   3
   1 -15   5 45397.9 1105.75   2
   1 -15  -5 45758.1 1130.98   1
  -1 -15   5 46838.4 1115.30   3
  -1 -15   7 10434.0 304.500   3
  -1  15   7 10388.4 291.467   4
   1 -15   7 10854.1 312.893   3
   1  15   7 10642.3 288.323   5
   1 -15  -7 10213.9 356.683   3
  -1  15   7 10578.5 284.168   5
  -1 -15   7 10284.6 285.324   2
   1 -15   7 10823.3 300.709   2
  -1 -15  -7 10873.9 329.694   1
   1 -15  -7 10923.1 330.211   1
   1  15   7 10032.3 281.875   4
   1  15   9 4168.64 156.027   5
  -1  15   9 3943.99 148.897   4
  -1 -15  -9 4152.27 186.570   1
   1 -15  -9 4274.26 238.029   3
  -1  15   9 4073.10 149.495   5
   1 -15   9 3759.00 176.624   3
   1 -15  -9 4381.36 193.462   1
   1 -15   9 4297.46 169.775   5
  -1 -15   9 4039.22 145.169   2
   1 -15   9 3819.43 160.664   2
  -1 -15  -9 4761.95 243.090   3
  -1 -15   9 4295.76 167.720   3
   1  15   9 4203.34 144.839   4
  -1  15  11 2051.62 110.505   4
  -1 -15 -11 1753.01 143.901   1
  -1 -15  11 2091.56 126.153   3
   1  15  11 2114.14 106.293   4
  -1 -15 -11 1876.06 214.736   3
   1 -15  11 2074.71 127.839   2
   1  15  11 1784.58 120.254   5
   1 -15  11 1773.79 126.193   5
   1 -15 -11 1853.80 148.181   1
   1 -15 -11 2141.07 215.189   3
  -1 -15  11 1818.45 105.037   2
   1 -15  11 1847.27 127.255   3
   1  15  13 14799.7 428.144   5
  -1  15  13 15536.3 426.093   5
  -1 -15  13 15783.0 430.951   3
  -1 -15 -13 15037.1 524.264   3
  -1 -15  13 15211.5 407.630   2
   1 -15  13 15392.6 417.021   2
   1 -15 -13 15407.1 448.660   1
   1  15  13 14748.4 415.478   4
  -1 -15 -13 14709.1 444.004   1
   1 -15  13 15124.0 433.022   5
   1 -15 -13 15457.7 525.304   3
   1 -15  13 15786.8 435.045   3
  -1  15  15 46418.1 1148.49   5
   1 -15 -15 47525.6 1167.61   1
   1 -15  15 45961.3 1133.06   2
  -1 -15  15 45462.9 1144.94   3
  -1  15 -15 45811.0 1178.83   1
   1 -15 -15 47033.1 1250.09   3
  -1 -15 -15 45891.8 1246.52   3
  -1 -15 -15 45419.3 1161.91   1
  -1  15  15 43536.0 1136.39   4
   1 -15  15 45098.8 1146.64   3
  -1 -15  15 47721.6 1124.31   2
   1  15  15 47100.6 1154.36   5
   1 -15  17 63286.3 1537.99   3
  -1  15 -17 63106.2 1572.61   1
  -1  15  17 60256.2 1531.00   4
  -1  15  17 64130.7 1543.68   5
  -1 -15  17 65489.8 1515.42   2
  -1 -15  17 56938.3 1534.57   3
  -1 -15 -17 60689.6 1620.29   3
   1 -15 -17 63189.4 1554.19   1
   1  15  17 63635.9 1548.44   5
   1 -15  17 64495.6 1524.26   2
  -1 -15 -17 62795.9 1555.22   1
   1 -15 -17 62316.6 1640.24   3
   1 -15  17 62317.4 1557.77   5
  -1  15  19 9536.88 327.167   5
  -1  15  19 9189.14 314.213   4
   1 -15  19 9672.77 319.494   3
   1 -15 -19 9790.60 344.821   1
  -1 -15  19 9816.84 317.352   3
   1 -15  19 9433.32 303.798   2
  -1 -15  19 9675.50 296.381   2
   1  15  19 9364.41 331.447   5
  -1 -15 -19 9657.49 346.136   1
   1 -15 -21 174.238 160.812   1
  -1 -15 -21 64.7679 156.986   1
  -1 -15  21 353.012 122.332   3
   1  15  21 179.584 130.748   5
  -1 -15  21 191.634 100.763   2
  -1  15  21 230.836 134.659   5
   1 -15  21 78.9199 120.348   3
   1 -15  21 201.475 118.535   2
  -1  15  21 213.956 114.999   4
  -1 -15  23 5550.24 214.638   2
   1 -15 -23 5560.65 271.750   1
  -1  15  23 5441.78 248.680   5
   1  15  23 5361.53 258.640   5
   1 -15  23 5381.53 237.862   3
  -1  15  23 5431.53 234.348   4
  -1 -15 -23 5218.45 264.963   1
   1 -15  23 5267.53 218.468   2
  -1 -15  23 5652.19 235.745   3
   1 -15  25 7761.63 275.991   2
  -1  15  25 7490.31 303.688   5
  -1 -15  25 7581.36 264.265   2
  -1 -15  25 7622.57 289.995   3
  -1  15  25 6887.35 281.364   4
   1 -15 -25 8077.37 327.006   1
  -1 -15 -25 7166.69 318.909   1
   1 -15  25 7726.45 289.819   3
   1  15  25 7495.27 308.231   5
  -1  15  27 7687.84 307.015   5
   1 -15 -27 7669.95 329.969   1
  -1 -15 -27 7134.59 323.284   1
   1  15  27 7634.72 319.813   5
   1 -15  29 684.644 155.427   3
  -1 -15  29 687.290 154.513   3
  -1 -15  29 906.168 135.364   2
   1 -15 -29 790.862 207.188   1
   1 -15  29 865.927 146.517   2
  -1  15  31 57.9816 153.517   5
  -1 -15  31 42.1527 127.732   2
   1 -15  31 37.0001 146.511   3
   1 -15  31-60.3152 131.837   2
   1  15  31 14.9286 154.898   5
  -1 -15  31 141.380 146.817   3
  -1 -15 -31-66.6625 186.620   1
   1  15  33 926.263 184.064   5
  -1  15  33 1307.35 178.760   5
  -1 -15  33 948.030 165.750   3
  -1 -15  33 1258.42 154.430   2
  -1 -15 -33 1013.46 210.458   1
   1 -15  33 1266.54 162.058   2
   1 -15  33 902.405 165.101   3
   1  15  35 4955.06 271.528   5
   1 -15  35 4684.66 260.098   3
  -1  15  35 4842.78 265.361   5
   1 -15  35 4663.44 239.534   2
  -1 -17  -1 3342.53 174.855   1
  -1 -17   1 3435.16 156.092   3
   1 -17  -1 3401.39 172.506   3
   1 -17   1 3494.68 153.947   2
  -1 -17  -1 3601.43 169.286   3
   1 -17   1 3653.48 168.383   3
  -1 -17   1 3540.28 144.841   2
   1 -17  -1 3615.07 158.625   2
   1 -17  -3 41390.2 1023.49   2
   1 -17   3 41130.9 1014.86   2
  -1 -17  -3 41942.3 1038.12   1
   1 -17  -3 40628.3 1048.56   3
  -1 -17  -3 45108.4 1051.68   3
  -1 -17   3 40734.6 1019.21   3
  -1 -17   3 41856.1 1005.65   2
   1 -17   3 42279.7 1029.41   3
  -1  17   3 40142.7 976.167   5
   1 -17  -5 22596.6 627.003   3
  -1 -17   5 23076.9 568.922   2
   1 -17   5 22106.5 576.621   2
  -1 -17   5 23095.0 588.179   3
   1 -17   5 22935.4 591.808   3
  -1 -17  -5 22389.3 602.538   1
  -1  17   5 22142.8 547.809   5
   1 -17  -5 22018.3 588.483   2
  -1 -17  -5 23077.2 621.795   3
  -1  17   5 21802.0 570.602   4
   1 -17  -7 17334.1 510.869   3
  -1  17   7 16984.3 427.438   5
   1 -17   7 16332.7 460.823   3
  -1 -17   7 16638.0 435.442   2
   1 -17  -7 16637.6 475.398   1
  -1  17   7 15903.5 437.366   4
  -1 -17  -7 17514.0 477.072   1
  -1 -17   7 17148.1 457.307   3
   1  17   7 16410.8 428.116   5
   1 -17   7 17239.3 448.785   2
  -1 -17  -7 16267.2 499.429   3
  -1 -17  -9 175.195 154.600   3
   1 -17  -9 446.602 166.979   3
   1  17   9 342.266 75.1339   5
  -1  17   9 282.461 71.1520   4
  -1 -17   9 230.074 88.4701   3
  -1  17   9 293.513 69.5091   5
   1 -17   9 335.515 97.9927   3
   1 -17   9 195.552 88.8682   2
   1 -17  -9 521.577 125.207   1
  -1 -17   9 467.325 86.0330   2
  -1 -17  -9 405.413 122.197   1
   1 -17  11 1695.32 118.035   2
  -1  17  11 1600.65 106.695   4
   1 -17  11 1397.23 121.210   3
  -1 -17  11 1737.51 106.673   2
  -1 -17  11 1755.03 124.892   3
  -1 -17 -11 1737.32 149.860   1
  -1 -17 -11 1869.92 208.846   3
   1 -17 -13 3787.01 277.668   3
  -1 -17  13 3738.96 155.141   2
  -1 -17  13 3631.80 173.099   3
  -1  17  13 3692.57 163.057   5
   1 -17  13 3663.28 173.647   3
  -1 -17 -13 3601.73 193.784   1
  -1 -17 -13 4221.58 273.402   3
   1 -17 -13 3762.13 198.188   1
   1  17  13 3694.39 169.471   5
   1 -17  13 3798.78 165.163   2
  -1 -17 -15 65016.1 1673.55   3
  -1 -17  15 64905.1 1546.07   2
   1 -17  15 62836.6 1553.06   2
   1 -17 -15 66015.0 1594.00   1
   1 -17 -15 65120.2 1673.52   3
   1  17  15 65247.1 1574.31   5
  -1 -17 -15 62251.9 1587.82   1
  -1 -17  15 62352.7 1570.90   3
   1 -17  15 64418.8 1571.48   3
  -1  17  15 64592.9 1568.65   5
   1 -17 -17 88914.5 2104.75   1
  -1  17 -17 83513.9 2119.78   1
  -1 -17  17 86728.2 2054.82   2
  -1 -17  17 89031.7 2082.95   3
   1 -17  17 85698.1 2062.89   2
  -1 -17 -17 84496.8 2096.99   1
   1 -17  17 87585.5 2084.07   3
  -1 -17 -17 87898.7 2197.96   3
  -1  17  17 83178.5 2080.87   5
   1 -17 -17 86660.3 2190.63   3
   1  17  17 82462.0 2084.46   5
   1 -17 -19 8731.63 330.383   1
   1 -17  19 9162.38 287.599   2
  -1  17  19 8565.37 306.083   5
  -1 -17  19 8600.79 275.744   2
  -1 -17 -19 8273.76 325.014   1
   1 -17 -19 7550.98 423.002   3
  -1 -17 -19 7956.74 431.393   3
  -1 -17  19 8345.93 298.486   3
   1 -17  19 8440.86 300.489   3
   1  17  19 8270.74 310.136   5
  -1 -17 -21 1622.28 280.035   3
  -1 -17  21 2093.20 141.793   2
   1 -17 -21 2349.27 201.486   1
  -1  17  21 2109.39 176.600   5
   1 -17  21 2047.98 152.436   2
  -1 -17  21 2255.41 167.534   3
   1  17  21 2272.39 175.710   5
   1 -17  21 2025.18 160.487   3
  -1 -17 -21 1981.52 191.233   1
  -1  17  23 4632.58 235.988   5
   1 -17  23 4817.54 210.029   2
   1  17  23 4703.37 243.078   5
  -1 -17  23 4829.01 223.643   3
   1 -17 -23 5033.33 263.451   1
   1 -17  23 4847.37 223.489   3
  -1 -17 -23 4716.09 257.386   1
  -1 -17  23 4816.04 201.488   2
  -1 -17  25 7856.81 271.325   2
  -1  17  25 6894.75 304.173   5
  -1 -17 -25 7974.85 328.571   1
   1  17  25 7728.32 315.076   5
   1 -17 -25 8151.00 332.271   1
  -1 -17  27 2337.63 180.386   3
   1 -17  27 2027.64 174.287   3
  -1 -17  27 2270.30 152.289   2
  -1  17  27 2177.85 194.182   5
   1 -17  27 2232.01 163.259   2
   1 -17 -27 2209.81 220.953   1
   1  17  27 2161.30 196.847   5
  -1 -17  29 839.492 152.454   3
   1 -17  29 907.167 156.528   3
  -1 -17 -29 873.090 202.230   1
   1  17  29 953.201 176.035   5
   1 -17  29 1123.51 141.636   2
  -1  17  29 1028.57 171.110   5
  -1 -17  29 651.666 131.601   2
  -1 -17  31-67.6598 145.913   3
   1 -17 -31 220.295 195.259   1
   1 -17  31 30.9341 148.212   3
   1 -17  31-60.8156 135.962   2
   1  17  31 82.8153 153.248   5
  -1 -17  31 32.6493 125.204   2
  -1 -17 -31-160.306 191.549   1
  -1  17  31 126.079 151.743   5
  -1 -17  33 1590.67 159.836   2
   1 -17  33 1424.76 179.293   3
  -1 -17 -33 974.752 217.351   1
   1  17  33 1516.63 199.591   5
  -1  17  33 1523.91 194.001   5
  -1 -17  33 2030.49 189.578   3
   1 -17  33 1360.13 164.091   2
  -1  17  35 9576.80 378.764   5
   1  17  35 9030.33 375.977   5
  -1 -17  35 9667.91 333.663   2
   1 -17  35 9538.69 340.098   2
  -1 -17  35 8654.75 356.011   3
   1 -17  35 9424.27 362.338   3
  -1 -19  -1 8216.20 276.493   3
  -1 -19   1 7990.67 252.833   2
   1 -19  -1 8015.70 266.358   2
   1 -19  -1 7544.08 280.679   3
  -1 -19   1 8105.60 268.430   3
   1 -19   1 8173.40 263.405   2
   1 -19   1 8408.19 274.710   3
  -1 -19   3 23784.3 599.775   2
   1 -19   3 23182.1 620.282   3
   1 -19   3 23705.7 606.732   2
  -1 -19  -3 22673.2 629.231   3
  -1 -19  -3 23393.6 628.329   1
   1 -19  -3 22660.6 613.679   2
   1 -19  -3 22997.0 639.199   3
  -1 -19   3 23948.9 615.655   3
  -1 -19   5 31668.5 768.633   2
   1 -19  -5 29085.7 787.263   2
  -1 -19  -5 32099.1 820.174   3
  -1 -19   5 30312.5 785.472   3
  -1 -19  -5 30783.3 802.267   1
   1 -19   5 29961.0 788.666   3
   1 -19   5 31550.3 777.021   2
   1 -19  -5 30222.7 824.261   3
  -1 -19   7 9133.55 296.752   3
  -1 -19  -7 9041.91 338.381   3
  -1 -19   7 9788.01 278.114   2
   1 -19  -7 8816.99 342.640   3
  -1 -19  -7 9658.07 315.478   1
   1 -19   7 9718.03 288.070   2
   1 -19   7 9106.26 297.393   3
   1 -19   9 2800.90 153.536   3
  -1 -19  -9 3255.82 221.418   3
  -1 -19   9 2933.99 136.548   2
   1 -19  -9 2963.91 220.669   3
  -1 -19   9 2818.41 150.458   3
  -1 -19  -9 2593.26 177.355   1
   1 -19   9 2911.13 144.623   2
   1 -19  -9 2848.57 183.475   1
   1 -19 -11 115.381 130.931   1
   1 -19  11 145.248 100.386   3
   1 -19  11-58.9443 92.2049   2
   1 -19 -11 106.514 179.383   3
  -1 -19 -11 338.651 182.459   3
  -1 -19  11 36.3478 103.061   3
  -1 -19  11-10.9793 87.7825   2
  -1 -19 -11 115.377 130.016   1
  -1 -19 -13 30600.9 870.260   3
   1 -19  13 29981.6 768.962   2
  -1  19  13 29587.7 768.209   5
  -1 -19  13 31622.9 764.934   2
  -1 -19  13 30978.2 789.451   3
   1 -19 -13 30798.8 807.914   1
   1 -19  13 29177.3 783.074   3
  -1 -19 -13 30271.6 805.452   1
  -1 -19  15 46448.3 1128.33   2
   1 -19 -15 47677.4 1256.61   3
   1 -19  15 45773.5 1136.04   2
   1  19  15 45239.6 1148.92   5
   1 -19 -15 46711.2 1176.63   1
  -1 -19 -15 48566.4 1181.06   1
  -1  19  15 42898.0 1140.17   5
  -1 -19 -15 44984.0 1247.49   3
   1 -19  15 45897.6 1156.91   3
  -1 -19  15 46476.6 1154.79   3
  -1 -19 -17 11475.0 388.733   1
  -1 -19  17 11412.4 363.834   3
  -1 -19 -17 11800.2 491.287   3
  -1 -19  17 11859.3 340.292   2
   1 -19 -17 11591.8 390.889   1
  -1  19  17 10980.5 355.429   5
   1 -19  17 11396.2 363.647   3
   1 -19  17 10669.0 344.043   2
   1  19  17 11408.6 368.266   5
   1 -19 -17 11063.3 480.863   3
  -1 -19  19 5320.84 211.056   2
   1 -19 -19 5709.50 366.597   3
   1 -19 -19 5622.28 269.294   1
  -1 -19 -19 5715.39 378.517   3
  -1  19  19 4724.59 229.652   5
   1 -19  19 4991.77 231.503   3
   1  19  19 5822.35 245.878   5
  -1 -19  19 5889.14 236.344   3
  -1 -19 -19 5300.55 257.987   1
   1 -19  19 5500.10 219.135   2
  -1 -19  21 349.541 114.967   2
   1 -19 -21 443.100 174.283   1
  -1 -19  21 469.856 132.312   3
   1 -19  21 272.294 122.560   2
  -1 -19 -21 358.373 167.018   1
   1  19  21 209.195 133.252   5
   1 -19 -21 80.7872 276.581   3
  -1 -19 -21 406.881 277.421   3
   1 -19  21 376.040 135.445   3
  -1  19  21 214.943 127.693   5
  -1 -19  23 3181.85 197.933   3
  -1 -19 -23 12.5303 348.070   3
  -1  19  23 3691.32 208.657   5
   1 -19 -23 3874.82 249.117   1
  -1 -19  23 3411.47 172.435   2
   1  19  23 3206.46 209.631   5
   1 -19 -23 273.192 352.015   3
  -1 -19 -23 3149.76 226.886   1
   1  19  25 2676.67 199.162   5
  -1  19  25 3028.74 204.625   5
   1 -19  25 2890.71 175.129   2
   1 -19  25 2510.86 185.059   3
  -1 -19  27 3564.76 208.328   3
  -1 -19  27 3931.83 188.623   2
   1 -19  27 4072.81 217.968   3
   1 -19  27 3532.75 192.542   2
  -1 -19 -27 3687.16 249.904   1
   1 -19  29 1033.13 149.863   2
  -1 -19 -29 857.629 307.497   3
   1 -19 -29 427.739 275.698   3
  -1  19  29 1240.50 176.189   5
  -1 -19  29 1026.77 140.442   2
  -1 -19 -29 780.514 196.623   1
   1  19  29 901.952 180.372   5
  -1 -19  29 818.561 159.254   3
   1 -19 -29 1326.38 218.540   1
   1 -19  29 1049.68 158.302   3
  -1 -19  31 76.5647 149.268   3
  -1  19  31-119.296 154.263   5
  -1 -19  31-117.524 134.343   2
   1 -19  31-139.902 156.055   3
   1 -19 -31 85.5655 265.030   3
   1 -19 -31 128.832 203.558   1
   1 -19  31 89.5132 141.367   2
  -1 -19 -31-155.281 192.151   1
   1  19  31-30.2360 155.766   5
   1  19  33 4055.97 254.537   5
   1 -19  33 3982.05 240.138   3
  -1 -19 -33 4056.74 289.096   1
   1 -19 -33 3725.95 341.904   3
   1 -19  33 3832.99 216.420   2
  -1 -19  33 3781.77 209.274   2
  -1  19  33 3940.21 249.892   5
  -1 -19  33 4170.05 234.739   3
  -1 -21  -1 2716.57 162.436   3
  -1 -21   1 2658.90 144.536   2
  -1 -21   1 2626.75 156.391   3
   1 -21  -1 2428.53 153.405   2
   1 -21  -1 2498.90 168.937   3
   1 -21   1 2543.65 157.637   3
  -1 -21  -1 2491.42 144.190   2
   1 -21   1 2901.22 153.653   2
  -1 -21  -3 16303.1 466.973   3
   1 -21  -3 15118.0 466.471   3
  -1 -21   3 15853.3 443.410   3
  -1 -21   3 15447.4 426.811   2
   1 -21   3 15719.9 450.056   3
   1 -21   3 15659.6 434.759   2
  -1 -21  -3 16182.7 463.536   1
  -1 -21  -5 14303.2 452.480   1
   1 -21   5 14837.3 422.983   2
  -1 -21   5 15387.2 436.296   3
   1 -21   5 15096.8 436.813   3
   1 -21  -5 15035.5 473.463   3
  -1 -21   5 15655.3 419.276   2
   1 -21  -5 15084.3 438.274   2
  -1 -21  -5 15955.3 469.646   3
  -1 -21   7 15756.2 446.776   3
  -1 -21  -7 15320.4 466.400   1
   1 -21  -7 14845.1 451.128   2
   1 -21  -7 15296.3 494.442   3
  -1 -21   7 15893.6 426.132   2
   1 -21   7 15431.0 446.661   3
   1 -21   7 15614.0 434.300   2
  -1 -21  -7 16302.7 494.281   3
  -1 -21  -9 1700.46 196.305   3
   1 -21   9 1563.28 136.628   3
  -1 -21   9 1557.26 138.726   3
   1 -21   9 1448.31 127.111   2
  -1 -21   9 1722.03 125.941   2
   1 -21  -9 1602.60 199.638   3
  -1 -21  -9 1362.15 162.206   1
  -1 -21 -11 5143.51 290.345   3
   1 -21 -11 5441.93 256.016   1
  -1 -21  11 5814.66 204.087   2
   1 -21  11 5351.91 208.753   2
  -1 -21 -11 5683.49 255.247   1
  -1 -21  11 5004.23 220.428   3
   1 -21 -11 4983.50 299.690   3
   1 -21  11 5354.18 222.033   3
   1 -21  13 12294.8 392.482   3
  -1 -21 -13 12621.9 474.910   3
  -1 -21  13 13372.7 372.487   2
   1 -21 -13 12442.2 479.264   3
  -1 -21 -13 12193.5 419.719   1
  -1 -21  13 13195.0 399.832   3
   1 -21 -13 13402.2 421.962   1
   1 -21  13 13398.0 383.644   2
  -1 -21  15 9276.59 321.467   3
   1 -21  15 10004.7 327.805   3
   1 -21 -15 9609.82 426.092   3
  -1 -21  15 9383.05 294.487   2
  -1 -21 -15 9443.90 416.217   3
  -1 -21 -15 9668.43 349.719   1
   1 -21 -15 9463.31 350.520   1
   1 -21  15 9623.15 304.464   2
   1 -21  17 7935.36 290.512   3
  -1 -21  17 8313.49 296.466   3
  -1 -21 -17 8042.61 317.576   1
   1 -21  17 7514.33 272.015   2
  -1 -21 -17 7877.81 402.857   3
  -1 -21  17 7690.74 263.167   2
   1 -21 -17 8475.46 327.676   1
  -1 -21 -19 2576.04 203.977   1
   1 -21 -19 2299.47 206.866   1
   1 -21  19 2526.01 178.628   3
   1 -21  19 2398.19 158.154   2
  -1 -21 -19 2273.10 295.842   3
  -1 -21  19 2585.06 154.630   2
  -1 -21  19 2506.93 181.055   3
  -1 -21  21 57.5180 110.442   2
  -1 -21 -21-24.2572 264.404   3
  -1 -21  21-16.4279 137.221   3
  -1 -21 -23 1450.03 317.538   3
   1 -21  23 2138.59 177.109   3
  -1 -21  25 6578.87 272.469   3
  -1 -21 -25 6141.45 307.222   1
  -1 -21  25 6426.31 243.611   2
   1 -21  25 6305.94 267.959   3
   1 -21 -25 6184.28 310.966   1
   1 -21  25 6496.12 252.841   2
   1 -21 -27 2312.40 337.980   3
   1 -21  27 2410.81 169.900   2
  -1 -21  27 2616.87 166.121   2
  -1 -21 -27 2443.63 348.980   3
  -1 -21  27 2277.45 186.983   3
   1 -21 -27 2621.98 235.675   1
   1 -21  27 2406.99 188.292   3
  -1 -21 -27 2625.77 230.982   1
   1 -21 -29 1101.79 211.557   1
   1 -21  29 941.889 177.769   3
  -1 -21  29 795.632 159.193   3
   1 -21 -29 367.294 293.523   3
  -1 -21  29 827.409 141.221   2
  -1 -21 -29 835.014 312.924   3
   1 -21  29 815.966 156.388   2
  -1 -21 -29 979.451 208.990   1
  -1  21  29 859.066 163.891   5
  -1 -21  31-6.36658 148.240   3
  -1 -21 -31-42.6939 309.682   3
  -1 -21 -31 47.4420 195.413   1
  -1 -21  31-103.013 136.317   2
   1 -21 -31 97.8300 206.649   1
   1 -21 -31 146.961 288.078   3
   1 -21  31 137.073 148.386   2
  -1  21  31 59.8626 157.126   5
   1 -21  31-140.992 164.496   3
   1 -23   1 1366.96 144.253   3
  -1 -23   1 1448.01 137.552   2
  -1 -23   1 1595.84 141.537   3
   1 -23  -1 1491.46 144.191   2
  -1 -23  -1 1391.91 136.126   2
  -1 -23  -1 1507.35 143.998   3
   1 -23  -1 1772.72 161.556   3
   1 -23   1 1539.99 140.624   2
  -1 -23  -3 9911.96 323.672   2
   1 -23   3 10123.7 333.287   3
  -1 -23  -3 10543.4 357.207   3
   1 -23  -3 10346.2 363.143   3
   1 -23   3 10606.3 325.912   2
  -1 -23   3 10221.3 334.146   3
  -1 -23   3 10273.1 319.203   2
   1 -23  -3 10152.0 331.597   2
  -1 -23  -5 17437.3 511.731   3
   1 -23   5 16879.4 468.925   2
  -1 -23   5 15957.3 478.129   3
  -1 -23   5 17390.2 464.748   2
  -1 -23  -5 16880.1 501.339   1
   1 -23  -5 16488.6 480.953   2
   1 -23   5 16258.9 481.135   3
   1 -23  -5 16327.5 515.539   3
   1 -23  -7 5379.73 279.629   3
   1 -23   7 5884.71 238.020   3
  -1 -23   7 5826.66 216.026   2
  -1 -23  -7 5721.60 259.184   1
  -1 -23   7 5917.37 239.648   3
  -1 -23  -7 5594.66 271.736   3
   1 -23  -7 5963.77 246.992   2
   1 -23   7 6031.90 226.040   2
  -1 -23  -9 4311.45 230.697   1
   1 -23   9 4572.04 194.552   2
   1 -23  -9 3998.62 212.280   2
  -1 -23  -9 4121.28 252.223   3
  -1 -23   9 4227.41 200.499   3
  -1 -23   9 4334.82 185.972   2
   1 -23   9 4076.85 206.142   3
   1 -23  -9 4199.13 262.549   3
   1 -23 -11 1092.92 214.226   3
   1 -23  11 1022.39 126.964   2
  -1 -23  11 988.082 119.403   2
  -1 -23 -11 832.706 164.507   1
  -1 -23 -11 858.832 201.421   3
  -1 -23  11 879.674 133.560   3
   1 -23  11 858.096 133.063   3
  -1 -23 -13 3182.30 211.016   1
   1 -23  13 3309.68 172.673   2
   1 -23  13 2971.62 181.001   3
   1 -23 -13 2913.91 214.996   1
  -1 -23 -13 2883.82 258.946   3
   1 -23 -13 3175.28 276.315   3
  -1 -23  13 3280.44 186.594   3
  -1 -23  13 2978.28 159.894   2
  -1 -23  15 8313.89 308.975   3
   1 -23 -15 9070.86 410.548   3
   1 -23 -15 9107.91 347.872   1
   1 -23  15 8780.69 295.108   2
  -1 -23 -15 8694.39 402.659   3
  -1 -23  15 9250.91 291.522   2
  -1 -23 -15 8478.04 341.824   1
   1 -23  15 9167.94 317.489   3
   1 -23  17 6299.11 261.245   3
  -1 -23 -17 6121.37 353.719   3
  -1 -23 -17 5716.63 278.694   1
  -1 -23  17 6270.07 229.145   2
   1 -23  17 6028.07 236.808   2
  -1 -23  17 5774.06 252.063   3
   1 -23 -17 5430.92 279.264   1
  -1 -23  19 1476.93 135.486   2
  -1 -23  19 1353.50 157.055   3
  -1 -23 -19 1537.69 265.581   3
   1 -23  21 17.0861 126.841   3
  -1 -23 -21-118.170 252.693   3
   1 -23  21 123.263 117.490   2
  -1 -23 -21 299.946 170.956   1
  -1 -23  23 3763.84 185.977   2
   1 -23  23 3671.40 211.259   3
   1 -23 -23 3721.10 254.550   1
  -1 -23  23 3853.75 215.059   3
  -1 -23 -23 3459.12 244.231   1
   1 -23  23 3706.76 190.560   2
  -1 -23  25 3505.41 214.757   3
   1 -23  25 3684.39 210.471   3
  -1 -23  25 3456.11 187.707   2
  -1 -23 -25 3656.56 375.780   3
   1 -23 -25 3472.79 255.408   1
   1 -23  25 3350.05 191.808   2
   1 -23 -25 3316.87 356.179   3
  -1 -23 -25 3369.39 252.807   1
  -1 -23  27 4213.12 234.297   3
  -1 -23 -27 4319.08 402.630   3
   1 -23 -27 4176.76 275.801   1
  -1 -23 -27 4141.58 281.943   1
   1 -23 -27 4471.13 384.055   3
  -1 -23  27 4602.24 208.400   2
   1 -23  27 4432.45 215.825   2
   1 -23  27 3906.59 230.927   3
  -1 -23 -29 3209.96 379.151   3
   1 -23 -29 3682.62 279.169   1
   1 -23  29 3540.67 231.268   3
   1 -23  29 3531.53 198.133   2
  -1 -23 -29 3437.38 268.940   1
   1 -23 -29 3508.69 368.622   3
  -1 -23  29 3451.38 196.899   2
  -1 -23  29 3981.24 229.241   3
  -1 -25   1 1327.37 144.388   2
   1 -25  -1 1095.70 147.954   2
   1 -25  -1 1158.16 154.050   3
  -1 -25  -1 1358.92 155.022   3
   1 -25   1 1376.79 158.134   3
   1 -25   1 1360.20 146.027   2
  -1 -25  -1 1485.62 147.937   2
  -1 -25   1 1314.09 142.654   3
  -1 -25   3 5338.40 235.118   3
  -1 -25  -3 5501.03 257.580   3
   1 -25  -3 5680.85 240.627   2
   1 -25   3 5360.44 238.306   3
   1 -25  -3 6210.20 274.429   3
  -1 -25   3 5793.56 227.790   2
   1 -25   3 5980.78 236.541   2
  -1 -25  -3 5503.06 232.125   2
  -1 -25   5 11639.7 378.025   3
   1 -25   5 12097.9 381.046   3
  -1 -25   5 11886.7 359.267   2
   1 -25   5 11761.0 364.028   2
   1 -25  -5 12045.4 412.207   3
   1 -25  -5 11573.5 372.955   2
  -1 -25  -5 11259.7 401.862   3
  -1 -25  -5 11627.5 367.754   2
   1 -25  -7 22551.0 641.820   2
  -1 -25   7 23718.0 623.429   2
   1 -25   7 22637.7 639.028   3
   1 -25  -7 24757.6 692.648   3
  -1 -25  -7 24038.5 662.084   1
   1 -25   7 24153.8 628.888   2
  -1 -25  -7 21341.6 668.390   3
  -1 -25   7 22612.7 639.091   3
  -1 -25   9 2679.48 160.444   2
   1 -25   9 2684.53 168.209   2
  -1 -25  -9 2524.04 201.164   1
   1 -25   9 2526.42 178.714   3
   1 -25  -9 2639.85 232.800   3
   1 -25  -9 2332.64 188.249   2
  -1 -25  -9 2445.65 223.226   3
  -1 -25   9 2539.11 172.747   3
   1 -25  11 77.2249 117.410   2
  -1 -25  11 202.584 120.278   3
  -1 -25  11 277.391 114.028   2
   1 -25  11 121.405 117.828   3
   1 -25 -11-101.398 157.431   2
  -1 -25 -11 217.182 180.223   3
   1 -25 -11-16.7036 202.332   3
  -1 -25 -11 228.199 162.762   1
  -1 -25 -13 7359.16 307.910   1
  -1 -25  13 7138.21 251.270   2
  -1 -25 -13 7635.19 355.280   3
   1 -25 -13 6967.94 369.436   3
   1 -25  13 7499.46 265.745   2
  -1 -25  13 7040.29 277.247   3
   1 -25  13 6624.82 274.455   3
   1 -25  15 6650.70 248.339   2
   1 -25  15 6216.39 262.725   3
  -1 -25  15 6044.83 232.128   2
  -1 -25  15 5805.63 254.466   3
  -1 -25 -15 5343.92 336.078   3
   1 -25 -15 5941.50 349.745   3
  -1 -25 -17 2683.64 218.221   1
  -1 -25  17 2703.13 163.728   2
  -1 -25 -17 2688.01 269.371   3
   1 -25  19 406.965 137.766   3
  -1 -25 -19 490.890 171.980   1
   1 -25  19 373.717 126.879   2
  -1 -25 -19 503.962 233.809   3
   1 -25 -19 432.566 180.473   1
   1 -25  21 79.3817 117.538   2
  -1 -25 -21 6.92918 178.780   1
  -1 -25  21 11.8288 132.496   3
   1 -25 -21 11.4966 246.522   3
   1 -25 -21 106.029 180.488   1
   1 -25  21 117.116 132.853   3
  -1 -25  21-49.1903 116.468   2
   1 -25  23 1156.63 147.715   2
   1 -25 -23 942.974 275.717   3
  -1 -25 -23 943.275 288.789   3
  -1 -25  23 926.456 162.014   3
   1 -25 -23 693.197 193.634   1
  -1 -25 -23 1126.11 204.403   1
  -1 -25  23 1182.98 140.303   2
   1 -25  23 851.739 150.996   3
  -1 -25  25 6964.55 294.437   3
  -1 -25 -25 6465.21 342.810   1
   1 -25  25 6755.61 285.659   3
   1 -25 -25 5760.17 409.979   3
  -1 -25 -25 6768.81 487.730   3
   1 -25  25 6859.10 265.770   2
  -1 -25  25 6556.22 256.914   2
   1 -25 -25 6032.71 318.574   1
   1 -25  27 11401.1 393.792   3
  -1 -25  27 11523.6 394.073   3
   1 -25 -27 11261.9 533.760   3
   1 -25  27 11038.7 366.459   2
   1 -25 -27 11377.7 437.725   1
  -1 -25 -27 11104.8 432.545   1
  -1 -25  27 10901.2 357.025   2
   1 -27  -1 54.2844 133.994   3
  -1 -27  -1 154.792 134.401   2
   1 -27  -1 181.997 133.997   2
  -1 -27   1 27.3205 126.558   3
   1 -27   1 295.699 131.331   2
   1 -27   1 270.617 133.144   3
  -1 -27   1-38.0642 126.242   2
  -1 -27  -1 145.739 136.201   3
  -1 -27  -3 4352.75 235.545   3
   1 -27  -3 4636.75 223.365   2
  -1 -27   3 4675.55 214.802   2
   1 -27   3 4855.58 218.004   2
   1 -27   3 4822.75 230.268   3
   1 -27  -3 4572.14 248.626   3
  -1 -27  -3 4492.02 219.520   2
  -1 -27   3 4892.17 229.279   3
  -1 -27  -5 22872.7 640.173   2
   1 -27   5 23898.5 635.660   2
   1 -27   5 22935.9 652.327   3
  -1 -27   5 23784.2 630.617   2
   1 -27  -5 22367.4 645.481   2
   1 -27  -5 23887.6 687.321   3
  -1 -27   5 23384.6 651.110   3
  -1 -27  -5 23578.1 679.036   3
  -1 -27  -7 10807.2 377.379   2
   1 -27   7 12536.3 377.023   2
  -1 -27   7 11668.8 386.550   3
  -1 -27   7 13062.6 370.818   2
   1 -27   7 11416.9 386.149   3
  -1 -27  -7 11288.0 417.690   3
   1 -27  -7 11691.1 430.252   3
  -1 -27   9 1689.73 153.687   3
  -1 -27   9 2006.09 152.743   2
   1 -27  -9 1780.23 211.522   3
   1 -27   9 1687.95 153.551   2
  -1 -27  -9 1709.90 205.722   3
   1 -27   9 1650.53 158.521   3
   1 -27  11 766.122 138.810   3
   1 -27 -11 727.318 208.990   3
  -1 -27  11 696.024 123.055   2
   1 -27  11 591.127 128.974   2
  -1 -27  11 736.740 137.824   3
  -1 -27 -11 776.003 195.169   3
   1 -27 -13 3229.51 260.203   3
  -1 -27 -13 2850.33 216.966   1
  -1 -27 -13 3075.49 249.156   3
  -1 -27  13 3348.18 193.884   3
  -1 -27  13 2976.02 165.725   2
   1 -27 -15 4352.22 243.797   2
   1 -27  15 4047.01 219.031   3
  -1 -27 -15 4442.51 275.458   1
  -1 -27 -15 4695.98 307.820   3
   1 -27  15 3968.39 201.753   2
   1 -27 -17 1245.72 179.010   2
   1 -27  17 1400.07 143.740   2
  -1 -27 -17 1338.16 196.396   1
  -1 -27  17 1357.61 158.798   3
   1 -27  17 1617.73 161.029   3
   1 -27  19 832.906 139.078   2
  -1 -27  19 1170.27 134.416   2
  -1 -27 -19 1060.92 191.209   1
  -1 -27  19 916.217 153.909   3
   1 -27  19 965.612 153.112   3
   1 -27 -19 963.457 254.978   3
   1 -27 -21-137.794 251.004   3
  -1 -27 -21-23.0314 241.338   3
   1 -27  21 93.4257 123.064   2
   1 -27 -21-219.482 189.731   1
  -1 -27 -21 21.8863 180.804   1
  -1 -27  21 8.24908 114.922   2
  -1 -27  21 43.0497 130.885   3
  -1 -27 -23 2951.81 249.526   1
   1 -27 -23 2549.64 261.138   1
   1 -27  23 3083.61 203.968   3
  -1 -27  23 3409.65 212.991   3
   1 -27 -23 2618.50 315.865   3
   1 -27  23 3009.59 186.377   2
  -1 -27  23 3142.26 179.977   2
  -1 -27  25 10152.5 371.849   3
  -1 -27 -25 10243.3 407.505   1
   1 -27  25 9938.43 341.474   2
  -1 -27  25 10365.3 336.106   2
   1 -27  25 10247.3 370.786   3
   1 -27 -25 9801.15 503.025   3
   1 -27 -25 9692.01 408.276   1
   1 -29   1 595.132 148.185   3
  -1 -29   1 500.688 140.953   3
  -1 -29   1 678.163 147.620   2
  -1 -29  -1 664.920 152.149   3
   1 -29  -1 604.572 158.740   3
  -1 -29  -1 563.527 146.430   2
   1 -29  -3 10710.5 389.122   3
  -1 -29  -3 9987.46 380.451   3
  -1 -29   3 10940.2 375.835   3
   1 -29   3 11103.3 378.451   3
  -1 -29   3 11413.9 356.607   2
  -1 -29   5 9190.99 309.699   2
   1 -29   5 8669.81 331.176   3
   1 -29  -5 8799.20 362.325   3
  -1 -29   5 9024.87 330.886   3
  -1 -29  -5 8973.04 350.925   3
  -1 -29  -7 3260.86 230.131   3
  -1 -29   7 3677.45 184.105   2
  -1 -29   7 3222.46 196.045   3
   1 -29  -7 3657.34 247.025   3
  -1 -29  -9 1128.50 189.919   3
  -1 -29   9 1310.40 149.372   3
  -1 -29  -9 1113.20 160.797   2
   1 -29 -11 5.74698 151.889   2
   1 -29  11 183.646 127.267   3
   1 -29  11-9.20620 127.575   2
  -1 -29  13 1887.81 172.271   3
  -1 -29 -13 2067.73 211.940   1
  -1 -29 -13 1781.96 221.180   3
   1 -29  13 1894.04 168.469   3
   1 -29  13 1827.28 162.532   2
  -1 -29  13 1919.08 149.791   2
  -1 -29 -15 2363.56 218.636   1
   1 -29  15 2352.53 184.851   3
   1 -29 -15 2440.56 207.341   2
  -1 -29  15 2870.26 171.631   2
   1 -29 -15 2788.04 267.066   3
   1 -29  15 2476.16 175.754   2
  -1 -29  15 2693.90 188.579   3
  -1 -29  17 3128.08 204.776   3
   1 -29 -17 2596.61 215.311   2
  -1 -29  17 3082.06 173.938   2
  -1 -29 -17 2607.06 227.206   1
   1 -29 -17 2889.68 285.884   3
   1 -29  17 2858.61 180.724   2
   1 -29  17 2783.16 195.747   3
  -1 -29  19 487.531 146.124   3
  -1 -29  19 213.365 123.616   2
   1 -29  19 461.842 132.648   2
   1 -29 -19 181.929 177.926   2
   1 -29  19 412.745 142.550   3
   1 -29 -19 418.300 251.950   3
  -1 -29 -19 399.265 188.823   1
  -1 -29 -21 556.172 199.103   1
   1 -29 -21 83.2592 181.191   2
  -1 -29  21 329.481 150.787   3
  -1 -29  21 213.095 120.140   2
   1 -29 -21 323.308 254.061   3
   1 -29 -23 3626.44 335.936   3
  -1 -29 -23 3761.99 268.887   1
   1 -29 -23 3192.60 252.273   2
  -1 -29  23 3718.15 232.214   3
   1 -29  23 4249.80 235.101   3
  -1 -29  23 4044.46 200.330   2
   1 -29  23 3644.83 201.802   2
  -1 -31  -1 1168.67 168.231   2
   1 -31  -1 2048.85 174.904   2
  -1 -31  -1 2021.92 183.738   3
   1 -31   1 1869.37 177.138   2
  -1 -31   1 1213.83 161.680   2
  -1 -31  -3 4128.40 240.757   3
  -1 -31  -3 3222.45 208.282   2
   1 -31   3 3590.31 219.836   3
   1 -31  -3 3373.97 212.678   2
   1 -31   3 3836.39 207.260   2
  -1 -31   3 3888.35 205.174   2
   1 -31   5 3223.03 194.493   2
  -1 -31   5 2998.09 186.939   2
   1 -31   5 3005.15 208.883   3
  -1 -31  -5 2795.86 193.569   2
  -1 -31  -5 2888.51 212.586   3
   1 -31   7 3386.59 216.337   3
  -1 -31   7 3288.34 188.725   2
   1 -31   7 3223.41 197.451   2
  -1 -31  -7 2928.18 203.020   2
   1 -31  -9 98.8640 161.792   2
   1 -31   9 617.746 141.357   2
   1 -31  -9 613.917 197.438   3
  -1 -31   9 561.096 136.355   2
   1 -31   9 622.192 144.481   3
  -1 -31  -9 531.161 155.250   2
  -1 -31   9 643.000 144.428   3
  -1 -31  11 151.639 129.129   2
   1 -31  11 152.694 134.896   3
  -1 -31  11 189.600 135.910   3
   1 -31 -11 429.569 165.100   2
  -1 -31 -11 5.68222 157.510   2
   1 -31  11 187.994 132.141   2
   1 -31 -11 344.507 187.338   3
  -1 -31  13 1096.98 145.669   2
   1 -31  13 1041.00 152.232   2
  -1 -31 -13 1260.80 174.158   2
   1 -31  13 1164.28 162.456   3
  -1 -31  13 1151.99 162.977   3
   1 -31 -13 1444.85 226.938   3
   1 -31  15 2818.74 202.293   3
   1 -31  15 2527.24 181.808   2
  -1 -31  15 2603.49 177.847   2
   1 -31 -15 2451.31 266.487   3
   1 -31 -15 2280.41 211.017   2
  -1 -31  15 2401.88 192.401   3
   1 -31 -17 1515.63 262.153   3
   1 -31  17 1715.53 177.776   3
  -1 -31  17 1883.16 158.820   2
  -1 -31  17 1744.65 179.367   3
   1 -31  17 1611.88 161.776   2
   1 -31 -17 1774.27 207.228   2
   1 -31  19 453.564 155.525   3
  -1 -31 -19 616.718 198.366   1
  -1 -31  19 500.851 131.822   2
  -1 -31  19 351.336 151.107   3
   1 -31 -19 381.656 190.693   2
   1 -31 -19 487.448 238.974   3
   1 -31  19 694.909 141.203   2
   1 -31  21 196.097 129.682   2
  -1 -31 -21 458.710 199.382   1
   1 -31 -21 181.873 246.057   3
   1 -31 -21 114.583 192.188   2
  -1 -31  21 269.251 154.553   3
  -1 -31  21 141.818 124.448   2
   1 -33   1 373.400 163.837   3
  -1 -33   1 199.759 155.680   3
   1 -33  -1 523.439 158.387   2
  -1 -33   1 603.351 150.861   2
  -1 -33  -1 431.237 157.412   3
   1 -33   1 373.646 152.990   2
  -1 -33  -1 578.337 149.483   2
   1 -33  -1 264.617 170.722   3
   1 -33   3 1770.86 175.498   2
   1 -33   3 1485.53 182.655   3
  -1 -33  -3 1636.61 190.707   3
   1 -33  -3 1745.13 234.300   3
  -1 -33   3 1875.85 186.988   3
   1 -33  -3 1428.01 183.889   2
  -1 -33   3 2039.51 185.045   2
  -1 -33   5 3010.24 218.185   3
  -1 -33   5 2854.80 194.404   2
  -1 -33  -5 2245.29 199.233   2
   1 -33   5 2897.20 195.241   2
   1 -33  -5 2892.92 239.809   3
   1 -33  -5 2141.89 231.376   2
   1 -33   5 2841.21 209.878   3
  -1 -33   7 1635.08 161.908   2
   1 -33   7 1820.91 197.037   3
   1 -33   7 2146.59 181.807   2
   1 -33  -7 1365.86 176.838   2
  -1 -33   7 1635.47 171.339   3
   1 -33  -7 1827.01 210.925   3
  -1 -33   9 280.413 136.796   2
  -1 -33   9 168.450 149.162   3
   1 -33   9 283.336 147.108   2
   1 -33  -9 358.661 188.885   3
   1 -33  -9 158.781 156.643   2
   1 -33   9 427.695 150.444   3
  -1 -33  -9 62.5735 155.239   2
   1 -33  11-55.0628 134.623   2
   1 -33 -11-24.6083 161.476   2
   1 -33  11 6.46283 141.282   3
   1 -33 -11-107.631 182.580   3
  -1 -33 -11-76.5624 162.741   2
  -1 -33  11 18.4208 134.691   2
  -1 -33  11-323.842 152.243   3
   1 -33  13 869.820 156.959   2
   1 -33 -13 946.403 211.983   3
   1 -33 -13 1221.58 184.965   2
   1 -33  13 1088.07 163.440   3
  -1 -33  13 1292.81 177.641   3
  -1 -33  13 1163.69 156.370   2
  -1 -33 -13 1100.61 180.083   2
   1 -33 -15 1643.58 244.962   3
  -1 -33 -15 1646.81 201.047   2
   1 -33  15 1981.03 185.025   3
  -1 -33  15 1644.54 159.367   2
  -1 -33  15 1656.39 186.661   3
   1 -33 -15 1578.60 198.009   2
   1 -33  15 1835.21 169.760   2
  -1 -33  17 2127.24 197.804   3
   1 -33  17 2153.58 196.009   3
   1 -33 -17 1971.25 209.887   2
   1 -33 -17 2366.61 274.906   3
  -1 -33 -17 2158.00 218.534   2
  -1 -33  17 2323.12 172.403   2
   1 -33  17 2410.68 177.196   2
   1 -35   1-5.36179 148.674   2
   1 -35  -1 193.778 150.664   2
   1 -35   1 276.783 164.578   3
  -1 -35  -1 10.4424 145.260   2
   1 -35  -1 7.36523 156.474   3
  -1 -35   1 227.825 147.056   2
   1 -35  -3 2313.94 191.872   2
   1 -35  -3 2602.17 224.181   3
  -1 -35   3 2592.69 195.033   2
   1 -35   3 2606.81 216.656   3
   1 -35   3 2600.28 194.205   2
   1 -35   5 1988.67 207.996   3
  -1 -35   5 1975.61 176.521   2
  -1 -35   5 2442.24 204.916   3
   1 -35  -5 1409.19 194.861   2
   1 -35  -5 2212.02 212.834   3
   1 -35   5 1812.07 184.098   2
  -1 -35   7 973.177 170.991   3
  -1 -35   7 1076.13 157.381   2
   1 -35   7 972.055 169.371   3
   1 -35  -7 886.513 196.833   3
   1 -35   7 1136.42 167.925   2
   1 -35  -7 1034.04 181.035   2
  -1 -35   9 49.0275 141.846   2
   1 -35   9 343.164 147.400   3
   1 -35   9 409.399 152.313   2
  -1 -35   9 130.535 153.166   3
   1 -35  -9 26.3234 187.842   3
   1 -35  -9 148.985 165.266   2
  -1 -35  -9 35.2348 153.313   2
   1 -35  11-77.6227 144.743   2
  -1 -35  11-20.4716 146.596   3
  -1 -35  11-38.4859 135.588   2
   1 -35  11-115.902 152.991   3
  -1 -35 -11 198.003 162.116   2
   1 -35 -11-9.21535 215.588   3
   1 -35 -11 190.981 178.261   2
  -2   0   0-1.28432 13.9062   4
   2   0   0 2.69859 21.7205   2
  -2   0   0-17.9095 39.0946   1
  -2   0   0 3.05763 16.2782   5
  -2   0  -2 483049. 11295.2   1
  -2   0   2 481532. 11282.0   5
   2   0  -2 474471. 11278.5   2
  -2   0   2 494484. 11277.6   4
   2   0   2 489924. 11276.3   3
   2   0   2 486855. 11282.9   2
   2   0   4 79.4461 39.0396   3
  -2   0  -4 112.870 80.0180   1
   2   0   4 131.432 53.4717   2
  -2   0   4 82.8011 43.1801   5
   2   0  -4 154.649 48.3457   2
  -2   0   4 70.0222 37.9991   4
   2   0   6 63688.2 1488.80   3
   2   0   6 61847.7 1493.83   2
  -2   0   6 64426.7 1496.59   5
  -2   0  -6 62924.7 1506.51   1
  -2   0   6 63540.3 1487.31   4
  -2   0   8-5.19575 32.8176   4
   2   0  -8-8.82923 30.7591   1
   2   0   8 17.3584 37.3478   3
  -2   0  -8-2.26768 57.0201   1
   2   0   8-12.9063 40.4011   2
   2   0  10 14435.2 366.807   2
   2   0 -10 14653.0 350.203   1
   2   0  10 14616.3 365.170   3
  -2   0  10 13916.7 371.855   5
  -2   0  10 13266.2 359.895   4
  -2   0 -10 13260.7 379.905   1
   2   0 -12 17.7550 67.6375   1
   2   0  12 2.24119 74.9298   3
  -2   0  12-34.5582 80.9473   5
  -2   0  12 18.1781 64.4520   4
   2   0  12-20.7624 81.5302   2
  -2   0 -12-86.4292 102.802   1
   2   0 -14 22109.5 554.791   1
  -2   0 -14 22695.9 590.663   1
  -2   0  16 76.9631 78.8863   4
   2   0 -16 14.4981 81.3479   1
   2   0  16-61.8405 108.947   5
  -2   0  16 139.216 100.358   5
  -2   0  18 156815. 3723.89   5
   2   0  18 153946. 3727.51   5
  -2   0  18 156194. 3696.41   4
   2   0 -18 154787. 3684.52   1
   2   0  18 162595. 3705.95   4
  -2   0  20 71.6773 86.4133   4
  -2   0 -20 96.7112 126.356   1
   2   0  20 30.8340 114.142   5
  -2   0  20 105.478 111.948   5
   2   0  20 56.7781 91.9678   4
   2   0 -20 11.5451 95.5015   1
  -2   0  22 56135.4 1428.75   5
   2   0  22 57680.3 1432.14   5
   2   0  22 55896.3 1401.27   4
  -2   0  22 57448.5 1396.79   4
  -2   0 -22 57867.0 1419.15   1
  -2   0  24 41.7658 100.874   4
   2   0  24 37.2292 139.828   5
  -2   0 -24-62.4914 143.487   1
  -2   0  24-17.8492 133.284   5
   2   0  24 4.48939 109.144   4
  -2   0  26 152.607 112.229   4
  -2   0 -26 174.010 160.286   1
   2   0  26 297.502 162.856   5
  -2   0  26 152.447 137.268   5
   2   0  26 98.9787 119.499   4
  -2   0  28 38.0174 118.267   4
   2   0  28-137.017 133.135   4
  -2   0  28 27.1599 152.367   5
   2   0  28 62.9282 164.597   5
   2   0  30 11435.2 373.938   4
   2   0  30 11100.3 410.315   5
  -2   0  30 10493.3 398.268   5
  -2   0  30 10957.6 360.925   4
   2   0  32-62.3944 170.642   5
  -2   0  32 59.8011 145.562   5
  -2   0  32 106.841 125.176   4
  -2   0  34 9640.90 384.915   5
   2   0  34 10320.1 364.546   4
   2   0  34 10138.8 397.107   5
  -2   0  34 10374.8 354.661   4
   2   0  36-168.778 144.935   4
   2   0  36-207.799 174.209   5
  -2   0  36-6.00116 138.302   4
  -2   0  36 24.1017 167.061   5
  -2   0  38 3565.18 212.453   4
   2   0  38 3563.44 252.841   5
  -2   0  38 3272.26 242.908   5
   2   0  38 3407.11 226.241   4
   2  -2   0 263074. 6156.22   3
   2  -2   0 258944. 6154.06   2
  -2   2   0 266802. 6150.74   5
  -2   2   0 260548. 6150.91   4
  -2  -2   0 267973. 6149.97   5
  -2  -2   0 270014. 6155.29   1
  -2  -2  -2 31960.8 760.348   1
  -2  -2   2 30359.1 745.546   3
   2  -2  -2 31216.2 768.978   3
   2  -2  -2 31809.1 754.589   2
  -2  -2   2 31956.3 748.516   5
   2  -2   2 34247.8 755.937   2
  -2   2   2 31031.5 749.319   4
  -2   2  -2 33016.4 770.386   1
  -2   2   2 32310.8 751.544   5
   2  -2   2 31865.3 750.978   3
   2   2   2 31456.0 746.660   4
   2  -2   4 40274.2 942.770   3
  -2  -2  -4 39910.3 955.741   1
  -2   2   4 41569.8 946.646   5
  -2   2  -4 36823.9 962.181   1
   2   2   4 40368.7 942.452   4
   2  -2  -4 38967.6 948.567   2
  -2  -2   4 39372.4 942.818   5
   2  -2   4 39339.4 947.585   2
  -2  -2   4 40455.9 942.019   3
  -2   2  -6 6747.51 207.027   1
  -2   2   6 7004.70 191.169   5
   2  -2   6 7510.46 193.208   2
   2   2  -6 7413.85 179.581   2
   2  -2  -6 6901.10 184.401   1
  -2  -2   6 6978.59 189.820   5
   2   2   6 7286.16 188.664   4
  -2  -2  -6 7129.19 201.842   1
  -2   2   6 6744.21 185.371   4
   2  -2   6 7185.69 188.082   3
  -2  -2   6 6664.83 177.680   2
   2  -2   8 55002.9 1325.83   3
  -2  -2  -8 55460.9 1339.15   1
   2   2   8 57456.0 1328.12   4
  -2  -2   8 56503.7 1317.64   4
  -2   2   8 53606.4 1324.18   4
   2  -2  -8 55542.3 1319.27   1
  -2  -2   8 57871.2 1331.85   5
  -2   2  -8 57242.2 1346.17   1
  -2   2   8 54831.4 1332.90   5
   2  -2   8 56004.4 1328.56   2
   2  -2  10 93.7104 58.2273   2
   2   2 -10 63.1188 32.6592   1
  -2   2  10 2.39033 57.6099   5
   2  -2 -10-4.26120 53.2336   1
   2  -2  10 79.7133 55.3325   3
   2   2  10-23.7839 53.0515   4
  -2  -2  10 2.29129 59.6912   5
  -2   2 -10 86.2079 82.5454   1
  -2   2  10-16.3395 49.8312   4
  -2  -2 -10 105.173 74.9102   1
  -2  -2  10 32.3945 44.0308   4
   2  -2 -12 47432.4 1098.91   1
   2  -2  12 46007.6 1107.76   3
   2   2  12 44832.8 1121.97   5
  -2   2 -12 44355.0 1125.76   1
  -2  -2  12 46891.6 1099.04   4
  -2  -2 -12 43232.6 1118.45   1
   2   2 -12 46872.1 1083.69   1
  -2  -2  12 45930.4 1118.34   5
   2  -2  12 43548.8 1106.11   2
  -2   2  12 47214.7 1107.38   4
  -2   2  12 43502.1 1118.22   5
   2   2  12 46550.3 1109.65   4
   2  -2 -14 2985.55 132.944   1
  -2  -2 -14 3210.57 160.722   1
   2   2  14 2979.46 137.281   4
  -2   2 -14 2848.51 165.830   1
   2   2 -14 2942.71 115.790   1
  -2  -2  16 1334.62 128.299   5
   2  -2 -16 1097.73 100.200   1
   2  -2  16 1075.31 109.647   3
  -2  -2  16 1097.92 94.9973   4
   2   2 -16 1096.80 87.9836   1
  -2   2  16 1471.99 122.839   5
   2  -2  16 1257.72 136.516   5
   2  -2  16 1062.55 106.642   2
   2   2  16 1243.46 129.795   5
  -2   2  16 1040.99 103.536   4
  -2   2 -16 724.428 125.549   1
   2   2  18 4722.66 211.211   5
  -2  -2  18 5385.62 181.564   4
  -2   2  18 5071.90 208.931   5
   2  -2  18 5009.74 187.833   2
  -2  -2  18 5196.57 211.155   5
   2   2 -18 4779.68 168.376   1
   2   2  18 4989.75 192.702   4
   2  -2  18 4929.74 213.413   5
   2  -2 -18 4841.26 183.628   1
   2  -2  18 4785.26 190.851   3
  -2  -2 -18 4609.45 205.613   1
  -2   2  18 4911.78 186.691   4
  -2  -2 -20 142231. 3376.80   1
   2  -2  20 142676. 3365.67   3
  -2  -2  20 143208. 3353.74   4
   2   2  20 136384. 3382.55   5
  -2   2  20 141486. 3385.03   5
  -2   2 -20 142382. 3377.34   1
   2  -2  20 142598. 3359.80   2
  -2  -2  20 139933. 3385.28   5
   2   2  20 144032. 3364.78   4
   2  -2 -20 139274. 3349.11   1
   2  -2  20 140439. 3387.95   5
  -2   2  20 145127. 3360.23   4
  -2  -2  22 479.705 128.349   5
   2  -2  22 525.733 112.567   4
   2  -2  22 704.269 137.680   5
  -2  -2 -22 457.085 141.754   1
  -2  -2  22 406.337 99.2110   4
   2   2  22 564.298 132.613   5
  -2   2 -22 460.440 142.155   1
  -2   2  22 479.146 126.423   5
   2   2  22 472.864 108.875   4
  -2   2  22 576.244 104.808   4
  -2  -2 -24 12714.2 399.161   1
  -2   2  24 11926.5 359.778   4
   2   2  24 11854.5 395.174   5
   2   2  24 10154.4 358.142   4
  -2  -2  24 11585.5 393.682   5
   2  -2  24 12054.8 369.030   4
  -2   2  24 11310.9 386.494   5
  -2   2 -24 11781.1 386.526   1
   2  -2  24 11110.2 398.565   5
  -2  -2  24 12298.2 357.206   4
  -2   2  26 6.26793 144.903   5
   2  -2  26 57.0048 123.902   4
   2   2  26-5.01465 123.411   4
  -2  -2  26 45.3839 143.241   5
   2   2  26-6.50721 148.490   5
  -2   2 -26 16.5795 169.998   1
   2  -2  26-67.1303 160.459   5
  -2  -2 -26 183.271 161.768   1
  -2  -2  26 96.9076 114.091   4
  -2   2  26 19.1045 120.582   4
  -2  -2 -28 6950.51 315.340   1
  -2   2  28 7760.66 295.499   4
  -2  -2  28 7225.69 268.319   4
   2   2  28 6955.68 305.489   5
   2   2  28 7272.19 281.495   4
  -2  -2  28 7226.33 309.914   5
   2  -2  28 7280.63 313.458   5
  -2   2  28 7043.11 306.913   5
   2  -2  28 6938.24 273.236   4
   2   2  30 226.787 131.353   4
   2  -2  30 270.246 133.179   4
  -2  -2  30 153.885 123.873   4
   2   2  30 44.4676 154.775   5
  -2   2  30-21.1875 149.943   5
  -2   2  30 165.255 124.690   4
  -2  -2  30 291.761 165.124   5
   2  -2  30 441.580 169.293   5
  -2   2  32 19565.2 610.584   5
   2  -2  32 20464.3 625.505   5
   2   2  32 19680.3 617.808   5
  -2  -2  32 20880.0 578.078   4
  -2  -2  34 181.898 159.194   5
   2   2  34 106.181 143.758   4
   2  -2  34 490.505 181.614   5
  -2  -2  34 158.742 122.383   4
  -2   2  34 273.185 154.843   5
   2  -2  34 132.281 139.624   4
   2   2  34 120.629 159.806   5
  -2   2  34 132.474 134.496   4
   2  -2  36 111.030 180.044   5
   2   2  36-6.72089 148.493   4
   2   2  36 32.6226 166.531   5
  -2  -2  36 52.9314 134.434   4
  -2  -2  36 361.907 175.553   5
  -2   2  36 15.6612 157.576   5
   2  -2  36 101.912 143.909   4
  -2   2  36-36.1259 134.426   4
   2  -2  38 182.088 142.956   4
  -2   2  38 119.164 140.899   4
  -2  -2  38 84.4189 160.655   5
   2  -2  38-8.76332 172.974   5
  -2  -2  38 179.478 151.370   4
  -2   2  38 40.3911 161.376   5
   2   2  38 264.708 177.230   5
   2   2  38 270.977 149.707   4
  -2   4   0 9.15625 28.0095   5
  -2  -4   0 100.204 28.3333   3
  -2  -4   0 60.6310 27.6678   5
  -2  -4   0 178.050 58.8853   1
  -2   4   0 33.7433 36.7962   4
   2  -4   0 87.5326 53.2280   2
   2  -4   0 5.49468 63.7819   3
  -2  -4  -2 324141. 7435.52   3
  -2   4  -2 317044. 7437.25   5
   2  -4  -2 325638. 7459.06   3
   2  -4  -2 318741. 7445.42   2
   2  -4   2 313808. 7441.44   3
  -2  -4   2 319286. 7430.54   5
  -2  -4   2 310798. 7433.52   1
  -2   4   2 314678. 7435.57   5
  -2   4   2 323733. 7437.74   4
  -2   4  -2 319691. 7441.10   4
  -2  -4  -2 314369. 7446.20   1
  -2  -4   2 331784. 7432.67   3
   2  -4   2 324702. 7442.59   2
  -2  -4   4 88874.8 2112.87   5
   2  -4   4 87103.7 2120.13   3
   2  -4  -4 91518.3 2126.75   2
   2  -4   4 91950.5 2122.12   2
  -2   4   4 88956.5 2118.44   5
  -2  -4   4 91045.0 2114.82   3
  -2   4   4 92307.9 2117.34   4
  -2  -4  -4 90831.8 2128.26   1
   2   4   4 91325.7 2113.58   4
   2  -4   6 4598.73 133.847   3
  -2  -4  -6 4174.25 144.114   1
   2  -4  -6 4373.72 135.104   1
   2  -4   6 4214.96 135.475   2
  -2  -4   6 4230.88 116.855   2
  -2   4   6 4844.31 131.479   4
  -2   4  -6 4200.99 156.216   1
  -2   4   6 4994.13 136.670   5
  -2  -4   6 4806.87 130.886   5
  -2  -4   6 4397.36 131.600   3
   2   4   6 4996.55 132.753   4
  -2  -4   8 4561.98 140.134   5
   2  -4   8 4456.36 142.444   2
  -2  -4   8 4344.07 124.774   2
   2  -4  -8 4476.66 140.714   1
   2   4   8 4418.18 138.509   4
  -2  -4  -8 4395.27 153.128   1
  -2   4   8 4484.28 143.500   5
  -2   4   8 4366.23 136.618   4
  -2   4  -8 4529.38 169.073   1
  -2  -4   8 4316.80 137.690   3
  -2  -4 -10 55516.4 1357.40   1
   2  -4 -10 56550.8 1343.28   1
  -2   4  10 55962.3 1352.58   5
  -2  -4  10 55979.7 1348.54   5
   2  -4  10 53950.8 1344.93   2
   2   4  10 56111.1 1345.69   4
   2  -4  10 54930.4 1345.19   3
  -2  -4  10 55558.7 1345.78   3
  -2  -4  10 54218.4 1331.62   2
  -2   4 -10 57093.1 1369.02   1
  -2   4  10 57952.3 1344.93   4
   2   4 -12 18034.0 429.906   1
   2   4  12 18376.3 463.324   4
  -2  -4  12 17649.2 462.394   3
   2   4  12 16997.3 474.195   5
   2  -4  12 17418.5 459.265   2
   2  -4  12 17676.6 461.632   3
  -2   4  12 17382.4 458.683   4
  -2  -4  12 18161.0 469.596   5
  -2   4  12 16525.3 467.674   5
  -2   4 -12 18246.7 488.707   1
  -2  -4  12 17269.6 444.681   2
   2  -4 -12 18118.8 459.562   1
  -2  -4 -12 17777.3 478.234   1
   2   4 -14 30096.1 710.159   1
  -2   4 -14 28328.3 760.422   1
  -2   4  14 30023.8 755.714   5
   2   4  14 28624.2 741.097   4
   2  -4  16 110.632 109.312   5
  -2  -4  16 88.6493 77.7336   2
  -2  -4 -16 57.5829 110.245   1
   2  -4  16 184.470 89.1975   2
   2  -4  16 91.7976 82.0701   3
  -2   4  16 103.396 81.6653   4
  -2  -4  16 63.8601 96.4956   5
  -2   4  16 95.8105 98.9639   5
  -2   4 -16 84.1833 121.643   1
   2   4 -16 109.953 69.8646   1
   2  -4 -16-14.2105 94.9744   1
   2   4  16 150.491 104.921   5
  -2  -4  16 127.990 94.5970   3
  -2  -4 -18 37669.8 984.319   1
   2  -4  18 39429.8 996.587   5
  -2   4  18 38597.0 967.161   4
  -2   4  18 40332.1 990.873   5
   2  -4  18 38953.2 967.753   2
  -2  -4  18 39332.5 990.055   5
   2   4 -18 40221.4 941.474   1
   2  -4  18 38372.6 971.201   3
   2  -4 -18 38459.0 964.849   1
  -2  -4  18 38423.7 955.597   4
   2   4  18 38129.6 989.087   5
   2   4  18 37683.0 971.115   4
   2  -4  20 2790.03 153.218   2
  -2   4  20 2966.41 147.535   4
   2  -4  20 3384.30 187.922   5
   2   4  20 2644.23 146.681   4
  -2  -4  20 3458.11 180.193   5
  -2  -4 -20 2933.27 181.736   1
   2   4  20 3013.86 175.481   5
  -2   4  20 2729.62 166.999   5
  -2  -4  20 2901.51 138.717   4
  -2   4 -20 2597.06 179.597   1
   2  -4  20 3079.07 154.563   3
  -2  -4  22 62839.9 1491.97   4
  -2   4 -22 62300.0 1522.47   1
   2   4  22 61828.6 1507.86   4
   2  -4  22 61115.6 1509.00   3
  -2   4  22 59818.7 1526.42   5
   2  -4  22 61400.3 1534.41   5
   2  -4  22 61105.6 1499.84   2
  -2   4  22 60403.2 1499.88   4
   2   4  22 56271.5 1529.77   5
  -2  -4 -22 63741.0 1527.09   1
  -2  -4  22 62639.4 1533.27   5
   2  -4  24 90.2170 150.047   5
   2   4  24-6.07193 144.041   5
  -2   4  24-46.9119 125.978   5
  -2   4  24 123.118 109.735   4
   2  -4  24 8.67530 113.848   2
   2   4  24 86.4059 118.471   4
  -2  -4  24 27.6002 101.009   4
  -2  -4 -24 44.5684 157.695   1
  -2   4 -24 63.7196 148.280   1
  -2  -4  24-6.15239 135.449   5
   2  -4  24-14.3862 121.394   3
   2   4  26 693.826 158.010   5
   2  -4  26 505.873 126.351   4
  -2  -4  26 688.542 161.295   5
  -2   4  26 459.581 120.062   4
  -2  -4  26 681.379 123.781   4
  -2   4  26 619.479 151.072   5
   2  -4  26 748.948 174.927   5
  -2  -4 -26 406.678 164.237   1
   2   4  26 550.106 138.755   4
   2  -4  28 864.426 146.184   4
  -2  -4 -28 1098.23 180.587   1
  -2  -4  28 1166.84 195.851   5
   2  -4  28 1242.36 177.799   5
  -2  -4  28 913.933 142.826   4
   2   4  28 908.133 172.207   5
  -2   4  28 1001.91 142.545   4
  -2   4  28 904.431 162.322   5
   2   4  28 1151.77 147.285   4
  -2  -4  30 31672.1 894.601   5
   2  -4  30 32056.2 852.523   4
   2   4  30 32299.3 863.299   4
   2  -4  30 32700.0 904.981   5
  -2   4  30 32558.2 855.386   4
  -2   4  32 578.053 160.288   5
   2   4  32 481.999 140.720   4
  -2  -4  32 754.586 138.445   4
   2   4  32 306.150 165.681   5
   2  -4  34 3424.62 210.883   4
   2   4  34 3717.83 246.125   5
  -2   4  34 3492.01 206.872   4
  -2  -4  34 2810.08 233.627   5
   2  -4  34 3428.71 247.173   5
  -2  -4  34 3144.90 194.348   4
   2   4  34 3532.19 220.787   4
  -2   4  34 3701.13 232.316   5
  -2  -4  36 338.047 173.272   5
   2  -4  36 43.4933 136.431   4
  -2   4  36-84.8761 162.342   5
   2  -4  36 78.6385 175.077   5
   2   4  36 89.0472 168.662   5
   2   4  36-48.1012 156.290   4
  -2  -4  36 84.7657 127.890   4
  -2   4  36-12.5218 141.927   4
   2  -4  38 3413.71 258.258   5
  -2   4  38 3286.05 240.704   5
  -2  -4  38 3378.90 204.732   4
  -2   4  38 3226.39 214.869   4
   2   4  38 3444.76 228.869   4
   2   4  38 3911.62 257.379   5
  -2  -4  38 3228.24 244.771   5
   2  -4  38 3307.38 217.791   4
   2  -6   0 109684. 2608.94   2
  -2  -6   0 112390. 2596.27   3
  -2   6   0 114835. 2603.68   4
  -2  -6   0 108347. 2607.02   1
   2  -6   0 108086. 2615.19   3
  -2   6   0 111733. 2595.58   5
  -2  -6   2 45948.7 1069.82   5
  -2   6  -2 44194.4 1078.70   5
  -2  -6   2 45709.0 1077.15   3
  -2  -6  -2 46564.4 1083.17   3
  -2   6  -2 45816.2 1086.45   4
  -2  -6  -2 46767.5 1092.25   1
   2  -6  -2 46192.8 1092.87   2
  -2   6   2 46334.6 1083.95   4
  -2  -6   2 46335.4 1081.56   1
   2  -6   2 43169.5 1089.41   3
   2  -6  -2 44902.2 1104.43   3
   2  -6   2 45072.5 1088.47   2
  -2   6   2 46621.9 1078.10   5
   2   6   4 1577.22 55.7677   4
  -2   6   4 1619.78 63.1920   4
   2  -6   4 1846.50 73.3651   2
   2  -6  -4 1837.36 81.8622   2
  -2   6   4 1513.72 61.4828   5
  -2  -6   4 1489.70 53.0248   5
  -2  -6  -4 1938.01 91.1585   3
  -2  -6   4 1710.61 59.4035   1
   2  -6   4 1484.08 70.3754   3
  -2  -6   4 1676.78 63.7346   3
   2  -6  -4 1611.93 107.044   3
  -2  -6  -4 1808.45 82.6915   1
   2  -6   6 8071.35 224.114   2
  -2   6   6 8133.85 220.347   5
  -2  -6   6 8337.20 213.010   5
   2   6   6 8896.51 217.691   4
  -2  -6  -6 8180.79 235.340   1
  -2  -6   6 7672.46 199.720   2
   2  -6  -6 8052.95 229.040   1
  -2  -6   6 8495.40 220.293   3
  -2   6   6 8579.85 220.603   4
   2  -6   6 8342.85 224.663   3
  -2  -6   8 215492. 5095.80   3
  -2  -6   8 221971. 5093.31   5
   2   6   8 222806. 5095.20   4
   2  -6  -8 216437. 5101.01   1
  -2   6  -8 214088. 5121.47   1
  -2   6   8 221184. 5095.80   4
   2  -6   8 219775. 5099.68   2
  -2  -6   8 218302. 5079.29   2
  -2   6   8 221676. 5100.13   5
  -2  -6  -8 210976. 5109.85   1
   2  -6   8 213185. 5099.14   3
  -2  -6  10 26301.4 657.306   3
   2  -6  10 25987.0 660.552   3
  -2   6  10 27593.5 666.854   5
   2   6 -10 27492.4 638.786   1
  -2   6  10 27346.2 658.921   4
  -2  -6  10 25638.0 656.938   5
   2   6  10 26790.6 658.972   4
   2  -6 -10 26727.1 664.555   1
  -2   6 -10 25342.1 686.602   1
  -2  -6 -10 26199.6 674.984   1
   2   6  10 26194.3 669.928   5
  -2  -6  10 25911.6 640.403   2
   2  -6  10 26198.4 659.702   2
  -2  -6  12 250853. 5888.32   2
  -2   6 -12 251915. 5932.02   1
   2   6  12 254702. 5919.72   5
   2   6 -12 253017. 5878.98   1
  -2   6  12 255398. 5907.09   4
   2   6  12 251494. 5907.50   4
   2  -6 -12 255525. 5908.38   1
  -2  -6  12 247778. 5910.15   5
   2   6 -14 599.291 66.5009   1
   2  -6  14 625.662 97.9053   3
   2   6  14 680.550 95.0787   4
  -2  -6  14 647.718 95.3922   3
  -2  -6  14 700.992 80.5145   2
   2   6  14 626.552 109.984   5
  -2   6 -14 607.378 137.049   1
   2  -6  14 586.462 94.6398   2
  -2   6  14 599.661 99.5472   5
   2  -6 -14 583.288 104.069   1
   2   6 -16 9114.83 242.762   1
   2  -6 -16 8941.40 276.181   1
  -2   6  16 8783.67 288.293   5
   2  -6  16 9079.24 270.589   2
   2  -6  16 9286.14 298.184   5
   2   6  16 8521.53 289.839   5
  -2  -6  16 9179.42 290.051   5
  -2   6 -16 8826.91 303.010   1
  -2  -6  16 8701.94 276.284   3
  -2   6  16 8500.30 268.294   4
   2  -6  16 8488.80 273.667   3
  -2  -6  16 8368.27 255.811   2
  -2  -6 -16 8933.71 295.688   1
   2  -6  18 1197.41 114.921   3
  -2  -6 -18 1115.44 136.183   1
   2  -6  18 1293.53 137.991   5
   2   6  18 905.247 123.887   5
  -2  -6  18 1224.37 131.953   5
  -2   6  18 1078.89 109.072   4
  -2  -6  18 1206.43 98.9606   2
   2  -6  18 1100.86 109.198   2
   2   6  18 1409.53 111.467   4
  -2  -6  18 1307.22 118.082   3
  -2   6  18 1263.09 123.211   5
  -2   6 -20 44562.1 1188.94   1
  -2  -6  20 48048.6 1201.46   5
   2  -6  20 49602.2 1211.69   5
  -2  -6  20 49793.6 1180.57   3
  -2  -6 -20 46213.9 1192.33   1
   2   6  20 46911.6 1175.51   4
   2   6  20 45260.9 1194.66   5
   2  -6  20 47309.2 1176.60   3
   2  -6 -20 45587.1 1172.87   1
  -2  -6  20 47707.4 1158.47   2
   2  -6  20 49450.7 1172.11   2
  -2   6  20 46621.2 1192.53   5
  -2   6  20 47487.7 1173.96   4
   2   6  22 6580.48 246.304   4
   2   6  22 6403.50 266.214   5
   2  -6  22 6537.38 273.193   5
   2  -6  22 6874.45 241.729   2
  -2  -6  22 6722.60 270.957   5
  -2   6  22 6381.16 241.177   4
  -2  -6 -22 6762.59 271.993   1
   2  -6 -22 6465.01 251.860   1
  -2   6 -22 6776.58 274.524   1
   2  -6  22 6343.08 242.064   3
  -2  -6  22 6696.38 227.111   4
  -2   6  22 6254.97 257.563   5
   2  -6  24 13600.0 408.457   3
   2  -6  24 13402.2 399.298   2
   2   6  24 14025.5 427.380   4
  -2  -6 -24 12440.2 440.275   1
   2  -6  24 12590.8 440.944   5
  -2   6  24 13324.9 404.478   4
  -2  -6  24 13843.2 391.942   4
  -2  -6  24 13374.4 436.400   5
   2   6  24 12800.9 431.584   5
   2  -6 -24 12515.6 408.119   1
  -2   6 -24 13134.8 427.540   1
  -2   6  24 13504.1 428.191   5
   2  -6  26 227.203 122.732   2
  -2  -6 -26 213.258 166.095   1
  -2   6  26 231.536 142.489   5
   2   6  26 45.2115 146.455   5
   2  -6  26 289.066 160.792   5
  -2   6  26 125.957 123.605   4
  -2  -6  26 57.3288 106.664   4
   2  -6  26 84.2150 129.216   3
  -2  -6  26 168.943 146.029   5
   2   6  26 257.105 129.918   4
   2  -6  28 24675.4 698.175   3
   2  -6  28 24809.7 683.679   2
   2  -6  28 24923.7 732.946   5
  -2   6  28 25889.5 694.275   4
  -2   6  28 24639.6 714.560   5
  -2  -6  28 25597.4 733.424   5
  -2  -6  28 26120.3 678.998   4
  -2  -6 -28 25229.1 719.805   1
   2   6  28 26123.0 729.268   5
   2   6  28 24903.5 700.123   4
  -2  -6 -30 258.508 176.386   1
   2  -6  30 299.630 171.662   5
  -2  -6  30 200.756 153.970   5
  -2   6  30 83.6195 130.008   4
   2   6  30 341.706 138.763   4
  -2  -6  32 12034.9 394.321   4
   2   6  32 12069.6 414.417   4
  -2   6  32 13480.0 439.574   5
   2   6  32 12736.6 449.640   5
   2  -6  32 12889.2 407.475   4
   2  -6  34 226.650 181.989   5
   2  -6  34 121.163 131.023   4
  -2  -6  34 26.5125 123.873   4
   2   6  34 54.2451 160.344   5
  -2   6  34-74.2095 152.935   5
  -2  -6  34 200.869 165.547   5
  -2   6  34 180.940 140.339   4
  -2  -6  36 133.987 135.632   4
  -2  -6  36-8.66028 162.419   5
   2   6  36-56.2807 165.347   5
   2  -6  36-53.6889 176.786   5
   2  -6  36 67.2802 140.262   4
  -2   6  36 7.68239 161.947   5
   2   6  36 145.430 160.997   4
  -2   6  36 75.2474 136.333   4
   2  -6  38 170.646 144.459   4
   2  -6  38 9.17071 172.616   5
  -2   6  38 6.49157 148.983   4
   2   6  38 164.565 176.602   5
  -2  -6  38-26.8545 174.305   5
  -2   6  38-63.5488 170.493   5
  -2  -6  38-86.5696 133.848   4
   2   6  38-79.5422 158.207   4
  -2  -8   0 25.1014 33.0646   3
   2  -8   0-28.6249 47.3049   2
  -2  -8   0-18.7522 47.5516   1
  -2  -8   0 9.68062 12.7461   4
   2  -8   0-29.4500 52.5804   3
  -2   8   0-14.6882 32.6216   4
  -2   8   0 5.83432 20.7714   5
  -2   8  -2 21170.9 509.625   4
  -2   8  -2 20944.7 498.196   5
   2  -8  -2 19529.7 529.774   3
  -2   8   2 21023.1 497.007   5
  -2   8   2 21104.4 505.131   4
  -2  -8   2 20407.5 506.241   1
   2  -8   2 20393.2 516.865   3
  -2  -8  -2 20578.3 517.320   1
  -2  -8   2 20332.0 486.450   5
  -2  -8  -2 20551.8 508.201   3
  -2  -8   2 21214.6 503.348   3
   2  -8   2 19965.7 511.110   2
   2  -8  -2 20344.7 516.940   2
  -2  -8   4 914.703 55.6081   3
   2  -8   4 764.341 62.5595   3
   2  -8  -4 736.218 99.2346   3
  -2   8   4 845.787 48.3643   5
  -2   8   4 945.171 53.3238   4
  -2  -8  -4 944.874 81.3713   3
  -2  -8   4 840.818 35.3283   5
  -2  -8   4 745.006 56.0350   1
  -2  -8  -4 866.447 77.5496   1
   2   8   4 845.143 41.2598   4
   2  -8   4 869.376 62.2841   2
   2  -8  -4 786.204 73.6392   2
  -2  -8   6 2270.30 92.9970   3
   2  -8   6 2063.01 95.2269   2
  -2  -8   6 2281.55 75.3545   5
   2  -8  -6 1939.45 108.270   1
  -2  -8   6 1956.75 62.2386   2
  -2   8   6 2333.73 88.5272   4
   2   8   6 2183.81 80.3652   4
  -2  -8  -6 2008.32 113.608   1
  -2   8   6 2201.58 87.5589   5
   2  -8   6 2092.02 99.1075   3
  -2  -8  -6 1960.58 140.767   3
   2   8   8 30827.3 757.358   5
   2  -8  -8 29897.5 761.059   1
  -2   8   8 30926.5 750.748   5
  -2  -8   8 30115.2 748.694   3
   2  -8   8 30191.6 754.491   3
  -2   8   8 29215.8 746.005   4
   2   8   8 33003.0 746.895   4
   2  -8   8 30140.9 751.014   2
  -2  -8  -8 29621.6 765.342   1
  -2  -8   8 30752.4 729.894   2
  -2  -8   8 30934.0 740.687   5
  -2  -8  10 518810. 11859.8   5
  -2   8 -10 506679. 11894.4   1
  -2   8  10 511807. 11868.8   5
  -2  -8  10 500209. 11863.9   3
   2   8  10 517698. 11862.1   4
  -2   8  10 511084. 11862.0   4
   2  -8 -10 493273. 11871.3   1
   2   8  10 513002. 11872.3   5
   2   8  12 1467.83 105.373   4
   2  -8  12 1767.09 112.094   3
  -2   8 -12 1736.54 159.387   1
   2  -8 -12 1702.33 128.673   1
  -2  -8  12 1489.63 107.588   5
   2   8 -12 1860.43 104.327   1
   2  -8  12 1738.26 114.404   2
  -2  -8  14 3874.56 164.419   5
   2   8 -14 3805.57 141.236   1
   2  -8  14 4034.55 163.082   3
  -2   8 -14 3729.85 200.121   1
  -2   8  14 3822.63 166.638   5
   2  -8  14 4082.26 160.864   2
  -2  -8 -14 3818.53 179.595   1
  -2   8  14 3485.32 153.003   4
  -2  -8  14 3984.53 162.160   3
   2   8  14 3833.28 160.386   4
   2   8  14 3787.57 175.024   5
  -2  -8  14 4061.37 139.670   2
   2  -8  16-53.9157 85.9938   2
   2  -8  16 46.3708 88.0941   3
  -2  -8 -16 33.3274 110.827   1
   2  -8  16 89.1168 108.408   5
   2   8  16 50.4132 103.681   5
  -2   8  16 32.4434 94.0544   5
   2  -8 -16 95.5655 104.905   1
  -2   8  16-26.9627 82.1179   4
   2  -8  18 17046.6 479.014   3
   2   8  18 17109.9 478.385   4
   2  -8  18 17629.1 470.996   2
  -2  -8  18 17875.8 496.760   5
  -2   8  18 17655.9 492.883   5
  -2  -8  18 17554.8 479.467   3
  -2  -8  18 16770.1 456.084   2
  -2   8  18 17561.3 477.543   4
   2  -8 -18 17117.3 481.895   1
  -2  -8 -18 17153.1 495.440   1
   2   8  18 16601.4 494.527   5
   2  -8  18 17789.4 503.332   5
  -2   8  20 2591.89 151.323   4
   2  -8  20 2628.28 151.662   3
  -2  -8  20 2199.45 127.791   2
  -2  -8 -20 2163.79 169.969   1
   2   8  20 2418.10 147.447   4
  -2  -8  20 2496.83 168.233   5
  -2   8  20 2572.33 171.509   5
   2   8  20 2140.83 165.585   5
  -2   8 -20 2568.85 185.516   1
   2  -8 -20 2200.39 172.899   1
   2  -8  20 2423.91 148.330   2
   2  -8  20 2529.20 182.308   5
  -2  -8  20 2450.02 148.443   3
   2   8  22 26300.9 737.215   5
   2   8  22 27092.0 721.207   4
  -2   8  22 26713.1 732.518   5
  -2   8 -22 28282.8 743.900   1
  -2  -8  22 26877.1 739.993   5
   2  -8  22 27097.1 707.610   2
  -2   8  22 25143.1 709.175   4
   2  -8 -22 27952.6 728.149   1
   2  -8  22 27978.2 750.010   5
  -2  -8  22 26437.3 695.382   2
   2  -8  22 27349.2 718.117   3
  -2  -8  22 28782.6 722.967   3
  -2  -8 -22 26524.5 736.639   1
   2  -8  24 3060.93 179.589   3
   2  -8  24 3270.93 173.541   2
  -2  -8  24 2706.53 196.637   5
  -2   8  24 2776.79 172.689   4
   2   8  24 2866.63 201.247   5
  -2  -8  24 3067.79 183.573   3
  -2   8  24 3209.93 194.450   5
   2   8  24 3037.55 179.495   4
   2  -8 -24 3153.89 200.038   1
   2  -8  24 2961.97 215.741   5
  -2  -8  24 2984.80 156.871   2
  -2  -8 -24 2825.76 209.772   1
   2  -8  26 1253.96 145.447   2
   2  -8  26 1148.19 151.602   3
  -2  -8 -26 933.189 181.704   1
  -2   8  26 1043.57 160.424   5
   2   8  26 1144.54 169.087   5
   2  -8  26 1174.95 186.287   5
   2   8  26 861.927 146.316   4
  -2   8  26 1059.09 138.824   4
  -2  -8  26 1274.90 172.852   5
  -2  -8  26 1264.81 129.581   4
  -2  -8  28 466.181 124.336   4
  -2   8  28 378.460 130.595   4
   2  -8  28 434.587 135.760   2
  -2  -8 -28 532.717 175.258   1
  -2  -8  28 343.826 163.995   5
   2  -8  28 367.954 166.972   5
  -2   8  28 452.213 155.094   5
   2  -8  28 616.613 142.485   3
   2   8  28 378.742 150.601   5
   2   8  28 407.930 129.379   4
  -2  -8  30 21206.9 649.470   5
   2  -8  30 21842.7 659.345   5
  -2  -8 -30 22028.0 644.302   1
   2   8  30 20142.7 613.713   4
  -2   8  30 21631.4 610.425   4
   2  -8  32 521.098 138.382   4
   2   8  32 493.098 167.461   5
  -2  -8  32 443.466 128.889   4
   2   8  32 641.378 152.337   4
  -2   8  32 357.254 148.849   5
  -2  -8  34 4660.26 279.632   5
   2  -8  34 5133.85 293.617   5
  -2  -8  34 5243.04 232.474   4
   2   8  34 4714.65 267.520   5
  -2   8  34 4733.28 261.978   5
   2  -8  34 4686.00 234.514   4
  -2   8  34 4731.53 239.213   4
  -2  -8  36-188.757 130.255   4
   2   8  36 88.5880 168.945   5
   2  -8  36 9.11332 194.503   5
   2  -8  36 23.4245 141.439   4
  -2  -8  36 89.5632 167.146   5
  -2   8  36 76.7678 136.922   4
  -2   8  36 192.879 167.430   5
  -2   8  38 2039.59 212.419   5
  -2   8  38 2154.68 195.865   4
   2  -8  38 1980.49 234.718   5
   2   8  38 2227.65 229.764   5
  -2  -8  38 1896.41 215.376   5
   2  -8  38 2178.25 188.151   4
  -2  -8  38 2061.57 177.880   4
  -2  10   0 30072.4 696.400   5
   2 -10   0 29074.5 721.054   2
  -2 -10   0 30252.9 711.254   3
  -2  10   0 29043.1 712.825   4
  -2 -10   0 28739.5 719.553   1
   2 -10   0 28838.1 731.330   3
  -2 -10   0 28733.2 690.044   4
  -2  10  -2 1448.39 60.3051   5
  -2  10  -2 1460.55 76.9987   4
   2 -10  -2 1414.96 111.827   3
   2 -10   2 1220.97 84.3233   2
  -2 -10   2 1456.27 75.9531   3
  -2 -10   2 1352.74 88.4800   1
  -2  10   2 1642.55 74.7230   4
  -2 -10  -2 1406.53 99.6087   1
  -2 -10  -2 1586.06 91.3067   3
   2 -10  -2 1678.76 97.8996   2
  -2 -10   2 1156.34 46.0379   4
   2 -10   2 1296.64 91.3889   3
  -2  10   2 1312.49 56.5681   5
  -2 -10  -4 3737.04 159.263   1
   2 -10   4 3887.34 140.463   3
  -2 -10   4 3626.06 96.6134   5
  -2 -10  -4 4206.66 164.928   3
   2 -10  -4 3799.98 179.436   3
  -2 -10   4 3373.44 132.877   1
  -2  10   4 3935.73 125.355   4
   2  10   4 3577.40 124.217   5
   2 -10   4 3473.30 134.466   2
   2  10   4 3618.24 108.087   4
   2 -10  -4 3970.86 150.928   2
  -2  10   4 3957.97 116.783   5
  -2 -10   4 3809.13 127.739   3
   2 -10   6 4167.32 153.728   2
  -2 -10   6 4089.42 122.658   2
   2 -10   6 4476.98 158.455   3
  -2 -10   6 4623.53 125.653   5
  -2 -10  -6 4480.52 179.201   1
  -2 -10  -6 4443.88 205.773   3
   2 -10  -6 4114.84 221.636   3
  -2 -10   6 4413.25 149.244   3
   2  10   6 4536.90 153.604   5
  -2  10   6 4743.52 144.096   5
  -2  10   6 4570.63 146.280   4
   2  10   6 4568.73 135.337   4
   2  10   8 167884. 3916.47   5
  -2  10   8 165137. 3910.05   4
  -2  10   8 171719. 3910.93   5
  -2 -10   8 166920. 3897.48   5
  -2 -10   8 164208. 3890.12   2
  -2 -10  -8 165020. 3960.48   3
   2  10   8 169310. 3904.57   4
  -2 -10   8 165803. 3912.58   3
  -2  10  10 28692.6 738.633   5
   2 -10  10 30589.8 746.763   3
  -2 -10 -10 30592.3 761.885   1
  -2  10  10 29218.0 735.912   4
   2  10  10 29583.5 748.168   5
   2 -10 -10 28735.8 805.610   3
   2  10  10 29159.2 732.849   4
   2 -10  10 31370.3 742.019   2
  -2 -10  10 29679.5 717.929   2
  -2 -10  10 29196.6 728.956   5
  -2  10 -12 171774. 4129.62   1
  -2 -10 -12 173930. 4115.08   1
  -2 -10  12 176257. 4096.38   3
   2 -10  12 179025. 4101.71   3
   2  10  12 167032. 4092.04   4
   2 -10  12 179751. 4095.38   2
  -2 -10  12 171836. 4090.31   5
  -2 -10  14 1534.05 112.150   5
  -2 -10  14 1508.72 113.225   3
  -2 -10 -14 1689.80 140.862   1
  -2  10  14 1500.78 113.417   5
  -2  10  14 1413.63 103.568   4
   2  10 -14 1764.81 118.900   1
   2 -10 -14 1816.83 136.917   1
   2  10  14 1603.57 113.784   4
   2  10  14 1809.09 133.657   5
   2 -10  14 1496.80 114.190   2
   2 -10  14 1604.65 117.503   3
  -2 -10  14 1672.17 95.3902   2
  -2 -10  16 2097.34 109.575   2
  -2 -10 -16 1742.58 151.876   1
   2 -10  16 2033.73 123.857   2
   2 -10  16 1928.69 127.042   3
  -2  10  16 1852.59 121.806   4
   2 -10 -16 1986.29 147.805   1
   2 -10  16 1941.33 145.615   5
   2  10  16 1815.06 122.947   4
   2  10  16 1850.59 143.137   5
  -2  10  16 1776.53 130.051   5
  -2 -10  16 1938.59 129.463   3
   2 -10  18 645.246 110.294   3
  -2 -10 -18 493.595 132.712   1
  -2  10  18 642.563 126.264   5
   2  10  18 794.148 123.295   5
  -2  10  18 245.785 114.464   4
   2 -10  18 556.476 127.225   5
  -2  10 -18 405.411 160.205   1
  -2 -10  18 597.164 85.6348   2
   2  10  18 653.552 104.729   4
  -2 -10  18 593.493 104.965   3
  -2 -10  18 451.430 107.143   5
   2 -10 -18 666.386 154.271   1
   2 -10  18 611.060 103.440   2
  -2  10 -20 17687.7 524.251   1
  -2 -10  20 17943.0 489.961   3
  -2  10  20 17197.2 509.609   5
   2 -10  20 17011.2 490.843   3
   2 -10 -20 17781.7 513.295   1
  -2  10  20 16851.7 492.818   4
   2  10  20 16885.1 507.119   5
   2 -10  20 18733.2 526.833   5
   2 -10  20 17696.1 482.486   2
  -2 -10  20 17514.9 465.539   2
  -2 -10 -20 17534.0 515.527   1
   2  10  20 16452.0 489.627   4
  -2 -10  20 17829.6 512.085   5
   2 -10  22 11229.5 339.626   3
  -2  10 -22 10244.7 369.640   1
  -2 -10 -22 10790.3 364.671   1
  -2 -10  22 9848.31 331.653   3
   2  10  22 10080.6 357.163   5
  -2  10  22 10039.4 352.307   5
  -2  10  22 9949.24 332.364   4
   2 -10 -22 10781.1 356.382   1
   2 -10  22 10974.8 328.832   2
  -2 -10  22 9996.40 310.620   2
   2  10  22 9822.53 338.698   4
  -2 -10  22 10177.9 360.863   5
   2 -10  22 10704.2 371.135   5
  -2 -10  24 13419.6 466.229   5
  -2 -10 -24 15561.8 475.054   1
  -2 -10  24 14563.0 419.968   2
  -2  10  24 14392.6 460.000   5
   2 -10 -24 14757.3 460.729   1
   2 -10  24 15061.4 485.338   5
   2  10  24 13645.8 442.215   4
   2 -10  24 15112.5 429.844   2
  -2 -10  24 15186.6 445.557   3
   2 -10  24 14836.3 443.731   3
  -2  10  24 14437.9 439.213   4
   2  10  24 14970.0 468.573   5
  -2  10  26 50.2191 136.602   5
  -2 -10 -26 25.5212 165.991   1
  -2  10  26-110.088 119.823   4
   2 -10  26-52.5635 162.811   5
   2  10  26 6.55531 148.970   5
   2 -10 -26-110.590 154.281   1
  -2 -10  26 127.913 134.828   3
   2 -10  26 173.953 128.897   3
   2 -10  26 60.7991 125.022   2
  -2 -10  26 124.111 115.490   2
   2  10  26-16.9991 127.046   4
  -2 -10  26-21.4760 149.147   5
   2 -10  28 12280.5 386.327   2
   2 -10  28 11773.4 395.650   3
  -2  10  28 11745.6 412.806   5
   2 -10  28 13195.3 447.857   5
  -2 -10  28 12034.1 433.103   5
  -2  10  28 12590.8 399.318   4
  -2 -10 -28 12048.2 431.142   1
   2  10  28 11640.7 400.708   4
   2  10  28 12319.4 421.072   5
   2 -10  30 1385.37 165.048   3
   2 -10  30 1334.28 197.125   5
  -2 -10 -30 1221.30 205.599   1
   2 -10  30 1503.86 151.913   2
  -2 -10  30 1407.38 187.223   5
  -2 -10  30 1373.16 143.969   4
  -2  10  30 1449.03 155.652   4
  -2 -10 -32 18857.4 589.923   1
  -2  10  32 17702.8 562.233   5
   2 -10  32 18410.6 547.769   3
   2  10  32 18372.1 573.883   5
   2 -10  32 18156.5 531.098   2
  -2 -10  32 17867.9 518.808   4
   2 -10  34 212.429 186.251   5
  -2 -10  34 131.165 122.036   4
  -2  10  34 45.0010 155.962   5
  -2 -10  34 125.362 171.589   5
   2  10  34 31.3018 164.332   5
   2 -10  34 17.0010 127.072   4
  -2  10  34 57.6428 139.258   4
   2 -10  36 84.0120 186.045   5
  -2 -10  36 85.5028 130.123   4
  -2  10  36 246.945 170.056   5
   2 -10  36 78.8252 144.072   4
  -2  10  36 173.160 149.972   4
   2  10  36 74.1414 189.227   5
  -2 -10  36-167.842 172.090   5
  -2  12   0-50.8415 60.2744   4
  -2 -12   0 44.9256 72.9585   3
  -2  12   0 16.0150 36.6166   5
  -2 -12   0 35.0087 94.5907   1
  -2  12   2 75671.5 1732.91   4
  -2 -12   2 73231.9 1708.34   4
  -2 -12   2 73759.2 1731.57   3
  -2 -12   2 74773.2 1740.12   1
  -2  12  -2 73128.7 1714.82   5
   2  12   2 69919.4 1709.99   5
  -2  12   2 72873.2 1712.56   5
  -2  12  -2 74054.5 1734.08   4
  -2 -12  -2 73382.9 1746.33   1
  -2 -12  -2 72722.1 1739.03   3
  -2 -12   4 120.232 76.3012   3
   2  12   4 101.596 64.4439   5
   2  12   4 20.0748 37.8868   4
  -2  12   4-1.34136 51.2310   5
  -2 -12  -4 39.5464 108.979   3
  -2  12   4 19.4451 59.6295   4
  -2 -12   6 1909.31 104.708   3
  -2 -12  -6 1731.17 155.787   3
   2  12   6 1917.87 81.6116   4
  -2 -12   6 1936.16 83.0400   2
   2  12   6 2045.67 103.521   5
  -2 -12   6 1927.03 64.5148   5
  -2  12   6 1839.46 96.7315   4
  -2  12   6 2137.35 92.1179   5
   2  12   8 3135.75 137.264   5
  -2 -12   8 2979.15 104.759   5
   2 -12  -8 3301.69 211.103   3
  -2 -12  -8 3208.26 162.947   1
   2 -12  -8 3122.73 162.352   1
   2 -12   8 3331.42 147.243   3
  -2 -12  -8 3090.38 208.122   3
   2 -12   8 3193.70 135.601   2
   2  12   8 3166.10 115.497   4
  -2  12   8 3188.24 126.120   4
  -2 -12   8 3214.93 108.780   2
  -2  12   8 3279.81 125.182   5
  -2 -12 -10 97977.7 2398.65   3
  -2  12  10 99403.4 2333.43   5
   2 -12  10 99290.9 2343.03   3
  -2 -12  10 97130.7 2318.59   5
   2 -12  10 101333. 2337.44   2
   2 -12 -10 100980. 2354.05   1
   2 -12 -10 96979.6 2406.96   3
   2  12  10 95502.5 2326.03   4
   2  12  10 95635.3 2338.92   5
  -2 -12  10 99598.3 2337.83   3
  -2 -12 -10 99977.0 2357.16   1
  -2  12  10 98403.8 2332.22   4
   2  12  12 24616.0 643.461   4
   2 -12  12 25222.1 649.725   2
   2 -12  12 26507.1 660.869   3
   2 -12 -12 25655.5 740.219   3
  -2 -12  12 25378.3 641.659   5
  -2 -12  12 25132.9 629.412   2
  -2 -12  12 25691.0 653.578   3
  -2 -12 -12 25317.7 674.888   1
   2 -12 -12 26657.9 672.600   1
  -2 -12  14 20613.1 552.724   3
   2  12  14 21093.8 565.631   5
   2  12  14 21008.7 551.103   4
   2  12 -14 21235.8 550.219   1
  -2  12  14 21834.6 552.182   4
  -2  12  14 19891.9 555.645   5
  -2 -12 -14 21673.9 576.486   1
   2 -12 -14 22359.0 576.252   1
  -2 -12  14 20439.9 547.138   5
   2 -12  14 19664.7 554.462   3
   2 -12  14 19708.3 545.864   2
  -2 -12  14 21367.9 530.275   2
  -2 -12  16 134.873 88.1987   3
   2  12  16 44.2977 106.913   5
  -2 -12 -16 19.1700 121.645   1
   2 -12  16-31.6279 92.1302   3
  -2  12  16-3.61255 85.1118   4
   2  12  16-34.1976 88.0567   4
  -2  12  16 66.8384 102.953   5
  -2  12 -16 100.328 156.755   1
   2 -12  16 62.0018 109.283   5
   2 -12  16 13.8074 91.6103   2
   2 -12 -16 128.910 127.898   1
  -2 -12  16 37.0197 77.4534   2
  -2 -12  18 11122.2 344.174   3
   2 -12  18 12118.8 351.615   3
   2  12  18 11445.4 364.343   5
   2 -12  18 10969.9 367.213   5
   2 -12 -18 11852.5 376.860   1
  -2 -12 -18 11788.2 375.355   1
  -2  12 -18 11037.0 388.915   1
  -2 -12  18 10534.9 351.460   5
  -2  12  18 11382.8 345.860   4
  -2 -12  18 11334.6 320.582   2
  -2  12  18 11240.3 360.858   5
   2 -12  18 11067.0 338.944   2
  -2  12  20 10910.4 373.088   5
  -2 -12  20 11748.1 360.261   3
   2 -12  20 11472.9 362.282   3
   2 -12  20 12406.2 358.004   2
   2 -12  20 11458.5 391.945   5
  -2  12 -20 11679.9 409.165   1
  -2 -12  20 11791.8 336.410   2
   2 -12 -20 12252.1 388.611   1
  -2  12  20 11590.1 362.577   4
  -2 -12 -20 12458.1 392.392   1
  -2 -12  20 11474.2 379.164   5
   2  12  20 11049.3 382.723   5
   2  12  20 12014.8 367.247   4
  -2 -12  22 52818.8 1305.73   2
   2 -12  22 55110.3 1373.88   5
  -2  12  22 55128.4 1353.81   5
   2  12  22 51286.1 1338.80   4
  -2  12  22 51588.0 1332.38   4
  -2 -12 -22 54321.0 1361.96   1
   2 -12 -22 56132.6 1356.30   1
   2 -12  22 52798.0 1336.60   3
   2  12  22 52914.5 1358.31   5
  -2 -12  22 54939.3 1336.70   3
  -2 -12  22 52277.4 1357.46   5
   2 -12  22 54220.3 1322.37   2
   2 -12  24 634.578 133.837   3
   2 -12  24 827.267 129.480   2
  -2 -12  24 774.286 140.123   3
   2 -12  24 813.360 170.489   5
   2  12  24 509.986 159.683   5
  -2  12  24 755.457 129.270   4
  -2 -12  24 619.896 114.206   2
  -2 -12  24 619.513 151.925   5
   2 -12 -24 705.643 170.472   1
  -2  12  24 672.244 141.357   5
  -2 -12 -24 422.605 186.206   1
  -2 -12  26 498.977 162.352   5
   2 -12  26 581.145 133.820   2
  -2  12  26 791.429 136.998   4
   2 -12  26 611.833 181.066   5
   2  12  26 653.659 161.642   5
  -2 -12  26 560.370 121.372   2
   2 -12 -26 795.549 178.954   1
  -2 -12 -26 736.912 179.102   1
  -2  12  26 828.079 157.126   5
  -2 -12  26 568.666 142.992   3
   2 -12  26 465.865 139.631   3
   2  12  28 674.594 159.782   5
  -2  12  28 632.176 152.020   5
  -2 -12  28 378.637 162.281   5
  -2 -12 -28 611.732 186.641   1
   2 -12  28 750.666 183.060   5
  -2  12  28 485.383 127.201   4
   2 -12  30 20617.1 601.032   3
  -2  12  30 20461.7 600.130   4
  -2 -12  30 21549.7 576.041   2
   2  12  30 20163.4 625.126   5
   2 -12  30 21528.3 588.951   2
  -2  12  30 20295.7 623.003   5
  -2 -12  30 20141.0 646.467   5
   2 -12  30 21126.0 655.095   5
  -2 -12 -30 20229.5 629.885   1
   2 -12  32 455.515 158.060   3
  -2  12  32 343.622 159.117   5
  -2 -12  32 452.209 125.946   4
   2 -12  32 429.781 142.269   2
   2  12  32 448.230 163.208   5
   2 -12  34 3606.69 227.572   3
   2 -12  34 3577.65 215.119   2
  -2  12  34 3625.07 217.465   4
   2 -12  34 3566.65 266.399   5
  -2  12  34 3303.71 231.342   5
   2  12  34 3638.38 246.403   5
  -2 -12  34 3442.91 192.701   4
  -2 -12  36 82.9548 130.992   4
   2 -12  36 34.8609 135.188   4
   2  12  36 113.526 173.727   5
  -2  12  36 123.292 159.598   5
   2 -12  36 106.020 180.321   5
  -2  12  36 13.5803 142.036   4
   2 -14   0 108471. 2607.73   3
  -2  14   0 107221. 2561.31   5
  -2 -14   0 107940. 2587.57   3
  -2  14   0 115785. 2589.12   4
   2 -14   0 111132. 2595.15   2
  -2  14   2 885.301 51.0180   5
   2 -14   2 1005.03 100.539   2
   2 -14  -2 746.317 129.408   3
  -2  14   2 817.632 77.9714   4
   2 -14  -2 990.289 109.111   2
  -2 -14   2 846.044 83.9242   3
   2 -14   2 1119.16 108.402   3
   2  14   2 754.366 46.7370   5
  -2 -14   2 900.436 106.666   1
  -2 -14  -2 797.197 102.026   3
  -2  14   4 17899.2 443.287   5
  -2 -14   4 17868.3 439.579   4
   2 -14   4 17824.8 469.175   2
   2 -14   4 18484.7 479.095   3
  -2 -14   4 17243.8 445.772   2
   2 -14  -4 17971.9 511.042   3
  -2 -14  -4 17523.5 484.648   1
  -2 -14  -4 17783.1 488.292   3
   2 -14  -4 17864.6 481.313   2
   2  14   4 18354.5 445.722   5
  -2  14   4 17603.2 461.058   4
  -2 -14   4 18725.8 469.277   3
   2 -14  -6 320.883 138.218   3
  -2 -14   6 221.537 62.3754   2
   2 -14  -6 280.392 104.020   2
  -2 -14   6 96.2276 18.5809   5
   2  14   6 136.115 67.0257   5
   2  14   6 183.774 46.1068   4
  -2 -14  -6 253.437 125.352   3
   2 -14   6 218.484 86.2705   3
   2 -14   6 167.156 81.3060   2
  -2  14   6 174.095 61.4803   4
  -2  14   6 178.472 51.8779   5
  -2 -14  -6 31.7740 104.017   1
  -2  14   8 53117.5 1313.00   4
  -2 -14  -8 57199.1 1346.43   1
  -2 -14   8 53047.7 1287.09   5
  -2 -14   8 56107.7 1323.93   3
   2  14   8 56764.3 1316.71   5
   2 -14   8 54083.3 1319.43   2
  -2  14   8 55997.3 1309.05   5
   2 -14  -8 55882.7 1383.66   3
   2  14   8 51780.7 1301.72   4
   2 -14   8 58347.0 1336.10   3
  -2 -14  10 890.362 74.9410   2
   2 -14 -10 817.301 174.540   3
   2 -14  10 992.796 100.111   3
   2 -14 -10 854.428 122.123   1
   2  14  10 801.779 73.4138   4
  -2 -14  10 794.501 64.2788   5
  -2 -14  10 863.130 92.6987   3
  -2  14  10 790.408 79.9953   4
   2 -14  10 964.257 99.7376   2
   2  14  10 825.317 97.5902   5
  -2 -14 -10 876.119 127.908   1
  -2 -14  12 33671.0 855.786   5
   2 -14 -12 35286.4 897.096   1
   2 -14  12 34589.7 870.691   2
   2 -14  12 34861.2 880.535   3
  -2 -14  12 34304.4 875.992   3
  -2 -14 -12 35735.1 898.928   1
  -2  14  12 36458.4 875.453   5
  -2 -14  12 36072.9 853.115   2
  -2 -14 -12 35671.8 963.036   3
   2 -14 -12 35829.0 966.384   3
   2  14  12 33485.9 864.184   4
  -2  14 -14 1829.11 186.325   1
  -2 -14 -14 1793.68 151.782   1
  -2 -14  14 1933.50 107.131   2
  -2  14  14 2015.60 126.545   5
   2 -14 -14 1891.86 156.238   1
   2  14  14 1599.90 129.921   5
   2 -14 -14 1735.21 232.568   3
   2 -14  14 1952.37 130.692   3
  -2 -14 -14 1843.65 238.547   3
  -2  14  14 1692.16 113.974   4
  -2 -14  14 1619.38 124.290   3
   2 -14  14 1898.94 122.983   2
  -2 -14  14 1683.01 112.196   5
  -2 -14  16 320.811 87.6700   2
  -2 -14  16 482.168 108.038   3
  -2  14 -16 121.726 170.671   1
  -2  14  16 256.721 95.9639   4
   2 -14 -16 431.201 215.010   3
   2  14  16 287.368 118.290   5
   2 -14  16 346.718 118.944   5
  -2  14  16 269.728 105.210   5
  -2 -14 -16 386.792 137.365   1
   2 -14 -16 428.923 141.575   1
   2 -14  16 314.692 104.531   3
   2 -14  16 190.190 98.7813   2
   2 -14  18 2808.08 159.197   3
  -2 -14  18 2382.48 154.810   3
  -2  14 -18 2554.76 225.523   1
   2 -14 -18 2531.66 192.248   1
   2  14  18 2596.87 171.684   5
  -2 -14 -18 2532.00 188.113   1
  -2 -14  18 2608.18 137.438   2
   2 -14  18 2691.41 185.138   5
  -2  14  18 2454.51 154.044   4
   2 -14  18 2839.04 153.977   2
  -2  14  18 2931.73 167.848   5
   2 -14 -20 85981.3 2096.68   1
  -2  14 -20 83611.7 2113.78   1
  -2 -14  20 86284.1 2046.04   2
  -2  14  20 78950.0 2067.75   4
  -2 -14  20 86816.8 2074.46   3
   2 -14  20 84285.7 2105.23   5
  -2  14  20 83496.5 2084.29   5
   2  14  20 84390.1 2090.63   5
  -2 -14 -20 85637.0 2094.99   1
   2 -14  20 92435.8 2070.60   2
   2 -14  20 88325.7 2079.75   3
   2 -14  22 746.557 131.632   3
   2  14  22 767.108 150.885   5
   2 -14  22 555.534 160.476   5
  -2  14  22 565.271 132.596   5
  -2 -14 -22 548.842 169.986   1
  -2  14  22 668.742 122.666   4
  -2 -14  22 702.238 128.326   3
   2 -14  22 739.583 127.545   2
  -2 -14  22 781.615 113.605   2
   2 -14 -22 722.762 166.644   1
  -2 -14  24 4202.26 216.577   3
   2 -14  24 4892.39 218.052   3
  -2  14  24 3847.95 201.545   4
  -2  14  24 4056.85 224.968   5
   2  14  24 4191.55 232.698   5
   2 -14  24 3959.69 248.174   5
   2 -14 -24 4457.01 250.165   1
  -2 -14  24 4337.40 187.520   2
  -2 -14 -24 4393.49 249.975   1
   2 -14  24 4364.98 202.139   2
  -2 -14 -26 198.848 174.671   1
   2 -14  26 186.923 127.007   2
   2 -14  26 271.239 158.536   5
  -2 -14  26 197.268 138.041   3
  -2  14  26 27.6961 120.511   4
   2 -14 -26 132.577 169.316   1
  -2  14  26 264.073 141.365   5
   2  14  26 119.091 143.651   5
   2 -14  26 386.293 131.584   3
  -2 -14  26 176.527 117.144   2
   2 -14  28 7214.51 327.032   5
   2 -14  28 6272.64 257.987   2
  -2 -14 -28 6737.77 315.489   1
   2 -14  28 6077.67 272.184   3
   2 -14 -28 6825.73 312.711   1
  -2  14  28 6606.04 269.686   4
   2 -14  30 20.7119 130.462   2
   2  14  30 29.4428 155.014   5
  -2 -14  30-71.3594 123.512   2
  -2 -14  30-97.0406 140.661   3
   2 -14  30-23.9333 139.759   3
   2 -14  32 10471.6 370.218   3
   2  14  32 10897.1 407.316   5
  -2 -14  32 10498.2 344.557   2
  -2  14  32 10083.0 389.172   5
  -2 -14 -32 10290.5 411.914   1
   2 -14  32 10550.9 356.244   2
  -2 -14  34 109.860 121.957   4
  -2 -14 -34 79.9122 204.729   1
   2 -14  34 175.532 160.239   3
   2  14  34 134.892 167.445   5
   2 -14  34 65.6083 144.053   2
  -2  14  34 97.9682 150.534   5
  -2  14  36-15.4389 150.657   5
  -2 -14  36 5.12301 133.705   4
   2  14  36 169.121 170.421   5
   2 -14  36-94.2207 161.468   3
   2 -14  36-204.007 152.122   2
   2 -16   0-88.6612 112.172   2
  -2  16   0 90.5518 79.0225   4
  -2 -16   0 10.3712 103.889   1
  -2  16   0 218.669 52.8923   5
   2 -16   0 99.3107 124.093   3
  -2  16   2 115868. 2808.15   5
  -2  16   2 119179. 2837.66   4
   2 -16  -2 124018. 2874.88   3
   2 -16   2 122768. 2845.25   2
  -2 -16  -2 126228. 2858.36   1
   2 -16  -2 120602. 2850.70   2
   2 -16   2 122501. 2856.24   3
   2 -16  -4 106.799 96.9548   2
  -2  16   4 36.0265 39.0248   5
   2  16   4 44.0503 48.9530   5
  -2 -16   4 175.662 79.2281   3
   2 -16   4 140.314 87.7998   3
  -2  16   4-16.0581 64.5656   4
   2 -16   4 204.208 87.8598   2
  -2 -16  -4 37.3154 109.904   1
   2 -16  -4 136.857 121.483   3
  -2  16   6 1643.66 97.4658   4
  -2 -16   6 1967.70 113.926   3
   2 -16   6 1810.53 117.716   2
   2 -16   6 1588.32 116.190   3
  -2  16   6 1868.92 83.2791   5
   2 -16  -6 1730.24 171.847   3
  -2 -16  -6 1662.94 137.329   1
   2  16   6 1941.62 94.8491   5
  -2 -16   6 1744.25 94.4532   2
   2 -16  -6 1900.25 134.933   2
   2 -16   8 1218.13 105.925   2
   2 -16  -8 1078.74 120.873   2
   2  16   8 1232.10 94.2310   5
   2 -16   8 1115.01 109.776   3
  -2  16   8 1208.92 79.5540   5
  -2 -16  -8 1283.01 130.623   1
  -2 -16   8 1163.79 100.613   3
  -2 -16  -8 1303.25 157.624   3
  -2  16   8 1148.10 86.5369   4
  -2 -16   8 1229.37 81.0505   2
   2 -16  -8 1141.79 169.330   3
   2 -16  10 29777.6 788.887   2
   2 -16  10 30786.5 798.071   3
   2  16  10 32868.5 793.367   5
  -2 -16 -10 30489.5 814.362   1
   2 -16 -10 30398.3 861.068   3
   2 -16 -10 31938.7 818.965   1
  -2 -16 -10 32205.9 859.004   3
  -2  16  10 30891.4 786.491   4
  -2 -16  10 32150.5 769.817   2
  -2 -16  10 32591.5 801.555   3
  -2 -16  12 463.395 95.3758   3
   2 -16  12 93.2506 92.4291   3
  -2  16  12 234.829 81.3469   5
   2 -16 -12 152.697 186.379   3
  -2 -16 -12 370.994 124.842   1
  -2 -16 -12 172.252 183.091   3
  -2 -16  12 221.322 79.2821   2
   2 -16  12 221.714 92.5432   2
   2 -16 -12 332.553 128.187   1
   2 -16  14 8123.14 284.352   3
   2 -16 -14 9508.12 393.084   3
  -2 -16 -14 8478.54 308.098   1
  -2 -16  14 8937.39 285.690   3
  -2 -16 -14 9655.57 398.323   3
   2 -16  14 8311.26 275.248   2
  -2  16  14 8753.71 274.488   4
   2 -16 -14 8659.50 305.028   1
  -2  16  14 8857.28 278.737   5
   2  16  14 8339.39 287.265   5
  -2 -16  14 8858.34 256.964   2
   2 -16  16-22.0380 100.753   2
   2 -16 -16 194.699 143.430   1
  -2 -16  16-58.6012 101.476   3
   2 -16 -16 384.131 224.449   3
   2  16  16-89.1967 115.539   5
  -2  16  16 30.1231 100.761   5
  -2 -16 -16-18.8953 221.372   3
  -2 -16 -16 178.604 138.135   1
   2 -16  16 133.139 107.588   3
  -2  16  16 74.3688 88.6619   4
  -2  16 -16 19.5451 181.533   1
  -2 -16  16 107.141 87.7903   2
  -2 -16  18 70618.2 1681.28   3
   2 -16  18 67576.1 1683.50   3
  -2 -16 -18 66287.2 1790.50   3
  -2  16  18 70949.6 1690.44   5
   2 -16  18 69072.6 1671.22   2
  -2  16  18 65718.9 1676.09   4
   2 -16 -18 70751.4 1704.58   1
   2  16  18 69013.6 1695.03   5
  -2 -16 -18 68471.2 1705.36   1
  -2 -16  18 69356.5 1653.14   2
  -2  16 -18 66346.8 1725.49   1
   2 -16 -18 68019.9 1792.81   3
   2 -16  20 419.923 126.161   3
  -2 -16  20 438.856 128.849   3
  -2  16  20 244.462 119.497   4
   2  16  20 329.576 137.694   5
  -2 -16 -20 466.403 165.762   1
   2 -16 -20 606.283 266.318   3
  -2 -16  20 454.936 102.407   2
  -2  16  20 472.640 131.213   5
   2 -16  20 327.104 119.747   2
   2 -16 -20 494.523 159.875   1
  -2 -16  22 16082.3 467.440   3
   2 -16 -22 15593.6 497.285   1
  -2  16  22 14897.1 465.899   4
  -2  16  22 15595.4 479.745   5
  -2 -16  22 15493.4 437.452   2
   2 -16  22 16863.6 461.695   2
  -2 -16 -22 15922.7 499.565   1
   2  16  22 15416.7 487.010   5
   2 -16  24-38.1199 131.449   3
  -2 -16  24 180.279 140.047   3
  -2  16  24 153.202 137.416   5
  -2 -16  24 25.7961 115.769   2
   2 -16  24 17.9721 120.056   2
   2  16  24 268.996 144.593   5
  -2 -16 -24-26.2049 173.980   1
   2 -16 -24 111.507 172.810   1
  -2  16  24 253.647 118.841   4
   2  16  26 54.5422 152.602   5
   2 -16 -26-69.2089 176.833   1
  -2  16  26 110.590 140.920   5
  -2 -16 -26 34.3901 172.592   1
   2 -16  28 75.5383 134.467   3
  -2 -16  28 301.942 116.946   2
  -2 -16  28 191.955 140.621   3
   2 -16 -28-109.424 192.197   1
   2 -16  28 4.88281 124.543   2
  -2 -16 -30 8392.67 382.566   1
   2 -16  30 8969.30 336.677   3
  -2 -16  30 8521.67 300.698   2
   2 -16  30 9117.91 318.848   2
  -2  16  30 8918.60 349.868   5
  -2 -16  30 8410.92 329.237   3
   2 -16  32-100.453 146.762   3
  -2 -16  32-98.1386 127.301   2
  -2 -16  32-146.694 155.844   3
   2 -16  32 47.5861 140.573   2
   2  16  32-15.4986 162.405   5
  -2  16  32 103.271 149.371   5
  -2 -16 -32 444.369 202.305   1
  -2  16  34 3116.02 222.275   5
   2 -16  34 2952.21 201.471   2
  -2 -16 -34 2568.88 246.400   1
   2 -16  34 2811.46 212.479   3
   2  16  34 2878.87 234.406   5
   2 -18   0 151494. 3706.55   3
   2 -18   0 159400. 3691.14   2
  -2 -18   0 158698. 3698.48   1
  -2 -18   0 154714. 3687.29   3
  -2 -18   2 8161.33 258.257   3
   2 -18   2 8097.85 270.437   3
   2 -18  -2 8340.50 272.253   2
  -2 -18   2 8001.07 242.545   2
  -2 -18  -2 8534.79 281.704   1
  -2 -18  -2 8766.13 277.781   3
   2 -18   2 8354.49 264.635   2
   2 -18  -2 8174.93 291.831   3
   2 -18  -4 15503.2 494.238   3
   2 -18  -4 16373.7 468.184   2
  -2 -18  -4 17441.6 480.836   3
  -2 -18   4 17444.3 441.298   2
  -2 -18  -4 16777.4 478.700   1
   2 -18   4 16502.1 468.417   3
   2 -18   4 17172.6 459.053   2
  -2 -18   4 17292.4 460.701   3
   2 -18  -6 119.519 108.492   2
  -2  18   6 173.920 49.1831   5
   2 -18  -6 446.505 140.815   3
  -2 -18  -6 155.939 115.601   1
   2 -18   6 98.3947 89.7509   3
  -2 -18  -6 79.3322 119.220   3
  -2 -18   6 213.995 92.5308   3
   2 -18   6 256.852 88.3218   2
  -2 -18   6 278.374 79.8527   2
  -2 -18   8 18106.3 460.525   2
  -2 -18   8 17984.8 486.681   3
   2 -18   8 18233.8 493.924   3
  -2 -18  -8 18230.0 512.348   1
  -2 -18  -8 17314.4 527.060   3
   2 -18   8 17269.3 479.973   2
   2 -18  -8 18587.3 553.066   3
  -2  18   8 17193.8 457.020   5
   2 -18  -8 18731.0 510.899   2
   2 -18  10 629.359 102.506   2
  -2 -18  10 535.129 82.0749   2
  -2 -18  10 456.543 99.2849   3
  -2 -18 -10 437.761 128.061   1
   2 -18  10 576.426 104.776   3
   2 -18 -10 391.314 180.276   3
  -2 -18 -10 661.218 163.271   3
  -2  18  10 491.603 85.3289   4
   2 -18 -12 18350.9 577.351   3
   2 -18  12 18056.2 493.879   3
  -2 -18 -12 17471.6 511.079   1
  -2 -18 -12 17266.1 562.965   3
  -2  18  12 17734.6 474.711   5
  -2 -18  12 17557.9 461.902   2
   2 -18 -12 16951.1 512.071   1
   2 -18  12 17382.1 484.488   2
  -2 -18  12 18186.2 490.674   3
  -2 -18  14 1982.21 143.853   3
   2  18  14 1656.20 136.890   5
   2 -18 -14 2428.45 176.477   1
  -2 -18 -14 2165.47 176.097   1
  -2  18  14 1964.74 127.714   5
   2 -18  14 1869.51 136.583   2
  -2 -18 -14 2245.23 251.830   3
  -2 -18  14 1917.36 121.109   2
   2 -18 -14 2152.49 249.295   3
   2 -18  14 2041.61 144.437   3
  -2 -18  16 5132.65 215.997   3
   2 -18  16 4792.02 216.762   3
  -2  18  16 5233.01 208.170   5
  -2 -18 -16 4451.88 235.569   1
  -2 -18  16 4935.27 186.601   2
  -2 -18 -16 4674.50 333.687   3
   2 -18 -16 4933.22 243.713   1
   2  18  16 4750.87 217.770   5
   2 -18 -16 4838.67 327.910   3
   2 -18  16 5003.96 206.491   2
  -2 -18  18 1301.42 142.630   3
  -2 -18 -18 1185.17 280.778   3
   2 -18 -18 1193.04 264.303   3
  -2  18  18 1096.92 135.671   5
   2 -18  18 1345.45 135.654   2
   2 -18  18 1302.68 140.205   3
  -2  18 -18 1293.19 223.602   1
   2 -18 -18 1464.37 177.907   1
   2  18  18 1315.75 149.719   5
  -2 -18  18 1362.24 121.767   2
  -2 -18 -18 1178.75 168.248   1
  -2 -18  20 38020.3 980.651   3
  -2  18  20 38639.0 986.915   5
   2 -18 -20 36828.1 1095.06   3
  -2 -18 -20 37091.0 1107.94   3
   2 -18  20 38283.5 967.643   2
   2  18  20 37100.7 993.528   5
   2 -18 -20 38746.0 1010.02   1
  -2 -18  20 38584.2 949.579   2
  -2 -18 -20 37161.7 999.842   1
   2 -18  20 37793.1 981.238   3
  -2 -18  22 1159.64 149.440   3
   2 -18  22 933.135 144.626   3
  -2 -18 -22 1355.83 306.473   3
   2 -18 -22 633.431 279.515   3
   2 -18  22 1103.42 140.245   2
  -2 -18  22 1512.54 131.449   2
  -2  18  22 1109.83 155.693   5
   2  18  22 1368.58 167.847   5
   2 -18 -22 951.967 183.883   1
  -2 -18 -22 1359.89 185.782   1
  -2 -18  24 5235.77 240.180   3
  -2 -18 -24 4531.20 388.226   3
   2  18  24 5146.89 271.403   5
  -2  18  24 5608.74 257.342   5
   2 -18 -24 5161.15 281.486   1
  -2 -18  24 5451.49 213.862   2
  -2 -18 -24 5401.91 275.216   1
  -2 -18  26-80.0605 132.735   3
   2  18  26-55.7595 150.847   5
  -2  18  26 98.0053 137.866   5
   2 -18 -26-7.13941 184.679   1
   2 -18  26-46.7135 134.124   3
   2 -18  26-127.343 127.511   2
  -2 -18  28 3642.75 181.910   2
   2 -18 -28 3404.43 317.876   3
  -2 -18 -28 3512.74 250.916   1
   2 -18  28 3492.77 198.176   2
  -2  18  28 3420.42 225.971   5
   2 -18  28 3813.24 215.742   3
  -2 -18  28 3705.10 211.201   3
  -2 -18  30 85.5631 144.443   3
   2 -18  30 143.424 146.468   3
  -2  18  30 121.753 141.509   5
   2  18  30-45.6750 157.197   5
  -2 -18 -30 127.448 184.509   1
   2 -18 -30-39.2451 200.554   1
   2 -18  30 64.8299 133.962   2
  -2 -18  30 151.158 122.791   2
   2  18  32 7784.88 342.689   5
   2 -18  32 7519.43 301.104   2
  -2 -18  32 7494.98 283.454   2
  -2 -18 -32 6817.34 341.978   1
   2 -18  32 7570.19 315.992   3
  -2  18  32 7680.48 330.119   5
   2  18  34 661.302 179.767   5
  -2 -18  34 455.930 167.551   3
   2 -18  34 403.961 168.257   3
  -2 -18  34 358.416 143.688   2
  -2 -18 -34 502.705 205.847   1
   2 -18  34 635.446 155.715   2
  -2  18  34 516.552 173.976   5
   2 -20   0-4.83503 109.052   3
   2 -20   0-41.5180 100.167   2
  -2 -20   0 112.100 119.734   1
  -2 -20   0 66.6712 100.403   3
  -2 -20   2 52929.7 1286.32   3
   2 -20   2 52126.4 1287.20   2
  -2 -20   2 52332.5 1267.71   2
   2 -20   2 52030.4 1298.56   3
   2 -20  -2 49093.5 1286.77   2
  -2 -20  -2 52940.1 1302.16   1
   2 -20  -2 52297.1 1314.99   3
  -2 -20  -2 55106.7 1300.82   3
  -2 -20  -4 1530.11 148.984   1
   2 -20  -4 1297.61 154.400   3
   2 -20   4 1644.43 122.450   2
  -2 -20   4 1366.31 118.881   3
   2 -20   4 1128.31 124.896   3
   2 -20  -4 1320.14 134.093   2
  -2 -20   4 1483.78 112.658   2
  -2 -20  -4 1541.42 143.372   3
  -2 -20  -6 2689.76 184.009   3
   2 -20   6 2581.00 150.404   2
  -2 -20   6 2990.82 138.583   2
   2 -20  -6 2800.35 206.035   3
   2 -20   6 2534.09 156.134   3
  -2 -20  -6 3081.04 180.915   1
  -2 -20   6 2932.34 154.315   3
  -2 -20  -8 194.960 134.561   1
   2 -20   8 259.867 102.594   2
  -2 -20   8 190.086 100.458   3
   2 -20  -8 280.642 125.071   2
  -2 -20   8 266.016 90.0672   2
   2 -20   8 254.626 103.193   3
  -2 -20  -8 306.193 146.504   3
   2 -20  -8 379.465 168.625   3
  -2 -20  10 17126.5 442.178   2
   2 -20  10 17095.2 473.977   3
  -2 -20 -10 16810.4 495.044   1
  -2 -20  10 16744.1 469.843   3
  -2 -20 -10 15761.7 520.088   3
   2 -20 -10 16130.2 483.452   2
   2 -20 -10 16077.9 535.505   3
   2 -20  10 16312.1 460.772   2
  -2 -20  12 4532.17 203.492   3
  -2 -20 -12 4615.37 229.102   1
   2 -20  12 4261.15 199.866   3
   2 -20  12 4320.95 193.482   2
  -2 -20 -12 4290.71 275.280   3
  -2 -20  12 4702.09 174.912   2
   2 -20 -12 4744.29 289.683   3
  -2 -20  14 9614.25 320.871   3
   2 -20  14 10543.2 326.779   3
   2 -20 -14 9599.11 410.407   3
   2 -20 -14 9093.51 352.333   1
   2 -20  14 9558.95 309.920   2
  -2 -20 -14 10635.0 423.524   3
  -2 -20 -14 8942.78 341.899   1
  -2 -20  14 9886.59 292.579   2
  -2 -20 -16-22.8713 147.239   1
  -2  20  16 107.304 103.666   5
   2 -20 -16-28.6716 228.096   3
   2 -20 -16 11.7393 159.613   1
  -2 -20  16 45.2460 99.2092   2
   2 -20  16-34.5391 119.696   3
  -2 -20  16-4.75654 113.693   3
   2 -20  16-3.94002 115.745   2
  -2 -20 -16 57.0835 220.294   3
  -2  20  18 11706.6 392.967   5
  -2 -20  18 13175.7 404.301   3
  -2 -20 -18 12779.5 520.853   3
   2 -20  18 13008.5 406.044   3
   2 -20  18 13300.3 392.273   2
   2 -20 -18 13914.2 437.977   1
  -2 -20 -18 12733.5 427.223   1
  -2 -20  18 13053.3 370.542   2
   2 -20  20 4516.78 220.009   3
  -2 -20 -20 4581.15 356.791   3
   2 -20 -20 4629.47 352.533   3
  -2 -20 -20 4310.29 248.020   1
  -2 -20  20 4817.25 223.307   3
   2 -20  20 4551.85 207.082   2
   2 -20 -20 4907.01 259.302   1
  -2  20  20 4426.84 218.653   5
  -2 -20  20 4859.05 194.993   2
  -2 -20  22 24844.5 636.614   2
  -2 -20  22 23696.7 667.596   3
   2 -20 -22 25450.6 704.184   1
  -2 -20 -22 22478.4 800.717   3
  -2  20  22 22675.8 669.364   5
   2 -20  24 51.6205 133.444   3
  -2  20  24-68.7179 133.831   5
  -2 -20 -24 157.620 290.448   3
   2 -20  24-60.9894 124.884   2
   2 -20 -26-97.8194 263.655   3
  -2 -20  26-93.5175 119.385   2
  -2 -20  26 5.81505 137.419   3
   2  20  26 21.1856 151.569   5
   2 -20  26 19.2003 125.668   2
  -2 -20 -26 242.407 177.065   1
   2 -20  28 12.2155 138.451   3
  -2 -20  28 83.6719 117.210   2
  -2  20  28-117.607 145.832   5
   2 -20 -28 12.5563 274.469   3
  -2 -20 -28-51.9100 179.369   1
   2 -20 -28 108.419 194.325   1
  -2 -20  28-79.5297 145.787   3
  -2 -20 -28-253.111 305.159   3
   2 -20  28-4.89658 130.343   2
   2  20  28 272.210 157.609   5
  -2  20  30 9259.86 350.050   5
   2 -20  30 8640.60 342.267   3
   2  20  30 8823.62 359.968   5
   2 -20 -30 9518.07 488.219   3
  -2 -20  30 8898.79 335.984   3
  -2 -20  30 8076.70 296.873   2
   2 -20  30 8411.30 320.819   2
   2 -20 -30 8544.35 378.720   1
  -2 -20 -30 8052.42 367.091   1
  -2 -20 -30 7980.65 498.493   3
   2 -20 -32 810.337 303.901   3
   2  20  32 902.572 179.602   5
   2 -20  32 1104.47 175.007   3
  -2 -20  32 1040.03 146.062   2
  -2  20  32 818.023 174.188   5
  -2 -20 -32 866.761 208.344   1
   2 -20  32 928.939 161.503   2
  -2 -20  32 1267.24 175.159   3
  -2 -22   0 30167.9 772.562   3
   2 -22   0 30070.0 789.140   3
  -2 -22   0 28521.5 746.630   2
   2 -22   0 29524.8 765.801   2
   2 -22   2 3.97949 112.220   2
  -2 -22  -2 4.54491 115.742   3
   2 -22  -2 22.4812 132.919   3
  -2 -22   2-34.2690 100.950   2
  -2 -22  -2-195.291 138.493   1
   2 -22   2 28.7803 115.254   3
   2 -22  -2 139.487 117.513   2
  -2 -22   2 124.006 104.427   3
  -2 -22   4 3086.58 166.743   3
   2 -22   4 3205.14 172.569   3
  -2 -22   4 3059.56 153.890   2
   2 -22  -4 3201.69 200.826   3
  -2 -22  -4 3082.43 193.716   1
   2 -22   4 3000.73 165.041   2
  -2 -22  -4 2677.44 186.975   3
   2 -22  -4 2941.41 175.685   2
  -2 -22  -6 340.388 138.436   1
   2 -22   6 146.880 110.668   2
  -2 -22  -6 101.047 134.158   3
   2 -22  -6 274.179 130.736   2
   2 -22  -6 217.983 156.286   3
   2 -22   6 182.053 110.341   3
  -2 -22   6 140.679 100.503   2
  -2 -22   6 226.671 112.411   3
   2 -22   8 13692.5 411.660   3
  -2 -22   8 13349.8 405.435   3
  -2 -22  -8 14046.0 454.116   3
   2 -22   8 13742.6 402.208   2
  -2 -22   8 13891.5 382.428   2
   2 -22  -8 13185.2 464.055   3
  -2 -22  -8 13661.1 431.687   1
   2 -22  -8 13847.1 423.613   2
  -2 -22  10 4380.88 178.458   2
  -2 -22  10 4460.00 202.018   3
   2 -22  10 4246.81 193.054   2
   2 -22 -10 4396.37 274.596   3
   2 -22  10 4521.90 206.000   3
  -2 -22 -10 4282.35 256.241   3
  -2 -22 -10 4744.54 234.479   1
   2 -22 -10 4442.09 225.596   2
  -2 -22  12 36670.1 903.675   3
   2 -22 -12 34500.9 913.148   2
   2 -22 -12 34321.9 974.807   3
  -2 -22 -12 35269.2 923.550   1
  -2 -22  12 34392.9 864.079   2
   2 -22  14 93.6580 117.416   2
  -2 -22  14 59.6239 99.8139   2
  -2 -22 -14 163.465 155.976   1
   2 -22  14 121.765 117.735   3
  -2 -22 -14 8.66527 202.249   3
   2 -22 -14-132.274 146.184   2
  -2 -22  14 159.419 119.821   3
   2 -22 -14 26.8968 207.272   3
   2 -22  16 1351.67 138.285   2
  -2 -22  16 1157.89 122.357   2
  -2 -22 -16 1055.30 231.575   3
  -2 -22  16 1056.77 142.627   3
   2 -22  16 1175.51 145.486   3
  -2 -22 -16 1226.36 178.366   1
  -2 -22 -18 438.219 232.540   3
   2 -22 -18 719.719 180.090   1
  -2 -22  18 580.681 134.022   3
   2 -22 -18 83.0008 245.943   3
   2 -22  18 520.203 131.017   2
  -2 -22  18 871.794 116.768   2
   2 -22  18 421.377 132.357   3
  -2 -22 -18 633.799 176.039   1
  -2 -22  20 15656.4 470.159   3
  -2 -22 -20 14129.5 580.826   3
  -2 -22  20 15436.7 435.619   2
   2 -22  22 1239.20 156.190   3
   2 -22  22 1150.31 144.882   2
  -2 -22 -22 1222.60 190.879   1
  -2 -22 -22 1255.22 285.172   3
   2 -22  24 4975.38 243.508   3
   2 -22  24 4763.16 226.976   2
  -2 -22  24 5217.49 250.648   3
   2 -22 -24 5261.53 382.036   3
   2 -22 -24 5177.22 290.488   1
  -2 -22 -24 5091.58 399.351   3
  -2 -22  24 5136.23 212.396   2
  -2 -22 -24 4890.77 271.309   1
  -2 -22  26-12.1736 121.029   2
  -2 -22 -26 7.26825 186.071   1
   2 -22  26-119.902 139.701   3
   2 -22 -26 225.684 282.308   3
  -2 -22  26-12.0835 145.599   3
   2 -22 -26 82.8602 184.324   1
   2 -22  26 19.4626 132.465   2
   2 -22  28 4533.11 264.975   3
   2 -22 -28 4674.56 383.136   3
  -2 -22  28 4522.25 242.866   3
  -2 -22 -28 4487.75 282.657   1
   2 -22 -28 4969.74 296.704   1
   2 -22  28 4489.88 240.470   2
  -2 -22  28 4891.75 213.134   2
  -2 -22  30 1025.67 172.121   3
   2 -22  30 733.483 186.222   3
   2 -22 -30 656.199 306.255   3
   2 -22 -30 839.208 217.287   1
   2 -22  30 548.837 173.344   2
  -2 -22  30 883.587 139.246   2
  -2 -22 -30 811.255 215.447   1
  -2 -24   0-33.0218 114.854   3
   2 -24   0-4.32986 118.966   2
  -2 -24   0-7.20643 116.996   2
   2 -24   0-48.9667 124.460   3
   2 -24  -2 10881.1 365.542   2
   2 -24   2 12246.2 381.348   3
  -2 -24  -2 11975.5 373.761   3
  -2 -24  -2 10994.9 346.874   2
  -2 -24   2 11632.3 349.119   2
   2 -24  -2 11518.4 394.673   3
  -2 -24   2 11399.3 363.951   3
   2 -24   2 11595.7 359.317   2
  -2 -24   4-4.57233 117.158   3
   2 -24  -4 101.559 126.716   2
   2 -24   4 98.6076 117.343   3
  -2 -24  -4 232.409 149.364   1
   2 -24   4 294.006 118.532   2
  -2 -24   4 65.2810 117.986   2
  -2 -24  -4 5.59755 136.602   3
   2 -24  -4 82.1449 145.277   3
  -2 -24   6 1367.25 134.031   2
   2 -24  -6 1299.41 186.568   3
  -2 -24  -6 1619.23 173.318   3
  -2 -24   6 1462.07 151.710   3
   2 -24   6 1404.26 147.179   3
   2 -24   6 1449.67 143.975   2
   2 -24  -6 1311.88 159.498   2
  -2 -24  -6 1578.43 176.258   1
   2 -24  -8 3574.80 209.943   2
  -2 -24   8 3847.52 174.152   2
  -2 -24  -8 3934.14 224.448   1
  -2 -24  -8 3412.89 228.039   3
  -2 -24   8 3540.92 189.689   3
   2 -24  -8 3763.23 247.424   3
   2 -24   8 3271.22 197.377   3
  -2 -24  10 56442.9 1394.99   3
  -2 -24 -10 54540.9 1441.47   3
   2 -24 -10 55664.2 1406.77   2
  -2 -24 -10 58234.8 1418.13   1
   2 -24 -10 56834.8 1460.64   3
   2 -24  10 54769.4 1396.39   3
  -2 -24  10 56293.2 1365.27   2
   2 -24  10 55578.9 1382.29   2
   2 -24  12 42.1565 119.466   2
  -2 -24  12 106.644 120.296   3
  -2 -24 -12 39.9845 178.076   3
   2 -24 -12 412.078 220.647   3
   2 -24  12 54.9423 117.135   3
   2 -24 -12-252.302 160.737   2
  -2 -24  12 77.2763 104.645   2
  -2 -24 -12 308.803 165.992   1
  -2 -24  14 2521.83 172.825   3
   2 -24  14 2458.35 165.832   2
  -2 -24 -14 1745.19 232.576   3
   2 -24 -14 2320.19 197.012   2
   2 -24 -14 2145.54 255.091   3
  -2 -24 -14 2102.03 194.320   1
   2 -24  14 2348.93 169.487   3
  -2 -24  14 2000.14 140.730   2
  -2 -24  16 111.992 103.253   2
  -2 -24  16 96.7313 123.538   3
  -2 -24 -16 38.2249 199.688   3
   2 -24 -16-9.80644 221.924   3
   2 -24  16-90.5697 119.573   2
  -2 -24 -18 4266.91 315.963   3
  -2 -24  18 4772.59 194.814   2
  -2 -24  18 4417.64 225.568   3
   2 -24  20 336.371 131.868   3
  -2 -24 -20 371.891 170.923   1
  -2 -24 -20 122.078 231.149   3
   2 -24  20 463.419 127.563   2
  -2 -24  22 8692.90 320.290   3
   2 -24  22 8225.06 299.273   2
   2 -24  22 8443.62 317.924   3
  -2 -24 -22 8226.07 348.117   1
   2 -24 -22 8299.38 357.652   1
  -2 -24  22 8774.62 287.757   2
   2 -24  24 474.688 143.199   3
  -2 -24 -24 632.650 193.117   1
   2 -24  24 593.819 139.511   2
  -2 -24  24 396.612 137.258   2
  -2 -24  24 134.690 149.807   3
   2 -24 -24 250.074 264.196   3
   2 -24 -24 374.644 194.809   1
  -2 -24  26 154.252 150.351   3
   2 -24  26 323.466 151.468   3
   2 -24 -26 580.300 280.648   3
  -2 -24 -26 111.409 217.298   1
   2 -24 -26 234.740 202.369   1
  -2 -24  26 261.853 131.093   2
   2 -24  26 342.102 143.670   2
   2 -24  28 139.358 147.897   2
   2 -24 -28 567.598 212.618   1
   2 -24 -28 64.6167 289.801   3
  -2 -24  28 170.143 125.180   2
   2 -24  28 336.336 165.914   3
  -2 -24 -28 238.304 201.704   1
  -2 -24  28 202.366 147.810   3
  -2 -26   0 12617.2 393.128   2
   2 -26   0 13305.1 405.661   2
   2 -26   0 13855.4 430.613   3
  -2 -26   0 13202.9 412.809   3
  -2 -26   2 75.9685 121.146   3
  -2 -26   2 50.3726 126.478   2
  -2 -26  -2 69.7111 123.480   2
   2 -26   2 104.724 127.705   2
   2 -26   2-77.8477 123.390   3
   2 -26  -2 208.221 153.177   3
  -2 -26  -2-171.939 133.564   3
   2 -26  -2-62.4019 131.060   2
   2 -26   4 1363.32 149.160   3
   2 -26   4 1153.05 144.601   2
  -2 -26   4 1577.25 160.735   2
   2 -26  -4 1316.17 175.543   3
  -2 -26   4 1190.71 154.577   3
  -2 -26  -4 1454.64 166.241   3
   2 -26  -4 1372.70 155.826   2
   2 -26   6 424.202 128.499   2
  -2 -26  -6 213.435 155.294   3
   2 -26  -6 285.518 172.253   3
  -2 -26   6 301.606 121.558   2
  -2 -26   6 56.5526 130.375   3
  -2 -26  -6-29.5116 163.203   1
   2 -26  -6 316.463 144.996   2
   2 -26   6 445.244 136.115   3
   2 -26  -8 25712.3 708.356   2
  -2 -26   8 25362.7 699.342   3
   2 -26   8 26204.2 707.731   3
  -2 -26  -8 25950.9 739.883   3
  -2 -26  -8 25704.0 724.226   1
   2 -26  -8 23873.5 749.255   3
  -2 -26   8 26586.9 677.182   2
   2 -26   8 26102.8 692.990   2
   2 -26 -10 66.3144 151.584   2
  -2 -26  10 84.6970 107.130   2
  -2 -26  10 97.7659 125.561   3
   2 -26 -10-49.4460 186.971   3
  -2 -26 -10 15.1456 171.813   3
  -2 -26 -10 166.614 166.935   1
   2 -26  10 30.8518 118.181   2
   2 -26  10 100.995 122.102   3
  -2 -26  12 14672.0 419.874   2
  -2 -26  12 15275.9 458.184   3
  -2 -26 -12 14534.2 506.828   3
   2 -26 -12 15577.1 530.724   3
   2 -26  12 15101.8 441.851   2
   2 -26  12 13868.5 449.056   3
  -2 -26  14 147.371 126.125   3
  -2 -26  14 212.969 109.334   2
  -2 -26 -14-78.6044 187.832   3
   2 -26 -14 149.673 210.300   3
  -2 -26  16 256.229 109.084   2
   2 -26  16 422.861 133.041   3
  -2 -26 -16 451.556 171.390   1
   2 -26  16 276.187 126.586   2
   2 -26 -16 286.230 161.298   2
   2 -26  18 57.0462 132.722   3
   2 -26 -18 126.477 164.975   2
  -2 -26 -18-261.023 173.183   1
   2 -26 -18 116.765 223.761   3
   2 -26  18 4.50617 124.510   2
  -2 -26  20 6886.30 281.113   3
   2 -26  20 6617.01 280.148   3
   2 -26 -20 6624.58 392.545   3
  -2 -26  20 6809.86 247.908   2
   2 -26  20 6826.95 262.961   2
   2 -26 -20 6881.96 317.450   2
  -2 -26 -20 6985.30 313.114   1
  -2 -26  22 216.518 146.830   3
  -2 -26 -22 423.640 186.629   1
   2 -26 -22-80.7701 256.755   3
   2 -26  22 248.778 127.288   2
   2 -26  22 198.094 138.187   3
  -2 -26  22 16.0626 116.709   2
   2 -26 -22 526.739 186.350   2
   2 -26  24 1964.36 184.210   3
   2 -26 -24 1788.81 221.456   2
  -2 -26  24 1775.86 189.985   3
  -2 -26  24 1848.58 153.286   2
   2 -26  24 1714.91 163.381   2
  -2 -26 -24 1631.41 219.536   1
   2 -26 -24 1732.62 287.579   3
  -2 -26  26 32.0076 144.993   3
  -2 -26 -26 182.262 194.165   1
   2 -26  26 113.220 149.216   3
   2 -26 -26 172.600 278.767   3
  -2 -26  26 8.54806 118.696   2
   2 -26  26-49.4802 137.565   2
   2 -28   0 12.6659 140.409   3
  -2 -28   0-86.4787 133.250   2
  -2 -28   0-33.5165 126.313   3
   2 -28   0-63.9302 133.031   2
   2 -28  -2 7016.73 300.082   3
   2 -28   2 7506.46 279.744   2
  -2 -28   2 7154.78 284.184   3
  -2 -28   2 7098.92 263.993   2
   2 -28   2 6512.07 284.744   3
  -2 -28  -2 6854.84 267.838   2
  -2 -28  -2 6896.10 286.792   3
  -2 -28   4 68.4940 125.557   2
  -2 -28  -4 218.154 146.368   2
   2 -28  -4 160.207 164.523   3
  -2 -28  -4-170.923 154.427   3
   2 -28   4-75.3526 132.270   3
  -2 -28   4 60.9975 127.785   3
  -2 -28  -6 2423.76 182.701   2
  -2 -28   6 2452.03 181.863   3
   2 -28  -6 2840.66 228.265   3
   2 -28   6 2604.24 189.093   3
  -2 -28   6 2886.38 166.774   2
  -2 -28  -6 2908.72 216.256   3
  -2 -28   8 393.406 122.085   2
  -2 -28   8 352.554 129.647   3
   2 -28  -8 685.794 185.051   3
  -2 -28  -8 115.659 162.723   3
  -2 -28  10 15829.1 485.728   3
  -2 -28  10 16265.7 456.734   2
  -2 -28  12 56.5723 110.794   2
  -2 -28  12-126.202 128.506   3
   2 -28  12-16.8311 121.864   3
  -2 -28 -12 124.021 163.233   1
   2 -28 -12-143.092 155.112   2
   2 -28  12 9.41074 129.795   2
   2 -28  14 2379.40 180.123   3
   2 -28 -14 2570.82 256.144   3
   2 -28 -14 2218.85 202.050   2
   2 -28  14 2535.82 179.332   2
  -2 -28 -14 1954.01 207.364   1
   2 -28 -16 242.000 216.425   3
   2 -28  16 14.0232 125.191   2
   2 -28  16 229.871 131.712   3
   2 -28 -16-176.040 167.253   2
  -2 -28  16 131.419 130.940   3
  -2 -28 -16 55.6005 172.014   1
   2 -28  18 2454.26 186.323   3
  -2 -28  18 2642.48 192.545   3
   2 -28 -18 1951.77 270.929   3
  -2 -28  18 2423.47 154.496   2
  -2 -28 -18 2628.26 229.180   1
   2 -28 -18 2794.97 228.505   2
   2 -28  18 2606.29 175.481   2
  -2 -28  20-74.7465 142.032   3
   2 -28  20 120.307 131.024   2
   2 -28 -20 263.427 209.989   2
   2 -28  20 12.1949 134.131   3
   2 -28 -20-33.5583 288.987   3
  -2 -28 -20 308.683 185.105   1
  -2 -28  20 62.7430 114.005   2
   2 -28 -22 6744.38 402.811   3
  -2 -28  22 6879.63 291.058   3
   2 -28 -22 6596.12 328.640   2
  -2 -28 -22 6335.30 313.840   1
   2 -28  22 6425.67 280.507   3
  -2 -28  22 6466.45 249.326   2
   2 -28  22 6141.58 261.945   2
  -2 -28  24 58.7495 145.228   3
   2 -28 -24-31.0856 195.934   2
   2 -28 -24 189.693 264.680   3
  -2 -28  24 42.3491 121.213   2
  -2 -28 -24-44.6777 186.721   1
   2 -28  24 83.6231 135.611   2
   2 -28  24-183.165 152.770   3
  -2 -30   0 9346.89 341.279   3
   2 -30   0 9211.83 335.137   2
  -2 -30  -2 326.047 148.187   3
   2 -30   2 402.592 142.315   2
  -2 -30   2 444.213 138.696   3
   2 -30  -2 280.784 143.679   2
   2 -30   4 1113.66 156.105   2
  -2 -30   4 1256.90 161.225   3
  -2 -30   6 126.549 125.553   3
   2 -30   6 65.9183 140.615   2
  -2 -30  -6 165.463 137.643   2
   2 -30  -6 216.851 153.842   2
   2 -30   6 128.670 134.810   3
   2 -30   8 5868.34 269.567   3
   2 -30   8 6111.41 256.464   2
  -2 -30  -8 5187.28 252.167   2
  -2 -30   8 5862.86 262.985   3
   2 -30  -8 6295.72 310.528   3
   2 -30  10 275.302 139.710   2
   2 -30 -10 128.589 178.983   3
   2 -30 -10-23.7126 156.297   2
   2 -30  10 123.280 134.545   3
   2 -30 -12 5317.52 275.502   2
  -2 -30  12 6462.72 277.544   3
   2 -30 -12 6174.19 332.105   3
   2 -30  12 6334.21 273.222   3
  -2 -30 -12 6078.83 300.160   1
  -2 -30  12 6666.44 245.259   2
   2 -30  12 6187.49 258.209   2
  -2 -30  14 64.6836 120.810   2
   2 -30 -14-63.6959 159.395   2
   2 -30  14 34.7657 135.367   2
  -2 -30  14 24.4685 134.909   3
   2 -30  14-65.7769 133.267   3
   2 -30 -14-67.5286 196.772   3
  -2 -30 -14-34.5362 172.257   1
  -2 -30  16-12.3665 123.718   2
   2 -30  16 67.6768 140.510   3
   2 -30 -16 72.5127 165.641   2
   2 -30 -16-121.541 213.094   3
   2 -30  16 38.6818 127.301   2
  -2 -30  16-37.7053 149.644   3
  -2 -30 -16 238.849 187.000   1
   2 -30 -18-212.367 237.668   3
   2 -30 -18-27.6725 178.497   2
  -2 -30  18-6.36144 147.185   3
   2 -30  18-95.6266 131.970   2
  -2 -30 -18 143.425 186.689   1
   2 -30  18-61.5395 132.578   3
  -2 -30  18-87.8281 118.673   2
  -2 -30  20 7215.98 308.656   3
   2 -30  20 7817.95 286.327   2
   2 -30 -20 6496.58 397.363   3
   2 -30  20 7064.73 301.664   3
  -2 -30 -20 7299.96 335.944   1
  -2 -30  20 7192.67 264.806   2
   2 -30 -20 7198.15 333.821   2
   2 -30  22 609.923 155.383   3
   2 -30 -22 390.637 195.143   2
   2 -30 -22 323.845 261.010   3
  -2 -30 -22 127.558 193.546   1
  -2 -30  22 463.554 158.532   3
  -2 -30  22 295.388 127.495   2
   2 -30  22 376.970 136.866   2
  -2 -32   0-58.1275 138.211   2
   2 -32   0 158.966 165.699   3
   2 -32   0-149.603 161.345   2
   2 -32   2 6700.16 307.230   3
   2 -32  -2 6508.84 283.793   2
  -2 -32  -2 6437.87 272.231   2
   2 -32   2 7235.52 299.237   2
   2 -32   4-114.860 147.072   2
   2 -32   4 66.1553 144.872   3
   2 -32  -4-77.1167 147.339   2
  -2 -32  -4 156.969 139.442   2
   2 -32  -4-185.590 168.282   3
  -2 -32   4-147.126 134.800   2
  -2 -32  -6 378.701 149.517   2
   2 -32   6 376.761 151.984   3
   2 -32  -6 369.998 155.397   2
  -2 -32   6 509.921 137.933   2
   2 -32   6 355.736 147.785   2
   2 -32  -6 201.096 179.175   3
  -2 -32  -8 5.40069 147.648   2
   2 -32   8 232.563 148.640   2
  -2 -32   8 124.641 124.809   2
   2 -32  -8 59.5604 178.685   3
  -2 -32   8 81.4110 141.029   3
   2 -32  -8 93.1992 149.729   2
   2 -32   8 171.091 155.168   3
   2 -32  10 5484.73 245.713   2
  -2 -32  10 4764.64 251.515   3
   2 -32  10 4654.07 244.074   3
   2 -32 -10 4589.08 251.990   2
   2 -32 -10 4898.55 295.516   3
  -2 -32  10 5246.79 229.210   2
   2 -32  12 173.945 143.414   2
  -2 -32  12 51.2289 127.270   2
   2 -32  12 220.034 140.595   3
  -2 -32 -12-89.1368 145.581   2
   2 -32 -12 128.205 198.552   3
   2 -32 -12-182.047 165.272   2
  -2 -32  12-19.5718 147.641   3
   2 -32  14 1360.51 165.654   2
  -2 -32  14 917.062 158.147   2
  -2 -32  14 1760.15 218.741   3
   2 -32 -14 1256.22 189.709   2
   2 -32 -14 1857.35 242.792   3
   2 -32  14 1465.83 176.500   3
  -2 -32 -16-21.8348 188.761   1
  -2 -32  16-151.534 162.838   3
   2 -32  16-38.8797 138.183   3
   2 -32 -16-100.515 174.344   2
   2 -32 -16-317.907 216.601   3
   2 -32  16-15.0674 140.956   2
   2 -32  18 3721.01 235.639   3
  -2 -32 -18 3944.13 272.022   1
   2 -32 -18 4011.11 264.274   2
   2 -32 -18 4788.07 322.593   3
  -2 -32  18 4050.01 240.458   3
  -2 -32  18 4117.85 204.061   2
   2 -32  18 4461.55 222.574   2
   2 -34   0 9438.52 349.807   2
   2 -34   0 9997.61 378.186   3
  -2 -34   0 9255.22 332.569   2
  -2 -34  -2 208.902 144.770   2
   2 -34   2 566.277 168.188   3
  -2 -34   2 381.919 145.750   2
   2 -34  -2 540.703 159.201   2
   2 -34  -2 279.781 180.042   3
   2 -34   2 515.168 159.669   2
   2 -34   4 706.750 160.166   2
   2 -34  -4 803.667 184.105   3
  -2 -34  -4 343.094 160.078   2
   2 -34   4 921.459 175.400   3
  -2 -34   4 961.790 149.492   2
   2 -34  -4 687.236 166.110   2
   2 -34   6 41.6448 157.203   3
   2 -34   6 5.37962 149.394   2
   2 -34  -6-34.7796 157.535   2
  -2 -34   6 69.9689 140.925   2
  -2 -34  -6-102.762 150.364   2
   2 -34  -6 31.9683 171.053   3
   2 -34   8 2456.48 192.270   2
   2 -34  -8 1778.27 195.245   2
  -2 -34   8 1929.23 172.318   2
   2 -34   8 2119.62 201.427   3
   2 -34  -8 1902.62 234.184   3
   2 -34  10 6.51997 138.244   3
   2 -34  10 100.936 147.702   2
  -2 -34 -10 17.2419 155.386   2
   2 -34 -10-36.6336 163.124   2
   2 -34 -10 306.901 196.074   3
  -2 -34  10 136.440 131.676   2
  -2 -34  12 2383.22 194.242   2
   2 -34  12 2532.64 202.797   3
   2 -34 -12 2109.07 210.637   2
   2 -34 -12 2812.47 260.283   3
   2 -34  12 2690.91 197.799   2
  -2 -34  14-26.6308 135.160   2
   2 -34  14 10.6359 148.502   2
   2 -34  14-124.519 143.256   3
   2 -34 -14-67.2583 204.681   3
  -2 -34  14-94.7431 158.071   3
  -2 -34 -14 168.559 162.939   2
   2 -34 -14 26.1193 172.551   2
  -2 -36   0 40.8258 143.366   2
   2 -36   0-142.990 157.568   3
   2 -36   0-16.8885 149.491   2
   2 -36   2 3802.78 230.192   2
  -2 -36   2 3747.60 218.442   2
   2 -36  -2 3845.64 228.583   2
   2 -36   2 3320.83 240.750   3
   2 -36  -2 4166.57 260.721   3
   2 -36   4 202.876 156.257   2
  -2 -36  -4 32.2892 143.446   2
   2 -36  -4 340.644 178.100   3
   2 -36   4 160.166 165.462   3
   2 -36  -4-11.6697 148.513   2
  -2 -36   4 39.2903 138.145   2
  -2 -36  -6-5.57407 155.598   2
  -2 -36   6 145.260 142.134   2
   2 -36  -6 146.490 158.722   2
   2 -36  -6 73.7593 172.119   3
   2 -36   6 74.0155 168.228   3
   2 -36   6 341.891 157.947   2
  -3   1  -1 5710.03 159.535   5
  -3  -1   1 5954.86 171.544   1
   3  -1   1 6114.77 160.753   2
  -3   1  -1 5590.94 155.203   4
  -3  -1   1 5957.96 156.867   5
  -3  -1  -1 5876.85 160.179   5
   3  -1   1 5236.93 154.834   3
  -3  -1  -1 6051.18 178.737   1
  -3   1   1 6330.21 180.137   1
  -3  -1  -1 5537.42 151.842   4
   3   1  -1 6287.87 150.925   2
  -3   1  -1 6206.05 183.445   1
   3   1   1 6183.30 154.614   2
  -3   1   1 6047.40 153.402   4
  -3   1   1 6193.52 158.086   5
  -3  -1   1 6201.79 148.887   4
   3  -1  -1 5658.89 158.428   2
  -3   1  -3 350407. 8538.68   1
   3  -1  -3 352486. 8515.88   2
   3   1   3 375009. 8506.78   3
  -3   1   3 369987. 8513.37   4
  -3  -1   3 364774. 8516.85   5
  -3   1   3 355561. 8517.39   5
  -3  -1  -3 352828. 8532.96   1
  -3  -1   3 366944. 8519.20   1
   3  -1   3 367759. 8512.87   3
   3   1   3 374021. 8516.40   2
   3  -1   3 370573. 8521.61   2
  -3  -1   3 369468. 8508.39   4
  -3   1   5 16539.3 386.502   5
   3   1   5 15087.0 374.620   3
   3   1   5 16435.9 385.557   2
   3   1  -5 14616.1 372.342   2
   3  -1   5 16470.4 380.152   3
  -3  -1   5 14157.2 375.076   1
   3  -1  -5 15531.1 383.027   2
  -3  -1   5 15751.2 383.887   5
  -3   1  -5 14779.4 407.239   1
  -3  -1   5 15824.2 374.933   4
   3  -1   5 16699.0 389.480   2
  -3   1   5 15637.3 378.981   4
  -3  -1  -5 14358.3 400.277   1
  -3  -1   7 22243.1 565.070   5
   3  -1   7 23692.2 560.444   3
   3   1  -7 23514.5 555.821   2
   3  -1  -7 23309.0 565.116   2
  -3  -1   7 23296.6 555.701   4
  -3   1  -7 23630.4 589.787   1
   3   1   7 23526.2 565.694   2
  -3   1   7 22257.6 566.531   5
  -3  -1  -7 21874.2 582.494   1
   3  -1   7 23848.8 567.482   2
  -3   1   7 22650.5 558.292   4
   3   1   7 22139.4 556.055   3
   3   1   9 1229.43 71.3630   3
  -3  -1   9 1388.70 65.2325   4
   3   1  -9 1369.01 73.7990   2
   3  -1  -9 1276.07 82.8331   2
  -3   1   9 1207.01 76.0270   5
  -3  -1  -9 1223.88 103.608   1
   3  -1   9 1187.04 70.2076   3
  -3   1  -9 1062.79 105.317   1
  -3  -1   9 1376.62 77.4505   5
   3   1   9 1436.56 80.4853   2
  -3   1   9 1297.28 69.7934   4
   3  -1   9 1210.79 79.0504   2
   3   1  11 7599.06 220.303   3
   3  -1  11 7271.70 219.764   3
  -3  -1 -11 7093.49 251.976   1
  -3   1 -11 7145.89 256.994   1
   3   1  11 7345.09 226.750   2
   3   1 -11 7363.12 192.821   1
   3  -1  11 7391.19 227.718   2
  -3   1  11 7729.32 228.982   5
  -3  -1  11 7307.93 211.240   4
  -3   1  11 7291.31 216.062   4
  -3  -1  11 7971.60 231.074   5
   3  -1 -11 7933.48 207.575   1
   3   1  13 32243.4 795.887   3
  -3   1 -13 31949.8 823.506   1
  -3  -1 -13 31290.9 820.371   1
   3  -1 -13 32601.3 778.900   1
   3   1 -13 32311.4 768.474   1
   3  -1  13 32279.1 800.218   2
   3   1  13 31855.0 798.783   2
   3  -1  13 31907.1 795.557   3
  -3  -1  15 123585. 2962.22   4
  -3   1  15 125620. 2984.67   5
   3  -1 -15 125568. 2951.55   1
  -3   1  15 131085. 2969.73   4
  -3  -1  15 124194. 2983.64   5
   3   1 -15 124855. 2941.39   1
   3  -1  17 132180. 3267.36   5
   3  -1  17 137453. 3248.63   2
   3   1  17 132556. 3268.79   5
  -3   1  17 137031. 3263.80   5
   3  -1 -17 137136. 3225.73   1
   3   1 -17 141868. 3217.40   1
   3  -1  17 139003. 3248.47   3
  -3   1 -17 135840. 3271.01   1
  -3  -1  17 134014. 3260.35   5
  -3  -1 -17 136256. 3268.93   1
  -3  -1  17 136230. 3237.46   4
  -3   1  17 139989. 3241.07   4
   3   1  17 136769. 3249.64   4
   3  -1  19 17020.4 516.397   5
  -3   1  19 17851.9 509.257   5
   3  -1  19 18541.8 496.194   2
   3  -1 -19 17905.9 469.465   1
  -3   1 -19 18898.1 524.429   1
  -3  -1 -19 17266.9 512.521   1
  -3  -1  19 18201.6 480.055   4
   3   1  19 17868.8 518.024   5
  -3  -1  19 17159.9 504.973   5
   3  -1  19 17772.2 492.573   3
  -3   1  19 18615.4 484.179   4
   3   1  19 18023.4 492.304   4
  -3  -1  21 922.366 106.593   4
   3   1  21 943.923 141.236   5
   3   1  21 813.688 113.666   4
  -3   1 -21 1025.83 158.044   1
  -3   1  21 922.066 122.418   5
  -3  -1  21 777.467 126.857   5
   3  -1  21 834.053 142.432   5
  -3  -1 -21 788.616 153.245   1
  -3   1  21 932.778 102.808   4
  -3   1 -23 13527.5 430.397   1
   3   1  23 14021.3 434.752   5
  -3  -1  23 13115.6 388.602   4
  -3   1  23 12404.7 413.886   5
  -3  -1  23 12949.1 419.711   5
  -3   1  23 13706.9 395.416   4
   3  -1  23 13565.7 435.115   5
  -3  -1 -23 12892.6 424.259   1
   3   1  23 13111.2 398.503   4
   3  -1  23 13186.7 401.143   4
  -3  -1  25 20033.9 542.147   4
   3  -1  25 19833.0 553.519   4
  -3   1 -25 18504.5 577.062   1
  -3  -1 -25 19991.4 581.957   1
   3   1  25 19509.2 583.714   5
  -3   1  25 20606.9 548.719   4
  -3   1  25 18924.5 570.798   5
  -3  -1  25 18929.6 575.046   5
   3  -1  25 19731.4 586.853   5
   3   1  25 19535.6 555.449   4
  -3  -1 -27 5647.30 279.551   1
  -3  -1  27 6195.45 239.660   4
   3   1  27 5851.55 283.800   5
  -3   1  27 5656.75 268.929   5
  -3   1  27 6039.13 242.783   4
  -3   1 -27 5754.52 278.847   1
   3  -1  27 6246.61 289.002   5
  -3  -1  27 5842.12 270.553   5
   3   1  27 6061.96 253.446   4
   3  -1  27 5708.18 246.070   4
  -3  -1 -29 1402.61 205.748   1
  -3  -1  29 929.952 174.063   5
   3   1  29 1827.52 196.500   5
  -3  -1  29 1690.68 146.473   4
   3  -1  29 1419.63 191.675   5
  -3   1  29 1806.32 181.262   5
  -3   1  29 1453.44 150.384   4
   3  -1  29 1577.74 160.402   4
   3   1  29 1562.18 158.427   4
   3   1  31 96.6044 137.218   4
   3  -1  31 52.9690 134.421   4
  -3  -1  33 2997.62 218.859   5
   3  -1  33 3663.63 253.604   5
  -3   1  33 3585.68 201.011   4
  -3   1  33 3082.14 224.190   5
   3   1  33 3763.77 252.833   5
  -3  -1  33 3402.15 198.591   4
   3  -1  33 3475.99 212.717   4
   3   1  35 11387.2 442.732   5
  -3  -1  35 11621.1 434.826   5
   3  -1  35 12196.8 457.429   5
  -3   1  35 11452.2 436.244   5
  -3  -1  35 12450.5 403.514   4
   3  -1  35 12625.4 415.763   4
   3   1  35 12226.1 416.468   4
  -3   1  35 12132.8 401.166   4
   3  -1  37 4294.93 278.641   5
  -3  -1  37 4742.36 233.026   4
  -3  -1  37 4097.73 268.662   5
  -3   1  37 4800.19 271.443   5
  -3   1  37 4675.88 237.269   4
   3   1  37 4357.47 247.344   4
   3  -1  37 4214.80 246.193   4
   3   1  37 4963.56 287.215   5
   3  -1  39 1504.26 186.644   4
  -3  -1  39 1737.03 208.554   5
   3  -1  39 1985.50 225.281   5
   3   1  39 1455.51 188.929   4
   3   1  39 1621.11 217.628   5
  -3  -1  39 1758.37 179.250   4
  -3   1  39 1525.57 201.584   5
  -3   1  39 1983.56 178.236   4
  -3   3  -1 31353.4 740.780   4
  -3   3   1 32372.1 739.254   5
   3  -3   1 31911.3 745.409   2
  -3  -3   1 29708.9 741.664   1
  -3   3  -1 30277.4 740.585   5
  -3   3   1 32735.6 739.108   4
  -3  -3  -1 29289.9 729.518   4
  -3  -3   1 32426.3 736.705   5
   3  -3  -1 29960.0 751.562   3
  -3  -3  -1 31187.0 740.166   5
   3  -3   1 30694.3 743.481   3
   3  -3  -1 32253.6 745.569   2
  -3  -3  -1 30326.6 749.347   1
  -3   3  -3 11435.0 301.968   1
  -3  -3  -3 11087.7 288.275   1
   3  -3  -3 11052.2 279.694   2
   3   3   3 10597.1 266.698   4
  -3  -3   3 10894.7 269.992   5
  -3   3   3 10546.7 269.917   4
  -3   3   3 10560.4 271.933   5
   3  -3  -3 10439.8 298.262   3
  -3  -3   3 10973.7 267.193   1
   3  -3   3 10553.8 272.894   3
   3  -3   3 11178.4 279.766   2
  -3  -3   5 193848. 4361.07   5
  -3   3   5 193527. 4360.70   4
   3  -3   5 194942. 4361.61   3
   3  -3  -5 196070. 4369.63   2
  -3  -3  -5 189699. 4378.66   1
  -3   3   5 193891. 4364.83   5
  -3   3  -5 190786. 4389.74   1
   3  -3   5 189990. 4367.36   2
   3   3   5 193134. 4360.26   4
  -3  -3   5 184433. 4345.72   4
  -3  -3   7 15612.7 380.382   4
  -3   3   7 15467.5 391.838   4
  -3  -3   7 15491.4 394.455   5
   3  -3   7 15670.7 395.533   3
  -3   3   7 15744.6 398.008   5
  -3   3  -7 15085.5 422.657   1
   3  -3  -7 16271.3 404.425   2
  -3  -3  -7 15362.3 413.448   1
   3  -3   7 15597.3 400.821   2
   3   3   7 16433.7 395.681   4
  -3   3  -9 51181.7 1309.76   1
   3  -3  -9 55962.4 1287.69   2
  -3  -3   9 52517.9 1280.15   5
  -3   3   9 53258.3 1285.02   5
   3  -3   9 54074.0 1284.72   2
   3  -3   9 53776.4 1278.79   3
  -3  -3   9 54046.9 1265.22   4
  -3  -3  -9 54603.1 1300.16   1
  -3   3   9 51189.3 1276.23   4
   3   3   9 54608.6 1280.31   4
  -3   3  11 895.137 82.9051   4
   3  -3  11 946.995 90.6435   3
  -3   3  11 817.842 90.9043   5
   3   3  11 1025.43 93.5003   4
  -3   3 -11 1235.77 142.978   1
   3   3 -11 1240.91 81.9164   2
  -3  -3  11 932.790 89.2425   5
   3  -3 -11 1106.45 93.4004   1
  -3  -3 -11 1035.22 122.513   1
  -3  -3  11 1153.65 73.7497   4
   3  -3  11 987.477 95.2302   2
  -3   3 -13 69456.7 1572.90   1
   3   3  13 69430.2 1546.06   4
   3  -3 -13 72621.7 1535.63   1
  -3   3  15 123187. 2857.07   5
  -3  -3  15 125645. 2856.32   5
  -3  -3 -15 120972. 2860.36   1
   3   3  15 116256. 2855.42   5
  -3   3  15 123183. 2838.81   4
   3  -3 -15 122356. 2829.85   1
   3  -3  15 122379. 2843.12   2
   3   3 -15 114380. 2801.64   1
   3  -3  15 123111. 2841.96   3
  -3  -3  15 121104. 2827.65   4
  -3  -3 -17 39706.8 1014.35   1
  -3   3  17 40751.3 1011.07   5
  -3   3  17 41407.9 992.193   4
   3  -3 -17 39860.8 982.361   1
  -3  -3  17 39327.4 1006.67   5
  -3  -3  17 41281.7 982.273   4
  -3   3 -17 39682.1 1019.57   1
   3  -3  17 37973.0 1010.97   5
   3   3  17 39589.9 1017.15   5
   3  -3  17 40041.6 995.628   3
   3  -3  17 39327.6 994.688   2
   3   3  17 40135.3 997.842   4
  -3   3  19 11662.3 339.775   4
   3   3  19 11435.0 370.009   5
   3  -3  19 12229.0 347.661   2
   3  -3  19 11982.5 350.637   3
  -3  -3  19 11034.8 358.719   5
  -3   3 -19 11607.9 377.456   1
   3  -3  19 11562.4 378.298   5
  -3   3  19 11126.0 358.515   5
  -3  -3 -19 10986.6 365.665   1
   3  -3 -19 11077.5 333.016   1
   3   3  19 11860.3 349.791   4
  -3  -3  19 12219.2 333.207   4
   3   3  21 1093.75 120.798   4
   3  -3  21 1098.89 120.594   3
  -3   3 -21 1019.18 168.812   1
   3   3  21 1297.74 148.839   5
   3  -3  21 1085.70 146.805   5
  -3   3  21 1172.85 113.283   4
   3  -3  21 975.433 121.172   2
  -3   3  21 1123.98 134.605   5
  -3  -3  21 1165.03 133.209   5
   3  -3 -21 1049.44 120.064   1
  -3  -3  21 1142.58 106.004   4
  -3  -3 -21 1271.38 157.233   1
  -3  -3  23 11743.1 350.326   4
  -3  -3 -23 11427.5 394.155   1
  -3   3 -23 12194.2 400.118   1
   3  -3  23 12295.5 369.127   2
   3   3  23 11169.4 389.103   5
  -3  -3  23 11533.7 383.237   5
   3  -3  23 11550.5 367.601   3
   3  -3  23 12012.1 404.435   5
  -3   3  23 12508.7 362.155   4
   3   3  23 11487.0 366.982   4
  -3   3  23 10878.6 378.514   5
  -3   3  25 11185.8 349.643   4
  -3   3  25 10759.8 376.195   5
   3   3  25 10860.3 389.484   5
   3   3  25 10811.5 361.154   4
  -3   3 -25 10688.4 385.558   1
  -3  -3  25 11023.3 381.321   5
   3  -3  25 11093.6 392.082   5
  -3  -3 -25 11201.9 397.429   1
  -3  -3  25 11324.1 345.217   4
  -3  -3 -27 7477.75 320.217   1
   3  -3  27 7491.63 279.672   4
  -3   3  27 7336.49 304.013   5
   3   3  27 7238.28 311.446   5
   3  -3  27 7807.53 328.577   5
   3   3  27 7467.36 285.811   4
  -3  -3  27 6895.49 299.273   5
  -3   3  27 6928.60 276.683   4
  -3  -3  27 7401.06 265.452   4
  -3   3 -27 6671.66 305.827   1
   3   3  29 1167.71 154.822   4
  -3   3  29 1059.48 145.876   4
  -3  -3 -29 1062.08 198.952   1
   3  -3  29 1298.61 146.348   4
   3   3  29 885.336 178.130   5
  -3  -3  29 1174.66 142.376   4
   3  -3  29 1301.64 188.778   5
  -3   3  29 1065.41 160.929   5
  -3  -3  29 1147.61 173.486   5
   3   3  31 55.1285 136.755   4
  -3   3  33 3946.91 210.307   4
   3   3  33 4116.36 261.637   5
  -3  -3  33 3618.66 237.851   5
   3  -3  33 3753.70 230.101   4
   3  -3  33 3949.74 271.924   5
  -3   3  33 3687.48 238.926   5
  -3  -3  33 4189.84 202.747   4
   3   3  35 2594.88 231.763   5
   3  -3  35 2047.67 226.564   5
  -3   3  35 2339.04 211.862   5
  -3  -3  35 1908.27 202.783   5
  -3   3  35 2287.85 184.039   4
   3  -3  35 2610.34 196.310   4
  -3  -3  35 2383.59 184.617   4
   3   3  35 2899.29 204.541   4
  -3  -3  37 10630.7 416.290   5
   3   3  37 10995.8 421.768   5
   3   3  37 10125.7 384.719   4
  -3   3  37 10544.4 404.390   5
   3  -3  37 10154.1 419.201   5
  -3  -3  37 10677.6 373.979   4
   3  -3  37 11029.2 383.569   4
  -3   3  37 11041.3 380.571   4
   3   3  39 1866.05 227.456   5
  -3  -3  39 1584.23 206.746   5
  -3  -3  39 2042.36 182.177   4
   3  -3  39 1550.74 215.894   5
  -3   3  39 2209.04 191.230   4
  -3   3  39 1732.33 208.082   5
   3  -3  39 1920.64 188.545   4
   3   3  39 2046.49 211.541   4
  -3  -5   1 2377.80 70.4928   5
  -3  -5   1 2266.47 65.1777   3
   3  -5  -1 2362.56 87.3221   2
   3  -5   1 2257.34 87.0875   3
  -3   5   1 2367.43 77.9043   4
   3  -5  -1 2350.05 97.7047   3
  -3   5  -1 2347.90 80.0251   4
  -3  -5  -1 2116.64 61.3530   4
  -3   5   1 2382.29 73.9801   5
  -3   5  -1 2326.90 76.4340   5
  -3  -5  -1 2132.11 88.0517   1
  -3  -5   1 2419.53 81.6650   1
   3  -5   1 2373.23 86.4638   2
  -3  -5   3 88291.5 2040.19   3
  -3  -5  -3 86005.1 2059.98   1
   3  -5  -3 86249.5 2058.96   2
   3  -5   3 86172.5 2053.23   3
  -3  -5  -3 86921.8 2044.03   3
   3   5   3 88741.1 2035.99   4
   3  -5  -3 87150.8 2076.83   3
  -3  -5   3 83923.2 2041.59   1
  -3   5   3 87050.4 2046.84   5
  -3   5   3 87518.9 2047.97   4
  -3  -5   3 88289.9 2040.47   5
   3  -5   3 89127.0 2056.04   2
  -3  -5  -5 6226.21 186.076   1
  -3   5   5 6191.31 168.270   4
   3  -5  -5 6271.99 184.943   2
   3   5   5 6258.59 164.693   4
  -3   5  -5 5507.17 199.874   1
  -3  -5   5 6059.38 163.084   5
  -3   5   5 5812.72 168.924   5
  -3  -5   5 5956.78 153.580   1
   3  -5   5 6146.87 174.163   3
   3  -5  -5 5635.11 207.471   3
   3  -5   5 6084.48 177.154   2
  -3  -5   5 6165.74 165.228   3
  -3  -5   7 122989. 2966.20   2
  -3  -5  -7 126439. 3004.86   1
  -3   5   7 132352. 2988.31   4
  -3  -5   7 129795. 2985.72   3
  -3   5   7 128381. 2990.71   5
   3  -5   7 125898. 2990.80   3
   3  -5  -7 130165. 3001.04   2
   3  -5   7 126060. 2993.64   2
  -3   5  -7 125995. 3020.29   1
  -3  -5   7 127293. 2984.55   5
   3   5   7 134105. 2986.41   4
   3  -5   9 255.020 70.3433   3
  -3  -5   9 358.457 70.4929   3
   3  -5   9 327.278 77.1469   2
  -3  -5   9 334.922 47.2443   2
  -3   5   9 239.563 59.1960   4
   3  -5  -9 315.727 90.2607   2
  -3   5  -9 456.647 119.165   1
  -3   5   9 401.575 66.6741   5
  -3  -5   9 250.060 62.6183   5
  -3  -5  -9 331.994 96.0529   1
   3   5   9 263.580 68.0581   4
  -3   5 -11 12108.5 384.806   1
   3  -5 -11 12811.6 347.982   1
   3   5  11 13008.5 346.236   4
  -3  -5  11 12237.3 323.316   2
   3  -5  11 12620.4 351.345   2
  -3  -5  11 13031.6 346.112   3
   3  -5  11 12933.1 347.456   3
  -3   5 -13 60794.9 1554.64   1
  -3  -5  13 61977.8 1528.53   5
  -3   5  13 66501.7 1537.14   5
   3   5  13 63813.7 1525.15   4
  -3  -5  15 25249.3 607.566   2
  -3  -5 -15 23791.9 645.093   1
  -3  -5  15 23754.9 633.193   5
  -3   5  15 24642.5 638.358   5
   3   5  15 24029.2 646.076   5
  -3   5  15 25341.8 624.155   4
   3  -5  15 24577.6 627.275   3
   3  -5  15 24402.5 625.348   2
   3  -5 -15 22492.2 616.749   1
   3   5  15 23680.2 625.439   4
  -3  -5  15 24608.1 628.241   3
   3  -5  17 32211.3 824.569   3
  -3  -5 -17 32441.0 846.688   1
  -3   5 -17 31925.3 854.120   1
   3  -5  17 31946.3 836.621   5
  -3  -5  17 32896.9 838.543   5
   3  -5  17 32779.4 823.739   2
   3   5  17 33088.9 847.798   5
  -3   5  17 34070.3 842.683   5
  -3  -5  17 33221.8 807.155   4
  -3   5  17 32065.0 820.127   4
   3  -5 -17 31926.0 819.170   1
   3   5  19 8992.06 291.738   4
   3   5  19 9256.51 315.124   5
   3  -5  19 9081.39 288.268   3
  -3   5 -19 9838.91 332.120   1
  -3   5  19 8997.29 303.053   5
   3  -5  19 8900.29 321.333   5
  -3   5  19 8752.09 283.438   4
  -3  -5  19 8779.29 302.515   5
   3  -5  19 8953.04 286.386   2
  -3  -5 -19 9386.10 319.876   1
  -3  -5  19 9129.08 272.502   4
  -3  -5  21 141.536 87.1008   4
  -3  -5 -21 262.417 137.919   1
   3   5  21 235.579 106.674   4
   3  -5  21 240.362 105.998   3
  -3   5  21 102.878 110.512   5
  -3   5 -21 195.950 155.461   1
  -3  -5  21 237.280 118.726   5
   3  -5  21 238.411 107.349   2
   3  -5  21 310.839 137.571   5
   3   5  21 303.350 129.929   5
  -3   5  21 175.767 93.6545   4
  -3  -5 -23 9351.89 344.835   1
   3  -5  23 9153.86 310.586   3
  -3   5  23 9473.42 330.744   5
  -3   5 -23 9292.67 349.711   1
   3   5  23 9578.46 341.262   5
   3  -5  23 9402.11 346.062   5
  -3   5  23 9725.90 308.821   4
   3   5  23 9573.41 319.967   4
  -3  -5  23 9399.06 295.162   4
   3  -5  23 9309.32 309.321   2
  -3  -5  23 8351.76 331.595   5
  -3  -5 -25 9979.63 376.832   1
   3  -5  25 10014.7 375.127   5
   3  -5  25 10955.4 343.187   2
  -3   5  25 11083.5 363.524   5
  -3  -5  25 9606.82 362.033   5
  -3   5  25 10262.4 335.647   4
   3   5  25 10115.4 373.687   5
   3   5  25 9707.43 343.485   4
   3  -5  25 9928.94 339.972   3
  -3   5 -25 9971.68 372.040   1
  -3  -5  25 10554.4 325.980   4
  -3  -5 -27 5716.75 292.310   1
   3  -5  27 6385.61 263.647   3
  -3   5  27 6341.89 277.487   5
   3  -5  27 6441.67 300.408   5
  -3  -5  27 5845.10 278.882   5
   3  -5  27 6276.08 255.982   2
   3   5  27 6306.14 289.692   5
   3   5  27 6058.56 258.802   4
  -3  -5  27 6741.73 246.371   4
  -3   5  27 6545.74 258.134   4
   3   5  29 7227.29 293.504   4
   3  -5  29 7054.54 331.442   5
  -3  -5 -29 7425.15 327.576   1
  -3   5  29 7136.06 311.020   5
  -3  -5  29 8209.57 283.908   4
   3   5  29 8000.97 325.413   5
  -3   5  29 7436.53 285.471   4
  -3  -5  29 7162.11 319.335   5
   3  -5  29 7597.97 291.454   4
  -3  -5 -31-57.8631 180.142   1
   3   5  31 180.489 164.255   5
   3   5  31-31.0890 133.842   4
  -3   5  31 171.284 147.970   5
  -3  -5  31 158.074 123.126   4
  -3  -5  33 2155.42 208.943   5
   3   5  33 2480.86 217.781   5
  -3   5  33 2121.73 197.769   5
   3  -5  33 2060.03 184.348   4
   3  -5  33 2193.83 229.364   5
  -3   5  33 1975.54 169.479   4
  -3  -5  33 2077.12 160.852   4
   3  -5  35 8703.15 324.292   4
   3   5  35 8311.59 363.497   5
  -3  -5  35 7958.36 307.218   4
   3  -5  35 7982.43 367.925   5
  -3  -5  35 8642.61 357.452   5
  -3   5  35 7951.80 347.594   5
  -3   5  35 8576.27 319.528   4
   3   5  35 8546.72 340.036   4
  -3  -5  37 2404.58 230.307   5
   3  -5  37 2891.72 250.119   5
  -3  -5  37 2698.67 186.451   4
   3  -5  37 2599.73 196.914   4
   3   5  37 2636.02 231.912   5
  -3   5  37 3027.30 228.640   5
  -3   5  37 2424.12 191.130   4
   3   5  37 2664.77 219.504   4
  -3   7  -1 2421.26 78.0704   5
   3  -7   1 2287.55 91.8404   2
   3  -7  -1 2303.13 93.2322   2
  -3  -7   1 2260.77 71.2971   3
  -3   7   1 2440.21 75.7504   5
  -3  -7   1 2323.81 70.5887   5
   3  -7  -1 2113.94 102.199   3
  -3  -7  -1 2369.69 71.4011   3
  -3   7  -1 2435.36 86.6218   4
  -3   7   1 2353.63 83.5222   4
   3  -7   1 2135.31 94.2778   3
  -3  -7  -1 2025.69 60.9276   4
  -3  -7   1 2226.59 87.3720   1
  -3  -7  -1 2160.27 92.8423   1
  -3  -7  -3 9578.53 264.555   1
   3  -7   3 9156.62 257.584   2
  -3  -7   3 9384.10 242.417   3
  -3  -7  -3 9553.93 248.073   3
  -3  -7   3 9578.16 247.222   1
   3  -7   3 9204.94 257.713   3
  -3  -7   3 9761.98 236.431   5
  -3   7   3 9682.25 246.121   5
   3  -7  -3 9667.92 265.410   2
   3  -7  -3 8969.12 279.170   3
  -3   7   3 9587.56 250.053   4
  -3   7  -3 9499.90 256.548   4
  -3  -7  -5 160324. 3784.45   1
   3  -7   5 158636. 3773.90   3
   3  -7  -5 156825. 3781.43   2
  -3   7   5 160593. 3766.05   5
   3   7   5 165711. 3757.04   4
   3  -7  -5 157143. 3808.66   3
  -3  -7  -5 166877. 3783.29   3
  -3  -7   5 160369. 3762.61   3
  -3  -7   5 159366. 3755.10   1
  -3   7   5 159590. 3767.69   4
   3  -7   5 160492. 3775.17   2
  -3  -7   5 162702. 3756.34   5
  -3  -7  -7 4775.71 177.525   1
  -3  -7   7 4921.70 151.938   3
  -3   7   7 4334.19 148.156   4
   3  -7   7 4622.13 157.739   3
  -3  -7   7 4779.72 143.008   5
  -3   7   7 5005.26 153.056   5
   3  -7  -7 4686.86 219.061   3
  -3   7  -7 4177.28 193.715   1
   3  -7  -7 4691.93 175.344   2
   3   7   7 4816.80 145.129   4
   3  -7   7 4870.91 161.955   2
  -3  -7   9 34308.9 820.652   3
  -3  -7  -9 32495.5 840.922   1
   3  -7   9 34044.7 826.303   3
  -3  -7   9 33510.7 815.218   5
  -3  -7   9 33599.5 797.758   2
  -3   7   9 33439.6 824.223   5
  -3   7   9 32837.0 819.027   4
  -3   7  -9 33424.2 861.993   1
   3  -7  -9 33552.4 838.066   2
   3  -7   9 33155.8 827.001   2
   3   7   9 34239.6 820.178   4
  -3  -7  11 3563.17 135.288   5
  -3  -7  11 3060.46 110.813   2
  -3   7 -11 3012.06 193.052   1
   3  -7 -11 3042.21 152.169   1
  -3  -7  11 3303.48 137.795   3
   3   7  11 3440.45 139.804   4
  -3  -7 -13 17909.4 512.416   1
  -3   7  13 19598.7 500.375   5
  -3   7  13 18738.2 493.340   4
  -3  -7  13 17844.0 491.816   5
   3  -7  13 19180.3 496.044   3
   3  -7 -13 18094.0 497.687   1
   3  -7  13 19622.9 497.520   2
   3   7  13 18725.2 493.862   4
  -3   7  15 48456.1 1218.78   5
   3   7  15 50475.8 1230.07   5
   3  -7  15 50869.5 1214.00   3
  -3   7  15 49309.1 1206.74   4
  -3  -7  15 49531.3 1187.75   2
  -3  -7  15 49487.2 1209.82   3
   3  -7  15 50054.6 1210.81   2
  -3  -7 -15 48181.3 1230.31   1
   3   7  15 48507.9 1212.43   4
  -3  -7  17 21396.6 571.763   3
   3  -7  17 21070.2 567.266   3
  -3  -7 -17 21558.2 593.031   1
  -3  -7  17 21444.3 548.309   2
   3   7  17 21830.4 589.858   5
  -3   7  17 20772.2 578.896   5
  -3  -7  17 21944.3 584.229   5
  -3   7  17 21437.4 566.372   4
  -3   7 -17 22138.3 610.701   1
   3  -7  17 21057.2 565.309   2
  -3  -7 -19 7842.78 295.070   1
  -3  -7  19 7961.20 267.532   3
   3  -7  19 7475.35 263.925   3
  -3  -7  19 7861.48 244.388   2
   3  -7 -19 7915.49 274.295   1
   3  -7  19 7785.66 295.740   5
   3   7  19 7505.61 267.559   4
  -3  -7  19 7768.21 277.637   5
  -3   7  19 8332.36 281.329   5
   3   7  19 7735.87 288.745   5
  -3   7  19 7833.17 260.799   4
  -3   7 -19 7816.09 307.808   1
   3  -7  19 8257.57 266.289   2
   3  -7  21 1011.82 120.466   2
  -3   7  21 1072.99 118.789   4
   3  -7  21 881.275 122.713   3
   3   7  21 1063.08 145.207   5
  -3   7  21 1166.19 138.190   5
  -3  -7  21 894.477 131.392   5
  -3   7 -21 995.613 175.914   1
   3  -7 -21 1256.50 144.860   1
  -3  -7 -21 945.247 156.565   1
   3   7  21 1117.30 133.283   4
   3  -7  21 1149.12 162.707   5
   3  -7  23 9425.96 311.814   3
   3   7  23 8974.54 336.165   5
  -3   7  23 9708.98 333.412   5
   3  -7  23 9536.23 307.820   2
  -3   7 -23 9150.34 347.839   1
  -3  -7  23 8807.92 289.787   4
   3   7  23 8692.69 311.831   4
   3  -7 -23 9716.31 323.249   1
  -3  -7  23 9203.72 330.651   5
  -3   7  23 8690.38 300.530   4
   3  -7  23 9070.86 348.354   5
  -3  -7 -23 8413.64 339.335   1
  -3   7  25 10669.7 344.525   4
  -3   7 -25 9919.08 381.798   1
  -3   7  25 10605.4 367.960   5
  -3  -7  25 10292.2 373.661   5
   3   7  25 10225.0 376.637   5
   3  -7  25 11041.2 354.421   3
   3  -7  25 10302.0 387.472   5
  -3  -7  25 11147.0 329.238   4
   3  -7  25 10394.7 344.133   2
   3   7  25 10953.8 362.760   4
  -3  -7 -25 10288.6 380.702   1
  -3  -7  27 32209.7 912.293   5
   3  -7  27 34767.8 926.845   5
   3  -7  27 34506.2 879.341   2
  -3   7  27 33529.0 904.140   5
   3   7  27 32759.1 912.802   5
   3  -7  27 33980.5 887.896   3
  -3   7  27 33789.0 881.630   4
   3   7  27 32027.7 888.743   4
  -3  -7 -27 33408.6 910.082   1
  -3  -7  27 33989.5 861.655   4
  -3  -7 -29 6366.71 308.173   1
   3  -7  29 7287.37 287.191   3
  -3   7  29 6966.28 275.468   4
   3  -7  29 7349.12 329.007   5
   3   7  29 7167.35 310.795   5
   3  -7  29 7290.83 281.186   2
  -3  -7  29 7114.11 310.269   5
   3   7  29 6098.78 278.862   4
  -3  -7  31 235.534 117.914   4
  -3  -7 -31 528.905 192.353   1
   3   7  31 266.788 173.735   5
  -3   7  31 120.274 142.766   5
   3   7  31 160.747 136.950   4
  -3  -7  33 3925.38 253.700   5
   3   7  33 4592.19 261.913   5
  -3   7  33 3327.04 233.817   5
   3  -7  33 4353.57 276.148   5
  -3   7  33 4348.62 218.770   4
   3   7  33 3649.61 234.137   4
  -3  -7  33 4048.86 206.285   4
   3  -7  33 3716.91 217.455   4
  -3  -7  35 4034.14 257.645   5
   3   7  35 3646.11 256.836   5
   3  -7  35 3669.13 219.918   4
  -3   7  35 4328.91 250.321   5
  -3  -7  35 4111.18 212.273   4
  -3   7  35 4008.02 223.761   4
   3  -7  35 3762.95 273.528   5
  -3  -7  37 4254.50 276.089   5
   3   7  37 4299.23 280.856   5
  -3   7  37 3921.45 260.293   5
   3  -7  37 4147.78 283.792   5
  -3   7  37 4083.42 239.433   4
  -3  -7  37 4106.57 218.918   4
   3  -7  37 4418.50 232.194   4
  -3  -9   1 79.0688 65.3116   1
  -3  -9  -1-32.9858 74.1597   1
  -3   9  -1 76.6500 38.0155   5
   3  -9   1 32.3191 63.2252   2
   3  -9   1 12.5583 69.1489   3
   3  -9  -1 86.0407 68.7811   2
  -3  -9  -1 65.1250 22.7469   4
   3  -9  -1 63.7595 82.0098   3
  -3  -9   1 96.4260 31.1013   5
  -3  -9  -1 98.5877 45.5469   3
  -3   9  -1 121.231 50.7865   4
  -3   9   1 83.6397 49.1299   4
  -3  -9   1 76.6012 43.1105   3
  -3   9   1 95.3713 35.4458   5
  -3  -9   3 33304.5 784.202   5
   3  -9   3 33311.0 811.959   2
  -3  -9  -3 32346.8 802.516   3
  -3  -9   3 33422.2 802.064   1
   3  -9  -3 32630.0 818.941   2
   3  -9  -3 31861.9 837.279   3
  -3   9   3 33300.0 796.155   5
  -3  -9  -3 33346.0 820.003   1
  -3   9   3 33526.5 803.415   4
   3  -9   3 32544.3 813.694   3
  -3  -9   3 34169.1 798.126   3
  -3   9   5 26145.3 629.760   5
  -3  -9   5 26309.0 616.407   5
  -3   9   5 25184.2 632.170   4
  -3  -9   5 26280.1 631.199   3
   3  -9   5 25604.1 641.793   2
  -3  -9  -5 26323.4 653.332   3
   3  -9  -5 25208.9 681.499   3
   3  -9  -5 25095.8 653.106   2
   3   9   5 26312.5 618.376   4
   3  -9   5 25203.5 642.702   3
  -3  -9   5 25057.5 627.134   1
  -3  -9  -5 25005.2 653.320   1
   3  -9  -7 178623. 4279.88   2
  -3  -9   7 182727. 4259.99   3
  -3  -9   7 182261. 4248.50   5
  -3  -9  -7 183865. 4295.91   3
   3   9   7 184425. 4251.82   4
  -3   9   7 179321. 4260.90   4
  -3   9   7 185234. 4261.87   5
   3  -9   7 178329. 4271.22   3
  -3  -9   9 17500.6 455.443   3
   3  -9  -9 17061.7 475.742   2
  -3   9  -9 17531.9 505.562   1
  -3   9   9 17280.4 453.055   4
   3   9   9 18332.4 451.968   4
  -3  -9   9 17893.3 445.628   5
  -3   9   9 17987.7 457.883   5
  -3  -9   9 17301.1 428.383   2
   3  -9  11 2240.08 123.386   2
   3  -9  11 2169.29 120.073   3
   3   9  11 2075.68 128.512   5
  -3  -9  11 2024.89 103.633   5
  -3  -9  11 1853.80 87.5234   2
   3   9  11 2117.31 112.677   4
  -3  -9 -11 2064.51 149.194   1
  -3  -9  13 32210.6 772.452   3
   3  -9  13 31043.0 777.092   3
   3   9  13 30049.8 769.682   4
  -3   9  13 30463.7 768.121   4
  -3   9  13 33286.4 781.491   5
   3   9 -13 28896.7 739.019   1
   3   9  13 32048.9 788.997   5
  -3  -9  13 30105.8 767.205   5
   3  -9  13 30836.3 774.688   2
  -3  -9 -13 30771.0 793.590   1
  -3   9 -15 19417.2 563.585   1
   3  -9  15 20265.5 522.908   3
   3   9  15 18171.8 516.589   4
   3   9  15 18515.7 530.568   5
  -3   9  15 19777.3 526.657   5
   3  -9 -15 19664.9 529.709   1
  -3  -9  15 19464.0 491.753   2
  -3  -9  15 20193.1 519.722   3
  -3   9  15 19201.7 512.478   4
  -3  -9 -15 18581.4 538.627   1
   3  -9  15 19759.9 519.405   2
   3  -9  17 30303.7 782.142   2
  -3  -9 -17 30787.3 807.829   1
  -3  -9  17 31135.3 783.877   3
   3  -9  17 30672.7 786.235   3
  -3  -9  17 30024.5 756.742   2
  -3   9  17 29485.9 793.014   5
   3  -9 -17 31582.5 795.335   1
  -3   9 -17 32052.8 835.084   1
   3   9  17 30481.4 804.966   5
  -3   9  17 31259.4 785.063   4
   3  -9  17 31137.5 798.496   5
  -3  -9  17 29862.4 790.370   5
  -3   9 -19 331.289 162.676   1
  -3  -9  19 432.030 107.854   3
   3  -9 -19 243.132 141.086   1
   3  -9  19 304.535 101.695   2
  -3   9  19 325.853 120.551   5
  -3  -9  19 353.286 106.195   5
   3  -9  19 471.799 133.644   5
   3  -9  19 462.484 107.501   3
  -3  -9 -19 343.676 135.134   1
  -3  -9  19 357.222 87.1449   2
  -3   9  19 509.112 112.815   4
   3   9  19 308.491 119.911   5
   3   9  19 327.999 100.062   4
  -3   9  21 299.304 122.886   5
   3  -9  21 369.289 114.387   3
   3  -9 -21 638.289 149.897   1
  -3  -9 -21 602.060 149.209   1
  -3  -9  21 306.237 120.893   5
   3  -9  21 532.178 115.655   2
   3   9  21 533.701 137.611   5
  -3  -9  21 492.897 97.5878   2
  -3   9  21 428.299 109.192   4
  -3   9 -21 426.184 172.272   1
   3  -9  21 331.726 141.803   5
   3   9  21 411.721 120.395   4
  -3  -9  21 436.872 115.984   3
  -3  -9  23 2125.52 159.975   3
  -3   9 -23 1394.56 197.899   1
  -3  -9 -23 1645.16 182.879   1
  -3   9  23 1720.71 166.890   5
   3  -9  23 1974.78 192.978   5
  -3   9  23 1767.58 145.275   4
   3  -9 -23 2169.37 182.965   1
   3  -9  23 1798.97 149.771   3
   3  -9  23 1798.19 151.374   2
  -3  -9  23 1903.69 131.056   2
   3   9  23 1856.26 176.994   5
   3   9  23 1941.07 159.018   4
  -3  -9  23 2071.11 173.048   5
   3  -9  25 44697.2 1161.27   3
   3   9  25 46426.2 1191.74   5
  -3  -9  25 46278.0 1137.26   4
  -3  -9  25 46504.3 1192.61   5
   3  -9  25 48428.9 1208.67   5
   3   9  25 43561.9 1166.92   4
   3  -9  25 47193.7 1159.00   2
  -3   9  25 44824.1 1158.62   4
  -3  -9 -25 45237.9 1187.72   1
  -3   9  25 45300.3 1181.97   5
  -3  -9  27 26695.2 751.663   5
  -3   9  27 25638.2 709.404   4
  -3   9  27 25465.7 735.109   5
  -3  -9 -27 26158.9 745.127   1
  -3  -9  27 26902.8 690.733   4
   3  -9  27 26237.6 717.223   3
   3   9  27 25706.0 738.889   5
   3   9  27 25373.6 722.042   4
   3  -9  27 27322.6 767.146   5
   3  -9  27 26058.7 706.885   2
   3  -9  29 1567.41 207.417   5
  -3  -9 -29 2018.35 214.565   1
  -3  -9  29 1807.79 196.775   5
  -3   9  29 2108.51 170.722   4
  -3   9  31 84.9629 147.602   5
  -3  -9 -31 222.212 189.819   1
  -3  -9  31 231.404 120.057   4
  -3  -9  31 414.665 173.373   5
   3   9  31 158.313 159.458   5
   3  -9  31 197.804 146.949   3
   3  -9  31 295.311 142.188   2
   3  -9  33 2023.43 190.515   3
  -3   9  33 2458.98 186.847   4
   3  -9  33 2246.43 227.659   5
  -3   9  33 2552.06 204.125   5
   3   9  33 2198.79 215.048   5
   3  -9  33 2545.25 191.970   2
  -3  -9  33 2198.34 216.313   5
  -3  -9  33 2113.37 164.627   4
  -3   9  35 4579.33 240.749   4
  -3  -9  35 4190.53 273.679   5
   3  -9  35 4194.10 287.608   5
   3   9  35 4129.33 259.847   5
  -3   9  35 4768.45 262.969   5
  -3  -9  35 4005.18 207.782   4
   3  -9  35 3937.11 230.052   4
   3  -9  37 2434.55 244.265   5
  -3   9  37 2554.63 223.225   5
  -3  -9  37 2364.17 235.047   5
  -3   9  37 2848.90 207.037   4
  -3  -9  37 2812.28 187.579   4
   3  -9  37 2543.69 197.284   4
   3 -11  -1 1212.00 105.016   2
  -3 -11   1 1137.23 76.7618   3
  -3 -11  -1 1396.00 114.074   1
  -3  11   1 1217.59 59.7041   5
  -3  11  -1 1303.08 87.7688   4
  -3 -11   1 914.459 38.5629   4
  -3  11  -1 1245.30 66.6286   5
  -3  11   1 1146.31 81.1319   4
  -3 -11  -1 1278.48 51.3560   4
  -3 -11  -1 1234.59 82.0367   3
  -3 -11   1 1216.75 103.034   1
  -3  11   3 33036.3 792.458   5
  -3 -11   3 31750.5 797.791   3
  -3 -11   3 33292.5 779.371   5
  -3 -11  -3 33391.1 808.572   3
  -3 -11  -3 31606.6 820.652   1
  -3 -11   3 32663.4 807.094   1
  -3  11   3 34553.7 808.281   4
  -3  11   5 274002. 6341.28   5
  -3 -11  -5 272832. 6364.19   3
  -3 -11   5 274041. 6345.33   1
  -3 -11   5 270043. 6324.29   5
  -3 -11   5 274509. 6345.84   3
  -3  11   5 269320. 6348.47   4
  -3 -11   7 83696.9 1853.98   5
   3 -11   7 86907.9 1890.11   3
   3 -11  -7 80174.7 1932.31   3
  -3  11   7 82113.7 1874.87   4
  -3 -11   7 81118.6 1873.62   3
  -3 -11  -7 85836.0 1913.02   3
  -3  11   7 83374.0 1871.59   5
   3  11   7 84810.5 1861.07   4
   3 -11   7 86689.7 1885.22   2
   3 -11  -9 4422.32 244.700   3
  -3  11   9 4271.44 152.937   5
  -3 -11  -9 4462.46 232.299   3
  -3  11   9 4127.68 149.001   4
   3  11   9 4317.12 165.920   5
   3 -11   9 4480.97 163.726   3
   3  11   9 4397.91 145.402   4
  -3 -11   9 4205.76 136.133   5
  -3 -11  -9 4489.68 190.849   1
  -3 -11   9 4071.72 123.970   2
   3 -11   9 4388.02 167.388   2
   3 -11  11 4291.43 170.177   3
  -3 -11 -11 4457.58 196.239   1
   3 -11 -11 4121.49 256.438   3
   3  11  11 4585.61 159.926   4
  -3 -11  11 4288.29 149.106   5
   3 -11  11 4260.15 170.432   2
  -3 -11  13 27043.9 683.473   3
   3  11  13 25910.6 693.668   5
  -3 -11  13 26880.7 655.499   2
  -3  11  13 26636.2 685.492   5
  -3 -11  13 26832.6 675.004   5
   3 -11  13 27768.1 693.195   3
   3 -11 -13 27065.4 699.616   1
   3 -11  13 26315.5 682.950   2
  -3  11  13 26236.3 678.915   4
  -3  11 -13 26527.4 732.772   1
  -3 -11 -13 26919.5 705.371   1
   3  11  13 26821.2 680.570   4
   3 -11  15 43218.3 1058.84   3
   3  11  15 41065.5 1051.62   4
  -3 -11  15 42450.8 1051.80   3
   3 -11 -15 43511.1 1069.49   1
  -3  11  15 44007.0 1062.03   5
  -3 -11  15 41050.2 1023.38   2
   3  11  15 42584.8 1069.34   5
  -3  11 -15 42808.8 1103.31   1
  -3  11  15 41157.4 1053.06   4
   3 -11  15 44141.0 1055.95   2
  -3 -11 -15 42823.6 1077.46   1
  -3 -11  17 5894.16 191.085   2
   3 -11  17 5567.98 235.580   5
  -3 -11  17 6010.17 218.680   3
   3 -11  17 6013.90 222.928   3
  -3  11  17 6020.73 237.478   5
   3  11  17 5534.40 218.231   4
   3  11  17 5726.47 237.754   5
  -3 -11  17 5868.01 221.054   5
   3 -11  17 6263.05 220.319   2
  -3  11  17 5797.06 224.975   4
  -3  11 -17 6381.28 285.862   1
  -3 -11 -17 5716.53 244.929   1
  -3 -11  19 2625.78 152.249   3
   3 -11  19 2689.10 152.095   2
  -3  11  19 2325.50 173.299   5
   3  11  19 2443.22 173.356   5
   3 -11  19 2770.66 183.482   5
  -3 -11  19 2586.00 127.053   2
  -3  11 -19 2733.22 222.487   1
  -3 -11  19 2445.56 158.117   5
   3 -11 -19 2711.59 197.167   1
  -3 -11 -19 2669.36 188.411   1
  -3  11  19 2353.90 181.393   4
   3  11  19 2405.22 149.982   4
   3 -11  19 2707.37 157.134   3
  -3 -11  21 265.147 115.531   3
  -3 -11 -21 11.4145 153.955   1
   3 -11  21 160.013 117.398   3
  -3  11  21 212.283 109.102   4
  -3  11  21 5.27297 124.158   5
  -3 -11  21 202.478 124.903   5
   3  11  21 62.6269 132.697   5
   3 -11  21 167.680 141.272   5
   3 -11 -21 188.800 145.693   1
  -3  11 -21-78.3263 184.678   1
  -3 -11  21 99.7496 94.9369   2
   3 -11  21 33.2093 112.126   2
   3  11  21 63.2132 108.963   4
  -3 -11  23 18735.5 536.419   3
   3 -11  23 19594.5 543.436   3
   3 -11  23 18655.5 529.132   2
  -3  11  23 18720.4 555.199   5
  -3 -11  23 18809.2 561.934   5
   3 -11 -23 18975.3 560.336   1
   3  11  23 18555.7 561.677   5
  -3 -11  23 19227.2 511.864   2
   3 -11  23 19702.9 585.278   5
  -3  11  23 18849.5 537.235   4
  -3 -11 -23 19106.9 570.484   1
  -3  11 -23 19255.0 588.296   1
   3 -11  25 28074.2 760.876   3
   3  11  25 28577.5 791.394   5
   3 -11 -25 30339.1 792.435   1
  -3 -11  25 28387.9 734.130   2
  -3  11  25 28352.5 780.052   5
  -3 -11  25 27409.5 790.909   5
   3 -11  25 28318.5 752.485   2
   3 -11  25 28491.4 803.192   5
  -3 -11  25 28452.7 767.227   3
  -3  11  25 27845.9 760.947   4
  -3 -11 -25 28583.5 792.268   1
   3 -11  27 10558.4 351.325   3
  -3  11  27 10185.1 365.297   5
  -3 -11  27 9557.73 374.626   5
   3 -11  27 9242.77 387.238   5
   3  11  27 9410.90 372.792   5
   3 -11  27 10462.4 336.913   2
  -3 -11 -27 10173.6 381.620   1
  -3  11  27 9894.54 341.900   4
  -3  11  29 5420.13 245.121   4
   3 -11  29 5591.09 298.371   5
  -3 -11 -29 5925.99 300.957   1
  -3 -11  29 5711.09 290.656   5
   3 -11  31-120.877 142.607   3
  -3  11  31 219.591 154.283   5
  -3 -11  31 8.52222 164.437   5
   3  11  31-45.5851 162.609   5
   3 -11  31-64.9667 134.642   2
  -3 -11  31-4.54967 121.985   4
   3 -11  33 3272.90 224.380   3
  -3 -11 -33 2695.69 253.823   1
   3  11  33 3069.54 236.916   5
  -3  11  33 3173.55 221.458   5
  -3 -11  33 2987.19 242.789   5
   3 -11  33 3218.36 258.520   5
   3 -11  33 3017.28 202.788   2
  -3 -11  33 2999.42 178.399   4
  -3  11  33 3109.28 202.030   4
   3 -11  35 3657.80 276.740   5
   3  11  35 3390.81 250.745   5
   3 -11  35 4109.01 228.202   2
  -3 -11  35 3652.12 260.065   5
  -3  11  35 3428.78 234.558   5
  -3  11  35 3761.54 224.500   4
   3 -11  35 3558.72 230.468   3
  -3 -11  35 3474.44 197.110   4
  -3  11  37 2786.15 216.011   5
   3  11  37 2696.65 243.141   5
  -3 -11  37 2524.98 185.257   4
   3 -11  37 2669.54 249.186   5
  -3  11  37 2689.73 205.672   4
   3 -11  37 2695.87 198.275   4
  -3 -13   1 21516.7 538.306   4
   3 -13   1 23594.7 584.152   2
   3 -13  -1 23285.9 586.802   2
  -3 -13   1 22805.3 565.632   3
   3 -13   1 23558.3 596.988   3
   3 -13  -1 22789.5 604.105   3
  -3 -13  -1 22424.4 567.021   3
  -3  13   1 24302.8 578.089   4
  -3  13  -1 22605.1 554.984   5
  -3  13  -1 22922.9 577.430   4
  -3  13   1 22361.4 551.355   5
  -3 -13   1 23375.2 582.910   1
   3 -13   3 93919.5 1976.75   2
  -3  13   3 89653.6 1945.33   5
  -3 -13   3 94615.3 1963.79   3
   3 -13  -3 92490.8 1984.11   2
   3 -13  -3 91725.5 2007.91   3
  -3 -13   3 89792.1 1968.80   1
  -3 -13  -3 92071.6 1969.63   3
   3 -13   3 94701.6 1982.97   3
  -3  13   3 93052.3 1967.06   4
  -3 -13   5 48436.3 1173.31   3
  -3 -13  -5 49401.1 1193.85   3
   3  13   5 48325.9 1165.72   5
   3 -13  -5 47803.8 1224.75   3
  -3 -13   5 48058.9 1142.43   5
  -3  13   5 46716.2 1161.11   5
   3 -13   5 51050.4 1189.96   3
   3 -13  -5 51118.8 1198.73   2
  -3 -13   5 48259.8 1175.36   1
  -3  13   5 48321.4 1173.77   4
  -3 -13  -5 50625.0 1198.44   1
   3 -13   5 50928.6 1184.67   2
   3 -13   7 17827.9 440.594   3
   3 -13  -7 16593.4 489.599   3
  -3  13   7 16437.1 414.776   5
  -3 -13   7 14775.4 391.606   2
   3 -13   7 17144.4 433.730   2
   3  13   7 15079.4 401.275   4
   3 -13  -7 17619.7 454.725   2
  -3  13   7 16353.3 423.503   4
   3  13   7 17507.9 426.910   5
  -3 -13   7 16182.7 393.092   5
  -3 -13  -7 16147.3 451.572   1
  -3 -13  -7 16611.8 463.379   3
  -3 -13   9 5818.96 166.596   2
   3 -13   9 6530.07 215.649   3
   3 -13  -9 6176.81 229.036   2
   3  13   9 6256.37 206.071   5
   3 -13  -9 5913.32 274.870   3
   3 -13   9 6388.46 212.251   2
  -3 -13   9 5959.28 171.842   5
  -3 -13  -9 5812.84 230.660   1
   3  13   9 6012.61 183.130   4
  -3 -13  -9 6506.84 265.014   3
   3 -13 -11 1122.41 194.472   3
  -3 -13  11 1359.40 103.263   3
  -3 -13  11 1261.74 79.3562   5
  -3  13  11 1259.73 97.8773   5
   3 -13  11 1377.22 112.722   3
   3 -13 -11 1291.08 131.799   2
   3 -13  11 1250.07 107.118   2
  -3 -13 -11 1193.62 134.891   1
  -3 -13 -13 12526.9 387.101   1
  -3 -13  13 12393.3 357.097   3
  -3  13  13 12638.6 350.755   4
  -3  13  13 12196.9 355.203   5
  -3 -13 -13 11201.1 433.670   3
   3 -13  13 12979.4 366.196   3
   3 -13 -13 11254.6 440.277   3
   3  13  13 12939.7 369.336   5
  -3 -13  13 12874.9 328.272   2
  -3  13 -13 12940.8 420.504   1
   3 -13 -13 12314.5 379.262   1
   3 -13  13 12558.4 358.304   2
  -3 -13  13 11413.9 337.209   5
   3 -13  15 37219.9 960.528   3
  -3 -13  15 39213.9 958.467   3
   3  13  15 38763.4 973.616   5
  -3 -13 -15 37761.2 987.087   1
   3 -13 -15 38396.4 975.946   1
  -3  13  15 38162.9 959.718   5
   3 -13 -15 35461.8 1040.53   3
  -3 -13  15 38165.5 926.981   2
  -3  13  15 38798.6 955.332   4
   3 -13  15 36974.5 952.573   2
  -3  13 -15 39591.8 1018.42   1
   3 -13 -17 14334.0 421.666   1
   3 -13  17 13659.9 402.478   3
  -3 -13  17 13531.3 392.608   3
  -3  13 -17 14251.0 464.287   1
  -3  13  17 13569.3 404.008   5
  -3 -13  17 13114.3 390.141   5
   3  13  17 12733.0 412.309   5
   3 -13  17 13627.8 392.656   2
   3 -13  17 13176.0 413.562   5
  -3 -13  17 13294.3 363.798   2
  -3  13  17 13874.0 393.763   4
  -3 -13 -17 12550.6 415.631   1
  -3 -13  19 296.642 109.011   3
  -3 -13 -19 300.327 149.683   1
   3  13  19 245.103 132.284   5
  -3 -13  19 254.631 113.880   5
   3 -13  19 212.810 144.466   5
  -3  13  19 241.062 108.846   4
  -3  13  19 162.117 116.162   5
  -3  13 -19 270.296 194.315   1
  -3 -13  19 323.937 87.6465   2
   3 -13 -19 147.993 148.768   1
   3 -13  19 277.267 110.722   2
   3 -13  19 295.465 116.528   3
  -3  13  21 705.149 132.365   5
  -3 -13 -21 909.163 175.545   1
   3 -13  21 727.504 131.874   3
   3  13  21 648.646 150.270   5
  -3 -13  21 754.174 136.374   5
  -3  13 -21 415.191 199.891   1
  -3 -13  21 879.698 130.950   3
   3 -13 -21 596.286 163.096   1
   3 -13  21 778.874 167.024   5
  -3  13  21 669.333 119.608   4
   3 -13  21 933.696 135.237   2
  -3 -13  21 587.267 101.440   2
   3 -13  23 13556.5 423.295   3
  -3 -13  23 13948.4 421.532   3
  -3  13  23 13292.7 412.890   4
  -3 -13  23 13024.4 434.587   5
  -3  13  23 12934.1 426.081   5
   3 -13 -23 14844.2 453.923   1
   3  13  23 13583.5 441.478   5
   3 -13  23 13787.8 460.003   5
  -3 -13  23 13790.0 389.679   2
   3 -13  23 13538.2 409.175   2
  -3 -13 -23 13439.0 451.379   1
   3 -13  25 9065.36 322.950   3
  -3  13  25 8923.31 332.352   5
  -3 -13 -25 8677.27 355.370   1
  -3 -13  25 9241.29 293.163   2
  -3 -13  25 9428.76 324.725   3
   3 -13 -25 9530.58 354.805   1
   3  13  25 8808.32 345.591   5
   3 -13  25 8615.84 356.157   5
   3 -13  25 9462.50 315.464   2
  -3 -13  25 9189.23 350.232   5
  -3  13  25 8815.16 316.713   4
  -3  13  27 17670.4 542.451   5
   3 -13  27 18159.9 581.475   5
  -3 -13  27 18545.3 502.359   2
   3  13  27 17784.4 559.880   5
  -3 -13  27 18210.9 535.052   3
  -3 -13 -27 18243.6 567.217   1
  -3  13  27 17249.2 526.655   4
  -3 -13  29 4120.10 223.547   3
   3 -13  29 3657.96 213.550   3
  -3 -13  29 4330.32 194.316   2
  -3  13  29 3568.19 226.163   5
   3 -13  29 3590.78 253.786   5
   3 -13  29 4081.70 212.930   2
  -3  13  29 4117.60 214.706   4
  -3 -13 -31-146.066 198.870   1
   3 -13  31-6.24010 145.884   3
  -3  13  31 294.448 151.740   5
   3 -13  31 54.0727 139.797   2
  -3 -13  31 100.300 111.819   4
   3  13  31 182.346 168.166   5
  -3 -13 -33 1570.65 222.296   1
  -3  13  33 1569.67 188.068   5
   3  13  33 2034.55 207.680   5
  -3 -13  33 1725.17 152.238   4
   3 -13  33 1587.92 226.148   5
  -3  13  33 1376.46 167.738   4
   3 -13  33 2093.96 194.125   3
   3 -13  33 1590.91 178.149   2
  -3 -13 -35 4666.15 294.158   1
   3  13  35 4213.26 266.021   5
  -3  13  35 4269.48 245.702   5
   3 -13  35 4039.96 239.897   3
   3 -13  35 3663.63 223.746   2
  -3 -13  35 3885.12 203.713   4
  -3  13  35 3747.74 222.692   4
  -3  15  -1 19298.6 470.576   4
   3 -15   1 19029.5 476.818   2
  -3 -15   1 18011.4 458.408   3
   3 -15  -1 18960.1 498.180   3
  -3  15  -1 17911.3 441.623   5
  -3 -15  -1 18993.4 481.666   1
  -3  15   1 17374.4 436.420   5
  -3  15   1 18538.0 467.594   4
   3 -15   1 19555.3 493.460   3
   3 -15  -1 19290.2 478.945   2
  -3 -15  -1 18937.7 463.249   3
  -3 -15   3 38163.3 909.882   3
   3 -15  -3 38269.0 927.202   2
  -3  15   3 36282.5 886.597   5
  -3 -15  -3 37972.9 918.435   3
   3 -15   3 38999.7 930.438   2
   3  15   3 35667.8 885.106   5
  -3 -15  -3 38676.6 930.769   1
   3 -15  -3 36094.4 946.956   3
   3 -15   3 37701.5 928.211   3
  -3  15   3 35426.2 911.510   4
   3 -15   5 15933.7 444.177   2
   3 -15   5 16800.3 451.607   3
  -3  15   5 16055.9 435.263   4
  -3  15   5 15373.8 414.634   5
   3 -15  -5 16784.2 490.818   3
   3  15   5 17600.0 425.945   5
  -3 -15  -5 17238.5 463.072   1
   3 -15  -5 17075.0 459.890   2
  -3 -15  -5 16772.7 458.224   3
   3 -15   7 27586.5 703.523   3
  -3 -15  -7 26806.6 721.810   3
  -3  15   7 26347.7 685.740   4
   3 -15  -7 27978.8 748.981   3
  -3  15   7 27240.7 674.881   5
   3  15   7 28075.9 683.545   5
   3 -15  -7 26626.5 709.476   2
   3 -15   7 27185.0 696.179   2
  -3 -15  -7 28506.6 717.094   1
  -3 -15   9 4779.69 178.998   3
   3 -15  -9 4788.63 204.881   2
   3 -15   9 5260.57 193.730   3
   3 -15  -9 4678.90 245.766   3
   3  15   9 5193.28 182.397   5
  -3 -15  -9 4958.04 211.796   1
   3 -15   9 4637.39 184.870   2
  -3 -15 -11 826.099 128.130   1
  -3 -15  11 616.523 95.5994   3
   3 -15  11 681.810 102.530   3
  -3  15  11 614.024 81.3211   5
   3 -15 -11 617.970 124.864   2
  -3 -15  11 549.361 68.6349   2
  -3 -15 -11 646.573 172.935   3
  -3  15  11 588.129 80.9521   4
   3 -15 -11 733.169 180.055   3
   3 -15  11 678.542 99.1170   2
  -3 -15  13 10045.3 302.667   3
  -3  15  13 9885.62 297.569   5
   3 -15  13 9751.76 305.385   3
  -3 -15 -13 8960.84 382.107   3
  -3 -15 -13 10042.8 329.490   1
  -3  15  13 9157.24 291.911   4
   3  15  13 9935.78 311.646   5
  -3  15 -13 11023.6 372.009   1
  -3 -15  13 9862.63 272.353   2
   3 -15  13 9467.69 300.820   2
   3 -15 -13 9688.55 394.565   3
  -3 -15 -15 7713.25 309.227   1
  -3 -15  15 8999.00 289.621   3
   3 -15  15 9087.95 296.832   3
  -3  15 -15 9093.19 355.538   1
  -3 -15  15 8972.60 257.182   2
  -3  15  15 9081.94 288.393   5
   3 -15  15 9142.37 288.001   2
   3 -15 -15 8217.68 387.739   3
  -3 -15 -15 9337.65 402.730   3
  -3  15  15 8541.48 280.400   4
   3  15  15 8826.56 302.341   5
   3 -15 -15 9235.09 315.415   1
  -3 -15  17 15356.7 437.305   3
   3 -15 -17 14091.2 538.626   3
  -3 -15 -17 14688.2 462.516   1
  -3  15  17 13390.7 425.278   4
   3 -15 -17 14815.6 459.144   1
   3  15  17 15699.9 455.224   5
  -3 -15 -17 14738.1 533.062   3
   3 -15  17 14330.5 457.749   5
   3 -15  17 15465.4 440.306   3
  -3  15 -17 14626.5 496.586   1
  -3 -15  17 15815.7 406.159   2
   3 -15  17 15494.4 433.184   2
  -3  15  17 15407.3 440.026   5
  -3 -15  19 7563.49 277.181   3
   3  15  19 8311.55 307.253   5
   3 -15  19 7671.26 283.227   3
   3 -15  19 8017.10 312.260   5
   3 -15 -19 8421.03 314.428   1
  -3  15  19 7678.46 284.811   5
  -3  15 -19 8002.84 356.961   1
   3 -15  19 8258.57 279.935   2
   3 -15 -19 7694.12 394.685   3
  -3 -15  19 7984.02 249.338   2
  -3 -15 -19 7971.78 312.051   1
  -3  15  19 7690.23 277.645   4
  -3 -15 -21 840.016 172.582   1
  -3 -15  21 777.429 133.137   3
   3 -15  21 561.860 133.800   3
  -3 -15  21 591.970 102.502   2
   3 -15  21 617.235 164.199   5
  -3  15  21 800.596 138.586   5
  -3  15  21 567.647 119.896   4
  -3  15 -21 741.036 218.248   1
   3 -15 -21 772.788 175.193   1
   3 -15  21 596.396 131.477   2
   3  15  21 781.761 157.009   5
  -3 -15  23 4806.40 216.719   3
   3 -15  23 4385.46 212.668   3
  -3 -15  23 4191.34 181.230   2
   3 -15  23 4084.84 247.897   5
  -3  15  23 4291.36 224.178   5
   3 -15 -23 4558.37 255.655   1
   3  15  23 4339.94 239.871   5
   3 -15  23 4099.29 202.468   2
  -3 -15 -23 4490.91 253.873   1
  -3  15  23 3856.17 203.366   4
   3 -15  25 19902.3 583.410   3
   3  15  25 19371.5 604.985   5
  -3  15  25 19258.8 578.931   4
   3 -15 -25 20925.3 619.147   1
  -3 -15  25 21176.9 560.286   2
  -3 -15 -25 20573.9 616.926   1
  -3  15  25 19780.7 597.071   5
  -3 -15  25 22357.8 600.116   3
   3 -15  27 7727.77 303.170   3
   3 -15  27 8233.39 298.876   2
   3 -15 -27 8635.29 353.551   1
   3  15  27 8321.96 337.967   5
  -3  15  27 7957.33 304.523   4
  -3 -15  29 1969.62 181.639   3
   3 -15  29 2099.86 183.136   3
  -3  15  29 2407.38 191.176   4
  -3 -15  29 2184.60 156.842   2
   3  15  29 2258.55 212.768   5
  -3 -15 -29 2161.52 232.280   1
  -3  15  29 2778.89 238.246   5
   3 -15  29 2145.56 170.377   2
  -3 -15 -31 252.959 195.091   1
  -3 -15  31-123.604 153.073   3
   3 -15  31 254.557 144.580   3
   3 -15  31 115.193 140.811   2
  -3 -15  31 57.0089 117.175   2
   3  15  31 45.5130 166.122   5
  -3  15  31 122.800 156.060   5
  -3 -15 -33 1478.20 230.293   1
  -3 -15  33 1227.53 142.729   4
   3 -15  33 1541.61 180.348   3
  -3  15  33 1626.83 188.733   5
   3  15  33 1695.12 205.389   5
   3 -15  33 1692.53 174.549   2
   3 -15  35 3841.79 224.912   2
  -3 -15 -35 3467.05 275.288   1
   3  15  35 3668.36 257.359   5
   3 -15  35 3856.75 237.630   3
  -3 -15  35 3676.14 199.245   4
  -3  15  35 3951.15 244.071   5
   3 -17  -1 10149.9 326.345   3
   3 -17   1 9834.43 305.301   2
   3 -17  -1 9989.96 306.291   2
  -3  17  -1 9326.02 266.575   5
  -3 -17   1 10644.8 313.669   1
   3 -17   1 10801.4 322.633   3
  -3 -17  -1 10246.5 315.364   1
  -3  17   1 9983.24 297.006   4
  -3  17  -1 10194.7 300.519   4
  -3  17   1 9750.41 264.003   5
  -3 -17   3 22048.9 578.228   1
   3 -17  -3 22001.7 581.955   2
  -3 -17  -3 23274.7 592.056   1
  -3  17   3 21524.4 537.239   5
  -3  17   3 22080.3 570.355   4
   3 -17   3 21363.3 580.437   3
   3 -17   3 21388.0 573.478   2
   3 -17  -3 21545.0 607.330   3
  -3 -17   5 28217.6 698.619   3
   3 -17   5 27342.2 710.100   3
  -3  17   5 26399.2 670.801   5
  -3 -17  -5 28049.1 722.690   1
   3 -17  -5 27646.8 746.974   3
   3 -17  -5 27017.1 716.541   2
   3 -17   5 28140.5 706.434   2
  -3 -17   5 27774.2 673.188   2
  -3  17   5 27708.9 698.273   4
   3 -17   7 7826.39 249.943   2
  -3 -17   7 7834.89 246.336   3
  -3  17   7 7772.61 220.789   5
  -3 -17   7 7647.12 216.807   2
   3 -17   7 7125.89 254.044   3
   3 -17  -7 7822.11 304.604   3
  -3  17   7 7265.46 235.468   4
  -3 -17  -7 7634.85 269.229   1
   3 -17  -7 7792.86 266.814   2
   3 -17   9 4217.98 174.886   2
  -3 -17  -9 4383.10 203.918   1
  -3 -17  -9 4415.26 221.414   3
  -3 -17   9 4532.12 175.902   3
   3 -17   9 3906.46 178.488   3
   3  17   9 4398.43 167.716   5
   3 -17  -9 3931.46 195.846   2
  -3 -17   9 3967.30 138.331   2
   3 -17  -9 4080.33 236.000   3
  -3  17  11 129.846 71.7047   5
   3 -17  11 282.721 102.273   2
  -3 -17  11 295.084 96.1169   3
   3 -17  11 102.073 95.2550   3
   3 -17 -11 214.217 117.719   2
   3 -17 -11 102.963 165.646   3
  -3  17  11 160.422 77.2383   4
  -3 -17 -11 241.540 160.593   3
  -3 -17  11 95.2595 69.7484   2
  -3 -17 -11 333.604 127.512   1
   3  17  13 5167.76 214.600   5
   3 -17  13 5420.63 216.577   3
  -3 -17 -13 5436.97 243.911   1
  -3  17  13 5375.25 198.337   5
   3 -17 -13 5566.02 300.584   3
   3 -17 -13 5155.40 235.435   2
  -3 -17 -13 6021.29 299.270   3
  -3  17  13 5327.68 198.966   4
   3 -17  13 5281.78 206.895   2
  -3 -17  13 5784.65 183.476   2
  -3 -17  13 5489.67 212.209   3
   3 -17  15 4874.46 199.226   2
  -3 -17  15 4913.49 207.499   3
   3 -17  15 4941.88 209.126   3
  -3  17  15 4975.26 196.826   5
   3  17  15 4801.71 214.669   5
   3 -17 -15 4805.01 317.076   3
  -3 -17 -15 4394.91 311.866   3
  -3 -17 -15 4626.10 232.316   1
  -3  17  15 4776.90 191.399   4
  -3 -17  15 4946.25 175.784   2
  -3  17 -15 5092.45 279.836   1
   3 -17  17 18051.6 508.444   3
  -3  17  17 17965.5 501.875   5
  -3 -17  17 17296.2 468.003   2
   3  17  17 17252.7 515.166   5
   3 -17 -17 18430.6 534.913   1
   3 -17 -17 16806.1 604.494   3
  -3 -17 -17 17405.9 616.037   3
  -3  17 -17 17758.9 571.318   1
  -3  17  17 17653.7 496.790   4
  -3 -17  17 17967.6 502.269   3
   3 -17  17 17667.3 493.450   2
  -3 -17 -17 17846.1 530.151   1
  -3 -17 -19 13843.4 451.983   1
  -3  17  19 13600.7 422.070   5
   3  17  19 13442.3 435.452   5
  -3 -17 -19 13065.3 546.230   3
  -3 -17  19 14250.0 387.713   2
  -3  17 -19 13866.2 489.082   1
  -3 -17  19 13518.5 418.456   3
  -3  17  19 14369.9 415.522   4
   3 -17  19 13660.7 412.840   2
   3 -17 -19 13874.7 545.331   3
   3 -17  19 14218.3 427.029   3
  -3 -17 -21-68.7678 160.263   1
  -3 -17  21-88.6322 124.909   3
  -3 -17  21 88.0315 98.7209   2
   3 -17  21 150.379 123.677   3
   3 -17 -21-117.883 256.734   3
  -3  17  21 80.7354 119.239   5
   3 -17 -21 223.919 173.027   1
   3  17  21 23.9347 138.562   5
  -3 -17 -21 487.197 269.394   3
  -3  17  21 100.416 107.975   4
   3 -17  21 139.253 129.488   2
  -3 -17  23 9995.47 342.756   3
   3 -17 -23 9005.93 455.200   3
  -3  17  23 9859.74 340.142   4
  -3 -17  23 10141.6 311.105   2
   3 -17 -23 10302.6 381.392   1
   3  17  23 10297.3 370.823   5
  -3 -17 -23 10093.3 377.817   1
  -3  17  23 9746.96 350.106   5
   3 -17  23 10391.8 335.120   2
   3 -17  23 9554.21 340.266   3
  -3  17  25 9466.81 346.681   5
   3  17  25 9420.74 363.378   5
  -3 -17  25 9626.58 306.547   2
  -3  17  25 9137.44 334.279   4
   3 -17 -25 10551.1 382.793   1
   3 -17  27 5533.12 253.402   3
  -3 -17 -27 5348.08 299.456   1
  -3 -17  27 5584.73 221.692   2
   3 -17 -27 5491.27 296.451   1
  -3 -17  27 5522.62 249.459   3
   3 -17  27 5815.61 241.128   2
  -3 -17  29 2493.60 188.246   3
   3 -17  29 1976.06 180.155   3
   3  17  29 2387.69 210.871   5
  -3 -17  29 2089.99 153.275   2
   3 -17  29 2160.22 171.203   2
  -3  17  29 2001.44 189.745   5
  -3 -17 -29 1971.48 228.528   1
  -3 -17  31-44.3689 154.225   3
  -3 -17  31 177.647 121.209   2
   3 -17  31 239.970 152.089   3
   3  17  31 46.1249 163.158   5
  -3  17  31 79.4285 149.413   5
   3 -17  31 47.9915 137.776   2
  -3 -17 -31 109.499 189.749   1
   3 -17  33 2019.18 192.092   3
  -3 -17  33 1943.76 160.179   2
  -3  17  33 2138.53 196.913   5
   3 -17  33 1925.99 181.425   2
   3  17  33 1855.13 209.125   5
  -3 -17 -33 1985.18 235.984   1
   3 -19   1 4420.07 190.370   2
   3 -19  -1 4176.49 186.338   2
  -3 -19   1 4206.44 173.460   3
   3 -19  -1 4328.44 205.520   3
  -3 -19   1 4706.55 200.877   1
  -3 -19  -1 4359.48 178.782   3
  -3 -19  -1 4938.97 205.952   1
   3 -19   1 4451.36 199.208   3
   3 -19   3 33567.3 868.915   2
   3 -19  -3 33585.1 876.616   2
   3 -19  -3 33320.2 899.838   3
  -3 -19  -3 34849.6 874.408   3
   3 -19   3 34119.3 878.665   3
  -3 -19   3 34342.6 861.779   3
  -3 -19  -3 36423.7 888.811   1
   3 -19   5 20847.0 557.810   2
  -3 -19  -5 20023.1 567.722   3
  -3 -19   5 20094.9 549.756   3
   3 -19   5 20463.1 562.248   3
   3 -19  -5 20947.8 568.090   2
   3 -19  -5 20537.6 598.487   3
  -3 -19  -5 21341.9 575.837   1
  -3 -19   5 21362.3 527.932   2
   3 -19   7 15176.9 429.948   2
  -3 -19   7 16144.2 430.799   3
  -3 -19   7 15436.8 400.224   2
   3 -19   7 14383.2 435.806   3
   3 -19  -7 15364.7 485.818   3
   3 -19  -7 15512.4 445.951   2
  -3 -19  -7 15084.4 450.422   1
  -3 -19  -7 14807.2 458.578   3
   3 -19   9 949.104 119.881   3
  -3 -19   9 989.136 88.4760   2
  -3 -19   9 1157.18 117.415   3
   3 -19   9 884.356 111.139   2
  -3 -19  -9 965.651 159.183   3
   3 -19  -9 826.056 183.524   3
   3 -19  -9 995.752 134.943   2
  -3 -19  -9 931.158 144.601   1
  -3 -19 -11 152.230 134.107   1
  -3 -19  11 101.840 80.8805   2
  -3 -19  11 35.5880 104.514   3
   3 -19  11 169.378 104.782   2
   3 -19  11 49.7308 100.923   3
  -3 -19 -11 121.551 167.255   3
   3 -19 -11-45.3409 131.912   2
   3 -19 -11-60.6171 184.225   3
  -3  19  11 165.654 74.6639   5
   3 -19 -13 4676.63 230.502   2
   3 -19  13 4595.45 199.810   3
  -3 -19 -13 4413.11 279.007   3
  -3 -19  13 4582.32 198.461   3
  -3 -19 -13 4041.72 220.562   1
   3 -19  13 4631.77 197.554   2
  -3  19  13 4236.24 174.534   5
  -3 -19  13 4338.78 168.406   2
   3 -19 -13 4110.18 278.543   3
   3 -19  15 36457.2 936.220   3
   3 -19 -15 36941.8 1028.09   3
  -3 -19 -15 34501.6 1014.57   3
  -3 -19  15 37059.9 896.713   2
   3 -19 -15 36787.7 959.019   2
  -3  19  15 36269.9 922.616   5
  -3 -19  15 36288.6 931.161   3
  -3 -19 -15 34652.0 953.340   1
   3 -19  15 36600.6 923.578   2
  -3 -19  17 23785.7 645.054   3
  -3  19 -17 24384.1 723.534   1
   3 -19 -17 24789.9 757.005   3
  -3  19  17 23896.8 640.030   5
  -3 -19  17 23599.1 607.498   2
  -3 -19 -17 23810.3 754.772   3
  -3 -19 -17 24240.8 673.350   1
   3 -19  17 22100.4 644.175   3
   3 -19  17 24008.8 638.280   2
  -3 -19  19 994.823 138.367   3
   3 -19  19 1047.10 143.590   3
   3 -19 -19 1042.08 186.248   1
   3 -19  19 749.935 128.573   2
  -3  19  19 966.456 131.569   5
   3  19  19 871.264 148.357   5
   3 -19 -19 1338.66 263.933   3
  -3 -19  19 1077.03 113.499   2
  -3 -19 -19 659.720 266.910   3
  -3 -19 -19 1023.39 177.321   1
  -3  19 -19 1018.69 231.153   1
  -3  19  21 488.225 127.088   5
  -3 -19 -21 275.475 286.064   3
  -3 -19  21 529.170 133.530   3
   3 -19  21 531.081 136.242   3
   3  19  21 368.102 146.694   5
   3 -19 -21 377.175 188.026   1
  -3 -19 -21 489.174 177.085   1
  -3 -19  21 569.899 109.426   2
   3 -19 -21 54.6514 251.909   3
   3 -19  21 479.101 128.448   2
  -3 -19  23 5324.36 238.307   3
  -3 -19  23 4911.41 198.207   2
   3 -19 -23 5313.60 283.303   1
  -3  19  23 4883.19 237.099   5
   3  19  23 4764.10 251.525   5
  -3 -19 -23 4736.88 383.627   3
   3  19  25 5726.35 282.325   5
  -3  19  25 6594.44 275.991   5
   3 -19  25 6398.58 258.782   2
   3 -19 -25 6496.45 312.641   1
   3 -19 -25 6029.48 388.117   3
  -3 -19 -25 5821.28 297.975   1
   3 -19  25 7041.24 276.412   3
  -3 -19  27 5761.94 262.588   3
   3 -19  27 5768.93 261.571   3
  -3 -19 -27 6144.43 304.529   1
  -3 -19  27 5877.33 229.075   2
   3 -19 -27 5448.60 383.551   3
   3 -19  27 5846.22 246.544   2
  -3  19  29 1612.49 176.061   5
  -3 -19  29 1716.86 175.097   3
   3 -19  29 1477.91 171.576   3
   3 -19  29 1799.46 172.477   2
  -3 -19  29 1784.75 150.054   2
   3 -19 -29 2082.27 311.136   3
   3  19  29 1720.46 204.129   5
   3 -19 -29 1506.36 234.569   1
  -3 -19 -29 1627.54 220.514   1
  -3  19  31 28.8698 148.903   5
   3 -19 -31 377.411 285.276   3
  -3 -19  31 31.8190 148.084   3
   3  19  31-15.7965 167.957   5
   3 -19  31-31.4436 142.120   2
  -3 -19  31 207.803 119.211   2
   3 -19  31 295.949 157.705   3
  -3 -19 -31 247.612 193.920   1
  -3 -19  33 889.460 181.181   3
   3 -19  33 1219.72 175.262   3
  -3 -19  33 948.436 144.921   2
   3 -19 -33 1126.13 306.207   3
  -3  19  33 1167.34 175.155   5
   3  19  33 886.014 189.669   5
   3 -19  33 1062.99 166.814   2
  -3 -19 -33 1063.30 214.549   1
  -3 -21  -1 717.848 121.527   3
   3 -21  -1 715.682 139.790   3
  -3 -21  -1 661.899 141.503   1
  -3 -21   1 638.260 108.022   3
   3 -21   1 704.937 115.784   2
   3 -21   1 470.981 119.609   3
   3 -21  -1 824.761 121.817   2
  -3 -21   1 994.470 148.953   1
   3 -21   3 8029.60 269.370   2
   3 -21  -3 7610.36 273.321   2
  -3 -21  -3 7933.80 275.574   3
  -3 -21   3 8316.83 264.731   3
  -3 -21  -3 7879.65 288.480   1
   3 -21   3 6987.21 271.643   3
  -3 -21   3 7601.56 243.104   2
   3 -21  -3 7765.55 299.711   3
  -3 -21   5 41854.6 1061.32   3
  -3 -21   5 43636.6 1037.05   2
   3 -21   5 40517.7 1068.03   3
   3 -21  -5 41514.5 1069.69   2
  -3 -21  -5 42972.1 1080.38   3
   3 -21   5 44534.2 1066.11   2
  -3 -21  -5 41713.5 1081.55   1
   3 -21  -5 41313.9 1102.98   3
  -3 -21  -7 7861.61 311.387   3
  -3 -21   7 8613.22 286.344   3
   3 -21  -7 8722.95 344.674   3
  -3 -21   7 9109.84 261.508   2
   3 -21   7 8438.53 291.047   3
  -3 -21  -7 8964.98 316.490   1
   3 -21   7 8817.83 288.540   2
   3 -21  -7 8073.41 303.806   2
  -3 -21   9 2973.89 164.088   3
   3 -21   9 2720.28 169.785   3
   3 -21  -9 2701.87 228.847   3
  -3 -21  -9 2843.05 203.950   3
   3 -21  -9 2872.19 183.166   2
  -3 -21  -9 2850.48 195.824   1
   3 -21   9 2852.51 163.228   2
  -3 -21   9 3056.93 135.469   2
   3 -21  11 803.292 124.811   2
  -3 -21  11 719.562 98.7521   2
  -3 -21  11 588.818 122.414   3
   3 -21  11 604.064 118.506   3
  -3 -21 -11 824.583 153.180   1
  -3 -21 -11 697.899 173.936   3
   3 -21 -11 851.846 196.171   3
   3 -21 -11 724.358 147.996   2
  -3 -21  13 22056.1 588.200   3
   3 -21  13 20513.8 585.673   3
   3 -21 -13 22176.4 612.626   2
  -3 -21 -13 19412.3 643.776   3
   3 -21  13 21660.3 579.849   2
   3 -21 -13 21784.9 666.685   3
  -3 -21 -13 21657.4 610.200   1
  -3 -21  13 20693.6 547.642   2
  -3 -21 -15 21200.8 701.574   3
  -3 -21  15 23719.6 635.793   3
   3 -21 -15 23361.0 725.170   3
  -3 -21 -15 22201.2 657.994   1
   3 -21  15 22550.6 633.966   3
   3 -21  15 23545.7 625.901   2
   3 -21 -15 24073.9 666.205   2
  -3 -21  15 23611.4 596.759   2
  -3 -21  17 4577.16 214.761   3
  -3 -21 -17 4431.22 310.463   3
  -3  21 -17 4080.93 293.442   1
   3 -21 -17 4778.49 322.229   3
   3 -21 -17 4495.71 253.505   2
   3 -21  17 4943.70 222.316   3
  -3 -21  17 4851.85 184.205   2
  -3 -21 -17 4488.16 246.583   1
   3 -21  17 4382.45 208.868   2
  -3 -21  19 4161.94 206.229   3
   3 -21 -19 4134.08 253.645   2
  -3 -21 -19 4059.50 319.243   3
  -3 -21 -19 3740.01 233.582   1
   3 -21 -19 4353.79 324.527   3
  -3 -21  19 4100.60 175.191   2
   3 -21  19 3666.08 194.657   2
   3 -21  19 4070.17 212.056   3
  -3 -21  21 142.472 131.946   3
  -3  21  21 221.570 122.043   5
  -3 -21  21 239.005 109.606   2
   3 -21  23 5319.07 248.861   3
  -3  21  23 5610.20 250.029   5
   3 -21 -23 4981.78 371.014   3
  -3 -21 -23 5504.21 282.797   1
   3 -21  23 5382.13 241.535   2
  -3 -21  25 5041.46 240.005   3
  -3 -21 -25 4427.19 265.628   1
   3 -21  25 5243.46 240.813   3
   3 -21 -25 4770.46 374.805   3
  -3 -21  25 4922.23 203.333   2
   3 -21  25 4668.67 227.611   2
   3 -21 -25 4650.47 290.493   1
  -3 -21  27 3657.73 228.870   3
   3 -21  27 3903.67 222.035   3
   3 -21 -27 3791.32 268.267   1
   3 -21 -27 4041.22 355.399   3
  -3 -21  27 3226.70 180.560   2
   3 -21  27 3834.97 205.230   2
  -3  21  27 3275.42 217.007   5
   3 -21  29 1563.25 184.641   3
   3 -21 -29 1093.78 227.448   1
  -3 -21  29 1595.12 181.661   3
  -3 -21  29 1487.04 145.693   2
  -3  21  29 1593.30 180.077   5
   3 -21  29 1203.61 164.144   2
   3 -21 -29 826.089 293.905   3
  -3 -21 -29 1594.87 217.839   1
   3 -21  31-89.6284 155.532   3
  -3 -21  31-19.1883 144.262   3
  -3 -21 -31 23.5509 195.371   1
  -3  21  31 123.199 149.489   5
  -3 -21  31-8.83373 126.556   2
   3 -21  31-191.894 146.873   2
   3 -21 -31-74.5677 281.013   3
   3 -23   1 722.465 128.845   2
  -3 -23  -1 577.953 120.216   3
  -3 -23  -1 446.804 152.270   1
   3 -23  -1 631.892 129.461   2
   3 -23  -1 538.748 143.198   3
  -3 -23   1 443.728 111.590   2
  -3 -23   1 518.513 116.066   3
   3 -23   1 494.401 129.330   3
   3 -23   3 9149.36 303.375   2
   3 -23  -3 9401.91 339.624   3
  -3 -23   3 9209.32 302.693   3
   3 -23  -3 8384.29 306.916   2
   3 -23   3 9066.96 318.798   3
  -3 -23  -3 9159.16 329.778   1
  -3 -23  -3 9363.92 312.044   3
  -3 -23   3 8878.48 282.284   2
   3 -23   5 14340.4 408.142   2
  -3 -23   5 13462.0 403.424   3
   3 -23   5 13167.0 408.833   3
   3 -23  -5 13005.1 411.598   2
  -3 -23   5 13781.6 380.075   2
  -3 -23  -5 13141.6 423.134   1
   3 -23  -5 13308.6 446.433   3
  -3 -23  -5 13141.5 421.221   3
  -3 -23   7 21173.9 588.925   3
  -3 -23   7 21987.7 565.363   2
   3 -23   7 21079.0 597.863   3
   3 -23  -7 21414.7 645.919   3
   3 -23   7 21539.3 591.792   2
  -3 -23  -7 23024.8 623.458   1
  -3 -23  -7 21488.4 618.419   3
   3 -23  -7 21718.2 607.339   2
  -3 -23   9 1258.28 112.161   2
  -3 -23   9 1479.79 138.559   3
   3 -23  -9 1166.37 162.516   2
   3 -23   9 1599.59 145.772   3
   3 -23   9 1393.72 138.806   2
  -3 -23  -9 1330.23 179.049   3
   3 -23  -9 1280.09 205.277   3
  -3 -23  -9 1284.48 169.821   1
   3 -23  11 2721.54 168.179   2
  -3 -23  11 2800.97 143.553   2
   3 -23  11 2346.80 164.955   3
  -3 -23  11 2658.18 175.447   3
  -3 -23 -11 2778.62 220.579   3
   3 -23 -11 3167.33 251.040   3
   3 -23 -11 2799.93 196.440   2
  -3 -23 -11 2603.55 200.676   1
  -3 -23  13 9935.62 321.875   3
   3 -23  13 9353.46 317.868   3
   3 -23 -13 9101.59 399.744   3
  -3 -23 -13 8507.96 341.152   1
  -3 -23 -13 7705.97 360.387   3
   3 -23 -13 9018.77 339.154   2
   3 -23  13 9780.93 314.039   2
  -3 -23  13 9003.07 278.866   2
   3 -23  15 4238.20 213.850   3
   3 -23 -15 4636.05 309.920   3
   3 -23 -15 4471.64 246.266   2
  -3 -23 -15 4594.03 245.353   1
   3 -23  15 4638.81 210.234   2
  -3 -23  15 4803.44 222.160   3
  -3 -23  15 4575.19 183.557   2
  -3 -23  17 13215.7 405.335   3
   3 -23 -17 12788.3 430.857   2
  -3 -23  17 12356.0 359.603   2
   3 -23 -17 12619.1 502.461   3
  -3 -23  19 1794.67 164.215   3
  -3 -23  19 1719.89 130.599   2
   3 -23  21 491.568 136.979   3
   3 -23  21 588.580 135.694   2
   3 -23 -21 384.071 258.165   3
  -3 -23 -21 341.680 168.256   1
  -3 -23  23 1193.67 158.161   3
   3 -23  23 1314.18 159.212   3
   3 -23 -23 1627.02 216.160   2
   3 -23 -23 830.866 273.794   3
  -3 -23 -23 1372.16 194.201   1
  -3 -23  23 1222.90 128.488   2
   3 -23  23 1150.46 150.448   2
  -3 -23  25 6356.08 281.274   3
   3 -23  25 6642.00 281.223   3
  -3 -23  25 6320.18 237.831   2
  -3 -23 -25 6392.01 313.149   1
   3 -23 -25 6111.17 400.904   3
   3 -23  25 6574.80 264.564   2
   3 -23 -25 6537.28 330.419   2
  -3 -23  27 5101.03 253.379   3
   3 -23  27 4094.05 232.970   3
   3 -23 -27 4449.32 356.315   3
   3 -23 -27 4668.39 302.881   2
  -3 -23 -27 4813.16 289.501   1
  -3 -23  27 4828.47 209.871   2
   3 -23  27 4979.55 235.466   2
  -3 -23  29 676.501 164.934   3
   3 -23  29 702.608 175.150   3
   3 -23 -29 563.353 223.748   2
   3 -23 -29 747.230 285.814   3
  -3 -23  29 818.549 127.610   2
  -3 -23 -29 737.759 204.327   1
   3 -23  29 577.446 157.263   2
   3 -25  -1 701.440 137.918   2
  -3 -25   1 686.599 126.288   2
   3 -25   1 806.558 137.921   2
   3 -25   1 638.817 143.828   3
  -3 -25   1 734.836 129.313   3
   3 -25  -1 818.469 149.872   3
  -3 -25  -1 810.849 131.579   3
   3 -25  -3 4005.15 205.079   2
  -3 -25   3 3676.77 197.228   3
   3 -25  -3 4117.26 229.619   3
  -3 -25  -3 4074.20 231.942   1
   3 -25   3 4099.61 202.701   2
  -3 -25  -3 4003.43 206.226   3
  -3 -25   3 3872.12 184.660   2
   3 -25   3 4019.69 208.800   3
  -3 -25  -5 9597.23 341.292   3
  -3 -25  -5 9702.37 351.624   1
   3 -25   5 9717.25 325.546   2
  -3 -25   5 8881.57 318.538   3
  -3 -25   5 9694.17 303.373   2
   3 -25  -5 9507.10 336.624   2
   3 -25  -5 9867.44 365.858   3
   3 -25   5 9472.66 331.456   3
   3 -25   7 5363.22 235.034   2
  -3 -25   7 5334.91 231.243   3
  -3 -25   7 5778.64 211.566   2
   3 -25  -7 5201.39 264.624   2
   3 -25  -7 5533.07 319.922   3
  -3 -25  -7 5958.08 267.066   1
  -3 -25  -7 5543.69 265.943   3
   3 -25   7 5727.09 246.880   3
   3 -25   9 3936.25 205.097   2
  -3 -25   9 4132.32 179.289   2
  -3 -25   9 4346.18 209.758   3
   3 -25   9 4198.57 215.526   3
  -3 -25  -9 4127.88 234.443   1
   3 -25  -9 4192.72 284.948   3
   3 -25  -9 4207.28 242.047   2
  -3 -25  11 791.073 113.035   2
  -3 -25  11 887.357 138.644   3
   3 -25 -11 794.527 158.604   2
   3 -25  11 765.427 132.747   3
   3 -25 -11 1097.90 211.636   3
   3 -25  11 1039.90 141.128   2
  -3 -25 -11 804.304 168.414   1
  -3 -25  13 2828.87 150.034   2
  -3 -25  13 2727.79 179.480   3
   3 -25 -13 2591.59 251.650   3
   3 -25 -13 3016.02 212.923   2
   3 -25  13 2752.59 180.018   2
  -3 -25  15 12852.9 399.838   3
  -3 -25  15 11856.7 355.434   2
  -3 -25  17 5191.99 237.336   3
   3 -25  17 5114.39 240.915   3
   3 -25 -17 4597.32 268.871   2
  -3 -25 -17 4575.40 262.990   1
  -3 -25  17 5459.34 200.015   2
   3 -25  17 4689.89 222.118   2
   3 -25  19 671.776 144.030   3
   3 -25  19 752.621 145.920   2
   3 -25 -19 1003.18 190.875   2
  -3 -25 -19 634.358 170.561   1
   3 -25 -19 727.100 257.878   3
   3 -25 -21-10.9343 256.203   3
  -3 -25  21-69.9390 140.143   3
   3 -25  21 152.556 138.872   3
   3 -25 -21-7.40447 184.402   2
  -3 -25 -21-169.902 173.599   1
  -3 -25  21-92.0893 109.813   2
   3 -25  21 90.7650 125.145   2
   3 -25  23 1809.87 169.276   3
  -3 -25  23 1493.66 170.300   3
   3 -25 -23 1533.81 218.451   2
   3 -25 -23 1631.43 286.766   3
  -3 -25  23 1505.18 139.911   2
   3 -25  23 1689.03 161.795   2
  -3 -25 -23 1581.13 211.959   1
  -3 -25  25 5032.83 248.284   3
   3 -25  25 4776.43 241.901   3
   3 -25 -25 4161.63 346.555   3
  -3 -25 -25 4441.84 282.843   1
   3 -25 -25 4840.61 291.843   2
  -3 -25  25 4659.13 204.086   2
   3 -25  25 4449.67 226.111   2
  -3 -25  27 3772.13 229.043   3
  -3 -25  27 3718.79 187.724   2
   3 -25 -27 4301.83 291.859   2
   3 -25  27 3449.36 212.196   2
   3 -25 -27 3138.51 335.355   3
  -3 -25 -27 3568.51 271.593   1
   3 -25  27 3744.61 232.631   3
  -3 -27   1 355.509 124.684   2
   3 -27   1 433.376 145.024   3
   3 -27   1 113.108 134.934   2
   3 -27  -1 190.597 135.564   2
  -3 -27   1 190.119 124.264   3
  -3 -27  -1 158.905 128.806   2
   3 -27  -1 349.278 145.342   3
   3 -27   3 2974.61 186.335   2
  -3 -27   3 2764.79 179.884   3
   3 -27   3 2630.22 188.892   3
   3 -27  -3 3276.55 221.798   3
  -3 -27   3 2972.35 172.572   2
   3 -27   5 3709.93 198.330   2
  -3 -27   5 3372.29 195.539   3
  -3 -27   5 3592.18 184.357   2
   3 -27   5 3887.23 209.015   3
   3 -27  -5 3824.21 238.255   3
  -3 -27  -5 3641.37 241.029   1
  -3 -27   7 9264.27 334.327   3
   3 -27   7 9612.00 344.075   3
   3 -27  -7 10337.9 391.347   3
  -3 -27   7 10439.8 316.599   2
  -3 -27   9 1760.89 159.414   3
   3 -27  -9 1436.36 215.129   3
  -3 -27   9 1609.04 137.682   2
  -3 -27  11 163.262 110.623   2
  -3 -27  11 249.006 136.926   3
   3 -27 -13 6581.54 289.966   2
  -3 -27  13 6641.15 274.622   3
   3 -27  13 6293.52 270.194   3
  -3 -27  13 6607.13 235.622   2
  -3 -27 -13 6777.09 297.710   1
   3 -27  13 6917.82 269.877   2
  -3 -27  15 4894.58 235.453   3
   3 -27  15 4863.70 231.626   3
  -3 -27 -15 4943.48 267.485   1
  -3 -27  15 4744.80 195.772   2
   3 -27 -15 4387.05 312.628   3
   3 -27  15 4644.56 228.175   2
   3 -27 -15 4852.93 259.823   2
   3 -27  17 3508.75 208.878   3
   3 -27 -17 3802.55 303.215   3
  -3 -27 -17 3214.31 231.610   1
   3 -27  17 3798.25 201.695   2
   3 -27 -17 3214.47 237.115   2
   3 -27  19 1089.94 150.803   2
  -3 -27  19 1234.07 162.295   3
   3 -27  19 1342.05 157.568   3
   3 -27 -19 1147.58 200.246   2
   3 -27 -19 1499.17 265.201   3
  -3 -27 -19 1060.68 194.806   1
  -3 -27  19 1217.12 131.227   2
  -3 -27  21 31.1706 146.075   3
  -3 -27 -21-93.5268 182.730   1
   3 -27  21 42.2901 133.946   3
   3 -27 -21 67.3107 190.589   2
   3 -27 -21 187.307 249.551   3
  -3 -27  21 83.7644 113.126   2
   3 -27  21 9.60914 130.426   2
   3 -27  23 2257.12 175.027   2
  -3 -27  23 1922.94 186.062   3
   3 -27  23 2107.74 186.931   3
   3 -27 -23 1974.66 228.735   2
  -3 -27 -23 2173.14 230.373   1
   3 -27 -23 2155.27 301.629   3
  -3 -27  23 2370.87 157.541   2
  -3 -27  25 2209.14 193.942   3
   3 -27  25 1915.14 181.865   3
   3 -27 -25 2180.86 248.280   2
   3 -27  25 2167.26 178.918   2
   3 -27 -25 2273.34 309.253   3
  -3 -27 -25 2373.76 237.848   1
  -3 -27  25 2348.71 160.962   2
   3 -29  -1 316.722 141.175   2
  -3 -29  -1 372.308 131.612   2
  -3 -29   1 529.634 139.617   2
   3 -29   3 1788.02 165.433   2
   3 -29  -3 1647.01 167.027   2
  -3 -29   3 1238.00 147.646   2
  -3 -29   5 8986.71 300.632   2
   3 -29   5 8906.90 322.052   2
   3 -29   7 4916.13 230.038   2
   3 -29   7 4698.27 234.219   3
  -3 -29   7 4589.41 206.419   2
  -3 -29   7 4614.45 228.103   3
   3 -29   9 428.413 138.316   2
   3 -29   9 527.099 147.171   3
  -3 -29   9 559.157 135.045   3
  -3 -29   9 364.166 120.906   2
   3 -29  -9 536.725 154.019   2
  -3 -29  -9 494.463 175.201   1
   3 -29  -9 459.505 185.395   3
  -3 -29 -11 524.758 180.168   1
   3 -29  11 284.506 139.504   2
  -3 -29  11 500.689 120.783   2
  -3 -29  11 532.593 147.505   3
   3 -29 -11 370.662 197.612   3
   3 -29 -11 354.423 156.300   2
   3 -29  11 421.452 138.450   3
   3 -29 -13 2900.05 256.096   3
  -3 -29 -13 2650.92 220.026   1
   3 -29 -13 2219.19 206.100   2
   3 -29  13 2202.33 185.472   3
   3 -29  13 2786.63 197.082   2
  -3 -29  15 5042.16 249.096   3
   3 -29  15 5068.52 244.335   3
   3 -29  15 5766.32 249.743   2
   3 -29 -15 4792.28 318.497   3
  -3 -29 -15 4895.71 272.680   1
   3 -29 -15 4722.66 261.746   2
  -3 -29  17 3065.85 204.263   3
   3 -29  17 3128.10 205.185   3
  -3 -29 -17 2787.26 238.767   1
   3 -29 -17 3155.31 241.255   2
   3 -29  17 3307.34 195.126   2
  -3 -29  17 3079.65 171.673   2
   3 -29 -17 3534.45 293.784   3
  -3 -29  19 457.558 123.954   2
   3 -29  19 391.262 140.093   2
  -3 -29  19 814.991 157.828   3
   3 -29  19 526.961 149.042   3
  -3 -29 -19 354.958 194.139   1
   3 -29 -19 224.776 249.466   3
   3 -29 -19 343.635 190.767   2
   3 -29  21 186.602 139.900   2
  -3 -29  21-143.385 153.080   3
   3 -29  21 173.768 145.425   3
   3 -29 -21 59.5015 183.048   2
   3 -29 -21-44.5480 247.997   3
  -3 -29 -21 513.877 192.436   1
  -3 -29  21-62.9929 115.959   2
  -3 -29  23 666.250 167.729   3
   3 -29  23 498.507 148.129   2
   3 -29  23 852.278 163.477   3
   3 -29 -23 631.692 257.701   3
  -3 -29  23 584.490 127.604   2
  -3 -29 -23 479.944 199.092   1
   3 -29 -23 724.642 211.054   2
  -3 -31  -1 18.4077 131.054   2
   3 -31   1 428.511 152.429   2
   3 -31   1 246.314 149.979   3
   3 -31  -1 275.253 162.976   3
   3 -31  -1 184.511 149.527   2
   3 -31   3 4294.16 225.017   2
   3 -31  -3 4069.92 225.795   2
   3 -31  -3 3976.30 242.894   3
   3 -31   3 4083.61 232.424   3
  -3 -31  -3 3540.15 207.950   2
   3 -31   5 5409.94 250.188   2
  -3 -31  -5 4707.95 237.437   2
   3 -31  -5 4990.96 250.163   2
   3 -31   5 5283.73 257.540   3
   3 -31  -5 5673.20 288.091   3
   3 -31   7 2045.52 190.274   3
  -3 -31  -7 1841.51 170.940   2
   3 -31   7 2053.52 188.946   2
   3 -31  -7 1659.56 210.430   3
  -3 -31   9 728.455 134.553   2
   3 -31   9 876.015 184.763   2
   3 -31  -9 684.568 169.734   2
  -3 -31  -9 854.774 188.299   1
   3 -31  -9 822.593 198.725   3
   3 -31   9 689.975 194.192   3
  -3 -31  11 225.451 119.995   2
   3 -31  11 20.8777 146.431   2
   3 -31  11 192.193 155.796   3
   3 -31 -11 275.105 160.191   2
   3 -31 -11-8.80638 193.736   3
  -3 -31 -11 117.418 173.232   1
   3 -31  13 2127.22 186.246   3
   3 -31 -13 2062.95 205.388   2
   3 -31 -13 2201.28 255.930   3
   3 -31  13 2359.07 191.711   2
  -3 -31 -13 2508.72 217.967   1
  -3 -31  13 2126.11 157.099   2
  -3 -31  15 3787.00 232.184   3
   3 -31  15 3599.75 220.143   3
  -3 -31 -15 3647.24 257.261   1
   3 -31 -15 3583.29 240.586   2
   3 -31 -15 3696.78 289.680   3
   3 -31  15 3738.52 216.769   2
  -3 -31  15 3725.35 193.600   2
   3 -31  17 2537.47 199.318   3
   3 -31 -17 2633.72 235.889   2
  -3 -31 -17 2948.90 283.848   1
   3 -31 -17 2582.65 279.778   3
  -3 -31  17 3018.32 215.290   3
   3 -31  17 2939.78 193.062   2
   3 -31  19 1153.25 153.727   2
   3 -31  19 1001.21 159.837   3
   3 -31 -19 608.984 194.638   2
   3 -31 -19 908.909 239.674   3
  -3 -31 -19 734.377 206.851   1
  -3 -31  19 896.652 173.386   3
   3 -33   1 658.933 174.275   3
   3 -33  -1 415.368 162.215   3
   3 -33  -1 342.873 153.200   2
   3 -33   1 363.039 161.319   2
  -3 -33   1 593.755 148.761   2
  -3 -33  -1 491.477 147.546   2
   3 -33   3 3452.73 219.014   2
  -3 -33   3 3813.67 204.212   2
   3 -33   3 3366.41 228.262   3
  -3 -33  -3 2818.28 197.854   2
   3 -33  -3 3668.45 241.299   3
   3 -33  -3 3212.31 215.357   2
   3 -33   5 2336.48 193.793   2
   3 -33  -5 1676.04 182.726   2
  -3 -33  -5 1800.08 179.758   2
  -3 -33   5 1890.87 165.997   2
   3 -33   5 2130.87 195.806   3
   3 -33  -5 2164.90 216.821   3
  -3 -33   7 2601.80 172.464   2
   3 -33  -7 2025.56 192.435   2
   3 -33   7 2389.69 204.703   3
   3 -33   7 2338.08 196.593   2
   3 -33  -7 2623.09 233.546   3
   3 -33   9 438.914 151.020   2
   3 -33  -9 506.331 162.382   2
  -3 -33   9 385.442 129.931   2
   3 -33  -9 313.848 182.342   3
  -3 -33  -9 176.931 148.770   2
   3 -33   9 206.620 158.790   3
  -3 -33  11 256.008 136.077   2
   3 -33  11 196.907 142.979   3
   3 -33 -11 234.474 190.530   3
   3 -33  11 59.5321 144.490   2
   3 -33 -11 329.022 166.960   2
   3 -33  13 1312.05 170.320   2
   3 -33 -13 1634.73 233.735   3
   3 -33  13 1006.60 166.591   3
  -3 -33 -13 1160.85 200.254   1
   3 -33 -13 1213.37 189.900   2
   3 -33  15 2742.97 205.512   3
   3 -33 -15 2773.78 226.376   2
   3 -33 -15 3008.09 271.208   3
  -3 -33 -15 2482.50 237.787   1
   3 -33  15 2992.31 199.222   2
  -3 -35   1 432.364 148.441   2
   3 -35   1 377.037 164.418   3
   3 -35  -1 294.854 168.254   3
  -3 -35  -1 419.357 155.555   2
   3 -35  -1 526.205 161.368   2
   3 -35   1 618.940 159.669   2
   3 -35   3 972.696 171.895   2
   3 -35  -3 956.858 196.060   3
   3 -35  -3 779.036 167.853   2
  -3 -35   3 869.907 164.595   2
   3 -35   3 837.637 176.756   3
  -3 -35  -3 420.271 164.989   2
   3 -35   5 2924.01 210.664   2
  -3 -35   5 3437.53 208.328   2
   3 -35  -5 3780.43 255.136   3
   3 -35   5 3135.63 229.331   3
   3 -35  -5 3330.07 223.789   2
  -3 -35  -7 610.916 167.124   2
   3 -35   7 827.786 163.544   2
  -3 -35   7 935.765 148.167   2
   3 -35  -7 813.404 169.212   2
   3 -35  -7 941.073 194.022   3
   3 -35   7 636.742 173.016   3
  -3 -35   9 390.053 140.091   2
   3 -35   9 200.355 153.325   2
   3 -35   9 60.1339 145.596   3
   3 -35  -9 170.733 164.036   2
  -3 -35  -9 67.5042 157.494   2
   3 -35  -9 283.318 199.739   3
   4   0   0 117270. 2807.32   3
  -4   0   0 118361. 2805.93   4
  -4   0   0 123057. 2813.81   5
   4   0   0 121619. 2809.36   2
  -4   0   0 124250. 2833.20   1
   4   0  -2 33.7700 27.3555   2
   4   0   2-0.67307 21.9174   3
  -4   0  -2 13.6197 29.6340   5
  -4   0   2-9.24468 20.2989   4
  -4   0  -2-2.53948 56.6940   1
  -4   0   2 65.2363 52.4309   1
  -4   0  -2 24.8921 26.8700   4
  -4   0   2-6.10383 24.6170   5
   4   0   2 15.1349 33.6141   2
   4   0  -4 61687.0 1460.24   2
  -4   0  -4 63093.0 1494.00   1
   4   0   4 63527.0 1456.69   3
  -4   0   4 59531.0 1474.62   1
  -4   0   4 60168.1 1467.08   5
  -4   0   4 62779.6 1458.83   4
   4   0   4 62826.4 1468.86   2
  -4   0   6-9.95389 36.2645   5
   4   0   6 25.7379 34.7799   3
   4   0  -6-1.21318 35.8344   2
  -4   0  -6-15.4704 75.6031   1
   4   0   6 35.2258 47.5327   2
  -4   0   6 17.1973 31.2676   4
   4   0   8 24955.5 605.443   3
  -4   0   8 24458.3 604.628   4
   4   0  -8 24634.5 607.417   2
  -4   0   8 25440.8 616.374   5
   4   0   8 25364.2 617.618   2
  -4   0  -8 24288.6 644.269   1
   4   0  10 129.435 69.7805   3
   4   0 -10 1.97930 77.0641   2
  -4   0  10 56.3849 60.7833   4
  -4   0 -10-40.8219 121.087   1
  -4   0  10-33.8428 69.0848   5
   4   0  10 9.62144 83.8063   2
   4   0  12 86527.2 2120.53   3
   4   0  12 87848.4 2129.46   2
   4   0  14 21.4094 81.8336   3
  -4   0  14-56.4816 83.8795   5
  -4   0 -14-92.1621 131.211   1
   4   0 -14 14.2573 93.4482   2
  -4   0  14 21.8272 75.0397   4
   4   0  16 19090.0 511.513   3
  -4   0  16 19879.2 529.060   5
  -4   0 -16 18866.9 546.826   1
   4   0  16 19645.9 519.977   2
  -4   0  16 19161.1 509.432   4
  -4   0 -18 56.3706 136.907   1
   4   0  18 32.1220 92.6190   3
   4   0  18-22.6198 99.1926   2
  -4   0  18 51.5703 86.8415   5
  -4   0  18-15.8538 81.2802   4
   4   0  20 90441.2 2279.88   5
  -4   0 -20 95119.6 2284.03   1
  -4   0  20 89096.4 2264.76   5
   4   0  20 92193.9 2254.71   4
   4   0  22-23.4976 107.680   4
  -4   0 -22-34.6326 156.231   1
  -4   0  22 10.7682 111.619   5
   4   0  22-6.02091 141.847   5
  -4   0  22-46.4067 94.9698   4
  -4   0  24 7226.68 264.211   4
  -4   0  24 7640.51 293.989   5
   4   0  24 7603.51 312.864   5
   4   0  24 7286.61 274.577   4
  -4   0 -24 7927.53 318.760   1
   4   0  26-104.508 127.131   4
  -4   0  26 6.34032 134.682   5
   4   0  26-56.2388 159.488   5
  -4   0 -26 186.726 175.801   1
  -4   0  26-49.6153 110.846   4
  -4   0 -28 7088.98 324.822   1
  -4   0  28 7382.65 309.072   5
   4   0  28 7735.52 325.479   5
  -4   0  28 7812.51 278.174   4
   4   0  28 6756.58 286.256   4
  -4   0 -30 28.6786 184.030   1
   4   0  30 53.7549 135.396   4
   4   0  32 5824.57 293.573   5
  -4   0  32 5236.97 231.279   4
   4   0  34 6.57924 147.889   4
  -4   0  34 69.7544 154.962   5
   4   0  34 8.38070 177.854   5
  -4   0  34-11.0732 127.892   4
  -4   0  36 126.262 155.931   5
   4   0  36-27.6870 149.278   4
   4   0  36 43.8429 183.609   5
  -4   0  36 271.268 134.524   4
   4   0  38-71.5002 159.624   4
   4   0  38 197.072 191.184   5
  -4   0  38 89.8519 157.791   5
  -4   0  38-53.1599 135.228   4
  -4   2   0-36.1006 61.6366   1
  -4   2   0-6.61150 25.8977   5
  -4  -2   0-2.02178 18.5122   4
   4  -2   0-12.6456 38.0555   3
  -4  -2   0 7.79582 26.0660   5
  -4   2   0-4.62538 24.9615   4
  -4  -2   0 33.9431 47.6100   1
   4  -2  -2 118555. 2829.68   2
   4  -2   2 119079. 2831.98   2
  -4  -2  -2 123348. 2833.13   5
  -4  -2   2 120049. 2815.40   4
   4  -2  -2 121328. 2844.29   3
  -4   2   2 120777. 2828.12   5
  -4   2  -2 119448. 2833.18   5
  -4  -2  -2 117935. 2824.03   4
  -4   2  -2 124483. 2831.28   4
   4  -2   2 120089. 2825.27   3
  -4   2   2 118509. 2824.91   4
  -4  -2  -2 118531. 2846.80   1
  -4   2  -2 120800. 2856.75   1
  -4  -2   2 124648. 2827.82   5
   4   2   2 125874. 2822.59   2
  -4  -2   2 120568. 2835.16   1
   4   2   4 2637.48 76.0095   3
  -4  -2   4 2663.78 95.1309   1
  -4  -2   4 2646.34 78.2678   4
  -4   2   4 2982.57 93.3764   5
  -4  -2   4 2700.38 90.1992   5
   4   2   4 2674.83 89.7816   2
  -4   2  -4 3024.78 129.961   1
   4  -2   4 2855.24 89.1281   3
  -4  -2  -4 2517.80 116.500   1
  -4   2   4 2765.99 87.1952   4
   4  -2   4 2950.11 102.596   2
   4  -2  -4 2759.05 95.5728   2
   4   2   6 9495.28 254.321   2
   4  -2   6 10031.4 250.060   3
   4  -2  -6 9593.36 258.213   2
  -4  -2   6 9056.07 243.419   1
  -4   2  -6 9159.87 288.295   1
  -4   2   6 9232.66 247.539   4
  -4   2   6 9910.32 256.764   5
  -4  -2   6 9711.62 252.187   5
  -4  -2  -6 9525.60 279.126   1
   4  -2   6 9474.88 260.671   2
  -4  -2   6 9526.16 240.074   4
   4   2   6 9644.20 240.755   3
   4   2   8 165.162 51.4813   3
   4  -2   8 116.685 56.1945   3
  -4  -2  -8 143.034 95.9210   1
  -4  -2   8 80.4712 36.7446   1
  -4  -2   8 64.1675 50.4162   5
   4   2   8 76.2157 64.1892   2
   4  -2  -8 143.293 70.3680   2
  -4  -2   8 80.5573 46.0455   4
  -4   2   8 136.910 48.5345   4
  -4   2  -8 69.8624 104.661   1
   4  -2   8 114.374 69.6908   2
  -4   2   8 56.0019 51.5642   5
   4  -2  10 133040. 3155.11   3
   4   2 -10 135423. 3143.44   2
   4   2  10 134718. 3152.31   3
   4   2  10 136853. 3162.01   2
  -4   2  10 131684. 3162.35   5
   4  -2 -10 139213. 3164.91   2
  -4  -2 -10 133459. 3185.19   1
  -4  -2  10 135456. 3162.16   5
   4  -2  10 133710. 3163.43   2
  -4   2 -10 134323. 3193.36   1
  -4   2  10 131486. 3153.06   4
  -4  -2  10 133428. 3145.39   4
   4  -2  12 158.382 80.0575   3
   4   2 -12 43.5409 75.4936   2
   4  -2 -12 174.302 103.779   2
   4  -2  12 266.218 97.0855   2
  -4  -2  14 29098.6 724.146   5
   4   2 -14 27657.7 704.428   2
  -4  -2 -14 28557.6 746.667   1
   4  -2 -14 29027.3 726.201   2
  -4   2 -14 29239.1 755.876   1
  -4   2  14 28600.4 710.577   4
  -4   2  14 27803.8 724.463   5
  -4  -2  14 28467.6 702.746   4
   4   2  14 27325.5 717.347   4
   4  -2  16 900.294 102.899   3
  -4   2  16 1102.99 113.771   5
  -4   2 -16 918.009 149.023   1
  -4   2  16 1043.08 97.7693   4
  -4  -2  16 1034.89 112.436   5
   4  -2 -16 1041.49 95.3799   1
   4  -2  16 949.401 109.083   2
  -4  -2 -16 961.178 141.369   1
  -4  -2  16 1016.62 94.4679   4
  -4  -2  18 74299.7 1807.85   5
  -4   2 -18 75346.9 1830.27   1
  -4  -2 -18 73557.4 1822.07   1
  -4   2  18 72812.0 1805.52   5
   4  -2 -18 72515.7 1772.52   1
   4  -2  18 75969.4 1796.13   3
   4  -2  18 74354.6 1797.82   2
  -4   2  18 75382.3 1788.55   4
  -4  -2  18 74932.6 1782.15   4
   4   2  18 74756.0 1800.31   4
   4   2  20 29.2352 93.1587   4
   4  -2  20-27.8223 99.0526   3
  -4   2 -20 33.7171 156.229   1
  -4   2  20-68.6700 88.3755   4
  -4  -2  20-16.4977 83.8040   4
  -4   2  20-29.2545 99.7592   5
  -4  -2  20 200.053 106.273   5
   4  -2  20 81.5665 126.313   5
   4   2  20-44.1356 124.221   5
   4  -2  20-53.0542 105.904   2
  -4  -2 -20-5.26675 134.567   1
   4  -2  22 47642.4 1197.51   3
  -4  -2 -22 46723.5 1222.28   1
   4  -2  22 49321.2 1200.41   2
   4   2  22 47588.9 1228.28   5
  -4   2  22 46409.7 1212.30   5
   4  -2  22 48782.7 1231.17   5
  -4  -2  22 45265.7 1211.20   5
  -4   2  22 48359.1 1188.47   4
  -4  -2  22 48971.9 1181.52   4
   4   2  22 47562.9 1199.52   4
  -4   2 -22 48928.1 1232.73   1
   4   2  24 317.108 129.664   4
  -4  -2  24 94.3952 100.950   4
  -4   2  24 139.872 126.640   5
  -4  -2  24 65.3579 128.402   5
  -4   2  24 21.3123 105.991   4
  -4  -2 -24 206.741 175.347   1
  -4   2 -24-119.575 175.969   1
   4  -2  24-38.9582 155.122   5
   4  -2  26 384.873 128.352   4
  -4   2  26 506.983 143.543   5
  -4  -2 -26 557.808 183.873   1
   4   2  26 582.916 167.017   5
  -4  -2  26 468.769 150.687   5
   4  -2  26 371.809 173.724   5
   4   2  26 536.342 132.519   4
  -4   2 -26 441.685 181.660   1
  -4   2  26 596.349 124.500   4
  -4  -2  26 555.150 120.022   4
   4   2  28 223.934 131.152   4
   4  -2  28 140.122 166.209   5
   4  -2  28-5.47603 128.929   4
  -4  -2  28 70.4543 116.995   4
  -4   2  28 46.6038 139.546   5
  -4  -2  28 41.0602 136.255   5
  -4  -2 -28 287.410 183.379   1
  -4   2 -28 114.497 181.562   1
   4   2  28 35.8835 162.018   5
  -4   2  28 127.184 121.168   4
  -4  -2 -30 9633.31 386.822   1
   4   2  30 9432.31 348.700   4
   4  -2  30 9614.35 338.560   4
   4   2  32 1069.60 156.489   4
   4  -2  32 1244.03 205.475   5
  -4   2  32 1208.90 169.793   5
   4   2  32 1212.82 192.323   5
  -4   2  32 1175.44 146.969   4
  -4  -2  32 1296.06 180.004   5
  -4  -2  32 1096.44 144.671   4
  -4   2  34 3691.74 236.555   5
   4   2  34 3972.25 268.326   5
   4  -2  34 3993.65 267.744   5
  -4  -2  34 4115.79 249.558   5
  -4   2  34 3673.10 214.232   4
  -4  -2  34 3756.07 206.327   4
   4   2  34 3466.18 227.889   4
   4  -2  34 4082.89 231.831   4
   4   2  36 361.618 186.854   5
  -4   2  36-30.9517 175.118   5
  -4  -2  36-97.0201 163.896   5
   4  -2  36 96.9782 181.126   5
   4  -2  36 53.4874 150.931   4
  -4   2  36 368.163 207.109   4
  -4  -2  36-83.8073 131.126   4
   4   2  36 76.8335 151.312   4
  -4   2  38 3836.45 228.599   4
   4   2  38 4365.00 283.051   5
  -4  -2  38 4357.97 264.598   5
  -4   2  38 3743.79 253.220   5
   4  -2  38 3726.19 274.520   5
  -4  -2  38 4059.52 222.612   4
   4   2  38 4100.97 249.425   4
   4  -2  38 4029.54 240.938   4
   4  -4   0 45945.8 1057.96   2
  -4  -4   0 44682.5 1059.59   1
  -4   4   0 45963.6 1052.06   5
  -4  -4   0 44777.7 1050.18   5
   4  -4   0 44494.1 1060.83   3
  -4  -4   0 43826.2 1034.94   2
  -4  -4   0 43045.1 1033.38   4
  -4   4   0 44261.3 1052.23   4
  -4   4  -2 8519.09 228.433   4
   4  -4  -2 7740.82 244.629   3
   4  -4  -2 8721.79 232.068   2
  -4  -4   2 8219.73 225.195   1
  -4   4  -2 8606.20 227.768   5
  -4  -4  -2 8350.79 241.111   1
  -4   4   2 8460.25 222.503   4
   4  -4   2 8221.97 228.290   3
  -4  -4   2 8631.95 219.220   5
  -4   4  -2 7975.01 252.937   1
  -4   4   2 8441.41 222.317   5
  -4   4  -4 34119.9 859.927   1
  -4  -4   4 34931.4 816.168   1
   4  -4  -4 34437.8 832.476   2
  -4   4   4 33133.1 821.199   4
   4  -4   4 34792.0 824.533   3
  -4  -4   4 34081.9 819.985   5
  -4   4   4 33583.2 824.454   5
   4  -4  -4 33827.0 856.950   3
  -4  -4  -4 34080.8 843.066   1
   4  -4   4 34734.7 832.828   2
   4   4   4 34973.0 816.527   4
   4   4   6 172.856 47.6597   4
  -4  -4   6 150.111 27.2338   4
  -4  -4   6 126.164 39.6166   5
  -4   4   6 173.093 43.7451   5
  -4  -4   6 217.999 31.9674   2
   4  -4   6 155.300 51.6543   3
   4  -4  -6 177.481 66.5586   2
  -4   4  -6 93.1143 89.5118   1
   4  -4   6 241.609 61.9977   2
  -4  -4   6 120.516 30.8037   1
  -4   4   6 149.622 41.1729   4
  -4  -4  -6 97.5678 77.6735   1
  -4  -4  -8 65240.5 1611.39   1
   4  -4   8 67394.0 1587.85   3
   4  -4  -8 65516.1 1598.32   2
  -4  -4   8 68354.3 1586.44   5
  -4   4  -8 65477.4 1625.73   1
  -4   4   8 66495.2 1590.82   5
  -4   4   8 64988.1 1582.77   4
   4  -4   8 68715.9 1596.76   2
   4   4   8 69088.2 1587.75   4
  -4  -4   8 66257.5 1567.74   4
   4   4  10 9286.44 264.321   4
   4  -4  10 9326.77 262.751   3
  -4   4 -10 9127.87 312.997   1
   4  -4 -10 9538.17 279.737   2
  -4  -4  10 8892.75 258.003   5
   4  -4  10 8875.94 271.146   2
  -4  -4  10 8878.42 240.237   4
  -4   4  12 170327. 3905.44   4
   4  -4 -12 165828. 3921.37   2
   4   4  12 160173. 3909.48   4
  -4   4  12 168853. 3915.35   5
   4   4  14 47.0893 85.6786   4
  -4  -4  14 86.9979 66.2017   4
   4  -4  14 153.077 82.0329   3
  -4  -4  14 68.1933 79.5914   5
   4  -4 -14-50.2989 108.861   2
  -4   4  14 54.1521 85.5193   5
  -4  -4 -14 173.606 117.575   1
   4  -4  14 25.0629 91.7726   2
  -4   4 -14 177.354 141.901   1
  -4   4  14 35.9585 75.5827   4
  -4   4 -16 1373.09 163.102   1
   4  -4  16 1260.04 107.756   3
   4  -4  16 1378.00 115.134   2
  -4  -4  16 1242.88 112.940   5
  -4   4  16 1385.76 112.748   5
  -4  -4  16 1359.71 95.3153   4
  -4   4  16 1286.01 102.093   4
  -4  -4 -16 1014.97 139.999   1
   4  -4 -16 1158.86 110.810   1
   4   4  18 2175.09 156.413   5
  -4  -4 -18 1759.27 161.277   1
  -4   4  18 2343.68 143.804   5
   4  -4 -18 2122.38 131.526   1
  -4  -4  18 2204.11 141.953   5
   4  -4  18 2099.04 130.044   3
  -4  -4  18 2161.76 114.011   4
   4  -4  18 2186.91 138.892   2
  -4   4 -18 2071.08 180.893   1
   4   4  18 2144.24 134.323   4
  -4   4  18 2282.69 123.628   4
  -4  -4 -20 82755.5 2005.12   1
   4  -4  20 77137.1 1996.52   5
  -4   4 -20 83491.9 2015.76   1
  -4   4  20 84000.4 1973.26   4
   4  -4  20 78552.5 1976.01   2
  -4  -4  20 80008.5 1990.69   5
   4  -4  20 82088.3 1976.96   3
   4   4  20 83861.4 2007.58   5
  -4   4  20 80287.4 1990.92   5
  -4  -4  20 84231.0 1961.79   4
   4   4  20 83119.4 1985.21   4
  -4  -4  22 136.759 91.6677   4
   4   4  22 84.9857 112.797   4
   4   4  22 64.4603 132.527   5
   4  -4  22 133.196 109.679   3
  -4   4 -22 66.9888 168.761   1
   4  -4  22 136.748 151.247   5
  -4   4  22 117.827 116.573   5
  -4  -4  22 65.4759 118.653   5
  -4   4  22 158.050 105.329   4
  -4  -4 -22 236.397 157.897   1
   4  -4  22 8.75100 117.831   2
   4  -4  24 10529.1 344.881   3
  -4  -4 -24 11094.5 388.466   1
   4   4  24 11051.5 384.332   5
   4   4  24 9984.31 351.309   4
  -4   4 -24 10528.3 392.433   1
  -4  -4  24 10075.7 362.308   5
  -4   4  24 10416.3 359.727   5
   4  -4  24 10570.5 345.400   2
   4  -4  24 10748.8 383.581   5
  -4   4  24 10234.9 335.635   4
  -4  -4  24 10726.1 329.588   4
  -4  -4  26 8.26738 104.851   4
   4   4  26-27.8876 124.625   4
  -4   4 -26 20.2882 177.825   1
   4  -4  26 83.8142 135.068   3
  -4   4  26-4.72498 119.369   4
   4  -4  26 7.20158 165.815   5
  -4  -4 -26-80.0734 181.558   1
  -4   4  26-24.8380 142.045   5
  -4  -4  26 149.496 139.506   5
   4  -4  26-25.2467 128.842   2
   4   4  26 40.3465 154.327   5
  -4  -4  28 6363.25 281.117   5
  -4   4  28 5878.07 272.410   5
   4  -4  28 6057.36 293.228   5
   4   4  28 6098.07 261.323   4
  -4  -4 -28 5153.98 287.139   1
   4   4  28 6021.95 287.739   5
  -4   4  28 5271.20 236.094   4
  -4  -4  28 5927.24 235.843   4
  -4   4 -28 5693.52 298.555   1
   4   4  30 1927.98 177.852   4
  -4  -4 -30 1993.00 224.321   1
  -4  -4  30 1988.16 194.308   5
   4  -4  30 2242.94 181.380   4
  -4  -4 -32 16469.5 557.302   1
  -4   4  32 17450.9 549.708   5
  -4  -4  32 17843.1 508.866   4
  -4  -4  32 16031.1 549.793   5
   4   4  32 18797.7 565.900   5
   4  -4  32 17792.3 578.196   5
  -4   4  32 18061.7 516.444   4
   4   4  32 16334.0 527.773   4
   4  -4  32 17302.2 526.572   4
  -4  -4  34 415.572 167.857   5
   4  -4  34 205.722 142.156   4
   4   4  34 139.771 175.090   5
  -4   4  34 221.871 152.526   5
   4  -4  34 208.993 184.552   5
  -4   4  34 350.835 136.161   4
  -4  -4  34 292.491 126.764   4
   4  -4  36-119.356 149.557   4
  -4   4  36 185.147 141.790   4
  -4   4  36 61.4210 156.120   5
   4  -4  36-71.9593 190.889   5
  -4  -4  36 79.6557 137.824   4
   4   4  36-17.1391 190.491   5
  -4  -4  36 33.2827 158.876   5
   4  -4  38 20.4793 149.492   4
  -4  -4  38 11.5570 132.300   4
   4  -4  38 251.472 189.588   5
  -4   4  38 143.295 165.042   5
  -4  -4  38 172.630 162.275   5
   4   4  38-87.8351 195.250   5
  -4   4  38-24.9740 138.066   4
  -4  -6   0-6.63849 17.4391   3
   4  -6   0 5.94909 53.2319   2
   4  -6   0 45.5022 60.8173   3
  -4  -6   0-7.32502 55.9198   1
  -4   6   0 15.5375 33.3540   5
  -4  -6   0 2.64410 32.6043   5
  -4   6   0-45.0144 38.7272   4
  -4   6  -2 22778.1 545.399   4
   4  -6   2 22103.7 548.206   2
  -4  -6   2 21224.3 537.120   1
  -4   6   2 21850.8 537.129   4
  -4  -6  -2 21963.1 550.814   1
   4  -6   2 21120.1 546.651   3
   4  -6  -2 21447.6 548.478   2
  -4  -6   2 22024.9 522.836   3
  -4  -6   2 21905.9 529.206   5
  -4   6  -2 21753.4 539.155   5
   4  -6  -2 21251.9 561.780   3
  -4   6   2 22622.1 534.818   5
   4  -6  -4 18.0908 64.6282   2
   4  -6   4 211.774 66.2046   2
  -4  -6   4 13.9481 39.6582   3
  -4   6   4 56.9631 38.5044   5
  -4  -6   4 9.28988 30.1254   5
   4  -6  -4 30.8924 99.4755   3
  -4  -6  -4 28.0228 53.5811   3
  -4  -6  -4 19.8362 71.4924   1
  -4  -6   4 21.1164 48.3183   1
   4  -6   4 49.7338 55.5766   3
  -4   6   4 29.6595 38.5874   4
   4   6   4 29.6558 30.8570   4
  -4  -6   6 979.150 68.7290   3
   4  -6   6 999.547 79.4990   3
   4  -6  -6 912.952 96.5978   2
  -4  -6   6 1069.67 59.7905   5
  -4   6   6 1124.96 69.2767   5
   4  -6  -6 756.112 140.367   3
  -4  -6  -6 1052.08 102.672   1
   4  -6   6 912.451 87.2978   2
  -4   6   6 1018.07 67.2862   4
  -4  -6   6 994.257 56.2448   1
   4   6   6 1138.77 65.8139   4
  -4   6  -6 938.042 129.506   1
  -4  -6   8 1790.34 94.8948   3
  -4  -6   8 1606.99 68.6782   2
   4  -6   8 1857.61 104.208   3
  -4  -6  -8 1676.20 130.885   1
   4  -6  -8 1765.83 126.322   2
  -4  -6   8 1616.74 84.5388   5
  -4   6   8 1796.95 92.8348   5
  -4  -6   8 1423.54 60.2574   2
   4  -6   8 1757.45 110.276   2
   4   6   8 1886.66 93.3487   4
  -4   6   8 2068.63 92.4939   4
  -4   6  -8 1725.70 159.737   1
  -4  -6  10 385175. 8839.22   3
   4  -6  10 387124. 8845.87   3
  -4  -6  10 357707. 8814.98   2
  -4  -6  10 392068. 8840.55   5
   4  -6 -10 391252. 8858.23   2
   4   6  10 395232. 8843.62   4
  -4  -6  12 223.676 74.4842   5
   4  -6 -12 139.935 112.871   2
  -4   6  12 225.725 82.6269   5
  -4  -6 -12 240.263 118.725   1
  -4   6  12 272.700 74.4478   4
   4  -6  12 242.278 93.9736   2
   4   6  12 209.999 82.4642   4
   4  -6  14 23982.2 599.823   3
   4  -6 -14 23247.2 617.380   2
  -4   6  14 22513.8 601.769   5
   4  -6  14 22975.3 600.732   2
  -4   6 -14 22909.3 645.107   1
  -4   6  14 23965.0 597.029   4
  -4  -6 -14 23019.5 623.338   1
   4   6  14 22013.7 597.597   4
   4  -6  16 1358.32 113.636   2
   4  -6  16 1477.79 115.642   3
  -4   6 -16 1569.58 172.659   1
  -4   6  16 1624.30 115.806   5
  -4  -6  16 1468.14 93.4958   4
  -4  -6  16 1603.90 120.045   5
   4  -6 -16 1455.78 124.892   1
  -4  -6 -16 1251.17 137.827   1
   4   6  16 1669.62 127.280   5
   4   6  16 1518.71 116.723   4
  -4   6  16 1266.21 105.886   4
   4  -6  18 29963.7 772.564   3
  -4  -6 -18 28519.8 794.980   1
   4  -6  18 30665.9 774.285   2
  -4  -6  18 30783.5 783.329   5
  -4   6  18 29999.5 782.910   5
   4   6  18 29165.6 795.868   5
  -4   6 -18 30238.5 814.620   1
   4   6  18 29317.0 776.386   4
  -4   6  18 30748.4 768.373   4
  -4  -6  18 30433.4 750.133   4
  -4   6  20 354.848 97.4082   4
  -4  -6  20 329.100 105.538   5
   4  -6  20 283.334 104.136   3
  -4  -6 -20 399.417 144.576   1
  -4  -6  20 316.297 82.1774   4
  -4   6 -20 295.258 174.063   1
   4  -6  20 236.682 120.381   5
  -4   6  20 185.601 115.979   5
   4   6  20 380.558 128.361   5
   4  -6  20 210.026 107.796   2
   4   6  20 272.171 104.033   4
   4  -6  22 40084.9 1009.09   3
  -4  -6 -22 38313.5 1032.46   1
   4  -6  22 40522.8 1047.10   5
   4   6  22 39749.7 1037.63   5
  -4   6  22 40433.5 1022.27   5
  -4  -6  22 37396.9 1022.63   5
   4  -6  22 40182.3 1008.64   2
  -4   6 -22 40666.7 1051.24   1
  -4   6  22 39826.8 1003.95   4
   4   6  22 37515.5 1011.36   4
  -4  -6  22 40808.4 988.517   4
  -4  -6  24 157.073 103.168   4
   4  -6  24 257.025 125.899   3
  -4   6 -24-65.8322 178.951   1
   4  -6  24 165.161 126.045   2
   4   6  24 190.977 151.288   5
  -4  -6  24 60.7447 129.331   5
  -4  -6 -24 210.902 167.638   1
  -4   6  24 125.700 127.719   5
   4  -6  24 243.641 157.625   5
  -4   6  24 184.200 110.624   4
   4   6  24 140.903 122.046   4
  -4  -6  26 666.718 115.340   4
   4  -6  26 580.940 138.455   3
  -4   6 -26 522.127 194.617   1
  -4  -6 -26 741.888 190.678   1
   4  -6  26 767.040 143.363   2
   4   6  26 473.465 130.212   4
  -4   6  26 682.386 148.468   5
  -4  -6  26 721.532 153.016   5
   4   6  26 602.948 168.993   5
   4  -6  26 934.224 189.398   5
  -4   6  26 523.590 126.480   4
  -4  -6  28 597.563 120.226   4
   4  -6  28 865.444 149.902   3
  -4   6  28 491.496 146.745   5
   4   6  28 605.346 142.892   4
   4  -6  28 585.793 143.815   2
  -4  -6 -28 950.056 196.609   1
  -4  -6  28 749.078 156.796   5
   4   6  28 532.907 165.876   5
   4  -6  28 794.014 183.757   5
  -4   6  28 529.691 126.580   4
  -4  -6  30 24028.8 696.722   5
   4   6  30 23157.1 670.374   4
  -4  -6 -30 23291.9 698.035   1
  -4  -6  32 572.204 128.202   4
  -4  -6 -32 347.189 193.524   1
  -4   6  32 311.540 153.499   5
  -4  -6  32 561.256 163.923   5
   4  -6  32 371.031 192.292   5
   4  -6  32 687.168 158.892   4
  -4   6  32 443.701 132.479   4
   4   6  32 413.701 173.415   5
  -4   6  34 4801.43 260.061   5
  -4  -6  34 5514.29 281.306   5
   4   6  34 5812.44 299.131   5
  -4   6  34 5181.33 240.589   4
  -4  -6  34 5535.98 231.924   4
   4  -6  34 5172.68 246.684   4
   4  -6  36-44.2378 139.018   4
  -4   6  36-68.4275 158.256   5
  -4  -6  36 103.851 168.906   5
   4  -6  36 128.564 196.001   5
   4   6  36-118.011 201.489   5
  -4   6  36 117.158 138.967   4
  -4  -6  36 293.379 133.678   4
  -4   6  38 1790.06 187.953   4
   4  -6  38 1909.99 232.227   5
  -4   6  38 2267.53 219.445   5
   4   6  38 2261.49 233.610   5
   4  -6  38 1934.08 194.269   4
  -4  -6  38 2229.81 222.697   5
  -4  -6  38 2085.01 171.600   4
   4  -8   0 103319. 2473.70   2
  -4  -8   0 106473. 2444.12   3
   4  -8   0 100474. 2480.72   3
  -4   8   0 102554. 2456.94   5
  -4  -8   0 106701. 2454.27   5
  -4   8   0 107002. 2467.69   4
  -4  -8   0 102183. 2468.36   1
  -4  -8   2 440.484 73.3417   1
  -4  -8   2 392.866 46.4546   3
   4  -8   2 484.298 77.1001   2
  -4   8  -2 483.630 58.6066   5
  -4   8   2 486.440 48.5262   5
  -4  -8  -2 423.896 87.7009   1
   4  -8  -2 499.696 83.4444   2
   4  -8   2 422.260 79.5406   3
   4  -8  -2 299.729 103.950   3
  -4  -8   2 469.450 43.6238   5
  -4  -8  -2 514.900 43.7911   3
  -4   8   2 504.966 57.8297   4
  -4   8  -2 452.120 65.9001   4
  -4  -8  -2 428.678 37.3934   4
   4  -8   4 27690.4 710.396   2
  -4  -8  -4 28403.1 721.370   1
  -4  -8   4 29163.0 690.433   3
  -4  -8   4 28043.2 685.407   5
   4  -8  -4 28812.3 718.522   2
   4  -8   4 28956.8 709.900   3
   4  -8  -4 27219.3 739.207   3
  -4  -8   4 29014.2 695.206   1
  -4  -8  -4 29559.9 694.465   3
  -4   8   4 28657.9 699.505   4
  -4   8   4 28533.5 696.509   5
  -4  -8  -6 608.619 122.305   3
  -4  -8  -6 510.766 109.673   1
   4  -8   6 470.773 91.4343   2
  -4  -8   6 360.645 66.0365   3
   4   8   6 515.708 55.9394   4
   4  -8  -6 391.430 105.408   2
   4  -8  -6 267.389 165.618   3
  -4   8   6 318.632 66.6568   5
   4  -8   6 417.920 81.3689   3
  -4  -8   6 421.064 48.9195   5
  -4  -8   6 512.854 64.7992   1
  -4  -8   8 234098. 5407.58   3
  -4   8   8 230489. 5411.75   5
  -4  -8   8 231005. 5402.06   5
  -4   8   8 225548. 5409.08   4
   4  -8  -8 233852. 5431.75   2
   4   8   8 234384. 5404.37   4
  -4  -8  10 14397.9 384.347   3
  -4  -8 -10 15654.9 418.196   1
   4  -8  10 15349.0 397.094   2
  -4  -8  10 13624.1 353.359   2
   4  -8 -10 15290.2 412.862   2
  -4  -8  10 14264.2 379.107   5
   4   8  10 14571.8 383.947   4
   4  -8  12 46894.7 1115.31   3
   4  -8 -12 44871.6 1129.29   2
  -4  -8 -12 45300.6 1133.02   1
  -4   8  12 45140.7 1112.05   5
  -4  -8  12 44593.4 1104.01   5
  -4   8 -12 44950.4 1158.72   1
  -4   8  12 45638.0 1106.59   4
   4  -8  12 46352.0 1115.95   2
   4   8  12 44472.9 1106.67   4
  -4  -8  14 1598.33 111.871   3
   4  -8  14 1473.34 113.126   3
  -4  -8 -14 1283.32 138.398   1
  -4   8  14 1333.88 109.945   5
  -4   8  14 1627.90 104.996   4
   4  -8  14 1495.05 120.129   2
  -4  -8  14 1524.02 85.1887   2
   4   8  14 1478.35 111.105   4
  -4   8 -14 1663.27 179.789   1
  -4  -8  16 192.533 93.8218   3
   4  -8  16 205.498 95.7256   3
  -4   8  16 142.195 90.2117   5
  -4  -8 -16 226.155 124.207   1
  -4  -8  16 103.631 87.1417   5
  -4   8 -16 112.756 162.355   1
  -4   8  16 158.765 81.3724   4
   4   8  16 209.270 115.148   5
   4   8  16 197.594 90.9144   4
  -4  -8  16 189.951 71.9775   2
   4  -8  16 61.8361 93.7437   2
   4  -8  18 538.333 107.838   3
   4  -8  18 814.417 109.354   2
  -4   8 -18 800.769 175.971   1
  -4  -8  18 656.930 112.234   3
  -4  -8  18 491.602 84.6116   2
   4  -8 -18 504.125 125.359   1
  -4   8  18 460.198 105.926   5
  -4  -8  18 609.428 108.467   5
   4   8  18 566.474 128.374   5
  -4   8  18 532.416 97.5558   4
  -4  -8 -18 443.579 140.543   1
   4  -8  20 24646.0 681.458   5
   4  -8  20 25263.7 667.305   3
  -4   8  20 23819.0 670.749   5
   4   8  20 25622.7 692.798   5
  -4  -8  20 25149.9 675.142   5
  -4  -8 -20 24930.2 695.507   1
   4  -8  20 24435.7 661.891   2
   4  -8 -20 25659.9 673.528   1
  -4   8  20 25189.5 658.884   4
   4   8  20 24036.9 668.260   4
  -4   8 -20 26441.3 719.752   1
   4  -8  22 559.030 122.007   3
  -4   8  22 471.060 112.384   4
   4  -8  22 414.576 158.741   5
  -4  -8 -22 485.442 166.968   1
  -4   8  22 467.151 133.845   5
  -4  -8  22 600.293 129.427   5
  -4   8 -22 578.127 187.475   1
  -4  -8  22 513.424 102.144   4
   4   8  22 741.420 155.689   5
   4  -8 -22 504.481 150.098   1
   4  -8  22 377.974 119.503   2
   4   8  22 617.667 128.832   4
  -4  -8 -24 7856.69 324.647   1
   4  -8  24 8173.93 290.257   3
   4   8  24 7650.59 316.295   5
  -4   8 -24 7537.43 337.573   1
  -4   8  24 7420.87 299.977   5
  -4  -8  24 7918.03 307.331   5
   4  -8  24 8204.73 328.526   5
  -4  -8  24 8042.34 265.483   4
   4  -8  24 8423.70 287.976   2
  -4   8  24 8170.11 283.887   4
   4   8  24 7144.35 291.864   4
  -4  -8  26 194.295 107.503   4
   4  -8  26 79.0805 128.458   3
  -4  -8 -26-40.0245 175.630   1
   4   8  26 48.1940 151.446   5
  -4   8 -26-70.2304 187.856   1
  -4   8  26 160.381 139.369   5
  -4  -8  26 33.6593 144.628   5
   4  -8  26 180.657 163.213   5
   4  -8  26-99.9890 136.115   2
  -4   8  26 39.8975 115.210   4
   4   8  26 58.8066 131.970   4
   4  -8  28 15502.2 485.402   3
   4   8  28 15039.6 515.056   5
  -4   8  28 16059.8 505.775   5
   4  -8  28 16851.6 539.486   5
   4  -8  28 16786.1 486.432   2
  -4  -8  28 15516.0 516.143   5
  -4   8  28 16784.7 485.461   4
  -4  -8 -28 16258.9 528.121   1
  -4  -8  28 16264.4 464.310   4
  -4   8  30 1093.81 168.705   5
  -4  -8  30 974.818 174.929   5
   4   8  30 1109.58 188.091   5
  -4  -8 -30 1362.64 203.889   1
  -4  -8  30 1341.07 143.661   4
   4  -8  32 19068.9 547.364   2
   4  -8  32 17788.5 547.275   3
   4  -8  32 17081.7 589.138   5
  -4   8  32 18669.4 568.687   5
   4   8  32 17970.8 581.279   5
  -4   8  32 18128.6 540.908   4
  -4  -8  32 18322.5 521.236   4
  -4  -8 -34 257.869 204.404   1
  -4  -8  34-70.0096 122.459   4
  -4  -8  34 265.030 170.387   5
  -4   8  34 44.6648 147.235   5
   4   8  34 16.3877 169.870   5
   4  -8  34 154.453 189.853   5
   4  -8  34-60.5169 142.024   4
  -4   8  34 97.4385 139.427   4
  -4  -8  36 185.479 128.796   4
   4  -8  36 176.998 151.706   4
  -4   8  36 225.740 152.933   4
   4   8  36-49.9389 189.492   5
  -4  -8  36 134.481 162.761   5
   4  -8  36 131.227 192.796   5
  -4   8  36 244.843 194.627   5
  -4 -10   0 62.5509 92.8138   1
  -4 -10   0-53.3615 51.7366   3
  -4  10   0-9.29470 68.0579   4
  -4 -10   0 9.79930 16.6969   4
   4 -10   0-15.7651 84.1965   2
  -4  10   0 33.6768 49.1050   5
   4 -10   2 45531.6 1180.57   2
  -4 -10   2 48955.2 1157.76   3
   4 -10  -2 48319.8 1186.63   2
  -4  10  -2 48945.6 1168.06   5
  -4  10   2 49993.3 1175.07   4
  -4  10  -2 51909.4 1183.02   4
  -4 -10  -2 49523.6 1157.27   3
  -4  10   2 48350.7 1161.77   5
  -4 -10  -2 48405.1 1147.59   4
  -4 -10   2 49777.8 1155.34   5
  -4 -10   2 47705.8 1173.64   1
  -4 -10  -2 47401.5 1185.45   1
  -4 -10  -4 1613.61 98.7399   3
  -4 -10   4 1549.54 82.5694   3
   4 -10  -4 1536.29 122.226   2
  -4 -10  -4 1352.49 124.841   1
  -4 -10   4 1643.45 100.615   1
  -4  10   4 1552.71 87.0149   4
  -4 -10   4 1534.20 68.9442   5
  -4  10   4 1599.37 78.7410   5
  -4 -10   6 42252.3 1016.06   3
  -4 -10   6 42202.1 1003.93   5
  -4  10   6 39899.0 1019.25   4
  -4 -10   6 43428.0 1012.97   1
  -4 -10  -6 43282.1 1036.91   3
   4  10   6 42491.0 1001.64   4
  -4  10   6 42070.0 1017.55   5
   4 -10   8 2.82702 86.8821   2
  -4 -10   8 10.8060 68.8198   3
   4 -10  -8 59.9975 157.580   3
  -4 -10  -8 7.92599 140.010   3
   4 -10   8 5.81330 85.5581   3
  -4 -10  -8-7.18791 110.452   1
   4  10   8 45.1073 55.5769   4
  -4  10  10 95061.8 2194.01   4
  -4 -10  10 89646.9 2161.35   2
   4 -10  10 96725.3 2205.06   3
  -4  10 -10 92547.0 2249.14   1
  -4 -10  10 90054.4 2182.03   5
   4 -10 -10 93000.6 2265.54   3
   4  10  10 92231.3 2187.72   4
   4 -10  10 96093.3 2203.60   2
  -4 -10 -10 95442.0 2221.43   1
   4 -10  12 5565.99 191.429   3
  -4 -10  12 4773.90 168.798   5
  -4  10  12 5158.45 181.642   5
   4 -10 -12 5263.29 216.350   2
  -4 -10 -12 4759.17 212.770   1
   4 -10 -12 5313.52 265.292   3
  -4 -10  12 5155.18 181.165   3
   4 -10  12 5066.92 191.001   2
  -4  10  12 5205.39 179.899   4
   4  10  12 4909.35 176.713   4
  -4  10 -12 4899.05 244.120   1
   4 -10  14 13626.0 390.911   2
   4 -10  14 13602.8 391.975   3
  -4  10 -14 13843.6 444.804   1
  -4  10  14 14137.5 381.985   4
   4 -10 -14 14032.6 413.186   2
  -4 -10  14 13267.8 350.746   2
   4  10  14 13224.1 399.209   5
  -4 -10  14 14165.0 385.767   3
  -4  10  14 14150.5 390.108   5
   4  10  14 12977.2 380.859   4
  -4 -10 -14 13450.1 412.583   1
  -4 -10  16 145.694 93.8960   3
   4 -10  16 140.898 94.5097   3
  -4 -10 -16 14.7837 127.835   1
  -4 -10  16 100.422 81.2911   5
  -4  10  16 99.3666 86.9383   5
  -4  10 -16 87.1317 167.691   1
  -4  10  16 146.265 79.0693   4
   4  10  16 175.786 117.925   5
  -4 -10  16 181.243 68.0677   2
   4 -10  16 109.602 98.7467   2
   4  10  16 172.865 92.3535   4
  -4 -10  18 11587.9 347.661   3
   4 -10  18 11224.8 351.994   3
  -4 -10  18 11558.4 355.380   5
  -4  10 -18 11428.6 412.294   1
  -4  10  18 11948.1 360.219   5
   4 -10 -18 11799.3 370.820   1
  -4  10  18 11187.0 342.600   4
  -4 -10  18 11155.6 316.343   2
   4 -10  18 11276.0 348.396   2
   4  10  18 11790.1 371.524   5
  -4 -10 -18 10936.6 374.676   1
   4 -10  20 617.919 121.267   3
   4  10  20 388.802 141.217   5
  -4  10  20 343.768 114.930   5
  -4 -10  20 437.389 120.165   5
  -4 -10  20 357.469 118.382   3
  -4 -10 -20 353.667 150.835   1
   4 -10 -20 588.107 146.467   1
  -4 -10  20 627.296 95.2986   2
  -4  10 -20 429.923 185.014   1
   4 -10  20 501.194 120.073   2
  -4  10  20 379.975 107.639   4
   4 -10  20 360.652 136.319   5
  -4 -10  22 19506.5 549.098   3
  -4 -10 -22 19899.1 581.450   1
   4 -10  22 19720.2 550.834   3
  -4  10  22 19820.2 559.843   5
  -4 -10  22 18805.5 558.184   5
   4 -10 -22 20187.7 568.018   1
   4  10  22 18554.2 569.054   5
   4 -10  22 20389.8 590.088   5
  -4 -10  22 19650.7 518.008   2
   4 -10  22 19449.5 545.708   2
  -4  10  22 19070.7 541.126   4
  -4  10 -22 19264.7 604.161   1
  -4 -10  24 673.826 103.871   4
   4 -10  24 568.269 131.438   3
  -4 -10  24 442.043 141.129   5
  -4 -10 -24 353.424 172.681   1
   4 -10  24 500.462 131.871   2
  -4  10 -24 624.510 195.497   1
  -4  10  24 583.286 130.651   5
   4  10  24 356.605 153.870   5
   4 -10  24 735.887 169.477   5
  -4  10  24 513.436 123.770   4
  -4 -10  26 451.334 111.481   4
   4 -10  26 612.899 142.674   3
  -4  10  26 377.017 148.284   5
  -4 -10 -26 583.416 184.423   1
   4 -10  26 580.152 139.883   2
  -4 -10  26 635.346 153.037   5
   4  10  26 439.249 168.244   5
   4 -10  26 563.158 176.728   5
  -4  10  26 462.814 132.952   4
   4 -10  28 604.064 185.421   5
  -4 -10 -28 623.450 191.156   1
  -4 -10  28 639.339 161.986   5
   4  10  28 453.236 170.864   5
  -4  10  28 465.616 133.861   4
   4 -10  30 25745.3 727.614   3
  -4  10  30 26638.9 749.184   5
  -4 -10  30 25597.9 758.980   5
   4  10  30 26537.0 757.289   5
   4 -10  30 26069.3 717.521   2
  -4 -10  30 26322.4 698.057   4
   4 -10  32-28.7293 141.905   2
  -4 -10  32 52.0844 116.031   4
   4 -10  32 81.7285 149.819   3
  -4 -10 -32-156.362 192.129   1
   4 -10  32-45.1815 187.707   5
  -4  10  32-14.4311 153.856   5
   4  10  32-31.3853 168.407   5
  -4  10  32 226.084 128.409   4
   4 -10  34 3015.67 220.235   3
   4  10  34 3243.57 248.086   5
   4 -10  34 3419.88 216.165   2
  -4  10  34 2946.28 224.748   5
  -4 -10  34 2871.78 238.119   5
   4 -10  34 3241.15 266.647   5
  -4 -10 -34 3210.01 263.910   1
  -4  10  34 3155.98 208.157   4
  -4 -10  34 3065.24 182.277   4
   4 -10  36 30.9519 136.767   4
  -4 -10  36 83.3956 125.053   4
   4 -10  36 125.983 194.590   5
  -4 -10  36 169.345 173.182   5
   4  10  36-159.344 189.472   5
  -4  10  36-22.5976 155.534   5
  -4  10  36-6.45933 142.834   4
  -4 -12   0 74304.9 1642.64   3
  -4 -12   0 70954.6 1664.12   1
  -4  12   0 75121.5 1664.39   4
   4 -12   0 74039.4 1684.00   3
   4 -12   2 4074.91 161.047   2
  -4  12   2 3772.00 124.238   5
   4 -12  -2 3846.68 185.447   3
  -4  12   2 3851.20 144.234   4
  -4 -12  -2 3575.53 110.779   4
  -4 -12   2 4122.37 156.441   1
  -4  12  -2 3766.42 132.478   5
  -4 -12  -2 3900.03 131.970   3
   4 -12   2 3856.75 168.777   3
  -4 -12   4 25640.3 625.531   3
   4 -12  -4 25023.5 679.645   3
  -4  12   4 25119.9 621.720   5
   4 -12   4 25253.3 645.119   2
  -4  12   4 25074.1 633.854   4
  -4 -12   4 25486.4 633.212   1
  -4 -12  -4 25487.3 633.138   3
  -4 -12   4 25210.8 608.661   5
   4 -12  -4 25499.5 656.103   2
   4 -12   4 25478.6 650.038   3
  -4 -12   6 699.323 75.2356   3
  -4  12   6 593.784 72.4039   4
   4 -12   6 765.995 98.5854   2
  -4 -12  -6 666.441 121.247   1
   4 -12  -6 654.600 112.097   2
  -4 -12   6 630.096 44.5984   5
  -4  12   6 790.542 65.4674   5
  -4 -12  -6 753.098 112.122   3
   4 -12  -6 622.160 145.110   3
  -4 -12   6 677.702 87.6255   1
   4 -12   6 782.684 94.3279   3
  -4 -12   8 36586.0 916.102   3
   4 -12   8 38861.4 934.796   3
  -4 -12   8 36706.9 896.486   5
  -4 -12  -8 36558.8 950.860   3
   4 -12  -8 35501.2 976.296   3
   4 -12  -8 37170.5 945.064   2
  -4 -12  -8 38219.1 948.614   1
   4 -12  10 513.973 92.0811   2
  -4 -12 -10 274.685 121.746   1
  -4 -12  10 442.201 57.6662   5
   4 -12  10 476.132 88.8769   3
  -4  12  10 491.980 71.7437   4
  -4  12 -10 503.365 150.596   1
  -4  12  10 442.148 72.6723   5
   4 -12 -10 515.875 168.942   3
  -4 -12 -10 439.042 159.349   3
   4 -12 -10 536.113 116.075   2
  -4 -12  10 440.601 45.6383   2
   4 -12  12 46639.2 1129.64   3
  -4  12 -12 47533.2 1183.86   1
  -4  12  12 45948.9 1119.79   5
  -4 -12  12 45868.6 1117.98   3
   4 -12 -12 43507.6 1194.78   3
   4  12  12 45627.4 1131.32   5
   4 -12 -12 46895.7 1149.73   2
  -4 -12  12 44062.8 1104.48   5
  -4  12  12 44948.3 1116.12   4
  -4 -12 -12 45303.3 1146.60   1
   4 -12  12 46258.6 1124.89   2
  -4 -12  14 257.441 90.1858   3
   4 -12  14 120.691 93.6763   3
  -4 -12 -14 52.3927 123.567   1
   4 -12  14 181.043 97.2601   2
   4 -12 -14 88.4405 126.077   2
   4  12  14 97.6322 111.877   5
  -4  12  14 140.840 80.2756   5
   4 -12 -14 116.023 181.974   3
  -4  12  14 193.018 77.5003   4
  -4 -12  14 130.188 62.4347   2
  -4  12 -14 56.9797 172.393   1
  -4 -12  16 2714.33 145.317   3
  -4 -12  16 2344.17 110.818   2
   4 -12 -16 2790.94 192.585   2
  -4  12 -16 2657.42 252.457   1
   4 -12  16 2375.29 151.632   2
   4  12  16 2148.99 180.688   5
  -4  12  16 2339.53 141.163   5
  -4  12  16 2773.45 141.846   4
  -4 -12  16 2369.04 132.419   5
   4 -12  16 2633.20 148.130   3
   4  12  18 36.7467 129.098   5
  -4 -12  18 16.1672 108.885   3
  -4  12  18 4.48768 99.6697   5
   4 -12  18-26.4694 102.964   3
  -4 -12 -18 97.7290 142.055   1
   4 -12  18-8.28212 108.551   2
  -4 -12  18 104.744 97.4790   5
  -4  12 -18 180.050 189.075   1
  -4 -12  18-32.5658 79.3658   2
  -4  12  18 32.1532 95.9959   4
  -4 -12  20 26749.2 708.782   3
   4 -12  20 27287.1 712.176   3
  -4  12 -20 26206.7 769.664   1
  -4  12  20 27231.5 718.235   5
  -4 -12  20 26803.6 715.381   5
   4  12  20 25062.1 724.537   5
   4 -12 -20 27989.7 735.254   1
   4 -12  20 27230.3 739.127   5
  -4 -12  20 26171.7 673.515   2
   4 -12  20 27428.0 706.699   2
  -4  12  20 25255.9 698.998   4
  -4 -12 -20 26504.1 735.478   1
   4 -12  22 3005.78 181.510   3
  -4 -12  22 3134.34 181.409   3
   4 -12 -22 3365.51 219.460   1
   4  12  22 2889.53 207.467   5
   4 -12  22 3077.27 215.817   5
  -4  12 -22 3609.12 264.428   1
  -4 -12  22 3262.74 151.320   2
   4 -12  22 3409.01 185.679   2
  -4  12  22 3290.47 177.067   4
  -4 -12  22 3442.56 193.812   5
  -4 -12 -22 3060.49 222.764   1
  -4 -12  24 10399.1 351.651   3
   4 -12  24 10704.0 344.363   2
   4 -12  24 10715.6 352.052   3
   4 -12 -24 10260.1 375.758   1
   4  12  24 10138.7 377.059   5
   4 -12  24 10448.2 387.747   5
  -4 -12  24 9958.55 363.049   5
  -4 -12  24 10552.5 317.193   2
  -4  12  24 9989.23 339.865   4
  -4 -12 -24 10260.7 383.507   1
  -4  12  24 9503.28 353.483   5
  -4  12 -24 10238.4 413.843   1
  -4 -12 -26 55.1588 173.130   1
   4  12  26-82.5172 158.585   5
  -4 -12  26 217.612 152.616   5
  -4  12  26 12.5170 130.649   5
   4 -12  26 48.0196 168.219   5
   4 -12  26-20.0057 127.536   2
   4 -12  26 66.3781 134.480   3
  -4  12  26-57.3082 116.009   4
  -4 -12 -28 12091.9 441.993   1
  -4 -12  28 12223.5 435.318   5
   4 -12  28 12608.9 450.212   5
  -4  12  28 11922.5 391.465   4
  -4 -12  30 17.2359 108.469   4
   4 -12  30 150.373 147.221   3
   4  12  30 136.634 161.583   5
  -4  12  30 172.378 147.613   5
  -4 -12  30 331.440 165.879   5
   4 -12  30 214.302 140.251   2
   4  12  32 12614.9 451.090   5
   4 -12  32 12259.0 420.918   3
   4 -12  32 11942.3 470.471   5
   4 -12  32 13325.9 415.846   2
  -4  12  32 11977.1 406.845   4
  -4  12  32 13191.8 441.957   5
  -4 -12 -32 11628.7 458.689   1
  -4 -12  32 12469.0 384.861   4
  -4 -12  34-34.1289 124.081   4
  -4 -12 -34-33.0604 200.792   1
  -4  12  34-66.3952 152.020   5
   4 -12  34-91.8133 197.945   3
   4 -12  34-228.738 218.198   5
   4 -12  34 295.439 184.699   2
   4  12  34-146.402 176.187   5
  -4  12  34 43.5926 138.671   4
  -4 -12  36 182.351 127.390   4
   4  12  36 82.3726 183.281   5
  -4  12  36 7.51384 159.479   5
   4 -12  36 176.916 169.596   3
   4 -12  36 345.376 200.880   5
  -4  12  36 154.486 140.855   4
   4 -12  36-103.454 159.840   2
   4 -14   0-3.91573 104.233   3
  -4  14   0-26.3079 51.8356   5
  -4 -14   0 36.1473 61.1536   3
   4 -14   0-75.0544 92.5664   2
  -4  14   0-6.02208 73.8907   4
   4 -14   2 122744. 2590.91   2
   4 -14  -2 121648. 2595.77   2
  -4 -14   2 123418. 2570.31   3
   4 -14   2 121502. 2603.13   3
  -4  14   2 115511. 2558.39   5
   4 -14  -2 121752. 2617.29   3
  -4 -14   2 117704. 2582.01   1
  -4  14   2 120555. 2584.76   4
  -4 -14  -2 118888. 2567.67   3
  -4  14  -2 122966. 2592.03   4
  -4  14  -2 119084. 2567.69   5
  -4 -14  -2 124902. 2598.52   1
  -4 -14  -4 57.4911 105.451   1
   4 -14   4 72.0992 87.0853   3
   4 -14   4-119.333 90.9131   2
  -4 -14   4-10.7270 88.6208   1
  -4  14   4 41.1595 46.4093   5
  -4 -14   4-24.4510 36.2715   5
   4 -14  -4-57.2125 97.7423   2
   4 -14  -4 9.63171 122.641   3
  -4 -14   4-2.21542 65.6293   3
  -4  14   4-38.4570 67.5051   4
  -4 -14  -4-15.4300 75.9959   3
   4 -14   6 12127.6 336.430   2
  -4 -14  -6 11506.3 340.197   3
  -4 -14   6 11721.8 321.323   3
   4 -14   6 11770.4 337.074   3
   4 -14  -6 11528.9 349.659   2
  -4  14   6 10814.7 308.055   5
  -4 -14   6 11664.5 290.480   5
   4 -14  -6 11819.3 381.323   3
  -4 -14   6 11630.6 324.779   1
  -4 -14  -6 12040.7 356.352   1
   4 -14   8 4971.81 179.894   3
  -4 -14   8 4677.27 131.927   5
   4 -14  -8 4749.08 237.622   3
   4  14   8 5145.30 165.958   5
   4 -14  -8 5145.64 202.639   2
  -4 -14  -8 5064.31 208.696   1
  -4 -14  -8 5227.29 210.277   3
   4 -14   8 4862.93 181.719   2
  -4 -14  10 33881.9 844.302   5
  -4 -14 -10 36704.9 904.675   1
  -4 -14  10 34542.2 870.071   3
   4 -14  10 35818.3 883.893   3
   4 -14 -10 34768.8 943.090   3
  -4  14  10 35092.2 866.205   5
  -4 -14 -10 35107.1 918.725   3
  -4  14  10 35807.5 870.851   4
   4 -14 -10 35567.6 901.417   2
   4 -14  10 34829.9 880.145   2
  -4 -14  12 1088.84 102.450   3
  -4 -14 -12 879.701 139.235   1
   4 -14  12 847.465 121.719   3
  -4  14  12 952.559 89.9543   4
   4 -14 -12 1034.24 139.895   2
   4 -14 -12 1061.29 189.232   3
  -4 -14  12 911.353 73.3134   5
   4  14  12 860.883 117.261   5
  -4  14  12 1041.14 92.2585   5
  -4  14 -12 960.691 200.353   1
  -4 -14  12 938.678 69.8387   2
   4 -14  12 998.442 124.269   2
  -4 -14  14 3401.84 158.227   3
  -4  14 -14 3100.75 241.803   1
  -4 -14 -14 2925.62 252.867   3
   4 -14  14 3410.44 170.449   3
   4 -14 -14 3292.15 195.363   2
  -4  14  14 3178.94 152.722   5
   4  14  14 3258.09 171.261   5
   4 -14 -14 3283.84 262.964   3
  -4  14  14 3436.63 149.574   4
  -4 -14 -14 3297.77 192.357   1
  -4 -14  14 3032.20 122.462   2
   4 -14  14 3304.08 167.996   2
  -4 -14  16 135.634 101.471   3
   4  14  16 72.1882 119.836   5
  -4 -14 -16 260.017 140.194   1
   4 -14  16 224.286 109.476   3
  -4  14 -16 407.234 188.929   1
  -4  14  16 135.800 91.7989   5
   4 -14 -16 374.555 147.961   2
  -4  14  16 145.827 87.9762   4
  -4 -14  16 115.451 77.4066   2
   4 -14 -16 61.1360 216.789   3
   4 -14  16 227.335 105.532   2
  -4 -14  18 12866.1 397.410   3
   4 -14  18 13124.6 399.168   3
  -4  14  18 12051.7 396.830   5
  -4  14  18 13595.0 393.470   4
   4 -14 -18 14054.1 439.895   2
  -4  14 -18 13813.4 474.949   1
   4 -14 -18 12528.5 499.787   3
   4  14  18 13414.7 416.860   5
  -4 -14  18 13096.7 359.161   2
   4 -14  18 13965.5 399.006   2
  -4 -14 -18 12902.2 423.458   1
  -4 -14  20 5790.74 238.528   3
   4 -14  20 5802.97 243.130   3
  -4  14  20 6216.75 248.111   5
   4  14  20 6257.12 268.578   5
  -4  14 -20 6331.78 326.980   1
  -4 -14  20 6295.93 208.103   2
  -4  14  20 5696.98 231.859   4
  -4 -14 -20 5728.16 270.526   1
   4 -14  20 6165.22 242.734   2
   4 -14  20 5994.11 275.104   5
   4 -14  22 41778.3 1080.12   3
  -4 -14  22 42548.9 1075.53   3
  -4  14 -22 39776.1 1134.01   1
   4 -14 -22 44481.4 1108.32   1
   4  14  22 42933.2 1103.37   5
  -4 -14  22 42028.1 1039.71   2
   4 -14  22 42283.6 1071.24   2
  -4  14  22 42445.0 1073.25   4
  -4  14  22 41143.5 1082.35   5
  -4 -14 -22 41942.4 1103.11   1
   4 -14  22 42058.5 1117.98   5
  -4 -14  24 465.465 145.065   3
  -4 -14 -24 187.276 167.520   1
   4 -14  24 332.330 131.768   3
  -4  14  24 328.956 129.512   5
   4  14  24 170.812 151.183   5
   4 -14  24 248.870 163.960   5
   4 -14 -24 246.683 171.474   1
   4 -14  24 346.261 130.811   2
  -4  14  24 275.351 122.122   4
  -4 -14  24 308.095 108.386   2
  -4 -14  26 351.094 167.377   3
  -4 -14 -26 355.270 182.726   1
   4  14  26 262.314 159.325   5
  -4  14  26 293.042 139.460   5
  -4  14  26 296.348 122.578   4
  -4 -14  26 62.4516 128.509   2
   4 -14  26 511.674 177.490   5
  -4  14  28 5.71897 121.253   4
   4 -14  28 134.193 135.961   3
   4 -14  28-46.4605 135.743   2
   4 -14  28 42.9883 163.972   5
   4 -14  30 15699.8 497.546   3
  -4 -14 -30 16215.7 537.976   1
  -4  14  30 16087.7 515.209   5
   4  14  30 16274.3 530.005   5
   4 -14  30 16684.3 490.890   2
  -4 -14  30 16020.8 464.022   4
  -4 -14  32 4.50930 112.921   4
  -4 -14 -32 184.264 197.717   1
   4 -14  32 44.2546 157.665   3
  -4  14  32 156.239 149.850   5
   4  14  32 87.2315 181.108   5
   4 -14  32-51.0771 147.367   2
  -4  14  32-87.5244 128.958   4
   4 -14  34 3705.47 232.475   3
  -4  14  34 3962.81 239.983   5
   4  14  34 3659.64 254.581   5
   4 -14  34 3992.00 231.103   2
  -4 -14 -34 3421.71 275.617   1
  -4  14  34 3735.32 219.444   4
  -4 -14  34 3531.68 190.478   4
  -4  16   0 333082. 7789.00   4
   4 -16   0 334503. 7792.40   2
  -4 -16   0 332064. 7769.25   3
   4 -16   0 333060. 7807.11   3
  -4  16   0 326340. 7762.24   5
  -4 -16   0 344170. 7791.64   1
   4 -16  -2 215.168 97.0160   2
  -4 -16  -2 190.148 73.6992   3
   4 -16   2 348.451 97.8279   2
  -4  16  -2 332.934 87.9093   4
   4 -16   2 305.865 102.992   3
  -4  16   2 233.961 50.0541   5
   4 -16  -2 290.603 120.008   3
  -4  16   2 123.081 77.9165   4
  -4 -16   2 320.160 75.6794   3
  -4 -16   2 244.097 101.402   1
  -4  16  -2 166.917 61.3631   5
  -4 -16  -2 472.662 109.595   1
   4 -16   4 5149.68 195.336   2
  -4 -16  -4 5565.48 217.754   1
   4 -16  -4 5192.91 231.206   3
   4 -16  -4 5541.68 209.374   2
   4 -16   4 5053.40 202.576   3
  -4  16   4 5078.57 158.559   5
  -4  16   4 5095.79 185.750   4
  -4 -16  -4 5238.68 189.155   3
  -4 -16  -6 706.177 126.779   1
   4 -16   6 666.310 101.722   2
   4  16   6 747.298 83.9597   5
  -4 -16  -6 654.690 109.856   3
   4 -16  -6 598.432 113.467   2
   4 -16  -6 577.716 141.604   3
   4 -16   6 633.774 97.5371   3
   4 -16   8 16255.1 440.729   2
  -4 -16   8 15170.6 426.894   3
   4  16   8 16190.8 429.075   5
   4 -16   8 15842.5 443.576   3
  -4 -16  -8 16275.1 461.722   1
   4 -16  -8 15288.6 491.439   3
   4 -16  -8 15909.2 459.061   2
  -4  16  10 606.800 75.3267   5
  -4 -16 -10 541.460 125.481   1
   4 -16  10 627.450 104.791   2
  -4 -16  10 664.607 92.7977   3
  -4 -16  10 492.194 55.0127   2
   4 -16 -10 582.553 125.412   2
   4 -16  10 534.548 101.678   3
   4 -16 -10 554.875 169.564   3
  -4  16  10 572.714 84.8803   4
  -4 -16  12 14497.8 402.149   3
   4 -16  12 13373.8 405.896   3
  -4 -16 -12 14400.2 464.630   3
   4 -16 -12 13080.3 472.317   3
   4  16  12 14332.1 411.617   5
   4 -16 -12 14109.0 434.274   2
  -4  16  12 13999.3 396.536   4
  -4  16  12 14821.1 396.863   5
  -4 -16 -12 14243.6 432.038   1
   4 -16  12 13082.3 402.007   2
  -4 -16  12 14596.9 365.491   2
  -4 -16  14 19.7775 76.2382   2
  -4 -16  14 38.5011 103.600   3
   4 -16  14 21.2666 102.504   3
  -4  16  14 58.0822 79.7817   4
  -4  16  14 97.1172 89.0842   5
  -4  16 -14-135.174 186.957   1
   4 -16 -14 160.064 199.542   3
  -4 -16 -14-71.0531 198.778   3
   4  16  14 100.500 110.836   5
   4 -16 -14 5.44949 139.786   2
  -4 -16 -14 116.981 132.883   1
   4 -16  14-65.8104 103.238   2
   4 -16  16 421.994 115.299   2
  -4  16  16 384.401 98.4987   4
  -4 -16 -16 297.331 148.585   1
  -4 -16  16 340.536 116.667   3
   4 -16  16 340.634 117.308   3
  -4  16  16 395.027 101.750   5
   4 -16 -16 346.404 160.626   2
   4 -16 -16 397.950 232.907   3
   4  16  16 430.235 128.366   5
  -4 -16 -16 54.1646 212.357   3
  -4  16 -16 462.302 215.927   1
  -4 -16  16 383.348 86.5370   2
  -4 -16 -18 366.448 159.458   1
  -4 -16  18 96.5327 112.604   3
   4 -16  18 432.370 121.633   3
  -4  16 -18 311.854 211.215   1
   4 -16 -18 559.823 174.029   2
  -4 -16 -18 231.752 238.940   3
  -4  16  18 259.685 109.621   5
  -4  16  18 318.118 104.119   4
   4  16  18 228.841 138.273   5
  -4 -16  18 158.293 86.0184   2
   4 -16 -18 499.458 243.558   3
   4 -16  18 432.005 125.729   2
  -4 -16  20 53475.3 1303.16   3
  -4 -16  20 52428.9 1262.04   2
  -4 -16 -20 50841.8 1329.23   1
   4 -16  20 51915.2 1305.94   3
   4 -16  20 52085.4 1297.76   2
  -4  16  20 53537.1 1310.78   5
   4 -16 -20 55964.4 1350.70   2
  -4  16 -20 48204.2 1366.55   1
   4 -16 -20 49630.7 1401.81   3
   4  16  20 52163.9 1326.19   5
  -4  16  20 50309.1 1297.16   4
   4 -16  22 500.044 133.004   2
   4 -16 -22 301.604 250.689   3
  -4 -16 -22 528.988 179.059   1
  -4 -16  22 349.976 128.885   3
   4  16  22 474.591 154.182   5
   4 -16  22 429.953 135.000   3
  -4  16  22 458.300 126.998   5
  -4 -16  22 537.894 105.618   2
  -4  16 -22 581.270 227.621   1
  -4  16  22 530.535 123.156   4
  -4 -16  24 9264.98 323.875   3
  -4  16  24 8794.91 332.063   5
   4  16  24 9213.75 354.456   5
  -4 -16  24 9105.97 289.421   2
  -4 -16 -24 8850.77 356.435   1
  -4  16  24 8968.20 320.946   4
   4 -16  26-75.4164 132.390   3
  -4  16  26-84.6286 122.450   4
   4 -16  26-20.1400 123.746   2
   4  16  26-149.841 166.148   5
  -4 -16  28 6749.63 281.712   3
  -4  16  28 6469.74 276.370   4
   4 -16  28 6365.96 273.793   3
  -4  16  28 6789.52 288.022   5
  -4 -16  28 6544.24 242.175   2
   4 -16  28 6713.68 273.364   2
  -4 -16 -28 5709.41 347.741   1
  -4 -16 -30-7.68117 187.823   1
   4 -16  30 36.8878 143.153   3
   4 -16  30-75.3456 139.661   2
  -4 -16  30 92.0728 147.707   3
  -4  16  30 6.85992 143.628   5
   4  16  30-85.4268 166.840   5
  -4 -16  30 120.457 115.481   2
  -4  16  30 106.226 133.741   4
   4 -16  32 8943.46 348.048   3
  -4  16  32 9577.16 359.363   5
   4  16  32 8942.50 374.671   5
   4 -16  32 9744.28 344.638   2
  -4 -16 -32 9145.26 392.266   1
  -4 -16  32 9176.92 312.048   4
  -4 -16 -34 328.344 200.583   1
   4 -16  34-20.0129 157.778   3
   4 -16  34-5.81730 150.682   2
  -4  16  34 36.5211 146.365   5
   4  16  34 24.4335 174.326   5
  -4 -16  34 178.087 120.697   4
  -4 -18   0 58.7386 109.772   1
  -4  18   0 31.1690 58.3644   5
   4 -18   0-42.8506 109.628   3
   4 -18   0 34.6682 96.8585   2
  -4  18   0 69.3923 85.4740   4
   4 -18   2 74731.5 1819.29   3
   4 -18   2 78383.0 1807.51   2
   4 -18  -2 75986.9 1810.22   2
  -4 -18   2 77411.3 1807.61   1
  -4 -18  -2 78528.7 1816.40   1
  -4  18   2 74677.2 1804.26   4
   4 -18  -2 73960.1 1829.97   3
   4 -18   4 396.284 101.432   2
  -4 -18   4 204.357 78.8175   3
  -4  18   4 277.560 53.3344   5
   4 -18   4 167.310 99.1674   3
   4 -18  -4 437.848 114.002   2
   4 -18  -4 456.800 134.628   3
  -4 -18   4 384.770 111.781   1
  -4  18   4 274.582 83.2279   4
  -4 -18  -4 354.842 121.796   1
   4 -18   6 2454.87 141.965   2
  -4 -18   6 2244.79 125.929   3
   4 -18   6 2125.44 137.561   3
   4 -18  -6 2542.94 155.458   2
   4 -18  -6 2062.95 181.091   3
  -4 -18   6 2059.90 94.2492   2
  -4 -18  -6 2490.50 160.256   1
   4 -18   8 1329.07 121.206   2
  -4 -18   8 1401.62 113.175   3
  -4 -18   8 1190.98 76.6437   2
   4 -18   8 1378.37 124.702   3
   4 -18  -8 1172.84 172.560   3
  -4  18   8 1324.87 83.5106   5
  -4 -18  -8 1338.35 143.522   3
  -4 -18  -8 1498.85 145.035   1
  -4  18   8 1401.90 103.011   4
   4 -18  -8 1359.81 144.578   2
  -4 -18  10 18792.3 478.397   2
  -4 -18  10 19543.6 520.686   3
   4 -18  10 20280.8 533.147   3
  -4  18  10 18173.9 497.688   5
  -4 -18 -10 20150.3 552.338   1
   4 -18 -10 18781.9 544.779   2
  -4 -18 -10 19006.9 560.561   3
  -4  18  10 18784.8 511.398   4
   4 -18 -10 19252.5 588.854   3
   4 -18  10 20183.5 525.986   2
  -4 -18 -12 154.092 141.641   1
   4 -18  12 262.189 112.783   2
  -4 -18  12 329.035 82.3388   2
  -4 -18  12 219.056 114.268   3
   4 -18  12 255.347 107.015   3
  -4  18  12 220.945 83.3961   5
   4 -18 -12 273.426 142.018   2
  -4 -18 -12 311.180 165.327   3
   4 -18 -12 333.237 189.990   3
  -4  18  12 163.520 86.3901   4
   4 -18  14 3894.45 188.419   3
   4 -18 -14 3787.87 221.931   2
  -4  18  14 3865.60 168.324   5
   4 -18 -14 4136.36 282.696   3
  -4 -18 -14 3086.49 254.929   3
   4  18  14 3710.61 193.029   5
  -4  18 -14 3698.11 264.613   1
  -4 -18 -14 4047.75 218.248   1
  -4  18  14 3670.17 169.313   4
  -4 -18  14 3762.68 186.134   3
   4 -18  14 3871.93 185.713   2
  -4 -18  14 3978.03 149.219   2
  -4 -18  16 164.580 110.189   3
   4 -18  16 91.9198 120.935   3
  -4  18 -16 385.245 213.691   1
  -4  18  16 156.739 103.626   5
   4 -18 -16-244.969 176.776   2
   4 -18 -16 683.055 263.406   3
  -4 -18 -16 72.5827 217.207   3
   4 -18  16 232.170 116.544   2
   4  18  16 105.925 127.805   5
  -4  18  16 16.6266 99.9915   4
  -4 -18 -16 11.4981 152.692   1
  -4 -18  16 174.593 86.3874   2
  -4  18  18 26306.4 698.051   5
  -4 -18  18 26759.9 698.422   3
  -4 -18 -18 26394.3 727.482   1
   4 -18  18 25989.2 701.822   3
  -4 -18  18 27373.5 662.637   2
   4 -18 -18 25628.0 799.452   3
   4  18  18 25264.5 712.679   5
  -4  18  18 23960.1 685.914   4
   4 -18 -18 27640.3 746.691   2
   4 -18  18 24525.2 690.871   2
  -4  18 -18 26102.6 775.372   1
   4 -18 -20 5272.66 277.048   2
   4 -18  20 4861.50 225.682   3
  -4  18  20 4395.49 212.389   5
   4  18  20 4416.09 235.095   5
  -4 -18  20 4916.59 186.138   2
  -4 -18 -20 4723.81 253.081   1
   4 -18 -20 5264.31 351.325   3
  -4  18 -20 4829.99 313.954   1
  -4 -18  20 5189.91 223.978   3
  -4  18  20 4399.13 208.788   4
   4 -18  20 5215.68 224.347   2
  -4 -18  22 26859.2 725.496   3
  -4 -18 -22 25324.5 749.701   1
   4 -18 -22 25778.9 840.397   3
   4  18  22 26338.8 746.460   5
   4 -18 -22 28890.2 781.446   2
  -4 -18  22 27750.9 684.693   2
  -4  18  22 24600.1 714.440   4
  -4  18  22 26990.8 732.105   5
  -4 -18  24 179.466 129.406   3
   4 -18  24-11.4553 131.454   3
  -4  18  24 5.44674 111.332   4
   4 -18 -24-47.4405 190.405   2
   4  18  24-6.82029 149.622   5
  -4 -18  24 33.5936 101.400   2
  -4  18  24-6.03536 132.167   5
   4 -18  24 119.424 127.807   2
   4 -18  26 209.461 135.322   3
   4 -18 -26 91.2391 264.743   3
   4  18  26 122.753 156.039   5
   4 -18  26 225.015 133.864   2
   4 -18 -26 185.859 210.869   2
  -4 -18 -26 121.855 179.420   1
  -4 -18 -28-29.9396 190.107   1
  -4 -18  28 41.7317 136.934   3
  -4 -18  28-15.6522 114.839   2
  -4  18  28-53.6016 139.733   5
   4  18  28-75.2091 164.400   5
   4 -18 -28 290.730 263.392   3
   4 -18  28 97.9376 141.280   3
   4 -18  28 105.589 137.525   2
  -4 -18  30 7677.81 310.983   3
  -4 -18 -30 7134.95 347.761   1
   4 -18  30 8087.62 316.061   3
   4  18  30 7376.33 335.645   5
  -4 -18  30 7903.70 275.405   2
   4 -18  30 8165.38 304.512   2
  -4  18  30 7978.49 324.295   5
   4 -18 -32 147.726 250.843   3
   4 -18  32 45.2400 153.323   3
  -4  18  32 36.0572 149.958   5
   4  18  32 231.380 173.629   5
   4 -18  32-44.3821 149.199   2
  -4 -18 -32 201.851 199.409   1
   4 -20   0 42209.0 1076.91   2
  -4 -20   0 41908.0 1059.91   3
  -4 -20   0 44764.9 1085.25   1
   4 -20   0 43090.6 1097.15   3
   4 -20   2 236.411 107.180   3
   4 -20  -2 317.344 111.978   2
  -4 -20   2 216.220 124.262   1
  -4 -20  -2 181.840 94.0459   3
   4 -20   2 197.322 108.266   2
  -4 -20   2 186.894 89.1981   3
  -4 -20  -2 135.327 127.292   1
   4 -20  -2 135.362 123.439   3
   4 -20   4 10484.3 323.882   2
  -4 -20   4 9764.74 306.752   3
   4 -20  -4 10595.0 332.926   2
   4 -20   4 9966.34 326.583   3
  -4 -20  -4 9520.73 314.493   3
   4 -20  -4 9866.35 356.357   3
  -4 -20  -4 10823.2 346.844   1
  -4 -20   4 10380.6 330.724   1
   4 -20   6 78.4197 102.490   3
   4 -20   6-64.1575 108.543   2
  -4 -20   6 96.5530 93.1054   3
  -4 -20   6 39.8668 77.9068   2
  -4 -20  -6 119.512 116.689   3
  -4 -20  -6 33.6691 136.737   1
   4 -20  -6 176.899 120.582   2
   4 -20  -6 101.092 147.007   3
   4 -20   8 14199.6 417.314   2
  -4 -20   8 14921.1 416.099   3
  -4 -20   8 14305.5 376.365   2
   4 -20   8 13481.6 420.728   3
   4 -20  -8 14845.6 438.872   2
   4 -20  -8 14335.3 474.971   3
  -4 -20  -8 14444.8 440.005   1
  -4 -20  -8 14614.5 444.005   3
   4 -20  10 192.766 111.871   2
  -4 -20  10 111.785 106.805   3
  -4 -20  10 113.363 76.1239   2
   4 -20 -10-222.447 186.578   3
   4 -20  10 4.63221 113.042   3
   4 -20 -10 88.6470 134.641   2
  -4 -20 -10 141.001 139.194   1
  -4 -20  12 13641.0 366.900   2
  -4 -20  12 14374.7 411.082   3
   4 -20  12 13716.7 412.108   3
   4 -20 -12 13382.9 482.573   3
  -4 -20 -12 13627.7 436.515   1
   4 -20 -12 13999.0 437.661   2
  -4  20  12 13330.6 385.067   5
   4 -20  12 14523.0 411.131   2
   4 -20  14 72.1225 119.256   2
  -4 -20  14 262.121 87.2889   2
  -4 -20  14 146.403 111.020   3
   4 -20  14 261.152 116.427   3
   4 -20 -14 104.706 157.315   2
  -4  20  14 168.274 90.8810   5
   4 -20 -14 67.8947 204.263   3
  -4 -20 -14 174.903 153.642   1
   4 -20  16 1209.80 138.350   2
  -4 -20  16 1274.57 140.197   3
   4 -20  16 819.745 137.736   3
   4 -20 -16 1069.11 181.184   2
   4 -20 -16 1150.53 233.187   3
  -4  20  16 1229.83 122.170   5
  -4  20 -16 1313.94 241.622   1
  -4 -20  16 1192.45 107.210   2
  -4 -20 -16 1339.06 179.572   1
   4 -20  18 1246.66 140.695   2
  -4 -20  18 1421.02 143.571   3
   4 -20  18 1023.11 144.135   3
  -4  20  18 1484.69 132.909   5
   4 -20 -18 1365.34 194.469   2
   4 -20 -18 1273.35 248.451   3
  -4  20 -18 1311.27 254.900   1
  -4 -20  18 1454.02 114.718   2
  -4 -20 -18 1145.45 177.084   1
  -4 -20  20 27508.3 764.956   3
  -4  20  20 27956.9 767.741   5
   4 -20 -20 29874.1 816.509   2
   4 -20 -20 27936.6 879.461   3
  -4 -20  20 29572.0 729.364   2
  -4  20 -20 28258.1 844.603   1
   4 -20  22 201.363 133.943   3
   4 -20 -22 344.008 188.839   2
  -4  20  22 199.792 119.944   5
  -4 -20  22 475.468 132.558   3
  -4 -20  22 421.806 104.950   2
   4 -20  22 436.652 137.169   2
   4 -20  24 3499.93 204.405   3
   4 -20 -24 3622.81 325.926   3
  -4 -20 -24 3231.50 237.865   1
   4 -20  24 3296.58 196.104   2
  -4  20  24 3443.47 203.633   5
  -4 -20  26 205.169 141.477   3
   4 -20  26-30.2149 138.237   3
  -4 -20  26 18.4120 102.832   2
   4 -20  26 20.7632 135.559   2
  -4 -20 -26-211.011 178.559   1
  -4 -20  28 3464.91 211.426   3
   4 -20  28 3335.96 215.515   3
  -4 -20 -28 3476.73 259.969   1
  -4  20  28 3522.20 220.529   5
  -4 -20  28 3178.47 176.308   2
   4 -20  28 3348.62 203.642   2
   4 -20  30 88.1522 148.800   3
  -4 -20  30 12.5914 114.200   2
   4 -20  30 125.799 142.477   2
   4 -20 -30-214.711 271.071   3
  -4  20  30 70.8607 142.437   5
  -4 -20  30 69.8722 150.225   3
  -4 -20 -30-198.072 205.337   1
  -4 -20  32 7020.59 301.120   3
   4 -20  32 6308.12 291.849   3
  -4  20  32 6640.83 306.776   5
   4 -20 -32 6057.80 416.489   3
  -4 -20  32 6965.87 263.581   2
  -4 -20 -32 5887.36 332.356   1
   4 -20  32 7065.22 284.836   2
  -4 -22   0-33.6556 142.290   1
   4 -22   0 5.45247 125.542   3
   4 -22   0 75.4944 119.492   2
  -4 -22   0-3.84304 98.7056   3
   4 -22  -2 16098.4 473.105   2
   4 -22   2 17102.2 472.581   2
  -4 -22   2 15528.2 456.571   3
  -4 -22  -2 15688.1 460.962   3
   4 -22  -2 16576.3 498.308   3
   4 -22   2 16876.4 483.386   3
  -4 -22   2 16640.0 484.253   1
  -4 -22  -2 16835.8 491.037   1
   4 -22   4-91.3201 116.871   2
   4 -22  -4 112.249 129.521   2
  -4 -22  -4 149.471 141.613   1
   4 -22   4-4.84954 116.089   3
  -4 -22   4 38.0663 96.6837   3
   4 -22  -4 61.2463 142.607   3
  -4 -22   4-56.4435 91.9633   2
   4 -22   6 1422.46 142.911   2
  -4 -22   6 1377.32 133.388   3
  -4 -22   6 1279.82 110.073   2
   4 -22   6 1269.35 137.937   3
   4 -22  -6 1364.04 181.237   3
  -4 -22  -6 1267.30 167.314   1
   4 -22  -6 1516.65 163.483   2
  -4 -22   8 81.2157 87.6465   2
  -4 -22  -8 102.313 142.995   1
   4 -22   8 4.26735 118.442   2
  -4 -22   8-146.009 112.053   3
   4 -22   8 33.4166 111.156   3
   4 -22  -8 63.8814 168.380   3
   4 -22  -8 137.476 139.819   2
   4 -22  10 17481.2 491.659   2
  -4 -22  10 17249.9 488.170   3
   4 -22  10 17841.3 505.260   3
   4 -22 -10 16681.8 512.064   2
   4 -22 -10 17617.7 560.800   3
  -4 -22 -10 17334.3 515.820   1
  -4 -22  10 16841.1 448.967   2
   4 -22  12 623.711 129.383   2
  -4 -22  12 651.040 93.5648   2
  -4 -22  12 642.324 127.107   3
   4 -22  12 765.574 128.508   3
   4 -22 -12 802.989 167.490   2
   4 -22 -12 814.751 204.169   3
  -4 -22 -12 709.985 160.925   1
  -4 -22  14 6365.42 255.448   3
  -4 -22 -14 5938.21 281.976   1
   4 -22  14 6128.54 254.990   3
   4 -22 -14 7237.04 297.475   2
  -4 -22  14 6682.60 214.602   2
   4 -22 -14 6958.01 346.797   3
   4 -22  14 6410.95 252.225   2
  -4 -22  16 259.041 93.9276   2
   4 -22  16 121.305 121.855   2
  -4 -22  16 50.0700 121.324   3
   4 -22  16 77.7697 120.854   3
   4 -22 -16 55.6303 214.363   3
   4 -22 -16 25.5272 160.711   2
  -4  22 -16 210.267 221.727   1
  -4 -22 -16 140.722 155.531   1
  -4 -22  18 14062.8 428.217   3
  -4  22 -18 14584.9 528.943   1
   4 -22 -18 13579.3 464.499   2
  -4 -22  18 13649.0 384.638   2
  -4 -22  20-5.45843 127.899   3
   4 -22  20-38.8520 136.689   3
   4 -22  20 4.75854 142.066   2
  -4 -22 -20 85.3030 160.911   1
  -4 -22  20 101.129 103.440   2
   4 -22  22 9005.94 331.226   3
  -4 -22 -22 8317.97 350.309   1
  -4 -22  22 9117.61 288.737   2
   4 -22  22 9064.34 320.834   2
  -4 -22  24 115.766 131.576   3
   4 -22  24 201.756 137.437   3
   4 -22 -24 140.312 202.134   2
   4 -22 -24 157.297 251.283   3
  -4 -22  24 105.706 103.814   2
   4 -22  24 112.696 135.483   2
  -4 -22 -24 168.827 173.021   1
   4 -22  26 6.10625 146.078   3
   4 -22 -26 376.517 212.577   2
   4 -22 -26 245.850 268.689   3
  -4 -22  26 135.672 111.388   2
  -4 -22  26-42.4841 148.525   3
   4 -22  26 197.550 138.984   2
  -4 -22 -26-160.032 193.877   1
  -4 -22  28 196.875 154.286   3
   4 -22  28 18.8998 146.224   3
   4 -22  28-26.4405 137.488   2
   4 -22 -28-37.0940 223.646   2
   4 -22 -28-308.042 262.444   3
  -4 -22  28-75.8560 115.936   2
  -4 -22 -28 7.51258 201.665   1
  -4 -22  30 6839.79 292.225   3
   4 -22  30 6774.31 295.877   3
   4 -22 -30 5715.78 403.811   3
  -4 -22 -30 6768.76 334.498   1
  -4 -22  30 6261.03 249.673   2
   4 -22  30 6389.04 273.576   2
   4 -24   0 16981.9 504.797   3
   4 -24   0 16305.3 486.703   2
  -4 -24   0 16857.7 501.681   1
  -4 -24   2 112.815 106.909   3
   4 -24   2 427.130 135.340   3
   4 -24  -2 135.421 130.718   2
   4 -24   2 73.6639 124.439   2
   4 -24  -2 130.551 144.445   3
  -4 -24  -2-26.7746 145.654   1
   4 -24   4 2393.33 167.212   2
  -4 -24   4 2130.24 152.289   3
   4 -24  -4 2504.68 177.877   2
   4 -24   4 2322.79 171.812   3
   4 -24  -4 2423.98 199.367   3
  -4 -24   4 2370.05 140.490   2
  -4 -24  -4 2745.81 197.724   1
   4 -24   6 173.143 122.389   2
  -4 -24   6-52.9574 109.378   3
   4 -24   6 20.3610 117.114   3
  -4 -24  -6 218.702 150.806   1
   4 -24  -6 107.714 136.459   2
  -4 -24   6-36.4404 100.693   2
   4 -24  -6 62.1765 159.842   3
   4 -24   8 16001.2 459.211   2
  -4 -24   8 15367.8 450.330   3
  -4 -24   8 15610.4 419.354   2
   4 -24   8 14556.8 456.825   3
   4 -24  -8 15010.8 471.860   2
   4 -24  -8 15357.2 511.333   3
  -4 -24  -8 15459.7 479.799   1
   4 -24  10 745.201 140.020   2
  -4 -24  10 756.658 131.348   3
  -4 -24  10 659.577 100.560   2
   4 -24 -10 781.177 160.019   2
   4 -24 -10 660.253 193.148   3
   4 -24  10 958.830 141.770   3
  -4 -24 -10 845.172 169.046   1
   4 -24 -12 22576.1 686.750   3
  -4 -24  12 21481.2 565.910   2
  -4 -24  12 22339.1 611.456   3
   4 -24  12 20781.3 606.111   3
   4 -24 -12 21884.3 635.230   2
  -4 -24 -12 23799.7 646.229   1
   4 -24  12 21800.7 605.135   2
  -4 -24  14-70.9091 93.9512   2
  -4 -24  14 96.6861 130.104   3
   4 -24 -14 105.425 153.800   2
   4 -24 -14 62.7419 203.517   3
  -4 -24  16 877.782 108.561   2
  -4 -24  16 894.147 144.081   3
  -4 -24  18-76.5489 98.9373   2
   4 -24  18-144.392 126.246   2
  -4 -24  18-38.8849 128.730   3
  -4  24 -18-18.3882 236.910   1
   4 -24  18 95.4424 127.161   3
   4 -24 -18-79.5101 223.785   3
  -4 -24 -18 65.2889 156.291   1
  -4 -24  20 11573.9 330.136   2
   4 -24  20 10605.9 368.005   3
   4 -24 -20 10630.2 411.884   2
  -4 -24 -20 9416.05 388.650   1
   4 -24 -20 10081.8 466.945   3
   4 -24  20 11092.3 355.707   2
  -4 -24  22 11.7537 137.595   3
   4 -24  22-129.514 134.670   3
   4 -24 -22 156.960 196.662   2
   4 -24 -22-54.3431 245.342   3
  -4 -24 -22 7.00960 167.421   1
   4 -24  22-70.7538 131.483   2
  -4 -24  24 1707.54 177.758   3
   4 -24  24 1763.53 165.505   2
   4 -24  24 1504.27 166.525   3
   4 -24 -24 1796.85 234.150   2
   4 -24 -24 1968.92 287.728   3
  -4 -24  24 1740.77 137.774   2
  -4 -24 -24 1408.83 209.468   1
   4 -24 -26 166.962 207.987   2
  -4 -24  26 69.0722 149.081   3
   4 -24  26-12.4108 143.464   3
   4 -24 -26 11.4726 253.026   3
  -4 -24  26 185.884 120.047   2
  -4 -24 -26 119.094 187.038   1
   4 -24  26-42.0550 140.450   2
  -4 -24  28 2493.24 199.551   3
   4 -24  28 2264.14 194.261   3
  -4 -24  28 2692.84 162.183   2
   4 -24 -28 2456.17 267.607   2
   4 -24 -28 1900.01 295.550   3
  -4 -24 -28 2492.81 242.950   1
   4 -24  28 2123.18 184.573   2
   4 -26   0 14.7364 129.648   2
   4 -26   0-113.062 135.006   3
   4 -26   2 7195.27 273.315   2
   4 -26  -2 7045.53 276.120   2
   4 -26   2 6794.18 287.066   3
   4 -26  -2 7032.44 303.396   3
  -4 -26  -2 7088.29 293.188   1
  -4 -26   2 6516.74 244.087   2
   4 -26  -4 95.7889 154.458   3
   4 -26   4 4.92229 128.476   2
   4 -26   4-98.9861 128.260   3
  -4 -26   4 196.599 111.291   2
  -4 -26  -4 105.664 158.524   1
   4 -26  -4 185.218 140.322   2
   4 -26   6 1492.88 154.301   2
   4 -26  -6 1161.25 199.508   3
  -4 -26  -6 1266.21 180.768   1
  -4 -26   6 1209.03 125.143   2
   4 -26  -6 1613.64 173.117   2
   4 -26   6 1007.49 145.460   3
   4 -26   8 253.814 128.824   3
   4 -26   8 214.942 135.349   2
  -4 -26   8 295.363 120.358   3
   4 -26  -8 287.873 151.535   2
   4 -26  -8 223.574 178.961   3
  -4 -26   8 373.289 105.327   2
  -4 -26  10 30289.9 750.672   2
  -4 -26  10 29629.1 792.399   3
  -4 -26 -10 27967.5 812.398   1
  -4 -26  12 515.930 131.565   3
  -4 -26  14 3356.30 199.211   3
   4 -26  14 3172.87 192.185   3
  -4 -26 -14 3309.35 225.180   1
   4 -26  14 3166.07 194.111   2
   4 -26 -14 2784.47 225.580   2
   4 -26 -14 3078.03 268.708   3
  -4 -26  16-89.5417 131.953   3
   4 -26  16-49.8927 127.545   3
   4 -26 -16 77.1404 216.013   3
   4 -26 -16-33.4294 168.230   2
   4 -26  16-98.1299 133.274   2
  -4 -26 -16-60.7842 166.096   1
   4 -26  18 5135.67 238.252   3
  -4 -26 -18 4986.66 273.889   1
   4 -26 -18 5126.71 337.036   3
   4 -26 -18 4758.51 278.311   2
   4 -26  18 4936.91 228.157   2
   4 -26  20 64.1395 129.425   2
   4 -26 -20 334.839 190.998   2
  -4 -26  20 17.6876 139.555   3
   4 -26 -20 136.408 239.446   3
   4 -26  20 59.0539 127.351   3
  -4 -26 -20 21.3110 176.554   1
  -4 -26  22 6413.44 232.037   2
  -4 -26  22 5609.94 267.542   3
   4 -26  22 5678.77 262.444   3
   4 -26 -22 6331.17 381.813   3
   4 -26 -22 5719.80 311.444   2
  -4 -26 -22 5735.50 302.312   1
   4 -26  22 5862.18 255.383   2
  -4 -26  24 200.184 145.670   3
   4 -26  24 215.056 147.317   3
  -4 -26 -24 37.3814 188.120   1
   4 -26 -24-44.5519 258.934   3
  -4 -26  24 15.1659 112.770   2
   4 -26  24-10.3858 137.822   2
  -4 -26  26-84.4553 159.312   3
  -4 -26 -26 445.055 198.998   1
   4 -26  26-138.933 150.039   3
   4 -26  26-115.579 147.590   2
  -4 -26  26 128.055 116.905   2
   4 -26 -26 80.4579 261.633   3
   4 -26 -26 87.5468 211.756   2
  -4 -28   0 5910.00 239.885   2
  -4 -28   2-18.8833 118.104   2
  -4 -28  -4 878.090 169.817   1
  -4 -28   4 607.274 124.868   2
  -4 -28   6-42.0952 109.704   2
  -4 -28   8 8753.96 281.778   2
   4 -28   8 7865.33 312.822   3
   4 -28  -8 8074.56 320.954   2
   4 -28   8 8883.13 313.242   2
   4 -28  10 737.449 142.645   2
   4 -28 -10 449.564 157.438   2
  -4 -28 -10 426.206 169.310   1
   4 -28 -10 537.198 191.561   3
   4 -28  10 725.210 147.078   3
   4 -28  12 15728.6 489.083   3
   4 -28 -12 15606.6 503.579   2
  -4 -28 -12 15618.0 516.283   1
   4 -28 -12 17386.2 561.686   3
   4 -28  12 16565.8 486.650   2
   4 -28  14 35.6646 137.512   2
   4 -28  14-5.74977 128.157   3
   4 -28 -14 130.130 158.309   2
   4 -28 -14 221.117 204.272   3
  -4 -28 -14 182.464 170.624   1
   4 -28  16 670.611 148.078   2
   4 -28  16 115.351 130.284   3
   4 -28 -16 219.937 174.252   2
   4 -28 -16 214.165 214.816   3
  -4 -28 -16 290.676 177.789   1
   4 -28  18 115.854 132.718   2
  -4 -28  18 159.469 145.849   3
   4 -28  18 12.0301 135.227   3
   4 -28 -18 344.442 184.680   2
   4 -28 -18-81.3865 225.955   3
  -4 -28 -18 35.6096 178.725   1
  -4 -28  20 7151.93 296.847   3
   4 -28  20 7599.19 297.600   3
   4 -28  20 6515.22 274.631   2
   4 -28 -20 7217.58 397.504   3
  -4 -28 -20 7270.65 335.953   1
   4 -28 -20 6981.05 330.768   2
  -4 -28  22 83.9272 148.047   3
   4 -28  22 153.815 148.820   3
   4 -28 -22 47.2385 186.341   2
   4 -28 -22-21.9514 241.422   3
  -4 -28 -22-36.5413 186.853   1
   4 -28  22-30.9103 137.469   2
  -4 -28  24 1806.72 183.453   3
   4 -28  24 1583.41 177.188   3
   4 -28 -24 2051.82 246.724   2
   4 -28 -24 1238.62 273.961   3
  -4 -28 -24 1381.78 230.841   1
   4 -28  24 1679.17 172.502   2
   4 -30   0 10.8618 142.009   2
   4 -30   0-115.396 148.782   3
   4 -30   2 3736.65 214.651   2
   4 -30  -2 4135.94 223.356   2
   4 -30   2 3813.31 221.223   3
   4 -30  -2 3617.04 230.415   3
  -4 -30   2 3558.28 191.002   2
   4 -30   4-192.986 138.672   2
  -4 -30   4 101.097 125.015   2
   4 -30  -4-88.8281 164.263   3
   4 -30   4-137.145 142.256   3
   4 -30  -4 45.1428 148.934   2
  -4 -30  -6 663.836 184.040   1
   4 -30   6 844.929 156.707   2
   4 -30  -6 617.522 182.112   3
   4 -30   6 527.324 149.587   3
   4 -30  -6 738.866 158.312   2
   4 -30  -8 105.251 173.175   3
   4 -30   8 343.034 150.562   2
   4 -30   8 307.727 147.173   3
   4 -30  -8 5.86286 152.010   2
  -4 -30  -8 133.435 171.415   1
   4 -30 -10 11159.9 433.481   3
   4 -30  10 11562.9 395.455   3
   4 -30 -10 10511.0 390.513   2
  -4 -30 -10 11092.2 405.073   1
   4 -30  10 11818.9 384.892   2
   4 -30  12-5.27564 147.161   2
   4 -30  12 170.317 144.741   3
   4 -30 -12-9.00868 195.860   3
  -4 -30 -12 69.8045 178.472   1
   4 -30 -12-19.0620 160.418   2
   4 -30  14 1798.92 176.429   3
   4 -30 -14 1853.66 199.729   2
   4 -30 -14 2195.14 248.857   3
  -4 -30 -14 1664.83 212.619   1
   4 -30  14 1705.37 178.454   2
   4 -30  16-20.7751 140.825   2
   4 -30  16-83.9511 133.412   3
   4 -30 -16-95.5408 178.217   2
   4 -30 -16 117.594 217.642   3
  -4 -30 -16 35.0645 182.795   1
   4 -30  18 3525.31 218.969   3
   4 -30 -18 3515.47 252.711   2
   4 -30 -18 3840.36 308.190   3
  -4 -30 -18 3722.42 280.572   1
   4 -30  18 3756.10 209.997   2
   4 -30  20-158.101 144.232   2
   4 -30  20-112.429 148.971   3
   4 -30 -20-256.690 196.547   2
   4 -30 -20 84.7856 232.711   3
  -4 -30 -20 170.076 193.966   1
   4 -32   0 5778.00 265.484   2
   4 -32   0 5742.33 286.732   3
   4 -32   2-106.285 145.633   2
   4 -32  -2-215.704 161.766   3
  -4 -32   2-177.895 128.230   2
  -4 -32  -2 92.1745 133.365   2
   4 -32  -2 5.61787 144.300   2
   4 -32   2-40.1005 148.314   3
   4 -32   4 446.144 157.555   2
   4 -32   4 820.476 161.950   3
   4 -32  -4 637.797 159.750   2
   4 -32  -4 465.490 175.099   3
  -4 -32  -4 516.894 141.902   2
  -4 -32   4 518.761 137.680   2
   4 -32   6 22.3084 153.152   2
  -4 -32  -6-191.903 140.522   2
   4 -32  -6-40.1490 171.706   3
   4 -32   6-97.3997 143.338   3
   4 -32  -6 35.2250 145.302   2
   4 -32   8 4238.84 237.950   2
   4 -32  -8 3985.79 237.082   2
   4 -32   8 4635.32 252.181   3
  -4 -32  -8 4523.07 268.539   1
   4 -32  -8 4533.27 281.790   3
   4 -32  10 54.8187 148.038   2
   4 -32 -10 74.9096 156.759   2
   4 -32 -10 51.8147 187.077   3
  -4 -32 -10-7.01789 179.554   1
   4 -32  10 189.881 149.814   3
   4 -32  12 3706.97 221.040   3
   4 -32 -12 3680.78 242.902   2
  -4 -32 -12 3658.17 253.687   1
   4 -32 -12 4115.17 281.032   3
   4 -32  12 4080.52 227.757   2
   4 -32  14-147.031 146.875   2
   4 -32  14 37.5695 144.289   3
   4 -32 -14 100.226 169.142   2
   4 -32 -14 19.0321 197.475   3
  -4 -32 -14-57.2464 174.976   1
   4 -32  16 165.360 143.543   2
   4 -32  16 105.884 141.405   3
   4 -32 -16 398.039 224.689   3
  -4 -32 -16 269.565 196.223   1
   4 -32 -16 382.568 177.133   2
  -4 -34   0-131.688 143.628   2
   4 -34   0 34.8764 157.340   2
   4 -34   0-134.785 152.410   3
   4 -34   2 3764.70 225.608   2
   4 -34  -2 3149.08 217.969   2
  -4 -34   2 3161.95 201.357   2
   4 -34   2 3366.46 232.949   3
   4 -34  -2 3613.02 242.308   3
  -4 -34  -2 3262.69 212.059   2
   4 -34   4-268.471 157.124   2
  -4 -34   4 189.911 141.999   2
   4 -34  -4 53.3116 166.330   3
  -4 -34  -4-9.99980 144.008   2
   4 -34   4 133.523 156.350   3
   4 -34  -4 177.509 154.620   2
   4 -34   6 433.685 161.618   2
   4 -34  -6 452.518 163.857   2
   4 -34  -6 448.097 179.493   3
  -4 -34  -6 177.289 151.396   2
   4 -34   6 536.724 167.337   3
   4 -34  -8-30.4084 160.614   2
   4 -34   8-153.110 160.261   2
   4 -34   8-89.9683 151.283   3
   4 -34  -8 17.4328 181.424   3
  -4 -34  -8 5.25777 143.559   2
   4 -34  10 3227.48 215.632   2
   4 -34  10 3233.35 216.692   3
   4 -34 -10 3623.93 230.378   2
   4 -34 -10 3358.87 272.320   3
   4 -34 -12-72.9296 201.760   3
   4 -34  12-108.136 158.052   2
   4 -34 -12 45.5498 164.501   2
   4 -34  12 181.362 140.693   3
  -4 -34 -12-51.0504 183.498   1
   5  -1  -1 13266.7 342.177   3
  -5   1   1 13725.2 337.711   5
  -5  -1  -1 13231.3 364.025   1
  -5   1  -1 13797.7 375.750   1
  -5  -1   1 12780.1 359.489   1
   5   1  -1 13807.0 329.324   2
  -5  -1   1 13191.6 337.049   5
   5   1   1 13985.2 333.111   2
   5   1   1 12951.4 320.748   3
  -5  -1  -1 13495.5 341.611   5
  -5   1   1 13195.9 330.710   4
  -5   1  -1 13162.5 334.360   4
  -5  -1  -1 12554.6 328.764   4
  -5   1  -1 13776.0 341.869   5
  -5  -1   1 12822.8 325.093   4
   5   1  -1 13314.9 335.486   3
  -5   1   1 12866.7 363.846   1
   5  -1   1 13136.3 338.575   2
   5  -1   1 12998.6 330.377   3
   5  -1  -1 13203.3 335.193   2
   5  -1  -3 41013.3 1007.26   3
  -5   1   3 42037.6 1013.01   1
   5  -1  -3 41057.5 986.742   2
  -5  -1   3 39283.9 977.027   4
   5   1   3 41658.7 972.539   3
   5  -1   3 42152.4 979.676   3
   5   1   3 42444.3 988.262   2
  -5   1  -3 42404.3 1027.46   1
  -5  -1   3 39022.5 988.423   5
  -5   1  -3 41408.7 997.606   5
   5  -1   3 42407.7 994.519   2
  -5   1  -3 42232.8 993.021   4
  -5  -1   3 41704.1 1005.70   1
  -5   1   3 41533.7 981.950   4
   5   1  -3 42481.1 978.511   2
  -5   1   3 40531.5 988.892   5
  -5  -1  -3 40576.8 1018.72   1
   5  -1  -5 7705.84 211.593   2
   5   1   5 7865.18 199.435   3
  -5   1  -5 7761.89 257.223   1
   5  -1   5 7760.54 205.750   3
  -5   1   5 7267.97 203.857   4
  -5  -1   5 7534.83 212.623   5
  -5  -1   5 7742.03 230.694   1
  -5   1   5 7456.28 214.069   5
   5  -1   5 7997.11 225.115   2
   5   1   5 8131.48 218.565   2
  -5  -1   5 7814.26 201.545   4
  -5  -1  -5 6828.29 247.837   1
   5   1  -5 7888.41 200.149   2
   5   1  -7 90282.0 2116.54   2
  -5   1  -7 86524.1 2169.79   1
   5   1   7 89554.7 2119.08   3
   5  -1  -7 91286.5 2128.76   2
   5  -1   7 87496.7 2123.65   3
  -5  -1   7 89285.4 2132.64   5
  -5   1   7 90672.5 2133.87   5
   5  -1   7 93491.2 2139.97   2
   5   1   7 94000.0 2137.29   2
  -5  -1  -7 94158.1 2169.42   1
  -5   1   7 89344.7 2123.02   4
  -5  -1   7 93201.6 2133.61   1
  -5  -1   7 88545.8 2119.66   4
   5   1   9 6513.63 188.290   3
   5  -1   9 6574.76 192.537   3
   5   1  -9 6228.12 183.020   2
   5  -1  -9 6528.05 200.566   2
  -5  -1   9 6581.68 195.987   1
  -5  -1   9 6246.00 196.404   5
   5  -1   9 6620.92 211.599   2
   5   1   9 6560.06 208.155   2
  -5  -1   9 6363.93 187.022   4
   5   1  11 2621.53 116.950   3
   5  -1  11 2915.24 123.511   3
   5  -1 -11 2835.84 133.264   2
   5   1 -11 2834.89 115.967   2
   5   1  11 2979.52 140.110   2
   5  -1  11 2678.95 135.727   2
   5   1  13 10850.7 316.133   3
   5  -1  13 10793.0 315.711   3
   5   1 -13 11235.0 315.462   2
   5  -1 -13 11481.9 327.423   2
  -5  -1  13 11691.0 328.418   5
  -5   1  13 12107.7 331.031   5
  -5   1 -13 11596.3 372.487   1
  -5  -1 -13 11845.8 371.720   1
   5   1  13 11875.0 334.297   2
  -5   1  13 11707.7 318.749   4
  -5  -1  13 11730.1 314.775   4
  -5   1  15 78733.2 1941.57   5
  -5   1 -15 81163.0 1974.60   1
   5  -1 -15 79051.4 1935.27   2
   5  -1  15 80319.0 1939.14   2
  -5  -1 -15 79020.8 1969.76   1
  -5   1  15 83242.9 1925.45   4
  -5  -1  15 81951.9 1921.39   4
  -5  -1  15 80521.4 1941.80   5
   5   1  17 113936. 2687.86   3
   5  -1  17 112779. 2688.39   3
  -5  -1 -17 115180. 2730.59   1
  -5   1  17 111117. 2699.52   5
  -5  -1  17 110030. 2698.77   5
  -5   1 -17 113164. 2732.04   1
  -5   1  17 115191. 2684.11   4
   5   1  17 113890. 2697.28   2
   5  -1  17 112596. 2696.14   2
  -5  -1  17 112975. 2678.76   4
   5  -1  19 8883.71 287.931   3
  -5  -1 -19 8840.14 335.906   1
  -5   1  19 9297.63 297.994   5
  -5  -1  19 8787.11 296.847   5
  -5   1 -19 8755.32 345.697   1
  -5  -1  19 9035.79 277.632   4
   5  -1  19 9140.56 300.308   2
  -5   1  19 8932.93 278.251   4
   5   1  19 8582.46 292.459   4
   5  -1  21 1583.32 138.458   3
  -5   1 -21 1419.23 193.632   1
  -5  -1  21 1178.42 131.407   5
   5   1  21 1390.47 137.352   4
  -5   1  21 1359.73 135.202   5
   5   1  21 1221.88 148.475   5
   5  -1  21 1577.65 148.102   2
  -5   1  21 1227.90 117.541   4
  -5  -1 -21 1601.91 191.582   1
  -5  -1  21 1179.80 112.701   4
  -5   1 -23 5457.37 283.644   1
   5   1  23 5596.12 271.733   5
   5  -1  23 5771.78 271.782   5
  -5   1  23 5750.44 223.763   4
  -5   1  23 5783.55 247.554   5
  -5  -1 -23 5071.08 271.207   1
  -5  -1  23 5569.18 219.067   4
  -5  -1  23 5975.69 249.556   5
   5   1  23 5436.86 235.319   4
  -5  -1 -25 9073.06 359.841   1
  -5   1  25 8985.70 331.185   5
  -5  -1  25 9161.78 333.325   5
  -5   1 -25 8985.85 364.045   1
   5   1  25 9400.69 361.336   5
   5  -1  25 9393.84 359.510   5
  -5   1  25 9242.31 306.167   4
  -5  -1  25 9030.41 300.424   4
   5   1  25 8568.12 316.279   4
   5  -1  25 9349.25 323.209   4
  -5   1  27 11131.2 377.789   5
  -5  -1 -27 11209.3 405.156   1
   5   1  27 11115.5 399.104   5
  -5  -1  27 9762.66 366.443   5
  -5   1 -27 10262.3 398.031   1
   5  -1  27 10763.9 395.422   5
  -5   1  27 10328.2 340.175   4
  -5  -1  27 10780.8 341.179   4
   5   1  27 9762.16 356.586   4
   5  -1  27 10215.1 357.011   4
  -5   1 -29 2609.62 232.746   1
  -5  -1 -29 2752.39 236.641   1
  -5  -1  29 2601.89 195.587   5
   5   1  29 2718.48 193.365   4
   5  -1  29 2914.67 188.496   4
   5   1  31-25.6562 146.363   4
   5  -1  31 6.32574 142.553   4
  -5   1  31 5.34183 124.085   4
  -5  -1  31-10.1158 121.348   4
  -5   1  31 78.3725 141.223   5
  -5  -1  31 21.7317 148.668   5
  -5  -1 -31 7.68289 205.622   1
   5   1  31 119.356 175.951   5
   5  -1  31-80.9353 174.518   5
  -5   1 -31 7.66800 194.757   1
   5  -1  33 1141.74 168.195   4
   5   1  33 1098.87 204.994   5
   5  -1  33 962.455 205.654   5
  -5   1  33 1168.54 176.439   5
  -5  -1  33 786.575 165.169   5
  -5   1  33 1202.56 152.227   4
  -5  -1  33 861.635 141.950   4
  -5  -1  35 4500.01 262.779   5
  -5  -1  35 4599.01 227.529   4
  -5   1  35 4904.18 268.895   5
   5  -1  35 4457.23 289.206   5
   5   1  35 4799.09 295.785   5
  -5   1  35 4860.81 235.560   4
   5   1  35 4655.42 260.776   4
   5  -1  35 4797.06 258.916   4
   5  -1  37 8901.74 382.914   5
   5   1  37 8749.09 378.365   5
  -5   1  37 7754.59 347.203   5
  -5  -1  37 8287.68 353.716   5
  -5   1  37 8402.79 317.543   4
  -5  -1  37 8740.81 321.458   4
   5   1  37 7778.32 341.488   4
   5  -1  37 7742.65 334.800   4
  -5   3  -1 1674.22 116.167   1
  -5  -3  -1 1608.08 73.3767   5
  -5   3   1 1513.30 68.7361   5
  -5  -3   1 1424.90 90.8883   1
   5  -3  -1 1595.36 92.7659   3
   5  -3   1 1513.18 77.2227   3
  -5   3   1 1398.44 105.554   1
  -5   3  -1 1453.28 70.4359   4
  -5  -3  -1 1425.05 97.4525   1
  -5  -3   1 1603.09 69.2023   5
  -5   3   1 1402.64 66.5507   4
  -5  -3   1 1455.63 52.5113   4
  -5  -3  -1 1495.53 58.8285   4
  -5   3  -1 1670.60 73.6352   5
   5  -3   1 1563.62 80.2214   2
   5  -3  -1 1380.96 78.4801   2
   5  -3   3 35046.8 795.738   3
  -5  -3   3 32769.5 794.892   5
  -5   3   3 33719.6 797.218   5
  -5   3  -3 32693.8 835.537   1
   5  -3  -3 33112.3 822.062   3
  -5  -3  -3 32844.9 822.772   1
  -5   3  -3 32570.6 802.399   4
   5   3   3 32604.3 788.120   2
  -5   3  -3 33986.7 806.400   5
  -5   3   3 32818.8 793.869   4
  -5  -3   3 32341.1 803.448   1
  -5  -3   3 32003.7 779.067   4
   5  -3  -3 33273.4 802.182   2
   5  -3   3 33748.8 805.115   2
   5   3   5 70968.0 1753.65   3
   5  -3  -5 77085.3 1779.49   2
  -5  -3   5 74838.3 1772.40   5
   5   3   5 73608.5 1770.36   2
  -5   3   5 77333.2 1776.11   5
  -5   3   5 77439.7 1770.26   4
  -5   3  -5 76521.7 1821.07   1
  -5  -3  -5 74229.1 1802.46   1
   5  -3  -5 72110.9 1802.50   3
  -5  -3   5 76418.0 1771.51   1
  -5  -3   5 75618.8 1756.65   4
   5  -3   5 76377.7 1783.45   2
   5  -3   5 78373.5 1772.27   3
   5  -3  -7 3650.05 144.188   2
   5  -3   7 3735.26 130.308   3
  -5   3   7 3565.97 129.009   5
  -5  -3  -7 3575.33 172.733   1
   5   3   7 3745.54 136.456   2
  -5   3  -7 3436.59 189.018   1
  -5  -3   7 3676.27 120.694   1
  -5   3   7 3692.58 124.826   4
   5  -3   7 3735.96 146.956   2
   5   3   7 3642.29 115.699   3
  -5  -3   7 3321.95 123.388   5
  -5  -3   7 3709.51 112.653   4
   5  -3   9 26916.9 635.022   3
   5  -3  -9 27728.3 648.472   2
  -5  -3   9 25936.9 635.621   5
   5  -3   9 27224.1 648.870   2
  -5  -3   9 26919.1 619.553   4
   5   3   9 27520.1 641.922   4
  -5  -3 -11 947.866 145.273   1
   5  -3  11 1209.11 94.7877   3
  -5   3  11 1340.80 98.3057   5
   5  -3 -11 1151.55 113.544   2
   5  -3  11 1271.44 106.945   2
  -5   3  11 1398.81 92.6719   4
   5   3  11 1259.17 101.451   4
  -5   3  13 58639.7 1398.75   5
  -5  -3 -13 57970.9 1428.30   1
  -5  -3  13 58728.5 1396.02   5
   5  -3 -13 55268.6 1400.26   2
  -5   3  13 59081.7 1386.87   4
  -5  -3  13 57578.3 1375.91   4
  -5   3 -13 55542.2 1435.27   1
   5   3  13 56988.6 1399.14   4
   5  -3  15 110561. 2601.15   3
  -5  -3  15 107682. 2607.95   5
  -5  -3 -15 113520. 2638.51   1
  -5   3  15 107791. 2610.08   5
   5  -3  15 104944. 2604.72   2
   5  -3 -15 107385. 2612.27   2
   5   3  15 108135. 2607.86   4
  -5   3 -15 112241. 2648.81   1
  -5   3  15 112308. 2598.34   4
  -5  -3  15 111386. 2586.26   4
   5  -3  17 26797.4 687.908   3
  -5  -3  17 27475.7 699.943   5
   5  -3 -17 26904.7 705.723   2
   5  -3  17 26695.2 697.430   2
  -5   3  17 25773.5 696.488   5
  -5   3  17 26294.9 680.690   4
  -5  -3 -17 27154.8 728.128   1
  -5   3 -17 27223.8 742.350   1
  -5  -3  17 26598.0 673.354   4
   5  -3  19 9869.85 304.087   3
   5   3  19 9296.27 307.875   4
  -5  -3  19 9033.36 305.200   5
  -5   3 -19 9702.98 365.282   1
   5  -3  19 10086.5 313.102   2
  -5   3  19 8706.60 302.678   5
  -5  -3 -19 9648.03 342.512   1
  -5   3  19 9607.31 293.998   4
  -5  -3  19 9371.81 282.972   4
   5   3  21 499.861 122.927   4
  -5   3  21 522.107 100.707   4
   5  -3  21 656.872 120.999   3
  -5   3 -21 319.716 179.930   1
  -5   3  21 591.095 117.791   5
  -5  -3  21 593.585 120.755   5
  -5  -3 -21 525.470 160.433   1
   5  -3  21 377.468 125.253   2
   5   3  21 605.169 142.135   5
  -5  -3  21 402.456 97.1244   4
   5  -3  23 9873.72 336.875   3
  -5  -3 -23 10233.2 378.800   1
  -5   3  23 10738.6 356.757   5
   5  -3  23 10402.8 343.811   2
  -5  -3  23 10440.8 356.459   5
  -5   3 -23 10652.1 392.517   1
   5  -3  23 10350.1 377.357   5
   5   3  23 10321.4 377.561   5
  -5   3  23 10686.0 331.388   4
  -5  -3  23 10786.6 324.069   4
   5   3  23 10367.6 349.181   4
   5  -3  25 15710.3 462.595   3
  -5  -3 -25 14984.2 496.285   1
  -5   3  25 15718.2 476.643   5
  -5  -3  25 14874.6 473.994   5
   5   3  25 15683.7 497.037   5
   5  -3  25 15115.2 500.827   5
   5  -3  25 16040.0 465.259   2
  -5   3 -25 15181.9 509.934   1
  -5   3  25 15470.2 449.956   4
  -5  -3  25 15379.5 443.257   4
   5   3  25 13963.6 465.149   4
  -5  -3 -27 5042.21 290.922   1
  -5  -3  27 5259.87 253.499   5
  -5   3 -27 5224.88 295.671   1
  -5   3  27 5427.96 258.348   5
   5  -3  27 5872.59 283.846   5
   5   3  27 5653.55 278.727   5
  -5   3  27 5445.62 229.055   4
  -5  -3  27 5448.92 224.022   4
   5   3  27 5133.88 245.303   4
  -5  -3  29 2313.01 196.256   5
  -5   3 -29 2081.87 232.235   1
   5   3  29 1766.04 180.358   4
  -5  -3 -29 2374.56 232.640   1
   5  -3  29 1758.44 168.135   4
   5   3  31-13.0627 135.539   4
  -5  -3 -31 270.430 198.194   1
  -5   3  31 56.6959 140.323   5
   5   3  31 15.8474 167.193   5
   5  -3  31 65.4715 169.833   5
  -5   3  31 42.3293 120.343   4
  -5  -3  31-35.1517 124.021   4
  -5   3  33 2813.60 212.477   5
  -5  -3  33 2737.12 223.544   5
   5   3  33 2938.89 246.712   5
   5  -3  33 2541.46 248.926   5
  -5   3  33 2594.22 179.451   4
  -5  -3  33 2947.74 184.186   4
   5  -3  33 2780.84 202.237   4
   5  -3  35 5985.90 328.329   5
  -5   3  35 6473.80 311.545   5
  -5  -3  35 5691.35 305.113   5
   5   3  35 6308.03 327.155   5
  -5  -3  35 6133.17 261.155   4
   5  -3  35 6044.16 285.999   4
  -5   3  37 2921.72 221.313   5
  -5  -3  37 3289.26 243.415   5
   5   3  37 3534.22 273.605   5
   5  -3  37 2886.01 254.525   5
   5  -3  37 3033.82 221.335   4
  -5   3  37 3040.47 205.364   4
  -5  -3  37 3040.02 191.947   4
   5  -5  -1 3500.03 126.692   2
  -5   5   1 3247.89 111.494   4
  -5  -5  -1 3003.92 93.9349   4
  -5  -5   1 3354.63 128.300   1
   5  -5   1 3412.72 126.968   3
   5  -5  -1 3512.03 140.324   3
  -5   5  -1 3272.30 114.966   4
  -5  -5  -1 3427.18 138.362   1
  -5  -5  -1 3353.18 112.731   5
  -5  -5   1 3019.53 84.4609   4
  -5  -5   1 3226.45 107.819   5
  -5   5  -1 3209.10 113.279   5
  -5  -5   1 2947.81 88.7055   2
  -5   5   1 3377.91 110.797   5
   5  -5   1 3265.69 126.310   2
  -5  -5   3 121503. 2540.04   5
   5  -5  -3 115752. 2554.98   2
  -5   5   3 122618. 2544.36   5
  -5   5  -3 121079. 2592.56   1
  -5  -5   3 120955. 2543.83   1
  -5  -5  -3 118710. 2566.78   1
   5  -5  -3 120807. 2576.52   3
  -5   5  -3 122837. 2554.20   4
  -5   5   3 120227. 2542.94   4
  -5   5  -3 118347. 2551.90   5
  -5  -5   3 96334.5 2516.28   2
   5  -5   3 122891. 2547.86   3
  -5  -5   3 94343.3 2514.84   4
   5  -5   3 123453. 2557.36   2
  -5  -5   5 51243.2 1124.43   5
   5  -5  -5 51329.3 1143.53   2
   5  -5   5 51365.8 1132.34   3
  -5  -5   5 48640.5 1118.09   1
  -5  -5  -5 50013.0 1156.67   1
   5  -5  -5 47970.2 1172.97   3
  -5   5   5 49959.0 1130.37   5
  -5   5   5 49698.3 1126.80   4
   5  -5   5 48146.1 1138.80   2
  -5  -5   5 43591.5 1104.47   2
  -5  -5   5 42593.5 1101.10   4
   5   5   5 50829.3 1120.02   4
  -5   5  -5 49611.8 1180.58   1
  -5  -5   7 27499.7 666.368   5
  -5  -5   7 26403.0 648.060   1
  -5  -5   7 26965.3 647.722   2
   5  -5  -7 27610.7 684.894   2
   5  -5   7 27370.2 672.676   3
  -5   5   7 27661.1 672.690   5
   5  -5  -7 28112.0 719.394   3
   5  -5   7 26762.8 680.816   2
  -5  -5   7 27043.9 645.600   4
   5   5   7 28048.5 667.621   4
   5  -5   9 797.271 85.5555   3
   5  -5  -9 681.716 112.603   2
  -5  -5   9 735.536 72.0256   5
  -5  -5   9 659.103 70.0323   2
   5   5   9 743.998 83.3883   4
  -5  -5   9 799.780 58.9554   4
   5  -5   9 649.546 97.8353   2
  -5   5 -11 4041.98 217.047   1
   5  -5 -11 3874.25 175.487   2
   5   5  11 4101.84 157.172   4
  -5   5  11 4050.85 146.564   4
  -5   5  11 4327.41 156.481   5
   5  -5  13 57683.8 1427.10   3
  -5   5 -13 57985.2 1477.32   1
  -5  -5 -13 58342.0 1455.87   1
   5  -5 -13 58051.3 1443.24   2
  -5  -5  13 60947.0 1430.71   5
  -5   5  13 59812.3 1434.48   5
   5  -5  13 59221.4 1434.34   2
  -5   5  13 58710.6 1420.92   4
  -5  -5  13 60248.5 1406.56   4
   5   5  13 58092.8 1430.99   4
  -5   5 -15 34664.5 918.079   1
  -5  -5 -15 33831.4 895.521   1
   5  -5 -15 34328.0 882.634   2
  -5  -5  15 35175.7 870.337   5
  -5   5  15 35312.8 872.259   5
   5  -5  15 34123.6 869.259   2
   5  -5  15 33370.9 863.690   3
  -5   5  15 34580.5 861.155   4
  -5  -5  15 35669.0 844.675   4
   5   5  15 33155.5 867.472   4
   5  -5  17 32280.3 805.379   3
  -5  -5 -17 29760.3 830.430   1
  -5   5  17 32828.6 812.822   5
  -5  -5  17 31152.9 808.994   5
   5  -5  17 30980.8 806.798   2
   5  -5 -17 31589.9 826.177   2
  -5   5  17 31064.0 794.809   4
  -5   5 -17 31737.2 854.133   1
  -5  -5  17 31870.2 781.914   4
   5  -5  19 2458.12 147.567   3
  -5  -5 -19 2327.64 184.430   1
  -5  -5  19 2252.22 143.087   5
  -5   5  19 2198.06 144.294   5
  -5  -5  19 2233.73 123.347   4
   5  -5  19 2537.71 153.554   2
  -5   5 -19 2773.09 226.759   1
  -5   5  19 2446.31 136.366   4
   5   5  19 1994.09 143.630   4
  -5  -5  21 313.743 95.3990   4
   5   5  21 312.014 121.167   4
   5  -5  21 248.224 110.006   3
  -5  -5 -21 681.958 164.962   1
  -5   5 -21 245.156 184.887   1
   5   5  21 324.176 144.031   5
  -5   5  21 332.422 118.740   5
  -5  -5  21 297.551 114.595   5
   5  -5  21 389.513 124.623   2
  -5   5  21 390.308 105.642   4
   5  -5  23 10837.8 355.020   3
  -5  -5 -23 10706.8 391.372   1
  -5   5 -23 11203.7 411.907   1
   5  -5  23 10698.7 393.125   5
  -5   5  23 11156.7 370.797   5
  -5  -5  23 11532.4 375.731   5
   5   5  23 11435.4 393.913   5
   5  -5  23 11360.6 361.433   2
  -5   5  23 11132.4 348.477   4
  -5  -5  23 11388.8 336.957   4
   5   5  23 10642.4 364.912   4
   5  -5  25 13137.4 415.320   3
  -5   5  25 13959.3 412.334   4
  -5  -5 -25 13185.2 457.422   1
   5   5  25 13715.3 452.431   5
  -5   5  25 13440.0 432.296   5
  -5  -5  25 13695.1 436.645   5
   5  -5  25 12990.6 417.131   2
  -5   5 -25 13465.3 471.942   1
  -5  -5  25 13852.7 398.680   4
   5   5  25 12453.8 423.307   4
   5  -5  25 14343.1 468.159   5
   5  -5  27 5893.73 254.980   3
  -5  -5 -27 5169.54 289.936   1
  -5  -5  27 6077.85 272.385   5
   5   5  27 5988.86 291.635   5
   5  -5  27 5717.00 289.913   5
  -5   5  27 5786.94 263.324   5
  -5   5 -27 5916.21 304.617   1
  -5   5  27 5845.82 239.843   4
   5  -5  27 5854.48 252.247   2
  -5  -5  27 5584.13 227.550   4
   5   5  27 5286.14 253.603   4
   5  -5  29 1022.93 155.546   3
  -5  -5 -29 1149.38 208.207   1
  -5  -5  29 991.955 162.830   5
   5  -5  29 1033.82 160.242   2
  -5   5 -29 1136.47 221.413   1
   5   5  29 719.962 151.753   4
   5  -5  31 125.154 180.246   5
  -5  -5 -31-172.794 198.427   1
   5   5  31 136.071 177.153   5
  -5   5  31 161.754 141.520   5
  -5   5  31-87.5971 126.267   4
  -5  -5  31 132.402 121.453   4
  -5   5  33 4330.82 247.994   5
  -5  -5  33 4716.14 263.412   5
   5   5  33 4679.33 278.395   5
   5  -5  33 4629.02 286.896   5
  -5   5  33 4398.40 228.328   4
  -5  -5  33 4760.40 215.469   4
   5  -5  33 4358.46 240.387   4
  -5   5  35 4834.39 263.901   5
  -5  -5  35 4801.76 273.610   5
   5   5  35 4516.69 291.116   5
   5  -5  35 5023.07 298.904   5
  -5   5  35 4837.64 241.613   4
  -5  -5  35 5033.45 232.617   4
   5  -5  35 4628.67 246.929   4
  -5   5  37 3110.15 225.561   5
  -5  -5  37 3415.25 201.890   4
   5   5  37 3059.53 296.301   5
   5  -5  37 3575.05 272.390   5
  -5   5  37 3090.16 210.066   4
  -5  -5  37 3370.24 244.376   5
   5  -5  37 3226.13 225.415   4
  -5  -7   1 1962.31 84.7246   5
   5  -7   1 1898.52 108.882   2
  -5  -7   1 1776.64 60.5497   3
   5  -7  -1 1853.11 110.646   2
  -5  -7   1 1752.79 110.079   1
  -5  -7  -1 1999.61 120.718   1
   5  -7  -1 1945.33 129.931   3
  -5   7  -1 1898.12 88.1051   5
  -5  -7  -1 1762.79 65.6797   4
  -5   7  -1 1852.63 94.1216   4
  -5   7   1 1935.00 92.4805   4
   5  -7   1 1800.41 114.232   3
  -5   7   1 1897.63 83.3122   5
  -5  -7  -1 1608.10 65.8744   4
  -5  -7   3 23009.5 546.805   3
   5  -7  -3 23071.4 581.079   2
  -5  -7  -3 21504.8 582.613   1
   5  -7  -3 22166.3 598.802   3
  -5   7   3 22541.5 560.658   5
  -5   7  -3 23190.2 575.297   4
  -5  -7   3 22650.7 555.835   5
  -5   7   3 22916.8 563.977   4
   5  -7   3 22619.1 572.085   3
  -5   7  -3 22596.7 570.096   5
  -5  -7   3 22648.0 565.333   1
   5  -7   3 22908.7 577.672   2
  -5   7   5 90167.5 2175.79   5
  -5  -7   5 94624.7 2165.22   3
   5  -7  -5 94390.8 2194.40   2
  -5  -7  -5 93078.0 2198.85   1
   5  -7   5 93059.7 2181.83   3
  -5  -7   5 91991.8 2167.32   5
  -5  -7   5 92590.2 2166.75   1
  -5  -7  -5 89262.0 2163.56   3
   5  -7  -5 92011.8 2221.19   3
  -5   7   5 91282.9 2174.81   4
   5  -7   5 93659.3 2189.49   2
  -5  -7   7 12352.6 315.558   3
   5  -7   7 12388.4 329.741   3
   5  -7  -7 11290.7 340.940   2
  -5  -7   7 11299.4 310.172   5
  -5  -7   7 12017.8 299.788   1
   5  -7   7 11747.1 333.713   2
   5   7   7 11862.7 310.990   4
  -5  -7   9 28758.6 676.621   5
  -5  -7   9 30370.1 682.591   3
  -5  -7  -9 30826.5 720.418   1
   5  -7  -9 28753.4 705.842   2
  -5  -7   9 24713.8 644.951   1
  -5  -7   9 28430.2 655.494   2
  -5   7  -9 29990.0 746.771   1
  -5  -7   9 25863.1 649.651   2
  -5   7   9 29782.4 681.843   4
   5   7   9 30408.1 683.968   4
  -5  -7  11 3791.58 151.730   3
   5  -7  11 3897.79 156.378   3
  -5  -7 -11 3795.68 186.391   1
  -5   7 -11 3881.83 223.992   1
  -5   7  11 4086.09 152.145   5
  -5  -7  11 3719.32 121.641   2
   5  -7 -11 3732.36 179.360   2
   5  -7  11 4118.31 166.860   2
  -5   7  11 4144.62 147.942   4
   5   7  11 4053.61 154.161   4
   5  -7  13 30130.4 760.937   3
  -5  -7 -13 28690.8 786.525   1
   5  -7 -13 29832.4 779.726   2
  -5   7  13 30860.9 763.138   5
  -5  -7  13 30354.8 729.301   4
   5  -7  13 31251.4 768.379   2
  -5   7  13 30057.9 753.852   4
   5   7  13 28831.5 756.396   4
  -5   7 -13 29860.9 813.709   1
   5  -7  15 58850.0 1385.47   3
  -5  -7 -15 56217.2 1409.52   1
  -5   7 -15 58662.9 1440.04   1
  -5   7  15 55223.1 1385.20   5
  -5  -7  15 57008.9 1380.91   5
   5  -7 -15 59025.5 1408.61   2
   5  -7  15 56293.8 1385.25   2
   5   7  15 53540.3 1379.35   4
  -5   7  15 56595.4 1374.74   4
  -5  -7  15 56670.6 1353.39   4
  -5   7 -17 10049.4 361.908   1
   5  -7  17 9281.44 294.618   3
  -5  -7 -17 8920.44 324.126   1
  -5  -7  17 9648.44 296.273   5
  -5   7  17 9388.58 300.394   5
   5  -7  17 8886.27 294.831   2
  -5   7  17 8704.81 280.362   4
   5   7  17 8658.72 291.955   4
  -5  -7  17 9506.77 265.257   4
  -5  -7  19 5232.21 213.204   5
   5  -7  19 5553.44 214.857   3
  -5  -7 -19 5548.25 248.532   1
  -5   7  19 5129.17 212.173   5
   5   7  19 4703.91 228.548   5
  -5   7  19 5607.94 208.066   4
   5  -7  19 5299.13 217.864   2
   5   7  19 4700.22 208.336   4
  -5   7 -19 5308.31 278.473   1
  -5  -7  19 5446.22 184.660   4
   5  -7  21 138.253 112.379   3
  -5  -7  21 100.394 86.6565   4
   5   7  21 112.596 116.675   4
  -5  -7  21 65.1129 108.512   5
  -5  -7 -21 140.896 154.978   1
  -5   7  21 30.0842 108.826   5
   5   7  21 95.0214 144.183   5
  -5   7 -21 124.390 189.445   1
   5  -7  21 31.2435 114.800   2
  -5   7  21 4.13775 98.6197   4
   5  -7  23 9851.24 325.771   3
  -5  -7 -23 9396.73 365.815   1
   5   7  23 9605.73 359.394   5
  -5  -7  23 9777.17 340.825   5
  -5   7  23 9670.94 319.042   4
   5  -7  23 10140.7 366.974   5
   5  -7  23 10057.6 327.810   2
  -5   7 -23 9286.83 387.419   1
  -5   7  23 9663.58 339.196   5
  -5  -7  23 10388.5 305.773   4
  -5  -7 -25 11157.0 411.999   1
   5   7  25 12263.0 414.854   5
  -5   7  25 11216.3 381.394   5
  -5  -7  25 10857.8 383.680   5
   5  -7  25 11216.1 368.455   3
   5  -7  25 11476.7 415.427   5
  -5   7 -25 10988.9 421.326   1
   5  -7  25 11461.3 369.085   2
  -5  -7  25 10954.3 343.001   4
  -5   7  25 11521.0 362.012   4
  -5  -7 -27 6595.34 313.536   1
   5  -7  27 6025.47 260.229   3
  -5  -7  27 6326.99 280.877   5
  -5   7  27 6142.68 271.283   5
  -5   7 -27 6625.83 322.383   1
   5   7  27 6127.68 294.272   5
   5  -7  27 5586.39 297.417   5
   5  -7  27 5964.24 257.552   2
  -5   7  27 5842.62 245.228   4
  -5  -7  27 6278.91 238.276   4
  -5  -7 -29 3460.30 262.559   1
  -5  -7  29 3906.60 238.358   5
   5  -7  31 30.9012 147.028   3
   5   7  31 420.230 176.166   5
   5  -7  31 127.731 179.399   5
  -5   7  31 257.817 154.836   5
   5  -7  31 112.049 146.953   2
  -5   7  31 390.735 132.711   4
  -5  -7  31 174.807 120.419   4
   5  -7  33 3217.66 209.594   4
  -5   7  33 3124.56 222.640   5
  -5  -7  33 3177.05 239.044   5
   5   7  33 3464.01 252.416   5
   5  -7  33 3665.85 266.133   5
  -5   7  33 3370.46 198.646   4
  -5  -7  33 3139.96 184.845   4
  -5  -7 -33 3241.70 264.721   1
  -5   7  35 5028.33 246.262   4
  -5   7  35 4543.42 260.446   5
  -5  -7  35 4946.45 285.278   5
   5   7  35 4923.93 302.783   5
   5  -7  35 4880.20 297.872   5
  -5  -7  35 4635.04 224.694   4
  -5  -7 -35 4875.12 313.274   1
   5  -7  35 4735.74 254.533   4
  -5   7  37 3439.33 235.015   5
  -5  -7  37 3282.18 248.204   5
   5   7  37 3214.42 272.885   5
   5  -7  37 2970.00 269.093   5
  -5   7  37 3139.28 208.959   4
  -5  -7  37 3493.58 199.219   4
   5  -7  37 3060.17 217.926   4
   5  -9   1 3302.19 145.152   2
   5  -9  -1 3402.16 149.967   2
  -5  -9   1 3300.76 99.9086   3
  -5  -9   1 3490.06 116.172   5
[truncated: 497,931 more chars]
