# Supplementary material for: Decoupled MOF Breathing: Pressure‐Induced Reversal of Correlation Between Orthogonal Motions in a Diamondoid Framework
Source: Angew Chem Int Ed Engl. 2025 May 15;64(27):e202504297. doi: 10.1002/anie.202504297 (PMC12207364; doi:10.1002/anie.202504297)
Supplement: Supplementary file 1 — Supporting Information [file ANIE-64-e202504297-s002.zip › SHF-62-CHCl3_SCC-in-FC70_400bar_d.cif]

data_SHF_62_CHCl3_FC70_400bar_d
#data_exp3_1_9_
_audit_creation_date               2024-11-14
_audit_creation_method
;
Olex2 1.5
(compiled 2024.02.16 svn.r378c4104 for OlexSys, GUI svn.r6928)
;
_shelx_SHELXL_version_number       '2019/1'
_audit_contact_author_address      ?
_audit_contact_author_email        ?
_audit_contact_author_name         ''
_audit_contact_author_phone        ?
_publ_contact_author_id_orcid      ?
_publ_section_references
;
Dolomanov, O.V., Bourhis, L.J., Gildea, R.J, Howard, J.A.K. & Puschmann, H.
 (2009), J. Appl. Cryst. 42, 339-341.

Sheldrick, G.M. (2008). Acta Cryst. A64, 112-122.
;
_chemical_name_common              ?
_chemical_name_systematic          ?
_chemical_formula_moiety           'C20 H14 In N2 O10, C2 H8 N'
_chemical_formula_sum              'C22 H22 In N3 O10'
_chemical_formula_weight           603.24
_chemical_melting_point            ?
_chemical_oxdiff_formula           'In C22 H22 N3 O10'
loop_
  _atom_type_symbol
  _atom_type_description
  _atom_type_scat_dispersion_real
  _atom_type_scat_dispersion_imag
  _atom_type_scat_source
 'C' 'C' 0.0030 0.0010 'International Tables Vol C Tables 4.2.6.8 and 6.1.1.4'
 'H' 'H' 0.0000 0.0000 'International Tables Vol C Tables 4.2.6.8 and 6.1.1.4'
 'In' 'In' -0.7640 1.2230
 'International Tables Vol C Tables 4.2.6.8 and 6.1.1.4'
 'N' 'N' 0.0060 0.0030 'International Tables Vol C Tables 4.2.6.8 and 6.1.1.4'
 'O' 'O' 0.0110 0.0060 'International Tables Vol C Tables 4.2.6.8 and 6.1.1.4'

_shelx_space_group_comment
;
The symmetry employed for this shelxl refinement is uniquely defined
by the following loop, which should always be used as a source of
symmetry information in preference to the above space-group names.
They are only intended as comments.
;
_space_group_crystal_system        'orthorhombic'
_space_group_IT_number             70
_space_group_name_H-M_alt          'F d d d'
_space_group_name_Hall             '-F 2uv 2vw'
loop_
  _space_group_symop_operation_xyz
 'x, y, z'
 '-x+1/4, -y+1/4, z'
 'x, -y+1/4, -z+1/4'
 '-x+1/4, y, -z+1/4'
 'x, y+1/2, z+1/2'
 '-x+1/4, -y+3/4, z+1/2'
 'x, -y+3/4, -z+3/4'
 '-x+1/4, y+1/2, -z+3/4'
 'x+1/2, y, z+1/2'
 '-x+3/4, -y+1/4, z+1/2'
 'x+1/2, -y+1/4, -z+3/4'
 '-x+3/4, y, -z+3/4'
 'x+1/2, y+1/2, z'
 '-x+3/4, -y+3/4, z'
 'x+1/2, -y+3/4, -z+1/4'
 '-x+3/4, y+1/2, -z+1/4'
 '-x, -y, -z'
 'x-1/4, y-1/4, -z'
 '-x, y-1/4, z-1/4'
 'x-1/4, -y, z-1/4'
 '-x, -y+1/2, -z+1/2'
 'x-1/4, y+1/4, -z+1/2'
 '-x, y+1/4, z+1/4'
 'x-1/4, -y+1/2, z+1/4'
 '-x+1/2, -y, -z+1/2'
 'x+1/4, y-1/4, -z+1/2'
 '-x+1/2, y-1/4, z+1/4'
 'x+1/4, -y, z+1/4'
 '-x+1/2, -y+1/2, -z'
 'x+1/4, y+1/4, -z'
 '-x+1/2, y+1/4, z-1/4'
 'x+1/4, -y+1/2, z-1/4'

_cell_length_a                     14.7789(5)
_cell_length_b                     28.1327(8)
_cell_length_c                     30.6219(6)
_cell_angle_alpha                  90
_cell_angle_beta                   90
_cell_angle_gamma                  90
_cell_volume                       12731.7(6)
_cell_formula_units_Z              16
_cell_measurement_reflns_used      10331
_cell_measurement_temperature      298.00
_cell_measurement_theta_max        26.5390
_cell_measurement_theta_min        1.6370
_shelx_estimated_absorpt_T_max     ?
_shelx_estimated_absorpt_T_min     ?
_exptl_absorpt_coefficient_mu      0.731
_exptl_absorpt_correction_T_max    1.00000
_exptl_absorpt_correction_T_min    0.34296
_exptl_absorpt_correction_type     multi-scan
_exptl_absorpt_process_details
;
CrysAlisPro 1.171.38.41 (Rigaku Oxford Diffraction, 2015)
Empirical absorption correction using spherical harmonics,
 implemented in SCALE3 ABSPACK scaling algorithm.
;
_exptl_absorpt_special_details     ?
_exptl_crystal_colour_primary      yellow
_exptl_crystal_colour              'clear yellow'
_exptl_crystal_colour_lustre       clear
_exptl_crystal_density_diffrn      1.259
_exptl_crystal_density_meas        ?
_exptl_crystal_density_method      ?
_exptl_crystal_description         Octahedral
_exptl_crystal_F_000               4864
_exptl_crystal_size_max            0.15
_exptl_crystal_size_mid            0.13
_exptl_crystal_size_min            0.1
_exptl_transmission_factor_max     ?
_exptl_transmission_factor_min     ?
_diffrn_reflns_av_R_equivalents    0.0332
_diffrn_reflns_av_unetI/netI       0.0202
_diffrn_reflns_Laue_measured_fraction_full  0.990
_diffrn_reflns_Laue_measured_fraction_max  0.991
_diffrn_reflns_limit_h_max         19
_diffrn_reflns_limit_h_min         -15
_diffrn_reflns_limit_k_max         36
_diffrn_reflns_limit_k_min         -31
_diffrn_reflns_limit_l_max         39
_diffrn_reflns_limit_l_min         -36
_diffrn_reflns_number              24792
_diffrn_reflns_point_group_measured_fraction_full  0.990
_diffrn_reflns_point_group_measured_fraction_max  0.991
_diffrn_reflns_theta_full          24.415
_diffrn_reflns_theta_max           26.564
_diffrn_reflns_theta_min           2.453
_diffrn_ambient_temperature        298.00
_diffrn_detector                   'CCD plate'
_diffrn_detector_area_resol_mean   ?
_diffrn_measured_fraction_theta_full  0.990
_diffrn_measured_fraction_theta_max  0.991
_diffrn_measurement_details
;
List of Runs (angles in degrees, time in seconds):

  # Type    Start    End  Width  t~exp~   \w     \q     \k     \f   Frames
--------------------------------------------------------------------------
  1  \w   -156.00 -30.00   0.20    0.20    --   30.00 -45.00-120.00  630
  2  \f   -120.00   0.00   0.20    0.20 -30.00  30.00 -45.00    --   600
  3  \w   -156.00 -30.00   0.20    0.20    --   30.00 -45.00   0.00  630
  4  \f      0.00 120.00   0.20    0.20 -30.00  30.00 -45.00    --   600
  5  \w   -156.00 -30.00   0.20    0.20    --   30.00 -45.00 120.00  630
;
_diffrn_measurement_device         'abstract diffractometer'
_diffrn_measurement_device_type   
 'dectris-CrysAlisPro-abstract goniometer imported dectris images'
_diffrn_measurement_method         '\w and \f scans'
_diffrn_orient_matrix_type        
 'CrysAlisPro convention (1999,Acta A55,543-557)'
_diffrn_orient_matrix_UB_11        -0.0265078000
_diffrn_orient_matrix_UB_12        0.0171102000
_diffrn_orient_matrix_UB_13        -0.0097596000
_diffrn_orient_matrix_UB_21        -0.0240582000
_diffrn_orient_matrix_UB_22        0.0026195000
_diffrn_orient_matrix_UB_23        0.0191156000
_diffrn_orient_matrix_UB_31        0.0298511000
_diffrn_orient_matrix_UB_32        0.0173213000
_diffrn_orient_matrix_UB_33        0.0067465000
_diffrn_radiation_monochromator    synchrotron
_diffrn_radiation_probe            x-ray
_diffrn_radiation_type             synchrotron
_diffrn_radiation_wavelength       0.6889
_diffrn_source                     synchrotron
_reflns_Friedel_coverage           0.000
_reflns_Friedel_fraction_full      .
_reflns_Friedel_fraction_max       .
_reflns_number_gt                  2692
_reflns_number_total               3625
_reflns_special_details
;
 Reflections were merged by SHELXL according to the crystal
 class for the calculation of statistics and refinement.
 
 _reflns_Friedel_fraction is defined as the number of unique
 Friedel pairs measured divided by the number that would be
 possible theoretically, ignoring centric projections and
 systematic absences.
;
_reflns_threshold_expression       'I > 2\s(I)'
_computing_cell_refinement         'CrysAlisPro 1.171.38.41 (Rigaku OD, 2015)'
_computing_data_collection         'CrysAlisPro 1.171.38.41 (Rigaku OD, 2015)'
_computing_data_reduction          'CrysAlisPro 1.171.38.41 (Rigaku OD, 2015)'
_computing_molecular_graphics      'Olex2 1.5 (Dolomanov et al., 2009)'
_computing_publication_material    'Olex2 1.5 (Dolomanov et al., 2009)'
_computing_structure_refinement    'XL  (Sheldrick, 2008)'
_computing_structure_solution      ?
_refine_diff_density_max           1.745
_refine_diff_density_min           -1.298
_refine_diff_density_rms           0.154
_refine_ls_extinction_coef         .
_refine_ls_extinction_method       none
_refine_ls_goodness_of_fit_ref     1.042
_refine_ls_hydrogen_treatment      constr
_refine_ls_matrix_type             full
_refine_ls_number_parameters       159
_refine_ls_number_reflns           3625
_refine_ls_number_restraints       5
_refine_ls_R_factor_all            0.0902
_refine_ls_R_factor_gt             0.0738
_refine_ls_restrained_S_all        1.044
_refine_ls_shift/su_max            0.000
_refine_ls_shift/su_mean           0.000
_refine_ls_structure_factor_coef   Fsqd
_refine_ls_weighting_details      
 'w=1/[\s^2^(Fo^2^)+(0.1861P)^2^+38.1393P] where P=(Fo^2^+2Fc^2^)/3'
_refine_ls_weighting_scheme        calc
_refine_ls_wR_factor_gt            0.2399
_refine_ls_wR_factor_ref           0.2585
_refine_special_details            ?
_olex2_refinement_description
;
1. Fixed Uiso
 At 1.2 times of:
  All C(H) groups, All N(H) groups, All N(H,H) groups
 At 1.5 times of:
  All C(H,H,H) groups
2. Restrained distances
 C11-N2
 1.5 with sigma of 0.02
 C11-C12
 2.5 with sigma of 0.02
 N2-C12
 1.5 with sigma of 0.02
3. Restrained planarity
 O5A, N1A, C9A, C10A
 with sigma of 0.1
 O5, N1, C9, C10
 with sigma of 0.1
4. Uiso/Uaniso restraints and constraints
Uiso(C11) = Uiso(N2) = Uiso(C12)
5. Others
 Sof(O5A)=Sof(N1A)=Sof(H1A)=Sof(C9A)=Sof(C10A)=Sof(H10D)=Sof(H10E)=Sof(H10F)=1-
 FVAR(1)
 Sof(O5)=Sof(N1)=Sof(H1)=Sof(C9)=Sof(C10)=Sof(H10A)=Sof(H10B)=Sof(H10C)=FVAR(1)
 Fixed Sof: N2(0.5) H2A(0.5) H2B(0.5) C11(0.5) H11A(0.5) H11B(0.5) H11C(0.5)
 C12(0.5) H12A(0.5) H12B(0.5) H12C(0.5)
6.a Secondary CH2 refined with riding coordinates:
 N2(H2A,H2B)
6.b Me refined with riding coordinates:
 C11(H11A,H11B,H11C), C12(H12A,H12B,H12C)
6.c Aromatic/amide H refined with riding coordinates:
 C3(H3), C6(H6), C7(H7), N1(H1), N1A(H1A)
6.d Idealised Me refined as rotating group:
 C10(H10A,H10B,H10C), C10A(H10D,H10E,H10F)
;
_atom_sites_solution_hydrogens     geom
_atom_sites_solution_primary       ?
_atom_sites_solution_secondary     ?
loop_
  _atom_site_label
  _atom_site_type_symbol
  _atom_site_fract_x
  _atom_site_fract_y
  _atom_site_fract_z
  _atom_site_U_iso_or_equiv
  _atom_site_adp_type
  _atom_site_occupancy
  _atom_site_site_symmetry_order
  _atom_site_calc_flag
  _atom_site_refinement_flags_posn
  _atom_site_refinement_flags_adp
  _atom_site_refinement_flags_occupancy
  _atom_site_disorder_assembly
  _atom_site_disorder_group
 In1 In 0.375000 0.375000 0.07603(2) 0.0540(3) Uani 1 2 d S T P . .
 O1 O 0.3563(4) 0.4319(2) 0.12673(17) 0.0797(14) Uani 1 1 d . . . . .
 O2 O 0.4948(4) 0.40967(17) 0.11316(15) 0.0711(11) Uani 1 1 d . . . . .
 O3 O 0.5125(4) 0.58800(17) 0.29049(15) 0.0800(13) Uani 1 1 d . . . . .
 O4 O 0.6502(4) 0.5669(2) 0.27412(17) 0.0823(14) Uani 1 1 d . . . . .
 C1 C 0.4388(5) 0.4343(2) 0.1347(2) 0.0690(16) Uani 1 1 d . . . . .
 C2 C 0.4730(5) 0.4675(2) 0.1697(2) 0.0717(16) Uani 1 1 d . . . . .
 C3 C 0.4120(6) 0.4964(3) 0.1908(3) 0.086(2) Uani 1 1 d . . . . .
 H3 H 0.351290 0.494613 0.183066 0.103 Uiso 1 1 calc R U . . .
 C4 C 0.4372(5) 0.5276(3) 0.2226(3) 0.088(2) Uani 1 1 d . . . . .
 C5 C 0.5302(5) 0.5298(2) 0.2342(2) 0.0778(18) Uani 1 1 d . . . . .
 C6 C 0.5919(6) 0.4999(3) 0.2129(2) 0.083(2) Uani 1 1 d . . . . .
 H6 H 0.652942 0.501526 0.220180 0.100 Uiso 1 1 calc R U . . .
 C7 C 0.5634(6) 0.4678(3) 0.1809(2) 0.0818(19) Uani 1 1 d . . . . .
 H7 H 0.604220 0.447216 0.167518 0.098 Uiso 1 1 calc R U . . .
 C8 C 0.5667(6) 0.5636(2) 0.26851(19) 0.0742(17) Uani 1 1 d . . . . .
 O5 O 0.2378(9) 0.5336(6) 0.2146(5) 0.093(5) Uiso 0.46(3) 1 d . . P A 1
 N1 N 0.3707(8) 0.5512(6) 0.2492(6) 0.069(4) Uiso 0.46(3) 1 d . . P A 1
 H1 H 0.391782 0.563352 0.272906 0.083 Uiso 0.46(3) 1 calc R U P A 1
 C9 C 0.2818(11) 0.5576(6) 0.2434(6) 0.076(5) Uiso 0.46(3) 1 d . . P A 1
 C10 C 0.2425(18) 0.5925(9) 0.2734(9) 0.108(7) Uiso 0.46(3) 1 d . . P A 1
 H10A H 0.240809 0.579424 0.302357 0.162 Uiso 0.46(3) 1 calc R U P A 1
 H10B H 0.182173 0.600091 0.264154 0.162 Uiso 0.46(3) 1 calc R U P A 1
 H10C H 0.278826 0.620759 0.273339 0.162 Uiso 0.46(3) 1 calc R U P A 1
 O5A O 0.2522(12) 0.5552(8) 0.2017(7) 0.143(6) Uiso 0.54(3) 1 d . . P A 2
 N1A N 0.3806(10) 0.5652(8) 0.2373(7) 0.104(5) Uiso 0.54(3) 1 d . . P A 2
 H1A H 0.406401 0.585653 0.254079 0.125 Uiso 0.54(3) 1 calc R U P A 2
 C9A C 0.2936(13) 0.5735(7) 0.2290(7) 0.105(6) Uiso 0.54(3) 1 d . . P A 2
 C10A C 0.2441(18) 0.6075(10) 0.2547(9) 0.131(8) Uiso 0.54(3) 1 d . . P A 2
 H10D H 0.238221 0.596022 0.284040 0.196 Uiso 0.54(3) 1 calc R U P A 2
 H10E H 0.185061 0.612004 0.242243 0.196 Uiso 0.54(3) 1 calc R U P A 2
 H10F H 0.275965 0.637253 0.254814 0.196 Uiso 0.54(3) 1 calc R U P A 2
 N2 N 0.1406(15) 0.4940(9) 0.1460(9) 0.181(7) Uiso 0.5 1 d D . P B -1
 H2A H 0.175625 0.499338 0.169124 0.217 Uiso 0.5 1 calc R U P B -1
 H2B H 0.168030 0.506897 0.123021 0.217 Uiso 0.5 1 calc R U P B -1
 C11 C 0.137(2) 0.4400(9) 0.1387(12) 0.181(7) Uiso 0.5 1 d D . P B -1
 H11A H 0.197081 0.427999 0.134709 0.272 Uiso 0.5 1 calc R U P B -1
 H11B H 0.109717 0.425030 0.163616 0.272 Uiso 0.5 1 calc R U P B -1
 H11C H 0.101403 0.433304 0.113148 0.272 Uiso 0.5 1 calc R U P B -1
 C12 C 0.0556(19) 0.5192(9) 0.1528(11) 0.181(7) Uiso 0.5 1 d D . P B -1
 H12A H 0.067594 0.552431 0.156895 0.272 Uiso 0.5 1 calc R U P B -1
 H12B H 0.017399 0.515032 0.127680 0.272 Uiso 0.5 1 calc R U P B -1
 H12C H 0.025713 0.506758 0.178148 0.272 Uiso 0.5 1 calc R U P B -1

loop_
  _atom_site_aniso_label
  _atom_site_aniso_U_11
  _atom_site_aniso_U_22
  _atom_site_aniso_U_33
  _atom_site_aniso_U_23
  _atom_site_aniso_U_13
  _atom_site_aniso_U_12
 In1 0.0780(5) 0.0507(4) 0.0332(3) 0.000 0.000 0.0013(2)
 O1 0.091(3) 0.085(3) 0.063(3) -0.025(2) -0.001(2) -0.001(3)
 O2 0.096(3) 0.067(3) 0.050(2) -0.015(2) -0.003(2) -0.002(2)
 O3 0.106(3) 0.074(3) 0.060(3) -0.026(2) -0.002(2) -0.006(2)
 O4 0.099(3) 0.087(3) 0.061(3) -0.027(3) -0.004(2) -0.012(3)
 C1 0.091(4) 0.063(3) 0.053(3) -0.013(3) -0.004(3) 0.000(3)
 C2 0.088(4) 0.071(4) 0.056(3) -0.020(3) -0.005(3) -0.003(3)
 C3 0.094(5) 0.090(5) 0.073(5) -0.030(4) -0.005(4) 0.000(4)
 C4 0.094(5) 0.098(5) 0.073(4) -0.036(4) -0.008(4) 0.010(4)
 C5 0.100(5) 0.075(4) 0.058(4) -0.025(3) -0.002(3) -0.003(3)
 C6 0.091(4) 0.091(5) 0.068(4) -0.026(4) 0.001(4) -0.007(4)
 C7 0.097(5) 0.086(5) 0.062(4) -0.023(3) 0.004(3) 0.001(4)
 C8 0.110(5) 0.069(4) 0.044(3) -0.007(3) -0.007(3) -0.006(4)

_geom_special_details
;
 All esds (except the esd in the dihedral angle between two l.s. planes)
 are estimated using the full covariance matrix.  The cell esds are taken
 into account individually in the estimation of esds in distances, angles
 and torsion angles; correlations between esds in cell parameters are only
 used when they are defined by crystal symmetry.  An approximate (isotropic)
 treatment of cell esds is used for estimating esds involving l.s. planes.
;
loop_
  _geom_bond_atom_site_label_1
  _geom_bond_atom_site_label_2
  _geom_bond_distance
  _geom_bond_site_symmetry_2
  _geom_bond_publ_flag
 In1 O1 2.248(5) 14 ?
 In1 O1 2.248(5) . ?
 In1 O2 2.319(5) . ?
 In1 O2 2.319(5) 14 ?
 In1 O3 2.244(5) 20_565 ?
 In1 O3 2.244(5) 19_655 ?
 In1 O4 2.311(5) 19_655 ?
 In1 O4 2.311(5) 20_565 ?
 In1 C1 2.626(6) . ?
 In1 C1 2.626(6) 14 ?
 In1 C8 2.614(6) 20_565 ?
 In1 C8 2.614(6) 19_655 ?
 O1 C1 1.245(9) . ?
 O2 C1 1.264(9) . ?
 O3 C8 1.252(9) . ?
 O4 C8 1.249(10) . ?
 C1 C2 1.508(8) . ?
 C2 C3 1.375(10) . ?
 C2 C7 1.380(10) . ?
 C3 H3 0.9300 . ?
 C3 C4 1.362(9) . ?
 C4 C5 1.421(11) . ?
 C4 N1 1.439(15) . ?
 C4 N1A 1.423(18) . ?
 C5 C6 1.401(10) . ?
 C5 C8 1.515(8) . ?
 C6 H6 0.9300 . ?
 C6 C7 1.399(9) . ?
 C7 H7 0.9300 . ?
 O5 C9 1.29(2) . ?
 N1 H1 0.8600 . ?
 N1 C9 1.34(2) . ?
 C9 C10 1.46(3) . ?
 C10 H10A 0.9600 . ?
 C10 H10B 0.9600 . ?
 C10 H10C 0.9600 . ?
 O5A C9A 1.16(2) . ?
 N1A H1A 0.8600 . ?
 N1A C9A 1.33(2) . ?
 C9A C10A 1.44(3) . ?
 C10A H10D 0.9600 . ?
 C10A H10E 0.9600 . ?
 C10A H10F 0.9600 . ?
 N2 H2A 0.8900 . ?
 N2 H2B 0.8900 . ?
 N2 C11 1.535(16) . ?
 N2 C12 1.458(17) . ?
 C11 H11A 0.9600 . ?
 C11 H11B 0.9600 . ?
 C11 H11C 0.9600 . ?
 C12 H12A 0.9600 . ?
 C12 H12B 0.9600 . ?
 C12 H12C 0.9600 . ?

loop_
  _geom_angle_atom_site_label_1
  _geom_angle_atom_site_label_2
  _geom_angle_atom_site_label_3
  _geom_angle
  _geom_angle_site_symmetry_1
  _geom_angle_site_symmetry_3
  _geom_angle_publ_flag
 O1 In1 O1 92.6(3) 14 . ?
 O1 In1 O2 82.4(2) . 14 ?
 O1 In1 O2 57.00(19) . . ?
 O1 In1 O2 56.99(19) 14 14 ?
 O1 In1 O2 82.4(2) 14 . ?
 O1 In1 O4 89.5(3) 14 19_655 ?
 O1 In1 O4 89.5(3) . 20_565 ?
 O1 In1 O4 163.7(2) . 19_655 ?
 O1 In1 O4 163.7(2) 14 20_565 ?
 O1 In1 C1 28.3(2) . . ?
 O1 In1 C1 86.3(2) 14 . ?
 O1 In1 C1 86.3(2) . 14 ?
 O1 In1 C1 28.3(2) 14 14 ?
 O1 In1 C8 87.3(2) . 20_565 ?
 O1 In1 C8 87.3(2) 14 19_655 ?
 O1 In1 C8 167.7(2) 14 20_565 ?
 O1 In1 C8 167.7(2) . 19_655 ?
 O2 In1 O2 121.3(2) 14 . ?
 O2 In1 C1 28.8(2) 14 14 ?
 O2 In1 C1 101.9(2) . 14 ?
 O2 In1 C1 101.9(2) 14 . ?
 O2 In1 C1 28.8(2) . . ?
 O2 In1 C8 110.9(2) 14 20_565 ?
 O2 In1 C8 107.7(2) . 20_565 ?
 O2 In1 C8 107.7(2) 14 19_655 ?
 O2 In1 C8 110.9(2) . 19_655 ?
 O3 In1 O1 85.0(2) 19_655 14 ?
 O3 In1 O1 139.17(19) 20_565 14 ?
 O3 In1 O1 85.0(2) 20_565 . ?
 O3 In1 O1 139.18(19) 19_655 . ?
 O3 In1 O2 127.5(2) 19_655 14 ?
 O3 In1 O2 82.37(19) 19_655 . ?
 O3 In1 O2 127.5(2) 20_565 . ?
 O3 In1 O2 82.37(19) 20_565 14 ?
 O3 In1 O3 122.0(3) 20_565 19_655 ?
 O3 In1 O4 57.12(18) 20_565 20_565 ?
 O3 In1 O4 82.84(19) 19_655 20_565 ?
 O3 In1 O4 82.84(19) 20_565 19_655 ?
 O3 In1 O4 57.12(18) 19_655 19_655 ?
 O3 In1 C1 111.1(2) 20_565 14 ?
 O3 In1 C1 107.7(2) 19_655 14 ?
 O3 In1 C1 107.7(2) 20_565 . ?
 O3 In1 C1 111.1(2) 19_655 . ?
 O3 In1 C8 103.0(2) 20_565 19_655 ?
 O3 In1 C8 103.0(2) 19_655 20_565 ?
 O3 In1 C8 28.6(2) 20_565 20_565 ?
 O3 In1 C8 28.6(2) 19_655 19_655 ?
 O4 In1 O2 139.27(18) 20_565 14 ?
 O4 In1 O2 85.22(19) 20_565 . ?
 O4 In1 O2 139.27(18) 19_655 . ?
 O4 In1 O2 85.22(19) 19_655 14 ?
 O4 In1 O4 93.1(3) 19_655 20_565 ?
 O4 In1 C1 87.9(2) 20_565 . ?
 O4 In1 C1 167.9(2) 19_655 . ?
 O4 In1 C1 167.9(2) 20_565 14 ?
 O4 In1 C1 87.9(2) 19_655 14 ?
 O4 In1 C8 28.5(2) 19_655 19_655 ?
 O4 In1 C8 87.2(2) 19_655 20_565 ?
 O4 In1 C8 28.5(2) 20_565 20_565 ?
 O4 In1 C8 87.2(2) 20_565 19_655 ?
 C1 In1 C1 93.6(3) . 14 ?
 C8 In1 C1 139.7(3) 20_565 14 ?
 C8 In1 C1 99.2(2) 20_565 . ?
 C8 In1 C1 139.7(3) 19_655 . ?
 C8 In1 C1 99.2(2) 19_655 14 ?
 C8 In1 C8 95.3(3) 19_655 20_565 ?
 C1 O1 In1 93.0(4) . . ?
 C1 O2 In1 89.2(4) . . ?
 C8 O3 In1 92.4(4) . 23_655 ?
 C8 O4 In1 89.3(4) . 23_655 ?
 O1 C1 In1 58.7(3) . . ?
 O1 C1 O2 120.6(6) . . ?
 O1 C1 C2 120.0(6) . . ?
 O2 C1 In1 62.0(3) . . ?
 O2 C1 C2 119.4(7) . . ?
 C2 C1 In1 177.8(5) . . ?
 C3 C2 C1 118.8(7) . . ?
 C3 C2 C7 120.9(6) . . ?
 C7 C2 C1 120.3(6) . . ?
 C2 C3 H3 118.7 . . ?
 C4 C3 C2 122.6(8) . . ?
 C4 C3 H3 118.7 . . ?
 C3 C4 C5 118.1(7) . . ?
 C3 C4 N1 121.1(9) . . ?
 C3 C4 N1A 123.0(10) . . ?
 C5 C4 N1 119.9(8) . . ?
 C5 C4 N1A 117.2(9) . . ?
 C4 C5 C8 123.0(6) . . ?
 C6 C5 C4 119.1(6) . . ?
 C6 C5 C8 117.9(7) . . ?
 C5 C6 H6 119.4 . . ?
 C7 C6 C5 121.2(8) . . ?
 C7 C6 H6 119.4 . . ?
 C2 C7 C6 118.0(7) . . ?
 C2 C7 H7 121.0 . . ?
 C6 C7 H7 121.0 . . ?
 O3 C8 In1 59.1(3) . 23_655 ?
 O3 C8 C5 119.3(7) . . ?
 O4 C8 In1 62.1(3) . 23_655 ?
 O4 C8 O3 121.2(6) . . ?
 O4 C8 C5 119.5(6) . . ?
 C5 C8 In1 177.3(5) . 23_655 ?
 C4 N1 H1 114.5 . . ?
 C9 N1 C4 131.1(14) . . ?
 C9 N1 H1 114.5 . . ?
 O5 C9 N1 121.2(15) . . ?
 O5 C9 C10 125.5(17) . . ?
 N1 C9 C10 113.3(17) . . ?
 C9 C10 H10A 109.5 . . ?
 C9 C10 H10B 109.5 . . ?
 C9 C10 H10C 109.5 . . ?
 H10A C10 H10B 109.5 . . ?
 H10A C10 H10C 109.5 . . ?
 H10B C10 H10C 109.5 . . ?
 C4 N1A H1A 115.2 . . ?
 C9A N1A C4 129.6(17) . . ?
 C9A N1A H1A 115.2 . . ?
 O5A C9A N1A 125(2) . . ?
 O5A C9A C10A 115(2) . . ?
 N1A C9A C10A 120(2) . . ?
 C9A C10A H10D 109.5 . . ?
 C9A C10A H10E 109.5 . . ?
 C9A C10A H10F 109.5 . . ?
 H10D C10A H10E 109.5 . . ?
 H10D C10A H10F 109.5 . . ?
 H10E C10A H10F 109.5 . . ?
 H2A N2 H2B 107.1 . . ?
 C11 N2 H2A 107.8 . . ?
 C11 N2 H2B 107.8 . . ?
 C12 N2 H2A 107.8 . . ?
 C12 N2 H2B 107.8 . . ?
 C12 N2 C11 118.1(18) . . ?
 N2 C11 H11A 109.5 . . ?
 N2 C11 H11B 109.5 . . ?
 N2 C11 H11C 109.5 . . ?
 H11A C11 H11B 109.5 . . ?
 H11A C11 H11C 109.5 . . ?
 H11B C11 H11C 109.5 . . ?
 N2 C12 H12A 109.5 . . ?
 N2 C12 H12B 109.5 . . ?
 N2 C12 H12C 109.5 . . ?
 H12A C12 H12B 109.5 . . ?
 H12A C12 H12C 109.5 . . ?
 H12B C12 H12C 109.5 . . ?

loop_
  _geom_torsion_atom_site_label_1
  _geom_torsion_atom_site_label_2
  _geom_torsion_atom_site_label_3
  _geom_torsion_atom_site_label_4
  _geom_torsion
  _geom_torsion_site_symmetry_1
  _geom_torsion_site_symmetry_2
  _geom_torsion_site_symmetry_3
  _geom_torsion_site_symmetry_4
  _geom_torsion_publ_flag
 In1 O1 C1 O2 3.5(7) . . . . ?
 In1 O1 C1 C2 -177.9(6) . . . . ?
 In1 O2 C1 O1 -3.4(7) . . . . ?
 In1 O2 C1 C2 178.0(6) . . . . ?
 In1 O3 C8 O4 1.9(7) 23_655 . . . ?
 In1 O3 C8 C5 -177.6(5) 23_655 . . . ?
 In1 O4 C8 O3 -1.8(7) 23_655 . . . ?
 In1 O4 C8 C5 177.6(6) 23_655 . . . ?
 O1 C1 C2 C3 -3.0(11) . . . . ?
 O1 C1 C2 C7 175.4(7) . . . . ?
 O2 C1 C2 C3 175.6(7) . . . . ?
 O2 C1 C2 C7 -6.0(11) . . . . ?
 C1 C2 C3 C4 -179.7(7) . . . . ?
 C1 C2 C7 C6 178.7(7) . . . . ?
 C2 C3 C4 C5 -0.2(14) . . . . ?
 C2 C3 C4 N1 -169.1(11) . . . . ?
 C2 C3 C4 N1A 164.5(13) . . . . ?
 C3 C2 C7 C6 -2.9(13) . . . . ?
 C3 C4 C5 C6 -0.4(13) . . . . ?
 C3 C4 C5 C8 178.9(7) . . . . ?
 C3 C4 N1 C9 -17(2) . . . . ?
 C3 C4 N1A C9A 10(3) . . . . ?
 C4 C5 C6 C7 -0.7(13) . . . . ?
 C4 C5 C8 O3 6.3(11) . . . . ?
 C4 C5 C8 O4 -173.2(8) . . . . ?
 C4 N1 C9 O5 14(2) . . . . ?
 C4 N1 C9 C10 -167.4(17) . . . . ?
 C4 N1A C9A O5A -14(3) . . . . ?
 C4 N1A C9A C10A 166(2) . . . . ?
 C5 C4 N1 C9 173.8(14) . . . . ?
 C5 C4 N1A C9A 175.4(16) . . . . ?
 C5 C6 C7 C2 2.3(13) . . . . ?
 C6 C5 C8 O3 -174.5(7) . . . . ?
 C6 C5 C8 O4 6.1(10) . . . . ?
 C7 C2 C3 C4 1.9(14) . . . . ?
 C8 C5 C6 C7 180.0(7) . . . . ?
 N1 C4 C5 C6 168.7(11) . . . . ?
 N1 C4 C5 C8 -12.1(15) . . . . ?
 N1A C4 C5 C6 -166.0(12) . . . . ?
 N1A C4 C5 C8 13.3(16) . . . . ?

_shelx_res_file
;
TITL Exp3_1_9_ in Fddd
    exp3_1_9_.res
    created by SHELXL-2019/1 at 15:45:03 on 14-Nov-2024
REM Fddd (#70 in standard setting)
CELL 0.6889 14.778919 28.132671 30.621861 90 90 90
ZERR 16 0.000509 0.000763 0.000649 0 0 0
LATT 4
SYMM 0.25-X,0.25-Y,+Z
SYMM +X,0.25-Y,0.25-Z
SYMM 0.25-X,+Y,0.25-Z
SFAC C H In N O
DISP C 0.003 0.001 10.848
DISP H -0 0 0.623
DISP In -0.764 1.223 5209.877
DISP N 0.006 0.003 18.337
DISP O 0.011 0.006 30.192
UNIT 352 352 16 48 160
DFIX 1.5 C11 N2
DFIX 2.5 C11 C12
DFIX 1.5 N2 C12
FLAT O5A N1A C9A C10A
FLAT O5 N1 C9 C10
EADP C11 N2 C12

L.S. 50
PLAN  6
TEMP 24.85
CONF
BOND
MORE -1
BOND $H
fmap 2
acta
OMIT 0 2 2
OMIT 0 4 0
OMIT 0 4 4
OMIT 1 1 1
OMIT 1 3 3
OMIT 1 3 5
OMIT 1 5 3
OMIT 1 5 5
OMIT 1 7 3
OMIT 2 2 0
OMIT 2 6 0
OMIT 2 6 6
OMIT 3 1 1
REM <olex2.extras>
REM <HklSrc "%.\\Exp3_1_9_.hkl">
REM </olex2.extras>

WGHT    0.186100   38.139297
FVAR       0.69538   0.46083
IN1   3    0.375000    0.375000    0.076032    10.50000    0.07800    0.05071 =
         0.03325    0.00000    0.00000    0.00129
O1    5    0.356329    0.431938    0.126727    11.00000    0.09052    0.08515 =
         0.06345   -0.02503   -0.00139   -0.00106
O2    5    0.494777    0.409674    0.113163    11.00000    0.09556    0.06750 =
         0.05015   -0.01528   -0.00255   -0.00233
O3    5    0.512472    0.587996    0.290488    11.00000    0.10590    0.07438 =
         0.05974   -0.02570   -0.00239   -0.00564
O4    5    0.650163    0.566858    0.274120    11.00000    0.09892    0.08654 =
         0.06150   -0.02681   -0.00441   -0.01227
C1    1    0.438808    0.434253    0.134719    11.00000    0.09070    0.06335 =
         0.05284   -0.01338   -0.00350   -0.00010
C2    1    0.472953    0.467468    0.169697    11.00000    0.08826    0.07082 =
         0.05592   -0.02001   -0.00458   -0.00290
C3    1    0.412043    0.496394    0.190810    11.00000    0.09435    0.08969 =
         0.07273   -0.02976   -0.00538   -0.00034
AFIX  43
H3    2    0.351290    0.494613    0.183066    11.00000   -1.20000
AFIX   0
C4    1    0.437175    0.527554    0.222619    11.00000    0.09378    0.09769 =
         0.07268   -0.03649   -0.00817    0.00971
C5    1    0.530200    0.529783    0.234230    11.00000    0.10004    0.07509 =
         0.05818   -0.02479   -0.00201   -0.00338
C6    1    0.591920    0.499933    0.212908    11.00000    0.09074    0.09084 =
         0.06797   -0.02649    0.00116   -0.00709
AFIX  43
H6    2    0.652942    0.501526    0.220180    11.00000   -1.20000
AFIX   0
C7    1    0.563430    0.467767    0.180872    11.00000    0.09707    0.08646 =
         0.06192   -0.02347    0.00377    0.00076
AFIX  43
H7    2    0.604220    0.447216    0.167518    11.00000   -1.20000
AFIX   0
C8    1    0.566677    0.563576    0.268514    11.00000    0.10970    0.06883 =
         0.04415   -0.00748   -0.00672   -0.00581
PART 1
O5    5    0.237756    0.533601    0.214643    21.00000    0.09296
N1    4    0.370722    0.551214    0.249219    21.00000    0.06890
AFIX  43
H1    2    0.391782    0.563352    0.272906    21.00000   -1.20000
AFIX   0
C9    1    0.281779    0.557574    0.243432    21.00000    0.07630
C10   1    0.242520    0.592463    0.273398    21.00000    0.10784
AFIX 137
H10A  2    0.240809    0.579424    0.302357    21.00000   -1.50000
H10B  2    0.182173    0.600091    0.264154    21.00000   -1.50000
H10C  2    0.278826    0.620759    0.273339    21.00000   -1.50000
AFIX   0
PART 2
O5A   5    0.252222    0.555206    0.201740   -21.00000    0.14339
N1A   4    0.380566    0.565209    0.237332   -21.00000    0.10438
AFIX  43
H1A   2    0.406401    0.585653    0.254079   -21.00000   -1.20000
AFIX   0
C9A   1    0.293556    0.573494    0.229025   -21.00000    0.10488
C10A  1    0.244092    0.607519    0.254660   -21.00000    0.13099
AFIX 137
H10D  2    0.238221    0.596022    0.284040   -21.00000   -1.50000
H10E  2    0.185061    0.612004    0.242243   -21.00000   -1.50000
H10F  2    0.275965    0.637253    0.254814   -21.00000   -1.50000
AFIX   0

PART -1
N2    4    0.140605    0.493955    0.146002    10.50000    0.18110
AFIX  23
H2A   2    0.175625    0.499338    0.169124    10.50000   -1.20000
H2B   2    0.168030    0.506897    0.123021    10.50000   -1.20000
AFIX   0
C11   1    0.136850    0.440023    0.138684    10.50000    0.18110
AFIX  33
H11A  2    0.197081    0.427999    0.134709    10.50000   -1.50000
H11B  2    0.109717    0.425030    0.163616    10.50000   -1.50000
H11C  2    0.101403    0.433304    0.113148    10.50000   -1.50000
AFIX   0
C12   1    0.055562    0.519201    0.152759    10.50000    0.18110
AFIX  33
H12A  2    0.067594    0.552431    0.156895    10.50000   -1.50000
H12B  2    0.017399    0.515032    0.127680    10.50000   -1.50000
H12C  2    0.025713    0.506758    0.178148    10.50000   -1.50000
AFIX   0
HKLF 4


REM  Exp3_1_9_ in Fddd
REM wR2 = 0.2585, GooF = S = 1.042, Restrained GooF = 1.044 for all data
REM R1 = 0.0738 for 2692 Fo > 4sig(Fo) and 0.0902 for all 3625 data
REM 159 parameters refined using 5 restraints

END

WGHT      0.1908     23.4175

REM Highest difference peak  1.745,  deepest hole -1.298,  1-sigma level  0.154
Q1    1   0.1250  0.4105  0.1250  10.50000  0.05    1.74
Q2    1   0.3179  0.3766  0.0716  11.00000  0.05    1.64
Q3    1   0.3712  0.6250  0.1250  10.50000  0.05    1.47
Q4    1   0.5381  0.6335  0.1771  11.00000  0.05    0.98
Q5    1   0.8177  0.5337  0.1795  11.00000  0.05    0.95
Q6    1   0.4556  0.6630  0.1905  11.00000  0.05    0.58
;
_shelx_res_checksum                84379
_shelx_hkl_file
;
   0   0   4 44364.9 977.756   2
   0   0   4 45688.3 980.803   3
   0   0  -4 46298.5 976.778   1
   0   0   4 46086.8 988.821   5
   0   0   6 68.3258 82.8666   3
   0   0   6 85.8978 105.643   5
   0   0   6 73.8760 79.9400   2
   0   0  -6 88.9040 77.3220   1
   0   0  -8 1401.74 76.7276   1
   0   0   8 1210.75 97.2858   5
   0   0  10-27.0350 70.5089   4
   0   0 -10 8.19374 70.7631   1
   0   0  10-34.0568 90.4314   5
   0   0 -12 3117.27 156.469   1
   0   0  12 3180.32 195.050   5
   0   0  12 3378.40 156.588   4
   0   0 -14-12.0940 138.282   1
   0   0 -16 17019.3 465.812   1
   0   0  16 18194.4 520.766   5
   0   0  16 17464.3 468.318   4
   0   0  18 111.353 144.274   4
   0   0  18 6.40244 191.594   5
   0   0 -18 20.4401 145.380   1
   0   0  20 239763. 5118.65   4
   0   0 -20 237004. 5112.65   1
   0   0  20 236337. 5173.49   5
   0   0  22 32.3293 167.477   4
   0   0  22 321.760 219.095   5
   0   0  24 8828.62 405.200   5
   0   0  24 8572.19 338.368   4
   0   0  26-64.4261 259.989   5
   0   0  26 293.795 200.809   4
   0   0  28 11892.1 511.382   5
   0   0  28 13087.3 458.163   4
   0   0  30-58.6234 224.952   4
   0   0  30 20.8877 279.801   5
   0   0  34-23.1462 296.248   5
   0   0  34-8.24356 245.202   4
   0   0  36-120.634 302.572   5
   0   0  36 563.233 263.566   4
   0   0  38-50.0682 296.349   5
   0   0  38 82.0042 261.893   4
   0   2  -2 224598. 4567.90   1
   0   2   2 226116. 4565.96   3
   0  -2   2 217221. 4564.80   5
   0   2   4-14.5925 48.4917   3
   0  -2  -4-3.06617 52.2479   1
   0   2   4-18.1688 54.9176   5
   0   2  -4-57.1966 50.5980   1
   0  -2   4-37.3207 56.5003   5
   0  -2   4-1.02557 47.7092   4
   0   2   4 23.9161 45.1801   2
   0   2   6 1852.43 112.762   5
   0  -2   6 1981.20 114.923   5
   0   2   6 2092.58 98.1888   3
   0  -2  -6 2164.73 95.6206   1
   0  -2   6 1760.44 94.4897   4
   0   2   6 2100.15 94.1508   2
   0   2  -6 1884.93 97.1067   1
   0   2  -8 1.86154 58.8961   1
   0   2   8 28.3529 58.8275   3
   0  -2  -8 4.85829 55.7604   1
   0   2   8 40.7430 57.5062   2
   0  -2   8-13.7511 58.0448   4
   0  -2   8 54.1589 73.3348   5
   0   2   8 28.8184 72.9522   5
   0   2  10 3280.99 136.385   3
   0   2 -10 3298.93 134.856   1
   0  -2  10 3518.63 159.882   5
   0  -2 -10 3245.27 128.042   1
   0  -2  10 3285.53 136.482   4
   0   2  10 3016.32 128.680   2
   0  -2  12 16.5212 144.827   5
   0  -2  12-49.9317 115.449   4
   0   2 -12 211.456 121.324   1
   0  -2 -12 40.0002 115.195   1
   0   2  12 15.6105 117.122   3
   0   2  12 86.4564 112.050   2
   0   2  12-4.16741 148.602   5
   0   2 -14 3168.92 193.713   1
   0  -2 -14 3885.92 192.941   1
   0   2  16 40.1775 140.396   2
   0   2 -16 80.1906 148.133   1
   0  -2  16-7.88829 138.954   4
   0  -2 -16-50.4769 134.011   1
   0   2  16-164.942 195.349   5
   0  -2  16 111.279 180.859   5
   0   2  16 105.187 154.903   3
   0   2 -18 84793.3 1927.62   1
   0  -2  18 88912.0 1979.43   5
   0  -2  18 84829.8 1929.64   4
   0   2  18 89536.4 1984.33   5
   0  -2 -18 84183.9 1916.78   1
   0   2  18 89465.0 1926.04   4
   0   2  20 189.808 212.435   5
   0   2  20 155.674 145.509   4
   0  -2 -20 141.017 156.004   1
   0  -2  20 133.701 197.437   5
   0  -2  20 4.97386 160.121   4
   0  -2  22 83945.8 1908.94   4
   0   2  22 86768.7 1907.87   4
   0   2  22 83618.4 1967.63   5
   0   2 -22 83979.2 1914.47   1
   0  -2  22 83088.1 1964.29   5
   0  -2  24 42.2877 232.371   5
   0  -2  24-47.7244 185.301   4
   0   2  24 22.8323 185.031   4
   0   2 -24 172.252 206.607   1
   0   2  24 34.8239 229.726   5
   0  -2  26 1144.22 221.449   4
   0   2  26 1471.43 283.522   5
   0   2  26 1295.77 222.852   4
   0   2  28-192.034 276.792   5
   0   2  28 68.1443 214.966   4
   0  -2  28 139.749 216.386   4
   0  -2  28 193.726 264.751   5
   0   2  30 20364.8 707.572   5
   0  -2  30 20170.6 695.715   5
   0   2  30 21128.0 633.225   4
   0  -2  30 20739.7 634.522   4
   0  -2  32 606.845 277.066   5
   0  -2  34 5045.27 342.715   4
   0  -2  34 5725.47 406.528   5
   0   2  34 4980.36 401.706   5
   0   2  34 4867.57 338.626   4
   0   2  36-110.590 246.105   4
   0  -2  36 306.621 263.320   4
   0   2  36-12.3485 302.377   5
   0  -2  36 190.597 296.876   5
   0   2  38 2663.73 369.566   5
   0   2  38 2877.98 309.200   4
   0  -2  38 2386.54 360.352   5
   0  -2  38 2950.40 328.923   4
   0   4   0 207360. 4412.20   1
   0   4   0 206896. 4411.95   3
   0  -4   0 210292. 4399.62   4
   0   4  -2-37.7012 63.7709   1
   0  -4   2 11.1287 42.8066   5
   0  -4   2-1.56889 40.8723   4
   0   4   2 18.2818 53.7848   3
   0   4   2 2.74514 41.8722   2
   0   4  -2-24.0843 83.5081   3
   0   4   4 211660. 4494.15   5
   0  -4   4 209322. 4493.70   4
   0   4   4 215949. 4500.86   3
   0   4   4 211286. 4489.86   2
   0   4  -4 219706. 4505.86   1
   0  -4   4 209572. 4499.25   5
   0  -4   6 27.3621 53.2799   4
   0  -4  -6-1.82144 66.1852   1
   0   4  -6 57.3044 64.3472   1
   0   4   6 25.2123 53.0540   2
   0  -4   6 2.05886 63.8889   5
   0   4   6 7.42492 59.3847   3
   0   4   6 59.7623 61.9859   5
   0  -4  -8 5261.55 169.929   1
   0   4  -8 4761.12 165.804   1
   0   4   8 5090.72 166.255   3
   0  -4   8 5154.89 164.508   4
   0   4   8 4806.79 173.454   5
   0  -4   8 5464.27 181.562   5
   0   4   8 5353.17 161.284   2
   0  -4  10-24.1579 109.083   5
   0   4 -10 64.1744 95.5326   1
   0  -4  10 10.6875 92.7924   4
   0   4  10 40.4847 86.3723   2
   0   4  10 68.4567 89.4238   3
   0  -4 -10 87.7848 94.6038   1
   0   4  10 33.9035 112.776   5
   0   4 -12 50320.9 1134.84   1
   0   4  12 51106.6 1166.08   5
   0  -4  12 50831.2 1136.75   4
   0  -4 -12 52320.1 1126.36   1
   0   4  12 47594.7 1122.37   2
   0  -4  12 50186.7 1160.45   5
   0   4  12 49530.7 1134.52   3
   0   4  14-70.0579 196.130   5
   0  -4 -14 192.911 147.843   1
   0   4 -14-10.8300 149.282   1
   0  -4  16 16139.3 446.591   4
   0   4  16 16641.6 500.048   5
   0   4  16 15725.1 439.660   2
   0   4 -16 15163.5 450.648   1
   0   4  16 16612.9 459.309   3
   0  -4 -16 16147.4 434.644   1
   0  -4  16 15886.7 483.967   5
   0  -4  18 32.4556 149.948   4
   0  -4  18 120.084 179.613   5
   0   4  18-73.6280 153.163   3
   0  -4 -18 226.201 146.998   1
   0   4  18 57.2313 142.772   2
   0   4  18-85.3632 192.385   5
   0  -4 -20 62211.8 1434.85   1
   0   4  20 63895.0 1445.64   2
   0   4 -20 62151.5 1457.01   1
   0  -4  20 62614.5 1454.41   4
   0   4  20 64445.8 1464.52   3
   0   4  20 65174.7 1517.19   5
   0  -4  20 61965.5 1494.15   5
   0   4  22 16.3812 274.601   5
   0  -4 -22 240.002 170.490   1
   0   4 -22-17.5897 182.585   1
   0  -4  22-76.6029 209.376   5
   0  -4  22 56.7886 177.466   4
   0   4  24 13906.1 528.763   5
   0   4 -24 15434.0 492.486   1
   0  -4  24 14363.7 472.154   4
   0   4  24 14690.4 461.027   4
   0  -4  24 13072.7 517.197   5
   0   4  26-106.425 268.555   5
   0  -4  26-60.7606 205.089   4
   0   4  26 249.263 196.247   4
   0   4 -26 7.09433 226.195   1
   0  -4  26-53.7374 258.340   5
   0   4  28 12620.0 445.052   4
   0  -4  28 11494.7 500.714   5
   0  -4  28 12944.8 459.822   4
   0   4  28 11789.6 532.609   5
   0  -4  30-272.338 269.682   5
   0   4  30 7.18093 228.411   4
   0   4  30 54.5101 276.568   5
   0  -4  30-116.966 229.502   4
   0  -4  32 15213.5 594.253   5
   0   4  32 14784.4 526.137   4
   0  -4  34 26.0449 248.652   4
   0  -4  34 22.5190 285.418   5
   0   4  34 48.6020 303.998   5
   0   4  34 135.769 248.825   4
   0  -4  36 217.645 258.548   4
   0   4  36 404.740 316.493   5
   0   4  36 251.703 248.792   4
   0  -4  36 198.322 301.113   5
   0   4  38 26.2239 314.200   5
   0   4  38 77.9219 260.361   4
   0  -4  38 180.722 315.905   5
   0  -4  38 37.8830 274.623   4
   0  -6   0-5.98906 42.3507   4
   0   6   0-41.2212 70.7428   3
   0   6   0 11.5864 72.6727   1
   0  -6   2 24936.1 526.440   5
   0   6  -2 23532.1 562.091   3
   0   6   2 23174.6 532.310   2
   0   6   2 23475.4 545.576   3
   0  -6   2 24704.4 532.010   4
   0   6  -2 23597.8 551.820   1
   0   6  -4 31.6392 68.7535   1
   0   6   4 3.61775 56.6963   3
   0  -6   4-12.1637 45.3315   4
   0   6   4 13.2758 45.1694   5
   0  -6   4-1.44735 48.8395   5
   0   6  -4 53.3951 92.3739   3
   0   6   4 25.6834 45.9876   2
   0  -6   6 187996. 3978.29   5
   0   6   6 186991. 3964.50   2
   0   6  -6 192037. 3985.99   1
   0   6   6 187945. 3971.47   5
   0  -6   6 183276. 3968.84   4
   0   6   6 184103. 3977.54   3
   0   6   8 299.714 86.2329   2
   0  -6   8 545.634 87.3615   4
   0  -6  -8 467.436 111.511   1
   0   6  -8 447.406 101.639   1
   0  -6   8 344.423 99.8334   5
   0   6   8 410.013 96.0084   3
   0   6   8 207.713 96.2116   5
   0   6 -10 72629.5 1597.06   1
   0  -6 -10 73988.6 1596.47   1
   0   6  10 70368.4 1593.27   3
   0   6  10 71914.0 1604.81   5
   0  -6  10 72650.3 1607.00   5
   0   6  10 71933.1 1579.26   2
   0  -6  10 72658.6 1588.32   4
   0   6 -12 7.13300 151.801   1
   0  -6 -12 48.1297 149.940   1
   0  -6  12 86.9198 135.495   4
   0  -6  12 173.067 159.009   5
   0   6  12-12.7712 165.681   5
   0   6 -14 38378.1 945.386   1
   0   6  14 39030.0 970.529   5
   0   6  14 41798.1 933.892   2
   0  -6  14 37530.7 939.096   4
   0  -6 -14 42037.9 938.277   1
   0   6  14 41490.2 945.873   3
   0   6  16-105.165 135.088   2
   0  -6 -16 29.0842 146.419   1
   0   6  16-101.459 140.106   3
   0  -6  16-16.9144 173.616   5
   0  -6  16 35.1181 151.581   4
   0   6  16 212.501 187.298   5
   0   6  18 15008.4 420.610   2
   0   6  18 15295.4 484.110   5
   0  -6 -18 13741.2 410.854   1
   0   6 -18 14187.0 439.190   1
   0  -6  18 15306.2 473.466   5
   0  -6  18 14714.7 435.513   4
   0   6  18 14640.7 437.770   3
   0   6  20 22.2108 169.574   3
   0   6  20 99.6751 153.866   2
   0   6 -20 50.5726 178.473   1
   0  -6  20-7.02085 193.023   5
   0   6  20-98.3695 222.075   5
   0  -6 -20 47.9295 160.130   1
   0  -6  20 119.392 160.799   4
   0   6  22 19447.2 623.387   5
   0   6 -22 20321.2 581.564   1
   0   6  22 18963.7 570.706   3
   0  -6  22 19500.0 564.954   4
   0   6  22 19514.0 549.053   2
   0  -6  22 19274.7 603.666   5
   0   6  24 33.1967 184.604   2
   0  -6  24 24.8697 235.869   5
   0  -6  24-32.1858 184.585   4
   0   6 -24-41.2434 221.782   1
   0   6  24-39.5021 204.085   3
   0   6  24-73.2420 252.026   5
   0   6  26 833.679 289.529   5
   0   6 -26 1250.84 258.938   1
   0  -6  26 962.877 265.562   5
   0  -6  26 906.524 228.468   4
   0  -6  28 47.3903 252.541   5
   0   6  28 63.8289 298.454   5
   0  -6  28-7.41548 217.629   4
   0   6  28-52.3506 223.074   4
   0   6  30 23637.1 769.131   5
   0  -6  30 21753.5 678.086   4
   0   6  32 488.138 225.636   4
   0  -6  32 170.034 272.139   5
   0  -6  34 2541.72 294.139   4
   0  -6  34 1709.22 310.975   5
   0   6  34 1906.59 335.812   5
   0   6  34 1822.66 273.467   4
   0   6  36-156.812 257.015   4
   0   6  36-64.8232 318.241   5
   0  -6  36 357.917 297.530   5
   0  -6  36 295.847 264.956   4
   0  -6  38 1535.98 332.593   5
   0   6  38 1468.19 280.732   4
   0  -6  38 1500.36 298.159   4
   0   6  38 1410.47 346.791   5
   0   8   0 1072.42 83.4313   1
   0  -8   0 1095.48 58.4509   4
   0   8  -2 177.754 85.4706   3
   0  -8   2 56.3977 34.4615   5
   0   8   2 41.9589 62.0412   3
   0   8   2 80.9045 54.2905   2
   0   8  -2 42.5682 70.0873   1
   0  -8   2 91.1252 43.2052   4
   0   8   4 62574.1 1338.17   3
   0   8  -4 61807.6 1366.91   3
   0  -8   4 60274.2 1318.12   5
   0   8  -4 60457.2 1343.24   1
   0   8   4 60337.5 1307.47   5
   0  -8   4 62022.7 1320.58   4
   0   8   4 60500.1 1316.78   2
   0  -8   6-15.1961 75.3963   5
   0   8  -6 75.9891 94.7881   1
   0   8   6 40.0724 81.9420   3
   0   8   6 25.3034 72.5566   5
   0   8  -6 211.271 145.370   3
   0  -8   6 68.0404 68.8714   4
   0   8   6 49.6007 70.7729   2
   0   8  -8 421730. 8811.26   1
   0   8   8 421554. 8795.31   5
   0  -8   8 412767. 8790.13   4
   0   8   8 415325. 8787.01   2
   0   8   8 408315. 8801.81   3
   0  -8   8 413735. 8801.40   5
   0  -8  10 265.554 145.350   5
   0  -8  10 444.277 123.980   4
   0  -8 -10 340.126 168.239   1
   0   8  10 138.085 152.302   5
   0   8  10 228.832 128.753   2
   0   8  10 318.793 140.314   3
   0   8 -10 244.160 155.230   1
   0  -8  12 178701. 3912.64   4
   0  -8 -12 190167. 3928.41   1
   0   8  12 178347. 3932.02   5
   0  -8  12 181648. 3932.20   5
   0  -8  14 45.0847 168.820   5
   0   8  14-46.5688 170.894   5
   0   8  14 20.2679 138.201   2
   0  -8  14 85.6658 138.536   4
   0   8  14-88.5789 148.019   3
   0  -8 -14 199.159 168.009   1
   0   8 -16 202.730 162.014   1
   0   8  16 296.658 144.599   2
   0  -8  16 192.260 151.902   4
   0   8  16 263.806 149.715   3
   0  -8 -16 252.843 165.802   1
   0  -8  16 466.113 180.106   5
   0  -8 -18 65.7526 159.278   1
   0   8  18 10.1844 153.211   3
   0   8  18 33.4365 150.570   2
   0  -8  18 51.1010 180.645   5
   0   8 -18-153.291 174.554   1
   0   8  18 117.307 191.054   5
   0  -8  18-55.9113 150.351   4
   0   8  20 30633.0 801.476   3
   0   8 -20 32601.2 825.839   1
   0  -8  20 29866.5 838.427   5
   0   8  20 32185.2 782.227   2
   0   8  20 32302.7 865.424   5
   0  -8  20 31944.0 812.487   4
   0   8  22-60.4745 232.710   5
   0   8 -22 105.798 210.322   1
   0   8  22-215.013 186.324   3
   0  -8  22 15.3622 216.030   5
   0   8  22 94.7545 170.293   2
   0  -8  22-104.496 189.476   4
   0   8  24 7930.87 321.180   2
   0  -8  24 6697.96 375.956   5
   0  -8  24 7022.50 339.912   4
   0   8 -24 7702.84 369.638   1
   0   8  24 7376.48 406.042   5
   0   8  24 7516.60 345.789   3
   0   8  26-112.165 214.745   2
   0   8  26 335.885 293.419   5
   0   8 -26-117.454 246.766   1
   0   8  26 136.801 221.257   3
   0  -8  26 172.228 217.308   4
   0  -8  26 8.88052 255.103   5
   0  -8  28 19703.5 622.616   4
   0   8 -28 20464.0 654.305   1
   0   8  28 20113.2 706.850   5
   0  -8  28 19834.1 665.481   5
   0   8  28 19725.9 634.657   3
   0   8  28 20870.2 609.548   2
   0   8  30 184.868 299.303   5
   0  -8  30 218.800 240.014   4
   0   8  32 7916.63 367.828   4
   0  -8  32 7834.03 430.711   5
   0   8  34-53.2702 225.733   4
   0  -8  34 22.1736 274.994   5
   0   8  34-51.5415 302.937   5
   0  -8  34 250.805 253.009   4
   0   8  36 64.7596 248.791   4
   0  -8  36 499.732 268.148   4
   0   8  36 385.399 331.223   5
   0  -8  36-79.9671 294.629   5
   0   8  38-134.402 252.332   4
   0  -8  38-88.9362 274.473   4
   0   8  38 302.822 319.583   5
   0  -8  38-269.764 314.231   5
   0  10   0 10.9450 91.8159   3
   0 -10   0 15.9501 52.9406   4
   0 -10   2 776.080 51.8322   5
   0 -10   2 829.140 71.4189   4
   0  10   2 778.501 88.0418   2
   0  10   2 947.079 104.004   3
   0  10  -2 689.300 108.992   1
   0  10  -2 813.375 120.260   3
   0  10   4 9.06591 78.8399   2
   0  10  -4 99.5038 110.579   1
   0  10  -4 70.3165 138.221   3
   0 -10   4 33.1635 68.1981   4
   0  10   4 75.0854 100.298   3
   0 -10   4 34.7645 66.2134   5
   0  10   4-19.7329 49.9086   5
   0  10   6 28678.6 642.775   5
   0  10  -6 26931.0 679.576   1
   0  10  -6 27807.6 723.276   3
   0  10   6 27358.9 668.038   3
   0 -10   6 29389.7 652.440   4
   0 -10   6 29285.1 655.910   5
   0  10   6 27596.6 647.251   2
   0  10   8 143.450 116.309   2
   0  10   8 106.592 127.734   3
   0 -10   8 128.968 110.479   4
   0  10  -8 55.8211 153.679   1
   0  10  -8 142.642 236.147   3
   0 -10   8 53.6237 128.441   5
   0  10   8 59.5337 123.671   5
   0 -10  10 608003. 12909.4   4
   0  10  10 611185. 12921.4   5
   0 -10  10 613535. 12925.3   5
   0  10  12 126.354 166.402   5
   0  10 -12 191.150 160.720   1
   0 -10 -12 194.804 183.852   1
   0  10  12 390.872 153.890   3
   0  10  12 301.308 142.258   2
   0 -10  12 292.175 133.941   4
   0 -10  14 14163.3 440.582   5
   0 -10 -14 15216.1 452.201   1
   0  10  14 15531.2 414.653   2
   0  10  14 14426.4 451.631   5
   0  10  14 14904.2 429.967   3
   0  10 -14 14784.8 442.138   1
   0 -10  14 14558.8 424.050   4
   0  10  16 73.7915 149.365   3
   0  10  16-3.91596 139.473   2
   0 -10  16 34.5754 169.599   5
   0 -10 -16-10.1525 180.659   1
   0  10 -16 21.2316 169.318   1
   0  10  18 25894.1 716.298   5
   0 -10  18 25457.3 675.625   4
   0 -10 -18 24331.5 671.653   1
   0  10  18 26068.5 649.224   2
   0  10 -18 26286.8 690.307   1
   0  10  18 25119.5 670.046   3
   0 -10  18 25500.1 701.554   5
   0  10  20-23.4292 163.587   2
   0  10  20 136.559 221.132   5
   0 -10  20 191.392 210.034   5
   0 -10  20 119.223 186.845   4
   0  10  20 28.6122 171.525   3
   0  10 -20-76.1601 206.971   1
   0 -10  22 24280.2 698.566   4
   0  10 -22 25720.1 715.352   1
   0  10  22 25288.7 755.847   5
   0  10  22 25271.7 664.690   2
   0 -10  22 25211.7 729.617   5
   0  10  22 25715.0 691.169   3
   0  10  24 64.8748 188.581   2
   0  10  24-281.109 265.807   5
   0 -10  24 216.872 202.620   4
   0  10 -24-14.9772 226.161   1
   0 -10  24 8.40133 234.381   5
   0  10  24-101.381 208.444   3
   0  10  26 510.959 209.396   2
   0  10  26 589.602 296.142   5
   0 -10  26 469.026 253.767   5
   0 -10  26 411.310 225.646   4
   0  10 -26 484.684 255.444   1
   0  10  26 745.695 240.650   3
   0  10  28 157.584 289.420   5
   0  10  28-75.0074 212.995   2
   0 -10  28 119.463 224.271   4
   0 -10  28 9.56716 255.619   5
   0  10  28 177.706 235.707   3
   0  10 -28 96.2336 260.512   1
   0  10  30 18404.3 680.425   5
   0 -10  30 17780.9 600.017   4
   0  10  32 21.3554 217.303   4
   0 -10  32-478.666 293.592   5
   0  10  34 1864.79 344.297   5
   0 -10  34 1598.10 315.968   5
   0 -10  34 1004.37 274.682   4
   0  10  34 1717.40 260.786   4
   0  10  36 186.162 241.425   4
   0 -10  36-68.2098 305.603   5
   0  10  36-303.330 327.285   5
   0 -10  36 175.520 264.598   4
   0 -10  38 1400.89 324.827   5
   0  10  38 1396.52 266.228   4
   0  10  38 1150.41 346.082   5
   0  12   0 44849.6 1040.99   3
   0 -12   0 46792.9 1001.79   4
   0  12   0 44309.6 1019.16   2
   0  12   2-80.5305 113.903   2
   0  12   2 122.762 125.010   3
   0  12  -2 98.6977 142.434   1
   0  12  -2-93.1792 149.431   3
   0 -12   2 46.1905 83.2074   4
   0 -12   2 15.8359 48.8193   5
   0 -12   4 1853.43 115.065   4
   0  12   4 1934.84 152.996   3
   0 -12   4 2117.07 105.407   5
   0  12   4 1757.07 132.663   2
   0  12  -4 1764.32 202.379   3
   0  12   6 22.6134 110.339   2
   0 -12   6 76.0819 101.648   5
   0  12  -6-36.1227 215.510   3
   0  12   6-1.65030 88.8322   5
   0 -12   6-7.35856 98.6986   4
   0 -12   8 125335. 2663.85   5
   0  12   8 124023. 2652.35   5
   0  12  -8 123597. 2691.61   1
   0 -12   8 119985. 2654.96   4
   0  12  10 79.2090 136.531   5
   0 -12  10 71.6014 115.985   4
   0 -12  10 64.0782 135.144   5
   0  12 -10 179.377 152.245   1
   0  12  10 228.806 147.217   3
   0  12  10 81.0174 126.706   2
   0  12 -12 248074. 5141.35   3
   0  12  12 242368. 5021.34   2
   0  12 -12 235141. 5057.68   1
   0  12  12 233414. 5046.56   5
   0  12  12 237927. 5046.41   3
   0  12  14 165.001 168.808   5
   0  12  14 243.824 135.300   2
   0 -12  14 36.7022 161.206   5
   0  12 -14 21.6383 169.724   1
   0 -12 -14-226.777 195.784   1
   0  12  14-23.8393 142.834   3
   0 -12  14-48.2363 132.010   4
   0  12 -16 5002.35 267.072   1
   0  12  16 5332.63 246.965   3
   0  12  16 4401.97 220.459   2
   0 -12 -16 4878.10 279.173   1
   0 -12  16 5139.97 267.806   5
   0  12  18-167.798 203.532   5
   0 -12  18 119.741 195.120   5
   0 -12  18-16.8878 164.362   4
   0  12  18-194.955 169.925   3
   0  12 -18 298.074 191.910   1
   0  12  18 4.41414 154.345   2
   0  12  20 52293.2 1261.48   3
   0 -12  20 52789.9 1295.97   5
   0 -12  20 52378.5 1269.60   4
   0  12 -20 52175.8 1285.73   1
   0  12  20 53752.3 1321.84   5
   0  12  20 54487.5 1237.06   2
   0  12  22 192.558 264.649   5
   0  12  22 31.6062 189.376   3
   0  12 -22 217.929 223.582   1
   0  12  22 5.10582 179.818   2
   0 -12  22 63.7221 229.896   5
   0 -12  22 101.938 198.320   4
   0  12  24 7463.66 418.751   5
   0 -12  24 7684.44 364.873   4
   0  12  24 8278.73 330.038   2
   0  12 -24 7503.66 384.644   1
   0  12  24 7897.98 356.720   3
   0 -12  24 8273.31 396.369   5
   0  12  26 32.6106 277.634   5
   0 -12  26-54.7110 249.230   5
   0  12 -26 8.41222 246.743   1
   0  12  26-63.5595 204.446   2
   0  12  26 36.1288 219.970   3
   0 -12  26 244.694 216.869   4
   0  12 -28 9903.71 449.645   1
   0 -12  28 8623.66 431.915   5
   0  12  28 8935.92 474.304   5
   0 -12  28 8255.35 398.481   4
   0  12  30-32.7955 217.596   2
   0  12  30 351.923 244.242   3
   0  12  30-74.7894 304.726   5
   0  12 -30 58.6662 289.547   1
   0 -12  30-266.178 242.508   4
   0 -12  32 5880.08 406.968   5
   0  12  32 6253.93 337.605   2
   0  12  32 6483.64 365.277   3
   0  12  34 58.7181 234.820   4
   0  12  34-164.687 317.488   5
   0 -12  34 462.612 294.500   5
   0  12  36 76.0488 231.510   4
   0 -12  36-90.1301 290.535   5
   0 -14   0-37.5191 83.0696   4
   0 -14   2 30704.9 666.343   5
   0 -14   2 30521.8 702.684   4
   0  14  -4 4.25684 153.469   1
   0 -14   4 7.48011 91.3989   4
   0 -14   4 7.50995 71.6457   5
   0  14  -6 4098.78 223.162   1
   0  14   6 4223.91 202.227   3
   0 -14   6 4253.34 159.522   5
   0 -14   6 4259.62 168.872   4
   0  14  -8 73.7813 150.939   1
   0  14  -8 227.277 214.088   3
   0  14   8 88.6539 104.880   5
   0  14   8-25.3140 117.935   2
   0  14   8 92.0750 134.747   3
   0 -14   8 30.4099 102.143   4
   0 -14   8 179.647 112.873   5
   0  14  10 66484.0 1499.51   3
   0 -14  10 62552.1 1473.26   4
   0 -14  10 66615.5 1488.01   5
   0  14 -10 66517.4 1513.62   1
   0  14  10 67574.5 1472.57   2
   0  14  10 67193.7 1478.13   5
   0  14 -10 68339.9 1587.14   3
   0 -14  12 131.247 120.216   4
   0  14 -12 130.693 162.326   1
   0  14  12 217.304 149.414   3
   0  14  12 204.971 158.197   5
   0  14 -12-93.6553 265.680   3
   0  14  12 116.521 142.708   2
   0 -14  14 29902.4 744.767   5
   0  14 -14 27554.3 742.057   1
   0  14  14 29044.4 704.718   2
   0 -14  14 27782.7 713.956   4
   0  14  14 29118.0 734.116   3
   0  14  14 27831.5 739.631   5
   0  14  16 169.788 163.910   3
   0  14 -16 152.081 186.074   1
   0 -14  16 200.931 183.306   5
   0  14  16-57.7477 147.770   2
   0 -14  18 43872.2 1087.60   4
   0  14  18 44070.1 1091.21   3
   0  14  18 45420.8 1064.82   2
   0 -14  18 47117.9 1124.35   5
   0  14 -18 45140.0 1113.10   1
   0  14  18 45391.9 1135.92   5
   0 -14  20 29.8929 222.411   5
   0  14  20 16.9471 232.206   5
   0  14  20 174.895 181.991   2
   0 -14  20-154.329 188.506   4
   0  14  20 142.702 189.176   3
   0  14 -20-105.523 217.849   1
   0 -14  22 24824.0 732.080   5
   0  14  22 25322.2 661.103   2
   0  14  22 24377.2 759.258   5
   0  14 -22 25650.8 725.634   1
   0  14  22 24218.8 688.476   3
   0 -14  22 24016.9 694.970   4
   0  14  24-49.7610 191.153   2
   0  14  24 166.420 261.244   5
   0  14  24 34.2574 202.667   3
   0  14 -24-186.084 247.591   1
   0 -14  24 279.632 239.155   5
   0 -14  24-106.730 213.615   4
   0  14  26 1007.19 208.314   2
   0  14  26 939.819 232.517   3
   0 -14  26 1424.63 274.590   5
   0  14 -26 813.341 267.320   1
   0 -14  28 29.5731 270.840   5
   0  14 -28-119.245 277.617   1
   0  14  30 3906.55 311.412   3
   0 -14  30 4495.21 366.529   5
   0  14  30 4505.76 285.854   2
   0  14 -30 4179.89 367.659   1
   0  14  32-156.547 229.878   2
   0  14  32-154.198 252.839   3
   0 -14  32 106.449 270.047   5
   0  14  34 2062.02 304.489   3
   0  14  34 1888.34 267.511   2
   0 -14  34 1659.37 320.543   5
   0  14  36 149.411 237.501   4
   0 -14  36-201.790 287.822   5
   0  16   0 86036.2 1962.90   3
   0  16   0 89833.3 1935.93   2
   0  16   2 173.424 128.498   2
   0 -16   2 27.1730 37.2603   5
   0  16   2-12.4452 142.306   3
   0  16  -2-52.5861 158.172   3
   0 -16   4 3433.52 124.185   5
   0  16  -4 3882.81 237.960   3
   0  16   4 3883.32 181.257   2
   0  16  -4 3711.31 219.277   1
   0 -16   4 3407.60 161.389   4
   0  16   4 4084.30 202.806   3
   0 -16   6 9.27791 99.0324   4
   0  16  -6 164.156 158.223   1
   0 -16   6 21.8880 82.6496   5
   0  16   6-38.6784 133.559   3
   0  16   6 54.6271 121.823   2
   0  16  -6 24.4648 191.702   3
   0  16  -8 11764.4 387.720   1
   0  16  -8 12006.0 439.738   3
   0 -16   8 12252.7 337.338   5
   0  16   8 11628.9 371.715   3
   0  16   8 12650.2 349.322   2
   0 -16   8 12002.1 341.225   4
   0 -16  10 14.6837 110.156   4
   0  16  10 47.0107 145.657   3
   0  16  10 123.534 129.606   2
   0 -16  10 30.2545 124.403   5
   0  16 -10 15.5399 240.001   3
   0  16 -10 64.2348 160.972   1
   0 -16  12 31099.2 787.893   4
   0  16  12 31851.5 806.021   3
   0  16 -12 31836.0 823.736   1
   0  16  12 34090.9 779.731   2
   0 -16  14 23.1680 132.077   4
   0 -16  14-10.7535 164.455   5
   0  16 -14-59.4052 298.533   3
   0  16  14 23.7352 144.217   2
   0  16  14 54.0692 153.004   3
   0  16 -14 53.5809 177.083   1
   0  16  16 10724.5 389.881   3
   0 -16  16 11068.2 406.143   5
   0  16 -16 11894.9 417.542   1
   0 -16 -16 11480.1 440.528   1
   0  16  16 11776.0 366.404   2
   0  16 -18 40.6927 211.544   1
   0  16 -18 282.413 361.993   3
   0 -16  18 221.071 210.672   5
   0  16  18 105.530 170.955   2
   0  16  18 282.723 189.877   3
   0  16  20 33073.0 874.521   3
   0  16  20 34886.9 844.623   2
   0 -16  20 33966.5 909.904   5
   0  16 -20 33193.8 897.494   1
   0  16 -22-356.320 232.934   1
   0  16  22-135.017 204.426   3
   0 -16  22 189.691 230.520   5
   0  16  22 285.795 187.189   2
   0  16  24 3039.28 269.103   3
   0  16 -24 2823.29 302.278   1
   0  16  24 3135.35 248.996   2
   0 -16  24 2820.88 297.034   5
   0 -16  26 187.663 259.974   5
   0  16 -26 79.0779 261.364   1
   0  16  28 2278.38 235.949   2
   0  16  28 1871.78 257.708   3
   0  16 -28 1890.66 303.766   1
   0  16  30-163.375 228.779   3
   0  16  30-140.660 208.724   2
   0 -16  30-257.680 262.687   5
   0 -16  32 3295.95 346.409   5
   0  16  32 3838.37 287.104   2
   0  16  32 3787.56 317.997   3
   0  16 -32 3647.72 367.501   1
   0 -16  34 164.940 284.604   5
   0  16  34-186.291 259.756   3
   0  16  34-21.0393 239.073   2
   0  18   0 11.0629 142.358   2
   0  18   0 98.6686 151.135   3
   0  18  -2 47004.5 1121.05   3
   0  18   2 45200.9 1100.28   3
   0  18  -2 46327.0 1083.23   2
   0  18   2 48474.9 1077.24   2
   0  18  -4 11.8202 173.943   3
   0  18  -4 26.6529 166.996   1
   0  18   4 27.6816 126.888   2
   0  18   4 69.9883 139.093   3
   0  18  -6 3419.46 227.543   1
   0  18   6 3256.19 201.796   3
   0  18   6 3442.03 184.385   2
   0  18  -6 3372.13 252.112   3
   0  18   8-127.651 148.988   3
   0  18  -8-22.7052 170.601   1
   0  18   8 49.3524 129.924   2
   0  18  -8 147.301 213.932   3
   0  18  10 24153.3 589.663   2
   0  18  10 23435.8 618.397   3
   0  18 -10 22663.9 637.254   1
   0 -18  10 22532.2 584.791   5
   0  18  12 43.2925 155.087   3
   0  18  12 62.7514 143.718   2
   0  18 -12-18.0941 272.938   3
   0  18 -12 78.9233 186.274   1
   0  18  14 3890.07 216.812   2
   0  18  14 3932.10 240.574   3
   0  18 -14 3666.86 263.972   1
   0 -18  14 3938.30 239.310   5
   0  18 -16-134.168 208.080   1
   0  18  16-234.732 170.380   2
   0 -18  16-116.508 181.006   5
   0  18 -16-225.979 334.238   3
   0  18  16-61.2785 182.900   3
   0 -18  18 17355.6 544.301   5
   0  18  18 17318.9 533.199   3
   0  18 -18 16208.9 685.127   3
   0  18  18 17914.5 500.484   2
   0  18 -18 17370.1 554.674   1
   0  18 -20 104.657 227.812   1
   0  18 -20 460.780 399.085   3
   0  18  20-54.2540 205.144   3
   0  18  20-55.4737 185.266   2
   0 -18  20 53.0093 212.850   5
   0  18 -22 18569.7 617.175   1
   0 -18  22 19150.4 620.879   5
   0  18  22 18681.0 591.692   3
   0 -18  24 388.560 252.624   5
   0  18  24-119.587 197.523   2
   0  18 -24-43.0491 413.669   3
   0  18 -24-16.7763 254.818   1
   0  18  26 45.0463 206.582   3
   0  18  26 374.477 201.674   2
   0 -18  26 150.051 250.942   5
   0  18  28 152.888 203.433   2
   0  18  28 55.1878 231.521   3
   0  18 -30 3291.19 353.937   1
   0  18  30 2680.90 285.939   3
   0 -18  30 3216.10 334.708   5
   0  18  30 3297.55 260.436   2
   0  18 -32-188.358 306.238   1
   0  18  32-66.0773 229.569   2
   0 -18  32 75.2183 285.919   5
   0  18  32-77.1894 263.695   3
   0 -18  34 2339.59 337.898   5
   0  18  34 3109.18 286.411   2
   0  18  34 2534.42 320.404   3
   0  20   0 72160.7 1610.97   2
   0  20   0 71157.5 1642.78   3
   0  20   2 131.403 157.289   3
   0  20  -2 35.3800 169.588   3
   0  20   2 59.3711 146.821   2
   0  20  -2-67.9856 150.346   2
   0  20   4 6360.27 277.578   3
   0  20   4 7052.98 263.499   2
   0  20  -4 6677.89 276.917   2
   0  20  -4 6748.25 315.185   3
   0  20  -6-41.7312 178.208   1
   0  20   6 183.917 153.433   3
   0  20  -6 182.231 202.883   3
   0  20   6-38.2970 137.659   2
   0  20  -8 14747.6 479.745   1
   0  20   8 15866.1 433.165   2
   0  20   8 14623.5 454.236   3
   0  20 -10 69.8520 189.002   1
   0  20  10 3.96783 147.564   2
   0  20 -10 110.783 257.374   3
   0  20  10 267.893 162.277   3
   0  20 -12 35294.0 961.580   3
   0  20  12 33625.2 860.743   3
   0  20  12 34414.8 830.146   2
   0  20 -12 33735.4 884.512   1
   0  20 -14-6.77246 211.636   1
   0  20 -14-214.495 292.015   3
   0  20  14 48.9535 167.058   2
   0  20  14 42.7559 183.277   3
   0  20 -16 664.105 225.268   1
   0  20 -16 1019.89 344.102   3
   0  20  16 370.828 195.636   3
   0  20  16 596.955 175.185   2
   0  20 -18-37.3122 344.357   3
   0  20  18-53.4285 184.029   2
   0  20 -18 88.8801 228.075   1
   0  20  18-79.7900 196.244   3
   0  20  20 31382.6 852.319   3
   0  20  20 33632.3 818.996   2
   0 -20  20 32070.7 873.970   5
   0  20 -20 30934.7 874.246   1
   0 -20  22-58.4912 241.172   5
   0  20  22 189.785 191.720   2
   0  20 -24 270.687 432.284   3
   0 -20  24 960.782 268.305   5
   0 -20  26-181.405 257.352   5
   0  20  26-23.5754 194.134   2
   0  20  26 338.137 217.466   3
   0  20 -26-154.533 272.466   1
   0  20  28 946.964 248.788   3
   0  20 -28 1177.93 300.370   1
   0  20  28 725.246 217.741   2
   0  20 -28 208.147 447.024   3
   0 -20  28 778.773 291.740   5
   0  20 -30-129.178 426.674   3
   0 -20  30 95.0725 265.528   5
   0  20 -30-251.696 301.113   1
   0  20  30-181.213 242.833   3
   0  20  30 194.263 223.535   2
   0  20  32 9130.53 429.026   3
   0  20  32 8988.68 384.851   2
   0 -20  32 8281.19 466.460   5
   0  20 -32 8242.94 488.175   1
   0  22   0 40.5791 163.407   2
   0  22   0 29.6884 172.872   3
   0  22   2 20271.1 586.942   3
   0  22  -2 20727.2 607.669   3
   0  22   2 21215.1 563.272   2
   0  22  -2 21764.9 575.980   2
   0  22   4-214.123 166.022   2
   0  22  -4 151.353 202.821   3
   0  22   4-5.71479 172.594   3
   0  22  -4-38.6954 169.940   2
   0  22  -6 812.709 229.103   3
   0  22   6 878.038 171.882   2
   0  22   6 922.755 182.181   3
   0  22   8 63.7626 162.203   2
   0  22  -8-138.293 208.855   1
   0  22  -8-137.868 232.274   3
   0  22   8 196.400 177.968   3
   0  22 -10 54853.1 1311.15   1
   0  22 -10 54065.8 1363.01   3
   0  22  10 55362.4 1252.86   2
   0  22  10 52216.5 1281.50   3
   0  22 -12-221.459 275.937   3
   0  22  12 179.681 167.114   2
   0  22 -12-62.7735 207.121   1
   0  22  12 24.3379 180.881   3
   0  22  14 1991.94 226.679   3
   0  22 -14 1591.17 247.152   1
   0  22  14 1535.62 195.006   2
   0  22 -14 1692.06 324.724   3
   0  22  16-221.217 186.523   2
   0  22 -16 37.4244 217.816   1
   0  22  16-280.469 207.974   3
   0  22 -16-56.4713 311.926   3
   0  22  18 7926.45 331.204   2
   0  22 -18 7432.86 380.490   1
   0  22  18 8661.40 376.920   3
   0  22  20-437.594 214.516   2
   0  22 -20-148.121 374.802   3
   0  22  24-257.789 194.796   2
   0  22 -24 151.093 252.427   1
   0  22  24 61.5384 221.884   3
   0  22 -26-143.339 437.296   3
   0  22 -26 177.216 278.198   1
   0  22  26-39.4744 230.778   3
   0  22  26-5.99939 211.194   2
   0  22  28 8.05670 238.601   3
   0  22 -28-49.2735 430.352   3
   0  22 -28-440.262 292.306   1
   0  22  28-110.377 207.382   2
   0  22  30 10416.3 454.420   3
   0  22 -30 11404.2 525.398   1
   0  22  30 11628.9 428.470   2
   0  24   0 17487.9 548.578   3
   0  24   0 18211.1 519.004   2
   0  24   2 105.331 172.742   2
   0  24   2 157.011 183.168   3
   0  24  -2-5.05370 183.020   2
   0  24  -2-109.781 203.299   3
   0  24  -4 4521.30 264.033   2
   0  24  -4 4619.38 306.276   3
   0  24   4 4179.21 270.712   3
   0  24   4 4752.64 254.897   2
   0  24  -6 172.569 189.542   2
   0  24   6 141.837 184.944   3
   0  24   6-73.7713 176.349   2
   0  24  -6-94.9484 222.534   3
   0  24  -8 33331.4 922.338   3
   0  24  -8 33336.6 853.824   2
   0  24   8 32331.2 857.759   3
   0  24   8 34611.0 834.316   2
   0  24 -10 143.938 218.529   1
   0  24  10 181.608 174.339   2
   0  24  10 93.8570 181.982   3
   0  24 -10 63.6828 262.429   3
   0  24 -12 8069.18 380.375   1
   0  24  12 8293.40 352.227   3
   0  24  14 209.637 199.155   3
   0  24 -14 121.489 229.329   1
   0  24  14 63.3942 184.085   2
   0  24 -14 53.2748 298.936   3
   0  24  16 537.678 298.749   3
   0  24  16 765.734 260.331   2
   0  24 -16-11.3989 314.778   3
   0  24  18-66.3458 195.914   2
   0  24 -18 12.2444 323.546   3
   0  24  20 3612.81 279.576   3
   0  24 -20 3582.51 308.201   1
   0  24 -22 17.6012 246.904   1
   0  24  22-85.2008 211.843   3
   0  24  22 149.533 184.465   2
   0  24  24 2151.96 230.472   2
   0  24 -24 2102.58 296.711   1
   0  24  24 1976.97 264.310   3
   0  24  26-80.9872 226.233   3
   0  24 -26-469.720 278.941   1
   0  24  26 71.9270 214.313   2
   0  24 -26 31.9825 433.352   3
   0  24  28 7555.59 378.318   3
   0  24 -28 7795.82 449.985   1
   0  24  28 6759.50 332.377   2
   0  26   0 141.718 204.278   3
   0  26   0 47.4915 184.077   2
   0  26  -2 7560.09 356.717   3
   0  26   2 7694.56 321.396   2
   0  26   2 7314.11 342.827   3
   0  26  -2 7282.20 326.621   2
   0  26  -4-309.769 232.446   3
   0  26  -4 90.0556 205.723   2
   0  26   4 27.3550 192.459   3
   0  26   4-46.0660 183.770   2
   0  26   6 3905.43 247.710   2
   0  26  -6 3926.59 311.519   3
   0  26   6 3547.90 268.865   3
   0  26  -6 3345.40 258.124   2
   0  26   8 199.003 194.573   3
   0  26  -8 195.597 202.482   2
   0  26  -8-35.8438 251.872   3
   0  26   8-99.9072 182.586   2
   0  26 -10 10082.2 394.870   2
   0  26  10 11088.4 375.942   2
   0  26  10 9933.07 397.376   3
   0  26 -12-20.2335 271.974   3
   0  26  12-169.154 180.598   2
   0  26  12-163.961 194.051   3
   0  26  14 1629.58 232.256   3
   0  26  14 1915.85 213.958   2
   0  26 -16-290.709 230.350   1
   0  26 -16 11.5292 296.249   3
   0  26  18 1603.19 206.337   2
   0  26  18 2031.03 246.592   3
   0  26 -18 1260.90 261.133   1
   0  26 -20 43.4328 247.754   1
   0  26  20-49.0588 190.907   2
   0  26  20 207.612 209.620   3
   0  26 -22 2534.46 315.416   1
   0  26  22 2535.15 268.717   3
   0  26  22 2616.23 234.552   2
   0  26  24-171.587 226.373   3
   0  26 -24 215.365 284.001   1
   0  26 -24 311.365 410.779   3
   0  26  24 81.5742 195.519   2
   0  26  26 412.909 235.641   3
   0  26  26 138.635 215.048   2
   0  26 -26 141.211 434.476   3
   0  26 -26 701.121 300.097   1
   0  28   0 5974.79 330.568   3
   0  28   0 6150.49 302.063   2
   0  28  -2 46.6040 211.743   3
   0  28   2-242.370 214.569   3
   0  28  -2-74.5251 201.648   2
   0  28   2 147.778 194.186   2
   0  28   4 1261.57 230.817   3
   0  28  -4 1237.96 255.778   3
   0  28  -4 1462.57 221.369   2
   0  28   4 1301.26 219.132   2
   0  28  -6 97.8072 249.145   3
   0  28   6 21.2965 191.443   2
   0  28   6-7.11602 196.143   3
   0  28   8 4886.82 276.312   2
   0  28   8 4352.75 284.783   3
   0  28  -8 4703.65 347.865   3
   0  28  10 162.493 194.984   3
   0  28 -10-278.649 270.756   3
   0  28  14 81.5699 202.018   3
   0  28  14-113.168 187.678   2
   0  28  16 106.419 199.510   2
   0  28  16 189.483 205.824   3
   0  28  18 181.288 206.971   3
   0  28 -18 319.168 258.284   1
   0  28 -18 98.4249 328.720   3
   0  28  18-81.1689 181.193   2
   0  28  20 1487.07 249.591   3
   0  28 -20 1911.86 291.995   1
   0  28  20 2078.10 226.340   2
   0  28 -22-13.7746 363.472   3
   0  28  22 138.039 227.950   3
   0  28  22 113.466 193.647   2
   0  28 -22-109.689 268.266   1
   0  28  24 2259.20 246.675   2
   0  28  24 1954.20 281.799   3
   0  28 -24 2219.44 323.373   1
   0  30   0 169.128 220.442   3
   0  30  -2 6446.14 328.729   2
   0  30  -2 6192.35 359.529   3
   0  30   2 6969.33 359.397   3
   0  30  -4 95.5624 232.274   3
   0  30  -4-178.185 210.863   2
   0  30  -6-111.657 246.211   3
   0  30  -6 107.273 217.358   2
   0  30   8 147.043 196.008   2
   0  30  -8-58.8207 221.577   2
   0  30  10 4470.92 273.969   2
   0  30  10 4054.60 284.657   3
   0  30  12-121.219 201.040   3
   0  30  12-127.053 195.083   2
   0  30 -12-6.89745 222.863   2
   0  30 -14 378.234 279.276   3
   0  30  14 584.509 210.573   2
   0  30  14 279.064 213.499   3
   0  30 -14 21.3299 233.655   2
   0  30 -16 7.35594 234.666   2
   0  30  16 110.200 210.472   3
   0  30  16 144.867 197.475   2
   0  30 -16 474.259 304.597   3
   0  30  18 744.283 204.751   2
   0  30  18 1099.56 243.668   3
   0  30 -18 1184.31 337.950   3
   0  30 -20-12.9044 315.244   3
   0  30  20 328.792 203.189   2
   0  30  20 170.890 227.069   3
   0  30  22 5441.92 293.765   2
   0  30  22 4126.78 323.211   3
   0  32   0 14834.2 546.773   3
   0  32   2-154.173 231.798   3
   0  32   2-42.9686 206.865   2
   0  32  -2 87.8470 221.063   2
   0  32  -2 53.4505 240.605   3
   0  32   4 188.393 228.234   3
   0  32   4 547.572 220.070   2
   0  32  -4 236.490 233.250   2
   0  32  -4 655.161 259.971   3
   0  32   6-192.879 246.199   3
   0  32   6 17.6548 208.471   2
   0  32  -6-124.193 251.378   3
   0  32  -6 6.53861 232.795   2
   0  32   8 1881.24 254.814   3
   0  32   8 1712.35 240.697   2
   0  32  -8 1675.17 290.310   3
   0  32 -10 73.0865 262.443   3
   0  32  10-164.933 215.785   3
   0  32  10 110.830 217.522   2
   0  32 -10 20.8136 233.204   2
   0  32 -12 2070.10 318.452   3
   0  32  12 1683.45 229.410   2
   0  32  12 1503.01 244.267   3
   0  32 -14-50.8229 228.693   2
   0  32  14-151.813 205.223   2
   0  32 -14 326.709 290.524   3
   0  32  14 137.565 221.175   3
   0  32 -16 293.617 293.406   3
   0  32 -16 105.279 246.604   2
   0  32  16 97.9911 223.368   3
   0  32  16 233.037 209.548   2
   0  32  18-92.4345 223.906   3
   0  32  18 11.5157 196.453   2
   0  32 -18-225.114 255.231   2
   0  34   0 100.839 238.133   3
   0  34   0-108.735 220.592   2
   0  34   2 4041.63 324.785   3
   0  34  -2 4266.42 335.843   3
   0  34   4-286.555 246.030   3
   0  34   4-18.4957 215.238   2
   0  34  -4-9.72954 249.990   3
   0  34  -4-59.2881 237.416   2
   0  34   6 374.494 212.117   2
   0  34  -6 262.719 224.800   2
   0  34   6 161.618 230.546   3
   0  34  -6-147.905 249.981   3
   0  34  -8 267.781 233.177   2
   0  34   8-256.494 231.408   3
   0  34  -8-40.8379 256.030   3
   0  34   8 79.8004 210.222   2
   0  34 -10 1057.13 292.243   3
   0  34  10 1702.73 244.641   2
   0  34  10 1610.33 254.422   3
   0  34 -10 1097.15 251.827   2
   0  34  12 189.862 205.545   2
   0  34 -12-303.613 247.667   2
   0  34  12 82.6807 218.628   3
   0  34  14 75.7440 226.557   3
   0  34 -14 273.695 257.626   2
   0  34  14 42.0899 205.504   2
   0  36   0 6.58641 245.088   2
   0  36   0 1309.46 280.102   3
   0  36   2 244.179 242.036   3
   0  36   2 290.571 223.725   2
   0  36  -2 6.62733 226.896   2
   0  36  -2 146.962 251.940   3
   0  36  -4 652.110 264.299   3
   0  36  -4 175.779 228.479   2
   0  36   4 622.764 257.867   3
   0  36   4 285.457 229.020   2
   0  36   6 106.678 229.928   3
   0  36   6 126.748 215.679   2
   0  36  -6-6.85385 228.487   2
   1  -1  -1 33053.6 732.269   4
   1  -1   1 33590.3 730.246   5
  -1   1  -1 34722.0 740.609   3
   1   1  -1 33596.2 736.141   1
   1  -1  -1 32100.7 742.000   1
   1  -1  -1 34685.7 732.457   5
   1  -1   3 62970.6 1363.23   5
  -1   1  -3 61473.3 1355.12   1
   1  -1   3 64344.3 1357.85   4
   1   1  -3 66531.8 1368.66   1
   1   1   3 65840.7 1359.39   3
  -1   1   3 62758.1 1362.87   2
   1   1   3 63129.8 1361.32   5
   1  -1  -3 63265.6 1372.44   1
  -1   1   3 63772.0 1360.14   3
  -1  -1   3 64406.7 1359.58   4
   1   1   5 90908.0 1901.75   3
   1   1   5 89459.3 1891.49   2
   1  -1   5 89203.7 1909.10   5
   1  -1   5 90186.5 1899.36   4
  -1   1   5 94007.2 1901.85   3
   1   1   5 87877.6 1906.20   5
  -1   1   5 88043.9 1901.62   2
   1  -1  -5 88897.3 1911.47   1
  -1   1  -5 85672.6 1891.24   1
  -1  -1   5 86562.5 1899.39   4
   1   1  -5 88732.7 1908.63   1
  -1  -1   7 93195.2 1921.13   4
   1  -1   7 89169.7 1916.64   4
   1  -1   7 86477.3 1930.83   5
   1  -1  -7 91232.4 1927.94   1
  -1   1  -7 91603.2 1907.58   1
  -1  -1  -7 90381.9 1898.08   1
   1   1   7 86180.5 1929.28   5
   1   1   7 86374.6 1910.49   2
   1   1  -7 89937.0 1926.15   1
  -1  -1   7 90966.4 1934.36   5
  -1   1   7 89097.3 1919.17   3
  -1   1   7 86342.6 1917.70   2
  -1  -1  -9 83.0673 50.9784   1
  -1  -1   9 109.866 66.6459   4
  -1  -1   9 275.232 87.9643   5
  -1   1   9 100.199 70.2560   2
   1  -1   9 159.553 65.0489   4
   1   1   9 56.6911 59.2657   4
  -1   1  -9 147.708 59.2730   1
   1   1   9-8.67718 80.4691   5
   1  -1   9 93.9969 78.7805   5
  -1   1   9 72.2148 79.4835   5
   1  -1  -9 62.0664 73.3903   1
   1   1  -9 140.796 74.7178   1
  -1   1   9 110.422 69.1860   3
  -1  -1  11-24.0835 94.7211   4
  -1   1  11 80.5428 93.1076   2
  -1   1  11-26.7020 130.909   5
  -1   1 -11 9.95226 81.2461   1
  -1  -1 -11 46.6780 77.6759   1
   1  -1 -11 74.0312 104.187   1
   1   1  11 93.4016 85.8774   4
   1  -1  11 66.0133 117.549   5
  -1   1  11 58.2311 97.2310   3
   1  -1  11 43.2402 90.6989   4
   1   1  11-51.2227 115.475   5
   1   1 -11-56.9882 107.150   1
  -1  -1  11 103.446 125.688   5
  -1   1  13 13246.6 419.110   5
   1   1 -13 14108.1 389.273   1
  -1   1 -13 13664.3 361.244   1
   1  -1  13 13295.6 411.477   5
   1   1  13 13020.8 365.121   4
   1  -1  13 13341.5 372.572   4
  -1  -1  13 12876.6 412.864   5
  -1  -1  13 13927.5 377.654   4
   1   1  13 13492.7 413.704   5
  -1   1  13 13900.4 383.277   3
  -1   1  13 12558.6 373.498   2
   1  -1 -13 14224.7 388.545   1
  -1  -1 -13 14601.0 354.181   1
   1   1 -15 23734.3 628.824   1
   1   1  15 25545.0 619.805   4
  -1   1 -15 24045.2 605.870   1
  -1  -1  15 25950.6 669.432   5
  -1  -1 -15 25915.1 603.638   1
   1  -1  15 25218.8 665.664   5
   1  -1 -15 25373.9 632.364   1
   1   1 -17 34925.1 857.893   1
  -1  -1  17 35164.7 899.233   5
   1   1  17 35609.4 843.827   4
   1  -1  17 36020.8 850.651   4
  -1   1 -17 35770.1 837.152   1
   1  -1 -17 35084.8 855.559   1
   1   1  17 35257.1 899.145   5
  -1   1  17 35599.5 902.612   5
  -1  -1 -17 35428.6 828.154   1
  -1  -1  17 35212.4 851.431   4
   1  -1  17 35662.9 896.444   5
  -1   1  19 32880.1 789.624   4
  -1   1  19 32192.0 841.995   5
  -1  -1 -19 31651.3 766.809   1
  -1   1 -19 31503.5 774.113   1
  -1  -1  19 30935.7 836.858   5
   1  -1  19 31800.2 785.493   4
   1  -1  19 30767.0 829.258   5
   1   1  19 30092.2 834.800   5
   1   1  19 31416.7 778.627   4
  -1  -1  19 33030.5 793.185   4
  -1   1  21 4355.71 238.021   4
  -1   1 -21 4493.44 232.465   1
   1   1  21 3983.82 283.172   5
  -1  -1  21 4615.57 289.098   5
   1   1  21 4247.28 229.853   4
   1   1 -21 4308.72 251.718   1
  -1  -1 -21 4214.82 221.904   1
  -1   1  21 4641.92 295.711   5
   1  -1  21 4250.63 286.805   5
   1  -1  21 4046.26 230.407   4
  -1  -1  21 4043.90 234.887   4
   1  -1 -23 14409.4 473.641   1
   1   1  23 14716.7 459.447   4
   1   1  23 15677.3 528.647   5
   1   1 -23 14734.9 481.983   1
   1  -1  23 14854.5 466.712   4
  -1  -1  23 16369.2 479.562   4
  -1  -1  23 16036.9 534.372   5
  -1   1  23 15308.3 469.958   4
  -1   1  23 14710.1 531.627   5
   1  -1  23 14347.8 513.238   5
   1   1  25 13290.2 524.052   5
   1  -1  25 14101.1 463.588   4
  -1   1  25 14546.5 535.743   5
  -1  -1  25 14013.7 534.653   5
  -1   1  25 15223.2 476.743   4
   1  -1 -25 13896.8 478.444   1
   1   1  25 13922.0 464.717   4
   1   1 -25 13791.3 486.135   1
  -1  -1  25 15362.4 481.785   4
   1  -1  25 15040.0 533.207   5
   1  -1  27 11706.8 421.060   4
  -1   1  27 11366.9 429.118   4
  -1  -1  27 11303.8 485.703   5
   1   1  27 11246.6 485.779   5
   1  -1  27 10605.8 480.575   5
   1   1  27 10924.6 412.344   4
  -1  -1  27 10623.5 421.367   4
  -1   1  27 10625.9 491.274   5
  -1  -1  29 1777.82 256.802   4
   1  -1  29 1689.55 308.837   5
   1   1  29 2307.66 257.442   4
   1   1  29 2274.65 328.157   5
  -1   1  29 1912.05 314.109   5
   1  -1  29 1664.77 250.711   4
  -1  -1  29 1725.48 306.272   5
  -1   1  29 2104.97 262.375   4
  -1  -1  31 242.633 238.966   4
  -1   1  31 309.922 236.436   4
   1   1  33 3307.84 354.448   5
  -1   1  33 2706.94 410.735   5
  -1  -1  33 4118.10 381.279   5
   1  -1  33 3332.11 350.267   5
  -1   1  33 3151.20 356.432   4
   1  -1  33 3021.45 288.934   4
   1   1  33 3936.78 301.568   4
   1  -1  35 6425.78 372.126   4
   1   1  35 6349.99 357.707   4
  -1   1  35 6163.43 382.799   4
  -1  -1  35 6114.87 378.244   4
  -1   1  35 5962.49 433.712   5
   1   1  35 5873.19 423.307   5
   1  -1  35 6908.94 433.658   5
  -1  -1  35 7017.93 445.741   5
   1   1  37 3831.11 334.325   4
  -1   1  37 3799.45 333.171   4
   1  -1  37 3304.29 318.095   4
  -1  -1  37 4203.42 347.454   4
   1  -1  37 3244.54 380.024   5
   1   1  37 3726.15 389.497   5
  -1  -1  37 3344.03 384.937   5
  -1   1  37 3407.99 382.290   5
   1  -1  39 617.030 277.674   4
   1   1  39 464.522 312.018   5
  -1  -1  39 435.425 282.173   4
   1  -1  39 208.616 303.779   5
   1   1  39 328.193 275.317   4
  -1   1  39 770.882 329.735   5
  -1   1  39 419.478 271.067   4
  -1  -1  39 75.4099 328.250   5
   1  -3   1 93074.9 1983.81   5
   1   3  -1 92189.2 1993.37   1
   1  -3   1 95530.4 1988.25   4
  -1   3  -1 95392.7 2004.10   3
  -1   3  -1 93757.5 1993.77   2
  -1   3   1 94502.1 1991.51   2
   1  -3  -1 93438.4 1983.64   5
   1   3   1 90016.5 1985.84   1
   1   3   1 96848.9 1984.79   3
   1  -3  -1 93871.2 1989.46   4
  -1   3   1 92582.0 1994.17   3
  -1   3   3 380966. 7417.76   2
  -1   3  -3 342763. 7416.44   1
   1   3  -3 332078. 7418.63   1
   1   3   3 359061. 7411.72   3
   1  -3   3 336784. 7411.97   5
   1   3   3 342872. 7405.86   5
   1  -3   3 354179. 7412.10   4
  -1  -3   3 361582. 7407.98   4
  -1   3   3 354832. 7416.81   3
   1   3  -5 123903. 2605.66   1
   1   3   5 120439. 2596.66   5
  -1   3   5 118368. 2600.17   3
   1  -3  -5 121149. 2613.98   1
   1   3   5 124998. 2583.24   2
   1  -3   5 121650. 2595.53   4
   1   3   5 126063. 2597.85   3
  -1   3  -5 120514. 2596.15   1
   1  -3   5 117638. 2600.91   5
  -1   3   7 16871.4 388.110   3
   1   3   7 15945.5 382.853   3
  -1  -3   7 15377.4 385.347   4
  -1   3  -7 15406.6 379.640   1
   1   3   7 15201.0 387.918   5
   1  -3  -7 16721.3 401.745   1
  -1  -3  -7 16609.8 361.711   1
   1  -3   7 16415.3 382.364   4
  -1  -3   7 15351.1 394.606   5
   1   3   7 16305.8 370.041   2
   1  -3   7 15616.6 392.526   5
  -1   3   7 15457.8 385.566   2
   1   3  -7 16440.6 391.681   1
  -1  -3   9 273.200 74.2459   4
  -1  -3  -9 515.253 59.6452   1
   1  -3  -9 432.035 97.4004   1
  -1   3  -9 389.922 76.0536   1
  -1   3   9 500.117 82.0718   2
  -1   3   9 318.987 90.6019   5
   1  -3   9 464.197 75.8087   4
   1   3   9 447.913 67.7615   2
   1   3  -9 455.721 83.7441   1
   1  -3   9 465.787 89.5826   5
  -1  -3   9 414.893 94.0180   5
   1   3   9 394.274 76.3380   3
  -1   3   9 351.365 77.1847   3
   1   3   9 467.495 90.4066   5
   1   3 -11 541.436 124.418   1
  -1   3  11 700.491 143.785   5
  -1   3  11 625.571 115.596   2
  -1  -3  11 633.773 142.621   5
   1  -3  11 614.456 108.228   4
  -1  -3  11 601.099 114.552   4
  -1   3  11 569.630 108.995   3
   1   3  11 587.170 115.006   3
   1  -3 -11 856.175 132.182   1
   1  -3  11 716.716 137.178   5
   1   3  11 620.261 95.4548   2
   1   3  11 621.008 137.564   5
  -1  -3 -11 790.905 90.8353   1
  -1   3 -11 594.505 109.630   1
  -1   3 -13 6473.79 245.810   1
   1  -3  13 6847.72 253.380   4
  -1   3  13 6575.58 295.397   5
   1   3  13 7128.53 286.342   5
   1   3 -13 6920.93 273.621   1
   1  -3 -13 6910.44 265.867   1
  -1  -3 -13 7494.23 224.500   1
  -1  -3  15 61711.4 1442.73   5
  -1  -3 -15 62200.1 1371.23   1
  -1   3  15 63561.4 1410.36   3
   1   3  15 61002.2 1390.14   2
   1   3 -15 60186.0 1409.69   1
   1   3  15 63943.2 1410.90   3
  -1   3  15 63002.9 1403.08   2
   1  -3  15 62276.3 1437.67   5
  -1  -3  17 66867.2 1539.45   5
  -1   3  17 67629.2 1504.61   3
  -1   3 -17 65017.2 1485.09   1
  -1   3  17 67991.3 1546.15   5
   1   3  17 65705.4 1538.70   5
   1  -3 -17 64591.8 1495.29   1
  -1  -3  17 66044.0 1497.28   4
  -1   3  17 67381.9 1495.16   2
  -1  -3 -17 65766.0 1463.09   1
   1  -3  17 66239.3 1535.21   5
   1  -3  17 64188.5 1492.23   4
   1  -3 -19 3011.63 220.622   1
   1  -3  19 2969.42 246.346   5
   1   3  19 3281.86 194.561   4
  -1   3  19 3312.88 211.895   2
  -1   3  19 2760.39 254.958   5
  -1  -3 -19 2937.93 182.621   1
  -1   3  19 3342.75 219.479   3
  -1   3 -19 3214.68 208.012   1
   1   3  19 3050.73 253.434   5
   1  -3  19 3211.74 208.192   4
  -1  -3  19 3163.32 209.015   4
   1   3 -19 3421.17 220.996   1
  -1  -3  19 3341.85 249.130   5
   1  -3  21 1120.25 175.600   4
  -1   3  21 1316.27 234.207   5
  -1   3  21 1214.69 188.823   3
  -1  -3  21 1089.24 186.637   4
  -1  -3  21 1447.47 233.128   5
  -1   3  21 1105.90 179.234   2
   1   3  21 1119.57 223.196   5
   1   3  21 1386.88 171.588   4
   1   3 -21 1189.08 198.998   1
   1  -3  21 1205.47 216.766   5
   1   3  23 17765.2 572.398   5
   1   3  23 17381.7 494.616   4
   1  -3  23 15708.2 493.650   4
   1  -3  23 16542.4 554.291   5
   1   3 -23 16692.7 520.974   1
  -1   3  23 16973.3 495.479   4
  -1  -3  23 15946.9 553.768   5
  -1   3  23 16808.7 565.026   5
   1  -3 -23 15255.0 491.407   1
  -1  -3  23 16999.6 502.466   4
  -1   3 -23 16341.4 504.366   1
   1   3  25 21964.8 697.896   5
  -1  -3  25 21246.5 692.418   5
  -1   3  25 22237.1 630.187   4
   1  -3  25 22825.7 638.742   4
  -1   3  25 22942.6 711.502   5
  -1  -3  25 22700.1 642.805   4
   1   3 -25 21204.2 653.102   1
   1  -3  25 21406.0 690.929   5
   1   3  25 23607.9 630.119   4
   1  -3  27 9679.89 444.654   5
   1   3  27 9462.74 453.348   5
  -1  -3  27 8323.14 430.679   5
  -1   3  27 8955.07 374.676   4
   1   3  27 9462.52 377.398   4
  -1  -3  27 8790.11 385.051   4
  -1   3  27 9443.08 455.416   5
   1  -3  27 9052.58 385.269   4
   1   3 -27 9118.02 413.586   1
  -1   3  29 4863.91 306.880   4
   1   3  29 4419.25 383.763   5
  -1  -3  29 3936.12 349.483   5
   1   3  29 4780.89 308.834   4
  -1   3  29 4082.64 365.707   5
   1  -3  29 4209.03 354.175   5
  -1  -3  29 4520.45 317.270   4
   1  -3  29 5047.82 312.700   4
   1  -3  31 311.446 241.694   4
  -1  -3  31 312.107 248.538   4
   1   3  33 2972.89 284.156   4
   1  -3  33 2767.39 291.701   4
   1   3  33 2354.97 341.950   5
  -1   3  33 2937.61 379.668   5
  -1  -3  33 2323.72 332.499   5
   1  -3  33 2129.25 317.060   5
  -1   3  33 2805.05 303.349   4
   1   3  35 6019.69 349.168   4
  -1  -3  35 6053.15 417.736   5
   1  -3  35 5168.53 345.158   4
  -1   3  35 5431.01 414.997   5
   1   3  35 5248.50 409.408   5
  -1  -3  35 5549.99 363.146   4
  -1   3  35 5431.63 351.605   4
   1  -3  35 5135.81 394.458   5
   1  -3  37 2225.44 292.710   4
  -1  -3  37 2095.91 342.741   5
   1  -3  37 2195.79 338.306   5
  -1  -3  37 2623.08 322.254   4
   1   3  37 2690.54 296.693   4
  -1   3  37 2277.50 349.846   5
  -1   3  37 2541.29 304.685   4
   1   3  37 2507.34 352.063   5
   1  -3  39 1213.36 329.683   5
  -1  -3  39 1272.54 308.380   4
  -1   3  39 934.537 280.892   4
   1   3  39 989.808 345.509   5
   1   3  39 1066.84 282.541   4
   1  -3  39 1053.79 290.882   4
  -1   3  39 788.112 340.387   5
  -1  -3  39 682.313 331.454   5
   1   5   1 11346.4 277.006   1
   1   5  -1 11376.4 286.823   1
  -1   5   1 11065.8 278.869   2
   1  -5  -1 11416.3 256.893   5
   1   5  -1 11790.2 280.951   3
   1  -5   1 11197.7 258.977   5
  -1   5  -1 11413.1 302.899   3
   1   5   1 11729.5 272.872   3
   1  -5   1 11268.0 268.498   4
  -1   5   1 11254.9 287.912   3
   1  -5  -1 11505.4 271.771   4
   1   5   3 21292.8 481.091   3
   1  -5   3 21403.6 480.102   4
   1   5  -3 20254.0 500.049   3
  -1   5   3 20377.9 482.448   2
  -1   5   3 20733.9 489.636   3
   1   5   3 21667.6 464.611   5
  -1   5  -3 20931.0 517.684   3
   1   5  -3 20821.1 493.757   1
  -1  -5   3 21538.0 472.539   4
   1  -5   3 21921.8 476.957   5
  -1   5  -3 22017.3 496.445   1
   1  -5   5 926818. 20037.6   5
   1   5   5 962022. 20017.6   2
   1   5  -5 911052. 20047.5   1
  -1  -5   5 956359. 20032.7   4
  -1   5   5 938236. 20043.8   3
  -1  -5   5 957079. 20043.2   5
  -1   5  -5 917539. 20042.2   1
   1   5   5 956827. 20029.5   5
   1   5   5 980540. 20040.8   3
  -1   5   5 999999. 20039.9   2
   1  -5   5 939821. 20035.9   4
  -1   5   7 212350. 4472.07   3
  -1  -5   7 205771. 4461.95   4
   1   5   7 213173. 4468.63   3
   1   5  -7 213430. 4477.52   1
  -1   5  -7 209257. 4469.98   1
  -1  -5   7 207064. 4476.18   5
   1  -5  -7 207190. 4488.57   1
   1  -5   7 208480. 4463.20   4
   1  -5   7 209888. 4474.93   5
  -1   5   7 208912. 4467.95   2
   1   5   7 212691. 4465.04   5
   1   5   7 212055. 4449.97   2
  -1   5   9 2851.57 136.854   2
  -1   5  -9 2916.72 140.527   1
   1  -5   9 2636.37 131.844   4
  -1  -5   9 3205.77 136.944   4
   1  -5  -9 3330.99 162.957   1
  -1  -5   9 2876.84 153.985   5
   1   5   9 2978.54 139.880   3
  -1   5   9 2857.72 138.920   3
   1   5  -9 2898.07 149.213   1
   1   5   9 2855.21 145.309   5
   1   5   9 3128.24 124.286   2
   1  -5   9 2916.95 150.059   5
  -1  -5  -9 3310.06 128.285   1
   1  -5 -11 14270.4 391.967   1
   1   5  11 13392.3 387.784   5
  -1   5  11 13847.4 394.867   5
   1   5 -11 13444.1 382.524   1
  -1  -5  11 13543.3 372.377   4
   1  -5  11 13339.1 389.812   5
   1   5  11 13037.9 348.907   2
  -1  -5  11 13564.9 392.753   5
   1   5  11 13637.8 368.177   3
   1  -5  11 13216.8 365.816   4
  -1   5  11 12767.3 371.091   3
  -1   5 -11 13241.5 369.934   1
  -1  -5 -11 14123.9 343.883   1
  -1   5  11 13651.2 367.214   2
   1  -5 -13 67541.4 1547.59   1
   1   5 -13 69010.5 1548.29   1
  -1   5  13 69093.4 1568.72   5
   1  -5  13 65643.2 1534.68   4
  -1   5 -13 68253.9 1535.59   1
  -1  -5 -13 71224.2 1506.62   1
  -1  -5  13 69373.5 1540.18   4
   1   5  13 71038.6 1565.28   5
   1   5  15 63294.0 1442.39   3
  -1   5  15 62390.6 1433.38   2
   1  -5 -15 64514.8 1447.39   1
  -1   5 -15 61306.1 1433.77   1
  -1  -5 -15 65618.2 1404.63   1
   1  -5  15 64183.1 1472.91   5
   1   5  15 62815.9 1419.32   2
  -1   5  15 65621.7 1443.66   3
  -1  -5  15 63391.5 1472.48   5
  -1   5  17 16860.7 467.225   3
  -1  -5  17 16699.3 506.357   5
   1   5  17 16337.1 470.466   3
   1  -5  17 16132.4 460.753   4
  -1   5  17 16740.1 506.776   5
   1  -5  17 15371.0 494.063   5
  -1  -5  17 15706.1 458.990   4
   1   5  17 16448.6 504.301   5
  -1   5  17 16285.5 456.271   2
   1  -5 -17 16441.4 466.038   1
  -1  -5 -17 17251.2 434.010   1
   1   5  17 15767.8 443.985   2
   1   5 -17 16450.9 479.260   1
   1   5 -19 7253.10 304.914   1
   1  -5  19 6724.17 320.218   5
  -1   5  19 7026.41 277.649   2
  -1  -5  19 6761.27 285.750   4
   1   5  19 7517.34 297.907   3
  -1   5  19 7332.91 345.402   5
   1   5  19 7229.90 272.258   2
   1  -5  19 7134.88 288.439   4
  -1   5  19 7429.15 293.615   3
   1   5  19 6969.99 333.472   5
  -1  -5  19 7187.73 329.261   5
   1  -5 -19 6776.16 287.743   1
  -1  -5 -19 7001.31 252.525   1
   1   5 -21 556.921 199.501   1
  -1  -5  21 592.163 213.826   5
   1  -5  21 503.254 204.702   5
  -1  -5  21 638.152 176.748   4
   1   5  21 738.112 219.487   5
  -1   5  21 659.067 193.681   2
   1   5  21 482.536 177.060   3
  -1   5 -21 712.255 186.728   1
  -1   5  21 983.840 213.662   3
   1  -5  21 647.298 174.432   4
   1   5  21 698.470 167.682   2
  -1   5  21 701.819 266.335   5
  -1   5  23 20455.1 562.056   2
   1   5  23 20039.5 626.895   5
   1   5  23 20242.1 549.867   4
  -1   5 -23 19983.2 578.962   1
  -1   5  23 19821.8 636.947   5
   1  -5  23 19105.2 564.733   4
  -1  -5  23 18610.4 609.865   5
  -1   5  23 19590.0 580.254   3
  -1  -5  23 18735.7 567.848   4
   1  -5 -23 18899.8 561.871   1
   1   5 -23 19847.2 595.324   1
   1  -5  23 19195.7 616.435   5
   1   5  25 21613.8 715.306   5
   1   5  25 23880.1 643.876   4
  -1  -5  25 23970.9 669.069   4
  -1   5 -25 23373.0 672.976   1
  -1   5  25 22345.5 669.288   3
  -1  -5  25 22578.8 720.340   5
  -1   5  25 23388.8 732.377   5
   1   5 -25 23581.4 690.940   1
  -1   5  25 23895.7 654.011   2
   1  -5  25 23928.8 713.486   5
   1  -5  25 23034.9 658.658   4
  -1   5  27 21594.0 717.732   5
   1   5  27 20857.4 706.337   5
  -1  -5  27 21712.0 680.831   5
  -1   5  27 21979.8 624.842   4
   1   5  27 20581.4 606.627   4
   1  -5  27 20744.7 680.701   5
   1  -5  27 21346.2 626.892   4
  -1  -5  27 20130.9 628.118   4
   1   5 -27 20298.9 654.622   1
  -1   5  29 2831.03 351.153   5
   1   5  29 3231.65 300.624   4
  -1  -5  29 1981.95 310.082   5
  -1   5  29 2918.07 268.502   4
   1  -5  29 2607.09 272.621   4
  -1  -5  29 2700.66 276.692   4
   1  -5  29 2432.45 322.625   5
   1   5  29 2334.84 365.442   5
   1  -5  31 149.553 226.553   4
  -1   5  31 148.797 290.175   5
  -1  -5  31 390.712 238.134   4
   1   5  31 125.544 287.359   5
  -1  -5  33 2206.40 336.549   5
  -1   5  33 2303.71 288.099   4
   1  -5  33 2477.31 277.648   4
   1   5  33 2481.48 269.166   4
   1  -5  33 2560.50 323.424   5
   1   5  33 2209.18 336.606   5
  -1   5  33 2696.15 370.782   5
   1   5  35 2102.53 321.622   5
   1   5  35 1999.21 275.131   4
   1  -5  35 2001.68 325.362   5
  -1   5  35 2129.98 344.967   5
  -1   5  35 2057.94 285.361   4
  -1  -5  35 2248.75 300.087   4
  -1  -5  35 1991.93 329.569   5
   1  -5  35 2007.83 286.411   4
   1   5  37 3087.49 394.870   5
  -1  -5  37 3976.87 398.020   5
   1  -5  37 3938.24 340.951   4
  -1   5  37 3568.13 406.166   5
   1   5  37 3845.14 317.169   4
  -1  -5  37 3763.45 344.554   4
   1  -5  37 3499.02 369.957   5
  -1   5  37 3591.10 324.492   4
   1  -5  39 316.873 325.061   5
  -1  -5  39 630.735 294.353   4
  -1   5  39 1116.89 293.419   4
  -1   5  39 550.504 345.035   5
   1  -5  39 540.470 289.022   4
   1   5  39 745.655 259.809   4
   1   5  39 619.251 327.646   5
  -1  -5  39 934.230 336.738   5
  -1   7  -1 23289.4 542.367   2
   1  -7  -1 23730.2 515.030   5
   1   7   1 23604.8 536.661   3
   1   7   1 23764.3 540.544   1
   1   7  -1 23173.1 541.443   3
   1  -7   1 24216.3 531.693   4
  -1   7   1 23521.2 548.760   3
  -1   7  -1 24178.5 558.279   3
   1  -7  -1 23863.5 533.595   4
  -1   7   1 23407.4 538.690   2
   1   7  -1 24724.6 548.053   1
   1  -7   1 23201.6 516.174   5
   1   7   3 85.9993 54.3901   3
  -1   7   3 79.3694 59.1054   3
   1  -7   3 81.9029 40.6442   5
  -1   7  -3 78.8644 68.6821   1
   1  -7   3 150.957 48.1332   4
  -1  -7   3 119.858 47.9103   5
  -1   7   3 99.3361 56.9019   2
   1   7   3 82.5096 34.3954   2
   1   7  -3 172.162 68.7983   1
  -1  -7   3 74.8711 37.8471   4
   1   7  -3 180.866 75.0975   3
  -1   7  -3 56.0853 86.5686   3
   1   7  -5 11453.0 324.138   3
  -1   7  -5 11184.8 338.488   3
  -1   7  -5 11552.8 302.663   1
  -1   7   5 10936.4 284.091   2
   1   7   5 11197.1 266.502   5
   1   7  -5 11185.7 302.190   1
  -1  -7   5 11541.2 276.445   4
  -1  -7   5 11100.5 286.963   5
   1   7   5 10809.5 260.474   2
   1  -7   5 11221.9 281.890   5
   1   7   5 11023.8 288.000   3
  -1   7   5 11117.4 295.601   3
   1  -7   5 11917.1 283.656   4
   1   7   7 481598. 10084.7   5
  -1  -7   7 476724. 10099.4   5
   1  -7   7 484905. 10097.2   5
  -1   7   7 446945. 10095.7   2
  -1   7  -7 479960. 10104.8   1
   1  -7   7 485472. 10091.0   4
   1   7   7 481260. 10073.9   2
  -1  -7   7 480832. 10086.3   4
   1   7   7 483809. 10098.4   3
  -1   7   7 473618. 10100.2   3
   1   7  -7 473635. 10108.6   1
   1   7   9 24042.3 599.721   3
   1   7  -9 24642.6 608.393   1
   1  -7   9 24134.2 587.845   4
  -1   7   9 24756.2 599.540   3
  -1   7   9 24274.1 591.837   2
   1   7   9 25969.7 603.308   5
  -1  -7   9 24784.8 605.898   5
  -1  -7   9 24856.0 587.000   4
   1  -7   9 24292.0 601.937   5
   1  -7  -9 26349.6 627.030   1
  -1   7  -9 24802.7 603.502   1
   1  -7  11 12550.2 356.415   4
  -1  -7  11 12867.6 380.582   5
   1   7  11 12168.2 337.257   2
   1   7 -11 11981.4 372.368   1
  -1  -7  11 13078.9 357.223   4
   1  -7  11 12173.3 373.648   5
   1  -7 -11 12853.4 395.755   1
  -1   7 -11 12780.0 371.246   1
   1   7  11 12154.6 356.409   3
  -1  -7 -11 12971.8 351.737   1
  -1   7  11 12103.4 377.938   5
   1   7  11 12670.2 372.945   5
  -1   7  13 72371.7 1542.02   2
  -1   7  13 69326.1 1571.61   5
   1   7  13 66701.3 1561.72   5
  -1  -7  13 67346.3 1541.10   4
   1  -7  13 67563.0 1540.95   4
  -1  -7 -13 69793.0 1520.87   1
  -1   7 -13 68668.3 1547.46   1
  -1   7  13 69407.8 1549.41   3
   1  -7  15 35200.6 902.734   5
  -1  -7  15 35706.0 908.097   5
  -1  -7 -15 37182.4 852.704   1
  -1   7  15 37142.3 886.677   3
   1   7  15 36237.0 859.964   2
   1  -7 -15 36239.0 899.287   1
  -1   7  15 38955.1 879.369   2
   1   7  15 37786.6 883.332   3
   1   7 -15 36763.9 895.970   1
   1   7  17 19949.1 557.548   5
   1   7  17 18066.6 486.160   2
   1   7  17 18692.1 514.276   3
   1  -7 -17 17613.0 523.514   1
  -1  -7  17 17877.2 542.102   5
  -1   7  17 18252.2 551.612   5
  -1   7  17 18861.6 503.660   2
  -1  -7  17 18175.6 509.952   4
  -1   7 -17 17715.6 513.973   1
   1  -7  17 18195.3 507.627   4
   1  -7  17 17504.2 533.278   5
  -1  -7 -17 18724.8 475.375   1
  -1   7  17 19543.9 515.439   3
   1   7 -17 18508.4 525.323   1
   1  -7 -19 2259.48 214.088   1
  -1   7  19 1842.14 185.591   2
   1  -7  19 1613.65 183.794   4
   1   7  19 1848.82 227.838   5
   1   7 -19 1615.79 203.626   1
  -1   7  19 1922.43 193.181   3
   1   7  19 1782.52 170.521   2
  -1   7  19 1521.08 233.090   5
   1  -7  19 1557.52 220.392   5
  -1  -7  19 1716.44 184.876   4
   1   7  19 1710.67 189.856   3
  -1  -7  19 1751.42 222.717   5
  -1   7 -19 1929.73 202.276   1
   1  -7  21 1192.35 229.969   5
  -1  -7  21 1211.20 197.024   4
   1   7  21 1203.27 172.985   2
   1  -7  21 1474.95 200.885   4
  -1   7  21 1816.75 266.783   5
   1   7 -21 1174.27 220.184   1
  -1   7  21 1044.75 202.742   3
  -1   7 -21 1134.85 209.476   1
  -1   7  21 1077.82 196.879   2
   1   7  21 1387.38 198.874   3
  -1  -7  21 1249.05 227.845   5
   1   7  21 1028.69 229.050   5
  -1   7 -23 3967.15 277.771   1
   1   7  23 4294.08 245.088   2
  -1  -7  23 4005.29 295.494   5
   1  -7  23 4193.17 264.060   4
  -1  -7  23 3860.26 265.080   4
   1   7 -23 3738.43 292.102   1
  -1   7  23 3917.14 248.350   2
  -1   7  23 4332.97 268.409   3
   1   7  23 3924.28 314.525   5
   1  -7  23 4049.56 301.652   5
   1   7  23 3891.73 269.071   3
  -1   7  23 4209.10 331.914   5
   1   7  25 34080.8 945.494   5
  -1   7  25 34397.4 856.128   2
   1   7  25 33739.4 879.468   3
  -1   7  25 32919.3 875.114   3
  -1   7 -25 32708.8 883.439   1
  -1  -7  25 30954.9 867.784   4
   1   7  25 33100.9 844.753   2
   1  -7  25 32818.7 870.429   4
  -1   7  25 33925.5 945.661   5
   1  -7  25 33358.9 917.122   5
   1   7 -25 33633.9 900.483   1
  -1  -7  25 32664.7 917.573   5
   1   7  27 24804.8 671.964   4
  -1  -7  27 22303.0 690.766   4
   1   7 -27 24055.0 724.431   1
   1   7  27 23771.6 769.822   5
  -1  -7  27 23843.5 743.911   5
   1  -7  27 24505.9 695.167   4
  -1   7  27 23063.1 769.037   5
   1  -7  27 22592.8 726.319   5
  -1   7  27 24584.0 703.591   3
  -1   7  27 24579.5 678.370   2
  -1  -7  29 2801.78 319.158   5
  -1  -7  29 2914.06 281.382   4
  -1   7  29 2950.10 359.962   5
   1   7  29 2371.65 354.520   5
   1   7 -29 2749.85 312.647   1
   1  -7  29 2968.79 280.200   4
   1   7  29 2833.26 266.205   4
   1  -7  29 2661.34 313.170   5
  -1  -7  31 8.44844 241.727   4
   1  -7  31 305.833 228.350   4
  -1   7  31 343.403 305.404   5
   1   7  31 283.827 291.968   5
   1  -7  33 1513.47 299.018   5
   1  -7  33 1202.06 262.459   4
   1   7  33 1825.84 262.649   4
  -1  -7  33 1538.46 307.804   5
   1   7  33 1325.34 328.160   5
  -1   7  33 1376.39 251.542   4
  -1   7  33 768.222 328.729   5
  -1   7  35 4554.55 399.388   5
  -1  -7  35 4318.63 344.176   4
   1   7  35 3865.15 400.617   5
   1  -7  35 4554.19 373.945   5
   1   7  35 4592.03 325.839   4
   1  -7  35 4441.72 335.520   4
  -1   7  35 4867.31 330.019   4
  -1  -7  35 4848.41 395.024   5
  -1  -7  37 1015.57 294.743   4
   1   7  37 1776.04 343.164   5
  -1  -7  37 1203.02 343.312   5
   1   7  37 1816.73 274.956   4
  -1   7  37 1246.92 284.555   4
  -1   7  37 1186.23 353.278   5
   1  -7  37 962.305 315.072   5
   1  -7  37 1254.01 278.589   4
   1  -9   1 48.2105 32.9338   5
   1   9  -1 99.0290 75.8312   3
   1   9   1 47.9268 65.7736   3
  -1   9  -1 101.296 87.2444   3
  -1   9   1 50.2940 80.1637   3
   1   9  -1 27.4228 79.1868   1
  -1   9   1 57.1996 71.7510   2
   1  -9  -1 94.2658 57.6124   4
   1   9   1 53.4164 76.3672   1
  -1   9  -1 17.5734 76.2005   2
   1  -9   1 20.7096 53.3173   4
   1  -9  -1 40.7637 33.7316   5
  -1   9   3 33083.3 768.031   2
   1  -9   3 34842.1 748.977   5
   1   9   3 34539.2 774.471   3
  -1  -9   3 33587.3 750.832   5
  -1  -9   3 36052.0 750.194   4
   1   9   3 32998.2 745.746   2
  -1   9  -3 32497.0 787.206   1
   1   9  -3 33921.5 790.719   3
   1  -9   3 34203.4 763.047   4
  -1   9   3 34347.2 782.444   3
  -1   9  -3 34228.5 806.802   3
   1   9  -3 34831.8 788.440   1
  -1  -9   5 42528.0 899.854   5
  -1   9   5 39291.1 913.933   3
   1   9   5 40363.2 872.383   5
  -1   9  -5 39659.6 923.411   1
  -1   9  -5 39286.4 957.995   3
   1  -9   5 42228.8 894.263   5
   1   9  -5 40600.7 946.903   3
  -1  -9   5 42019.5 890.576   4
   1   9  -5 39739.7 924.128   1
   1   9   5 39831.9 907.218   3
  -1   9   5 38734.1 900.499   2
   1   9   5 38618.0 877.430   2
   1  -9   5 40487.3 898.338   4
   1   9   7 38123.8 865.971   3
  -1   9   7 35584.7 867.156   3
  -1   9  -7 37091.7 876.555   1
   1  -9   7 38553.9 859.050   5
  -1  -9   7 38495.5 865.802   5
  -1  -9   7 38164.3 850.713   4
   1   9   7 37612.3 835.013   2
  -1   9   7 37868.7 857.782   2
   1   9  -7 36631.6 880.180   1
   1  -9   7 38782.5 856.258   4
  -1   9  -7 37718.6 935.088   3
   1   9   7 38134.8 842.043   5
   1   9  -7 38033.8 921.808   3
  -1   9  -9 44165.5 1024.96   1
   1   9  -9 42821.3 1032.01   1
   1  -9   9 43943.9 1007.28   4
   1   9   9 43556.9 1003.61   5
  -1   9   9 44619.2 1010.55   2
   1   9   9 44860.2 1020.76   3
  -1  -9   9 45003.6 1005.38   4
   1   9   9 45635.8 992.768   2
  -1  -9   9 44309.9 1024.08   5
   1  -9   9 45203.6 1018.06   5
  -1  -9  11 8003.92 267.292   4
   1   9  11 8417.17 283.085   5
   1  -9 -11 8162.42 320.745   1
  -1  -9  11 8553.31 298.077   5
  -1   9  11 7929.00 299.000   5
   1  -9  11 7921.45 287.646   5
   1  -9  11 8095.44 269.224   4
  -1  -9 -13 32192.2 751.080   1
   1  -9 -13 31855.3 789.138   1
   1   9  13 31257.4 729.924   2
   1   9 -13 30500.3 769.001   1
  -1   9  13 31071.6 756.091   3
  -1  -9  13 30335.8 749.087   4
   1   9  13 30459.6 752.639   3
  -1   9  13 28967.5 770.359   5
   1   9  13 29859.8 762.050   5
  -1   9  13 31838.1 744.281   2
  -1  -9 -15 36912.3 871.493   1
   1  -9  15 36038.4 885.953   4
  -1  -9  15 37230.0 911.768   5
  -1   9 -15 36435.1 896.078   1
   1   9  15 36057.9 861.687   2
  -1   9  15 37092.7 891.757   3
   1  -9 -15 38524.1 924.322   1
   1   9 -15 37524.5 905.597   1
   1  -9  15 38452.7 915.888   5
  -1  -9  15 36289.2 885.739   4
   1   9  15 36813.2 886.869   3
  -1   9  15 35714.5 875.659   2
   1  -9  17 9448.59 355.499   5
   1  -9 -17 8683.68 343.875   1
  -1  -9 -17 8053.27 293.571   1
  -1   9  17 9368.38 311.774   2
   1  -9  17 8836.31 319.208   4
   1   9  17 8578.41 314.112   3
   1   9 -17 8789.99 339.373   1
  -1  -9  17 9578.85 360.521   5
   1   9  17 8531.30 346.176   5
  -1   9  17 7975.46 313.212   3
  -1  -9  17 9031.57 319.868   4
  -1   9  17 9103.57 357.489   5
  -1   9 -17 8868.81 335.310   1
   1   9  17 8388.31 290.002   2
   1  -9  19 3909.20 292.857   5
   1   9  19 3822.18 232.097   3
  -1  -9  19 4088.63 270.725   5
   1   9 -19 3574.44 254.756   1
   1   9  19 3859.40 212.938   2
  -1   9  19 3986.54 221.369   2
   1   9  19 3930.81 268.432   5
  -1   9  19 3694.24 279.173   5
  -1  -9  19 3406.52 232.011   4
  -1   9  19 3929.57 233.445   3
  -1   9 -19 3699.14 265.150   1
   1  -9  19 3982.54 252.949   4
  -1   9  21 123.650 173.588   3
  -1   9 -21-25.1157 214.496   1
  -1  -9  21 262.435 179.827   4
   1   9  21 72.6883 152.973   2
   1  -9  21-71.7093 188.971   4
   1  -9  21-7.44678 221.992   5
   1   9 -21 60.9285 204.893   1
  -1   9  21-96.1433 172.500   2
   1   9  21-5.92499 175.264   3
  -1  -9  21 104.818 217.853   5
  -1   9  21-8.43834 238.642   5
   1   9  21 153.751 230.939   5
  -1   9  23 13850.2 519.636   5
   1  -9  23 12930.8 456.968   4
   1   9  23 13755.8 463.163   3
   1  -9  23 12261.6 488.471   5
   1   9  23 13091.6 418.989   2
  -1   9  23 13836.8 452.550   3
   1   9  23 13453.2 514.454   5
  -1  -9  23 12931.0 455.742   4
  -1   9 -23 13303.4 468.595   1
  -1   9  23 13513.8 435.659   2
   1   9 -23 14591.6 494.252   1
  -1  -9  23 13480.9 503.515   5
   1   9  25 22961.5 746.384   5
  -1  -9  25 22711.5 684.760   4
  -1  -9  25 22537.7 716.088   5
  -1   9  25 23682.9 755.357   5
   1   9  25 24555.8 652.681   2
  -1   9 -25 24719.8 710.423   1
   1   9  25 24909.3 691.910   3
   1  -9  25 23681.2 719.903   5
  -1   9  25 23771.6 682.974   3
   1   9 -25 23953.9 714.234   1
  -1   9  25 24031.0 656.937   2
   1  -9  25 23939.2 685.734   4
  -1  -9  27 13401.2 532.327   5
  -1   9  27 14440.9 578.377   5
   1   9  27 14314.3 465.466   2
  -1   9  27 14016.0 502.296   3
   1   9  27 13338.8 563.595   5
   1   9 -27 13751.3 529.315   1
  -1   9  27 14410.4 474.761   2
  -1  -9  27 13557.9 501.692   4
   1  -9  27 14032.8 496.300   4
   1  -9  27 13496.1 539.228   5
   1   9  27 14378.4 503.562   3
  -1   9 -27 14668.9 526.770   1
  -1  -9  29 3202.86 294.676   4
  -1   9  29 3842.98 376.356   5
   1   9 -29 2975.39 331.001   1
   1  -9  29 3738.10 293.462   4
   1  -9  29 3478.31 330.999   5
  -1  -9  29 3310.77 331.842   5
   1   9  29 3309.01 357.448   5
  -1  -9  31 207.231 263.865   5
   1  -9  31 417.702 236.420   4
  -1  -9  31 424.341 242.525   4
  -1   9  31 48.5964 300.639   5
   1   9  31 157.698 299.942   5
   1  -9  31-235.368 278.803   5
   1   9  31 61.5539 209.212   4
  -1   9  31 50.3543 232.657   2
  -1   9  33 2125.17 266.244   4
  -1  -9  33 2627.81 333.542   5
  -1   9  33 2045.92 344.380   5
   1   9  33 1946.46 253.011   4
   1   9  33 1699.05 338.727   5
   1  -9  33 2363.01 288.862   4
   1  -9  33 1695.72 314.433   5
  -1  -9  35 1979.66 297.790   4
   1  -9  35 1902.87 292.968   4
  -1   9  35 1907.21 346.322   5
  -1  -9  35 1956.81 335.896   5
   1   9  35 1354.36 329.800   5
   1  -9  35 1828.77 311.926   5
  -1   9  35 1797.32 271.019   4
   1   9  35 1943.41 275.026   4
   1   9  37 1759.10 277.205   4
  -1   9  37 1713.62 360.271   5
   1  -9  37 1965.18 321.634   5
  -1  -9  37 1396.93 331.379   5
   1  -9  37 1933.93 297.468   4
  -1   9  37 2234.47 293.320   4
   1   9  37 1618.02 348.625   5
   1  11   1 1295.56 117.982   3
   1  11  -1 1363.41 138.883   1
  -1  11   1 934.333 116.236   2
  -1  11  -1 1339.82 148.811   3
   1  11  -1 1180.70 128.716   3
   1 -11   1 1192.11 98.1816   4
   1 -11  -1 1211.87 99.0106   4
   1 -11   1 1174.89 58.9689   5
  -1  11  -1 1174.65 127.817   2
   1  11   1 1189.27 133.545   1
   1 -11  -1 1171.54 59.5318   5
  -1  11   1 1184.66 132.768   3
   1  11   3 8844.32 267.701   3
   1 -11   3 9157.26 225.738   5
   1  11  -3 8558.19 281.830   1
   1 -11   3 9349.12 251.993   4
  -1  11  -3 8417.51 307.105   3
  -1 -11   3 9387.10 230.819   5
  -1 -11   3 9166.47 232.338   4
  -1  11   3 8505.00 273.359   3
   1  11   3 8535.97 239.434   2
   1  11  -3 8919.89 290.724   3
  -1  11   3 8591.02 259.891   2
  -1 -11   5 29258.5 622.266   4
  -1  11  -5 27134.8 666.925   1
   1  11  -5 28539.8 669.073   1
   1  11   5 26936.5 612.635   2
   1  11   5 24687.3 587.011   5
   1 -11   5 28606.9 633.388   4
  -1  11   5 27813.5 658.039   3
   1 -11   5 28280.1 618.586   5
  -1  11   5 27304.4 634.518   2
   1  11  -5 27166.7 685.140   3
  -1  11  -5 25425.2 696.209   3
   1  11   5 26785.7 644.593   3
  -1 -11   5 28791.3 625.795   5
  -1 -11   7 89225.2 1920.58   4
   1  11   7 91239.8 1904.59   5
   1  11  -7 85830.6 1993.22   3
   1 -11   7 89810.9 1929.02   4
   1  11   7 86222.4 1939.07   3
   1 -11   7 89191.4 1926.53   5
   1  11   7 85874.3 1907.50   2
  -1 -11   7 89628.4 1932.73   5
   1  11  -9 9686.29 404.305   3
  -1 -11   9 10172.7 313.720   5
   1  11   9 9971.32 276.488   2
  -1  11   9 9360.48 300.285   5
   1  11   9 9669.50 284.944   5
  -1 -11   9 10076.8 292.368   4
   1 -11   9 10046.7 304.939   5
   1 -11   9 9782.50 293.536   4
   1 -11  11 8619.70 296.092   5
   1  11 -11 8683.30 316.646   1
   1 -11  11 8736.22 282.397   4
  -1 -11  11 9208.02 309.794   5
  -1  11  11 8520.04 282.613   2
   1  11  11 8898.00 287.578   5
  -1  11  11 8916.90 299.682   3
  -1  11  11 8426.08 305.683   5
  -1 -11  11 8394.87 278.105   4
  -1  11 -11 9229.50 316.049   1
  -1  11 -11 8019.28 400.298   3
   1  11  11 9471.74 302.748   3
  -1  11  13 46731.2 1061.75   2
  -1  11 -13 45802.5 1084.29   1
   1  11  13 47065.7 1044.47   2
   1  11  13 45461.4 1073.45   3
   1  11  13 45417.4 1077.18   5
  -1  11  13 45870.9 1091.47   5
  -1 -11  13 43676.9 1061.57   4
  -1 -11 -13 45111.8 1074.95   1
   1  11 -13 47084.0 1096.28   1
   1 -11 -13 45180.6 1112.33   1
  -1  11  13 46477.7 1080.71   3
   1 -11  13 46661.1 1084.53   5
  -1 -11 -15 21875.9 578.996   1
   1  11 -15 22131.5 594.326   1
  -1  11 -15 21957.5 586.740   1
  -1 -11  15 21282.2 594.503   5
  -1  11  15 21034.0 560.638   2
   1  11  15 20964.5 572.679   3
   1 -11  15 21432.3 569.276   4
  -1 -11  15 20362.1 565.428   4
  -1  11  15 21583.0 574.046   3
   1  11  15 21491.5 592.696   5
   1 -11  15 22004.2 594.947   5
   1  11  15 21637.0 547.028   2
   1 -11 -15 21581.8 618.345   1
  -1  11 -17 15320.6 478.245   1
   1 -11  17 15556.1 468.942   4
   1  11  17 14547.9 486.563   5
   1  11  17 15647.6 437.577   2
   1  11 -17 16247.8 493.263   1
   1  11  17 15177.7 459.858   3
  -1  11  17 15162.7 467.650   3
  -1 -11  17 17063.3 502.231   5
   1 -11  17 15853.3 495.664   5
  -1  11  17 16729.0 454.565   2
  -1  11  17 15307.2 500.352   5
   1  11  19 6669.44 287.375   3
   1  11  19 6594.28 260.352   2
   1  11 -19 6472.20 323.116   1
  -1  11 -19 6458.35 323.818   1
  -1  11  19 6469.02 288.855   3
  -1 -11  19 6015.94 290.390   4
  -1  11  19 7009.73 278.727   2
  -1 -11  19 5805.45 315.640   5
   1  11  19 5793.08 317.914   5
   1 -11  19 6187.67 296.916   4
  -1  11  19 5941.64 336.130   5
   1 -11  19 6704.63 336.327   5
  -1  11  21 1700.61 268.170   5
   1  11  21 1710.34 245.206   5
   1 -11  21 1421.85 215.164   4
  -1 -11  21 1709.71 219.940   4
   1  11  21 1387.58 185.901   2
  -1 -11  21 1676.25 256.074   5
  -1  11  21 1582.85 210.736   3
   1 -11  21 1391.58 239.851   5
   1  11 -21 1518.25 239.044   1
   1  11  21 1402.90 206.281   3
  -1  11 -21 1468.48 246.350   1
  -1  11  21 1747.68 200.237   2
   1 -11  23 17069.8 547.998   4
   1  11  23 17657.3 548.571   3
  -1  11 -23 17475.3 565.184   1
   1 -11  23 18832.4 588.913   5
   1  11  23 16613.0 595.118   5
   1  11  23 17448.0 505.611   2
  -1 -11  23 16727.7 571.919   5
   1  11 -23 17745.7 579.681   1
  -1  11  23 17027.3 535.233   3
  -1  11  23 17787.1 615.187   5
  -1  11  23 19120.8 529.683   2
  -1 -11  23 16948.5 549.358   4
   1 -11  25 12659.9 493.449   5
   1  11  25 12912.1 423.694   2
   1  11 -25 13092.0 502.378   1
  -1  11  25 13197.5 433.366   2
   1  11  25 13251.7 534.392   5
   1 -11  25 13313.0 467.947   4
  -1  11 -25 13091.6 490.566   1
   1  11  25 12334.8 457.208   3
  -1 -11  25 12758.5 468.396   4
  -1  11  25 12186.2 452.675   3
  -1  11  25 12604.3 530.077   5
  -1 -11  25 12406.7 504.598   5
   1 -11  27 4992.29 325.031   4
   1  11  27 5393.59 287.737   2
  -1  11  27 5932.41 400.248   5
  -1  11  27 5307.00 315.212   3
   1  11  27 4852.66 318.552   3
  -1 -11  27 4531.15 349.701   5
   1  11  27 5190.11 390.632   5
  -1 -11  27 4593.58 319.032   4
   1  11 -27 5141.81 364.976   1
  -1  11 -27 4883.04 342.731   1
   1 -11  27 5222.80 354.215   5
  -1  11  27 5485.83 299.407   2
   1  11 -29 1180.92 297.716   1
  -1  11  29 1479.18 322.074   5
  -1 -11  29 961.433 255.429   4
   1 -11  29 1413.43 260.110   4
   1  11  29 936.974 298.019   5
   1 -11  31 157.722 240.287   4
  -1  11  31 133.344 223.454   2
   1 -11  31 142.516 257.466   5
  -1  11  31 214.090 320.450   5
   1  11  31-477.068 337.039   5
   1  11 -31 158.186 286.688   1
  -1 -11  31 127.242 260.473   4
  -1  11  31 192.130 249.167   3
  -1 -11  31 189.186 278.316   5
   1  11  33 1256.85 239.896   4
  -1  11  33 1498.76 258.218   2
  -1  11  33 1351.74 269.638   3
  -1  11  33 1114.90 337.161   5
   1 -11  33 1341.07 267.031   4
  -1 -11  33 1223.09 320.615   5
   1 -11  33 1387.42 299.095   5
   1 -11  35 2392.02 330.141   5
  -1  11  35 2356.62 372.189   5
  -1  11  35 2342.83 281.828   4
   1 -11  35 2487.78 316.250   4
  -1 -11  35 2324.43 349.640   5
   1  11  35 2402.50 272.265   4
   1  11  35 2023.20 357.506   5
   1  11  37 1097.87 262.906   4
  -1 -11  37 916.819 323.734   5
  -1  11  37 1261.85 351.751   5
   1 -11  37 1298.42 289.048   4
  -1  11  37 1373.63 262.270   4
   1 -11  37 1329.18 318.439   5
   1  11  37 1137.76 342.365   5
   1 -13   1 7380.85 181.302   5
   1  13  -1 7422.50 260.218   3
   1 -13  -1 6909.73 181.330   5
   1  13  -1 7338.09 267.433   1
   1  13   1 7571.28 265.710   1
   1 -13   1 7591.72 229.003   4
   1  13   1 7732.72 251.315   3
   1 -13  -1 7077.11 225.514   4
  -1 -13   3 17067.3 387.538   5
   1  13   3 16130.4 411.769   2
   1  13  -3 17280.2 466.324   3
  -1 -13   3 16561.4 399.281   4
   1 -13   3 16430.5 388.274   5
   1 -13   3 16998.9 424.269   4
   1  13   3 17382.1 441.697   3
   1  13   5 87746.7 1960.50   2
  -1 -13   5 92370.2 1962.42   5
  -1  13  -5 95544.1 2019.79   1
  -1 -13   5 90486.1 1963.60   4
   1 -13   5 90799.4 1957.42   5
   1 -13   5 91213.0 1978.35   4
   1  13  -5 90918.6 2029.81   3
  -1  13   7 38960.8 866.018   2
  -1 -13   7 37318.1 850.569   4
  -1  13  -7 38469.4 901.726   1
   1  13   7 35065.8 818.670   5
   1  13  -7 36744.0 932.439   3
   1 -13   7 37961.4 862.780   4
   1 -13   7 37619.7 851.822   5
  -1 -13   7 39029.8 860.698   5
   1  13  -7 36958.9 898.677   1
  -1  13   7 39534.6 888.404   3
  -1  13  -9 2672.65 200.521   1
  -1 -13   9 2811.92 150.162   4
   1 -13   9 2862.09 157.287   4
  -1  13   9 2674.89 171.767   5
  -1 -13   9 2723.83 175.666   5
   1  13   9 2872.36 142.521   5
   1 -13   9 2720.12 163.605   5
   1  13  -9 2717.23 206.531   1
  -1  13  -9 3236.10 293.912   3
  -1  13   9 2934.57 170.480   2
  -1  13   9 3175.75 183.098   3
   1  13   9 3071.37 178.388   3
  -1  13  11 119.241 139.470   3
   1 -13  11 124.754 117.965   4
   1  13  11 128.052 121.299   2
   1  13 -11 53.1523 241.646   3
   1  13  11 94.3940 141.664   3
  -1  13 -11 167.028 259.862   3
   1  13  11 108.299 122.016   5
  -1  13  11 167.823 148.450   2
  -1  13  11 66.9944 150.407   5
  -1 -13  11 48.8864 114.834   4
   1  13 -11 225.376 165.746   1
  -1  13 -11 62.7339 157.242   1
  -1 -13  11 132.422 145.148   5
  -1  13  13 55480.3 1267.64   2
   1  13  13 56593.2 1286.18   3
  -1  13  13 55616.6 1300.43   5
  -1  13 -13 57183.2 1299.89   1
   1  13  13 55123.2 1276.48   5
   1  13 -13 53444.5 1377.21   3
  -1  13  13 55807.1 1287.23   3
  -1 -13  13 54059.4 1268.11   4
   1 -13  13 56172.7 1287.71   5
   1  13 -13 56369.4 1305.22   1
   1  13  13 55460.8 1251.08   2
  -1 -13  15 59345.0 1339.20   5
   1 -13  15 58261.6 1331.65   5
  -1  13 -15 57834.3 1331.73   1
   1  13  15 54734.7 1321.85   5
   1 -13  15 54946.4 1307.86   4
   1  13  15 54893.6 1313.84   3
   1  13  15 56142.9 1281.99   2
  -1 -13  15 55415.9 1307.46   4
  -1 -13 -15 56876.2 1329.26   1
  -1  13  15 57253.2 1321.20   3
   1  13 -15 57261.4 1340.56   1
  -1  13  15 57876.3 1298.62   2
   1  13 -17 15429.2 482.100   1
  -1  13  17 13164.2 481.992   5
  -1 -13  17 15738.1 484.589   5
   1  13  17 15105.1 423.952   2
   1 -13  17 15357.2 481.702   5
   1 -13  17 14116.1 448.749   4
  -1  13  17 14146.3 451.353   3
   1  13  17 14597.2 451.495   3
  -1  13 -17 15155.8 475.914   1
  -1  13  17 15093.2 438.661   2
  -1  13 -19 5099.39 292.018   1
  -1 -13  19 5331.92 278.457   4
   1  13 -19 5422.83 308.383   1
   1 -13 -19 5504.77 339.034   1
  -1  13  19 5286.28 331.375   5
   1 -13  19 4950.92 299.874   5
   1  13  19 4924.49 304.221   5
   1  13  19 5298.23 251.328   2
   1 -13  19 5599.73 291.216   4
  -1 -13  19 4981.31 298.802   5
  -1  13  19 4976.98 270.519   3
  -1  13  19 5974.02 268.495   2
   1  13  19 5097.37 272.933   3
  -1 -13  21 2271.17 263.639   5
  -1 -13  21 1996.99 224.846   4
  -1  13  21 2919.83 233.953   2
   1  13  21 2810.07 213.946   2
  -1  13  21 3589.03 308.911   5
   1  13  21 2917.77 243.371   3
  -1  13  21 3033.68 243.164   3
   1  13  21 2537.92 270.180   5
  -1  13 -21 2353.57 261.079   1
   1 -13  21 2543.75 256.308   5
   1  13 -21 2732.98 265.307   1
   1 -13  21 2918.39 243.174   4
  -1 -13  23 6035.85 359.281   5
   1  13  23 5085.33 357.195   5
   1 -13  23 5636.17 343.312   5
  -1 -13  23 5296.11 321.634   4
  -1  13  23 5928.51 287.406   2
   1  13  23 5321.47 302.000   3
   1  13 -23 6278.22 357.399   1
  -1  13  23 6394.74 386.732   5
  -1  13 -23 5709.45 334.019   1
   1  13  23 5436.40 268.821   2
  -1  13  23 5782.13 306.000   3
   1 -13  23 5437.44 312.938   4
  -1 -13  25 5714.66 350.501   5
   1  13  25 4992.26 373.384   5
  -1 -13  25 5425.13 329.816   4
   1  13 -25 4883.24 348.020   1
   1 -13  25 4968.47 319.656   4
   1  13  25 5261.01 281.053   2
   1 -13  25 5019.45 331.995   5
   1  13  25 5176.65 309.087   3
  -1  13 -25 5426.03 342.388   1
  -1  13  25 4990.71 383.081   5
  -1  13  25 5126.67 304.724   3
  -1  13  25 5445.31 290.597   2
  -1  13  27 4665.61 390.523   5
   1  13 -27 5280.72 366.604   1
   1  13  27 4487.90 280.291   2
   1 -13  27 5435.86 323.281   4
   1  13  27 4358.16 379.528   5
   1  13  27 4917.26 320.455   3
   1 -13  27 4872.70 338.546   5
  -1 -13  27 4479.32 349.767   5
  -1  13 -27 4573.92 348.763   1
   1  13  29 1730.60 333.377   5
   1  13  29 2097.27 240.347   2
   1  13 -29 1680.84 313.199   1
  -1  13 -29 1523.02 295.676   1
  -1  13  29 1676.54 244.038   2
   1 -13  29 1384.60 259.572   4
  -1  13  29 1486.92 327.495   5
  -1  13  29 1508.26 269.292   3
   1  13  29 1819.47 267.071   3
  -1  13  31 208.623 241.414   3
   1  13  31 150.550 235.814   3
   1 -13  31 259.605 249.116   4
   1 -13  31 212.615 271.248   5
  -1  13  31 248.067 309.652   5
  -1  13  31-199.707 225.398   2
   1  13  31 39.1305 216.168   2
  -1 -13  31-318.282 278.378   5
  -1  13  33 1759.24 260.038   2
   1 -13  33 1590.59 306.453   5
  -1  13  33 2151.10 287.053   3
  -1 -13  33 2131.01 323.566   5
   1 -13  35 2501.30 331.809   5
   1  13  35 2381.72 271.217   4
  -1  13  35 1809.48 291.910   3
  -1 -13  35 2152.76 329.239   5
  -1  13  35 1859.18 277.213   2
  -1 -13  37 1443.12 326.521   5
   1  13  37 1716.89 298.784   4
   1 -13  37 1477.41 315.198   5
  -1  13  37 1915.79 284.254   4
  -1  15   1 3165.56 195.853   3
   1 -15   1 2846.88 97.0313   5
  -1  15  -1 2933.82 200.148   3
  -1  15   1 3408.11 180.273   2
  -1  15  -1 3087.76 184.623   2
   1 -15   1 3103.85 152.511   4
   1  15  -1 3224.86 200.985   1
  -1 -15   3 34460.3 839.799   4
  -1  15  -3 39240.0 927.384   3
   1 -15   3 38650.7 827.623   5
   1 -15   3 40293.3 873.998   4
  -1  15   3 37094.3 896.633   3
   1  15  -3 40093.1 911.724   1
  -1 -15   3 35938.4 820.189   5
  -1  15  -3 40079.7 891.473   2
  -1  15   3 39908.2 878.473   2
  -1  15   5 41697.8 932.656   2
   1 -15   5 40230.0 897.489   5
  -1 -15   5 39670.5 910.560   4
   1  15  -5 40297.7 965.139   1
  -1  15   5 41250.4 957.791   3
  -1  15  -5 40517.7 995.686   3
  -1 -15   5 40682.0 900.388   5
   1 -15   5 39441.2 928.131   4
   1  15   5 40770.7 948.639   3
   1 -15   7 8573.18 254.574   5
  -1 -15   7 9109.19 270.044   5
  -1  15  -7 9053.12 367.566   3
   1 -15   7 8787.31 274.421   4
   1  15   7 8988.43 299.544   3
  -1  15   7 9095.26 285.841   2
  -1 -15   7 8614.18 261.372   4
  -1  15  -7 9247.82 326.434   1
   1  15   7 8554.89 259.540   2
  -1  15   7 8808.06 302.086   3
   1  15  -7 9052.64 318.754   1
   1  15   9 3275.06 161.022   2
   1  15  -9 3562.95 218.844   1
   1 -15   9 3379.47 168.804   5
  -1  15  -9 3080.01 216.243   1
   1  15   9 3182.21 191.205   3
   1 -15   9 3186.08 169.731   4
   1  15  -9 3809.36 278.491   3
  -1 -15   9 3279.76 161.408   4
  -1 -15   9 3252.42 182.844   5
  -1  15   9 3154.19 229.990   3
  -1  15   9 3928.55 224.198   5
  -1  15   9 2855.51 195.019   2
   1  15 -11 2398.47 285.398   3
  -1 -15  11 2099.62 151.691   4
  -1  15  11 2302.35 194.584   5
   1  15 -11 2274.74 201.683   1
   1  15  11 2220.86 153.706   2
  -1  15 -11 2183.54 203.359   1
  -1  15  11 2465.52 192.766   3
   1 -15  11 2306.82 160.168   4
   1  15  11 2331.50 180.019   3
  -1  15  11 2302.21 179.110   2
  -1 -15  11 2314.06 181.492   5
  -1 -15  13 14007.4 426.245   5
   1  15  13 14262.5 424.406   3
  -1  15  13 13468.7 432.426   5
  -1  15  13 13787.7 401.470   2
  -1  15  13 14474.1 425.799   3
   1 -15  13 13464.1 414.148   5
   1  15 -13 13282.1 438.826   1
  -1 -15  13 13063.0 396.157   4
   1  15  13 14706.7 391.029   2
   1  15 -13 13358.5 528.326   3
  -1  15 -13 12927.9 434.322   1
  -1 -15  15 38522.3 935.770   5
  -1  15  15 36864.6 923.815   3
   1 -15 -15 36953.9 968.786   1
   1  15  15 36953.3 920.214   3
   1  15 -15 40398.3 1062.12   3
   1 -15  15 35175.6 905.963   4
  -1  15  15 36785.2 900.137   2
   1 -15  15 37639.3 927.805   5
   1  15  15 38995.7 886.758   2
  -1  15 -15 37314.8 939.000   1
   1  15 -15 38267.9 950.766   1
  -1 -15  17 49337.5 1199.50   5
   1  15 -17 50351.7 1208.28   1
   1  15  17 50708.0 1146.20   2
  -1  15  17 50677.1 1159.84   2
  -1  15 -17 47153.0 1192.44   1
   1 -15  17 50059.1 1198.65   5
  -1  15 -17 51701.0 1334.42   3
  -1  15  17 47731.0 1220.06   5
   1 -15  17 47611.4 1172.75   4
   1  15 -17 49885.1 1317.23   3
  -1  15  17 48583.8 1179.63   3
   1  15  17 48494.0 1187.01   3
   1 -15 -17 49914.5 1233.99   1
   1  15 -19 6665.97 345.109   1
  -1 -15  19 6770.57 348.324   5
  -1  15 -19 6453.43 337.480   1
   1  15  19 7084.19 285.039   2
   1 -15  19 6347.10 306.971   4
  -1  15  19 6916.70 297.221   2
  -1  15  19 6706.24 315.385   3
   1  15  19 6464.81 306.715   3
   1 -15  19 6845.85 333.977   5
   1 -15  21 270.013 200.483   4
   1  15  21 284.061 173.544   2
  -1  15  21 553.388 206.419   3
  -1  15  21 429.767 192.216   2
  -1 -15  21 515.221 232.879   5
   1 -15  21 297.125 218.331   5
   1  15 -21 169.750 235.874   1
   1  15  21 289.130 193.356   3
  -1  15 -21 423.744 226.684   1
  -1  15  23 4098.28 281.601   3
   1 -15  23 4162.34 287.227   4
  -1 -15  23 4803.27 326.377   5
   1  15  23 4299.47 281.751   3
   1  15 -23 4556.83 327.960   1
   1 -15  23 4636.57 314.063   5
   1  15  23 4487.71 255.563   2
  -1  15  23 4621.14 264.163   2
  -1  15 -23 4019.98 304.471   1
   1 -15  25 4961.46 320.385   4
  -1  15 -25 5877.84 357.882   1
   1  15  25 5616.50 286.282   2
  -1 -15  25 5514.63 356.761   5
   1 -15  25 5589.04 350.499   5
  -1  15  25 5665.12 313.560   3
   1  15  25 5130.73 308.040   3
  -1  15  25 5603.48 297.768   2
   1  15 -25 5304.99 360.446   1
   1  15 -27 5841.54 383.424   1
  -1  15 -27 4803.61 355.441   1
   1 -15  27 5004.64 356.839   5
  -1 -15  27 6199.71 381.454   5
   1  15  29 530.806 241.878   3
  -1  15 -29 447.145 270.732   1
  -1  15  29 237.149 243.454   3
   1  15  29 478.946 203.447   2
  -1  15  29 394.887 226.978   2
   1  15  31 257.097 212.874   2
  -1 -15  31 53.7893 277.239   5
  -1  15  31 114.893 223.234   2
  -1  15  31 334.073 237.367   3
   1  15 -31 103.731 294.267   1
   1  15  31 185.333 248.234   3
   1 -15  31-102.970 280.352   5
  -1 -15  33 512.106 296.034   5
  -1  15  33 1105.10 252.321   2
   1  15  33 665.068 239.052   2
   1  15  33 906.909 266.499   3
  -1  15  33 645.455 270.711   3
   1  15 -33 646.226 309.432   1
   1 -15  33 671.374 281.451   5
   1 -15  35 2516.91 339.944   5
  -1  15  35 2601.63 284.824   2
  -1  15  35 2296.59 311.354   3
  -1 -15  35 2822.54 345.829   5
  -1  17  -1 3605.81 222.503   3
   1  17   1 3233.72 174.753   2
  -1  17  -1 3282.26 192.885   2
   1  17  -1 3344.55 221.310   1
  -1  17   1 3193.20 188.174   2
   1  17  -1 3383.35 208.645   3
   1  17   1 3186.67 193.172   3
  -1  17   1 3276.08 203.245   3
  -1  17   3 37016.9 847.392   2
   1 -17   3 34148.5 785.501   5
   1  17   3 37646.2 832.069   2
   1  17  -3 38550.2 892.363   1
  -1  17  -3 33856.6 889.459   3
   1  17   3 35788.9 859.078   3
  -1  17   3 36141.6 869.300   3
  -1  17  -3 36242.2 858.221   2
   1  17   5 20844.7 495.162   2
  -1  17   5 19974.7 511.078   2
   1  17  -5 18946.6 543.617   1
   1  17  -5 20256.1 568.698   3
  -1  17   5 20023.6 533.619   3
  -1  17  -5 19665.7 573.622   3
  -1  17  -5 19946.8 529.920   2
   1 -17   5 18696.9 460.574   5
   1  17   5 19670.0 525.658   3
   1  17   7 13509.4 402.227   3
  -1  17   7 13702.6 411.808   3
   1  17  -7 14053.5 465.241   3
   1  17  -7 13809.2 426.553   1
  -1 -17   7 13657.7 361.157   5
  -1  17  -7 13835.7 432.897   1
   1 -17   7 13356.2 353.720   5
   1  17   7 14071.6 371.108   2
  -1  17   7 14295.2 394.764   2
   1 -17   7 12788.8 380.129   4
  -1  17  -9-68.8690 227.669   3
   1  17  -9 369.687 170.250   1
   1 -17   9 300.424 122.264   4
   1  17   9 244.016 138.673   3
  -1 -17   9 89.3023 121.933   5
   1 -17   9 277.944 112.616   5
   1  17  -9 431.066 226.197   3
   1  17   9 273.214 118.828   2
  -1  17   9 309.023 144.328   2
  -1  17  -9 302.973 178.877   1
  -1  17   9 175.311 152.039   3
   1  17  11 1518.49 173.612   3
   1  17 -11 1420.17 197.186   1
   1 -17  11 1627.61 154.526   4
   1  17 -11 981.446 253.451   3
  -1  17  11 1425.46 170.406   3
   1  17  11 1428.90 140.597   2
  -1  17  11 1163.04 158.425   2
   1  17 -13 2905.33 323.850   3
  -1  17  13 3464.78 216.552   3
   1  17 -13 3110.94 238.601   1
  -1 -17  13 3698.22 222.190   5
   1  17  13 3398.69 193.392   2
   1  17  13 3308.52 219.011   3
   1 -17  13 3519.40 207.971   5
  -1  17  13 4036.39 216.783   2
  -1  17 -13 2884.31 236.222   1
   1  17  15 49816.6 1217.08   3
  -1  17  15 49733.1 1214.65   3
   1  17  15 51618.5 1173.76   2
  -1  17 -15 50293.0 1233.68   1
  -1  17 -15 50649.8 1340.12   3
   1  17 -15 53520.9 1350.53   3
  -1 -17  15 53888.4 1232.32   5
   1 -17  15 51395.9 1219.63   5
   1  17 -15 49199.9 1235.15   1
  -1  17  15 51894.4 1190.71   2
   1  17  17 62111.8 1389.66   2
  -1  17  17 61860.3 1436.94   3
   1 -17  17 61092.1 1442.39   5
   1  17 -17 56405.8 1446.89   1
  -1  17 -17 59776.8 1446.72   1
   1  17 -17 62156.7 1578.66   3
  -1 -17  17 64126.6 1460.46   5
   1  17  17 59697.8 1430.59   3
   1 -17 -17 58398.4 1482.83   1
  -1  17  17 61801.4 1402.62   2
  -1  17 -17 63936.2 1591.93   3
  -1  17  19 5526.34 275.351   2
  -1  17 -19 4857.18 308.407   1
   1 -17  19 5259.11 309.439   5
   1  17  19 5333.32 256.287   2
  -1  17 -19 5733.73 474.423   3
   1  17 -19 5519.71 469.110   3
   1  17  19 4828.64 287.291   3
   1  17 -19 5266.54 318.537   1
  -1  17  19 5071.92 291.916   3
  -1 -17  19 5631.94 329.873   5
   1  17  21 2173.27 202.953   2
   1  17  21 1876.57 233.593   3
  -1  17 -21 2014.84 425.763   3
   1  17 -21 1746.31 409.362   3
   1  17 -21 1942.95 273.610   1
  -1 -17  21 2058.32 270.335   5
   1 -17  21 1473.46 242.232   5
  -1  17 -21 2096.44 261.859   1
  -1  17  21 1562.98 228.263   3
  -1  17  21 1914.32 214.558   2
   1  17  23 3980.76 274.335   3
   1 -17  23 3758.32 308.953   5
  -1  17  23 4283.84 266.583   2
  -1 -17  23 3844.35 317.411   5
  -1  17 -23 3191.44 300.007   1
  -1  17  23 3515.07 270.105   3
   1  17 -23 4194.66 322.717   1
   1  17  23 4330.95 256.313   2
   1  17  25 5673.58 292.297   2
  -1 -17  25 5673.96 371.532   5
   1 -17  25 6098.43 360.797   5
  -1  17 -25 5375.17 356.276   1
   1  17 -25 5856.67 372.569   1
   1 -17  27 1459.20 289.944   5
  -1  17 -27 1621.05 288.628   1
  -1  17  27 1681.61 233.772   2
  -1 -17  27 1239.99 291.222   5
  -1  17  27 1726.99 251.263   3
   1  17  27 1338.87 249.810   3
   1  17  27 1465.03 214.356   2
   1  17  29 385.622 204.903   2
   1  17 -29 425.260 293.123   1
   1 -17  29 600.667 266.292   5
  -1 -17  29 343.565 270.918   5
   1  17  29 899.342 246.435   3
  -1  17  29 554.998 238.608   3
  -1  17  29 809.352 226.188   2
   1  17  31-170.559 219.036   2
   1  17 -31-51.8156 298.931   1
  -1  17  31 58.1175 245.053   3
   1 -17  31-303.761 284.050   5
  -1 -17  31 108.643 282.025   5
  -1  17 -31-201.935 293.462   1
  -1  17  31-100.541 225.121   2
   1  17  31-295.785 249.017   3
   1 -17  33 804.716 304.516   5
  -1 -17  33 660.141 296.018   5
  -1  17  33 1222.98 253.676   2
   1  17  33 1306.20 245.762   2
  -1  17  33 823.316 269.233   3
   1  17 -33 935.980 320.723   1
   1  17  33 1125.84 270.860   3
   1  17  35 5844.94 339.003   2
   1  17  35 5476.22 376.084   3
  -1  17  35 5353.67 374.113   3
  -1  17  35 5990.37 341.370   2
  -1 -17  35 5593.68 427.307   5
   1 -17  35 5682.29 407.588   5
   1  19  -1 6648.92 281.632   3
  -1  19   1 6289.91 254.379   2
   1  19   1 6484.73 269.538   3
  -1  19  -1 6567.05 262.299   2
  -1  19   1 6063.71 269.374   3
   1  19   1 6333.02 244.934   2
  -1  19  -1 6602.00 289.538   3
   1  19  -3 19049.2 540.478   1
  -1  19   3 19471.6 507.841   2
   1  19   3 19607.5 493.145   2
   1  19   3 18896.0 522.755   3
  -1  19  -3 19001.2 516.117   2
   1  19  -3 18681.6 543.665   3
  -1  19   3 17991.1 524.989   3
  -1  19  -3 18273.7 553.500   3
   1  19   5 26202.7 633.541   2
  -1  19  -5 24478.9 706.018   3
   1  19  -5 25777.8 686.050   1
  -1  19   5 26722.3 647.596   2
   1  19  -5 25615.4 702.590   3
  -1  19  -5 25397.8 660.829   2
   1  19   5 24973.7 662.677   3
  -1  19   5 26002.1 671.320   3
   1  19   7 7614.12 298.297   3
   1  19  -7 7442.25 316.782   1
   1  19  -7 7907.43 353.293   3
  -1  19   7 7573.05 299.998   3
   1  19   7 8188.50 266.160   2
  -1  19   7 7685.42 280.566   2
  -1  19   9 1885.01 171.776   2
  -1  19  -9 1705.52 215.163   1
  -1  19   9 1878.88 190.079   3
   1  19  -9 1609.29 204.261   1
   1  19  -9 2388.99 260.272   3
   1  19   9 1805.19 183.329   3
   1  19   9 2209.73 161.039   2
  -1  19 -11-88.1528 261.918   3
  -1  19  11-67.3235 151.300   2
  -1  19  11 38.0785 158.923   3
   1  19 -11-68.2329 248.605   3
   1  19  11 38.9579 140.954   2
  -1  19 -11-182.820 194.524   1
   1  19  11 21.5521 163.246   3
   1  19 -11-49.3362 184.043   1
   1 -19  13 24663.7 643.854   5
   1  19 -13 24452.8 762.747   3
   1  19  13 25058.8 627.732   2
  -1  19  13 24614.9 666.171   3
   1  19  13 25406.9 671.293   3
  -1  19 -13 23917.4 769.218   3
  -1  19 -13 24037.1 688.202   1
   1  19 -13 24352.8 684.862   1
  -1  19  13 24988.1 641.901   2
  -1  19  15 35064.0 869.116   2
   1  19 -15 34948.6 1021.32   3
   1  19  15 36281.4 858.681   2
   1  19  15 36504.4 905.802   3
  -1 -19  15 36204.2 902.985   5
   1 -19  15 34276.1 886.730   5
  -1  19 -15 33553.7 915.235   1
  -1  19  15 34942.6 898.021   3
   1  19 -15 34620.1 916.687   1
   1  19  17 7883.79 345.039   3
  -1  19  17 8223.05 320.671   2
  -1  19  17 8480.59 352.989   3
  -1  19 -17 7726.36 498.563   3
  -1 -19  17 8262.26 360.355   5
   1  19  17 8481.75 308.381   2
  -1  19 -17 8360.21 373.169   1
   1  19 -17 7554.53 364.165   1
   1 -19  17 8113.04 348.220   5
   1  19 -17 8703.96 502.315   3
  -1  19 -19 3733.86 436.493   3
  -1 -19  19 3036.60 284.195   5
   1  19 -19 3076.07 286.631   1
  -1  19 -19 2777.24 280.624   1
   1  19 -19 3586.42 424.788   3
   1  19  19 3315.78 223.555   2
   1  19  19 3058.93 254.817   3
  -1  19  19 3373.30 243.071   2
  -1  19  19 3185.04 259.995   3
   1 -19  19 3244.07 268.523   5
   1  19 -21 110.292 394.189   3
  -1  19 -21 163.783 397.635   3
   1  19 -21 392.314 245.969   1
  -1  19 -21 511.793 243.392   1
  -1 -19  21 99.4227 232.508   5
   1  19  21 224.211 211.903   3
   1  19  21 278.630 187.888   2
   1 -19  21 309.377 232.876   5
  -1  19  21 217.450 206.053   3
  -1  19  21 214.305 188.266   2
  -1  19 -23 114.628 468.395   3
  -1  19 -23 2900.48 289.608   1
   1  19 -23 2722.54 311.738   1
   1  19  23 2914.06 237.645   2
   1  19  23 2666.81 261.453   3
   1  19 -23 308.227 459.495   3
  -1 -19  23 2730.75 294.583   5
   1 -19  23 2858.16 291.832   5
   1 -19  25 1734.52 274.257   5
  -1 -19  25 2308.69 290.789   5
  -1  19  25 1841.07 246.443   3
  -1  19  25 2064.02 230.734   2
   1  19  27 2328.79 264.627   3
   1  19 -27 2202.89 310.324   1
  -1  19  27 2122.29 259.944   3
  -1  19  27 2772.44 247.300   2
   1  19  27 2159.49 231.250   2
   1 -19  29 489.762 271.411   5
   1  19 -29-127.047 434.243   3
  -1  19 -29 60.5745 427.931   3
  -1 -19  29 439.206 294.196   5
  -1  19 -29 922.079 289.300   1
   1  19  29 646.730 233.388   3
   1  19 -29 818.578 299.866   1
   1  19  29 753.916 208.175   2
  -1  19  29 374.613 231.461   3
  -1  19  29 756.286 225.288   2
  -1  19 -31-20.6461 293.189   1
  -1  19  31 105.718 231.316   2
  -1  19  31 157.961 257.456   3
  -1 -19  31-21.7388 283.781   5
   1  19  31 273.330 252.946   3
  -1  19 -31-166.413 407.783   3
   1 -19  31-159.359 282.100   5
   1  19 -31 206.851 293.921   1
   1  19  33 2780.32 314.064   3
  -1  19  33 3012.10 319.847   3
   1  19 -33 3448.86 367.336   1
  -1 -19  33 2398.80 339.825   5
  -1  19  33 2948.78 285.885   2
   1  19  33 2463.04 268.884   2
   1 -19  33 2601.21 339.680   5
  -1  21  -1 1642.40 188.368   2
   1  21  -1 1750.33 182.034   2
   1  21  -1 2066.60 201.873   3
  -1  21   1 2061.03 188.747   2
   1  21   1 1956.32 201.995   3
  -1  21  -1 1884.27 210.642   3
   1  21   1 1879.80 183.948   2
  -1  21   1 1953.82 196.302   3
   1  21  -3 12803.8 425.145   3
  -1  21   3 12339.7 382.194   2
   1  21   3 12773.1 373.642   2
   1  21   3 12399.9 398.200   3
  -1  21   3 12098.4 398.395   3
  -1  21  -3 11535.9 388.146   2
  -1  21  -3 11552.9 425.270   3
   1  21   5 11550.5 383.718   3
   1  21  -5 11315.3 420.354   3
  -1  21   5 11049.9 365.510   2
   1  21   5 12210.6 357.591   2
  -1  21   5 11873.0 393.058   3
  -1  21  -5 10869.3 430.303   3
  -1  21  -5 11634.1 385.325   2
   1  21  -5 10803.4 403.256   1
  -1  21   7 12328.2 377.098   2
   1  21   7 10906.5 386.202   3
   1  21  -7 11843.3 418.447   1
  -1  21  -7 11187.7 448.506   3
  -1  21   7 11652.2 392.587   3
  -1  21  -7 11268.5 390.744   2
   1  21   7 12117.7 357.557   2
   1  21  -7 11434.1 441.305   3
   1  21  -9 1323.71 260.552   3
  -1  21   9 1054.95 176.314   2
  -1  21   9 1222.05 192.260   3
   1  21   9 913.875 190.436   3
  -1  21  -9 1066.23 258.861   3
   1  21  -9 1243.63 211.908   1
   1  21   9 1282.30 167.751   2
   1  21  11 4234.57 263.772   3
  -1  21 -11 3809.96 333.540   3
  -1  21  11 4519.13 255.517   3
   1  21 -11 4388.88 283.968   1
  -1  21  11 4630.78 240.582   2
  -1  21 -11 4547.96 292.343   1
   1  21 -11 3826.97 334.189   3
   1  21  11 4570.34 224.430   2
   1  21 -13 9888.72 470.490   3
   1  21 -13 9986.49 403.383   1
  -1  21 -13 10523.8 411.023   1
  -1  21 -13 9517.84 477.798   3
   1  21  13 10373.9 341.974   2
   1  21  13 10353.1 381.474   3
  -1  21  13 9759.85 370.609   3
  -1  21  13 10417.0 357.055   2
   1  21 -15 7622.38 435.644   3
  -1  21  15 7195.01 322.439   3
   1  21  15 6833.99 283.710   2
  -1  21 -15 6163.90 339.770   1
  -1  21 -15 6393.75 441.096   3
  -1  21  15 7415.57 301.516   2
   1  21 -15 6418.75 338.678   1
   1  21  15 6480.65 315.143   3
  -1  21  17 5475.40 277.674   2
  -1  21 -17 5723.01 333.065   1
   1  21 -17 5912.09 436.854   3
   1  21 -17 5887.56 329.131   1
   1  21  17 5222.05 260.115   2
  -1  21  17 5430.10 297.033   3
   1  21  17 5670.28 305.648   3
  -1  21 -19 1402.09 266.092   1
  -1  21  19 1528.87 238.406   3
   1  21  19 1396.00 205.809   2
   1  21  19 1255.56 221.333   3
   1  21 -19 245.006 375.794   3
  -1  21 -19 234.390 395.908   3
   1  21 -19 1389.22 250.087   1
  -1  21  19 1580.45 210.191   2
   1  21  21 481.930 224.523   3
   1  21 -21-140.023 398.414   3
   1  21  21-30.4061 186.530   2
  -1  21  23 1731.48 235.935   3
   1  21 -23 44.6343 427.613   3
  -1  21  25 5110.58 280.942   2
   1  21  25 4630.95 300.938   3
  -1  21 -25 4317.27 343.980   1
   1  21 -25 3644.19 331.220   1
  -1  21  25 3428.66 282.736   3
   1  21  25 4631.52 271.910   2
   1  21 -27 1851.90 297.873   1
  -1  21 -27 1094.40 485.341   3
   1  21  27 1612.55 225.520   2
  -1  21 -27 1313.52 301.586   1
  -1  21  27 1198.76 254.228   3
   1  21  27 1526.76 253.914   3
  -1  21  27 1604.67 240.722   2
   1  21  29 860.356 215.859   2
   1  21  29 164.754 239.375   3
  -1  21  29 659.089 254.389   3
   1 -21  29 625.738 280.023   5
   1  21 -29-67.3787 441.478   3
   1  21 -29 429.896 296.905   1
  -1  21  29 549.895 243.667   2
  -1  21 -29 158.740 436.825   3
  -1  21 -29 342.823 297.109   1
   1  21 -31-85.8786 443.581   3
  -1  21  31 58.4425 263.502   3
  -1  21  31-58.9582 232.515   2
   1  21  31 212.550 219.467   2
  -1  21 -31 52.9772 309.546   1
   1 -21  31-267.077 284.457   5
   1  21 -31 334.632 303.228   1
   1  21  31 255.589 248.333   3
  -1  21 -31 16.0226 439.364   3
   1  23   1 1240.60 197.415   3
  -1  23  -1 1241.85 211.335   3
   1  23  -1 1249.71 200.854   3
  -1  23  -1 1585.65 201.953   2
  -1  23   1 1270.36 200.939   3
   1  23  -1 1075.14 187.336   2
   1  23   1 1211.87 184.674   2
  -1  23   1 1160.99 190.858   2
   1  23   3 8041.83 296.745   2
  -1  23   3 7247.56 298.618   2
  -1  23   3 7020.59 316.442   3
  -1  23  -3 7354.13 349.578   3
   1  23  -3 7575.41 342.183   3
  -1  23  -3 7375.04 312.148   2
   1  23  -3 7750.52 306.422   2
   1  23   3 6930.40 314.248   3
  -1  23   5 12458.8 397.261   2
   1  23   5 13129.8 391.299   2
   1  23  -5 11911.1 437.693   1
  -1  23  -5 12645.6 464.363   3
  -1  23   5 11884.1 418.874   3
  -1  23  -5 12390.6 415.246   2
   1  23  -5 11453.4 446.577   3
   1  23   5 11709.2 415.535   3
   1  23  -7 3982.03 304.193   3
  -1  23   7 4122.61 241.098   2
  -1  23  -7 4222.06 312.907   3
  -1  23   7 4232.70 258.071   3
   1  23   7 4680.49 236.500   2
   1  23  -7 4234.99 282.431   1
   1  23   7 4293.98 262.745   3
  -1  23  -7 4765.78 274.252   2
  -1  23   9 2458.59 231.838   3
   1  23   9 2554.48 229.778   3
  -1  23  -9 2705.15 244.661   2
   1  23  -9 2878.33 293.873   3
  -1  23   9 2564.82 216.429   2
   1  23  -9 2664.07 260.306   1
   1  23   9 2575.90 206.554   2
  -1  23  -9 2645.82 296.217   3
   1  23 -11 1227.46 231.487   1
   1  23 -11 1071.98 283.734   3
  -1  23  11 691.749 189.452   2
   1  23  11 1178.50 175.045   2
  -1  23 -11 766.791 287.739   3
   1  23  11 984.832 202.251   3
  -1  23  11 1044.05 203.020   3
   1  23 -13 2024.07 313.754   3
   1  23  13 2373.65 232.820   3
  -1  23 -13 2855.45 279.485   1
  -1  23  13 2292.96 225.781   3
   1  23  13 2510.54 203.674   2
  -1  23  13 2440.68 214.918   2
  -1  23  15 6009.07 297.720   2
  -1  23 -15 5768.49 336.992   1
   1  23 -15 6026.03 339.815   1
   1  23 -15 6051.67 420.231   3
   1  23  15 6264.95 276.660   2
  -1  23  15 6043.07 313.336   3
   1  23  15 6486.77 323.772   3
  -1  23  17 3618.75 285.119   3
   1  23  17 4103.53 281.664   3
  -1  23 -17 3862.41 297.579   1
  -1  23 -17 260.854 400.100   3
   1  23 -17 3866.57 293.130   1
  -1  23  17 3946.24 253.326   2
   1  23  17 3843.60 237.173   2
   1  23 -17 245.619 389.741   3
   1  23  19 1105.47 232.098   3
   1  23 -19 1218.97 362.713   3
   1  23  19 1011.66 197.158   2
  -1  23 -21 179.166 245.265   1
   1  23 -21 118.038 238.627   1
   1  23 -21 13.8429 361.952   3
  -1  23  21 400.383 211.007   3
  -1  23  21 174.371 193.642   2
   1  23  23 2429.66 228.921   2
   1  23 -23 2456.37 292.980   1
  -1  23 -23 2244.56 298.519   1
   1  23  23 2327.24 263.289   3
  -1  23  23 2935.68 243.697   2
  -1  23  23 2239.88 259.381   3
  -1  23  25 1892.95 261.270   3
   1  23  25 1887.89 269.293   3
   1  23 -25 1749.63 309.321   1
  -1  23 -25 1584.40 455.324   3
  -1  23 -25 2195.54 303.944   1
  -1  23  25 2227.98 244.321   2
   1  23  25 2802.53 247.400   2
   1  23  27 2639.82 248.490   2
  -1  23 -27 1986.31 476.713   3
   1  23  27 2474.13 279.693   3
  -1  23  27 2358.80 281.409   3
  -1  23 -27 2653.34 331.706   1
   1  23 -27 2792.46 332.367   1
  -1  23  27 2907.51 268.773   2
  -1  23 -29 1679.56 329.933   1
  -1  23  29 1689.07 254.499   2
   1  23  29 1877.92 242.070   2
   1  23 -29 1569.83 323.522   1
  -1  23  29 1686.60 284.832   3
   1  23 -29 549.837 489.155   3
   1  23  29 1631.46 272.153   3
  -1  23 -29 507.237 477.291   3
  -1  25  -1 555.344 215.161   3
   1  25   1 837.985 197.819   2
  -1  25  -1 864.282 200.314   2
   1  25  -1 829.539 214.087   3
   1  25  -1 793.427 192.288   2
   1  25   1 796.025 204.199   3
  -1  25   1 1007.95 206.495   2
  -1  25   1 946.606 215.325   3
  -1  25  -3 4115.56 258.440   2
   1  25  -3 3810.25 253.684   2
   1  25   3 3698.59 243.414   2
  -1  25   3 4060.32 267.681   3
  -1  25  -3 4134.44 293.964   3
  -1  25   3 4613.06 262.252   2
   1  25  -3 4284.63 289.747   3
   1  25   3 3803.87 266.679   3
  -1  25  -5 7704.39 379.943   3
   1  25  -5 7715.63 331.725   2
  -1  25   5 8714.27 334.778   2
   1  25   5 8637.77 325.712   2
   1  25   5 8143.11 359.585   3
  -1  25   5 8336.63 357.404   3
   1  25  -5 8157.11 383.109   3
  -1  25  -5 8692.33 346.398   2
   1  25  -7 14390.3 543.129   3
  -1  25  -7 15859.9 498.365   2
   1  25   7 14581.0 495.915   3
  -1  25   7 15711.5 475.687   2
  -1  25  -7 15624.4 558.963   3
  -1  25   7 15306.2 499.124   3
   1  25  -7 15225.7 519.962   1
   1  25   7 16590.7 479.297   2
  -1  25  -9 1615.66 233.123   2
   1  25   9 1569.66 215.914   3
   1  25  -9 1754.43 251.906   1
  -1  25  -9 1784.53 296.984   3
   1  25   9 1798.68 204.973   2
  -1  25   9 1391.48 206.644   2
  -1  25   9 1143.17 209.230   3
   1  25  -9 1832.24 288.136   3
  -1  25  11-6.54029 183.725   3
   1  25 -11 38.2328 265.656   3
   1  25  11-32.9116 191.316   3
   1  25  11 226.787 177.948   2
  -1  25  11 128.439 182.497   2
   1  25 -11 172.219 227.352   1
  -1  25 -11 44.4017 217.417   2
  -1  25 -11 106.280 284.363   3
   1  25  13 4629.29 288.032   3
  -1  25  13 4697.27 288.197   3
  -1  25  13 4422.50 260.844   2
   1  25 -13 4342.13 308.534   1
   1  25  13 4555.76 245.446   2
   1  25 -13 5107.27 374.327   3
  -1  25  15 4386.60 291.665   3
   1  25  15 4209.78 243.443   2
  -1  25  15 4210.99 263.151   2
   1  25  15 4425.57 290.816   3
   1  25 -17 1713.14 340.195   3
   1  25  17 2022.26 211.540   2
   1  25 -17 1602.54 262.737   1
  -1  25  19 73.2475 190.143   2
  -1  25 -19 8.39777 241.531   1
  -1  25  19 119.967 207.347   3
   1  25 -19 360.998 235.544   1
   1  25 -19-50.3997 321.097   3
   1  25  21 36.7448 180.524   2
  -1  25  21 124.662 199.404   2
   1  25 -21-251.985 248.424   1
  -1  25 -21-27.1733 359.770   3
  -1  25  21 357.787 213.178   3
  -1  25 -21-165.514 253.774   1
   1  25  21 320.485 219.713   3
   1  25 -23 72.6267 403.389   3
   1  25 -23 731.442 277.496   1
   1  25  23 493.272 201.453   2
   1  25  23 643.176 242.355   3
  -1  25 -23 701.638 282.175   1
  -1  25  23 708.322 206.040   2
  -1  25 -23 317.979 388.747   3
  -1  25  23 668.787 233.083   3
  -1  25  25 3423.94 292.829   3
   1  25 -25 931.634 568.041   3
  -1  25 -25 3569.14 345.497   1
   1  25  25 4147.68 317.686   3
  -1  25  25 3877.23 270.703   2
   1  25  25 3913.17 269.456   2
   1  25 -25 4303.10 367.290   1
  -1  25 -25 1389.52 490.655   3
   1  25  27 6273.64 366.302   3
   1  25 -27 6147.26 405.380   1
   1  25 -27 2391.93 582.430   3
  -1  25 -27 6319.70 413.488   1
   1  25  27 6393.13 320.885   2
  -1  25 -27 2944.10 565.747   3
  -1  25  27 6596.44 335.177   2
  -1  25  27 5897.87 348.166   3
   1  27  -1-7.39782 211.795   3
   1  27   1 392.528 191.017   2
  -1  27   1 139.358 191.424   2
   1  27   1 134.207 200.656   3
  -1  27   1 429.599 209.081   3
  -1  27  -1 314.644 210.608   3
  -1  27  -1 113.866 200.305   2
   1  27  -1 79.9082 196.385   2
  -1  27  -3 3232.20 256.380   2
  -1  27   3 3141.27 241.748   2
   1  27  -3 3708.92 289.605   3
   1  27   3 2883.84 261.919   3
  -1  27   3 2857.77 254.438   3
  -1  27  -3 3168.43 285.926   3
   1  27   3 3286.07 242.558   2
   1  27  -3 3326.86 257.599   2
  -1  27  -5 15441.8 486.620   2
   1  27  -5 14259.1 474.091   2
   1  27   5 14186.9 493.304   3
  -1  27   5 14316.0 492.652   3
  -1  27   5 15556.2 474.688   2
   1  27  -5 14805.7 534.088   3
  -1  27  -5 14528.6 533.828   3
   1  27   5 15125.5 461.914   2
   1  27   7 6741.94 334.192   3
   1  27  -7 6931.42 384.261   3
  -1  27   7 6615.40 332.203   3
   1  27  -7 6676.86 326.695   2
   1  27   7 7323.30 306.852   2
  -1  27   7 7746.23 321.667   2
  -1  27  -7 6653.67 382.781   3
  -1  27  -9 1252.60 291.020   3
   1  27   9 1036.67 211.729   3
  -1  27   9 616.789 209.376   3
  -1  27   9 883.880 202.968   2
   1  27   9 1363.81 202.035   2
   1  27  -9 999.828 273.966   3
   1  27  11 666.099 188.950   2
   1  27  11 586.478 207.983   3
  -1  27  11 504.334 200.416   3
   1  27 -11 198.325 272.330   3
  -1  27 -11 567.600 275.939   3
  -1  27 -13 1728.13 316.970   3
   1  27  13 1697.60 225.206   3
   1  27  13 1742.96 204.073   2
   1  27 -13 1781.65 268.427   1
   1  27 -13 1877.67 309.882   3
  -1  27  15 2841.78 259.604   3
   1  27 -15 2584.92 339.498   3
   1  27 -15 2190.76 289.073   1
  -1  27  15 2723.84 238.895   2
  -1  27  17 917.406 222.500   3
   1  27 -17 926.277 256.742   1
  -1  27 -17 678.820 239.579   2
  -1  27  17 1026.64 202.872   2
   1  27  17 830.950 229.348   3
   1  27  17 1158.81 196.721   2
  -1  27 -19 12.7363 349.393   3
  -1  27  19 300.653 192.093   2
  -1  27  19 613.795 222.754   3
   1  27  19 183.373 180.601   2
   1  27  19 888.968 226.339   3
   1  27 -19 931.225 267.355   1
  -1  27  21 1016.71 248.058   3
   1  27  21-5.31515 185.656   2
   1  27  21 8.05069 221.787   3
   1  27 -21 161.860 269.109   1
   1  27 -21-93.8702 342.004   3
  -1  27 -21-80.6001 376.655   3
  -1  27  21 17.2452 194.665   2
  -1  27  23 1815.93 232.154   2
  -1  27  23 1628.02 247.822   3
   1  27 -23 2101.78 312.322   1
  -1  27 -23 1559.08 326.151   1
   1  27  23 1861.28 263.265   3
   1  27  23 1868.41 224.421   2
   1  27  25 5711.17 298.240   2
  -1  27  25 5343.37 341.187   3
  -1  27 -25 6140.28 398.057   1
  -1  27  25 5378.41 304.456   2
   1  27 -25 5163.46 384.965   1
   1  27  25 5439.38 344.284   3
   1  29   1 466.748 219.789   3
   1  29  -1 412.643 227.799   3
  -1  29  -1 290.820 219.181   3
  -1  29   1 108.757 219.276   3
   1  29   1 439.771 203.532   2
   1  29   3 6540.82 309.046   2
  -1  29   3 6353.28 342.890   3
   1  29   3 6344.04 344.907   3
   1  29  -3 6018.66 349.545   3
  -1  29  -3 6839.35 363.145   3
   1  29   5 5489.00 290.420   2
  -1  29  -5 6016.50 359.253   3
   1  29   5 4766.13 311.094   3
   1  29  -5 5838.23 353.624   3
   1  29  -7 1814.82 290.502   3
  -1  29  -7 1601.69 276.636   3
   1  29   7 1632.60 236.046   3
   1  29  -9 358.482 258.007   3
  -1  29  -9 6.63289 218.906   2
   1  29   9 420.088 208.711   3
   1  29  -9 37.6921 218.463   2
  -1  29  11 108.353 201.228   2
   1  29 -11-45.2096 253.210   2
   1  29 -11-173.487 275.812   3
  -1  29 -11-6.82175 218.546   2
  -1  29  11-50.8060 200.698   3
   1  29  13 1351.47 202.520   2
  -1  29  13 769.125 209.589   3
  -1  29  13 1273.10 219.313   2
   1  29 -13 1311.19 263.662   1
  -1  29 -13 934.841 300.526   3
   1  29  13 1237.84 225.264   3
  -1  29 -15 1631.59 324.531   3
   1  29  15 1246.33 234.545   3
  -1  29  15 1680.20 224.025   2
   1  29 -15 1604.82 271.872   1
   1  29  15 1492.24 203.452   2
  -1  29  15 1508.89 242.286   3
   1  29 -17 1575.70 277.287   1
  -1  29 -17 1909.46 273.078   2
   1  29  17 1623.94 252.397   3
  -1  29  17 1566.07 246.319   3
  -1  29 -17 1690.47 342.611   3
   1  29  17 1729.28 216.095   2
  -1  29  17 1352.41 221.200   2
   1  29  19-5.34247 187.419   2
   1  29  19 201.268 219.340   3
  -1  29 -19-63.0359 335.231   3
   1  29 -19 203.705 265.769   1
  -1  29  19 279.849 217.410   3
  -1  29 -19 95.4007 259.388   2
  -1  29  19 115.149 199.232   2
   1  29  21 65.0096 192.138   2
   1  29 -21 201.644 277.110   1
   1  29  21-115.543 230.971   3
  -1  29 -21 295.268 362.495   3
  -1  29 -21 116.471 263.083   2
  -1  29 -23 2255.21 323.102   2
   1  29  23 2476.66 237.278   2
   1  29  23 2323.87 284.288   3
  -1  29  23 1815.00 235.817   2
   1  29 -23 1650.18 302.934   1
  -1  29  23 1890.34 270.559   3
   1  31  -1 41.4110 219.897   2
  -1  31  -1 1121.96 235.405   2
   1  31   1 40.6602 217.971   2
  -1  31   1 1073.51 227.909   2
  -1  31   3 1782.48 258.314   3
  -1  31   3 2116.69 241.929   2
  -1  31  -3 242.527 262.584   2
   1  31   3-5.73007 228.602   2
   1  31  -3 1601.45 228.889   2
  -1  31   5 1591.09 231.569   2
  -1  31  -5 39.0225 250.732   2
   1  31  -5 1508.91 235.824   2
  -1  31  -5 1320.74 270.343   3
  -1  31   5 1421.74 244.036   3
   1  31   5 22.3548 225.792   2
   1  31   7 1763.21 222.665   2
  -1  31   7 1969.33 256.747   3
   1  31  -7 1361.83 245.668   2
  -1  31  -7 2024.06 287.082   3
  -1  31   7 1774.14 240.099   2
   1  31  -9 183.325 216.675   2
  -1  31   9 374.498 218.742   2
   1  31   9-130.951 210.315   3
  -1  31  -9 6.81813 230.510   2
  -1  31   9 433.803 206.016   3
  -1  31  -9 601.143 275.132   3
   1  31   9 193.280 195.370   2
  -1  31 -11-198.960 277.473   3
  -1  31  11 265.547 209.688   2
  -1  31  11 7.61541 206.508   3
   1  31  11-71.0051 194.085   2
  -1  31 -11-7.03489 219.508   2
   1  31 -11-20.2177 229.156   2
   1  31  11 108.603 204.551   3
   1  31 -13 110.819 239.844   2
  -1  31  13 1092.08 223.598   2
  -1  31 -13 686.248 237.681   2
   1  31  13 614.077 201.542   2
  -1  31 -13 724.308 291.316   3
   1  31  13 892.844 226.268   3
  -1  31  13 399.742 221.244   3
  -1  31 -15 156.313 265.050   2
   1  31  15 1356.58 248.285   3
  -1  31  15 1439.86 232.095   2
   1  31 -15 157.156 258.035   2
   1  31  15 1477.74 220.928   2
  -1  31 -15 1752.82 329.005   3
  -1  31  15 835.575 237.109   3
   1  31  17 967.017 248.863   3
  -1  31  17 709.493 239.973   3
  -1  31 -17 30.8032 259.990   2
   1  31  17 733.587 209.421   2
  -1  31  17 1143.83 227.743   2
  -1  31 -17 775.394 321.923   3
   1  31  19 348.270 195.758   2
  -1  31 -19 273.512 260.709   2
   1  31 -19 590.689 276.124   1
   1  31  19 141.312 233.281   3
  -1  31  19 299.382 205.178   2
  -1  31  19 41.0783 232.983   3
  -1  31 -19 312.698 337.875   3
  -1  33   1 19.3648 223.720   2
  -1  33   1 8.76681 238.054   3
  -1  33  -1 201.568 227.818   2
   1  33  -1-80.2761 215.928   2
  -1  33  -1 8.95731 244.672   3
   1  33  -1 323.975 248.857   3
   1  33   1-133.373 237.247   3
   1  33   1 403.898 218.160   2
  -1  33   3 758.401 249.617   3
  -1  33  -3 911.737 310.518   3
  -1  33   3 604.190 224.404   2
   1  33  -3-56.6169 223.179   2
  -1  33  -3 138.264 256.446   2
   1  33   3 1068.29 256.594   3
   1  33  -3 1094.00 259.422   3
   1  33   5 2159.70 278.442   3
   1  33   5 1623.87 248.330   2
  -1  33  -5 1595.54 305.208   3
   1  33  -5 32.1663 247.322   2
  -1  33   5 1457.62 251.797   3
  -1  33  -5 66.9453 290.874   2
  -1  33   5 1757.71 243.943   2
  -1  33  -7 6.81449 241.634   2
  -1  33  -7 977.644 277.168   3
   1  33   7 891.645 213.692   2
  -1  33   7 621.850 239.513   3
   1  33   7 665.110 233.480   3
  -1  33   7 782.500 229.738   2
   1  33  -7 337.844 227.875   2
  -1  33  -9 76.5231 236.268   2
   1  33   9 132.129 205.258   2
  -1  33   9 55.7585 217.166   3
   1  33   9 439.960 219.482   3
  -1  33   9 221.988 213.295   2
  -1  33  -9-62.3247 269.848   3
   1  33  -9 54.3830 230.387   2
  -1  33  11 128.057 217.763   3
   1  33  11-73.6374 219.063   3
   1  33 -11 145.504 223.771   2
  -1  33 -11 7.15993 229.716   2
  -1  33  11 164.206 208.374   2
   1  33  11 28.6375 203.689   2
  -1  33 -11 446.698 283.002   3
  -1  33 -13 498.362 245.956   2
   1  33 -13 448.212 241.766   2
  -1  33  13 534.079 219.042   2
  -1  33  13 827.124 229.964   3
  -1  33 -13 676.154 297.056   3
   1  33  13 860.935 211.278   2
   1  33  13 509.424 239.834   3
  -1  33 -15 920.309 263.360   2
  -1  33 -15 649.066 309.988   3
  -1  33  15 842.719 228.022   2
   1  33  15 857.650 217.407   2
   1  33  15 967.093 253.118   3
  -1  33  15 613.854 233.435   3
   1  33 -15 1120.29 263.308   2
  -1  35   1 39.3836 222.537   2
   1  35  -1 6.37685 215.182   2
  -1  35   1 112.013 245.443   3
   1  35   1 6.30316 214.692   2
  -1  35  -1-26.9657 231.161   2
  -1  35  -1 243.210 252.141   3
  -1  35  -3 1177.95 248.258   2
  -1  35   3 1171.92 240.569   2
  -1  35   3 1185.21 265.898   3
  -1  35  -3 1207.11 280.236   3
  -1  35  -5 858.068 273.141   3
  -1  35  -5 638.741 243.957   2
  -1  35   5 1042.06 243.205   2
   1  35   5 1044.01 231.047   2
  -1  35   5 1300.31 258.032   3
   1  35   5 1228.96 258.330   3
   1  35   7 405.306 237.057   3
  -1  35   7 249.326 232.026   3
   1  35  -7 13.5314 235.847   2
   1  35   7 356.900 218.307   2
  -1  35  -7 715.180 267.395   3
  -1  35   7 602.446 219.167   2
  -1  35  -7 326.831 237.180   2
   1  35   9 59.7144 213.751   2
  -1  35   9-114.491 213.162   2
  -1  35  -9-179.140 273.938   3
   1  35  -9 20.7670 231.279   2
  -1  35   9 453.311 228.100   3
   1  35   9 163.321 235.106   3
  -1  35  -9 226.716 235.047   2
  -1  35 -11-76.4804 299.212   3
  -1  35  11-292.547 208.410   2
  -1  35  11-133.840 220.264   3
   1  35  11 34.3298 230.559   3
   1  35 -11 85.9900 242.425   2
   1  35  11 111.900 206.427   2
  -1  35 -11 36.2028 258.776   2
   2   0   0-4.15479 28.6937   5
   2   0   0 12.4665 54.6845   1
   2   0   0-9.16241 24.7901   4
  -2   0   0-13.4984 34.9485   2
  -2   0  -2 441519. 9534.43   2
  -2   0   2 459581. 9543.02   2
  -2   0   2 463389. 9532.69   3
   2   0   2 449374. 9541.08   5
   2   0   2 458132. 9533.50   4
   2   0  -2 432687. 9559.09   1
  -2   0   4 89.6270 65.4294   3
   2   0  -4 68.8212 112.893   1
   2   0   4 182.790 63.4562   4
  -2   0  -4 138.227 72.2544   2
  -2   0   4 66.9481 83.2066   2
   2   0   4 70.9732 69.1946   5
   2   0  -6 62861.9 1385.53   1
  -2   0   6 64135.2 1370.61   2
  -2   0   6 65080.8 1361.38   3
  -2   0  -6 62061.7 1361.99   2
   2   0   6 62576.2 1357.92   4
   2   0   6 61953.1 1372.46   5
  -2   0   8-8.48287 67.7804   2
   2   0   8-20.0416 72.2629   5
   2   0   8 56.6105 60.4147   4
  -2   0  -8 62.7448 47.0275   1
   2   0  -8-52.2471 80.7496   1
  -2   0   8 24.4553 56.8758   3
  -2   0 -10 13564.6 316.922   1
  -2   0  10 13324.1 344.189   3
   2   0 -10 12974.8 361.366   1
   2   0  10 13402.6 359.031   5
  -2   0  10 13192.3 348.274   2
   2   0  10 12815.2 334.916   4
   2   0  12 191.732 114.559   4
   2   0  12-3.98083 138.250   5
  -2   0 -12 21.0802 98.3133   1
   2   0 -12-3.71080 148.958   1
  -2   0  12 3.00785 124.737   3
  -2   0  12 58.4930 128.177   2
   2   0 -14 18764.9 504.453   1
  -2   0 -14 17782.9 445.877   1
   2   0  16 14.5766 135.798   4
  -2   0  16-11.6243 184.511   5
  -2   0 -16-26.7800 122.737   1
   2   0  16 94.2520 170.108   5
   2   0  18 145107. 3193.05   4
  -2   0  18 147429. 3251.76   5
  -2   0 -18 146618. 3171.52   1
   2   0  18 148126. 3247.08   5
  -2   0  18 149105. 3205.68   4
  -2   0  20 21.7790 197.671   5
   2   0  20 152.216 146.821   4
   2   0  20 218.474 196.022   5
  -2   0 -20 214.657 147.728   1
   2   0 -20 117.295 177.258   1
  -2   0  20 174.263 160.680   4
  -2   0  22 44883.6 1182.78   5
  -2   0  22 47344.0 1127.72   4
   2   0  22 46935.6 1115.92   4
   2   0  22 46859.1 1178.51   5
   2   0 -22 47550.2 1143.81   1
   2   0 -24-40.0119 216.769   1
   2   0  24 11.2522 174.933   4
  -2   0  24 74.7316 196.163   4
   2   0  24-59.6539 232.621   5
  -2   0  24 220.274 262.369   5
  -2   0  26 423.750 224.612   4
   2   0  26 502.029 207.138   4
   2   0  26-92.1027 251.825   5
   2   0 -26 200.628 234.935   1
  -2   0  26 453.225 277.973   5
  -2   0  28 80.8069 223.645   4
   2   0  28-407.622 225.637   4
   2   0  28-39.4778 270.821   5
  -2   0  28 50.3183 272.363   5
   2   0  30 7405.86 431.173   5
   2   0  30 8330.47 368.544   4
  -2   0  30 8406.26 389.306   4
  -2   0  30 8440.45 457.894   5
  -2   0  32 22.5702 289.521   5
  -2   0  34 5082.07 418.394   5
  -2   0  34 5637.52 362.966   4
   2   0  34 5603.48 395.493   5
   2   0  34 5709.48 355.447   4
   2   0  36 234.234 312.487   5
   2   0  36-127.190 247.725   4
  -2   0  36 137.069 271.807   4
  -2   0  36 121.995 305.939   5
   2   0  38 2616.00 309.211   4
  -2   0  38 2692.91 326.407   4
  -2   0  38 2349.73 358.927   5
   2   0  38 2374.03 362.757   5
   2  -2   0 258389. 5510.13   4
   2  -2   0 255935. 5510.71   5
  -2   2   0 265330. 5517.66   3
   2   2   0 265626. 5509.18   5
   2   2   0 260499. 5514.88   1
  -2   2   0 261986. 5515.46   2
   2   2   2 29923.3 657.258   5
  -2   2   2 31024.8 671.383   2
   2  -2  -2 30019.1 692.026   1
  -2   2  -2 30804.1 685.974   3
   2   2   2 29920.6 652.779   3
  -2   2   2 31631.3 663.742   3
   2  -2   2 29326.0 660.261   4
  -2   2  -2 30927.6 667.696   2
   2  -2   2 30831.6 662.400   5
   2   2  -2 29542.5 675.274   1
   2   2   2 29899.8 653.711   1
  -2  -2   2 30248.0 654.503   4
  -2   2  -4 42072.0 925.923   2
  -2   2   4 40566.2 926.646   2
  -2   2   4 42756.2 919.712   3
   2   2  -4 42735.5 938.178   1
   2   2   4 40943.7 917.935   5
  -2  -2   4 44287.3 918.126   4
   2  -2   4 42606.2 923.593   5
   2  -2  -4 41182.7 950.955   1
   2   2   4 41890.6 914.529   3
   2   2   6 7626.55 210.384   5
  -2   2   6 8318.77 212.754   3
   2  -2   6 7639.47 204.736   4
  -2   2   6 7426.92 216.185   2
   2   2   6 7817.31 191.431   2
   2  -2   6 7737.64 215.215   5
   2   2  -6 8241.93 228.618   1
  -2  -2  -6 7984.42 191.116   2
  -2   2  -6 7719.25 202.013   1
   2  -2  -6 7763.67 236.098   1
  -2  -2   6 8338.32 210.082   4
  -2  -2   8 47376.6 1033.74   4
   2   2  -8 47587.9 1049.63   1
   2  -2   8 46308.6 1027.62   4
  -2   2   8 48579.7 1038.49   2
  -2   2   8 46771.6 1033.16   3
  -2   2  -8 46601.7 1019.04   1
   2  -2  -8 47106.0 1058.03   1
   2  -2   8 44761.4 1042.33   5
   2   2   8 46621.4 1014.51   4
   2   2   8 44684.1 1037.98   5
   2   2 -10 89.1065 108.171   1
  -2  -2  10 44.5806 90.2243   4
   2   2  10 73.0080 73.6134   4
  -2   2  10 10.3795 89.7183   3
  -2  -2 -10 17.6580 44.7061   1
   2   2  10 125.446 98.7900   5
   2  -2 -10 17.3863 114.849   1
  -2   2 -10 123.476 80.7929   1
  -2   2  10 37.8705 94.0224   2
   2  -2  10-9.69781 97.5284   5
   2  -2  10 98.0634 84.6266   4
  -2   2 -12 44602.6 952.558   1
   2  -2 -12 41247.0 987.118   1
   2  -2  12 39378.6 990.114   5
   2   2  12 43453.4 994.436   5
  -2  -2  12 41558.2 996.859   5
  -2  -2  12 42236.3 970.258   4
   2  -2  12 42843.4 967.492   4
  -2  -2 -12 42691.8 922.459   1
  -2   2  12 41340.6 965.922   3
  -2   2  12 41657.2 969.621   2
   2   2 -12 41793.1 982.372   1
   2   2  12 42591.6 950.626   4
  -2  -2  14 2497.41 177.521   4
   2  -2 -14 2163.07 195.712   1
  -2   2 -14 2337.98 158.606   1
  -2  -2 -14 2456.33 131.589   1
   2   2 -14 2571.34 194.974   1
   2   2  16 2802.29 174.481   4
  -2   2 -16 2810.53 171.552   1
   2  -2  16 2698.67 223.944   5
  -2   2  16 3018.34 238.216   5
  -2   2  16 2586.66 186.219   3
  -2   2  16 2537.71 190.536   2
  -2  -2  16 3325.88 240.008   5
   2  -2  16 2925.16 186.841   4
  -2  -2 -16 2714.99 145.668   1
   2   2  16 2517.26 223.806   5
   2  -2 -16 2346.88 204.392   1
   2   2 -18 4744.27 248.212   1
   2   2  18 4808.16 269.738   5
  -2   2  18 4941.73 235.210   2
  -2  -2 -18 4973.70 196.086   1
  -2   2 -18 4682.14 216.003   1
  -2  -2  18 4416.50 274.149   5
  -2  -2  18 4569.26 232.209   4
   2  -2  18 4832.89 226.567   4
   2  -2  18 4650.45 270.186   5
   2   2  18 4882.28 218.636   4
  -2   2  18 4729.01 288.327   5
  -2   2  18 4409.77 230.952   3
   2   2  20 125585. 2678.83   4
   2  -2  20 119751. 2683.97   4
  -2   2  20 122067. 2697.42   3
   2  -2 -20 121952. 2703.91   1
  -2   2 -20 124723. 2672.36   1
  -2   2  20 119923. 2744.01   5
  -2  -2  20 117658. 2736.40   5
   2  -2  20 120535. 2733.72   5
   2   2 -20 123714. 2708.40   1
  -2   2  20 118982. 2689.92   2
  -2  -2  20 125694. 2699.54   4
   2   2  20 120468. 2739.15   5
   2   2 -22 342.574 201.984   1
  -2  -2  22 322.892 181.267   4
   2  -2  22 279.085 215.421   5
  -2   2  22 300.482 231.854   5
   2   2  22 142.234 204.177   5
  -2  -2  22 279.134 224.810   5
   2  -2 -22 323.784 194.651   1
   2   2  22 407.251 165.734   4
   2  -2  22 304.637 165.546   4
  -2   2  24 8343.55 345.376   4
   2  -2 -24 8304.07 360.185   1
   2   2  24 8041.58 399.708   5
   2   2 -24 8026.92 369.163   1
  -2  -2  24 7706.71 402.886   5
   2  -2  24 7811.59 397.266   5
   2   2  24 8470.86 334.995   4
  -2  -2  24 8168.75 352.919   4
  -2   2  24 8237.56 414.539   5
   2  -2  24 7877.33 331.181   4
   2   2  26-48.1240 191.918   4
   2  -2 -26 711.886 272.339   1
  -2  -2  26-102.301 272.341   5
   2  -2  26 101.738 200.021   4
  -2  -2  26 89.7833 213.243   4
   2   2 -26 172.258 238.128   1
   2  -2  26 100.078 247.224   5
  -2   2  26 560.145 261.565   4
  -2   2  26 279.454 305.040   5
   2   2  26 18.8017 252.394   5
  -2   2  28 7309.98 420.167   5
  -2  -2  28 6520.36 396.576   5
  -2   2  28 6633.23 343.099   4
   2   2  28 6829.21 411.138   5
   2  -2  28 7043.88 431.856   5
  -2  -2  28 5958.99 334.903   4
   2   2  28 6498.61 325.803   4
  -2   2  30 208.734 239.786   4
   2   2  30 165.694 224.953   4
  -2  -2  30 10.5780 288.377   5
  -2   2  30 152.954 292.314   5
   2   2  30-53.2788 278.612   5
   2  -2  30 271.887 225.010   4
   2  -2  30-10.1852 271.397   5
  -2  -2  30 205.004 234.677   4
  -2  -2  32 12889.2 557.608   5
   2  -2  32 13178.6 545.094   5
   2   2  32 13324.6 485.539   4
  -2   2  34 548.727 319.626   5
   2  -2  34 342.576 236.155   4
   2  -2  34 187.846 284.997   5
   2   2  34 100.881 228.702   4
  -2  -2  34 291.977 260.157   4
   2   2  34 464.686 288.192   5
  -2   2  34 102.927 265.662   4
  -2  -2  34-11.5118 314.272   5
   2   2  36 227.040 301.064   5
  -2  -2  36-192.346 317.887   5
  -2  -2  36 224.678 272.876   4
   2  -2  36-80.1680 295.346   5
  -2   2  36 90.0795 263.774   4
   2   2  36 246.095 243.065   4
  -2   2  36 286.900 316.686   5
   2  -2  36-25.5966 258.101   4
  -2   2  38 260.647 275.816   4
   2   2  38 77.6219 252.110   4
   2  -2  38-17.7700 260.610   4
  -2   2  38 140.495 321.293   5
  -2  -2  38-98.5995 304.488   5
   2   2  38 74.0538 298.008   5
  -2  -2  38-88.2158 274.819   4
   2  -2  38-200.309 294.108   5
   2  -4   0 112.249 60.7106   4
   2  -4   0 23.1742 46.8270   5
  -2   4   0 87.1922 97.2501   3
   2   4   0 50.2635 47.0454   3
   2   4   0 137.370 77.5314   1
   2   4   0 1.62241 46.5007   5
  -2   4   0 73.2147 82.7786   2
   2  -4  -2 301478. 6163.75   5
  -2   4   2 284572. 6171.37   2
   2   4   2 303492. 6155.20   3
   2   4   2 293718. 6150.99   5
   2  -4   2 290191. 6164.04   4
  -2   4   2 295939. 6170.08   3
   2  -4   2 295601. 6160.00   5
  -2   4  -2 301094. 6193.30   3
   2   4  -2 308759. 6157.72   3
   2  -4  -2 293327. 6170.44   4
   2   4  -2 272988. 6170.75   1
   2   4   2 269692. 6154.03   1
  -2   4  -2 280787. 6171.16   2
   2   4   4 77308.6 1619.48   3
   2  -4   4 76456.8 1625.10   5
   2   4   4 75740.1 1616.15   5
  -2   4   4 74846.8 1634.48   2
  -2   4   4 75958.8 1629.46   3
  -2   4  -4 73327.2 1635.81   2
   2   4   4 73781.5 1602.07   1
  -2  -4   4 77825.7 1616.56   4
   2   4  -4 76414.4 1637.50   1
   2  -4   4 75154.0 1623.69   4
   2  -4   6 6959.42 190.680   4
  -2   4   6 7021.30 195.508   3
  -2  -4   6 7446.88 191.811   4
   2  -4   6 7373.47 198.547   5
   2   4   6 7185.53 190.312   5
   2   4   6 6732.33 167.699   2
   2  -4  -6 6705.27 225.779   1
   2   4  -6 6269.72 204.896   1
   2   4   6 6778.44 189.242   3
  -2   4   6 6277.23 199.382   2
  -2   4  -6 7128.44 198.590   1
   2  -4   8 5020.01 158.728   4
  -2   4   8 5272.43 168.408   3
   2  -4  -8 4702.68 195.633   1
   2  -4   8 4548.08 166.889   5
   2   4   8 4686.42 159.992   5
   2   4   8 4161.50 153.264   3
   2   4  -8 4599.94 174.339   1
  -2   4   8 4356.60 167.428   2
   2   4   8 4697.77 135.846   2
  -2   4  -8 4653.44 158.395   1
  -2  -4   8 4783.12 159.124   4
  -2  -4  10 53420.7 1182.21   4
   2  -4  10 51743.9 1178.82   4
   2  -4 -10 52955.0 1211.79   1
   2   4  10 54617.9 1191.48   5
  -2   4 -10 53695.4 1174.54   1
  -2   4  10 53527.4 1187.39   3
   2  -4  10 52416.1 1195.51   5
   2   4  10 52588.6 1180.38   3
  -2   4  10 50884.5 1186.01   2
   2   4 -10 53147.1 1197.34   1
   2   4  10 51022.4 1156.61   2
  -2  -4  12 14013.3 433.094   5
   2   4  12 14991.6 416.991   5
   2   4  12 14496.6 403.060   3
  -2   4 -12 14428.0 395.185   1
   2  -4 -12 15608.8 440.847   1
   2   4 -12 15062.1 422.169   1
   2  -4  12 13896.1 418.708   5
  -2  -4 -12 14726.0 339.612   1
  -2   4  12 14460.8 406.246   2
   2  -4  12 15299.2 400.297   4
   2   4  12 14340.4 375.029   2
  -2   4  12 14688.5 403.299   3
  -2  -4  12 14521.6 403.423   4
   2  -4  14 22912.9 596.345   5
   2  -4 -14 21978.1 595.872   1
  -2  -4 -14 21951.9 504.499   1
  -2  -4  14 21396.3 564.481   4
   2   4  16 139.327 152.791   3
  -2   4  16 118.478 189.333   5
  -2  -4  16 92.3715 187.578   5
  -2   4  16 60.3011 146.092   3
  -2   4 -16-11.1175 139.501   1
  -2   4  16-20.3624 149.667   2
  -2  -4 -16 87.4546 97.4606   1
   2   4  16 255.342 174.677   5
   2   4  16 85.1373 125.162   2
   2  -4 -16-235.758 173.924   1
   2  -4  16 16.6644 161.633   5
   2  -4  16 8.22182 135.106   4
   2  -4  18 39186.6 975.406   5
   2   4 -18 38891.8 953.444   1
  -2   4  18 38729.7 985.349   5
  -2   4  18 38637.8 930.239   2
  -2  -4  18 38211.3 977.247   5
   2   4  18 38881.7 910.403   4
   2   4  18 38907.4 975.364   5
  -2   4 -18 38898.0 923.003   1
   2  -4  18 37568.8 930.079   4
  -2  -4  18 37495.5 932.530   4
  -2  -4 -18 39162.6 878.529   1
  -2   4  18 39193.5 936.095   3
  -2  -4  20 2189.30 242.157   5
   2   4 -20 2554.74 228.889   1
   2  -4 -20 2127.50 220.516   1
   2  -4  20 2412.84 233.476   5
   2   4  20 1802.11 226.884   5
  -2  -4  20 2421.30 200.647   4
  -2   4  20 2227.42 246.722   5
  -2   4  20 2183.68 205.513   2
  -2   4  20 2487.09 202.581   3
   2  -4  20 2177.27 192.372   4
   2   4  20 2473.61 182.770   4
  -2   4  22 49056.2 1188.77   3
   2  -4  22 48067.0 1224.46   5
   2   4 -22 51615.2 1211.88   1
   2   4  22 50210.0 1233.53   5
  -2   4  22 49829.9 1243.51   5
   2  -4 -22 48146.0 1189.65   1
  -2  -4  22 49747.3 1186.36   4
  -2   4  22 50417.7 1178.13   2
  -2  -4  22 46195.4 1228.34   5
   2  -4  22 48161.0 1172.23   4
   2   4  22 49647.4 1160.04   4
  -2  -4  24 6.49781 197.185   4
   2   4 -24 72.4985 232.373   1
  -2  -4  24-85.7897 243.506   5
  -2   4  24 72.4253 194.092   2
  -2   4  24-36.5758 251.067   5
  -2   4  24-183.044 207.734   3
   2  -4  24 138.738 191.125   4
   2   4  24-10.7086 176.681   4
   2  -4 -24 84.4121 205.535   1
   2   4  24 283.238 238.260   5
   2  -4  24 292.291 224.953   5
   2   4  26 888.395 211.502   4
   2   4  26 1094.50 280.570   5
  -2   4  26 854.799 276.729   5
  -2  -4  26 948.333 283.359   5
  -2  -4  26 978.573 229.626   4
   2  -4  26 1208.76 265.473   5
   2  -4  26 871.851 219.347   4
   2   4 -26 927.866 256.116   1
   2   4  28 467.367 225.804   4
   2  -4  28 104.596 255.738   5
  -2   4  28 544.336 222.577   4
   2  -4  28 718.142 232.552   4
  -2  -4  28 511.924 289.676   5
   2   4  28 670.686 313.194   5
   2   4 -28 929.274 270.773   1
  -2  -4  28 602.675 232.425   4
  -2   4  28 974.297 306.660   5
  -2   4  30 22700.1 769.526   5
  -2  -4  30 22711.1 697.450   4
   2  -4  30 23676.7 683.636   4
  -2   4  30 23116.1 686.306   4
   2   4  30 23468.1 772.144   5
   2   4  32 225.159 230.856   4
  -2  -4  32 490.487 286.241   5
   2  -4  32 136.196 263.798   5
  -2  -4  32 172.805 254.201   4
  -2  -4  34 1763.96 316.744   5
   2  -4  34 1679.92 307.726   5
   2   4  34 1987.13 263.907   4
  -2   4  34 1678.99 295.682   4
  -2   4  34 1818.46 365.741   5
   2   4  34 1857.90 329.575   5
   2  -4  34 1825.67 270.660   4
  -2  -4  34 2323.59 301.804   4
   2   4  36 184.472 251.279   4
  -2   4  36 132.918 255.311   4
   2  -4  36-8.67707 248.088   4
   2   4  36-86.1251 300.056   5
  -2   4  36 306.024 314.016   5
  -2  -4  36-212.065 314.140   5
   2  -4  36 438.984 289.856   5
  -2  -4  36 320.048 275.959   4
  -2   4  38 2217.67 362.592   5
   2  -4  38 1826.26 330.021   5
  -2   4  38 2200.69 318.512   4
   2   4  38 2170.54 288.908   4
   2   4  38 2025.93 343.103   5
  -2  -4  38 2658.79 363.752   5
   2  -4  38 1920.88 310.433   4
  -2  -4  38 2173.41 328.041   4
  -2   6   0 120437. 2624.01   2
   2   6   0 120045. 2621.05   1
   2   6   0 127049. 2604.82   3
   2  -6   0 120323. 2603.60   5
   2  -6   0 124781. 2617.18   4
  -2   6   0 121867. 2632.34   3
   2   6  -2 38211.9 858.259   1
  -2   6  -2 38024.4 876.163   3
   2   6   2 38327.8 843.519   1
   2  -6  -2 38240.6 840.665   5
   2  -6   2 39291.3 847.778   4
   2   6  -2 39034.3 843.664   3
   2   6   2 37698.4 838.424   3
  -2   6  -2 39227.1 859.691   2
   2   6   2 39367.1 824.423   5
  -2   6   2 36165.9 855.264   3
   2  -6  -2 37163.6 851.633   4
   2  -6   2 38973.3 837.917   5
  -2   6   2 38392.9 855.101   2
  -2  -6   4 843.719 55.3375   4
   2   6   4 899.420 67.1063   3
   2   6   4 762.086 55.2583   1
   2  -6   4 778.861 62.5957   5
   2   6   4 631.667 45.4902   5
   2   6  -4 865.576 85.1909   1
  -2   6  -4 778.396 117.846   3
   2   6  -4 888.766 95.9425   3
  -2   6   4 972.802 78.4496   2
   2  -6   4 768.172 66.1507   4
  -2   6   4 742.974 79.1268   3
  -2   6  -4 700.298 85.8109   2
  -2  -6   6 8496.00 211.860   4
  -2   6   6 7849.10 224.310   3
   2  -6   6 8136.62 216.713   4
  -2   6   6 7720.62 229.653   2
   2   6   6 8089.12 207.065   5
   2  -6   6 8146.98 220.613   5
  -2   6  -6 7935.48 233.041   1
   2   6  -6 7986.40 235.851   1
   2   6   6 7214.60 180.965   2
   2   6   6 7796.49 218.845   3
  -2   6   8 206072. 4430.07   2
   2   6   8 211407. 4419.34   5
  -2   6   8 206497. 4430.84   3
   2   6   8 206240. 4423.12   3
  -2   6  -8 207117. 4430.76   1
  -2  -6   8 211837. 4421.81   4
   2   6  -8 205114. 4440.20   1
   2  -6  -8 206377. 4463.71   1
   2  -6   8 206955. 4421.83   4
   2  -6   8 211151. 4430.76   5
   2   6   8 205563. 4396.11   2
  -2  -6 -10 24926.7 556.028   1
   2   6 -10 24794.5 615.322   1
   2   6  10 24571.6 568.433   2
   2   6  10 24849.2 597.031   5
  -2  -6  10 24191.1 615.723   5
  -2   6 -10 24946.8 599.403   1
   2  -6  10 24295.9 591.042   4
  -2   6  10 23770.2 599.564   2
   2  -6  10 24578.1 608.172   5
  -2   6  10 24365.3 603.827   3
  -2  -6  10 25593.4 597.618   4
   2   6  10 24115.0 592.455   3
   2  -6 -10 24621.8 640.492   1
   2   6  12 220056. 4822.26   2
   2  -6 -12 233255. 4889.56   1
  -2  -6 -12 225163. 4799.37   1
  -2  -6  12 230125. 4876.44   5
   2  -6  12 227699. 4849.59   4
  -2   6 -12 227702. 4848.68   1
  -2  -6  12 232679. 4854.31   4
   2   6  12 226410. 4859.93   5
   2   6  14 446.322 147.831   3
   2  -6 -14 371.655 195.871   1
  -2   6 -14 324.263 143.338   1
  -2  -6 -14 375.330 85.6822   1
  -2   6  14 394.425 145.374   3
  -2   6  14 486.682 151.724   2
  -2  -6  14 637.256 187.620   5
   2  -6  14 384.870 159.621   5
  -2  -6  14 415.074 149.838   4
  -2  -6 -16 8808.30 249.479   1
   2   6  16 9346.70 346.062   5
  -2   6 -16 8881.07 309.476   1
  -2   6  16 9032.96 310.134   2
   2  -6  16 8376.16 333.649   5
  -2   6  16 9381.66 314.475   3
  -2  -6  16 9470.16 352.965   5
   2   6 -16 9387.61 333.765   1
   2  -6 -16 8356.82 342.577   1
   2   6  16 9244.37 316.514   3
  -2   6  16 8940.30 354.524   5
   2  -6  16 9283.58 312.721   4
   2   6  16 8246.95 285.462   2
   2   6  18 1043.95 199.674   5
   2  -6  18 796.713 188.624   5
   2   6 -18 988.549 194.606   1
  -2  -6  18 1042.96 202.671   5
   2  -6  18 922.436 158.719   4
   2   6  18 992.890 175.429   3
  -2   6  18 1216.18 219.478   5
  -2   6  18 927.742 166.140   2
  -2  -6  18 1209.57 170.047   4
  -2   6  18 1132.69 170.430   3
   2   6  18 955.292 153.565   2
   2  -6 -20 38987.8 1002.80   1
  -2  -6  20 41780.6 1000.18   4
  -2   6  20 40781.2 987.345   2
  -2  -6  20 40262.3 1033.32   5
   2   6  20 40964.5 996.434   3
  -2   6  20 41234.2 997.711   3
   2  -6  20 41760.9 1032.94   5
   2   6  20 39391.3 1035.59   5
   2   6  20 40436.6 965.703   2
  -2   6 -20 39585.1 991.285   1
   2  -6  20 40932.5 988.924   4
  -2   6  20 41982.2 1054.61   5
   2   6 -20 41287.7 1017.36   1
  -2   6  22 4596.69 333.177   5
  -2   6 -22 4750.05 279.546   1
  -2   6  22 4540.63 261.304   2
   2  -6 -22 4427.95 282.094   1
  -2  -6  22 4949.33 272.499   4
   2   6 -22 5511.09 309.421   1
   2  -6  22 4255.72 258.658   4
  -2  -6  22 4671.85 312.376   5
   2  -6  22 4803.04 300.795   5
  -2   6  22 4115.05 260.035   3
   2   6  22 4461.27 307.186   5
  -2   6  24 8428.14 365.031   3
   2  -6  24 8327.96 404.397   5
   2   6  24 7949.39 407.881   5
   2   6 -24 7600.79 427.320   1
  -2   6  24 7956.63 428.743   5
  -2   6  24 9012.00 357.097   2
  -2  -6  24 8323.37 419.794   5
   2  -6  24 8708.47 358.913   4
   2   6  24 9146.39 337.780   4
  -2  -6  24 9835.73 409.877   4
  -2   6 -24 8874.34 376.034   1
   2  -6 -24 8207.79 371.694   1
  -2   6  26 171.138 271.547   5
  -2   6  26 154.523 224.246   2
  -2  -6  26-66.4159 223.721   4
   2  -6  26 300.242 246.220   5
   2   6  26 51.1306 186.223   4
   2  -6  26 107.116 200.468   4
   2   6 -26 282.731 253.585   1
  -2   6  26 50.2260 220.395   3
   2   6  26 196.019 257.544   5
  -2  -6  26 365.559 275.279   5
  -2  -6  28 21440.3 659.880   4
   2  -6  28 22137.3 642.574   4
   2   6  28 21467.6 621.077   4
  -2   6  28 21556.3 649.882   3
   2  -6  28 20665.9 682.365   5
  -2  -6  28 20890.1 696.674   5
  -2   6  28 20921.4 722.411   5
   2   6 -28 21388.1 676.413   1
   2   6  28 20972.0 724.909   5
  -2   6  28 21693.0 638.027   2
   2  -6  30-98.7309 225.542   4
   2   6 -30 36.8252 268.664   1
  -2   6  30 442.369 316.453   5
  -2  -6  30 159.701 244.587   4
   2   6  30 301.709 291.961   5
   2   6  32 8013.47 375.385   4
  -2   6  32 9247.87 403.736   4
  -2  -6  32 8883.98 455.869   5
  -2  -6  32 8855.60 420.299   4
   2   6  34-368.663 242.178   4
   2  -6  34-74.9564 289.211   5
  -2   6  34 211.656 242.273   4
   2  -6  34 75.4358 247.794   4
  -2  -6  34 247.871 293.098   5
   2   6  34 170.376 288.375   5
  -2   6  34-49.9479 302.258   5
  -2   6  36 414.248 269.159   4
  -2  -6  36 441.344 276.356   4
  -2   6  36 169.575 309.107   5
  -2  -6  36-92.9453 315.476   5
   2   6  36 15.7652 242.241   4
   2  -6  36-105.741 259.787   4
   2  -6  36 11.0724 291.356   5
   2   6  36 37.8870 290.285   5
   2  -6  38 80.5584 290.612   5
  -2  -6  38-24.2413 335.373   5
  -2   6  38 173.255 325.809   5
  -2   6  38-117.255 265.457   4
  -2  -6  38-122.731 287.292   4
   2   6  38 51.9917 297.650   5
   2  -6  38 73.7848 268.213   4
   2   6  38-57.2522 237.021   4
   2  -8   0-21.7537 37.0270   5
   2   8   0 11.6408 22.9236   4
   2   8   0 38.4086 53.1384   3
   2   8   0-38.1456 71.5428   1
  -2   8   0-4.51025 70.3659   2
   2  -8   0 5.87066 56.9403   4
  -2   8   0-22.3808 83.0296   3
   2   8  -2 18704.2 443.428   1
   2   8  -2 18618.2 427.146   3
   2   8   2 18159.9 421.165   3
  -2   8  -2 17105.6 437.459   2
  -2   8   2 17091.3 438.768   3
   2   8   2 18314.0 425.907   1
   2  -8  -2 18086.1 411.740   5
   2  -8  -2 18889.6 431.629   4
  -2   8  -2 17126.0 456.241   3
   2  -8   2 17842.4 409.073   5
   2  -8   2 18474.2 424.964   4
   2   8   2 17639.7 391.209   5
  -2   8   2 17179.7 433.129   2
  -2  -8   4 1039.29 61.7676   4
  -2   8   4 985.744 94.2408   2
  -2   8  -4 905.335 106.862   2
   2   8   4 1003.35 49.2316   5
   2  -8   4 1002.70 70.8710   5
  -2   8   4 931.185 94.9957   3
   2   8  -4 1008.23 105.084   1
   2   8  -4 971.417 113.772   3
   2  -8   4 991.726 78.8655   4
   2   8   4 1029.72 80.2162   1
  -2   8  -4 846.293 134.830   3
   2   8   4 1097.46 84.3102   3
   2  -8   6 2580.64 119.272   4
  -2   8   6 2413.66 134.468   3
  -2  -8   6 2849.13 111.147   4
  -2   8  -6 2274.14 201.390   3
   2   8   6 2491.31 98.4021   5
   2   8   6 2622.96 126.915   3
   2   8  -6 2604.21 149.271   1
   2   8   6 2094.56 75.0712   2
  -2   8  -6 2629.81 154.032   1
  -2   8   6 2396.63 133.279   2
   2  -8   6 2509.26 118.840   5
   2   8  -6 2667.07 178.524   3
  -2   8   8 32345.9 778.450   3
   2  -8   8 33008.8 769.718   4
  -2  -8   8 32843.7 784.732   5
  -2   8  -8 33809.4 791.382   1
   2   8   8 34608.8 759.524   5
   2  -8   8 33436.7 776.119   5
   2   8   8 33086.5 774.416   3
   2   8  -8 32458.7 794.330   1
  -2   8   8 33119.5 779.904   2
  -2  -8   8 35064.5 766.506   4
   2   8   8 33412.4 739.747   2
   2  -8  10 468136. 9966.20   5
  -2  -8  10 470000. 9952.70   4
   2   8  10 466212. 9958.73   3
  -2  -8  10 471901. 9973.90   5
   2  -8  10 471671. 9955.01   4
  -2   8 -10 465583. 9967.20   1
   2   8  10 475058. 9952.56   5
   2  -8 -10 473025. 10006.7   1
  -2  -8 -12 925.673 130.964   1
  -2   8  12 1039.08 159.415   3
  -2  -8  12 920.734 144.998   4
   2   8  12 794.845 153.007   5
  -2   8 -12 964.517 164.824   1
  -2   8  12 1225.91 162.925   2
   2  -8 -12 710.563 214.805   1
  -2   8  14 2734.46 191.961   2
  -2   8  14 2849.94 187.861   3
  -2  -8  14 2425.31 182.323   4
   2   8  14 2850.39 161.077   2
   2  -8 -14 2612.26 241.546   1
   2   8  14 2505.04 197.163   5
   2  -8  14 2675.77 202.045   5
   2   8 -14 2429.60 208.636   1
   2  -8  14 2519.95 180.962   4
  -2  -8  14 2277.70 205.835   5
   2   8  14 2991.39 192.361   3
  -2  -8 -14 2471.23 142.202   1
  -2  -8  16 100.029 173.370   5
   2  -8  16 92.3116 143.295   4
  -2   8  16-74.8381 144.414   2
  -2   8  16 98.2406 185.235   5
   2  -8  16-60.9676 161.737   5
   2   8 -16-98.7389 165.932   1
  -2   8  16-111.784 149.737   3
  -2   8  18 16986.6 470.462   2
  -2   8  18 16433.2 478.647   3
  -2   8  18 16590.2 525.891   5
   2   8  18 16038.2 480.994   3
   2   8  18 15929.6 511.399   5
   2   8 -18 16954.1 506.737   1
   2  -8  18 16611.9 482.121   4
  -2   8 -18 16203.1 484.746   1
   2   8  18 16016.9 444.668   2
  -2  -8  18 15847.3 475.782   4
  -2  -8  18 15808.6 508.168   5
   2  -8  18 16552.8 506.532   5
  -2   8  20 2159.19 209.855   2
   2  -8  20 2002.23 219.196   4
  -2  -8  20 2020.03 209.108   4
   2  -8 -20 2004.69 238.240   1
   2   8  20 1817.22 203.177   3
  -2   8  20 2095.94 266.179   5
   2   8  20 2139.68 234.572   5
   2   8 -20 1982.62 234.304   1
  -2  -8  20 2025.95 240.401   5
  -2   8 -20 1749.91 229.483   1
   2   8  20 1876.53 174.363   2
  -2   8  20 2090.91 205.995   3
   2  -8  20 2191.26 241.819   5
  -2  -8  22 20487.6 635.534   5
   2   8  22 20114.4 592.276   3
   2  -8  22 19668.6 621.512   5
   2   8  22 19662.4 638.406   5
  -2   8  22 20818.4 656.019   5
   2  -8  22 19317.3 586.381   4
  -2   8  22 22199.7 583.893   2
   2   8 -22 20618.9 622.497   1
   2   8  22 20474.5 560.500   2
   2  -8 -22 20460.9 608.468   1
  -2  -8  22 20575.0 601.918   4
  -2   8  22 20492.2 589.705   3
  -2   8 -22 20552.8 602.747   1
   2   8  24 1905.81 280.311   5
   2   8 -24 2126.64 273.060   1
  -2  -8  24 1802.86 285.023   5
  -2   8 -24 1837.65 248.506   1
  -2   8  24 1991.14 234.489   3
   2  -8  24 2004.39 274.498   5
  -2   8  24 1826.15 310.766   5
  -2   8  24 2119.12 230.588   2
   2  -8  24 1801.39 228.859   4
  -2  -8  24 1708.92 236.501   4
   2   8  24 2070.87 211.777   2
   2   8  24 2053.96 244.653   3
   2   8  26 2090.64 228.518   4
  -2   8  26 2145.42 253.149   3
   2   8  26 1619.92 300.239   5
  -2  -8  26 1651.40 294.150   5
   2  -8  26 1985.25 249.241   4
  -2   8  26 1637.39 317.609   5
   2  -8  26 2300.78 281.476   5
   2   8 -26 2114.05 298.109   1
  -2   8  26 1786.25 232.565   2
  -2  -8  26 1864.31 253.678   4
   2   8 -28 285.023 269.571   1
   2   8  28 514.270 205.392   4
  -2   8  28 242.387 300.079   5
  -2  -8  28 136.593 263.308   5
  -2  -8  28 346.453 235.411   4
   2   8  28 561.214 291.430   5
   2  -8  28 472.587 261.564   5
  -2   8  28 579.399 236.451   3
   2  -8  28 431.382 221.768   4
  -2   8  28 440.129 226.983   2
   2   8 -30 15619.9 581.848   1
  -2  -8  30 14639.4 541.182   4
  -2   8  30 16481.5 635.914   5
   2   8  30 15787.8 625.285   5
   2  -8  30 15243.2 533.714   4
  -2   8  32 314.420 234.633   4
   2   8  32 279.638 215.795   4
  -2  -8  32 227.163 293.975   5
   2  -8  32 234.680 257.924   5
  -2  -8  32 316.927 256.928   4
  -2   8  34 2920.96 305.996   4
   2   8  34 3051.18 276.507   4
  -2  -8  34 2973.71 358.347   5
   2  -8  34 2490.33 308.282   4
   2  -8  34 2778.78 332.204   5
  -2   8  34 2514.59 374.226   5
   2   8  34 2737.42 349.107   5
   2  -8  36-108.791 252.605   4
   2  -8  36 286.265 274.606   5
  -2  -8  36-81.3150 323.465   5
  -2   8  36-186.719 363.577   5
  -2   8  36 141.588 261.826   4
   2   8  36 90.8591 291.649   5
   2   8  36-131.273 246.322   4
  -2   8  38 1332.05 285.566   4
   2   8  38 1440.81 269.539   4
  -2  -8  38 1013.19 346.582   5
   2  -8  38 1243.28 321.609   5
  -2   8  38 1744.60 364.476   5
   2  -8  38 1379.32 294.543   4
   2   8  38 1090.58 337.483   5
   2 -10   0 29213.3 630.395   5
  -2  10   0 28905.4 683.839   3
   2  10   0 28115.1 619.045   4
   2  10   0 28590.1 669.553   1
   2  10   0 28926.8 653.526   3
   2 -10   0 29369.6 659.191   4
   2 -10  -2 1471.54 110.465   4
  -2  10   2 1268.49 119.163   2
   2  10  -2 1379.02 136.042   1
   2  10   2 1531.94 108.790   3
   2 -10   2 1272.66 71.5669   5
   2 -10   2 1369.06 100.918   4
   2  10  -2 1112.14 115.340   3
   2 -10  -2 1334.42 78.5727   5
   2  10   2 1387.63 116.818   1
   2  10   2 1090.64 56.0362   4
  -2  10   2 1310.30 127.932   3
  -2  10  -2 1348.91 153.209   3
  -2  10  -2 1318.73 127.740   2
  -2  10  -4 3173.30 170.503   2
   2  10   4 2881.64 139.912   3
  -2 -10   4 2938.89 140.956   5
   2  10   4 2753.25 80.8263   5
   2 -10   4 2824.33 132.890   4
   2  10  -4 3057.76 185.423   3
  -2  10   4 2937.71 153.891   2
   2 -10   4 2930.10 116.221   5
   2  10   4 2901.19 142.806   1
  -2  10  -4 2715.41 211.889   3
  -2 -10   4 3108.66 110.702   4
  -2  10   4 3172.92 161.584   3
   2  10  -4 2819.34 186.091   1
  -2  10   6 4468.74 187.890   2
  -2  10  -6 4540.55 274.642   3
   2  10   6 4543.20 182.155   3
   2 -10   6 4178.56 167.907   4
  -2 -10   6 4645.59 187.999   5
   2  10  -6 4867.92 251.356   3
  -2 -10   6 4611.80 155.792   4
   2  10  -6 4235.18 215.226   1
  -2  10   6 4517.90 194.744   3
   2 -10   6 4524.09 166.110   5
   2  10   6 4621.65 135.425   5
   2  10   6 4003.74 128.593   2
   2 -10   8 165784. 3512.48   5
  -2 -10   8 165401. 3522.20   5
   2  10   8 168322. 3490.91   5
   2  10   8 161509. 3477.23   2
   2 -10   8 158342. 3508.95   4
   2  10   8 164916. 3518.26   3
   2  10  -8 159126. 3567.90   3
  -2 -10   8 165139. 3501.09   4
   2  10  10 23309.0 568.874   5
   2  10  10 23139.9 551.695   2
  -2 -10  10 23508.3 602.839   5
   2 -10  10 23142.6 588.649   5
   2  10 -10 24787.4 619.022   1
   2 -10  10 22620.1 577.322   4
  -2  10  10 24014.0 597.000   3
  -2  10 -10 23028.3 683.976   3
  -2 -10  10 23155.6 573.824   4
   2  10  12 151203. 3242.83   3
   2  10  12 146056. 3230.16   5
   2  10 -12 152406. 3264.81   1
  -2  10  12 156359. 3240.71   2
  -2 -10  12 144941. 3232.58   4
   2 -10 -12 146270. 3291.09   1
  -2  10  12 150322. 3247.63   3
   2 -10  14 852.090 145.967   4
  -2 -10  14 773.637 147.653   4
   2  10 -14 824.175 183.668   1
  -2  10  14 714.910 154.668   3
   2  10  14 710.852 156.339   5
  -2 -10 -14 960.422 155.792   1
   2 -10  14 754.266 162.373   5
  -2  10 -14 769.760 164.895   1
   2  10  14 806.358 133.461   2
  -2  10  14 926.437 154.051   2
  -2 -10  14 759.262 179.459   5
   2  10  14 993.463 156.150   3
   2 -10  16 2316.76 185.789   4
  -2  10  16 2177.07 186.932   3
  -2 -10  16 2075.80 183.523   4
   2 -10  16 2138.45 199.706   5
  -2 -10  16 2232.64 217.744   5
   2  10 -16 2436.21 211.940   1
  -2  10  16 2248.52 185.723   2
  -2  10  16 1934.82 212.069   5
   2  10  16 2152.39 190.024   3
  -2  10 -16 2123.12 205.056   1
   2  10  16 2039.54 163.437   2
   2 -10  18 289.687 203.477   5
   2 -10  18 500.100 190.017   4
  -2  10  18 609.456 169.371   3
   2  10 -18 562.754 197.597   1
  -2  10  18 640.979 208.996   5
   2  10  18 544.643 142.220   2
   2  10  18 510.306 188.805   5
  -2  10 -18 209.571 209.096   1
  -2 -10  18 547.681 202.974   5
   2 -10 -18 492.336 227.931   1
  -2  10  18 732.438 170.713   2
   2  10  18 552.642 167.035   3
  -2 -10  18 410.415 166.679   4
  -2  10  20 14603.4 471.860   3
  -2 -10  20 15520.7 516.227   5
   2  10  20 15209.3 513.752   5
   2  10 -20 16715.8 518.144   1
  -2  10 -20 15383.2 506.982   1
  -2  10  20 16212.4 541.831   5
   2  10  20 14763.9 434.884   2
   2 -10  20 15050.5 516.487   5
   2 -10 -20 14987.0 520.656   1
  -2  10  20 16515.8 471.352   2
   2  10  20 15677.6 475.624   3
   2 -10  20 15196.9 491.628   4
  -2 -10  20 15415.1 480.840   4
  -2 -10  22 7982.87 379.935   5
   2  10  22 7413.60 328.506   3
   2 -10 -22 7253.78 370.543   1
   2 -10  22 7523.02 368.414   5
   2  10 -22 7004.95 365.000   1
  -2  10  22 7754.33 320.387   2
  -2  10  22 7554.85 390.313   5
   2  10  22 7811.82 297.057   2
   2 -10  22 7210.06 334.311   4
  -2 -10  22 6587.49 331.049   4
  -2  10  22 7304.72 324.304   3
  -2  10 -22 7530.25 349.670   1
   2  10  22 7678.74 383.145   5
   2  10  24 8849.78 391.431   3
  -2 -10  24 9386.78 430.751   5
  -2  10  24 9576.10 389.874   3
   2  10 -24 10968.6 448.180   1
   2  10  24 9148.83 445.339   5
   2 -10  24 9832.54 395.148   4
  -2  10  24 10029.8 469.907   5
  -2  10 -24 9599.95 410.930   1
  -2  10  24 10071.6 374.873   2
   2 -10  24 9358.90 421.561   5
   2  10  24 9258.49 350.447   2
  -2 -10  24 8706.64 389.761   4
  -2 -10  26-239.985 224.997   4
   2 -10  26-29.4186 214.619   4
  -2  10 -26 23.0541 238.458   1
  -2  10  26 202.692 282.875   5
  -2  10  26-44.0561 206.840   2
   2  10  26 65.5288 219.775   3
   2  10  26-82.0266 268.842   5
  -2 -10  26 18.4592 263.714   5
  -2  10  26-267.065 220.427   3
   2  10  26 93.6258 198.557   2
   2  10 -26-129.387 258.125   1
   2 -10  26-8.75716 229.776   5
  -2  10  28 9748.13 394.557   2
  -2  10  28 10840.7 508.586   5
   2 -10  28 9868.83 445.816   5
  -2 -10  28 9892.98 464.141   5
  -2 -10  28 8835.61 415.901   4
   2  10  28 10001.3 485.642   5
   2  10 -28 9420.72 456.936   1
   2 -10  28 9903.35 413.469   4
  -2  10  28 9016.21 409.152   3
   2  10  30 1171.96 224.204   4
  -2  10  30 1037.74 324.339   5
   2  10  30 1409.46 316.174   5
  -2  10  30 1098.53 237.822   2
  -2  10  30 874.182 254.710   3
   2  10 -30 1486.54 304.057   1
   2 -10  30 1014.79 250.122   4
  -2 -10  30 969.043 254.428   4
  -2  10  32 11594.7 454.607   2
  -2  10  32 11375.4 468.049   3
  -2 -10  32 10564.4 505.813   5
   2  10 -32 12097.8 529.857   1
   2 -10  32 10811.6 498.441   5
   2  10  32 11259.0 425.769   4
   2  10  34 158.120 221.693   4
  -2 -10  34 89.1690 307.249   5
   2 -10  34 256.107 280.417   5
   2  10  34 426.269 302.902   5
  -2  10  34 52.8827 330.534   5
   2 -10  34 126.897 259.628   4
  -2  10  36-316.319 346.498   5
   2 -10  36 66.1798 265.406   4
  -2  10  36 230.675 260.392   4
  -2 -10  36 58.0261 303.640   5
   2  10  36 26.8222 305.679   5
   2  10  36-144.693 237.861   4
   2 -10  36 331.201 309.346   5
  -2  10  38 50.4958 250.886   4
   2  10  38-223.527 318.730   5
  -2 -10  38 155.807 323.708   5
  -2  10  38-84.2552 334.489   5
   2 -10  38-11.3412 287.051   5
   2 -10  38-205.916 262.882   4
   2  10  38-165.590 248.133   4
   2 -12   0-40.9899 106.624   4
   2  12   0 2.69078 114.370   3
   2 -12   0-9.36659 61.6261   5
   2  12   0-38.9459 140.203   1
   2  12   2 64483.0 1411.39   3
   2 -12  -2 62214.5 1380.74   5
   2  12   2 63133.0 1419.12   1
   2 -12   2 64529.5 1377.47   5
   2  12  -2 62558.8 1430.08   1
   2  12   2 64135.2 1370.25   4
   2  12  -2 63856.0 1419.53   3
   2 -12   2 64897.5 1410.50   4
   2 -12  -2 66583.7 1415.73   4
  -2 -12   2 63101.8 1373.54   5
  -2 -12   4 101.852 70.3733   4
   2  12  -4-33.2141 157.876   3
   2  12   4 57.4930 116.577   3
  -2 -12   4 87.9263 102.753   5
   2 -12   4-19.0235 106.956   4
   2 -12   4-7.10372 77.3432   5
   2  12  -6 2365.31 217.787   3
   2  12   6 2284.10 114.664   2
   2  12   6 2607.44 88.0904   5
   2 -12   6 2653.16 131.838   5
  -2 -12   6 2823.08 155.072   5
  -2 -12   6 2677.64 124.948   4
   2  12   6 2533.68 157.913   3
   2 -12   6 2498.35 145.768   4
  -2 -12   8 2463.75 136.647   4
  -2  12   8 2604.45 176.447   3
   2 -12   8 2431.04 147.074   4
  -2  12  -8 2768.26 201.806   1
   2  12   8 2531.10 115.869   5
   2  12  -8 2830.16 244.323   3
   2  12  -8 2742.31 201.523   1
   2 -12   8 2462.25 143.758   5
  -2 -12   8 2456.31 165.715   5
   2  12   8 2388.13 121.694   2
  -2  12  -8 2443.90 262.646   3
  -2  12   8 2775.77 169.088   2
  -2 -12  10 84822.9 1941.91   5
  -2  12  10 87146.8 1945.99   3
   2 -12  10 87268.1 1929.35   4
   2  12  10 88973.0 1943.58   3
  -2  12 -10 89587.5 2032.82   3
   2  12  10 87444.8 1909.04   5
   2 -12  10 88067.2 1935.06   5
   2  12 -10 85029.7 2011.40   3
  -2  12 -10 90808.1 1968.20   1
  -2 -12  10 84602.2 1919.23   4
   2  12 -10 90618.4 1970.74   1
  -2  12  10 91362.0 1940.29   2
   2  12  12 17842.1 477.449   5
  -2  12  12 18555.3 504.670   3
   2  12 -12 18472.4 527.436   1
  -2  12 -12 18491.8 517.069   1
  -2  12 -12 19413.0 619.227   3
   2  12  12 18430.0 499.678   3
  -2 -12  12 17871.9 481.417   4
  -2  12  12 19570.8 496.466   2
   2  12  12 18106.4 458.606   2
   2 -12  14 13400.5 435.378   5
   2  12 -14 14210.0 453.334   1
  -2 -12  14 14693.3 448.143   5
  -2 -12 -14 14418.2 424.017   1
   2  12  14 13923.2 416.430   5
  -2  12  14 14707.0 421.652   2
  -2  12 -14 15349.9 449.629   1
   2 -12  14 15971.2 427.058   4
   2  12  14 14048.8 426.951   3
  -2 -12  14 13950.9 415.575   4
   2  12  14 13975.1 387.598   2
  -2  12  14 14444.6 431.468   3
  -2  12  16-143.106 156.781   3
   2 -12 -16 132.421 229.550   1
  -2  12  16 13.0027 185.649   5
  -2 -12  16-201.492 184.104   5
   2 -12  16-57.6838 161.330   5
  -2  12  16 9.23560 158.275   2
  -2 -12  16 106.036 153.226   4
   2 -12  16 316.758 152.484   4
   2  12  16-91.1309 154.206   3
  -2  12 -16 66.7663 180.857   1
   2  12 -16 18.5594 187.136   1
   2  12  16 37.1723 131.473   2
   2 -12 -18 9964.54 429.622   1
   2  12  18 9376.68 346.605   3
  -2 -12  18 9899.52 387.162   5
  -2  12  18 9986.47 357.409   3
   2  12 -18 10290.7 389.652   1
   2  12  18 9821.23 373.456   5
   2 -12  18 9502.20 387.350   5
  -2  12 -18 9623.63 380.641   1
  -2  12  18 10062.8 400.199   5
  -2  12  18 10132.5 347.704   2
   2 -12  18 9788.29 365.634   4
   2  12  18 10216.6 318.389   2
  -2  12  20 9583.49 350.284   2
   2 -12 -20 9165.07 422.560   1
  -2  12  20 9237.94 414.893   5
   2  12  20 9309.50 353.514   3
   2  12  20 8383.03 376.621   5
  -2  12 -20 9171.85 379.672   1
   2 -12  20 8435.85 371.428   5
  -2  12  20 9012.59 356.394   3
   2  12 -20 9802.93 394.535   1
   2 -12  20 9274.26 364.216   4
  -2 -12  20 8582.09 393.336   5
  -2 -12  20 8932.98 363.789   4
   2  12  20 9432.60 320.933   2
   2  12 -22 41151.2 1055.69   1
  -2  12  22 38762.2 1009.83   3
   2 -12  22 41355.2 1052.65   5
  -2  12  22 41947.2 1001.62   2
  -2 -12  22 38794.7 1024.53   4
  -2  12  22 42251.5 1100.10   5
   2  12  22 40657.7 1015.47   3
  -2 -12  22 40649.9 1061.17   5
   2 -12  22 39685.0 1019.77   4
  -2  12 -22 40940.3 1039.02   1
   2  12  22 40981.3 971.186   2
   2  12  22 39403.5 1063.67   5
  -2  12  24 800.407 290.813   5
  -2  12  24 440.814 207.431   3
   2  12  24 665.320 260.039   5
  -2  12  24 529.233 203.656   2
   2  12 -24-133.561 281.881   1
   2  12  24-6.90629 207.229   3
  -2 -12  24 208.836 259.766   5
   2  12  24 253.011 183.689   2
  -2  12 -24 390.420 234.839   1
   2 -12  24 321.479 207.261   4
   2 -12  24 299.106 227.339   5
   2  12  26 703.057 238.791   3
   2 -12  26 750.810 226.574   4
  -2 -12  26 828.282 273.436   5
   2  12  26 542.089 269.934   5
  -2  12  26 418.976 214.992   2
   2  12 -26 571.415 271.106   1
  -2  12  26 651.857 306.952   5
   2 -12  26 310.048 244.516   5
  -2  12 -26 331.170 255.379   1
   2  12  26 875.575 203.726   2
  -2  12  26 672.976 228.413   3
   2  12 -28 322.711 281.757   1
  -2  12  28 389.342 293.310   5
   2 -12  28 543.202 249.100   5
   2 -12  28 529.565 222.287   4
   2  12  28 451.818 279.271   5
  -2 -12  28 870.762 286.299   5
   2  12  30 14320.2 486.139   2
   2  12  30 16682.3 652.059   5
   2 -12  30 15414.5 539.629   4
   2 -12  30 13884.4 557.034   5
   2  12 -30 15520.0 587.807   1
  -2  12  30 14784.4 501.113   2
  -2 -12  30 14390.4 585.508   5
  -2  12  30 14733.2 621.301   5
  -2  12  30 13151.2 515.517   3
  -2  12  32 265.184 246.655   3
  -2  12  32 293.128 240.237   2
   2  12  32 146.944 205.953   4
  -2 -12  32 420.211 293.384   5
   2 -12  32 195.573 261.173   5
  -2 -12  34 1578.58 336.460   5
   2  12  34 1739.19 245.953   4
   2 -12  34 1768.44 289.506   4
  -2  12  34 1972.91 293.782   3
  -2  12  34 1177.79 351.354   5
  -2  12  34 2247.11 283.827   2
   2 -12  34 1946.99 313.799   5
   2  12  36 184.305 241.514   4
  -2 -12  36-46.8228 312.967   5
   2 -12  36-154.618 284.180   5
  -2  12  36 296.307 344.658   5
   2 -12  36-76.9728 256.013   4
  -2  14   0 101001. 2198.03   2
   2  14   0 99120.2 2191.15   3
  -2  14   0 102644. 2220.87   3
   2 -14   0 101097. 2190.75   4
   2 -14   0 99918.2 2148.40   5
  -2  14  -2 965.294 182.554   3
  -2 -14   2 766.989 66.9413   5
   2  14   2 1014.01 135.261   3
   2 -14   2 781.731 122.555   4
  -2  14   2 891.451 147.505   2
  -2  14  -2 893.569 155.174   2
   2  14  -2 681.109 145.980   3
  -2  14   2 876.859 158.439   3
   2 -14   2 842.285 73.3154   5
   2  14   2 924.369 154.226   1
  -2  14   4 14814.7 415.648   3
  -2  14   4 14934.4 400.076   2
  -2  14  -4 14387.4 453.739   3
   2 -14   4 14177.3 351.753   5
   2  14  -4 14612.8 424.196   1
  -2 -14   4 15256.8 361.661   5
   2 -14   4 14388.4 387.896   4
   2  14   4 13883.1 357.138   2
   2  14   4 14198.4 346.033   4
   2  14  -4 13583.8 420.200   3
  -2  14  -4 15966.2 421.483   2
   2  14   4 14065.8 396.736   3
   2  14   6 94.0407 91.7422   2
  -2  14   6 289.342 136.598   3
   2 -14   6 179.359 104.016   4
  -2 -14   6 131.598 80.7024   4
  -2  14  -6 136.399 147.249   2
  -2  14   6 431.972 136.230   2
   2  14  -6 222.860 176.637   3
  -2 -14   6 248.534 112.244   5
   2  14  -6-42.0137 157.285   1
   2 -14   6 191.562 85.3529   5
  -2  14  -6 108.908 198.059   3
   2  14   6 135.777 28.8853   5
  -2 -14   8 52436.9 1128.37   5
   2  14   8 47138.6 1073.78   5
  -2  14  -8 49634.2 1214.30   3
  -2 -14   8 47890.4 1103.86   4
   2 -14   8 49005.9 1124.07   4
   2  14   8 49497.8 1136.07   3
  -2  14   8 50498.6 1131.56   2
   2  14  -8 51438.3 1167.51   1
  -2  14   8 51592.1 1149.53   3
   2 -14   8 50594.6 1113.90   5
  -2 -14  10 503.763 109.486   4
   2  14  10 572.170 105.356   2
   2  14  10 441.443 93.5414   5
  -2  14  10 770.378 149.642   3
   2  14  10 392.351 134.372   3
  -2  14  10 503.508 146.552   2
   2 -14  10 521.232 119.208   4
  -2 -14  10 455.147 143.675   5
  -2  14 -10 544.481 169.238   1
  -2  14 -10 478.036 233.096   3
   2  14 -10 588.346 170.961   1
   2  14  12 29686.1 735.238   3
  -2  14  12 31026.1 732.534   2
   2  14 -12 29073.2 824.426   3
   2  14  12 27907.4 698.915   5
   2 -14  12 30216.9 729.673   5
  -2  14 -12 28815.5 840.279   3
   2  14  12 30880.2 694.996   2
   2  14 -12 28854.4 760.684   1
  -2  14  12 28923.6 736.652   3
  -2  14 -12 30965.5 763.651   1
  -2 -14  12 26844.6 705.876   4
  -2  14  14 1389.13 168.228   2
   2  14 -14 1365.11 206.077   1
   2  14  14 1453.73 143.569   2
   2 -14  14 1160.47 172.470   5
   2 -14 -14 1247.34 247.314   1
   2 -14  14 1067.55 154.508   4
   2  14  14 998.421 147.545   5
   2  14 -14 1032.44 292.040   3
  -2  14 -14 1306.68 196.311   1
  -2 -14  14 1015.39 189.384   5
   2  14  14 1314.50 170.858   3
  -2  14  14 1059.08 169.708   3
  -2  14 -14 387.622 319.453   3
   2  14  16 605.044 169.536   3
  -2  14  16 434.116 169.645   3
   2  14 -16 821.863 203.233   1
  -2  14  16 433.557 162.992   2
  -2  14 -16 309.943 308.531   3
   2 -14  16 534.013 158.281   4
  -2 -14  16 415.931 203.934   5
  -2  14  16 555.692 203.332   5
   2 -14 -16 509.618 253.928   1
   2 -14  16 668.273 185.178   5
   2  14  16 454.518 143.451   2
  -2  14 -16 742.571 197.385   1
   2  14  18 2179.93 211.362   3
   2 -14 -18 2118.09 302.668   1
  -2 -14  18 2514.24 252.525   5
  -2  14  18 2572.41 215.914   2
  -2  14 -18 2041.89 240.627   1
  -2  14  18 2204.29 262.404   5
   2 -14  18 2577.81 237.647   5
   2  14  18 2026.65 187.020   2
   2  14 -18 2437.63 259.890   1
   2 -14  18 2183.76 213.689   4
  -2  14  18 2548.50 223.467   3
   2  14  18 2546.08 239.212   5
   2 -14 -20 69211.4 1655.44   1
  -2  14 -20 67215.7 1608.28   1
  -2  14  20 66980.9 1590.94   3
  -2  14  20 72311.2 1576.63   2
   2 -14  20 66008.9 1588.59   4
   2  14  20 66175.0 1579.84   3
   2 -14  20 65865.7 1608.57   5
   2  14  20 69041.9 1542.28   2
   2  14 -20 70497.4 1624.15   1
  -2 -14  20 68152.7 1622.57   5
  -2  14  20 68052.2 1650.10   5
   2  14  22 661.048 206.053   3
  -2  14  22 607.453 275.449   5
   2  14 -22 433.862 253.205   1
   2 -14  22 393.288 220.145   5
  -2 -14  22 802.661 258.577   5
  -2  14 -22 894.555 237.402   1
   2 -14  22 350.037 198.995   4
  -2  14  22 487.325 202.687   2
  -2  14  22 535.250 210.222   3
   2  14  22 442.030 176.956   2
  -2  14  24 2734.34 246.220   2
   2 -14  24 2827.77 284.365   5
   2  14  24 2726.70 226.080   2
  -2  14 -24 2580.18 289.999   1
  -2 -14  24 2890.68 303.351   5
   2 -14  24 2443.25 263.259   4
  -2  14  24 1998.96 308.064   5
   2  14  24 2624.16 257.221   3
  -2  14  24 2006.18 242.145   3
   2  14 -24 3101.65 309.970   1
   2  14 -26 427.667 281.208   1
  -2  14  26 102.129 208.440   3
   2 -14  26-45.0911 243.413   5
  -2  14  26-11.4695 290.080   5
   2  14  26-7.45169 220.918   3
  -2  14 -26-41.9550 251.103   1
  -2  14  26 323.568 211.134   2
   2  14  26 112.237 189.408   2
   2 -14  26 55.2406 215.557   4
  -2 -14  26-255.940 267.591   5
  -2  14  28 5806.62 422.104   5
  -2  14 -28 5439.16 371.160   1
   2 -14  28 5219.27 338.513   4
  -2  14  28 5515.10 311.369   2
  -2  14  28 6002.62 331.670   3
   2  14 -28 5687.05 383.024   1
  -2  14  30 226.722 223.331   2
  -2 -14  30-230.579 287.591   5
   2  14  30-412.541 251.046   3
  -2  14  30 266.606 234.268   3
   2  14  30 203.162 205.598   2
   2 -14  30 140.741 302.748   4
   2 -14  30 330.192 338.072   5
   2  14 -32 5428.18 423.385   1
  -2 -14  32 6666.95 428.386   5
  -2  14  32 6332.63 346.028   2
   2  14  32 7062.50 335.981   2
  -2  14  32 6203.02 365.167   3
   2 -14  32 6318.57 404.869   5
  -2  14  34-115.555 258.501   3
   2  14  34-131.260 221.646   4
   2 -14  34-129.331 284.393   5
  -2 -14  34-262.430 310.641   5
  -2  14  34-142.459 246.863   2
   2  14 -34 431.017 317.475   1
  -2  14  36-9.08717 266.704   3
  -2  14  36 429.177 258.653   2
   2  14  36 50.1264 238.942   4
  -2 -14  36-11.8228 307.128   5
   2 -14  36 132.769 288.250   5
   2 -16   0 21.2688 137.005   4
   2  16   0 154.480 150.614   1
  -2  16   0 129.963 163.850   2
   2 -16   0 316.146 87.2032   5
   2 -16   2 96967.5 2161.02   5
  -2  16   2 102527. 2216.62   2
  -2  16  -2 103210. 2223.51   2
  -2  16  -2 101096. 2256.69   3
   2  16  -2 102898. 2236.21   1
  -2  16   2 101978. 2234.63   3
   2  16   2 105788. 2231.84   1
   2 -16   2 100731. 2213.84   4
  -2  16  -4 97.8984 147.338   2
   2  16  -4-4.75284 161.202   1
  -2  16   4-26.9798 137.248   3
   2 -16   4-7.60090 69.6314   5
   2 -16   4-98.6645 110.715   4
  -2 -16   4-21.2648 81.6128   5
   2  16   4-19.4112 126.777   3
  -2  16  -4-93.4134 175.376   3
  -2  16   4 51.4840 134.066   2
   2 -16   6 1897.03 141.949   4
   2  16   6 1722.93 127.648   2
   2  16   6 1900.88 162.434   3
  -2 -16   6 1993.07 130.974   5
   2  16  -6 2074.07 190.777   1
  -2  16  -6 1971.32 181.456   2
  -2  16  -6 1699.28 225.981   3
   2 -16   6 1787.06 108.613   5
  -2  16   6 1813.75 171.596   3
  -2  16   6 1778.72 163.314   2
   2  16  -8 1120.26 182.708   1
  -2  16   8 1104.22 155.261   2
  -2 -16   8 1277.29 138.224   5
   2 -16   8 1232.45 131.220   4
   2  16   8 1014.62 113.002   2
  -2  16  -8 997.396 172.701   2
   2 -16   8 989.735 112.628   5
   2  16  -8 1024.76 209.579   3
  -2  16   8 1260.69 165.344   3
   2  16   8 996.358 148.324   3
  -2  16  10 25555.1 658.724   3
   2  16  10 25964.2 660.444   3
   2  16 -10 25490.8 728.128   3
   2  16  10 25691.1 607.244   2
  -2  16 -10 25314.8 687.091   1
  -2  16  10 25665.5 645.887   2
   2  16 -10 24166.0 677.247   1
   2 -16  10 25510.7 638.550   4
  -2 -16  10 26482.6 648.374   5
   2  16 -12 12.2153 178.353   1
  -2  16  12 189.986 148.744   3
  -2  16 -12 109.105 261.657   3
  -2  16 -12 46.9562 177.191   1
   2 -16  12 192.780 136.121   5
  -2  16  12 167.712 153.172   2
   2  16 -12 51.0881 243.010   3
   2  16  12 216.768 151.127   3
   2  16  12 100.400 121.931   2
  -2  16  14 5805.45 276.238   3
   2 -16  14 6154.70 273.856   5
   2  16 -14 6400.74 401.300   3
   2  16  14 6430.28 237.316   2
  -2 -16  14 6008.61 282.287   5
  -2  16 -14 6462.27 307.468   1
   2 -16  14 6265.74 260.438   4
   2  16  14 6429.62 280.461   3
   2  16 -14 5433.81 304.475   1
  -2  16  14 6457.45 267.955   2
   2  16  16 14.3997 146.162   2
   2 -16 -16-192.117 275.751   1
  -2  16  16 17.5310 168.165   3
  -2  16 -16 262.002 322.558   3
   2 -16  16-174.541 154.169   4
   2 -16  16-82.7980 167.767   5
  -2  16  16-210.029 173.027   2
   2  16 -16 169.330 314.967   3
  -2 -16  16-115.159 200.029   5
  -2  16 -16-19.6047 195.023   1
   2  16  16 22.7865 176.769   3
   2  16 -16 54.6091 203.715   1
  -2  16  18 56024.0 1356.27   3
  -2  16 -18 56744.7 1378.94   1
   2 -16  18 55782.8 1350.69   4
   2  16 -18 56285.6 1384.94   1
   2  16 -18 55768.8 1495.95   3
   2  16  18 57661.9 1307.77   2
  -2  16 -18 59560.3 1524.29   3
   2 -16  18 60416.1 1377.58   5
   2 -16 -18 57669.4 1430.14   1
   2  16  18 56830.3 1353.76   3
  -2  16  18 58336.5 1335.38   2
  -2 -16  18 56485.6 1381.12   5
   2  16 -20 924.564 252.383   1
   2  16  20 647.111 204.004   3
  -2  16  20 457.758 201.847   3
   2 -16  20 365.960 220.914   5
  -2  16  20 640.476 197.336   2
  -2  16 -20 356.346 374.467   3
  -2 -16  20 608.291 239.468   5
  -2  16 -20 764.711 238.254   1
   2 -16  20 409.461 193.712   4
   2  16  20 630.333 175.713   2
   2  16  22 10773.9 416.377   3
   2 -16  22 10779.4 421.636   4
  -2  16 -22 11166.2 453.776   1
  -2 -16  22 10654.0 460.345   5
   2  16 -22 12029.6 473.500   1
  -2  16  22 12093.1 409.472   2
   2  16  22 11796.1 381.281   2
   2 -16  22 11068.9 450.609   5
   2  16  24 49.5889 231.556   3
   2  16  24 181.753 204.199   2
  -2  16 -24 65.7141 250.333   1
   2 -16  24-60.2378 239.480   5
   2 -16  24 30.9811 213.222   4
   2  16 -24 114.169 258.770   1
  -2 -16  24 377.958 256.362   5
  -2  16  24 114.546 201.854   3
  -2  16  24 49.3589 198.048   2
  -2 -16  26 381.560 273.081   5
   2 -16  26 201.512 253.648   5
  -2  16 -26 166.131 261.695   1
   2  16 -26 176.118 274.076   1
   2 -16  26 204.249 225.386   4
   2  16  28-151.316 234.393   3
  -2  16  28 146.578 224.609   3
   2  16  28-68.1825 200.022   2
  -2  16 -28-362.606 276.862   1
  -2  16  28-13.1860 213.918   2
   2  16  30 5689.63 352.905   3
  -2  16  30 5282.27 338.313   3
   2  16 -30 5112.99 426.596   1
  -2 -16  30 5585.57 421.215   5
   2  16  30 6455.62 310.540   2
   2 -16  30 5837.88 386.136   5
  -2  16  30 6150.88 328.701   2
  -2  16  32-160.891 247.249   3
   2 -16  32-147.000 264.542   5
   2  16  32 43.1913 254.952   3
   2  16 -32 575.970 312.361   1
  -2  16  32 134.360 228.056   2
  -2 -16  32 257.111 289.547   5
   2  16  32-25.6809 213.087   2
   2 -16  34 1609.86 314.141   5
  -2  16  34 984.075 278.672   3
  -2 -16  34 1189.68 325.016   5
   2  16 -34 1164.96 350.419   1
  -2  16  34 1560.96 269.369   2
   2  18   0 125702. 2757.47   3
  -2  18   0 121288. 2779.40   3
  -2  18   0 127896. 2755.93   2
   2  18   0 128860. 2774.93   1
   2  18  -2 6029.21 271.133   1
  -2  18   2 5605.34 254.109   3
  -2  18  -2 6076.89 282.219   3
  -2  18   2 5899.80 244.175   2
   2  18   2 5478.70 212.481   2
  -2  18  -2 5813.25 252.673   2
   2  18  -2 5898.25 257.585   3
   2  18   2 5844.77 241.073   3
   2  18  -4 12491.7 409.615   3
   2  18   4 12546.0 383.710   3
  -2  18   4 12416.6 395.057   3
  -2  18  -4 12985.9 394.718   2
   2  18   4 12994.6 349.995   2
  -2  18  -4 12372.6 430.037   3
  -2  18   4 12783.6 378.878   2
   2  18  -4 12396.3 408.006   1
  -2  18   6 255.556 142.104   2
   2  18   6 71.1200 114.509   2
  -2  18  -6 430.547 166.690   2
   2 -18   6 186.876 80.9572   5
  -2  18  -6 434.713 199.780   3
   2  18   6 277.013 142.047   3
  -2  18   6 264.730 150.653   3
   2  18  -6-35.9628 181.649   3
   2  18  -6 130.816 161.198   1
  -2  18   8 15610.5 430.075   2
  -2  18   8 14988.4 443.651   3
   2 -18   8 13765.8 387.161   5
   2  18   8 14644.9 436.231   3
   2  18  -8 14644.9 494.344   3
   2  18   8 15580.7 392.143   2
   2  18  -8 15191.4 464.184   1
  -2  18  10 495.105 153.206   2
   2  18  10 279.071 124.619   2
  -2  18  10 306.586 153.984   3
   2  18  10 419.738 157.024   3
   2  18 -10 138.784 220.899   3
   2  18 -10 305.613 181.837   1
  -2  18 -10-114.306 205.747   2
  -2  18 -10-66.6343 242.147   3
  -2  18  12 13927.0 413.961   2
  -2  18  12 13566.2 428.937   3
   2 -18  12 13443.6 400.003   5
   2  18 -12 12695.4 514.052   3
   2  18 -12 13380.2 452.855   1
  -2  18 -12 12618.1 450.929   1
   2  18  12 14394.8 435.153   3
   2  18  12 13912.8 380.169   2
   2  18  14 1278.63 165.882   2
   2  18 -14 953.941 222.608   1
  -2  18  14 1371.97 193.300   3
   2  18  14 1102.03 197.407   3
  -2 -18  14 1485.82 203.416   5
   2 -18  14 1192.25 178.721   5
   2  18 -14 1310.61 302.490   3
  -2  18 -14 1215.31 324.850   3
  -2  18  14 1309.72 184.955   2
  -2  18 -14 1327.01 225.759   1
   2  18  16 4781.90 230.143   2
   2  18  16 4901.65 277.928   3
   2 -18  16 5512.44 278.243   5
  -2  18 -16 5021.73 439.615   3
  -2 -18  16 4757.78 288.321   5
  -2  18 -16 4990.53 306.103   1
   2  18 -16 5260.76 318.342   1
  -2  18  16 4997.41 274.975   3
  -2  18  16 4875.53 262.606   2
   2 -18 -16 4583.67 360.224   1
   2 -18 -18 1187.62 307.749   1
  -2  18  18 1404.24 217.064   3
   2  18 -18 1097.00 242.553   1
   2  18  18 1388.63 216.224   3
  -2 -18  18 1247.01 240.239   5
  -2  18 -18 1340.01 248.259   1
  -2  18 -18 1033.97 368.501   3
  -2  18  18 1238.23 198.871   2
   2 -18  18 1332.92 214.342   5
   2  18 -18 1313.18 366.645   3
   2  18  18 1076.88 173.138   2
  -2  18  20 27038.3 747.591   3
   2  18  20 25933.7 743.868   3
   2  18 -20 27681.7 924.735   3
  -2  18 -20 26439.6 779.231   1
   2  18 -20 29235.7 800.094   1
  -2  18 -20 28719.9 926.014   3
  -2 -18  20 26220.3 779.227   5
   2  18  20 28743.4 702.505   2
  -2  18  20 27542.5 724.320   2
   2 -18  20 27533.7 767.426   5
   2  18 -22 994.740 274.745   1
   2  18  22 738.053 227.976   3
  -2  18  22 756.809 210.481   3
  -2 -18  22 1100.40 257.934   5
   2  18  22 1453.36 198.439   2
   2 -18  22 927.937 240.278   5
   2  18 -22 1103.88 413.176   3
  -2  18 -22 1157.25 411.058   3
  -2  18 -22 944.466 262.436   1
  -2  18  22 948.915 210.806   2
  -2  18 -24 3500.75 315.921   1
  -2 -18  24 3025.91 328.034   5
   2 -18  24 3297.94 302.617   5
   2  18 -24 175.123 476.197   3
  -2  18 -24 209.622 463.590   3
   2  18  24 3222.92 282.410   3
   2  18 -24 3200.06 336.876   1
   2  18  24 2973.42 241.479   2
   2  18  26 121.737 210.124   3
  -2 -18  26-205.971 269.826   5
   2 -18  26-36.9176 238.706   5
  -2  18  26 167.059 216.579   3
  -2  18 -26-283.151 259.570   1
  -2  18  26-88.8538 203.327   2
  -2  18  28 2434.04 273.189   3
  -2  18 -28 2101.37 434.397   3
  -2  18  28 2985.55 265.005   2
   2  18  28 2766.34 242.299   2
   2  18 -28 2791.56 329.904   1
   2  18  28 2804.29 277.391   3
  -2 -18  30-196.440 286.147   5
  -2  18  30-185.881 235.295   3
  -2  18 -30-173.771 296.915   1
  -2  18  30 87.3559 224.599   2
   2  18  30 168.073 245.931   3
   2  18 -30-187.089 294.660   1
   2 -18  30-193.433 261.381   5
   2  18  30 155.487 198.746   2
   2  18  32 4027.55 289.687   2
   2  18 -32 4401.92 402.590   1
  -2 -18  32 3965.12 383.103   5
  -2  18  32 4053.69 335.555   3
  -2  18  32 4594.92 311.950   2
   2 -18  32 4597.91 371.875   5
   2  18  34-80.3756 257.196   3
  -2  18  34 228.166 256.573   3
   2  18 -34 279.844 324.054   1
   2 -18  34 54.5329 284.997   5
  -2 -18  34-23.4547 300.463   5
   2  18  34 379.620 231.250   2
  -2  18  34 662.057 247.114   2
  -2  20   0-92.4291 150.986   2
  -2  20   0 129.660 164.525   3
   2  20   0 11.1305 173.477   1
   2  20   0-125.460 153.496   3
   2  20   2 40415.5 966.100   3
   2  20  -2 40851.8 988.128   1
   2  20   2 40119.3 930.422   2
   2  20  -2 40586.9 979.609   3
  -2  20  -2 39429.2 995.819   3
  -2  20  -2 39112.0 960.788   2
  -2  20   2 38994.6 977.253   3
  -2  20   2 40567.4 956.861   2
  -2  20   4 1038.41 172.892   3
   2  20   4 1155.23 148.947   2
  -2  20  -4 1206.70 215.959   3
   2  20  -4 827.165 182.619   3
   2  20   4 1013.39 163.563   3
   2  20  -4 1192.49 193.618   1
  -2  20  -4 1152.86 183.538   2
  -2  20   4 798.814 162.435   2
  -2  20   6 2509.17 194.059   2
   2  20  -6 2452.07 236.196   3
  -2  20   6 2391.96 201.883   3
   2  20   6 2410.84 198.131   3
  -2  20  -6 2380.10 216.879   2
   2  20  -6 2503.34 221.827   1
   2  20   6 2542.56 168.918   2
   2  20   8 15.4830 155.176   3
   2  20   8 144.990 131.338   2
  -2  20  -8-7.96385 227.454   3
  -2  20   8 198.600 159.374   3
   2  20  -8 458.397 192.379   1
   2  20  -8 494.089 219.483   3
  -2  20   8 327.167 162.708   2
  -2  20  -8 190.982 180.995   2
  -2  20 -10 13750.8 523.820   3
   2  20  10 14132.2 439.781   3
  -2  20  10 13356.9 423.739   2
   2  20 -10 14374.7 514.313   3
   2  20  10 14476.5 394.787   2
  -2  20  10 13893.1 440.672   3
  -2  20 -10 14090.2 453.007   2
   2  20 -10 13881.4 465.470   1
  -2  20  12 3295.44 230.297   3
  -2  20  12 3656.28 232.766   2
  -2  20 -12 3837.14 342.674   3
  -2  20 -12 2819.92 252.174   2
   2  20 -12 3191.19 256.111   1
   2  20  12 3032.75 238.257   3
   2  20 -12 3319.75 318.019   3
   2  20  12 3266.37 193.098   2
   2  20  14 6224.97 305.533   3
  -2  20  14 6581.91 293.506   2
  -2  20  14 5744.41 293.051   3
  -2  20 -14 6594.68 421.907   3
   2  20 -14 5681.34 321.250   1
   2  20 -14 6409.52 406.269   3
   2  20  14 6579.30 257.812   2
  -2  20 -14 5355.95 330.094   1
   2  20 -16 308.840 221.261   1
   2  20  16 205.151 156.265   2
  -2  20 -16-34.3229 330.796   3
   2  20  16 88.6934 197.698   3
  -2  20 -16 232.800 227.926   1
   2  20 -16-174.946 314.476   3
  -2  20  16-6.39080 191.368   3
  -2  20  16 194.243 181.800   2
   2 -20  16 129.542 172.342   5
   2  20  18 9737.77 390.983   3
  -2  20  18 10409.3 376.703   2
   2  20 -18 10369.9 426.285   1
   2  20 -18 10024.5 538.802   3
   2 -20  18 9684.24 387.812   5
  -2  20  18 10674.3 401.897   3
   2  20  18 9687.33 336.689   2
  -2  20 -18 10229.3 553.298   3
  -2  20 -18 10124.7 421.361   1
   2 -20  20 2838.24 258.073   5
   2  20 -20 2829.32 412.148   3
  -2  20 -20 2989.56 292.143   1
   2  20  20 3166.96 220.714   2
   2  20 -20 2869.58 298.420   1
  -2  20  20 2571.54 234.994   2
  -2  20  20 2893.32 255.884   3
   2  20  20 2889.33 257.153   3
   2  20  22 15896.1 467.786   2
   2  20 -22 15239.7 700.406   3
   2 -20  22 14903.1 528.401   5
  -2  20 -22 16044.7 555.514   1
  -2  20  24 113.713 203.515   3
   2 -20  24 61.3975 230.141   5
   2  20 -24 15.2667 412.336   3
  -2  20  24-246.091 198.687   2
   2  20  26 85.4954 217.682   3
  -2 -20  26 372.564 277.750   5
   2  20 -26 256.801 265.869   1
  -2  20 -26 89.2283 406.221   3
  -2  20  26 366.694 219.062   2
  -2  20  26 123.838 222.500   3
   2  20  26 60.1905 197.904   2
  -2  20  28 13.1105 218.047   2
  -2  20  28-23.7164 232.404   3
   2  20 -28-100.516 460.274   3
  -2  20 -28-336.669 297.444   1
  -2  20 -28-258.741 435.135   3
  -2 -20  28-84.7558 282.675   5
   2  20 -28 378.939 292.661   1
   2 -20  28-58.9816 246.329   5
   2  20  28-64.5606 237.645   3
   2  20  28 208.854 197.846   2
   2  20 -30 6094.51 407.854   1
  -2  20  30 4333.48 365.789   3
  -2 -20  30 5213.16 402.882   5
   2  20  30 5218.02 295.897   2
  -2  20  30 5627.38 352.725   2
   2  20  30 4829.46 335.467   3
   2  20  32 245.975 263.387   3
  -2  20  32 520.956 260.422   3
  -2  20 -32 381.214 429.258   3
   2  20  32 530.420 223.875   2
  -2 -20  32 445.076 298.354   5
   2  20 -32 781.340 317.666   1
   2 -20  32 533.402 281.503   5
  -2  20  32 605.492 247.266   2
   2  22   0 22067.2 607.510   3
  -2  22   0 21893.2 591.237   2
  -2  22   0 21203.3 613.808   3
   2  22   0 21306.3 566.002   2
   2  22   2-3.84418 154.917   2
  -2  22   2 180.940 168.897   3
   2  22  -2 110.831 177.766   3
   2  22  -2-204.335 198.654   1
  -2  22  -2-148.006 177.240   2
  -2  22  -2-47.4042 195.453   3
  -2  22   2 256.242 164.778   2
   2  22   2 92.8498 164.332   3
   2  22   4 2197.78 206.793   3
  -2  22  -4 2315.88 219.402   2
  -2  22  -4 1974.02 251.307   3
  -2  22   4 2025.48 205.932   3
   2  22  -4 2075.52 232.184   1
   2  22   4 2304.40 187.233   2
  -2  22   4 2071.59 199.276   2
   2  22  -4 2024.38 235.445   3
  -2  22  -6-23.2683 217.889   3
   2  22  -6 401.872 201.256   1
  -2  22   6 226.948 167.649   2
  -2  22  -6 205.134 184.684   2
  -2  22   6 90.2094 169.585   3
   2  22   6 3.62941 151.348   2
   2  22  -6-133.238 209.755   3
   2  22   6 342.478 175.724   3
  -2  22   8 11339.9 370.902   2
   2  22   8 11030.9 340.398   2
  -2  22  -8 10135.5 446.259   3
  -2  22  -8 10489.7 393.919   2
   2  22  -8 10189.4 437.287   3
   2  22  -8 11186.2 415.284   1
  -2  22   8 11241.5 389.976   3
   2  22   8 10849.6 380.590   3
   2  22  10 3262.52 196.997   2
  -2  22  10 2945.98 222.725   2
   2  22 -10 3410.07 310.043   3
  -2  22 -10 3385.41 327.145   3
   2  22  10 2946.44 238.029   3
   2  22 -10 3095.19 260.388   1
  -2  22 -10 3230.72 262.061   2
  -2  22  10 3251.58 234.326   3
   2  22  12 24830.7 659.750   3
  -2  22 -12 23500.7 744.324   3
   2  22 -12 22334.0 727.758   3
   2  22 -12 23167.6 671.881   1
   2  22  12 23137.2 594.099   2
  -2  22 -12 22016.5 654.583   2
   2  22 -14 58.4079 217.061   1
  -2  22  14 264.288 189.721   2
   2  22  14 80.0320 157.453   2
   2  22  14 200.040 197.593   3
  -2  22  14 151.851 185.602   3
   2  22 -14-50.4155 278.295   3
  -2  22 -14 178.302 304.842   3
  -2  22 -14 26.7589 215.349   2
   2  22  16 676.325 205.645   3
  -2  22  16 1175.72 217.026   3
  -2  22  16 794.484 193.006   2
   2  22 -16 1012.48 318.837   3
   2  22  16 768.279 176.592   2
  -2  22 -16 125.250 348.694   3
   2  22 -16 921.084 232.405   1
  -2  22  18 158.952 199.353   3
   2  22  18 518.571 178.737   2
  -2  22  18 456.539 203.137   2
   2  22  18 707.048 219.529   3
  -2  22 -18 701.742 251.374   1
   2  22 -18 215.836 327.457   3
  -2  22 -18 74.2975 353.312   3
   2  22 -18 639.814 241.169   1
   2  22  20 9993.76 410.659   3
   2  22  20 10405.4 359.132   2
   2  22 -20 10279.7 559.898   3
   2  22 -22 1035.43 386.149   3
  -2  22  22 877.187 223.055   3
   2  22 -22 737.148 256.621   1
  -2  22  22 661.107 205.639   2
   2  22  24 2658.17 268.254   3
  -2  22 -24 134.287 475.699   3
  -2  22  24 3059.70 252.980   2
   2  22 -24 2523.85 315.501   1
  -2  22 -24 2830.66 316.120   1
   2  22  24 2708.34 237.061   2
   2  22 -24 139.017 471.457   3
  -2  22  24 2620.60 268.231   3
   2  22  26-63.4263 237.253   3
  -2  22 -26-47.9310 277.483   1
  -2  22  26 6.40066 217.921   2
   2  22 -26 218.567 288.987   1
  -2  22 -26 368.559 417.531   3
  -2  22  26 55.0405 230.108   3
   2  22  26 44.0265 198.036   2
   2  22  28 3462.62 306.441   3
  -2  22 -28 3405.61 358.439   1
  -2  22  28 2790.73 324.125   3
  -2  22 -28 3423.74 495.974   3
   2  22  28 3579.80 260.518   2
   2  22 -28 3073.79 346.944   1
  -2  22  28 3167.44 305.713   2
   2  22 -30 556.689 295.391   1
  -2  22  30 404.650 269.957   2
  -2  22 -30 407.855 438.814   3
  -2  22 -30 656.135 304.488   1
   2  22  30 296.003 206.776   2
   2  22  30 495.058 256.130   3
  -2  22  30 286.183 279.110   3
   2  24   0-83.7827 177.435   2
  -2  24   0 21.3235 186.251   2
  -2  24   0 74.3282 190.861   3
   2  24   0-55.7751 185.753   3
  -2  24   2 8554.04 330.554   2
  -2  24   2 8303.55 351.745   3
   2  24   2 7455.42 338.806   3
   2  24   2 8108.26 310.485   2
  -2  24  -2 8276.69 371.015   3
   2  24  -2 7863.92 310.248   2
  -2  24  -2 7947.35 330.679   2
   2  24  -2 8243.43 350.627   3
  -2  24  -4 114.008 216.528   3
   2  24   4-41.5354 174.396   2
   2  24   4 245.214 193.523   3
  -2  24  -4 89.8776 192.947   2
   2  24  -4-42.0139 205.400   3
  -2  24   4 69.9868 181.804   3
  -2  24   4 222.035 183.922   2
   2  24  -4 210.806 210.272   1
  -2  24   6 1068.43 207.479   3
  -2  24   6 1042.04 202.812   2
   2  24  -6 1050.52 233.145   3
  -2  24  -6 998.478 250.000   3
   2  24   6 1352.78 194.769   2
   2  24  -6 1306.87 235.796   1
  -2  24  -6 913.973 210.980   2
   2  24   6 989.719 207.385   3
   2  24   8 2601.21 232.335   3
  -2  24  -8 2495.32 249.603   2
  -2  24   8 2425.80 244.820   3
   2  24  -8 2161.09 258.094   1
   2  24  -8 2100.69 273.926   3
   2  24   8 2501.67 204.086   2
  -2  24  -8 2123.88 293.043   3
  -2  24 -10 36712.9 1034.47   3
   2  24 -10 36898.0 1026.66   3
  -2  24  10 36614.1 955.767   3
   2  24  10 38508.4 961.775   3
  -2  24 -10 37697.6 965.930   2
   2  24 -10 36901.6 979.663   1
  -2  24  10 39604.1 941.970   2
   2  24  10 39280.5 912.130   2
  -2  24 -12 79.7631 302.727   3
   2  24 -12 106.326 261.945   3
   2  24  12 168.537 163.307   2
  -2  24  12 10.5817 182.406   2
  -2  24  12 225.492 192.803   3
  -2  24 -12 190.751 223.952   2
   2  24  12-111.889 190.190   3
   2  24 -12 29.5525 219.036   1
   2  24  14 1291.89 183.406   2
  -2  24  14 1247.12 210.925   3
   2  24 -14 880.819 284.867   3
   2  24  14 1327.75 221.796   3
   2  24 -14 1441.74 248.237   1
  -2  24  14 1260.88 214.887   2
  -2  24 -14 1072.11 248.443   2
  -2  24  16-77.9843 199.460   2
   2  24  16-120.461 171.550   2
   2  24 -16-111.485 280.663   3
  -2  24 -16 80.2638 323.677   3
   2  24  16 191.955 203.256   3
   2  24  18 3109.27 270.514   3
   2  24 -18 2735.08 363.969   3
   2  24  18 3455.00 224.849   2
  -2  24  20 190.249 191.529   2
  -2  24  20 126.241 202.720   3
   2  24 -20 194.098 328.021   3
   2  24 -20 8.48009 241.150   1
   2  24 -22 4851.12 344.506   1
   2  24  22 5609.18 273.940   2
   2  24  22 4855.42 315.494   3
  -2  24  22 4390.08 276.750   2
  -2  24 -22 4793.43 360.931   1
  -2  24  22 5018.09 313.990   3
  -2  24  24 31.4253 215.023   3
  -2  24 -24 18.7598 274.196   1
  -2  24 -24 443.768 402.458   3
   2  24  24 55.8515 243.031   3
   2  24 -24 9.18866 267.684   1
   2  24  24 166.728 200.715   2
  -2  24  24 179.969 205.523   2
   2  24  26 323.060 246.706   3
  -2  24  26 112.866 237.066   3
   2  24  26 179.170 205.468   2
   2  24 -26 172.360 306.380   1
  -2  24 -26 278.532 435.504   3
  -2  24  26 468.019 229.639   2
  -2  24 -26 333.325 287.119   1
  -2  24  28-192.350 250.534   2
  -2  24  28 163.412 259.634   3
  -2  24 -28 79.0351 436.257   3
  -2  24 -28 123.193 298.545   1
   2  24  28-66.9508 239.691   3
   2  24 -28 508.753 298.516   1
   2  24  28-58.0667 202.632   2
   2  26   0 8566.45 364.305   3
  -2  26   0 8508.19 371.679   3
  -2  26   0 8292.85 342.090   2
   2  26   0 8555.24 333.765   2
  -2  26  -2-53.0187 211.701   3
  -2  26   2-157.839 189.238   2
  -2  26  -2-75.4454 191.589   2
   2  26   2 253.619 191.420   2
   2  26  -2-159.657 190.701   2
  -2  26   2 456.253 206.703   3
   2  26  -2 56.7025 201.303   3
   2  26   2 60.6432 200.536   3
   2  26  -4 439.681 220.489   3
  -2  26   4 753.940 204.130   2
  -2  26  -4 925.444 217.266   2
  -2  26  -4 815.987 244.074   3
  -2  26   4 938.449 211.086   3
   2  26   4 827.144 217.254   2
   2  26   4 968.464 224.473   3
   2  26   6-27.0818 180.265   2
  -2  26   6 270.588 190.859   2
  -2  26  -6 365.605 249.402   3
   2  26   6-19.5443 195.501   3
   2  26  -6 48.7600 230.402   3
   2  26  -6-125.409 234.996   1
  -2  26   6 212.695 200.348   3
  -2  26  -6 323.214 214.187   2
  -2  26   8 16834.5 506.295   2
   2  26   8 17012.5 479.598   2
   2  26  -8 15867.2 545.606   1
   2  26  -8 16110.7 577.333   3
   2  26   8 16091.1 526.107   3
  -2  26   8 17029.4 529.686   3
  -2  26  -8 16143.4 526.769   2
  -2  26  -8 16248.2 590.219   3
  -2  26 -10 363.224 275.723   3
  -2  26  10 155.134 195.670   2
   2  26  10 106.061 172.945   2
   2  26  10 100.995 190.429   3
   2  26 -10 112.952 254.408   3
   2  26 -10 206.253 235.121   1
  -2  26  10 33.6178 186.647   3
  -2  26 -10 13.1753 226.929   2
   2  26  12 9668.63 334.867   2
  -2  26 -12 9783.16 474.141   3
   2  26  12 8623.89 379.135   3
   2  26 -12 8227.83 442.048   3
   2  26  14-71.9177 198.358   3
   2  26 -14-169.261 264.880   3
   2  26  14 145.730 166.817   2
  -2  26 -16-29.7777 232.061   2
  -2  26  16 138.346 198.159   2
  -2  26  16 7.20462 196.800   3
   2  26 -16-8.16309 234.916   1
   2  26  16 280.985 179.158   2
  -2  26  18-22.8724 195.336   2
  -2  26 -18 70.3151 251.958   2
  -2  26 -18-24.6928 332.119   3
   2  26 -18-75.7244 234.877   1
  -2  26  18 191.698 209.276   3
   2  26  20 3771.38 296.298   3
  -2  26 -20 3563.57 438.554   3
  -2  26 -20 3670.71 335.867   2
   2  26 -20 3793.70 323.466   1
  -2  26  20 4600.24 299.690   3
   2  26  20 4094.90 248.127   2
  -2  26  20 3924.61 266.143   2
   2  26 -22 368.437 254.626   1
  -2  26  22 284.035 208.622   2
   2  26  22 52.0032 186.387   2
   2  26  22-56.8606 217.354   3
  -2  26 -22 156.606 276.220   2
  -2  26 -22-55.4766 374.354   3
  -2  26  22 348.574 219.626   3
  -2  26 -24 787.260 407.896   3
   2  26  24 1286.48 257.351   3
  -2  26  24 777.862 228.427   2
   2  26 -24 894.068 293.055   1
  -2  26  24 455.007 235.380   3
   2  26  24 1109.37 215.151   2
  -2  26 -24 690.769 296.748   2
   2  26  26-298.982 235.873   3
  -2  26  26-81.8637 234.045   3
  -2  26 -26 9.76789 291.023   2
   2  26 -26 77.3232 280.101   1
  -2  26  26 82.6858 221.421   2
   2  26  26 73.9648 199.182   2
  -2  26 -26-45.3402 406.003   3
   2  28   0 99.1052 192.324   2
   2  28   0 264.778 206.738   3
  -2  28   0-54.2153 212.942   3
   2  28  -2 4235.33 273.396   2
   2  28   2 4620.24 263.352   2
   2  28  -2 4666.55 307.907   3
  -2  28  -2 4616.73 310.465   3
  -2  28   2 4139.61 287.956   3
   2  28   2 4129.35 292.003   3
  -2  28  -4 196.716 235.155   3
  -2  28   4 390.348 207.029   3
   2  28   4-74.1206 185.704   2
   2  28  -4-44.1666 221.761   2
   2  28  -4 79.5535 234.940   3
   2  28   4 261.799 199.141   3
   2  28   6 1669.79 230.535   3
  -2  28  -6 1936.75 281.559   3
   2  28   6 1917.44 214.604   2
   2  28  -6 1597.86 277.538   3
  -2  28   6 1821.59 232.712   3
   2  28  -8-55.1713 244.700   3
   2  28   8 434.020 199.339   3
   2  28   8 52.0521 171.607   2
  -2  28  -8 373.147 259.302   3
   2  28  10 10190.1 411.488   3
   2  28  10 10496.9 366.753   2
  -2  28  12 23.1460 193.576   2
   2  28  12 95.0099 174.011   2
   2  28  12-244.232 209.047   3
  -2  28  12 56.8972 194.518   3
  -2  28 -12 253.723 219.802   2
   2  28 -12-212.313 234.433   1
  -2  28  14 1123.44 218.955   2
  -2  28  14 1191.21 228.031   3
  -2  28 -14 1044.11 251.348   2
   2  28 -14 946.581 248.072   1
  -2  28 -14 1287.32 318.106   3
   2  28  16 78.4122 214.739   3
  -2  28  16 89.5644 203.601   3
  -2  28  16-179.619 202.901   2
  -2  28 -16 34.7304 302.031   3
  -2  28 -16 264.638 240.381   2
   2  28 -16 17.0669 246.001   1
   2  28  18 1419.27 256.137   3
  -2  28  18 1551.07 220.758   2
  -2  28 -18 921.695 350.611   3
   2  28 -18 1736.40 286.100   1
   2  28  18 1580.10 207.377   2
  -2  28 -18 932.006 281.285   2
  -2  28  18 1741.96 241.950   3
  -2  28  20 145.016 203.284   2
   2  28  20-61.0260 187.168   2
   2  28  20 57.2139 226.736   3
  -2  28  20-7.84881 214.531   3
   2  28 -20 8.96285 255.635   1
   2  28  22 3621.64 307.702   3
  -2  28  22 3267.56 286.860   3
  -2  28 -22 2970.19 444.397   3
  -2  28  22 3444.47 267.858   2
   2  28 -22 3410.93 336.985   1
  -2  28 -22 2938.42 338.923   2
   2  28  22 3264.84 243.674   2
  -2  28  24 235.705 237.045   3
   2  28  24 109.970 237.623   3
  -2  28 -24-45.9843 281.741   2
   2  28  24-16.4854 195.193   2
  -2  28 -24 14.3021 377.654   3
   2  28 -24 9.50968 269.925   1
  -2  28  24 87.2231 213.367   2
   2  30   0 6034.13 347.432   3
   2  30  -2 57.7038 218.745   3
  -2  30  -2-63.3583 206.721   2
  -2  30   2-18.5848 213.486   2
   2  30   2 494.202 216.648   3
   2  30  -4 731.694 214.540   2
  -2  30   4 648.748 225.297   3
  -2  30  -4-6.48600 217.743   2
   2  30   4 328.507 214.534   3
  -2  30   4 513.576 212.530   2
  -2  30   6 239.300 200.652   2
  -2  30  -6 6.60018 211.352   2
   2  30  -6 36.1462 214.571   2
  -2  30   6 92.1291 213.787   3
   2  30   6-22.3058 197.844   3
  -2  30   8 3493.22 267.540   2
   2  30  -8 2936.82 262.759   2
  -2  30   8 2766.10 261.005   3
  -2  30  -8 3034.12 316.846   3
  -2  30  10 414.614 210.672   3
  -2  30 -10-6.93854 224.510   2
  -2  30  10 79.1494 212.987   2
  -2  30 -10-131.475 262.344   3
  -2  30 -12 3394.15 344.617   3
   2  30  12 3140.45 274.678   3
  -2  30  12 3098.74 267.823   3
  -2  30  12 3100.36 260.357   2
   2  30 -12 3284.26 306.718   1
   2  30  12 3523.37 241.963   2
  -2  30  14 122.191 207.481   2
   2  30  14-222.500 213.904   3
   2  30 -14 85.3427 240.467   1
   2  30  14-50.8387 188.847   2
  -2  30 -14 81.4175 238.359   2
  -2  30 -14-154.573 288.256   3
  -2  30  14 7.51898 213.934   3
   2  30 -16-252.410 258.177   1
  -2  30  16 43.5333 210.485   2
   2  30  16 173.809 194.051   2
  -2  30 -16-214.687 250.956   2
   2  30  16 155.528 231.637   3
  -2  30  16-61.7928 210.428   3
  -2  30 -16 692.310 305.746   3
   2  30  18 117.214 186.411   2
   2  30 -18 169.704 274.049   1
  -2  30  18-23.4745 217.205   3
  -2  30 -18-39.7210 258.950   2
  -2  30 -18 232.831 335.158   3
   2  30  18 164.820 222.137   3
  -2  30  18 6.00503 199.398   2
   2  30  20 4246.95 323.464   3
  -2  30  20 3503.71 301.179   3
  -2  30 -20 3410.67 334.511   2
  -2  30  20 3865.28 277.736   2
   2  30  20 3903.13 259.024   2
   2  30 -20 3402.43 342.964   1
   2  30  22 17.2474 236.950   3
  -2  30  22 80.4300 230.647   3
  -2  30 -22-54.2680 352.436   3
   2  30 -22 75.4172 280.575   1
  -2  30 -22-17.4323 275.773   2
   2  30  22 295.142 196.370   2
  -2  30  22 244.482 207.847   2
  -2  32   0-6.55869 264.626   2
  -2  32   0 171.477 242.770   3
   2  32   0 5.82004 208.564   2
  -2  32   2 3382.97 327.912   2
  -2  32   2 3767.77 344.399   3
  -2  32  -2 3886.85 341.740   3
  -2  32   4-146.041 223.611   2
  -2  32  -4 172.383 247.980   3
   2  32   4 22.4553 200.483   2
   2  32  -4-98.2579 210.662   2
  -2  32  -4-13.3887 226.281   2
  -2  32   4-41.4188 227.300   3
   2  32   6 501.510 203.798   2
  -2  32   6 318.985 227.217   2
  -2  32   6 417.383 227.770   3
  -2  32  -6-6.79305 225.040   2
   2  32  -6 31.5226 220.089   2
  -2  32  -6 543.569 254.166   3
   2  32  -8-25.8433 215.664   2
  -2  32   8 82.2857 228.372   2
   2  32   8 263.127 220.062   3
   2  32   8 86.4393 195.284   2
  -2  32  -8 6.91133 226.313   2
  -2  32   8-23.7190 230.187   3
  -2  32  -8-189.944 257.048   3
  -2  32  10 2563.93 264.566   3
   2  32 -10 2350.62 273.130   2
  -2  32 -10 2842.53 329.336   3
   2  32  10 2210.60 261.677   3
  -2  32  10 2494.87 262.050   2
   2  32  10 2614.98 235.242   2
  -2  32 -12 462.249 280.873   3
   2  32  12 143.596 200.284   2
   2  32  12 164.298 235.996   3
  -2  32  12 171.071 214.350   3
  -2  32  12 93.2993 208.004   2
  -2  32 -12 7.23244 235.653   2
   2  32 -12-6.78023 230.078   2
  -2  32  14 471.905 219.204   2
   2  32  14 378.876 222.730   2
  -2  32 -14 574.065 303.790   3
  -2  32  14 327.425 228.645   3
  -2  32 -14 89.8381 255.105   2
   2  32  16 119.337 253.965   3
  -2  32  16 23.9070 218.096   3
   2  32 -16 197.284 271.115   1
  -2  32 -16 327.207 297.125   3
  -2  32  16-216.630 217.109   2
  -2  32 -16 15.4160 237.722   2
  -2  32  18 2067.03 245.581   2
  -2  32  18 2120.84 269.135   3
  -2  32 -18 1484.21 284.302   2
   2  32  18 1937.78 280.654   3
  -2  32 -18 2334.49 363.023   3
   2  32 -18 2492.82 322.460   1
   2  32  18 2233.85 228.531   2
  -2  34   0 4310.82 330.507   3
  -2  34   2 204.701 243.736   3
   2  34  -2 6.20133 214.486   2
  -2  34  -2-171.324 231.246   2
  -2  34   2 85.5412 226.469   2
   2  34   2 11.8353 210.685   2
  -2  34  -2 130.453 251.334   3
  -2  34   4 171.010 229.541   2
   2  34   4-70.0217 210.864   2
  -2  34   4 104.275 238.297   3
   2  34  -4 6.34808 223.751   2
  -2  34  -4 801.621 258.454   3
  -2  34  -4 6.84125 231.263   2
   2  34   6 147.514 204.009   2
  -2  34   6 26.3789 228.928   2
  -2  34   6 101.350 227.193   3
  -2  34  -6-165.092 252.631   3
  -2  34  -6 27.9356 230.142   2
   2  34  -6-65.3643 221.885   2
  -2  34   8 712.805 237.279   2
   2  34   8 700.744 216.965   2
   2  34  -8 40.1984 236.660   2
  -2  34  -8 653.989 280.501   3
  -2  34   8 803.654 250.411   3
  -2  34  -8 785.677 245.945   2
  -2  34  10 199.245 215.674   2
   2  34  10 151.349 201.947   2
  -2  34 -10-21.1064 277.101   3
  -2  34 -10-7.18583 237.015   2
   2  34 -10 68.4885 234.360   2
  -2  34  10 32.4290 218.239   3
  -2  34  12 1409.29 246.003   2
   2  34  12 1072.05 239.805   2
  -2  34  12 1368.17 247.182   3
   2  34 -12 617.528 252.152   2
  -2  34 -12 618.998 247.078   2
  -2  34 -12 1319.02 307.487   3
  -2  36   0 9.40662 253.384   3
   2  36   0-6.24249 214.677   2
  -2  36   0-189.899 223.094   2
   2  36   2-6.18785 247.121   2
  -2  36   2 1900.04 258.532   2
   2  36  -2 121.634 248.455   2
  -2  36   2 1462.92 281.771   3
  -2  36  -2 1464.41 266.133   2
  -2  36  -2 1492.70 279.375   3
  -2  36   4-6.78110 232.325   2
  -2  36  -4-91.7221 231.034   2
  -2  36   4 215.309 243.756   3
  -2  36  -4-69.1326 255.990   3
   2  36   4-65.6849 213.820   2
   2  36  -4 26.2377 224.075   2
   3  -1   1 6219.67 160.745   4
   3  -1   1 6413.34 167.750   5
   3  -1  -1 6096.30 166.071   4
   3  -1  -1 5926.16 208.393   1
  -3   1   1 6095.69 162.195   3
   3  -1  -1 6581.51 173.571   5
  -3  -1   1 6444.69 162.860   2
   3   1   1 6040.42 187.473   1
  -3  -1  -1 6562.57 155.557   2
   3   1  -1 5970.26 194.124   1
   3   1   1 6497.99 166.421   5
   3   1   1 6316.26 152.448   4
   3  -1   1 6019.16 198.140   1
   3   1  -1 6698.02 173.971   5
   3   1  -1 5797.87 158.349   4
  -3   1  -1 5995.01 167.993   2
  -3   1   1 6408.26 174.235   2
   3   1   3 330828. 6892.40   1
  -3   1  -3 319364. 6888.90   2
  -3  -1   3 332083. 6874.90   3
   3  -1  -3 325835. 6924.92   1
  -3   1   3 331841. 6884.65   3
   3   1   3 319571. 6890.70   5
   3  -1   3 319292. 6892.69   5
   3   1  -3 321867. 6916.30   1
  -3   1   3 325910. 6898.02   2
  -3  -1   3 330922. 6890.05   2
   3   1   3 324048. 6875.97   4
   3  -1   3 327001. 6884.71   4
   3  -1   5 17197.8 397.091   5
   3   1   5 16047.6 379.058   1
  -3   1   5 17378.6 388.193   3
  -3  -1  -5 16272.2 374.220   2
   3   1   5 16910.6 393.703   5
  -3   1  -5 16001.2 389.836   2
   3   1  -5 16204.6 417.728   1
   3  -1   5 17128.3 384.690   4
   3   1   5 16927.0 377.826   4
  -3   1   5 17624.3 404.291   2
  -3  -1   5 16865.2 394.877   2
  -3  -1   5 16862.4 378.417   3
   3  -1  -5 15652.4 425.430   1
  -3   1  -7 19845.3 471.278   2
  -3   1   7 20468.3 481.149   2
   3   1  -7 19251.1 496.189   1
   3  -1   7 19058.9 461.781   4
   3  -1  -7 19382.8 505.750   1
   3   1   7 20975.1 458.279   4
  -3  -1   7 20116.3 474.964   2
  -3  -1   7 20370.4 460.994   3
   3   1   7 19755.5 476.022   5
  -3  -1  -7 19967.5 456.396   2
   3  -1   7 19385.6 476.912   5
  -3   1   7 20950.6 468.872   3
  -3  -1   9 1086.75 95.4969   3
   3   1   9 1224.34 89.8598   4
   3  -1   9 1220.58 95.8978   4
  -3   1   9 1292.78 102.272   3
  -3  -1  -9 1233.43 95.2111   2
   3   1   9 1213.98 104.913   5
   3   1  -9 1077.67 130.295   1
  -3  -1   9 1222.05 109.025   2
   3  -1   9 1082.94 104.600   5
  -3   1   9 1342.27 116.594   2
  -3   1  -9 1135.02 109.045   2
   3  -1  -9 1321.84 143.700   1
  -3  -1  11 6710.45 236.512   2
   3  -1  11 6893.55 242.655   5
   3   1  11 6477.10 238.218   5
  -3  -1  11 6502.56 222.101   3
  -3  -1 -11 6158.13 170.597   1
   3  -1 -11 6389.50 267.815   1
  -3   1 -11 6778.97 199.806   1
  -3   1  11 6558.74 222.672   3
   3   1 -11 6544.25 262.415   1
   3  -1  11 6450.00 220.769   4
   3   1  11 6518.13 209.980   4
  -3   1  11 6373.22 238.198   2
  -3  -1  13 29571.3 724.370   3
  -3  -1  13 30936.6 735.778   2
  -3   1 -13 32262.7 698.530   1
   3   1 -13 29884.9 760.146   1
  -3  -1 -13 30217.5 676.855   1
  -3   1  13 30191.9 725.398   3
   3  -1 -13 29115.7 759.737   1
  -3   1  13 29924.2 733.031   2
   3   1  15 108104. 2440.91   5
   3  -1  15 107433. 2443.54   5
  -3  -1 -15 110685. 2366.15   1
  -3   1 -15 111876. 2381.46   1
   3  -1  15 112344. 2410.91   4
   3   1  15 109604. 2401.88   4
  -3   1  17 111597. 2442.08   3
  -3   1  17 106505. 2476.48   5
  -3   1  17 112559. 2444.41   2
   3   1 -17 109851. 2463.29   1
  -3  -1  17 105578. 2478.54   5
   3  -1 -17 112734. 2470.78   1
  -3   1 -17 111958. 2403.35   1
   3  -1  17 110847. 2471.36   5
  -3  -1 -17 114598. 2391.07   1
   3   1  17 110851. 2473.06   5
   3  -1  17 108078. 2430.47   4
   3   1  17 111382. 2424.00   4
  -3  -1  17 108969. 2442.99   4
  -3  -1  19 12966.7 454.555   5
   3  -1 -19 13590.4 447.099   1
   3   1  19 11906.3 428.409   5
   3  -1  19 11552.0 423.016   5
   3   1  19 12111.6 378.757   4
  -3   1 -19 12737.6 364.147   1
   3   1 -19 12423.1 421.765   1
   3  -1  19 12484.7 383.889   4
  -3   1  19 12960.6 412.445   2
  -3   1  19 12875.9 402.395   3
  -3   1  19 11783.3 445.956   5
  -3  -1  19 12935.1 402.953   4
  -3   1  21 1882.75 255.302   5
  -3  -1  21 1120.74 236.911   5
   3  -1  21 1426.39 212.749   5
   3  -1 -21 1166.29 221.381   1
  -3  -1  21 1059.40 184.938   4
   3   1  21 1337.20 170.608   4
   3   1 -21 1412.46 217.327   1
   3   1  21 1215.08 211.767   5
   3  -1  21 1348.47 183.019   4
   3  -1 -23 10856.6 428.624   1
   3   1 -23 11419.0 435.114   1
   3  -1  23 11102.3 440.225   5
   3   1  23 11071.6 443.717   5
  -3  -1  23 11859.4 480.490   5
  -3  -1  23 11901.3 411.732   4
  -3   1  23 11530.2 472.623   5
  -3   1  23 12348.3 419.906   4
   3  -1  23 12182.3 402.816   4
   3   1  23 11345.4 389.179   4
   3   1 -25 14541.2 519.398   1
   3   1  25 14447.5 539.793   5
   3  -1  25 14477.2 534.800   5
  -3   1  25 16295.4 567.465   5
   3  -1  25 14633.6 482.152   4
   3  -1 -25 14164.1 508.273   1
  -3  -1  25 14733.8 499.768   4
  -3  -1  25 15248.2 561.996   5
   3   1  25 15058.6 475.512   4
  -3   1  25 15776.5 496.319   4
   3  -1  27 5007.42 344.912   5
   3  -1 -27 3768.23 313.941   1
  -3   1  27 3837.34 364.069   5
   3   1  27 4227.19 333.707   5
   3   1  27 4418.17 276.701   4
  -3   1  27 4395.15 299.055   4
   3   1 -27 4174.40 322.030   1
  -3  -1  27 4151.81 296.623   4
   3  -1  27 3799.38 281.685   4
  -3  -1  27 4150.14 350.727   5
   3   1  29 939.601 234.726   4
  -3   1  29 1316.46 254.948   4
  -3  -1  29 1248.90 306.311   5
   3  -1  29 646.648 271.264   5
  -3  -1  29 1263.08 252.740   4
  -3   1  29 1043.68 300.850   5
   3   1 -29 900.481 271.194   1
   3   1  29 789.248 291.161   5
   3  -1  29 1040.34 237.610   4
  -3   1  31 173.971 240.775   4
  -3  -1  31-159.452 235.006   4
  -3   1  33 2419.69 360.606   5
   3  -1  33 2091.62 311.227   5
  -3   1  33 2215.73 302.487   4
   3   1  33 2080.80 321.047   5
  -3  -1  33 2233.43 344.003   5
   3  -1  33 2608.60 279.691   4
   3   1  33 2712.02 279.710   4
  -3   1  35 8006.92 478.965   5
  -3  -1  35 7629.23 464.745   5
   3  -1  35 7152.43 380.736   4
   3  -1  35 6193.65 429.722   5
   3   1  35 7696.99 453.787   5
  -3   1  35 7520.69 411.305   4
   3   1  35 7381.81 397.705   4
  -3  -1  35 7467.00 419.796   4
   3  -1  37 2860.30 299.943   4
  -3   1  37 2712.72 325.009   4
   3   1  37 2392.05 356.991   5
  -3  -1  37 2724.76 334.535   4
  -3   1  37 2805.65 377.008   5
   3   1  37 2197.91 290.135   4
  -3  -1  37 2772.07 385.922   5
   3  -1  37 2556.20 354.725   5
   3  -1  39 1131.08 324.551   5
  -3   1  39 1076.66 305.156   4
   3   1  39 1294.70 328.747   5
  -3  -1  39 878.872 342.406   5
  -3   1  39 818.627 355.607   5
   3   1  39 788.487 272.839   4
  -3  -1  39 474.494 289.182   4
   3  -1  39 553.699 275.230   4
  -3   3  -1 29678.8 670.988   2
   3  -3  -1 30330.1 665.430   5
   3   3  -1 29455.4 674.669   1
   3   3   1 31414.1 659.171   5
  -3   3  -1 29492.3 679.753   3
   3   3   1 29603.2 664.214   1
   3  -3  -1 29722.7 666.615   4
  -3   3   1 29917.9 667.032   3
   3   3  -1 28737.2 645.562   4
  -3   3   1 29981.8 671.068   2
   3  -3   1 29959.6 661.713   4
   3   3  -1 30148.5 664.449   5
   3  -3   1 31016.8 662.372   5
   3  -3   3 6911.62 186.312   4
  -3   3   3 7306.04 191.470   3
  -3   3  -3 6783.39 196.410   2
   3   3   3 7270.29 178.594   1
   3   3  -3 6682.63 206.580   1
   3   3   3 7236.53 183.169   5
   3  -3   3 7231.87 187.915   5
  -3   3   3 6934.73 198.286   2
  -3   3  -3 6863.53 220.377   3
   3  -3  -3 6817.11 232.494   1
  -3  -3   3 7559.65 179.697   4
   3   3  -5 186019. 3918.26   1
   3   3   5 172252. 3867.62   2
  -3   3  -5 184060. 3901.85   2
  -3   3   5 181272. 3903.12   2
   3  -3  -5 185985. 3939.73   1
   3  -3   5 183112. 3898.14   5
   3  -3   5 187920. 3890.53   4
  -3  -3   5 186455. 3889.81   4
   3   3   5 186443. 3866.34   4
   3   3   5 187380. 3891.09   5
  -3   3   5 187628. 3895.48   3
  -3   3   7 13502.6 329.971   3
  -3   3  -7 13029.9 337.757   2
   3   3   7 12899.2 326.169   5
   3   3  -7 12644.3 348.972   1
   3  -3   7 12812.8 330.870   5
   3   3   7 12790.6 299.231   4
   3  -3   7 12761.2 320.591   4
   3  -3  -7 12852.3 370.871   1
  -3   3   7 12733.3 336.411   2
  -3  -3   7 13242.9 326.000   4
  -3  -3   9 43149.5 962.974   4
   3   3  -9 42776.5 984.822   1
   3  -3  -9 42469.8 1004.84   1
  -3   3  -9 43383.6 974.657   2
   3   3   9 42087.0 965.333   5
   3  -3   9 40881.1 969.029   5
  -3   3   9 42951.9 972.387   2
   3  -3   9 42814.9 956.583   4
  -3   3   9 44591.7 966.116   3
   3   3   9 42221.8 936.781   4
   3   3  11 477.876 106.362   4
  -3   3  11 165.158 127.715   3
  -3  -3 -11 412.347 105.761   2
   3  -3 -11 424.056 184.125   1
   3  -3  11 408.117 135.474   5
   3   3 -11 465.345 153.911   1
  -3   3 -11 418.716 122.535   1
   3   3  11 164.610 126.212   5
  -3  -3  11 459.492 135.172   4
  -3   3  11 173.947 144.225   2
   3  -3  11 364.835 123.076   4
   3  -3 -13 65951.7 1586.41   1
  -3  -3  13 67266.3 1550.63   4
   3   3 -15 105852. 2275.75   1
   3  -3  15 108652. 2250.34   4
   3   3  15 107782. 2277.65   5
  -3  -3  15 102585. 2285.40   5
   3  -3  15 106975. 2280.61   5
  -3   3  15 108932. 2253.03   3
   3   3  15 105735. 2227.92   4
  -3   3 -15 108438. 2230.62   1
  -3   3  15 106909. 2255.94   2
   3   3  17 32485.3 840.286   5
   3   3 -17 32514.9 835.880   1
  -3   3  17 30755.5 850.353   5
  -3   3 -17 34152.5 791.799   1
  -3  -3  17 32868.7 859.405   5
   3  -3 -17 32987.5 843.446   1
   3  -3  17 32877.4 839.854   5
  -3   3  17 34566.8 819.156   2
   3  -3  17 33253.3 808.104   4
  -3   3  17 33672.5 813.395   3
   3   3  17 33516.7 792.949   4
  -3  -3  17 33236.6 818.334   4
   3   3 -19 8333.90 338.361   1
  -3  -3  19 8483.65 359.625   5
  -3   3  19 7791.41 360.210   5
   3   3  19 7805.21 341.173   5
  -3   3  19 8982.56 317.495   2
  -3   3  19 7929.49 310.119   3
   3  -3 -19 8208.77 353.052   1
   3  -3  19 7468.52 299.494   4
  -3  -3  19 8146.58 319.395   4
  -3   3 -19 8294.08 289.628   1
   3  -3  19 7784.03 334.602   5
   3   3  19 8012.99 288.312   4
   3  -3 -21 1353.82 232.668   1
  -3   3  21 1712.98 251.101   5
   3  -3  21 1465.47 179.466   4
   3   3  21 1475.05 224.210   5
   3  -3  21 1876.08 227.372   5
  -3  -3  21 1639.50 243.857   5
   3   3 -21 1283.98 219.222   1
  -3   3  21 1489.16 196.816   3
  -3   3  21 1640.70 200.091   2
   3   3  21 1744.58 179.847   4
  -3  -3  21 1364.81 200.409   4
  -3  -3  23 9839.95 435.263   5
  -3   3  23 10218.9 383.104   3
   3   3 -23 9940.61 409.959   1
   3  -3  23 10021.5 408.386   5
   3  -3 -23 9328.79 408.952   1
  -3   3  23 10281.4 378.502   2
   3   3  23 9979.96 417.015   5
   3   3  23 9704.20 351.617   4
  -3   3  23 9918.42 445.272   5
   3  -3  23 9553.71 362.704   4
  -3  -3  23 10091.9 382.563   4
   3   3 -25 8687.12 416.590   1
   3  -3 -25 8369.68 392.020   1
   3  -3  25 9211.78 365.940   4
   3  -3  25 9421.60 425.456   5
   3   3  25 9343.26 422.599   5
  -3  -3  25 9224.97 444.512   5
  -3  -3  25 8623.37 388.743   4
  -3   3  25 8991.63 446.916   5
   3   3  25 9342.17 357.390   4
   3  -3 -27 4582.22 326.906   1
  -3   3  27 5589.41 400.483   5
   3   3  27 4669.75 346.991   5
  -3  -3  27 4966.49 373.898   5
   3  -3  27 5216.19 356.160   5
   3   3  27 5238.63 292.654   4
  -3  -3  27 4793.86 314.704   4
   3   3 -27 4920.97 342.741   1
  -3   3  27 5104.91 314.282   4
   3   3 -29 771.932 268.762   1
  -3  -3  29 701.079 241.759   4
  -3   3  29 835.998 306.133   5
  -3   3  29 555.005 233.611   4
   3  -3  29 989.375 272.581   5
   3  -3  29 731.508 225.242   4
  -3  -3  29 818.571 293.097   5
   3   3  29 673.188 285.523   5
   3   3  29 759.148 235.844   4
  -3  -3  31 76.6498 242.326   4
  -3   3  33 2623.26 333.332   4
   3   3  33 3142.46 283.307   4
  -3  -3  33 3363.41 373.772   5
   3  -3  33 3275.77 336.426   5
   3   3  33 2495.12 331.535   5
  -3   3  33 2696.99 397.039   5
   3  -3  33 2658.54 283.473   4
  -3   3  35 1622.94 291.052   4
   3  -3  35 1318.61 265.867   4
  -3  -3  35 1314.00 330.166   5
   3   3  35 1563.07 311.618   5
  -3   3  35 1752.38 368.551   5
  -3  -3  35 2018.59 301.556   4
   3  -3  35 1545.30 315.610   5
   3   3  35 1306.32 265.349   4
   3   3  37 5909.42 364.554   4
   3   3  37 4459.77 418.369   5
  -3  -3  37 6208.22 416.555   4
   3  -3  37 6085.04 430.545   5
   3  -3  37 5911.27 378.183   4
  -3   3  37 6173.60 451.137   5
  -3   3  37 5426.78 385.132   4
  -3  -3  37 6278.08 459.376   5
   3   3  39 1098.38 329.070   5
  -3   3  39 912.588 304.913   4
  -3  -3  39 389.887 344.173   5
  -3   3  39 1077.25 348.032   5
   3  -3  39 535.567 311.405   5
   3  -3  39 695.845 275.652   4
  -3  -3  39 939.082 311.700   4
   3   3  39 834.247 275.918   4
   3   5   1 2614.96 98.5237   1
  -3   5  -1 2449.51 108.582   2
   3  -5  -1 2615.33 102.506   4
   3   5   1 2780.94 77.9276   3
   3   5   1 2677.35 85.0334   5
   3  -5  -1 2673.08 93.9174   5
   3  -5   1 2573.76 98.4647   4
   3   5  -1 2502.84 70.1668   4
  -3   5   1 2625.89 111.001   2
   3   5  -1 2683.86 107.376   1
  -3   5   1 2719.85 112.024   3
  -3   5  -1 2524.85 122.335   3
   3  -5   1 2581.14 90.5676   5
   3   5  -3 74074.2 1664.18   1
  -3   5  -3 76031.7 1664.52   2
   3   5   3 75364.2 1636.43   1
   3   5  -3 75709.0 1637.56   3
   3  -5   3 75803.4 1646.97   5
   3   5   3 76659.6 1635.59   5
  -3  -5   3 79849.2 1628.77   4
  -3   5  -3 76769.0 1686.21   3
  -3   5   3 77034.9 1662.19   2
   3   5   3 74683.1 1635.16   3
   3  -5   3 79670.1 1651.60   4
  -3   5   3 74054.4 1655.91   3
   3   5   5 4871.08 146.140   3
  -3   5  -5 5121.52 172.509   2
  -3   5   5 4784.15 168.240   2
  -3  -5   5 4918.87 145.492   4
  -3   5   5 5267.87 164.235   3
   3  -5   5 4717.10 152.639   4
   3   5  -5 4952.61 176.269   1
  -3   5  -5 4951.62 209.375   3
   3  -5  -5 5550.49 213.567   1
   3  -5   5 4807.04 151.846   5
   3   5   5 4744.93 128.019   1
   3   5   5 4995.21 142.744   5
   3   5   7 120861. 2492.45   3
   3   5  -7 115389. 2519.81   1
  -3   5   7 115964. 2501.76   3
  -3  -5   7 121515. 2494.36   4
  -3   5  -7 120978. 2515.52   2
   3   5   7 111781. 2461.69   2
  -3   5   7 113346. 2508.15   2
   3   5   7 119747. 2493.97   5
   3  -5   7 113209. 2494.49   4
   3  -5   7 118687. 2503.89   5
   3  -5  -7 112530. 2545.07   1
   3   5   9 216.102 101.202   5
  -3  -5   9 293.539 109.151   4
  -3   5   9 405.959 115.423   3
   3  -5  -9 219.868 168.173   1
   3   5  -9 467.224 139.838   1
   3   5   9 355.472 76.0468   2
  -3   5  -9 271.866 142.831   2
   3   5   9 310.969 109.781   3
   3  -5   9 248.417 106.684   5
   3  -5   9 207.111 96.3466   4
  -3   5   9 200.861 123.641   2
  -3   5  11 13210.7 396.403   2
   3   5  11 13970.5 381.935   3
  -3   5  11 14440.2 390.695   3
  -3   5 -11 14047.9 385.826   1
   3   5  11 13279.0 346.745   2
  -3  -5  11 15092.2 389.498   4
   3  -5 -11 13199.4 441.457   1
   3   5  13 59030.2 1343.80   5
   3  -5  13 62125.8 1357.76   5
  -3  -5  13 59008.8 1334.17   4
  -3   5 -15 21902.6 563.026   1
   3   5  15 22462.2 579.329   3
  -3   5  15 22177.5 576.782   3
   3  -5  15 22481.6 573.947   4
   3  -5  15 22022.6 600.421   5
  -3  -5  15 21723.3 577.041   4
  -3   5  15 23858.4 584.366   2
  -3  -5  15 22272.9 613.101   5
   3   5 -15 21898.0 597.779   1
   3   5  15 21376.7 546.562   2
   3   5 -17 27966.9 724.754   1
   3  -5  17 27367.3 723.451   5
  -3   5  17 26833.7 693.971   3
   3   5  17 27006.8 720.831   5
  -3   5  17 28056.7 738.135   5
  -3   5 -17 26389.3 681.977   1
  -3  -5  17 28583.3 744.964   5
   3  -5 -17 27855.4 740.354   1
   3  -5  17 26808.7 689.581   4
  -3   5  17 27265.0 695.066   2
   3   5  17 27825.7 667.098   4
   3  -5 -19 6673.01 319.541   1
  -3   5  19 5879.15 272.871   3
  -3   5  19 6751.35 277.395   2
   3   5  19 6083.31 299.621   5
   3  -5  19 5746.73 296.151   5
  -3   5  19 6080.70 325.588   5
   3   5  19 5888.56 242.499   4
   3   5 -19 6551.79 303.604   1
   3  -5  19 5631.83 264.334   4
  -3  -5  19 6128.56 311.209   5
  -3  -5  19 6199.19 275.498   4
  -3  -5  21 699.397 190.741   4
   3   5  21 370.772 156.772   4
  -3  -5  21 439.066 229.067   5
  -3   5  21 422.752 179.406   3
   3   5 -21 641.397 213.122   1
  -3   5  21 429.438 176.220   2
   3  -5  21 493.620 197.292   5
   3   5  21 493.712 204.506   5
   3  -5  21 430.951 172.924   4
  -3   5  21 153.600 221.599   5
   3  -5 -21 451.315 221.680   1
  -3   5  23 7807.67 342.843   3
   3  -5 -23 7492.32 369.531   1
   3  -5  23 8214.48 370.753   5
  -3  -5  23 7423.04 390.808   5
  -3   5  23 8236.85 333.834   2
  -3  -5  23 8239.01 348.272   4
   3  -5  23 7404.88 327.829   4
  -3   5  23 8100.42 405.309   5
   3   5  23 7732.84 381.311   5
   3   5 -23 8152.03 376.794   1
   3   5  23 7968.12 309.158   4
   3  -5 -25 8470.84 396.721   1
   3   5  25 8046.09 400.448   5
   3  -5  25 8190.12 396.746   5
  -3  -5  25 7694.46 371.448   4
  -3   5  25 8489.60 367.868   3
  -3  -5  25 7761.98 417.575   5
  -3   5  25 8649.60 436.403   5
  -3   5  25 9123.71 369.496   2
   3  -5  25 8323.43 354.191   4
   3   5 -25 7712.15 398.554   1
   3   5  25 8557.15 340.915   4
   3  -5  27 4686.32 349.852   5
  -3   5  27 4880.27 309.104   3
   3   5 -27 4131.61 335.293   1
  -3   5  27 4787.41 376.061   5
   3   5  27 5044.18 362.497   5
  -3  -5  27 4514.98 369.221   5
  -3   5  27 4754.18 302.087   2
   3  -5  27 4482.97 293.245   4
  -3  -5  27 4650.74 312.774   4
   3   5  27 4937.94 285.454   4
  -3   5  29 4401.77 307.625   4
   3  -5  29 4354.28 335.305   5
  -3   5  29 4159.19 371.134   5
  -3  -5  29 4308.86 369.551   5
   3   5  29 4159.11 354.935   5
   3   5  29 4288.07 291.062   4
   3  -5  29 4377.19 298.393   4
   3   5 -29 4429.07 350.845   1
  -3  -5  29 3548.03 308.874   4
   3   5 -31 267.050 278.317   1
   3   5  31-89.3927 219.456   4
   3  -5  31 111.376 253.522   5
  -3  -5  31-171.799 288.253   5
  -3  -5  31 157.787 251.065   4
   3   5  33 1360.19 246.971   4
   3   5  33 1363.61 314.218   5
  -3  -5  33 1790.75 325.234   5
  -3   5  33 1852.34 364.103   5
   3  -5  33 1419.44 251.137   4
   3  -5  33 1560.52 292.680   5
  -3   5  33 1599.87 296.034   4
  -3  -5  35 5748.26 416.623   5
   3   5  35 5102.07 395.970   5
   3  -5  35 5321.55 389.463   5
   3  -5  35 4660.99 344.334   4
  -3  -5  35 5553.44 381.323   4
  -3   5  35 5063.88 437.857   5
   3   5  35 5580.20 335.314   4
  -3   5  35 5227.17 358.296   4
   3   5  37 1644.87 262.455   4
  -3   5  37 1389.52 295.784   4
  -3  -5  37 1930.77 370.195   5
  -3   5  37 1467.07 356.475   5
   3   5  37 1352.25 342.658   5
   3  -5  37 1846.35 339.151   5
   3  -5  37 1998.31 299.638   4
  -3  -5  37 1763.69 324.066   4
   3   7   1 2464.50 86.6071   3
  -3   7   1 2474.24 123.768   3
   3   7  -1 2487.45 117.060   1
   3   7  -1 2521.59 85.4613   3
   3  -7  -1 2440.03 108.719   4
   3  -7   1 2585.60 105.497   4
   3   7   1 2484.48 109.068   1
   3  -7  -1 2512.63 93.6447   5
   3   7   1 2419.55 84.3157   5
   3   7  -1 2351.52 68.6203   4
   3  -7   1 2578.82 91.8357   5
  -3   7  -1 2354.72 118.496   2
  -3   7   1 2410.76 116.986   2
  -3   7  -1 2565.63 133.480   3
  -3   7  -3 8745.10 282.095   3
   3   7   3 9046.46 214.160   5
   3   7   3 9311.20 227.356   3
  -3   7  -3 8627.98 256.108   2
  -3   7   3 8030.39 247.265   3
   3  -7   3 9207.53 230.618   5
   3   7   3 8541.12 232.523   1
   3  -7   3 8963.99 238.220   4
   3   7  -3 8903.70 257.237   1
   3   7  -3 8784.84 232.046   3
  -3   7   3 8818.35 254.004   2
   3   7   5 142576. 2967.70   3
  -3   7   5 139323. 2986.87   3
   3  -7   5 137245. 2970.56   5
  -3   7   5 137764. 2986.71   2
  -3   7  -5 136164. 3026.84   3
   3   7  -5 139779. 2986.66   3
   3  -7   5 136137. 2972.59   4
   3   7   5 139847. 2954.75   5
   3   7   5 138081. 2952.85   1
  -3   7  -5 133861. 2991.11   2
  -3  -7   5 143050. 2954.96   4
   3   7  -5 138588. 2995.39   1
   3   7   7 4633.39 165.334   3
   3  -7  -7 4430.22 241.313   1
  -3  -7   7 4764.54 160.211   4
  -3   7  -7 4564.82 205.235   2
   3   7  -7 4477.34 199.957   1
   3  -7   7 4304.72 168.107   4
  -3   7  -7 4227.55 262.026   3
   3   7   7 4768.80 155.671   5
  -3   7   7 4303.38 179.341   3
   3  -7   7 4515.73 169.944   5
  -3   7   7 4627.47 188.621   2
   3   7   9 25925.4 605.512   3
  -3   7   9 25180.6 615.207   3
   3  -7  -9 26512.6 680.045   1
   3  -7   9 24292.7 603.408   4
   3  -7   9 24906.9 613.165   5
   3   7   9 25192.4 596.419   5
  -3   7   9 25453.2 621.347   2
   3   7  -9 24521.2 634.389   1
  -3   7  -9 26142.2 637.539   2
  -3  -7   9 25705.8 602.396   4
   3   7   9 24519.9 565.923   2
   3  -7 -11 3439.43 267.270   1
   3   7  11 3408.36 149.497   2
   3   7  11 4218.17 186.880   5
  -3   7 -11 4076.68 208.404   1
   3   7  11 3730.22 188.881   3
  -3  -7  11 3894.59 195.534   4
   3  -7  13 16451.8 469.786   5
  -3   7 -13 16509.8 464.296   1
   3   7  13 16487.3 462.046   5
   3  -7  13 16344.5 455.854   4
  -3  -7  13 16926.1 461.214   4
  -3   7  13 18030.8 469.945   2
  -3   7  13 17381.7 469.890   3
   3   7 -13 17350.0 488.554   1
   3  -7  15 43171.0 1045.45   5
   3   7  15 42394.7 986.774   2
  -3   7  15 44784.1 1031.53   3
   3   7  15 44625.8 1027.53   3
  -3  -7  15 42839.6 1027.61   4
  -3  -7  15 44061.4 1062.06   5
   3  -7  15 43257.1 1022.20   4
   3   7 -15 41913.4 1046.78   1
  -3   7  15 45046.5 1030.59   2
   3   7  17 17859.5 524.884   3
   3  -7  17 18464.0 512.138   4
  -3   7  17 19137.4 513.897   2
   3  -7  17 17122.6 531.349   5
  -3  -7  17 18294.7 552.854   5
   3   7  17 17664.7 479.288   2
   3  -7 -17 19293.4 572.548   1
  -3   7  17 18120.5 512.776   3
  -3   7  17 20198.2 559.701   5
   3   7  17 18308.1 543.807   5
   3   7 -17 18422.7 541.922   1
   3   7  19 5555.27 270.220   3
  -3   7  19 5634.60 266.491   3
   3   7  19 5778.44 237.731   2
  -3  -7  19 5844.41 317.146   5
  -3   7 -19 5339.24 271.006   1
  -3   7  19 5712.92 318.512   5
  -3   7  19 6037.96 273.548   2
   3   7  19 4954.28 280.980   5
   3  -7  19 5987.69 269.952   4
   3  -7 -19 5876.98 326.757   1
  -3  -7  19 5381.45 266.335   4
   3   7 -19 5742.95 296.268   1
   3  -7  19 5811.55 292.275   5
  -3   7  21 894.619 191.264   3
  -3  -7  21 1091.10 229.978   5
  -3  -7  21 837.438 196.861   4
   3  -7 -21 780.268 234.985   1
   3  -7  21 870.961 211.651   5
   3   7  21 981.712 222.537   5
   3   7 -21 870.205 230.573   1
  -3   7 -21 913.328 200.089   1
   3  -7  21 990.748 191.081   4
  -3   7  21 1337.16 198.245   2
  -3   7  21 1162.16 241.123   5
  -3   7  23 7309.94 330.044   3
  -3  -7  23 7007.83 344.864   4
   3  -7 -23 7527.11 376.203   1
   3  -7  23 7168.70 334.048   4
  -3  -7  23 7334.86 383.520   5
   3  -7  23 7810.38 368.486   5
   3   7  23 7478.32 376.100   5
  -3   7  23 7908.82 407.387   5
  -3   7 -23 7904.32 341.842   1
   3   7  23 7279.42 297.987   4
  -3   7  23 8337.25 337.423   2
   3   7 -23 7421.07 371.766   1
  -3   7  25 8538.05 362.399   2
  -3   7  25 8149.35 427.625   5
  -3  -7  25 7737.67 369.825   4
   3  -7  25 8305.79 396.365   5
   3  -7  25 8113.87 357.294   4
   3   7  25 7919.32 410.530   5
   3  -7 -25 7337.98 387.984   1
   3   7 -25 8028.96 405.746   1
   3   7  25 8324.92 331.126   4
  -3  -7  25 9015.73 425.118   5
  -3   7  25 8848.93 371.188   3
  -3   7  27 22839.4 665.556   2
  -3   7  27 23128.9 677.912   3
   3   7  27 21830.0 729.046   5
   3   7  27 23254.0 641.828   4
   3  -7  27 22686.2 713.530   5
  -3  -7  27 23253.9 732.052   5
  -3   7  27 22444.0 753.747   5
   3  -7  27 22774.3 667.415   4
  -3  -7  27 22719.2 687.658   4
   3   7 -27 23522.8 721.320   1
   3  -7  29 3890.74 296.096   4
   3   7  29 4017.96 353.551   5
  -3   7  29 4344.14 388.971   5
   3   7 -29 4012.37 349.833   1
  -3   7  29 4466.85 312.154   2
  -3  -7  29 3963.81 359.153   5
  -3  -7  29 3310.63 315.182   4
  -3   7  29 4328.18 306.057   3
   3   7  31 338.949 220.616   4
   3   7 -31-78.6080 281.804   1
  -3  -7  31 64.8371 283.382   5
  -3  -7  31 307.560 252.572   4
   3  -7  31 442.574 261.147   5
   3  -7  33 2693.07 328.001   5
  -3  -7  33 2723.44 338.796   5
  -3   7  33 3116.26 385.700   5
   3  -7  33 2841.12 294.455   4
   3   7  33 2758.23 275.601   4
   3   7  33 2799.07 350.847   5
  -3   7  33 3010.85 307.607   4
  -3  -7  33 2357.41 304.200   4
  -3   7  35 2367.41 295.214   4
   3   7  35 2439.11 349.704   5
  -3   7  35 2964.83 381.336   5
   3  -7  35 2826.28 346.461   5
  -3  -7  35 2657.34 368.281   5
   3  -7  35 1941.40 284.563   4
   3   7  35 2794.21 289.503   4
  -3  -7  37 2276.07 390.697   5
   3   7  37 1733.26 348.008   5
   3   7  37 2641.55 287.680   4
   3  -7  37 2701.30 324.330   4
   3  -7  37 1987.23 361.934   5
  -3   7  37 2176.51 304.922   4
  -3   7  37 1845.95 373.368   5
   3   9  -1 359.218 76.4331   3
   3   9   1 262.419 103.605   1
   3   9  -1 378.188 108.968   1
   3  -9   1 325.056 62.2382   5
   3   9  -1 222.116 42.6557   4
   3   9   1 223.337 74.6909   3
  -3   9   1 236.326 107.762   2
   3  -9  -1 357.931 67.2869   5
  -3   9   1 322.125 111.899   3
   3  -9  -1 298.953 90.1082   4
  -3   9  -1 216.210 106.735   2
   3  -9   1 318.861 82.2489   4
  -3   9  -1 211.866 126.387   3
  -3   9  -3 29066.3 705.794   2
  -3   9  -3 29530.1 736.818   3
  -3   9   3 29117.5 701.992   3
   3   9   3 30864.6 656.073   5
   3   9  -3 29914.4 684.704   3
  -3   9   3 28876.5 702.015   2
   3   9  -3 28869.7 711.253   1
   3   9   3 31075.2 688.881   1
   3  -9   3 29907.5 674.522   5
   3   9   3 29479.1 678.500   3
   3  -9   3 30721.4 690.649   4
  -3  -9   5 26448.0 564.245   4
  -3   9  -5 24691.3 656.030   3
   3  -9   5 24371.3 578.590   5
   3   9   5 25031.7 585.434   3
  -3   9  -5 24555.8 615.240   2
   3   9   5 25075.3 557.721   5
   3   9  -5 25371.8 612.895   3
   3  -9   5 24561.9 590.327   4
  -3   9   5 24882.2 605.857   3
   3   9  -5 24220.8 616.383   1
   3   9   5 25187.4 577.033   1
  -3   9   5 24533.0 603.003   2
  -3   9   7 147539. 3367.54   3
   3  -9   7 154209. 3356.72   4
   3  -9   7 156724. 3357.07   5
  -3  -9   7 161478. 3342.51   4
   3   9  -7 154772. 3393.74   3
   3   9   7 158209. 3357.32   3
   3   9   7 159105. 3336.26   5
  -3   9  -7 156462. 3383.80   2
   3   9   9 14654.3 396.187   3
   3  -9   9 15313.6 400.643   5
  -3  -9   9 15120.8 388.960   4
   3   9   9 15062.8 380.760   5
   3  -9   9 14528.8 393.791   4
  -3   9  -9 14410.9 429.155   2
   3  -9  -9 14861.8 480.415   1
   3   9   9 14496.2 349.355   2
  -3   9  11 3835.35 200.208   3
  -3   9  11 3707.05 198.892   2
   3   9  11 3120.06 142.374   2
  -3  -9  11 3466.38 212.924   5
   3   9  11 3444.62 172.008   5
  -3  -9  11 3142.52 177.659   4
   3   9 -11 3815.09 226.421   1
   3   9  13 27421.3 662.172   3
  -3   9  13 27615.0 673.785   3
  -3  -9  13 27744.7 697.592   5
   3  -9  13 28156.4 678.647   5
   3   9  13 26677.0 660.568   5
  -3   9  13 29192.0 672.986   2
   3  -9  13 27893.7 661.737   4
  -3  -9  13 26808.2 658.800   4
   3   9 -13 28104.3 698.504   1
   3  -9 -15 16483.4 537.515   1
   3   9  15 16553.3 464.679   3
   3  -9  15 16809.7 463.768   4
  -3  -9  15 16770.7 499.851   5
   3   9  15 16376.6 424.425   2
   3  -9  15 16924.9 482.174   5
  -3  -9  15 15414.1 459.763   4
  -3   9 -15 16218.6 482.457   1
   3   9 -15 16346.2 495.234   1
  -3   9  15 16068.3 466.860   3
  -3   9  15 17103.8 470.563   2
   3   9  17 24289.0 644.727   3
  -3   9  17 24157.0 646.428   3
   3  -9  17 24184.8 665.297   5
  -3   9  17 25592.9 645.374   2
   3   9  17 23126.4 656.408   5
  -3   9 -17 24964.2 656.298   1
   3  -9  17 24869.7 643.535   4
  -3   9  17 24874.4 682.002   5
   3   9  17 23690.3 600.734   2
   3   9 -17 24626.3 676.205   1
   3  -9 -17 25625.5 717.582   1
  -3  -9  17 24212.1 685.761   5
   3   9  19 355.363 191.734   5
  -3   9 -19 113.412 203.106   1
   3   9  19 326.514 167.831   3
  -3   9  19 250.038 161.950   3
   3  -9  19 503.772 200.215   5
   3  -9 -19 325.736 239.669   1
  -3  -9  19 446.342 206.990   5
  -3   9  19 173.485 208.836   5
  -3   9  19 569.908 177.832   2
   3   9 -19 257.621 203.337   1
   3  -9  19 324.791 179.729   4
  -3  -9  19 518.358 174.916   4
   3   9  19 316.855 141.949   2
  -3  -9  21 329.435 240.234   5
  -3   9  21 586.336 187.317   3
   3   9 -21 792.177 223.054   1
  -3   9  21 351.434 191.595   2
  -3   9 -21 631.495 214.655   1
   3  -9  21 589.947 227.259   5
   3   9  21 699.895 209.270   5
  -3   9  21 523.607 243.062   5
   3   9  21 617.300 164.377   2
   3   9  21 790.795 198.035   3
   3  -9 -21 556.375 251.651   1
   3  -9  21 439.843 185.418   4
  -3  -9  21 796.072 199.803   4
   3   9 -23 1965.62 275.821   1
  -3   9  23 1931.26 298.471   5
   3  -9  23 1689.00 229.900   4
   3   9  23 1842.94 238.314   3
  -3  -9  23 1820.05 280.223   5
  -3   9  23 1991.59 232.639   3
  -3   9 -23 2038.68 252.845   1
   3  -9  23 1685.67 261.263   5
   3   9  23 1544.64 253.835   5
   3  -9 -23 1597.37 273.814   1
   3   9  23 1929.86 201.293   2
  -3   9  23 1806.54 226.100   2
  -3  -9  23 2266.94 239.536   4
   3  -9  25 33524.2 892.794   4
  -3  -9  25 31818.1 897.955   4
  -3   9  25 32392.2 882.094   3
   3  -9  25 32694.1 922.567   5
   3   9  25 32862.3 944.040   5
  -3  -9  25 34797.3 952.318   5
  -3   9  25 34441.6 971.881   5
  -3   9  25 36079.9 885.802   2
   3   9  25 35237.6 854.315   4
   3   9 -25 34125.1 935.564   1
  -3   9  27 17505.3 576.592   3
  -3   9  27 18258.1 665.825   5
   3   9  27 17768.7 640.041   5
  -3  -9  27 18054.4 641.743   5
  -3  -9  27 17139.6 588.979   4
   3  -9  27 17826.5 613.324   5
   3   9 -27 17212.1 619.493   1
   3  -9  27 19095.5 584.786   4
   3   9  27 18873.8 542.140   4
  -3   9  27 18788.4 569.733   2
   3   9 -29 1203.82 298.935   1
   3   9  29 922.217 287.076   5
  -3   9  29 1023.93 319.624   5
   3  -9  29 1059.97 245.890   4
  -3   9  31 319.508 248.513   3
  -3  -9  31 525.391 297.125   5
   3   9 -31 60.3334 289.264   1
   3  -9  31 50.1747 259.994   5
   3   9  31 388.289 295.139   5
   3   9  31 528.808 221.795   4
  -3   9  31 166.707 232.218   2
   3   9  33 1592.40 254.484   4
   3  -9  33 1328.12 295.302   5
  -3   9  33 1240.98 280.006   3
   3   9  33 2055.78 340.766   5
  -3  -9  33 1189.44 321.844   5
  -3   9  33 1225.21 332.662   5
  -3   9  33 1688.22 284.356   2
   3  -9  33 1247.36 266.612   4
  -3   9  35 3031.98 416.756   5
   3   9  35 2663.86 278.688   4
   3   9  35 3083.14 366.711   5
  -3  -9  35 2606.20 380.514   5
   3  -9  35 2853.54 350.774   5
   3  -9  35 2696.08 311.727   4
  -3   9  35 2891.66 322.300   4
   3   9  37 1354.14 262.934   4
  -3   9  37 1427.39 282.149   4
  -3   9  37 1791.85 384.838   5
   3  -9  37 1518.08 319.840   5
   3   9  37 1233.47 343.972   5
   3  -9  37 1706.70 300.130   4
   3  11  -1 1253.93 155.356   1
   3  11   1 971.897 148.913   1
   3 -11   1 971.548 84.6901   5
   3  11  -1 929.221 110.776   3
   3  11   1 865.979 111.031   3
   3  11   1 740.354 46.4420   4
   3 -11  -1 939.604 91.5370   5
   3 -11   1 908.005 117.341   4
   3 -11  -1 1164.01 126.051   4
   3  11  -1 984.526 68.6915   4
   3 -11   3 31040.2 711.885   4
   3  11   3 29989.8 698.987   3
   3  11   3 29789.9 662.870   5
   3  11  -3 30511.1 707.937   3
   3 -11   3 30521.0 684.741   5
   3  11   3 31196.1 711.408   1
   3  11  -3 29941.3 733.592   1
   3  11   5 227791. 4829.22   3
   3  11   5 226028. 4790.15   5
   3 -11   5 224134. 4818.43   5
   3  11   5 232173. 4826.69   1
   3 -11   5 226353. 4832.75   4
   3  11  -5 224694. 4850.01   3
   3 -11   7 70568.5 1421.20   4
  -3  11   7 75872.4 1448.54   3
   3  11   7 69167.7 1382.02   5
  -3  11   7 75713.0 1441.85   2
   3 -11   7 69374.6 1412.49   5
   3  11  -7 71741.4 1469.40   3
  -3  11  -7 71583.9 1513.19   3
   3  11   7 70482.8 1422.20   3
  -3 -11   7 72596.2 1397.03   4
   3 -11   9 3013.66 162.784   5
   3  11   9 2890.40 136.299   5
   3  11  -9 3290.58 258.152   3
   3 -11   9 3108.90 165.209   4
  -3 -11   9 3251.03 150.904   4
  -3  11   9 3246.65 185.664   3
  -3 -11   9 3019.25 191.251   5
   3  11  -9 3118.03 211.848   1
  -3  11  -9 3245.19 287.641   3
  -3  11   9 3235.30 196.135   2
   3  11   9 2861.57 113.479   2
  -3  11  11 3504.76 196.214   3
  -3 -11  11 3431.64 171.763   4
   3  11  11 3206.79 161.636   5
  -3  11 -11 3364.69 309.600   3
   3  11 -11 3660.86 225.603   1
  -3  11  11 3657.79 199.200   2
  -3  11  13 25692.1 658.557   3
  -3  11 -13 26612.7 676.330   1
  -3 -11  13 26135.1 676.781   5
   3  11  13 25387.2 638.073   5
   3 -11  13 24626.1 639.661   4
   3 -11  13 26626.7 661.721   5
   3  11  13 25738.4 649.698   3
   3  11  13 25668.0 605.978   2
   3  11 -13 26217.5 681.339   1
  -3  11  13 26188.3 654.577   2
  -3 -11  13 25046.7 642.483   4
   3 -11 -13 25164.9 724.536   1
   3  11  15 35474.5 863.542   3
  -3  11  15 35938.6 875.659   3
   3 -11 -15 36480.3 948.085   1
   3 -11  15 37475.7 888.773   5
   3 -11  15 34681.5 862.421   4
  -3 -11  15 35495.5 898.757   5
  -3 -11  15 33261.9 860.592   4
   3  11  15 35941.6 823.089   2
   3  11 -15 35493.1 899.275   1
  -3  11  15 35832.8 864.772   2
  -3  11 -15 35196.2 888.495   1
   3  11  17 5434.85 252.143   3
  -3  11  17 5428.12 252.455   2
   3 -11  17 5278.65 291.261   5
   3 -11 -17 4851.28 330.984   1
  -3  11  17 5040.45 281.222   5
  -3  11 -17 4826.85 317.147   1
  -3  11  17 4922.64 250.996   3
   3  11  17 4659.84 252.270   5
   3 -11  17 4738.22 268.885   4
  -3 -11  17 4239.24 242.677   4
   3  11  17 4870.12 207.895   2
   3  11 -17 4858.60 283.892   1
  -3 -11  17 5215.77 292.035   5
   3  11  19 1982.40 201.316   3
  -3  11  19 1824.49 209.068   3
   3  11 -19 2080.81 243.814   1
   3 -11  19 1528.92 245.621   5
   3 -11 -19 1592.44 287.179   1
   3  11  19 1844.01 169.098   2
  -3  11 -19 1682.74 251.734   1
  -3  11  19 1962.51 204.525   2
  -3  11  19 1647.27 253.108   5
  -3 -11  19 1827.10 235.508   5
   3  11  19 1739.52 221.992   5
   3 -11  19 1411.40 261.251   4
  -3 -11  19 1607.17 202.063   4
  -3 -11  21 166.929 238.793   5
  -3  11  21 269.302 197.872   2
   3  11  21 94.9902 160.910   2
   3 -11 -21 86.2410 271.661   1
   3  11  21 128.976 209.271   5
  -3  11  21 295.610 197.056   3
   3  11 -21 219.864 228.493   1
  -3 -11  21-132.008 191.185   4
  -3  11 -21 373.328 226.892   1
   3 -11  21 191.106 215.976   5
  -3  11  21 43.5117 242.793   5
   3  11  21-55.7061 189.829   3
   3 -11  21 86.3988 182.059   4
   3  11  23 15816.2 516.329   3
  -3  11  23 15419.9 505.255   3
  -3  11  23 16379.4 501.356   2
   3  11  23 14995.0 548.397   5
   3 -11  23 15416.9 537.395   5
  -3  11 -23 15672.0 530.281   1
  -3  11  23 15155.7 574.006   5
   3 -11 -23 16287.7 578.466   1
   3  11  23 15944.1 467.232   2
   3 -11  23 16178.6 514.651   4
   3  11 -23 16080.2 557.407   1
  -3 -11  23 15731.4 559.191   5
  -3  11  25 21453.8 634.819   3
  -3 -11  25 22086.5 697.181   5
  -3  11  25 21941.5 623.782   2
   3 -11  25 22027.0 679.723   5
  -3  11 -25 21753.3 667.573   1
   3  11  25 20575.1 689.327   5
  -3  11  25 21070.3 722.571   5
   3  11  25 21690.5 594.802   2
   3 -11  25 20715.3 637.319   4
   3  11 -25 21598.3 688.138   1
   3  11  25 21733.1 644.367   3
  -3  11  27 6178.37 345.641   3
  -3  11  27 6568.42 426.539   5
   3  11  27 6707.41 408.182   5
   3  11 -27 6888.09 405.271   1
  -3 -11  27 6788.11 403.273   5
  -3  11  27 7260.68 346.247   2
   3 -11  27 6743.93 373.519   5
   3 -11  27 6464.65 352.292   4
  -3  11  29 3531.13 370.299   5
   3  11 -29 2362.17 341.160   1
   3  11  29 3580.61 357.542   5
   3 -11  29 3408.20 299.448   4
   3  11  31-376.438 228.557   4
  -3  11  31 100.715 239.524   3
   3  11  31-303.803 297.326   5
  -3 -11  31 300.513 295.071   5
  -3  11  31 14.8655 232.509   2
   3 -11  31-110.316 262.771   5
  -3  11  33 2106.31 302.602   3
   3  11 -33 2091.70 349.148   1
  -3  11  33 2301.41 293.982   2
   3 -11  33 2398.70 322.793   5
  -3  11  33 1864.42 370.551   5
  -3 -11  33 1946.22 334.829   5
   3  11  33 1999.06 334.968   5
   3  11  33 2060.72 249.130   4
   3 -11  33 1874.91 277.203   4
   3 -11  35 2016.54 298.298   4
  -3  11  35 2279.44 311.428   3
   3 -11  35 2137.12 319.499   5
  -3 -11  35 2497.32 356.538   5
   3  11  35 1872.31 255.887   4
  -3  11  35 2359.62 300.526   2
  -3  11  35 2419.19 391.612   5
   3  11  35 1987.34 347.503   5
  -3  11  37 1161.00 268.592   4
  -3 -11  37 1645.90 357.313   5
  -3  11  37 634.672 339.355   5
   3  11  37 1516.84 272.829   4
   3 -11  37 1002.28 303.259   5
   3 -11  37 1686.02 294.297   4
  -3  13   1 19464.9 491.343   2
   3  13   1 17181.6 412.026   4
  -3  13  -1 19744.8 492.850   2
   3 -13   1 19341.3 438.640   5
   3  13  -1 18522.0 464.808   3
  -3  13  -1 18945.2 517.168   3
  -3  13   1 19279.9 504.744   3
   3  13   1 18106.0 462.678   3
   3 -13  -1 18200.1 441.572   5
   3 -13   1 19459.3 480.281   4
   3  13   1 18216.8 484.715   1
   3 -13  -1 18582.8 478.690   4
  -3  13  -3 83572.0 1658.78   2
  -3  13   3 81995.3 1661.89   3
   3 -13   3 80863.4 1642.33   4
  -3  13  -3 79838.3 1694.40   3
   3  13   3 79130.7 1640.34   1
   3  13  -3 81069.4 1640.90   3
   3  13   3 81740.2 1633.53   3
   3 -13   3 78674.9 1604.67   5
  -3  13   3 84288.1 1651.79   2
   3  13   5 40477.7 927.152   5
   3  13   5 43338.4 982.737   3
  -3  13  -5 44819.6 1015.06   2
  -3  13   5 45925.4 1010.54   3
   3  13   5 44320.7 986.228   1
  -3 -13   5 43519.9 970.887   5
   3 -13   5 43678.7 985.929   4
   3  13  -5 44338.9 1009.52   3
   3 -13   5 42334.6 961.181   5
   3  13  -5 45068.9 1023.91   1
  -3  13  -5 42467.3 1050.44   3
  -3  13   5 46341.2 1001.80   2
   3  13   7 13309.9 317.564   5
  -3  13   7 14677.5 400.726   3
  -3  13  -7 14353.2 414.541   2
   3 -13   7 13736.4 355.789   5
  -3  13  -7 14689.5 467.235   3
   3  13  -7 14457.8 421.685   1
   3 -13   7 13232.0 368.791   4
   3  13  -7 13952.1 426.505   3
  -3 -13   7 14951.3 382.768   5
  -3 -13   7 13160.6 339.190   4
   3  13   7 12061.0 313.631   2
  -3  13   7 14962.9 393.326   2
  -3  13   9 4769.24 219.293   3
   3  13  -9 4185.02 241.452   1
  -3  13  -9 4759.21 245.071   2
   3  13   9 4240.96 152.248   5
  -3 -13   9 4457.89 175.964   4
  -3  13  -9 4822.89 313.701   3
   3  13   9 4527.40 146.807   2
   3  13  -9 4489.32 281.430   3
  -3 -13   9 4267.84 213.368   5
  -3  13   9 4848.42 217.428   2
  -3  13 -11 837.075 261.247   3
  -3  13  11 1179.01 164.647   2
   3  13 -11 1138.53 188.131   1
  -3  13  11 1144.59 154.653   3
   3  13  11 957.327 147.809   3
  -3  13 -11 1063.90 193.454   2
   3  13  11 929.255 106.916   5
   3 -13  11 983.587 136.735   5
  -3  13  13 10486.1 352.066   3
   3 -13  13 10231.9 342.416   5
  -3  13 -13 10858.5 379.996   1
   3 -13  13 10973.6 334.869   4
  -3  13 -13 11111.0 474.354   3
   3  13 -13 9977.67 431.244   3
   3  13 -13 10012.6 374.918   1
   3  13  13 10831.8 297.848   2
   3 -13 -13 11005.4 430.821   1
  -3 -13  13 10352.1 365.202   5
   3  13  13 9979.81 315.778   5
   3  13  13 10354.7 344.500   3
  -3  13  13 10641.2 347.029   2
  -3  13 -15 31901.4 812.361   1
  -3  13  15 31261.2 779.055   2
   3 -13  15 31065.7 789.702   5
  -3  13 -15 31083.0 902.775   3
   3  13  15 30969.0 780.202   3
  -3  13  15 30402.5 784.914   3
   3  13  15 31255.5 733.587   2
   3  13 -15 30852.4 830.812   1
   3 -13  15 30680.3 775.646   4
  -3 -13  15 31626.5 816.923   5
   3 -13 -15 31724.8 865.271   1
  -3  13  17 9256.08 352.062   3
   3  13  17 9281.21 339.568   3
   3  13  17 8989.15 348.097   5
   3 -13 -17 10097.8 455.896   1
   3 -13  17 9737.59 368.573   5
   3  13 -17 9581.36 391.233   1
  -3  13 -17 10007.8 386.483   1
  -3  13  17 8818.61 374.146   5
  -3  13  17 10100.3 352.846   2
   3  13  17 9774.58 305.280   2
   3 -13  17 9341.77 346.675   4
  -3 -13  17 10290.1 396.411   5
   3  13  19 86.4383 181.392   3
  -3  13  19 134.363 182.919   3
   3 -13  19 206.926 185.086   4
  -3  13  19 322.299 230.955   5
  -3 -13  19 347.861 225.122   5
   3 -13  19 257.317 193.186   5
   3  13  19 138.080 189.716   5
   3  13 -19 95.9159 215.722   1
  -3  13 -19 397.664 221.353   1
   3  13  19 183.057 149.302   2
   3 -13 -19 454.866 279.308   1
  -3  13  19 263.727 183.618   2
  -3  13  21 1141.91 273.733   5
   3  13  21 1344.27 217.989   3
   3  13 -21 1216.06 263.875   1
  -3 -13  21 1414.84 269.176   5
  -3  13  21 1238.91 217.103   2
   3 -13  21 1230.53 231.523   5
  -3  13  21 1123.41 215.556   3
   3  13  21 1145.50 229.423   5
   3 -13  21 1300.15 211.146   4
  -3  13 -21 1410.21 254.243   1
   3  13  21 968.148 173.606   2
   3 -13 -21 1071.22 306.663   1
  -3  13  23 10425.6 414.840   3
   3 -13  23 11276.9 422.153   4
  -3  13 -23 11366.7 451.969   1
   3  13  23 10424.2 454.417   5
   3  13  23 11794.8 428.221   3
  -3 -13  23 11342.3 471.616   5
   3  13 -23 10453.0 464.117   1
   3 -13  23 11056.1 445.638   5
   3  13  23 11088.4 366.928   2
  -3  13  23 11163.7 492.007   5
  -3  13  23 11710.7 409.795   2
  -3  13  25 6541.79 327.832   3
   3  13  25 6056.19 337.182   3
  -3  13  25 6070.85 409.411   5
   3  13  25 5895.48 379.109   5
   3 -13  25 6250.92 335.122   4
  -3  13 -25 6427.23 374.463   1
   3 -13  25 7098.13 367.655   5
   3  13  25 6837.11 297.602   2
  -3 -13  25 6896.04 393.637   5
   3  13 -25 6484.34 391.720   1
  -3  13  25 6381.81 325.242   2
   3  13  27 12559.5 474.628   3
   3  13 -27 12059.8 514.895   1
   3  13  27 12300.0 419.335   2
   3 -13  27 11852.6 490.622   5
  -3 -13  27 12336.4 515.668   5
  -3  13  27 12210.8 559.094   5
   3 -13  27 11282.9 453.878   4
   3  13  29 2315.25 279.344   3
  -3  13  29 2401.03 274.181   3
  -3  13  29 2551.86 359.245   5
   3  13  29 2137.01 238.127   2
   3 -13  29 2578.84 275.213   4
  -3  13  29 2593.50 264.962   2
   3 -13  31 200.910 275.851   5
  -3  13  31-51.1549 230.564   2
  -3 -13  31-10.8209 288.550   5
   3  13  31 271.712 207.331   4
  -3  13  31 226.514 247.640   3
   3  13 -31 718.324 315.967   1
   3  13 -33 1380.83 326.298   1
   3 -13  33 1168.14 273.341   4
  -3  13  33 1351.67 278.125   3
   3 -13  33 738.902 276.406   5
  -3  13  33 838.395 264.578   2
  -3 -13  33 1192.22 332.246   5
  -3  13  33 1307.05 370.119   5
   3  13  33 1238.99 231.876   4
   3  13  35 2441.44 271.904   4
  -3 -13  35 2686.72 357.689   5
  -3  13  35 3081.81 296.043   2
   3 -13  35 2341.79 323.632   5
  -3  13  35 2615.64 314.166   3
   3 -13  35 2097.47 300.926   4
  -3  15   1 15443.3 434.170   3
   3  15   1 14498.9 390.457   3
   3  15  -1 14998.9 393.712   3
  -3  15   1 15094.7 414.102   2
  -3  15  -1 15002.0 437.814   3
   3 -15  -1 14884.9 406.307   4
   3 -15  -1 14304.1 359.988   5
   3  15  -1 15170.4 421.776   1
   3 -15   1 14598.3 404.858   4
  -3  15  -1 15146.1 415.411   2
   3 -15   1 14737.0 354.415   5
   3  15  -3 33448.5 791.371   1
  -3  15   3 33176.4 797.140   2
  -3  15  -3 32909.3 779.605   2
   3  15   3 30505.4 752.681   3
  -3  15   3 32208.8 784.920   3
  -3 -15   3 31655.4 716.602   5
   3 -15   3 30824.6 761.775   4
   3 -15   3 31316.5 717.685   5
  -3  15  -3 31613.0 807.405   3
   3  15  -3 31352.6 762.403   3
  -3  15   5 14541.3 415.851   2
  -3  15  -5 14818.6 428.953   2
   3 -15   5 14038.4 366.358   5
   3 -15   5 14337.4 403.609   4
  -3  15   5 15153.8 426.350   3
  -3  15  -5 14671.5 472.072   3
   3  15  -5 15544.5 444.084   1
  -3 -15   5 14629.2 380.532   5
   3  15  -5 14157.3 422.501   3
  -3  15   7 22327.7 577.884   3
  -3 -15   7 21923.8 548.544   5
  -3  15  -7 22955.5 591.259   2
   3 -15   7 20925.5 550.384   4
   3  15  -7 21833.1 603.281   3
  -3  15  -7 21407.1 634.914   3
   3  15  -7 23357.3 603.563   1
   3 -15   7 20766.2 527.926   5
  -3  15   7 23014.8 571.775   2
   3  15   9 3871.19 200.329   3
  -3  15   9 3643.29 208.643   3
  -3  15  -9 3654.72 229.142   2
  -3  15   9 3960.98 209.274   2
   3  15  -9 3869.92 232.968   1
  -3  15  -9 3794.66 289.206   3
  -3 -15   9 3961.43 203.258   5
   3  15 -11 655.689 181.990   1
  -3  15  11 602.782 159.696   2
   3  15  11 904.575 152.127   3
   3  15  11 518.587 101.153   2
  -3  15 -11 776.895 254.273   3
  -3  15  11 572.054 148.314   3
   3 -15  11 513.502 127.219   5
  -3  15 -11 764.104 189.438   2
   3 -15  11 594.726 127.034   4
   3  15 -11 629.068 232.746   3
  -3  15  13 7221.65 297.018   3
  -3  15 -13 7760.21 420.436   3
   3 -15  13 7805.60 287.230   4
   3  15  13 8238.34 254.196   2
   3  15 -13 8102.23 403.444   3
  -3 -15  13 8183.36 319.336   5
   3 -15  13 8194.04 292.683   5
  -3  15  13 7968.85 302.524   2
   3  15 -13 7760.25 337.840   1
   3  15  13 8111.86 300.987   3
  -3  15 -15 6789.47 439.884   3
  -3  15  15 6689.00 291.602   3
   3  15  15 7108.09 293.343   3
  -3  15  15 7154.64 288.702   2
   3 -15  15 7173.27 296.394   5
   3  15  15 6785.92 241.536   2
  -3  15 -15 7003.83 330.741   1
   3  15 -15 6300.82 402.798   3
  -3 -15  15 6709.54 318.141   5
   3 -15 -15 6993.37 400.402   1
   3 -15  15 6823.83 279.830   4
   3  15 -15 7272.62 330.575   1
  -3  15  17 10946.5 394.142   3
  -3  15  17 11345.8 384.345   2
  -3  15  17 9870.06 422.244   5
  -3  15 -17 12381.6 556.918   3
   3  15 -17 11197.0 528.045   3
   3 -15  17 10766.5 397.653   5
   3  15  17 11481.2 339.691   2
  -3 -15  17 11045.3 421.074   5
   3 -15 -17 11009.1 479.983   1
   3  15 -17 10935.6 423.697   1
   3 -15  17 11101.2 386.034   4
  -3  15 -17 10625.7 415.803   1
   3  15  17 11585.4 391.037   3
   3  15  19 4417.21 263.958   3
  -3  15  19 4526.68 271.922   3
   3 -15 -19 4552.20 389.871   1
   3 -15  19 4609.58 289.477   5
   3  15  19 5191.77 238.726   2
  -3  15 -19 4920.00 311.481   1
  -3  15  19 4158.89 322.294   5
   3  15 -19 4575.22 318.438   1
  -3  15 -19 5858.28 449.838   3
  -3 -15  19 4778.18 320.885   5
   3 -15  19 4690.54 275.029   4
  -3  15  19 5106.26 278.327   2
   3  15 -21 1142.87 267.571   1
   3  15  21 785.692 211.291   3
   3 -15  21 675.179 199.357   4
  -3  15  21 917.390 209.534   3
  -3  15 -21 868.638 247.671   1
  -3 -15  21 723.868 256.547   5
  -3  15  21 1164.57 282.556   5
   3 -15  21 1012.23 228.028   5
   3  15  21 683.588 172.246   2
  -3  15  21 988.734 216.746   2
   3 -15 -21 1061.44 312.453   1
   3  15  23 3246.86 270.724   3
  -3  15  23 3361.61 265.604   3
   3 -15  23 3482.61 286.127   5
  -3  15 -23 3279.84 307.954   1
  -3  15  23 3552.63 261.573   2
   3  15  23 3042.93 221.291   2
   3 -15  23 3296.51 266.557   4
  -3 -15  23 4237.97 324.368   5
  -3  15  23 3190.94 324.007   5
   3  15 -23 3000.97 311.291   1
  -3 -15  25 15077.3 587.532   5
  -3  15 -25 14190.9 581.274   1
   3 -15  25 15118.1 570.678   5
   3  15 -25 14955.8 591.782   1
   3 -15  25 14456.3 544.072   4
  -3  15  27 4542.38 307.045   3
  -3 -15  27 4939.56 386.676   5
  -3  15 -27 4946.10 363.721   1
   3 -15  27 4994.97 329.105   4
  -3  15  27 5550.19 311.472   2
   3  15  29 1168.07 256.353   3
  -3  15  29 1000.72 243.852   3
   3  15 -29 1120.91 313.155   1
   3  15  29 1225.41 215.865   2
  -3  15  29 1369.90 244.664   2
   3 -15  29 1269.76 287.815   4
   3  15 -31-42.5283 310.079   1
   3  15  31-127.003 234.871   3
   3  15  31 12.3735 208.317   2
  -3  15  31-32.9998 236.566   3
  -3 -15  31 142.574 285.099   5
  -3  15  31 245.061 237.943   2
   3 -15  31 71.6668 235.553   4
   3 -15  31-101.286 258.304   5
   3  15 -33 1387.92 335.843   1
  -3  15  33 1134.29 259.734   2
  -3  15  33 1096.81 273.279   3
   3 -15  33 775.734 279.375   5
  -3 -15  33 767.611 317.036   5
   3  15  33 1012.48 227.762   4
   3 -15  35 1588.74 323.206   5
  -3 -15  35 2147.02 352.033   5
   3  15  35 2303.00 265.101   4
  -3  15  35 2498.57 289.811   2
  -3  15  35 2143.85 304.615   3
   3  15 -35 2429.51 364.282   1
  -3  17  -1 7901.18 288.613   2
  -3  17   1 7975.60 304.307   3
  -3  17   1 8040.37 287.361   2
   3 -17  -1 7866.16 281.321   4
   3  17   1 8107.77 299.415   1
   3  17  -1 8385.30 302.271   1
   3 -17   1 7594.08 281.003   4
  -3  17  -1 7857.19 311.178   3
   3 -17   1 7149.91 219.378   5
   3 -17  -1 7177.53 227.832   5
  -3  17   3 18025.9 488.077   2
  -3  17   3 18142.8 502.447   3
   3 -17   3 18685.3 492.985   4
   3 -17   3 17090.1 430.433   5
  -3  17  -3 17509.2 528.458   3
   3  17  -3 18621.8 510.661   1
   3  17   3 17870.8 493.821   1
  -3  17  -3 18138.2 495.642   2
  -3  17  -5 22228.2 641.483   3
   3  17   5 23128.0 584.951   3
  -3  17  -5 23606.3 603.914   2
  -3  17   5 22415.3 597.653   3
   3  17   5 23185.7 535.990   2
   3 -17   5 21343.1 533.618   5
   3  17  -5 22999.0 612.520   1
   3 -17   5 22148.9 582.934   4
  -3  17   5 23289.4 588.881   2
  -3  17   7 6499.99 258.730   2
   3  17   7 6302.55 252.836   3
   3  17   7 6214.14 203.804   2
  -3  17   7 6162.75 264.155   3
  -3  17  -7 6593.13 281.261   2
  -3  17  -7 6561.31 326.814   3
   3  17  -7 7111.76 297.382   1
   3 -17   7 6454.61 245.130   4
   3 -17   7 6364.92 211.191   5
   3  17  -9 2787.60 225.198   1
  -3  17  -9 2714.31 221.451   2
  -3  17   9 2893.02 198.390   3
   3  17  -9 2919.59 248.592   3
   3  17   9 2793.45 140.007   2
  -3  17  -9 2972.20 278.800   3
  -3 -17   9 2930.02 189.259   5
   3  17   9 2892.92 194.080   3
  -3  17   9 2864.77 194.180   2
  -3  17  11 244.731 157.313   3
   3  17  11 320.192 157.022   3
  -3  17 -11 442.066 187.365   2
   3  17 -11 130.982 225.004   3
   3  17  11 89.3652 110.031   2
   3 -17  11 253.036 124.004   5
   3 -17  11 4.44646 123.338   4
  -3  17  11 112.544 157.884   2
   3  17 -11 363.453 188.892   1
  -3  17 -11 397.629 251.701   3
  -3  17  13 4427.26 241.294   2
   3  17  13 4274.65 242.145   3
   3  17  13 4101.03 192.029   2
  -3  17 -13 4140.35 281.524   2
   3  17 -13 3835.92 330.438   3
  -3  17 -13 4345.91 366.435   3
  -3 -17  13 4528.56 257.445   5
   3 -17  13 3886.90 214.056   4
   3  17 -13 4841.69 280.886   1
  -3  17  13 4460.70 243.046   3
   3 -17  13 4425.10 221.467   5
   3  17  15 4182.33 249.407   3
  -3  17  15 3756.39 235.687   2
  -3  17 -15 3776.52 387.082   3
   3 -17  15 3810.06 232.755   5
   3  17 -15 3962.11 364.011   3
  -3 -17  15 4325.17 267.906   5
   3  17 -15 4105.02 281.549   1
   3 -17  15 3533.93 219.128   4
  -3  17  15 3376.98 238.551   3
   3  17  15 3989.33 199.942   2
   3 -17 -15 3655.89 343.789   1
   3  17  17 12947.7 438.834   3
  -3  17  17 12646.8 435.411   3
  -3  17 -17 12940.7 473.191   1
   3 -17 -17 13612.8 541.880   1
   3  17 -17 12584.6 571.035   3
  -3 -17  17 12395.2 461.427   5
  -3  17 -17 13343.7 591.667   3
   3 -17  17 13365.3 443.028   5
   3 -17  17 13315.0 429.483   4
   3  17 -17 13023.4 472.600   1
   3  17  17 12332.3 378.332   2
  -3  17  17 13236.5 426.861   2
   3  17 -19 7141.75 509.084   3
   3 -17  19 11358.1 379.427   4
   3 -17 -19 8365.71 462.046   1
  -3  17 -19 10161.1 561.883   3
   3 -17  19 9751.54 386.549   5
  -3 -17  19 7960.41 388.396   5
   3  17  19 8080.39 302.641   2
   3  17 -19 7942.71 391.468   1
  -3  17  19 8179.34 341.928   2
   3  17  19 8057.97 352.317   3
  -3  17  19 7495.25 353.514   3
   3  17 -21-74.8431 250.488   1
  -3 -17  21 442.314 253.938   5
  -3  17  21 102.972 200.571   3
   3  17  21-19.7343 205.684   3
   3 -17  21 180.939 216.841   5
  -3  17 -21 269.118 378.870   3
   3  17 -21 456.525 375.804   3
  -3  17 -21-135.619 241.202   1
   3 -17  21 138.023 193.751   4
   3  17  21 240.659 175.768   2
  -3  17  21 107.566 194.806   2
  -3  17  23 6962.32 350.642   3
  -3  17 -23 7931.41 532.674   3
  -3 -17  23 7416.98 405.096   5
   3 -17  23 8151.63 382.541   5
  -3  17 -23 7982.96 404.041   1
   3  17 -23 7809.88 401.616   1
   3  17  23 8348.09 319.599   2
  -3  17  23 8282.72 356.155   2
   3 -17  23 7789.41 358.476   4
   3  17  23 7971.21 363.881   3
  -3 -17  25 6214.25 397.363   5
   3  17  25 6363.83 303.585   2
  -3  17 -25 6983.43 401.458   1
   3 -17  25 6222.09 360.390   5
   3 -17  25 6690.60 354.213   4
   3  17  27 3278.32 292.829   3
  -3  17  27 3433.77 283.621   3
   3  17 -27 4313.04 371.180   1
  -3  17  27 3697.79 275.413   2
  -3  17 -27 3555.71 359.532   1
  -3  17  29 1218.29 250.051   3
   3  17  29 1275.28 264.320   3
   3 -17  29 1283.82 275.440   5
  -3 -17  29 799.064 305.688   5
   3  17  29 1160.90 213.511   2
  -3  17  29 958.286 232.279   2
   3  17 -29 1073.38 305.860   1
   3  17  31 102.979 245.930   3
  -3  17  31 8.25491 242.265   3
   3 -17  31-234.912 274.189   5
   3  17  31 115.833 210.082   2
  -3 -17  31-33.1878 287.370   5
  -3  17  31-120.483 236.157   2
   3  17 -31 160.881 319.023   1
  -3  17  33 923.569 270.259   3
   3  17  33 1439.61 245.651   2
  -3 -17  33 1148.13 326.450   5
   3 -17  33 1463.01 297.434   5
  -3  17  33 1622.35 264.358   2
   3  17 -33 1730.92 342.971   1
  -3  19   1 3548.71 211.092   2
   3  19   1 3328.33 196.952   3
   3  19  -1 3121.21 196.828   3
  -3  19   1 3261.01 219.733   3
  -3  19  -1 3631.63 234.777   3
   3  19   1 3406.23 226.160   1
   3  19  -1 3237.31 225.172   1
  -3  19  -1 3430.28 212.289   2
   3  19   3 25544.4 654.574   3
  -3  19  -3 25899.9 665.907   2
  -3  19   3 24993.6 671.985   3
  -3  19   3 25992.0 659.578   2
   3  19  -3 26256.3 683.701   1
  -3  19  -3 25044.4 701.893   3
   3  19  -3 25625.6 666.705   3
   3  19   5 15752.7 458.574   3
  -3  19  -5 16060.5 473.170   2
  -3  19   5 15964.8 474.978   3
   3  19   5 16341.3 415.556   2
   3  19  -5 15639.1 481.153   3
  -3  19  -5 15829.1 515.516   3
   3  19  -5 15858.7 485.779   1
  -3  19   5 16769.1 463.759   2
  -3  19   7 11656.7 367.405   2
   3  19   7 10941.0 365.757   3
  -3  19   7 10861.9 379.462   3
  -3  19  -7 10886.8 435.115   3
  -3  19  -7 11472.5 390.401   2
   3  19  -7 11449.2 401.114   1
   3  19   7 12012.1 321.718   2
   3  19  -7 11216.8 405.515   3
  -3  19  -9 867.163 192.726   2
  -3  19   9 712.995 165.661   3
   3  19  -9 589.930 216.083   3
  -3  19  -9 535.012 238.900   3
   3  19  -9 1210.61 208.547   1
   3  19   9 654.505 164.209   3
   3  19   9 700.895 122.460   2
  -3  19   9 699.134 167.477   2
  -3  19  11 295.557 172.220   2
   3  19  11 164.207 129.738   2
  -3  19 -11 340.232 202.221   2
   3  19  11 139.198 173.754   3
   3 -19  11 257.969 124.275   5
  -3  19  11 93.8458 162.795   3
   3  19 -11 145.442 244.712   3
  -3  19 -11 293.503 259.867   3
   3  19 -11 33.2139 200.658   1
   3  19  13 3410.58 238.240   3
  -3  19  13 3088.50 230.549   3
  -3  19 -13 3383.35 263.377   2
   3 -19  13 3155.76 203.007   5
  -3  19 -13 3712.07 349.328   3
   3  19 -13 3380.20 270.060   1
   3  19 -13 3082.72 314.048   3
  -3  19  13 3648.48 242.521   2
   3  19  13 3216.31 185.378   2
   3  19  15 25955.9 703.489   3
   3  19 -15 26439.6 744.678   1
  -3  19 -15 28481.9 855.808   3
   3 -19  15 26024.6 690.022   5
  -3  19 -15 26722.8 734.986   2
  -3  19  15 25409.7 701.640   3
  -3  19  15 25719.1 686.091   2
   3  19 -15 24603.7 802.766   3
   3  19  15 25862.0 642.944   2
   3  19  17 15396.4 519.522   3
   3  19 -17 15549.4 647.432   3
   3  19 -17 16883.6 571.687   1
  -3  19 -17 17642.9 562.036   2
  -3  19  17 17179.5 511.870   2
   3 -19  17 16581.1 518.312   5
  -3  19 -17 18770.2 689.662   3
   3 -19 -17 17189.5 631.853   1
  -3  19  17 16504.7 521.501   3
   3  19  17 17583.6 466.402   2
  -3  19  19 651.913 202.284   2
   3  19  19 589.324 206.533   3
  -3  19  19 605.075 210.003   3
   3 -19  19 609.738 200.440   5
  -3 -19  19 470.061 236.769   5
   3 -19 -19 485.407 322.644   1
   3  19 -19 447.377 344.931   3
  -3  19 -19 417.541 360.846   3
   3  19  19 442.704 171.113   2
   3  19 -19 723.456 247.736   1
   3  19  21 570.699 218.331   3
  -3  19  21 652.910 213.192   3
   3  19 -21 460.333 372.985   3
  -3  19 -21 515.491 390.153   3
  -3 -19  21 655.446 249.383   5
  -3  19 -21 1033.65 263.221   1
   3 -19  21 1008.45 233.326   5
   3  19  21 724.410 185.796   2
   3  19 -21 488.063 254.955   1
  -3  19  21 565.537 209.177   2
   3  19  23 3103.75 271.692   3
   3  19 -23 2832.62 459.268   3
  -3  19 -23 3335.91 323.180   1
  -3 -19  23 3660.55 320.286   5
   3 -19  23 3583.18 292.618   5
   3  19  23 3613.07 236.136   2
  -3  19  25 4384.27 308.713   3
  -3  19 -25 4529.24 483.406   3
   3 -19  25 4289.10 317.834   5
  -3 -19  25 5164.61 361.487   5
   3  19 -25 4406.86 349.406   1
  -3  19 -25 5305.29 370.561   1
  -3  19  25 4381.88 294.248   2
   3  19 -27 3268.24 358.252   1
  -3  19  27 3893.42 288.388   2
  -3  19  27 3253.83 281.914   3
   3  19  27 3466.88 300.080   3
   3  19  27 3442.75 247.915   2
   3  19  29 775.677 248.597   3
  -3  19  29 1041.55 244.082   3
   3  19  29 544.309 203.801   2
  -3  19  29 1073.46 248.498   2
   3 -19  29 285.392 262.155   5
  -3 -19  29 583.265 308.657   5
  -3  19 -29 303.762 391.523   3
  -3  19 -29 1109.65 313.348   1
   3  19 -29 943.332 315.080   1
   3  19  31 191.734 255.491   3
   3 -19  31 256.086 265.133   5
  -3 -19  31 158.800 296.992   5
  -3  19 -31-158.836 393.897   3
   3  19  31 234.341 209.439   2
  -3  19  31-329.253 243.585   2
  -3  19  31 247.723 250.853   3
   3  19 -31 77.2714 312.568   1
   3  19  33 739.305 274.361   3
   3 -19  33 826.375 291.555   5
  -3 -19  33 982.448 318.638   5
   3  19  33 764.158 232.745   2
  -3  19  33 755.594 261.685   3
  -3  19  33 999.425 254.781   2
  -3  19 -33 244.713 413.348   3
   3  19 -33 687.987 327.077   1
  -3  21   1 387.722 174.763   3
  -3  21  -1 324.846 187.155   3
   3  21  -1 356.503 198.622   1
   3  21   1 563.212 169.586   3
  -3  21  -1 742.707 178.689   2
  -3  21   1 880.092 180.944   2
   3  21   1 478.442 197.862   1
   3  21  -1 285.455 166.615   3
   3  21   3 6379.99 243.561   2
  -3  21   3 6717.61 274.636   2
  -3  21  -3 6061.95 284.925   2
   3  21   3 5962.16 274.101   3
  -3  21   3 5856.32 285.723   3
  -3  21  -3 6076.39 314.454   3
   3  21  -3 6243.51 287.604   3
   3  21  -3 6387.06 308.821   1
   3  21   5 28408.7 754.246   3
  -3  21  -5 29617.4 773.036   2
   3  21   5 31367.1 715.629   2
  -3  21   5 28400.1 767.118   3
  -3  21  -5 29135.7 811.278   3
   3  21  -5 28952.5 784.860   1
  -3  21   5 30924.2 761.367   2
   3  21  -5 29778.1 784.715   3
   3  21   7 6326.33 284.641   3
   3  21   7 6807.31 244.277   2
  -3  21   7 6713.68 287.532   2
  -3  21   7 6454.83 295.330   3
  -3  21  -7 6416.46 301.168   2
   3  21  -7 6631.09 333.407   3
   3  21  -7 6500.92 317.371   1
  -3  21  -7 6021.80 350.684   3
  -3  21   9 2072.80 206.612   2
   3  21   9 2054.80 161.408   2
   3  21   9 1974.31 206.520   3
   3  21  -9 1551.00 249.338   3
  -3  21   9 1710.21 201.779   3
   3  21  -9 2162.41 242.109   1
  -3  21  -9 1836.62 276.066   3
  -3  21  -9 1922.38 233.242   2
  -3  21  11 520.309 184.214   2
   3  21  11 395.220 141.364   2
   3  21  11 296.035 184.689   3
  -3  21  11 660.417 179.468   3
  -3  21 -11 427.922 216.344   2
   3  21 -11 169.866 243.147   3
  -3  21 -11 369.755 272.373   3
   3  21 -11 598.954 218.014   1
  -3  21 -13 15409.8 597.314   3
   3  21  13 16036.8 490.754   3
  -3  21  13 15579.6 488.699   3
   3  21 -13 14641.5 567.659   3
   3  21 -13 15468.8 517.025   1
  -3  21 -13 15480.3 516.079   2
  -3  21  13 15983.0 479.443   2
   3  21  13 14856.2 422.694   2
   3  21  15 16186.6 506.699   3
   3  21 -15 15372.5 603.024   3
  -3  21  15 15170.6 500.529   3
  -3  21 -15 16308.4 537.883   2
   3  21 -15 15217.0 533.206   1
  -3  21 -15 16255.4 632.706   3
  -3  21  15 15917.5 491.835   2
   3  21  15 16741.5 450.643   2
  -3  21 -17 3264.62 290.945   2
   3  21  17 3014.86 253.768   3
  -3  21  17 2628.46 252.411   3
   3  21 -17 2994.11 285.516   1
   3  21 -17 2760.28 352.067   3
   3 -21 -17 2863.33 355.495   1
  -3  21  17 3381.70 248.706   2
  -3  21 -17 2990.21 389.021   3
   3  21  17 2916.43 202.545   2
   3  21  19 2438.64 248.303   3
  -3  21  19 2486.93 251.813   3
   3  21  19 2570.96 205.066   2
   3  21 -19 1957.19 277.965   1
  -3  21 -19 2338.71 286.798   2
  -3  21 -19 2322.08 408.477   3
   3  21 -19 2284.70 379.124   3
  -3  21  19 2304.33 236.295   2
   3  21  21 331.302 205.885   3
   3 -21  21 314.701 213.019   5
   3  21  21 281.847 172.415   2
  -3  21  23 3964.35 284.635   3
  -3  21  23 4194.83 270.333   2
   3  21 -23 3866.56 334.505   1
   3 -21  23 3970.16 299.313   5
   3  21  25 2895.38 276.655   3
  -3  21  25 2672.07 273.944   3
  -3  21  25 2973.43 264.473   2
  -3  21 -25 3627.21 469.767   3
   3  21  25 3135.74 232.515   2
   3  21 -25 2957.17 332.607   1
   3  21  27 2346.54 289.612   3
  -3  21  27 2544.83 276.778   3
   3 -21  27 2225.07 294.669   5
   3  21  27 2043.71 233.952   2
  -3  21  27 2458.15 268.300   2
   3  21 -27 2100.64 325.657   1
  -3  21 -27 2077.12 450.852   3
   3  21  29 834.189 262.791   3
  -3  21  29 1027.74 255.288   2
  -3  21 -29 1152.39 445.063   3
  -3  21  29 780.329 258.521   3
   3  21  29 871.376 210.717   2
   3  21 -29 819.972 313.183   1
   3  21  31 43.9358 247.441   3
  -3  21  31 255.204 252.323   3
  -3  21 -31-240.079 415.709   3
   3  21 -31 150.585 305.853   1
   3 -21  31-82.9517 268.766   5
  -3  21  31-253.470 236.461   2
   3  21  31 41.6582 204.569   2
  -3  23  -1 358.473 185.673   2
   3  23   1 492.736 177.110   3
  -3  23   1 629.492 198.968   3
   3  23  -1 699.609 221.690   1
   3  23   1 451.189 163.686   2
  -3  23  -1 448.478 201.258   3
  -3  23   1 575.206 185.306   2
   3  23  -1 346.834 182.461   3
  -3  23   3 6201.27 291.018   2
  -3  23  -3 6963.21 338.622   3
   3  23   3 5755.57 284.320   3
  -3  23   3 5802.73 298.836   3
   3  23   3 6300.91 259.155   2
   3  23  -3 6221.40 303.071   3
   3  23  -3 6279.23 325.280   1
  -3  23  -3 6252.84 298.036   2
  -3  23   5 9562.42 354.808   2
   3  23   5 9688.20 359.492   3
  -3  23  -5 9052.95 365.678   2
   3  23   5 9595.33 315.874   2
  -3  23   5 9170.92 366.395   3
   3  23  -5 9008.42 379.912   3
   3  23  -5 9970.19 395.341   1
  -3  23  -5 9794.69 412.934   3
  -3  23   7 13234.6 429.934   2
   3  23   7 13049.0 436.482   3
  -3  23  -7 13547.8 508.879   3
   3  23   7 13900.4 392.408   2
  -3  23   7 13671.3 453.919   3
  -3  23  -7 13284.0 448.362   2
   3  23  -7 12899.5 477.897   3
   3  23  -7 13747.4 475.735   1
  -3  23   9 1170.07 195.814   2
  -3  23   9 749.556 197.583   3
   3  23   9 687.060 190.184   3
  -3  23  -9 1062.56 283.171   3
   3  23  -9 600.600 234.423   3
   3  23  -9 1185.13 232.145   1
   3  23   9 1137.87 160.287   2
  -3  23  -9 938.199 215.662   2
   3  23  11 2201.23 178.993   2
  -3  23  11 1830.38 217.265   2
  -3  23  11 1868.91 220.141   3
  -3  23 -11 1572.79 250.015   2
  -3  23 -11 2194.45 313.080   3
   3  23 -11 1917.79 246.613   1
   3  23 -11 2092.57 292.987   3
   3  23  11 1974.64 226.355   3
   3  23  13 6503.15 319.614   3
   3  23 -13 5623.92 378.085   3
   3  23 -13 6808.94 346.191   1
   3  23  13 6465.86 259.477   2
  -3  23 -13 6785.08 343.784   2
  -3  23  13 6736.68 306.738   2
  -3  23  13 6706.61 318.060   3
  -3  23 -13 6727.27 425.117   3
   3  23  15 3303.78 255.711   3
  -3  23  15 2839.03 243.982   3
  -3  23 -15 3674.11 295.641   2
  -3  23 -15 3063.77 358.372   3
   3  23 -15 2976.68 280.045   1
  -3  23  15 3525.50 250.837   2
   3  23  15 3246.24 207.556   2
   3  23  17 7918.64 352.280   3
  -3  23 -17 7550.53 481.946   3
  -3  23 -17 7555.75 381.401   2
   3 -23 -17 7308.94 465.745   1
   3  23  17 7551.87 290.068   2
   3  23  19 1178.48 179.290   2
   3  23  19 905.973 222.888   3
   3  23 -19 1333.33 259.317   1
  -3  23 -21 446.434 407.765   3
  -3  23  21 480.296 211.399   3
   3  23 -21 427.821 254.025   1
  -3  23  21 213.334 209.062   2
   3  23 -23 455.086 264.052   1
  -3  23  23 1127.01 232.247   3
   3  23  23 816.288 235.099   3
  -3  23 -23 785.974 293.225   2
   3  23  23 886.000 193.713   2
  -3  23  23 1103.88 223.370   2
  -3  23  25 3550.91 295.897   3
   3  23  25 3955.03 252.208   2
  -3  23  25 3713.76 278.853   2
  -3  23 -25 3715.71 501.222   3
   3  23 -25 3539.24 349.279   1
  -3  23 -25 3930.66 377.224   2
   3  23  25 4099.67 306.554   3
  -3  23  27 2585.19 281.980   2
   3  23  27 2608.25 289.590   3
  -3  23  27 2880.75 294.107   3
  -3  23 -27 2769.79 358.199   2
   3  23  27 2794.74 242.431   2
  -3  23 -27 2427.55 477.966   3
   3  23 -27 2579.57 352.096   1
   3  23  29 368.195 247.757   3
  -3  23  29 448.744 263.918   3
   3  23  29 599.802 205.684   2
  -3  23 -29 830.873 341.585   2
  -3  23  29 278.686 245.525   2
  -3  23 -29 246.801 428.546   3
   3  23 -29 462.585 309.441   1
   3  25   1 456.891 191.373   3
  -3  25  -1 400.377 215.425   3
   3  25  -1 467.077 196.853   3
  -3  25  -1 416.071 194.984   2
  -3  25   1 522.626 202.273   3
  -3  25   1 559.747 201.850   2
   3  25   1 390.949 179.674   2
  -3  25  -3 2692.72 273.547   3
  -3  25   3 2536.68 234.990   2
  -3  25  -3 3193.24 250.139   2
   3  25   3 2976.89 238.295   3
   3  25   3 2505.03 209.251   2
  -3  25   3 2817.46 246.919   3
   3  25  -3 2790.94 246.180   3
   3  25  -3 2959.44 271.653   1
  -3  25   5 6933.39 307.716   2
   3  25   5 6329.78 273.295   2
  -3  25  -5 6333.27 320.225   2
   3  25   5 5611.06 304.693   3
  -3  25   5 6157.44 315.183   3
   3  25  -5 6635.87 336.989   3
  -3  25  -5 6240.33 355.276   3
   3  25  -5 6466.13 338.295   1
   3  25   7 3743.09 223.734   2
  -3  25   7 4055.07 263.541   2
   3  25   7 3799.30 258.421   3
  -3  25  -7 3325.26 333.361   2
  -3  25   7 3607.88 260.296   3
   3  25  -7 3855.14 303.943   3
   3  25  -7 3696.77 297.460   1
  -3  25  -7 4672.51 407.762   3
   3  25   9 2336.91 193.805   2
   3  25   9 2158.06 230.863   3
   3  25  -9 2110.07 264.514   1
  -3  25  -9 1924.71 323.014   3
  -3  25  -9 2378.48 265.034   2
  -3  25   9 2195.51 231.575   3
  -3  25   9 2320.91 231.949   2
  -3  25  11 919.392 199.410   3
  -3  25  11 725.534 202.116   2
  -3  25 -11 845.896 285.806   3
   3  25  11 805.640 167.055   2
   3  25  11 456.006 203.384   3
   3  25 -11 551.786 241.310   1
  -3  25 -11 1092.07 240.177   2
   3  25  13 2253.87 246.306   3
  -3  25 -13 1791.29 320.519   3
   3  25  13 2065.18 187.318   2
   3  25  15 7587.42 359.329   3
   3  25  15 7795.45 296.209   2
   3  25  17 3220.38 269.108   3
  -3  25  17 2954.37 260.754   3
  -3  25  17 2556.65 240.025   2
   3  25 -17 2565.33 286.878   1
  -3  25 -17 2683.90 297.745   2
   3  25  17 2768.21 208.413   2
  -3  25  19 403.199 215.265   3
  -3  25  19 379.376 220.137   2
   3  25 -19 471.280 254.128   1
  -3  25 -19 12.6117 366.825   3
  -3  25 -19 197.053 273.319   2
   3  25  21-227.149 225.669   3
  -3  25  21 136.552 209.777   3
   3  25 -21 176.701 247.100   1
  -3  25  21 6.11165 205.258   2
  -3  25 -21 173.284 372.103   3
  -3  25 -21-200.310 281.524   2
   3  25  21 224.853 177.463   2
  -3  25  23 1491.74 241.371   3
   3  25  23 1067.93 244.300   3
  -3  25 -23 994.646 410.190   3
  -3  25 -23 914.428 296.156   2
   3  25 -23 567.925 271.840   1
   3  25  23 1192.70 203.694   2
  -3  25  23 1330.34 235.071   2
  -3  25  25 2402.71 262.533   2
   3  25  25 3578.02 250.918   2
  -3  25 -25 2572.85 341.052   2
  -3  25  25 2916.80 285.466   3
   3  25  25 2733.57 292.288   3
   3  25 -25 2766.80 336.752   1
  -3  25  27 1830.03 257.567   2
   3  25  27 1819.19 281.458   3
  -3  25  27 2128.07 281.548   3
  -3  25 -27 2190.93 349.390   2
   3  25 -27 1322.26 317.630   1
  -3  25 -27 2059.54 458.423   3
   3  25  27 1568.30 219.905   2
   3  27  -1-34.1491 182.856   2
   3  27   1 104.274 199.848   3
  -3  27   1 433.395 207.634   2
  -3  27  -1 122.437 212.716   3
  -3  27  -1 178.008 203.942   2
  -3  27   1 201.404 202.719   3
   3  27   1 328.688 184.294   2
  -3  27   3 2162.33 233.024   2
   3  27   3 1958.40 228.697   3
   3  27   3 2265.13 213.146   2
  -3  27  -3 2347.91 268.812   3
  -3  27   3 2001.59 239.457   3
  -3  27   5 2669.14 242.240   2
   3  27  -5 2531.83 297.196   1
  -3  27   5 2425.92 249.854   3
  -3  27  -5 2241.52 274.842   3
   3  27   5 1929.19 232.536   3
   3  27   5 2389.70 212.298   2
  -3  27  -7 5571.17 367.515   3
   3  27   7 5876.96 269.110   2
   3  27   7 5226.43 303.046   3
  -3  27   7 5564.11 312.712   3
   3  27   9 570.864 168.821   2
   3  27   9 652.866 210.797   3
   3  27  11 174.596 166.761   2
   3  27  11 328.736 209.315   3
  -3  27  13 3799.29 271.655   3
   3  27 -13 3711.96 305.949   1
   3  27  13 4134.62 286.790   3
  -3  27 -13 3909.93 296.665   2
  -3  27  13 3932.10 274.710   2
   3  27  13 4490.35 233.983   2
  -3  27  15 2799.98 266.083   2
  -3  27  15 2534.95 252.936   3
   3  27  15 2667.97 208.225   2
  -3  27 -15 2741.73 282.562   2
   3  27  15 2179.32 267.107   3
   3  27 -15 2302.56 270.972   1
   3  27 -17 1934.10 274.855   1
  -3  27 -17 1833.64 279.689   2
  -3  27 -17 2219.15 366.192   3
  -3  27  17 1979.24 239.487   2
  -3  27  17 2427.26 252.636   3
   3  27  19 545.382 183.402   2
  -3  27  19 358.169 212.856   2
   3  27  19 719.954 230.278   3
  -3  27 -19 24.7495 261.195   2
  -3  27  19 662.544 215.091   3
  -3  27 -19 910.659 366.458   3
   3  27 -19 192.082 252.332   1
  -3  27  21 401.174 207.836   2
  -3  27  21 241.213 218.859   3
   3  27  21-238.037 222.747   3
   3  27 -21-8.99206 254.936   1
  -3  27 -21-8.69581 272.163   2
  -3  27 -21 332.034 362.309   3
   3  27  21 220.600 181.800   2
   3  27  23 732.379 247.907   3
  -3  27  23 1426.63 246.505   3
  -3  27 -23 1075.72 301.346   2
  -3  27 -23 1292.36 404.601   3
   3  27 -23 1243.00 292.031   1
  -3  27  23 1194.14 233.026   2
   3  27  23 1131.76 209.529   2
  -3  27  25 1513.43 257.811   3
  -3  27 -25 1349.19 318.813   2
  -3  27 -25 824.021 412.192   3
   3  27  25 1423.88 220.344   2
   3  27 -25 1256.25 299.666   1
  -3  27  25 1051.83 235.949   2
   3  27  25 1207.25 260.595   3
  -3  29   1 226.498 202.662   2
  -3  29  -1-51.2228 208.079   2
   3  29  -1 490.535 201.584   2
   3  29   1 168.854 198.734   2
  -3  29   3 899.610 222.132   2
   3  29   3 710.641 193.714   2
   3  29   5 4792.28 260.602   2
  -3  29   5 4442.49 291.028   2
  -3  29   7 2544.87 245.432   2
   3  29   7 2444.66 213.977   2
   3  29   7 2411.53 241.692   3
  -3  29   7 2219.94 248.498   3
  -3  29   9 217.454 205.748   2
   3  29   9 286.913 204.040   3
   3  29   9 309.388 174.410   2
  -3  29   9 667.616 217.342   3
  -3  29  -9 6.85640 219.638   2
  -3  29  -9 464.801 269.708   3
   3  29  -9 139.442 240.259   1
  -3  29  11 55.0835 216.164   2
  -3  29  11 373.883 210.807   3
  -3  29 -11-49.4787 221.026   2
   3  29 -11 8.35408 242.409   1
  -3  29 -11 529.096 282.099   3
   3  29  11 258.171 205.803   3
  -3  29  13 1328.87 248.938   2
  -3  29  13 1328.78 240.360   3
   3  29 -13 1485.82 272.778   1
  -3  29 -13 1813.39 308.762   3
  -3  29 -13 883.666 245.889   2
  -3  29 -15 2178.04 344.244   3
   3  29  15 2857.88 284.863   3
  -3  29  15 2671.07 264.343   3
  -3  29 -15 2210.59 283.342   2
   3  29  15 2733.45 227.535   2
   3  29 -15 2493.84 295.753   1
  -3  29  15 3000.80 287.719   2
  -3  29  17 1555.01 239.342   2
   3  29  17 1370.15 253.161   3
  -3  29  17 1543.58 237.452   3
  -3  29 -17 1525.51 275.828   2
   3  29 -17 1827.25 302.250   1
  -3  29 -17 952.250 333.568   3
   3  29  17 1527.92 200.440   2
   3  29  19 59.4360 183.298   2
  -3  29  19 230.581 210.225   2
   3  29  19 183.678 236.856   3
  -3  29  19 516.959 226.853   3
  -3  29 -19 58.2598 268.173   2
  -3  29 -19 239.277 359.197   3
   3  29 -19-224.236 267.988   1
  -3  29  21-6.26170 204.385   2
   3  29 -21-183.460 275.991   1
  -3  29 -21-51.9834 270.337   2
  -3  29  21 142.865 228.265   3
  -3  29 -21 66.3573 358.685   3
   3  29  21 170.047 235.256   3
   3  29  21-120.603 181.099   2
  -3  29 -23 318.080 286.728   2
  -3  29  23 15.9291 223.644   3
   3  29 -23 527.590 280.742   1
  -3  29 -23 110.410 385.061   3
   3  29  23 315.844 187.845   2
  -3  29  23 203.211 212.964   2
   3  29  23 231.256 243.163   3
  -3  31   1-82.2934 230.594   3
   3  31  -1 56.2156 195.073   2
  -3  31  -1 13.2534 218.474   2
  -3  31  -1 340.823 235.465   3
  -3  31   1 77.9094 224.193   2
  -3  31   3 2403.87 257.836   2
  -3  31   3 1773.75 247.443   3
   3  31  -3 149.933 237.404   2
  -3  31  -3 2309.38 279.977   3
  -3  31  -3 127.848 256.635   2
  -3  31   5 2614.15 261.242   2
  -3  31  -5 149.017 264.541   2
  -3  31   5 2847.51 278.277   3
   3  31  -5 5.93390 250.362   2
  -3  31  -5 2399.45 280.454   3
  -3  31  -7 870.620 266.086   3
  -3  31   7 808.661 250.533   2
  -3  31  -7 69.2291 248.657   2
   3  31  -7 6.06352 214.855   2
  -3  31   7 816.685 248.307   3
  -3  31   9 372.336 289.096   2
  -3  31   9 668.715 298.028   3
   3  31   9 79.5822 183.267   2
  -3  31  -9 7.00582 223.438   2
   3  31  -9 309.894 250.101   1
  -3  31  -9 446.687 267.256   3
  -3  31  11-139.486 229.097   2
  -3  31 -11-7.22888 233.455   2
   3  31  11-29.4180 180.642   2
  -3  31 -11-72.3050 273.514   3
  -3  31  11-256.243 230.877   3
   3  31 -11 309.740 238.673   1
   3  31  13 1051.69 204.780   2
  -3  31 -13 1084.29 307.023   3
  -3  31  13 1304.25 236.878   3
   3  31 -13 1500.06 282.544   1
  -3  31  13 1176.87 252.077   2
  -3  31 -13 815.846 252.596   2
   3  31  15 1751.68 217.961   2
  -3  31  15 1703.88 247.387   3
  -3  31 -15 1173.57 265.764   2
  -3  31 -15 1738.98 339.084   3
   3  31 -15 1748.39 301.804   1
  -3  31  15 1642.51 250.071   2
  -3  31  17 1153.38 232.995   2
   3  31 -17 1261.50 341.575   1
  -3  31  17 1315.04 249.849   3
  -3  31 -17 1503.00 279.275   2
  -3  31 -17 696.145 326.469   3
   3  31  17 1323.33 258.579   3
  -3  31  19 157.047 209.754   2
   3  31  19 595.460 240.439   3
  -3  31  19 584.493 229.306   3
  -3  31 -19 8.26070 249.477   2
  -3  31 -19 387.494 339.503   3
   3  31 -19 709.178 288.787   1
   3  33  -1 29.3022 210.817   2
  -3  33   1 147.025 232.564   2
  -3  33   1 489.909 250.962   3
   3  33   1 34.0737 203.748   2
  -3  33  -1-8.92503 242.351   3
  -3  33  -1 6.77771 225.854   2
  -3  33  -3 1515.44 272.766   3
  -3  33   3 1867.11 260.891   2
  -3  33  -3 76.0906 260.825   2
   3  33  -3 6.06381 236.955   2
   3  33   3 16.6418 232.456   2
  -3  33   3 1787.15 280.621   3
  -3  33   5 1278.79 246.354   2
  -3  33  -5 762.300 256.776   3
   3  33   5 32.7315 223.552   2
   3  33  -5-24.9176 228.084   2
  -3  33  -5 62.6648 244.938   2
  -3  33   5 1071.89 257.141   3
  -3  33   7 1240.50 254.367   3
  -3  33   7 905.898 240.375   2
   3  33  -7 19.1327 240.362   2
  -3  33  -7 113.149 248.427   2
   3  33   7 760.770 205.982   2
  -3  33  -7 881.675 287.330   3
   3  33  -9 6.52743 221.323   2
  -3  33   9 309.775 224.424   2
  -3  33  -9 182.442 262.167   3
   3  33   9 116.413 197.491   2
  -3  33  -9 7.20037 232.122   2
  -3  33   9 369.077 228.862   3
  -3  33  11-241.178 220.525   2
   3  33  11 150.628 198.799   2
  -3  33  11 212.628 223.939   3
  -3  33 -11 293.887 273.050   3
  -3  33 -11 102.015 230.995   2
   3  33 -13 993.169 277.748   1
  -3  33 -13 7.48326 243.360   2
  -3  33  13 700.106 226.864   3
  -3  33 -13 818.698 297.070   3
  -3  33  13 673.190 232.595   2
  -3  33  15 1290.26 253.062   2
  -3  33  15 1454.59 253.243   3
   3  33 -15 1357.51 306.894   1
  -3  33 -15 1353.73 272.957   2
  -3  33 -15 1508.98 339.019   3
  -3  35   1-53.9171 240.258   3
  -3  35  -1 291.450 243.178   3
   3  35   1 23.7765 212.767   2
  -3  35   1 75.0657 225.888   2
  -3  35  -1 34.4813 234.299   2
   3  35  -1-60.8956 216.723   2
  -3  35   3 599.773 238.136   2
  -3  35   3 375.538 237.506   3
   3  35   3 256.189 231.458   2
  -3  35  -3 643.414 261.552   3
   3  35  -3 31.3873 227.679   2
  -3  35  -3 28.2349 232.590   2
  -3  35  -5 1717.64 287.865   3
   3  35   5 45.2741 243.199   2
  -3  35   5 988.724 249.258   2
  -3  35   5 1569.79 265.430   3
   3  35  -5 25.8762 242.881   2
  -3  35  -5 1409.15 260.672   2
  -3  35   7 392.655 232.389   2
  -3  35   7 253.488 230.555   3
  -3  35  -7 279.294 234.561   2
   3  35   7 221.717 205.676   2
   3  35  -7 33.1508 220.603   2
  -3  35  -7 403.798 258.471   3
  -3  35   9-241.263 218.552   2
  -3  35  -9 432.182 274.367   3
  -3  35   9 49.3120 223.461   3
  -3  35  -9 196.705 232.288   2
   4   0   0 116039. 2438.52   1
   4   0   0 116221. 2411.23   5
   4   0   0 110093. 2396.49   4
  -4   0   0 109418. 2396.15   3
  -4   0   0 115057. 2401.39   2
   4   0   2 32.9023 75.2826   1
  -4   0   2 2.72291 35.9230   3
   4   0   2 76.8181 41.1475   5
  -4   0  -2 21.3418 42.9404   2
   4   0  -2-9.44633 46.3629   4
   4   0  -2-56.2294 85.1589   1
   4   0   2 15.7394 37.1815   4
  -4   0   2-29.3710 54.0123   2
   4   0  -2 8.26281 51.5619   5
  -4   0   4 53517.7 1145.06   2
  -4   0   4 52779.0 1123.25   3
   4   0   4 51542.1 1139.71   5
   4   0   4 50544.0 1148.30   1
   4   0  -4 51267.7 1180.73   1
  -4   0  -4 51130.8 1126.65   2
   4   0   4 52661.7 1124.41   4
  -4   0   6-26.4727 59.9557   3
   4   0   6 41.3236 53.0475   4
   4   0   6 46.6022 62.1426   5
  -4   0  -6-29.5787 57.0869   2
   4   0  -6-95.6776 112.318   1
  -4   0   6-2.31497 76.3885   2
  -4   0   8 25815.3 604.753   2
  -4   0   8 25375.7 586.678   3
   4   0  -8 24834.5 642.256   1
   4   0   8 26543.7 606.177   5
  -4   0  -8 25290.8 586.064   2
   4   0   8 24927.4 583.393   4
   4   0 -10 40.6127 167.566   1
  -4   0  10-21.8415 131.689   2
  -4   0  10 121.881 105.856   3
  -4   0 -10 78.2265 116.660   2
   4   0  10-32.8611 111.741   5
   4   0  10 32.2162 103.913   4
  -4   0  12 73163.3 1672.76   3
  -4   0  12 75354.5 1691.02   2
   4   0 -14 64.0984 188.628   1
  -4   0 -14 38.0597 141.596   2
   4   0  14 27.4229 146.493   5
   4   0  14-133.681 129.204   4
  -4   0  16 19847.7 529.893   3
   4   0  16 20261.4 528.599   4
   4   0 -16 19398.0 569.398   1
   4   0  16 20289.1 563.856   5
  -4   0  16 19294.8 536.659   2
   4   0 -18 108.514 199.183   1
  -4   0  18 142.109 150.901   3
  -4   0  18 96.9200 162.732   2
   4   0  18 156.928 141.030   4
   4   0  18-42.2671 166.980   5
   4   0 -20 78347.3 1805.66   1
   4   0  20 78660.9 1803.95   5
  -4   0  20 75838.5 1818.32   5
   4   0  20 77759.0 1754.19   4
  -4   0  22-125.204 241.616   5
   4   0  22-52.8874 190.212   5
  -4   0  22-37.3131 188.524   4
   4   0  22-198.031 166.325   4
   4   0 -22 100.483 217.232   1
   4   0 -24 5293.22 335.588   1
   4   0  24 4952.16 332.753   5
  -4   0  24 5574.87 363.861   5
  -4   0  24 4633.91 292.379   4
   4   0  24 4878.63 279.753   4
  -4   0  26-204.236 283.476   5
   4   0  26 35.9026 233.832   5
   4   0 -26-234.292 252.593   1
  -4   0  26 267.325 223.509   4
   4   0  26 73.8258 196.625   4
   4   0 -28 4917.13 354.117   1
   4   0  28 5476.87 308.682   4
   4   0  28 5885.26 371.474   5
  -4   0  28 5184.11 333.429   4
  -4   0  28 5452.81 393.103   5
  -4   0  30-8.37638 240.903   4
   4   0 -30 8.96748 261.531   1
  -4   0  32 3348.46 366.106   5
   4   0  32 3729.61 343.242   5
   4   0  32 3246.32 281.568   4
  -4   0  34-111.425 268.932   4
   4   0  34 11.2306 272.299   5
   4   0  34-38.9059 235.626   4
  -4   0  34 395.621 334.666   5
  -4   0  36 48.6102 282.072   4
   4   0  36 121.988 249.656   4
   4   0  36-116.692 299.377   5
  -4   0  36 212.011 331.839   5
  -4   0  38 452.232 287.147   4
   4   0  38-101.432 250.454   4
   4   0  38-48.0626 298.037   5
  -4   0  38 102.320 330.802   5
   4  -2   0-9.12727 42.4718   4
  -4   2   0-6.90313 55.8426   3
   4   2   0 25.2833 30.9967   4
   4   2   0 20.9965 46.0132   5
   4   2   0 11.8916 68.9672   1
   4  -2   0-17.6580 44.8009   5
   4  -2   0-65.1895 88.4489   1
  -4   2   2 95258.9 2058.79   2
  -4   2  -2 96144.1 2072.61   3
   4  -2  -2 96210.5 2062.74   5
   4  -2  -2 96683.6 2057.58   4
   4  -2  -2 94852.5 2096.07   1
   4   2   2 96418.0 2062.60   1
   4   2   2 93970.8 2051.00   5
  -4   2  -2 95506.8 2055.62   2
   4   2  -2 94721.9 2077.80   1
   4   2  -2 93473.4 2044.92   4
  -4  -2   2 96729.3 2042.11   2
   4   2  -2 97551.0 2061.94   5
   4  -2   2 93893.5 2047.53   4
   4  -2   2 97631.2 2054.34   5
  -4   2   2 97705.1 2046.49   3
   4   2   2 95383.3 2031.53   4
  -4   2  -4 2266.43 101.146   2
  -4  -2   4 2055.65 70.0608   3
   4  -2  -4 2440.54 152.090   1
   4  -2   4 2325.43 96.7728   5
   4   2   4 2143.17 90.6660   5
  -4  -2   4 2200.17 95.2969   2
   4   2  -4 2165.83 129.062   1
   4   2   4 2378.06 101.999   1
   4  -2   4 2159.74 89.0111   4
  -4   2   4 2223.64 109.207   2
   4   2   4 2289.49 74.4404   4
  -4   2   4 2423.24 94.2158   3
  -4  -2   6 8909.14 221.887   3
   4   2  -6 8180.58 273.992   1
  -4   2   6 9219.36 239.039   3
   4   2   6 8857.48 240.202   5
   4   2   6 9413.69 221.142   4
  -4  -2   6 8763.56 246.528   2
  -4   2   6 8825.20 256.017   2
   4  -2  -6 8299.77 291.028   1
   4  -2   6 8544.19 243.981   5
  -4   2  -6 8881.04 249.117   2
   4  -2   6 9178.20 234.005   4
   4   2   6 8814.94 225.899   1
  -4  -2   8 77.3343 82.1903   3
   4  -2  -8-46.0978 153.138   1
   4   2  -8 31.0522 131.713   1
   4  -2   8-64.3859 89.9502   5
   4   2   8 58.6295 84.9413   5
  -4   2  -8 101.684 104.949   2
  -4  -2   8 53.8116 101.173   2
   4   2   8 106.923 54.6907   1
  -4   2   8 132.252 91.2379   3
  -4   2   8 76.4196 112.764   2
   4  -2   8 103.607 83.3568   4
   4   2   8 68.2719 73.7487   4
   4  -2 -10 116135. 2567.65   1
  -4  -2 -10 118194. 2488.13   2
  -4  -2  10 118897. 2520.95   2
  -4   2 -10 119196. 2520.07   2
  -4   2  10 114106. 2511.46   3
   4   2  10 114965. 2492.20   4
   4   2 -10 113793. 2550.67   1
  -4  -2  10 117168. 2501.57   3
  -4   2  10 115393. 2524.74   2
   4   2  10 118413. 2523.28   5
   4  -2  10 112228. 2505.27   4
   4  -2  10 115560. 2524.94   5
  -4  -2 -12-4.65946 113.475   2
  -4   2 -12 229.734 153.882   2
  -4   2  12 100.636 127.847   3
  -4   2  12 14.8059 145.586   2
   4   2  14 20093.5 537.859   5
   4   2 -14 21226.0 572.832   1
  -4  -2 -14 18958.8 494.307   2
   4  -2  14 19496.4 514.982   4
   4  -2  14 19994.5 543.717   5
  -4   2 -14 20711.1 534.803   2
   4   2  14 20367.0 502.109   4
  -4  -2  14 19093.8 526.524   4
   4  -2  16 870.216 170.649   5
   4  -2 -16 785.839 197.941   1
   4   2  16 753.767 169.711   5
   4   2  16 702.575 140.062   4
  -4   2  16 823.087 166.397   2
   4   2 -16 1077.92 194.375   1
   4  -2  16 715.227 147.312   4
  -4   2  16 841.540 152.433   3
  -4   2  18 66960.4 1504.50   3
   4   2 -18 66489.2 1536.80   1
   4   2  18 66466.9 1532.87   5
   4  -2  18 64075.0 1527.99   5
  -4   2  18 67878.2 1509.81   2
  -4   2 -18 61857.3 1456.91   1
   4  -2 -18 63716.4 1540.80   1
   4  -2  18 65245.0 1493.48   4
   4   2  18 63922.6 1479.48   4
  -4  -2  18 65100.0 1508.85   4
   4   2  20 181.623 146.902   4
  -4   2  20-51.9729 212.528   5
  -4   2  20 27.0968 171.046   3
   4  -2 -20-7.03395 221.347   1
   4  -2  20 115.056 176.959   5
   4   2  20 47.7710 172.604   5
  -4   2  20 122.422 180.220   2
   4   2 -20 165.822 201.714   1
  -4  -2  20 60.1414 213.516   5
  -4  -2  20 108.110 171.297   4
   4  -2  20 4.87089 154.638   4
  -4   2  22 34263.9 883.664   3
   4  -2  22 35405.1 921.251   5
   4  -2 -22 35941.0 931.570   1
  -4  -2  22 34463.3 896.088   4
  -4  -2  22 35833.8 948.236   5
  -4   2  22 35051.4 948.336   5
  -4   2  22 36308.9 895.491   2
   4   2 -22 32824.9 910.815   1
   4  -2  22 33846.5 871.392   4
   4   2  22 34665.4 928.992   5
   4   2  22 35231.2 862.103   4
   4   2  24 177.595 185.248   4
  -4  -2  24 48.4420 222.986   4
   4   2 -24 308.843 250.068   1
   4  -2  24 287.183 223.261   5
   4   2  24-41.8670 219.260   5
  -4  -2  24 395.456 310.617   5
   4  -2 -24-204.035 254.044   1
  -4   2  24 128.259 266.590   5
   4  -2  24 249.204 186.221   4
   4   2  26 604.850 204.439   4
  -4  -2  26 477.939 229.193   4
  -4  -2  26 326.948 279.245   5
   4   2 -26 625.171 258.992   1
  -4   2  26 492.345 221.503   4
   4   2  26 400.728 255.308   5
   4  -2  26 868.969 260.497   5
  -4   2  26 756.742 298.625   5
   4  -2 -26 265.844 252.145   1
   4  -2  26 718.651 205.526   4
  -4  -2  28-39.8968 232.179   4
  -4   2  28 151.441 228.682   4
   4  -2  28-37.9552 245.773   5
   4   2  28 98.0002 253.649   5
   4   2 -28-434.395 266.838   1
  -4  -2  28-82.2040 292.717   5
  -4   2  28 364.873 286.978   5
   4  -2 -28-25.2362 249.522   1
   4  -2  28 6.69308 204.075   4
   4   2  28 12.7253 203.351   4
  -4  -2  30 6455.63 368.061   4
  -4   2  30 7240.63 375.569   4
   4   2 -30 6305.66 387.310   1
  -4  -2  32 844.053 320.179   5
   4   2  32 792.717 286.631   5
  -4   2  32 563.472 316.588   5
   4  -2  32 669.920 234.440   4
  -4  -2  32 584.477 267.914   4
   4  -2  32 719.144 278.905   5
   4   2  32 947.624 241.263   4
  -4  -2  34 2089.21 306.834   4
   4  -2  34 2376.70 321.918   5
   4   2  34 2387.94 337.793   5
  -4   2  34 2262.11 307.421   4
  -4  -2  34 1977.06 348.085   5
  -4   2  34 2134.78 358.706   5
   4  -2  34 1714.25 268.805   4
   4   2  34 2078.64 267.438   4
  -4  -2  36 326.966 284.486   4
  -4  -2  36 147.098 326.198   5
  -4   2  36-219.505 272.562   4
   4   2  36-59.7515 293.609   5
  -4   2  36 339.464 325.920   5
   4   2  36 72.3047 243.837   4
  -4  -2  38 2166.39 340.836   4
   4  -2  38 2665.49 363.010   5
   4   2  38 2463.46 361.858   5
  -4  -2  38 2550.14 386.116   5
  -4   2  38 2578.77 384.998   5
  -4   2  38 2975.40 339.798   4
   4  -2  38 2491.30 307.712   4
   4   2  38 2310.48 293.067   4
   4   4   0 40763.9 891.967   1
   4   4   0 39863.3 852.324   2
  -4   4   0 40014.6 890.850   3
   4   4   0 38154.5 849.727   4
   4  -4   0 41079.0 881.205   5
   4   4   0 41680.2 879.392   5
   4  -4   0 40550.7 881.650   4
  -4   4   0 38893.0 887.606   2
  -4   4  -2 6952.53 204.885   2
   4   4   2 7162.25 194.959   1
   4   4  -2 7514.39 218.941   1
   4  -4  -2 6713.06 199.379   4
   4  -4   2 6801.79 189.233   5
  -4   4  -2 7118.75 223.835   3
   4  -4   2 7021.69 191.799   4
  -4   4   2 7256.29 198.817   3
   4   4   2 7002.28 186.236   5
   4  -4  -2 7005.08 199.484   5
  -4   4   2 6689.05 205.282   2
  -4   4  -4 25720.4 611.471   2
  -4   4  -4 26694.0 643.389   3
   4   4   4 26309.2 585.084   1
  -4   4   4 27226.5 603.707   3
   4   4  -4 26679.1 629.492   1
  -4  -4   4 26698.2 587.736   4
   4  -4   4 26204.2 602.158   5
   4  -4   4 25499.7 596.335   4
   4  -4  -4 25921.4 656.829   1
  -4   4   4 25640.8 611.500   2
   4   4   4 26063.8 591.960   5
  -4   4  -6 39.9325 95.3900   2
  -4   4   6 121.191 95.7992   2
  -4  -4   6 133.093 78.7499   4
   4  -4   6 98.0198 68.6496   4
   4  -4   6 68.8825 71.3091   5
   4   4   6 125.257 42.8607   4
   4  -4  -6 266.755 142.877   1
   4   4   6 71.9568 48.7218   2
  -4   4   6 136.578 81.6342   3
   4   4   6 119.480 46.4635   1
   4   4   6 86.0408 64.4414   5
   4   4  -6 204.336 115.070   1
   4   4   8 63224.8 1365.45   5
  -4   4   8 62849.3 1368.37   3
   4  -4  -8 60858.8 1425.93   1
   4   4  -8 59520.4 1393.56   1
  -4   4  -8 61376.1 1378.30   2
   4  -4   8 61674.5 1371.29   5
  -4   4   8 61869.3 1379.09   2
   4  -4   8 61171.7 1358.13   4
  -4  -4   8 64501.2 1367.91   4
   4   4   8 61293.0 1331.40   4
  -4   4 -10 8109.93 277.664   2
   4   4  10 7083.31 245.739   5
  -4   4  10 7156.43 250.731   3
  -4   4  10 7257.67 266.158   2
  -4  -4  10 7703.28 258.403   4
   4   4  10 7359.19 212.882   4
   4  -4 -10 7094.17 318.257   1
  -4   4 -12 140321. 3072.13   2
   4  -4  12 145633. 3074.33   5
   4  -4  12 145570. 3054.07   4
  -4  -4  14-4.21545 146.582   4
   4   4  14 134.386 118.148   4
  -4   4  14 93.7607 152.093   2
   4  -4  14 60.8276 141.473   5
   4   4  14-48.9958 138.923   5
   4  -4  14 55.9080 134.688   4
   4   4 -14 206.971 168.977   1
  -4   4  14 100.575 137.956   3
  -4   4 -14 55.2220 165.604   2
   4  -4 -14 304.996 206.774   1
   4  -4 -16 1669.73 235.612   1
   4   4  16 2105.91 154.287   4
   4  -4  16 2174.54 193.694   5
   4   4  16 1874.57 188.610   5
  -4   4  16 1818.86 181.844   2
  -4   4 -16 1707.47 160.031   1
   4   4 -16 1784.53 209.913   1
  -4   4  16 2153.93 178.580   3
   4  -4  16 1809.54 169.380   4
  -4  -4  18 1694.76 183.168   4
  -4   4  18 1736.13 182.606   3
   4  -4  18 1695.45 195.958   5
   4   4  18 1828.15 203.158   5
  -4  -4  18 2024.35 225.210   5
   4  -4 -18 1713.72 240.725   1
  -4   4  18 2068.40 200.020   2
   4   4 -18 1718.03 214.000   1
  -4   4 -18 1832.24 165.275   1
   4  -4  18 2099.50 178.764   4
   4   4  18 1854.74 161.425   4
  -4   4  20 65366.6 1509.32   3
   4   4 -20 64681.1 1539.59   1
  -4  -4  20 64899.3 1563.13   5
   4   4  20 65204.8 1540.14   5
  -4   4  20 61693.6 1548.74   5
  -4   4  20 66526.2 1511.35   2
   4   4  20 66280.9 1480.06   4
   4  -4 -20 64925.8 1553.47   1
   4  -4  20 63069.1 1535.53   5
  -4  -4  20 66266.9 1519.86   4
   4  -4  20 66711.6 1500.39   4
   4   4  22 42.9004 158.000   4
  -4  -4  22 19.3552 202.926   4
  -4   4  22 323.564 189.347   3
  -4   4  22 138.004 194.593   2
   4  -4 -22-15.1344 247.454   1
  -4  -4  22-74.6618 240.413   5
   4  -4  22 119.284 199.874   5
   4   4  22 76.6158 195.980   5
  -4   4  22 84.7758 238.139   5
   4   4 -22-212.359 223.043   1
   4  -4  22 115.389 170.248   4
   4   4 -24 6682.05 373.225   1
  -4   4  24 6745.96 394.875   5
   4   4  24 6687.53 361.362   5
   4  -4  24 6407.35 310.670   4
   4  -4  24 6913.87 362.685   5
  -4  -4  24 6981.76 405.849   5
  -4   4  24 6998.60 334.112   2
  -4  -4  24 6817.66 348.622   4
  -4   4  24 6208.75 323.999   3
   4  -4 -24 6956.66 385.027   1
   4   4  24 6984.08 302.263   4
   4   4  26 28.5483 195.460   4
   4  -4 -26 539.853 271.904   1
  -4   4  26 264.810 223.212   3
   4   4 -26 25.2956 259.514   1
  -4  -4  26-98.4940 224.741   4
   4  -4  26 26.3172 242.113   5
   4   4  26-101.740 254.613   5
  -4  -4  26-19.0121 266.531   5
  -4   4  26 109.765 283.235   5
  -4   4  26 49.1080 222.498   2
   4  -4  26 64.0514 204.617   4
   4  -4  28 4025.50 289.351   4
   4   4  28 5101.12 363.576   5
  -4  -4  28 3839.17 358.547   5
  -4   4  28 4437.87 374.054   5
   4  -4 -28 4953.59 344.107   1
   4   4  28 4345.41 282.429   4
  -4  -4  28 4647.74 321.653   4
   4   4 -28 4120.02 343.554   1
   4  -4  28 4494.30 345.264   5
  -4   4  30 1381.21 265.369   4
  -4  -4  30 1287.54 271.614   4
   4   4  30 1141.20 290.823   5
   4   4 -30 1226.25 299.326   1
   4  -4  32 10732.6 498.266   5
   4  -4  32 10997.6 443.468   4
   4   4  32 9623.54 503.660   5
  -4  -4  32 11689.4 532.476   5
  -4   4  32 10604.7 549.422   5
   4   4 -32 10199.2 500.041   1
   4   4  32 11053.6 431.175   4
  -4  -4  32 10946.0 470.739   4
  -4   4  34 203.047 259.092   4
  -4  -4  34 187.592 324.002   5
   4   4  34-318.181 281.669   5
   4  -4  34-64.2927 232.089   4
   4  -4  34-129.798 273.564   5
  -4   4  34 570.545 339.895   5
   4   4  34 202.112 222.785   4
  -4   4  36 431.599 278.198   4
   4  -4  36 278.439 253.086   4
  -4   4  36-51.2362 323.989   5
   4  -4  36 100.643 281.559   5
   4   4  36 48.9667 311.526   5
   4   4  36 354.964 252.512   4
  -4  -4  36 387.821 295.112   4
  -4  -4  36 85.2864 338.227   5
  -4   4  38 97.3356 279.108   4
   4  -4  38-23.0262 298.422   5
   4   4  38 341.693 317.858   5
  -4  -4  38-99.8927 345.278   5
  -4   4  38 26.5372 331.970   5
   4  -4  38-96.7743 261.972   4
   4   4  38-66.0029 251.689   4
   4   6   0 32.4693 30.4073   3
  -4   6   0 12.9078 81.8755   2
  -4   6   0-30.7972 88.6655   3
   4  -6   0 15.5881 65.5781   4
   4   6   0 27.6672 79.5824   1
   4  -6   0 38.4604 53.4486   5
   4   6   0 17.7727 55.0674   5
   4   6  -2 17610.6 441.279   1
   4   6   2 17380.6 396.131   3
  -4   6  -2 17576.0 439.192   2
  -4   6  -2 17565.1 458.537   3
   4  -6  -2 17442.9 431.910   4
   4  -6  -2 17323.0 424.355   5
   4   6   2 17783.8 409.592   5
   4  -6   2 18056.0 418.160   5
  -4   6   2 17958.7 435.620   3
   4  -6   2 18165.4 424.945   4
  -4   6   2 17920.7 438.805   2
   4   6   2 17154.0 419.282   1
  -4   6   4 147.378 99.2341   2
   4   6   4 12.5710 62.4422   3
  -4   6  -4 97.0212 145.198   3
  -4   6  -4 31.1347 99.1317   2
   4  -6   4 103.594 71.1905   4
   4   6  -4 25.8838 74.9440   3
  -4   6   4 106.499 88.6572   3
   4   6   4 57.7032 51.8613   5
   4  -6   4-12.6937 65.6551   5
   4   6  -4 84.1840 105.845   1
   4   6   4-12.1616 70.6607   1
  -4  -6   4 49.9082 52.2382   4
   4   6   6 1442.39 103.757   3
   4  -6   6 1400.41 106.155   4
  -4   6   6 1161.29 120.919   3
   4   6  -6 1229.30 146.046   1
   4  -6   6 1291.81 105.609   5
  -4   6  -6 1222.04 135.739   2
   4   6   6 1417.10 90.5146   5
   4  -6  -6 1054.72 187.685   1
  -4   6  -6 1178.71 199.589   3
  -4  -6   6 1424.31 101.817   4
   4   6   6 1355.89 81.7420   1
  -4   6   6 1459.51 134.374   2
   4   6   8 1042.87 123.011   3
   4  -6   8 1204.17 119.990   4
  -4   6   8 1189.25 153.572   2
   4   6   8 890.408 67.8433   2
  -4   6   8 1196.04 135.207   3
   4   6   8 1095.60 78.4442   2
   4   6   8 1107.03 109.842   5
   4  -6  -8 1021.17 205.580   1
   4  -6   8 1473.52 123.697   5
  -4   6  -8 1325.20 163.077   2
   4   6  -8 1314.50 173.240   1
  -4  -6   8 1224.44 127.871   4
   4   6  10 320886. 6714.66   3
  -4   6  10 326761. 6726.53   3
  -4   6 -10 322228. 6739.98   2
  -4  -6  10 331866. 6725.05   4
   4   6  10 322136. 6715.60   5
  -4  -6  12 95.1390 133.064   4
  -4   6 -12-4.53793 165.663   2
   4  -6  12 388.698 140.930   5
   4   6  12 62.7143 119.922   5
   4   6 -12 194.733 168.767   1
   4  -6  12 228.209 128.051   4
  -4   6  12 312.400 155.718   2
   4   6 -14 16631.4 492.815   1
   4  -6 -14 17128.6 537.719   1
   4  -6  14 17361.9 460.188   4
   4  -6  14 16845.3 477.567   5
  -4   6 -14 16922.7 495.384   2
  -4   6  14 16850.2 468.118   3
  -4  -6  14 15845.3 463.047   4
  -4   6  14 17120.3 475.431   2
  -4  -6  16 1237.90 161.938   4
  -4   6 -16 1096.80 163.852   1
   4  -6 -16 1167.21 238.245   1
  -4   6  16 1330.09 172.367   2
   4   6  16 1213.03 177.745   5
  -4   6  16 1104.86 168.425   3
   4   6 -16 1147.20 194.411   1
   4   6  16 1205.81 133.334   4
   4  -6  16 1234.80 160.064   4
   4  -6  16 1196.83 167.524   5
  -4  -6  16 1121.84 197.311   5
  -4   6  18 24817.3 652.419   3
   4  -6  18 24777.9 676.851   5
  -4  -6  18 23352.6 686.243   5
   4  -6 -18 24388.6 717.818   1
  -4   6  18 24940.1 655.856   2
   4   6  18 24755.0 669.930   5
   4  -6  18 26383.4 652.172   4
   4   6 -18 23501.9 677.694   1
  -4  -6  18 23461.8 654.490   4
   4   6  18 25300.0 612.137   4
  -4  -6  20-126.237 174.343   4
   4   6  20 186.800 144.511   4
   4  -6 -20 277.876 249.884   1
  -4   6  20 67.4046 166.655   3
  -4  -6  20 205.794 220.785   5
  -4   6  20 411.806 220.640   5
   4   6 -20 433.256 205.232   1
   4  -6  20 135.885 180.443   5
   4  -6  20 189.035 164.459   4
  -4   6  20 61.1430 181.134   2
   4   6  20 274.102 182.369   5
  -4  -6  22 28464.6 814.245   5
   4  -6  22 28611.9 791.650   5
   4   6  22 27755.8 792.853   5
   4  -6 -22 28558.5 813.686   1
   4   6  22 29517.4 725.274   4
  -4   6  22 28180.7 822.272   5
  -4  -6  22 28218.9 768.909   4
  -4   6  22 29865.2 759.779   2
  -4   6  22 29165.5 760.358   3
   4   6 -22 25910.6 783.577   1
   4  -6  22 28612.6 750.285   4
  -4  -6  24-64.2759 215.820   4
   4   6  24-67.0053 176.684   4
   4  -6 -24 90.1648 250.987   1
   4   6 -24 584.026 262.217   1
   4  -6  24 72.8607 216.169   5
   4   6  24 162.818 223.104   5
  -4   6  24 150.584 272.121   5
  -4  -6  24 213.923 259.672   5
  -4   6  24 141.571 205.685   2
  -4   6  24 368.195 215.706   3
   4  -6  24 105.771 189.825   4
  -4  -6  26 727.250 236.106   4
   4   6  26 747.921 197.954   4
  -4   6  26 746.615 234.462   3
  -4   6  26 791.823 296.699   5
   4   6 -26 674.596 264.775   1
  -4  -6  26 808.771 275.598   5
   4  -6  26 1313.08 266.077   5
   4   6  26 705.133 261.002   5
   4  -6  26 705.157 220.238   4
   4  -6 -26 933.950 274.628   1
  -4   6  26 661.729 238.985   2
  -4  -6  28 500.484 240.891   4
   4   6  28 394.844 210.352   4
  -4   6  28 371.764 237.412   3
   4  -6  28 185.153 239.059   5
  -4   6  28 281.189 288.878   5
  -4  -6  28 551.530 297.647   5
   4   6  28 172.814 250.072   5
   4   6 -28-73.5076 275.388   1
   4  -6  28 705.586 228.591   4
  -4   6  28 729.676 246.384   2
   4   6  30 16454.2 630.866   5
   4   6 -30 17206.5 612.932   1
  -4  -6  30 16063.6 582.825   4
   4   6  32 213.256 219.091   4
  -4   6  32 527.396 275.610   4
  -4  -6  32 178.529 304.229   5
   4  -6  32 61.3679 262.655   5
  -4   6  32 731.315 342.210   5
   4   6 -32 263.420 290.057   1
   4  -6  32 141.760 225.633   4
   4  -6  34 2439.33 327.750   5
   4   6  34 2347.11 343.944   5
  -4  -6  34 3185.35 365.962   5
  -4   6  34 2884.33 389.468   5
  -4   6  34 3337.77 323.474   4
   4  -6  34 2303.49 292.888   4
   4   6  34 2923.73 280.420   4
  -4   6  36-296.510 256.885   4
  -4   6  36-78.3217 330.644   5
   4   6  36-99.1076 234.155   4
   4  -6  36-17.3621 261.193   4
   4   6  36 440.630 304.232   5
   4  -6  36-220.350 295.974   5
  -4  -6  36 60.2127 334.910   5
  -4   6  38 1144.15 297.363   4
  -4   6  38 1432.46 380.014   5
   4  -6  38 1720.37 327.767   5
   4   6  38 1458.63 345.124   5
  -4  -6  38 1522.68 375.006   5
   4  -6  38 1270.05 283.995   4
   4   6  38 1325.93 270.641   4
  -4   8   0 89455.5 1977.80   2
   4   8   0 91291.5 1931.43   3
  -4   8   0 89271.5 1986.50   3
   4  -8   0 90893.5 1954.40   5
   4  -8   0 92612.4 1970.34   4
   4   8   0 88701.5 1969.43   1
   4   8  -2 505.836 67.8944   3
  -4   8  -2 475.780 123.723   2
   4   8   2 603.460 106.746   1
  -4   8   2 606.555 122.442   2
   4   8   2 519.728 73.2955   3
   4   8  -2 444.052 58.6014   4
   4  -8  -2 523.817 89.2166   5
   4   8   2 522.681 68.3022   5
   4   8  -2 655.074 124.575   1
   4  -8   2 575.598 75.9383   5
  -4   8   2 396.966 118.870   3
   4  -8   2 470.732 95.4584   4
   4  -8  -2 531.942 105.213   4
  -4   8  -2 450.476 148.779   3
  -4   8  -4 22042.1 596.685   3
   4   8   4 23539.2 523.513   3
  -4   8  -4 21837.1 562.688   2
  -4   8   4 22927.7 554.277   3
   4  -8   4 21710.0 529.398   5
   4  -8   4 22376.9 539.000   4
   4   8   4 22622.1 529.545   1
   4   8   4 22717.5 512.747   5
   4   8  -4 23890.1 527.489   3
   4   8  -4 22024.1 567.041   1
  -4   8   4 21456.2 556.180   2
  -4   8  -6 200.700 149.620   2
   4   8   6 274.199 103.944   3
  -4   8   6 151.474 130.587   3
   4   8   6 276.872 75.3149   5
   4   8  -6 381.153 162.825   3
  -4   8  -6-151.373 231.655   3
   4  -8   6 209.164 99.0819   5
  -4   8   6 324.528 138.741   2
   4   8  -6 145.627 149.324   1
   4   8   6 238.668 97.0165   1
  -4  -8   6 254.723 87.2187   4
   4   8   8 202204. 4242.88   3
  -4   8  -8 203622. 4278.72   2
   4   8   8 194883. 4206.53   1
   4   8   8 201731. 4235.95   5
  -4  -8   8 198557. 4235.92   4
   4  -8   8 198534. 4252.23   5
   4   8  10 13174.0 362.881   3
   4   8  10 12948.5 350.886   5
  -4   8 -10 12632.2 398.459   2
  -4  -8  10 12976.3 357.986   4
   4   8  10 12237.9 310.156   2
  -4   8  10 13841.6 386.444   2
   4   8 -10 14261.7 411.003   1
  -4   8  12 39856.6 928.581   3
   4  -8 -12 39059.9 997.531   1
   4  -8  12 36595.9 909.929   4
  -4  -8  12 38313.0 915.253   4
   4  -8  12 39383.3 931.266   5
   4   8  12 38547.1 915.360   5
  -4   8 -12 39577.6 954.390   2
  -4   8  12 41427.9 932.476   2
   4   8 -12 40683.6 958.285   1
  -4   8  14 1147.07 155.496   3
   4   8 -14 1380.26 195.722   1
   4  -8  14 1165.29 161.712   5
   4  -8 -14 1317.13 239.027   1
   4   8  14 1096.52 156.103   3
   4   8  14 1122.71 115.324   2
  -4   8  14 1504.35 167.372   2
   4  -8  14 1450.86 149.084   4
  -4  -8  14 1160.33 158.764   4
   4   8  16 318.134 159.907   3
  -4   8  16 276.431 152.925   3
  -4  -8  16 328.142 187.483   5
   4   8 -16 496.668 187.451   1
   4   8  16 441.168 158.930   5
  -4  -8  16 441.812 151.710   4
   4   8  16 287.043 122.047   2
   4  -8  16 577.038 152.712   4
  -4   8  16 464.730 164.604   2
   4  -8 -16 862.315 243.228   1
   4  -8  16 382.028 159.583   5
   4   8  18 487.650 170.852   3
   4  -8 -18 283.609 254.145   1
   4  -8  18 302.606 171.995   5
  -4   8  18 715.175 172.849   3
  -4   8 -18 230.093 171.024   1
   4   8 -18 386.865 198.176   1
   4  -8  18 592.417 165.266   4
   4   8  18 552.181 135.843   2
   4   8  18 329.450 167.992   5
  -4  -8  18 364.475 206.958   5
  -4   8  18 360.855 172.744   2
   4  -8  20 19338.7 594.999   5
   4   8  20 20882.2 599.832   5
   4   8 -20 20669.8 613.674   1
  -4   8  20 19606.1 619.890   5
  -4   8 -20 19683.7 574.415   1
   4  -8 -20 21489.8 655.464   1
  -4   8  20 20188.4 574.582   2
  -4  -8  20 20231.8 622.814   5
  -4   8  20 19613.7 571.363   3
  -4  -8  20 18980.1 578.095   4
   4  -8  20 20161.5 570.005   4
  -4   8  22 323.659 190.467   3
  -4   8  22 358.854 252.459   5
   4  -8  22 119.828 215.176   5
   4   8  22 310.283 213.294   5
   4   8  22 523.050 166.575   4
  -4  -8  22 774.253 261.469   5
   4  -8 -22 548.518 271.949   1
  -4   8  22 488.574 194.250   2
  -4   8 -22 86.9465 212.237   1
   4  -8  22 550.210 198.079   4
   4   8 -22 474.425 242.097   1
  -4  -8  22 345.686 201.236   4
   4   8 -24 4428.47 340.317   1
   4   8  24 4642.34 331.994   5
  -4  -8  24 4809.09 314.858   4
  -4   8  24 5138.07 298.301   3
   4  -8 -24 4512.57 352.555   1
   4  -8  24 4568.25 321.296   5
  -4  -8  24 5194.53 355.660   5
  -4   8  24 5016.51 295.762   2
   4  -8  24 4626.28 291.178   4
  -4   8  24 5233.57 365.674   5
   4   8  24 5262.13 266.191   4
   4   8  26 5.44351 187.043   4
  -4   8  26 279.982 218.045   2
  -4   8  26-72.2167 218.452   3
   4  -8  26 60.7421 231.687   5
  -4  -8  26 76.9064 273.855   5
   4  -8 -26 96.9087 274.480   1
   4   8  26-85.9158 247.262   5
  -4   8  26 186.633 285.610   5
   4   8 -26 79.7163 262.733   1
   4  -8  26-174.671 217.683   4
  -4  -8  26 210.525 224.332   4
  -4   8  28 12334.8 476.246   3
   4   8 -28 12839.7 529.803   1
   4  -8  28 11639.0 507.831   5
   4   8  28 12646.1 536.160   5
  -4  -8  28 12845.5 534.370   5
  -4   8  28 12759.5 562.514   5
  -4   8  28 13177.5 473.566   2
   4  -8  28 13080.6 474.737   4
   4   8  28 13568.7 446.784   4
   4  -8  30 718.526 263.398   5
   4   8 -30 415.518 288.933   1
   4   8  30 877.741 287.092   5
   4   8  30 1183.72 224.639   4
  -4   8  32 10597.0 465.378   3
   4  -8  32 10549.8 491.746   5
  -4  -8  32 10835.0 520.374   5
  -4   8  32 11558.0 556.460   5
  -4   8  32 11586.6 464.596   2
   4  -8  32 10612.0 456.825   4
   4   8  32 11246.1 429.339   4
   4   8  34 49.8129 225.689   4
   4   8 -34 247.453 305.932   1
  -4  -8  34 139.664 331.350   5
   4  -8  34-59.9912 246.041   4
  -4   8  34-232.882 354.316   5
   4  -8  34-221.706 282.074   5
   4   8  34-223.755 290.697   5
   4   8  36-59.7837 236.902   4
  -4   8  36 299.268 264.555   4
   4  -8  36 337.631 352.234   5
   4   8  36 103.845 299.196   5
  -4  -8  36-11.9987 339.544   5
  -4   8  36 133.227 335.663   5
   4  -8  36 115.983 263.329   4
  -4  10   0-3.30321 134.311   2
   4  10   0 34.3375 136.394   1
   4  10   0 112.465 86.6847   3
   4 -10   0 15.0013 81.5826   5
   4  10   0 6.10667 30.6002   4
   4 -10   0 52.6921 111.030   4
  -4  10   2 40800.9 1004.15   2
   4 -10   2 43984.2 973.209   5
  -4  10  -2 42410.5 1008.61   2
   4  10   2 44136.5 966.791   3
   4  10  -2 45076.2 965.476   3
   4  10  -2 42742.8 1008.89   1
   4  10  -2 43873.1 948.018   4
   4 -10  -2 45758.6 1005.90   4
   4 -10   2 44868.9 996.039   4
   4 -10  -2 42721.2 981.177   5
   4  10   2 44116.8 961.698   5
   4  10   2 43238.6 993.546   1
   4  10   4 1534.52 138.240   1
  -4  10  -4 1375.20 170.270   2
   4  10  -4 1505.46 166.738   1
   4  10  -4 1512.64 132.110   3
   4 -10   4 1470.54 127.565   4
   4 -10   4 1413.51 105.408   5
   4  10   4 1541.70 89.1363   5
   4  10   6 35646.6 820.581   3
   4 -10   6 35556.3 821.623   5
   4  10   6 36273.2 798.098   5
   4  10  -6 37060.3 849.901   3
   4  10   6 36533.9 812.188   1
   4 -10   6 33675.9 826.878   4
  -4 -10   6 36589.9 796.470   4
  -4  10   8 154.125 146.238   2
   4  10   8-5.87737 113.630   3
   4  10  -8-259.460 191.805   3
   4  10  -8 59.6702 162.091   1
  -4  10  -8 211.183 230.891   3
  -4  10   8 86.0807 133.813   3
  -4 -10   8 24.5044 91.1683   4
   4  10  10 71716.1 1561.96   5
   4 -10 -10 76045.7 1676.71   1
  -4  10  10 73935.5 1594.99   3
  -4  10 -10 74961.6 1682.29   3
   4 -10  10 74423.2 1580.45   4
  -4 -10  10 69335.1 1564.74   4
   4  10  10 65485.6 1521.84   2
  -4  10  10 77243.5 1597.91   2
   4  10 -10 74173.9 1621.10   1
   4  10  12 4002.47 198.911   3
  -4  10  12 3818.33 205.421   3
   4 -10  12 3908.67 194.790   5
  -4  10 -12 4479.31 251.605   2
  -4  10 -12 4241.73 310.877   3
   4  10 -12 3943.13 235.769   1
   4  10  12 3369.81 175.073   5
   4 -10  12 4171.58 192.620   4
   4 -10 -12 4293.23 293.962   1
  -4  10  12 4220.76 218.136   2
  -4 -10  12 3532.63 186.303   4
   4  10  14 9584.74 326.332   3
  -4  10  14 9548.38 334.620   3
   4 -10 -14 10471.7 428.541   1
  -4  10  14 10743.6 341.064   2
   4 -10  14 9686.84 333.681   5
   4  10  14 9569.07 276.640   2
   4  10 -14 9789.05 365.578   1
  -4 -10  14 9826.27 365.694   5
  -4  10 -14 11474.3 383.651   2
   4 -10  14 10343.8 326.619   4
  -4 -10  14 8949.33 319.909   4
   4  10  16 164.990 155.221   3
  -4  10  16 125.808 151.791   3
  -4 -10  16 198.972 200.516   5
   4 -10  16 251.229 149.365   4
   4 -10  16 49.9321 147.679   5
   4  10  16 201.832 147.468   5
   4  10 -16 319.389 193.166   1
   4 -10 -16 155.541 249.509   1
   4  10  16 173.661 116.219   2
  -4 -10  16 201.096 149.099   4
  -4  10  16 365.645 159.858   2
   4  10  18 10460.8 363.917   3
   4  10 -18 10265.7 402.941   1
   4 -10 -18 11313.5 465.110   1
   4 -10  18 10401.5 382.348   5
  -4  10 -18 10633.1 391.756   1
  -4 -10  18 10415.7 410.432   5
   4  10  18 9680.00 370.521   5
  -4  10  18 10115.0 359.255   2
  -4  10  18 9651.04 364.224   3
   4 -10  18 10440.4 364.003   4
   4  10  18 9831.04 310.727   2
   4  10  20 487.426 190.642   3
  -4  10  20 281.589 180.789   3
   4  10 -20 402.922 231.821   1
   4 -10 -20 397.391 288.929   1
   4  10  20 164.760 188.338   5
   4 -10  20 302.444 197.071   5
  -4 -10  20 697.643 239.721   5
  -4  10 -20 626.323 220.957   1
  -4  10  20 358.343 236.064   5
   4  10  20 367.250 153.064   2
  -4  10  20 645.122 196.739   2
   4 -10  20 503.696 189.100   4
   4  10  22 14406.3 472.522   3
  -4  10  22 13441.8 461.688   3
   4  10  22 13939.6 421.121   2
  -4  10  22 14434.8 465.696   2
   4  10  22 13934.2 499.842   5
   4 -10  22 14351.1 468.661   4
   4 -10  22 13612.7 485.251   5
  -4  10 -22 13702.0 484.209   1
  -4 -10  22 13739.6 524.758   5
  -4  10  22 13674.3 530.193   5
   4 -10 -22 13855.9 550.487   1
   4  10 -22 14720.7 524.575   1
   4  10  24 266.094 177.612   4
   4  10  24 69.8719 236.421   5
  -4  10  24 190.017 201.026   3
   4  10 -24 136.734 258.141   1
   4 -10  24 366.599 217.720   5
  -4  10  24 167.477 283.542   5
   4 -10 -24 102.702 285.763   1
  -4 -10  24 263.249 280.003   5
  -4  10  24 374.153 215.202   2
   4 -10  24 283.613 204.761   4
   4  10  26 591.819 194.635   4
  -4  10  26 631.074 228.987   3
   4  10  26 869.095 273.276   5
   4  10 -26 807.296 279.678   1
  -4 -10  26 736.180 291.456   5
  -4  10  26 1140.13 231.179   2
   4 -10  26 731.258 247.814   5
  -4  10  26 860.733 295.999   5
   4 -10  26 928.901 231.518   4
   4  10 -28 751.410 292.435   1
  -4 -10  28 286.004 296.777   5
   4  10  28 685.283 274.336   5
  -4  10  28 633.339 310.968   5
   4 -10  28 561.287 225.816   4
  -4  10  30 16825.0 581.002   3
   4 -10  30 17036.2 612.988   5
   4  10  30 16431.6 652.290   5
  -4 -10  30 18302.4 658.678   5
  -4  10  30 18397.0 579.225   2
   4  10  30 17675.6 537.805   4
   4  10  32-187.339 222.751   4
  -4  10  32 39.6252 244.542   2
   4  10 -32-517.427 314.790   1
  -4  10  32 268.603 261.401   3
   4 -10  32-121.497 271.255   5
  -4 -10  32 642.252 315.920   5
  -4  10  32 12.7603 318.009   5
   4 -10  32 417.353 236.782   4
   4  10  34 1717.67 258.885   4
  -4  10  34 1610.69 308.237   3
   4 -10  34 1891.04 321.414   5
   4  10  34 1424.32 335.815   5
  -4 -10  34 1555.08 338.995   5
  -4  10  34 1788.01 391.986   5
  -4  10  34 1540.81 298.796   2
   4  10 -34 1010.81 343.458   1
   4 -10  34 1114.36 279.942   4
   4 -10  36-377.454 276.685   5
   4  10  36-295.287 314.166   5
   4  10  36 279.138 233.771   4
  -4 -10  36 11.9315 324.414   5
  -4  10  36-103.882 263.959   4
  -4  10  36-55.0273 339.325   5
   4 -10  36-325.745 259.935   4
   4  12   0 67325.9 1325.66   3
  -4  12   0 68128.9 1386.04   3
   4 -12   0 65839.9 1359.96   4
   4  12   0 64287.0 1360.90   1
  -4  12   2 3690.33 194.694   2
   4  12   2 3377.28 183.126   1
   4  12  -2 3398.56 149.391   3
   4 -12  -2 3240.03 150.104   5
   4 -12   2 3224.73 137.165   5
   4 -12   2 3500.69 169.394   4
  -4  12  -2 3608.28 224.581   3
  -4  12   2 3382.48 199.841   3
   4  12  -2 3073.24 115.154   4
  -4  12   4 20293.8 518.768   2
  -4  12   4 19775.4 517.267   3
   4 -12   4 19107.0 497.558   4
   4  12   4 19957.4 484.068   3
   4  12   4 19969.4 495.994   1
  -4  12  -4 19060.8 522.794   2
   4 -12   4 19072.2 473.135   5
   4  12   4 19458.4 452.359   5
  -4  12  -4 20880.4 565.703   3
   4  12  -4 20308.4 494.030   3
  -4  12   6 432.846 142.392   2
   4  12  -6 386.760 161.606   1
   4  12   6 312.879 110.283   3
   4  12   6 407.979 62.6809   5
  -4  12   6 475.887 135.676   3
   4  12  -6 514.841 152.567   3
  -4  12  -6 403.633 155.045   2
  -4  12  -6 171.780 203.543   3
   4  12   6 365.369 118.741   1
   4 -12   6 470.582 92.6405   5
   4 -12   6 416.305 111.446   4
   4  12   8 31022.4 746.791   3
  -4  12   8 32032.1 769.176   3
  -4  12  -8 32191.8 787.380   2
   4  12  -8 32523.4 795.347   1
  -4  12  -8 30915.0 835.952   3
   4  12  -8 32306.0 797.150   3
  -4  12   8 33998.8 776.723   2
   4  12   8 30168.7 710.459   5
   4  12 -10 230.721 207.422   3
  -4  12  10 526.648 154.182   2
   4  12  10 557.681 94.8918   5
   4  12  10 369.413 66.3155   2
   4  12 -10 472.783 174.108   1
  -4  12 -10 988.956 248.048   3
  -4  12  10 633.885 140.580   3
   4 -12  10 486.081 114.805   5
  -4  12 -10 430.914 172.567   2
   4 -12  10 447.881 118.845   4
   4  12  12 33109.8 811.655   3
   4  12  12 32242.3 791.814   5
  -4  12  12 33864.9 828.713   3
  -4  12 -12 35657.6 859.647   2
   4 -12  12 33191.4 816.649   5
  -4  12 -12 35122.2 929.656   3
   4 -12 -12 33851.7 910.566   1
   4 -12  12 34049.4 810.866   4
   4  12 -12 33248.9 854.723   1
  -4 -12  12 33894.5 841.762   5
  -4  12  12 35144.1 829.279   2
  -4  12  14-153.112 159.232   2
  -4  12 -14 36.2935 267.044   3
   4  12  14 121.322 140.074   3
   4  12 -14 111.713 183.793   1
  -4  12  14 112.545 155.987   3
   4 -12 -14-73.1499 256.018   1
  -4  12 -14 192.476 190.902   2
   4 -12  14 74.2143 140.526   5
  -4 -12  14 70.3935 182.770   5
   4 -12  14 128.673 130.962   4
   4  12  14 89.0988 101.513   2
   4  12  16 2492.96 199.415   3
   4 -12 -16 2082.56 349.354   1
  -4  12  16 2229.59 207.109   3
   4  12  16 2408.00 186.605   5
   4 -12  16 2567.12 190.946   4
   4  12 -16 2502.83 309.589   1
  -4  12 -16 2089.17 250.556   2
  -4  12  16 2361.33 213.493   2
  -4 -12  16 2403.55 269.782   5
   4 -12  16 2472.84 206.135   5
   4  12  16 2201.78 151.489   2
   4  12  18-16.5564 181.710   3
  -4  12  18-35.1761 171.387   3
   4  12 -18 50.3485 209.539   1
  -4  12  18 277.272 183.980   2
   4 -12  18 150.987 187.656   5
   4  12  18-40.8622 168.590   5
  -4 -12  18 216.436 219.868   5
   4 -12 -18 27.3854 283.409   1
   4  12  18 123.338 140.669   2
   4 -12  18 238.051 167.654   4
   4 -12 -20 20055.8 680.122   1
   4 -12  20 20218.9 604.330   5
   4  12  20 20196.7 584.905   3
  -4  12  20 20375.8 588.342   3
   4  12  20 19679.7 598.004   5
  -4  12 -20 20986.0 620.612   1
   4  12  20 19771.2 524.312   2
  -4 -12  20 18845.7 618.755   5
  -4  12  20 18734.1 628.722   5
  -4  12  20 20993.1 584.583   2
   4 -12  20 19742.5 576.112   4
   4  12 -20 20390.2 626.677   1
   4  12  22 1596.63 231.632   3
  -4  12  22 2011.15 239.366   3
   4  12 -22 2453.18 286.556   1
   4 -12  22 2108.53 269.789   5
   4 -12 -22 2132.99 339.213   1
   4  12  22 1896.69 249.928   5
  -4 -12  22 2192.58 295.345   5
  -4  12  22 1991.60 299.847   5
   4 -12  22 2356.07 238.042   4
  -4  12  22 1916.90 234.157   2
   4  12  22 2032.70 196.774   2
   4  12  24 6382.13 340.302   3
  -4  12  24 6479.10 326.819   3
  -4  12 -24 6184.13 368.470   1
   4  12  24 5795.43 362.357   5
  -4 -12  24 6466.93 398.897   5
   4 -12 -24 6200.67 429.963   1
   4  12 -24 6348.35 391.105   1
   4 -12  24 6201.22 355.475   5
  -4  12  24 5915.65 404.321   5
   4  12  24 6165.99 289.480   2
  -4  12  24 7254.89 339.224   2
   4 -12  24 6642.56 332.559   4
  -4  12  26 102.424 221.658   3
   4  12 -26 83.6966 276.920   1
   4 -12  26-218.811 240.317   5
   4  12  26 49.2024 257.467   5
  -4 -12  26 361.031 275.950   5
  -4  12  26-296.153 286.779   5
  -4  12  26 67.9659 212.816   2
   4 -12  26 104.069 214.292   4
   4  12  28 8015.87 449.576   5
  -4  12  28 9859.29 504.043   5
   4  12 -28 9412.21 473.212   1
   4 -12  28 9301.58 406.831   4
   4  12  30 108.517 197.143   4
  -4  12  30-56.9107 233.131   3
   4 -12  30 58.2451 246.636   5
  -4 -12  30-247.750 309.246   5
  -4  12  30 274.663 242.192   2
  -4  12  32 6855.54 489.997   5
  -4  12  32 6597.08 392.306   3
   4 -12  32 7599.08 429.392   5
  -4 -12  32 7721.14 464.212   5
  -4  12  32 7400.10 389.717   2
   4  12 -32 7449.96 458.415   1
   4  12  32 7560.01 349.964   4
   4 -12  32 7138.51 396.265   4
   4  12  34 96.8613 221.980   4
  -4  12  34-395.037 329.715   3
   4  12 -34 168.432 321.611   1
  -4  12  34-191.223 379.144   5
   4 -12  34-312.761 272.975   5
  -4 -12  34 209.783 317.095   5
  -4  12  34-623.400 319.732   2
   4 -12  34 26.8679 250.962   4
   4  12  36 7.21532 219.903   4
  -4  12  36 248.349 280.028   3
   4 -12  36 128.863 274.287   5
  -4  12  36-28.5087 348.484   5
  -4 -12  36 107.968 325.755   5
  -4  12  36 445.054 275.985   2
   4 -12  36 92.8033 252.174   4
  -4  14   0 170.926 142.190   2
  -4  14   0 140.195 156.418   3
   4  14   0 66.3884 103.013   3
   4 -14   0-8.06579 123.420   4
   4 -14   0-7.52411 85.1801   5
  -4  14   2 100528. 1986.64   2
  -4  14  -2 102036. 1993.43   2
   4  14   2 99889.2 1954.28   3
  -4  14   2 101086. 2001.26   3
   4 -14   2 97485.1 1980.54   4
   4 -14   2 98006.5 1939.30   5
   4 -14  -2 97260.1 1950.85   5
   4 -14  -2 98987.6 1987.41   4
   4  14  -2 99170.3 1953.32   3
   4  14   2 100257. 1980.37   1
   4  14  -2 103063. 1999.50   1
  -4  14  -2 99490.5 2018.14   3
  -4  14   4-12.2394 142.140   2
   4  14   4-60.2169 104.899   3
  -4  14  -4 8.73190 147.765   2
  -4  14   4-57.1672 138.173   3
   4  14   4 20.0053 59.4425   5
   4  14  -4 218.663 160.471   1
  -4  14  -4 137.964 181.604   3
   4 -14   4 7.47407 111.463   4
   4  14   4 55.3568 129.966   1
   4 -14   4-26.7322 76.1328   5
   4  14  -4 36.2180 118.392   3
   4 -14   6 7825.56 247.780   5
   4  14   6 8486.69 270.263   3
  -4  14  -6 8423.01 307.934   2
  -4  14   6 8472.58 293.238   3
   4  14   6 8255.27 215.747   5
   4  14  -6 8419.76 319.470   1
  -4  14  -6 8865.00 358.075   3
   4  14  -6 7919.16 294.669   3
   4  14   6 8577.49 270.181   1
  -4  14   6 9025.46 296.741   2
  -4  14   8 4285.09 205.594   3
  -4  14  -8 3853.22 224.016   2
  -4 -14   8 3959.96 192.908   5
  -4  14  -8 4364.88 288.370   3
   4  14  -8 3587.36 228.685   1
   4  14  -8 4162.56 243.932   3
  -4  14   8 3842.86 202.258   2
   4  14   8 3411.48 119.193   5
   4  14  10 27393.1 691.188   3
  -4  14  10 28592.5 709.715   3
  -4  14 -10 29478.6 737.193   2
   4  14 -10 28822.8 740.545   1
  -4  14 -10 28625.1 798.570   3
   4  14 -10 27992.8 755.529   3
   4 -14  10 27645.4 688.058   4
   4 -14  10 28058.7 683.627   5
   4  14  10 26817.9 646.895   5
  -4  14  10 29793.9 713.185   2
  -4  14  12 620.572 175.313   2
   4  14  12 616.710 98.4876   2
   4  14 -12 584.458 187.389   1
  -4  14  12 848.853 185.549   3
   4  14  12 567.612 144.845   3
  -4  14 -12 625.236 264.017   3
  -4  14 -12 539.551 191.337   2
   4 -14  12 590.688 134.314   5
  -4 -14  12 637.417 176.276   5
   4 -14 -12 874.089 294.165   1
   4 -14  12 779.095 130.594   4
  -4  14  14 1894.27 206.448   2
   4  14  14 1941.22 183.989   3
  -4  14 -14 1778.08 307.702   3
  -4  14  14 1992.84 200.412   3
   4  14 -14 2082.43 223.611   1
   4 -14 -14 2058.99 311.767   1
   4 -14  14 2020.55 173.732   4
   4 -14  14 2063.12 178.588   5
  -4  14 -14 2058.15 235.950   2
   4  14 -14 1784.87 279.674   3
  -4 -14  14 2064.89 224.674   5
   4  14  14 1770.61 133.737   2
  -4  14  16 84.7464 172.012   2
   4  14  16 10.4211 166.053   3
   4  14 -16-27.9864 206.960   1
  -4  14  16-68.6189 169.052   3
  -4 -14  16-26.6823 205.197   5
   4 -14 -16 179.856 284.790   1
   4  14  16 34.7560 125.578   2
  -4  14 -16 259.060 310.260   3
   4 -14  16 91.3222 155.288   5
  -4  14 -16 119.970 224.141   2
   4 -14  16-76.9471 151.571   4
  -4  14  18 10831.3 391.565   3
   4 -14 -18 10743.3 510.255   1
   4  14  18 11106.7 337.132   2
  -4  14  18 11643.7 394.394   2
  -4  14 -18 11542.8 456.329   2
  -4  14 -18 10011.4 527.170   3
  -4 -14  18 11143.0 437.020   5
   4 -14  18 10641.4 396.313   5
   4  14 -18 11225.3 436.710   1
   4 -14  18 10777.6 384.662   4
   4  14  18 10731.4 391.764   3
   4  14  20 4610.16 279.465   3
  -4  14  20 4463.85 268.056   3
   4 -14 -20 4613.36 385.386   1
   4 -14  20 4088.86 279.751   5
  -4  14  20 3829.62 315.439   5
  -4 -14  20 3820.84 312.846   5
  -4  14  20 4116.77 271.428   2
   4  14  20 3822.96 214.106   2
   4  14 -20 3671.42 301.882   1
   4 -14  20 3808.33 256.555   4
  -4  14  22 30170.9 782.353   2
  -4  14  22 27141.3 777.559   3
   4 -14  22 29746.3 809.317   5
  -4  14 -22 31097.9 835.888   1
  -4 -14  22 29234.6 837.645   5
  -4  14  22 26836.8 848.241   5
   4  14  22 28677.8 781.849   3
   4  14 -22 29588.1 836.420   1
   4  14  22 29426.8 726.651   2
   4 -14  22 28768.9 787.326   4
   4 -14 -22 28003.9 883.390   1
   4  14  24 480.844 233.336   3
   4  14 -24 413.085 271.540   1
  -4  14  24 21.4704 213.518   3
  -4  14 -24-50.7001 254.422   1
  -4  14  24 357.649 274.281   5
  -4 -14  24 269.574 271.457   5
   4 -14  24 139.891 218.857   5
   4  14  24 160.971 186.459   2
  -4  14  24 190.044 211.194   2
   4 -14  24 429.831 211.304   4
   4  14 -26 534.295 278.504   1
   4 -14  26 202.215 241.244   5
  -4  14  26 521.033 301.759   5
  -4 -14  26 78.5585 291.990   5
   4 -14  26 359.688 219.441   4
  -4  14  28-354.387 317.672   5
  -4  14  28 98.3628 222.937   2
   4 -14  28 218.137 226.523   4
  -4  14  28 61.9648 212.811   3
  -4  14  30 9166.09 414.887   3
  -4  14  30 9883.81 415.615   2
  -4 -14  30 10494.7 509.149   5
   4 -14  30 9693.02 456.087   5
   4  14 -30 9590.13 492.505   1
   4  14  30 9233.62 372.887   4
   4  14  32 75.5318 200.498   4
   4  14 -32-241.847 311.461   1
  -4  14  32-221.717 263.270   3
   4 -14  32-106.040 244.823   4
   4 -14  32-121.287 257.762   5
  -4 -14  32-158.924 295.310   5
  -4  14  32 152.389 254.118   2
   4  14 -34 1546.14 351.806   1
  -4  14  34 1887.64 298.756   3
   4 -14  34 1630.55 302.537   5
  -4 -14  34 1550.63 348.028   5
  -4  14  34 1910.15 287.562   2
   4 -14  34 1952.31 293.510   4
   4  14  34 2402.88 261.821   4
  -4  16   0 255749. 5474.04   2
   4  16   0 257043. 5447.86   3
   4 -16   0 243924. 5430.32   5
   4  16   0 264533. 5479.85   1
   4 -16   0 258225. 5477.71   4
  -4  16   0 260695. 5496.54   3
   4  16  -2 210.916 116.494   3
  -4  16  -2 194.303 146.273   2
   4 -16   2 54.1641 85.9146   5
   4 -16  -2 401.194 145.413   4
  -4  16  -2 338.720 172.326   3
  -4  16   2 329.260 148.192   2
  -4  16   2 124.492 147.370   3
   4  16   2 231.918 119.103   3
   4 -16   2 235.154 131.587   4
   4 -16  -2 255.381 104.477   5
   4  16   2 324.640 148.533   1
   4  16  -2 178.020 161.841   1
  -4  16   4 4491.90 215.191   2
   4 -16   4 4189.13 204.082   4
  -4  16  -4 4178.28 228.256   2
  -4  16   4 4121.53 217.750   3
   4 -16   4 4136.96 157.230   5
  -4  16  -4 3880.53 255.029   3
   4  16  -4 4058.03 234.862   1
   4  16  -4 4494.58 205.988   3
   4  16  -6 323.071 171.876   1
  -4  16   6 479.117 146.159   3
  -4  16   6 524.111 148.971   2
  -4 -16   6 645.217 129.912   5
  -4  16  -6 621.895 161.326   2
   4  16  -6 383.502 152.088   3
  -4  16  -6 506.333 203.076   3
  -4  16   8 12690.8 392.462   3
  -4  16  -8 13198.8 412.467   2
   4  16   8 12150.1 372.230   3
  -4 -16   8 12686.1 379.239   5
   4  16  -8 13294.5 423.275   1
   4 -16   8 12042.7 370.043   4
  -4  16  -8 11516.5 449.102   3
  -4  16   8 13370.8 391.415   2
   4  16 -10 463.152 186.072   1
   4 -16  10 504.515 114.497   5
  -4  16 -10 510.783 189.219   2
  -4  16  10 556.124 163.532   2
   4  16  10 518.914 148.968   3
   4  16  10 417.438 81.9775   2
   4 -16  10 361.072 127.236   4
  -4  16  10 617.829 155.108   3
  -4  16 -10 590.045 238.499   3
   4  16  12 10583.1 350.263   3
   4  16 -12 9775.29 424.413   3
  -4  16  12 9422.05 348.575   3
  -4  16 -12 10905.9 394.578   2
  -4  16 -12 10102.9 458.636   3
   4 -16  12 10355.3 332.621   5
   4  16 -12 9840.82 388.691   1
   4 -16  12 10868.9 341.679   4
  -4 -16  12 11073.0 371.572   5
  -4  16  12 10688.5 365.264   2
   4  16  12 9841.61 282.923   2
   4  16  14 2.62209 124.779   2
  -4  16  14-15.3590 164.562   2
   4  16 -14 8.95267 268.198   3
   4  16 -14-256.764 212.256   1
   4  16  14 244.945 173.963   3
  -4  16  14 5.56787 165.523   3
   4 -16 -14 226.761 280.312   1
  -4  16 -14-381.531 207.279   2
  -4  16 -14 9.98220 292.792   3
   4 -16  14-60.9825 149.481   5
  -4 -16  14 73.0302 194.040   5
   4 -16  14 73.1346 139.642   4
   4  16 -16 638.196 228.093   1
   4  16  16 454.815 181.859   3
  -4  16  16 321.912 180.674   3
  -4 -16  16 158.030 213.660   5
  -4  16 -16 689.130 342.736   3
   4 -16  16 365.659 176.366   5
  -4  16  16 227.522 181.615   2
  -4  16 -16 500.550 243.431   2
   4  16 -16 100.229 293.245   3
   4 -16 -16 18.9630 291.309   1
   4 -16  16 308.027 167.040   4
   4  16  16 419.674 138.323   2
   4  16 -18-233.380 232.487   1
   4  16  18 353.012 193.184   3
  -4  16  18 294.306 198.011   3
  -4  16 -18 413.616 346.106   3
  -4  16 -18 432.406 254.678   2
   4 -16  18 301.805 188.440   5
  -4 -16  18 318.406 238.866   5
   4  16 -18 167.130 333.654   3
  -4  16  18 599.693 202.247   2
   4 -16 -18 29.5622 305.519   1
   4 -16  18 321.394 176.009   4
   4  16  18 216.574 144.287   2
   4 -16 -20 36803.9 1076.06   1
  -4  16  20 37068.5 970.665   3
   4  16  20 38677.9 908.092   2
   4 -16  20 37492.3 983.795   5
  -4  16 -20 38339.0 1121.94   3
   4  16 -20 36812.1 1013.39   1
   4  16  20 38726.3 973.071   3
  -4 -16  20 40343.5 1028.64   5
  -4  16  20 38287.6 966.828   2
   4 -16  20 38021.2 973.502   4
   4  16 -22 662.353 265.856   1
   4  16  22 283.932 204.876   3
  -4  16  22 456.640 208.200   3
  -4  16 -22 515.267 281.991   2
   4 -16  22 277.796 219.445   5
   4 -16 -22 192.057 320.440   1
  -4 -16  22 70.5646 263.937   5
  -4  16 -22 322.807 366.115   3
   4 -16  22 257.232 193.152   4
   4  16  22 586.251 171.865   2
  -4  16  22 449.165 215.452   2
   4  16  24 5106.98 325.824   3
   4 -16  24 4744.78 331.033   5
  -4 -16  24 5339.51 379.917   5
   4  16  24 5740.41 270.679   2
   4  16 -24 5547.57 377.929   1
   4 -16  24 5386.48 313.685   4
  -4  16  26-37.8283 210.935   3
  -4 -16  26 231.437 284.050   5
  -4  16  26-34.1587 210.912   2
   4 -16  26-39.4337 211.867   4
   4  16  28 4524.89 321.871   3
  -4  16  28 4367.39 309.633   3
   4  16  28 4282.74 265.246   2
   4 -16  28 5162.67 354.892   5
  -4  16  28 5275.64 317.151   2
   4  16 -30 191.428 319.803   1
   4  16  30 252.005 248.754   3
  -4  16  30-24.3251 242.772   3
   4 -16  30-234.628 252.847   5
  -4  16  30-79.7670 233.197   2
  -4 -16  30 33.0557 296.401   5
   4  16  30 35.1070 205.082   2
   4 -16  30-140.766 236.823   4
  -4  16  32 5035.03 342.972   3
   4 -16  32 5545.07 389.800   5
  -4 -16  32 5364.46 412.040   5
   4  16 -32 5993.31 424.393   1
  -4  16  32 5238.02 336.068   2
   4 -16  32 4802.77 359.751   4
   4  16  32 5321.47 300.595   4
   4  16 -34 113.747 312.923   1
   4  16  34 143.863 213.444   4
   4 -16  34-104.838 269.959   5
  -4  16  34-88.3253 258.629   3
  -4 -16  34 82.4444 309.688   5
  -4  16  34 23.2160 257.752   2
  -4  18   0 133.985 149.255   2
  -4  18   0-28.8588 162.247   3
   4 -18   0 144.034 146.824   4
   4 -18   0 155.876 97.8745   5
   4  18   0 125.889 163.626   1
  -4  18   2 56593.7 1290.45   2
  -4  18  -2 56517.3 1292.61   2
  -4  18   2 55685.8 1305.32   3
  -4  18  -2 55771.1 1322.10   3
   4  18  -2 57694.6 1306.15   1
   4  18   2 58166.4 1297.57   1
   4 -18   2 52578.2 1233.53   5
   4 -18   2 55292.6 1294.78   4
  -4  18   4 269.573 154.236   2
   4  18   4 257.326 126.931   3
  -4  18   4 309.351 152.476   3
   4 -18   4 277.496 87.3508   5
  -4  18  -4 212.798 158.645   2
   4  18   4 66.0400 157.192   1
  -4  18  -4 388.441 181.772   3
   4 -18   4 181.336 141.453   4
   4  18  -4 78.8014 173.396   1
  -4  18   6 1889.16 184.453   2
   4  18   6 2044.92 169.414   3
  -4  18  -6 1969.33 200.629   2
  -4  18   6 1918.38 183.271   3
   4  18  -6 2196.37 217.217   1
  -4  18  -6 1948.01 238.801   3
   4  18   6 1798.82 114.255   2
  -4  18   8 864.849 172.361   3
   4 -18   8 967.765 113.458   5
   4  18   8 899.096 157.693   3
   4  18   8 806.411 99.5594   2
   4  18  -8 943.392 194.269   3
  -4  18  -8 647.214 229.351   3
  -4  18  -8 1079.44 190.534   2
   4 -18   8 765.648 142.934   4
   4  18  -8 1142.78 204.313   1
   4  18  10 13663.6 360.399   2
   4  18  10 14859.8 440.320   3
  -4  18  10 14738.9 447.370   3
  -4  18 -10 14888.5 529.336   3
  -4  18 -10 13842.7 465.241   2
   4 -18  10 14001.4 397.620   5
   4  18 -10 14271.1 497.609   3
   4  18 -10 14763.0 472.441   1
   4 -18  10 14008.2 421.911   4
  -4  18  10 15771.5 446.525   2
   4  18 -12 109.432 204.071   1
  -4  18  12 279.998 181.079   2
   4  18  12 393.714 127.838   2
   4  18  12 286.570 188.838   3
  -4  18  12 178.489 163.321   3
  -4  18 -12 308.517 210.440   2
   4 -18  12 198.873 129.979   5
   4  18 -12 298.102 239.178   3
  -4  18 -12 155.829 265.849   3
   4 -18  12 242.067 142.508   4
   4 -18  14 2204.48 196.276   4
   4  18  14 2587.34 228.947   3
  -4  18  14 1948.03 212.600   3
  -4  18 -14 2459.63 265.228   2
   4  18  14 2395.99 167.030   2
  -4  18 -14 2174.90 345.711   3
   4  18 -14 2414.40 256.922   1
   4 -18  14 2125.70 190.775   5
  -4  18  14 2639.78 224.600   2
  -4 -18  14 2397.37 243.250   5
   4  18 -14 2110.41 303.750   3
   4 -18 -14 2676.30 332.010   1
   4  18  16 263.287 138.484   2
   4  18 -16 182.503 228.320   1
  -4  18  16 136.603 188.049   3
  -4  18  16 89.9832 190.610   2
  -4  18 -16 288.768 275.934   2
   4 -18  16-115.918 180.783   5
   4 -18 -16-297.045 311.437   1
   4  18 -16 353.282 306.856   3
  -4 -18  16 602.086 229.373   5
   4 -18  16-390.970 194.773   4
   4  18  16 211.638 184.835   3
  -4  18 -18 18564.2 603.788   2
  -4 -18  18 17207.1 581.970   5
   4 -18  18 19436.4 560.842   5
  -4  18 -18 18204.6 705.958   3
   4  18 -18 18256.1 599.654   1
   4 -18  18 17531.7 537.070   4
   4  18  18 18853.6 555.632   3
   4  18  18 18572.8 488.659   2
  -4  18  18 18575.6 544.414   2
  -4  18  18 17074.4 548.014   3
   4 -18 -18 18051.0 665.545   1
  -4  18  20 3346.27 267.528   3
   4 -18 -20 3480.89 381.179   1
   4 -18  20 3336.70 261.110   5
  -4 -18  20 3518.29 308.507   5
  -4  18 -20 3291.93 424.350   3
   4  18 -20 3936.68 316.144   1
   4  18  20 3599.78 212.832   2
   4  18  20 3088.01 262.249   3
   4 -18  20 3191.75 247.974   4
  -4  18  20 3693.28 264.277   2
  -4  18 -20 3765.46 334.929   2
   4  18  22 17776.9 558.628   3
   4  18 -22 17213.1 610.101   1
   4 -18  22 17325.0 569.580   5
  -4  18 -22 17092.4 727.388   3
   4  18  22 17374.5 493.248   2
  -4 -18  22 16878.8 606.722   5
   4 -18  22 17637.9 558.472   4
  -4  18 -22 18640.7 631.927   2
   4  18  24 162.659 223.411   3
  -4  18 -24 30.0075 288.687   2
  -4 -18  24-270.213 267.364   5
   4  18  24-50.4372 168.810   2
   4 -18  24-268.821 209.241   4
  -4  18  24 152.461 209.718   2
   4 -18  24 285.221 227.027   5
   4  18 -26 833.243 290.572   1
  -4  18  26 322.962 220.783   3
  -4  18 -26-68.3366 381.621   3
  -4  18 -26 193.453 316.772   2
  -4 -18  26 101.594 282.122   5
  -4  18  26 625.407 219.807   2
   4  18 -28-112.545 302.643   1
   4  18  28 172.903 230.992   3
  -4  18  28-228.391 226.900   3
   4 -18  28 66.0967 232.339   5
  -4  18 -28-68.6044 391.335   3
  -4 -18  28-160.623 293.825   5
   4  18  28 75.1070 188.706   2
  -4  18  28-7.02654 222.846   2
  -4  18  30 4403.25 319.930   3
   4  18 -30 4651.98 390.360   1
  -4  18 -30 3433.52 459.377   3
   4 -18  30 4761.71 353.765   5
   4  18  30 4474.80 330.313   3
  -4 -18  30 4364.73 398.258   5
   4  18  30 3912.75 269.601   2
  -4  18  30 4767.63 319.410   2
  -4  18  32-251.157 251.759   3
   4 -18  32 357.756 262.826   5
  -4 -18  32-92.5994 299.376   5
  -4  18 -32-136.952 380.875   3
  -4  18  32-294.365 244.144   2
   4  18 -32 11.1255 302.895   1
  -4  20   0 31116.1 796.498   2
   4  20   0 31084.5 782.820   3
   4  20   0 33196.5 820.851   1
  -4  20   0 31482.5 820.162   3
  -4  20   2 233.479 164.087   3
  -4  20  -2 266.537 175.238   2
   4  20   2 173.267 143.864   3
  -4  20   2-30.0431 162.637   2
   4  20  -2-65.9698 147.574   3
  -4  20  -2 248.491 190.516   3
   4  20   2 148.290 179.702   1
   4  20  -2 196.095 183.204   1
  -4  20   4 7561.41 299.235   2
  -4  20  -4 7240.14 306.810   2
   4  20   4 6861.42 278.202   3
  -4  20   4 6756.01 302.032   3
   4  20  -4 6903.54 292.840   3
  -4  20  -4 7076.40 338.922   3
   4  20   4 7055.67 309.017   1
   4  20  -4 6758.14 319.703   1
  -4  20   6-20.3714 165.089   2
   4  20   6 43.0096 147.159   3
   4  20  -6 131.443 173.977   3
  -4  20   6 102.601 170.202   3
  -4  20  -6 246.639 182.547   2
   4  20   6 37.0826 119.860   2
  -4  20  -6-172.120 216.871   3
   4  20  -6-69.0966 204.846   1
   4  20   8 10274.7 361.879   3
   4  20   8 10578.8 299.441   2
  -4  20  -8 10783.3 386.222   2
  -4  20   8 9856.08 368.547   3
  -4  20  -8 10222.5 438.321   3
   4  20  -8 10663.0 406.340   3
   4  20  -8 10351.0 401.976   1
  -4  20   8 10858.0 368.769   2
  -4  20  10 220.665 181.677   2
   4  20  10 53.5349 172.194   3
   4  20  10 177.625 118.760   2
  -4  20  10 203.455 171.407   3
  -4  20 -10 43.7717 256.946   3
  -4  20 -10 180.730 203.820   2
   4  20 -10 229.819 215.250   1
   4  20  12 9607.03 362.336   3
  -4  20  12 9866.11 361.762   3
  -4  20 -12 9901.52 393.589   2
   4 -20  12 9165.41 316.243   5
   4  20 -12 9960.97 409.656   1
  -4  20 -12 9598.88 466.301   3
  -4  20  12 9641.63 359.308   2
   4  20  12 9115.34 287.110   2
   4  20  14 314.379 139.285   2
   4  20  14 167.049 183.268   3
  -4  20  14 251.253 189.217   3
   4 -20  14 89.7625 147.216   5
  -4  20 -14-169.292 233.511   2
  -4  20 -14 153.658 308.726   3
  -4  20  14 201.162 197.274   2
   4  20 -14-7.54442 221.939   1
   4  20  16 1275.58 162.821   2
  -4  20  16 1224.60 209.836   2
   4  20  16 1152.84 209.057   3
  -4  20  16 1020.72 204.564   3
   4 -20 -16 1086.08 339.405   1
  -4  20 -16 1105.71 266.491   2
   4 -20  16 1550.64 189.671   5
  -4  20 -16 1470.19 350.762   3
  -4  20  18 983.830 210.886   2
   4 -20 -18 1217.69 344.276   1
   4  20  18 650.504 206.295   3
  -4  20  18 1020.68 211.936   3
  -4  20 -18 808.879 345.607   3
   4 -20  18 732.606 183.303   5
  -4  20 -18 929.509 264.413   2
   4  20  18 641.960 159.607   2
   4  20 -18 1053.73 261.933   1
   4  20  20 19132.7 582.613   3
   4 -20 -20 18599.4 698.110   1
   4 -20  20 18131.6 582.416   5
  -4  20 -20 19007.4 748.725   3
  -4  20 -20 18668.1 633.660   2
   4  20  20 19263.8 515.801   2
   4  20  22 301.102 206.606   3
  -4  20  22 196.125 210.073   3
  -4  20 -22 176.911 287.351   2
   4 -20  22 421.421 210.130   5
   4  20  22 48.5591 167.896   2
  -4  20  22 345.107 210.657   2
  -4  20  24 1758.52 247.338   3
   4 -20  24 1780.92 265.730   5
  -4  20 -24 2531.88 434.273   3
  -4  20  24 1770.37 241.507   2
   4  20 -24 1759.83 304.395   1
   4  20  26 63.8927 224.346   3
  -4  20  26-34.3297 218.706   2
  -4  20  26-250.617 228.151   3
  -4  20 -26-126.576 393.342   3
   4  20  26-29.9632 180.586   2
   4  20 -26-29.6716 286.961   1
   4  20  28 2438.03 284.834   3
  -4  20  28 1899.92 265.523   3
   4  20  28 2477.66 231.845   2
   4 -20  28 2149.42 292.766   5
  -4  20 -28 1758.43 431.874   3
  -4  20  28 2691.43 270.758   2
   4  20 -28 2050.75 352.915   1
  -4  20 -30-488.850 416.682   3
   4  20  30 17.4059 246.596   3
  -4  20  30 121.564 237.734   3
  -4  20  30 64.7487 233.988   2
   4 -20  30 249.716 260.617   5
   4  20  30 451.205 207.711   2
   4  20 -30 290.519 319.538   1
   4  20  32 3701.22 319.774   3
   4 -20  32 3373.22 337.997   5
  -4  20 -32 2279.29 470.875   3
  -4  20  32 3392.77 303.603   3
  -4  20  32 3528.20 299.515   2
   4  20  32 3483.09 268.301   2
   4  20 -32 3244.28 379.831   1
  -4  22   0-21.9534 177.658   2
  -4  22   0 66.0805 186.422   3
   4  22   0-43.3749 203.824   1
   4  22   0-31.2155 159.045   3
  -4  22   2 11768.4 390.689   2
  -4  22  -2 10807.5 391.459   2
   4  22   2 11206.3 376.512   3
   4  22  -2 10424.6 378.808   3
  -4  22   2 11146.4 402.406   3
   4  22   2 11185.0 406.365   1
   4  22  -2 11293.3 419.348   1
  -4  22  -2 11001.1 420.015   3
  -4  22   4-91.7106 181.335   2
  -4  22  -4 279.061 187.419   2
  -4  22  -4-44.2918 214.796   3
  -4  22   4-111.450 184.778   3
   4  22   4-82.3808 141.968   2
   4  22   4-36.2297 165.179   3
   4  22  -4 257.062 205.296   1
  -4  22   6 980.674 197.593   2
   4  22   6 1016.68 181.842   3
  -4  22   6 984.075 199.398   3
   4  22   6 1030.06 152.027   2
  -4  22  -6 1123.97 214.963   2
  -4  22  -6 1053.43 243.882   3
   4  22  -6 912.099 221.990   1
  -4  22   8 38.1267 178.841   2
   4  22   8-11.1775 167.153   3
  -4  22  -8 110.518 206.563   2
  -4  22   8 210.695 187.454   3
  -4  22  -8 58.5950 237.451   3
   4  22   8 78.1104 132.130   2
   4  22  -8-220.177 216.302   1
   4  22  10 12008.1 415.177   3
  -4  22  10 11860.9 413.582   3
  -4  22 -10 12208.1 439.611   2
   4  22 -10 12855.9 451.437   1
   4  22  10 11752.9 343.183   2
  -4  22 -10 11444.7 492.316   3
  -4  22  10 12178.7 411.813   2
  -4  22  12 170.170 191.416   2
   4  22  12 312.366 140.527   2
   4  22  12 573.706 196.100   3
  -4  22 -12 393.730 230.681   2
  -4  22  12 506.578 192.162   3
  -4  22 -12 350.476 289.692   3
   4  22 -12 501.123 229.391   1
  -4  22 -14 3858.51 369.129   3
   4  22  14 4340.00 269.802   3
  -4  22  14 3733.34 260.361   3
  -4  22 -14 3946.99 296.305   2
   4  22 -14 3872.16 303.000   1
  -4  22  14 3820.00 269.511   2
   4  22  14 3508.76 198.975   2
   4  22  16 38.8665 146.569   2
  -4  22  16-52.0932 200.115   2
   4  22  16-6.74356 199.366   3
  -4  22  16 13.3272 186.603   3
  -4  22 -16 61.3149 239.511   2
   4 -22 -16 190.168 324.825   1
  -4  22 -16-22.4566 327.469   3
   4  22 -16 357.237 238.145   1
   4  22  18 8854.73 388.456   3
  -4  22 -18 9789.64 439.383   2
   4 -22 -18 8884.30 503.006   1
   4  22  18 9558.59 317.447   2
  -4  22  20-517.145 226.660   2
   4  22  20 180.070 204.939   3
  -4  22  20-94.6222 229.606   3
   4  22 -20 355.310 257.420   1
   4  22  20 33.7190 157.947   2
  -4  22  22 5175.29 318.053   3
  -4  22 -22 5832.42 496.655   3
   4  22 -22 4611.86 352.924   1
   4  22  22 5672.71 269.755   2
  -4  22  22 5548.84 310.312   2
  -4  22  24 72.7982 208.874   2
   4  22  24 193.704 222.578   3
  -4  22  24 15.2933 209.960   3
  -4  22 -24 149.429 293.030   2
  -4  22 -24-70.6271 402.876   3
   4  22 -24 164.081 258.939   1
   4  22  24 4.80402 176.873   2
   4  22  26 348.888 230.447   3
  -4  22  26 111.324 232.316   3
  -4  22 -26 29.0514 393.899   3
  -4  22 -26-53.2467 315.717   2
   4  22  26 91.8005 187.370   2
  -4  22  26 272.754 229.412   2
   4  22 -26-341.965 293.675   1
   4  22  28 119.347 243.282   3
  -4  22  28-144.712 231.353   3
  -4  22  28-83.9440 228.958   2
  -4  22 -28-329.885 335.543   2
  -4  22 -28 43.9912 402.622   3
   4  22  28 306.221 188.597   2
   4  22 -28-355.498 313.398   1
   4  22  30 3607.87 328.650   3
  -4  22  30 3823.93 308.561   3
   4  22 -30 3727.00 390.406   1
  -4  22 -30 3419.06 484.840   3
   4  22  30 3874.79 265.121   2
  -4  22  30 3564.62 298.510   2
  -4  24   0 10152.6 388.517   2
  -4  24   0 10574.9 408.943   3
   4  24   0 11197.2 419.272   1
  -4  24  -2 207.602 216.745   3
  -4  24  -2 47.4300 193.621   2
   4  24  -2 102.955 223.120   1
  -4  24   2 79.5208 192.747   2
  -4  24   2 154.665 191.232   3
  -4  24   4 1521.37 210.447   2
  -4  24   4 1654.43 218.459   3
  -4  24  -4 1426.30 223.088   2
   4  24   4 1113.42 171.627   2
  -4  24  -4 1416.25 245.135   3
   4  24  -4 1465.91 242.622   1
   4  24   4 1250.54 198.505   3
  -4  24   6-91.5703 192.872   2
   4  24   6-163.334 175.037   3
  -4  24   6 178.104 185.980   3
  -4  24  -6 322.422 242.627   3
   4  24   6-110.498 150.569   2
  -4  24  -6-92.7590 210.007   2
   4  24  -6 49.4063 215.542   1
  -4  24  -8 9393.24 446.955   3
  -4  24  -8 10244.2 401.801   2
  -4  24   8 9701.10 381.500   3
   4  24  -8 9562.50 409.291   1
   4  24   8 9655.36 374.334   3
   4  24   8 9830.19 319.602   2
  -4  24   8 10416.5 382.557   2
  -4  24  10 315.080 193.993   2
   4  24  10 481.204 195.457   3
   4  24  10 496.563 144.414   2
  -4  24  10 319.116 188.155   3
  -4  24 -10 426.842 224.342   2
  -4  24 -10 250.504 267.282   3
   4  24 -10 440.503 229.472   1
   4  24  12 13428.7 461.146   3
  -4  24  12 13184.1 452.160   3
  -4  24 -12 13205.3 469.772   2
  -4  24 -12 14103.3 552.239   3
   4  24 -12 13572.2 492.667   1
  -4  24  12 13464.1 450.157   2
   4  24  12 12250.4 377.721   2
   4  24  14 3.62608 148.701   2
   4  24  14-265.436 206.977   3
  -4  24 -14-73.5474 232.918   2
  -4  24 -14 181.026 298.007   3
   4  24  16 682.578 164.843   2
   4  24  16 930.505 221.783   3
   4  24  18-73.1931 159.929   2
  -4  24  18 74.1821 204.992   2
   4  24  18 95.9923 209.335   3
  -4  24  18 7.16078 195.210   3
  -4  24 -18-325.150 319.547   3
   4  24 -18-452.818 250.743   1
   4 -24 -18 389.170 345.870   1
  -4  24  20 6074.93 334.226   3
  -4  24 -20 6762.89 393.026   2
  -4  24 -20 6100.32 490.285   3
   4  24 -20 6160.05 374.888   1
   4  24  20 7201.68 284.803   2
  -4  24  20 6079.47 318.693   2
  -4  24 -22 239.922 285.030   2
   4  24  22 170.174 218.356   3
  -4  24  22-256.894 215.369   3
  -4  24 -22 296.754 389.308   3
   4  24 -22 286.776 254.166   1
  -4  24  22-102.541 205.513   2
  -4  24 -24 797.568 310.257   2
   4  24  24 1003.52 199.554   2
   4  24  24 676.322 247.980   3
  -4  24  24 1178.69 234.438   3
  -4  24 -24 803.688 413.754   3
   4  24 -24 1036.66 299.489   1
  -4  24  24 622.871 230.318   2
   4  24  26-82.9652 242.519   3
  -4  24  26 96.0759 226.699   3
   4  24  26-72.7021 188.063   2
  -4  24 -26-73.0364 400.292   3
   4  24 -26 248.964 292.596   1
  -4  24  26 74.5023 220.057   2
  -4  24 -26 63.0863 308.052   2
   4  24  28 1279.97 269.244   3
  -4  24  28 1261.93 263.595   3
   4  24  28 1309.25 214.748   2
  -4  24 -28 1476.58 358.785   2
   4  24 -28 1536.54 320.219   1
  -4  24 -28 1009.67 431.458   3
  -4  24  28 1410.51 260.806   2
  -4  26   0-224.878 195.175   2
  -4  26   0 212.660 211.024   3
  -4  26   2 4399.70 275.489   2
  -4  26  -2 4050.88 278.797   2
  -4  26   2 4377.16 286.231   3
   4  26   2 4018.95 236.683   2
  -4  26  -2 4299.28 302.631   3
   4  26  -2 4439.68 308.689   1
  -4  26   4 36.2375 199.561   2
  -4  26  -4 31.3901 201.797   2
   4  26  -4 127.367 224.935   1
   4  26   4-93.0058 165.824   2
  -4  26  -4-170.422 237.359   3
  -4  26   4-139.459 201.015   3
  -4  26   6 891.531 212.444   2
  -4  26  -6 1100.89 273.442   3
   4  26   6 853.329 175.427   2
  -4  26   6 810.768 215.787   3
   4  26  -6 651.600 244.627   1
  -4  26  -6 734.257 226.249   2
  -4  26   8 185.271 197.129   3
  -4  26  -8 117.505 263.625   3
   4  26   8 195.052 160.009   2
  -4  26  -8-92.4850 219.362   2
   4  26  10 17666.6 561.737   3
   4  26  10 17997.8 490.074   2
   4  26  12 190.333 195.094   3
  -4  26  14 1657.14 239.340   2
   4  26  14 1830.92 242.538   3
  -4  26  14 1469.66 222.437   3
  -4  26 -14 1833.94 275.059   2
  -4  26 -14 1748.02 332.695   3
   4  26 -14 1406.26 258.311   1
  -4  26  16-86.9745 212.313   2
   4  26  16 74.9924 208.162   3
  -4  26  16 64.0649 204.360   3
  -4  26 -16 125.714 302.409   3
   4  26 -16 185.327 238.960   1
  -4  26 -16-537.334 261.083   2
  -4  26  18 2603.85 257.589   3
  -4  26 -18 2881.76 315.613   2
  -4  26 -18 2534.49 389.561   3
   4  26 -18 2662.73 294.627   1
  -4  26  18 2848.40 258.357   2
  -4  26  20-113.711 200.748   2
   4  26  20 23.7865 225.874   3
  -4  26  20 307.338 205.559   3
   4  26 -20 151.535 256.517   1
  -4  26 -20 307.128 358.357   3
  -4  26 -20-61.1868 271.101   2
   4  26  22 3208.47 301.084   3
  -4  26  22 2925.89 281.069   3
  -4  26 -22 3307.34 338.167   2
  -4  26 -22 2977.59 443.961   3
   4  26 -22 2924.60 322.007   1
   4  26  22 3767.83 240.335   2
  -4  26  22 3352.79 271.912   2
   4  26  24-148.081 233.225   3
  -4  26  24 23.4866 218.413   3
  -4  26 -24-223.816 292.154   2
  -4  26 -24 236.971 385.454   3
   4  26 -24 256.510 266.867   1
   4  26  24 65.7624 185.975   2
  -4  26  24 171.925 214.548   2
   4  26  26-307.553 256.069   3
  -4  26  26 40.2085 235.607   3
   4  26 -26-9.81154 286.968   1
  -4  26 -26 527.145 314.989   2
   4  26  26 10.5012 187.295   2
  -4  26 -26-558.476 415.469   3
  -4  26  26 6.72922 232.363   2
   4  28   0 3968.79 250.733   2
   4  28   2 191.297 179.922   2
   4  28   4 551.584 176.495   2
   4  28  -4 330.431 243.585   1
  -4  28   6 12.5574 195.521   2
   4  28   6 81.8355 170.147   2
  -4  28  -6-6.69190 206.807   2
   4  28   8 4880.95 244.833   2
  -4  28  -8 4630.91 302.643   2
  -4  28   8 4276.65 292.444   3
  -4  28  -8 4088.35 341.880   3
  -4  28   8 4773.81 298.845   2
  -4  28  10 373.108 213.738   2
   4  28 -10 615.694 249.044   1
  -4  28 -10 366.293 228.401   2
  -4  28  10-165.125 197.453   3
  -4  28 -10 333.042 254.140   3
  -4  28 -12 7791.40 448.185   3
  -4  28  12 8267.99 372.194   3
  -4  28 -12 7481.49 380.457   2
   4  28 -12 8291.58 404.684   1
  -4  28  14 64.2904 222.182   2
  -4  28  14-136.798 206.091   3
  -4  28 -14 30.0995 230.761   2
  -4  28 -14 97.0095 294.419   3
   4  28 -14-228.064 238.736   1
  -4  28  16 242.919 218.036   2
  -4  28  16 58.5175 213.599   3
  -4  28 -16 182.995 311.599   3
   4  28 -16 267.322 256.235   1
  -4  28 -16 70.7205 241.990   2
  -4  28  18 25.1752 204.026   2
   4  28  18-48.9479 228.882   3
  -4  28  18 264.141 213.829   3
  -4  28 -18 321.038 256.731   2
  -4  28 -18-339.372 340.678   3
   4  28 -18 158.583 262.207   1
   4  28  20 3939.51 312.058   3
  -4  28  20 3902.24 292.872   3
  -4  28 -20 3585.89 345.151   2
   4  28 -20 3772.03 344.665   1
  -4  28 -20 3760.43 423.711   3
  -4  28  20 3535.83 275.193   2
   4  28  22 8.42376 234.718   3
  -4  28 -22 401.709 280.269   2
  -4  28  22-39.2297 225.121   3
  -4  28 -22-467.694 361.879   3
   4  28 -22-55.8780 274.252   1
  -4  28  22 362.929 223.886   2
   4  28  24 746.438 259.001   3
  -4  28  24 800.854 241.168   3
  -4  28 -24 658.277 303.854   2
   4  28 -24 1053.33 309.959   1
  -4  28  24 667.310 234.428   2
  -4  30   0 124.677 218.757   2
  -4  30   0 32.7892 223.176   3
  -4  30   2 2308.32 255.141   2
  -4  30   2 1844.41 254.733   3
  -4  30  -2 2241.72 259.714   3
   4  30   4-211.216 182.255   2
  -4  30  -4 43.7511 232.511   3
  -4  30   4-85.2985 208.807   2
  -4  30   4-62.6349 208.187   3
  -4  30  -4 13.6671 220.796   2
  -4  30   6 399.475 225.321   2
  -4  30  -6 632.672 259.568   3
   4  30  -6 284.805 244.547   1
  -4  30  -6 6.87343 226.821   2
  -4  30   6 473.987 227.252   3
  -4  30  -8-123.669 255.209   3
   4  30  -8 185.803 231.740   1
  -4  30   8 262.059 217.632   2
  -4  30   8 7.56825 210.875   3
  -4  30  -8-253.567 229.588   2
  -4  30 -10 5198.81 332.284   2
  -4  30  10 5609.35 333.421   3
  -4  30 -10 5699.19 378.404   3
  -4  30  10 6205.32 330.935   2
   4  30 -10 5464.34 360.513   1
  -4  30  12-117.844 228.198   2
  -4  30  12-111.030 212.010   3
  -4  30 -12-177.272 228.745   2
  -4  30 -12-125.685 282.702   3
   4  30 -12 8.70395 246.762   1
  -4  30  14 693.811 242.009   2
  -4  30  14 798.982 228.961   3
  -4  30 -14 797.004 295.424   3
  -4  30 -14 403.966 249.995   2
   4  30 -14 738.933 269.023   1
  -4  30  16-7.57602 205.984   3
   4  30 -16 62.2841 273.283   1
  -4  30 -16 56.8902 310.580   3
  -4  30 -16-31.5857 250.191   2
  -4  30  16 6.56398 216.012   2
  -4  30  18 2109.58 249.222   2
  -4  30  18 1709.91 257.503   3
  -4  30 -18 2029.19 363.919   3
  -4  30 -18 2259.10 296.228   2
   4  30 -18 1516.77 335.105   1
  -4  30  20-143.819 218.891   2
  -4  30  20 210.692 218.392   3
  -4  30 -20 50.7745 335.891   3
  -4  30 -20-249.779 258.173   2
   4  30 -20-405.280 280.999   1
  -4  32   0 2707.38 272.615   2
  -4  32   0 2565.21 284.550   3
   4  32   2 10.6359 197.612   2
  -4  32   2 74.6888 220.811   2
   4  32  -2-17.0939 205.810   2
  -4  32   2-24.8247 226.762   3
  -4  32  -2 163.499 229.756   3
  -4  32  -2-123.999 221.220   2
   4  32   4 386.898 195.786   2
  -4  32   4 88.2491 229.714   2
  -4  32  -4 517.144 246.292   3
  -4  32  -4 6.99828 224.048   2
   4  32  -4 11.7396 209.768   2
  -4  32   4 555.689 237.882   3
   4  32  -6 17.9892 209.588   2
  -4  32  -6 93.9384 243.491   3
  -4  32   6 168.719 225.570   2
  -4  32  -6 7.09071 222.577   2
  -4  32   6-128.617 225.663   3
  -4  32   8 2033.88 272.482   2
   4  32  -8 2117.26 297.968   1
  -4  32   8 2436.94 276.982   3
  -4  32  -8 1994.21 294.339   3
  -4  32  10 13.2631 222.239   2
  -4  32 -10 110.970 275.557   3
   4  32 -10-53.0858 250.983   1
  -4  32  10 287.003 220.575   3
  -4  32 -10 7.31784 234.444   2
  -4  32  12 1998.35 268.982   2
  -4  32  12 1967.71 261.193   3
  -4  32 -12 1492.40 304.954   3
   4  32 -12 1961.94 292.504   1
  -4  32 -12 1775.13 276.138   2
  -4  32  14 33.4923 218.841   2
  -4  32  14-185.086 219.424   3
  -4  32 -14 276.827 236.178   2
  -4  32 -14 66.1993 283.269   3
   4  32 -14-81.5305 262.067   1
  -4  32  16 140.416 223.990   2
  -4  32  16 195.021 221.433   3
   4  32 -16-128.541 272.357   1
  -4  32 -16 7.93609 250.235   2
  -4  32 -16 493.894 323.246   3
   4  34   0 23.0677 218.796   2
  -4  34   0 8.75129 235.094   3
  -4  34   0 76.2688 226.004   2
   4  34   2-61.3539 238.147   2
  -4  34   2 1596.01 256.297   2
  -4  34  -2 1425.15 275.056   3
   4  34  -2-5.96044 239.917   2
  -4  34   2 1477.73 268.800   3
  -4  34  -2 1779.92 260.743   2
   4  34   4 75.8893 215.944   2
  -4  34   4-132.470 226.431   2
  -4  34   4 310.193 236.591   3
   4  34  -4 450.724 222.272   2
  -4  34  -4-137.386 246.221   3
  -4  34  -4-7.12768 228.029   2
  -4  34   6 262.516 236.220   2
  -4  34   6 541.747 238.879   3
  -4  34  -6 29.1380 239.968   2
  -4  34  -6 56.7519 251.877   3
   4  34  -6-6.32515 222.166   2
  -4  34   8-158.104 226.632   2
  -4  34  -8-65.7611 235.977   2
   4  34  -8-6.47346 224.179   2
  -4  34   8-163.625 228.963   3
  -4  34  -8-19.9950 269.846   3
  -4  34  10 1715.64 256.460   2
  -4  34 -10 1860.88 314.858   3
  -4  34 -10 1316.78 258.791   2
  -4  34  10 1181.97 251.757   3
   5  -1  -1 12287.7 369.510   1
   5   1  -1 12972.4 361.094   1
  -5   1   1 12679.0 304.426   3
   5   1  -1 12432.7 306.173   4
  -5  -1   1 12625.2 289.213   3
   5  -1   1 12067.3 356.029   1
  -5  -1  -1 12560.1 302.782   2
  -5   1  -1 12796.7 320.750   3
  -5  -1  -1 13064.3 310.376   3
   5   1  -1 12989.5 327.020   5
  -5   1  -1 12370.1 313.334   2
   5  -1  -1 12501.7 313.933   4
   5   1   1 11985.1 297.685   4
   5  -1  -1 12142.8 323.652   5
  -5  -1   1 12934.0 310.603   2
   5  -1   1 13027.4 319.605   5
   5   1   1 13049.1 319.542   5
   5   1   1 12761.2 350.483   1
  -5   1   1 12500.3 319.311   2
   5  -1   1 12943.3 306.539   4
  -5   1  -3 30791.4 719.289   3
   5  -1  -3 29247.3 712.888   5
  -5  -1   3 31124.6 671.380   3
  -5   1   3 32108.1 685.232   3
  -5   1  -3 29920.1 693.311   2
   5   1   3 30891.6 698.126   5
   5  -1   3 29377.0 732.537   1
   5  -1   3 30782.4 687.592   4
   5  -1  -3 30878.2 705.128   4
  -5  -1   3 31412.5 699.188   2
   5   1   3 30356.1 678.930   4
  -5   1   3 30411.9 706.226   2
   5  -1   3 30592.4 699.852   5
  -5  -1  -3 31685.4 680.054   2
   5   1  -3 30407.0 744.772   1
   5  -1  -3 31315.6 754.030   1
   5   1   3 30927.0 723.295   1
  -5   1  -5 6641.20 199.365   2
   5   1   5 6624.81 227.789   1
  -5  -1   5 6878.68 182.983   3
  -5   1   5 6973.40 192.834   3
   5   1   5 6481.13 200.702   5
   5   1  -5 6505.34 257.174   1
   5  -1   5 6861.30 191.651   4
  -5  -1   5 6544.27 210.807   2
   5  -1   5 6726.49 203.780   5
  -5   1   5 6941.46 221.185   2
   5   1   5 6778.44 184.088   4
   5  -1  -5 6404.94 269.322   1
  -5  -1  -5 7198.51 183.254   2
  -5   1  -7 71210.6 1556.89   2
  -5  -1   7 70144.8 1542.51   3
  -5   1   7 72775.7 1553.98   3
   5   1   7 72225.2 1564.89   1
  -5  -1   7 72438.1 1570.99   2
   5   1   7 70573.5 1566.20   5
   5   1  -7 68981.7 1611.40   1
   5  -1   7 71534.0 1568.00   5
  -5   1   7 72496.8 1576.82   2
   5  -1  -7 68566.4 1622.54   1
   5   1   7 71241.1 1542.53   4
   5  -1   7 72142.9 1550.13   4
  -5  -1  -7 72053.5 1539.22   2
  -5  -1   9 5757.43 198.200   3
  -5  -1  -9 5874.41 190.656   2
  -5   1  -9 5854.13 215.683   2
  -5   1   9 5912.56 236.817   2
   5   1   9 5945.46 216.495   5
  -5  -1   9 6276.28 233.855   2
   5   1   9 5936.49 211.121   1
   5   1   9 6117.25 195.618   4
  -5   1   9 6317.21 209.941   3
  -5  -1  11 2787.48 154.478   3
  -5  -1 -11 2995.48 150.901   2
  -5   1 -11 2909.95 171.585   2
  -5   1  11 2825.86 183.533   2
  -5   1  11 2755.61 161.481   3
  -5  -1  11 2826.91 186.844   2
  -5  -1  13 9260.09 297.939   3
  -5  -1  13 9851.31 324.656   2
  -5  -1 -13 9548.53 291.479   2
   5  -1  13 10601.8 328.632   5
  -5   1 -13 9537.44 308.930   2
   5   1 -13 9708.98 368.265   1
   5   1  13 10647.0 327.851   5
   5  -1 -13 9929.80 377.170   1
  -5   1  13 9266.58 299.711   3
   5  -1  13 10335.7 303.986   4
   5   1  13 10334.2 300.226   4
  -5   1 -15 60333.6 1412.18   2
   5   1  15 61275.3 1436.43   5
   5  -1 -15 62957.0 1473.45   1
   5   1 -15 61273.1 1468.70   1
  -5   1  15 64041.2 1431.76   2
   5  -1  15 62265.3 1439.35   5
   5  -1  15 64639.2 1409.70   4
   5   1  15 62737.3 1402.37   4
  -5  -1  17 81893.7 1833.34   3
  -5   1  17 81622.6 1835.64   3
   5  -1 -17 82234.4 1893.21   1
   5   1 -17 85330.9 1896.48   1
   5  -1  17 79192.3 1858.92   5
  -5   1  17 83034.3 1850.72   2
   5   1  17 77934.5 1858.87   5
  -5  -1  17 84734.9 1855.23   2
   5  -1  17 84154.1 1830.88   4
   5   1  17 80347.0 1820.55   4
   5   1 -19 6720.11 336.859   1
   5   1  19 5739.88 287.754   5
   5  -1 -19 6399.46 351.653   1
  -5   1  19 6169.28 289.374   2
  -5   1  19 5988.34 274.980   3
   5  -1  19 5364.52 285.961   5
   5  -1  19 6054.40 260.611   4
   5   1  19 6083.75 256.523   4
  -5  -1  19 6348.53 292.942   4
  -5  -1  21 1477.55 220.873   4
  -5   1  21 1696.51 206.216   3
   5  -1 -21 1149.63 255.583   1
   5   1  21 1228.02 203.725   5
  -5  -1  21 1346.96 244.058   5
  -5   1  21 1566.66 217.597   2
   5  -1  21 1519.61 211.328   5
   5   1 -21 1262.21 247.249   1
   5  -1  21 1597.68 184.333   4
   5   1  21 1485.11 183.144   4
   5   1 -23 3884.55 312.303   1
   5  -1 -23 3737.76 325.427   1
   5   1  23 4880.03 301.860   5
  -5   1  23 4693.69 337.431   5
   5   1  23 4495.37 257.534   4
   5  -1  23 5112.04 264.544   4
   5  -1  23 4509.28 300.688   5
  -5  -1  23 4537.33 338.353   5
  -5  -1  23 4428.14 284.491   4
   5  -1  25 6815.16 366.999   5
   5   1 -25 6949.08 379.205   1
   5  -1 -25 7047.17 385.839   1
   5   1  25 6872.68 370.564   5
  -5   1  25 6905.24 409.753   5
  -5  -1  25 7149.14 408.099   5
   5   1  25 7033.29 321.246   4
   5  -1  25 6845.86 318.568   4
  -5  -1  25 6854.66 346.869   4
  -5   1  25 7248.06 349.536   4
   5   1 -27 6669.28 392.476   1
   5   1  27 6787.70 384.717   5
   5  -1 -27 6425.19 388.009   1
   5  -1  27 6868.55 381.430   5
  -5  -1  27 7219.42 423.893   5
  -5   1  27 6994.14 426.654   5
   5  -1  27 6548.20 331.060   4
   5   1  27 7113.11 328.852   4
  -5  -1  27 6227.50 358.080   4
  -5   1  27 6411.30 351.933   4
  -5  -1  29 1984.38 285.943   4
  -5   1  29 1385.94 268.372   4
   5   1 -29 1919.66 308.257   1
   5   1  29 1515.10 280.676   5
   5  -1 -29 1546.97 304.206   1
  -5  -1  31 322.763 263.619   4
  -5   1  31 87.6533 247.029   4
   5  -1  31 133.522 259.810   5
   5   1  31 209.231 251.162   5
   5   1 -31 780.775 317.110   1
  -5  -1  31 461.645 326.719   5
   5  -1 -31 403.076 275.893   1
  -5   1  31 125.183 300.334   5
   5  -1  31 209.701 218.091   4
   5   1  31 56.5684 214.750   4
  -5   1  33 1068.88 277.354   4
  -5   1  33 1046.76 350.637   5
   5  -1  33 312.937 276.454   5
   5   1  33 495.621 277.917   5
  -5  -1  33 617.850 319.995   5
   5  -1  33 765.115 234.741   4
   5   1  33 856.645 240.163   4
  -5  -1  35 2989.57 337.420   4
   5  -1  35 3281.61 344.119   5
   5   1  35 2704.37 337.195   5
  -5  -1  35 2601.44 389.154   5
  -5   1  35 3073.72 391.056   5
   5  -1  35 2776.45 304.104   4
  -5   1  35 3039.97 339.217   4
   5   1  35 2366.47 282.580   4
   5   1  37 4228.74 385.184   5
   5  -1  37 3783.62 372.386   5
  -5  -1  37 4090.86 431.647   5
  -5   1  37 3931.19 411.105   5
   5   1  37 4273.55 327.858   4
   5  -1  37 3787.84 328.766   4
  -5  -1  37 3498.67 368.236   4
  -5   1  37 4231.44 366.848   4
   5  -3  -1 2027.05 108.431   5
   5  -3  -1 2121.02 106.208   4
  -5   3  -1 2137.15 126.899   3
   5   3  -1 1857.87 133.753   1
   5  -3  -1 1879.89 162.403   1
   5   3   1 2050.57 126.300   1
   5  -3   1 1976.75 97.7568   4
   5   3   1 1848.46 72.5990   4
   5   3   1 2070.20 98.1453   5
  -5   3   1 1816.80 106.651   3
   5   3  -1 2042.47 108.356   5
   5  -3   1 2060.13 101.594   5
   5  -3   1 1811.96 154.803   1
   5   3  -1 2026.88 84.9152   4
  -5   3   1 2037.62 118.659   2
  -5   3  -1 1945.48 112.053   2
  -5   3  -3 23720.2 596.028   2
   5  -3  -3 25569.6 598.517   4
  -5   3   3 25528.9 584.616   3
   5  -3  -3 25212.3 650.274   1
   5   3   3 25227.0 559.264   4
  -5  -3   3 26111.7 575.908   2
   5  -3   3 26512.3 590.742   5
  -5   3  -3 26306.7 625.697   3
  -5   3   3 24634.4 599.020   2
   5   3   3 25093.0 597.133   1
   5  -3   3 25827.1 584.746   4
   5   3   3 25643.9 585.781   5
   5  -3  -3 25345.7 603.480   5
   5   3  -3 26072.7 627.308   1
   5   3  -5 66040.6 1458.51   1
  -5   3  -5 65654.0 1425.52   2
  -5  -3   5 61846.4 1382.03   3
   5  -3  -5 64042.6 1483.70   1
  -5   3   5 67637.5 1415.76   3
  -5   3  -5 62167.1 1455.92   3
   5   3   5 64626.6 1413.76   5
   5   3   5 67249.6 1412.15   1
  -5  -3   5 65716.6 1411.99   2
   5  -3   5 64954.5 1421.09   5
  -5   3   5 66076.2 1431.00   2
   5  -3   5 65678.2 1411.03   4
   5   3   5 64237.0 1386.84   4
  -5   3  -7 2835.07 164.841   2
  -5   3   7 3166.63 148.920   3
   5  -3  -7 2623.81 229.183   1
   5  -3   7 2746.09 143.783   5
   5   3   7 2859.53 126.234   1
   5   3  -7 2584.68 198.495   1
   5  -3   7 2876.24 134.316   4
   5   3   7 2649.08 135.465   5
  -5   3   7 2864.88 169.984   2
   5   3   7 2911.97 114.983   4
  -5   3   9 19737.5 467.411   3
  -5   3  -9 20082.3 481.868   2
   5   3   9 19526.9 467.777   5
  -5   3   9 19458.8 486.930   2
   5   3   9 19873.8 438.405   4
   5   3 -11 1495.31 203.308   1
  -5   3  11 1513.23 147.191   3
   5  -3  11 1520.15 158.699   5
  -5   3 -11 1421.99 171.591   2
   5  -3  11 1749.35 139.938   4
  -5   3  11 1534.70 169.474   2
  -5  -3  11 1565.75 156.157   4
  -5   3 -13 46203.5 1100.41   2
   5   3 -13 48157.5 1146.56   1
   5  -3  13 48442.7 1108.79   5
   5  -3 -13 47375.2 1163.26   1
   5   3  13 48753.9 1105.48   5
   5  -3  13 47462.7 1084.23   4
   5   3  13 47502.5 1067.13   4
  -5  -3  13 46117.3 1101.74   4
  -5   3  15 83932.9 1918.66   2
   5   3 -15 85983.4 1956.06   1
  -5   3 -15 81449.5 1914.62   2
   5  -3  15 85513.3 1931.61   5
   5  -3 -15 86596.3 1977.77   1
   5  -3  15 88031.7 1906.88   4
  -5   3  15 88043.7 1912.32   3
  -5  -3  15 82392.2 1918.57   4
   5   3  15 87079.2 1886.98   4
   5   3  15 90034.8 1933.08   5
  -5   3  17 19633.7 546.445   3
   5   3 -17 20373.9 594.052   1
  -5   3 -17 19714.1 558.189   2
   5  -3  17 20655.4 539.977   4
   5  -3  17 19961.9 568.827   5
   5  -3 -17 20961.6 622.483   1
  -5   3  17 20981.1 565.717   2
   5   3  17 20528.1 568.319   5
   5   3  17 20121.2 523.301   4
  -5   3  19 5766.08 281.528   3
   5   3  19 6292.19 296.115   5
   5   3 -19 6128.85 317.912   1
  -5   3  19 6491.36 297.759   2
   5  -3 -19 6535.39 362.722   1
   5  -3  19 5758.78 292.642   5
   5  -3  19 6260.41 267.753   4
   5   3  19 6330.61 253.019   4
  -5  -3  19 6020.33 287.226   4
   5   3  21 709.616 167.429   4
  -5  -3  21 446.901 193.602   4
   5  -3  21 462.512 192.397   5
  -5   3  21 852.302 199.440   3
   5  -3 -21 691.236 254.419   1
   5   3  21 493.479 204.871   5
  -5  -3  21 700.895 246.107   5
   5   3 -21 642.834 224.875   1
  -5   3  21 861.393 212.239   2
   5  -3  21 656.369 179.820   4
  -5   3  23 8848.42 358.904   3
   5   3 -23 7783.99 385.730   1
   5  -3 -23 8162.42 414.327   1
   5   3  23 8613.13 381.216   5
  -5   3  23 7838.66 401.745   5
  -5  -3  23 8935.00 427.495   5
  -5   3  23 8183.58 360.784   2
   5  -3  23 7897.29 373.240   5
   5   3  23 8130.35 324.569   4
  -5  -3  23 8061.97 366.171   4
   5  -3  23 8484.75 337.965   4
  -5   3  25 10254.9 414.469   3
   5   3 -25 10211.5 453.602   1
  -5  -3  25 9934.19 429.306   4
   5   3  25 10458.4 449.023   5
   5  -3  25 10877.1 449.981   5
   5  -3 -25 11019.6 487.645   1
  -5  -3  25 10910.0 488.100   5
  -5   3  25 11372.9 492.289   5
  -5   3  25 10562.5 425.005   2
   5  -3  25 11134.2 405.940   4
   5   3  25 11131.0 392.251   4
   5  -3 -27 3447.00 338.329   1
   5  -3  27 3121.17 306.249   5
   5   3  27 3596.08 312.255   5
  -5  -3  27 3147.07 335.509   5
  -5   3  27 3211.30 351.694   5
   5   3 -27 3318.45 326.899   1
   5  -3  27 3272.93 260.998   4
   5   3  27 3490.08 258.391   4
  -5  -3  27 3795.98 300.206   4
  -5   3  29 959.617 246.373   4
   5   3  29 1454.82 284.907   5
   5   3 -29 1498.50 296.680   1
   5  -3 -29 1148.28 295.782   1
  -5  -3  29 733.052 261.950   4
  -5  -3  31-99.8852 241.780   4
   5   3 -31-255.955 285.289   1
   5  -3  31 111.283 249.731   5
  -5  -3  31 729.352 314.214   5
  -5   3  31-126.281 319.065   5
   5  -3  31-176.235 211.934   4
   5   3  31-34.9944 220.563   4
  -5   3  33 2211.23 357.726   5
  -5   3  33 2366.38 303.425   4
   5  -3  33 1728.75 308.731   5
   5   3  33 1634.38 316.972   5
  -5  -3  33 1907.34 342.302   5
   5  -3  33 2086.12 272.599   4
   5   3  33 2218.15 265.443   4
   5  -3  35 3888.55 376.285   5
   5   3  35 3310.49 365.165   5
  -5  -3  35 3584.34 396.796   5
  -5   3  35 3401.87 408.124   5
   5  -3  35 3288.51 330.672   4
   5   3  35 3365.77 300.726   4
  -5   3  35 3962.49 350.987   4
  -5   3  37 1241.54 308.307   4
  -5  -3  37 1759.13 381.826   5
  -5   3  37 1408.30 352.150   5
   5  -3  37 1299.80 327.448   5
   5   3  37 1524.09 322.051   5
   5  -3  37 1451.55 282.513   4
   5   3  37 1532.98 272.291   4
   5   5   1 2179.91 134.124   1
   5   5  -1 2418.57 144.648   1
   5   5   1 2287.40 109.776   5
   5  -5  -1 2337.44 125.522   4
  -5   5   1 2011.84 129.066   3
   5  -5   1 2036.07 109.717   5
   5  -5  -1 2241.54 116.510   5
  -5   5  -1 2413.18 151.832   3
   5   5  -1 2072.21 86.0299   4
   5  -5   1 2179.04 116.320   4
   5   5   1 1845.10 65.8733   4
   5   5   1 1921.83 76.9027   2
   5   5  -1 2092.40 117.519   5
  -5   5   1 2196.77 135.045   2
  -5   5  -1 2032.01 131.770   2
  -5   5  -3 91464.0 1835.99   2
   5   5   3 94420.0 1818.44   1
   5  -5   3 92363.7 1819.39   5
   5   5  -3 91085.9 1849.58   1
  -5   5   3 92169.5 1822.79   3
   5  -5  -3 93207.2 1835.42   4
   5  -5  -3 89722.9 1893.92   1
   5   5   3 94236.0 1813.40   5
  -5   5  -3 93471.2 1861.38   3
   5  -5   3 94609.8 1819.38   4
   5   5   3 75645.9 1769.89   4
  -5   5   3 91733.6 1836.80   2
   5  -5  -3 89500.4 1833.48   5
  -5   5  -5 41983.9 932.508   2
   5   5   5 43192.5 897.006   1
   5   5  -5 44233.4 959.050   1
  -5   5   5 44548.8 923.797   3
  -5   5  -5 42646.7 972.831   3
   5  -5  -5 43441.8 995.091   1
   5   5   5 43506.2 906.076   5
   5  -5   5 44210.6 912.831   4
  -5   5   5 42293.5 930.828   2
  -5  -5   5 44125.8 898.960   4
   5  -5   5 42959.7 916.812   5
   5   5   7 20710.9 481.761   1
   5   5   7 21231.3 482.517   2
  -5   5  -7 21963.6 544.216   2
  -5   5   7 21920.9 527.379   3
   5  -5   7 21528.9 526.529   5
  -5   5  -7 21707.5 598.067   3
   5   5   7 21094.3 477.048   4
   5   5   7 21851.1 515.589   5
  -5   5   7 21397.2 538.792   2
  -5  -5   7 22464.4 519.041   4
   5   5   9 665.912 90.6720   4
  -5  -5   9 855.740 135.443   4
  -5   5   9 731.039 129.822   3
  -5   5  -9 798.004 158.147   2
   5   5   9 665.813 103.155   2
   5   5   9 605.081 110.093   5
  -5   5   9 675.282 151.178   2
   5   5 -11 4405.30 245.843   1
  -5   5 -11 4178.53 221.416   2
   5  -5  11 4416.25 188.701   4
  -5  -5  11 4491.44 207.639   4
   5  -5 -11 4114.79 281.952   1
   5  -5  11 4408.03 205.441   5
  -5   5  13 48337.9 1125.25   3
   5   5 -13 46865.4 1157.57   1
  -5   5 -13 49859.6 1144.87   2
   5  -5  13 49841.7 1114.44   4
  -5   5  13 47721.1 1131.66   2
   5  -5 -13 46610.0 1191.70   1
   5  -5  13 49224.8 1134.54   5
   5   5  13 49254.5 1085.35   4
  -5  -5  13 46774.4 1124.66   4
   5   5  13 50263.2 1130.19   5
   5  -5  15 28082.4 708.332   5
  -5   5  15 26585.5 691.670   3
   5   5 -15 26801.0 729.219   1
  -5   5 -15 27596.4 713.027   2
   5   5  15 27756.7 702.154   5
  -5   5  15 28062.4 704.690   2
   5  -5 -15 28558.4 779.097   1
   5  -5  15 27285.8 682.532   4
   5   5  15 28330.2 658.934   4
  -5  -5  15 26401.4 697.041   4
   5   5 -17 22088.8 653.112   1
  -5   5 -17 22823.4 640.627   2
   5  -5  17 23336.3 612.792   4
   5  -5  17 23701.7 637.434   5
   5  -5 -17 25479.4 717.057   1
  -5   5  17 23376.0 624.567   3
  -5   5  17 23798.4 634.320   2
   5   5  17 23943.1 637.661   5
   5   5  17 24168.8 588.654   4
   5   5  19 1464.07 159.659   4
  -5  -5  19 1055.10 190.949   4
  -5   5  19 1621.02 193.853   3
  -5   5  19 1692.33 208.908   2
   5  -5  19 1430.65 181.733   4
   5  -5  19 1340.53 192.215   5
   5   5  19 1331.55 188.962   5
   5  -5 -19 1421.37 281.574   1
   5   5 -19 1318.86 225.198   1
   5   5  21 608.268 163.184   4
  -5  -5  21 561.289 205.267   4
  -5   5  21 456.826 181.331   3
   5   5 -21 614.350 234.266   1
   5  -5 -21 544.054 265.555   1
   5  -5  21 567.469 194.160   5
   5   5  21 234.003 204.594   5
  -5  -5  21 386.800 243.617   5
  -5   5  21 536.186 198.744   2
   5  -5  21 644.160 182.583   4
   5   5 -23 7787.40 394.431   1
  -5   5  23 8180.97 353.141   3
  -5  -5  23 8779.23 430.278   5
  -5   5  23 7188.33 400.454   5
   5  -5  23 9107.51 387.732   5
  -5   5  23 8676.67 367.448   2
   5  -5  23 8482.85 351.012   4
   5   5  23 7991.57 379.332   5
   5   5  23 8781.65 325.010   4
  -5  -5  23 7940.91 372.404   4
   5  -5 -23 8357.13 422.859   1
   5   5 -25 9527.41 451.591   1
  -5   5  25 10293.9 411.718   2
   5   5  25 10551.9 374.185   4
  -5   5  25 10396.2 409.787   3
   5  -5  25 9508.91 429.823   5
   5   5  25 10914.5 449.715   5
  -5  -5  25 10145.2 472.025   5
  -5   5  25 10213.7 488.671   5
   5  -5 -25 9527.38 464.743   1
   5  -5  25 10367.4 397.099   4
  -5  -5  25 9456.47 415.483   4
  -5   5  27 3717.24 290.900   3
   5  -5  27 3468.46 307.224   5
   5   5  27 3475.60 325.167   5
  -5  -5  27 3491.58 351.346   5
   5  -5 -27 4234.48 359.855   1
  -5   5  27 3943.97 302.715   2
   5  -5  27 4112.28 279.274   4
   5   5  27 3407.10 253.716   4
  -5  -5  27 3185.31 298.933   4
  -5   5  27 3547.85 349.081   5
   5   5 -27 3612.22 335.179   1
  -5  -5  29 536.875 256.654   4
  -5   5  29 547.324 243.530   3
  -5   5  29 625.255 258.482   2
   5   5 -29 296.704 285.398   1
   5   5  29 583.331 273.116   5
   5  -5 -29 742.081 294.644   1
   5   5  31 269.931 219.269   4
  -5  -5  31 236.058 299.932   5
   5   5 -31 60.2214 291.889   1
  -5   5  31-139.830 311.129   5
   5  -5  31-159.187 248.155   5
   5  -5  31 281.906 227.389   4
   5  -5  33 2643.57 323.772   5
   5   5  33 2739.02 339.381   5
  -5  -5  33 3821.37 383.148   5
  -5   5  33 2691.11 372.586   5
   5  -5  33 3198.13 303.667   4
   5   5  33 3662.74 293.520   4
  -5   5  33 3294.13 323.391   4
  -5   5  35 2772.83 323.517   4
   5  -5  35 2833.92 340.236   5
   5   5  35 1952.85 331.738   5
  -5  -5  35 3195.65 402.366   5
  -5   5  35 2905.73 386.143   5
   5  -5  35 2662.97 299.821   4
   5   5  35 2992.34 297.084   4
  -5   5  37 2132.57 316.038   4
   5  -5  37 1833.55 337.060   5
   5   5  37 1822.04 339.763   5
  -5  -5  37 807.621 453.981   5
  -5   5  37 1904.74 381.398   5
   5  -5  37 1423.16 288.799   4
   5   5  37 1538.40 276.303   4
   5   7   1 1763.30 139.655   1
  -5   7  -1 1768.28 147.839   2
   5   7  -1 1674.41 152.819   1
   5   7   1 1453.18 68.2796   3
   5  -7  -1 1659.00 114.275   5
   5  -7   1 1633.47 107.487   5
  -5   7  -1 1455.47 161.494   3
   5  -7  -1 1726.06 134.862   4
   5  -7   1 1745.15 124.594   4
   5   7   1 1756.23 108.834   5
   5   7  -1 1647.57 83.6260   4
  -5   7   1 1451.35 148.212   3
  -5   7   1 1799.32 149.725   2
   5   7   3 19251.9 429.808   3
   5   7  -3 19062.4 494.887   1
   5  -7   3 19001.6 456.024   5
  -5   7   3 18424.1 474.143   3
  -5   7  -3 18336.5 511.417   3
   5  -7  -3 18307.9 477.793   4
   5  -7  -3 17761.9 468.790   5
   5   7   3 18840.9 446.653   5
   5  -7   3 19277.7 462.950   4
  -5   7  -3 18280.7 483.021   2
  -5   7   3 18761.3 483.946   2
   5   7   3 18661.1 458.573   1
   5   7   5 74904.9 1582.73   3
   5   7  -5 73165.7 1636.97   1
  -5   7  -5 73949.1 1627.50   2
  -5   7   5 72899.4 1611.67   3
   5   7   5 73126.0 1586.28   5
  -5   7  -5 73121.8 1662.97   3
   5  -7   5 72942.6 1601.82   5
   5   7  -5 70663.2 1577.28   3
   5  -7   5 72679.9 1600.94   4
   5   7   5 73240.2 1584.40   1
  -5   7   5 75424.9 1626.58   2
   5   7   7 9236.09 262.072   3
  -5   7  -7 8493.50 300.093   2
  -5   7   7 9197.13 285.322   3
   5   7   7 9103.99 235.768   1
   5   7   7 8596.69 252.399   5
  -5   7   7 9237.80 293.421   2
  -5  -7   7 8712.26 252.377   4
   5   7   9 21352.2 475.101   3
   5   7  -9 21339.7 530.284   1
  -5   7  -9 20633.6 510.210   2
   5   7   9 18807.3 423.752   2
   5  -7  -9 21360.1 585.801   1
   5   7   9 20030.0 468.542   5
   5  -7   9 21059.5 475.477   4
   5   7   9 17596.6 416.309   2
  -5  -7   9 20533.1 474.440   4
   5   7  11 3905.23 185.999   3
   5   7 -11 3890.85 231.730   1
   5  -7 -11 4414.96 290.956   1
  -5   7  11 3974.01 198.032   3
  -5   7 -11 3629.19 219.393   2
   5  -7  11 3813.73 187.229   5
   5   7  11 3380.55 137.651   2
   5  -7  11 3883.22 177.716   4
  -5   7  11 4087.77 211.786   2
  -5  -7  11 3994.92 192.746   4
   5   7 -13 24156.2 677.134   1
  -5   7  13 25886.6 646.559   3
  -5   7 -13 25303.1 667.109   2
   5  -7  13 25394.0 646.478   5
  -5   7  13 26969.2 659.514   2
   5  -7  13 25807.4 632.525   4
  -5  -7  13 24809.3 639.672   4
   5  -7 -13 24233.1 718.638   1
   5   7 -15 43173.3 1093.43   1
  -5   7  15 45820.4 1071.83   2
  -5   7  15 45055.2 1066.45   3
  -5   7 -15 44821.2 1091.73   2
   5  -7  15 44358.5 1073.38   5
   5  -7  15 46118.2 1055.78   4
   5  -7 -15 45984.6 1150.81   1
   5   7  15 44920.7 1065.06   5
  -5  -7  15 43227.8 1063.04   4
   5   7  15 45833.0 1015.27   4
   5   7 -17 6956.95 323.461   1
  -5   7  17 6708.14 289.369   3
  -5   7  17 7148.21 296.184   2
   5   7  17 6970.83 297.605   5
   5  -7 -17 6829.51 378.896   1
   5  -7  17 6947.17 275.281   4
   5   7  17 7110.71 245.237   4
   5  -7  17 7655.79 304.765   5
   5   7 -19 3638.55 267.391   1
  -5   7  19 3844.77 237.195   3
   5   7  19 3639.84 245.505   5
  -5  -7  19 3362.09 279.953   5
  -5   7  19 3892.25 243.384   2
   5  -7  19 2968.75 240.214   5
   5  -7  19 3617.60 224.926   4
   5  -7 -19 3937.01 337.219   1
  -5  -7  19 3249.92 232.237   4
   5   7  19 3496.17 194.553   4
  -5  -7  21 258.436 194.078   4
   5   7  21 214.869 160.472   4
  -5   7  21 222.206 193.809   3
  -5   7  21-72.6942 200.025   2
   5  -7  21 253.084 198.614   5
   5   7  21 362.491 203.852   5
  -5  -7  21 270.442 241.907   5
   5  -7 -21 332.312 275.168   1
   5  -7  21 79.7589 169.506   4
   5   7 -21 153.476 232.781   1
   5  -7  23 7195.17 359.142   5
   5  -7 -23 7389.83 425.275   1
  -5  -7  23 7581.55 408.940   5
  -5   7  23 7516.18 404.733   5
  -5   7  23 7746.32 340.662   3
  -5   7  23 7792.88 348.311   2
   5   7  23 7876.17 378.963   5
   5  -7  23 7207.07 331.551   4
  -5  -7  23 6984.94 353.269   4
   5   7  23 8427.20 313.323   4
   5   7 -23 7406.07 388.716   1
  -5   7  25 8002.67 361.101   3
   5  -7 -25 6670.91 414.491   1
   5  -7  25 7053.40 372.366   5
   5   7  25 7639.40 390.539   5
  -5  -7  25 7225.47 417.159   5
  -5   7  25 8176.89 438.775   5
  -5   7  25 8229.36 365.344   2
   5  -7  25 8046.34 352.653   4
   5   7  25 7249.00 312.839   4
   5   7 -25 6981.38 397.678   1
  -5   7  27 4142.50 306.956   3
  -5   7  27 4227.07 298.830   2
   5  -7  27 3842.29 307.908   5
   5   7  27 3876.15 335.337   5
  -5  -7  27 3756.41 359.317   5
   5  -7 -27 3980.39 362.636   1
  -5   7  27 4106.52 378.140   5
   5  -7  27 4170.17 287.165   4
   5   7 -27 3919.29 352.606   1
   5   7  27 3978.78 264.175   4
   5   7  29 2101.36 306.850   5
   5   7 -29 2161.67 318.161   1
   5   7  31 157.659 219.157   4
  -5   7  31 193.772 255.179   3
   5  -7  31 304.606 263.665   5
  -5  -7  31 190.437 295.644   5
  -5   7  31 260.982 316.131   5
  -5   7  31 336.298 258.042   2
   5  -7  31 408.851 227.259   4
   5   7  33 2429.27 270.757   4
   5   7 -33 1502.65 336.684   1
   5  -7  33 2266.59 317.546   5
   5   7  33 2634.33 350.471   5
  -5  -7  33 2055.22 360.103   5
  -5   7  33 2237.35 368.138   5
   5  -7  33 2378.78 287.652   4
   5   7 -35 2691.07 373.342   1
   5  -7  35 3149.08 335.936   5
   5   7  35 2173.58 343.839   5
  -5  -7  35 2957.14 405.539   5
  -5   7  35 2541.77 372.510   5
   5  -7  35 3235.17 308.988   4
  -5   7  35 3170.41 319.904   4
   5   7  35 2574.85 280.391   4
  -5   7  37 1855.21 307.030   4
  -5   7  37 1417.34 371.434   5
   5  -7  37 1070.30 319.846   5
   5   7  37 1338.92 330.948   5
  -5  -7  37 1807.91 391.812   5
   5  -7  37 2073.69 292.436   4
   5   7  37 1355.62 259.091   4
  -5   9   1 2738.56 178.520   2
  -5   9  -1 2959.07 182.595   2
   5   9   1 3103.76 113.919   3
   5   9  -1 2558.60 97.6298   3
   5  -9  -1 2740.62 162.127   4
   5  -9   1 2920.60 161.608   4
   5  -9  -1 3146.70 151.720   5
   5  -9   1 3000.07 137.872   5
   5   9   1 3090.63 139.318   5
   5   9   1 3047.42 176.909   1
   5   9  -1 2527.72 95.7628   4
   5   9  -1 3056.73 188.186   1
   5   9   3 26267.3 582.636   3
  -5   9  -3 25500.8 637.372   2
   5  -9   3 25150.8 613.436   4
   5   9  -3 25266.5 566.752   3
   5  -9  -3 25102.0 614.789   5
   5   9   3 25713.7 590.617   5
   5  -9  -3 25679.8 630.822   4
   5  -9   3 25170.0 599.968   5
   5   9   3 26306.7 612.115   1
   5   9  -3 26217.9 645.117   1
   5   9   5 9128.70 245.553   3
   5  -9   5 8757.86 256.272   5
   5   9  -5 8632.69 244.855   3
   5   9   5 9198.90 258.392   1
   5   9   5 8527.86 235.887   5
   5   9   7 72198.2 1576.98   3
  -5  -9   7 68563.8 1560.37   4
  -5   9  -7 69206.0 1618.26   2
   5   9  -7 75938.2 1603.23   3
  -5   9  -7 71534.3 1667.57   3
   5   9   7 74934.6 1564.11   1
   5   9   7 70769.1 1569.11   5
   5  -9  -7 75220.6 1691.20   1
   5   9  -7 73495.9 1632.78   1
   5   9   9 15388.7 362.437   3
  -5   9   9 15725.2 388.187   3
  -5   9  -9 15404.0 413.055   2
   5  -9   9 15523.1 371.865   5
   5   9   9 15626.2 353.268   5
   5  -9  -9 16267.5 487.848   1
   5   9   9 14406.4 312.379   1
   5  -9   9 16235.8 370.655   4
  -5   9  -9 16707.8 489.150   3
  -5   9   9 16897.2 403.302   2
  -5  -9   9 14032.6 347.975   4
   5   9  -9 15739.2 425.677   1
  -5   9  11 1256.05 166.556   2
   5  -9  11 1154.86 132.847   5
  -5   9  11 1441.31 156.165   3
   5   9 -11 1433.16 191.940   1
   5   9  11 1078.05 119.056   5
   5  -9 -11 760.500 241.340   1
   5   9  11 1126.05 82.6375   2
  -5   9 -11 942.949 250.062   3
  -5  -9  11 1111.90 132.089   4
   5  -9  11 1188.89 131.835   4
   5   9  13 25770.1 649.685   3
   5  -9 -13 26615.9 751.000   1
  -5   9  13 27376.0 665.385   3
   5  -9  13 26894.2 662.196   5
   5   9  13 24815.5 593.413   2
   5  -9  13 26567.0 647.560   4
  -5   9  13 27022.2 668.480   2
  -5  -9  13 24199.3 644.482   4
   5   9 -13 25322.1 690.327   1
   5   9  15 22602.8 590.132   3
  -5   9  15 21928.8 597.693   3
  -5   9 -15 24564.2 641.352   2
   5  -9  15 22296.4 595.249   5
   5   9  15 21775.7 585.488   5
   5  -9 -15 23042.6 690.054   1
   5   9  15 21847.5 534.434   2
  -5   9  15 23000.2 600.827   2
   5  -9  15 22281.2 583.870   4
  -5  -9  15 20647.1 584.908   4
   5   9 -15 21981.5 629.444   1
   5   9  17 16570.9 483.157   3
  -5   9  17 16790.6 490.894   3
  -5   9 -17 17407.9 530.862   2
  -5   9  17 17279.3 495.890   2
   5   9  17 16517.1 488.022   5
   5  -9  17 15850.6 492.313   5
  -5  -9  17 15707.3 524.837   5
   5   9  17 16394.6 432.592   2
   5  -9 -17 16443.3 580.828   1
   5  -9  17 16295.6 475.276   4
   5   9 -17 15877.0 520.017   1
  -5   9  19 2059.92 212.628   3
   5   9  19 2431.46 219.151   5
   5  -9  19 2226.06 219.310   5
  -5  -9  19 2678.24 271.863   5
  -5   9  19 2537.44 225.296   2
  -5   9 -19 2671.60 273.539   2
   5  -9 -19 2912.56 333.234   1
   5  -9  19 2504.90 214.622   4
   5   9 -19 2521.62 260.524   1
   5   9  19 2681.52 174.813   4
   5   9  21 438.446 158.401   4
  -5   9  21 344.651 192.971   3
   5   9 -21 654.577 240.249   1
  -5   9 -21 598.221 255.669   2
  -5  -9  21 273.854 243.712   5
   5   9  21 334.109 204.279   5
  -5   9  21 568.084 207.390   2
   5  -9  21 390.513 200.384   5
   5  -9  21 378.332 178.276   4
   5  -9 -21 336.889 292.847   1
  -5   9  23 2690.28 246.729   3
   5   9  23 3065.01 216.519   4
   5  -9  23 2479.11 263.914   5
   5   9  23 2665.64 270.895   5
  -5  -9  23 2723.66 309.466   5
  -5   9  23 2429.80 297.893   5
  -5   9  23 2787.27 259.535   2
   5  -9 -23 2947.58 355.776   1
   5  -9  23 2921.44 243.297   4
   5   9 -23 3384.13 324.372   1
   5   9  25 8065.22 322.779   4
   5  -9  25 8096.52 389.043   5
  -5   9  25 8051.82 367.799   2
   5  -9 -25 8367.80 454.803   1
  -5  -9  25 8633.18 440.331   5
  -5   9  25 8758.35 447.463   5
   5   9  25 7835.09 397.128   5
   5  -9  25 8006.22 361.488   4
  -5   9  25 8404.37 371.207   3
   5   9 -25 7905.94 419.297   1
  -5   9  27 9987.48 418.397   3
   5  -9  27 9388.86 437.784   5
   5   9  27 9436.08 451.974   5
   5  -9 -27 10318.9 508.468   1
  -5  -9  27 10204.2 482.754   5
  -5   9  27 10097.1 504.566   5
   5  -9  27 10194.5 416.509   4
  -5   9  27 10064.5 412.007   2
[truncated: 487,338 more chars]
