# Supplementary material for: Decoupled MOF Breathing: Pressure‐Induced Reversal of Correlation Between Orthogonal Motions in a Diamondoid Framework
Source: Angew Chem Int Ed Engl. 2025 May 15;64(27):e202504297. doi: 10.1002/anie.202504297 (PMC12207364; doi:10.1002/anie.202504297)
Supplement: Supplementary file 1 — Supporting Information [file ANIE-64-e202504297-s002.zip › SHF-62-CHCl3_SCC-in-FC70_600bar.cif]

data_SHF_62_CHCl3_FC70_600bar
#data_exp3_1_4_
_audit_creation_date               2024-11-14
_audit_creation_method
;
Olex2 1.5
(compiled 2024.02.16 svn.r378c4104 for OlexSys, GUI svn.r6928)
;
_shelx_SHELXL_version_number       '2019/1'
_audit_contact_author_address      ?
_audit_contact_author_email        ?
_audit_contact_author_name         ''
_audit_contact_author_phone        ?
_publ_contact_author_id_orcid      ?
_publ_section_references
;
Dolomanov, O.V., Bourhis, L.J., Gildea, R.J, Howard, J.A.K. & Puschmann, H.
 (2009), J. Appl. Cryst. 42, 339-341.

Sheldrick, G.M. (2008). Acta Cryst. A64, 112-122.
;
_chemical_name_common              ?
_chemical_name_systematic          ?
_chemical_formula_moiety           'C20 H14 In N2 O10, C2 H8 N'
_chemical_formula_sum              'C22 H22 In N3 O10'
_chemical_formula_weight           603.24
_chemical_melting_point            ?
_chemical_oxdiff_formula           'In C22 H22 N3 O10'
loop_
  _atom_type_symbol
  _atom_type_description
  _atom_type_scat_dispersion_real
  _atom_type_scat_dispersion_imag
  _atom_type_scat_source
 'C' 'C' 0.0030 0.0010 'International Tables Vol C Tables 4.2.6.8 and 6.1.1.4'
 'H' 'H' 0.0000 0.0000 'International Tables Vol C Tables 4.2.6.8 and 6.1.1.4'
 'In' 'In' -0.7640 1.2230
 'International Tables Vol C Tables 4.2.6.8 and 6.1.1.4'
 'N' 'N' 0.0060 0.0030 'International Tables Vol C Tables 4.2.6.8 and 6.1.1.4'
 'O' 'O' 0.0110 0.0060 'International Tables Vol C Tables 4.2.6.8 and 6.1.1.4'

_shelx_space_group_comment
;
The symmetry employed for this shelxl refinement is uniquely defined
by the following loop, which should always be used as a source of
symmetry information in preference to the above space-group names.
They are only intended as comments.
;
_space_group_crystal_system        'orthorhombic'
_space_group_IT_number             70
_space_group_name_H-M_alt          'F d d d'
_space_group_name_Hall             '-F 2uv 2vw'
loop_
  _space_group_symop_operation_xyz
 'x, y, z'
 '-x+1/4, -y+1/4, z'
 'x, -y+1/4, -z+1/4'
 '-x+1/4, y, -z+1/4'
 'x, y+1/2, z+1/2'
 '-x+1/4, -y+3/4, z+1/2'
 'x, -y+3/4, -z+3/4'
 '-x+1/4, y+1/2, -z+3/4'
 'x+1/2, y, z+1/2'
 '-x+3/4, -y+1/4, z+1/2'
 'x+1/2, -y+1/4, -z+3/4'
 '-x+3/4, y, -z+3/4'
 'x+1/2, y+1/2, z'
 '-x+3/4, -y+3/4, z'
 'x+1/2, -y+3/4, -z+1/4'
 '-x+3/4, y+1/2, -z+1/4'
 '-x, -y, -z'
 'x-1/4, y-1/4, -z'
 '-x, y-1/4, z-1/4'
 'x-1/4, -y, z-1/4'
 '-x, -y+1/2, -z+1/2'
 'x-1/4, y+1/4, -z+1/2'
 '-x, y+1/4, z+1/4'
 'x-1/4, -y+1/2, z+1/4'
 '-x+1/2, -y, -z+1/2'
 'x+1/4, y-1/4, -z+1/2'
 '-x+1/2, y-1/4, z+1/4'
 'x+1/4, -y, z+1/4'
 '-x+1/2, -y+1/2, -z'
 'x+1/4, y+1/4, -z'
 '-x+1/2, y+1/4, z-1/4'
 'x+1/4, -y+1/2, z-1/4'

_cell_length_a                     14.7861(4)
_cell_length_b                     28.1799(6)
_cell_length_c                     30.6053(5)
_cell_angle_alpha                  90
_cell_angle_beta                   90
_cell_angle_gamma                  90
_cell_volume                       12752.4(5)
_cell_formula_units_Z              16
_cell_measurement_reflns_used      12780
_cell_measurement_temperature      298.00
_cell_measurement_theta_max        26.5970
_cell_measurement_theta_min        1.6310
_shelx_estimated_absorpt_T_max     ?
_shelx_estimated_absorpt_T_min     ?
_exptl_absorpt_coefficient_mu      0.730
_exptl_absorpt_correction_T_max    1.00000
_exptl_absorpt_correction_T_min    0.47806
_exptl_absorpt_correction_type     multi-scan
_exptl_absorpt_process_details
;
CrysAlisPro 1.171.38.41 (Rigaku Oxford Diffraction, 2015)
Empirical absorption correction using spherical harmonics,
 implemented in SCALE3 ABSPACK scaling algorithm.
;
_exptl_absorpt_special_details     ?
_exptl_crystal_colour_primary      yellow
_exptl_crystal_colour              'clear yellow'
_exptl_crystal_colour_lustre       clear
_exptl_crystal_density_diffrn      1.257
_exptl_crystal_density_meas        ?
_exptl_crystal_density_method      ?
_exptl_crystal_description         Octahedral
_exptl_crystal_F_000               4864
_exptl_crystal_size_max            0.15
_exptl_crystal_size_mid            0.13
_exptl_crystal_size_min            0.1
_exptl_transmission_factor_max     ?
_exptl_transmission_factor_min     ?
_diffrn_reflns_av_R_equivalents    0.0269
_diffrn_reflns_av_unetI/netI       0.0159
_diffrn_reflns_Laue_measured_fraction_full  0.991
_diffrn_reflns_Laue_measured_fraction_max  0.992
_diffrn_reflns_limit_h_max         19
_diffrn_reflns_limit_h_min         -15
_diffrn_reflns_limit_k_max         36
_diffrn_reflns_limit_k_min         -31
_diffrn_reflns_limit_l_max         39
_diffrn_reflns_limit_l_min         -36
_diffrn_reflns_number              24928
_diffrn_reflns_point_group_measured_fraction_full  0.991
_diffrn_reflns_point_group_measured_fraction_max  0.992
_diffrn_reflns_theta_full          24.415
_diffrn_reflns_theta_max           26.566
_diffrn_reflns_theta_min           2.453
_diffrn_ambient_temperature        298.00
_diffrn_detector                   'CCD plate'
_diffrn_detector_area_resol_mean   ?
_diffrn_measured_fraction_theta_full  0.991
_diffrn_measured_fraction_theta_max  0.992
_diffrn_measurement_details
;
List of Runs (angles in degrees, time in seconds):

  # Type    Start    End  Width  t~exp~   \w     \q     \k     \f   Frames
--------------------------------------------------------------------------
  1  \w   -156.00 -30.00   0.20    0.20    --   30.00 -45.00-120.00  630
  2  \f   -120.00   0.00   0.20    0.20 -30.00  30.00 -45.00    --   600
  3  \w   -156.00 -30.00   0.20    0.20    --   30.00 -45.00   0.00  630
  4  \f      0.00 120.00   0.20    0.20 -30.00  30.00 -45.00    --   600
  5  \w   -156.00 -30.00   0.20    0.20    --   30.00 -45.00 120.00  630
;
_diffrn_measurement_device         'abstract diffractometer'
_diffrn_measurement_device_type   
 'dectris-CrysAlisPro-abstract goniometer imported dectris images'
_diffrn_measurement_method         '\w and \f scans'
_diffrn_orient_matrix_type        
 'CrysAlisPro convention (1999,Acta A55,543-557)'
_diffrn_orient_matrix_UB_11        -0.0265442000
_diffrn_orient_matrix_UB_12        0.0170821000
_diffrn_orient_matrix_UB_13        -0.0097133000
_diffrn_orient_matrix_UB_21        -0.0238989000
_diffrn_orient_matrix_UB_22        0.0026119000
_diffrn_orient_matrix_UB_23        0.0191615000
_diffrn_orient_matrix_UB_31        0.0299143000
_diffrn_orient_matrix_UB_32        0.0172967000
_diffrn_orient_matrix_UB_33        0.0067111000
_diffrn_radiation_monochromator    synchrotron
_diffrn_radiation_probe            x-ray
_diffrn_radiation_type             synchrotron
_diffrn_radiation_wavelength       0.6889
_diffrn_source                     synchrotron
_reflns_Friedel_coverage           0.000
_reflns_Friedel_fraction_full      .
_reflns_Friedel_fraction_max       .
_reflns_number_gt                  2954
_reflns_number_total               3636
_reflns_special_details
;
 Reflections were merged by SHELXL according to the crystal
 class for the calculation of statistics and refinement.
 
 _reflns_Friedel_fraction is defined as the number of unique
 Friedel pairs measured divided by the number that would be
 possible theoretically, ignoring centric projections and
 systematic absences.
;
_reflns_threshold_expression       'I > 2\s(I)'
_computing_cell_refinement         'CrysAlisPro 1.171.38.41 (Rigaku OD, 2015)'
_computing_data_collection         'CrysAlisPro 1.171.38.41 (Rigaku OD, 2015)'
_computing_data_reduction          'CrysAlisPro 1.171.38.41 (Rigaku OD, 2015)'
_computing_molecular_graphics      'Olex2 1.5 (Dolomanov et al., 2009)'
_computing_publication_material    'Olex2 1.5 (Dolomanov et al., 2009)'
_computing_structure_refinement    'XL  (Sheldrick, 2008)'
_computing_structure_solution      ?
_refine_diff_density_max           2.179
_refine_diff_density_min           -1.100
_refine_diff_density_rms           0.157
_refine_ls_extinction_coef         .
_refine_ls_extinction_method       none
_refine_ls_goodness_of_fit_ref     1.067
_refine_ls_hydrogen_treatment      constr
_refine_ls_matrix_type             full
_refine_ls_number_parameters       159
_refine_ls_number_reflns           3636
_refine_ls_number_restraints       5
_refine_ls_R_factor_all            0.0752
_refine_ls_R_factor_gt             0.0658
_refine_ls_restrained_S_all        1.070
_refine_ls_shift/su_max            0.000
_refine_ls_shift/su_mean           0.000
_refine_ls_structure_factor_coef   Fsqd
_refine_ls_weighting_details      
 'w=1/[\s^2^(Fo^2^)+(0.1565P)^2^+61.7379P] where P=(Fo^2^+2Fc^2^)/3'
_refine_ls_weighting_scheme        calc
_refine_ls_wR_factor_gt            0.2150
_refine_ls_wR_factor_ref           0.2258
_refine_special_details            ?
_olex2_refinement_description
;
1. Fixed Uiso
 At 1.2 times of:
  All C(H) groups, All N(H) groups, All N(H,H) groups
 At 1.5 times of:
  All C(H,H,H) groups
2. Restrained distances
 C11-N2
 1.5 with sigma of 0.02
 C11-C12
 2.5 with sigma of 0.02
 N2-C12
 1.5 with sigma of 0.02
3. Restrained planarity
 O5A, N1A, C9A, C10A
 with sigma of 0.1
 O5, N1, C9, C10
 with sigma of 0.1
4. Uiso/Uaniso restraints and constraints
Uiso(C11) = Uiso(N2) = Uiso(C12)
5. Others
 Sof(O5A)=Sof(N1A)=Sof(H1A)=Sof(C9A)=Sof(C10A)=Sof(H10D)=Sof(H10E)=Sof(H10F)=1-
 FVAR(1)
 Sof(O5)=Sof(N1)=Sof(H1)=Sof(C9)=Sof(C10)=Sof(H10A)=Sof(H10B)=Sof(H10C)=FVAR(1)
 Fixed Sof: N2(0.5) H2A(0.5) H2B(0.5) C11(0.5) H11A(0.5) H11B(0.5) H11C(0.5)
 C12(0.5) H12A(0.5) H12B(0.5) H12C(0.5)
6.a Secondary CH2 refined with riding coordinates:
 N2(H2A,H2B)
6.b Me refined with riding coordinates:
 C11(H11A,H11B,H11C), C12(H12A,H12B,H12C)
6.c Aromatic/amide H refined with riding coordinates:
 C3(H3), C6(H6), C7(H7), N1(H1), N1A(H1A)
6.d Idealised Me refined as rotating group:
 C10(H10A,H10B,H10C), C10A(H10D,H10E,H10F)
;
_atom_sites_solution_hydrogens     geom
_atom_sites_solution_primary       ?
_atom_sites_solution_secondary     ?
loop_
  _atom_site_label
  _atom_site_type_symbol
  _atom_site_fract_x
  _atom_site_fract_y
  _atom_site_fract_z
  _atom_site_U_iso_or_equiv
  _atom_site_adp_type
  _atom_site_occupancy
  _atom_site_site_symmetry_order
  _atom_site_calc_flag
  _atom_site_refinement_flags_posn
  _atom_site_refinement_flags_adp
  _atom_site_refinement_flags_occupancy
  _atom_site_disorder_assembly
  _atom_site_disorder_group
 In1 In 0.375000 0.375000 0.07637(2) 0.0435(2) Uani 1 2 d S T P . .
 O1 O 0.3565(3) 0.43180(19) 0.12725(14) 0.0673(12) Uani 1 1 d . . . . .
 O2 O 0.4946(3) 0.40955(14) 0.11356(13) 0.0604(9) Uani 1 1 d . . . . .
 O3 O 0.5126(3) 0.58790(14) 0.29090(13) 0.0677(10) Uani 1 1 d . . . . .
 O4 O 0.6500(3) 0.56686(18) 0.27437(15) 0.0703(11) Uani 1 1 d . . . . .
 C1 C 0.4396(4) 0.4342(2) 0.13501(18) 0.0574(12) Uani 1 1 d . . . . .
 C2 C 0.4733(4) 0.4671(2) 0.16997(18) 0.0622(14) Uani 1 1 d . . . . .
 C3 C 0.4112(5) 0.4960(3) 0.1916(2) 0.0760(18) Uani 1 1 d . . . . .
 H3 H 0.350223 0.493892 0.184281 0.091 Uiso 1 1 calc R U . . .
 C4 C 0.4379(5) 0.5274(2) 0.2234(2) 0.0766(18) Uani 1 1 d . . . . .
 C5 C 0.5303(4) 0.5298(2) 0.23468(18) 0.0641(14) Uani 1 1 d . . . . .
 C6 C 0.5917(5) 0.4998(2) 0.2136(2) 0.0695(16) Uani 1 1 d . . . . .
 H6 H 0.652597 0.501208 0.221131 0.083 Uiso 1 1 calc R U . . .
 C7 C 0.5639(4) 0.4680(2) 0.1814(2) 0.0673(15) Uani 1 1 d . . . . .
 H7 H 0.605217 0.447830 0.167940 0.081 Uiso 1 1 calc R U . . .
 C8 C 0.5664(5) 0.5634(2) 0.26867(17) 0.0618(14) Uani 1 1 d . . . . .
 O5 O 0.2391(7) 0.5357(5) 0.2138(4) 0.079(4) Uiso 0.48(2) 1 d . . P A 1
 N1 N 0.3704(7) 0.5508(5) 0.2496(5) 0.060(3) Uiso 0.48(2) 1 d . . P A 1
 H1 H 0.390213 0.562078 0.273906 0.072 Uiso 0.48(2) 1 calc R U P A 1
 C9 C 0.2828(10) 0.5581(5) 0.2427(5) 0.066(4) Uiso 0.48(2) 1 d . . P A 1
 C10 C 0.2422(15) 0.5921(8) 0.2718(7) 0.095(6) Uiso 0.48(2) 1 d . . P A 1
 H10A H 0.229614 0.577168 0.299376 0.142 Uiso 0.48(2) 1 calc R U P A 1
 H10B H 0.186852 0.603622 0.259331 0.142 Uiso 0.48(2) 1 calc R U P A 1
 H10C H 0.283026 0.618138 0.276249 0.142 Uiso 0.48(2) 1 calc R U P A 1
 O5A O 0.2553(10) 0.5563(7) 0.2005(6) 0.124(5) Uiso 0.52(2) 1 d . . P A 2
 N1A N 0.3794(8) 0.5646(6) 0.2388(5) 0.079(4) Uiso 0.52(2) 1 d . . P A 2
 H1A H 0.404218 0.584031 0.256905 0.095 Uiso 0.52(2) 1 calc R U P A 2
 C9A C 0.2934(11) 0.5738(6) 0.2297(6) 0.085(4) Uiso 0.52(2) 1 d . . P A 2
 C10A C 0.2469(15) 0.6081(8) 0.2556(7) 0.106(6) Uiso 0.52(2) 1 d . . P A 2
 H10D H 0.237110 0.595592 0.284399 0.159 Uiso 0.52(2) 1 calc R U P A 2
 H10E H 0.189745 0.615416 0.242364 0.159 Uiso 0.52(2) 1 calc R U P A 2
 H10F H 0.282687 0.636495 0.257557 0.159 Uiso 0.52(2) 1 calc R U P A 2
 N2 N 0.1417(14) 0.4919(8) 0.1456(8) 0.162(6) Uiso 0.5 1 d D . P B -1
 H2A H 0.176202 0.495774 0.169193 0.194 Uiso 0.5 1 calc R U P B -1
 H2B H 0.171136 0.504771 0.123177 0.194 Uiso 0.5 1 calc R U P B -1
 C11 C 0.133(2) 0.4379(7) 0.1369(11) 0.162(6) Uiso 0.5 1 d D . P B -1
 H11A H 0.191679 0.424303 0.133130 0.243 Uiso 0.5 1 calc R U P B -1
 H11B H 0.103100 0.423040 0.161255 0.243 Uiso 0.5 1 calc R U P B -1
 H11C H 0.097558 0.432882 0.110912 0.243 Uiso 0.5 1 calc R U P B -1
 C12 C 0.0576(17) 0.5190(8) 0.1523(9) 0.162(6) Uiso 0.5 1 d D . P B -1
 H12A H 0.072028 0.551788 0.157336 0.243 Uiso 0.5 1 calc R U P B -1
 H12B H 0.020240 0.516399 0.126742 0.243 Uiso 0.5 1 calc R U P B -1
 H12C H 0.025782 0.506557 0.177085 0.243 Uiso 0.5 1 calc R U P B -1

loop_
  _atom_site_aniso_label
  _atom_site_aniso_U_11
  _atom_site_aniso_U_22
  _atom_site_aniso_U_33
  _atom_site_aniso_U_23
  _atom_site_aniso_U_13
  _atom_site_aniso_U_12
 In1 0.0606(4) 0.0421(3) 0.0279(3) 0.000 0.000 0.00143(17)
 O1 0.076(3) 0.074(3) 0.052(2) -0.024(2) -0.0035(18) -0.002(2)
 O2 0.080(2) 0.057(2) 0.0444(18) -0.0154(17) -0.0029(18) -0.0008(18)
 O3 0.084(3) 0.065(2) 0.054(2) -0.0223(19) -0.0041(19) -0.004(2)
 O4 0.078(3) 0.077(3) 0.056(2) -0.024(2) -0.002(2) -0.011(2)
 C1 0.075(3) 0.055(3) 0.042(2) -0.012(2) -0.003(2) -0.003(3)
 C2 0.076(4) 0.062(3) 0.048(3) -0.019(2) -0.003(2) -0.004(3)
 C3 0.075(4) 0.082(4) 0.071(4) -0.034(3) -0.005(3) 0.000(3)
 C4 0.076(4) 0.089(4) 0.066(4) -0.037(3) -0.010(3) 0.009(3)
 C5 0.079(4) 0.064(3) 0.050(3) -0.019(2) -0.004(3) -0.008(3)
 C6 0.069(3) 0.083(4) 0.057(3) -0.021(3) -0.001(3) -0.007(3)
 C7 0.075(4) 0.073(4) 0.054(3) -0.021(3) 0.002(3) -0.001(3)
 C8 0.089(4) 0.059(3) 0.037(3) -0.009(2) -0.006(3) -0.004(3)

_geom_special_details
;
 All esds (except the esd in the dihedral angle between two l.s. planes)
 are estimated using the full covariance matrix.  The cell esds are taken
 into account individually in the estimation of esds in distances, angles
 and torsion angles; correlations between esds in cell parameters are only
 used when they are defined by crystal symmetry.  An approximate (isotropic)
 treatment of cell esds is used for estimating esds involving l.s. planes.
;
loop_
  _geom_bond_atom_site_label_1
  _geom_bond_atom_site_label_2
  _geom_bond_distance
  _geom_bond_site_symmetry_2
  _geom_bond_publ_flag
 In1 O1 2.250(4) 14 ?
 In1 O1 2.250(4) . ?
 In1 O2 2.318(4) 14 ?
 In1 O2 2.318(4) . ?
 In1 O3 2.243(4) 20_565 ?
 In1 O3 2.243(4) 19_655 ?
 In1 O4 2.314(4) 19_655 ?
 In1 O4 2.314(4) 20_565 ?
 In1 C1 2.630(5) . ?
 In1 C1 2.630(5) 14 ?
 In1 C8 2.624(5) 20_565 ?
 In1 C8 2.624(5) 19_655 ?
 O1 C1 1.253(8) . ?
 O2 C1 1.256(7) . ?
 O3 C8 1.253(7) . ?
 O4 C8 1.253(8) . ?
 C1 C2 1.500(7) . ?
 C2 C3 1.394(9) . ?
 C2 C7 1.386(9) . ?
 C3 H3 0.9300 . ?
 C3 C4 1.374(8) . ?
 C4 C5 1.412(9) . ?
 C4 N1 1.441(13) . ?
 C4 N1A 1.439(15) . ?
 C5 C6 1.398(9) . ?
 C5 C8 1.504(7) . ?
 C6 H6 0.9300 . ?
 C6 C7 1.394(8) . ?
 C7 H7 0.9300 . ?
 O5 C9 1.264(17) . ?
 N1 H1 0.8600 . ?
 N1 C9 1.328(17) . ?
 C9 C10 1.44(2) . ?
 C10 H10A 0.9600 . ?
 C10 H10B 0.9600 . ?
 C10 H10C 0.9600 . ?
 O5A C9A 1.16(2) . ?
 N1A H1A 0.8600 . ?
 N1A C9A 1.328(19) . ?
 C9A C10A 1.43(2) . ?
 C10A H10D 0.9600 . ?
 C10A H10E 0.9600 . ?
 C10A H10F 0.9600 . ?
 N2 H2A 0.8900 . ?
 N2 H2B 0.8900 . ?
 N2 C11 1.552(16) . ?
 N2 C12 1.473(17) . ?
 C11 H11A 0.9600 . ?
 C11 H11B 0.9600 . ?
 C11 H11C 0.9600 . ?
 C12 H12A 0.9600 . ?
 C12 H12B 0.9600 . ?
 C12 H12C 0.9600 . ?

loop_
  _geom_angle_atom_site_label_1
  _geom_angle_atom_site_label_2
  _geom_angle_atom_site_label_3
  _geom_angle
  _geom_angle_site_symmetry_1
  _geom_angle_site_symmetry_3
  _geom_angle_publ_flag
 O1 In1 O1 92.4(3) 14 . ?
 O1 In1 O2 56.90(16) . . ?
 O1 In1 O2 82.32(17) . 14 ?
 O1 In1 O2 82.31(17) 14 . ?
 O1 In1 O2 56.90(16) 14 14 ?
 O1 In1 O4 89.5(2) 14 19_655 ?
 O1 In1 O4 89.5(2) . 20_565 ?
 O1 In1 O4 163.8(2) . 19_655 ?
 O1 In1 O4 163.8(2) 14 20_565 ?
 O1 In1 C1 28.40(19) . . ?
 O1 In1 C1 86.29(19) 14 . ?
 O1 In1 C1 86.29(19) . 14 ?
 O1 In1 C1 28.40(19) 14 14 ?
 O1 In1 C8 87.42(19) . 20_565 ?
 O1 In1 C8 87.42(19) 14 19_655 ?
 O1 In1 C8 167.62(19) 14 20_565 ?
 O1 In1 C8 167.62(19) . 19_655 ?
 O2 In1 O2 121.2(2) . 14 ?
 O2 In1 C1 102.04(17) . 14 ?
 O2 In1 C1 28.52(18) 14 14 ?
 O2 In1 C1 28.53(18) . . ?
 O2 In1 C1 102.04(17) 14 . ?
 O2 In1 C8 107.75(17) . 20_565 ?
 O2 In1 C8 110.87(18) 14 20_565 ?
 O2 In1 C8 110.87(18) . 19_655 ?
 O2 In1 C8 107.75(17) 14 19_655 ?
 O3 In1 O1 85.03(17) 19_655 14 ?
 O3 In1 O1 139.16(16) 20_565 14 ?
 O3 In1 O1 85.03(17) 20_565 . ?
 O3 In1 O1 139.16(16) 19_655 . ?
 O3 In1 O2 82.42(16) 19_655 . ?
 O3 In1 O2 127.38(17) 19_655 14 ?
 O3 In1 O2 82.43(16) 20_565 14 ?
 O3 In1 O2 127.38(17) 20_565 . ?
 O3 In1 O3 122.1(2) 20_565 19_655 ?
 O3 In1 O4 57.02(16) 20_565 20_565 ?
 O3 In1 O4 83.03(17) 19_655 20_565 ?
 O3 In1 O4 83.03(17) 20_565 19_655 ?
 O3 In1 O4 57.02(16) 19_655 19_655 ?
 O3 In1 C1 110.93(17) 20_565 14 ?
 O3 In1 C1 107.65(17) 19_655 14 ?
 O3 In1 C1 107.65(17) 20_565 . ?
 O3 In1 C1 110.93(17) 19_655 . ?
 O3 In1 C8 103.14(18) 20_565 19_655 ?
 O3 In1 C8 103.14(18) 19_655 20_565 ?
 O3 In1 C8 28.50(18) 20_565 20_565 ?
 O3 In1 C8 28.50(18) 19_655 19_655 ?
 O4 In1 O2 85.31(17) 20_565 . ?
 O4 In1 O2 139.23(15) 20_565 14 ?
 O4 In1 O2 85.31(17) 19_655 14 ?
 O4 In1 O2 139.22(15) 19_655 . ?
 O4 In1 O4 93.1(3) 19_655 20_565 ?
 O4 In1 C1 87.81(19) 20_565 . ?
 O4 In1 C1 167.61(18) 19_655 . ?
 O4 In1 C1 167.61(18) 20_565 14 ?
 O4 In1 C1 87.81(19) 19_655 14 ?
 O4 In1 C8 28.53(19) 19_655 19_655 ?
 O4 In1 C8 87.28(19) 19_655 20_565 ?
 O4 In1 C8 28.53(19) 20_565 20_565 ?
 O4 In1 C8 87.28(19) 20_565 19_655 ?
 C1 In1 C1 94.0(3) . 14 ?
 C8 In1 C1 139.4(2) 20_565 14 ?
 C8 In1 C1 99.2(2) 20_565 . ?
 C8 In1 C1 139.4(2) 19_655 . ?
 C8 In1 C1 99.2(2) 19_655 14 ?
 C8 In1 C8 95.4(3) 19_655 20_565 ?
 C1 O1 In1 92.9(3) . . ?
 C1 O2 In1 89.7(3) . . ?
 C8 O3 In1 92.9(4) . 23_655 ?
 C8 O4 In1 89.6(3) . 23_655 ?
 O1 C1 In1 58.7(3) . . ?
 O1 C1 O2 120.4(5) . . ?
 O1 C1 C2 119.7(5) . . ?
 O2 C1 In1 61.8(3) . . ?
 O2 C1 C2 119.9(5) . . ?
 C2 C1 In1 177.3(4) . . ?
 C3 C2 C1 118.7(6) . . ?
 C7 C2 C1 120.9(5) . . ?
 C7 C2 C3 120.5(5) . . ?
 C2 C3 H3 119.2 . . ?
 C4 C3 C2 121.5(7) . . ?
 C4 C3 H3 119.2 . . ?
 C3 C4 C5 118.9(6) . . ?
 C3 C4 N1 119.4(8) . . ?
 C3 C4 N1A 122.0(8) . . ?
 C5 C4 N1 120.8(7) . . ?
 C5 C4 N1A 117.7(7) . . ?
 C4 C5 C8 122.9(5) . . ?
 C6 C5 C4 119.1(5) . . ?
 C6 C5 C8 118.0(6) . . ?
 C5 C6 H6 119.2 . . ?
 C7 C6 C5 121.6(6) . . ?
 C7 C6 H6 119.2 . . ?
 C2 C7 C6 118.4(6) . . ?
 C2 C7 H7 120.8 . . ?
 C6 C7 H7 120.8 . . ?
 O3 C8 In1 58.6(3) . 23_655 ?
 O3 C8 C5 119.8(6) . . ?
 O4 C8 In1 61.9(3) . 23_655 ?
 O4 C8 O3 120.5(5) . . ?
 O4 C8 C5 119.7(5) . . ?
 C5 C8 In1 177.5(5) . 23_655 ?
 C4 N1 H1 114.5 . . ?
 C9 N1 C4 131.1(12) . . ?
 C9 N1 H1 114.5 . . ?
 O5 C9 N1 122.3(13) . . ?
 O5 C9 C10 123.5(15) . . ?
 N1 C9 C10 114.2(15) . . ?
 C9 C10 H10A 109.5 . . ?
 C9 C10 H10B 109.5 . . ?
 C9 C10 H10C 109.5 . . ?
 H10A C10 H10B 109.5 . . ?
 H10A C10 H10C 109.5 . . ?
 H10B C10 H10C 109.5 . . ?
 C4 N1A H1A 114.8 . . ?
 C9A N1A C4 130.4(14) . . ?
 C9A N1A H1A 114.8 . . ?
 O5A C9A N1A 122.9(17) . . ?
 O5A C9A C10A 118.7(17) . . ?
 N1A C9A C10A 118.4(16) . . ?
 C9A C10A H10D 109.5 . . ?
 C9A C10A H10E 109.5 . . ?
 C9A C10A H10F 109.5 . . ?
 H10D C10A H10E 109.5 . . ?
 H10D C10A H10F 109.5 . . ?
 H10E C10A H10F 109.5 . . ?
 H2A N2 H2B 107.2 . . ?
 C11 N2 H2A 108.0 . . ?
 C11 N2 H2B 108.0 . . ?
 C12 N2 H2A 108.0 . . ?
 C12 N2 H2B 108.0 . . ?
 C12 N2 C11 117.4(17) . . ?
 N2 C11 H11A 109.5 . . ?
 N2 C11 H11B 109.5 . . ?
 N2 C11 H11C 109.5 . . ?
 H11A C11 H11B 109.5 . . ?
 H11A C11 H11C 109.5 . . ?
 H11B C11 H11C 109.5 . . ?
 N2 C12 H12A 109.5 . . ?
 N2 C12 H12B 109.5 . . ?
 N2 C12 H12C 109.5 . . ?
 H12A C12 H12B 109.5 . . ?
 H12A C12 H12C 109.5 . . ?
 H12B C12 H12C 109.5 . . ?

loop_
  _geom_torsion_atom_site_label_1
  _geom_torsion_atom_site_label_2
  _geom_torsion_atom_site_label_3
  _geom_torsion_atom_site_label_4
  _geom_torsion
  _geom_torsion_site_symmetry_1
  _geom_torsion_site_symmetry_2
  _geom_torsion_site_symmetry_3
  _geom_torsion_site_symmetry_4
  _geom_torsion_publ_flag
 In1 O1 C1 O2 2.8(6) . . . . ?
 In1 O1 C1 C2 -177.5(5) . . . . ?
 In1 O2 C1 O1 -2.7(6) . . . . ?
 In1 O2 C1 C2 177.6(5) . . . . ?
 In1 O3 C8 O4 2.0(6) 23_655 . . . ?
 In1 O3 C8 C5 -177.7(5) 23_655 . . . ?
 In1 O4 C8 O3 -1.9(6) 23_655 . . . ?
 In1 O4 C8 C5 177.7(5) 23_655 . . . ?
 O1 C1 C2 C3 -3.2(10) . . . . ?
 O1 C1 C2 C7 175.3(6) . . . . ?
 O2 C1 C2 C3 176.5(6) . . . . ?
 O2 C1 C2 C7 -5.0(9) . . . . ?
 C1 C2 C3 C4 -178.9(6) . . . . ?
 C1 C2 C7 C6 178.8(6) . . . . ?
 C2 C3 C4 C5 -0.9(12) . . . . ?
 C2 C3 C4 N1 -170.1(9) . . . . ?
 C2 C3 C4 N1A 165.6(10) . . . . ?
 C3 C2 C7 C6 -2.7(11) . . . . ?
 C3 C4 C5 C6 -0.7(11) . . . . ?
 C3 C4 C5 C8 179.3(6) . . . . ?
 C3 C4 N1 C9 -20.1(19) . . . . ?
 C3 C4 N1A C9A 6(2) . . . . ?
 C4 C5 C6 C7 0.5(11) . . . . ?
 C4 C5 C8 O3 6.1(10) . . . . ?
 C4 C5 C8 O4 -173.5(7) . . . . ?
 C4 N1 C9 O5 15(2) . . . . ?
 C4 N1 C9 C10 -166.8(15) . . . . ?
 C4 N1A C9A O5A -14(3) . . . . ?
 C4 N1A C9A C10A 168.9(16) . . . . ?
 C5 C4 N1 C9 171.0(12) . . . . ?
 C5 C4 N1A C9A 172.3(14) . . . . ?
 C5 C6 C7 C2 1.2(11) . . . . ?
 C6 C5 C8 O3 -174.0(6) . . . . ?
 C6 C5 C8 O4 6.4(9) . . . . ?
 C7 C2 C3 C4 2.7(12) . . . . ?
 C8 C5 C6 C7 -179.4(6) . . . . ?
 N1 C4 C5 C6 168.4(9) . . . . ?
 N1 C4 C5 C8 -11.7(13) . . . . ?
 N1A C4 C5 C6 -167.7(10) . . . . ?
 N1A C4 C5 C8 12.2(13) . . . . ?

_shelx_res_file
;
TITL Exp3_1_4_ in Fddd
    exp3_1_4_.res
    created by SHELXL-2019/1 at 15:36:46 on 14-Nov-2024
REM Fddd (#70 in standard setting)
CELL 0.6889 14.786121 28.179893 30.605348 90 90 90
ZERR 16 0.000375 0.0006 0.000504 0 0 0
LATT 4
SYMM 0.25-X,0.25-Y,+Z
SYMM +X,0.25-Y,0.25-Z
SYMM 0.25-X,+Y,0.25-Z
SFAC C H In N O
DISP C 0.003 0.001 10.848
DISP H -0 0 0.623
DISP In -0.764 1.223 5209.877
DISP N 0.006 0.003 18.337
DISP O 0.011 0.006 30.192
UNIT 352 352 16 48 160
DFIX 1.5 C11 N2
DFIX 2.5 C11 C12
DFIX 1.5 N2 C12
FLAT O5A N1A C9A C10A
FLAT O5 N1 C9 C10
EADP C11 N2 C12

L.S. 50
PLAN  6
TEMP 24.85
CONF
BOND
MORE -1
BOND $H
fmap 2
acta
OMIT 0 2 2
OMIT 0 4 0
OMIT 0 4 4
OMIT 1 1 1
OMIT 1 3 3
OMIT 1 3 5
OMIT 1 5 3
OMIT 1 5 5
OMIT 1 7 3
OMIT 2 2 0
OMIT 2 6 0
OMIT 2 6 6
OMIT 3 1 1
OMIT 4 2 4
REM <olex2.extras>
REM <HklSrc "%.\\Exp3_1_4_.hkl">
REM </olex2.extras>

WGHT    0.156500   61.737900
FVAR       0.71313   0.47748
IN1   3    0.375000    0.375000    0.076373    10.50000    0.06062    0.04211 =
         0.02790    0.00000    0.00000    0.00143
O1    5    0.356508    0.431804    0.127252    11.00000    0.07592    0.07357 =
         0.05237   -0.02398   -0.00352   -0.00233
O2    5    0.494616    0.409553    0.113560    11.00000    0.07967    0.05705 =
         0.04440   -0.01543   -0.00286   -0.00076
O3    5    0.512629    0.587904    0.290899    11.00000    0.08404    0.06536 =
         0.05378   -0.02232   -0.00408   -0.00356
O4    5    0.650027    0.566858    0.274375    11.00000    0.07845    0.07672 =
         0.05571   -0.02403   -0.00179   -0.01125
C1    1    0.439552    0.434245    0.135008    11.00000    0.07457    0.05527 =
         0.04229   -0.01175   -0.00254   -0.00272
C2    1    0.473268    0.467087    0.169968    11.00000    0.07644    0.06198 =
         0.04813   -0.01896   -0.00345   -0.00395
C3    1    0.411160    0.495951    0.191566    11.00000    0.07512    0.08176 =
         0.07102   -0.03355   -0.00516   -0.00028
AFIX  43
H3    2    0.350223    0.493892    0.184281    11.00000   -1.20000
AFIX   0
C4    1    0.437854    0.527386    0.223376    11.00000    0.07552    0.08874 =
         0.06560   -0.03717   -0.00964    0.00948
C5    1    0.530333    0.529799    0.234682    11.00000    0.07864    0.06403 =
         0.04969   -0.01940   -0.00435   -0.00769
C6    1    0.591743    0.499846    0.213553    11.00000    0.06883    0.08281 =
         0.05681   -0.02096   -0.00148   -0.00691
AFIX  43
H6    2    0.652597    0.501208    0.221131    11.00000   -1.20000
AFIX   0
C7    1    0.563927    0.467986    0.181394    11.00000    0.07481    0.07331 =
         0.05385   -0.02054    0.00201   -0.00102
AFIX  43
H7    2    0.605217    0.447830    0.167940    11.00000   -1.20000
AFIX   0
C8    1    0.566359    0.563408    0.268673    11.00000    0.08887    0.05908 =
         0.03748   -0.00864   -0.00587   -0.00401
PART 1
O5    5    0.239067    0.535654    0.213839    21.00000    0.07865
N1    4    0.370367    0.550845    0.249602    21.00000    0.06024
AFIX  43
H1    2    0.390213    0.562078    0.273906    21.00000   -1.20000
AFIX   0
C9    1    0.282808    0.558089    0.242673    21.00000    0.06625
C10   1    0.242186    0.592091    0.271841    21.00000    0.09473
AFIX 137
H10A  2    0.229614    0.577168    0.299376    21.00000   -1.50000
H10B  2    0.186852    0.603622    0.259331    21.00000   -1.50000
H10C  2    0.283026    0.618138    0.276249    21.00000   -1.50000
AFIX   0
PART 2
O5A   5    0.255285    0.556321    0.200519   -21.00000    0.12406
N1A   4    0.379442    0.564611    0.238834   -21.00000    0.07878
AFIX  43
H1A   2    0.404218    0.584031    0.256905   -21.00000   -1.20000
AFIX   0
C9A   1    0.293391    0.573797    0.229674   -21.00000    0.08455
C10A  1    0.246926    0.608139    0.255625   -21.00000    0.10627
AFIX 137
H10D  2    0.237110    0.595592    0.284399   -21.00000   -1.50000
H10E  2    0.189745    0.615416    0.242364   -21.00000   -1.50000
H10F  2    0.282687    0.636495    0.257557   -21.00000   -1.50000
AFIX   0

PART -1
N2    4    0.141718    0.491929    0.145623    10.50000    0.16189
AFIX  23
H2A   2    0.176202    0.495774    0.169193    10.50000   -1.20000
H2B   2    0.171136    0.504771    0.123177    10.50000   -1.20000
AFIX   0
C11   1    0.132649    0.437885    0.136898    10.50000    0.16189
AFIX  33
H11A  2    0.191679    0.424303    0.133130    10.50000   -1.50000
H11B  2    0.103100    0.423040    0.161255    10.50000   -1.50000
H11C  2    0.097558    0.432882    0.110912    10.50000   -1.50000
AFIX   0
C12   1    0.057615    0.519029    0.152276    10.50000    0.16189
AFIX  33
H12A  2    0.072028    0.551788    0.157336    10.50000   -1.50000
H12B  2    0.020240    0.516399    0.126742    10.50000   -1.50000
H12C  2    0.025782    0.506557    0.177085    10.50000   -1.50000
AFIX   0
HKLF 4


REM  Exp3_1_4_ in Fddd
REM wR2 = 0.2258, GooF = S = 1.067, Restrained GooF = 1.070 for all data
REM R1 = 0.0658 for 2954 Fo > 4sig(Fo) and 0.0752 for all 3636 data
REM 159 parameters refined using 5 restraints

END

WGHT      0.1565     62.1676

REM Highest difference peak  2.179,  deepest hole -1.100,  1-sigma level  0.157
Q1    1   0.1250  0.4110  0.1250  10.50000  0.05    2.18
Q2    1   0.3655  0.6250  0.1250  10.50000  0.05    1.60
Q3    1   0.7187  0.6128  0.1771  11.00000  0.05    1.16
Q4    1   0.8205  0.5330  0.1787  11.00000  0.05    1.13
Q5    1   0.3215  0.3766  0.0710  11.00000  0.05    1.00
Q6    1   0.2358  0.5191  0.2287  11.00000  0.05    0.63
;
_shelx_res_checksum                74928
_shelx_hkl_file
;
   0   0   4 46547.0 1133.85   2
   0   0   4 50162.0 1141.75   5
   0   0   4 48815.5 1136.87   3
   0   0  -4 48974.4 1134.21   1
   0   0   6 67.0846 79.4852   5
   0   0   6 77.0170 57.7940   2
   0   0   6 94.9560 63.8850   3
   0   0  -6 43.5193 61.8183   1
   0   0   8 3214.59 129.898   5
   0   0  -8 4302.05 123.856   1
   0   0  10 20.7908 51.8943   4
   0   0 -10 22.6194 56.0797   1
   0   0  10 43.8983 64.8104   5
   0   0  12 3153.70 153.570   5
   0   0  12 2892.57 128.915   4
   0   0 -12 2905.22 132.242   1
   0   0 -14 68.6978 108.859   1
   0   0 -16 15267.3 435.767   1
   0   0  16 15636.2 433.153   4
   0   0  16 16648.4 468.124   5
   0   0  18 4.98159 127.977   5
   0   0  18-24.1961 97.9733   4
   0   0 -18 78.7089 113.086   1
   0   0  20 250224. 5896.65   4
   0   0 -20 251117. 5897.85   1
   0   0  20 253824. 5931.19   5
   0   0  22-4.37384 114.408   4
   0   0  22 301.483 150.879   5
   0   0  24 11712.4 420.702   5
   0   0  24 12024.2 380.387   4
   0   0 -24 11469.9 395.548   1
   0   0  26 15.4010 139.385   4
   0   0  26-14.1832 174.405   5
   0   0  28 15297.6 470.026   4
   0   0  28 14045.0 500.537   5
   0   0  30 47.7030 191.931   5
   0   0  30 35.2007 152.079   4
   0   0  34-97.9667 168.854   4
   0   0  34-140.544 206.131   5
   0   0  36 136.056 178.546   4
   0   0  36 245.637 206.082   5
   0   0  38-282.179 219.434   5
   0   0  38-7.14811 174.208   4
   0  -2   2 234452. 5649.88   4
   0   2  -2 247512. 5654.05   1
   0  -2   2 246755. 5652.00   5
   0   2   2 249781. 5651.86   3
   0   2   4-34.8855 35.1530   3
   0   2   4-13.6310 32.4249   2
   0  -2   4-6.56342 41.1719   5
   0  -2  -4-20.0053 40.8464   1
   0   2   4-4.82353 36.5679   5
   0  -2   4-9.44582 34.0466   4
   0   2  -4-25.6471 41.0844   1
   0   2   6 2749.12 111.505   5
   0  -2   6 2733.32 102.088   4
   0  -2   6 2664.76 112.343   5
   0   2   6 2910.07 98.3549   2
   0   2  -6 2956.26 106.592   1
   0   2   6 2857.84 102.050   3
   0   2   8 35.3251 39.0810   2
   0   2   8 3.38437 41.9340   3
   0   2   8 58.7491 52.1493   5
   0   2  -8 29.7079 49.9402   1
   0  -2   8 8.74644 51.2247   5
   0  -2  -8 7.11011 46.0951   1
   0  -2   8 8.27268 42.7144   4
   0   2 -10 4118.89 138.807   1
   0  -2  10 3371.83 131.026   4
   0  -2  10 3839.60 149.577   5
   0   2  10 3632.08 127.641   2
   0  -2 -10 3862.25 131.663   1
   0   2  10 3567.10 146.512   5
   0   2  10 3850.28 134.924   3
   0   2  12-9.97536 105.299   5
   0  -2  12-39.6450 100.913   5
   0   2  12 20.3548 83.7963   3
   0   2 -12-21.7350 95.6338   1
   0   2  12 14.9031 78.9501   2
   0  -2  12 72.7298 82.8649   4
   0  -2 -12 51.1237 90.0231   1
   0  -2 -14 4493.24 183.422   1
   0   2 -14 4072.14 185.432   1
   0   2  16-14.5702 98.1025   2
   0  -2  16-19.4014 101.361   4
   0  -2  16-44.1423 120.893   5
   0   2 -16 163.939 121.300   1
   0   2  16-8.92739 129.381   5
   0  -2 -16-57.5080 110.889   1
   0   2  16 55.2690 108.937   3
   0   2  18 91198.3 2169.66   5
   0  -2 -18 85245.1 2128.37   1
   0   2  18 93204.7 2135.97   4
   0   2 -18 87620.8 2137.78   1
   0  -2  18 91726.2 2166.21   5
   0  -2  18 87678.1 2136.49   4
   0  -2  20 10.9145 136.137   5
   0   2  20 55.9821 138.930   5
   0   2  20 94.4555 111.363   4
   0  -2 -20-3.76162 126.434   1
   0  -2  20 16.3868 107.280   4
   0   2 -22 100210. 2449.65   1
   0  -2  22 102935. 2446.31   4
   0  -2  22 100592. 2479.06   5
   0   2  22 103095. 2441.46   4
   0   2  22 101319. 2479.58   5
   0   2  24-27.6489 126.135   4
   0  -2  24 71.8435 161.967   5
   0  -2  24 190.791 132.833   4
   0   2 -24 65.7925 159.391   1
   0   2  24 6.68638 163.569   5
   0   2  26 463.518 144.514   4
   0  -2  26 307.448 178.753   5
   0   2  26 442.161 184.893   5
   0  -2  26 394.459 152.069   4
   0   2  28 43.6362 151.929   4
   0  -2  28 61.7616 153.585   4
   0  -2  28 37.1659 181.274   5
   0   2  28 30.6969 177.655   5
   0  -2  30 24195.1 735.901   5
   0  -2  30 24537.0 698.335   4
   0   2  30 24929.0 697.264   4
   0   2  30 24335.3 743.326   5
   0  -2  32-33.4572 189.771   5
   0  -2  34 8014.04 375.631   5
   0   2  34 8038.79 340.941   4
   0  -2  34 8489.88 355.553   4
   0   2  34 8743.94 396.071   5
   0  -2  36-64.4847 171.459   4
   0  -2  36 71.3390 207.842   5
   0   2  36 20.4519 171.812   4
   0   2  36 55.8428 206.779   5
   0   2  38 3427.84 247.350   4
   0   2  38 3159.71 282.730   5
   0  -2  38 3683.19 261.715   4
   0  -2  38 4057.45 299.406   5
   0  -4   0 196791. 4523.79   4
   0   4   0 194100. 4533.64   1
   0   4   0 193298. 4534.14   3
   0  -4   2-2.55141 27.8165   4
   0   4   2 11.6795 37.0984   3
   0   4  -2-67.0139 70.6998   3
   0  -4   2 38.8615 30.8599   5
   0   4   2-17.8141 31.0780   2
   0   4  -2-38.7043 47.3253   1
   0   4  -4 232032. 5282.77   1
   0   4   4 227529. 5273.47   5
   0   4   4 229820. 5277.36   3
   0  -4   4 223609. 5274.43   4
   0   4   4 226526. 5271.19   2
   0  -4   4 225836. 5277.96   5
   0   4   6 4.43920 37.4678   2
   0  -4   6 12.1857 38.1564   4
   0   4   6 1.46016 40.1364   3
   0  -4  -6 29.9664 48.8833   1
   0   4  -6 33.4765 50.7980   1
   0   4   6-22.3269 46.6582   5
   0  -4   6-33.7939 47.3966   5
   0  -4   8 5001.02 161.687   5
   0   4  -8 4354.50 153.642   1
   0   4   8 4852.06 157.794   5
   0   4   8 4735.06 143.910   2
   0   4   8 4970.12 153.746   3
   0  -4  -8 4953.62 157.565   1
   0  -4   8 5075.46 152.984   4
   0  -4 -10 18.7872 77.1787   1
   0   4  10-68.0058 82.9281   5
   0   4  10 78.9224 60.8536   2
   0   4 -10 46.8524 77.1226   1
   0  -4  10 2.19647 65.0816   4
   0   4  10 64.8861 67.4996   3
   0  -4  10 58.8171 79.2074   5
   0   4  12 52388.6 1292.51   2
   0  -4  12 55104.6 1306.59   4
   0   4 -12 53906.6 1306.29   1
   0   4  12 51730.5 1302.33   3
   0  -4  12 53015.1 1317.60   5
   0  -4 -12 56460.2 1299.86   1
   0   4  12 55802.5 1323.42   5
   0   4  14-74.6628 141.673   5
   0  -4 -14-28.6867 117.597   1
   0   4 -14-24.7599 118.398   1
   0  -4  16 14370.5 408.151   4
   0  -4  16 14292.4 434.265   5
   0  -4 -16 14191.7 405.564   1
   0   4  16 14901.7 414.339   3
   0   4  16 14568.8 399.988   2
   0   4  16 14708.9 438.484   5
   0   4 -16 13979.4 415.222   1
   0   4  18-23.8430 111.468   3
   0   4  18 46.5323 135.842   5
   0   4  18-13.1618 102.467   2
   0  -4  18 22.6647 101.857   4
   0  -4  18-39.4062 120.772   5
   0  -4 -18 3.51270 121.053   1
   0   4 -20 70937.6 1724.05   1
   0   4  20 72205.9 1750.57   5
   0  -4  20 69344.4 1713.93   4
   0   4  20 71256.7 1724.55   3
   0   4  20 69379.4 1704.14   2
   0  -4 -20 70639.9 1708.36   1
   0  -4  20 69640.9 1739.97   5
   0  -4  22 72.1772 147.937   5
   0   4  22 50.2087 193.405   5
   0  -4 -22 256.054 137.010   1
   0   4 -22 19.6486 143.249   1
   0  -4  22 51.6197 123.886   4
   0  -4  24 21088.1 633.685   5
   0   4 -24 21864.6 619.737   1
   0   4  24 21245.4 593.507   4
   0  -4  24 21733.6 602.817   4
   0   4  24 19875.2 633.748   5
   0  -4  26-70.3934 152.524   4
   0  -4  26-62.2420 170.997   5
   0   4 -26-64.3116 177.887   1
   0   4  26-133.302 172.766   5
   0   4  26-121.536 137.256   4
   0   4  28 12680.9 476.590   5
   0  -4  28 12898.7 461.489   5
   0   4  28 13563.4 425.478   4
   0  -4  28 13011.3 439.140   4
   0   4  30-8.32130 192.797   5
   0  -4  30 80.7315 157.300   4
   0   4  30-45.6712 153.450   4
   0  -4  30-69.5156 185.428   5
   0   4  32 21321.2 622.947   4
   0  -4  32 20487.3 660.893   5
   0   4  34 27.6495 200.139   5
   0  -4  34 6.72760 161.124   4
   0  -4  34-254.684 198.539   5
   0   4  34 31.3153 163.568   4
   0   4  36 139.585 171.398   4
   0   4  36 95.4145 213.398   5
   0  -4  36 351.914 170.889   4
   0  -4  36 35.3253 200.940   5
   0   4  38-29.4380 220.040   5
   0  -4  38 172.068 211.978   5
   0  -4  38 22.1303 185.384   4
   0   4  38 163.728 178.174   4
   0   6   0-52.7007 61.4700   1
   0   6   0-70.6239 58.8922   3
   0  -6   0-14.1877 27.8106   4
   0   6   2 22517.7 550.443   2
   0   6  -2 23267.5 565.369   1
   0  -6   2 23515.5 549.280   4
   0   6  -2 22282.4 574.265   3
   0   6   2 22417.6 558.287   3
   0  -6   2 23240.7 544.767   5
   0   6  -4 19.5398 81.3506   3
   0  -6   4-24.8503 36.3227   5
   0   6   4-1.47428 40.3518   3
   0  -6   4 1.11500 31.6759   4
   0   6  -4-5.30367 50.6222   1
   0   6   4-4.40569 31.0512   5
   0   6   4 56.5375 33.6061   2
   0   6   6 156983. 3673.36   5
   0  -6   6 158676. 3680.12   5
   0   6  -6 161035. 3686.39   1
   0   6   6 155758. 3678.41   3
   0   6   6 156828. 3670.63   2
   0  -6   6 157425. 3674.06   4
   0   6  -8 143.827 77.9747   1
   0   6   8 163.644 58.1671   2
   0  -6  -8 207.951 77.6547   1
   0   6   8 226.183 62.6595   3
   0   6   8 109.142 64.9806   5
   0  -6   8 292.847 63.4584   4
   0  -6   8 68.1056 67.9095   5
   0   6 -10 68843.1 1623.08   1
   0   6  10 68137.5 1623.19   5
   0  -6  10 69094.0 1613.80   4
   0   6  10 66151.7 1603.65   2
   0  -6  10 68578.2 1625.52   5
   0  -6 -10 68894.3 1619.15   1
   0   6  10 65161.6 1612.91   3
   0   6  12 47.8056 123.410   5
   0   6 -12 34.2045 128.538   1
   0  -6  12 42.4434 101.722   4
   0  -6 -12 61.2815 123.658   1
   0  -6  12-131.540 114.465   5
   0   6 -14 47537.7 1229.11   1
   0  -6 -14 52551.8 1228.02   1
   0   6  14 51035.1 1226.57   3
   0   6  14 51799.5 1213.48   2
   0  -6  14 48402.3 1222.97   4
   0   6  14 48405.9 1240.73   5
   0   6  16 47.0611 104.356   3
   0  -6 -16-3.24688 122.479   1
   0   6  16-34.6890 97.4790   2
   0   6  16-207.446 140.533   5
   0  -6  16-4.42225 122.076   5
   0  -6  16-50.0722 103.045   4
   0   6  18 14011.3 416.630   3
   0   6  18 14862.2 404.121   2
   0  -6 -18 13793.6 409.737   1
   0  -6  18 13230.4 409.485   4
   0   6  18 14334.2 444.348   5
   0   6 -18 14460.1 427.123   1
   0  -6  18 14645.1 439.805   5
   0   6  20 49.2945 122.355   3
   0  -6  20-49.6441 132.845   5
   0   6  20 14.4680 109.112   2
   0  -6 -20 38.8770 135.626   1
   0   6  20-52.7279 145.175   5
   0   6 -20 144.953 138.902   1
   0  -6  20 34.7086 112.233   4
   0   6  22 24009.9 627.481   2
   0   6  22 23234.5 676.679   5
   0   6  22 22613.1 640.998   3
   0  -6  22 22771.8 666.885   5
   0   6 -22 24254.3 659.551   1
   0  -6  22 22523.0 637.357   4
   0  -6  24 45.9988 134.909   4
   0   6  24-16.1429 151.291   3
   0  -6  24-58.0699 161.549   5
   0   6  24 21.8295 131.103   2
   0   6  24-218.075 170.756   5
   0   6 -24 68.7713 180.066   1
   0  -6  26 385.015 184.865   5
   0  -6  26 340.338 154.913   4
   0   6 -26 271.961 189.806   1
   0   6  26 419.997 187.980   5
   0  -6  28 146.033 180.127   5
   0  -6  28 111.213 150.595   4
   0   6  28 153.770 205.886   5
   0   6  28-21.4559 162.475   4
   0  -6  30 29321.6 815.078   4
   0   6  30 29319.9 860.405   5
   0  -6  32 113.580 196.620   5
   0   6  32-110.077 157.792   4
   0   6  34 3277.51 224.587   4
   0   6  34 3193.56 270.153   5
   0  -6  34 2912.68 254.944   5
   0  -6  34 3346.79 237.340   4
   0   6  36-58.6264 166.764   4
   0   6  36-39.2368 204.536   5
   0  -6  36 174.904 206.911   5
   0  -6  36 80.7618 176.821   4
   0  -6  38 1685.67 227.800   4
   0  -6  38 2034.50 248.538   5
   0   6  38 1528.61 242.876   5
   0   6  38 1884.39 211.437   4
   0  -8   0 2725.39 84.6034   4
   0   8   0 2796.45 109.313   1
   0  -8   2-18.1256 27.5614   4
   0   8   2 11.3218 40.6860   2
   0   8   2 8.71372 45.1747   3
   0   8  -2 107.330 62.2895   3
   0   8  -2-2.01803 53.8617   1
   0  -8   2 0.67599 23.6002   5
   0   8  -4 66069.6 1556.15   1
   0   8   4 66740.8 1549.36   3
   0   8   4 64160.4 1527.79   5
   0  -8   4 64497.2 1535.99   5
   0   8   4 64128.0 1535.30   2
   0  -8   4 66729.8 1537.38   4
   0   8  -4 68791.5 1579.40   3
   0   8  -6 34.3531 72.8557   1
   0  -8   6 10.5832 56.1667   5
   0   8  -6 24.3600 120.857   3
   0  -8   6 83.1214 48.4181   4
   0   8   6 8.03504 56.6777   3
   0   8   6 46.3710 51.6560   2
   0   8   6-40.3692 51.4640   5
   0  -8   8 427704. 9911.57   5
   0   8   8 423838. 9898.02   2
   0  -8   8 426882. 9904.51   4
   0   8  -8 429278. 9919.65   1
   0   8   8 430696. 9905.76   5
   0   8   8 422343. 9911.14   3
   0   8 -10 83.3593 122.362   1
   0  -8  10 291.431 94.1673   4
   0   8  10-8.26994 106.387   5
   0   8  10 150.766 89.4769   2
   0  -8  10 192.149 103.317   5
   0  -8 -10 238.661 123.550   1
   0   8  10 235.956 97.4392   3
   0  -8 -12 203977. 4659.46   1
   0  -8  12 194647. 4660.03   5
   0   8  12 199169. 4661.23   5
   0  -8  12 196588. 4650.32   4
   0   8  14-10.4669 92.5526   2
   0   8  14 57.1082 122.866   5
   0  -8 -14-92.0153 131.980   1
   0   8  14-53.5814 98.6989   3
   0  -8  14 16.8903 100.817   4
   0  -8  14 52.3073 120.393   5
   0   8  16 157.973 105.942   3
   0  -8 -16 157.113 132.462   1
   0   8  16 142.687 97.3088   2
   0  -8  16 262.010 110.030   4
   0   8 -16 101.682 129.274   1
   0  -8  16 150.002 122.393   5
   0  -8 -18 7.63592 131.165   1
   0   8  18-59.9065 101.758   2
   0   8  18 59.4835 138.048   5
   0   8 -18-69.5619 139.612   1
   0  -8  18-101.213 130.640   5
   0  -8  18 79.6416 108.655   4
   0   8  18-29.3196 112.941   3
   0   8  20 35990.7 903.429   2
   0   8  20 35316.0 955.339   5
   0  -8  20 35215.9 925.657   4
   0   8 -20 37197.5 942.527   1
   0   8  20 36272.1 924.439   3
   0  -8  20 34569.4 945.689   5
   0  -8  22-60.3194 150.251   5
   0   8  22 152.180 163.094   5
   0   8  22-19.8601 138.457   3
   0  -8  22 50.1770 133.233   4
   0   8 -22 22.1130 164.734   1
   0   8  22 64.3466 120.212   2
   0   8  24 10843.7 346.075   2
   0  -8  24 9785.02 380.594   5
   0   8 -24 10379.9 393.381   1
   0   8  24 10334.4 402.458   5
   0   8  24 10153.7 358.189   3
   0  -8  24 10071.2 364.032   4
   0   8  26-70.7690 190.421   5
   0   8  26 17.4994 162.279   3
   0  -8  26 110.287 168.616   5
   0  -8  26 70.4646 157.333   4
   0   8 -26-25.8819 180.863   1
   0   8  26 23.4309 143.421   2
   0   8 -28 23558.7 693.373   1
   0  -8  28 22358.7 661.422   4
   0   8  28 22987.9 713.708   5
   0  -8  28 23298.8 690.075   5
   0   8  28 22886.7 644.352   2
   0   8  28 22215.4 664.635   3
   0  -8  30 175.975 163.822   4
   0   8  30 123.801 195.213   5
   0  -8  32 11070.8 433.252   5
   0   8  32 10958.8 388.956   4
   0   8  34-114.733 160.868   4
   0  -8  34 219.317 201.214   5
   0   8  34-175.851 214.209   5
   0  -8  34-157.232 174.027   4
   0  -8  36 86.4664 199.991   5
   0  -8  36 7.36782 181.473   4
   0   8  36-63.9570 171.472   4
   0   8  36 10.1040 215.307   5
   0  -8  38-276.002 193.651   4
   0  -8  38 61.7015 196.574   5
   0   8  38 31.2755 213.915   5
   0   8  38-132.679 176.847   4
   0 -10   0 8.78757 34.9761   4
   0  10   0-2.35258 69.2633   3
   0  10   2 1421.78 90.1968   3
   0  10   2 1561.45 84.6380   2
   0 -10   2 1450.94 55.5523   5
   0  10  -2 1461.14 102.347   1
   0  10  -2 1413.58 110.771   3
   0 -10   2 1604.06 68.4934   4
   0  10   4 24.4645 70.8484   3
   0 -10   4-11.0296 48.2445   5
   0  10  -4-42.5248 89.8018   1
   0 -10   4 38.6742 48.7176   4
   0  10   4 1.58087 35.8908   5
   0  10  -4-71.5084 117.353   3
   0  10   4-12.2752 59.0639   2
   0  10  -6 28747.2 735.633   1
   0  10  -6 28757.2 775.050   3
   0  10   6 28903.2 725.163   3
   0 -10   6 28831.7 710.528   4
   0  10   6 28633.3 707.604   2
   0  10   6 30409.9 704.482   5
   0 -10   6 28512.2 711.639   5
   0  10   8 73.4064 93.3922   3
   0 -10   8 144.444 94.5381   5
   0 -10   8 102.121 79.9910   4
   0  10  -8 199.350 206.243   3
   0  10   8 67.9302 89.9209   5
   0  10  -8-28.4473 123.260   1
   0  10   8 74.8365 78.9883   2
   0  10  10 649985. 15076.3   5
   0 -10  10 643322. 15079.2   5
   0 -10  10 654695. 15070.6   4
   0  10  12 112.092 95.7619   2
   0  10 -12 204.158 127.716   1
   0 -10 -12 81.8604 133.932   1
   0  10  12 24.2016 115.140   5
   0 -10  12 97.2503 94.4929   4
   0  10  12 136.025 106.647   3
   0  10  14 17280.7 483.749   3
   0 -10 -14 17852.0 504.279   1
   0  10  14 18357.5 472.324   2
   0  10 -14 17665.5 502.283   1
   0 -10  14 17278.9 484.350   4
   0 -10  14 17217.3 493.920   5
   0  10  14 17363.6 499.770   5
   0  10  16-85.1800 96.2949   2
   0  10  16 105.799 110.301   3
   0 -10  16 73.6574 121.517   5
   0  10 -16 63.4330 135.224   1
   0 -10 -16 46.9646 138.270   1
   0  10 -18 27699.7 739.917   1
   0  10  18 25947.9 717.101   3
   0 -10 -18 28208.9 731.953   1
   0  10  18 26904.8 699.890   2
   0 -10  18 27073.1 737.155   5
   0  10  18 27321.6 746.727   5
   0 -10  18 27399.6 726.727   4
   0 -10  20-14.5401 125.548   4
   0  10  20 12.4121 156.181   5
   0  10  20 33.1417 127.986   3
   0 -10  20-100.731 149.940   5
   0  10 -20 69.5114 154.134   1
   0  10  20-56.0394 111.671   2
   0  10  22 30515.6 800.926   2
   0  10 -22 32904.5 851.099   1
   0 -10  22 31623.4 850.130   5
   0 -10  22 30538.6 829.176   4
   0  10  22 31568.4 865.568   5
   0  10  22 29719.4 823.149   3
   0 -10  24-163.419 147.170   4
   0 -10  24 139.875 173.484   5
   0  10  24-10.7902 146.213   3
   0  10  24 75.6852 185.286   5
   0  10  24-109.196 135.892   2
   0  10 -24-86.7540 175.942   1
   0  10  26 438.410 150.890   2
   0  10  26 127.528 161.007   3
   0 -10  26 95.7399 156.295   4
   0  10 -26 179.274 192.980   1
   0 -10  26 287.979 174.163   5
   0  10  26 618.724 215.693   5
   0  10  28-99.3067 145.724   2
   0  10  28-78.2139 193.618   5
   0 -10  28-107.955 160.624   4
   0  10  28 130.577 169.144   3
   0 -10  28-29.5919 182.219   5
   0  10 -28-63.7065 190.386   1
   0  10  30 24086.6 740.707   5
   0 -10  30 22919.5 684.724   4
   0 -10  32-154.624 195.689   5
   0  10  32 212.422 152.647   4
   0 -10  34 2487.67 246.029   5
   0 -10  34 2291.96 232.365   4
   0  10  34 2627.64 213.423   4
   0  10  34 2965.45 274.355   5
   0  10  36 315.407 213.114   5
   0 -10  36 60.0266 195.598   5
   0 -10  36 38.5762 179.979   4
   0  10  36-73.6078 160.952   4
   0  10  38 1452.95 247.884   5
   0 -10  38 1157.58 230.183   5
   0  10  38 1425.95 200.725   4
   0  12   0 44204.7 1064.33   2
   0 -12   0 43851.0 1045.77   4
   0  12   0 44383.3 1080.86   3
   0 -12   2 42.5366 36.0117   5
   0  12  -2 80.3559 119.681   3
   0  12   2 1.98791 90.9689   2
   0  12  -2-17.8014 111.229   1
   0 -12   2 25.2152 54.7132   4
   0  12   2 53.9737 92.5317   3
   0  12   4 1581.10 121.085   3
   0  12  -4 1792.29 172.934   3
   0 -12   4 1798.07 85.0424   5
   0  12   4 1593.38 108.058   2
   0 -12   4 1810.17 89.3407   4
   0  12   6-7.72049 82.2174   2
   0  12   6 16.3301 65.4701   5
   0  12  -6 130.001 172.908   3
   0 -12   6 23.3369 73.5456   5
   0 -12   6 1.98908 69.1811   4
   0 -12   8 129828. 3084.22   5
   0 -12   8 129417. 3080.66   4
   0  12  -8 137554. 3112.83   1
   0  12   8 130655. 3077.19   5
   0 -12  10 10.8222 82.5716   4
   0  12  10 148.517 92.6203   2
   0  12  10-29.4975 102.989   3
   0  12 -10 61.6051 125.681   1
   0 -12  10 90.7231 100.614   5
   0  12  10 112.394 98.8403   5
   0  12  12 283749. 6622.78   5
   0  12 -12 285991. 6639.44   1
   0  12  12 287473. 6605.67   2
   0  12  12 284258. 6625.74   3
   0 -12  12 273529. 6616.29   4
   0  12 -12 287941. 6701.67   3
   0  12  14 476.676 97.7295   2
   0 -12 -14 27.1136 144.751   1
   0  12  14 8.50222 118.147   5
   0  12  14-42.1149 103.976   3
   0  12 -14-22.7770 134.207   1
   0 -12  14 54.5164 115.504   5
   0 -12  14 3.64262 98.1845   4
   0 -12 -16 4166.78 224.865   1
   0 -12  16 4182.55 210.777   5
   0  12  16 3780.92 175.567   2
   0  12 -16 3990.95 222.245   1
   0  12  16 4104.32 190.301   3
   0 -12  18 169.469 136.052   5
   0 -12  18-98.8876 123.227   4
   0  12  18 37.9331 105.384   2
   0  12  18-85.3494 143.712   5
   0  12  18 31.1980 121.311   3
   0  12 -18 31.5143 146.815   1
   0  12  20 60898.6 1515.14   3
   0 -12  20 60367.4 1534.99   5
   0 -12  20 62087.2 1525.08   4
   0  12 -20 60163.4 1534.71   1
   0  12  20 61590.8 1493.68   2
   0  12  20 61564.9 1550.05   5
   0  12  22 76.9687 129.234   2
   0  12 -22-6.04865 174.561   1
   0 -12  22 18.6794 157.950   5
   0  12  22 204.688 149.450   3
   0 -12  22 71.7317 140.375   4
   0  12  22 43.1479 173.200   5
   0  12  24 10062.3 424.095   5
   0  12  24 10491.1 384.986   3
   0  12  24 11700.8 361.193   2
   0 -12  24 10830.6 388.766   4
   0 -12  24 11805.4 414.259   5
   0  12 -24 11194.1 414.189   1
   0  12  26 58.4588 156.931   3
   0  12 -26-48.2793 194.928   1
   0 -12  26-77.9839 173.954   5
   0 -12  26-12.7207 151.837   4
   0  12  26 18.7481 141.532   2
   0  12  26 16.8684 187.384   5
   0 -12  28 9867.81 391.112   4
   0  12 -28 11560.6 439.621   1
   0  12  28 11006.0 446.468   5
   0 -12  28 10600.6 408.581   5
   0  12  30-118.861 177.606   3
   0  12  30 193.341 154.089   2
   0  12  30-126.849 218.997   5
   0  12 -30 39.0524 213.383   1
   0 -12  30 35.5286 173.018   4
   0  12  32 9911.77 357.956   2
   0 -12  32 9574.55 410.876   5
   0  12  32 9969.92 384.499   3
   0  12  34 41.5599 159.891   4
   0  12  34-84.3301 208.595   5
   0 -12  34-125.207 187.170   5
   0 -12  36 280.825 195.325   5
   0  12  36 36.7674 167.753   4
   0 -14   0 4.48662 53.4574   4
   0 -14   2 30494.6 756.566   4
   0 -14   2 31431.1 735.544   5
   0  14  -4-32.4212 122.889   1
   0 -14   4 25.9030 52.0116   5
   0 -14   4 55.6532 62.4792   4
   0 -14   6 3848.61 135.793   5
   0 -14   6 3977.94 139.037   4
   0  14  -6 4037.57 193.350   1
   0  14   6 3935.47 170.016   3
   0  14   8-6.61518 100.130   3
   0  14  -8 66.3454 179.818   3
   0 -14   8 21.5131 81.0577   5
   0  14  -8 124.167 127.015   1
   0 -14   8 26.8276 69.6004   4
   0  14   8 24.5434 75.3958   5
   0  14   8-70.9636 88.2143   2
   0  14  10 71940.2 1756.71   3
   0  14  10 73876.2 1741.37   5
   0 -14  10 68884.1 1740.06   4
   0  14 -10 75370.1 1840.03   3
   0  14 -10 75774.3 1780.49   1
   0 -14  10 72601.6 1746.56   5
   0  14  10 73957.5 1738.17   2
   0  14 -12-40.4408 227.671   3
   0 -14  12 40.0644 89.5713   4
   0  14  12 14.1071 99.5374   2
   0  14  12-23.5650 108.156   3
   0  14 -12 113.484 131.071   1
   0  14  12 27.4482 109.645   5
   0  14 -14 39148.8 1019.42   1
   0  14  14 40276.5 1006.43   3
   0 -14  14 39877.5 1009.32   5
   0  14  14 40053.9 984.233   2
   0  14  14 39253.7 1007.53   5
   0 -14  14 39310.3 997.337   4
   0  14 -16 88.4086 142.515   1
   0  14  16 13.2191 114.533   3
   0  14  16 16.7739 102.724   2
   0 -14  16-14.5028 124.366   5
   0 -14  18 51446.1 1259.81   5
   0  14 -18 51130.1 1264.89   1
   0 -14  18 47274.4 1237.44   4
   0  14  18 48587.8 1260.79   5
   0  14  18 48118.9 1239.24   3
   0  14  18 50037.4 1223.29   2
   0  14  20 66.5912 161.681   5
   0  14  20 141.799 120.750   2
   0 -14  20 171.663 135.167   4
   0  14  20 231.762 142.115   3
   0 -14  20 188.331 157.832   5
   0  14 -20 118.187 174.479   1
   0 -14  22 29936.2 843.155   4
   0  14  22 32240.6 842.435   3
   0  14  22 30735.6 881.503   5
   0 -14  22 32114.0 865.237   5
   0  14  22 32392.4 818.205   2
   0  14 -22 30289.8 861.876   1
   0 -14  24 180.239 152.617   4
   0  14  24 105.217 184.934   5
   0 -14  24-177.200 175.818   5
   0  14 -24 40.3917 195.340   1
   0  14  24-133.586 136.946   2
   0  14  24 74.3498 157.208   3
   0  14 -26 922.743 213.222   1
   0 -14  26 1117.19 201.506   5
   0  14  26 970.410 175.313   3
   0  14  26 1134.46 156.513   2
   0 -14  28 37.7820 177.607   5
   0  14 -28 45.0897 206.947   1
   0  14  30 5414.47 254.241   2
   0 -14  30 5819.87 305.380   5
   0  14  30 5199.59 283.375   3
   0  14 -30 5951.73 328.051   1
   0  14  32-54.4783 153.260   2
   0  14  32 215.231 186.263   3
   0 -14  32-73.1871 189.695   5
   0 -14  34 3395.64 262.982   5
   0  14  34 3550.30 226.788   2
   0  14  34 3029.55 247.606   3
   0  14  36 103.548 169.152   4
   0 -14  36-154.163 201.469   5
   0  16   0 97899.8 2337.21   2
   0  16   0 99260.8 2358.16   3
   0  16  -2-75.1801 125.100   3
   0  16   2 46.6463 96.4428   2
   0  16   2-3.50738 101.884   3
   0 -16   2 3.94340 25.9346   5
   0  16  -4 4069.11 200.675   1
   0  16  -4 3842.50 216.647   3
   0 -16   4 3625.66 143.574   4
   0  16   4 4198.34 165.327   2
   0 -16   4 4112.52 125.764   5
   0  16   4 4135.95 176.945   3
   0 -16   6 63.5984 62.2780   5
   0  16  -6 42.9202 129.996   1
   0  16  -6 49.7711 155.845   3
   0  16   6-95.6768 95.2145   2
   0  16   6-28.2532 98.4257   3
   0 -16   6-4.65585 64.3386   4
   0  16  -8 13173.2 441.515   3
   0 -16   8 12683.8 347.072   5
   0  16  -8 12652.1 396.062   1
   0  16   8 13178.3 359.431   2
   0  16   8 12587.0 377.154   3
   0 -16   8 12141.8 348.228   4
   0 -16  10 69.9153 91.7471   5
   0  16 -10 14.6293 193.586   3
   0  16  10 86.4907 111.750   3
   0  16  10 84.3567 100.367   2
   0 -16  10 23.7128 75.8311   4
   0  16 -10-205.478 132.894   1
   0  16 -12 39332.5 1020.54   1
   0 -16  12 38143.8 985.082   4
   0  16  12 40437.1 982.678   2
   0  16  12 39923.6 1002.69   3
   0 -16  14-42.4095 114.790   5
   0  16  14 130.947 105.228   2
   0  16 -14 209.254 151.819   1
   0 -16  14 7.69995 98.1485   4
   0  16  14-66.9273 113.019   3
   0  16 -14-28.3747 254.714   3
   0  16 -16 10077.0 367.501   1
   0  16  16 10570.6 321.601   2
   0 -16 -16 9824.09 376.754   1
   0  16  16 9849.29 340.360   3
   0 -16  16 9996.77 345.678   5
   0  16  18 63.8291 129.952   3
   0  16 -18-11.0877 302.547   3
   0  16 -18 64.3199 166.874   1
   0  16  18 52.8492 124.753   2
   0 -16  18 91.3338 143.403   5
   0  16  20 41467.2 1019.13   2
   0  16 -20 40132.3 1066.15   1
   0  16  20 39977.6 1043.56   3
   0 -16  20 38862.4 1058.19   5
   0 -16  22 63.6624 157.041   5
   0  16 -22-157.105 187.124   1
   0  16  22-55.7665 146.324   3
   0  16  22 89.8434 133.543   2
   0 -16  24 4290.77 265.720   5
   0  16  24 4738.82 226.926   2
   0  16  24 5108.62 251.152   3
   0  16 -24 4552.29 284.505   1
   0 -16  26 7.24759 172.462   5
   0  16 -26 102.275 209.888   1
   0  16  28 2395.79 183.434   2
   0  16 -28 2488.05 260.996   1
   0  16  28 2200.67 207.542   3
   0  16  30-120.320 167.117   3
   0 -16  30 7.91306 180.491   5
   0  16  30 141.016 153.930   2
   0  16  32 5963.48 267.229   2
   0 -16  32 5913.60 316.845   5
   0  16  32 5749.29 298.839   3
   0  16  34 95.9165 170.221   2
   0 -16  34 159.234 193.691   5
   0  16  34 87.3447 186.617   3
   0  18   0-13.1175 111.692   2
   0  18   0 33.9554 120.578   3
   0  18  -2 53426.5 1338.73   3
   0  18  -2 52413.1 1311.23   2
   0  18   2 55360.9 1308.74   2
   0  18   2 53033.9 1324.90   3
   0  18   4-132.831 101.683   2
   0  18  -4-58.5838 145.597   3
   0  18  -4 9.08545 134.176   1
   0  18   4-23.1065 102.663   3
   0  18  -6 3941.20 232.193   3
   0  18   6 3736.69 180.637   3
   0  18  -6 3891.23 204.828   1
   0  18   6 3720.76 164.814   2
   0  18   8-4.14200 109.836   3
   0  18  -8-26.9915 179.288   3
   0  18   8 36.2046 100.161   2
   0  18  -8-138.256 136.714   1
   0 -18  10 26481.5 699.118   5
   0  18  10 28387.3 708.448   2
   0  18 -10 27961.6 746.951   1
   0  18  10 27695.2 729.031   3
   0  18 -12 53.0783 147.928   1
   0  18  12-13.3188 106.407   2
   0  18 -12-178.430 218.584   3
   0  18  12-44.6249 118.258   3
   0  18  14 5543.21 238.413   3
   0  18 -14 5097.28 260.440   1
   0  18  14 5202.57 214.807   2
   0 -18  14 5190.83 227.566   5
   0  18  16-77.0080 116.450   2
   0  18 -16-204.632 276.300   3
   0 -18  16 130.890 135.827   5
   0  18 -16 142.403 167.890   1
   0  18  16 125.127 135.983   3
   0  18 -18 20554.7 608.846   1
   0  18 -18 20380.3 734.209   3
   0 -18  18 19560.3 580.611   5
   0  18  18 20010.5 550.421   2
   0  18  18 19756.4 577.820   3
   0  18  20 78.1929 150.032   3
   0 -18  20 89.7104 151.926   5
   0  18  20 4.17368 136.700   2
   0  18 -20 6.68192 190.366   1
   0  18 -20-12.4610 312.909   3
   0  18  22 25911.7 741.217   3
   0  18  22 27901.3 717.686   2
   0  18 -22 26315.5 776.747   1
   0 -18  22 26486.8 758.111   5
   0 -18  24-27.7056 172.409   5
   0  18 -24 13.3352 346.381   3
   0  18 -24 14.4851 201.853   1
   0  18  24-150.443 142.972   2
   0  18  26 28.2803 135.976   2
   0  18  26 100.753 164.037   3
   0 -18  26 344.532 175.022   5
   0  18  28 45.6951 159.931   3
   0  18  28-79.6793 145.760   2
   0  18  30 4702.24 239.089   2
   0  18  30 4711.61 262.085   3
   0  18 -30 4372.80 325.047   1
   0 -18  30 4212.65 283.683   5
   0  18  32 56.7554 195.251   3
   0  18 -32 8.76628 233.827   1
   0 -18  32 58.0012 196.208   5
   0  18  32 80.4758 168.966   2
   0  18  34 4768.47 257.271   2
   0  18  34 4619.40 285.905   3
   0 -18  34 4831.42 310.328   5
   0  20   0 83206.5 2034.16   2
   0  20   0 86669.7 2059.24   3
   0  20  -2 56.5961 132.913   3
   0  20  -2-101.799 121.781   2
   0  20   2 42.0277 113.671   2
   0  20   2 81.4865 118.863   3
   0  20  -4 8267.06 295.347   2
   0  20  -4 8756.50 330.545   3
   0  20   4 8878.80 298.628   3
   0  20   4 8821.17 284.485   2
   0  20   6 19.8672 107.660   2
   0  20  -6 30.6143 143.794   1
   0  20   6-143.692 115.996   3
   0  20  -6-57.2604 161.503   3
   0  20   8 18787.0 496.196   2
   0  20  -8 17385.9 569.789   3
   0  20   8 17976.4 516.928   3
   0  20  -8 17492.5 534.399   1
   0  20  10-68.3563 111.897   2
   0  20 -10-94.7656 158.095   1
   0  20  10-4.54728 122.851   3
   0  20 -10-7.91733 202.547   3
   0  20 -12 41352.3 1123.46   1
   0  20  12 43003.4 1104.95   3
   0  20  12 44339.7 1081.67   2
   0  20 -12 45341.7 1200.95   3
   0  20 -14 87.4027 167.874   1
   0  20  14 18.6939 123.291   2
   0  20 -14 193.269 256.586   3
   0  20  14-25.8801 137.616   3
   0  20 -16 501.833 180.375   1
   0  20  16 474.759 147.807   3
   0  20  16 407.767 126.594   2
   0  20 -16 521.877 282.439   3
   0  20  18 5.40583 139.743   3
   0  20  18-36.3506 131.202   2
   0  20 -18 51.9636 184.000   1
   0  20 -18-11.9870 303.628   3
   0  20  20 42052.6 1113.73   3
   0 -20  20 40815.0 1117.33   5
   0  20 -20 42876.7 1139.36   1
   0  20  20 44957.4 1088.02   2
   0  20  22-132.790 144.806   2
   0 -20  22-32.9845 173.441   5
   0  20 -22 327.087 220.377   1
   0  20  24 1253.85 187.852   3
   0 -20  24 1454.70 194.718   5
   0  20  26-77.1055 155.487   3
   0  20 -26 7.78006 206.986   1
   0  20  26-28.8543 138.634   2
   0 -20  26-149.613 184.955   5
   0  20 -28 983.155 389.555   3
   0  20 -28 1651.05 247.013   1
   0  20  28 1663.78 177.467   2
   0 -20  28 1192.92 212.010   5
   0  20  28 1517.90 200.298   3
   0  20 -30 50.9456 222.345   1
   0  20  30-82.6711 179.798   3
   0 -20  30-16.4826 184.627   5
   0  20  30 81.2088 156.929   2
   0  20 -30-350.193 379.257   3
   0 -20  32 12430.0 485.185   5
   0  20  32 13912.2 441.680   2
   0  20 -32 12751.6 516.050   1
   0  20  32 13399.0 472.035   3
   0  22   0 16.0016 124.990   2
   0  22   0-97.6319 136.974   3
   0  22   2 27036.3 714.710   2
   0  22  -2 26079.1 717.645   2
   0  22   2 27273.2 732.307   3
   0  22  -2 28290.9 754.147   3
   0  22  -4 109.415 157.783   3
   0  22  -4 119.957 137.215   2
   0  22   4-23.7290 128.372   3
   0  22   4-70.8994 123.415   2
   0  22   6 1395.34 143.527   2
   0  22  -6 1088.58 198.393   3
   0  22   6 782.785 144.463   3
   0  22  -8-110.635 190.534   3
   0  22   8 239.959 133.625   3
   0  22  -8-164.738 163.751   1
   0  22   8 14.7734 120.914   2
   0  22  10 70030.3 1708.69   3
   0  22 -10 66548.3 1726.32   1
   0  22 -10 68365.1 1774.37   3
   0  22  10 71086.6 1685.51   2
   0  22 -12 63.0708 230.177   3
   0  22  12-30.7308 139.237   3
   0  22 -12 140.539 179.993   1
   0  22  12-90.1033 121.903   2
   0  22 -14 2653.05 309.709   3
   0  22  14 2585.90 197.684   3
   0  22 -14 2753.89 233.233   1
   0  22  14 2766.79 180.835   2
   0  22 -16-6.51421 185.166   1
   0  22  16-112.391 153.433   3
   0  22  16 151.065 135.939   2
   0  22 -16 85.7184 261.098   3
   0  22  18 10407.6 372.134   3
   0  22  18 9960.19 344.445   2
   0  22 -18 9714.24 387.947   1
   0  22  20-126.989 153.588   2
   0  22 -20-12.7029 302.770   3
   0  22 -24-247.238 205.013   1
   0  22  24 209.511 160.468   3
   0  22  24-70.2650 138.643   2
   0  22  26-119.204 167.147   3
   0  22  26 64.8051 153.316   2
   0  22 -26 345.822 223.210   1
   0  22 -26-15.1874 376.337   3
   0  22  28-70.1517 150.392   2
   0  22 -28 124.350 374.939   3
   0  22  28 6.83854 172.472   3
   0  22 -28 100.483 231.845   1
   0  22 -30 17186.5 602.854   1
   0  22  30 17031.8 552.208   3
   0  22  30 17200.4 519.533   2
   0  24   0 22248.3 615.441   2
   0  24   0 22246.7 638.292   3
   0  24   2 26.5109 144.322   3
   0  24  -2-138.604 144.545   2
   0  24  -2-18.0289 157.899   3
   0  24   2-17.1445 142.056   2
   0  24  -4 5723.93 265.012   2
   0  24   4 6812.94 259.512   2
   0  24   4 6405.57 270.131   3
   0  24  -4 6025.67 297.462   3
   0  24  -6 49.0903 181.295   3
   0  24   6-144.565 146.182   3
   0  24   6 44.3730 133.817   2
   0  24  -6-206.612 152.796   2
   0  24   8 43536.1 1115.82   3
   0  24   8 43904.8 1091.29   2
   0  24  -8 41651.1 1166.77   3
   0  24 -10-137.326 177.734   1
   0  24  10 131.937 144.094   3
   0  24 -10 75.8118 217.904   3
   0  24  10 40.7454 134.193   2
   0  24  12 11977.7 398.242   3
   0  24 -12 11236.4 420.922   1
   0  24 -12 11133.7 476.056   3
   0  24  12 11894.5 369.315   2
   0  24  14 63.0112 149.094   3
   0  24  14-4.25363 139.374   2
   0  24 -14-6.64025 184.842   1
   0  24 -14-149.619 246.423   3
   0  24  16 883.027 197.339   2
   0  24 -16 32.3864 263.978   3
   0  24  16 429.836 223.472   3
   0  24 -18-34.8790 273.264   3
   0  24  18 25.8174 150.223   2
   0  24 -20 5383.07 307.731   1
   0  24  20 5716.87 277.852   3
   0  24  22 80.1062 140.268   2
   0  24  22-154.116 157.805   3
   0  24 -22 53.4323 200.819   1
   0  24  24 4037.38 255.198   3
   0  24 -24 4035.60 433.753   3
   0  24 -24 3748.79 286.470   1
   0  24  24 4024.06 224.969   2
   0  24  26 191.643 180.668   3
   0  24  26-39.6019 150.387   2
   0  24 -26-227.948 216.164   1
   0  24 -28 9050.41 424.502   1
   0  24  28 8840.01 373.776   3
   0  24  28 9680.34 345.582   2
   0  24 -28 9740.17 584.301   3
   0  24 -30 220.231 238.298   1
   0  24  30 100.807 156.721   2
   0  24  30 57.2917 183.354   3
   0  26   0 98.0169 157.926   3
   0  26   0-65.2319 148.899   2
   0  26   2 10009.4 364.749   3
   0  26   2 10658.4 351.516   2
   0  26  -2 10598.2 384.998   3
   0  26  -2 9565.39 348.427   2
   0  26   4-56.6486 143.493   3
   0  26  -4-104.917 174.615   3
   0  26  -4-134.616 154.231   2
   0  26   4 89.6575 149.569   2
   0  26   6 5346.15 239.922   2
   0  26  -6 4477.33 250.648   2
   0  26   6 5365.36 257.973   3
   0  26  -6 5158.77 295.748   3
   0  26   8 171.171 155.224   3
   0  26   8 43.7271 137.410   2
   0  26  -8 223.390 167.055   2
   0  26  -8-88.4615 204.005   3
   0  26  10 14195.3 460.273   3
   0  26  10 14975.0 440.888   2
   0  26 -10 14305.8 536.934   3
   0  26 -10 14061.2 465.681   2
   0  26  12-162.840 151.906   3
   0  26 -12-233.833 239.966   3
   0  26  12-34.7056 134.736   2
   0  26  14 3410.50 205.207   2
   0  26 -14 3391.37 308.006   3
   0  26  14 3185.25 225.095   3
   0  26 -16 195.022 251.701   3
   0  26 -16 156.258 189.855   1
   0  26  18 2153.44 202.725   3
   0  26  18 2621.90 180.716   2
   0  26 -18 2276.56 238.803   1
   0  26 -20 143.036 205.810   1
   0  26  20 19.3604 154.573   3
   0  26  20 138.353 142.332   2
   0  26  22 4000.26 248.339   3
   0  26  22 3783.23 219.707   2
   0  26 -22 3949.66 402.080   3
   0  26 -22 4318.20 297.557   1
   0  26 -24 408.315 352.527   3
   0  26 -24 175.869 221.203   1
   0  26  24-141.489 152.744   2
   0  26  24-83.2410 171.115   3
   0  26 -26 634.179 351.257   3
   0  26  26 44.5103 153.274   2
   0  26 -26 242.677 238.853   1
   0  26  26 302.439 191.736   3
   0  28   0 8438.32 344.559   3
   0  28   0 8689.71 326.986   2
   0  28   2 141.667 159.120   3
   0  28   2-19.2601 152.625   2
   0  28  -2 39.9572 162.157   3
   0  28  -2 50.5261 157.047   2
   0  28  -4 1661.85 190.662   2
   0  28   4 1911.20 196.286   3
   0  28  -4 2088.93 225.121   3
   0  28   4 2356.31 192.084   2
   0  28   6-66.7236 149.523   3
   0  28  -6 196.061 188.877   3
   0  28   6 108.179 150.987   2
   0  28   8 6153.49 295.641   3
   0  28  -8 6214.49 337.984   3
   0  28 -10-62.9474 216.931   3
   0  28  10-150.265 147.510   3
   0  28  14 56.4028 141.070   2
   0  28  14-101.772 156.550   3
   0  28  16 110.824 163.819   3
   0  28  16-126.585 146.895   2
   0  28 -16 186.106 207.590   1
   0  28  18-33.0287 162.833   3
   0  28 -18 92.5860 271.567   3
   0  28 -18-204.229 204.866   1
   0  28  18-51.2683 142.299   2
   0  28 -20 2626.19 349.606   3
   0  28 -20 2477.98 261.051   1
   0  28  20 2579.22 217.600   3
   0  28  20 2922.46 192.605   2
   0  28 -22 23.7436 218.891   1
   0  28  22 230.317 166.494   3
   0  28 -22-26.2377 306.298   3
   0  28  22 125.814 150.789   2
   0  28 -24 3497.63 403.637   3
   0  28 -24 2746.79 279.716   1
   0  28  24 3369.31 249.453   3
   0  28  24 3417.78 215.278   2
   0  30   0 190.532 170.056   3
   0  30  -2 9822.03 373.277   2
   0  30   2 10251.5 392.719   3
   0  30  -2 10949.0 411.867   3
   0  30  -4-22.6773 179.434   3
   0  30  -4 76.7111 163.362   2
   0  30  -6 254.541 167.785   2
   0  30  -6 691.119 204.553   3
   0  30   8 149.964 153.520   2
   0  30  -8-29.4844 173.251   2
   0  30  10 6947.97 311.818   3
   0  30  10 7334.51 292.092   2
   0  30  12-253.361 164.355   3
   0  30  12-169.268 149.356   2
   0  30 -12-6.29643 181.437   2
   0  30 -14 1057.09 261.538   3
   0  30  14 770.905 161.998   2
   0  30 -14 616.996 199.029   2
   0  30  14 860.806 184.669   3
   0  30 -16-26.9141 188.411   2
   0  30 -16-119.717 252.160   3
   0  30  16-111.770 151.693   2
   0  30  16 20.4168 158.223   3
   0  30 -18 1566.98 226.870   2
   0  30  18 1442.05 172.988   2
   0  30 -18 1299.35 293.006   3
   0  30  18 1675.01 202.371   3
   0  30  20 149.834 172.032   3
   0  30  20 119.292 152.512   2
   0  30 -20-97.5794 284.061   3
   0  30  22 9169.21 333.239   2
   0  30  22 8807.53 368.497   3
   0  30 -22 8926.39 505.893   3
   0  32   0 23483.5 675.205   2
   0  32   0 24425.2 718.750   3
   0  32   2 21.4253 164.091   2
   0  32   2 21.3872 170.327   3
   0  32  -2 33.6097 172.444   2
   0  32  -2 30.2186 183.521   3
   0  32  -4 576.806 185.233   2
   0  32   4 782.671 181.841   3
   0  32  -4 469.645 198.663   3
   0  32   4 666.549 172.701   2
   0  32  -6 100.673 196.527   3
   0  32  -6-110.727 183.106   2
   0  32   6-5.25970 161.288   2
   0  32   6 27.5954 180.048   3
   0  32   8 2741.54 211.603   2
   0  32   8 2517.16 220.367   3
   0  32  -8 2360.93 250.119   3
   0  32 -10-158.295 215.929   3
   0  32  10-123.282 169.826   2
   0  32 -10 6.25712 183.639   2
   0  32  10-40.6052 169.576   3
   0  32  12 3322.85 210.382   2
   0  32 -12 3050.21 244.153   2
   0  32  12 2680.39 227.851   3
   0  32 -12 3239.72 292.588   3
   0  32  14-111.728 173.040   3
   0  32  14 270.590 158.465   2
   0  32 -14 93.0036 189.262   2
   0  32 -14-185.833 235.695   3
   0  32 -16 131.166 196.743   2
   0  32  16 140.526 159.598   2
   0  32  16 389.595 174.680   3
   0  32 -16 256.530 256.245   3
   0  32  18 99.3246 149.964   2
   0  32  18 99.5187 173.621   3
   0  32 -18-198.647 213.475   2
   0  34   0-133.246 171.337   2
   0  34   0-15.3879 186.331   3
   0  34  -2 6155.43 332.434   3
   0  34   2 6855.27 339.693   3
   0  34   2 6561.04 300.660   2
   0  34  -4-84.5362 205.839   3
   0  34   4-155.992 184.205   3
   0  34  -4 53.1648 178.109   2
   0  34   4 27.1693 163.257   2
   0  34  -6 306.585 199.041   3
   0  34  -6 5.96612 180.388   2
   0  34   6 91.6087 162.777   2
   0  34   6 433.759 187.862   3
   0  34  -8-43.0648 183.037   2
   0  34   8-161.998 164.532   2
   0  34  -8 155.750 212.087   3
   0  34   8 192.223 174.288   3
   0  34 -10 3006.56 288.258   3
   0  34  10 2567.07 209.341   2
   0  34  10 1936.51 220.672   3
   0  34 -10 2385.04 229.769   2
   0  34 -12 144.359 189.170   2
   0  34  12-49.4446 170.673   3
   0  34  12 243.015 160.961   2
   0  34  14 611.167 193.534   3
   0  34  14 174.295 168.020   2
   0  34 -14 421.311 207.949   2
   0  36   0 2759.73 228.076   2
   0  36   0 2788.90 251.224   3
   0  36   2 87.1950 182.236   3
   0  36  -2 32.9902 186.451   3
   0  36   2 33.5938 163.965   2
   0  36  -2-114.874 176.559   2
   0  36   4 751.231 199.683   3
   0  36  -4 1003.79 211.219   3
   0  36   4 973.067 190.695   2
   0  36   6 112.021 171.505   2
   0  36  -6 43.5394 183.802   2
   0  36   6-100.685 184.446   3
   1  -1  -1 33487.3 848.674   1
   1  -1  -1 35755.7 841.350   4
   1  -1   1 36225.9 840.803   5
  -1   1   1 36756.6 842.995   2
   1  -1  -1 35251.1 841.329   5
   1   1  -1 35415.9 845.397   1
   1   1   3 59297.3 1319.68   3
   1  -1   3 57783.3 1321.75   5
  -1   1   3 56025.4 1318.70   3
   1   1   3 56029.4 1319.76   5
  -1  -1   3 57102.6 1319.63   4
   1  -1   3 56044.7 1318.31   4
  -1   1   3 54357.4 1321.13   2
   1  -1  -3 55950.8 1329.83   1
  -1   1  -3 55574.6 1316.36   1
   1   1  -3 56679.9 1325.99   1
   1   1   5 88289.0 2068.66   3
   1   1   5 90948.1 2061.70   2
   1  -1   5 89913.6 2072.69   5
  -1   1   5 85199.0 2067.75   2
   1  -1   5 90741.8 2067.60   4
   1   1   5 88160.3 2071.49   5
  -1   1  -5 86577.5 2061.42   1
  -1   1   5 91212.6 2067.58   3
   1   1  -5 91766.4 2076.45   1
  -1  -1   5 84356.4 2067.63   4
   1  -1  -5 86831.5 2077.04   1
   1   1   7 95541.7 2248.03   2
  -1  -1   7 99564.2 2256.45   4
  -1  -1  -7 97732.8 2240.40   1
  -1   1  -7 99574.9 2247.28   1
   1  -1   7 92429.8 2262.26   5
   1  -1  -7 94397.7 2261.84   1
  -1   1   7 94741.5 2254.33   3
  -1  -1   7 100706. 2262.58   5
  -1   1   7 95785.9 2253.67   2
   1   1  -7 92144.2 2259.98   1
   1  -1   7 95343.3 2252.95   4
   1   1   7 95594.8 2255.82   3
   1   1   7 94682.8 2261.24   5
  -1   1   9 81.7285 48.2173   3
   1  -1   9 121.109 57.1738   5
  -1  -1   9 332.940 62.4352   5
  -1  -1  -9 104.431 40.5329   1
  -1  -1   9 99.7515 50.4576   4
   1   1   9 150.127 59.4028   5
  -1   1   9 120.075 50.1629   2
   1   1   9 101.759 42.9919   4
  -1   1  -9 131.836 47.8754   1
   1  -1   9 119.894 47.1207   4
   1  -1  -9 115.014 61.8956   1
  -1   1   9 126.806 57.5119   5
   1   1  -9 125.016 61.9233   1
  -1  -1  11 141.000 87.1064   5
   1  -1 -11 83.5284 87.7277   1
   1   1 -11 4.84058 82.2453   1
  -1  -1 -11 18.6175 62.1175   1
   1  -1  11 59.0419 63.7494   4
  -1  -1  11 58.0139 69.0986   4
  -1   1  11 17.9136 81.5756   5
   1  -1  11 35.5135 81.5059   5
   1   1  11 64.7708 85.4377   5
  -1   1 -11 86.3450 68.9541   1
   1   1  11 62.3566 63.6691   4
  -1   1  11 25.3924 69.8765   2
  -1   1  11 45.6158 71.2709   3
   1   1  13 13568.6 397.260   5
   1   1 -13 13667.7 386.127   1
  -1  -1 -13 14229.8 364.201   1
  -1   1  13 13266.8 399.597   5
  -1   1  13 14326.6 382.345   3
  -1  -1  13 13207.7 401.096   5
  -1   1 -13 13952.5 370.512   1
  -1   1  13 13298.5 375.250   2
   1  -1  13 13029.0 373.693   4
   1  -1 -13 13853.1 388.760   1
  -1  -1  13 14246.1 379.118   4
   1  -1  13 13358.8 399.536   5
   1   1  13 13239.2 369.720   4
  -1   1 -15 26400.2 676.580   1
   1   1  15 27494.3 680.820   4
   1  -1 -15 26649.9 694.763   1
  -1  -1  15 26972.5 710.943   5
   1   1 -15 26190.8 692.109   1
  -1  -1 -15 26478.3 671.745   1
   1  -1  15 27449.8 712.312   5
   1  -1  17 41058.0 990.307   4
  -1  -1  17 39576.1 988.024   4
  -1   1 -17 40280.5 981.723   1
   1   1  17 38779.7 983.320   4
   1   1 -17 38422.1 995.924   1
  -1  -1 -17 40362.5 977.876   1
   1  -1  17 39994.3 1017.95   5
   1  -1 -17 39469.8 997.025   1
  -1   1  17 39063.3 1017.32   5
   1   1  17 39020.2 1017.14   5
  -1  -1  17 39609.4 1022.04   5
   1   1  19 41674.5 1114.73   5
   1   1  19 44676.3 1084.82   4
  -1  -1  19 45091.3 1091.21   4
   1  -1  19 42732.2 1115.29   5
  -1   1  19 43488.0 1120.15   5
  -1   1 -19 41177.4 1076.71   1
   1  -1  19 44398.9 1087.38   4
  -1  -1  19 43289.6 1117.92   5
  -1   1  19 44657.5 1089.42   4
  -1  -1 -19 43539.0 1076.17   1
  -1  -1  21 3342.95 210.244   5
  -1  -1 -21 3031.44 174.142   1
  -1   1  21 3391.08 213.529   5
   1   1 -21 2982.29 190.377   1
  -1   1 -21 3256.80 182.727   1
   1  -1  21 3174.34 174.585   4
  -1  -1  21 3446.18 177.684   4
  -1   1  21 3221.44 172.034   4
   1   1  21 3263.18 206.255   5
   1  -1  21 2763.01 199.358   5
   1   1  21 3279.73 171.489   4
   1  -1  23 15975.0 466.692   4
   1   1  23 15599.8 499.645   5
  -1  -1  23 16566.7 472.352   4
  -1  -1  23 15520.0 502.605   5
   1   1 -23 16079.1 488.015   1
  -1   1  23 15925.3 464.714   4
   1  -1  23 14824.6 495.121   5
   1  -1 -23 15558.6 478.475   1
  -1   1  23 15765.6 506.910   5
   1   1  23 14989.1 457.945   4
   1  -1 -25 15934.9 523.913   1
  -1  -1  25 17601.7 516.049   4
   1  -1  25 16870.0 510.072   4
   1  -1  25 18002.5 553.839   5
  -1   1  25 17218.9 512.918   4
  -1  -1  25 17630.0 553.081   5
   1   1  25 17817.7 511.284   4
   1   1  25 16874.4 549.932   5
   1   1 -25 17510.5 537.361   1
  -1   1  25 18289.6 558.942   5
  -1   1  27 12912.0 492.952   5
  -1  -1  27 15726.8 466.112   4
   1   1  27 14733.9 453.839   4
  -1  -1  27 14200.8 493.014   5
   1  -1  27 13785.6 491.253   5
   1  -1  27 14209.6 450.377   4
   1   1  27 13811.3 494.053   5
  -1   1  27 14429.1 456.687   4
   1   1  29 2852.50 203.670   4
  -1   1  29 2847.01 249.593   5
  -1   1  29 2824.55 207.793   4
  -1  -1  29 2952.20 249.869   5
   1  -1  29 2931.78 204.981   4
  -1  -1  29 2784.45 209.580   4
   1   1  29 2722.89 247.395   5
   1  -1  29 2644.60 240.594   5
  -1   1  31-103.841 156.813   4
  -1  -1  31 88.3921 169.491   4
   1   1  33 4185.91 284.026   5
   1  -1  33 3909.37 243.239   4
  -1   1  33 3576.84 271.645   4
   1  -1  33 4027.49 278.780   5
  -1  -1  33 4516.65 296.206   5
   1   1  33 3962.92 238.499   4
  -1   1  33 3878.73 314.523   5
  -1  -1  35 8594.82 397.959   5
  -1  -1  35 9114.30 366.280   4
  -1   1  35 8768.28 361.723   4
  -1   1  35 8919.60 408.057   5
   1  -1  35 9045.14 364.054   4
   1   1  35 8405.66 350.395   4
   1   1  35 8702.17 395.639   5
   1  -1  35 8256.28 383.117   5
   1   1  37 5949.57 300.177   4
   1   1  37 5883.21 334.083   5
  -1   1  37 6094.42 302.426   4
   1  -1  37 6188.80 303.131   4
  -1  -1  37 5683.40 307.879   4
   1  -1  37 5602.77 327.008   5
  -1   1  37 5652.34 345.041   5
  -1  -1  37 5388.05 335.424   5
  -1   1  39 1257.39 239.405   5
  -1  -1  39 1152.62 214.988   4
   1   1  39 984.390 202.188   4
   1  -1  39 927.565 231.490   5
   1   1  39 785.111 223.300   5
  -1  -1  39 1222.79 238.681   5
  -1   1  39 1081.35 207.524   4
   1  -1  39 846.979 199.966   4
  -1   3  -1 102069. 2393.78   3
   1   3  -1 103118. 2385.94   1
  -1   3   1 101695. 2383.66   2
   1  -3  -1 102139. 2377.47   5
  -1   3  -1 102011. 2386.25   2
   1  -3   1 102155. 2378.21   5
  -1   3   1 101061. 2386.03   3
   1  -3  -1 102653. 2380.94   4
   1  -3   1 103046. 2380.80   4
   1   3   1 105227. 2378.44   3
   1   3   1 100615. 2379.77   1
   1   3   3 346703. 8303.64   5
  -1   3   3 354194. 8311.13   3
   1   3  -3 347918. 8315.53   1
   1  -3   3 349486. 8308.67   5
  -1   3  -3 352066. 8311.85   1
  -1  -3   3 365351. 8305.97   4
   1  -3   3 363383. 8308.59   4
   1   3   3 361211. 8307.23   3
  -1   3   5 133179. 3154.06   3
   1   3   5 138460. 3141.49   2
   1  -3   5 136042. 3154.96   5
   1   3   5 134501. 3151.11   5
   1   3  -5 137307. 3159.95   1
   1  -3   5 135991. 3151.70   4
   1   3   5 135364. 3151.75   3
   1  -3  -5 129505. 3164.27   1
  -1   3  -5 133379. 3151.47   1
  -1   3  -7 17716.8 446.883   1
   1   3  -7 18154.3 455.394   1
   1  -3   7 17664.0 454.411   5
  -1   3   7 18116.6 448.358   2
   1  -3   7 18515.2 449.618   4
  -1   3   7 18145.7 448.891   3
  -1  -3  -7 18880.7 434.552   1
   1  -3  -7 19130.7 464.865   1
   1   3   7 17478.2 450.569   5
  -1  -3   7 17163.1 448.962   4
   1   3   7 17674.6 437.113   2
   1   3   7 17986.8 448.606   3
  -1  -3   7 17009.3 454.733   5
   1   3  -9 246.419 68.8700   1
   1  -3  -9 301.330 75.7353   1
   1  -3   9 347.836 57.2945   4
  -1  -3   9 410.250 67.9453   5
  -1  -3   9 324.678 57.4026   4
  -1   3   9 313.738 58.5764   3
  -1   3  -9 372.794 61.9436   1
   1   3   9 358.503 56.6037   3
   1  -3   9 432.648 67.6381   5
   1   3   9 337.391 48.8610   2
  -1   3   9 355.675 57.7020   2
   1   3   9 419.949 66.4023   5
  -1  -3  -9 303.452 46.1577   1
  -1   3   9 330.006 64.4153   5
  -1   3 -11 648.789 90.1854   1
   1  -3 -11 671.919 105.189   1
   1   3 -11 518.253 97.9199   1
   1   3  11 561.197 74.7702   2
  -1  -3  11 548.069 98.1953   5
  -1   3  11 536.622 100.077   5
  -1   3  11 611.558 81.0846   2
  -1   3  11 463.525 82.0308   3
  -1  -3 -11 685.395 74.3892   1
  -1  -3  11 464.944 85.9722   4
   1  -3  11 584.823 92.5352   5
   1  -3  11 633.127 84.8387   4
   1   3  11 580.484 85.4976   3
   1   3  11 462.342 98.3199   5
  -1  -3 -13 8191.60 229.138   1
  -1   3  13 7470.86 268.051   5
   1   3 -13 7329.93 262.553   1
   1   3  13 8172.70 267.851   5
   1  -3 -13 7257.38 259.924   1
  -1  -3  13 8104.26 255.444   4
  -1   3 -13 7446.48 245.521   1
   1  -3  13 7181.09 243.163   4
  -1   3  13 6972.64 240.873   3
   1   3 -15 64092.1 1636.46   1
  -1   3  15 70659.1 1628.54   2
   1  -3  15 68889.6 1654.06   5
   1   3  15 66780.2 1620.22   2
   1   3  15 67975.3 1636.62   3
  -1  -3  15 66696.1 1655.43   5
  -1   3  15 68938.3 1636.08   3
  -1  -3 -15 67705.1 1610.74   1
  -1  -3 -17 74298.0 1783.63   1
   1   3  17 75631.9 1830.49   5
  -1   3  17 77306.5 1809.80   3
  -1  -3  17 74584.1 1829.43   5
  -1   3  17 76938.2 1833.58   5
  -1  -3  17 72452.0 1804.29   4
  -1   3  17 76628.7 1802.77   2
   1  -3  17 73905.0 1827.55   5
   1  -3 -17 75390.3 1811.39   1
  -1   3 -17 73354.6 1798.69   1
   1  -3  17 73510.4 1800.68   4
  -1   3 -19 4377.46 197.811   1
   1  -3  19 4128.22 187.035   4
  -1   3  19 3952.98 222.283   5
  -1  -3 -19 4051.30 178.942   1
  -1   3  19 4052.22 196.923   3
   1  -3 -19 4294.88 217.620   1
  -1   3  19 4479.70 188.956   2
   1   3  19 4042.29 181.377   4
   1   3  19 3748.98 215.294   5
   1   3 -19 4160.29 206.786   1
   1  -3  19 3459.30 209.355   5
  -1  -3  19 4323.79 192.822   4
  -1  -3  19 3736.48 210.410   5
  -1  -3  21 549.427 154.185   5
  -1   3  21 645.221 166.840   5
   1   3 -21 724.063 156.923   1
  -1   3  21 403.455 127.268   3
   1  -3  21 554.442 150.013   5
  -1   3  21 454.275 125.357   2
   1  -3  21 695.245 128.016   4
  -1  -3  21 503.586 124.629   4
   1   3  21 548.009 153.269   5
   1   3  21 527.125 115.516   4
   1   3  23 18066.0 541.609   5
   1  -3  23 17859.8 539.533   5
  -1   3  23 16981.5 534.671   5
   1  -3 -23 16993.4 509.573   1
   1   3  23 17775.3 492.681   4
  -1  -3  23 17067.8 503.259   4
  -1   3  23 17053.8 495.873   4
   1   3 -23 16746.1 516.430   1
  -1  -3  23 16382.4 532.477   5
   1  -3  23 17464.9 501.945   4
  -1   3 -23 16195.0 501.829   1
   1   3 -25 24379.1 730.273   1
   1  -3  25 25695.4 746.578   5
  -1   3  25 25129.9 752.408   5
  -1  -3  25 25484.9 743.507   5
  -1  -3  25 25938.3 717.186   4
   1   3  25 26892.4 708.094   4
   1   3  25 25374.7 753.417   5
   1  -3  25 27040.6 715.365   4
  -1   3  25 27255.1 714.838   4
  -1   3  27 12470.3 447.232   5
  -1  -3  27 11510.1 401.731   4
  -1  -3  27 11222.2 432.913   5
  -1   3  27 12090.4 396.263   4
   1   3 -27 11991.4 433.262   1
   1   3  27 12077.7 446.630   5
   1  -3  27 11383.4 434.734   5
   1   3  27 11980.5 397.839   4
   1  -3  27 12463.0 406.456   4
  -1   3  29 7056.87 293.424   4
   1   3  29 6910.45 290.903   4
   1   3  29 6628.50 340.096   5
  -1  -3  29 6448.20 296.581   4
  -1   3  29 6724.71 338.435   5
   1  -3  29 6393.67 321.327   5
  -1  -3  29 6805.73 336.069   5
   1  -3  29 7023.20 301.034   4
  -1  -3  31 235.084 164.573   4
   1  -3  31 266.719 164.799   4
  -1   3  33 3190.29 233.976   4
  -1   3  33 3060.70 274.103   5
   1   3  33 2954.63 220.138   4
  -1  -3  33 3265.13 259.293   5
   1  -3  33 2927.62 250.512   5
   1  -3  33 3114.85 226.582   4
   1   3  33 3426.06 271.745   5
   1   3  35 7382.94 320.782   4
  -1   3  35 7516.21 368.674   5
  -1  -3  35 7909.87 363.510   5
   1   3  35 7250.79 367.230   5
   1  -3  35 7137.95 322.752   4
  -1  -3  35 7931.01 342.582   4
  -1   3  35 6873.54 323.386   4
   1  -3  35 7080.18 355.752   5
   1  -3  37 3575.80 273.893   5
  -1  -3  37 3734.94 261.895   4
   1   3  37 3826.66 288.689   5
  -1   3  37 3325.68 243.596   4
  -1  -3  37 3873.25 292.643   5
   1  -3  37 3591.41 249.071   4
  -1   3  37 3895.17 295.316   5
   1   3  37 4070.80 250.390   4
  -1  -3  39 2271.93 230.906   4
  -1  -3  39 1872.01 266.481   5
   1  -3  39 1648.88 245.972   5
  -1   3  39 2130.24 228.441   4
   1  -3  39 1849.90 225.502   4
   1   3  39 1820.41 248.132   5
  -1   3  39 1423.06 246.569   5
   1   3  39 2239.47 218.836   4
  -1   5   1 11084.1 287.820   2
  -1   5   1 11281.9 295.043   3
   1  -5  -1 11476.8 281.041   4
   1   5   1 11420.0 282.701   3
   1  -5   1 11078.0 273.878   5
   1  -5  -1 11477.1 272.284   5
   1   5   1 11179.5 286.968   1
   1  -5   1 11135.2 279.730   4
   1   5  -1 11255.4 290.741   3
  -1   5  -1 11381.6 307.987   3
   1   5  -1 11285.5 294.656   1
  -1  -5   3 15175.3 351.130   4
   1   5   3 15045.4 345.655   5
  -1   5  -3 13782.1 366.242   1
  -1   5  -3 13730.1 389.990   3
   1   5  -3 13404.0 367.237   1
   1   5   3 14161.8 355.817   3
   1  -5   3 14453.0 355.876   4
  -1   5   3 13461.1 357.492   2
   1   5  -3 13294.1 377.534   3
  -1   5   3 14163.7 362.609   3
   1  -5   3 15445.1 354.558   5
   1   5   5 985823. 22457.4   5
   1  -5   5 934587. 22462.2   4
  -1   5   5 926658. 22466.1   3
   1  -5   5 942809. 22463.1   5
  -1   5   5 999999. 22464.0   2
  -1   5  -5 940490. 22468.1   1
   1   5   5 990926. 22449.1   2
   1   5   5 987743. 22463.7   3
   1   5  -5 971596. 22474.1   1
  -1  -5   5 982129. 22460.9   4
  -1  -5   5 981466. 22465.9   5
  -1  -5   7 221095. 5232.64   4
   1  -5   7 225874. 5238.91   5
  -1   5  -7 223324. 5237.50   1
   1   5   7 227618. 5220.70   2
   1   5  -7 226087. 5243.74   1
  -1   5   7 226944. 5232.63   2
  -1   5   7 219698. 5236.06   3
   1  -5   7 222347. 5233.59   4
   1  -5  -7 221029. 5249.34   1
  -1  -5   7 222822. 5239.93   5
   1   5   7 229202. 5233.00   5
   1   5   7 229563. 5235.06   3
   1   5   9 2599.57 97.0383   2
   1   5   9 2518.23 115.966   5
  -1   5   9 2264.05 108.361   3
  -1  -5   9 2591.18 122.377   5
  -1   5   9 2440.68 108.194   2
   1  -5  -9 2569.33 135.700   1
   1  -5   9 2515.69 118.596   5
   1   5   9 2493.33 109.184   3
   1   5  -9 2630.84 125.065   1
   1  -5   9 2080.10 106.245   4
  -1   5  -9 2567.05 116.050   1
  -1  -5   9 2686.40 109.629   4
  -1  -5  -9 2667.18 106.430   1
   1   5  11 13688.0 374.790   5
  -1  -5  11 12860.9 375.346   5
   1   5  11 13015.6 345.471   2
   1  -5 -11 13311.6 381.196   1
   1  -5  11 12677.0 360.906   4
  -1  -5 -11 14238.5 350.570   1
  -1   5  11 12555.5 361.546   3
  -1  -5  11 13277.2 363.548   4
   1  -5  11 13404.2 375.703   5
   1   5 -11 12835.3 374.429   1
  -1   5 -11 13061.1 366.352   1
  -1   5  11 12884.9 375.678   5
  -1   5  11 13155.5 356.600   2
   1   5  11 13166.2 361.734   3
  -1  -5  13 68518.5 1654.44   4
  -1  -5 -13 71530.6 1635.05   1
  -1   5 -13 68127.9 1654.20   1
   1  -5  13 67800.1 1652.87   4
  -1   5  13 66768.3 1667.35   5
   1  -5 -13 68746.1 1666.63   1
   1   5 -13 67566.8 1661.92   1
   1   5  13 70616.6 1670.45   5
   1   5  15 65851.4 1595.04   2
  -1   5  15 66050.9 1603.57   2
  -1   5 -15 64542.6 1610.14   1
  -1  -5 -15 67905.4 1589.29   1
  -1  -5  15 67466.0 1632.73   5
   1  -5  15 67191.2 1631.00   5
   1  -5 -15 66283.2 1618.69   1
  -1   5  15 68607.6 1614.40   3
   1   5  15 66393.2 1613.30   3
   1   5 -17 18943.6 533.347   1
  -1   5  17 19709.6 548.979   5
  -1   5  17 18539.2 521.876   3
  -1  -5  17 18671.7 521.626   4
   1  -5  17 18856.3 543.275   5
   1   5  17 18677.8 504.089   2
   1  -5  17 19142.5 517.144   4
  -1  -5 -17 20820.1 506.364   1
   1  -5 -17 18937.9 528.914   1
  -1  -5  17 18183.2 541.476   5
   1   5  17 18552.1 545.880   5
   1   5  17 18802.8 522.699   3
  -1   5  17 18582.5 509.926   2
  -1   5  19 9413.10 294.963   2
  -1  -5  19 9315.74 305.950   4
   1   5  19 9670.63 309.292   3
  -1  -5 -19 8961.76 283.943   1
   1  -5  19 9013.37 297.924   4
   1   5 -19 9377.22 322.201   1
   1  -5 -19 8574.56 312.720   1
  -1   5  19 9060.26 335.668   5
   1  -5  19 8984.99 327.035   5
  -1  -5  19 9137.10 327.017   5
   1   5  19 8739.29 287.849   2
   1   5  19 8553.12 328.106   5
  -1   5  19 8655.42 300.587   3
   1   5 -21 562.444 150.591   1
   1   5  21 648.773 155.437   5
  -1   5  21 475.667 186.366   5
   1   5  21 457.398 131.552   3
  -1  -5  21 569.885 130.743   4
   1  -5  21 408.023 120.762   4
  -1   5 -21 568.765 146.284   1
   1  -5  21 564.023 154.260   5
   1   5  21 397.054 119.413   2
  -1   5  21 671.907 141.241   2
  -1  -5  21 551.555 147.240   5
  -1   5  21 510.219 150.238   3
  -1   5  23 21895.4 591.444   2
   1  -5 -23 21657.4 613.412   1
  -1  -5  23 21299.0 628.106   5
   1  -5  23 21104.7 626.310   5
  -1   5 -23 22053.9 611.995   1
   1   5  23 21342.6 632.888   5
  -1   5  23 21513.4 606.754   3
   1   5  23 21451.0 585.423   4
   1   5 -23 20928.2 618.875   1
  -1   5  23 21473.9 639.095   5
  -1  -5  23 20731.8 600.823   4
   1  -5  23 20192.4 592.434   4
  -1   5  25 27696.2 791.141   5
  -1   5  25 27392.4 755.081   3
  -1  -5  25 26313.6 774.914   5
  -1   5 -25 27176.3 758.590   1
   1   5 -25 27263.4 773.822   1
  -1   5  25 27762.2 738.522   2
   1  -5  25 26890.3 743.134   4
   1   5  25 27821.3 736.025   4
   1  -5  25 27469.1 774.509   5
   1   5  25 26738.0 786.153   5
  -1  -5  25 28054.0 751.857   4
   1  -5  27 28046.7 792.337   5
   1   5 -27 27371.3 783.163   1
  -1  -5  27 28095.5 768.525   4
   1   5  27 27529.9 743.362   4
   1   5  27 26369.2 797.034   5
  -1   5  27 26821.7 798.738   5
   1  -5  27 26974.0 751.375   4
  -1  -5  27 26594.0 784.532   5
  -1   5  27 28055.6 751.051   4
   1   5  29 4072.49 241.174   4
   1   5  29 3843.28 298.611   5
  -1   5  29 3868.75 274.527   5
  -1  -5  29 4155.50 239.749   4
  -1  -5  29 3925.98 271.439   5
  -1   5  29 4004.25 232.533   4
   1  -5  29 3796.04 256.940   5
   1  -5  29 3627.82 231.276   4
   1   5  31-34.7586 204.241   5
   1  -5  31 18.7296 156.317   4
  -1  -5  31 59.6141 159.777   4
  -1   5  31 35.0939 205.696   5
   1  -5  33 2664.34 245.805   5
   1   5  33 3080.20 215.844   4
  -1   5  33 2929.03 268.289   5
   1  -5  33 2872.43 219.562   4
   1   5  33 2873.24 258.941   5
  -1   5  33 2824.39 226.117   4
  -1  -5  33 2780.60 253.296   5
  -1  -5  35 3417.01 273.371   5
   1  -5  35 3192.82 261.311   5
  -1   5  35 3194.30 277.624   5
   1  -5  35 3356.74 244.230   4
   1   5  35 2941.57 227.935   4
  -1   5  35 3354.66 235.364   4
  -1  -5  35 3097.14 241.013   4
   1   5  35 3637.40 283.833   5
   1   5  37 6037.54 344.889   5
   1  -5  37 5977.21 311.883   4
  -1  -5  37 5246.13 332.014   5
   1   5  37 5276.41 286.166   4
  -1   5  37 5900.19 299.880   4
   1  -5  37 5641.84 321.546   5
  -1   5  37 5936.46 349.130   5
  -1  -5  37 6262.99 312.163   4
   1  -5  39 1039.34 220.171   5
  -1   5  39 788.997 243.259   5
  -1  -5  39 882.070 209.823   4
  -1  -5  39 1270.83 233.035   5
  -1   5  39 1259.00 209.030   4
   1  -5  39 1071.75 210.730   4
   1   5  39 1183.01 204.051   4
   1   5  39 1477.71 234.144   5
   1  -7   1 25465.7 609.901   5
  -1   7  -1 26094.5 631.339   2
  -1   7  -1 25590.1 641.328   3
   1  -7  -1 26258.8 620.076   4
   1   7  -1 24807.7 630.051   3
   1  -7  -1 25935.5 608.632   5
   1   7  -1 25880.1 631.979   1
  -1   7   1 26173.1 628.022   2
   1  -7   1 26441.0 620.084   4
  -1   7   1 25732.2 634.033   3
   1   7   1 25344.8 624.100   3
   1   7   1 25960.0 628.029   1
  -1   7  -3 62.0872 53.0385   1
  -1   7   3 83.3248 42.8945   2
   1  -7   3 112.564 33.5724   4
  -1  -7   3 84.5275 26.9405   4
  -1   7   3 73.3225 44.5997   3
  -1   7  -3 48.1971 74.7099   3
   1  -7   3 46.7835 28.7201   5
  -1  -7   3 102.465 34.1787   5
   1   7  -3 240.971 65.5515   3
   1   7  -3 36.9871 50.9066   1
   1   7   3 82.1973 40.5078   3
   1   7   3 58.6203 27.0403   2
   1  -7   5 13389.4 328.705   4
   1   7   5 12260.1 312.778   2
   1   7  -5 12562.6 364.979   3
  -1  -7   5 13076.3 324.301   4
   1   7  -5 12596.0 343.760   1
  -1   7   5 12371.5 328.390   2
  -1  -7   5 13334.9 332.157   5
   1  -7   5 13081.9 327.904   5
   1   7   5 12388.4 330.728   3
  -1   7  -5 12227.7 377.238   3
   1   7   5 13254.7 317.354   5
  -1   7  -5 13217.2 344.062   1
  -1   7   5 12724.5 337.323   3
  -1   7   7 526776. 12387.3   3
   1  -7   7 533861. 12383.7   5
  -1   7   7 534240. 12380.6   2
   1   7  -7 533372. 12396.1   1
   1   7   7 537965. 12375.7   5
   1   7   7 535960. 12368.5   2
  -1  -7   7 531473. 12379.2   4
   1   7   7 532881. 12384.2   3
  -1  -7   7 530923. 12386.0   5
   1  -7   7 535709. 12381.1   4
  -1   7  -7 538045. 12393.2   1
  -1  -7   9 31910.2 778.366   4
  -1   7  -9 31350.7 787.948   1
   1   7  -9 31505.6 793.792   1
   1  -7   9 31272.4 784.172   5
   1   7   9 33876.3 785.538   5
  -1  -7   9 30838.4 788.248   5
  -1   7   9 31538.7 776.547   2
   1  -7   9 31019.4 778.857   4
  -1   7   9 30906.2 781.736   3
   1  -7  -9 31942.6 801.045   1
   1   7  11 10194.3 312.522   5
   1   7 -11 9933.06 322.450   1
   1  -7 -11 10175.8 333.884   1
  -1  -7  11 9846.68 316.919   5
   1  -7  11 10297.7 302.864   4
  -1  -7 -11 10709.7 302.786   1
  -1   7 -11 10678.3 317.727   1
   1   7  11 10310.1 305.133   3
   1  -7  11 10959.7 319.233   5
  -1  -7  11 10531.5 303.613   4
  -1   7  11 10123.8 316.055   5
   1   7  11 10396.7 287.919   2
   1   7  13 66436.5 1656.01   5
   1  -7  13 68047.1 1646.46   4
  -1   7  13 68343.9 1648.65   3
  -1  -7  13 66918.4 1647.23   4
  -1  -7 -13 69881.5 1635.43   1
  -1   7  13 70927.7 1641.26   2
  -1   7 -13 68351.8 1651.57   1
  -1   7  13 67467.6 1659.66   5
   1   7  15 40784.6 1002.17   3
   1   7  15 39597.1 982.878   2
  -1   7  15 41212.4 994.451   2
   1  -7  15 38360.8 1013.98   5
   1   7 -15 40231.7 1014.95   1
   1  -7 -15 40454.8 1020.01   1
  -1  -7  15 38239.7 1015.85   5
  -1   7  15 40432.2 1003.83   3
  -1  -7 -15 41077.9 985.647   1
  -1  -7 -17 22619.4 568.917   1
   1   7  17 21612.5 565.350   2
  -1   7  17 21269.7 610.344   5
  -1   7  17 21640.2 585.691   3
  -1   7 -17 21186.5 593.560   1
   1  -7 -17 20981.7 600.227   1
  -1  -7  17 21610.2 587.136   4
   1   7 -17 21983.7 603.184   1
   1  -7  17 21911.0 607.284   5
   1   7  17 21786.0 587.727   3
   1  -7  17 21525.9 585.580   4
  -1   7  17 22565.3 578.437   2
  -1  -7  17 21364.0 607.983   5
   1   7  17 21934.0 610.812   5
   1  -7 -19 2296.53 189.784   1
  -1  -7  19 2342.85 177.053   5
  -1   7 -19 2126.65 172.851   1
  -1  -7  19 2352.41 159.175   4
  -1   7  19 2429.16 150.928   2
  -1   7  19 2415.22 195.270   5
   1  -7  19 2421.17 161.821   4
   1  -7  19 2272.31 182.786   5
   1   7  19 2627.65 145.490   2
   1   7  19 2393.07 184.826   5
   1   7  19 2506.12 165.820   3
  -1   7  19 1955.54 155.699   3
   1   7 -19 2404.22 179.977   1
  -1   7  21 1200.21 185.273   5
   1   7  21 1077.89 168.888   5
  -1  -7  21 1085.19 141.208   4
   1   7  21 939.888 140.622   3
  -1   7 -21 1136.97 166.315   1
  -1  -7  21 1024.41 154.065   5
   1   7  21 1163.42 128.716   2
  -1   7  21 897.056 148.021   3
   1  -7  21 728.991 157.764   5
  -1   7  21 822.641 137.061   2
   1  -7  21 942.250 135.207   4
   1   7 -21 893.900 170.418   1
   1   7  23 4180.70 201.106   2
  -1  -7  23 3769.58 235.517   5
   1  -7  23 4098.23 217.548   4
   1  -7  23 4131.16 241.853   5
  -1   7  23 4366.73 209.514   2
  -1   7  23 4790.25 264.752   5
  -1   7 -23 4318.37 242.058   1
  -1  -7  23 3617.91 213.784   4
  -1   7  23 4290.15 219.095   3
   1   7  23 4143.58 251.034   5
   1   7  23 4337.32 228.152   3
   1   7 -23 4255.31 252.329   1
   1   7 -25 39692.9 1068.86   1
  -1   7  25 41544.9 1036.49   2
  -1  -7  25 38890.8 1046.67   4
   1   7  25 40455.3 1089.45   5
  -1   7 -25 40445.2 1062.07   1
  -1   7  25 41983.5 1096.21   5
   1  -7  25 38380.2 1045.31   4
   1   7  25 41849.8 1029.18   2
  -1  -7  25 39142.1 1072.88   5
   1   7  25 40785.4 1052.76   3
  -1   7  25 40230.6 1054.42   3
   1  -7  25 39662.2 1072.56   5
   1   7 -27 30482.6 879.052   1
  -1  -7  27 31710.2 889.556   5
   1  -7  27 31225.9 857.179   4
  -1   7  27 32101.6 867.752   3
   1  -7  27 31756.9 885.277   5
  -1  -7  27 30870.6 857.659   4
  -1   7  27 31698.5 905.202   5
  -1   7  27 31874.2 844.746   2
   1   7  27 33301.4 842.995   4
   1   7  27 30794.3 900.358   5
   1   7  29 4464.46 302.775   5
   1  -7  29 4671.02 276.393   5
   1   7 -29 4652.14 295.611   1
  -1  -7  29 4583.34 283.535   5
   1  -7  29 4326.97 253.703   4
  -1   7  29 4782.92 305.394   5
  -1  -7  29 4470.00 252.700   4
   1   7  29 4514.60 241.057   4
  -1  -7  31 167.696 164.242   4
  -1   7  31 36.0838 203.774   5
   1   7  31 270.017 153.061   4
   1   7  31-178.996 199.233   5
   1  -7  31 200.678 161.276   4
   1  -7  33 1795.14 203.829   4
  -1   7  33 1820.44 191.660   4
   1   7  33 1778.70 190.647   4
  -1  -7  33 1870.52 226.562   5
   1  -7  33 1990.79 228.370   5
   1   7  33 2168.75 252.687   5
  -1   7  33 1968.50 248.993   5
  -1   7  35 5758.43 289.079   4
  -1   7  35 6498.49 354.621   5
   1  -7  35 6229.20 304.559   4
   1   7  35 6410.84 348.340   5
  -1  -7  35 5762.67 332.829   5
   1   7  35 6295.35 294.954   4
   1  -7  35 6179.66 327.151   5
  -1  -7  35 6170.55 311.517   4
   1   7  37 1888.25 253.812   5
  -1  -7  37 1578.11 230.491   4
  -1   7  37 1914.69 215.611   4
   1   7  37 2220.73 208.604   4
  -1   7  37 1577.16 254.374   5
  -1  -7  37 1939.53 254.083   5
   1  -7  37 1734.53 233.906   5
   1  -7  37 1846.03 213.300   4
   1   9  -1 18.4160 58.7729   3
   1  -9  -1 44.1324 23.3229   5
  -1   9  -1 63.8524 57.1652   2
   1   9  -1 91.2236 64.1651   1
   1  -9   1 74.5476 24.2368   5
  -1   9   1 38.5329 58.4900   3
   1  -9  -1 51.4658 37.3661   4
   1   9   1 55.4437 48.0791   3
   1   9   1 95.6280 59.7156   1
  -1   9   1 93.3782 55.8058   2
  -1   9  -1 97.7094 71.4013   3
   1  -9   1 61.3049 37.5248   4
   1   9   3 39893.0 974.207   3
  -1   9   3 41953.1 982.540   3
   1   9  -3 40168.2 991.200   3
  -1   9  -3 39813.9 1003.14   3
   1   9   3 39636.5 956.463   2
   1   9  -3 40007.8 985.091   1
  -1   9   3 39042.5 970.395   2
   1  -9   3 41108.4 957.543   5
   1  -9   3 41753.6 967.025   4
  -1   9  -3 37376.9 985.683   1
  -1  -9   3 42124.6 957.181   4
  -1  -9   3 40591.9 959.485   5
  -1   9   5 34808.9 858.157   2
  -1  -9   5 36319.2 850.672   4
   1  -9   5 36043.1 857.033   4
  -1  -9   5 37287.9 858.238   5
  -1   9  -5 34256.9 875.549   1
   1   9  -5 36017.7 900.688   3
   1  -9   5 37115.4 854.572   5
  -1   9  -5 35265.3 910.752   3
   1   9  -5 34678.8 876.977   1
   1   9   5 34500.5 862.297   3
   1   9   5 34608.4 843.166   2
   1   9   5 35507.4 838.510   5
  -1   9   5 34883.3 868.469   3
  -1   9  -7 42186.9 1106.18   3
  -1   9  -7 42484.4 1058.01   1
  -1   9   7 42251.5 1039.29   2
   1   9   7 44223.0 1030.49   5
   1  -9   7 44589.1 1040.81   4
  -1   9   7 42715.8 1049.66   3
   1   9   7 42509.2 1047.17   3
  -1  -9   7 43281.8 1038.12   4
   1  -9   7 44667.6 1043.74   5
   1   9   7 42605.2 1025.94   2
   1   9  -7 43969.7 1100.93   3
   1   9  -7 41706.4 1060.02   1
  -1  -9   7 43395.1 1045.91   5
   1   9   9 53541.2 1308.93   3
  -1  -9   9 54275.7 1314.46   5
   1   9   9 54799.5 1300.52   5
  -1   9   9 52634.1 1301.93   2
   1   9   9 54143.0 1289.48   2
   1  -9   9 54392.0 1309.26   5
  -1  -9   9 55205.7 1303.55   4
   1   9  -9 53372.5 1325.20   1
   1  -9   9 54789.2 1306.53   4
  -1   9  -9 55455.8 1320.50   1
  -1  -9  11 6691.75 216.867   4
   1  -9  11 5868.85 212.480   4
  -1   9  11 6418.55 232.105   5
   1  -9  11 6379.22 226.818   5
  -1  -9  11 6227.34 232.875   5
   1   9  11 6603.45 221.926   5
   1  -9 -11 6014.99 252.862   1
  -1   9  13 32134.2 829.015   3
   1   9  13 32115.3 832.621   5
  -1  -9 -13 33221.4 826.604   1
  -1   9  13 32986.8 822.388   2
   1   9  13 34254.6 812.230   2
   1   9 -13 32052.2 845.490   1
  -1   9  13 32237.3 840.447   5
  -1  -9  13 32131.5 827.137   4
   1   9  13 33405.8 831.696   3
   1  -9 -13 32768.9 853.547   1
  -1   9 -15 39890.3 1011.79   1
   1  -9  15 38521.7 1000.99   4
   1   9  15 39980.0 981.033   2
   1  -9 -15 40111.1 1025.90   1
  -1  -9  15 40503.1 1017.22   5
   1   9 -15 42409.0 1023.82   1
   1  -9  15 40789.8 1016.66   5
  -1  -9 -15 40287.6 994.126   1
  -1  -9  15 38778.0 999.755   4
  -1   9  15 38267.4 988.910   2
   1   9  15 40298.8 1001.59   3
  -1   9  15 40710.6 1005.72   3
  -1  -9  17 9952.80 327.143   4
   1   9  17 10145.5 304.883   2
  -1   9  17 10005.7 328.779   3
  -1   9 -17 10373.2 349.394   1
  -1  -9 -17 10634.3 323.469   1
  -1   9  17 10206.5 352.376   5
  -1  -9  17 10488.4 348.475   5
   1   9  17 10286.9 328.376   3
   1   9  17 9752.96 342.673   5
  -1   9  17 10694.6 321.752   2
   1   9 -17 10258.5 350.629   1
   1  -9 -17 9974.07 353.659   1
   1  -9  17 10246.3 330.674   4
   1  -9  17 10959.0 350.204   5
  -1   9 -19 5595.15 255.555   1
  -1   9  19 5678.94 227.272   3
   1   9 -19 5026.64 245.438   1
  -1  -9  19 5402.79 231.018   4
   1  -9  19 5847.95 242.492   4
  -1   9  19 5079.59 256.133   5
  -1  -9  19 5136.70 242.944   5
   1   9  19 5060.47 206.131   2
   1   9  19 5146.67 250.745   5
  -1   9  19 5213.94 216.036   2
   1   9  19 5123.98 225.960   3
   1  -9  19 5167.67 255.951   5
   1  -9  21-19.4899 134.584   4
   1   9  21-66.1298 110.771   2
   1   9 -21-102.117 160.154   1
  -1   9  21-45.8396 160.682   5
   1  -9  21 5.86061 153.055   5
  -1  -9  21 110.461 132.621   4
  -1  -9  21 29.1525 151.239   5
   1   9  21-14.3542 122.921   3
  -1   9 -21-67.9644 169.236   1
  -1   9  21-77.5417 131.009   3
  -1   9  21-8.05535 119.894   2
   1   9  21 62.9171 145.898   5
  -1  -9  23 14092.3 468.474   5
  -1   9 -23 14382.1 467.639   1
   1  -9  23 14719.6 472.704   5
   1   9  23 14779.0 450.256   3
  -1   9  23 13961.2 444.749   3
   1   9  23 14834.1 486.661   5
   1   9 -23 14325.7 476.536   1
  -1   9  23 14345.4 431.073   2
   1   9  23 13983.9 420.458   2
  -1   9  23 14572.7 487.999   5
   1  -9  23 13695.3 445.580   4
  -1  -9  23 14181.3 453.851   4
  -1   9  25 29530.1 766.546   2
  -1  -9  25 26878.4 783.587   4
   1   9  25 29184.4 761.067   2
   1   9 -25 28330.4 808.680   1
   1   9  25 28430.8 786.965   3
   1   9  25 26817.2 822.010   5
  -1   9  25 28844.0 831.077   5
   1  -9  25 28461.6 783.976   4
   1  -9  25 29257.1 811.376   5
  -1   9 -25 30861.9 811.738   1
  -1  -9  25 27803.9 808.930   5
  -1   9  25 29245.8 786.834   3
  -1   9  27 19673.6 620.723   5
   1   9 -27 19307.1 601.695   1
  -1   9  27 18998.7 549.778   2
  -1  -9  27 18086.1 586.527   5
   1   9  27 19145.7 543.196   2
   1   9  27 18876.6 569.107   3
   1   9  27 19565.4 618.687   5
   1  -9  27 18534.4 562.040   4
  -1   9 -27 18672.6 593.650   1
   1  -9  27 17273.4 579.090   5
  -1  -9  27 18009.8 567.831   4
  -1   9  27 18709.8 569.589   3
   1   9 -29 5463.39 318.827   1
   1   9  29 5786.79 322.137   5
  -1   9  29 5269.11 315.731   5
   1  -9  29 5105.53 267.565   4
   1  -9  29 4992.76 290.602   5
  -1  -9  29 5363.98 274.888   4
  -1  -9  29 5098.32 293.070   5
  -1   9  31 179.610 176.212   3
   1   9  31 72.8081 150.685   4
   1  -9  31 257.376 181.977   5
  -1  -9  31 311.457 167.391   4
  -1   9  31 139.908 201.985   5
  -1  -9  31 230.458 185.105   5
  -1   9  31 22.2863 155.601   2
   1  -9  31 86.1977 159.860   4
   1   9  31 400.249 218.811   5
  -1   9  33 2532.13 268.348   5
  -1   9  33 2801.84 212.781   4
   1   9  33 2511.34 259.980   5
   1  -9  33 2404.85 235.120   5
   1  -9  33 2360.72 220.553   4
   1   9  33 2637.15 200.277   4
  -1  -9  33 2530.76 255.001   5
   1   9  35 2611.75 211.751   4
  -1  -9  35 2211.36 227.366   4
   1  -9  35 2472.86 228.995   4
  -1  -9  35 2705.40 263.668   5
   1  -9  35 2819.81 252.615   5
   1   9  35 2105.65 260.516   5
  -1   9  35 2614.20 270.613   5
  -1   9  35 2439.73 212.948   4
   1   9  37 2601.55 275.394   5
  -1  -9  37 2761.01 272.861   5
  -1   9  37 3169.77 294.230   5
   1  -9  37 3054.22 260.125   5
  -1   9  37 2863.00 229.241   4
   1   9  37 2484.95 217.499   4
   1  -9  37 3126.17 248.212   4
   1  11  -1 1700.31 118.484   1
   1 -11   1 1595.21 83.2837   4
   1 -11   1 1621.29 57.5594   5
  -1  11   1 1670.29 117.122   3
   1 -11  -1 1518.28 56.9723   5
  -1  11  -1 1550.53 130.588   3
   1  11   1 1685.98 118.831   1
  -1  11  -1 1689.27 112.151   2
   1  11  -1 1755.03 115.060   3
   1 -11  -1 1616.46 81.8880   4
  -1  11   1 1532.59 105.576   2
   1  11   1 1598.49 102.321   3
   1 -11   3 8518.88 214.484   5
   1  11  -3 7676.99 266.184   3
   1  11   3 7767.00 224.013   2
  -1 -11   3 8172.81 216.142   5
   1  11  -3 8227.06 259.339   1
   1 -11   3 8449.52 228.911   4
  -1  11  -3 7616.75 278.394   3
  -1 -11   3 8196.24 215.669   4
   1  11   3 8120.18 242.751   3
  -1  11   3 7814.07 248.788   3
  -1  11   3 7859.89 238.262   2
  -1  11  -5 26324.6 707.774   1
  -1  11   5 28272.4 687.407   2
  -1  11  -5 26963.5 738.893   3
   1  11   5 27559.5 671.902   2
  -1 -11   5 29661.8 677.003   4
   1  11  -5 27369.9 709.926   1
   1  11   5 25604.8 653.926   5
  -1  11   5 27880.5 700.294   3
   1 -11   5 29130.6 683.880   4
   1 -11   5 29202.4 675.611   5
   1  11   5 27680.3 693.757   3
   1  11  -5 28165.5 732.714   3
  -1 -11   5 30220.3 680.978   5
   1  11   7 95490.2 2291.22   3
   1 -11   7 96895.8 2279.75   5
  -1  11  -7 96369.1 2353.58   3
   1 -11   7 98529.1 2282.10   4
  -1 -11   7 97652.6 2285.42   5
   1  11  -7 94259.1 2341.43   3
   1  11   7 93455.4 2267.87   2
   1  11   7 97700.6 2264.58   5
  -1 -11   7 99403.0 2277.48   4
  -1 -11   9 13434.6 372.373   5
   1  11   9 13361.5 351.521   5
   1 -11   9 13236.2 359.204   4
   1  11  -9 11971.2 449.559   3
  -1  11   9 12704.5 358.808   5
  -1 -11   9 13131.3 356.589   4
   1  11   9 12598.0 344.945   2
   1 -11   9 13668.3 365.708   5
  -1  11 -11 5661.49 305.756   3
  -1 -11  11 5940.33 209.025   4
  -1  11 -11 6650.04 247.320   1
   1  11  11 6262.69 212.107   5
  -1  11  11 6234.62 225.315   3
  -1  11  11 6121.86 227.843   5
  -1 -11  11 6368.29 229.890   5
  -1  11  11 6161.35 213.814   2
   1 -11  11 6112.62 213.333   4
   1 -11  11 6132.00 221.071   5
   1  11  11 6182.99 221.220   3
   1  11 -11 5982.09 244.345   1
   1  11  13 46949.2 1173.15   5
   1 -11  13 47115.4 1179.20   5
  -1  11  13 48691.3 1177.89   3
  -1 -11  13 46646.6 1169.65   4
   1  11  13 47726.5 1149.58   2
  -1  11  13 48478.9 1163.28   2
   1 -11 -13 47443.6 1201.08   1
  -1 -11 -13 46461.8 1173.95   1
  -1  11 -13 49576.9 1190.16   1
   1  11  13 46656.9 1171.02   3
  -1  11  13 46742.4 1183.09   5
   1  11 -13 48551.2 1195.32   1
  -1  11  15 22396.3 603.721   3
  -1 -11 -15 22569.5 608.647   1
  -1  11  15 23395.3 596.413   2
   1 -11  15 22970.9 616.570   5
   1  11  15 21731.1 604.685   3
   1 -11 -15 21750.2 632.162   1
   1  11  15 22093.9 612.183   5
   1  11 -15 23851.1 628.605   1
   1 -11  15 22024.4 599.411   4
   1  11  15 23188.4 585.701   2
  -1 -11  15 21362.9 602.814   4
  -1  11 -15 22749.1 619.364   1
  -1 -11  15 23071.5 619.935   5
   1  11  17 16957.3 522.619   5
  -1 -11  17 17929.6 530.251   5
  -1  11  17 18164.9 518.106   3
   1 -11  17 18099.1 529.232   5
   1  11  17 18473.3 513.953   3
  -1  11 -17 18499.5 532.893   1
   1  11  17 18333.2 489.509   2
  -1  11  17 18838.1 541.903   5
   1  11 -17 18820.8 540.880   1
  -1  11  17 18430.1 501.078   2
   1 -11  17 17924.8 517.303   4
   1  11  19 7858.02 312.054   5
   1  11  19 8199.34 271.021   2
  -1  11 -19 8460.27 324.927   1
   1  11 -19 7955.43 320.085   1
   1 -11  19 8194.60 301.666   4
  -1 -11  19 7952.10 311.687   5
  -1  11  19 8536.64 286.566   2
   1 -11  19 8315.53 318.683   5
   1  11  19 8652.48 294.995   3
  -1  11  19 8494.12 295.962   3
  -1 -11  19 8076.98 301.662   4
  -1  11  19 7955.79 327.368   5
   1  11  21 1196.22 133.463   2
  -1  11  21 1300.92 139.668   2
  -1 -11  21 1148.45 169.982   5
  -1  11  21 1406.65 193.408   5
   1 -11  21 1421.65 162.680   4
  -1 -11  21 1294.37 160.013   4
   1  11 -21 855.169 182.901   1
   1  11  21 1299.43 183.515   5
  -1  11  21 1187.95 150.551   3
  -1  11 -21 930.650 180.224   1
   1 -11  21 985.682 171.660   5
   1  11  21 1309.71 155.022   3
   1  11  23 20551.4 628.334   5
  -1 -11  23 17781.2 578.880   4
  -1 -11  23 20276.2 608.874   5
   1  11  23 20156.6 556.976   2
   1  11 -23 20402.1 613.369   1
  -1  11  23 20900.9 635.250   5
  -1  11  23 20415.2 564.266   2
  -1  11 -23 20357.3 603.176   1
  -1  11  23 20658.0 587.629   3
   1 -11  23 20242.7 605.303   5
   1  11  23 20343.6 586.167   3
   1 -11  23 20017.2 587.695   4
  -1  11 -25 15787.1 515.099   1
   1  11  25 15376.9 526.418   5
  -1  11  25 14983.5 484.691   3
  -1 -11  25 15326.5 510.717   5
   1  11  25 16121.9 492.641   3
   1 -11  25 15747.7 492.780   4
   1  11  25 15641.8 460.128   2
  -1  11  25 16072.7 467.197   2
   1  11 -25 16102.4 520.989   1
  -1  11  25 15361.7 533.912   5
   1 -11  25 15547.1 508.322   5
  -1 -11  25 14592.6 489.404   4
   1  11  27 7252.18 345.220   5
   1  11  27 7151.29 303.941   3
  -1  11 -27 5855.30 317.616   1
  -1  11  27 6292.88 332.682   5
   1  11  27 6854.74 270.801   2
   1 -11  27 6717.24 300.509   4
  -1  11  27 6542.07 292.883   3
   1 -11  27 6546.73 313.386   5
  -1 -11  27 6188.09 297.734   4
  -1 -11  27 6529.95 318.885   5
   1  11 -27 6651.13 333.941   1
  -1  11  27 7196.53 280.839   2
   1  11  29 2669.43 256.800   5
   1 -11  29 2447.60 215.529   4
  -1  11  29 1775.50 243.728   5
   1  11 -29 2014.43 244.294   1
  -1 -11  29 1810.11 202.495   4
  -1 -11  31 210.808 191.547   5
   1 -11  31 7.76464 185.989   5
   1  11  31-367.359 236.688   5
  -1 -11  31 354.094 182.154   4
  -1  11  31 415.848 230.520   5
   1  11 -31 225.148 221.993   1
   1 -11  31 258.547 177.283   4
  -1  11  31-38.9037 161.037   2
  -1  11  31 305.248 181.196   3
  -1  11  33 1652.51 192.340   2
   1 -11  33 1710.16 221.180   5
   1  11  33 1768.62 190.537   4
  -1  11  33 1811.95 248.565   5
  -1 -11  33 1469.38 228.549   5
   1 -11  33 1440.29 209.120   4
  -1  11  33 1583.68 208.096   3
  -1 -11  35 3389.92 269.880   5
  -1  11  35 3693.74 302.626   5
  -1  11  35 3221.76 232.244   4
   1  11  35 3701.50 227.815   4
   1  11  35 3438.27 292.280   5
   1 -11  35 3381.90 259.114   4
   1 -11  35 3250.61 259.298   5
  -1  11  37 1893.57 211.112   4
   1  11  37 2029.73 203.672   4
  -1 -11  37 1971.33 248.515   5
  -1  11  37 2077.01 270.241   5
   1 -11  37 2051.80 236.073   4
   1 -11  37 1823.42 236.554   5
   1  11  37 1810.62 258.287   5
   1  13  -1 7818.25 259.079   1
   1 -13   1 7914.66 192.492   5
   1  13   1 7620.98 254.188   1
   1 -13  -1 7324.18 218.503   4
   1  13   1 8071.95 246.234   3
   1 -13   1 8197.48 223.241   4
   1  13  -1 8210.95 254.363   3
   1  13  -3 18412.8 500.391   3
   1  13   3 17547.0 457.038   2
   1 -13   3 18986.1 461.512   4
  -1 -13   3 17481.5 443.853   4
   1 -13   3 18116.6 438.992   5
  -1 -13   3 17470.3 437.032   5
   1  13   3 18309.5 474.644   3
  -1  13  -5 105127. 2412.98   1
   1 -13   5 102660. 2382.16   4
  -1 -13   5 99027.6 2370.62   4
   1 -13   5 101360. 2369.51   5
   1  13  -5 99277.8 2426.07   3
   1  13   5 98459.4 2372.87   2
  -1 -13   5 103055. 2371.83   5
  -1 -13   7 43687.4 1020.35   5
  -1  13   7 43483.4 1025.63   2
   1  13   7 39027.8 992.028   5
  -1  13   7 43633.6 1040.75   3
   1  13  -7 44032.8 1053.87   1
  -1 -13   7 41529.1 1012.35   4
   1 -13   7 42552.7 1014.57   5
   1 -13   7 42237.4 1021.19   4
   1  13  -7 42494.0 1088.02   3
  -1  13  -7 42879.0 1052.24   1
  -1  13  -9 3371.59 254.540   3
   1  13   9 3019.64 152.276   3
  -1 -13   9 2922.94 148.113   5
  -1  13   9 3115.61 146.308   2
   1  13   9 2955.85 122.895   5
   1 -13   9 3256.79 136.670   4
  -1  13   9 3102.58 147.635   5
   1 -13   9 3188.03 141.388   5
  -1 -13   9 3044.39 131.501   4
  -1  13  -9 2953.89 173.946   1
  -1  13   9 3079.34 157.447   3
   1  13  -9 2983.40 181.133   1
  -1  13 -11 127.394 219.461   3
  -1  13  11 130.334 99.9428   2
   1  13  11 41.7404 97.5860   3
  -1 -13  11 134.489 102.667   5
   1  13  11 13.9243 85.6731   2
   1 -13  11-9.01425 80.4760   4
   1  13 -11 14.5343 209.839   3
   1  13  11 101.000 86.0651   5
  -1 -13  11 150.517 84.0558   4
   1  13 -11 165.148 134.453   1
  -1  13  11 60.0361 107.223   5
  -1  13  11 50.4437 107.493   3
  -1  13 -11 104.620 130.268   1
  -1  13 -13 66736.3 1548.35   1
  -1  13  13 62196.9 1535.30   5
  -1  13  13 63387.7 1531.67   3
   1  13  13 62400.1 1524.87   3
   1  13  13 62320.8 1502.16   2
  -1 -13  13 61216.4 1519.49   4
  -1  13  13 62573.3 1513.18   2
   1  13  13 61927.0 1520.16   5
   1  13 -13 64132.7 1548.34   1
   1 -13  13 61125.8 1525.96   5
   1  13  15 69077.1 1643.43   2
   1  13 -15 68933.3 1689.07   1
   1 -13  15 67838.3 1665.79   4
  -1  13 -15 72385.8 1691.16   1
  -1  13  15 67436.9 1668.63   3
   1  13  15 67241.5 1671.11   5
  -1 -13  15 69666.9 1679.93   5
  -1 -13  15 65464.2 1660.86   4
   1  13  15 68039.4 1666.72   3
  -1  13  15 68532.8 1650.95   2
  -1 -13 -15 68001.7 1674.67   1
   1 -13  15 69405.1 1675.48   5
  -1  13  17 18022.7 495.132   2
  -1 -13  17 17389.8 523.680   5
   1  13 -17 17726.5 531.669   1
   1  13  17 18455.4 487.708   2
  -1  13 -17 18400.7 534.074   1
  -1  13  17 16850.8 534.492   5
   1 -13  17 18525.9 522.693   5
   1 -13  17 17064.6 506.625   4
  -1  13  17 17572.6 508.304   3
   1  13  17 18140.6 512.553   3
   1  13  19 7587.78 284.895   3
  -1  13  19 7837.65 288.509   3
   1  13 -19 7923.14 315.013   1
   1 -13 -19 6922.13 325.392   1
  -1  13  19 8004.39 325.211   5
   1 -13  19 6727.21 282.830   4
   1 -13  19 7758.49 298.857   5
  -1  13  19 8254.21 273.307   2
  -1  13 -19 7163.87 306.177   1
  -1 -13  19 7064.26 302.131   5
   1  13  19 7302.68 260.473   2
   1  13  19 7282.86 303.364   5
  -1 -13  19 7498.11 288.480   4
  -1 -13  21 2154.60 184.122   4
   1  13  21 2274.86 204.385   5
   1  13 -21 2556.41 218.704   1
   1 -13  21 2316.31 197.587   5
   1 -13  21 2249.63 180.558   4
  -1 -13  21 2217.28 197.982   5
   1  13  21 2205.34 186.885   3
   1  13  21 2393.25 159.886   2
  -1  13  21 2582.63 175.118   2
  -1  13  21 2675.92 189.206   3
  -1  13  21 2590.10 227.382   5
  -1  13 -21 2195.87 219.462   1
   1  13  23 6168.99 272.148   3
   1  13  23 6322.97 246.223   2
  -1  13 -23 6319.84 305.223   1
  -1 -13  23 5835.53 279.846   4
  -1  13  23 5722.75 310.884   5
   1 -13  23 6605.34 295.071   5
  -1  13  23 6495.76 258.006   2
   1 -13  23 6295.36 277.924   4
  -1 -13  23 6476.34 300.126   5
  -1  13  23 6566.84 274.920   3
   1  13 -23 6010.51 311.839   1
   1  13  23 6354.98 312.092   5
   1 -13  25 5951.25 282.639   4
   1  13 -25 6275.75 318.786   1
  -1 -13  25 6045.74 298.491   5
   1  13  25 5914.44 244.498   2
  -1  13  25 5862.96 270.800   3
  -1 -13  25 5778.18 280.305   4
  -1  13  25 5750.85 316.297   5
  -1  13  25 6167.97 255.539   2
   1  13  25 6454.37 279.751   3
   1 -13  25 5558.73 288.334   5
   1  13  25 5909.25 314.666   5
  -1  13 -25 5708.86 305.569   1
   1  13  27 6799.18 271.750   2
   1  13 -27 6610.11 333.912   1
   1 -13  27 6289.19 309.205   5
  -1  13  27 6891.34 351.553   5
  -1 -13  27 6235.09 315.008   5
  -1  13 -27 6535.88 327.503   1
   1 -13  27 6122.47 296.388   4
   1  13  27 6717.11 343.048   5
   1  13  27 7076.60 299.123   3
  -1  13  29 2693.03 224.625   3
  -1  13  29 2593.89 276.757   5
  -1  13 -29 2448.52 253.684   1
   1  13  29 2659.80 194.460   2
   1  13 -29 2876.19 265.223   1
   1  13  29 2519.88 213.971   3
  -1  13  29 2566.83 198.133   2
   1  13  29 2463.08 258.345   5
   1 -13  29 2641.23 217.676   4
   1  13  31-163.719 181.367   3
   1 -13  31 148.910 192.894   5
  -1  13  31 20.1146 202.262   5
   1  13  31 114.001 149.953   2
   1 -13  31 129.656 183.887   4
  -1  13  31 26.8663 168.909   3
  -1 -13  31 8.08846 194.181   5
  -1  13  31 50.0379 160.800   2
   1 -13  33 2434.71 235.506   5
  -1  13  33 2156.29 204.736   2
  -1 -13  33 2159.35 240.685   5
  -1  13  33 1882.80 223.988   3
  -1  13  35 3060.84 224.287   2
   1  13  35 2963.97 219.997   4
  -1 -13  35 2880.97 265.023   5
   1 -13  35 2752.30 248.946   5
  -1  13  35 2985.50 244.715   3
   1  13  37 2708.80 225.777   4
  -1 -13  37 2477.38 253.876   5
   1 -13  37 2694.64 257.575   5
  -1  13  37 2488.84 223.522   4
  -1  15  -1 3137.17 160.697   2
   1 -15   1 2852.28 88.9376   5
  -1  15  -1 2779.36 173.878   3
  -1  15   1 3112.01 166.207   3
   1 -15   1 2911.21 123.386   4
   1  15  -1 3135.64 174.110   1
  -1  15   1 3174.74 154.586   2
  -1  15   3 41721.4 1050.54   3
  -1  15   3 44240.7 1037.05   2
  -1 -15   3 39554.1 1005.52   4
  -1  15  -3 44049.3 1076.85   3
   1 -15   3 43751.9 1027.11   4
  -1 -15   3 40139.3 993.988   5
   1  15  -3 44883.7 1057.76   1
  -1  15  -3 45055.6 1048.18   2
   1 -15   3 43217.4 998.016   5
   1 -15   5 45806.7 1078.20   5
  -1  15   5 46087.1 1119.01   3
   1  15  -5 47088.7 1130.37   1
  -1  15  -5 43502.4 1151.20   3
   1  15   5 46274.1 1113.63   3
  -1 -15   5 45866.4 1078.97   5
  -1  15   5 45224.7 1103.07   2
   1 -15   5 44213.6 1094.50   4
  -1 -15   5 42335.0 1081.33   4
  -1  15  -5 47355.3 1133.35   1
   1 -15   7 10190.3 295.567   4
   1 -15   7 10185.4 287.836   5
  -1  15   7 10696.7 324.207   3
  -1  15   7 10724.7 308.911   2
   1  15   7 10220.1 289.873   2
  -1  15  -7 10584.6 382.313   3
   1  15  -7 11320.2 345.047   1
  -1  15  -7 10337.0 338.772   1
  -1 -15   7 10563.1 294.635   5
   1  15   7 10505.0 315.747   3
  -1 -15   7 9825.95 285.768   4
  -1  15   9 3758.47 178.624   2
   1 -15   9 3996.87 160.423   5
   1  15   9 4144.48 157.097   2
   1 -15   9 4215.36 163.641   4
  -1  15   9 4117.85 197.345   3
  -1 -15   9 3871.04 165.395   5
   1  15   9 4192.21 181.119   3
   1  15  -9 4229.21 205.337   1
  -1  15  -9 4225.18 206.598   1
  -1 -15   9 3876.28 153.365   4
   1  15  -9 4174.52 258.861   3
  -1  15   9 4625.96 189.482   5
  -1  15  11 2295.28 143.272   2
  -1  15  11 2033.36 148.009   5
   1 -15  11 2281.11 128.030   4
  -1 -15  11 2163.51 141.417   5
  -1 -15  11 2014.11 119.341   4
  -1  15  11 2116.66 146.979   3
  -1  15 -11 1958.90 164.291   1
   1  15 -11 1926.57 241.619   3
   1  15  11 2107.81 145.941   3
   1  15  11 1855.64 118.800   2
   1  15 -11 2137.64 168.277   1
   1  15  13 14836.6 437.782   3
   1 -15  13 14999.8 432.949   5
  -1  15  13 15293.0 425.316   2
  -1 -15  13 14072.3 434.906   5
   1  15  13 15810.5 414.706   2
   1  15 -13 15242.4 553.271   3
   1  15 -13 14191.9 457.317   1
  -1  15 -13 15583.1 462.451   1
  -1  15  13 14817.7 444.210   5
  -1  15  13 16094.3 447.657   3
  -1 -15  13 14800.7 426.165   4
  -1  15  15 43059.7 1099.19   2
  -1 -15  15 44514.3 1123.90   5
   1  15  15 45080.6 1089.50   2
   1 -15  15 44823.2 1120.86   5
   1  15  15 43779.4 1115.16   3
   1 -15  15 43220.6 1109.79   4
  -1  15 -15 45052.9 1137.22   1
   1  15 -15 45127.6 1237.86   3
   1 -15 -15 43690.8 1153.37   1
   1  15 -15 45410.0 1140.84   1
  -1  15  15 43971.3 1117.84   3
  -1  15 -17 61754.6 1542.26   1
   1  15 -17 64353.6 1553.35   1
   1  15  17 63275.2 1496.74   2
   1 -15  17 61167.3 1529.44   5
   1  15 -17 60482.1 1628.59   3
   1 -15  17 57585.3 1515.12   4
   1  15  17 59531.3 1525.97   3
   1 -15 -17 61207.8 1561.63   1
  -1  15  17 62090.2 1523.69   3
  -1 -15  17 62639.2 1536.82   5
  -1  15  17 61110.1 1548.17   5
  -1  15  17 63206.3 1507.94   2
   1  15 -19 10105.9 377.123   1
  -1  15  19 9941.38 344.413   3
  -1  15  19 10087.7 329.218   2
  -1  15 -19 9146.97 362.702   1
   1  15  19 9811.31 312.912   2
   1 -15  19 9522.92 348.595   5
   1 -15  19 9108.54 338.727   4
   1  15  19 9616.37 334.688   3
  -1 -15  19 9592.72 355.993   5
  -1  15  21 229.856 137.616   2
  -1 -15  21 104.702 154.379   5
  -1  15  21 207.791 148.901   3
   1 -15  21 334.545 161.550   5
   1  15  21 256.621 125.884   2
   1  15  21 110.919 143.653   3
  -1  15 -21 114.874 187.144   1
   1 -15  21 199.929 142.439   4
   1  15 -21 31.8739 183.404   1
  -1  15  23 4881.52 252.222   3
   1 -15  23 5388.94 269.522   5
   1  15 -23 5014.16 291.137   1
   1 -15  23 4876.10 251.904   4
  -1  15  23 5275.35 236.359   2
   1  15  23 5295.60 255.233   3
  -1  15 -23 5230.33 292.672   1
   1  15  23 5026.70 221.265   2
  -1 -15  23 5371.23 280.293   5
   1  15 -25 7645.03 351.351   1
  -1  15  25 6937.85 292.722   3
   1  15  25 7312.48 305.432   3
   1 -15  25 6470.17 299.034   4
  -1 -15  25 7334.41 330.875   5
   1  15  25 7081.63 271.156   2
  -1  15  25 7545.91 283.249   2
  -1  15 -25 7582.79 343.350   1
   1 -15  25 6215.32 307.704   5
   1  15 -27 7071.17 360.253   1
  -1 -15  27 6839.34 330.688   5
  -1  15 -27 7555.87 358.960   1
   1 -15  27 7329.66 326.950   5
  -1  15 -29 1073.08 241.064   1
  -1  15  29 625.789 184.939   3
   1  15  29 554.440 179.059   3
  -1  15  29 792.430 172.165   2
   1  15  29 1023.22 158.073   2
  -1  15  31 59.9384 156.056   2
  -1  15  31 295.167 179.897   3
   1  15  31 216.844 152.999   2
   1  15  31 61.2278 175.769   3
   1  15 -31 100.211 224.484   1
  -1 -15  31 115.422 199.675   5
   1 -15  31 47.4934 182.003   5
   1  15  33 1114.44 177.154   2
   1  15  33 814.230 204.423   3
   1 -15  33 1069.54 210.130   5
  -1  15  33 1032.34 200.689   3
  -1 -15  33 830.666 210.699   5
  -1  15  33 822.399 179.407   2
   1  15 -33 886.378 250.898   1
   1 -15  35 4107.28 284.056   5
  -1  15  35 4279.67 282.670   3
  -1 -15  35 4339.41 289.574   5
  -1  15  35 4330.39 256.831   2
  -1  17  -1 3571.59 175.353   2
   1  17  -1 3765.56 188.828   3
  -1  17  -1 3546.83 194.037   3
   1  17   1 3349.72 157.990   2
   1  17  -1 3559.60 195.606   1
  -1  17   1 3655.95 170.881   2
   1  17   1 3785.51 176.367   3
  -1  17   1 3805.93 186.254   3
  -1  17  -3 40055.3 1024.21   2
   1  17   3 42132.9 1006.21   2
  -1  17  -3 39533.9 1052.33   3
   1  17   3 40134.8 1021.56   3
  -1  17   3 41749.8 1032.72   3
   1 -17   3 39354.6 969.106   5
   1  17  -3 42490.4 1045.69   1
  -1  17   3 40134.8 1012.87   2
   1  17   5 23525.9 576.022   2
  -1  17  -5 22081.2 637.452   3
   1 -17   5 21928.9 548.836   5
   1 -17   5 21912.0 573.338   4
   1  17   5 22267.1 593.801   3
   1  17  -5 21759.2 609.789   1
   1  17  -5 22749.4 633.497   3
  -1  17   5 22555.2 584.334   2
  -1  17  -5 22325.6 600.032   2
  -1  17   5 22262.4 598.276   3
   1  17  -7 15254.2 499.714   3
  -1  17  -7 15820.4 476.768   1
   1 -17   7 16012.0 417.869   5
   1  17   7 16071.9 429.263   2
   1 -17   7 15349.5 430.629   4
  -1  17  -7 16236.8 516.353   3
  -1  17   7 17016.8 448.373   2
   1  17   7 16803.8 458.686   3
  -1 -17   7 16275.9 421.999   5
  -1  17   7 16026.7 459.868   3
   1  17  -7 16209.8 475.639   1
   1  17   9 328.732 106.788   3
   1 -17   9 340.838 82.7621   5
  -1  17   9 390.877 116.865   3
  -1 -17   9 318.543 92.2161   5
  -1  17   9 295.602 105.775   2
   1  17   9 365.459 93.4846   2
   1 -17   9 392.238 86.9543   4
  -1  17  -9 433.439 144.889   1
   1  17  -9 272.718 186.075   3
  -1  17  -9 56.9546 195.363   3
   1  17  -9 120.666 131.837   1
   1 -17  11 1644.54 123.509   4
  -1  17  11 1874.93 133.683   2
   1  17 -11 1927.65 237.676   3
   1  17  11 1717.45 142.056   3
   1  17 -11 1559.39 165.929   1
  -1  17  11 1574.55 138.106   3
   1  17  11 1769.56 120.333   2
  -1 -17  13 3805.40 189.231   5
  -1  17 -13 3500.86 215.611   1
   1 -17  13 3714.01 177.158   5
  -1  17  13 4199.73 198.746   3
   1  17  13 3472.53 186.340   3
   1  17 -13 3744.85 215.005   1
   1  17  13 3537.53 168.053   2
   1  17 -13 3502.25 307.602   3
  -1  17  13 3919.09 181.362   2
   1  17  15 59412.9 1536.39   3
   1  17 -15 59864.1 1556.51   1
  -1  17  15 63259.9 1520.66   2
  -1 -17  15 64261.5 1546.05   5
   1 -17  15 61943.4 1535.57   5
  -1  17  15 63464.6 1543.34   3
   1  17  15 62586.8 1509.13   2
   1  17 -15 63352.7 1662.14   3
  -1  17 -15 63243.2 1563.43   1
  -1 -17  17 78660.6 1982.74   5
   1 -17  17 77223.7 1975.15   5
  -1  17  17 83795.1 1981.23   3
   1  17 -17 78778.1 1994.75   1
  -1  17 -17 83265.6 1999.73   1
   1 -17 -17 78774.8 2020.49   1
  -1  17 -17 86615.6 2119.46   3
  -1  17  17 81835.6 1956.78   2
   1  17 -17 83703.2 2114.68   3
   1  17  17 80835.3 1944.16   2
   1  17  17 81614.2 1974.59   3
   1  17  19 7773.38 306.534   3
   1 -17  19 7664.14 311.994   5
   1  17  19 8365.42 281.782   2
   1  17 -19 7709.46 337.429   1
  -1  17 -19 7609.72 336.225   1
  -1  17 -19 8738.23 476.771   3
   1  17 -19 7613.67 465.817   3
  -1 -17  19 8177.72 321.662   5
  -1  17  19 8217.86 290.575   2
  -1  17  19 7601.31 300.811   3
   1  17  21 2099.06 184.866   3
   1 -17  21 1749.53 192.977   5
  -1 -17  21 2207.77 214.791   5
   1  17 -21 2134.98 223.113   1
   1  17 -21 1840.05 349.936   3
  -1  17  21 2083.08 190.932   3
  -1  17 -21 1655.10 210.179   1
   1  17  21 1998.96 159.556   2
  -1  17  21 2018.77 169.014   2
   1  17  23 4772.10 245.311   3
   1  17  23 4618.93 217.199   2
  -1  17  23 4834.39 227.002   2
   1  17 -23 4450.44 271.057   1
   1 -17  23 4193.51 247.563   5
  -1 -17  23 4763.35 268.908   5
  -1  17 -23 4600.98 284.779   1
  -1  17  23 4395.60 238.975   3
  -1  17 -25 6630.83 336.322   1
  -1 -17  25 6970.11 329.710   5
   1  17 -25 6631.51 336.542   1
   1  17  25 7123.01 275.389   2
   1 -17  25 7231.52 321.838   5
  -1 -17  27 2088.26 222.575   5
  -1  17  27 2268.74 188.729   2
  -1  17 -27 2013.75 244.310   1
  -1  17  27 2055.32 197.143   3
   1  17  27 2002.38 169.046   2
   1  17  27 2151.70 208.759   3
   1 -17  27 2081.17 218.126   5
   1  17 -29 282.737 222.906   1
   1 -17  29 783.105 195.460   5
  -1  17  29 881.417 187.993   3
  -1 -17  29 871.462 205.032   5
  -1  17  29 881.054 164.176   2
   1  17  29 1003.95 157.538   2
   1  17  29 921.680 183.416   3
  -1 -17  31 270.673 196.607   5
  -1  17  31 109.125 182.869   3
  -1  17  31 354.159 166.692   2
   1 -17  31-24.1201 182.913   5
   1  17  31 95.9423 183.628   3
  -1  17 -31-42.1358 232.356   1
   1  17 -31 16.8343 226.543   1
   1  17  31-86.7044 155.416   2
   1  17  33 1223.60 177.059   2
   1  17  33 1432.82 209.496   3
  -1  17  33 1495.50 192.036   2
  -1  17  33 1569.73 210.517   3
   1 -17  33 1086.66 211.934   5
   1  17 -33 1306.88 255.554   1
  -1 -17  33 1206.70 225.407   5
  -1  17  35 8731.95 343.385   2
  -1 -17  35 8175.96 390.708   5
  -1  17  35 8097.41 365.710   3
   1  17  35 8398.82 333.796   2
   1  17  35 8356.18 367.634   3
   1 -17  35 8588.28 391.795   5
   1  19   1 7319.31 252.125   2
  -1  19   1 7391.98 276.237   3
   1  19  -1 7735.71 278.476   3
  -1  19  -1 7471.11 290.037   3
  -1  19  -1 7850.16 269.751   2
  -1  19   1 7697.53 267.819   2
   1  19   1 7686.49 271.327   3
  -1  19   3 21237.2 610.534   3
   1  19   3 23295.1 608.031   3
  -1  19   3 22491.8 597.496   2
  -1  19  -3 22374.1 636.505   3
  -1  19  -3 22549.9 607.920   2
   1  19  -3 22397.0 623.440   1
   1  19   3 22706.7 589.309   2
   1  19  -3 22826.7 628.740   3
  -1  19   5 30426.4 762.471   2
  -1  19   5 30179.4 778.069   3
   1  19   5 29955.0 751.996   2
   1  19  -5 30231.8 810.574   3
  -1  19  -5 29410.5 776.685   2
   1  19  -5 29041.9 789.713   1
   1  19   5 28744.3 770.758   3
  -1  19  -5 29317.9 814.939   3
   1  19   7 9916.92 293.463   2
   1  19   7 9362.60 317.341   3
   1  19  -7 9617.53 367.252   3
  -1  19   7 9830.78 303.445   2
  -1  19   7 9036.61 312.073   3
   1  19  -7 9346.72 333.517   1
  -1  19  -7 9837.91 372.499   3
  -1  19  -9 2724.22 198.120   1
   1  19   9 2815.00 166.648   3
   1  19  -9 2932.90 240.932   3
  -1  19   9 2610.15 168.912   3
   1  19   9 2786.07 148.065   2
  -1  19  -9 3015.10 248.878   3
  -1  19   9 2607.17 154.501   2
   1  19  -9 2110.61 184.308   1
  -1  19  11-14.2328 111.437   2
  -1  19 -11 60.0097 148.953   1
  -1  19 -11-24.7358 225.262   3
  -1  19  11-27.3714 118.739   3
   1  19  11-63.5770 105.260   2
   1  19 -11 65.6200 154.196   1
   1  19 -11 240.726 209.560   3
   1  19  11 230.114 119.930   3
  -1  19  13 27929.9 772.737   3
  -1  19  13 30248.8 763.751   2
   1  19  13 30027.9 752.145   2
   1 -19  13 28205.3 756.369   5
   1  19 -13 28632.4 801.349   1
  -1  19 -13 28788.4 801.230   1
   1  19 -13 29033.8 873.809   3
  -1  19 -13 29663.1 880.165   3
   1  19  13 30407.0 784.461   3
  -1 -19  15 43133.3 1123.93   5
   1  19  15 44580.3 1098.45   2
  -1  19 -15 43052.3 1151.05   1
  -1  19  15 43735.0 1108.32   2
   1  19  15 45416.0 1131.56   3
   1  19 -15 44077.8 1242.57   3
  -1  19 -15 45579.6 1250.53   3
  -1  19  15 45762.2 1137.05   3
   1  19 -15 45276.7 1155.65   1
   1 -19  15 42662.6 1118.62   5
   1  19  17 10435.0 364.840   3
  -1  19  17 10749.3 351.126   2
   1  19  17 10636.2 335.196   2
  -1  19 -17 11200.6 400.632   1
   1  19 -17 10040.8 390.344   1
  -1  19  17 11071.3 370.632   3
  -1 -19  17 10690.7 372.244   5
   1 -19  17 10332.5 361.146   5
   1  19 -17 10568.3 512.763   3
  -1  19 -17 11937.7 522.641   3
   1  19  19 5293.61 225.365   2
   1  19 -19 5300.88 429.471   3
  -1  19 -19 5476.60 285.928   1
  -1 -19  19 5238.64 264.381   5
  -1  19  19 5196.75 234.979   2
   1  19  19 5368.50 250.686   3
   1  19 -19 5265.32 284.565   1
  -1  19  19 5064.00 249.242   3
   1 -19  19 4697.78 253.630   5
  -1 -19  21 238.768 160.803   5
   1  19 -21-92.4111 340.592   3
  -1  19 -21 25.6456 327.146   3
  -1  19 -21 179.654 191.595   1
   1  19 -21 326.976 191.019   1
  -1  19  21 155.890 148.600   3
   1  19  21 120.976 135.996   2
   1  19  21 234.048 159.719   3
   1 -19  21 284.051 157.368   5
  -1  19  21 176.610 139.679   2
   1  19  23 2865.79 218.882   3
  -1 -19  23 3080.59 235.707   5
  -1  19 -23 3391.16 261.844   1
   1 -19  23 3148.48 230.969   5
   1  19 -23 3105.56 263.462   1
   1  19  23 3358.79 190.268   2
   1 -19  25 2738.07 229.365   5
  -1 -19  25 2695.17 234.251   5
  -1  19  25 2577.74 207.242   3
   1  19 -25 2009.33 413.299   3
  -1  19  25 2463.84 192.140   2
   1  19  27 3880.99 245.102   3
  -1  19  27 3590.68 218.440   2
   1  19  27 3693.23 204.908   2
   1  19 -27 3102.11 272.718   1
  -1  19 -27 3447.59 418.710   3
  -1  19  27 3504.36 234.805   3
  -1  19 -29 691.520 348.833   3
   1 -19  29 1197.01 203.868   5
   1  19 -29 950.374 237.075   1
  -1  19 -29 1067.85 248.424   1
  -1 -19  29 816.333 211.300   5
   1  19 -29 1013.68 369.561   3
  -1  19  29 1071.50 194.340   3
  -1  19  29 785.033 169.427   2
   1  19  29 908.684 189.049   3
   1  19  29 1010.86 160.205   2
   1  19  31 84.7336 180.670   3
   1  19  31 15.5106 155.446   2
  -1 -19  31 282.880 188.285   5
   1  19 -31 34.3809 231.641   1
  -1  19 -31-157.063 231.408   1
  -1  19 -31 180.021 330.862   3
  -1  19  31 256.805 170.848   2
  -1  19  31 234.956 186.011   3
   1 -19  31 243.609 190.250   5
  -1  19  33 3753.38 270.749   3
   1 -19  33 3573.18 274.458   5
  -1  19  33 3551.18 239.958   2
   1  19  33 3392.84 223.380   2
   1  19 -33 3737.68 314.195   1
  -1  19 -33 3307.28 409.830   3
   1  19  33 3417.41 260.623   3
  -1 -19  33 3794.82 282.416   5
   1  21  -1 2257.14 157.891   2
   1  21  -1 2281.14 172.605   3
  -1  21  -1 1998.98 159.790   2
   1  21   1 2462.16 159.231   2
  -1  21   1 2452.64 164.274   2
  -1  21  -1 2200.42 183.887   3
  -1  21   1 2514.87 169.643   3
   1  21   1 2672.18 175.044   3
   1  21   3 14882.3 421.583   2
  -1  21   3 14432.0 441.861   3
  -1  21  -3 14627.1 467.404   3
   1  21  -3 14677.2 458.554   1
   1  21  -3 15207.5 462.866   3
   1  21   3 14486.3 437.625   3
  -1  21   3 15122.8 428.403   2
  -1  21  -3 13818.1 433.283   2
   1  21   5 14601.3 405.137   2
  -1  21   5 13595.7 411.184   2
  -1  21  -5 13764.2 468.649   3
   1  21  -5 14730.9 461.938   3
   1  21   5 14377.7 424.892   3
  -1  21  -5 13376.7 424.898   2
  -1  21   5 14100.8 425.958   3
   1  21  -5 13340.7 438.308   1
  -1  21   7 14318.8 444.628   3
  -1  21  -7 14571.8 498.880   3
  -1  21   7 14874.4 432.709   2
   1  21  -7 14382.2 464.842   1
  -1  21  -7 14693.5 449.673   2
   1  21   7 14994.1 446.487   3
   1  21  -7 15195.1 497.154   3
   1  21   7 15159.7 421.232   2
  -1  21   9 1717.95 150.809   2
   1  21  -9 1431.92 215.286   3
  -1  21  -9 1477.23 219.846   3
   1  21  -9 1705.03 186.641   1
   1  21   9 1596.31 139.856   2
  -1  21   9 1388.99 152.046   3
   1  21   9 1391.07 156.494   3
  -1  21  11 4840.85 232.021   3
   1  21  11 5087.79 243.380   3
   1  21 -11 5275.18 325.241   3
  -1  21 -11 5249.79 322.351   3
   1  21 -11 5305.85 268.276   1
  -1  21  11 5625.23 224.647   2
   1  21  11 5473.57 215.221   2
  -1  21 -11 5442.71 270.589   1
  -1  21 -13 11818.7 428.424   1
   1  21  13 12884.1 410.847   3
  -1  21 -13 12066.1 501.068   3
  -1  21  13 13003.1 388.702   2
  -1  21  13 12533.4 404.835   3
   1  21 -13 12169.3 496.485   3
   1  21  13 12916.2 379.085   2
   1  21 -13 12017.2 428.035   1
  -1  21 -15 8810.91 442.226   3
  -1  21  15 9143.22 311.784   2
  -1  21  15 9038.15 333.923   3
   1  21 -15 8962.04 443.100   3
  -1  21 -15 8605.44 358.360   1
   1  21 -15 8277.23 353.556   1
   1  21  15 9265.28 333.910   3
   1  21  15 8924.80 297.443   2
  -1  21  17 7673.26 280.527   2
   1  21  17 7194.35 296.004   3
   1  21  17 7300.40 266.263   2
  -1  21 -17 7219.93 330.637   1
   1  21 -17 7324.42 432.894   3
   1  21 -17 6801.20 326.526   1
  -1  21  17 7546.85 301.356   3
  -1  21 -19 2326.56 239.171   1
   1  21  19 2253.97 169.573   2
  -1  21  19 2144.38 193.536   3
   1  21 -19 2348.90 230.447   1
  -1  21  19 2515.26 183.247   2
   1  21 -19 1828.10 354.253   3
   1  21  19 2499.95 202.138   3
   1  21  21 225.280 165.633   3
   1  21  21-46.5066 141.649   2
   1  21 -21 188.652 330.393   3
   1  21 -23 2011.98 392.797   3
  -1  21  23 2097.21 200.179   3
   1  21  25 5945.67 253.695   2
   1  21 -25 5532.85 325.648   1
   1  21  25 5760.67 282.884   3
  -1  21  25 5669.87 255.574   2
  -1  21 -25 5272.71 319.413   1
  -1  21  25 5895.18 280.971   3
   1  21  27 2626.38 219.107   3
  -1  21 -27 2024.80 421.200   3
  -1  21  27 2361.21 193.725   2
   1  21  27 1970.57 178.588   2
   1  21 -27 2257.98 269.660   1
  -1  21 -27 1929.31 257.100   1
  -1  21  27 2305.35 212.308   3
   1  21 -27 2391.64 426.908   3
  -1  21  29 928.768 203.670   3
  -1  21 -29 1039.68 244.417   1
   1  21  29 530.074 189.285   3
   1  21 -29 817.324 242.038   1
   1  21 -29 1210.73 410.565   3
  -1  21 -29 1643.66 401.114   3
   1 -21  29 889.421 199.869   5
   1  21  29 759.645 165.494   2
  -1  21  29 759.987 178.502   2
  -1  21  31 21.1865 193.773   3
   1  21  31 14.0734 187.937   3
   1  21  31 82.7156 158.843   2
  -1  21 -31 168.615 232.081   1
   1 -21  31 8.22637 201.701   5
  -1  21 -31-136.983 374.887   3
   1  21 -31 552.298 240.684   1
  -1  21  31-128.304 165.533   2
   1  21 -31 177.893 390.096   3
  -1  23   1 1440.24 169.373   3
   1  23  -1 1583.80 159.111   2
   1  23  -1 1684.81 170.621   3
   1  23   1 1703.73 162.456   2
  -1  23  -1 1308.73 174.964   3
   1  23   1 1442.49 160.652   3
  -1  23  -1 1514.80 163.357   2
  -1  23   1 1530.16 163.271   2
  -1  23   3 9920.41 324.227   2
   1  23   3 9537.39 318.427   2
  -1  23  -3 9896.81 366.092   3
  -1  23   3 9192.19 332.884   3
   1  23  -3 10060.4 359.791   3
  -1  23  -3 8977.29 330.686   2
   1  23   3 9621.31 332.800   3
   1  23  -3 8991.53 321.099   2
   1  23   5 15684.9 449.579   2
   1  23   5 15246.6 469.816   3
   1  23  -5 16270.3 496.109   1
  -1  23  -5 16084.9 515.344   3
  -1  23   5 15715.2 457.462   2
  -1  23   5 15310.3 471.367   3
  -1  23  -5 15718.4 476.542   2
   1  23  -5 14876.6 501.791   3
   1  23   7 5596.75 229.750   2
   1  23   7 5371.07 249.617   3
  -1  23  -7 5436.06 304.592   3
  -1  23   7 5615.61 238.764   2
   1  23  -7 6018.07 308.387   3
  -1  23  -7 5536.90 260.286   2
  -1  23   7 5176.51 243.795   3
   1  23  -7 5881.02 280.087   1
  -1  23   9 3966.61 219.314   3
  -1  23   9 4001.82 204.355   2
  -1  23  -9 3587.90 232.150   2
   1  23  -9 3990.99 281.812   3
   1  23   9 4104.17 195.102   2
   1  23   9 3887.11 216.877   3
  -1  23  -9 4100.30 285.790   3
   1  23  -9 3431.53 239.225   1
  -1  23 -11 1271.06 247.133   3
  -1  23  11 796.300 141.471   2
   1  23  11 937.180 136.524   2
   1  23 -11 735.381 193.983   1
  -1  23  11 728.370 153.567   3
   1  23  11 953.366 155.785   3
   1  23 -11 716.516 226.473   3
  -1  23  13 2908.59 202.750   3
  -1  23 -13 3397.84 311.537   3
   1  23 -13 2557.04 230.260   1
   1  23 -13 3055.89 299.376   3
  -1  23 -13 3083.42 237.897   1
   1  23  13 2981.97 207.999   3
   1  23  13 3153.23 177.378   2
  -1  23  13 3260.97 196.339   2
  -1  23  15 8354.54 328.676   3
   1  23 -15 8252.60 426.160   3
  -1  23  15 8393.24 305.876   2
   1  23  15 8331.74 325.793   3
  -1  23 -15 8214.30 351.618   1
   1  23 -15 8449.63 350.909   1
   1  23  15 8319.91 291.823   2
  -1  23  17 5917.27 280.684   3
   1  23  17 5562.28 237.749   2
   1  23 -17 5326.52 293.799   1
   1  23  17 5745.01 269.915   3
  -1  23 -17 5314.72 293.881   1
  -1  23  17 5821.46 251.860   2
   1  23 -19 1046.14 299.641   3
   1  23  19 1152.46 152.849   2
   1  23  19 1114.42 179.727   3
   1  23 -21 105.420 305.317   3
  -1  23  21 136.378 155.676   3
  -1  23  21 81.7223 139.351   2
   1  23 -21 7.30273 190.727   1
   1  23  23 3399.85 233.544   3
  -1  23  23 3456.83 229.317   3
  -1  23  23 3152.32 202.275   2
   1  23 -23 3394.51 269.331   1
   1  23  23 3192.91 199.031   2
  -1  23 -23 3241.87 266.163   1
  -1  23  25 3178.01 203.783   2
   1  23  25 3297.50 206.034   2
   1  23 -25 2387.66 264.618   1
   1  23 -25 2051.82 439.344   3
  -1  23  25 2858.58 232.087   3
  -1  23 -25 3174.51 277.991   1
   1  23  25 3338.08 239.007   3
  -1  23 -25 2691.46 399.106   3
   1  23 -27 3558.91 290.063   1
  -1  23  27 3933.62 253.753   3
   1  23  27 4164.11 225.081   2
  -1  23  27 3939.46 234.698   2
  -1  23 -27 3844.88 307.955   1
  -1  23 -27 3814.61 447.480   3
   1  23  27 3803.51 250.965   3
   1  23  29 2432.20 232.838   3
  -1  23  29 3103.41 251.179   3
   1  23 -29 2675.31 459.356   3
   1  23  29 3660.21 217.602   2
  -1  23 -29 3049.60 442.821   3
   1  23 -29 3041.19 291.852   1
  -1  23 -29 3393.81 300.475   1
  -1  23  29 3322.01 228.695   2
  -1  25   1 1220.58 170.163   2
  -1  25  -1 1306.77 171.980   2
   1  25   1 1362.81 165.382   2
  -1  25  -1 1261.27 182.528   3
   1  25  -1 1108.16 173.506   3
   1  25   1 1364.81 170.806   3
  -1  25   1 1239.27 178.006   3
   1  25  -1 1433.96 166.318   2
   1  25   3 5327.42 241.741   2
  -1  25  -3 5147.82 249.377   2
  -1  25   3 5207.67 250.708   3
   1  25   3 5335.50 252.750   3
   1  25  -3 5570.99 274.729   3
  -1  25  -3 5445.60 284.130   3
   1  25  -3 5251.75 243.927   2
  -1  25   3 5359.68 246.394   2
  -1  25   5 10968.2 379.759   3
   1  25  -5 10343.1 367.773   2
   1  25   5 11471.2 361.242   2
   1  25  -5 11320.3 418.368   3
  -1  25  -5 10777.9 375.773   2
   1  25   5 11130.4 382.115   3
  -1  25   5 11193.4 364.979   2
  -1  25  -5 11049.5 415.573   3
  -1  25  -7 21284.5 670.637   3
   1  25   7 21983.9 600.170   2
  -1  25  -7 21431.3 621.716   2
   1  25  -7 20090.0 655.334   3
  -1  25   7 21308.8 621.728   3
  -1  25   7 23144.2 608.821   2
   1  25   7 21359.5 623.542   3
   1  25  -7 21408.3 642.284   1
  -1  25   9 2083.43 178.441   2
  -1  25   9 2132.70 194.490   3
  -1  25  -9 2674.81 264.625   3
  -1  25  -9 2426.09 209.133   2
   1  25  -9 2215.73 249.837   3
   1  25  -9 2335.89 225.068   1
   1  25   9 2369.54 174.672   2
   1  25   9 2323.48 191.200   3
   1  25 -11 182.190 183.061   1
   1  25  11-31.6185 131.771   2
  -1  25  11 149.474 143.616   3
   1  25 -11-17.4781 213.948   3
  -1  25 -11-106.946 237.724   3
  -1  25  11 35.8751 139.132   2
   1  25  11 172.708 148.328   3
  -1  25 -11 264.733 175.625   2
   1  25 -13 5630.80 304.667   1
  -1  25  13 6621.21 269.765   2
   1  25 -13 6103.35 364.939   3
  -1  25  13 5784.12 273.094   3
  -1  25 -13 6133.56 387.876   3
   1  25  13 6389.97 282.335   3
   1  25  13 6772.54 256.253   2
  -1  25  15 5693.00 260.478   2
   1  25  15 5897.46 278.518   3
   1  25 -15 6095.84 374.061   3
  -1  25  15 5783.54 274.738   3
  -1  25 -15 5742.03 383.918   3
   1  25  15 5870.12 247.458   2
   1  25 -17 2297.39 239.017   1
   1  25 -17 2943.14 318.385   3
   1  25  17 2954.07 182.018   2
   1  25 -19 340.879 194.908   1
  -1  25  19 420.537 158.674   3
  -1  25 -19 345.579 196.834   1
  -1  25  19 507.029 154.924   2
   1  25 -19 60.7008 289.489   3
  -1  25  21 159.519 155.007   3
  -1  25 -21 318.778 207.614   1
  -1  25 -21-38.3582 302.269   3
   1  25 -21 184.442 202.056   1
   1  25  21-188.093 141.237   2
   1  25  21 51.8315 158.612   3
  -1  25  21 4.78212 142.059   2
   1  25 -23 569.209 342.108   3
   1  25 -23 715.872 219.127   1
   1  25  23 1094.52 191.522   3
  -1  25 -23 702.377 227.754   1
  -1  25  23 969.459 180.571   3
  -1  25  23 1205.85 169.950   2
  -1  25 -23 1217.69 336.953   3
   1  25  23 776.853 155.771   2
   1  25 -25 5759.19 353.978   1
   1  25 -25 5961.68 560.160   3
  -1  25 -25 6276.20 474.468   3
  -1  25  25 6052.42 300.406   3
  -1  25  25 6103.49 272.595   2
   1  25  25 6023.83 304.521   3
   1  25  25 6162.75 266.026   2
  -1  25 -25 5745.55 338.080   1
  -1  25  27 9854.97 392.990   3
   1  25  27 10502.0 361.677   2
  -1  25  27 9935.42 363.454   2
   1  25 -27 8951.24 430.314   1
  -1  25 -27 10210.0 443.375   1
  -1  25 -27 10503.4 585.704   3
   1  25  27 10477.7 396.435   3
   1  27   1 259.958 149.577   2
  -1  27   1 289.653 163.852   3
   1  27  -1 69.9855 160.650   3
  -1  27  -1-12.9435 168.056   3
   1  27  -1 189.178 154.909   2
  -1  27   1 330.912 149.814   2
  -1  27  -1 388.714 162.263   2
   1  27   1 112.916 151.149   3
   1  27  -3 4499.99 239.315   2
  -1  27   3 4407.87 243.834   3
   1  27  -3 4294.28 254.343   3
  -1  27   3 4303.58 227.914   2
   1  27   3 4402.29 226.046   2
   1  27   3 4350.41 241.535   3
  -1  27  -3 3923.93 233.775   2
  -1  27  -3 4438.01 268.335   3
  -1  27  -5 22149.3 658.773   3
  -1  27   5 19956.8 614.348   3
  -1  27  -5 20358.1 607.236   2
   1  27  -5 20661.0 602.940   2
   1  27   5 20723.3 589.104   2
   1  27   5 20728.0 613.883   3
   1  27  -5 21218.0 644.672   3
  -1  27   5 22175.1 601.403   2
   1  27   7 10447.7 378.716   3
  -1  27   7 10315.5 379.312   3
   1  27   7 10844.7 355.091   2
  -1  27  -7 10817.5 432.066   3
  -1  27   7 11821.4 371.321   2
   1  27  -7 9559.17 368.241   2
   1  27  -7 10375.4 419.322   3
   1  27   9 1444.92 163.629   2
   1  27   9 1558.01 177.700   3
   1  27  -9 1562.28 236.070   3
  -1  27  -9 1461.26 250.883   3
  -1  27   9 1489.05 184.256   3
  -1  27   9 1731.62 177.661   2
   1  27 -11 245.726 221.559   3
   1  27  11 694.212 163.443   3
  -1  27  11 632.938 156.204   2
  -1  27 -11 660.699 234.123   3
  -1  27  11 522.888 156.771   3
   1  27  11 794.737 148.466   2
   1  27  13 2892.44 209.625   3
   1  27 -13 3022.96 283.693   3
  -1  27 -13 3178.12 294.800   3
   1  27  13 2800.80 181.012   2
   1  27 -13 2750.19 242.259   1
  -1  27  15 3877.01 237.213   3
  -1  27 -15 3536.96 255.273   2
   1  27 -15 3693.75 281.887   1
   1  27 -15 3982.83 329.870   3
  -1  27  15 3928.43 225.233   2
   1  27  17 1353.18 153.934   2
   1  27 -17 1177.67 216.630   1
  -1  27 -17 1319.57 220.096   2
   1  27  17 1430.50 186.699   3
  -1  27  17 1326.86 180.174   3
   1  27 -17 1126.08 281.215   3
  -1  27  17 1315.33 168.389   2
  -1  27 -19 924.834 305.065   3
  -1  27  19 756.246 155.501   2
   1  27  19 758.324 173.304   3
   1  27 -19 445.480 206.555   1
  -1  27  19 1151.26 185.477   3
   1  27  19 960.471 153.920   2
  -1  27  21-92.7500 144.784   2
   1  27  21-26.9851 164.521   3
   1  27  21-93.9426 134.675   2
  -1  27 -21 25.3280 310.500   3
   1  27 -21 205.582 289.688   3
   1  27 -21 219.752 211.758   1
  -1  27 -21-23.7921 224.013   1
  -1  27  23 2540.04 219.554   3
   1  27  23 2918.64 236.750   3
   1  27 -23 2869.73 275.846   1
  -1  27  23 2208.26 193.523   2
  -1  27 -23 2268.25 282.320   1
  -1  27 -23 2467.22 369.316   3
   1  27  23 2732.10 192.956   2
  -1  27 -25 7863.19 522.432   3
   1  27 -25 8740.47 415.830   1
  -1  27 -25 8339.59 411.230   1
   1  27  25 9293.47 375.652   3
  -1  27  25 9279.18 344.788   2
   1  27  25 8959.29 326.640   2
  -1  27  25 8921.11 373.369   3
  -1  29  -1 370.778 181.896   3
  -1  29   1 649.487 173.983   3
   1  29   1 574.406 161.658   3
   1  29   1 324.841 161.614   2
   1  29  -1 360.218 172.527   3
  -1  29   3 9533.04 373.695   3
  -1  29  -3 9951.30 394.150   3
   1  29   3 9814.76 375.047   3
   1  29   3 9593.23 343.934   2
   1  29  -3 9741.18 383.773   3
   1  29   5 8451.20 308.770   2
   1  29  -5 7113.66 342.435   3
  -1  29  -5 7259.56 352.991   3
   1  29   5 8161.42 328.386   3
  -1  29  -7 3284.74 258.818   3
   1  29  -7 2718.12 251.468   3
   1  29   7 2641.08 208.427   3
   1  29  -9 1109.53 186.641   2
   1  29   9 796.570 169.065   3
   1  29  -9 1040.20 222.104   3
   1  29 -11-18.4587 220.153   3
  -1  29  11 154.570 154.581   3
  -1  29 -11 37.0570 175.461   2
   1  29 -11-82.6778 210.791   2
  -1  29  11 80.2885 148.446   2
   1  29 -13 1532.61 260.313   3
  -1  29  13 1651.26 180.174   2
   1  29  13 1805.75 198.788   3
   1  29 -13 1689.01 226.593   1
  -1  29  13 1262.77 187.645   3
   1  29  13 1687.18 164.090   2
   1  29  15 1687.99 198.444   3
  -1  29  15 2037.83 200.304   3
   1  29  15 2512.43 190.342   2
   1  29 -15 2125.94 239.547   1
  -1  29 -15 2092.77 291.369   3
  -1  29  15 2504.84 199.787   2
  -1  29 -15 1842.26 223.113   2
   1  29  17 2689.92 189.023   2
   1  29  17 2682.02 221.335   3
  -1  29  17 2181.50 208.609   3
   1  29 -17 2396.13 248.284   1
  -1  29 -17 2330.49 303.836   3
  -1  29  17 2464.26 195.878   2
  -1  29 -17 2535.87 246.332   2
   1  29  19 426.851 145.420   2
  -1  29  19 181.898 167.894   3
  -1  29  19 368.553 153.400   2
  -1  29 -19 534.658 293.426   3
   1  29  19 401.273 168.514   3
  -1  29 -19 306.473 206.638   2
   1  29 -19 414.584 222.081   1
   1  29  21 474.365 181.072   3
   1  29 -21 7.92481 217.240   1
  -1  29 -21 167.439 216.529   2
  -1  29 -21 605.047 309.106   3
   1  29  21 142.037 146.785   2
  -1  29  23 3614.21 248.685   3
   1  29  23 3561.08 256.386   3
  -1  29 -23 3164.31 281.372   2
   1  29  23 3972.48 221.168   2
  -1  29  23 3520.51 223.928   2
   1  29 -23 3355.14 286.255   1
  -1  31  -1 1415.84 189.646   2
   1  31   1 1801.47 183.661   2
   1  31  -1 1432.98 187.601   2
   1  31  -1 1567.38 203.360   3
  -1  31   1 2167.54 202.745   2
   1  31   3 3360.72 216.821   2
   1  31  -3 4204.84 267.282   3
  -1  31   3 3358.28 225.607   2
  -1  31  -3 3460.83 237.699   2
   1  31  -3 3180.82 219.566   2
  -1  31   3 3422.13 237.228   3
  -1  31   5 2238.59 210.982   3
   1  31  -5 2491.16 207.953   2
   1  31   5 2644.71 197.840   2
  -1  31  -5 2468.68 257.494   3
  -1  31   5 2703.28 208.101   2
   1  31  -7 3019.76 220.665   2
  -1  31   7 3245.27 217.655   2
  -1  31   7 3030.71 226.647   3
  -1  31  -7 2594.58 258.422   3
   1  31   7 2899.12 203.965   2
   1  31   9 606.019 161.569   2
  -1  31  -9 178.806 182.393   2
  -1  31   9 263.151 174.313   3
   1  31  -9 47.3902 168.400   2
  -1  31   9 569.564 162.959   2
  -1  31  -9 584.146 218.813   3
   1  31   9 326.184 161.871   3
  -1  31  11-13.0652 157.949   3
   1  31  11 134.443 151.075   2
  -1  31 -11-237.167 225.739   3
  -1  31  11 41.6686 159.251   2
   1  31 -11-30.4597 180.588   2
  -1  31 -11-127.607 180.325   2
   1  31  11-46.4336 162.640   3
   1  31  13 922.695 162.964   2
   1  31 -13 786.428 191.857   2
   1  31  13 963.173 189.788   3
  -1  31 -13 1169.64 260.213   3
  -1  31  13 940.482 171.678   2
  -1  31  13 901.362 176.831   3
  -1  31 -13 956.007 203.224   2
  -1  31  15 2371.36 219.754   3
  -1  31  15 2735.10 210.542   2
  -1  31 -15 2207.12 296.914   3
   1  31  15 2328.96 226.682   3
   1  31  15 2367.06 198.769   2
  -1  31 -15 2158.48 235.064   2
   1  31  17 1309.21 175.556   2
   1  31  17 1546.92 207.162   3
  -1  31  17 1454.35 197.688   3
  -1  31 -17 1495.48 228.199   2
  -1  31 -17 1575.07 296.877   3
  -1  31  17 1318.12 179.907   2
  -1  31  19 556.916 164.922   2
  -1  31 -19 352.356 278.345   3
   1  31 -19 420.757 227.346   1
   1  31  19 561.858 181.625   3
  -1  31  19 313.137 173.184   3
  -1  31 -19 541.658 216.886   2
   1  31  19 549.649 155.212   2
  -1  31 -21 145.658 216.967   2
  -1  31  21 85.7804 157.278   2
  -1  31  21 268.612 173.268   3
   1  31 -21 144.543 216.716   1
   1  31  21 291.523 183.992   3
   1  31  21 266.349 150.271   2
   1  33   1 241.448 168.058   2
  -1  33  -1 451.709 175.901   2
  -1  33   1 519.441 188.719   3
  -1  33  -1 383.637 196.636   3
   1  33   1 282.568 190.582   3
   1  33  -1 530.279 192.754   3
   1  33  -1 308.368 174.138   2
  -1  33   1 477.843 179.233   2
  -1  33   3 1359.32 208.596   3
   1  33  -3 1567.11 221.735   3
  -1  33  -3 1349.73 209.686   2
   1  33   3 1749.29 210.072   2
  -1  33   3 1403.42 192.869   2
  -1  33  -3 1880.38 271.095   3
   1  33   3 1212.04 205.537   3
   1  33   5 2725.72 213.463   2
  -1  33   5 2522.46 209.069   2
  -1  33   5 2494.60 228.915   3
  -1  33  -5 2571.66 270.614   3
   1  33   5 2809.76 239.396   3
   1  33   7 1530.00 202.140   3
  -1  33  -7 1454.91 234.680   3
  -1  33   7 1542.59 197.620   2
   1  33   7 1612.54 188.314   2
  -1  33  -7 1286.68 201.457   2
  -1  33   7 1065.81 195.482   3
   1  33  -9-30.7832 179.849   2
   1  33   9 261.727 161.029   2
   1  33   9 146.351 171.561   3
  -1  33   9 82.7050 171.458   3
  -1  33  -9 18.7479 184.121   2
  -1  33   9 273.445 167.660   2
  -1  33  -9 420.296 226.917   3
  -1  33  11 103.931 171.819   3
   1  33  11 90.9451 170.606   3
   1  33  11-168.548 156.843   2
  -1  33 -11 144.950 225.800   3
  -1  33 -11-97.7446 182.572   2
   1  33 -11-24.9970 184.183   2
  -1  33  11-107.398 166.907   2
  -1  33 -13 969.670 212.392   2
  -1  33  13 923.034 191.653   3
   1  33  13 761.497 169.125   2
   1  33  13 866.647 198.909   3
  -1  33  13 903.737 171.988   2
  -1  33 -13 1232.53 258.370   3
   1  33 -13 801.417 206.705   2
  -1  33 -15 1211.30 221.511   2
  -1  33  15 1504.68 201.797   3
  -1  33  15 1840.31 194.268   2
   1  33 -15 1491.14 224.838   2
  -1  33 -15 1337.62 273.494   3
   1  33  15 1471.84 215.753   3
   1  33  15 1548.65 189.258   2
  -1  33 -17 1857.59 239.188   2
   1  33 -17 1792.30 240.292   2
  -1  33  17 1794.41 188.704   2
  -1  33  17 1921.37 216.700   3
   1  33  17 1552.41 179.928   2
   1  33  17 1729.84 219.033   3
  -1  35  -1 47.6527 190.969   3
  -1  35  -1 46.9611 176.452   2
   1  35   1-231.708 170.245   2
   1  35  -1-16.6535 161.516   2
  -1  35   1 222.351 169.889   2
  -1  35   1-39.1717 185.207   3
  -1  35  -3 2031.93 238.115   3
  -1  35   3 1818.09 205.105   2
  -1  35  -3 2017.13 211.805   2
  -1  35   3 1801.75 224.920   3
   1  35   3 1892.89 200.289   2
   1  35   5 1505.66 214.422   3
   1  35  -5 797.706 193.654   2
  -1  35  -5 1411.82 234.388   3
  -1  35  -5 686.241 205.796   2
  -1  35   5 1360.48 215.673   3
   1  35   5 1715.17 198.486   2
  -1  35   5 1467.76 198.358   2
   1  35   7 983.444 178.931   2
  -1  35   7 971.326 199.064   3
   1  35   7 1098.00 203.746   3
  -1  35  -7 232.118 194.542   2
   1  35  -7 241.547 191.222   2
  -1  35   7 1015.32 189.529   2
  -1  35  -7 1168.41 234.424   3
  -1  35   9 298.893 174.992   3
  -1  35  -9 271.899 217.883   3
  -1  35  -9 260.339 186.064   2
  -1  35   9 350.967 172.431   2
   1  35   9 436.394 185.305   3
   1  35   9 141.346 159.086   2
   1  35  -9 243.677 189.448   2
  -1  35 -11 333.705 216.134   2
  -1  35 -11-98.9095 244.174   3
  -1  35  11-54.7883 163.768   2
   1  35  11-14.5393 177.148   3
   1  35  11-113.209 160.475   2
   1  35 -11-19.3866 187.105   2
  -1  35  11-189.905 177.572   3
   2   0   0-8.27925 17.0906   4
  -2   0   0-19.0733 25.9680   2
   2   0   0 10.1539 19.0569   5
   2   0   0 27.6989 42.7986   1
  -2   0  -2 482087. 11314.9   2
  -2   0   2 476425. 11319.4   2
   2   0   2 487500. 11318.7   5
   2   0   2 495904. 11313.9   4
  -2   0   2 495127. 11312.6   3
   2   0  -2 493165. 11334.9   1
  -2   0  -4 129.467 57.7291   2
   2   0   4 68.9604 49.9372   5
  -2   0   4 121.891 48.2578   3
   2   0   4 62.3308 47.0023   4
  -2   0   4 145.944 65.6990   2
   2   0  -4 219.003 92.4980   1
  -2   0   6 66734.7 1529.21   3
   2   0   6 65528.9 1536.88   5
   2   0  -6 65172.8 1549.19   1
   2   0   6 64187.8 1527.20   4
  -2   0  -6 63846.7 1531.18   2
  -2   0   6 65319.1 1534.74   2
   2   0  -8-2.42051 64.6486   1
  -2   0   8-60.0251 50.9508   2
   2   0   8 99.9365 53.9094   5
   2   0   8 40.8337 42.7118   4
  -2   0  -8 53.3511 37.6294   1
  -2   0   8 7.78524 43.7310   3
  -2   0  10 14424.3 390.745   2
  -2   0  10 15617.0 389.941   3
  -2   0 -10 15232.0 371.025   1
   2   0  10 14631.3 384.969   4
   2   0  10 15069.8 399.925   5
   2   0 -10 14164.7 403.870   1
   2   0 -12-83.1770 121.181   1
  -2   0 -12 50.6435 78.6213   1
   2   0  12-122.762 98.3475   5
  -2   0  12-4.94076 91.4545   3
  -2   0  12 40.2209 92.9372   2
   2   0  12 71.2997 81.9028   4
   2   0 -14 21692.1 602.116   1
  -2   0 -14 22639.2 561.272   1
  -2   0 -16-63.9280 98.0897   1
   2   0  16 57.2080 118.285   5
  -2   0  16-108.233 134.174   5
   2   0  16 9.08522 96.1671   4
  -2   0  18 152748. 3664.24   5
   2   0  18 153503. 3663.82   5
  -2   0  18 155928. 3639.97   4
   2   0  18 154060. 3630.73   4
  -2   0 -18 153482. 3616.26   1
   2   0 -20-4.73661 140.864   1
   2   0  20 160.494 133.299   5
   2   0  20 121.362 107.514   4
  -2   0 -20 3.14892 113.742   1
  -2   0  20 95.5037 137.755   5
  -2   0  20 117.881 112.240   4
   2   0 -22 56721.0 1450.18   1
  -2   0  22 57842.3 1431.23   4
  -2   0  22 57314.3 1468.53   5
   2   0  22 58843.6 1425.79   4
   2   0  22 57753.4 1464.20   5
  -2   0  24-59.5271 134.181   4
   2   0  24-59.4304 166.541   5
   2   0 -24 34.3188 170.175   1
   2   0  24-23.2844 130.016   4
  -2   0  24 116.559 174.044   5
   2   0  26-42.4211 175.626   5
   2   0  26 314.472 144.254   4
  -2   0  26 218.234 184.955   5
   2   0 -26 129.065 188.591   1
  -2   0  26 104.703 149.854   4
  -2   0  28 93.6822 195.044   5
   2   0  28 96.6905 183.344   5
  -2   0  28-17.6332 157.697   4
   2   0  28 147.650 146.014   4
   2   0  30 10493.4 411.810   5
  -2   0  30 9984.84 378.650   4
  -2   0  30 10533.6 420.385   5
   2   0  30 10709.0 372.088   4
  -2   0  32-187.211 210.873   5
   2   0  32-42.2894 159.481   4
  -2   0  34 9529.36 381.685   4
   2   0  34 9359.90 373.697   4
   2   0  34 9485.79 405.898   5
  -2   0  34 9666.42 424.637   5
  -2   0  36-7.32067 187.939   4
  -2   0  36 18.5294 221.886   5
   2   0  36 123.903 208.880   5
   2   0  36 26.7108 169.630   4
  -2   0  38 3487.80 257.304   4
   2   0  38 2593.65 263.666   5
  -2   0  38 3162.94 287.484   5
   2   0  38 3180.06 235.887   4
  -2   2   0 270174. 6322.65   2
   2  -2   0 275096. 6318.34   5
   2   2   0 274821. 6317.16   5
   2   2   0 273439. 6323.88   1
  -2   2   0 270950. 6325.07   3
   2  -2   0 270528. 6318.43   4
   2   2  -2 32024.7 765.227   1
   2  -2   2 32197.1 754.435   5
   2  -2  -2 32512.4 776.336   1
  -2   2   2 32970.8 754.907   3
  -2  -2   2 31183.5 749.890   4
  -2   2  -2 32226.4 774.844   3
   2   2   2 31742.1 751.595   5
   2  -2   2 31034.5 753.053   4
   2   2   2 31056.5 748.473   3
  -2   2   2 33693.4 760.430   2
  -2   2  -2 31831.8 758.611   2
  -2  -2   4 43646.0 1003.51   4
   2   2   4 42891.2 1001.51   3
  -2   2   4 42759.5 1002.96   3
   2  -2  -4 39197.9 1026.57   1
  -2   2   4 41238.4 1008.02   2
   2   2   4 41693.1 1002.31   5
   2   2  -4 42652.1 1018.23   1
   2  -2   4 43751.8 1006.54   5
  -2   2  -4 42547.1 1011.04   2
   2   2   6 7087.88 198.750   5
   2  -2   6 7133.87 201.549   5
   2   2   6 7332.83 197.452   3
  -2  -2  -6 7921.39 187.491   2
   2   2   6 7070.79 185.271   2
  -2   2  -6 7103.67 193.100   1
   2  -2   6 6775.62 195.322   4
   2   2  -6 7625.25 215.195   1
  -2   2   6 7542.92 202.188   2
  -2  -2   6 7347.02 198.441   4
   2  -2  -6 6814.22 219.554   1
  -2   2   6 7177.27 196.530   3
   2  -2   8 52341.2 1277.16   4
   2   2  -8 53777.1 1294.76   1
  -2  -2   8 55404.8 1282.67   4
   2  -2   8 53346.7 1287.34   5
   2  -2  -8 54153.5 1302.37   1
  -2   2   8 53517.3 1279.88   3
  -2   2   8 55013.0 1283.22   2
  -2   2  -8 53828.9 1271.47   1
   2   2   8 53234.3 1284.20   5
  -2  -2 -10 67.7512 37.5793   1
  -2   2  10 46.5984 63.9671   3
   2   2  10 30.0793 69.8650   5
   2  -2  10 23.5426 71.8225   5
   2   2 -10 19.1280 85.3010   1
   2  -2 -10 41.6721 91.5042   1
  -2  -2  10 97.7030 66.6184   4
   2  -2  10-2.00670 60.2665   4
   2   2  10 55.1558 55.4786   4
  -2   2  10 44.0192 68.9674   2
  -2   2 -10-9.40992 63.3203   1
  -2  -2  12 45837.0 1146.05   5
  -2  -2  12 45955.3 1131.93   4
   2   2 -12 44083.0 1141.25   1
   2  -2 -12 44828.4 1148.24   1
   2   2  12 46972.0 1145.73   5
  -2  -2 -12 48027.8 1101.59   1
   2  -2  12 47224.8 1130.98   4
  -2   2 -12 48622.2 1120.22   1
  -2   2  12 46193.1 1130.24   2
   2   2  12 46344.5 1119.82   4
  -2   2  12 46366.2 1131.18   3
   2  -2  12 44987.3 1144.75   5
  -2  -2  14 2905.35 154.494   4
   2  -2 -14 2730.93 181.533   1
  -2   2 -14 3052.29 147.451   1
   2   2 -14 3068.59 177.192   1
  -2  -2 -14 3190.31 127.042   1
  -2  -2 -16 1345.80 101.168   1
   2  -2  16 1363.61 123.928   4
  -2   2  16 1235.63 156.895   5
  -2   2 -16 1305.51 118.780   1
  -2  -2  16 1277.37 148.782   5
   2   2  16 1432.91 110.680   4
   2  -2 -16 1020.19 150.583   1
  -2   2  16 1014.92 128.273   3
   2  -2  16 1410.49 143.830   5
  -2   2  16 1190.85 125.518   2
   2   2  16 1190.08 140.189   5
  -2   2  18 4913.39 233.365   5
   2   2  18 4657.63 224.168   5
   2   2 -18 4997.69 226.347   1
   2  -2  18 4484.52 195.784   4
  -2  -2  18 4537.72 201.267   4
  -2   2  18 4866.99 207.167   3
  -2  -2  18 4618.44 229.623   5
  -2   2  18 4814.86 200.702   2
   2   2  18 4843.85 191.016   4
  -2   2 -18 4672.20 192.346   1
  -2  -2 -18 4801.78 176.687   1
   2  -2  18 4628.01 228.276   5
   2  -2  20 139568. 3310.69   5
   2   2 -20 136621. 3296.83   1
  -2   2 -20 136671. 3267.69   1
   2  -2  20 138478. 3279.60   4
  -2   2  20 138413. 3279.35   2
  -2   2  20 138436. 3286.55   3
  -2  -2  20 133348. 3308.69   5
  -2  -2  20 141943. 3287.34   4
   2   2  20 136680. 3311.59   5
   2  -2 -20 139957. 3300.13   1
   2   2  20 141891. 3274.21   4
  -2   2  20 134248. 3312.99   5
   2   2 -22 499.562 163.171   1
  -2  -2  22 381.032 129.935   4
   2  -2  22 460.957 122.021   4
   2   2  22 372.982 119.879   4
   2  -2 -22 432.954 168.242   1
   2   2  22 590.620 154.760   5
  -2  -2  22 505.773 163.455   5
  -2   2  22 660.331 167.010   5
   2  -2  22 464.429 152.945   5
   2  -2 -24 11354.9 409.376   1
  -2   2  24 11375.5 432.761   5
   2  -2  24 11300.2 415.934   5
   2   2 -24 12083.8 419.437   1
  -2   2  24 12238.5 392.096   4
   2   2  24 12653.3 381.799   4
   2  -2  24 12427.1 385.449   4
  -2  -2  24 10887.8 384.453   4
   2   2  24 11851.7 423.928   5
  -2  -2  24 11927.8 426.205   5
  -2  -2  26 5.55346 145.137   4
   2   2 -26-109.007 189.785   1
  -2   2  26 7.41896 208.716   5
   2  -2 -26 347.103 217.455   1
   2  -2  26 139.293 165.192   5
  -2   2  26 336.981 186.169   4
   2   2  26 135.747 137.105   4
   2  -2  26-31.8078 146.786   4
   2   2  26-158.391 178.406   5
  -2  -2  26-28.6286 183.230   5
  -2  -2  28 7180.03 307.212   4
   2  -2  28 6657.02 345.250   5
   2   2 -28 6094.47 334.126   1
  -2  -2  28 6555.39 330.135   5
  -2   2  28 6988.16 340.865   5
   2   2  28 7278.52 293.829   4
  -2   2  28 6877.58 293.840   4
   2   2  28 6645.42 334.879   5
  -2   2  30 391.559 200.706   5
  -2  -2  30 255.132 165.530   4
   2   2  30 217.628 190.305   5
  -2  -2  30 137.023 198.444   5
  -2   2  30 80.2534 159.668   4
   2  -2  30 131.743 182.370   5
   2   2  30 140.082 153.452   4
   2  -2  30 458.619 160.619   4
  -2  -2  32 18283.7 619.486   5
   2  -2  32 19427.5 616.394   5
   2   2  32 19247.2 574.532   4
   2   2  34 67.3500 154.177   4
  -2   2  34 403.414 186.571   4
   2   2  34 236.693 192.651   5
   2  -2  34 235.354 185.428   5
  -2   2  34 507.255 219.594   5
   2  -2  34 140.191 160.570   4
  -2  -2  34 203.281 204.494   5
  -2  -2  34 236.748 171.720   4
  -2   2  36 491.521 222.936   5
  -2  -2  36 153.575 185.409   4
  -2   2  36 49.9459 176.446   4
  -2  -2  36 127.265 214.223   5
   2   2  36 112.081 176.576   4
   2  -2  36 34.5132 190.660   5
   2   2  36 190.383 199.379   5
   2  -2  36 232.547 175.304   4
  -2   2  38-219.674 190.716   4
   2  -2  38 222.747 211.324   5
  -2  -2  38-37.3850 223.837   5
   2  -2  38 188.081 181.062   4
   2   2  38-55.9475 210.420   5
  -2   2  38 9.68514 211.743   5
   2   2  38-69.7452 175.137   4
  -2  -2  38 53.8457 186.863   4
   2  -4   0 35.2806 33.2598   5
   2   4   0 34.8963 32.2489   5
   2   4   0 191.306 67.7145   1
   2   4   0 72.7887 33.2187   3
  -2   4   0 43.4198 77.9476   3
  -2   4   0 41.8545 62.4623   2
   2  -4   0 6.82265 42.8781   4
   2   4   2 329263. 7479.31   3
  -2   4  -2 331705. 7495.22   2
   2   4  -2 307797. 7492.97   1
   2  -4   2 318719. 7483.09   5
  -2   4   2 320114. 7491.28   3
   2   4  -2 330532. 7483.28   3
   2  -4   2 332816. 7486.18   4
   2  -4  -2 315804. 7488.24   4
   2  -4  -2 321007. 7484.48   5
  -2   4   2 331015. 7491.70   2
   2   4   2 311875. 7480.78   1
  -2   4  -2 334478. 7511.09   3
   2   4   2 320550. 7476.89   5
  -2  -4   4 93166.5 2136.10   4
   2   4   4 92767.6 2137.36   3
  -2   4   4 88176.4 2143.48   3
   2  -4   4 91313.0 2141.25   5
  -2   4   4 92503.3 2146.36   2
  -2   4  -4 91079.6 2150.81   2
   2  -4   4 91540.3 2140.78   4
   2   4   4 91629.0 2135.17   5
   2   4  -4 90266.5 2151.71   1
   2   4  -6 4803.73 168.886   1
  -2   4  -6 5132.83 159.551   1
   2   4   6 5726.98 156.460   5
   2   4   6 5303.86 139.059   2
  -2   4   6 5144.78 162.290   2
  -2   4   6 5316.72 158.546   3
   2   4   6 5663.98 157.842   3
   2  -4   6 5368.47 155.990   4
   2  -4   6 5751.32 161.850   5
  -2  -4   6 5927.42 158.710   4
   2  -4  -6 4922.82 183.213   1
   2   4   8 4460.96 145.148   3
   2   4   8 4534.98 146.995   5
   2   4   8 4273.75 128.881   2
   2  -4   8 4403.39 144.619   4
   2  -4  -8 4495.03 178.003   1
   2  -4   8 4551.21 151.075   5
  -2  -4   8 4767.34 149.362   4
   2   4  -8 4235.30 158.914   1
  -2   4   8 4376.22 150.168   2
  -2   4  -8 4429.01 147.369   1
   2   4  10 57684.4 1353.42   3
  -2  -4  10 56195.3 1352.06   4
   2   4  10 57891.8 1356.76   5
   2  -4  10 56171.2 1359.95   5
  -2   4  10 54310.5 1350.99   2
   2   4 -10 55946.7 1363.55   1
   2  -4  10 54945.8 1350.17   4
  -2   4 -10 57392.1 1349.06   1
   2   4  10 53904.9 1333.58   2
   2  -4 -10 55349.4 1375.35   1
  -2   4  10 55175.3 1351.51   3
   2   4  12 17754.0 450.998   2
   2  -4  12 16546.3 480.694   5
  -2  -4 -12 17532.4 430.549   1
   2  -4 -12 18522.4 503.555   1
  -2   4  12 17623.9 469.400   2
   2   4  12 18063.4 481.179   5
  -2   4 -12 17977.7 466.007   1
   2  -4  12 17831.9 469.195   4
  -2   4  12 17709.6 469.997   3
   2   4 -12 17727.0 485.488   1
   2   4  12 17957.6 470.695   3
  -2  -4  12 16534.3 484.076   5
  -2  -4  12 17958.0 473.033   4
  -2  -4  14 28535.3 749.549   4
  -2  -4 -14 30288.6 710.958   1
   2  -4  14 29427.1 762.526   5
   2  -4 -14 28098.6 768.740   1
   2   4 -16 102.197 128.811   1
  -2   4  16 9.69557 102.313   2
  -2   4  16 176.461 104.797   3
  -2  -4  16 108.208 127.439   5
   2   4  16 83.5544 118.741   5
  -2  -4 -16 43.0344 77.9872   1
   2  -4  16 34.8175 119.572   5
   2  -4 -16 164.442 140.216   1
   2   4  16 47.2409 93.6926   2
  -2   4  16 95.8577 124.180   5
   2   4  16 118.471 110.691   3
   2  -4  16 43.7239 100.445   4
  -2   4 -16 55.3349 109.065   1
   2   4  18 39659.5 974.243   4
  -2   4  18 40633.6 1021.30   5
  -2  -4 -18 40260.8 955.381   1
   2   4  18 39624.0 1016.89   5
  -2   4 -18 38805.1 983.235   1
   2   4 -18 38626.0 1007.54   1
   2  -4  18 38954.7 984.965   4
  -2   4  18 39763.5 987.773   2
   2  -4  18 39327.5 1012.21   5
  -2   4  18 38499.5 990.548   3
  -2  -4  18 38214.7 991.630   4
  -2  -4  18 37929.0 1013.43   5
  -2  -4  20 2831.61 168.887   4
   2  -4 -20 2597.90 198.415   1
  -2   4  20 2798.34 165.218   2
  -2  -4  20 2419.94 196.560   5
   2   4  20 2935.18 198.390   5
  -2   4  20 3009.94 205.166   5
   2   4 -20 2512.74 194.596   1
   2  -4  20 2725.24 162.193   4
  -2   4  20 2576.81 173.374   3
   2   4  20 2855.06 155.528   4
   2  -4  20 2827.33 192.494   5
  -2   4  22 61854.9 1498.09   2
   2   4 -22 62932.8 1528.09   1
   2   4  22 62241.8 1539.06   5
   2  -4 -22 61340.4 1523.72   1
  -2  -4  22 59853.7 1504.97   4
  -2   4  22 61710.2 1540.79   5
  -2   4  22 62440.4 1509.49   3
   2  -4  22 61551.9 1531.38   5
  -2  -4  22 56302.3 1533.27   5
   2  -4  22 59134.9 1496.13   4
   2   4  22 59281.3 1487.51   4
   2   4 -24 79.3584 184.434   1
  -2  -4  24 53.4975 138.587   4
   2  -4 -24 70.3896 176.507   1
  -2   4  24-52.9302 148.392   3
   2   4  24 12.8332 121.671   4
   2   4  24 6.83449 160.777   5
  -2   4  24-4.74663 138.714   2
  -2  -4  24 226.338 176.994   5
   2  -4  24 95.9195 152.540   5
  -2   4  24 128.938 188.961   5
   2  -4  24 183.543 138.158   4
  -2  -4  26 633.763 159.454   4
   2   4  26 691.027 195.235   5
  -2  -4  26 574.048 190.441   5
  -2   4  26 529.054 197.932   5
   2  -4  26 532.502 179.710   5
   2   4  26 608.618 145.016   4
   2  -4  26 409.564 145.056   4
   2   4 -26 504.493 200.005   1
   2  -4  28 968.701 166.106   4
  -2   4  28 995.862 210.854   5
  -2   4  28 846.412 171.148   4
   2   4  28 750.236 170.967   4
   2  -4  28 866.125 195.712   5
  -2  -4  28 1148.80 174.154   4
   2   4  28 993.829 217.976   5
   2   4 -28 922.828 215.158   1
  -2  -4  28 990.898 204.721   5
  -2   4  30 30435.0 886.442   5
   2   4  30 30229.1 877.289   5
  -2  -4  30 30707.7 842.471   4
   2  -4  30 30025.2 829.557   4
  -2   4  30 30233.0 830.301   4
   2   4  32 180.986 155.606   4
  -2  -4  32 261.391 175.057   4
  -2  -4  32 224.819 187.289   5
   2  -4  32 231.140 183.308   5
  -2   4  34 3407.61 291.225   5
   2  -4  34 3135.79 257.781   5
   2   4  34 3294.79 270.354   5
  -2   4  34 3330.28 250.622   4
   2  -4  34 3098.48 224.499   4
  -2  -4  34 3404.75 253.024   4
   2   4  34 3380.55 228.659   4
  -2  -4  34 2849.12 269.946   5
   2   4  36-83.8319 198.690   5
   2  -4  36 103.707 168.867   4
   2  -4  36-237.633 198.978   5
  -2   4  36 192.478 227.139   5
  -2   4  36 48.9091 180.123   4
  -2  -4  36 60.9533 179.380   4
   2   4  36 95.5674 165.266   4
  -2  -4  36 152.505 205.882   5
   2  -4  38 3229.24 247.840   4
   2   4  38 2997.63 232.021   4
  -2   4  38 3143.54 250.620   4
  -2  -4  38 3056.97 256.036   4
  -2   4  38 2689.77 276.752   5
   2   4  38 2837.19 269.395   5
   2  -4  38 2548.56 264.031   5
  -2  -4  38 2782.15 277.301   5
   2   6   0 120803. 2753.44   3
   2  -6   0 120973. 2761.27   4
  -2   6   0 117274. 2768.38   2
   2   6   0 114942. 2765.97   1
  -2   6   0 117168. 2776.10   3
   2  -6   0 117217. 2751.17   5
   2  -6   2 45245.3 1076.69   4
  -2   6   2 45055.7 1081.86   2
   2   6   2 45034.9 1069.70   3
   2  -6  -2 44252.0 1078.51   4
   2  -6  -2 44514.3 1070.11   5
  -2   6   2 44053.4 1084.44   3
   2  -6   2 46413.5 1069.63   5
   2   6   2 46093.6 1060.11   5
   2   6   2 45325.5 1074.11   1
   2   6  -2 46356.0 1087.73   1
   2   6  -2 46045.2 1075.84   3
  -2   6  -2 43974.5 1100.97   3
  -2   6  -2 46177.7 1087.66   2
  -2   6   4 1489.32 71.2573   2
  -2   6  -4 1324.87 80.7141   2
   2   6   4 1072.75 46.7029   5
   2   6   4 1256.00 54.5770   1
   2  -6   4 1103.59 59.2565   4
   2   6  -4 1129.54 76.9625   1
  -2   6  -4 1072.85 107.504   3
   2   6   4 1273.70 60.2779   3
  -2  -6   4 1247.67 52.1086   4
   2  -6   4 1052.56 58.2536   5
  -2   6   4 1210.28 69.2690   3
   2   6  -4 1315.86 93.3751   3
   2   6   6 7101.47 190.414   2
   2   6   6 8111.60 207.704   5
   2   6  -6 7674.32 231.689   1
  -2  -6   6 8273.95 211.997   4
  -2   6   6 8056.00 221.841   2
  -2   6   6 7724.30 220.373   3
   2   6   6 7964.92 215.071   3
   2  -6   6 7971.96 215.654   5
   2  -6   6 7872.61 215.187   4
  -2   6  -6 7823.92 226.420   1
   2   6  -8 215594. 5149.93   1
  -2   6   8 217551. 5138.89   3
   2   6   8 218136. 5114.53   2
   2   6   8 218409. 5134.41   3
   2   6   8 222968. 5130.95   5
  -2   6  -8 220782. 5140.63   1
   2  -6   8 223488. 5139.16   5
   2  -6   8 219862. 5134.64   4
   2  -6  -8 218493. 5164.26   1
  -2  -6   8 226408. 5134.16   4
  -2   6   8 221974. 5139.23   2
  -2   6 -10 25929.3 671.003   1
   2   6  10 26713.1 645.496   2
  -2  -6  10 26143.7 678.144   5
  -2   6  10 25899.8 666.952   2
  -2   6  10 25993.5 668.958   3
   2  -6  10 27620.6 676.196   5
   2   6 -10 25784.7 684.203   1
   2  -6  10 26578.6 666.794   4
   2  -6 -10 26390.5 701.308   1
  -2  -6  10 27138.7 668.146   4
   2   6  10 26169.7 665.984   5
   2   6  10 26768.5 666.633   3
  -2  -6 -10 27185.2 641.711   1
  -2   6 -12 258927. 6013.69   1
   2  -6 -12 258068. 6040.87   1
  -2  -6  12 258150. 6014.81   4
   2   6  12 258632. 5991.75   2
  -2  -6  12 257268. 6026.68   5
   2   6  12 254975. 6016.33   5
   2  -6  12 257321. 6013.70   4
  -2  -6 -12 257132. 5979.33   1
  -2  -6 -14 512.089 74.6181   1
  -2  -6  14 600.687 116.891   4
  -2   6  14 589.370 113.758   3
   2  -6 -14 470.552 158.692   1
  -2   6  14 679.765 113.401   2
   2   6  14 452.007 112.336   3
  -2  -6  14 801.846 132.735   5
   2  -6  14 678.479 121.084   5
   2   6  14 500.677 91.8144   2
  -2   6 -14 454.322 118.777   1
   2  -6 -16 8583.70 322.600   1
  -2   6 -16 8434.45 289.659   1
  -2  -6  16 9216.34 309.544   5
   2   6  16 8916.72 306.299   5
   2  -6  16 8985.97 287.166   4
   2   6  16 8911.50 269.679   2
  -2   6  16 8827.54 288.349   3
  -2   6  16 8853.11 285.172   2
   2  -6  16 8448.20 303.580   5
  -2  -6 -16 9090.38 252.005   1
  -2   6  16 9427.96 317.740   5
   2   6 -16 8888.99 309.927   1
   2   6  16 8999.75 293.159   3
  -2   6  18 1205.83 132.783   3
   2   6  18 1175.14 150.313   5
  -2   6  18 1212.78 128.584   2
  -2   6  18 1255.69 156.169   5
   2   6 -18 1031.88 152.989   1
  -2  -6  18 1112.59 130.378   4
   2  -6  18 1158.06 125.259   4
   2   6  18 1228.30 136.784   3
   2   6  18 1003.49 113.873   2
  -2  -6  18 1276.03 153.267   5
   2  -6  18 1087.39 144.089   5
   2   6  20 46445.8 1174.94   3
   2  -6  20 47460.6 1170.81   4
   2  -6  20 46965.3 1192.37   5
  -2   6  20 48184.2 1208.14   5
   2   6  20 46755.3 1148.90   2
   2   6 -20 44457.5 1184.15   1
  -2   6 -20 45889.9 1172.54   1
   2   6  20 45824.7 1199.34   5
  -2   6  20 47889.4 1166.17   2
   2  -6 -20 45214.9 1188.71   1
  -2   6  20 47439.2 1174.37   3
  -2  -6  20 48047.3 1177.73   4
  -2  -6  20 44555.1 1194.60   5
   2  -6 -22 5951.66 283.609   1
  -2   6  22 6602.86 297.809   5
  -2   6  22 6562.82 249.502   2
   2   6  22 6190.42 288.667   5
   2  -6  22 6108.55 250.348   4
  -2   6  22 5958.49 260.280   3
   2  -6  22 5791.05 273.962   5
  -2   6 -22 6313.86 267.784   1
  -2  -6  22 6215.90 262.295   4
   2   6 -22 6314.53 286.511   1
  -2  -6  22 6322.71 283.115   5
   2  -6  24 13129.6 415.349   4
   2  -6 -24 12277.3 438.805   1
   2  -6  24 12335.9 437.273   5
   2   6  24 11990.4 440.979   5
  -2   6 -24 12449.6 420.817   1
  -2  -6  24 14394.8 451.137   4
   2   6  24 13399.0 399.735   4
  -2   6  24 13371.4 409.286   2
   2   6 -24 11620.8 450.279   1
  -2   6  24 12992.6 417.575   3
  -2  -6  24 12673.5 445.946   5
  -2   6  24 11523.2 448.974   5
   2   6  26 22.5511 178.738   5
   2   6 -26 158.731 194.214   1
  -2   6  26 86.6113 152.065   2
  -2   6  26 162.679 161.455   3
   2  -6  26 136.013 169.786   5
  -2  -6  26-30.3714 162.137   4
  -2  -6  26-35.5013 183.557   5
  -2   6  26 7.74950 188.705   5
   2  -6  26 260.025 151.347   4
   2   6  26 81.9211 133.440   4
   2   6  28 23927.0 726.198   5
   2  -6  28 23761.1 708.286   5
  -2  -6  28 23970.2 694.619   4
  -2   6  28 23579.7 671.755   2
  -2  -6  28 24674.3 721.163   5
   2   6 -28 23677.2 714.137   1
  -2   6  28 23510.0 683.620   3
  -2   6  28 24842.4 737.211   5
   2  -6  28 24560.7 683.962   4
   2   6  28 23467.2 665.673   4
   2  -6  30 356.020 161.223   4
   2   6 -30 199.402 214.745   1
   2   6  30 263.079 197.594   5
  -2   6  30 365.573 212.552   5
  -2  -6  30 329.293 167.674   4
  -2  -6  32 12149.8 461.389   5
  -2  -6  32 11839.8 433.042   4
   2   6  32 11596.3 405.472   4
   2  -6  32 11937.6 453.313   5
  -2   6  32 12779.4 428.817   4
  -2   6  34 533.020 173.368   4
  -2   6  34 274.850 216.062   5
   2   6  34 345.141 162.073   4
   2  -6  34 301.154 193.762   5
   2  -6  34 198.934 167.339   4
   2   6  34-120.548 206.290   5
  -2  -6  34 51.6631 198.724   5
   2   6  36 124.237 196.522   5
  -2  -6  36 68.5380 187.580   4
  -2   6  36-39.3784 218.116   5
  -2  -6  36 17.7509 205.645   5
   2  -6  36-109.676 189.011   5
   2  -6  36 41.5329 166.323   4
  -2   6  36 212.650 176.113   4
   2   6  36 270.260 172.037   4
   2  -6  38-79.5880 181.422   4
   2   6  38 49.4340 204.623   5
  -2  -6  38-112.044 198.612   4
  -2   6  38-242.541 228.668   5
   2  -6  38-60.9116 204.013   5
  -2  -6  38-109.210 227.698   5
   2   6  38-6.54046 170.119   4
  -2   6  38 199.157 186.631   4
  -2   8   0-29.1995 53.3786   2
  -2   8   0-12.4070 65.6285   3
   2  -8   0 3.50192 24.0954   5
   2   8   0 14.3900 15.7017   4
   2  -8   0 1.53575 38.5931   4
   2   8   0 64.4435 40.7254   3
   2   8   0-13.0470 53.7282   1
  -2   8   2 20521.0 521.669   3
   2   8   2 20604.4 504.652   3
   2  -8   2 20860.0 497.381   5
   2   8   2 20211.7 484.281   5
   2   8   2 20881.8 509.554   1
  -2   8  -2 20385.5 520.634   2
   2   8  -2 20499.8 511.525   3
   2  -8  -2 21033.9 510.378   4
  -2   8   2 20079.8 514.424   2
  -2   8  -2 18590.9 532.621   3
   2  -8  -2 20958.8 497.817   5
   2   8  -2 21137.5 522.817   1
   2  -8   2 21110.5 507.000   4
   2   8  -4 963.328 90.6996   1
  -2   8  -4 1103.44 121.776   3
   2   8   4 1030.67 42.8935   5
  -2   8   4 1009.10 75.2149   3
   2  -8   4 1076.18 58.6771   5
   2   8  -4 836.404 95.3083   3
   2  -8   4 1124.05 65.6294   4
   2   8   4 1054.45 65.8712   3
   2   8   4 881.297 66.1283   1
  -2  -8   4 1161.59 51.5912   4
  -2   8  -4 975.665 87.0095   2
  -2   8   4 1081.36 75.3893   2
  -2   8   6 1923.09 108.053   3
   2   8   6 1850.28 64.8355   2
   2   8   6 2299.26 101.621   3
  -2   8   6 2201.46 105.882   2
  -2   8  -6 2155.70 121.906   1
  -2   8  -6 2177.37 166.099   3
   2   8  -6 2056.97 123.505   1
   2  -8   6 2179.82 95.4499   4
  -2  -8   6 2285.33 89.0891   4
   2  -8   6 2178.64 94.6689   5
   2   8   6 2206.57 79.8797   5
   2   8  -6 2062.92 158.060   3
   2   8   8 32524.1 778.072   5
  -2   8   8 31564.3 790.349   2
   2   8   8 32107.2 788.013   3
   2  -8   8 33053.0 792.453   5
  -2  -8   8 32011.1 796.321   5
  -2   8  -8 31206.5 800.747   1
  -2   8   8 31830.5 794.590   3
   2  -8   8 31226.8 785.740   4
   2   8   8 31233.4 764.658   2
   2   8  -8 31983.5 808.602   1
  -2  -8   8 34114.7 786.035   4
   2  -8  10 505929. 11854.2   4
   2   8  10 516067. 11850.7   5
  -2   8 -10 500818. 11863.8   1
  -2  -8  10 519798. 11854.7   4
   2  -8 -10 511931. 11890.4   1
  -2  -8  10 514323. 11865.6   5
   2   8  10 500616. 11856.2   3
   2  -8  10 514357. 11860.2   5
  -2  -8  12 1183.56 115.305   4
  -2   8  12 1537.74 126.140   3
  -2   8 -12 1245.61 139.957   1
   2   8  12 1183.94 116.285   5
   2  -8 -12 1449.31 177.936   1
  -2  -8 -12 1438.56 110.353   1
  -2   8  12 1653.48 126.584   2
   2   8  14 4433.28 157.238   2
  -2  -8  14 4118.55 179.694   4
  -2  -8  14 3817.78 194.538   5
   2  -8  14 3934.11 184.589   5
   2  -8  14 3901.06 178.703   4
  -2  -8 -14 3987.97 154.679   1
   2   8  14 4065.17 183.306   5
  -2   8  14 3895.45 178.893   3
   2   8  14 3992.15 179.497   3
  -2   8  14 3939.58 176.343   2
   2   8 -14 3807.08 199.148   1
   2  -8 -14 3759.15 222.929   1
   2   8 -16-150.386 133.030   1
  -2  -8  16 110.741 132.128   5
  -2   8  16 4.75563 128.560   5
  -2   8  16 141.085 110.511   3
   2  -8  16 79.7020 113.042   5
   2  -8  16-7.66039 103.545   4
  -2   8  16 94.5581 105.223   2
  -2   8  18 17535.2 482.320   2
   2   8 -18 16922.7 506.870   1
   2   8  18 16798.0 463.358   2
  -2   8  18 16666.2 487.278   3
  -2  -8  18 16427.2 509.753   5
   2  -8  18 16502.3 504.064   5
   2  -8  18 18059.0 493.524   4
  -2   8  18 18001.0 521.136   5
  -2   8 -18 17080.9 496.554   1
   2   8  18 17388.4 491.919   3
   2   8  18 18405.2 512.285   5
  -2  -8  18 16441.0 487.411   4
  -2   8  20 2440.12 169.481   3
   2  -8  20 2152.14 190.616   5
  -2  -8  20 2192.74 170.532   4
  -2  -8  20 2376.29 192.110   5
   2   8 -20 2318.74 198.288   1
  -2   8 -20 2406.02 192.841   1
   2   8  20 2445.76 189.590   5
  -2   8  20 2550.31 204.769   5
   2   8  20 2255.25 162.104   3
   2  -8  20 2319.56 172.418   4
   2   8  20 2256.91 141.213   2
   2  -8 -20 2032.32 198.237   1
  -2   8  20 2584.80 167.594   2
  -2   8  22 26282.8 708.676   3
   2   8  22 25474.4 737.084   5
  -2  -8  22 26114.4 733.530   5
  -2   8  22 26651.1 750.243   5
  -2   8  22 26314.4 694.712   2
  -2  -8  22 25548.4 710.633   4
   2   8  22 26302.9 682.897   2
   2  -8 -22 26355.3 736.119   1
   2   8  22 26123.1 715.081   3
   2  -8  22 24220.5 700.477   4
   2   8 -22 25798.0 733.378   1
   2  -8  22 25570.9 726.775   5
  -2   8 -22 26482.7 717.959   1
  -2  -8  24 2851.58 228.519   5
  -2   8  24 2787.36 200.505   3
   2   8  24 3132.95 203.405   3
   2   8 -24 2583.18 230.720   1
  -2   8  24 3138.32 194.439   2
  -2   8  24 3195.43 245.201   5
  -2   8 -24 2502.09 217.724   1
   2  -8  24 3130.15 219.037   5
   2   8  24 2554.51 224.499   5
   2  -8  24 2996.00 198.204   4
   2   8  24 3310.91 186.535   2
  -2  -8  24 2802.63 205.571   4
   2   8  26 962.556 145.105   4
  -2  -8  26 908.414 169.457   4
  -2  -8  26 1037.77 198.167   5
  -2   8  26 1058.58 172.682   3
   2  -8  26 914.476 162.402   4
  -2   8  26 1011.64 215.362   5
  -2   8  26 900.720 166.781   2
   2  -8  26 981.386 185.686   5
   2   8  26 1151.24 211.860   5
   2   8 -26 1355.02 221.288   1
  -2   8  28 192.421 166.850   3
  -2  -8  28 575.105 189.785   5
   2   8  28 507.841 149.398   4
   2   8 -28 496.862 204.539   1
  -2   8  28 304.611 203.313   5
  -2   8  28 376.203 159.711   2
   2  -8  28 230.434 183.123   5
   2   8  28 261.511 188.074   5
   2  -8  28 422.518 159.064   4
  -2  -8  28 308.103 165.237   4
   2   8  30 20379.2 659.676   5
  -2  -8  30 19502.3 614.729   4
   2   8 -30 20360.4 649.526   1
  -2   8  30 21024.5 664.828   5
   2  -8  30 20150.4 604.915   4
  -2  -8  32 729.082 215.624   5
  -2  -8  32 506.182 180.396   4
   2   8  32 497.485 158.629   4
   2  -8  32 382.802 179.154   5
  -2   8  32 339.634 166.447   4
   2  -8  34 4364.37 265.289   4
  -2  -8  34 4469.67 298.258   5
   2   8  34 4258.56 306.113   5
   2  -8  34 4497.89 286.983   5
  -2   8  34 4598.84 327.270   5
  -2   8  34 4543.72 271.240   4
   2   8  34 4971.43 252.292   4
   2   8  36-59.2899 196.913   5
  -2   8  36-39.4520 180.080   4
   2  -8  36 35.9939 179.579   4
  -2   8  36-91.0945 235.110   5
  -2  -8  36 79.5541 211.358   5
   2   8  36 30.2489 153.459   4
   2  -8  36 126.353 184.515   5
  -2   8  38 1820.53 215.263   4
   2   8  38 2161.71 209.104   4
   2  -8  38 2017.52 245.379   5
   2   8  38 1482.49 249.109   5
  -2  -8  38 1702.87 261.713   5
  -2   8  38 1634.55 255.734   5
   2  -8  38 1626.86 225.275   4
  -2  10   0 29551.7 753.898   2
   2  10   0 30356.7 717.294   4
  -2  10   0 30088.9 764.997   3
   2 -10   0 30602.5 742.353   4
   2 -10   0 30675.3 723.101   5
   2  10   0 30224.5 752.415   1
   2  10   0 30924.9 742.721   3
   2  10   2 1541.65 86.8330   3
  -2  10   2 1699.29 100.542   2
   2  10  -2 1610.26 104.779   3
   2 -10   2 1507.37 79.3842   4
   2 -10   2 1537.88 64.2425   5
  -2  10   2 1520.45 107.510   3
  -2  10  -2 1499.76 111.208   2
   2  10   2 1539.62 102.782   1
   2 -10  -2 1492.40 67.4089   5
   2  10   2 1280.86 52.2672   4
   2  10  -2 1628.96 115.698   1
  -2  10  -2 1494.13 130.478   3
   2 -10  -2 1575.88 84.0904   4
  -2  10   4 3889.18 148.282   2
   2  10   4 3512.67 142.799   1
   2  10   4 3669.60 138.614   3
   2 -10   4 3844.30 133.193   4
  -2  10   4 3925.01 153.485   3
   2 -10   4 3988.15 123.491   5
   2  10  -4 3859.08 178.749   3
  -2  10  -4 3801.80 163.712   2
  -2  10  -4 3518.93 201.360   3
  -2 -10   4 3593.71 133.920   5
   2  10  -4 3753.03 176.014   1
  -2 -10   4 3888.37 115.390   4
   2  10   4 3590.52 98.3375   5
  -2 -10   6 4631.87 144.318   4
   2 -10   6 4535.95 155.293   4
  -2  10   6 4375.69 173.853   3
   2  10   6 4634.12 164.090   3
   2  10  -6 4681.72 234.406   3
  -2  10  -6 4934.77 253.929   3
  -2  10   6 4327.30 168.459   2
  -2 -10   6 4601.43 164.379   5
   2  10  -6 4442.40 195.487   1
   2  10   6 4222.28 128.193   2
   2  10   6 4568.98 131.721   5
   2 -10   6 4605.48 153.261   5
   2  10   8 168712. 3962.10   3
   2 -10   8 171750. 3959.00   5
   2  10   8 167334. 3935.30   2
   2 -10   8 163705. 3957.99   4
  -2 -10   8 173847. 3965.45   5
   2  10   8 169955. 3944.30   5
  -2 -10   8 171520. 3952.78   4
   2  10  -8 167133. 4015.28   3
  -2  10  10 30018.8 714.622   2
  -2 -10  10 27205.5 705.679   4
  -2 -10  10 27789.4 722.069   5
  -2  10 -10 28016.6 799.505   3
   2  10 -10 29541.1 739.646   1
   2 -10  10 27534.2 711.615   5
   2 -10  10 27477.6 708.560   4
   2  10  10 28114.5 687.333   2
   2  10  10 27958.8 700.628   5
  -2  10  10 28949.4 721.424   3
   2  10  12 175630. 4054.31   3
   2  10 -12 174002. 4073.32   1
   2 -10 -12 168783. 4089.68   1
  -2 -10  12 169663. 4050.11   4
   2  10  12 169872. 4045.30   5
  -2  10  12 173909. 4058.30   3
  -2  10  12 174828. 4050.08   2
  -2 -10  14 1362.86 143.088   5
  -2  10  14 1264.00 128.951   3
   2 -10  14 1252.03 129.803   5
   2  10 -14 1262.77 152.727   1
   2  10  14 1376.64 128.819   3
   2  10  14 1104.90 122.795   5
  -2 -10  14 1251.05 125.314   4
  -2  10  14 1333.10 126.206   2
  -2  10 -14 1356.08 147.254   1
   2  10  14 1077.69 99.4463   2
   2 -10  14 1241.34 119.203   4
  -2 -10 -14 1418.41 127.181   1
  -2  10  16 1837.99 138.885   3
  -2 -10  16 1879.03 144.127   4
   2 -10  16 1795.98 138.566   4
   2  10 -16 1598.12 168.228   1
   2 -10  16 1844.56 150.092   5
  -2  10  16 1940.77 139.325   2
  -2  10 -16 1785.24 164.585   1
   2  10  16 1618.80 141.236   3
  -2 -10  16 1924.19 165.262   5
   2  10  16 1769.84 119.655   2
  -2  10  16 1891.15 164.273   5
  -2 -10  18 564.073 149.948   5
  -2  10  18 524.749 121.323   2
   2  10 -18 405.869 150.608   1
   2 -10  18 442.241 146.373   4
   2 -10 -18 594.034 182.543   1
   2  10  18 512.918 132.507   5
  -2 -10  18 453.893 119.287   4
  -2  10  18 591.112 153.557   5
   2 -10  18 438.169 152.755   5
   2  10  18 667.791 105.417   2
  -2  10 -18 299.057 168.429   1
  -2  10  18 716.943 128.786   3
   2  10  18 652.830 126.690   3
   2  10  20 16692.8 525.231   5
  -2  10  20 16795.8 504.654   3
   2 -10  20 16277.7 520.299   5
  -2 -10  20 17361.7 509.212   4
   2  10  20 17802.3 507.336   3
   2  10  20 17492.1 476.310   2
   2  10 -20 17405.1 531.050   1
   2 -10  20 17362.9 514.249   4
  -2 -10  20 17842.4 531.252   5
  -2  10  20 17771.4 542.188   5
  -2  10 -20 18014.3 536.563   1
  -2  10  20 18180.2 498.666   2
   2 -10 -20 17507.6 547.880   1
   2 -10  22 9988.97 362.955   5
  -2  10  22 10215.7 334.687   2
   2  10  22 10029.3 312.098   2
   2 -10 -22 9486.07 377.448   1
  -2 -10  22 9396.26 366.830   5
  -2  10  22 10384.8 385.370   5
  -2  10 -22 10206.6 365.683   1
   2  10 -22 9082.56 372.750   1
   2  10  22 9504.56 367.798   5
  -2 -10  22 9249.80 346.172   4
   2 -10  22 9209.28 339.856   4
   2  10  22 9539.78 341.419   3
  -2  10  22 9643.51 340.164   3
   2  10  24 13421.0 480.006   5
   2 -10  24 14213.1 472.193   5
  -2  10  24 14734.5 438.179   2
  -2  10  24 14739.9 453.788   3
  -2  10  24 14377.1 504.003   5
  -2 -10  24 14122.9 482.527   5
   2  10  24 14318.3 457.199   3
  -2 -10  24 12874.2 450.814   4
  -2  10 -24 14621.3 474.228   1
   2  10 -24 13838.8 481.017   1
   2 -10  24 13560.8 450.608   4
   2  10  24 15190.9 426.881   2
   2  10 -26-112.783 199.913   1
   2  10  26 65.2465 160.753   3
  -2  10 -26-216.657 186.917   1
  -2 -10  26 94.0668 155.169   4
  -2  10  26 214.014 150.346   2
   2 -10  26 165.908 151.058   4
  -2  10  26 41.2382 198.005   5
   2  10  26 180.719 186.061   5
   2 -10  26 61.2654 165.886   5
  -2 -10  26-35.4750 180.491   5
  -2  10  26 29.1195 152.103   3
   2  10  26 104.383 138.933   2
  -2  10  28 11202.8 402.062   3
  -2  10  28 12132.5 464.232   5
   2 -10  28 12062.9 413.586   4
  -2  10  28 11636.8 391.702   2
  -2 -10  28 10157.3 402.732   4
   2  10  28 12054.9 452.571   5
   2 -10  28 11195.8 422.350   5
   2  10 -28 11185.8 444.406   1
  -2 -10  28 11760.0 433.831   5
   2  10  30 1362.05 167.882   4
   2  10  30 1173.79 214.006   5
  -2  10  30 1658.01 200.014   3
   2  10 -30 1514.40 253.393   1
  -2 -10  30 1457.42 197.501   4
   2 -10  30 1268.04 184.824   4
  -2  10  30 1422.54 231.752   5
  -2  10  30 1206.06 175.033   2
   2  10 -32 16479.4 581.149   1
  -2 -10  32 16640.4 563.875   5
   2 -10  32 16613.0 555.579   5
  -2  10  32 16640.3 537.936   3
  -2  10  32 16594.2 517.248   2
   2  10  32 16380.6 504.174   4
   2  10  34 163.389 150.084   4
  -2  10  34-10.1431 220.473   5
   2 -10  34-223.190 179.469   4
  -2 -10  34-127.725 203.439   5
   2 -10  34 98.0312 186.170   5
   2  10  34 118.613 200.583   5
  -2  10  36 216.105 184.503   4
   2 -10  36 52.4087 177.869   4
   2  10  36-216.615 219.138   5
  -2 -10  36 278.067 219.594   5
  -2  10  36 135.117 235.603   5
   2 -10  36-259.467 190.408   5
   2  10  36 138.207 162.135   4
   2  10  38 61.9282 172.721   4
   2 -10  38 8.58629 197.936   5
   2 -10  38 269.661 186.751   4
  -2  10  38 253.885 172.145   4
  -2 -10  38 36.3702 222.615   5
   2  12   0-27.3264 87.5482   3
   2  12   0 5.51838 112.544   1
   2 -12   0 44.1023 73.2085   4
   2 -12   0 7.15835 41.7120   5
   2  12  -2 72704.6 1756.89   1
   2 -12  -2 73817.8 1740.12   4
   2  12   2 73866.1 1741.55   3
   2  12   2 74173.6 1712.52   4
  -2 -12   2 72470.4 1715.56   5
   2 -12   2 75561.6 1740.74   4
   2  12  -2 72864.7 1749.95   3
   2 -12   2 73306.0 1717.29   5
   2  12   2 72200.2 1748.78   1
   2 -12  -2 72091.2 1719.77   5
   2 -12   4 5.81204 58.8487   5
  -2 -12   4 77.5851 46.0615   4
  -2 -12   4 44.9064 74.9617   5
   2  12   4 77.5177 85.9117   3
   2  12  -4 39.5792 125.141   3
   2 -12   4 16.8543 70.9909   4
   2  12   6 1962.62 121.301   3
   2  12   6 1831.67 67.1164   5
   2 -12   6 1939.62 107.647   4
   2 -12   6 2078.66 101.055   5
  -2 -12   6 1974.60 91.8919   4
   2  12  -6 1583.00 173.765   3
  -2 -12   6 1927.24 116.318   5
   2  12   6 1859.82 90.6143   2
   2  12  -8 3076.08 180.427   1
  -2  12  -8 3001.24 175.416   1
   2  12  -8 2784.63 231.611   3
   2  12   8 2951.92 107.991   5
  -2  12  -8 2679.64 238.536   3
   2  12   8 3029.99 113.186   2
   2 -12   8 2703.86 128.210   5
   2 -12   8 2916.13 130.270   4
  -2  12   8 3260.05 147.159   2
  -2  12   8 3191.18 156.113   3
  -2 -12   8 2962.71 147.646   5
  -2 -12   8 2920.89 120.761   4
   2  12 -10 100752. 2352.24   1
   2  12 -10 95157.6 2393.18   3
   2 -12  10 98668.1 2320.38   5
  -2  12  10 98676.2 2323.20   2
  -2  12 -10 99675.4 2343.84   1
   2  12  10 96997.8 2302.24   5
  -2  12 -10 100193. 2412.14   3
   2 -12  10 96607.0 2317.94   4
  -2  12  10 98851.7 2332.25   3
   2  12  10 98819.9 2326.54   3
  -2 -12  10 97308.4 2314.36   4
  -2 -12  10 93441.3 2326.69   5
  -2  12  12 24345.7 622.681   2
  -2  12 -12 24322.7 645.241   1
   2  12 -12 24204.9 653.288   1
  -2  12  12 24704.3 634.146   3
   2  12  12 23738.8 624.528   3
  -2 -12  12 22753.9 615.587   4
  -2  12 -12 24303.1 729.747   3
   2  12  12 23718.1 597.159   2
   2  12  12 23449.1 610.455   5
  -2  12 -14 21760.2 576.708   1
  -2 -12  14 19719.7 549.892   4
   2  12 -14 20192.1 576.739   1
   2  12  14 20318.5 554.960   3
  -2 -12  14 20942.1 569.223   5
   2 -12  14 21091.7 552.146   4
   2  12  14 19892.0 545.321   5
  -2  12  14 19902.9 546.961   2
   2  12  14 20442.8 525.595   2
  -2 -12 -14 19709.9 546.209   1
   2 -12  14 19976.7 559.078   5
  -2  12  14 20818.2 560.207   3
   2  12 -16-36.5885 146.448   1
  -2  12  16 46.2676 133.078   5
  -2 -12  16-115.879 127.785   5
  -2  12  16 120.580 113.038   2
   2 -12 -16 108.617 176.620   1
   2  12  16-2.66616 89.1028   2
   2 -12  16-54.6262 124.367   5
   2  12  16 45.3148 108.884   3
   2 -12  16 106.989 110.749   4
  -2  12 -16-38.2758 147.361   1
  -2 -12  16 145.976 115.332   4
  -2  12  16 46.4487 106.576   3
   2  12  18 11148.4 326.400   2
  -2 -12  18 11537.7 382.301   5
  -2  12  18 11363.6 361.138   3
   2 -12 -18 10794.3 408.575   1
   2 -12  18 10482.9 359.134   4
  -2  12 -18 11123.1 383.607   1
  -2  12  18 10722.3 382.198   5
   2  12  18 10576.0 362.889   5
   2 -12  18 11104.6 372.857   5
   2  12 -18 11739.9 392.736   1
   2  12  18 10945.9 353.889   3
  -2  12  18 11212.6 350.792   2
   2  12  20 11856.2 375.113   3
   2  12 -20 11396.3 403.682   1
   2 -12 -20 11685.3 431.337   1
   2  12  20 11093.5 389.813   5
   2 -12  20 11486.1 375.522   4
   2 -12  20 11121.8 388.570   5
  -2  12  20 11282.8 366.375   2
  -2  12  20 11805.1 382.123   3
  -2 -12  20 11217.2 383.142   4
  -2 -12  20 11202.4 399.155   5
   2  12  20 11166.1 343.968   2
  -2  12  20 11559.9 411.663   5
  -2  12 -20 11988.1 406.067   1
  -2  12  22 52884.5 1359.35   5
   2  12  22 52200.9 1277.78   2
   2  12 -22 51443.9 1339.09   1
  -2 -12  22 49031.1 1317.75   4
  -2  12 -22 54329.1 1336.47   1
  -2  12  22 54194.4 1302.38   2
  -2  12  22 52294.4 1313.04   3
  -2 -12  22 49133.4 1329.10   5
   2  12  22 52088.3 1310.74   3
   2 -12  22 51692.0 1316.92   4
   2 -12  22 53301.3 1331.82   5
   2  12  22 50133.4 1335.36   5
  -2  12  24 904.028 165.250   3
  -2  12  24 707.521 201.231   5
   2  12  24 918.744 140.600   2
   2 -12  24 714.483 175.022   5
  -2 -12  24 349.711 188.253   5
   2  12 -24 356.234 211.732   1
   2 -12  24 590.108 155.190   4
  -2  12 -24 807.553 192.997   1
   2  12  24 624.434 165.027   3
  -2  12  24 744.745 150.987   2
   2  12  24 834.448 188.364   5
  -2  12  26 657.949 204.834   5
   2 -12  26 618.190 178.725   5
   2  12 -26 356.604 212.780   1
  -2  12  26 513.314 166.980   3
  -2 -12  26 559.190 191.819   5
  -2  12 -26 461.012 199.118   1
   2  12  26 495.121 189.946   5
   2  12  26 606.065 172.928   3
  -2  12  26 494.086 148.857   2
   2 -12  26 566.970 160.854   4
   2  12  26 440.775 138.384   2
   2  12  28 286.329 202.352   5
  -2  12  28 575.954 215.133   5
   2  12 -28 563.948 214.972   1
  -2 -12  28 725.077 202.194   5
   2 -12  28 790.125 191.167   5
   2 -12  28 550.182 166.848   4
   2  12  30 19585.3 595.281   3
   2  12  30 19267.7 564.577   2
  -2  12  30 18760.2 594.812   3
   2  12 -30 19951.6 641.993   1
   2 -12  30 19152.0 597.620   4
  -2 -12  30 18481.8 623.952   5
   2  12  30 21920.2 678.074   5
   2 -12  30 19345.1 616.020   5
  -2  12  30 19856.6 577.756   2
  -2  12  30 19909.5 658.176   5
   2 -12  32 288.184 192.514   5
  -2  12  32 55.1594 180.625   3
  -2  12  32 427.458 168.816   2
  -2 -12  32 635.525 207.576   5
   2  12  32 437.970 155.659   4
   2 -12  34 3232.35 245.430   4
   2 -12  34 2995.86 255.321   5
  -2  12  34 3554.70 306.676   5
  -2  12  34 3703.44 236.059   2
   2  12  34 3077.83 215.445   4
  -2 -12  34 3491.93 283.698   5
  -2  12  34 3611.13 261.380   3
   2 -12  36-8.40918 186.306   5
   2  12  36-75.2311 160.995   4
  -2  12  36 107.446 224.984   5
  -2 -12  36 97.7720 213.041   5
   2 -12  36-30.6179 177.499   4
  -2  14   0 113060. 2648.02   2
  -2  14   0 108056. 2658.01   3
   2  14   0 110181. 2638.87   3
   2 -14   0 112955. 2633.09   4
   2 -14   0 112340. 2605.85   5
   2  14   2 1023.34 104.827   3
  -2  14   2 946.887 121.853   3
  -2  14  -2 881.805 150.434   3
   2  14  -2 753.824 118.034   3
  -2  14   2 1061.06 117.894   2
  -2 -14   2 791.804 53.6742   5
   2  14   2 784.534 121.891   1
   2 -14   2 866.231 56.4023   5
   2 -14   2 951.940 91.2970   4
  -2  14  -2 925.791 125.023   2
  -2  14   4 17151.7 462.764   2
   2  14  -4 17447.8 484.744   1
   2  14   4 17614.3 426.887   4
  -2  14  -4 16410.7 503.138   3
  -2 -14   4 18053.8 436.653   5
   2  14  -4 16976.8 485.493   3
   2  14   4 16560.2 434.698   2
  -2  14   4 17766.3 475.306   3
   2 -14   4 16940.1 451.470   4
   2 -14   4 16876.8 429.301   5
  -2  14  -4 17451.3 478.914   2
   2  14   4 17133.3 461.237   3
   2  14  -6 407.669 126.340   1
   2 -14   6 227.313 66.9409   5
   2 -14   6 173.229 75.5435   4
   2  14   6 143.264 21.2470   5
   2  14   6 192.220 73.2411   2
  -2  14   6 242.596 100.335   2
  -2  14   6 129.096 97.0326   3
   2  14  -6 146.716 147.032   3
  -2  14  -6 308.938 165.878   3
  -2 -14   6 199.200 56.3831   4
  -2  14  -6 167.923 124.888   2
  -2 -14   6 299.726 83.3204   5
  -2 -14   8 50855.6 1289.76   4
   2  14   8 55104.2 1314.36   3
  -2  14  -8 54827.3 1384.58   3
  -2 -14   8 56473.7 1308.59   5
   2 -14   8 54160.0 1298.32   5
   2  14  -8 55074.7 1338.94   1
   2 -14   8 54890.8 1306.17   4
  -2  14   8 57305.0 1328.07   3
   2  14   8 52175.3 1271.21   5
  -2  14   8 54874.4 1311.83   2
   2 -14  10 775.487 90.9117   4
  -2 -14  10 666.564 84.2513   4
   2  14  10 649.950 83.2718   2
  -2 -14  10 794.069 114.860   5
  -2  14 -10 437.771 201.009   3
   2  14 -10 772.701 139.639   1
  -2  14 -10 630.504 138.588   1
   2  14  10 775.083 107.148   3
   2  14  10 643.549 70.9342   5
  -2  14  10 757.543 113.611   2
  -2  14  10 1039.64 118.512   3
  -2  14  12 33964.6 882.536   3
   2  14  12 34295.4 878.573   3
   2 -14  12 36442.7 878.089   5
   2  14  12 35504.1 849.789   2
   2  14 -12 35435.8 905.309   1
   2  14 -12 34060.5 972.851   3
  -2 -14  12 32576.7 862.747   4
  -2  14 -12 34618.0 981.212   3
  -2  14  12 34777.2 873.901   2
   2  14  12 33538.3 853.638   5
  -2  14 -12 36280.3 904.859   1
   2  14 -14 1857.90 173.293   1
   2 -14 -14 1987.52 212.266   1
  -2  14 -14 1751.11 169.901   1
  -2  14  14 1944.21 138.026   2
   2 -14  14 1687.69 139.943   5
   2 -14  14 1713.20 135.686   4
  -2 -14  14 1788.00 155.011   5
   2  14  14 1713.61 127.848   5
  -2  14  14 1891.11 148.815   3
   2  14  14 1655.93 140.016   3
   2  14 -14 1943.20 274.665   3
   2  14  14 1876.41 116.307   2
   2  14 -16 203.523 157.056   1
  -2  14  16 374.294 149.638   5
   2  14  16 528.309 129.798   3
  -2 -14  16 400.640 141.817   5
  -2  14  16 304.945 121.206   2
   2 -14  16 276.862 123.295   5
   2 -14 -16 223.274 191.622   1
  -2  14 -16 285.641 146.889   1
   2 -14  16 320.161 112.817   4
  -2  14  16 417.007 124.478   3
  -2  14 -16 9.30152 252.495   3
   2  14  16 205.109 104.149   2
  -2  14  18 2586.93 175.996   3
   2 -14  18 2728.12 184.020   5
  -2 -14  18 2612.91 191.533   5
   2  14  18 2310.14 146.866   2
   2  14  18 2429.26 173.209   3
  -2  14  18 2449.71 171.726   2
   2 -14 -18 2718.73 253.942   1
  -2  14  18 2513.53 201.558   5
  -2  14 -18 2437.57 203.345   1
   2  14 -18 2554.89 208.691   1
   2 -14  18 2441.13 176.243   4
  -2  14 -20 82139.8 2048.48   1
   2 -14 -20 80483.4 2074.81   1
   2  14  20 82456.0 2024.17   3
   2  14 -20 83939.7 2056.60   1
   2 -14  20 82221.7 2043.06   5
  -2  14  20 82280.7 2065.35   5
  -2 -14  20 82294.8 2047.35   5
   2  14  20 84630.5 1994.24   2
  -2  14  20 85593.3 2033.42   3
  -2  14  20 85736.4 2015.84   2
   2 -14  20 80483.4 2028.82   4
  -2  14  22 382.942 199.040   5
  -2  14  22 650.604 157.120   3
  -2 -14  22 699.761 180.964   5
   2 -14  22 867.736 170.793   5
   2  14 -22 589.092 196.736   1
   2 -14  22 489.276 149.660   4
  -2  14 -22 570.333 189.131   1
   2  14  22 556.121 128.875   2
  -2  14  22 705.510 151.660   2
   2  14  22 645.769 153.577   3
   2  14  24 4307.19 237.627   3
  -2 -14  24 4205.41 260.029   5
   2  14 -24 4393.31 277.858   1
  -2  14  24 4230.60 236.382   3
   2 -14  24 4004.95 244.207   5
  -2  14  24 4256.45 220.391   2
  -2  14 -24 4114.07 268.017   1
   2  14  24 3948.43 202.087   2
  -2  14  24 3705.03 272.446   5
   2 -14  24 3836.89 231.265   4
  -2  14  26-18.3542 161.524   3
  -2  14  26 277.211 151.253   2
   2 -14  26 245.093 171.066   5
   2  14  26 79.0583 161.085   3
   2  14 -26 377.739 207.176   1
  -2  14 -26-56.4735 209.612   1
  -2 -14  26-36.5297 185.878   5
   2  14  26 203.742 139.064   2
  -2  14  26 80.2225 201.896   5
   2 -14  26 155.828 149.194   4
  -2  14  28 6223.26 293.469   3
  -2  14 -28 6105.48 330.120   1
  -2  14  28 6287.94 351.518   5
   2  14 -28 6180.35 335.298   1
   2 -14  28 5997.56 287.524   4
  -2  14  28 6133.94 266.806   2
  -2  14  30-112.120 170.728   3
  -2 -14  30-104.570 192.184   5
   2  14  30-9.78204 145.821   2
   2  14  30-188.542 169.460   3
  -2  14  30-123.690 162.071   2
   2  14  32 8772.76 371.623   3
   2  14 -32 9310.15 426.828   1
   2  14  32 9750.52 346.576   2
  -2  14  32 8785.59 369.422   3
  -2  14  32 9616.62 356.690   2
  -2 -14  32 9901.76 412.210   5
   2 -14  32 9334.36 395.155   5
  -2  14  34 195.294 191.686   3
  -2  14  34 36.1695 170.578   2
   2  14 -34 391.962 247.096   1
   2 -14  34 90.0427 184.561   5
  -2 -14  34-69.4972 204.019   5
   2  14  34-11.2178 153.997   4
   2 -14  36 8.40253 191.661   5
  -2  14  36-235.073 177.735   2
  -2  14  36 281.971 195.353   3
   2  14  36 290.923 170.251   4
  -2 -14  36-53.3685 207.670   5
  -2  16   0 68.5225 127.546   2
   2  16   0 183.824 123.111   1
   2 -16   0 8.20154 96.0947   4
   2 -16   0 266.296 63.8154   5
  -2  16   2 116411. 2775.21   2
  -2  16  -2 118883. 2782.61   2
   2  16   2 118475. 2783.11   1
   2  16  -2 121384. 2790.46   1
  -2  16   2 117679. 2790.34   3
   2 -16   2 116780. 2766.92   4
  -2  16  -2 118268. 2807.92   3
   2 -16   2 114725. 2733.10   5
  -2  16   4 11.2346 100.857   3
  -2  16  -4-67.6810 119.350   2
   2 -16   4 11.3169 73.9467   4
   2 -16   4 80.5010 49.5682   5
  -2  16   4 132.883 101.839   2
  -2  16  -4-109.800 144.423   3
  -2 -16   4 71.4602 60.1503   5
   2  16   4 3.17297 93.0766   3
   2  16  -4 188.442 127.454   1
  -2  16  -6 1712.70 191.102   3
   2  16   6 1649.17 106.741   2
  -2  16   6 1770.02 139.767   3
  -2 -16   6 1833.39 104.447   5
   2  16  -6 1827.73 159.487   1
  -2  16   6 1924.48 133.273   2
  -2  16  -6 1649.77 151.636   2
   2 -16   6 1770.39 90.6948   5
   2  16   6 1722.82 126.133   3
   2 -16   6 1594.92 107.066   4
   2 -16   8 1261.44 91.9269   5
  -2  16  -8 1255.31 141.737   2
   2  16   8 1124.22 93.1360   2
  -2  16   8 1164.25 128.190   3
  -2 -16   8 1442.35 111.563   5
   2  16  -8 1440.80 186.208   3
   2  16  -8 1225.47 148.036   1
   2  16   8 1173.27 120.798   3
   2 -16   8 1163.60 98.2780   4
  -2  16   8 1428.65 123.637   2
   2  16  10 30592.4 754.591   2
  -2 -16  10 32121.5 783.199   5
  -2  16  10 30547.2 792.720   3
   2 -16  10 30058.1 776.127   4
   2  16 -10 29339.3 808.264   1
  -2  16 -10 30057.4 810.660   1
   2  16 -10 30156.4 856.484   3
  -2  16  10 30573.8 780.290   2
   2  16  10 31123.6 791.362   3
   2  16 -12 73.6526 218.876   3
   2  16 -12 52.9539 142.110   1
   2  16  12 263.566 111.247   3
  -2  16  12 218.434 112.814   3
   2  16  12 124.581 90.9740   2
  -2  16 -12 135.375 144.896   1
  -2  16  12 232.475 110.079   2
  -2  16 -12 33.9721 226.564   3
   2 -16  12 107.206 94.3170   5
   2  16  14 8687.02 295.911   3
  -2  16  14 8248.85 301.490   3
   2 -16  14 9155.54 295.415   5
   2  16 -14 8395.47 323.572   1
   2 -16  14 8334.44 284.457   4
  -2  16 -14 8759.63 325.634   1
   2  16 -14 8503.98 417.825   3
  -2  16  14 8393.44 286.030   2
  -2 -16  14 8250.13 302.435   5
   2  16  14 8688.52 267.184   2
  -2  16  16 11.9724 117.681   2
  -2  16  16 126.244 129.846   3
   2  16  16-192.192 127.833   3
   2  16 -16 154.197 155.639   1
  -2 -16  16-204.733 145.487   5
  -2  16 -16 68.2724 167.325   1
   2 -16  16 123.133 127.620   5
   2  16 -16 92.2409 272.310   3
   2 -16 -16 83.8254 207.507   1
   2  16  16 11.5558 103.820   2
  -2  16 -16-247.083 257.198   3
   2 -16  16-8.66753 110.322   4
  -2  16  18 65133.0 1645.07   3
   2 -16  18 65740.8 1649.22   5
   2  16 -18 65143.2 1776.76   3
   2  16 -18 64679.4 1666.49   1
   2  16  18 68136.6 1610.33   2
  -2 -16  18 66980.6 1660.36   5
   2  16  18 67731.6 1642.75   3
  -2  16 -18 68013.8 1782.62   3
  -2  16  18 67093.9 1631.73   2
   2 -16 -18 65667.1 1698.69   1
  -2  16 -18 67480.0 1671.02   1
   2 -16  18 65854.9 1645.66   4
  -2  16  20 386.734 150.283   3
   2 -16  20 431.595 161.130   5
   2  16  20 369.124 149.416   3
  -2  16 -20 272.154 305.722   3
   2 -16  20 513.039 144.806   4
  -2 -16  20 404.761 171.279   5
  -2  16 -20 317.724 184.532   1
   2  16 -20 391.865 192.546   1
   2  16  20 463.782 123.586   2
  -2  16  20 376.236 145.159   2
  -2  16 -22 14168.6 493.624   1
  -2  16  22 15335.3 455.336   2
   2 -16  22 15166.9 487.192   5
  -2 -16  22 13831.3 485.908   5
   2  16 -22 15711.6 508.752   1
   2  16  22 15200.8 470.258   3
   2  16  22 15215.3 435.950   2
   2 -16  22 14509.8 471.549   4
   2 -16  24 253.542 167.806   5
   2 -16  24 120.376 152.722   4
   2  16  24 158.190 167.499   3
  -2  16  24 17.8641 154.479   3
  -2  16  24 269.216 149.647   2
   2  16  24 61.0877 139.111   2
   2  16 -24 64.3903 197.986   1
  -2 -16  24-105.415 175.068   5
  -2  16 -24 42.4102 196.774   1
  -2 -16  26 88.8305 184.542   5
   2 -16  26 106.117 171.069   5
   2 -16  26 65.9718 163.859   4
  -2  16 -26 231.295 207.337   1
   2  16 -26 67.8159 203.579   1
   2  16  28 19.3806 166.544   3
  -2  16 -28 228.034 219.667   1
  -2  16  28 32.1750 149.986   2
   2  16  28 37.0225 140.383   2
  -2  16  28 58.3497 158.112   3
  -2 -16  30 8095.04 378.506   5
   2  16  30 8327.76 309.915   2
  -2  16  30 7850.18 316.351   2
  -2  16  30 8069.95 339.272   3
   2  16 -30 8065.41 405.531   1
   2  16  30 7897.69 340.456   3
   2 -16  30 7943.74 360.200   5
  -2  16  32-34.8556 182.065   3
   2  16  32 155.733 182.494   3
  -2 -16  32-50.8944 199.708   5
   2  16  32 76.8890 151.563   2
   2 -16  32-16.1022 181.690   5
  -2  16  32 232.790 168.880   2
   2  16 -32 116.417 228.940   1
   2  16 -34 2496.50 301.604   1
  -2  16  34 2422.46 240.470   3
   2 -16  34 2381.56 237.554   5
  -2  16  34 2895.97 222.792   2
  -2 -16  34 2830.56 263.789   5
  -2  18   0 147470. 3504.30   2
   2  18   0 151355. 3513.36   1
   2  18   0 148135. 3500.71   3
  -2  18   0 145321. 3523.69   3
  -2  18  -2 7061.57 266.690   2
   2  18   2 7599.48 258.189   3
  -2  18  -2 7818.56 297.308   3
   2  18  -2 8306.72 286.962   1
  -2  18   2 7430.05 273.964   3
   2  18   2 7634.27 242.164   2
   2  18  -2 7772.43 274.843   3
  -2  18   2 7735.00 262.880   2
   2  18   4 16391.2 430.682   2
   2  18  -4 15987.6 472.032   1
  -2  18   4 15641.3 447.796   2
   2  18   4 15890.0 450.415   3
  -2  18   4 15942.9 460.447   3
  -2  18  -4 16271.3 463.993   2
  -2  18  -4 15355.2 492.287   3
   2  18  -4 16221.3 476.178   3
   2 -18   6 214.269 60.5106   5
   2  18  -6 275.486 133.641   1
  -2  18   6 278.133 104.972   3
   2  18   6 255.361 109.071   3
   2  18  -6 269.207 149.518   3
  -2  18  -6 56.4654 157.857   3
  -2  18   6 141.266 105.633   2
   2  18   6 292.677 94.2521   2
  -2  18  -6 132.608 125.308   2
   2  18  -8 16613.8 542.763   3
   2 -18   8 15999.2 459.758   5
   2  18  -8 17839.4 519.820   1
  -2  18   8 17534.8 503.549   3
   2  18   8 18300.7 499.399   3
  -2  18  -8 17879.7 573.955   3
   2  18   8 18274.9 466.870   2
  -2  18   8 17924.9 491.673   2
   2  18 -10 489.799 148.136   1
  -2  18 -10 215.860 162.283   2
  -2  18  10 423.377 120.509   3
  -2  18 -10-7.72409 200.546   3
   2  18  10 357.653 95.0518   2
   2  18  10 506.829 123.562   3
  -2  18  10 388.882 113.352   2
   2  18 -10 559.748 202.072   3
   2 -18  10 337.493 94.9573   4
  -2  18  12 16707.3 497.010   3
   2  18  12 17665.8 497.608   3
  -2  18 -12 16254.5 513.815   1
   2  18 -12 16637.8 578.472   3
   2  18 -12 16940.4 519.882   1
  -2  18  12 17852.8 492.343   2
   2 -18  12 16663.3 474.393   5
   2  18  12 17967.6 462.361   2
   2  18  14 1640.26 157.692   3
   2 -18  14 1673.96 143.505   5
  -2  18  14 1786.56 163.016   3
  -2  18  14 1857.35 152.509   2
  -2  18 -14 1954.82 196.688   1
  -2  18 -14 1760.43 283.714   3
   2  18 -14 1531.61 192.528   1
   2  18 -14 2009.06 283.424   3
   2  18  14 1836.39 133.519   2
  -2 -18  14 1773.04 158.778   5
   2 -18 -16 4890.79 305.072   1
  -2  18  16 4623.84 236.426   3
  -2 -18  16 4720.69 241.494   5
  -2  18 -16 4648.20 263.458   1
   2  18 -16 4535.88 260.525   1
   2 -18  16 4988.95 224.116   5
  -2  18 -16 4626.42 376.525   3
   2  18 -16 4834.81 371.449   3
   2  18  16 4690.85 199.374   2
   2  18  16 4617.08 228.122   3
  -2  18  16 4774.09 218.169   2
   2 -18  18 1113.82 154.939   5
   2  18 -18 1406.45 329.300   3
  -2  18 -18 1297.10 205.377   1
  -2 -18  18 1055.28 169.955   5
  -2  18 -18 1392.95 321.096   3
   2 -18 -18 1531.26 253.531   1
  -2  18  18 1511.19 153.980   2
   2  18  18 1252.80 135.098   2
  -2  18  18 1304.65 162.342   3
   2  18 -18 1481.80 205.002   1
   2  18  18 1191.86 168.896   3
   2  18  20 35125.3 947.412   3
   2  18 -20 35561.5 1108.96   3
  -2  18  20 35771.9 949.390   3
  -2  18 -20 36957.4 1105.09   3
  -2  18  20 36650.1 933.835   2
   2 -18  20 36780.1 960.505   5
   2  18  20 36954.5 914.520   2
   2  18 -20 35225.8 974.911   1
  -2 -18  20 33776.8 957.438   5
  -2  18 -20 35982.0 979.417   1
   2  18  22 1318.20 176.316   3
  -2  18  22 1321.54 179.184   3
  -2 -18  22 1251.33 191.616   5
  -2  18 -22 1080.52 215.503   1
  -2  18 -22 1332.77 351.982   3
   2  18 -22 908.534 204.709   1
   2  18 -22 1525.08 354.057   3
   2  18  22 1417.82 149.502   2
   2 -18  22 1214.22 181.954   5
  -2  18  22 1143.31 161.249   2
  -2  18 -24 5096.11 306.802   1
   2  18 -24 5273.90 470.086   3
   2  18 -24 4870.04 301.789   1
   2  18  24 5562.35 232.478   2
   2 -18  24 4871.60 269.459   5
   2  18  24 4827.02 263.574   3
  -2 -18  24 4610.98 282.840   5
  -2 -18  26-22.8823 189.569   5
   2 -18  26-21.5248 170.314   5
  -2  18 -26-147.002 212.413   1
   2  18  26-37.7477 159.927   3
  -2  18  26 103.448 147.192   2
  -2  18  26 126.740 161.774   3
   2  18  28 3485.29 234.616   3
  -2  18  28 3676.52 241.736   3
   2  18  28 3325.08 198.813   2
   2  18 -28 3069.85 272.492   1
  -2  18 -28 3108.17 377.541   3
  -2  18  28 3611.85 220.278   2
  -2  18  30 88.3598 181.899   3
  -2 -18  30 226.010 204.626   5
   2  18  30 77.2389 140.179   2
   2 -18  30 361.495 189.280   5
  -2  18  30 212.220 158.865   2
   2  18  30 129.745 179.674   3
  -2  18 -30 144.716 227.807   1
   2  18 -30-370.646 220.455   1
  -2  18  32 6753.56 305.864   2
  -2  18  32 6179.89 314.715   3
   2  18  32 6783.58 284.719   2
   2 -18  32 6846.88 343.299   5
  -2 -18  32 6243.46 348.529   5
   2  18 -32 6822.76 374.828   1
  -2  18  34 460.327 194.427   3
   2 -18  34 773.883 210.570   5
   2  18  34 547.258 169.740   2
  -2 -18  34 114.860 210.167   5
   2  18  34 401.467 204.667   3
  -2  18  34 364.585 177.079   2
   2  18 -34 580.649 254.118   1
  -2  20   0 65.4088 119.728   2
   2  20   0-37.6526 137.396   1
  -2  20   0 204.015 133.926   3
   2  20   0 46.6973 114.770   3
  -2  20   2 51153.1 1238.99   2
   2  20   2 49791.9 1217.25   2
  -2  20  -2 48413.9 1238.64   2
  -2  20  -2 48839.9 1266.11   3
   2  20  -2 51685.2 1254.71   3
   2  20   2 50090.4 1237.64   3
  -2  20   2 48182.1 1248.43   3
   2  20  -2 50446.5 1257.78   1
   2  20   4 1290.28 137.322   3
  -2  20   4 1318.48 136.170   3
  -2  20  -4 1471.39 154.719   2
   2  20  -4 1386.77 158.067   3
  -2  20   4 1202.58 136.515   2
   2  20   4 1474.19 127.035   2
  -2  20  -4 1245.27 179.480   3
   2  20  -4 1429.47 163.274   1
   2  20   6 2696.64 170.574   3
  -2  20   6 2263.12 163.816   3
  -2  20  -6 2210.33 223.521   3
   2  20  -6 2571.01 205.629   3
   2  20   6 2784.48 147.529   2
  -2  20   6 2689.09 162.534   2
  -2  20  -6 2510.89 184.363   2
   2  20  -6 2654.61 194.821   1
  -2  20  -8 53.6374 143.195   2
  -2  20  -8 326.168 189.490   3
   2  20   8 352.244 105.137   2
  -2  20   8 188.338 121.250   2
   2  20   8 200.495 122.326   3
  -2  20   8 175.911 118.290   3
   2  20  -8 242.001 173.289   3
   2  20  -8 233.978 151.242   1
   2  20  10 17298.7 493.668   3
  -2  20 -10 15863.1 559.487   3
   2  20 -10 16187.5 555.238   3
   2  20  10 17509.0 461.361   2
  -2  20  10 16537.7 480.291   2
   2  20 -10 17338.8 520.689   1
  -2  20 -10 16972.0 508.607   2
  -2  20  10 16882.0 497.632   3
  -2  20  12 4551.24 222.109   3
   2  20 -12 4817.90 309.886   3
  -2  20 -12 4170.68 311.958   3
   2  20 -12 4732.78 252.806   1
   2  20  12 4728.61 226.117   3
  -2  20  12 4627.63 214.653   2
   2  20  12 4331.64 188.339   2
   2  20  14 9523.48 332.467   3
  -2  20  14 8967.19 327.515   3
   2  20 -14 9077.79 355.870   1
   2  20 -14 8935.33 429.048   3
  -2  20 -14 8952.17 361.862   1
  -2  20 -14 8791.05 434.096   3
  -2  20  14 9041.53 314.538   2
   2  20  14 9093.63 293.487   2
  -2  20  16 47.1482 129.952   2
   2  20 -16-18.7743 172.858   1
   2  20  16 52.7381 116.071   2
  -2  20 -16 147.757 270.757   3
  -2  20  16 190.920 147.461   3
   2  20 -16-146.504 263.351   3
   2  20  16-129.421 144.620   3
   2 -20  16 153.769 128.553   5
  -2  20 -16-88.2382 178.031   1
  -2  20 -18 13145.1 448.396   1
  -2  20  18 12394.8 394.047   2
   2  20 -18 12254.9 557.924   3
   2  20 -18 11702.0 437.540   1
  -2  20  18 12859.6 418.802   3
   2  20  18 12909.8 415.669   3
   2  20  18 12337.7 370.746   2
   2 -20  18 11803.5 401.774   5
  -2  20 -20 4652.15 282.930   1
   2  20 -20 3982.94 261.689   1
   2 -20  20 3966.62 232.554   5
  -2  20  20 4464.36 234.353   3
  -2  20  20 3982.61 220.579   2
  -2  20 -20 4569.53 415.192   3
   2  20 -20 4517.28 406.560   3
   2  20  20 4557.68 245.455   3
   2  20  20 4430.63 206.021   2
   2  20  22 22311.2 652.746   3
   2 -20  22 21767.9 657.838   5
  -2  20 -22 23748.4 695.348   1
   2  20 -22 21303.3 825.133   3
   2  20  22 22683.0 610.744   2
   2  20 -24-146.635 351.464   3
   2 -20  24-166.977 169.538   5
  -2  20  24 55.2818 143.745   2
  -2  20  24 6.36755 160.827   3
   2  20  26-132.937 139.105   2
   2  20 -26 171.059 207.932   1
  -2  20  26 90.8639 151.067   2
   2  20  26 181.693 167.750   3
  -2  20 -26 167.141 340.982   3
  -2 -20  26 85.4319 189.989   5
   2  20  28-160.058 174.286   3
   2 -20  28 233.489 179.860   5
  -2  20  28 81.5167 157.862   2
   2  20 -28 8.10955 217.004   1
  -2  20 -28 16.7657 230.706   1
   2  20  28 9.07922 138.797   2
  -2  20  28-73.2463 169.988   3
  -2  20 -28-114.229 351.158   3
  -2 -20  28-24.4296 195.804   5
   2  20 -28-127.404 372.438   3
   2  20 -30 7669.59 551.787   3
   2  20 -30 7583.85 386.907   1
  -2  20  30 8089.46 364.269   3
  -2 -20  30 7754.55 370.869   5
   2  20  30 7589.55 302.001   2
   2 -20  30 8084.14 367.057   5
   2  20  30 7530.87 341.552   3
  -2  20  30 8062.35 338.384   2
  -2 -20  32 589.101 212.333   5
  -2  20  32 1097.08 211.106   3
   2  20  32 944.174 195.486   3
  -2  20 -32 1085.64 383.932   3
   2 -20  32 1009.37 210.699   5
   2  20  32 865.390 166.115   2
  -2  20  32 858.768 186.069   2
   2  20 -32 1077.45 251.165   1
  -2  22   0 26684.5 717.146   2
   2  22   0 26349.8 699.283   2
  -2  22   0 26175.4 738.501   3
   2  22   0 28085.4 726.601   3
  -2  22  -2-68.2882 135.377   2
  -2  22   2 160.139 133.446   3
  -2  22  -2 95.0929 155.006   3
   2  22   2-20.4858 121.823   2
  -2  22   2 30.4018 127.188   2
   2  22  -2 54.8275 136.340   3
   2  22   2 18.0614 121.677   3
   2  22  -2-125.873 157.973   1
  -2  22   4 2791.42 184.737   3
   2  22  -4 2956.62 206.892   3
  -2  22   4 2856.24 178.691   2
  -2  22  -4 2600.22 189.907   2
   2  22   4 2836.03 181.710   3
  -2  22  -4 2616.65 219.090   3
   2  22   4 2988.18 170.223   2
   2  22  -4 3222.02 215.434   1
   2  22   6 107.053 127.130   3
  -2  22   6 123.816 127.282   3
   2  22  -6 194.747 159.633   1
  -2  22  -6 14.7959 147.234   2
  -2  22   6 329.527 133.403   2
   2  22  -6 54.9562 162.489   3
   2  22   6 197.203 118.354   2
  -2  22  -6 127.926 181.081   3
   2  22   8 13092.7 415.236   3
  -2  22   8 13284.7 418.744   3
   2  22  -8 13503.5 467.885   3
  -2  22  -8 13520.3 480.869   3
   2  22  -8 12624.7 435.445   1
  -2  22  -8 12740.0 425.951   2
   2  22   8 13537.5 384.760   2
  -2  22   8 13478.7 408.654   2
   2  22  10 4192.69 187.563   2
   2  22  10 4304.15 219.360   3
  -2  22 -10 3953.29 236.774   2
  -2  22  10 3954.55 209.488   2
   2  22 -10 4396.76 285.668   3
  -2  22 -10 4332.57 299.353   3
  -2  22  10 3822.08 213.188   3
   2  22 -10 3799.77 243.541   1
  -2  22 -12 31845.7 942.116   3
  -2  22  12 32021.3 856.615   3
  -2  22 -12 32413.7 872.666   2
   2  22 -12 32461.3 882.117   1
   2  22  12 31398.0 815.002   2
   2  22 -12 29910.8 925.846   3
  -2  22  14 80.2953 138.075   3
   2  22  14 221.280 121.568   2
   2  22 -14 371.615 242.436   3
  -2  22 -14 459.042 260.385   3
   2  22  14 264.005 145.538   3
  -2  22  14 282.059 140.026   2
   2  22 -14 102.200 175.319   1
  -2  22 -14 54.6174 172.855   2
   2  22  16 988.505 137.459   2
  -2  22  16 915.386 150.560   2
   2  22  16 1051.34 162.677   3
  -2  22  16 980.263 167.235   3
   2  22 -16 916.697 200.567   1
   2  22 -16 1145.06 276.676   3
  -2  22  18 675.569 155.358   2
   2  22  18 578.614 132.759   2
   2  22  18 564.308 155.807   3
  -2  22  18 490.839 161.550   3
  -2  22 -18 486.753 197.646   1
  -2  22 -18 22.9243 314.962   3
   2  22 -18 749.476 289.841   3
   2  22 -18 739.677 199.171   1
   2  22  20 14238.6 468.551   3
   2  22 -20 13786.7 617.645   3
   2  22  20 14567.0 427.035   2
   2  22 -22 1029.00 352.217   3
   2  22 -22 737.481 205.312   1
  -2  22  22 1337.40 180.902   3
  -2  22  22 1278.92 168.136   2
   2  22  24 4850.02 227.867   2
   2  22 -24 5244.04 462.174   3
  -2  22 -24 4877.08 444.043   3
  -2  22 -24 4673.79 309.435   1
   2  22  24 5063.96 265.899   3
   2  22 -24 4834.89 299.760   1
  -2  22  24 4514.91 259.994   3
  -2  22  24 4484.64 240.520   2
   2  22  26-100.953 177.299   3
  -2  22  26 124.200 165.458   3
   2  22 -26-55.7410 213.902   1
  -2  22 -26 65.3266 216.962   1
   2  22  26 45.3005 149.256   2
  -2  22 -26 403.315 352.625   3
  -2  22  26-58.2132 158.267   2
  -2  22 -28 4287.57 453.322   3
  -2  22  28 3959.08 261.638   2
   2  22  28 4970.96 233.168   2
   2  22 -28 3904.79 304.228   1
   2  22  28 4869.44 271.264   3
  -2  22 -28 4729.89 329.880   1
  -2  22  28 4423.49 290.269   3
   2  22  30 810.324 196.087   3
   2  22 -30 721.852 238.081   1
  -2  22 -30 938.762 251.414   1
  -2  22  30 817.989 216.746   3
  -2  22 -30 650.743 360.588   3
   2  22  30 804.626 160.992   2
  -2  22  30 780.976 206.096   2
  -2  24   0 100.034 151.420   3
   2  24   0 136.237 136.144   2
   2  24   0 263.941 140.734   3
  -2  24   0 102.415 141.604   2
  -2  24  -2 10920.2 394.239   3
  -2  24   2 11111.3 362.657   2
  -2  24  -2 10795.1 368.499   2
   2  24   2 10746.1 364.210   3
   2  24   2 11374.1 351.211   2
   2  24  -2 10621.5 373.427   3
  -2  24   2 11032.6 381.184   3
   2  24  -2 9760.22 346.460   2
  -2  24   4 90.5994 137.825   2
  -2  24   4 59.3172 133.126   3
   2  24  -4-197.006 163.482   1
  -2  24  -4 233.139 154.255   2
   2  24   4-52.0461 140.146   2
   2  24   4 94.3010 137.671   3
  -2  24  -4 228.514 173.146   3
   2  24  -4-41.8765 157.601   3
   2  24   6 1126.94 166.478   3
  -2  24  -6 1514.75 180.614   2
  -2  24   6 1408.98 166.610   2
  -2  24   6 1411.41 168.297   3
   2  24  -6 1595.28 198.266   1
   2  24  -6 1385.30 194.766   3
   2  24   6 1363.96 150.267   2
  -2  24  -6 1456.31 217.018   3
  -2  24  -8 2754.86 218.800   2
   2  24   8 3089.21 198.698   3
  -2  24   8 3097.25 214.849   2
   2  24  -8 3105.35 232.670   1
  -2  24   8 3097.48 208.321   3
   2  24  -8 3037.06 251.129   3
   2  24   8 3376.79 182.297   2
  -2  24  -8 3226.16 267.730   3
  -2  24  10 53451.3 1314.47   2
   2  24  10 52307.1 1328.39   3
   2  24 -10 53343.8 1391.69   3
  -2  24 -10 50660.7 1334.81   2
   2  24  10 54637.0 1294.37   2
  -2  24  10 51440.0 1328.38   3
  -2  24 -10 52595.8 1397.61   3
   2  24 -10 50597.3 1346.19   1
  -2  24  12 164.403 143.503   2
   2  24  12 166.116 120.731   2
  -2  24  12 21.7138 142.928   3
   2  24 -12 103.880 183.825   1
   2  24 -12-238.713 216.285   3
  -2  24 -12-183.040 251.882   3
   2  24  12 44.7319 151.073   3
  -2  24 -12 403.297 191.242   2
   2  24 -14 2537.53 282.967   3
   2  24  14 1918.09 186.927   3
  -2  24  14 2014.81 190.945   3
  -2  24 -14 2144.99 221.553   2
   2  24  14 2263.81 163.108   2
   2  24 -14 1704.17 217.357   1
  -2  24 -14 2395.95 296.838   3
  -2  24  14 2156.78 185.733   2
   2  24  16 70.3097 151.680   3
  -2  24 -16 74.6752 265.337   3
   2  24  16 3.73993 127.692   2
  -2  24  16 185.048 146.289   2
   2  24 -16 10.5733 247.275   3
   2  24 -18 3954.83 356.821   3
   2  24  18 3972.20 201.082   2
   2  24  18 4079.26 236.743   3
  -2  24  20 491.735 148.056   2
  -2  24  20 503.516 160.041   3
   2  24 -20 212.033 278.076   3
   2  24 -20 412.368 192.467   1
  -2  24  22 8210.07 309.424   2
  -2  24  22 7612.34 325.324   3
   2  24  22 7973.78 332.168   3
   2  24 -22 7806.78 363.003   1
   2  24  22 8174.44 292.173   2
  -2  24 -22 7720.22 379.786   1
  -2  24 -24-135.924 337.924   3
  -2  24  24 465.475 169.688   3
  -2  24  24 458.132 162.153   2
   2  24 -24 393.837 225.198   1
  -2  24 -24 268.889 223.998   1
   2  24  24 60.1820 177.870   3
   2  24  24 562.099 154.578   2
   2  24  26 346.147 180.094   3
  -2  24 -26 336.489 233.839   1
  -2  24 -26 14.4306 354.143   3
  -2  24  26 184.537 158.939   2
   2  24 -26 366.619 256.537   1
  -2  24  26 138.196 178.982   3
   2  24  26 414.169 155.809   2
   2  24  28 254.307 179.354   3
  -2  24 -28 387.592 357.614   3
   2  24 -28 84.1954 230.051   1
  -2  24  28-13.9063 195.302   3
   2  24  28 4.75962 148.685   2
  -2  24 -28 288.056 234.954   1
  -2  24  28 382.661 189.253   2
  -2  26   0 11826.3 390.329   2
   2  26   0 11620.2 397.736   3
  -2  26   0 11783.9 410.773   3
   2  26   0 11765.6 381.740   2
  -2  26  -2 207.592 171.313   3
   2  26   2-74.8074 146.237   2
   2  26  -2 13.2569 147.495   2
  -2  26   2-149.122 149.128   3
   2  26   2-137.669 147.922   3
   2  26  -2 77.7386 159.502   3
  -2  26   2-14.7613 147.000   2
  -2  26  -2 67.5095 152.322   2
   2  26   4 1264.08 184.926   3
   2  26   4 1424.85 179.302   2
  -2  26  -4 1653.29 212.096   3
  -2  26   4 1288.82 166.377   2
  -2  26   4 1215.26 167.443   3
  -2  26  -4 1437.96 183.145   2
   2  26  -4 1180.78 192.310   3
   2  26  -6 126.189 183.773   3
   2  26  -6 347.737 192.425   1
  -2  26   6 9.70484 149.540   2
  -2  26   6 227.236 156.398   3
  -2  26  -6 280.850 196.826   3
  -2  26  -6 467.015 165.623   2
   2  26   6 226.424 145.413   2
   2  26   6 166.552 152.413   3
   2  26   8 23247.3 660.328   3
  -2  26   8 23230.0 664.048   3
   2  26  -8 23885.5 713.117   3
  -2  26   8 24189.4 653.931   2
  -2  26  -8 22258.7 665.411   2
  -2  26  -8 23181.2 726.504   3
   2  26  -8 23708.1 686.630   1
   2  26   8 22735.5 626.886   2
  -2  26  10 164.826 144.313   2
   2  26  10-123.017 131.920   2
   2  26  10 130.585 148.679   3
  -2  26 -10-17.8142 182.094   2
   2  26 -10 165.998 193.722   1
  -2  26  10 127.860 144.771   3
  -2  26 -10-8.81133 232.587   3
   2  26 -10 25.2908 205.591   3
  -2  26  12 12767.4 439.601   3
  -2  26 -12 14150.5 537.164   3
   2  26 -12 13127.8 514.141   3
  -2  26  12 13067.5 426.948   2
   2  26  12 13660.7 407.780   2
   2  26  12 14400.4 453.195   3
   2  26 -14 413.014 240.925   3
   2  26  14-90.7298 153.765   3
   2  26  14 23.6440 130.884   2
  -2  26 -14 260.320 246.799   3
   2  26  16 201.587 135.023   2
  -2  26  16-4.90459 147.800   2
  -2  26  16 277.081 156.478   3
   2  26 -16 396.963 194.146   1
  -2  26 -16 225.078 189.578   2
  -2  26 -18-100.491 197.207   2
  -2  26  18 157.158 155.332   3
  -2  26 -18 92.2213 272.758   3
  -2  26  18 235.713 145.981   2
   2  26 -18 132.412 194.581   1
  -2  26  20 6293.45 292.359   3
  -2  26 -20 6179.30 336.585   2
   2  26 -20 5851.14 327.783   1
   2  26  20 6450.73 302.255   3
  -2  26  20 6571.65 274.716   2
  -2  26 -20 5637.31 427.456   3
   2  26  20 6359.54 254.820   2
  -2  26 -22-64.3788 316.179   3
   2  26  22-41.4140 178.928   3
  -2  26 -22 87.2698 221.767   2
  -2  26  22-26.0977 151.630   2
   2  26 -22 261.464 205.788   1
  -2  26  22 228.610 168.857   3
   2  26  22 69.9292 134.948   2
   2  26  24 1855.81 218.137   3
  -2  26  24 1683.31 208.140   3
  -2  26  24 1471.12 183.017   2
  -2  26 -24 1126.40 353.942   3
  -2  26 -24 1797.63 266.927   2
   2  26  24 1954.87 178.669   2
   2  26 -24 1527.69 247.946   1
  -2  26  26 55.9373 179.262   3
   2  26  26 119.322 173.151   3
  -2  26 -26-28.1500 339.515   3
  -2  26 -26-53.2757 243.036   2
   2  26 -26-73.3693 218.291   1
   2  26  26 104.411 148.990   2
  -2  26  26 208.036 166.516   2
   2  28   0-48.5381 152.244   3
  -2  28   0 93.9921 162.838   3
   2  28   0 4.62760 147.882   2
  -2  28   2 6347.91 294.480   3
  -2  28  -2 7283.05 319.980   3
   2  28   2 5977.14 286.999   3
   2  28  -2 6514.34 275.620   2
   2  28  -2 6352.33 299.632   3
   2  28   2 6099.68 266.559   2
   2  28   4-41.6500 155.180   3
   2  28  -4 9.82818 168.888   2
   2  28   4-51.8552 144.649   2
  -2  28   4 161.332 154.676   3
   2  28  -4-60.1439 186.133   3
  -2  28  -4-167.524 189.956   3
   2  28   6 2261.11 176.358   2
  -2  28  -6 2359.01 240.652   3
   2  28   6 2265.06 199.205   3
  -2  28   6 2131.06 200.774   3
   2  28  -6 2087.20 208.322   2
   2  28  -6 2196.59 234.927   3
   2  28   8 276.149 150.668   3
  -2  28  -8 393.963 204.600   3
   2  28  -8 356.572 188.139   3
   2  28   8 464.722 141.955   2
   2  28  10 15332.4 445.243   2
   2  28  10 13960.1 473.660   3
   2  28 -12-35.3936 193.152   1
  -2  28  12-108.891 150.685   3
   2  28  12-114.925 136.826   2
  -2  28  12 81.7352 147.826   2
   2  28  12 269.847 159.525   3
  -2  28 -12-25.6057 178.405   2
  -2  28 -14 2517.24 287.075   3
  -2  28  14 2147.59 197.434   3
  -2  28 -14 2066.79 225.010   2
   2  28 -14 1607.50 220.642   1
  -2  28  14 2484.88 200.513   2
  -2  28  16-219.507 158.597   2
   2  28  16-65.4168 159.783   3
  -2  28  16 19.2353 154.912   3
   2  28 -16 156.911 197.365   1
  -2  28 -16-160.385 193.426   2
  -2  28 -16-10.8200 269.918   3
   2  28  18 2113.44 205.280   3
  -2  28  18 2393.93 213.590   3
   2  28  18 2054.66 169.848   2
   2  28 -18 2427.89 245.530   1
  -2  28 -18 2312.67 319.898   3
  -2  28 -18 2289.12 251.932   2
  -2  28  18 2117.24 184.566   2
   2  28  20-140.733 135.791   2
  -2  28  20 144.017 152.471   2
   2  28 -20-23.1728 208.937   1
  -2  28 -20 748.323 265.679   2
   2  28  20-61.4757 172.148   3
  -2  28  20-172.900 165.029   3
  -2  28 -20-48.7808 352.317   3
   2  28  22 5692.18 300.388   3
  -2  28  22 5810.75 291.162   3
  -2  28 -22 6437.90 451.620   3
  -2  28  22 5586.19 266.553   2
   2  28 -22 5733.98 331.160   1
   2  28  22 5783.54 252.386   2
  -2  28 -22 5450.08 336.392   2
  -2  28  24-108.407 168.144   3
   2  28 -24 72.3452 213.159   1
  -2  28 -24 83.9349 225.323   2
  -2  28 -24 106.775 316.562   3
   2  28  24-4.62469 143.403   2
   2  28  24-177.143 178.578   3
  -2  28  24-53.3066 161.213   2
   2  30   0 8976.87 350.279   3
  -2  30   0 8302.29 333.464   2
   2  30  -2 218.629 173.948   3
  -2  30  -2 11.0431 163.877   2
   2  30   2 214.394 160.532   3
  -2  30   2 107.916 161.313   2
   2  30   4 961.964 169.341   3
  -2  30   4 1324.34 182.372   2
  -2  30   6 218.249 159.137   2
  -2  30   6 52.1728 156.977   3
   2  30  -6 204.836 167.978   2
  -2  30  -6 5.91502 169.028   2
   2  30   6 283.709 160.076   3
  -2  30   8 5114.35 270.881   3
  -2  30  -8 5186.61 314.479   3
  -2  30   8 5360.61 261.246   2
  -2  30  10 327.320 164.292   2
  -2  30  10 249.458 156.060   3
  -2  30 -10 69.1340 178.203   2
  -2  30 -10 118.723 215.595   3
   2  30  12 5317.95 243.775   2
  -2  30  12 5577.00 282.061   3
   2  30  12 5423.59 286.791   3
  -2  30 -12 5230.13 346.047   3
  -2  30 -12 5094.10 287.407   2
   2  30 -12 4765.70 299.281   1
  -2  30  12 5540.23 270.090   2
   2  30  14 114.762 137.330   2
  -2  30  14-124.779 164.322   2
  -2  30  14 25.9023 155.588   3
  -2  30 -14 279.197 252.373   3
   2  30 -14 110.822 193.860   1
   2  30  14 20.3346 169.965   3
  -2  30 -14 163.993 190.101   2
   2  30  16-100.747 148.241   2
  -2  30  16-57.9549 155.936   2
   2  30 -16 75.2860 213.145   1
  -2  30  16 153.390 166.979   3
   2  30  16 246.928 173.366   3
  -2  30 -16 43.3283 261.079   3
  -2  30 -16-391.010 208.640   2
   2  30  18 13.1026 140.010   2
  -2  30 -18 102.726 206.902   2
  -2  30 -18-445.348 293.971   3
  -2  30  18 6.78344 164.529   3
  -2  30  18 57.4671 155.271   2
   2  30 -18 231.800 216.356   1
   2  30  18-90.0002 165.937   3
  -2  30  20 5860.49 301.561   3
  -2  30 -20 6158.19 343.234   2
  -2  30  20 6147.15 285.598   2
   2  30  20 6666.79 268.860   2
   2  30  20 6579.22 311.234   3
  -2  30 -20 6644.30 425.765   3
   2  30 -20 6174.22 342.224   1
  -2  30  22 169.130 167.081   3
   2  30  22 462.527 188.126   3
   2  30 -22 386.857 227.666   1
  -2  30 -22 227.006 298.004   3
  -2  30 -22 513.941 225.926   2
   2  30  22 316.966 148.664   2
  -2  30  22 412.242 163.547   2
   2  32   0 36.2512 158.805   2
  -2  32   0-211.324 191.184   2
  -2  32   0 213.615 188.309   3
  -2  32   2 5564.71 312.220   3
  -2  32  -2 6365.89 329.132   3
   2  32  -2 6072.70 278.701   2
  -2  32   2 6214.61 315.744   2
   2  32   2 5859.29 272.405   2
  -2  32  -2 5532.03 287.240   2
  -2  32  -4 16.0462 191.073   3
  -2  32  -4 5.84616 172.582   2
  -2  32   4 11.3806 172.354   2
   2  32  -4-174.359 167.499   2
   2  32   4-34.2420 156.892   2
  -2  32   4-213.877 179.810   3
  -2  32  -6 280.423 172.230   2
  -2  32   6 477.233 185.057   3
  -2  32   6 576.060 180.621   2
   2  32  -6 375.597 176.366   2
  -2  32  -6 591.889 215.892   3
   2  32   6 170.809 157.179   2
   2  32   8-20.2816 161.135   3
   2  32   8 207.792 145.316   2
   2  32  -8 23.1877 173.010   2
  -2  32   8-144.384 171.896   3
  -2  32  -8 152.686 207.383   3
  -2  32   8 197.260 185.146   2
  -2  32  -8-43.4502 182.169   2
   2  32  10 4403.36 232.221   2
  -2  32  10 5027.33 258.762   2
  -2  32 -10 3638.27 257.424   2
  -2  32  10 3901.65 252.729   3
  -2  32 -10 4738.94 317.150   3
   2  32  10 3879.89 251.335   3
  -2  32  12 38.2868 165.749   2
   2  32 -12 146.869 183.486   2
   2  32  12 69.1949 151.543   2
   2  32  12 28.2878 184.071   3
  -2  32  12 181.838 159.087   3
  -2  32 -12-99.6859 190.620   2
  -2  32 -12-9.77018 225.399   3
  -2  32  14 1467.76 195.989   2
   2  32  14 982.113 186.495   2
  -2  32  14 1358.35 193.905   3
  -2  32 -14 1398.78 220.379   2
  -2  32 -14 1363.32 270.162   3
   2  32  14 1362.18 263.630   3
  -2  32  16-86.5375 160.344   2
  -2  32  16-152.301 171.041   3
   2  32 -16-203.275 223.251   1
  -2  32 -16 330.952 264.423   3
   2  32  16 57.2740 197.042   3
  -2  32 -16-262.655 202.937   2
  -2  32  18 3452.92 249.575   3
  -2  32 -18 3048.77 272.243   2
   2  32  18 3453.97 254.118   3
   2  32 -18 3355.57 287.169   1
   2  32  18 3305.05 211.659   2
  -2  32  18 3391.66 229.269   2
  -2  32 -18 3740.08 351.316   3
  -2  34   0 7398.03 346.410   3
  -2  34   0 7275.41 318.337   2
   2  34   2 343.252 169.206   2
   2  34  -2 71.0670 166.939   2
  -2  34   2 93.3666 179.930   2
  -2  34  -2 372.667 205.015   3
  -2  34  -2 525.407 183.824   2
  -2  34   2 323.948 191.208   3
   2  34  -4 163.132 177.252   2
  -2  34   4 600.251 181.978   2
  -2  34   4 617.596 197.438   3
  -2  34  -4 685.504 208.509   3
  -2  34  -4 320.910 178.511   2
   2  34   4 862.065 177.927   2
  -2  34   6 23.4182 174.004   2
  -2  34  -6-51.7998 200.881   3
   2  34   6 144.920 158.252   2
  -2  34  -6 116.542 175.833   2
   2  34  -6-98.9788 175.814   2
  -2  34   6-29.2989 175.142   3
  -2  34  -8 1524.90 247.524   3
  -2  34   8 1690.66 205.109   2
   2  34  -8 1213.97 208.718   2
   2  34   8 1621.22 187.037   2
  -2  34   8 1396.67 210.421   3
  -2  34  -8 1447.52 213.371   2
  -2  34  10 302.544 176.093   2
  -2  34  10 49.3670 167.567   3
  -2  34 -10 152.841 220.202   3
   2  34  10 181.111 157.222   2
  -2  34 -10 136.413 188.408   2
   2  34 -10-80.3106 180.645   2
  -2  34 -12 2409.54 279.334   3
  -2  34 -12 2066.25 223.685   2
   2  34  12 1894.51 200.053   2
  -2  34  12 2242.06 207.774   2
  -2  34  12 1898.41 216.325   3
  -2  34  14 139.301 171.952   3
  -2  34  14 110.252 172.921   2
  -2  34 -14 236.132 243.311   3
   2  34  14-67.2940 162.746   2
   2  34 -14-12.9997 194.093   2
  -2  34 -14 158.485 189.877   2
  -2  36   0 144.866 195.205   3
   2  36   0-86.7604 170.537   2
  -2  36   0 118.780 177.797   2
  -2  36  -2 2985.63 236.484   2
  -2  36   2 3218.71 241.911   2
   2  36   2 2915.79 223.607   2
  -2  36  -2 3150.98 265.042   3
  -2  36   2 2864.78 261.649   3
  -2  36  -4 26.3162 208.396   3
  -2  36   4-95.6028 176.848   2
   2  36  -4-69.3018 177.007   2
   2  36   4-83.2078 165.890   2
  -2  36   4 77.2171 184.930   3
  -2  36  -4 99.0715 174.396   2
   3  -1   1 6238.43 163.848   4
   3  -1   1 6062.15 191.355   1
   3  -1   1 6398.33 167.923   5
   3   1  -1 6360.04 170.908   5
  -3  -1  -1 6829.32 161.270   2
  -3   1   1 5841.38 165.695   3
  -3   1  -1 6176.03 170.174   2
   3   1   1 6337.69 158.563   4
   3  -1  -1 5969.70 165.346   4
   3  -1  -1 6303.74 199.719   1
   3   1   1 6365.18 167.024   5
  -3  -1   1 6245.92 165.016   2
  -3   1   1 6589.30 174.360   2
   3   1  -1 5957.57 161.490   4
   3  -1  -1 6473.90 171.750   5
   3   1  -1 6093.78 193.618   1
   3   1   1 6047.30 184.619   1
  -3   1   3 359687. 8421.63   3
  -3   1  -3 354591. 8425.19   2
  -3  -1   3 363351. 8414.60   3
   3   1  -3 355483. 8445.05   1
   3  -1   3 364863. 8428.33   5
   3   1   3 362745. 8416.98   4
  -3   1   3 364130. 8432.04   2
   3  -1   3 369376. 8423.03   4
  -3  -1   3 369010. 8425.68   2
   3  -1  -3 363341. 8454.10   1
   3   1   3 364607. 8429.35   1
   3   1   3 368952. 8427.11   5
   3  -1  -5 15830.7 437.266   1
  -3   1   5 17085.9 404.427   3
  -3   1  -5 15985.3 407.225   2
  -3  -1   5 16204.5 397.642   3
   3  -1   5 16743.7 403.825   4
  -3  -1  -5 15811.3 395.168   2
   3  -1   5 17359.9 412.267   5
   3   1   5 15221.4 398.221   1
   3   1   5 16730.0 408.868   5
  -3   1   5 17626.7 414.956   2
   3   1   5 16449.2 398.170   4
  -3  -1   5 17225.7 410.723   2
   3   1  -5 15774.0 428.494   1
   3  -1  -7 23470.9 607.200   1
  -3   1   7 23892.0 572.299   3
   3   1  -7 22370.7 597.590   1
   3   1   7 23055.4 578.666   5
  -3   1  -7 23855.4 578.901   2
  -3  -1   7 23382.4 577.189   2
   3  -1   7 22356.9 579.060   5
  -3  -1   7 22656.6 567.070   3
  -3  -1  -7 23821.3 566.740   2
   3  -1   7 22961.1 570.355   4
  -3   1   7 24483.4 582.512   2
   3   1   7 24054.2 567.466   4
  -3   1  -9 1302.78 95.8741   2
  -3  -1  -9 1412.41 84.8217   2
  -3   1   9 1417.42 84.5853   3
   3  -1   9 1318.04 87.3806   5
  -3   1   9 1261.31 91.0494   2
   3  -1   9 1275.85 77.2419   4
   3   1   9 1444.77 90.2012   5
  -3  -1   9 1450.87 90.9164   2
   3  -1  -9 1316.64 120.787   1
   3   1   9 1408.47 77.1537   4
  -3  -1   9 1216.97 79.6670   3
   3   1  -9 1260.08 112.588   1
   3  -1  11 7255.17 232.691   5
  -3   1  11 7163.55 229.880   2
  -3   1  11 6714.20 221.647   3
   3   1  11 7178.70 231.475   5
  -3  -1  11 7465.96 231.740   2
  -3   1 -11 7590.31 208.383   1
  -3  -1  11 7470.60 224.607   3
   3   1  11 7295.67 215.672   4
   3   1 -11 6675.13 256.157   1
   3  -1 -11 6746.43 263.119   1
   3  -1  11 7315.08 219.143   4
  -3  -1 -11 6881.18 188.911   1
  -3  -1 -13 32540.7 770.246   1
  -3  -1  13 31952.4 805.990   2
   3  -1 -13 30719.2 831.876   1
  -3   1  13 32383.1 803.633   3
  -3   1  13 31965.1 808.616   2
  -3  -1  13 32103.0 802.281   3
  -3   1 -13 32603.0 782.625   1
   3   1 -13 31503.8 832.539   1
   3  -1  15 125424. 2955.26   5
   3   1  15 122874. 2952.02   5
  -3  -1 -15 125612. 2902.15   1
   3  -1  15 131624. 2936.81   4
  -3   1 -15 118517. 2913.63   1
   3   1  15 122576. 2927.93   4
  -3   1  17 135208. 3210.32   3
  -3   1 -17 136783. 3184.89   1
  -3   1  17 131300. 3232.14   5
   3  -1 -17 135420. 3236.45   1
  -3  -1 -17 137970. 3175.18   1
   3  -1  17 134615. 3229.34   5
  -3   1  17 133504. 3210.44   2
   3   1 -17 132685. 3232.63   1
  -3  -1  17 134078. 3235.86   5
   3   1  17 135852. 3229.50   5
   3  -1  17 139389. 3205.71   4
   3   1  17 135409. 3198.75   4
  -3  -1  17 135331. 3215.77   4
  -3   1  19 18296.2 503.132   3
   3  -1  19 18640.9 492.079   4
  -3  -1  19 18007.0 528.153   5
   3   1  19 16833.2 482.567   4
  -3   1 -19 17312.0 470.324   1
   3   1  19 17093.5 512.294   5
   3  -1  19 16642.6 511.637   5
  -3   1  19 17531.7 527.141   5
  -3  -1  19 17532.2 498.051   4
   3   1 -19 17037.5 519.937   1
   3  -1 -19 18384.6 536.511   1
  -3   1  19 18029.2 501.187   2
  -3  -1  21 922.533 139.779   4
   3  -1  21 956.044 149.908   5
  -3  -1  21 996.827 171.082   5
   3  -1  21 1113.86 127.233   4
   3  -1 -21 792.637 180.547   1
   3   1  21 739.277 152.334   5
   3   1 -21 1051.64 171.526   1
   3   1  21 946.965 124.923   4
  -3   1  21 743.935 166.963   5
   3   1 -23 12643.4 435.579   1
   3  -1  23 12686.2 425.126   5
   3   1  23 12316.7 426.438   5
  -3   1  23 12751.9 444.882   5
   3  -1 -23 12295.9 433.277   1
  -3  -1  23 12843.0 442.772   5
   3   1  23 13562.4 396.502   4
  -3   1  23 12558.2 406.089   4
  -3  -1  23 11818.0 399.823   4
   3  -1  23 13009.5 401.074   4
   3   1  25 17719.1 573.540   5
   3   1 -25 18862.8 583.541   1
   3  -1 -25 18031.4 579.479   1
  -3  -1  25 18259.5 588.373   5
  -3   1  25 18767.8 550.068   4
   3  -1  25 20139.7 550.844   4
   3  -1  25 18217.5 575.578   5
   3   1  25 18639.4 536.767   4
  -3   1  25 18086.4 585.549   5
  -3  -1  25 18828.7 554.721   4
  -3   1  27 5963.42 273.034   4
   3  -1  27 5512.40 289.796   5
   3  -1  27 5934.99 266.060   4
  -3   1  27 5966.22 324.017   5
   3  -1 -27 5394.09 310.059   1
   3   1  27 6021.10 255.413   4
  -3  -1  27 5416.49 265.540   4
   3   1  27 5604.05 297.257   5
  -3  -1  27 6128.84 316.715   5
   3   1 -27 5320.77 304.627   1
  -3   1  29 1605.97 199.004   4
   3   1  29 1397.17 205.204   5
   3   1 -29 1279.88 234.851   1
   3  -1  29 1389.81 204.618   5
  -3  -1  29 1344.67 228.075   5
  -3   1  29 1963.13 235.715   5
   3  -1  29 1555.53 181.191   4
   3   1  29 1260.54 173.894   4
  -3  -1  29 1608.19 192.387   4
  -3  -1  31 80.0456 171.722   4
  -3   1  31-92.3382 177.283   4
   3  -1  33 2686.64 210.194   4
  -3   1  33 3327.64 244.161   4
   3  -1  33 2874.89 250.698   5
  -3  -1  33 3736.09 273.676   5
   3   1  33 3003.50 253.331   5
  -3   1  33 3173.91 280.184   5
   3   1  33 3086.74 224.945   4
  -3   1  35 10771.1 452.511   5
   3   1  35 10214.5 439.805   5
   3  -1  35 9764.39 428.898   5
  -3  -1  35 10866.2 451.093   5
   3  -1  35 11243.5 398.919   4
   3   1  35 10597.1 396.287   4
  -3  -1  35 11216.9 427.030   4
  -3   1  35 11075.2 417.053   4
   3  -1  37 3496.25 285.508   5
  -3   1  37 4398.47 273.433   4
   3   1  37 4474.36 257.917   4
  -3   1  37 4414.10 316.065   5
  -3  -1  37 4476.88 320.321   5
  -3  -1  37 4055.54 276.550   4
   3  -1  37 4175.49 260.389   4
   3   1  37 3558.01 287.648   5
   3   1  39 1521.99 205.250   4
  -3  -1  39 1845.05 226.037   4
  -3   1  39 1182.06 227.800   4
  -3  -1  39 1407.22 254.911   5
  -3   1  39 1841.53 258.245   5
   3   1  39 1700.65 244.478   5
   3  -1  39 1457.10 233.592   5
   3  -1  39 1406.61 207.785   4
   3   3  -1 29762.9 742.442   4
  -3   3  -1 32018.2 761.072   2
   3  -3  -1 31460.6 755.296   4
  -3   3   1 31273.5 759.371   3
   3   3   1 32877.9 750.435   5
  -3   3  -1 30713.8 768.700   3
   3  -3   1 32784.4 753.722   5
   3   3   1 31503.4 757.173   1
   3   3  -1 31631.4 766.630   1
   3  -3   1 32249.9 753.361   4
   3  -3  -1 32393.5 755.944   5
   3   3  -1 31832.2 754.565   5
  -3   3   1 32072.4 760.828   2
  -3  -3   3 10299.4 252.285   4
  -3   3  -3 10101.6 265.346   2
   3  -3   3 9943.69 257.862   5
   3   3   3 10625.4 253.455   1
   3   3   3 10001.0 254.331   5
   3  -3   3 9390.83 255.250   4
  -3   3  -3 9906.22 287.973   3
   3   3  -3 9767.22 275.119   1
  -3   3   3 10237.1 266.284   2
   3  -3  -3 10171.1 290.508   1
  -3   3   3 9780.13 259.076   3
  -3   3   5 199068. 4474.93   3
  -3   3  -5 198023. 4483.24   2
   3  -3   5 191331. 4477.34   5
   3  -3   5 199788. 4473.16   4
   3  -3  -5 196129. 4507.42   1
   3   3  -5 205376. 4498.55   1
   3   3   5 197635. 4472.64   5
  -3   3   5 196044. 4481.73   2
  -3  -3   5 197981. 4472.73   4
   3   3   5 193002. 4455.87   4
   3  -3  -7 15249.8 435.817   1
  -3   3  -7 16108.7 414.993   2
   3  -3   7 15821.8 407.558   5
   3   3   7 16173.5 403.922   5
  -3   3   7 16198.0 412.810   2
   3   3   7 15857.4 385.791   4
   3  -3   7 15547.6 400.267   4
  -3   3   7 16003.1 404.393   3
   3   3  -7 14970.9 422.554   1
  -3  -3   7 15989.9 403.214   4
  -3   3  -9 54924.0 1267.33   2
   3  -3  -9 51172.5 1289.69   1
  -3   3   9 51856.2 1253.90   3
  -3  -3   9 54446.7 1257.72   4
   3   3   9 51476.8 1257.10   5
   3   3  -9 52783.1 1277.73   1
  -3   3   9 52744.0 1262.16   2
   3  -3   9 51881.5 1254.30   4
   3  -3   9 50983.7 1259.99   5
   3   3   9 52039.6 1238.62   4
   3  -3 -11 1167.25 160.002   1
   3   3  11 745.883 102.644   5
  -3   3 -11 878.453 102.500   1
  -3   3  11 898.133 105.421   3
   3  -3  11 571.857 103.248   5
  -3  -3 -11 953.015 92.9928   2
  -3  -3  11 920.349 106.385   4
  -3   3  11 848.111 109.596   2
   3   3 -11 991.943 142.751   1
   3   3  11 970.604 84.1464   4
   3  -3  11 832.925 94.6237   4
  -3   3 -13 72903.3 1508.94   1
   3  -3 -13 70412.6 1556.98   1
  -3  -3  13 69667.5 1524.38   4
  -3  -3  15 112725. 2809.54   5
   3   3  15 122816. 2811.68   5
  -3   3  15 121202. 2797.52   3
  -3   3  15 120000. 2796.48   2
   3  -3  15 120425. 2813.82   5
  -3   3 -15 124246. 2783.45   1
   3   3 -15 117930. 2814.84   1
  -3  -3 -15 111830. 2747.49   1
   3  -3  15 117976. 2792.50   4
   3   3  15 122042. 2779.52   4
   3   3 -17 39144.0 1010.70   1
  -3   3  17 39433.7 988.687   3
  -3   3 -17 39314.9 973.014   1
   3  -3 -17 39293.2 1019.93   1
  -3  -3  17 38719.5 1014.37   5
   3  -3  17 38728.4 983.561   4
   3  -3  17 39414.1 1007.58   5
  -3   3  17 36322.1 1004.81   5
   3   3  17 40239.7 1008.48   5
  -3   3  17 40126.6 990.215   2
  -3  -3  17 39023.8 991.853   4
   3   3  17 41161.0 975.943   4
  -3   3  19 12171.5 365.776   2
   3   3 -19 10914.1 385.443   1
   3   3  19 11081.9 346.690   4
  -3   3 -19 12070.0 349.816   1
   3  -3  19 12057.1 381.199   5
   3  -3 -19 12068.0 400.001   1
  -3   3  19 11938.1 368.177   3
  -3  -3  19 11258.1 390.932   5
  -3   3  19 11554.6 398.078   5
  -3  -3  19 11735.4 368.029   4
   3   3  19 11153.9 377.835   5
   3  -3  19 11822.5 356.077   4
  -3  -3  21 974.267 143.980   4
  -3   3  21 1033.37 145.614   3
   3  -3 -21 1041.58 189.254   1
   3   3 -21 835.233 175.573   1
   3   3  21 1083.24 153.999   5
  -3   3  21 990.976 166.984   5
  -3   3  21 1099.15 144.862   2
   3  -3  21 1336.38 154.154   5
   3   3  21 1094.79 125.216   4
  -3  -3  21 1008.00 166.586   5
  -3   3 -21 1156.77 137.844   1
   3  -3  21 1111.16 132.549   4
   3  -3  23 11859.7 367.890   4
  -3  -3  23 11340.0 409.410   5
   3  -3 -23 11556.3 422.954   1
   3  -3  23 11207.3 395.002   5
  -3   3  23 11093.9 373.424   2
   3   3  23 11011.7 400.981   5
  -3   3  23 11717.1 418.171   5
  -3   3  23 11299.4 380.697   3
   3   3  23 11523.0 358.523   4
  -3  -3  23 11236.4 377.812   4
   3   3 -23 10612.0 401.884   1
   3   3  25 10967.6 357.679   4
   3   3 -25 10165.2 409.330   1
   3   3  25 10625.1 397.189   5
   3  -3  25 10975.4 361.931   4
  -3  -3  25 10761.9 412.490   5
   3  -3  25 10674.6 391.003   5
  -3   3  25 10537.4 410.118   5
   3  -3 -25 11028.9 415.695   1
  -3  -3  25 10392.5 377.409   4
   3   3 -27 7184.96 344.623   1
   3  -3 -27 6833.49 336.633   1
  -3  -3  27 6271.70 328.491   5
   3  -3  27 6845.14 318.756   5
   3   3  27 6497.63 321.537   5
  -3   3  27 6695.97 346.820   5
   3   3  27 7346.46 284.967   4
   3  -3  27 7136.87 297.150   4
  -3  -3  27 6753.42 299.729   4
  -3   3  27 7188.91 296.818   4
  -3  -3  29 1067.80 179.862   4
  -3   3  29 1129.32 176.140   4
  -3  -3  29 949.461 211.217   5
   3   3  29 1009.52 174.969   4
   3  -3  29 1251.52 198.329   5
  -3   3  29 1336.93 232.567   5
   3   3 -29 1556.39 232.312   1
   3  -3  29 1099.98 168.077   4
   3   3  29 872.835 211.590   5
  -3  -3  31 48.3962 167.037   4
  -3   3  33 3437.23 306.494   5
   3   3  33 3975.08 279.874   5
   3  -3  33 3710.01 232.318   4
   3  -3  33 3884.59 267.446   5
   3   3  33 3523.68 226.836   4
  -3   3  33 3630.08 259.469   4
  -3  -3  33 3756.60 284.633   5
  -3   3  35 1910.45 217.318   4
  -3  -3  35 2274.17 251.720   5
  -3   3  35 2573.49 272.815   5
  -3  -3  35 2659.95 237.562   4
   3  -3  35 2495.29 244.362   5
   3  -3  35 2244.91 211.473   4
   3   3  35 2266.03 240.222   5
   3   3  35 2018.59 208.140   4
   3   3  37 9728.40 379.389   4
   3   3  37 8969.52 415.860   5
  -3  -3  37 9011.83 428.872   5
  -3   3  37 9611.92 391.550   4
  -3   3  37 9436.11 431.761   5
   3  -3  37 9547.98 379.887   4
  -3  -3  37 9699.10 404.510   4
   3  -3  37 8923.16 408.410   5
  -3   3  39 1333.25 249.984   5
   3   3  39 1689.61 243.665   5
  -3  -3  39 1858.37 269.317   5
   3  -3  39 1339.85 227.406   5
  -3   3  39 1878.96 232.847   4
   3  -3  39 1379.81 210.479   4
   3   3  39 1633.87 213.445   4
  -3  -3  39 1667.73 236.758   4
   3  -5   1 2878.26 87.1123   5
  -3   5  -1 2782.97 103.379   2
   3   5   1 2769.23 77.2820   3
   3   5   1 2746.15 81.7784   5
   3  -5  -1 2749.81 88.8052   5
   3  -5  -1 2690.17 92.5891   4
   3   5   1 2665.61 95.7412   1
  -3   5   1 2723.91 101.112   2
   3   5  -1 2704.12 103.280   1
   3  -5   1 2730.71 91.3237   4
  -3   5   1 2797.45 104.000   3
  -3   5  -1 2599.70 113.226   3
   3   5  -1 2483.07 72.3477   4
   3   5   3 85606.2 1979.00   3
  -3   5  -3 86521.2 2000.78   2
  -3   5   3 86608.3 1997.17   2
  -3   5   3 84640.4 1994.77   3
   3   5   3 83009.6 1980.65   1
   3   5   3 84147.3 1978.27   5
   3   5  -3 83305.5 1982.65   3
  -3  -5   3 85839.3 1974.46   4
   3  -5   3 85326.3 1988.99   4
   3   5  -3 82515.9 2000.41   1
   3  -5   3 85427.4 1986.87   5
  -3   5  -3 83911.9 2021.61   3
   3   5   5 6165.98 172.763   3
  -3   5   5 6358.46 183.659   3
   3  -5  -5 6059.32 216.870   1
  -3   5  -5 6354.21 193.793   2
   3   5  -5 6368.43 196.518   1
   3  -5   5 6183.65 177.531   5
   3   5   5 6239.92 169.591   5
   3  -5   5 6231.49 176.372   4
  -3   5  -5 5965.16 223.285   3
  -3  -5   5 6252.34 172.057   4
  -3   5   5 5963.10 185.907   2
   3   5   5 6056.30 159.287   1
   3   5   7 135255. 3029.78   3
  -3   5   7 127226. 3034.39   3
   3   5  -7 126778. 3050.26   1
  -3   5  -7 131715. 3046.65   2
   3  -5  -7 127754. 3068.86   1
   3  -5   7 130407. 3035.18   5
   3  -5   7 129842. 3031.77   4
   3   5   7 130801. 3027.56   5
  -3   5   7 128685. 3038.48   2
  -3  -5   7 135206. 3031.00   4
   3   5   7 125759. 3006.35   2
  -3  -5   9 304.984 84.9946   4
   3   5  -9 255.172 108.767   1
   3  -5  -9 441.954 136.721   1
  -3   5   9 293.643 83.6805   3
   3  -5   9 257.186 76.8121   5
   3   5   9 333.651 55.8607   2
   3   5   9 324.362 72.9161   5
   3   5   9 260.074 85.9112   3
  -3   5  -9 204.070 111.758   2
   3  -5   9 217.338 72.6336   4
  -3   5   9 322.040 90.7612   2
   3   5  11 12516.1 354.400   3
  -3   5  11 12281.3 357.364   2
  -3  -5  11 13054.0 356.556   4
   3   5  11 12186.7 326.356   2
  -3   5 -11 13278.4 359.457   1
   3  -5 -11 12066.3 399.683   1
  -3   5  11 12541.5 352.491   3
   3  -5 -13 61043.0 1568.74   1
   3  -5  13 65916.0 1544.49   5
  -3  -5  13 62701.2 1533.81   4
   3   5  13 63794.1 1538.73   5
  -3   5  15 24244.4 640.956   3
   3   5 -15 23598.9 658.358   1
   3   5  15 24823.4 618.437   2
   3   5  15 25516.4 644.402   3
  -3   5 -15 23445.1 632.146   1
   3  -5  15 25049.2 656.130   5
  -3   5  15 24999.1 641.307   2
  -3  -5  15 24638.3 663.221   5
   3  -5  15 25643.4 641.390   4
  -3  -5  15 22777.1 639.407   4
   3   5 -17 31599.6 863.215   1
  -3   5  17 35069.6 864.954   5
   3  -5  17 34122.1 865.472   5
  -3   5 -17 32362.4 838.160   1
   3   5  17 32660.8 859.432   5
   3  -5  17 32296.0 839.680   4
  -3   5  17 32527.7 842.502   2
   3   5  17 33662.4 824.139   4
  -3   5  17 32543.2 843.373   3
   3  -5 -17 32799.7 878.024   1
  -3  -5  17 33808.6 871.411   5
  -3   5  19 8723.72 298.376   3
   3  -5  19 8333.20 288.838   4
   3   5  19 8616.46 314.898   5
   3  -5 -19 9112.69 341.708   1
  -3   5  19 9035.51 333.507   5
   3  -5  19 8572.01 312.604   5
  -3  -5  19 8613.65 323.762   5
  -3   5  19 9026.51 297.064   2
  -3  -5  19 8538.45 301.377   4
   3   5 -19 8629.77 322.355   1
   3   5  19 8685.85 276.782   4
   3   5  21 257.882 108.472   4
  -3  -5  21 263.294 154.544   5
  -3   5  21 130.607 126.416   3
   3  -5  21 277.940 140.421   5
   3   5 -21 80.9414 157.922   1
   3   5  21 184.085 138.949   5
  -3   5  21 25.1082 157.691   5
   3  -5 -21 188.854 178.540   1
  -3  -5  21 144.040 128.568   4
  -3   5  21 223.514 132.527   2
   3  -5  21 309.381 121.354   4
   3   5 -23 8976.80 356.415   1
  -3   5  23 8929.49 323.413   3
  -3  -5  23 8430.60 323.867   4
  -3   5  23 8633.07 314.703   2
   3  -5 -23 9253.53 369.755   1
   3   5  23 8257.57 343.355   5
  -3  -5  23 9375.24 357.227   5
  -3   5  23 8923.68 365.246   5
   3  -5  23 9040.33 338.624   5
   3  -5  23 8593.75 311.041   4
   3   5  23 8534.09 296.158   4
   3   5 -25 10057.7 401.556   1
  -3   5  25 10102.4 365.820   3
  -3   5  25 10595.5 403.735   5
   3   5  25 10751.6 342.234   4
  -3   5  25 10248.1 358.386   2
   3  -5  25 9737.91 380.900   5
   3  -5 -25 9854.81 400.508   1
   3   5  25 9642.44 383.930   5
  -3  -5  25 9445.05 361.525   4
   3  -5  25 10407.9 352.023   4
  -3  -5  25 9463.37 397.792   5
  -3   5  27 6315.38 289.917   3
  -3   5  27 6490.33 278.430   2
   3  -5  27 5935.42 275.731   4
   3  -5  27 6345.98 305.492   5
   3   5  27 6237.40 265.871   4
   3   5 -27 5878.01 321.518   1
   3   5  27 6294.13 313.923   5
  -3  -5  27 6598.94 321.609   5
  -3   5  27 6978.34 335.414   5
  -3  -5  27 5525.04 279.555   4
  -3   5  29 7352.36 307.722   4
  -3  -5  29 7311.27 318.392   4
   3   5  29 6859.32 292.481   4
  -3  -5  29 7552.94 355.496   5
   3  -5  29 6673.21 323.956   5
   3   5  29 6718.86 339.660   5
  -3   5  29 7528.56 361.201   5
   3  -5  29 7401.08 303.138   4
   3   5 -29 6935.77 347.167   1
   3   5  31 94.2678 150.093   4
   3   5 -31-40.4286 211.879   1
  -3  -5  31 141.052 193.717   5
   3  -5  31-62.7931 178.085   5
  -3  -5  31 84.1146 168.951   4
   3   5  33 1403.89 181.611   4
  -3   5  33 2011.35 263.526   5
   3   5  33 2159.86 239.241   5
   3  -5  33 2001.08 223.130   5
  -3  -5  33 1932.87 242.492   5
   3  -5  33 1819.78 193.815   4
  -3   5  33 1847.47 210.648   4
   3  -5  35 7805.13 331.106   4
   3   5  35 7504.25 377.216   5
   3  -5  35 6774.17 353.659   5
  -3  -5  35 7652.83 381.296   5
  -3   5  35 7748.74 391.139   5
  -3  -5  35 7792.71 361.969   4
   3   5  35 7670.28 322.676   4
  -3   5  35 7783.07 338.641   4
   3   5  37 2208.97 250.675   5
  -3   5  37 2118.87 267.193   5
  -3  -5  37 2303.19 275.825   5
   3  -5  37 1998.61 240.579   5
  -3  -5  37 2359.97 244.500   4
   3   5  37 2230.57 210.993   4
   3  -5  37 1928.00 217.437   4
  -3   5  37 2634.63 236.604   4
  -3   7   1 2565.78 107.434   2
  -3   7  -1 2531.71 109.700   2
   3   7   1 2599.32 82.9116   3
   3  -7  -1 2606.50 87.1837   5
   3   7   1 2638.43 80.2702   5
  -3   7   1 2617.78 111.904   3
   3   7  -1 2864.97 83.4747   3
   3   7  -1 2207.05 69.9869   4
   3  -7   1 2724.49 86.4037   5
   3   7   1 2595.86 101.710   1
   3   7  -1 2444.54 106.855   1
   3  -7   1 2729.58 96.1644   4
   3  -7  -1 2646.15 97.6979   4
  -3   7  -1 2524.84 118.972   3
  -3   7   3 8965.99 254.400   2
  -3   7  -3 9259.85 285.042   3
   3   7   3 9245.59 227.655   5
  -3   7  -3 8851.03 261.525   2
   3  -7   3 9371.67 240.658   5
   3   7  -3 9095.19 243.505   3
   3  -7  -3 8964.06 250.581   4
   3   7   3 9078.10 236.339   3
   3  -7   3 8916.27 243.794   4
   3   7   3 9086.28 242.328   1
  -3   7   3 8485.25 253.278   3
   3   7  -3 9246.45 262.832   1
   3   7  -5 157956. 3733.39   1
   3   7   5 162855. 3708.27   3
  -3   7   5 155557. 3721.64   3
  -3  -7   5 162217. 3702.37   4
   3   7   5 156998. 3699.41   1
  -3   7  -5 153638. 3761.67   3
   3   7  -5 160652. 3730.53   3
   3   7   5 159679. 3701.12   5
   3  -7   5 158995. 3713.74   4
  -3   7   5 158747. 3723.30   2
   3  -7   5 159982. 3712.40   5
  -3   7  -5 155614. 3730.99   2
   3   7  -7 4966.52 192.855   1
  -3   7  -7 4875.50 192.098   2
   3  -7   7 5245.40 166.015   5
   3   7   7 5102.66 153.094   5
  -3   7   7 4525.70 172.696   2
   3   7   7 4749.95 160.400   3
  -3  -7   7 4941.43 157.604   4
  -3   7   7 5103.08 174.088   3
   3  -7  -7 4268.30 212.238   1
  -3   7  -7 4277.79 238.954   3
   3  -7   7 4904.48 162.401   4
   3   7   9 33425.4 809.334   3
  -3   7   9 32084.8 813.679   3
   3  -7   9 32889.7 812.427   5
   3   7  -9 32677.8 833.930   1
  -3   7  -9 32951.3 831.816   2
   3  -7   9 31406.6 808.414   4
  -3   7   9 32701.3 815.254   2
   3   7   9 31885.3 801.331   5
   3   7   9 33186.6 780.993   2
   3  -7  -9 33239.6 858.178   1
  -3  -7   9 33813.6 808.088   4
   3   7  11 3007.77 150.331   3
   3   7  11 3197.89 146.437   5
  -3   7 -11 2865.45 165.366   1
   3  -7 -11 2790.37 207.127   1
   3   7  11 2767.39 116.157   2
  -3  -7  11 3260.43 152.507   4
  -3   7  13 17615.4 492.756   3
  -3   7 -13 17272.1 495.994   1
   3   7 -13 18424.4 517.749   1
   3  -7  13 18597.1 496.192   4
  -3   7  13 19165.5 497.447   2
   3   7  13 17715.0 492.882   5
  -3  -7  13 18476.2 496.505   4
   3  -7  13 19157.2 502.892   5
   3  -7  15 48547.5 1227.79   5
  -3   7  15 49879.1 1219.16   2
   3  -7  15 49417.8 1217.11   4
  -3  -7  15 48891.7 1222.56   4
  -3  -7  15 51346.4 1241.10   5
   3   7  15 49951.0 1191.40   2
   3   7  15 48838.5 1218.67   3
   3   7 -15 48095.8 1237.55   1
  -3   7  15 49557.6 1218.56   3
   3   7  17 22498.8 598.697   3
  -3   7  17 20738.8 588.758   3
   3   7 -17 21607.7 615.298   1
   3  -7 -17 22139.5 641.473   1
  -3  -7  17 22680.6 617.640   5
   3  -7  17 22812.7 593.592   4
   3   7  17 21666.2 567.157   2
  -3   7  17 22080.6 590.388   2
   3  -7  17 21082.2 604.279   5
   3   7  17 21501.9 605.589   5
  -3   7  19 7813.59 278.948   3
   3  -7  19 7953.12 295.962   5
  -3   7  19 8116.10 315.963   5
   3   7  19 7754.37 295.531   5
  -3   7 -19 7680.58 288.074   1
  -3  -7  19 7193.26 303.164   5
   3   7  19 8017.91 287.344   3
   3  -7  19 8043.77 282.719   4
   3   7  19 7744.49 254.631   2
   3   7 -19 7478.04 309.220   1
  -3   7  19 7678.38 278.476   2
   3  -7 -19 8379.01 334.659   1
  -3  -7  19 7748.32 289.883   4
   3   7 -21 959.847 181.013   1
  -3   7 -21 1192.68 162.233   1
   3   7  21 1019.54 161.015   5
   3  -7 -21 789.412 204.128   1
   3  -7  21 1067.24 159.423   5
  -3   7  21 1018.86 143.981   3
  -3  -7  21 1002.37 166.825   5
  -3   7  21 849.138 134.895   2
   3  -7  21 1067.44 141.429   4
  -3   7  21 1127.32 180.854   5
  -3  -7  21 952.335 152.692   4
  -3   7 -23 8292.80 327.049   1
   3   7  23 8744.21 295.410   4
   3  -7  23 8635.10 313.481   4
  -3   7  23 8597.23 319.382   3
   3   7  23 8548.52 344.224   5
  -3  -7  23 9127.79 360.115   5
  -3   7  23 8783.60 360.909   5
  -3   7  23 8915.02 313.850   2
   3  -7 -23 8665.15 364.935   1
  -3  -7  23 8109.19 326.597   4
   3  -7  23 8539.50 337.402   5
   3   7 -23 8026.66 348.945   1
  -3   7  25 10507.0 369.579   3
  -3  -7  25 10229.1 376.811   4
   3  -7  25 10528.9 390.815   5
  -3   7  25 10517.8 359.731   2
  -3   7  25 9996.99 402.343   5
   3  -7 -25 10258.3 409.322   1
  -3  -7  25 10658.9 402.306   5
   3   7 -25 9700.78 395.992   1
   3   7  25 9471.69 387.636   5
   3   7  25 10240.4 338.913   4
   3  -7  25 10358.8 359.205   4
  -3  -7  27 31249.7 898.620   5
   3   7  27 31411.4 838.308   4
  -3   7  27 33269.6 870.446   3
   3  -7  27 30927.6 888.231   5
   3   7  27 31568.5 899.648   5
  -3   7  27 32687.8 917.977   5
  -3   7  27 32675.5 861.050   2
   3  -7  27 32102.9 863.305   4
  -3  -7  27 31254.9 877.328   4
   3   7 -27 31892.9 898.708   1
  -3   7  29 6621.55 302.723   3
  -3   7  29 7162.02 298.466   2
  -3  -7  29 6328.36 332.663   5
   3   7 -29 6119.05 338.162   1
  -3  -7  29 6148.95 299.476   4
   3   7  29 6252.12 331.971   5
  -3   7  29 7339.08 355.339   5
   3  -7  29 6102.84 288.959   4
   3   7 -31 248.208 220.021   1
  -3  -7  31 198.185 166.155   4
   3  -7  31 92.5035 174.648   5
  -3  -7  31 388.452 197.365   5
   3   7  31 183.818 147.145   4
  -3  -7  33 3623.03 280.871   5
   3  -7  33 3455.83 259.986   5
  -3   7  33 3891.14 297.842   5
   3   7  33 3574.46 226.126   4
  -3  -7  33 3466.06 251.136   4
   3  -7  33 3589.44 236.459   4
   3   7  33 3771.97 284.263   5
  -3   7  33 4115.71 253.244   4
   3   7  35 3954.77 296.649   5
   3  -7  35 3585.02 269.355   5
  -3  -7  35 3888.38 298.997   5
  -3   7  35 3607.53 309.493   5
   3  -7  35 3898.76 249.569   4
   3   7  35 3920.95 236.232   4
  -3   7  35 3142.99 235.766   4
  -3   7  37 3881.08 258.538   4
   3  -7  37 3673.46 263.272   4
   3  -7  37 3329.94 288.680   5
   3   7  37 2970.51 281.074   5
  -3  -7  37 4138.40 317.761   5
  -3   7  37 3725.85 309.040   5
   3   7  37 4009.66 242.690   4
  -3   9   1 172.026 84.9174   3
   3   9  -1 118.205 87.0767   1
   3  -9   1 125.916 41.3187   5
   3  -9  -1 91.5045 58.4159   4
   3   9   1 68.9192 52.6235   3
  -3   9  -1 191.102 81.0450   2
   3   9  -1 180.284 58.3956   3
   3   9  -1 99.6728 29.7502   4
  -3   9  -1 62.3165 97.8482   3
   3   9   1 87.7817 77.2177   1
   3  -9  -1 149.503 43.7244   5
  -3   9   1 51.6360 75.9297   2
   3  -9   1 213.322 58.5983   4
  -3   9   3 33164.4 811.384   2
  -3   9   3 31485.9 812.990   3
   3   9  -3 32781.3 819.828   1
  -3   9  -3 32648.4 818.844   2
   3   9  -3 32728.0 800.418   3
   3   9   3 33137.8 776.825   5
  -3   9  -3 31442.0 838.154   3
   3  -9   3 33222.5 790.702   5
   3  -9   3 33892.9 800.621   4
   3   9   3 33269.0 793.294   3
   3   9   3 33179.7 799.801   1
   3  -9  -3 31919.4 805.037   4
   3   9   5 26822.5 638.746   5
   3   9  -5 25936.7 684.595   1
   3   9   5 26714.0 655.830   3
   3  -9   5 27225.4 655.343   5
  -3   9   5 25982.3 668.880   2
   3  -9   5 26277.5 659.951   4
  -3   9   5 26184.0 671.835   3
  -3   9  -5 25571.4 715.029   3
  -3   9  -5 27109.4 684.700   2
  -3  -9   5 27198.6 642.396   4
   3   9   5 26535.9 652.967   1
   3   9  -5 27796.5 684.587   3
  -3   9   7 175578. 4224.85   3
   3   9   7 178901. 4213.05   3
  -3   9  -7 181409. 4238.42   2
   3   9   7 183389. 4200.01   5
   3   9  -7 181861. 4252.48   3
   3  -9   7 177411. 4214.98   4
   3  -9   7 179081. 4215.15   5
  -3  -9   7 183188. 4204.13   4
  -3   9  -9 17719.3 492.696   2
   3  -9  -9 17528.2 519.524   1
   3   9   9 18242.7 465.659   3
   3  -9   9 17561.5 465.716   5
   3  -9   9 17437.2 461.344   4
  -3  -9   9 18370.9 460.743   4
   3   9   9 17778.1 452.816   5
   3   9   9 16943.8 430.203   2
  -3   9  11 2500.22 145.596   3
   3   9  11 2352.36 125.667   5
  -3  -9  11 2506.21 155.951   5
   3   9  11 2139.88 100.889   2
  -3  -9  11 2372.47 133.566   4
  -3   9  11 2513.54 144.041   2
   3   9 -11 2313.70 168.156   1
   3   9  13 31803.5 773.470   3
  -3  -9  13 31366.2 789.203   5
  -3  -9  13 30263.9 771.572   4
  -3   9  13 31056.0 779.537   3
   3  -9  13 32156.4 783.426   5
   3   9  13 30276.4 768.745   5
  -3   9  13 30868.0 775.303   2
   3  -9  13 30878.5 771.013   4
   3   9 -13 30534.7 796.094   1
  -3   9  15 19028.6 522.376   3
   3   9  15 19475.1 521.875   3
  -3   9  15 20262.0 525.948   2
   3  -9  15 19624.0 532.928   5
   3  -9 -15 19170.1 575.904   1
   3  -9  15 19093.5 516.404   4
  -3   9 -15 19604.3 535.934   1
  -3  -9  15 18401.4 537.362   5
   3   9  15 18740.9 488.651   2
  -3  -9  15 17506.6 518.127   4
   3   9 -15 17998.0 543.206   1
  -3   9  17 30864.2 794.283   3
   3  -9 -17 29872.2 837.856   1
   3  -9  17 29563.9 800.468   5
   3   9  17 29649.6 797.723   5
  -3   9 -17 29918.5 798.902   1
  -3  -9  17 30435.7 812.559   5
   3   9  17 30021.4 758.002   2
  -3   9  17 30424.2 788.694   2
   3   9  17 30279.8 790.514   3
   3  -9  17 30937.3 792.436   4
   3   9 -17 30109.2 815.140   1
  -3   9  17 32597.0 807.986   5
   3   9 -19 243.567 153.633   1
   3   9  19 344.415 121.564   3
  -3  -9  19 447.261 152.056   5
  -3   9  19 503.234 128.504   3
   3  -9  19 425.861 145.455   5
   3  -9 -19 349.689 190.975   1
   3   9  19 415.640 131.448   5
  -3   9  19 437.625 157.088   5
  -3   9 -19 267.523 160.108   1
   3   9  19 304.198 102.542   2
  -3   9  19 440.511 123.791   2
   3  -9  19 431.955 133.348   4
  -3  -9  19 517.481 124.625   4
  -3  -9  21 544.712 168.952   5
  -3   9  21 433.147 139.285   3
  -3   9  21 628.648 174.091   5
   3  -9 -21 500.012 202.914   1
   3   9  21 385.226 141.031   3
   3  -9  21 452.903 151.307   5
   3   9  21 586.234 149.090   5
  -3   9  21 518.157 138.042   2
   3  -9  21 403.933 141.622   4
   3   9  21 363.152 115.070   2
  -3   9 -21 275.554 166.971   1
   3   9 -21 595.547 176.405   1
  -3  -9  21 509.321 147.245   4
  -3   9  23 2003.54 178.128   3
   3   9  23 1562.80 177.792   3
  -3  -9  23 1746.23 208.927   5
   3   9 -23 1732.63 218.674   1
   3  -9  23 1748.88 189.305   5
   3   9  23 1735.40 150.065   2
   3   9  23 1755.69 192.718   5
  -3   9 -23 1937.89 201.717   1
   3  -9 -23 1709.78 238.742   1
  -3   9  23 1981.88 170.127   2
  -3   9  23 1761.48 213.475   5
   3  -9  23 1962.30 174.386   4
  -3  -9  23 1586.85 174.128   4
  -3   9  25 41869.0 1119.94   3
  -3  -9  25 40994.3 1129.53   4
   3  -9  25 42537.1 1140.78   5
   3   9  25 44679.4 1098.07   4
  -3   9  25 44584.9 1116.45   2
   3   9  25 43057.3 1154.85   5
  -3  -9  25 44096.3 1156.61   5
  -3   9  25 45351.1 1174.92   5
   3  -9  25 42267.9 1122.88   4
   3   9 -25 44643.0 1159.86   1
   3  -9  27 24447.2 704.916   4
  -3   9  27 24936.5 710.129   3
   3   9 -27 25111.3 748.047   1
   3   9  27 24085.4 746.133   5
  -3  -9  27 25128.9 747.468   5
   3   9  27 25799.6 682.261   4
  -3   9  27 26465.9 773.243   5
  -3   9  27 25774.8 700.109   2
  -3  -9  27 23963.3 716.086   4
   3  -9  27 23872.6 723.689   5
   3  -9  29 1765.80 187.278   4
   3   9 -29 1527.91 242.747   1
   3   9  29 1631.84 218.360   5
  -3   9  29 1801.87 240.462   5
  -3   9  31 276.204 168.000   2
  -3   9  31 293.286 183.391   3
   3   9 -31 338.999 222.151   1
   3   9  31 246.366 202.212   5
   3  -9  31 162.286 181.848   5
  -3  -9  31 155.445 190.744   5
   3   9  31 68.8454 146.966   4
  -3   9  33 1664.31 254.412   5
  -3   9  33 2185.46 213.994   2
   3  -9  33 1724.91 218.550   5
   3   9  33 1664.17 236.527   5
  -3  -9  33 2266.15 249.882   5
  -3   9  33 2080.86 219.640   3
   3  -9  33 2026.83 215.376   4
   3   9  33 1814.10 186.755   4
  -3  -9  35 4076.75 299.265   5
   3   9  35 3651.87 290.385   5
  -3   9  35 4521.35 329.622   5
  -3   9  35 3730.74 260.356   4
   3  -9  35 4082.05 263.092   4
   3   9  35 4136.68 238.221   4
   3   9  37 2486.08 211.956   4
   3  -9  37 2408.49 253.808   5
   3  -9  37 2840.94 237.020   4
   3   9  37 2328.56 268.473   5
  -3   9  37 2956.47 289.173   5
  -3   9  37 2610.11 228.986   4
   3  11   1 1288.86 89.6896   3
   3  11   1 851.224 40.3505   4
  -3  11  -1 949.980 118.878   2
   3 -11   1 1080.38 64.1215   5
   3 -11  -1 1204.25 73.0764   5
   3 -11  -1 1113.78 93.6863   4
   3 -11   1 1022.80 88.5320   4
   3  11  -1 1184.34 57.1356   4
   3  11  -1 1208.33 125.997   1
   3  11  -1 1198.87 91.7828   3
   3  11   1 1172.08 117.806   1
   3  11   3 33835.7 828.728   3
   3  11  -3 34140.1 838.366   3
   3 -11   3 34870.0 834.797   4
   3 -11   3 34324.6 818.238   5
   3  11   3 35477.1 839.882   1
   3  11  -3 32831.8 853.385   1
   3  11   3 33472.3 802.929   5
   3 -11   5 263844. 6194.41   5
   3 -11   5 256243. 6201.54   4
   3  11  -5 263681. 6222.04   3
   3  11   5 268455. 6200.37   1
   3  11   5 269221. 6175.03   5
   3  11   5 271980. 6202.18   3
  -3  11   7 86267.4 1827.48   2
   3  11   7 79909.7 1788.23   5
   3  11   7 80679.8 1814.69   3
  -3  11  -7 80423.5 1887.73   3
   3 -11   7 81080.7 1815.33   4
   3 -11   7 81528.1 1809.95   5
  -3 -11   7 81681.1 1798.12   4
  -3  11   7 87008.3 1833.29   3
   3  11  -7 83444.2 1859.90   3
   3  11   9 3816.24 126.106   2
  -3  11   9 4259.79 176.882   2
   3  11   9 4281.13 142.115   5
  -3  11  -9 4571.59 279.631   3
   3  11  -9 4696.26 260.932   3
   3 -11   9 3907.04 159.221   4
  -3 -11   9 3985.01 177.218   5
  -3 -11   9 4302.47 153.725   4
   3 -11   9 3943.95 157.649   5
   3  11  -9 4369.87 201.694   1
  -3  11   9 4810.90 181.678   3
  -3  11  11 4082.39 182.609   3
   3  11  11 4075.16 154.074   5
  -3  11 -11 3970.06 289.064   3
  -3 -11  11 3781.48 162.086   4
   3  11 -11 4658.59 209.525   1
  -3  11  11 4229.63 179.297   2
   3  11  13 27264.6 663.809   2
  -3  11  13 27031.5 706.223   3
   3  11 -13 27419.0 723.971   1
   3  11  13 26800.1 696.259   3
   3 -11  13 26601.6 699.174   5
  -3  11 -13 26496.2 713.398   1
   3 -11  13 25684.6 690.170   4
   3  11  13 26998.6 689.360   5
  -3 -11  13 27345.4 712.432   5
  -3 -11  13 26713.8 695.175   4
  -3  11  13 27366.8 696.503   2
   3 -11 -13 27101.3 755.503   1
   3  11  15 41683.7 1045.04   3
   3 -11  15 43427.7 1059.38   5
  -3  11  15 41266.4 1048.66   3
  -3 -11  15 40257.4 1045.49   4
  -3 -11  15 40453.6 1060.42   5
   3  11 -15 42102.5 1072.50   1
  -3  11 -15 42375.7 1062.20   1
   3 -11 -15 42091.2 1104.70   1
   3  11  15 40915.9 1009.99   2
   3 -11  15 41489.8 1046.07   4
  -3  11  15 43102.7 1046.40   2
   3  11  17 6204.76 237.719   3
  -3  11  17 5329.58 246.021   5
   3 -11 -17 5760.11 300.453   1
  -3  11 -17 6685.20 303.250   1
   3  11  17 5988.29 238.520   5
  -3 -11  17 5914.77 258.871   5
   3 -11  17 5563.63 244.089   4
  -3  11  17 6074.82 236.697   3
  -3  11  17 5889.52 233.777   2
   3  11  17 5709.39 201.016   2
   3  11 -17 5573.39 259.413   1
  -3 -11  17 5813.89 241.135   4
   3 -11  17 5655.08 256.218   5
  -3  11  19 2560.38 177.708   3
  -3 -11  19 2424.40 199.761   5
  -3  11 -19 2553.64 214.117   1
   3 -11  19 2447.59 212.745   4
  -3  11  19 2665.63 171.780   2
   3  11  19 2504.53 179.599   5
   3  11 -19 2442.25 205.722   1
  -3  11  19 2716.05 206.266   5
   3 -11  19 2212.10 190.978   5
  -3 -11  19 2459.00 172.967   4
   3  11  19 2691.10 176.864   3
   3 -11 -19 2591.90 249.738   1
   3  11  19 2460.13 138.368   2
   3  11  21 215.150 140.389   3
   3  11  21 155.071 150.350   5
   3  11 -21 230.114 183.813   1
   3 -11 -21 186.834 211.590   1
  -3 -11  21 151.572 135.577   4
  -3  11  21 260.247 135.173   2
   3 -11  21 40.0644 130.920   4
  -3  11  21 13.4930 169.814   5
   3 -11  21 184.364 153.113   5
  -3  11 -21 136.672 169.790   1
   3  11  21 140.175 114.974   2
  -3  11  21 137.230 132.598   3
  -3 -11  21 6.25113 160.737   5
   3  11  23 17913.8 538.571   3
  -3  11  23 18136.2 536.187   3
  -3 -11  23 18191.3 566.449   5
   3 -11  23 17865.3 551.532   5
   3  11 -23 17382.6 566.317   1
   3  11  23 18014.6 560.578   5
  -3  11  23 17898.0 576.966   5
  -3  11 -23 18058.2 556.740   1
  -3  11  23 18005.1 524.280   2
   3 -11  23 17797.4 531.886   4
   3  11  23 18082.4 501.202   2
   3 -11 -23 17898.9 590.208   1
  -3  11  25 26276.3 793.166   5
   3  11  25 25321.7 772.903   5
   3 -11  25 27558.3 767.357   5
  -3  11  25 25968.1 728.750   2
  -3  11  25 27796.5 751.050   3
  -3  11 -25 27275.3 774.421   1
  -3 -11  25 26737.2 778.397   5
   3  11  25 28199.1 755.710   3
   3  11  25 27089.6 713.421   2
   3 -11  25 27674.9 753.446   4
   3  11 -25 25606.8 776.903   1
  -3  11  27 9590.04 360.786   3
   3 -11  27 9742.82 359.822   4
   3  11  27 8907.92 387.317   5
  -3  11  27 8165.35 399.153   5
  -3  11  27 9901.82 348.901   2
  -3 -11  27 8773.18 381.720   5
   3 -11  27 9388.61 377.710   5
   3  11  27 9644.87 327.590   2
   3  11 -27 9638.84 401.788   1
  -3  11  29 4887.47 314.242   5
   3  11  29 5315.44 312.759   5
   3  11 -29 5754.73 326.674   1
   3 -11  29 4860.28 263.365   4
   3 -11  31 77.0502 175.442   5
  -3  11  31 94.4165 168.366   3
   3  11  31-60.8973 154.403   4
   3  11  31 399.880 207.000   5
  -3  11  31-5.99228 165.121   2
  -3 -11  31 90.4871 205.666   5
  -3  11  33 2752.61 244.562   3
   3 -11  33 2833.70 251.591   5
   3  11  33 2775.50 271.137   5
  -3 -11  33 3039.92 268.705   5
  -3  11  33 3244.91 295.082   5
  -3  11  33 3010.14 236.946   2
   3  11 -33 2878.93 297.892   1
   3 -11  33 2865.46 229.872   4
   3  11  33 2943.40 205.633   4
  -3  11  35 3647.49 250.809   2
   3  11  35 3285.44 287.006   5
  -3 -11  35 3361.31 282.630   5
   3  11  35 3231.41 223.394   4
   3 -11  35 3586.09 269.359   5
   3 -11  35 3121.24 245.027   4
  -3  11  35 3661.11 265.368   3
  -3  11  35 3125.62 312.549   5
  -3 -11  37 2829.72 280.225   5
  -3  11  37 2468.05 289.819   5
   3 -11  37 2592.80 233.204   4
   3  11  37 2195.68 213.736   4
   3 -11  37 2660.74 252.270   5
  -3  11  37 2333.43 225.082   4
  -3  13   1 22832.4 594.136   3
   3  13   1 21239.7 527.735   4
  -3  13  -1 22662.0 604.974   3
   3 -13  -1 22242.7 546.365   5
  -3  13  -1 22886.9 583.887   2
   3  13   1 22282.5 561.344   3
   3 -13   1 21916.0 541.980   5
   3  13   1 21925.3 578.595   1
   3 -13   1 23559.2 572.440   4
  -3  13   1 22386.1 581.383   2
   3 -13  -1 22607.3 571.106   4
   3  13  -1 22006.0 563.526   3
  -3  13   3 92343.5 2009.34   3
  -3  13  -3 92598.4 2008.82   2
   3 -13   3 89230.3 1963.95   5
  -3  13   3 93897.2 2001.28   2
  -3  13  -3 90236.5 2034.11   3
   3 -13   3 92226.3 1988.59   4
   3  13   3 88687.0 1992.07   1
   3  13   3 92725.2 1985.38   3
   3  13  -3 90357.2 1992.91   3
   3  13   5 48797.2 1171.30   3
  -3  13   5 48663.2 1188.41   3
   3 -13   5 49136.4 1156.61   5
  -3  13  -5 48907.4 1228.85   3
   3  13  -5 48702.2 1194.01   3
   3 -13   5 47757.0 1168.46   4
  -3  13  -5 49342.9 1196.94   2
  -3 -13   5 47962.9 1160.39   5
  -3  13   5 50378.4 1184.20   2
   3  13   5 48499.2 1172.61   1
   3  13   5 46992.8 1131.78   5
   3  13  -5 50210.6 1202.95   1
  -3 -13   7 17263.6 432.054   5
  -3  13  -7 16339.2 459.529   2
   3  13   7 15063.2 391.454   2
  -3  13   7 17132.7 448.489   3
  -3  13   7 16478.7 440.157   2
   3  13   7 15952.4 391.534   5
   3 -13   7 16058.9 427.263   4
   3  13  -7 15972.5 476.912   3
  -3 -13   7 15212.3 403.261   4
   3  13  -7 17349.8 466.902   1
   3 -13   7 16145.2 417.015   5
  -3  13  -7 15302.1 500.330   3
   3  13   9 5725.15 170.408   2
   3  13  -9 6146.19 245.116   1
  -3 -13   9 5765.77 189.815   4
  -3  13  -9 6192.51 244.196   2
  -3  13  -9 6462.01 310.055   3
   3  13  -9 6235.13 294.110   3
  -3  13   9 6030.36 224.037   3
  -3 -13   9 5771.84 213.632   5
   3  13   9 6046.05 177.102   5
  -3  13   9 6260.06 221.075   2
  -3  13  11 1224.54 120.011   2
   3  13  11 1097.05 113.752   3
   3  13 -11 1330.09 156.057   1
  -3  13 -11 1246.65 227.813   3
   3 -13  11 950.332 103.648   5
   3  13  11 1078.08 86.4296   5
  -3  13  11 1215.54 120.408   3
  -3  13 -11 940.776 149.779   2
   3 -13  13 12055.5 357.997   4
  -3  13  13 12357.7 374.167   3
   3  13  13 11642.3 342.663   5
   3  13  13 12126.5 366.476   3
   3 -13 -13 11772.7 427.143   1
   3 -13  13 12141.0 362.333   5
  -3  13  13 12549.0 365.292   2
  -3  13 -13 11965.3 390.812   1
  -3  13 -13 12789.4 481.935   3
   3  13 -13 11254.1 451.359   3
  -3 -13  13 12188.7 376.864   5
   3  13 -13 12601.0 400.352   1
   3  13  13 12297.8 329.167   2
   3  13  15 37955.8 948.063   3
  -3  13  15 36701.4 951.672   3
  -3  13 -15 37696.1 970.051   1
  -3  13  15 36542.2 941.475   2
   3 -13  15 37423.5 951.671   5
  -3  13 -15 36070.3 1051.99   3
  -3 -13  15 37674.0 968.964   5
   3  13  15 37179.9 911.594   2
   3 -13  15 36977.8 944.676   4
   3 -13 -15 38806.3 1016.82   1
   3  13 -15 36692.9 983.257   1
  -3  13  17 12223.5 401.530   3
   3  13  17 13184.6 361.675   2
   3 -13  17 12668.6 407.636   5
  -3  13  17 11793.4 412.919   5
   3  13  17 11964.1 387.826   5
   3 -13 -17 14348.7 480.683   1
  -3 -13  17 13084.2 428.094   5
   3  13  17 12876.8 393.259   3
  -3  13  17 13473.0 395.166   2
   3  13 -17 12036.4 421.301   1
   3 -13  17 13516.9 398.798   4
  -3  13 -17 13589.9 427.826   1
   3  13  19 308.155 137.451   3
   3  13  19 431.961 138.252   5
   3 -13  19 364.763 140.273   5
  -3  13  19 304.714 136.022   3
  -3  13  19 350.840 166.179   5
   3 -13  19 261.733 134.310   4
  -3  13 -19 305.460 173.439   1
  -3 -13  19 81.3980 156.045   5
   3  13  19 412.106 105.839   2
   3  13 -19 309.096 169.958   1
   3 -13 -19 220.507 216.749   1
  -3  13  19 230.453 129.147   2
   3 -13  21 732.662 160.090   5
  -3  13  21 768.335 157.285   3
  -3 -13  21 714.690 182.831   5
  -3  13  21 814.889 189.373   5
   3  13  21 827.142 164.006   5
   3 -13  21 940.801 156.404   4
  -3  13 -21 797.592 195.943   1
   3  13  21 861.444 122.556   2
   3 -13 -21 583.099 232.178   1
  -3  13  21 590.848 147.095   2
   3  13  21 556.605 152.388   3
   3  13 -21 673.105 200.749   1
   3  13  23 13302.6 432.682   3
  -3  13  23 12567.9 428.220   3
   3  13  23 11468.6 441.046   5
  -3 -13  23 13285.5 462.475   5
  -3  13  23 13596.3 480.914   5
  -3  13 -23 13702.9 462.321   1
   3  13  23 13583.0 393.755   2
   3  13 -23 13593.9 472.048   1
  -3  13  23 13011.9 418.817   2
   3 -13  23 13434.4 430.867   4
   3 -13  23 13112.4 442.601   5
   3  13 -25 7802.56 367.006   1
   3  13  25 9154.79 338.314   3
  -3  13  25 7944.99 327.533   3
  -3  13  25 8025.80 373.551   5
  -3 -13  25 8421.02 361.271   5
   3 -13  25 7902.41 337.408   5
  -3  13  25 8579.81 320.976   2
  -3  13 -25 8431.65 359.960   1
   3  13  25 7939.23 354.499   5
   3 -13  25 8739.70 331.269   4
   3  13  25 8268.72 291.526   2
   3 -13  27 17142.8 545.434   5
  -3 -13  27 16274.2 556.324   5
   3  13  27 17354.8 495.900   2
  -3  13  27 17494.6 593.573   5
   3 -13  27 16170.1 526.598   4
   3  13 -27 17364.5 573.745   1
   3  13  27 16709.5 532.607   3
  -3  13  29 3707.21 288.006   5
   3  13  29 4018.95 249.747   3
  -3  13  29 3727.05 238.192   3
  -3  13  29 3789.06 231.535   2
   3 -13  29 3491.80 233.072   4
   3  13  29 4039.13 212.120   2
   3  13  31 71.7498 143.772   4
   3 -13  31 122.744 177.295   5
  -3 -13  31 91.5412 204.673   5
  -3  13  31 176.581 164.151   2
  -3  13  31 27.5441 170.260   3
   3  13 -31-8.58168 240.165   1
   3 -13  33 1627.51 196.687   4
   3  13 -33 1944.92 270.001   1
   3 -13  33 1317.96 208.430   5
  -3  13  33 1891.25 211.698   2
  -3  13  33 1712.00 257.459   5
   3  13  33 1325.41 169.565   4
  -3 -13  33 1469.53 232.574   5
  -3  13  33 1417.37 211.201   3
   3 -13  35 3334.00 263.005   5
  -3 -13  35 2865.11 273.371   5
  -3  13  35 3762.73 250.277   2
  -3  13  35 3219.18 263.107   3
   3  13  35 3422.19 218.779   4
   3 -13  35 3372.35 241.963   4
   3  15  -1 18068.7 460.576   3
   3  15  -1 18519.9 481.838   1
  -3  15   1 18470.8 477.438   2
  -3  15  -1 17785.6 478.133   2
   3  15   1 17830.5 456.400   3
  -3  15   1 17484.6 488.572   3
  -3  15  -1 17894.5 497.689   3
   3 -15  -1 17520.6 433.450   5
   3 -15   1 18384.9 463.668   4
   3 -15  -1 18354.8 464.630   4
   3 -15   1 17425.4 428.155   5
  -3 -15   3 36120.7 869.430   5
  -3  15   3 37212.7 920.125   2
   3  15  -3 37227.7 921.672   1
  -3  15  -3 36845.2 919.323   2
   3 -15   3 35341.5 868.485   5
   3  15   3 36964.4 897.358   3
   3 -15   3 35620.6 898.249   4
  -3  15  -3 34496.9 941.686   3
  -3  15   3 36597.3 920.264   3
   3  15  -3 36255.4 906.738   3
  -3  15   5 16305.1 463.506   3
   3 -15   5 16120.9 446.506   4
  -3  15  -5 16581.4 474.325   2
   3  15  -5 17305.2 484.923   1
   3 -15   5 16192.3 425.335   5
  -3 -15   5 17462.3 434.904   5
  -3  15   5 16982.8 461.710   2
   3  15  -5 16490.1 473.881   3
  -3  15  -5 16685.7 509.071   3
  -3  15   7 28438.9 696.870   2
   3 -15   7 25658.3 664.942   5
  -3  15  -7 27047.3 713.114   2
  -3  15   7 27645.8 702.638   3
   3  15  -7 26380.1 726.616   3
  -3 -15   7 27590.1 679.081   5
   3  15  -7 27154.8 717.311   1
  -3  15  -7 25921.9 752.809   3
   3 -15   7 25807.0 679.538   4
   3  15   9 4835.19 189.512   3
  -3  15  -9 4567.52 220.568   2
   3  15  -9 4483.41 220.587   1
  -3 -15   9 4977.64 190.562   5
  -3  15   9 4433.86 198.825   3
  -3  15   9 4791.26 195.370   2
  -3  15  -9 4045.85 263.182   3
   3  15 -11 536.331 144.275   1
   3 -15  11 639.283 95.4418   5
  -3  15  11 714.755 120.748   2
   3  15  11 511.592 78.7875   2
  -3  15  11 548.161 115.755   3
   3  15 -11 625.987 207.704   3
  -3  15 -11 585.883 146.963   2
  -3  15 -11 420.833 214.228   3
   3 -15  11 478.156 91.5450   4
   3  15  11 580.587 109.627   3
  -3  15  13 9959.80 308.825   2
   3  15  13 9826.95 309.463   3
  -3  15 -13 9882.76 422.768   3
   3 -15  13 9164.58 299.737   5
  -3 -15  13 9295.41 319.118   5
  -3  15  13 8674.48 308.110   3
   3  15 -13 8761.82 335.089   1
   3 -15  13 8999.83 295.166   4
   3  15  13 9487.16 270.523   2
   3  15 -13 8864.79 406.541   3
   3 -15 -15 9093.29 383.507   1
   3 -15  15 7967.62 286.818   4
  -3  15  15 8658.62 304.401   3
   3  15  15 8423.32 296.782   3
   3 -15  15 8473.05 291.416   5
  -3  15 -15 8352.47 324.470   1
  -3  15 -15 8081.55 425.357   3
   3  15 -15 8807.72 426.079   3
  -3 -15  15 8364.34 313.929   5
   3  15  15 8688.50 258.172   2
  -3  15  15 8733.14 295.635   2
   3  15 -15 7931.90 325.758   1
   3  15  17 14694.7 440.553   3
  -3  15  17 14880.7 445.756   3
   3 -15  17 14307.6 440.931   5
   3  15 -17 14182.0 474.595   1
  -3  15  17 13418.8 460.152   5
  -3  15  17 14565.3 433.265   2
  -3 -15  17 14672.6 459.162   5
  -3  15 -17 13999.6 466.294   1
   3  15 -17 14407.7 560.297   3
  -3  15 -17 14173.1 572.111   3
   3 -15 -17 15274.7 518.126   1
   3  15  17 15320.1 406.915   2
   3 -15  17 14125.4 439.655   4
  -3  15  19 7887.20 287.948   2
   3  15  19 7376.22 288.753   3
   3 -15 -19 7637.85 374.297   1
   3 -15  19 7400.14 297.383   5
   3  15  19 7515.12 254.730   2
  -3  15 -19 7692.82 326.477   1
  -3 -15  19 7472.78 316.438   5
  -3  15 -19 7533.88 443.606   3
  -3  15  19 6615.21 317.288   5
   3 -15  19 7570.14 289.734   4
   3  15 -19 7207.08 323.858   1
  -3  15  19 7210.68 289.760   3
  -3  15  21 605.571 151.535   3
  -3  15  21 721.196 184.874   5
   3 -15  21 704.664 148.539   4
   3 -15  21 835.695 168.314   5
  -3  15 -21 642.630 195.694   1
   3  15  21 537.292 154.915   3
  -3 -15  21 622.744 181.762   5
   3 -15 -21 968.624 261.271   1
   3  15  21 629.586 123.523   2
  -3  15  21 498.554 145.956   2
   3  15 -21 765.482 204.948   1
   3  15  23 3998.92 230.681   3
  -3  15  23 4046.82 230.592   3
   3 -15  23 4276.15 243.877   5
  -3  15 -23 3973.31 270.176   1
  -3 -15  23 4015.74 252.882   5
   3  15 -23 4448.50 278.177   1
  -3  15  23 4189.18 278.047   5
   3  15  23 3842.80 191.450   2
  -3  15  23 4331.64 229.199   2
   3 -15  23 3556.11 224.558   4
  -3 -15  25 18440.0 604.602   5
  -3  15  25 17648.6 578.473   3
  -3  15 -25 19312.7 619.461   1
   3  15 -25 18755.1 619.525   1
   3 -15  25 18394.6 584.471   4
   3 -15  25 18270.2 597.278   5
   3  15  25 22389.5 565.227   2
   3  15  25 23649.4 622.836   3
  -3 -15  27 6915.88 343.585   5
  -3  15 -27 7651.03 361.057   1
  -3  15  27 7875.78 304.893   2
   3 -15  27 7276.29 317.996   4
  -3  15  27 6778.53 311.281   3
  -3  15  29 2275.66 196.806   2
   3  15  29 1817.86 208.607   3
   3 -15  29 2725.92 275.926   5
   3  15 -29 2041.65 261.628   1
   3  15  29 2031.10 175.757   2
  -3 -15  29 2069.84 243.428   5
   3 -15  29 2195.62 225.138   4
  -3  15  29 1887.25 202.451   3
   3  15  31 47.8713 173.479   3
  -3  15  31 182.904 180.346   3
   3  15 -31 85.9455 231.899   1
   3 -15  31 23.6185 181.002   5
  -3 -15  31 58.5027 207.874   5
   3  15  31 29.1564 143.153   2
  -3  15  31 89.0981 166.234   2
  -3 -15  33 1085.46 222.931   5
   3 -15  33 1227.48 205.881   5
   3  15 -33 1366.66 261.837   1
  -3  15  33 1101.52 192.043   2
  -3  15  33 1104.62 207.625   3
   3  15  33 1159.66 172.565   4
  -3  15  35 3401.15 262.304   3
  -3 -15  35 3202.93 280.475   5
   3 -15  35 3645.63 277.031   5
   3  15 -35 2928.66 304.889   1
   3  15  35 3608.09 225.973   4
  -3  15  35 3815.16 248.172   2
   3 -17   1 9204.19 254.178   5
  -3  17  -1 9494.47 307.946   2
   3  17  -1 9865.43 315.476   1
   3 -17  -1 8989.07 259.576   5
   3 -17  -1 9455.26 296.265   4
   3  17   1 9816.38 313.370   1
   3 -17   1 9541.65 293.466   4
  -3  17   1 9924.71 308.554   2
  -3  17   1 9123.73 319.494   3
  -3  17  -1 9214.89 325.236   3
  -3  17   3 21183.5 560.072   2
  -3  17  -3 20948.7 568.786   2
  -3  17  -3 21087.4 598.768   3
   3  17   3 20391.5 561.635   1
   3  17  -3 21876.4 578.907   1
   3 -17   3 21138.6 553.300   4
  -3  17   3 20273.7 568.420   3
   3 -17   3 20104.2 513.346   5
   3  17  -5 26674.8 722.711   1
   3  17   5 27879.7 700.741   3
  -3  17   5 26456.9 712.052   3
  -3  17  -5 26164.4 748.346   3
   3 -17   5 26596.8 664.490   5
   3  17   5 26964.3 667.501   2
  -3  17   5 28887.2 709.814   2
  -3  17  -5 26800.9 715.729   2
   3 -17   5 26926.8 693.398   4
  -3  17   7 7594.44 262.709   2
   3  17   7 7709.67 224.599   2
  -3  17   7 7277.70 264.410   3
   3 -17   7 7324.70 223.890   5
  -3  17  -7 7475.68 323.057   3
   3 -17   7 7378.64 244.457   4
   3  17  -7 7726.21 290.562   1
   3  17   7 7741.47 259.729   3
  -3  17  -7 7836.75 283.797   2
   3  17   9 4010.44 147.755   2
   3  17   9 4516.21 194.774   3
   3  17  -9 4247.30 223.231   1
  -3  17   9 3880.37 191.869   3
  -3  17  -9 4123.62 216.371   2
  -3  17  -9 3799.09 262.835   3
  -3 -17   9 4164.46 179.326   5
   3  17  -9 4335.10 247.719   3
  -3  17   9 3923.82 187.760   2
  -3  17  11 178.608 114.934   2
   3  17  11 226.813 84.9598   2
   3  17  11 265.485 115.130   3
  -3  17  11 152.941 113.737   3
  -3  17 -11 224.332 204.719   3
  -3  17 -11 139.289 141.437   2
   3 -17  11 113.119 86.5892   5
   3 -17  11 181.154 91.8045   4
   3  17 -11 267.889 194.533   3
   3  17 -11 173.721 143.883   1
  -3  17  13 5025.07 228.390   3
   3  17 -13 5726.27 258.757   1
  -3  17 -13 5156.96 332.690   3
   3 -17  13 4964.05 206.181   5
   3  17 -13 5319.04 326.866   3
   3  17  13 5275.21 187.593   2
   3  17  13 5027.40 220.690   3
  -3  17 -13 5164.68 256.049   2
  -3 -17  13 5073.80 229.752   5
  -3  17  13 5569.16 222.931   2
   3 -17  13 4971.28 206.458   4
   3 -17 -15 4363.62 300.656   1
   3  17  15 4892.50 221.101   3
  -3  17  15 4820.36 228.245   3
   3 -17  15 4703.42 212.673   5
  -3  17 -15 4382.07 354.495   3
   3  17 -15 4631.34 353.356   3
  -3 -17  15 4636.24 232.297   5
   3  17  15 5059.67 185.051   2
   3  17 -15 4356.93 249.575   1
   3 -17  15 4527.33 204.643   4
  -3  17  15 4271.81 210.006   2
   3  17 -17 15968.2 529.491   1
   3 -17  17 17213.3 501.439   5
  -3 -17  17 16356.6 515.944   5
  -3  17  17 16965.0 506.192   3
   3  17  17 17117.8 461.505   2
  -3  17 -17 18043.0 651.608   3
   3  17 -17 16504.5 643.549   3
   3  17  17 17047.3 501.146   3
   3 -17  17 16595.9 495.041   4
  -3  17 -17 17638.4 536.934   1
  -3  17  17 16316.3 488.880   2
   3 -17 -17 18209.9 587.316   1
   3  17  19 12355.4 408.656   3
  -3  17  19 12019.6 411.675   3
   3  17 -19 13234.5 451.228   1
   3 -17  19 13341.1 425.824   5
   3 -17  19 13259.8 411.544   4
  -3  17  19 12501.0 401.639   2
  -3  17 -19 12877.0 570.939   3
   3  17 -19 11534.7 563.145   3
   3  17  19 12636.8 370.058   2
   3 -17 -19 11610.1 482.771   1
  -3 -17  19 12345.4 430.404   5
  -3  17 -21 217.063 319.152   3
  -3  17  21 78.6068 146.544   3
   3  17 -21 109.472 189.104   1
   3 -17  21 89.2248 150.136   5
  -3  17 -21-195.690 195.381   1
  -3 -17  21 149.178 170.191   5
   3  17 -21 158.096 305.828   3
   3  17  21 27.3349 151.557   3
   3  17  21 17.8199 123.540   2
   3 -17  21 119.932 144.147   4
  -3  17  21 100.233 145.748   2
   3  17  23 9420.23 358.790   3
   3  17  23 9958.75 317.583   2
  -3 -17  23 9770.15 383.059   5
  -3  17 -23 8484.75 495.572   3
  -3  17  23 9220.67 353.438   3
  -3  17  23 9478.19 339.675   2
  -3  17 -23 9985.65 402.083   1
   3 -17  23 8873.47 350.510   4
   3  17 -23 9014.28 384.627   1
   3 -17  23 10279.4 375.862   5
   3 -17  25 9051.83 360.836   5
  -3  17 -25 9222.16 398.564   1
  -3 -17  25 8768.73 379.473   5
   3 -17  25 8603.47 347.507   4
   3  17  25 9194.51 308.903   2
  -3  17  27 4993.22 262.835   3
  -3  17  27 5107.80 251.336   2
  -3  17 -27 5303.16 321.861   1
   3  17  27 4839.40 229.804   2
   3  17 -27 5132.20 322.183   1
   3  17  27 5124.28 266.878   3
   3  17  29 1767.81 203.004   3
  -3  17  29 1933.69 194.921   2
  -3  17  29 2031.85 210.147   3
  -3 -17  29 1694.70 232.517   5
   3  17  29 2069.26 178.188   2
   3 -17  29 2352.91 227.013   5
   3  17 -29 2214.83 260.875   1
   3  17  31 21.1007 177.783   3
  -3  17  31 262.590 179.866   3
  -3  17  31 85.9746 167.768   2
   3 -17  31 88.1213 184.179   5
  -3 -17  31 93.0811 200.214   5
   3  17 -31-8.56732 230.872   1
   3  17  31-29.2029 148.675   2
  -3  17  33 1570.60 210.527   3
   3  17  33 1984.10 186.829   2
  -3 -17  33 1688.38 239.805   5
   3 -17  33 1703.79 224.032   5
  -3  17  33 1717.38 201.052   2
   3  17 -33 1688.50 272.834   1
  -3  19  -1 4167.81 197.307   2
  -3  19  -1 3727.20 208.565   3
   3  19   1 3803.35 178.511   3
   3  19  -1 4003.99 186.124   3
  -3  19   1 4308.68 208.890   3
  -3  19   1 4163.24 196.176   2
   3  19   1 4116.73 209.369   1
   3  19  -1 4022.01 208.403   1
  -3  19   3 33133.4 822.469   2
  -3  19  -3 32491.3 831.487   2
  -3  19   3 29632.9 829.149   3
   3  19  -3 31401.4 823.823   3
  -3  19  -3 31402.5 857.099   3
   3  19  -3 32382.9 837.304   1
   3  19   3 31767.3 814.067   3
  -3  19   5 21101.0 552.865   2
  -3  19   5 18781.4 555.194   3
  -3  19  -5 19586.4 560.947   2
  -3  19  -5 19751.4 598.048   3
   3  19  -5 19675.6 566.268   3
   3  19  -5 21600.1 582.545   1
   3  19   5 20058.0 518.261   2
   3  19   5 19781.9 546.164   3
  -3  19   7 14909.6 434.922   2
   3  19   7 15285.7 435.200   3
   3  19   7 14955.0 399.683   2
  -3  19   7 14795.8 442.719   3
  -3  19  -7 14251.5 450.992   2
  -3  19  -7 14487.9 490.697   3
   3  19  -7 14706.0 467.913   3
   3  19  -7 15060.1 460.022   1
  -3  19   9 975.334 137.561   2
   3  19   9 1006.88 134.747   3
  -3  19  -9 1000.85 163.100   2
  -3  19   9 789.495 128.510   3
   3  19   9 972.542 100.354   2
   3  19  -9 543.090 178.864   3
  -3  19  -9 534.411 201.523   3
   3  19  -9 746.314 161.269   1
  -3  19 -11 250.013 158.259   2
  -3  19  11-87.8589 127.456   2
   3  19  11 160.057 97.8737   2
   3  19  11 228.516 130.040   3
  -3  19  11 171.800 124.850   3
   3 -19  11 87.1278 89.3550   5
   3  19 -11 7.46652 196.854   3
  -3  19 -11 297.396 214.456   3
   3  19 -11 369.236 159.598   1
   3  19  13 4163.12 212.936   3
  -3  19  13 4332.02 213.723   3
  -3  19 -13 4363.63 314.982   3
   3  19 -13 4396.46 250.611   1
   3  19 -13 3643.18 297.068   3
   3 -19  13 3956.25 187.552   5
  -3  19 -13 4062.26 242.481   2
  -3  19  13 4553.40 211.827   2
   3  19  13 4093.24 175.579   2
  -3  19  15 34194.4 905.639   3
   3  19 -15 33182.8 1000.92   3
   3  19  15 34381.4 856.538   2
   3 -19  15 34308.2 886.048   5
  -3  19 -15 33929.5 930.061   2
  -3  19 -15 34828.2 1014.75   3
   3  19  15 34985.9 900.072   3
   3  19 -15 35032.5 933.224   1
  -3  19  15 33559.6 888.557   2
  -3  19  17 22128.5 650.893   3
  -3  19 -17 25704.9 808.568   3
   3 -19 -17 23415.0 734.601   1
   3 -19  17 23082.7 643.647   5
   3  19 -17 22182.0 782.049   3
   3  19 -17 22811.1 681.927   1
   3  19  17 22993.0 650.813   3
   3  19  17 23291.0 605.309   2
  -3  19  17 23620.7 643.016   2
   3  19  19 837.816 164.445   3
  -3  19 -19 718.372 205.584   1
   3 -19  19 941.443 157.004   5
  -3 -19  19 725.692 179.540   5
  -3  19 -19 870.686 311.902   3
  -3  19  19 997.846 169.737   3
   3  19 -19 926.680 318.488   3
   3  19 -19 794.086 195.342   1
   3 -19 -19 819.105 265.319   1
   3  19  19 1099.02 130.113   2
  -3  19  19 948.536 154.855   2
  -3  19  21 310.545 160.909   3
   3  19  21 561.786 160.541   3
  -3  19 -21 505.349 203.924   1
   3 -19  21 718.342 161.324   5
  -3  19  21 426.925 153.798   2
   3  19 -21 344.750 195.629   1
  -3 -19  21 668.261 176.328   5
   3  19 -21 738.758 330.755   3
   3  19  21 548.649 129.548   2
  -3  19 -21 345.571 328.556   3
   3 -19  23 4851.06 256.360   5
   3  19  23 4892.34 255.208   3
  -3 -19  23 3921.81 267.766   5
  -3  19 -23 5072.64 297.920   1
   3  19 -23 4001.05 430.277   3
   3  19  23 4743.04 213.831   2
   3 -19  25 6088.44 294.415   5
  -3  19  25 6394.12 295.093   3
  -3  19 -25 5824.36 443.531   3
   3  19 -25 5621.73 319.652   1
  -3 -19  25 5268.15 306.515   5
  -3  19 -25 6096.97 334.759   1
  -3  19  25 6337.18 272.361   2
   3  19  27 5457.83 279.389   3
  -3  19  27 4985.53 271.711   3
  -3  19 -27 5138.32 442.501   3
   3  19 -27 5229.07 321.022   1
  -3  19  27 5366.75 258.146   2
   3  19  27 4962.40 227.993   2
  -3  19  29 1199.57 196.068   3
   3 -19  29 1530.35 205.097   5
  -3  19 -29 1183.93 250.481   1
   3  19  29 1463.73 203.538   3
  -3 -19  29 1357.01 234.099   5
  -3  19 -29 1668.86 352.283   3
   3  19  29 1534.29 166.299   2
  -3  19  29 1557.00 195.211   2
   3  19 -29 1618.72 261.893   1
  -3  19  31-55.9186 190.138   3
  -3  19  31-85.7318 170.577   2
  -3 -19  31 155.979 206.200   5
  -3  19 -31 230.950 338.896   3
   3  19  31 70.5413 177.138   3
   3  19  31 63.5739 148.118   2
   3 -19  31 39.2909 184.084   5
   3  19 -31 52.4583 235.305   1
   3  19  33 926.951 209.740   3
  -3  19  33 953.042 198.081   3
   3  19  33 864.141 167.432   2
  -3  19 -33 571.212 350.223   3
  -3 -19  33 952.915 223.738   5
  -3  19  33 1134.38 194.060   2
   3 -19  33 615.362 202.106   5
   3  19 -33 684.759 252.071   1
  -3  21   1 553.379 141.161   3
   3  21  -1 715.195 137.096   3
  -3  21  -1 563.017 151.003   3
   3  21   1 601.685 157.373   1
   3  21   1 766.900 128.708   3
   3  21  -1 826.199 164.602   1
  -3  21  -1 830.722 141.818   2
  -3  21   1 775.591 139.976   2
  -3  21   3 7860.75 280.138   2
   3  21   3 7590.75 272.521   3
  -3  21  -3 7244.77 285.397   2
  -3  21   3 7260.64 290.468   3
  -3  21  -3 7443.25 312.606   3
   3  21  -3 7558.10 300.166   1
   3  21  -3 7718.48 286.570   3
   3  21   3 7328.32 248.590   2
  -3  21  -5 37681.1 1038.36   3
  -3  21  -5 38068.9 999.095   2
  -3  21   5 37830.9 996.840   3
   3  21   5 39475.9 958.845   2
   3  21   5 38586.6 987.453   3
  -3  21   5 39482.1 991.971   2
   3  21  -5 39214.7 1013.22   1
   3  21  -5 38379.1 1006.99   3
   3  21   7 8490.28 299.546   3
   3  21   7 8619.51 266.880   2
  -3  21   7 8233.52 306.465   3
  -3  21  -7 8006.76 315.667   2
  -3  21  -7 8210.81 359.509   3
   3  21  -7 8381.54 332.053   1
  -3  21   7 8452.10 300.673   2
   3  21  -7 8371.07 336.300   3
  -3  21  -9 3101.36 262.157   3
   3  21   9 2900.80 151.418   2
   3  21   9 2841.23 183.313   3
   3  21  -9 2876.34 232.575   3
  -3  21   9 2977.06 186.070   2
  -3  21   9 2957.11 188.067   3
  -3  21  -9 2603.98 209.327   2
   3  21  -9 3081.52 221.286   1
  -3  21  11 688.677 140.950   3
  -3  21  11 695.690 144.737   2
   3  21  11 746.576 116.095   2
   3  21  11 647.714 143.267   3
   3  21 -11 613.968 209.210   3
  -3  21 -11 1272.66 241.914   3
  -3  21 -11 734.784 180.627   2
   3  21 -11 837.773 182.432   1
   3  21  13 21211.6 584.278   3
  -3  21  13 20428.5 583.560   3
   3  21 -13 19167.2 658.500   3
  -3  21 -13 20374.7 679.078   3
   3  21 -13 20221.6 611.493   1
  -3  21  13 21335.8 579.073   2
  -3  21 -13 21246.5 616.546   2
   3  21  13 19161.2 535.499   2
   3  21 -15 19691.1 632.330   1
  -3  21 -15 22254.6 724.472   3
  -3  21 -15 21450.2 645.269   2
   3  21  15 21723.2 612.751   3
   3  21  15 21720.4 569.007   2
  -3  21  15 22668.1 619.292   3
   3  21 -15 19732.1 703.429   3
  -3  21  15 21741.2 604.073   2
  -3  21  17 4752.66 227.669   2
   3  21  17 4628.68 238.566   3
  -3  21  17 4253.66 242.640   3
  -3  21 -17 4759.67 284.513   2
   3 -21 -17 4031.79 330.000   1
   3  21 -17 4571.11 357.651   3
   3  21 -17 4259.54 269.894   1
  -3  21 -17 4608.64 356.370   3
   3  21  17 4479.19 196.583   2
  -3  21  19 3783.65 233.768   3
  -3  21 -19 4156.83 282.854   2
   3  21 -19 4725.68 382.207   3
  -3  21 -19 4667.00 384.311   3
   3  21  19 3877.31 189.404   2
  -3  21  19 3904.45 218.078   2
   3  21 -19 3790.00 264.972   1
   3  21  19 3855.79 231.613   3
   3  21  21 95.6038 155.759   3
   3 -21  21 158.471 149.582   5
   3  21  21 119.065 125.598   2
  -3  21 -23 4784.33 432.593   3
   3  21 -23 5112.09 300.900   1
   3 -21  23 5140.68 269.529   5
  -3  21  23 5417.18 262.650   2
  -3  21  23 4839.06 260.445   3
   3  21  25 4800.90 219.255   2
   3  21  25 4278.64 252.552   3
   3  21 -25 3980.95 284.784   1
  -3  21 -25 4437.47 426.899   3
  -3  21  25 4660.90 244.690   2
  -3  21  25 4563.54 257.341   3
   3  21  27 3234.14 247.041   3
  -3  21 -27 3609.66 404.197   3
  -3  21  27 3283.94 231.810   2
   3 -21  27 3675.45 249.798   5
  -3  21 -27 3292.77 299.448   1
   3  21  27 3328.58 207.501   2
  -3  21  27 3676.96 240.762   3
   3  21  29 1349.02 162.501   2
   3  21  29 1215.11 194.275   3
  -3  21  29 1071.21 190.597   2
  -3  21  29 1372.96 210.309   3
  -3  21 -29 1336.63 382.619   3
   3  21 -29 1123.40 247.322   1
   3  21  31 42.9230 181.468   3
  -3  21  31 276.582 192.315   3
  -3  21 -31 326.420 369.140   3
   3  21  31 53.1578 145.046   2
   3  21 -31-156.483 228.110   1
   3 -21  31 15.8504 175.094   5
  -3  21  31-41.0873 174.999   2
  -3  23  -1 570.427 162.493   3
   3  23   1 375.359 135.945   3
  -3  23   1 659.434 155.700   3
   3  23  -1 458.310 141.143   3
   3  23   1 398.349 129.639   2
   3  23  -1 480.735 168.972   1
  -3  23  -1 412.369 150.168   2
  -3  23   1 557.603 144.047   2
  -3  23   3 8769.11 308.973   2
  -3  23  -3 7912.85 312.102   2
   3  23   3 8095.73 299.887   3
  -3  23   3 8069.26 312.881   3
   3  23   3 8257.06 280.686   2
   3  23  -3 8065.91 311.433   3
   3  23  -3 8218.23 329.826   1
  -3  23  -3 8675.87 342.946   3
   3  23   5 12357.7 396.769   3
  -3  23  -5 11525.0 401.533   2
   3  23   5 12501.6 370.666   2
  -3  23   5 12372.2 406.020   3
   3  23  -5 12414.9 419.667   1
  -3  23  -5 12329.6 444.356   3
   3  23  -5 12436.0 418.527   3
  -3  23   5 12824.4 398.009   2
  -3  23   7 19296.8 551.904   2
   3  23   7 19547.1 553.224   3
   3  23   7 18985.3 519.529   2
  -3  23   7 20249.2 569.209   3
  -3  23  -7 18856.0 568.480   2
  -3  23  -7 18816.0 614.394   3
   3  23  -7 18823.2 586.594   3
   3  23  -7 19966.1 586.964   1
  -3  23  -9 1347.44 187.552   2
   3  23   9 1440.37 135.940   2
   3  23   9 1285.95 158.287   3
  -3  23  -9 1102.50 226.595   3
   3  23  -9 1309.95 205.798   3
   3  23  -9 1338.16 192.753   1
  -3  23   9 1468.89 161.644   2
  -3  23   9 1091.65 159.686   3
   3  23  11 2414.80 150.854   2
   3  23  11 2335.31 189.057   3
  -3  23  11 2408.66 184.378   3
  -3  23 -11 2426.07 215.253   2
  -3  23 -11 2680.67 272.487   3
   3  23 -11 2291.70 248.316   3
   3  23 -11 2420.17 221.454   1
  -3  23  11 2409.87 183.967   2
   3  23  13 9223.42 331.719   3
  -3  23  13 8543.94 324.356   3
  -3  23 -13 8399.35 351.548   2
   3  23 -13 9235.40 366.301   1
   3  23 -13 8061.47 398.878   3
  -3  23 -13 8513.57 419.329   3
  -3  23  13 8452.76 319.614   2
   3  23  13 8551.13 282.075   2
  -3  23  15 3783.93 224.860   3
  -3  23 -15 3960.59 264.299   2
   3  23  15 4080.79 225.486   3
   3  23  15 4366.41 191.397   2
  -3  23 -15 4203.46 334.255   3
   3  23 -15 3758.12 257.580   1
  -3  23  15 4621.64 227.945   2
   3  23  17 11087.6 383.716   3
  -3  23 -17 10903.2 424.674   2
  -3  23 -17 11284.2 514.777   3
   3 -23 -17 10323.1 472.297   1
   3  23  17 11149.5 341.606   2
   3  23  19 1809.68 194.372   3
   3  23  19 1684.60 147.194   2
  -3  23  21 415.228 161.406   3
  -3  23 -21 446.158 330.509   3
   3  23 -21 439.811 196.663   1
  -3  23  21 459.740 156.087   2
   3  23  23 920.829 182.814   3
  -3  23  23 1302.89 181.611   3
  -3  23 -23 1008.59 246.790   2
  -3  23 -23 1713.01 355.334   3
   3  23 -23 1008.68 215.683   1
   3  23  23 1157.43 147.375   2
  -3  23  23 1108.70 168.897   2
   3  23  25 5435.32 290.387   3
  -3  23  25 5749.96 289.808   3
  -3  23 -25 5404.97 449.825   3
  -3  23 -25 5685.86 354.470   2
   3  23 -25 5793.84 332.237   1
   3  23  25 5998.42 247.556   2
  -3  23  25 5672.86 271.643   2
   3  23  27 4298.79 264.643   3
  -3  23 -27 4718.00 341.994   2
  -3  23 -27 4293.75 435.315   3
   3  23 -27 4365.94 312.019   1
  -3  23  27 4712.12 259.662   2
   3  23  27 4653.45 228.946   2
  -3  23  27 4387.18 267.500   3
  -3  23  29 791.129 201.888   3
   3  23  29 663.854 153.389   2
   3  23 -29 496.104 226.717   1
  -3  23 -29 1125.25 378.863   3
   3  23  29 890.430 190.979   3
  -3  23 -29 611.706 266.345   2
  -3  23  29 514.906 186.557   2
  -3  25   1 709.853 163.598   3
  -3  25  -1 924.168 177.789   3
   3  25   1 626.603 146.552   3
   3  25  -1 675.890 150.364   3
  -3  25  -1 688.386 157.304   2
   3  25   1 601.529 144.759   2
  -3  25   1 733.227 156.530   2
   3  25  -3 3496.32 238.386   1
  -3  25   3 4079.61 218.359   2
  -3  25  -3 3288.80 216.101   2
   3  25   3 3530.08 210.699   3
  -3  25   3 3616.50 219.563   3
   3  25  -3 3435.57 217.430   3
   3  25   3 3649.09 198.190   2
  -3  25  -3 3916.33 250.140   3
  -3  25   5 8697.20 329.731   3
  -3  25   5 8757.50 326.803   2
   3  25  -5 9151.50 348.896   3
  -3  25  -5 8939.14 372.422   3
   3  25   5 8689.92 327.231   3
   3  25   5 8991.32 303.529   2
  -3  25  -5 8491.71 341.770   2
   3  25  -5 8653.39 351.687   1
  -3  25   7 5794.17 255.749   2
  -3  25  -7 5294.03 359.568   3
   3  25  -7 5330.08 286.689   3
   3  25   7 5537.77 224.537   2
   3  25   7 5381.22 248.453   3
  -3  25   7 4965.23 250.954   3
   3  25  -7 5464.19 286.079   1
   3  25   9 3649.57 185.471   2
  -3  25   9 3977.87 221.621   2
  -3  25   9 3388.34 215.746   3
  -3  25  -9 3307.73 247.149   2
  -3  25  -9 3727.72 301.609   3
   3  25  -9 3602.87 247.855   1
   3  25   9 3312.51 210.340   3
  -3  25  11 655.827 155.165   3
  -3  25  11 1066.25 163.809   2
   3  25  11 827.334 165.982   3
  -3  25 -11 852.852 235.059   3
   3  25 -11 791.973 201.054   1
  -3  25 -11 535.915 188.912   2
   3  25  11 800.116 132.590   2
  -3  25 -13 2388.44 278.259   3
   3  25  13 2441.23 199.994   3
   3  25  13 2518.48 160.594   2
   3  25  15 11387.1 398.092   3
   3  25  15 11209.9 351.457   2
   3  25  17 4518.09 246.377   3
  -3  25  17 4446.34 249.829   3
  -3  25  17 4568.59 234.606   2
   3  25 -17 3950.38 274.868   1
  -3  25 -17 3692.92 275.698   2
   3  25  17 4781.42 206.019   2
  -3  25  19 827.077 165.630   2
  -3  25  19 846.917 179.421   3
  -3  25 -19 804.281 224.267   2
   3  25 -19 819.326 202.383   1
  -3  25 -19 1215.97 314.497   3
   3  25  21 141.835 166.324   3
  -3  25  21 63.8301 159.472   3
   3  25 -21 456.380 210.289   1
  -3  25 -21-15.9213 226.543   2
  -3  25 -21-232.534 307.552   3
  -3  25  21 72.5126 148.982   2
   3  25  21-36.3171 133.412   2
   3  25  23 1585.87 198.425   3
  -3  25  23 1478.83 190.732   3
   3  25  23 1710.70 160.806   2
  -3  25 -23 1536.13 256.932   2
  -3  25 -23 1455.01 335.470   3
   3  25 -23 1481.65 237.427   1
  -3  25  23 1540.75 180.589   2
  -3  25  25 4330.85 258.977   3
  -3  25 -25 4049.08 318.110   2
   3  25 -25 4400.11 310.982   1
  -3  25  25 4080.44 237.649   2
  -3  25 -25 4497.78 420.766   3
   3  25  25 4081.83 219.597   2
   3  25  25 4168.02 256.741   3
   3  25  27 3424.80 252.908   3
  -3  25 -27 3003.03 399.252   3
   3  25 -27 3384.50 294.389   1
   3  25  27 3272.44 203.628   2
  -3  25 -27 3584.05 310.543   2
  -3  25  27 3171.67 227.560   2
  -3  25  27 3073.02 254.582   3
   3  27   1 331.130 148.460   2
  -3  27  -1 215.468 159.271   2
  -3  27  -1 409.034 168.222   3
   3  27   1 160.077 143.033   3
  -3  27   1 161.464 159.169   3
   3  27  -1 90.0815 145.212   2
  -3  27   1 305.561 158.373   2
  -3  27   3 2759.20 203.435   2
   3  27   3 2537.76 196.274   3
   3  27   3 2667.99 183.040   2
  -3  27   3 2703.21 210.429   3
  -3  27  -3 2225.74 220.855   3
   3  27  -5 3374.57 263.331   1
   3  27   5 3295.41 215.888   3
   3  27   5 3269.63 193.510   2
  -3  27   5 2895.95 210.933   3
  -3  27  -5 3085.43 248.247   3
  -3  27   5 3350.92 217.209   2
  -3  27  -7 8685.00 390.357   3
   3  27   7 8337.51 325.964   3
  -3  27   7 8561.48 340.078   3
   3  27   7 8772.36 300.127   2
   3  27   9 1331.20 173.578   3
   3  27   9 1375.61 147.230   2
  -3  27  -9 1211.44 237.819   3
   3  27  11 229.069 129.554   2
   3  27  11 151.751 154.370   3
   3  27  13 6066.60 235.872   2
   3  27  13 6337.85 289.315   3
  -3  27  13 5637.76 274.147   3
  -3  27 -13 5149.11 297.920   2
   3  27 -13 5864.03 307.037   1
  -3  27  13 5831.30 272.992   2
  -3  27 -15 3821.58 335.261   3
   3  27  15 3815.10 250.274   3
  -3  27  15 4264.68 247.503   3
  -3  27  15 4495.97 244.680   2
  -3  27 -15 4316.43 277.328   2
   3  27 -15 4016.25 276.087   1
   3  27  15 4726.57 213.685   2
  -3  27  17 3050.53 221.735   3
   3  27 -17 2596.82 246.902   1
  -3  27 -17 3453.60 265.387   2
  -3  27  17 2803.28 207.369   2
  -3  27 -17 3105.07 336.027   3
  -3  27  19 1311.68 177.573   2
   3  27  19 1220.51 187.465   3
  -3  27 -19 780.516 227.400   2
  -3  27  19 1036.00 182.407   3
   3  27  19 990.739 147.531   2
   3  27 -19 999.306 214.406   1
  -3  27 -19 1110.02 301.824   3
  -3  27  21 121.281 154.422   2
   3  27  21-139.114 181.040   3
  -3  27  21 85.4309 160.631   3
  -3  27 -21-489.865 315.709   3
  -3  27 -21-128.275 227.366   2
   3  27 -21 146.065 206.504   1
   3  27  21 20.7983 136.703   2
  -3  27  23 1873.16 202.803   3
   3  27  23 1910.77 175.175   2
  -3  27 -23 1788.42 259.849   2
   3  27 -23 1698.39 248.469   1
  -3  27 -23 1800.92 351.342   3
  -3  27  23 1996.65 196.917   2
   3  27  23 1996.81 216.455   3
   3  27  25 1966.88 221.552   3
   3  27 -25 1482.52 242.419   1
  -3  27  25 1665.29 204.541   3
  -3  27  25 2080.36 208.082   2
  -3  27 -25 2192.54 282.404   2
  -3  27 -25 2281.28 365.184   3
   3  27  25 2206.46 180.472   2
  -3  29   1 607.579 165.476   2
   3  29   1 440.010 155.095   2
  -3  29  -1 329.169 163.922   2
   3  29  -1 269.198 158.239   2
   3  29   3 1218.34 165.325   2
  -3  29  -3 1033.49 179.271   2
  -3  29   3 1398.37 188.691   2
  -3  29   5 7304.14 306.087   2
   3  29   5 7128.39 279.113   2
   3  29   7 4040.78 210.008   2
   3  29   7 3641.27 231.186   3
  -3  29   7 3920.34 237.534   2
  -3  29   7 4017.22 241.092   3
  -3  29  -9 523.042 183.024   2
  -3  29  -9 113.139 205.612   3
   3  29   9 722.070 168.548   3
   3  29   9 260.588 141.754   2
   3  29  -9 563.176 197.567   1
  -3  29   9 485.817 172.002   2
  -3  29   9 195.399 152.682   3
   3  29 -11 521.399 201.761   1
  -3  29  11 462.620 166.697   2
   3  29  11 686.729 143.469   2
   3  29  11 297.371 161.927   3
  -3  29 -11 94.4661 224.458   3
  -3  29  11 401.654 165.014   3
  -3  29 -11 313.022 180.509   2
   3  29 -13 2234.72 241.675   1
  -3  29  13 2102.91 203.976   3
  -3  29 -13 2526.78 283.100   3
  -3  29 -13 2257.78 228.103   2
  -3  29  13 2084.61 211.549   2
  -3  29 -15 4052.24 276.694   2
  -3  29  15 4271.78 248.057   3
  -3  29 -15 4326.98 337.137   3
   3  29 -15 4376.72 288.896   1
   3  29  15 4340.90 264.405   3
  -3  29  15 4837.08 263.393   2
  -3  29  17 2594.10 211.116   2
  -3  29  17 2542.82 218.099   3
   3  29 -17 2416.19 257.834   1
  -3  29 -17 2636.20 256.123   2
  -3  29 -17 3001.07 322.674   3
   3  29  17 3007.65 234.045   3
   3  29  17 3012.69 185.866   2
   3  29  19 590.491 146.784   2
  -3  29  19 193.513 161.635   2
   3  29  19 338.971 183.661   3
   3  29 -19 436.420 220.744   1
  -3  29 -19 649.182 226.234   2
  -3  29 -19 497.335 301.037   3
  -3  29  19 722.749 178.915   3
  -3  29  21 26.7716 158.222   2
   3  29  21-86.1041 143.815   2
   3  29  21 164.897 180.294   3
  -3  29  21-161.812 179.253   3
  -3  29 -21 191.997 220.165   2
  -3  29 -21-207.503 295.821   3
   3  29 -21 169.281 211.506   1
   3  29  23 784.040 195.067   3
  -3  29  23 570.337 178.270   3
  -3  29 -23 192.659 233.671   2
   3  29 -23 666.924 222.387   1
  -3  29 -23 432.982 315.590   3
   3  29  23 627.193 155.825   2
  -3  29  23 480.314 168.634   2
  -3  31  -1 190.654 175.821   2
   3  31  -1 292.864 157.319   2
  -3  31   1 106.026 176.245   3
  -3  31  -1 119.060 176.396   3
  -3  31   1 165.226 174.676   2
  -3  31  -3 3783.68 262.606   3
  -3  31   3 3765.60 239.999   2
   3  31  -3 3368.64 222.181   2
  -3  31  -3 3228.47 234.661   2
  -3  31   3 3280.19 238.716   3
  -3  31   5 4756.76 265.365   2
  -3  31   5 4420.98 266.033   3
  -3  31  -5 4774.33 294.309   3
   3  31  -5 4102.01 245.886   2
   3  31  -7 1366.82 190.471   2
  -3  31   7 1345.47 204.462   3
  -3  31   7 1754.22 213.955   2
  -3  31  -9 934.242 230.722   3
   3  31  -9 743.563 215.682   1
  -3  31   9 790.486 229.785   2
   3  31   9 766.375 150.650   2
  -3  31  -9 769.517 190.113   2
  -3  31   9 280.111 217.086   3
  -3  31  11 223.663 171.909   2
  -3  31 -11 143.069 183.608   2
   3  31  11 200.031 140.257   2
  -3  31  11 104.033 174.461   3
  -3  31 -11-9.34193 228.717   3
   3  31 -11-7.41527 192.894   1
   3  31  13 1579.24 167.557   2
  -3  31  13 1622.71 196.170   3
  -3  31 -13 2027.16 283.125   3
   3  31 -13 2066.34 240.356   1
  -3  31 -13 1709.31 219.787   2
  -3  31  13 1597.31 204.421   2
  -3  31 -15 2775.48 248.475   2
   3  31 -15 2521.15 270.793   1
  -3  31  15 2901.05 228.424   3
   3  31  15 3221.79 207.237   2
  -3  31  15 3004.43 225.032   2
  -3  31 -15 3057.61 320.102   3
   3  31  17 2267.82 227.292   3
  -3  31  17 2417.56 220.271   3
  -3  31 -17 2360.31 246.811   2
  -3  31 -17 2758.83 315.823   3
  -3  31  17 2466.60 211.178   2
   3  31 -17 1646.39 296.274   1
  -3  31  19 559.463 187.065   3
  -3  31  19 796.816 174.218   2
  -3  31 -19 895.117 230.839   2
  -3  31 -19 843.053 271.977   3
   3  31 -19 765.787 233.674   1
   3  31  19 677.093 195.955   3
   3  33  -1 129.150 160.589   2
  -3  33  -1 494.493 185.629   2
  -3  33   1 391.117 187.553   2
  -3  33  -1 411.180 201.103   3
   3  33   1 204.332 160.899   2
  -3  33   1 407.683 191.496   3
  -3  33   3 3032.99 231.658   2
  -3  33  -3 2692.57 225.389   2
  -3  33   3 3011.35 246.791   3
  -3  33  -3 3135.21 248.420   3
   3  33   3 2738.72 207.184   2
  -3  33   5 2423.01 220.369   2
   3  33   5 1711.70 184.502   2
   3  33  -5 981.966 194.632   2
  -3  33  -5 1591.99 203.217   2
  -3  33  -5 1743.07 235.578   3
  -3  33   5 1720.00 213.720   3
  -3  33   7 2072.14 220.534   3
  -3  33  -7 2272.13 259.473   3
  -3  33   7 2218.99 213.483   2
  -3  33  -7 1664.16 208.507   2
   3  33   7 2150.58 186.785   2
  -3  33   9 199.745 179.310   2
   3  33   9 165.803 148.549   2
  -3  33  -9 266.219 213.816   3
   3  33  -9 5.84680 170.715   2
  -3  33   9 197.030 180.438   3
  -3  33  -9 221.524 186.395   2
  -3  33  11 366.671 179.512   2
   3  33  11 261.046 157.223   2
  -3  33  11 314.849 169.053   3
  -3  33 -11-181.395 197.240   2
  -3  33 -11 477.827 231.489   3
  -3  33  13 965.740 191.244   2
  -3  33  13 543.749 180.919   3
  -3  33 -13 525.493 237.969   3
  -3  33 -13 893.243 206.709   2
   3  33 -13 1018.43 236.671   1
  -3  33  15 2217.89 223.742   3
  -3  33 -15 2153.57 247.488   2
  -3  33 -15 2645.06 306.333   3
   3  33 -15 2638.09 264.893   1
  -3  33  15 2488.15 214.717   2
  -3  35  -1 181.175 182.060   2
   3  35   1 279.214 171.580   2
   3  35  -1 167.595 172.679   2
  -3  35  -1 191.141 190.341   3
  -3  35   1 131.293 186.356   3
  -3  35   1 299.137 183.104   2
  -3  35   3 766.575 187.855   2
  -3  35   3 555.022 196.164   3
   3  35   3 810.067 183.661   2
   3  35  -3 194.105 183.164   2
  -3  35  -3 725.712 186.093   2
  -3  35  -3 1151.71 222.601   3
  -3  35   5 2772.11 236.308   2
   3  35   5 2883.15 220.861   2
  -3  35  -5 2780.73 236.782   2
  -3  35   5 2428.13 236.587   3
  -3  35  -5 2469.78 253.060   3
   3  35   7 547.360 169.187   2
   3  35  -7 285.612 186.603   2
  -3  35   7 920.123 194.158   3
  -3  35  -7 531.596 219.820   3
  -3  35   7 694.839 190.879   2
  -3  35  -7 648.611 194.917   2
  -3  35   9 7.18855 176.422   3
   3  35   9 457.710 161.844   2
  -3  35   9 197.271 177.520   2
  -3  35  -9 221.602 220.986   3
   3  35  -9 121.504 187.236   2
  -3  35  -9-102.950 180.942   2
  -4   0   0 121455. 2854.55   3
   4   0   0 126888. 2884.58   1
  -4   0   0 124178. 2856.06   2
   4   0   0 120235. 2852.23   4
   4   0   0 122847. 2860.08   5
  -4   0   2-6.73073 26.0798   3
   4   0   2 64.1283 58.8651   1
  -4   0  -2 5.25865 31.5983   2
   4   0  -2-2.71989 67.7995   1
   4   0   2-13.7393 26.0506   4
   4   0  -2 9.72531 35.5051   5
   4   0  -2 1.23942 30.3189   4
   4   0   2 1.29635 28.8818   5
  -4   0   2 52.3088 41.3992   2
   4   0  -4 60270.2 1463.32   1
   4   0   4 58049.3 1438.17   1
  -4   0   4 61122.4 1419.03   3
  -4   0  -4 61775.0 1423.17   2
  -4   0   4 64006.5 1436.57   2
   4   0   4 59759.0 1421.40   4
   4   0   4 58375.0 1430.93   5
   4   0   6-5.41772 42.1626   5
  -4   0   6-19.5737 40.4945   3
  -4   0  -6 11.8711 42.9220   2
  -4   0   6-28.7487 57.0814   2
   4   0   6 1.28762 39.4077   4
   4   0  -6-3.33879 88.7676   1
  -4   0   8 25778.4 625.314   3
  -4   0  -8 25414.9 627.071   2
   4   0   8 26831.0 639.050   5
  -4   0   8 25671.5 638.815   2
   4   0  -8 24688.1 668.947   1
   4   0   8 24788.0 624.175   4
  -4   0  10 132.941 84.5908   3
   4   0  10-74.0141 79.4985   5
  -4   0 -10 32.1575 92.8801   2
  -4   0  10 10.4871 101.577   2
   4   0 -10-87.7997 140.377   1
   4   0  10 21.4886 74.7531   4
  -4   0  12 86106.2 2132.72   3
  -4   0  12 89376.3 2144.89   2
   4   0 -14 18.6483 144.214   1
   4   0  14-25.6989 102.075   5
  -4   0 -14 15.6611 114.311   2
  -4   0  14-32.4344 97.7648   3
   4   0  14-16.1102 92.3515   4
  -4   0  16 17940.7 503.927   3
   4   0  16 18913.4 526.362   5
   4   0 -16 18361.1 547.449   1
  -4   0  16 18718.3 513.189   2
   4   0  16 18560.2 502.636   4
   4   0 -18 156.301 167.458   1
  -4   0  18 62.6785 110.339   3
  -4   0  18 4.10574 117.767   2
   4   0  18-80.5507 116.357   5
   4   0  18 123.918 101.952   4
   4   0  20 91771.8 2247.41   5
  -4   0  20 88447.6 2258.28   5
   4   0  20 94967.6 2221.82   4
   4   0 -20 93463.1 2266.45   1
   4   0  22-11.7753 143.692   5
  -4   0  22 62.4739 136.968   4
  -4   0  22-167.968 170.863   5
   4   0 -22-106.875 182.721   1
   4   0  22 34.5290 117.772   4
   4   0  24 7488.69 319.571   5
   4   0 -24 7421.06 343.563   1
  -4   0  24 7438.68 334.752   5
   4   0  24 7916.90 288.636   4
  -4   0  24 7298.08 297.768   4
   4   0  26 104.834 139.305   4
  -4   0  26-35.0397 152.629   4
  -4   0  26 249.541 194.813   5
   4   0  26 6.90685 155.872   5
   4   0 -26 170.327 200.356   1
   4   0 -28 5954.62 335.616   1
   4   0  28 6345.10 312.669   5
  -4   0  28 7062.49 341.954   5
   4   0  28 6744.20 283.394   4
  -4   0  28 6844.26 304.544   4
  -4   0  30-167.193 164.490   4
   4   0 -30 7.94368 213.668   1
   4   0  32 4489.79 281.510   5
  -4   0  32 4924.25 310.916   5
   4   0  32 4384.75 244.972   4
  -4   0  34 44.1959 194.066   4
  -4   0  34 212.774 219.971   5
   4   0  34 76.8084 183.710   5
   4   0  34 147.798 161.393   4
  -4   0  36 101.013 197.131   4
  -4   0  36 57.4404 221.644   5
   4   0  36 130.848 194.017   5
   4   0  36 269.932 180.838   4
  -4   0  38 120.428 201.163   4
   4   0  38-27.1060 198.295   5
  -4   0  38-77.9872 239.744   5
   4   0  38-26.3004 171.018   4
   4  -2   0 6.07802 28.4458   4
   4  -2   0-2.73860 68.1722   1
   4  -2   0-5.43081 30.4044   5
  -4   2   0-24.5482 45.0377   3
   4   2   0 4.28936 21.2374   4
   4   2   0-26.6374 56.2975   1
   4   2   0 34.0060 31.0693   5
   4  -2   2 116093. 2732.01   4
   4  -2  -2 115485. 2740.10   5
  -4   2  -2 117145. 2738.33   2
  -4  -2   2 117523. 2727.89   2
  -4   2   2 114897. 2732.46   3
   4  -2  -2 116407. 2767.81   1
   4  -2  -2 121142. 2738.55   4
  -4   2  -2 119277. 2754.91   3
   4   2  -2 117047. 2756.71   1
   4  -2   2 116514. 2734.77   5
   4   2  -2 120036. 2741.22   5
   4   2   2 118220. 2734.00   5
   4   2   2 116986. 2720.47   4
   4   2   2 118493. 2744.47   1
   4   2  -2 112628. 2728.92   4
  -4   2   2 118994. 2740.96   2
  -4  -2   4 2781.10 80.0995   3
  -4   2   4 2770.95 108.683   2
  -4   2  -4 2810.96 102.931   2
  -4   2   4 2867.43 94.8476   3
   4  -2   4 2935.63 99.7262   5
   4   2  -4 2543.49 127.326   1
  -4  -2   4 2717.98 96.7029   2
   4  -2  -4 3090.43 141.780   1
   4  -2   4 2586.32 92.0465   4
   4   2   4 2788.61 103.343   1
   4   2   4 2809.41 82.4019   4
   4   2   4 2686.21 94.7447   5
  -4   2   6 9621.48 255.241   3
  -4   2  -6 9811.85 266.039   2
   4  -2  -6 8998.54 300.048   1
   4   2   6 9788.85 245.070   4
   4   2   6 9773.43 259.527   5
   4  -2   6 9750.44 255.154   4
  -4  -2   6 9531.88 245.612   3
   4  -2   6 9512.40 262.303   5
  -4  -2   6 10028.6 263.621   2
  -4   2   6 9299.15 268.615   2
   4   2  -6 9678.51 289.917   1
   4   2   6 9273.71 249.048   1
   4   2   8 117.191 43.5052   1
  -4  -2   8 139.670 61.4034   3
  -4   2   8 157.843 67.2670   3
   4   2  -8 153.181 108.964   1
   4  -2  -8 131.951 126.015   1
   4  -2   8 114.029 63.9215   5
  -4   2  -8 72.2614 84.2325   2
   4  -2   8 45.3043 60.8007   4
  -4  -2   8 134.039 75.9659   2
   4   2   8 85.2221 61.9540   5
  -4   2   8 106.333 82.4226   2
   4   2   8 205.109 56.4318   4
  -4  -2  10 134345. 3141.54   3
  -4   2  10 132170. 3145.18   3
  -4  -2 -10 135180. 3130.79   2
   4   2 -10 133238. 3179.12   1
  -4  -2  10 136837. 3152.44   2
   4   2  10 137537. 3154.16   5
   4  -2  10 131183. 3154.18   5
  -4   2 -10 138922. 3157.63   2
  -4   2  10 135362. 3156.05   2
   4  -2  10 129427. 3144.07   4
   4   2  10 132306. 3133.82   4
   4  -2 -10 133240. 3190.20   1
  -4   2  12 286.996 97.7604   3
  -4  -2 -12 280.869 90.9738   2
  -4   2 -12 87.9108 121.851   2
  -4   2  12 121.750 109.648   2
   4   2  14 27851.5 696.672   4
   4  -2  14 27802.6 721.169   5
  -4  -2 -14 26558.3 695.707   2
   4  -2  14 27947.5 705.721   4
   4   2 -14 29357.0 755.133   1
   4   2  14 27047.8 718.869   5
   4  -2 -14 28580.3 754.482   1
  -4  -2  14 26776.1 713.181   4
  -4   2 -14 28578.6 723.667   2
   4   2  16 1114.16 131.628   5
   4  -2  16 836.346 129.526   5
  -4   2  16 829.403 115.030   3
  -4   2 -16 965.465 109.936   1
   4  -2 -16 815.235 166.840   1
   4  -2  16 919.721 114.388   4
  -4   2  16 828.245 127.397   2
   4   2  16 1075.62 110.325   4
   4   2 -16 1145.23 163.564   1
  -4   2  18 72979.9 1764.14   3
   4   2 -18 72792.3 1794.01   1
   4  -2  18 72109.9 1755.19   4
   4   2  18 73517.3 1779.59   5
   4  -2  18 72419.3 1780.19   5
  -4   2 -18 72145.5 1738.00   1
   4  -2 -18 72833.8 1799.88   1
  -4   2  18 73630.6 1766.91   2
   4   2  18 73208.2 1751.42   4
  -4  -2  18 71077.8 1766.75   4
  -4  -2  20 88.2533 122.527   4
  -4   2  20 122.806 122.813   3
   4   2  20 16.0920 125.340   5
   4   2 -20 194.332 164.122   1
  -4  -2  20-136.482 151.807   5
   4   2  20-73.5680 103.303   4
   4  -2 -20 171.248 174.045   1
  -4   2  20-62.0710 138.882   5
  -4   2  20 108.096 129.978   2
   4  -2  20 15.9920 107.054   4
   4  -2  20 21.4135 125.092   5
   4   2  22 46132.3 1142.41   4
   4  -2 -22 47886.8 1204.45   1
   4   2 -22 45998.0 1190.46   1
  -4   2  22 46322.6 1199.05   5
  -4   2  22 45486.3 1158.59   2
   4  -2  22 45329.1 1175.80   5
   4   2  22 42937.9 1177.40   5
  -4  -2  22 46230.0 1192.00   5
  -4  -2  22 45147.5 1160.11   4
  -4   2  22 45370.6 1159.96   3
   4  -2  22 45174.1 1147.75   4
   4   2  24 83.1442 126.556   4
  -4  -2  24 203.356 160.524   4
   4  -2  24 95.4994 158.871   5
   4   2  24 58.2507 154.063   5
  -4  -2  24 583.145 217.346   5
  -4   2  24 220.081 186.819   5
   4   2 -24 127.599 197.762   1
   4  -2 -24 396.988 202.794   1
   4  -2  24 136.587 130.624   4
   4   2 -26 547.787 208.404   1
  -4   2  26 303.302 160.269   4
  -4  -2  26 462.303 200.100   5
  -4  -2  26 290.352 158.530   4
   4  -2  26 287.222 166.609   5
   4   2  26 454.730 169.238   5
  -4   2  26 344.993 197.553   5
   4  -2 -26 115.198 217.475   1
   4   2  26 509.221 145.907   4
   4  -2  26 364.968 146.375   4
  -4   2  28 151.730 166.638   4
   4  -2  28 58.2070 171.875   5
  -4   2  28 64.6073 193.114   5
   4   2  28 74.8804 176.156   5
   4   2 -28-194.984 210.494   1
  -4  -2  28 198.476 195.257   5
  -4  -2  28 153.442 169.771   4
   4  -2 -28 157.485 213.781   1
   4  -2  28 102.715 147.434   4
   4   2  28 62.8871 145.461   4
   4   2 -30 8434.49 388.738   1
  -4  -2  30 7712.00 344.104   4
  -4   2  30 8960.84 348.239   4
  -4  -2  32 926.705 226.456   5
   4  -2  32 1167.84 209.926   5
   4   2  32 1037.34 207.803   5
  -4  -2  32 1096.00 200.683   4
  -4   2  32 1299.80 236.211   5
   4  -2  32 1125.14 176.230   4
   4   2  32 1132.03 177.385   4
   4   2  34 3729.25 273.809   5
  -4  -2  34 3931.55 306.282   5
  -4   2  34 3905.62 300.707   5
   4   2  34 3824.76 239.705   4
   4  -2  34 3547.07 266.428   5
  -4  -2  34 3914.53 271.841   4
   4  -2  34 3391.82 238.160   4
  -4   2  34 3804.79 255.709   4
   4   2  36 303.929 209.054   5
  -4  -2  36-63.2169 191.214   4
  -4   2  36-48.5377 225.301   5
   4  -2  36 34.1825 236.751   5
  -4   2  36 75.0625 179.051   4
  -4  -2  36 169.428 218.458   5
   4   2  36-87.1215 160.204   4
  -4  -2  38 3499.29 306.739   5
   4   2  38 4217.86 295.268   5
   4   2  38 3512.03 245.001   4
   4  -2  38 3536.29 281.814   5
  -4   2  38 3163.29 303.883   5
   4  -2  38 3805.27 254.528   4
  -4  -2  38 3356.75 275.999   4
  -4   2  38 3663.87 272.880   4
  -4   4   0 45682.1 1069.88   2
   4  -4   0 45258.6 1060.00   5
  -4   4   0 44757.1 1072.13   3
   4   4   0 42672.9 1040.17   4
   4   4   0 45975.2 1060.04   5
   4  -4   0 45928.3 1062.81   4
   4   4   0 44582.4 1042.49   2
   4   4   0 46874.6 1074.82   1
  -4   4  -2 7894.43 247.457   3
   4   4   2 8523.55 226.400   1
   4  -4  -2 7887.31 257.783   1
   4  -4  -2 8169.91 225.459   5
  -4   4  -2 8241.09 231.190   2
   4   4  -2 8446.13 244.380   1
  -4   4   2 8227.16 228.395   3
   4  -4   2 8214.19 220.778   4
   4   4   2 8102.68 215.425   5
   4  -4  -2 8214.08 226.754   4
  -4   4   2 8659.12 235.748   2
   4  -4   2 8155.78 219.597   5
  -4   4  -4 33041.0 848.061   3
  -4   4  -4 33122.8 820.501   2
  -4   4   4 33765.0 812.225   3
   4   4   4 34132.1 802.199   1
   4  -4   4 33168.1 811.121   5
   4   4   4 32887.5 804.428   5
   4  -4  -4 34338.0 853.697   1
   4   4  -4 35105.4 837.498   1
   4  -4   4 32575.1 807.815   4
  -4   4   4 33607.9 820.257   2
  -4  -4   4 34613.3 803.312   4
  -4   4   6 188.345 73.2595   2
  -4  -4   6 237.413 59.8070   4
   4   4   6 189.727 32.8487   4
  -4   4  -6 264.934 79.4033   2
  -4   4   6 303.083 62.6700   3
   4   4   6 202.997 50.1882   5
   4   4   6 218.029 36.8361   2
   4  -4   6 209.603 53.7733   5
   4  -4  -6 170.615 113.482   1
   4   4   6 200.096 38.2184   1
   4  -4   6 247.632 55.3771   4
   4   4  -6 237.122 92.5784   1
  -4   4   8 68054.2 1604.81   2
  -4   4   8 68895.5 1595.16   3
   4   4  -8 64615.7 1619.64   1
  -4   4  -8 66017.2 1605.39   2
   4  -4   8 67844.4 1597.97   5
   4   4   8 67845.0 1592.34   5
   4   4   8 66148.1 1570.32   4
   4  -4  -8 65783.7 1638.32   1
   4  -4   8 64616.4 1589.33   4
  -4  -4   8 69979.4 1596.06   4
  -4   4  10 9012.03 274.235   3
   4  -4 -10 8806.92 328.169   1
  -4   4 -10 9745.22 296.665   2
   4   4  10 9101.91 270.410   5
  -4   4  10 8963.71 282.850   2
  -4  -4  10 9621.43 280.884   4
   4   4  10 9026.51 247.833   4
  -4   4 -12 167800. 3932.52   2
   4  -4  12 170158. 3923.83   5
   4  -4  12 168668. 3914.35   4
  -4  -4  12 161045. 3918.58   4
  -4  -4  14 73.3862 106.756   4
   4   4  14 34.4102 82.0475   4
  -4   4  14-10.3377 106.916   2
  -4   4  14 31.8745 96.5573   3
   4   4  14 136.575 100.477   5
   4   4 -14 173.410 134.751   1
   4  -4  14 134.429 102.908   5
  -4   4 -14-24.2839 129.641   2
   4  -4  14 88.1631 96.5702   4
   4  -4 -14 304.145 168.441   1
  -4   4  16 1257.04 126.232   3
   4   4  16 1451.59 136.180   5
  -4   4 -16 1379.23 125.403   1
   4  -4  16 1345.98 133.838   5
  -4   4  16 1449.03 134.731   2
   4   4 -16 1251.01 161.209   1
   4  -4 -16 1284.51 180.204   1
   4  -4  16 1298.73 123.593   4
   4   4  16 1254.95 106.186   4
   4   4 -18 2112.12 184.298   1
   4  -4  18 2198.24 144.449   4
  -4   4  18 2117.94 155.300   2
   4   4  18 2236.76 158.719   5
   4  -4  18 2090.03 158.169   5
  -4   4 -18 2042.13 147.218   1
  -4  -4  18 2105.19 172.220   5
   4  -4 -18 2235.62 210.399   1
   4   4  18 2174.36 133.524   4
  -4   4  18 2148.50 153.162   3
  -4  -4  18 2107.50 153.996   4
   4   4 -20 78160.4 1941.34   1
  -4   4  20 78214.6 1912.00   3
   4  -4  20 75729.7 1928.38   5
  -4   4  20 75297.5 1935.84   5
   4  -4 -20 80250.2 1957.53   1
  -4  -4  20 79402.9 1943.98   5
   4  -4  20 80511.8 1908.60   4
   4   4  20 78197.2 1931.43   5
  -4   4  20 79449.3 1916.45   2
   4   4  20 80628.7 1895.81   4
  -4  -4  20 78750.5 1920.77   4
   4   4  22 107.334 141.690   5
   4   4 -22 118.060 171.549   1
  -4   4  22 330.042 140.843   3
  -4  -4  22 219.752 144.547   4
   4  -4 -22 19.8227 195.072   1
   4   4  22 74.0798 114.399   4
   4  -4  22-29.3629 142.576   5
  -4   4  22 115.802 142.762   2
   4  -4  22 62.7149 120.671   4
  -4   4  22 239.578 173.706   5
  -4  -4  22 141.230 170.031   5
  -4   4  24 10652.0 365.354   3
   4   4 -24 10398.0 404.460   1
   4  -4  24 9443.18 372.995   5
   4  -4 -24 9992.93 408.299   1
  -4   4  24 10588.4 361.569   2
   4   4  24 9621.19 376.981   5
  -4   4  24 10502.3 401.317   5
   4   4  24 10503.3 341.195   4
  -4  -4  24 10058.2 399.063   5
   4  -4  24 10278.8 350.495   4
  -4  -4  24 9954.47 368.675   4
   4   4  26-23.2233 135.067   4
  -4  -4  26-186.217 162.870   4
  -4   4  26 93.5580 163.829   3
  -4   4  26 178.246 201.847   5
   4  -4  26 34.0355 167.536   5
   4   4 -26-57.4120 202.359   1
   4   4  26 35.5046 164.381   5
  -4  -4  26-14.7495 191.426   5
  -4   4  26-38.7428 161.908   2
   4  -4 -26 77.6408 223.064   1
   4  -4  26-5.22540 142.053   4
   4   4 -28 5632.14 323.836   1
  -4   4  28 5744.88 318.830   5
  -4  -4  28 5215.01 278.368   4
   4  -4 -28 5501.75 327.158   1
   4  -4  28 5151.26 284.366   5
   4   4  28 5513.16 295.989   5
  -4  -4  28 5909.00 317.697   5
   4  -4  28 5331.87 257.406   4
   4   4  28 6090.07 259.488   4
  -4   4  30 1820.95 206.840   4
   4   4  30 1922.50 221.376   5
   4   4 -30 1671.39 251.925   1
  -4  -4  30 2294.29 220.869   4
   4   4  32 16178.8 494.466   4
  -4  -4  32 16691.5 564.796   5
   4  -4  32 15593.9 529.168   5
   4   4  32 14731.2 542.839   5
  -4   4  32 16141.3 573.629   5
   4  -4  32 16833.1 507.945   4
  -4  -4  32 15003.8 519.737   4
   4   4 -32 15233.3 564.143   1
  -4   4  34 554.710 191.910   4
   4  -4  34 81.4825 188.706   5
   4   4  34 107.578 187.601   5
  -4   4  34 304.945 231.920   5
  -4  -4  34 27.2132 211.496   5
   4  -4  34 44.6204 161.900   4
   4   4  34 531.682 173.284   4
  -4   4  36 7.45272 184.959   4
  -4   4  36 19.7480 225.225   5
   4   4  36-45.9755 193.352   5
  -4  -4  36 111.748 230.070   5
   4  -4  36 33.8574 202.562   5
   4  -4  36 240.296 170.889   4
   4   4  36 109.088 177.891   4
  -4   4  38 276.657 195.907   4
  -4   4  38-171.420 218.108   5
   4  -4  38-96.1408 201.979   5
   4   4  38-133.718 204.351   5
  -4  -4  38-248.456 229.410   5
   4  -4  38-6.92797 177.607   4
   4   4  38 239.415 170.912   4
   4   6   0 24.8492 21.5253   3
   4   6   0 4.20220 38.4569   5
  -4   6   0 15.3025 63.0863   2
  -4   6   0 32.2237 71.8864   3
   4   6   0-53.5929 63.2028   1
   4  -6   0 4.43800 37.5524   5
   4  -6   0-3.55443 45.0815   4
  -4   6   2 21549.5 531.202   2
   4   6   2 20437.9 519.711   1
   4   6  -2 20795.4 534.088   1
   4   6   2 20760.8 507.860   5
  -4   6  -2 20872.3 531.548   2
   4   6   2 20746.1 500.893   3
   4  -6  -2 21281.3 525.152   4
  -4   6  -2 20371.2 547.280   3
   4  -6   2 20986.7 513.612   5
  -4   6   2 20549.8 529.505   3
   4  -6   2 21242.6 518.213   4
   4  -6  -2 21162.3 519.331   5
  -4   6  -4-31.8444 76.6852   2
   4   6   4 4.75275 46.2574   3
   4   6  -4-17.3014 63.1147   3
  -4   6  -4 82.3387 119.822   3
  -4   6   4-32.5516 63.8425   3
   4  -6   4 34.6676 45.9172   5
   4   6   4 50.1968 36.4691   5
   4   6   4-24.5617 58.1024   1
   4   6  -4-10.8444 85.0701   1
   4  -6   4 90.4984 50.6484   4
  -4  -6   4 40.4856 38.8509   4
   4  -6   6 1117.29 78.8485   4
  -4   6   6 1010.39 93.0288   3
  -4   6  -6 1051.22 112.571   2
   4   6   6 1131.68 68.8836   5
   4  -6   6 1252.38 81.0752   5
  -4  -6   6 1209.75 79.7131   4
   4   6  -6 945.714 119.684   1
  -4   6  -6 1144.06 169.551   3
   4   6   6 1172.64 65.9273   1
   4  -6  -6 1028.42 148.588   1
  -4   6   6 966.962 102.513   2
   4   6   6 1021.51 79.3861   3
   4   6   8 1840.30 108.039   3
   4   6  -8 2049.44 151.722   1
  -4   6   8 1790.65 116.718   3
  -4   6  -8 1804.88 141.390   2
   4  -6   8 1843.75 107.259   5
  -4   6   8 1876.13 126.785   2
   4  -6  -8 1633.24 177.497   1
   4   6   8 1527.37 65.7397   2
   4   6   8 1614.64 93.5549   5
   4  -6   8 1847.99 102.373   4
   4   6   8 1598.24 76.2133   2
  -4  -6   8 1921.18 111.478   4
   4   6  10 385118. 8763.73   3
  -4  -6  10 392006. 8768.00   4
  -4   6  10 387996. 8769.49   3
   4   6  10 382795. 8761.56   5
   4   6  10 356390. 8733.03   2
  -4   6 -10 389323. 8784.93   2
  -4  -6  12 120.942 101.944   4
   4   6 -12 215.652 134.394   1
   4  -6  12 278.409 95.1660   5
   4   6  12 179.805 90.5189   5
  -4   6 -12 226.496 134.240   2
   4  -6  12 207.780 90.2629   4
  -4   6  12 256.370 115.756   2
   4  -6 -14 23063.8 657.042   1
  -4   6  14 22873.0 597.768   3
   4   6 -14 22315.1 626.539   1
  -4   6 -14 22954.2 624.544   2
   4  -6  14 22947.3 596.095   4
   4  -6  14 22009.1 601.792   5
   4   6  14 22539.8 569.329   2
  -4   6  14 23629.8 604.711   2
  -4  -6  14 21828.0 600.796   4
  -4   6  16 1355.27 135.460   3
   4   6 -16 1527.93 160.518   1
   4  -6 -16 1542.12 198.765   1
   4   6  16 1573.28 138.815   5
  -4  -6  16 1481.82 135.468   4
  -4  -6  16 1441.78 141.697   5
  -4   6 -16 1361.08 140.234   1
  -4   6  16 1388.84 136.992   2
   4   6  16 1438.03 108.367   4
   4  -6  16 1440.13 124.241   4
   4  -6  16 1433.60 133.768   5
  -4   6  18 28371.1 754.840   3
   4   6 -18 29022.5 782.818   1
   4   6  18 29628.5 770.481   5
   4  -6  18 28872.4 770.667   5
  -4   6  18 29068.0 757.353   2
  -4  -6  18 28020.8 780.576   5
   4  -6  18 29192.4 752.511   4
   4  -6 -18 28700.9 806.222   1
  -4  -6  18 27987.8 763.358   4
   4   6  18 28941.6 728.810   4
  -4  -6  20 268.960 134.004   4
   4   6  20 240.531 102.917   4
  -4   6  20 373.376 142.953   5
  -4   6  20 194.753 129.895   3
   4  -6  20 193.192 133.501   5
  -4   6  20 339.885 135.548   2
   4  -6 -20 100.512 194.840   1
   4   6 -20 334.205 167.990   1
   4   6  20 292.901 135.114   5
  -4  -6  20 183.832 154.036   5
   4  -6  20 215.350 116.043   4
   4   6  22 36875.1 994.159   5
  -4   6  22 38220.0 977.707   3
   4   6 -22 34210.3 999.826   1
  -4  -6  22 36800.8 1003.32   5
   4  -6  22 37332.8 992.571   5
  -4   6  22 38302.1 975.664   2
  -4   6  22 38339.8 1017.82   5
   4  -6 -22 39397.9 1029.42   1
   4  -6  22 38263.9 974.637   4
  -4  -6  22 35937.8 980.247   4
   4   6  22 38899.6 952.293   4
  -4  -6  24 46.7462 153.877   4
   4   6  24 216.819 124.816   4
  -4   6  24 248.778 150.860   3
   4   6 -24 390.067 203.741   1
   4  -6  24-6.27446 159.088   5
  -4  -6  24 13.8213 180.638   5
  -4   6  24 315.477 195.727   5
   4   6  24 125.843 158.287   5
   4  -6 -24 227.633 212.442   1
   4  -6  24 254.410 140.761   4
  -4   6  24 46.4366 155.297   2
  -4  -6  26 562.158 200.166   5
  -4   6  26 676.239 165.132   3
   4  -6 -26 166.976 221.491   1
   4  -6  26 643.700 170.870   5
  -4  -6  26 413.161 154.088   4
   4   6 -26 653.275 209.913   1
   4   6  26 497.998 181.482   5
  -4   6  26 623.013 210.247   5
  -4   6  26 599.990 172.552   2
   4   6  26 564.708 138.863   4
   4  -6  26 858.330 157.188   4
   4   6  28 683.472 150.379   4
  -4   6  28 741.596 176.535   3
  -4   6  28 1111.33 225.336   5
  -4  -6  28 638.457 177.735   4
   4  -6  28 624.865 179.316   5
   4   6  28 801.438 192.058   5
  -4  -6  28 579.171 206.581   5
   4   6 -28 655.108 221.025   1
  -4   6  28 626.336 170.456   2
   4  -6  28 742.253 161.287   4
   4   6 -30 22429.4 704.032   1
  -4  -6  30 23134.9 676.503   4
   4   6  30 20978.1 686.404   5
   4   6  32 511.469 162.553   4
  -4   6  32 363.969 183.433   4
  -4   6  32 671.685 243.782   5
   4  -6  32 287.910 179.216   5
   4   6  32 545.750 197.491   5
   4   6 -32 603.784 238.058   1
  -4  -6  32 370.286 205.026   5
   4  -6  32 507.629 165.953   4
  -4  -6  34 5222.71 328.178   5
   4  -6  34 4822.44 295.740   5
   4   6  34 5086.36 317.249   5
   4   6  34 5377.85 265.636   4
  -4   6  34 4736.45 332.408   5
   4  -6  34 4782.95 271.910   4
  -4   6  34 4983.47 281.857   4
  -4   6  36 92.3407 172.822   4
   4   6  36-6.00319 164.714   4
   4   6  36 47.7662 202.332   5
  -4   6  36-30.1530 231.674   5
   4  -6  36-143.141 200.521   5
  -4  -6  36-119.248 247.500   5
   4  -6  36-76.7283 179.819   4
  -4   6  38 1648.86 231.585   4
   4  -6  38 1734.33 238.372   5
   4   6  38 1927.11 251.222   5
  -4   6  38 1825.87 273.035   5
  -4  -6  38 1631.22 269.333   5
   4  -6  38 1524.22 214.203   4
   4   6  38 1660.37 199.711   4
   4   8   0 103650. 2432.79   3
   4  -8   0 104896. 2446.47   5
   4   8   0 107281. 2444.69   5
  -4   8   0 103632. 2467.95   2
  -4   8   0 101820. 2475.79   3
   4  -8   0 107253. 2459.06   4
   4   8   0 101122. 2461.16   1
  -4   8   2 425.384 93.7008   3
   4   8   2 518.081 49.6488   5
   4   8   2 551.513 87.2469   1
  -4   8   2 481.616 91.5814   2
   4   8   2 481.513 54.2031   3
   4  -8  -2 473.936 62.9105   5
  -4   8  -2 496.870 98.8569   2
  -4   8  -2 554.929 125.607   3
   4   8  -2 445.432 51.8907   3
   4   8  -2 397.820 103.958   1
   4  -8  -2 471.773 77.7860   4
   4  -8   2 459.261 67.8872   4
   4  -8   2 443.689 54.2737   5
   4   8  -2 418.695 45.4024   4
   4  -8   4 28026.2 687.179   4
   4   8  -4 27204.4 711.493   1
   4   8   4 28557.9 676.797   3
   4   8   4 27499.1 670.029   5
  -4   8  -4 27170.0 708.733   2
  -4   8   4 28848.5 702.138   3
   4  -8   4 26951.0 682.163   5
  -4   8   4 27074.7 700.432   2
   4   8  -4 29330.9 682.786   3
   4   8   4 28204.1 683.398   1
  -4   8  -4 27702.1 737.095   3
  -4   8  -6 238.116 196.706   3
   4   8  -6 330.712 141.315   3
   4   8   6 469.520 81.1519   3
   4   8  -6 391.751 130.648   1
  -4   8   6 381.663 96.9209   3
   4  -8   6 336.791 77.6314   5
  -4  -8   6 474.756 68.2148   4
  -4   8  -6 405.744 121.036   2
   4   8   6 443.934 59.0163   5
   4   8   6 498.555 76.6132   1
  -4   8   6 491.430 104.978   2
   4   8   8 230570. 5275.82   3
  -4   8  -8 233878. 5305.49   2
   4   8   8 216900. 5249.94   1
   4   8   8 231157. 5269.60   5
   4  -8   8 231234. 5282.49   5
  -4  -8   8 228802. 5271.77   4
   4   8  10 14252.2 395.389   3
   4   8 -10 15391.7 434.883   1
   4   8  10 14713.2 388.520   5
  -4   8 -10 14593.4 425.679   2
  -4  -8  10 14683.1 396.262   4
   4   8  10 13856.6 357.936   2
  -4   8  10 15404.7 410.911   2
   4   8 -12 45920.3 1146.23   1
  -4   8 -12 45549.4 1145.18   2
  -4   8  12 47602.9 1126.11   3
   4  -8  12 44685.7 1121.93   5
   4  -8 -12 44749.3 1173.26   1
   4   8  12 43967.7 1111.52   5
  -4   8  12 46899.6 1126.25   2
   4  -8  12 45098.7 1116.38   4
  -4  -8  12 44923.3 1116.12   4
   4   8  14 1514.92 130.613   3
  -4   8  14 1627.79 131.468   3
   4   8  14 1288.84 92.6318   2
   4  -8  14 1385.01 117.486   4
   4  -8  14 1306.14 122.904   5
  -4   8  14 1590.99 139.190   2
   4   8 -14 1214.58 156.906   1
   4  -8 -14 1946.23 207.082   1
  -4  -8  14 1504.31 127.544   4
   4   8  16 85.9222 113.890   3
   4   8 -16 67.4364 142.992   1
  -4  -8  16 348.348 115.027   4
   4  -8  16 174.181 109.259   5
   4   8  16 241.287 113.978   5
  -4   8  16 238.506 114.275   3
   4  -8 -16 25.3989 181.455   1
  -4  -8  16 83.2293 131.488   5
   4   8  16 39.5090 85.3474   2
   4  -8  16 334.877 102.106   4
  -4   8  16 184.211 116.495   2
   4   8 -18 399.660 155.291   1
   4   8  18 535.486 130.235   3
   4  -8 -18 600.552 197.974   1
   4   8  18 409.404 127.711   5
   4   8  18 429.876 97.2630   2
  -4   8 -18 349.583 141.606   1
  -4   8  18 633.763 127.531   3
  -4   8  18 573.570 126.848   2
  -4  -8  18 420.654 145.649   5
   4  -8  18 751.615 126.306   4
   4  -8  18 620.418 130.094   5
   4   8 -20 23668.0 690.177   1
  -4   8  20 24393.6 661.638   3
  -4  -8  20 23242.8 667.456   4
   4  -8  20 24700.9 658.607   4
   4   8  20 24822.5 675.016   5
  -4   8 -20 24738.1 671.018   1
  -4  -8  20 24474.2 690.362   5
  -4   8  20 22725.0 671.813   5
  -4   8  20 24139.2 659.110   2
   4  -8 -20 24441.9 719.036   1
   4  -8  20 23735.0 672.540   5
  -4   8  22 619.189 153.503   3
   4   8  22 742.051 126.355   4
   4   8  22 418.839 151.160   5
  -4   8  22 508.815 148.932   2
   4  -8 -22 856.221 222.284   1
   4  -8  22 371.629 138.774   4
   4   8 -22 461.948 192.938   1
   4  -8  22 539.657 156.682   5
  -4  -8  22 446.461 174.660   5
  -4   8 -22 565.273 174.529   1
  -4   8  22 433.361 176.995   5
  -4  -8  22 271.771 152.558   4
  -4   8  24 7825.44 303.145   2
  -4   8  24 7633.31 303.258   3
   4   8  24 7071.35 323.389   5
   4  -8 -24 7514.74 365.366   1
   4  -8  24 8033.07 304.309   4
   4  -8  24 7721.79 321.542   5
  -4  -8  24 7189.48 333.337   5
  -4   8  24 8212.34 356.617   5
  -4  -8  24 6889.70 310.704   4
   4   8  24 7822.86 278.059   4
   4   8 -24 7239.45 341.317   1
   4   8  26 69.2965 130.125   4
   4  -8  26 220.337 148.540   4
  -4   8  26 93.2402 157.832   3
  -4  -8  26 266.602 195.142   5
  -4  -8  26-32.5134 165.303   4
   4  -8  26-101.480 164.349   5
   4   8  26 88.2397 169.201   5
  -4   8  26-104.600 196.827   5
   4  -8 -26-7.68494 222.263   1
   4   8 -26 138.491 204.223   1
  -4   8  26-152.947 155.887   2
  -4   8  28 15931.0 503.694   3
  -4   8  28 15781.3 492.074   2
  -4  -8  28 15313.2 532.896   5
   4  -8  28 14708.2 511.287   5
   4   8  28 15165.8 527.038   5
  -4   8  28 15965.6 549.571   5
   4  -8  28 15449.3 492.851   4
   4   8 -28 14920.6 534.828   1
   4   8  28 15601.5 467.005   4
   4   8  30 970.733 159.473   4
   4   8 -30 1095.05 234.274   1
  -4  -8  30 1176.00 218.782   5
   4  -8  30 1079.62 194.609   5
   4   8  30 1168.84 210.977   5
  -4   8  32 16721.9 544.495   3
   4  -8  32 16500.7 560.941   5
   4  -8  32 16635.4 536.384   4
  -4  -8  32 17847.3 587.583   5
  -4   8  32 17338.6 598.221   5
  -4   8  32 16884.7 535.688   2
   4   8  32 16893.8 514.768   4
   4   8  34 56.6031 153.406   4
   4   8 -34 290.607 252.503   1
   4  -8  34-89.4224 190.441   5
   4   8  34 18.9485 197.139   5
  -4  -8  34-17.7781 216.279   5
  -4   8  34 474.796 228.399   5
   4  -8  34 34.3428 171.729   4
   4   8  36 168.204 162.302   4
  -4   8  36 141.611 182.920   4
  -4  -8  36-45.3104 235.873   5
   4  -8  36 75.7293 219.313   5
   4   8  36-9.88995 206.445   5
  -4   8  36 10.2382 239.440   5
   4  -8  36 127.441 189.587   4
  -4  10   0 88.6235 104.732   2
   4  10   0 84.8078 108.312   1
   4  10   0 5.28016 62.2119   3
   4 -10   0 22.2072 78.9974   4
   4 -10   0 19.6300 55.8307   5
   4  10   0 36.7967 22.0271   4
  -4  10   2 46011.3 1190.25   2
   4  10   2 49715.6 1158.74   5
  -4  10  -2 48087.6 1196.53   2
   4  10   2 48891.5 1183.51   1
   4  10   2 48641.3 1163.18   3
   4 -10  -2 48530.8 1172.85   5
   4 -10   2 47996.4 1165.94   5
   4 -10  -2 51290.9 1189.06   4
   4 -10   2 50766.6 1181.93   4
   4  10  -2 48823.2 1151.82   4
   4  10  -2 47871.3 1195.84   1
   4  10  -2 50160.4 1163.70   3
   4  10   4 1806.99 98.6018   3
  -4  10  -4 1467.75 141.368   2
   4 -10   4 1722.48 89.1464   5
   4  10  -4 1667.41 147.471   1
   4  10   4 1850.12 120.126   1
   4  10   4 1865.82 76.0440   5
   4 -10   4 1666.24 99.7468   4
   4  10  -4 1694.55 112.278   3
   4  10   6 41587.5 994.111   3
  -4 -10   6 40961.4 977.001   4
   4  10  -6 42010.0 1020.61   3
   4  10   6 41156.5 978.252   5
   4  10   6 42131.2 990.518   1
   4 -10   6 40576.0 995.033   5
   4 -10   6 39678.0 999.382   4
  -4  10   8 74.9525 99.2206   3
  -4  10   8 92.2592 103.074   2
   4  10   8 132.650 83.6022   3
   4  10  -8-144.730 134.961   1
  -4  10  -8 65.5802 190.265   3
   4  10  -8-16.9554 166.129   3
  -4 -10   8 9.30022 67.7500   4
   4 -10 -10 92595.1 2160.78   1
  -4 -10  10 87369.7 2087.03   4
  -4  10  10 91864.2 2105.94   3
  -4  10 -10 91741.0 2182.53   3
   4 -10  10 90083.2 2093.57   4
   4  10  10 87710.9 2080.32   5
   4  10  10 83454.6 2054.28   2
  -4  10  10 91380.3 2105.26   2
   4  10 -10 92225.2 2125.61   1
   4  10  12 4755.37 189.924   3
   4 -10 -12 5205.31 273.397   1
  -4  10  12 5176.40 202.504   3
  -4  10  12 4934.19 198.189   2
  -4  10 -12 4977.21 232.198   2
   4 -10  12 5043.87 188.720   4
   4  10  12 4464.68 173.810   5
  -4  10 -12 4974.90 292.145   3
   4 -10  12 5026.07 189.682   5
  -4 -10  12 4702.37 187.842   4
   4  10 -12 4987.06 225.907   1
   4  10  14 13714.9 393.150   3
  -4  10  14 13302.6 399.861   3
  -4  10 -14 14188.6 431.834   2
   4 -10  14 13636.0 399.495   5
   4 -10 -14 13955.2 465.544   1
   4  10  14 13212.7 353.642   2
   4 -10  14 13922.8 392.159   4
  -4  10  14 13228.9 396.763   2
  -4 -10  14 13309.8 392.655   4
  -4 -10  14 13401.9 410.569   5
   4  10 -14 13404.3 423.239   1
   4 -10  16 86.6869 108.236   5
   4  10  16 51.6400 109.818   3
  -4 -10  16 64.3909 138.882   5
  -4  10  16 50.1677 110.456   3
   4  10 -16 291.499 150.759   1
   4  10  16 63.3543 80.8377   2
   4  10  16 114.859 101.995   5
   4 -10  16 214.206 111.755   4
   4 -10 -16 196.186 194.704   1
  -4  10  16 146.830 123.211   2
  -4 -10  16 158.343 117.162   4
   4  10  18 11750.7 359.356   3
  -4  10  18 10860.3 357.340   3
   4 -10 -18 11143.6 427.421   1
   4 -10  18 10621.3 362.528   5
  -4  10 -18 11460.0 381.605   1
  -4 -10  18 10911.7 380.965   5
  -4  10  18 10587.7 350.968   2
   4 -10  18 11322.5 355.449   4
   4  10  18 10737.0 317.294   2
   4  10  18 11177.8 361.264   5
   4  10 -18 10400.2 384.444   1
   4  10  20 387.150 143.654   3
  -4  10  20 337.286 136.102   3
   4 -10 -20 522.665 222.420   1
   4 -10  20 392.725 147.758   5
  -4  10  20 275.996 155.916   5
   4  10 -20 598.266 180.568   1
  -4  10 -20 469.508 172.240   1
  -4 -10  20 567.427 171.352   5
   4  10  20 439.035 110.853   2
  -4  10  20 689.024 143.742   2
   4 -10  20 549.495 133.348   4
   4  10  20 577.219 144.913   5
   4  10  22 18847.6 553.163   3
   4 -10  22 18780.8 567.476   5
   4  10  22 18515.7 563.110   5
  -4  10 -22 18837.6 569.189   1
  -4  10  22 18985.7 550.590   3
  -4 -10  22 18435.8 578.535   5
  -4  10  22 19177.3 595.040   5
   4  10  22 18925.0 511.991   2
  -4  10  22 18528.0 542.289   2
   4 -10  22 18458.7 543.603   4
   4 -10 -22 18946.8 618.970   1
   4  10 -22 18201.4 580.246   1
   4  10  24 493.040 126.251   4
   4 -10  24 362.914 145.997   4
  -4  10  24 572.047 159.845   3
   4  10 -24 403.211 201.181   1
  -4 -10  24 467.094 192.391   5
   4 -10  24 524.905 163.975   5
   4  10  24 539.980 165.148   5
  -4  10  24 771.075 205.018   5
   4 -10 -24 283.164 229.406   1
  -4  10  24 617.124 159.689   2
   4  10  26 390.198 135.742   4
  -4  10  26 576.587 207.996   5
   4  10 -26 579.828 212.868   1
  -4  10  26 519.721 167.590   3
   4 -10  26 233.009 169.876   5
   4  10  26 346.848 179.148   5
  -4  10  26 525.874 160.955   2
  -4 -10  26 422.839 198.521   5
   4 -10  26 500.492 162.081   4
  -4 -10  28 685.027 209.016   5
   4  10 -28 718.310 230.773   1
   4  10  28 481.827 188.828   5
  -4  10  28 392.820 217.781   5
   4 -10  28 438.448 163.782   4
  -4  10  30 24732.0 715.507   3
  -4 -10  30 24533.5 753.598   5
   4  10  30 24240.3 754.715   5
   4 -10  30 23802.4 731.540   5
  -4  10  30 25136.7 706.888   2
   4  10  30 24924.7 682.563   4
   4  10  32 31.9762 143.721   4
  -4  10  32 98.0566 185.014   3
  -4  10  32 215.107 176.232   2
   4  10 -32 26.1958 231.863   1
   4 -10  32 126.657 183.893   5
  -4  10  32 9.81740 218.938   5
   4 -10  32 114.464 161.013   4
  -4 -10  32 136.756 204.550   5
  -4  10  34 3010.43 253.392   3
   4  10 -34 2277.05 295.360   1
   4 -10  34 2673.36 246.051   5
  -4  10  34 3312.23 248.692   2
  -4 -10  34 2670.67 269.699   5
  -4  10  34 2952.34 301.807   5
   4  10  34 2526.12 269.641   5
   4 -10  34 2902.11 235.781   4
   4  10  34 2943.24 212.519   4
   4  10  36 5.85601 160.380   4
  -4  10  36 133.300 181.487   4
   4 -10  36-133.694 202.351   5
   4  10  36-206.580 207.252   5
  -4 -10  36-110.095 234.049   5
  -4  10  36-83.7920 219.318   5
   4 -10  36 87.0741 181.945   4
  -4  12   0 74024.9 1701.39   3
   4  12   0 74952.0 1656.65   3
   4 -12   0 75418.4 1678.83   4
   4  12   0 72260.9 1683.59   1
  -4  12   2 3651.11 171.446   2
   4 -12   2 3722.17 128.258   5
  -4  12   2 3869.90 178.186   3
  -4  12  -2 3799.40 200.114   3
   4  12   2 4032.51 171.674   1
   4 -12   2 3750.79 151.885   4
   4 -12  -2 3731.77 138.594   5
   4  12  -2 3717.96 141.647   3
   4  12  -2 3665.11 116.718   4
  -4  12   4 25476.4 639.801   2
  -4  12  -4 25185.1 676.381   3
   4  12  -4 24380.9 622.389   3
   4  12   4 24252.6 611.497   3
  -4  12  -4 23588.2 645.810   2
  -4  12   4 25239.6 641.226   3
   4  12   4 24370.7 590.814   5
   4  12   4 24568.0 621.711   1
   4 -12   4 24143.1 606.002   5
   4 -12   4 24888.1 622.207   4
  -4  12   6 920.658 113.415   2
   4  12  -6 502.195 133.347   1
   4  12   6 555.137 85.7104   3
   4 -12   6 592.013 71.9206   5
  -4  12   6 591.765 104.822   3
   4  12  -6 639.065 127.978   3
  -4  12  -6 373.744 163.700   3
  -4  12  -6 553.997 124.734   2
   4  12   6 579.267 97.3649   1
   4  12   6 544.974 48.2519   5
   4 -12   6 566.702 82.9263   4
   4  12   8 35867.9 887.921   5
  -4  12   8 38610.2 932.339   3
   4  12   8 36355.6 911.080   3
   4  12  -8 36581.7 955.430   3
  -4  12  -8 36371.1 987.839   3
  -4  12  -8 36977.3 946.474   2
   4  12  -8 38484.1 951.596   1
  -4  12   8 38972.8 932.707   2
  -4  12  10 676.560 113.125   2
   4  12  10 358.856 50.8267   2
   4  12 -10 383.144 138.129   1
   4  12  10 505.486 69.4884   5
  -4  12  10 506.063 107.787   3
   4  12 -10 252.354 181.340   3
  -4  12 -10 435.189 134.575   2
  -4  12 -10 686.890 207.527   3
   4 -12  10 437.497 87.7792   5
   4 -12  10 517.229 86.4634   4
   4  12  12 44003.0 1077.62   3
   4 -12 -12 46192.1 1154.17   1
  -4  12  12 44642.3 1090.65   3
   4 -12  12 43857.0 1078.89   5
   4  12  12 41885.4 1059.69   5
  -4  12 -12 43597.7 1174.85   3
  -4 -12  12 42230.9 1089.73   5
  -4  12 -12 45645.3 1117.95   2
   4 -12  12 42830.4 1075.21   4
   4  12 -12 43457.6 1111.50   1
  -4  12  12 43002.6 1082.62   2
  -4  12  14 172.059 110.942   2
   4  12  14 241.767 107.158   3
  -4  12  14 240.750 116.122   3
   4  12 -14 73.8843 148.766   1
  -4  12 -14 58.7508 213.077   3
  -4 -12  14 201.607 136.792   5
   4 -12  14 143.989 99.1722   5
   4 -12 -14-75.6129 205.389   1
   4 -12  14 165.690 98.6051   4
   4  12  14 125.592 71.5547   2
  -4  12 -14 80.9605 150.641   2
   4  12  16 2227.76 158.479   3
  -4  12  16 2371.71 166.190   3
   4 -12 -16 2129.55 287.865   1
   4  12  16 2373.02 148.607   5
   4 -12  16 2654.75 165.054   5
  -4  12 -16 2466.75 216.704   2
  -4 -12  16 2256.96 220.610   5
  -4  12  16 2231.78 165.579   2
   4  12  16 2285.71 120.592   2
   4 -12  16 2357.42 153.454   4
   4  12  18-4.48278 132.699   3
  -4 -12  18 140.592 152.042   5
  -4  12  18 171.474 126.414   3
   4  12 -18 246.401 166.115   1
   4  12  18-10.3761 98.5103   2
   4 -12  18 192.806 122.074   4
   4 -12  18 107.701 124.292   5
   4  12  18-72.7170 117.834   5
   4 -12 -18 278.403 213.893   1
  -4  12  18 261.247 130.936   2
  -4  12  20 25788.5 693.764   3
   4 -12 -20 24109.6 754.046   1
   4 -12  20 25809.3 703.959   5
   4  12  20 24956.0 651.430   2
   4  12  20 25235.9 699.048   5
  -4  12 -20 25478.2 719.262   1
  -4  12  20 26480.6 690.466   2
   4 -12  20 24465.3 688.000   4
   4  12  20 25285.1 692.758   3
  -4 -12  20 24087.3 712.644   5
   4  12 -20 25646.5 727.301   1
  -4  12  20 24876.9 722.605   5
   4 -12 -22 2987.43 289.364   1
   4  12  22 2931.91 202.931   3
  -4  12  22 2860.99 196.341   3
  -4  12  22 2318.57 232.959   5
   4  12 -22 2967.39 243.430   1
   4 -12  22 3082.09 219.668   5
  -4  12  22 2913.86 199.751   2
   4  12  22 3008.18 211.821   5
   4  12  22 2845.89 162.823   2
  -4 -12  22 3126.24 244.620   5
   4  12  24 9364.82 362.641   3
  -4  12  24 10057.5 364.092   3
   4 -12  24 9952.11 360.053   4
   4  12  24 9902.89 322.583   2
   4  12  24 9530.43 376.529   5
   4 -12  24 9967.24 377.607   5
  -4  12 -24 10058.8 395.066   1
  -4 -12  24 9290.55 392.819   5
  -4  12  24 10568.5 354.806   2
  -4  12  24 10101.6 405.534   5
   4  12 -24 9876.17 403.860   1
   4 -12 -24 9702.76 435.339   1
  -4  12  26-30.6246 167.539   3
   4  12 -26-370.629 212.912   1
  -4 -12  26 7.52142 188.457   5
   4 -12  26 90.1840 166.276   5
   4  12  26 22.7952 179.186   5
  -4  12  26 25.5138 201.877   5
   4  12  26 150.385 133.062   2
  -4  12  26-54.8158 158.013   2
   4 -12  26-130.231 152.181   4
   4  12  28 11120.3 443.753   5
  -4  12  28 12090.9 468.897   5
   4 -12  28 11362.1 400.027   4
   4  12 -28 10637.7 449.217   1
   4  12  30 254.685 138.730   4
  -4  12  30 66.2645 172.750   3
   4 -12  30 213.838 173.624   5
  -4 -12  30 99.0854 193.953   5
  -4  12  30 163.527 172.005   2
  -4  12  32 11079.8 422.912   3
  -4  12  32 11602.7 415.128   2
  -4 -12  32 11505.9 458.441   5
  -4  12  32 11013.9 481.917   5
   4 -12  32 11736.7 439.265   5
   4  12 -32 11103.2 473.325   1
   4 -12  32 10789.2 408.643   4
   4  12  32 11658.9 387.087   4
   4  12  34-65.8187 151.413   4
  -4  12  34 350.348 228.586   3
   4  12 -34 203.680 246.788   1
   4 -12  34 89.9199 192.457   5
  -4 -12  34 123.477 208.335   5
  -4  12  34-263.597 263.997   5
  -4  12  34 259.832 224.291   2
   4 -12  34-104.266 166.878   4
  -4  12  36 82.4835 199.880   3
   4  12  36-39.8342 159.998   4
   4 -12  36-107.411 186.956   5
  -4 -12  36 310.395 235.022   5
  -4  12  36 21.4162 221.145   5
  -4  12  36 39.8709 186.183   2
   4 -12  36 71.8108 173.903   4
   4  14   0 69.2269 76.7371   3
  -4  14   0 45.8143 108.029   2
  -4  14   0 142.817 123.418   3
   4 -14   0 67.9750 57.7778   5
   4 -14   0 74.8913 81.7310   4
  -4  14   2 117039. 2545.86   2
  -4  14  -2 119296. 2549.06   2
   4  14   2 119036. 2518.81   3
   4  14  -2 117732. 2519.12   3
   4 -14   2 113080. 2504.64   5
   4 -14  -2 115292. 2514.31   5
   4  14  -2 120376. 2551.72   1
   4  14   2 115759. 2535.79   1
   4 -14  -2 117021. 2539.60   4
  -4  14  -2 114293. 2571.80   3
   4 -14   2 116012. 2533.61   4
  -4  14   2 120488. 2555.45   3
   4  14  -4-120.461 125.927   1
  -4  14   4-34.5960 105.776   2
   4  14   4 9.84591 77.1590   3
   4  14   4-10.0444 42.2346   5
  -4  14   4-37.1448 105.222   3
   4  14  -4-8.44113 90.0376   3
  -4  14  -4-46.9318 114.471   2
   4 -14   4 80.2549 57.6714   5
  -4  14  -4-31.0344 146.353   3
   4 -14   4 23.1325 75.2608   4
   4  14   4-37.7949 100.461   1
  -4  14   6 10856.2 326.771   2
   4  14   6 10894.7 309.223   3
  -4  14  -6 11200.5 343.335   2
   4 -14   6 10278.5 291.627   5
  -4  14   6 10289.7 324.117   3
   4  14   6 10609.8 310.992   1
   4  14   6 10142.8 267.110   5
   4  14  -6 10730.1 331.885   3
   4  14  -6 11236.3 348.967   1
  -4  14  -6 10487.9 379.646   3
  -4  14  -8 4913.14 264.085   3
  -4  14   8 4828.31 195.796   3
  -4  14  -8 5019.66 217.474   2
  -4 -14   8 5376.30 184.830   5
   4  14   8 4500.10 132.905   5
   4  14  -8 5037.82 222.332   1
   4  14  -8 5157.71 234.049   3
  -4  14   8 5250.74 194.806   2
   4  14  10 32870.8 847.070   3
  -4  14  10 33877.7 864.407   3
  -4  14 -10 34178.5 935.043   3
   4 -14  10 34280.0 844.396   5
   4  14  10 32816.2 818.148   5
   4  14 -10 32571.0 908.318   3
  -4  14 -10 33959.3 885.414   2
   4 -14  10 34885.4 850.256   4
   4  14 -10 34533.3 889.214   1
  -4  14  10 34105.7 861.290   2
  -4  14  12 769.527 132.492   2
  -4  14 -12 912.749 161.171   2
   4  14 -12 908.639 155.914   1
   4  14  12 788.804 116.927   3
  -4  14  12 1006.37 141.617   3
  -4 -14  12 718.507 132.276   5
   4 -14 -12 1053.64 224.434   1
  -4  14 -12 956.231 228.613   3
   4 -14  12 1002.57 109.590   5
   4 -14  12 1012.36 106.200   4
   4  14  12 828.427 76.3418   2
   4  14  14 2973.79 166.261   3
  -4  14 -14 2970.91 211.381   2
  -4  14  14 3050.95 186.895   3
   4  14 -14 2772.32 280.663   3
   4 -14  14 3092.51 161.796   5
  -4  14 -14 2860.22 295.208   3
  -4 -14  14 3220.51 190.857   5
   4  14 -14 2974.26 207.370   1
   4 -14  14 2674.62 156.360   4
   4  14  14 2967.11 128.478   2
  -4  14  14 2699.23 179.328   2
   4 -14 -14 3516.42 271.225   1
   4  14 -16 5.77878 156.329   1
   4 -14  16 159.541 111.790   4
  -4  14  16 171.108 127.205   3
   4 -14  16 59.3110 116.984   5
  -4  14  16 134.113 125.416   2
  -4  14 -16-49.2147 170.446   2
  -4  14 -16 550.207 269.346   3
   4  14  16 131.452 123.130   3
   4 -14 -16-67.7475 222.569   1
  -4 -14  16 72.9268 143.115   5
   4  14  16 59.1800 88.9930   2
   4  14  18 12665.7 402.104   3
  -4  14  18 12538.6 404.991   3
  -4  14 -18 11474.7 527.143   3
  -4  14  18 13595.9 406.344   2
   4 -14 -18 12648.9 490.335   1
   4 -14  18 11845.6 401.654   5
  -4  14 -18 12805.1 455.368   2
  -4 -14  18 12860.4 427.250   5
   4  14  18 12716.7 357.354   2
   4 -14  18 13214.6 404.843   4
   4  14 -18 12373.6 437.218   1
   4  14  20 5932.14 253.785   3
   4  14  20 5470.00 209.496   2
  -4  14  20 6003.60 260.343   3
   4  14 -20 5226.64 291.289   1
   4 -14  20 5568.22 257.081   5
   4 -14 -20 5644.22 346.323   1
  -4 -14  20 5454.04 282.494   5
  -4  14  20 5613.65 252.211   2
  -4  14  20 5338.08 286.857   5
   4 -14  20 5373.77 242.849   4
  -4  14  22 38811.6 1043.60   3
   4 -14 -22 39090.6 1113.42   1
   4 -14  22 39372.1 1048.60   5
  -4  14 -22 41279.3 1075.50   1
  -4 -14  22 41216.1 1073.24   5
  -4  14  22 38439.7 1078.72   5
   4  14  22 40776.9 1042.38   3
   4  14  22 40535.4 998.411   2
  -4  14  22 39977.7 1034.25   2
   4 -14  22 39657.7 1037.49   4
   4  14 -22 38750.2 1066.47   1
   4  14 -24 153.522 195.883   1
  -4  14  24 311.055 151.574   3
  -4  14 -24 27.9447 194.143   1
   4 -14  24 351.052 151.531   4
  -4  14  24 398.178 159.830   2
  -4 -14  24 251.479 190.294   5
  -4  14  24 203.039 191.341   5
   4  14  24 344.458 166.377   3
   4  14  24 466.902 129.515   2
   4 -14  24 297.980 159.715   5
   4  14  26 773.389 218.623   3
   4  14 -26 234.016 216.767   1
   4  14  26 648.568 168.945   2
  -4  14  26 342.232 206.536   5
   4 -14  26 467.117 174.462   5
   4 -14  26 333.744 157.706   4
  -4 -14  26 421.328 201.161   5
  -4  14  28 26.0022 168.621   3
  -4  14  28-104.984 207.450   5
  -4  14  28 33.8056 155.345   2
   4 -14  28 103.768 155.201   4
  -4  14  30 13642.8 476.060   3
  -4  14  30 14896.3 473.223   2
  -4 -14  30 13988.0 515.556   5
   4  14 -30 13726.5 529.626   1
   4  14  30 14115.5 443.099   4
   4  14 -32 8.93414 227.433   1
  -4  14  32-245.350 194.905   3
   4  14  32 195.930 143.534   4
  -4 -14  32 34.3568 203.720   5
   4 -14  32 343.650 182.654   5
  -4  14  32-86.3682 180.181   2
   4 -14  32-49.1114 162.416   4
  -4  14  34 3024.64 243.424   3
   4  14 -34 2632.14 299.166   1
   4 -14  34 3145.07 254.035   5
  -4 -14  34 3854.93 285.990   5
  -4  14  34 3355.51 249.582   2
   4 -14  34 3279.74 240.874   4
   4  14  34 3355.94 211.862   4
  -4  16   0 320465. 7374.81   2
   4  16   0 314788. 7350.98   3
  -4  16   0 320947. 7391.57   3
   4  16   0 325705. 7376.46   1
   4 -16   0 303221. 7338.11   5
   4 -16   0 319706. 7370.30   4
   4  16  -2 135.755 88.7471   3
   4  16   2 254.240 88.4871   3
  -4  16   2 231.043 112.415   2
   4 -16  -2 254.973 76.7585   5
   4 -16  -2 239.887 97.0600   4
  -4  16  -2 102.309 127.824   3
  -4  16   2 388.069 120.228   3
   4 -16   2 273.547 93.3456   4
  -4  16  -2 274.935 115.093   2
   4 -16   2 230.867 58.3547   5
   4  16  -2 220.861 125.726   1
   4  16   2 315.755 120.767   1
  -4  16   4 5269.10 210.317   2
   4 -16   4 4876.05 161.215   5
   4  16  -4 5188.19 198.958   3
  -4  16  -4 4954.05 219.278   2
   4  16  -4 5166.03 229.699   1
   4 -16   4 5145.19 194.745   4
  -4  16   4 5459.31 217.212   3
  -4  16  -4 4914.46 245.634   3
   4  16  -6 698.515 141.994   1
  -4  16   6 519.809 115.201   2
  -4  16   6 659.928 116.650   3
   4  16  -6 837.212 133.003   3
  -4  16  -6 423.918 162.867   3
  -4  16  -6 596.791 132.784   2
  -4 -16   6 547.381 94.5978   5
  -4  16   8 15117.8 432.794   2
   4  16   8 14493.1 418.938   3
  -4  16   8 15442.4 437.514   3
  -4  16  -8 15508.0 458.642   2
  -4  16  -8 14720.3 494.198   3
   4 -16   8 14798.9 418.678   4
  -4 -16   8 15238.0 421.332   5
   4  16  -8 14945.5 460.480   1
   4  16 -10 618.033 151.285   1
  -4  16  10 553.667 124.242   2
  -4  16 -10 532.644 148.326   2
   4  16  10 574.687 105.694   3
   4  16  10 518.669 66.8860   2
  -4  16 -10 546.137 201.763   3
   4 -16  10 580.684 90.0347   5
  -4  16  10 628.169 120.326   3
   4 -16  10 566.199 96.8745   4
   4  16  12 14035.4 406.431   3
  -4  16  12 13198.8 410.869   3
   4  16 -12 14060.9 490.379   3
  -4  16 -12 12434.1 497.616   3
  -4 -16  12 13679.5 414.751   5
   4 -16  12 14160.7 401.842   4
   4  16 -12 13002.0 438.256   1
  -4  16 -12 13514.9 441.964   2
   4  16  12 13867.7 361.627   2
  -4  16  12 13523.9 411.276   2
   4 -16  12 14071.5 396.002   5
   4  16  14 12.8842 92.8626   2
   4  16 -14 116.730 160.257   1
   4  16 -14 26.1966 234.727   3
   4  16  14 94.4519 124.807   3
  -4  16  14 4.62077 121.674   3
  -4  16 -14 47.2814 167.344   2
   4 -16  14 166.280 106.373   5
   4 -16 -14 167.719 219.043   1
  -4  16  14 101.188 125.531   2
  -4  16 -14 374.076 246.050   3
  -4 -16  14 301.211 141.605   5
   4 -16  14 156.405 104.128   4
  -4  16  16 185.087 130.004   2
   4  16 -16 147.152 176.736   1
  -4  16  16 86.4929 134.151   3
   4 -16 -16 344.060 238.495   1
  -4 -16  16 226.817 162.106   5
  -4  16 -16 197.622 176.385   2
   4 -16  16 219.717 118.651   5
  -4  16 -16 814.831 288.267   3
   4  16 -16 394.052 269.197   3
   4  16  16 181.510 128.962   3
   4 -16  16 212.986 119.705   4
   4  16  16 400.537 101.469   2
   4  16 -18 277.580 183.741   1
   4  16  18 282.908 143.945   3
  -4  16  18 378.945 139.300   3
  -4  16 -18 530.844 202.780   2
   4 -16  18 283.167 134.021   5
   4 -16  18 308.734 127.961   4
   4 -16 -18 353.273 239.153   1
  -4  16 -18 814.826 302.230   3
   4  16 -18-10.8983 285.478   3
   4  16  18 156.852 103.936   2
  -4 -16  18 419.102 174.827   5
  -4  16  18 421.632 148.544   2
   4 -16  20 51298.3 1273.04   5
   4  16  20 49594.3 1262.01   3
  -4  16  20 48619.9 1263.43   3
  -4 -16  20 50403.0 1291.29   5
   4  16 -20 48044.4 1294.19   1
  -4  16 -20 52833.1 1320.89   2
  -4  16 -20 49608.3 1401.78   3
   4 -16 -20 48425.7 1342.32   1
   4  16  20 50835.4 1217.79   2
   4 -16  20 48813.8 1259.79   4
  -4  16  20 48164.6 1253.98   2
   4  16 -22 364.093 202.095   1
  -4  16  22 513.120 162.880   3
   4 -16 -22 249.703 259.870   1
   4 -16  22 293.751 147.991   5
   4  16  22 609.691 165.673   3
   4  16  22 604.869 123.678   2
   4 -16  22 494.998 151.158   4
  -4  16  22 682.605 155.099   2
  -4  16 -22 472.748 302.761   3
  -4 -16  22 343.140 180.676   5
   4  16  24 8688.73 342.824   3
   4 -16  24 8799.14 347.436   5
  -4 -16  24 8013.71 365.245   5
   4  16 -24 7908.05 376.046   1
   4 -16  24 8709.34 340.718   4
   4  16  24 9303.70 302.724   2
  -4  16  26-132.865 162.877   3
  -4 -16  26 277.849 196.194   5
  -4  16  26 100.826 155.092   2
   4 -16  26-82.6870 156.901   4
  -4  16  28 6097.71 289.280   3
   4  16  28 6148.57 300.358   3
  -4  16  28 6516.98 285.152   2
   4  16 -28 5422.84 404.343   1
   4 -16  28 7186.56 313.629   5
   4 -16  28 5574.43 290.688   4
   4  16  28 6031.51 254.576   2
   4  16 -30-111.903 230.048   1
   4  16  30 108.759 173.411   3
  -4  16  30 54.5329 165.080   3
  -4 -16  30-186.621 214.716   5
   4 -16  30 45.3732 173.101   5
  -4  16  30 169.382 164.891   2
   4  16  30 170.389 142.799   2
   4 -16  30-7.12076 167.649   4
  -4  16  32 8818.56 360.839   3
   4 -16  32 8090.60 363.279   5
  -4  16  32 8621.84 348.661   2
   4  16 -32 8347.60 409.772   1
  -4 -16  32 8640.05 392.370   5
   4 -16  32 8151.58 360.590   4
   4  16  32 7964.64 313.733   4
   4  16  34-146.188 147.221   4
  -4  16  34 95.5563 195.427   3
   4  16 -34 83.2132 237.198   1
   4 -16  34 15.9010 178.765   5
  -4 -16  34-89.6232 210.124   5
  -4  16  34-37.9036 178.132   2
   4 -18   0 8.01828 99.4927   4
  -4  18   0 95.7707 131.727   3
   4 -18   0-28.0912 67.5176   5
  -4  18   0-58.2759 118.924   2
   4  18   0 124.669 129.814   1
  -4  18   2 73585.6 1748.88   2
  -4  18  -2 72287.5 1749.32   2
  -4  18  -2 69550.8 1769.53   3
  -4  18   2 73898.2 1759.73   3
   4  18   2 71807.3 1745.73   1
   4  18  -2 75307.8 1759.69   1
   4 -18   2 69740.9 1738.22   4
   4 -18   2 70296.8 1701.88   5
  -4  18   4 69.7517 112.909   2
   4  18   4 264.651 96.9486   3
  -4  18  -4 390.237 129.039   2
  -4  18  -4 268.734 148.458   3
   4  18   4 371.267 129.694   1
   4 -18   4 317.852 96.4938   4
  -4  18   4 387.980 118.422   3
   4 -18   4 264.390 59.1239   5
   4  18  -4 358.442 136.864   1
  -4  18   6 2369.91 157.929   2
   4  18   6 2133.10 138.898   3
  -4  18  -6 2335.93 209.281   3
  -4  18  -6 2370.62 172.654   2
   4  18   6 2072.58 102.864   2
  -4  18   6 2256.27 157.299   3
   4  18  -6 2305.08 182.244   1
   4  18   8 1331.21 131.036   3
   4  18   8 1177.37 87.0328   2
  -4  18   8 1343.51 142.838   3
   4  18  -8 1277.51 167.904   3
  -4  18  -8 1642.26 205.439   3
   4 -18   8 1111.35 112.203   4
   4 -18   8 1115.15 93.4335   5
   4  18  -8 1222.30 164.375   1
  -4  18  -8 1180.80 159.032   2
   4  18  10 17766.0 463.426   2
   4  18  10 19588.7 518.066   3
  -4  18  10 18454.9 525.522   3
  -4  18 -10 17266.6 541.339   2
  -4  18 -10 18572.9 596.661   3
   4 -18  10 17726.0 486.849   5
   4  18 -10 18289.6 566.861   3
   4  18 -10 18089.1 546.420   1
   4 -18  10 18332.4 504.102   4
  -4  18  10 19767.1 524.516   2
   4  18 -12 282.152 165.671   1
  -4  18  12 118.318 129.765   2
   4  18  12 76.0860 133.555   3
   4  18  12 250.146 97.3642   2
  -4  18  12 211.856 125.967   3
  -4  18 -12 178.238 158.482   2
   4  18 -12 89.6584 202.524   3
  -4  18 -12 134.208 217.320   3
   4 -18  12 198.361 92.1939   5
   4 -18  12 147.132 102.597   4
   4  18  14 3473.42 200.359   3
  -4  18  14 3350.46 198.294   3
  -4 -18  14 3383.07 214.443   5
   4 -18  14 3141.51 176.587   5
   4 -18 -14 3644.06 292.551   1
   4  18 -14 3408.41 293.425   3
  -4  18 -14 3734.76 304.444   3
  -4  18 -14 3762.69 244.719   2
   4  18 -14 3134.05 233.789   1
   4 -18  14 3572.51 185.283   4
  -4  18  14 3472.71 195.712   2
   4  18  14 3619.51 156.108   2
  -4  18  16 168.436 141.943   2
   4  18 -16 202.790 179.178   1
   4  18  16 531.393 138.441   3
  -4  18  16 328.477 141.770   3
   4 -18  16 78.2958 127.544   5
  -4  18 -16 119.396 216.840   2
   4  18 -16 497.771 273.447   3
  -4 -18  16 132.472 156.620   5
   4 -18 -16-270.690 246.443   1
   4 -18  16 27.4989 126.617   4
   4  18  16 226.795 100.964   2
   4  18  18 23998.1 671.532   3
  -4  18  18 25408.6 683.521   3
  -4  18 -18 24558.0 721.006   2
   4 -18  18 23793.9 666.666   5
  -4  18 -18 24017.6 811.878   3
  -4 -18  18 23702.1 691.727   5
   4  18 -18 24672.2 708.438   1
   4 -18  18 22829.4 661.885   4
   4 -18 -18 24064.7 766.233   1
   4  18  18 24775.2 627.428   2
  -4  18  18 23647.8 662.992   2
   4  18  20 4856.46 240.620   3
  -4  18  20 3997.15 229.681   3
   4  18 -20 4344.77 276.062   1
  -4  18 -20 4834.03 294.051   2
  -4  18 -20 4363.22 389.786   3
   4 -18  20 4685.40 233.061   5
  -4 -18  20 4195.26 256.927   5
   4 -18 -20 4562.24 338.127   1
   4  18  20 4485.03 193.459   2
   4 -18  20 4269.70 227.796   4
  -4  18  20 4417.33 232.325   2
   4 -18  22 25120.3 723.173   5
   4  18  22 26255.6 717.942   3
  -4  18 -22 26306.2 875.328   3
  -4 -18  22 25441.7 746.100   5
   4  18  22 25115.8 662.868   2
   4  18 -22 24245.6 743.003   1
   4 -18  22 24883.5 711.824   4
  -4  18 -22 26380.9 777.917   2
   4  18  24-162.694 160.311   3
   4 -18  24 43.0479 149.394   4
  -4  18 -24-200.684 233.336   2
  -4 -18  24 118.350 184.524   5
   4 -18  24-79.2198 157.728   5
   4  18  24 87.6252 122.319   2
  -4  18  24-69.6801 153.827   2
  -4  18  24-215.109 167.773   3
   4  18 -26 102.958 212.617   1
  -4  18  26-6.42555 161.835   3
  -4  18 -26 400.688 329.740   3
  -4  18 -26 74.5401 251.408   2
  -4 -18  26 15.6520 197.387   5
  -4  18  26 152.193 163.306   2
   4  18 -28-82.3741 220.285   1
  -4  18  28 139.640 169.753   3
   4  18  28 6.66484 171.101   3
   4 -18  28 189.129 169.400   5
  -4 -18  28-230.972 204.253   5
  -4  18 -28-64.9956 336.727   3
   4  18  28-34.4930 133.694   2
  -4  18  28 108.709 158.701   2
   4  18  30 6736.74 320.891   3
  -4  18  30 7368.01 330.439   3
   4  18  30 7104.76 281.145   2
   4 -18  30 7087.25 330.736   5
  -4  18  30 6987.00 304.639   2
  -4 -18  30 6516.06 348.321   5
  -4  18 -30 6030.35 461.761   3
   4  18 -30 6370.68 362.247   1
  -4  18  32-177.385 181.135   3
   4 -18  32 7.82734 169.474   5
  -4  18 -32 431.183 319.381   3
   4  18  32 38.7076 147.059   2
  -4  18  32-35.9477 174.038   2
  -4 -18  32 114.132 205.317   5
   4  18 -32-275.680 233.961   1
  -4  20   0 40021.7 1021.49   2
   4  20   0 38843.2 1003.19   3
  -4  20   0 40851.9 1042.56   3
   4  20   0 40819.3 1027.64   1
  -4  20   2 105.847 125.546   2
  -4  20   2 231.473 130.924   3
   4  20   2 174.832 149.555   1
  -4  20  -2 167.710 141.504   3
  -4  20  -2 199.918 130.142   2
   4  20  -2 35.3149 114.463   3
   4  20  -2 128.657 153.324   1
   4  20   2 119.159 104.441   3
  -4  20   4 10470.8 333.432   2
   4  20   4 8954.82 309.143   3
  -4  20  -4 9571.66 337.920   2
  -4  20   4 9841.56 336.493   3
  -4  20  -4 8937.91 361.624   3
   4  20  -4 9559.64 323.635   3
   4  20   4 10297.5 342.068   1
   4  20  -4 10016.1 355.356   1
   4  20  -6 31.7934 153.767   1
  -4  20   6-79.4094 128.093   2
   4  20   6 123.467 113.738   3
  -4  20  -6-121.074 176.027   3
   4  20  -6 155.506 139.627   3
  -4  20  -6-20.0420 141.130   2
   4  20   6 214.491 93.6233   2
  -4  20   6 89.8940 120.624   3
  -4  20   8 13252.4 412.623   2
   4  20   8 14198.6 412.402   3
   4  20   8 12960.1 363.587   2
  -4  20   8 13418.7 416.384   3
  -4  20  -8 13443.9 431.966   2
   4  20  -8 13903.1 448.234   3
   4  20  -8 13350.4 444.991   1
  -4  20  -8 14264.5 481.400   3
  -4  20  10 120.694 134.714   2
   4  20  10 79.3273 127.112   3
   4  20  10 56.1081 90.6150   2
  -4  20 -10-117.130 163.605   2
  -4  20 -10 31.9964 205.069   3
  -4  20  10 4.90011 129.004   3
   4  20 -10 29.0867 166.857   1
   4  20  12 12684.1 360.294   2
  -4  20  12 13045.9 415.974   3
   4 -20  12 13225.8 382.800   5
   4  20 -12 13283.2 453.575   1
   4  20  12 13314.7 409.840   3
  -4  20 -12 13376.8 444.616   2
  -4  20 -12 13259.1 503.850   3
  -4  20  12 13538.1 415.793   2
  -4  20  14 51.3716 139.501   2
   4  20  14 120.458 100.995   2
   4  20  14 182.263 136.776   3
  -4  20  14 99.3065 140.627   3
   4 -20  14 248.875 111.205   5
  -4  20 -14 187.694 250.831   3
  -4  20 -14 284.147 187.023   2
   4  20 -14 220.642 175.836   1
   4  20  16 1135.80 123.941   2
  -4  20  16 1149.64 160.799   2
  -4  20 -16 1259.52 280.001   3
   4  20  16 1069.47 160.083   3
  -4  20 -16 1085.73 207.984   2
  -4  20  16 919.839 161.713   3
   4 -20  16 1156.18 138.109   5
   4 -20 -16 953.916 278.029   1
   4  20 -16 1027.65 197.422   1
  -4  20  18 1005.27 162.657   2
   4  20  18 1201.33 167.935   3
  -4  20  18 1051.88 161.738   3
  -4  20 -18 1388.03 299.178   3
  -4  20 -18 1341.22 223.053   2
   4 -20  18 964.308 144.681   5
   4  20  18 1235.86 126.235   2
   4  20 -18 1231.65 205.887   1
   4 -20 -18 1504.99 284.758   1
   4  20  20 26074.0 735.543   3
  -4  20 -20 26404.6 885.169   3
   4 -20 -20 26391.3 826.199   1
  -4  20 -20 25604.3 784.549   2
   4  20  20 26732.8 687.287   2
   4 -20  20 27050.7 739.328   5
   4  20  22 300.071 161.442   3
  -4  20  22 323.670 161.113   3
  -4  20 -22 547.318 224.340   2
   4 -20  22 293.938 147.383   5
   4  20  22 352.470 125.623   2
  -4  20  22 535.437 163.745   2
  -4  20  24 3400.31 228.816   3
   4 -20  24 3404.49 233.451   5
  -4  20 -24 3278.22 382.988   3
   4  20 -24 3223.65 263.355   1
  -4  20  24 3296.90 218.399   2
   4  20  26 32.3513 164.241   3
  -4  20  26 20.0739 169.489   3
   4  20 -26-126.777 210.113   1
  -4  20 -26 79.7002 334.530   3
   4  20  26 35.9719 126.861   2
  -4  20  26-74.0388 162.439   2
   4  20  28 2955.37 228.114   3
  -4  20  28 2904.31 231.157   3
   4  20  28 2680.74 183.815   2
   4 -20  28 3124.06 241.357   5
  -4  20 -28 2697.05 389.809   3
  -4  20  28 2998.97 220.944   2
   4  20 -28 1975.89 274.583   1
  -4  20 -30 409.224 356.486   3
   4  20  30 200.065 147.080   2
  -4  20  30 11.8781 170.355   2
   4 -20  30-62.4673 181.696   5
  -4  20  30 165.108 179.310   3
   4  20  30-56.7991 179.590   3
   4  20 -30 94.7184 232.631   1
  -4  20  32 6223.03 314.490   3
   4  20  32 6628.28 323.738   3
  -4  20 -32 5282.51 462.252   3
   4  20 -32 4977.24 351.986   1
  -4  20  32 6264.12 295.499   2
   4 -20  32 5748.22 311.381   5
   4  20  32 6040.97 266.619   2
  -4  22   0 162.709 141.721   2
  -4  22   0 103.036 154.163   3
   4  22   0-192.757 166.639   1
   4  22   0 126.697 119.575   3
  -4  22  -2 15246.0 457.825   2
   4  22   2 14359.8 440.583   3
   4  22  -2 14567.2 445.415   3
   4  22   2 15483.0 470.439   1
   4  22  -2 14119.6 468.799   1
  -4  22  -2 15166.6 485.734   3
  -4  22   2 15558.9 459.584   2
  -4  22   2 15239.1 468.825   3
  -4  22   4 103.700 140.980   2
   4  22   4 149.507 111.029   2
  -4  22  -4 78.1462 162.463   3
  -4  22  -4 115.423 146.503   2
  -4  22   4 166.886 137.764   3
   4  22  -4-181.866 164.147   1
   4  22   4 73.8319 124.584   3
  -4  22   6 1116.96 157.935   2
   4  22   6 1002.66 142.189   3
  -4  22   6 1275.60 157.742   3
   4  22   6 1105.44 125.015   2
   4  22  -6 1148.51 183.239   1
  -4  22  -6 1172.72 173.938   2
  -4  22  -6 1191.81 208.956   3
  -4  22   8 14.1233 138.404   2
   4  22   8 69.6216 129.532   3
  -4  22  -8 45.4159 194.065   3
   4  22   8 224.386 102.810   2
  -4  22  -8-48.9193 160.301   2
   4  22  -8 53.2126 168.843   1
  -4  22   8 227.438 137.182   3
   4  22 -10 15375.9 510.155   1
   4  22  10 16107.1 436.062   2
   4  22  10 16206.4 486.011   3
  -4  22  10 16376.1 491.486   3
  -4  22 -10 16176.9 509.575   2
  -4  22 -10 16194.0 558.864   3
  -4  22  10 16499.7 483.546   2
  -4  22  12 688.710 157.306   2
   4  22  12 550.108 111.189   2
   4  22  12 812.346 153.926   3
  -4  22  12 680.076 149.497   3
  -4  22 -12 284.617 238.548   3
  -4  22 -12 416.455 180.445   2
   4  22 -12 490.550 182.305   1
  -4  22  14 6196.09 275.764   3
   4  22 -14 5960.48 303.651   1
   4  22  14 6596.28 275.434   3
  -4  22 -14 6234.92 373.098   3
  -4  22 -14 6137.62 308.238   2
  -4  22  14 6112.17 269.892   2
   4  22  14 6205.55 225.643   2
  -4  22  16 24.4495 142.782   2
   4  22  16 210.657 152.699   3
   4 -22 -16 99.5294 251.744   1
  -4  22  16 190.567 150.600   3
  -4  22 -16 266.496 263.525   3
   4  22  16 115.016 108.757   2
  -4  22 -16 359.181 192.536   2
   4  22 -16 107.981 180.973   1
   4 -22 -18 13092.8 532.750   1
   4  22  18 13033.4 428.686   3
  -4  22 -18 12462.3 469.785   2
   4  22  18 12983.1 375.904   2
   4  22  20-5.96923 154.945   3
  -4  22  20-182.482 168.317   3
   4  22 -20 116.307 193.141   1
   4  22  20 42.7199 125.083   2
  -4  22  20-123.872 160.882   2
  -4  22  22 8690.65 339.564   3
   4  22  22 8681.07 291.704   2
  -4  22 -22 8292.57 493.993   3
   4  22 -22 7516.57 367.016   1
  -4  22  22 8185.15 323.109   2
   4  22  24 121.710 132.588   2
   4  22  24 135.964 173.725   3
  -4  22  24 248.197 165.222   3
  -4  22 -24-187.574 237.651   2
  -4  22 -24 143.267 317.882   3
   4  22 -24 172.623 203.697   1
  -4  22  24 184.055 160.184   2
   4  22  26 126.638 172.552   3
  -4  22  26 67.5860 174.730   3
  -4  22 -26 108.167 340.026   3
   4  22  26 253.399 134.493   2
  -4  22 -26-150.983 250.570   2
  -4  22  26-16.8218 167.450   2
   4  22 -26 161.378 225.951   1
   4  22  28 28.2112 181.947   3
  -4  22  28-67.9958 172.360   3
  -4  22  28-215.906 168.587   2
   4  22  28-88.3591 141.886   2
  -4  22 -28 9.98812 262.604   2
  -4  22 -28 13.7032 339.559   3
   4  22 -28 133.643 239.444   1
   4  22  30 6021.61 309.062   3
  -4  22 -30 5275.00 469.073   3
  -4  22  30 5932.23 310.778   3
   4  22 -30 5552.02 353.448   1
   4  22  30 5916.35 261.366   2
  -4  22  30 6450.86 293.768   2
  -4  24   0 15038.0 464.143   2
   4  24   0 14532.5 478.002   1
  -4  24   0 14886.7 478.134   3
   4  24  -2 202.872 171.871   1
   4  24   2 80.5118 130.480   3
  -4  24   2 138.535 147.931   3
  -4  24   2 367.109 150.678   2
  -4  24  -2 183.008 165.247   3
  -4  24  -2 88.4987 150.448   2
  -4  24   4 2254.24 186.292   2
  -4  24  -4 2198.08 195.956   2
   4  24   4 2296.12 176.406   3
  -4  24   4 2116.78 184.731   3
  -4  24  -4 1945.45 211.015   3
   4  24  -4 2327.64 207.217   1
   4  24   4 2078.59 156.973   2
   4  24  -6-36.2928 173.693   1
  -4  24   6-135.490 152.148   2
   4  24   6 150.211 135.290   3
  -4  24   6 54.5598 134.595   3
  -4  24  -6 448.736 169.222   2
  -4  24  -6-110.861 198.788   3
   4  24   6 54.9110 119.065   2
  -4  24   8 13484.8 434.253   2
   4  24   8 14048.0 433.486   3
   4  24   8 13798.0 391.493   2
  -4  24   8 13272.9 436.126   3
  -4  24  -8 13194.1 499.690   3
  -4  24  -8 13370.3 450.956   2
   4  24  -8 14117.6 469.073   1
  -4  24  10 565.466 155.391   2
   4  24  10 808.983 154.806   3
   4  24  10 641.672 118.471   2
  -4  24 -10 638.842 180.623   2
  -4  24  10 652.236 148.647   3
  -4  24 -10 597.235 218.845   3
   4  24 -10 520.877 193.446   1
   4  24  12 19197.3 526.961   2
   4  24  12 20081.3 580.926   3
  -4  24 -12 21313.0 674.132   3
  -4  24  12 19433.0 578.163   3
  -4  24 -12 19755.9 604.124   2
   4  24 -12 19878.6 612.448   1
  -4  24  12 20157.9 578.499   2
   4  24  14-3.10445 111.820   2
   4  24  14 122.798 151.753   3
  -4  24 -14 193.244 183.066   2
  -4  24 -14 213.185 249.815   3
   4  24  16 688.800 125.701   2
   4  24  16 739.533 166.980   3
   4  24  18 111.428 119.957   2
  -4  24  18-121.553 149.710   2
   4  24  18-6.13259 154.445   3
   4 -24 -18 39.5844 281.774   1
  -4  24  18-99.0273 157.445   3
  -4  24 -18-309.845 285.666   3
   4  24 -18-21.4544 191.368   1
  -4  24 -20 10044.4 506.368   3
  -4  24  20 9632.91 367.003   3
  -4  24 -20 9316.05 411.905   2
   4  24 -20 8822.92 393.110   1
   4  24  20 10293.6 320.641   2
  -4  24  20 9397.13 348.249   2
   4  24  22-109.733 163.034   3
  -4  24  22-108.221 158.807   3
  -4  24 -22 177.125 238.384   2
  -4  24 -22-209.341 306.734   3
   4  24 -22 91.1848 198.450   1
  -4  24  22-60.2317 152.697   2
  -4  24  24 1822.06 198.988   3
   4  24  24 1660.97 206.624   3
  -4  24 -24 1417.10 269.708   2
  -4  24 -24 1656.99 344.774   3
   4  24  24 1541.70 161.315   2
   4  24 -24 1495.98 236.350   1
  -4  24  24 1444.32 193.663   2
   4  24  26 117.892 173.632   3
  -4  24  26-20.4180 170.157   3
  -4  24 -26 47.1946 244.504   2
   4  24 -26-177.668 216.794   1
  -4  24 -26 360.795 331.121   3
   4  24  26-29.6083 138.118   2
  -4  24  26-163.413 166.428   2
   4  24  28 2220.27 227.653   3
  -4  24  28 2309.87 227.263   3
  -4  24 -28 1963.47 296.168   2
  -4  24 -28 2287.62 392.156   3
   4  24  28 2407.84 180.798   2
  -4  24  28 2182.24 217.042   2
   4  24 -28 1827.33 259.662   1
  -4  26   0 32.0162 159.383   3
  -4  26   0-110.971 150.381   2
  -4  26  -2 6170.45 304.790   3
  -4  26   2 6798.27 282.912   2
  -4  26  -2 6285.83 282.408   2
  -4  26   2 5984.19 284.699   3
   4  26   2 5886.27 244.505   2
   4  26  -2 6031.86 298.538   1
  -4  26   4 42.5371 150.968   2
  -4  26  -4-64.8675 180.725   3
   4  26   4-93.3771 132.824   2
  -4  26   4-141.783 152.822   3
  -4  26  -4 54.7836 158.009   2
   4  26  -4 63.5509 183.497   1
  -4  26  -6 1419.63 191.243   2
   4  26  -6 874.463 205.436   1
  -4  26   6 1194.75 175.967   2
   4  26   6 1247.80 144.222   2
  -4  26  -6 1124.24 212.458   3
  -4  26   6 1121.54 172.409   3
   4  26   8 265.157 123.343   2
  -4  26   8 287.890 160.544   2
  -4  26  -8 234.418 171.726   2
  -4  26  -8 106.923 208.641   3
  -4  26   8 375.101 151.133   3
   4  26  10 25989.4 677.158   2
   4  26  10 26059.9 730.448   3
   4  26  12 187.759 151.530   3
   4  26  14 3176.36 213.226   3
  -4  26  14 3008.79 218.696   3
  -4  26 -14 2824.19 293.273   3
  -4  26 -14 2865.13 246.778   2
   4  26 -14 2490.05 242.938   1
  -4  26  14 3254.54 215.865   2
  -4  26  16-37.6066 157.592   2
   4  26  16-128.314 154.670   3
  -4  26  16-167.526 154.889   3
  -4  26 -16-136.197 196.928   2
  -4  26 -16 385.198 269.869   3
   4  26 -16-103.684 190.798   1
  -4  26  18 4184.69 250.325   3
  -4  26 -18 3685.95 288.785   2
   4  26 -18 4409.03 288.564   1
  -4  26  18 4531.71 236.975   2
  -4  26 -18 4127.81 362.269   3
  -4  26  20 96.6588 156.080   2
   4  26  20-26.2929 170.627   3
  -4  26  20 25.7147 155.075   3
  -4  26 -20-140.981 295.018   3
  -4  26 -20 8.05946 215.668   2
   4  26 -20 326.812 209.933   1
   4  26  22 5346.96 288.857   3
   4  26 -22 5508.16 322.016   1
  -4  26  22 5224.40 277.103   3
  -4  26 -22 5160.64 405.194   3
  -4  26 -22 5138.52 332.383   2
   4  26  22 5677.79 240.693   2
  -4  26  22 5266.30 266.940   2
   4  26  24-194.915 183.526   3
  -4  26  24 79.8742 176.295   3
  -4  26 -24-371.583 239.027   2
   4  26 -24-127.889 222.383   1
   4  26  24 4.16648 139.665   2
  -4  26 -24-191.323 308.648   3
  -4  26  24-215.850 171.459   2
   4  26  26-142.750 183.107   3
  -4  26  26 61.0675 181.334   3
  -4  26 -26-79.2090 317.684   3
  -4  26 -26-111.989 248.923   2
   4  26 -26 254.423 227.646   1
   4  26  26 4.27946 135.768   2
  -4  26  26-28.5701 172.978   2
   4  28   0 5260.04 238.810   2
   4  28   2 4.10150 138.414   2
   4  28   4 756.115 144.919   2
   4  28  -4 706.083 195.085   1
  -4  28   6 195.284 161.917   2
  -4  28  -6 111.303 166.056   2
   4  28   6 26.2665 129.182   2
  -4  28   8 8286.19 322.841   2
   4  28   8 7969.80 276.797   2
  -4  28  -8 7488.28 326.605   2
  -4  28 -10 643.820 185.359   2
  -4  28  10 586.772 167.771   2
  -4  28 -10 494.257 221.671   3
   4  28 -10 435.271 191.707   1
  -4  28  10 444.794 158.279   3
  -4  28  12 13277.4 459.605   3
  -4  28 -12 12938.9 470.642   2
   4  28 -12 13908.9 494.944   1
  -4  28 -12 14035.6 535.290   3
  -4  28  14 89.8695 165.105   2
  -4  28  14-55.9070 156.328   3
  -4  28 -14 27.5768 189.391   2
  -4  28 -14-108.320 239.028   3
   4  28 -14 138.235 192.550   1
  -4  28  16 210.341 167.214   2
  -4  28  16 105.446 150.871   3
  -4  28 -16 65.0553 197.779   2
  -4  28 -16 272.184 259.837   3
   4  28 -16 490.246 204.853   1
  -4  28  18 163.774 154.647   2
   4  28  18-27.1133 167.084   3
  -4  28  18 210.813 164.708   3
  -4  28 -18-114.259 208.106   2
   4  28 -18-106.086 208.800   1
  -4  28 -18-55.1055 274.728   3
   4  28  20 6219.80 309.048   3
  -4  28  20 6022.02 297.650   3
  -4  28 -20 6295.55 345.080   2
   4  28 -20 6011.49 337.264   1
  -4  28 -20 6069.25 413.212   3
  -4  28  20 6268.84 284.300   2
   4  28  22-21.1786 177.536   3
  -4  28  22 66.6051 172.184   3
  -4  28 -22 171.193 299.587   3
   4  28 -22-127.350 217.321   1
  -4  28 -22 100.922 227.210   2
  -4  28  22 184.525 158.587   2
   4  28  24 1319.85 206.451   3
  -4  28  24 1207.36 198.628   3
  -4  28 -24 1605.98 271.236   2
  -4  28  24 1227.97 194.344   2
   4  28 -24 1007.53 249.994   1
  -4  30   0-121.438 171.519   3
  -4  30   0-144.488 168.463   2
  -4  30   2 3405.70 238.561   2
  -4  30  -2 3576.49 238.981   2
  -4  30   2 3967.30 253.438   3
  -4  30  -2 3592.75 253.931   3
  -4  30   4-129.002 165.821   2
  -4  30  -4 95.3583 172.276   2
  -4  30   4 211.664 160.683   3
   4  30   4-51.8916 144.157   2
  -4  30  -4 7.71864 182.022   3
  -4  30   6 691.888 173.892   3
  -4  30   6 763.662 179.621   2
  -4  30  -6 541.037 174.575   2
  -4  30  -6 384.852 202.367   3
   4  30  -6 757.992 211.152   1
  -4  30   8 186.929 169.657   2
  -4  30  -8 322.908 176.269   2
  -4  30  -8 196.997 201.197   3
   4  30  -8 14.4202 193.484   1
  -4  30   8 227.831 162.567   3
  -4  30  10 10335.3 378.114   2
  -4  30  10 9707.82 383.019   3
  -4  30 -10 9454.34 386.074   2
   4  30 -10 10272.1 410.675   1
  -4  30 -10 10196.4 437.936   3
  -4  30 -12 303.244 192.309   2
  -4  30  12 5.81808 172.470   2
  -4  30  12 82.9102 167.344   3
  -4  30 -12-308.662 242.390   3
   4  30 -12-362.817 208.277   1
  -4  30  14 1733.48 201.244   3
  -4  30 -14 1791.93 219.441   2
  -4  30 -14 1658.48 270.803   3
   4  30 -14 1946.67 246.257   1
  -4  30  14 1861.07 216.721   2
  -4  30  16-102.180 168.981   2
  -4  30  16 12.9661 159.923   3
  -4  30 -16 43.5051 192.401   2
  -4  30 -16-115.569 254.027   3
   4  30 -16 38.0040 212.582   1
  -4  30  18 2896.16 229.746   3
  -4  30  18 2820.01 219.783   2
  -4  30 -18 2963.28 267.079   2
  -4  30 -18 3203.23 334.032   3
   4  30 -18 2528.31 284.022   1
  -4  30  20 191.202 166.997   2
  -4  30  20 331.103 171.557   3
  -4  30 -20-358.076 286.241   3
   4  30 -20-79.3469 220.768   1
  -4  30 -20 264.141 214.898   2
  -4  32   0 5008.46 273.613   2
  -4  32   0 4457.68 279.801   3
   4  32   0 4370.44 243.875   2
  -4  32   2-174.177 173.229   2
  -4  32  -2 5.98184 172.720   2
  -4  32  -2 421.205 185.821   3
   4  32  -2-230.548 167.355   2
   4  32   2-93.2183 152.066   2
  -4  32   2 21.3762 174.035   3
  -4  32   4 348.703 182.217   3
  -4  32   4 453.017 184.154   2
  -4  32  -4 481.775 189.349   3
   4  32  -4 31.1177 165.365   2
  -4  32  -4 416.943 181.491   2
   4  32   4 534.127 156.112   2
  -4  32   6 66.3604 177.801   2
  -4  32   6 102.703 167.360   3
  -4  32  -6-92.7197 173.388   2
  -4  32  -6 83.4565 205.090   3
   4  32  -6-127.578 162.847   2
  -4  32   8 3385.96 243.968   2
  -4  32  -8 3541.94 245.871   2
  -4  32  -8 3462.50 278.860   3
  -4  32   8 3827.20 258.399   3
   4  32  -8 3829.11 280.960   1
  -4  32  10-217.432 174.071   3
  -4  32 -10 224.752 179.703   2
  -4  32  10-76.4165 171.310   2
   4  32 -10 196.867 206.861   1
  -4  32 -10-127.838 221.474   3
  -4  32  12 3177.99 234.564   3
  -4  32 -12 2821.30 252.109   2
   4  32 -12 3216.09 275.842   1
  -4  32 -12 3735.62 304.683   3
  -4  32  12 3683.38 245.301   2
  -4  32 -14-106.093 196.194   2
  -4  32  14-65.5036 172.897   2
  -4  32  14-195.414 169.343   3
  -4  32 -14 10.1676 231.720   3
   4  32 -14 7.71700 215.841   1
  -4  32  16 174.174 174.786   2
  -4  32  16 160.863 171.321   3
  -4  32 -16 638.742 212.977   2
  -4  32 -16 181.738 249.862   3
   4  32 -16 86.6008 228.013   1
  -4  34   0 92.9854 180.953   2
  -4  34   0-122.095 184.360   3
   4  34   0-15.1673 173.147   2
  -4  34   2 3070.20 238.600   2
  -4  34  -2 2736.62 230.003   2
   4  34   2 2747.52 218.783   2
  -4  34   2 2882.77 243.379   3
  -4  34  -2 2896.35 252.991   3
   4  34  -2 2571.21 219.260   2
  -4  34   4-130.043 184.239   2
  -4  34  -4-137.119 186.398   3
  -4  34   4 22.2403 184.112   3
  -4  34  -4 12.5169 174.111   2
   4  34  -4 272.209 175.225   2
   4  34   4-88.7777 161.146   2
  -4  34   6 524.623 188.352   2
  -4  34  -6 483.120 220.627   3
   4  34  -6 79.2013 181.238   2
  -4  34   6 629.728 184.936   3
  -4  34  -6 210.209 185.444   2
  -4  34   8 163.583 176.529   3
  -4  34   8 319.482 180.238   2
  -4  34  -8 108.441 209.395   3
   4  34  -8 80.6761 173.862   2
  -4  34  -8-12.7917 181.413   2
  -4  34 -10 2613.37 237.503   2
  -4  34  10 2834.28 230.575   3
  -4  34 -10 3208.32 286.227   3
  -4  34  10 3323.75 242.842   2
  -4  34  12 301.589 184.006   2
   4  34 -12 95.6237 219.466   1
  -4  34  12 102.823 168.106   3
  -4  34 -12 96.2640 186.491   2
  -4  34 -12 134.995 230.588   3
   5   1  -1 14050.5 389.390   1
   5   1   1 14280.8 385.057   1
   5  -1  -1 13295.2 352.249   4
   5   1  -1 12672.5 345.884   4
   5   1   1 13751.3 354.478   5
  -5  -1   1 13666.7 337.577   3
   5  -1   1 14486.0 356.881   5
  -5   1   1 13910.5 349.579   3
  -5   1  -1 14162.5 363.292   3
  -5  -1  -1 14423.5 355.772   3
   5  -1  -1 14435.4 400.254   1
   5  -1   1 13289.3 386.167   1
   5  -1   1 13887.1 347.973   4
   5   1   1 13674.9 342.439   4
  -5  -1   1 14281.2 352.290   2
   5  -1  -1 13780.3 360.408   5
  -5  -1  -1 14363.0 346.973   2
  -5   1   1 14156.5 358.223   2
  -5   1  -1 14093.1 355.664   2
   5   1  -1 14056.5 360.862   5
   5   1   3 39027.7 928.639   5
  -5  -1   3 38737.1 910.430   3
   5   1   3 39830.2 950.389   1
   5  -1  -3 39221.9 973.587   1
  -5   1   3 39950.5 919.661   3
   5   1   3 36266.4 916.220   4
   5  -1   3 39782.5 923.687   4
  -5   1  -3 39126.9 951.575   3
   5  -1   3 38327.0 956.865   1
   5  -1  -3 38300.3 933.107   4
   5  -1   3 37611.7 928.023   5
  -5   1  -3 37853.5 927.199   2
  -5  -1   3 40535.4 930.222   2
   5  -1  -3 37485.4 938.980   5
  -5   1   3 39868.5 937.128   2
  -5  -1  -3 39232.3 916.794   2
   5   1  -3 37663.7 964.194   1
  -5   1  -5 7635.30 216.574   2
   5  -1  -5 7419.42 273.174   1
  -5  -1   5 7743.78 202.063   3
  -5   1   5 7496.17 209.444   3
   5   1   5 7617.43 217.683   5
   5  -1   5 7371.41 218.019   5
   5   1  -5 7528.84 264.145   1
  -5   1   5 7574.43 228.985   2
   5   1   5 7827.69 237.351   1
  -5  -1   5 7859.27 224.103   2
   5  -1   5 7289.97 209.198   4
   5   1   5 7760.83 205.080   4
  -5  -1  -5 8153.80 204.293   2
  -5  -1  -7 88556.3 2088.54   2
  -5  -1   7 88391.9 2092.00   3
  -5   1  -7 89773.0 2103.18   2
  -5   1   7 88772.2 2097.77   3
  -5   1   7 92696.8 2116.49   2
   5  -1   7 88698.1 2109.25   5
   5   1   7 87336.7 2107.62   5
  -5  -1   7 91667.6 2111.59   2
   5   1   7 90168.8 2106.60   1
   5   1  -7 91276.7 2149.49   1
   5  -1   7 90219.5 2097.71   4
   5   1   7 88241.8 2093.37   4
   5  -1  -7 85594.8 2151.57   1
  -5  -1   9 6788.18 205.341   3
  -5   1   9 6940.82 210.719   3
  -5  -1  -9 6669.44 197.926   2
   5   1   9 6878.96 211.063   1
  -5   1  -9 6738.96 217.731   2
   5   1   9 6903.43 216.616   5
  -5  -1   9 6797.83 227.576   2
  -5   1   9 6626.58 229.443   2
   5   1   9 6629.99 201.247   4
  -5  -1 -11 2833.74 124.480   2
  -5   1 -11 3041.88 148.415   2
  -5   1  11 2734.46 133.334   3
  -5   1  11 2633.99 153.121   2
  -5  -1  11 2786.35 152.419   2
  -5  -1  11 2616.59 128.469   3
  -5  -1  13 10943.7 322.434   3
   5   1  13 11611.7 320.753   4
  -5  -1 -13 11015.2 319.115   2
  -5   1 -13 11031.9 334.294   2
   5   1  13 11281.0 336.208   5
   5   1 -13 11270.4 380.215   1
  -5  -1  13 11583.8 340.220   2
   5  -1  13 12218.8 340.313   5
   5  -1  13 11250.1 325.033   4
   5  -1 -13 11524.5 384.960   1
  -5   1  13 10609.5 323.125   3
  -5   1 -15 75762.1 1862.80   2
   5   1  15 74650.3 1868.94   5
   5   1 -15 75095.2 1902.47   1
   5  -1 -15 78527.6 1908.19   1
  -5   1  15 77809.3 1867.79   2
   5  -1  15 77690.4 1851.16   4
   5   1  15 78835.8 1847.65   4
   5  -1  15 79238.3 1873.49   5
  -5  -1  17 109510. 2577.69   3
  -5   1  17 109351. 2578.68   3
  -5  -1  17 108983. 2587.12   2
   5   1  17 102061. 2587.20   5
   5  -1  17 106931. 2591.41   5
   5  -1 -17 110215. 2625.87   1
   5   1  17 108050. 2565.36   4
  -5   1  17 107874. 2586.84   2
   5   1 -17 110312. 2626.61   1
   5  -1  17 108597. 2571.22   4
   5  -1  19 8307.74 312.091   5
   5   1  19 9195.93 314.699   5
   5  -1 -19 9146.65 371.060   1
   5   1 -19 9512.14 369.140   1
  -5   1  19 8653.75 314.356   2
   5  -1  19 8984.01 295.677   4
   5   1  19 9049.16 290.575   4
  -5   1  19 8946.24 307.293   3
  -5  -1  19 9096.22 315.634   4
  -5  -1  21 1132.80 162.544   4
  -5   1  21 1310.50 154.407   3
   5  -1 -21 1058.17 213.552   1
   5   1 -21 1282.54 205.138   1
   5  -1  21 1366.38 160.527   5
   5   1  21 1143.70 156.332   5
  -5  -1  21 1890.58 177.913   5
   5  -1  21 1174.63 138.797   4
  -5   1  21 1167.41 160.548   2
   5   1  21 1510.83 134.739   4
   5  -1  23 5910.24 274.733   5
  -5   1  23 5520.16 293.946   5
   5   1 -23 5330.34 294.597   1
   5  -1  23 5875.62 238.618   4
   5  -1 -23 5081.08 312.707   1
   5   1  23 5756.99 269.254   5
  -5  -1  23 5272.76 294.955   5
   5   1  23 5836.01 237.247   4
  -5  -1  23 5064.98 254.192   4
   5   1 -25 8199.69 377.575   1
   5   1  25 8945.94 357.065   5
  -5  -1  25 9329.30 379.963   5
  -5   1  25 8487.27 377.768   5
   5  -1 -25 8624.01 398.387   1
   5  -1  25 9276.95 356.759   5
   5  -1  25 9252.94 322.327   4
   5   1  25 8991.57 320.826   4
  -5  -1  25 9028.73 344.089   4
  -5   1  25 9007.26 343.658   4
   5  -1  27 10967.5 400.189   5
   5  -1  27 9805.06 350.841   4
   5   1 -27 9906.44 421.506   1
   5  -1 -27 10483.3 424.964   1
  -5  -1  27 9610.60 411.451   5
  -5   1  27 10359.7 421.097   5
   5   1  27 9941.72 391.203   5
   5   1  27 10034.4 349.794   4
  -5  -1  27 9867.59 376.387   4
  -5   1  27 9390.33 367.837   4
   5  -1 -29 2567.82 272.805   1
   5   1  29 2721.39 239.265   5
   5   1 -29 2593.01 273.355   1
  -5  -1  29 2664.61 227.784   4
  -5   1  29 2299.00 211.965   4
  -5  -1  31-93.2444 189.080   4
  -5   1  31 262.048 178.881   4
   5  -1  31-11.8584 157.946   4
   5  -1  31-8.04667 176.261   5
   5   1  31 16.3672 176.666   5
   5   1 -31 17.0931 235.496   1
  -5   1  31 62.4004 213.494   5
  -5  -1  31 43.9540 210.704   5
   5  -1 -31 51.8523 230.957   1
   5   1  31-5.60059 143.580   4
  -5   1  33 1104.19 202.884   4
  -5  -1  33 1117.93 244.222   5
   5  -1  33 836.546 197.861   5
  -5   1  33 972.574 245.480   5
   5   1  33 793.400 205.028   5
   5  -1  33 777.241 170.091   4
   5   1  33 817.477 169.066   4
   5   1  35 4214.69 293.505   5
   5  -1  35 3689.99 282.756   5
  -5  -1  35 3882.68 308.773   5
  -5   1  35 4343.94 319.293   5
  -5   1  35 4142.24 273.853   4
   5  -1  35 4351.17 255.590   4
   5   1  35 4219.34 244.837   4
  -5  -1  35 3740.72 277.896   4
   5  -1  37 7196.13 364.198   5
  -5  -1  37 7731.47 400.659   5
  -5   1  37 6475.38 375.842   5
   5   1  37 7278.37 369.189   5
  -5   1  37 7450.39 359.987   4
   5  -1  37 7365.27 324.054   4
   5   1  37 7669.60 327.576   4
  -5  -1  37 6473.30 350.440   4
   5  -3   1 1899.29 79.3949   4
   5   3   1 1816.89 78.6017   5
   5   3   1 1673.32 60.9701   4
  -5   3  -1 1788.32 108.751   3
   5  -3   1 1752.04 126.701   1
   5  -3  -1 1721.56 83.3924   5
   5   3  -1 1595.49 66.6095   4
  -5   3   1 1794.59 91.9482   3
   5   3  -1 1669.49 115.196   1
   5  -3   1 1876.03 81.1449   5
   5  -3  -1 1775.13 83.4083   4
   5   3  -1 1656.41 83.0122   5
   5   3   1 1761.95 108.373   1
  -5   3   1 1834.69 94.0428   2
   5  -3  -1 1639.03 129.786   1
  -5   3  -1 1821.15 92.2878   2
  -5   3  -3 31663.4 778.375   2
   5   3   3 30744.4 751.603   4
  -5   3   3 33317.5 770.581   3
   5  -3  -3 32091.6 777.615   4
   5   3   3 32002.4 769.898   5
   5  -3   3 32867.2 771.669   5
  -5   3  -3 31740.3 802.883   3
   5   3  -3 30908.2 800.965   1
  -5  -3   3 31998.0 762.070   2
   5   3   3 31759.3 781.627   1
   5  -3  -3 32607.2 819.628   1
   5  -3  -3 31483.1 781.043   5
   5  -3   3 31034.6 767.398   4
  -5   3   3 32185.9 780.847   2
  -5  -3   5 71561.8 1768.60   3
   5   3   5 77467.4 1790.71   5
  -5   3  -5 79076.2 1801.37   2
   5  -3   5 75763.2 1788.95   4
  -5   3   5 78130.4 1790.19   3
   5  -3  -5 75010.8 1844.43   1
   5  -3   5 76950.3 1795.16   5
  -5  -3   5 74202.0 1788.28   2
   5   3  -5 76857.8 1826.37   1
  -5   3  -5 71831.2 1824.98   3
   5   3   5 78311.3 1791.03   1
  -5   3   5 78056.9 1803.93   2
   5   3   5 77353.9 1772.87   4
   5   3   7 3436.47 127.189   1
   5   3   7 3531.80 131.023   5
  -5   3  -7 3489.99 153.167   2
  -5   3   7 3721.49 140.769   3
  -5   3   7 3723.15 162.261   2
   5  -3  -7 3661.29 208.426   1
   5   3  -7 3289.36 183.161   1
  -5  -3   7 3516.90 145.631   2
   5  -3   7 3376.00 135.377   5
   5  -3   7 3501.09 130.366   4
   5   3   7 3645.30 118.205   4
  -5  -3   9 28193.4 648.837   4
  -5   3   9 26063.6 636.801   3
  -5   3  -9 27587.4 651.893   2
   5   3   9 25970.8 639.035   5
  -5   3   9 26791.9 652.717   2
   5   3   9 27468.5 620.570   4
   5   3 -11 831.750 168.902   1
  -5   3  11 1164.73 123.552   2
  -5   3  11 1226.22 107.713   3
  -5   3 -11 1167.60 133.604   2
   5  -3  11 1382.58 116.336   5
   5  -3  11 1365.40 109.673   4
  -5  -3  11 1279.51 121.540   4
  -5   3 -13 53781.3 1364.38   2
   5   3 -13 57442.9 1401.77   1
   5  -3  13 56242.2 1360.34   5
   5   3  13 56327.8 1357.29   5
   5  -3 -13 52875.6 1403.50   1
   5   3  13 56093.9 1335.93   4
  -5  -3  13 55674.9 1363.81   4
   5  -3  13 56254.9 1348.80   4
  -5   3  15 107083. 2499.20   3
  -5   3 -15 103185. 2512.88   2
   5   3  15 105802. 2510.09   5
   5  -3  15 102626. 2509.35   5
   5   3 -15 109843. 2542.34   1
  -5   3  15 101259. 2504.31   2
   5  -3 -15 106538. 2553.54   1
   5  -3  15 105487. 2497.76   4
   5   3  15 107259. 2482.76   4
  -5  -3  15 101368. 2505.30   4
  -5   3  17 25421.2 676.384   3
   5   3  17 25754.0 688.632   5
  -5   3 -17 25423.8 697.194   2
   5  -3  17 25223.0 687.717   5
   5  -3 -17 26372.3 738.062   1
  -5   3  17 24991.4 682.513   2
   5  -3  17 26250.5 672.977   4
   5   3  17 25590.5 658.960   4
   5   3 -17 26214.5 722.453   1
  -5   3  19 9443.13 324.763   2
   5   3 -19 9313.19 352.323   1
   5  -3  19 8910.63 319.767   5
   5   3  19 9124.02 321.027   5
   5  -3 -19 9637.61 388.772   1
  -5   3  19 9454.66 315.784   3
   5  -3  19 9086.76 302.397   4
   5   3  19 9057.82 289.314   4
  -5  -3  19 9091.65 318.824   4
   5   3  21 407.103 115.583   4
  -5  -3  21 497.339 150.817   4
  -5   3  21 289.998 140.629   3
   5  -3 -21 309.084 208.384   1
  -5   3  21 543.468 149.230   2
   5   3  21 567.989 148.494   5
  -5  -3  21 659.518 174.820   5
   5   3 -21 374.303 182.246   1
   5  -3  21 376.980 134.319   5
   5  -3  21 400.144 121.045   4
  -5   3  23 9870.21 352.710   3
   5  -3  23 10296.8 366.838   5
   5   3 -23 9078.07 392.664   1
  -5  -3  23 9277.00 360.631   4
   5  -3 -23 9703.51 415.473   1
  -5  -3  23 10411.0 394.652   5
  -5   3  23 9948.03 393.523   5
  -5   3  23 9639.79 354.347   2
   5   3  23 10532.3 372.578   5
   5  -3  23 10967.7 344.062   4
   5   3  23 10297.8 333.828   4
  -5   3  25 14949.4 469.601   3
   5   3  25 14900.5 487.661   5
   5  -3  25 14010.2 483.110   5
   5   3 -25 13735.6 501.999   1
  -5  -3  25 13468.8 470.349   4
   5  -3 -25 14753.4 523.553   1
  -5   3  25 14620.5 509.689   5
  -5   3  25 14896.4 468.003   2
   5  -3  25 14076.4 446.942   4
   5   3  25 14756.6 445.987   4
  -5  -3  25 15754.4 512.946   5
   5   3 -27 4995.16 312.685   1
   5  -3 -27 5367.64 331.084   1
   5  -3  27 4641.56 270.117   5
   5   3  27 5183.14 285.196   5
  -5  -3  27 5408.74 310.080   5
  -5   3  27 5519.11 318.389   5
   5  -3  27 5172.59 246.299   4
   5   3  27 5318.64 241.262   4
  -5  -3  27 4483.48 265.486   4
  -5  -3  29 1952.78 212.618   4
   5   3  29 2286.62 229.780   5
   5   3 -29 1442.38 242.599   1
   5  -3 -29 1588.84 251.630   1
  -5   3  29 2056.01 212.243   4
  -5  -3  31-44.0432 180.390   4
  -5  -3  31-132.461 206.519   5
   5   3 -31-191.323 223.569   1
   5  -3  31-165.892 179.707   5
  -5   3  31 133.997 218.691   5
   5  -3  31 158.643 154.992   4
   5   3  31 162.471 152.114   4
  -5   3  33 2185.36 278.635   5
   5  -3  33 2413.89 241.219   5
   5   3  33 2190.79 237.475   5
  -5  -3  33 2404.66 274.524   5
  -5   3  33 2811.58 243.915   4
   5  -3  33 2192.84 202.798   4
   5   3  33 2486.52 203.956   4
   5   3  35 5322.64 321.986   5
  -5   3  35 5233.60 348.006   5
   5  -3  35 5906.71 332.293   5
  -5  -3  35 6297.93 359.956   5
   5  -3  35 4816.77 295.456   4
   5   3  35 5351.33 274.492   4
  -5   3  35 5583.91 306.174   4
   5   3  37 2861.09 259.880   5
   5  -3  37 2390.88 243.990   5
  -5  -3  37 2849.81 304.613   5
  -5   3  37 2595.93 295.771   5
   5  -3  37 2724.94 231.724   4
   5   3  37 2893.54 222.508   4
  -5   3  37 2823.28 254.170   4
  -5   5  -1 3427.02 136.848   2
   5   5   1 3455.24 140.062   1
   5   5  -1 3305.25 119.557   5
   5  -5   1 3229.79 113.815   5
  -5   5  -1 3363.61 151.522   3
   5   5   1 3033.36 111.468   5
   5  -5  -1 3363.92 119.874   5
   5   5  -1 3449.34 147.808   1
   5   5  -1 2897.39 95.5028   4
   5   5   1 2940.98 85.0234   4
   5  -5  -1 3139.27 119.330   4
   5  -5   1 3263.70 116.188   4
   5   5   1 2946.72 91.3640   2
  -5   5   1 3621.20 136.974   3
  -5   5   1 3002.23 130.936   2
  -5   5  -3 115360. 2445.90   2
   5  -5  -3 117700. 2490.55   1
   5  -5   3 118172. 2432.40   5
   5   5   3 119103. 2434.63   1
   5   5  -3 114763. 2459.99   1
   5  -5   3 115291. 2430.61   4
  -5   5  -3 117185. 2469.13   3
   5  -5  -3 116510. 2441.45   4
  -5   5   3 116821. 2437.40   3
   5  -5  -3 116731. 2441.68   5
   5   5   3 119385. 2426.71   5
  -5   5   3 116828. 2445.99   2
  -5   5  -5 49128.2 1137.70   2
   5   5   5 49722.8 1111.47   1
  -5   5   5 50449.8 1126.43   3
   5  -5   5 50030.7 1123.84   5
  -5   5  -5 48756.0 1173.96   3
   5   5  -5 50085.4 1155.94   1
   5  -5   5 48220.6 1118.72   4
   5   5   5 51179.5 1116.33   5
   5  -5  -5 48849.6 1183.28   1
  -5   5   5 49049.9 1135.30   2
   5   5   5 42207.3 1089.66   4
  -5  -5   5 51167.6 1113.45   4
   5   5   5 42200.9 1093.23   2
  -5  -5   7 27476.2 652.263   4
   5   5   7 25714.3 627.960   1
   5   5   7 25164.9 626.150   2
  -5   5  -7 26407.4 672.144   2
  -5   5   7 26641.2 658.209   3
   5   5   7 26887.3 648.262   5
  -5   5  -7 25729.7 707.075   3
   5  -5   7 26278.8 656.743   5
  -5   5   7 26590.5 666.530   2
   5   5   7 26429.1 624.770   4
  -5  -5   9 914.514 105.087   4
  -5   5   9 837.451 116.079   2
  -5   5  -9 839.413 131.819   2
  -5   5   9 808.190 100.534   3
   5   5   9 837.130 87.6550   5
   5   5   9 778.820 82.6693   2
   5   5   9 703.230 69.5997   4
   5  -5 -11 3601.23 235.025   1
  -5   5 -11 4118.22 194.079   2
   5   5 -11 3834.22 213.752   1
   5  -5  11 4005.70 169.478   5
   5  -5  11 4252.95 162.979   4
  -5  -5  11 4324.57 176.338   4
   5  -5 -13 55803.9 1449.27   1
  -5   5  13 56287.0 1391.80   3
   5   5 -13 57701.6 1425.89   1
  -5   5 -13 56209.2 1412.13   2
   5   5  13 58026.1 1395.94   5
   5  -5  13 58533.5 1400.19   5
  -5   5  13 56062.0 1400.59   2
   5  -5  13 59348.8 1387.94   4
   5   5  13 57440.5 1368.17   4
  -5  -5  13 56423.3 1398.85   4
  -5   5  15 33120.7 865.080   3
   5   5 -15 33632.5 896.372   1
   5   5  15 34178.0 870.345   5
  -5   5  15 34294.3 873.924   2
   5  -5  15 35334.7 876.302   5
  -5   5 -15 33143.4 888.307   2
   5  -5  15 34734.5 863.667   4
   5  -5 -15 34358.6 927.523   1
   5   5  15 34534.1 841.227   4
  -5  -5  15 33133.7 870.498   4
  -5   5  17 30843.3 804.813   3
   5   5 -17 29328.8 833.104   1
   5   5  17 30635.3 809.095   5
  -5   5 -17 31061.9 832.076   2
   5  -5  17 31070.2 811.753   5
  -5   5  17 31565.0 813.178   2
   5  -5 -17 30756.8 861.525   1
   5  -5  17 32187.5 801.449   4
   5   5  17 31335.8 780.043   4
  -5   5  19 2175.97 162.175   3
   5   5 -19 2155.09 201.495   1
   5  -5  19 2030.90 161.265   5
   5   5  19 2203.49 163.004   5
  -5   5  19 2312.20 171.135   2
   5  -5  19 1995.08 148.619   4
   5  -5 -19 2077.76 242.821   1
   5   5  19 2280.58 139.806   4
  -5  -5  19 2114.15 164.613   4
   5   5  21 272.345 115.423   4
  -5  -5  21 227.633 144.551   4
  -5   5  21 250.151 132.824   3
   5  -5  21 489.106 137.780   5
   5   5  21 407.743 142.767   5
   5   5 -21 294.239 177.564   1
  -5  -5  21 336.385 170.529   5
  -5   5  21 163.922 137.964   2
   5  -5  21 265.293 128.500   4
   5  -5 -21 509.824 211.527   1
  -5   5  23 10298.6 360.394   3
   5   5 -23 9766.04 398.074   1
  -5  -5  23 10612.9 405.186   5
   5   5  23 10231.9 333.295   4
   5   5  23 10001.3 375.999   5
   5  -5  23 10224.3 370.930   5
   5  -5 -23 10580.9 426.317   1
  -5   5  23 10629.1 399.875   5
  -5   5  23 10589.5 365.937   2
   5  -5  23 10478.8 356.096   4
  -5  -5  23 10174.2 375.739   4
  -5   5  25 11939.4 418.741   2
  -5   5  25 12308.6 420.592   3
   5   5 -25 12091.6 462.275   1
   5   5  25 13256.7 449.621   5
   5  -5  25 12701.1 416.906   4
   5  -5  25 12672.4 443.287   5
   5  -5 -25 12991.4 488.857   1
  -5  -5  25 13088.6 468.794   5
  -5   5  25 13613.5 476.940   5
   5   5  25 13200.8 400.671   4
  -5  -5  25 12265.4 432.587   4
   5   5 -27 5516.61 322.366   1
   5   5  27 5395.09 296.696   5
   5  -5 -27 5692.50 341.968   1
  -5  -5  27 5643.34 315.702   5
  -5   5  27 5410.26 273.911   2
  -5   5  27 5472.21 318.815   5
   5  -5  27 5209.30 283.484   5
  -5   5  27 5867.36 279.217   3
   5  -5  27 5721.02 259.620   4
   5   5  27 5610.05 249.022   4
  -5  -5  27 5028.08 278.898   4
  -5  -5  29 632.546 184.824   4
  -5   5  29 857.273 188.639   3
  -5   5  29 822.865 182.492   2
   5   5 -29 663.215 224.346   1
   5   5  29 672.081 198.565   5
   5  -5 -29 813.329 246.777   1
   5   5 -31 201.161 233.163   1
   5  -5  31 125.292 176.108   5
  -5   5  31 81.6189 211.581   5
  -5  -5  31 248.537 212.954   5
   5  -5  31 189.696 154.262   4
   5   5  31 128.730 147.482   4
   5   5  33 3529.17 277.860   5
   5  -5  33 3799.74 266.136   5
  -5  -5  33 4774.58 308.550   5
  -5   5  33 3957.80 309.962   5
   5  -5  33 4349.27 257.572   4
   5   5  33 4042.14 237.148   4
  -5   5  33 4087.50 261.741   4
   5  -5  35 4335.01 290.296   5
   5   5  35 3970.64 293.067   5
  -5  -5  35 4556.92 321.856   5
  -5   5  35 4578.29 328.957   5
   5  -5  35 4232.08 265.402   4
   5   5  35 4339.39 252.958   4
  -5   5  35 4072.12 268.722   4
  -5  -5  37 2258.45 331.567   5
   5  -5  37 2633.23 248.667   5
   5  -5  37 3661.74 249.972   4
  -5   5  37 3277.37 303.092   5
   5   5  37 2750.05 269.698   5
   5   5  37 2986.65 223.962   4
  -5   5  37 2634.57 246.141   4
   5   7   1 1694.19 64.8145   3
   5   7   1 1931.49 121.536   1
   5   7  -1 1911.44 133.625   1
  -5   7  -1 1945.01 142.164   3
   5  -7   1 1906.69 91.4994   5
  -5   7   1 1707.63 123.740   3
   5  -7   1 1890.95 99.2474   4
  -5   7  -1 1888.32 125.696   2
  -5   7   1 1923.89 126.806   2
   5  -7  -1 1821.54 103.996   4
   5   7   1 2030.96 91.0077   5
   5  -7  -1 1852.61 95.7370   5
   5   7  -1 1555.31 72.7186   4
   5   7   3 22065.0 563.459   1
   5   7   3 22917.1 541.763   3
  -5   7  -3 22479.0 581.136   2
   5   7  -3 21706.2 586.691   1
   5  -7  -3 22960.7 572.345   4
   5   7   3 22025.1 549.885   5
   5  -7  -3 21857.3 566.156   5
   5  -7   3 22410.6 560.430   4
  -5   7   3 22812.9 573.306   3
  -5   7  -3 20786.2 599.998   3
   5  -7   3 22285.8 556.516   5
  -5   7   3 23068.3 579.883   2
  -5   7   5 89990.7 2131.09   2
   5   7   5 90227.1 2103.70   3
  -5   7  -5 91989.9 2138.11   2
   5   7  -5 90552.2 2145.25   1
  -5   7   5 89332.8 2122.60   3
   5   7   5 90370.1 2105.00   5
  -5   7  -5 93354.2 2172.81   3
   5   7  -5 86943.7 2102.27   3
   5  -7   5 88828.2 2115.00   5
   5  -7   5 86945.2 2115.01   4
   5   7   5 91024.6 2106.02   1
   5   7   7 11396.1 308.479   3
  -5   7  -7 11059.5 339.953   2
  -5   7   7 11334.5 323.997   3
   5   7   7 11187.8 303.517   5
  -5  -7   7 10978.2 303.483   4
   5   7   7 11349.3 290.301   1
  -5   7   7 11376.1 331.808   2
   5   7   9 23594.2 616.064   1
   5   7  -9 30493.4 704.928   1
  -5   7  -9 28751.7 692.405   2
   5   7   9 27740.1 654.274   5
   5  -7  -9 29584.5 736.671   1
   5   7   9 23949.2 620.602   2
   5   7   9 29074.4 661.752   3
   5   7   9 26336.1 627.667   2
   5  -7   9 29925.3 662.858   4
  -5  -7   9 29584.0 664.897   4
   5   7  11 3773.86 166.089   3
   5  -7  11 4132.66 168.649   5
   5   7 -11 3970.75 205.729   1
  -5   7  11 4461.37 176.383   3
  -5   7 -11 4001.12 200.977   2
   5  -7 -11 4024.38 242.672   1
   5   7  11 3643.19 129.091   2
   5  -7  11 4402.11 163.224   4
  -5   7  11 4139.81 182.330   2
  -5  -7  11 3967.15 168.451   4
  -5   7  13 28947.3 743.581   3
   5   7 -13 27661.3 768.444   1
   5  -7 -13 27401.2 800.285   1
  -5   7 -13 28277.9 766.040   2
  -5   7  13 29541.7 750.529   2
   5  -7  13 29933.6 736.868   4
  -5  -7  13 27905.7 740.083   4
   5  -7  13 29924.4 746.006   5
  -5   7  15 56032.5 1363.65   3
   5  -7 -15 56859.3 1428.69   1
   5   7 -15 53812.4 1390.33   1
   5   7  15 57622.7 1365.51   5
  -5   7  15 56201.1 1368.61   2
   5  -7  15 55356.6 1370.13   5
  -5   7 -15 55672.8 1389.61   2
   5  -7  15 55607.0 1356.31   4
  -5  -7  15 52527.2 1361.36   4
   5   7  15 55367.6 1329.53   4
   5  -7 -17 9239.91 382.870   1
   5   7  17 8972.58 308.568   5
  -5   7  17 9375.91 313.099   3
   5   7 -17 9309.45 342.489   1
  -5   7  17 9225.67 314.366   2
   5  -7  17 9229.48 315.951   5
   5  -7  17 9124.75 300.092   4
   5   7  17 9309.82 275.680   4
  -5   7  19 5515.52 231.765   3
   5   7 -19 4857.50 259.279   1
   5  -7  19 4550.41 226.266   5
   5  -7  19 5508.81 223.819   4
  -5  -7  19 4736.00 245.672   5
   5   7  19 5014.55 226.583   5
   5  -7 -19 5519.75 303.469   1
  -5  -7  19 4658.41 226.692   4
  -5   7  19 5210.94 231.361   2
   5   7  19 5441.92 198.713   4
  -5  -7  21 59.9924 138.769   4
   5   7  21 208.401 114.731   4
   5  -7 -21 135.495 219.634   1
   5   7  21 160.656 134.715   5
   5   7 -21 149.061 186.533   1
  -5  -7  21 146.954 170.998   5
  -5   7  21 181.017 143.226   3
  -5   7  21-39.2821 143.442   2
   5  -7  21 165.181 127.373   4
   5  -7  21 98.5302 136.684   5
  -5   7  23 9169.51 334.502   3
   5   7 -23 9111.13 382.808   1
   5  -7  23 8987.43 347.435   5
   5   7  23 9531.04 351.557   5
  -5  -7  23 8757.59 369.941   5
  -5   7  23 9089.18 376.653   5
   5  -7 -23 8142.49 394.338   1
  -5   7  23 9524.85 334.885   2
   5  -7  23 8688.36 325.142   4
  -5  -7  23 8911.31 345.495   4
   5   7  23 9314.62 306.599   4
   5   7 -25 10288.4 420.306   1
  -5   7  25 10437.7 379.006   3
   5  -7  25 10696.2 391.821   5
   5   7  25 10783.9 400.095   5
   5  -7 -25 10808.7 443.414   1
  -5  -7  25 10181.2 413.150   5
  -5   7  25 11033.5 379.877   2
  -5   7  25 11192.8 430.243   5
   5  -7  25 10754.1 370.957   4
   5   7  25 10400.9 346.387   4
   5   7 -27 5569.51 332.782   1
  -5   7  27 6061.04 283.023   3
   5   7  27 6061.60 306.308   5
   5  -7  27 6246.74 295.166   5
   5  -7 -27 5524.66 343.299   1
  -5  -7  27 5535.39 313.729   5
  -5   7  27 6048.41 334.293   5
  -5   7  27 6061.70 281.835   2
   5  -7  27 5683.83 270.614   4
   5   7  27 6302.46 257.557   4
   5   7  29 3513.83 261.106   5
   5   7 -29 3445.80 294.712   1
   5   7  31 128.361 149.639   4
  -5   7  31 193.026 186.399   3
   5  -7  31 315.131 169.535   5
  -5  -7  31 69.9279 214.352   5
  -5   7  31 27.6533 215.606   5
  -5   7  31 90.4900 173.006   2
   5  -7  31 303.440 164.922   4
   5   7 -33 2692.80 297.452   1
   5  -7  33 2832.60 241.460   5
   5   7  33 2771.98 262.880   5
  -5  -7  33 3198.47 282.680   5
  -5   7  33 3004.08 290.607   5
   5  -7  33 3235.74 228.784   4
   5   7  33 3065.04 214.776   4
   5  -7  35 4528.90 269.774   4
  -5  -7  35 4852.24 340.823   5
   5   7  35 4458.58 306.111   5
  -5   7  35 4490.10 333.195   5
   5  -7  35 4429.16 287.950   5
   5   7 -35 4218.61 347.432   1
   5   7  35 4345.12 249.169   4
  -5   7  35 4271.41 282.495   4
   5   7  37 3115.47 226.710   4
   5  -7  37 3034.36 256.725   5
  -5   7  37 3669.44 319.606   5
   5   7  37 2891.98 276.154   5
  -5  -7  37 3212.12 315.555   5
   5  -7  37 3118.06 246.687   4
  -5   7  37 3414.22 261.041   4
  -5   9  -1 3228.02 161.080   2
   5   9   1 3160.95 105.228   3
   5   9  -1 2978.34 96.6412   3
   5   9   1 3299.08 122.454   5
   5  -9   1 3279.36 122.312   5
   5  -9  -1 3335.10 130.141   5
  -5   9   1 3384.42 163.779   2
   5  -9  -1 3292.59 141.559   4
   5  -9   1 3257.55 138.744   4
  -5   9   1 3459.16 168.762   3
   5   9   1 3370.00 157.296   1
   5   9  -1 2799.48 94.9848   4
   5   9  -1 3540.01 167.692   1
  -5   9   3 30945.5 792.518   2
   5   9  -3 30978.4 801.453   1
   5   9  -3 30322.1 745.917   3
   5   9   3 32303.5 757.011   3
  -5   9  -3 31447.0 796.724   2
   5   9   3 31798.4 779.217   1
   5  -9   3 31713.8 768.264   5
   5   9   3 31968.6 760.736   5
   5  -9  -3 32408.5 790.264   4
   5  -9   3 32087.2 778.328   4
   5  -9  -3 31178.0 778.898   5
  -5   9  -5 8788.50 292.362   2
   5   9   5 9078.80 244.332   5
   5  -9   5 9389.00 259.670   5
   5   9   5 9199.29 252.671   3
   5   9   5 9062.48 260.351   1
   5   9  -5 8860.69 252.836   3
   5   9  -7 88443.2 2147.59   1
[truncated: 492,651 more chars]
