# Supplementary material for: Decoupled MOF Breathing: Pressure‐Induced Reversal of Correlation Between Orthogonal Motions in a Diamondoid Framework
Source: Angew Chem Int Ed Engl. 2025 May 15;64(27):e202504297. doi: 10.1002/anie.202504297 (PMC12207364; doi:10.1002/anie.202504297)
Supplement: Supplementary file 1 — Supporting Information [file ANIE-64-e202504297-s002.zip › SHF-62-CHCl3_SCC-in-FC70_800bar.cif]

data_SHF_62_CHCl3_FC70_800bar
#data_exp3_1_5_
_audit_creation_date               2024-11-14
_audit_creation_method
;
Olex2 1.5
(compiled 2024.02.16 svn.r378c4104 for OlexSys, GUI svn.r6928)
;
_shelx_SHELXL_version_number       '2019/1'
_audit_contact_author_address      ?
_audit_contact_author_email        ?
_audit_contact_author_name         ''
_audit_contact_author_phone        ?
_publ_contact_author_id_orcid      ?
_publ_section_references
;
Dolomanov, O.V., Bourhis, L.J., Gildea, R.J, Howard, J.A.K. & Puschmann, H.
 (2009), J. Appl. Cryst. 42, 339-341.

Sheldrick, G.M. (2008). Acta Cryst. A64, 112-122.
;
_chemical_name_common              ?
_chemical_name_systematic          ?
_chemical_formula_moiety           'C20 H14 In N2 O10, C2 H8 N'
_chemical_formula_sum              'C22 H22 In N3 O10'
_chemical_formula_weight           603.24
_chemical_melting_point            ?
_chemical_oxdiff_formula           'In C22 H22 N3 O10'
loop_
  _atom_type_symbol
  _atom_type_description
  _atom_type_scat_dispersion_real
  _atom_type_scat_dispersion_imag
  _atom_type_scat_source
 'C' 'C' 0.0030 0.0010 'International Tables Vol C Tables 4.2.6.8 and 6.1.1.4'
 'H' 'H' 0.0000 0.0000 'International Tables Vol C Tables 4.2.6.8 and 6.1.1.4'
 'In' 'In' -0.7640 1.2230
 'International Tables Vol C Tables 4.2.6.8 and 6.1.1.4'
 'N' 'N' 0.0060 0.0030 'International Tables Vol C Tables 4.2.6.8 and 6.1.1.4'
 'O' 'O' 0.0110 0.0060 'International Tables Vol C Tables 4.2.6.8 and 6.1.1.4'

_shelx_space_group_comment
;
The symmetry employed for this shelxl refinement is uniquely defined
by the following loop, which should always be used as a source of
symmetry information in preference to the above space-group names.
They are only intended as comments.
;
_space_group_crystal_system        'orthorhombic'
_space_group_IT_number             70
_space_group_name_H-M_alt          'F d d d'
_space_group_name_Hall             '-F 2uv 2vw'
loop_
  _space_group_symop_operation_xyz
 'x, y, z'
 '-x+1/4, -y+1/4, z'
 'x, -y+1/4, -z+1/4'
 '-x+1/4, y, -z+1/4'
 'x, y+1/2, z+1/2'
 '-x+1/4, -y+3/4, z+1/2'
 'x, -y+3/4, -z+3/4'
 '-x+1/4, y+1/2, -z+3/4'
 'x+1/2, y, z+1/2'
 '-x+3/4, -y+1/4, z+1/2'
 'x+1/2, -y+1/4, -z+3/4'
 '-x+3/4, y, -z+3/4'
 'x+1/2, y+1/2, z'
 '-x+3/4, -y+3/4, z'
 'x+1/2, -y+3/4, -z+1/4'
 '-x+3/4, y+1/2, -z+1/4'
 '-x, -y, -z'
 'x-1/4, y-1/4, -z'
 '-x, y-1/4, z-1/4'
 'x-1/4, -y, z-1/4'
 '-x, -y+1/2, -z+1/2'
 'x-1/4, y+1/4, -z+1/2'
 '-x, y+1/4, z+1/4'
 'x-1/4, -y+1/2, z+1/4'
 '-x+1/2, -y, -z+1/2'
 'x+1/4, y-1/4, -z+1/2'
 '-x+1/2, y-1/4, z+1/4'
 'x+1/4, -y, z+1/4'
 '-x+1/2, -y+1/2, -z'
 'x+1/4, y+1/4, -z'
 '-x+1/2, y+1/4, z-1/4'
 'x+1/4, -y+1/2, z-1/4'

_cell_length_a                     14.7482(4)
_cell_length_b                     28.1171(7)
_cell_length_c                     30.6551(6)
_cell_angle_alpha                  90
_cell_angle_beta                   90
_cell_angle_gamma                  90
_cell_volume                       12711.9(5)
_cell_formula_units_Z              16
_cell_measurement_reflns_used      11557
_cell_measurement_temperature      293.00
_cell_measurement_theta_max        26.5680
_cell_measurement_theta_min        1.6410
_shelx_estimated_absorpt_T_max     ?
_shelx_estimated_absorpt_T_min     ?
_exptl_absorpt_coefficient_mu      0.732
_exptl_absorpt_correction_T_max    1.00000
_exptl_absorpt_correction_T_min    0.54717
_exptl_absorpt_correction_type     multi-scan
_exptl_absorpt_process_details
;
CrysAlisPro 1.171.38.41 (Rigaku Oxford Diffraction, 2015)
Empirical absorption correction using spherical harmonics,
 implemented in SCALE3 ABSPACK scaling algorithm.
;
_exptl_absorpt_special_details     ?
_exptl_crystal_colour_primary      yellow
_exptl_crystal_colour              'clear yellow'
_exptl_crystal_colour_lustre       clear
_exptl_crystal_density_diffrn      1.261
_exptl_crystal_density_meas        ?
_exptl_crystal_density_method      ?
_exptl_crystal_description         Octahedral
_exptl_crystal_F_000               4864
_exptl_crystal_size_max            0.15
_exptl_crystal_size_mid            0.13
_exptl_crystal_size_min            0.1
_exptl_transmission_factor_max     ?
_exptl_transmission_factor_min     ?
_diffrn_reflns_av_R_equivalents    0.0302
_diffrn_reflns_av_unetI/netI       0.0177
_diffrn_reflns_Laue_measured_fraction_full  0.990
_diffrn_reflns_Laue_measured_fraction_max  0.991
_diffrn_reflns_limit_h_max         19
_diffrn_reflns_limit_h_min         -15
_diffrn_reflns_limit_k_max         36
_diffrn_reflns_limit_k_min         -31
_diffrn_reflns_limit_l_max         39
_diffrn_reflns_limit_l_min         -36
_diffrn_reflns_number              24749
_diffrn_reflns_point_group_measured_fraction_full  0.990
_diffrn_reflns_point_group_measured_fraction_max  0.991
_diffrn_reflns_theta_full          24.415
_diffrn_reflns_theta_max           26.564
_diffrn_reflns_theta_min           2.453
_diffrn_ambient_temperature        293.00
_diffrn_detector                   'CCD plate'
_diffrn_detector_area_resol_mean   ?
_diffrn_measured_fraction_theta_full  0.990
_diffrn_measured_fraction_theta_max  0.991
_diffrn_measurement_details
;
List of Runs (angles in degrees, time in seconds):

  # Type    Start    End  Width  t~exp~   \w     \q     \k     \f   Frames
--------------------------------------------------------------------------
  1  \w   -156.00 -30.00   0.20    0.20    --   30.00 -45.00-120.00  630
  2  \f   -120.00   0.00   0.20    0.20 -30.00  30.00 -45.00    --   600
  3  \w   -156.00 -30.00   0.20    0.20    --   30.00 -45.00   0.00  630
  4  \f      0.00 120.00   0.20    0.20 -30.00  30.00 -45.00    --   600
  5  \w   -156.00 -30.00   0.20    0.20    --   30.00 -45.00 120.00  630
;
_diffrn_measurement_device         'abstract diffractometer'
_diffrn_measurement_device_type   
 'dectris-CrysAlisPro-abstract goniometer imported dectris images'
_diffrn_measurement_method         '\w and \f scans'
_diffrn_orient_matrix_type        
 'CrysAlisPro convention (1999,Acta A55,543-557)'
_diffrn_orient_matrix_UB_11        -0.0265601000
_diffrn_orient_matrix_UB_12        0.0171558000
_diffrn_orient_matrix_UB_13        -0.0096844000
_diffrn_orient_matrix_UB_21        -0.0240225000
_diffrn_orient_matrix_UB_22        0.0025856000
_diffrn_orient_matrix_UB_23        0.0191178000
_diffrn_orient_matrix_UB_31        0.0299926000
_diffrn_orient_matrix_UB_32        0.0173027000
_diffrn_orient_matrix_UB_33        0.0067550000
_diffrn_radiation_monochromator    synchrotron
_diffrn_radiation_probe            x-ray
_diffrn_radiation_type             synchrotron
_diffrn_radiation_wavelength       0.6889
_diffrn_source                     synchrotron
_reflns_Friedel_coverage           0.000
_reflns_Friedel_fraction_full      .
_reflns_Friedel_fraction_max       .
_reflns_number_gt                  2853
_reflns_number_total               3622
_reflns_special_details
;
 Reflections were merged by SHELXL according to the crystal
 class for the calculation of statistics and refinement.
 
 _reflns_Friedel_fraction is defined as the number of unique
 Friedel pairs measured divided by the number that would be
 possible theoretically, ignoring centric projections and
 systematic absences.
;
_reflns_threshold_expression       'I > 2\s(I)'
_computing_cell_refinement         'CrysAlisPro 1.171.38.41 (Rigaku OD, 2015)'
_computing_data_collection         'CrysAlisPro 1.171.38.41 (Rigaku OD, 2015)'
_computing_data_reduction          'CrysAlisPro 1.171.38.41 (Rigaku OD, 2015)'
_computing_molecular_graphics      'Olex2 1.5 (Dolomanov et al., 2009)'
_computing_publication_material    'Olex2 1.5 (Dolomanov et al., 2009)'
_computing_structure_refinement    'XL  (Sheldrick, 2008)'
_computing_structure_solution      ?
_refine_diff_density_max           1.974
_refine_diff_density_min           -1.083
_refine_diff_density_rms           0.156
_refine_ls_extinction_coef         .
_refine_ls_extinction_method       none
_refine_ls_goodness_of_fit_ref     1.085
_refine_ls_hydrogen_treatment      constr
_refine_ls_matrix_type             full
_refine_ls_number_parameters       159
_refine_ls_number_reflns           3622
_refine_ls_number_restraints       5
_refine_ls_R_factor_all            0.0795
_refine_ls_R_factor_gt             0.0678
_refine_ls_restrained_S_all        1.088
_refine_ls_shift/su_max            0.000
_refine_ls_shift/su_mean           0.000
_refine_ls_structure_factor_coef   Fsqd
_refine_ls_weighting_details      
 'w=1/[\s^2^(Fo^2^)+(0.1570P)^2^+53.3217P] where P=(Fo^2^+2Fc^2^)/3'
_refine_ls_weighting_scheme        calc
_refine_ls_wR_factor_gt            0.2204
_refine_ls_wR_factor_ref           0.2323
_refine_special_details            ?
_olex2_refinement_description
;
1. Fixed Uiso
 At 1.2 times of:
  All C(H) groups, All N(H) groups, All N(H,H) groups
 At 1.5 times of:
  All C(H,H,H) groups
2. Restrained distances
 C11-N2
 1.5 with sigma of 0.02
 C11-C12
 2.5 with sigma of 0.02
 N2-C12
 1.5 with sigma of 0.02
3. Restrained planarity
 O5A, N1A, C9A, C10A
 with sigma of 0.1
 O5, N1, C9, C10
 with sigma of 0.1
4. Uiso/Uaniso restraints and constraints
Uiso(C11) = Uiso(N2) = Uiso(C12)
5. Others
 Sof(O5A)=Sof(N1A)=Sof(H1A)=Sof(C9A)=Sof(C10A)=Sof(H10D)=Sof(H10E)=Sof(H10F)=1-
 FVAR(1)
 Sof(O5)=Sof(N1)=Sof(H1)=Sof(C9)=Sof(C10)=Sof(H10A)=Sof(H10B)=Sof(H10C)=FVAR(1)
 Fixed Sof: N2(0.5) H2A(0.5) H2B(0.5) C11(0.5) H11A(0.5) H11B(0.5) H11C(0.5)
 C12(0.5) H12A(0.5) H12B(0.5) H12C(0.5)
6.a Secondary CH2 refined with riding coordinates:
 N2(H2A,H2B)
6.b Me refined with riding coordinates:
 C11(H11A,H11B,H11C), C12(H12A,H12B,H12C)
6.c Aromatic/amide H refined with riding coordinates:
 C3(H3), C6(H6), C7(H7), N1(H1), N1A(H1A)
6.d Idealised Me refined as rotating group:
 C10(H10A,H10B,H10C), C10A(H10D,H10E,H10F)
;
_atom_sites_solution_hydrogens     geom
_atom_sites_solution_primary       ?
_atom_sites_solution_secondary     ?
loop_
  _atom_site_label
  _atom_site_type_symbol
  _atom_site_fract_x
  _atom_site_fract_y
  _atom_site_fract_z
  _atom_site_U_iso_or_equiv
  _atom_site_adp_type
  _atom_site_occupancy
  _atom_site_site_symmetry_order
  _atom_site_calc_flag
  _atom_site_refinement_flags_posn
  _atom_site_refinement_flags_adp
  _atom_site_refinement_flags_occupancy
  _atom_site_disorder_assembly
  _atom_site_disorder_group
 In1 In 0.375000 0.375000 0.07639(2) 0.0470(2) Uani 1 2 d S T P . .
 O1 O 0.3565(4) 0.43197(19) 0.12718(15) 0.0715(12) Uani 1 1 d . . . . .
 O2 O 0.4949(3) 0.40951(15) 0.11361(14) 0.0645(10) Uani 1 1 d . . . . .
 O3 O 0.5125(3) 0.58774(15) 0.29099(14) 0.0710(11) Uani 1 1 d . . . . .
 O4 O 0.6507(3) 0.56674(18) 0.27454(15) 0.0740(12) Uani 1 1 d . . . . .
 C1 C 0.4393(5) 0.4343(2) 0.13491(19) 0.0615(13) Uani 1 1 d . . . . .
 C2 C 0.4739(5) 0.4671(2) 0.16992(19) 0.0666(15) Uani 1 1 d . . . . .
 C3 C 0.4115(5) 0.4960(3) 0.1915(2) 0.0809(19) Uani 1 1 d . . . . .
 H3 H 0.350406 0.493910 0.184222 0.097 Uiso 1 1 calc R U . . .
 C4 C 0.4381(5) 0.5274(3) 0.2231(2) 0.0814(19) Uani 1 1 d . . . . .
 C5 C 0.5311(5) 0.5295(2) 0.2346(2) 0.0698(16) Uani 1 1 d . . . . .
 C6 C 0.5921(5) 0.4995(3) 0.2137(2) 0.0728(17) Uani 1 1 d . . . . .
 H6 H 0.652964 0.500421 0.221524 0.087 Uiso 1 1 calc R U . . .
 C7 C 0.5642(5) 0.4681(2) 0.1813(2) 0.0710(16) Uani 1 1 d . . . . .
 H7 H 0.605697 0.448224 0.167556 0.085 Uiso 1 1 calc R U . . .
 C8 C 0.5672(5) 0.5633(2) 0.26865(17) 0.0652(14) Uani 1 1 d . . . . .
 O5 O 0.2391(7) 0.5355(5) 0.2136(4) 0.085(4) Uiso 0.48(2) 1 d . . P A 1
 N1 N 0.3707(8) 0.5504(5) 0.2497(5) 0.065(3) Uiso 0.48(2) 1 d . . P A 1
 H1 H 0.390860 0.561111 0.274097 0.078 Uiso 0.48(2) 1 calc R U P A 1
 C9 C 0.2819(10) 0.5583(6) 0.2431(5) 0.070(4) Uiso 0.48(2) 1 d . . P A 1
 C10 C 0.2422(15) 0.5926(8) 0.2726(7) 0.098(6) Uiso 0.48(2) 1 d . . P A 1
 H10A H 0.231907 0.577975 0.300428 0.147 Uiso 0.48(2) 1 calc R U P A 1
 H10B H 0.185542 0.603551 0.260839 0.147 Uiso 0.48(2) 1 calc R U P A 1
 H10C H 0.282680 0.619061 0.275966 0.147 Uiso 0.48(2) 1 calc R U P A 1
 O5A O 0.2552(11) 0.5580(8) 0.2002(6) 0.134(6) Uiso 0.52(2) 1 d . . P A 2
 N1A N 0.3795(9) 0.5646(6) 0.2388(6) 0.082(4) Uiso 0.52(2) 1 d . . P A 2
 H1A H 0.403853 0.583706 0.257290 0.099 Uiso 0.52(2) 1 calc R U P A 2
 C9A C 0.2939(12) 0.5738(6) 0.2291(7) 0.091(5) Uiso 0.52(2) 1 d . . P A 2
 C10A C 0.2449(16) 0.6080(9) 0.2550(8) 0.117(7) Uiso 0.52(2) 1 d . . P A 2
 H10D H 0.238671 0.596293 0.284263 0.176 Uiso 0.52(2) 1 calc R U P A 2
 H10E H 0.185879 0.612989 0.242602 0.176 Uiso 0.52(2) 1 calc R U P A 2
 H10F H 0.277513 0.637562 0.255398 0.176 Uiso 0.52(2) 1 calc R U P A 2
 N2 N 0.1408(15) 0.4929(8) 0.1463(9) 0.174(6) Uiso 0.5 1 d D . P B -1
 H2A H 0.174571 0.496855 0.170089 0.209 Uiso 0.5 1 calc R U P B -1
 H2B H 0.170723 0.506096 0.124163 0.209 Uiso 0.5 1 calc R U P B -1
 C11 C 0.133(2) 0.4387(8) 0.1373(12) 0.174(6) Uiso 0.5 1 d D . P B -1
 H11A H 0.192829 0.425513 0.133877 0.261 Uiso 0.5 1 calc R U P B -1
 H11B H 0.103190 0.423527 0.161301 0.261 Uiso 0.5 1 calc R U P B -1
 H11C H 0.098979 0.433638 0.111050 0.261 Uiso 0.5 1 calc R U P B -1
 C12 C 0.0566(18) 0.5194(9) 0.1524(10) 0.174(6) Uiso 0.5 1 d D . P B -1
 H12A H 0.070337 0.552305 0.157714 0.261 Uiso 0.5 1 calc R U P B -1
 H12B H 0.019939 0.516765 0.126654 0.261 Uiso 0.5 1 calc R U P B -1
 H12C H 0.024150 0.506655 0.176905 0.261 Uiso 0.5 1 calc R U P B -1

loop_
  _atom_site_aniso_label
  _atom_site_aniso_U_11
  _atom_site_aniso_U_22
  _atom_site_aniso_U_33
  _atom_site_aniso_U_23
  _atom_site_aniso_U_13
  _atom_site_aniso_U_12
 In1 0.0650(4) 0.0455(3) 0.0307(3) 0.000 0.000 0.00132(19)
 O1 0.080(3) 0.077(3) 0.058(3) -0.024(2) -0.0037(19) 0.000(2)
 O2 0.084(3) 0.062(2) 0.0472(19) -0.0153(18) -0.0029(19) -0.002(2)
 O3 0.089(3) 0.068(2) 0.056(2) -0.024(2) -0.002(2) -0.003(2)
 O4 0.081(3) 0.081(3) 0.060(3) -0.027(2) -0.002(2) -0.012(2)
 C1 0.079(4) 0.057(3) 0.048(3) -0.014(2) -0.003(3) 0.000(3)
 C2 0.080(4) 0.066(3) 0.054(3) -0.020(3) -0.004(3) -0.003(3)
 C3 0.080(4) 0.090(5) 0.073(4) -0.035(4) -0.005(3) 0.001(4)
 C4 0.082(4) 0.091(5) 0.071(4) -0.038(4) -0.009(3) 0.007(3)
 C5 0.085(4) 0.068(3) 0.056(3) -0.024(3) -0.005(3) -0.005(3)
 C6 0.074(3) 0.084(4) 0.060(4) -0.023(3) -0.003(3) -0.004(3)
 C7 0.077(4) 0.079(4) 0.057(3) -0.022(3) 0.003(3) 0.000(3)
 C8 0.094(4) 0.062(3) 0.039(3) -0.007(2) -0.007(3) -0.007(3)

_geom_special_details
;
 All esds (except the esd in the dihedral angle between two l.s. planes)
 are estimated using the full covariance matrix.  The cell esds are taken
 into account individually in the estimation of esds in distances, angles
 and torsion angles; correlations between esds in cell parameters are only
 used when they are defined by crystal symmetry.  An approximate (isotropic)
 treatment of cell esds is used for estimating esds involving l.s. planes.
;
loop_
  _geom_bond_atom_site_label_1
  _geom_bond_atom_site_label_2
  _geom_bond_distance
  _geom_bond_site_symmetry_2
  _geom_bond_publ_flag
 In1 O1 2.250(4) . ?
 In1 O1 2.250(4) 14 ?
 In1 O2 2.318(4) . ?
 In1 O2 2.318(4) 14 ?
 In1 O3 2.243(4) 20_565 ?
 In1 O3 2.243(4) 19_655 ?
 In1 O4 2.314(4) 19_655 ?
 In1 O4 2.314(4) 20_565 ?
 In1 C1 2.627(5) . ?
 In1 C1 2.627(5) 14 ?
 In1 C8 2.621(5) 20_565 ?
 In1 C8 2.621(5) 19_655 ?
 O1 C1 1.246(8) . ?
 O2 C1 1.259(8) . ?
 O3 C8 1.262(8) . ?
 O4 C8 1.248(9) . ?
 C1 C2 1.503(7) . ?
 C2 C3 1.395(9) . ?
 C2 C7 1.376(9) . ?
 C3 H3 0.9300 . ?
 C3 C4 1.368(8) . ?
 C4 C5 1.418(10) . ?
 C4 N1 1.439(14) . ?
 C4 N1A 1.439(15) . ?
 C5 C6 1.390(9) . ?
 C5 C8 1.508(7) . ?
 C6 H6 0.9300 . ?
 C6 C7 1.391(8) . ?
 C7 H7 0.9300 . ?
 O5 C9 1.277(18) . ?
 N1 H1 0.8600 . ?
 N1 C9 1.343(18) . ?
 C9 C10 1.44(2) . ?
 C10 H10A 0.9600 . ?
 C10 H10B 0.9600 . ?
 C10 H10C 0.9600 . ?
 O5A C9A 1.14(2) . ?
 N1A H1A 0.8600 . ?
 N1A C9A 1.32(2) . ?
 C9A C10A 1.44(3) . ?
 C10A H10D 0.9600 . ?
 C10A H10E 0.9600 . ?
 C10A H10F 0.9600 . ?
 N2 H2A 0.8900 . ?
 N2 H2B 0.8900 . ?
 N2 C11 1.553(16) . ?
 N2 C12 1.460(17) . ?
 C11 H11A 0.9600 . ?
 C11 H11B 0.9600 . ?
 C11 H11C 0.9600 . ?
 C12 H12A 0.9600 . ?
 C12 H12B 0.9600 . ?
 C12 H12C 0.9600 . ?

loop_
  _geom_angle_atom_site_label_1
  _geom_angle_atom_site_label_2
  _geom_angle_atom_site_label_3
  _geom_angle
  _geom_angle_site_symmetry_1
  _geom_angle_site_symmetry_3
  _geom_angle_publ_flag
 O1 In1 O1 92.4(3) . 14 ?
 O1 In1 O2 56.91(17) 14 14 ?
 O1 In1 O2 82.22(18) 14 . ?
 O1 In1 O2 82.22(18) . 14 ?
 O1 In1 O2 56.91(17) . . ?
 O1 In1 O4 163.6(2) . 19_655 ?
 O1 In1 O4 163.6(2) 14 20_565 ?
 O1 In1 O4 89.5(2) 14 19_655 ?
 O1 In1 O4 89.5(2) . 20_565 ?
 O1 In1 C1 86.3(2) 14 . ?
 O1 In1 C1 28.28(19) . . ?
 O1 In1 C1 28.28(19) 14 14 ?
 O1 In1 C1 86.3(2) . 14 ?
 O1 In1 C8 167.9(2) 14 20_565 ?
 O1 In1 C8 167.9(2) . 19_655 ?
 O1 In1 C8 87.5(2) . 20_565 ?
 O1 In1 C8 87.5(2) 14 19_655 ?
 O2 In1 O2 121.0(2) 14 . ?
 O2 In1 C1 28.65(19) 14 14 ?
 O2 In1 C1 101.84(19) . 14 ?
 O2 In1 C1 101.84(19) 14 . ?
 O2 In1 C1 28.65(19) . . ?
 O2 In1 C8 111.18(19) 14 20_565 ?
 O2 In1 C8 107.68(18) . 20_565 ?
 O2 In1 C8 107.68(18) 14 19_655 ?
 O2 In1 C8 111.18(19) . 19_655 ?
 O3 In1 O1 139.21(17) 19_655 . ?
 O3 In1 O1 84.98(18) 20_565 . ?
 O3 In1 O1 139.21(17) 20_565 14 ?
 O3 In1 O1 84.98(18) 19_655 14 ?
 O3 In1 O2 127.40(18) 19_655 14 ?
 O3 In1 O2 82.47(17) 19_655 . ?
 O3 In1 O2 127.40(18) 20_565 . ?
 O3 In1 O2 82.47(17) 20_565 14 ?
 O3 In1 O3 122.1(2) 20_565 19_655 ?
 O3 In1 O4 57.17(16) 20_565 20_565 ?
 O3 In1 O4 82.95(17) 19_655 20_565 ?
 O3 In1 O4 82.95(17) 20_565 19_655 ?
 O3 In1 O4 57.17(16) 19_655 19_655 ?
 O3 In1 C1 111.09(18) 20_565 14 ?
 O3 In1 C1 107.52(18) 19_655 14 ?
 O3 In1 C1 107.52(18) 20_565 . ?
 O3 In1 C1 111.09(17) 19_655 . ?
 O3 In1 C8 102.89(19) 20_565 19_655 ?
 O3 In1 C8 102.89(19) 19_655 20_565 ?
 O3 In1 C8 28.76(19) 20_565 20_565 ?
 O3 In1 C8 28.76(19) 19_655 19_655 ?
 O4 In1 O2 139.41(16) 20_565 14 ?
 O4 In1 O2 85.24(18) 20_565 . ?
 O4 In1 O2 139.41(16) 19_655 . ?
 O4 In1 O2 85.24(18) 19_655 14 ?
 O4 In1 O4 93.2(3) 19_655 20_565 ?
 O4 In1 C1 87.7(2) 20_565 . ?
 O4 In1 C1 167.91(19) 19_655 . ?
 O4 In1 C1 167.91(19) 20_565 14 ?
 O4 In1 C1 87.7(2) 19_655 14 ?
 O4 In1 C8 28.4(2) 19_655 19_655 ?
 O4 In1 C8 87.21(19) 19_655 20_565 ?
 O4 In1 C8 28.4(2) 20_565 20_565 ?
 O4 In1 C8 87.21(19) 20_565 19_655 ?
 C1 In1 C1 93.8(3) . 14 ?
 C8 In1 C1 139.8(2) 20_565 14 ?
 C8 In1 C1 99.1(2) 20_565 . ?
 C8 In1 C1 139.8(2) 19_655 . ?
 C8 In1 C1 99.1(2) 19_655 14 ?
 C8 In1 C8 95.0(3) 19_655 20_565 ?
 C1 O1 In1 92.9(4) . . ?
 C1 O2 In1 89.4(4) . . ?
 C8 O3 In1 92.5(4) . 23_655 ?
 C8 O4 In1 89.6(4) . 23_655 ?
 O1 C1 In1 58.8(3) . . ?
 O1 C1 O2 120.7(5) . . ?
 O1 C1 C2 120.1(5) . . ?
 O2 C1 In1 61.9(3) . . ?
 O2 C1 C2 119.2(6) . . ?
 C2 C1 In1 177.5(5) . . ?
 C3 C2 C1 118.2(6) . . ?
 C7 C2 C1 121.5(6) . . ?
 C7 C2 C3 120.4(6) . . ?
 C2 C3 H3 119.2 . . ?
 C4 C3 C2 121.5(7) . . ?
 C4 C3 H3 119.2 . . ?
 C3 C4 C5 118.7(6) . . ?
 C3 C4 N1 119.5(8) . . ?
 C3 C4 N1A 122.2(8) . . ?
 C5 C4 N1 120.6(7) . . ?
 C5 C4 N1A 117.8(8) . . ?
 C4 C5 C8 122.7(6) . . ?
 C6 C5 C4 119.0(5) . . ?
 C6 C5 C8 118.3(6) . . ?
 C5 C6 H6 119.2 . . ?
 C5 C6 C7 121.6(6) . . ?
 C7 C6 H6 119.2 . . ?
 C2 C7 C6 118.7(6) . . ?
 C2 C7 H7 120.6 . . ?
 C6 C7 H7 120.6 . . ?
 O3 C8 In1 58.8(3) . 23_655 ?
 O3 C8 C5 119.5(6) . . ?
 O4 C8 In1 62.0(3) . 23_655 ?
 O4 C8 O3 120.7(5) . . ?
 O4 C8 C5 119.8(6) . . ?
 C5 C8 In1 177.4(5) . 23_655 ?
 C4 N1 H1 114.2 . . ?
 C9 N1 C4 131.6(12) . . ?
 C9 N1 H1 114.2 . . ?
 O5 C9 N1 120.3(14) . . ?
 O5 C9 C10 125.3(15) . . ?
 N1 C9 C10 114.3(15) . . ?
 C9 C10 H10A 109.5 . . ?
 C9 C10 H10B 109.5 . . ?
 C9 C10 H10C 109.5 . . ?
 H10A C10 H10B 109.5 . . ?
 H10A C10 H10C 109.5 . . ?
 H10B C10 H10C 109.5 . . ?
 C4 N1A H1A 115.1 . . ?
 C9A N1A C4 129.8(15) . . ?
 C9A N1A H1A 115.1 . . ?
 O5A C9A N1A 125.1(19) . . ?
 O5A C9A C10A 115.8(19) . . ?
 N1A C9A C10A 119.0(18) . . ?
 C9A C10A H10D 109.5 . . ?
 C9A C10A H10E 109.5 . . ?
 C9A C10A H10F 109.5 . . ?
 H10D C10A H10E 109.5 . . ?
 H10D C10A H10F 109.5 . . ?
 H10E C10A H10F 109.5 . . ?
 H2A N2 H2B 107.2 . . ?
 C11 N2 H2A 107.9 . . ?
 C11 N2 H2B 107.9 . . ?
 C12 N2 H2A 107.9 . . ?
 C12 N2 H2B 107.9 . . ?
 C12 N2 C11 117.5(17) . . ?
 N2 C11 H11A 109.5 . . ?
 N2 C11 H11B 109.5 . . ?
 N2 C11 H11C 109.5 . . ?
 H11A C11 H11B 109.5 . . ?
 H11A C11 H11C 109.5 . . ?
 H11B C11 H11C 109.5 . . ?
 N2 C12 H12A 109.5 . . ?
 N2 C12 H12B 109.5 . . ?
 N2 C12 H12C 109.5 . . ?
 H12A C12 H12B 109.5 . . ?
 H12A C12 H12C 109.5 . . ?
 H12B C12 H12C 109.5 . . ?

loop_
  _geom_torsion_atom_site_label_1
  _geom_torsion_atom_site_label_2
  _geom_torsion_atom_site_label_3
  _geom_torsion_atom_site_label_4
  _geom_torsion
  _geom_torsion_site_symmetry_1
  _geom_torsion_site_symmetry_2
  _geom_torsion_site_symmetry_3
  _geom_torsion_site_symmetry_4
  _geom_torsion_publ_flag
 In1 O1 C1 O2 2.7(7) . . . . ?
 In1 O1 C1 C2 -177.4(5) . . . . ?
 In1 O2 C1 O1 -2.6(7) . . . . ?
 In1 O2 C1 C2 177.5(5) . . . . ?
 In1 O3 C8 O4 2.5(6) 23_655 . . . ?
 In1 O3 C8 C5 -177.7(5) 23_655 . . . ?
 In1 O4 C8 O3 -2.4(6) 23_655 . . . ?
 In1 O4 C8 C5 177.8(5) 23_655 . . . ?
 O1 C1 C2 C3 -3.2(10) . . . . ?
 O1 C1 C2 C7 175.5(7) . . . . ?
 O2 C1 C2 C3 176.7(6) . . . . ?
 O2 C1 C2 C7 -4.6(10) . . . . ?
 C1 C2 C3 C4 -178.7(7) . . . . ?
 C1 C2 C7 C6 179.5(6) . . . . ?
 C2 C3 C4 C5 -1.3(13) . . . . ?
 C2 C3 C4 N1 -169.4(10) . . . . ?
 C2 C3 C4 N1A 165.8(11) . . . . ?
 C3 C2 C7 C6 -1.9(11) . . . . ?
 C3 C4 C5 C6 -0.6(12) . . . . ?
 C3 C4 C5 C8 179.2(7) . . . . ?
 C3 C4 N1 C9 -21(2) . . . . ?
 C3 C4 N1A C9A 4(2) . . . . ?
 C4 C5 C6 C7 1.2(12) . . . . ?
 C4 C5 C8 O3 6.8(10) . . . . ?
 C4 C5 C8 O4 -173.5(7) . . . . ?
 C4 N1 C9 O5 16(2) . . . . ?
 C4 N1 C9 C10 -165.7(16) . . . . ?
 C4 N1A C9A O5A -14(3) . . . . ?
 C4 N1A C9A C10A 168.9(17) . . . . ?
 C5 C4 N1 C9 170.9(13) . . . . ?
 C5 C4 N1A C9A 171.6(14) . . . . ?
 C5 C6 C7 C2 0.0(12) . . . . ?
 C6 C5 C8 O3 -173.4(6) . . . . ?
 C6 C5 C8 O4 6.4(9) . . . . ?
 C7 C2 C3 C4 2.6(13) . . . . ?
 C8 C5 C6 C7 -178.6(6) . . . . ?
 N1 C4 C5 C6 167.4(10) . . . . ?
 N1 C4 C5 C8 -12.8(14) . . . . ?
 N1A C4 C5 C6 -168.3(11) . . . . ?
 N1A C4 C5 C8 11.6(14) . . . . ?

_shelx_res_file
;
TITL Exp3_1_5_ in Fddd
    exp3_1_5_.res
    created by SHELXL-2019/1 at 15:38:06 on 14-Nov-2024
REM Fddd (#70 in standard setting)
CELL 0.6889 14.748235 28.11706 30.655057 90 90 90
ZERR 16 0.000415 0.000675 0.000554 0 0 0
LATT 4
SYMM 0.25-X,0.25-Y,+Z
SYMM +X,0.25-Y,0.25-Z
SYMM 0.25-X,+Y,0.25-Z
SFAC C H In N O
DISP C 0.003 0.001 10.848
DISP H -0 0 0.623
DISP In -0.764 1.223 5209.877
DISP N 0.006 0.003 18.337
DISP O 0.011 0.006 30.192
UNIT 352 352 16 48 160
DFIX 1.5 C11 N2
DFIX 2.5 C11 C12
DFIX 1.5 N2 C12
FLAT O5A N1A C9A C10A
FLAT O5 N1 C9 C10
EADP C11 N2 C12

L.S. 50
PLAN  6
TEMP 24.85
CONF
BOND
MORE -1
BOND $H
fmap 2
acta
OMIT 0 2 2
OMIT 0 4 0
OMIT 0 4 4
OMIT 1 1 1
OMIT 1 3 3
OMIT 1 3 5
OMIT 1 5 3
OMIT 1 5 5
OMIT 1 7 3
OMIT 2 2 0
OMIT 2 6 0
OMIT 2 6 6
OMIT 3 1 1
OMIT 4 2 4
REM <olex2.extras>
REM <HklSrc "%.\\Exp3_1_5_.hkl">
REM </olex2.extras>

WGHT    0.157000   53.321701
FVAR       0.71567   0.48371
IN1   3    0.375000    0.375000    0.076389    10.50000    0.06497    0.04548 =
         0.03067    0.00000    0.00000    0.00132
O1    5    0.356481    0.431968    0.127181    11.00000    0.08009    0.07678 =
         0.05761   -0.02400   -0.00373    0.00043
O2    5    0.494941    0.409505    0.113610    11.00000    0.08386    0.06226 =
         0.04725   -0.01534   -0.00292   -0.00248
O3    5    0.512471    0.587739    0.290990    11.00000    0.08895    0.06765 =
         0.05641   -0.02367   -0.00186   -0.00341
O4    5    0.650666    0.566736    0.274541    11.00000    0.08100    0.08142 =
         0.05952   -0.02675   -0.00246   -0.01164
C1    1    0.439317    0.434322    0.134913    11.00000    0.07911    0.05705 =
         0.04838   -0.01440   -0.00259   -0.00045
C2    1    0.473899    0.467075    0.169919    11.00000    0.07961    0.06557 =
         0.05449   -0.02015   -0.00378   -0.00332
C3    1    0.411490    0.495995    0.191505    11.00000    0.07971    0.08950 =
         0.07344   -0.03493   -0.00490    0.00119
AFIX  43
H3    2    0.350406    0.493910    0.184222    11.00000   -1.20000
AFIX   0
C4    1    0.438083    0.527360    0.223149    11.00000    0.08228    0.09131 =
         0.07059   -0.03837   -0.00889    0.00747
C5    1    0.531138    0.529536    0.234603    11.00000    0.08481    0.06843 =
         0.05620   -0.02391   -0.00478   -0.00483
C6    1    0.592077    0.499504    0.213675    11.00000    0.07389    0.08422 =
         0.06032   -0.02275   -0.00334   -0.00393
AFIX  43
H6    2    0.652964    0.500421    0.221524    11.00000   -1.20000
AFIX   0
C7    1    0.564171    0.468118    0.181277    11.00000    0.07710    0.07883 =
         0.05711   -0.02201    0.00268    0.00008
AFIX  43
H7    2    0.605697    0.448224    0.167556    11.00000   -1.20000
AFIX   0
C8    1    0.567216    0.563315    0.268648    11.00000    0.09422    0.06200 =
         0.03939   -0.00686   -0.00705   -0.00717
PART 1
O5    5    0.239104    0.535481    0.213571    21.00000    0.08488
N1    4    0.370663    0.550427    0.249671    21.00000    0.06532
AFIX  43
H1    2    0.390860    0.561111    0.274097    21.00000   -1.20000
AFIX   0
C9    1    0.281883    0.558273    0.243144    21.00000    0.07015
C10   1    0.242172    0.592594    0.272562    21.00000    0.09813
AFIX 137
H10A  2    0.231907    0.577975    0.300428    21.00000   -1.50000
H10B  2    0.185542    0.603551    0.260839    21.00000   -1.50000
H10C  2    0.282680    0.619061    0.275966    21.00000   -1.50000
AFIX   0
PART 2
O5A   5    0.255186    0.557976    0.200201   -21.00000    0.13356
N1A   4    0.379517    0.564560    0.238808   -21.00000    0.08234
AFIX  43
H1A   2    0.403853    0.583706    0.257290   -21.00000   -1.20000
AFIX   0
C9A   1    0.293911    0.573772    0.229080   -21.00000    0.09106
C10A  1    0.244894    0.608018    0.255004   -21.00000    0.11738
AFIX 137
H10D  2    0.238671    0.596293    0.284263   -21.00000   -1.50000
H10E  2    0.185879    0.612989    0.242602   -21.00000   -1.50000
H10F  2    0.277513    0.637562    0.255398   -21.00000   -1.50000
AFIX   0

PART -1
N2    4    0.140795    0.492940    0.146299    10.50000    0.17390
AFIX  23
H2A   2    0.174571    0.496855    0.170089    10.50000   -1.20000
H2B   2    0.170723    0.506096    0.124163    10.50000   -1.20000
AFIX   0
C11   1    0.133226    0.438729    0.137270    10.50000    0.17390
AFIX  33
H11A  2    0.192829    0.425513    0.133877    10.50000   -1.50000
H11B  2    0.103190    0.423527    0.161301    10.50000   -1.50000
H11C  2    0.098979    0.433638    0.111050    10.50000   -1.50000
AFIX   0
C12   1    0.056594    0.519435    0.152417    10.50000    0.17390
AFIX  33
H12A  2    0.070337    0.552305    0.157714    10.50000   -1.50000
H12B  2    0.019939    0.516765    0.126654    10.50000   -1.50000
H12C  2    0.024150    0.506655    0.176905    10.50000   -1.50000
AFIX   0
HKLF 4


REM  Exp3_1_5_ in Fddd
REM wR2 = 0.2323, GooF = S = 1.085, Restrained GooF = 1.088 for all data
REM R1 = 0.0678 for 2853 Fo > 4sig(Fo) and 0.0795 for all 3622 data
REM 159 parameters refined using 5 restraints

END

WGHT      0.1560     54.8326

REM Highest difference peak  1.974,  deepest hole -1.083,  1-sigma level  0.156
Q1    1   0.1250  0.4104  0.1250  10.50000  0.05    1.97
Q2    1   0.3701  0.6250  0.1250  10.50000  0.05    1.57
Q3    1   0.3198  0.3769  0.0721  11.00000  0.05    1.32
Q4    1   0.5377  0.6320  0.1775  11.00000  0.05    1.09
Q5    1   0.8184  0.5337  0.1792  11.00000  0.05    1.07
Q6    1   0.2330  0.5208  0.2285  11.00000  0.05    0.64
;
_shelx_res_checksum                44074
_shelx_hkl_file
;
   0   0   4 48379.8 1177.03   5
   0   0   4 49053.5 1170.53   2
   0   0  -4 50191.1 1169.90   1
   0   0   4 49172.5 1172.43   3
   0   0   6 52.9744 72.0168   2
   0   0  -6 162.656 71.1467   1
   0   0   6 118.896 91.3175   5
   0   0   6 99.5091 72.5348   3
   0   0   8 1885.12 104.558   5
   0   0  -8 2633.12 95.7695   1
   0   0  10-20.9370 62.1809   4
   0   0  10-11.7170 77.9160   5
   0   0 -10 7.53560 64.7356   1
   0   0 -12 3133.69 148.606   1
   0   0  12 3231.89 145.786   4
   0   0  12 3070.54 172.248   5
   0   0 -14-86.8345 122.581   1
   0   0  16 16407.0 450.336   4
   0   0  16 15711.2 489.651   5
   0   0 -16 15285.2 447.048   1
   0   0 -18-39.5133 125.354   1
   0   0  18 43.4389 149.005   5
   0   0  18 71.6638 118.630   4
   0   0  20 246107. 5962.82   5
   0   0  20 254256. 5928.30   4
   0   0 -20 246524. 5924.54   1
   0   0  22 74.9288 140.941   4
   0   0  22-19.7180 176.927   5
   0   0 -24 10719.4 397.902   1
   0   0  24 11390.9 435.594   5
   0   0  24 12030.7 394.122   4
   0   0  26-21.9598 167.204   4
   0   0  26-84.6309 211.397   5
   0   0  28 13291.3 454.552   4
   0   0  28 12702.5 495.845   5
   0   0  30 100.879 187.150   4
   0   0  30-95.1108 221.508   5
   0   0  34-296.391 253.831   5
   0   0  34-64.5661 203.005   4
   0   0  36 227.291 242.781   5
   0   0  36 278.444 217.738   4
   0   0  38-219.075 229.124   4
   0   0  38-60.8471 243.749   5
   0   2  -2 252284. 5775.97   1
   0  -2   2 249498. 5773.98   5
   0  -2   2 233942. 5770.96   4
   0   2   2 252278. 5773.83   3
   0  -2   4-13.9374 39.5878   4
   0  -2   4 28.4041 47.6057   5
   0   2   4 24.5579 39.2690   3
   0   2   4 4.88617 38.1833   2
   0   2  -4-10.4141 46.8181   1
   0   2   4-26.0636 43.3140   5
   0  -2  -4-10.8617 43.5153   1
   0  -2   6 2008.37 108.014   5
   0  -2  -6 2200.67 95.6716   1
   0  -2   6 1915.74 95.3304   4
   0   2   6 1983.97 106.062   5
   0   2   6 2251.10 92.1670   2
   0   2   6 2238.47 95.5898   3
   0   2  -6 2207.82 100.882   1
   0   2   8 38.6209 63.3986   5
   0   2   8 54.8196 50.0647   2
   0  -2  -8 38.8768 51.8596   1
   0  -2   8 1.76131 50.6000   4
   0  -2   8 42.4302 61.2603   5
   0   2   8 31.3849 50.9864   3
   0   2  -8 39.1035 55.8283   1
   0   2  10 3470.65 150.020   5
   0   2 -10 3621.69 137.716   1
   0   2  10 3338.68 134.621   3
   0  -2  10 3245.71 131.495   4
   0  -2  10 3506.88 151.606   5
   0  -2 -10 3333.97 127.973   1
   0   2  10 3241.76 128.588   2
   0   2  12 39.0851 122.934   5
   0  -2  12 65.1721 123.267   5
   0  -2  12 49.1740 98.3064   4
   0   2 -12 56.9403 109.383   1
   0  -2 -12 84.8176 100.588   1
   0   2  12 98.6501 96.1347   2
   0   2  12-16.7855 98.6548   3
   0   2 -14 4617.26 210.119   1
   0  -2 -14 4596.12 199.660   1
   0   2  16-78.3137 155.929   5
   0   2 -16 20.7889 133.323   1
   0  -2 -16-39.0773 121.239   1
   0  -2  16-96.2648 154.265   5
   0   2  16-46.1058 120.907   2
   0   2  16-111.973 127.798   3
   0  -2  16-69.2134 122.686   4
   0   2  18 88579.1 2092.65   4
   0   2 -18 84164.0 2093.93   1
   0  -2  18 86202.3 2096.31   4
   0   2  18 88892.2 2135.29   5
   0  -2  18 85603.1 2126.49   5
   0  -2 -18 82895.8 2085.45   1
   0   2  20-30.6006 169.963   5
   0  -2  20 35.1299 131.348   4
   0  -2  20 213.289 168.041   5
   0  -2 -20 157.234 135.693   1
   0   2  20 168.565 130.129   4
   0  -2  22 99749.2 2424.85   4
   0  -2  22 98979.9 2459.29   5
   0   2  22 103520. 2422.45   4
   0   2  22 96096.9 2465.17   5
   0   2 -22 96171.6 2425.48   1
   0   2  24 182.483 195.852   5
   0  -2  24 26.3061 154.577   4
   0   2  24 170.236 153.901   4
   0   2 -24 114.791 169.385   1
   0  -2  24-42.1146 190.554   5
   0  -2  26 563.245 220.154   5
   0   2  26 736.451 231.587   5
   0   2  26 665.155 174.350   4
   0  -2  26 303.914 180.379   4
   0   2  28 159.458 230.311   5
   0  -2  28 111.450 184.782   4
   0   2  28-46.5668 178.732   4
   0  -2  28 151.574 210.493   5
   0   2  30 24181.2 697.481   4
   0  -2  30 23320.9 738.841   5
   0   2  30 22404.5 745.505   5
   0  -2  30 23445.0 703.235   4
   0   2  34 7793.11 359.445   4
   0  -2  34 7939.35 378.859   4
   0  -2  34 7030.15 395.373   5
   0   2  34 7747.80 411.283   5
   0  -2  36 144.194 232.387   5
   0   2  36 116.424 205.298   4
   0  -2  36 275.828 211.612   4
   0   2  36 143.048 243.978   5
   0   2  38 2768.64 263.481   4
   0  -2  38 2040.73 290.131   5
   0  -2  38 2821.91 267.293   4
   0   2  38 2507.53 310.184   5
   0   4   0 207274. 4882.40   1
   0   4   0 205554. 4882.58   3
   0  -4   0 208550. 4870.80   4
   0  -4   2 13.5730 31.0784   4
   0   4  -2 74.0060 82.0281   3
   0   4   2 1.01605 44.3519   3
   0  -4   2-14.1550 37.3486   5
   0   4  -2-4.78456 53.9009   1
   0   4   2 39.0808 35.4498   2
   0   4  -4 235770. 5396.28   1
   0   4   4 229076. 5385.02   5
   0   4   4 232976. 5390.57   3
   0  -4   4 229142. 5390.51   5
   0  -4   4 224256. 5386.46   4
   0   4   4 226029. 5382.92   2
   0   4  -6 26.7726 57.3880   1
   0  -4   6 8.85268 47.1788   4
   0   4   6-11.3142 54.5059   5
   0  -4  -6 57.6113 55.3442   1
   0   4   6 14.6135 50.1060   3
   0   4   6 5.01295 46.1870   2
   0  -4   6 29.8287 57.0114   5
   0   4   8 6365.47 201.597   5
   0  -4   8 6948.46 208.286   5
   0  -4   8 6621.68 194.977   4
   0   4  -8 5927.41 197.666   1
   0   4   8 6428.69 188.653   2
   0  -4  -8 6613.04 196.680   1
   0   4   8 5974.72 192.758   3
   0   4  10 48.1670 73.7373   3
   0  -4 -10 86.5391 86.4745   1
   0   4 -10 45.9971 89.3257   1
   0   4  10-53.0291 94.6477   5
   0  -4  10 143.601 78.9340   4
   0   4  10 46.3583 74.9661   2
   0  -4  10 114.917 92.5497   5
   0   4  12 54913.9 1361.19   5
   0  -4  12 53688.1 1358.11   5
   0   4 -12 55439.1 1345.65   1
   0   4  12 53830.1 1339.36   3
   0  -4  12 55574.0 1344.53   4
   0   4  12 51819.2 1331.35   2
   0  -4 -12 57221.0 1335.03   1
   0   4 -14-60.1891 138.824   1
   0   4  14-152.953 166.189   5
   0  -4 -14-56.2748 126.849   1
   0  -4  16 14934.3 428.304   4
   0   4  16 14707.9 432.159   3
   0   4 -16 13634.1 428.606   1
   0  -4  16 14285.6 448.016   5
   0   4  16 14174.0 417.429   2
   0   4  16 15237.9 461.393   5
   0  -4 -16 13860.6 412.571   1
   0   4  18-28.8242 122.716   2
   0  -4  18 257.882 153.887   5
   0  -4 -18 51.7656 126.116   1
   0  -4  18 121.013 129.857   4
   0   4  18-5.74410 162.520   5
   0   4  18-21.5819 129.022   3
   0   4  20 71577.3 1708.68   3
   0  -4  20 65552.8 1724.04   5
   0  -4  20 69207.6 1701.97   4
   0   4  20 68725.6 1692.00   2
   0   4  20 68976.8 1738.98   5
   0   4 -20 68439.7 1707.09   1
   0  -4 -20 66199.6 1684.47   1
   0   4  22 9.17183 163.920   2
   0  -4  22 50.9598 148.563   4
   0   4  22 20.7616 227.164   5
   0   4 -22 78.1510 161.340   1
   0  -4 -22 109.924 148.919   1
   0  -4  22 174.934 172.230   5
   0  -4  24 19924.9 613.896   5
   0  -4  24 19151.3 584.399   4
   0   4  24 18831.7 626.627   5
   0   4  24 19709.3 576.110   4
   0   4 -24 19088.7 590.235   1
   0   4 -26-163.672 195.191   1
   0   4  26-81.9099 219.055   5
   0   4  26 5.22583 164.145   4
   0  -4  26 193.394 201.678   5
   0  -4  26-446.517 185.191   4
   0  -4  28 12797.2 449.811   4
   0   4  28 12182.2 489.345   5
   0  -4  28 11319.9 471.420   5
   0   4  28 12294.3 428.599   4
   0   4  30-55.0284 237.825   5
   0   4  30 66.3051 181.787   4
   0  -4  30 39.7537 186.229   4
   0  -4  30-65.8929 211.161   5
   0  -4  32 18584.5 643.214   5
   0   4  32 19168.3 597.575   4
   0  -4  34-14.6512 195.642   4
   0   4  34-225.189 250.802   5
   0  -4  34 91.2485 224.989   5
   0   4  34 281.701 195.634   4
   0   4  36-10.5816 257.018   5
   0  -4  36-69.0420 203.105   4
   0   4  36 323.896 206.868   4
   0  -4  36 103.651 236.475   5
   0   4  38-151.882 214.224   4
   0   4  38 162.918 259.742   5
   0  -4  38-261.060 251.964   5
   0  -4  38 64.3180 219.932   4
   0  -6   0 16.2750 33.6540   4
   0   6   0-32.5752 70.5010   1
   0   6   0-46.1262 66.9471   3
   0   6  -2 24501.6 624.428   3
   0  -6   2 24576.9 592.625   4
   0  -6   2 24804.9 589.703   5
   0   6   2 23344.5 603.608   3
   0   6  -2 25216.0 612.996   1
   0   6   2 24363.5 596.898   2
   0   6   4-26.1260 39.3420   5
   0   6  -4-11.7719 59.0156   1
   0   6   4-7.96385 47.1507   3
   0   6   4 9.68296 40.0077   2
   0  -6   4 12.9713 42.3701   5
   0   6  -4 60.6956 97.3961   3
   0  -6   4 1.20608 37.5491   4
   0   6   6 156971. 3725.37   2
   0   6   6 157319. 3729.75   5
   0   6  -6 161547. 3743.02   1
   0  -6   6 159544. 3736.55   5
   0  -6   6 156723. 3729.54   4
   0   6   6 155922. 3735.46   3
   0   6   8 327.498 76.2583   3
   0  -6   8 182.925 82.4710   5
   0   6   8 248.278 83.4111   5
   0   6   8 251.879 75.3861   2
   0   6  -8 265.703 94.2215   1
   0  -6   8 478.838 79.6487   4
   0   6 -10 73684.7 1752.58   1
   0   6  10 71173.4 1743.11   3
   0  -6  10 73171.2 1756.99   5
   0  -6  10 71187.9 1740.39   4
   0   6  10 71285.0 1734.54   2
   0   6  10 73240.5 1753.33   5
   0  -6 -10 71469.2 1743.55   1
   0   6 -12 85.5957 136.593   1
   0  -6  12 18.5815 139.518   5
   0  -6  12 6.07131 120.744   4
   0   6  12 51.9389 141.187   5
   0  -6 -12 83.3629 135.076   1
   0   6 -14 47907.9 1234.18   1
   0   6  14 48379.1 1247.12   5
   0  -6 -14 50878.0 1225.85   1
   0  -6  14 46712.1 1224.83   4
   0   6  14 50467.1 1218.57   2
   0   6  14 50190.1 1228.17   3
   0   6  16-32.6122 120.771   2
   0  -6  16 63.4179 146.198   5
   0  -6  16-7.74226 121.986   4
   0   6  16 11.6831 126.811   3
   0  -6 -16-30.1024 126.617   1
   0  -6 -18 13210.4 411.469   1
   0  -6  18 13485.8 422.414   4
   0   6  18 14619.2 467.744   5
   0   6  18 13641.4 410.217   2
   0   6 -18 14275.7 437.327   1
   0   6  18 13847.5 424.441   3
   0  -6  18 14598.8 453.742   5
   0   6  20-110.491 173.690   5
   0   6 -20 9.97991 150.803   1
   0   6  20-15.9831 132.077   2
   0   6  20 88.0456 145.114   3
   0  -6  20-96.5857 164.818   5
   0  -6  20 4.70205 133.975   4
   0  -6 -20-19.8399 147.755   1
   0   6 -22 23222.1 654.087   1
   0   6  22 23892.2 695.023   5
   0  -6  22 22464.8 668.303   5
   0   6  22 21345.7 643.670   3
   0  -6  22 22441.7 641.242   4
   0   6  22 21407.2 625.733   2
   0   6  24-163.710 207.639   5
   0  -6  24 104.763 189.230   5
   0   6 -24 47.1991 188.649   1
   0   6  24-109.305 168.916   3
   0   6  24-58.6069 160.451   2
   0  -6  24 11.1066 155.245   4
   0  -6  26 453.133 210.127   5
   0   6 -26 529.133 211.146   1
   0   6  26 550.660 235.105   5
   0  -6  26 501.509 185.160   4
   0   6  28 89.6365 246.596   5
   0  -6  28-44.5577 176.210   4
   0   6  28-51.9347 200.112   4
   0  -6  28 7.81841 203.312   5
   0   6  30 27632.6 843.063   5
   0  -6  30 25880.9 778.790   4
   0   6  32-12.5331 188.310   4
   0  -6  32 235.793 224.060   5
   0   6  34 2667.71 242.126   4
   0  -6  34 2895.89 290.506   5
   0  -6  34 2811.75 261.895   4
   0   6  34 3087.19 320.912   5
   0  -6  36 37.2116 230.446   5
   0   6  36-55.1000 194.286   4
   0   6  36-54.6054 251.686   5
   0  -6  36 142.856 218.884   4
   0  -6  38 1389.89 251.055   4
   0   6  38 1335.03 226.549   4
   0   6  38 1644.71 297.245   5
   0  -6  38 1711.31 283.543   5
   0   8   0 2214.59 103.714   1
   0  -8   0 2207.10 76.6504   4
   0   8   0 2496.62 104.125   3
   0   8   2 11.1252 49.6181   2
   0  -8   2 21.6284 29.6813   5
   0   8  -2 135.406 74.8084   3
   0  -8   2 26.4913 33.7166   4
   0   8   2 5.66000 52.5226   3
   0   8  -2 82.4682 65.3032   1
   0  -8   4 63277.0 1517.38   4
   0   8   4 63478.7 1509.33   5
   0   8   4 63324.2 1518.42   2
   0   8   4 64243.5 1533.24   3
   0   8  -4 66738.8 1567.88   3
   0  -8   4 62385.0 1517.66   5
   0   8  -4 64402.2 1541.26   1
   0   8  -6 56.6190 141.254   3
   0  -8   6 17.4811 67.3162   5
   0   8  -6 96.7118 88.1106   1
   0   8   6 21.9552 60.8354   2
   0   8   6 93.5450 70.4974   3
   0   8   6 45.9322 63.8533   5
   0  -8   6 72.4311 58.7236   4
   0   8  -8 433494. 10035.0   1
   0   8   8 415168. 10012.8   2
   0   8   8 434892. 10020.1   5
   0  -8   8 426882. 10018.1   4
   0   8   8 420560. 10025.1   3
   0  -8   8 426569. 10026.1   5
   0   8  10 466.966 134.840   5
   0  -8 -10 383.524 145.366   1
   0   8  10 168.039 112.029   3
   0   8 -10 109.994 134.129   1
   0  -8  10 277.721 111.684   4
   0  -8  10 275.551 128.946   5
   0   8  10 196.912 110.307   2
   0  -8 -12 206963. 4858.54   1
   0   8  12 206146. 4865.53   5
   0  -8  12 201935. 4866.11   5
   0  -8  12 202322. 4852.39   4
   0  -8 -14 80.1893 142.255   1
   0  -8  14-4.43200 133.034   5
   0   8  14-17.9592 144.225   5
   0   8  14-11.6525 114.645   2
   0  -8  14-29.3719 119.393   4
   0   8  14 49.7694 113.669   3
   0   8  16 168.881 118.873   2
   0   8  16 175.894 122.754   3
   0  -8  16 196.551 125.627   4
   0  -8 -16 171.654 149.349   1
   0   8 -16 199.821 148.536   1
   0  -8  16 190.351 152.854   5
   0  -8  18 121.941 156.633   5
   0   8  18-39.7244 127.513   3
   0   8  18 120.042 164.396   5
   0   8  18-32.9344 119.106   2
   0  -8  18-49.2939 134.654   4
   0  -8 -18-40.5641 148.337   1
   0   8 -18-59.5497 151.522   1
   0   8  20 34703.1 903.565   2
   0  -8  20 32382.3 942.717   5
   0   8  20 34085.9 920.359   3
   0   8 -20 36444.9 941.384   1
   0   8  20 37141.1 970.114   5
   0  -8  20 34575.3 925.821   4
   0   8  22-39.3570 145.982   2
   0   8 -22-58.4480 180.717   1
   0   8  22 26.5980 149.968   3
   0  -8  22 21.5585 152.667   4
   0   8  22-29.3492 197.377   5
   0  -8  22 98.7137 184.305   5
   0  -8  24 9657.01 375.435   4
   0  -8  24 10264.6 403.649   5
   0   8  24 10727.3 361.070   2
   0   8 -24 10138.7 400.949   1
   0   8  24 9665.01 376.343   3
   0   8  24 9122.85 416.346   5
   0   8  26 113.024 227.192   5
   0   8 -26 80.7601 210.652   1
   0  -8  26 88.0296 176.841   4
   0   8  26 105.911 183.728   3
   0  -8  26-163.920 202.134   5
   0   8  26-132.622 168.531   2
   0  -8  28 19625.7 638.861   4
   0   8 -28 20968.8 663.709   1
   0  -8  28 19271.8 660.909   5
   0   8  28 21761.9 629.980   2
   0   8  28 22964.5 717.336   5
   0   8  28 21016.2 644.671   3
   0   8  30 176.254 244.439   5
   0  -8  30 63.2712 185.628   4
   0  -8  32 9506.38 441.571   5
   0   8  32 10835.2 400.097   4
   0  -8  34 297.760 229.992   5
   0  -8  34 130.727 198.994   4
   0   8  34-21.5988 254.601   5
   0   8  34-25.2566 183.148   4
   0  -8  36 269.753 227.929   4
   0   8  36-19.9440 195.122   4
   0  -8  36 334.132 233.294   5
   0   8  36 111.341 268.487   5
   0   8  38-68.3244 254.341   5
   0   8  38 48.4447 202.307   4
   0  -8  38-115.636 223.354   4
   0  -8  38 170.897 231.893   5
   0  10   0-84.0892 80.9864   3
   0 -10   0-2.49159 44.3993   4
   0  10   2 1444.13 98.8495   3
   0 -10   2 1295.67 68.4078   4
   0  10  -2 1262.60 109.864   1
   0 -10   2 1295.90 57.1597   5
   0  10   2 1394.55 94.0708   2
   0  10  -2 1328.87 124.506   3
   0  10  -4 39.5395 131.992   3
   0  10   4-32.2070 83.0899   3
   0 -10   4 1.33625 57.4798   5
   0  10  -4 8.78428 104.346   1
   0  10   4-18.1661 43.0639   5
   0  10   4-15.2114 73.3711   2
   0 -10   4 18.5117 54.5409   4
   0  10   6 28871.2 732.728   2
   0 -10   6 29592.5 736.753   5
   0  10   6 30538.5 727.969   5
   0  10  -6 30107.8 766.307   1
   0  10   6 29460.1 749.452   3
   0 -10   6 28433.5 732.897   4
   0  10  -6 30092.5 811.899   3
   0  10  -8 55.4138 134.392   1
   0 -10   8 96.5167 92.5567   4
   0  10  -8 217.026 221.659   3
   0  10   8 110.074 106.492   5
   0  10   8 192.458 114.863   3
   0 -10   8 128.823 114.390   5
   0  10   8 83.7368 99.7439   2
   0  10  10 642261. 15124.1   5
   0 -10  10 643651. 15117.8   4
   0 -10  10 642831. 15128.3   5
   0  10  12 193.887 124.051   3
   0  10 -12 155.949 147.456   1
   0  10  12 142.115 140.327   5
   0 -10  12 229.574 114.532   4
   0 -10 -12 132.679 149.926   1
   0  10  12 224.530 117.475   2
   0  10 -14 18207.6 523.709   1
   0  10  14 17932.7 491.399   2
   0 -10 -14 17930.5 520.271   1
   0 -10  14 17492.8 517.881   5
   0 -10  14 17359.3 500.250   4
   0  10  14 17099.8 498.858   3
   0  10  14 18129.2 523.840   5
   0  10  16-130.034 120.976   3
   0  10  16 20.0631 113.559   2
   0  10 -16-4.86348 154.061   1
   0 -10 -16 71.9483 153.650   1
   0 -10  16-60.7078 146.070   5
   0  10 -18 26997.5 735.262   1
   0  10  18 25748.0 697.152   2
   0 -10 -18 26457.4 725.748   1
   0 -10  18 25274.7 717.401   4
   0 -10  18 27078.0 741.722   5
   0  10  18 25825.8 744.450   5
   0  10  18 26043.1 712.844   3
   0  10  20 28.1481 130.832   2
   0  10  20-29.7031 136.457   3
   0 -10  20-92.9731 175.162   5
   0 -10  20-210.314 157.332   4
   0  10 -20-154.942 184.092   1
   0  10  20 13.5451 184.093   5
   0  10  22 29960.2 817.521   3
   0  10 -22 30314.8 845.761   1
   0 -10  22 29630.8 845.709   5
   0  10  22 29519.8 863.912   5
   0 -10  22 28879.9 825.536   4
   0  10  22 30466.6 801.547   2
   0  10  24-23.1916 157.258   2
   0  10  24 114.018 206.976   5
   0  10 -24 91.3917 197.182   1
   0 -10  24 97.4168 175.796   4
   0  10  24-80.3082 164.775   3
   0 -10  24-275.557 207.460   5
   0 -10  26 398.879 188.298   4
   0  10 -26 132.440 214.133   1
   0 -10  26 162.316 211.951   5
   0  10  26 254.382 186.169   3
   0  10  26 542.414 241.832   5
   0  10  26 314.117 175.210   2
   0 -10  28-102.512 187.066   4
   0  10  28 52.5905 180.623   3
   0  10  28 53.4149 171.505   2
   0 -10  28 72.9941 206.119   5
   0  10  28-93.0966 237.116   5
   0  10 -28-73.2063 214.709   1
   0  10  30 21721.3 730.390   5
   0 -10  30 21647.6 673.676   4
   0  10  32 53.8633 174.467   4
   0 -10  32-237.285 237.033   5
   0  10  34 1976.57 293.648   5
   0  10  34 2378.47 234.016   4
   0 -10  34 2213.13 266.687   4
   0 -10  34 2168.99 275.472   5
   0 -10  36-46.5918 229.400   5
   0  10  36 199.319 190.751   4
   0 -10  36-50.4791 217.550   4
   0  10  36-11.1227 253.573   5
   0  10  38 738.515 267.573   5
   0 -10  38 999.106 262.397   5
   0  10  38 1216.75 220.621   4
   0  12   0 48742.5 1227.13   3
   0 -12   0 50979.3 1193.75   4
   0  12   0 47901.5 1211.20   2
   0 -12   2-5.62090 43.7365   5
   0  12  -2-61.4801 140.614   3
   0 -12   2 37.6358 64.7748   4
   0  12   2 47.0511 103.903   3
   0  12  -2-46.2183 132.754   1
   0  12   2 45.7080 106.450   2
   0  12   4 1928.74 127.379   2
   0 -12   4 2154.57 99.4242   5
   0  12   4 2107.80 143.271   3
   0 -12   4 2062.82 104.347   4
   0  12  -4 2045.18 201.359   3
   0  12  -6 115.487 205.006   3
   0 -12   6 98.8438 83.2098   4
   0  12   6 107.013 99.5989   2
   0  12   6 27.4064 77.5202   5
   0 -12   6 48.9066 88.1879   5
   0  12   8 130511. 3067.49   5
   0 -12   8 126853. 3070.93   4
   0  12  -8 131879. 3105.93   1
   0 -12   8 127436. 3075.75   5
   0  12  10 130.679 110.934   2
   0  12 -10 399.156 148.735   1
   0  12  10 139.037 113.507   3
   0 -12  10 82.2849 98.3633   4
   0 -12  10 62.3010 118.282   5
   0  12  10 116.098 114.059   5
   0  12  12 278224. 6513.37   2
   0  12  12 277323. 6532.88   3
   0  12 -12 283115. 6618.84   3
   0 -12  12 262866. 6521.27   4
   0  12  12 273255. 6529.79   5
   0  12 -12 284785. 6550.42   1
   0 -12  14 165.455 138.210   5
   0  12  14 351.801 118.357   2
   0  12  14 177.237 126.723   3
   0 -12 -14 67.1734 161.629   1
   0 -12  14 134.626 118.520   4
   0  12  14 82.2996 137.495   5
   0  12 -14-172.123 154.999   1
   0  12 -16 4414.51 252.261   1
   0 -12 -16 4405.26 244.173   1
   0  12  16 4177.17 199.809   2
   0  12  16 3900.68 203.516   3
   0 -12  16 4220.32 229.977   5
   0  12  18 29.8988 155.720   5
   0  12  18 158.385 129.378   2
   0  12  18 4.67069 133.628   3
   0 -12  18-150.366 164.593   5
   0  12 -18 160.583 176.093   1
   0 -12  18 20.1982 139.960   4
   0  12  20 60054.8 1471.77   2
   0  12  20 57265.3 1521.72   5
   0 -12  20 60524.1 1522.72   5
   0 -12  20 58243.9 1496.59   4
   0  12 -20 59240.5 1517.92   1
   0  12  20 57922.1 1487.75   3
   0 -12  22 133.741 166.072   4
   0  12 -22 137.485 205.518   1
   0  12  22 21.9258 146.579   2
   0  12  22 119.921 157.480   3
   0 -12  22-55.2402 194.202   5
   0  12  22-118.670 197.154   5
   0  12  24 10319.4 384.552   3
   0  12  24 10631.1 369.573   2
   0  12  24 9949.21 433.261   5
   0 -12  24 10871.2 429.324   5
   0 -12  24 10130.8 393.761   4
   0  12 -24 11176.5 428.491   1
   0 -12  26-46.7109 180.563   4
   0  12 -26-207.234 222.860   1
   0 -12  26-86.1487 204.085   5
   0  12  26 74.0965 165.112   2
   0  12  26 12.3414 172.818   3
   0  12  26 137.802 209.856   5
   0 -12  28 9041.81 387.029   4
   0  12 -28 10296.7 441.881   1
   0  12  28 9495.75 435.176   5
   0 -12  28 9649.38 417.181   5
   0  12 -30-150.949 241.585   1
   0 -12  30 105.668 202.778   4
   0  12  30-370.763 245.589   5
   0  12  30-187.150 192.362   3
   0  12  30 122.686 181.598   2
   0 -12  32 8317.80 421.956   5
   0 -12  32 7484.10 382.062   4
   0  12  32 7986.66 371.349   3
   0  12  34 84.2650 232.849   5
   0 -12  34 348.456 227.916   5
   0 -12  36 37.6053 236.279   5
   0  12  36-32.5716 194.091   4
   0 -14   0 9.34871 74.9002   4
   0 -14   2 33536.2 804.036   4
   0 -14   2 32059.0 777.457   5
   0 -14   4 41.6478 61.7995   5
   0 -14   4 16.2148 72.1757   4
   0  14  -4-130.819 147.363   1
   0  14   6 4417.48 186.657   3
   0  14  -6 4170.11 214.285   1
   0 -14   6 3958.39 149.134   4
   0 -14   6 3908.04 145.738   5
   0  14  -8 229.057 145.542   1
   0  14   8-3.60073 113.740   3
   0 -14   8-28.2223 92.2171   5
   0  14   8 60.9596 102.562   2
   0 -14   8 60.1644 83.2970   4
   0  14  -8 142.245 202.478   3
   0  14   8 5.98346 85.7119   5
   0 -14  10 66396.7 1681.94   4
   0  14  10 68391.1 1699.85   3
   0  14 -10 71547.2 1723.52   1
   0 -14  10 67418.1 1687.65   5
   0  14 -10 73234.5 1792.38   3
   0  14  10 71052.7 1681.12   2
   0  14  10 69139.8 1680.42   5
   0  14  12 88.8410 112.196   2
   0  14  12 7.05932 120.858   5
   0  14 -12-42.1311 251.194   3
   0  14  12 83.5118 123.686   3
   0  14 -12 126.133 155.617   1
   0 -14  12 50.9476 110.046   4
   0 -14  14 37205.9 975.499   4
   0  14 -14 39059.4 1009.04   1
   0  14  14 38390.5 967.033   2
   0  14  14 35853.4 978.238   5
   0 -14  14 38246.3 989.287   5
   0  14  14 38527.4 984.684   3
   0  14  16 18.7925 131.576   3
   0  14 -16-22.6469 158.851   1
   0  14  16-102.557 124.438   2
   0 -14  16 99.5074 153.011   5
   0  14  18 47512.2 1195.89   2
   0  14  18 47499.4 1213.74   3
   0 -14  18 46465.4 1215.59   4
   0  14 -18 48462.7 1240.02   1
   0 -14  18 51023.1 1243.97   5
   0  14  20-37.4715 148.439   2
   0  14 -20 127.598 199.024   1
   0  14  20 178.999 155.609   3
   0 -14  20 225.325 187.471   5
   0 -14  20 33.5300 158.960   4
   0  14  20 25.8385 177.608   5
   0  14  22 29853.8 786.328   2
   0  14 -22 30277.0 845.388   1
   0 -14  22 31468.8 849.986   5
   0  14  22 28751.9 805.651   3
   0 -14  22 28728.6 819.427   4
   0 -14  24-179.371 201.049   5
   0  14  24-53.1832 167.286   3
   0  14  24 94.8655 152.367   2
   0 -14  24-66.0121 180.118   4
   0  14 -24 150.406 211.448   1
   0  14  26 950.564 178.441   2
   0  14  26 676.890 184.038   3
   0  14 -26 544.794 227.990   1
   0 -14  26 919.651 227.955   5
   0 -14  28 25.0330 214.541   5
   0  14 -28-95.6731 234.223   1
   0  14  30 4849.10 292.925   3
   0  14 -30 5395.30 346.798   1
   0 -14  30 5331.22 332.227   5
   0  14  30 4863.49 266.816   2
   0  14  32 109.622 178.218   2
   0 -14  32 144.368 231.991   5
   0  14  32-79.5969 194.275   3
   0  14  34 3316.73 246.719   2
   0 -14  34 2554.70 289.192   5
   0  14  34 3011.27 264.921   3
   0  14  36 25.0447 195.127   4
   0 -14  36-198.141 236.424   5
   0  16   0 97034.3 2350.51   2
   0  16   0 98063.7 2376.11   3
   0  16   2 97.2732 115.045   2
   0  16  -2-18.6346 147.086   3
   0 -16   2 39.3172 31.7707   5
   0  16   2 68.3738 121.575   3
   0  16  -4 4025.41 224.063   1
   0 -16   4 3971.26 157.596   4
   0  16  -4 3936.12 239.928   3
   0  16   4 4064.03 178.874   2
   0  16   4 4075.48 193.160   3
   0 -16   4 4242.37 135.650   5
   0 -16   6-5.72932 71.2849   5
   0 -16   6-58.8512 76.2377   4
   0  16  -6-6.19954 181.226   3
   0  16   6 144.994 113.868   3
   0  16   6 39.1062 109.626   2
   0  16  -6-285.264 154.308   1
   0  16  -8 13207.1 419.495   1
   0  16  -8 13864.1 474.082   3
   0 -16   8 11979.7 357.644   5
   0  16   8 12984.6 371.540   2
   0 -16   8 12560.6 364.009   4
   0  16   8 13141.8 394.000   3
   0  16 -10 70.0616 215.497   3
   0  16  10 213.339 126.812   3
   0 -16  10-83.8075 95.0074   4
   0 -16  10-25.6101 100.877   5
   0  16  10-45.6825 114.908   2
   0  16 -10-87.1486 153.715   1
   0  16 -12 38443.5 999.608   1
   0 -16  12 35557.0 951.356   4
   0  16  12 37773.5 943.262   2
   0  16  12 36901.0 966.376   3
   0  16  14-85.0485 130.392   3
   0  16  14-10.4886 118.877   2
   0  16 -14 9.72723 280.055   3
   0 -16  14-4.20495 119.461   4
   0 -16  14 73.2900 136.040   5
   0  16 -14 28.6765 161.302   1
   0  16  16 9735.43 354.863   3
   0 -16 -16 10321.5 405.921   1
   0  16  16 10393.4 335.650   2
   0 -16  16 9757.54 362.203   5
   0  16 -16 10514.4 395.475   1
   0  16 -18 313.191 199.126   1
   0  16  18 92.3064 143.228   2
   0  16  18-5.21471 154.250   3
   0 -16  18 232.537 175.729   5
   0  16 -18 634.020 330.008   3
   0  16  20 37990.1 1037.67   3
   0  16  20 40018.0 1015.22   2
   0 -16  20 37763.8 1056.42   5
   0  16 -20 40639.8 1076.36   1
   0 -16  22-34.8676 190.287   5
   0  16  22 45.6955 160.945   3
   0  16 -22 371.553 214.936   1
   0  16  22 54.5377 154.861   2
   0  16  24 4738.66 242.817   2
   0  16 -24 4935.42 313.587   1
   0 -16  24 4236.92 287.707   5
   0 -16  26 8.04193 207.801   5
   0  16 -26-63.2822 232.515   1
   0  16 -28 2244.96 270.727   1
   0  16  28 2181.46 219.569   3
   0  16  28 2215.22 205.219   2
   0 -16  30-184.976 223.537   5
   0  16  30 13.9453 188.804   3
   0  16  30-114.619 180.578   2
   0  16 -32 4797.26 358.130   1
   0  16  32 5093.45 303.794   3
   0 -16  32 5090.68 336.985   5
   0  16  32 4887.81 273.432   2
   0 -16  34 112.007 233.704   5
   0  16  34-159.828 191.461   2
   0  16  34 22.4650 210.606   3
   0  18   0 97.5195 139.772   3
   0  18   0 77.7323 130.455   2
   0  18  -2 51755.1 1321.77   3
   0  18   2 52217.0 1279.24   2
   0  18  -2 50659.0 1288.47   2
   0  18   2 51049.3 1300.37   3
   0  18   4 142.939 114.676   2
   0  18  -4 100.259 171.447   3
   0  18  -4-106.295 159.815   1
   0  18   4 79.4852 119.834   3
   0  18  -6 3265.91 223.232   1
   0  18   6 3711.34 194.911   3
   0  18  -6 3695.07 258.377   3
   0  18   6 3801.12 179.726   2
   0  18   8 21.7056 126.901   3
   0  18   8 29.2150 116.540   2
   0  18  -8-150.525 163.224   1
   0  18  -8-7.46295 199.703   3
   0  18  10 26189.1 681.728   2
   0  18  10 25843.0 704.522   3
   0 -18  10 24746.4 672.617   5
   0  18 -10 26839.1 736.413   1
   0  18 -12-35.5232 254.957   3
   0  18  12 158.951 127.486   2
   0  18  12-82.1367 134.580   3
   0  18 -12 127.915 174.346   1
   0  18  14 5362.88 228.922   2
   0  18  14 5152.57 243.258   3
   0 -18  14 4765.75 237.555   5
   0  18 -14 4890.85 284.310   1
   0  18 -16-197.342 316.550   3
   0  18  16-42.3318 149.356   3
   0 -18  16-263.769 156.223   5
   0  18  16 141.465 138.882   2
   0  18 -16 65.5834 194.777   1
   0  18  18 17180.4 542.484   3
   0  18  18 17956.7 516.697   2
   0 -18  18 17588.5 551.648   5
   0  18 -18 19042.6 590.373   1
   0  18 -18 17034.7 701.726   3
   0 -18  20 90.1677 178.434   5
   0  18  20 253.318 164.077   3
   0  18 -20-12.7470 350.255   3
   0  18 -20 35.5154 208.358   1
   0  18  20 184.816 157.035   2
   0  18  22 22985.9 706.330   3
   0  18  22 25631.9 688.906   2
   0 -18  22 25361.6 743.157   5
   0  18 -22 24793.6 756.118   1
   0  18  24-79.1671 166.437   2
   0  18 -24-14.2327 393.508   3
   0 -18  24-151.310 206.563   5
   0  18 -24 178.252 231.404   1
   0 -18  26 265.854 216.181   5
   0  18  26 222.017 167.480   2
   0  18  26 32.4193 178.640   3
   0  18  28 137.223 171.783   2
   0  18  28-162.078 181.309   3
   0 -18  30 4208.64 318.191   5
   0  18 -30 4173.34 330.196   1
   0  18  30 3790.06 242.502   2
   0  18  30 3726.65 266.070   3
   0  18  32-119.167 195.481   2
   0  18  32-208.062 231.359   3
   0 -18  32 109.536 231.482   5
   0  18 -32-236.063 267.481   1
   0 -18  34 3685.01 323.408   5
   0  18  34 3977.30 266.478   2
   0  18  34 4637.20 300.604   3
   0  20   0 80123.5 1987.39   2
   0  20   0 82729.7 2018.27   3
   0  20   2 66.8040 125.990   2
   0  20  -2 85.2533 162.228   3
   0  20   2 4.92188 137.764   3
   0  20  -2 49.3135 138.871   2
   0  20  -4 8663.14 350.789   3
   0  20   4 8069.05 281.240   2
   0  20   4 7860.35 299.155   3
   0  20  -4 7968.94 306.026   2
   0  20   6-148.770 127.875   2
   0  20  -6-98.4781 195.690   3
   0  20   6 80.3750 130.727   3
   0  20  -6-102.412 168.706   1
   0  20   8 17291.7 491.106   2
   0  20  -8 18202.9 591.618   3
   0  20   8 17279.4 513.603   3
   0  20  -8 16397.7 541.437   1
   0  20 -10-133.372 181.875   1
   0  20  10 44.0772 136.910   3
   0  20 -10 188.446 240.617   3
   0  20  10 14.6304 128.184   2
   0  20 -12 42003.6 1107.47   1
   0  20 -12 42717.3 1185.28   3
   0  20  12 41345.1 1051.29   2
   0  20  12 39815.0 1073.89   3
   0  20  14-136.499 159.609   3
   0  20 -14 19.5493 189.857   1
   0  20  14 191.116 145.294   2
   0  20 -14 120.080 273.041   3
   0  20 -16 32.9616 302.208   3
   0  20 -16 399.241 211.479   1
   0  20  16 454.148 169.504   3
   0  20  16 395.647 150.753   2
   0  20 -18 304.426 328.855   3
   0  20  18 17.1381 153.990   2
   0  20 -18-283.462 210.463   1
   0  20  18 110.053 160.740   3
   0 -20  20 35467.9 1019.84   5
   0  20  20 38479.4 986.152   2
   0  20  20 37294.1 1013.64   3
   0  20 -20 39128.2 1056.77   1
   0 -20  22-76.8101 213.320   5
   0  20  22 144.478 168.457   2
   0 -20  24 1235.47 227.149   5
   0  20 -24 14.7336 436.043   3
   0  20 -26-184.630 234.466   1
   0 -20  26 273.372 219.806   5
   0  20  26 66.1761 175.788   3
   0  20  26-25.5479 160.088   2
   0  20 -28 827.105 457.731   3
   0 -20  28 1638.98 261.829   5
   0  20  28 1473.73 190.321   2
   0  20  28 1127.36 207.567   3
   0  20 -28 1265.99 257.417   1
   0  20 -30 348.877 441.305   3
   0  20  30 113.476 199.944   3
   0  20 -30 163.343 254.913   1
   0  20  30-104.935 180.645   2
   0 -20  30 17.9117 221.680   5
   0  20 -32 10998.0 501.055   1
   0 -20  32 11011.8 488.470   5
   0  20 -32 10024.7 686.860   3
   0  20  32 11897.5 457.799   3
   0  20  32 11694.9 418.373   2
   0  22   0 81.0338 149.070   2
   0  22   0 39.5956 160.422   3
   0  22  -2 26051.4 730.182   3
   0  22  -2 24665.0 686.044   2
   0  22   2 23698.7 673.156   2
   0  22   2 24956.8 701.617   3
   0  22  -4-108.174 159.129   2
   0  22  -4 33.7554 187.234   3
   0  22   4-27.2611 135.107   2
   0  22   4 166.365 150.024   3
   0  22   6 1163.49 153.973   2
   0  22   6 928.162 163.267   3
   0  22  -6 985.678 229.203   3
   0  22  -8 139.349 193.107   1
   0  22  -8-65.3853 222.443   3
   0  22   8-103.155 144.189   3
   0  22   8 160.238 143.428   2
   0  22  10 66371.2 1633.18   2
   0  22 -10 65987.6 1685.51   1
   0  22  10 65479.6 1659.99   3
   0  22 -10 65419.0 1741.06   3
   0  22  12 125.279 150.508   3
   0  22 -12 143.786 268.947   3
   0  22 -12-193.957 206.693   1
   0  22  12 80.6115 145.662   2
   0  22 -14 2277.19 322.614   3
   0  22  14 2152.98 204.610   3
   0  22  14 2300.39 189.571   2
   0  22 -14 2351.64 248.086   1
   0  22 -16-214.961 214.172   1
   0  22 -16 44.3763 299.997   3
   0  22  16 76.1560 164.163   3
   0  22  16 25.9161 154.670   2
   0  22  18 9347.97 352.381   2
   0  22 -18 8882.09 399.159   1
   0  22  18 9166.45 373.734   3
   0  22  20-261.443 182.769   2
   0  22 -20 12.9242 333.753   3
   0  22 -24 445.041 240.932   1
   0  22  24 53.4122 162.928   2
   0  22  24-97.1780 172.216   3
   0  22  26-36.7166 173.075   2
   0  22 -26 78.3569 243.387   1
   0  22  26-47.3399 185.817   3
   0  22 -26 31.2818 416.871   3
   0  22 -28-65.2373 420.844   3
   0  22 -28-207.609 248.974   1
   0  22  28 5.36284 176.918   2
   0  22  28-324.887 195.375   3
   0  22 -30 14518.8 570.623   1
   0  22  30 14370.7 472.247   2
   0  22  30 13887.6 506.788   3
   0  24   0 21724.7 645.842   3
   0  24   0 21327.0 614.332   2
   0  24   2 44.5415 155.319   2
   0  24   2-234.759 166.054   3
   0  24  -2 113.311 184.746   3
   0  24  -2-125.053 167.718   2
   0  24   4 5903.76 257.443   2
   0  24  -4 5306.71 271.823   2
   0  24  -4 6203.76 323.592   3
   0  24   4 5590.47 280.085   3
   0  24  -6-95.4070 224.942   3
   0  24   6 58.8137 150.600   2
   0  24   6-39.1577 159.016   3
   0  24  -6-95.2288 180.990   2
   0  24   8 40103.7 1022.41   2
   0  24   8 37608.8 1040.95   3
   0  24  -8 40545.5 1122.37   3
   0  24  10-111.071 156.665   2
   0  24 -10-27.6628 251.440   3
   0  24  10 327.478 167.948   3
   0  24 -10-76.5006 205.656   1
   0  24 -12 10861.4 495.209   3
   0  24  12 10503.0 392.195   3
   0  24 -12 10970.7 434.658   1
   0  24  12 11177.4 369.877   2
   0  24 -14 198.768 220.978   1
   0  24  14-207.598 159.866   2
   0  24  14-30.1881 164.639   3
   0  24 -14 10.4927 278.912   3
   0  24  16-111.002 234.950   3
   0  24  16 526.587 213.155   2
   0  24 -16-22.0946 282.433   3
   0  24  18-59.7617 169.179   2
   0  24 -18 71.2449 301.105   3
   0  24  20 5019.92 271.525   3
   0  24 -20 4484.60 312.769   1
   0  24 -22-16.6083 234.310   1
   0  24  22-232.118 161.038   2
   0  24  22-338.975 181.897   3
   0  24  24 3163.21 220.481   2
   0  24 -24 3148.54 310.343   1
   0  24  24 3048.76 251.553   3
   0  24  26-124.115 175.333   2
   0  24 -26 234.532 396.191   3
   0  24 -26 44.3280 247.388   1
   0  24  26 68.4358 191.430   3
   0  24  28 8679.49 378.308   3
   0  24  28 8704.68 347.229   2
   0  24 -28 8138.08 438.843   1
   0  24  30-81.1365 179.189   2
   0  24 -30 188.823 267.435   1
   0  24  30 216.908 202.009   3
   0  26   0 236.011 171.687   2
   0  26   0 280.808 184.701   3
   0  26   2 8559.89 338.803   2
   0  26   2 9090.55 369.528   3
   0  26  -2 9265.00 358.013   2
   0  26   4 57.3197 175.103   3
   0  26   4-55.8751 165.063   2
   0  26  -4 54.6616 184.483   2
   0  26  -4 134.820 208.102   3
   0  26   6 4326.02 263.348   3
   0  26   6 4638.44 243.188   2
   0  26  -6 4218.39 266.623   2
   0  26  -6 4852.83 322.772   3
   0  26   8 169.605 162.012   2
   0  26   8 65.8902 169.077   3
   0  26  -8 5.86481 191.406   2
   0  26  -8-88.9362 237.675   3
   0  26 -10 13392.2 467.223   2
   0  26 -10 13399.0 540.887   3
   0  26  10 12743.2 422.393   2
   0  26  10 12483.7 446.628   3
   0  26 -12 170.099 262.736   3
   0  26  12-233.569 172.349   3
   0  26  12 197.687 159.681   2
   0  26 -14 2618.35 328.363   3
   0  26  14 3071.60 240.099   3
   0  26  14 3101.29 220.448   2
   0  26 -16-133.946 225.417   1
   0  26 -16 190.412 280.445   3
   0  26  18 1852.19 211.280   3
   0  26 -18 1506.81 257.700   1
   0  26 -20-125.457 232.697   1
   0  26  20-234.779 175.686   3
   0  26  20-72.7838 156.974   2
   0  26 -22 3476.08 314.225   1
   0  26  22 3983.54 237.130   2
   0  26  22 3759.41 257.080   3
   0  26 -24 35.1445 247.409   1
   0  26  24 91.3559 192.247   3
   0  26  24 165.318 166.956   2
   0  26 -24-125.445 361.955   3
   0  26 -26 144.953 259.514   1
   0  26 -26-147.247 383.996   3
   0  26  26 133.686 196.734   3
   0  26  26 256.438 175.712   2
   0  28   0 7604.35 326.918   2
   0  28   0 7793.77 363.600   3
   0  28  -2 112.729 202.431   3
   0  28   2-29.8668 165.180   2
   0  28  -2-48.3225 181.962   2
   0  28   2 130.260 189.199   3
   0  28  -4 1481.03 255.345   3
   0  28   4 1498.91 216.312   3
   0  28  -4 1733.73 222.280   2
   0  28   4 1846.64 201.076   2
   0  28   6 59.1634 178.340   3
   0  28   6 38.8130 165.643   2
   0  28  -6 43.5596 227.658   3
   0  28   8 5216.83 286.699   3
   0  28  -8 5408.54 351.652   3
   0  28   8 5717.17 269.622   2
   0  28 -10-48.3026 252.812   3
   0  28  10-216.200 185.162   3
   0  28 -10-51.2892 208.878   2
   0  28  14 107.221 171.838   3
   0  28  14 196.035 167.480   2
   0  28  16 175.895 167.266   3
   0  28 -16 314.382 232.031   1
   0  28  16 182.278 164.528   2
   0  28  18 102.442 166.907   2
   0  28 -18 46.7044 275.510   3
   0  28 -18 84.0177 244.525   1
   0  28  18 177.480 175.653   3
   0  28 -20 2336.83 284.584   1
   0  28  20 2496.58 206.542   2
   0  28  20 2135.02 232.792   3
   0  28 -22 153.576 320.684   3
   0  28 -22-210.294 252.711   1
   0  28  22 81.4101 166.284   2
   0  28  22 202.563 186.175   3
   0  28 -24 2684.49 324.699   1
   0  28  24 2655.61 222.277   2
   0  28  24 3082.23 260.332   3
   0  30   0-183.635 200.960   3
   0  30  -2 8067.73 351.623   2
   0  30   2 8819.70 394.895   3
   0  30  -4 64.6427 187.905   2
   0  30  -4-33.7807 217.600   3
   0  30  -6 288.183 198.879   2
   0  30  -8 6.41106 202.891   2
   0  30   8 41.2744 174.054   2
   0  30  10 6182.22 294.974   2
   0  30  10 6086.82 312.817   3
   0  30  12 71.9479 167.867   2
   0  30  12-68.7605 172.683   3
   0  30 -12-27.6167 215.369   2
   0  30 -14 71.8534 223.099   2
   0  30 -14 505.660 259.573   3
   0  30  14 562.821 191.545   3
   0  30  14 648.425 183.220   2
   0  30 -16-149.561 226.951   2
   0  30  16-310.719 189.490   3
   0  30 -16-98.2543 262.172   3
   0  30  16 41.0515 165.164   2
   0  30 -18 1319.85 261.835   2
   0  30  18 1551.75 220.694   3
   0  30  18 1194.41 195.789   2
   0  30 -18 1114.44 305.510   3
   0  30  20-7.15892 181.536   3
   0  30  20-36.6106 170.001   2
   0  30 -20 94.9339 291.217   3
   0  30  22 7476.99 316.415   2
   0  30  22 7170.79 350.615   3
   0  32   0 20282.5 658.139   3
   0  32   0 19114.2 600.211   2
   0  32   2 100.501 187.891   2
   0  32   2 146.772 205.702   3
   0  32  -2 131.347 221.229   3
   0  32  -2-147.270 198.816   2
   0  32   4 556.378 189.307   2
   0  32   4 676.055 215.893   3
   0  32  -4 732.527 246.297   3
   0  32  -4 629.788 219.187   2
   0  32  -6-45.9761 222.616   3
   0  32   6 5.34974 181.078   2
   0  32   6-29.8495 219.830   3
   0  32  -6 88.0575 209.523   2
   0  32   8 2038.18 223.024   2
   0  32   8 1906.31 235.745   3
   0  32  -8 2077.33 286.849   3
   0  32  10-5.44062 198.199   2
   0  32 -10 196.635 240.343   3
   0  32 -10-20.7989 219.426   2
   0  32  10 333.768 191.071   3
   0  32 -12 2311.65 299.187   3
   0  32  12 2638.37 226.218   2
   0  32  12 2521.52 240.755   3
   0  32 -12 2046.91 262.019   2
   0  32  14 192.519 181.660   2
   0  32  14-169.401 190.722   3
   0  32 -14-10.3626 248.226   3
   0  32 -14 131.124 223.668   2
   0  32  16 85.1763 183.815   2
   0  32 -16 226.862 268.846   3
   0  32  16-235.486 203.719   3
   0  32 -16-249.989 239.403   2
   0  32 -18 7.82436 244.682   2
   0  32  18 58.7477 197.302   3
   0  32  18 205.253 172.083   2
   0  34   0-46.3257 191.002   2
   0  34   0-146.753 215.660   3
   0  34   2 4788.26 285.730   2
   0  34  -2 4865.84 334.740   3
   0  34   2 5641.77 339.279   3
   0  34   4-123.583 189.128   2
   0  34  -4-580.063 209.096   2
   0  34   4-187.717 217.611   3
   0  34  -4-46.3392 229.833   3
   0  34  -6 102.905 209.529   2
   0  34  -6 203.231 224.554   3
   0  34   6-79.0983 210.260   3
   0  34   6 67.5981 189.570   2
   0  34   8 261.913 188.861   2
   0  34   8-163.622 208.362   3
   0  34  -8 86.7476 207.245   2
   0  34  -8 9.60380 222.515   3
   0  34 -10 1464.52 269.840   3
   0  34  10 1638.14 219.906   2
   0  34  10 2029.84 239.276   3
   0  34 -10 1892.43 253.922   2
   0  34  12 52.8471 188.171   3
   0  34  12-50.2575 180.698   2
   0  34 -12-202.209 230.382   2
   0  34  14 608.292 203.446   3
   0  34 -14 96.5917 240.887   2
   0  34  14 585.217 195.538   2
   0  36   0 2319.09 274.476   3
   0  36   0 2233.17 237.400   2
   0  36  -2-12.0255 198.489   2
   0  36   2-46.8398 193.280   2
   0  36   2 175.983 222.800   3
   0  36  -2 53.9206 221.754   3
   0  36   4 554.212 224.457   3
   0  36  -4 647.506 215.478   2
   0  36   4 705.590 205.578   2
   0  36  -4 1106.19 245.956   3
   0  36   6-111.380 192.012   2
   0  36   6 91.9543 208.848   3
   0  36  -6-309.690 215.345   2
   1   1  -1 37780.7 911.693   1
   1  -1  -1 36074.0 915.945   1
   1  -1   1 37819.9 906.543   5
   1  -1  -1 37867.7 907.744   4
  -1   1  -1 41185.7 917.242   3
  -1   1   1 39342.9 909.333   2
   1  -1  -1 38494.5 907.633   5
   1   1  -3 60896.6 1440.63   1
   1   1   3 62008.5 1433.63   3
  -1   1   3 60090.7 1433.55   3
   1   1   3 60465.3 1434.40   5
   1  -1   3 62962.6 1436.64   5
  -1   1   3 58595.2 1436.42   2
   1  -1   3 60507.6 1432.86   4
  -1   1  -3 59427.4 1430.29   1
   1  -1  -3 60450.5 1444.07   1
  -1   1   5 89184.6 2189.83   2
   1   1  -5 93000.8 2196.05   1
   1   1   5 91119.1 2181.62   2
   1  -1   5 91094.3 2193.75   5
   1  -1  -5 90408.0 2197.69   1
   1   1   5 94052.6 2193.19   5
  -1   1  -5 90588.9 2181.42   1
   1   1   5 94967.4 2189.48   3
   1  -1   5 93034.1 2188.14   4
  -1   1   5 97275.5 2188.46   3
   1   1   7 99605.1 2368.13   5
   1   1  -7 97026.9 2366.82   1
   1  -1   7 97404.9 2358.35   4
  -1  -1   7 102583. 2361.62   4
   1  -1  -7 98212.7 2367.77   1
  -1  -1   7 103714. 2367.39   5
  -1   1   7 100801. 2360.60   3
  -1   1  -7 102693. 2352.42   1
  -1   1   7 96281.4 2360.55   2
  -1  -1  -7 100003. 2344.86   1
   1   1   7 95581.2 2354.28   2
   1  -1   7 97513.5 2370.51   5
   1   1   7 100154. 2362.35   3
  -1  -1   9 389.511 77.8459   5
  -1   1  -9 167.153 55.3213   1
  -1  -1  -9 131.226 47.4850   1
   1  -1  -9 118.579 67.8224   1
  -1  -1   9 106.129 58.7691   4
   1  -1   9 193.246 71.1179   5
   1   1   9 175.999 70.4390   5
   1   1  -9 214.101 70.7976   1
   1  -1   9 130.954 55.3923   4
  -1   1   9 109.831 60.5927   2
  -1   1   9 154.121 56.9039   3
   1   1   9 110.309 51.8317   4
  -1   1   9 138.265 68.7909   5
  -1  -1  11 143.981 100.499   5
   1  -1  11 98.7764 79.2349   4
  -1  -1 -11 114.199 72.9810   1
  -1   1  11 81.0757 102.644   5
   1  -1  11-45.1192 98.8152   5
   1  -1 -11 31.1321 92.6722   1
  -1   1 -11 83.3865 77.6139   1
  -1   1  11 107.059 83.6928   2
   1   1 -11 88.8420 92.4322   1
  -1   1  11 20.1189 82.3439   3
   1   1  11 79.9647 97.9740   5
   1   1  11 40.9895 74.2670   4
  -1  -1  11 19.2445 79.9763   4
  -1  -1 -13 14300.4 371.223   1
   1   1  13 13581.0 380.678   4
  -1   1  13 13816.4 391.702   3
   1  -1  13 13694.0 383.579   4
  -1  -1  13 12813.5 411.526   5
  -1   1  13 13098.7 388.092   2
   1  -1  13 13367.2 413.178   5
   1   1 -13 13253.6 397.380   1
  -1   1 -13 14207.0 379.496   1
   1   1  13 12868.5 411.340   5
  -1  -1  13 13759.9 389.542   4
  -1   1  13 13223.5 410.335   5
   1  -1 -13 13261.8 396.076   1
   1   1 -15 25571.9 693.448   1
   1  -1 -15 26012.2 696.217   1
   1  -1  15 25514.1 714.252   5
  -1   1 -15 25124.4 672.306   1
  -1  -1  15 26099.0 711.364   5
  -1  -1 -15 26413.7 669.826   1
   1   1  15 27631.1 682.241   4
  -1  -1 -17 39240.1 983.851   1
  -1  -1  17 38995.1 1000.63   4
   1   1 -17 37619.8 1004.43   1
   1   1  17 38814.0 1030.27   5
   1  -1  17 39847.6 997.695   4
   1   1  17 41076.5 996.754   4
   1  -1 -17 38007.2 1001.82   1
  -1   1 -17 39200.3 987.546   1
  -1   1  17 39802.2 1034.28   5
  -1  -1  17 37696.0 1029.46   5
   1  -1  17 41025.3 1034.84   5
   1  -1  19 42315.1 1071.82   4
   1   1  19 43690.7 1070.25   4
  -1  -1  19 40271.9 1106.18   5
  -1   1 -19 40858.8 1062.85   1
   1   1  19 39998.2 1103.16   5
  -1  -1  19 42289.6 1075.20   4
  -1  -1 -19 41610.9 1059.16   1
  -1   1  19 45002.2 1082.63   4
  -1   1  19 41299.6 1110.71   5
   1  -1  19 41659.7 1106.78   5
   1   1  21 3136.56 187.633   4
  -1   1  21 3298.21 234.761   5
  -1  -1  21 3041.61 191.417   4
   1   1 -21 2574.78 196.675   1
   1  -1  21 2875.10 186.105   4
  -1  -1  21 3268.57 230.642   5
   1  -1  21 3327.11 224.831   5
   1   1  21 3219.11 227.979   5
  -1  -1 -21 2810.13 179.353   1
  -1   1  21 2837.05 189.657   4
  -1   1 -21 3182.62 194.895   1
   1  -1  23 15270.3 469.260   4
  -1  -1  23 15028.0 515.658   5
  -1   1  23 15662.7 470.388   4
   1   1  23 15454.0 469.128   4
   1  -1 -23 14465.7 477.231   1
  -1   1  23 15725.8 523.794   5
   1   1 -23 14861.7 484.578   1
   1   1  23 13496.3 511.491   5
  -1  -1  23 16179.9 479.333   4
   1  -1  23 15201.4 507.887   5
   1   1  25 16097.6 549.818   5
   1   1  25 16136.7 500.764   4
   1  -1  25 17235.8 512.086   4
  -1  -1  25 16298.9 548.886   5
   1   1 -25 15538.7 521.186   1
  -1   1  25 15428.5 549.436   5
  -1  -1  25 16878.3 510.565   4
   1  -1 -25 14990.5 513.798   1
   1  -1  25 16149.1 551.901   5
  -1   1  25 16091.7 504.923   4
   1   1  27 14262.4 455.480   4
  -1   1  27 13148.1 508.257   5
  -1  -1  27 13526.4 463.003   4
  -1   1  27 13404.2 463.089   4
  -1  -1  27 12713.8 498.631   5
   1  -1  27 13237.7 500.431   5
   1   1  27 12669.1 507.256   5
   1  -1  27 14330.3 464.262   4
  -1  -1  29 2521.35 230.681   4
   1   1  29 2548.29 284.482   5
   1  -1  29 2356.53 265.187   5
   1   1  29 2531.87 224.310   4
  -1   1  29 2682.35 235.035   4
  -1   1  29 2960.30 282.318   5
   1  -1  29 2620.44 239.127   4
  -1  -1  29 1982.06 258.159   5
  -1  -1  31 271.065 199.573   4
  -1   1  31 131.067 188.192   4
   1  -1  33 3350.21 292.929   5
  -1  -1  33 3539.34 302.224   5
   1  -1  33 3881.53 273.032   4
   1   1  33 4074.39 316.104   5
  -1   1  33 3218.19 300.139   4
   1   1  33 4113.58 267.038   4
  -1   1  33 3303.80 327.637   5
  -1   1  35 7780.63 413.104   5
   1   1  35 7468.60 405.925   5
  -1  -1  35 7284.80 403.168   5
   1   1  35 7908.69 363.699   4
   1  -1  35 7216.94 395.349   5
   1  -1  35 8206.73 366.208   4
  -1   1  35 8344.66 372.737   4
  -1  -1  35 7821.72 376.109   4
  -1  -1  37 4864.85 358.808   5
  -1   1  37 5504.92 327.595   4
   1   1  37 4940.57 309.443   4
   1  -1  37 5242.03 317.627   4
   1   1  37 4962.71 353.179   5
  -1   1  37 4449.82 354.520   5
   1  -1  37 4876.76 351.730   5
  -1  -1  37 5834.05 336.055   4
  -1   1  39 736.951 239.415   4
  -1   1  39 673.905 260.315   5
  -1  -1  39 705.222 263.086   5
   1  -1  39 1185.11 241.104   4
   1   1  39 800.958 265.616   5
   1   1  39 695.849 227.797   4
  -1  -1  39 1050.05 249.223   4
   1  -1  39 571.699 254.478   5
   1   3   1 100049. 2429.69   1
  -1   3  -1 104932. 2447.00   3
   1   3  -1 103855. 2436.54   1
  -1   3  -1 104267. 2437.60   2
   1  -3  -1 103942. 2427.07   5
   1  -3   1 104241. 2430.35   4
   1  -3  -1 103216. 2431.23   4
  -1   3   1 99384.8 2435.57   3
   1  -3   1 102511. 2427.83   5
  -1   3   1 103208. 2434.12   2
   1   3   1 105421. 2428.10   3
  -1   3   3 365870. 8605.05   3
   1   3  -3 364677. 8610.45   1
  -1   3   3 379933. 8605.30   2
   1  -3   3 355253. 8602.42   5
   1   3   3 355255. 8596.47   5
  -1  -3   3 381399. 8599.58   4
   1  -3   3 370479. 8602.04   4
  -1   3  -3 356045. 8605.57   1
   1   3   3 370778. 8601.26   3
   1  -3   5 133387. 3162.06   4
   1   3   5 137112. 3162.22   3
  -1   3  -5 132370. 3162.22   1
   1  -3   5 134043. 3166.63   5
   1   3   5 137478. 3151.73   2
   1   3   5 130610. 3160.87   5
   1  -3  -5 129255. 3174.93   1
  -1   3   5 129741. 3164.97   3
   1   3  -5 137705. 3171.72   1
  -1  -3   7 16581.3 449.302   5
  -1   3   7 17721.8 443.784   2
   1   3   7 16723.5 441.113   3
   1  -3   7 17038.4 449.352   5
  -1  -3   7 17024.6 443.233   4
   1   3   7 16892.1 445.730   5
  -1   3   7 17541.0 443.303   3
   1   3   7 17520.5 431.356   2
   1   3  -7 17984.5 451.207   1
  -1  -3  -7 17677.3 424.920   1
   1  -3   7 17467.0 441.750   4
  -1   3  -7 17187.8 440.356   1
   1  -3  -7 17383.0 454.280   1
   1  -3   9 433.400 64.6904   4
  -1   3   9 395.742 65.6438   3
   1   3   9 413.198 58.7118   2
  -1   3   9 300.456 65.9603   2
  -1  -3  -9 502.184 53.6908   1
   1   3  -9 543.470 80.7687   1
  -1  -3   9 480.028 81.0428   5
   1   3   9 451.667 75.2657   5
   1   3   9 385.859 66.2096   3
  -1   3  -9 373.712 69.6975   1
  -1   3   9 384.804 74.0705   5
   1  -3  -9 415.760 84.9631   1
   1  -3   9 576.689 79.9842   5
  -1  -3   9 364.941 66.8394   4
  -1  -3 -11 571.264 77.8240   1
  -1  -3  11 473.787 98.7234   4
   1  -3 -11 734.746 114.675   1
  -1   3  11 573.584 95.7775   3
   1   3  11 704.401 101.193   3
   1   3  11 546.751 115.339   5
  -1   3  11 499.185 95.8498   2
   1  -3  11 488.753 113.310   5
  -1   3  11 614.799 117.808   5
   1   3  11 584.886 87.3026   2
   1   3 -11 445.398 110.299   1
  -1   3 -11 553.855 98.2849   1
   1  -3  11 579.130 96.0722   4
  -1  -3  11 541.796 117.020   5
  -1  -3  13 8501.97 272.890   4
   1  -3  13 7428.95 258.791   4
  -1  -3 -13 7830.71 235.708   1
   1  -3 -13 7391.85 269.688   1
   1   3  13 7395.37 285.508   5
   1   3 -13 7201.95 277.203   1
  -1   3  13 7642.73 259.917   3
  -1   3 -13 7437.64 258.452   1
  -1   3  13 7347.97 285.069   5
   1   3  15 70071.6 1654.04   3
  -1   3  15 69008.2 1651.70   3
  -1  -3 -15 65800.8 1620.73   1
   1   3 -15 64275.8 1651.35   1
   1  -3  15 68077.1 1670.15   5
  -1  -3  15 65437.8 1670.28   5
  -1   3  15 67587.6 1645.94   2
   1   3  15 67467.4 1638.54   2
  -1   3 -17 72758.9 1803.60   1
  -1  -3 -17 72314.7 1785.36   1
   1   3  17 74884.5 1841.83   5
   1  -3  17 74932.6 1837.99   5
   1  -3  17 71137.2 1807.64   4
  -1   3  17 75124.6 1841.40   5
   1  -3 -17 73858.1 1815.36   1
  -1  -3  17 73431.1 1811.20   4
  -1   3  17 74946.5 1817.32   3
  -1   3  17 76508.8 1810.81   2
  -1  -3  17 73324.9 1838.29   5
   1  -3  19 4093.59 231.395   5
   1   3 -19 4062.23 221.477   1
  -1   3 -19 3735.63 204.386   1
  -1   3  19 4389.36 218.527   3
  -1   3  19 4228.65 208.901   2
   1   3  19 4013.38 244.283   5
  -1  -3  19 4344.08 210.586   4
   1  -3  19 4257.34 207.353   4
   1  -3 -19 4147.84 225.296   1
   1   3  19 4331.05 204.548   4
  -1   3  19 3967.93 245.762   5
  -1  -3 -19 3838.84 190.159   1
  -1  -3  19 3758.42 233.068   5
  -1   3  21 483.729 149.065   3
   1  -3  21 721.109 152.401   4
  -1  -3  21 594.900 174.670   5
  -1   3  21 668.217 187.314   5
   1   3  21 569.543 173.875   5
  -1   3  21 596.995 155.178   2
   1   3  21 606.451 135.256   4
   1  -3  21 529.512 166.661   5
  -1  -3  21 578.406 145.739   4
   1   3 -21 703.614 167.159   1
  -1  -3  23 16605.7 540.088   5
  -1   3 -23 14811.1 497.438   1
   1   3 -23 15799.9 517.888   1
   1  -3 -23 15403.5 506.243   1
  -1  -3  23 17047.6 509.564   4
   1   3  23 17154.9 553.339   5
   1  -3  23 17183.9 544.969   5
   1  -3  23 16903.3 508.480   4
   1   3  23 16633.6 494.302   4
  -1   3  23 18026.1 562.702   5
  -1   3  23 16770.5 501.659   4
   1  -3  25 25786.2 711.495   4
  -1   3  25 24568.4 756.359   5
   1   3  25 26185.6 757.898   5
  -1   3  25 25225.3 703.780   4
   1  -3  25 23893.0 744.153   5
  -1  -3  25 22426.1 739.948   5
   1   3 -25 23201.0 716.595   1
   1   3  25 25376.0 697.910   4
  -1  -3  25 25168.3 712.448   4
  -1   3  27 11458.0 404.240   4
   1   3 -27 10952.1 436.051   1
  -1   3  27 11164.5 461.604   5
   1  -3  27 10834.1 447.759   5
   1  -3  27 11926.3 425.610   4
  -1  -3  27 11664.7 418.044   4
   1   3  27 11453.0 399.686   4
  -1  -3  27 11063.0 439.930   5
   1   3  27 10866.8 461.436   5
  -1   3  29 6186.25 360.237   5
   1  -3  29 5879.41 340.205   5
   1   3  29 6465.41 306.131   4
  -1  -3  29 6767.50 321.009   4
  -1   3  29 6053.06 303.478   4
   1   3  29 6175.37 365.935   5
  -1  -3  29 6070.15 342.441   5
   1  -3  29 6191.17 312.953   4
   1   3  31 513.988 239.979   5
   1  -3  31 138.914 194.289   4
  -1  -3  31 77.5864 199.143   4
   1  -3  33 2520.34 274.802   5
  -1   3  33 2946.49 254.757   4
   1   3  33 3044.26 294.801   5
   1   3  33 3005.04 242.870   4
   1  -3  33 2774.75 249.859   4
  -1  -3  33 3163.93 289.862   5
  -1   3  33 2718.04 300.720   5
   1   3  35 6277.55 322.176   4
  -1   3  35 6596.82 338.119   4
  -1  -3  35 6816.85 357.623   4
  -1   3  35 5987.98 378.217   5
   1  -3  35 6175.48 335.228   4
  -1  -3  35 6421.96 369.028   5
   1   3  35 6577.98 385.494   5
   1  -3  35 6679.25 363.735   5
  -1   3  37 2900.03 264.002   4
  -1   3  37 3040.75 318.207   5
   1  -3  37 2759.45 299.393   5
   1  -3  37 2938.75 267.584   4
   1   3  37 3435.79 272.713   4
   1   3  37 3556.70 323.934   5
  -1  -3  37 3246.95 312.711   5
  -1  -3  37 3401.49 282.986   4
   1   3  39 1670.19 293.315   5
  -1   3  39 1263.28 285.576   5
   1   3  39 1799.76 243.671   4
  -1  -3  39 1419.37 283.318   5
  -1  -3  39 1629.34 262.469   4
   1  -3  39 1543.49 276.668   5
  -1   3  39 1551.88 246.579   4
   1  -3  39 1122.46 247.771   4
  -1   5  -1 12326.9 334.988   3
   1  -5  -1 12198.2 304.009   4
   1  -5  -1 12044.3 293.337   5
   1   5   1 11821.2 304.566   3
  -1   5   1 11567.9 317.361   3
   1   5  -1 12101.2 319.048   1
   1   5   1 12152.8 311.275   1
   1   5  -1 11708.4 312.758   3
   1  -5   1 11650.1 301.322   4
   1  -5   1 11979.0 295.354   5
  -1   5   1 12250.0 313.145   2
  -1   5   3 15971.5 426.878   3
   1   5  -3 16291.1 433.508   1
  -1   5  -3 16458.3 461.172   3
   1   5   3 17454.4 408.697   5
  -1  -5   3 16539.6 413.746   4
   1  -5   3 16682.5 419.905   4
   1  -5   3 18216.1 419.344   5
   1   5  -3 15920.4 445.701   3
  -1   5   3 16455.0 423.464   2
  -1   5  -3 16471.4 432.879   1
   1   5   3 17316.8 421.925   3
   1  -5   5 954107. 23105.6   5
   1  -5   5 948494. 23104.2   4
   1   5  -5 986405. 23118.1   1
  -1  -5   5 994510. 23102.9   4
  -1   5  -5 987077. 23113.2   1
  -1   5   5 986852. 23111.7   3
   1   5   5 989435. 23099.1   5
   1   5   5 991997. 23106.6   3
  -1  -5   5 994286. 23109.1   5
   1   5   5 995378. 23090.0   2
   1  -5   7 228587. 5363.77   5
   1   5  -7 230836. 5368.85   1
   1   5   7 228436. 5358.52   3
  -1   5   7 231538. 5360.38   2
  -1  -5   7 224131. 5356.16   4
  -1  -5   7 226514. 5364.28   5
  -1   5  -7 224016. 5361.84   1
   1  -5   7 228114. 5357.64   4
   1  -5  -7 225082. 5372.92   1
  -1   5   7 224930. 5361.05   3
   1   5   7 225547. 5356.79   5
   1   5   7 227494. 5345.39   2
   1   5  -9 2848.15 139.682   1
   1  -5   9 2604.93 124.720   4
   1   5   9 2878.28 132.505   5
   1   5   9 2721.86 111.774   2
  -1   5   9 2786.84 127.172   2
  -1   5   9 2801.61 125.973   3
  -1  -5  -9 2888.64 117.331   1
  -1   5  -9 2766.60 132.226   1
  -1  -5   9 2784.14 140.330   5
  -1  -5   9 3081.39 126.048   4
   1  -5   9 2923.79 137.359   5
   1   5   9 2921.61 127.424   3
   1  -5  -9 2680.68 149.215   1
  -1  -5  11 13163.4 372.774   4
   1   5  11 12584.6 357.088   2
  -1  -5  11 12519.4 385.655   5
   1   5  11 13015.3 370.977   3
  -1  -5 -11 13524.3 353.744   1
  -1   5  11 13143.9 388.569   5
   1   5 -11 13155.8 386.215   1
   1  -5 -11 12798.3 386.907   1
  -1   5  11 13031.8 370.036   2
   1  -5  11 13356.9 389.154   5
   1  -5  11 13193.6 371.903   4
  -1   5  11 12725.5 371.951   3
  -1   5 -11 13117.4 373.952   1
   1   5  11 13324.5 386.762   5
  -1  -5  13 69471.9 1696.30   4
  -1   5 -13 69890.0 1695.47   1
   1  -5  13 68106.7 1692.90   4
   1   5  13 69268.6 1711.36   5
  -1   5  13 70031.5 1714.59   5
   1  -5 -13 69627.4 1706.60   1
   1   5 -13 68458.5 1703.46   1
  -1  -5 -13 70095.1 1670.12   1
  -1  -5  15 68232.4 1655.50   5
  -1   5  15 65315.9 1627.26   2
   1   5  15 69410.5 1636.26   3
  -1  -5 -15 65779.8 1602.24   1
   1  -5  15 64698.5 1651.29   5
  -1   5  15 68048.4 1634.13   3
   1   5  15 66106.7 1615.19   2
  -1   5 -15 64055.5 1628.01   1
   1  -5 -15 66030.0 1637.02   1
  -1  -5  17 17596.2 514.278   4
   1  -5  17 18093.2 537.116   5
  -1  -5 -17 18137.4 485.733   1
  -1   5  17 18775.7 517.374   3
   1  -5 -17 17754.7 519.966   1
  -1   5  17 17443.5 505.180   2
  -1  -5  17 17367.6 538.132   5
   1  -5  17 17398.7 507.653   4
   1   5  17 18770.4 546.016   5
   1   5 -17 18058.7 526.361   1
   1   5  17 18275.6 517.164   3
   1   5  17 17775.8 498.386   2
  -1   5  17 18376.3 545.765   5
   1   5  19 8946.98 354.018   5
  -1  -5  19 9257.51 349.878   5
  -1   5  19 8780.66 318.124   3
  -1  -5 -19 8972.05 290.488   1
   1  -5  19 8734.26 345.222   5
   1  -5  19 8361.22 308.236   4
  -1   5  19 8782.68 353.284   5
   1   5  19 8739.24 322.318   3
   1   5  19 8774.30 301.292   2
  -1   5  19 8678.10 308.990   2
   1   5 -19 8978.76 331.708   1
  -1  -5  19 9271.94 320.296   4
   1  -5 -19 9073.94 321.687   1
   1   5 -21 399.406 165.596   1
  -1   5  21 660.176 169.397   2
   1  -5  21 433.208 173.093   5
   1   5  21 458.245 177.721   5
   1   5  21 441.634 152.872   3
  -1   5  21 614.530 175.046   3
   1  -5  21 504.047 143.332   4
  -1  -5  21 554.254 174.936   5
  -1  -5  21 379.585 142.705   4
  -1   5  21 409.748 220.288   5
  -1   5 -21 477.026 161.181   1
   1   5  21 471.301 140.392   2
  -1  -5  23 20006.6 598.991   4
   1   5 -23 20089.7 613.042   1
   1   5  23 20428.0 641.719   5
  -1   5 -23 20321.6 601.678   1
  -1   5  23 21449.7 649.486   5
  -1   5  23 20163.7 588.059   2
   1  -5 -23 20931.0 609.444   1
   1  -5  23 18747.1 623.146   5
   1   5  23 20431.7 577.948   4
  -1  -5  23 19962.7 625.101   5
  -1   5  23 19955.0 601.733   3
   1  -5  23 20089.5 590.821   4
   1  -5  25 24722.1 764.307   5
  -1   5 -25 24567.9 733.219   1
  -1  -5  25 26042.1 739.099   4
   1   5  25 25893.8 777.699   5
  -1  -5  25 24846.2 762.710   5
   1   5 -25 25664.0 755.187   1
  -1   5  25 26129.6 788.396   5
   1  -5  25 25637.3 729.289   4
  -1   5  25 26821.5 730.771   2
   1   5  25 26385.4 717.525   4
  -1   5  25 25156.6 734.145   3
   1   5  27 25664.1 804.386   5
  -1  -5  27 28324.3 775.196   4
  -1  -5  27 24932.1 783.839   5
  -1   5  27 26344.2 811.451   5
  -1   5  27 27031.1 747.485   4
   1   5  27 26349.5 739.229   4
   1  -5  27 26125.7 752.054   4
   1   5 -27 24784.7 771.362   1
   1  -5  27 26258.0 789.034   5
  -1   5  29 3951.76 319.075   5
  -1  -5  29 3757.24 265.354   4
   1   5  29 4015.03 272.674   4
  -1   5  29 3805.60 252.262   4
   1  -5  29 3746.35 285.363   5
   1   5  29 4150.25 344.927   5
   1  -5  29 3546.17 254.149   4
  -1  -5  29 3949.19 292.081   5
   1  -5  31 13.6162 187.530   4
  -1  -5  31 70.5348 187.491   4
  -1   5  31-386.833 251.306   5
   1   5  31 193.322 235.901   5
   1   5  33 2252.04 287.009   5
   1   5  33 2590.14 234.022   4
  -1  -5  33 2991.10 283.629   5
   1  -5  33 2528.30 246.290   4
  -1   5  33 3218.89 304.108   5
  -1   5  33 2352.06 235.347   4
   1  -5  33 3087.88 276.281   5
   1   5  35 2583.28 304.880   5
   1   5  35 2759.68 243.505   4
   1  -5  35 2688.75 262.152   4
  -1  -5  35 2835.49 266.696   4
   1  -5  35 3296.01 298.122   5
  -1   5  35 2944.10 252.123   4
  -1  -5  35 2460.78 283.446   5
  -1   5  35 3066.52 313.993   5
  -1   5  37 5371.88 383.719   5
  -1   5  37 5317.47 310.895   4
  -1  -5  37 5080.14 349.787   5
   1  -5  37 5057.09 338.140   5
   1   5  37 5305.76 366.703   5
   1  -5  37 5047.53 323.728   4
  -1  -5  37 4834.89 325.034   4
   1   5  37 4995.03 303.371   4
   1   5  39 1078.33 233.453   4
  -1  -5  39 883.900 258.701   5
  -1  -5  39 804.330 244.720   4
   1  -5  39 1078.23 249.127   4
   1   5  39 1120.03 291.425   5
  -1   5  39 1190.62 229.958   4
   1  -5  39 1023.12 260.231   5
  -1   5  39 1247.84 287.171   5
   1  -7  -1 25904.7 620.457   5
   1   7   1 25999.7 642.745   1
  -1   7   1 25306.8 648.094   3
  -1   7   1 26351.9 643.353   2
   1  -7  -1 26465.0 634.005   4
   1   7  -1 24930.4 642.695   3
   1  -7   1 25752.7 622.360   5
  -1   7  -1 26419.9 659.538   3
   1  -7   1 26392.2 632.596   4
   1   7  -1 26446.9 647.397   1
  -1   7  -1 26801.5 647.556   2
   1   7   1 24980.1 636.977   3
   1   7  -3 150.009 62.4556   1
  -1  -7   3 107.377 42.2140   5
  -1   7  -3 65.0193 62.3734   1
   1   7  -3 193.633 74.2789   3
   1  -7   3 114.433 38.5669   4
   1  -7   3 92.8694 34.8064   5
   1   7   3 115.594 32.9522   2
  -1  -7   3 74.5064 30.6691   4
  -1   7   3 79.7251 49.5398   3
  -1   7  -3 127.211 83.6085   3
  -1   7   3 118.905 51.2097   2
   1   7   3 85.6914 45.9345   3
  -1   7  -5 13536.7 364.452   1
  -1   7   5 13136.2 348.869   2
   1   7   5 13382.0 333.923   5
  -1   7  -5 12999.0 400.690   3
  -1   7   5 12954.0 355.132   3
   1   7  -5 13204.0 365.234   1
   1  -7   5 13379.4 346.429   5
   1   7  -5 13456.4 391.481   3
   1   7   5 12712.7 329.641   2
   1  -7   5 13949.6 347.296   4
   1   7   5 13111.1 350.490   3
  -1  -7   5 13698.2 350.924   5
  -1  -7   5 13227.7 341.035   4
   1   7  -7 533747. 12575.4   1
   1   7   7 531102. 12563.3   3
  -1  -7   7 530930. 12556.8   4
  -1   7   7 537251. 12560.4   2
   1  -7   7 537077. 12562.8   5
  -1   7   7 525404. 12566.3   3
  -1  -7   7 533903. 12565.9   5
  -1   7  -7 536432. 12571.2   1
   1  -7   7 540180. 12559.4   4
   1   7   7 538792. 12553.6   5
   1   7   7 533111. 12545.8   2
  -1  -7   9 31236.8 780.351   4
  -1   7   9 30401.2 784.329   3
   1  -7  -9 30536.1 801.661   1
   1   7  -9 31053.6 797.330   1
  -1   7  -9 31889.6 793.637   1
  -1   7   9 30512.3 780.382   2
  -1  -7   9 30434.3 792.678   5
   1  -7   9 30524.8 787.848   5
   1  -7   9 30852.0 782.762   4
   1   7   9 32731.8 785.932   5
   1  -7  11 10392.4 335.669   5
  -1   7  11 10851.6 341.372   5
  -1   7 -11 11111.7 338.658   1
   1   7  11 10334.1 332.245   5
   1   7  11 10443.2 305.649   2
   1   7 -11 10603.1 341.700   1
   1  -7  11 10914.8 322.071   4
  -1  -7  11 11211.7 323.237   4
  -1  -7  11 10110.0 339.981   5
   1   7  11 10009.2 318.967   3
   1  -7 -11 10378.8 350.015   1
  -1  -7 -11 10278.5 313.343   1
  -1  -7 -13 67711.5 1651.62   1
  -1   7  13 69806.0 1670.95   3
   1  -7  13 68292.4 1669.99   4
  -1   7  13 68775.2 1687.41   5
  -1  -7  13 67244.7 1669.63   4
  -1   7 -13 67042.1 1673.24   1
   1   7  13 66078.0 1681.14   5
  -1   7  13 70057.8 1664.86   2
   1   7 -15 40120.1 1040.42   1
  -1  -7  15 38836.7 1041.11   5
   1  -7  15 39758.8 1043.28   5
   1  -7 -15 40119.7 1041.17   1
   1   7  15 39795.6 1004.05   2
  -1  -7 -15 40527.4 1003.06   1
  -1   7  15 41685.1 1021.08   2
   1   7  15 39696.6 1022.32   3
  -1   7  15 40702.6 1022.40   3
   1   7  17 20951.7 593.328   3
  -1   7  17 21968.5 586.010   2
  -1  -7 -17 21278.5 566.028   1
  -1  -7  17 20576.2 590.105   4
   1   7 -17 21582.5 610.669   1
   1  -7  17 21323.7 617.489   5
  -1  -7  17 21183.9 619.992   5
  -1   7 -17 20897.7 602.351   1
  -1   7  17 21420.9 626.843   5
   1  -7  17 21386.8 591.891   4
   1   7  17 21261.0 575.118   2
  -1   7  17 21234.1 590.032   3
   1  -7 -17 20850.4 607.763   1
   1   7  17 21720.5 623.027   5
   1  -7  19 2337.92 203.182   5
   1   7  19 2218.16 158.315   2
  -1   7  19 2094.66 215.135   5
  -1   7 -19 2513.90 193.633   1
   1   7 -19 2243.58 198.336   1
  -1   7  19 2297.57 170.960   2
  -1  -7  19 2183.35 198.355   5
  -1  -7  19 2113.78 171.997   4
   1  -7  19 2549.95 182.264   4
  -1   7  19 2464.75 176.420   3
   1   7  19 2224.80 178.096   3
   1   7  19 2289.11 209.788   5
   1  -7 -19 2458.79 198.249   1
  -1   7  21 980.356 214.053   5
  -1  -7  21 1067.45 163.072   4
  -1   7 -21 909.042 181.347   1
  -1  -7  21 1095.87 193.795   5
   1   7  21 1188.38 201.889   5
   1   7 -21 932.304 185.646   1
   1   7  21 1094.41 166.216   3
  -1   7  21 1015.43 162.914   2
   1  -7  21 1031.38 167.122   4
   1   7  21 787.317 143.397   2
  -1   7  21 939.468 165.456   3
   1  -7  21 1350.66 196.533   5
   1  -7  23 4013.48 261.112   5
  -1   7  23 4393.78 290.716   5
   1  -7  23 3806.61 238.933   4
  -1   7  23 4175.27 242.878   3
  -1   7 -23 3975.33 250.678   1
   1   7 -23 4050.84 265.728   1
  -1  -7  23 3901.67 262.452   5
  -1  -7  23 3371.98 231.280   4
   1   7  23 4038.94 218.009   2
   1   7  23 4375.12 246.104   3
   1   7  23 4359.64 283.352   5
  -1   7  23 4226.97 228.083   2
  -1   7  25 39882.2 1072.27   5
  -1   7  25 38734.3 993.413   2
   1   7  25 36278.5 1005.72   3
  -1  -7  25 35860.3 1034.30   5
  -1  -7  25 35554.3 1005.46   4
  -1   7 -25 35400.7 1007.94   1
   1   7  25 39684.5 994.858   2
   1  -7  25 36619.8 1006.58   4
   1   7  25 38452.6 1054.27   5
   1   7 -25 37594.7 1027.24   1
   1  -7  25 36066.2 1032.96   5
  -1   7  25 37989.9 1008.06   3
   1   7 -27 28814.7 851.707   1
  -1  -7  27 29349.0 865.607   5
   1   7  27 29708.1 814.415   4
  -1  -7  27 27974.6 830.787   4
  -1   7  27 28866.8 889.601   5
   1  -7  27 29719.2 838.475   4
  -1   7  27 30479.0 841.700   3
   1   7  27 30517.4 897.546   5
  -1   7  27 30381.4 826.561   2
   1  -7  27 29059.5 864.674   5
  -1  -7  29 3535.35 292.190   5
   1  -7  29 4517.96 302.869   5
   1   7  29 4444.86 332.410   5
   1   7  29 4104.52 259.126   4
  -1   7  29 4260.96 335.930   5
   1  -7  29 4597.10 279.124   4
  -1  -7  29 4011.03 268.372   4
   1   7 -29 4052.86 296.784   1
  -1   7  31 179.575 249.796   5
   1   7  31 79.4971 240.390   5
  -1  -7  31 123.614 194.199   4
   1  -7  31-6.99314 187.264   4
   1   7  33 1639.27 269.869   5
   1   7  33 1488.57 203.785   4
   1  -7  33 1657.75 255.540   5
  -1  -7  33 1750.55 255.374   5
  -1   7  33 1463.17 216.023   4
   1  -7  33 1781.11 232.802   4
  -1   7  33 1281.97 274.478   5
  -1   7  35 4823.20 298.550   4
   1  -7  35 4607.37 336.261   5
  -1  -7  35 5984.55 362.703   5
  -1  -7  35 5894.52 343.493   4
   1  -7  35 5516.98 323.723   4
   1   7  35 5886.54 377.062   5
  -1   7  35 5619.75 376.368   5
   1   7  35 5333.73 295.066   4
  -1  -7  37 1716.51 273.709   5
  -1   7  37 1519.69 304.923   5
  -1   7  37 1491.23 234.254   4
   1  -7  37 1661.22 251.840   4
   1  -7  37 1664.59 267.972   5
   1   7  37 2067.29 297.801   5
  -1  -7  37 1745.09 269.650   4
   1   7  37 1608.39 219.844   4
  -1  -7  39 1291.83 259.914   5
   1   7  39 877.846 226.020   4
   1  -7  39 1133.43 255.177   5
   1  -7  39 1469.50 247.767   4
   1   7  39 1554.17 289.010   5
  -1   7  39 1325.03 292.843   5
  -1   7  39 1382.87 235.967   4
  -1  -7  39 1383.36 264.363   4
   1  -9   1 76.0509 29.5595   5
   1  -9  -1 53.5779 27.3858   5
  -1   9   1 70.5000 69.6866   3
   1   9  -1 2.33008 73.7900   1
  -1   9  -1 34.5730 79.6707   3
   1  -9   1 73.0826 44.3104   4
   1   9   1 73.7686 58.2414   3
  -1   9  -1 53.5656 70.0658   2
   1  -9  -1 84.6119 46.3442   4
  -1   9   1 67.6551 65.1013   2
   1   9  -1 87.3285 69.4669   3
   1   9   1 38.4911 70.7291   1
   1  -9   3 38958.6 935.127   5
  -1   9  -3 38561.3 987.704   3
   1   9   3 40754.0 956.012   3
   1   9  -3 39239.4 974.098   3
   1   9  -3 38347.2 966.243   1
   1  -9   3 38786.7 943.593   4
  -1   9  -3 36990.3 968.848   1
  -1  -9   3 40141.3 934.071   4
   1   9   3 38532.7 934.978   2
  -1   9   3 38175.4 951.683   2
  -1  -9   3 38089.3 937.052   5
  -1   9   3 39207.2 962.437   3
  -1   9  -5 36209.3 924.906   1
   1   9   5 37285.3 911.815   3
  -1   9   5 36472.9 917.408   3
  -1  -9   5 38804.9 904.872   5
   1   9  -5 38444.5 955.374   3
  -1   9   5 35792.5 906.503   2
   1   9   5 36537.2 882.297   5
   1  -9   5 35878.8 901.443   4
  -1   9  -5 36444.7 963.576   3
   1  -9   5 38377.4 901.176   5
   1   9  -5 36828.5 927.357   1
   1   9   5 36300.0 888.363   2
  -1  -9   5 36910.9 894.739   4
   1   9   7 41298.9 1023.42   2
   1   9  -7 43472.8 1107.64   3
   1   9   7 43775.0 1028.81   5
   1  -9   7 43061.3 1041.97   5
  -1   9   7 40855.4 1049.35   3
  -1  -9   7 42439.2 1035.61   4
   1   9   7 42887.1 1047.72   3
   1   9  -7 41822.2 1062.90   1
  -1  -9   7 42868.4 1047.29   5
  -1   9  -7 41464.3 1060.14   1
   1  -9   7 43210.5 1039.41   4
  -1   9   7 41514.8 1040.92   2
  -1   9  -7 42225.7 1112.00   3
   1   9   9 52491.9 1299.56   2
   1  -9   9 54336.8 1316.40   4
  -1  -9   9 53242.9 1327.22   5
   1   9   9 54128.6 1310.87   5
  -1   9   9 52393.5 1315.21   2
   1  -9   9 53804.3 1320.86   5
  -1  -9   9 55412.0 1313.86   4
  -1   9  -9 55399.5 1335.78   1
   1   9   9 53794.5 1321.61   3
   1   9  -9 52993.7 1337.88   1
   1   9  11 7137.50 243.404   5
  -1   9  11 7018.01 261.352   5
  -1  -9  11 6645.35 237.753   4
   1  -9 -11 6645.06 280.108   1
   1  -9  11 6536.68 236.314   4
  -1  -9  11 6692.75 260.264   5
   1  -9  11 6476.64 249.148   5
   1   9  13 33651.2 828.334   2
   1   9  13 31376.2 849.409   5
   1  -9 -13 31566.7 864.904   1
   1   9  13 32931.4 844.048   3
  -1   9  13 32731.1 845.882   3
   1   9 -13 32593.6 862.417   1
  -1   9  13 32209.3 838.749   2
  -1  -9  13 32555.4 845.223   4
  -1  -9 -13 33613.2 841.744   1
  -1   9  13 33128.8 862.375   5
  -1   9  15 40219.3 1014.38   2
   1   9  15 39052.2 1002.47   2
  -1   9 -15 40769.2 1039.20   1
   1   9 -15 40895.5 1042.92   1
  -1  -9  15 41371.6 1047.33   5
   1   9  15 40244.6 1020.72   3
   1  -9  15 38621.6 1020.13   4
   1  -9  15 41909.4 1044.33   5
  -1  -9 -15 39242.3 1010.03   1
  -1   9  15 40020.5 1023.29   3
   1  -9 -15 40961.1 1051.04   1
  -1  -9  15 38101.0 1021.20   4
   1  -9 -17 10071.9 364.523   1
   1   9  17 9477.51 328.105   3
  -1   9  17 9569.11 331.362   3
  -1   9 -17 10985.9 364.631   1
   1   9  17 9388.23 353.588   5
   1  -9  17 9260.00 332.438   4
   1   9 -17 9520.60 352.096   1
  -1   9  17 9985.00 329.309   2
  -1  -9  17 10066.6 334.563   4
   1   9  17 9606.14 311.571   2
   1  -9  17 9967.75 354.412   5
  -1  -9 -17 9955.56 324.930   1
  -1  -9  17 10148.0 359.538   5
  -1   9  17 9808.87 366.004   5
   1   9 -19 5231.79 264.158   1
  -1  -9  19 4821.02 265.245   5
   1  -9  19 5163.45 278.699   5
   1   9  19 5819.97 244.630   3
  -1   9  19 5444.79 232.038   2
   1  -9  19 5283.84 255.732   4
  -1  -9  19 4876.76 240.559   4
   1   9  19 4987.78 268.951   5
   1   9  19 5110.77 222.654   2
  -1   9 -19 5031.56 276.449   1
  -1   9  19 5360.27 282.733   5
  -1   9  19 5253.95 239.936   3
  -1   9  21 71.9718 144.768   2
   1  -9  21 12.8241 184.085   5
   1   9  21-15.3721 150.704   3
   1   9  21-70.7087 132.142   2
   1   9 -21 82.9498 178.320   1
  -1  -9  21 32.3184 151.586   4
  -1   9 -21-11.2696 187.064   1
  -1   9  21 168.121 149.015   3
   1   9  21 221.547 190.231   5
  -1   9  21 35.6947 189.129   5
   1  -9  21 153.222 161.739   4
  -1  -9  21 109.449 177.898   5
  -1   9  23 13558.4 447.329   3
  -1   9  23 14065.3 436.483   2
   1   9  23 13557.2 427.072   2
   1  -9  23 13599.5 453.618   4
  -1  -9  23 13359.9 456.276   4
   1  -9  23 14465.1 486.277   5
   1   9 -23 13244.7 475.499   1
   1   9  23 13419.8 492.292   5
  -1  -9  23 13994.0 486.575   5
  -1   9  23 14397.9 509.006   5
   1   9  23 12883.5 450.867   3
  -1   9 -23 13590.9 470.040   1
   1   9  25 28303.5 749.817   2
   1   9 -25 27354.1 797.407   1
  -1  -9  25 27488.9 804.862   5
  -1  -9  25 25885.4 772.791   4
   1   9  25 27936.9 774.108   3
   1  -9  25 26684.2 804.420   5
   1   9  25 25815.5 816.447   5
  -1   9  25 28098.7 757.970   2
  -1   9 -25 27336.7 792.554   1
  -1   9  25 26390.6 773.987   3
   1  -9  25 26149.2 769.028   4
  -1   9  25 27872.0 834.635   5
   1   9  27 17824.9 540.095   2
  -1  -9  27 17094.8 564.322   4
  -1   9  27 17708.8 556.295   3
  -1   9  27 17824.7 538.960   2
  -1   9  27 17609.0 620.539   5
  -1  -9  27 17349.1 588.730   5
  -1   9 -27 17574.8 585.525   1
   1   9 -27 18469.7 599.880   1
   1  -9  27 16833.5 584.535   5
   1   9  27 17223.3 558.490   3
   1   9  27 16811.5 612.727   5
   1  -9  27 17241.8 558.048   4
   1  -9  29 4419.00 276.476   4
   1   9 -29 4860.18 322.288   1
  -1  -9  29 4482.91 307.261   5
   1   9  29 5099.80 345.142   5
  -1  -9  29 4039.95 286.760   4
   1  -9  29 4730.66 310.013   5
  -1   9  29 5310.63 344.335   5
   1  -9  31 281.799 216.886   5
   1  -9  31 100.267 193.068   4
  -1  -9  31 230.109 216.777   5
  -1   9  31 347.971 258.972   5
  -1  -9  31 118.617 196.298   4
   1   9  31 123.330 176.222   4
  -1   9  31 112.162 191.672   3
   1   9  31 221.353 249.454   5
  -1   9  31-37.3935 194.723   2
   1  -9  33 2185.94 272.985   5
  -1   9  33 2175.17 233.883   4
  -1   9  33 2308.96 297.108   5
   1  -9  33 2284.96 249.166   4
  -1  -9  33 2436.19 281.384   5
   1   9  33 2297.99 218.588   4
   1  -9  35 2262.00 258.999   4
   1  -9  35 1932.89 265.742   5
  -1  -9  35 2049.72 258.324   4
  -1   9  35 2003.75 232.998   4
   1   9  35 2154.27 224.659   4
   1   9  35 2036.95 295.403   5
  -1  -9  35 2089.53 276.814   5
  -1   9  35 2430.96 312.543   5
   1  -9  37 2459.12 290.801   5
  -1  -9  37 2264.25 288.877   5
  -1   9  37 1788.43 300.800   5
   1   9  37 2373.94 239.447   4
  -1   9  37 2646.85 250.884   4
   1  -9  37 2597.24 278.207   4
   1   9  37 2274.97 308.121   5
   1  11  -1 1554.62 125.482   3
   1  11   1 1280.29 125.142   1
  -1  11  -1 1212.72 124.403   2
   1 -11   1 1447.06 87.6599   4
  -1  11   1 1563.49 119.960   2
   1 -11  -1 1456.69 59.3157   5
  -1  11  -1 1425.26 144.727   3
   1  11   1 1524.96 112.938   3
   1 -11  -1 1516.40 90.2305   4
   1  11  -1 1450.58 131.533   1
  -1  11   1 1456.33 127.782   3
   1 -11   1 1538.34 61.0092   5
   1 -11   3 8664.20 246.667   4
   1  11  -3 8461.57 294.200   3
   1  11  -3 8482.39 281.879   1
  -1  11  -3 8525.10 309.991   3
  -1 -11   3 8606.56 232.485   4
  -1  11   3 8157.23 261.998   2
  -1  11   3 7987.17 269.151   3
   1  11   3 8487.99 245.892   2
   1  11   3 9077.48 266.073   3
  -1 -11   3 8638.95 234.266   5
   1 -11   3 9104.20 233.147   5
   1  11  -5 28950.3 743.923   1
   1 -11   5 29444.0 710.711   4
   1  11  -5 29327.9 772.498   3
  -1  11   5 30036.3 734.194   3
  -1  11  -5 28173.7 744.335   1
   1  11   5 25986.8 677.974   5
   1  11   5 28170.4 699.402   2
  -1 -11   5 29894.6 702.790   4
  -1 -11   5 30041.0 707.752   5
  -1  11   5 28470.3 716.554   2
  -1  11  -5 27740.2 779.150   3
   1  11   5 28981.7 724.828   3
   1 -11   5 29732.7 703.246   5
   1 -11   7 97753.0 2305.54   5
  -1 -11   7 96693.7 2301.00   4
   1  11  -7 93430.0 2374.46   3
   1 -11   7 97136.9 2306.90   4
  -1 -11   7 98425.1 2311.39   5
   1  11   7 92778.2 2293.03   2
   1  11   7 97039.5 2288.08   5
   1  11   7 97318.1 2318.82   3
   1  11   9 12002.7 342.269   2
   1  11   9 12619.5 349.742   5
  -1 -11   9 13093.1 375.703   5
  -1 -11   9 12416.7 354.451   4
   1 -11   9 12469.4 358.098   4
  -1  11   9 12569.9 361.780   5
   1 -11   9 12801.2 366.040   5
   1  11  -9 11564.5 466.426   3
  -1  11  11 5712.49 222.803   2
   1  11  11 6020.62 221.176   5
   1 -11  11 5908.01 218.456   4
  -1  11  11 5872.26 231.077   3
   1  11  11 6299.95 231.153   3
   1  11 -11 6101.90 263.074   1
  -1  11 -11 6246.51 257.029   1
  -1  11  11 5875.08 239.054   5
  -1 -11  11 5863.38 221.365   4
  -1 -11  11 5951.85 241.228   5
   1 -11  11 5777.20 231.777   5
  -1  11 -11 5545.22 335.305   3
  -1  11  13 46618.9 1188.04   5
  -1  11  13 46113.9 1177.94   3
  -1 -11  13 45144.7 1171.67   4
   1  11  13 46459.7 1176.45   3
   1  11 -13 48064.2 1200.19   1
   1  11  13 46271.5 1178.57   5
  -1  11 -13 48936.0 1197.41   1
   1  11  13 46699.3 1153.71   2
   1 -11 -13 46134.6 1205.90   1
   1 -11  13 46169.3 1185.53   5
  -1 -11 -13 45314.3 1176.88   1
  -1  11  13 49028.5 1172.32   2
  -1  11  15 22466.7 625.659   3
   1  11 -15 23333.9 652.158   1
   1 -11  15 22934.2 640.657   5
  -1 -11  15 21494.8 623.572   4
  -1  11  15 22753.1 621.326   2
  -1  11 -15 23874.3 650.668   1
   1 -11 -15 22586.2 658.500   1
   1 -11  15 22840.3 626.378   4
  -1 -11 -15 23529.7 631.668   1
   1  11  15 23948.9 610.848   2
   1  11  15 21804.3 635.838   5
  -1 -11  15 23037.0 647.333   5
   1  11  15 22375.7 626.595   3
   1  11  17 17233.3 540.328   5
   1 -11  17 18711.2 535.030   4
  -1  11  17 18119.7 556.398   5
  -1  11 -17 18210.0 550.855   1
   1  11 -17 18333.2 552.397   1
   1  11  17 18503.5 505.749   2
   1 -11  17 18052.5 547.759   5
  -1  11  17 18399.2 517.163   2
  -1 -11  17 18591.6 555.871   5
   1  11  17 17619.3 522.232   3
  -1  11  17 17266.9 524.390   3
  -1  11  19 8892.23 303.146   2
   1  11  19 8296.72 285.675   2
  -1  11  19 8091.76 300.840   3
  -1 -11  19 8102.14 319.079   4
   1 -11  19 7949.60 335.851   5
   1  11  19 7963.83 300.935   3
   1  11  19 7510.41 323.871   5
   1 -11  19 7781.13 311.335   4
  -1  11  19 7681.73 341.746   5
   1  11 -19 7597.82 331.461   1
  -1  11 -19 7867.30 334.619   1
  -1 -11  19 7729.50 334.024   5
  -1  11  21 1151.40 169.744   3
  -1  11  21 1186.79 217.216   5
  -1  11 -21 990.731 206.522   1
   1 -11  21 1038.66 176.247   4
   1  11 -21 1149.85 207.457   1
  -1 -11  21 1125.35 205.257   5
  -1 -11  21 980.723 178.320   4
  -1  11  21 1192.50 166.752   2
   1 -11  21 1200.08 197.180   5
   1  11  21 1221.40 176.542   3
   1  11  21 1246.93 152.390   2
   1  11  21 1274.65 207.117   5
  -1  11  23 18532.1 566.695   3
   1  11  23 17854.1 608.446   5
  -1  11  23 19578.4 629.830   5
   1  11 -23 19229.7 606.800   1
  -1 -11  23 18745.1 581.546   4
  -1  11 -23 19055.9 593.311   1
   1  11  23 18665.9 539.747   2
   1  11  23 18599.3 564.181   3
  -1  11  23 18905.0 553.753   2
  -1 -11  23 18619.2 603.590   5
   1 -11  23 18013.1 570.937   4
   1 -11  23 18867.6 602.092   5
  -1  11 -25 14079.5 499.402   1
  -1  11  25 14627.9 537.004   5
   1  11  25 14436.8 452.051   2
  -1  11  25 14722.2 462.403   2
  -1  11  25 14169.7 476.961   3
  -1 -11  25 14254.5 514.481   5
  -1 -11  25 13806.4 488.182   4
   1 -11  25 14864.2 513.282   5
   1  11  25 13222.9 519.446   5
   1  11  25 15198.5 484.540   3
   1  11 -25 14325.6 516.677   1
   1 -11  25 14579.8 484.326   4
  -1 -11  27 6480.68 347.572   5
   1 -11  27 6383.84 336.980   5
   1  11  27 6648.30 288.289   2
  -1  11  27 6867.92 297.321   2
   1  11  27 6195.48 359.476   5
   1 -11  27 6339.36 319.568   4
   1  11 -27 6358.36 349.576   1
  -1  11 -27 5361.28 325.768   1
  -1  11  27 5904.41 298.063   3
  -1  11  27 6113.64 359.129   5
   1  11  27 6766.70 315.166   3
  -1 -11  27 6169.26 319.326   4
  -1  11  29 2091.20 275.540   5
   1  11  29 2104.45 275.023   5
   1 -11  29 1818.87 221.795   4
   1  11 -29 1921.55 263.282   1
  -1 -11  29 2257.73 236.191   4
  -1 -11  31 241.928 208.704   4
   1  11 -31 83.4358 239.264   1
   1 -11  31-215.787 205.227   4
   1  11  31-89.4375 262.916   5
  -1  11  31 342.911 205.809   3
  -1  11  31 335.191 255.861   5
  -1 -11  31 44.1290 232.872   5
   1 -11  31 112.213 220.661   5
  -1  11  31-5.96885 189.353   2
  -1  11  33 1212.21 269.436   5
  -1  11  33 1312.41 229.185   3
   1 -11  33 1391.04 247.150   5
   1  11  33 1453.54 210.270   4
   1 -11  33 1410.84 235.313   4
  -1 -11  33 1600.12 261.403   5
  -1  11  33 1660.37 220.417   2
  -1  11  35 2214.64 307.427   5
   1 -11  35 3172.84 286.086   5
   1  11  35 2847.08 235.585   4
   1  11  35 2676.42 301.384   5
   1 -11  35 2992.49 270.079   4
  -1  11  35 3342.61 253.572   4
  -1 -11  35 2748.31 286.140   5
   1 -11  37 1867.66 255.610   4
   1  11  37 1444.22 285.359   5
  -1  11  37 2036.96 236.638   4
   1 -11  37 2022.53 269.638   5
   1  11  37 1643.33 226.282   4
  -1 -11  37 1954.08 278.706   5
  -1  11  37 1777.55 291.549   5
   1  13  -1 8462.09 284.888   3
   1 -13   1 8339.61 248.461   4
   1 -13  -1 9076.35 255.078   4
   1  13   1 8756.59 291.544   1
   1  13   1 8578.52 273.820   3
   1 -13   1 8523.79 216.918   5
   1 -13  -1 7969.68 216.812   5
   1 -13   3 17484.6 446.045   5
  -1 -13   3 18615.5 454.102   4
   1  13   3 17423.6 467.563   2
   1  13   3 17803.0 485.777   3
   1 -13   3 18564.2 468.368   4
   1  13  -3 18188.2 515.652   3
  -1 -13   3 17465.3 444.503   5
   1 -13   5 99402.2 2391.80   4
   1  13   5 98391.4 2384.39   2
  -1  13  -5 104995. 2433.74   1
  -1 -13   5 99865.7 2382.23   4
  -1 -13   5 101036. 2382.35   5
   1  13  -5 100865. 2448.52   3
   1 -13   5 99066.7 2379.09   5
   1 -13   7 41851.9 1012.83   5
  -1 -13   7 41484.2 1016.84   5
   1 -13   7 41716.3 1019.40   4
  -1 -13   7 41102.1 1010.29   4
   1  13  -7 42461.3 1096.66   3
  -1  13   7 42554.6 1025.87   2
  -1  13   7 41836.8 1037.91   3
  -1  13  -7 43604.6 1108.22   3
   1  13  -7 43026.9 1059.53   1
   1  13   7 37809.1 987.125   5
  -1  13  -7 43572.7 1058.47   1
   1  13   9 3005.81 165.800   3
   1  13  -9 3300.29 200.718   1
  -1  13   9 3498.67 174.747   3
  -1 -13   9 3022.37 164.545   5
   1 -13   9 3014.77 146.924   4
   1 -13   9 2809.95 149.417   5
  -1  13  -9 2931.66 277.368   3
  -1 -13   9 2796.72 140.852   4
  -1  13  -9 3181.72 196.730   1
   1  13   9 2888.62 132.125   5
  -1  13   9 2931.57 160.551   2
  -1  13   9 2937.67 156.875   5
   1  13  11 9.79114 99.4494   2
   1  13  11 177.395 124.606   3
  -1  13  11 109.220 119.476   3
  -1 -13  11-25.2533 99.4370   4
   1 -13  11 120.079 101.446   4
   1  13 -11 184.013 155.298   1
  -1  13  11-19.5467 122.271   2
   1  13 -11-45.8383 239.594   3
   1  13  11 25.2222 102.604   5
  -1  13 -11 68.8599 144.184   1
  -1 -13  11 116.813 128.397   5
  -1  13  11 165.479 128.716   5
  -1  13 -11-23.3533 235.992   3
   1  13  13 57714.8 1449.33   5
   1  13  13 58495.9 1458.08   3
  -1 -13  13 57309.6 1448.72   4
  -1  13  13 56378.5 1461.34   5
  -1  13  13 58581.4 1460.83   3
   1  13  13 58327.5 1433.41   2
  -1  13  13 57913.7 1446.68   2
   1  13 -13 60605.2 1482.18   1
  -1  13 -13 64398.6 1490.25   1
   1 -13  13 57637.7 1458.07   5
   1  13 -15 64617.7 1624.14   1
  -1 -13  15 68385.0 1623.60   5
  -1  13 -15 68142.4 1626.44   1
   1 -13  15 64696.9 1610.79   5
   1  13  15 63103.7 1597.79   3
   1  13  15 60780.1 1599.30   5
   1  13  15 63102.6 1575.81   2
  -1  13  15 64509.6 1603.68   3
  -1  13  15 64590.8 1588.37   2
  -1 -13  15 63484.6 1598.46   4
   1 -13  15 63496.0 1598.86   4
  -1 -13 -15 65285.6 1611.72   1
   1  13  17 18504.6 495.764   2
  -1  13  17 17267.0 514.555   3
   1  13 -17 17315.5 540.055   1
   1 -13  17 18402.2 537.522   5
   1 -13  17 16665.8 516.208   4
  -1 -13  17 17897.9 540.522   5
  -1  13  17 18594.6 509.895   2
  -1  13 -17 17814.5 547.272   1
   1  13  17 16868.5 510.393   3
  -1  13  19 8007.03 288.262   2
  -1  13 -19 7165.64 324.284   1
  -1  13  19 7371.76 298.213   3
   1  13  19 6804.17 312.322   5
   1  13  19 7546.07 294.244   3
   1 -13  19 7620.17 323.043   5
  -1 -13  19 7353.10 302.622   4
   1 -13  19 7571.26 307.224   4
   1  13 -19 7169.10 329.514   1
   1  13  19 7035.49 276.531   2
  -1 -13  19 7337.82 326.843   5
   1 -13 -19 7944.41 356.412   1
  -1  13  19 6837.23 323.677   5
  -1 -13  21 2069.73 203.571   4
  -1  13  21 2693.16 240.197   5
  -1  13  21 2457.94 198.579   2
   1 -13  21 2041.77 199.441   4
  -1 -13  21 2209.21 232.433   5
   1  13  21 2197.32 178.390   2
   1 -13  21 2646.81 230.399   5
   1  13  21 2053.01 192.078   3
   1  13  21 2346.38 221.252   5
   1  13 -21 1944.60 228.463   1
  -1  13  21 2121.89 196.601   3
  -1  13 -21 2439.00 239.787   1
  -1  13  23 5312.78 320.223   5
  -1  13 -23 6382.89 324.354   1
   1  13  23 5864.25 282.287   3
   1  13  23 5090.75 302.011   5
  -1 -13  23 6356.13 323.005   5
  -1  13  23 6729.67 278.477   2
   1  13 -23 6154.83 325.703   1
   1 -13  23 5878.86 288.823   4
   1 -13  23 6322.30 320.608   5
  -1 -13  23 5583.81 294.949   4
   1  13  23 6131.72 256.834   2
  -1  13  23 5732.65 280.147   3
  -1 -13  25 5472.40 321.639   5
  -1  13 -25 6067.82 328.306   1
  -1  13  25 5837.34 266.438   2
   1 -13  25 5625.91 295.651   4
   1  13  25 4869.51 306.330   5
  -1 -13  25 5174.85 293.783   4
   1  13  25 5858.86 285.072   3
   1  13 -25 5249.33 320.245   1
   1 -13  25 5448.80 315.557   5
  -1  13  25 5086.15 275.149   3
   1  13  25 5452.68 253.975   2
  -1  13  25 5359.98 319.713   5
  -1  13 -27 6079.43 336.345   1
  -1  13  27 5681.51 343.701   5
  -1 -13  27 6395.49 347.973   5
   1  13  27 6095.69 276.455   2
   1 -13  27 5563.70 305.535   4
   1  13 -27 5885.12 339.102   1
   1  13  27 5850.90 300.487   3
   1 -13  27 6026.61 328.558   5
   1  13  27 4960.35 321.641   5
  -1  13  29 2245.19 274.906   5
  -1  13  29 2695.19 223.186   2
   1  13  29 2421.85 235.978   3
  -1  13  29 2222.39 232.717   3
   1 -13  29 2050.12 233.312   4
   1  13  29 2465.44 207.803   2
  -1  13 -29 2259.28 272.314   1
   1  13 -29 1966.22 278.524   1
   1 -13  31 220.169 205.697   4
  -1  13  31-98.8142 178.290   2
  -1  13  31 176.813 228.190   5
   1  13  31 28.5391 197.752   3
   1  13  31-167.614 185.557   2
  -1 -13  31-53.5844 232.400   5
  -1  13  31 113.075 194.545   3
   1 -13  31-182.233 226.291   5
  -1  13  33 2331.04 232.529   2
  -1  13  33 2100.97 245.914   3
  -1 -13  33 2227.78 284.601   5
   1 -13  35 3079.83 289.442   5
  -1  13  35 2825.07 255.850   2
  -1 -13  35 2676.96 289.361   5
   1  13  35 2581.86 233.854   4
  -1  13  35 2337.32 257.044   3
   1 -13  37 2419.85 287.146   5
  -1 -13  37 2231.10 294.327   5
  -1  13  37 2115.31 239.907   4
   1  13  37 1878.50 242.559   4
  -1  15  -1 3009.12 196.402   3
   1 -15   1 2975.54 96.0631   5
  -1  15   1 3333.67 183.828   3
   1 -15   1 3155.89 141.528   4
   1  15  -1 3137.43 194.118   1
  -1  15   1 3298.97 174.564   2
  -1  15  -1 3319.41 180.062   2
   1  15  -3 43645.9 1068.16   1
   1 -15   3 42291.6 999.632   5
  -1  15  -3 44514.4 1059.56   2
  -1  15   3 39936.8 1053.94   3
   1 -15   3 43226.4 1028.66   4
  -1 -15   3 40648.7 1010.40   4
  -1  15   3 43240.6 1042.30   2
  -1 -15   3 38920.1 994.117   5
  -1  15  -3 44796.7 1091.91   3
  -1  15  -5 44564.1 1155.25   3
   1  15  -5 45589.8 1124.53   1
  -1 -15   5 41590.6 1068.32   4
  -1 -15   5 43065.3 1062.91   5
   1  15   5 44810.7 1102.87   3
  -1  15   5 45521.3 1109.29   3
   1 -15   5 45116.7 1064.70   5
   1 -15   5 41920.0 1080.14   4
  -1  15   5 44803.6 1093.87   2
   1  15   7 10655.1 328.290   3
  -1  15  -7 10719.8 355.565   1
  -1  15   7 10591.4 317.433   2
   1 -15   7 9787.64 290.914   5
   1  15  -7 10721.8 355.447   1
   1  15   7 10018.6 297.139   2
   1 -15   7 9781.07 301.836   4
  -1  15  -7 10218.9 397.935   3
  -1 -15   7 10080.4 294.745   4
  -1  15   7 9873.83 329.563   3
  -1 -15   7 10375.2 299.191   5
   1 -15   9 3802.91 165.491   5
   1 -15   9 3641.81 168.163   4
  -1  15   9 3605.95 212.234   3
  -1 -15   9 3840.69 161.204   4
   1  15   9 4023.46 191.594   3
   1  15   9 4029.32 165.403   2
   1  15  -9 4195.45 282.869   3
  -1  15   9 4149.13 193.975   5
  -1 -15   9 3864.00 176.206   5
  -1  15   9 3836.51 199.976   2
   1  15  -9 3868.71 220.247   1
  -1  15  -9 4127.37 223.213   1
   1  15  11 1898.11 131.944   2
  -1 -15  11 2194.78 136.774   4
   1  15  11 2123.85 162.439   3
  -1  15  11 1935.19 152.111   5
   1  15 -11 2010.55 188.007   1
   1  15 -11 2171.11 272.581   3
   1 -15  11 2138.87 137.912   4
  -1 -15  11 1976.93 153.968   5
  -1  15  11 1907.54 156.605   3
  -1  15  11 2046.64 161.286   2
  -1  15 -11 2140.35 189.541   1
  -1  15  13 14485.1 426.545   2
  -1  15  13 12547.5 425.142   5
   1  15  13 15120.0 441.584   3
   1  15 -13 14563.4 465.407   1
   1  15 -13 14444.6 560.426   3
  -1  15  13 14596.0 440.074   3
  -1  15 -13 14680.9 465.513   1
   1  15  13 14892.5 412.205   2
  -1 -15  13 13848.9 437.666   5
  -1 -15  13 14466.3 430.344   4
   1 -15  13 14725.7 436.071   5
  -1  15 -15 43416.0 1112.34   1
   1 -15  15 40215.6 1078.05   4
  -1  15  15 42819.8 1075.11   2
   1 -15  15 41820.6 1087.30   5
   1 -15 -15 41044.3 1123.20   1
   1  15 -15 42619.8 1212.39   3
  -1 -15  15 42144.1 1093.92   5
   1  15  15 42890.6 1056.14   2
  -1  15  15 40992.9 1085.22   3
   1  15 -15 42224.7 1114.76   1
   1  15  15 41263.8 1081.38   3
  -1 -15  17 59776.9 1504.14   5
   1 -15  17 55311.5 1477.44   4
   1 -15 -17 60133.6 1531.48   1
   1 -15  17 57314.9 1492.51   5
   1  15 -17 56833.0 1597.18   3
   1  15  17 64002.2 1463.62   2
   1  15 -17 61237.7 1526.88   1
  -1  15 -17 59812.1 1514.96   1
  -1  15  17 58685.7 1469.04   2
   1  15  17 56024.5 1482.25   3
  -1  15  17 57979.6 1481.98   3
  -1  15 -17 55858.8 1604.85   3
   1  15  19 9477.66 347.537   3
  -1 -15  19 8984.22 372.240   5
   1  15 -19 10001.4 401.894   1
   1 -15  19 8981.36 356.468   4
   1 -15  19 9397.60 369.386   5
   1  15  19 10182.7 329.556   2
  -1  15  19 10226.5 346.771   2
  -1  15  19 9415.95 350.480   3
  -1  15 -19 9477.77 392.434   1
   1  15  21 121.083 158.607   3
  -1 -15  21 87.7936 187.230   5
   1  15 -21 326.758 208.179   1
   1  15  21 307.170 153.825   2
  -1  15 -21 377.479 209.596   1
  -1  15  21 66.8732 157.539   3
  -1  15  21 202.058 154.140   2
   1 -15  21 17.6989 164.179   4
   1 -15  21 242.739 183.005   5
  -1  15 -23 5068.03 303.470   1
   1 -15  23 5000.93 271.849   4
   1  15  23 5316.61 243.097   2
  -1 -15  23 5080.30 301.407   5
  -1  15  23 4569.52 263.289   3
  -1  15  23 5099.26 253.135   2
   1 -15  23 4701.51 291.619   5
   1  15  23 4353.69 258.610   3
   1  15 -23 5042.20 308.191   1
   1  15  25 6932.63 286.772   2
  -1  15 -25 6365.05 348.101   1
   1 -15  25 6784.37 343.217   5
   1  15 -25 6967.89 372.680   1
   1 -15  25 6315.82 316.209   4
  -1 -15  25 6630.53 348.899   5
   1  15  25 6668.78 309.947   3
  -1  15  25 6288.24 302.973   3
  -1  15  25 6888.48 292.527   2
  -1 -15  27 7111.27 368.891   5
  -1  15 -27 7067.68 368.276   1
   1  15 -27 7076.48 380.228   1
   1 -15  27 6557.39 348.734   5
  -1  15  29 622.164 206.792   3
   1  15  29 878.149 177.188   2
   1  15  29 776.177 203.603   3
  -1  15 -29 597.267 257.192   1
  -1  15  29 304.804 200.052   2
  -1  15  31-180.143 177.974   2
   1  15  31 174.263 172.342   2
   1  15  31 121.351 197.729   3
  -1  15  31-93.8582 197.876   3
   1 -15  31 262.054 226.194   5
  -1 -15  31 45.1643 234.564   5
   1  15 -31-44.5280 252.708   1
   1 -15  33 1238.12 245.257   5
   1  15  33 774.081 188.823   2
  -1  15  33 967.822 202.923   2
   1  15 -33 711.331 265.465   1
   1  15  33 920.960 218.694   3
  -1  15  33 674.433 209.169   3
  -1 -15  33 988.162 252.445   5
   1 -15  35 3016.85 301.188   5
  -1  15  35 3100.02 256.235   2
  -1 -15  35 3594.71 314.935   5
  -1  15  35 3400.53 285.055   3
  -1  17   1 3854.07 192.054   2
   1  17  -1 3680.58 217.544   1
  -1  17  -1 3677.16 193.931   2
   1  17   1 3890.53 178.853   2
  -1  17  -1 3641.38 216.941   3
  -1  17   1 3575.57 200.782   3
   1  17   1 3453.28 186.373   3
   1  17  -1 4068.53 211.304   3
   1 -17   3 38542.8 945.000   5
  -1  17   3 39110.9 993.392   2
  -1  17   3 39943.1 1012.88   3
   1  17   3 40278.1 983.585   2
  -1  17  -3 39598.4 1046.94   3
   1  17   3 37428.6 998.898   3
   1  17  -3 41001.2 1029.72   1
  -1  17  -3 39993.5 1009.48   2
   1 -17   5 21628.8 555.591   5
   1  17   5 22140.1 604.962   3
   1  17  -5 22966.0 655.604   3
  -1  17  -5 22603.7 663.924   3
  -1  17   5 21579.8 608.774   3
   1  17   5 22400.5 583.299   2
   1  17  -5 21634.3 630.000   1
   1 -17   5 22075.0 583.905   4
  -1  17  -5 22777.0 620.440   2
  -1  17   5 22427.3 595.196   2
   1  17   7 15664.5 426.100   2
  -1  17  -7 16146.0 531.433   3
  -1 -17   7 14915.8 413.012   5
  -1  17   7 15120.6 455.498   3
   1  17   7 15846.8 454.578   3
   1 -17   7 15191.3 410.951   5
  -1  17  -7 15343.2 482.009   1
  -1  17   7 16169.1 446.108   2
   1 -17   7 14240.4 424.662   4
   1  17  -7 16244.5 480.591   1
   1  17  -7 15218.4 518.338   3
   1  17  -9 428.078 211.774   3
   1 -17   9 281.243 96.3085   5
  -1  17  -9 76.6217 210.791   3
  -1  17   9 569.805 134.895   3
   1  17  -9 451.610 159.931   1
  -1 -17   9 270.921 104.657   5
   1  17   9 263.069 107.671   2
  -1  17   9 230.465 119.256   2
   1  17   9 524.954 130.449   3
  -1  17  -9 171.592 166.539   1
   1 -17   9 264.477 100.188   4
  -1  17  11 1321.20 142.851   2
   1  17  11 1321.68 148.990   3
   1  17 -11 1352.46 251.658   3
  -1  17  11 1244.63 153.221   3
   1  17 -11 1477.87 190.417   1
   1  17  11 1468.07 131.589   2
   1 -17  11 1574.58 135.686   4
  -1  17  13 3922.14 191.511   2
   1 -17  13 3210.69 183.782   5
  -1 -17  13 3232.96 190.595   5
  -1  17  13 3669.21 201.231   3
   1  17  13 3257.11 198.538   3
   1  17 -13 3268.98 227.485   1
   1  17  13 3531.71 176.349   2
   1  17 -13 3713.01 337.676   3
  -1  17 -13 3290.85 234.861   1
   1  17  15 59011.2 1491.91   3
  -1 -17  15 59749.1 1496.01   5
   1  17  15 58674.2 1456.34   2
   1  17 -15 57725.8 1611.26   3
   1 -17  15 56773.0 1483.72   5
   1  17 -15 59873.5 1519.46   1
  -1  17 -15 62364.0 1523.69   1
  -1  17  15 58593.8 1491.76   3
  -1  17 -15 57668.9 1607.37   3
  -1  17  15 59389.4 1470.36   2
  -1  17  17 75924.5 1842.52   2
   1  17 -17 75891.4 2002.74   3
  -1 -17  17 72929.6 1871.34   5
  -1  17 -17 78650.3 1898.78   1
  -1  17  17 73625.3 1860.84   3
   1 -17 -17 74688.8 1914.18   1
   1  17 -17 73982.2 1887.92   1
   1  17  17 74111.1 1828.09   2
   1 -17  17 71732.3 1863.68   5
  -1  17 -17 76217.8 1999.95   3
   1  17  17 75683.5 1863.43   3
  -1  17  19 7415.01 307.520   3
   1  17  19 7021.09 305.108   3
   1  17 -19 7360.76 490.117   3
   1  17 -19 7567.78 352.373   1
  -1  17  19 7362.45 295.011   2
  -1  17 -19 7196.96 351.671   1
  -1 -17  19 7663.47 335.227   5
  -1  17 -19 7792.64 493.929   3
   1  17  19 7164.64 282.403   2
   1 -17  19 7075.88 320.293   5
   1  17 -21 1265.85 384.261   3
   1  17  21 1781.82 169.469   2
   1  17  21 1998.33 195.686   3
   1  17 -21 1795.66 248.809   1
  -1  17  21 1921.93 198.274   3
  -1  17  21 1832.47 192.467   2
  -1  17 -21 2048.98 402.642   3
  -1  17 -21 1886.44 246.992   1
   1 -17  21 1962.58 218.798   5
  -1 -17  21 1852.25 227.899   5
   1 -17  23 4326.27 277.063   5
   1  17 -23 4094.23 297.653   1
  -1 -17  23 4043.49 283.675   5
  -1  17  23 4540.42 241.858   2
   1  17  23 3934.80 250.104   3
  -1  17 -23 4558.13 306.629   1
   1  17  23 4658.60 241.669   2
  -1  17  23 3739.44 242.290   3
   1 -17  25 6872.00 343.839   5
  -1  17 -25 6298.65 360.070   1
  -1 -17  25 6794.94 350.540   5
   1  17 -25 6618.41 359.721   1
   1  17  25 6902.98 285.826   2
  -1  17  27 1941.56 210.261   3
   1  17  27 1937.59 195.053   2
  -1 -17  27 1692.90 255.059   5
  -1  17  27 2070.97 199.712   2
   1 -17  27 1809.32 246.663   5
  -1  17 -27 1669.64 269.066   1
   1  17  27 1447.59 207.972   3
  -1  17  29 766.719 204.683   3
  -1  17  29 919.034 187.952   2
   1  17  29 738.485 178.845   2
  -1 -17  29 1217.93 260.154   5
   1 -17  29 779.289 233.142   5
   1  17  29 713.352 205.408   3
   1  17 -29 886.196 265.687   1
  -1  17 -31 302.972 251.364   1
  -1 -17  31-299.522 235.363   5
   1  17  31-27.0937 172.297   2
   1  17 -31-27.0668 255.111   1
  -1  17  31-21.1627 198.396   3
  -1  17  31 159.675 183.859   2
   1 -17  31 17.9682 225.114   5
   1  17  31 50.5255 201.043   3
   1 -17  33 1151.91 253.311   5
  -1  17  33 898.983 225.404   3
  -1  17  33 869.677 204.064   2
   1  17 -33 925.354 275.182   1
   1  17  33 1316.81 204.892   2
   1  17  33 1333.37 223.291   3
  -1  17  35 7374.13 337.646   2
  -1  17  35 6957.09 358.838   3
   1  17  35 7174.95 334.840   2
  -1 -17  35 7216.80 401.475   5
   1  17  35 6894.73 359.293   3
   1 -17  35 7301.24 402.542   5
  -1  19  -1 7652.16 306.005   3
  -1  19  -1 7129.88 277.169   2
   1  19   1 6674.02 256.073   2
   1  19  -1 7370.75 288.669   3
   1  19   1 6905.93 274.525   3
  -1  19   1 7506.13 290.532   3
  -1  19   1 7150.45 271.675   2
  -1  19   3 21076.6 590.995   2
  -1  19  -3 22829.3 648.961   3
   1  19   3 21649.6 603.071   3
   1  19  -3 21547.5 630.533   3
  -1  19   3 22183.1 616.255   3
  -1  19  -3 21178.9 606.970   2
   1  19   3 21328.2 581.029   2
   1  19  -3 21684.9 626.249   1
  -1  19   5 30396.2 770.748   2
   1  19  -5 30555.1 832.571   3
  -1  19  -5 29485.3 834.759   3
  -1  19  -5 29179.8 791.299   2
  -1  19   5 29166.8 786.545   3
   1  19   5 28305.8 754.830   2
   1  19  -5 28860.9 805.164   1
   1  19   5 28882.3 781.343   3
   1  19   7 8690.74 320.667   3
   1  19   7 9361.44 297.544   2
  -1  19   7 9174.76 324.548   3
  -1  19  -7 9207.88 388.339   3
   1  19  -7 9949.58 395.642   3
   1  19  -7 10091.2 359.156   1
  -1  19   7 9015.88 309.791   2
   1  19  -9 2305.92 209.578   1
   1  19   9 2423.20 175.087   3
  -1  19  -9 2028.03 216.491   1
   1  19   9 2473.51 153.820   2
  -1  19   9 2483.39 168.321   2
   1  19  -9 2699.98 262.307   3
  -1  19   9 2396.06 175.878   3
  -1  19 -11-8.76279 242.426   3
  -1  19  11 179.643 135.152   3
  -1  19 -11 72.7840 181.870   1
   1  19 -11-130.451 179.758   1
   1  19  11-134.337 125.586   2
  -1  19  11 61.7207 130.139   2
   1  19  11 24.1442 142.018   3
   1  19 -11 358.028 242.745   3
   1  19  13 27599.2 718.501   2
   1  19  13 27497.5 751.814   3
  -1  19  13 26146.6 746.337   3
  -1  19 -13 27589.8 782.045   1
   1 -19  13 25288.7 720.654   5
   1  19 -13 27871.3 852.277   3
  -1  19  13 27371.1 728.138   2
  -1  19 -13 27103.9 852.244   3
   1  19 -13 28242.9 783.767   1
  -1 -19  15 38952.6 1072.77   5
   1  19  15 41483.2 1048.15   2
   1  19 -15 42189.2 1113.89   1
  -1  19  15 40411.1 1079.70   3
   1 -19  15 37955.1 1062.52   5
  -1  19  15 41499.2 1060.46   2
   1  19 -15 40470.3 1198.76   3
   1  19  15 41634.2 1083.26   3
  -1  19 -15 43363.1 1118.20   1
   1  19 -17 10348.0 410.965   1
  -1  19  17 10303.6 357.305   2
  -1 -19  17 9391.03 370.026   5
   1 -19  17 9075.31 356.043   5
  -1  19 -17 9750.10 522.445   3
  -1  19 -17 10906.2 418.362   1
   1  19 -17 9167.75 509.531   3
   1  19  17 10537.5 372.989   3
   1  19  17 9964.53 336.840   2
  -1  19  17 10199.6 366.937   3
   1  19  19 4814.29 233.361   2
   1 -19  19 4130.18 259.646   5
  -1  19 -19 5100.72 311.272   1
   1  19 -19 5341.18 446.927   3
  -1  19  19 4568.85 262.512   3
   1  19 -19 4969.14 303.358   1
  -1  19 -19 4799.25 437.608   3
  -1 -19  19 4661.76 274.191   5
   1  19  19 4854.19 257.280   3
  -1  19  19 5143.80 247.347   2
   1  19  21 305.093 169.660   3
   1 -19  21 218.100 185.641   5
   1  19  21 373.967 164.499   2
   1  19 -21 81.0689 368.954   3
  -1 -19  21 296.547 193.704   5
  -1  19 -21-26.2912 358.280   3
  -1  19 -21 172.902 229.382   1
  -1  19  21 357.673 172.226   3
   1  19 -21 341.682 223.511   1
  -1  19  21 108.700 164.418   2
   1  19 -23 3081.38 282.622   1
  -1  19 -23 3032.08 289.094   1
  -1  19 -23 152.185 419.315   3
   1 -19  23 3042.64 253.736   5
  -1 -19  23 3032.78 268.562   5
   1  19  23 2890.19 205.935   2
   1  19  23 3506.49 236.029   3
   1  19 -23 461.799 464.116   3
  -1  19  25 2605.00 205.926   2
  -1  19  25 2264.03 208.888   3
  -1 -19  25 2182.30 252.886   5
   1 -19  25 2249.83 254.184   5
   1  19  27 3564.37 222.907   2
   1  19 -27 3389.39 300.363   1
   1  19  27 2963.67 244.502   3
  -1  19  27 3029.06 239.024   3
  -1  19  27 3369.63 228.639   2
  -1 -19  29 883.357 247.550   5
  -1  19 -29 524.058 413.415   3
  -1  19  29 746.984 190.451   2
   1  19  29 749.733 201.409   3
  -1  19  29 733.334 197.968   3
   1  19 -29 673.737 429.087   3
   1  19  29 990.075 177.030   2
   1  19 -29 334.340 254.427   1
  -1  19 -29 749.234 263.123   1
   1 -19  29 1137.34 245.199   5
   1  19  31-231.829 204.608   3
  -1  19 -31-77.0623 402.753   3
  -1  19  31 101.816 193.041   2
   1  19 -31-157.135 268.548   1
  -1  19 -31 213.352 259.004   1
  -1 -19  31-83.0667 234.736   5
   1 -19  31-35.9377 222.388   5
   1  19  31 48.3492 175.559   2
  -1  19  31 502.864 215.487   3
   1  19  33 2970.66 275.957   3
  -1  19  33 2884.09 270.704   3
  -1  19  33 2892.97 247.482   2
   1  19 -33 3130.96 329.012   1
  -1 -19  33 3517.61 315.982   5
   1 -19  33 3307.89 312.996   5
   1  19  33 3178.96 239.843   2
  -1  19 -33 2834.30 467.679   3
  -1  21  -1 2012.11 179.256   2
  -1  21  -1 2245.51 208.708   3
   1  21  -1 1977.58 172.097   2
   1  21   1 2473.69 190.425   3
   1  21  -1 2239.75 195.379   3
  -1  21   1 1789.32 171.712   2
   1  21   1 2237.09 172.507   2
  -1  21   1 2265.29 194.033   3
   1  21  -3 13707.6 454.387   1
  -1  21  -3 12846.5 428.826   2
  -1  21  -3 13216.2 465.328   3
   1  21   3 13335.9 404.546   2
  -1  21   3 13262.8 432.753   3
   1  21   3 13601.3 426.539   3
  -1  21   3 12879.5 410.801   2
  -1  21   5 12432.7 403.758   2
   1  21   5 13337.3 422.192   3
  -1  21   5 13481.4 426.340   3
   1  21  -5 13524.6 465.499   3
   1  21  -5 12278.3 439.924   1
  -1  21  -5 12748.1 429.428   2
   1  21   5 13257.7 394.602   2
  -1  21  -5 14048.4 484.283   3
   1  21   7 13339.3 436.254   3
  -1  21  -7 13900.7 456.538   2
   1  21   7 13734.7 410.811   2
   1  21  -7 14114.6 468.800   1
   1  21  -7 14697.4 510.857   3
  -1  21  -7 14331.5 513.670   3
  -1  21   7 13448.1 439.013   3
  -1  21   7 14120.8 426.184   2
   1  21   9 1214.54 170.390   3
  -1  21  -9 1256.46 253.672   3
  -1  21   9 1233.30 164.987   3
   1  21  -9 1645.33 258.158   3
  -1  21   9 1269.90 157.560   2
   1  21  -9 1585.32 213.755   1
   1  21   9 1303.45 152.640   2
   1  21  11 5012.68 227.241   2
  -1  21 -11 4807.66 290.008   1
   1  21 -11 5040.16 347.206   3
   1  21  11 4653.02 250.170   3
  -1  21 -11 4931.33 344.273   3
  -1  21  11 4885.88 230.058   2
  -1  21  11 4859.01 244.799   3
   1  21 -11 4547.93 282.042   1
   1  21 -13 11207.5 500.091   3
  -1  21 -13 11353.6 517.113   3
   1  21 -13 11555.9 438.563   1
  -1  21  13 11367.1 383.265   2
   1  21  13 12084.6 373.064   2
  -1  21 -13 11747.5 442.252   1
   1  21  13 11970.7 406.542   3
  -1  21  13 11345.3 394.083   3
   1  21  15 8631.49 302.089   2
  -1  21  15 8170.52 310.805   2
  -1  21 -15 7520.90 445.672   3
   1  21  15 8620.96 337.925   3
  -1  21 -15 8693.99 379.256   1
   1  21 -15 7957.17 369.276   1
   1  21 -15 8321.33 448.425   3
  -1  21  15 8122.65 329.140   3
  -1  21  17 6474.23 298.281   3
  -1  21  17 7018.70 284.721   2
   1  21 -17 7100.72 346.660   1
   1  21  17 6761.90 271.484   2
  -1  21 -17 6172.90 339.088   1
   1  21 -17 6215.36 432.797   3
   1  21  17 7132.03 310.738   3
   1  21 -19 1987.51 256.117   1
  -1  21  19 2286.92 214.102   3
  -1  21  19 1935.23 193.461   2
  -1  21 -19 87.6944 372.713   3
   1  21  19 2086.80 182.006   2
   1  21 -19 463.713 375.844   3
  -1  21 -19 2108.89 255.153   1
   1  21  19 2397.06 217.843   3
   1  21 -21 254.241 369.505   3
   1  21  21 129.058 160.008   2
   1  21  21-112.558 179.316   3
   1  21 -23 129.725 405.958   3
  -1  21  23 1658.45 202.947   3
   1  21  25 5277.21 257.735   2
  -1  21 -25 4727.09 339.767   1
  -1  21  25 5684.36 288.286   3
   1  21  25 5305.42 280.562   3
   1  21 -25 5022.08 338.068   1
  -1  21  25 5186.31 259.939   2
   1  21  27 2228.52 199.811   2
  -1  21 -27 1987.77 287.846   1
   1  21 -27 2100.26 287.844   1
  -1  21 -27 1724.54 459.943   3
   1  21  27 2270.25 230.166   3
  -1  21  27 1842.55 214.905   3
  -1  21  27 2046.41 207.811   2
   1  21 -29 100.985 429.307   3
  -1  21 -29 1132.25 432.378   3
   1  21 -29 605.623 265.448   1
   1 -21  29 883.569 233.378   5
  -1  21 -29 418.867 263.721   1
  -1  21  29 1009.87 205.508   2
   1  21  29 833.773 184.758   2
   1  21  29 684.282 202.212   3
  -1  21  29 305.492 214.872   3
   1 -21  31 193.334 229.358   5
   1  21  31 226.096 211.339   3
  -1  21 -31 213.498 446.984   3
  -1  21 -31 160.386 273.360   1
   1  21 -31 420.140 473.089   3
   1  21  31 317.554 180.664   2
  -1  21  31-21.6391 214.487   3
  -1  21  31 103.831 205.063   2
   1  21 -31 95.0657 270.899   1
   1  23   1 1547.48 173.777   2
  -1  23  -1 1161.84 181.390   2
  -1  23  -1 1317.10 204.842   3
  -1  23   1 1621.27 198.089   3
   1  23   1 1783.85 192.491   3
   1  23  -1 1431.27 178.768   2
   1  23  -1 1622.68 195.663   3
  -1  23   1 1291.78 174.324   2
   1  23  -3 8686.54 367.406   3
  -1  23   3 8400.64 318.028   2
   1  23   3 8622.37 336.784   3
  -1  23   3 8640.90 340.273   3
  -1  23  -3 8604.21 335.147   2
   1  23  -3 8753.49 329.733   2
   1  23   3 8510.15 312.973   2
  -1  23  -3 9766.33 387.135   3
  -1  23  -5 14329.3 471.395   2
   1  23   5 14377.4 465.233   3
   1  23  -5 14253.3 506.475   3
   1  23  -5 14453.7 492.881   1
  -1  23  -5 15050.0 529.600   3
   1  23   5 14451.4 436.370   2
  -1  23   5 14557.5 449.880   2
  -1  23   5 14632.5 471.817   3
   1  23   7 4723.39 254.270   3
  -1  23   7 5065.07 244.970   2
   1  23  -7 5711.48 297.141   1
  -1  23  -7 5197.82 327.951   3
  -1  23   7 5138.12 256.098   3
   1  23  -7 5260.07 324.166   3
   1  23   7 5445.31 239.151   2
  -1  23  -7 5288.60 280.293   2
   1  23   9 3747.82 231.556   3
  -1  23   9 3095.92 216.931   3
  -1  23   9 3301.53 209.487   2
  -1  23  -9 3369.18 252.813   2
   1  23  -9 3443.60 261.680   1
   1  23  -9 3088.89 291.442   3
   1  23   9 3641.52 205.146   2
  -1  23  -9 3168.07 303.381   3
   1  23  11 964.700 174.933   3
  -1  23  11 927.911 167.222   2
  -1  23 -11 737.481 274.442   3
   1  23 -11 419.646 208.602   1
   1  23  11 724.912 158.107   2
   1  23 -11 971.530 256.237   3
  -1  23  11 930.808 176.082   3
  -1  23 -13 2289.89 258.413   1
   1  23  13 2913.21 222.520   3
  -1  23  13 2640.71 204.921   3
  -1  23  13 2603.31 203.376   2
   1  23 -13 2512.57 312.105   3
   1  23 -13 2740.80 250.479   1
   1  23  13 2567.56 184.365   2
   1  23 -15 7604.87 428.381   3
  -1  23 -15 7707.10 370.912   1
   1  23  15 7416.79 292.126   2
   1  23 -15 7337.87 357.629   1
  -1  23  15 7664.27 307.311   2
  -1  23  15 7492.89 323.315   3
   1  23  15 7377.15 325.020   3
   1  23  17 4359.15 265.727   3
  -1  23 -17 5199.46 319.050   1
  -1  23  17 4746.00 275.616   3
   1  23 -17 4432.72 301.914   1
  -1  23  17 4576.27 246.678   2
   1  23  17 4746.39 236.312   2
   1  23  19 1260.74 167.948   2
   1  23  19 1151.17 193.786   3
   1  23 -19 1207.06 325.236   3
   1  23 -21-65.4567 334.926   3
   1  23 -21 214.731 226.120   1
  -1  23  21 115.439 170.879   3
  -1  23 -21 340.611 238.554   1
  -1  23  21 251.230 165.715   2
  -1  23  23 2450.46 222.069   3
   1  23 -23 2370.30 275.011   1
  -1  23 -23 2532.25 283.209   1
   1  23  23 3045.67 212.711   2
  -1  23  23 2674.81 213.272   2
   1  23  23 2632.98 231.495   3
   1  23  25 2423.48 236.271   3
   1  23  25 2580.65 214.261   2
  -1  23  25 2450.37 231.811   3
   1  23 -25 2527.89 285.896   1
  -1  23  25 2742.51 216.775   2
  -1  23 -25 2178.20 289.581   1
  -1  23  27 3495.88 262.747   3
  -1  23 -27 3410.04 466.418   3
   1  23  27 3727.87 262.825   3
  -1  23  27 3633.99 247.449   2
   1  23 -27 3452.99 317.141   1
   1  23  27 4164.93 240.181   2
  -1  23 -27 3779.66 331.450   1
   1  23 -29 2880.96 502.108   3
   1  23  29 2559.55 255.086   3
   1  23  29 2607.54 219.625   2
  -1  23  29 2580.28 257.133   3
  -1  23  29 2656.67 240.999   2
   1  23 -29 2748.21 323.114   1
  -1  23 -29 2640.20 321.615   1
   1  25  -1 1448.15 200.532   3
   1  25  -1 1171.69 189.169   2
  -1  25  -1 909.629 190.822   2
  -1  25   1 1141.66 184.196   2
  -1  25   1 1212.87 206.091   3
   1  25   1 862.037 173.458   2
  -1  25  -1 1164.34 211.461   3
   1  25   1 1169.34 189.756   3
  -1  25   3 4934.39 254.020   2
   1  25   3 5146.07 265.970   3
   1  25  -3 5042.82 290.313   3
  -1  25   3 4794.70 266.538   3
   1  25  -3 4569.80 257.836   2
  -1  25  -3 5561.30 318.644   3
   1  25   3 4601.85 246.103   2
  -1  25  -3 4393.09 259.281   2
   1  25   5 9876.15 354.833   2
   1  25   5 10478.2 393.859   3
   1  25  -5 10440.0 425.714   3
  -1  25   5 10363.5 391.145   3
  -1  25  -5 10673.3 436.949   3
  -1  25   5 10483.1 363.961   2
  -1  25  -5 10162.8 384.539   2
   1  25  -5 9558.94 377.890   2
   1  25   7 19888.7 564.445   2
   1  25  -7 20004.5 625.146   1
   1  25   7 18273.1 591.731   3
  -1  25   7 18128.6 584.944   3
   1  25  -7 18460.6 640.292   3
  -1  25  -7 19642.1 598.826   2
  -1  25   7 19995.1 571.009   2
  -1  25  -7 21216.6 669.769   3
   1  25   9 1978.13 189.740   2
   1  25   9 1956.54 202.031   3
   1  25  -9 2236.39 275.576   3
   1  25  -9 2682.68 256.347   1
  -1  25  -9 2414.50 293.867   3
  -1  25  -9 2127.07 234.238   2
  -1  25   9 1962.26 191.769   2
  -1  25   9 1757.25 193.434   3
   1  25  11 195.526 165.745   3
  -1  25  11 108.067 166.824   3
  -1  25  11-76.4334 159.277   2
  -1  25 -11 178.689 213.860   2
   1  25 -11 266.880 219.008   1
   1  25 -11-74.1240 246.956   3
   1  25  11-16.7806 150.787   2
  -1  25 -11 116.360 276.291   3
  -1  25  13 4880.20 272.168   3
   1  25  13 5748.98 252.883   2
   1  25 -13 5559.97 323.365   1
  -1  25  13 5740.01 268.784   2
   1  25 -13 5537.96 373.377   3
   1  25  13 5655.24 289.686   3
  -1  25 -13 5496.28 411.798   3
   1  25  15 5246.62 275.380   3
   1  25  15 4962.69 241.684   2
  -1  25  15 4506.39 272.069   3
   1  25 -15 4550.15 366.431   3
  -1  25  15 4762.36 256.647   2
   1  25 -17 2102.99 255.815   1
   1  25  17 2261.22 187.762   2
   1  25 -17 2501.26 324.172   3
   1  25 -19 82.8669 308.142   3
  -1  25  19 279.157 179.639   3
  -1  25 -19 8.18751 234.078   1
   1  25 -19 685.138 235.822   1
  -1  25  19 361.998 176.990   2
   1  25  21 233.505 181.141   3
   1  25  21 50.9468 155.437   2
  -1  25  21 178.697 180.045   3
  -1  25 -21 13.0230 326.828   3
  -1  25 -21-109.181 234.380   1
  -1  25  21 279.196 163.026   2
   1  25 -21 221.684 232.321   1
  -1  25 -23 149.172 359.863   3
  -1  25 -23 617.180 265.636   1
   1  25 -23 93.4181 354.630   3
   1  25 -23 744.337 249.147   1
  -1  25  23 824.167 179.916   2
   1  25  23 658.126 177.130   2
  -1  25  23 926.211 191.244   3
   1  25  23 608.831 200.182   3
   1  25 -25 4706.19 363.201   1
   1  25  25 4943.25 292.524   3
   1  25 -25 3374.41 517.935   3
   1  25  25 4614.17 255.109   2
  -1  25 -25 5531.38 358.595   1
  -1  25  25 4374.55 282.376   3
  -1  25 -25 4311.02 484.517   3
  -1  25  25 5376.79 266.904   2
  -1  25 -27 8037.32 443.559   1
  -1  25 -27 7670.22 571.469   3
   1  25 -27 9325.11 447.586   1
   1  25  27 9017.58 347.765   2
  -1  25  27 8772.13 348.525   2
  -1  25  27 8550.63 372.922   3
   1  25  27 8806.43 385.434   3
   1  25 -27 7041.71 575.426   3
  -1  27   1 378.426 169.804   2
   1  27  -1 403.689 195.215   3
   1  27   1 163.059 165.285   2
   1  27  -1 216.522 177.904   2
  -1  27   1 474.208 201.351   3
  -1  27  -1 564.501 207.910   3
   1  27   1 39.4112 179.599   3
  -1  27  -1 352.702 183.847   2
   1  27  -3 3873.00 250.497   2
  -1  27   3 3983.50 243.619   2
  -1  27   3 3766.85 261.120   3
  -1  27  -3 4316.63 291.924   3
   1  27  -3 3866.26 275.575   3
   1  27   3 4259.81 270.473   3
  -1  27  -3 3832.57 248.921   2
   1  27   3 4003.41 235.521   2
  -1  27  -5 19485.5 632.429   3
   1  27  -5 17997.3 609.797   3
   1  27  -5 18309.8 562.419   2
  -1  27  -5 17425.6 557.186   2
  -1  27   5 16893.6 566.344   3
   1  27   5 17437.4 563.488   3
  -1  27   5 18472.6 543.796   2
   1  27   5 17802.1 537.401   2
  -1  27   7 9222.98 346.446   2
  -1  27  -7 8772.76 424.454   3
   1  27   7 8933.18 361.700   3
   1  27  -7 8523.49 365.089   2
   1  27  -7 9012.59 414.786   3
  -1  27   7 8359.41 358.608   3
   1  27   7 9416.21 336.111   2
   1  27   9 1455.31 198.918   3
  -1  27   9 1519.90 187.455   2
  -1  27  -9 1981.35 287.815   3
  -1  27   9 1036.75 189.116   3
   1  27   9 1283.06 175.895   2
   1  27  -9 1248.87 249.468   3
   1  27  11 328.369 173.819   3
   1  27 -11 493.362 255.939   3
   1  27  11 523.578 163.683   2
  -1  27  11 440.033 179.767   3
  -1  27 -11 469.407 271.843   3
   1  27 -13 2130.50 289.253   3
  -1  27 -13 2551.76 313.995   3
   1  27  13 2265.43 218.537   3
   1  27 -13 1943.64 261.602   1
   1  27  13 2273.29 195.796   2
  -1  27  15 4004.80 249.688   3
   1  27 -15 2991.01 318.780   3
  -1  27  15 3977.09 234.014   2
   1  27 -15 3203.55 302.475   1
   1  27 -17 1094.61 247.944   1
  -1  27 -17 1153.51 248.025   2
   1  27  17 1333.36 207.909   3
  -1  27  17 1238.00 194.846   2
  -1  27  17 908.417 195.609   3
   1  27  17 1332.93 174.382   2
   1  27 -19 684.872 245.082   1
   1  27  19 737.899 166.516   2
   1  27  19 661.882 188.669   3
  -1  27  19 690.080 188.351   3
  -1  27 -19 12.1821 303.839   3
  -1  27  19 939.259 186.523   2
   1  27  21-46.6468 156.049   2
  -1  27  21 490.570 208.250   3
   1  27  21-145.234 187.257   3
  -1  27  21-36.3283 164.706   2
  -1  27 -21-89.0241 322.971   3
   1  27 -21-109.256 308.062   3
   1  27 -21-118.717 229.601   1
  -1  27  23 2157.59 203.989   2
  -1  27 -23 1538.93 390.528   3
  -1  27 -23 2443.31 317.946   1
   1  27 -23 2304.59 294.583   1
  -1  27  23 2081.83 222.324   3
   1  27  23 2187.01 203.304   2
   1  27  23 2388.38 237.537   3
  -1  27  25 6768.51 348.376   3
   1  27 -25 7279.76 414.480   1
   1  27  25 6943.25 351.879   3
  -1  27  25 8042.33 334.462   2
  -1  27 -25 7714.85 427.613   1
   1  27  25 7846.18 311.910   2
  -1  29   1 411.985 200.156   3
  -1  29  -1 390.623 214.957   3
   1  29   1 372.752 179.705   2
   1  29  -1 517.285 203.097   3
   1  29   1 435.038 193.480   3
   1  29   3 8223.92 368.731   3
  -1  29  -3 9287.49 413.826   3
   1  29  -3 8419.92 383.063   3
  -1  29   3 7874.76 369.251   3
   1  29   3 8288.61 330.355   2
   1  29   5 5965.87 317.055   3
   1  29  -5 6550.93 354.028   3
  -1  29  -5 6876.00 380.862   3
   1  29   5 6831.44 298.150   2
  -1  29  -7 2372.58 284.543   3
   1  29  -7 2812.00 274.026   3
   1  29   7 2457.50 222.758   3
   1  29   9 826.047 191.985   3
   1  29  -9 1069.00 254.494   3
   1  29  -9 869.589 216.580   2
   1  29 -11-13.1648 237.709   2
  -1  29 -11-40.7676 208.941   2
   1  29 -11 161.632 238.601   3
  -1  29  11 126.140 171.189   3
  -1  29  11 95.8152 174.500   2
   1  29  13 1241.16 205.444   3
  -1  29  13 1245.40 197.216   2
   1  29 -13 1268.90 248.568   1
  -1  29 -13 1577.51 292.004   3
   1  29  13 1698.97 192.262   2
  -1  29  13 1330.31 199.835   3
   1  29  15 2063.20 227.594   3
  -1  29 -15 1739.89 259.286   2
   1  29 -15 2202.25 276.342   1
  -1  29  15 1761.81 217.157   3
  -1  29 -15 2128.02 320.444   3
   1  29  15 1866.48 191.576   2
  -1  29  15 2182.98 207.110   2
  -1  29  17 2443.57 217.573   2
   1  29 -17 2106.18 276.199   1
   1  29  17 2319.42 204.978   2
  -1  29 -17 2157.37 271.524   2
   1  29  17 2357.07 228.826   3
  -1  29  17 2019.64 224.581   3
  -1  29 -17 1582.57 329.927   3
  -1  29  19 485.032 191.492   3
  -1  29  19 508.066 185.132   2
   1  29 -19 476.545 246.102   1
   1  29  19 127.603 190.481   3
  -1  29 -19 329.060 316.573   3
  -1  29 -19 137.548 246.539   2
   1  29  19 225.522 168.467   2
  -1  29 -21 514.436 273.179   2
  -1  29  21 630.795 200.977   3
  -1  29 -21 318.670 326.221   3
   1  29 -21 174.934 243.514   1
   1  29  21 306.684 195.829   3
   1  29  21 512.379 168.296   2
  -1  29  21 306.443 176.035   2
  -1  29  23 2604.48 248.319   3
  -1  29  23 3066.65 231.910   2
   1  29 -23 3046.51 324.009   1
   1  29  23 2640.67 256.802   3
   1  29  23 2841.01 217.486   2
  -1  29 -23 3387.42 328.839   2
  -1  31  -1 1141.39 205.611   2
   1  31  -1 1336.63 208.730   2
  -1  31   1 1255.75 226.733   3
   1  31   1 1527.42 202.520   2
  -1  31   1 1289.12 206.855   2
  -1  31   3 2892.26 230.834   2
   1  31  -3 2834.19 235.024   2
   1  31   3 2639.75 214.965   2
  -1  31   3 2879.30 263.605   3
   1  31  -5 1993.29 228.471   2
  -1  31   5 1689.29 209.717   2
  -1  31  -5 2237.86 282.382   3
  -1  31   5 2026.62 236.824   3
   1  31   5 2283.24 207.770   2
  -1  31  -7 2312.04 295.590   3
   1  31  -7 2397.27 239.297   2
   1  31   7 2449.64 210.659   2
  -1  31   7 2605.30 225.445   2
  -1  31   7 2328.98 235.586   3
   1  31   9 408.820 176.618   2
  -1  31   9 325.915 192.222   3
   1  31   9 354.559 194.972   3
  -1  31  -9 590.833 261.500   3
   1  31  -9 277.873 207.708   2
  -1  31  -9 33.5851 215.692   2
  -1  31   9 247.569 183.170   2
   1  31  11 92.1464 176.627   2
   1  31  11 220.488 179.971   3
  -1  31 -11-112.769 245.376   3
  -1  31  11 231.695 189.129   3
  -1  31  11 5.50221 181.408   2
   1  31 -11 60.4973 210.816   2
  -1  31 -11 14.0340 221.971   2
  -1  31 -13 507.999 231.150   2
   1  31 -13 34.9914 223.567   2
  -1  31 -13 294.773 276.043   3
   1  31  13 877.952 200.074   3
  -1  31  13 1051.51 204.926   3
  -1  31  13 912.262 201.759   2
   1  31  13 597.357 179.940   2
  -1  31  15 1847.87 209.312   2
   1  31 -15 1331.69 257.604   2
  -1  31 -15 896.876 324.950   3
   1  31  15 2147.61 210.663   2
  -1  31 -15 1899.81 263.370   2
   1  31  15 2401.94 236.087   3
  -1  31  15 1773.33 225.609   3
   1  31  17 1173.38 212.612   3
  -1  31  17 1202.54 210.274   3
  -1  31 -17 1072.39 308.748   3
   1  31  17 1123.90 192.052   2
  -1  31  17 1209.44 200.316   2
  -1  31 -17 1323.03 258.186   2
  -1  31 -19 438.833 250.171   2
  -1  31  19 354.143 179.110   2
   1  31 -19 546.819 265.854   1
  -1  31  19 250.459 194.830   3
  -1  31 -19 580.331 298.010   3
   1  31  19 345.433 201.750   3
   1  31  19 341.578 171.964   2
  -1  33   1 419.878 233.137   3
   1  33  -1 189.991 209.423   3
   1  33  -1 491.259 199.904   2
   1  33   1 288.999 222.514   3
  -1  33  -1 589.563 207.601   2
  -1  33  -1 174.531 229.086   3
   1  33   1 54.5778 182.473   2
  -1  33   1 135.155 195.109   2
  -1  33   3 1038.66 237.619   3
   1  33  -3 898.048 212.811   2
  -1  33  -3 1377.36 241.240   2
   1  33  -3 987.111 235.787   3
  -1  33  -3 1887.42 322.707   3
   1  33   3 1288.77 220.481   2
  -1  33   3 783.490 208.885   2
   1  33   3 1019.82 224.770   3
  -1  33   5 2502.42 233.340   2
   1  33   5 1772.10 221.461   2
  -1  33  -5 2275.98 305.312   3
  -1  33   5 1818.99 250.188   3
   1  33  -5 1527.81 235.728   2
   1  33   5 1974.39 255.435   3
  -1  33  -7 1167.70 230.458   2
   1  33   7 1454.14 204.922   2
  -1  33   7 1249.45 204.045   2
   1  33   7 663.132 211.465   3
  -1  33   7 788.397 213.259   3
   1  33  -7 740.357 227.856   2
  -1  33  -7 1027.70 266.107   3
  -1  33   9 218.351 204.401   3
   1  33   9 188.190 191.735   3
   1  33  -9-348.500 214.697   2
   1  33   9 204.254 178.814   2
  -1  33   9 97.8549 187.696   2
  -1  33  -9-6.76563 212.490   2
  -1  33  -9 172.090 254.421   3
  -1  33 -11 422.043 263.157   3
  -1  33  11 51.8485 186.741   3
  -1  33  11 40.0773 186.460   2
   1  33 -11 212.692 222.436   2
   1  33  11 208.428 195.759   3
  -1  33 -11 120.892 225.606   2
   1  33  11 90.6030 185.432   2
  -1  33  13 631.341 202.951   2
   1  33  13 793.670 190.981   2
  -1  33 -13 805.877 242.933   2
   1  33  13 808.047 217.443   3
   1  33 -13 734.086 243.001   2
  -1  33  13 956.431 208.684   3
  -1  33 -13 582.984 264.197   3
  -1  33  15 1379.39 221.085   3
  -1  33  15 1196.88 205.937   2
  -1  33 -15 1105.78 259.986   2
  -1  33 -15 862.220 284.704   3
   1  33  15 1486.28 205.421   2
   1  33 -15 1014.82 255.364   2
   1  33  15 1354.22 230.088   3
   1  35   1 34.2448 186.183   2
  -1  35   1 53.1669 216.429   3
   1  35  -1 81.3984 195.327   2
  -1  35   1-59.5110 192.480   2
  -1  35  -1-49.3778 200.895   2
  -1  35  -1 116.352 230.940   3
  -1  35  -3 1396.35 236.988   2
  -1  35  -3 1462.64 267.621   3
   1  35   3 1528.17 214.887   2
  -1  35   3 1941.35 224.337   2
  -1  35   3 1659.76 258.547   3
  -1  35   5 1011.61 209.677   2
  -1  35  -5 1092.32 268.197   3
   1  35   5 1407.73 205.518   2
   1  35   5 988.951 230.276   3
  -1  35  -5 1019.81 230.418   2
  -1  35   5 1309.10 249.142   3
   1  35  -5 598.623 221.714   2
  -1  35   7 595.680 226.107   3
   1  35  -7 496.554 221.093   2
  -1  35  -7 452.969 245.980   3
  -1  35   7 706.541 207.189   2
   1  35   7 453.282 222.241   3
  -1  35  -7 414.525 227.629   2
   1  35   7 754.888 200.010   2
  -1  35   9 494.348 198.376   2
   1  35   9 109.736 184.777   2
  -1  35  -9 120.961 252.623   3
   1  35  -9 6.80861 216.034   2
  -1  35   9 398.971 211.588   3
  -1  35  -9 179.117 224.279   2
   1  35   9 71.3970 201.814   3
  -1  35  11-117.451 196.458   2
   1  35  11 94.5166 186.154   2
  -1  35 -11 191.706 246.613   2
   1  35  11 190.448 199.436   3
   1  35 -11-7.16108 224.796   2
  -1  35 -11-103.495 282.034   3
  -1  35  11-15.5539 198.658   3
   2   0   0-19.1811 22.7415   5
  -2   0   0-4.06194 30.8112   2
   2   0   0 30.9101 45.8793   1
   2   0   0 4.45416 19.2247   4
  -2   0  -2 480458. 11692.9   2
  -2   0   2 509422. 11699.1   2
   2   0   2 502197. 11692.4   4
   2   0   2 494887. 11697.8   5
   2   0  -2 492305. 11713.7   1
  -2   0   2 509547. 11691.2   3
   2   0   4 150.046 57.6803   4
  -2   0   4 105.881 56.8600   3
   2   0  -4 145.020 103.559   1
  -2   0  -4 167.424 68.7451   2
   2   0   4 104.558 60.7313   5
  -2   0   4 109.634 75.1934   2
  -2   0   6 68508.8 1624.93   2
  -2   0  -6 65592.3 1620.71   2
   2   0   6 68262.4 1626.95   5
   2   0  -6 67559.5 1638.92   1
   2   0   6 68491.7 1616.61   4
  -2   0   6 69077.7 1618.32   3
   2   0   8 32.4298 49.9140   4
   2   0   8 62.3190 63.9051   5
  -2   0  -8 108.624 43.1708   1
  -2   0   8-1.92984 55.6996   2
  -2   0   8 18.5909 48.8935   3
   2   0  -8 30.7704 73.4527   1
  -2   0  10 15654.2 400.307   3
  -2   0  10 14185.8 400.130   2
  -2   0 -10 15128.7 376.549   1
   2   0  10 14233.1 390.666   4
   2   0  10 14835.4 410.966   5
   2   0 -10 14866.5 415.585   1
   2   0 -12 58.3580 134.475   1
  -2   0  12 58.0263 114.136   2
   2   0  12 59.0301 96.3607   4
  -2   0  12 56.2683 108.786   3
  -2   0 -12-45.5098 84.2654   1
   2   0  12-24.0789 119.006   5
  -2   0 -14 21639.1 550.056   1
   2   0 -14 20826.3 592.144   1
   2   0  16-70.8994 113.290   4
  -2   0 -16-14.0646 104.936   1
   2   0  16 133.427 146.238   5
  -2   0  16-29.0772 151.688   5
  -2   0  18 150926. 3502.99   4
  -2   0  18 144286. 3525.37   5
   2   0  18 145375. 3489.58   4
   2   0  18 148769. 3527.46   5
  -2   0 -18 141475. 3467.81   1
   2   0  20 61.6156 127.844   4
  -2   0 -20 6.38858 120.262   1
   2   0  20 174.544 158.385   5
  -2   0  20 167.812 134.355   4
   2   0 -20-5.00689 156.506   1
  -2   0  20 233.361 168.603   5
   2   0  22 54586.9 1444.27   5
  -2   0  22 57548.5 1413.11   4
  -2   0  22 54594.7 1444.86   5
   2   0 -22 54794.3 1424.22   1
   2   0  22 55807.1 1403.29   4
   2   0  24 14.9934 148.671   4
  -2   0  24-7.20688 192.212   5
  -2   0  24 86.2824 157.990   4
   2   0 -24-77.2850 191.410   1
   2   0  24 114.617 184.973   5
  -2   0  26 245.130 181.904   4
  -2   0  26 178.567 213.009   5
   2   0  26 332.020 176.475   4
   2   0 -26 415.396 216.850   1
   2   0  26 161.780 210.698   5
  -2   0  28 37.6083 179.142   4
  -2   0  28 262.418 228.035   5
   2   0  28 48.7415 205.259   5
   2   0  28 205.396 182.641   4
  -2   0  30 9433.43 384.755   4
   2   0  30 9928.84 381.711   4
   2   0  30 8967.84 419.064   5
  -2   0  30 9346.17 428.776   5
  -2   0  32 219.981 241.397   5
  -2   0  34 8166.51 427.662   5
   2   0  34 8360.92 379.406   4
   2   0  34 8069.68 412.059   5
  -2   0  34 8981.07 390.924   4
   2   0  36 38.9193 248.183   5
  -2   0  36 39.6861 248.043   5
  -2   0  36 54.7860 210.957   4
   2   0  36 85.1677 204.809   4
   2   0  38 3044.40 268.518   4
  -2   0  38 2291.83 304.711   5
  -2   0  38 2809.38 280.883   4
   2   0  38 2792.17 306.276   5
   2  -2   0 279397. 6597.00   4
  -2   2   0 281952. 6602.62   2
   2   2   0 288228. 6596.00   5
   2  -2   0 279163. 6597.37   5
   2   2   0 277322. 6602.52   1
  -2   2   0 277422. 6604.68   3
   2   2   2 31765.8 763.503   3
   2   2   2 31986.4 766.987   5
   2   2   2 31707.4 764.749   1
   2  -2  -2 32367.5 793.904   1
  -2   2  -2 32813.2 776.356   2
  -2  -2   2 31683.1 764.774   4
   2  -2   2 32133.3 770.224   5
  -2   2   2 32977.8 771.016   3
   2   2  -2 32127.6 781.912   1
   2  -2   2 31247.5 768.851   4
  -2   2  -2 32750.5 794.688   3
  -2   2   2 32384.8 777.620   2
  -2   2   4 45289.7 1067.09   3
   2   2   4 44340.8 1066.17   5
   2   2  -4 44821.8 1082.73   1
  -2   2  -4 44684.1 1075.69   2
   2   2   4 43637.4 1063.44   3
   2  -2  -4 41331.6 1090.98   1
   2  -2   4 46502.9 1070.94   5
  -2  -2   4 45468.1 1066.35   4
  -2   2   4 42884.7 1073.31   2
   2   2  -6 7980.32 232.598   1
  -2   2   6 7761.62 211.905   3
  -2   2  -6 7506.49 206.310   1
  -2  -2  -6 7780.42 198.935   2
   2   2   6 7371.60 209.885   3
   2   2   6 7337.56 212.706   5
   2  -2  -6 7027.14 232.555   1
  -2  -2   6 7768.61 211.627   4
   2  -2   6 7681.60 210.554   4
   2   2   6 7414.76 198.090   2
  -2   2   6 7372.31 215.407   2
   2  -2   6 7824.07 217.940   5
  -2   2   8 52299.7 1253.32   3
  -2  -2   8 52271.9 1255.59   4
   2  -2  -8 52831.0 1277.12   1
   2   2   8 51421.7 1257.37   5
  -2   2   8 52129.9 1258.56   2
   2   2  -8 52572.0 1269.87   1
  -2   2  -8 52638.5 1243.54   1
   2  -2   8 50413.9 1262.03   5
   2  -2   8 49828.3 1249.75   4
   2   2  10 23.2819 67.5532   4
  -2   2  10-29.8091 76.5821   3
  -2   2 -10 72.1898 69.9257   1
   2   2  10 60.8466 85.0078   5
   2  -2 -10 144.810 110.180   1
  -2   2  10 38.7925 82.6441   2
   2   2 -10-41.6696 100.036   1
  -2  -2 -10 30.2305 41.4768   1
   2  -2  10-49.0092 85.3915   5
  -2  -2  10 65.2393 77.1856   4
   2  -2  10 47.5478 70.4746   4
  -2  -2  12 45280.2 1149.27   4
  -2   2  12 46027.9 1149.22   3
  -2  -2 -12 47668.9 1116.10   1
  -2   2  12 46575.5 1151.87   2
   2  -2  12 46867.6 1149.11   4
   2   2 -12 44913.9 1162.91   1
   2   2  12 47044.2 1164.32   5
  -2  -2  12 43823.9 1162.44   5
   2  -2  12 45448.2 1167.73   5
   2   2  12 46015.9 1136.62   4
  -2   2 -12 48713.4 1137.97   1
   2  -2 -12 47060.9 1171.50   1
  -2  -2  14 3181.40 170.563   4
   2  -2 -14 3000.80 197.646   1
   2   2 -14 2908.89 194.599   1
  -2   2 -14 3118.11 156.993   1
  -2  -2 -14 2939.18 132.522   1
  -2   2  16 1627.86 178.577   5
   2   2  16 1524.90 172.735   5
  -2  -2  16 1425.65 174.168   5
   2  -2  16 1395.30 174.914   5
  -2   2  16 1112.07 146.309   2
   2  -2  16 1305.82 141.796   4
  -2   2 -16 1324.11 133.804   1
   2  -2 -16 1160.78 168.025   1
  -2   2  16 1179.32 145.532   3
  -2  -2 -16 1218.91 109.060   1
   2   2  16 1413.57 133.684   4
   2  -2  18 4372.62 209.773   4
  -2   2  18 4520.11 218.386   3
  -2  -2 -18 4398.83 180.767   1
  -2   2 -18 4505.40 199.836   1
   2   2  18 4527.90 241.660   5
   2   2 -18 4352.64 231.051   1
  -2   2  18 4363.10 245.355   5
   2   2  18 4726.64 198.872   4
  -2  -2  18 4533.04 244.836   5
  -2  -2  18 4879.45 216.440   4
  -2   2  18 4537.23 216.437   2
   2  -2  18 5107.15 246.505   5
   2   2 -20 131620. 3236.65   1
  -2   2  20 132789. 3227.88   3
  -2   2 -20 130509. 3204.77   1
   2  -2  20 132486. 3254.99   5
  -2   2  20 130938. 3228.01   2
   2   2  20 135880. 3261.15   5
  -2  -2  20 127895. 3247.90   5
  -2   2  20 134259. 3257.89   5
   2   2  20 137808. 3213.41   4
   2  -2 -20 142929. 3254.02   1
   2  -2  20 130164. 3222.15   4
  -2  -2  20 136774. 3227.07   4
  -2  -2  22 551.634 156.252   4
  -2   2 -22 442.453 146.720   1
  -2  -2  22 331.724 181.119   5
   2   2  22 471.660 139.656   4
   2  -2  22 340.419 140.498   4
  -2   2  22 418.419 192.145   5
   2   2 -22 621.595 177.384   1
   2   2  22 457.082 179.719   5
   2  -2 -22 635.517 184.640   1
   2  -2  22 417.962 176.356   5
  -2   2  24 11213.2 446.966   5
   2   2 -24 10881.3 417.381   1
  -2  -2  24 10975.7 430.816   5
   2  -2  24 11473.3 431.647   5
  -2  -2  24 11003.9 398.532   4
   2   2  24 10824.1 431.276   5
   2  -2 -24 11089.1 415.018   1
  -2   2  24 11727.2 400.145   4
   2  -2  24 12027.7 398.718   4
   2   2  24 11235.0 383.951   4
   2  -2  26 60.0393 202.168   5
   2   2  26 149.902 205.611   5
   2   2 -26-138.688 216.791   1
  -2   2  26 31.9644 248.438   5
   2   2  26 83.1376 156.974   4
  -2  -2  26-38.3948 212.458   5
   2  -2  26-150.289 171.598   4
  -2  -2  26 89.1181 181.241   4
  -2  -2  28 6506.67 316.284   4
   2   2  28 6641.70 352.575   5
   2   2 -28 5745.81 333.391   1
  -2  -2  28 6886.29 358.510   5
   2   2  28 6535.43 308.066   4
  -2   2  28 6627.30 316.633   4
  -2   2  28 6540.54 363.582   5
   2  -2  28 7045.78 373.106   5
   2   2  30 270.455 183.465   4
   2  -2  30 338.778 212.181   5
  -2   2  30 407.089 239.281   5
   2  -2  30 325.643 184.923   4
  -2  -2  30 280.228 199.595   4
  -2  -2  30 669.714 229.108   5
   2   2  30 8.91917 233.507   5
  -2   2  30 228.433 189.545   4
   2  -2  32 16247.1 597.501   5
   2   2  32 18096.2 565.066   4
  -2  -2  32 16987.4 606.485   5
   2   2  34 360.488 240.126   5
   2  -2  34 256.256 222.024   5
  -2   2  34 130.044 207.869   4
  -2  -2  34 468.851 247.998   5
  -2   2  34 512.024 263.743   5
   2  -2  34 125.064 196.685   4
  -2  -2  34 269.606 219.194   4
   2   2  34 292.036 199.956   4
  -2   2  36 306.916 251.276   5
  -2  -2  36 154.698 246.993   5
   2   2  36 90.5714 244.439   5
  -2  -2  36 64.7043 223.219   4
  -2   2  36-45.5033 217.989   4
   2  -2  36 264.371 247.600   5
   2  -2  36 195.139 201.447   4
   2   2  36-7.14025 204.176   4
   2   2  38-154.279 246.169   5
   2   2  38 128.716 212.433   4
  -2   2  38-62.3213 213.100   4
  -2  -2  38 259.990 260.214   5
   2  -2  38 135.006 235.157   5
   2  -2  38-105.787 212.386   4
  -2  -2  38-168.356 225.104   4
  -2   2  38 20.9991 251.297   5
   2  -4   0 18.8430 38.4505   5
  -2   4   0 23.4762 74.4135   2
   2   4   0 92.9985 38.7798   5
   2  -4   0 58.5642 50.2679   4
   2   4   0 206.961 76.3500   1
   2   4   0 82.1015 41.0924   3
  -2   4   0 128.446 90.7494   3
  -2   4  -2 334201. 7700.71   2
   2   4  -2 345181. 7688.01   3
   2  -4  -2 336814. 7689.20   5
   2   4   2 333315. 7682.76   3
   2   4   2 314606. 7684.38   1
  -2   4  -2 332296. 7718.36   3
   2   4  -2 309553. 7697.56   1
  -2   4   2 332426. 7698.36   2
  -2   4   2 317547. 7694.34   3
   2  -4   2 320213. 7686.48   5
   2   4   2 324493. 7679.66   5
   2  -4   2 329780. 7689.71   4
   2  -4  -2 327733. 7693.84   4
  -2   4   4 89354.5 2118.98   2
   2   4   4 90100.7 2106.05   5
  -2   4  -4 86729.2 2124.15   2
   2   4   4 87156.2 2095.03   1
   2  -4   4 87055.2 2112.53   4
  -2   4   4 86950.2 2115.06   3
  -2  -4   4 92441.4 2106.93   4
   2   4   4 90160.8 2107.79   3
   2   4  -4 91079.1 2126.19   1
   2  -4   4 90009.3 2112.93   5
   2  -4   6 6487.78 188.263   5
  -2  -4   6 7031.01 186.749   4
  -2   4   6 5835.28 191.386   2
  -2   4  -6 6015.99 187.457   1
   2  -4  -6 6016.09 213.593   1
   2   4  -6 6078.20 199.621   1
   2   4   6 6352.81 182.870   3
  -2   4   6 6242.65 185.638   3
   2   4   6 6482.43 182.561   5
   2   4   6 6351.66 164.860   2
   2  -4   6 6023.59 183.372   4
   2  -4   8 4610.73 161.761   5
   2  -4   8 4566.43 153.688   4
   2   4  -8 4418.29 170.928   1
   2  -4  -8 4415.33 185.971   1
   2   4   8 4471.73 135.971   2
   2   4   8 4446.87 153.046   5
  -2   4   8 5043.71 160.309   3
  -2   4  -8 4451.61 155.121   1
  -2  -4   8 4694.06 156.462   4
  -2   4   8 4489.38 164.464   2
   2   4   8 4467.26 153.812   3
   2   4  10 56763.2 1370.72   3
  -2  -4  10 55359.7 1368.99   4
   2  -4  10 56438.7 1368.88   4
  -2   4  10 53948.5 1371.21   2
  -2   4 -10 54738.4 1363.90   1
   2   4  10 56826.3 1375.16   5
   2   4 -10 56151.0 1384.35   1
   2   4  10 54961.1 1350.19   2
   2  -4  10 56874.0 1379.44   5
   2  -4 -10 55447.9 1392.84   1
  -2   4  10 55812.8 1369.66   3
   2  -4  12 16165.9 480.045   5
  -2  -4  12 15657.8 484.290   5
   2   4 -12 17556.6 489.761   1
  -2  -4  12 16468.2 468.590   4
  -2   4  12 17262.8 472.853   2
   2   4  12 16930.0 469.461   3
   2   4  12 17172.4 448.245   2
  -2   4 -12 17433.5 462.646   1
  -2  -4 -12 16593.7 421.109   1
  -2   4  12 17030.4 465.784   3
   2  -4  12 16920.3 465.307   4
   2  -4 -12 17384.3 499.015   1
   2   4  12 18372.1 483.695   5
   2  -4 -14 28161.2 762.357   1
   2  -4  14 29628.8 758.282   5
  -2  -4 -14 27761.7 690.816   1
  -2  -4  14 27866.1 737.377   4
  -2   4  16 205.878 123.727   3
   2  -4 -16 142.322 160.106   1
   2  -4  16 307.932 121.321   4
  -2  -4 -16 27.5495 85.6382   1
  -2   4  16 119.037 126.148   2
   2  -4  16 209.457 143.063   5
  -2   4  16 4.99496 158.244   5
   2   4  16-3.00218 112.998   2
   2   4  16 24.0055 142.456   5
   2   4  16-27.1189 124.930   3
  -2   4 -16 276.532 125.879   1
  -2  -4  16 62.4816 148.922   5
   2   4 -18 36477.9 995.287   1
  -2   4  18 38651.4 984.195   3
  -2  -4  18 36176.9 981.187   4
   2   4  18 40551.0 1018.59   5
  -2  -4 -18 38076.5 940.685   1
  -2   4 -18 36723.2 969.981   1
  -2   4  18 38229.0 984.106   2
  -2  -4  18 35722.2 1004.02   5
   2  -4  18 38857.0 1011.50   5
   2  -4  18 37706.3 978.212   4
   2   4  18 39769.3 968.585   4
  -2   4  18 39868.0 1019.96   5
  -2   4  20 3166.27 229.405   5
  -2   4  20 2681.52 190.831   3
   2  -4 -20 2720.39 212.838   1
   2   4  20 2708.12 218.228   5
  -2  -4  20 2731.76 215.004   5
   2  -4  20 2753.06 212.499   5
   2  -4  20 2676.16 183.204   4
   2   4 -20 2875.16 211.090   1
   2   4  20 2548.85 166.666   4
  -2   4  20 2666.86 187.311   2
  -2  -4  20 2554.79 184.321   4
   2   4 -22 59786.9 1499.28   1
  -2   4  22 58818.5 1482.95   3
   2   4  22 58355.2 1459.99   4
  -2   4  22 59977.9 1477.68   2
  -2   4  22 57820.1 1517.02   5
   2  -4 -22 57173.3 1490.18   1
  -2  -4  22 56214.7 1504.05   5
   2  -4  22 56196.7 1508.86   5
   2   4  22 60282.5 1520.97   5
  -2  -4  22 59229.2 1483.75   4
   2  -4  22 57826.6 1472.75   4
   2  -4 -24 332.631 201.623   1
  -2   4  24 53.9224 209.803   5
   2   4 -24 227.659 200.150   1
  -2  -4  24 51.4892 170.841   4
  -2   4  24 122.632 169.952   2
   2  -4  24 76.5826 183.460   5
  -2  -4  24 113.288 202.233   5
  -2   4  24 79.1650 168.860   3
   2   4  24 89.9208 191.850   5
   2   4  24 93.0640 148.604   4
   2  -4  24 130.819 155.682   4
   2   4 -26 471.808 221.660   1
  -2   4  26 645.079 228.587   5
   2   4  26 729.742 222.549   5
   2  -4  26 475.605 207.589   5
   2   4  26 620.153 169.525   4
  -2  -4  26 555.815 221.411   5
  -2  -4  26 272.981 179.840   4
   2  -4  26 432.770 178.275   4
   2   4  28 747.769 255.865   5
  -2  -4  28 787.339 198.688   4
   2   4  28 1002.74 205.517   4
   2   4 -28 556.363 225.900   1
  -2   4  28 850.857 247.780   5
   2  -4  28 979.405 193.636   4
  -2  -4  28 904.522 231.865   5
   2  -4  28 635.789 214.670   5
  -2   4  28 868.314 199.495   4
  -2   4  30 27161.1 785.841   4
   2   4  30 28033.5 857.243   5
  -2  -4  30 27486.4 806.590   4
   2  -4  30 26513.9 785.624   4
  -2   4  30 28653.6 865.149   5
  -2  -4  32 389.808 227.222   5
  -2  -4  32 257.254 204.179   4
   2  -4  32 225.856 212.611   5
   2   4  32 280.182 185.034   4
   2  -4  34 2765.57 282.868   5
   2  -4  34 3144.97 255.418   4
   2   4  34 3335.67 309.064   5
   2   4  34 2916.69 244.524   4
  -2  -4  34 3006.11 288.102   4
  -2  -4  34 3282.29 301.959   5
  -2   4  34 3054.50 259.668   4
  -2   4  34 2903.05 322.604   5
   2  -4  36-149.395 210.334   4
   2  -4  36-18.4993 230.540   5
  -2   4  36 37.1390 205.365   4
   2   4  36 197.912 237.902   5
  -2   4  36 286.434 260.958   5
  -2  -4  36-361.240 238.738   5
   2   4  36 130.964 196.168   4
  -2  -4  36 48.5187 220.222   4
   2   4  38 2619.69 302.214   5
  -2  -4  38 2831.66 309.254   5
  -2   4  38 3036.73 328.436   5
   2   4  38 2623.39 252.209   4
  -2  -4  38 2364.98 277.701   4
   2  -4  38 2218.80 281.835   5
   2  -4  38 2690.11 273.147   4
  -2   4  38 2492.91 263.543   4
   2   6   0 124055. 2888.21   3
   2  -6   0 124439. 2895.48   4
  -2   6   0 122508. 2913.37   3
  -2   6   0 120952. 2905.91   2
   2  -6   0 120440. 2886.30   5
   2   6   0 122270. 2902.20   1
  -2   6   2 45600.5 1085.12   2
   2   6   2 44700.7 1073.35   1
  -2   6  -2 45533.4 1090.24   2
   2   6   2 44054.4 1070.13   3
   2  -6   2 44503.4 1068.93   5
   2   6  -2 44716.6 1075.53   3
  -2   6  -2 43519.0 1105.09   3
  -2   6   2 43912.5 1084.52   3
   2   6   2 45199.2 1058.02   5
   2  -6  -2 44490.5 1069.55   5
   2   6  -2 45798.2 1090.01   1
   2  -6  -2 44327.8 1079.05   4
   2  -6   2 43918.9 1074.82   4
  -2  -6   4 836.457 50.0982   4
   2   6   4 888.979 54.6693   1
   2   6  -4 956.252 82.5005   1
   2   6   4 764.402 43.8272   5
  -2   6   4 1152.69 76.2659   2
   2  -6   4 852.376 58.8347   5
   2  -6   4 769.126 58.2482   4
  -2   6   4 916.030 71.3370   3
   2   6  -4 917.046 95.6896   3
   2   6   4 895.178 59.8740   3
  -2   6  -4 1004.72 116.240   3
  -2   6  -4 939.810 85.2357   2
  -2   6   6 7747.16 222.151   3
  -2   6   6 7430.61 225.103   2
   2   6   6 7717.28 216.145   3
   2   6  -6 7637.78 235.675   1
  -2   6  -6 7501.77 228.874   1
   2   6   6 6874.00 186.299   2
  -2  -6   6 7965.74 211.991   4
   2  -6   6 7381.56 214.411   4
   2   6   6 7637.14 206.004   5
   2  -6   6 7499.66 216.934   5
   2   6   8 221572. 5193.17   3
  -2  -6   8 224164. 5193.13   4
   2  -6  -8 217054. 5224.90   1
   2  -6   8 219038. 5198.22   5
   2  -6   8 217265. 5195.30   4
  -2   6   8 217647. 5198.80   3
  -2   6  -8 220333. 5200.53   1
  -2   6   8 218236. 5200.36   2
   2   6   8 223335. 5190.61   5
   2   6  -8 219474. 5212.21   1
   2   6   8 218569. 5172.60   2
  -2   6  10 26234.4 669.609   3
  -2  -6 -10 25838.8 634.911   1
  -2   6 -10 26042.1 670.595   1
  -2   6  10 24677.1 668.873   2
  -2  -6  10 24906.6 678.898   5
   2   6  10 25948.7 666.792   5
   2  -6 -10 25883.3 701.106   1
   2  -6  10 26184.8 666.279   4
  -2  -6  10 26660.1 667.381   4
   2   6 -10 26169.9 687.882   1
   2   6  10 25247.4 643.655   2
   2  -6  10 27121.8 678.208   5
   2   6  10 25758.3 664.689   3
   2  -6 -12 247845. 5924.59   1
   2   6  12 245791. 5877.13   2
  -2  -6  12 251270. 5916.58   5
   2   6  12 252992. 5905.34   5
   2  -6  12 253358. 5901.05   4
  -2  -6  12 254078. 5900.26   4
  -2  -6 -12 244553. 5860.10   1
  -2   6 -12 251765. 5898.45   1
  -2   6  14 506.956 136.215   2
   2  -6  14 465.199 138.274   5
  -2   6 -14 438.272 132.914   1
  -2   6  14 647.674 132.851   3
  -2  -6  14 521.828 131.758   4
  -2  -6  14 505.782 148.714   5
   2   6  14 428.253 128.448   3
   2   6  14 520.630 140.652   5
  -2  -6 -14 480.402 78.3287   1
   2  -6 -14 587.467 172.022   1
   2  -6  16 8246.05 292.893   4
   2   6  16 8897.00 303.439   3
  -2  -6 -16 8665.83 253.709   1
  -2   6  16 8973.25 299.007   2
   2  -6  16 8511.01 317.907   5
  -2  -6  16 8512.91 319.425   5
   2   6  16 8184.19 278.602   2
  -2   6  16 8863.57 332.103   5
  -2   6 -16 8605.31 299.317   1
   2   6 -16 8427.15 318.995   1
   2   6  16 9117.32 324.395   5
   2  -6 -16 8476.02 334.114   1
  -2   6  16 9124.99 298.540   3
   2  -6  18 1052.56 140.776   4
   2  -6  18 881.349 165.257   5
   2   6  18 946.650 127.941   2
   2   6 -18 933.984 166.818   1
  -2  -6  18 1087.07 150.237   4
   2   6  18 1223.14 176.951   5
  -2   6  18 971.982 139.781   3
  -2   6  18 975.587 144.781   2
  -2   6  18 1001.40 178.173   5
   2   6  18 857.346 150.517   3
  -2  -6  18 927.869 171.231   5
  -2   6  20 44588.3 1156.76   3
  -2  -6  20 42828.1 1176.75   5
  -2   6  20 46643.0 1199.10   5
   2   6  20 44349.2 1191.06   5
   2  -6  20 45746.7 1180.54   5
   2  -6 -20 43112.0 1170.88   1
  -2  -6  20 45564.3 1161.23   4
   2   6  20 45499.2 1136.10   2
  -2   6 -20 45027.0 1155.78   1
   2  -6  20 44911.1 1152.27   4
  -2   6  20 45009.7 1150.95   2
   2   6 -20 43512.3 1170.76   1
   2   6  20 45347.7 1156.25   3
   2  -6  22 5581.57 263.652   4
  -2   6  22 5685.84 266.289   3
  -2  -6  22 6549.63 282.126   4
  -2   6  22 5941.84 263.135   2
  -2   6  22 5887.73 315.515   5
   2  -6 -22 5354.19 291.162   1
   2   6  22 6090.25 304.217   5
   2  -6  22 5805.10 298.451   5
  -2  -6  22 5706.69 296.734   5
   2   6 -22 5801.00 294.183   1
  -2   6 -22 5660.84 274.225   1
  -2  -6  24 11493.3 457.349   5
   2  -6  24 13053.2 422.639   4
  -2   6  24 12466.5 412.739   2
   2  -6 -24 12098.3 448.006   1
   2   6  24 12752.8 400.909   4
  -2   6 -24 10986.8 419.787   1
   2   6  24 11999.6 464.650   5
   2  -6  24 11149.1 444.000   5
  -2   6  24 11796.3 421.731   3
   2   6 -24 10418.8 450.922   1
  -2   6  24 11565.6 468.553   5
  -2  -6  24 14107.0 467.483   4
  -2   6  26 139.290 178.577   2
   2  -6  26 17.7463 176.731   4
  -2   6  26 152.373 227.130   5
   2  -6  26 157.598 208.912   5
   2   6  26 194.415 157.713   4
  -2   6  26 56.1378 183.157   3
  -2  -6  26 125.330 197.279   4
  -2  -6  26-30.5734 213.682   5
   2   6  26-41.5946 216.489   5
   2   6 -26 61.9592 214.028   1
  -2  -6  28 22248.4 682.437   4
   2   6  28 22357.9 651.422   4
  -2   6  28 23315.2 674.585   2
   2   6  28 22249.3 726.119   5
  -2   6  28 23460.1 745.403   5
   2  -6  28 22482.3 670.884   4
  -2  -6  28 22888.8 713.806   5
   2  -6  28 22627.4 708.416   5
  -2   6  28 21333.8 671.791   3
   2   6 -28 22110.6 705.456   1
  -2   6  30 145.407 253.021   5
   2   6 -30 423.666 236.828   1
   2   6  30 217.918 244.186   5
  -2  -6  30 149.550 192.524   4
   2  -6  30 251.529 189.337   4
   2  -6  32 10821.4 455.922   5
  -2  -6  32 11058.1 457.948   5
  -2  -6  32 10978.6 437.922   4
   2   6  32 11009.0 403.604   4
  -2   6  32 10696.0 417.539   4
  -2   6  34 225.024 197.266   4
   2  -6  34 88.7471 218.005   5
   2   6  34 269.889 239.690   5
  -2   6  34 262.963 261.800   5
   2   6  34 151.599 187.040   4
  -2  -6  34 201.046 228.156   5
   2  -6  34 149.970 196.759   4
   2  -6  36 136.227 221.832   5
  -2  -6  36 18.8205 248.804   5
   2   6  36-267.702 245.021   5
  -2   6  36 215.066 210.506   4
   2   6  36 206.392 198.065   4
  -2   6  36 186.018 263.203   5
   2  -6  36 37.2429 201.304   4
  -2  -6  36 255.720 227.518   4
  -2   6  38-212.205 271.284   5
  -2  -6  38 648.943 249.277   4
   2  -6  38 93.7946 235.396   5
   2   6  38 328.767 258.813   5
  -2   6  38 164.113 209.821   4
   2   6  38 187.279 203.908   4
   2  -6  38-38.9399 211.845   4
  -2  -6  38-95.8715 249.151   5
   2   8   0-7.20272 44.6289   3
  -2   8   0-78.5258 75.6968   3
   2   8   0-4.06636 61.5408   1
  -2   8   0-4.30158 66.2365   2
   2   8   0 12.1575 19.3039   4
   2  -8   0-3.16908 44.0806   4
   2  -8   0-12.6368 29.8309   5
   2   8  -2 20413.1 518.679   3
   2   8  -2 20376.6 530.622   1
  -2   8  -2 19978.8 531.487   2
   2  -8  -2 20215.6 503.341   5
   2  -8  -2 21211.7 518.260   4
   2  -8   2 20424.0 502.803   5
  -2   8   2 19966.6 529.248   3
  -2   8  -2 19274.4 548.190   3
   2   8   2 20671.0 489.029   5
  -2   8   2 19810.1 523.351   2
   2  -8   2 20826.4 512.811   4
   2   8   2 20194.5 512.528   3
   2   8   2 20669.8 517.512   1
   2   8  -4 1144.75 115.299   3
  -2   8  -4 1062.04 103.683   2
   2   8   4 1108.28 47.8857   5
   2   8  -4 1068.22 100.561   1
   2  -8   4 1105.35 68.3463   5
   2  -8   4 1048.82 70.0865   4
  -2   8   4 1018.03 85.4645   3
  -2  -8   4 1123.51 56.9036   4
   2   8   4 1255.50 77.3328   3
   2   8   4 1087.79 76.7297   1
  -2   8  -4 1279.03 137.664   3
  -2   8   4 939.714 84.6010   2
   2   8  -6 1920.04 172.712   3
  -2   8  -6 1807.66 187.064   3
   2   8   6 1832.90 67.8207   2
   2   8   6 2129.50 109.173   3
   2   8  -6 2393.59 140.072   1
   2  -8   6 2088.56 101.885   4
   2  -8   6 1999.17 102.108   5
   2   8   6 2182.06 85.5347   5
  -2   8  -6 1969.39 136.308   1
  -2   8   6 2086.93 117.013   3
  -2  -8   6 2181.66 95.4336   4
  -2   8   6 1969.64 117.015   2
  -2   8  -8 33120.9 848.221   1
   2   8   8 32655.1 830.945   3
   2  -8   8 32941.1 829.677   4
   2   8   8 31625.2 805.181   2
  -2   8   8 32388.5 836.932   3
   2   8  -8 33472.5 856.740   1
  -2  -8   8 34922.1 828.287   4
   2  -8   8 34074.5 835.506   5
  -2   8   8 33063.2 838.998   2
  -2  -8   8 34046.9 844.055   5
   2   8   8 34467.4 821.508   5
   2   8  10 505863. 11970.1   3
   2  -8  10 511178. 11976.5   5
  -2  -8  10 511593. 11981.3   5
   2   8  10 509427. 11964.1   5
  -2   8 -10 503969. 11980.1   1
  -2  -8  10 518051. 11970.0   4
   2  -8 -10 499352. 12004.4   1
   2  -8  10 505601. 11968.9   4
  -2   8 -12 1278.11 152.196   1
   2   8  12 1219.21 138.379   5
  -2   8  12 1502.67 144.926   2
  -2   8  12 1226.46 137.870   3
  -2  -8  12 1044.92 134.328   4
  -2  -8 -12 1251.33 117.018   1
   2  -8 -12 1341.68 187.471   1
   2   8  14 4191.76 173.141   2
   2  -8 -14 4225.70 255.741   1
   2   8 -14 3954.47 218.245   1
   2   8  14 4094.73 199.068   5
   2   8  14 4280.87 193.461   3
  -2  -8  14 3858.06 196.822   4
  -2  -8  14 4229.13 220.773   5
  -2   8  14 3998.09 191.878   3
  -2  -8 -14 3900.91 163.509   1
  -2   8  14 4429.38 197.583   2
   2  -8  14 4130.10 196.395   4
   2  -8  14 3871.08 203.651   5
  -2   8  16-16.6283 118.728   3
   2  -8  16-24.3397 136.747   5
  -2   8  16-19.6185 126.160   2
  -2  -8  16-40.7140 153.006   5
   2   8 -16 103.154 149.528   1
  -2   8  16-277.509 159.771   5
   2  -8  16-48.5735 125.407   4
  -2  -8  18 16222.4 500.129   4
  -2   8  18 17088.5 496.717   3
   2   8 -18 16131.5 516.086   1
   2  -8  18 17265.8 525.709   5
  -2  -8  18 17045.5 528.618   5
  -2   8  18 18582.4 545.375   5
   2   8  18 17020.3 525.473   5
   2  -8  18 17127.6 504.855   4
   2   8  18 16783.3 475.140   2
  -2   8  18 16962.3 496.946   2
  -2   8 -18 17253.3 509.717   1
   2   8  18 16350.3 501.737   3
  -2  -8  20 2210.00 213.476   5
   2  -8 -20 2425.16 233.793   1
  -2   8  20 2519.40 234.425   5
   2   8  20 2315.64 184.072   3
  -2   8  20 2504.60 186.414   2
   2  -8  20 2317.49 215.426   5
   2   8  20 2257.70 211.669   5
   2  -8  20 2211.59 195.092   4
  -2  -8  20 2275.33 188.652   4
   2   8  20 2409.26 162.478   2
  -2   8 -20 2054.71 214.959   1
   2   8 -20 2179.24 213.125   1
  -2   8  20 2103.31 182.580   3
   2  -8 -22 24416.8 716.627   1
  -2  -8  22 23721.4 692.305   4
  -2   8 -22 24512.6 701.275   1
   2  -8  22 23388.5 715.305   5
   2   8  22 23890.2 725.288   5
  -2   8  22 25630.8 682.374   2
  -2  -8  22 23941.8 720.888   5
   2   8 -22 24543.3 720.886   1
  -2   8  22 24298.0 740.669   5
   2   8  22 24228.6 663.211   2
  -2   8  22 24824.2 690.182   3
   2  -8  22 22869.5 686.555   4
   2   8  22 25011.3 692.799   3
  -2   8  24 2374.46 269.016   5
  -2   8 -24 2523.06 233.073   1
  -2   8  24 3074.02 219.125   2
   2  -8  24 2592.88 208.872   4
   2   8 -24 2478.61 260.338   1
   2  -8  24 2864.87 248.905   5
  -2   8  24 2713.65 215.143   3
  -2  -8  24 2749.90 254.803   5
   2   8  24 2764.39 222.269   3
  -2  -8  24 2525.97 224.218   4
   2   8  24 2987.68 264.203   5
   2   8  24 2698.15 199.497   2
   2   8 -26 779.372 232.896   1
  -2  -8  26 935.673 225.811   5
   2   8  26 1084.87 175.246   4
   2  -8  26 1035.97 223.122   5
  -2   8  26 1065.13 246.272   5
  -2   8  26 787.374 198.566   3
   2   8  26 1107.47 238.711   5
  -2  -8  26 824.719 203.693   4
  -2   8  26 950.069 191.269   2
   2  -8  26 1006.86 189.862   4
  -2  -8  28 56.6427 215.660   5
  -2   8  28 747.072 263.991   5
   2   8  28 445.567 234.923   5
  -2  -8  28 319.228 199.376   4
   2  -8  28 268.353 222.774   5
   2   8 -28 349.053 231.346   1
  -2   8  28 495.019 186.975   2
   2  -8  28 249.817 186.678   4
  -2   8  28 237.563 192.841   3
   2   8  28 302.401 169.265   4
  -2   8  30 20314.1 675.084   5
   2   8 -30 17624.9 628.626   1
   2   8  30 19976.7 665.839   5
  -2  -8  30 17514.8 603.952   4
   2  -8  30 18665.4 598.238   4
  -2  -8  32 669.570 211.347   4
  -2  -8  32 1060.83 249.835   5
   2  -8  32 625.964 218.772   5
   2   8  32 433.660 183.617   4
   2  -8  34 3671.40 300.159   5
  -2  -8  34 3993.78 316.299   5
  -2   8  34 4107.11 352.749   5
   2  -8  34 4113.71 293.386   4
  -2   8  34 4074.97 272.105   4
   2   8  34 3631.39 328.646   5
   2   8  34 4162.60 265.181   4
  -2   8  36-178.462 299.662   5
  -2  -8  36-121.490 250.254   5
   2   8  36-173.825 189.876   4
   2  -8  36-81.5044 233.852   5
   2  -8  36 15.7297 209.354   4
  -2   8  36-27.6174 215.704   4
   2   8  36-239.285 259.038   5
  -2   8  38 1367.85 306.024   5
  -2  -8  38 1144.96 287.937   5
   2  -8  38 1446.22 269.563   5
   2   8  38 1290.24 264.751   5
  -2   8  38 1337.85 232.174   4
   2   8  38 1322.56 222.005   4
   2  -8  38 1444.42 255.933   4
   2 -10   0 33080.3 765.573   5
   2 -10   0 31444.8 783.053   4
   2  10   0 30867.0 797.193   1
   2  10   0 30857.2 784.097   3
  -2  10   0 31409.8 800.650   2
  -2  10   0 30731.2 811.900   3
   2  10   0 31631.8 758.087   4
  -2  10   2 1747.50 118.439   2
   2 -10   2 1665.04 90.1261   4
   2  10   2 1621.79 115.055   1
   2 -10   2 1593.74 72.4958   5
  -2  10   2 1770.68 121.489   3
   2  10  -2 1375.73 115.106   3
   2 -10  -2 1666.78 99.0709   4
   2 -10  -2 1432.39 73.0916   5
   2  10   2 1383.18 58.1082   4
  -2  10  -2 1539.07 152.909   3
  -2  10  -2 1410.52 128.018   2
   2  10  -2 1734.91 131.364   1
   2  10   2 1760.26 102.154   3
   2 -10   4 3921.76 131.759   5
  -2  10   4 3810.32 161.469   2
   2  10   4 3549.31 100.802   5
  -2 -10   4 3868.81 121.095   4
  -2  10  -4 3646.27 220.583   3
   2  10   4 3639.12 155.165   1
   2  10  -4 3439.79 193.933   1
   2  10  -4 4138.37 195.991   3
  -2  10  -4 3896.53 184.374   2
   2 -10   4 3813.99 140.850   4
  -2 -10   4 3623.16 147.580   5
   2  10   4 3895.01 150.501   3
  -2  10   4 3869.98 166.111   3
  -2  10   6 4335.69 185.251   2
   2  10   6 4649.69 176.530   3
  -2  10  -6 4423.47 273.995   3
   2  10  -6 4555.67 252.580   3
  -2 -10   6 4568.52 180.572   5
   2  10   6 4193.42 134.152   2
  -2 -10   6 4648.46 152.374   4
   2  10   6 4670.05 137.227   5
   2 -10   6 4762.36 164.224   5
   2  10  -6 4161.87 212.935   1
   2 -10   6 4221.22 163.827   4
  -2  10   6 4365.89 184.222   3
   2  10   8 167126. 3952.19   3
  -2 -10   8 167484. 3940.08   4
   2 -10   8 167965. 3948.30   5
   2  10   8 169172. 3930.96   5
  -2 -10   8 170591. 3955.82   5
   2  10   8 163309. 3921.24   2
   2 -10   8 161099. 3947.12   4
   2  10  -8 163970. 4008.93   3
  -2  10  10 28248.2 697.718   2
  -2 -10  10 26291.1 684.322   4
   2 -10  10 25966.5 685.789   4
   2 -10  10 25507.7 688.074   5
  -2  10  10 26184.6 695.429   3
   2  10 -10 28276.3 720.580   1
   2  10  10 26044.7 662.289   2
   2  10  10 26749.8 676.581   5
  -2  10 -10 26244.9 780.260   3
  -2 -10  10 26341.9 701.276   5
   2  10 -12 170887. 3988.95   1
  -2  10  12 166073. 3970.98   3
   2  10  12 164028. 3957.76   5
   2 -10 -12 161082. 4003.79   1
   2  10  12 169233. 3966.12   3
  -2 -10  12 162183. 3961.27   4
  -2  10  12 169631. 3966.59   2
   2  10 -14 1185.80 163.635   1
   2 -10  14 1043.59 131.061   4
   2  10  14 907.443 133.610   3
  -2  10  14 1175.95 135.461   3
   2  10  14 953.370 141.099   5
   2  10  14 1094.14 115.595   2
  -2 -10  14 915.963 157.858   5
   2 -10  14 820.508 137.113   5
  -2 -10 -14 1159.86 136.752   1
  -2  10 -14 1089.54 157.342   1
  -2  10  14 1015.05 135.924   2
  -2 -10  14 1005.61 139.451   4
   2 -10  16 1727.57 165.988   5
  -2  10  16 1426.56 147.719   3
  -2  10  16 1988.31 160.726   2
  -2 -10  16 1623.43 177.700   5
   2  10  16 1769.74 138.904   2
  -2 -10  16 1698.53 157.964   4
   2  10  16 1361.71 149.730   3
   2  10 -16 1559.14 184.383   1
  -2  10 -16 1670.50 183.723   1
  -2  10  16 1776.30 184.098   5
   2 -10  16 1699.19 153.501   4
   2  10  18 606.244 138.139   3
  -2  10  18 499.530 141.171   3
  -2  10  18 389.180 168.254   5
   2 -10 -18 622.722 198.386   1
   2 -10  18 260.815 166.069   4
  -2 -10  18 445.598 164.866   5
   2  10  18 652.109 126.710   2
   2 -10  18 709.514 183.864   5
  -2 -10  18 487.016 141.337   4
  -2  10  18 585.452 139.019   2
   2  10 -18 548.550 176.236   1
  -2  10 -18 218.192 196.501   1
   2  10  18 659.233 156.921   5
  -2  10  20 16520.4 506.197   3
  -2  10  20 18548.7 565.112   5
   2 -10 -20 15987.9 548.777   1
   2  10  20 16962.1 479.690   2
   2 -10  20 16765.3 540.524   5
  -2 -10  20 15564.7 509.087   4
   2  10  20 16989.2 539.978   5
   2  10 -20 17449.8 540.002   1
  -2  10  20 17470.1 505.340   2
   2 -10  20 16416.1 514.429   4
  -2 -10  20 17437.4 542.854   5
  -2  10 -20 16802.0 540.187   1
   2  10  20 16451.6 504.987   3
  -2  10 -22 9130.40 373.947   1
  -2  10  22 9092.21 344.039   3
  -2 -10  22 9221.61 356.247   4
   2  10  22 9243.64 317.623   2
  -2  10  22 9528.87 400.849   5
   2 -10  22 9434.23 376.589   5
  -2 -10  22 9140.07 384.674   5
  -2  10  22 9723.21 343.801   2
   2 -10 -22 9209.75 397.029   1
   2  10  22 9255.34 347.321   3
   2  10  22 8623.79 379.343   5
   2 -10  22 8702.87 343.534   4
   2  10 -22 8117.77 376.932   1
  -2  10  24 14001.0 440.565   2
   2  10  24 12219.2 484.054   5
   2  10  24 12895.4 451.078   3
   2 -10  24 13620.7 481.390   5
   2 -10  24 13324.2 453.975   4
  -2 -10  24 12560.8 453.896   4
  -2  10 -24 13003.4 467.726   1
   2  10 -24 13702.9 488.144   1
  -2  10  24 13111.4 446.303   3
  -2  10  24 13597.3 514.709   5
   2  10  24 13289.3 420.806   2
  -2 -10  24 13000.5 486.413   5
   2  10  26-213.901 186.042   3
  -2  10  26-342.012 234.542   5
  -2 -10  26 73.5880 179.730   4
   2  10  26-110.348 209.948   5
  -2  10 -26-155.278 205.303   1
   2  10 -26 227.129 220.737   1
   2 -10  26-188.540 203.807   5
  -2  10  26 6.09550 171.746   3
   2  10  26-185.396 161.973   2
   2 -10  26 55.9607 173.193   4
  -2 -10  26 46.6692 206.621   5
  -2  10  26 49.1527 180.528   2
  -2  10  28 9951.81 403.932   3
   2 -10  28 11131.0 416.078   4
  -2 -10  28 9777.03 411.962   4
  -2  10  28 11315.2 476.002   5
   2 -10  28 10897.4 435.763   5
  -2  10  28 10941.6 395.124   2
   2  10  28 10121.2 453.208   5
   2  10 -28 10118.7 441.339   1
  -2 -10  28 10888.0 445.294   5
  -2  10  30 1179.10 208.811   3
  -2  10  30 969.093 270.723   5
  -2  10  30 1345.50 204.171   2
   2  10  30 1087.17 250.217   5
   2  10 -30 1290.18 259.045   1
  -2 -10  30 1176.49 223.489   4
   2 -10  30 1300.20 214.614   4
   2  10 -32 14380.1 562.460   1
  -2 -10  32 14709.9 557.086   5
   2 -10  32 15405.4 553.944   5
  -2  10  32 15509.4 513.345   2
  -2  10  32 14571.7 520.711   3
   2  10  32 15200.0 490.126   4
   2  10  34 198.662 182.180   4
   2 -10  34 339.167 220.972   5
  -2 -10  34 73.7334 228.180   5
   2  10  34 115.105 237.510   5
  -2  10  34 186.008 259.960   5
   2 -10  34 220.411 204.640   4
  -2  10  36 70.1223 209.376   4
   2 -10  36 158.190 210.108   4
  -2  10  36 78.5035 270.852   5
  -2 -10  36 152.598 255.384   5
   2  10  36 32.2039 239.993   5
   2 -10  36 230.483 227.495   5
   2  10  36-181.410 188.464   4
  -2 -10  38-87.7324 252.600   5
   2 -10  38-9.40254 236.132   5
   2  10  38-13.0425 205.594   4
   2  10  38 11.0903 247.705   5
  -2  10  38 187.922 200.158   4
  -2  10  38 11.5172 261.844   5
   2 -10  38-171.491 214.136   4
   2  12   0 102.817 105.632   3
   2 -12   0-10.8075 48.9948   5
   2  12   0 211.025 133.102   1
   2 -12   0 102.753 85.4849   4
   2  12  -2 72887.1 1788.00   3
   2 -12   2 73792.2 1773.99   4
  -2 -12   2 72727.3 1750.73   5
   2  12   2 74828.3 1746.65   4
   2  12  -2 73311.5 1797.97   1
   2 -12  -2 76763.2 1780.64   4
   2  12   2 70950.5 1785.30   1
   2  12   2 73611.8 1779.33   3
   2 -12   2 74564.9 1752.79   5
   2 -12  -2 72566.9 1754.83   5
   2 -12   4 35.4334 82.1117   4
  -2 -12   4 119.835 92.6435   5
   2 -12   4 31.8436 72.4802   5
   2  12  -4 68.7389 148.864   3
  -2 -12   4 98.0609 57.0899   4
   2  12   4 33.0220 103.349   3
   2  12   6 1844.04 133.315   3
   2  12   6 1829.35 100.814   2
   2  12   6 1946.27 73.1789   5
  -2 -12   6 2278.87 134.205   5
   2  12  -6 1896.57 210.641   3
   2 -12   6 2081.63 112.762   5
   2 -12   6 1971.68 119.795   4
  -2 -12   6 1935.67 102.639   4
  -2  12   8 2698.41 158.525   3
   2 -12   8 2680.65 136.838   5
  -2  12  -8 2859.52 265.157   3
   2 -12   8 2734.20 138.852   4
   2  12   8 2614.96 109.352   5
   2  12   8 2459.89 116.800   2
   2  12  -8 2763.82 188.615   1
  -2 -12   8 2592.34 157.114   5
  -2  12  -8 2938.02 196.330   1
  -2  12   8 2882.93 158.767   2
   2  12  -8 2549.30 253.443   3
  -2 -12   8 2606.98 127.604   4
   2  12 -10 98693.4 2346.55   1
  -2  12 -10 99524.9 2341.33   1
   2  12 -10 91557.6 2389.35   3
  -2 -12  10 94815.4 2305.66   4
   2  12  10 96342.4 2318.80   3
   2 -12  10 94985.2 2310.24   4
  -2  12 -10 94615.6 2400.87   3
   2 -12  10 94744.6 2311.44   5
   2  12  10 94909.9 2292.14   5
  -2  12  10 100570. 2321.40   2
  -2  12  10 94888.9 2323.86   3
  -2 -12  10 94618.1 2322.16   5
  -2  12 -12 22399.4 704.591   3
   2  12 -12 22688.6 628.661   1
   2  12  12 21508.1 593.913   3
  -2  12  12 22562.8 602.159   3
   2  12  12 21176.5 563.239   2
  -2  12  12 23021.3 595.010   2
   2  12  12 21129.9 577.867   5
  -2 -12  12 20902.3 585.304   4
  -2  12 -12 22610.5 621.082   1
   2  12  14 19554.7 546.812   3
   2  12  14 18688.0 538.647   5
  -2  12  14 19034.1 549.652   3
   2 -12  14 20226.3 546.609   4
   2 -12  14 18114.0 552.121   5
  -2  12 -14 19899.6 572.670   1
  -2 -12  14 19914.1 568.530   5
   2  12  14 19634.0 517.395   2
   2  12 -14 19467.0 575.410   1
  -2  12  14 19513.2 545.622   2
  -2 -12  14 18986.5 548.103   4
  -2  12  16 155.653 122.833   3
   2  12 -16 140.079 166.590   1
  -2 -12  16 16.1920 160.729   5
  -2 -12  16 45.5653 133.865   4
   2 -12  16 30.0276 144.585   5
   2  12  16 4.33861 123.118   3
   2 -12 -16-25.6718 195.166   1
   2  12  16 20.2845 107.429   2
  -2  12 -16 15.5260 168.149   1
  -2  12  16-82.9365 131.549   2
   2 -12  16 154.473 127.726   4
  -2  12  16 67.0035 156.757   5
  -2  12  18 10505.5 353.164   2
  -2 -12  18 11587.2 401.026   5
   2 -12 -18 11112.2 424.135   1
  -2  12  18 9990.98 355.163   3
  -2  12  18 10424.0 393.531   5
   2 -12  18 10378.4 383.226   5
  -2  12 -18 10656.4 396.378   1
   2  12  18 9546.51 362.247   5
   2  12 -18 10092.0 390.207   1
   2  12  18 10883.5 332.135   2
   2  12  18 10504.9 355.848   3
   2 -12  18 10751.9 368.176   4
  -2  12  20 11313.1 372.501   2
  -2 -12  20 10791.2 386.693   4
   2  12 -20 10925.1 411.217   1
   2 -12  20 9946.24 370.261   4
   2  12  20 10840.7 339.737   2
  -2 -12  20 10565.5 405.205   5
  -2  12 -20 10767.8 412.684   1
   2 -12  20 10257.7 394.052   5
   2  12  20 10008.1 388.090   5
  -2  12  20 10925.9 419.709   5
   2 -12 -20 10530.0 431.888   1
   2  12  20 10774.6 373.367   3
  -2  12  20 10140.2 370.108   3
  -2  12  22 49005.3 1273.23   3
   2 -12  22 48938.0 1281.29   4
  -2  12  22 51976.4 1270.45   2
   2  12 -22 50555.4 1309.11   1
  -2  12 -22 50622.0 1302.77   1
   2  12  22 46331.9 1298.15   5
  -2  12  22 49480.6 1327.62   5
   2 -12  22 50291.5 1303.54   5
  -2 -12  22 45799.5 1284.39   4
  -2 -12  22 49952.0 1313.75   5
   2  12  22 49399.1 1242.63   2
   2  12  22 49159.4 1273.39   3
   2  12  24 545.021 188.548   3
   2 -12  24 513.138 202.265   5
  -2  12  24 403.247 176.099   3
   2  12  24 521.853 201.229   5
  -2  12  24 250.246 221.230   5
  -2  12 -24 458.515 215.388   1
   2  12 -24-7.23630 244.750   1
   2  12  24 610.720 157.899   2
  -2 -12  24 253.680 222.902   5
  -2  12  24 542.942 173.101   2
   2 -12  24 461.024 178.335   4
   2 -12  26 492.278 184.976   4
  -2  12 -26 493.549 222.806   1
   2 -12  26 409.959 198.151   5
   2  12 -26 536.055 229.893   1
  -2  12  26 714.079 183.462   2
   2  12  26 769.352 204.588   3
  -2  12  26 596.332 243.902   5
  -2  12  26 624.915 188.352   3
   2  12  26 478.094 164.612   2
   2  12  26 391.086 212.976   5
  -2 -12  26 786.025 227.542   5
   2  12  28 434.382 220.825   5
  -2 -12  28 716.181 234.007   5
  -2  12  28 614.247 244.615   5
   2 -12  28 456.981 189.023   4
   2  12 -28 437.653 243.876   1
   2 -12  28 672.253 213.553   5
   2  12  30 16426.0 557.440   3
  -2  12  30 16719.6 558.396   3
   2 -12  30 16455.4 561.042   4
  -2 -12  30 15965.4 594.164   5
   2  12  30 16852.0 626.691   5
  -2  12  30 16535.6 621.210   5
   2  12  30 18001.2 536.065   2
   2  12 -30 17121.9 605.086   1
  -2  12  30 17028.1 537.559   2
   2 -12  30 17081.6 591.153   5
   2  12  32 345.142 179.327   4
  -2  12  32 448.690 212.395   3
   2 -12  32 192.433 220.956   5
  -2 -12  32 279.952 236.767   5
  -2  12  32 341.754 189.304   2
  -2  12  34 2555.10 307.696   5
  -2 -12  34 3218.23 303.938   5
   2 -12  34 2787.29 290.735   5
  -2  12  34 2874.67 269.450   3
   2  12  34 3081.95 232.733   4
  -2  12  34 2930.63 260.545   2
   2 -12  34 2747.16 261.761   4
  -2 -12  36 269.574 237.028   5
   2  12  36-123.686 191.898   4
   2 -12  36 195.226 234.886   5
  -2  12  36-33.0498 256.160   5
   2 -12  36 380.936 214.592   4
   2  14   0 108778. 2664.95   3
  -2  14   0 112308. 2694.67   3
   2 -14   0 109063. 2627.82   5
  -2  14   0 114356. 2676.46   2
   2 -14   0 114891. 2660.62   4
  -2  14  -2 907.352 165.689   3
   2  14   2 838.173 140.773   1
   2  14   2 788.992 110.699   3
   2  14  -2 1084.41 136.806   3
   2 -14   2 1034.37 66.7452   5
  -2  14  -2 1144.16 149.035   2
  -2  14   2 1059.05 134.538   2
   2 -14   2 958.746 101.623   4
  -2  14   2 842.914 142.193   3
  -2 -14   2 868.689 61.3166   5
  -2  14  -4 16481.3 517.022   3
  -2  14   4 16901.2 474.961   3
  -2  14   4 17112.0 463.704   2
   2 -14   4 16111.8 421.476   5
   2 -14   4 15891.1 441.867   4
   2  14  -4 16612.3 482.702   1
   2  14   4 16597.6 415.759   4
  -2  14  -4 17284.4 481.229   2
   2  14  -4 15938.5 481.417   3
   2  14   4 15867.7 454.790   3
  -2 -14   4 16868.1 427.572   5
   2  14   4 15981.8 427.182   2
  -2 -14   6 222.602 96.8355   5
  -2  14   6 248.645 119.736   3
  -2  14  -6 311.711 189.114   3
  -2  14   6 135.982 119.536   2
   2 -14   6 155.577 84.8935   4
  -2 -14   6 213.761 68.8414   4
   2  14  -6 198.454 174.405   3
   2  14   6 141.717 23.2197   5
   2 -14   6 205.781 75.3570   5
   2  14   6 149.171 85.0813   2
   2  14  -6 221.004 143.412   1
  -2  14  -6 218.219 144.863   2
   2  14   8 53113.1 1303.17   3
  -2  14   8 53959.1 1310.16   3
  -2 -14   8 55495.1 1295.37   5
   2 -14   8 51471.3 1281.58   5
  -2  14  -8 52995.4 1375.33   3
  -2 -14   8 51129.2 1276.18   4
   2  14  -8 57273.2 1334.74   1
   2  14   8 49735.2 1251.65   5
   2 -14   8 52032.4 1289.83   4
  -2  14   8 54413.2 1303.09   2
  -2  14  10 595.615 128.868   2
   2  14  10 502.203 78.5241   5
  -2  14  10 722.146 130.801   3
  -2  14 -10 207.093 231.242   3
   2  14 -10 836.624 162.577   1
   2  14  10 566.313 119.700   3
  -2 -14  10 777.502 129.631   5
   2  14  10 547.129 93.8896   2
  -2  14 -10 430.036 153.958   1
   2 -14  10 528.659 99.8507   4
  -2 -14  10 652.598 98.4564   4
   2  14  12 33989.7 872.107   3
  -2  14  12 34125.6 866.180   2
   2  14 -12 33395.1 896.134   1
   2  14  12 32406.9 841.402   5
   2 -14  12 34214.0 863.804   5
  -2  14 -12 35872.0 902.822   1
  -2  14 -12 32061.6 964.956   3
  -2 -14  12 31503.4 852.454   4
   2  14 -12 33760.7 971.396   3
  -2  14  12 31966.3 870.575   3
   2  14  12 33870.6 835.284   2
  -2  14  14 1660.81 157.352   3
  -2  14 -14 1413.98 180.188   1
  -2  14  14 1515.29 154.235   2
  -2 -14  14 1531.13 175.867   5
   2 -14  14 1780.02 154.817   5
   2 -14 -14 1272.01 220.337   1
   2  14  14 1413.23 137.721   5
   2  14 -14 1566.49 187.416   1
   2  14  14 1682.77 131.521   2
   2  14 -14 1633.81 296.282   3
   2 -14  14 1610.91 148.590   4
   2  14  14 1830.57 152.726   3
  -2  14  16 110.049 134.605   2
   2  14  16 390.752 139.847   3
  -2  14 -16 339.044 178.855   1
  -2  14  16 280.683 139.870   3
  -2 -14  16 379.624 172.324   5
   2 -14  16 321.642 134.617   4
   2 -14  16 118.814 145.973   5
  -2  14 -16 58.4931 281.230   3
  -2  14  16 382.020 157.968   5
   2  14 -16 298.647 176.930   1
   2 -14 -16 182.887 218.979   1
   2  14  16 265.791 118.543   2
   2  14  18 2441.09 166.675   2
  -2  14  18 2618.15 188.105   3
  -2  14  18 2295.03 191.957   2
   2 -14  18 2344.11 195.457   4
   2  14  18 2756.23 209.033   5
   2  14 -18 2243.72 228.535   1
  -2  14  18 2435.80 217.928   5
  -2 -14  18 2747.99 226.871   5
   2  14  18 2539.73 196.373   3
   2 -14  18 2438.47 207.274   5
  -2  14 -18 1988.11 225.433   1
   2 -14 -18 2325.55 268.181   1
  -2  14  20 79071.2 1949.97   3
   2 -14 -20 81023.6 2012.15   1
   2  14  20 77893.1 1945.20   3
   2  14  20 79916.7 1916.11   2
  -2  14  20 73045.8 1972.32   5
   2  14 -20 78992.2 1981.85   1
   2 -14  20 75429.2 1965.12   5
  -2  14 -20 78085.9 1974.36   1
   2 -14  20 76256.4 1950.50   4
  -2  14  20 80929.8 1939.16   2
  -2 -14  20 79667.3 1979.27   5
   2  14  22 677.775 175.753   3
  -2  14  22 517.544 210.796   5
   2  14 -22 461.826 222.215   1
   2 -14  22 802.071 199.664   5
  -2  14  22 817.461 177.894   2
  -2  14  22 427.800 161.158   3
  -2  14 -22 543.079 212.576   1
  -2 -14  22 605.851 207.587   5
   2  14  22 721.754 151.795   2
   2 -14  22 519.729 169.036   4
  -2  14  24 3089.70 232.356   3
   2  14  24 3530.75 242.937   3
   2 -14  24 3425.93 270.275   5
  -2  14  24 3000.71 265.953   5
   2  14 -24 3885.66 293.909   1
  -2 -14  24 3931.13 285.868   5
   2  14  24 3501.78 215.232   2
  -2  14  24 4389.38 244.694   2
   2 -14  24 3552.10 244.415   4
  -2  14 -24 3760.76 282.354   1
   2  14 -26-23.6007 228.326   1
   2  14  26 78.1863 191.125   3
  -2  14  26 261.479 215.097   5
   2 -14  26 171.533 203.773   5
   2  14  26 77.9483 163.126   2
  -2 -14  26 96.6668 219.826   5
  -2  14  26 374.281 177.488   2
   2 -14  26 6.65228 176.025   4
  -2  14 -26 224.143 215.134   1
  -2  14  26 137.796 175.552   3
  -2  14  28 5965.46 301.887   3
  -2  14 -28 5543.76 343.384   1
   2  14 -28 5740.90 347.076   1
   2 -14  28 5102.15 300.359   4
  -2  14  28 5724.26 284.853   2
   2 -14  30 523.635 276.804   4
   2  14  30 5.24478 167.607   2
   2 -14  30 679.544 332.589   5
  -2  14  30 177.480 182.703   2
  -2  14  30 233.621 180.855   3
  -2 -14  30 227.943 233.553   5
   2  14  30 42.5771 190.194   3
   2  14  32 7979.99 372.151   3
   2 -14  32 8157.01 410.652   5
  -2  14  32 8925.15 361.423   2
  -2 -14  32 8315.57 419.315   5
   2  14  32 8999.31 352.290   2
  -2  14  32 8844.78 381.424   3
   2  14 -32 7652.15 430.134   1
  -2  14  34 29.9888 219.040   3
   2 -14  34-181.972 224.691   5
   2  14  34-36.1969 178.593   4
  -2 -14  34-28.5248 243.765   5
  -2  14  34 273.620 204.784   2
   2  14 -34 259.661 255.763   1
  -2 -14  36-77.6888 254.651   5
  -2  14  36 46.8317 212.632   2
   2 -14  36 101.507 235.726   5
  -2  14  36 38.1357 215.156   3
   2  14  36 185.175 197.366   4
  -2  16   0 99.5565 155.742   2
   2  16   0 153.262 138.138   1
   2 -16   0 30.1731 117.669   4
  -2  16   0-37.2884 176.369   3
   2 -16   0 248.868 69.3602   5
   2  16  -2 117202. 2763.40   1
  -2  16  -2 115474. 2786.65   3
   2  16   2 115572. 2757.46   1
   2 -16   2 112631. 2699.70   5
  -2  16  -2 114826. 2756.19   2
  -2  16   2 115010. 2762.26   3
  -2  16   2 113450. 2746.49   2
   2 -16   2 112492. 2733.85   4
   2 -16   4 18.4600 59.0896   5
  -2 -16   4 9.16449 68.2184   5
  -2  16   4 220.527 122.611   2
  -2  16  -4 125.913 140.349   2
  -2  16  -4 75.8697 164.630   3
   2 -16   4-2.95531 84.9431   4
   2  16   4-73.7635 109.199   3
   2  16  -4 54.6320 145.099   1
  -2  16   4 32.8771 117.439   3
  -2  16  -6 1127.78 172.853   2
  -2  16   6 1633.71 147.833   2
  -2 -16   6 1945.45 114.484   5
   2  16   6 1576.26 140.573   3
  -2  16   6 1768.41 152.565   3
  -2  16  -6 1554.54 208.599   3
   2 -16   6 1697.92 118.029   4
   2  16   6 1635.53 115.447   2
   2 -16   6 1669.68 98.3761   5
   2  16  -6 1600.95 171.148   1
  -2  16   8 1446.22 144.224   2
   2  16   8 1194.70 104.221   2
   2  16   8 1286.18 138.031   3
  -2  16   8 1301.96 144.272   3
   2  16  -8 1239.74 205.273   3
  -2 -16   8 1309.02 121.344   5
   2 -16   8 1213.82 109.267   4
   2  16  -8 1306.67 170.969   1
  -2  16  -8 1525.42 174.295   2
   2 -16   8 1208.04 104.202   5
  -2  16  10 30349.2 777.772   2
  -2  16  10 29076.4 787.176   3
   2  16  10 29872.7 784.169   3
   2  16 -10 29418.4 809.531   1
  -2 -16  10 30047.3 774.781   5
  -2  16 -10 29462.2 814.382   1
   2  16  10 29635.8 745.745   2
   2  16 -10 29095.1 858.958   3
   2 -16  10 28729.9 767.455   4
   2  16  12 338.121 132.349   3
  -2  16 -12 155.962 167.853   1
   2 -16  12 121.984 109.139   5
   2  16 -12 200.889 174.288   1
   2  16 -12 500.451 257.522   3
  -2  16 -12-8.79952 240.895   3
  -2  16  12 84.6872 132.658   2
  -2  16  12 129.103 126.188   3
   2  16  12 137.103 105.190   2
   2 -16  14 7966.36 292.882   5
   2  16 -14 7763.57 338.245   1
  -2 -16  14 8285.43 314.011   5
  -2  16 -14 7725.98 337.533   1
   2  16  14 8356.46 266.834   2
   2 -16  14 7996.62 289.994   4
  -2  16  14 7670.47 306.806   3
  -2  16  14 7978.00 293.129   2
   2  16  14 8385.67 302.626   3
   2  16 -14 8689.65 436.732   3
  -2  16  16 57.3414 143.506   2
  -2 -16  16 128.505 173.098   5
   2  16 -16-12.3791 178.715   1
  -2  16  16-76.2266 146.313   3
   2  16  16 44.2232 145.543   3
   2 -16  16 114.630 142.920   5
   2 -16 -16 180.201 228.910   1
   2  16  16 113.726 124.099   2
  -2  16 -16 55.2130 186.555   1
  -2  16 -16-114.369 301.734   3
   2  16 -16-10.4509 298.125   3
   2 -16  16 9.35726 130.797   4
   2  16  18 61702.5 1569.17   3
  -2  16  18 61481.2 1576.73   3
   2  16 -18 61095.7 1713.79   3
  -2  16 -18 61276.9 1711.89   3
   2  16 -18 61153.0 1603.63   1
  -2  16  18 64742.8 1565.84   2
   2 -16 -18 62241.2 1636.36   1
   2 -16  18 61582.8 1577.40   4
  -2  16 -18 63372.2 1605.84   1
   2  16  18 64016.5 1541.00   2
  -2 -16  18 62527.4 1599.35   5
   2 -16  18 60596.4 1576.89   5
  -2 -16  20 546.542 204.835   5
  -2  16  20 305.675 162.102   3
   2  16  20 541.572 168.731   3
  -2  16 -20 520.739 214.700   1
   2 -16  20 505.256 181.887   5
  -2  16 -20 546.085 352.165   3
   2 -16  20 338.796 165.689   4
   2  16  20 470.145 145.328   2
  -2  16  20 375.589 167.416   2
   2  16 -20 665.317 209.288   1
   2  16  22 14337.0 471.626   3
  -2  16 -22 14721.0 514.066   1
  -2 -16  22 13964.0 509.443   5
   2 -16  22 13878.0 491.614   5
   2  16 -22 14466.2 515.098   1
   2  16  22 14677.2 436.730   2
   2 -16  22 13407.4 474.400   4
  -2  16  22 14823.1 459.691   2
  -2  16  24-22.0435 177.444   2
   2  16  24 116.864 160.246   2
   2  16  24 67.9536 191.586   3
  -2  16  24 223.063 171.286   3
  -2 -16  24 62.0471 209.058   5
  -2  16 -24 74.8320 219.729   1
   2 -16  24-6.71617 175.760   4
   2 -16  24 277.870 199.787   5
   2  16 -24-22.9888 221.011   1
  -2 -16  26-8.23363 227.086   5
  -2  16 -26 405.131 236.433   1
   2  16 -26-184.843 239.198   1
   2 -16  26 202.778 212.269   5
   2 -16  26-13.8355 181.407   4
  -2  16  28 39.6917 173.467   3
  -2  16 -28 296.328 245.903   1
   2  16  28-98.1948 160.659   2
  -2  16  28-251.974 184.801   2
   2  16  28 173.272 190.195   3
   2 -16  30 7373.87 370.744   5
   2  16 -30 6850.57 415.648   1
  -2  16  30 6956.75 319.450   2
  -2 -16  30 7457.81 406.832   5
   2  16  30 7415.51 308.464   2
   2  16  30 7401.37 344.191   3
  -2  16  30 7564.75 345.426   3
  -2  16  32-237.910 202.395   3
  -2  16  32-48.8669 190.546   2
   2 -16  32 44.3663 216.725   5
  -2 -16  32 178.043 249.755   5
   2  16  32-73.8814 203.380   3
   2  16  32 27.5347 173.036   2
   2  16 -32 86.7349 270.715   1
  -2  16  34 2089.99 253.554   3
   2  16  34 2305.68 233.574   2
   2 -16  34 2330.02 278.121   5
  -2 -16  34 2087.90 296.563   5
   2  16 -34 2078.00 307.985   1
  -2  16  34 2469.64 236.100   2
  -2  18   0 144996. 3501.92   2
   2  18   0 144705. 3500.50   3
   2  18   0 146335. 3513.94   1
  -2  18   0 147784. 3528.84   3
  -2  18  -2 7144.32 275.767   2
   2  18   2 6990.55 259.182   3
  -2  18   2 7098.96 276.413   3
  -2  18  -2 7197.73 313.515   3
  -2  18   2 6436.77 260.152   2
   2  18  -2 7590.92 283.241   3
   2  18   2 6804.61 241.939   2
   2  18  -2 6838.62 283.727   1
  -2  18   4 15177.0 443.797   2
  -2  18   4 15004.7 456.337   3
   2  18   4 15064.0 418.076   2
   2  18   4 14547.9 442.713   3
   2  18  -4 15351.5 475.031   3
  -2  18  -4 15283.6 462.009   2
  -2  18  -4 14833.7 499.593   3
   2  18  -4 14825.1 470.050   1
  -2  18  -6 124.669 193.435   3
   2 -18   6 224.162 72.8411   5
  -2  18   6 199.182 126.523   2
   2  18  -6 58.9588 169.805   3
   2  18   6 283.194 123.039   3
   2  18  -6 52.5494 154.441   1
   2  18   6 183.980 103.508   2
  -2  18   6 289.880 124.606   3
  -2  18  -6 9.45046 157.129   2
  -2  18   8 17524.1 492.518   2
   2  18   8 17346.1 459.981   2
   2  18   8 17370.1 496.518   3
  -2  18   8 17409.0 504.011   3
   2 -18   8 16053.7 456.530   5
   2  18  -8 16775.9 553.864   3
   2  18  -8 16536.9 522.967   1
  -2  18  10 527.108 136.932   3
   2  18 -10 336.423 206.534   3
   2  18  10 462.069 108.754   2
   2  18  10 286.800 135.330   3
  -2  18 -10 21.9592 191.917   2
  -2  18 -10 57.3491 240.177   3
   2  18 -10 290.816 165.428   1
  -2  18  10 493.316 138.665   2
   2 -18  12 16035.5 469.155   5
  -2  18 -12 16558.8 529.773   1
   2  18 -12 16724.2 524.862   1
  -2  18  12 15750.7 490.047   3
   2  18 -12 15010.9 576.257   3
   2  18  12 16414.9 454.167   2
  -2  18  12 17251.3 488.821   2
   2  18  12 16675.6 496.553   3
  -2  18  14 1576.66 171.310   2
   2  18  14 1391.20 142.533   2
  -2  18  14 1522.75 174.842   3
   2  18  14 1615.12 178.655   3
  -2  18 -14 1274.23 289.259   3
  -2 -18  14 1234.24 177.002   5
   2 -18  14 1435.22 154.443   5
  -2  18 -14 1790.18 220.233   1
   2  18 -14 1739.11 300.863   3
   2  18 -14 1433.63 207.086   1
  -2  18  16 4576.17 239.863   2
   2 -18 -16 4707.17 332.007   1
   2  18 -16 3928.64 382.510   3
   2  18 -16 4649.94 283.781   1
  -2  18  16 4590.03 244.540   3
   2 -18  16 4300.60 234.364   5
  -2  18 -16 4779.77 396.060   3
  -2  18 -16 5141.76 300.395   1
   2  18  16 4961.59 213.954   2
  -2 -18  16 4237.42 252.789   5
   2  18  16 4593.75 244.622   3
  -2  18  18 1045.15 168.052   2
  -2  18 -18 1292.46 348.628   3
   2  18  18 1308.33 185.448   3
  -2  18  18 1145.61 179.682   3
   2 -18  18 1204.12 181.384   5
   2  18 -18 1265.57 344.853   3
   2  18  18 1050.94 148.544   2
  -2  18 -18 1196.22 226.834   1
  -2 -18  18 1493.61 216.821   5
   2 -18 -18 1755.84 287.286   1
   2  18 -18 1198.78 229.820   1
  -2  18 -20 31397.9 1036.72   3
   2  18  20 31290.4 877.713   3
   2  18 -20 32487.2 925.453   1
   2  18 -20 32677.7 1053.79   3
  -2  18  20 30741.4 877.361   3
  -2  18 -20 32854.4 920.042   1
   2 -18  20 32467.5 893.491   5
   2  18  20 32986.8 842.650   2
  -2  18  20 32774.3 866.176   2
  -2 -18  20 30533.6 899.748   5
   2 -18  22 1226.18 201.664   5
   2  18 -22 1507.60 253.441   1
  -2  18  22 995.622 184.459   3
  -2  18 -22 1078.25 243.910   1
   2  18  22 1081.38 188.695   3
  -2  18 -22 1099.59 382.180   3
  -2 -18  22 1450.44 224.834   5
  -2  18  22 1284.65 182.860   2
   2  18 -22 1733.35 403.832   3
   2  18  22 1015.91 170.491   2
   2  18 -24 5242.32 499.493   3
   2  18  24 4827.45 275.833   3
   2 -18  24 4490.21 282.309   5
  -2 -18  24 3782.23 305.199   5
  -2  18 -24 5294.34 336.092   1
   2  18 -24 4362.87 316.166   1
   2  18  24 4948.12 242.865   2
   2 -18  26 7.63153 190.939   5
  -2 -18  26 25.3418 221.510   5
  -2  18 -26 8.24553 233.843   1
  -2  18  26-413.370 181.222   3
  -2  18  26-83.2192 168.714   2
   2  18  26 211.202 180.436   3
  -2  18  28 3214.90 232.617   2
   2  18  28 3206.70 245.088   3
  -2  18  28 3159.73 240.265   3
   2  18  28 2899.58 210.402   2
   2  18 -28 3737.28 314.142   1
  -2  18 -28 2912.70 419.845   3
   2  18  30-21.7574 195.479   3
   2 -18  30 8.46043 210.224   5
  -2  18 -30 71.7554 256.607   1
  -2 -18  30-36.7700 236.855   5
   2  18  30-133.946 166.852   2
  -2  18  30 55.6465 197.146   3
  -2  18  30 113.038 190.495   2
   2  18 -30-36.1740 251.891   1
   2  18 -32 5721.08 372.437   1
  -2  18  32 5649.03 318.267   3
  -2 -18  32 5740.80 367.955   5
   2  18  32 6141.34 332.594   3
   2  18  32 5709.87 285.601   2
  -2  18  32 6104.58 303.484   2
   2 -18  32 5524.57 344.233   5
   2  18  34 122.508 217.075   3
  -2 -18  34 48.5974 248.692   5
   2 -18  34 128.410 230.058   5
   2  18  34 350.997 188.775   2
   2  18 -34 258.021 265.737   1
  -2  18  34 426.710 203.055   2
  -2  18  34 90.9916 211.394   3
  -2  20   0-105.430 143.492   2
   2  20   0 4.67351 136.237   3
   2  20   0-46.4562 156.804   1
  -2  20   0 171.402 159.429   3
   2  20  -2 48431.9 1209.31   3
  -2  20  -2 45604.6 1193.92   2
  -2  20   2 46769.2 1207.47   3
  -2  20  -2 46745.2 1228.30   3
   2  20   2 46967.2 1193.41   3
   2  20   2 46979.0 1167.21   2
  -2  20   2 45714.2 1184.98   2
   2  20  -2 46833.4 1212.52   1
   2  20  -4 1534.35 180.351   3
  -2  20   4 1178.48 151.152   2
   2  20   4 1469.03 152.157   3
  -2  20  -4 1132.04 201.583   3
   2  20  -4 1272.88 182.500   1
  -2  20   4 1155.24 159.673   3
   2  20   4 1268.94 139.607   2
  -2  20   6 2318.51 176.401   2
   2  20   6 2881.57 161.723   2
  -2  20   6 2379.24 183.212   3
  -2  20  -6 2192.26 249.021   3
   2  20  -6 3014.24 220.265   1
   2  20  -6 2642.18 231.227   3
   2  20   6 2938.26 184.394   3
  -2  20   8 265.708 136.333   2
   2  20   8 265.233 135.477   3
  -2  20  -8 134.930 210.875   3
  -2  20   8 29.7946 139.213   3
   2  20  -8 134.065 166.324   1
  -2  20  -8 156.409 172.500   2
   2  20   8 194.225 118.773   2
   2  20  -8 107.119 192.773   3
   2  20  10 16183.1 449.493   2
   2  20 -10 16010.5 562.826   3
   2  20  10 16021.9 487.275   3
  -2  20  10 15509.6 485.033   3
  -2  20 -10 15107.7 572.894   3
   2  20 -10 17039.8 526.928   1
  -2  20  10 15327.8 476.553   2
   2  20 -12 3101.87 307.949   3
  -2  20  12 4052.55 225.445   3
   2  20  12 3929.96 229.862   3
  -2  20 -12 3947.27 269.676   2
   2  20 -12 3580.88 256.703   1
  -2  20  12 4054.86 222.121   2
  -2  20 -12 3802.41 329.085   3
   2  20  12 3836.06 188.607   2
   2  20 -14 7822.25 430.617   3
  -2  20 -14 7616.06 437.711   3
  -2  20 -14 8200.40 364.892   1
  -2  20  14 7793.04 321.657   3
  -2  20  14 7920.62 310.791   2
   2  20 -14 8234.20 363.067   1
   2  20  14 8809.48 328.436   3
   2  20  14 8354.79 288.672   2
  -2  20  16 170.498 153.532   2
   2  20  16 137.659 130.747   2
  -2  20  16 79.9968 157.425   3
   2  20  16 66.5970 159.263   3
  -2  20 -16 125.899 213.586   1
  -2  20 -16-205.414 313.233   3
   2  20 -16 198.455 286.464   3
   2  20 -16 69.0187 202.451   1
   2 -20  16 308.399 145.962   5
   2  20  18 11281.9 398.510   3
  -2  20  18 10969.6 381.620   2
   2 -20  18 9795.25 382.160   5
  -2  20 -18 11696.3 449.248   1
   2  20  18 11050.0 354.511   2
  -2  20  18 10897.8 394.214   3
   2  20 -18 10877.8 434.796   1
  -2  20 -18 12003.4 556.716   3
   2  20 -18 10290.4 536.927   3
   2 -20  20 3571.27 237.199   5
  -2  20  20 3178.18 227.368   3
  -2  20  20 3553.92 227.320   2
  -2  20 -20 3446.91 290.337   1
   2  20 -20 3429.71 405.787   3
   2  20  20 3574.83 207.589   2
  -2  20 -20 4041.79 426.265   3
   2  20  20 3469.20 236.392   3
   2  20 -20 3486.52 281.875   1
   2 -20  22 18308.3 606.619   5
   2  20 -22 20904.9 802.602   3
  -2  20 -22 18997.8 647.760   1
   2  20  22 19755.6 603.980   3
   2  20  22 20148.3 561.939   2
  -2  20  24 181.178 178.076   3
   2  20 -24 207.890 377.133   3
   2 -20  24 455.071 198.922   5
  -2  20  24 63.4909 166.396   2
  -2 -20  26 143.924 233.783   5
  -2  20  26 164.500 182.383   2
   2  20  26 9.31805 161.760   2
  -2  20 -26 14.5297 380.210   3
   2  20 -26-42.3225 239.624   1
   2  20  26-93.7972 182.810   3
  -2  20  28 47.2592 179.821   3
   2  20  28 69.6165 182.927   3
  -2  20  28 5.77576 184.851   2
  -2 -20  28 142.446 241.524   5
   2  20 -28 202.223 256.162   1
   2 -20  28-207.426 212.250   5
  -2  20 -28-105.823 396.140   3
  -2  20 -28-151.340 246.440   1
   2  20  28 69.8133 163.970   2
   2  20 -28 117.931 425.317   3
  -2  20  30 5879.11 351.663   3
   2  20  30 6709.95 294.504   2
   2  20 -30 6214.77 387.808   1
   2  20  30 6544.96 329.663   3
  -2 -20  30 6698.59 376.601   5
  -2  20  30 6747.47 336.619   2
  -2  20  32 662.901 223.822   3
   2  20  32 804.371 186.573   2
   2  20 -32 798.195 275.471   1
  -2  20 -32 728.233 433.756   3
   2 -20  32 579.682 243.761   5
   2  20  32 698.117 220.142   3
  -2 -20  32 1484.26 272.235   5
  -2  20  32 885.536 208.272   2
  -2  22   0 24059.1 681.433   2
   2  22   0 25789.5 701.085   3
   2  22   0 23815.4 666.513   2
  -2  22   0 24787.1 715.894   3
   2  22   2 50.5591 143.037   2
  -2  22   2-45.9607 157.459   3
   2  22  -2-127.186 184.167   1
  -2  22   2 253.631 155.008   2
  -2  22  -2-34.1225 155.941   2
  -2  22  -2 79.8309 179.663   3
   2  22  -2 66.1576 161.878   3
   2  22   2 49.7624 148.900   3
   2  22   4 2804.56 179.689   2
   2  22   4 2530.37 196.367   3
   2  22  -4 2519.20 231.273   1
  -2  22  -4 2546.85 210.872   2
   2  22  -4 2828.38 224.732   3
  -2  22   4 2773.20 196.465   2
  -2  22   4 2547.99 199.438   3
  -2  22  -4 2792.91 252.321   3
  -2  22   6 244.886 148.139   2
   2  22  -6 394.111 197.140   3
  -2  22   6 215.792 153.337   3
   2  22   6 377.737 156.541   3
   2  22  -6-48.6541 189.403   1
  -2  22  -6-101.484 210.600   3
   2  22   6 194.313 131.781   2
  -2  22  -6 195.584 179.094   2
   2  22   8 12784.2 381.702   2
   2  22   8 12976.1 421.109   3
  -2  22  -8 12791.7 441.380   2
   2  22  -8 12500.6 447.957   1
  -2  22   8 11964.0 419.145   3
  -2  22  -8 12481.0 494.302   3
   2  22  -8 12535.4 478.222   3
  -2  22   8 12278.8 404.165   2
   2  22  10 3766.22 195.847   2
   2  22  10 3787.24 226.862   3
  -2  22 -10 3723.25 263.357   2
  -2  22 -10 3954.34 318.003   3
  -2  22  10 3680.59 223.533   2
   2  22 -10 4204.55 303.860   3
   2  22 -10 3666.29 268.319   1
  -2  22  10 3792.46 229.698   3
   2  22  12 30134.9 825.793   3
   2  22  12 29347.9 780.315   2
  -2  22 -12 30090.8 921.478   3
   2  22 -12 30130.3 854.502   1
  -2  22  12 30704.6 815.027   2
  -2  22 -12 30821.5 856.221   2
   2  22 -12 27590.3 894.157   3
  -2  22  12 29227.4 818.699   3
  -2  22 -14 272.702 284.084   3
   2  22  14 168.719 134.910   2
  -2  22  14 67.2399 158.014   3
   2  22  14-22.8838 166.536   3
   2  22 -14 190.046 255.311   3
  -2  22  14 260.022 165.242   2
  -2  22 -14 506.423 226.927   2
   2  22 -14 99.5007 205.476   1
  -2  22  16 981.645 180.572   2
   2  22  16 1102.33 180.742   3
  -2  22  16 704.660 175.495   3
   2  22  16 871.804 151.137   2
   2  22 -16 980.241 224.382   1
  -2  22 -16 744.128 309.944   3
   2  22 -16 657.394 281.112   3
   2  22  18 523.397 148.337   2
  -2  22  18 445.061 181.605   2
  -2  22  18 736.712 181.931   3
  -2  22 -18 69.5169 320.555   3
  -2  22 -18 612.125 235.557   1
   2  22 -18 276.262 286.594   3
   2  22  18 610.519 178.366   3
   2  22 -18 289.090 213.986   1
   2  22  20 12017.6 391.164   2
   2  22  20 12209.0 434.506   3
   2  22 -20 11960.5 578.066   3
  -2  22  22 873.038 187.861   3
   2  22 -22 1203.87 357.314   3
   2  22 -22 988.468 244.811   1
  -2  22  22 891.313 185.054   2
  -2  22  24 4270.61 247.522   2
  -2  22  24 4003.05 257.415   3
   2  22 -24 3641.92 306.252   1
  -2  22 -24 4416.85 334.518   1
   2  22 -24 3247.94 456.091   3
   2  22  24 4048.68 259.634   3
   2  22  24 4099.84 230.064   2
  -2  22  26-263.797 187.578   3
   2  22  26 57.0123 166.438   2
  -2  22 -26 385.159 390.321   3
  -2  22 -26-53.3573 247.089   1
   2  22  26 82.8633 201.408   3
   2  22 -26 52.1365 257.510   1
  -2  22  26 55.0246 182.194   2
   2  22 -28 4502.90 343.147   1
  -2  22  28 4002.68 279.649   2
  -2  22  28 3121.06 286.203   3
   2  22  28 3654.54 230.970   2
  -2  22 -28 3860.02 334.142   1
  -2  22 -28 3594.24 475.961   3
   2  22  28 3666.71 278.889   3
  -2  22  30 190.196 221.103   3
   2  22  30 631.457 210.581   3
   2  22 -30 656.238 275.484   1
  -2  22 -30 798.702 418.727   3
   2  22  30 706.582 175.670   2
  -2  22  30 450.290 221.384   2
  -2  22 -30 810.383 292.588   1
  -2  24   0 165.396 183.950   3
  -2  24   0 39.1794 159.062   2
   2  24   0 173.222 159.264   3
   2  24   0 54.2049 154.162   2
  -2  24   2 9209.49 372.686   3
  -2  24  -2 9168.81 358.669   2
   2  24   2 9829.18 364.269   3
   2  24   2 9510.01 337.927   2
   2  24  -2 9533.28 377.421   3
   2  24  -2 8968.57 344.557   2
  -2  24   2 10254.6 359.758   2
  -2  24  -2 10687.1 411.748   3
   2  24   4-115.551 155.387   2
   2  24  -4 307.897 200.583   1
  -2  24  -4 188.787 205.390   3
  -2  24   4-35.5292 161.162   3
  -2  24  -4 64.2655 169.485   2
   2  24   4 49.6747 162.505   3
  -2  24   4-47.3886 153.550   2
   2  24  -4-39.9050 185.813   3
   2  24   6 1128.95 164.622   2
   2  24  -6 1168.63 219.169   3
   2  24   6 1051.56 185.802   3
   2  24  -6 1355.35 216.937   1
  -2  24   6 1252.29 176.752   2
  -2  24   6 1431.52 192.178   3
  -2  24  -6 1133.80 240.754   3
  -2  24  -6 1107.39 202.670   2
  -2  24  -8 2485.75 286.725   3
   2  24  -8 2684.06 255.348   1
   2  24   8 2883.24 222.809   3
  -2  24   8 2971.00 226.216   3
   2  24   8 2892.79 193.348   2
   2  24  -8 2672.88 269.373   3
  -2  24  -8 3082.57 251.345   2
  -2  24 -10 47241.8 1305.98   3
   2  24 -10 47429.6 1253.70   1
  -2  24  10 43105.5 1215.27   3
  -2  24 -10 47547.2 1242.32   2
   2  24  10 46543.7 1220.06   3
   2  24 -10 44218.6 1277.06   3
  -2  24  10 47731.2 1210.06   2
   2  24  10 48956.0 1183.96   2
  -2  24 -12 52.8441 220.069   2
   2  24  12 243.101 165.392   3
   2  24 -12 106.980 207.007   1
  -2  24  12 46.4865 162.582   3
   2  24  12 132.912 149.720   2
  -2  24 -12 333.918 288.863   3
  -2  24  12 179.355 161.791   2
   2  24 -12 307.459 243.764   3
  -2  24 -14 2042.18 250.260   2
  -2  24  14 2050.74 200.065   3
   2  24  14 1875.85 201.677   3
   2  24 -14 1716.12 285.098   3
   2  24 -14 1980.77 245.740   1
  -2  24  14 2069.25 200.424   2
   2  24  14 2019.14 173.399   2
  -2  24 -16-10.9621 282.048   3
   2  24  16-47.0436 145.933   2
   2  24  16 12.4497 171.895   3
   2  24 -16 152.079 261.047   3
  -2  24  16 162.280 166.973   2
   2  24  18 3729.56 246.811   3
   2  24  18 3972.63 213.999   2
   2  24 -20 577.258 225.786   1
  -2  24  20 5.20762 166.730   2
  -2  24  20 515.294 183.081   3
   2  24 -20 751.674 287.217   3
  -2  24  22 6424.60 318.731   3
   2  24  22 7384.45 289.169   2
   2  24  22 6652.52 318.529   3
   2  24 -22 6067.29 371.377   1
  -2  24 -22 7372.02 400.903   1
  -2  24  22 6776.38 301.394   2
  -2  24  24 255.388 176.596   3
  -2  24  24 355.893 181.516   2
  -2  24 -24 208.215 355.155   3
  -2  24 -24 223.772 268.330   1
   2  24  24 212.138 195.999   3
   2  24 -24 43.4429 249.807   1
   2  24  24 425.360 169.259   2
  -2  24 -26-163.313 397.577   3
  -2  24  26 6.84483 192.915   3
   2  24 -26 498.757 292.253   1
  -2  24 -26 36.9954 259.227   1
   2  24  26 7.03607 201.239   3
   2  24  26 562.957 178.292   2
  -2  24  26 224.696 186.407   2
  -2  24  28-207.959 206.208   3
  -2  24 -28 292.741 405.408   3
   2  24  28 49.5101 163.656   2
  -2  24 -28-9.49474 281.986   1
   2  24  28 303.622 200.742   3
   2  24 -28 358.027 269.549   1
  -2  24  28-87.2379 208.339   2
   2  26   0 11100.3 404.154   3
  -2  26   0 11603.8 430.239   3
   2  26   0 10280.3 376.534   2
  -2  26   0 10201.2 379.491   2
   2  26   2-100.236 172.347   3
  -2  26  -2 53.1913 197.323   3
  -2  26   2-92.8699 164.819   2
   2  26  -2 66.8302 171.251   2
   2  26  -2-13.2406 185.744   3
  -2  26   2 74.1646 181.489   3
  -2  26  -2 87.4532 178.459   2
   2  26   2-30.5463 164.755   2
  -2  26   4 1201.09 197.891   3
   2  26  -4 1299.75 218.280   3
  -2  26  -4 881.552 193.821   2
   2  26   4 994.417 203.957   2
  -2  26  -4 1045.61 237.316   3
  -2  26   4 1417.97 187.480   2
   2  26   4 1270.40 208.438   3
   2  26   6 187.729 150.157   2
   2  26  -6 190.278 214.110   3
   2  26   6 254.642 172.982   3
  -2  26  -6 259.389 194.409   2
  -2  26  -6 383.400 239.090   3
  -2  26   6 5.06442 163.868   2
   2  26  -6 287.623 224.982   1
  -2  26   6 198.232 175.872   3
  -2  26   8 20970.1 601.453   2
   2  26   8 20205.2 576.019   2
   2  26   8 20797.7 623.279   3
  -2  26   8 19155.7 612.210   3
  -2  26  -8 20193.0 630.209   2
   2  26  -8 20700.8 667.175   3
   2  26  -8 20660.7 648.231   1
  -2  26  -8 19461.1 691.060   3
  -2  26  10 369.225 164.394   3
   2  26  10 60.3637 148.518   2
   2  26  10 152.387 168.684   3
  -2  26 -10-13.2195 214.693   2
   2  26 -10 341.327 233.300   3
  -2  26  10 155.486 170.918   2
  -2  26 -10 105.182 265.224   3
   2  26 -10 290.461 221.758   1
   2  26  12 12187.2 390.663   2
   2  26 -12 10801.1 483.554   3
   2  26  12 11519.1 429.677   3
   2  26 -14 86.1686 239.540   3
   2  26  14-58.9967 150.453   2
   2  26  14-6.41704 168.153   3
  -2  26  16-135.332 174.853   3
   2  26 -16-147.910 223.378   1
  -2  26  16 262.324 175.760   2
   2  26  16 277.813 151.874   2
  -2  26 -16 361.555 229.306   2
  -2  26  18-52.1424 171.854   2
  -2  26  18 242.016 170.000   3
  -2  26 -18 372.809 242.829   2
  -2  26 -18 23.5315 304.684   3
   2  26 -18 88.7478 221.000   1
   2  26  20 5429.19 295.342   3
   2  26  20 5561.82 250.496   2
   2  26 -20 5345.85 337.760   1
  -2  26 -20 4648.46 416.583   3
  -2  26  20 5257.76 271.760   2
  -2  26 -20 5186.16 354.386   2
  -2  26  20 5409.87 289.934   3
   2  26  22 358.284 183.475   3
  -2  26  22-33.7077 171.229   3
  -2  26 -22-158.456 346.982   3
   2  26 -22 192.604 239.594   1
  -2  26  22 207.727 178.822   2
  -2  26 -22-88.6566 261.898   2
   2  26  22 140.720 152.527   2
  -2  26  24 1594.07 218.124   3
   2  26 -24 1624.47 276.994   1
   2  26  24 1538.17 225.678   3
  -2  26 -24 641.763 277.690   2
   2  26  24 1368.49 185.323   2
  -2  26 -24 1478.56 379.906   3
  -2  26  24 1330.34 205.524   2
   2  26  26-14.4668 195.346   3
   2  26  26-255.476 168.822   2
  -2  26 -26 329.250 370.161   3
   2  26 -26 158.863 253.518   1
  -2  26  26 175.759 178.930   2
  -2  26 -26-389.837 294.992   2
  -2  26  26 126.377 193.635   3
   2  28   0-148.468 177.343   3
  -2  28   0-7.65899 201.126   3
   2  28   0-127.787 177.695   2
   2  28   2 5739.73 276.356   2
   2  28  -2 6221.47 325.499   3
  -2  28   2 5581.46 311.035   3
   2  28  -2 5891.43 293.199   2
  -2  28  -2 5962.40 341.517   3
   2  28   2 5806.49 307.095   3
  -2  28   4-222.872 193.991   3
   2  28  -4-345.648 222.714   3
  -2  28  -4 218.219 226.347   3
   2  28   4 111.193 174.562   3
   2  28   4 26.7925 159.723   2
   2  28  -4 165.488 204.017   2
   2  28  -6 1586.24 252.000   3
   2  28   6 2183.01 217.785   3
  -2  28   6 2203.63 226.971   3
   2  28   6 1758.43 186.381   2
  -2  28  -6 1853.68 271.426   3
   2  28   8 104.827 174.698   3
   2  28   8 536.282 165.421   2
  -2  28  -8 477.619 247.398   3
   2  28  -8 288.940 217.376   3
   2  28  10 12134.3 394.729   2
   2  28  10 11930.4 433.273   3
   2  28 -10 11261.5 468.895   1
   2  28  12-88.7472 155.031   2
  -2  28  12 32.4144 168.111   3
   2  28 -12-353.260 229.608   1
  -2  28  12 213.677 176.804   2
   2  28  12-26.8706 176.153   3
  -2  28 -12-106.835 215.583   2
  -2  28 -14 1279.86 297.955   3
  -2  28  14 1848.45 211.772   3
   2  28 -14 1434.04 249.452   1
  -2  28 -14 1563.13 248.752   2
  -2  28  14 1969.14 209.143   2
   2  28  16 303.060 184.436   3
   2  28 -16 137.899 223.859   1
  -2  28 -16-11.3256 280.771   3
  -2  28  16-65.3624 168.083   2
  -2  28 -16-122.376 227.522   2
  -2  28  16 53.7168 172.022   3
   2  28  18 2173.03 232.045   3
   2  28  18 1910.46 183.081   2
  -2  28  18 1713.15 215.176   3
  -2  28 -18 1931.29 350.417   3
   2  28 -18 1488.95 261.323   1
  -2  28 -18 2027.81 281.147   2
  -2  28  18 2165.84 212.685   2
  -2  28  20 110.193 171.533   2
   2  28  20 141.215 196.063   3
  -2  28 -20 612.396 327.707   2
  -2  28 -20 136.369 391.401   3
   2  28  20-243.115 162.226   2
   2  28 -20-8.43922 243.112   1
  -2  28  20-122.708 177.274   3
  -2  28  22 4211.50 276.381   3
  -2  28  22 5110.92 271.930   2
   2  28  22 4696.03 246.547   2
   2  28  22 4477.30 294.050   3
  -2  28 -22 5388.64 439.678   3
   2  28 -22 5156.01 350.683   1
  -2  28 -22 4771.70 351.228   2
   2  28  24-167.300 206.162   3
  -2  28 -24 26.9031 342.860   3
  -2  28  24 56.4933 184.697   2
   2  28  24 121.888 168.207   2
   2  28 -24-96.7584 247.981   1
  -2  28  24 90.1878 188.691   3
  -2  28 -24 9.20478 270.565   2
   2  30   0 7952.45 361.660   3
  -2  30   0 7341.77 332.872   2
   2  30   2 80.3507 186.771   3
  -2  30  -2-17.3568 179.729   2
   2  30  -2 317.244 193.969   3
  -2  30   2 325.095 174.211   2
   2  30  -4 653.096 200.840   2
   2  30   4 859.105 195.837   3
  -2  30   4 759.763 195.769   2
  -2  30   4 745.507 216.077   3
  -2  30   6-83.5086 181.123   2
   2  30   6 48.8016 180.657   3
   2  30  -6 164.598 192.190   2
  -2  30  -6 103.128 235.094   3
  -2  30  -6 6.33957 201.198   2
  -2  30   6-14.5040 186.991   3
  -2  30   8 3945.35 258.013   2
  -2  30   8 3970.78 275.634   3
  -2  30  -8 4806.05 343.426   3
   2  30  -8 4196.74 275.809   2
  -2  30  10 142.463 190.678   2
  -2  30 -10 668.105 261.228   3
  -2  30  10 82.5241 185.281   3
  -2  30 -10 20.5801 213.927   2
   2  30  12 4383.87 248.541   2
  -2  30  12 4485.96 282.637   3
   2  30  12 4492.28 286.384   3
  -2  30 -12 4870.01 309.969   2
  -2  30 -12 4487.64 369.422   3
  -2  30  12 4706.01 271.038   2
   2  30 -12 4368.45 320.629   1
   2  30  14-354.580 165.519   2
   2  30 -14 24.6942 239.420   1
  -2  30 -14-29.9188 219.862   2
  -2  30 -14-250.843 267.860   3
   2  30  14 93.1907 188.754   3
  -2  30  14-68.5115 184.914   2
  -2  30  14 251.191 179.127   3
  -2  30 -16 318.864 245.540   2
  -2  30  16-125.712 182.630   3
  -2  30  16-67.4636 181.340   2
   2  30 -16-16.7441 237.427   1
   2  30  16 158.447 194.376   3
  -2  30 -16 11.3793 286.634   3
   2  30  16 23.7308 170.707   2
  -2  30 -18-23.6744 304.563   3
   2  30  18 7.28329 188.865   3
  -2  30 -18-161.048 252.166   2
  -2  30  18 16.5657 180.851   2
   2  30 -18-239.703 254.248   1
  -2  30  18 273.197 190.284   3
   2  30  18-149.958 162.661   2
   2  30  20 5235.84 314.848   3
  -2  30  20 5041.34 301.237   3
   2  30 -20 5656.53 369.818   1
  -2  30  20 5583.41 292.361   2
  -2  30 -20 5008.25 417.043   3
   2  30  20 5115.13 264.296   2
   2  30  22-126.888 206.006   3
  -2  30 -22 422.250 266.561   2
  -2  30  22 296.789 196.125   3
   2  30 -22-96.7940 248.979   1
  -2  30  22 188.056 178.354   2
  -2  30 -22 814.710 344.454   3
   2  30  22-4.75604 159.676   2
   2  32   0 5.44161 186.839   2
  -2  32   0-17.9515 215.224   2
  -2  32   0-143.616 242.251   3
  -2  32   2 4676.70 317.412   2
   2  32   2 4505.13 268.889   2
   2  32  -2 4895.55 280.115   2
  -2  32   2 4594.61 339.257   3
   2  32  -4 123.504 193.892   2
  -2  32   4 86.1017 193.247   2
  -2  32  -4-54.7230 238.004   3
  -2  32  -4 18.5188 197.015   2
  -2  32   4 160.472 213.282   3
   2  32   4-30.7760 178.301   2
  -2  32  -6 316.012 247.685   3
  -2  32   6 322.724 198.508   2
  -2  32  -6 6.50597 211.929   2
  -2  32   6 129.844 200.087   3
   2  32   6 378.879 176.082   2
   2  32  -6 281.396 200.698   2
  -2  32   8-51.7724 193.557   3
  -2  32  -8 99.9482 248.555   3
  -2  32   8 162.442 194.591   2
   2  32   8 309.336 175.816   2
   2  32  -8 31.7861 209.418   2
   2  32   8 191.612 192.064   3
  -2  32  -8-6.71221 207.657   2
  -2  32  10 3516.35 261.074   2
   2  32  10 3410.47 261.045   3
   2  32 -10 2637.91 273.401   2
  -2  32 -10 3851.80 333.277   3
   2  32  10 3349.56 229.703   2
  -2  32  10 3018.11 263.198   3
   2  32  12 52.6629 204.104   3
   2  32  12 44.8811 176.652   2
  -2  32 -12 85.0811 274.226   3
  -2  32  12-136.485 191.974   3
   2  32 -12-13.7917 220.806   2
  -2  32 -12 87.1186 225.476   2
  -2  32  12 369.681 191.846   2
  -2  32  14 1192.04 216.175   2
  -2  32  14 929.105 204.244   3
  -2  32 -14 845.090 246.026   2
   2  32  14 824.907 221.283   2
  -2  32 -14 917.926 306.797   3
   2  32  14 1733.26 305.515   3
   2  32  16 120.489 210.945   3
  -2  32  16 92.5851 185.159   2
  -2  32 -16 238.725 286.805   3
   2  32 -16 243.821 267.130   1
  -2  32  16 108.870 190.499   3
  -2  32 -16 420.471 239.833   2
   2  32  18 2387.06 254.218   3
  -2  32 -18 2593.64 301.438   2
  -2  32  18 2113.93 238.452   3
  -2  32 -18 3174.68 361.488   3
   2  32 -18 2932.11 321.450   1
   2  32  18 2598.61 213.494   2
  -2  32  18 2585.77 233.631   2
  -2  34   0 5894.36 318.109   2
  -2  34   0 6633.44 369.129   3
   2  34   2 644.506 192.349   2
  -2  34  -2 238.980 203.168   2
   2  34  -2 203.822 192.462   2
  -2  34   2 68.8556 225.188   3
  -2  34  -2-56.5421 241.879   3
  -2  34   2 549.650 202.606   2
  -2  34   4 779.128 209.024   2
  -2  34   4 482.233 228.147   3
  -2  34  -4 205.850 245.232   3
   2  34  -4 446.943 212.682   2
   2  34   4 633.370 202.511   2
  -2  34  -4 800.960 210.490   2
  -2  34   6 104.864 205.005   3
  -2  34  -6 9.74967 246.504   3
  -2  34  -6 176.941 204.230   2
  -2  34   6 5.95497 188.905   2
   2  34  -6-56.7957 207.870   2
   2  34   6 41.7221 177.477   2
  -2  34   8 1144.05 224.803   3
  -2  34   8 1132.89 218.208   2
   2  34  -8 925.891 231.590   2
   2  34   8 1174.05 206.230   2
  -2  34  -8 930.249 228.162   2
  -2  34  -8 1461.71 281.699   3
   2  34 -10-6.75607 216.226   2
  -2  34  10-113.795 195.637   2
  -2  34 -10 10.4108 256.893   3
   2  34  10-229.400 187.247   2
  -2  34  10 15.4388 200.034   3
  -2  34 -10 197.361 220.839   2
  -2  34  12 1774.50 222.263   2
   2  34  12 1641.88 218.427   2
  -2  34  12 1897.39 234.583   3
  -2  34 -12 1802.43 305.122   3
  -2  34 -12 1500.97 255.949   2
   2  34 -12 1403.50 252.715   2
  -2  36   0-36.7397 224.158   3
  -2  36   0-12.3868 198.492   2
   2  36   0 11.3628 188.769   2
  -2  36   2 2655.67 290.945   3
  -2  36   2 2249.67 240.276   2
  -2  36  -2 2640.45 248.425   2
  -2  36  -2 2589.43 295.691   3
   2  36  -2 1895.96 243.652   2
   2  36   2 2012.09 230.692   2
  -2  36  -4-12.9591 205.648   2
  -2  36   4-254.048 202.317   2
   2  36   4 38.3823 184.216   2
   2  36  -4-241.097 197.585   2
  -2  36  -4 19.8060 246.831   3
  -2  36   4 34.7117 212.298   3
   3  -1  -1 6017.40 217.033   1
   3  -1   1 6444.45 211.160   1
   3   1  -1 6866.24 185.522   5
  -3  -1   1 6853.56 179.782   2
  -3   1   1 6764.26 188.662   2
   3  -1   1 6870.65 177.382   4
   3   1  -1 6255.74 174.427   4
   3  -1   1 6693.67 181.770   5
   3  -1  -1 6635.05 179.114   4
   3   1   1 6633.18 170.892   4
   3   1   1 7197.09 181.195   5
  -3   1   1 6150.43 178.177   3
   3  -1  -1 6720.80 185.720   5
  -3   1  -1 6130.71 183.339   2
   3   1  -1 6255.12 207.534   1
  -3  -1  -1 6974.65 173.879   2
   3   1   1 6149.27 201.410   1
  -3  -1   3 371123. 8517.93   3
   3  -1  -3 362952. 8559.12   1
  -3   1   3 357481. 8525.46   3
   3   1   3 369309. 8534.24   1
   3  -1   3 369258. 8527.40   4
  -3  -1   3 354021. 8530.67   2
   3   1   3 352319. 8530.50   5
   3   1  -3 357127. 8551.48   1
   3   1   3 366798. 8520.49   4
  -3   1  -3 360220. 8530.43   2
  -3   1   3 361082. 8536.33   2
   3  -1   3 363528. 8532.51   5
  -3  -1   5 17649.5 424.735   3
  -3  -1  -5 16579.5 421.732   2
   3  -1   5 17758.9 431.911   4
  -3  -1   5 17478.7 437.819   2
   3  -1  -5 15385.0 464.836   1
   3   1   5 16926.5 426.607   1
   3  -1   5 17914.0 440.401   5
  -3   1   5 17696.1 431.675   3
  -3   1  -5 16218.9 434.763   2
  -3   1   5 17855.2 443.025   2
   3   1   5 17339.1 437.075   5
   3   1   5 17590.5 424.737   4
   3   1  -5 16427.2 458.485   1
  -3   1   7 24230.7 584.554   3
  -3   1   7 23847.5 597.679   2
  -3  -1   7 23270.7 579.107   3
   3   1   7 22956.2 590.993   5
   3  -1   7 22880.5 592.519   5
  -3   1  -7 23479.1 591.087   2
   3   1   7 23603.2 577.449   4
  -3  -1  -7 24013.8 579.047   2
   3  -1   7 23322.1 582.091   4
  -3  -1   7 23181.3 590.861   2
   3   1  -7 22332.1 610.340   1
   3  -1  -7 23189.4 620.895   1
   3  -1   9 1159.12 97.1295   5
  -3  -1   9 1299.50 89.8507   3
  -3   1   9 1365.20 106.516   2
  -3  -1   9 1324.72 101.685   2
  -3  -1  -9 1378.04 93.0000   2
  -3   1  -9 1411.95 110.164   2
   3   1   9 1407.64 96.4032   5
   3  -1  -9 1058.49 129.588   1
   3  -1   9 1291.17 86.1708   4
   3   1  -9 1077.06 120.763   1
  -3   1   9 1294.08 91.4230   3
   3   1   9 1494.23 84.4475   4
  -3   1  11 6637.03 221.945   3
   3  -1  11 6908.64 234.365   5
   3   1 -11 6124.58 259.942   1
   3  -1 -11 6881.65 271.814   1
  -3   1  11 6311.99 231.411   2
  -3  -1 -11 6235.34 180.974   1
   3  -1  11 6444.53 217.041   4
   3   1  11 6932.41 234.593   5
  -3   1 -11 6825.49 204.347   1
  -3  -1  11 6508.77 219.970   3
   3   1  11 6392.11 208.866   4
  -3  -1  11 6884.30 232.300   2
   3   1 -13 29933.0 821.451   1
  -3   1  13 31135.4 801.617   2
  -3  -1  13 31149.4 791.320   3
  -3   1  13 30894.5 791.740   3
  -3   1 -13 32053.5 769.428   1
  -3  -1 -13 31099.1 754.433   1
  -3  -1  13 30290.5 800.012   2
   3  -1 -13 29724.7 823.554   1
  -3  -1 -15 119280. 2862.87   1
   3   1  15 119281. 2920.94   5
  -3   1 -15 119029. 2874.84   1
   3  -1  15 120708. 2924.78   5
   3  -1  15 128060. 2903.28   4
   3   1  15 121071. 2891.93   4
  -3   1  17 124125. 3105.93   5
  -3   1  17 129298. 3085.69   3
  -3  -1  17 132824. 3092.89   4
   3   1  17 127314. 3106.55   5
   3  -1 -17 129145. 3111.32   1
   3   1  17 127098. 3070.72   4
  -3   1  17 126520. 3088.70   2
   3  -1  17 130474. 3107.98   5
   3  -1  17 132520. 3079.81   4
   3   1 -17 125225. 3105.53   1
  -3  -1  17 124797. 3109.04   5
  -3   1 -17 128464. 3054.05   1
  -3  -1 -17 126916. 3042.07   1
   3  -1 -19 17966.6 544.501   1
   3   1 -19 16350.9 522.003   1
  -3   1  19 18162.5 512.399   3
  -3  -1  19 16033.2 528.783   5
   3  -1  19 15839.7 517.808   5
  -3   1 -19 16438.2 466.219   1
   3  -1  19 17369.0 492.779   4
   3   1  19 16822.6 484.901   4
  -3   1  19 16749.6 534.507   5
  -3   1  19 18648.0 515.580   2
  -3  -1  19 16994.7 502.498   4
   3   1  19 16197.4 522.631   5
   3   1  21 980.557 148.100   4
  -3  -1  21 1043.75 192.435   5
  -3   1  21 953.193 194.569   5
   3   1  21 823.951 176.508   5
  -3  -1  21 1021.03 158.347   4
   3  -1  21 1176.77 177.530   5
   3   1 -21 768.292 191.214   1
   3  -1 -21 1041.47 198.893   1
   3  -1  21 721.056 145.566   4
   3  -1 -23 10963.3 432.187   1
  -3  -1  23 11709.0 410.316   4
  -3  -1  23 12194.7 448.626   5
  -3   1  23 12166.9 453.344   5
   3   1  23 11811.5 439.673   5
   3  -1  23 11696.3 437.217   5
   3  -1  23 12307.2 408.272   4
   3   1 -23 12447.3 446.838   1
   3   1  23 12624.9 401.366   4
  -3   1  23 12330.4 417.039   4
   3  -1 -25 16697.5 570.474   1
  -3   1  25 18048.2 550.826   4
  -3  -1  25 17551.0 584.384   5
  -3   1  25 17515.6 592.073   5
   3   1 -25 16814.9 570.850   1
   3   1  25 17270.7 579.286   5
   3   1  25 18136.9 540.056   4
   3  -1  25 18054.7 547.009   4
   3  -1  25 17899.3 580.072   5
  -3  -1  25 17038.2 549.471   4
   3  -1  27 5990.86 286.747   4
   3  -1 -27 4886.01 315.618   1
   3  -1  27 5772.78 322.514   5
  -3  -1  27 5175.01 324.960   5
  -3   1  27 5792.26 342.716   5
   3   1  27 5793.49 327.475   5
   3   1 -27 4657.94 312.907   1
  -3  -1  27 5230.85 292.085   4
   3   1  27 5332.81 276.313   4
  -3   1  27 5213.14 284.037   4
  -3  -1  29 1289.40 212.687   4
  -3  -1  29 1396.35 249.009   5
   3   1 -29 1196.81 244.076   1
   3   1  29 1508.87 211.207   4
   3  -1  29 1143.74 235.548   5
  -3   1  29 1483.51 253.114   5
   3   1  29 1246.24 249.321   5
  -3   1  29 1098.05 212.426   4
   3  -1  29 1503.39 202.448   4
  -3  -1  31 21.3294 200.929   4
  -3   1  31-208.049 201.383   4
   3  -1  33 2343.81 270.733   5
   3   1  33 2615.98 278.560   5
  -3   1  33 2236.61 294.662   5
  -3  -1  33 2716.31 292.175   5
   3   1  33 2702.16 244.351   4
   3  -1  33 2977.88 248.285   4
   3  -1  35 9194.97 436.613   5
   3   1  35 8613.47 435.362   5
  -3   1  35 9183.45 451.691   5
  -3  -1  35 9352.46 447.213   5
  -3  -1  35 9275.30 410.851   4
   3  -1  35 8253.62 375.292   4
   3   1  35 9327.34 388.684   4
  -3   1  35 8709.58 396.451   4
   3   1  37 3399.49 266.856   4
  -3   1  37 3137.07 328.494   5
   3  -1  37 3725.67 283.225   4
   3  -1  37 3605.98 323.997   5
   3   1  37 3054.75 319.067   5
  -3  -1  37 3615.77 306.966   4
  -3   1  37 3307.19 291.884   4
  -3  -1  37 3067.65 312.458   5
   3   1  39 1165.68 275.208   5
   3  -1  39 1525.96 272.872   5
   3  -1  39 1355.45 242.392   4
   3   1  39 1674.68 237.941   4
  -3   1  39 1632.23 298.417   5
  -3   1  39 1643.95 261.937   4
  -3  -1  39 1302.71 266.003   4
  -3  -1  39 1245.00 281.020   5
  -3   3  -1 31753.3 784.846   2
  -3   3   1 31311.7 781.945   3
   3   3   1 31527.8 779.741   1
  -3   3  -1 31505.6 794.993   3
   3   3  -1 32788.2 778.104   5
   3  -3   1 32675.2 775.908   5
   3   3   1 33835.3 773.124   5
   3  -3  -1 33174.8 778.833   5
   3   3  -1 32248.2 790.159   1
   3   3  -1 30770.4 763.655   4
   3  -3   1 31633.7 775.406   4
  -3   3   1 32562.1 785.040   2
   3  -3  -1 31741.8 777.771   4
  -3   3  -3 9312.33 252.218   2
  -3   3  -3 9310.63 278.658   3
   3   3   3 9149.25 235.418   1
   3   3   3 8853.86 238.029   5
  -3  -3   3 9579.98 235.198   4
  -3   3   3 8940.35 252.282   2
   3   3  -3 9332.51 262.047   1
   3  -3   3 8915.59 241.884   5
   3  -3   3 8598.92 239.021   4
   3  -3  -3 9052.89 280.994   1
  -3   3   3 8995.30 243.614   3
  -3   3   5 196865. 4581.65   2
   3  -3   5 197170. 4576.37   5
  -3   3  -5 199244. 4582.74   2
   3   3   5 197462. 4570.08   5
   3  -3  -5 198480. 4607.59   1
   3   3   5 182019. 4551.60   2
   3   3  -5 203632. 4595.74   1
   3  -3   5 206489. 4571.39   4
   3   3   5 188539. 4550.39   4
  -3  -3   5 197174. 4569.61   4
  -3   3   5 201959. 4574.00   3
  -3   3   7 15824.2 407.407   3
   3  -3  -7 14416.9 438.738   1
   3   3  -7 15341.5 431.261   1
   3  -3   7 15134.9 410.129   5
   3   3   7 15076.0 404.583   5
  -3   3   7 15213.8 416.690   2
   3  -3   7 16140.4 405.055   4
  -3   3  -7 15895.6 420.751   2
  -3  -3   7 15939.0 405.995   4
   3   3   7 15652.1 386.352   4
   3  -3   9 50297.2 1238.45   5
   3   3  -9 51951.3 1258.13   1
  -3   3  -9 52051.6 1245.97   2
   3   3   9 49606.3 1234.19   5
   3   3   9 49086.8 1211.83   4
  -3   3   9 51688.0 1233.30   3
  -3   3   9 50468.3 1239.80   2
   3  -3   9 49980.2 1231.05   4
   3  -3  -9 50378.4 1268.81   1
  -3  -3   9 51216.8 1233.14   4
   3  -3 -11 570.811 169.644   1
  -3   3  11 850.196 117.384   3
   3   3  11 801.237 92.8516   4
   3  -3  11 670.436 120.192   5
  -3   3 -11 659.942 113.661   1
   3   3  11 524.578 112.185   5
  -3  -3 -11 870.921 109.432   2
   3  -3  11 789.103 113.004   4
   3   3 -11 761.293 154.148   1
  -3  -3  11 805.444 122.957   4
  -3   3  11 778.144 134.634   2
   3  -3 -13 71212.9 1767.78   1
  -3   3 -13 71729.8 1716.73   1
  -3  -3  13 69923.7 1732.57   4
  -3   3 -15 113416. 2672.53   1
   3   3  15 117726. 2711.09   5
  -3   3  15 113402. 2696.92   2
   3   3 -15 116617. 2716.33   1
  -3  -3  15 109569. 2704.56   5
  -3   3  15 115517. 2691.91   3
   3  -3  15 116602. 2715.98   5
   3  -3  15 118113. 2688.82   4
   3   3  15 114666. 2674.04   4
  -3   3  17 38718.2 974.097   3
   3   3 -17 37591.7 996.057   1
  -3  -3  17 38019.4 1000.38   5
   3  -3  17 37939.4 968.586   4
  -3   3 -17 36944.3 952.263   1
  -3   3  17 38131.9 977.902   2
   3  -3  17 37357.1 992.250   5
   3  -3 -17 38050.1 1004.99   1
  -3   3  17 34382.2 989.286   5
  -3  -3  17 38173.3 977.254   4
   3   3  17 38537.3 996.237   5
   3   3  17 38866.0 956.335   4
  -3   3 -19 10831.3 350.048   1
  -3   3  19 12083.3 380.008   3
   3   3 -19 11411.2 396.549   1
  -3  -3  19 11338.1 399.067   5
   3  -3  19 10847.5 392.123   5
   3   3  19 10768.9 395.245   5
  -3   3  19 11187.8 405.769   5
  -3   3  19 11766.0 374.948   2
   3  -3  19 11255.0 363.415   4
   3  -3 -19 11915.3 407.147   1
  -3  -3  19 11850.1 377.954   4
   3   3  19 10950.5 350.930   4
   3   3  21 1133.11 147.967   4
  -3  -3  21 921.147 163.169   4
  -3   3  21 1176.69 167.437   2
  -3  -3  21 714.075 186.397   5
  -3   3  21 867.145 160.928   3
   3  -3 -21 1013.74 206.996   1
   3   3  21 720.815 175.291   5
  -3   3  21 1150.57 197.975   5
   3  -3  21 902.127 177.720   5
   3   3 -21 1175.20 191.996   1
   3  -3  21 1115.58 149.613   4
  -3   3  23 10668.8 420.991   5
  -3   3  23 10156.5 379.876   3
  -3   3  23 10887.9 385.549   2
   3  -3 -23 10575.9 416.097   1
   3  -3  23 10892.9 367.332   4
   3  -3  23 10384.8 403.795   5
   3   3  23 10261.7 404.799   5
  -3  -3  23 10297.0 408.076   5
   3   3  23 11084.8 361.439   4
   3   3 -23 10265.2 404.687   1
  -3  -3  23 10596.2 381.182   4
  -3  -3  25 10385.2 424.784   5
   3   3  25 10231.0 419.186   5
  -3   3  25 10469.2 428.682   5
   3  -3  25 9624.32 404.769   5
   3  -3 -25 9955.07 414.860   1
  -3  -3  25 9755.45 383.283   4
   3   3 -25 9564.82 414.388   1
   3  -3  25 10248.3 367.954   4
   3   3  25 10277.3 362.192   4
   3   3 -27 5852.68 334.704   1
   3  -3 -27 5712.49 336.321   1
   3  -3  27 5991.11 340.814   5
   3   3  27 6472.14 346.162   5
  -3   3  27 6242.66 357.884   5
  -3  -3  27 6130.85 344.109   5
  -3   3  27 6311.44 311.972   4
   3   3  27 6814.92 295.054   4
  -3  -3  27 6419.77 315.391   4
  -3  -3  29 1056.18 211.600   4
  -3   3  29 844.939 197.304   4
   3  -3  29 898.621 221.070   5
   3   3 -29 912.460 240.888   1
   3  -3  29 1088.34 197.594   4
  -3  -3  29 968.595 246.347   5
  -3   3  29 1206.34 252.904   5
   3   3  29 1185.23 252.347   5
   3   3  29 1099.44 208.660   4
  -3  -3  31-44.2423 204.252   4
   3  -3  33 2912.01 246.085   4
  -3  -3  33 3055.19 294.308   5
  -3   3  33 2926.79 272.645   4
   3   3  33 2787.25 288.224   5
   3  -3  33 2854.90 285.011   5
   3   3  33 3086.85 248.584   4
  -3   3  33 3215.59 343.035   5
   3   3  35 1962.21 230.614   4
  -3   3  35 2111.42 249.430   4
   3  -3  35 1990.65 271.823   5
  -3   3  35 2177.87 304.510   5
  -3  -3  35 2018.05 264.701   4
   3   3  35 1865.99 278.571   5
  -3  -3  35 2077.01 289.987   5
   3  -3  35 2014.78 244.058   4
  -3  -3  37 8427.27 409.911   4
   3  -3  37 8070.16 382.961   4
  -3   3  37 8251.19 388.760   4
  -3   3  37 7600.50 438.632   5
  -3  -3  37 7791.00 422.880   5
   3   3  37 7166.46 420.822   5
   3  -3  37 7354.12 406.749   5
   3   3  37 8485.74 375.399   4
  -3   3  39 1517.41 247.806   4
   3  -3  39 1193.39 270.330   5
   3   3  39 1638.39 243.703   4
   3   3  39 1357.71 279.196   5
  -3   3  39 1996.48 302.699   5
  -3  -3  39 1281.92 283.456   5
  -3  -3  39 1301.16 271.260   4
   3  -3  39 1574.25 251.279   4
   3   5   1 3071.19 93.4500   5
   3   5   1 3150.80 110.696   1
  -3   5   1 3063.89 117.619   2
   3   5  -1 3058.10 117.557   1
  -3   5  -1 3214.33 119.991   2
  -3   5  -1 3302.11 135.872   3
   3  -5  -1 3202.70 102.025   5
   3   5  -1 2886.70 84.3131   4
   3  -5   1 3057.95 103.860   4
   3  -5  -1 3126.46 107.223   4
   3  -5   1 3193.87 99.9142   5
   3   5   1 3143.72 89.1737   3
  -3   5   1 2903.69 118.341   3
   3   5  -3 82038.1 1959.63   3
   3   5   3 81064.2 1954.07   3
   3   5   3 82922.4 1954.12   5
  -3   5  -3 84209.7 1980.80   2
  -3   5   3 83421.3 1972.59   3
  -3   5  -3 84505.6 2005.37   3
   3  -5   3 82044.9 1965.94   4
   3   5  -3 81477.7 1980.38   1
   3   5   3 82162.2 1957.29   1
   3  -5   3 82176.2 1963.76   5
  -3   5   3 84192.3 1977.39   2
  -3  -5   3 82786.7 1950.15   4
  -3   5   5 6384.01 192.388   3
   3   5  -5 6247.98 208.128   1
   3   5   5 6259.53 165.208   1
  -3   5  -5 6441.62 204.951   2
   3   5   5 6166.94 176.480   5
  -3   5   5 6165.14 198.737   2
   3  -5   5 6006.59 184.358   5
   3  -5   5 6135.84 184.848   4
  -3   5  -5 6499.51 243.228   3
   3  -5  -5 6270.82 230.888   1
   3   5   5 6236.57 179.743   3
  -3  -5   5 6310.58 179.684   4
  -3   5   7 130665. 3090.51   3
  -3   5  -7 133059. 3104.86   2
   3   5  -7 129178. 3107.92   1
   3   5   7 130934. 3082.19   5
   3  -5   7 126660. 3086.79   4
   3   5   7 125927. 3059.52   2
  -3   5   7 127370. 3096.53   2
   3   5   7 135645. 3084.41   3
   3  -5  -7 126885. 3126.17   1
   3  -5   7 130758. 3090.71   5
  -3  -5   7 138049. 3087.93   4
   3  -5  -9 211.843 152.838   1
  -3   5   9 318.851 99.1190   3
  -3  -5   9 193.040 96.3176   4
   3  -5   9 367.456 95.0504   5
   3   5   9 182.669 87.3857   5
  -3   5  -9 345.668 124.626   2
   3  -5   9 241.565 87.9837   4
   3   5  -9 205.527 122.077   1
  -3   5   9 175.510 105.174   2
   3   5   9 259.559 65.6047   2
   3   5   9 271.728 95.8364   3
   3   5  11 13124.0 371.458   3
   3  -5 -11 12819.5 421.453   1
  -3   5  11 12722.7 371.711   3
   3   5  11 12167.9 339.649   2
  -3  -5  11 13434.5 375.640   4
  -3   5 -11 12905.5 371.957   1
  -3   5  11 12062.9 376.152   2
   3  -5 -13 60442.9 1553.19   1
   3   5  13 61597.4 1521.86   5
   3  -5  13 63712.6 1528.89   5
  -3  -5  13 60642.4 1515.52   4
  -3   5  15 24744.0 648.715   3
   3   5 -15 23316.4 669.171   1
  -3   5 -15 23378.2 638.778   1
   3   5  15 24167.3 628.963   2
  -3  -5  15 23211.5 669.474   5
   3   5  15 24436.0 652.375   3
   3  -5  15 24706.4 649.441   4
   3  -5  15 24809.7 669.531   5
  -3  -5  15 23905.6 650.308   4
  -3   5  15 24260.0 652.437   2
   3   5  17 31930.8 811.349   4
   3   5 -17 30568.3 854.359   1
  -3   5 -17 30308.4 821.624   1
   3   5  17 31988.3 854.744   5
  -3   5  17 32450.1 838.849   2
   3  -5 -17 31481.2 869.894   1
  -3  -5  17 31062.6 858.698   5
   3  -5  17 31104.8 827.663   4
   3  -5  17 31982.1 855.994   5
  -3   5  17 30835.7 830.960   3
   3  -5 -19 8643.50 351.099   1
  -3  -5  19 8068.73 326.991   5
   3   5 -19 8397.73 330.149   1
   3   5  19 8276.18 329.097   5
  -3   5  19 8436.88 305.728   2
  -3   5  19 8271.97 306.947   3
   3  -5  19 8067.65 293.370   4
   3  -5  19 7917.60 320.971   5
  -3   5  19 8041.79 342.368   5
  -3  -5  19 8069.83 305.179   4
   3   5  19 8426.28 282.549   4
  -3  -5  21 62.9071 147.938   4
   3  -5  21 323.573 143.104   4
  -3   5  21 191.234 150.161   3
  -3   5  21 199.750 192.601   5
  -3  -5  21 12.6413 173.501   5
   3  -5  21 246.269 164.804   5
   3  -5 -21 68.3780 199.360   1
   3   5 -21 174.989 178.194   1
   3   5  21 254.402 126.427   4
   3   5  21 210.907 175.986   5
  -3   5  21 141.671 154.221   2
  -3   5  23 8055.95 332.497   3
   3  -5  23 8190.75 353.990   5
  -3  -5  23 8463.92 365.622   5
  -3   5  23 8752.01 327.548   2
   3  -5 -23 7721.86 364.567   1
   3   5 -23 7832.30 360.033   1
  -3   5  23 8464.13 371.326   5
   3  -5  23 8139.75 319.639   4
  -3  -5  23 8080.96 336.609   4
   3   5  23 8392.05 305.553   4
   3   5  23 7850.63 354.485   5
  -3   5  25 9700.64 422.018   5
   3   5 -25 9018.59 402.255   1
  -3  -5  25 8849.03 404.345   5
   3  -5 -25 9258.26 406.021   1
   3  -5  25 9064.10 385.278   5
   3   5  25 9591.62 408.250   5
  -3   5  25 9761.37 372.975   3
  -3   5  25 9678.53 369.894   2
   3  -5  25 9423.82 359.343   4
  -3  -5  25 9765.29 382.869   4
   3   5  25 9541.68 344.659   4
  -3   5  27 5976.33 302.377   3
   3   5 -27 5611.73 328.647   1
  -3  -5  27 5634.05 336.778   5
   3  -5  27 5588.01 322.145   5
  -3   5  27 6235.17 362.637   5
  -3   5  27 6331.30 304.300   2
   3   5  27 6322.29 285.536   4
   3  -5  27 5833.26 295.989   4
  -3  -5  27 5924.85 312.494   4
   3   5  27 6324.34 347.204   5
   3  -5  29 6294.19 306.701   4
  -3  -5  29 6530.27 331.914   4
   3   5  29 6281.95 300.393   4
   3   5 -29 6222.75 349.406   1
  -3   5  29 6717.17 379.577   5
  -3  -5  29 6412.37 354.352   5
   3   5  29 6026.93 364.559   5
   3  -5  29 6307.63 347.170   5
  -3  -5  31-122.697 207.369   4
   3   5  31 130.295 181.661   4
   3  -5  31-93.1594 211.728   5
  -3  -5  31 88.3404 226.479   5
   3   5 -31 148.896 233.203   1
   3   5  33 1750.60 216.920   4
  -3   5  33 1656.98 240.193   4
   3  -5  33 1621.97 251.195   5
   3   5  33 1546.38 265.768   5
  -3  -5  33 1518.87 257.130   5
   3  -5  33 1723.15 222.743   4
  -3   5  33 1588.90 302.890   5
   3  -5  35 7088.78 344.081   4
   3   5  35 6294.53 328.255   4
   3   5  35 6535.31 396.994   5
  -3  -5  35 6372.37 372.521   4
   3  -5  35 7121.65 384.197   5
  -3   5  35 6868.21 413.719   5
  -3  -5  35 7585.18 399.260   5
  -3   5  35 6998.74 349.566   4
  -3  -5  37 2261.17 298.886   5
   3  -5  37 1963.92 270.860   5
   3   5  37 2233.88 302.603   5
  -3   5  37 2294.72 326.389   5
  -3  -5  37 1799.02 275.607   4
   3  -5  37 2112.36 251.307   4
   3   5  37 2203.79 242.250   4
  -3   5  37 2122.44 254.878   4
   3  -7   1 2912.14 106.091   4
  -3   7  -1 2799.94 125.908   2
   3  -7   1 2981.79 98.0000   5
   3   7  -1 2583.21 80.6292   4
   3  -7  -1 2994.52 110.916   4
   3  -7  -1 2937.79 99.6932   5
   3   7   1 3128.57 92.2413   5
   3   7   1 2826.15 94.7123   3
  -3   7   1 3141.64 125.730   2
   3   7  -1 3082.26 94.1490   3
  -3   7   1 2709.92 125.749   3
  -3   7  -1 2758.65 138.802   3
   3   7  -1 2776.62 122.127   1
   3   7   1 2876.23 115.456   1
  -3   7   3 8907.68 263.956   2
   3   7   3 9302.27 240.759   3
  -3   7  -3 8674.69 269.152   2
  -3   7   3 8060.06 257.626   3
   3   7  -3 8779.17 247.571   3
   3   7   3 8876.15 246.099   1
   3  -7  -3 9078.11 255.885   4
   3  -7   3 8894.46 247.004   4
   3  -7  -3 8796.67 246.549   5
   3  -7   3 9250.32 244.269   5
   3   7   3 8997.13 229.080   5
  -3   7  -3 8863.05 296.232   3
   3   7  -3 9033.18 270.506   1
  -3   7   5 153072. 3689.23   3
   3   7   5 156830. 3672.68   3
  -3   7  -5 150898. 3698.40   2
   3  -7   5 155991. 3677.88   5
   3   7  -5 160259. 3699.40   3
  -3   7  -5 155333. 3731.88   3
   3   7   5 150717. 3662.97   1
   3   7   5 156730. 3664.09   5
   3  -7   5 153341. 3678.50   4
  -3  -7   5 159192. 3665.43   4
  -3   7   5 156068. 3691.69   2
   3   7  -5 155396. 3700.84   1
   3   7  -7 5172.64 214.329   1
   3   7   7 5318.97 177.588   3
   3  -7  -7 4602.67 232.692   1
  -3   7  -7 5306.60 215.184   2
   3   7   7 5363.40 168.587   5
  -3   7   7 5134.92 189.381   3
  -3   7  -7 4498.77 267.901   3
  -3  -7   7 5439.04 175.971   4
   3  -7   7 5249.69 181.144   5
   3  -7   7 5369.03 181.971   4
  -3   7   7 5079.00 197.782   2
   3   7  -9 31848.5 831.713   1
  -3   7   9 31086.6 806.259   3
   3  -7   9 31260.4 803.022   4
   3   7   9 31689.2 771.298   2
   3  -7   9 32177.7 807.707   5
   3   7   9 31718.1 800.803   3
  -3   7  -9 33099.2 832.197   2
   3  -7  -9 31858.9 854.717   1
  -3   7   9 31561.3 815.729   2
  -3  -7   9 32893.1 802.392   4
   3   7   9 31005.5 792.811   5
   3   7  11 2898.15 159.939   3
  -3   7 -11 2807.34 181.133   1
   3   7  11 2849.23 127.096   2
   3   7  11 3074.84 156.882   5
  -3  -7  11 3099.04 167.619   4
   3  -7 -11 2633.65 220.467   1
   3   7 -13 17678.5 524.448   1
  -3   7  13 18005.3 502.119   3
   3  -7  13 17675.3 501.354   4
   3  -7  13 18262.0 510.920   5
  -3  -7  13 17778.4 502.347   4
  -3   7  13 19602.4 510.840   2
  -3   7 -13 16832.3 502.391   1
   3   7  13 17616.2 500.001   5
  -3  -7  15 46663.7 1218.36   4
   3  -7  15 48513.1 1230.66   5
   3   7  15 49587.9 1219.65   3
  -3  -7  15 48722.2 1240.18   5
   3   7  15 47883.2 1189.35   2
   3   7 -15 46783.5 1238.01   1
  -3   7  15 47467.6 1216.38   3
  -3   7  15 51826.4 1224.96   2
   3  -7  15 48075.8 1214.59   4
  -3   7  17 20168.3 589.301   3
   3  -7  17 21829.0 615.719   5
   3   7  17 20980.4 616.595   5
  -3  -7  17 21326.9 617.599   5
  -3   7  17 22032.4 597.963   2
   3   7  17 22231.5 605.503   3
   3   7 -17 21067.3 620.134   1
   3  -7 -17 21401.2 643.278   1
   3  -7  17 21262.3 591.745   4
   3   7  17 20611.5 568.878   2
   3  -7  19 7385.84 291.404   4
   3   7  19 7439.07 297.277   3
  -3   7  19 8251.67 297.433   2
  -3   7 -19 7168.09 293.219   1
   3   7  19 7917.28 315.369   5
   3  -7  19 7955.66 320.920   5
  -3  -7  19 7619.09 321.851   5
   3   7  19 7347.61 267.503   2
  -3   7  19 7468.13 334.460   5
   3  -7 -19 7651.95 351.216   1
  -3   7  19 7270.77 287.180   3
  -3  -7  19 8175.20 309.488   4
   3   7 -19 7918.33 326.728   1
   3  -7 -21 759.779 217.771   1
  -3   7  21 1003.25 165.854   2
  -3   7  21 921.005 164.173   3
   3  -7  21 855.096 182.423   5
   3   7  21 928.572 186.498   5
   3   7 -21 818.961 197.071   1
  -3  -7  21 886.722 191.201   5
  -3  -7  21 626.183 174.083   4
  -3   7 -21 1036.06 176.822   1
  -3   7  21 1117.95 209.992   5
   3  -7  21 806.057 160.985   4
   3   7  23 8452.46 360.863   5
  -3   7  23 8156.73 326.820   3
  -3   7  23 8132.48 322.600   2
  -3  -7  23 7947.67 365.904   5
   3  -7  23 8059.16 354.638   5
   3  -7 -23 8345.06 375.464   1
  -3   7 -23 7602.30 329.273   1
  -3  -7  23 8016.38 343.471   4
   3  -7  23 7682.34 322.600   4
  -3   7  23 8452.33 387.127   5
   3   7 -23 7760.30 362.644   1
   3   7  23 8580.59 303.914   4
   3  -7 -25 9231.82 412.636   1
  -3  -7  25 8895.20 398.983   5
  -3   7  25 9323.71 422.307   5
   3  -7  25 9771.74 397.262   5
   3   7  25 9618.22 409.227   5
   3  -7  25 8738.64 353.979   4
  -3   7  25 9525.27 371.143   3
  -3  -7  25 9171.37 373.628   4
   3   7 -25 8927.08 398.782   1
  -3   7  25 9740.99 362.348   2
   3   7  25 9397.42 334.771   4
   3   7  27 29160.8 863.790   5
  -3  -7  27 27544.1 821.409   4
   3  -7  27 28254.2 843.830   5
  -3  -7  27 28553.6 850.761   5
  -3   7  27 28683.9 874.248   5
  -3   7  27 28716.1 807.666   2
  -3   7  27 29658.8 819.064   3
   3  -7  27 29877.9 815.935   4
   3   7 -27 27365.5 842.167   1
   3   7  27 28037.9 784.286   4
  -3  -7  29 5915.09 352.030   5
   3  -7  29 6148.18 305.313   4
  -3  -7  29 5699.55 315.216   4
   3   7  29 5573.84 344.284   5
  -3   7  29 6353.99 375.898   5
  -3   7  29 6276.28 313.357   3
  -3   7  29 5839.13 304.911   2
   3   7 -29 4931.15 335.601   1
   3   7  31-5.77286 174.838   4
   3   7 -31-172.239 239.734   1
   3   7  31 163.850 221.735   5
   3  -7  31 68.0229 210.313   5
  -3  -7  31 298.788 227.085   5
  -3  -7  31 213.104 201.093   4
  -3   7  33 3303.63 330.812   5
   3  -7  33 2609.74 278.225   5
   3   7  33 3235.74 312.570   5
  -3  -7  33 3373.07 299.015   5
   3   7  33 3215.31 240.349   4
   3  -7  33 3086.62 261.900   4
  -3  -7  33 3078.06 274.672   4
  -3   7  33 3073.54 264.786   4
   3   7  35 3341.69 321.580   5
  -3   7  35 3782.72 352.506   5
   3   7  35 3349.91 255.987   4
   3  -7  35 3227.38 295.613   5
  -3  -7  35 3444.57 311.134   5
   3  -7  35 3310.84 273.961   4
  -3   7  35 3345.86 271.814   4
   3   7  37 3392.05 264.583   4
  -3  -7  37 3262.89 334.221   5
   3  -7  37 2766.34 312.902   5
  -3   7  37 3803.56 348.118   5
   3  -7  37 2933.71 286.975   4
   3   7  37 2978.89 324.485   5
  -3   7  37 3511.25 283.025   4
   3   9  -1 96.3806 96.6177   1
   3   9   1 245.094 91.5234   1
   3   9   1 172.930 65.1418   3
   3  -9  -1 251.544 70.3811   4
  -3   9  -1 82.9987 115.223   3
   3   9  -1 236.529 65.4959   3
   3   9  -1 100.964 35.5759   4
   3  -9   1 197.865 48.6620   5
   3  -9  -1 230.208 53.4703   5
   3  -9   1 287.947 69.0342   4
  -3   9  -1 156.459 96.2526   2
  -3   9   1 41.8169 90.4749   2
  -3   9   1 148.667 100.890   3
  -3   9   3 33037.5 835.891   2
  -3   9  -3 31893.5 868.047   3
   3   9   3 31980.1 820.791   1
   3  -9  -3 32745.2 829.334   4
   3  -9   3 33665.1 821.379   4
  -3   9  -3 33513.1 846.799   2
  -3   9   3 31967.9 836.000   3
   3   9  -3 33137.3 845.261   1
   3   9   3 33909.4 816.436   3
   3  -9   3 33464.5 812.621   5
   3   9  -3 32469.5 822.154   3
   3   9   3 34192.2 796.660   5
  -3   9   5 26980.1 693.209   2
   3   9   5 26605.4 675.547   3
  -3  -9   5 27728.4 659.511   4
  -3   9   5 25934.4 691.884   3
  -3   9  -5 26855.8 707.972   2
   3   9   5 27247.5 654.557   5
  -3   9  -5 25662.3 741.010   3
   3  -9   5 27168.9 673.356   5
   3   9   5 26713.2 670.423   1
   3   9  -5 28263.6 709.692   3
   3   9  -5 26149.5 708.074   1
   3  -9   5 26230.1 678.233   4
   3   9   7 177684. 4185.52   3
  -3   9   7 173845. 4196.91   3
   3  -9   7 173486. 4185.78   4
  -3  -9   7 181001. 4175.12   4
   3   9   7 174525. 4167.80   5
  -3   9  -7 176299. 4212.71   2
   3  -9   7 178295. 4187.29   5
   3   9  -7 177088. 4228.94   3
   3   9   9 17857.1 469.532   3
   3  -9   9 17325.1 466.554   4
   3  -9  -9 16604.2 528.675   1
   3  -9   9 17893.0 471.662   5
  -3   9  -9 18235.9 508.645   2
   3   9   9 16876.2 453.217   5
   3   9   9 16252.3 429.101   2
  -3  -9   9 18070.5 464.677   4
  -3   9  11 2647.93 161.816   3
  -3  -9  11 2490.50 153.457   4
   3   9  11 2600.49 141.312   5
   3   9 -11 2603.68 188.323   1
   3   9  11 2160.45 115.770   2
  -3   9  11 2601.00 166.647   2
  -3  -9  11 2765.95 177.318   5
   3   9  13 30908.0 759.721   3
  -3   9  13 29517.7 763.997   3
  -3  -9  13 29930.1 761.414   4
  -3  -9  13 29388.6 782.257   5
   3   9 -13 30008.9 791.606   1
   3  -9  13 31655.2 774.624   5
   3  -9  13 29934.4 761.495   4
  -3   9  13 31204.8 770.442   2
   3   9  13 28546.2 752.762   5
   3   9  15 18706.8 526.158   3
  -3   9  15 18244.9 525.835   3
  -3   9 -15 17823.5 534.540   1
   3   9  15 18586.4 491.707   2
   3  -9  15 19026.5 537.690   5
  -3  -9  15 17932.8 543.837   5
   3   9 -15 18327.0 552.293   1
   3  -9  15 18611.2 523.304   4
   3  -9 -15 18960.7 587.134   1
  -3   9  15 18972.9 533.679   2
  -3  -9  15 17895.8 526.131   4
   3   9 -17 27935.7 793.588   1
   3  -9 -17 29540.8 822.689   1
   3   9  17 28513.8 769.415   3
  -3   9  17 28741.6 768.986   3
   3   9  17 27806.4 733.443   2
   3  -9  17 28985.8 768.982   4
   3   9  17 28031.2 780.546   5
  -3   9 -17 28887.1 779.501   1
  -3  -9  17 28635.7 793.189   5
   3  -9  17 28895.8 786.582   5
  -3   9  17 29444.6 771.260   2
   3  -9 -19 464.191 221.470   1
   3  -9  19 412.492 176.394   5
   3   9  19 613.617 150.794   3
  -3   9  19 381.052 138.792   3
  -3  -9  19 346.811 175.206   5
   3   9 -19 317.975 175.290   1
   3   9  19 382.283 118.433   2
   3   9  19 554.979 161.133   5
  -3   9 -19 464.340 182.764   1
  -3   9  19 437.217 144.729   2
   3  -9  19 470.623 152.223   4
  -3   9  19 494.911 184.770   5
  -3  -9  19 533.527 151.700   4
   3   9  21 291.910 159.160   3
  -3   9  21 595.848 161.496   3
   3   9  21 291.682 132.418   2
  -3   9  21 334.376 207.564   5
  -3   9  21 411.411 158.467   2
   3   9  21 475.573 179.787   5
   3  -9  21 577.160 183.670   5
   3   9 -21 434.982 191.530   1
  -3   9 -21 421.986 185.103   1
   3  -9  21 127.955 156.470   4
   3  -9 -21 405.782 227.323   1
  -3  -9  21 414.476 191.035   5
  -3  -9  21 492.681 168.800   4
  -3  -9  23 1676.07 208.218   4
   3   9 -23 1666.66 234.992   1
  -3   9  23 2062.54 200.602   2
   3   9  23 1754.73 221.072   5
   3  -9  23 1737.02 214.670   5
  -3   9  23 1564.42 190.528   3
   3  -9 -23 1891.98 270.434   1
   3   9  23 1971.10 176.874   2
  -3  -9  23 1635.96 224.064   5
   3   9  23 2015.97 207.193   3
  -3   9  23 1865.26 251.283   5
  -3   9 -23 1675.34 213.690   1
   3  -9  23 1805.54 194.320   4
   3  -9  25 38500.7 1052.65   4
  -3  -9  25 40233.7 1101.71   5
   3   9 -25 39137.7 1093.59   1
   3  -9  25 39239.3 1085.87   5
   3   9  25 38929.0 1095.38   5
  -3   9  25 40910.9 1120.84   5
  -3   9  25 39007.1 1055.02   3
  -3   9  25 41761.8 1055.98   2
  -3  -9  25 37546.0 1065.89   4
  -3   9  27 23797.1 751.215   5
  -3   9  27 21856.0 670.613   3
   3   9 -27 21738.2 707.091   1
   3   9  27 23228.1 648.375   4
   3   9  27 21062.7 712.418   5
  -3  -9  27 22144.9 713.217   5
  -3   9  27 23081.1 666.950   2
   3  -9  27 22556.4 701.700   5
   3  -9  27 22911.8 671.435   4
  -3  -9  27 21435.5 684.903   4
   3   9  29 1502.21 252.079   5
   3   9 -29 1712.22 261.027   1
  -3   9  29 1467.01 277.545   5
   3  -9  29 1926.23 224.001   4
   3   9 -31 205.091 242.373   1
  -3   9  31 303.896 212.716   3
   3   9  31 9.78238 231.433   5
   3  -9  31 85.3187 214.620   5
  -3   9  31 203.174 208.035   2
  -3  -9  31 307.997 225.796   5
   3   9  31 44.5574 172.336   4
   3  -9  33 1442.79 251.234   5
  -3   9  33 2492.79 317.340   5
  -3   9  33 1644.60 228.907   2
   3   9  33 1549.36 206.265   4
  -3  -9  33 1979.11 268.916   5
   3   9  33 1261.32 270.223   5
   3  -9  33 1641.94 224.893   4
  -3   9  33 1777.65 236.923   3
  -3  -9  35 3643.69 320.689   5
   3  -9  35 3476.01 297.611   5
  -3   9  35 3859.07 287.833   4
   3   9  35 3224.70 321.253   5
  -3   9  35 3493.45 353.803   5
   3  -9  35 3958.36 282.747   4
   3   9  35 3820.68 260.676   4
   3  -9  37 1917.60 256.700   4
   3  -9  37 2009.76 276.678   5
   3   9  37 2279.56 237.801   4
   3   9  37 2425.60 302.020   5
  -3   9  37 1789.39 310.359   5
  -3   9  37 2169.68 247.559   4
   3  11  -1 1091.04 141.211   1
   3  11   1 987.263 102.103   3
   3 -11  -1 902.477 75.5729   5
   3  11  -1 906.601 101.327   3
   3  11   1 783.645 42.4215   4
   3 -11  -1 1095.62 104.583   4
  -3  11  -1 832.399 135.551   2
   3 -11   1 1012.54 73.0780   5
   3 -11   1 821.242 93.4994   4
   3  11  -1 938.844 62.7343   4
   3  11   1 1026.34 133.758   1
   3 -11   3 35020.6 833.256   5
   3  11  -3 34202.5 854.226   3
   3  11  -3 32429.5 871.762   1
   3  11   3 33287.8 814.102   5
   3  11   3 34398.8 853.382   1
   3  11   3 34400.4 844.948   3
   3 -11   3 34598.5 847.759   4
   3  11   5 260483. 5959.14   3
   3  11   5 254922. 5955.03   1
   3  11  -5 251744. 5980.89   3
   3 -11   5 254999. 5949.78   5
   3 -11   5 243722. 5955.88   4
   3  11   5 250370. 5926.20   5
   3  11   7 79123.3 1759.01   3
  -3  11   7 82482.9 1777.02   3
   3 -11   7 78054.6 1752.60   5
   3  11  -7 83599.4 1816.89   3
   3  11   7 77026.3 1726.72   5
  -3  11   7 84446.5 1776.67   2
  -3 -11   7 81270.4 1740.85   4
  -3  11  -7 78965.1 1837.68   3
   3 -11   7 77105.2 1755.78   4
  -3  11   9 4317.07 187.802   3
   3 -11   9 3691.79 165.426   5
  -3  11  -9 3820.20 286.452   3
   3  11  -9 3979.38 273.009   3
  -3 -11   9 4053.41 193.432   5
   3  11   9 3571.17 141.673   5
   3 -11   9 3804.16 166.605   4
   3  11   9 3474.97 125.430   2
  -3 -11   9 4038.97 162.523   4
   3  11  -9 4291.26 220.773   1
  -3  11   9 4373.36 199.494   2
  -3  11 -11 3825.71 300.695   3
   3  11  11 3648.18 157.805   5
  -3  11  11 4025.21 193.693   2
  -3  11  11 3434.72 182.265   3
   3  11 -11 4221.80 221.618   1
  -3 -11  11 3767.75 173.702   4
   3  11  13 26571.5 693.603   5
   3  11  13 26928.8 702.102   3
  -3  11  13 26937.9 707.613   2
   3 -11 -13 25864.1 760.443   1
  -3  11  13 26153.3 710.262   3
  -3 -11  13 26257.9 701.238   4
   3  11 -13 27811.2 738.833   1
  -3 -11  13 26594.6 720.645   5
   3 -11  13 25804.9 697.813   4
   3  11  13 26276.9 666.601   2
  -3  11 -13 25650.5 719.122   1
   3 -11  13 25969.0 705.659   5
  -3  11  15 40241.3 1041.29   3
   3  11 -15 40026.7 1067.67   1
  -3 -11  15 38694.7 1055.36   5
  -3 -11  15 39605.4 1043.33   4
  -3  11 -15 41117.7 1058.53   1
   3  11  15 40133.2 1033.46   3
   3 -11 -15 41449.3 1099.94   1
   3 -11  15 41583.2 1050.85   5
   3 -11  15 40114.2 1038.31   4
   3  11  15 39995.6 1001.60   2
  -3  11  15 42012.8 1042.10   2
   3  11  17 6096.67 249.244   3
  -3  11 -17 5987.36 311.180   1
  -3  11  17 5356.42 248.725   3
  -3  11  17 6391.55 257.368   2
   3 -11 -17 6436.84 337.242   1
  -3 -11  17 5534.29 279.800   5
  -3  11  17 5693.63 271.228   5
   3  11 -17 5489.71 282.458   1
   3 -11  17 5755.22 273.560   5
   3  11  17 5733.42 251.978   5
   3 -11  17 5613.26 264.495   4
   3  11  17 5761.68 213.587   2
  -3 -11  17 5890.67 259.031   4
  -3  11  19 2222.14 182.140   3
   3 -11  19 2199.76 238.420   4
  -3  11 -19 2183.56 233.011   1
   3  11  19 2356.67 180.515   3
   3  11  19 2311.11 203.406   5
  -3  11  19 2732.61 195.831   2
  -3  11  19 2863.36 233.967   5
   3  11  19 2444.34 158.776   2
   3 -11 -19 2268.48 260.964   1
   3 -11  19 1859.68 209.764   5
  -3 -11  19 2349.55 224.438   5
   3  11 -19 2335.79 227.247   1
  -3 -11  19 2187.80 190.003   4
  -3 -11  21 195.049 197.055   5
   3  11  21 217.638 160.992   3
  -3  11  21 59.2218 201.352   5
   3  11 -21 93.2205 202.282   1
   3 -11 -21 139.210 244.412   1
  -3  11  21 132.921 148.735   3
  -3  11 -21 158.683 193.936   1
   3 -11  21-25.1320 176.397   5
   3  11  21 32.0629 167.814   5
   3  11  21 129.043 128.276   2
  -3  11  21-147.471 163.812   2
   3 -11  21 122.703 153.871   4
  -3 -11  21-29.1133 156.849   4
  -3  11  23 16874.5 530.934   3
   3 -11 -23 16907.6 598.935   1
   3  11 -23 16398.5 570.054   1
   3  11  23 17243.3 498.290   2
   3  11  23 16497.6 558.247   5
  -3  11 -23 16343.2 549.862   1
   3 -11  23 16665.5 561.709   5
  -3 -11  23 17559.5 576.247   5
  -3  11  23 17233.4 591.059   5
  -3  11  23 18358.5 533.527   2
   3 -11  23 17199.8 536.789   4
   3  11  23 17227.9 538.234   3
   3  11  25 24088.4 761.272   5
   3 -11  25 25698.8 734.809   4
  -3  11  25 25644.0 721.620   2
  -3  11  25 25086.7 784.743   5
  -3  11 -25 24535.7 748.804   1
  -3 -11  25 26108.9 777.853   5
   3  11  25 25821.4 697.101   2
   3  11 -25 24063.5 759.659   1
   3  11  25 25599.2 733.365   3
  -3  11  25 24131.9 721.377   3
   3 -11  25 24915.0 756.877   5
  -3  11  27 8104.39 349.567   3
   3  11  27 7990.56 389.923   5
   3 -11  27 9045.22 390.269   5
   3 -11  27 8266.38 358.710   4
  -3 -11  27 8458.57 398.296   5
  -3  11  27 8208.06 423.458   5
   3  11  27 8420.02 330.829   2
  -3  11  27 8922.56 351.650   2
   3  11 -27 7891.15 395.626   1
   3  11  29 4934.54 325.049   5
  -3  11  29 4670.77 347.388   5
   3  11 -29 5094.17 338.163   1
   3 -11  29 4509.27 279.545   4
  -3  11  31 149.944 201.199   3
   3  11  31 75.4303 181.337   4
  -3 -11  31-80.0911 223.005   5
   3  11  31 126.227 237.365   5
   3 -11  31 320.783 219.080   5
  -3  11  31 216.753 192.690   2
   3  11 -33 2492.23 316.394   1
   3 -11  33 2654.45 276.012   5
  -3  11  33 2268.99 313.237   5
  -3 -11  33 2457.26 284.014   5
  -3  11  33 2310.47 252.207   2
  -3  11  33 3158.71 270.808   3
   3 -11  33 2431.27 248.703   4
   3  11  33 2142.58 283.207   5
   3  11  33 2490.46 216.547   4
  -3  11  35 3252.23 280.471   2
   3  11  35 2910.34 235.925   4
   3  11  35 2249.59 287.553   5
  -3  11  35 2785.84 271.067   3
  -3 -11  35 2593.14 298.140   5
  -3  11  35 3002.42 339.495   5
   3 -11  35 2620.66 260.836   4
   3 -11  35 2616.31 274.658   5
  -3  11  37 2116.13 240.953   4
   3 -11  37 2083.74 265.083   5
  -3  11  37 1350.49 308.333   5
  -3 -11  37 1591.94 290.701   5
   3  11  37 1996.47 232.509   4
   3 -11  37 2040.40 253.868   4
  -3  13  -1 21999.1 611.650   3
  -3  13   1 21531.7 593.879   3
  -3  13  -1 21817.3 581.647   2
   3  13   1 21771.1 557.265   3
   3  13   1 21206.1 577.231   1
   3 -13   1 21265.9 533.835   5
  -3  13   1 22584.5 582.015   2
   3 -13  -1 21901.2 565.634   4
   3 -13   1 22105.7 563.098   4
   3 -13  -1 21072.0 536.766   5
   3  13  -1 20485.2 556.500   3
   3  13   1 20675.2 518.046   4
   3  13   3 88934.4 1992.17   3
  -3  13  -3 92946.1 2022.82   2
  -3  13  -3 91219.7 2054.33   3
  -3  13   3 92136.3 2021.02   3
  -3  13   3 92156.1 2012.09   2
   3 -13   3 89817.1 1972.12   5
   3  13   3 86600.8 2000.16   1
   3 -13   3 90332.4 1993.39   4
   3  13  -3 89877.9 2003.14   3
   3 -13   5 47417.7 1153.16   5
  -3  13   5 50132.6 1185.80   2
   3  13   5 47891.5 1170.14   3
  -3  13  -5 50655.8 1203.76   2
  -3  13  -5 47672.0 1239.84   3
  -3 -13   5 48006.7 1158.72   5
   3  13   5 46894.8 1171.08   1
   3 -13   5 47045.2 1165.62   4
   3  13   5 45190.8 1124.37   5
   3  13  -5 48953.9 1197.74   3
   3  13  -5 49773.3 1206.70   1
  -3  13   5 48583.6 1188.70   3
  -3 -13   7 15194.1 402.571   4
   3  13  -7 16295.5 470.540   1
  -3  13  -7 16419.3 468.875   2
  -3  13   7 16267.1 450.491   3
   3  13   7 13965.4 384.091   2
  -3 -13   7 16514.6 435.129   5
  -3  13  -7 15706.7 512.258   3
   3 -13   7 15583.2 416.241   5
   3  13   7 15128.6 384.505   5
  -3  13   7 16513.0 446.437   2
   3  13  -7 16356.8 488.241   3
   3 -13   7 15635.9 424.449   4
   3  13  -9 5695.97 256.246   1
  -3  13   9 5626.09 224.556   3
  -3 -13   9 5672.23 223.613   5
  -3  13  -9 5993.92 260.693   2
   3  13  -9 5949.83 308.820   3
   3  13   9 5265.85 171.496   5
  -3  13  -9 5568.02 319.560   3
  -3 -13   9 5493.09 194.479   4
   3  13   9 5173.88 165.502   2
  -3  13   9 5614.11 227.766   2
  -3  13  11 936.456 138.364   2
   3  13  11 952.542 124.633   3
  -3  13  11 902.915 128.429   3
   3  13  11 956.494 94.1617   5
   3 -13  11 988.227 118.273   5
  -3  13 -11 1119.43 176.417   2
  -3  13 -11 888.106 240.880   3
   3  13 -11 831.319 164.047   1
   3  13  13 11590.2 368.049   3
   3 -13  13 11510.0 363.912   5
  -3 -13  13 12033.7 386.348   5
  -3  13  13 11924.2 377.408   3
   3  13  13 11791.0 327.618   2
  -3  13  13 12088.5 374.768   2
  -3  13 -13 11771.2 402.312   1
   3  13 -13 10604.1 464.800   3
   3 -13 -13 11979.4 444.664   1
  -3  13 -13 11270.6 473.846   3
   3  13 -13 11695.1 401.108   1
   3 -13  13 11731.2 362.051   4
   3  13  13 11017.6 341.838   5
   3  13  15 35322.2 923.246   3
  -3  13 -15 36446.4 954.244   1
  -3  13  15 34019.7 925.604   3
  -3  13  15 37226.8 928.611   2
   3  13  15 36099.9 889.815   2
   3 -13  15 34053.2 927.267   5
  -3  13 -15 34020.2 1035.39   3
  -3 -13  15 35559.3 953.632   5
   3  13 -15 33778.0 961.829   1
   3 -13 -15 37161.7 1000.86   1
   3 -13  15 35051.4 923.506   4
   3  13  17 12726.9 394.093   3
  -3  13  17 11243.2 394.473   3
   3  13  17 11512.0 388.289   5
  -3  13  17 11196.6 413.142   5
  -3  13 -17 12097.0 426.288   1
  -3 -13  17 12989.7 437.724   5
  -3  13  17 12173.8 396.363   2
   3  13  17 12450.3 357.171   2
   3 -13 -17 12334.2 478.779   1
   3 -13  17 12117.3 409.586   5
   3 -13  17 12253.2 395.718   4
   3  13 -17 11051.9 421.855   1
   3  13  19 364.990 159.072   5
   3  13  19 354.523 158.794   3
  -3  13  19 290.456 150.127   3
   3  13  19 397.845 129.057   2
   3 -13  19 390.846 165.646   5
   3 -13  19 247.090 161.312   4
  -3  13  19 512.555 198.561   5
  -3 -13  19 374.806 193.497   5
   3  13 -19 258.484 198.127   1
  -3  13 -19 379.385 192.238   1
  -3  13  19 653.457 165.313   2
   3 -13 -19 713.420 250.730   1
   3 -13  21 733.707 180.861   5
   3  13  21 799.274 172.605   3
  -3  13  21 639.667 162.902   3
  -3  13  21 752.117 219.868   5
   3  13  21 721.722 147.412   2
  -3  13 -21 862.479 209.297   1
   3  13  21 1212.19 191.871   5
  -3 -13  21 655.170 216.596   5
   3  13 -21 708.047 218.416   1
  -3  13  21 869.627 180.355   2
   3 -13  21 773.217 172.138   4
   3 -13 -21 658.817 266.187   1
  -3  13 -23 12577.1 458.968   1
  -3  13  23 13054.0 424.197   2
   3  13  23 10666.1 440.234   5
  -3  13  23 12190.4 419.739   3
  -3 -13  23 12145.5 464.798   5
   3  13  23 12104.9 384.945   2
   3  13 -23 11835.7 464.083   1
  -3  13  23 12443.8 477.562   5
   3 -13  23 12371.6 431.139   4
   3 -13  23 11835.6 440.668   5
  -3 -13  25 7443.01 373.625   5
  -3  13 -25 7373.63 367.183   1
   3  13  25 8212.80 341.780   3
  -3  13  25 7586.82 383.759   5
   3 -13  25 7554.29 359.100   5
   3 -13  25 7471.57 334.387   4
  -3  13  25 8250.73 327.700   2
   3  13 -25 7388.81 378.252   1
   3  13  25 8155.54 301.538   2
  -3  13  25 6804.01 321.076   3
   3 -13  27 15738.8 541.749   5
  -3  13  27 14466.2 567.294   5
   3  13  27 16603.8 531.972   3
  -3 -13  27 16128.6 564.468   5
   3  13 -27 13996.2 549.633   1
   3 -13  27 14443.2 512.479   4
   3  13  27 16250.9 484.700   2
   3  13  29 3617.69 263.598   3
   3  13  29 3235.49 229.125   2
  -3  13  29 3848.42 319.976   5
  -3  13  29 2856.12 242.180   3
  -3  13  29 3723.93 247.661   2
   3 -13  29 3570.68 252.517   4
  -3 -13  31 118.101 235.078   5
   3  13 -31 134.060 255.244   1
  -3  13  31-36.3205 197.827   3
   3 -13  31-151.929 211.971   5
   3  13  31-75.3391 164.646   4
  -3  13  31 176.766 193.053   2
  -3  13  33 1237.84 223.661   2
   3  13  33 1087.91 189.712   4
   3 -13  33 1288.92 237.791   5
  -3 -13  33 1312.47 255.778   5
  -3  13  33 1114.56 271.501   5
  -3  13  33 1301.98 235.332   3
   3  13 -33 1153.35 281.844   1
   3 -13  33 1374.11 218.879   4
  -3  13  35 2959.08 270.034   3
   3 -13  35 2880.08 283.763   5
   3  13  35 3288.12 236.164   4
  -3 -13  35 2943.96 315.390   5
  -3  13  35 2942.18 265.481   2
   3 -13  35 2532.69 257.409   4
  -3  15  -1 17140.1 511.078   3
  -3  15   1 17488.6 484.571   2
   3 -15   1 17619.8 464.496   4
  -3  15  -1 17739.4 486.860   2
   3  15   1 16965.9 459.954   3
   3  15  -1 17202.9 463.524   3
   3 -15  -1 17709.6 467.659   4
   3 -15  -1 16673.0 432.610   5
   3 -15   1 17425.6 429.589   5
  -3  15   1 18746.4 503.816   3
   3  15  -1 17692.1 492.227   1
  -3  15  -3 35318.4 953.761   3
   3  15   3 34833.2 899.017   3
  -3  15  -3 35884.3 926.146   2
  -3  15   3 36849.3 928.290   3
   3 -15   3 34604.0 868.953   5
   3  15  -3 37954.6 933.185   1
   3  15  -3 35208.4 910.204   3
   3 -15   3 34619.1 898.219   4
  -3 -15   3 35345.2 870.189   5
  -3  15   3 37561.3 930.009   2
  -3  15   5 16069.6 465.241   2
  -3  15  -5 16151.1 481.430   2
  -3  15   5 15721.9 465.893   3
  -3 -15   5 17022.1 436.045   5
   3 -15   5 15178.9 439.989   4
   3  15  -5 16071.2 479.406   3
   3 -15   5 15707.6 423.230   5
  -3  15  -5 15963.2 524.569   3
  -3  15   7 26667.8 696.546   2
  -3  15  -7 27151.1 722.135   2
   3  15  -7 26101.7 733.392   3
   3  15  -7 26810.5 719.605   1
  -3  15  -7 25578.7 757.722   3
   3 -15   7 24186.5 672.516   4
  -3 -15   7 26959.6 677.425   5
   3 -15   7 25085.9 661.205   5
  -3  15   7 26634.3 702.894   3
  -3  15  -9 4588.27 237.680   2
   3  15   9 4512.00 200.460   3
  -3  15   9 4473.93 209.318   3
  -3  15   9 4711.90 207.651   2
  -3 -15   9 4580.26 204.062   5
  -3  15  -9 4407.76 289.293   3
   3  15  -9 4784.87 240.678   1
  -3  15  11 461.270 131.383   3
  -3  15  11 422.089 136.524   2
   3  15  11 488.483 87.5368   2
   3  15  11 506.150 123.756   3
  -3  15 -11 247.226 231.045   3
  -3  15 -11 616.040 174.873   2
   3 -15  11 514.164 106.443   5
   3  15 -11 338.757 221.416   3
   3  15 -11 438.349 165.512   1
   3 -15  11 369.538 104.964   4
   3  15 -13 8514.06 340.581   1
   3 -15  13 8544.89 292.452   4
  -3  15  13 8874.00 310.218   2
  -3  15  13 7968.61 302.680   3
  -3 -15  13 8387.77 316.137   5
  -3  15 -13 8519.13 413.317   3
   3 -15  13 8621.46 296.011   5
   3  15  13 8363.39 261.114   2
   3  15  13 8792.48 301.205   3
   3  15  15 7857.64 299.091   3
  -3  15  15 8085.53 307.519   3
  -3  15 -15 7948.93 338.845   1
   3 -15  15 8122.15 298.962   5
  -3 -15  15 7741.44 328.261   5
  -3  15 -15 7072.11 430.183   3
   3  15 -15 7792.25 433.686   3
  -3  15  15 8330.03 309.847   2
   3 -15  15 8247.20 298.863   4
   3  15  15 8108.50 260.028   2
   3  15 -15 8268.99 344.371   1
   3 -15 -15 8379.32 395.598   1
   3  15  17 13788.2 432.284   3
  -3  15 -17 12469.3 567.639   3
   3 -15  17 12749.0 428.698   5
  -3  15  17 13820.9 435.232   3
   3  15 -17 12849.6 468.164   1
  -3 -15  17 14090.1 467.261   5
   3 -15 -17 14178.6 522.715   1
   3  15 -17 13737.5 565.990   3
   3  15  17 13900.1 393.127   2
   3 -15  17 13725.0 437.296   4
  -3  15  17 12074.7 447.376   5
  -3  15 -17 13508.3 469.218   1
  -3  15  17 13000.4 428.935   2
  -3  15  19 6410.21 286.582   3
  -3 -15  19 6751.19 334.806   5
   3 -15  19 6385.26 300.392   5
   3  15  19 6866.93 251.583   2
  -3  15 -19 6533.13 330.216   1
  -3  15 -19 6236.25 439.496   3
   3 -15  19 6569.34 292.318   4
  -3  15  19 5944.77 311.829   5
  -3  15  19 7123.62 295.666   2
   3 -15 -19 6360.86 375.352   1
   3  15 -19 6569.69 329.350   1
   3  15  19 6458.42 283.910   3
   3  15 -21 648.638 226.387   1
  -3  15  21 797.484 176.909   3
   3 -15  21 422.758 180.313   5
  -3  15  21 820.110 207.283   5
  -3  15  21 648.849 174.334   2
  -3  15 -21 636.550 217.209   1
   3 -15  21 702.810 172.227   4
   3 -15 -21 446.778 274.095   1
   3  15  21 497.313 140.573   2
   3  15  21 571.460 173.246   3
  -3 -15  21 770.085 222.260   5
   3  15  23 3493.58 242.151   3
   3  15 -23 3175.68 280.372   1
  -3  15 -23 3872.13 287.270   1
  -3 -15  23 3779.02 285.086   5
   3  15  23 3528.79 209.784   2
  -3  15  23 3356.60 232.190   3
  -3  15  23 3546.33 233.563   2
   3 -15  23 3288.95 252.859   5
   3 -15  23 3701.99 244.726   4
  -3 -15  25 17333.3 617.410   5
  -3  15 -25 18553.0 623.414   1
   3 -15  25 17487.0 603.027   5
   3 -15  25 17032.3 579.088   4
   3  15 -25 16738.3 616.260   1
  -3  15  25 15940.1 569.496   3
  -3  15  27 6411.33 314.581   3
   3 -15  27 7103.70 336.113   4
  -3  15 -27 6575.48 370.355   1
  -3 -15  27 6704.73 368.793   5
  -3  15  27 6899.92 314.760   2
   3  15 -29 1530.32 285.214   1
  -3  15  29 1966.76 216.540   3
   3 -15  29 2030.43 300.130   5
   3  15  29 1757.82 197.274   2
  -3  15  29 1748.53 213.579   2
   3  15  29 1645.14 222.778   3
   3 -15  29 2166.81 254.672   4
  -3  15  31 55.8994 193.913   3
   3 -15  31 102.850 222.258   5
   3  15  31 178.702 181.087   2
  -3 -15  31-36.5781 242.588   5
   3  15  31-143.936 208.271   3
  -3  15  31 148.349 188.643   2
   3 -15  31 205.270 200.595   4
   3  15 -31-117.305 262.313   1
   3  15 -33 1159.06 276.703   1
   3  15  33 1491.88 196.170   4
   3 -15  33 883.753 242.742   5
  -3 -15  33 984.420 261.476   5
  -3  15  33 1162.86 227.864   3
  -3  15  33 1030.03 217.772   2
  -3  15  35 2843.33 272.907   3
   3  15 -35 2949.53 334.304   1
   3 -15  35 2622.16 277.930   5
  -3  15  35 3314.04 262.686   2
  -3 -15  35 2951.06 310.394   5
   3  15  35 2859.16 232.238   4
  -3  17  -1 9305.15 342.661   3
   3 -17   1 8482.51 247.899   5
   3  17   1 8988.44 314.642   1
   3  17  -1 9319.96 322.103   1
   3 -17  -1 9037.17 299.133   4
   3 -17  -1 8609.01 254.751   5
  -3  17   1 9187.52 312.201   2
   3 -17   1 8581.20 290.782   4
  -3  17   1 9222.89 331.141   3
  -3  17  -3 20612.5 607.847   3
  -3  17   3 20220.1 562.808   2
  -3  17   3 20568.4 574.337   3
   3 -17   3 19638.4 509.518   5
   3  17  -3 20670.2 579.004   1
   3  17   3 20262.7 565.458   1
   3 -17   3 19581.6 546.213   4
  -3  17   5 27789.8 706.707   2
   3 -17   5 25229.7 656.000   5
   3  17   5 26509.6 696.774   3
  -3  17   5 25462.9 705.033   3
  -3  17  -5 26608.1 760.192   3
   3 -17   5 25772.7 684.343   4
   3  17   5 26053.5 657.270   2
   3  17  -5 26196.3 724.735   1
  -3  17   7 7289.16 274.127   2
  -3  17   7 7494.15 282.743   3
   3  17   7 7065.11 227.391   2
   3 -17   7 7388.61 232.176   5
   3  17  -7 8163.61 309.549   1
   3  17   7 7534.70 269.653   3
  -3  17  -7 7830.78 351.503   3
   3 -17   7 7186.72 252.090   4
   3  17   9 3681.04 192.541   3
  -3  17   9 3973.29 200.331   2
  -3  17   9 3332.07 192.125   3
   3  17  -9 3441.23 255.257   3
  -3  17  -9 3309.79 271.681   3
   3  17   9 3450.80 147.863   2
  -3 -17   9 3764.99 189.060   5
   3  17  11 21.9066 134.513   3
   3 -17  11 222.697 105.967   4
   3  17  11 69.5982 95.6851   2
  -3  17  11 230.187 130.584   3
  -3  17 -11 222.109 174.112   2
   3 -17  11 169.957 106.354   5
   3  17 -11 136.065 211.611   3
  -3  17 -11 355.214 235.544   3
  -3  17  11 225.177 139.349   2
   3  17 -11 223.868 167.004   1
   3  17  13 5057.99 237.578   3
   3 -17  13 4631.68 212.677   5
  -3 -17  13 4851.32 248.238   5
   3 -17  13 4504.71 213.285   4
   3  17 -13 5076.11 339.037   3
  -3  17 -13 5141.05 284.048   2
  -3  17 -13 4842.52 347.525   3
   3  17 -13 5126.61 271.452   1
  -3  17  13 4943.61 237.208   3
  -3  17  13 4867.13 233.544   2
   3  17  13 5002.61 190.698   2
   3 -17 -15 4958.00 337.272   1
   3  17  15 4608.50 236.358   3
  -3  17  15 4236.60 232.785   3
   3  17 -15 4656.15 362.997   3
  -3  17  15 4638.20 230.545   2
   3  17 -15 4584.64 272.483   1
   3  17  15 4462.48 193.921   2
  -3  17 -15 4463.51 368.783   3
  -3 -17  15 4546.53 253.214   5
   3 -17  15 4432.96 222.161   5
   3 -17  15 4313.41 217.221   4
  -3  17  17 16537.1 492.591   2
   3  17 -17 16135.8 538.118   1
   3 -17  17 15636.0 489.832   4
  -3  17 -17 17080.3 545.977   1
   3  17  17 15346.8 488.862   3
  -3  17 -17 14731.1 632.680   3
  -3 -17  17 16004.4 521.124   5
   3 -17  17 16020.4 492.843   5
   3  17  17 15145.9 447.244   2
  -3  17  17 15994.8 495.937   3
   3  17 -17 14433.3 625.270   3
   3 -17 -17 17302.7 599.860   1
   3 -17  19 12983.0 422.077   5
   3  17  19 10672.0 394.358   3
  -3  17  19 11082.3 402.713   3
   3  17 -19 10851.7 438.101   1
   3  17  19 11286.8 357.341   2
  -3  17 -19 10901.5 560.961   3
  -3 -17  19 11976.4 439.698   5
   3 -17  19 12666.1 415.997   4
  -3  17  19 11057.4 396.867   2
   3 -17 -19 11144.8 494.476   1
   3  17 -19 10632.4 559.717   3
   3  17  21 259.639 173.555   3
  -3  17  21-169.418 165.679   3
  -3 -17  21 43.3096 204.346   5
   3  17 -21 14.6708 208.887   1
  -3  17 -21 58.4699 221.111   1
   3  17 -21 352.264 344.805   3
   3 -17  21-63.2638 176.428   5
   3 -17  21 117.011 168.255   4
  -3  17  21 5.36850 170.862   2
   3  17  21 92.6242 145.472   2
  -3  17 -21-62.4190 341.063   3
   3  17  23 8620.11 359.235   3
   3 -17  23 8979.60 371.777   5
   3  17 -23 9412.77 409.127   1
   3  17  23 9270.45 323.767   2
  -3  17 -23 9458.61 414.708   1
  -3 -17  23 9348.11 404.702   5
  -3  17 -23 7875.77 520.639   3
  -3  17  23 8677.96 353.714   3
  -3  17  23 9043.76 347.292   2
   3 -17  23 8331.26 358.690   4
   3  17  25 8211.75 312.864   2
  -3 -17  25 8392.87 399.627   5
   3 -17  25 8136.12 368.589   5
   3 -17  25 7560.04 348.909   4
  -3  17 -25 8680.17 408.415   1
   3  17  27 4675.39 288.007   3
   3  17 -27 4929.95 338.307   1
  -3  17 -27 4891.41 343.588   1
  -3  17  27 4908.77 267.083   2
  -3  17  27 4424.51 269.198   3
  -3  17  29 1617.89 221.643   3
  -3 -17  29 1415.51 265.290   5
   3  17 -29 1862.36 286.073   1
   3 -17  29 1978.88 259.631   5
   3  17  29 1932.48 194.924   2
  -3  17  29 1968.02 215.996   2
   3  17  29 1767.46 228.540   3
   3  17  31-7.41576 203.506   3
  -3  17  31 21.2583 191.250   3
   3 -17  31-52.4959 210.795   5
  -3  17  31-48.8909 194.143   2
  -3 -17  31-92.2826 240.483   5
   3  17  31-145.987 171.970   2
   3  17 -31-144.123 253.794   1
   3  17  33 1596.90 237.147   3
  -3  17  33 1402.89 227.352   3
   3  17 -33 1486.16 292.776   1
  -3 -17  33 1749.96 279.946   5
   3  17  33 1519.84 201.457   2
  -3  17  33 1630.75 220.462   2
   3 -17  33 1322.24 246.839   5
  -3  19   1 3795.05 209.813   2
   3  19   1 3739.93 193.835   3
   3  19  -1 3623.33 195.500   3
   3  19   1 3773.20 221.866   1
   3  19  -1 3868.99 224.966   1
  -3  19  -1 3876.34 233.363   3
  -3  19   1 3545.82 217.899   3
  -3  19   3 29210.0 782.810   2
   3  19   3 29630.7 778.511   3
   3  19  -3 29591.4 800.419   1
  -3  19  -3 28145.3 823.972   3
   3  19  -3 29175.1 791.046   3
  -3  19   3 29140.5 794.593   3
   3  19   5 18078.5 525.293   3
  -3  19   5 18379.3 531.993   2
  -3  19   5 17663.3 534.679   3
   3  19   5 18419.5 492.915   2
  -3  19  -5 18366.4 588.129   3
   3  19  -5 19051.3 558.288   1
   3  19  -5 18756.1 553.905   3
  -3  19   7 14011.8 431.467   2
   3  19   7 14173.4 428.904   3
   3  19   7 14043.9 389.166   2
  -3  19  -7 13559.8 499.588   3
   3  19  -7 13021.8 464.661   3
   3  19  -7 14405.3 464.646   1
  -3  19   7 13977.4 439.633   3
  -3  19   9 932.282 155.721   2
   3  19   9 962.709 115.081   2
   3  19   9 1050.80 153.532   3
  -3  19   9 947.235 153.129   3
   3  19  -9 871.583 201.470   3
   3  19  -9 755.951 184.113   1
  -3  19  -9 674.280 227.019   3
  -3  19 -11 173.995 189.640   2
  -3  19  11 158.239 152.472   2
  -3  19  11 250.237 140.717   3
   3  19  11 271.909 152.220   3
   3 -19  11 190.732 108.999   5
   3  19 -11 199.718 213.592   3
  -3  19 -11-17.3017 242.157   3
   3  19  11 10.1378 109.137   2
   3  19 -11 177.361 183.807   1
   3  19  13 4006.80 222.700   3
  -3  19  13 3542.98 219.161   3
  -3  19 -13 3653.44 324.485   3
   3 -19  13 3205.14 191.101   5
   3  19 -13 3704.63 312.635   3
   3  19 -13 4054.86 266.312   1
  -3  19 -13 3864.44 269.336   2
  -3  19  13 4211.10 224.228   2
   3  19  13 3831.45 182.031   2
  -3  19  15 32038.9 859.250   3
   3  19 -15 28249.6 938.139   3
   3 -19  15 30364.1 836.511   5
   3  19  15 31644.9 853.532   3
  -3  19 -15 30405.6 963.966   3
   3  19 -15 33466.7 907.369   1
  -3  19 -15 33775.3 908.974   2
   3  19  15 30447.6 802.837   2
  -3  19  15 32274.4 848.289   2
  -3  19  17 20338.8 610.734   3
  -3  19  17 21893.0 612.356   2
   3  19 -17 22059.8 670.623   1
   3 -19  17 18974.3 597.879   5
  -3  19 -17 21503.7 752.338   3
   3  19  17 20213.3 610.976   3
   3  19 -17 18788.2 721.315   3
   3  19  17 21363.2 566.810   2
   3 -19 -17 21531.8 711.276   1
  -3  19  19 910.559 184.312   2
   3 -19 -19 644.768 296.505   1
   3  19  19 872.488 181.831   3
  -3  19  19 1130.29 180.197   3
   3 -19  19 944.101 169.741   5
  -3  19 -19 1073.86 346.202   3
   3  19 -19 501.865 322.406   3
   3  19  19 1085.70 151.397   2
  -3 -19  19 996.101 218.433   5
   3  19 -19 406.509 227.838   1
   3  19  21 669.060 183.244   3
  -3  19  21 399.096 173.300   3
  -3  19 -21 826.811 245.727   1
  -3  19  21 460.970 176.909   2
   3 -19  21 415.473 175.737   5
   3  19 -21 410.167 351.937   3
   3  19 -21 539.079 237.224   1
  -3  19 -21 887.369 355.680   3
   3  19  21 461.935 147.046   2
  -3 -19  21 328.473 210.608   5
  -3 -19  23 3555.77 288.265   5
   3  19  23 4551.97 263.475   3
   3 -19  23 3826.91 264.042   5
  -3  19 -23 3871.56 310.824   1
   3  19  23 4335.41 222.037   2
   3  19 -23 4009.11 453.524   3
   3 -19  25 5818.24 306.271   5
  -3  19  25 5111.32 289.036   3
   3  19 -25 5551.91 347.575   1
  -3  19 -25 5676.47 351.816   1
  -3 -19  25 5547.11 333.751   5
  -3  19  25 5703.87 287.471   2
  -3  19 -25 5311.21 473.328   3
  -3  19  27 4174.91 266.768   3
   3  19 -27 4996.57 350.082   1
  -3  19 -27 4392.13 465.005   3
   3  19  27 4729.40 238.528   2
  -3  19  27 4896.02 268.040   2
   3  19  27 4300.69 278.587   3
   3  19  29 1351.53 218.937   3
  -3 -19  29 1388.67 277.208   5
  -3  19 -29 1579.03 288.594   1
   3 -19  29 1306.76 233.010   5
   3  19 -29 1237.54 286.341   1
  -3  19  29 1200.44 210.348   3
   3  19  29 1237.45 185.158   2
  -3  19  29 1457.04 215.991   2
  -3  19 -29 1281.66 411.747   3
   3  19  31 81.7669 200.113   3
  -3  19  31-7.02715 200.361   3
  -3  19  31-74.5162 201.772   2
   3 -19  31-85.3166 215.085   5
  -3 -19  31 276.480 245.138   5
  -3  19 -31 700.219 404.182   3
   3  19  31 319.257 170.304   2
   3  19 -31 217.709 263.019   1
   3  19  33 1006.27 234.646   3
  -3  19  33 535.207 212.535   3
  -3 -19  33 773.412 256.185   5
  -3  19 -33 1416.67 435.211   3
   3  19  33 551.951 184.794   2
  -3  19  33 628.344 206.922   2
   3  19 -33 749.405 276.477   1
   3 -19  33 671.809 237.273   5
  -3  21   1 549.820 155.787   2
   3  21  -1 743.275 182.059   1
  -3  21  -1 457.998 178.487   3
  -3  21  -1 104.557 158.965   2
   3  21   1 683.923 178.524   1
  -3  21   1 471.057 163.168   3
   3  21  -1 475.389 155.136   3
   3  21   1 385.050 138.966   3
   3  21   3 7182.80 287.348   3
  -3  21   3 7459.98 307.023   3
   3  21  -3 7181.42 316.324   1
  -3  21   3 7142.92 288.635   2
   3  21  -3 7629.34 303.939   3
  -3  21  -3 6624.85 330.877   3
   3  21   3 7214.79 259.621   2
  -3  21   5 35335.5 945.499   3
   3  21   5 35400.4 932.279   3
   3  21   5 34758.3 896.428   2
  -3  21   5 36748.5 937.567   2
   3  21  -5 34749.6 959.371   1
   3  21  -5 35662.3 959.510   3
  -3  21  -5 35359.4 994.479   3
  -3  21   7 7939.71 304.170   2
   3  21   7 7923.83 265.478   2
   3  21   7 7553.96 301.680   3
  -3  21  -7 7969.48 332.580   2
  -3  21   7 7691.93 313.749   3
   3  21  -7 8265.30 347.208   1
   3  21  -7 7890.93 340.817   3
  -3  21  -7 7798.66 381.052   3
  -3  21   9 2703.00 197.898   2
   3  21  -9 2547.68 253.330   3
   3  21   9 2794.58 199.345   3
  -3  21  -9 2828.82 239.884   2
  -3  21  -9 2386.35 270.828   3
   3  21  -9 2439.82 233.264   1
  -3  21   9 2552.59 201.247   3
   3  21   9 3005.38 161.518   2
   3  21  11 581.681 126.923   2
  -3  21 -11 586.270 210.574   2
  -3  21  11 777.704 173.942   2
   3  21  11 687.387 163.786   3
   3  21 -11 673.569 222.000   3
  -3  21 -11 428.774 252.040   3
  -3  21  11 314.805 154.557   3
   3  21 -11 565.263 197.020   1
   3  21  13 19065.0 554.594   3
  -3  21  13 17502.5 547.453   3
   3  21 -13 19426.3 595.893   1
  -3  21 -13 19431.6 596.912   2
  -3  21 -13 18431.9 651.967   3
  -3  21  13 18699.3 546.424   2
   3  21 -13 15788.7 609.411   3
   3  21  13 17355.0 498.789   2
   3  21  15 20205.0 586.343   3
  -3  21  15 18423.3 578.713   3
  -3  21 -15 20902.3 635.710   2
  -3  21 -15 17552.8 684.237   3
   3  21 -15 19705.7 620.752   1
   3  21 -15 16555.9 652.892   3
  -3  21  15 20197.4 578.189   2
   3  21  15 19540.7 532.889   2
  -3  21  17 3913.70 239.750   2
   3 -21 -17 4440.03 374.410   1
   3  21  17 3833.58 243.906   3
  -3  21  17 3932.43 242.221   3
   3  21 -17 3947.72 287.481   1
  -3  21 -17 4286.58 312.882   2
   3  21 -17 3326.35 331.094   3
   3  21  17 4342.52 204.971   2
  -3  21 -17 3925.12 383.273   3
   3  21  19 3442.11 234.485   3
  -3  21  19 2739.00 228.968   3
  -3  21  19 3441.77 229.522   2
   3  21 -19 3283.50 282.231   1
  -3  21 -19 4125.13 396.223   3
   3  21 -19 2532.34 344.436   3
   3  21  19 3293.18 193.129   2
  -3  21 -19 3593.70 308.471   2
   3 -21  21 347.976 174.057   5
   3  21  21 596.766 185.019   3
   3  21  21 3.92588 144.560   2
  -3  21  23 3941.93 253.943   3
   3  21 -23 4174.89 308.099   1
   3 -21  23 4168.12 267.086   5
  -3  21 -23 4227.86 436.402   3
  -3  21  23 4486.63 263.759   2
   3  21  25 4274.39 264.897   3
   3  21 -25 4065.90 315.045   1
  -3  21  25 3986.80 245.761   2
  -3  21 -25 3201.97 432.758   3
  -3  21  25 3247.88 246.277   3
   3  21  25 4075.33 219.618   2
  -3  21 -27 3319.07 441.217   3
   3  21  27 2755.01 269.726   3
  -3  21  27 2837.68 240.596   3
  -3  21  27 3452.57 252.285   2
   3  21  27 2922.41 228.408   2
   3 -21  27 3051.82 260.549   5
   3  21  29 1226.98 184.884   2
  -3  21  29 956.791 221.383   3
   3  21  29 1182.98 223.749   3
  -3  21 -29 787.091 401.938   3
   3  21 -29 1443.86 273.856   1
  -3  21  29 1035.87 220.199   2
   3  21  31 181.199 215.398   3
  -3  21  31 212.485 201.838   3
   3  21 -31 27.7755 253.129   1
  -3  21 -31-348.532 415.328   3
   3 -21  31 272.816 215.417   5
   3  21  31 82.3792 173.221   2
  -3  21  31 213.698 199.023   2
  -3  23   1 580.708 186.452   3
  -3  23   1 554.678 168.749   2
   3  23  -1 522.139 203.930   1
  -3  23  -1 608.507 171.507   2
   3  23   1 450.458 155.868   2
   3  23  -1 478.366 172.461   3
  -3  23  -1 684.734 200.850   3
   3  23   1 394.934 158.014   3
  -3  23  -3 7338.31 319.363   2
   3  23   3 7366.18 307.874   3
  -3  23   3 8381.36 334.593   3
   3  23  -3 7903.50 321.886   3
  -3  23   3 7809.70 308.933   2
  -3  23  -3 7569.94 353.235   3
   3  23   3 7013.27 279.592   2
   3  23  -3 7367.76 342.445   1
  -3  23  -5 11809.3 447.719   3
  -3  23   5 11382.7 385.380   2
  -3  23   5 10914.6 391.750   3
   3  23   5 10915.6 350.857   2
   3  23   5 10749.0 383.102   3
  -3  23  -5 10863.2 399.972   2
   3  23  -5 11060.1 415.948   3
   3  23  -5 10615.3 414.824   1
  -3  23   7 17435.8 519.665   2
   3  23   7 16490.1 479.136   2
   3  23   7 17324.5 525.099   3
  -3  23   7 16796.8 531.453   3
   3  23  -7 16563.5 553.442   3
  -3  23  -7 17096.8 543.163   2
  -3  23  -7 16908.5 591.618   3
   3  23  -7 17813.3 559.808   1
   3  23   9 1196.66 149.085   2
   3  23  -9 1159.23 222.777   3
  -3  23  -9 1427.98 266.770   3
   3  23   9 1422.29 181.324   3
  -3  23  -9 1015.52 212.569   2
   3  23  -9 1454.68 225.305   1
  -3  23   9 1414.39 186.237   2
  -3  23   9 1342.32 182.637   3
   3  23  11 2221.41 164.737   2
   3  23  11 2477.11 208.695   3
  -3  23  11 2229.46 201.474   3
  -3  23 -11 2505.25 252.589   2
   3  23 -11 2277.38 264.427   3
   3  23 -11 2275.92 255.520   1
  -3  23 -11 2294.91 297.876   3
  -3  23  11 2606.39 202.917   2
  -3  23  13 8003.02 321.600   2
   3  23  13 7954.89 279.163   2
   3  23  13 7786.83 332.591   3
  -3  23  13 8075.87 325.570   3
  -3  23 -13 7399.82 421.189   3
  -3  23 -13 8766.54 375.036   2
   3  23 -13 7671.77 357.378   1
  -3  23  15 3356.69 230.195   3
  -3  23  15 3982.50 242.763   2
   3  23 -15 3832.06 279.948   1
  -3  23 -15 3756.62 349.111   3
  -3  23 -15 4171.79 293.182   2
   3  23  15 3474.67 240.401   3
   3  23  15 3970.36 201.529   2
   3  23  17 9557.42 380.877   3
   3  23  17 10281.4 332.844   2
   3 -23 -17 10245.0 499.412   1
  -3  23 -17 10167.2 431.348   2
  -3  23 -17 10067.6 514.337   3
   3  23  19 1099.23 196.565   3
   3  23  19 1541.65 158.513   2
   3  23 -19 1151.05 238.043   1
  -3  23 -21 375.645 360.405   3
  -3  23  21 205.859 174.180   3
   3  23 -21 441.147 225.887   1
  -3  23  21 508.636 178.301   2
   3  23  23 1073.88 200.123   3
  -3  23  23 1157.50 195.583   3
  -3  23 -23 745.174 355.228   3
  -3  23 -23 848.937 278.897   2
  -3  23  23 1223.01 203.354   2
   3  23 -23 907.240 255.392   1
   3  23  23 917.324 160.872   2
  -3  23 -25 5639.24 383.815   2
  -3  23  25 4668.62 280.627   3
   3  23 -25 4250.08 339.920   1
   3  23  25 5149.36 248.861   2
  -3  23 -25 4862.90 479.392   3
   3  23  25 4974.85 297.930   3
  -3  23  25 4837.38 272.174   2
   3  23  27 3711.11 276.802   3
  -3  23 -27 3703.45 364.283   2
   3  23 -27 3687.88 336.143   1
  -3  23 -27 3525.43 450.952   3
   3  23  27 3951.13 233.071   2
  -3  23  27 4237.16 269.931   2
  -3  23  27 3458.22 264.050   3
  -3  23  29 452.382 210.375   3
  -3  23  29 501.672 211.311   2
   3  23  29 453.828 206.108   3
  -3  23 -29 1299.53 315.316   2
   3  23 -29 807.218 272.903   1
  -3  23 -29 537.677 415.226   3
   3  23  29 628.400 174.088   2
  -3  25  -1 403.350 196.785   3
  -3  25  -1 382.595 174.541   2
   3  25   1 555.838 165.694   2
   3  25   1 531.347 173.154   3
  -3  25   1 699.807 177.707   2
   3  25  -1 449.808 172.964   3
  -3  25   1 615.580 188.354   3
  -3  25   3 3084.74 221.139   2
  -3  25   3 3352.50 248.913   3
   3  25  -3 3531.66 241.333   3
   3  25   3 3373.39 230.096   3
   3  25   3 3617.28 213.582   2
   3  25  -3 3228.91 265.741   1
  -3  25  -3 3354.39 279.138   3
  -3  25  -3 3155.24 235.079   2
   3  25   5 7431.85 323.230   3
  -3  25   5 8004.19 322.673   2
   3  25   5 7730.81 294.779   2
  -3  25  -5 7947.31 343.094   2
  -3  25   5 8237.74 339.026   3
   3  25  -5 7756.74 362.344   1
  -3  25  -5 8341.93 391.902   3
   3  25  -5 7904.32 348.832   3
   3  25   7 4782.80 226.723   2
   3  25   7 4805.51 259.672   3
  -3  25   7 4786.98 266.590   3
  -3  25  -7 3981.73 327.148   2
  -3  25   7 4822.52 256.352   2
   3  25  -7 4559.32 300.492   1
  -3  25   9 3345.45 226.585   2
   3  25   9 3044.25 187.760   2
  -3  25   9 2587.72 215.749   3
   3  25   9 2791.27 224.320   3
  -3  25  -9 2990.93 265.441   2
  -3  25  -9 2996.31 319.489   3
   3  25  -9 2894.00 270.270   1
  -3  25  11 469.160 168.945   3
  -3  25  11 460.754 176.834   2
   3  25  11 528.677 144.651   2
   3  25  11 570.423 176.971   3
  -3  25 -11 972.055 230.702   2
  -3  25 -11 697.604 274.235   3
   3  25 -11 875.061 224.409   1
   3  25  13 2303.69 171.610   2
   3  25  13 2179.98 216.916   3
  -3  25 -13 1925.54 306.988   3
   3  25  15 10197.8 388.385   3
   3  25  15 9703.93 330.519   2
  -3  25  17 3704.56 248.234   3
  -3  25 -17 4000.88 311.875   2
   3  25 -17 4181.93 302.212   1
  -3  25  17 3569.84 242.954   2
   3  25  17 3979.29 206.384   2
   3  25  17 3883.60 255.932   3
  -3  25  19 848.127 191.423   3
  -3  25 -19 966.936 269.470   2
  -3  25  19 836.161 195.754   2
  -3  25 -19 746.292 333.938   3
   3  25 -19 779.102 242.654   1
  -3  25  21 116.877 173.106   2
   3  25  21-66.8756 180.253   3
  -3  25  21-191.386 171.254   3
  -3  25 -21-237.492 344.087   3
  -3  25 -21-60.9627 259.895   2
   3  25 -21-90.8445 229.325   1
   3  25  21 146.127 149.890   2
  -3  25  23 1099.58 194.264   3
   3  25 -23 1068.65 254.461   1
   3  25  23 1247.80 206.131   3
  -3  25 -23 998.294 290.619   2
  -3  25 -23 1145.41 370.710   3
   3  25  23 1213.51 169.429   2
  -3  25  23 987.168 196.259   2
   3  25  25 3572.39 269.247   3
  -3  25  25 3524.82 256.254   3
  -3  25  25 3881.44 258.605   2
  -3  25 -25 3874.74 353.019   2
   3  25 -25 3510.16 323.563   1
  -3  25 -25 3247.85 414.357   3
   3  25  25 3993.33 234.443   2
  -3  25  27 2731.33 251.681   3
   3  25  27 2824.65 208.698   2
  -3  25 -27 1795.00 418.062   3
  -3  25 -27 2785.12 341.608   2
  -3  25  27 2811.30 240.888   2
   3  25 -27 2594.28 308.916   1
   3  25  27 2769.53 254.516   3
  -3  27  -1 442.577 210.758   3
  -3  27  -1 22.4555 185.373   2
   3  27   1 102.970 167.960   2
   3  27   1 270.186 176.254   3
   3  27  -1 204.658 173.080   2
  -3  27   1 148.860 173.293   2
  -3  27   1 228.104 194.720   3
  -3  27   3 2701.01 217.178   2
   3  27   3 2250.01 194.440   2
  -3  27   3 2902.09 238.309   3
   3  27   3 2332.69 219.944   3
  -3  27  -3 2824.44 275.367   3
  -3  27   5 2947.53 229.027   2
   3  27   5 2751.29 201.867   2
   3  27   5 2815.94 227.946   3
  -3  27   5 3230.17 243.298   3
   3  27  -5 3041.54 287.970   1
  -3  27  -5 3208.86 290.708   3
   3  27   7 6914.87 280.793   2
   3  27   7 7254.56 324.040   3
  -3  27   7 6821.03 330.009   3
  -3  27  -7 7858.61 397.986   3
   3  27   9 1229.33 191.414   3
   3  27   9 1065.16 163.341   2
   3  27  11-188.817 187.994   3
   3  27  11 38.7427 144.123   2
   3  27  13 4856.67 232.552   2
  -3  27  13 5053.89 277.303   2
  -3  27  13 4798.79 274.702   3
  -3  27 -13 4762.87 312.623   2
   3  27 -13 4652.53 311.581   1
   3  27  13 5174.67 283.437   3
  -3  27  15 3502.64 248.574   3
  -3  27 -15 3299.66 341.147   3
   3  27  15 3383.15 254.001   3
  -3  27 -15 3619.01 296.697   2
   3  27 -15 3349.17 291.105   1
  -3  27  15 3501.56 244.482   2
   3  27  15 3578.54 207.321   2
  -3  27  17 2682.08 226.343   2
  -3  27 -17 2417.61 281.858   2
  -3  27  17 2609.26 229.660   3
  -3  27 -17 2913.23 355.552   3
   3  27 -17 2531.36 272.326   1
   3  27  19 962.656 156.760   2
   3  27 -19 435.887 243.505   1
  -3  27  19 688.066 191.344   3
  -3  27  19 833.000 201.640   2
   3  27  19 682.965 200.691   3
  -3  27 -19 1248.21 336.440   3
  -3  27 -19 739.756 264.437   2
  -3  27  21-67.9409 184.116   2
   3  27  21 56.7698 188.629   3
  -3  27  21 54.1376 177.941   3
  -3  27 -21 87.4817 261.067   2
  -3  27 -21 309.200 311.772   3
   3  27 -21-67.2376 244.322   1
   3  27  21 47.1632 153.250   2
   3  27  23 1380.26 230.019   3
  -3  27  23 1339.43 203.439   2
  -3  27  23 1649.14 221.164   3
  -3  27 -23 1813.21 307.695   2
  -3  27 -23 1573.82 366.398   3
   3  27  23 1854.95 187.799   2
   3  27 -23 1568.20 270.846   1
   3  27  25 1601.41 231.974   3
  -3  27  25 1453.77 219.827   3
  -3  27  25 1731.76 221.372   2
  -3  27 -25 1376.48 298.294   2
  -3  27 -25 1784.57 401.581   3
   3  27 -25 1815.87 289.306   1
   3  27  25 1686.67 189.895   2
   3  29   1 490.480 176.419   2
   3  29  -1 429.760 180.463   2
  -3  29   1 365.937 184.897   2
  -3  29  -1-94.1181 184.965   2
   3  29   3 1060.55 180.702   2
  -3  29   3 1202.35 197.738   2
   3  29   5 6423.08 275.714   2
  -3  29   5 5880.34 298.795   2
  -3  29   7 3073.53 236.921   2
   3  29   7 3482.02 217.901   2
   3  29   7 3741.58 251.718   3
  -3  29   7 3440.77 252.038   3
  -3  29   9 663.474 196.951   2
   3  29   9 40.2351 173.229   3
  -3  29   9 407.443 191.164   3
   3  29  -9 328.278 227.999   1
  -3  29  -9 550.171 215.288   2
   3  29   9 322.663 156.189   2
  -3  29  -9 164.562 242.879   3
  -3  29  11 249.394 186.362   3
  -3  29  11 250.343 185.471   2
   3  29  11 403.375 187.205   3
   3  29 -11 332.693 235.347   1
  -3  29 -11 388.464 265.731   3
  -3  29 -11 139.264 208.677   2
  -3  29  13 1371.69 213.640   3
  -3  29 -13 2017.62 300.301   3
  -3  29  13 1769.40 231.109   2
   3  29 -13 1519.67 255.070   1
  -3  29 -13 1366.70 245.157   2
   3  29  15 4015.74 272.713   3
  -3  29  15 3332.42 250.153   3
  -3  29 -15 3833.08 357.497   3
   3  29 -15 3937.86 309.944   1
  -3  29 -15 3443.06 294.926   2
  -3  29  15 3243.22 267.806   2
   3  29  15 3524.30 221.106   2
  -3  29  17 1891.49 218.825   3
   3  29  17 1841.54 230.805   3
  -3  29 -17 2246.24 280.895   2
  -3  29  17 2109.07 226.894   2
  -3  29 -17 2323.68 339.698   3
   3  29 -17 2208.24 284.256   1
   3  29  17 2272.86 196.074   2
   3  29  19 520.181 202.783   3
  -3  29  19 234.084 179.764   3
  -3  29  19 399.642 193.035   2
  -3  29 -19 170.565 269.789   2
  -3  29 -19 348.081 318.751   3
   3  29 -19 421.754 253.354   1
   3  29  19 505.111 168.694   2
  -3  29  21-132.072 187.571   2
  -3  29 -21-131.609 271.421   2
   3  29  21-37.1651 195.047   3
  -3  29  21 13.8775 182.829   3
  -3  29 -21-25.0133 315.738   3
   3  29 -21 317.893 248.072   1
   3  29  21-172.746 156.666   2
  -3  29  23 349.180 193.501   3
   3  29  23 325.106 209.581   3
  -3  29 -23 631.858 340.792   3
  -3  29 -23 164.560 272.805   2
   3  29 -23 629.965 262.207   1
   3  29  23 110.953 161.665   2
  -3  29  23 554.122 194.725   2
  -3  31   1 64.9277 216.627   3
  -3  31  -1 265.776 219.823   3
   3  31  -1 212.324 184.904   2
   3  31   1 161.209 173.283   2
  -3  31  -1 127.333 185.921   2
  -3  31   1 53.2457 190.685   2
  -3  31   3 2555.22 230.675   2
  -3  31   3 2990.71 267.228   3
  -3  31  -3 3273.57 289.428   3
   3  31  -3 2812.15 231.902   2
  -3  31   5 3739.89 259.579   2
  -3  31   5 3746.31 287.857   3
   3  31  -5 3683.30 256.035   2
  -3  31  -5 3687.73 317.706   3
  -3  31   7 1263.34 230.436   3
  -3  31   7 1627.60 232.272   2
  -3  31  -7 1479.63 274.552   3
   3  31  -7 1043.26 218.277   2
  -3  31   9 815.627 281.019   2
   3  31   9 383.491 165.218   2
  -3  31   9 602.739 281.187   3
  -3  31  -9 34.3643 213.802   2
   3  31  -9 603.306 242.075   1
  -3  31  -9 445.114 256.340   3
  -3  31  11 112.035 200.173   2
   3  31  11 100.513 162.701   2
  -3  31  11-85.1112 209.058   3
   3  31 -11 215.436 240.606   1
  -3  31 -11-61.5874 260.294   3
  -3  31 -11 142.033 215.183   2
  -3  31  13 1380.43 222.773   2
   3  31  13 1378.11 187.230   2
  -3  31  13 1380.70 215.137   3
  -3  31 -13 1439.72 306.599   3
  -3  31 -13 1354.91 249.582   2
   3  31 -13 1629.47 271.923   1
  -3  31  15 2231.55 235.629   3
   3  31  15 2750.37 214.946   2
  -3  31 -15 2244.85 278.804   2
  -3  31 -15 2642.66 329.217   3
   3  31 -15 2253.90 305.859   1
  -3  31  15 2687.30 248.077   2
  -3  31  17 1858.89 227.932   3
  -3  31 -17 1738.59 273.127   2
  -3  31  17 1696.55 224.181   2
  -3  31 -17 1602.37 323.253   3
   3  31 -17 1383.08 327.021   1
   3  31  17 2132.96 243.055   3
  -3  31 -19 360.630 261.959   2
   3  31  19 640.627 216.659   3
  -3  31  19 588.228 198.693   3
  -3  31  19 523.751 199.639   2
  -3  31 -19 909.903 322.974   3
   3  31 -19 536.638 265.156   1
  -3  33  -1 390.328 242.863   3
   3  33   1 180.905 192.991   2
  -3  33  -1 364.300 205.473   2
  -3  33   1 464.621 235.562   3
   3  33  -1 175.299 189.899   2
  -3  33   1 461.912 207.895   2
  -3  33  -3 2092.47 238.403   2
  -3  33   3 2545.47 275.467   3
   3  33  -3 1499.23 232.083   2
  -3  33  -3 2716.89 293.946   3
  -3  33   3 2093.67 240.798   2
   3  33   3 1864.93 212.204   2
  -3  33   5 1225.18 219.902   2
  -3  33  -5 1318.13 225.255   2
  -3  33  -5 1427.82 266.769   3
  -3  33   5 1436.21 240.282   3
   3  33  -5 1169.88 227.868   2
   3  33   5 1392.82 204.731   2
   3  33   7 1789.24 209.689   2
  -3  33  -7 1709.59 238.862   2
  -3  33  -7 1714.32 288.263   3
  -3  33   7 1495.63 241.649   3
  -3  33   7 1548.44 230.646   2
   3  33  -7 1400.51 230.439   2
  -3  33   9 195.846 207.382   3
  -3  33   9 104.326 203.403   2
   3  33   9 229.782 176.453   2
  -3  33  -9 133.171 220.996   2
  -3  33  -9-50.8290 255.514   3
   3  33  -9 142.166 213.254   2
   3  33  11 287.247 182.680   2
  -3  33 -11-14.4336 224.487   2
  -3  33  11 37.4333 194.849   3
  -3  33 -11 280.368 260.997   3
  -3  33  11 126.686 193.992   2
  -3  33  13 1077.29 219.240   2
   3  33 -13 514.646 260.801   1
  -3  33  13 431.821 202.112   3
  -3  33 -13 612.715 285.607   3
  -3  33 -13 728.670 240.911   2
  -3  33  15 1814.52 231.320   3
  -3  33  15 1986.55 236.788   2
  -3  33 -15 2026.56 270.369   2
  -3  33 -15 2446.25 334.882   3
   3  33 -15 1928.94 293.490   1
   3  35   1 277.300 192.915   2
  -3  35  -1 330.816 243.355   3
   3  35  -1 319.473 199.327   2
  -3  35   1 275.342 234.744   3
  -3  35  -1 283.896 202.561   2
  -3  35   1 93.6073 206.094   2
  -3  35  -3 408.952 211.245   2
   3  35   3 606.207 199.915   2
  -3  35   3 861.617 219.801   2
  -3  35   3 255.607 230.000   3
  -3  35  -3 548.450 255.017   3
   3  35  -3 367.336 209.502   2
   3  35  -5 1665.23 240.993   2
  -3  35   5 2329.72 268.387   3
  -3  35  -5 1859.84 247.971   2
   3  35   5 1800.06 234.134   2
  -3  35  -5 2446.99 300.200   3
  -3  35   5 2539.42 242.531   2
  -3  35   7 556.686 210.853   2
   3  35  -7 405.936 221.589   2
   3  35   7 438.332 188.866   2
  -3  35  -7 449.416 219.177   2
  -3  35  -7 627.890 263.184   3
  -3  35   7 348.628 219.508   3
  -3  35   9-435.596 206.315   2
   3  35   9 301.600 186.072   2
  -3  35  -9 200.195 216.807   2
  -3  35  -9 268.373 261.747   3
  -3  35   9-23.8906 207.667   3
   4   0   0 128743. 3010.83   1
   4   0   0 129917. 2983.69   5
  -4   0   0 123934. 2976.39   3
   4   0   0 123631. 2973.96   4
  -4   0   0 126859. 2978.82   2
  -4   0  -2 19.4233 37.3380   2
   4   0   2 2.38983 66.3611   1
   4   0   2 7.02782 32.0151   5
   4   0  -2-85.0909 82.7195   1
  -4   0   2 10.8759 31.7235   3
   4   0  -2 3.54120 41.2766   5
   4   0  -2 6.78396 36.9744   4
   4   0   2 17.9998 30.8123   4
  -4   0   2 35.7322 46.9389   2
  -4   0  -4 57975.9 1442.03   2
  -4   0   4 61168.5 1438.50   3
   4   0   4 60723.7 1451.54   5
  -4   0   4 63461.2 1457.82   2
   4   0  -4 58441.7 1485.67   1
   4   0   4 60388.1 1440.31   4
   4   0   4 61154.4 1463.92   1
  -4   0  -6-1.45281 51.4429   2
   4   0   6 7.88599 50.2505   5
  -4   0   6-4.11363 49.5890   3
   4   0   6 18.0494 48.6204   4
  -4   0   6-10.3847 65.9152   2
   4   0  -6-21.7077 101.996   1
  -4   0  -8 26311.1 652.985   2
   4   0  -8 24802.5 697.942   1
   4   0   8 26845.8 665.126   5
  -4   0   8 26647.3 668.293   2
  -4   0   8 25862.2 648.977   3
   4   0   8 25606.9 648.292   4
  -4   0  10 63.2087 92.6020   3
   4   0  10 52.1721 100.716   5
  -4   0 -10 122.644 106.557   2
   4   0 -10-85.6915 161.715   1
  -4   0  10 77.9724 114.518   2
   4   0  10-24.9071 92.1484   4
  -4   0  12 84021.4 2115.40   3
  -4   0  12 86764.6 2129.35   2
  -4   0  14 19.2573 113.520   3
   4   0 -14 74.4286 165.642   1
  -4   0 -14 100.877 139.223   2
   4   0  14-64.1005 122.140   5
   4   0  14 33.7673 107.403   4
  -4   0  16 16144.9 477.558   3
   4   0  16 16919.1 505.737   5
   4   0 -16 16723.6 527.646   1
  -4   0  16 17214.1 490.884   2
   4   0  16 16970.8 476.477   4
   4   0 -18 29.3309 173.568   1
   4   0  18 144.722 135.447   5
  -4   0  18 16.5958 126.883   3
  -4   0  18 77.5965 142.254   2
   4   0  18 44.4091 117.182   4
  -4   0  20 83544.8 2184.00   5
   4   0  20 86943.0 2178.77   5
   4   0  20 88206.8 2145.24   4
  -4   0  22 44.6582 164.355   4
   4   0  22 32.4562 166.655   5
  -4   0  22-27.3694 191.974   5
   4   0 -22 80.2461 204.597   1
   4   0  22-45.4385 140.353   4
   4   0 -24 7087.57 354.395   1
   4   0  24 7440.19 341.851   5
  -4   0  24 7316.45 358.635   5
   4   0  24 7059.29 301.946   4
  -4   0  24 7618.30 319.273   4
  -4   0  26 7.94894 221.407   5
   4   0  26-175.409 194.817   5
  -4   0  26-6.16083 178.996   4
   4   0 -26-172.013 235.449   1
   4   0  26 31.6031 162.781   4
   4   0 -28 5230.01 340.968   1
   4   0  28 5864.71 328.610   5
  -4   0  28 6086.35 348.005   5
   4   0  28 5765.07 285.515   4
  -4   0  28 5567.34 305.141   4
  -4   0  30-239.108 199.977   4
   4   0 -30-191.908 254.818   1
   4   0  32 4425.43 310.578   5
  -4   0  32 4537.42 331.491   5
   4   0  32 4524.50 274.747   4
  -4   0  34 187.748 216.957   4
  -4   0  34 88.7550 250.808   5
   4   0  34-187.288 227.445   5
   4   0  34-92.9079 192.046   4
  -4   0  36 346.222 233.517   4
   4   0  36 191.639 236.087   5
  -4   0  36-121.958 271.069   5
   4   0  36 27.8877 206.184   4
  -4   0  38 59.7360 231.688   4
   4   0  38 117.413 233.628   5
  -4   0  38 352.314 270.617   5
   4   0  38 149.934 210.013   4
   4  -2   0-11.7027 35.5639   5
   4   2   0-1.46970 36.4122   5
   4   2   0 33.1086 25.3591   4
  -4   2   0-8.39829 52.8317   3
   4  -2   0-13.0823 35.4280   4
   4   2   0-11.2864 63.8672   1
   4  -2   0-3.04205 81.8890   1
   4   2  -2 112266. 2688.86   4
   4   2   2 116521. 2705.50   1
   4  -2   2 111391. 2694.68   5
  -4   2  -2 115596. 2699.76   2
  -4   2  -2 117548. 2717.03   3
  -4   2   2 114222. 2690.97   3
   4  -2  -2 113750. 2731.07   1
   4   2  -2 115174. 2720.04   1
   4   2  -2 116796. 2702.52   5
   4  -2  -2 114721. 2700.19   5
   4  -2  -2 115471. 2697.75   4
   4  -2   2 111051. 2690.30   4
   4   2   2 113236. 2678.84   4
  -4  -2   2 114060. 2687.59   2
   4   2   2 110725. 2693.53   5
  -4   2   2 111945. 2701.37   2
  -4  -2   4 2626.68 81.0479   3
  -4   2  -4 2591.42 107.394   2
  -4   2   4 2853.83 99.9102   3
   4   2   4 2641.65 98.7310   5
   4  -2  -4 2630.84 151.492   1
   4  -2   4 2717.51 103.596   5
   4   2  -4 2673.90 135.724   1
  -4  -2   4 2708.48 101.898   2
   4  -2   4 2668.50 97.5298   4
  -4   2   4 2832.37 115.183   2
   4   2   4 2635.28 84.8848   4
   4   2   4 2796.53 108.882   1
  -4  -2   6 9627.39 249.204   3
  -4   2   6 9697.36 263.040   3
  -4  -2   6 9913.28 270.082   2
   4  -2  -6 8925.65 311.307   1
  -4   2  -6 9457.55 274.296   2
  -4   2   6 9521.71 277.642   2
   4   2   6 9483.67 264.909   5
   4  -2   6 9501.95 268.049   5
   4   2  -6 9170.86 297.300   1
   4  -2   6 9556.06 260.483   4
   4   2   6 9682.48 248.753   4
   4   2   6 9080.63 253.523   1
   4   2   8 97.1615 67.0997   4
  -4   2   8 142.339 79.7275   3
  -4   2  -8 231.316 98.8124   2
  -4  -2   8 137.906 71.1691   3
   4   2  -8 227.334 125.028   1
   4   2   8 77.5864 49.5851   1
   4   2   8 121.162 74.8710   5
   4  -2   8 216.643 79.4563   5
  -4  -2   8 42.1110 89.2145   2
   4  -2  -8 178.731 137.431   1
  -4   2   8 175.350 97.3551   2
   4  -2   8 304.952 76.9884   4
  -4   2  10 130328. 3117.75   3
   4   2 -10 128933. 3155.45   1
  -4  -2 -10 132624. 3103.59   2
  -4  -2  10 131454. 3112.13   3
  -4   2 -10 133179. 3131.05   2
  -4  -2  10 132634. 3127.54   2
  -4   2  10 131239. 3130.13   2
   4   2  10 129326. 3125.83   5
   4  -2 -10 130538. 3166.71   1
   4  -2  10 128989. 3116.67   4
   4   2  10 129195. 3105.26   4
   4  -2  10 132014. 3129.60   5
  -4   2  12 121.281 108.299   3
  -4  -2 -12 271.618 111.259   2
  -4   2 -12 253.858 146.520   2
  -4   2  12 126.662 130.201   2
  -4  -2  14 25782.2 721.483   4
  -4   2 -14 28633.8 738.620   2
   4   2  14 26752.1 729.919   5
   4  -2  14 27542.4 732.900   5
   4   2 -14 28943.5 765.665   1
  -4  -2 -14 28013.4 711.443   2
   4  -2  14 27019.0 710.167   4
   4   2  14 27113.9 702.989   4
   4   2  16 972.797 124.009   4
  -4   2  16 1007.92 132.578   3
   4  -2 -16 679.313 181.028   1
   4  -2  16 793.728 146.328   5
   4   2  16 747.469 144.148   5
   4  -2  16 834.853 127.819   4
  -4   2  16 987.109 151.381   2
   4   2 -16 936.164 180.442   1
  -4   2  18 70738.6 1711.99   3
   4   2 -18 68296.2 1738.45   1
   4  -2  18 68966.8 1725.10   5
   4  -2 -18 68258.0 1745.70   1
  -4   2 -18 66449.8 1678.23   1
   4   2  18 69952.8 1727.45   5
  -4   2  18 70315.1 1715.57   2
   4   2  18 71185.9 1694.06   4
   4  -2  18 67555.5 1697.70   4
  -4  -2  18 68675.1 1712.42   4
   4   2  20 142.593 126.602   4
  -4  -2  20 103.627 143.135   4
  -4   2  20 14.2467 144.048   3
   4  -2 -20 330.940 201.438   1
  -4  -2  20 143.407 171.001   5
  -4   2  20 82.5824 164.007   5
   4   2  20 128.758 150.810   5
  -4   2  20 88.0732 152.567   2
   4   2 -20 91.8711 178.650   1
   4  -2  20-86.4545 143.883   5
   4  -2  20-33.9628 124.800   4
   4   2 -22 41905.5 1154.13   1
  -4   2  22 43093.4 1123.67   3
   4  -2 -22 44596.0 1169.95   1
   4  -2  22 40835.4 1145.55   5
   4   2  22 44313.6 1109.30   4
  -4  -2  22 42653.3 1160.02   5
  -4   2  22 43288.8 1161.18   5
  -4   2  22 42840.7 1125.93   2
   4   2  22 42106.9 1150.22   5
   4  -2  22 43559.9 1111.76   4
  -4  -2  22 42921.6 1127.53   4
   4   2  24-4.81813 153.141   4
   4  -2  24 70.1235 183.636   5
  -4  -2  24 565.801 238.526   5
  -4   2  24 88.4258 175.840   2
  -4   2  24-37.6194 208.290   5
   4   2  24-35.8208 190.444   5
   4   2 -24 106.002 220.560   1
  -4  -2  24 307.482 185.094   4
   4  -2  24 10.0917 155.407   4
   4  -2 -24-7.53183 238.255   1
  -4  -2  26 312.512 194.088   4
  -4   2  26 390.362 190.712   4
  -4  -2  26 46.6989 217.577   5
   4   2  26 288.987 172.553   4
   4  -2  26 391.589 208.083   5
   4   2  26 341.438 196.920   5
  -4   2  26 339.128 232.459   5
   4   2 -26 523.339 239.945   1
   4  -2 -26 236.415 231.910   1
   4  -2  26 347.762 168.509   4
  -4  -2  28 115.465 191.140   4
   4  -2  28-23.2421 173.310   4
  -4  -2  28 66.4773 226.881   5
   4  -2  28-32.0548 204.707   5
   4   2  28-58.2489 204.212   5
   4   2 -28 359.710 241.785   1
   4  -2 -28-71.5369 225.551   1
   4   2  28 204.508 177.555   4
  -4   2  28 52.6180 187.408   4
  -4   2  28-145.849 232.299   5
   4   2 -30 7329.73 390.018   1
   4   2  30 8364.95 393.160   5
  -4  -2  30 7573.61 360.495   4
  -4   2  30 7783.66 352.111   4
   4   2  32 690.085 196.341   4
  -4  -2  32 753.480 218.233   4
   4   2  32 969.231 241.850   5
  -4  -2  32 731.233 247.977   5
  -4   2  32 661.085 264.324   5
   4  -2  32 894.843 233.386   5
   4  -2  32 621.059 195.774   4
   4   2  34 3404.89 254.685   4
   4   2  34 2972.88 292.290   5
   4  -2  34 3236.14 299.597   5
  -4   2  34 3263.33 320.918   5
   4  -2  34 3562.40 266.942   4
  -4  -2  34 3461.13 323.522   5
  -4  -2  34 3052.61 287.247   4
  -4   2  34 3208.39 281.077   4
  -4   2  36 143.826 227.668   4
  -4   2  36-31.2937 267.619   5
  -4  -2  36-51.1339 236.503   4
   4   2  36-198.061 248.328   5
  -4  -2  36 109.327 254.065   5
   4   2  36-121.624 195.980   4
   4   2  38 2632.23 300.857   5
  -4   2  38 2945.44 331.232   5
   4  -2  38 2173.87 287.790   5
  -4  -2  38 3176.27 325.617   5
   4  -2  38 2733.28 263.138   4
   4   2  38 2893.72 257.317   4
  -4   2  38 2612.42 282.445   4
  -4  -2  38 3074.13 304.937   4
  -4   4   0 44779.6 1096.49   3
   4   4   0 47377.9 1099.58   1
   4   4   0 46434.4 1081.50   5
   4  -4   0 45563.1 1083.51   4
   4   4   0 43585.3 1060.54   4
   4   4   0 44199.2 1062.93   2
   4  -4   0 46200.6 1082.06   5
  -4   4   0 44136.1 1093.37   2
   4  -4   2 7680.12 217.413   4
  -4   4   2 7846.31 227.386   3
   4   4   2 8022.66 225.888   1
   4  -4  -2 7522.42 262.097   1
   4   4   2 7877.26 213.115   5
  -4   4  -2 7933.24 251.513   3
   4   4  -2 8768.77 252.255   1
   4  -4  -2 7797.43 223.731   4
  -4   4  -2 7730.68 232.975   2
   4  -4   2 7875.68 218.009   5
  -4   4   2 7512.96 231.146   2
   4  -4  -2 7683.59 222.495   5
  -4   4  -4 32728.6 854.073   3
   4   4  -4 35757.2 846.531   1
   4   4   4 33211.8 801.870   1
  -4   4   4 33292.3 813.328   3
   4   4   4 33052.4 805.059   5
   4  -4   4 32902.0 812.738   5
  -4   4  -4 31767.7 823.994   2
   4  -4  -4 33498.4 860.348   1
  -4  -4   4 33815.6 802.948   4
  -4   4   4 32392.5 822.350   2
   4  -4   4 31885.0 808.731   4
  -4  -4   6 359.641 70.7176   4
  -4   4   6 250.044 88.4918   2
   4   4   6 210.100 56.3753   5
   4  -4  -6 287.137 124.960   1
   4  -4   6 237.503 63.9721   5
  -4   4  -6 157.750 89.7295   2
   4   4   6 304.141 44.9826   2
   4   4   6 298.717 38.6972   4
  -4   4   6 311.942 73.2357   3
   4   4   6 326.965 46.0430   1
   4  -4   6 244.976 65.8970   4
   4   4  -6 435.655 112.555   1
   4   4   8 67311.3 1617.13   5
  -4   4   8 67948.9 1620.39   3
   4  -4  -8 66372.6 1670.62   1
  -4   4  -8 66674.6 1633.01   2
   4   4  -8 65573.5 1648.18   1
  -4   4   8 67463.9 1631.85   2
   4   4   8 66537.4 1591.34   4
   4  -4   8 67125.3 1623.50   5
   4  -4   8 66304.7 1614.59   4
  -4  -4   8 67753.5 1618.22   4
  -4   4  10 8604.49 279.260   3
  -4  -4  10 9074.62 284.655   4
  -4   4 -10 9420.80 308.524   2
   4  -4 -10 8997.38 340.412   1
   4   4  10 8782.94 276.341   5
  -4   4  10 8294.24 290.138   2
   4   4  10 8911.67 250.518   4
  -4   4 -12 160534. 3893.64   2
   4  -4  12 168344. 3886.62   5
   4  -4  12 166883. 3872.80   4
  -4  -4  12 154960. 3876.44   4
   4  -4  14 184.675 116.097   4
  -4   4  14 198.566 116.001   3
  -4   4  14 38.0761 128.849   2
   4   4  14 100.541 97.0231   4
  -4  -4  14 106.616 119.899   4
  -4   4 -14 39.2573 149.544   2
   4  -4  14 217.311 123.357   5
   4   4  14-27.1029 119.620   5
   4  -4 -14 17.0555 180.953   1
   4   4 -14 43.7659 158.437   1
  -4   4  16 1504.83 142.449   3
   4  -4  16 1065.02 152.669   5
   4   4  16 1367.60 153.990   5
  -4   4 -16 1259.36 142.735   1
   4  -4 -16 1492.11 208.634   1
   4   4 -16 1204.25 177.872   1
  -4   4  16 1275.97 155.652   2
   4  -4  16 1154.33 132.372   4
   4   4  16 1248.40 122.208   4
  -4   4  18 2322.22 171.919   3
   4   4 -18 2312.71 208.007   1
  -4  -4  18 2224.10 190.580   5
   4  -4  18 2298.10 181.094   5
  -4   4  18 1871.20 171.593   2
   4   4  18 2038.02 178.549   5
  -4   4 -18 2085.33 159.544   1
   4  -4 -18 2005.15 224.995   1
   4  -4  18 2085.26 157.984   4
  -4  -4  18 2125.62 167.634   4
   4   4  18 2173.49 147.640   4
  -4   4  20 74088.5 1839.66   3
   4   4 -20 74483.7 1870.49   1
  -4   4  20 75281.4 1844.24   2
   4  -4  20 72860.0 1858.55   5
   4   4  20 74909.5 1864.80   5
   4  -4 -20 76517.9 1886.50   1
  -4  -4  20 70344.0 1867.78   5
  -4   4  20 69237.6 1861.40   5
   4  -4  20 74943.5 1831.00   4
   4   4  20 75702.0 1818.99   4
  -4  -4  20 75667.3 1849.21   4
   4   4  22 104.057 135.857   4
  -4  -4  22-83.1808 158.481   4
  -4   4  22 151.401 160.430   3
   4  -4 -22-77.0156 223.361   1
   4  -4  22 101.184 165.730   5
   4   4  22 46.2883 177.196   5
   4   4 -22 245.313 197.342   1
  -4  -4  22 222.441 191.624   5
  -4   4  22 207.485 201.473   5
  -4   4  22 152.454 168.186   2
   4  -4  22 33.0795 140.289   4
  -4   4  24 9494.47 363.217   3
   4   4 -24 9280.47 402.493   1
   4  -4  24 8987.09 345.021   4
  -4  -4  24 8695.86 369.815   4
   4  -4 -24 9768.18 419.044   1
   4   4  24 9426.68 393.027   5
   4  -4  24 8702.00 376.536   5
  -4   4  24 9289.84 409.358   5
  -4   4  24 10091.0 369.495   2
  -4  -4  24 8808.61 403.085   5
   4   4  24 9512.58 339.676   4
   4  -4 -26 215.302 241.114   1
  -4   4  26 37.4544 183.086   3
  -4   4  26-33.2091 231.669   5
  -4  -4  26-216.379 194.105   4
   4   4  26 24.8913 157.919   4
   4  -4  26-11.0746 169.417   4
   4  -4  26-74.1063 203.871   5
   4   4  26-197.784 207.596   5
  -4  -4  26 15.4843 216.564   5
  -4   4  26 192.083 195.441   2
   4   4 -26 133.630 229.769   1
   4   4 -28 4520.87 323.703   1
   4  -4 -28 5232.88 337.867   1
   4   4  28 4445.60 317.564   5
   4  -4  28 4551.30 306.082   5
  -4  -4  28 4774.29 325.811   5
  -4   4  28 4642.98 337.041   5
   4   4  28 4974.45 265.159   4
  -4  -4  28 4921.39 292.359   4
   4  -4  28 4827.67 268.484   4
  -4  -4  30 1414.55 232.949   4
  -4   4  30 1810.10 239.520   4
   4   4 -30 1603.84 276.288   1
   4   4  30 1688.93 255.627   5
   4  -4  32 14561.8 496.028   4
   4  -4  32 13938.2 528.779   5
  -4  -4  32 13647.2 519.234   4
   4   4 -32 13382.9 553.199   1
  -4   4  32 15408.1 580.239   5
   4   4  32 14925.6 492.461   4
   4   4  32 13455.2 549.181   5
  -4  -4  32 14969.6 555.483   5
   4   4  34 308.614 204.110   4
  -4   4  34 143.299 211.175   4
  -4  -4  34 373.629 254.892   5
  -4   4  34 103.687 258.497   5
   4  -4  34 283.110 219.742   5
   4   4  34 383.547 233.693   5
   4  -4  34 164.029 197.867   4
  -4  -4  36 272.527 252.449   4
  -4  -4  36 244.708 265.609   5
  -4   4  36 234.640 218.593   4
   4  -4  36 325.536 234.560   5
   4   4  36 132.996 241.458   5
   4  -4  36 343.710 217.155   4
  -4   4  36 139.465 269.079   5
  -4   4  38 76.2861 267.655   5
   4   4  38 20.9412 249.357   5
  -4   4  38 32.6173 222.779   4
  -4  -4  38 120.009 267.790   5
   4  -4  38-52.4056 213.561   4
   4  -4  38 37.5019 240.532   5
   4   4  38-75.6270 197.148   4
   4   6   0 7.11280 25.9027   3
  -4   6   0 26.3937 74.6657   2
   4   6   0-16.3419 45.0378   5
  -4   6   0-27.1778 86.4968   3
   4   6   0 74.9222 74.0920   1
   4  -6   0 37.0332 44.2132   5
   4  -6   0-11.1265 53.0846   4
  -4   6   2 20515.9 529.591   2
   4   6   2 19798.9 513.732   1
   4   6   2 20366.0 493.433   3
   4   6  -2 20440.6 532.803   1
   4   6   2 20137.0 500.624   5
   4  -6  -2 19847.6 512.857   5
  -4   6  -2 20122.3 530.367   2
   4  -6  -2 20513.7 518.351   4
  -4   6  -2 19852.6 547.795   3
   4  -6   2 20254.3 511.876   4
  -4   6   2 20133.7 525.212   3
   4  -6   2 20200.4 507.629   5
   4   6   4 82.5290 55.7622   3
  -4   6  -4 51.1470 90.2890   2
   4   6   4 36.5268 44.5730   5
  -4   6  -4-32.4908 137.813   3
   4  -6   4 98.7925 59.7045   4
   4   6  -4 1.46281 73.8654   3
   4   6   4 2.86491 65.6479   1
   4   6  -4-53.7529 101.668   1
  -4   6   4 49.6151 76.2152   3
  -4   6   4 163.252 87.1373   2
   4  -6   4-24.4742 56.2209   5
  -4  -6   4 66.8504 46.7929   4
   4   6   6 1239.53 93.1882   3
  -4   6  -6 1250.08 133.187   2
   4  -6  -6 860.133 168.691   1
   4   6   6 1301.34 74.2197   1
  -4   6   6 1196.76 105.933   3
   4  -6   6 1229.87 92.5496   5
   4   6   6 1041.31 77.0921   5
  -4   6  -6 808.940 190.387   3
   4   6  -6 1123.13 142.018   1
   4  -6   6 1069.14 90.7323   4
  -4   6   6 1080.24 121.468   2
  -4  -6   6 1206.57 91.2192   4
   4   6   8 1635.79 121.750   3
   4  -6   8 1998.23 121.033   4
   4   6  -8 1907.97 170.088   1
  -4   6   8 1657.48 133.860   3
  -4   6  -8 1637.55 160.263   2
   4   6   8 1686.03 108.234   5
   4   6   8 1567.91 81.7990   2
   4  -6   8 1907.78 122.205   5
   4  -6  -8 1996.91 194.870   1
   4   6   8 1547.40 74.1443   2
  -4   6   8 1713.19 143.736   2
  -4  -6   8 1876.82 127.859   4
  -4   6  10 374674. 8389.82   3
   4   6  10 353700. 8378.65   5
  -4   6 -10 365495. 8404.76   2
   4   6  10 372553. 8382.79   3
  -4  -6  12 47.4051 119.761   4
  -4   6 -12 4.22419 154.507   2
   4  -6  12 203.188 109.142   4
   4   6  12 150.327 106.230   5
   4  -6  12 147.441 116.040   5
   4   6 -12 145.497 152.719   1
  -4   6  12 210.934 132.276   2
   4  -6 -14 21066.2 651.599   1
   4   6 -14 21932.2 627.308   1
  -4   6  14 22325.3 594.427   3
   4  -6  14 21619.5 600.081   5
   4   6  14 21867.9 564.773   2
   4  -6  14 21742.1 591.823   4
  -4   6  14 21888.0 600.027   2
  -4   6 -14 21921.0 624.000   2
  -4  -6  14 20850.3 595.630   4
  -4  -6  16 1292.37 147.922   4
   4   6 -16 1543.07 180.277   1
  -4   6  16 1329.92 146.412   3
   4  -6 -16 1612.38 218.513   1
  -4  -6  16 1343.52 157.318   5
   4   6  16 1234.95 151.571   5
   4  -6  16 1419.86 152.801   5
  -4   6 -16 1298.82 155.829   1
  -4   6  16 1518.94 156.283   2
   4  -6  16 1258.52 136.162   4
   4   6  16 1269.67 123.918   4
   4   6 -18 25718.2 751.394   1
  -4   6  18 26775.8 722.496   3
   4  -6  18 26458.3 741.597   5
   4  -6 -18 26760.6 779.534   1
   4   6  18 26565.6 736.346   5
  -4  -6  18 25165.8 747.568   5
   4   6  18 26389.8 692.619   4
  -4   6  18 27973.2 730.630   2
   4  -6  18 26846.5 716.941   4
  -4  -6  18 26436.7 730.529   4
  -4  -6  20 188.014 153.927   4
  -4   6  20 127.558 142.047   3
   4  -6  20 137.328 138.577   4
   4   6  20 265.624 120.704   4
   4  -6 -20 468.655 230.230   1
  -4  -6  20 183.763 175.364   5
   4  -6  20 87.6278 151.979   5
   4   6  20 128.444 154.003   5
  -4   6  20 238.789 168.125   5
   4   6 -20 310.505 181.691   1
  -4   6  20 145.991 157.330   2
   4   6 -22 31763.4 965.435   1
  -4   6  22 35755.8 945.013   3
   4  -6 -22 37163.5 1001.28   1
   4  -6  22 33725.8 960.710   5
   4   6  22 35952.7 971.515   5
  -4   6  22 36296.0 994.090   5
  -4   6  22 37600.0 946.641   2
  -4  -6  22 34457.2 971.524   5
   4   6  22 35521.3 916.059   4
   4  -6  22 34219.8 936.163   4
  -4  -6  22 34163.0 952.254   4
  -4  -6  24 101.410 180.615   4
   4   6  24 101.712 148.031   4
  -4   6  24 186.187 171.705   3
  -4  -6  24 355.796 220.483   5
  -4   6  24 164.613 180.425   2
   4   6 -24 136.375 217.162   1
   4  -6  24 61.6587 182.376   5
   4   6  24 241.097 190.939   5
  -4   6  24 48.2179 226.170   5
   4  -6 -24 114.003 229.705   1
   4  -6  24-27.2843 157.673   4
  -4  -6  26 457.601 196.980   4
   4   6  26 563.280 170.900   4
  -4   6  26 576.556 193.890   2
  -4   6  26 369.439 187.421   3
  -4  -6  26 404.831 219.785   5
   4  -6  26 212.094 198.748   5
   4  -6 -26 511.516 255.994   1
   4   6 -26 520.101 231.080   1
   4   6  26 628.066 205.714   5
  -4   6  26 838.581 245.930   5
   4  -6  26 482.578 180.855   4
  -4  -6  28 735.329 210.829   4
   4   6  28 711.430 171.962   4
  -4   6  28 518.947 201.409   3
   4   6 -28 735.169 247.793   1
   4  -6  28 394.623 206.958   5
   4   6  28 938.744 238.775   5
  -4  -6  28 838.234 237.109   5
  -4   6  28 735.666 251.128   5
  -4   6  28 689.587 208.180   2
   4  -6  28 549.397 188.172   4
   4   6 -30 19202.8 660.916   1
   4   6  30 19912.7 671.057   5
  -4  -6  30 19818.2 642.550   4
   4   6  32 459.214 182.736   4
  -4  -6  32 573.751 220.556   4
  -4   6  32 490.144 223.209   4
   4  -6  32 397.600 213.638   5
  -4  -6  32 530.961 238.596   5
  -4   6  32 619.130 280.447   5
   4   6 -32 291.317 251.432   1
   4  -6  32 144.294 196.144   4
   4   6  34 4630.39 342.929   5
  -4   6  34 4769.88 364.883   5
   4  -6  34 4384.31 291.917   4
   4   6  34 4637.56 280.244   4
   4  -6  34 4043.78 309.474   5
  -4  -6  34 4742.45 347.567   5
  -4   6  34 4858.36 306.514   4
   4   6  36-278.617 196.393   4
  -4   6  36-188.428 206.061   4
  -4  -6  36-426.405 294.098   5
  -4   6  36-110.322 267.316   5
   4  -6  36-9.02479 224.432   5
   4   6  36 114.415 240.147   5
   4  -6  36 173.056 204.004   4
   4   6  38 1626.73 239.217   4
  -4   6  38 1895.87 258.412   4
  -4   6  38 2054.32 321.841   5
   4  -6  38 1246.02 256.451   5
  -4  -6  38 1406.47 302.669   5
   4   6  38 1563.61 285.606   5
   4  -6  38 1491.17 244.545   4
  -4   8   0 103314. 2512.59   2
   4   8   0 106635. 2473.45   3
   4  -8   0 104994. 2487.57   5
   4  -8   0 106279. 2498.96   4
  -4   8   0 102561. 2521.71   3
   4   8   0 100481. 2504.15   1
   4   8   2 446.143 101.341   1
  -4   8   2 422.757 110.387   2
   4   8   2 600.013 66.4911   3
   4  -8   2 511.421 63.9755   5
   4   8  -2 411.649 58.9876   3
  -4   8   2 440.939 109.297   3
  -4   8  -2 411.626 115.195   2
   4   8   2 515.093 58.0758   5
   4  -8   2 487.289 77.9027   4
   4  -8  -2 451.913 71.6921   5
  -4   8  -2 460.651 142.802   3
   4   8  -2 535.133 117.137   1
   4   8  -2 476.874 54.4253   4
   4  -8  -2 457.955 84.2206   4
   4   8   4 28341.2 672.163   3
  -4   8  -4 27169.5 708.198   2
  -4   8   4 26723.9 697.111   3
   4  -8   4 26478.7 677.972   5
  -4   8   4 26642.6 699.964   2
  -4   8  -4 25463.3 736.484   3
   4   8  -4 27316.4 713.836   1
   4   8   4 26704.5 676.422   1
   4   8  -4 27909.8 677.363   3
   4   8   4 27229.8 663.021   5
   4  -8   4 26991.3 682.764   4
   4   8   6 275.987 87.8751   3
  -4   8  -6 289.757 142.576   2
  -4   8   6 423.413 126.237   2
   4   8  -6 482.886 147.740   1
   4   8  -6 505.577 168.695   3
   4   8   6 267.950 82.5947   1
   4   8   6 306.393 64.2790   5
  -4   8   6 380.467 116.818   3
  -4  -8   6 471.097 79.4656   4
  -4   8  -6 122.683 219.968   3
   4  -8   6 210.394 88.9864   5
   4   8   8 225752. 5224.70   3
   4  -8   8 227739. 5233.81   5
  -4  -8   8 227370. 5222.75   4
   4   8   8 220833. 5216.47   5
   4   8   8 213504. 5196.22   1
  -4   8  -8 220930. 5257.30   2
  -4  -8  10 15801.9 412.282   4
  -4   8  10 16035.3 429.270   2
   4   8  10 14135.8 406.067   3
   4   8  10 13326.8 365.217   2
   4   8  10 14502.2 399.236   5
  -4   8 -10 14269.2 442.226   2
   4   8 -10 15561.5 453.075   1
   4   8 -12 45726.4 1172.50   1
  -4   8  12 45301.2 1143.92   3
   4  -8  12 44742.2 1144.41   5
  -4   8 -12 45535.0 1168.11   2
   4  -8 -12 44590.7 1197.38   1
  -4   8  12 47592.6 1151.13   2
   4  -8  12 45922.1 1139.13   4
  -4  -8  12 44121.4 1137.50   4
   4   8 -14 1792.76 185.173   1
   4   8  14 1409.16 143.265   3
  -4   8  14 1555.39 144.420   3
   4  -8  14 1434.79 142.549   5
   4  -8  14 1513.44 140.054   4
   4   8  14 1395.50 107.512   2
  -4   8  14 1643.44 159.197   2
   4  -8 -14 1378.00 211.585   1
  -4  -8  14 1505.58 147.326   4
  -4  -8  16 192.975 157.041   5
   4   8  16 245.122 134.217   3
   4   8 -16 270.049 165.263   1
   4  -8 -16 174.003 202.628   1
  -4   8  16 197.406 129.449   3
   4   8  16 161.674 99.2631   2
   4  -8  16 257.259 133.110   5
  -4  -8  16 147.607 127.765   4
   4   8  16 200.190 132.354   5
   4  -8  16 236.598 120.408   4
  -4   8  16 258.590 137.274   2
   4   8  18 412.516 145.859   3
   4   8  18 477.391 147.929   5
   4   8  18 494.853 119.851   2
  -4   8  18 491.153 142.100   3
   4  -8 -18 668.748 226.440   1
  -4   8 -18 605.882 161.586   1
   4   8 -18 296.413 164.701   1
   4  -8  18 443.779 148.934   5
  -4  -8  18 339.623 173.610   5
  -4   8  18 524.269 152.382   2
   4  -8  18 553.133 140.310   4
  -4   8  20 22526.5 642.684   3
   4  -8 -20 23997.7 720.844   1
   4  -8  20 21946.7 661.505   5
   4   8  20 23480.8 665.413   5
  -4   8 -20 22534.7 651.872   1
  -4  -8  20 22263.3 673.611   5
  -4   8  20 23290.0 671.254   5
  -4   8  20 23667.0 652.268   2
   4  -8  20 22997.8 643.662   4
  -4  -8  20 21123.1 649.111   4
   4   8 -20 22225.8 677.632   1
   4   8  22 508.680 143.954   4
   4  -8 -22 329.231 239.369   1
  -4   8  22 590.616 163.802   3
   4   8 -22 234.452 200.095   1
  -4   8 -22 465.090 185.877   1
   4  -8  22 449.287 181.727   5
   4   8  22 565.098 177.352   5
  -4   8  22 432.225 218.734   5
  -4   8  22 505.396 171.046   2
  -4  -8  22 592.178 212.674   5
  -4  -8  22 561.027 178.939   4
   4  -8  22 419.808 152.594   4
  -4   8  24 7220.18 315.080   3
   4   8  24 6632.11 340.431   5
   4  -8 -24 6811.89 389.030   1
  -4   8  24 6902.99 366.457   5
  -4   8  24 7689.37 314.503   2
  -4  -8  24 6936.91 349.997   5
   4  -8  24 6894.36 304.489   4
   4  -8  24 6954.96 327.775   5
  -4  -8  24 6459.90 322.197   4
   4   8 -24 6408.47 345.427   1
   4   8  24 7435.57 284.784   4
   4   8  26 178.831 158.432   4
  -4  -8  26-55.1825 193.880   4
  -4   8  26-56.0322 177.184   3
   4   8 -26-199.753 227.434   1
   4  -8  26-174.772 192.789   5
   4   8  26 72.5893 202.401   5
  -4   8  26 96.9208 234.679   5
  -4  -8  26-15.9825 223.668   5
  -4   8  26-156.327 188.469   2
   4  -8 -26 41.2638 246.936   1
   4  -8  26 147.415 170.737   4
  -4   8  28 14682.8 558.665   5
   4   8  28 14596.7 528.722   5
  -4  -8  28 14289.0 528.290   5
   4  -8  28 12962.3 498.689   5
  -4   8  28 14506.4 481.713   2
  -4   8  28 13479.0 484.867   3
   4  -8  28 13818.1 475.977   4
   4   8 -28 13562.3 526.133   1
   4   8  28 13644.3 450.228   4
   4   8 -30 897.622 255.435   1
   4  -8  30 1128.13 226.389   5
   4   8  30 994.394 233.665   5
  -4   8  32 14220.8 517.772   3
   4  -8  32 14088.0 533.726   5
  -4  -8  32 14986.2 564.240   5
  -4   8  32 15619.0 524.267   2
  -4   8  32 14478.5 582.185   5
   4   8  32 14738.5 488.644   4
   4  -8  32 14292.0 507.538   4
   4   8 -34 395.357 273.639   1
   4   8  34-12.2528 177.892   4
  -4   8  34-21.8733 267.757   5
  -4  -8  34-103.566 248.582   5
   4  -8  34 43.2748 199.040   4
   4  -8  34-131.274 220.115   5
   4   8  34 10.1216 238.818   5
   4   8  36 372.625 196.269   4
  -4   8  36-83.8922 219.956   4
   4  -8  36-36.1717 257.512   5
   4   8  36-74.4347 252.392   5
  -4  -8  36 86.8837 260.205   5
  -4   8  36 11.2869 272.594   5
   4  -8  36-14.9379 219.184   4
   4  10   0 74.4997 123.573   1
   4  10   0-75.2090 77.5854   3
   4 -10   0 17.5500 62.8707   5
  -4  10   0-9.46872 122.181   2
   4 -10   0 5.04206 90.3437   4
   4  10   0 44.3210 27.1845   4
   4  10  -2 48592.5 1170.91   3
  -4  10   2 46373.7 1203.98   2
  -4  10  -2 47805.2 1209.86   2
   4  10   2 47849.5 1193.95   1
   4  10   2 48991.8 1173.09   3
   4  10   2 49282.8 1165.91   5
   4 -10  -2 49890.0 1196.96   4
   4 -10  -2 47629.6 1180.57   5
   4 -10   2 48123.9 1188.22   4
   4 -10   2 48764.0 1175.18   5
   4  10  -2 49023.9 1159.33   4
   4  10  -2 47816.4 1211.82   1
  -4  10  -4 1944.33 168.229   2
   4 -10   4 1850.34 106.512   5
   4  10  -4 1928.39 132.028   3
   4 -10   4 1902.87 114.324   4
   4  10   4 1952.82 86.2799   5
   4  10   4 2014.96 137.350   1
   4  10  -4 1724.08 169.041   1
   4  10   6 38456.3 952.886   5
   4 -10   6 38458.8 977.294   4
   4  10   6 39971.2 973.164   3
   4  10  -6 41297.4 1004.18   3
  -4 -10   6 39468.6 953.761   4
   4  10   6 40426.8 968.491   1
   4 -10   6 39062.3 974.481   5
  -4  10   8 201.167 124.581   2
   4  10   8 74.8546 95.9379   3
  -4  10  -8 118.140 214.955   3
  -4  10   8 23.0815 110.138   3
  -4 -10   8 94.2456 85.5645   4
   4  10  -8-8.61260 151.395   1
   4  10  -8 95.3579 188.355   3
  -4  10  10 86361.2 2033.36   3
  -4  10 -10 84131.5 2110.75   3
   4  10  10 82134.7 2004.54   5
  -4 -10  10 84874.5 2014.90   4
   4 -10  10 87691.0 2022.34   4
   4  10  10 77313.1 1976.34   2
  -4  10  10 91353.2 2038.75   2
   4  10 -10 87487.8 2058.87   1
   4 -10 -10 87802.1 2090.96   1
  -4  10  12 4938.81 211.130   3
   4  10  12 4778.35 203.992   3
   4 -10  12 4779.24 200.361   5
  -4  10  12 5192.73 222.571   2
   4 -10 -12 4969.96 285.840   1
  -4  10 -12 4902.70 307.825   3
   4  10  12 4498.43 186.731   5
   4 -10  12 4822.35 205.667   4
  -4 -10  12 4541.52 204.230   4
  -4  10 -12 5194.62 254.077   2
   4  10 -12 5008.59 246.081   1
  -4  10  14 13542.7 410.398   2
   4  10  14 12768.3 398.004   3
   4  10  14 12909.4 357.013   2
   4 -10  14 13625.0 410.045   5
  -4  10 -14 14649.3 450.021   2
  -4 -10  14 13514.7 424.492   5
  -4  10  14 12307.9 400.055   3
   4 -10 -14 12956.3 473.186   1
   4 -10  14 13494.8 397.693   4
  -4 -10  14 12489.9 399.072   4
   4  10 -14 12834.9 433.760   1
  -4 -10  16 197.371 141.020   4
   4  10  16 103.583 133.221   3
   4  10 -16 81.0360 166.776   1
  -4  10  16 77.3215 125.404   3
   4 -10  16 94.6139 125.958   5
  -4 -10  16 75.4980 165.275   5
   4 -10 -16-114.074 229.152   1
   4 -10  16 385.254 130.608   4
   4  10  16 177.687 98.7331   2
  -4  10  16 14.0345 147.241   2
   4  10  16 176.969 119.456   5
   4 -10 -18 10546.3 440.735   1
   4  10  18 10650.4 365.363   3
  -4  10  18 10358.8 360.593   3
  -4  10 -18 10419.7 388.168   1
   4 -10  18 11096.9 380.705   5
   4  10  18 10209.8 367.024   5
  -4 -10  18 10967.7 397.398   5
   4  10  18 10692.6 325.067   2
  -4  10  18 10785.7 365.748   2
   4 -10  18 10840.0 362.154   4
   4  10 -18 9888.21 397.794   1
  -4  10  20 478.441 191.526   5
   4  10  20 563.788 167.058   3
   4 -10 -20 152.104 241.888   1
  -4  10  20 192.228 156.753   3
   4  10  20 512.360 168.680   5
   4  10  20 456.991 129.180   2
   4  10 -20 289.455 196.256   1
  -4  10 -20 391.065 185.966   1
   4 -10  20 480.659 168.975   5
  -4 -10  20 403.395 190.033   5
  -4  10  20 629.735 170.138   2
   4 -10  20 374.218 153.213   4
   4 -10 -22 17637.5 627.266   1
   4  10  22 18174.7 551.185   3
  -4  10  22 17705.8 541.795   3
   4  10  22 18502.6 513.242   2
   4 -10  22 17609.8 541.174   4
   4 -10  22 18304.0 568.471   5
  -4 -10  22 17046.7 578.340   5
  -4  10  22 17297.6 597.266   5
  -4  10 -22 17234.2 561.506   1
  -4  10  22 18210.6 543.601   2
   4  10  22 17231.8 565.571   5
   4  10 -22 17265.1 579.199   1
  -4  10  24 94.1757 170.326   3
   4  10 -24 508.080 230.059   1
  -4  10  24 226.706 228.365   5
   4 -10 -24 342.402 263.211   1
  -4 -10  24 229.481 221.505   5
   4  10  24 245.224 188.117   5
   4 -10  24 394.850 169.077   4
  -4  10  24 665.989 185.858   2
   4 -10  24 350.971 183.601   5
   4  10  26 639.834 168.026   4
   4 -10  26 356.486 197.531   5
   4  10 -26 441.148 244.135   1
  -4  10  26 328.164 191.079   3
   4  10  26 418.300 204.324   5
  -4 -10  26 478.745 225.163   5
  -4  10  26 306.303 239.032   5
  -4  10  26 383.438 188.708   2
   4 -10  26 368.084 182.439   4
   4  10 -28 50.5264 243.536   1
   4  10  28 520.070 214.242   5
  -4 -10  28 740.195 241.397   5
  -4  10  28 429.951 245.554   5
   4 -10  28 549.516 188.461   4
  -4  10  30 20717.9 659.815   3
   4 -10  30 21236.6 686.024   5
   4  10  30 20349.6 701.231   5
  -4 -10  30 20916.5 708.367   5
  -4  10  30 22380.5 656.688   2
   4  10  30 21963.1 627.623   4
   4  10  32-84.8663 178.372   4
   4  10 -32 135.137 253.225   1
  -4  10  32 325.013 202.831   3
   4 -10  32 51.4501 211.595   5
  -4 -10  32 100.818 233.951   5
  -4  10  32 105.913 257.245   5
  -4  10  32-88.3394 207.487   2
   4 -10  32-120.252 193.868   4
  -4  10  34 2003.99 265.770   3
   4  10 -34 2537.91 320.666   1
   4 -10  34 2539.48 268.553   5
  -4  10  34 2572.95 334.257   5
   4  10  34 2021.97 293.090   5
  -4 -10  34 2742.08 303.265   5
   4 -10  34 2492.96 250.709   4
   4  10  34 2512.81 225.125   4
  -4  10  34 2882.23 281.874   2
   4  10  36-130.711 191.400   4
  -4  10  36 114.132 266.295   5
   4 -10  36 90.8319 223.435   5
   4  10  36-201.223 233.834   5
  -4 -10  36-19.4354 257.790   5
   4 -10  36-15.4922 208.513   4
   4  12   0 77792.2 1702.98   3
  -4  12   0 77790.1 1756.58   3
   4 -12   0 73587.3 1719.18   4
   4  12   0 71827.6 1729.41   1
  -4  12   2 3692.09 190.922   2
   4  12   2 3898.11 184.526   1
   4 -12  -2 3439.69 140.133   5
  -4  12   2 4047.06 198.964   3
   4 -12   2 3642.14 135.178   5
   4 -12   2 3468.92 155.712   4
   4  12  -2 3334.79 120.107   4
   4  12  -2 3649.18 147.879   3
  -4  12  -2 4013.25 221.811   3
  -4  12   4 25289.2 643.781   2
   4  12   4 24281.8 612.401   3
  -4  12  -4 23593.0 650.834   2
  -4  12  -4 24845.7 687.684   3
  -4  12   4 24465.4 643.207   3
   4  12   4 24087.1 621.040   1
   4  12  -4 23512.2 619.308   3
   4 -12   4 23205.6 602.738   5
   4  12   4 23588.2 584.262   5
   4 -12   4 22884.0 616.194   4
   4  12  -6 713.586 154.756   1
  -4  12   6 601.523 129.193   2
   4  12   6 481.524 99.1052   3
   4  12   6 411.903 52.3219   5
   4 -12   6 580.901 96.7114   4
   4 -12   6 443.379 81.2062   5
   4  12  -6 435.423 146.276   3
  -4  12  -6 309.247 182.348   3
  -4  12   6 472.861 120.347   3
   4  12   6 446.759 103.950   1
  -4  12  -6 522.609 147.447   2
  -4  12   8 36664.1 914.897   3
  -4  12  -8 36141.5 933.389   2
   4  12  -8 34081.2 939.158   3
  -4  12  -8 34894.9 974.070   3
   4  12  -8 38082.9 939.129   1
   4  12   8 34042.2 863.619   5
  -4  12   8 37914.4 918.287   2
   4  12   8 34197.3 890.722   3
  -4  12 -10 421.565 158.119   2
  -4  12  10 452.975 131.117   2
   4  12  10 349.547 57.7095   2
   4  12 -10 712.885 164.197   1
  -4  12  10 397.908 115.885   3
   4 -12  10 418.822 99.1268   4
   4  12  10 408.994 77.9579   5
  -4  12 -10 562.069 228.241   3
   4  12 -10 460.841 208.751   3
   4 -12  10 422.061 102.168   5
   4  12  12 41597.7 1040.92   3
  -4  12  12 42561.1 1055.97   2
   4  12  12 38756.5 1022.85   5
   4  12 -12 42398.8 1083.74   1
  -4  12 -12 40223.6 1138.60   3
  -4 -12  12 40474.1 1059.28   5
  -4  12  12 40207.1 1050.30   3
   4 -12  12 41616.6 1041.54   4
  -4  12 -12 41662.9 1082.19   2
   4 -12  12 41598.6 1043.29   5
   4 -12 -12 42028.5 1120.56   1
  -4  12  14 233.356 141.017   2
   4  12  14 28.0210 118.993   3
  -4  12 -14 335.764 252.955   3
   4  12 -14 11.6142 170.255   1
  -4  12  14 273.443 131.776   3
   4 -12  14 119.510 112.968   5
  -4  12 -14-34.8456 171.580   2
  -4 -12  14 191.050 153.076   5
   4 -12 -14-49.8760 217.579   1
   4 -12  14 132.530 117.081   4
   4  12  14 182.551 85.9099   2
   4  12  16 2067.09 132.102   2
   4  12  16 2297.13 174.884   3
  -4  12  16 1912.56 177.110   3
   4 -12 -16 1947.84 306.319   1
   4 -12  16 2378.20 177.416   5
  -4  12 -16 2507.29 232.857   2
   4  12  16 2299.36 164.389   5
  -4 -12  16 2531.70 241.889   5
  -4  12  16 2124.06 186.697   2
   4 -12  16 2313.00 170.305   4
   4  12  18 57.5581 152.728   3
  -4  12  18 146.853 147.124   3
   4  12 -18 328.214 197.245   1
   4 -12 -18-15.9606 240.045   1
   4 -12  18 69.0446 143.434   5
   4  12  18-29.6624 141.191   5
   4  12  18-57.6359 118.241   2
  -4 -12  18 36.7740 182.026   5
  -4  12  18 4.98513 156.490   2
   4 -12  18-103.396 149.108   4
   4  12  20 23487.3 631.728   2
   4  12  20 24769.4 684.620   3
   4 -12 -20 24689.6 763.174   1
  -4  12  20 23865.8 675.982   3
  -4  12  20 22331.5 703.828   5
  -4  12  20 25730.6 684.132   2
   4  12  20 22554.5 682.478   5
   4 -12  20 24194.3 690.781   5
  -4 -12  20 22965.9 707.192   5
  -4  12 -20 24378.2 706.756   1
   4 -12  20 22841.1 670.969   4
   4  12 -20 23284.9 715.520   1
   4  12  22 2776.03 223.726   3
  -4  12  22 2125.11 200.567   3
  -4  12  22 3019.36 271.381   5
   4  12 -22 2351.23 261.947   1
   4 -12 -22 2817.45 320.586   1
   4 -12  22 3161.50 238.726   5
  -4 -12  22 2829.66 268.669   5
  -4  12  22 2929.72 221.689   2
   4  12  22 2542.28 225.246   5
   4  12  22 2807.35 182.610   2
   4  12  24 9557.16 375.159   3
   4 -12 -24 9393.19 462.897   1
  -4  12  24 9168.05 362.369   3
   4  12  24 9713.46 328.846   2
   4 -12  24 9166.57 385.523   5
   4  12  24 8450.99 382.305   5
   4  12 -24 9027.86 411.472   1
  -4 -12  24 8777.00 402.518   5
  -4  12  24 10097.0 369.990   2
  -4  12  24 9194.82 424.398   5
   4 -12  24 8934.01 364.124   4
  -4  12 -24 8534.64 392.081   1
  -4  12  26-106.830 176.001   3
   4  12 -26 47.7646 226.832   1
   4 -12  26 22.7032 198.586   5
   4  12  26 165.301 202.534   5
   4 -12  26 345.364 182.853   4
  -4 -12  26-89.5190 226.955   5
  -4  12  26 411.337 246.382   5
  -4  12  26-18.2353 190.817   2
   4  12  26 32.1592 167.474   2
   4  12  28 8874.89 410.062   5
  -4  12  28 9772.89 454.137   5
   4  12 -28 9795.73 438.684   1
   4 -12  28 9867.73 385.086   4
  -4  12  30 243.500 192.245   3
  -4  12  30-84.4562 195.633   2
  -4 -12  30 241.568 234.133   5
   4 -12  30 183.780 211.842   5
   4  12  30-15.3282 163.387   4
  -4  12  32 9702.21 422.207   3
   4 -12  32 10411.5 417.595   4
   4 -12  32 10320.8 449.397   5
  -4  12  32 9969.86 488.677   5
  -4  12  32 10805.0 422.328   2
  -4 -12  32 10508.9 474.565   5
   4  12 -32 9531.26 469.269   1
   4  12  32 10274.9 381.880   4
   4  12  34 282.508 182.118   4
  -4  12  34-38.1377 262.630   3
   4  12 -34-66.3457 272.413   1
  -4  12  34-387.221 239.130   2
  -4 -12  34-28.4691 242.234   5
   4 -12  34-317.694 205.413   4
   4 -12  34 44.0633 222.483   5
  -4  12  34-79.0814 327.488   5
   4  12  36 18.1603 184.759   4
  -4  12  36 482.258 225.113   3
  -4  12  36 374.064 268.606   5
  -4  12  36-72.6061 213.085   2
   4 -12  36-30.5776 203.898   4
   4 -12  36 108.325 228.756   5
  -4 -12  36 136.504 251.421   5
   4  14   0 32.4158 90.3211   3
   4 -14   0 120.609 69.6956   5
   4 -14   0 55.3667 94.8478   4
  -4  14   0 19.4496 125.937   2
  -4  14   0 32.7591 138.622   3
  -4  14   2 117995. 2524.92   2
   4 -14   2 113294. 2479.07   5
  -4  14  -2 117474. 2528.66   2
   4  14   2 116225. 2494.31   3
  -4  14  -2 113918. 2554.08   3
   4  14  -2 113322. 2494.11   3
   4 -14  -2 109393. 2484.99   5
  -4  14   2 119850. 2541.06   3
   4  14  -2 116823. 2528.51   1
   4 -14  -2 112049. 2511.64   4
   4 -14   2 111527. 2503.25   4
   4  14  -4 127.421 147.115   1
  -4  14   4 166.548 127.004   2
   4  14   4 2.73069 92.5464   3
  -4  14   4 12.3491 119.057   3
  -4  14  -4-165.859 175.782   3
   4 -14   4 10.5855 65.6909   5
   4 -14   4 128.515 89.0037   4
   4  14   4 41.1785 49.1012   5
   4  14   4-74.9942 117.033   1
  -4  14  -4 68.3196 139.168   2
   4  14  -4-12.2446 106.868   3
  -4  14   6 9761.28 324.358   2
  -4  14  -6 10041.8 340.528   2
  -4  14   6 10151.3 320.222   3
   4  14  -6 9488.68 325.610   3
   4  14   6 9347.89 250.805   5
   4  14   6 9191.54 298.859   1
   4 -14   6 9227.59 280.376   5
   4  14   6 9988.70 300.949   3
  -4  14  -6 10130.8 379.264   3
   4  14  -6 9565.57 347.201   1
   4  14   8 4393.05 135.686   5
  -4  14   8 4918.06 206.726   3
  -4  14  -8 4878.99 237.404   2
   4  14  -8 4926.63 247.236   3
   4  14  -8 4866.12 240.085   1
  -4  14  -8 4935.38 284.235   3
  -4 -14   8 4711.39 193.259   5
  -4  14   8 5018.98 212.062   2
   4  14  10 32188.6 837.370   3
  -4  14  10 31488.0 850.370   3
   4 -14  10 33307.7 838.684   4
  -4  14 -10 33980.4 884.304   2
   4  14 -10 30681.8 892.692   3
  -4  14 -10 31027.9 925.605   3
   4 -14  10 31984.5 830.548   5
   4  14 -10 32630.7 879.623   1
  -4  14  10 33716.6 858.282   2
  -4 -14  12 717.122 151.555   5
  -4  14  12 726.570 154.386   2
   4  14  12 591.777 83.5746   2
  -4  14 -12 795.842 184.641   2
   4  14 -12 856.891 173.553   1
   4  14  12 850.935 131.540   3
  -4  14  12 1311.32 163.707   3
  -4  14 -12 580.560 243.716   3
   4 -14 -12 668.859 247.730   1
   4 -14  12 666.306 114.910   4
   4 -14  12 810.528 120.816   5
   4  14  14 2914.97 182.483   3
  -4  14  14 2530.55 193.496   3
   4  14 -14 2567.30 287.684   3
  -4  14 -14 2975.98 234.892   2
   4 -14  14 3002.21 177.130   4
  -4  14 -14 3214.39 313.876   3
  -4 -14  14 3208.61 215.779   5
   4 -14  14 2737.04 172.259   5
   4  14  14 2652.29 134.099   2
   4 -14 -14 2811.74 293.983   1
  -4  14  14 2990.94 206.519   2
   4  14 -14 2776.00 225.830   1
  -4  14  16 249.984 153.161   2
   4 -14 -16 237.724 250.665   1
   4  14  16 123.531 139.858   3
  -4  14  16 10.0259 135.400   3
  -4  14 -16 13.2924 195.264   2
   4 -14  16 200.589 136.538   5
  -4 -14  16 22.8389 172.391   5
  -4  14 -16 288.622 290.458   3
   4  14 -16-63.1132 183.584   1
   4 -14  16 132.559 135.262   4
   4  14  16 46.4226 102.673   2
   4  14  18 12117.4 405.342   3
  -4  14  18 11733.8 403.393   3
  -4  14 -18 11847.3 458.826   2
   4 -14 -18 12927.6 506.484   1
   4 -14  18 11551.8 406.977   5
   4  14 -18 10972.4 437.928   1
  -4  14 -18 11471.2 543.968   3
   4  14  18 11859.1 356.662   2
  -4 -14  18 11971.4 436.046   5
   4 -14  18 12081.1 404.444   4
  -4  14  18 12700.5 412.383   2
  -4  14  20 4997.26 254.082   3
   4 -14 -20 5144.57 357.321   1
   4  14 -20 4831.47 309.234   1
   4 -14  20 4683.56 261.322   5
  -4 -14  20 4326.36 290.430   5
  -4  14  20 5185.46 297.017   5
   4  14  20 5334.63 217.526   2
   4 -14  20 5126.39 254.595   4
   4  14  20 5294.97 265.815   3
  -4  14  20 5278.36 265.376   2
   4 -14 -22 35550.4 1071.75   1
   4  14  22 37591.3 994.925   3
  -4  14 -22 36953.3 1023.69   1
   4  14 -22 36772.5 1030.30   1
  -4  14  22 37848.7 988.587   2
   4 -14  22 35764.8 998.606   5
  -4 -14  22 37740.0 1027.29   5
  -4  14  22 34165.0 1028.29   5
   4  14  22 36614.6 942.397   2
   4 -14  22 37980.2 993.646   4
  -4  14  22 35599.5 984.505   3
  -4  14  24 175.530 169.130   3
  -4  14  24 162.850 178.435   2
   4  14  24 582.717 197.861   3
  -4  14  24 611.843 227.988   5
  -4 -14  24 555.271 227.244   5
   4 -14  24 374.145 189.379   5
   4  14  24 469.509 154.667   2
   4  14 -24 131.053 216.340   1
  -4  14 -24 472.335 228.589   1
   4 -14  24 396.971 175.085   4
   4  14  26 1013.88 256.354   3
   4  14 -26 251.690 238.122   1
  -4  14  26 357.961 230.354   5
   4 -14  26 164.539 200.308   5
   4  14  26 1057.71 221.779   2
  -4 -14  26 347.894 237.321   5
   4 -14  26 226.558 178.758   4
  -4  14  28-86.3054 183.555   3
  -4  14  28 213.922 196.938   2
  -4  14  28-28.8938 231.090   5
   4 -14  28 54.6529 181.718   4
   4  14  30 12258.3 419.938   4
  -4  14  30 12624.3 459.101   3
   4 -14  30 13055.7 488.527   5
  -4 -14  30 12147.0 506.446   5
  -4  14  30 12944.7 452.607   2
   4  14 -30 11717.1 508.953   1
   4  14 -32 9.27489 259.439   1
   4  14  32-202.849 168.936   4
   4 -14  32 44.9595 199.315   4
  -4  14  32 26.5198 213.852   2
   4 -14  32 51.4736 208.199   5
  -4 -14  32 401.538 244.865   5
  -4  14  32-29.1482 211.593   3
  -4  14  34 2525.77 264.972   3
   4 -14  34 2767.80 283.815   5
  -4  14  34 2765.16 263.211   2
  -4 -14  34 2801.49 311.101   5
   4  14 -34 3302.81 337.171   1
   4 -14  34 2535.45 259.346   4
   4  14  34 3058.31 234.941   4
   4  16   0 299524. 6975.47   3
   4 -16   0 282223. 6956.21   5
   4  16   0 306358. 7002.47   1
   4 -16   0 292661. 6988.73   4
  -4  16   0 300303. 7002.35   2
  -4  16   0 301902. 7025.07   3
  -4  16   2 217.778 134.155   2
  -4  16   2 209.557 135.041   3
  -4  16  -2 51.2562 134.073   2
   4 -16  -2 231.521 116.667   4
   4  16   2 99.1002 104.066   3
   4 -16   2 216.881 100.569   4
   4  16  -2 303.347 102.450   3
   4 -16  -2 174.540 82.0774   5
   4  16   2 154.838 133.545   1
   4 -16   2 105.472 68.4849   5
  -4  16  -2 34.4674 158.281   3
   4  16  -2 171.611 148.414   1
  -4  16   4 5373.45 227.751   2
  -4  16   4 5059.74 229.123   3
   4 -16   4 4795.94 169.163   5
  -4  16  -4 5309.43 273.951   3
   4  16  -4 5181.57 247.423   1
   4 -16   4 5044.78 198.901   4
   4  16  -4 4993.62 215.253   3
  -4  16  -6 714.059 159.354   2
  -4  16   6 495.104 125.462   3
  -4  16   6 399.224 133.883   2
  -4 -16   6 568.086 113.345   5
   4  16  -6 540.232 144.670   3
  -4  16  -6 146.285 177.254   3
   4  16  -6 547.138 154.845   1
   4  16   8 13316.2 412.562   3
  -4  16   8 14228.3 433.753   3
  -4  16  -8 14236.3 457.253   2
  -4  16  -8 13571.4 494.946   3
   4  16  -8 14527.8 459.241   1
   4 -16   8 13410.6 407.755   4
  -4 -16   8 14960.8 420.532   5
  -4  16   8 14800.2 432.558   2
   4  16 -10 742.790 169.710   1
  -4  16  10 739.852 148.541   2
   4  16  10 579.448 132.091   3
   4 -16  10 575.902 103.237   5
   4  16  10 582.551 73.0825   2
  -4  16  10 500.891 135.144   3
  -4  16 -10 558.634 170.698   2
  -4  16 -10 458.178 219.627   3
   4 -16  10 592.227 114.462   4
   4  16  12 13044.5 395.939   3
  -4  16  12 11825.4 401.846   3
   4  16 -12 11883.2 464.628   3
  -4  16  12 12734.4 409.325   2
  -4 -16  12 13482.9 414.325   5
  -4  16 -12 11524.4 497.733   3
   4 -16  12 12730.7 390.573   4
   4  16 -12 12458.2 442.459   1
   4 -16  12 12676.0 384.446   5
  -4  16 -12 13202.5 441.530   2
   4  16  12 12077.9 342.197   2
   4  16 -14-95.0517 180.976   1
  -4  16  14 29.9111 139.194   3
   4  16  14-67.8928 141.810   3
  -4  16 -14 154.023 193.142   2
   4 -16  14 26.1740 124.804   5
   4  16  14 36.6079 104.205   2
  -4  16 -14-122.374 259.293   3
   4  16 -14 8.38896 232.084   3
   4 -16 -14 65.6344 244.053   1
  -4 -16  14-21.0993 163.902   5
   4 -16  14 182.888 126.158   4
  -4  16  14 28.0717 146.089   2
   4  16 -16 26.5515 198.294   1
   4  16  16 226.124 157.975   3
   4 -16 -16 420.621 268.368   1
  -4  16  16 198.168 160.576   2
  -4  16  16 133.334 152.976   3
  -4  16 -16 165.447 213.343   2
  -4  16 -16 102.012 296.445   3
  -4 -16  16 373.529 192.561   5
   4  16 -16 75.8748 266.495   3
   4 -16  16 454.906 145.224   5
   4 -16  16 293.124 140.376   4
   4  16  16 384.082 117.050   2
   4  16 -18 181.116 204.085   1
   4  16 -18-31.9799 294.076   3
   4  16  18 114.321 164.437   3
  -4  16  18 416.762 163.092   3
   4 -16  18 153.088 154.381   5
  -4  16 -18 312.899 234.526   2
  -4 -16  18 442.210 203.171   5
  -4  16 -18 351.222 318.056   3
   4 -16 -18 270.992 273.173   1
   4 -16  18 256.756 153.328   4
   4  16  18 413.038 122.851   2
  -4  16  18 370.204 173.082   2
   4  16  20 45933.0 1215.18   3
  -4  16  20 44471.2 1214.25   3
   4 -16 -20 46342.9 1307.69   1
  -4  16  20 46994.9 1217.09   2
   4  16  20 47830.7 1170.21   2
  -4  16 -20 44530.5 1357.15   3
   4 -16  20 46702.4 1219.72   4
  -4 -16  20 48576.9 1259.56   5
   4  16 -20 44641.3 1254.59   1
  -4  16 -20 49936.9 1285.18   2
   4 -16  20 46533.8 1225.32   5
   4  16  22 681.116 186.357   3
  -4  16  22 456.647 166.893   3
   4 -16 -22 210.186 282.602   1
  -4  16  22 464.376 178.612   2
  -4  16 -22 599.336 348.698   3
  -4  16 -22 77.7327 249.645   2
   4  16 -22 596.470 230.673   1
  -4 -16  22 724.430 229.186   5
   4 -16  22 521.595 173.024   4
   4  16  22 435.905 145.884   2
   4 -16  22 532.033 183.007   5
   4  16  24 7937.25 352.967   3
   4  16 -24 7384.65 385.691   1
  -4 -16  24 7594.47 388.730   5
   4 -16  24 7221.26 343.808   5
   4  16  24 8057.75 294.518   2
   4 -16  24 7569.86 336.641   4
  -4  16  26 205.025 170.784   3
  -4 -16  26 186.631 233.685   5
  -4  16  26 126.580 181.328   2
   4 -16  26-53.7218 179.713   4
   4  16  28 5287.20 305.194   3
  -4  16  28 5043.60 282.743   3
   4  16 -28 5068.93 426.439   1
   4  16  28 5270.66 255.104   2
   4 -16  28 5499.86 323.065   5
  -4  16  28 5827.28 296.794   2
   4  16 -30 72.4366 255.114   1
   4  16  30-50.3317 196.818   3
  -4  16  30 104.772 190.224   3
   4 -16  30-8.16767 192.883   5
  -4 -16  30 405.932 244.906   5
   4 -16  30 22.5020 190.766   4
   4  16  30 154.666 169.079   2
  -4  16  30-167.704 203.260   2
   4  16  32 7431.19 318.719   4
  -4  16  32 6681.14 348.715   3
   4 -16  32 6296.74 353.256   4
   4 -16  32 7154.76 371.204   5
  -4 -16  32 6872.18 398.727   5
  -4  16  32 7750.43 347.412   2
   4  16 -32 7488.14 412.656   1
   4  16 -34-106.261 260.372   1
  -4  16  34 45.9018 216.702   3
   4 -16  34 26.2521 210.133   5
  -4 -16  34-9.71070 247.692   5
   4  16  34-121.488 171.502   4
  -4  16  34 106.968 202.778   2
   4 -18   0 139.292 77.3072   5
  -4  18   0-11.2661 151.045   3
  -4  18   0 95.4004 137.231   2
   4 -18   0-50.5141 113.474   4
   4  18   0 113.374 147.942   1
  -4  18   2 68039.1 1655.48   2
  -4  18  -2 66047.8 1688.80   3
   4  18   2 67444.3 1655.55   1
   4  18  -2 68203.9 1668.82   1
   4 -18   2 66319.1 1643.81   4
   4 -18   2 63728.2 1602.13   5
  -4  18   2 69393.2 1673.69   3
  -4  18   4 434.189 138.998   2
   4  18   4 472.216 118.967   3
  -4  18  -4 274.905 172.194   3
   4  18  -4 258.035 161.438   1
   4  18   4 328.066 147.290   1
  -4  18  -4 93.5499 153.895   2
  -4  18   4 460.665 139.781   3
   4 -18   4 375.498 72.5839   5
  -4  18   6 1899.44 174.844   2
   4  18   6 1964.14 151.653   3
   4  18  -6 2296.17 206.083   1
  -4  18   6 2055.35 169.794   3
   4  18   6 1809.48 105.698   2
   4  18   8 947.333 92.8544   2
  -4  18  -8 1238.15 187.881   2
   4  18   8 1274.02 146.112   3
   4 -18   8 939.106 103.362   5
  -4  18   8 1023.77 157.300   3
   4  18  -8 1083.81 181.369   3
  -4  18  -8 956.543 228.815   3
   4 -18   8 1056.15 122.171   4
   4  18  -8 1171.76 187.924   1
   4  18  10 18856.0 512.504   3
   4  18  10 15952.4 446.976   2
  -4  18  10 17086.1 513.582   3
  -4  18 -10 17822.6 545.663   2
   4  18 -10 17345.9 545.314   1
   4 -18  10 17380.5 479.629   5
   4 -18  10 16790.1 490.489   4
  -4  18 -10 16967.4 590.351   3
  -4  18  10 19353.7 526.947   2
   4  18 -10 16392.5 552.211   3
  -4  18 -12 257.379 199.119   2
   4  18 -12 327.868 195.203   1
   4 -18  12 141.550 116.111   5
  -4  18  12 284.426 160.636   2
   4  18  12 217.206 106.878   2
   4  18  12 326.322 159.420   3
  -4  18  12 177.839 143.695   3
   4  18 -12 95.3654 212.001   3
  -4  18 -12 504.921 246.801   3
   4 -18  12 261.436 120.765   4
   4  18 -14 2758.41 285.608   3
   4  18  14 3448.24 217.263   3
  -4  18  14 2991.60 204.803   3
   4 -18 -14 2953.59 311.433   1
  -4 -18  14 3158.26 229.754   5
   4 -18  14 3048.72 187.876   5
   4 -18  14 2912.05 191.566   4
  -4  18 -14 3270.69 265.188   2
  -4  18 -14 3208.67 332.405   3
   4  18 -14 3434.32 255.231   1
  -4  18  14 3136.98 214.397   2
   4  18  14 3299.06 161.221   2
   4  18  16-5.04673 152.647   3
   4  18  16 354.767 118.293   2
   4  18 -16 158.933 204.597   1
  -4  18  16 144.493 171.636   2
   4  18 -16 271.567 263.711   3
  -4  18  16 143.526 156.415   3
   4 -18  16-152.007 162.477   5
  -4 -18  16 187.656 185.997   5
  -4  18 -16 350.670 261.362   2
   4 -18 -16-54.6032 274.628   1
   4 -18  16-93.9775 154.040   4
   4 -18 -18 22500.6 747.004   1
  -4  18  18 20397.1 634.709   3
   4  18 -18 21559.6 679.969   1
   4 -18  18 21574.3 632.007   5
  -4  18 -18 20909.5 771.726   3
   4  18  18 21888.1 634.651   3
  -4 -18  18 21665.5 668.769   5
  -4  18 -18 23476.0 710.099   2
   4 -18  18 21137.7 631.067   4
  -4  18  18 21812.5 635.361   2
   4  18  18 22586.1 588.314   2
   4  18  20 4276.63 252.404   3
  -4  18  20 3875.63 242.321   3
   4  18 -20 4471.28 303.082   1
   4 -18 -20 3979.45 369.406   1
  -4  18 -20 4294.96 321.487   2
  -4  18 -20 3908.19 412.373   3
  -4 -18  20 3853.31 289.240   5
   4  18  20 4305.56 205.600   2
   4 -18  20 3952.12 242.939   5
  -4  18  20 4260.57 251.071   2
   4 -18  20 3829.81 236.643   4
   4  18  22 23722.1 682.526   3
  -4  18 -22 25098.7 763.849   2
   4  18  22 23117.9 627.147   2
  -4  18 -22 22387.6 837.595   3
  -4 -18  22 22856.3 716.389   5
   4  18 -22 22213.9 722.155   1
   4 -18  22 21539.1 674.869   4
   4 -18  22 22065.1 683.626   5
   4  18  24-63.5813 181.901   3
  -4  18  24 247.295 177.154   3
   4 -18  24 55.8907 179.882   5
  -4  18 -24-574.737 270.488   2
  -4 -18  24 286.006 224.383   5
   4  18  24 4.07915 145.256   2
   4 -18  24-13.1429 170.646   4
  -4  18  24-92.7816 177.599   2
   4  18 -26 8.48296 238.022   1
  -4  18  26 228.033 178.474   3
  -4  18 -26-123.408 373.197   3
  -4  18 -26 160.020 290.419   2
  -4 -18  26-34.4514 230.338   5
  -4  18  26 231.501 190.966   2
   4  18 -28-78.3130 235.008   1
   4  18  28 56.7823 193.193   3
  -4  18  28 127.909 182.417   3
  -4 -18  28 262.880 249.707   5
  -4  18 -28 224.093 385.318   3
   4  18  28 147.588 152.673   2
   4 -18  28 328.549 193.046   5
  -4  18  28-43.1805 186.638   2
  -4  18  30 5388.11 309.776   3
  -4 -18  30 5873.10 367.530   5
  -4  18 -30 4854.30 478.774   3
   4  18  30 5858.11 324.765   3
   4  18  30 6308.58 282.492   2
   4  18 -30 5738.17 368.707   1
  -4  18  30 6088.02 309.753   2
   4 -18  30 6516.29 344.066   5
  -4  18  32-188.103 203.594   3
   4 -18  32-144.826 208.902   5
  -4 -18  32 325.732 245.788   5
  -4  18 -32 70.7068 372.093   3
   4  18  32 5.39873 176.347   2
  -4  18  32 101.985 199.028   2
   4  18 -32 140.232 259.597   1
  -4  20   0 35991.6 983.902   2
   4  20   0 37678.4 970.912   3
  -4  20   0 39110.4 1018.08   3
   4  20   0 37446.4 993.581   1
  -4  20   2 282.727 147.746   2
  -4  20  -2 518.502 177.666   3
  -4  20   2 275.809 151.258   3
   4  20  -2 120.095 171.478   1
   4  20   2 150.013 124.733   3
   4  20   2-39.5479 163.510   1
   4  20  -2-13.1974 135.319   3
  -4  20  -2-4.89108 144.440   2
   4  20   4 8352.46 312.973   3
  -4  20   4 9230.86 343.531   3
   4  20   4 9046.60 336.679   1
   4  20  -4 9344.54 354.053   1
   4  20  -4 8585.31 325.428   3
  -4  20  -4 9271.03 386.555   3
  -4  20   4 9248.51 334.639   2
   4  20  -6 57.3866 155.438   3
  -4  20   6 84.7918 150.134   2
   4  20   6-44.1940 133.769   3
  -4  20   6 31.5339 141.474   3
  -4  20  -6-16.4018 167.444   2
   4  20   6-4.64887 106.851   2
  -4  20  -6 103.382 198.777   3
   4  20  -6 41.0351 185.256   1
  -4  20   8 13111.5 416.475   2
   4  20   8 12038.4 350.694   2
   4  20   8 12955.4 407.159   3
  -4  20   8 12728.2 418.294   3
  -4  20  -8 12772.5 435.830   2
   4  20  -8 11474.5 430.878   3
  -4  20  -8 12404.2 478.406   3
   4  20  -8 12265.3 442.010   1
  -4  20  10 217.848 157.304   2
   4  20  10-205.313 156.880   3
   4  20  10 181.420 102.638   2
  -4  20 -10 135.008 191.818   2
  -4  20  10 214.893 151.352   3
  -4  20 -10 16.8511 236.548   3
   4  20 -10 6.43935 190.639   1
   4  20  12 11405.5 345.219   2
   4  20  12 12204.8 407.826   3
  -4  20  12 11789.2 405.410   3
  -4  20 -12 13322.2 457.331   2
   4  20 -12 13419.6 463.857   1
   4 -20  12 11317.8 368.873   5
  -4  20 -12 11553.8 497.977   3
  -4  20  12 12714.7 409.766   2
  -4  20  14 143.909 169.091   2
   4  20  14 27.1267 118.141   2
   4  20  14 161.173 155.587   3
  -4  20  14 167.016 156.782   3
  -4  20 -14 13.8663 219.738   2
   4 -20  14 99.6531 128.633   5
  -4  20 -14-115.875 277.386   3
   4  20 -14 334.416 210.567   1
  -4  20  16 1084.34 188.125   2
   4  20  16 1211.75 184.394   3
  -4  20 -16 679.197 241.045   2
  -4  20  16 1121.17 183.493   3
  -4  20 -16 1360.78 306.028   3
   4 -20  16 1298.22 164.778   5
   4 -20 -16 953.442 311.217   1
   4  20  16 1219.62 142.508   2
  -4  20  18 1321.86 192.397   2
   4 -20 -18 1110.73 320.574   1
   4  20  18 1095.31 187.718   3
  -4  20  18 1003.54 182.397   3
  -4  20 -18 1125.51 249.285   2
   4 -20  18 975.945 165.014   5
   4  20  18 1061.47 138.747   2
  -4  20 -18 881.899 320.355   3
   4  20 -18 1000.26 226.984   1
   4  20  20 23244.6 680.131   3
  -4  20 -20 23785.4 744.591   2
   4 -20  20 22160.1 669.373   5
   4 -20 -20 23488.1 786.888   1
   4  20  20 23391.8 621.373   2
   4  20  22 157.035 177.696   3
  -4  20  22 357.686 183.521   3
  -4  20 -22 124.428 258.710   2
   4 -20  22 348.962 169.645   5
  -4  20  22 110.523 183.124   2
   4  20  22 245.596 142.217   2
  -4  20  24 2713.87 230.857   3
   4 -20  24 2750.47 234.220   5
  -4  20 -24 2663.99 401.571   3
  -4  20  24 2846.15 227.573   2
   4  20 -24 2706.83 280.741   1
   4  20 -26-8.49451 235.585   1
   4  20  26 6.87782 182.945   3
  -4  20  26-152.762 174.883   3
  -4  20 -26 235.118 362.164   3
   4  20  26 152.151 153.813   2
  -4  20  26-30.5026 182.150   2
   4 -20  28 2351.68 246.196   5
   4  20  28 2815.22 257.043   3
  -4  20  28 2220.03 226.050   3
   4  20  28 2423.34 201.662   2
  -4  20 -28 2428.60 424.744   3
  -4  20  28 2400.85 236.583   2
   4  20 -28 2563.14 309.662   1
  -4  20 -30-260.491 399.372   3
   4  20  30-97.0875 207.762   3
  -4  20  30 159.891 191.488   3
   4  20  30 123.065 165.652   2
   4 -20  30 58.3329 204.505   5
  -4  20  30 106.016 196.609   2
   4  20 -30-333.308 271.099   1
   4  20  32 4974.73 316.553   3
  -4  20  32 4400.28 291.657   3
   4  20  32 5469.44 275.207   2
   4 -20  32 5174.70 333.718   5
   4  20 -32 4402.19 368.126   1
  -4  20  32 5201.19 302.246   2
  -4  20 -32 4252.80 501.003   3
  -4  22   0-90.5249 179.332   3
   4  22   0 100.606 146.655   3
   4  22   0 90.1606 185.779   1
  -4  22   0 87.4377 163.545   2
  -4  22   2 13782.8 444.288   2
  -4  22  -2 13455.2 448.939   2
   4  22   2 13383.9 433.212   3
   4  22  -2 13332.3 440.181   3
  -4  22   2 14541.8 467.331   3
   4  22   2 12662.8 456.649   1
  -4  22  -2 14363.5 487.308   3
   4  22  -2 13948.5 472.902   1
  -4  22  -4 85.9241 171.793   2
  -4  22   4-146.082 160.843   2
  -4  22  -4-131.672 203.002   3
  -4  22   4 188.278 166.661   3
   4  22   4 2.86476 127.940   2
   4  22  -4 36.1458 187.373   1
   4  22   4-57.3595 146.171   3
  -4  22   6 890.305 178.807   2
   4  22   6 830.311 159.630   3
  -4  22   6 868.584 173.090   3
   4  22   6 1003.65 134.045   2
  -4  22  -6 839.581 191.660   2
  -4  22  -6 513.820 218.981   3
   4  22  -6 945.649 209.426   1
  -4  22   8-241.707 171.679   2
  -4  22  -8-286.901 193.060   2
   4  22   8 97.1615 150.812   3
  -4  22   8 86.1221 161.285   3
   4  22   8 163.324 118.958   2
  -4  22  -8 82.2490 221.836   3
   4  22  -8 366.862 201.551   1
   4  22  10 14353.5 416.639   2
  -4  22 -10 15672.3 562.620   3
  -4  22  10 14705.6 477.952   3
  -4  22 -10 15237.8 515.007   2
   4  22 -10 15674.8 514.345   1
   4  22  10 14562.3 473.105   3
  -4  22  10 15022.5 476.583   2
  -4  22 -12 532.528 214.322   2
  -4  22  12 296.096 170.784   2
   4  22  12 263.964 119.069   2
   4  22  12 629.705 173.726   3
  -4  22  12 238.242 157.960   3
  -4  22 -12 490.677 265.477   3
   4  22 -12 557.865 211.805   1
   4  22  14 5248.46 272.866   3
  -4  22  14 5022.11 269.509   3
  -4  22 -14 5793.71 332.347   2
  -4  22 -14 5585.69 377.949   3
   4  22 -14 5235.85 311.659   1
  -4  22  14 5846.47 280.412   2
   4  22  14 5208.33 214.269   2
   4  22  16 97.5870 122.603   2
  -4  22  16 85.2749 169.496   2
   4  22  16 128.810 169.179   3
  -4  22  16-5.98676 164.938   3
  -4  22 -16 356.207 229.778   2
  -4  22 -16 168.472 276.125   3
   4  22 -16 471.829 214.214   1
   4 -22 -16-29.4024 309.889   1
   4  22  18 10589.8 404.848   3
   4 -22 -18 12543.3 554.407   1
  -4  22 -18 12770.7 476.878   2
   4  22  18 10969.3 351.359   2
  -4  22  20-213.688 192.845   2
   4  22  20-6.27809 175.187   3
  -4  22  20 81.6410 176.094   3
   4  22 -20 168.053 220.155   1
   4  22  20-69.9696 134.574   2
  -4  22  22 6682.85 325.112   3
   4  22  22 7612.55 281.965   2
  -4  22 -22 7362.29 495.320   3
   4  22 -22 6764.20 379.265   1
  -4  22  22 7460.48 329.351   2
   4  22  24 238.952 189.700   3
  -4  22  24 26.1735 173.938   3
   4  22  24 147.988 148.188   2
   4  22 -24 43.4286 242.668   1
  -4  22 -24-296.058 273.861   2
  -4  22 -24-226.871 354.263   3
  -4  22  24 72.5912 187.323   2
   4  22  26 21.0786 187.910   3
  -4  22  26 452.692 191.180   3
   4  22  26 115.545 158.981   2
  -4  22 -26 433.512 294.885   2
  -4  22 -26-452.502 367.907   3
  -4  22  26 77.1184 190.403   2
   4  22 -26-184.723 261.396   1
   4  22  28 213.056 204.651   3
  -4  22  28-61.5338 188.350   3
  -4  22 -28 445.402 298.088   2
  -4  22 -28 183.720 370.078   3
   4  22  28 218.366 158.777   2
  -4  22  28 38.2154 195.088   2
   4  22 -28-9.06513 272.262   1
  -4  22  30 5365.94 297.177   2
   4  22  30 5063.85 314.163   3
  -4  22  30 4634.20 296.360   3
  -4  22 -30 4539.85 494.038   3
   4  22  30 5176.26 260.285   2
  -4  24   0 13186.7 446.057   2
  -4  24   0 13829.9 478.364   3
   4  24   0 12871.0 467.565   1
  -4  24   2 36.9119 164.413   2
   4  24  -2 119.707 199.672   1
  -4  24   2 26.1518 180.652   3
  -4  24  -2 58.7317 201.209   3
  -4  24  -2-33.0711 175.012   2
  -4  24   4 1965.32 204.054   2
   4  24  -4 1761.99 230.619   1
  -4  24  -4 2054.80 214.771   2
   4  24   4 1811.63 192.038   3
   4  24   4 1974.47 169.726   2
  -4  24   4 1948.39 209.282   3
  -4  24  -4 2055.92 249.674   3
  -4  24   6 57.4093 164.942   2
   4  24   6 53.7361 157.181   3
  -4  24   6 209.065 168.854   3
  -4  24  -6 89.9558 189.437   2
   4  24   6-35.1285 132.765   2
  -4  24  -6 203.049 229.389   3
   4  24  -6 112.398 203.929   1
  -4  24   8 12151.1 417.532   2
   4  24   8 12279.9 365.256   2
   4  24   8 11635.3 414.798   3
  -4  24  -8 11665.5 441.658   2
  -4  24   8 11358.2 419.531   3
  -4  24  -8 11621.3 491.776   3
   4  24  -8 12438.7 461.213   1
  -4  24  10 576.870 185.505   2
   4  24  10 734.630 173.088   3
   4  24  10 572.253 131.073   2
   4  24 -10-7.21079 222.749   1
  -4  24 -10 307.118 213.524   2
  -4  24 -10 595.674 260.296   3
  -4  24  10 719.279 176.890   3
   4  24  12 17075.7 485.978   2
   4  24  12 17706.6 546.468   3
  -4  24  12 16729.0 543.168   3
  -4  24 -12 17465.8 578.255   2
   4  24 -12 18079.7 588.092   1
  -4  24  12 17544.1 546.481   2
  -4  24 -12 17286.9 636.508   3
   4  24  14 159.226 132.082   2
   4  24  14-168.925 171.899   3
  -4  24 -14-109.950 220.484   2
  -4  24 -14 90.6418 267.530   3
   4  24  16 635.902 139.838   2
   4  24  16 314.807 177.210   3
   4  24  18-14.0666 134.484   2
  -4  24  18 80.7383 183.284   2
   4  24  18-161.370 180.116   3
   4 -24 -18-10.7808 317.064   1
  -4  24  18-25.7859 165.625   3
  -4  24 -18 212.187 289.389   3
   4  24 -18 110.664 223.241   1
  -4  24  20 7908.76 349.728   3
  -4  24 -20 7793.32 421.506   2
  -4  24 -20 8127.16 494.526   3
   4  24  20 8742.80 304.417   2
  -4  24  20 8361.36 344.476   2
   4  24 -20 7986.58 394.354   1
   4  24  22 224.113 192.258   3
  -4  24  22-198.097 181.433   3
   4  24 -22-176.010 237.694   1
  -4  24 -22 244.616 270.368   2
  -4  24 -22-147.427 329.188   3
  -4  24  22 216.405 180.483   2
   4  24  24 1366.93 217.668   3
  -4  24  24 1377.06 210.133   3
  -4  24  24 1423.56 213.473   2
  -4  24 -24 1497.38 369.164   3
   4  24 -24 861.241 257.697   1
   4  24  24 1609.70 179.122   2
   4  24  26-313.020 204.244   3
  -4  24  26 41.0412 192.611   3
  -4  24 -26 60.7512 291.015   2
  -4  24 -26 589.175 368.587   3
   4  24  26 53.6224 155.759   2
   4  24 -26-53.0879 248.100   1
  -4  24  26-265.415 187.367   2
  -4  24 -28 2423.24 344.827   2
   4  24  28 1590.64 237.585   3
  -4  24  28 1940.08 227.221   2
  -4  24  28 1804.62 228.985   3
   4  24 -28 1844.62 289.439   1
  -4  24 -28 1539.70 409.136   3
   4  24  28 1744.30 193.033   2
  -4  26   0 16.8177 172.819   2
  -4  26   0 116.025 189.368   3
  -4  26   2 5067.49 270.157   2
  -4  26  -2 5656.20 287.413   2
  -4  26   2 5334.89 300.044   3
  -4  26  -2 5060.23 313.666   3
   4  26  -2 4969.22 301.555   1
   4  26   2 5168.05 244.027   2
   4  26   4 136.105 150.203   2
  -4  26   4-11.1767 175.940   2
  -4  26   4 72.9802 176.956   3
  -4  26  -4 161.781 217.893   3
  -4  26  -4 64.3790 183.465   2
   4  26  -4 62.3402 214.070   1
  -4  26   6 1038.79 192.616   2
  -4  26  -6 727.928 210.595   2
   4  26   6 874.071 157.973   2
  -4  26   6 787.751 189.452   3
  -4  26  -6 837.621 252.373   3
   4  26  -6 941.400 228.077   1
  -4  26  -8 18.1043 247.821   3
  -4  26   8 239.230 181.572   3
   4  26   8 186.652 137.091   2
  -4  26  -8 272.053 210.122   2
   4  26  10 22843.4 617.396   2
   4  26  10 22174.4 677.335   3
   4  26  12 12.6788 175.491   3
   4  26  14 2414.29 225.408   3
  -4  26  14 2268.74 219.101   3
  -4  26 -14 2434.33 264.392   2
  -4  26 -14 2282.58 314.781   3
   4  26 -14 2548.76 270.563   1
  -4  26  14 3032.53 234.543   2
  -4  26  16-103.946 184.063   2
   4  26  16 104.854 179.625   3
  -4  26  16-289.634 177.747   3
  -4  26 -16 302.238 290.950   3
  -4  26 -16-117.850 237.573   2
   4  26 -16-251.161 229.644   1
  -4  26  18 3366.63 250.188   3
  -4  26 -18 3427.23 364.073   3
  -4  26 -18 3915.57 311.383   2
   4  26 -18 3295.30 290.234   1
  -4  26  18 3299.78 241.583   2
  -4  26  20-92.7416 179.575   2
   4  26  20-6.88043 187.737   3
  -4  26  20 145.825 172.004   3
  -4  26 -20-53.1433 252.957   2
  -4  26 -20-153.390 304.021   3
   4  26 -20 148.443 239.867   1
   4  26  22 4384.48 289.377   3
  -4  26  22 4019.69 274.482   3
  -4  26 -22 4656.40 421.826   3
   4  26 -22 4689.76 329.702   1
  -4  26 -22 4683.06 358.781   2
   4  26  22 4690.33 238.195   2
  -4  26  22 4339.74 272.778   2
   4  26  24-268.541 202.156   3
  -4  26  24-143.245 184.932   3
  -4  26 -24-726.576 357.386   3
  -4  26  24 140.762 192.394   2
  -4  26 -24 489.831 279.982   2
   4  26 -24 414.271 243.313   1
   4  26  24-83.6927 159.127   2
   4  26  26 37.3471 212.078   3
  -4  26  26-62.3105 203.395   3
  -4  26 -26 60.3428 280.124   2
  -4  26 -26-79.8454 354.919   3
   4  26 -26 432.547 260.754   1
   4  26  26-73.9729 161.777   2
  -4  26  26-214.962 206.989   2
   4  28   0 5070.92 260.427   2
   4  28   2 119.215 169.531   2
   4  28  -4 846.669 232.713   1
   4  28   4 641.690 167.743   2
  -4  28   6 234.374 173.859   2
   4  28   6 129.402 149.406   2
  -4  28  -6 25.1251 186.172   2
  -4  28   8 6648.24 309.942   2
   4  28   8 6361.15 264.826   2
  -4  28  -8 5973.57 321.529   2
  -4  28   8 6030.23 315.951   3
  -4  28  -8 6879.52 378.792   3
  -4  28 -10 471.483 222.454   2
  -4  28  10 504.139 189.563   2
  -4  28 -10 649.362 256.447   3
  -4  28  10 379.033 182.196   3
   4  28 -10 263.072 221.858   1
  -4  28  12 11775.3 441.793   3
  -4  28 -12 11733.4 463.864   2
  -4  28 -12 12211.5 520.850   3
   4  28 -12 11595.8 473.504   1
  -4  28  12 12463.6 444.367   2
  -4  28  14-137.057 197.567   2
  -4  28  14 165.021 184.192   3
  -4  28 -14-224.816 228.465   2
  -4  28 -14 10.3555 256.323   3
   4  28 -14 71.7824 221.200   1
  -4  28  16 159.957 195.866   2
  -4  28  16 220.555 179.128   3
  -4  28 -16 10.8016 278.146   3
  -4  28 -16 253.935 232.392   2
   4  28 -16 146.766 230.859   1
  -4  28  18 5.83206 181.394   2
   4  28  18-149.505 192.015   3
  -4  28 -18 217.099 244.629   2
  -4  28  18 34.0526 180.303   3
  -4  28 -18-216.374 292.166   3
   4  28 -18-91.4617 240.617   1
   4  28  20 4366.24 290.989   3
  -4  28  20 4812.68 287.679   3
  -4  28 -20 5205.87 356.624   2
  -4  28 -20 5489.94 417.396   3
   4  28 -20 4450.86 346.127   1
  -4  28  20 4717.55 281.733   2
  -4  28  22-35.9974 191.404   2
   4  28  22 160.658 197.742   3
  -4  28  22 13.7850 187.721   3
  -4  28 -22 442.226 266.473   2
  -4  28 -22-86.1634 316.938   3
   4  28 -22 211.340 250.767   1
   4  28  24 941.040 222.809   3
  -4  28  24 992.368 210.148   3
  -4  28 -24 1122.86 306.282   2
   4  28 -24 789.629 289.366   1
  -4  28  24 931.431 212.703   2
  -4  30   0-73.9144 208.902   3
  -4  30   0-211.618 189.099   2
  -4  30   2 2722.94 240.513   2
  -4  30  -2 2688.46 241.775   2
  -4  30   2 3213.14 273.345   3
  -4  30  -2 3344.29 289.888   3
  -4  30  -4 12.7455 190.382   2
  -4  30   4-101.843 187.607   2
   4  30   4-40.4174 161.347   2
  -4  30  -4 333.055 222.090   3
  -4  30   4-325.405 209.621   3
  -4  30   6 537.914 201.754   3
  -4  30   6 557.913 198.320   2
  -4  30  -6 860.168 243.829   3
  -4  30  -6 629.281 207.338   2
   4  30  -6 562.902 240.033   1
  -4  30  -8 225.921 243.440   3
  -4  30   8 259.068 196.397   2
   4  30  -8-55.9803 222.372   1
  -4  30   8 143.610 193.324   3
  -4  30  -8 221.639 207.699   2
  -4  30 -10 8729.72 435.403   3
  -4  30 -10 7894.71 378.791   2
  -4  30  10 8103.04 365.735   3
   4  30 -10 8004.92 402.954   1
  -4  30  10 8319.68 358.385   2
  -4  30  12-92.5217 203.438   2
  -4  30  12 13.9726 186.948   3
  -4  30 -12 7.33448 218.294   2
   4  30 -12 32.8514 228.475   1
  -4  30 -12 144.189 256.111   3
  -4  30 -14 1379.00 295.106   3
  -4  30  14 1213.28 226.100   2
  -4  30  14 1204.38 208.876   3
   4  30 -14 1636.48 269.759   1
  -4  30 -14 1138.44 243.982   2
  -4  30  16 13.8597 184.952   3
  -4  30  16 182.464 200.870   2
  -4  30 -16-102.886 240.300   2
  -4  30 -16 131.859 275.959   3
   4  30 -16 125.840 258.495   1
  -4  30  18 2254.48 235.615   3
  -4  30 -18 3095.99 357.276   3
   4  30 -18 2059.03 315.290   1
  -4  30 -18 2583.84 298.616   2
  -4  30  18 2798.70 241.609   2
  -4  30  20 54.6567 197.223   2
  -4  30  20-69.8425 185.778   3
  -4  30 -20-59.2792 307.654   3
  -4  30 -20 113.787 256.150   2
   4  30 -20-305.164 260.473   1
  -4  32   0 3727.21 271.863   2
   4  32   0 3594.49 251.578   2
  -4  32   0 4119.34 311.322   3
   4  32   2-78.8793 173.650   2
  -4  32   2-24.7753 200.067   2
  -4  32   2-113.545 210.024   3
  -4  32  -2 69.4256 195.928   2
   4  32  -2-232.492 187.214   2
  -4  32  -2-146.736 223.045   3
  -4  32   4 311.204 215.577   3
  -4  32   4 275.867 202.251   2
  -4  32  -4 527.323 231.601   3
   4  32   4 685.175 178.968   2
  -4  32  -4 542.080 212.321   2
   4  32  -4 124.207 196.489   2
  -4  32   6 80.1153 200.855   2
  -4  32  -6 179.805 242.964   3
   4  32  -6-136.862 198.559   2
  -4  32  -6-19.7916 198.130   2
  -4  32   6-181.164 202.808   3
  -4  32   8 2918.31 258.807   2
  -4  32  -8 2672.28 254.236   2
  -4  32   8 2726.97 259.052   3
   4  32  -8 3460.70 304.184   1
  -4  32  -8 3361.50 321.668   3
  -4  32  10 6.15833 201.696   2
  -4  32 -10 56.3641 211.483   2
   4  32 -10 42.0659 239.156   1
  -4  32 -10-129.112 241.610   3
  -4  32  10-125.519 198.621   3
  -4  32 -12 3477.28 328.771   3
  -4  32  12 2448.97 248.381   3
  -4  32 -12 2964.64 278.367   2
   4  32 -12 2692.63 290.438   1
  -4  32  12 3005.18 263.480   2
  -4  32  14-81.6429 197.176   2
  -4  32  14-130.845 192.348   3
  -4  32 -14-444.905 287.690   3
  -4  32 -14-300.109 231.736   2
   4  32 -14 102.709 249.948   1
  -4  32  16 242.403 197.538   2
  -4  32  16-57.8296 195.854   3
  -4  32 -16 47.7024 245.455   2
   4  32 -16-69.1131 253.102   1
  -4  32 -16-121.335 272.606   3
  -4  34   0 70.4966 229.472   3
  -4  34   0 195.369 195.151   2
   4  34   0-267.416 200.782   2
  -4  34  -2 2203.13 239.705   2
  -4  34  -2 2749.77 300.761   3
  -4  34   2 1861.08 239.512   2
   4  34  -2 1970.17 231.986   2
  -4  34   2 2192.02 264.544   3
   4  34   2 1955.18 225.279   2
  -4  34   4 6.25434 198.025   2
   4  34  -4 64.7550 202.124   2
   4  34   4 58.7372 184.497   2
  -4  34   4-195.033 215.661   3
  -4  34  -4 258.665 245.560   3
  -4  34  -4 6.63690 201.511   2
  -4  34   6 381.229 214.802   2
  -4  34   6 121.152 213.487   3
  -4  34  -6 76.5526 243.628   3
   4  34  -6 159.108 206.545   2
  -4  34  -6 573.520 220.620   2
   4  34  -8 223.002 208.216   2
  -4  34   8 146.823 202.503   2
  -4  34   8 15.6721 204.914   3
  -4  34  -8 6.83153 209.123   2
  -4  34  -8-295.080 266.265   3
  -4  34 -10 2619.24 267.622   2
  -4  34  10 2489.68 255.531   3
  -4  34 -10 2561.45 311.801   3
  -4  34  10 2749.30 253.862   2
   5   1   1 14050.9 411.284   1
   5  -1  -1 14962.0 429.618   1
   5  -1   1 14776.5 382.389   5
  -5  -1   1 14082.2 359.966   3
   5   1   1 14545.0 378.997   5
   5  -1  -1 14455.1 376.834   4
   5  -1   1 14715.7 418.915   1
   5   1  -1 14210.0 370.941   4
   5   1  -1 15314.9 387.015   5
   5  -1  -1 14812.2 386.474   5
  -5   1  -1 15017.3 390.285   3
  -5  -1   1 15144.0 377.111   2
  -5  -1  -1 14854.4 371.193   2
   5   1   1 14099.0 365.559   4
  -5  -1  -1 15662.9 381.819   3
  -5   1  -1 13862.9 379.670   2
  -5   1   1 14793.3 384.326   2
   5  -1   1 14650.3 372.706   4
   5   1  -1 14899.0 420.488   1
  -5   1   1 14214.5 373.109   3
   5   1   3 37654.6 928.764   1
   5  -1  -3 37792.7 954.342   1
  -5  -1   3 37402.5 884.700   3
  -5   1   3 37322.9 894.084   3
   5  -1  -3 36533.1 916.262   5
   5  -1   3 36426.0 904.439   5
  -5  -1  -3 36729.8 891.061   2
  -5   1  -3 37272.2 928.826   3
   5  -1  -3 37121.4 909.770   4
  -5  -1   3 37286.9 905.459   2
   5  -1   3 36803.5 897.725   4
   5   1   3 35505.0 890.287   4
   5  -1   3 38035.2 940.048   1
   5   1   3 37271.0 903.833   5
   5   1  -3 37038.3 948.752   1
  -5   1   3 38747.0 915.659   2
  -5   1  -3 36091.8 904.424   2
   5  -1  -5 7603.15 287.351   1
  -5   1  -5 7597.17 226.221   2
  -5   1   5 7914.19 218.949   3
   5   1   5 7713.59 250.979   1
   5  -1   5 7716.73 227.840   5
  -5  -1   5 7879.86 210.005   3
  -5  -1   5 7692.75 234.697   2
   5   1  -5 7757.54 279.595   1
   5   1   5 7527.60 226.262   5
  -5  -1  -5 7645.12 210.072   2
  -5   1   5 7745.72 240.206   2
   5  -1   5 7213.92 218.346   4
   5   1   5 7671.46 213.399   4
  -5  -1  -7 86818.9 2061.67   2
  -5  -1   7 83656.2 2062.60   3
  -5   1  -7 86737.5 2077.10   2
  -5   1   7 89115.8 2072.88   3
   5   1   7 84424.6 2080.82   5
   5   1   7 89544.7 2080.82   1
   5   1  -7 83253.0 2124.14   1
  -5  -1   7 89828.7 2085.97   2
  -5   1   7 89095.7 2092.15   2
   5  -1   7 87635.8 2071.07   4
   5   1   7 86084.1 2064.96   4
   5  -1  -7 84222.1 2130.09   1
   5  -1   7 86441.8 2083.60   5
  -5  -1   9 6954.99 216.974   3
  -5  -1  -9 6875.08 213.702   2
  -5   1   9 6640.20 223.607   3
  -5   1  -9 7233.22 238.062   2
   5   1   9 6987.74 230.753   5
  -5   1   9 6668.22 247.028   2
   5   1   9 7089.82 225.420   1
  -5  -1   9 7378.78 249.289   2
   5   1   9 6903.37 216.029   4
  -5  -1  11 2639.63 138.876   3
  -5  -1 -11 2931.21 143.211   2
  -5   1 -11 2732.43 162.306   2
  -5   1  11 2631.71 142.609   3
  -5  -1  11 2764.51 165.447   2
  -5   1  11 2642.91 169.339   2
  -5  -1  13 9897.05 318.786   3
  -5   1  13 10085.9 321.811   3
   5  -1 -13 11488.1 396.707   1
  -5  -1 -13 10945.7 326.684   2
  -5   1 -13 10669.7 340.932   2
  -5  -1  13 10596.6 340.791   2
   5  -1  13 11173.6 325.793   4
   5   1 -13 10559.7 385.944   1
   5  -1  13 11249.7 341.488   5
   5   1  13 11440.6 342.070   5
   5   1  13 10707.0 317.538   4
  -5   1  15 72254.4 1783.33   2
  -5   1 -15 74622.9 1785.78   2
   5   1 -15 70836.3 1820.77   1
   5  -1  15 72528.8 1788.00   5
   5  -1 -15 71727.4 1821.77   1
   5  -1  15 72572.4 1761.35   4
   5   1  15 71948.7 1786.74   5
   5   1  15 71331.8 1757.57   4
  -5  -1  17 100014. 2427.82   3
  -5   1  17 99732.1 2431.49   3
   5   1 -17 101453. 2480.66   1
   5   1  17 96923.1 2444.58   5
  -5  -1  17 104552. 2450.22   2
  -5   1  17 100191. 2441.45   2
   5  -1  17 97654.9 2447.45   5
   5  -1 -17 102088. 2483.92   1
   5   1  17 98709.5 2416.83   4
   5  -1  17 100971. 2423.03   4
   5  -1  19 7932.95 324.647   5
  -5  -1  19 8244.96 321.791   4
   5  -1 -19 8226.10 379.979   1
   5   1  19 8066.16 318.761   5
  -5   1  19 8441.26 311.394   3
  -5   1  19 8520.28 323.135   2
   5  -1  19 8342.04 294.680   4
   5   1  19 8648.27 292.055   4
   5   1 -19 9228.86 381.997   1
  -5  -1  21 881.301 174.314   4
  -5   1  21 1218.28 173.891   3
   5  -1 -21 723.541 228.025   1
   5   1  21 918.876 147.876   4
   5  -1  21 1170.92 174.325   5
   5   1  21 1262.66 183.787   5
  -5   1  21 1038.58 187.411   2
   5   1 -21 1065.04 224.243   1
   5  -1  21 1101.05 152.317   4
   5   1  23 4989.40 285.132   5
   5   1 -23 4584.89 307.821   1
   5  -1  23 5427.59 283.586   5
  -5  -1  23 5574.39 306.787   5
  -5   1  23 4970.20 305.449   5
   5   1  23 4953.83 243.707   4
   5  -1 -23 5017.94 340.375   1
   5  -1  23 4803.22 240.739   4
  -5  -1  23 4871.36 266.990   4
  -5   1  25 8379.84 358.118   4
   5   1  25 8315.44 321.951   4
   5   1 -25 7684.00 387.452   1
   5  -1 -25 8237.83 409.353   1
  -5   1  25 8638.55 395.482   5
   5  -1  25 7764.32 367.781   5
   5   1  25 8856.95 378.565   5
  -5  -1  25 8114.01 389.927   5
   5  -1  25 8288.40 325.233   4
  -5  -1  25 7877.74 347.400   4
   5   1 -27 9494.94 430.360   1
   5  -1 -27 8122.61 415.156   1
   5  -1  27 8990.73 396.543   5
   5   1  27 9246.62 396.645   5
  -5  -1  27 8922.65 411.919   5
  -5   1  27 9673.04 426.736   5
   5  -1  27 8920.31 351.601   4
   5   1  27 9766.51 356.608   4
  -5  -1  27 8546.12 370.907   4
  -5   1  27 8993.50 378.013   4
  -5   1  29 1815.12 228.198   4
   5   1 -29 2244.04 288.214   1
   5   1  29 2058.40 250.573   5
   5  -1 -29 2232.14 292.633   1
  -5  -1  29 2617.51 252.209   4
  -5  -1  31-137.790 211.649   4
  -5   1  31 74.2266 211.123   4
   5   1  31-80.3083 212.149   5
  -5   1  31 9.32545 244.871   5
   5  -1  31 8.73738 207.907   5
   5   1 -31 27.0005 257.338   1
  -5  -1  31-173.711 245.621   5
   5  -1 -31 27.3983 257.162   1
   5  -1  31 6.32357 177.207   4
   5   1  31-30.3382 181.362   4
  -5   1  33 629.002 225.499   4
   5   1  33 463.666 195.625   4
   5  -1  33 639.645 231.368   5
   5   1  33 768.944 239.158   5
  -5  -1  33 842.694 260.672   5
  -5   1  33 336.167 263.264   5
   5  -1  33 897.309 210.708   4
   5   1  35 3145.28 307.145   5
   5  -1  35 3691.39 308.538   5
  -5  -1  35 3392.94 331.163   5
  -5   1  35 3862.21 335.439   5
   5  -1  35 3468.85 266.789   4
   5   1  35 3459.86 262.073   4
  -5  -1  35 3065.43 290.719   4
  -5   1  35 3062.35 289.319   4
  -5  -1  37 5915.93 364.104   4
   5   1  37 5550.35 374.059   5
  -5   1  37 5487.92 387.198   5
   5  -1  37 5503.15 360.232   5
  -5  -1  37 5453.23 385.802   5
   5   1  37 5607.39 321.350   4
   5  -1  37 6174.14 325.619   4
  -5   1  37 5301.98 347.617   4
   5  -3   1 1991.19 150.353   1
   5   3  -1 2110.70 99.2805   5
   5  -3  -1 2085.72 98.2433   5
  -5   3  -1 2136.80 123.134   3
  -5   3   1 1956.27 102.208   3
   5   3   1 1898.97 70.9414   4
   5  -3  -1 1976.64 156.199   1
   5   3  -1 1898.29 131.127   1
   5   3   1 1897.87 120.230   1
   5   3  -1 1986.34 79.5516   4
   5  -3  -1 2058.85 94.9098   4
   5  -3   1 1984.45 90.4098   4
   5   3   1 2040.37 90.1307   5
   5  -3   1 2176.48 94.9798   5
  -5   3   1 1999.34 111.023   2
  -5   3  -1 1946.98 109.138   2
  -5   3  -3 28645.4 762.388   2
  -5   3  -3 32203.3 792.479   3
  -5   3   3 30903.6 752.572   3
   5  -3   3 30683.1 754.056   5
   5  -3   3 30690.8 749.928   4
   5  -3  -3 31516.0 810.483   1
   5   3   3 29889.9 764.431   1
   5  -3  -3 30126.8 759.002   4
   5   3  -3 30477.0 788.606   1
   5  -3  -3 30718.1 764.468   5
  -5  -3   3 29977.2 744.725   2
   5   3   3 29654.5 732.307   4
   5   3   3 31404.0 751.521   5
  -5   3   3 31438.4 767.671   2
  -5  -3   5 72957.0 1798.82   3
  -5   3  -5 76568.8 1834.85   2
   5  -3  -5 78599.2 1884.01   1
  -5   3   5 79286.4 1823.99   3
   5   3   5 76706.7 1803.36   4
   5   3   5 75142.1 1821.94   5
   5   3  -5 76973.2 1862.56   1
   5  -3   5 75897.4 1828.12   5
  -5   3  -5 70752.4 1861.83   3
   5   3   5 78125.9 1823.48   1
  -5  -3   5 78205.8 1824.65   2
   5  -3   5 76180.3 1821.83   4
  -5   3   5 77486.4 1839.18   2
   5  -3  -7 2849.41 218.474   1
  -5   3  -7 3224.02 167.163   2
   5  -3   7 3433.63 140.126   4
   5   3   7 3214.85 130.859   1
  -5  -3   7 3622.29 161.274   2
  -5   3   7 3538.18 147.976   3
   5  -3   7 3115.51 141.845   5
   5   3  -7 2845.26 197.161   1
  -5   3   7 3635.63 174.704   2
   5   3   7 3144.38 138.173   5
   5   3   7 3410.79 120.110   4
  -5   3   9 25400.2 620.938   3
  -5   3  -9 26371.3 639.634   2
   5   3   9 24644.7 620.895   5
  -5   3   9 25311.1 636.968   2
   5   3   9 25544.0 598.326   4
  -5  -3  11 1230.84 143.098   4
   5   3 -11 1190.31 192.221   1
  -5   3  11 1249.32 126.472   3
  -5   3  11 970.045 140.622   2
  -5   3 -11 1246.04 160.122   2
   5  -3  11 1546.44 138.360   5
   5  -3  11 1338.84 120.444   4
   5  -3  13 51696.5 1285.05   4
  -5   3 -13 52451.7 1309.12   2
   5  -3  13 52520.0 1302.37   5
   5   3 -13 54478.2 1345.91   1
   5   3  13 53279.7 1299.03   5
   5  -3 -13 50479.6 1348.08   1
   5   3  13 51566.4 1272.31   4
  -5  -3  13 50562.5 1301.08   4
  -5   3  15 100856. 2428.66   3
  -5   3  15 98074.2 2440.05   2
  -5   3 -15 103006. 2452.88   2
   5   3 -15 103147. 2479.09   1
   5  -3 -15 101124. 2487.24   1
   5  -3  15 100372. 2446.95   5
   5   3  15 101482. 2442.72   5
   5  -3  15 99931.8 2424.19   4
   5   3  15 101187. 2411.95   4
  -5  -3  15 95666.4 2434.84   4
  -5   3  17 23266.8 661.551   3
   5   3 -17 25071.7 715.881   1
   5  -3 -17 26129.1 738.375   1
  -5   3 -17 25045.0 694.557   2
   5   3  17 23931.3 675.789   5
   5  -3  17 23510.4 677.231   5
   5   3  17 24923.3 648.143   4
  -5   3  17 24479.5 676.173   2
   5  -3  17 24362.0 658.772   4
   5   3  19 7999.03 322.187   5
  -5   3  19 8427.13 316.649   3
   5   3 -19 8628.34 359.887   1
   5  -3  19 8535.52 327.899   5
   5  -3 -19 9109.87 401.616   1
  -5   3  19 9020.13 329.710   2
  -5  -3  19 8433.39 321.137   4
   5  -3  19 8443.93 303.782   4
   5   3  19 8544.39 294.529   4
   5   3  21 428.848 137.676   4
  -5  -3  21 418.693 165.143   4
  -5   3  21 341.378 159.592   3
   5  -3 -21 241.606 226.976   1
   5  -3  21 471.715 161.619   5
   5   3  21 170.030 155.007   5
  -5  -3  21 528.380 194.512   5
   5   3 -21 252.837 200.596   1
  -5   3  21 487.386 167.866   2
   5  -3  21 233.852 141.624   4
  -5   3  23 9073.08 348.427   3
  -5   3  23 8853.53 390.854   5
   5   3 -23 8807.85 397.957   1
   5  -3 -23 8403.09 412.448   1
  -5   3  23 9221.01 356.995   2
   5  -3  23 9002.58 371.578   5
  -5  -3  23 9014.95 386.994   5
   5  -3  23 8762.42 331.860   4
   5   3  23 9503.42 374.270   5
  -5  -3  23 8770.38 358.142   4
   5   3  23 9055.70 330.536   4
  -5   3  25 13281.1 454.890   3
   5   3  25 12924.4 476.891   5
   5   3 -25 11872.3 488.879   1
  -5  -3  25 12461.0 492.165   5
   5  -3  25 13185.7 476.788   5
  -5   3  25 12919.3 497.488   5
   5  -3 -25 13023.5 516.389   1
   5  -3  25 13880.6 438.205   4
   5   3  25 13527.6 436.098   4
  -5   3  25 13404.8 464.803   2
  -5  -3  25 12584.7 461.158   4
   5   3 -27 4463.07 325.270   1
   5  -3 -27 4936.02 353.249   1
   5  -3  27 4412.94 296.336   5
   5   3  27 5103.93 309.865   5
  -5  -3  27 4558.41 317.455   5
  -5   3  27 4411.66 316.301   5
   5  -3  27 4546.26 254.879   4
   5   3  27 4872.06 264.444   4
  -5  -3  27 4564.88 282.645   4
  -5  -3  29 1719.38 236.897   4
  -5   3  29 1808.42 239.619   4
   5   3  29 1776.21 258.257   5
   5   3 -29 1578.42 275.758   1
   5  -3 -29 1888.79 296.614   1
  -5  -3  31-101.721 214.049   4
   5   3 -31-365.762 260.206   1
   5  -3  31-31.2589 174.882   4
   5  -3  31 8.58830 210.933   5
  -5  -3  31 27.4006 235.171   5
  -5   3  31-28.3020 242.386   5
   5   3  31-35.7796 181.342   4
  -5   3  33 2239.08 255.181   4
   5  -3  33 2345.36 265.855   5
   5   3  33 2266.96 277.892   5
  -5  -3  33 2372.39 296.455   5
  -5   3  33 2342.53 310.376   5
   5  -3  33 2199.80 231.964   4
   5   3  33 2027.68 225.226   4
  -5   3  35 4407.32 354.550   5
   5  -3  35 3857.98 323.906   5
   5   3  35 4371.35 335.938   5
  -5  -3  35 4634.49 363.790   5
   5  -3  35 4066.91 300.222   4
   5   3  35 4565.39 283.588   4
  -5   3  35 4318.48 311.371   4
   5   3  37 2954.53 309.678   5
   5  -3  37 1543.00 267.587   5
  -5  -3  37 2236.81 314.813   5
  -5   3  37 2316.17 325.045   5
   5  -3  37 2354.31 253.795   4
   5   3  37 2336.35 249.944   4
  -5   3  37 2586.87 279.042   4
  -5   5  -1 3509.22 148.389   2
   5   5   1 3127.47 148.179   1
   5   5  -1 3242.77 160.447   1
   5   5  -1 3081.86 128.039   5
   5  -5  -1 3272.71 126.777   5
   5  -5   1 3197.72 123.196   5
   5   5  -1 3134.76 102.492   4
   5  -5  -1 3066.10 127.119   4
   5   5   1 2915.48 96.1383   2
  -5   5  -1 3540.31 168.656   3
   5  -5   1 3211.31 122.486   4
  -5   5   1 3171.50 148.195   3
   5   5   1 2773.01 87.7831   4
  -5   5   1 3183.12 147.766   2
   5   5   1 3151.67 119.022   5
  -5   5  -3 112131. 2423.62   2
   5  -5   3 113050. 2404.82   5
   5  -5  -3 112076. 2415.45   5
   5   5   3 114288. 2406.93   1
   5   5  -3 111985. 2437.61   1
  -5   5   3 112751. 2410.75   3
   5  -5  -3 112647. 2413.82   4
   5  -5   3 115224. 2405.03   4
  -5   5  -3 112885. 2445.73   3
   5   5   3 112815. 2398.47   5
  -5   5   3 109840. 2420.67   2
   5  -5  -3 112021. 2469.59   1
  -5   5  -5 46952.0 1158.92   2
   5   5   5 48042.7 1127.16   1
   5  -5   5 49083.1 1141.10   5
  -5   5   5 51153.5 1147.23   3
   5   5  -5 48607.8 1178.05   1
   5   5   5 48301.4 1131.31   5
  -5   5  -5 46627.7 1193.16   3
   5  -5  -5 48915.0 1205.68   1
   5  -5   5 48398.5 1136.80   4
  -5   5   5 46969.2 1154.56   2
  -5  -5   5 52012.7 1131.58   4
   5   5   7 24494.3 610.729   1
   5   5   7 24347.1 609.258   2
  -5   5  -7 25123.1 661.453   2
  -5   5   7 25700.5 645.276   3
  -5   5   7 26305.4 660.344   2
   5   5   7 25393.9 633.489   5
   5  -5   7 25968.3 644.697   5
  -5   5  -7 24290.3 703.605   3
   5   5   7 24233.7 604.794   4
  -5  -5   7 26639.7 640.822   4
  -5  -5   9 761.931 124.281   4
   5   5   9 835.443 97.0177   5
  -5   5   9 836.985 117.610   3
  -5   5  -9 838.609 145.636   2
   5   5   9 834.930 96.0233   2
   5   5   9 853.272 79.6162   4
  -5   5   9 820.443 138.466   2
   5  -5 -11 4039.02 255.638   1
   5   5 -11 4088.25 236.249   1
  -5   5 -11 4104.13 210.004   2
   5  -5  11 3828.67 180.885   5
   5  -5  11 3838.26 175.603   4
  -5  -5  11 3941.08 188.864   4
  -5   5  13 54922.4 1368.99   3
   5   5 -13 56499.2 1408.62   1
  -5   5 -13 54058.9 1389.44   2
   5   5  13 55951.1 1370.82   5
  -5   5  13 54440.7 1379.68   2
   5  -5  13 56717.0 1364.26   4
   5  -5  13 56810.8 1377.86   5
   5   5  13 55013.0 1339.54   4
  -5  -5  13 52522.7 1372.52   4
   5  -5 -13 54688.9 1430.74   1
  -5   5  15 31930.3 842.954   3
  -5   5  15 32520.9 856.597   2
   5   5 -15 31147.3 878.397   1
   5   5  15 32470.7 852.319   5
  -5   5 -15 31980.5 870.045   2
   5  -5  15 33356.6 858.168   5
   5  -5  15 32626.7 841.594   4
   5  -5 -15 33940.8 918.096   1
   5   5  15 33187.0 817.697   4
  -5  -5  15 30523.2 848.579   4
  -5   5  17 29532.2 782.311   3
   5   5 -17 27162.1 815.377   1
   5  -5 -17 30763.7 859.662   1
   5  -5  17 29830.9 794.976   5
   5   5  17 28734.2 753.527   4
  -5   5 -17 29010.2 812.807   2
  -5   5  17 29232.1 792.217   2
   5  -5  17 29341.1 774.089   4
   5   5  17 30656.3 794.405   5
  -5   5  19 1874.67 174.175   3
   5   5 -19 2009.57 224.545   1
   5   5  19 2064.73 180.396   5
   5  -5 -19 1851.65 253.728   1
   5  -5  19 1876.24 182.131   5
  -5   5  19 2151.03 197.268   2
   5  -5  19 2231.51 164.847   4
   5   5  19 2115.05 152.070   4
  -5  -5  19 1701.34 177.828   4
   5   5  21 340.124 137.331   4
  -5  -5  21-11.4088 163.806   4
  -5   5  21 450.162 156.110   3
  -5   5  21 440.982 174.522   2
   5  -5  21 437.889 165.364   5
   5   5  21 116.054 165.306   5
   5  -5 -21 216.422 230.635   1
   5   5 -21 130.249 191.523   1
  -5  -5  21 383.547 193.853   5
   5  -5  21 252.980 146.265   4
  -5   5  23 9237.34 354.396   3
   5   5 -23 8556.68 398.245   1
  -5   5  23 9516.12 398.313   5
  -5   5  23 9178.01 363.778   2
   5  -5  23 9146.45 372.519   5
   5  -5 -23 8876.31 422.764   1
  -5  -5  23 9031.38 397.658   5
   5   5  23 9578.24 327.468   4
   5   5  23 9293.24 379.505   5
   5  -5  23 9709.37 351.503   4
  -5  -5  23 8325.15 363.253   4
  -5   5  25 11711.8 421.419   3
   5   5 -25 10621.8 459.889   1
  -5  -5  25 10263.8 420.684   4
   5  -5  25 10954.3 439.251   5
  -5  -5  25 11852.5 463.020   5
  -5   5  25 12486.3 481.896   5
   5   5  25 11576.1 445.220   5
  -5   5  25 12263.0 431.499   2
   5  -5 -25 11826.0 492.484   1
   5  -5  25 12042.3 413.192   4
   5   5  25 12026.8 396.398   4
  -5   5  27 5290.84 288.970   3
  -5   5  27 4731.79 335.429   5
   5  -5  27 5173.03 273.655   4
   5  -5 -27 5607.59 365.004   1
   5  -5  27 4985.35 303.901   5
   5   5  27 4991.92 311.678   5
  -5  -5  27 4897.72 320.316   5
  -5   5  27 5098.53 292.107   2
   5   5  27 5151.98 263.000   4
  -5  -5  27 4392.44 292.560   4
   5   5 -27 4757.08 334.982   1
  -5  -5  29 475.712 209.858   4
  -5   5  29 860.915 209.183   3
   5   5 -29 998.435 264.617   1
   5   5  29 961.426 234.673   5
  -5   5  29 729.220 211.949   2
   5  -5 -29 569.703 295.227   1
   5   5  31 190.872 185.613   4
   5   5 -31-126.609 250.966   1
  -5   5  31 38.7383 236.729   5
   5  -5  31 108.953 210.478   5
  -5  -5  31 9.14453 235.620   5
   5  -5  31-105.988 189.406   4
   5  -5  33 3423.18 290.265   5
   5   5  33 3129.30 310.726   5
  -5  -5  33 3559.94 314.934   5
  -5   5  33 3316.46 335.496   5
   5  -5  33 3451.11 262.656   4
   5   5  33 3781.64 259.843   4
  -5   5  33 3457.32 283.327   4
   5   5  35 3369.77 313.554   5
  -5   5  35 3500.25 339.978   5
   5  -5  35 3707.12 300.125   5
  -5  -5  35 3468.52 336.376   5
   5  -5  35 4060.75 283.862   4
   5   5  35 4043.15 268.457   4
  -5   5  35 3501.23 281.206   4
   5   5  37 2257.64 305.597   5
  -5  -5  37 2214.52 368.000   5
   5  -5  37 2526.70 277.646   5
   5  -5  37 2418.83 258.669   4
   5   5  37 2402.75 243.638   4
  -5   5  37 2826.24 339.564   5
  -5   5  37 2400.24 281.183   4
  -5   7   1 1977.29 143.489   2
  -5   7  -1 2013.12 145.186   2
   5   7   1 1629.94 69.2851   3
   5   7   1 1666.32 138.289   1
   5   7  -1 1799.02 148.077   1
   5   7   1 1945.11 102.451   5
  -5   7  -1 1989.61 167.899   3
  -5   7   1 1699.20 142.848   3
   5  -7   1 2035.88 104.663   5
   5  -7  -1 1969.26 119.654   4
   5  -7   1 1771.08 110.452   4
   5  -7  -1 1798.95 105.695   5
   5   7  -1 1789.68 79.9955   4
   5   7   3 21425.7 559.983   1
   5   7   3 21641.8 533.432   3
   5  -7   3 21679.7 552.456   5
  -5   7  -3 21785.5 582.089   2
   5   7  -3 21230.5 588.252   1
  -5   7  -3 21649.9 610.025   3
   5  -7  -3 21905.5 567.224   4
   5  -7   3 21703.6 555.828   4
   5  -7  -3 21887.6 563.551   5
  -5   7   3 21407.3 569.444   3
   5   7   3 21282.0 543.243   5
  -5   7   3 21818.7 581.653   2
   5   7   5 87866.3 2064.37   3
   5   7  -5 86415.2 2111.66   1
  -5   7  -5 87923.7 2104.98   2
  -5   7   5 87581.8 2087.55   3
   5   7  -5 83104.0 2063.67   3
  -5   7  -5 87453.3 2137.55   3
   5  -7   5 88325.8 2079.51   5
   5   7   5 86225.2 2065.56   5
   5  -7   5 85891.0 2078.13   4
   5   7   5 87244.9 2067.40   1
  -5   7   5 87059.2 2098.98   2
   5   7   7 10858.5 299.295   3
  -5   7  -7 9992.51 336.845   2
  -5   7   7 10444.1 314.923   3
   5   7   7 9811.22 289.942   5
   5   7   7 10290.5 277.494   1
  -5   7   7 10542.8 328.046   2
  -5  -7   7 10573.3 297.752   4
   5   7   9 27782.1 639.533   3
   5   7  -9 28877.5 691.241   1
   5   7   9 25784.0 629.469   5
  -5   7  -9 26546.8 674.640   2
   5   7   9 24355.8 599.960   2
   5  -7  -9 28053.4 718.508   1
   5   7   9 23161.4 592.869   2
   5  -7   9 28949.9 644.676   4
  -5  -7   9 28590.9 646.145   4
   5   7  11 3937.31 178.481   3
   5   7 -11 4078.83 229.617   1
  -5   7  11 4001.86 187.471   3
  -5   7 -11 3629.82 207.031   2
   5  -7  11 4356.38 184.777   5
   5   7  11 3885.97 139.873   2
   5  -7  11 4121.42 177.324   4
  -5   7  11 4066.55 197.928   2
   5  -7 -11 3931.20 263.423   1
  -5  -7  11 3840.41 189.382   4
   5   7 -13 26553.1 762.555   1
   5  -7 -13 27189.7 790.963   1
  -5   7  13 28064.6 731.831   3
  -5   7 -13 26623.6 754.807   2
  -5  -7  13 27537.6 735.050   4
  -5   7  13 28506.5 742.444   2
   5  -7  13 27192.1 731.627   5
   5  -7  13 28235.9 724.829   4
   5  -7 -15 52777.3 1391.86   1
   5   7 -15 51378.1 1355.83   1
  -5   7  15 53751.7 1326.18   3
  -5   7 -15 52122.7 1350.85   2
   5  -7  15 52896.1 1333.45   5
  -5   7  15 53638.3 1331.09   2
   5  -7  15 52905.3 1317.53   4
   5   7  15 52278.0 1321.76   5
  -5  -7  15 51788.2 1329.67   4
   5   7  15 52699.4 1286.31   4
   5   7 -17 8900.78 353.159   1
  -5   7  17 8413.81 311.398   3
   5   7  17 9169.30 319.960   5
   5  -7  17 8384.82 321.114   5
  -5   7  17 8732.07 323.613   2
   5  -7  17 8740.61 303.296   4
   5  -7 -17 9153.88 403.491   1
   5   7  17 8825.59 277.678   4
   5   7 -19 4427.53 271.468   1
  -5   7  19 5022.59 238.010   3
   5  -7 -19 4784.59 319.040   1
   5   7  19 5110.00 244.855   5
  -5  -7  19 4121.75 259.805   5
  -5   7  19 5212.22 247.160   2
   5  -7  19 4355.01 239.985   5
   5  -7  19 4801.38 230.467   4
  -5  -7  19 4674.19 246.540   4
   5   7  19 4827.47 204.257   4
  -5  -7  21 60.0021 168.675   4
   5   7  21 89.8265 129.774   4
  -5   7  21 219.737 155.657   3
   5  -7  21 233.642 161.287   5
   5   7  21 66.6502 161.840   5
   5   7 -21 192.628 210.397   1
  -5   7  21 219.874 173.735   2
  -5  -7  21 134.872 199.111   5
   5  -7 -21-154.325 259.848   1
   5  -7  21 59.0111 139.407   4
  -5   7  23 7712.40 321.799   3
   5   7 -23 8351.25 383.065   1
   5  -7 -23 7739.41 403.063   1
   5  -7  23 7881.63 342.960   5
  -5   7  23 7500.24 359.901   5
  -5  -7  23 7365.95 359.175   5
  -5   7  23 8044.69 334.225   2
   5   7  23 8280.45 354.141   5
   5  -7  23 7262.38 317.372   4
  -5  -7  23 7593.39 344.154   4
   5   7  23 8724.27 304.526   4
   5   7 -25 9192.31 418.468   1
   5  -7  25 9675.19 396.410   5
   5   7  25 9396.35 397.713   5
  -5   7  25 9535.30 368.293   3
   5  -7 -25 9641.17 449.338   1
  -5  -7  25 8723.95 409.943   5
  -5   7  25 9597.16 424.858   5
  -5   7  25 9427.16 375.067   2
   5  -7  25 9722.01 364.726   4
   5   7  25 9352.92 340.753   4
  -5   7  27 5727.25 301.661   3
   5  -7 -27 4627.94 360.752   1
  -5   7  27 5491.47 295.254   2
   5  -7  27 5429.10 306.007   5
   5   7  27 5197.32 319.692   5
  -5  -7  27 4721.10 322.462   5
  -5   7  27 5538.30 350.187   5
   5  -7  27 5094.43 274.223   4
   5   7  27 5715.00 264.785   4
   5   7 -27 5135.72 339.513   1
  -5   7  29 3228.25 258.657   3
   5   7  29 3075.87 280.182   5
  -5   7  29 2808.56 312.705   5
   5   7 -29 2851.87 296.207   1
   5   7  31 178.641 183.690   4
  -5   7  31 131.823 209.909   3
   5  -7  31 175.385 210.554   5
  -5   7  31-49.7155 244.224   5
  -5   7  31 245.067 223.879   2
  -5  -7  31-81.2681 251.069   5
   5  -7  31 250.562 183.687   4
   5   7 -33 2102.17 310.754   1
   5  -7  33 2180.88 262.249   5
  -5  -7  33 2805.77 304.936   5
  -5   7  33 2796.19 326.329   5
   5   7  33 2623.54 297.869   5
   5  -7  33 2820.37 248.530   4
   5   7  33 2706.80 235.697   4
   5   7  35 3515.23 262.948   4
   5  -7  35 3264.04 301.394   5
   5   7  35 3699.60 319.017   5
  -5  -7  35 3961.44 347.418   5
  -5   7  35 3425.04 346.498   5
   5  -7  35 3892.10 281.198   4
   5   7 -35 3555.03 347.784   1
  -5   7  35 3548.01 289.301   4
   5  -7  37 2555.87 273.878   5
   5   7  37 2339.30 291.794   5
  -5  -7  37 2742.10 345.766   5
  -5   7  37 2432.20 331.967   5
   5  -7  37 2743.51 261.207   4
   5   7  37 2746.40 253.664   4
  -5   7  37 2422.70 269.994   4
  -5   9  -1 3183.82 180.861   2
  -5   9   1 2817.73 173.930   2
   5   9   1 3255.26 113.534   3
   5  -9   1 3264.57 131.801   5
   5   9  -1 2792.76 100.626   3
   5  -9  -1 3300.99 137.448   5
   5  -9  -1 3038.33 147.491   4
   5  -9   1 3084.88 143.546   4
   5   9   1 3284.36 128.462   5
   5   9  -1 2702.54 99.2559   4
   5   9   1 2971.65 166.488   1
   5   9  -1 2987.18 182.772   1
   5   9   3 31179.1 751.667   3
  -5   9  -3 30853.5 801.501   2
   5  -9  -3 30727.1 775.912   5
   5   9  -3 29944.5 740.013   3
   5  -9  -3 31414.5 786.912   4
   5  -9   3 30755.9 773.452   4
   5   9   3 30816.4 754.530   5
   5  -9   3 30530.5 764.664   5
   5   9   3 30696.8 778.102   1
   5   9  -3 30761.8 804.538   1
   5   9   5 9697.67 271.464   3
  -5   9  -5 9187.69 318.924   2
   5   9  -5 9319.90 272.933   3
   5  -9   5 9466.63 279.475   5
   5   9   5 9648.27 262.119   5
   5   9   5 9435.70 279.522   1
   5   9  -7 86893.6 2076.89   1
   5   9   7 85503.6 2027.50   3
   5  -9  -7 88341.0 2115.05   1
  -5   9  -7 82148.5 2067.83   2
   5   9   7 82464.7 2019.22   5
   5   9  -7 87667.9 2053.94   3
   5   9   7 85079.0 2015.39   1
  -5   9  -7 80447.1 2103.93   3
  -5  -9   7 83645.7 2017.88   4
   5   9  -9 20380.9 516.733   1
   5   9   9 20089.9 457.902   3
  -5   9   9 19035.2 474.154   3
  -5   9  -9 18793.3 499.457   2
   5  -9   9 20800.1 464.684   4
   5  -9   9 20468.9 464.977   5
   5   9   9 19127.6 442.445   5
  -5   9  -9 20325.1 569.529   3
   5   9   9 18334.4 415.263   1
   5  -9  -9 19809.3 552.500   1
  -5  -9   9 19563.1 453.638   4
  -5   9   9 20770.6 492.019   2
  -5   9  11 1077.50 147.269   2
  -5   9  11 1203.35 132.304   3
   5   9  11 953.512 103.933   5
   5   9 -11 1005.99 173.930   1
   5  -9 -11 903.284 201.440   1
   5  -9  11 1264.56 121.721   5
  -5   9 -11 1288.88 249.364   3
   5   9  11 972.530 70.7541   2
   5  -9  11 1144.94 117.359   4
  -5  -9  11 1198.07 128.164   4
   5   9 -13 30433.4 848.970   1
  -5   9  13 31303.5 819.861   3
   5  -9  13 31162.2 816.974   5
   5  -9 -13 30250.5 883.690   1
   5  -9  13 31926.8 810.317   4
  -5   9  13 32502.6 827.865   2
  -5  -9  13 29890.4 812.875   4
   5   9  13 30705.4 809.451   3
   5   9 -15 25938.5 749.248   1
   5   9  15 27972.1 716.626   3
   5   9  15 26086.0 669.276   2
  -5   9  15 26341.6 717.552   3
   5  -9 -15 25527.4 780.735   1
   5   9  15 25205.4 702.620   5
   5  -9  15 26389.9 718.279   5
  -5   9 -15 27569.7 757.244   2
  -5   9  15 27776.4 731.233   2
   5  -9  15 26974.7 712.220   4
  -5  -9  15 25151.3 716.010   4
   5   9 -17 19813.6 623.058   1
   5   9  17 20650.1 584.710   3
   5  -9 -17 20749.2 661.193   1
  -5   9  17 20881.4 586.086   3
  -5   9 -17 20565.7 625.006   2
   5  -9  17 20406.5 595.174   5
   5   9  17 19863.4 583.119   5
  -5  -9  17 19249.3 597.373   5
   5   9  17 21198.5 546.622   2
  -5   9  17 20696.8 591.187   2
   5  -9  17 19909.9 574.459   4
   5   9  19 3699.13 178.730   4
   5   9 -19 3306.13 254.755   1
  -5   9  19 3548.78 216.253   3
  -5   9  19 3908.55 227.201   2
  -5   9 -19 3301.43 263.080   2
   5  -9  19 3667.76 221.786   5
   5   9  19 3542.12 217.573   5
  -5  -9  19 3777.44 255.359   5
   5  -9  19 3086.15 208.242   4
   5  -9 -19 3649.12 307.802   1
  -5   9  21 368.034 161.780   3
  -5   9 -21-99.0777 228.947   2
   5   9 -21 320.350 214.982   1
   5   9  21 165.928 130.696   4
   5   9  21 162.651 160.857   5
   5  -9  21 72.6533 160.479   5
  -5  -9  21 400.417 207.183   5
  -5   9  21 115.091 169.618   2
   5  -9  21 394.492 153.806   4
   5  -9 -21 344.725 258.875   1
  -5   9  23 3377.23 227.235   3
   5  -9 -23 2894.11 318.700   1
  -5   9  23 3022.68 264.807   5
   5  -9  23 3296.97 237.537   5
   5   9  23 3183.27 247.241   5
  -5  -9  23 3014.78 273.521   5
  -5   9  23 3473.18 240.509   2
   5  -9  23 3653.54 224.837   4
   5   9 -23 3037.85 288.201   1
   5   9  23 3312.88 195.231   4
[truncated: 486,414 more chars]
