# Supplementary material for: Decoupled MOF Breathing: Pressure‐Induced Reversal of Correlation Between Orthogonal Motions in a Diamondoid Framework
Source: Angew Chem Int Ed Engl. 2025 May 15;64(27):e202504297. doi: 10.1002/anie.202504297 (PMC12207364; doi:10.1002/anie.202504297)
Supplement: Supplementary file 1 — Supporting Information [file ANIE-64-e202504297-s002.zip › SHF-62-CHCl3_SCC-in-FC70_800bar_d.cif]

data_SHF_62_CHCl3_FC70_800bar_d
#data_exp3_1_8_
_audit_creation_date               2024-11-14
_audit_creation_method
;
Olex2 1.5
(compiled 2024.02.16 svn.r378c4104 for OlexSys, GUI svn.r6928)
;
_shelx_SHELXL_version_number       '2019/1'
_audit_contact_author_address      ?
_audit_contact_author_email        ?
_audit_contact_author_name         ''
_audit_contact_author_phone        ?
_publ_contact_author_id_orcid      ?
_publ_section_references
;
Dolomanov, O.V., Bourhis, L.J., Gildea, R.J, Howard, J.A.K. & Puschmann, H.
 (2009), J. Appl. Cryst. 42, 339-341.

Sheldrick, G.M. (2008). Acta Cryst. A64, 112-122.
;
_chemical_name_common              ?
_chemical_name_systematic          ?
_chemical_formula_moiety           'C20 H14 In N2 O10, C2 H8 N'
_chemical_formula_sum              'C22 H22 In N3 O10'
_chemical_formula_weight           603.24
_chemical_melting_point            ?
_chemical_oxdiff_formula           'In C22 H22 N3 O10'
loop_
  _atom_type_symbol
  _atom_type_description
  _atom_type_scat_dispersion_real
  _atom_type_scat_dispersion_imag
  _atom_type_scat_source
 'C' 'C' 0.0030 0.0010 'International Tables Vol C Tables 4.2.6.8 and 6.1.1.4'
 'H' 'H' 0.0000 0.0000 'International Tables Vol C Tables 4.2.6.8 and 6.1.1.4'
 'In' 'In' -0.7640 1.2230
 'International Tables Vol C Tables 4.2.6.8 and 6.1.1.4'
 'N' 'N' 0.0060 0.0030 'International Tables Vol C Tables 4.2.6.8 and 6.1.1.4'
 'O' 'O' 0.0110 0.0060 'International Tables Vol C Tables 4.2.6.8 and 6.1.1.4'

_shelx_space_group_comment
;
The symmetry employed for this shelxl refinement is uniquely defined
by the following loop, which should always be used as a source of
symmetry information in preference to the above space-group names.
They are only intended as comments.
;
_space_group_crystal_system        'orthorhombic'
_space_group_IT_number             70
_space_group_name_H-M_alt          'F d d d'
_space_group_name_Hall             '-F 2uv 2vw'
loop_
  _space_group_symop_operation_xyz
 'x, y, z'
 '-x+1/4, -y+1/4, z'
 'x, -y+1/4, -z+1/4'
 '-x+1/4, y, -z+1/4'
 'x, y+1/2, z+1/2'
 '-x+1/4, -y+3/4, z+1/2'
 'x, -y+3/4, -z+3/4'
 '-x+1/4, y+1/2, -z+3/4'
 'x+1/2, y, z+1/2'
 '-x+3/4, -y+1/4, z+1/2'
 'x+1/2, -y+1/4, -z+3/4'
 '-x+3/4, y, -z+3/4'
 'x+1/2, y+1/2, z'
 '-x+3/4, -y+3/4, z'
 'x+1/2, -y+3/4, -z+1/4'
 '-x+3/4, y+1/2, -z+1/4'
 '-x, -y, -z'
 'x-1/4, y-1/4, -z'
 '-x, y-1/4, z-1/4'
 'x-1/4, -y, z-1/4'
 '-x, -y+1/2, -z+1/2'
 'x-1/4, y+1/4, -z+1/2'
 '-x, y+1/4, z+1/4'
 'x-1/4, -y+1/2, z+1/4'
 '-x+1/2, -y, -z+1/2'
 'x+1/4, y-1/4, -z+1/2'
 '-x+1/2, y-1/4, z+1/4'
 'x+1/4, -y, z+1/4'
 '-x+1/2, -y+1/2, -z'
 'x+1/4, y+1/4, -z'
 '-x+1/2, y+1/4, z-1/4'
 'x+1/4, -y+1/2, z-1/4'

_cell_length_a                     14.7197(5)
_cell_length_b                     28.0534(8)
_cell_length_c                     30.6931(7)
_cell_angle_alpha                  90
_cell_angle_beta                   90
_cell_angle_gamma                  90
_cell_volume                       12674.4(7)
_cell_formula_units_Z              16
_cell_measurement_reflns_used      9467
_cell_measurement_temperature      298.00
_cell_measurement_theta_max        26.5110
_cell_measurement_theta_min        1.6480
_shelx_estimated_absorpt_T_max     ?
_shelx_estimated_absorpt_T_min     ?
_exptl_absorpt_coefficient_mu      0.735
_exptl_absorpt_correction_T_max    1.00000
_exptl_absorpt_correction_T_min    0.40860
_exptl_absorpt_correction_type     multi-scan
_exptl_absorpt_process_details
;
CrysAlisPro 1.171.38.41 (Rigaku Oxford Diffraction, 2015)
Empirical absorption correction using spherical harmonics,
 implemented in SCALE3 ABSPACK scaling algorithm.
;
_exptl_absorpt_special_details     ?
_exptl_crystal_colour_primary      yellow
_exptl_crystal_colour              'clear yellow'
_exptl_crystal_colour_lustre       clear
_exptl_crystal_density_diffrn      1.265
_exptl_crystal_density_meas        ?
_exptl_crystal_density_method      ?
_exptl_crystal_description         Octahedral
_exptl_crystal_F_000               4864
_exptl_crystal_size_max            0.15
_exptl_crystal_size_mid            0.13
_exptl_crystal_size_min            0.1
_exptl_transmission_factor_max     ?
_exptl_transmission_factor_min     ?
_diffrn_reflns_av_R_equivalents    0.0347
_diffrn_reflns_av_unetI/netI       0.0212
_diffrn_reflns_Laue_measured_fraction_full  0.991
_diffrn_reflns_Laue_measured_fraction_max  0.992
_diffrn_reflns_limit_h_max         15
_diffrn_reflns_limit_h_min         -19
_diffrn_reflns_limit_k_max         30
_diffrn_reflns_limit_k_min         -36
_diffrn_reflns_limit_l_max         39
_diffrn_reflns_limit_l_min         -36
_diffrn_reflns_number              24580
_diffrn_reflns_point_group_measured_fraction_full  0.991
_diffrn_reflns_point_group_measured_fraction_max  0.992
_diffrn_reflns_theta_full          24.415
_diffrn_reflns_theta_max           26.568
_diffrn_reflns_theta_min           2.453
_diffrn_ambient_temperature        298.00
_diffrn_detector                   'CCD plate'
_diffrn_detector_area_resol_mean   ?
_diffrn_measured_fraction_theta_full  0.991
_diffrn_measured_fraction_theta_max  0.992
_diffrn_measurement_details
;
List of Runs (angles in degrees, time in seconds):

  # Type    Start    End  Width  t~exp~   \w     \q     \k     \f   Frames
--------------------------------------------------------------------------
  1  \w   -156.00 -30.00   0.20    0.20    --   30.00 -45.00-120.00  630
  2  \f   -120.00   0.00   0.20    0.20 -30.00  30.00 -45.00    --   600
  3  \w   -156.00 -30.00   0.20    0.20    --   30.00 -45.00   0.00  630
  4  \f      0.00 120.00   0.20    0.20 -30.00  30.00 -45.00    --   600
  5  \w   -156.00 -30.00   0.20    0.20    --   30.00 -45.00 120.00  630
;
_diffrn_measurement_device         'abstract diffractometer'
_diffrn_measurement_device_type   
 'dectris-CrysAlisPro-abstract goniometer imported dectris images'
_diffrn_measurement_method         '\w and \f scans'
_diffrn_orient_matrix_type        
 'CrysAlisPro convention (1999,Acta A55,543-557)'
_diffrn_orient_matrix_UB_11        0.0265812000
_diffrn_orient_matrix_UB_12        -0.0172080000
_diffrn_orient_matrix_UB_13        -0.0096882000
_diffrn_orient_matrix_UB_21        0.0241454000
_diffrn_orient_matrix_UB_22        -0.0025774000
_diffrn_orient_matrix_UB_23        0.0190824000
_diffrn_orient_matrix_UB_31        -0.0300050000
_diffrn_orient_matrix_UB_32        -0.0173268000
_diffrn_orient_matrix_UB_33        0.0067771000
_diffrn_radiation_monochromator    synchrotron
_diffrn_radiation_probe            x-ray
_diffrn_radiation_type             synchrotron
_diffrn_radiation_wavelength       0.6889
_diffrn_source                     synchrotron
_reflns_Friedel_coverage           0.000
_reflns_Friedel_fraction_full      .
_reflns_Friedel_fraction_max       .
_reflns_number_gt                  2610
_reflns_number_total               3615
_reflns_special_details
;
 Reflections were merged by SHELXL according to the crystal
 class for the calculation of statistics and refinement.
 
 _reflns_Friedel_fraction is defined as the number of unique
 Friedel pairs measured divided by the number that would be
 possible theoretically, ignoring centric projections and
 systematic absences.
;
_reflns_threshold_expression       'I > 2\s(I)'
_computing_cell_refinement         'CrysAlisPro 1.171.38.41 (Rigaku OD, 2015)'
_computing_data_collection         'CrysAlisPro 1.171.38.41 (Rigaku OD, 2015)'
_computing_data_reduction          'CrysAlisPro 1.171.38.41 (Rigaku OD, 2015)'
_computing_molecular_graphics      'Olex2 1.5 (Dolomanov et al., 2009)'
_computing_publication_material    'Olex2 1.5 (Dolomanov et al., 2009)'
_computing_structure_refinement    'XL  (Sheldrick, 2008)'
_computing_structure_solution      ?
_refine_diff_density_max           1.617
_refine_diff_density_min           -1.319
_refine_diff_density_rms           0.156
_refine_ls_extinction_coef         .
_refine_ls_extinction_method       none
_refine_ls_goodness_of_fit_ref     1.121
_refine_ls_hydrogen_treatment      constr
_refine_ls_matrix_type             full
_refine_ls_number_parameters       159
_refine_ls_number_reflns           3615
_refine_ls_number_restraints       5
_refine_ls_R_factor_all            0.0945
_refine_ls_R_factor_gt             0.0763
_refine_ls_restrained_S_all        1.123
_refine_ls_shift/su_max            0.000
_refine_ls_shift/su_mean           0.000
_refine_ls_structure_factor_coef   Fsqd
_refine_ls_weighting_details      
 'w=1/[\s^2^(Fo^2^)+(0.2000P)^2^] where P=(Fo^2^+2Fc^2^)/3'
_refine_ls_weighting_scheme        calc
_refine_ls_wR_factor_gt            0.2540
_refine_ls_wR_factor_ref           0.2748
_refine_special_details            ?
_olex2_refinement_description
;
1. Fixed Uiso
 At 1.2 times of:
  All C(H) groups, All N(H) groups, All N(H,H) groups
 At 1.5 times of:
  All C(H,H,H) groups
2. Restrained distances
 C11-N2
 1.5 with sigma of 0.02
 C11-C12
 2.5 with sigma of 0.02
 N2-C12
 1.5 with sigma of 0.02
3. Restrained planarity
 O5A, N1A, C9A, C10A
 with sigma of 0.1
 O5, N1, C9, C10
 with sigma of 0.1
4. Uiso/Uaniso restraints and constraints
Uiso(C11) = Uiso(N2) = Uiso(C12)
5. Others
 Sof(O5A)=Sof(N1A)=Sof(H1A)=Sof(C9A)=Sof(C10A)=Sof(H10D)=Sof(H10E)=Sof(H10F)=1-
 FVAR(1)
 Sof(O5)=Sof(N1)=Sof(H1)=Sof(C9)=Sof(C10)=Sof(H10A)=Sof(H10B)=Sof(H10C)=FVAR(1)
 Fixed Sof: N2(0.5) H2A(0.5) H2B(0.5) C11(0.5) H11A(0.5) H11B(0.5) H11C(0.5)
 C12(0.5) H12A(0.5) H12B(0.5) H12C(0.5)
6.a Secondary CH2 refined with riding coordinates:
 N2(H2A,H2B)
6.b Me refined with riding coordinates:
 C11(H11A,H11B,H11C), C12(H12A,H12B,H12C)
6.c Aromatic/amide H refined with riding coordinates:
 C3(H3), C6(H6), C7(H7), N1(H1), N1A(H1A)
6.d Idealised Me refined as rotating group:
 C10(H10A,H10B,H10C), C10A(H10D,H10E,H10F)
;
_atom_sites_solution_hydrogens     geom
_atom_sites_solution_primary       ?
_atom_sites_solution_secondary     ?
loop_
  _atom_site_label
  _atom_site_type_symbol
  _atom_site_fract_x
  _atom_site_fract_y
  _atom_site_fract_z
  _atom_site_U_iso_or_equiv
  _atom_site_adp_type
  _atom_site_occupancy
  _atom_site_site_symmetry_order
  _atom_site_calc_flag
  _atom_site_refinement_flags_posn
  _atom_site_refinement_flags_adp
  _atom_site_refinement_flags_occupancy
  _atom_site_disorder_assembly
  _atom_site_disorder_group
 In1 In 0.375000 0.375000 0.07620(2) 0.0552(3) Uani 1 2 d S T P . .
 O1 O 0.3562(4) 0.4322(2) 0.12688(17) 0.0821(15) Uani 1 1 d . . . . .
 O2 O 0.4950(4) 0.40957(17) 0.11331(15) 0.0729(12) Uani 1 1 d . . . . .
 O3 O 0.5122(4) 0.58771(16) 0.29058(15) 0.0821(13) Uani 1 1 d . . . . .
 O4 O 0.6519(4) 0.5664(2) 0.27454(17) 0.0821(14) Uani 1 1 d . . . . .
 C1 C 0.4388(5) 0.4345(2) 0.1344(2) 0.0707(16) Uani 1 1 d . . . . .
 C2 C 0.4749(5) 0.4674(2) 0.1699(2) 0.0766(18) Uani 1 1 d . . . . .
 C3 C 0.4105(6) 0.4962(3) 0.1912(2) 0.087(2) Uani 1 1 d . . . . .
 H3 H 0.349310 0.494255 0.183773 0.105 Uiso 1 1 calc R U . . .
 C4 C 0.4389(6) 0.5273(3) 0.2231(2) 0.095(2) Uani 1 1 d . . . . .
 C5 C 0.5312(5) 0.5297(2) 0.2343(2) 0.0788(18) Uani 1 1 d . . . . .
 C6 C 0.5923(5) 0.4995(3) 0.2133(3) 0.083(2) Uani 1 1 d . . . . .
 H6 H 0.653341 0.500474 0.221013 0.100 Uiso 1 1 calc R U . . .
 C7 C 0.5641(5) 0.4679(3) 0.1809(2) 0.0794(18) Uani 1 1 d . . . . .
 H7 H 0.605360 0.447710 0.167229 0.095 Uiso 1 1 calc R U . . .
 C8 C 0.5671(6) 0.5634(2) 0.26858(19) 0.0752(17) Uani 1 1 d . . . . .
 O5 O 0.2387(8) 0.5339(5) 0.2150(5) 0.095(5) Uiso 0.47(2) 1 d . . P A 1
 N1 N 0.3718(8) 0.5502(6) 0.2505(6) 0.078(4) Uiso 0.47(2) 1 d . . P A 1
 H1 H 0.392215 0.560988 0.274840 0.093 Uiso 0.47(2) 1 calc R U P A 1
 C9 C 0.2800(10) 0.5574(6) 0.2436(6) 0.078(4) Uiso 0.47(2) 1 d . . P A 1
 C10 C 0.2404(16) 0.5931(8) 0.2738(8) 0.110(7) Uiso 0.47(2) 1 d . . P A 1
 H10A H 0.235607 0.579610 0.302468 0.165 Uiso 0.47(2) 1 calc R U P A 1
 H10B H 0.181096 0.602171 0.263737 0.165 Uiso 0.47(2) 1 calc R U P A 1
 H10C H 0.278844 0.620753 0.274816 0.165 Uiso 0.47(2) 1 calc R U P A 1
 O5A O 0.2578(13) 0.5567(8) 0.2020(7) 0.157(7) Uiso 0.53(2) 1 d . . P A 2
 N1A N 0.3800(9) 0.5654(7) 0.2380(6) 0.102(5) Uiso 0.53(2) 1 d . . P A 2
 H1A H 0.404763 0.585275 0.255633 0.122 Uiso 0.53(2) 1 calc R U P A 2
 C9A C 0.2946(13) 0.5741(7) 0.2286(7) 0.104(5) Uiso 0.53(2) 1 d . . P A 2
 C10A C 0.2406(18) 0.6073(11) 0.2522(10) 0.149(9) Uiso 0.53(2) 1 d . . P A 2
 H10D H 0.246007 0.601123 0.282864 0.224 Uiso 0.53(2) 1 calc R U P A 2
 H10E H 0.178178 0.604172 0.243585 0.224 Uiso 0.53(2) 1 calc R U P A 2
 H10F H 0.261103 0.639126 0.246124 0.224 Uiso 0.53(2) 1 calc R U P A 2
 N2 N 0.1381(15) 0.4948(9) 0.1423(9) 0.184(7) Uiso 0.5 1 d D . P B -1
 H2A H 0.181911 0.501498 0.161312 0.220 Uiso 0.5 1 calc R U P B -1
 H2B H 0.154843 0.506664 0.116656 0.220 Uiso 0.5 1 calc R U P B -1
 C11 C 0.131(2) 0.4396(8) 0.1379(12) 0.184(7) Uiso 0.5 1 d D . P B -1
 H11A H 0.188832 0.427053 0.128688 0.275 Uiso 0.5 1 calc R U P B -1
 H11B H 0.115214 0.426041 0.165585 0.275 Uiso 0.5 1 calc R U P B -1
 H11C H 0.085638 0.431685 0.116790 0.275 Uiso 0.5 1 calc R U P B -1
 C12 C 0.0553(18) 0.5191(9) 0.1562(10) 0.184(7) Uiso 0.5 1 d D . P B -1
 H12A H 0.066413 0.552735 0.157901 0.275 Uiso 0.5 1 calc R U P B -1
 H12B H 0.007753 0.513045 0.135512 0.275 Uiso 0.5 1 calc R U P B -1
 H12C H 0.037329 0.507400 0.184306 0.275 Uiso 0.5 1 calc R U P B -1

loop_
  _atom_site_aniso_label
  _atom_site_aniso_U_11
  _atom_site_aniso_U_22
  _atom_site_aniso_U_33
  _atom_site_aniso_U_23
  _atom_site_aniso_U_13
  _atom_site_aniso_U_12
 In1 0.0787(5) 0.0521(4) 0.0349(4) 0.000 0.000 0.0011(2)
 O1 0.091(3) 0.086(4) 0.069(3) -0.027(2) -0.002(2) -0.003(3)
 O2 0.097(3) 0.069(3) 0.052(2) -0.016(2) -0.004(2) -0.001(2)
 O3 0.109(3) 0.073(3) 0.065(3) -0.026(2) -0.003(2) -0.005(2)
 O4 0.096(3) 0.088(3) 0.063(3) -0.027(2) -0.004(2) -0.013(3)
 C1 0.090(4) 0.068(4) 0.054(3) -0.018(3) -0.006(3) 0.001(3)
 C2 0.097(5) 0.073(4) 0.060(4) -0.023(3) -0.003(3) -0.004(3)
 C3 0.094(4) 0.091(5) 0.076(5) -0.034(4) -0.001(4) -0.006(4)
 C4 0.100(5) 0.113(6) 0.073(4) -0.042(4) -0.006(4) 0.016(4)
 C5 0.098(4) 0.079(4) 0.060(4) -0.027(3) -0.004(3) -0.003(3)
 C6 0.082(4) 0.096(5) 0.072(4) -0.029(4) 0.000(4) -0.004(4)
 C7 0.085(4) 0.087(5) 0.065(4) -0.024(3) 0.001(3) -0.002(3)
 C8 0.112(5) 0.071(4) 0.043(3) -0.008(3) -0.006(3) -0.007(4)

_geom_special_details
;
 All esds (except the esd in the dihedral angle between two l.s. planes)
 are estimated using the full covariance matrix.  The cell esds are taken
 into account individually in the estimation of esds in distances, angles
 and torsion angles; correlations between esds in cell parameters are only
 used when they are defined by crystal symmetry.  An approximate (isotropic)
 treatment of cell esds is used for estimating esds involving l.s. planes.
;
loop_
  _geom_bond_atom_site_label_1
  _geom_bond_atom_site_label_2
  _geom_bond_distance
  _geom_bond_site_symmetry_2
  _geom_bond_publ_flag
 In1 O1 2.252(5) 14 ?
 In1 O1 2.252(5) . ?
 In1 O2 2.315(5) 14 ?
 In1 O2 2.315(5) . ?
 In1 O3 2.246(5) 19_655 ?
 In1 O3 2.246(5) 20_565 ?
 In1 O4 2.318(5) 20_565 ?
 In1 O4 2.318(5) 19_655 ?
 In1 C1 2.620(6) 14 ?
 In1 C1 2.620(6) . ?
 In1 C8 2.615(6) 20_565 ?
 In1 C8 2.615(6) 19_655 ?
 O1 C1 1.240(10) . ?
 O2 C1 1.262(9) . ?
 O3 C8 1.253(9) . ?
 O4 C8 1.265(10) . ?
 C1 C2 1.523(8) . ?
 C2 C3 1.407(10) . ?
 C2 C7 1.356(10) . ?
 C3 H3 0.9300 . ?
 C3 C4 1.377(9) . ?
 C4 C5 1.404(11) . ?
 C4 N1 1.447(16) . ?
 C4 N1A 1.449(18) . ?
 C5 C6 1.394(10) . ?
 C5 C8 1.509(8) . ?
 C6 H6 0.9300 . ?
 C6 C7 1.396(9) . ?
 C7 H7 0.9300 . ?
 O5 C9 1.253(19) . ?
 N1 H1 0.8600 . ?
 N1 C9 1.383(18) . ?
 C9 C10 1.49(3) . ?
 C10 H10A 0.9600 . ?
 C10 H10B 0.9600 . ?
 C10 H10C 0.9600 . ?
 O5A C9A 1.09(2) . ?
 N1A H1A 0.8600 . ?
 N1A C9A 1.31(2) . ?
 C9A C10A 1.42(3) . ?
 C10A H10D 0.9600 . ?
 C10A H10E 0.9600 . ?
 C10A H10F 0.9600 . ?
 N2 H2A 0.8900 . ?
 N2 H2B 0.8900 . ?
 N2 C11 1.557(16) . ?
 N2 C12 1.460(18) . ?
 C11 H11A 0.9600 . ?
 C11 H11B 0.9600 . ?
 C11 H11C 0.9600 . ?
 C12 H12A 0.9600 . ?
 C12 H12B 0.9600 . ?
 C12 H12C 0.9600 . ?

loop_
  _geom_angle_atom_site_label_1
  _geom_angle_atom_site_label_2
  _geom_angle_atom_site_label_3
  _geom_angle
  _geom_angle_site_symmetry_1
  _geom_angle_site_symmetry_3
  _geom_angle_publ_flag
 O1 In1 O1 92.6(3) 14 . ?
 O1 In1 O2 57.0(2) . . ?
 O1 In1 O2 82.2(2) . 14 ?
 O1 In1 O2 82.2(2) 14 . ?
 O1 In1 O2 57.0(2) 14 14 ?
 O1 In1 O4 89.3(3) 14 19_655 ?
 O1 In1 O4 89.3(3) . 20_565 ?
 O1 In1 O4 163.1(2) . 19_655 ?
 O1 In1 O4 163.1(2) 14 20_565 ?
 O1 In1 C1 86.5(2) . 14 ?
 O1 In1 C1 28.2(2) 14 14 ?
 O1 In1 C1 28.2(2) . . ?
 O1 In1 C1 86.5(2) 14 . ?
 O1 In1 C8 167.9(2) . 19_655 ?
 O1 In1 C8 87.5(2) 14 19_655 ?
 O1 In1 C8 87.5(2) . 20_565 ?
 O1 In1 C8 167.9(2) 14 20_565 ?
 O2 In1 O2 121.0(3) . 14 ?
 O2 In1 O4 84.8(2) . 20_565 ?
 O2 In1 O4 139.82(17) . 19_655 ?
 O2 In1 O4 84.8(2) 14 19_655 ?
 O2 In1 O4 139.82(17) 14 20_565 ?
 O2 In1 C1 28.8(2) . . ?
 O2 In1 C1 101.8(2) . 14 ?
 O2 In1 C1 101.8(2) 14 . ?
 O2 In1 C1 28.8(2) 14 14 ?
 O2 In1 C8 107.8(2) . 20_565 ?
 O2 In1 C8 111.1(2) . 19_655 ?
 O2 In1 C8 111.1(2) 14 20_565 ?
 O2 In1 C8 107.8(2) 14 19_655 ?
 O3 In1 O1 139.36(19) 20_565 14 ?
 O3 In1 O1 85.0(2) 19_655 14 ?
 O3 In1 O1 85.0(2) 20_565 . ?
 O3 In1 O1 139.36(19) 19_655 . ?
 O3 In1 O2 127.5(2) 19_655 14 ?
 O3 In1 O2 82.6(2) 20_565 14 ?
 O3 In1 O2 127.5(2) 20_565 . ?
 O3 In1 O2 82.6(2) 19_655 . ?
 O3 In1 O3 121.7(3) 20_565 19_655 ?
 O3 In1 O4 82.59(19) 19_655 20_565 ?
 O3 In1 O4 57.51(18) 20_565 20_565 ?
 O3 In1 O4 57.51(18) 19_655 19_655 ?
 O3 In1 O4 82.59(19) 20_565 19_655 ?
 O3 In1 C1 107.5(2) 20_565 . ?
 O3 In1 C1 111.3(2) 20_565 14 ?
 O3 In1 C1 111.3(2) 19_655 . ?
 O3 In1 C1 107.5(2) 19_655 14 ?
 O3 In1 C8 28.6(2) 20_565 20_565 ?
 O3 In1 C8 102.7(2) 20_565 19_655 ?
 O3 In1 C8 102.7(2) 19_655 20_565 ?
 O3 In1 C8 28.6(2) 19_655 19_655 ?
 O4 In1 O4 93.7(3) 19_655 20_565 ?
 O4 In1 C1 87.4(2) 19_655 14 ?
 O4 In1 C1 168.4(2) 20_565 14 ?
 O4 In1 C1 168.4(2) 19_655 . ?
 O4 In1 C1 87.4(2) 20_565 . ?
 O4 In1 C8 87.1(2) 19_655 20_565 ?
 O4 In1 C8 28.9(2) 19_655 19_655 ?
 O4 In1 C8 28.9(2) 20_565 20_565 ?
 O4 In1 C8 87.1(2) 20_565 19_655 ?
 C1 In1 C1 94.0(3) . 14 ?
 C8 In1 C1 139.9(3) 19_655 . ?
 C8 In1 C1 139.9(3) 20_565 14 ?
 C8 In1 C1 99.1(3) 20_565 . ?
 C8 In1 C1 99.1(3) 19_655 14 ?
 C8 In1 C8 94.9(3) 19_655 20_565 ?
 C1 O1 In1 92.6(4) . . ?
 C1 O2 In1 89.1(4) . . ?
 C8 O3 In1 92.3(4) . 23_655 ?
 C8 O4 In1 88.7(4) . 23_655 ?
 O1 C1 In1 59.2(3) . . ?
 O1 C1 O2 121.2(6) . . ?
 O1 C1 C2 120.5(6) . . ?
 O2 C1 In1 62.1(3) . . ?
 O2 C1 C2 118.3(6) . . ?
 C2 C1 In1 177.4(5) . . ?
 C3 C2 C1 116.4(7) . . ?
 C7 C2 C1 121.4(6) . . ?
 C7 C2 C3 122.1(6) . . ?
 C2 C3 H3 120.3 . . ?
 C4 C3 C2 119.3(8) . . ?
 C4 C3 H3 120.3 . . ?
 C3 C4 C5 120.0(7) . . ?
 C3 C4 N1 119.2(9) . . ?
 C3 C4 N1A 120.6(10) . . ?
 C5 C4 N1 119.7(8) . . ?
 C5 C4 N1A 117.8(8) . . ?
 C4 C5 C8 122.7(6) . . ?
 C6 C5 C4 118.8(6) . . ?
 C6 C5 C8 118.6(7) . . ?
 C5 C6 H6 119.2 . . ?
 C5 C6 C7 121.7(7) . . ?
 C7 C6 H6 119.2 . . ?
 C2 C7 C6 118.1(7) . . ?
 C2 C7 H7 120.9 . . ?
 C6 C7 H7 120.9 . . ?
 O3 C8 In1 59.1(3) . 23_655 ?
 O3 C8 O4 121.4(6) . . ?
 O3 C8 C5 119.4(7) . . ?
 O4 C8 In1 62.4(3) . 23_655 ?
 O4 C8 C5 119.2(6) . . ?
 C5 C8 In1 177.4(5) . 23_655 ?
 C4 N1 H1 115.0 . . ?
 C9 N1 C4 129.9(14) . . ?
 C9 N1 H1 115.0 . . ?
 O5 C9 N1 120.3(15) . . ?
 O5 C9 C10 127.0(16) . . ?
 N1 C9 C10 112.7(16) . . ?
 C9 C10 H10A 109.5 . . ?
 C9 C10 H10B 109.5 . . ?
 C9 C10 H10C 109.5 . . ?
 H10A C10 H10B 109.5 . . ?
 H10A C10 H10C 109.5 . . ?
 H10B C10 H10C 109.5 . . ?
 C4 N1A H1A 115.0 . . ?
 C9A N1A C4 129.9(16) . . ?
 C9A N1A H1A 115.0 . . ?
 O5A C9A N1A 124(2) . . ?
 O5A C9A C10A 113(2) . . ?
 N1A C9A C10A 123(2) . . ?
 C9A C10A H10D 109.5 . . ?
 C9A C10A H10E 109.5 . . ?
 C9A C10A H10F 109.5 . . ?
 H10D C10A H10E 109.5 . . ?
 H10D C10A H10F 109.5 . . ?
 H10E C10A H10F 109.5 . . ?
 H2A N2 H2B 107.4 . . ?
 C11 N2 H2A 108.3 . . ?
 C11 N2 H2B 108.3 . . ?
 C12 N2 H2A 108.3 . . ?
 C12 N2 H2B 108.3 . . ?
 C12 N2 C11 115.8(17) . . ?
 N2 C11 H11A 109.5 . . ?
 N2 C11 H11B 109.5 . . ?
 N2 C11 H11C 109.5 . . ?
 H11A C11 H11B 109.5 . . ?
 H11A C11 H11C 109.5 . . ?
 H11B C11 H11C 109.5 . . ?
 N2 C12 H12A 109.5 . . ?
 N2 C12 H12B 109.5 . . ?
 N2 C12 H12C 109.5 . . ?
 H12A C12 H12B 109.5 . . ?
 H12A C12 H12C 109.5 . . ?
 H12B C12 H12C 109.5 . . ?

loop_
  _geom_torsion_atom_site_label_1
  _geom_torsion_atom_site_label_2
  _geom_torsion_atom_site_label_3
  _geom_torsion_atom_site_label_4
  _geom_torsion
  _geom_torsion_site_symmetry_1
  _geom_torsion_site_symmetry_2
  _geom_torsion_site_symmetry_3
  _geom_torsion_site_symmetry_4
  _geom_torsion_publ_flag
 In1 O1 C1 O2 2.6(8) . . . . ?
 In1 O1 C1 C2 -177.0(6) . . . . ?
 In1 O2 C1 O1 -2.5(8) . . . . ?
 In1 O2 C1 C2 177.1(6) . . . . ?
 In1 O3 C8 O4 2.7(7) 23_655 . . . ?
 In1 O3 C8 C5 -177.5(5) 23_655 . . . ?
 In1 O4 C8 O3 -2.6(7) 23_655 . . . ?
 In1 O4 C8 C5 177.6(6) 23_655 . . . ?
 O1 C1 C2 C3 -3.3(11) . . . . ?
 O1 C1 C2 C7 175.0(7) . . . . ?
 O2 C1 C2 C3 177.1(7) . . . . ?
 O2 C1 C2 C7 -4.6(11) . . . . ?
 C1 C2 C3 C4 -179.1(7) . . . . ?
 C1 C2 C7 C6 179.2(7) . . . . ?
 C2 C3 C4 C5 -0.6(14) . . . . ?
 C2 C3 C4 N1 -168.5(11) . . . . ?
 C2 C3 C4 N1A 164.5(12) . . . . ?
 C3 C2 C7 C6 -2.6(12) . . . . ?
 C3 C4 C5 C6 -1.3(13) . . . . ?
 C3 C4 C5 C8 179.2(7) . . . . ?
 C3 C4 N1 C9 -21(2) . . . . ?
 C3 C4 N1A C9A 7(2) . . . . ?
 C4 C5 C6 C7 1.3(13) . . . . ?
 C4 C5 C8 O3 5.9(11) . . . . ?
 C4 C5 C8 O4 -174.3(8) . . . . ?
 C4 N1 C9 O5 17(2) . . . . ?
 C4 N1 C9 C10 -164.8(17) . . . . ?
 C4 N1A C9A O5A -13(3) . . . . ?
 C4 N1A C9A C10A 167(2) . . . . ?
 C5 C4 N1 C9 171.5(14) . . . . ?
 C5 C4 N1A C9A 172.5(16) . . . . ?
 C5 C6 C7 C2 0.6(13) . . . . ?
 C6 C5 C8 O3 -173.6(7) . . . . ?
 C6 C5 C8 O4 6.2(10) . . . . ?
 C7 C2 C3 C4 2.6(13) . . . . ?
 C8 C5 C6 C7 -179.1(7) . . . . ?
 N1 C4 C5 C6 166.5(11) . . . . ?
 N1 C4 C5 C8 -13.0(15) . . . . ?
 N1A C4 C5 C6 -166.8(12) . . . . ?
 N1A C4 C5 C8 13.7(15) . . . . ?

_shelx_res_file
;
TITL Exp3_1_8_ in Fddd
    exp3_1_8_.res
    created by SHELXL-2019/1 at 15:43:42 on 14-Nov-2024
REM Fddd (#70 in standard setting)
CELL 0.6889 14.719738 28.053443 30.693059 90 90 90
ZERR 16 0.000534 0.000812 0.000678 0 0 0
LATT 4
SYMM 0.25-X,0.25-Y,+Z
SYMM +X,0.25-Y,0.25-Z
SYMM 0.25-X,+Y,0.25-Z
SFAC C H In N O
DISP C 0.003 0.001 10.848
DISP H -0 0 0.623
DISP In -0.764 1.223 5209.877
DISP N 0.006 0.003 18.337
DISP O 0.011 0.006 30.192
UNIT 352 352 16 48 160
DFIX 1.5 C11 N2
DFIX 2.5 C11 C12
DFIX 1.5 N2 C12
FLAT O5A N1A C9A C10A
FLAT O5 N1 C9 C10
EADP C11 N2 C12

L.S. 50
PLAN  6
TEMP 24.85
CONF
BOND
MORE -1
BOND $H
fmap 2
acta
OMIT 0 2 2
OMIT 0 4 0
OMIT 0 4 4
OMIT 1 1 1
OMIT 1 3 3
OMIT 1 3 5
OMIT 1 5 3
OMIT 1 5 5
OMIT 1 7 3
OMIT 2 2 0
OMIT 2 6 0
OMIT 2 6 6
OMIT 3 1 1
REM <olex2.extras>
REM <HklSrc "%.\\Exp3_1_8_.hkl">
REM </olex2.extras>

WGHT    0.200000
FVAR       0.71204   0.46922
IN1   3    0.375000    0.375000    0.076199    10.50000    0.07875    0.05208 =
         0.03492    0.00000    0.00000    0.00108
O1    5    0.356229    0.432202    0.126878    11.00000    0.09096    0.08649 =
         0.06873   -0.02676   -0.00168   -0.00263
O2    5    0.494998    0.409573    0.113312    11.00000    0.09718    0.06948 =
         0.05214   -0.01583   -0.00404   -0.00074
O3    5    0.512244    0.587715    0.290581    11.00000    0.10879    0.07276 =
         0.06475   -0.02628   -0.00277   -0.00460
O4    5    0.651883    0.566419    0.274538    11.00000    0.09554    0.08801 =
         0.06281   -0.02692   -0.00410   -0.01264
C1    1    0.438846    0.434490    0.134436    11.00000    0.08983    0.06790 =
         0.05423   -0.01754   -0.00579    0.00052
C2    1    0.474928    0.467430    0.169866    11.00000    0.09669    0.07308 =
         0.06013   -0.02336   -0.00257   -0.00403
C3    1    0.410462    0.496213    0.191178    11.00000    0.09423    0.09132 =
         0.07606   -0.03368   -0.00089   -0.00568
AFIX  43
H3    2    0.349310    0.494255    0.183773    11.00000   -1.20000
AFIX   0
C4    1    0.438859    0.527302    0.223105    11.00000    0.10010    0.11297 =
         0.07319   -0.04222   -0.00599    0.01555
C5    1    0.531194    0.529712    0.234340    11.00000    0.09774    0.07858 =
         0.06005   -0.02654   -0.00428   -0.00314
C6    1    0.592281    0.499518    0.213278    11.00000    0.08225    0.09569 =
         0.07198   -0.02869    0.00020   -0.00350
AFIX  43
H6    2    0.653341    0.500474    0.221013    11.00000   -1.20000
AFIX   0
C7    1    0.564110    0.467896    0.180879    11.00000    0.08548    0.08749 =
         0.06535   -0.02365    0.00061   -0.00219
AFIX  43
H7    2    0.605360    0.447710    0.167229    11.00000   -1.20000
AFIX   0
C8    1    0.567055    0.563424    0.268581    11.00000    0.11156    0.07103 =
         0.04300   -0.00843   -0.00557   -0.00700
PART 1
O5    5    0.238734    0.533929    0.215035    21.00000    0.09507
N1    4    0.371817    0.550187    0.250511    21.00000    0.07761
AFIX  43
H1    2    0.392215    0.560988    0.274840    21.00000   -1.20000
AFIX   0
C9    1    0.279975    0.557366    0.243604    21.00000    0.07756
C10   1    0.240377    0.593140    0.273831    21.00000    0.10991
AFIX 137
H10A  2    0.235607    0.579610    0.302468    21.00000   -1.50000
H10B  2    0.181096    0.602171    0.263737    21.00000   -1.50000
H10C  2    0.278844    0.620753    0.274816    21.00000   -1.50000
AFIX   0
PART 2
O5A   5    0.257843    0.556670    0.202046   -21.00000    0.15715
N1A   4    0.379967    0.565357    0.237962   -21.00000    0.10205
AFIX  43
H1A   2    0.404763    0.585275    0.255633   -21.00000   -1.20000
AFIX   0
C9A   1    0.294619    0.574091    0.228595   -21.00000    0.10416
C10A  1    0.240573    0.607337    0.252217   -21.00000    0.14920
AFIX 137
H10D  2    0.246007    0.601123    0.282864   -21.00000   -1.50000
H10E  2    0.178178    0.604172    0.243585   -21.00000   -1.50000
H10F  2    0.261103    0.639126    0.246124   -21.00000   -1.50000
AFIX   0

PART -1
N2    4    0.138089    0.494762    0.142306    10.50000    0.18356
AFIX  23
H2A   2    0.181911    0.501498    0.161312    10.50000   -1.20000
H2B   2    0.154843    0.506664    0.116656    10.50000   -1.20000
AFIX   0
C11   1    0.131292    0.439600    0.137922    10.50000    0.18356
AFIX  33
H11A  2    0.188832    0.427053    0.128688    10.50000   -1.50000
H11B  2    0.115214    0.426041    0.165585    10.50000   -1.50000
H11C  2    0.085638    0.431685    0.116790    10.50000   -1.50000
AFIX   0
C12   1    0.055310    0.519066    0.156195    10.50000    0.18356
AFIX  33
H12A  2    0.066413    0.552735    0.157901    10.50000   -1.50000
H12B  2    0.007753    0.513045    0.135512    10.50000   -1.50000
H12C  2    0.037329    0.507400    0.184306    10.50000   -1.50000
AFIX   0
HKLF 4


REM  Exp3_1_8_ in Fddd
REM wR2 = 0.2748, GooF = S = 1.121, Restrained GooF = 1.123 for all data
REM R1 = 0.0763 for 2610 Fo > 4sig(Fo) and 0.0945 for all 3615 data
REM 159 parameters refined using 5 restraints

END

WGHT      0.2000      0.0000

REM Highest difference peak  1.617,  deepest hole -1.319,  1-sigma level  0.156
Q1    1   0.3180  0.3763  0.0716  11.00000  0.05    1.62
Q2    1   0.1250  0.4115  0.1250  10.50000  0.05    1.61
Q3    1   0.3705  0.6250  0.1250  10.50000  0.05    1.50
Q4    1   0.8189  0.5335  0.1787  11.00000  0.05    1.04
Q5    1   0.5433  0.6324  0.1774  11.00000  0.05    1.04
Q6    1   0.4379  0.6699  0.1965  11.00000  0.05    0.61
;
_shelx_res_checksum                38908
_shelx_hkl_file
;
   0   0   4 47451.0 1027.81   3
   0   0   4 47617.3 1024.21   2
   0   0  -4 47605.2 1022.98   1
   0   0   4 45846.8 1033.93   5
   0   0  -6 71.4596 84.1506   1
   0   0   6 60.5188 92.3951   3
   0   0   6 89.3854 86.8208   2
   0   0   6 170.587 116.205   5
   0   0   8 852.932 91.0218   5
   0   0  -8 1009.30 74.5058   1
   0   0  10-115.258 102.805   5
   0   0  10-11.4920 78.0169   4
   0   0 -10-12.1568 75.0109   1
   0   0  12 3016.04 164.937   4
   0   0  12 3173.37 196.723   5
   0   0 -12 3291.27 163.326   1
   0   0 -14 20.6695 145.794   1
   0   0 -16 16015.7 447.004   1
   0   0  16 16393.7 455.179   4
   0   0  16 15973.3 496.373   5
   0   0  18 176.163 195.312   5
   0   0  18 67.6321 159.204   4
   0   0 -18-20.0642 156.742   1
   0   0  20 237019. 5131.76   4
   0   0 -20 234729. 5122.27   1
   0   0  20 235800. 5176.69   5
   0   0  22 142.053 176.512   4
   0   0  22-184.291 223.276   5
   0   0  24 9277.44 368.618   4
   0   0 -24 9118.16 373.716   1
   0   0  24 8765.78 415.373   5
   0   0  26 164.607 262.269   5
   0   0  26 62.2904 217.715   4
   0   0  28 11788.4 508.644   5
   0   0  30 7.11584 240.458   4
   0   0  30 48.9210 299.953   5
   0   0  34 204.639 295.570   5
   0   0  34-145.622 258.306   4
   0   0  36 17.0738 271.480   4
   0   0  36 123.004 312.843   5
   0   0  38 53.3012 284.491   4
   0   0  38-172.673 317.830   5
   0  -2   2 245442. 4996.89   3
   0  -2  -2 242830. 4999.57   1
   0   2   2 224919. 4992.57   4
   0   2   2 229298. 4995.48   5
   0  -2  -4-14.8499 53.6545   1
   0   2  -4-23.5230 54.5029   1
   0  -2   4-21.2701 56.4961   5
   0  -2   4 12.9188 44.4136   2
   0   2   4 2.06590 49.8793   4
   0   2   4-11.8957 58.9605   5
   0  -2   4 27.7374 48.9697   3
   0  -2   6 1688.12 92.0600   2
   0   2  -6 1521.06 96.4073   1
   0  -2  -6 1410.58 98.8644   1
   0  -2   6 1406.53 110.270   5
   0  -2   6 1570.64 98.3585   3
   0   2   6 1578.73 118.123   5
   0   2   6 1293.48 96.3940   4
   0   2   8-2.66248 75.9337   5
   0  -2   8 90.1555 61.1454   2
   0  -2  -8 26.8278 63.8263   1
   0  -2   8 102.538 66.1995   3
   0   2  -8 51.1881 61.5413   1
   0  -2   8-35.7018 76.7259   5
   0   2   8-17.6656 63.7020   4
   0  -2  10 2941.86 136.532   3
   0   2  10 2994.08 137.035   4
   0  -2  10 2783.00 127.640   2
   0  -2  10 3149.08 158.240   5
   0  -2 -10 3001.43 137.205   1
   0   2  10 2991.31 157.054   5
   0   2 -10 3078.92 130.186   1
   0   2 -12 53.8184 118.617   1
   0   2  12-46.7339 129.086   4
   0  -2 -12 64.4673 125.673   1
   0  -2  12-27.9296 160.970   5
   0   2  12 8.05172 150.032   5
   0  -2  12-77.7605 130.235   3
   0  -2  12 46.2722 114.644   2
   0   2 -14 4241.67 209.777   1
   0  -2 -14 3899.71 217.897   1
   0   2 -16-99.2111 149.662   1
   0  -2  16-130.715 159.035   3
   0  -2 -16 45.5462 158.039   1
   0   2  16-69.7242 194.972   5
   0   2  16 66.3209 156.003   4
   0  -2  16 148.370 148.472   2
   0  -2  16-21.7529 203.040   5
   0  -2  18 82927.1 1922.39   5
   0  -2  18 87730.8 1876.60   4
   0   2  18 82931.3 1916.18   5
   0  -2 -18 83762.1 1876.14   1
   0   2  18 80572.3 1877.21   4
   0   2 -18 80539.8 1862.06   1
   0  -2  20 183.290 168.906   4
   0   2  20 253.014 204.936   5
   0  -2  20 239.194 212.936   5
   0   2 -20 276.127 167.323   1
   0   2  20 48.8669 172.116   4
   0  -2  22 88457.0 2064.48   5
   0  -2  22 89861.2 2008.85   4
   0  -2 -22 86843.7 2010.49   1
   0   2  22 86002.0 2056.60   5
   0   2  22 88960.3 2013.20   4
   0  -2 -24 83.7024 206.498   1
   0   2  24 32.0377 247.931   5
   0   2  24-158.239 203.887   4
   0  -2  24 113.787 241.473   5
   0  -2  24-33.7088 189.508   4
   0   2  26 953.526 283.053   5
   0  -2  26 657.515 225.169   4
   0   2  26 720.400 232.679   4
   0  -2  26 487.015 281.556   5
   0   2  28 410.291 275.389   5
   0   2  28-276.040 236.304   4
   0  -2  28 6.61068 233.729   4
   0  -2  28-113.554 283.571   5
   0  -2  30 19950.2 686.240   5
   0   2  30 19609.6 675.722   5
   0   2  30 19103.0 619.287   4
   0   2  34 5219.58 364.994   4
   0   2  34 5633.35 416.671   5
   0  -2  34 5661.24 419.401   5
   0  -2  34 5454.26 358.241   4
   0   2  36 110.096 290.655   5
   0  -2  36-480.374 310.023   5
   0   2  36-43.5598 274.658   4
   0  -2  36 256.269 272.909   4
   0   2  38 2079.84 346.509   5
   0  -2  38 1707.24 310.124   4
   0   2  38 2092.71 323.924   4
   0  -2  38 1871.09 355.218   5
   0  -4   0 210096. 4512.83   1
   0  -4   0 212273. 4512.50   3
   0  -4  -2-1.78352 92.9924   3
   0  -4   2-4.75449 43.7157   2
   0  -4   2 64.9954 55.5283   3
   0   4   2-5.93855 45.3495   5
   0   4   2 43.5085 42.9915   4
   0  -4  -2 43.7490 65.4043   1
   0   4   4 221434. 4727.03   5
   0  -4   4 225967. 4728.67   3
   0   4   4 216101. 4721.81   4
   0  -4  -4 227637. 4735.25   1
   0  -4   4 220397. 4720.44   5
   0  -4   4 218000. 4716.77   2
   0  -4   6 91.6499 67.3407   3
   0   4   6 8.19445 70.1241   5
   0   4  -6 39.8762 68.4673   1
   0  -4   6 41.7854 66.4821   5
   0  -4   6 53.0462 59.2174   2
   0  -4  -6 23.6665 69.1360   1
   0   4   6 44.3789 60.1264   4
   0  -4  -8 7085.35 219.729   1
   0  -4   8 7314.59 225.888   5
   0   4   8 7082.73 216.929   4
   0  -4   8 6919.05 216.352   3
   0   4   8 7715.83 230.278   5
   0  -4   8 7451.49 207.876   2
   0   4  -8 8030.65 223.508   1
   0   4  10 13.5935 116.570   5
   0  -4  10 15.3415 88.5871   2
   0   4  10 148.824 97.4276   4
   0  -4 -10 2.79622 105.313   1
   0  -4  10 29.9482 96.6923   3
   0  -4  10-9.80491 119.087   5
   0   4 -10-55.9164 106.429   1
   0  -4 -12 51669.0 1183.59   1
   0   4  12 50939.6 1200.27   5
   0  -4  12 51220.9 1178.93   3
   0  -4  12 50788.3 1202.15   5
   0  -4  12 49763.6 1165.59   2
   0   4  12 50500.2 1178.90   4
   0  -4 -14-33.2058 161.086   1
   0  -4  14-199.850 215.180   5
   0   4 -14 114.353 160.225   1
   0  -4 -16 14898.9 443.979   1
   0  -4  16 15133.9 446.286   3
   0   4  16 15399.8 473.602   5
   0  -4  16 15678.6 480.707   5
   0  -4  16 15007.1 425.727   2
   0   4  16 15069.0 443.148   4
   0   4 -16 14833.7 427.169   1
   0  -4  18 44.0831 169.119   3
   0   4  18 36.3013 196.354   5
   0  -4  18 35.9111 152.122   2
   0   4  18 135.451 159.115   4
   0   4 -18 108.857 154.437   1
   0  -4  18 406.373 206.310   5
   0   4  20 63474.2 1478.80   4
   0   4  20 60777.9 1506.26   5
   0  -4  20 66301.9 1490.14   3
   0  -4  20 63687.7 1522.21   5
   0  -4  20 62441.9 1458.92   2
   0   4 -20 62215.3 1454.06   1
   0  -4 -20 63796.2 1483.70   1
   0   4  22-58.4270 224.386   5
   0  -4  22-299.024 307.969   5
   0   4  22 209.276 190.705   4
   0   4 -22 42.3840 188.381   1
   0  -4 -22-192.743 196.310   1
   0  -4  22-118.197 194.154   2
   0   4  24 15195.8 554.943   5
   0  -4  24 17066.9 509.421   4
   0  -4  24 15041.0 557.810   5
   0   4  24 15430.6 514.903   4
   0  -4 -24 16052.8 526.744   1
   0  -4 -26-228.666 247.978   1
   0  -4  26 133.271 221.065   4
   0  -4  26-100.064 273.684   5
   0   4  26-212.265 218.679   4
   0   4  26 136.181 257.368   5
   0  -4  28 11370.3 521.195   5
   0  -4  28 12221.9 448.306   4
   0   4  28 11736.6 459.481   4
   0   4  28 11525.5 500.800   5
   0  -4  30 71.5795 303.630   5
   0   4  30-9.48301 269.251   5
   0   4  30 7.52781 248.747   4
   0  -4  30-48.4805 249.523   4
   0   4  32 14782.1 595.788   5
   0   4  34 147.235 290.563   5
   0  -4  34 31.0195 254.815   4
   0   4  34-332.614 254.651   4
   0  -4  34-124.531 300.845   5
   0  -4  36 48.7318 269.152   4
   0   4  36 292.830 296.234   5
   0   4  36 215.910 273.134   4
   0  -4  36 82.2182 317.725   5
   0  -4  38 16.7375 266.962   4
   0   4  38 396.964 291.948   4
   0   4  38 289.592 309.388   5
   0  -4  38 24.1566 326.960   5
   0  -6   0-21.7479 81.0821   3
   0  -6   0 41.0222 83.0053   1
   0   6   0 1.67152 45.2452   4
   0  -6   2 25114.1 579.494   2
   0  -6  -2 25439.3 611.714   3
   0   6   2 27085.1 579.062   4
   0   6   2 26170.3 571.995   5
   0  -6  -2 25486.3 598.790   1
   0  -6   2 25748.4 593.410   3
   0  -6  -4 56.2918 73.8158   1
   0  -6   4 6.90615 48.6039   2
   0  -6  -4 113.953 107.145   3
   0  -6   4 34.4483 61.2708   3
   0   6   4 53.3080 53.8548   5
   0  -6   4 35.3388 47.8113   5
   0   6   4 5.50479 51.2161   4
   0  -6   6 171248. 3696.67   3
   0   6   6 169037. 3687.38   4
   0   6   6 175405. 3695.25   5
   0  -6  -6 175409. 3705.45   1
   0  -6   6 171795. 3686.96   5
   0  -6   6 168423. 3680.33   2
   0  -6  -8 473.052 115.785   1
   0  -6   8 576.096 111.554   3
   0   6   8 567.064 113.732   5
   0  -6   8 466.344 106.215   5
   0  -6  10 76457.8 1683.83   5
   0   6  10 75626.2 1685.31   5
   0   6  10 74681.5 1669.39   4
   0  -6  10 73519.9 1673.73   3
   0   6 -10 77012.4 1678.29   1
   0  -6  10 72067.1 1656.18   2
   0  -6 -10 78781.8 1684.39   1
   0   6  12 171.178 153.044   4
   0  -6  12 102.271 177.709   5
   0   6  12 111.161 177.830   5
   0  -6 -12 39.9718 160.902   1
   0   6 -12 79.1872 169.574   1
   0  -6  14 44122.3 1030.15   3
   0   6  14 40767.6 1023.30   4
   0  -6  14 42666.8 1052.80   5
   0  -6  14 44451.0 1014.16   2
   0   6 -14 46102.0 1030.13   1
   0  -6 -14 42217.9 1031.79   1
   0   6 -16 11.3068 157.305   1
   0   6  16-90.7825 157.094   4
   0  -6  16-22.1881 159.757   3
   0  -6  16-50.8533 149.053   2
   0   6  16-114.443 184.487   5
   0   6  18 14589.8 467.446   5
   0  -6  18 13833.6 436.361   3
   0  -6  18 13760.8 468.579   5
   0  -6 -18 14136.9 439.819   1
   0  -6  18 13668.3 410.328   2
   0   6 -18 13693.3 415.295   1
   0   6  18 13447.7 425.539   4
   0  -6 -20 117.031 186.120   1
   0  -6  20-66.5261 164.066   2
   0  -6  20 129.066 225.245   5
   0   6  20 121.858 174.665   4
   0   6  20-6.78376 200.263   5
   0  -6  20 16.6285 185.285   3
   0   6 -20 22.0165 179.421   1
   0  -6  22 20488.1 644.553   5
   0  -6  22 20218.8 571.707   2
   0  -6 -22 20517.4 605.084   1
   0   6  22 20014.5 586.573   4
   0   6  22 20008.4 624.148   5
   0  -6  22 19657.6 596.579   3
   0  -6  24-232.463 260.777   5
   0  -6  24-10.7715 194.418   2
   0  -6 -24 93.4036 231.414   1
   0   6  24 49.9875 209.727   4
   0  -6  24 98.9549 226.581   3
   0   6  24-127.257 250.748   5
   0  -6 -26 463.057 256.139   1
   0   6  26 732.677 275.606   5
   0  -6  26 854.826 286.927   5
   0   6  26 167.911 222.194   4
   0   6  28 179.617 263.410   5
   0   6  28 142.815 237.608   4
   0  -6  28-13.0383 247.989   4
   0  -6  28-130.640 305.055   5
   0   6  30 22873.9 703.563   4
   0  -6  30 23251.1 780.067   5
   0  -6  32-79.3511 243.112   4
   0   6  32 40.1018 286.986   5
   0   6  34 1920.62 328.173   5
   0  -6  34 1847.42 344.536   5
   0  -6  34 2224.09 290.093   4
   0   6  34 2474.03 310.074   4
   0   6  36-398.187 304.017   5
   0  -6  36-242.447 315.796   5
   0   6  36 88.9056 279.433   4
   0  -6  36 63.8476 261.999   4
   0  -6  38 1389.89 287.822   4
   0   6  38 808.137 300.183   4
   0  -6  38 1307.63 336.995   5
   0   6  38 937.775 329.019   5
   0   8   0 1146.12 60.7240   4
   0  -8   0 1054.29 94.4982   1
   0  -8   0 1319.20 95.1350   3
   0   8   2 79.6063 37.9691   5
   0  -8  -2 85.2423 89.5952   3
   0   8   2 87.5966 48.5799   4
   0  -8   2 35.8408 67.6715   3
   0  -8   2 112.012 60.7195   2
   0  -8  -2 57.5829 76.2402   1
   0   8   4 58300.6 1291.41   5
   0  -8   4 57545.6 1290.29   2
   0  -8  -4 59413.1 1321.15   1
   0  -8   4 58901.3 1280.35   5
   0   8   4 60637.1 1295.77   4
   0  -8  -4 61398.4 1349.82   3
   0  -8  -6 62.4179 165.429   3
   0  -8   6 12.3634 78.2405   5
   0   8   6 101.385 85.5605   5
   0  -8   6 159.370 95.5639   3
   0  -8   6 79.0154 76.0546   2
   0   8   6 85.0758 76.4679   4
   0  -8  -6 117.359 108.089   1
   0  -8   8 403572. 8846.68   2
   0   8   8 418961. 8854.00   4
   0   8   8 409424. 8862.33   5
   0  -8   8 420826. 8856.01   5
   0  -8  -8 429610. 8876.67   1
   0  -8   8 405539. 8864.49   3
   0   8  10 279.382 141.136   4
   0  -8 -10 367.279 167.327   1
   0   8  10 504.283 164.681   5
   0  -8  10 424.588 143.256   2
   0  -8  10 203.542 164.263   5
   0  -8  10 314.625 152.556   3
   0  -8  12 193609. 4265.14   5
   0   8  12 193234. 4251.84   4
   0   8  12 194386. 4266.42   5
   0   8 -12 202612. 4266.57   1
   0  -8  14 91.2440 144.592   3
   0  -8  14-26.1981 138.469   2
   0  -8  14-40.0142 183.158   5
   0   8  14 162.422 173.453   5
   0   8 -14 170.653 185.772   1
   0   8  14-45.1882 153.938   4
   0  -8 -16 224.942 184.212   1
   0   8  16 328.671 187.373   5
   0  -8  16 236.037 165.294   3
   0   8  16-9.18037 160.893   4
   0   8 -16 222.993 180.044   1
   0  -8  16 321.861 150.629   2
   0  -8  18 86.2287 170.944   3
   0   8  18 87.3587 193.261   5
   0  -8  18-88.0129 152.241   2
   0  -8 -18-246.686 184.832   1
   0  -8  18-106.413 200.884   5
   0   8  18 86.2305 166.513   4
   0   8 -18-129.677 181.077   1
   0   8  20 32402.6 840.221   4
   0  -8  20 32542.4 886.280   5
   0  -8  20 32102.4 809.784   2
   0  -8 -20 32703.3 854.312   1
   0   8  20 31159.0 866.290   5
   0  -8  20 33571.1 839.546   3
   0  -8  22 197.304 208.086   3
   0  -8 -22 65.1361 219.923   1
   0  -8  22 4.89154 183.111   2
   0   8  22 84.9928 199.303   4
   0  -8  22 41.1554 254.804   5
   0   8  22 326.969 240.110   5
   0  -8  24 8839.55 348.041   2
   0  -8 -24 8796.16 400.433   1
   0  -8  24 8583.58 376.966   3
   0  -8  24 7840.42 430.960   5
   0   8  24 7832.42 403.944   5
   0   8  24 7402.05 367.330   4
   0  -8  26-46.2410 214.854   2
   0   8  26-56.1561 226.245   4
   0  -8  26-123.030 239.028   3
   0   8  26-169.829 258.620   5
   0  -8  26 48.7634 279.698   5
   0  -8 -26 410.887 265.601   1
   0  -8 -28 17757.2 618.936   1
   0  -8  28 18773.6 576.493   2
   0  -8  28 19073.0 615.967   3
   0   8  28 18181.8 641.182   5
   0   8  28 17769.3 595.915   4
   0  -8  28 18270.7 678.257   5
   0   8  30 205.304 245.620   4
   0  -8  30 66.2853 305.849   5
   0  -8  32 8467.91 392.837   4
   0   8  32 7521.22 442.547   5
   0   8  34-78.3528 266.605   4
   0  -8  34 170.971 321.460   5
   0   8  34 41.5799 290.057   5
   0  -8  34-82.1256 249.569   4
   0   8  36-117.910 268.222   4
   0   8  36 32.0304 296.355   5
   0  -8  36 70.2262 261.783   4
   0  -8  36-12.5842 321.599   5
   0   8  38-360.346 316.262   5
   0  -8  38 235.769 275.347   4
   0  -8  38-245.408 320.405   5
   0   8  38-85.1696 288.383   4
   0  10   0-18.1507 57.0483   4
   0 -10   0 8.36695 99.6491   3
   0 -10  -2 954.182 136.099   3
   0 -10  -2 936.171 123.558   1
   0  10   2 842.785 56.9716   5
   0 -10   2 835.772 99.3700   2
   0 -10   2 1042.39 108.985   3
   0  10   2 1054.53 77.3616   4
   0 -10   4 16.4543 55.3019   5
   0 -10   4 21.9139 104.676   3
   0 -10  -4-64.6483 160.123   3
   0 -10   4-38.2849 89.2203   2
   0 -10  -4 3.16537 118.871   1
   0  10   4-24.0701 74.7131   5
   0  10   4-42.4320 77.1563   4
   0  10   6 29567.3 674.634   4
   0 -10  -6 28597.7 761.801   3
   0  10   6 28987.7 674.410   5
   0 -10   6 27950.5 667.379   2
   0 -10   6 30072.3 665.137   5
   0 -10  -6 28381.5 709.027   1
   0 -10   6 27900.0 693.727   3
   0 -10   8 335.783 143.911   5
   0 -10   8 155.396 146.125   3
   0 -10  -8 336.877 265.757   3
   0  10   8 146.410 134.898   5
   0 -10   8 95.8745 126.174   2
   0  10   8 166.282 123.922   4
   0 -10  -8 211.091 166.670   1
   0  10  10 626911. 13203.3   5
   0  10  10 608523. 13191.0   4
   0 -10  10 618334. 13198.0   5
   0 -10  12 297.736 180.335   5
   0 -10 -12 521.314 178.905   1
   0  10 -12 505.710 196.500   1
   0 -10  12 423.784 173.917   3
   0 -10  12 471.593 152.853   2
   0  10  12 603.188 155.367   4
   0 -10  14 16607.6 468.933   3
   0  10  14 16095.9 483.351   5
   0 -10 -14 16150.7 485.865   1
   0  10  14 15925.2 465.207   4
   0 -10  14 16763.3 451.843   2
   0  10 -14 16259.4 496.814   1
   0 -10  14 16023.0 493.863   5
   0 -10  16-84.0761 149.719   2
   0 -10  16 9.71874 161.248   3
   0  10 -16-183.061 196.135   1
   0 -10 -16 144.639 187.930   1
   0  10  16-90.4913 188.279   5
   0  10 -18 24720.9 679.046   1
   0 -10  18 23633.3 702.748   5
   0  10  18 25681.6 700.368   5
   0 -10  18 24724.9 641.302   2
   0 -10  18 23758.6 660.206   3
   0  10  18 25496.7 678.480   4
   0 -10 -18 25066.7 684.750   1
   0 -10  20 163.015 234.201   5
   0 -10  20-18.7110 175.857   2
   0  10  20-214.614 228.763   5
   0 -10 -20-120.155 215.599   1
   0 -10  20 80.2695 181.777   3
   0  10  20 162.864 197.824   4
   0 -10 -22 27860.6 771.580   1
   0 -10  22 27024.7 805.798   5
   0  10  22 26869.5 753.252   4
   0  10  22 25909.8 774.627   5
   0 -10  22 27657.6 747.200   3
   0 -10  22 27492.9 717.905   2
   0  10  24 6.89991 216.524   4
   0 -10  24-178.793 277.307   5
   0 -10  24 26.7387 203.067   2
   0 -10 -24-314.156 246.330   1
   0  10  24 421.347 261.546   5
   0 -10  24 127.775 215.472   3
   0 -10  26 454.084 240.251   3
   0 -10  26 626.241 309.977   5
   0 -10  26 239.743 219.061   2
   0 -10 -26 179.273 259.200   1
   0  10  26 138.770 261.017   5
   0  10  26 286.781 239.179   4
   0 -10  28-30.6461 218.907   2
   0 -10  28-62.0375 256.604   3
   0 -10 -28 83.2135 266.884   1
   0 -10  28 120.350 302.882   5
   0  10  28-23.3946 242.548   4
   0  10  28 183.393 271.960   5
   0 -10  30 18372.6 694.733   5
   0  10  30 17509.2 607.631   4
   0  10  32 190.845 288.274   5
   0 -10  34 1558.01 283.564   4
   0 -10  34 1761.55 366.414   5
   0  10  34 1595.63 325.107   5
   0  10  34 1334.41 304.794   4
   0  10  36 31.9195 300.947   5
   0 -10  36 145.092 339.184   5
   0  10  36 124.639 277.850   4
   0 -10  36-153.122 259.060   4
   0  10  38 766.532 319.588   5
   0 -10  38 849.566 346.708   5
   0 -10  38 920.715 284.057   4
   0 -12   0 49965.1 1110.92   2
   0 -12   0 48002.0 1133.92   3
   0  12   0 49056.2 1085.85   4
   0  12   2 64.1573 88.3459   4
   0 -12   2 49.8794 132.902   3
   0 -12  -2-41.8377 163.416   3
   0 -12   2 23.3113 130.158   2
   0  12   2 5.43681 54.9763   5
   0 -12  -2 7.25453 159.424   1
   0  12   4 2587.75 120.427   5
   0  12   4 2573.23 135.214   4
   0 -12  -4 2390.16 235.655   3
   0 -12   4 2455.68 175.559   3
   0 -12   4 2336.36 152.303   2
   0  12   6 12.2645 111.752   4
   0 -12   6-13.7716 119.336   2
   0 -12   6 34.1423 98.8843   5
   0  12   6-4.45106 116.125   5
   0 -12  -6 92.5744 244.593   3
   0 -12   8 128276. 2732.58   5
   0  12   8 122538. 2740.73   5
   0 -12  -8 128797. 2778.47   1
   0  12   8 123463. 2738.70   4
   0 -12  10 341.532 155.027   3
   0  12  10 87.4595 130.175   4
   0 -12 -10 361.430 183.353   1
   0 -12  10 252.061 152.897   5
   0  12  10 176.880 148.813   5
   0 -12  10 374.028 140.083   2
   0 -12  12 252374. 5440.38   3
   0 -12 -12 258255. 5539.23   3
   0 -12  12 258978. 5414.39   2
   0 -12  12 247957. 5438.90   5
   0 -12 -12 257420. 5460.58   1
   0  12  14 26.8442 148.128   4
   0 -12  14 224.057 145.148   2
   0 -12  14 216.599 180.039   5
   0  12 -14 22.1418 203.169   1
   0 -12  14 139.499 157.770   3
   0  12  14-35.8982 173.461   5
   0 -12 -14-27.8986 186.611   1
   0  12  16 4689.08 273.568   5
   0  12 -16 4761.73 290.790   1
   0 -12  16 4510.72 247.300   3
   0 -12  16 4762.02 230.447   2
   0 -12 -16 4666.63 274.597   1
   0  12  18 38.8951 208.835   5
   0 -12  18 170.168 174.916   3
   0 -12  18-60.6368 158.239   2
   0 -12  18 7.15620 204.852   5
   0  12  18-28.5799 186.391   4
   0 -12 -18 93.4036 201.585   1
   0 -12  20 51962.8 1295.49   3
   0  12  20 53203.1 1329.95   5
   0  12  20 54404.0 1309.91   4
   0 -12  20 54795.7 1272.26   2
   0 -12  20 54868.1 1358.99   5
   0 -12 -20 54354.6 1323.24   1
   0  12  22 46.3326 238.274   5
   0 -12  22-36.0478 194.298   2
   0  12  22 142.225 218.824   4
   0 -12  22-9.06342 273.294   5
   0 -12 -22-28.6483 243.101   1
   0 -12  22-272.606 220.365   3
   0 -12  24 8256.63 462.314   5
   0 -12 -24 8898.57 416.855   1
   0  12  24 7832.62 387.361   4
   0  12  24 8644.96 423.528   5
   0 -12  24 8776.88 387.507   3
   0 -12  24 9630.00 368.319   2
   0 -12  26-254.542 240.096   3
   0 -12 -26-204.039 270.952   1
   0 -12  26-237.507 299.861   5
   0 -12  26 120.598 215.043   2
   0  12  26-8.78404 261.283   5
   0  12  26-23.4516 238.614   4
   0 -12 -28 8255.96 439.750   1
   0  12  28 8058.69 432.264   5
   0  12  28 8301.79 412.422   4
   0 -12  28 9037.58 491.350   5
   0 -12  30 90.4317 264.064   3
   0 -12 -30-190.280 295.137   1
   0  12  30-17.4009 262.501   4
   0 -12  30 205.701 230.413   2
   0 -12  30 221.167 321.283   5
   0 -12  32 6798.03 352.975   2
   0 -12  32 6702.34 387.188   3
   0  12  32 5422.42 413.304   5
   0  12  32 6405.03 414.353   4
   0 -12  34-188.781 326.350   5
   0  12  34 83.0014 285.685   5
   0  12  36 171.452 308.270   5
   0 -12  36-175.576 261.054   4
   0  14   0 143.978 86.3334   4
   0  14   2 31517.1 729.761   4
   0  14   2 31622.8 693.875   5
   0  14   4-3.02122 78.4068   5
   0  14   4 41.0152 97.6410   4
   0 -14  -4-21.7394 170.163   1
   0 -14   6 4271.95 208.618   3
   0  14   6 4204.56 165.061   5
   0 -14  -6 3915.88 234.477   1
   0  14   6 4044.80 170.260   4
   0  14   8 27.6723 114.676   4
   0 -14   8 169.790 152.167   3
   0  14   8 53.1473 119.313   5
   0 -14   8 117.244 112.704   5
   0 -14  -8 99.2535 169.077   1
   0 -14   8-97.7356 129.316   2
   0 -14  -8 143.296 246.038   3
   0 -14  10 65263.9 1502.16   3
   0 -14 -10 66486.4 1602.31   3
   0  14  10 62705.0 1478.22   4
   0 -14  10 65477.4 1477.99   5
   0 -14  10 66890.6 1474.79   2
   0  14  10 64238.4 1483.63   5
   0 -14 -10 68586.7 1525.77   1
   0 -14 -12 183.025 180.864   1
   0  14  12 116.439 147.771   4
   0 -14  12 125.156 169.657   3
   0 -14  12-47.4547 167.050   5
   0 -14  12 127.728 155.052   2
   0 -14 -12 400.134 295.065   3
   0  14  14 32401.0 815.302   4
   0 -14  14 34211.7 803.808   2
   0  14  14 31609.9 825.256   5
   0 -14  14 31905.0 835.072   5
   0 -14 -14 31797.8 841.514   1
   0 -14  14 32412.2 826.727   3
   0 -14 -16-124.620 197.059   1
   0 -14  16-202.618 164.063   2
   0  14  16 23.5940 189.754   5
   0 -14  16-92.8820 172.354   3
   0 -14  18 46419.5 1179.65   5
   0  14  18 48526.8 1160.42   5
   0 -14  18 45455.1 1101.84   2
   0 -14  18 45358.4 1131.25   3
   0 -14 -18 46888.9 1158.71   1
   0  14  18 45542.6 1135.46   4
   0 -14  20 8.49646 256.934   5
   0  14  20-116.379 205.318   4
   0 -14  20 171.859 208.817   3
   0 -14 -20 149.198 230.132   1
   0 -14  20 225.171 191.115   2
   0  14  20 418.876 236.647   5
   0  14  22 25378.7 736.422   4
   0 -14  22 25319.1 721.293   3
   0 -14  22 26240.4 695.531   2
   0 -14  22 25548.0 804.112   5
   0  14  22 25953.1 760.409   5
   0 -14 -22 25762.8 758.138   1
   0 -14  24 38.9437 204.804   2
   0  14  24-167.851 259.516   5
   0 -14  24-13.7725 229.771   3
   0 -14 -24 241.053 256.679   1
   0  14  24-298.019 238.551   4
   0 -14  26 896.259 249.828   3
   0 -14  26 778.422 223.916   2
   0  14  26 907.390 284.548   5
   0 -14 -26 622.254 276.609   1
   0 -14 -28-179.414 283.405   1
   0  14  28-37.3890 281.386   5
   0 -14  30 4371.14 336.318   3
   0 -14  30 4291.50 300.582   2
   0 -14 -30 4362.25 378.159   1
   0  14  30 4486.68 372.770   5
   0  14  32 213.981 287.119   5
   0 -14  32-94.8005 269.757   3
   0 -14  32 234.499 233.296   2
   0 -14  34 2426.13 329.283   3
   0 -14  34 1860.40 274.492   2
   0  14  34 1983.46 326.391   5
   0  14  36-119.082 297.497   5
   0 -16   0 91167.5 2061.95   3
   0 -16   0 91860.7 2030.51   2
   0 -16   2-25.8592 142.258   2
   0 -16   2-54.7853 145.992   3
   0  16   2 51.6240 42.0800   5
   0 -16  -2 24.4059 176.344   3
   0  16   4 3518.38 166.108   4
   0 -16  -4 3346.73 239.065   1
   0 -16   4 4082.75 196.514   2
   0 -16   4 3941.64 214.530   3
   0 -16  -4 3624.94 256.099   3
   0  16   4 3877.49 135.492   5
   0 -16  -6 25.3816 174.133   1
   0  16   6 41.7691 105.326   4
   0 -16  -6-166.665 213.400   3
   0 -16   6 141.184 134.437   2
   0 -16   6 123.609 143.592   3
   0  16   6 115.904 94.2324   5
   0 -16   8 13097.9 371.315   2
   0 -16  -8 13384.3 480.805   3
   0  16   8 12211.5 352.040   5
   0 -16  -8 12260.3 413.041   1
   0 -16   8 13467.3 404.806   3
   0  16   8 12172.4 356.577   4
   0 -16 -10-165.723 270.458   3
   0  16  10 14.9434 124.595   4
   0 -16 -10-109.858 173.970   1
   0 -16  10 153.149 164.661   3
   0  16  10-44.4580 130.238   5
   0 -16  10-3.44584 141.138   2
   0 -16 -12 31968.8 860.090   1
   0 -16  12 34518.6 814.317   2
   0  16  12 32821.3 829.927   4
   0 -16  12 33777.0 844.639   3
   0 -16 -14 49.0894 202.573   1
   0 -16  14 59.9337 166.035   3
   0  16  14 63.0862 156.947   4
   0  16  14-130.553 173.283   5
   0 -16  14 60.6275 158.028   2
   0 -16 -14-20.6811 330.985   3
   0  16  16 10365.1 395.850   5
   0 -16  16 10466.1 389.534   3
   0  16 -16 10162.2 434.897   1
   0 -16 -16 10384.1 405.034   1
   0 -16  16 10997.6 362.715   2
   0 -16 -18 204.474 398.767   3
   0 -16 -18 166.364 230.586   1
   0 -16  18 172.908 187.217   2
   0  16  18 59.6168 216.250   5
   0 -16  18 364.916 203.996   3
   0  16  20 34446.7 953.207   5
   0 -16  20 34287.2 928.151   3
   0 -16 -20 35852.3 961.071   1
   0  16  22 158.247 250.606   5
   0 -16  22 13.3897 214.513   3
   0 -16  22-21.0733 199.350   2
   0 -16 -22 280.645 249.534   1
   0 -16  24 4076.37 276.499   2
   0 -16  24 3316.60 283.200   3
   0 -16 -24 3855.71 338.385   1
   0  16  24 3435.22 323.733   5
   0  16  26-179.447 267.828   5
   0 -16 -26-182.622 273.769   1
   0 -16  28 1855.30 276.637   3
   0 -16 -28 1893.67 312.462   1
   0 -16  28 1826.83 246.542   2
   0 -16  30-469.134 260.870   3
   0 -16  30-31.7806 224.435   2
   0  16  30-408.683 295.519   5
   0 -16 -32 3008.50 360.875   1
   0  16  32 3308.78 359.730   5
   0 -16  32 3972.84 294.908   2
   0 -16  32 3341.06 330.078   3
   0  16  34-21.3490 293.158   5
   0 -16  34-366.548 283.321   3
   0 -16  34-124.028 256.532   2
   0 -18   0 272.415 180.928   3
   0 -18   0 87.1046 162.124   2
   0 -18   2 47601.2 1147.20   3
   0 -18  -2 47109.6 1127.47   2
   0 -18   2 49611.3 1124.75   2
   0 -18  -2 48053.0 1169.25   3
   0 -18  -4-116.042 191.837   1
   0 -18   4 3.61330 142.126   2
   0 -18  -4-170.200 200.864   3
   0 -18   4-61.2364 154.051   3
   0 -18  -6 3510.06 244.210   1
   0 -18   6 3564.44 194.970   2
   0 -18   6 3289.53 209.731   3
   0 -18   8-55.3907 152.076   2
   0 -18  -8-34.8410 186.607   1
   0 -18   8 19.9297 162.938   3
   0 -18  -8 31.2465 245.895   3
   0 -18  10 22988.2 632.328   3
   0 -18  10 24362.6 604.254   2
   0  18  10 22248.3 590.066   5
   0 -18 -10 23116.7 654.627   1
   0 -18 -10 23475.4 731.679   3
   0 -18 -12 162.664 300.738   3
   0 -18  12 124.846 160.181   2
   0 -18  12 43.8157 175.320   3
   0 -18 -12 87.3185 195.834   1
   0 -18  14 4374.37 265.544   3
   0 -18 -14 3663.00 280.629   1
   0 -18  14 4195.39 240.283   2
   0  18  14 3883.51 248.112   5
   0 -18  16-50.3897 186.602   2
   0  18  16-246.964 204.004   5
   0 -18  16 193.429 209.340   3
   0 -18 -16-137.067 231.488   1
   0 -18 -16-35.5024 384.598   3
   0 -18  18 17153.3 496.936   2
   0 -18 -18 16268.5 548.755   1
   0 -18  18 15998.2 523.722   3
   0  18  18 15869.1 532.339   5
   0 -18 -18 15582.0 705.583   3
   0  18  20 326.759 234.037   5
   0 -18  20 248.894 223.246   3
   0 -18 -20 7.59847 241.177   1
   0 -18  20 142.583 196.389   2
   0 -18 -20 148.904 424.368   3
   0 -18  22 22013.6 608.049   2
   0  18  22 20619.9 670.533   5
   0 -18 -22 20715.2 674.644   1
   0 -18  22 21183.5 640.526   3
   0 -18 -24-234.643 463.772   3
   0 -18 -24 151.021 268.964   1
   0 -18  24-28.1770 206.371   2
   0  18  24 449.999 268.032   5
   0  18  26 110.239 270.937   5
   0 -18  26 148.194 218.125   2
   0 -18  26 529.265 243.282   3
   0 -18  28-87.0338 242.038   3
   0 -18  28-31.1491 221.521   2
   0 -18  30 3443.85 317.907   3
   0 -18  30 3529.85 280.874   2
   0 -18 -30 3264.34 355.781   1
   0  18  30 3499.88 365.059   5
   0 -18  32-176.670 254.978   2
   0 -18  32-25.9349 289.247   3
   0  18  32 31.3204 291.511   5
   0 -18 -32 20.1891 306.431   1
   0 -18  34 3086.91 298.648   2
   0  18  34 2936.44 379.890   5
   0 -18  34 2791.86 346.081   3
   0 -20   0 73366.4 1694.52   3
   0 -20   0 72613.2 1663.06   2
   0 -20  -2-30.3735 166.159   2
   0 -20   2 74.8980 169.957   3
   0 -20  -2 66.4213 186.318   3
   0 -20   2-29.0633 163.304   2
   0 -20   4 7090.62 279.973   2
   0 -20  -4 6913.67 334.136   3
   0 -20  -4 6676.36 285.380   2
   0 -20   4 6636.12 296.248   3
   0 -20  -6 36.6455 226.028   3
   0 -20  -6-111.606 197.376   1
   0 -20   6 159.478 161.475   2
   0 -20   6 68.1265 162.654   3
   0 -20   8 16438.3 461.872   2
   0 -20  -8 14845.3 508.630   1
   0 -20   8 15581.5 486.839   3
   0 -20  -8 16370.5 573.757   3
   0 -20  10-12.6550 170.455   2
   0 -20  10 118.616 181.250   3
   0 -20 -10 215.549 209.596   1
   0 -20 -10-218.292 285.572   3
   0 -20 -12 36234.7 1039.11   3
   0 -20  12 36481.8 933.030   3
   0 -20  12 37756.9 899.044   2
   0 -20 -12 34896.4 951.263   1
   0 -20  14 65.2906 192.639   2
   0 -20 -14 159.831 233.565   1
   0 -20 -14 205.888 326.566   3
   0 -20  14-119.085 205.457   3
   0 -20 -16 390.514 237.713   1
   0 -20  16 552.861 190.989   2
   0 -20 -16 512.786 380.314   3
   0 -20  16 404.372 213.518   3
   0 -20 -18 13.0330 404.081   3
   0 -20  18 88.5604 212.887   3
   0 -20  18-194.249 200.942   2
   0 -20 -18 165.857 242.390   1
   0 -20  20 32790.7 871.171   3
   0 -20 -20 30815.6 887.983   1
   0  20  20 30548.4 876.548   5
   0 -20  20 32995.6 829.451   2
   0 -20  22-21.9874 210.161   2
   0  20  22-422.595 273.786   5
   0  20  24 1310.53 284.402   5
   0 -20 -24-15.5170 483.821   3
   0  20  26 129.969 274.416   5
   0 -20  26 390.856 217.976   2
   0 -20  26 162.647 237.616   3
   0 -20 -26 107.856 276.629   1
   0  20  28 665.587 298.852   5
   0 -20 -28 446.594 498.358   3
   0 -20  28 1142.71 243.499   2
   0 -20  28 1215.82 261.180   3
   0 -20 -28 929.804 300.311   1
   0 -20 -30 100.568 482.211   3
   0 -20 -30 549.043 306.424   1
   0 -20  30 75.1430 260.275   3
   0 -20  30 160.848 238.761   2
   0  20  30 265.752 295.347   5
   0 -20  32 9141.41 401.014   2
   0 -20 -32 8438.65 487.555   1
   0  20  32 8317.25 488.574   5
   0 -20  32 8817.22 447.456   3
   0 -22   0 249.680 195.909   3
   0 -22   0 14.1285 182.421   2
   0 -22   2 21868.8 583.031   2
   0 -22  -2 20621.7 585.936   2
   0 -22  -2 20744.1 628.266   3
   0 -22   2 20742.4 607.348   3
   0 -22  -4 99.5535 223.844   3
   0 -22  -4-29.5700 185.551   2
   0 -22   4 98.0847 187.876   3
   0 -22   4 127.364 180.679   2
   0 -22  -6 1093.39 262.262   3
   0 -22   6 1235.98 198.822   2
   0 -22   6 1163.36 204.977   3
   0 -22  -8 51.5370 268.424   3
   0 -22   8-73.0691 187.450   2
   0 -22   8 194.820 187.928   3
   0 -22  -8-185.251 228.092   1
   0 -22  10 53477.6 1322.27   3
   0 -22 -10 52209.0 1345.62   1
   0 -22 -12-7.21534 229.801   1
   0 -22  12 278.967 204.946   3
   0 -22  12-157.617 187.439   2
   0 -22 -12 247.460 324.734   3
   0 -22 -14 1902.84 379.828   3
   0 -22  14 1760.86 239.200   3
   0 -22 -14 1889.69 279.201   1
   0 -22  14 1837.67 217.866   2
   0 -22  16-123.649 197.340   2
   0 -22 -16 68.7647 240.387   1
   0 -22  16-61.0286 222.072   3
   0 -22 -16-35.9780 355.688   3
   0 -22 -18 7766.56 399.564   1
   0 -22  18 7755.56 401.602   3
   0 -22  18 7821.56 356.011   2
   0 -22  20-358.236 238.213   2
   0 -22 -20 56.2085 413.408   3
   0 -22  24-222.684 228.930   3
   0 -22  24 250.832 214.086   2
   0 -22 -24 150.814 266.302   1
   0 -22 -26 16.5181 481.305   3
   0 -22  26 39.7805 249.800   3
   0 -22 -26-156.969 282.764   1
   0 -22  26 221.023 221.064   2
   0 -22  28 334.449 253.592   3
   0 -22  28-328.761 227.327   2
   0 -22 -28 136.280 491.574   3
   0 -22 -28-394.002 308.978   1
   0 -22  30 11875.1 499.717   3
   0 -22  30 12108.4 452.487   2
   0 -24   0 18075.2 573.032   3
   0 -24   0 18412.0 545.090   2
   0 -24  -2-159.391 212.933   2
   0 -24  -2 92.1701 218.534   3
   0 -24   2 38.3610 206.573   3
   0 -24   2 25.3447 196.857   2
   0 -24  -4 4313.87 279.276   2
   0 -24  -4 4856.40 330.922   3
   0 -24   4 5062.43 281.583   2
   0 -24   4 4474.79 289.364   3
   0 -24  -6 66.4494 247.917   3
   0 -24   6-117.166 198.169   3
   0 -24  -6 104.785 213.527   2
   0 -24   6-4.95983 202.407   2
   0 -24   8 31605.4 879.542   3
   0 -24  -8 33602.0 964.371   3
   0 -24  -8 32386.2 872.271   2
   0 -24  10 95.4537 198.074   2
   0 -24 -10 104.958 238.665   1
   0 -24 -10 127.488 307.436   3
   0 -24  10 181.346 204.519   3
   0 -24 -12 8823.00 414.137   1
   0 -24  12 9236.73 386.665   3
   0 -24  12 9204.77 362.306   2
   0 -24  14-117.199 207.053   2
   0 -24 -14 220.728 256.317   1
   0 -24  14-13.8576 224.415   3
   0 -24 -14 11.4300 349.074   3
   0 -24  16 427.631 261.996   2
   0 -24 -16 48.4823 352.119   3
   0 -24  16-128.363 289.965   3
   0 -24 -18-64.7029 377.744   3
   0 -24 -20 3629.60 340.525   1
   0 -24  20 4155.40 310.224   3
   0 -24 -22 8.84255 278.802   1
   0 -24  22 360.273 241.046   3
   0 -24  22 151.885 209.909   2
   0 -24  24 1877.65 283.297   3
   0 -24  24 2443.23 254.871   2
   0 -24 -24 2150.85 317.508   1
   0 -24  26 96.9809 256.234   3
   0 -24 -26-132.993 490.186   3
   0 -24 -26 265.585 305.874   1
   0 -24  26 71.5290 219.855   2
   0 -24 -28 6028.03 433.073   1
   0 -24  28 7351.55 354.290   2
   0 -24  28 6780.21 389.377   3
   0 -26   0-176.319 207.517   2
   0 -26   0 232.718 229.393   3
   0 -26  -2 7240.62 348.563   2
   0 -26   2 7564.29 374.218   3
   0 -26   2 8179.27 351.283   2
   0 -26  -2 8151.45 393.614   3
   0 -26   4-6.83760 219.957   3
   0 -26   4 125.205 209.698   2
   0 -26  -4 138.194 222.035   2
   0 -26  -4 115.373 254.968   3
   0 -26   6 4165.61 279.474   2
   0 -26  -6 3476.61 336.101   3
   0 -26  -6 3207.07 277.385   2
   0 -26   6 3853.28 288.727   3
   0 -26  -8-169.792 227.807   2
   0 -26   8-113.938 217.238   2
   0 -26   8 176.467 210.767   3
   0 -26  -8 56.4415 282.694   3
   0 -26 -10 9645.60 408.476   2
   0 -26  10 10198.5 415.140   3
   0 -26 -10 9961.23 508.245   3
   0 -26  10 11097.7 404.789   2
   0 -26  12 267.238 205.836   2
   0 -26  12 76.5886 218.065   3
   0 -26 -12 97.6075 315.458   3
   0 -26  14 2081.51 263.368   3
   0 -26  14 2157.97 239.384   2
   0 -26 -16 8.41935 249.271   1
   0 -26 -16-12.3333 359.582   3
   0 -26  18 1249.40 225.681   2
   0 -26  18 1634.15 264.927   3
   0 -26 -18 1466.92 295.261   1
   0 -26 -20 27.5201 390.195   3
   0 -26  20 262.846 206.108   2
   0 -26 -20-294.487 274.172   1
   0 -26  20 23.7760 240.581   3
   0 -26  22 2979.62 256.114   2
   0 -26 -22 2557.16 340.962   1
   0 -26  22 2944.72 302.868   3
   0 -26  24 241.180 217.401   2
   0 -26 -24 278.229 467.931   3
   0 -26  24-98.7570 250.959   3
   0 -26 -24 491.089 299.594   1
   0 -26 -26 16.2689 476.670   3
   0 -26  26 315.055 228.096   2
   0 -26  26 298.487 264.193   3
   0 -26 -26 799.016 320.577   1
   0 -28   0 5712.94 350.699   3
   0 -28   0 6062.55 327.109   2
   0 -28  -2 168.720 248.172   3
   0 -28  -2 89.2382 229.870   2
   0 -28   2-112.503 226.031   3
   0 -28   2 29.0122 217.193   2
   0 -28   4 959.267 247.954   3
   0 -28  -4 1235.59 251.575   2
   0 -28  -4 1228.59 287.737   3
   0 -28   4 1721.14 255.656   2
   0 -28   6-17.3041 222.191   2
   0 -28  -6 167.151 273.660   3
   0 -28   6 170.924 216.079   3
   0 -28   8 4607.76 314.053   3
   0 -28  -8 4439.24 378.427   3
   0 -28   8 4744.34 303.150   2
   0 -28 -10-39.5005 233.335   2
   0 -28 -10-31.4254 303.016   3
   0 -28  14 254.925 210.732   2
   0 -28  14-365.140 225.487   3
   0 -28  16 280.299 231.211   3
   0 -28  16 17.1182 213.214   2
   0 -28  18 5.59077 206.058   2
   0 -28 -18 223.655 282.343   1
   0 -28 -18 26.1934 363.050   3
   0 -28  18 218.430 233.890   3
   0 -28  20 1846.59 277.723   3
   0 -28 -20 1149.39 435.860   3
   0 -28  20 2162.70 246.496   2
   0 -28 -20 1618.13 313.699   1
   0 -28  22 8.25213 246.165   3
   0 -28 -22-459.957 316.919   1
   0 -28 -22-159.484 413.998   3
   0 -28  22 157.094 212.733   2
   0 -28  24 2125.56 296.473   3
   0 -28 -24 1288.35 471.482   3
   0 -28 -24 1896.86 327.238   1
   0 -28  24 1985.78 253.782   2
   0 -30   0 247.451 248.911   3
   0 -30  -2 6137.02 378.673   3
   0 -30  -2 5907.02 341.814   2
   0 -30  -4 27.0783 258.543   3
   0 -30  -4 95.0051 235.522   2
   0 -30  -6 163.120 236.435   2
   0 -30   6 371.536 229.132   2
   0 -30  -8 6.66031 238.255   2
   0 -30   8-43.0593 228.061   2
   0 -30 -10 3578.30 309.722   2
   0 -30  10 4395.01 306.451   2
   0 -30  10 4048.26 313.558   3
   0 -30  12-65.4927 222.536   2
   0 -30  12 23.1974 229.467   3
   0 -30 -12 14.0481 246.002   2
   0 -30 -14 662.460 334.624   3
   0 -30  14 65.0753 223.880   2
   0 -30  14 175.048 238.468   3
   0 -30 -14 94.3440 253.244   2
   0 -30 -16 262.501 255.363   2
   0 -30 -16 12.3359 338.992   3
   0 -30  16 32.3918 232.392   3
   0 -30  16 6.00209 219.624   2
   0 -30 -18 708.079 294.630   2
   0 -30 -18 521.375 389.740   3
   0 -30  18 762.530 253.544   3
   0 -30  18 1273.26 231.129   2
   0 -30 -20-54.5573 377.333   3
   0 -30  20 17.6883 210.755   2
   0 -30  20 220.225 254.261   3
   0 -30  22 4963.74 306.972   2
   0 -30  22 4657.99 355.513   3
   0 -32   0 13519.1 489.380   2
   0 -32   0 13441.6 545.599   3
   0 -32   2 283.917 242.580   3
   0 -32   2-238.453 245.332   2
   0 -32  -2 611.040 270.094   3
   0 -32  -2-156.387 242.934   2
   0 -32  -4 180.078 280.557   3
   0 -32  -4 505.876 259.290   2
   0 -32   4 532.458 250.003   3
   0 -32   4 235.273 242.182   2
   0 -32  -6-10.0556 285.343   3
   0 -32   6-99.3757 277.848   3
   0 -32   6-363.466 247.574   2
   0 -32  -6-6.72039 251.843   2
   0 -32  -8 1534.11 322.408   3
   0 -32  -8 1132.74 275.860   2
   0 -32   8 1845.00 301.104   3
   0 -32 -10 21.2063 255.576   2
   0 -32  10 114.073 241.242   3
   0 -32 -10 231.068 303.795   3
   0 -32  10-95.4277 265.211   2
   0 -32 -12 868.852 277.612   2
   0 -32  12 1792.98 258.236   2
   0 -32 -12 2050.75 358.426   3
   0 -32  12 1718.76 274.187   3
   0 -32  14 85.8668 229.592   2
   0 -32 -14-142.885 315.279   3
   0 -32 -14-538.827 263.527   2
   0 -32  14 83.4500 247.371   3
   0 -32 -16-38.1802 257.691   2
   0 -32 -16-136.489 332.338   3
   0 -32  16-6.18528 226.838   2
   0 -32  16 235.282 254.088   3
   0 -32  18-5.92345 215.664   2
   0 -32 -18-15.7972 277.090   2
   0 -32  18-8.65361 252.905   3
   0 -34   0-292.854 250.868   2
   0 -34   0 74.8423 268.150   3
   0 -34  -2 3361.46 307.744   2
   0 -34  -2 3098.76 340.727   3
   0 -34   2 3655.48 340.946   3
   0 -34   2 3761.63 318.174   2
   0 -34  -4 130.660 280.101   3
   0 -34   4-322.661 256.529   2
   0 -34   4 139.080 247.761   3
   0 -34  -4-400.908 251.009   2
   0 -34  -6 123.698 280.385   3
   0 -34   6-262.781 260.246   3
   0 -34   6-79.5546 248.787   2
   0 -34  -6 6.90892 253.283   2
   0 -34   8-278.642 265.787   3
   0 -34  -8 211.211 257.414   2
   0 -34   8-297.296 248.552   2
   0 -34  -8 304.386 302.942   3
   0 -34 -10 1312.63 274.244   2
   0 -34  10 1257.11 274.552   3
   0 -34 -10 1350.18 340.055   3
   0 -34  10 1485.02 276.540   2
   0 -34 -12-223.292 261.338   2
   0 -34  12 50.8642 229.890   2
   0 -34  12-219.632 244.520   3
   0 -34  14 86.8387 253.738   3
   0 -34  14 422.915 243.413   2
   0 -34 -14 496.116 279.298   2
   0 -36   0 1486.85 310.170   3
   0 -36   0 1520.91 277.291   2
   0 -36  -2 110.913 283.193   3
   0 -36  -2-88.6761 242.355   2
   0 -36   2 142.076 259.581   3
   0 -36   2 115.138 247.917   2
   0 -36  -4 299.925 302.877   3
   0 -36  -4 463.287 254.645   2
   0 -36   4 26.9952 254.270   2
   0 -36   4 551.925 272.278   3
   0 -36  -6-112.875 251.459   2
   0 -36   6-197.958 255.978   2
   0 -36   6 174.502 255.100   3
  -1  -1  -1 38521.9 815.616   1
  -1   1  -1 36854.9 810.499   4
   1  -1   1 39742.5 813.667   2
  -1   1   1 36744.7 808.909   5
   1  -1  -1 39173.4 820.265   3
  -1   1  -1 36713.1 810.304   5
  -1   1  -1 35480.8 821.143   1
  -1   1   3 66307.3 1423.97   4
  -1  -1  -3 67824.1 1434.76   1
  -1   1  -3 68538.8 1440.12   1
  -1  -1   3 66898.4 1425.57   3
   1  -1   3 63847.0 1428.09   2
  -1  -1   3 65092.8 1426.44   5
   1  -1  -3 64784.3 1420.92   1
  -1   1   3 66446.9 1428.99   5
   1  -1   3 67470.0 1426.20   3
  -1   1   5 94495.9 2025.73   4
  -1   1  -5 95118.0 2040.06   1
  -1  -1   5 95089.8 2028.39   3
   1  -1   5 91707.0 2027.17   2
  -1  -1   5 91508.5 2016.34   2
  -1   1   5 92069.5 2033.43   5
   1  -1  -5 92940.7 2017.29   1
  -1  -1   5 94399.0 2032.14   5
  -1  -1  -5 96183.9 2036.65   1
   1  -1   5 97800.1 2027.37   3
  -1  -1   7 95738.4 2101.18   5
   1  -1   7 91670.4 2089.56   2
  -1  -1   7 95649.8 2082.32   2
   1  -1   7 97347.4 2091.69   3
  -1   1  -7 97007.0 2102.14   1
  -1  -1  -7 92736.0 2098.73   1
  -1   1   7 96315.9 2089.40   4
   1   1   7 99692.6 2093.81   4
  -1  -1   7 96347.0 2094.57   3
   1   1  -7 97028.6 2069.72   1
  -1   1   7 94537.6 2103.64   5
   1  -1  -7 95967.6 2079.74   1
   1  -1   9 175.261 74.6347   3
  -1  -1  -9 135.851 79.7722   1
  -1   1  -9 184.305 82.9940   1
   1  -1   9 141.965 87.3732   5
  -1   1   9 113.582 71.2478   4
  -1  -1   9 159.541 87.8725   5
   1  -1  -9 119.040 65.9827   1
   1  -1   9 151.451 72.4443   2
   1   1  -9 133.932 56.3341   1
  -1   1   9 139.237 89.3726   5
   1   1   9 301.358 98.2277   5
   1   1   9 141.636 75.6999   4
  -1  -1   9 172.134 69.5337   4
   1   1 -11 63.5290 82.8409   1
   1  -1  11 33.0870 99.6115   2
  -1  -1  11-16.5942 99.2310   4
   1  -1 -11 14.3960 90.6292   1
   1   1  11 18.9461 104.365   4
  -1  -1  11-46.6501 117.072   5
  -1  -1 -11 36.8850 112.952   1
  -1   1  11 20.2547 94.9782   4
   1  -1  11 73.2977 125.821   5
  -1   1  11 36.0510 128.655   5
   1  -1  11 108.038 104.895   3
   1   1  11 14.7771 124.614   5
  -1   1 -11-14.2223 111.066   1
  -1   1  13 13273.7 379.398   4
   1   1 -13 14140.9 360.327   1
  -1  -1  13 13690.9 376.930   4
   1  -1  13 13415.7 381.300   2
   1  -1  13 13325.2 390.336   3
   1   1  13 13286.2 388.823   4
  -1   1 -13 13462.5 391.470   1
   1   1  13 13671.6 423.605   5
   1  -1  13 13907.9 421.553   5
  -1  -1  13 13559.5 418.792   5
   1  -1 -13 14222.5 371.208   1
  -1  -1 -13 12789.6 386.540   1
  -1   1  13 12630.3 418.739   5
  -1  -1  15 25909.7 634.577   4
   1   1  15 25030.2 677.318   5
  -1   1 -15 24998.9 641.295   1
   1  -1 -15 25356.0 622.345   1
  -1  -1 -15 24139.9 641.123   1
   1   1 -15 25239.6 612.013   1
  -1   1  17 36440.5 880.598   4
   1   1  17 35013.4 882.240   4
  -1   1  17 37212.3 925.721   5
   1  -1  17 37464.8 928.037   5
   1   1  17 35881.8 922.440   5
   1   1 -17 36567.9 859.045   1
  -1  -1  17 35632.3 922.856   5
  -1   1 -17 35062.8 882.904   1
  -1  -1 -17 35961.5 886.413   1
  -1  -1  17 37281.1 876.870   4
   1  -1 -17 36660.3 867.102   1
   1   1  19 34084.3 858.995   4
  -1  -1  19 33656.2 899.246   5
  -1   1  19 34550.4 855.416   4
   1  -1 -19 33883.0 842.151   1
   1   1  19 34200.2 900.974   5
   1  -1  19 35545.9 861.952   4
   1  -1  19 33108.8 900.451   5
   1   1 -19 34293.8 833.193   1
  -1  -1  19 36116.0 852.787   4
  -1   1  19 33552.5 895.141   5
   1  -1 -21 3808.84 231.209   1
  -1  -1  21 3590.10 271.986   5
   1  -1  21 3650.36 279.795   5
  -1   1  21 3686.46 232.030   4
   1   1  21 3547.38 236.537   4
   1  -1  21 3525.47 231.077   4
  -1   1  21 3318.56 273.211   5
  -1  -1  21 4193.18 237.497   4
   1   1 -21 3410.34 214.374   1
  -1  -1 -21 3500.75 245.830   1
   1   1  21 3654.17 277.721   5
   1   1  23 14011.9 516.404   5
  -1  -1  23 14220.1 520.405   5
  -1   1  23 13680.2 509.592   5
  -1  -1  23 14276.6 458.621   4
  -1  -1 -23 14413.3 478.578   1
  -1   1 -23 13809.2 465.767   1
  -1   1  23 14998.0 467.856   4
   1  -1  23 14019.8 525.731   5
   1  -1  23 14637.1 465.775   4
   1   1  23 15717.4 474.827   4
   1  -1  25 14402.1 489.598   4
  -1   1  25 14448.7 532.939   5
   1  -1  25 14298.1 545.068   5
  -1  -1  25 13665.7 535.851   5
  -1  -1  25 15424.6 482.249   4
   1   1  25 15770.1 497.289   4
  -1   1  25 14662.9 482.731   4
  -1   1 -25 13369.1 489.484   1
  -1  -1 -25 13810.7 498.684   1
   1   1  25 14373.6 541.468   5
  -1   1  27 11378.2 496.058   5
   1   1  27 11443.0 498.365   5
   1   1  27 12141.3 455.756   4
   1  -1  27 11538.2 503.773   5
  -1  -1  27 11660.6 505.289   5
  -1   1  29 27.8907 283.143   4
  -1   1  29 1782.16 301.899   5
   1  -1  29 126.891 273.557   4
   1  -1  29 2092.13 326.409   5
  -1  -1  29 1915.48 317.209   5
   1   1  29 2062.30 304.678   5
  -1  -1  29 40.2995 266.851   4
   1   1  29 1927.86 267.594   4
   1   1  31 280.427 249.286   4
   1  -1  31-7.47869 258.982   4
  -1   1  33 3276.92 341.703   5
  -1   1  33 3315.81 318.217   4
   1   1  33 3333.41 371.108   5
  -1  -1  33 3232.26 361.222   5
   1  -1  33 2329.34 334.332   4
  -1  -1  33 2883.32 299.220   4
   1  -1  33 2000.21 378.278   5
   1  -1  35 7247.23 399.109   4
  -1  -1  35 5545.47 412.801   5
  -1   1  35 6551.76 390.861   4
   1  -1  35 5658.42 442.467   5
   1   1  35 5804.03 430.374   5
  -1   1  35 5825.13 420.054   5
   1   1  35 5966.24 396.657   4
  -1  -1  35 6603.52 382.229   4
   1   1  37 3879.13 389.155   5
  -1  -1  37 2762.46 366.974   5
   1  -1  37 3386.06 383.477   5
   1  -1  37 3565.50 348.785   4
   1   1  37 3281.58 343.282   4
  -1  -1  37 3493.19 347.207   4
  -1   1  37 3033.52 360.036   5
  -1   1  37 4377.91 357.171   4
   1   1  39 527.326 329.840   5
  -1   1  39 635.505 287.326   4
  -1  -1  39 630.508 325.248   5
   1  -1  39 453.512 336.346   5
   1   1  39 821.227 306.226   4
  -1  -1  39 960.470 306.476   4
   1  -1  39 455.785 295.718   4
  -1   1  39 719.856 334.427   5
  -1  -3   1 93661.9 2073.57   1
   1  -3  -1 96417.4 2081.51   2
  -1   3  -1 96764.7 2076.43   4
   1  -3   1 95276.7 2081.63   3
  -1  -3  -1 96446.5 2082.21   1
   1  -3  -1 96827.0 2092.54   3
  -1   3   1 95513.1 2070.77   5
  -1   3   1 100047. 2075.46   4
  -1   3  -1 96574.7 2070.42   5
   1  -3   1 96747.1 2078.51   2
  -1  -3   1 100206. 2071.54   3
   1  -3   3 383695. 7648.17   2
  -1   3   3 337992. 7642.38   5
   1   3   3 372349. 7639.22   4
  -1   3   3 359579. 7642.68   4
  -1  -3   3 348351. 7635.52   5
  -1  -3  -3 343656. 7651.71   1
  -1  -3   3 359986. 7642.47   3
   1  -3   3 369657. 7648.27   3
   1  -3  -3 357946. 7648.36   1
   1  -3  -5 123397. 2681.86   1
   1  -3   5 114324. 2686.73   3
  -1  -3  -5 128556. 2693.78   1
  -1   3  -5 120470. 2699.82   1
  -1  -3   5 124417. 2680.48   5
  -1   3   5 122846. 2681.53   4
  -1   3   5 122438. 2686.12   5
  -1  -3   5 129489. 2682.46   3
  -1  -3   5 129843. 2666.80   2
  -1   3   7 15290.4 379.653   4
  -1   3  -7 16328.8 402.459   1
  -1  -3   7 15809.9 381.265   3
  -1  -3   7 15643.8 387.821   5
   1   3   7 15404.3 393.488   5
  -1  -3   7 16144.3 366.422   2
   1   3  -7 15995.5 359.249   1
   1  -3   7 16207.8 385.136   3
   1  -3   7 14132.1 380.659   2
   1  -3  -7 15326.3 379.336   1
  -1  -3  -7 16354.3 392.373   1
  -1   3   7 15196.4 390.227   5
   1   3   7 15303.6 385.187   4
  -1  -3  -9 489.979 92.4703   1
  -1  -3   9 510.382 95.8751   5
   1  -3   9 550.166 96.7346   5
   1   3   9 591.721 103.506   5
   1   3  -9 590.326 63.9675   1
  -1  -3   9 444.868 72.2753   2
  -1   3   9 517.382 97.5960   5
  -1   3  -9 548.457 107.321   1
  -1   3   9 510.442 83.2964   4
   1   3   9 507.477 86.0288   4
  -1  -3   9 537.639 86.5437   3
   1  -3  -9 524.081 83.2593   1
   1  -3   9 496.820 84.0382   3
   1  -3   9 531.389 86.0385   2
  -1  -3  11 698.986 144.057   5
   1  -3  11 493.563 114.575   3
  -1   3  11 486.554 122.268   4
   1  -3 -11 586.559 118.833   1
  -1  -3  11 472.285 104.522   2
  -1  -3  11 649.404 124.077   3
  -1   3  11 630.463 139.978   5
  -1  -3 -11 567.719 132.383   1
  -1   3 -11 679.133 140.508   1
   1  -3  11 524.343 118.167   2
   1   3 -11 699.086 93.8159   1
   1   3  11 359.022 143.521   5
   1  -3  11 508.341 147.045   5
   1   3  11 585.230 123.822   4
   1  -3  13 6603.87 261.219   3
   1  -3 -13 6821.92 259.090   1
  -1   3 -13 7388.48 284.227   1
   1   3 -13 7434.23 231.536   1
  -1   3  13 6965.74 260.711   4
  -1  -3  13 7371.38 299.239   5
  -1  -3 -13 6651.15 282.443   1
   1  -3  13 6983.41 298.820   5
   1   3  13 8182.96 293.680   4
  -1  -3  15 64821.7 1467.32   3
   1  -3  15 64551.1 1448.15   2
  -1   3  15 66758.0 1491.03   5
   1  -3  15 63865.3 1464.13   3
  -1  -3  15 62948.0 1439.70   2
  -1  -3 -15 62915.5 1460.02   1
   1   3  15 63269.9 1488.48   5
   1   3 -15 62526.5 1419.74   1
  -1  -3  17 69513.8 1602.27   5
  -1   3  17 66581.2 1560.98   4
   1  -3  17 69970.5 1571.27   3
   1  -3  17 69523.9 1602.09   5
   1   3  17 66576.1 1595.41   5
   1   3 -17 68310.8 1525.58   1
   1  -3 -17 67202.4 1550.78   1
   1   3  17 68015.0 1562.17   4
   1  -3  17 68708.8 1555.21   2
  -1   3  17 69443.7 1598.42   5
  -1   3 -17 67198.8 1563.12   1
   1   3  19 4067.43 229.974   4
   1   3  19 3681.53 265.686   5
  -1  -3  19 3672.69 215.941   4
  -1   3  19 3644.14 229.081   4
   1  -3 -19 3928.86 231.298   1
   1  -3  19 3757.02 224.988   2
   1  -3  19 3891.38 241.540   3
  -1   3  19 3518.25 259.287   5
  -1  -3  19 3971.97 273.633   5
   1  -3  19 3107.49 263.333   5
   1   3 -19 3608.77 201.521   1
  -1   3 -19 3548.09 245.476   1
  -1  -3 -19 3799.34 239.863   1
   1  -3  21 1067.23 244.647   5
   1   3  21 1014.78 233.622   5
  -1   3  21 1081.29 222.215   5
   1   3  21 848.769 190.421   4
   1  -3  21 723.567 202.507   3
  -1   3  21 770.049 186.116   4
  -1  -3  21 896.638 177.310   4
  -1  -3 -21 666.041 201.600   1
   1  -3  21 1074.98 195.827   2
  -1  -3  21 978.742 227.247   5
  -1  -3 -23 15540.4 509.050   1
  -1  -3  23 15857.5 553.591   5
   1   3  23 16850.6 506.771   4
  -1  -3  23 16430.1 484.650   4
   1  -3 -23 15035.6 493.997   1
   1   3  23 15707.0 542.313   5
   1  -3  23 15697.5 493.084   4
  -1   3 -23 14309.7 485.281   1
   1  -3  23 15611.8 552.912   5
  -1   3  23 15596.8 495.352   4
  -1   3  23 16104.6 547.805   5
  -1   3  25 23000.3 647.108   4
  -1  -3  25 21297.0 692.549   5
  -1  -3 -25 20679.0 650.494   1
   1   3  25 21410.1 689.698   5
  -1  -3  25 22797.4 631.263   4
   1  -3  25 21122.7 697.112   5
   1   3  25 22051.6 642.692   4
   1  -3  25 22527.3 637.481   4
  -1   3  25 20963.8 684.766   5
   1   3  27 9561.86 414.079   4
   1   3  27 9612.64 454.071   5
  -1   3  27 8859.81 447.572   5
  -1  -3  27 9723.35 467.944   5
   1  -3  27 9776.03 460.439   5
  -1  -3 -27 9842.33 433.906   1
  -1  -3  27 9928.27 398.619   4
   1   3  29 4873.84 331.862   4
   1  -3  29 4643.23 380.897   5
  -1  -3  29 5139.93 327.673   4
  -1  -3  29 4741.10 396.993   5
   1   3  29 4398.83 367.256   5
  -1   3  29 5247.93 373.719   5
   1   3  31 330.787 255.935   4
  -1  -3  31 394.888 312.022   5
  -1   3  31 309.690 262.541   4
  -1  -3  33 2438.40 341.006   5
   1  -3  33 2562.15 298.175   4
   1  -3  33 2707.02 353.291   5
  -1   3  33 2498.64 330.491   5
  -1  -3  33 2615.28 292.957   4
  -1   3  33 2362.96 295.355   4
   1   3  33 2863.67 335.289   5
   1  -3  35 5304.97 362.937   4
   1   3  35 5323.55 376.193   4
   1   3  35 4755.70 391.597   5
   1  -3  35 5440.88 422.723   5
  -1  -3  35 5095.96 352.697   4
  -1  -3  35 4750.77 407.997   5
  -1   3  35 4658.19 397.009   5
  -1   3  35 5239.65 356.279   4
  -1  -3  37 2570.21 351.081   5
   1  -3  37 2173.81 313.535   4
   1   3  37 2259.72 325.142   4
  -1   3  37 2611.21 306.178   4
  -1  -3  37 1930.03 304.858   4
   1  -3  37 2561.67 385.768   5
   1   3  37 2344.70 356.130   5
  -1   3  37 1911.59 341.760   5
   1   3  39 1140.22 318.472   4
  -1  -3  39 1236.66 299.763   4
   1  -3  39 901.377 346.385   5
  -1   3  39 763.399 332.974   5
  -1  -3  39 930.283 336.399   5
  -1   3  39 715.725 300.343   4
   1   3  39 1448.23 347.744   5
   1  -3  39 1437.72 308.731   4
  -1  -5   1 12244.0 292.598   3
  -1   5   1 12057.3 277.369   5
  -1   5  -1 12053.3 291.023   4
  -1  -5  -1 11980.5 300.825   3
   1  -5   1 12111.2 309.671   3
   1  -5   1 12050.0 298.907   2
  -1   5  -1 12385.4 275.897   5
  -1  -5   1 11745.5 297.082   1
  -1  -5  -1 11967.1 308.716   1
   1  -5  -1 12012.0 325.378   3
  -1   5   1 12107.6 289.004   4
   1   5   3 22121.7 485.659   4
  -1   5   3 22029.8 494.329   4
   1  -5   3 20310.1 495.595   2
   1  -5   3 20966.2 503.227   3
  -1  -5   3 21927.5 476.482   5
   1  -5  -3 21204.3 536.836   3
  -1  -5   3 21940.7 495.786   3
   1  -5  -3 21384.2 510.534   1
  -1  -5  -3 21342.7 511.057   1
  -1   5   3 22524.7 490.162   5
  -1  -5  -3 20602.5 518.867   3
   1   5   5 988286. 20775.9   5
  -1   5   5 945214. 20769.7   5
   1  -5  -5 940100. 20776.1   1
   1  -5   5 993140. 20778.3   3
  -1  -5  -5 982429. 20786.6   1
  -1  -5   5 963185. 20760.4   5
   1  -5   5 999999. 20772.3   2
  -1  -5   5 982023. 20749.3   2
  -1   5   5 950439. 20769.4   4
   1   5   5 996765. 20767.6   4
  -1  -5   5 998579. 20773.5   3
   1  -5  -7 216015. 4690.59   1
   1  -5   7 218941. 4692.44   3
  -1   5   7 222701. 4692.98   5
  -1  -5   7 216168. 4683.57   5
   1   5   7 215908. 4683.16   4
  -1  -5  -7 223384. 4701.04   1
   1  -5   7 214653. 4687.14   2
  -1   5  -7 217145. 4709.78   1
  -1   5   7 222176. 4685.35   4
  -1  -5   7 219034. 4668.25   2
  -1  -5   7 216615. 4688.37   3
   1   5   7 216319. 4695.09   5
  -1   5   9 3054.09 159.442   5
  -1  -5   9 3154.88 129.746   2
  -1   5   9 3086.41 148.390   4
   1   5  -9 3504.57 138.839   1
  -1  -5  -9 3167.52 160.146   1
   1  -5   9 2915.31 146.116   2
   1  -5   9 3151.29 150.837   3
  -1   5  -9 3342.96 179.576   1
   1   5   9 3099.53 164.182   5
   1   5   9 3162.60 146.287   4
  -1  -5   9 3104.39 145.966   3
  -1  -5   9 3173.73 155.792   5
   1  -5  -9 3217.21 154.254   1
  -1  -5  11 12825.5 370.150   3
   1  -5 -11 13285.2 374.194   1
  -1  -5  11 12974.4 349.638   2
   1  -5  11 13301.1 390.381   5
  -1  -5  11 13445.8 387.587   5
   1   5 -11 13988.9 349.265   1
  -1   5  11 13146.7 372.398   4
   1   5  11 13265.0 394.476   5
  -1   5  11 13332.5 391.953   5
  -1   5 -11 13753.5 398.858   1
  -1  -5 -11 13221.5 385.965   1
   1  -5  11 12722.8 364.311   2
   1   5  11 13192.2 374.406   4
   1  -5  11 12781.7 374.811   3
  -1   5 -13 69241.7 1565.32   1
  -1  -5  13 67869.3 1566.27   5
   1   5  13 68171.3 1550.35   4
   1   5 -13 69729.2 1513.67   1
  -1  -5 -13 67183.3 1554.50   1
   1  -5  13 68356.6 1572.11   5
  -1   5  13 66886.1 1544.61   4
   1  -5 -13 68936.9 1545.61   1
  -1   5 -15 65192.7 1496.86   1
   1  -5  15 67442.9 1486.54   3
   1   5  15 67169.8 1513.92   5
   1   5 -15 64384.3 1443.72   1
  -1  -5  15 61890.7 1456.83   2
   1  -5  15 63452.5 1474.89   2
  -1   5  15 66293.3 1510.02   5
   1  -5 -15 64083.6 1478.64   1
  -1  -5  15 65499.1 1488.26   3
  -1  -5  17 16464.7 511.718   5
   1  -5  17 16745.9 516.785   5
   1   5  17 15354.4 503.798   5
   1  -5  17 16774.7 479.248   3
   1   5 -17 16413.4 438.860   1
   1  -5  17 16241.8 463.225   2
   1   5  17 16104.8 474.520   4
  -1  -5 -17 16405.6 484.254   1
  -1   5  17 16835.6 505.775   5
  -1   5 -17 16449.0 482.649   1
  -1   5  17 15909.4 474.087   4
  -1  -5  17 17020.8 484.395   3
  -1  -5  17 15969.6 452.007   2
  -1   5 -19 7439.13 318.642   1
  -1  -5  19 7398.86 292.598   2
  -1  -5 -19 8346.31 327.974   1
   1  -5  19 7855.26 320.907   3
   1  -5  19 7777.78 357.240   5
   1   5 -19 7492.25 272.702   1
  -1  -5  19 7708.86 354.995   5
   1  -5  19 7518.50 298.788   2
   1   5  19 7796.43 346.918   5
  -1   5  19 7716.11 340.576   5
   1   5  19 8117.58 319.170   4
  -1   5  19 7303.22 305.968   4
  -1  -5  19 8044.43 320.967   3
   1   5  21 681.304 193.465   4
  -1   5  21 876.295 226.594   5
  -1  -5  21 645.483 232.026   5
   1   5  21 746.656 228.032   5
  -1   5  21 546.017 175.854   4
  -1  -5 -21 386.225 209.938   1
   1  -5 -21 569.281 191.251   1
   1  -5  21 547.231 277.961   5
  -1  -5  21 634.133 200.522   3
   1  -5  21 907.940 225.836   3
   1  -5  21 797.799 211.817   2
  -1  -5  21 563.455 168.924   2
  -1   5  23 17711.6 553.355   4
  -1  -5  23 18826.9 614.724   5
   1  -5 -23 18124.6 565.895   1
   1   5  23 17960.7 602.113   5
   1  -5  23 18612.7 620.378   5
   1   5  23 18662.4 563.761   4
  -1   5 -23 17304.8 557.422   1
  -1  -5 -23 18534.2 579.348   1
   1  -5  23 20026.8 576.553   3
   1  -5  23 18301.2 544.460   2
  -1  -5  23 19934.3 547.852   4
  -1   5  23 18713.1 606.699   5
   1  -5  25 21472.3 713.014   5
   1   5  25 21374.9 699.236   5
   1  -5  25 22936.5 667.023   3
  -1   5  25 22392.2 701.409   5
  -1  -5 -25 22879.9 684.662   1
  -1  -5  25 22702.5 641.390   4
  -1  -5  25 21480.0 707.222   5
   1   5  25 22921.0 663.247   4
   1  -5 -25 21966.2 663.770   1
   1  -5  25 23414.6 643.753   2
  -1   5  25 22442.4 652.695   4
   1  -5  27 20909.4 707.041   5
  -1   5  27 21532.5 644.979   4
  -1  -5 -27 20433.7 669.295   1
   1   5  27 21093.0 689.105   5
  -1  -5  27 22350.6 632.500   4
   1   5  27 21049.5 650.171   4
  -1  -5  27 19634.2 698.084   5
  -1   5  27 21716.0 693.246   5
  -1  -5  29 3260.14 390.559   5
  -1  -5  29 3477.50 322.506   4
  -1   5  29 3212.97 292.844   4
   1  -5  29 3500.53 357.662   5
  -1   5  29 2839.80 318.421   5
   1   5  29 2719.92 334.899   5
   1   5  29 3114.22 305.385   4
   1   5  31 32.0069 252.009   4
   1  -5  31 32.0308 304.682   5
  -1   5  31-114.121 252.689   4
  -1  -5  31-75.1020 308.266   5
   1  -5  33 2138.72 285.926   4
   1   5  33 2337.65 331.094   5
  -1   5  33 2417.02 294.373   4
  -1  -5  33 2226.68 280.111   4
  -1   5  33 2513.99 331.607   5
  -1  -5  33 2113.49 340.092   5
   1  -5  33 2037.30 347.457   5
  -1  -5  35 1651.34 333.190   5
  -1  -5  35 2028.38 293.023   4
   1  -5  35 2902.54 311.522   4
  -1   5  35 2092.29 331.987   5
  -1   5  35 1891.79 299.535   4
   1   5  35 1680.38 304.307   4
   1  -5  35 1919.80 358.517   5
   1   5  35 1926.87 341.748   5
   1   5  37 3623.61 389.662   5
  -1  -5  37 3563.64 340.685   4
   1  -5  37 3759.80 349.383   4
   1  -5  37 3849.66 409.844   5
  -1   5  37 3369.94 374.960   5
   1   5  37 3911.45 358.000   4
  -1  -5  37 3050.09 374.976   5
  -1   5  37 3027.84 338.143   4
   1   5  39 493.366 306.405   4
  -1   5  39 487.889 324.596   5
  -1  -5  39 457.953 327.620   5
   1   5  39 411.232 335.975   5
   1  -5  39 574.355 283.666   4
  -1   5  39 623.359 292.414   4
  -1  -5  39 266.784 282.394   4
   1  -5  39 324.530 339.412   5
  -1  -7  -1 24440.9 570.063   3
   1  -7  -1 24900.7 571.409   2
   1  -7   1 23976.8 576.375   3
   1  -7  -1 23510.5 584.731   3
  -1   7  -1 24438.3 558.637   4
  -1   7   1 24173.6 542.109   5
  -1   7   1 25231.1 558.831   4
  -1  -7   1 24130.3 568.087   1
  -1  -7   1 24338.2 564.622   3
   1  -7   1 24921.0 567.113   2
  -1  -7  -1 25600.5 577.585   1
  -1   7  -1 25195.6 541.245   5
   1   7   3 71.0111 41.7500   4
  -1   7   3 105.169 44.6141   5
   1  -7   3 85.6441 59.8584   2
   1  -7  -3 86.1599 94.8835   3
  -1  -7  -3 91.5497 71.6785   1
   1  -7   3 102.505 64.7510   3
  -1   7   3 112.787 51.9660   4
  -1  -7  -3 145.119 87.2002   3
  -1  -7   3 61.9403 55.8156   3
   1  -7  -3 102.410 76.9377   1
  -1  -7   3 84.6781 36.6017   2
   1   7   3 107.512 52.3170   5
   1   7   5 12931.3 323.604   5
  -1   7   5 12654.1 317.358   5
  -1  -7  -5 12887.5 343.724   1
   1  -7   5 12291.1 330.784   3
  -1  -7  -5 13161.0 370.201   3
  -1  -7   5 12388.2 325.275   3
   1  -7  -5 12762.7 339.981   1
   1   7   5 12535.9 312.194   4
  -1  -7   5 12953.9 301.357   5
   1  -7  -5 12875.7 386.690   3
  -1   7   5 13468.3 321.742   4
   1  -7   5 12858.4 321.702   2
  -1  -7   5 12028.4 294.352   2
  -1   7   7 506909. 10790.8   5
   1  -7  -7 504345. 10802.4   1
  -1   7   7 516778. 10787.7   4
   1  -7   7 508197. 10790.0   2
  -1  -7   7 506157. 10768.1   2
   1  -7   7 499415. 10797.1   3
  -1  -7   7 497142. 10795.0   3
  -1  -7  -7 508660. 10808.3   1
   1   7   7 504211. 10795.7   5
  -1  -7   7 506860. 10778.2   5
   1   7   7 499037. 10784.6   4
  -1   7   9 26060.7 645.749   4
  -1   7  -9 26831.6 680.243   1
   1  -7  -9 27078.5 659.997   1
   1  -7   9 27071.6 646.711   2
  -1   7   9 26286.2 653.024   5
   1  -7   9 26349.3 656.481   3
  -1  -7   9 28484.3 653.754   5
  -1  -7  -9 27959.3 668.125   1
   1   7   9 26763.4 647.359   4
   1   7   9 26258.7 658.978   5
  -1  -7  11 11177.7 318.238   2
   1   7  11 11465.0 342.402   4
  -1  -7  11 10886.2 342.883   3
  -1  -7 -11 11290.7 365.153   1
   1   7  11 11113.8 364.532   5
   1  -7 -11 12097.5 361.967   1
  -1   7 -11 11048.5 384.540   1
  -1  -7  11 10912.1 357.706   5
   1  -7  11 11443.6 365.691   5
   1   7 -11 11273.5 336.794   1
  -1   7  11 11742.6 344.505   4
  -1   7  11 11050.7 357.576   5
   1  -7 -13 67274.7 1551.44   1
  -1   7  13 68010.8 1549.61   4
   1  -7  13 72181.3 1541.63   2
  -1  -7  13 66967.5 1561.31   5
   1  -7  13 70059.4 1553.00   3
   1  -7  13 65986.9 1565.22   5
   1   7 -13 68805.3 1527.43   1
   1   7  13 65369.2 1546.45   4
  -1   7 -15 39164.5 969.709   1
   1   7 -15 39812.0 917.983   1
  -1  -7 -15 39610.2 959.486   1
   1  -7  15 39962.3 944.438   3
   1  -7  15 39378.9 931.462   2
  -1  -7  15 39006.9 915.928   2
  -1   7  15 37474.5 960.603   5
   1   7  15 37282.4 963.796   5
  -1  -7  15 38955.3 943.518   3
   1   7 -17 20003.3 519.023   1
  -1  -7  17 19976.6 526.446   2
  -1  -7 -17 20163.9 571.297   1
  -1  -7  17 20790.5 592.268   5
  -1  -7  17 20748.9 559.344   3
   1   7  17 20043.3 552.494   4
   1  -7 -17 18955.3 555.764   1
  -1   7  17 19433.5 575.864   5
  -1   7  17 19398.3 548.259   4
  -1   7 -17 18534.3 576.193   1
   1  -7  17 20842.6 560.122   3
   1  -7  17 21273.5 547.071   2
   1  -7  17 18693.6 585.216   5
   1   7  17 19249.7 582.948   5
  -1  -7 -19 1801.25 218.297   1
   1  -7  19 2044.73 258.016   5
  -1  -7  19 2344.85 218.421   3
  -1  -7  19 1783.30 240.703   5
  -1   7  19 2035.73 211.913   4
   1  -7  19 1971.78 208.280   3
   1  -7 -19 2108.69 219.753   1
   1   7  19 2071.92 233.885   5
  -1   7  19 1826.35 238.025   5
  -1   7 -19 2075.45 235.611   1
   1  -7  19 2229.12 203.864   2
  -1  -7  19 2061.38 186.619   2
   1   7  19 1971.60 207.213   4
   1  -7  21 1091.08 260.772   5
   1  -7  21 1175.32 213.019   3
   1  -7 -21 1034.65 218.611   1
   1   7  21 1039.72 207.678   4
  -1  -7  21 1216.54 188.466   2
  -1   7  21 1023.97 205.685   4
   1   7  21 1035.82 234.791   5
  -1  -7  21 1340.30 251.076   5
  -1  -7  21 1305.12 214.876   3
   1  -7  21 1292.64 204.059   2
  -1   7  21 1136.66 240.677   5
  -1  -7 -21 1175.61 219.866   1
   1  -7  23 3959.56 322.277   5
   1   7  23 3556.40 267.779   4
  -1  -7  23 3642.03 275.763   3
  -1   7  23 3411.91 294.491   5
   1  -7  23 3729.94 253.240   2
  -1  -7  23 3754.04 246.194   2
  -1  -7  23 3910.49 316.936   5
  -1  -7 -23 3904.95 298.891   1
   1  -7 -23 3316.40 281.706   1
   1  -7  23 3650.34 274.547   3
  -1   7  23 3595.75 267.841   4
   1   7  23 3814.95 301.485   5
   1  -7  25 32586.9 940.941   5
   1  -7 -25 31687.8 883.493   1
  -1   7  25 31738.1 874.120   4
   1  -7  25 34581.9 889.801   3
  -1  -7  25 32941.1 882.413   3
  -1  -7  25 33381.2 940.726   5
   1  -7  25 34451.8 859.646   2
  -1  -7 -25 32511.9 899.935   1
  -1   7  25 31617.7 909.509   5
   1   7  25 30938.0 872.717   4
  -1  -7  25 34097.6 851.610   2
   1   7  25 31591.8 912.422   5
  -1   7  27 22434.2 741.406   5
  -1  -7  27 24838.8 791.822   5
   1  -7  27 25314.6 730.725   3
  -1  -7 -27 23715.8 742.641   1
  -1  -7  27 26065.3 699.239   4
  -1   7  27 24121.1 713.165   4
   1  -7  27 25311.5 704.367   2
   1  -7  27 23152.9 779.345   5
   1   7  27 24366.7 720.988   4
   1   7  27 25016.3 765.353   5
  -1  -7 -29 3819.04 333.598   1
  -1   7  29 3039.39 299.143   4
  -1   7  29 3071.62 322.653   5
   1  -7  29 3106.54 363.152   5
   1   7  29 3652.73 309.971   4
   1   7  29 3381.00 341.363   5
  -1  -7  29 3707.39 305.694   4
  -1  -7  29 3074.20 377.456   5
   1  -7  31 496.028 313.386   5
  -1   7  31-55.0219 250.991   4
  -1  -7  31 122.903 310.147   5
   1   7  31 194.761 245.269   4
  -1  -7  33 1260.66 334.815   5
  -1  -7  33 1281.28 263.863   4
  -1   7  33 1574.32 284.503   4
   1   7  33 1045.35 306.032   5
   1  -7  33 885.915 332.487   5
  -1   7  33 900.229 292.177   5
   1  -7  33 1731.24 278.826   4
   1   7  35 4423.55 382.156   5
   1  -7  35 4024.61 333.185   4
  -1   7  35 4373.02 355.233   4
  -1   7  35 3952.90 367.188   5
  -1  -7  35 3960.15 397.723   5
   1   7  35 3931.87 352.512   4
   1  -7  35 4115.66 403.314   5
  -1  -7  37 1047.01 281.214   4
   1  -7  37 1099.65 294.914   4
   1  -7  37 1084.59 353.061   5
  -1   7  37 955.800 324.194   5
  -1  -7  37 1018.26 336.596   5
   1   7  37 1221.68 345.027   5
  -1   7  37 953.744 300.317   4
   1   7  37 838.069 307.828   4
   1  -7  39 718.933 350.938   5
  -1   7  39 617.025 320.801   5
  -1  -7  39 565.278 338.985   5
   1   7  39 780.445 310.729   4
   1   7  39 509.895 341.403   5
   1  -7  39 956.842 298.065   4
  -1  -7  39 440.881 280.309   4
  -1   7  39 871.670 306.418   4
  -1  -9   1 129.683 83.8590   1
  -1  -9   1 123.912 75.8943   3
  -1   9  -1 87.7683 37.6850   5
   1  -9  -1 49.0447 82.8850   2
  -1  -9  -1 68.9994 85.2667   3
  -1   9   1 81.0216 60.6760   4
  -1  -9  -1-12.7760 86.0157   1
  -1   9   1 99.2813 37.1582   5
   1  -9   1 45.4057 84.2670   3
   1  -9  -1 30.1920 99.8280   3
  -1   9  -1 88.4740 62.6118   4
   1  -9   1 104.275 77.9971   2
  -1   9   3 35245.7 778.930   4
  -1   9   3 35639.2 763.975   5
   1  -9  -3 34290.5 809.676   1
  -1  -9   3 34672.6 789.368   3
  -1  -9  -3 34133.8 811.665   3
  -1  -9  -3 34822.4 805.580   1
   1  -9   3 34261.4 798.765   3
  -1  -9   3 32713.9 759.882   2
   1  -9  -3 32410.8 825.257   3
   1  -9   3 32824.9 783.058   2
   1   9   3 36426.0 764.446   4
   1   9   3 33893.1 765.544   5
  -1   9   5 39644.7 887.661   4
   1  -9  -5 37432.4 956.637   3
  -1  -9  -5 39185.0 915.098   1
  -1  -9   5 36650.5 862.789   2
  -1  -9   5 39327.7 857.207   5
   1   9   5 41835.9 887.269   5
   1   9   5 40805.3 878.249   4
  -1   9   5 41155.1 880.659   5
   1  -9   5 36918.7 887.678   2
  -1  -9  -5 40922.7 945.201   3
   1  -9   5 37417.6 903.527   3
  -1  -9   5 39310.7 898.404   3
   1  -9  -5 39269.2 914.175   1
   1  -9  -7 38276.2 905.358   1
   1  -9   7 37127.6 897.530   3
   1  -9   7 37089.1 878.998   2
  -1  -9  -7 39293.0 959.810   3
   1   9   7 39177.5 889.239   5
  -1  -9  -7 37393.3 909.210   1
  -1  -9   7 38607.3 863.219   5
  -1   9   7 39066.2 882.501   4
  -1  -9   7 38511.6 892.211   3
   1  -9  -7 38388.5 968.471   3
  -1  -9   7 37901.1 857.677   2
  -1   9   7 39137.7 880.524   5
   1   9   7 38972.4 875.724   4
   1   9   9 47740.6 1086.60   4
  -1  -9   9 46417.0 1099.21   3
  -1   9   9 47349.5 1087.52   4
  -1  -9   9 47489.5 1079.69   5
   1  -9  -9 48538.0 1111.17   1
  -1  -9  -9 45470.4 1116.16   1
  -1  -9   9 47854.2 1068.90   2
   1   9   9 48068.6 1101.96   5
  -1   9   9 48313.4 1095.08   5
   1  -9   9 47508.5 1087.38   2
  -1   9 -11 7762.54 327.031   1
   1   9  11 7960.81 272.676   4
   1   9  11 7676.44 295.900   5
  -1   9  11 6878.80 265.180   4
  -1   9  11 7549.81 283.665   5
  -1  -9  11 7698.62 274.979   5
   1  -9  11 7570.65 293.758   5
  -1  -9  13 31914.7 788.174   3
  -1  -9  13 32060.5 762.562   2
   1   9 -13 32614.6 788.537   1
  -1   9 -13 32025.3 829.048   1
   1  -9  13 32765.5 792.891   3
   1   9  13 31339.7 788.649   4
   1  -9  13 30618.7 806.502   5
  -1  -9  13 30525.6 792.828   5
   1  -9  13 32967.2 779.385   2
  -1  -9 -13 32734.6 808.489   1
  -1  -9 -15 38881.1 952.820   1
   1  -9  15 38555.6 920.578   2
  -1   9  15 38074.4 951.189   5
  -1  -9  15 37624.4 929.898   3
  -1   9 -15 39127.8 973.220   1
   1   9  15 38815.8 956.533   5
   1   9 -15 37840.1 919.228   1
   1  -9 -15 38782.8 946.588   1
  -1  -9  15 38200.3 902.612   2
  -1   9  15 37994.2 933.581   4
   1   9  15 37658.3 931.978   4
   1  -9  15 38370.4 935.445   3
  -1   9  17 8822.40 355.096   5
   1  -9  17 9507.73 322.498   2
  -1  -9  17 8782.42 308.229   2
   1   9  17 8909.23 332.545   4
   1  -9  17 9051.88 335.192   3
  -1  -9  17 8591.84 361.157   5
  -1  -9  17 8823.66 332.621   3
  -1   9 -17 9058.81 372.473   1
   1  -9 -17 9361.18 352.660   1
   1   9 -17 9311.98 323.893   1
   1   9  17 9219.30 364.160   5
  -1   9  17 8981.50 339.968   4
  -1  -9 -17 9373.99 357.739   1
   1  -9  17 9031.70 373.772   5
  -1  -9  19 4395.72 228.959   2
   1  -9 -19 4242.67 284.370   1
   1  -9  19 4196.60 302.231   5
  -1   9  19 4233.77 276.766   4
   1   9  19 4331.42 285.716   5
   1  -9  19 4916.67 249.617   2
  -1  -9  19 4275.59 292.458   5
  -1   9  19 4302.16 307.442   5
  -1  -9 -19 4542.85 275.711   1
   1   9  19 4376.55 259.490   4
   1  -9  19 4316.39 257.231   3
  -1  -9  19 4177.75 254.894   3
   1  -9  21-48.2736 252.611   5
  -1  -9 -21 165.080 220.331   1
   1  -9  21 317.050 190.019   2
  -1   9  21 21.4966 235.895   5
  -1  -9  21 40.2737 169.085   2
  -1  -9  21 101.376 190.312   3
   1  -9  21-5.92240 192.199   3
   1   9  21-115.491 229.315   5
  -1   9  21-66.3163 206.352   4
   1   9  21 188.346 200.018   4
   1  -9 -21 136.884 224.701   1
  -1  -9  21 94.4876 239.950   5
   1  -9  23 13209.0 456.907   3
  -1   9  23 13204.8 489.967   5
   1  -9  23 12668.0 429.771   2
  -1  -9  23 12670.6 419.200   2
  -1  -9  23 13323.2 515.417   5
   1   9  23 12574.0 459.698   4
  -1  -9  23 11983.4 454.753   3
   1  -9  23 14282.8 530.867   5
  -1   9  23 13075.2 462.295   4
   1  -9 -23 12878.9 473.626   1
  -1  -9 -23 13115.9 485.939   1
   1   9  23 12200.5 490.706   5
   1  -9 -25 24239.3 711.798   1
   1  -9  25 23986.3 663.892   2
   1   9  25 22947.6 689.276   4
  -1   9  25 21560.0 707.675   5
  -1  -9  25 23035.9 750.085   5
  -1   9  25 24481.1 693.287   4
   1  -9  25 23562.2 756.567   5
   1   9  25 22529.3 723.731   5
  -1  -9  25 22700.9 648.346   2
  -1  -9 -25 23845.3 717.947   1
   1  -9  25 23430.7 691.261   3
  -1  -9  25 24731.7 702.382   3
   1  -9  27 15774.8 500.867   2
  -1   9  27 13954.3 511.684   4
   1  -9 -27 13542.4 531.039   1
   1   9  27 13747.3 516.480   4
   1   9  27 14397.7 555.339   5
   1  -9  27 14725.1 524.730   3
  -1  -9  27 15197.1 490.075   2
  -1  -9  27 15447.9 529.458   3
   1  -9  27 15143.2 600.732   5
  -1  -9  27 13415.2 581.280   5
  -1   9  27 13912.1 549.892   5
  -1  -9 -27 14452.5 546.047   1
  -1  -9 -29 3160.90 342.153   1
  -1   9  29 3971.92 315.898   4
   1  -9  29 3646.39 377.820   5
  -1   9  29 3832.58 344.606   5
  -1  -9  29 2983.75 368.786   5
   1   9  29 3467.46 343.713   5
   1   9  29 3294.18 310.588   4
  -1  -9  31-69.9582 321.058   5
   1  -9  31 463.186 307.049   5
  -1   9  31 278.906 272.380   5
   1  -9  31-6.89877 240.207   2
   1   9  31 100.946 254.796   4
   1  -9  31-214.624 261.449   3
   1   9  31 128.145 275.958   5
  -1   9  31 277.024 258.191   4
  -1  -9  31-122.335 231.303   4
   1   9  33 1924.49 341.569   5
  -1  -9  33 2139.13 274.924   4
   1  -9  33 1891.49 283.690   4
  -1   9  33 1703.81 295.515   4
   1  -9  33 1221.36 343.941   5
  -1   9  33 2201.06 322.107   5
   1  -9  35 1989.18 361.797   5
  -1  -9  35 1433.73 284.149   4
  -1  -9  35 1101.11 349.528   5
   1   9  35 1782.57 349.197   5
  -1   9  35 2083.27 327.869   5
   1   9  35 1669.14 312.303   4
  -1   9  35 1513.11 301.704   4
   1  -9  35 1596.56 286.943   4
   1  -9  37 1419.06 367.701   5
  -1  -9  37 1446.47 291.511   4
   1  -9  37 1629.15 302.349   4
   1   9  37 2110.13 358.470   5
  -1   9  37 1878.35 340.861   5
  -1  -9  37 1203.21 358.401   5
  -1   9  37 1746.72 319.239   4
  -1  11  -1 1132.89 62.8590   5
  -1 -11  -1 1153.74 145.398   1
  -1  11  -1 1075.80 100.581   4
  -1 -11   1 1060.24 144.216   1
   1 -11   1 1187.42 149.338   3
   1 -11  -1 1060.42 137.036   2
   1 -11   1 1023.23 133.357   2
   1 -11  -1 1138.28 155.934   3
  -1  11   1 1201.65 62.4454   5
  -1 -11   1 1163.40 130.065   3
  -1 -11  -1 1193.47 141.747   3
  -1  11   1 1249.10 104.358   4
  -1  11   3 9938.52 269.191   4
   1 -11   3 8943.22 277.069   2
  -1 -11   3 9074.88 256.911   2
   1 -11   3 8648.10 290.085   3
  -1 -11  -3 9290.37 307.139   1
  -1  11   3 9761.30 243.417   5
   1 -11  -3 8635.06 332.767   3
  -1 -11  -3 9379.49 317.935   3
   1  11   3 9913.42 247.624   5
  -1 -11   3 9636.69 287.860   3
   1  11   3 9894.71 247.667   4
  -1 -11   5 29340.0 671.774   3
   1 -11   5 27346.7 674.731   3
   1 -11   5 27808.7 654.703   2
  -1  11   5 28944.8 637.261   5
  -1  11   5 28587.3 652.729   4
   1  11   5 29915.9 640.896   4
  -1 -11   5 25112.7 603.126   5
   1 -11  -5 25829.1 729.137   3
   1  11   5 29786.7 645.411   5
  -1 -11  -5 27536.6 690.836   1
  -1 -11   5 27093.4 632.720   2
   1 -11  -5 27898.7 693.329   1
  -1 -11  -5 28322.6 719.699   3
  -1 -11   7 89673.9 2036.04   3
  -1  11   7 93874.1 2024.78   4
   1  11   7 93199.0 2024.49   5
  -1 -11   7 94053.8 1994.58   5
  -1 -11   7 87145.0 2000.04   2
  -1  11   7 93716.8 2019.45   5
  -1 -11  -7 90007.3 2100.89   3
   1  11   7 93600.8 2016.49   4
   1 -11   9 9910.72 320.107   5
  -1  11   9 10398.0 320.399   4
  -1 -11  -9 10556.6 450.759   3
   1  11   9 10819.1 336.971   5
  -1 -11   9 10442.9 304.835   5
  -1  11   9 10573.9 323.267   5
  -1 -11   9 10562.2 296.544   2
   1  11   9 10569.7 314.278   4
  -1 -11  -9 10830.0 362.726   1
   1 -11 -11 6478.58 386.087   3
  -1  11  11 6805.18 271.216   5
  -1 -11 -11 7414.20 301.052   1
   1  11  11 7253.36 260.675   4
   1 -11 -11 6965.90 290.192   1
   1 -11  11 7137.38 284.985   5
  -1 -11  11 7018.35 261.088   5
  -1 -11  11 7285.65 279.029   3
  -1  11  11 6929.67 260.813   4
   1  11  11 7126.85 281.167   5
   1 -11  11 7549.12 284.058   3
   1 -11  11 7277.28 265.360   2
   1 -11 -13 47223.6 1099.24   1
   1  11  13 43592.5 1070.94   4
  -1 -11  13 43145.5 1078.28   5
  -1  11  13 44653.5 1085.97   5
   1 -11  13 47569.7 1071.42   2
   1 -11  13 44734.6 1095.64   5
   1 -11  13 45272.5 1085.66   3
  -1 -11  13 46265.6 1050.61   2
  -1 -11  13 45189.3 1079.00   3
  -1 -11 -13 46648.7 1104.81   1
  -1  11 -13 46396.6 1124.44   1
   1  11  15 22417.5 631.447   5
  -1  11  15 22929.5 632.004   5
   1  11  15 22370.8 610.855   4
  -1  11 -15 21921.7 659.575   1
  -1 -11  15 23156.8 583.043   2
   1  11 -15 23921.0 624.620   1
  -1 -11 -15 23779.6 640.417   1
  -1 -11  15 22107.4 625.837   5
  -1  11  15 22401.5 607.470   4
   1 -11  15 22721.7 618.905   3
   1 -11 -15 23303.7 633.263   1
   1 -11  15 23490.5 602.619   2
  -1 -11  15 22629.7 613.333   3
  -1 -11  17 16480.9 499.580   3
   1  11  17 16748.4 530.553   5
   1 -11  17 16696.8 539.711   5
  -1 -11  17 17816.1 476.084   2
   1 -11  17 16883.8 503.546   3
  -1  11  17 16617.2 524.605   5
  -1 -11  17 15999.1 524.715   5
  -1  11  17 16703.2 512.063   4
   1 -11  17 17406.0 489.479   2
  -1 -11 -17 17759.7 529.186   1
   1 -11 -17 17351.7 525.042   1
   1  11  19 7368.64 326.181   4
  -1 -11  19 7039.22 280.031   2
  -1 -11  19 5991.62 331.301   5
  -1  11  19 6281.16 335.887   5
   1 -11  19 6800.86 359.652   5
   1 -11  19 6826.43 307.598   3
   1 -11 -19 6750.40 341.388   1
   1  11  19 6825.19 335.716   5
   1 -11  19 7123.50 295.170   2
  -1  11  19 6969.30 323.952   4
  -1 -11 -19 6720.16 334.978   1
  -1 -11  19 6803.40 304.700   3
   1  11  21 1748.72 239.506   4
   1 -11 -21 1445.03 257.517   1
   1 -11  21 1195.40 217.012   3
   1  11  21 1381.12 260.556   5
  -1 -11  21 1397.47 260.530   5
   1 -11  21 1395.16 209.044   2
   1 -11  21 1034.81 277.675   5
  -1 -11 -21 1053.08 245.120   1
  -1 -11  21 1219.72 217.897   3
  -1  11  21 1578.42 235.862   4
  -1  11  21 1444.38 250.442   5
  -1 -11  21 1316.17 193.454   2
   1 -11  23 17013.0 548.084   3
  -1  11  23 17426.4 557.172   4
   1 -11  23 16404.9 612.174   5
   1  11  23 17497.4 593.659   5
   1 -11  23 17686.2 533.624   2
  -1 -11  23 17440.2 513.893   2
  -1  11  23 17279.8 583.416   5
   1 -11 -23 17012.4 572.495   1
  -1 -11 -23 17963.0 584.546   1
  -1 -11  23 17662.0 617.329   5
  -1 -11  23 17587.9 550.859   3
   1  11  23 16887.0 563.636   4
   1 -11  25 13719.9 552.280   5
   1  11  25 13225.7 517.972   5
  -1 -11 -25 12411.9 497.520   1
  -1 -11  25 12336.6 430.139   2
  -1 -11  25 12549.9 469.046   3
   1 -11  25 12571.3 462.435   3
   1 -11  25 12824.0 446.319   2
  -1  11  25 12307.8 498.887   5
  -1  11  25 12672.7 477.515   4
  -1 -11  25 12970.6 541.676   5
   1 -11 -25 12664.7 497.830   1
   1  11  25 11856.1 477.066   4
   1  11  27 5445.70 372.129   5
   1 -11  27 5775.57 315.029   2
   1  11  27 5681.27 349.680   4
  -1 -11  27 5262.11 405.449   5
   1 -11 -27 4726.50 358.671   1
   1 -11  27 5758.34 335.488   3
  -1 -11  27 6183.97 353.517   3
  -1  11  27 5231.27 360.742   5
  -1 -11  27 5022.26 299.374   2
  -1  11  27 5256.52 347.777   4
   1 -11  27 5376.85 402.888   5
  -1 -11 -27 5574.75 377.077   1
   1 -11  29 1624.10 346.191   5
   1  11  29 949.921 270.751   4
  -1 -11 -29 1356.17 302.253   1
  -1 -11  29 2086.57 357.132   5
  -1  11  29 1651.28 282.063   4
  -1  11  31 97.6373 282.265   5
  -1 -11 -31 207.572 290.349   1
   1 -11  31 268.686 332.880   5
   1 -11  31-92.6488 265.811   3
  -1 -11  31 73.5826 355.404   5
   1  11  31-79.6647 274.878   4
   1 -11  31 6.87220 236.545   2
   1  11  31-10.0481 285.298   5
  -1  11  31 69.0518 259.392   4
  -1 -11  33 1417.26 266.126   4
   1 -11  33 811.119 336.476   5
  -1  11  33 1458.37 306.815   5
  -1  11  33 1427.77 292.581   4
   1 -11  33 1159.54 287.154   3
   1  11  33 1448.84 323.679   5
   1 -11  33 1309.48 262.405   2
  -1  11  35 2527.87 319.687   4
   1 -11  35 1986.51 379.488   5
   1  11  35 1917.31 357.590   5
  -1 -11  35 2537.86 397.233   5
  -1  11  35 2647.92 350.188   5
   1 -11  35 1952.72 306.277   4
  -1 -11  35 1887.84 293.821   4
  -1 -11  37 927.239 360.539   5
  -1 -11  37 988.528 289.803   4
   1 -11  37 1276.75 355.469   5
   1 -11  37 1373.39 296.396   4
   1  11  37 1113.91 336.056   5
  -1  11  37 1347.49 303.305   4
  -1  11  37 1004.36 320.942   5
  -1  13   1 8336.98 250.878   4
  -1 -13  -1 8251.96 289.345   3
  -1  13  -1 7865.60 243.715   4
  -1 -13   1 8647.45 294.644   1
  -1  13  -1 7541.72 200.325   5
  -1 -13   1 8527.47 277.825   3
  -1  13   1 8358.62 201.597   5
  -1 -13   3 16926.0 428.187   2
   1  13   3 17059.4 399.090   5
  -1  13   3 16509.1 399.679   5
  -1 -13   3 17670.5 459.459   3
  -1 -13  -3 17428.2 488.159   3
  -1  13   3 17314.7 436.896   4
   1  13   3 17123.9 409.991   4
   1  13   5 94460.8 2052.63   4
  -1 -13   5 91355.9 2052.45   2
   1 -13  -5 97928.1 2117.61   1
  -1  13   5 93831.4 2047.24   5
   1  13   5 94133.6 2050.58   5
  -1  13   5 95654.5 2069.61   4
  -1 -13  -5 93770.9 2130.40   3
  -1  13   7 39419.7 900.415   5
  -1  13   7 39629.7 912.982   4
   1  13   7 39666.3 901.001   4
   1 -13  -7 42103.9 1019.54   3
   1 -13  -7 39407.6 955.223   1
   1 -13   7 39689.9 934.091   3
   1 -13   7 40833.5 916.053   2
   1  13   7 40302.0 908.258   5
  -1 -13  -7 39858.4 1001.03   3
  -1 -13  -7 41486.7 958.210   1
   1 -13  -9 2870.27 218.015   1
  -1 -13   9 2894.76 191.133   3
  -1 -13  -9 2907.86 223.240   1
   1 -13   9 3019.01 195.687   3
   1 -13   9 2617.63 180.971   5
  -1 -13   9 2534.22 141.801   5
   1  13   9 2556.67 158.327   4
  -1  13   9 2505.15 165.364   5
  -1  13   9 2803.13 167.389   4
   1 -13  -9 3072.77 306.329   3
   1  13   9 2611.28 179.754   5
   1 -13   9 3064.58 178.142   2
  -1  13  11 156.370 131.075   4
   1 -13  11 353.588 168.399   5
   1 -13 -11 305.025 290.771   3
  -1 -13  11 88.4690 128.651   5
   1 -13 -11 4.94013 174.897   1
  -1 -13  11 4.29896 147.419   3
  -1 -13 -11 31.9414 280.378   3
  -1 -13 -11 235.626 184.391   1
   1  13  11 75.8194 128.509   4
   1 -13  11 113.098 152.245   2
   1  13  11-8.44371 150.323   5
  -1 -13  11 168.437 127.638   2
   1 -13  11 198.958 155.766   3
   1 -13 -13 55639.0 1294.76   1
  -1 -13 -13 56033.5 1298.83   1
  -1 -13  13 54964.0 1277.20   3
  -1 -13  13 52966.4 1259.95   5
   1 -13  13 54926.1 1293.28   5
   1  13  13 51770.2 1258.93   4
  -1  13  13 53333.5 1273.14   5
  -1 -13  13 55793.0 1243.97   2
  -1 -13 -13 52258.3 1378.44   3
   1 -13  13 54861.6 1278.94   3
   1 -13  13 54471.7 1257.19   2
   1 -13  15 57909.9 1365.95   3
  -1  13  15 55294.3 1352.50   4
  -1 -13  15 58244.8 1358.91   3
   1  13  15 60684.2 1381.15   5
  -1 -13 -15 57033.0 1377.55   1
   1  13 -15 58397.9 1373.18   1
   1 -13  15 58477.8 1341.26   2
  -1 -13  15 55703.2 1360.45   5
   1 -13 -15 60351.2 1382.24   1
   1  13  15 56879.5 1353.99   4
  -1 -13  15 58607.6 1326.13   2
  -1  13  15 57026.2 1366.47   5
   1 -13  17 15971.7 487.039   3
   1 -13  17 16202.2 467.823   2
  -1 -13 -17 15939.4 511.498   1
  -1  13  17 15434.9 484.090   4
   1 -13  17 14777.0 520.317   5
  -1  13  17 15832.6 505.827   5
  -1 -13  17 14721.9 478.276   3
  -1 -13  17 16411.5 454.281   2
   1 -13 -17 16049.1 511.273   1
   1  13  17 15908.0 512.603   5
  -1  13  19 6107.17 334.648   5
  -1 -13  19 5861.22 272.505   2
   1 -13 -19 5927.46 328.378   1
  -1  13  19 5628.50 307.979   4
  -1 -13  19 6167.97 338.903   5
   1  13  19 5774.21 307.942   4
   1 -13  19 5876.57 304.113   3
   1  13  19 6343.40 337.565   5
  -1  13 -19 6260.92 376.737   1
  -1 -13  19 6406.51 302.608   3
   1 -13  19 5740.34 360.022   5
   1 -13  19 7245.30 298.184   2
  -1 -13 -19 6363.30 331.594   1
   1 -13  21 2224.66 242.084   3
  -1 -13  21 2682.66 297.994   5
  -1  13  21 2535.93 246.866   4
   1 -13 -21 1895.56 265.377   1
  -1  13  21 3044.55 284.385   5
   1  13  21 2779.10 290.800   5
   1 -13  21 2559.84 231.991   2
   1  13  21 2411.95 255.649   4
  -1 -13 -21 2533.46 276.235   1
  -1 -13  21 2542.44 219.778   2
   1 -13  21 2172.38 316.545   5
  -1 -13  21 2455.76 248.831   3
  -1 -13  23 5220.86 367.780   5
   1 -13  23 6157.83 398.840   5
   1  13  23 5089.77 331.394   4
   1 -13  23 5486.82 300.727   2
  -1  13  23 5273.75 347.919   5
   1 -13 -23 5843.88 350.602   1
   1 -13  23 5495.51 312.001   3
  -1 -13  23 5408.07 317.070   3
  -1 -13 -23 5820.68 355.070   1
   1  13  23 5492.03 351.533   5
  -1 -13  23 5351.22 283.176   2
  -1  13  23 5306.12 326.420   4
  -1 -13  25 5120.66 283.494   2
   1 -13 -25 4171.39 336.282   1
  -1  13  25 5125.90 331.057   4
   1 -13  25 5041.14 311.129   3
   1 -13  25 5869.55 308.682   2
  -1 -13  25 5137.99 323.762   3
   1  13  25 5236.25 358.283   5
   1 -13  25 5654.37 410.687   5
  -1  13  25 5400.84 357.749   5
   1  13  25 4381.96 326.465   4
  -1 -13 -25 4823.07 347.591   1
  -1 -13  25 4404.77 382.995   5
  -1 -13  27 4371.88 407.759   5
   1 -13 -27 5131.52 369.173   1
   1  13  27 5073.60 373.078   5
  -1 -13 -27 5007.37 366.601   1
  -1 -13  27 4813.51 342.902   3
  -1  13  27 4512.63 334.555   4
   1 -13  27 5290.21 420.127   5
  -1  13  27 4637.68 355.645   5
  -1 -13  27 5411.07 303.209   2
  -1 -13 -29 1866.68 324.169   1
  -1 -13  29 1613.81 245.017   2
  -1 -13  29 2032.52 292.191   3
  -1  13  29 1722.46 282.694   4
   1 -13  29 1718.18 369.743   5
   1 -13 -29 2085.46 324.708   1
   1 -13  29 2135.25 267.085   2
   1 -13  29 1949.58 292.809   3
  -1 -13  31-287.672 229.229   2
  -1 -13  31 200.961 268.686   3
  -1  13  31 157.387 281.758   5
   1 -13  31-6.75696 237.337   2
   1 -13  31 335.331 342.730   5
   1 -13  31-41.7374 251.282   3
  -1  13  31 369.531 279.370   4
   1  13  31-30.4448 297.296   5
  -1  13  33 1511.48 314.292   5
   1  13  33 1416.69 329.052   5
   1 -13  33 1805.17 275.435   2
   1 -13  33 1645.50 304.432   3
  -1  13  35 2188.37 328.305   5
   1  13  35 1738.22 347.568   5
   1 -13  35 1873.72 318.689   3
  -1 -13  35 1465.93 280.410   4
   1 -13  35 1945.53 286.493   2
   1 -13  37 1171.02 300.541   4
  -1  13  37 1406.82 332.683   5
   1  13  37 1996.70 344.033   5
  -1 -13  37 825.883 308.107   4
   1 -15  -1 3031.03 216.520   3
  -1 -15  -1 3285.40 214.895   1
   1 -15   1 3067.76 207.380   3
  -1  15   1 2927.02 101.153   5
   1 -15  -1 3028.59 197.481   2
  -1  15   1 3094.06 157.535   4
   1 -15   1 3051.16 189.414   2
   1  15   3 36173.7 832.902   5
   1 -15  -3 39775.4 909.048   2
   1  15   3 33665.8 848.823   4
  -1 -15  -3 41066.7 930.659   1
  -1  15   3 39242.3 840.736   5
   1 -15  -3 40822.2 953.173   3
   1 -15   3 37510.9 913.117   3
   1 -15   3 41047.4 897.200   2
  -1  15   3 39335.8 885.203   4
  -1 -15   5 41650.2 971.057   3
  -1  15   5 40630.9 949.112   4
   1 -15   5 41620.9 980.709   3
   1  15   5 40855.8 919.632   5
   1 -15  -5 42051.8 1032.94   3
  -1  15   5 41107.1 919.861   5
   1  15   5 38358.7 924.972   4
  -1 -15  -5 41945.8 992.909   1
   1 -15   5 41989.1 958.805   2
   1 -15   7 8786.80 317.256   3
  -1  15   7 9196.93 290.392   4
  -1 -15  -7 9189.42 338.984   1
  -1  15   7 9517.68 274.050   5
   1 -15  -7 9298.96 347.223   1
   1 -15  -7 9800.58 404.898   3
   1 -15   7 9650.22 306.433   2
  -1 -15   7 9233.20 280.276   2
   1  15   7 8857.64 273.095   4
  -1 -15   7 10074.5 323.893   3
   1  15   7 9430.99 282.163   5
   1 -15   9 3407.54 238.001   3
  -1 -15  -9 3608.81 234.249   1
   1 -15   9 3359.11 219.670   2
   1  15   9 3354.19 187.028   5
   1  15   9 3466.38 172.458   4
  -1  15   9 3646.70 187.408   4
  -1  15   9 3325.72 175.938   5
   1 -15   9 4356.63 243.873   5
  -1 -15  -9 3280.53 304.468   3
  -1 -15   9 3369.64 203.131   3
   1 -15  -9 3721.39 237.721   1
  -1 -15   9 3560.24 177.115   2
   1  15  11 2032.29 185.315   5
  -1 -15  11 2156.20 160.655   2
   1  15  11 2471.65 167.534   4
  -1 -15  11 2156.95 190.362   3
   1 -15 -11 2112.86 211.832   1
  -1  15  11 2158.88 172.175   4
   1 -15  11 2557.28 217.841   5
   1 -15  11 2240.22 191.328   2
  -1 -15 -11 2342.72 218.945   1
  -1 -15 -11 2352.72 322.113   3
   1 -15  11 2269.97 201.589   3
   1  15  13 13817.6 435.608   5
   1 -15  13 14388.7 418.689   2
  -1 -15  13 13943.7 434.812   3
   1 -15  13 13678.1 453.805   5
   1 -15 -13 13412.9 453.289   1
  -1  15  13 13640.9 425.356   5
   1  15  13 13404.9 417.674   4
  -1 -15 -13 14537.6 574.039   3
  -1 -15  13 14276.3 399.906   2
  -1 -15 -13 13705.8 460.731   1
   1 -15  13 13833.0 438.415   3
   1  15  15 36599.6 948.698   5
  -1 -15 -15 38166.1 976.377   1
  -1  15  15 36195.2 933.874   4
  -1 -15 -15 39496.1 1092.94   3
   1 -15  15 38271.8 925.626   2
  -1 -15  15 39198.9 909.602   2
  -1 -15  15 37619.5 943.634   3
  -1  15 -15 36729.6 993.271   1
  -1  15  15 37775.5 945.799   5
   1 -15 -15 38308.5 966.275   1
   1 -15  15 37502.2 945.404   3
  -1  15  17 52219.4 1252.31   5
  -1 -15 -17 50470.5 1262.16   1
   1 -15  17 50956.9 1238.43   3
   1 -15  17 51420.4 1213.04   2
   1 -15 -17 49360.5 1252.77   1
  -1 -15 -17 53573.5 1386.66   3
   1  15  17 52337.8 1255.90   5
  -1  15 -17 50406.8 1291.63   1
  -1  15  17 50241.8 1232.01   4
   1 -15  19 7944.12 354.118   3
   1  15  19 8456.96 391.293   5
  -1 -15 -19 8380.56 392.167   1
  -1  15  19 7825.73 360.290   4
  -1 -15  19 9395.30 326.147   2
  -1  15  19 7849.05 369.119   5
   1 -15  19 8191.44 337.993   2
  -1 -15  19 8560.37 359.662   3
   1 -15 -19 7591.33 374.034   1
   1 -15 -21 94.7534 239.760   1
   1  15  21 547.610 251.543   5
  -1 -15  21 185.859 189.828   2
   1 -15  21 32.6172 217.110   3
  -1 -15 -21 535.466 259.797   1
  -1  15  21-201.927 240.495   5
   1 -15  21 414.231 206.153   2
  -1 -15  21 192.010 216.710   3
  -1  15  21 170.536 217.189   4
   1 -15  23 4859.48 283.517   2
  -1 -15 -23 4343.03 336.488   1
  -1  15  23 4574.23 317.163   4
  -1  15  23 4924.50 334.166   5
   1 -15  23 4707.92 302.115   3
   1 -15 -23 4357.44 336.249   1
  -1 -15  23 4630.16 271.134   2
   1  15  23 4183.14 344.068   5
  -1 -15  23 4548.65 303.451   3
  -1 -15  25 5695.95 303.627   2
   1 -15  25 5918.56 329.404   3
  -1 -15 -25 5948.82 381.040   1
   1 -15 -25 5171.39 358.532   1
  -1  15  25 5448.33 360.257   5
  -1  15  25 5139.46 336.421   4
   1  15  25 5333.77 376.510   5
   1 -15  25 5458.33 309.336   2
  -1 -15  25 5622.36 336.562   3
   1  15  27 4947.93 381.014   5
  -1  15  27 5187.76 367.930   5
  -1 -15 -27 5508.23 386.158   1
   1 -15 -27 5466.47 377.366   1
  -1 -15  29 611.554 261.685   3
  -1 -15  29 459.581 223.778   2
   1 -15 -29 520.410 298.868   1
   1 -15  29 431.392 268.583   2
   1 -15  29 239.344 272.044   3
  -1  15  31 148.996 281.497   5
   1  15  31 327.997 296.503   5
  -1 -15  31-176.887 264.054   3
   1 -15  31 185.145 265.867   3
  -1 -15  31 113.382 226.232   2
   1 -15  31-67.1605 232.067   2
   1 -15  33 896.181 257.193   2
  -1 -15  33 503.826 247.134   2
   1  15  33 718.326 311.648   5
  -1 -15  33 716.778 283.364   3
  -1  15  33 575.483 292.154   5
  -1 -15 -33 716.088 331.688   1
   1 -15  33 756.261 291.215   3
   1 -15  35 2346.97 302.874   2
   1 -15  35 2782.15 342.430   3
   1  15  35 2673.59 362.396   5
  -1  15  35 2675.90 352.848   5
  -1 -17  -1 3468.27 229.600   3
   1 -17  -1 3601.26 217.822   2
   1 -17   1 3476.31 205.308   2
   1 -17  -1 3388.17 237.803   3
  -1 -17   1 3964.96 199.320   2
  -1 -17   1 3725.12 213.281   3
   1 -17   1 3925.94 227.973   3
  -1 -17  -1 3699.06 248.375   1
  -1  17   3 34892.1 817.878   5
  -1 -17   3 39095.2 872.576   2
  -1 -17  -3 39870.9 932.459   1
   1 -17  -3 37411.9 894.032   2
   1 -17   3 37767.7 908.011   3
   1 -17   3 37777.6 886.400   2
  -1 -17   3 36814.7 896.695   3
   1 -17  -3 35642.4 932.518   3
   1 -17   5 21235.8 547.108   2
   1 -17  -5 20228.4 616.401   3
   1 -17  -5 20801.2 562.942   2
   1 -17   5 21064.0 568.753   3
  -1 -17   5 21063.6 560.429   3
  -1 -17  -5 20237.8 602.266   3
  -1  17   5 20066.8 491.295   5
  -1 -17  -5 20143.6 579.579   1
  -1 -17   5 21798.4 530.172   2
  -1 -17  -7 14955.0 501.489   3
  -1 -17   7 14112.6 386.361   2
  -1  17   7 13196.7 390.749   4
  -1 -17   7 14639.0 425.751   3
   1 -17   7 13967.6 423.319   3
   1  17   7 13447.8 370.912   5
   1 -17  -7 13913.8 453.518   1
  -1  17   7 13517.4 365.455   5
   1 -17   7 14580.4 412.233   2
  -1 -17  -7 13382.9 442.255   1
   1 -17   9 267.100 155.643   3
  -1  17   9 146.275 128.917   4
  -1 -17   9 249.899 157.036   3
   1 -17   9 345.228 158.025   2
  -1  17   9 307.991 120.108   5
   1 -17  -9 255.877 191.886   1
  -1 -17  -9 444.207 256.491   3
  -1 -17  -9 270.509 185.349   1
  -1 -17   9 274.049 136.055   2
   1  17   9 320.661 133.799   5
   1 -17  -9-32.1878 263.090   3
  -1 -17 -11 1436.10 214.925   1
   1 -17  11 1252.10 167.675   2
  -1 -17 -11 897.042 286.358   3
  -1  17  11 1325.33 169.489   4
  -1 -17  11 1307.57 157.899   2
   1 -17  11 1328.20 184.936   3
  -1 -17  11 1484.16 187.005   3
   1 -17  13 3119.21 230.020   3
  -1 -17  13 3243.13 208.681   2
  -1  17  13 3363.73 213.520   5
   1 -17  13 3334.77 220.272   2
   1 -17 -13 3022.15 255.644   1
  -1 -17 -13 2980.63 254.731   1
  -1 -17  13 3313.38 232.759   3
   1  17  13 3322.18 225.448   5
  -1 -17 -13 3491.16 384.356   3
  -1 -17  15 52870.8 1218.21   2
   1 -17  15 51723.9 1259.00   3
  -1 -17  15 51673.7 1261.60   3
  -1  17  15 52067.7 1254.35   5
  -1 -17 -15 53885.1 1411.29   3
  -1 -17 -15 50632.2 1279.50   1
   1  17  15 52171.6 1265.34   5
   1 -17  15 53336.5 1233.87   2
   1 -17 -15 52473.9 1283.06   1
  -1 -17 -17 59854.0 1522.58   1
  -1  17 -17 59229.7 1553.57   1
   1 -17  17 66154.5 1479.00   2
  -1 -17 -17 64697.0 1666.85   3
   1  17  17 61704.9 1512.22   5
   1 -17 -17 64104.5 1528.80   1
  -1 -17  17 64638.2 1460.47   2
  -1  17  17 62881.9 1506.57   5
  -1 -17  17 63227.2 1500.36   3
   1 -17  17 64511.0 1510.64   3
   1  17  19 5779.71 340.275   5
  -1 -17 -19 6179.01 517.217   3
  -1 -17  19 5705.83 316.272   3
   1 -17  19 6073.43 300.174   2
  -1  17  19 5439.53 329.344   5
   1 -17  19 5478.52 310.589   3
  -1 -17 -19 5349.84 337.313   1
   1 -17 -19 5372.04 338.415   1
  -1 -17  19 5840.89 280.356   2
   1 -17 -21 1453.19 274.121   1
  -1 -17 -21 1870.59 285.963   1
  -1 -17  21 1930.16 246.429   3
   1 -17  21 1837.16 235.515   2
   1  17  21 1961.06 279.077   5
  -1 -17 -21 2058.51 451.654   3
  -1  17  21 1426.77 262.671   5
   1 -17  21 1634.34 245.215   3
   1 -17 -21 1588.30 426.540   3
  -1 -17  21 1963.83 218.192   2
   1 -17  23 4201.81 270.888   2
  -1  17  23 3826.47 322.490   5
   1  17  23 4286.15 335.144   5
  -1 -17  23 4032.42 263.914   2
   1 -17  23 3732.68 287.134   3
   1 -17 -23 3695.56 334.611   1
  -1 -17  23 3583.70 290.183   3
  -1 -17 -23 3758.48 330.015   1
   1  17  25 5400.06 375.495   5
  -1  17  25 4890.11 358.470   5
   1 -17 -25 5182.81 369.694   1
  -1 -17  25 6034.80 307.213   2
  -1 -17 -25 5380.98 371.116   1
   1 -17  27 1587.57 242.251   2
  -1 -17  27 1847.13 242.926   2
   1 -17 -27 1288.32 300.483   1
  -1  17  27 1208.21 288.957   5
   1 -17  27 1512.80 255.206   3
   1  17  27 1599.81 314.983   5
  -1 -17  27 1368.19 266.286   3
   1 -17  29 908.847 263.608   3
   1 -17  29 952.646 248.418   2
  -1 -17 -29 700.849 307.743   1
  -1 -17  29 376.640 222.131   2
  -1  17  29 532.045 285.379   5
  -1 -17  29 323.609 247.839   3
   1  17  29 696.145 304.177   5
   1 -17  31-134.234 238.752   2
  -1 -17  31-92.8489 275.378   3
   1 -17 -31-195.861 306.039   1
   1 -17  31 142.648 267.113   3
  -1 -17 -31-90.0377 303.520   1
   1  17  31 134.351 298.592   5
  -1 -17  31-131.115 225.831   2
  -1  17  31-121.254 284.346   5
  -1 -17  33 1354.15 299.836   3
  -1  17  33 1197.95 313.847   5
  -1 -17 -33 1402.34 347.484   1
   1 -17  33 739.177 266.518   2
  -1 -17  33 1379.95 261.445   2
   1 -17  33 1438.01 297.632   3
   1  17  33 680.240 312.722   5
   1  17  35 4784.80 424.185   5
   1 -17  35 5481.45 389.862   3
  -1 -17  35 5816.54 347.159   2
  -1  17  35 4270.16 404.660   5
  -1 -17  35 5179.78 394.699   3
   1 -17  35 5982.61 362.251   2
   1 -19  -1 6368.37 274.286   2
   1 -19   1 6175.83 284.188   3
   1 -19  -1 6460.39 305.367   3
  -1 -19   1 6475.91 260.543   2
  -1 -19  -1 6577.31 294.292   3
  -1 -19   1 6674.66 281.916   3
   1 -19   1 6380.67 270.562   2
   1 -19  -3 18557.0 536.554   2
  -1 -19  -3 19687.4 574.276   3
   1 -19   3 19663.7 556.485   3
  -1 -19  -3 18896.7 565.155   1
   1 -19  -3 19462.0 582.927   3
   1 -19   3 20109.5 537.135   2
  -1 -19   3 19387.1 545.981   3
  -1 -19   3 20068.9 519.592   2
   1 -19   5 28338.9 691.264   2
  -1 -19   5 27271.9 705.296   3
   1 -19  -5 25863.5 756.709   3
   1 -19  -5 25930.8 698.821   2
   1 -19   5 25845.5 704.228   3
  -1 -19  -5 26807.8 746.440   3
  -1 -19  -5 26028.1 722.855   1
  -1 -19   5 28318.2 675.811   2
   1 -19   7 9080.04 320.669   2
  -1 -19   7 9368.17 303.240   2
   1 -19   7 8428.89 328.091   3
  -1 -19   7 8480.91 331.142   3
  -1 -19  -7 8304.99 353.608   1
  -1 -19  -7 8830.86 397.873   3
  -1 -19   9 2333.13 214.012   3
   1 -19  -9 1785.04 236.826   1
  -1 -19  -9 2464.21 305.140   3
   1 -19   9 1723.30 203.973   3
   1 -19   9 2076.51 194.645   2
  -1 -19  -9 1597.95 223.538   1
  -1 -19   9 2034.06 178.302   2
   1 -19 -11-59.0073 207.969   1
  -1 -19 -11-27.4219 284.451   3
   1 -19 -11 9.30569 283.730   3
  -1 -19  11-100.717 155.048   2
  -1 -19 -11 18.9200 198.522   1
   1 -19  11-8.72862 159.874   2
   1 -19  11-44.4473 168.374   3
  -1 -19  11 131.764 183.103   3
  -1 -19  13 26065.3 697.331   3
   1 -19  13 24215.1 680.967   3
  -1  19  13 24612.5 659.002   5
  -1 -19 -13 23282.7 704.309   1
  -1 -19  13 25539.6 647.840   2
   1 -19 -13 24746.8 717.748   1
  -1 -19 -13 25974.8 817.420   3
   1 -19  13 25553.8 665.969   2
  -1 -19  15 36411.5 943.869   3
  -1 -19 -15 38144.2 1095.58   3
   1  19  15 36031.3 932.412   5
   1 -19 -15 34565.6 961.814   1
   1 -19  15 37896.4 914.524   2
  -1 -19 -15 36541.4 961.712   1
  -1 -19  15 38424.4 900.347   2
   1 -19  15 36158.8 940.220   3
  -1  19  15 35559.3 923.727   5
  -1 -19  17 8859.54 371.991   3
   1  19  17 8627.59 379.161   5
  -1 -19 -17 9201.61 558.734   3
   1 -19 -17 8082.53 398.920   1
  -1  19  17 8232.84 363.208   5
  -1 -19 -17 7980.55 394.314   1
  -1 -19  17 9182.69 337.293   2
   1 -19  17 8848.37 349.127   2
   1 -19  17 8764.53 376.158   3
   1 -19 -19 4043.56 470.566   3
  -1 -19 -19 3755.22 480.190   3
  -1 -19 -19 3832.57 312.055   1
   1 -19 -19 3712.67 317.488   1
  -1 -19  19 4056.96 287.718   3
   1  19  19 3809.06 302.532   5
   1 -19  19 3756.13 263.847   2
  -1  19  19 3463.57 288.394   5
  -1 -19  19 3826.25 250.662   2
   1 -19  19 3520.35 282.507   3
   1  19  21 365.563 252.773   5
   1 -19  21 294.489 214.166   2
   1 -19  21 385.243 220.433   3
  -1 -19  21 69.6741 233.386   3
   1 -19 -21-112.244 446.881   3
  -1 -19 -21-42.8606 440.393   3
   1 -19 -21 407.166 266.437   1
  -1  19  21 199.188 239.466   5
  -1 -19 -21 200.922 255.888   1
  -1 -19  21 231.310 200.954   2
  -1 -19 -23 135.617 509.040   3
  -1 -19 -23 3200.22 325.361   1
   1 -19 -23 2526.19 319.901   1
  -1 -19  23 2841.22 248.231   2
   1  19  23 3294.70 326.826   5
   1 -19 -23 29.4023 508.624   3
  -1  19  23 2377.89 296.039   5
  -1 -19  23 3103.54 286.498   3
  -1  19  25 1948.54 296.547   5
   1  19  25 2465.01 311.799   5
   1 -19  25 2136.45 266.462   3
   1 -19  25 1764.79 244.347   2
  -1 -19  27 3003.26 300.220   3
  -1 -19 -27 2344.13 326.165   1
  -1 -19  27 2748.78 256.287   2
   1 -19  27 2762.00 267.099   2
   1 -19  27 2048.84 275.605   3
   1 -19  29 452.580 255.148   3
  -1 -19  29 572.404 266.088   3
  -1 -19  29 777.540 230.467   2
  -1 -19 -29 16.3468 477.718   3
   1 -19 -29 1221.33 480.284   3
   1 -19  29 939.346 249.906   2
   1  19  29 989.616 302.674   5
  -1 -19 -29 593.852 313.179   1
   1 -19 -29 1009.64 310.625   1
  -1  19  29 757.713 295.808   5
   1 -19  31-159.162 279.124   3
  -1 -19 -31 359.595 311.335   1
   1 -19  31 26.5857 256.632   2
  -1  19  31-81.9810 287.813   5
   1 -19 -31 47.0171 467.241   3
   1 -19 -31 20.0861 301.640   1
   1  19  31-200.149 301.734   5
  -1 -19  31-37.4788 229.168   2
  -1 -19  31 68.2699 267.932   3
   1  19  33 2726.46 359.227   5
   1 -19  33 2251.34 298.710   2
  -1  19  33 2224.02 349.105   5
  -1 -19  33 2513.76 326.459   3
  -1 -19 -33 2271.40 352.293   1
   1 -19  33 2392.56 331.000   3
  -1 -19  33 2690.44 278.339   2
   1 -21  -1 1871.59 204.046   2
   1 -21   1 1521.88 207.693   2
  -1 -21   1 1901.93 196.626   2
  -1 -21  -1 1583.35 212.737   3
  -1 -21  -1 1445.10 192.633   2
   1 -21   1 1587.99 208.896   3
   1 -21  -1 1605.10 221.876   3
  -1 -21   1 2110.62 213.292   3
   1 -21   3 12156.1 395.764   2
   1 -21  -3 10996.2 397.834   2
  -1 -21  -3 11812.4 437.693   3
   1 -21   3 12256.4 410.353   3
   1 -21  -3 11610.3 440.955   3
  -1 -21   3 12470.9 385.455   2
  -1 -21   3 11772.0 405.628   3
   1 -21   5 11097.6 393.745   3
   1 -21   5 11209.4 378.252   2
  -1 -21   5 11828.7 369.177   2
  -1 -21  -5 11064.9 421.225   1
   1 -21  -5 10808.5 445.529   3
  -1 -21   5 10749.1 386.708   3
   1 -21  -5 11072.5 393.222   2
  -1 -21  -5 11905.8 445.313   3
   1 -21   7 11304.4 412.349   3
  -1 -21  -7 12364.7 487.332   3
  -1 -21   7 13413.2 394.253   2
  -1 -21   7 11766.7 414.584   3
   1 -21   7 13181.2 408.626   2
   1 -21  -7 11754.0 481.589   3
   1 -21  -7 11390.2 417.953   2
  -1 -21  -7 11616.1 441.763   1
   1 -21   9 1518.54 205.518   2
  -1 -21   9 1285.22 189.795   2
  -1 -21  -9 1019.40 234.176   1
  -1 -21   9 929.612 207.602   3
   1 -21  -9 665.149 305.572   3
  -1 -21  -9 1142.47 292.177   3
   1 -21   9 1122.92 200.881   3
  -1 -21  11 4716.50 248.467   2
  -1 -21  11 4013.23 279.380   3
  -1 -21 -11 4083.74 296.159   1
   1 -21  11 4546.10 259.304   2
   1 -21  11 4147.84 268.043   3
   1 -21 -11 4280.71 310.954   1
  -1 -21 -11 4146.60 376.486   3
   1 -21  13 10319.7 397.410   3
  -1 -21  13 11015.2 366.556   2
  -1 -21 -13 10029.9 523.381   3
  -1 -21 -13 10195.8 422.543   1
  -1 -21  13 10691.6 411.641   3
   1 -21 -13 10578.2 440.643   1
   1 -21  13 10633.1 378.331   2
  -1 -21 -15 6243.45 352.114   1
   1 -21 -15 6660.24 379.176   1
  -1 -21  15 7187.15 346.324   3
  -1 -21  15 7541.84 303.011   2
  -1 -21 -15 7037.35 481.840   3
   1 -21  15 6653.49 341.284   3
   1 -21  15 7203.47 320.590   2
  -1 -21 -17 5772.69 350.236   1
  -1 -21  17 5635.76 330.300   3
   1 -21 -17 5332.31 349.227   1
   1 -21  17 5698.99 319.688   3
  -1 -21 -17 5969.62 491.018   3
  -1 -21  17 6134.45 290.707   2
   1 -21  17 6031.36 305.581   2
  -1 -21  19 1718.66 257.339   3
   1 -21 -19 1721.53 279.188   1
  -1 -21 -19 122.437 445.744   3
   1 -21  19 1607.26 252.689   3
  -1 -21 -19 1482.49 275.372   1
   1 -21 -19 13.5424 453.744   3
   1 -21  19 2220.17 243.786   2
  -1 -21  19 1618.94 221.569   2
  -1 -21 -21 117.448 430.083   3
  -1 -21  21 29.2791 244.571   3
  -1 -21  21 10.2064 206.272   2
   1 -21  23 1459.70 251.042   3
  -1 -21 -23 46.4599 470.250   3
  -1 -21  25 4648.59 280.481   2
  -1 -21 -25 4025.43 354.631   1
   1 -21  25 4838.11 293.347   2
  -1 -21  25 4006.55 313.376   3
   1 -21 -25 4519.66 372.912   1
   1 -21  25 4700.87 321.942   3
  -1 -21  27 1811.29 279.086   3
   1 -21 -27-16.1761 506.034   3
  -1 -21 -27 152.807 522.378   3
   1 -21 -27 1670.01 325.705   1
  -1 -21  27 1735.38 247.854   2
   1 -21  27 1505.30 274.416   3
   1 -21  27 1737.46 257.737   2
  -1 -21 -27 1500.83 314.869   1
  -1 -21  29 133.424 256.802   3
   1 -21  29 432.223 259.540   2
  -1 -21 -29 104.920 513.889   3
  -1 -21 -29 512.934 319.646   1
   1 -21  29 285.722 273.058   3
   1 -21 -29 277.146 301.617   1
  -1 -21  29 749.089 233.521   2
   1 -21 -29 348.891 491.122   3
  -1  21  29 951.710 293.333   5
   1 -21  31 59.4267 282.107   3
  -1 -21  31 188.562 273.125   3
   1 -21 -31 175.252 313.120   1
  -1 -21  31 310.177 236.576   2
   1 -21 -31-150.424 503.700   3
  -1 -21 -31 40.2429 307.771   1
  -1  21  31 10.3207 290.438   5
   1 -21  31 108.017 262.019   2
  -1 -21 -31-17.8267 519.440   3
   1 -23  -1 1473.48 241.365   3
   1 -23   1 1305.34 226.021   3
  -1 -23  -1 1156.60 210.006   2
   1 -23  -1 1346.02 220.673   2
  -1 -23  -1 1277.67 229.615   3
  -1 -23   1 1327.07 217.324   3
  -1 -23   1 1060.38 203.210   2
   1 -23   1 1310.91 220.694   2
  -1 -23  -3 7064.48 358.630   3
  -1 -23  -3 6918.02 312.836   2
   1 -23   3 7370.81 333.693   3
  -1 -23   3 7346.73 309.525   2
   1 -23  -3 6621.73 321.112   2
   1 -23   3 7551.21 324.622   2
   1 -23  -3 7658.79 369.743   3
  -1 -23   3 6971.49 327.196   3
  -1 -23  -5 11849.1 460.316   1
  -1 -23   5 13219.6 412.192   2
  -1 -23   5 12106.2 431.383   3
  -1 -23  -5 11835.2 475.483   3
   1 -23  -5 11821.5 479.628   3
   1 -23  -5 11911.3 433.174   2
   1 -23   5 13389.8 427.556   2
   1 -23   5 12334.0 438.993   3
   1 -23  -7 4115.85 281.808   2
  -1 -23  -7 4704.38 349.967   3
   1 -23   7 4725.89 278.320   2
  -1 -23   7 4971.97 265.188   2
  -1 -23   7 3930.79 280.686   3
   1 -23   7 4361.10 273.699   3
  -1 -23  -7 4593.68 312.178   1
   1 -23  -7 4437.91 351.636   3
   1 -23   9 2912.59 245.435   2
  -1 -23  -9 2768.61 329.589   3
   1 -23  -9 2325.67 338.254   3
  -1 -23  -9 2862.52 285.109   1
  -1 -23   9 2815.24 234.827   2
   1 -23  -9 2333.41 255.652   2
  -1 -23   9 2270.43 247.327   3
   1 -23   9 2279.09 240.394   3
  -1 -23  11 782.713 213.195   3
   1 -23  11 888.980 220.045   3
  -1 -23 -11 742.235 314.746   3
   1 -23 -11 251.302 328.273   3
  -1 -23 -11 1035.05 252.759   1
   1 -23  11 807.258 215.344   2
  -1 -23  11 1023.82 205.806   2
  -1 -23 -13 2441.34 367.029   3
  -1 -23  13 2469.68 222.984   2
   1 -23  13 2042.78 241.577   3
  -1 -23  13 2273.96 252.807   3
   1 -23 -13 1958.77 290.180   1
   1 -23  13 2834.29 243.124   2
  -1 -23  15 6114.43 342.129   3
  -1 -23  15 6623.65 306.405   2
   1 -23 -15 6641.63 380.950   1
  -1 -23 -15 5913.54 361.375   1
  -1 -23 -15 6437.38 473.458   3
   1 -23  15 6717.48 347.317   3
   1 -23  15 7115.28 322.522   2
   1 -23  17 4399.33 311.264   3
  -1 -23 -17 3377.61 312.674   1
  -1 -23 -17 161.950 443.354   3
  -1 -23  17 4260.06 307.447   3
   1 -23 -17 62.1630 449.384   3
  -1 -23  17 3897.66 253.292   2
   1 -23  17 4014.30 276.412   2
   1 -23 -17 3242.83 328.410   1
  -1 -23  19 1268.92 262.629   3
  -1 -23 -19 1499.90 399.575   3
  -1 -23  19 889.639 216.130   2
  -1 -23 -21 72.6610 418.584   3
  -1 -23 -21 210.873 261.811   1
   1 -23  21 112.916 231.167   3
   1 -23 -21-17.5046 272.522   1
   1 -23  21 184.972 216.933   2
   1 -23  23 2098.58 264.314   3
  -1 -23  23 2238.52 283.270   3
  -1 -23 -23 1775.54 298.848   1
  -1 -23  23 2198.85 239.605   2
   1 -23 -23 2396.68 323.624   1
   1 -23  23 2069.09 249.888   2
   1 -23 -25 1877.60 331.049   1
   1 -23  25 2388.61 290.113   3
  -1 -23  25 2267.84 297.101   3
  -1 -23 -25 1986.97 318.832   1
   1 -23 -25 1597.60 510.662   3
  -1 -23  25 2618.26 257.816   2
   1 -23  25 1847.04 250.739   2
   1 -23  27 2608.25 307.152   3
  -1 -23 -27 1817.19 330.811   1
  -1 -23  27 3098.32 268.315   2
   1 -23 -27 1761.51 534.248   3
   1 -23 -27 2440.47 347.813   1
   1 -23  27 2857.80 279.392   2
  -1 -23  27 2621.40 306.047   3
  -1 -23 -29 1398.00 546.480   3
  -1 -23  29 1519.28 298.544   3
  -1 -23 -29 1855.94 336.932   1
  -1 -23  29 2440.81 269.826   2
   1 -23 -29 817.477 529.307   3
   1 -23  29 2056.37 280.070   2
   1 -23 -29 1842.92 350.701   1
   1 -23  29 2010.11 305.014   3
   1 -25  -1 633.420 222.853   2
   1 -25   1 715.056 228.307   2
  -1 -25   1 1124.32 231.903   3
  -1 -25  -1 935.411 215.320   2
  -1 -25  -1 1086.18 239.779   3
   1 -25  -1 733.476 241.586   3
  -1 -25   1 1211.96 219.976   2
   1 -25   1 598.810 226.073   3
  -1 -25   3 3832.53 287.858   3
   1 -25   3 4535.05 281.784   2
  -1 -25   3 4455.89 276.252   2
   1 -25  -3 3860.11 277.304   2
   1 -25  -3 3796.17 309.508   3
   1 -25   3 3681.67 281.712   3
  -1 -25  -3 4030.94 308.163   3
  -1 -25  -3 3512.22 267.937   2
   1 -25   5 7882.92 369.113   3
  -1 -25  -5 8157.08 354.191   2
  -1 -25   5 8402.74 374.160   3
   1 -25  -5 8239.59 415.955   3
  -1 -25  -5 8527.89 419.070   3
  -1 -25   5 9246.88 357.806   2
   1 -25  -5 7913.70 361.611   2
   1 -25   5 8916.21 364.925   2
  -1 -25   7 15701.6 533.085   3
   1 -25  -7 16471.1 600.416   3
  -1 -25  -7 16039.7 560.303   1
   1 -25  -7 15339.5 521.695   2
  -1 -25  -7 16076.7 596.558   3
   1 -25   7 17256.8 517.241   2
  -1 -25   7 16717.4 513.924   2
   1 -25   7 15600.9 517.089   3
  -1 -25   9 1818.03 231.103   2
  -1 -25  -9 1445.19 270.787   1
   1 -25  -9 1493.27 324.790   3
   1 -25  -9 1438.21 252.455   2
  -1 -25  -9 1606.83 318.861   3
  -1 -25   9 1819.36 244.876   3
   1 -25   9 1222.12 227.191   3
   1 -25   9 1710.12 237.962   2
  -1 -25 -11-102.160 300.522   3
   1 -25 -11 598.371 334.959   3
   1 -25 -11 6.51270 246.955   2
  -1 -25  11 53.8212 201.260   2
  -1 -25 -11 61.9044 254.258   1
   1 -25  11-122.092 212.444   2
  -1 -25  11-26.9117 214.924   3
   1 -25  11 161.700 216.195   3
  -1 -25  13 4808.66 306.797   3
   1 -25  13 4508.73 296.367   3
  -1 -25  13 4588.36 264.489   2
   1 -25 -13 3518.68 323.782   2
   1 -25  13 4767.50 289.324   2
  -1 -25 -13 4750.96 406.353   3
  -1 -25 -13 4147.94 330.679   1
  -1 -25  15 4257.26 264.432   2
  -1 -25  15 3924.44 300.223   3
   1 -25 -15 11.9068 435.748   3
  -1 -25 -15 153.806 421.695   3
   1 -25  15 4438.48 289.000   2
  -1 -25 -17 1028.49 266.975   1
   1 -25 -17 1218.66 288.465   1
  -1 -25  17 2103.97 225.989   2
  -1 -25 -17 2193.48 388.526   3
  -1 -25 -19 558.243 261.724   1
  -1 -25 -19 13.3829 362.280   3
   1 -25  19 76.9813 232.299   3
   1 -25 -19 131.312 270.154   1
   1 -25  19 203.770 222.136   2
   1 -25  21 116.815 234.826   3
  -1 -25  21-125.954 232.935   3
  -1 -25  21 160.724 200.464   2
   1 -25 -21 18.0897 283.097   1
  -1 -25 -21-34.8419 267.036   1
   1 -25  21-321.508 215.517   2
   1 -25 -21 14.1775 401.266   3
   1 -25 -23 283.774 419.879   3
  -1 -25  23 795.306 222.578   2
  -1 -25  23 519.260 259.265   3
   1 -25 -23 554.893 299.269   1
  -1 -25 -23 574.886 283.386   1
   1 -25  23 491.230 223.584   2
   1 -25  23 245.636 242.485   3
  -1 -25 -23-75.8258 438.811   3
   1 -25  25 3415.51 316.595   3
   1 -25  25 4395.72 298.201   2
  -1 -25 -25 3414.49 377.906   1
  -1 -25  25 3845.02 331.962   3
   1 -25 -25 3491.66 368.322   1
  -1 -25  25 4213.54 286.852   2
  -1 -25  27 6277.75 387.579   3
   1 -25  27 6658.64 384.852   3
  -1 -25 -27 5821.15 419.173   1
   1 -25 -27 5311.68 430.286   1
  -1 -25  27 6731.31 336.262   2
   1 -25  27 6587.82 343.293   2
  -1 -27   1 663.181 235.598   3
   1 -27   1 345.106 226.059   3
   1 -27   1 158.348 216.805   2
  -1 -27   1 345.475 210.447   2
   1 -27  -1 355.783 237.330   3
  -1 -27  -1 317.481 244.319   3
  -1 -27  -1 105.011 212.406   2
   1 -27  -1 245.619 226.526   2
   1 -27  -3 2658.67 264.151   2
   1 -27  -3 3383.13 310.934   3
  -1 -27   3 3272.78 280.414   3
   1 -27   3 3513.81 283.818   3
  -1 -27  -3 2742.33 263.461   2
  -1 -27  -3 2862.69 301.778   3
   1 -27   3 3377.55 279.857   2
  -1 -27   3 3081.72 266.734   2
  -1 -27  -5 13999.7 484.530   2
  -1 -27  -5 14515.4 552.345   3
  -1 -27   5 14070.7 498.565   3
   1 -27  -5 14778.9 557.808   3
   1 -27   5 13139.1 499.691   3
   1 -27   5 15424.5 492.231   2
  -1 -27   5 15613.7 485.853   2
   1 -27  -5 13414.8 486.985   2
  -1 -27  -7 7599.17 426.350   3
   1 -27  -7 6872.86 422.879   3
  -1 -27   7 6288.17 345.632   3
   1 -27   7 6451.03 343.305   3
   1 -27   7 7380.81 346.109   2
  -1 -27   7 7388.52 334.385   2
  -1 -27  -7 6403.50 341.233   2
   1 -27  -7 5963.20 348.676   2
   1 -27   9 965.094 243.183   2
   1 -27  -9 987.206 323.174   3
  -1 -27   9 1025.80 226.568   2
  -1 -27  -9 1127.96 315.108   3
   1 -27   9 739.931 233.246   3
  -1 -27   9 1121.74 238.560   3
  -1 -27  11 594.220 213.906   2
  -1 -27  11 700.317 230.094   3
   1 -27 -11 614.589 319.041   3
  -1 -27 -11 314.679 304.233   3
  -1 -27 -13 1478.10 285.244   1
  -1 -27 -13 1896.07 350.547   3
   1 -27 -13 1296.81 275.241   2
   1 -27 -13 2287.26 375.874   3
  -1 -27  13 1999.74 228.114   2
  -1 -27  13 2146.39 268.170   3
  -1 -27 -15 2451.76 323.047   1
   1 -27  15 3200.87 283.824   3
   1 -27  15 2899.01 267.919   2
   1 -27 -15 2549.16 297.895   2
   1 -27 -17-12.7249 366.005   3
  -1 -27  17 1064.23 253.249   3
  -1 -27  17 1208.91 214.689   2
   1 -27  17 967.769 230.223   2
   1 -27  17 852.490 243.001   3
  -1 -27 -17 662.540 272.346   1
   1 -27 -17 76.5436 268.828   2
  -1 -27  19 557.456 252.272   3
   1 -27  19 323.304 218.960   2
  -1 -27  19 667.925 216.055   2
  -1 -27 -19 158.445 272.226   1
   1 -27  19 744.463 243.657   3
   1 -27 -19-13.4188 382.574   3
   1 -27 -21-252.767 412.368   3
   1 -27  21-168.986 244.153   3
  -1 -27  21-260.392 246.208   3
  -1 -27 -21-144.127 271.331   1
   1 -27  21-297.037 217.310   2
  -1 -27 -21 14.1479 387.212   3
  -1 -27  21 125.075 202.757   2
   1 -27  23 1837.54 247.487   2
  -1 -27  23 1858.14 287.246   3
   1 -27 -23 1479.63 340.776   1
  -1 -27  23 2044.86 240.891   2
   1 -27 -23 874.916 458.246   3
   1 -27  23 1586.98 274.509   3
  -1 -27 -23 1359.15 316.303   1
   1 -27 -25 6620.72 441.473   1
  -1 -27  25 5806.62 314.003   2
  -1 -27 -25 5133.90 401.931   1
  -1 -27  25 5551.75 372.492   3
   1 -27  25 5139.27 354.992   3
   1 -27  25 5680.01 321.706   2
  -1 -29  -1 420.370 239.886   3
  -1 -29   1 478.972 227.481   2
   1 -29   1 174.863 240.330   3
   1 -29  -1 323.804 247.791   3
  -1 -29   1 397.703 239.060   3
  -1 -29  -3 5997.54 374.477   3
  -1 -29   3 6406.65 333.482   2
  -1 -29   3 5684.35 358.424   3
   1 -29  -3 5960.81 376.571   3
   1 -29   3 6142.31 359.130   3
   1 -29  -5 5511.60 376.792   3
  -1 -29   5 4640.35 319.586   3
  -1 -29  -5 4492.86 356.619   3
  -1 -29   5 5397.93 313.339   2
  -1 -29  -7 1686.92 310.043   3
  -1 -29   7 1942.56 260.859   3
   1 -29  -7 1242.45 262.703   2
  -1 -29  -9 558.035 302.898   3
   1 -29  -9 20.6083 244.242   2
   1 -29   9 570.765 238.840   2
  -1 -29  -9 146.994 237.031   2
   1 -29 -11 6.98371 238.003   2
   1 -29  11 311.160 235.403   2
  -1 -29 -11-171.035 262.563   2
   1 -29  11 142.017 225.020   3
  -1 -29 -11 508.486 320.138   3
   1 -29 -13 706.684 260.734   2
  -1 -29  13 1107.97 224.067   2
  -1 -29  13 1273.68 255.493   3
   1 -29  13 1254.34 252.829   3
   1 -29  13 1229.58 244.395   2
  -1 -29 -13 1071.74 289.848   1
   1 -29 -13 870.495 337.338   3
  -1 -29  15 1676.58 233.937   2
  -1 -29  15 1253.15 263.796   3
   1 -29 -15 1137.11 366.654   3
   1 -29 -15 945.246 278.679   2
  -1 -29 -15 1503.11 302.477   1
   1 -29  15 1745.23 249.299   2
   1 -29  15 1509.70 251.276   3
  -1 -29 -17 1626.97 304.022   1
   1 -29  17 1801.64 247.601   2
  -1 -29  17 1506.77 274.919   3
   1 -29 -17 1187.05 287.614   2
   1 -29  17 1429.24 262.244   3
  -1 -29  17 1395.95 227.655   2
   1 -29  19 114.473 241.877   3
  -1 -29 -19 464.647 288.174   1
   1 -29 -19-39.9484 389.446   3
   1 -29 -19 16.2491 278.988   2
  -1 -29  19 336.580 210.270   2
  -1 -29  19 344.072 250.405   3
   1 -29  19 466.679 232.648   2
   1 -29  21 173.873 246.859   3
  -1 -29 -21 232.805 285.653   1
   1 -29 -21-101.535 279.736   2
  -1 -29  21 218.944 248.171   3
   1 -29 -21 141.251 402.837   3
  -1 -29  21 105.314 212.128   2
   1 -29  21 175.087 226.009   2
   1 -29  23 1701.09 280.324   3
  -1 -29  23 2138.96 250.263   2
  -1 -29  23 1865.46 293.374   3
   1 -29  23 2187.61 257.712   2
   1 -29 -23 1115.50 472.956   3
  -1 -29 -23 2169.65 333.897   1
   1 -31   1 760.220 259.035   3
   1 -31   1 846.080 255.970   2
   1 -31  -1 541.641 240.743   2
  -1 -31   1 1166.21 246.888   2
  -1 -31  -1 979.440 240.510   2
   1 -31   3 1680.72 277.239   3
  -1 -31   3 2373.84 267.951   2
   1 -31  -3 1681.42 297.544   3
   1 -31   3 2373.22 283.188   2
  -1 -31  -3 1780.62 263.958   2
   1 -31  -3 1499.37 276.121   2
   1 -31  -5 1094.33 315.553   3
   1 -31   5 1556.96 267.790   3
  -1 -31   5 1703.52 246.887   2
   1 -31   5 1616.50 264.036   2
  -1 -31  -5 1667.36 266.394   2
   1 -31  -5 1112.74 269.479   2
   1 -31   7 1720.59 270.111   3
   1 -31   7 2009.88 278.133   2
  -1 -31   7 1735.57 256.113   2
   1 -31  -7 1487.37 324.441   3
  -1 -31  -7 1684.75 253.803   2
   1 -31  -7 1174.51 268.544   2
  -1 -31   9 637.851 248.979   3
   1 -31   9 86.9603 244.009   3
  -1 -31  -9 112.722 234.996   2
  -1 -31   9 148.280 226.499   2
   1 -31   9 400.566 250.485   2
   1 -31  -9 603.256 306.956   3
   1 -31  -9 246.157 253.363   2
   1 -31  11 182.107 241.400   2
  -1 -31 -11-514.319 243.744   2
  -1 -31  11-294.314 224.467   2
   1 -31 -11 138.432 256.762   2
   1 -31  11-86.6294 233.441   3
   1 -31 -11-22.1858 305.244   3
  -1 -31  11 327.154 233.899   3
  -1 -31  13 675.424 256.227   3
  -1 -31  13 307.320 219.945   2
   1 -31 -13 435.570 267.810   2
   1 -31  13 332.414 234.449   2
   1 -31  13 581.779 237.247   3
   1 -31 -13 429.074 333.947   3
  -1 -31 -13 372.747 259.946   2
   1 -31  15 1465.84 264.832   3
   1 -31 -15 769.668 278.978   2
   1 -31 -15 1071.04 358.417   3
  -1 -31  15 974.173 263.889   3
   1 -31  15 1760.75 253.808   2
  -1 -31  15 1399.01 236.558   2
  -1 -31 -15 1233.11 276.276   2
   1 -31  17 890.509 262.781   3
   1 -31  17 943.602 244.062   2
  -1 -31  17 696.351 268.019   3
   1 -31 -17 180.914 283.184   2
   1 -31 -17 899.699 375.305   3
  -1 -31  17 895.623 228.975   2
   1 -31 -19 40.7504 281.425   2
  -1 -31  19 207.998 214.063   2
   1 -31  19 331.926 236.427   2
   1 -31 -19 66.3603 372.798   3
   1 -31  19 303.239 252.335   3
  -1 -31  19 182.217 260.374   3
  -1 -31 -19 633.509 304.859   1
  -1 -33   1 517.653 257.276   3
  -1 -33  -1 357.135 263.157   3
   1 -33  -1 240.225 281.752   3
  -1 -33   1 118.858 235.908   2
   1 -33   1 95.5149 256.442   2
  -1 -33  -1 6.39861 234.535   2
   1 -33  -1 399.988 261.187   2
   1 -33   1 242.225 270.863   3
  -1 -33  -3 1125.09 294.831   3
   1 -33  -3 867.419 296.897   2
   1 -33   3 903.785 270.224   2
   1 -33   3 937.811 274.119   3
  -1 -33  -3 522.372 249.485   2
  -1 -33   3 560.813 262.752   2
  -1 -33   3 437.177 256.837   3
   1 -33  -3 1342.76 362.106   3
   1 -33  -5 1683.20 342.087   3
   1 -33  -5 886.573 300.184   2
   1 -33   5 1485.43 283.117   2
  -1 -33  -5 1067.99 263.235   2
  -1 -33   5 1128.34 283.784   3
   1 -33   5 1808.47 278.011   3
  -1 -33   5 1449.22 271.901   2
   1 -33   7 880.096 272.506   2
   1 -33   7 563.675 258.464   3
   1 -33  -7 293.945 258.821   2
   1 -33  -7 792.214 310.034   3
  -1 -33  -7 653.169 259.907   2
  -1 -33   7 955.695 262.421   3
  -1 -33   7 720.503 248.085   2
   1 -33  -9 43.9311 303.847   3
   1 -33  -9 379.224 251.439   2
  -1 -33   9-42.0476 241.490   3
   1 -33   9 176.040 255.044   3
   1 -33   9-6.82281 250.989   2
  -1 -33   9 240.962 234.544   2
  -1 -33  -9 6.87845 246.659   2
  -1 -33  11-100.053 246.281   3
   1 -33  11-133.517 247.416   2
  -1 -33  11 268.453 232.250   2
   1 -33  11 173.222 241.503   3
   1 -33 -11-135.756 316.911   3
  -1 -33 -11-133.438 254.217   2
   1 -33 -11-7.38252 266.917   2
  -1 -33  13 705.739 265.511   3
   1 -33  13 778.741 246.646   2
  -1 -33  13 379.123 233.950   2
   1 -33 -13 164.358 331.823   3
  -1 -33 -13 374.188 257.654   2
   1 -33 -13 712.890 271.028   2
   1 -33  13 424.472 238.823   3
   1 -33 -15 101.195 276.798   2
   1 -33 -15 671.443 353.070   3
  -1 -33 -15 631.905 279.330   2
   1 -33  15 1089.03 249.601   2
  -1 -33  15 839.259 278.223   3
   1 -33  15 1076.36 267.211   3
  -1 -33  15 731.126 232.653   2
  -1 -35   1-6.50256 240.279   2
   1 -35  -1-96.4672 276.490   3
  -1 -35  -1 163.340 245.630   2
   1 -35  -1 6.99262 251.141   2
   1 -35   1 94.6101 265.895   3
   1 -35   1 179.874 256.211   2
  -1 -35   3 1150.33 261.021   2
   1 -35   3 1088.27 271.475   2
   1 -35   3 1148.79 288.959   3
   1 -35  -3 838.323 307.923   3
  -1 -35  -3 1522.20 285.810   2
   1 -35  -3 534.928 267.973   2
   1 -35   5 998.780 279.283   3
  -1 -35  -5 780.471 260.587   2
   1 -35  -5 661.940 262.754   2
   1 -35  -5 691.891 301.529   3
  -1 -35   5 986.054 276.615   3
  -1 -35   5 601.608 252.844   2
   1 -35   5 755.638 276.136   2
  -1 -35   7 719.199 266.276   3
  -1 -35  -7 241.826 255.707   2
   1 -35  -7 479.866 257.849   2
   1 -35   7 61.8609 265.385   3
   1 -35  -7 328.644 299.575   3
   1 -35   7 426.583 262.445   2
  -1 -35   7 283.757 241.954   2
   1 -35  -9 7.26215 267.548   2
   1 -35   9 13.9395 254.839   2
  -1 -35   9 106.265 251.280   3
   1 -35   9 70.2010 249.475   3
   1 -35  -9-144.946 313.560   3
  -1 -35   9 197.253 246.536   2
  -1 -35  -9 312.683 254.627   2
  -2   0   0-21.0383 25.7580   4
  -2   0   0-14.6815 29.2121   5
  -2   0   0 9.72932 55.2061   1
   2   0   0 53.3412 37.3836   2
  -2   0   2 495821. 10236.6   1
   2   0   2 494983. 10233.9   2
  -2   0   2 480632. 10224.7   4
  -2   0  -2 466850. 10252.1   1
  -2   0   2 471716. 10232.0   5
   2   0   2 490588. 10224.0   3
   2   0  -2 463239. 10225.9   2
   2   0   4 155.488 92.2846   2
  -2   0   4 154.721 75.9385   5
  -2   0   4 115.963 71.0480   4
  -2   0  -4 212.206 129.401   1
   2   0  -4 238.614 80.6530   2
   2   0   4 190.133 70.3077   3
  -2   0  -6 65172.2 1473.61   1
   2   0  -6 65897.6 1446.60   2
   2   0   6 67048.2 1445.75   3
  -2   0   6 65666.8 1455.78   5
   2   0   6 66624.6 1454.31   2
  -2   0   6 67383.8 1444.29   4
  -2   0   8-3.43524 63.0406   4
   2   0   8-16.9310 61.5214   3
   2   0   8-27.1962 67.2959   2
  -2   0   8 51.4813 81.0452   5
  -2   0  -8 33.8096 87.2618   1
   2   0  -8 63.4748 50.0140   1
   2   0 -10 14409.9 339.132   1
   2   0  10 14481.2 368.038   3
  -2   0  10 13738.2 383.292   5
   2   0  10 14179.6 370.344   2
  -2   0  10 13730.3 360.434   4
  -2   0 -10 13564.1 390.152   1
  -2   0  12 45.1084 119.273   4
   2   0  12 99.6456 137.365   2
   2   0 -12-8.82717 105.312   1
  -2   0 -12-70.3846 160.652   1
   2   0  12 83.8880 131.226   3
  -2   0  12-69.1750 148.287   5
  -2   0 -14 18523.1 535.932   1
   2   0 -14 19889.9 482.167   1
  -2   0  16 42.6291 184.360   5
   2   0  16-111.561 200.652   5
   2   0 -16 15.9939 131.453   1
  -2   0  16-90.6666 147.412   4
   2   0  18 136648. 3110.43   5
  -2   0  18 141822. 3110.45   5
   2   0 -18 139559. 3035.12   1
   2   0  18 138128. 3073.05   4
  -2   0  18 138795. 3058.52   4
  -2   0  20 257.808 166.619   4
  -2   0 -20 94.3203 190.100   1
   2   0  20 207.881 222.159   5
   2   0  20 254.386 176.136   4
   2   0 -20 66.1695 147.980   1
  -2   0  20 154.689 201.234   5
   2   0  22 49716.9 1244.81   5
   2   0  22 49618.9 1194.08   4
  -2   0  22 47859.2 1237.73   5
  -2   0  22 49420.8 1184.44   4
  -2   0 -22 49864.3 1211.19   1
  -2   0 -24 65.9769 232.411   1
  -2   0  24 112.474 228.394   5
   2   0  24 8.30090 252.678   5
  -2   0  24 5.59683 194.133   4
   2   0  24-36.2465 196.234   4
   2   0  26 178.141 289.079   5
   2   0  26 217.079 230.230   4
  -2   0  26 120.637 260.881   5
  -2   0  26 347.968 224.260   4
  -2   0 -26 42.8930 251.237   1
   2   0  28 275.130 235.300   4
  -2   0  28 100.925 276.364   5
  -2   0  28 6.60035 235.281   4
   2   0  28 218.539 292.413   5
   2   0  30 8205.32 450.773   5
  -2   0  30 7519.64 427.446   5
   2   0  30 7664.65 395.165   4
   2   0  32 460.604 304.079   5
  -2   0  34 5858.03 376.800   4
   2   0  34 5370.61 431.995   5
  -2   0  34 5368.62 412.187   5
  -2   0  36-352.924 317.473   5
   2   0  36 298.971 285.633   4
  -2   0  36-131.500 270.052   4
   2   0  36 172.223 313.156   5
   2   0  38 1926.63 361.004   5
  -2   0  38 2348.62 355.733   5
   2   0  38 2195.98 334.629   4
  -2   0  38 2259.58 306.173   4
  -2  -2   0 276965. 5819.16   1
  -2   2   0 264125. 5812.99   5
   2  -2   0 267776. 5820.75   3
  -2  -2   0 277961. 5811.51   5
   2  -2   0 272130. 5819.35   2
  -2   2   0 276608. 5813.50   4
   2  -2   2 32147.7 683.744   3
   2  -2  -2 31394.1 688.654   2
  -2  -2   2 30433.3 674.228   1
   2  -2  -2 29216.8 707.123   3
  -2   2  -2 31165.8 714.652   1
   2   2   2 31133.3 675.520   4
   2  -2   2 30853.6 691.626   2
  -2  -2   2 30646.7 673.587   3
  -2  -2  -2 30613.4 697.422   1
  -2  -2   2 31044.2 677.595   5
  -2   2   2 30942.0 681.875   5
  -2   2   2 30519.2 680.695   4
   2  -2   4 45511.2 984.993   3
   2  -2  -4 44172.8 991.267   2
  -2   2   4 45241.5 988.603   5
   2  -2   4 43475.4 991.974   2
  -2  -2  -4 44681.4 1005.78   1
   2   2   4 47115.7 984.739   4
  -2  -2   4 44363.3 982.000   5
  -2  -2   4 44782.6 980.425   3
  -2  -2   6 7810.24 209.922   3
  -2   2  -6 7331.00 237.928   1
  -2  -2  -6 7926.81 229.444   1
  -2  -2   6 7326.73 208.312   5
   2  -2  -6 7778.81 203.028   1
  -2  -2   6 7402.53 189.229   2
  -2   2   6 7800.66 206.302   4
   2  -2   6 7845.78 211.433   3
   2  -2   6 7594.23 214.490   2
  -2   2   6 7629.28 213.366   5
   2   2  -6 7592.59 188.753   2
   2   2   6 8007.23 211.499   4
   2  -2  -8 46282.5 1026.43   1
   2   2   8 45801.6 1044.73   4
   2  -2   8 47252.8 1044.43   2
  -2   2   8 44949.8 1050.03   5
  -2   2  -8 46410.9 1070.55   1
  -2  -2  -8 47308.8 1059.83   1
  -2  -2   8 46811.4 1045.78   5
  -2   2   8 45356.4 1036.59   4
   2  -2   8 47741.1 1041.49   3
  -2  -2  10 53.2571 82.4035   4
   2   2  10-69.5302 102.519   4
   2  -2  10 35.9894 94.9949   3
   2   2 -10 49.0892 49.8060   1
   2  -2 -10 15.1530 85.1907   1
  -2   2  10 51.4339 109.648   5
  -2  -2  10 104.680 106.480   5
  -2  -2 -10 137.932 117.153   1
  -2   2 -10 82.5526 130.129   1
  -2   2  10 43.6329 93.4434   4
   2  -2  10 120.964 103.834   2
  -2   2  12 42462.8 1040.32   5
  -2  -2  12 44351.3 1005.14   4
  -2  -2 -12 42907.3 1036.27   1
   2  -2  12 43209.9 1018.34   2
   2   2 -12 45889.4 975.202   1
  -2   2 -12 43907.2 1047.78   1
  -2  -2  12 43929.1 1039.97   5
   2   2  12 42820.9 1023.73   4
   2  -2  12 43060.7 1018.67   3
   2   2  12 41200.1 1040.29   5
  -2   2  12 44293.2 1019.86   4
   2  -2 -12 47428.5 1004.95   1
  -2  -2 -14 2735.90 210.000   1
   2   2  14 2716.26 194.853   4
   2  -2 -14 2563.70 172.096   1
  -2   2 -14 2899.44 222.065   1
   2   2 -14 2666.25 144.909   1
  -2   2 -16 1669.14 208.863   1
  -2  -2  16 2081.42 219.456   5
   2   2 -16 2270.30 145.097   1
   2  -2 -16 2103.27 170.527   1
   2  -2  16 2164.96 186.252   2
  -2   2  16 2107.69 217.636   5
   2   2  16 2069.55 232.289   5
   2  -2  16 2257.22 229.032   5
  -2   2  16 2477.27 192.945   4
   2  -2  16 2166.82 190.879   3
  -2  -2  16 1776.27 169.148   4
  -2   2  18 4655.01 275.895   5
  -2  -2  18 4667.14 278.378   5
  -2  -2  18 4530.02 225.578   4
  -2   2  18 4493.78 237.705   4
   2  -2  18 4359.02 234.236   2
   2  -2 -18 4515.39 221.990   1
   2   2 -18 4654.34 200.054   1
  -2  -2 -18 4421.80 250.856   1
   2   2  18 4659.08 242.716   4
   2  -2  18 4532.61 248.759   3
   2   2  18 4598.24 282.947   5
   2  -2  18 4653.02 282.863   5
  -2  -2 -20 123267. 2754.73   1
  -2   2  20 120366. 2781.53   5
  -2   2 -20 124619. 2759.92   1
  -2   2  20 120604. 2735.50   4
   2  -2  20 121345. 2746.42   3
  -2  -2  20 121193. 2784.37   5
   2  -2  20 123770. 2790.49   5
   2   2  20 123988. 2745.82   4
   2  -2 -20 124645. 2719.75   1
   2  -2  20 125097. 2738.28   2
   2   2  20 118859. 2780.18   5
  -2  -2  20 125156. 2727.82   4
  -2  -2 -22 560.024 212.979   1
   2   2  22 698.925 239.675   5
  -2   2  22 347.882 183.721   4
  -2   2 -22 286.834 208.436   1
  -2   2  22 373.919 213.563   5
  -2  -2  22 704.525 228.696   5
   2   2  22 404.223 191.993   4
   2  -2 -22 413.448 181.320   1
  -2  -2  22 402.436 176.390   4
   2  -2  22 107.811 232.507   5
   2   2  24 8281.27 377.650   4
  -2   2  24 9991.56 376.094   4
  -2  -2 -24 9767.87 408.509   1
  -2  -2  24 9251.57 359.672   4
  -2   2 -24 9209.71 397.842   1
   2  -2  24 9567.38 377.382   4
   2   2  24 9153.03 433.013   5
  -2   2  24 8889.17 421.566   5
  -2  -2  24 9313.21 430.715   5
   2  -2  24 8521.86 430.576   5
   2   2  26 97.1853 271.183   5
  -2   2  26 25.5225 254.108   5
  -2  -2  26-35.5794 208.847   4
  -2  -2 -26-66.3704 250.568   1
   2  -2  26-326.142 301.760   5
  -2  -2  26-43.9544 250.897   5
  -2   2  26 278.201 221.206   4
   2   2  26 307.161 226.087   4
  -2  -2  28 6114.24 339.184   4
   2   2  28 5894.40 401.449   5
  -2  -2  28 5646.03 391.766   5
   2  -2  28 6387.05 409.661   5
   2   2  28 5292.13 333.660   4
  -2  -2 -28 6114.73 376.452   1
   2   2  30 593.261 287.437   5
  -2  -2  30-108.702 275.948   5
  -2   2  30-161.115 279.637   5
  -2  -2  30 81.6895 245.960   4
   2  -2  30 243.769 254.615   4
   2  -2  30 581.011 309.785   5
   2   2  30 288.981 245.856   4
  -2   2  30 7.17930 246.501   4
  -2   2  32 12575.9 544.149   5
  -2  -2  32 13405.7 495.780   4
   2   2  32 12768.4 551.833   5
  -2  -2  34 146.665 253.078   4
  -2   2  34-83.4675 289.827   5
   2   2  34 119.085 310.319   5
   2  -2  34 576.436 330.708   5
  -2  -2  34 457.961 292.499   5
   2  -2  34 396.433 278.626   4
   2   2  34-8.60076 267.407   4
  -2   2  34 221.163 258.837   4
   2   2  36 245.088 292.289   4
   2  -2  36-294.145 291.173   4
  -2  -2  36 417.617 303.602   5
  -2   2  36 21.6112 292.698   5
  -2  -2  36 56.7576 264.023   4
   2  -2  36 11.6874 338.500   5
  -2   2  36 131.591 269.221   4
   2   2  36 170.027 320.211   5
   2   2  38 69.8118 321.031   5
  -2  -2  38 430.623 275.863   4
  -2  -2  38-57.9550 308.239   5
   2  -2  38-178.525 282.857   4
  -2   2  38 154.765 313.280   5
   2  -2  38-71.7078 332.172   5
   2   2  38-283.502 284.634   4
  -2   2  38 274.655 280.014   4
  -2  -4   0 132.326 51.2660   5
   2  -4   0 284.721 90.1366   2
  -2  -4   0 66.9345 51.8934   3
  -2   4   0 61.6096 51.4525   5
  -2   4   0 46.8899 67.0591   4
   2  -4   0 123.272 104.658   3
  -2  -4   0 198.797 86.4776   1
   2  -4  -2 307941. 6480.75   2
  -2  -4  -2 316204. 6464.72   3
  -2  -4   2 306998. 6460.96   3
   2  -4   2 288816. 6477.53   3
  -2   4  -2 309864. 6469.84   5
  -2   4  -2 301896. 6475.05   4
  -2   4   2 303713. 6465.92   5
   2  -4  -2 300481. 6501.76   3
  -2   4   2 311985. 6471.29   4
  -2  -4   2 297357. 6462.74   1
   2  -4   2 304416. 6479.61   2
  -2  -4   2 298795. 6455.89   5
  -2  -4  -2 288043. 6480.29   1
  -2   4   4 79649.8 1745.57   4
  -2  -4   4 81759.2 1741.17   3
   2  -4   4 80586.9 1750.22   3
   2  -4  -4 78365.9 1757.72   2
   2  -4   4 78626.4 1755.91   2
  -2  -4  -4 81995.7 1761.95   1
  -2   4   4 80895.4 1746.34   5
  -2  -4   4 79656.5 1736.86   5
   2   4   4 83870.8 1739.02   4
  -2  -4   4 79286.5 1723.43   1
  -2  -4  -6 7120.30 223.415   1
   2  -4   6 6763.89 215.556   2
   2  -4   6 7697.37 212.962   3
  -2   4   6 7680.55 212.004   5
  -2  -4   6 7753.90 204.141   5
  -2   4   6 7179.87 205.662   4
  -2  -4   6 7295.19 180.559   2
  -2   4  -6 7432.48 247.998   1
   2  -4  -6 7219.51 211.857   1
  -2  -4   6 7534.41 206.536   3
   2   4   6 8126.90 209.592   4
   2  -4   8 3853.93 165.889   2
  -2  -4  -8 4519.17 176.899   1
  -2   4  -8 4470.78 200.095   1
  -2  -4   8 4245.96 160.530   3
   2  -4  -8 4545.97 159.808   1
  -2   4   8 4675.96 167.785   5
  -2  -4   8 4672.64 160.896   5
   2   4   8 4855.99 163.637   4
  -2   4   8 4364.75 159.270   4
  -2  -4   8 4693.33 137.929   2
   2  -4   8 5142.86 172.408   3
  -2  -4  10 52888.6 1192.45   2
  -2   4  10 52503.8 1216.19   4
  -2  -4 -10 54177.6 1234.56   1
  -2   4  10 55021.1 1232.04   5
   2  -4 -10 54699.5 1211.55   1
   2   4  10 53873.3 1220.65   4
  -2  -4  10 53425.0 1221.26   3
  -2   4 -10 53975.3 1254.50   1
   2  -4  10 54147.4 1222.49   3
  -2  -4  10 54819.3 1225.77   5
   2  -4  10 49820.4 1218.53   2
  -2  -4  12 16160.4 444.739   5
   2  -4  12 15163.0 430.150   2
  -2   4  12 15262.5 448.086   5
  -2  -4  12 15701.2 432.743   3
  -2   4 -12 16823.9 475.869   1
   2  -4 -12 15819.2 422.164   1
   2   4  12 14987.2 455.681   5
  -2  -4  12 15326.3 398.345   2
   2  -4  12 15720.5 428.703   3
  -2   4  12 15495.0 428.383   4
   2   4 -12 15061.2 360.768   1
   2   4  12 15640.8 431.633   4
  -2  -4 -12 15670.5 444.812   1
  -2   4 -14 24634.3 659.232   1
   2   4  14 22687.5 619.211   4
  -2   4  14 25155.0 648.137   5
   2   4 -14 24180.2 555.510   1
  -2  -4  16 119.031 164.055   3
   2  -4  16 64.4672 154.113   3
  -2  -4  16 57.7470 137.576   2
  -2  -4  16 101.394 175.682   5
  -2   4  16-44.4066 150.449   4
  -2   4 -16-10.1688 187.665   1
   2   4 -16 71.0309 103.571   1
   2  -4 -16 29.4388 149.668   1
  -2   4  16 128.157 177.275   5
   2  -4  16-3.98925 153.137   2
   2  -4  16 22.7456 197.073   5
   2   4  16-5.60020 190.508   5
   2   4  18 36506.5 951.294   5
   2  -4 -18 36338.8 901.855   1
   2  -4  18 39075.8 966.724   5
  -2  -4  18 37622.9 950.335   5
   2  -4  18 36514.0 907.316   2
  -2   4  18 36140.1 914.187   4
  -2  -4  18 39213.0 899.982   4
  -2   4  18 37477.9 950.189   5
   2   4  18 36203.2 916.727   4
  -2  -4 -18 36361.6 929.859   1
   2  -4  18 37762.4 920.604   3
   2   4 -18 37684.9 859.709   1
  -2  -4  20 2234.26 237.440   5
   2   4  20 2062.72 210.014   4
   2  -4  20 2159.57 218.153   3
  -2   4 -20 2326.31 243.586   1
   2  -4  20 2186.33 206.326   2
   2   4  20 2333.46 254.459   5
  -2  -4 -20 2461.65 232.255   1
  -2   4  20 2101.98 202.879   4
  -2   4  20 2119.03 240.655   5
   2  -4  20 2523.87 262.932   5
  -2  -4  20 2334.84 189.768   4
   2  -4  22 50648.9 1285.39   5
  -2  -4  22 52308.7 1283.52   5
   2  -4  22 52478.8 1238.60   3
  -2   4  22 46664.0 1260.75   5
  -2   4  22 49957.2 1223.92   4
   2   4  22 49601.2 1272.59   5
  -2  -4 -22 52530.6 1254.01   1
   2  -4  22 51412.7 1221.00   2
   2   4  22 51492.1 1236.23   4
  -2   4 -22 50786.5 1247.36   1
  -2  -4  22 50904.8 1209.98   4
   2   4  24 177.975 222.154   4
  -2  -4  24-15.9080 194.548   4
  -2   4 -24 121.931 228.501   1
   2  -4  24 231.412 209.011   2
  -2   4  24 39.4005 235.339   5
  -2  -4  24 108.607 237.811   5
   2  -4  24 19.3814 210.571   3
  -2   4  24-23.6349 201.095   4
   2  -4  24 205.305 269.556   5
  -2  -4 -24 77.5337 241.254   1
   2   4  24-106.519 271.011   5
  -2  -4  26 453.431 220.166   4
   2  -4  26 468.684 291.867   5
  -2  -4 -26 938.636 272.413   1
  -2  -4  26 261.238 270.944   5
  -2   4  26 361.494 260.058   5
  -2   4  26 620.705 230.251   4
   2   4  26 419.995 239.283   4
   2   4  26 762.109 287.641   5
   2  -4  28 659.171 306.644   5
  -2   4  28 801.232 271.501   5
   2   4  28 885.498 290.554   5
   2  -4  28-6.95783 250.476   4
  -2  -4  28 1030.84 326.577   5
   2   4  28 681.575 251.738   4
  -2  -4 -28 910.262 276.095   1
  -2  -4  28 684.045 248.042   4
  -2   4  28 583.009 246.550   4
   2   4  30 22421.0 708.507   4
  -2   4  30 22845.4 691.055   4
   2  -4  30 22866.0 768.238   5
  -2  -4  30 22610.1 767.756   5
  -2   4  32 108.839 274.689   5
  -2  -4  32 170.872 237.506   4
   2   4  32 482.065 287.742   5
   2   4  32 259.794 256.133   4
  -2  -4  34 1931.71 286.794   4
   2  -4  34 1946.08 362.779   5
   2  -4  34 2204.20 298.693   4
   2   4  34 1821.91 313.721   4
  -2   4  34 2079.41 284.176   4
  -2   4  34 1706.56 319.129   5
   2   4  34 1888.56 344.358   5
  -2  -4  34 2182.49 353.325   5
   2   4  36 101.096 280.065   4
   2  -4  36-34.0994 279.446   4
  -2  -4  36 34.9497 304.619   5
   2  -4  36 11.8245 320.959   5
  -2  -4  36 7.88133 255.142   4
   2   4  36 11.1667 312.203   5
  -2   4  36-202.709 272.228   4
  -2   4  36-21.1963 286.473   5
  -2  -4  38 1628.11 307.748   4
   2   4  38 1856.90 371.358   5
  -2  -4  38 1507.67 340.127   5
  -2   4  38 1669.69 315.402   4
   2   4  38 1744.37 327.087   4
  -2   4  38 1349.95 321.878   5
   2  -4  38 2010.72 377.522   5
   2  -4  38 1846.14 313.220   4
   2  -6   0 125299. 2741.91   2
  -2  -6   0 130019. 2722.27   3
  -2  -6   0 126701. 2740.22   1
  -2   6   0 129398. 2735.17   4
   2  -6   0 125225. 2751.54   3
  -2   6   0 124134. 2719.65   5
  -2   6   2 40350.6 878.100   5
  -2  -6   2 40070.1 863.674   5
   2  -6   2 39844.3 900.589   3
  -2  -6   2 38931.4 884.346   1
   2  -6  -2 39679.8 901.401   2
  -2  -6   2 40651.6 881.050   3
  -2  -6  -2 39659.5 885.593   3
  -2   6  -2 39476.5 892.043   4
  -2  -6  -2 39607.0 904.029   1
  -2   6   2 39995.4 888.852   4
  -2   6  -2 40292.1 880.569   5
   2  -6  -2 38843.3 919.941   3
   2  -6   2 40239.9 896.865   2
  -2  -6   4 542.308 46.6895   5
  -2  -6   4 610.753 68.0314   3
  -2   6   4 535.836 67.4624   4
   2  -6  -4 583.534 90.7258   2
  -2   6   4 506.301 61.7075   5
  -2  -6   4 623.707 58.6512   1
   2  -6   4 604.434 80.5731   3
  -2  -6  -4 691.395 105.348   3
   2  -6   4 922.575 83.9201   2
   2  -6  -4 556.631 124.151   3
  -2  -6  -4 534.016 90.8687   1
   2   6   4 534.877 56.4300   4
   2   6   6 7504.98 208.078   4
   2  -6   6 7153.68 222.309   3
   2  -6  -6 7123.93 228.204   1
  -2   6   6 7297.87 213.536   5
  -2  -6   6 7423.97 213.131   3
  -2  -6   6 7394.92 199.961   5
   2  -6   6 6978.77 224.368   2
  -2  -6  -6 7523.98 236.708   1
  -2   6   6 7954.73 215.276   4
  -2  -6   8 205902. 4457.38   2
  -2  -6   8 208134. 4486.92   3
  -2   6  -8 206684. 4532.49   1
   2  -6   8 206432. 4492.51   2
   2   6   8 211703. 4486.79   4
  -2   6   8 206279. 4486.94   4
  -2  -6   8 212428. 4480.60   5
   2  -6   8 208419. 4496.66   3
  -2   6   8 211432. 4491.96   5
   2  -6  -8 210177. 4495.91   1
  -2  -6  -8 204780. 4506.29   1
   2  -6  10 24058.2 616.444   3
   2   6 -10 24274.5 564.205   1
  -2  -6  10 24060.7 605.285   3
   2   6  10 24419.6 625.781   5
   2  -6 -10 25146.6 610.543   1
  -2   6  10 25405.3 617.517   5
   2   6  10 25248.4 610.740   4
   2  -6  10 24356.3 610.319   2
  -2   6  10 25240.3 607.399   4
  -2  -6  10 23783.8 573.510   2
  -2  -6  10 25253.6 606.404   5
  -2  -6 -10 24500.3 627.357   1
  -2   6 -10 26023.1 661.674   1
   2   6 -12 231549. 5024.19   1
  -2  -6  12 240256. 5083.21   5
  -2   6  12 233931. 5079.17   4
  -2   6 -12 235649. 5117.98   1
  -2  -6  12 225364. 5045.22   2
   2   6  12 244362. 5101.37   5
   2   6  12 241268. 5080.61   4
   2  -6 -12 239416. 5075.19   1
  -2   6  14 320.889 171.501   5
   2   6  14 139.819 193.205   5
  -2  -6  14 275.183 164.160   5
   2  -6  14 684.925 166.909   3
   2   6 -14 415.654 95.1498   1
  -2   6 -14 500.915 207.345   1
  -2  -6  14 398.304 165.000   3
   2  -6 -14 369.195 161.425   1
   2   6  14 551.823 159.038   4
   2  -6  14 387.858 160.679   2
   2  -6 -16 8163.44 307.673   1
   2  -6  16 8665.40 314.178   3
  -2  -6 -16 8602.20 331.201   1
  -2   6 -16 8888.71 366.213   1
  -2  -6  16 8485.10 284.386   2
  -2   6  16 8364.04 308.136   4
   2   6  16 9151.93 352.833   5
   2  -6  16 9147.49 314.999   2
  -2  -6  16 8787.53 337.448   5
   2  -6  16 8755.22 355.700   5
  -2  -6  16 8469.87 320.009   3
   2   6 -16 7936.61 245.944   1
  -2   6  16 8933.28 340.194   5
  -2  -6  18 1027.63 192.127   3
   2  -6  18 947.065 220.513   5
   2   6  18 1221.97 214.152   5
  -2  -6 -18 999.844 203.445   1
  -2   6  18 969.436 202.539   5
  -2   6  18 977.092 180.297   4
  -2  -6  18 828.265 207.292   5
  -2  -6  18 754.285 155.135   2
   2  -6  18 1139.98 186.281   3
   2   6  18 1088.31 182.623   4
   2  -6  18 969.922 177.478   2
  -2   6  20 40790.5 1046.25   5
   2  -6  20 41489.6 1073.16   5
  -2  -6  20 41633.1 990.545   2
  -2  -6  20 42007.4 1027.96   3
   2  -6  20 41817.5 1010.57   2
  -2  -6 -20 41056.7 1038.33   1
  -2  -6  20 40133.0 1058.90   5
   2  -6 -20 41297.2 1021.67   1
  -2   6 -20 40198.9 1041.07   1
  -2   6  20 42126.1 1016.19   4
   2  -6  20 41661.1 1023.35   3
   2   6  20 38895.2 1050.36   5
   2   6  20 42193.2 1027.27   4
  -2  -6 -22 4467.93 298.658   1
  -2   6  22 4361.39 306.856   5
   2  -6 -22 4552.07 286.278   1
   2  -6  22 5233.00 273.698   2
   2   6  22 4392.48 315.385   5
  -2  -6  22 5506.27 329.028   5
   2  -6  22 4799.90 284.827   3
  -2   6 -22 4511.68 303.864   1
  -2   6  22 4596.47 275.383   4
   2   6  22 4894.46 289.198   4
   2  -6  22 4880.37 339.201   5
   2  -6  24 8731.48 442.352   5
  -2  -6 -24 8270.95 435.738   1
  -2  -6  24 9699.36 440.096   5
   2  -6  24 9492.84 373.298   2
  -2   6  24 9063.22 387.413   4
  -2   6 -24 9445.62 415.676   1
   2   6  24 8923.44 451.674   5
  -2  -6  24 9320.09 364.282   4
   2  -6  24 9827.37 392.011   3
   2  -6 -24 9579.49 401.801   1
  -2   6  24 9339.41 424.408   5
   2  -6  26 200.846 247.131   3
   2  -6  26 226.224 272.351   5
  -2  -6  26 129.718 268.533   5
   2   6  26 306.644 281.288   5
  -2   6  26-286.488 265.392   5
   2  -6  26 156.084 227.944   2
   2   6  26 21.5434 238.859   4
  -2  -6  26 409.308 216.118   4
  -2   6  26 132.263 229.113   4
  -2  -6 -26 101.951 259.281   1
   2  -6  28 19938.9 638.337   3
  -2   6  28 19890.9 621.461   4
  -2  -6  28 20000.2 698.235   5
  -2   6  28 18251.0 655.209   5
   2  -6  28 19728.9 694.059   5
  -2  -6  28 20961.7 607.762   4
  -2  -6 -28 19622.7 666.711   1
   2  -6  28 20858.5 621.137   2
   2   6  28 20063.0 679.041   5
   2   6  28 19128.4 634.903   4
  -2  -6 -30 162.982 291.601   1
   2  -6  30 85.0701 304.638   5
  -2  -6  30 578.370 309.391   5
   2   6  30 97.0334 250.500   4
  -2   6  30 387.940 246.696   4
   2  -6  32 8858.68 422.612   4
  -2   6  32 8173.27 449.303   5
  -2  -6  32 9243.97 395.897   4
   2   6  32 8198.66 462.628   5
   2   6  32 8633.50 429.716   4
  -2  -6  34 366.942 254.020   4
   2  -6  34-247.988 267.778   4
   2  -6  34-359.326 325.762   5
   2   6  34-128.939 301.394   5
  -2  -6  34 455.184 321.380   5
  -2   6  34 234.877 300.763   5
  -2   6  34 155.991 268.620   4
   2  -6  36 16.7134 265.761   4
  -2  -6  36-12.1325 311.516   5
  -2   6  36 230.712 295.686   5
  -2  -6  36 91.8923 257.970   4
   2   6  36 22.1019 310.988   5
   2   6  36 9.24108 279.910   4
   2  -6  36 463.684 347.343   5
  -2   6  36 257.387 271.467   4
   2  -6  38-148.037 275.660   4
   2  -6  38-12.4569 330.066   5
  -2   6  38 10.7772 297.554   5
   2   6  38 56.5877 329.374   5
  -2  -6  38 95.7202 260.358   4
   2   6  38 77.2790 289.146   4
  -2  -6  38 74.5582 315.573   5
  -2   6  38-8.97777 279.824   4
  -2   8   0-1.12827 39.2842   5
  -2  -8   0-12.1072 25.3409   4
   2  -8   0 27.3431 77.8533   2
  -2   8   0 3.87020 60.6932   4
  -2  -8   0-11.3031 75.0128   1
  -2  -8   0 55.6774 59.5985   3
   2  -8   0 16.9543 87.8884   3
  -2   8  -2 18740.5 434.883   5
  -2   8   2 19461.9 450.481   4
   2  -8   2 18098.7 456.710   2
  -2  -8   2 18864.8 414.268   5
  -2  -8   2 18975.4 445.051   3
  -2  -8  -2 18810.8 453.013   3
  -2  -8   2 19585.0 453.490   1
  -2   8   2 18617.4 432.435   5
  -2  -8  -2 19315.8 469.326   1
   2  -8  -2 17676.0 486.454   3
   2  -8  -2 18732.5 465.376   2
   2  -8   2 18268.6 467.330   3
  -2   8  -2 18622.2 453.847   4
  -2  -8  -4 966.545 112.711   1
  -2  -8   4 1219.09 90.5171   3
  -2  -8   4 1219.76 54.3255   5
  -2  -8   4 1094.61 89.2067   1
   2  -8   4 1173.75 103.845   2
   2   8   4 980.002 67.8460   4
  -2  -8  -4 1290.72 129.380   3
   2  -8   4 880.276 101.439   3
   2  -8  -4 1122.28 151.287   3
  -2   8   4 1288.60 78.3085   5
   2  -8  -4 1141.47 115.576   2
  -2   8   4 1109.02 87.3394   4
   2   8   6 2329.82 110.701   4
  -2  -8  -6 1914.33 189.579   3
   2  -8   6 2205.09 135.962   3
  -2  -8   6 2233.28 127.323   3
  -2  -8  -6 2426.27 158.866   1
  -2  -8   6 2328.66 95.2098   5
  -2  -8   6 1854.67 70.7968   2
  -2   8   6 2263.57 118.541   5
   2  -8  -6 1687.39 212.723   3
  -2   8   6 2238.90 122.860   4
   2  -8   6 1996.50 135.023   2
  -2  -8   8 34178.3 806.730   3
   2  -8   8 33041.8 814.019   3
  -2   8   8 34649.5 805.308   5
   2  -8  -8 35227.6 826.298   1
  -2  -8   8 33491.5 769.269   2
  -2   8   8 33523.4 803.409   4
   2  -8   8 34415.1 810.627   2
   2   8   8 33709.3 816.442   5
  -2  -8   8 35029.1 787.859   5
   2   8   8 36882.0 801.731   4
  -2  -8  -8 34853.8 833.973   1
  -2   8 -10 478540. 10288.7   1
  -2  -8  10 473257. 10236.4   3
   2   8  10 488377. 10235.8   4
   2   8  10 480492. 10252.0   5
  -2  -8  10 481970. 10228.5   5
   2  -8 -10 474651. 10246.8   1
  -2   8  10 481895. 10235.5   4
  -2  -8  10 471915. 10204.1   2
  -2   8  10 477511. 10242.3   5
   2   8 -12 901.248 140.736   1
   2  -8 -12 901.358 179.055   1
  -2  -8  12 901.017 159.847   5
   2   8  12 1029.65 164.737   4
   2  -8  12 1180.64 176.113   3
  -2   8 -12 916.621 227.566   1
   2  -8  12 1132.38 172.843   2
  -2   8 -14 3273.33 271.318   1
   2   8  14 3117.42 238.460   5
   2   8  14 3672.29 213.883   4
   2   8 -14 3373.63 168.772   1
  -2  -8  14 3302.79 217.373   5
  -2   8  14 3550.71 220.606   5
  -2   8  14 3288.35 207.603   4
   2  -8  14 3698.66 215.149   3
  -2  -8  14 3473.98 209.319   3
  -2  -8 -14 3565.71 236.286   1
  -2  -8  14 3482.93 177.550   2
   2  -8  14 3504.28 211.215   2
   2  -8  16-48.1711 160.951   3
  -2  -8 -16-5.45040 178.411   1
  -2   8  16 41.3869 155.255   4
  -2   8  16-60.0803 166.897   5
   2   8  16-28.7786 194.323   5
   2  -8  16 23.6518 198.286   5
   2  -8  16-17.3194 157.157   2
  -2  -8  18 15673.1 490.557   3
   2   8  18 16372.9 522.524   5
  -2   8  18 15835.6 511.443   5
  -2   8  18 16602.7 491.434   4
   2  -8  18 17501.3 484.924   2
   2  -8  18 16948.3 534.033   5
  -2  -8  18 16178.0 453.028   2
   2  -8 -18 16528.5 493.093   1
   2  -8  18 15918.5 484.056   3
  -2  -8  18 16050.5 516.570   5
  -2  -8 -18 15992.4 505.483   1
   2   8  18 15559.0 483.317   4
  -2  -8  20 1977.44 218.465   3
   2  -8 -20 1883.21 240.281   1
   2   8  20 2025.33 218.761   4
   2  -8  20 1788.10 213.800   3
   2  -8  20 2091.85 268.195   5
   2   8  20 1812.67 247.830   5
  -2   8  20 2207.46 259.938   5
  -2  -8 -20 1954.56 245.746   1
  -2   8 -20 1970.94 265.888   1
   2  -8  20 2451.32 223.056   2
  -2   8  20 2026.78 233.969   4
  -2  -8  20 1921.58 244.691   5
  -2  -8  20 2039.41 187.787   2
   2  -8  22 22258.6 606.499   2
   2   8  22 20973.1 657.168   5
  -2  -8  22 19905.6 656.900   5
  -2   8  22 20020.7 641.694   5
  -2   8 -22 21639.7 650.962   1
   2  -8  22 20992.4 674.698   5
   2  -8  22 20885.4 615.057   3
  -2  -8  22 21608.7 584.457   2
  -2  -8 -22 21375.4 643.928   1
   2  -8 -22 20755.2 626.505   1
  -2  -8  22 20866.7 618.391   3
  -2   8  22 20809.5 616.170   4
   2   8  22 21273.7 624.818   4
  -2   8  24 1923.90 241.562   4
  -2  -8  24 1880.86 290.480   5
   2  -8  24 2632.00 255.672   3
  -2  -8 -24 2321.10 289.239   1
  -2  -8  24 2330.86 266.365   3
  -2   8  24 2033.49 282.852   5
   2  -8  24 1917.29 313.391   5
   2  -8  24 2533.67 249.935   2
   2   8  24 1955.36 286.432   5
   2  -8 -24 2321.31 265.538   1
  -2  -8  24 2216.69 226.308   2
   2   8  24 1962.48 262.639   4
   2  -8  26 1321.61 261.836   3
  -2  -8  26 1321.96 295.829   5
  -2  -8 -26 1353.69 296.931   1
  -2   8  26 1295.32 281.184   5
  -2   8  26 1271.25 243.514   4
   2   8  26 1641.79 310.439   5
   2   8  26 1149.71 252.594   4
   2  -8  26 1076.95 240.981   2
   2  -8  26 1487.51 325.928   5
  -2  -8  26 1561.67 239.031   4
   2  -8  28 385.132 304.627   5
  -2  -8  28 363.032 220.285   4
   2  -8  28-108.298 264.485   3
  -2  -8 -28 293.142 276.583   1
  -2   8  28 394.099 283.741   5
  -2   8  28 445.219 241.474   4
   2  -8  28 284.912 226.564   2
   2   8  28 116.594 242.470   4
  -2  -8  28 523.973 298.160   5
   2   8  28 167.355 283.852   5
  -2  -8  30 15408.3 623.340   5
  -2   8  30 16601.5 559.344   4
  -2  -8 -30 14793.3 587.219   1
   2   8  30 15132.8 565.338   4
   2  -8  30 15650.5 631.593   5
   2   8  32 269.162 290.822   5
  -2   8  32 176.654 272.660   5
   2   8  32 190.929 258.809   4
  -2  -8  32 477.229 247.145   4
  -2   8  34 2777.74 314.089   4
  -2   8  34 2004.64 322.913   5
   2   8  34 2675.08 354.342   5
  -2  -8  34 3023.68 386.403   5
  -2  -8  34 2514.50 297.065   4
   2  -8  34 3091.75 320.835   4
   2  -8  34 2821.69 388.417   5
  -2  -8  36-12.6763 328.727   5
  -2   8  36-10.4364 285.236   5
   2  -8  36-57.6887 294.221   4
   2   8  36 176.159 317.320   5
  -2  -8  36 7.51656 256.148   4
   2  -8  36 87.7862 362.329   5
  -2   8  36 144.109 273.561   4
  -2  -8  38 741.809 276.890   4
  -2  -8  38 1261.43 354.039   5
  -2   8  38 1386.71 306.321   4
   2  -8  38 690.145 351.545   5
   2   8  38 1257.64 375.009   5
   2  -8  38 1470.65 301.753   4
  -2   8  38 1106.43 322.610   5
  -2  10   0 31868.2 685.818   5
  -2 -10   0 29724.7 674.185   4
  -2  10   0 32016.5 717.070   4
  -2 -10   0 31867.1 714.089   3
  -2 -10   0 31792.8 730.208   1
   2 -10   0 29832.8 726.271   2
   2 -10   0 28325.8 739.694   3
   2 -10  -2 1461.13 169.113   3
  -2 -10   2 1610.05 117.303   3
  -2  10  -2 1727.24 118.440   4
  -2 -10   2 1351.28 63.2401   4
   2 -10  -2 1706.53 145.212   2
  -2  10   2 1569.90 112.145   4
   2 -10   2 1478.70 130.551   2
   2 -10   2 1637.25 144.185   3
  -2  10   2 1472.67 81.0441   5
  -2 -10  -2 1518.29 133.055   3
  -2 -10   2 1594.44 127.877   1
  -2  10  -2 1520.05 88.6066   5
  -2 -10  -2 1303.36 148.800   1
  -2  10   4 3481.54 131.789   5
   2 -10  -4 3448.35 187.097   2
  -2 -10   4 3231.10 155.538   3
   2  10   4 3542.36 123.450   4
   2 -10   4 3317.03 172.891   3
  -2  10   4 3442.87 149.881   4
  -2 -10   4 3357.97 166.227   1
  -2 -10  -4 3314.02 204.385   1
   2  10   4 3564.38 159.341   5
  -2 -10   4 3152.98 90.4166   5
  -2 -10  -4 3699.53 205.802   3
   2 -10   4 3153.87 168.198   2
   2 -10  -4 3280.76 240.249   3
  -2 -10   6 4301.32 136.600   5
  -2  10   6 4623.29 171.682   5
   2  10   6 4519.72 160.554   4
  -2 -10  -6 4300.42 225.511   1
   2 -10   6 4295.12 202.427   3
   2 -10   6 4381.79 196.231   2
   2  10   6 4565.85 195.209   5
  -2 -10  -6 4462.40 271.998   3
  -2 -10   6 4303.16 191.365   3
  -2  10   6 4129.64 176.586   4
  -2 -10   6 3805.11 129.768   2
   2 -10  -6 4378.05 296.609   3
  -2  10   8 165447. 3523.54   5
  -2 -10   8 165967. 3499.98   5
  -2 -10   8 159441. 3487.59   2
  -2  10   8 160951. 3525.70   4
   2  10   8 165078. 3534.49   5
   2  10   8 165279. 3514.33   4
  -2 -10  -8 160232. 3592.56   3
  -2 -10   8 157320. 3530.13   3
   2  10  10 22963.1 584.907   4
  -2  10  10 22525.7 588.597   5
   2  10  10 23341.3 609.570   5
   2 -10 -10 23821.1 705.726   3
  -2 -10  10 22514.7 555.637   2
  -2 -10  10 23600.9 572.409   5
  -2 -10 -10 24739.9 629.662   1
  -2  10  10 22638.6 586.838   4
   2 -10  10 25031.7 599.989   2
   2 -10  10 23929.3 601.718   3
  -2 -10 -12 160468. 3402.88   1
  -2  10 -12 151170. 3432.20   1
   2  10  12 150602. 3371.85   4
   2 -10  12 161062. 3375.17   2
  -2 -10  12 151123. 3372.73   3
  -2 -10  12 150043. 3361.92   5
   2 -10  12 156250. 3383.73   3
  -2  10  14 812.402 172.151   5
   2  10 -14 677.508 163.289   1
   2 -10  14 598.517 165.074   2
   2  10  14 460.305 190.343   5
  -2 -10 -14 827.352 191.426   1
   2 -10 -14 635.705 177.206   1
  -2 -10  14 669.169 165.047   3
  -2  10  14 759.968 154.672   4
  -2 -10  14 866.772 169.544   5
   2  10  14 661.183 171.237   4
   2 -10  14 473.452 169.656   3
  -2 -10  14 756.295 136.457   2
   2 -10  16 1735.67 188.805   3
   2 -10 -16 1819.82 205.604   1
  -2  10  16 1803.42 187.456   4
   2  10  16 1952.97 226.240   5
  -2  10  16 1892.29 207.964   5
   2 -10  16 1957.82 228.615   5
  -2 -10  16 1920.73 164.976   2
   2 -10  16 1906.70 190.117   2
  -2 -10  16 1809.46 188.778   3
  -2 -10 -16 1680.76 215.502   1
  -2 -10  18 418.875 192.185   5
   2  10  18 711.929 218.109   5
  -2  10  18 554.340 209.105   4
  -2 -10 -18 682.732 207.554   1
   2 -10  18 444.567 179.222   3
  -2  10 -18 622.346 251.886   1
   2 -10  18 731.890 182.680   2
   2 -10  18 424.493 215.578   5
  -2 -10  18 450.903 153.950   2
  -2  10  18 434.210 227.580   5
   2 -10 -18 440.725 240.870   1
   2  10  18 401.136 182.613   4
  -2 -10  18 478.273 177.004   3
  -2 -10  20 15725.0 500.564   3
   2 -10  20 16405.6 500.840   3
   2 -10  20 16344.1 559.097   5
   2 -10 -20 16046.1 533.801   1
   2  10  20 16490.7 541.262   5
  -2  10 -20 16321.3 562.975   1
  -2 -10  20 15285.4 530.042   5
  -2  10  20 15171.6 531.793   5
  -2 -10  20 16084.2 456.104   2
   2  10  20 15406.5 503.307   4
   2 -10  20 16423.3 493.093   2
  -2 -10 -20 16567.6 531.401   1
  -2  10  20 15874.9 512.635   4
  -2 -10  22 7920.22 357.112   3
  -2  10 -22 7522.95 403.734   1
  -2 -10  22 7609.66 392.517   5
   2 -10 -22 7216.92 361.189   1
   2 -10  22 8231.65 341.971   2
   2 -10  22 7454.63 402.701   5
  -2  10  22 8069.51 384.624   5
   2  10  22 7299.85 384.678   5
  -2 -10  22 7306.41 301.626   2
   2  10  22 7505.87 356.640   4
  -2 -10 -22 7596.76 381.372   1
   2 -10  22 7141.38 340.624   3
  -2  10  22 7641.77 354.354   4
  -2 -10  24 11137.4 438.181   3
   2 -10  24 10717.7 425.325   3
  -2 -10  24 11256.5 387.409   2
  -2 -10 -24 10799.3 461.302   1
  -2  10  24 10197.0 452.334   5
   2  10  24 11034.5 478.537   5
   2 -10 -24 10155.4 439.834   1
   2 -10  24 11014.4 495.483   5
  -2 -10  24 9537.88 471.151   5
   2 -10  24 11844.4 420.991   2
   2  10  24 10089.1 429.853   4
  -2  10  24 10542.4 426.969   4
   2  10  26 84.2734 244.614   4
  -2 -10  26 36.5125 244.441   3
  -2  10  26-282.411 237.599   4
   2 -10  26 122.551 234.847   3
   2  10  26-70.7768 273.863   5
  -2 -10 -26 124.195 265.944   1
   2 -10  26-10.1678 293.407   5
  -2 -10  26 10.7475 204.346   2
  -2  10  26 93.9030 245.886   5
   2 -10  26 31.2093 223.466   2
  -2 -10  26 256.706 283.510   5
   2 -10 -26 315.360 249.270   1
  -2  10  28 9734.21 429.865   4
  -2  10  28 8632.61 440.492   5
   2  10  28 8483.75 418.764   4
   2 -10  28 10448.5 508.682   5
   2 -10  28 9216.67 414.529   3
  -2 -10 -28 9162.76 452.299   1
   2  10  28 8407.71 448.558   5
  -2 -10  28 9580.07 495.093   5
   2 -10  28 9251.91 396.273   2
  -2  10  30 1002.46 268.132   4
  -2 -10  30 1385.50 336.488   5
   2 -10  30 1083.80 254.783   2
   2 -10  30 1388.99 274.691   3
   2  10  30 998.541 273.158   4
  -2 -10 -30 952.317 312.181   1
   2 -10  30 1255.44 323.727   5
  -2 -10 -32 11886.0 544.485   1
   2  10  32 10975.5 533.408   5
   2 -10  32 10699.0 480.510   3
   2 -10  32 11831.7 465.248   2
  -2 -10  32 12286.7 456.276   4
  -2  10  32 10466.7 511.615   5
  -2 -10  34 84.2868 232.207   4
   2  10  34-235.091 310.806   5
   2 -10  34-199.557 332.393   5
  -2 -10  34-77.0249 312.585   5
  -2  10  34 97.3225 264.981   4
  -2  10  34-111.617 284.065   5
  -2 -10  36 354.081 249.637   4
   2 -10  36 172.393 276.811   4
  -2 -10  36 66.3575 330.598   5
  -2  10  36 175.116 274.962   4
   2  10  36 88.3517 331.538   5
   2 -10  36 543.954 357.599   5
  -2  10  36-115.233 310.179   5
  -2 -10  38-206.321 257.531   4
   2 -10  38-117.290 281.075   4
   2  10  38-148.046 348.557   5
  -2  10  38-74.8565 295.845   5
   2 -10  38 358.281 349.554   5
  -2 -10  38-41.0847 335.180   5
  -2  10  38 18.9688 285.347   4
  -2 -12   0 247.656 155.585   1
  -2  12   0 125.785 69.4185   5
  -2  12   0 37.9412 118.506   4
  -2 -12   0 69.1335 130.032   3
   2  12   2 66618.0 1465.46   5
  -2  12   2 69617.4 1504.32   4
  -2 -12   2 67894.7 1506.44   3
  -2 -12   2 67117.1 1514.90   1
  -2 -12  -2 68698.1 1529.13   1
  -2 -12  -2 66957.9 1514.66   3
  -2 -12   2 67442.1 1460.75   4
  -2  12   2 66815.6 1468.29   5
  -2  12  -2 68729.1 1505.26   4
  -2  12  -2 66932.6 1472.73   5
  -2 -12  -4-15.2961 174.090   3
  -2  12   4-16.1803 88.8428   5
   2  12   4 54.2001 74.0499   4
  -2 -12   4 77.7321 124.989   3
  -2  12   4 48.4057 115.480   4
   2  12   4-1.93155 114.675   5
  -2  12   6 2294.66 136.020   5
   2  12   6 2399.91 160.720   5
  -2 -12  -6 2015.63 233.912   3
  -2 -12   6 2168.64 84.1448   5
  -2  12   6 2284.26 151.364   4
  -2 -12   6 2116.88 163.143   3
   2  12   6 2291.15 125.962   4
  -2 -12   6 2301.84 121.769   2
   2 -12   8 2632.58 185.173   3
  -2 -12   8 2325.83 125.283   2
  -2  12   8 2290.78 149.978   5
  -2 -12  -8 2709.20 214.116   1
  -2  12   8 2388.14 157.192   4
   2  12   8 2512.38 147.015   4
   2 -12  -8 2554.89 217.118   1
  -2 -12  -8 2175.93 277.286   3
  -2 -12   8 2433.01 119.002   5
   2  12   8 2446.29 179.865   5
   2 -12  -8 2666.36 292.987   3
   2 -12   8 2553.63 173.645   2
   2 -12  10 94826.7 2008.71   2
   2  12  10 87950.2 1988.84   4
  -2  12  10 88838.4 1997.88   4
  -2  12  10 88752.4 1998.16   5
  -2 -12  10 89333.4 1971.15   5
   2 -12 -10 92824.4 2035.86   1
  -2 -12  10 88832.4 2010.86   3
   2  12  10 86552.2 2008.12   5
   2 -12 -10 91967.0 2110.39   3
  -2 -12 -10 93133.1 2039.36   1
   2 -12  10 90509.6 2016.08   3
  -2 -12 -10 86454.2 2089.75   3
  -2 -12  12 18637.6 472.000   2
   2 -12 -12 18481.3 533.308   1
  -2 -12 -12 18471.2 541.398   1
  -2 -12  12 18111.4 486.393   5
   2 -12 -12 18252.9 638.277   3
  -2 -12  12 18612.7 511.992   3
   2  12  12 17488.4 496.064   4
   2 -12  12 19777.2 524.331   3
   2 -12  12 19265.1 508.280   2
   2  12  14 15299.8 462.950   4
  -2  12  14 15175.2 472.658   5
  -2 -12  14 15596.8 469.153   3
  -2 -12 -14 16575.5 503.276   1
  -2  12  14 16890.8 471.237   4
   2 -12  14 15307.9 473.755   3
  -2 -12  14 14468.9 451.368   5
  -2 -12  14 16608.4 429.624   2
   2 -12  14 16135.8 462.860   2
   2  12  14 16396.5 492.971   5
   2 -12 -14 16565.8 492.392   1
   2  12  16 67.6277 177.122   4
   2 -12  16 10.7818 163.194   3
  -2  12  16-134.680 184.303   5
  -2 -12  16 24.8635 163.009   3
   2 -12  16 114.917 199.513   5
   2 -12 -16 73.1847 197.165   1
  -2  12 -16-14.9758 246.038   1
   2  12  16-18.0956 203.556   5
   2 -12  16 79.1002 167.375   2
  -2 -12 -16-12.2704 199.581   1
  -2  12  16 165.074 163.509   4
  -2 -12  16 73.7374 137.660   2
   2 -12  18 9437.96 360.182   3
   2 -12  18 9802.89 350.332   2
   2  12  18 9186.90 389.143   5
  -2  12 -18 9547.91 432.460   1
   2 -12 -18 9741.71 392.460   1
  -2  12  18 9341.62 391.821   5
  -2 -12 -18 9804.88 393.051   1
   2 -12  18 9438.50 401.318   5
  -2 -12  18 9258.15 371.120   5
  -2 -12  18 9715.73 318.941   2
  -2 -12  18 9376.90 354.721   3
  -2  12  18 9323.92 372.410   4
   2  12  20 9475.94 411.996   5
  -2 -12  20 8376.11 384.365   5
   2 -12 -20 8810.31 392.135   1
  -2 -12  20 9551.61 327.576   2
   2  12  20 9483.73 386.450   4
  -2  12 -20 9120.97 450.510   1
  -2  12  20 8827.11 390.684   5
   2 -12  20 9096.28 366.363   3
   2 -12  20 8366.28 420.490   5
  -2 -12  20 9664.00 364.365   3
  -2  12  20 9290.29 372.736   4
  -2 -12 -20 9217.18 400.240   1
   2 -12  20 9524.80 361.496   2
  -2 -12 -22 41824.6 1110.99   1
  -2  12  22 42487.4 1111.06   5
  -2  12  22 41339.5 1087.06   4
   2 -12  22 45078.0 1163.53   5
  -2 -12  22 42071.4 1128.14   5
   2 -12 -22 43651.2 1108.76   1
   2  12  22 42744.7 1123.10   5
  -2 -12  22 44070.3 1041.03   2
  -2 -12  22 41934.1 1078.22   3
   2 -12  22 45805.6 1075.11   2
   2  12  22 41826.8 1102.89   4
   2 -12  22 43265.4 1084.59   3
  -2 -12 -24 216.998 296.334   1
   2 -12  24 436.054 293.042   5
  -2  12  24 360.739 229.497   4
  -2  12  24 516.143 249.941   5
  -2 -12  24 772.397 280.438   5
   2 -12  24 280.883 230.227   3
   2  12  24 525.717 254.070   4
   2 -12 -24 474.068 250.917   1
  -2 -12  24 513.258 239.010   3
   2 -12  24 464.793 219.482   2
  -2 -12  24 337.898 193.015   2
   2  12  24 344.337 285.839   5
  -2 -12 -26 231.212 285.051   1
  -2 -12  26 389.264 239.091   3
   2 -12  26 549.482 237.696   3
  -2  12  26 626.559 265.377   5
   2 -12  26 757.289 236.334   2
  -2 -12  26 523.699 290.311   5
   2  12  26 754.487 301.157   5
   2 -12  26 385.724 315.590   5
  -2 -12  26 390.306 203.363   2
   2 -12 -26 717.943 263.262   1
  -2  12  26 741.409 250.382   4
  -2  12  28 516.103 270.986   5
  -2 -12 -28 136.118 287.958   1
   2 -12  28 535.981 320.386   5
  -2  12  28 102.482 238.507   4
  -2 -12  28 696.328 316.554   5
   2  12  28 478.573 287.912   5
  -2 -12  30 13722.2 633.744   5
  -2  12  30 14346.3 540.285   4
   2 -12  30 14216.7 625.022   5
  -2 -12  30 13927.4 485.281   2
  -2  12  30 14397.4 567.798   5
   2 -12  30 15525.1 513.050   2
   2 -12  30 14012.7 532.707   3
  -2 -12 -30 13744.0 576.652   1
  -2 -12  30 14903.0 546.070   3
   2 -12  32 50.5073 247.841   2
  -2  12  32 424.153 281.951   5
   2  12  32 435.432 307.232   5
  -2 -12  32 657.178 243.719   4
   2 -12  32 334.694 264.498   3
  -2  12  34 1749.45 328.324   5
   2  12  34 1851.93 348.642   5
  -2 -12  34 2612.23 280.688   4
   2 -12  34 2080.23 294.155   2
  -2  12  34 2009.81 312.016   4
   2 -12  34 2271.93 379.903   5
   2 -12  34 1803.10 319.690   3
   2 -12  36-81.0824 338.269   5
  -2 -12  36 215.862 254.199   4
   2  12  36-156.107 328.595   5
  -2  12  36 74.8772 270.752   4
  -2  12  36 157.255 286.728   5
   2 -14   0 110634. 2389.09   2
   2 -14   0 106247. 2408.86   3
  -2  14   0 107255. 2333.33   5
  -2  14   0 111501. 2378.80   4
  -2 -14   0 105785. 2382.25   3
   2 -14  -2 1051.77 173.540   2
  -2 -14   2 888.838 141.556   3
  -2 -14   2 998.834 165.788   1
   2  14   2 878.255 74.8466   5
  -2 -14  -2 1006.58 159.863   3
  -2  14   2 1012.44 137.158   4
   2 -14  -2 1033.98 199.782   3
   2 -14   2 1077.63 161.192   2
  -2  14   2 979.681 80.4819   5
   2 -14   2 1006.66 169.835   3
   2 -14   4 15378.7 433.106   3
   2 -14  -4 15078.9 476.450   3
  -2 -14   4 14208.3 370.112   2
   2  14   4 15032.6 372.589   5
   2 -14  -4 15382.5 433.190   2
  -2 -14   4 14821.3 358.327   4
   2 -14   4 15473.4 418.596   2
  -2  14   4 14610.9 400.829   4
  -2 -14  -4 14218.5 439.771   3
  -2 -14  -4 15280.3 443.588   1
  -2  14   4 14040.5 361.724   5
  -2 -14   4 14118.4 409.820   3
   2 -14  -6 349.979 220.001   3
   2 -14   6 303.980 143.118   2
  -2 -14  -6 143.740 175.490   1
  -2 -14  -6 283.491 201.196   3
  -2  14   6 177.336 95.1365   5
   2 -14  -6 381.182 172.443   2
   2  14   6 121.542 120.199   5
   2  14   6 231.120 87.8828   4
   2 -14   6 243.103 151.729   3
  -2  14   6 247.966 113.739   4
  -2 -14   6 141.063 29.5041   5
  -2 -14   6 267.724 104.193   2
  -2 -14   8 49777.7 1142.56   3
   2 -14   8 49307.7 1149.76   3
  -2 -14   8 47406.3 1074.14   5
   2 -14  -8 51585.9 1235.51   3
  -2 -14  -8 51405.8 1175.31   1
   2  14   8 51094.9 1130.79   5
   2 -14   8 50253.3 1138.11   2
  -2  14   8 48766.0 1113.36   5
  -2  14   8 48889.2 1129.59   4
   2  14   8 46405.9 1104.50   4
   2 -14  10 401.401 155.294   3
   2  14  10 183.947 153.219   5
   2  14  10 413.720 118.296   4
  -2 -14 -10 493.334 181.945   1
  -2 -14  10 547.275 150.696   3
  -2 -14  10 404.020 98.4963   5
   2 -14  10 440.578 156.375   2
  -2  14  10 520.045 131.135   4
   2 -14 -10 531.431 191.527   1
  -2 -14  10 382.404 113.595   2
   2 -14 -10 465.249 270.618   3
   2  14  12 29138.0 753.217   4
  -2 -14  12 31254.9 781.078   3
   2 -14  12 30434.3 778.810   3
  -2 -14 -12 30881.8 804.503   1
   2 -14 -12 31078.6 902.342   3
  -2 -14  12 28553.7 734.724   5
  -2 -14 -12 30242.5 889.155   3
   2 -14 -12 32002.2 809.486   1
  -2  14  12 31419.4 771.239   5
  -2 -14  12 32255.6 735.793   2
   2 -14  12 32776.6 773.226   2
  -2 -14  14 1207.62 186.901   3
   2 -14 -14 1169.41 211.084   1
   2 -14  14 1619.89 189.456   2
  -2 -14  14 1377.55 155.813   2
  -2  14 -14 1224.24 259.688   1
   2  14  14 1563.09 206.650   5
  -2 -14  14 1355.64 160.113   5
  -2 -14 -14 1295.57 217.063   1
   2 -14 -14 325.669 339.095   3
  -2 -14 -14 1396.25 333.926   3
   2 -14  14 1430.50 194.193   3
  -2  14  14 1350.61 179.633   5
  -2  14  14 1214.40 172.321   4
  -2 -14 -16 532.717 214.348   1
  -2  14 -16 411.639 270.686   1
  -2  14  16 529.665 191.103   5
   2  14  16 252.060 209.502   5
  -2 -14  16 608.996 178.298   3
   2 -14  16 351.546 220.307   5
   2 -14 -16 608.032 217.680   1
   2 -14  16 395.102 188.973   3
   2 -14  16 364.950 172.138   2
   2 -14 -16 41.8814 347.381   3
  -2  14  16 341.059 176.414   4
  -2 -14  16 320.797 153.379   2
   2 -14  18 2215.98 281.389   5
  -2 -14 -18 2890.25 271.875   1
  -2  14 -18 2515.36 325.025   1
   2 -14  18 1885.21 223.183   3
   2  14  18 2246.69 259.543   5
   2 -14 -18 2219.45 258.277   1
   2 -14  18 2559.68 223.329   2
  -2 -14  18 2049.38 198.921   2
  -2  14  18 2288.05 231.689   4
  -2 -14  18 1838.00 219.781   3
  -2  14  18 2596.30 250.252   5
   2 -14  20 71774.4 1734.53   5
   2  14  20 68890.8 1690.96   5
  -2 -14 -20 70827.0 1695.95   1
  -2  14 -20 70694.8 1741.93   1
  -2  14  20 69756.3 1682.71   5
  -2  14  20 70341.1 1666.83   4
   2 -14  20 73065.3 1647.89   2
  -2 -14  20 71902.9 1614.99   2
   2 -14  20 73121.2 1672.20   3
  -2 -14  20 68399.1 1654.20   3
   2 -14 -20 68459.0 1682.54   1
   2 -14  22 670.426 303.659   5
  -2 -14  22 884.128 193.831   2
  -2 -14  22 528.746 227.640   3
  -2 -14 -22 429.215 254.390   1
  -2  14  22 513.597 224.935   4
   2 -14  22 810.460 227.641   3
  -2  14  22 564.625 244.039   5
   2 -14 -22 763.277 257.865   1
   2 -14  22 745.424 222.127   2
   2  14  22 700.585 270.911   5
   2 -14  24 2549.81 349.871   5
   2 -14  24 3364.13 274.646   2
  -2  14  24 2590.92 297.977   5
  -2  14  24 2958.08 282.455   4
   2  14  24 2808.56 316.790   5
   2 -14 -24 3037.20 302.565   1
  -2 -14 -24 2727.57 310.892   1
  -2 -14  24 3001.63 241.244   2
   2 -14  24 2561.74 276.061   3
  -2  14  26 52.3302 255.515   5
   2 -14  26 161.897 231.896   3
  -2 -14 -26 8.71668 274.253   1
   2 -14  26 45.4145 309.039   5
   2  14  26 110.396 273.493   5
  -2 -14  26 205.914 209.929   2
   2 -14 -26 24.7643 265.415   1
  -2  14  26-38.6112 233.647   4
   2 -14  26 362.472 237.481   2
  -2 -14  26 59.8453 251.665   3
   2 -14  28 4681.23 334.819   3
   2 -14 -28 5334.15 377.123   1
  -2  14  28 5062.72 345.603   4
   2 -14  28 4819.67 314.710   2
  -2 -14 -28 5079.25 384.224   1
   2  14  30-191.145 296.987   5
   2 -14  30-75.6757 238.019   2
   2 -14  30-310.761 257.558   3
  -2  14  30 57.5623 350.233   5
  -2 -14  30-41.6093 263.302   3
  -2  14  30 255.507 348.738   4
  -2 -14  30 180.438 222.578   2
   2  14  32 6345.26 433.888   5
  -2 -14 -32 5714.19 426.410   1
  -2 -14  32 5732.37 378.559   3
   2 -14  32 6303.52 358.746   2
  -2  14  32 5980.89 413.442   5
   2 -14  32 5827.05 386.227   3
  -2 -14  32 6203.40 336.223   2
   2 -14  34 497.175 260.132   2
   2  14  34 76.3665 315.218   5
  -2  14  34 41.2400 282.576   5
   2 -14  34-89.0404 283.465   3
  -2 -14  34 284.486 243.546   4
  -2 -14 -34 135.499 320.252   1
   2 -14  36 173.692 286.142   3
   2  14  36 604.766 329.462   5
  -2  14  36 137.666 293.365   5
  -2 -14  36-49.9186 251.221   4
   2 -14  36 7.67351 263.684   2
  -2  16   0-55.6504 151.221   4
   2 -16   0-115.231 193.641   2
   2 -16   0-34.5537 209.859   3
  -2 -16   0 98.8370 164.650   1
  -2  16   0 260.046 93.4240   5
  -2  16   2 100057. 2256.59   5
   2 -16   2 106819. 2319.04   2
   2 -16  -2 106028. 2326.65   2
   2 -16   2 102426. 2332.88   3
   2 -16  -2 104716. 2357.21   3
  -2 -16  -2 107491. 2338.29   1
  -2  16   2 106909. 2312.55   4
  -2 -16   2 108809. 2333.87   1
   2  16   4 3.50296 87.4509   5
  -2  16   4-7.55943 74.3076   5
  -2  16   4 49.6650 117.551   4
   2 -16  -4-54.1057 201.233   3
   2 -16   4-85.3743 147.014   3
   2 -16   4-38.0466 146.755   2
  -2 -16  -4 178.795 170.013   1
   2 -16  -4-26.0318 162.990   2
  -2 -16   4-11.7840 133.445   3
   2 -16   6 1834.27 171.337   2
  -2 -16   6 1699.59 173.471   3
  -2  16   6 1737.61 148.625   4
  -2 -16   6 1716.46 139.366   2
  -2 -16  -6 1638.98 194.792   1
  -2  16   6 1625.14 114.363   5
   2  16   6 1749.02 135.626   5
   2 -16  -6 1729.26 242.171   3
   2 -16   6 1526.94 171.066   3
   2 -16  -6 1613.87 193.086   2
   2  16   8 1309.41 146.564   5
  -2 -16   8 1023.95 161.743   3
   2 -16   8 1344.84 170.752   2
   2 -16   8 1140.73 167.880   3
  -2  16   8 1203.68 141.820   4
  -2 -16  -8 1113.88 195.795   1
  -2 -16  -8 991.343 237.717   3
   2 -16  -8 1102.99 241.815   3
  -2  16   8 934.025 122.182   5
   2 -16  -8 1104.57 192.277   2
  -2 -16   8 1349.65 127.594   2
   2 -16  10 26515.0 693.032   3
  -2  16  10 25847.9 665.977   4
  -2 -16  10 27386.8 691.306   3
  -2 -16 -10 25123.5 766.075   3
   2 -16  10 26714.3 674.288   2
   2  16  10 26076.2 671.985   5
   2 -16 -10 26197.3 716.483   1
  -2 -16 -10 26222.9 716.941   1
  -2 -16  10 26639.1 636.639   2
  -2 -16  12 27.1281 135.342   2
   2 -16  12 226.809 166.503   2
  -2 -16  12 186.839 164.683   3
   2 -16  12 62.1346 164.927   3
   2 -16 -12 47.2751 288.294   3
  -2  16  12 30.0155 140.448   5
  -2 -16 -12 73.4781 285.533   3
  -2 -16 -12 278.612 202.777   1
   2 -16 -12 189.286 197.396   1
   2  16  14 7299.03 312.703   5
  -2 -16 -14 7600.07 457.213   3
  -2  16  14 6657.11 293.989   5
  -2 -16  14 6636.45 300.681   3
  -2 -16 -14 5958.64 326.060   1
   2 -16  14 6578.93 303.502   3
   2 -16 -14 7124.43 339.687   1
   2 -16  14 7131.47 294.139   2
  -2 -16  14 6997.93 259.197   2
  -2  16  14 6829.51 288.614   4
   2 -16  16-14.9300 182.239   2
   2 -16 -16-11.1901 357.106   3
   2  16  16-25.1388 210.085   5
  -2 -16 -16 177.280 349.316   3
   2 -16  16 170.644 190.494   3
  -2  16  16 91.6905 188.034   5
  -2 -16 -16-53.8744 210.011   1
  -2  16 -16 16.8695 287.312   1
  -2  16  16 27.5366 172.557   4
   2 -16 -16 99.9361 217.150   1
  -2 -16  16 34.1069 190.714   3
  -2 -16  16 92.5227 159.716   2
   2 -16  18 56250.9 1382.23   3
  -2 -16 -18 56629.2 1407.26   1
   2  16  18 53789.8 1395.05   5
  -2  16  18 58500.6 1393.29   5
  -2  16 -18 56857.4 1462.71   1
   2 -16 -18 57044.6 1546.62   3
  -2 -16 -18 56555.2 1538.41   3
   2 -16  18 60182.2 1365.77   2
  -2  16  18 56842.6 1382.03   4
  -2 -16  18 57365.0 1376.74   3
   2 -16 -18 58773.4 1409.51   1
  -2 -16  18 58639.1 1330.32   2
   2  16  20 689.775 259.700   5
  -2 -16  20 690.839 216.757   3
   2 -16  20 365.571 224.115   3
  -2 -16  20 361.063 180.858   2
   2 -16 -20 823.783 409.695   3
   2 -16 -20 331.728 249.699   1
  -2  16  20 304.686 228.999   5
  -2  16  20 939.288 226.196   4
   2 -16  20 584.592 215.277   2
  -2 -16 -20 572.847 252.102   1
  -2 -16  22 12309.4 455.086   3
  -2 -16 -22 11710.4 491.943   1
   2 -16  22 12154.9 433.806   2
   2  16  22 11911.8 500.034   5
   2 -16 -22 12024.7 483.106   1
  -2  16  22 12004.5 477.116   5
  -2 -16  22 12557.0 408.746   2
  -2  16  22 12499.9 467.949   4
  -2 -16 -24 117.425 254.892   1
   2 -16  24 28.4995 233.666   3
  -2 -16  24 35.7499 211.586   2
   2  16  24-70.2577 272.865   5
   2 -16  24 12.2368 220.435   2
  -2 -16  24-71.5282 251.551   3
   2 -16 -24 73.7766 258.834   1
  -2  16  24 16.6301 243.880   5
  -2  16  24-15.4586 234.499   4
  -2 -16 -26 79.1969 282.243   1
   2  16  26 102.284 285.547   5
   2 -16 -26-43.2327 270.650   1
  -2  16  26 88.8513 239.588   4
  -2  16  26 539.411 268.005   5
   2 -16  28-242.970 243.256   2
   2 -16 -28 136.646 284.384   1
  -2 -16  28-15.9519 240.368   3
   2 -16  28 70.3982 237.838   3
  -2 -16  28 190.441 207.666   2
   2 -16  30 6057.56 367.727   3
  -2 -16 -30 5175.13 433.378   1
  -2 -16  30 6026.66 321.465   2
  -2 -16  30 5944.79 376.628   3
  -2  16  30 5616.15 398.900   5
   2  16  30 6268.84 455.676   5
   2 -16  30 6249.95 346.780   2
  -2 -16  32 277.002 266.670   3
  -2  16  32-20.2475 290.161   5
   2 -16  32-218.641 253.205   2
  -2 -16 -32-20.7425 313.257   1
   2 -16  32-68.5664 272.420   3
   2  16  32-32.1096 301.775   5
  -2 -16  32-138.468 225.153   2
   2 -16  34 1712.72 316.359   3
  -2 -16 -34 1893.53 383.172   1
   2 -16  34 1732.42 288.138   2
   2  16  34 1660.45 345.283   5
  -2  16  34 1964.24 328.408   5
  -2 -16  34 1646.32 259.375   2
   2 -18   0 124008. 2894.31   3
  -2 -18   0 131323. 2876.09   3
   2 -18   0 132860. 2875.99   2
  -2 -18   0 131136. 2892.69   1
   2 -18  -2 6430.67 274.317   2
   2 -18   2 5876.97 260.589   2
   2 -18   2 5983.29 270.444   3
  -2 -18  -2 6191.01 277.002   3
  -2 -18   2 5587.75 250.476   3
  -2 -18  -2 5284.63 277.646   1
  -2 -18   4 12590.1 400.976   3
  -2 -18  -4 12786.5 435.388   3
  -2 -18  -4 12669.4 428.241   1
   2 -18   4 13376.7 417.975   3
   2 -18   4 13723.4 403.864   2
  -2 -18   4 13660.6 375.113   2
   2 -18  -4 12478.4 454.128   3
   2 -18  -4 12946.6 416.297   2
  -2 -18   6 227.912 156.453   3
   2 -18   6 361.561 160.546   3
   2 -18   6 167.911 156.019   2
  -2 -18   6 177.301 135.474   2
  -2 -18  -6-106.510 203.557   3
   2 -18  -6 64.6517 224.053   3
  -2 -18  -6 416.025 173.482   1
   2 -18  -6 14.7722 174.852   2
  -2  18   6 199.020 89.3873   5
   2 -18   8 16073.8 460.787   2
   2 -18   8 15000.0 463.964   3
  -2 -18   8 15427.2 465.056   3
  -2  18   8 15081.6 414.437   5
  -2 -18  -8 14406.5 526.159   3
  -2 -18  -8 15589.3 488.309   1
  -2 -18   8 16329.5 420.319   2
  -2 -18  10 329.192 174.932   3
  -2 -18  10 313.374 138.411   2
   2 -18 -10-5.55144 216.560   2
  -2 -18 -10 628.530 266.888   3
   2 -18 -10 43.5238 285.141   3
  -2 -18 -10 282.208 196.861   1
   2 -18  10 127.420 166.290   3
   2 -18  10 569.617 169.038   2
   2 -18  12 14646.3 449.118   2
  -2 -18 -12 14281.8 493.769   1
  -2  18  12 15005.5 437.680   5
  -2 -18 -12 15519.5 582.784   3
   2 -18  12 14798.9 469.384   3
  -2 -18  12 14773.9 469.706   3
   2 -18 -12 14794.7 501.710   1
  -2 -18  12 15137.5 418.719   2
  -2 -18 -14 1091.31 243.267   1
   2  18  14 963.886 209.871   5
   2 -18  14 1217.58 205.699   3
  -2 -18  14 1142.99 210.486   3
  -2 -18  14 1089.77 178.095   2
   2 -18 -14 1231.95 248.042   1
  -2 -18 -14 1278.62 349.722   3
   2 -18 -14 1216.33 355.676   3
  -2  18  14 1053.69 183.261   5
   2 -18  14 1219.22 203.439   2
  -2 -18 -16 4679.66 325.161   1
   2 -18 -16 4907.87 324.119   1
  -2 -18 -16 4446.43 449.330   3
  -2  18 -16 4469.73 382.493   1
   2  18  16 4163.54 293.985   5
   2 -18  16 4710.97 273.292   2
  -2 -18  16 4440.91 285.215   3
   2 -18 -16 5070.71 471.292   3
  -2  18  16 4380.66 269.419   5
  -2 -18  16 4928.12 243.637   2
   2 -18  16 4765.01 289.586   3
   2 -18  18 1126.48 219.499   2
   2 -18 -18 436.851 411.052   3
   2 -18 -18 1355.69 269.094   1
  -2 -18  18 1002.17 223.451   3
   2 -18  18 1129.91 219.272   3
  -2  18  18 760.403 221.034   5
  -2 -18 -18 1077.44 399.176   3
  -2  18 -18 1042.61 334.933   1
   2  18  18 645.359 243.239   5
  -2 -18  18 1115.97 189.396   2
  -2 -18 -18 924.203 261.607   1
   2  18  20 27237.1 803.254   5
   2 -18  20 28494.8 781.369   3
   2 -18 -20 27853.0 967.081   3
  -2 -18 -20 27856.8 967.590   3
  -2 -18 -20 27852.6 814.254   1
   2 -18 -20 27597.4 813.033   1
  -2 -18  20 27066.4 768.091   3
   2 -18  20 28532.8 755.827   2
  -2 -18  20 28575.6 724.107   2
  -2  18  20 27479.0 786.298   5
  -2 -18  22 945.540 240.893   3
   2 -18 -22 944.758 279.489   1
   2  18  22 1406.33 279.811   5
   2 -18  22 1109.16 227.426   2
   2 -18 -22 1540.91 456.539   3
   2 -18  22 1013.94 241.520   3
  -2 -18  22 1252.16 212.526   2
  -2 -18 -22 958.142 292.878   1
  -2  18  22 1200.66 254.366   5
  -2 -18 -22 993.523 450.361   3
  -2 -18  24 3999.00 304.489   3
  -2 -18  24 3666.49 258.611   2
  -2 -18 -24 492.607 537.095   3
   2 -18 -24 14.3257 496.197   3
   2 -18 -24 3532.64 337.988   1
  -2  18  24 3967.84 323.549   5
  -2 -18 -24 3841.00 360.735   1
   2  18  24 4010.84 356.481   5
   2  18  26 9.52810 291.148   5
   2 -18 -26-262.296 284.122   1
  -2  18  26 115.990 250.590   5
   2 -18  26 301.149 220.924   2
   2 -18  26-243.964 237.999   3
  -2 -18 -28 2901.94 352.234   1
   2 -18  28 2522.19 274.318   2
  -2 -18  28 2796.45 251.911   2
  -2 -18  28 2760.83 292.876   3
   2 -18  28 2450.10 283.531   3
   2 -18  30 196.923 255.607   3
   2 -18 -30 159.187 307.156   1
  -2  18  30-88.4418 277.598   5
   2  18  30-62.7544 308.759   5
  -2 -18  30 84.0687 255.338   3
   2 -18  30-145.764 252.618   2
  -2 -18 -30-149.822 319.067   1
  -2 -18  30-17.7172 213.607   2
  -2  18  32 4124.59 373.171   5
   2 -18  32 4370.45 325.112   2
  -2 -18  32 4136.14 298.399   2
   2  18  32 3889.60 400.899   5
   2 -18  32 4578.76 357.164   3
  -2 -18 -32 4055.10 392.951   1
  -2 -18  32 4408.24 355.733   3
  -2  18  34-73.5042 288.609   5
   2  18  34 420.276 314.669   5
  -2 -18  34 306.082 237.354   2
  -2 -18  34 404.971 288.253   3
   2 -18  34 222.652 257.500   2
   2 -18  34 142.119 278.937   3
  -2 -18 -34 494.017 320.594   1
  -2 -20   0-40.9921 163.361   3
  -2 -20   0 51.9257 197.391   1
   2 -20   0 4.81100 176.039   2
   2 -20   0 233.886 188.779   3
  -2 -20  -2 41029.4 1003.00   3
   2 -20   2 39162.9 998.087   3
   2 -20  -2 39886.1 987.055   2
  -2 -20   2 39876.0 951.199   2
   2 -20   2 41936.7 984.228   2
   2 -20  -2 39705.3 1019.20   3
  -2 -20  -2 40514.1 1013.45   1
  -2 -20   2 40147.6 986.559   3
  -2 -20   4 906.513 182.123   3
   2 -20  -4 932.449 229.461   3
   2 -20  -4 230.185 196.706   2
  -2 -20  -4 743.239 199.252   1
  -2 -20   4 911.792 164.880   2
  -2 -20  -4 988.785 208.903   3
   2 -20   4 956.465 183.585   3
   2 -20   4 1085.28 183.965   2
   2 -20   6 2140.95 208.056   2
  -2 -20   6 2204.67 183.333   2
  -2 -20   6 2327.96 212.117   3
   2 -20   6 2163.40 210.829   3
  -2 -20  -6 2664.22 259.580   3
   2 -20  -6 2576.58 287.355   3
  -2 -20  -6 2291.81 225.289   1
   2 -20  -8 266.640 197.932   2
   2 -20  -8 8.32315 251.683   3
  -2 -20   8 133.428 180.686   3
   2 -20   8 76.7025 180.431   2
  -2 -20  -8 323.574 244.386   3
  -2 -20   8-80.6823 151.507   2
  -2 -20  -8 242.581 202.350   1
   2 -20   8 32.4902 173.857   3
  -2 -20 -10 15857.4 578.941   3
   2 -20 -10 14818.9 492.218   2
  -2 -20  10 15197.8 482.120   3
   2 -20  10 14673.5 460.256   2
  -2 -20 -10 14675.5 500.692   1
   2 -20  10 14672.6 475.203   3
   2 -20 -10 14550.6 575.466   3
  -2 -20  10 15675.4 433.414   2
   2 -20 -12 2623.21 372.682   3
  -2 -20 -12 3376.92 270.627   1
  -2 -20 -12 3484.53 368.969   3
   2 -20  12 3354.80 246.758   3
  -2 -20  12 3285.11 261.135   3
  -2 -20  12 3566.87 216.162   2
   2 -20  12 3059.54 235.586   2
   2 -20 -12 3287.71 281.434   2
  -2 -20 -14 6355.29 455.991   3
  -2 -20  14 6293.98 323.410   3
   2 -20  14 6863.00 321.419   3
   2 -20 -14 6368.16 365.972   1
  -2 -20 -14 6009.11 346.113   1
   2 -20  14 6606.75 314.035   2
  -2 -20  14 6813.04 279.444   2
  -2 -20  16 48.6559 173.323   2
   2 -20  16 189.850 196.127   2
  -2 -20  16 97.0880 207.511   3
   2 -20 -16 7.61106 244.730   1
   2 -20 -16-11.8497 374.552   3
   2 -20  16 98.1632 203.678   3
  -2 -20 -16-23.3363 358.306   3
  -2  20  16 275.289 189.452   5
  -2 -20 -16 565.583 242.108   1
   2 -20 -18 9209.40 439.255   1
  -2 -20 -18 9511.14 432.391   1
  -2 -20 -18 9755.61 569.335   3
   2 -20  18 9327.63 397.133   3
  -2 -20  18 9473.85 404.309   3
  -2  20  18 8898.64 387.422   5
  -2 -20  18 10168.5 349.851   2
   2 -20  18 10191.8 386.657   2
   2 -20  20 3402.15 281.513   3
  -2  20  20 2669.69 261.640   5
  -2 -20 -20 3185.42 473.637   3
  -2 -20  20 3350.04 237.588   2
  -2 -20 -20 2595.76 306.880   1
   2 -20 -20 2938.64 320.712   1
   2 -20  20 2671.37 248.441   2
  -2 -20  20 2846.99 276.273   3
   2 -20 -22 15476.6 584.805   1
  -2 -20 -22 15316.3 753.466   3
  -2 -20  22 16907.7 493.212   2
  -2 -20  22 15484.4 537.841   3
  -2  20  22 15475.0 560.863   5
  -2  20  24-245.762 249.441   5
   2 -20  24 265.617 233.035   3
   2 -20  24-43.0713 213.515   2
  -2 -20 -24 47.5276 463.557   3
   2 -20 -26 30.7062 458.517   3
   2 -20  26-138.938 238.819   3
  -2 -20 -26-305.130 283.628   1
  -2 -20  26 368.082 214.521   2
  -2 -20  26 226.725 249.758   3
   2  20  26 349.005 293.154   5
   2 -20  26 122.410 223.577   2
   2  20  28 20.2898 286.032   5
   2 -20  28 103.731 250.137   3
   2 -20  28-100.144 245.772   2
   2 -20 -28-157.137 481.471   3
  -2 -20 -28-51.9691 495.265   3
  -2 -20  28 138.366 212.793   2
   2 -20 -28-9.85798 292.205   1
  -2  20  28 94.9620 273.690   5
  -2 -20  28-81.7579 253.485   3
  -2 -20 -28-125.262 298.585   1
   2 -20  30 4958.36 409.143   3
  -2 -20  30 5068.19 362.477   3
  -2 -20 -30 5465.20 414.848   1
   2  20  30 4950.86 406.523   5
  -2 -20  30 5649.83 313.284   2
   2 -20  30 5628.83 387.693   2
   2  20  32 825.527 333.754   5
   2 -20  32 802.125 285.363   3
   2 -20  32 13.9784 264.062   2
  -2 -20  32 579.434 236.019   2
  -2  20  32 370.723 294.839   5
   2 -20 -32 796.984 488.274   3
  -2 -20 -32 442.428 312.557   1
  -2 -20  32 938.360 290.569   3
  -2 -22   0 20447.1 564.681   2
   2 -22   0 20217.4 617.483   3
  -2 -22   0 21031.0 607.333   3
   2 -22   0 21774.7 597.647   2
   2 -22   2-331.507 195.365   2
  -2 -22  -2 36.0897 193.583   3
  -2 -22   2-44.5673 183.828   3
  -2 -22  -2 410.100 227.204   1
   2 -22   2-110.179 181.334   3
  -2 -22   2-107.133 173.796   2
   2 -22  -2-41.5354 216.447   3
   2 -22  -2 15.9160 194.199   2
   2 -22   4 2179.79 224.576   3
  -2 -22   4 2587.00 211.155   2
   2 -22  -4 2316.28 240.817   2
   2 -22   4 2221.88 227.225   2
  -2 -22  -4 2099.10 247.888   1
  -2 -22   4 1880.85 221.116   3
  -2 -22  -4 2235.07 252.263   3
   2 -22  -4 2216.94 268.538   3
  -2 -22   6 165.912 173.656   2
   2 -22   6-118.980 198.440   2
   2 -22   6-65.3164 185.948   3
   2 -22  -6 160.908 244.631   3
   2 -22  -6-149.381 207.161   2
  -2 -22  -6-111.683 220.607   1
  -2 -22  -6 219.261 229.234   3
  -2 -22   6 239.174 189.050   3
   2 -22   8 11230.0 394.300   2
  -2 -22   8 10140.9 400.550   3
   2 -22   8 10464.2 396.928   3
  -2 -22  -8 10681.3 430.272   1
  -2 -22  -8 11672.0 479.025   3
   2 -22  -8 11505.3 489.204   3
   2 -22  -8 11273.3 419.724   2
  -2 -22   8 11683.3 367.814   2
   2 -22  10 2459.02 251.926   3
   2 -22 -10 2955.34 273.816   2
  -2 -22 -10 2660.49 276.284   1
  -2 -22  10 3567.35 224.031   2
   2 -22  10 2863.03 248.639   2
   2 -22 -10 2244.46 357.774   3
  -2 -22 -10 3078.68 343.926   3
  -2 -22  10 3457.05 258.142   3
  -2 -22  12 26055.5 707.839   3
  -2 -22 -12 24275.1 809.092   3
  -2 -22 -12 23097.2 712.073   1
  -2 -22  12 25147.4 646.497   2
   2 -22 -12 24542.7 713.379   2
   2 -22  12 25032.2 700.394   3
  -2 -22  14 361.687 216.905   3
   2 -22  14 57.2159 199.302   3
   2 -22  14 200.876 210.916   2
  -2 -22  14 160.937 175.442   2
  -2 -22 -14-32.6004 325.834   3
   2 -22 -14-54.8759 340.105   3
   2 -22 -14 6.87389 246.883   2
  -2 -22 -14-117.983 239.307   1
   2 -22  16 1147.16 234.786   3
   2 -22  16 1098.54 224.532   2
  -2 -22  16 728.669 186.899   2
  -2 -22  16 700.119 232.886   3
  -2 -22 -16 971.207 253.735   1
  -2 -22 -16 1237.80 358.931   3
  -2 -22  18 574.062 199.111   2
   2 -22 -18 25.5862 401.228   3
  -2 -22  18 530.470 230.855   3
   2 -22 -18 1073.83 288.997   1
  -2 -22 -18 432.431 371.686   3
   2 -22  18 798.219 229.479   2
   2 -22  18 516.996 224.629   3
  -2 -22 -18 348.339 246.673   1
  -2 -22 -20 9326.34 582.284   3
  -2 -22  20 10703.6 441.611   3
  -2 -22  20 10401.8 375.978   2
   2 -22  22 508.870 232.756   3
   2 -22  22 611.991 218.996   2
  -2 -22 -22 408.498 441.768   3
  -2 -22 -22 369.102 258.906   1
   2 -22  24 2782.20 296.612   3
  -2 -22 -24 2612.57 326.469   1
   2 -22  24 3041.52 272.029   2
  -2 -22  24 2466.65 289.345   3
  -2 -22  24 2903.05 249.592   2
  -2 -22 -24 2295.47 515.816   3
   2 -22 -24 2837.61 344.043   1
  -2 -22  26 71.6109 220.842   2
  -2 -22  26 48.1292 265.189   3
   2 -22  26 203.713 242.280   3
   2 -22 -26-190.693 471.583   3
  -2 -22 -26-185.179 297.104   1
   2 -22  26 166.516 233.449   2
   2 -22 -26 29.3616 309.193   1
   2 -22 -28 2994.64 371.839   1
  -2 -22  28 3272.59 271.524   2
  -2 -22 -28 2787.49 349.397   1
   2 -22  28 3278.72 347.674   3
  -2 -22  28 3283.18 321.621   3
   2 -22  28 3518.91 330.246   2
   2 -22 -30 947.689 479.351   3
  -2 -22  30 834.991 281.836   3
   2 -22  30 612.386 306.765   3
   2 -22 -30 148.382 328.075   1
  -2 -22 -30 435.452 306.204   1
   2 -22  30 246.376 282.124   2
  -2 -22  30 468.472 226.137   2
   2 -24   0-161.648 199.962   2
  -2 -24   0 85.5808 194.017   2
   2 -24   0 319.328 217.624   3
  -2 -24   0 170.099 201.862   3
  -2 -24   2 7981.45 357.247   3
   2 -24   2 8495.97 356.598   2
  -2 -24  -2 7737.80 334.382   2
   2 -24  -2 8101.20 354.571   2
  -2 -24  -2 8477.66 374.533   3
   2 -24  -2 8949.03 395.102   3
   2 -24   2 7797.55 363.104   3
  -2 -24   2 8516.18 336.604   2
  -2 -24   4-91.1894 215.206   3
   2 -24   4 19.3097 199.881   3
  -2 -24  -4 147.564 240.091   1
  -2 -24   4-400.552 202.890   2
  -2 -24  -4 187.364 225.201   3
   2 -24  -4 266.624 233.120   3
   2 -24   4 33.2482 210.124   2
   2 -24  -4-285.319 216.684   2
   2 -24   6 677.157 211.696   3
  -2 -24   6 965.706 209.481   2
   2 -24   6 941.820 225.756   2
   2 -24  -6 1279.85 277.818   3
   2 -24  -6 1180.44 237.305   2
  -2 -24   6 1050.84 227.664   3
  -2 -24  -6 866.278 258.099   3
  -2 -24  -6 893.463 254.575   1
   2 -24   8 2851.71 278.391   2
  -2 -24   8 2295.63 223.974   2
  -2 -24   8 2263.38 253.844   3
   2 -24  -8 2107.57 264.550   2
  -2 -24  -8 2158.10 312.989   3
   2 -24  -8 2073.82 327.332   3
   2 -24   8 2295.64 247.929   3
  -2 -24  -8 2214.16 279.124   1
  -2 -24  10 41387.8 955.456   2
  -2 -24 -10 38072.8 1073.50   3
   2 -24  10 39647.8 988.255   2
   2 -24  10 36014.5 990.613   3
   2 -24 -10 37980.2 1004.80   2
   2 -24 -10 39754.0 1102.76   3
  -2 -24 -10 37760.3 1018.21   1
  -2 -24  10 39361.9 1004.19   3
   2 -24  12 45.9694 195.472   3
   2 -24 -12-128.084 252.903   2
  -2 -24  12 529.958 223.587   3
   2 -24 -12-10.5212 350.909   3
  -2 -24 -12 134.213 303.181   3
   2 -24  12 163.267 208.364   2
  -2 -24  12 130.421 181.258   2
  -2 -24 -12 239.743 237.668   1
   2 -24  14 1808.52 245.390   2
  -2 -24 -14 1183.54 259.244   1
  -2 -24  14 1373.52 203.254   2
  -2 -24  14 1132.85 246.815   3
   2 -24  14 1406.06 235.739   3
  -2 -24 -14 1447.89 342.964   3
   2 -24 -14 1466.25 281.633   2
  -2 -24  16-114.318 185.404   2
  -2 -24  16 36.8211 225.519   3
  -2 -24 -16 466.398 348.878   3
   2 -24 -16 47.9393 365.216   3
  -2 -24  18 3130.31 294.630   3
  -2 -24 -18 2997.53 296.884   1
  -2 -24 -18 2763.93 416.102   3
  -2 -24  18 2972.94 241.418   2
   2 -24  20 203.418 215.742   2
   2 -24  20 372.381 235.044   3
  -2 -24 -20 793.529 271.434   1
  -2 -24 -20 548.893 384.761   3
  -2 -24  22 5311.09 346.595   3
   2 -24  22 4923.67 333.637   3
  -2 -24 -22 4969.66 364.958   1
   2 -24  22 5566.56 315.500   2
  -2 -24  22 5686.31 287.504   2
   2 -24  24 18.9136 220.261   2
   2 -24  24 506.022 253.087   3
  -2 -24  24 160.770 262.007   3
   2 -24 -24-86.8968 294.879   1
   2 -24 -24 593.140 458.600   3
  -2 -24 -24-81.1047 279.260   1
  -2 -24  24-26.4351 207.137   2
  -2 -24  26 198.987 266.724   3
   2 -24  26 56.3533 254.345   3
  -2 -24 -26 428.716 328.994   1
   2 -24 -26 420.134 310.818   1
   2 -24 -26-112.034 474.691   3
  -2 -24  26-66.7126 217.747   2
   2 -24  26 222.788 237.677   2
  -2 -24  28 229.307 265.576   3
   2 -24  28 382.009 275.546   3
   2 -24 -28 249.084 314.027   1
   2 -24 -28 278.879 480.309   3
  -2 -24 -28 481.918 311.595   1
  -2 -24  28 35.1031 215.171   2
   2 -24  28 6.58963 252.464   2
   2 -26   0 9014.31 377.470   2
  -2 -26   0 8206.11 383.491   3
  -2 -26   0 8651.60 354.227   2
   2 -26   0 8357.64 398.313   3
   2 -26   2 156.201 217.719   2
  -2 -26  -2-93.8490 224.892   3
   2 -26  -2 31.6096 239.751   3
  -2 -26  -2-141.867 200.267   2
  -2 -26   2 73.8043 210.171   2
   2 -26   2-141.895 223.329   3
   2 -26  -2 163.065 218.868   2
  -2 -26   2-87.5832 214.029   3
  -2 -26   4 947.474 235.362   3
  -2 -26  -4 770.319 256.262   3
   2 -26  -4 989.029 236.401   2
   2 -26   4 767.767 226.957   3
   2 -26  -4 836.678 284.683   3
   2 -26   4 939.365 233.219   2
  -2 -26   4 1256.59 251.173   2
   2 -26  -6 239.902 232.781   2
  -2 -26   6 435.353 217.380   3
   2 -26   6 81.9959 206.413   3
   2 -26  -6 88.5488 266.727   3
  -2 -26  -6 488.279 263.929   3
  -2 -26  -6 106.638 260.503   1
  -2 -26   6 119.686 204.639   2
   2 -26   6-156.457 221.548   2
  -2 -26   8 16716.8 547.558   3
   2 -26   8 15582.8 535.810   3
   2 -26  -8 15924.6 548.017   2
  -2 -26  -8 16014.6 572.979   1
   2 -26  -8 15463.5 615.235   3
  -2 -26   8 17733.7 509.409   2
  -2 -26  -8 16965.2 614.186   3
   2 -26   8 17937.5 539.744   2
   2 -26  10 397.693 207.477   3
  -2 -26  10 165.593 210.975   3
   2 -26 -10 6.76484 244.512   2
  -2 -26 -10 234.516 255.540   1
   2 -26 -10 221.796 310.763   3
  -2 -26 -10 39.2396 285.344   3
   2 -26  10 253.232 222.314   2
  -2 -26  10-75.5076 197.165   2
  -2 -26  12 9918.81 416.916   3
  -2 -26 -12 8852.32 490.594   3
  -2 -26  12 10029.5 365.579   2
  -2 -26  14 99.2135 188.621   2
  -2 -26  14 37.0552 226.582   3
  -2 -26 -14-226.829 316.260   3
   2 -26  16 84.5287 219.660   2
  -2 -26  16 111.489 190.912   2
   2 -26 -16 366.820 267.872   2
  -2 -26 -16 16.4757 253.780   1
   2 -26  16-197.799 229.538   3
   2 -26  18 275.607 218.307   2
   2 -26 -18-32.1566 266.387   2
   2 -26  18-164.495 221.373   3
  -2 -26 -18-101.273 265.383   1
   2 -26 -18 12.9294 368.957   3
  -2 -26  20 4395.31 323.732   3
   2 -26  20 4036.82 306.539   3
  -2 -26  20 4145.18 259.569   2
  -2 -26 -20 3747.69 336.796   1
   2 -26  20 4214.43 290.600   2
   2 -26  22-186.987 217.398   2
  -2 -26  22 230.469 246.949   3
  -2 -26 -22 178.072 280.278   1
   2 -26 -22 358.496 420.594   3
   2 -26  22-15.8181 235.671   3
   2 -26 -22-44.3702 297.324   2
  -2 -26  22 407.960 203.755   2
  -2 -26 -24 1145.07 314.053   1
  -2 -26  24 1127.86 277.043   3
   2 -26  24 738.568 264.394   3
   2 -26 -24 37.3155 318.971   2
   2 -26 -24 662.048 462.380   3
   2 -26  24 1026.95 247.066   2
  -2 -26  24 866.026 218.972   2
  -2 -26  26-39.4837 209.510   2
   2 -26  26-70.5137 236.868   2
  -2 -26  26-102.423 259.094   3
  -2 -26 -26-254.725 282.714   1
   2 -26 -26 19.6266 308.585   2
   2 -26  26 387.203 260.925   3
   2 -26 -26 310.455 467.012   3
  -2 -28   0-216.688 221.488   3
   2 -28   0-237.630 234.933   3
  -2 -28   0 156.765 214.092   2
  -2 -28  -2 4403.05 293.298   2
   2 -28   2 4199.12 313.210   3
  -2 -28   2 3910.74 305.633   3
  -2 -28   2 4686.70 291.486   2
  -2 -28  -2 4627.00 328.413   3
   2 -28  -2 4636.13 338.387   3
  -2 -28  -4 5.58555 237.987   2
  -2 -28   4-337.299 212.676   2
   2 -28   4 81.7696 219.061   3
   2 -28  -4 8.88687 254.869   3
  -2 -28  -4 203.969 265.408   3
  -2 -28   4-70.8240 209.201   3
  -2 -28   6 1951.89 237.902   2
  -2 -28   6 1338.80 250.939   3
   2 -28  -6 1771.83 314.306   3
  -2 -28  -6 1167.95 293.498   3
  -2 -28   8 124.430 223.808   3
  -2 -28  -8 285.129 280.431   3
  -2 -28   8 142.643 204.848   2
  -2 -28  10 8487.06 397.512   3
  -2 -28 -10 8576.11 430.546   1
   2 -28 -10 7947.19 404.060   2
   2 -28  12 18.7943 232.183   2
   2 -28 -12-202.982 241.445   2
  -2 -28  12 107.177 226.659   3
   2 -28  12 87.3131 215.677   3
  -2 -28 -12 142.489 260.147   1
  -2 -28  12 166.798 196.500   2
   2 -28 -14 1715.02 362.586   3
  -2 -28 -14 1398.10 281.592   1
   2 -28  14 1121.19 247.193   3
   2 -28  14 1023.95 249.132   2
   2 -28 -14 858.094 269.112   2
   2 -28 -16-12.2165 331.831   3
  -2 -28  16-190.576 201.989   2
  -2 -28  16-48.9936 235.200   3
   2 -28  16 76.0599 222.424   3
   2 -28 -16 31.0893 260.878   2
  -2 -28 -16 8.61193 263.299   1
   2 -28  16-169.670 232.378   2
   2 -28  18 1315.91 242.758   2
  -2 -28  18 1630.83 217.296   2
  -2 -28 -18 1295.54 292.350   1
   2 -28 -18 943.317 398.114   3
   2 -28  18 1344.36 257.868   3
  -2 -28  18 1530.00 271.968   3
   2 -28  20 6.31042 225.558   2
  -2 -28  20 36.4088 204.644   2
  -2 -28  20-125.077 251.433   3
   2 -28  20 48.0606 235.909   3
  -2 -28 -20-35.6986 266.834   1
   2 -28 -20 382.095 578.318   3
  -2 -28  22 3362.10 324.200   3
   2 -28  22 3554.81 314.012   3
  -2 -28 -22 3378.44 352.378   1
  -2 -28  22 3896.40 264.270   2
   2 -28  22 3709.44 293.111   2
   2 -28 -24-65.3808 304.721   2
  -2 -28  24 137.091 255.746   3
  -2 -28 -24 271.096 294.268   1
   2 -28  24-158.508 222.342   2
   2 -28  24 138.484 246.605   3
   2 -28 -24-310.592 419.674   3
  -2 -28  24 393.333 215.957   2
  -2 -30   0 5860.18 357.883   3
   2 -30   0 5626.29 346.425   2
   2 -30   2-324.365 237.566   2
   2 -30  -2 13.1980 228.516   2
  -2 -30  -2 41.8224 250.808   3
  -2 -30   2-102.269 221.244   3
   2 -30  -4 476.690 251.014   2
  -2 -30   4 649.334 230.882   3
   2 -30   4 763.814 250.400   2
   2 -30   4 734.518 241.206   3
  -2 -30  -4 88.9735 228.993   2
   2 -30   6 141.489 246.365   2
   2 -30  -6 88.6701 239.899   2
  -2 -30   6 590.068 236.881   3
   2 -30   6-61.4211 233.087   3
   2 -30  -6 283.020 277.293   3
  -2 -30  -6 42.5908 220.697   2
   2 -30  -8 2482.61 293.489   2
   2 -30   8 2920.28 284.045   3
  -2 -30  -8 2984.83 275.325   2
   2 -30   8 3483.65 304.053   2
   2 -30  -8 3695.43 366.507   3
   2 -30 -10 64.6704 243.034   2
   2 -30  10 40.1575 251.436   2
   2 -30 -10 21.3062 299.396   3
   2 -30  10 38.2384 235.852   3
  -2 -30  12 3447.47 307.952   3
   2 -30 -12 2523.32 314.912   2
   2 -30 -12 3447.06 392.501   3
  -2 -30  12 3645.99 271.651   2
  -2 -30 -12 2933.56 325.033   1
   2 -30  12 3238.77 299.295   3
   2 -30  12 3926.02 313.518   2
  -2 -30 -14 246.181 269.248   1
   2 -30  14-197.529 229.726   3
   2 -30 -14 7.70895 259.334   2
   2 -30  14 123.185 238.762   2
  -2 -30  14-95.2840 208.345   2
  -2 -30  14 163.704 238.930   3
   2 -30 -14 35.1154 330.023   3
  -2 -30  16-5.37309 208.531   2
   2 -30  16 58.3230 238.829   2
   2 -30 -16 15.7614 276.006   2
   2 -30  16-63.0830 235.494   3
   2 -30 -16 85.6229 351.668   3
  -2 -30 -16 35.8133 278.477   1
  -2 -30  16 254.160 253.735   3
  -2 -30  18-280.785 199.961   2
  -2 -30  18 68.6071 257.732   3
   2 -30  18-144.812 227.564   2
   2 -30  18-31.8704 237.688   3
  -2 -30 -18-163.568 294.616   1
   2 -30 -18-32.6633 279.868   2
   2 -30 -18-90.3003 368.359   3
  -2 -30  20 4236.65 345.568   3
   2 -30  20 3825.16 321.806   3
   2 -30 -20 1618.35 365.150   2
   2 -30 -20 2123.28 470.156   3
  -2 -30 -20 3832.09 370.651   1
  -2 -30  20 4277.48 274.748   2
   2 -30  20 3848.72 305.603   2
  -2 -30  22 217.580 210.254   2
   2 -30  22-99.5678 243.223   3
  -2 -30  22-17.6027 264.204   3
   2 -30 -22-159.308 303.458   2
  -2 -30 -22 515.524 306.968   1
   2 -30  22 101.279 228.064   2
   2 -30 -22 141.653 405.496   3
   2 -32   0-61.6574 277.988   3
  -2 -32   0-114.146 232.060   2
   2 -32   0-166.477 285.246   2
   2 -32  -2 2737.19 310.361   2
  -2 -32   2 3665.20 286.788   2
  -2 -32  -2 3145.94 285.335   2
   2 -32  -2 4159.01 366.191   3
   2 -32   2 3334.47 373.090   2
   2 -32   2 2939.26 362.108   3
  -2 -32   4-52.8305 221.346   2
   2 -32  -4 75.8707 274.363   3
   2 -32  -4 241.564 245.736   2
   2 -32   4-8.38944 254.552   3
  -2 -32  -4 362.873 241.681   2
   2 -32   4 407.995 262.052   2
   2 -32   6 405.846 269.905   2
   2 -32  -6 126.641 250.372   2
  -2 -32  -6 465.145 238.089   2
   2 -32  -6 60.2262 297.616   3
  -2 -32   6 466.506 226.264   2
   2 -32   6 367.823 249.852   3
   2 -32   8 321.493 267.270   2
  -2 -32   8 238.341 235.421   3
  -2 -32   8 74.7699 223.302   2
  -2 -32  -8 13.0163 227.280   2
   2 -32   8-56.6451 245.518   3
   2 -32  -8 63.1976 300.580   3
   2 -32  -8 121.184 243.677   2
  -2 -32  10 2373.75 261.461   2
   2 -32  10 2529.83 293.698   3
   2 -32 -10 2233.18 358.268   3
   2 -32  10 2641.58 303.740   2
  -2 -32  10 2111.39 285.793   3
  -2 -32 -10 2084.01 281.708   2
   2 -32 -10 1521.04 285.552   2
   2 -32 -12 7.48555 266.598   2
   2 -32  12 474.489 252.520   2
  -2 -32  12 5.61557 224.342   2
  -2 -32  12-288.224 255.760   3
   2 -32 -12 79.4439 319.779   3
  -2 -32 -12-425.248 250.200   2
   2 -32  12 31.9043 231.987   3
   2 -32  14 601.723 256.247   2
  -2 -32  14 620.119 263.176   2
   2 -32  14 482.601 236.937   3
   2 -32 -14 38.7097 271.494   2
   2 -32 -14 295.622 342.426   3
  -2 -32 -16 358.517 303.337   1
  -2 -32  16 44.0575 284.003   3
   2 -32 -16 16.2216 269.263   2
   2 -32  16 6.65006 240.060   2
   2 -32 -16 24.6947 341.817   3
   2 -32  16-130.606 242.382   3
   2 -32  18 2108.80 269.761   2
  -2 -32  18 1207.38 297.240   3
   2 -32  18 1607.92 280.441   3
   2 -32 -18 2001.29 404.243   3
  -2 -32 -18 2530.74 338.967   1
  -2 -32  18 1873.67 246.903   2
  -2 -34   0 4414.38 312.833   2
   2 -34   0 3597.26 352.307   3
   2 -34   0 3246.47 336.972   2
   2 -34  -2-7.11983 259.526   2
   2 -34  -2-67.5973 275.918   3
   2 -34   2 120.197 259.499   2
  -2 -34  -2 19.0200 232.957   2
   2 -34   2-81.2912 259.526   3
  -2 -34   2 373.173 229.577   2
   2 -34   4 457.044 268.488   3
   2 -34  -4 438.770 258.669   2
   2 -34   4 322.297 271.593   2
  -2 -34  -4 583.175 246.278   2
  -2 -34   4 650.392 247.223   2
   2 -34  -4 502.766 299.273   3
   2 -34   6-72.0029 261.141   2
   2 -34  -6 10.2668 283.461   3
  -2 -34  -6-60.7884 246.196   2
   2 -34  -6-193.834 259.865   2
  -2 -34   6 191.846 227.008   2
   2 -34   6-33.8702 245.985   3
  -2 -34  -8 803.640 251.558   2
   2 -34   8 404.302 266.176   2
  -2 -34   8 518.462 238.769   2
   2 -34  -8 1209.67 330.257   3
   2 -34   8 1382.69 275.631   3
   2 -34  -8 541.364 273.824   2
   2 -34  10 91.9583 253.852   2
  -2 -34  10 296.596 229.517   2
   2 -34  10 253.295 250.417   3
   2 -34 -10-178.588 316.315   3
   2 -34 -10-259.130 258.545   2
  -2 -34 -10 62.0924 249.639   2
   2 -34 -12 1154.74 347.732   3
  -2 -34 -12 1166.40 272.630   2
  -2 -34  12 546.111 252.952   2
   2 -34  12 1215.61 270.160   3
   2 -34  12 1217.62 273.103   2
   2 -36   0-58.1894 268.341   3
   2 -36   0 337.490 254.337   2
  -2 -36   0 318.878 236.318   2
   2 -36  -2 1256.05 313.746   3
   2 -36  -2 1272.10 287.413   2
  -2 -36   2 1417.24 267.045   2
   2 -36   2 1610.21 306.780   3
   2 -36   2 1696.82 292.597   2
  -2 -36  -2 1311.77 268.793   2
   2 -36   4-154.209 265.898   3
   2 -36   4-154.249 262.754   2
   2 -36  -4 134.089 287.435   3
   2 -36  -4 7.25898 251.893   2
  -2 -36  -4 6.67855 239.763   2
  -2 -36   4 12.5037 237.651   2
  -3  -1   1 6728.70 161.475   4
   3   1   1 6908.78 172.893   2
  -3   1  -1 6640.68 182.797   5
  -3   1  -1 6373.00 224.827   1
  -3   1   1 6809.77 170.743   4
  -3  -1   1 6908.30 175.773   5
  -3   1   1 6084.25 209.120   1
  -3  -1  -1 6778.60 181.827   5
  -3  -1  -1 5693.51 167.110   4
  -3  -1  -1 6582.16 212.908   1
   3  -1   1 6317.39 172.649   3
  -3   1  -1 6657.15 176.181   4
  -3   1   1 6396.41 175.884   5
   3   1  -1 6484.13 163.771   2
  -3  -1   1 6208.57 199.912   1
   3  -1   1 6891.04 186.633   2
   3  -1  -1 6543.55 180.570   2
   3   1   3 337405. 7048.48   3
  -3   1  -3 333596. 7104.14   1
  -3  -1   3 323422. 7067.68   1
   3  -1  -3 329647. 7064.42   2
  -3  -1  -3 324312. 7094.55   1
  -3  -1   3 329638. 7065.86   5
  -3   1   3 330779. 7067.49   5
   3  -1   3 335951. 7058.62   3
   3   1   3 331474. 7065.33   2
   3  -1   3 330600. 7072.70   2
  -3   1   3 325355. 7059.95   4
  -3  -1   3 331991. 7050.61   4
   3   1  -5 17293.0 394.847   2
   3   1   5 17381.0 398.290   3
  -3  -1   5 16152.5 400.447   1
   3  -1   5 18042.8 409.345   3
  -3  -1  -5 16994.9 443.392   1
  -3  -1   5 18000.4 398.701   4
  -3   1   5 17703.2 417.513   5
   3  -1   5 18176.8 424.225   2
  -3  -1   5 17556.0 414.919   5
   3   1   5 16767.2 414.392   2
  -3   1  -5 16835.6 454.267   1
   3  -1  -5 17062.6 411.653   2
  -3   1   5 18384.9 406.986   4
   3  -1   7 21785.2 498.885   3
  -3   1   7 21122.6 508.060   5
   3   1  -7 21733.9 488.346   2
   3  -1  -7 21827.0 505.092   2
  -3  -1  -7 20409.0 534.313   1
   3  -1   7 21908.6 513.570   2
   3   1   7 21630.0 507.052   2
  -3  -1   7 21090.8 489.246   4
  -3  -1   7 20923.9 505.723   5
   3   1   7 20339.1 491.195   3
  -3   1  -7 20452.0 545.456   1
  -3   1   7 20796.6 495.205   4
   3   1   9 1195.75 100.008   3
   3   1  -9 1339.33 102.123   2
   3  -1  -9 1338.21 119.065   2
  -3  -1   9 1378.76 114.351   5
  -3   1  -9 1129.72 152.149   1
   3  -1   9 1312.18 123.131   2
  -3   1   9 1202.88 104.723   4
  -3  -1  -9 1096.06 141.852   1
   3   1   9 1240.48 116.184   2
  -3  -1   9 1284.88 96.8423   4
   3  -1   9 1305.44 104.772   3
  -3   1   9 1182.42 112.664   5
  -3  -1 -11 5810.54 266.844   1
   3   1  11 6282.52 235.642   2
   3   1  11 6118.54 223.184   3
  -3  -1  11 6156.28 236.950   5
   3  -1  11 5902.57 234.962   2
  -3   1  11 6037.92 219.001   4
  -3   1 -11 5467.77 278.690   1
   3  -1 -11 6410.52 197.253   1
   3  -1  11 5914.40 221.703   3
  -3   1  11 5942.65 237.556   5
  -3  -1  11 6080.45 214.347   4
   3   1  13 29732.7 718.770   3
   3  -1  13 29202.9 718.355   3
   3   1 -13 29810.3 666.939   1
   3   1  13 29497.3 726.284   2
  -3  -1 -13 27928.3 755.140   1
   3  -1  13 28215.3 722.368   2
   3  -1 -13 31287.7 688.826   1
  -3   1 -13 29059.4 763.847   1
  -3  -1  15 112693. 2460.21   4
  -3  -1  15 109968. 2495.85   5
   3  -1 -15 112550. 2435.80   1
   3   1 -15 112199. 2419.37   1
  -3   1  15 109960. 2496.88   5
  -3   1  15 111453. 2468.70   4
   3  -1  17 115588. 2549.16   3
  -3  -1 -17 112037. 2571.41   1
   3   1  17 108923. 2584.21   5
  -3   1 -17 116589. 2581.41   1
  -3  -1  17 113911. 2581.23   5
  -3   1  17 115570. 2580.46   5
   3   1 -17 118403. 2496.41   1
   3  -1 -17 114876. 2508.57   1
   3  -1  17 115388. 2547.96   2
   3  -1  17 108664. 2581.27   5
  -3   1  17 114607. 2541.78   4
  -3  -1  17 115113. 2532.84   4
   3   1  17 114729. 2554.66   4
   3  -1  19 15694.3 456.467   2
  -3  -1 -19 12865.7 459.163   1
  -3   1  19 13133.4 467.825   5
  -3   1 -19 16292.2 509.708   1
  -3  -1  19 12824.1 465.000   5
   3  -1  19 13859.2 499.870   5
   3  -1 -19 13986.3 402.717   1
   3  -1  19 15883.0 460.843   3
  -3  -1  19 14255.8 428.349   4
  -3   1  19 14313.5 436.020   4
   3   1  19 13935.4 495.051   5
   3   1  19 14435.3 453.506   4
  -3  -1  21 863.118 175.740   4
   3   1  21 1096.15 205.493   4
  -3  -1 -21 818.400 224.325   1
  -3  -1  21 880.696 214.166   5
  -3   1  21 1028.60 219.760   5
   3  -1  21 1127.12 247.420   5
   3   1  21 1477.93 248.534   5
  -3   1  21 861.971 185.230   4
  -3   1 -21 827.568 226.437   1
   3   1  23 10585.0 408.862   4
  -3   1 -23 10392.7 429.337   1
  -3   1  23 10981.8 444.102   5
  -3  -1  23 10473.2 443.404   5
  -3  -1 -23 10946.9 436.823   1
   3   1  23 11048.1 465.781   5
   3  -1  23 11533.9 471.080   5
  -3   1  23 11035.9 398.569   4
  -3  -1  23 11034.5 392.846   4
   3  -1  23 10911.1 409.284   4
   3  -1  25 14898.5 506.792   4
  -3  -1 -25 15159.5 534.652   1
  -3   1 -25 14312.4 529.944   1
   3   1  25 15302.2 568.157   5
  -3   1  25 14126.4 534.455   5
   3  -1  25 14556.1 561.906   5
  -3   1  25 15124.6 499.827   4
  -3  -1  25 14045.5 543.765   5
  -3  -1  25 14565.1 488.653   4
   3   1  25 15384.1 511.090   4
  -3  -1 -27 3925.54 331.604   1
  -3   1  27 5010.99 309.838   4
   3  -1  27 4459.23 312.761   4
  -3   1  27 4272.32 353.103   5
   3   1  27 4282.74 365.329   5
  -3  -1  27 4875.01 342.763   5
   3  -1  27 3708.72 370.092   5
  -3  -1  27 4416.73 301.372   4
   3   1  27 4032.96 309.211   4
  -3   1 -27 4178.67 333.703   1
  -3   1  29 157.322 251.046   4
   3   1  29 1080.59 259.696   4
   3  -1  29 1158.54 254.485   4
   3  -1  29 1338.14 323.672   5
  -3  -1  29 1028.39 295.488   5
  -3   1  29 1018.36 291.330   5
   3   1  29 1228.17 320.125   5
  -3  -1 -29 999.782 293.927   1
  -3  -1  29 1098.23 254.511   4
   3  -1  31 110.729 253.045   4
   3   1  31-312.814 257.127   4
  -3  -1  33 2143.44 291.774   4
   3   1  33 2043.93 355.027   5
  -3   1  33 2096.59 314.429   5
  -3  -1  33 2089.02 329.660   5
   3  -1  33 2598.23 368.147   5
  -3   1  33 2277.53 283.673   4
  -3  -1  35 6820.79 440.931   5
  -3  -1  35 6720.11 389.429   4
  -3   1  35 6567.11 435.375   5
   3   1  35 7047.65 462.785   5
   3  -1  35 7021.60 472.686   5
   3  -1  35 6840.15 410.020   4
  -3   1  35 6581.62 389.186   4
   3   1  35 6960.16 410.195   4
  -3  -1  37 2186.75 316.264   4
   3   1  37 2531.39 345.924   4
   3  -1  37 2579.02 332.616   4
  -3   1  37 2001.54 342.396   5
  -3   1  37 2276.49 313.883   4
   3  -1  37 2746.47 384.037   5
  -3  -1  37 2181.46 362.649   5
   3   1  37 2816.87 380.394   5
  -3  -1  39 869.295 317.109   5
   3   1  39 626.880 327.949   4
   3  -1  39 1299.16 321.270   4
  -3  -1  39 762.697 286.217   4
   3  -1  39 589.671 353.896   5
   3   1  39 944.273 368.973   5
  -3   1  39 903.166 290.949   4
  -3   1  39 982.870 334.412   5
   3  -3  -1 29798.8 687.989   2
   3  -3   1 30930.9 689.899   2
  -3  -3   1 30206.6 682.334   1
  -3  -3  -1 30723.2 695.144   1
  -3  -3  -1 30494.6 679.325   5
  -3   3  -1 30602.0 681.283   5
  -3   3   1 32042.0 678.657   5
  -3   3  -1 30635.5 683.050   4
  -3  -3   1 31101.1 673.519   5
   3  -3  -1 29285.4 697.677   3
  -3  -3  -1 28753.8 660.820   4
   3  -3   1 29933.3 684.833   3
  -3   3   1 30484.1 678.307   4
  -3   3   3 6940.83 190.419   4
   3  -3   3 7207.25 196.608   3
   3  -3   3 7027.33 204.133   2
  -3   3   3 7143.07 192.507   5
  -3  -3   3 7243.01 184.113   1
  -3   3  -3 7040.41 239.404   1
   3  -3  -3 6968.89 232.075   3
   3  -3  -3 7112.82 202.926   2
  -3  -3   3 6951.36 186.449   5
   3   3   3 7601.51 185.134   4
  -3  -3  -3 7213.64 216.944   1
   3   3   5 191177. 3976.14   4
  -3  -3   5 191931. 3974.97   5
  -3   3  -5 190989. 4026.99   1
  -3  -3  -5 191575. 4008.69   1
   3  -3   5 193167. 3982.43   3
  -3   3   5 197560. 3976.22   4
   3  -3   5 190474. 3990.77   2
  -3   3   5 189820. 3982.43   5
   3  -3  -5 193297. 3988.65   2
  -3   3  -7 12729.4 396.674   1
  -3  -3   7 13858.4 347.328   5
   3  -3   7 13772.1 354.608   3
  -3  -3  -7 13508.0 376.339   1
  -3   3   7 13287.9 351.742   5
   3  -3   7 13257.8 358.641   2
  -3   3   7 13986.8 344.691   4
  -3  -3   7 14062.0 322.031   4
   3   3   7 14118.0 351.138   4
   3  -3  -7 13446.3 359.163   2
   3  -3   9 45609.6 1006.40   3
  -3  -3  -9 45411.9 1031.45   1
  -3   3   9 42520.4 998.287   4
  -3  -3   9 43342.5 975.866   4
   3  -3  -9 44904.6 1013.58   2
   3  -3   9 43878.8 1009.37   2
   3   3   9 44378.5 1006.34   4
  -3   3   9 43415.8 1008.83   5
  -3  -3   9 44293.5 1005.60   5
  -3   3  -9 42727.1 1050.26   1
   3  -3  11 256.607 138.182   3
   3   3  11 351.942 145.870   4
  -3   3 -11 577.054 210.485   1
  -3  -3 -11 207.765 167.591   1
   3   3 -11 486.016 114.756   2
   3  -3 -11 464.999 134.431   1
  -3  -3  11 441.419 117.634   4
  -3   3  11 451.856 144.402   5
  -3   3  11 267.697 130.951   4
   3  -3  11 399.453 151.847   2
  -3  -3  11 358.102 138.815   5
   3   3  13 65519.6 1556.40   4
  -3   3 -13 67986.5 1603.45   1
  -3  -3 -15 104255. 2294.67   1
   3  -3  15 107637. 2270.96   3
   3  -3  15 109335. 2276.16   2
  -3  -3  15 109365. 2296.55   5
   3   3  15 105122. 2301.90   5
   3  -3 -15 107424. 2247.10   1
  -3   3  15 108140. 2300.79   5
  -3  -3  15 106966. 2248.02   4
  -3   3  15 107336. 2268.85   4
   3  -3 -17 33958.9 819.092   1
  -3  -3 -17 34476.7 871.064   1
   3  -3  17 34150.2 844.582   2
  -3   3  17 34329.7 874.433   5
   3  -3  17 31572.3 878.564   5
   3   3  17 35292.0 895.391   5
  -3  -3  17 34962.0 877.944   5
   3  -3  17 34342.9 846.538   3
  -3   3  17 33342.8 839.647   4
   3   3  17 33915.2 853.224   4
  -3  -3  17 35163.7 827.981   4
  -3   3 -17 34653.7 889.000   1
   3  -3  19 9924.37 354.871   3
  -3  -3 -19 9782.33 372.332   1
   3  -3 -19 9363.83 322.991   1
   3  -3  19 9765.74 348.988   2
   3   3  19 9997.42 402.822   5
  -3   3  19 9269.21 373.149   5
   3  -3  19 9047.18 398.102   5
  -3   3 -19 9925.39 391.873   1
  -3  -3  19 9467.61 377.668   5
  -3   3  19 9080.97 340.225   4
   3   3  19 9789.57 356.612   4
  -3  -3  19 9286.68 325.447   4
  -3  -3  21 860.504 220.647   5
   3  -3  21 1588.57 257.006   5
  -3  -3  21 1129.68 182.512   4
  -3  -3 -21 981.299 219.321   1
  -3   3  21 1201.47 218.605   5
   3  -3  21 1501.10 206.555   2
   3   3  21 1407.23 261.733   5
   3   3  21 1162.14 201.666   4
   3  -3  21 1148.46 202.257   3
  -3   3 -21 1032.59 245.407   1
  -3   3  21 1159.77 192.615   4
   3  -3  23 9078.34 379.656   3
   3  -3  23 9360.42 434.926   5
  -3  -3 -23 8339.65 393.361   1
  -3   3 -23 9988.71 425.035   1
  -3  -3  23 9685.93 425.223   5
   3  -3  23 9840.05 379.187   2
  -3  -3  23 9548.71 356.265   4
  -3   3  23 9261.86 408.488   5
   3   3  23 9128.29 429.308   5
  -3   3  23 9759.38 369.988   4
   3   3  23 9236.55 377.217   4
  -3  -3 -25 9515.07 439.530   1
  -3   3  25 9256.66 428.624   5
  -3   3 -25 9373.72 429.170   1
   3   3  25 9567.90 465.623   5
  -3  -3  25 9677.85 443.999   5
   3  -3  25 9181.78 459.920   5
  -3  -3  25 9391.02 374.318   4
  -3   3  25 9508.51 384.588   4
   3   3  25 8917.25 398.349   4
   3   3  27 5095.97 384.807   5
   3   3  27 5002.61 326.494   4
  -3  -3  27 5582.66 312.929   4
  -3   3  27 5696.62 368.612   5
  -3  -3 -27 5293.82 364.656   1
   3  -3  27 5579.01 393.722   5
  -3  -3  27 4977.70 372.310   5
  -3   3 -27 5029.13 360.005   1
   3  -3  27 5414.13 335.528   4
  -3  -3  29 950.181 256.843   4
   3  -3  29 967.548 258.923   4
   3  -3  29 1091.67 325.966   5
   3   3  29 644.616 298.114   5
  -3  -3 -29 846.601 292.752   1
   3   3  29 690.683 260.698   4
  -3   3  29 1106.59 282.254   5
  -3  -3  29 643.471 306.680   5
  -3   3  29 958.381 245.289   4
   3   3  31 188.296 256.804   4
   3   3  33 2616.97 351.920   5
   3  -3  33 2506.91 401.299   5
   3  -3  33 2937.58 360.104   4
  -3  -3  33 2267.25 330.790   5
  -3   3  33 3431.75 305.914   4
  -3  -3  33 2530.38 289.949   4
  -3   3  33 2545.44 331.879   5
   3   3  35 2447.43 328.005   4
  -3  -3  35 1133.89 285.341   4
   3  -3  35 1563.03 301.710   4
  -3  -3  35 1270.34 319.995   5
   3   3  35 1913.45 359.778   5
  -3   3  35 1480.51 319.494   5
   3  -3  35 1229.43 356.231   5
  -3   3  35 1889.45 304.116   4
   3   3  37 6175.08 466.976   5
  -3   3  37 6432.86 393.438   4
  -3  -3  37 4907.91 431.631   5
   3   3  37 5581.63 416.598   4
  -3   3  37 5554.40 418.377   5
   3  -3  37 5472.10 396.933   4
   3  -3  37 4983.13 443.775   5
   3   3  39 671.161 321.356   4
  -3  -3  39 813.173 327.002   5
   3  -3  39 1025.50 312.473   4
  -3   3  39 653.530 314.113   5
  -3   3  39 1073.03 301.088   4
   3   3  39 466.809 349.550   5
  -3  -3  39 299.485 276.125   4
   3  -3  39 1187.39 364.841   5
  -3   5   1 3237.30 104.170   5
   3  -5   1 3292.28 127.972   2
   3  -5  -1 3105.89 124.787   2
  -3   5   1 3167.98 112.003   4
  -3  -5   1 3188.00 97.6667   5
  -3  -5  -1 2986.87 82.8077   4
  -3  -5  -1 3208.65 125.464   1
  -3   5  -1 3063.55 106.653   5
  -3   5  -1 3319.43 118.992   4
   3  -5  -1 3359.19 141.735   3
   3  -5   1 3007.19 125.036   3
  -3  -5   1 3057.78 114.702   1
  -3  -5   1 3080.10 90.1102   3
  -3  -5   3 76018.0 1651.03   3
  -3  -5  -3 75242.1 1654.76   3
   3  -5  -3 77763.4 1682.44   2
   3  -5  -3 74476.4 1706.71   3
   3  -5   3 75571.7 1673.69   3
  -3  -5  -3 75794.4 1683.44   1
  -3  -5   3 77044.6 1650.11   5
   3  -5   3 77553.8 1679.48   2
  -3   5   3 78618.4 1667.41   4
  -3   5   3 77205.6 1662.63   5
  -3  -5   3 76201.2 1653.47   1
   3   5   3 75432.0 1645.19   4
  -3  -5   5 5851.36 166.087   3
   3  -5  -5 6022.18 194.966   2
   3  -5   5 5600.22 181.647   3
  -3  -5   5 5528.21 159.048   5
  -3  -5  -5 5870.90 199.163   1
  -3   5  -5 5480.18 232.780   1
   3  -5  -5 5525.24 232.340   3
  -3   5   5 5511.53 172.130   4
  -3   5   5 5576.68 171.560   5
  -3  -5   5 5337.03 145.722   1
   3  -5   5 5512.78 187.963   2
   3   5   5 5459.33 166.431   4
  -3  -5  -7 121612. 2610.35   1
   3  -5   7 123280. 2592.40   3
  -3   5   7 124556. 2589.88   5
  -3  -5   7 125018. 2578.44   5
  -3  -5   7 128381. 2582.27   3
   3  -5  -7 126437. 2602.91   2
   3  -5   7 121887. 2597.45   2
  -3   5  -7 118887. 2642.03   1
  -3   5   7 116317. 2582.12   4
   3   5   9 271.410 126.021   4
  -3  -5   9 252.063 118.750   3
  -3   5  -9 416.895 190.958   1
   3  -5   9 183.474 123.514   3
  -3  -5   9 256.103 107.114   5
   3  -5  -9 345.649 146.287   2
  -3   5   9 310.584 117.115   5
  -3  -5   9 259.269 79.4668   2
   3  -5   9 222.366 133.455   2
  -3   5   9 174.932 108.996   4
  -3  -5  -9 158.524 144.524   1
   3  -5 -11 13344.7 376.138   1
   3  -5  11 13233.6 378.238   3
  -3  -5  11 12337.9 331.170   2
   3  -5  11 11734.2 378.092   2
  -3  -5  11 13335.0 376.875   3
  -3   5 -11 12730.5 442.718   1
  -3   5  13 61504.7 1373.83   5
   3   5  13 57837.9 1358.80   4
  -3   5 -13 58203.4 1413.31   1
  -3  -5  13 59177.6 1362.65   5
  -3  -5  15 22629.9 598.004   3
   3  -5  15 23065.4 594.034   3
  -3  -5 -15 21785.7 611.047   1
  -3  -5  15 22598.7 558.527   2
   3   5  15 21543.3 626.136   5
  -3   5  15 22517.4 610.644   5
   3  -5  15 23159.8 593.627   2
  -3   5  15 22557.1 591.062   4
   3  -5 -15 22207.5 576.787   1
   3   5  15 21410.2 592.112   4
  -3  -5 -17 28422.6 756.105   1
   3  -5 -17 27595.3 713.817   1
  -3   5  17 28488.5 756.928   5
   3  -5  17 29090.8 735.542   2
  -3   5 -17 29402.9 788.051   1
  -3  -5  17 29099.8 758.843   5
   3  -5  17 28254.7 731.046   3
   3   5  17 28719.9 778.353   5
  -3   5  17 27289.3 728.525   4
  -3  -5  17 29742.5 707.257   4
  -3   5  19 6282.98 286.531   4
   3  -5  19 7211.49 297.252   2
  -3   5 -19 6527.19 346.941   1
   3  -5  19 6885.31 349.336   5
   3   5  19 7141.38 348.480   5
  -3  -5 -19 7066.15 325.723   1
   3  -5  19 7282.74 301.175   3
  -3  -5  19 6691.10 324.226   5
  -3   5  19 6541.74 317.308   5
  -3  -5  19 6950.24 273.714   4
   3   5  19 6945.56 304.279   4
   3   5  21 461.308 194.347   4
   3  -5  21 251.760 194.839   3
   3  -5  21 340.713 247.078   5
  -3   5  21 277.317 175.354   4
  -3  -5 -21-6.66506 218.580   1
  -3  -5  21 399.848 173.825   4
  -3  -5  21 481.577 224.361   5
  -3   5  21 423.998 210.513   5
  -3   5 -21 224.148 238.160   1
   3  -5  21 187.522 194.501   2
   3   5  21 313.557 221.646   5
   3  -5  23 7519.79 348.598   3
   3   5  23 7280.70 346.573   4
  -3  -5  23 8079.80 323.020   4
  -3  -5  23 7304.83 380.854   5
   3  -5  23 7399.54 404.066   5
  -3   5  23 7688.83 375.422   5
   3  -5  23 7998.19 337.324   2
  -3  -5 -23 7037.81 370.454   1
   3   5  23 7327.47 395.933   5
  -3   5 -23 7634.83 394.943   1
  -3   5  23 7177.39 332.216   4
   3  -5  25 8487.99 385.457   3
  -3   5 -25 8133.09 415.388   1
  -3   5  25 8463.96 411.970   5
   3   5  25 7823.06 438.027   5
  -3   5  25 8120.71 363.928   4
  -3  -5  25 7917.75 417.132   5
   3  -5  25 8237.43 367.233   2
  -3  -5 -25 6669.55 401.683   1
  -3  -5  25 9122.05 357.547   4
   3   5  25 8071.38 390.419   4
   3  -5  25 8427.87 438.285   5
  -3  -5  27 4536.92 361.590   5
  -3  -5 -27 4663.72 360.843   1
   3  -5  27 4698.79 325.690   3
  -3   5  27 4840.42 357.474   5
   3   5  27 4929.76 371.021   5
   3  -5  27 5090.67 390.152   5
   3   5  27 5108.04 341.708   4
   3  -5  27 5347.94 325.179   2
  -3   5  27 4973.16 321.090   4
  -3  -5  27 4981.49 301.538   4
   3   5  29 5316.69 353.134   4
  -3  -5  29 4342.53 385.977   5
   3   5  29 5230.26 394.077   5
  -3   5  29 4658.24 324.872   4
   3  -5  29 5041.11 409.184   5
  -3  -5 -29 4048.92 355.582   1
  -3   5  29 4645.23 358.052   5
  -3  -5  29 4685.25 313.787   4
   3   5  31 93.5780 255.982   4
  -3  -5 -31 327.368 290.800   1
  -3   5  31 249.451 261.900   5
  -3  -5  33 967.784 242.687   4
   3  -5  33 1291.42 303.060   4
  -3   5  33 1302.91 289.998   5
  -3   5  33 1667.34 274.654   4
  -3  -5  33 1296.56 320.948   5
   3   5  33 1287.72 324.029   5
   3  -5  33 1430.76 358.012   5
  -3  -5  35 4255.14 400.925   5
  -3   5  35 5108.12 357.766   4
   3  -5  35 5394.93 442.542   5
   3   5  35 5256.44 420.730   5
  -3   5  35 4415.50 380.932   5
   3   5  35 4579.70 389.121   4
   3  -5  35 5730.44 380.283   4
   3   5  37 1302.33 376.923   5
  -3  -5  37 1190.38 283.479   4
  -3  -5  37 1374.88 332.448   5
   3   5  37 1680.89 342.494   4
  -3   5  37 1279.16 330.355   5
   3  -5  37 1072.40 356.895   5
   3  -5  37 1506.02 311.347   4
  -3   5  37 1466.57 302.510   4
  -3   7   1 3127.46 103.567   5
   3  -7   1 2669.33 136.556   3
   3  -7  -1 2957.60 135.432   2
  -3   7  -1 2899.37 106.936   5
  -3  -7   1 2991.61 100.069   3
  -3  -7  -1 3052.27 99.2620   3
  -3   7   1 3202.51 119.861   4
  -3  -7   1 2966.01 96.3964   5
  -3  -7   1 3164.07 125.706   1
  -3  -7  -1 2564.78 79.6910   4
   3  -7  -1 2750.14 151.904   3
  -3   7  -1 3044.13 124.033   4
  -3  -7  -1 3015.23 132.240   1
   3  -7   1 3048.92 132.744   2
  -3  -7   3 8736.05 209.810   5
  -3  -7   3 9136.66 225.224   3
  -3   7   3 8983.89 228.305   5
   3  -7  -3 8139.97 286.861   3
   3  -7   3 8075.56 249.746   3
   3  -7  -3 8059.37 255.268   2
  -3  -7  -3 8233.83 231.670   3
  -3   7   3 8125.99 235.549   4
  -3   7  -3 8396.53 246.430   4
   3  -7   3 8372.06 250.087   2
  -3  -7  -3 8731.90 259.557   1
  -3  -7   3 8223.63 231.361   1
  -3  -7   5 143713. 3033.55   3
   3  -7  -5 137000. 3102.90   3
  -3  -7  -5 138401. 3065.17   1
  -3   7   5 140770. 3037.14   5
  -3  -7   5 138885. 3020.59   1
  -3  -7  -5 137823. 3059.15   3
   3   7   5 145425. 3022.86   4
  -3  -7   5 144661. 3020.23   5
  -3   7   5 134372. 3040.85   4
   3  -7   5 135655. 3052.55   3
   3  -7   5 140460. 3054.67   2
   3  -7  -5 141565. 3061.00   2
  -3  -7   7 5327.95 185.457   3
   3  -7   7 4836.66 200.304   3
   3  -7  -7 5151.82 222.416   2
   3   7   7 5284.66 181.225   4
  -3  -7   7 5041.70 169.012   5
  -3   7   7 5080.09 186.309   5
  -3   7   7 4741.62 186.558   4
  -3  -7  -7 5098.28 225.916   1
  -3   7  -7 5057.18 267.097   1
   3  -7   7 4883.19 204.854   2
   3  -7  -7 4560.59 291.568   3
  -3  -7   9 26957.4 660.125   3
   3  -7   9 27481.0 670.383   3
  -3  -7   9 27089.2 616.688   2
  -3   7   9 26915.2 659.991   4
  -3   7  -9 27654.5 743.271   1
  -3   7   9 27519.4 666.012   5
   3  -7   9 26421.2 673.346   2
  -3  -7   9 27188.2 648.064   5
  -3  -7  -9 27273.3 695.110   1
   3   7   9 28014.3 662.052   4
   3  -7  -9 28222.9 691.266   2
   3  -7 -11 3276.82 209.523   1
  -3  -7  11 3514.57 184.447   5
  -3  -7  11 2864.59 143.575   2
  -3  -7  11 3100.77 188.742   3
  -3   7 -11 2974.33 266.050   1
  -3  -7  13 17317.0 480.121   5
  -3  -7 -13 17391.9 506.941   1
   3  -7 -13 16566.5 481.091   1
  -3   7  13 16228.8 477.490   4
   3  -7  13 18728.8 489.019   2
   3  -7  13 18336.2 491.647   3
  -3   7  13 17621.0 491.852   5
   3   7  13 17265.8 483.989   4
  -3  -7  15 43850.1 1018.70   2
   3  -7  15 44713.2 1064.05   3
   3   7  15 45486.7 1096.42   5
   3   7  15 44027.4 1064.99   4
  -3  -7 -15 44822.4 1086.83   1
  -3  -7  15 44933.6 1064.20   3
   3  -7  15 45289.4 1060.65   2
  -3   7  15 43284.8 1073.92   5
  -3   7  15 44122.7 1057.31   4
  -3  -7  17 20439.8 565.441   3
   3  -7  17 19291.2 545.153   3
  -3   7  17 18594.8 545.074   4
   3   7  17 19748.1 586.033   5
  -3  -7  17 19136.9 513.332   2
  -3  -7  17 18563.3 572.528   5
   3  -7  17 20165.1 547.639   2
  -3   7  17 19235.0 566.052   5
  -3   7 -17 19665.3 617.864   1
  -3  -7 -17 20066.1 575.408   1
  -3  -7  19 6379.05 299.899   3
   3  -7  19 6430.06 290.515   3
  -3  -7 -19 6330.40 316.470   1
  -3   7  19 6484.57 314.413   5
   3  -7  19 6822.74 294.626   2
   3   7  19 6068.70 328.893   5
  -3  -7  19 6427.33 316.256   5
   3  -7  19 6232.25 341.534   5
  -3   7 -19 7419.34 379.060   1
   3   7  19 6473.38 300.537   4
   3  -7 -19 5493.12 284.445   1
  -3  -7  19 5972.47 257.121   2
  -3   7  19 6107.00 292.623   4
   3   7  21 657.495 211.959   4
   3  -7 -21 773.433 204.789   1
   3  -7  21 944.572 209.947   3
   3  -7  21 901.556 198.378   2
  -3   7  21 684.729 195.930   4
  -3   7  21 907.880 222.340   5
  -3  -7  21 774.090 227.944   5
  -3   7 -21 877.779 267.798   1
   3   7  21 577.393 239.114   5
   3  -7  21 1024.91 262.929   5
  -3  -7 -21 1106.23 230.986   1
   3  -7  23 7774.14 344.296   3
   3  -7  23 7616.83 336.548   2
  -3  -7 -23 6534.04 365.238   1
  -3   7 -23 6777.95 391.263   1
  -3  -7  23 7568.53 313.425   4
   3   7  23 7388.71 394.541   5
  -3   7  23 6633.93 329.883   4
   3  -7  23 7110.31 404.242   5
   3  -7 -23 6797.06 337.043   1
  -3  -7  23 7096.52 383.210   5
   3   7  23 7087.43 353.435   4
  -3   7  23 6943.81 366.250   5
   3  -7  25 8069.90 375.587   3
  -3   7  25 8483.88 375.117   4
  -3   7 -25 7545.84 413.353   1
  -3  -7  25 8131.99 414.780   5
   3  -7  25 8238.48 361.109   2
  -3   7  25 7738.95 397.918   5
   3  -7  25 7363.40 419.893   5
  -3  -7 -25 8601.94 412.855   1
  -3  -7  25 7570.87 333.968   4
   3   7  25 7578.11 421.353   5
   3   7  25 7787.73 380.263   4
   3  -7  27 23368.2 693.417   3
   3  -7  27 21760.6 748.060   5
  -3  -7  27 22632.5 746.163   5
  -3   7  27 23879.6 688.643   4
   3   7  27 22337.2 738.653   5
  -3  -7  27 23163.1 650.654   4
  -3   7  27 22815.1 717.480   5
   3   7  27 21585.0 694.587   4
  -3  -7 -27 22088.2 718.912   1
   3  -7  27 22846.6 675.103   2
  -3  -7  29 4581.75 383.758   5
   3  -7  29 4486.20 339.466   3
   3   7  29 4322.73 370.046   5
   3  -7  29 4854.57 401.832   5
   3  -7  29 4116.59 314.639   2
  -3   7  29 4472.66 320.491   4
   3   7  29 4144.53 332.008   4
  -3  -7 -29 4452.39 377.039   1
  -3  -7  29 4481.65 299.851   4
  -3  -7 -31 48.7133 299.831   1
   3   7  31 235.798 301.425   5
  -3   7  31-344.847 273.031   5
  -3  -7  31 209.386 310.533   5
  -3  -7  31 357.841 236.792   4
   3   7  31 440.513 256.050   4
   3  -7  33 3180.25 386.913   5
  -3  -7  33 3263.44 288.868   4
   3  -7  33 2802.04 320.293   4
  -3  -7  33 2441.33 349.440   5
  -3   7  33 2482.47 339.933   5
   3   7  33 2951.90 360.275   5
  -3   7  33 2184.51 306.506   4
   3   7  33 2518.54 320.854   4
  -3  -7  35 2100.01 294.587   4
  -3  -7  35 1937.08 358.418   5
   3  -7  35 2725.00 324.649   4
   3  -7  35 2615.39 391.231   5
   3   7  35 2346.12 376.629   5
  -3   7  35 2612.22 342.285   5
  -3   7  35 2942.91 326.690   4
  -3  -7  37 2022.14 302.361   4
   3  -7  37 2610.09 327.550   4
  -3   7  37 1544.10 379.735   5
   3   7  37 2626.77 396.517   5
  -3  -7  37 2605.06 370.157   5
   3  -7  37 2224.15 386.506   5
  -3   7  37 3075.53 353.109   4
  -3  -9   1 320.810 81.7620   3
  -3  -9  -1 449.562 119.738   1
   3  -9  -1 262.428 137.137   3
  -3   9  -1 286.640 99.0230   4
   3  -9   1 273.415 113.823   2
  -3  -9   1 280.417 109.168   1
   3  -9  -1 234.680 121.159   2
  -3  -9  -1 186.329 83.8941   3
  -3   9  -1 291.322 72.0346   5
  -3   9   1 314.461 91.0825   4
   3  -9   1 318.546 124.831   3
  -3   9   1 348.787 65.7195   5
   3  -9   3 30346.0 728.679   2
  -3  -9  -3 30694.4 741.635   1
   3  -9  -3 29329.4 733.958   2
  -3   9   3 30641.5 713.875   4
   3  -9   3 30258.8 730.593   3
  -3  -9   3 32088.7 678.687   5
  -3   9  -3 30309.9 725.145   4
  -3  -9  -3 31038.1 712.653   3
  -3  -9   3 30533.4 713.286   1
  -3   9   3 31011.9 698.306   5
  -3  -9   3 30178.3 703.225   3
   3  -9  -3 27621.6 761.900   3
  -3  -9   5 26379.6 610.636   3
   3  -9  -5 25544.1 646.102   2
   3  -9   5 25759.4 633.085   3
   3  -9  -5 23763.6 687.365   3
  -3  -9  -5 26522.1 647.334   3
  -3  -9   5 25961.0 603.602   1
   3   9   5 26256.7 587.285   4
  -3   9   5 25671.5 617.671   4
  -3  -9   5 25810.1 580.348   5
  -3   9   5 25701.2 605.919   5
  -3  -9  -5 25968.1 650.173   1
   3  -9   5 24963.0 629.187   2
  -3  -9   7 164557. 3567.68   3
   3  -9  -7 164861. 3594.30   2
  -3  -9   7 161923. 3543.99   5
   3   9   7 169652. 3553.11   4
  -3   9   7 163137. 3567.67   5
  -3  -9  -7 167143. 3616.34   3
  -3   9   7 163796. 3569.21   4
  -3  -9   9 15154.7 372.889   2
   3  -9  -9 16193.8 466.387   2
  -3  -9   9 15631.2 402.261   5
  -3   9   9 15707.5 425.118   5
   3   9   9 16243.0 420.639   4
  -3   9   9 15989.7 425.425   4
  -3  -9   9 15536.0 427.338   3
  -3   9  -9 15530.7 514.483   1
  -3  -9  11 3266.13 170.907   5
   3  -9  11 3457.73 205.018   2
   3  -9  11 3246.01 199.516   3
   3   9  11 3217.34 224.586   5
  -3  -9 -11 3503.59 231.925   1
  -3  -9  11 2591.85 139.736   2
   3   9  11 3145.55 187.203   4
   3  -9  13 28940.7 694.612   3
   3   9  13 27331.8 684.277   4
  -3  -9 -13 28830.0 717.767   1
  -3  -9  13 26900.2 676.364   5
  -3   9  13 27783.0 684.232   4
   3   9  13 29232.0 722.472   5
  -3   9  13 28601.4 696.598   5
  -3  -9  13 27841.3 683.537   3
   3  -9  13 28386.2 690.173   2
  -3   9 -15 18064.4 580.380   1
   3   9  15 16550.7 490.324   4
   3  -9  15 17675.8 493.618   2
  -3  -9 -15 16553.1 512.776   1
  -3  -9  15 16677.4 489.824   3
  -3   9  15 17263.5 504.353   5
   3  -9 -15 15888.3 496.469   1
   3   9  15 17151.1 522.214   5
  -3  -9  15 17698.5 448.076   2
   3  -9  15 17616.5 495.802   3
  -3   9  15 16457.2 485.228   4
  -3  -9  17 25771.0 684.560   3
   3  -9  17 26305.4 685.950   3
  -3  -9  17 24863.5 690.402   5
   3  -9  17 25440.8 672.872   2
  -3   9  17 25520.3 699.339   5
  -3   9  17 25190.1 677.837   4
   3   9  17 25920.4 719.442   5
  -3  -9  17 25123.3 632.454   2
  -3  -9 -17 25209.8 704.596   1
  -3   9 -17 26578.5 762.100   1
   3  -9 -17 25663.9 688.365   1
  -3  -9 -19 507.503 212.143   1
  -3   9 -19 175.645 266.823   1
  -3  -9  19 464.344 151.423   2
   3  -9  19 675.485 184.263   3
   3  -9  19 463.945 229.809   5
  -3   9  19 688.295 216.335   5
  -3   9  19 340.813 190.353   4
  -3  -9  19 403.333 194.165   5
   3   9  19 577.199 225.786   5
   3  -9 -19 424.906 224.217   1
   3  -9  19 607.560 186.051   2
  -3  -9  19 361.608 197.426   3
   3   9  19 258.171 188.260   4
  -3  -9 -21 635.521 232.865   1
  -3  -9  21 154.014 206.642   3
  -3   9  21 485.773 229.812   5
   3  -9  21 266.352 203.055   3
   3  -9  21 541.172 254.896   5
  -3   9  21 496.671 210.497   4
  -3  -9  21 146.098 214.901   5
   3   9  21 38.1647 237.409   5
  -3   9 -21 418.285 291.382   1
  -3  -9  21 280.501 167.329   2
   3  -9 -21 385.314 214.735   1
   3  -9  21 495.348 200.468   2
   3   9  21 545.621 212.253   4
   3  -9  23 1622.05 240.871   3
   3   9  23 1691.72 292.389   5
  -3  -9 -23 1479.64 277.806   1
   3  -9 -23 1301.97 247.362   1
  -3  -9  23 1647.02 206.562   2
   3  -9  23 1725.37 300.723   5
  -3   9  23 1337.54 237.189   4
  -3   9  23 1754.66 260.982   5
  -3  -9  23 1518.57 267.314   5
  -3   9 -23 1619.24 310.425   1
  -3  -9  23 1539.98 247.796   3
   3  -9  23 1715.36 239.285   2
   3   9  23 1549.27 250.665   4
   3   9  25 30789.4 906.228   4
   3   9  25 33332.8 954.126   5
   3  -9  25 33616.0 900.588   3
  -3   9  25 34102.1 903.893   4
  -3   9  25 31187.7 927.866   5
  -3  -9  25 33291.6 958.005   5
   3  -9  25 34890.1 981.900   5
  -3  -9 -25 35397.2 951.429   1
   3  -9  25 35859.6 893.963   2
   3  -9  27 19291.1 613.198   3
  -3   9  27 18426.5 603.016   4
   3  -9  27 19704.2 594.052   2
   3   9  27 18887.8 656.000   5
  -3  -9 -27 18406.8 646.216   1
  -3   9  27 17508.8 631.198   5
   3  -9  27 18340.8 682.219   5
   3   9  27 17895.2 614.021   4
  -3  -9  27 17800.0 668.154   5
  -3  -9  27 19636.3 571.480   4
   3  -9  29 1312.16 335.075   5
  -3  -9 -29 963.702 310.914   1
  -3  -9  29 1180.55 320.218   5
  -3   9  29 1270.60 274.297   4
   3   9  31 153.214 307.317   5
  -3  -9  31 200.279 227.880   4
   3  -9  31 330.410 269.838   3
  -3  -9 -31 165.309 298.123   1
  -3   9  31 47.7667 266.238   5
  -3  -9  31-172.188 306.816   5
   3  -9  31 104.052 253.179   2
  -3  -9  33 1575.81 260.709   4
   3  -9  33 1718.38 307.734   3
   3  -9  33 1355.61 348.752   5
   3   9  33 1325.03 325.307   5
  -3  -9  33 1462.15 334.829   5
  -3   9  33 1360.46 288.774   4
  -3   9  33 1282.42 312.931   5
   3  -9  33 1218.89 281.837   2
   3  -9  35 3010.02 339.781   4
  -3   9  35 2320.14 354.588   5
  -3  -9  35 2519.96 377.296   5
   3   9  35 3046.94 380.386   5
   3  -9  35 2806.05 419.798   5
  -3   9  35 2414.64 323.700   4
  -3  -9  35 2892.34 296.241   4
  -3  -9  37 1428.25 290.893   4
   3  -9  37 1779.82 310.242   4
  -3   9  37 1468.21 322.486   5
   3  -9  37 1882.23 383.885   5
  -3  -9  37 1285.26 366.416   5
  -3   9  37 1054.09 299.636   4
  -3 -11  -1 950.138 125.502   3
  -3  11  -1 1011.36 135.657   4
  -3 -11   1 649.875 47.3937   4
  -3 -11   1 849.241 121.849   3
  -3  11   1 795.417 124.020   4
  -3 -11  -1 769.760 159.570   1
  -3 -11  -1 742.823 72.5405   4
  -3  11   1 944.210 88.8008   5
  -3  11  -1 824.655 94.7871   5
  -3 -11   1 1001.96 158.494   1
  -3 -11   3 33148.2 763.257   3
  -3 -11  -3 32023.9 798.171   1
  -3  11   3 32983.9 746.771   5
  -3  11   3 33966.0 776.496   4
  -3 -11   3 32062.3 722.228   5
  -3 -11  -3 32931.6 773.023   3
  -3 -11   3 33619.2 774.477   1
  -3 -11  -5 233328. 4978.62   3
  -3 -11   5 231066. 4909.99   5
  -3  11   5 229610. 4939.89   5
  -3  11   5 219124. 4952.64   4
  -3 -11   5 236350. 4950.12   1
  -3 -11   5 229555. 4950.94   3
  -3  11   7 70839.5 1445.91   5
  -3 -11   7 70866.0 1453.13   3
   3 -11   7 77882.2 1482.29   3
  -3 -11  -7 75160.5 1521.57   3
   3 -11  -7 73386.4 1556.84   3
  -3 -11   7 70726.4 1411.32   5
  -3  11   7 69969.8 1454.19   4
   3  11   7 71670.1 1427.62   4
   3 -11   7 76578.8 1475.20   2
   3 -11   9 3829.12 203.688   3
   3 -11  -9 3943.50 316.202   3
  -3 -11  -9 3669.46 298.167   3
   3  11   9 3405.68 213.592   5
  -3 -11   9 3180.85 147.041   5
   3  11   9 3388.79 167.984   4
   3 -11   9 3755.50 211.220   2
  -3 -11  -9 3822.46 235.900   1
  -3  11   9 3570.97 179.746   4
  -3  11   9 3284.89 175.486   5
  -3 -11   9 2985.62 124.516   2
   3 -11  11 3555.34 207.086   3
  -3 -11  11 3094.47 163.270   5
   3 -11 -11 3228.33 335.913   3
  -3 -11 -11 3385.28 233.119   1
   3  11  11 3123.22 182.742   4
   3 -11  11 3588.02 209.725   2
   3 -11  13 25324.0 664.970   2
   3 -11  13 26518.7 678.553   3
  -3 -11  13 26177.2 616.859   2
  -3 -11  13 25259.4 649.163   5
  -3 -11  13 25635.4 663.365   3
  -3  11 -13 26032.6 752.474   1
  -3  11  13 25737.4 660.262   4
   3  11  13 26272.9 692.816   5
   3 -11 -13 26191.8 691.251   1
  -3 -11 -13 25511.1 698.057   1
   3  11  13 25640.2 664.735   4
  -3  11  13 26075.2 669.259   5
  -3  11  15 34376.0 890.887   4
   3 -11  15 36041.2 903.348   3
   3  11  15 37160.6 929.411   5
  -3  11 -15 36883.1 982.686   1
  -3 -11  15 36092.6 845.260   2
  -3  11  15 36799.8 907.610   5
  -3 -11 -15 37134.7 932.004   1
   3  11  15 35463.7 898.831   4
   3 -11 -15 36575.1 917.355   1
  -3 -11  15 34892.3 887.498   3
   3 -11  15 37511.4 896.440   2
  -3  11 -17 5741.33 370.452   1
  -3 -11  17 5509.11 270.848   3
  -3 -11  17 5532.55 226.616   2
  -3 -11  17 5246.58 267.580   5
   3 -11  17 5403.78 269.475   3
   3 -11 -17 5605.61 345.801   1
   3  11  17 5459.53 313.972   5
  -3  11  17 5432.99 304.495   5
  -3 -11 -17 4980.52 305.763   1
   3 -11  17 4988.40 292.232   5
  -3  11  17 5057.47 289.032   4
   3 -11  17 5793.84 272.468   2
   3  11  17 5579.86 280.658   4
  -3  11  19 1719.26 259.077   5
  -3  11  19 1512.08 278.573   4
  -3 -11  19 2166.65 221.336   3
   3 -11  19 1982.68 213.811   3
   3 -11 -19 1990.19 267.015   1
  -3 -11 -19 1933.64 253.155   1
  -3  11 -19 2184.00 317.198   1
   3 -11  19 2057.90 269.934   5
  -3 -11  19 1901.43 236.195   5
  -3 -11  19 2501.88 185.258   2
   3  11  19 1934.85 226.876   4
   3 -11  19 1933.42 214.551   2
   3  11  19 1964.80 261.317   5
   3 -11  21 40.0459 208.932   2
  -3 -11 -21 215.047 246.634   1
  -3  11  21 214.138 228.251   5
  -3 -11  21 130.596 207.505   3
   3 -11  21-167.099 261.506   5
  -3 -11  21 110.246 222.369   5
  -3 -11  21 130.466 167.353   2
   3  11  21-54.0239 240.047   5
   3  11  21 40.5235 214.566   4
   3 -11 -21-39.4775 234.713   1
   3 -11  21 43.6416 200.058   3
  -3  11 -21 53.4009 297.377   1
  -3  11  21 12.0990 203.421   4
  -3 -11  23 15070.1 514.410   3
   3 -11  23 15876.9 518.167   3
  -3 -11  23 15523.5 553.857   5
   3 -11  23 16332.4 508.888   2
  -3  11  23 14499.0 533.777   5
   3  11  23 15482.1 565.313   5
   3 -11  23 13972.6 575.239   5
  -3  11 -23 15255.2 607.969   1
   3 -11 -23 15236.4 531.766   1
  -3 -11 -23 14619.9 545.541   1
  -3  11  23 15137.7 512.423   4
  -3 -11  23 15309.7 463.099   2
   3 -11  25 20698.7 642.265   3
  -3  11  25 22028.6 683.441   5
   3 -11  25 20632.6 719.280   5
  -3  11  25 21398.8 653.373   4
  -3 -11  25 21924.8 658.277   3
  -3 -11  25 20905.8 700.629   5
   3 -11 -25 21578.8 670.194   1
   3  11  25 21438.2 700.447   5
  -3 -11  25 20939.4 599.012   2
  -3 -11 -25 21149.0 687.998   1
   3 -11  25 21646.2 640.065   2
  -3  11  27 6451.72 387.151   5
   3  11  27 6906.08 425.092   5
   3 -11  27 6562.00 441.398   5
  -3 -11  27 6297.58 411.479   5
  -3 -11  27 6921.19 323.359   2
  -3 -11 -27 6141.42 405.826   1
   3 -11  27 6830.85 364.288   3
  -3  11  27 6914.37 368.784   4
   3 -11  27 7311.84 354.104   2
   3 -11  29 3688.63 394.952   5
  -3 -11  29 3699.20 378.186   5
  -3  11  29 3691.33 307.943   4
  -3 -11 -29 3679.90 364.335   1
  -3 -11  31-388.324 256.753   4
   3 -11  31 286.317 246.865   2
   3  11  31 133.251 307.688   5
  -3 -11  31-72.0574 309.067   5
   3 -11  31 75.3192 265.868   3
  -3  11  31-433.184 285.673   5
  -3 -11  33 1769.35 267.418   4
   3 -11  33 2554.36 306.427   2
   3 -11  33 2042.95 334.015   3
  -3 -11 -33 2394.99 371.570   1
   3 -11  33 1752.63 373.568   5
  -3  11  33 1886.93 320.959   5
  -3  11  33 2650.54 314.393   4
  -3 -11  33 1744.48 360.979   5
   3  11  33 1612.29 342.879   5
   3 -11  35 2367.07 309.174   2
   3 -11  35 2213.04 334.560   3
   3  11  35 2285.23 374.804   5
  -3  11  35 2530.93 338.853   5
  -3 -11  35 1463.79 378.639   5
   3 -11  35 1762.19 389.832   5
  -3  11  35 2150.65 310.614   4
  -3 -11  35 2429.59 278.696   4
   3 -11  37 1854.78 316.105   4
  -3 -11  37 1332.12 295.218   4
   3  11  37 828.981 368.472   5
   3 -11  37 1137.39 363.917   5
  -3  11  37 1580.75 322.312   5
  -3  11  37 1444.67 310.004   4
  -3  13   1 19040.0 453.908   5
   3 -13   1 20095.4 530.565   3
  -3 -13   1 18838.0 484.223   3
   3 -13  -1 19863.0 515.568   2
   3 -13   1 20506.9 514.639   2
  -3  13   1 20599.6 505.864   4
  -3 -13  -1 19262.2 487.728   3
  -3 -13   1 19328.1 506.191   1
  -3  13  -1 19587.2 461.917   5
  -3  13  -1 19557.2 502.670   4
   3 -13  -1 18899.1 535.390   3
  -3 -13   1 17420.0 428.808   4
   3 -13   3 85597.4 1728.15   2
   3 -13  -3 86816.2 1738.15   2
  -3 -13   3 83838.4 1706.80   3
   3 -13   3 84284.4 1736.94   3
   3 -13  -3 83086.5 1770.34   3
  -3 -13   3 81354.6 1715.10   1
  -3  13   3 83253.2 1714.86   4
  -3 -13  -3 84120.9 1719.21   3
  -3  13   3 80034.7 1675.04   5
  -3 -13   5 45711.2 1029.60   3
   3 -13  -5 48538.4 1066.37   2
   3 -13   5 44849.9 1051.64   3
  -3 -13  -5 45757.7 1066.86   1
  -3 -13   5 41698.7 967.005   5
  -3 -13   5 46718.3 1034.50   1
   3 -13   5 47143.3 1046.92   2
   3  13   5 44861.9 1014.58   5
   3 -13  -5 46022.9 1108.20   3
  -3  13   5 44270.9 1028.82   4
  -3 -13  -5 45768.7 1058.59   3
  -3  13   5 44080.9 1003.31   5
  -3 -13   7 13927.9 333.948   5
   3 -13   7 15352.3 420.298   3
   3 -13  -7 15269.6 433.879   2
  -3  13   7 14312.1 376.681   5
   3 -13  -7 13836.4 489.515   3
   3  13   7 15163.5 402.538   5
  -3 -13  -7 15180.3 445.198   1
  -3  13   7 13685.8 390.755   4
  -3 -13  -7 14610.1 460.165   3
   3  13   7 13027.1 355.066   4
  -3 -13   7 13173.8 332.446   2
   3 -13   7 15418.8 416.376   2
  -3 -13   9 4671.24 157.732   2
   3 -13   9 4915.05 235.720   3
   3 -13  -9 4867.30 259.901   2
   3 -13  -9 5252.72 331.950   3
   3  13   9 4823.91 234.263   5
  -3 -13   9 4618.03 165.410   5
  -3 -13  -9 4867.87 258.418   1
  -3 -13  -9 5183.62 319.348   3
   3 -13   9 5200.89 235.493   2
  -3 -13 -11 776.770 187.960   1
   3 -13  11 591.001 160.553   3
  -3  13  11 1007.97 142.864   5
   3 -13 -11 959.402 197.859   2
  -3 -13  11 797.974 113.544   5
  -3 -13  11 648.522 154.131   3
   3 -13 -11 955.200 282.536   3
   3 -13  11 936.373 167.226   2
  -3 -13  13 9976.33 352.698   3
   3  13  13 10855.4 382.006   5
  -3 -13 -13 10001.9 468.257   3
  -3 -13  13 10376.5 324.411   5
  -3  13  13 10083.1 350.097   5
   3 -13  13 10672.5 367.573   3
   3 -13 -13 11405.6 502.160   3
  -3  13 -13 10832.2 455.217   1
  -3 -13 -13 10919.1 396.624   1
  -3  13  13 11181.7 351.770   4
  -3 -13  13 11153.5 309.030   2
   3 -13  13 10199.6 356.022   2
   3 -13 -13 10436.6 394.648   1
   3 -13  15 30782.0 807.737   3
  -3 -13  15 31570.0 797.810   3
  -3  13 -15 33333.6 907.928   1
  -3  13  15 31861.3 800.666   4
  -3  13  15 31451.6 807.362   5
   3 -13 -15 31909.2 835.503   1
  -3 -13 -15 30035.6 845.123   1
  -3 -13  15 31165.0 747.111   2
   3 -13 -15 31110.2 933.784   3
   3  13  15 30843.0 834.093   5
   3 -13  15 32130.5 801.195   2
  -3 -13  17 10158.8 367.468   3
   3 -13  17 9682.66 378.970   3
  -3  13 -17 10177.2 473.757   1
   3 -13 -17 10712.9 408.122   1
  -3  13  17 10675.1 377.281   4
  -3  13  17 9290.67 375.374   5
  -3 -13 -17 8895.56 398.197   1
  -3 -13  17 9385.51 360.408   5
   3  13  17 9870.74 412.324   5
   3 -13  17 8894.32 392.650   5
  -3 -13  17 10668.3 321.598   2
   3 -13  17 10511.2 371.333   2
  -3 -13  19 291.366 159.899   2
  -3 -13  19 377.657 210.352   3
  -3 -13  19 221.939 200.452   5
  -3  13  19 282.278 205.056   5
  -3  13  19 295.760 198.131   4
   3 -13  19 117.955 243.006   5
   3  13  19 615.045 255.095   5
  -3 -13 -19 251.105 228.378   1
   3 -13 -19 74.1161 232.626   1
  -3  13 -19 464.739 317.763   1
   3 -13  19 562.262 202.056   2
   3 -13  19 506.915 195.230   3
   3 -13  21 1171.14 290.202   5
  -3 -13  21 876.125 224.090   3
  -3 -13 -21 685.992 256.696   1
   3 -13  21 933.913 223.873   3
   3 -13  21 1201.68 232.105   2
  -3  13 -21 1298.13 332.525   1
  -3  13  21 1587.90 247.473   5
  -3 -13  21 920.833 235.566   5
   3  13  21 1086.28 279.095   5
   3 -13 -21 1169.96 260.497   1
  -3  13  21 991.245 219.932   4
  -3 -13  21 983.147 192.677   2
  -3 -13  23 10811.4 432.226   3
   3 -13  23 10835.8 422.414   3
   3 -13 -23 10007.4 449.230   1
   3  13  23 10860.0 473.499   5
  -3  13  23 10384.3 439.358   5
  -3 -13  23 10585.4 463.269   5
   3 -13  23 10793.0 502.579   5
   3 -13  23 11344.9 420.448   2
  -3  13  23 11242.1 430.582   4
  -3 -13 -23 10383.6 461.892   1
  -3 -13  25 6545.80 357.907   3
   3 -13 -25 6431.09 380.519   1
   3 -13  25 6142.83 337.674   3
   3  13  25 6510.53 404.761   5
  -3 -13 -25 5657.00 380.049   1
  -3  13  25 5725.04 362.908   5
  -3 -13  25 6203.34 301.342   2
   3 -13  25 6537.08 424.127   5
  -3  13  25 6220.90 347.146   4
   3 -13  25 6800.63 336.249   2
  -3 -13  27 13298.8 508.486   3
   3  13  27 11685.5 524.236   5
  -3  13  27 12120.7 503.314   5
   3 -13  27 11992.1 571.605   5
  -3 -13  27 12612.2 431.876   2
  -3 -13 -27 12006.9 521.914   1
  -3  13  27 12708.2 485.794   4
  -3 -13  29 2527.82 299.946   3
   3 -13  29 1887.59 365.510   5
  -3 -13  29 2254.15 250.886   2
   3 -13  29 2646.26 280.274   2
   3 -13  29 2385.90 288.220   3
  -3  13  29 2041.97 284.460   4
   3 -13  31-84.0972 258.375   3
  -3 -13  31-6.27441 221.114   4
  -3  13  31 222.556 287.153   5
   3 -13  31-232.267 257.360   2
   3  13  31 104.349 312.345   5
  -3 -13 -31 50.1617 314.495   1
  -3 -13  33 727.136 245.927   4
   3 -13  33 920.862 301.316   3
   3  13  33 822.154 333.099   5
  -3  13  33 1134.97 285.206   4
  -3  13  33 759.001 304.108   5
   3 -13  33 1444.15 284.802   2
   3 -13  33 621.915 349.286   5
  -3 -13 -33 638.282 327.731   1
  -3 -13  35 2123.98 276.345   4
   3 -13  35 2248.47 308.922   2
  -3  13  35 2289.71 339.376   5
   3 -13  35 2436.30 343.456   3
  -3  13  35 1702.86 311.827   4
   3  13  35 2657.35 371.591   5
   3 -15   1 15828.4 434.886   2
  -3 -15   1 15066.3 408.949   3
   3 -15   1 15053.8 448.495   3
  -3  15   1 15305.5 423.411   4
   3 -15  -1 15844.4 436.398   2
  -3 -15  -1 15496.9 438.990   1
  -3 -15  -1 14853.7 408.842   3
  -3  15  -1 14890.5 375.242   5
  -3  15   1 14820.0 366.134   5
  -3  15  -1 15914.5 426.298   4
   3 -15  -1 15177.8 462.371   3
   3 -15   3 33602.1 812.112   2
   3  15   3 32265.0 739.517   5
  -3 -15  -3 32296.4 791.170   3
   3 -15  -3 32539.2 803.195   2
  -3 -15   3 31264.8 775.164   3
   3 -15   3 32778.4 810.328   3
  -3 -15  -3 34057.9 816.842   1
  -3  15   3 31314.2 784.591   4
   3 -15  -3 32870.0 837.376   3
  -3  15   3 31860.2 738.592   5
  -3 -15  -5 14796.7 453.259   3
   3 -15  -5 15783.8 505.617   3
   3 -15   5 14975.4 442.094   3
   3 -15  -5 16022.7 457.397   2
   3  15   5 15560.5 401.524   5
  -3 -15  -5 15623.2 467.635   1
  -3  15   5 14611.0 419.819   4
  -3  15   5 14396.5 383.975   5
   3 -15   5 15383.8 440.191   2
   3 -15   7 23434.7 591.730   2
   3 -15   7 22180.6 598.380   3
   3 -15  -7 22665.0 611.902   2
  -3  15   7 21365.4 548.466   5
   3  15   7 23077.5 572.694   5
  -3 -15  -7 23599.8 623.445   1
  -3 -15  -7 23167.8 645.269   3
  -3  15   7 21504.6 573.683   4
   3 -15  -7 23282.1 672.995   3
   3 -15  -9 3564.71 244.936   2
  -3 -15   9 3899.18 208.932   3
   3 -15  -9 3463.00 306.202   3
   3  15   9 3965.51 217.369   5
   3 -15   9 4114.66 221.165   3
   3 -15   9 4036.46 221.967   2
  -3 -15  -9 4234.37 253.682   1
  -3 -15 -11 481.323 196.320   1
  -3 -15  11 589.115 112.092   2
   3 -15  11 426.846 170.233   2
  -3 -15  11 718.619 166.423   3
   3 -15 -11 462.552 195.918   2
   3 -15  11 527.666 166.794   3
  -3  15  11 556.896 140.847   4
  -3  15  11 460.648 137.279   5
   3 -15 -11 627.781 284.373   3
  -3 -15 -11 494.744 257.392   3
  -3  15  13 7261.13 291.109   5
   3  15  13 7733.97 329.662   5
  -3 -15 -13 7968.78 346.507   1
  -3 -15 -13 6827.51 423.046   3
  -3 -15  13 7529.16 301.510   3
   3 -15 -13 7621.34 446.794   3
   3 -15  13 7539.87 306.588   3
   3 -15  13 7974.85 306.391   2
  -3 -15  13 7700.39 253.672   2
  -3  15  13 7810.95 293.626   4
  -3 -15  15 7240.63 304.689   3
   3 -15  15 6505.90 308.163   3
   3 -15  15 7244.10 302.874   2
  -3 -15  15 6948.86 253.360   2
   3 -15 -15 6557.36 338.731   1
   3 -15 -15 6928.89 468.289   3
  -3  15 -15 7391.69 419.631   1
  -3 -15 -15 6194.57 334.628   1
   3  15  15 7314.35 340.266   5
  -3 -15 -15 6650.01 444.754   3
  -3  15  15 7121.55 299.593   5
  -3  15  15 6722.16 295.107   4
  -3  15  17 11250.2 409.506   4
   3 -15  17 11718.1 419.629   3
  -3 -15  17 12331.4 359.875   2
  -3  15 -17 12432.6 519.818   1
  -3  15  17 11367.0 411.204   5
   3  15  17 12198.2 453.236   5
   3 -15 -17 10499.1 442.562   1
   3 -15  17 9822.16 437.241   5
  -3 -15  17 12130.7 413.369   3
   3 -15 -17 11617.3 582.106   3
  -3 -15 -17 11736.9 447.580   1
  -3 -15 -17 12511.1 575.972   3
   3 -15  17 11708.1 407.072   2
  -3 -15  19 5472.95 251.051   2
  -3 -15  19 4760.54 292.742   3
   3 -15  19 4926.72 299.975   3
  -3  15 -19 5120.28 417.103   1
   3 -15  19 4780.67 347.135   5
  -3  15  19 5247.75 303.919   4
   3 -15  19 5256.26 295.221   2
  -3  15  19 4967.15 309.398   5
   3 -15 -19 4841.16 466.870   3
   3  15  19 5123.26 338.887   5
   3 -15 -19 5276.27 341.567   1
  -3 -15 -19 5367.25 339.298   1
   3 -15  21 577.535 218.536   3
  -3 -15  21 605.689 221.706   3
  -3 -15  21 955.317 191.688   2
  -3  15 -21 819.542 341.645   1
   3 -15 -21 735.849 265.944   1
  -3  15  21 725.415 227.057   5
   3  15  21 1114.88 273.846   5
   3 -15  21 731.314 293.414   5
  -3 -15 -21 443.848 271.680   1
  -3  15  21 411.477 211.461   4
   3 -15  21 628.305 223.778   2
   3 -15 -23 2838.38 320.100   1
  -3  15  23 2879.29 270.911   4
   3 -15  23 2686.69 265.038   2
   3 -15  23 3007.24 279.145   3
  -3 -15  23 3044.34 239.485   2
  -3  15  23 3060.20 291.012   5
   3  15  23 3488.99 328.902   5
  -3 -15 -23 3302.96 321.155   1
  -3 -15  23 3044.07 285.184   3
  -3 -15 -25 14966.7 568.923   1
  -3  15  25 14546.8 539.941   5
   3 -15 -25 14983.5 564.532   1
   3  15  25 14434.8 564.143   5
  -3  15  25 14498.6 525.889   4
   3 -15  27 5136.40 333.144   3
   3 -15 -27 5549.70 393.006   1
   3 -15  27 6320.12 351.036   2
  -3  15  27 5221.31 350.798   4
   3  15  27 4995.17 397.569   5
  -3 -15  29 1268.71 284.524   3
  -3 -15  29 1412.72 227.788   2
  -3 -15 -29 909.365 329.572   1
   3 -15  29 920.509 264.696   3
  -3  15  29 1746.57 315.280   4
   3 -15  29 1540.80 260.712   2
   3 -15  31 92.1276 262.157   3
  -3  15  31 97.5850 277.616   5
  -3 -15  31 261.875 262.902   3
  -3 -15  31 263.077 216.871   2
   3  15  31 31.6881 308.531   5
  -3  15  31 166.764 260.032   4
   3 -15  31 144.977 249.420   2
  -3 -15 -31-20.1597 309.870   1
  -3 -15 -33 1399.33 338.256   1
  -3 -15  33 959.644 243.118   4
   3 -15  33 738.215 286.500   3
   3 -15  33 737.770 267.984   2
  -3  15  33 816.444 305.022   5
   3  15  33 783.435 319.125   5
  -3 -15 -35 1994.78 368.810   1
   3 -15  35 2330.29 332.932   3
   3 -15  35 2213.37 305.943   2
  -3 -15  35 2427.21 281.728   4
  -3  15  35 1504.08 328.667   5
   3  15  35 1737.45 360.976   5
   3 -17   1 7520.18 313.917   3
  -3  17  -1 7431.56 239.093   5
  -3 -17   1 8575.45 316.812   1
   3 -17  -1 8341.22 334.329   3
  -3 -17  -1 7944.22 311.525   1
  -3  17   1 7752.68 231.877   5
  -3  17  -1 7834.35 292.001   4
  -3  17   1 7777.72 292.787   4
   3 -17   3 18157.8 503.850   2
   3 -17   3 17630.2 512.452   3
   3 -17  -3 18035.6 546.770   3
  -3  17   3 17882.1 497.023   4
  -3 -17  -3 18573.5 523.781   1
  -3 -17   3 18444.2 511.800   1
  -3  17   3 17416.1 437.257   5
  -3 -17   5 24463.8 621.241   3
  -3 -17   5 24430.2 564.824   2
   3 -17  -5 22247.8 674.709   3
  -3  17   5 22299.8 604.913   4
   3 -17   5 22931.7 624.322   3
   3 -17   5 25750.2 629.471   2
  -3 -17  -5 23313.8 642.570   1
  -3  17   5 22270.8 559.975   5
  -3 -17   7 6648.84 221.790   2
  -3 -17   7 6778.91 273.540   3
   3 -17   7 6648.14 281.460   3
  -3  17   7 6574.19 225.463   5
  -3  17   7 6913.74 260.298   4
  -3 -17  -7 7098.28 312.419   1
   3 -17   7 6710.48 279.318   2
   3 -17  -7 7181.95 360.159   3
  -3 -17   9 3039.36 210.715   3
   3 -17   9 3316.21 215.364   3
   3 -17  -9 2871.43 237.157   2
   3  17   9 2908.97 200.232   5
  -3 -17  -9 3077.89 247.147   1
   3 -17  -9 3504.79 316.629   3
  -3 -17  -9 3040.68 280.607   3
  -3 -17   9 2916.44 152.892   2
   3 -17   9 3113.59 215.792   2
   3 -17 -11 241.251 271.402   3
   3 -17  11 94.2321 164.076   2
  -3 -17  11 152.150 123.082   2
  -3 -17  11 140.825 165.050   3
   3 -17  11 236.025 171.211   3
   3 -17 -11 93.9671 198.746   2
  -3 -17 -11 499.459 267.260   3
  -3  17  11 41.0275 140.087   4
  -3  17  11 126.477 132.369   5
  -3 -17 -11 74.7688 189.894   1
  -3 -17 -13 3957.17 281.565   1
  -3  17  13 4138.36 233.275   4
  -3 -17  13 4015.77 251.976   3
   3 -17  13 4140.23 250.118   3
  -3 -17 -13 4450.14 377.334   3
   3 -17 -13 4158.97 381.639   3
   3 -17  13 4687.83 256.390   2
   3  17  13 4612.05 266.313   5
  -3  17  13 4372.56 231.914   5
   3 -17 -13 4151.44 285.197   2
  -3 -17  13 4706.85 211.104   2
  -3 -17  15 4399.06 262.595   3
   3 -17  15 3912.49 255.482   3
  -3  17  15 3746.88 242.230   5
  -3  17 -15 3869.27 361.168   1
   3 -17 -15 3818.46 418.524   3
  -3 -17 -15 3827.64 406.878   3
   3  17  15 3865.84 277.603   5
  -3 -17 -15 4103.05 293.396   1
  -3 -17  15 4243.86 218.434   2
  -3  17  15 3968.76 241.319   4
   3 -17  15 3977.72 258.688   2
  -3 -17 -17 12926.5 484.604   1
   3 -17  17 13429.1 463.570   3
   3 -17  17 13679.2 453.540   2
  -3  17  17 13881.2 466.093   5
  -3  17 -17 13471.7 580.117   1
  -3 -17 -17 12234.4 617.603   3
   3 -17 -17 13934.2 509.772   1
   3  17  17 13354.7 489.024   5
  -3 -17  17 13606.6 459.465   3
  -3  17  17 14167.2 461.829   4
  -3 -17  17 13460.0 402.146   2
   3 -17 -17 13503.4 626.267   3
  -3 -17  19 8287.78 362.741   3
   3 -17  19 8637.15 381.680   3
   3  17  19 7615.74 403.551   5
  -3  17 -19 8328.08 487.936   1
  -3 -17 -19 7753.83 396.682   1
  -3  17  19 9441.01 394.399   5
  -3 -17 -19 8059.81 556.582   3
  -3 -17  19 8572.82 313.097   2
   3 -17  19 8398.11 353.540   2
  -3 -17 -21-136.991 259.088   1
   3 -17 -21-13.0644 405.698   3
   3 -17  21 206.056 225.474   3
  -3  17  21-80.2544 232.949   5
  -3 -17 -21 26.7577 409.931   3
   3 -17 -21-24.3209 266.632   1
  -3 -17  21 171.151 177.744   2
   3  17  21 138.305 263.503   5
  -3 -17  21 132.947 218.318   3
  -3  17  21-185.016 218.512   4
   3 -17  21 96.4550 215.050   2
  -3  17  23 7827.93 393.901   5
  -3 -17 -23 7571.36 415.213   1
  -3  17  23 6981.37 368.073   4
   3 -17 -23 7744.52 559.503   3
   3 -17  23 7535.29 352.091   2
   3 -17 -23 7681.29 424.090   1
   3  17  23 7595.31 422.833   5
   3 -17  23 7877.35 377.407   3
  -3 -17  23 8374.70 330.967   2
  -3 -17  23 7606.56 380.741   3
  -3  17  25 6623.37 384.142   5
   3 -17 -25 6917.53 419.807   1
   3  17  25 6175.78 415.775   5
  -3  17  25 7097.56 372.622   4
  -3 -17  25 6616.36 321.772   2
   3 -17  27 4112.81 310.737   3
   3 -17  27 4228.70 301.578   2
  -3 -17 -27 3383.08 359.027   1
   3 -17 -27 3908.93 369.413   1
  -3 -17  27 3550.72 314.325   3
  -3 -17 -29 686.369 315.291   1
  -3 -17  29 1433.87 280.765   3
   3 -17  29 1387.37 273.548   3
  -3 -17  29 1269.51 227.391   2
  -3  17  29 1410.32 301.720   5
   3  17  29 1076.61 323.662   5
   3 -17  29 1833.45 273.606   2
  -3 -17  31-113.285 218.921   2
  -3 -17  31 17.3503 268.117   3
   3 -17  31-92.1160 255.196   3
  -3  17  31-19.7114 262.098   5
   3  17  31-478.415 325.756   5
   3 -17  31-272.230 250.909   2
  -3 -17 -31 361.350 305.545   1
  -3 -17  33 1262.54 302.337   3
   3 -17  33 1165.46 295.127   3
  -3 -17  33 1072.04 243.631   2
   3  17  33 877.824 331.748   5
  -3  17  33 1359.54 308.803   5
   3 -17  33 1219.09 272.926   2
  -3 -17 -33 758.832 338.354   1
  -3 -19  -1 3122.47 237.289   1
   3 -19   1 3358.73 238.200   3
  -3 -19  -1 3226.62 211.042   3
   3 -19  -1 3009.70 246.262   3
  -3 -19   1 3014.41 237.141   1
  -3 -19   1 3010.94 204.355   3
   3 -19   3 24152.7 672.114   3
  -3 -19  -3 25027.0 670.676   3
  -3 -19   3 24933.3 654.621   3
  -3 -19  -3 25347.3 685.273   1
   3 -19  -3 24757.3 708.749   3
   3 -19   3 26163.5 670.109   2
   3 -19   5 17277.6 493.652   2
  -3 -19   5 15912.8 480.603   3
   3 -19   5 16520.9 494.813   3
  -3 -19   5 16962.1 437.763   2
  -3 -19  -5 15886.8 504.744   3
   3 -19  -5 16376.1 549.557   3
  -3 -19  -5 16267.6 511.833   1
  -3 -19   7 12846.9 347.565   2
  -3 -19   7 11383.4 390.917   3
   3 -19   7 11097.4 397.794   3
   3 -19  -7 11652.5 474.296   3
   3 -19   7 11967.0 398.623   2
  -3 -19  -7 11694.7 422.994   1
  -3 -19  -7 11894.9 440.942   3
   3 -19   9 773.367 189.283   2
  -3 -19   9 668.626 185.398   3
   3 -19  -9 643.845 205.967   2
   3 -19   9 895.145 183.598   3
  -3 -19  -9 806.925 219.298   1
  -3 -19   9 904.761 141.537   2
   3 -19  -9 719.150 277.824   3
  -3 -19  -9 1029.07 248.804   3
   3 -19  11 228.036 179.457   2
  -3 -19  11 205.960 143.775   2
  -3 -19  11 179.963 189.547   3
   3 -19  11 85.1626 178.513   3
   3 -19 -11 209.093 210.000   2
  -3 -19 -11 408.151 275.228   3
   3 -19 -11-185.742 300.108   3
  -3  19  11 387.236 140.395   5
  -3 -19 -11 478.299 216.545   1
   3 -19 -13 3404.98 280.813   2
   3 -19 -13 3636.38 375.212   3
  -3 -19  13 3139.59 252.566   3
  -3 -19 -13 3444.81 366.958   3
  -3  19  13 3513.49 219.569   5
   3 -19  13 3047.04 240.968   3
  -3 -19 -13 3255.36 281.842   1
   3 -19  13 3546.95 250.325   2
  -3 -19  13 3409.24 201.043   2
   3 -19 -15 26654.3 769.121   2
  -3 -19  15 26688.8 731.900   3
   3 -19  15 25884.9 728.587   3
  -3 -19 -15 25046.9 853.720   3
   3 -19 -15 27081.9 879.421   3
  -3 -19 -15 27237.6 776.816   1
  -3  19  15 25540.0 710.328   5
   3 -19  15 27233.6 721.060   2
  -3 -19  15 27311.6 669.881   2
  -3  19  17 17907.8 549.508   5
   3 -19  17 18005.4 565.757   3
  -3 -19 -17 16872.5 720.758   3
   3 -19 -17 18646.5 741.249   3
  -3 -19  17 18410.2 501.842   2
   3 -19 -17 18673.5 607.987   2
  -3  19 -17 16944.7 666.594   1
  -3 -19 -17 17482.0 598.314   1
  -3 -19  17 18580.0 568.467   3
   3 -19  17 18191.6 553.455   2
  -3 -19  19 685.140 224.792   3
  -3  19  19 765.477 217.352   5
  -3 -19 -19 801.398 393.301   3
   3  19  19 494.144 257.459   5
   3 -19 -19 1169.09 424.653   3
   3 -19  19 879.185 229.660   3
   3 -19  19 714.413 221.280   2
  -3  19 -19 635.065 348.168   1
  -3 -19  19 642.771 180.030   2
  -3 -19 -19 501.139 254.919   1
  -3 -19  21 311.859 228.595   3
  -3 -19 -21 212.293 419.397   3
   3 -19  21 333.622 230.923   3
   3 -19 -21 622.807 436.721   3
   3 -19 -21 504.766 282.629   1
  -3  19  21 571.265 238.935   5
   3  19  21 569.895 271.116   5
   3 -19  21 766.187 231.466   2
  -3 -19  21 566.415 190.616   2
  -3 -19 -21 299.227 261.579   1
  -3 -19  23 3646.32 241.971   2
   3 -19 -23 3772.37 348.385   1
  -3 -19 -23 3017.02 502.453   3
   3  19  23 3204.54 334.592   5
  -3  19  23 3043.30 296.215   5
  -3 -19  23 3972.08 304.024   3
   3 -19  25 4360.56 332.021   3
  -3 -19 -25 4695.08 371.607   1
  -3  19  25 4693.78 340.402   5
   3  19  25 4389.58 378.673   5
   3 -19 -25 4720.89 385.287   1
   3 -19  25 4629.90 313.782   2
   3 -19 -25 3808.97 512.070   3
  -3 -19 -27 3244.36 355.691   1
  -3 -19  27 3172.52 305.032   3
  -3 -19  27 3568.07 253.434   2
   3 -19  27 3335.97 288.866   2
   3 -19  27 3462.14 303.446   3
  -3 -19  29 864.352 279.258   3
   3 -19  29 1053.13 273.216   3
   3  19  29 814.664 322.445   5
   3 -19 -29 1225.42 341.074   1
   3 -19  29 1516.73 276.616   2
  -3  19  29 1102.69 286.931   5
   3 -19 -29 977.974 467.456   3
  -3 -19  29 748.758 222.442   2
  -3 -19 -29 689.382 324.442   1
  -3 -19  31-104.650 278.029   3
   3 -19  31 99.9007 267.536   3
  -3 -19  31 325.400 227.900   2
   3 -19 -31-135.900 460.652   3
  -3  19  31 395.827 280.972   5
   3  19  31-284.062 320.447   5
   3 -19  31-232.291 259.886   2
  -3 -19 -31 370.399 318.753   1
  -3 -19  33 566.267 289.818   3
   3 -19  33 759.280 283.097   3
  -3 -19  33 698.025 240.543   2
  -3  19  33 327.287 290.836   5
   3  19  33 673.505 326.715   5
  -3 -19 -33 528.205 328.719   1
   3 -19  33 522.951 257.508   2
   3 -19 -33 286.303 467.847   3
  -3 -21   1 497.513 178.651   3
  -3 -21  -1 518.067 188.709   3
   3 -21   1 556.869 194.165   3
   3 -21  -1 596.638 196.679   2
  -3 -21  -1 132.911 211.859   1
  -3 -21   1 430.155 219.198   1
   3 -21  -1 488.729 202.224   3
   3 -21   1 68.5313 194.920   2
   3 -21   3 6416.73 295.773   2
  -3 -21   3 6039.68 284.950   3
   3 -21   3 5919.36 302.236   3
  -3 -21  -3 5879.30 299.108   3
  -3 -21   3 6016.97 251.227   2
  -3 -21  -3 5590.83 316.734   1
   3 -21  -3 5850.69 333.397   3
  -3 -21  -5 29335.1 798.802   3
  -3 -21   5 29215.4 770.357   3
   3 -21  -5 28162.6 779.958   2
  -3 -21   5 30716.5 727.528   2
   3 -21   5 29130.0 780.356   3
  -3 -21  -5 29271.0 797.167   1
   3 -21   5 30797.7 779.756   2
   3 -21  -5 28691.1 827.642   3
   3 -21   7 7339.50 314.975   2
  -3 -21   7 6898.08 311.829   3
   3 -21   7 6618.73 314.347   3
  -3 -21   7 7096.37 268.088   2
  -3 -21  -7 7091.87 362.374   3
  -3 -21  -7 6523.65 339.605   1
   3 -21  -7 6651.77 333.663   2
   3 -21  -7 6394.19 378.948   3
  -3 -21   9 2468.09 186.279   2
   3 -21  -9 1957.65 254.517   2
   3 -21  -9 2306.94 322.292   3
   3 -21   9 2534.66 236.526   2
  -3 -21  -9 2123.99 263.691   1
  -3 -21   9 2285.88 232.015   3
  -3 -21  -9 2306.59 293.956   3
   3 -21   9 2387.79 228.758   3
   3 -21  11 794.991 213.677   2
  -3 -21  11 470.457 206.105   3
  -3 -21  11 683.741 160.143   2
   3 -21  11 679.690 203.141   3
  -3 -21 -11 715.155 287.390   3
  -3 -21 -11 489.949 231.579   1
   3 -21 -11 192.971 220.473   2
   3 -21 -11 106.070 305.941   3
  -3 -21  13 15738.0 511.957   3
   3 -21  13 15456.3 504.203   3
   3 -21 -13 15423.0 532.015   2
  -3 -21 -13 15053.9 603.759   3
   3 -21 -13 14926.1 624.817   3
  -3 -21 -13 14887.3 533.142   1
   3 -21  13 16582.0 500.910   2
  -3 -21  13 15345.7 440.923   2
  -3 -21  15 16888.0 534.364   3
   3 -21  15 15858.6 522.556   3
   3 -21 -15 16966.3 671.294   3
  -3 -21 -15 15853.2 653.524   3
   3 -21  15 16746.1 516.882   2
   3 -21 -15 16329.8 558.338   2
  -3 -21 -15 15555.8 554.823   1
  -3 -21  15 16316.6 465.435   2
   3 -21 -17 3134.44 328.265   2
  -3 -21  17 3323.48 285.898   3
  -3 -21  17 2945.26 219.269   2
  -3  21 -17 3111.05 390.516   1
   3 -21  17 3193.23 262.840   2
  -3 -21 -17 2955.29 300.223   1
  -3 -21 -17 3475.40 417.221   3
   3 -21 -17 3129.51 423.404   3
   3 -21  17 3049.66 277.206   3
  -3 -21 -19 2460.47 430.043   3
   3 -21  19 2382.80 250.955   2
   3 -21 -19 2465.21 317.851   2
   3 -21 -19 3374.73 472.933   3
  -3 -21  19 3189.35 275.785   3
  -3 -21  19 2472.85 218.400   2
  -3 -21 -19 1894.61 300.247   1
   3 -21  19 2746.77 274.270   3
  -3 -21  21 173.664 237.346   3
   3 -21 -21 271.083 288.984   2
  -3  21  21 236.910 223.776   5
  -3 -21  21 141.098 185.562   2
  -3 -21 -23 3852.04 347.549   1
   3 -21  23 3708.89 301.239   3
  -3  21  23 3970.86 318.377   5
   3 -21  23 3803.93 285.231   2
   3 -21  25 2875.25 286.978   3
  -3 -21  25 2835.75 289.179   3
  -3 -21 -25 2340.80 324.524   1
   3 -21 -25 2707.09 497.703   3
   3 -21  25 3035.02 275.746   2
  -3 -21  25 3509.27 253.023   2
  -3 -21  27 1793.95 317.364   3
   3 -21 -27 1997.41 509.955   3
   3 -21  27 2400.81 289.926   3
  -3  21  27 2655.68 314.651   5
   3 -21  27 2842.94 289.140   2
  -3 -21  27 2453.59 258.883   2
  -3 -21 -27 2006.02 335.322   1
   3 -21  29 815.064 282.086   3
  -3 -21  29 855.140 272.396   3
   3 -21 -29 779.305 490.949   3
  -3 -21  29 794.605 223.692   2
  -3 -21 -29 666.890 319.264   1
   3 -21  29 1089.21 276.112   2
   3 -21 -31 110.034 473.456   3
  -3 -21  31 334.274 279.316   3
  -3 -21 -31-379.784 312.619   1
   3 -21  31 258.931 273.931   3
  -3  21  31 129.991 285.881   5
  -3 -21  31-223.894 227.424   2
   3 -21  31 101.218 262.722   2
   3 -23  -1 560.353 215.112   2
   3 -23   1 402.936 204.174   2
   3 -23  -1 577.518 228.022   3
   3 -23   1 659.695 216.711   3
  -3 -23  -1 397.850 242.297   1
  -3 -23   1 506.949 183.120   2
  -3 -23  -1 427.618 202.577   3
  -3 -23   1 448.005 193.594   3
   3 -23   3 6447.68 315.716   2
  -3 -23   3 5886.98 298.934   3
   3 -23   3 5786.20 309.796   3
  -3 -23   3 6377.19 274.448   2
  -3 -23  -3 5926.68 316.573   3
   3 -23  -3 5908.83 317.648   2
  -3 -23  -3 5835.21 337.627   1
   3 -23  -3 6058.84 341.590   3
   3 -23   5 9474.36 378.493   2
   3 -23  -5 8918.45 377.460   2
  -3 -23   5 9579.53 375.748   3
  -3 -23   5 9409.61 332.199   2
  -3 -23  -5 9126.79 396.375   3
   3 -23  -5 9698.69 436.630   3
   3 -23   5 8822.57 376.353   3
  -3 -23  -5 9022.17 403.556   1
   3 -23   7 14491.2 467.080   2
  -3 -23  -7 13778.9 503.853   3
  -3 -23   7 13205.3 457.966   3
  -3 -23   7 13841.9 412.828   2
   3 -23  -7 13389.1 472.820   2
   3 -23   7 12659.0 458.514   3
   3 -23  -7 13454.0 539.122   3
  -3 -23  -7 13415.9 485.863   1
  -3 -23   9 874.026 214.097   3
   3 -23   9 1432.04 228.696   2
   3 -23   9 990.416 217.668   3
  -3 -23   9 983.349 180.372   2
  -3 -23  -9 1263.77 279.621   3
   3 -23  -9 1011.03 313.174   3
   3 -23  -9 1090.63 253.544   2
  -3 -23  -9 1219.99 250.607   1
  -3 -23  11 1906.05 194.851   2
  -3 -23  11 2210.92 250.961   3
   3 -23 -11 1931.00 272.267   2
   3 -23  11 2082.06 242.592   2
   3 -23  11 1335.93 220.928   3
  -3 -23 -11 1980.90 316.657   3
   3 -23 -11 1886.20 338.297   3
  -3 -23 -11 1977.38 272.878   1
  -3 -23  13 7244.17 357.315   3
   3 -23 -13 6759.25 366.585   2
  -3 -23 -13 6934.99 437.131   3
  -3 -23 -13 6537.46 368.997   1
   3 -23 -13 7936.10 470.319   3
   3 -23  13 6839.13 334.213   3
  -3 -23  13 6418.66 274.757   2
   3 -23  13 6850.42 331.186   2
   3 -23  15 3353.88 268.432   2
   3 -23 -15 2931.60 307.250   2
   3 -23 -15 3619.94 406.921   3
  -3 -23  15 3287.96 278.947   3
  -3 -23 -15 2625.52 291.904   1
   3 -23  15 2926.71 266.837   3
  -3 -23  15 3167.86 222.627   2
  -3 -23  17 8118.64 319.772   2
  -3 -23  17 8024.71 380.884   3
   3 -23 -17 8671.46 427.127   2
  -3  23 -17 7569.25 486.725   1
   3 -23 -17 8403.29 532.311   3
  -3 -23  19 1016.71 254.714   3
  -3 -23 -19 744.587 272.157   1
  -3 -23  19 899.111 189.664   2
   3 -23  21 414.699 233.127   2
   3 -23  21 672.147 245.757   3
  -3 -23 -21-164.318 263.473   1
   3 -23 -21-27.7252 448.163   3
  -3 -23  23 1060.27 262.126   3
   3 -23  23 421.508 230.541   3
  -3 -23 -23 885.592 281.404   1
   3 -23 -23 14.6293 446.299   3
   3 -23 -23 486.901 316.485   2
   3 -23  23 710.897 237.129   2
  -3 -23  23 869.964 203.881   2
  -3 -23  25 4358.03 326.420   3
   3 -23  25 3662.16 311.592   3
  -3 -23 -25 3636.70 359.741   1
   3 -23 -25 3959.73 536.299   3
   3 -23 -25 3633.45 393.217   2
  -3 -23  25 3552.81 259.143   2
   3 -23  25 3738.30 293.183   2
  -3 -23 -27 2287.80 353.976   1
  -3 -23  27 2933.51 310.000   3
   3 -23  27 2401.62 305.121   3
   3 -23  27 2850.00 300.292   2
   3 -23 -27 2519.60 382.173   2
   3 -23 -27 1810.34 505.844   3
  -3 -23  27 2613.91 253.582   2
  -3 -23  29 78.0003 266.536   3
   3 -23  29 220.238 273.533   3
   3 -23 -29 433.593 489.167   3
   3 -23 -29 387.816 344.366   2
  -3 -23 -29 286.887 321.757   1
   3 -23  29 777.185 269.027   2
  -3 -23  29 439.686 220.932   2
  -3 -25  -1 532.388 208.226   3
   3 -25   1 600.353 224.433   2
   3 -25   1 322.741 232.129   3
  -3 -25   1 705.274 198.951   2
  -3 -25   1 381.385 206.082   3
   3 -25  -1 121.020 220.415   2
   3 -25  -1 298.833 221.894   3
   3 -25  -3 2742.27 268.840   2
  -3 -25   3 2787.48 252.403   3
  -3 -25   3 2533.52 238.100   2
   3 -25   3 2759.18 262.944   3
  -3 -25  -3 2756.68 262.146   3
  -3 -25  -3 3136.74 296.150   1
   3 -25  -3 2616.10 284.099   3
   3 -25   3 2788.78 266.704   2
   3 -25   5 6974.24 342.311   2
  -3 -25   5 6657.93 300.447   2
   3 -25  -5 6499.46 343.112   2
   3 -25  -5 5745.63 372.968   3
  -3 -25   5 6709.45 334.954   3
   3 -25   5 6993.75 338.229   3
  -3 -25  -5 6561.38 360.599   3
  -3 -25  -5 6083.62 363.815   1
  -3 -25   7 4183.98 246.330   2
  -3 -25   7 3833.55 279.351   3
   3 -25  -7 3699.03 380.359   2
   3 -25   7 3584.84 275.198   3
  -3 -25  -7 3475.99 314.274   1
   3 -25   7 4096.50 292.554   2
  -3 -25   9 2782.16 226.126   2
  -3 -25   9 2379.13 252.752   3
   3 -25   9 2338.29 248.788   3
   3 -25  -9 2069.07 292.966   2
   3 -25  -9 1963.33 343.788   3
  -3 -25  -9 2208.76 285.265   1
   3 -25   9 2690.26 264.017   2
  -3 -25  11 841.964 236.478   3
   3 -25  11 627.816 222.230   2
  -3 -25  11 655.958 187.760   2
   3 -25 -11 730.206 263.293   2
   3 -25 -11 869.556 324.789   3
   3 -25  11 510.370 212.265   3
  -3 -25 -11 404.877 257.698   1
  -3 -25  13 2186.63 262.402   3
  -3 -25  13 1880.23 206.489   2
   3 -25 -13 1504.00 368.725   3
  -3 -25  15 8081.24 386.544   3
  -3 -25  15 7849.47 314.528   2
  -3 -25  17 2792.86 289.721   3
   3 -25  17 3010.07 276.109   3
   3 -25 -17 2599.53 315.864   2
  -3 -25 -17 2629.65 307.193   1
  -3 -25  17 3078.95 225.857   2
   3 -25  17 2924.38 264.705   2
   3 -25  19 790.976 236.361   2
   3 -25 -19 151.588 284.122   2
   3 -25  19 784.303 241.170   3
   3 -25 -19 1276.38 418.339   3
  -3 -25 -19 365.334 253.493   1
   3 -25  21-6.33974 222.595   2
  -3 -25  21 221.343 242.220   3
   3 -25  21-131.864 237.027   3
   3 -25 -21-35.6187 310.831   2
  -3 -25  21-125.429 191.621   2
   3 -25 -21-68.4553 409.579   3
  -3 -25 -21-385.561 265.416   1
  -3 -25  23 1390.12 269.691   3
   3 -25  23 971.231 253.866   3
  -3 -25  23 1038.56 213.451   2
   3 -25 -23 141.368 325.714   2
   3 -25 -23 589.031 427.309   3
  -3 -25 -23 1307.92 295.104   1
   3 -25  23 762.738 245.232   2
  -3 -25  25 2996.87 314.416   3
   3 -25 -25 1141.96 375.351   2
   3 -25  25 2792.75 283.638   2
  -3 -25  25 2722.58 247.984   2
  -3 -25 -25 2526.96 343.856   1
   3 -25  25 3238.25 315.398   3
   3 -25 -25 1393.61 472.971   3
  -3 -25  27 1616.15 241.129   2
  -3 -25  27 1833.43 303.348   3
   3 -25  27 1953.67 292.350   3
   3 -25 -27 1122.19 492.493   3
   3 -25 -27 1674.52 359.468   2
  -3 -25 -27 1617.75 323.535   1
   3 -25  27 1862.97 272.051   2
  -3 -27   1 228.560 206.685   2
  -3 -27   1 104.216 207.975   3
   3 -27  -1 269.246 222.274   2
  -3 -27  -1-54.5838 208.322   2
   3 -27   1-144.064 235.841   3
   3 -27  -1 299.908 248.954   3
   3 -27   1-12.7951 232.665   2
   3 -27   3 1879.97 261.615   3
   3 -27  -3 1813.59 293.756   3
  -3 -27   3 2233.24 236.677   2
   3 -27  -3 2132.96 262.645   2
  -3 -27   3 1622.68 233.497   3
   3 -27   3 2380.42 269.533   2
  -3 -27   5 2377.17 235.444   2
  -3 -27   5 2006.48 254.962   3
   3 -27   5 2677.89 267.023   3
   3 -27  -5 2506.96 321.214   3
  -3 -27  -5 2324.01 314.065   1
   3 -27   5 2712.10 273.165   2
  -3 -27   7 6007.34 294.219   2
   3 -27  -7 5910.77 395.664   3
  -3 -27   9 660.723 227.719   3
  -3 -27   9 606.011 197.428   2
  -3 -27  11 415.129 192.769   2
  -3 -27  11 51.9795 224.606   3
  -3 -27  13 4433.27 314.138   3
   3 -27 -13 4017.55 328.470   2
  -3 -27 -13 3529.45 316.667   1
   3 -27  13 3382.66 287.126   3
   3 -27  13 4282.84 311.575   2
  -3 -27  13 3933.46 249.990   2
  -3 -27  15 3103.86 228.507   2
   3 -27  15 2445.65 270.871   3
   3 -27 -15 680.399 312.433   2
   3 -27 -15 35.1663 389.150   3
  -3 -27 -15 2155.38 293.362   1
   3 -27  15 3114.10 289.216   2
   3 -27  17 2412.63 272.943   3
  -3 -27 -17 2225.12 304.758   1
   3 -27 -17 124.573 408.203   3
   3 -27  17 2555.37 271.805   2
   3 -27 -17 493.936 304.944   2
   3 -27  19 705.102 243.309   2
  -3 -27  19 645.725 261.879   3
   3 -27  19 578.480 232.233   3
   3 -27 -19 85.0369 303.076   2
   3 -27 -19 131.170 396.354   3
  -3 -27  19 721.813 201.742   2
  -3 -27 -19 416.785 271.589   1
   3 -27 -21-35.6748 296.499   2
   3 -27  21 6.43717 221.577   2
  -3 -27  21 216.251 249.675   3
   3 -27  21 452.629 247.642   3
  -3 -27 -21 8.88466 266.100   1
   3 -27 -21 246.246 417.347   3
  -3 -27  21-74.5043 192.580   2
   3 -27  23 1110.52 261.169   3
  -3 -27  23 1091.49 276.075   3
  -3 -27  23 1327.26 223.255   2
   3 -27 -23 84.3644 311.797   2
   3 -27 -23 843.572 442.646   3
  -3 -27 -23 700.853 304.331   1
   3 -27  23 1366.25 255.033   2
   3 -27 -25 593.619 440.221   3
  -3 -27  25 1530.16 291.312   3
   3 -27  25 1236.85 271.668   3
  -3 -27 -25 933.590 311.046   1
  -3 -27  25 1183.56 226.417   2
   3 -27  25 1271.07 263.331   2
  -3 -29   1 497.506 215.575   2
   3 -29  -1 175.347 244.415   2
  -3 -29  -1 562.059 214.037   2
   3 -29   1 20.0964 240.976   2
   3 -29   3 712.374 248.606   2
  -3 -29   3 522.102 212.593   2
   3 -29  -3 951.555 245.102   2
   3 -29   5 5205.93 336.709   2
  -3 -29   5 4715.23 285.459   2
  -3 -29   7 2565.44 246.999   2
   3 -29  -7 2306.90 323.264   3
   3 -29   7 2334.24 268.739   3
   3 -29   7 2157.28 283.110   2
   3 -29  -7 1991.71 277.125   2
  -3 -29   7 2402.51 266.005   3
   3 -29   9 355.402 246.988   2
  -3 -29   9 187.584 224.545   3
  -3 -29   9 151.837 202.947   2
  -3 -29  -9 785.344 270.631   1
   3 -29  -9 232.902 298.815   3
   3 -29   9 372.768 234.876   3
   3 -29  -9 7.08361 237.618   2
   3 -29  11 140.223 242.686   2
  -3 -29  11 433.570 236.104   3
   3 -29  11 447.835 238.930   3
   3 -29 -11 534.885 257.175   2
   3 -29 -11 588.568 313.601   3
  -3 -29 -11 254.946 264.167   1
   3 -29  13 1317.03 279.767   2
   3 -29  13 1477.81 257.365   3
   3 -29 -13 1177.22 339.761   3
  -3 -29 -13 1158.22 288.190   1
   3 -29  15 2786.89 321.413   2
  -3 -29  15 2528.84 307.430   3
   3 -29  15 2546.84 287.634   3
   3 -29 -15 2872.90 392.764   3
  -3 -29 -15 3067.93 330.406   1
  -3 -29  15 2899.88 243.153   2
   3 -29  17 1545.23 264.479   2
  -3 -29  17 1583.39 221.203   2
  -3 -29  17 2107.91 293.494   3
   3 -29  17 1350.09 259.322   3
   3 -29 -17 1629.14 402.806   3
  -3 -29 -17 1458.22 313.131   1
  -3 -29  19 246.559 197.113   2
   3 -29  19 390.957 240.012   3
  -3 -29 -19 321.411 296.701   1
   3 -29 -19 8.59574 301.080   2
   3 -29  19 126.574 232.482   2
   3 -29 -19 131.123 399.381   3
  -3 -29  19 152.472 254.598   3
   3 -29  21 84.8845 231.803   2
  -3 -29  21-86.8305 262.412   3
   3 -29  21-251.770 243.518   3
   3 -29 -21-71.2459 297.154   2
  -3 -29 -21-118.151 287.561   1
   3 -29 -21-192.921 400.800   3
  -3 -29  21 127.998 203.625   2
  -3 -29  23 252.626 270.139   3
   3 -29 -23 27.9421 312.384   2
   3 -29  23 211.502 247.811   3
   3 -29 -23 299.252 424.872   3
  -3 -29 -23-92.6390 285.282   1
  -3 -29  23 549.068 209.969   2
   3 -29  23 275.719 238.610   2
  -3 -31  -1 5.84415 224.119   2
  -3 -31   1 89.6520 217.033   2
   3 -31   1 168.168 250.837   3
   3 -31  -1 210.366 253.837   2
   3 -31  -1 262.778 258.289   3
   3 -31   1 20.8633 251.845   2
  -3 -31  -3 2101.61 254.330   2
   3 -31  -3 1912.16 301.853   3
   3 -31   3 2384.95 293.870   2
   3 -31  -3 1264.35 268.816   2
   3 -31   3 2131.88 295.395   3
   3 -31   5 3340.80 321.021   2
   3 -31   5 2850.62 303.287   3
   3 -31  -5 2443.33 336.298   3
  -3 -31  -5 2440.92 264.127   2
   3 -31  -5 1686.90 284.947   2
   3 -31   7 1013.01 295.464   2
   3 -31  -7 841.714 311.507   3
   3 -31  -7 807.226 268.651   2
   3 -31   7 1232.29 263.592   3
  -3 -31  -7 880.757 231.912   2
   3 -31   9 15.6419 350.678   3
   3 -31  -9 342.580 260.154   2
  -3 -31   9 21.0072 208.774   2
   3 -31  -9 333.220 299.317   3
   3 -31  11 27.7805 257.395   2
  -3 -31  11 77.8336 209.341   2
   3 -31  11-78.3458 249.772   3
   3 -31 -11 89.8962 259.625   2
   3 -31 -11-119.325 300.302   3
  -3 -31 -11-211.997 264.402   1
   3 -31  13 810.242 275.096   2
   3 -31  13 758.224 257.695   3
  -3 -31 -13 869.095 291.295   1
   3 -31 -13 292.572 272.457   2
   3 -31 -13 872.937 342.301   3
  -3 -31  13 1240.34 221.782   2
   3 -31  15 1932.77 286.280   2
  -3 -31  15 1497.08 230.962   2
   3 -31  15 1273.48 253.670   3
  -3 -31 -15 1210.87 312.163   1
   3 -31 -15 1698.09 370.792   3
   3 -31  17 1448.64 261.654   2
  -3 -31  17 1029.68 289.956   3
   3 -31  17 1439.68 268.644   3
   3 -31 -17 347.379 303.776   2
   3 -31 -17 1622.48 381.541   3
  -3 -31 -17 1183.23 352.203   1
   3 -31  19 463.035 250.552   2
  -3 -31  19 581.002 266.129   3
   3 -31  19 408.852 243.589   3
   3 -31 -19 156.399 377.537   3
   3 -31 -19 96.0304 296.271   2
  -3 -31 -19 73.6773 298.081   1
   3 -33   1-97.0122 276.060   3
  -3 -33  -1 149.771 233.239   2
   3 -33  -1 214.796 255.639   2
  -3 -33   1 152.693 231.398   2
   3 -33   1 50.2798 267.610   2
   3 -33  -1 597.919 281.721   3
   3 -33   3 1191.41 287.275   3
   3 -33   3 1420.39 295.180   2
   3 -33  -3 1590.81 286.143   2
  -3 -33   3 1537.50 253.303   2
   3 -33  -3 1835.58 314.348   3
  -3 -33  -3 1377.50 258.536   2
   3 -33   5 1211.54 290.208   2
   3 -33  -5 782.225 297.350   3
   3 -33   5 631.510 261.671   3
  -3 -33  -5 883.880 247.043   2
   3 -33  -5 778.448 272.537   2
  -3 -33   5 792.891 242.058   2
   3 -33   7 853.624 259.403   3
   3 -33   7 1491.16 296.427   2
   3 -33  -7 857.388 272.607   2
   3 -33  -7 1174.81 324.753   3
  -3 -33  -7 1055.87 250.097   2
  -3 -33   7 762.505 235.086   2
   3 -33   9 32.6834 251.853   3
   3 -33   9 270.875 268.083   2
  -3 -33  -9-52.6193 241.132   2
   3 -33  -9 53.3684 306.873   3
   3 -33  -9-7.46145 256.718   2
  -3 -33   9 138.791 222.712   2
   3 -33  11-78.8289 257.183   2
  -3 -33  11 486.871 230.396   2
   3 -33  11 97.7957 242.701   3
   3 -33 -11 45.4881 262.198   2
   3 -33 -11-66.3072 313.191   3
   3 -33  13 697.387 266.613   2
   3 -33  13 676.524 252.630   3
   3 -33 -13 54.1966 271.981   2
   3 -33 -13 401.190 334.516   3
  -3 -33 -13 175.600 298.160   1
   3 -33  15 980.882 262.394   3
   3 -33  15 1483.33 279.935   2
   3 -33 -15 1241.16 370.615   3
  -3 -33 -15 1287.27 319.461   1
  -3 -35  -1 18.6144 236.776   2
   3 -35  -1 266.028 273.493   3
   3 -35   1 29.4233 255.901   2
  -3 -35   1-260.776 241.036   2
   3 -35   1 212.731 263.938   3
   3 -35  -1-73.1047 266.470   2
   3 -35   3 560.369 270.035   3
   3 -35  -3-58.9985 285.589   3
   3 -35   3 352.444 269.751   2
   3 -35  -3 421.677 263.167   2
  -3 -35  -3 300.006 250.438   2
  -3 -35   3 550.640 244.752   2
   3 -35  -5 952.653 279.596   2
   3 -35   5 1380.78 293.133   2
  -3 -35   5 1345.96 267.745   2
   3 -35  -5 1174.91 313.298   3
  -3 -35  -5 1378.05 276.838   2
   3 -35   5 1257.56 276.800   3
   3 -35   7 303.857 253.807   3
   3 -35   7 421.827 275.486   2
  -3 -35   7 521.434 236.670   2
   3 -35  -7-7.38202 248.979   2
  -3 -35  -7 405.942 253.050   2
   3 -35  -7 156.831 296.179   3
   3 -35   9 170.858 266.485   2
  -3 -35   9 265.731 231.671   2
   3 -35  -9-104.563 254.748   2
   3 -35   9-42.7700 250.894   3
   3 -35  -9 108.692 299.697   3
  -4   0   0 120959. 2507.12   5
  -4   0   0 118277. 2537.78   1
   4   0   0 111633. 2494.12   3
  -4   0   0 111929. 2492.51   4
   4   0   0 120604. 2499.34   2
   4   0  -2 14.4004 48.1932   2
  -4   0   2-31.0325 81.9471   1
  -4   0  -2 19.1973 94.2317   1
  -4   0  -2 10.2348 55.4082   5
  -4   0  -2-35.8600 48.3406   4
  -4   0   2-36.0351 44.3993   5
  -4   0   2 37.3790 40.0161   4
   4   0   2 65.8312 41.1384   3
   4   0   2 38.0518 58.4472   2
  -4   0   4 55488.5 1190.69   5
   4   0   4 54955.7 1172.76   3
  -4   0  -4 51668.1 1234.46   1
   4   0  -4 51529.1 1177.53   2
  -4   0   4 52412.7 1202.70   1
   4   0   4 54589.0 1194.38   2
  -4   0   4 54443.4 1175.45   4
   4   0   6 4.59622 61.8879   3
   4   0  -6 62.1712 63.1956   2
  -4   0   6-57.2510 66.5461   5
  -4   0  -6 43.9186 122.534   1
   4   0   6-2.34535 82.7198   2
  -4   0   6 45.5301 61.3444   4
   4   0   8 25732.9 595.052   3
   4   0  -8 25478.9 596.803   2
  -4   0   8 26300.2 615.388   5
  -4   0  -8 24418.0 659.705   1
   4   0   8 26149.6 619.951   2
  -4   0   8 24868.7 594.943   4
   4   0  10 158.739 112.316   3
   4   0  10-142.574 143.069   2
   4   0 -10-34.6457 123.257   2
  -4   0  10 63.9709 123.587   5
  -4   0 -10-41.9100 192.062   1
  -4   0  10-2.29813 115.261   4
   4   0  12 74059.2 1712.02   3
   4   0  12 76009.1 1728.08   2
   4   0  14-84.9838 140.646   3
  -4   0  14 9.65644 141.770   4
   4   0 -14 147.073 154.637   2
  -4   0 -14-76.4720 200.702   1
  -4   0  14 22.4960 158.620   5
  -4   0 -16 16164.5 519.554   1
   4   0  16 16728.7 470.170   3
  -4   0  16 17237.3 510.827   5
   4   0 -16 16343.3 476.322   2
   4   0  16 16179.1 477.863   2
  -4   0  16 16450.6 471.637   4
  -4   0  18 50.7459 153.494   4
   4   0  18 63.8357 167.339   2
  -4   0 -18-45.2943 212.312   1
   4   0  18 93.6401 162.335   3
  -4   0  18 46.9018 172.160   5
  -4   0 -20 77131.1 1832.42   1
   4   0  20 75589.0 1838.33   5
  -4   0  20 80146.2 1781.70   4
  -4   0  20 77137.8 1821.35   5
  -4   0  22 218.341 190.744   4
  -4   0 -22 205.276 241.588   1
   4   0  22-141.312 201.228   4
   4   0  22 114.634 254.019   5
  -4   0  22 262.616 214.356   5
  -4   0  24 6006.61 357.632   5
  -4   0 -24 6192.99 372.756   1
   4   0  24 5554.35 324.488   4
   4   0  24 5801.84 396.844   5
  -4   0  24 6143.27 309.286   4
  -4   0  26 6.08129 214.662   4
   4   0  26 77.0177 231.685   4
  -4   0  26-42.9162 246.618   5
   4   0  26 9.40483 297.719   5
  -4   0 -26 156.898 264.057   1
  -4   0 -28 4492.37 367.766   1
  -4   0  28 5605.70 333.062   4
   4   0  28 5417.20 348.150   4
  -4   0  28 5126.44 371.105   5
   4   0  28 5226.60 390.673   5
   4   0  30-135.835 260.680   4
  -4   0 -30 55.0802 283.412   1
  -4   0  32 3325.99 346.427   5
   4   0  32 3682.31 400.046   5
  -4   0  32 3591.17 305.575   4
   4   0  34-132.985 271.799   4
   4   0  34 68.9702 327.619   5
  -4   0  34-52.9345 272.246   5
  -4   0  34-136.870 247.122   4
   4   0  36 416.491 288.785   4
   4   0  36-11.8653 336.685   5
  -4   0  36 153.513 303.964   5
  -4   0  36-134.999 263.268   4
   4   0  38 57.6522 286.804   4
  -4   0  38-517.384 306.571   5
   4   0  38-157.477 347.631   5
  -4   0  38 82.1921 270.332   4
  -4   2   0-67.1629 94.1332   1
  -4  -2   0-23.2356 34.0552   4
  -4  -2   0-25.7045 49.0846   5
  -4   2   0-10.4632 46.0723   5
  -4   2   0 28.5212 47.3010   4
   4  -2   0-12.4264 61.4440   3
  -4  -2   0-22.4179 76.4867   1
  -4   2   2 100894. 2154.18   5
  -4   2  -2 101968. 2162.38   5
  -4  -2  -2 103192. 2162.90   5
   4  -2   2 99083.4 2148.17   3
  -4   2  -2 95875.1 2200.07   1
  -4  -2   2 99580.0 2150.60   5
   4  -2   2 100275. 2162.00   2
   4  -2  -2 96236.4 2176.43   3
  -4  -2  -2 100924. 2184.36   1
  -4  -2   2 98477.3 2167.18   1
  -4  -2  -2 97992.4 2144.91   4
  -4   2   2 97062.4 2147.42   4
   4   2   2 103243. 2142.95   2
  -4  -2   2 97441.4 2131.13   4
  -4   2  -2 99392.4 2157.37   4
   4  -2  -2 98625.3 2158.25   2
   4   2   4 2202.76 75.3700   3
   4  -2  -4 2428.20 111.045   2
  -4   2  -4 2259.75 160.100   1
  -4  -2  -4 2623.87 147.685   1
   4  -2   4 2376.41 98.7867   3
  -4   2   4 2324.96 103.374   5
   4   2   4 2371.95 102.939   2
  -4  -2   4 2460.55 110.554   1
  -4   2   4 2292.82 96.5989   4
   4  -2   4 2451.15 118.092   2
  -4  -2   4 2424.75 99.4718   5
  -4  -2   4 2384.92 80.4211   4
  -4  -2  -6 8221.24 291.145   1
   4   2   6 8676.12 230.200   3
   4  -2  -6 9652.56 262.841   2
   4  -2   6 9477.82 249.395   3
  -4  -2   6 9361.70 230.098   4
  -4   2   6 9215.61 255.473   5
  -4  -2   6 9511.17 251.743   5
   4   2   6 9282.29 257.541   2
  -4  -2   6 8591.53 235.322   1
   4  -2   6 9097.89 266.799   2
  -4   2   6 9477.95 246.275   4
  -4   2  -6 8952.04 311.351   1
  -4  -2   8 134.932 84.0852   4
  -4   2   8 145.450 98.2705   5
   4   2   8 198.753 90.4690   3
   4   2   8 134.439 113.895   2
  -4   2  -8 93.5936 165.494   1
   4  -2   8 180.314 103.619   3
  -4  -2  -8 192.096 149.130   1
   4  -2  -8 223.707 119.375   2
  -4  -2   8 89.1840 94.3468   5
  -4  -2   8 187.622 61.5281   1
   4  -2   8 46.2299 120.290   2
  -4   2   8 289.439 97.9371   4
   4  -2  10 116500. 2590.58   3
   4   2 -10 118160. 2566.11   2
   4  -2 -10 124993. 2604.45   2
  -4  -2  10 117489. 2601.42   5
  -4  -2 -10 112635. 2634.50   1
  -4   2  10 116003. 2588.52   4
  -4   2 -10 117639. 2655.70   1
   4   2  10 122289. 2585.22   3
   4   2  10 120726. 2602.28   2
  -4   2  10 120490. 2605.51   5
   4  -2  10 118047. 2605.91   2
  -4  -2  10 118274. 2574.42   4
   4  -2 -12 116.511 165.196   2
   4  -2  12 148.697 141.291   3
   4   2 -12 129.723 122.487   2
   4  -2  12-3.70842 157.576   2
   4   2 -14 22495.0 563.331   2
   4  -2 -14 22943.6 600.819   2
  -4  -2  14 23282.7 608.875   5
  -4   2  14 22450.7 603.144   5
  -4   2  14 22509.1 581.134   4
  -4  -2 -14 24536.4 646.953   1
   4   2  14 20994.6 596.714   4
  -4  -2  14 23025.3 571.170   4
  -4   2  16 822.425 181.180   5
  -4   2 -16 790.279 215.765   1
   4  -2  16 752.679 156.115   3
   4  -2  16 580.778 173.203   2
  -4  -2  16 580.659 171.577   5
  -4  -2  16 906.630 150.200   4
  -4  -2 -16 993.889 209.401   1
  -4   2  16 931.038 163.457   4
   4  -2  18 63828.2 1464.65   3
  -4  -2 -18 63704.4 1503.68   1
  -4   2  18 62336.8 1493.11   5
  -4  -2  18 62646.8 1492.33   5
   4  -2 -18 61255.0 1423.60   1
   4   2  18 62561.6 1474.11   4
   4  -2  18 64717.5 1470.26   2
  -4   2  18 63864.6 1456.90   4
  -4  -2  18 64285.2 1447.27   4
  -4   2 -18 62135.5 1510.63   1
  -4  -2  20 165.360 163.486   4
   4   2  20 252.967 186.638   4
  -4  -2  20 112.626 198.434   5
  -4   2 -20 235.509 248.079   1
   4   2  20 88.4109 227.834   5
  -4   2  20 78.9198 188.980   5
   4  -2  20 263.958 185.595   2
   4  -2  20 7.10296 223.717   5
  -4  -2 -20 67.2995 212.949   1
   4  -2  20 26.6152 179.974   3
  -4   2  20 43.2082 158.290   4
   4  -2  22 35941.9 924.758   3
  -4  -2 -22 35701.5 960.117   1
  -4   2  22 34765.7 955.020   5
  -4  -2  22 38036.6 906.502   4
   4   2  22 35698.2 928.160   4
   4   2  22 35447.9 982.718   5
   4  -2  22 36589.5 988.203   5
   4  -2  22 35230.6 916.738   2
  -4   2 -22 37896.2 981.266   1
  -4   2  22 35173.6 908.935   4
  -4  -2  22 34397.5 951.047   5
  -4  -2  24-229.551 202.485   4
   4   2  24 193.561 231.809   4
   4  -2  24 8.86991 290.621   5
  -4   2  24-63.1776 235.712   5
  -4  -2  24 56.2935 239.068   5
   4   2  24 244.541 314.905   5
   4  -2  24 138.167 217.657   2
  -4   2 -24 235.001 281.080   1
  -4   2  24 91.3597 205.318   4
  -4  -2 -24 92.8445 264.009   1
  -4  -2  26 512.844 218.237   4
  -4   2 -26 453.869 285.191   1
   4   2  26 387.049 243.469   4
   4  -2  26 148.383 234.762   4
  -4  -2 -26 279.741 270.254   1
   4   2  26 726.560 308.231   5
  -4   2  26 297.240 254.525   5
  -4  -2  26 261.347 248.932   5
   4  -2  26 759.859 307.631   5
  -4   2  26 733.006 233.096   4
   4   2  28 275.267 237.207   4
   4   2  28 247.236 313.863   5
   4  -2  28 200.992 242.522   4
  -4  -2  28 186.791 268.855   5
  -4   2  28 180.915 259.756   5
  -4  -2 -28 61.1852 275.718   1
   4  -2  28 261.688 314.047   5
  -4   2 -28 219.926 285.489   1
  -4  -2  28-179.478 229.858   4
  -4   2  28-65.9222 222.079   4
  -4  -2  30 6059.88 410.365   5
   4   2  30 6027.49 376.833   4
   4  -2  30 6299.22 370.417   4
  -4  -2 -30 6875.92 421.504   1
  -4  -2  32 1235.40 263.912   4
   4   2  32 351.463 270.912   4
   4  -2  32 446.809 337.014   5
  -4   2  32 530.757 287.784   5
  -4  -2  32 407.446 284.983   5
   4   2  32 361.543 325.513   5
  -4   2  32 297.238 247.412   4
   4  -2  34 1853.31 322.992   4
   4   2  34 1798.27 313.477   4
  -4  -2  34 2298.40 296.723   4
  -4   2  34 2167.00 317.763   5
   4  -2  34 2556.84 377.017   5
  -4  -2  34 2444.89 351.187   5
   4   2  34 2219.97 358.717   5
  -4   2  34 2574.37 314.876   4
  -4  -2  36 343.979 261.090   4
   4   2  36-28.5126 287.068   4
   4  -2  36 9.12309 281.654   4
   4  -2  36-215.646 336.045   5
  -4  -2  36 90.2509 297.833   5
   4   2  36-46.7913 334.025   5
   4   2  38 2177.16 354.510   4
   4  -2  38 2683.36 345.106   4
  -4  -2  38 1784.51 350.746   5
  -4   2  38 1228.56 333.266   5
   4   2  38 2545.49 404.434   5
  -4  -2  38 2361.51 311.402   4
   4  -2  38 2492.81 394.661   5
  -4   2  38 1902.22 317.353   4
   4  -4   0 40674.7 921.422   3
  -4  -4   0 41509.3 922.826   1
  -4  -4   0 42652.7 906.179   5
  -4   4   0 40959.0 909.322   4
  -4  -4   0 40552.6 879.125   2
  -4  -4   0 38620.8 875.721   4
  -4   4   0 42799.9 909.062   5
   4  -4   0 40792.8 919.821   2
   4  -4  -2 6814.80 210.611   2
  -4   4  -2 6548.05 252.049   1
  -4   4   2 6523.40 192.060   4
  -4   4   2 7066.30 193.459   5
  -4  -4  -2 7035.41 226.440   1
   4  -4   2 6715.50 202.020   3
  -4   4  -2 6850.71 200.620   5
  -4  -4   2 6934.19 187.638   5
   4  -4  -2 6641.15 228.938   3
  -4  -4   2 7107.60 201.033   1
   4  -4   2 6901.20 212.577   2
  -4   4  -2 7022.32 204.928   4
   4  -4  -4 28022.2 655.857   2
   4   4   4 28341.5 629.710   4
  -4  -4   4 28044.0 626.834   1
   4  -4   4 27607.7 644.231   3
  -4  -4  -4 29477.4 678.457   1
  -4   4   4 27454.2 640.651   5
   4  -4   4 27155.4 654.017   2
  -4   4   4 26397.3 636.947   4
  -4  -4   4 27990.6 631.988   5
   4  -4  -4 27389.4 690.253   3
  -4   4  -4 27236.6 706.649   1
  -4   4   6 192.135 75.3119   5
   4  -4   6 193.942 105.841   2
   4   4   6 74.2461 89.1670   4
  -4  -4   6 229.967 48.4260   4
  -4   4  -6 177.423 153.105   1
  -4  -4   6 173.515 51.5798   2
  -4  -4   6 185.387 71.2728   5
   4  -4  -6 131.010 105.572   2
  -4  -4   6 223.532 54.1131   1
   4  -4   6 229.937 92.8460   3
  -4   4   6 126.849 80.0113   4
  -4  -4  -6 244.547 125.859   1
   4  -4   8 62815.9 1393.66   3
  -4  -4   8 62637.1 1354.66   4
  -4  -4  -8 61425.1 1426.45   1
   4  -4  -8 64850.5 1408.24   2
  -4   4  -8 57549.7 1453.86   1
  -4   4   8 61892.3 1395.20   5
  -4  -4   8 63455.7 1388.76   5
  -4   4   8 61631.2 1384.90   4
   4  -4   8 61272.2 1402.94   2
  -4  -4  10 7462.98 256.494   5
   4  -4 -10 8140.69 294.104   2
  -4  -4  10 7704.48 223.595   4
   4  -4  10 7496.61 265.143   3
  -4   4 -10 6845.19 338.230   1
   4  -4  10 7243.18 273.997   2
   4  -4 -12 149195. 3245.43   2
  -4   4  12 151151. 3241.37   5
  -4   4  12 151837. 3228.45   4
   4   4  14-12.6797 157.412   4
   4  -4  14 47.1265 143.441   3
  -4  -4  14 104.754 150.641   5
  -4   4  14 142.260 153.417   5
  -4  -4 -14-15.8154 182.329   1
   4  -4 -14 27.4000 176.765   2
   4  -4  14 172.974 159.592   2
  -4  -4  14 252.478 125.724   4
  -4   4  14 180.748 149.487   4
  -4   4 -14-44.9833 224.699   1
  -4   4  16 1491.42 168.564   4
  -4   4  16 1706.99 194.508   5
  -4  -4  16 1784.13 195.636   5
  -4  -4 -16 1263.13 213.232   1
   4  -4  16 1759.02 177.227   3
  -4   4 -16 1516.10 251.631   1
   4  -4  16 1496.88 192.242   2
  -4  -4  16 1443.76 156.702   4
   4   4  18 1633.03 195.544   4
   4  -4  18 2002.83 195.729   3
  -4  -4  18 2120.25 175.595   4
  -4  -4  18 2097.83 212.860   5
   4  -4  18 1512.55 197.692   2
   4  -4 -18 1999.88 179.681   1
  -4   4 -18 1564.25 257.160   1
  -4   4  18 1726.58 188.022   4
  -4   4  18 2195.36 214.459   5
   4   4  18 1864.94 235.655   5
  -4  -4 -18 1946.84 225.745   1
   4  -4  20 65755.1 1518.07   3
  -4  -4 -20 63414.5 1549.06   1
  -4   4  20 65558.0 1511.04   4
  -4   4 -20 66538.6 1576.68   1
  -4  -4  20 64801.3 1545.60   5
   4   4  20 65668.3 1579.60   5
   4  -4  20 61122.8 1557.29   5
   4  -4  20 64637.9 1515.33   2
   4   4  20 64879.8 1529.51   4
  -4   4  20 63810.6 1546.85   5
  -4  -4  20 65890.3 1491.49   4
  -4  -4  22 142.900 175.755   4
   4  -4  22-84.3548 199.293   3
   4   4  22 138.865 210.906   4
  -4   4 -22 250.050 269.314   1
  -4   4  22 137.319 216.092   5
   4  -4  22 16.4809 257.656   5
  -4  -4  22-207.395 213.089   5
  -4  -4 -22 151.946 225.764   1
   4   4  22 40.4829 260.323   5
   4  -4  22 180.038 206.514   2
  -4   4  22 130.926 196.472   4
  -4  -4 -24 7335.63 402.820   1
   4  -4  24 7767.81 368.426   3
  -4   4  24 8168.79 393.663   5
  -4   4  24 7231.09 347.810   4
  -4   4 -24 7781.22 421.318   1
  -4  -4  24 7572.63 390.527   5
   4   4  24 7371.63 425.333   5
   4  -4  24 7295.78 419.320   5
  -4  -4  24 7997.96 334.532   4
   4  -4  24 7678.40 357.996   2
   4   4  24 6976.76 366.241   4
  -4  -4  26-22.6982 208.028   4
   4   4  26-36.6232 243.949   4
  -4   4 -26 44.4554 294.206   1
   4  -4  26-63.6226 240.265   3
  -4  -4 -26 126.315 271.415   1
  -4   4  26 143.472 256.897   5
  -4  -4  26-35.4705 254.631   5
   4   4  26 203.954 296.739   5
   4  -4  26 54.0187 237.271   2
   4  -4  26-86.4216 296.132   5
  -4   4  26-44.4671 224.507   4
  -4   4  28 4617.84 353.356   5
  -4   4 -28 4142.45 362.105   1
  -4  -4  28 4611.11 363.436   5
   4   4  28 4384.04 386.423   5
   4  -4  28 3875.29 386.342   5
  -4  -4  28 4374.85 295.123   4
  -4  -4 -28 4627.43 362.762   1
  -4   4  28 3653.34 298.292   4
   4   4  28 4112.96 321.452   4
   4   4  30 1149.04 265.361   4
  -4  -4  30 1312.89 312.672   5
  -4  -4 -30 1151.79 313.277   1
   4  -4  30 1465.61 284.683   4
  -4   4  32 10590.1 506.528   5
  -4  -4  32 9941.69 514.697   5
   4   4  32 10608.9 486.077   4
   4   4  32 10500.9 539.364   5
   4  -4  32 10603.4 546.411   5
  -4  -4  32 12156.9 454.342   4
  -4   4  32 11096.7 460.373   4
  -4  -4 -32 10170.9 515.625   1
  -4  -4  34 208.364 247.421   4
   4  -4  34 308.869 288.394   4
  -4   4  34 224.802 280.256   5
  -4  -4  34 201.895 304.900   5
   4  -4  34 153.173 339.818   5
   4   4  34 169.199 338.047   5
  -4   4  34 87.3631 253.994   4
  -4  -4  36-209.248 309.140   5
   4   4  36-138.908 346.294   5
   4  -4  36 207.392 289.198   4
   4   4  36 107.852 298.455   4
  -4   4  36-21.0231 285.521   5
   4  -4  36 352.151 340.610   5
  -4   4  36 91.4740 271.039   4
  -4  -4  38 16.0070 264.480   4
   4  -4  38 299.153 299.244   4
  -4   4  38 420.520 288.607   5
   4  -4  38-173.212 344.108   5
  -4  -4  38-24.0193 311.922   5
   4   4  38 11.8908 360.564   5
  -4   4  38 216.134 279.480   4
  -4  -6   0 3.46707 58.2119   5
  -4  -6   0-12.3768 32.3868   3
   4  -6   0 97.9008 94.7277   2
  -4   6   0-7.62634 59.4254   5
   4  -6   0 34.2976 99.4731   3
  -4  -6   0 24.1013 83.6332   1
  -4   6   0 2.21563 70.9190   4
  -4   6   2 17971.4 435.560   4
  -4  -6  -2 17726.5 454.548   1
   4  -6  -2 17000.2 450.457   2
   4  -6   2 17710.3 447.972   3
  -4   6  -2 17934.7 445.425   4
  -4  -6   2 18436.8 419.868   5
  -4  -6   2 17863.2 407.447   3
  -4   6  -2 17502.9 435.720   5
   4  -6   2 17831.9 451.551   2
   4  -6  -2 17655.1 475.335   3
  -4   6   2 17997.1 427.453   5
  -4  -6   2 18108.0 435.286   1
   4  -6   4 19.6733 106.879   2
  -4  -6   4 47.7853 70.3455   3
   4  -6   4 87.8661 96.4761   3
  -4  -6   4 31.0064 57.4056   5
  -4  -6  -4-77.4616 116.837   1
  -4   6   4 67.6884 70.2001   5
   4  -6  -4 46.1915 157.472   3
   4  -6  -4 154.130 111.369   2
  -4  -6  -4 59.2242 86.5281   3
  -4   6   4 58.5397 78.0619   4
  -4  -6   4 93.2293 78.8901   1
   4   6   4 75.4266 60.6738   4
  -4  -6   6 1381.03 113.111   3
   4  -6   6 1085.25 144.339   2
   4  -6   6 1215.93 129.190   3
  -4  -6   6 1371.41 95.3387   5
   4  -6  -6 1176.72 149.337   2
  -4   6   6 1349.01 110.939   5
   4  -6  -6 1396.47 225.015   3
  -4  -6  -6 1196.54 165.438   1
  -4   6  -6 1215.45 210.212   1
  -4  -6   6 1333.78 88.5250   1
  -4   6   6 1218.31 111.876   4
   4   6   6 1441.25 113.653   4
  -4  -6   8 1378.52 138.039   3
   4  -6   8 1305.91 153.636   3
  -4  -6   8 1284.10 83.7676   2
  -4  -6  -8 1527.70 189.522   1
  -4  -6   8 1414.95 117.563   5
   4  -6  -8 1440.66 183.896   2
  -4   6   8 1525.97 135.047   5
   4  -6   8 1172.39 162.686   2
  -4  -6   8 1242.61 78.2046   2
  -4   6  -8 1367.66 231.653   1
  -4   6   8 1540.86 136.720   4
   4   6   8 825.468 147.679   4
  -4  -6  10 328070. 6838.82   5
   4  -6  10 344077. 6854.18   3
   4  -6 -10 338174. 6866.40   2
  -4  -6  10 327212. 6842.07   3
  -4  -6  12 144.038 135.194   5
  -4   6  12 95.9389 138.964   5
   4  -6 -12 40.2968 180.761   2
  -4  -6 -12 83.4430 187.250   1
   4   6  12-19.0517 157.168   4
  -4   6  12 153.486 134.213   4
   4  -6  12 91.7580 160.509   2
   4  -6 -14 18016.6 530.413   2
  -4  -6 -14 18424.5 538.237   1
   4  -6  14 19620.2 512.134   3
  -4   6  14 18633.4 515.984   5
  -4  -6  14 17312.8 460.722   2
  -4   6  14 18610.3 502.148   4
   4  -6  14 18714.6 512.892   2
  -4   6 -14 18224.0 586.595   1
   4   6  14 17399.7 508.363   4
  -4  -6  16 1194.18 148.252   4
  -4   6 -16 1018.29 247.129   1
  -4  -6  16 1064.62 185.432   5
   4  -6  16 1332.41 180.167   3
  -4   6  16 1112.80 183.753   5
  -4  -6 -16 1180.37 197.246   1
   4   6  16 985.892 177.368   4
   4  -6  16 1298.62 182.544   2
  -4   6  16 1193.68 168.061   4
  -4  -6 -18 22843.7 676.210   1
   4  -6  18 24563.2 655.084   3
  -4  -6  18 25156.0 618.343   4
   4   6  18 23151.1 658.749   4
  -4   6  18 23732.5 670.011   5
  -4  -6  18 24875.9 673.305   5
   4  -6  18 24165.1 657.662   2
  -4   6 -18 25157.6 738.008   1
   4   6  18 24148.8 697.578   5
  -4   6  18 24610.7 651.840   4
   4   6  20 217.927 194.168   4
  -4  -6  20 167.510 155.712   4
   4  -6  20 78.4028 180.785   3
  -4   6  20 167.463 180.844   4
  -4  -6  20 46.5211 190.971   5
  -4   6  20-6.60290 193.337   5
   4   6  20 403.173 238.281   5
   4  -6  20 128.207 191.471   2
  -4  -6 -20 55.5313 222.089   1
   4  -6  20 70.5255 221.444   5
  -4   6 -20 96.0120 269.657   1
   4  -6  22 29019.9 790.814   3
  -4  -6  22 30463.2 759.654   4
   4  -6  22 30861.0 794.516   2
  -4   6  22 28992.4 823.198   5
   4   6  22 29789.1 852.741   5
   4  -6  22 28491.4 845.777   5
  -4   6  22 30098.9 792.387   4
  -4  -6  22 30461.0 833.995   5
   4   6  22 28306.2 803.051   4
  -4   6 -22 31041.0 869.884   1
  -4  -6 -22 27405.8 823.554   1
   4   6  24 106.971 231.989   4
  -4  -6  24 239.791 193.597   4
  -4   6  24-109.705 233.486   5
  -4  -6 -24-87.3354 253.628   1
   4  -6  24-36.2789 282.839   5
   4  -6  24-50.1582 221.133   2
  -4  -6  24-8.27677 243.621   5
   4   6  24 52.0276 289.596   5
   4  -6  24 146.825 226.028   3
  -4   6 -24 188.073 280.098   1
  -4   6  24-56.4388 216.685   4
   4   6  26 436.969 246.418   4
  -4  -6  26 573.333 216.522   4
   4  -6  26 256.851 236.956   3
  -4   6 -26 1076.14 309.318   1
  -4  -6 -26 628.993 283.747   1
   4  -6  26 557.103 246.369   2
  -4   6  26 528.141 254.914   5
  -4  -6  26 479.779 264.370   5
   4   6  26 508.902 309.822   5
   4  -6  26 934.308 312.533   5
  -4   6  26 681.554 232.263   4
  -4  -6  28 613.104 227.475   4
   4   6  28 572.201 297.466   5
   4  -6  28 332.618 250.230   3
   4  -6  28 544.588 252.078   2
  -4   6  28 346.614 264.832   5
  -4  -6  28 352.459 276.205   5
  -4  -6 -28 379.530 289.399   1
   4   6  28 238.095 251.469   4
   4  -6  28 443.663 308.984   5
  -4   6  28 576.821 241.897   4
  -4  -6  30 16005.0 619.826   5
  -4  -6 -30 15920.7 611.290   1
   4   6  30 16131.1 582.680   4
   4   6  32 515.208 279.821   4
  -4  -6  32 298.740 241.025   4
   4  -6  32 490.819 290.480   4
   4   6  32 118.546 318.955   5
  -4   6  32 437.541 278.758   5
   4  -6  32 240.997 333.853   5
  -4  -6 -32 139.768 304.635   1
  -4   6  32 222.033 250.215   4
  -4   6  34 2995.03 342.269   5
  -4   6  34 2997.08 328.891   4
  -4  -6  34 2643.47 375.042   5
   4   6  34 2536.56 384.266   5
   4  -6  34 2882.77 393.580   5
  -4  -6  34 3202.85 304.668   4
   4  -6  34 3136.38 330.740   4
  -4  -6  36-22.6909 253.299   4
   4  -6  36-150.149 290.763   4
  -4   6  36-20.7707 291.685   5
   4   6  36-160.635 354.799   5
   4  -6  36 24.6506 325.156   5
  -4  -6  36-459.899 328.055   5
  -4   6  36 234.056 281.864   4
  -4  -6  38 1023.48 287.249   4
   4  -6  38 1108.61 314.276   4
   4   6  38 1657.74 385.785   5
  -4   6  38 1286.17 327.846   5
  -4  -6  38 950.512 344.556   5
   4  -6  38 1401.14 376.694   5
  -4   6  38 908.317 296.376   4
  -4  -8   0 99356.6 2081.52   3
  -4   8   0 96887.0 2103.82   5
  -4   8   0 97785.3 2122.11   4
   4  -8   0 92825.4 2139.01   3
  -4  -8   0 93895.1 2122.19   1
   4  -8   0 94294.9 2129.98   2
  -4  -8  -2 605.853 137.626   1
  -4  -8  -2 465.687 67.0733   4
  -4  -8   2 649.392 118.196   1
   4  -8   2 514.499 133.525   2
  -4  -8   2 556.734 80.2359   3
  -4   8  -2 498.824 92.8899   5
   4  -8  -2 589.487 138.738   2
  -4  -8  -2 587.206 75.1064   3
  -4  -8   2 496.553 73.3028   5
   4  -8  -2 549.438 164.606   3
   4  -8   2 514.199 133.771   3
  -4   8   2 652.401 83.2741   5
  -4   8   2 431.828 100.364   4
  -4   8  -2 632.970 117.069   4
  -4  -8   4 24433.8 548.805   3
   4  -8  -4 22782.0 592.295   2
   4  -8   4 22846.7 583.260   3
  -4  -8  -4 25362.3 557.671   3
   4  -8  -4 22108.9 631.576   3
  -4   8   4 23025.6 564.848   4
  -4  -8   4 23788.1 538.075   5
  -4  -8   4 23133.6 555.660   1
  -4   8   4 22628.3 555.307   5
  -4  -8  -4 23456.3 600.182   1
   4  -8   4 22243.4 583.412   2
   4  -8   6 267.425 154.157   2
  -4  -8  -6 114.548 172.394   1
  -4  -8   6 359.516 112.553   3
   4  -8   6 280.178 141.027   3
  -4  -8  -6 411.843 190.276   3
  -4  -8   6 243.562 82.1278   5
   4  -8  -6 259.512 165.296   2
  -4   8   6 144.391 105.944   5
   4  -8  -6-298.202 267.304   3
   4   8   6 317.573 98.1168   4
  -4  -8   6 218.316 104.501   1
   4  -8  -8 205532. 4503.69   2
  -4   8   8 210677. 4480.52   5
  -4  -8   8 206212. 4469.80   3
  -4  -8   8 208021. 4460.04   5
   4   8   8 208313. 4465.30   4
  -4  -8   8 206202. 4434.19   1
  -4  -8  10 13900.1 378.642   3
   4  -8 -10 13615.0 416.243   2
   4   8  10 14564.4 382.492   4
  -4  -8  10 13294.0 366.936   5
   4  -8  10 14820.7 403.966   2
  -4  -8 -10 14788.5 430.395   1
   4  -8  12 42071.8 1003.60   3
   4  -8 -12 41865.4 1024.79   2
  -4   8  12 41230.6 997.121   5
   4  -8  12 43416.9 1005.72   2
  -4   8 -12 43359.1 1082.17   1
  -4   8  12 39803.0 988.006   4
   4   8  12 42310.3 995.313   4
  -4  -8 -12 43336.1 1033.78   1
   4   8  14 1275.47 175.860   4
  -4  -8  14 1063.70 171.103   3
  -4  -8  14 1213.20 124.196   2
   4  -8  14 1511.11 176.139   3
  -4   8  14 1215.17 168.338   5
   4  -8  14 1667.66 184.603   2
  -4  -8 -14 1232.73 208.868   1
  -4   8 -14 1198.51 266.946   1
  -4   8  14 1306.66 162.536   4
  -4  -8  16 282.060 175.228   3
  -4   8 -16 101.167 263.193   1
   4  -8  16 240.485 164.556   3
  -4   8  16 422.092 158.731   4
  -4  -8  16 341.405 129.514   2
  -4  -8  16 332.240 164.160   5
  -4   8  16 473.579 165.843   5
   4   8  16 524.020 207.319   5
   4   8  16 349.009 173.052   4
  -4  -8 -16 238.067 199.952   1
   4  -8  16 404.192 172.617   2
  -4   8 -18 605.017 277.061   1
   4  -8  18 501.833 180.128   3
  -4  -8  18 335.549 145.040   2
  -4  -8  18 342.869 181.255   5
  -4  -8  18 512.343 187.746   3
  -4   8  18 295.401 184.027   5
  -4  -8 -18 448.540 211.531   1
  -4   8  18 249.856 170.917   4
   4  -8 -18 683.439 190.141   1
   4   8  18 620.071 224.624   5
   4  -8  18 309.468 184.756   2
   4  -8  20 20093.2 584.683   3
   4  -8  20 20567.2 632.202   5
  -4   8  20 19640.5 604.413   5
  -4   8 -20 21037.5 689.665   1
  -4   8  20 20728.7 583.620   4
   4   8  20 20349.2 638.957   5
   4  -8  20 20972.5 588.374   2
   4  -8 -20 19725.5 590.544   1
   4   8  20 18847.9 592.291   4
  -4  -8  20 20069.1 607.328   5
  -4  -8 -20 19226.8 614.189   1
   4  -8  22 591.595 278.012   5
   4   8  22 703.112 233.989   4
  -4  -8  22 532.338 180.687   4
  -4   8  22 436.012 221.557   5
   4  -8  22 542.109 217.174   2
  -4  -8  22 390.692 232.054   5
   4   8  22 333.110 253.438   5
   4  -8  22 501.191 214.856   3
  -4  -8 -22 463.970 252.008   1
  -4   8 -22 437.561 303.003   1
   4  -8 -22 339.372 223.151   1
  -4   8  22 445.353 206.393   4
   4  -8  24 5594.19 327.917   3
  -4   8  24 5390.46 343.966   5
  -4   8 -24 6149.26 410.825   1
  -4  -8  24 5059.24 351.044   5
   4   8  24 5134.96 385.001   5
   4  -8  24 5780.85 396.492   5
   4  -8  24 5805.72 323.450   2
  -4  -8 -24 5877.19 369.839   1
  -4   8  24 5823.38 327.135   4
   4   8  24 5141.50 346.469   4
  -4  -8  24 6090.86 296.497   4
   4   8  26-79.3518 247.460   4
  -4   8 -26 213.260 295.902   1
  -4  -8  26-107.890 196.408   4
  -4  -8  26 295.952 264.581   5
   4  -8  26 43.5435 232.758   3
  -4  -8 -26 257.125 276.112   1
  -4   8  26 58.6362 244.666   5
   4  -8  26 40.1872 234.678   2
   4   8  26 316.578 294.002   5
   4  -8  26 69.3409 296.003   5
  -4   8  26-171.734 223.787   4
   4  -8  28 12092.2 465.769   2
   4  -8  28 12172.4 480.455   3
  -4   8  28 11471.3 494.832   5
  -4  -8  28 12389.3 533.482   5
   4   8  28 11718.5 530.996   5
   4  -8  28 12659.5 562.468   5
  -4   8  28 12676.5 482.681   4
  -4  -8 -28 11080.4 510.019   1
  -4  -8  28 12205.3 439.840   4
  -4   8  30 911.964 268.429   5
  -4  -8 -30 1324.94 314.751   1
  -4  -8  30 895.207 304.682   5
  -4   8  32 10112.0 493.688   5
   4   8  32 10502.1 536.938   5
   4  -8  32 10902.1 557.064   5
   4  -8  32 11699.8 478.527   2
  -4   8  32 10526.4 467.269   4
   4  -8  32 11272.7 484.604   3
  -4  -8  32 11520.1 441.335   4
  -4  -8  34-139.908 251.540   4
  -4  -8 -34-64.2131 331.994   1
   4  -8  34 133.934 339.750   5
  -4   8  34-50.1770 279.292   5
  -4  -8  34-24.1972 311.358   5
   4   8  34-66.4626 329.486   5
  -4   8  34-135.518 277.648   4
   4  -8  36 150.145 288.692   4
   4  -8  36-25.0719 344.020   5
  -4   8  36 226.849 352.156   5
  -4  -8  36-240.219 321.838   5
   4   8  36-159.285 354.619   5
  -4  -8  36 21.9771 248.322   4
  -4   8  36-122.460 292.663   4
  -4  10   0-95.6604 90.9303   5
  -4 -10   0 153.285 151.688   1
  -4 -10   0 41.7240 93.5207   3
  -4  10   0-68.1008 124.610   4
   4 -10   0 189.759 148.538   2
  -4 -10   0 8.51514 34.8956   4
   4 -10  -2 44691.2 1063.92   2
  -4  10  -2 44597.1 1032.43   5
  -4 -10  -2 46644.7 1017.86   3
  -4 -10   2 45443.6 1017.95   3
  -4  10  -2 46583.2 1059.13   4
  -4 -10  -2 44990.0 1065.83   1
  -4 -10   2 45862.8 1047.10   1
  -4  10   2 45451.3 1045.64   4
  -4  10   2 44295.2 1021.79   5
  -4 -10   2 46577.9 1011.52   5
  -4 -10  -2 45834.8 999.237   4
  -4 -10   4 2072.87 100.179   5
  -4 -10  -4 1534.22 192.789   1
  -4  10   4 1651.26 140.175   4
   4 -10  -4 1635.38 181.476   2
  -4 -10  -4 1768.99 150.438   3
  -4  10   4 1646.35 119.051   5
  -4 -10   4 2074.54 155.228   1
  -4 -10   6 36693.0 834.362   3
  -4 -10   6 35331.1 806.315   5
  -4  10   6 36027.3 833.931   5
  -4 -10  -6 37662.4 870.594   3
  -4  10   6 34498.2 842.955   4
   4  10   6 35669.9 805.413   4
  -4 -10   6 36991.1 826.206   1
   4 -10   8 110.827 157.486   2
   4  10   8 66.3633 103.289   4
  -4 -10   8 26.2535 122.113   3
   4 -10   8 37.2794 141.668   3
  -4 -10  -8 156.199 216.813   3
   4 -10  -8-105.877 257.948   3
  -4 -10  -8 214.516 175.007   1
   4 -10  10 75723.6 1646.47   3
  -4  10 -10 77419.5 1731.54   1
   4  10  10 73984.9 1620.49   4
  -4 -10  10 72468.9 1609.67   5
   4 -10 -10 77381.1 1740.05   3
  -4  10  10 75085.6 1632.73   4
   4 -10  10 78627.4 1650.32   2
  -4 -10 -10 77203.9 1674.49   1
  -4 -10  12 4449.89 216.834   3
   4 -10  12 4758.63 227.433   3
   4 -10 -12 4308.35 260.043   2
   4 -10 -12 4446.64 337.319   3
  -4 -10  12 3924.45 193.605   5
   4 -10  12 4465.96 227.278   2
  -4  10  12 4146.75 210.133   5
  -4  10  12 4456.60 215.285   4
   4  10  12 4123.05 211.772   4
  -4 -10 -12 4323.35 260.460   1
  -4  10 -12 4296.27 311.141   1
   4 -10  14 11246.0 372.906   3
  -4  10 -14 11859.3 468.506   1
   4  10  14 10894.6 395.328   5
  -4 -10 -14 10902.0 400.040   1
   4 -10 -14 12079.0 411.351   2
  -4  10  14 11310.8 370.018   5
   4  10  14 10920.3 366.324   4
  -4  10  14 11530.8 366.430   4
   4 -10  14 11355.2 375.779   2
  -4 -10  14 11018.6 365.831   3
  -4 -10  14 10498.7 305.939   2
  -4  10  16 150.532 163.686   5
  -4 -10  16 14.8099 171.631   3
  -4  10 -16-25.0674 276.001   1
   4 -10  16 10.7364 176.341   3
   4 -10  16 147.360 175.914   2
  -4 -10 -16 37.8885 200.235   1
   4  10  16-44.4879 215.078   5
  -4 -10  16 196.665 152.235   5
  -4 -10  16 132.334 126.453   2
  -4  10  16 840.432 172.244   4
   4  10  16 147.333 174.152   4
   4 -10  18 9973.93 368.454   2
   4 -10  18 9399.72 365.563   3
  -4  10  18 10227.0 386.913   5
  -4 -10  18 10686.1 377.689   3
  -4 -10  18 9137.37 364.924   5
   4 -10 -18 10040.5 397.245   1
   4  10  18 10044.5 413.646   5
  -4 -10  18 9913.34 314.079   2
  -4  10  18 10229.3 372.070   4
  -4 -10 -18 9243.04 399.724   1
  -4  10 -18 10184.4 474.375   1
  -4 -10  20 211.374 212.164   3
  -4  10 -20 55.4669 314.481   1
   4 -10  20 492.561 191.359   3
  -4 -10  20 422.238 163.027   2
   4 -10  20 364.127 230.351   5
  -4  10  20 426.442 192.972   4
   4 -10 -20 344.760 232.553   1
  -4 -10  20 657.253 208.551   5
   4  10  20 500.995 254.615   5
  -4  10  20 397.174 212.225   5
  -4 -10 -20 761.947 239.191   1
   4 -10  20 574.468 206.048   2
  -4 -10  22 15330.1 505.519   3
   4 -10  22 15083.6 498.791   3
  -4 -10  22 14896.7 524.767   5
  -4  10  22 14953.4 522.792   5
   4 -10 -22 14117.5 515.461   1
   4  10  22 14524.1 557.404   5
   4 -10  22 13906.0 553.596   5
  -4 -10  22 15153.3 449.243   2
   4 -10  22 15701.3 500.400   2
  -4  10  22 15053.3 493.714   4
  -4 -10 -22 14086.7 536.173   1
  -4  10 -22 15130.4 601.381   1
   4 -10  24 94.2243 278.860   5
   4 -10  24 370.793 234.058   3
  -4  10 -24 68.5542 325.016   1
  -4 -10 -24 431.376 269.003   1
   4 -10  24 452.567 232.152   2
  -4  10  24 118.355 237.448   5
  -4 -10  24-50.7605 247.604   5
   4  10  24-8.82068 287.267   5
  -4  10  24 525.413 218.599   4
   4 -10  26 419.128 243.624   3
  -4 -10 -26 761.114 294.062   1
  -4 -10  26 578.702 218.595   4
  -4  10  26 521.330 258.350   5
  -4 -10  26 693.631 271.917   5
   4  10  26 560.735 303.087   5
   4 -10  26 424.792 247.491   2
   4 -10  26 507.008 309.755   5
  -4  10  26 788.071 251.012   4
   4  10  28 296.759 292.491   5
  -4 -10 -28 367.306 290.737   1
  -4 -10  28 564.750 291.122   5
   4 -10  28 592.781 321.809   5
  -4  10  28 336.855 233.727   4
   4 -10  30 16517.3 587.854   3
  -4 -10  30 16408.1 658.817   5
   4 -10  30 17113.8 574.920   2
   4  10  30 17510.2 653.055   5
  -4  10  30 15951.6 611.963   5
  -4 -10  30 16680.0 536.270   4
  -4 -10  32 32.6249 234.249   4
   4 -10  32 8.66379 279.652   3
   4 -10  32 71.8567 328.656   5
   4 -10  32-444.103 269.790   2
  -4  10  32 155.140 276.697   5
   4  10  32 96.2112 312.983   5
  -4  10  32 180.919 248.802   4
  -4 -10  34 1930.72 272.091   4
   4 -10  34 1670.29 334.008   3
  -4 -10 -34 1656.86 368.056   1
   4 -10  34 1397.06 395.398   5
  -4  10  34 1935.69 339.578   5
  -4 -10  34 1681.99 369.249   5
   4  10  34 1627.84 351.080   5
   4 -10  34 1694.38 317.735   2
  -4  10  34 1842.04 304.071   4
  -4 -10  36-100.338 246.904   4
  -4  10  36 20.5259 282.596   5
   4 -10  36-192.648 349.093   5
  -4 -10  36 199.041 331.067   5
   4  10  36 68.4830 350.861   5
  -4  10  36-97.8581 275.382   4
   4 -12   0 69855.6 1440.51   2
   4 -12   0 70565.6 1458.30   3
  -4 -12   0 70620.2 1397.70   3
  -4  12   0 69530.8 1434.74   4
  -4 -12   0 66475.6 1433.00   1
   4 -12   2 3473.62 202.501   2
  -4 -12  -2 3322.43 161.255   3
   4 -12   2 3322.17 207.584   3
  -4  12   2 3130.49 175.797   4
  -4  12   2 3088.06 139.288   5
  -4 -12  -2 2863.86 120.036   4
   4 -12  -2 3204.63 230.289   3
  -4 -12   2 3452.74 196.733   1
  -4  12  -2 3470.58 156.347   5
   4 -12   4 21660.7 550.526   2
  -4 -12   4 20839.2 511.434   3
   4 -12  -4 20371.0 557.024   2
   4 -12   4 21066.1 549.026   3
  -4  12   4 19937.4 500.904   5
  -4 -12   4 20373.0 523.500   1
  -4  12   4 20663.4 526.505   4
  -4 -12  -4 20565.6 522.022   3
   4 -12  -4 21638.8 602.720   3
  -4 -12   4 20246.2 477.273   5
   4 -12   6 383.298 147.433   2
  -4 -12  -6 560.176 181.358   1
  -4 -12   6 242.798 119.509   3
   4 -12   6 391.201 147.862   3
  -4 -12   6 381.305 69.1420   5
  -4 -12   6 286.692 128.827   1
  -4 -12  -6 474.723 173.871   3
   4 -12  -6 200.960 215.002   3
   4 -12  -6 281.450 171.590   2
  -4  12   6 347.660 115.997   4
  -4  12   6 367.247 99.9562   5
  -4 -12   8 31460.4 772.724   3
   4 -12   8 31870.1 794.097   3
   4 -12  -8 32459.3 815.192   2
  -4 -12  -8 32541.7 836.658   3
  -4 -12   8 31401.0 735.698   5
   4 -12  -8 31893.4 874.580   3
  -4 -12  -8 34526.1 829.074   1
   4 -12   8 34377.7 801.510   2
   4 -12  10 422.934 158.662   2
  -4 -12  10 295.331 69.8687   2
  -4 -12 -10 258.473 182.250   1
   4 -12  10 432.925 152.786   3
  -4 -12  10 333.063 95.8384   5
   4 -12 -10 640.321 185.032   2
  -4  12  10 569.995 132.715   4
   4 -12 -10 643.339 270.755   3
  -4  12  10 462.163 127.258   5
  -4 -12 -10 395.548 245.464   3
  -4 -12  12 34531.8 840.206   3
   4 -12 -12 35742.8 885.883   2
   4  12  12 33954.9 866.436   5
  -4 -12  12 33082.6 817.032   5
   4 -12  12 34503.0 854.711   3
   4 -12 -12 35670.9 968.669   3
  -4  12 -12 36039.0 953.428   1
  -4  12  12 34340.8 840.086   4
  -4 -12 -12 34854.2 888.547   1
  -4  12  12 33423.5 841.054   5
   4 -12  12 35247.3 854.715   2
   4 -12  14 140.734 175.192   2
   4 -12 -14 331.919 301.950   3
  -4 -12  14 50.0197 154.081   3
  -4 -12 -14 443.615 208.239   1
   4 -12  14-77.9716 171.773   3
   4 -12 -14-42.9611 207.027   2
  -4  12  14-86.7606 144.778   5
   4  12  14 23.2233 201.900   5
  -4  12 -14 192.752 278.478   1
  -4  12  14 128.883 146.755   4
  -4 -12  14 103.756 109.607   2
  -4 -12  16 2144.42 206.681   3
  -4  12 -16 2164.26 376.549   1
   4 -12  16 2059.74 234.722   3
   4  12  16 2383.75 305.887   5
  -4 -12  16 2010.48 153.476   2
  -4 -12  16 2139.22 191.443   5
  -4  12  16 1822.38 196.646   4
   4 -12 -16 2580.94 260.842   2
  -4  12  16 2482.12 210.118   5
   4 -12  16 2212.10 225.502   2
   4 -12  18-29.8119 188.168   3
  -4 -12  18-88.6721 203.787   3
  -4 -12 -18 21.5282 231.973   1
  -4  12  18 510.909 193.518   5
  -4 -12  18 67.9496 175.470   5
   4  12  18 120.507 236.741   5
  -4  12 -18 28.0112 305.344   1
  -4 -12  18-124.449 155.175   2
  -4  12  18 27.6627 183.755   4
   4 -12  18-60.9800 195.523   2
  -4 -12  20 21723.5 615.373   3
   4 -12  20 21091.3 609.717   3
  -4  12  20 21107.7 624.657   5
  -4 -12  20 19968.8 614.178   5
  -4  12 -20 21205.4 718.887   1
   4 -12 -20 20411.5 638.433   1
   4  12  20 19775.0 643.564   5
   4 -12  20 19237.9 638.705   5
  -4 -12  20 20505.7 544.490   2
   4 -12  20 20498.2 599.061   2
  -4 -12 -20 19314.0 639.505   1
  -4  12  20 19974.5 597.262   4
  -4 -12  22 2238.14 260.761   3
  -4  12 -22 1827.44 363.532   1
   4 -12  22 1916.73 245.914   3
  -4 -12 -22 1677.96 294.868   1
  -4 -12  22 2217.71 206.659   2
  -4  12  22 2531.94 273.908   5
  -4 -12  22 1997.12 265.203   5
   4  12  22 2129.93 313.024   5
   4 -12  22 1906.23 248.175   2
   4 -12  22 2083.57 310.675   5
  -4 -12  24 7622.36 378.231   3
   4 -12  24 7260.57 363.016   3
  -4 -12  24 7133.66 395.091   5
   4 -12 -24 6877.98 396.113   1
   4  12  24 6914.79 417.332   5
   4 -12  24 7266.65 363.355   2
   4 -12  24 7379.57 432.640   5
  -4 -12  24 7126.64 311.078   2
  -4  12 -24 7872.57 491.669   1
  -4  12  24 7331.24 386.911   5
  -4 -12 -24 6792.48 408.055   1
  -4  12  24 7294.26 361.775   4
   4 -12  26 22.1260 232.520   3
  -4 -12 -26 349.680 286.278   1
  -4  12  26 211.723 243.934   5
  -4 -12  26 181.495 275.311   5
   4  12  26 274.756 292.966   5
   4 -12  26-152.739 241.325   2
   4 -12  26-188.148 297.722   5
  -4 -12  26-10.0365 192.169   2
  -4  12  26-129.860 233.442   4
  -4  12  28 9045.92 405.473   4
  -4 -12  28 7645.47 452.507   5
   4 -12  28 9035.76 495.233   5
  -4 -12 -28 6991.71 443.606   1
  -4 -12  30 222.275 221.421   4
   4 -12  30 57.7613 260.832   3
   4 -12  30 265.754 246.784   2
   4  12  30 341.236 315.470   5
  -4  12  30-121.579 263.364   5
  -4 -12  32 7951.97 367.350   4
   4 -12  32 8122.30 435.710   3
  -4  12  32 6514.57 422.063   5
   4 -12  32 7464.92 502.808   5
  -4 -12 -32 6600.86 456.431   1
   4  12  32 7728.89 467.876   5
   4 -12  32 8539.20 421.227   2
  -4  12  32 7033.09 410.961   4
  -4 -12  34 100.867 238.721   4
  -4 -12 -34-42.9537 330.455   1
   4 -12  34 54.5596 340.124   3
  -4  12  34 25.9709 268.120   4
   4  12  34-256.403 323.460   5
   4 -12  34-411.876 396.299   5
  -4  12  34 251.801 285.433   5
   4 -12  34-264.033 315.008   2
  -4 -12  36-147.340 241.620   4
   4 -12  36 129.843 297.173   3
   4 -12  36 230.290 281.642   2
  -4  12  36 320.581 293.635   5
   4  12  36 195.828 349.496   5
   4 -12  36 434.926 343.083   5
  -4  12  36 62.7498 272.584   4
  -4  14   0 119.943 92.6873   5
   4 -14   0 92.8122 169.297   3
  -4 -14   0 135.680 114.332   3
  -4  14   0-40.3328 137.270   4
   4 -14   0-104.580 159.133   2
   4 -14   2 106827. 2052.93   2
   4 -14  -2 105290. 2056.24   2
  -4 -14  -2 104504. 2058.29   1
  -4 -14   2 104731. 2014.94   3
  -4  14  -2 103793. 2052.26   4
  -4  14  -2 99171.2 2009.37   5
   4 -14  -2 101344. 2082.30   3
  -4 -14  -2 104342. 2015.45   3
   4 -14   2 105715. 2066.74   3
  -4  14   2 101199. 1996.45   5
  -4  14   2 101390. 2039.99   4
  -4 -14  -4 124.964 168.191   1
   4 -14   4 83.8402 150.900   3
   4 -14   4 128.755 157.212   2
  -4 -14   4 3.08206 115.994   3
  -4  14   4 45.9394 81.1556   5
  -4 -14   4 49.8282 66.6700   5
  -4 -14  -4-158.535 131.352   3
   4 -14  -4 213.114 197.071   3
  -4 -14   4-14.1390 138.846   1
  -4  14   4-58.5311 119.689   4
   4 -14  -4-193.565 159.999   2
  -4 -14   6 8280.25 276.935   3
   4 -14  -6 8238.24 316.688   2
   4 -14   6 8490.60 305.376   3
  -4 -14  -6 8442.66 311.367   3
   4 -14  -6 8503.42 370.960   3
  -4 -14   6 7929.76 217.151   5
  -4  14   6 7902.00 252.330   5
  -4 -14   6 8537.54 283.828   1
  -4 -14  -6 8847.81 336.434   1
   4 -14   6 8783.79 310.795   2
   4 -14  -8 4719.99 248.807   2
  -4 -14  -8 4229.17 250.204   1
  -4 -14   8 3792.39 130.796   5
   4 -14   8 4200.77 219.336   2
   4 -14  -8 4176.73 294.883   3
   4 -14   8 4197.01 217.109   3
  -4 -14  -8 4686.62 278.939   3
   4  14   8 4357.51 210.845   5
   4 -14  10 27378.3 735.799   3
  -4 -14  10 29311.8 723.196   3
   4 -14 -10 28997.0 763.177   2
  -4 -14 -10 29013.8 806.104   3
   4 -14 -10 29035.1 835.292   3
  -4  14  10 28329.2 709.031   5
  -4  14  10 29155.7 719.884   4
  -4 -14 -10 28799.2 768.453   1
   4 -14  10 29984.9 742.089   2
   4 -14  12 500.756 186.978   2
  -4 -14 -12 394.826 196.003   1
   4 -14 -12 566.057 206.902   2
  -4 -14  12 493.891 153.550   3
  -4  14  12 548.659 149.000   5
   4 -14 -12 317.746 282.952   3
   4  14  12 749.332 192.845   5
  -4  14 -12 658.883 321.295   1
  -4  14  12 558.394 145.979   4
  -4 -14  12 478.626 104.524   2
  -4  14  14 2267.35 194.232   4
  -4 -14  14 2248.69 203.690   3
  -4 -14 -14 2256.83 244.739   1
   4 -14  14 1950.33 220.302   3
   4 -14 -14 2216.67 351.566   3
  -4 -14 -14 2191.81 327.848   3
   4 -14 -14 2313.87 254.586   2
   4  14  14 2299.12 244.677   5
   4 -14  14 2006.22 222.433   2
  -4  14  14 2186.91 192.101   5
  -4 -14  14 2159.47 147.694   2
  -4  14 -14 2537.85 341.912   1
   4 -14  16-288.783 193.656   2
  -4 -14  16 188.625 184.950   3
  -4 -14 -16-69.3307 220.143   1
   4 -14  16 63.6276 181.329   3
  -4  14  16 106.095 171.062   4
  -4  14  16 138.645 168.721   5
   4  14  16 217.319 224.811   5
   4 -14 -16 83.9354 233.921   2
  -4  14 -16 74.1462 305.830   1
   4 -14 -16-94.9157 348.812   3
  -4 -14  16-2.83424 132.046   2
   4 -14  18 10082.8 389.586   2
  -4 -14  18 10820.9 399.864   3
  -4  14 -18 10730.5 521.787   1
   4 -14  18 10420.3 402.618   3
   4 -14 -18 11451.3 457.483   2
  -4 -14  18 10572.3 333.750   2
   4 -14 -18 10550.3 563.717   3
   4  14  18 11238.9 451.234   5
  -4  14  18 10189.1 397.722   5
  -4 -14 -18 10374.9 432.133   1
  -4  14  18 10424.5 393.084   4
  -4  14 -20 4823.59 415.295   1
   4 -14  20 4150.91 282.412   3
  -4 -14  20 3947.39 226.719   2
   4 -14  20 3514.81 320.486   5
   4  14  20 4006.45 334.231   5
  -4  14  20 4154.63 288.332   5
   4 -14  20 4062.66 284.059   2
  -4 -14  20 4109.80 280.999   3
  -4 -14 -20 3931.35 314.102   1
  -4  14  20 4036.61 277.563   4
  -4 -14  22 30271.1 827.700   3
   4 -14  22 30766.5 832.206   3
  -4 -14 -22 29093.5 862.675   1
   4  14  22 30246.7 878.198   5
  -4 -14  22 30570.2 760.790   2
  -4  14  22 31462.7 831.307   4
  -4  14  22 29956.9 841.398   5
   4 -14  22 27938.6 882.682   5
  -4  14 -22 30193.3 946.562   1
   4 -14  22 30081.8 818.010   2
  -4 -14 -24 138.013 270.015   1
   4 -14 -24 117.645 275.098   1
   4 -14  24 223.681 229.776   2
  -4  14  24 287.016 239.494   5
   4 -14  24-214.077 225.586   3
   4 -14  24 222.086 297.511   5
   4  14  24 226.456 290.259   5
  -4 -14  24 242.995 252.722   3
  -4 -14  24 402.426 196.878   2
  -4  14  24 301.976 225.195   4
  -4 -14  26 1127.58 341.750   3
  -4 -14 -26 326.924 290.757   1
   4 -14  26 271.831 308.937   5
  -4  14  26 555.488 264.084   5
   4  14  26 324.455 301.379   5
  -4  14  26 615.120 229.758   4
   4 -14  28 234.478 247.474   3
   4 -14  28 347.888 245.078   2
   4 -14  28 256.370 317.662   5
  -4  14  28 142.582 242.896   4
   4 -14  30 10003.0 452.266   3
  -4  14  30 9417.53 473.275   5
   4  14  30 9208.88 506.475   5
   4 -14  30 9863.51 435.892   2
  -4 -14 -30 9369.29 508.396   1
  -4 -14  30 10204.1 391.836   4
  -4 -14  32 150.949 224.723   4
  -4 -14 -32 125.614 317.760   1
   4 -14  32-164.533 281.429   3
   4  14  32-86.9741 324.864   5
  -4  14  32-322.721 279.594   5
  -4  14  32 225.317 260.723   4
   4 -14  32-144.324 273.884   2
  -4 -14  34 2200.87 267.386   4
  -4 -14 -34 1054.49 358.176   1
   4 -14  34 1617.79 319.782   3
  -4  14  34 2163.01 311.863   4
  -4  14  34 1815.78 322.463   5
   4  14  34 2798.82 380.278   5
   4 -14  34 2580.78 315.907   2
  -4 -16   0 263493. 5611.02   3
   4 -16   0 267377. 5660.61   3
  -4  16   0 259418. 5638.69   4
  -4 -16   0 266208. 5642.48   1
  -4  16   0 250703. 5590.84   5
  -4 -16  -2 155.976 176.939   1
   4 -16  -2 120.985 164.524   2
   4 -16   2 353.146 172.437   3
   4 -16  -2 341.716 192.156   3
  -4 -16  -2 220.372 129.919   3
  -4 -16   2 281.738 160.531   1
   4 -16   2 287.366 164.987   2
  -4  16  -2 307.333 115.262   5
  -4  16   2 106.740 92.4022   5
  -4  16  -2 255.863 154.654   4
  -4  16   2 103.045 143.839   4
  -4 -16   2 305.162 126.312   3
   4 -16   4 4648.51 239.235   2
  -4  16   4 4417.08 168.157   5
   4 -16  -4 4639.90 251.801   2
   4 -16   4 4390.74 239.143   3
  -4  16   4 4524.89 219.826   4
  -4 -16  -4 4682.14 258.005   1
   4 -16  -4 4495.50 283.735   3
  -4 -16  -4 4523.93 221.087   3
  -4 -16  -6 192.181 178.549   1
   4  16   6 485.809 141.054   5
   4 -16   6 349.833 155.832   2
   4 -16   6 484.153 157.634   3
   4 -16  -6 418.707 179.466   2
  -4 -16  -6 386.368 176.446   3
   4 -16  -6 285.092 223.936   3
   4  16   8 12643.1 384.163   5
  -4 -16   8 11878.5 374.740   3
   4 -16  -8 12577.0 473.939   3
   4 -16  -8 12524.4 416.780   2
   4 -16   8 12232.2 396.168   3
  -4 -16  -8 11775.0 417.567   1
  -4  16   8 12027.6 374.266   4
   4 -16   8 12590.5 396.411   2
   4 -16  10 467.990 167.497   3
  -4 -16 -10 782.682 203.469   1
   4 -16  10 554.652 171.865   2
  -4 -16  10 263.308 152.619   3
  -4 -16  10 372.495 90.2625   2
  -4  16  10 752.433 147.943   4
   4 -16 -10 716.522 268.845   3
   4 -16 -10 422.258 203.052   2
  -4  16  10 308.504 121.294   5
  -4  16  12 10671.5 355.158   5
   4 -16  12 10740.6 384.175   3
  -4 -16 -12 11141.5 479.985   3
   4 -16 -12 11232.4 415.265   2
  -4  16  12 10985.9 365.510   4
  -4 -16  12 11383.1 376.563   3
   4 -16 -12 10762.6 497.488   3
   4  16  12 11297.4 396.547   5
  -4 -16  12 10696.8 303.957   2
   4 -16  12 10623.1 380.264   2
  -4 -16 -12 11444.9 419.555   1
   4  16  14-30.3614 213.222   5
  -4 -16  14 26.9097 138.246   2
   4 -16  14 172.220 187.161   2
   4 -16 -14 361.461 233.281   2
  -4 -16 -14 421.501 223.170   1
  -4  16  14 327.774 162.720   4
  -4 -16 -14 481.695 309.303   3
   4 -16  14 247.603 184.055   3
   4 -16 -14-82.3470 322.860   3
  -4  16 -14 212.920 291.271   1
  -4  16  14-40.3629 158.850   5
  -4 -16  14 36.2043 187.170   3
   4 -16  16 104.436 204.677   2
  -4 -16 -16-31.8720 332.732   3
  -4 -16 -16 123.230 235.516   1
  -4  16 -16 451.072 331.989   1
  -4 -16  16 352.679 199.841   3
   4 -16 -16 159.835 245.006   2
   4 -16 -16-22.0513 356.793   3
   4  16  16 353.298 239.678   5
  -4  16  16 437.142 184.961   4
  -4 -16  16 144.708 146.959   2
  -4  16  16 162.882 180.738   5
   4 -16  16 366.617 201.115   3
  -4 -16 -18 213.537 243.657   1
  -4 -16 -18 69.6734 369.858   3
  -4 -16  18 272.467 201.183   3
   4  16  18 223.090 250.650   5
  -4  16 -18 324.979 339.968   1
  -4  16  18 111.926 197.186   5
   4 -16 -18 148.673 272.367   2
   4 -16 -18 529.536 391.220   3
  -4  16  18 150.236 195.252   4
   4 -16  18 231.082 211.654   3
  -4 -16  18 191.026 156.413   2
   4 -16  18 167.531 215.095   2
   4 -16  20 39621.1 1012.11   3
  -4 -16  20 39729.8 1008.81   3
   4 -16  20 38918.2 997.585   2
   4 -16 -20 37902.9 1165.83   3
   4 -16 -20 39294.9 1063.30   2
  -4  16 -20 38315.4 1126.31   1
   4  16  20 39481.0 1052.10   5
  -4 -16 -20 36120.0 1033.80   1
  -4 -16  20 39990.9 938.739   2
  -4  16  20 38812.4 1014.84   5
  -4  16  20 40577.9 1013.99   4
  -4  16  22 328.251 227.063   5
  -4 -16 -22 530.230 276.336   1
  -4 -16  22 498.350 245.387   3
   4 -16  22 434.444 230.571   3
   4 -16 -22 608.273 307.637   2
  -4  16 -22 526.067 349.374   1
   4  16  22 414.965 286.911   5
   4 -16 -22 559.592 409.634   3
  -4 -16  22 414.987 183.420   2
  -4  16  22 637.478 223.190   4
   4 -16  22 459.113 229.380   2
  -4 -16  24 6201.15 361.655   3
  -4  16  24 6428.90 354.526   4
   4  16  24 5702.26 401.759   5
  -4  16  24 5440.59 343.959   5
  -4 -16 -24 5261.70 390.202   1
  -4 -16  24 6077.62 292.722   2
   4 -16  26-235.376 239.746   3
   4  16  26 415.600 300.775   5
   4 -16  26 82.7932 229.685   2
  -4  16  26 140.720 228.071   4
  -4 -16  28 4727.68 275.201   2
   4 -16  28 4495.65 329.330   2
  -4  16  28 4480.85 358.120   5
   4 -16  28 4229.52 318.643   3
  -4 -16 -30-191.700 300.971   1
  -4 -16  30 92.4165 272.380   3
   4 -16  30 221.252 257.417   3
  -4  16  30-165.175 259.625   4
  -4  16  30 113.259 258.485   5
   4  16  30 105.892 309.105   5
  -4 -16  30 16.9934 209.934   2
   4 -16  30 44.7323 254.174   2
   4 -16  32 6001.51 386.108   3
  -4  16  32 5423.46 397.368   5
   4  16  32 4971.14 434.660   5
  -4 -16 -32 4557.79 415.457   1
   4 -16  32 5910.85 360.431   2
  -4 -16  32 5697.06 320.942   4
  -4  16  32 4483.56 365.689   4
  -4 -16  34 91.3648 227.418   4
  -4 -16 -34 183.089 322.924   1
   4 -16  34 35.5969 277.668   3
  -4  16  34-70.6319 278.588   5
   4  16  34-67.7784 316.859   5
   4 -16  34-340.282 268.138   2
  -4  18   0 147.389 107.607   5
  -4  18   0 312.108 164.780   4
   4 -18   0 275.403 180.154   3
   4 -18   0-14.9446 170.014   2
  -4 -18   0 81.4655 169.686   1
   4 -18   2 59218.8 1346.33   2
   4 -18   2 58718.6 1360.13   3
  -4 -18   2 58122.4 1345.02   1
  -4 -18  -2 57493.9 1355.25   1
  -4  18   2 57849.5 1346.15   4
  -4  18   2 54465.9 1280.99   5
   4 -18  -2 57045.3 1377.50   3
   4 -18   4 217.291 165.172   2
  -4 -18   4 237.833 143.685   3
  -4  18   4 303.100 93.0098   5
   4 -18   4 219.001 160.525   3
   4 -18  -4-5.21327 173.397   2
   4 -18  -4 357.169 205.547   3
  -4 -18  -4 399.857 198.464   1
  -4 -18   4 352.192 177.562   1
  -4 -18   6 1812.15 176.408   3
   4 -18  -6 1923.72 211.189   2
   4 -18   6 1883.97 205.722   2
   4 -18   6 1655.25 192.667   3
  -4 -18   6 1619.34 121.422   2
   4 -18  -6 1931.22 256.134   3
  -4 -18  -6 2218.60 235.508   1
  -4 -18   8 1031.35 173.723   3
   4 -18   8 831.202 183.773   3
   4 -18  -8 929.570 202.413   2
  -4 -18   8 712.042 110.304   2
  -4 -18  -8 872.238 218.390   3
   4 -18  -8 935.610 261.394   3
  -4  18   8 924.609 155.241   4
  -4  18   8 656.341 116.769   5
  -4 -18  -8 550.293 208.371   1
  -4 -18  10 14407.5 382.872   2
   4 -18  10 16200.3 472.810   2
  -4 -18 -10 15034.2 530.960   3
  -4 -18  10 15332.4 466.909   3
   4 -18  10 14523.8 466.638   3
   4 -18 -10 14884.3 496.892   2
  -4  18  10 14642.6 418.263   5
   4 -18 -10 15587.8 565.875   3
  -4  18  10 14472.3 441.938   4
  -4 -18 -10 15322.4 497.528   1
  -4 -18 -12 176.741 218.810   1
   4 -18  12 393.093 199.237   2
  -4 -18  12 117.772 138.101   2
  -4 -18  12 364.805 207.576   3
   4 -18  12-34.2933 180.973   3
  -4  18  12 312.144 148.217   5
   4 -18 -12 12.9935 218.788   2
  -4 -18 -12 215.880 272.407   3
   4 -18 -12 28.3368 307.145   3
  -4  18  12 213.391 159.682   4
  -4  18 -14 2634.08 351.018   1
  -4 -18  14 2614.32 242.903   3
   4 -18  14 2659.82 234.850   3
  -4 -18 -14 2450.82 275.025   1
   4 -18 -14 2740.60 280.875   2
  -4 -18  14 2453.81 180.023   2
  -4  18  14 2026.74 201.436   5
  -4  18  14 1893.17 209.124   4
  -4 -18 -14 2719.67 351.827   3
   4 -18 -14 2663.26 375.497   3
   4 -18  14 2819.80 241.937   2
  -4 -18  16 275.300 152.295   2
  -4 -18 -16 413.030 251.091   1
  -4 -18  16-134.512 196.644   3
   4 -18  16 182.152 198.608   3
   4  18  16 347.577 241.595   5
  -4  18 -16-30.4700 331.877   1
  -4  18  16-184.041 220.231   5
  -4  18  16-144.880 216.122   4
  -4 -18 -16 614.600 357.189   3
   4 -18  16 298.691 207.429   2
   4 -18 -18 18199.4 741.114   3
   4 -18  18 17458.7 565.426   3
  -4  18 -18 20167.0 717.156   1
   4 -18 -18 19170.4 627.982   2
  -4 -18 -18 17993.6 607.459   1
  -4 -18  18 18369.7 563.690   3
  -4  18  18 18003.4 564.605   5
   4  18  18 17050.4 600.864   5
  -4  18  18 17946.6 559.472   4
  -4 -18  18 18441.8 497.253   2
   4 -18  18 18800.0 566.323   2
  -4 -18  20 3362.78 277.486   3
   4 -18  20 3067.50 274.367   3
  -4  18 -20 4084.10 421.166   1
   4 -18 -20 3147.39 339.222   2
   4  18  20 3504.33 327.190   5
  -4 -18  20 3661.16 220.366   2
  -4 -18 -20 3399.20 315.520   1
  -4  18  20 3271.85 265.067   4
   4 -18  20 3315.58 276.346   2
  -4  18  20 3204.12 269.556   5
   4 -18 -20 3205.73 453.732   3
  -4  18  22 18117.9 585.602   4
  -4 -18  22 18512.2 588.916   3
  -4  18  22 18587.8 600.769   5
  -4 -18 -22 16794.7 628.865   1
   4 -18 -22 17463.9 780.487   3
   4  18  22 17516.3 634.782   5
   4 -18 -22 18569.1 661.549   2
  -4 -18  22 18519.2 517.193   2
  -4 -18  24 155.794 248.675   3
  -4  18  24 164.366 228.614   4
   4 -18 -24-375.314 320.830   2
  -4  18  24-16.1981 236.420   5
   4  18  24-446.361 283.069   5
  -4 -18  24-111.859 190.558   2
   4 -18  24-52.6270 219.502   2
  -4 -18 -26 205.559 280.803   1
   4 -18  26 289.792 235.703   3
   4 -18 -26 473.954 348.037   2
   4 -18 -26 113.203 421.391   3
   4  18  26 235.353 300.971   5
   4 -18  26-282.446 234.049   2
  -4 -18 -28 116.152 303.585   1
  -4 -18  28-41.3004 251.711   3
   4 -18  28-127.039 240.088   3
   4 -18 -28 71.4476 441.860   3
  -4  18  28-54.6636 255.216   5
   4  18  28 124.659 319.333   5
  -4 -18  28 42.1427 198.968   2
   4 -18  28 7.17457 243.954   2
  -4 -18  30 4534.05 355.140   3
  -4  18  30 4783.27 371.688   5
   4  18  30 4606.64 417.259   5
  -4 -18 -30 4365.41 401.105   1
   4 -18  30 4274.47 344.572   3
  -4 -18  30 5122.30 293.468   2
   4 -18  30 5289.19 350.839   2
  -4 -18 -32-332.181 319.457   1
   4 -18  32 256.733 259.793   3
   4  18  32 133.830 315.861   5
  -4  18  32 256.314 274.913   5
   4 -18 -32 228.703 438.453   3
  -4 -18  32 136.762 219.159   2
   4 -18  32 164.022 255.195   2
  -4 -20   0 30219.9 781.390   3
   4 -20   0 31744.9 833.553   3
  -4 -20   0 31035.7 809.879   1
  -4 -20  -2 38.4142 163.075   3
   4 -20  -2 292.425 211.575   3
  -4 -20   2-89.5319 195.504   1
   4 -20   2 47.1857 176.466   3
   4 -20  -2 43.3060 187.222   2
  -4 -20  -2 279.413 198.472   1
   4 -20   2 216.315 186.174   2
  -4 -20   2 142.579 156.271   3
   4 -20   4 7721.29 325.063   2
  -4 -20   4 7183.20 301.423   3
   4 -20   4 6962.30 319.601   3
  -4 -20  -4 7331.28 312.735   3
  -4 -20   4 7603.62 335.836   1
  -4 -20  -4 7176.87 337.310   1
   4 -20  -4 7552.87 369.958   3
  -4 -20  -6 151.459 196.498   3
   4 -20   6-139.323 188.452   2
  -4 -20   6 208.198 171.797   3
   4 -20  -6 277.704 239.928   3
   4 -20  -6-69.2956 191.528   2
   4 -20   6 130.859 176.681   3
  -4 -20  -6-344.320 228.368   1
  -4 -20   6-30.9873 134.107   2
   4 -20  -8 10144.3 464.609   3
  -4 -20   8 10893.4 315.426   2
  -4 -20   8 10338.0 380.482   3
   4 -20  -8 10106.8 404.985   2
   4 -20   8 10421.1 388.324   3
  -4 -20  -8 10698.9 420.490   1
  -4 -20  -8 10376.2 422.414   3
   4 -20   8 10753.8 391.854   2
   4 -20  10-81.5125 195.938   2
  -4 -20  10 116.681 131.958   2
   4 -20  10 216.553 196.626   3
  -4 -20  10 109.519 186.855   3
  -4 -20 -10-148.084 232.141   1
   4 -20 -10-208.915 297.045   3
   4 -20 -10-38.4511 219.058   2
   4 -20 -12 10965.8 515.785   3
  -4 -20  12 9912.04 387.723   3
   4 -20  12 9813.44 386.116   3
   4 -20 -12 10555.1 434.611   2
  -4 -20 -12 10567.7 438.570   1
   4 -20  12 10339.5 390.236   2
  -4  20  12 10655.7 350.335   5
  -4 -20  12 10066.1 315.863   2
   4 -20  14 91.0697 206.922   2
  -4 -20  14 31.8218 152.426   2
  -4 -20  14 114.185 195.603   3
   4 -20 -14 64.4839 254.672   2
   4 -20  14 135.746 199.857   3
  -4  20  14 139.855 167.129   5
   4 -20 -14 126.637 335.769   3
  -4 -20 -14 89.7683 239.215   1
  -4 -20  16 1059.52 173.454   2
   4 -20  16 1046.66 225.806   2
   4 -20 -16 672.157 275.578   2
  -4 -20  16 1331.61 227.537   3
   4 -20 -16 1173.17 374.661   3
   4 -20  16 1226.63 231.639   3
  -4  20 -16 1195.06 377.846   1
  -4  20  16 1265.34 206.612   5
   4 -20  18 1203.43 240.330   2
  -4 -20  18 1012.61 231.344   3
  -4  20 -18 1320.61 391.982   1
   4 -20  18 1049.30 230.240   3
   4 -20 -18 784.187 295.553   2
  -4  20  18 587.009 206.721   5
   4 -20 -18 999.738 407.377   3
  -4 -20  18 840.743 175.752   2
  -4 -20 -18 1039.83 264.937   1
  -4 -20  20 18878.2 597.878   3
  -4 -20  20 19307.2 527.045   2
  -4  20 -20 18842.0 728.994   1
   4 -20 -20 19430.9 660.391   2
  -4  20  20 18091.4 590.846   5
  -4 -20  22 216.859 226.973   3
  -4 -20  22 278.901 186.165   2
   4 -20  22-117.703 239.668   3
  -4  20  22 471.122 219.424   5
   4 -20 -22-84.2536 300.702   2
   4 -20  22-141.909 235.858   2
   4 -20  24 1989.50 273.322   3
   4 -20 -24 2081.12 459.455   3
   4 -20  24 2033.39 255.658   2
  -4  20  24 1516.89 270.502   5
  -4 -20 -24 1483.19 306.584   1
  -4 -20  26-40.1343 244.874   3
   4 -20  26 117.302 238.829   3
   4 -20 -26-29.1352 426.253   3
  -4 -20  26-115.378 196.526   2
   4 -20  26-41.4706 234.396   2
  -4 -20 -26-84.0286 280.103   1
  -4 -20  28 2300.27 303.813   3
   4 -20  28 2019.12 287.178   3
   4 -20 -28 1713.46 479.770   3
  -4  20  28 2076.60 297.777   5
  -4 -20  28 1751.43 230.893   2
   4 -20  28 2178.52 286.230   2
  -4 -20 -28 2037.13 360.222   1
  -4 -20  30 113.524 262.591   3
   4 -20  30 82.3008 256.534   3
  -4  20  30 414.509 278.523   5
  -4 -20  30 320.994 216.640   2
   4 -20 -30 135.495 457.015   3
   4 -20  30-228.615 266.751   2
  -4 -20 -30 60.8382 301.787   1
  -4 -20  32 3450.73 348.133   3
   4 -20  32 3895.60 337.869   3
  -4  20  32 3544.65 353.721   5
  -4 -20  32 3440.08 279.840   2
   4 -20  32 3917.10 338.627   2
  -4 -20 -32 2947.21 391.291   1
   4 -22   0-80.6201 197.282   3
  -4 -22   0-184.625 180.469   3
   4 -22   0 224.947 207.968   2
  -4 -22   0 157.068 228.833   1
   4 -22   2 11899.7 414.524   2
   4 -22  -2 11523.1 410.337   2
  -4 -22   2 10700.2 388.523   3
  -4 -22  -2 10450.4 392.441   3
   4 -22   2 11032.3 415.862   3
  -4 -22   2 11116.3 427.245   1
  -4 -22  -2 10573.5 423.171   1
   4 -22  -2 11065.9 437.889   3
   4 -22   4 183.670 205.653   2
   4 -22  -4-46.9054 204.750   2
  -4 -22   4-103.793 154.519   2
   4 -22  -4-135.696 238.160   3
   4 -22   4 259.841 202.613   3
  -4 -22   4 187.857 176.781   3
  -4 -22  -4 142.563 214.132   1
   4 -22   6 944.305 221.869   2
  -4 -22   6 704.209 170.176   2
  -4 -22   6 913.732 199.769   3
   4 -22  -6 606.428 267.563   3
   4 -22  -6 648.017 220.174   2
  -4 -22  -6 837.627 237.493   1
   4 -22   6 745.408 210.494   3
   4 -22  -8 88.6404 223.950   2
   4 -22   8-278.007 213.294   2
  -4 -22   8 91.5489 195.244   3
   4 -22   8-24.4450 194.637   3
  -4 -22   8 103.986 150.569   2
  -4 -22  -8 361.736 217.507   1
   4 -22  -8-69.5101 272.802   3
  -4 -22  10 12358.5 368.393   2
   4 -22  10 12091.2 437.895   3
   4 -22 -10 12506.3 469.522   2
   4 -22 -10 12401.3 534.834   3
  -4 -22  10 12532.6 443.103   3
  -4 -22 -10 13126.7 484.988   1
   4 -22  10 13399.3 450.185   2
   4 -22 -12 98.5686 246.606   2
  -4 -22  12 208.449 150.531   2
   4 -22  12-11.6925 223.354   2
   4 -22  12 178.169 201.050   3
   4 -22 -12 50.4468 318.102   3
  -4 -22 -12 331.542 250.171   1
  -4 -22  12 216.406 210.937   3
  -4 -22  14 3708.68 280.991   3
   4 -22  14 3693.34 280.181   3
   4 -22 -14 4144.99 342.137   2
  -4 -22 -14 4015.73 327.043   1
   4 -22 -14 4498.10 421.740   3
   4 -22  14 4133.94 291.166   2
  -4 -22  14 3726.21 212.686   2
  -4 -22  16 194.689 159.628   2
   4 -22  16 53.9210 211.598   2
  -4 -22  16-142.183 220.598   3
   4 -22  16 214.289 208.752   3
   4 -22 -16-184.383 360.143   3
   4 -22 -16 710.820 270.274   2
  -4 -22 -16 300.229 256.498   1
  -4  22 -16 246.647 356.354   1
  -4 -22  18 9043.78 400.186   3
  -4 -22  18 8897.19 323.171   2
   4 -22 -18 9152.48 447.464   2
  -4  22 -18 10004.6 554.058   1
   4 -22  20-331.038 245.008   2
  -4 -22  20-102.080 232.383   3
   4 -22  20-422.939 242.123   3
  -4 -22  20-54.7112 174.884   2
  -4 -22 -20-245.634 271.306   1
   4 -22 -22 5951.55 522.804   3
   4 -22  22 4976.30 330.972   3
  -4 -22 -22 5354.97 384.657   1
  -4 -22  22 5571.84 276.888   2
   4 -22  22 6115.03 341.632   2
  -4 -22  24 419.353 250.345   3
   4 -22  24-360.343 238.590   3
   4 -22 -24-439.788 328.111   2
   4 -22 -24 116.479 433.079   3
   4 -22  24 188.972 231.903   2
  -4 -22  24 91.1524 185.813   2
  -4 -22 -24 187.813 288.202   1
  -4 -22  26-16.4319 257.730   3
   4 -22  26 285.823 238.507   3
   4 -22 -26 243.548 328.862   2
   4 -22 -26 195.772 455.389   3
  -4 -22  26 310.777 202.499   2
   4 -22  26 231.096 241.045   2
  -4 -22 -26 203.952 306.850   1
  -4 -22  28-145.959 267.756   3
   4 -22  28-160.860 258.092   3
   4 -22 -28 76.2749 440.209   3
   4 -22 -28-191.431 350.247   2
  -4 -22  28-111.994 207.475   2
   4 -22  28-63.3014 250.507   2
  -4 -22 -28 10.0435 318.588   1
  -4 -22  30 3527.36 350.013   3
   4 -22  30 2730.32 317.520   3
  -4 -22  30 3975.98 276.319   2
   4 -22  30 4386.62 335.344   2
   4 -22 -30 3180.44 541.672   3
  -4 -22 -30 2676.22 370.236   1
   4 -24   0 10951.7 420.935   2
   4 -24   0 10915.0 433.787   3
  -4 -24   0 10854.6 444.662   1
   4 -24   2 258.491 211.843   3
   4 -24  -2 67.6899 211.489   2
  -4 -24  -2 173.545 232.512   1
   4 -24   2 272.898 223.458   2
   4 -24  -2 272.694 237.496   3
   4 -24  -4 1245.31 268.524   3
   4 -24   4 1514.22 234.427   2
   4 -24   4 1508.21 228.625   3
   4 -24  -4 1840.43 250.862   2
  -4 -24   4 1496.04 222.095   3
  -4 -24   4 1494.27 194.598   2
  -4 -24  -4 1860.22 260.140   1
  -4 -24  -6 56.9221 230.905   1
   4 -24   6 104.621 219.713   2
  -4 -24   6-108.802 192.030   3
  -4 -24   6-244.968 175.317   2
   4 -24  -6 110.080 279.283   3
   4 -24  -6 89.8043 228.367   2
   4 -24   6-170.375 202.847   3
   4 -24  -8 9309.50 471.689   3
  -4 -24   8 9444.33 326.907   2
  -4 -24   8 9768.72 387.949   3
   4 -24  -8 9081.07 409.365   2
   4 -24   8 8868.39 378.383   3
  -4 -24  -8 8740.79 411.181   1
   4 -24   8 10050.7 402.371   2
   4 -24  10 512.611 223.623   2
  -4 -24  10 398.152 218.349   3
  -4 -24  10 506.788 163.511   2
   4 -24 -10 589.986 306.133   3
   4 -24 -10 399.781 248.576   2
  -4 -24 -10 345.148 247.035   1
   4 -24  10 98.4171 204.999   3
  -4 -24  12 13020.0 407.064   2
  -4 -24  12 14289.6 496.909   3
   4 -24  12 14128.9 487.143   3
   4 -24 -12 13570.8 510.722   2
   4 -24 -12 14014.1 595.701   3
  -4 -24 -12 13386.9 514.077   1
   4 -24  12 14153.6 485.887   2
  -4 -24  14-147.826 170.263   2
  -4 -24  14 112.579 219.078   3
   4 -24 -14 143.688 344.504   3
   4 -24 -14 7.73582 262.806   2
  -4 -24  16 648.468 237.212   3
  -4 -24  16 419.246 178.647   2
   4 -24  18-97.3591 226.848   2
  -4 -24  18-127.270 227.764   3
   4 -24  18 51.0215 217.429   3
   4 -24 -18-12.3627 376.940   3
  -4  24 -18-104.633 355.447   1
  -4 -24  18 177.175 178.205   2
  -4 -24 -18 332.151 261.239   1
   4 -24  20 5879.18 344.917   3
   4 -24 -20 5647.25 407.182   2
  -4 -24 -20 5284.23 374.897   1
  -4 -24  20 6651.21 286.938   2
   4 -24  20 6111.84 337.367   2
  -4 -24  22-7.92401 234.064   3
   4 -24  22 38.6153 227.327   3
   4 -24 -22-301.087 325.393   2
   4 -24 -22 220.056 429.803   3
  -4 -24 -22-335.635 276.282   1
   4 -24  22-13.1772 226.101   2
   4 -24  24 514.987 246.164   3
  -4 -24  24 952.504 264.816   3
   4 -24 -24 1053.20 454.041   3
  -4 -24 -24 532.514 300.477   1
  -4 -24  24 1006.21 206.497   2
   4 -24  24 1084.93 255.081   2
  -4 -24  26-25.5066 262.913   3
   4 -24  26-272.420 250.659   3
   4 -24 -26 473.023 336.299   2
   4 -24 -26 525.813 451.989   3
  -4 -24  26 57.9639 200.176   2
  -4 -24 -26 144.346 303.545   1
   4 -24  26 299.103 248.931   2
  -4 -24  28 1353.36 301.511   3
   4 -24  28 1485.37 283.560   3
   4 -24 -28 1056.13 374.715   2
  -4 -24  28 1227.56 229.904   2
   4 -24 -28 754.412 505.354   3
   4 -24  28 1044.53 273.022   2
  -4 -24 -28 1251.77 320.906   1
   4 -26   0 119.654 224.631   3
   4 -26   0 160.664 220.460   2
   4 -26   2 4635.68 303.569   2
   4 -26   2 3847.18 300.135   3
  -4 -26   2 4225.41 253.307   2
   4 -26  -2 3623.40 314.783   3
   4 -26  -2 4192.22 302.422   2
  -4 -26  -2 4442.21 327.415   1
   4 -26   4 63.0379 213.912   3
   4 -26   4-215.994 229.140   2
  -4 -26  -4-15.1279 252.847   1
   4 -26  -4 234.286 259.702   3
  -4 -26   4 21.2169 186.358   2
   4 -26  -4 253.901 230.369   2
   4 -26  -6 604.949 253.425   2
   4 -26   6 771.790 242.876   2
   4 -26   6 668.001 226.222   3
  -4 -26  -6 608.421 263.141   1
   4 -26  -6 695.495 289.184   3
  -4 -26   6 556.632 187.188   2
  -4 -26   8 390.755 183.614   2
   4 -26  -8 344.477 297.369   3
  -4 -26  10 17665.2 501.058   2
  -4 -26  10 17241.0 573.188   3
  -4 -26  12 7.30345 234.818   3
   4 -26  14 1826.73 275.302   2
  -4 -26  14 1892.18 272.386   3
   4 -26  14 1956.94 241.595   3
   4 -26 -14 1963.61 298.299   2
  -4 -26 -14 1875.48 283.011   1
   4 -26 -14 1613.61 360.707   3
   4 -26  16-319.109 234.539   2
  -4 -26  16 114.554 237.658   3
   4 -26  16-35.6871 221.175   3
   4 -26 -16 308.025 343.746   3
   4 -26 -16-114.057 267.818   2
  -4 -26 -16 92.3306 253.383   1
   4 -26  18 2669.17 282.422   3
  -4 -26 -18 2796.76 316.871   1
   4 -26  18 2781.69 278.024   2
   4 -26  20 6.60890 228.262   2
  -4 -26  20-128.426 245.402   3
   4 -26  20-83.1949 219.978   3
   4 -26 -20 144.309 374.370   3
   4 -26 -20 9.00972 289.534   2
  -4 -26 -20 228.917 273.268   1
  -4 -26  22 3112.28 315.934   3
   4 -26  22 2975.44 300.536   3
  -4 -26  22 3558.28 251.711   2
   4 -26  22 3484.17 298.057   2
   4 -26 -22 3115.45 476.964   3
  -4 -26 -22 3283.80 344.363   1
  -4 -26  24-93.1518 259.776   3
   4 -26  24-142.609 241.455   3
   4 -26 -24-138.922 307.349   2
   4 -26 -24 143.039 416.801   3
  -4 -26 -24 9.24992 278.154   1
  -4 -26  24-165.986 196.622   2
   4 -26  24-445.143 243.591   2
  -4 -26  26 209.233 266.401   3
   4 -26  26-291.041 259.163   3
   4 -26 -26-323.284 335.132   2
   4 -26 -26 58.7363 439.787   3
  -4 -26 -26 227.746 301.926   1
  -4 -26  26-26.5856 212.561   2
   4 -26  26-307.483 263.117   2
  -4 -28   0 3815.16 260.865   2
  -4 -28   2 133.510 198.854   2
  -4 -28   4 695.566 205.876   2
  -4 -28  -4 8.06376 260.565   1
   4 -28   6-296.518 239.202   2
   4 -28  -6 89.6914 230.750   2
  -4 -28   6-170.482 187.867   2
  -4 -28   8 5176.51 274.294   2
   4 -28  -8 4353.25 321.029   2
   4 -28   8 3946.73 302.156   3
   4 -28  -8 4526.11 372.936   3
   4 -28   8 4974.45 335.445   2
   4 -28 -10 248.156 256.327   2
  -4 -28 -10 57.7383 267.609   1
   4 -28  10 442.457 245.413   2
   4 -28 -10 253.945 304.108   3
   4 -28  10 340.340 220.625   3
   4 -28  12 8467.33 390.583   3
   4 -28 -12 7579.34 467.177   3
   4 -28  12 8929.58 402.230   2
   4 -28 -14 7.82831 263.707   2
   4 -28  14 6.99293 252.439   2
   4 -28  14-225.939 227.050   3
  -4 -28 -14 8.47381 257.516   1
   4 -28 -14 90.0795 333.180   3
   4 -28  16 490.673 251.148   2
   4 -28 -16 32.8173 274.762   2
   4 -28  16-14.7471 219.083   3
   4 -28 -16 11.8683 344.787   3
  -4 -28 -16-8.61296 276.794   1
   4 -28  18 261.990 240.404   2
   4 -28  18-84.1046 223.722   3
   4 -28 -18-34.5423 283.077   2
   4 -28 -18 12.5393 374.479   3
  -4 -28 -18 35.0534 277.412   1
  -4 -28  20 3350.90 321.488   3
   4 -28  20 3487.82 304.834   3
   4 -28 -20 2429.38 453.518   3
  -4 -28 -20 3516.75 346.286   1
   4 -28  20 3752.47 305.338   2
  -4 -28  22-264.803 262.015   3
   4 -28  22 16.0387 244.242   3
   4 -28  22-40.5301 245.467   2
   4 -28 -22 741.424 405.796   3
   4 -28 -22 104.742 318.880   2
  -4 -28 -22 90.9779 282.521   1
   4 -28  24 771.634 259.702   3
  -4 -28  24 614.297 278.015   3
  -4 -28 -24 709.427 316.309   1
   4 -28  24 887.952 261.562   2
   4 -28 -24 59.5960 341.289   2
   4 -30   0 84.2793 240.910   2
   4 -30   0-175.734 244.276   3
   4 -30  -2 2204.45 291.448   2
   4 -30   2 1998.46 289.324   2
   4 -30  -2 2199.70 302.201   3
   4 -30   2 2272.64 287.711   3
   4 -30  -4 78.0795 236.852   2
   4 -30  -4 154.289 262.548   3
   4 -30   4 117.946 232.679   3
  -4 -30   6 676.313 211.198   2
   4 -30   6 642.685 254.534   2
   4 -30  -6 99.5921 243.542   2
   4 -30  -6 228.600 278.186   3
  -4 -30  -6 471.344 280.133   1
   4 -30   6 339.776 235.363   3
   4 -30   8-65.1272 256.268   2
   4 -30  -8-188.131 281.848   3
   4 -30   8 7.46452 223.815   3
   4 -30  -8 101.799 245.713   2
  -4 -30  -8-34.6377 261.989   1
   4 -30  10 5036.99 347.461   3
   4 -30 -10 5698.64 423.827   3
  -4 -30 -10 5369.97 381.116   1
   4 -30  10 6186.22 367.854   2
   4 -30  12 220.264 264.022   2
   4 -30  12-182.300 236.261   3
   4 -30 -12 76.6680 253.229   2
   4 -30 -12-805.315 334.176   3
  -4 -30 -12 17.4716 276.546   1
   4 -30  14 730.864 288.504   2
   4 -30  14 794.438 253.305   3
  -4 -30 -14 897.555 285.905   1
   4 -30 -14 819.346 337.997   3
   4 -30 -14 103.143 277.302   2
   4 -30  16 83.4835 244.066   2
   4 -30  16 60.8812 223.744   3
   4 -30 -16-8.23593 269.599   2
   4 -30 -16 155.635 348.215   3
  -4 -30 -16 266.720 298.013   1
   4 -30  18 2113.78 279.731   2
  -4 -30 -18 1241.36 339.228   1
   4 -30  18 1679.27 273.140   3
   4 -30 -18 1676.97 403.758   3
   4 -30  20-6.84069 239.680   2
   4 -30  20 7.87454 239.171   3
   4 -30 -20 152.946 295.618   2
   4 -30 -20-445.092 384.412   3
  -4 -30 -20-27.3625 289.609   1
   4 -32   0 2561.26 315.301   2
  -4 -32   0 2779.94 278.939   2
   4 -32   0 2763.94 327.476   3
   4 -32   2-7.37924 270.325   2
  -4 -32  -2-51.5628 219.402   2
  -4 -32   2-300.418 214.422   2
   4 -32   2-75.9187 250.192   3
   4 -32  -2-515.558 258.519   2
   4 -32  -2 490.527 257.054   3
   4 -32  -4-14.6588 260.428   2
   4 -32   4-111.661 263.646   2
   4 -32  -4 297.618 265.261   3
  -4 -32  -4 346.786 231.437   2
  -4 -32   4 371.192 217.156   2
   4 -32   4 8.27910 246.566   3
   4 -32   6 134.749 265.868   2
   4 -32  -6-147.056 285.492   3
   4 -32   6-413.056 249.508   3
   4 -32  -6-7.35344 249.930   2
  -4 -32  -6 90.3323 226.485   2
   4 -32   8 2297.30 319.290   2
   4 -32  -8 2274.19 337.900   3
  -4 -32  -8 1998.24 319.000   1
   4 -32   8 1401.67 273.372   3
   4 -32  10-95.1216 259.969   2
   4 -32 -10 52.8747 254.108   2
   4 -32 -10-147.586 302.144   3
   4 -32  10 331.608 240.337   3
  -4 -32 -10 27.1561 280.953   1
   4 -32  12 2361.61 307.402   2
   4 -32  12 1399.85 265.092   3
  -4 -32 -12 2355.43 317.631   1
   4 -32 -12 2016.71 359.033   3
   4 -32  14 171.118 261.758   2
   4 -32  14-101.437 238.563   3
  -4 -32 -14-457.968 288.172   1
   4 -32 -14 15.9960 268.696   2
   4 -32 -14 103.006 320.822   3
   4 -32  16 156.694 255.605   2
   4 -32  16-7.87862 233.271   3
   4 -32 -16 382.764 342.408   3
   4 -32 -16 49.6525 276.003   2
  -4 -32 -16 27.6366 305.265   1
  -4 -34   0-105.620 244.763   2
   4 -34   0 14.9360 259.811   2
   4 -34   0 434.736 271.261   3
   4 -34   2 1492.66 297.191   2
   4 -34  -2 749.322 292.424   3
  -4 -34   2 1343.27 259.381   2
   4 -34   2 1280.31 287.812   3
  -4 -34  -2 1561.09 259.130   2
   4 -34  -2 1114.16 279.136   2
   4 -34   4 213.787 272.709   2
   4 -34   4-458.430 259.804   3
   4 -34  -4-380.446 264.193   2
  -4 -34  -4-296.993 230.179   2
   4 -34  -4-143.424 271.841   3
  -4 -34   4 288.494 230.413   2
   4 -34  -6-69.7722 290.970   3
   4 -34   6 223.759 282.340   2
  -4 -34  -6 139.031 238.370   2
   4 -34  -6 203.303 276.369   2
   4 -34   6 174.753 256.787   3
   4 -34   8-69.0046 275.582   2
   4 -34   8-8.35324 239.117   3
   4 -34  -8 136.328 296.997   3
  -4 -34  -8 64.8979 238.727   2
   4 -34  -8 7.54991 255.696   2
   4 -34  10 1223.70 286.584   2
   4 -34  10 1422.40 280.002   3
   4 -34 -10 404.296 287.681   2
   4 -34 -10 1302.65 338.426   3
  -5   1  -1 13757.4 403.815   1
  -5   1  -1 13828.9 352.377   5
  -5  -1  -1 13031.4 389.723   1
  -5   1   1 13311.1 392.829   1
   5  -1  -1 13607.8 354.288   3
   5  -1   1 13143.6 333.570   3
   5   1  -1 14475.5 332.913   2
  -5   1   1 13922.8 348.161   5
   5   1  -1 14031.1 342.932   3
  -5   1  -1 13899.3 342.113   4
  -5  -1  -1 13206.0 334.152   4
  -5   1   1 13596.5 334.517   4
   5   1   1 14428.0 339.640   2
  -5  -1   1 13606.4 345.608   5
   5  -1   1 13963.6 350.504   2
  -5  -1  -1 13665.2 353.601   5
  -5  -1   1 13316.9 383.381   1
  -5  -1   1 13327.8 326.298   4
   5  -1  -1 14190.1 345.632   2
   5   1   1 13821.8 317.534   3
  -5  -1   3 29582.9 689.917   4
   5   1   3 31921.9 682.548   3
   5  -1   3 32010.9 696.627   3
  -5   1   3 30478.3 709.546   5
  -5   1  -3 31385.9 728.098   5
   5  -1   3 31067.0 718.528   2
  -5  -1  -3 29683.5 764.148   1
  -5   1   3 30018.2 751.819   1
   5  -1  -3 30843.9 736.825   3
  -5   1  -3 31704.6 716.542   4
   5   1   3 31960.0 711.644   2
  -5   1   3 30363.3 699.706   4
  -5  -1   3 30686.6 709.271   5
   5   1  -3 31219.2 691.030   2
  -5  -1   3 30384.7 737.406   1
   5  -1  -3 30497.2 707.140   2
  -5   1  -3 29605.1 767.440   1
  -5  -1   5 7167.30 240.757   1
   5   1   5 6894.64 187.761   3
   5  -1  -5 6936.13 210.364   2
   5  -1   5 7173.27 202.657   3
  -5   1  -5 6580.61 286.564   1
  -5  -1  -5 6362.65 271.966   1
   5   1   5 6973.78 223.425   2
   5  -1   5 6974.02 229.008   2
  -5  -1   5 6577.61 207.788   5
  -5   1   5 6406.94 198.514   4
  -5  -1   5 6698.79 191.408   4
  -5   1   5 7243.98 256.685   1
   5   1  -5 7155.29 190.856   2
  -5   1   5 6426.52 208.124   5
   5  -1   7 75897.9 1666.97   2
   5  -1  -7 74859.7 1648.43   2
   5   1   7 72286.1 1629.69   3
   5  -1   7 76882.0 1643.56   3
  -5  -1   7 79584.8 1658.79   1
  -5  -1   7 74909.4 1654.72   5
  -5   1   7 73169.8 1655.80   5
   5   1   7 79229.0 1664.22   2
  -5  -1  -7 72838.4 1710.13   1
  -5  -1   7 73582.5 1633.95   4
  -5   1  -7 70646.8 1719.06   1
  -5   1   7 73013.0 1639.94   4
   5   1  -7 75431.7 1628.54   2
   5   1  -9 6442.45 207.520   2
   5   1   9 6291.79 213.171   3
   5  -1   9 6366.64 225.964   3
   5  -1  -9 6590.87 235.469   2
  -5  -1   9 6663.52 235.700   5
   5  -1   9 6613.42 261.059   2
  -5  -1   9 6909.51 233.443   1
   5   1   9 6440.43 251.827   2
  -5  -1   9 6877.52 216.572   4
   5  -1  11 2754.53 166.373   3
   5   1 -11 2588.67 150.714   2
   5  -1 -11 2720.35 175.350   2
   5  -1  11 2429.17 195.425   2
   5   1  11 2688.47 190.158   2
   5   1  11 2541.26 157.360   3
   5   1  13 9301.28 307.521   3
   5  -1  13 9820.71 308.963   3
   5   1 -13 9282.61 297.344   2
   5  -1 -13 9726.92 322.330   2
  -5  -1  13 10764.9 335.609   5
  -5   1  13 10737.8 336.166   5
  -5   1 -13 10587.3 402.852   1
  -5   1  13 10221.1 317.061   4
  -5  -1  13 10469.9 312.296   4
   5   1  13 9582.13 335.063   2
  -5  -1 -13 10702.9 387.790   1
  -5   1 -15 62642.1 1494.88   1
   5  -1 -15 59139.6 1425.40   2
  -5  -1  15 62873.5 1448.59   5
   5  -1  15 62129.8 1438.14   2
  -5   1  15 63014.2 1450.11   5
  -5  -1 -15 60973.8 1483.75   1
  -5   1  15 64254.0 1421.54   4
  -5  -1  15 62584.6 1413.04   4
   5   1  17 85640.9 1905.90   3
   5  -1  17 83334.4 1904.69   3
  -5  -1 -17 86094.9 1971.50   1
  -5   1 -17 87578.4 1980.57   1
   5   1  17 85817.6 1922.65   2
  -5  -1  17 82166.6 1929.58   5
   5  -1  17 84659.0 1919.34   2
  -5   1  17 81641.4 1930.41   5
  -5   1  17 84405.3 1900.40   4
  -5  -1  17 83760.2 1893.87   4
   5  -1  19 6709.74 296.247   3
  -5  -1 -19 7318.16 363.113   1
  -5  -1  19 6618.95 282.924   4
  -5  -1  19 6229.46 306.733   5
  -5   1  19 5775.08 303.832   5
   5  -1  19 6590.81 310.305   2
  -5   1 -19 6830.63 389.243   1
  -5   1  19 6503.22 280.250   4
   5   1  19 6866.98 315.997   4
  -5  -1  21 1072.69 193.561   4
   5   1  21 1085.22 222.441   4
   5  -1  21 1225.32 211.622   3
  -5   1 -21 956.406 279.251   1
  -5   1  21 1162.88 221.687   5
  -5  -1  21 876.978 215.579   5
  -5  -1 -21 1124.81 266.847   1
   5  -1  21 1243.46 221.584   2
  -5   1  21 1379.21 199.695   4
  -5  -1 -23 4033.19 333.057   1
  -5   1 -23 4002.44 349.772   1
  -5   1  23 4262.09 301.457   5
   5   1  23 4433.74 360.101   5
   5  -1  23 4836.77 358.246   5
  -5  -1  23 4921.37 314.675   5
  -5   1  23 3972.15 261.915   4
  -5  -1  23 4404.79 269.888   4
   5   1  23 3717.74 294.566   4
  -5   1  25 6807.78 377.844   5
  -5  -1  25 6968.21 374.740   5
  -5   1 -25 7071.60 415.654   1
  -5  -1 -25 6648.58 406.398   1
   5   1  25 6668.85 423.667   5
   5  -1  25 7220.59 425.198   5
  -5   1  25 6971.39 330.617   4
  -5  -1  25 7468.68 336.899   4
   5   1  25 6726.54 359.591   4
   5  -1  25 6441.88 365.073   4
  -5  -1 -27 7189.11 431.893   1
  -5   1 -27 7117.33 431.262   1
   5   1  27 7372.04 380.863   4
  -5   1  27 7203.78 403.132   5
  -5  -1  27 7179.78 402.072   5
   5   1  27 7245.31 451.698   5
   5  -1  27 8244.33 458.390   5
  -5   1  27 6844.38 351.662   4
  -5  -1  27 7210.21 357.780   4
   5  -1  27 6861.46 375.887   4
   5  -1  29 1451.46 276.083   4
  -5  -1  29 1469.16 302.899   5
  -5  -1 -29 2090.05 336.941   1
  -5   1 -29 2171.35 339.634   1
   5   1  29 2505.36 303.076   4
   5   1  31 8.57726 275.104   4
   5   1  31 10.9783 328.059   5
   5  -1  31 470.249 280.841   4
  -5  -1  31 338.991 266.297   5
   5  -1  31 155.253 321.383   5
  -5   1  31 136.950 271.174   5
  -5  -1 -31-39.7103 320.142   1
  -5   1 -31-139.916 315.734   1
  -5  -1  31 34.6399 230.328   4
  -5   1  31 157.661 237.041   4
   5   1  33 609.765 354.775   5
   5  -1  33 593.960 286.345   4
  -5   1  33 157.817 246.690   4
  -5   1  33 429.830 277.605   5
  -5  -1  33 774.182 290.583   5
   5  -1  33 604.951 349.574   5
  -5  -1  33 526.415 252.096   4
   5   1  35 2299.11 337.499   4
  -5   1  35 2606.77 303.627   4
   5  -1  35 2459.59 336.513   4
  -5   1  35 2452.24 344.886   5
  -5  -1  35 2441.87 343.205   5
   5   1  35 2611.80 409.451   5
   5  -1  35 2769.69 395.674   5
  -5  -1  35 2465.91 302.896   4
  -5  -1  37 3629.59 382.819   5
  -5   1  37 3907.83 387.793   5
   5  -1  37 4056.85 435.576   5
   5   1  37 3023.91 433.728   5
   5   1  37 3938.58 376.045   4
  -5   1  37 4066.78 348.437   4
  -5  -1  37 4044.05 337.367   4
   5  -1  37 4197.68 387.939   4
  -5  -3  -1 2299.06 115.587   5
  -5   3  -1 2324.90 116.224   5
   5  -3   1 2260.70 119.308   3
  -5  -3  -1 2060.60 89.4232   4
  -5  -3   1 2358.84 107.955   5
   5  -3  -1 2094.14 139.954   3
  -5  -3  -1 2077.69 150.019   1
  -5   3   1 2263.78 108.192   5
  -5   3  -1 2131.45 183.168   1
  -5   3  -1 1946.57 112.433   4
  -5   3   1 2043.07 104.852   4
  -5  -3   1 1897.32 78.4691   4
  -5   3   1 2034.60 171.939   1
   5  -3   1 2277.97 129.650   2
   5  -3  -1 2197.26 128.628   2
  -5  -3   1 2212.76 143.215   1
   5  -3  -3 25972.0 620.718   2
  -5  -3   3 26265.5 602.292   5
   5  -3   3 25727.1 601.985   3
  -5   3  -3 25641.0 677.662   1
  -5   3   3 25980.0 605.980   5
  -5  -3   3 24688.2 575.051   4
   5  -3  -3 26713.6 649.517   3
  -5  -3   3 26326.4 620.655   1
  -5  -3  -3 26267.8 648.994   1
   5   3   3 26523.5 593.009   2
  -5   3  -3 25320.5 615.808   4
  -5   3  -3 26256.8 623.467   5
  -5   3   3 24836.0 601.311   4
   5  -3   3 27812.3 625.478   2
  -5   3  -5 67532.0 1599.30   1
   5  -3   5 69046.5 1522.06   3
  -5   3   5 69868.2 1530.25   5
   5   3   5 70354.4 1522.80   2
  -5  -3   5 70850.2 1523.29   1
  -5  -3  -5 70337.2 1574.48   1
   5   3   5 65311.1 1490.19   3
  -5   3   5 69182.2 1521.90   4
   5  -3  -5 67770.3 1569.91   3
   5  -3  -5 73037.0 1539.60   2
  -5  -3   5 68944.3 1523.27   5
   5  -3   5 71239.4 1544.14   2
  -5  -3   5 69880.3 1495.83   4
   5  -3   7 2773.57 184.291   2
   5  -3  -7 2994.46 178.282   2
   5  -3   7 3328.88 158.334   3
  -5  -3   7 2800.81 143.034   5
  -5  -3   7 2818.59 137.838   1
  -5   3   7 2878.83 151.327   5
  -5  -3  -7 2603.69 214.269   1
  -5   3   7 3055.22 149.187   4
  -5  -3   7 2869.58 123.051   4
  -5   3  -7 2573.50 240.062   1
   5  -3   9 22175.6 517.160   3
   5  -3  -9 22174.1 534.317   2
  -5  -3   9 20711.7 514.390   5
   5  -3   9 21395.6 536.048   2
  -5  -3   9 21167.7 485.272   4
  -5  -3 -11 1060.64 215.060   1
   5  -3  11 1294.98 150.785   3
  -5   3  11 1527.47 162.847   5
   5  -3 -11 1103.48 183.013   2
  -5   3  11 1426.36 150.495   4
   5  -3  11 1166.08 167.570   2
   5  -3 -13 46298.9 1098.19   2
  -5  -3 -13 47387.6 1144.90   1
  -5   3  13 46849.7 1100.76   5
  -5  -3  13 47242.4 1096.97   5
  -5   3 -13 46161.4 1168.35   1
  -5   3  13 46747.4 1077.98   4
  -5  -3  13 47528.5 1064.12   4
   5   3  13 43141.5 1097.93   4
  -5  -3  15 87765.2 1958.52   5
   5  -3  15 87169.7 1941.09   3
  -5  -3 -15 87646.3 1996.74   1
   5  -3 -15 82516.2 1952.78   2
  -5   3 -15 88235.1 2022.18   1
   5  -3  15 86964.5 1957.14   2
  -5   3  15 86223.0 1962.73   5
  -5   3  15 86856.0 1941.93   4
  -5  -3  15 88451.6 1923.64   4
   5   3  15 82844.6 1956.21   4
   5  -3  17 20901.8 576.770   3
   5  -3 -17 20742.9 595.085   2
  -5  -3 -17 21568.3 633.839   1
   5  -3  17 21245.1 591.672   2
  -5   3  17 20174.1 593.896   5
  -5   3 -17 22685.2 666.008   1
  -5   3  17 20757.9 573.087   4
  -5  -3  17 21066.7 594.107   5
  -5  -3  17 22150.3 559.458   4
   5  -3  19 7063.58 308.586   3
  -5  -3 -19 6681.33 354.901   1
  -5   3  19 6901.68 315.734   5
  -5   3 -19 7334.39 410.388   1
   5  -3  19 7074.44 320.148   2
  -5   3  19 6876.49 292.644   4
  -5  -3  19 7032.10 281.700   4
  -5  -3  19 6679.60 313.188   5
   5   3  19 6778.57 314.246   4
  -5  -3  21 308.668 172.475   4
   5   3  21 388.009 211.813   4
   5  -3  21 573.186 201.983   3
  -5   3 -21 335.176 262.699   1
  -5  -3  21 330.191 203.937   5
  -5   3  21 308.296 197.612   5
   5  -3  21 462.594 206.253   2
   5   3  21 333.612 257.326   5
  -5  -3 -21 412.274 239.703   1
  -5   3  21 297.042 185.767   4
  -5   3 -23 7960.70 432.556   1
  -5  -3 -23 7483.11 409.540   1
   5  -3  23 7605.56 354.263   3
   5   3  23 8744.36 441.266   5
  -5   3  23 8078.79 379.438   5
   5  -3  23 8164.61 430.094   5
   5  -3  23 8156.24 363.976   2
  -5   3  23 8346.33 347.258   4
  -5  -3  23 8410.13 343.394   4
   5   3  23 7930.26 375.883   4
  -5  -3  23 8232.08 390.794   5
   5  -3  25 10519.8 427.387   3
  -5  -3 -25 9602.72 469.130   1
  -5  -3  25 10419.5 458.480   5
   5  -3  25 11137.7 436.659   2
  -5   3 -25 10954.1 506.826   1
   5   3  25 11110.5 505.873   5
   5  -3  25 10658.2 505.230   5
  -5   3  25 10367.4 412.223   4
  -5   3  25 10822.3 454.469   5
  -5  -3  25 11070.4 405.006   4
   5   3  25 9925.70 440.677   4
  -5  -3  27 3117.93 321.168   5
  -5  -3 -27 3602.91 352.223   1
  -5   3  27 3688.02 325.421   5
   5   3  27 3757.50 378.556   5
   5  -3  27 3537.50 374.956   5
  -5   3  27 4004.34 288.979   4
  -5  -3  27 4132.65 288.385   4
   5   3  27 3364.64 307.663   4
  -5   3 -27 3288.51 371.596   1
   5   3  29 1717.07 291.028   4
   5  -3  29 1431.51 285.540   4
  -5  -3  29 1539.50 295.912   5
  -5  -3 -29 1255.86 316.151   1
  -5   3 -29 1138.32 326.209   1
  -5  -3  31 158.523 241.492   4
   5   3  31 17.4910 266.068   4
  -5   3  31 154.292 255.703   5
  -5  -3 -31-160.618 296.350   1
   5   3  31 294.612 324.749   5
   5  -3  31 22.3234 332.577   5
  -5   3  31-14.5806 234.051   4
  -5  -3  33 1553.43 272.821   4
   5  -3  33 1503.41 299.124   4
  -5   3  33 1791.95 323.985   5
  -5  -3  33 1763.67 324.357   5
   5   3  33 1546.69 361.540   5
   5  -3  33 1884.10 361.060   5
  -5   3  33 1645.48 280.862   4
  -5   3  35 3253.70 374.633   5
  -5  -3  35 3152.76 370.327   5
   5  -3  35 3550.67 422.874   5
  -5   3  35 2738.76 343.627   4
   5   3  35 3465.24 406.734   5
  -5  -3  35 2711.99 318.672   4
   5  -3  35 3705.04 358.591   4
  -5   3  37 1354.00 301.237   4
   5  -3  37 1702.90 332.814   4
  -5   3  37 1068.07 319.842   5
  -5  -3  37 2183.99 358.661   5
   5   3  37 1220.09 379.992   5
   5  -3  37 1803.78 385.323   5
  -5  -3  37 1858.22 292.503   4
   5  -5   1 2705.54 150.206   3
  -5  -5   1 2638.42 153.633   1
  -5  -5  -1 2584.26 165.468   1
  -5   5   1 2473.39 120.510   5
  -5  -5  -1 2663.87 131.919   5
  -5   5   1 2571.97 127.778   4
  -5  -5   1 2105.13 87.0271   2
   5  -5  -1 2671.72 154.546   2
   5  -5  -1 2730.15 171.497   3
  -5  -5  -1 2319.54 95.2318   4
  -5   5  -1 2295.13 133.277   4
  -5  -5   1 2168.70 75.1654   4
  -5  -5   1 2553.05 119.224   5
  -5   5  -1 2576.83 129.543   5
   5  -5   1 2427.20 151.603   2
   5  -5  -3 97534.1 1915.43   2
  -5  -5   3 99417.7 1895.76   1
  -5  -5  -3 96989.4 1933.57   1
   5  -5   3 98172.0 1900.47   3
  -5  -5   3 98139.3 1886.06   5
   5  -5  -3 98062.4 1941.33   3
  -5   5  -3 94749.3 1910.33   4
  -5   5   3 96153.3 1893.25   5
  -5   5   3 97139.0 1893.42   4
  -5   5  -3 93102.0 1906.89   5
   5  -5   3 96614.3 1915.00   2
  -5   5  -3 96231.7 1983.21   1
   5  -5  -5 44667.3 961.617   2
  -5  -5   5 45365.0 921.887   1
  -5  -5  -5 46772.3 990.862   1
   5  -5   5 44578.4 944.460   3
  -5   5  -5 43681.6 1033.23   1
   5  -5  -5 44168.1 1005.62   3
  -5  -5   5 44105.9 926.635   5
  -5   5   5 44463.6 940.463   5
  -5   5   5 43510.4 935.259   4
   5  -5   5 43950.0 959.164   2
   5   5   5 47195.9 926.157   4
  -5  -5   7 22548.8 498.581   1
  -5  -5   7 21033.8 493.589   2
   5  -5  -7 22863.2 565.240   2
   5  -5   7 22439.7 546.431   3
  -5  -5   7 21647.1 527.212   5
   5  -5  -7 20963.1 619.566   3
   5  -5   7 22292.0 560.261   2
  -5  -5   7 21119.3 490.066   4
  -5  -5   9 765.128 98.8494   4
   5  -5   9 713.674 142.273   3
   5  -5  -9 998.593 175.013   2
  -5  -5   9 804.736 111.658   2
  -5  -5   9 637.587 118.953   5
   5  -5   9 892.624 162.834   2
  -5  -5 -11 3929.35 258.329   1
   5  -5 -11 4045.55 230.931   2
  -5   5  11 4182.36 202.913   5
  -5   5  11 4193.60 195.449   4
  -5   5 -11 3684.84 294.766   1
  -5  -5  11 4045.15 162.913   4
   5  -5  13 47985.4 1136.84   3
  -5  -5 -13 47829.3 1176.50   1
   5  -5  13 46924.4 1141.35   2
   5  -5 -13 48576.7 1157.96   2
  -5  -5  13 49463.9 1138.10   5
  -5   5  13 50202.5 1146.44   5
  -5   5 -13 48668.6 1217.52   1
  -5   5  13 49911.8 1127.14   4
  -5  -5  13 48318.3 1095.55   4
   5   5  13 46762.4 1140.79   4
   5  -5  15 27709.6 711.334   3
  -5  -5 -15 25699.6 744.362   1
   5  -5 -15 27202.3 731.499   2
   5  -5  15 27777.9 720.514   2
  -5   5  15 27533.6 723.687   5
  -5  -5  15 27926.7 716.397   5
  -5   5 -15 28445.8 806.015   1
  -5   5  15 28719.4 705.663   4
  -5  -5  15 29594.7 678.784   4
   5   5  15 27205.4 720.972   4
   5  -5  17 25147.9 662.754   3
  -5  -5 -17 23391.3 702.339   1
   5  -5 -17 25554.5 694.000   2
  -5  -5  17 24406.0 670.196   5
  -5   5 -17 26462.5 764.158   1
   5  -5  17 24731.7 673.766   2
  -5   5  17 24587.3 676.531   5
  -5   5  17 25393.3 657.823   4
  -5  -5  17 25574.9 629.113   4
   5   5  19 1536.53 207.363   4
   5  -5  19 1514.35 203.860   3
  -5   5  19 1510.99 212.031   5
  -5  -5  19 1418.10 210.081   5
  -5   5 -19 1520.97 298.486   1
  -5  -5 -19 1486.61 242.292   1
   5  -5  19 1555.30 217.338   2
  -5   5  19 1406.42 196.831   4
  -5  -5  19 1708.51 176.379   4
  -5  -5  21 218.072 170.767   4
   5   5  21 181.624 213.823   4
   5  -5  21 269.161 196.223   3
   5   5  21 528.555 261.841   5
  -5   5 -21 164.604 287.402   1
  -5   5  21 464.067 208.508   5
  -5  -5  21 297.515 209.999   5
   5  -5  21 301.262 214.987   2
  -5  -5 -21 179.651 243.696   1
  -5   5  21 249.862 196.005   4
  -5  -5 -23 7222.78 404.329   1
   5  -5  23 7759.87 359.358   3
  -5   5 -23 8284.09 442.912   1
  -5   5  23 7874.84 378.092   5
  -5  -5  23 7904.96 384.203   5
   5  -5  23 7605.35 415.577   5
   5   5  23 7735.62 434.274   5
   5  -5  23 8012.13 363.940   2
  -5   5  23 8027.60 353.213   4
   5   5  23 7892.83 377.662   4
  -5  -5  23 8268.42 330.211   4
  -5  -5 -25 9573.69 463.756   1
   5   5  25 10639.4 492.201   5
  -5   5 -25 10171.9 497.539   1
  -5   5  25 10097.8 446.471   5
  -5  -5  25 9708.69 442.643   5
   5  -5  25 9882.85 493.057   5
   5  -5  25 10850.8 429.856   2
  -5   5  25 10434.6 415.699   4
  -5  -5  25 10330.9 386.933   4
   5   5  25 8415.15 414.663   4
   5  -5  25 9893.72 413.002   3
  -5  -5  27 3452.72 334.834   5
  -5   5  27 3708.41 330.316   5
   5   5  27 4230.16 387.848   5
   5  -5  27 3997.02 386.779   5
   5  -5  27 3860.48 318.434   3
   5  -5  27 4373.89 317.307   2
  -5   5 -27 4537.36 391.497   1
  -5   5  27 4286.36 305.633   4
  -5  -5  27 3991.96 286.053   4
   5   5  27 2866.39 310.881   4
  -5  -5 -27 4348.98 367.858   1
  -5   5 -29 893.431 343.197   1
   5   5  29 506.872 269.329   4
   5  -5  29 612.074 256.684   3
  -5  -5 -29 316.429 296.139   1
  -5  -5  29 364.576 278.988   5
   5  -5  29 1034.14 330.305   5
   5  -5  29 605.987 265.261   2
   5  -5  31 349.703 334.211   5
  -5  -5  31 121.907 241.826   4
  -5  -5 -31-40.4040 301.346   1
  -5   5  31 632.355 276.003   5
   5   5  31-54.3067 323.467   5
  -5   5  31 175.998 246.187   4
   5  -5  33 2502.38 326.231   4
  -5  -5  33 2520.11 360.738   5
   5   5  33 2893.67 390.694   5
   5  -5  33 2201.21 378.115   5
  -5   5  33 2904.52 343.885   5
  -5   5  33 2889.47 314.433   4
  -5  -5  33 3245.89 301.899   4
   5  -5  35 2446.11 332.334   4
  -5   5  35 2148.30 343.979   5
  -5  -5  35 2030.85 349.950   5
   5   5  35 2716.72 413.085   5
   5  -5  35 2723.62 386.906   5
  -5   5  35 2822.43 331.890   4
  -5  -5  35 1835.30 309.296   4
  -5  -5  37 1050.25 288.510   4
   5  -5  37 1786.42 331.570   4
  -5   5  37 1231.61 331.938   5
  -5  -5  37 1623.70 345.507   5
   5   5  37 1052.30 473.076   5
   5  -5  37 1043.77 360.249   5
  -5   5  37 1662.19 310.296   4
  -5  -7   1 1645.61 148.697   1
   5  -7  -1 1723.04 163.855   2
  -5  -7  -1 1980.53 172.397   1
  -5  -7   1 1568.02 75.0382   3
  -5   7  -1 1847.30 126.270   5
  -5  -7  -1 1544.21 90.1612   4
   5  -7  -1 1753.75 188.061   3
  -5  -7   1 1825.81 115.211   5
  -5   7  -1 1667.61 142.427   4
  -5   7   1 1657.27 129.157   4
   5  -7   1 1745.17 162.804   3
  -5   7   1 1636.36 115.510   5
   5  -7   1 1746.86 160.167   2
  -5  -7   3 20115.2 450.299   3
  -5  -7  -3 19070.4 516.533   1
   5  -7  -3 19016.4 509.776   2
   5  -7   3 19053.8 495.538   3
   5  -7  -3 18813.6 540.391   3
  -5   7  -3 19189.9 493.014   5
  -5   7  -3 18969.5 501.559   4
  -5   7   3 19240.2 482.181   4
  -5  -7   3 19531.9 466.297   5
  -5   7   3 19025.5 473.252   5
   5  -7   3 19182.1 506.596   2
  -5  -7   3 19419.4 483.398   1
  -5  -7   5 79260.8 1658.29   3
  -5  -7  -5 76723.9 1717.09   1
   5  -7  -5 77984.1 1708.06   2
   5  -7   5 74745.4 1688.03   3
  -5   7   5 71945.5 1675.36   4
  -5   7   5 75793.3 1675.93   5
   5  -7  -5 78777.8 1751.26   3
  -5  -7  -5 71495.6 1652.26   3
  -5  -7   5 76911.8 1660.13   5
  -5  -7   5 77053.5 1660.39   1
   5  -7   5 75372.1 1700.36   2
  -5  -7   7 9564.16 271.671   3
   5  -7  -7 8794.98 313.960   2
   5  -7   7 8905.24 289.348   3
  -5  -7   7 9003.49 243.429   1
  -5  -7   7 8638.30 256.868   5
   5   7   7 9011.02 264.394   4
   5  -7   7 8878.46 306.846   2
  -5  -7   9 23189.3 516.502   3
  -5  -7  -9 23032.4 573.036   1
   5  -7  -9 22564.4 555.658   2
  -5  -7   9 20229.4 459.680   2
  -5   7  -9 23500.3 634.386   1
  -5  -7   9 21865.6 503.825   5
  -5  -7   9 18789.7 451.053   2
  -5   7   9 23263.0 521.815   4
  -5  -7  11 3837.52 198.349   3
  -5   7 -11 4422.39 313.603   1
   5  -7  11 4030.16 211.323   3
   5  -7 -11 3230.19 226.673   2
  -5   7  11 3599.33 192.807   5
  -5  -7  11 3594.95 143.737   2
  -5   7  11 4109.41 193.824   4
   5  -7  11 4224.39 222.138   2
  -5  -7 -11 3702.32 245.596   1
  -5  -7 -13 23506.8 675.923   1
   5  -7  13 26162.4 652.991   3
   5  -7 -13 24757.4 672.438   2
  -5   7  13 24656.9 647.216   5
  -5   7 -13 24785.9 733.971   1
   5  -7  13 25784.8 656.141   2
  -5   7  13 24436.0 635.267   4
   5   7  13 25350.1 651.813   4
  -5  -7 -15 44192.1 1130.47   1
   5  -7  15 47556.4 1105.85   3
  -5  -7  15 45903.7 1099.24   5
   5  -7 -15 45186.6 1126.49   2
  -5   7  15 45678.6 1107.17   5
   5  -7  15 45451.7 1103.93   2
  -5   7  15 45967.8 1089.97   4
  -5   7 -15 47476.7 1196.20   1
   5   7  15 45992.0 1110.25   4
  -5  -7  15 46447.0 1050.46   4
  -5  -7 -17 7042.80 338.459   1
   5  -7  17 7405.81 309.636   3
  -5  -7  17 7263.90 308.459   5
  -5   7  17 6823.34 304.880   5
   5  -7  17 7360.99 312.891   2
  -5   7 -17 7845.15 422.643   1
  -5   7  17 7763.23 295.172   4
  -5  -7  17 7479.72 263.286   4
  -5  -7 -19 3779.94 287.312   1
   5  -7  19 4107.22 258.422   3
  -5  -7  19 3574.25 248.498   5
   5   7  19 3479.61 302.476   5
  -5   7 -19 4171.96 364.027   1
   5  -7  19 4451.74 266.658   2
  -5   7  19 3675.64 254.416   5
  -5   7  19 3800.56 236.757   4
   5   7  19 3536.93 263.096   4
  -5  -7  19 4196.26 215.804   4
   5   7  21 306.297 222.817   4
  -5  -7  21 303.999 177.193   4
   5  -7  21 84.1743 197.478   3
  -5  -7 -21 69.1363 246.628   1
  -5   7  21 34.2014 205.111   5
  -5  -7  21 103.594 211.163   5
   5   7  21-48.6393 261.933   5
   5  -7  21 24.4624 224.125   2
  -5   7 -21 149.075 309.321   1
  -5   7  21 45.2815 184.498   4
  -5   7  23 7248.66 364.692   5
   5  -7  23 6541.98 341.820   3
   5  -7  23 6210.11 393.133   5
  -5  -7  23 6550.10 357.814   5
  -5   7 -23 6255.66 428.669   1
   5   7  23 6644.00 415.923   5
   5  -7  23 7579.42 344.726   2
  -5   7  23 6833.99 332.506   4
   5   7  23 6546.23 366.535   4
  -5  -7  23 7168.89 309.176   4
  -5  -7 -23 6464.30 382.401   1
   5  -7  25 7848.34 370.308   3
  -5   7 -25 7295.79 451.924   1
  -5  -7  25 7794.60 404.938   5
   5   7  25 7242.42 437.760   5
   5  -7  25 7635.79 445.768   5
  -5  -7 -25 6715.50 405.315   1
  -5   7  25 7584.10 396.209   5
  -5   7  25 7716.34 360.293   4
  -5  -7  25 7703.74 335.949   4
   5  -7  25 8175.83 378.169   2
   5  -7  27 4476.65 326.443   3
  -5   7 -27 3785.40 388.823   1
   5   7  27 4341.32 388.954   5
   5  -7  27 4186.39 395.933   5
  -5  -7  27 4295.12 352.345   5
   5  -7  27 4834.45 325.006   2
  -5   7  27 4494.80 311.988   4
  -5  -7 -27 4084.10 355.404   1
  -5   7  27 4396.08 329.650   5
  -5  -7  27 4311.20 286.701   4
   5  -7  29 1991.51 298.150   3
  -5  -7  29 2129.47 325.750   5
  -5  -7 -29 1791.95 332.962   1
   5  -7  29 2126.16 370.243   5
  -5  -7  31 149.758 231.276   4
   5  -7  31 25.2874 266.451   3
   5   7  31-32.4347 321.423   5
   5  -7  31 637.813 275.274   2
  -5   7  31 236.494 266.572   5
   5  -7  31 45.6831 324.909   5
  -5   7  31 147.281 247.405   4
  -5  -7  33 2152.04 286.138   4
  -5  -7 -33 2025.70 363.181   1
  -5   7  33 1819.01 316.697   5
  -5  -7  33 1834.81 349.816   5
   5   7  33 2139.62 365.834   5
   5  -7  33 2157.40 374.853   5
  -5   7  33 2003.52 300.885   4
   5  -7  35 2650.49 336.775   4
  -5   7  35 3067.51 351.078   5
  -5  -7 -35 2308.34 389.009   1
  -5  -7  35 2275.49 371.353   5
   5   7  35 2529.54 419.772   5
   5  -7  35 2918.03 402.043   5
  -5   7  35 3295.99 331.996   4
  -5  -7  35 2764.01 300.654   4
  -5  -7  37 1469.34 301.150   4
   5  -7  37 1499.96 318.701   4
   5  -7  37 2049.78 392.113   5
  -5   7  37 1665.07 341.966   5
  -5  -7  37 1458.68 350.358   5
   5   7  37 1773.05 426.655   5
  -5   7  37 1879.32 319.218   4
   5  -9   1 2958.23 190.301   2
   5  -9  -1 2665.59 192.815   2
  -5  -9  -1 2605.79 190.809   1
  -5  -9   1 2952.92 117.652   3
  -5  -9  -1 2557.66 102.115   3
  -5   9  -1 2766.27 176.611   4
  -5   9   1 2952.75 142.321   5
  -5  -9   1 2796.27 139.880   5
  -5   9   1 2877.71 164.379   4
  -5   9  -1 2938.42 153.524   5
  -5  -9   1 2895.53 186.088   1
  -5  -9  -1 2361.55 98.8127   4
  -5  -9   3 27665.5 615.919   3
   5  -9  -3 25031.2 671.071   2
  -5   9  -3 26735.9 668.636   4
  -5  -9  -3 26473.9 599.901   3
  -5   9   3 26922.1 649.411   4
  -5   9   3 26249.5 633.687   5
  -5   9  -3 26865.8 652.996   5
  -5  -9   3 27197.5 623.512   5
  -5  -9   3 27342.0 648.771   1
  -5  -9  -3 26689.9 682.433   1
   5  -9  -5 8703.78 324.077   2
  -5  -9   5 9477.17 267.928   3
  -5  -9   5 9647.42 259.680   5
  -5  -9   5 9774.37 281.875   1
  -5   9   5 9674.05 282.125   5
  -5  -9  -5 9299.54 270.639   3
  -5  -9   7 75373.6 1629.99   3
   5  -9  -7 70417.0 1671.78   2
  -5  -9   7 71011.7 1617.76   5
   5  -9  -7 74546.3 1732.08   3
  -5  -9  -7 77642.6 1661.81   3
  -5  -9   7 75893.3 1614.61   1
  -5   9  -7 78707.7 1753.50   1
   5   9   7 69681.6 1611.54   4
  -5  -9  -7 75609.9 1690.79   1
  -5  -9   9 16892.8 380.234   3
   5   9   9 16172.3 369.773   4
   5  -9   9 18016.2 414.262   3
   5  -9  -9 16098.7 430.099   2
  -5   9   9 17118.7 387.522   5
   5  -9  -9 18361.7 525.587   3
  -5  -9   9 15890.7 323.322   1
  -5  -9   9 16373.2 360.992   5
  -5   9   9 17873.2 391.164   4
   5  -9   9 16299.6 413.248   2
  -5   9  -9 17060.7 519.296   1
  -5  -9  -9 17435.4 450.477   1
   5  -9  11 1296.62 173.126   2
   5  -9 -11 1015.99 271.728   3
   5  -9  11 1203.03 163.292   3
  -5   9  11 1021.63 144.350   5
  -5  -9 -11 1269.65 200.328   1
  -5  -9  11 1107.62 127.292   5
  -5  -9  11 895.429 86.5494   2
  -5   9 -11 582.977 254.728   1
  -5   9  11 1150.93 148.581   4
   5   9  11 941.885 148.784   4
  -5  -9  13 27091.4 693.825   3
  -5   9 -13 27179.3 801.351   1
   5  -9  13 27993.9 708.240   3
  -5   9  13 28444.6 695.314   4
   5   9  13 26124.6 692.242   4
  -5   9  13 27580.6 700.435   5
  -5  -9 -13 27000.3 735.290   1
   5  -9  13 26828.1 705.551   2
  -5   9 -15 23439.0 719.172   1
  -5  -9  15 23646.4 612.576   3
  -5   9  15 22863.1 615.597   5
   5  -9  15 22021.4 615.929   3
   5  -9 -15 22992.7 650.321   2
  -5  -9  15 21838.9 598.856   5
  -5  -9  15 21782.1 545.963   2
  -5   9  15 22920.6 599.167   4
   5  -9  15 22415.0 615.726   2
   5   9  15 21953.3 612.292   4
  -5  -9 -15 22250.0 645.541   1
  -5  -9  17 18822.5 525.430   3
   5  -9  17 17787.1 522.188   3
  -5   9  17 16645.7 500.684   4
   5  -9 -17 17254.1 551.338   2
  -5  -9  17 17301.3 513.238   5
  -5   9  17 16893.0 517.709   5
   5   9  17 16066.8 544.300   5
  -5  -9  17 17386.3 456.007   2
   5  -9  17 17678.6 520.665   2
  -5   9 -17 18006.1 630.361   1
  -5  -9 -17 16287.5 545.104   1
   5  -9  19 2736.21 236.473   3
  -5   9 -19 2683.42 355.138   1
  -5  -9  19 2831.69 237.018   5
   5  -9 -19 2460.37 288.916   2
   5   9  19 2563.62 286.013   5
   5  -9  19 3081.44 244.037   2
  -5   9  19 2441.08 230.227   4
  -5   9  19 2147.25 231.770   5
  -5  -9 -19 2640.34 278.373   1
  -5  -9  21 268.040 172.469   4
   5  -9  21 317.787 209.425   3
  -5   9  21 503.504 218.760   5
  -5  -9  21 419.942 220.222   5
   5  -9 -21-80.8281 271.366   2
   5   9  21 414.864 267.483   5
   5  -9  21 321.066 211.143   2
  -5  -9 -21 187.434 261.491   1
  -5   9  21 202.781 201.652   4
  -5   9 -21 159.934 325.695   1
   5  -9  23 2543.05 264.927   3
  -5  -9  23 2697.64 223.529   4
  -5  -9 -23 2560.92 318.044   1
  -5  -9  23 2662.25 280.126   5
   5   9  23 3105.15 338.711   5
   5  -9  23 2404.48 315.329   5
  -5   9  23 2728.64 279.770   5
   5  -9  23 2660.13 275.988   2
  -5   9 -23 2637.94 379.730   1
  -5   9  23 2549.36 249.536   4
   5  -9  25 7788.50 373.626   3
   5  -9  25 8190.25 376.408   2
  -5   9  25 7502.53 391.935   5
  -5   9 -25 8471.89 481.963   1
   5   9  25 9005.88 457.608   5
   5  -9  25 7936.43 459.280   5
  -5   9  25 8220.28 377.213   4
  -5  -9  25 7759.73 409.073   5
  -5  -9 -25 7461.50 416.235   1
  -5  -9  25 8410.55 341.551   4
   5  -9  27 10789.2 442.725   3
   5  -9  27 10521.0 440.724   2
  -5  -9 -27 9043.42 479.624   1
  -5  -9  27 9752.59 469.204   5
  -5   9 -27 10350.1 543.313   1
  -5   9  27 9088.01 442.901   5
   5   9  27 9981.03 499.623   5
   5  -9  27 9597.08 509.690   5
  -5   9  27 10471.0 433.517   4
  -5  -9  27 10841.6 399.257   4
  -5   9  29 4045.11 335.248   5
  -5  -9  29 3308.53 354.371   5
   5  -9  29 3521.23 399.743   5
  -5  -9 -29 3627.51 370.476   1
  -5  -9  31 88.9104 234.582   4
  -5   9  31-221.555 246.888   4
   5  -9  31 228.479 257.590   3
   5  -9  31 139.159 333.613   5
  -5   9  31 310.004 264.865   5
   5   9  31-356.648 332.404   5
   5  -9  31 157.664 263.519   2
  -5  -9  33 1336.37 258.457   4
   5  -9  33 932.758 291.584   3
  -5  -9 -33 1587.64 363.365   1
  -5   9  33 1101.55 291.867   5
  -5  -9  33 440.458 436.795   5
   5   9  33 1351.24 348.785   5
   5  -9  33 961.073 364.383   5
   5  -9  33 1602.08 293.641   2
  -5   9  33 990.998 273.523   4
  -5  -9 -35 2739.92 410.100   1
  -5  -9  35 2872.02 390.607   5
   5   9  35 3046.27 411.900   5
   5  -9  35 3474.03 405.550   5
  -5   9  35 2825.35 351.824   5
  -5  -9  35 2647.40 298.572   4
  -5   9  35 2971.59 354.808   4
  -5  -9  37 1768.94 286.666   4
   5  -9  37 1086.64 322.705   4
  -5   9  37 1423.50 317.520   5
  -5  -9  37 1296.54 359.188   5
   5   9  37 2061.89 392.625   5
   5  -9  37 1780.77 388.298   5
  -5   9  37 1476.63 307.402   4
  -5 -11   1 6420.56 194.709   3
  -5 -11  -1 6475.65 191.898   3
  -5  11  -1 6609.71 224.561   5
   5 -11   1 6943.82 272.242   3
  -5  11  -1 6594.17 252.315   4
  -5  11   1 6323.83 212.275   5
   5 -11  -1 6814.35 287.872   3
  -5 -11   1 6059.29 249.825   1
  -5 -11  -1 6321.26 262.644   1
  -5 -11  -1 5934.03 168.844   4
  -5  11   1 6564.51 250.156   4
   5 -11   3 23963.0 601.417   2
  -5  11   3 21801.0 548.723   5
  -5 -11   3 22717.5 539.056   3
  -5  11  -3 21870.9 568.905   5
  -5 -11  -3 23360.2 532.828   3
   5 -11   3 22694.1 592.385   3
   5 -11  -3 22774.3 630.041   3
  -5 -11   3 22285.5 536.849   5
  -5  11  -3 22936.6 592.249   4
  -5 -11   3 22658.3 572.144   1
  -5 -11   5 95169.3 2057.48   3
   5 -11   5 95683.9 2097.59   3
  -5 -11   5 89573.9 2043.47   5
  -5 -11  -5 96041.9 2058.89   3
  -5 -11   5 93287.0 2067.38   1
  -5 -11  -5 98368.1 2120.94   1
   5 -11   5 92448.6 2098.17   2
   5 -11  -5 96252.8 2148.77   3
  -5 -11   7 25082.6 617.887   3
   5 -11   7 24612.7 648.748   3
  -5 -11   7 24514.9 595.350   5
   5 -11  -7 25183.8 718.374   3
  -5 -11   7 26075.6 611.104   1
  -5 -11  -7 26528.8 655.101   3
  -5  11   7 26774.7 636.421   4
  -5 -11  -7 25848.3 684.514   1
   5 -11   7 26292.3 659.545   2
  -5 -11   9 4397.27 193.603   3
  -5 -11  -9 4342.90 281.339   3
  -5 -11   9 3755.65 162.242   5
   5 -11  -9 4092.91 248.081   2
   5 -11   9 4431.19 225.408   3
   5 -11  -9 4877.38 330.141   3
  -5  11   9 4121.54 190.556   5
  -5 -11   9 4033.43 168.459   1
  -5  11   9 4429.92 197.952   4
  -5  11  -9 4165.86 333.791   1
  -5 -11  -9 4461.76 264.042   1
   5 -11   9 3980.01 225.118   2
   5 -11  11 5676.23 246.275   3
   5 -11 -11 5794.87 282.743   2
   5 -11 -11 5742.15 368.766   3
  -5  11 -11 6245.43 367.008   1
[truncated: 480,111 more chars]
