# Supplementary material for: Decoupled MOF Breathing: Pressure‐Induced Reversal of Correlation Between Orthogonal Motions in a Diamondoid Framework
Source: Angew Chem Int Ed Engl. 2025 May 15;64(27):e202504297. doi: 10.1002/anie.202504297 (PMC12207364; doi:10.1002/anie.202504297)
Supplement: Supplementary file 1 — Supporting Information [file ANIE-64-e202504297-s002.zip › SHF-62-DMF_DAC-in-DMF_0-32GPa.cif]

data_in_meam_onlydmf_2_
_audit_creation_date               2023-10-05
_audit_creation_method
;
Olex2 1.5
(compiled 2023.08.24 svn.re1ec1418 for OlexSys, GUI svn.r6817)
;
_shelx_SHELXL_version_number       '2019/1'
_audit_contact_author_address      ?
_audit_contact_author_email        ?
_audit_contact_author_name         ''
_audit_contact_author_phone        ?
_publ_contact_author_id_orcid      ?
_publ_section_references
;
Dolomanov, O.V., Bourhis, L.J., Gildea, R.J, Howard, J.A.K. & Puschmann, H.
 (2009), J. Appl. Cryst. 42, 339-341.

Sheldrick, G.M. (2008). Acta Cryst. A64, 112-122.
;
_chemical_name_common              ?
_chemical_name_systematic          ?
_chemical_formula_moiety           'C20 H14 In N2 O10, C2 H8 N'
_chemical_formula_sum              'C22 H22 In N3 O10'
_chemical_formula_weight           603.24
_chemical_melting_point            ?
_chemical_oxdiff_formula           'In C22 H22 N3 O10'
loop_
  _atom_type_symbol
  _atom_type_description
  _atom_type_scat_dispersion_real
  _atom_type_scat_dispersion_imag
  _atom_type_scat_source
 'C' 'C' 0.0010 0.0010 'International Tables Vol C Tables 4.2.6.8 and 6.1.1.4'
 'H' 'H' 0.0000 0.0000 'International Tables Vol C Tables 4.2.6.8 and 6.1.1.4'
 'In' 'In' -1.9470 0.6580
 'International Tables Vol C Tables 4.2.6.8 and 6.1.1.4'
 'N' 'N' 0.0020 0.0010 'International Tables Vol C Tables 4.2.6.8 and 6.1.1.4'
 'O' 'O' 0.0040 0.0030 'International Tables Vol C Tables 4.2.6.8 and 6.1.1.4'

_shelx_space_group_comment
;
The symmetry employed for this shelxl refinement is uniquely defined
by the following loop, which should always be used as a source of
symmetry information in preference to the above space-group names.
They are only intended as comments.
;
_space_group_crystal_system        'orthorhombic'
_space_group_IT_number             70
_space_group_name_H-M_alt          'F d d d'
_space_group_name_Hall             '-F 2uv 2vw'
loop_
  _space_group_symop_operation_xyz
 'x, y, z'
 '-x+1/4, -y+1/4, z'
 'x, -y+1/4, -z+1/4'
 '-x+1/4, y, -z+1/4'
 'x, y+1/2, z+1/2'
 '-x+1/4, -y+3/4, z+1/2'
 'x, -y+3/4, -z+3/4'
 '-x+1/4, y+1/2, -z+3/4'
 'x+1/2, y, z+1/2'
 '-x+3/4, -y+1/4, z+1/2'
 'x+1/2, -y+1/4, -z+3/4'
 '-x+3/4, y, -z+3/4'
 'x+1/2, y+1/2, z'
 '-x+3/4, -y+3/4, z'
 'x+1/2, -y+3/4, -z+1/4'
 '-x+3/4, y+1/2, -z+1/4'
 '-x, -y, -z'
 'x-1/4, y-1/4, -z'
 '-x, y-1/4, z-1/4'
 'x-1/4, -y, z-1/4'
 '-x, -y+1/2, -z+1/2'
 'x-1/4, y+1/4, -z+1/2'
 '-x, y+1/4, z+1/4'
 'x-1/4, -y+1/2, z+1/4'
 '-x+1/2, -y, -z+1/2'
 'x+1/4, y-1/4, -z+1/2'
 '-x+1/2, y-1/4, z+1/4'
 'x+1/4, -y, z+1/4'
 '-x+1/2, -y+1/2, -z'
 'x+1/4, y+1/4, -z'
 '-x+1/2, y+1/4, z-1/4'
 'x+1/4, -y+1/2, z-1/4'

_cell_length_a                     14.785(4)
_cell_length_b                     28.002(3)
_cell_length_c                     30.898(2)
_cell_angle_alpha                  90
_cell_angle_beta                   90
_cell_angle_gamma                  90
_cell_volume                       12792(4)
_cell_formula_units_Z              16
_cell_measurement_reflns_used      1911
_cell_measurement_temperature      293(2)
_cell_measurement_theta_max        13.6890
_cell_measurement_theta_min        1.7180
_shelx_estimated_absorpt_T_max     ?
_shelx_estimated_absorpt_T_min     ?
_exptl_absorpt_coefficient_mu      0.216
_exptl_absorpt_correction_T_max    1.00000
_exptl_absorpt_correction_T_min    0.22622
_exptl_absorpt_correction_type     multi-scan
_exptl_absorpt_process_details
;
CrysAlisPro 1.171.38.41 (Rigaku Oxford Diffraction, 2015)
Empirical absorption correction using spherical harmonics,
 implemented in SCALE3 ABSPACK scaling algorithm.
;
_exptl_absorpt_special_details     ?
_exptl_crystal_colour_primary      yellow
_exptl_crystal_density_diffrn      1.253
_exptl_crystal_density_meas        ?
_exptl_crystal_density_method      ?
_exptl_crystal_description         Octahedral
_exptl_crystal_F_000               4864
_exptl_crystal_size_max            0.12
_exptl_crystal_size_mid            0.1
_exptl_crystal_size_min            0.1
_exptl_transmission_factor_max     ?
_exptl_transmission_factor_min     ?
_diffrn_reflns_av_R_equivalents    0.0757
_diffrn_reflns_av_unetI/netI       0.0575
_diffrn_reflns_Laue_measured_fraction_full  0.711
_diffrn_reflns_Laue_measured_fraction_max  0.711
_diffrn_reflns_limit_h_max         11
_diffrn_reflns_limit_h_min         -11
_diffrn_reflns_limit_k_max         27
_diffrn_reflns_limit_k_min         -27
_diffrn_reflns_limit_l_max         30
_diffrn_reflns_limit_l_min         -30
_diffrn_reflns_number              7782
_diffrn_reflns_point_group_measured_fraction_full  0.711
_diffrn_reflns_point_group_measured_fraction_max  0.711
_diffrn_reflns_theta_full          13.931
_diffrn_reflns_theta_max           13.931
_diffrn_reflns_theta_min           1.721
_diffrn_ambient_temperature        293(2)
_diffrn_detector                   'CCD plate'
_diffrn_detector_area_resol_mean   ?
_diffrn_measured_fraction_theta_full  0.711
_diffrn_measured_fraction_theta_max  0.711
_diffrn_measurement_details
;
List of Runs (angles in degrees, time in seconds):

  # Type    Start    End  Width  t~exp~   \w     \q     \k     \f   Frames
--------------------------------------------------------------------------
  1  \w   -150.00 -94.00   0.20    0.20    --  -20.00  70.00 -24.23  280
  2  \w   -150.00 -94.00   0.20    0.20    --  -20.00  70.00 155.77  280
  3  \w   -105.00 -74.00   0.20    0.20    --   20.00  70.00 155.77  155
  4  \w   -105.00 -74.00   0.20    0.20    --   20.00  70.00 -24.23  155
  5  \w    -96.00 -30.00   0.20    0.20    --   20.00 -70.00  24.23  330
  6  \w   -106.00 -66.00   0.20    0.20    --  -20.00 -70.00  24.23  200
  7  \w   -106.00 -66.00   0.20    0.20    --  -20.00 -70.00-155.77  200
  8  \w    -96.00 -30.00   0.20    0.20    --   20.00 -70.00-155.77  330
;
_diffrn_measurement_device         'Newport 4-circle diffractometer'
_diffrn_measurement_device_type   
 'dectris-CrysAlisPro-abstract goniometer imported dectris images'
_diffrn_measurement_method         '\w scans'
_diffrn_orient_matrix_type        
 'CrysAlisPro convention (1999,Acta A55,543-557)'
_diffrn_orient_matrix_UB_11        0.0283887000
_diffrn_orient_matrix_UB_12        -0.0079116000
_diffrn_orient_matrix_UB_13        0.0033936000
_diffrn_orient_matrix_UB_21        -0.0149662000
_diffrn_orient_matrix_UB_22        -0.0091866000
_diffrn_orient_matrix_UB_23        0.0112714000
_diffrn_orient_matrix_UB_31        -0.0069669000
_diffrn_orient_matrix_UB_32        -0.0124262000
_diffrn_orient_matrix_UB_33        -0.0104346000
_diffrn_radiation_monochromator    synchrotron
_diffrn_radiation_probe            x-ray
_diffrn_radiation_type             synchrotron
_diffrn_radiation_wavelength       0.4859
_diffrn_source                     synchrotron
_reflns_Friedel_coverage           0.000
_reflns_Friedel_fraction_full      .
_reflns_Friedel_fraction_max       .
_reflns_number_gt                  763
_reflns_number_total               1165
_reflns_odcompleteness_completeness  70.93
_reflns_odcompleteness_iscentric   1
_reflns_odcompleteness_theta       13.93
_reflns_special_details
;
 Reflections were merged by SHELXL according to the crystal
 class for the calculation of statistics and refinement.
 
 _reflns_Friedel_fraction is defined as the number of unique
 Friedel pairs measured divided by the number that would be
 possible theoretically, ignoring centric projections and
 systematic absences.
;
_reflns_threshold_expression       'I > 2\s(I)'
_computing_cell_refinement         'CrysAlisPro 1.171.38.41 (Rigaku OD, 2015)'
_computing_data_collection         'CrysAlisPro 1.171.38.41 (Rigaku OD, 2015)'
_computing_data_reduction          'CrysAlisPro 1.171.38.41 (Rigaku OD, 2015)'
_computing_molecular_graphics      'Olex2 1.5 (Dolomanov et al., 2009)'
_computing_publication_material    'Olex2 1.5 (Dolomanov et al., 2009)'
_computing_structure_refinement    'XL  (Sheldrick, 2008)'
_computing_structure_solution      'SHELXS  (Sheldrick, 2008)'
_refine_diff_density_max           0.744
_refine_diff_density_min           -1.104
_refine_diff_density_rms           0.147
_refine_ls_extinction_coef         .
_refine_ls_extinction_method       none
_refine_ls_goodness_of_fit_ref     1.590
_refine_ls_hydrogen_treatment      constr
_refine_ls_matrix_type             full
_refine_ls_number_parameters       145
_refine_ls_number_reflns           1165
_refine_ls_number_restraints       133
_refine_ls_R_factor_all            0.1530
_refine_ls_R_factor_gt             0.1074
_refine_ls_restrained_S_all        1.510
_refine_ls_shift/su_max            0.000
_refine_ls_shift/su_mean           0.000
_refine_ls_structure_factor_coef   Fsqd
_refine_ls_weighting_details      
 'w=1/[\s^2^(Fo^2^)+(0.2000P)^2^] where P=(Fo^2^+2Fc^2^)/3'
_refine_ls_weighting_scheme        calc
_refine_ls_wR_factor_gt            0.3325
_refine_ls_wR_factor_ref           0.3846
_refine_special_details            ?
_olex2_refinement_description
;
1. Fixed Uiso
 At 1.2 times of:
  All C(H) groups, All N(H,H) groups
 At 1.5 times of:
  All C(H,H,H) groups
2. Restrained distances
 C3-N1
 1.43 with sigma of 0.02
 N1-C9
 1.4 with sigma of 0.02
 C9-C10
 1.5 with sigma of 0.02
 O5-C9
 1.25 with sigma of 0.02
 C1-C2
 1.504 with sigma of 0.01
 C5-C8
 1.504 with sigma of 0.01
 C1-O1
 1.25 with sigma of 0.005
 C1-O2
 1.25 with sigma of 0.005
 C8-O3
 1.25 with sigma of 0.005
 C8-O4
 1.25 with sigma of 0.005
3. Restrained planarity
 N1, C9, O5, C10
 with sigma of 0.1
4. Uiso/Uaniso restraints and constraints
Uiso(C12) = Uiso(N2) = Uiso(C11)
5. Rigid body (RIGU) restrains
 All non-hydrogen atoms
 with sigma for 1-2 distances of 0.004 and sigma for 1-3 distances of 0.004
6. Others
 Fixed Sof: N2(0.5) H2A(0.5) H2B(0.5) C11(0.5) H11A(0.5) H11B(0.5) H11C(0.5)
 C12(0.5) H12A(0.5) H12B(0.5) H12C(0.5)
7.a Free rotating group:
 N2(C11,H11A,H11B,H11C,C12,H12A,H12B,H12C)
7.b Secondary CH2 refined with riding coordinates:
 N2(H2A,H2B)
7.c Aromatic/amide H refined with riding coordinates:
 C4(H4), C6(H6), C7(H7)
7.d Fitted hexagon refined as free rotating group:
 C3(C4,C5,C6,C7,C2)
;
_atom_sites_solution_hydrogens     mixed
_atom_sites_solution_primary       ?
_atom_sites_solution_secondary     ?
loop_
  _atom_site_label
  _atom_site_type_symbol
  _atom_site_fract_x
  _atom_site_fract_y
  _atom_site_fract_z
  _atom_site_U_iso_or_equiv
  _atom_site_adp_type
  _atom_site_occupancy
  _atom_site_site_symmetry_order
  _atom_site_calc_flag
  _atom_site_refinement_flags_posn
  _atom_site_refinement_flags_adp
  _atom_site_refinement_flags_occupancy
  _atom_site_disorder_assembly
  _atom_site_disorder_group
 In1 In 0.625000 0.125000 0.32722(6) 0.0590(15) Uani 1 2 d S T P . .
 O3 O 0.7545(13) 0.3402(5) 0.1142(4) 0.078(5) Uani 1 1 d D . . . .
 O1 O 0.7345(12) 0.1607(5) 0.2892(4) 0.079(5) Uani 1 1 d D . . . .
 O4 O 0.8943(11) 0.3177(6) 0.1272(5) 0.085(6) Uani 1 1 d D . . . .
 C3 C 0.8068(13) 0.2226(6) 0.2237(5) 0.115(9) Uani 1 1 d DG . . . .
 C4 C 0.8374(11) 0.2529(7) 0.1912(6) 0.121(11) Uani 1 1 d G . . . .
 H4 H 0.898225 0.252825 0.183477 0.146 Uiso 1 1 calc R U . . .
 C5 C 0.7773(13) 0.2832(5) 0.1703(4) 0.088(7) Uani 1 1 d DG . . . .
 C6 C 0.6864(12) 0.2833(5) 0.1819(5) 0.092(8) Uani 1 1 d G . . . .
 H6 H 0.646143 0.303635 0.167882 0.111 Uiso 1 1 calc R U . . .
 C7 C 0.6557(11) 0.2530(7) 0.2144(6) 0.101(8) Uani 1 1 d G . . . .
 H7 H 0.594947 0.253087 0.222096 0.122 Uiso 1 1 calc R U . . .
 C2 C 0.7159(13) 0.2227(5) 0.2353(4) 0.092(7) Uani 1 1 d DG . . . .
 C8 C 0.8111(11) 0.3157(6) 0.1346(5) 0.069(6) Uani 1 1 d D . . . .
 O2 O 0.5998(11) 0.1888(6) 0.2778(5) 0.087(5) Uani 1 1 d D . . . .
 C1 C 0.6825(12) 0.1883(7) 0.2695(6) 0.081(6) Uani 1 1 d D . . . .
 N1 N 0.8712(18) 0.1947(9) 0.2476(9) 0.152(11) Uani 1 1 d D . . . .
 C9 C 0.963(2) 0.1858(10) 0.2389(9) 0.21(2) Uani 1 1 d D . . . .
 O5 O 0.998(3) 0.2043(14) 0.2058(11) 0.35(3) Uani 1 1 d D . . . .
 C10 C 1.008(3) 0.1540(15) 0.2726(13) 0.22(2) Uani 1 1 d D . . . .
 N2 N 0.659(5) 0.485(3) 0.147(3) 0.28(4) Uiso 0.5 1 d G . P A -1
 H2A H 0.680141 0.495515 0.121538 0.335 Uiso 0.5 1 calc R U P A -1
 H2B H 0.702053 0.488424 0.166374 0.335 Uiso 0.5 1 calc R U P A -1
 C11 C 0.637(9) 0.433(3) 0.142(4) 0.28(4) Uiso 0.5 1 d G . P A -1
 H11A H 0.584896 0.429641 0.117358 0.419 Uiso 0.5 1 d G U P A -1
 H11B H 0.698492 0.413952 0.133006 0.419 Uiso 0.5 1 d G U P A -1
 H11C H 0.611755 0.419970 0.173876 0.419 Uiso 0.5 1 d G U P A -1
 C12 C 0.579(8) 0.516(3) 0.160(4) 0.28(4) Uiso 0.5 1 d G . P A -1
 H12A H 0.553476 0.503293 0.191208 0.419 Uiso 0.5 1 d G U P A -1
 H12B H 0.601614 0.552547 0.161859 0.419 Uiso 0.5 1 d G U P A -1
 H12C H 0.526628 0.512969 0.134743 0.419 Uiso 0.5 1 d G U P A -1

loop_
  _atom_site_aniso_label
  _atom_site_aniso_U_11
  _atom_site_aniso_U_22
  _atom_site_aniso_U_33
  _atom_site_aniso_U_23
  _atom_site_aniso_U_13
  _atom_site_aniso_U_12
 In1 0.063(3) 0.0658(19) 0.0488(16) 0.000 0.000 -0.0015(13)
 O3 0.072(14) 0.087(10) 0.077(8) 0.020(7) -0.003(8) 0.005(7)
 O1 0.076(12) 0.084(9) 0.078(8) 0.024(7) 0.006(8) -0.012(7)
 O4 0.074(14) 0.090(10) 0.092(10) 0.040(9) 0.006(8) 0.014(8)
 C3 0.083(13) 0.133(16) 0.130(15) 0.071(14) 0.002(9) -0.002(9)
 C4 0.077(14) 0.148(19) 0.139(17) 0.087(17) 0.006(10) 0.010(10)
 C5 0.077(14) 0.104(12) 0.085(11) 0.038(10) -0.001(9) 0.003(9)
 C6 0.078(14) 0.116(14) 0.084(12) 0.042(11) -0.001(9) 0.002(9)
 C7 0.086(14) 0.124(15) 0.094(13) 0.045(12) 0.002(9) -0.004(9)
 C2 0.082(13) 0.103(12) 0.091(11) 0.032(10) -0.008(9) -0.014(8)
 C8 0.073(14) 0.071(10) 0.064(10) 0.010(8) 0.000(8) 0.007(8)
 O2 0.082(12) 0.104(9) 0.074(9) 0.019(8) -0.002(8) -0.018(8)
 C1 0.082(12) 0.085(11) 0.076(10) 0.016(9) -0.003(8) -0.012(8)
 N1 0.089(16) 0.18(2) 0.190(19) 0.110(18) -0.014(12) 0.000(12)
 C9 0.095(18) 0.25(4) 0.28(3) 0.19(3) 0.016(15) 0.027(17)
 O5 0.13(3) 0.52(5) 0.41(3) 0.38(4) 0.09(2) 0.13(2)
 C10 0.10(3) 0.24(4) 0.30(3) 0.20(3) -0.01(2) 0.01(2)

_geom_special_details
;
 All esds (except the esd in the dihedral angle between two l.s. planes)
 are estimated using the full covariance matrix.  The cell esds are taken
 into account individually in the estimation of esds in distances, angles
 and torsion angles; correlations between esds in cell parameters are only
 used when they are defined by crystal symmetry.  An approximate (isotropic)
 treatment of cell esds is used for estimating esds involving l.s. planes.
;
loop_
  _geom_bond_atom_site_label_1
  _geom_bond_atom_site_label_2
  _geom_bond_distance
  _geom_bond_site_symmetry_2
  _geom_bond_publ_flag
 In1 O3 2.331(18) 24 ?
 In1 O3 2.331(18) 27_655 ?
 In1 O1 2.236(16) . ?
 In1 O1 2.236(16) 2_655 ?
 In1 O4 2.245(14) 24 ?
 In1 O4 2.245(14) 27_655 ?
 In1 C8 2.607(12) 24 ?
 In1 C8 2.607(12) 27_655 ?
 In1 O2 2.378(15) . ?
 In1 O2 2.378(15) 2_655 ?
 In1 C1 2.654(12) 2_655 ?
 In1 C1 2.654(12) . ?
 O3 C8 1.252(5) . ?
 O1 C1 1.248(5) . ?
 O4 C8 1.252(5) . ?
 C3 C4 1.3900 . ?
 C3 C2 1.3900 . ?
 C3 N1 1.437(17) . ?
 C4 H4 0.9300 . ?
 C4 C5 1.3900 . ?
 C5 C6 1.3900 . ?
 C5 C8 1.514(10) . ?
 C6 H6 0.9300 . ?
 C6 C7 1.3900 . ?
 C7 H7 0.9300 . ?
 C7 C2 1.3900 . ?
 C2 C1 1.513(10) . ?
 O2 C1 1.249(5) . ?
 N1 C9 1.409(19) . ?
 C9 O5 1.257(18) . ?
 C9 C10 1.523(19) . ?
 N2 H2A 0.8900 . ?
 N2 H2B 0.8900 . ?
 N2 C11 1.4951 . ?
 N2 C12 1.5154 . ?
 C11 H11A 1.0939 . ?
 C11 H11B 1.0966 . ?
 C11 H11C 1.1043 . ?
 C12 H12A 1.1038 . ?
 C12 H12B 1.0815 . ?
 C12 H12C 1.0930 . ?

loop_
  _geom_angle_atom_site_label_1
  _geom_angle_atom_site_label_2
  _geom_angle_atom_site_label_3
  _geom_angle
  _geom_angle_site_symmetry_1
  _geom_angle_site_symmetry_3
  _geom_angle_publ_flag
 O3 In1 O3 121.3(7) 27_655 24 ?
 O3 In1 C8 102.1(6) 27_655 24 ?
 O3 In1 C8 28.68(18) 24 24 ?
 O3 In1 C8 28.68(18) 27_655 27_655 ?
 O3 In1 C8 102.1(6) 24 27_655 ?
 O3 In1 O2 138.5(6) 27_655 . ?
 O3 In1 O2 83.1(6) 27_655 2_655 ?
 O3 In1 O2 138.5(6) 24 2_655 ?
 O3 In1 O2 83.1(6) 24 . ?
 O3 In1 C1 111.4(5) 27_655 . ?
 O3 In1 C1 107.1(6) 27_655 2_655 ?
 O3 In1 C1 107.1(6) 24 . ?
 O3 In1 C1 111.4(5) 24 2_655 ?
 O1 In1 O3 128.6(5) 2_655 27_655 ?
 O1 In1 O3 128.6(5) . 24 ?
 O1 In1 O3 83.8(5) . 27_655 ?
 O1 In1 O3 83.8(5) 2_655 24 ?
 O1 In1 O1 116.7(8) . 2_655 ?
 O1 In1 O4 87.1(6) . 24 ?
 O1 In1 O4 140.6(6) 2_655 24 ?
 O1 In1 O4 87.1(6) 2_655 27_655 ?
 O1 In1 O4 140.6(6) . 27_655 ?
 O1 In1 C8 109.5(5) . 24 ?
 O1 In1 C8 112.3(5) . 27_655 ?
 O1 In1 C8 109.5(5) 2_655 27_655 ?
 O1 In1 C8 112.3(5) 2_655 24 ?
 O1 In1 O2 56.0(3) . . ?
 O1 In1 O2 83.4(5) 2_655 . ?
 O1 In1 O2 83.4(5) . 2_655 ?
 O1 In1 O2 56.0(3) 2_655 2_655 ?
 O1 In1 C1 100.3(6) . 2_655 ?
 O1 In1 C1 27.9(2) . . ?
 O1 In1 C1 27.9(2) 2_655 2_655 ?
 O1 In1 C1 100.3(6) 2_655 . ?
 O4 In1 O3 57.3(3) 27_655 27_655 ?
 O4 In1 O3 82.2(6) 24 27_655 ?
 O4 In1 O3 57.3(3) 24 24 ?
 O4 In1 O3 82.2(6) 27_655 24 ?
 O4 In1 O4 93.0(9) 24 27_655 ?
 O4 In1 C8 28.7(2) 24 24 ?
 O4 In1 C8 86.6(6) 24 27_655 ?
 O4 In1 C8 86.6(6) 27_655 24 ?
 O4 In1 C8 28.7(2) 27_655 27_655 ?
 O4 In1 O2 85.7(7) 27_655 2_655 ?
 O4 In1 O2 163.3(6) 27_655 . ?
 O4 In1 O2 85.7(7) 24 . ?
 O4 In1 O2 163.3(6) 24 2_655 ?
 O4 In1 C1 86.8(7) 27_655 2_655 ?
 O4 In1 C1 168.6(6) 27_655 . ?
 O4 In1 C1 168.6(6) 24 2_655 ?
 O4 In1 C1 86.8(7) 24 . ?
 C8 In1 C8 94.3(9) 24 27_655 ?
 C8 In1 C1 140.0(5) 27_655 . ?
 C8 In1 C1 98.5(7) 27_655 2_655 ?
 C8 In1 C1 98.5(7) 24 . ?
 C8 In1 C1 140.0(5) 24 2_655 ?
 O2 In1 C8 84.3(6) 2_655 27_655 ?
 O2 In1 C8 84.3(6) . 24 ?
 O2 In1 C8 166.3(5) 2_655 24 ?
 O2 In1 C8 166.3(6) . 27_655 ?
 O2 In1 O2 100.2(8) . 2_655 ?
 O2 In1 C1 91.2(6) 2_655 . ?
 O2 In1 C1 91.2(6) . 2_655 ?
 O2 In1 C1 28.07(17) . . ?
 O2 In1 C1 28.07(17) 2_655 2_655 ?
 C1 In1 C1 95.6(10) 2_655 . ?
 C8 O3 In1 88.0(10) . 31_655 ?
 C1 O1 In1 95.0(11) . . ?
 C8 O4 In1 91.9(9) . 31_655 ?
 C4 C3 C2 120.0 . . ?
 C4 C3 N1 119.1(16) . . ?
 C2 C3 N1 120.6(16) . . ?
 C3 C4 H4 120.0 . . ?
 C5 C4 C3 120.0 . . ?
 C5 C4 H4 120.0 . . ?
 C4 C5 C6 120.0 . . ?
 C4 C5 C8 119.6(13) . . ?
 C6 C5 C8 120.4(13) . . ?
 C5 C6 H6 120.0 . . ?
 C7 C6 C5 120.0 . . ?
 C7 C6 H6 120.0 . . ?
 C6 C7 H7 120.0 . . ?
 C2 C7 C6 120.0 . . ?
 C2 C7 H7 120.0 . . ?
 C3 C2 C1 119.6(14) . . ?
 C7 C2 C3 120.0 . . ?
 C7 C2 C1 120.3(14) . . ?
 O3 C8 In1 63.3(10) . 31_655 ?
 O3 C8 O4 122.6(15) . . ?
 O3 C8 C5 118.3(14) . . ?
 O4 C8 In1 59.4(8) . 31_655 ?
 O4 C8 C5 119.0(14) . . ?
 C5 C8 In1 176.0(14) . 31_655 ?
 C1 O2 In1 88.4(10) . . ?
 O1 C1 In1 57.1(9) . . ?
 O1 C1 C2 122.2(15) . . ?
 O1 C1 O2 120.6(15) . . ?
 C2 C1 In1 177.5(15) . . ?
 O2 C1 In1 63.6(9) . . ?
 O2 C1 C2 117.2(16) . . ?
 C9 N1 C3 130(2) . . ?
 N1 C9 C10 113(2) . . ?
 O5 C9 N1 118(3) . . ?
 O5 C9 C10 128(3) . . ?
 H2A N2 H2B 107.6 . . ?
 C11 N2 H2A 108.7 . . ?
 C11 N2 H2B 108.7 . . ?
 C11 N2 C12 114.3 . . ?
 C12 N2 H2A 108.7 . . ?
 C12 N2 H2B 108.7 . . ?
 N2 C11 H11A 107.5 . . ?
 N2 C11 H11B 108.7 . . ?
 N2 C11 H11C 108.5 . . ?
 H11A C11 H11B 110.7 . . ?
 H11A C11 H11C 111.0 . . ?
 H11B C11 H11C 110.4 . . ?
 N2 C12 H12A 108.3 . . ?
 N2 C12 H12B 108.5 . . ?
 N2 C12 H12C 108.7 . . ?
 H12A C12 H12B 110.7 . . ?
 H12A C12 H12C 110.9 . . ?
 H12B C12 H12C 109.6 . . ?

loop_
  _geom_torsion_atom_site_label_1
  _geom_torsion_atom_site_label_2
  _geom_torsion_atom_site_label_3
  _geom_torsion_atom_site_label_4
  _geom_torsion
  _geom_torsion_site_symmetry_1
  _geom_torsion_site_symmetry_2
  _geom_torsion_site_symmetry_3
  _geom_torsion_site_symmetry_4
  _geom_torsion_publ_flag
 In1 O3 C8 O4 -3(2) 31_655 . . . ?
 In1 O3 C8 C5 175.9(16) 31_655 . . . ?
 In1 O1 C1 C2 -177.2(17) . . . . ?
 In1 O1 C1 O2 3(3) . . . . ?
 In1 O4 C8 O3 3(2) 31_655 . . . ?
 In1 O4 C8 C5 -175.8(15) 31_655 . . . ?
 In1 O2 C1 O1 -3(2) . . . . ?
 In1 O2 C1 C2 177.4(17) . . . . ?
 C3 C4 C5 C6 0.0 . . . . ?
 C3 C4 C5 C8 -179.3(15) . . . . ?
 C3 C2 C1 O1 3(3) . . . . ?
 C3 C2 C1 O2 -177.9(18) . . . . ?
 C3 N1 C9 O5 1(4) . . . . ?
 C3 N1 C9 C10 -180(3) . . . . ?
 C4 C3 C2 C7 0.0 . . . . ?
 C4 C3 C2 C1 177.8(15) . . . . ?
 C4 C3 N1 C9 -13(4) . . . . ?
 C4 C5 C6 C7 0.0 . . . . ?
 C4 C5 C8 O3 175.0(15) . . . . ?
 C4 C5 C8 O4 -6(3) . . . . ?
 C5 C6 C7 C2 0.0 . . . . ?
 C6 C5 C8 O3 -4(3) . . . . ?
 C6 C5 C8 O4 174.3(18) . . . . ?
 C6 C7 C2 C3 0.0 . . . . ?
 C6 C7 C2 C1 -177.8(15) . . . . ?
 C7 C2 C1 O1 -179.5(17) . . . . ?
 C7 C2 C1 O2 0(3) . . . . ?
 C2 C3 C4 C5 0.0 . . . . ?
 C2 C3 N1 C9 173(3) . . . . ?
 C8 C5 C6 C7 179.2(15) . . . . ?
 N1 C3 C4 C5 -174(2) . . . . ?
 N1 C3 C2 C7 174(2) . . . . ?
 N1 C3 C2 C1 -8(2) . . . . ?

_shelx_res_file
;
TITL In_MeAm_onlyDMF_2_ in Fddd #70
    in_meam_onlydmf_2_.res
    created by SHELXL-2019/1 at 11:08:49 on 18-Apr-2025
REM reset to Fddd #70
CELL 0.4859 14.784924 28.002271 30.89772 90 90 90
ZERR 16 0.003741 0.002688 0.002307 0 0 0
LATT 4
SYMM 0.25-X,0.25-Y,+Z
SYMM +X,0.25-Y,0.25-Z
SYMM 0.25-X,+Y,0.25-Z
SFAC C H In N O
DISP C 0.001 0.001 6.068
DISP H -0 0 0.607
DISP In -1.947 0.658 1423.319
DISP N 0.002 0.001 8.983
DISP O 0.004 0.003 13.336
UNIT 352 224 16 48 160
DFIX 1.43 C3 N1
DFIX 1.4 N1 C9
DFIX 1.5 C9 C10
DFIX 1.25 O5 C9
DFIX 1.504 0.01 C1 C2
DFIX 1.504 0.01 C5 C8
DFIX 1.25 0.005 C1 O1
DFIX 1.25 0.005 C1 O2
DFIX 1.25 0.005 C8 O3
DFIX 1.25 0.005 C8 O4
FLAT N1 C9 O5 C10
RIGU
EADP C12 N2 C11

L.S. 49
PLAN  10
CONF
BOND
MORE -1
BOND $H
fmap 2
acta
OMIT 0 0 4
OMIT 1 3 3
OMIT 1 3 5
OMIT 1 3 7
OMIT 1 3 9
OMIT 1 5 5
REM <olex2.extras>
REM <HklSrc "%.\\In_MeAm_onlyDMF_2_.hkl">
REM </olex2.extras>

WGHT    0.200000
FVAR       0.67788
IN1   3    0.625000    0.125000    0.327215    10.50000    0.06260    0.06578 =
         0.04875    0.00000    0.00000   -0.00150
O3    5    0.754504    0.340156    0.114222    11.00000    0.07179    0.08705 =
         0.07650    0.01999   -0.00328    0.00545
O1    5    0.734478    0.160749    0.289214    11.00000    0.07559    0.08437 =
         0.07833    0.02357    0.00581   -0.01152
O4    5    0.894280    0.317723    0.127210    11.00000    0.07382    0.08976 =
         0.09200    0.03968    0.00580    0.01441
AFIX  66
C3    1    0.806766    0.222592    0.223699    11.00000    0.08263    0.13292 =
         0.12974    0.07091    0.00218   -0.00170
C4    1    0.837438    0.252877    0.191217    11.00000    0.07699    0.14842 =
         0.13867    0.08651    0.00571    0.00964
AFIX  43
H4    2    0.898225    0.252825    0.183477    11.00000   -1.20000
AFIX  65
C5    1    0.777259    0.283241    0.170305    11.00000    0.07700    0.10385 =
         0.08463    0.03758   -0.00091    0.00255
C6    1    0.686407    0.283319    0.181874    11.00000    0.07767    0.11607 =
         0.08376    0.04212   -0.00116    0.00157
AFIX  43
H6    2    0.646143    0.303635    0.167882    11.00000   -1.20000
AFIX  65
C7    1    0.655733    0.253035    0.214356    11.00000    0.08599    0.12393 =
         0.09402    0.04461    0.00243   -0.00442
AFIX  43
H7    2    0.594947    0.253087    0.222096    11.00000   -1.20000
AFIX  65
C2    1    0.715912    0.222671    0.235269    11.00000    0.08174    0.10338 =
         0.09094    0.03151   -0.00773   -0.01395
AFIX   0
C8    1    0.811105    0.315653    0.134599    11.00000    0.07306    0.07095 =
         0.06360    0.01017   -0.00008    0.00724
O2    5    0.599789    0.188756    0.277842    11.00000    0.08188    0.10405 =
         0.07433    0.01905   -0.00161   -0.01768
C1    1    0.682484    0.188319    0.269516    11.00000    0.08229    0.08512 =
         0.07633    0.01580   -0.00327   -0.01228
N1    4    0.871238    0.194721    0.247640    11.00000    0.08907    0.17648 =
         0.19031    0.11014   -0.01355   -0.00018
C9    1    0.963243    0.185760    0.238938    11.00000    0.09515    0.25172 =
         0.27572    0.18928    0.01608    0.02703
O5    5    0.997926    0.204340    0.205840    11.00000    0.13199    0.51967 =
         0.40803    0.37651    0.09139    0.13499
C10   1    1.008468    0.154021    0.272608    11.00000    0.09816    0.24335 =
         0.30359    0.19920   -0.01194    0.00743

PART -1
AFIX   6
N2    4    0.658573    0.485022    0.146693    10.50000    0.27948
AFIX  23
H2A   2    0.680141    0.495515    0.121538    10.50000   -1.20000
H2B   2    0.702053    0.488424    0.166374    10.50000   -1.20000
AFIX   5
C11   1    0.636825    0.433096    0.142382    10.50000    0.27948
H11A  2    0.584896    0.429641    0.117358    10.50000   -1.50000
H11B  2    0.698492    0.413952    0.133006    10.50000   -1.50000
H11C  2    0.611755    0.419970    0.173876    10.50000   -1.50000
C12   1    0.578882    0.515920    0.159624    10.50000    0.27948
H12A  2    0.553476    0.503293    0.191208    10.50000   -1.50000
H12B  2    0.601614    0.552547    0.161859    10.50000   -1.50000
H12C  2    0.526628    0.512969    0.134743    10.50000   -1.50000
AFIX   0
HKLF 4


REM  In_MeAm_onlyDMF_2_ in Fddd #70
REM wR2 = 0.3846, GooF = S = 1.590, Restrained GooF = 1.510 for all data
REM R1 = 0.1074 for 763 Fo > 4sig(Fo) and 0.1530 for all 1165 data
REM 145 parameters refined using 133 restraints

END

WGHT      0.2000      0.0000

REM Highest difference peak  0.744,  deepest hole -1.104,  1-sigma level  0.147
Q1    1   0.4513  0.1681  0.1674  11.00000  0.05    0.74
Q2    1   0.6232  0.1541  0.2965  11.00000  0.05    0.59
Q3    1   0.4355  0.1961  0.1918  11.00000  0.05    0.52
Q4    1   0.6022  0.4095  0.1164  11.00000  0.05    0.50
Q5    1   0.8857  0.3456  0.1062  11.00000  0.05    0.50
Q6    1   0.9247  0.1272  0.1478  11.00000  0.05    0.45
Q7    1   1.0164  0.2112  0.2133  11.00000  0.05    0.42
Q8    1   0.5978  0.1883  0.3265  11.00000  0.05    0.42
Q9    1   0.6122  0.3203  0.1875  11.00000  0.05    0.42
Q10   1   0.7044  0.1657  0.3235  11.00000  0.05    0.42
;
_shelx_res_checksum                89453
_shelx_hkl_file
;
   0   0  -4 13826.3 607.344   1
   0   0   4 14483.9 607.282   7
   0   0   6 67.6382 201.411   7
   0   0  -6 196.358 193.554   8
   0   0  -6-77.0265 186.801   1
   0   0  -8 151.744 303.193   8
   0   0  -8 417.771 285.828   1
   0   0   8 253.898 315.123   7
   0   0  10-465.792 444.912   7
   0   0 -10 512.384 372.817   1
   0   0 -10 112.915 365.643   8
   0   0 -12 2796.04 519.794   8
   0   0  12 2711.85 589.846   7
   0   0 -12 2008.94 448.326   1
   0   0 -14-1519.78 701.792   8
   0   0 -16 880.816 632.997   1
   0   0  16 593.896 791.239   7
   0   0 -16 1144.56 714.850   8
   0   0 -18 370.973 764.115   8
   0   0  18 300.080 877.482   7
   0   0 -18-152.674 702.955   1
   0   0 -20 117360. 4850.42   1
   0   0  20 118602. 4951.33   7
   0   0 -20 117495. 4865.48   8
   0   0  22 412.423 1153.87   7
   0   0 -22 25.7851 919.952   8
   0   0 -22-183.742 849.784   1
   0   0 -24 10749.4 1304.56   8
   0   0 -26-394.510 1010.84   1
   0   0  26 921.755 1480.14   7
   0   0 -26-445.348 1136.58   8
   0   0 -28 4465.99 1210.42   1
   0   0 -28 5416.20 1272.03   8
   0   0  28 3661.99 1671.25   7
   0   0  30-2938.12 1819.50   7
   0   0 -30-33.2516 1305.68   8
   0   0 -30 33.8361 1181.97   1
   0  -2  -4 55.7621 119.733   8
   0   2  -4-18.8548 100.183   1
   0  -2   4 47.9751 137.893   7
   0  -2  -4 51.9967 138.298   1
   0   2  -4-80.3269 141.660   8
   0   2  -6 25.3710 225.564   8
   0   2  -6 160.466 164.130   1
   0  -2  -6 207.094 231.376   1
   0  -2   6 273.387 243.330   7
   0  -2  -6 191.319 193.248   8
   0   2   6 128.212 214.055   7
   0   2  -8-205.173 337.643   8
   0   2   8 390.185 325.852   7
   0   2  -8 141.343 261.583   1
   0  -2  -8 310.721 317.213   8
   0  -2   8 163.651 357.222   7
   0  -2  -8 204.739 334.772   1
   0  -2 -10 1075.09 403.944   8
   0   2 -10 1443.59 433.787   8
   0   2  10 1142.69 411.802   7
   0  -2  10 1432.12 474.521   7
   0  -2 -10 1191.96 422.691   1
   0   2 -10 895.080 354.873   1
   0  -2 -12-426.855 492.319   1
   0   2  12-15.2785 523.501   7
   0  -2  12-34.8171 552.851   7
   0   2 -12 296.569 400.571   1
   0   2 -12 76.9265 498.580   8
   0  -2 -14 2341.57 242.155   2
   0  -2 -14 2291.57 642.160   8
   0  -2 -16 117.464 207.680   2
   0  -2  16-234.251 776.969   7
   0   2  16 231.469 765.044   7
   0  -2 -16-168.120 665.658   1
   0   2 -16-637.939 605.924   1
   0  -2 -16 483.211 666.658   8
   0   2 -16-257.152 678.074   8
   0   2 -18 45047.6 1951.16   1
   0  -2  18 43570.6 2103.82   7
   0   2  18 45879.9 2069.29   7
   0  -2 -18 36655.1 1586.71   2
   0  -2 -18 46152.7 2006.76   1
   0   2 -18 43313.3 1995.38   8
   0  -2 -18 44836.9 2001.88   8
   0   2 -20 771.349 891.441   8
   0  -2  20 2039.12 1075.99   7
   0   2 -20-69.4563 758.803   1
   0  -2 -20-884.838 900.750   8
   0   2  20-326.986 1054.92   7
   0  -2 -20 100.422 841.734   1
   0   2  22 57049.8 2827.19   7
   0   2 -22 59023.3 2652.29   1
   0  -2 -22 59975.0 2709.62   8
   0   2 -22 54017.2 2685.80   8
   0  -2 -22 58192.0 2703.25   1
   0  -2  22 55191.1 2860.54   7
   0  -2 -24-846.516 1088.84   8
   0   2  24 33.8215 1284.82   7
   0  -2 -24-1727.31 1095.54   1
   0   2 -24-1369.09 1115.96   8
   0   2 -24-2185.61 994.015   1
   0  -2  24-2212.93 1530.33   7
   0   2 -26-534.885 1142.07   8
   0   2  26 1896.39 1408.78   7
   0   2 -26 205.488 942.868   1
   0  -2  26 810.855 1537.68   7
   0  -2 -26 501.354 1068.00   1
   0  -2 -26 30.2692 1123.72   8
   0   2 -28 723.654 1292.35   8
   0   2 -28-341.581 1026.56   1
   0  -2  28-43.8959 1669.02   7
   0  -2 -28 298.901 1175.67   1
   0  -2 -28-382.264 1244.33   8
   0   2  28 1222.10 1608.53   7
   0  -2 -30 8276.85 1318.30   1
   0   2 -30 7349.83 1285.70   1
   0   2  30 5981.34 1787.56   7
   0  -2  30 8486.07 1950.97   7
   0   2 -30 6733.39 1390.18   8
   0  -4   0 75650.6 3050.50   2
   0   4   0 78990.2 3014.65   6
   0  -4   0 79143.6 3018.78   5
   0  -4  -2 10.0426 111.550   5
   0   4   2 87.9998 119.276   6
   0  -4  -2 95.3629 145.849   8
   0   4   2 95.2409 185.008   4
   0  -4  -2 71.9069 151.506   2
   0   4  -2 30.7757 115.024   6
   0   4   4 132212. 5114.33   6
   0  -4  -4 131088. 5131.44   8
   0  -4  -4 139190. 5140.71   2
   0  -4  -4 130426. 5121.33   5
   0   4   4 136405. 5185.09   4
   0  -4  -4 137470. 5172.59   1
   0  -4  -6 212.377 313.237   1
   0  -4  -6 15.8176 245.003   8
   0  -4  -6 80.4542 234.299   2
   0   4   6 53.8529 198.792   6
   0  -4  -6-16.8405 204.899   5
   0  -4  -8 7491.70 451.472   2
   0   4   8 7280.10 428.290   6
   0   4  -8 8509.94 489.214   1
   0   4   8 8412.11 538.339   7
   0  -4  -8 8197.75 583.701   1
   0  -4  -8 7758.95 438.434   5
   0  -4   8 7358.67 602.896   7
   0  -4  -8 8135.86 532.020   8
   0   4  -8 7606.88 577.760   8
   0   4 -10 323.460 459.573   8
   0  -4  10-114.460 511.727   7
   0   4  10 124.553 265.950   6
   0   4  10 35.2500 226.639   3
   0  -4 -10-216.762 463.226   1
   0   4  10 123.109 417.504   7
   0  -4 -10 62.7123 385.793   8
   0   4 -10-34.4454 319.299   1
   0  -4 -10 291.412 290.623   5
   0  -4 -10-89.8576 268.288   2
   0  -4 -12 42861.9 1671.67   2
   0   4 -12 42685.4 1803.59   1
   0  -4 -12 40448.7 1690.16   5
   0  -4  12 40408.0 1929.35   7
   0   4  12 41340.1 1662.95   6
   0   4 -12 38697.6 1854.63   8
   0   4  12 41683.8 1648.97   3
   0  -4 -14 262.462 638.196   1
   0  -4 -14 185.265 333.051   2
   0   4  14 127.083 315.696   3
   0   4  14-159.814 641.526   7
   0   4  14 229.217 332.506   6
   0  -4 -14-343.727 573.284   8
   0  -4 -14 203.754 491.332   5
   0  -4  16 2288.46 939.033   7
   0   4  16 2394.57 381.117   6
   0   4 -16 3278.29 625.967   1
   0  -4 -16 3295.74 784.254   1
   0   4  16 1629.24 791.959   7
   0   4 -16 2194.18 743.708   8
   0  -4 -16 2287.54 717.573   8
   0  -4 -16 2693.77 394.948   2
   0   4 -18-243.669 785.472   8
   0  -4 -18-1016.81 848.257   1
   0  -4 -18 21.9188 744.684   8
   0   4  18 12.1290 371.292   6
   0   4  18 23.8623 903.701   7
   0  -4 -18-254.912 377.792   2
   0   4 -18 383.520 646.971   1
   0  -4  18 86.7430 1034.55   7
   0  -4  20 33542.9 2030.86   7
   0   4  20 35910.9 1939.19   7
   0   4 -20 35146.3 1715.95   1
   0   4 -20 31960.7 1802.42   8
   0   4  20 32329.9 1396.68   6
   0  -4 -20 33719.4 1792.76   8
   0  -4 -20 32451.3 1814.13   1
   0  -4  22-496.505 1314.07   7
   0   4 -22-447.372 1017.08   8
   0   4  22 568.205 1132.20   7
   0   4 -22-122.394 800.781   1
   0  -4 -22 1826.65 968.863   1
   0  -4 -22 318.544 932.707   8
   0  -4 -24 11417.8 1279.87   1
   0  -4  24 9819.02 1562.65   7
   0  -4 -24 9762.14 1261.99   8
   0   4  24 13524.1 1512.01   7
   0   4 -24 10592.2 1311.54   8
   0   4 -24 10213.0 1122.66   1
   0   4 -26-748.976 1212.64   8
   0   4 -26-1228.20 905.268   1
   0  -4  26-127.341 1584.05   7
   0  -4 -26 30.8041 1180.52   8
   0   4  26 1135.05 1448.67   7
   0  -4 -26 387.793 1115.64   1
   0   4  28 4975.52 1651.86   7
   0   4 -28 4553.44 1458.90   8
   0  -4 -28 2867.35 1218.00   1
   0  -4 -28 3042.33 1340.29   8
   0  -4  28 2855.40 1856.65   7
   0   4 -28 4660.74 1128.94   1
   0  -4 -30-3165.17 1390.92   1
   0  -4  30-5694.08 2124.42   7
   0   4 -30-1418.55 1346.99   8
   0   4  30-3583.90 1815.13   7
   0  -6   0 10.9751 268.725   2
   0  -6   0-59.9081 185.415   5
   0   6   0-14.0354 197.764   6
   0  -6   2 30891.3 1252.95   5
   0   6  -2 33307.7 1261.42   6
   0  -6   2 28659.7 1308.28   2
   0  -6  -2 31898.0 1259.00   5
   0  -6  -2 32180.9 1313.39   2
   0  -6  -4 101.245 311.613   2
   0   6   4 21.3100 241.799   6
   0  -6  -4 102.687 361.991   1
   0  -6  -4-7.78395 232.915   5
   0   6   4 129.519 413.878   4
   0  -6  -4 401.049 292.992   8
   0  -6  -6 56918.2 2271.69   8
   0  -6  -6 56975.7 2249.38   5
   0   6   6 54644.7 2363.34   4
   0  -6  -6 56901.0 2288.93   2
   0  -6  -6 53605.6 2327.85   1
   0   6   6 56883.5 2239.27   6
   0  -6  -8 629.255 388.818   8
   0   6   8 536.530 559.697   4
   0  -6  -8 779.939 343.089   5
   0   6   8 919.365 337.949   6
   0  -6  -8 1098.37 482.855   1
   0  -6  -8 660.920 400.477   2
   0   6 -10 72694.2 2944.57   8
   0  -6 -10 70956.2 2811.48   8
   0  -6 -10 66935.5 2764.86   2
   0   6  10 70827.3 2724.40   6
   0  -6 -10 71597.2 2876.75   1
   0   6  10 69481.6 2808.31   7
   0  -6 -10 63370.6 2737.47   5
   0   6  10 69564.1 2935.11   4
   0   6  14 39901.3 1639.34   6
   0  -6 -14 39136.9 1881.41   1
   0  -6 -14 37948.7 1807.03   8
   0  -6 -14 39661.7 1685.17   2
   0   6  14 41273.8 1834.04   7
   0   6  14 37775.7 1618.33   3
   0   6 -16 218.125 795.838   8
   0  -6 -16-334.687 775.862   1
   0  -6 -16 124.245 519.300   2
   0   6  16 20.6282 748.791   7
   0  -6 -16 225.445 495.886   5
   0  -6  16 537.845 1006.42   7
   0  -6 -16-361.511 732.198   8
   0   6  16 7.50061 367.459   3
   0   6 -16-643.645 555.397   1
   0   6  16 294.858 453.380   6
   0  -6 -18 9428.94 1018.29   8
   0   6 -18 7703.67 816.867   1
   0   6  18 7993.90 637.471   3
   0  -6  18 7246.08 1269.80   7
   0  -6 -18 7219.24 838.759   5
   0   6  18 7487.45 669.426   6
   0  -6 -18 8376.89 1080.67   1
   0  -6 -18 8068.66 724.625   2
   0   6 -18 5812.15 1087.46   8
   0   6  18 8215.48 1051.81   7
   0   6 -20 482.073 721.866   1
   0   6  20 363.173 561.846   6
   0  -6  20 873.652 1297.17   7
   0  -6 -20-790.953 900.784   8
   0  -6 -20 196.018 966.704   1
   0   6 -20 306.417 991.993   8
   0   6  20-267.836 1063.92   7
   0  -6 -22 13941.6 1372.32   1
   0   6  22 15880.6 1514.31   7
   0   6 -22 17830.8 1458.07   8
   0  -6 -22 16911.4 1364.16   8
   0  -6  22 16522.8 1754.14   7
   0   6 -22 15519.2 1187.29   1
   0  -6 -24-322.565 1035.49   1
   0  -6 -24-643.656 1092.27   8
   0   6 -24-1006.17 841.573   1
   0   6  24 1312.22 1286.73   7
   0   6 -24 467.956 1181.58   8
   0  -6  24-1042.40 1569.16   7
   0  -6 -26 812.092 1178.04   1
   0   6 -26 1038.96 1247.97   8
   0   6  26-471.241 1463.68   7
   0  -6 -26 1350.49 1196.58   8
   0   6 -26 323.962 940.943   1
   0  -6  26 1168.22 1650.94   7
   0   6  28-794.731 1597.63   7
   0   6 -28 940.469 1019.01   1
   0  -6 -28 2205.42 1348.78   8
   0   6 -28-1955.12 1655.06   8
   0  -6 -28-1261.65 1228.77   1
   0   8   0 2027.07 333.790   6
   0  -8   0 1887.63 322.853   5
   0  -8   0 2025.93 465.327   2
   0  -8  -2 337.275 289.585   5
   0   8  -2-68.6888 307.965   6
   0  -8   2 174.297 273.026   5
   0   8   2 245.960 311.445   6
   0  -8  -2 43.9858 405.295   2
   0  -8   2 170.097 399.766   2
   0  -8   4 12516.9 672.041   5
   0  -8  -4 12181.1 789.137   2
   0   8   4 12604.5 689.810   6
   0   8   4 12933.8 900.571   4
   0   8  -4 13007.0 676.908   6
   0  -8  -4 13378.3 692.118   5
   0  -8  -4 13445.3 755.381   8
   0  -8  -6 256.732 351.533   5
   0  -8  -6 299.282 482.507   2
   0   8   6-36.9933 605.671   4
   0  -8  -6 167.785 484.225   1
   0  -8  -6 381.706 410.174   8
   0   8   6 144.923 365.723   6
   0  -8  -8 226946. 8720.41   2
   0  -8  -8 226451. 8672.01   5
   0   8   8 228587. 8658.99   6
   0  -8  -8 226714. 8691.31   8
   0  -8  -8 224266. 8758.52   1
   0   8   8 217289. 8811.99   4
   0  -8 -12 146622. 5762.38   5
   0   8 -12 136979. 6136.78   8
   0   8  12 148100. 6006.39   4
   0  -8 -12 148946. 5810.47   2
   0  -8 -12 154310. 5842.72   8
   0   8  12 148078. 5745.44   6
   0  -8 -14-436.617 524.408   5
   0   8  14 274.882 683.635   7
   0   8  14-490.453 977.530   4
   0  -8 -14 371.627 753.466   1
   0  -8 -14-547.182 632.744   2
   0   8  14 63.5282 523.013   6
   0  -8 -14-439.713 667.711   8
   0   8  16 256.279 503.938   3
   0  -8 -16-20.4544 736.366   8
   0   8  16 152.941 570.769   6
   0  -8 -16 50.8128 853.435   1
   0  -8 -16 943.225 682.988   2
   0  -8 -16 673.393 589.253   5
   0   8  16-692.275 840.193   7
   0   8 -16 525.382 964.464   8
   0   8  16 96.2924 1130.12   4
   0   8  18-440.681 623.781   6
   0   8  18 10.1286 513.656   3
   0  -8 -18-22.6408 858.367   8
   0   8  18-1349.14 1234.16   4
   0   8  18-117.168 916.603   7
   0  -8 -18-190.398 647.515   5
   0  -8 -18 1125.39 754.770   2
   0   8 -18-567.875 1037.76   8
   0  -8 -18 246.994 907.243   1
   0   8  20 18288.9 1428.19   7
   0   8  20 17317.9 947.379   3
   0   8 -20 15970.0 1436.73   8
   0  -8 -20 15750.3 1411.62   1
   0   8  20 17188.5 1043.93   6
   0  -8 -20 15908.6 1298.17   8
   0  -8 -22 6817.87 1292.00   1
   0  -8  22 3149.70 2404.90   7
   0  -8 -22 2801.69 1163.06   8
   0  -8  24 8931.57 2064.28   7
   0   8 -24 7950.01 1354.41   8
   0  -8 -24 7359.38 1301.65   1
   0  -8 -24 9088.83 1304.89   8
   0   8  24 6885.43 1447.82   7
   0   8 -28 4118.90 1545.35   8
   0  -8 -28 4513.85 1362.64   1
   0  -8  28 6551.73 2411.62   7
   0   8  28 3963.25 1623.22   7
   0  -8 -28 4621.56 1351.96   8
   0  10   0 315.219 396.585   6
   0 -10   0 386.908 540.867   2
   0 -10   0-207.899 354.479   5
   0 -10   2 2461.70 399.226   5
   0 -10  -2 2753.24 438.460   5
   0 -10  -2 2332.36 586.184   2
   0 -10   2 2313.46 553.396   2
   0  10  -2 2847.23 437.938   6
   0  10   2 2970.41 450.311   6
   0 -10   4 450.306 357.810   5
   0  10   4-322.879 407.038   6
   0  10  -4-310.353 372.942   6
   0 -10  -4 75.4115 551.792   2
   0 -10  -4-449.340 409.644   5
   0 -10  -6 21966.0 1221.00   2
   0  10   6 21669.3 1074.00   6
   0 -10  -6 22486.8 1221.72   1
   0 -10  -6 22476.1 1141.99   8
   0  10   6 20380.8 1362.44   4
   0 -10  -6 21075.2 1081.93   5
   0 -10 -10 413856. 15974.4   5
   0  10  10 421927. 15952.7   6
   0 -10 -10 418870. 16049.0   2
   0 -10 -12 618.704 780.562   1
   0 -10 -12 296.466 639.114   8
   0 -10 -12 817.909 598.445   5
   0 -10 -12 1243.80 759.520   2
   0  10  12 1821.67 989.669   4
   0  10  12-230.155 558.590   6
   0 -10 -14 21378.5 1174.52   5
   0  10  14 23405.1 1318.94   7
   0 -10 -14 21947.7 1301.97   8
   0 -10 -14 21746.1 1318.14   2
   0  10  14 22098.5 1578.67   4
   0  10  14 21225.9 1153.42   6
   0 -10 -14 19401.9 1368.30   1
   0  10  18 12150.0 911.009   3
   0 -10 -18 13607.3 1009.35   5
   0 -10 -18 14846.8 1179.31   2
   0  10  18 14371.4 997.306   6
   0 -10 -18 13588.3 1192.37   8
   0 -10 -18 14130.3 1300.74   1
   0  10  18 12957.8 1588.75   4
   0  10  18 14257.6 1263.58   7
   0  10 -20-501.174 1460.84   8
   0  10  20-1602.42 1590.11   4
   0  10  20-133.922 1051.93   7
   0 -10 -20 1985.26 1089.38   1
   0  10  20-314.671 652.144   3
   0  10  20-101.392 795.219   6
   0 -10 -20 232.060 1010.95   8
   0  10  22 21603.0 1719.75   7
   0 -10 -22 23411.7 1789.01   1
   0 -10 -22 22227.0 1609.60   8
   0  10  22 21945.2 2217.15   4
   0 -10 -24-361.651 1204.75   8
   0  10  24 364.185 1301.29   7
   0  10  24-288.329 1790.70   4
   0  10 -24 1780.11 1523.31   8
   0 -10 -24 1085.78 1240.01   1
   0  10 -26 78.8037 1493.92   8
   0 -10 -26 290.674 1291.05   8
   0  10  26 549.313 1447.56   7
   0 -10 -26 1295.21 1248.28   1
   0  10  26-361.889 1840.79   4
   0  10  28-554.771 1647.13   7
   0 -10 -28-535.847 1325.96   1
   0  10 -28-880.177 1664.29   8
   0  10  28-3325.27 2059.29   4
   0 -10 -28-1135.08 1358.34   8
   0 -12  -6 42.2667 774.973   1
   0  12   6 168.969 1104.32   4
   0 -12  -8 74210.0 3173.55   1
   0 -12  -8 73186.6 3079.69   8
   0 -12 -12 145328. 5861.00   8
   0  12  12 152499. 6135.88   4
   0 -12 -12 146433. 5959.42   1
   0 -12 -16 2064.52 964.497   8
   0  12  16 1484.16 1353.53   4
   0 -12 -16 1955.81 1054.21   1
   0  12  16 2815.41 971.361   7
   0  12  18-479.858 1043.14   7
   0  12  18 1266.29 1534.02   4
   0 -12 -18-998.220 982.775   8
   0 -12 -18 460.994 1132.67   1
   0  12  20 27506.9 1831.90   7
   0  12  22 1203.64 1289.77   7
   0  12 -22 715.879 2011.64   8
   0  12  22 1602.17 1789.76   4
   0 -12 -22-1234.38 1167.44   8
   0 -12 -22-727.073 1366.18   1
   0  12  26 1194.07 1561.88   7
   0  12  26 1024.80 1885.53   4
   0 -12 -26-1035.64 1368.99   8
   0  12 -26-2675.79 1961.27   8
   0 -12 -26-1265.97 1389.97   1
   0 -14   0-493.951 572.048   5
   0 -14   0 113.610 826.229   2
   0  14   0 34.3205 598.863   6
   0 -14   2 27811.3 1355.98   5
   0 -14  -2 23956.9 1541.72   2
   0  14  -2 25739.0 1323.41   6
   0  14   2 23206.0 1314.38   6
   0 -14  -2 27062.0 1366.64   5
   0 -14  -4 931.416 861.001   2
   0  14  -4 801.323 531.078   6
   0 -14   4-455.963 534.511   5
   0  14   4-51.3872 600.094   6
   0 -14  -4 346.376 595.523   5
   0  14   6 3373.71 689.835   6
   0 -14  -6 4686.96 1009.25   2
   0 -14  -6 4384.97 708.396   5
   0 -14  -8 309.948 694.254   5
   0 -14  -8 1137.84 954.599   2
   0  14   8-515.453 662.175   6
   0  14  10 53066.6 2337.33   6
   0 -14 -10 54510.5 2408.53   8
   0  14  10 52313.8 2751.42   4
   0 -14 -10 52926.4 2353.14   5
   0 -14 -10 51512.0 2501.37   1
   0 -14 -10 47024.7 2534.80   2
   0 -14 -14 35544.2 1878.56   8
   0 -14 -14 40499.6 1873.43   5
   0 -14 -14 33988.2 2016.21   1
   0 -14 -14 32457.4 2070.31   2
   0  14  14 38605.3 2358.67   4
   0  14  14 36451.6 1803.47   6
   0 -14 -16 165.882 923.768   8
   0  14  16-263.370 862.578   6
   0 -14 -16 428.482 1099.95   1
   0 -14 -16 1024.25 1209.19   2
   0 -14 -16-41.5616 853.042   5
   0  14  16-1087.18 1512.44   4
   0 -14 -18 44639.1 2411.35   1
   0 -14 -18 45557.7 2549.74   2
   0 -14 -18 41775.1 2241.70   8
   0 -14 -18 41744.7 2142.69   5
   0  14  20-319.758 1242.02   7
   0  14  20-827.837 1010.61   6
   0  14  20-334.141 1786.65   4
   0 -14 -20 1107.22 1304.66   1
   0 -14 -20 1002.53 1120.33   8
   0  14  22 18156.7 1660.68   7
   0  14  22 16502.2 2214.90   4
   0 -14 -22 18830.8 1604.44   8
   0 -14 -22 16713.2 1657.14   1
   0  14  24-486.197 1856.05   4
   0 -14 -24 113.424 1407.89   1
   0 -14 -24 802.836 1259.71   8
   0  14  24 1417.50 1434.63   7
   0 -14 -26-1551.34 1402.04   8
   0  14  26 913.003 2136.41   4
   0  14  26-1253.91 1669.49   7
   0 -14 -26-2271.92 1461.40   1
   0 -16   0 59637.4 2631.52   5
   0 -16   0 54278.0 2834.93   2
   0  16   0 61437.9 2602.74   6
   0 -16   2 21.5852 685.154   5
   0 -16  -2 65.9220 983.842   2
   0  16  -2 235.591 658.239   6
   0  16   2-968.975 693.321   6
   0 -16  -2 156.163 710.682   5
   0 -16  -4 4126.37 1087.60   2
   0  16   4 3098.06 749.040   6
   0 -16  -4 5292.07 825.747   5
   0 -16  -6-738.514 765.102   5
   0 -16  -6 165.470 1031.27   2
   0  16   6 473.342 724.635   6
   0 -16 -10-1044.63 1142.30   2
   0  16  10-761.687 1661.97   4
   0 -16 -10 695.211 1084.42   1
   0  16  10 738.581 807.223   6
   0 -16 -10 381.560 808.641   5
   0 -16 -12 22734.5 1665.37   1
   0  16  12 21753.7 1429.35   6
   0 -16 -12 25206.2 1528.58   8
   0 -16 -12 24469.9 1471.71   5
   0 -16 -12 20568.1 1762.50   2
   0  16  12 24999.5 2114.90   4
   0  16  14 584.910 923.395   6
   0 -16 -14-401.623 951.427   5
   0 -16 -14 97.5262 986.608   8
   0 -16 -14 521.379 1285.97   2
   0 -16 -14 339.236 1130.97   1
   0  16  14 1988.42 1584.26   4
   0  16  18 950.378 1192.27   7
   0 -16 -18 579.931 1484.19   2
   0 -16 -18-1653.17 1306.70   1
   0 -16 -18 480.987 1015.77   5
   0 -16 -18 245.296 1093.30   8
   0  16  18 1558.57 1756.77   4
   0  16  18-465.003 1023.32   6
   0  16  20 19978.9 1712.25   7
   0 -16 -20 20459.8 1770.35   1
   0  16  20 21855.3 1535.85   6
   0  16  20 22543.7 2325.35   4
   0 -16 -20 21125.9 1618.25   8
   0 -16 -22 417.187 1377.40   1
   0  16  22-395.305 1412.46   7
   0 -16 -22-986.318 1258.36   8
   0  16  22-1741.93 1997.04   4
   0 -16 -24 4608.67 1537.17   1
   0  16  24 6367.33 1591.81   7
   0  16  24 3398.00 2191.09   4
   0 -16 -24 2206.43 1306.08   8
   0 -18   0-1950.60 927.335   5
   0  18   0-2133.17 856.231   6
   0 -18  -2 26099.3 1933.09   2
   0  18   2 32044.3 1662.45   6
   0  18  -2 30225.6 1636.37   6
   0 -18   2 29048.9 1645.27   5
   0 -18  -2 29371.1 1705.74   5
   0 -18  -4 25.6024 819.897   5
   0 -18  -4-1397.13 1257.26   2
   0  18   4-380.163 813.175   6
   0 -18  -6 281.692 859.815   5
   0  18   6 646.749 821.651   6
   0 -18  -6-721.690 1239.45   2
   0 -18  -8 795.456 1219.43   1
   0 -18  -8 25.6747 927.572   5
   0 -18  -8 343.952 1336.48   2
   0  18   8-67.8948 848.357   6
   0 -18 -10 18578.3 1551.69   1
   0  18  10 19101.1 1320.15   6
   0 -18 -10 15905.2 1303.37   5
   0 -18 -10 16123.2 1670.25   2
   0 -18 -12-709.397 1496.98   2
   0  18  12 397.734 2088.07   4
   0  18  12-1501.83 1050.87   6
   0 -18 -12-1420.10 1013.67   5
   0 -18 -12-1136.90 1217.46   1
   0 -18 -14 2673.01 1326.21   1
   0  18  14 1442.22 1057.03   6
   0 -18 -14 1298.57 1195.05   8
   0 -18 -14-1445.15 1674.20   2
   0  18  14-1304.36 2064.06   4
   0 -18 -14 1870.41 1094.27   5
   0 -18 -16-380.747 1301.98   1
   0 -18 -16-1450.37 1155.38   8
   0 -18 -16 81.5013 1153.35   5
   0 -18 -16 204.586 1538.47   2
   0  18  16-259.344 1939.36   4
   0  18  16-1092.38 1075.47   6
   0  18  18 4758.33 1370.75   7
   0 -18 -18 3372.98 1703.65   2
   0 -18 -18 4841.86 1245.91   8
   0  18  18 3900.63 1188.66   6
   0  18  18 2113.27 2017.29   4
   0 -18 -18 5119.61 1423.09   1
   0 -18 -18 4165.69 1210.17   5
   0  18  20-940.003 2035.50   4
   0 -18 -20 971.466 1271.74   8
   0  18  20-890.468 1157.31   6
   0 -18 -20-491.065 1390.56   1
   0  18  20 31.6682 1409.77   7
   0  18  22 14807.0 1777.50   7
   0  18  22 15066.1 2538.75   4
   0 -18 -22 14589.1 1745.50   1
   0 -18 -22 15931.9 1588.78   8
   0 -20   0 39345.4 1924.09   5
   0  20   0 30355.5 1808.79   6
   0 -20  -2-1475.21 958.247   5
   0  20   2 742.526 897.114   6
   0  20   4 5927.44 1024.20   6
   0 -20  -4 5513.16 1088.98   5
   0 -20  -4 3300.91 1381.35   2
   0  20   6-737.625 957.140   6
   0 -20  -6 1281.57 1414.35   2
   0 -20  -6-1065.35 981.495   5
   0  20   8 3681.47 1107.41   6
   0 -20  -8 3028.55 1672.66   2
   0 -20  -8 7490.12 1198.69   5
   0 -20  -8 5643.40 1435.90   1
   0 -20 -10-2789.88 1156.80   5
   0 -20 -10-2625.12 1414.18   1
   0  20  12 27794.9 1727.29   6
   0 -20 -12 30908.2 1830.47   5
   0 -20 -12 26380.9 1956.60   1
   0  20  14 157.377 1102.94   6
   0  20  14-1554.53 2368.75   4
   0 -20 -14 2129.80 1623.52   2
   0 -20 -14 1960.65 1422.25   1
   0 -20 -14 117.821 1214.97   5
   0 -20 -18-1593.20 1432.69   1
   0 -20 -18-1065.21 1262.70   5
   0  20  18-56.2341 1214.63   6
   0 -20 -18 140.920 1734.72   2
   0  20  18-1911.83 2165.46   4
   0 -20 -18-591.835 1228.23   8
   0 -20 -20 13496.5 1747.84   1
   0  20  20 14621.1 2495.17   4
   0 -20 -20 16454.4 1613.83   8
   0  20  20 14271.7 1560.29   6
   0  20  20 13147.3 1649.68   7
   0  22   2 11601.3 1241.68   6
   0 -22  -2 11447.3 1305.37   5
   0  22   4-488.967 990.421   6
   0 -22  -4-126.241 1098.57   5
   0 -22  -6 32.0568 1116.54   5
   0  22   6 1237.68 1071.34   6
   0  22   8 1590.92 1110.05   6
   0 -22  -8-525.889 1573.85   2
   0 -22  -8 256.532 1165.64   5
   0 -22 -10 33878.5 2263.69   1
   0 -22 -10 32179.3 2468.55   2
   0 -22 -10 35331.4 2070.82   5
   0  22  10 36199.6 2024.58   6
   0 -22 -12-4682.45 1846.30   2
   0 -22 -12-2827.30 1297.54   5
   0 -22 -12-2124.65 1500.84   1
   0 -22 -14 552.014 1847.43   2
   0 -22 -14 879.766 1434.92   5
   0 -22 -14 1690.71 1743.20   1
   0  22  14-517.820 1309.69   6
   0  22  16 1541.46 2829.97   4
   0 -22 -16 1379.81 1805.41   2
   0  22  16-90.3983 1269.15   6
   0 -22 -16 1539.65 1536.64   1
   0 -22 -16-167.493 1339.55   5
   0  22  18 5175.32 2533.69   4
   0 -22 -18 1714.08 1865.10   2
   0 -22 -18 4942.34 1473.63   8
   0 -22 -18 3516.63 1400.39   5
   0 -22 -18 5265.16 1608.12   1
   0  22  18 3247.95 1361.38   6
   0 -24  -4 1527.39 1218.39   5
   0  24   4 1654.69 1065.00   6
   0  24   8 17401.4 1545.62   6
   0  24  10-60.4481 1183.55   6
   0 -24 -10-911.356 1264.94   5
   0 -24 -12 7356.71 1492.89   5
   0  24  12 9308.80 1427.18   6
   0  24  14-3101.07 1314.88   6
   0 -24 -14 998.501 1544.07   5
   0 -26  -6 1696.43 1349.16   5
   0  26   8-471.935 1117.27   6
   0 -26  -8-972.731 1363.12   5
   0 -26 -10 2678.22 1463.54   5
   0  26  10 701.863 1310.91   6
  -1   1   3 70188.8 2724.78   4
   1   1   3 68292.4 2699.27   7
  -1  -1  -5 54665.6 2076.92   8
   1  -1  -5 53496.9 2093.47   1
   1  -1  -5 46841.0 2039.92   8
   1   1  -5 54078.7 2058.99   1
   1   1   5 52833.0 2071.30   7
   1   1  -5 48747.9 2025.35   8
  -1   1   5 54229.0 2098.58   4
  -1  -1  -5 52314.0 2040.82   1
  -1  -1  -7 85670.0 3392.96   1
   1   1  -7 84103.3 3375.37   8
   1  -1  -7 87181.3 3434.80   1
  -1  -1   7 83416.1 3373.83   7
  -1   1  -7 82363.3 3465.79   8
  -1  -1  -7 89033.2 3423.77   8
   1   1  -7 85937.8 3409.10   1
  -1   1  -7 93919.6 3411.21   1
   1   1   7 86901.8 3427.45   7
   1  -1   7 86504.6 3456.43   7
   1  -1  -7 87528.4 3384.92   8
   1  -1  -9-254.381 336.104   8
  -1   1  -9 173.444 399.782   8
   1   1  -9 80.7713 318.834   8
   1   1   9 411.842 423.432   7
  -1  -1  -9 52.2962 361.628   8
   1  -1   9-138.630 443.651   7
   1   1  -9-194.053 371.628   1
  -1   1   9 449.381 353.953   7
  -1  -1  -9-55.8072 307.258   1
   1  -1  -9 13.7934 403.714   1
  -1   1  -9 485.548 299.792   1
  -1  -1   9 171.958 350.730   7
  -1  -1 -11-183.837 491.772   8
   1   1  11 99.5414 483.494   7
  -1   1 -11 520.902 363.127   1
   1  -1 -11-102.925 409.434   8
   1  -1 -11 405.835 471.643   1
   1   1 -11-131.983 439.010   1
  -1   1  11 230.099 432.745   7
   1  -1  11 55.0949 534.228   7
   1   1 -11 12.4554 400.233   8
  -1  -1 -11-93.9497 362.283   1
  -1  -1  11-168.390 455.102   7
  -1   1 -11 436.875 493.853   8
   1   1 -13 3403.49 610.746   1
  -1  -1  15 17175.6 1089.42   7
   1   1 -15 16859.1 1031.62   1
  -1   1 -15 15963.8 954.656   1
   1   1  15 17082.8 1145.78   7
  -1   1 -15 14597.1 1057.50   8
   1  -1 -15 15766.9 1015.83   8
   1  -1  15 14946.4 1186.74   7
  -1  -1 -15 15774.7 988.354   1
   1  -1 -15 15673.3 1062.90   1
   1   1 -15 16809.7 1030.70   8
  -1   1  15 17439.9 1075.76   7
  -1  -1 -15 15467.2 1056.80   8
  -1  -1 -17 27721.7 1581.70   8
   1   1  17 30200.7 1709.62   7
  -1   1  17 31510.7 1613.00   7
   1   1 -17 31409.3 1570.03   8
   1  -1 -17 29474.6 1549.93   8
  -1  -1 -17 28558.1 1516.49   1
   1   1 -17 29626.6 1565.87   1
  -1  -1  17 31472.7 1646.01   7
  -1   1 -17 29002.1 1599.83   8
   1  -1 -17 29720.6 1615.47   1
  -1   1 -17 29975.5 1491.85   1
   1  -1  17 32405.8 1763.57   7
   1  -1 -19 23342.5 1549.77   1
  -1  -1 -19 22965.7 1397.74   1
   1   1 -19 24315.2 1485.39   8
   1  -1 -19 24016.1 1479.48   8
  -1   1 -19 22551.5 1359.17   1
  -1   1  19 23465.1 1577.51   7
  -1  -1  19 23297.5 1604.59   7
  -1   1 -19 23336.0 1478.31   8
   1  -1  19 23195.4 1729.60   7
   1   1 -19 23160.5 1452.54   1
  -1  -1 -19 25126.8 1488.45   8
   1   1  19 24291.8 1698.17   7
   1   1 -21-1171.01 947.773   8
  -1   1 -21 1058.38 741.553   1
  -1   1 -21 179.622 931.492   8
  -1  -1 -21 463.432 948.171   8
   1  -1 -21 171.768 877.655   8
  -1  -1  21-114.524 1107.29   7
   1  -1 -21 55.1024 957.761   1
   1  -1  21 642.856 1172.62   7
  -1   1  21 746.678 1061.69   7
   1   1 -21 104.244 894.186   1
  -1  -1 -21 121.891 781.792   1
   1   1  21 414.486 1167.40   7
  -1  -1 -23 5828.29 1146.51   8
   1   1 -23 6245.71 1129.71   8
  -1   1  23 6158.83 1299.41   7
   1  -1 -23 6600.22 1108.97   8
  -1  -1  23 5858.29 1363.51   7
  -1  -1 -23 5405.37 992.773   1
   1  -1  23 4340.44 1387.71   7
  -1   1 -23 5604.70 1107.99   8
  -1   1 -23 8161.59 975.853   1
   1  -1 -23 7588.87 1186.41   1
   1   1  23 6213.34 1450.20   7
   1   1 -23 5611.66 1075.46   1
  -1   1 -25 8650.01 1088.11   1
  -1  -1 -25 7819.55 1237.44   8
   1   1 -25 8234.08 1242.77   8
  -1   1 -25 9259.86 1309.98   8
   1  -1 -25 7800.68 1264.80   8
  -1  -1 -25 8888.34 1139.16   1
  -1   1  25 9304.74 1490.74   7
   1  -1 -25 10653.0 1276.99   1
  -1  -1  25 9651.12 1507.64   7
   1  -1  25 6856.41 1555.43   7
   1   1  25 8518.61 1673.89   7
   1   1 -25 9791.64 1282.30   1
   1  -1 -27 5775.39 1228.96   1
   1   1  27 3389.79 1637.80   7
  -1  -1 -27 5056.30 1121.31   1
   1  -1  27 1673.39 1769.48   7
   1   1 -27 3742.45 1225.21   1
  -1  -1  27 6865.11 1646.98   7
  -1   1  27 3659.83 1581.23   7
   1  -1 -29 1556.23 1282.34   8
  -1   1 -29-589.891 1339.48   8
  -1  -1 -29 1631.78 1146.29   1
  -1  -1  29 3008.96 1704.53   7
   1   1  29 1420.28 1751.43   7
  -1  -1 -29 2373.35 1275.64   8
  -1   1 -29 284.229 1167.14   1
   1   1 -29 3240.84 1257.71   1
   1   1 -29 1631.87 1324.82   8
  -1   1  29-452.542 1606.09   7
   1  -1  29 47.6461 1728.16   7
   1  -1 -29 1119.92 1278.81   1
  -1  -3  -1 42600.3 1744.66   5
  -1  -3   1 42580.2 1725.45   2
  -1  -3  -1 45256.0 1728.49   2
  -1  -3   1 46433.6 1736.80   5
  -1  -3  -3 266761. 10251.0   8
  -1  -3  -3 272519. 10246.6   1
   1   3   3 271121. 10245.2   3
  -1   3   3 271897. 10386.5   4
  -1  -3   3 265012. 10247.4   5
   1   3  -3 271026. 10240.2   6
  -1  -3  -3 267916. 10266.5   5
   1   3   3 272058. 10250.5   7
  -1  -3   3 272666. 10248.0   2
  -1  -3  -3 271809. 10244.4   2
  -1   3   5 66182.1 2682.21   4
   1  -3  -5 58786.1 2654.28   1
   1   3  -5 63411.4 2556.42   8
   1   3  -5 66726.7 2566.85   1
   1   3   5 66643.3 2546.66   3
   1  -3  -5 63898.6 2598.80   8
  -1  -3  -5 69277.9 2587.02   1
  -1  -3   5 65286.3 2545.27   5
   1   3   5 68261.2 2595.36   7
  -1  -3  -5 67479.4 2592.79   8
  -1  -3  -5 66900.6 2549.92   2
  -1  -3   5 64141.9 2567.44   7
   1   3  -5 66228.2 2540.65   6
  -1  -3  -5 66268.7 2574.24   5
  -1  -3   5 65663.0 2558.07   2
   1   3  -7 9254.21 543.236   1
  -1  -3   7 10915.2 466.963   5
  -1  -3   7 9751.27 510.556   2
  -1  -3  -7 10497.1 582.987   8
  -1  -3  -7 8915.69 538.699   5
   1   3   7 10625.8 480.865   3
   1   3  -7 9660.00 547.047   8
  -1  -3  -7 9408.09 470.370   2
   1   3   7 10133.7 586.576   7
  -1   3   7 9030.64 664.451   4
   1   3  -7 10131.5 462.279   6
  -1  -3  -7 10690.4 558.929   1
   1  -3  -7 8994.82 561.420   8
   1  -3  -7 9069.02 656.954   1
  -1  -3   7 9909.13 572.373   7
   1  -3  -9-227.025 355.052   8
  -1  -3  -9 298.785 596.039   5
  -1  -3   9 120.706 404.878   7
  -1  -3  -9 12.4086 386.054   8
  -1   3   9 230.262 521.537   4
   1   3  -9 235.400 337.518   1
  -1  -3   9-124.207 198.880   5
   1   3   9 111.489 259.700   3
   1   3   9 137.886 403.387   7
  -1  -3  -9-102.261 196.219   2
   1  -3  -9 109.113 451.751   1
  -1  -3  -9 46.4939 321.924   1
   1   3  -9-92.3170 360.991   8
   1  -3  11 94.5612 623.350   7
  -1   3 -11 63.6054 603.716   8
  -1  -3  11 180.682 504.725   7
   1  -3 -11 320.026 434.057   8
   1   3 -11 146.537 414.918   1
   1   3  11-108.224 501.031   7
  -1  -3 -11 365.552 404.700   1
   1   3 -11-51.2328 433.000   8
  -1  -3 -11 142.597 233.224   2
  -1  -3 -11 133.432 462.013   8
   1  -3 -11-88.9501 493.394   1
  -1  -3  11-25.1329 200.155   5
  -1   3  11 454.909 610.317   4
  -1  -3  15 35320.4 1747.88   7
  -1  -3 -15 36528.0 1454.96   2
  -1  -3  15 32290.2 1415.18   5
  -1  -3 -15 37581.6 1694.75   1
   1   3  15 37281.7 1789.87   7
  -1   3  15 34444.1 1706.72   7
  -1  -3 -15 35528.7 1716.10   8
   1   3 -15 39517.5 1712.95   8
   1  -3 -15 36993.7 1706.07   8
  -1   3 -15 37340.2 1672.97   1
   1  -3  15 38213.8 1924.87   7
  -1   3 -15 37466.6 1809.60   8
   1  -3 -15 34100.1 1777.96   1
   1   3 -17 51194.6 2240.58   8
  -1  -3  17 48786.2 2309.09   7
  -1   3 -17 46666.4 2166.69   1
  -1   3  17 52629.2 2291.08   7
   1   3  17 46405.8 2313.07   7
   1   3 -17 49509.0 2216.12   1
  -1  -3 -17 48796.0 1963.88   2
  -1  -3 -17 52455.9 2293.85   8
  -1   3 -17 50182.3 2330.70   8
  -1  -3  17 46964.1 1926.67   5
   1  -3 -17 50676.9 2316.99   1
   1  -3  17 54548.8 2516.59   7
   1  -3 -17 49183.0 2237.77   8
  -1  -3 -17 49503.0 2227.36   1
   1   3  21-399.078 1208.15   7
  -1   3  21 27.4830 1061.07   7
   1   3 -21 1151.86 882.062   1
  -1   3 -21 478.637 739.431   1
  -1   3 -21 867.295 955.908   8
   1   3 -21-318.191 946.320   8
   1  -3  21-185.921 1292.07   7
   1  -3 -21 408.207 995.575   1
  -1  -3 -21 850.155 960.372   8
   1  -3 -21 49.6747 916.488   8
  -1  -3  21-89.5194 1124.78   7
  -1  -3 -21 101.309 846.471   1
  -1   3  23 6135.93 1293.78   7
  -1  -3  23 5510.76 1415.60   7
  -1  -3 -23 4715.45 1171.18   8
  -1   3 -23 5724.97 1172.53   8
   1   3 -23 7340.70 1090.49   1
  -1   3 -23 5243.25 929.131   1
  -1  -3 -23 5222.69 1050.57   1
   1  -3  23 2719.51 1525.92   7
   1   3  23 3959.66 1399.76   7
   1  -3 -23 6805.10 1160.73   8
   1   3 -23 6599.54 1146.46   8
   1  -3 -23 5348.64 1193.01   1
   1   3 -25 13400.8 1382.30   8
   1  -3  25 15067.6 1876.82   7
   1  -3 -25 12736.1 1350.94   8
   1   3  25 10242.4 1636.50   7
  -1   3 -25 10876.7 1143.09   1
  -1  -3 -25 11888.8 1235.06   1
  -1  -3  25 15279.8 1674.67   7
  -1   3  25 11347.2 1538.13   7
  -1  -3 -25 11301.1 1362.49   8
  -1   3 -25 11162.1 1386.94   8
   1  -3 -25 14261.8 1384.58   1
   1   3 -25 11711.8 1251.07   1
  -1   3 -29 3264.13 1056.57   1
  -1   3  29 3165.60 1689.76   7
   1  -3 -29 2076.16 1271.73   1
   1  -3 -29 4913.16 1436.89   8
   1   3  29 4329.10 1802.52   7
  -1  -3 -29 3020.65 1328.73   8
   1  -3  29 1288.34 1847.37   7
  -1  -3  29 2422.07 1708.06   7
   1   3 -29 3563.97 1138.91   1
  -1  -3 -29 3374.77 1134.85   1
   1   3 -29 2383.58 1361.15   8
  -1   3 -29 1817.68 1351.46   8
   1   5   1 2911.02 263.943   6
  -1  -5  -1 3316.05 265.958   5
  -1  -5   1 3154.49 258.339   5
  -1  -5   1 3128.37 277.140   2
   1   5  -1 3098.26 264.974   6
  -1  -5  -1 3132.16 271.662   2
  -1  -5  -3 23233.0 951.565   1
   1   5   3 21832.8 966.298   6
  -1  -5   3 24188.5 997.753   2
  -1  -5  -3 21956.1 979.704   5
  -1  -5  -3 23541.0 974.229   2
  -1  -5  -3 22738.6 934.815   8
   1   5  -3 22533.7 962.030   6
   1   5   3 22647.6 929.731   7
  -1  -5   3 21409.4 960.942   5
  -1  -5  -5 641500. 24645.4   5
  -1  -5   5 656742. 24626.4   5
   1   5  -5 650610. 24617.8   6
  -1  -5   5 643689. 24621.4   7
   1  -5  -5 645959. 24682.0   8
  -1  -5  -5 653779. 24642.2   1
   1   5  -5 645694. 24615.3   8
  -1  -5  -5 649054. 24628.6   2
   1   5  -5 655212. 24600.9   1
   1   5   5 655827. 24624.3   7
  -1  -5   5 658902. 24655.1   2
  -1   5   5 661612. 24773.6   4
  -1  -5  -5 648436. 24627.5   8
   1   5   7 188701. 7324.79   3
  -1  -5  -7 197078. 7331.92   2
  -1  -5   7 188150. 7370.15   2
  -1  -5  -7 194642. 7363.99   8
   1  -5  -7 198858. 7476.07   1
   1   5   7 193115. 7364.12   7
  -1  -5   7 189191. 7321.44   5
   1  -5  -7 188640. 7316.47   5
   1   5  -7 189031. 7346.17   8
   1  -5  -7 193460. 7389.60   8
   1   5  -7 195480. 7332.89   1
  -1   5   7 193286. 7499.92   4
   1   5  -7 192101. 7316.65   6
  -1  -5   7 190280. 7365.51   7
  -1  -5  -7 190967. 7382.32   1
  -1  -5  -7 189737. 7351.21   5
   1   5  -9 5670.50 451.035   1
   1   5  -9 5570.99 544.303   8
   1   5   9 6205.99 562.837   7
  -1   5   9 5360.28 718.880   4
  -1  -5  -9 5374.87 415.923   2
  -1  -5   9 5563.11 399.645   5
   1  -5  -9 6770.76 682.812   1
  -1  -5   9 5896.90 580.623   7
   1   5  -9 5977.52 418.554   6
  -1  -5  -9 5833.34 526.640   8
  -1  -5  -9 5154.58 460.121   5
   1  -5  -9 5663.37 399.092   5
   1  -5  -9 6966.11 552.917   8
   1   5   9 5832.77 414.208   3
  -1   5   9 5959.95 386.150   6
  -1  -5  -9 6388.40 531.711   1
   1  -5 -11 4913.42 696.603   1
  -1  -5 -11 4981.95 491.880   5
   1   5 -11 4061.74 566.358   8
   1   5  11 5005.49 607.900   7
   1  -5 -11 5262.80 412.711   5
   1   5 -11 5204.50 516.799   1
   1   5  11 5004.72 404.960   3
  -1  -5 -11 4993.44 579.670   8
  -1  -5 -11 6336.81 597.714   1
  -1  -5 -11 5895.96 441.801   2
  -1  -5  11 5365.29 409.003   5
  -1   5  11 5485.33 389.325   6
  -1  -5  11 5587.68 690.467   7
  -1  -5 -13 39016.7 1659.69   8
  -1   5  13 34728.5 1825.79   4
   1  -5 -13 34642.0 1428.87   5
  -1  -5  13 33697.0 1685.68   7
  -1  -5 -13 36441.9 1454.66   2
   1  -5 -13 37012.1 1625.69   8
   1   5 -13 34282.6 1569.25   1
   1   5  13 31665.4 1454.77   3
  -1  -5  13 34389.5 1432.00   5
  -1   5  13 33050.0 1418.83   6
  -1  -5 -13 32443.1 1586.59   5
   1   5 -15 51836.8 2271.74   8
  -1  -5  15 52986.4 2057.12   5
   1  -5 -15 49623.2 2047.10   5
   1   5  15 51562.5 2312.54   7
  -1  -5 -15 51045.2 2067.89   2
  -1   5  15 47985.6 2028.74   6
  -1  -5 -15 52390.5 2289.55   8
  -1   5  15 49498.7 2483.55   4
  -1   5  15 52286.7 2283.99   7
  -1  -5 -15 49854.6 2274.63   1
  -1   5 -15 61806.5 2615.11   8
   1   5  15 51975.2 2143.30   3
   1  -5 -15 50896.6 2258.79   8
   1  -5 -15 48567.0 2355.20   1
   1  -5 -17 13124.6 1036.95   8
  -1   5 -17 13440.9 1328.08   8
  -1   5  17 11337.3 621.015   3
  -1  -5 -17 12723.6 1059.92   8
   1  -5  17 15456.0 1561.42   7
   1   5 -17 13757.4 1069.82   8
   1   5 -17 12599.9 963.835   1
   1   5  17 13018.3 1151.07   7
   1  -5 -17 11485.1 1133.05   1
  -1   5  17 13318.9 660.507   6
  -1  -5  17 13875.8 1235.86   7
  -1  -5 -17 12473.1 727.966   2
  -1  -5 -17 12800.8 1027.73   1
  -1  -5  17 14968.8 722.138   5
  -1   5  17 10315.4 1301.91   4
  -1   5  17 13057.8 1075.70   7
   1   5 -19 6266.98 865.316   1
  -1   5  19 4666.69 539.802   3
  -1   5  19 5043.65 447.083   6
  -1  -5  19 6707.83 1224.37   7
   1  -5  19 5337.70 1617.75   7
  -1   5  19 6660.10 1046.84   7
   1  -5 -19 6650.11 1124.73   1
   1   5 -19 5411.21 980.998   8
  -1  -5 -19 5831.14 573.239   2
   1  -5 -19 5669.93 931.115   8
  -1   5 -19 7400.14 1204.67   8
  -1  -5 -19 6490.01 929.383   1
  -1  -5 -19 6182.48 988.794   8
   1   5  19 5911.98 1091.51   7
  -1  -5  19 7665.29 576.209   5
   1   5  21-1108.50 1155.41   7
  -1  -5 -21 469.803 944.049   8
  -1   5 -21 1163.00 1168.59   8
  -1  -5  21-509.212 1254.56   7
  -1   5  21-1172.86 1069.06   7
   1  -5  21 925.209 1516.85   7
  -1  -5 -21 343.496 861.340   1
   1  -5 -21 49.7060 934.012   8
   1   5 -21 49.4322 927.155   8
   1   5 -21 599.809 805.138   1
   1  -5 -21-578.340 1047.11   1
   1  -5  23 24033.5 2418.92   7
  -1  -5 -25 10571.8 1347.23   8
   1   5 -25 9587.97 1343.03   8
  -1   5 -25 9225.70 1433.90   8
   1   5 -25 9099.21 1137.14   1
   1  -5  25 10388.6 2040.72   7
  -1  -5 -25 9454.50 1257.26   1
   1   5  25 7761.63 1617.36   7
   1  -5 -25 9927.85 1287.83   8
  -1  -5  25 11008.6 1639.99   7
   1  -5 -25 10946.9 1371.47   1
  -1   5  25 7220.74 1493.87   7
   1   5 -27 13114.7 1356.00   1
   1   5 -27 13863.4 1549.39   8
  -1   5 -27 13135.2 1682.27   8
   1  -5 -27 11615.3 1489.56   8
   1  -5  29 2307.66 2060.37   7
   1  -5 -29 3731.08 1363.36   1
  -1   5  29 718.636 1633.10   7
  -1  -5  29 2464.62 1749.42   7
  -1  -5 -29 3309.00 1227.40   1
  -1   5  29 592.343 1870.88   4
  -1   5 -29 1729.74 1607.70   8
   1   5 -29 3910.99 1375.33   8
   1  -5 -29 3765.78 1352.43   8
   1   5  29 6146.47 1795.02   7
   1   5 -29 3114.61 1153.94   1
  -1  -5 -29 4360.38 1364.13   8
  -1  -7   1 7084.15 513.825   2
  -1  -7  -1 6952.12 469.290   5
   1   7   1 7424.99 472.615   6
  -1  -7   1 6121.16 451.197   5
   1   7  -1 6934.90 466.535   6
  -1  -7  -1 6820.61 505.079   2
   1   7  -3 1300.47 323.908   6
  -1  -7  -3 1048.41 308.395   1
  -1  -7   3 1193.49 286.175   5
  -1  -7  -3 754.901 317.295   5
  -1  -7  -3 1364.96 259.599   8
   1   7   3 1571.17 384.151   4
  -1  -7   3 956.566 382.601   2
   1   7   3 1213.24 320.834   6
  -1  -7  -3 912.097 343.853   2
   1  -7  -5 6191.85 439.044   5
  -1   7   5 5413.82 775.438   4
  -1  -7   5 5785.80 452.335   5
  -1  -7  -5 5675.56 495.279   5
  -1  -7  -5 6553.00 439.072   8
   1   7   5 5266.78 543.667   4
  -1  -7   5 5943.90 548.918   2
   1   7   5 6460.88 486.877   6
   1   7  -5 6091.92 467.261   6
  -1  -7  -5 6269.29 498.526   1
  -1  -7  -5 6211.42 502.567   2
   1  -7  -7 372755. 14316.3   5
   1   7   7 373506. 14320.8   6
  -1  -7  -7 367996. 14330.6   2
   1   7   7 382621. 14330.7   7
  -1   7   7 378504. 14305.4   6
   1   7  -7 379235. 14314.4   6
  -1   7   7 382167. 14522.8   4
   1   7  -7 368991. 14327.2   8
   1  -7  -7 378705. 14473.3   1
  -1  -7   7 381429. 14320.6   5
  -1  -7   7 375767. 14396.9   2
  -1  -7  -7 379820. 14329.1   8
  -1  -7  -7 380736. 14362.4   1
  -1  -7  -7 379729. 14345.2   5
   1  -7  -7 367352. 14380.7   8
  -1  -7  -9 20664.7 1067.26   1
   1  -7  -9 20533.7 1192.50   1
  -1   7   9 21400.9 956.916   6
  -1  -7  -9 19854.4 1001.49   2
   1  -7  -9 21665.6 971.783   5
   1   7   9 22380.9 999.084   6
   1   7  -9 19899.8 1050.83   8
  -1  -7  -9 21425.0 1020.37   5
  -1  -7   9 22194.9 1156.53   7
  -1  -7  -9 19105.5 1025.82   8
  -1  -7   9 20219.2 972.915   5
   1   7  -9 22148.3 987.350   6
   1  -7  -9 20439.4 1063.30   8
  -1   7   9 20178.9 1276.83   4
   1   7   9 19548.8 1042.05   7
  -1  -7  13 41004.5 1704.82   5
  -1   7  13 42411.7 2113.78   4
  -1  -7  13 41062.2 1951.83   7
   1  -7 -13 41700.6 1868.99   8
   1   7  13 37994.0 1714.49   6
   1   7 -13 38537.4 1761.80   1
  -1  -7 -13 43493.1 1863.66   8
  -1  -7 -13 40337.2 1878.56   1
   1  -7 -13 39622.6 1703.38   5
  -1  -7 -13 39374.2 1723.32   2
   1  -7 -13 40577.0 1975.04   1
   1  -7 -13 39576.4 1816.49   2
  -1  -7 -13 38073.2 1750.92   5
   1   7  13 41716.2 1699.45   3
  -1   7  13 42322.9 1697.63   6
   1  -7 -15 19221.5 1364.23   1
  -1   7  15 22465.1 1551.70   4
   1  -7 -15 21242.7 1164.08   2
  -1  -7 -15 20716.0 1127.35   5
   1  -7 -15 21493.2 1260.48   8
  -1   7  15 21941.5 1027.19   6
   1   7  15 21381.6 1076.69   6
   1   7  15 21212.9 1013.68   3
   1   7 -15 22004.7 1279.92   8
   1  -7 -15 19425.1 1031.01   5
  -1  -7  15 21066.3 1036.81   5
  -1  -7 -15 21777.9 1066.35   2
   1   7  15 21887.8 1320.90   7
  -1  -7 -15 22637.4 1256.82   8
  -1  -7 -15 20611.4 1254.95   1
   1  -7 -17 15268.7 1280.59   1
   1  -7 -17 15554.3 906.210   5
   1   7  17 16682.4 1280.81   7
  -1   7  17 18262.7 902.334   6
  -1  -7 -17 15713.3 1104.91   5
  -1  -7 -17 18119.4 1204.35   8
  -1   7  17 17504.2 1211.96   7
  -1  -7 -17 15476.6 922.813   2
  -1  -7 -17 15806.8 1186.40   1
  -1   7  17 16698.6 1511.12   4
   1  -7 -17 15046.7 1023.74   2
   1   7  17 15996.9 910.610   3
  -1  -7  17 18140.7 926.674   5
   1   7 -17 16231.5 1200.64   8
   1  -7 -17 15886.7 1165.67   8
   1   7  17 16284.5 953.124   6
   1   7 -17 16566.0 1050.90   1
  -1  -7 -19 1769.11 891.592   1
  -1  -7  19 1467.72 596.927   5
   1   7 -19 649.361 712.421   1
   1  -7 -19 1609.12 885.881   8
  -1  -7 -19 3535.69 1574.99   5
  -1   7 -19 1234.10 1653.97   8
   1   7 -19 2218.88 937.561   8
  -1  -7  19 398.809 1163.44   7
  -1  -7 -19 1350.44 577.888   2
   1  -7 -19 1633.78 1058.57   1
  -1   7  19 1390.52 492.199   3
  -1   7  19 2205.72 1278.47   4
  -1   7  19 1981.38 964.803   7
  -1   7  19 1716.50 545.590   6
   1   7  19 1751.69 689.842   3
   1  -7 -19 2200.86 590.307   5
  -1  -7 -19 2160.46 973.501   8
   1   7  19 1347.43 1011.49   7
   1   7  19 1987.93 634.180   6
   1  -7 -21 1080.01 965.367   8
   1   7  21-650.243 1189.10   7
  -1  -7  21-68.1008 1253.50   7
  -1   7  21 121.848 1392.93   4
   1   7 -21 23.1428 783.123   1
  -1  -7 -21 399.183 1043.46   8
   1  -7 -21 318.814 1096.78   1
  -1  -7 -21 807.965 928.507   1
  -1   7 -21-43.9123 1610.31   8
  -1   7  21-27.3671 1096.41   7
   1   7 -21 276.735 1017.98   8
  -1  -7 -23 741.884 1047.47   1
  -1   7  23 3827.34 1659.07   4
   1   7 -23 628.440 1087.24   8
  -1  -7  23 2024.72 1527.06   7
  -1   7 -23-389.176 1681.31   8
  -1   7  23 1029.31 1214.01   7
   1  -7 -23 912.717 1209.92   1
   1   7 -23 25.3210 877.729   1
  -1  -7 -23 1354.87 1150.03   8
   1   7  23 65.8242 1321.02   7
   1  -7 -23 890.676 1088.06   8
   1   7 -25 16528.3 1551.33   8
  -1   7 -25 18448.6 2005.71   8
   1   7 -25 15288.1 1274.00   1
   1   7  25 14307.9 1673.60   7
  -1  -7 -25 13900.3 1477.80   8
  -1  -7 -25 15840.4 1419.78   1
  -1  -7  25 13819.1 1793.52   7
  -1   7  25 16054.3 1710.42   7
  -1   7  25 16439.7 2069.75   4
   1  -7 -25 14171.8 1428.19   8
   1  -7 -25 16332.7 1583.67   1
   1   7 -27 13762.3 1281.98   1
  -1  -7 -27 12168.5 1423.33   1
  -1   7  27 13419.7 1750.01   7
   1  -7 -27 12249.2 1447.64   8
   1   7  27 13973.4 1795.18   7
  -1  -7  27 12410.7 1947.48   7
   1   7 -27 10317.4 1494.57   8
  -1   7 -27 17349.5 2056.22   8
  -1   7  27 14583.2 2149.26   4
  -1  -7 -27 12038.9 1499.36   8
   1  -7 -27 12368.3 1570.25   1
   1   7 -29 603.352 1071.34   1
  -1  -7  29 2676.26 1830.96   7
   1   7  29 1243.53 1699.39   7
   1   7 -29 2326.13 1367.50   8
  -1   7  29 4137.91 1712.32   7
  -1   7 -29 1065.08 1946.63   8
   1  -7 -29 4284.72 1463.44   1
  -1  -7 -29 1410.87 1224.26   1
  -1  -9   1 23.8789 322.276   5
  -1  -9   1 336.488 456.800   2
   1   9   1-182.924 379.210   6
   1   9  -1 146.672 370.669   6
  -1  -9  -1-231.120 435.176   2
  -1  -9  -1 302.620 365.929   5
   1   9   3 25356.6 1239.90   4
   1   9  -3 24659.3 1160.31   6
  -1  -9  -3 25161.2 1221.93   2
  -1  -9  -3 25860.0 1133.19   8
  -1  -9   3 23785.0 1158.97   5
  -1  -9   3 22928.7 1250.27   2
  -1  -9  -3 27746.5 1164.63   1
  -1  -9  -3 27103.9 1187.48   5
   1   9   3 25108.1 1175.89   6
  -1  -9   5 33974.2 1543.86   5
   1   9   5 34472.3 1547.33   6
   1   9  -5 36197.8 1543.76   6
  -1  -9  -5 36813.2 1508.82   8
  -1  -9  -5 36140.2 1600.87   2
  -1  -9  -5 36922.3 1562.51   1
   1   9   5 38834.6 1654.42   4
  -1  -9  -5 34607.5 1557.50   5
   1  -9  -5 35243.8 1543.57   5
  -1  -9   5 31806.3 1633.84   2
  -1   9   7 25740.6 1205.65   6
   1   9  -7 27173.5 1233.97   6
   1  -9  -7 26567.0 1346.58   8
  -1  -9  -7 27742.4 1265.83   5
   1   9   7 26566.0 1244.17   6
  -1  -9  -7 28354.9 1280.12   1
   1  -9  -7 27669.4 1233.70   5
  -1   9   7 23839.2 1537.16   4
  -1  -9  -7 27128.7 1226.13   8
  -1  -9   7 24761.1 1216.01   5
  -1  -9   7 24247.8 1370.98   2
   1   9   7 27590.5 1365.13   4
  -1  -9  -7 27612.1 1293.33   2
  -1  -9  -9 67536.5 2771.32   2
   1  -9  -9 64099.9 2954.29   1
   1   9  -9 66186.6 2711.11   6
   1   9 -11 3210.91 671.781   8
   1  -9 -11 4549.13 755.576   2
  -1   9  11 3856.34 1037.84   4
  -1   9  11 4614.21 561.989   6
   1  -9 -11 3794.61 707.116   8
   1  -9 -11 4871.18 556.811   5
   1   9  11 2882.90 561.780   6
  -1  -9 -11 4559.86 637.603   2
  -1  -9 -11 4068.90 615.737   5
  -1  -9  11 3764.41 520.032   5
   1   9  13 17962.9 1102.70   7
  -1  -9 -13 16883.9 1095.30   1
  -1  -9 -13 13943.1 983.182   2
   1   9  13 16002.0 945.672   6
   1  -9 -13 17093.6 1135.08   2
   1   9  13 16604.0 913.377   3
   1  -9 -13 16028.0 1071.80   8
  -1   9  13 15304.8 1391.70   4
  -1  -9  13 16922.3 930.287   5
  -1   9  13 17856.0 920.924   6
   1  -9 -13 15962.6 1232.20   1
  -1  -9 -13 17524.2 1051.20   8
   1  -9 -13 15951.2 934.989   5
   1   9  15 29804.2 1444.45   6
   1   9  15 30906.8 1614.16   7
   1   9  15 29620.7 1417.67   3
  -1  -9 -15 29431.8 1640.80   1
  -1  -9 -15 32585.7 1616.65   8
  -1   9  15 32138.4 1432.80   6
  -1  -9 -15 32259.6 1504.29   5
   1  -9 -15 31015.3 1608.57   8
  -1   9  15 34209.4 1986.92   4
  -1  -9 -15 29180.9 1486.89   2
   1   9 -15 31360.4 1627.43   8
   1  -9 -15 29547.4 1429.74   5
  -1  -9  15 30594.3 1434.01   5
   1  -9 -15 28153.8 1736.18   1
   1  -9 -15 32217.1 1620.51   2
   1  -9 -17 5182.27 695.043   5
   1   9  17 7319.87 1035.85   7
   1   9 -17 6350.04 1023.61   8
  -1  -9  17 6492.98 705.097   5
   1   9  17 6278.98 653.702   3
  -1  -9  17 3976.76 1364.68   7
  -1   9  17 7881.39 1052.46   7
   1  -9 -17 5584.39 1117.99   1
   1  -9 -17 6388.72 984.256   8
   1  -9 -17 5162.97 917.522   2
  -1   9  17 7063.71 738.133   6
  -1   9  17 5517.38 1342.66   4
  -1  -9 -17 8101.58 1030.67   1
  -1  -9 -17 7632.11 997.918   8
  -1  -9 -17 5003.66 778.871   2
   1   9  17 6524.88 762.505   6
  -1  -9 -17 6836.00 827.089   5
  -1  -9  19 1870.31 1351.00   7
  -1   9  19 3689.14 703.866   6
  -1   9  19 2925.96 1054.32   7
   1   9 -19 319.551 780.712   1
   1   9  19 3066.70 625.128   3
  -1  -9 -19 2728.51 741.190   2
   1  -9 -19 5077.58 997.825   8
  -1  -9 -19 3144.02 1018.29   8
  -1  -9 -19 2140.93 999.855   1
   1   9  19 3025.42 729.675   6
   1   9  19 2491.68 1092.50   7
   1   9 -19-188.706 983.000   8
   1  -9 -19 3786.48 1166.49   1
  -1  -9  19 4690.76 735.850   5
   1  -9 -19 4053.99 706.628   5
  -1  -9 -19 3203.16 847.070   5
  -1   9  19 1764.55 1468.02   4
  -1  -9 -21-867.705 1144.27   8
  -1  -9 -21-1197.12 1123.61   1
  -1   9  21-906.209 1568.52   4
   1   9 -21-438.449 1150.56   8
   1  -9 -21 489.134 1007.60   8
  -1   9  21-874.170 1210.64   7
   1   9  21-794.858 1196.02   7
  -1  -9  21-634.924 1603.33   7
   1  -9 -21-1736.47 1231.95   1
   1   9 -21-697.710 911.340   1
   1  -9 -23 7539.52 1381.78   1
  -1  -9 -23 6803.70 1206.30   1
  -1   9  23 4814.19 1786.62   4
  -1   9  23 8722.16 1377.48   7
  -1  -9 -23 7944.15 1272.80   8
   1  -9 -23 5419.91 1237.30   8
  -1  -9  23 2760.62 1634.89   7
   1   9 -23 6332.05 1243.74   8
   1   9  23 5004.46 1372.65   7
   1   9 -23 6635.44 1039.27   1
  -1   9  25 12068.7 1618.36   7
   1   9 -25 12118.5 1178.26   1
   1   9 -25 13331.4 1425.83   8
   1  -9 -25 10530.6 1426.65   8
   1   9  25 11892.1 1658.54   7
  -1  -9  25 12491.7 2038.36   7
  -1   9  25 11558.8 2012.72   4
   1  -9 -25 11347.6 1554.27   1
  -1  -9 -25 12595.8 1393.37   1
  -1  -9 -25 13794.3 1471.36   8
   1  -9 -27 9295.76 1561.08   1
  -1   9  27 7058.81 1948.61   4
  -1  -9  27 8501.72 2021.80   7
  -1   9  27 6625.34 1609.83   7
  -1  -9 -27 8865.92 1432.25   8
   1   9  27 10457.8 1760.25   7
   1   9 -27 6776.81 1142.19   1
   1   9 -27 7517.84 1458.20   8
   1  -9 -27 7092.96 1451.16   8
  -1  -9 -27 6999.21 1326.02   1
   1  11   1 767.267 450.761   6
   1  11  -1 503.747 460.250   6
  -1 -11  -1 578.107 555.695   2
  -1 -11   1 1299.32 617.444   2
   1  11  -3 14970.2 873.763   6
  -1 -11  -3 16273.9 902.236   1
   1  11   3 15997.1 894.609   6
  -1 -11  -3 14519.5 974.821   2
  -1 -11   3 14505.2 1014.59   2
   1  11   5 20837.0 1086.41   6
  -1 -11  -5 21214.4 1094.68   1
   1  11  -5 21679.8 1068.63   6
  -1 -11  -5 21126.8 1163.82   2
  -1 -11   5 19130.4 1232.57   2
  -1 -11  -5 19730.5 1064.67   8
   1  11   7 56997.9 2672.03   4
  -1  11   7 57687.8 2480.42   6
   1  11  -7 62062.1 2500.67   6
  -1 -11  -7 57756.6 2524.61   1
  -1 -11  -7 61869.5 2462.56   8
  -1 -11   7 57626.7 2666.81   2
   1  11   9 12281.8 1119.78   4
  -1 -11  -9 11745.5 850.732   8
   1  11  -9 14419.5 858.800   6
  -1 -11  -9 11832.7 938.600   1
  -1  11   9 12049.8 816.919   6
   1 -11 -11 2247.40 738.875   8
  -1  11  11 3277.99 1142.94   4
  -1  11  11 2604.91 592.866   6
   1 -11 -11 1668.17 946.145   1
   1  11 -11 2451.22 992.344   8
   1  11  13 20897.3 1272.24   7
  -1 -11 -13 22155.8 1322.64   1
  -1 -11 -13 21839.8 1261.88   8
   1 -11 -13 19653.1 1418.67   2
   1 -11 -13 20749.3 1463.08   1
  -1  11  13 20188.8 1689.08   4
   1 -11 -13 20635.5 1290.96   8
   1  11  13 22960.8 1559.35   4
  -1  11  13 20677.9 1140.01   6
   1  11  17 17767.5 1644.24   4
   1 -11 -17 15382.7 1288.98   8
   1  11  17 16285.0 1330.20   7
   1 -11 -17 15506.3 1465.80   1
  -1  11  17 18696.0 1112.37   6
  -1  11  17 17653.3 1778.67   4
  -1 -11 -17 17556.8 1256.89   8
  -1 -11 -17 17604.3 1335.62   1
   1  11  19 6069.77 1554.72   4
   1 -11 -19 2983.87 1242.79   1
   1 -11 -19 4923.56 1077.09   8
   1  11  19 4537.73 1219.42   7
  -1  11  19 6033.45 859.683   6
  -1  11  19 5124.95 1167.99   7
  -1 -11 -19 6267.97 1078.57   8
   1  11 -19 955.220 1145.64   8
  -1  11  19 3244.90 1674.05   4
  -1  11  21-887.421 1720.45   4
   1  11  21 1895.95 1358.89   7
   1  11 -21-3257.63 1211.55   8
  -1 -11 -21 8800.06 1486.86   1
   1 -11 -21 167.865 1104.29   8
   1  11  21 10677.4 2158.87   4
  -1 -11 -21 1683.69 1170.82   8
   1 -11 -21-1239.26 1280.77   1
  -1  11  21-234.870 1211.35   7
   1  11 -23 8492.47 1389.37   8
  -1  11  23 4975.23 1880.02   4
  -1  11  23 8109.97 1374.49   7
   1  11  23 7382.98 1491.27   7
  -1 -11 -23 8703.60 1271.20   1
  -1 -11 -23 8472.56 1335.26   8
   1 -11 -23 10963.8 1373.74   8
   1 -11 -23 8199.09 1487.24   1
   1 -11 -25 3898.83 1328.91   8
  -1 -11 -25 4998.44 1375.80   8
   1  11 -25 4649.46 1368.82   8
   1 -11 -25 3281.64 1453.71   1
   1  11  25 6425.07 1608.64   7
  -1  11  25 2714.54 1470.01   7
  -1 -11 -25 4177.65 1215.71   1
  -1  11  25 3472.73 2014.76   4
  -1  11  27 5145.62 1596.47   7
   1  11  27 3326.99 1605.47   7
  -1  11  27 4080.94 2033.33   4
   1 -11 -27 3976.72 1476.79   1
  -1 -11 -27 5437.61 1248.13   1
   1  11  27 2935.66 2009.33   4
  -1 -11 -27 4118.96 1428.13   8
   1 -11 -27 4521.06 1446.00   8
   1  11 -27 3977.74 1403.72   8
   1  13   1 3459.70 651.696   6
  -1 -13  -1 3712.64 793.518   2
   1  13  -1 3645.19 638.595   6
  -1 -13   1 3691.45 838.487   2
  -1 -13   1 4677.16 601.827   5
  -1 -13  -1 3537.82 606.538   5
  -1 -13  -3 13805.2 887.180   5
  -1 -13   3 12318.7 844.344   5
   1  13   3 11464.3 859.105   6
   1  13  -3 12386.1 855.524   6
  -1 -13   3 11328.2 1066.32   2
  -1 -13  -3 11666.1 995.182   2
   1  13   5 62453.8 2855.87   4
   1  13   5 59405.2 2564.09   6
   1  13  -5 54159.0 2549.22   6
   1 -13  -5 63551.8 2587.39   5
  -1 -13  -5 61240.4 2587.30   5
  -1 -13   5 65673.4 2587.14   5
  -1 -13   5 60822.1 2768.08   2
  -1 -13  -5 54982.7 2653.75   2
  -1 -13  -5 61892.0 2594.29   1
   1 -13  -7 23836.1 1275.25   5
   1  13   7 23357.4 1248.07   6
   1  13  -7 22314.5 1241.20   6
  -1 -13  -7 25297.7 1294.97   5
  -1 -13   7 22426.0 1240.26   5
  -1 -13  -7 22916.5 1311.14   1
  -1 -13  -7 21087.6 1368.37   2
  -1 -13  -7 25712.7 1261.79   8
   1  13   7 22726.7 1526.36   4
  -1 -13   7 21819.0 1480.44   2
  -1 -13  -9 1844.95 807.631   2
  -1  13   9 1591.16 1402.02   4
  -1 -13  -9 2175.13 714.436   5
  -1 -13   9 2006.18 634.482   5
   1  13  -9 2028.22 681.090   6
  -1 -13  -9 3144.27 809.742   1
   1 -13  -9 1854.67 674.969   5
   1  13   9 1701.83 696.865   6
   1 -13 -11-1006.80 1032.45   1
  -1  13  11 1933.09 1369.47   4
   1 -13 -11-458.559 715.263   5
  -1 -13 -11-411.542 686.960   8
   1 -13 -11 274.595 852.975   8
   1  13  11 217.807 720.945   6
  -1 -13 -11-329.517 831.948   2
  -1 -13 -11 232.755 712.645   5
  -1 -13  11 231.079 652.838   5
   1  13  11-505.560 1107.29   4
   1  13  15 30309.3 1745.35   7
   1  13  15 32955.4 1658.68   6
  -1 -13 -15 33547.2 1759.66   8
   1  13  15 31783.0 2086.55   4
  -1 -13 -15 35265.6 1714.93   5
   1 -13 -15 30786.0 1646.21   5
  -1 -13  15 31808.6 1642.80   5
   1 -13 -15 33349.7 1971.51   1
   1 -13 -15 31803.7 1773.97   8
  -1 -13 -15 28982.7 1727.90   2
  -1 -13 -15 33558.7 1829.40   1
  -1  13  15 31961.5 2264.61   4
   1  13  17 12513.3 1656.73   4
   1 -13 -17 13059.7 1241.63   8
   1  13 -17 13950.4 1399.98   8
  -1 -13 -17 13730.1 1128.55   5
   1  13  17 11413.6 1056.24   3
   1  13  17 12978.9 1092.71   6
  -1 -13 -17 12516.0 1213.64   2
   1 -13 -17 14467.3 1103.40   5
   1  13  17 13216.6 1295.43   7
  -1 -13  17 13660.9 1067.76   5
   1 -13 -17 13249.0 1442.22   1
  -1 -13 -17 12761.8 1277.30   1
  -1 -13 -17 13536.4 1247.21   8
  -1  13  17 12895.5 1843.98   4
  -1  13  21 150.978 1788.22   4
   1  13  21-390.174 1257.73   7
   1  13 -21 2541.04 1291.03   8
  -1 -13 -21 644.300 1127.78   8
  -1 -13 -21 1056.06 1227.33   1
   1 -13 -21 115.847 1120.54   8
   1  13  21-2664.32 1842.86   4
  -1  13  21-703.444 1275.57   7
   1 -13 -21 1715.98 1400.98   1
   1 -13 -23 934.624 1388.69   1
  -1 -13 -25 2820.70 1349.00   8
  -1 -13 -25 3568.51 1313.97   1
   1 -13 -25 2078.49 1323.44   8
  -1  13  25 2837.00 1507.82   7
   1  13  25 3239.54 1489.83   7
  -1  13  25 1241.47 2089.85   4
   1  13 -25-32.6167 1460.80   8
   1 -13 -25 3174.62 1408.53   1
   1  13  25 3354.70 1965.69   4
   1  15  -1 1728.81 668.153   6
  -1 -15  -1 2444.22 683.707   5
  -1 -15   1 1113.67 667.080   5
   1  15   1 1451.85 685.781   6
  -1 -15   1 485.472 881.711   2
  -1 -15  -1 1522.03 919.681   2
  -1 -15   3 30525.0 1536.34   5
  -1 -15  -3 30951.1 1549.83   5
   1  15  -3 28809.5 1531.26   6
   1  15   3 31592.6 1550.43   6
  -1 -15  -3 30166.6 1732.12   2
  -1 -15   3 27929.1 1743.72   2
   1  15  -5 27737.9 1497.32   6
   1  15   5 30393.8 1514.44   6
  -1 -15  -5 27604.7 1553.35   1
  -1 -15   5 31109.8 1511.52   5
  -1 -15  -5 30660.0 1534.86   5
  -1 -15  -5 25639.7 1661.00   2
  -1 -15   5 26814.3 1755.74   2
   1 -15  -5 30023.5 1525.64   5
  -1 -15  -7 6992.85 1046.21   2
  -1 -15   7 9530.98 883.143   5
   1  15  -7 9248.35 901.719   6
   1  15   7 9562.16 909.408   6
  -1 -15  -7 9919.65 903.620   5
  -1 -15   7 9540.79 1214.70   2
   1 -15  -7 9463.17 908.911   5
  -1 -15  -7 8479.83 983.055   1
  -1  15   7 8372.68 809.123   6
   1  15   7 7734.64 1428.51   4
  -1 -15   9 3607.05 773.448   5
   1 -15  -9 4040.27 836.875   5
  -1 -15  -9 4601.17 1011.33   2
  -1  15   9 3235.43 764.464   6
   1  15  -9 4740.42 796.866   6
   1 -15  -9 3181.18 1261.00   1
   1  15   9 4416.08 875.693   6
  -1 -15  -9 5899.02 856.844   5
   1  15  11 2447.63 834.610   6
   1 -15 -11 1658.32 849.034   5
  -1 -15 -11 2616.10 894.391   5
  -1  15  11 1312.49 1798.22   4
   1  15  11 2271.01 1383.02   4
  -1 -15 -11 1776.52 1004.71   2
  -1  15  11 2265.13 796.169   6
  -1 -15 -11 1396.25 911.574   1
   1 -15 -11 3147.81 1203.67   1
  -1 -15  11 1967.28 751.061   5
  -1 -15 -11 2301.31 875.338   8
   1 -15 -13 7999.22 1032.61   5
  -1 -15  13 8841.51 986.837   5
   1  15  13 10529.9 1016.21   6
   1 -15 -13 8851.19 1146.90   8
  -1 -15 -13 9689.97 1053.04   5
   1 -15 -13 10047.7 1383.06   1
   1  15  13 9696.96 1591.86   4
  -1  15  13 8309.58 962.379   6
  -1 -15 -13 9021.67 1188.10   2
  -1 -15 -13 8549.05 1040.22   8
   1  15  13 8225.88 1070.27   7
  -1 -15 -13 9157.06 1134.57   1
  -1  15  13 8820.04 1810.16   4
   1  15  15 21810.6 1457.97   7
   1 -15 -15 18462.2 1414.55   8
   1  15  15 18152.1 1329.05   6
  -1  15  15 19792.6 1321.59   6
   1  15  15 20125.7 1896.82   4
  -1  15  15 19570.2 2071.08   4
   1 -15 -15 20039.3 1355.58   5
  -1 -15  15 21400.3 1315.65   5
   1 -15 -15 18782.3 1654.00   1
  -1 -15 -15 18151.1 1500.55   2
  -1 -15 -15 20575.4 1383.13   8
  -1 -15 -15 19884.7 1487.18   1
  -1 -15 -15 20685.6 1393.04   5
   1 -15 -19 6876.80 1453.52   1
   1 -15 -19 8668.08 1271.43   8
  -1 -15 -19 9930.30 1264.05   8
   1  15  19 7353.86 1098.25   3
   1  15  19 8747.35 1350.41   7
  -1  15  19 9581.54 2040.15   4
  -1 -15 -19 7484.24 1314.00   1
  -1 -15 -19 8618.53 1325.62   2
   1  15  19 8907.35 1831.82   4
  -1 -15  19 6433.32 1041.05   5
   1  15  19 8240.22 1162.46   6
  -1  15  19 7655.47 1093.44   6
  -1 -15 -19 9662.94 1148.56   5
   1  15 -19 9790.51 1561.26   8
   1 -15 -19 8083.01 1121.45   5
   1  15  21 2114.67 1802.21   4
  -1  15  21-348.548 1336.78   7
   1  15  21-950.480 1438.55   7
  -1 -15 -21 669.479 1203.34   8
   1 -15 -21 1040.74 1210.29   8
   1  15 -21-325.906 1397.66   8
  -1  15  21-976.566 2032.93   4
   1 -15 -21 1016.37 1403.23   1
  -1 -15 -21-300.010 1221.94   1
  -1 -15 -23 2426.51 1312.26   8
  -1  15  23-1998.10 2070.59   4
   1  15  23 4004.89 1885.12   4
  -1  15  23 341.912 1384.59   7
   1 -15 -23 1033.52 1291.75   8
  -1 -15 -23 2267.18 1311.26   1
   1  15 -23 1933.19 1459.30   8
   1  15  23 1482.13 1427.57   7
   1 -15 -23 1262.32 1497.16   1
   1  15  25 2414.73 2040.32   4
   1 -15 -25 3125.78 1372.74   8
  -1  15  25 1802.52 2151.82   4
   1  15  25 2865.64 1574.49   7
   1 -15 -25 4509.08 1623.36   1
  -1 -15 -25 3926.58 1394.80   1
  -1  15  25 1132.92 1539.53   7
   1  15 -25 3466.99 1496.96   8
  -1 -15 -25 2697.86 1373.42   8
   1  17  -1 188.628 863.230   6
  -1 -17  -1-953.574 1240.46   2
  -1 -17   1-1941.82 1302.12   2
   1  17   1 377.297 862.529   6
  -1 -17  -1 1331.86 827.517   5
  -1 -17   1 2328.60 817.744   5
   1  17   3 17921.2 1278.48   6
  -1 -17   3 20461.3 1299.44   5
   1  17  -3 19135.9 1257.74   6
  -1 -17  -3 19694.3 1291.80   5
  -1 -17  -3 14570.5 1531.25   2
  -1 -17   3 15203.1 1608.02   2
  -1 -17  -7 9604.71 1106.72   1
  -1 -17  -7 9983.11 1312.29   2
  -1 -17  -7 11380.9 1059.00   5
  -1 -17   7 9436.65 1032.58   5
   1 -17  -7 10372.3 1065.30   5
   1  17   7 10341.9 1036.49   6
   1  17  -7 11360.1 1045.11   6
   1  17   9-830.478 1589.29   4
  -1 -17  -9 242.234 855.657   5
  -1 -17  -9 1310.14 1091.27   2
   1 -17  -9 1359.52 927.863   5
   1  17  -9 581.644 789.678   6
  -1  17   9 62.4917 758.862   6
  -1 -17   9 485.619 824.672   5
   1  17   9 1084.03 849.341   6
  -1 -17  11 558.538 833.967   5
   1 -17 -11 705.279 1313.67   1
   1 -17 -11 1211.17 919.890   5
  -1 -17 -11 277.670 947.850   5
  -1 -17 -11 1199.05 1124.13   2
   1  17  11 205.847 1546.78   4
   1  17  11 63.7276 889.846   6
  -1 -17 -11 1432.85 1029.88   1
  -1 -17 -11-337.500 952.778   8
  -1  17  11 557.075 820.779   6
  -1  17  13 3801.02 2160.89   4
  -1 -17 -13 2498.63 1012.23   5
  -1 -17 -13 2083.67 1219.49   2
   1  17  13 1445.59 944.067   6
  -1  17  13 2783.62 935.686   6
   1 -17 -13 2884.94 1326.08   1
  -1 -17 -13 2570.77 1115.85   1
  -1 -17  13 3722.98 939.937   5
   1  17  13 2732.04 1578.91   4
  -1 -17 -13 3867.79 1063.12   8
   1 -17 -13 2271.77 1005.60   5
   1  17  15 26215.4 2320.59   4
   1 -17 -15 33143.5 1792.24   5
  -1 -17 -15 32046.8 1805.45   8
   1  17  15 29326.9 1741.21   6
   1 -17 -15 33190.8 1942.95   8
  -1 -17  15 28130.2 1656.87   5
   1 -17 -15 30194.5 2138.07   1
  -1  17  15 20984.1 2718.95   4
  -1 -17 -15 25665.8 1971.47   2
   1  17  15 30185.9 1838.36   7
  -1 -17 -15 32073.4 1918.01   1
  -1  17  15 25758.5 1747.18   6
   1 -17 -17 36196.0 1810.47   5
   1  17  17 34835.6 1910.63   7
  -1 -17 -17 32478.7 1813.68   8
  -1  17  17 32227.1 2608.41   4
   1  17  17 37984.1 2502.17   4
   1  17  17 36141.5 1781.15   6
  -1  17  17 34401.3 1765.78   6
  -1 -17 -17 39230.8 1862.22   5
   1 -17 -17 29854.8 2101.76   1
  -1 -17 -17 30419.2 1994.18   2
  -1 -17 -17 38460.2 1976.19   1
   1 -17 -17 36106.0 1879.43   8
   1  17  19 3842.04 1329.33   7
   1 -17 -19 4299.95 1264.05   8
  -1 -17 -19 4034.75 1440.79   2
  -1 -17 -19 3253.81 1287.08   1
  -1 -17 -19 4070.62 1192.51   8
   1  17  19 4384.93 1116.24   6
  -1  17  19 2505.81 2043.65   4
   1 -17 -19 4623.94 1522.08   1
  -1  17  19 4732.79 1051.84   6
   1  17  19 2530.66 1894.71   4
  -1 -17 -19 3653.34 1174.46   5
   1 -17 -19 4365.88 1185.54   5
  -1  17  21 1157.72 2021.76   4
   1  17  21-51.7717 1933.47   4
  -1  17  21 293.024 1395.91   7
   1  17  21-284.013 1388.90   7
  -1 -17 -21 148.455 1333.20   8
   1 -17 -21-934.722 1305.88   8
   1 -17 -21 1721.92 1528.28   1
  -1 -17 -21 1353.55 1294.73   1
  -1  17  23 182.063 2209.96   4
   1 -17 -23 811.622 1367.68   8
  -1  17  23 2626.12 1488.92   7
  -1 -17 -23 1105.96 1316.85   1
   1  17  23 1541.87 1992.83   4
   1 -17 -23 1754.42 1568.66   1
   1  17  23 3305.96 1507.99   7
  -1 -17 -23 1813.23 1287.13   8
  -1 -19   1 1189.45 883.407   5
  -1 -19  -1 1346.15 1268.18   2
  -1 -19   1 3058.12 1225.84   2
   1  19  -1 1440.65 908.998   6
  -1 -19  -1 1092.63 860.982   5
   1  19   1 1443.13 882.610   6
  -1 -19  -3 7205.08 1043.83   5
  -1 -19   3 9340.89 1076.03   5
  -1 -19  -3 7673.73 1383.83   2
   1  19   3 6872.54 1024.03   6
  -1 -19   3 6351.55 1371.07   2
   1  19  -3 8412.76 1056.85   6
   1  19   5 15374.5 1230.89   6
   1  19  -5 17261.9 1270.70   6
  -1 -19  -5 16435.1 1329.77   1
  -1 -19  -5 18176.9 1310.12   5
  -1 -19   5 15897.8 1229.32   5
  -1 -19   5 17228.7 1652.02   2
   1  19  -7 7146.72 1028.89   6
  -1 -19   7 5919.78 1014.58   5
   1 -19  -7 7457.74 1059.21   5
   1  19   7 7691.72 1045.49   6
  -1 -19  -7 5538.14 1328.64   2
  -1 -19  -7 7958.45 1080.83   5
   1  19   9 3552.81 1006.99   6
  -1 -19  -9 650.485 1010.40   5
  -1 -19  -9 3383.97 1139.41   1
   1 -19  -9 3151.87 1016.88   5
  -1 -19   9 3411.19 1000.70   5
  -1 -19  -9 2454.68 1276.63   2
   1 -19 -11 11595.1 1812.38   1
  -1 -19 -11 13907.4 1729.00   2
   1 -19 -13 19689.2 1779.73   1
   1  19  13 19882.0 2289.10   4
  -1 -19 -13 21044.4 1484.79   5
   1 -19 -13 18762.0 1462.55   5
  -1 -19 -13 19960.5 1455.62   8
   1  19  13 20153.5 1409.12   6
  -1 -19 -13 18399.6 1509.54   1
  -1 -19 -13 16660.8 1711.99   2
   1  19  15 29837.3 2477.99   4
  -1 -19 -15 24072.5 2055.47   2
   1  19  15 27438.5 1825.23   7
   1  19  15 27186.3 1776.18   6
  -1 -19 -15 31859.5 1858.51   5
   1 -19 -15 30993.0 1806.94   5
   1 -19 -15 26798.4 2124.17   1
  -1 -19 -15 29124.8 1918.55   1
  -1  19  15 24252.8 2987.32   4
  -1 -19 -15 28174.3 1780.64   8
   1 -19 -17 4452.84 1626.95   1
   1 -19 -17 3079.43 1415.82   8
  -1 -19 -17 3248.65 1345.33   1
   1 -19 -17 5460.86 1257.56   5
   1  19  17 2087.55 1218.21   6
  -1 -19 -17 5457.62 1259.91   8
  -1 -19 -17 5402.29 1611.17   2
  -1 -19 -17 5226.45 1282.09   5
  -1  19  19 6904.30 2236.40   4
  -1 -19 -19 3528.44 1307.87   1
   1 -19 -19 2954.90 1311.79   8
   1 -19 -19 3631.39 1545.52   1
   1  19  19 6916.17 1520.98   7
   1  19  19-369.030 2007.59   4
   1  19  19 2676.46 1186.54   6
  -1 -19 -19 2692.40 1202.89   8
  -1 -19 -19 3104.89 1525.91   2
  -1 -19 -19 2908.81 1271.56   5
   1 -19 -19 2861.26 1228.13   5
   1  19  21 583.141 1411.94   7
   1 -19 -21-767.920 1514.60   1
  -1 -19 -21 952.012 1283.01   8
  -1  19  21-760.626 2248.47   4
  -1 -19 -21 1521.00 1342.30   1
   1 -19 -21-815.694 1260.71   8
   1  19  21-2445.19 2133.41   4
   1  21  -1-3026.94 1064.84   6
  -1 -21  -1 1224.00 1040.13   5
  -1 -21   1-1331.26 1540.18   2
  -1 -21   1-698.927 1039.81   5
  -1 -21  -1-1770.64 1484.24   2
   1  21   3 1771.42 1044.15   6
  -1 -21  -3 4720.46 1138.08   5
  -1 -21  -3 1712.85 1446.42   2
   1  21  -3 646.537 1119.40   6
  -1 -21   3 1312.78 1492.97   2
  -1 -21   3 2566.63 1092.08   5
  -1 -21  -7 2910.80 1456.02   2
   1 -21  -7 4885.50 1125.84   5
   1  21   7 7280.05 1169.16   6
  -1 -21  -7 9323.47 1215.37   5
  -1 -21   7 5939.36 1149.86   5
   1  21  -7 419.537 1175.82   6
  -1 -21  -9-194.742 1182.27   1
  -1 -21  -9 945.451 1449.97   2
   1  21   9 1391.97 1028.54   6
   1 -21  -9 302.521 1112.22   5
  -1 -21  -9 1566.98 1136.53   5
  -1 -21   9 3287.82 1007.93   5
  -1 -21 -11 1492.83 1233.56   1
   1 -21 -11 2942.72 1570.78   1
  -1 -21 -11 2744.26 1206.52   5
   1  21  11 2736.34 1078.74   6
   1 -21 -11 1622.71 1147.28   5
  -1 -21 -11 1199.63 1522.02   2
  -1 -21  11-986.605 958.836   5
   1  21  13 9587.78 2532.20   4
   1 -21 -13 7866.45 1642.34   1
  -1 -21 -13 8058.98 1360.68   5
   1  21  13 8616.66 1236.81   6
  -1 -21 -13 6538.68 1590.75   2
  -1 -21 -13 7225.73 1409.34   1
   1 -21 -13 7239.24 1354.92   5
   1  21  15 4545.17 2466.29   4
   1  21  15 456.993 1310.93   6
   1 -21 -15 3251.35 1313.03   5
   1  21  15 53.0443 1340.17   7
  -1 -21 -15 5228.43 1393.14   5
   1  21  17 4417.56 1231.17   6
  -1  21  17 3595.62 2952.54   4
   1  21  17 2970.28 2193.88   4
   1 -21 -17 4067.38 1315.00   5
   1 -21 -17 4386.28 1659.82   1
   1  21  17 3877.46 1400.70   7
  -1 -21 -17 1436.70 1621.38   2
  -1 -21 -17 4559.24 1421.70   1
  -1 -21 -17 5093.29 1310.12   5
  -1 -21 -17 3030.70 1292.27   8
   1  21  19 1532.47 1408.91   7
  -1 -21 -19 1233.64 1284.24   8
   1  21  19 2600.75 2163.85   4
   1  21  19 1206.55 1267.52   6
   1 -21 -19 729.100 1292.73   5
  -1 -21 -19 1788.56 1707.19   2
   1 -21 -19 1040.64 1571.15   1
  -1 -21 -19 2028.80 1343.93   5
  -1  21  19 444.617 2570.95   4
  -1 -21 -19 1976.79 1419.75   1
  -1 -23   1 801.882 1116.21   5
  -1 -23   1-474.183 1536.08   2
   1  23  -1-263.237 1110.35   6
  -1 -23  -1 1831.97 1572.16   2
  -1 -23  -1 1353.14 1148.76   5
   1  23   1 805.888 1119.91   6
  -1 -23  -3 2555.74 1625.74   2
   1  23  -3 231.671 1101.58   6
   1  23   3 2932.24 1096.15   6
  -1 -23   3 605.329 1142.86   5
  -1 -23  -3 3196.35 1185.90   5
  -1 -23  -5 7909.45 1691.88   2
  -1 -23   5 3225.55 1235.74   5
   1  23   5 7498.09 1215.78   6
   1  23  -5 1001.22 1143.41   6
  -1 -23  -5 9460.51 1308.61   5
  -1 -23   7 835.352 1105.78   5
  -1 -23  -7 2892.97 1647.17   2
   1  23   7 3571.96 1144.54   6
  -1 -23  -7 3267.66 1220.03   5
   1 -23  -9 2390.92 1206.03   5
   1  23   9 399.981 1156.07   6
  -1 -23  -9-1095.64 1670.72   2
  -1 -23  -9 2097.25 1276.00   5
  -1 -23 -11-2570.37 1746.61   2
   1  23  11 112.858 1142.24   6
   1 -23 -11-1125.58 1605.91   1
   1 -23 -11-365.861 1292.31   5
  -1 -23 -11-407.295 1293.99   5
   1 -23 -13-1134.91 1618.16   1
  -1 -23 -13 1852.63 1687.37   2
   1  23  13 1029.38 1228.20   6
   1 -23 -13 802.638 1297.63   5
  -1 -23 -13 483.267 1418.07   5
  -1 -23 -15 5625.34 1818.18   2
   1 -23 -15 3363.84 1681.82   1
   1 -23 -15 4013.90 1359.99   5
   1  23  15 4184.89 1293.90   6
  -1 -23 -15 4520.62 1454.37   5
  -1 -23 -17 2567.98 1881.49   2
  -1 -25   1-312.953 1249.20   5
  -1 -25  -1 316.009 1280.59   5
   1  25   1-313.815 1236.23   6
  -1 -25  -3 1062.75 1323.47   5
  -1 -25   3 68.6274 1253.43   5
  -1 -25  -3-1985.79 1875.10   2
   1  25   3-1110.62 1193.11   6
   1  25  -3 554.389 1200.62   6
  -1 -25   5 945.933 1181.99   5
  -1 -25  -5 50.7594 1686.01   2
  -1 -25  -5 3868.82 1373.81   5
   1  25   5 5332.03 1269.72   6
   1  25   7 8312.44 1326.63   6
  -1 -25  -7 6775.20 1860.02   2
  -1 -25  -7 9343.32 1467.94   5
  -1 -25  -9 50.6693 1740.75   2
   1  25   9 308.921 1157.98   6
  -1 -25  -9-146.016 1339.14   5
   1 -25 -11 631.138 1260.68   5
   1  25  11 1496.79 1218.92   6
  -1 -25 -11-2229.29 1690.80   2
  -1 -25 -11-334.140 1354.60   5
   1 -25 -13 2527.84 1335.76   5
  -1 -25 -13-1533.11 1913.95   2
   1  27   1-562.065 1181.01   6
  -1 -27  -1-1202.84 1334.33   5
   1  27  -1-884.910 1248.81   6
  -1 -27  -3 1792.90 1465.27   5
   1  27   3 33.2642 1280.51   6
  -1 -27  -5-768.695 2034.16   2
  -1 -27  -5 5347.57 1440.90   5
   1  27   5 1373.29 1394.05   6
  -2   0   4-169.275 317.649   4
   2   0  -6 48977.3 2039.76   1
  -2   0   6 47655.9 2043.83   4
   2   0  -6 48178.7 1955.20   8
   2   0  -8-91.1373 336.669   8
  -2   0   8 63.6569 450.522   4
   2   0  -8-42.9934 411.462   1
  -2   0  10 10572.6 811.141   4
  -2   0 -10 12348.1 934.669   8
   2   0 -10 9876.58 759.325   1
   2   0  10 9740.10 883.904   7
   2   0 -10 10020.1 653.155   8
  -2   0  12-126.462 480.614   7
   2   0 -12 425.088 578.718   1
  -2   0 -14 21935.6 1177.27   1
   2   0  14 23970.7 1469.15   7
   2   0 -14 24037.8 1213.46   8
  -2   0 -14 22761.5 1351.58   8
   2   0 -16-163.039 654.257   8
  -2   0  16 722.049 722.522   7
  -2   0 -16-210.829 539.478   1
   2   0 -16 688.305 796.228   1
  -2   0 -16 737.211 763.416   8
  -2   0 -18 50188.6 2306.76   1
  -2   0  18 51911.6 2418.12   7
   2   0  18 54155.7 2650.86   7
  -2   0 -18 46370.8 2438.83   8
   2   0 -18 54722.0 2362.19   8
   2   0 -18 53718.4 2449.17   1
  -2   0 -20-23.0227 666.174   1
  -2   0 -20-830.689 987.311   8
   2   0 -20 45.5396 901.914   8
   2   0 -20-583.171 924.258   1
  -2   0  20-956.242 1001.35   7
   2   0  20-712.101 1229.77   7
  -2   0 -22 37879.8 2073.41   8
  -2   0  22 40862.9 2116.24   7
  -2   0 -22 32396.1 1846.78   1
   2   0 -22 38997.0 1988.59   8
   2   0  22 34701.8 2264.96   7
   2   0 -22 40645.1 2106.03   1
   2   0  24-1435.01 1525.04   7
   2   0 -24-31.9346 1181.76   1
  -2   0  24-1324.90 1231.68   7
  -2   0 -24-427.033 833.505   1
  -2   0 -24-1464.66 1128.35   8
   2   0 -24-410.610 1074.37   8
  -2   0 -26-604.125 885.343   1
   2   0  26 595.525 1554.24   7
   2   0 -26 207.327 1151.00   8
  -2   0 -26 385.035 1216.90   8
  -2   0  26-936.949 1355.05   7
   2   0 -26 897.083 1189.27   1
   2   0  28 2285.21 1799.02   7
  -2   0 -28 718.648 1310.96   8
  -2   0  28-2091.66 1582.66   7
   2   0 -28-916.571 1278.43   8
  -2   0 -28 649.629 1002.48   1
   2   0 -28 34.9405 1198.26   1
   2   0 -30-846.492 1466.52   1
  -2   0 -30 1661.42 1142.39   1
   2   0 -30 2927.42 1411.06   8
  -2   0  30 998.331 1700.36   7
   2   2   0 238767. 9099.54   3
   2   2  -2 22595.7 917.918   3
  -2  -2   2 21222.3 970.756   5
   2   2  -4 45053.5 1714.53   8
  -2  -2   4 46007.8 1782.34   4
   2   2  -4 40329.3 1693.30   3
  -2  -2   4 43126.0 1733.97   5
   2   2  -6 4467.57 349.793   8
  -2   2   6 2504.21 520.560   4
  -2  -2   6 4234.49 438.802   4
   2   2   6 2002.80 405.086   7
   2   2  -6 4311.94 243.677   3
  -2  -2   6 4298.70 302.958   5
  -2  -2   6 3718.87 239.337   2
   2   2  -6 4033.64 427.061   1
   2  -2  -6 4217.14 391.809   8
  -2  -2   8 26755.1 1267.21   4
   2   2  -8 26406.0 1068.31   3
  -2  -2  -8 25952.2 1268.67   8
   2   2   8 27346.0 1292.33   7
  -2  -2  -8 28381.3 1188.34   1
  -2  -2   8 27031.7 1076.99   2
  -2  -2   8 26358.4 1106.48   5
   2   2  -8 26198.0 1169.87   8
   2  -2  -8 29547.2 1224.88   8
   2   2  -8 25932.1 1234.26   1
  -2   2   8 26961.1 1354.70   4
   2  -2  -8 27338.7 1335.52   1
   2   2  10-71.5694 523.376   7
   2  -2 -10 274.163 425.416   8
  -2  -2  10 350.839 397.234   7
  -2   2  10-168.716 597.444   4
   2  -2 -10 261.375 513.941   1
  -2  -2 -10 63.2717 332.215   1
   2   2 -10 196.185 385.870   8
  -2  -2 -10 274.137 466.513   8
   2   2 -10 14.5120 486.579   1
  -2  -2  12 21424.0 1079.73   7
   2   2 -12 20141.1 1081.15   8
   2   2 -12 21698.4 1158.13   1
  -2  -2 -14 2820.75 695.778   8
   2   2  14 3128.06 839.416   7
  -2  -2 -14 4818.19 577.240   1
   2  -2 -14 4534.60 676.479   8
  -2   2  14 3737.24 894.236   4
   2  -2 -14 3290.44 762.260   1
   2   2 -16 835.134 693.515   8
  -2   2 -16 1042.32 992.607   8
   2  -2 -16 1634.78 693.237   8
   2   2  16 800.522 887.088   7
  -2   2  16 1638.64 979.929   4
   2   2 -16 1172.30 749.038   1
   2  -2  16 242.082 1139.83   7
  -2  -2  16 441.182 718.108   7
  -2  -2 -16 1076.25 709.210   8
  -2  -2 -16 877.471 561.401   1
  -2   2  16 1406.88 743.072   7
   2  -2 -16 320.938 810.728   1
   2  -2 -18 993.793 904.221   1
   2  -2 -18 2128.68 778.251   8
   2  -2  18 609.576 1279.30   7
   2   2 -18 1955.32 780.144   8
  -2   2  18 1229.46 1117.58   4
  -2   2 -18 3302.94 1127.76   8
  -2  -2  18 1260.38 877.050   7
   2   2  18-267.328 1016.85   7
  -2   2  18 1323.29 832.599   7
  -2  -2 -18 1951.80 793.675   8
   2   2 -18 2246.14 849.803   1
  -2  -2 -18 1716.16 627.987   1
  -2  -2 -20 63998.0 2947.19   1
  -2   2  20 60820.5 3221.62   4
  -2  -2 -20 68101.0 3044.51   8
  -2  -2  20 65513.3 3066.34   7
   2   2  20 65755.6 3205.04   7
  -2   2  20 66913.9 3043.46   7
   2  -2  20 75209.5 3523.33   7
   2   2 -20 69779.6 3058.99   1
   2  -2 -20 70575.3 3001.85   8
  -2   2 -20 71286.5 3217.18   8
   2   2 -20 70300.2 3018.91   8
   2  -2 -20 67153.3 3115.40   1
  -2   2 -22 516.402 776.887   1
   2   2 -22 101.810 986.052   8
  -2   2 -22-1390.70 1221.25   8
  -2  -2 -22 630.945 1010.23   8
  -2  -2  22 144.008 1112.31   7
   2   2  22 934.006 1300.91   7
  -2  -2 -22-271.661 780.654   1
  -2   2  22-156.358 1376.84   4
  -2   2  22-111.899 1072.05   7
   2  -2 -22 1331.37 1100.13   1
   2  -2  22 363.835 1448.03   7
   2   2 -22 143.074 984.365   1
   2  -2 -22-680.845 958.442   8
  -2  -2  24 8662.99 1453.56   7
  -2   2 -24 8488.20 1441.07   8
   2  -2  24 9219.19 1824.13   7
  -2   2  24 7386.97 1580.89   4
   2   2 -24 9741.82 1266.35   8
   2  -2 -24 8635.42 1333.43   1
  -2  -2 -24 6409.08 1007.13   1
   2  -2 -24 9789.83 1232.41   8
  -2   2 -24 8621.56 1059.02   1
   2   2 -24 8008.49 1194.91   1
  -2   2  24 10887.1 1396.82   7
  -2  -2 -24 7167.08 1234.05   8
   2   2  24 8089.54 1598.85   7
   2  -2 -26-2506.99 1259.54   1
   2  -2  26 52.6107 1803.53   7
   2  -2 -26 148.039 1189.70   8
  -2  -2  26-1957.31 1430.86   7
  -2   2  26-2210.80 1433.78   7
  -2   2  26-836.523 1634.26   4
  -2   2 -26 145.791 1363.29   8
   2   2  26 553.944 1558.42   7
  -2  -2 -26-1140.01 1139.55   8
  -2   2 -26 249.201 946.620   1
  -2  -2 -26 657.141 920.987   1
   2   2 -26 31.9623 1076.19   1
   2   2 -26-299.375 1160.32   8
  -2  -2 -28 2206.70 1294.35   8
   2   2 -28 3180.93 1307.73   8
   2  -2 -28 3078.84 1328.32   8
  -2   2  28 50.3792 1674.83   4
   2   2  28-1428.48 1697.75   7
   2  -2  28 2795.64 2015.02   7
  -2  -2  28 1086.94 1559.26   7
   2   2 -28 2102.26 1259.71   1
  -2   2  28 1579.48 1543.42   7
  -2   2 -28 2674.53 1512.09   8
   2  -2 -28 1067.71 1275.14   1
  -2  -2 -28 2262.58 1065.63   1
  -2  -2  30-4391.81 1849.73   7
   2  -2 -30-3252.29 1569.33   1
   2   2  30-5284.00 2033.64   7
  -2  -2 -30-2206.56 1174.32   1
   2   4   0 55.2570 149.808   3
  -2  -4   0 11.9254 144.085   2
  -2  -4   0 8.29744 186.425   5
  -2  -4  -2 231663. 9053.29   5
  -2  -4  -2 242108. 9021.68   2
  -2  -4   2 231163. 9039.29   5
   2   4   2 241703. 9020.45   3
   2   4  -2 240458. 9017.05   3
  -2  -4   2 232484. 9016.18   2
  -2  -4  -4 76764.8 3039.06   8
  -2  -4   4 78481.6 3022.35   4
   2   4  -4 76585.9 3009.69   3
  -2  -4  -4 78237.6 3011.49   1
  -2  -4  -4 77797.7 3021.36   2
   2   4   4 75902.9 3048.52   7
   2   4  -4 77747.5 2983.61   8
   2   4   4 75431.8 3015.66   3
  -2  -4  -4 76803.4 3066.10   5
  -2  -4   4 77590.1 3011.14   2
   2   4  -4 78423.7 3004.10   1
  -2  -4   4 79622.9 3033.82   5
  -2  -4   6 6317.13 397.862   7
   2   4   6 5544.64 501.885   7
   2   4  -6 5686.44 393.360   6
   2  -4  -6 7144.52 552.202   8
  -2  -4  -6 6031.88 493.850   8
  -2  -4  -6 5880.54 483.984   5
  -2  -4   6 6021.58 402.644   5
   2   4   6 6538.15 399.626   3
  -2   4   6 6849.56 711.928   4
  -2  -4   6 6532.25 399.899   2
   2   4  -6 5992.38 439.912   1
  -2  -4  -6 7647.06 425.030   1
   2   4  -6 6209.85 391.851   8
   2   4  -8 2857.83 430.919   1
  -2  -4   8 2991.82 325.131   5
  -2  -4  -8 2941.51 478.590   8
  -2   4   8 2394.42 659.983   4
   2   4   8 3519.58 360.054   3
   2   4   8 2971.70 501.951   7
   2  -4  -8 2567.56 451.685   8
   2   4  -8 3237.92 334.856   6
   2  -4  -8 3234.60 622.849   1
  -2  -4   8 2890.42 341.821   2
  -2  -4  -8 3171.08 371.620   1
  -2  -4   8 3048.25 398.048   7
   2   4  -8 3060.37 378.255   8
  -2  -4  -8 3289.29 576.205   5
  -2  -4  10 51922.0 2063.93   7
  -2   4  10 43454.7 2249.01   4
   2  -4 -10 49633.4 2111.41   8
  -2  -4 -10 52398.5 2075.02   1
   2   4 -10 48463.1 1962.36   6
   2   4  10 47004.9 2047.20   3
  -2  -4  10 49375.5 1967.92   5
   2   4  10 48990.8 2145.63   7
  -2  -4 -10 49855.9 2123.45   8
   2  -4 -10 50327.8 2227.49   1
   2   4 -10 49117.8 2046.40   8
  -2  -4  10 49215.6 2006.66   2
   2   4 -10 51920.2 2091.36   1
  -2  -4  12 9030.50 766.112   7
   2   4 -12 6706.00 504.378   6
   2   4 -12 7873.22 764.568   1
   2  -4 -12 7503.04 462.533   5
  -2  -4  12 10639.4 502.205   5
   2   4 -12 9276.61 689.679   8
  -2  -4 -14 30353.1 1471.72   8
   2  -4 -14 29203.0 1441.07   8
  -2   4  14 30143.4 1686.28   4
   2   4  14 30930.9 1542.76   7
  -2  -4  14 29646.3 1166.91   5
   2  -4 -14 24803.2 1135.28   5
   2  -4 -14 27248.5 1557.85   1
  -2  -4 -14 27900.8 1364.51   1
  -2  -4  16 56.5496 294.739   5
  -2  -4 -16-754.336 737.492   8
  -2   4  16 882.255 1062.75   4
   2   4 -16 90.8023 698.897   8
   2   4 -16-182.169 683.630   1
  -2  -4 -16-405.380 595.714   1
   2  -4 -16-199.226 707.297   8
   2   4  16 302.359 860.654   7
  -2  -4  16 240.136 794.894   7
   2  -4 -16 900.099 867.211   1
   2  -4 -16 84.4789 242.544   5
  -2  -4  18 17699.4 1311.83   7
   2  -4 -18 17440.6 1238.64   8
  -2  -4 -18 19031.0 1153.69   1
   2   4  18 18921.5 1419.20   7
  -2   4  18 16417.3 1603.79   4
  -2  -4 -18 17136.3 1246.90   8
  -2   4  18 15404.0 1278.33   7
  -2  -4 -18 19202.0 913.386   2
  -2  -4  18 14814.8 765.775   5
   2   4 -18 19400.5 1220.62   8
   2   4 -18 17895.0 1215.80   1
   2  -4 -18 17567.8 1431.89   1
  -2  -4 -20 1287.25 491.537   2
   2  -4 -20 1572.70 910.542   8
   2   4 -20 1401.62 936.836   8
   2   4  20 2084.71 1176.62   7
  -2   4  20 1193.53 982.912   7
  -2  -4  20 2080.55 1118.73   7
  -2  -4 -20 1129.55 756.907   1
  -2   4  20 636.401 1279.03   4
  -2  -4 -20 973.122 928.244   8
   2   4 -20 1228.16 871.929   1
   2  -4 -20 547.939 1061.54   1
  -2   4 -22 29791.3 2484.67   8
   2  -4 -22 34097.4 2056.36   1
  -2   4  22 36550.1 1963.68   7
   2   4  22 28319.1 2087.42   7
  -2  -4 -22 32354.4 1806.23   1
  -2  -4 -22 33089.5 1913.33   8
  -2   4  22 33105.7 2307.28   4
  -2  -4  22 33232.1 2047.70   7
   2   4 -22 33408.4 1858.71   1
   2  -4 -22 36550.2 1891.30   8
   2   4 -22 38955.9 1961.52   8
   2  -4 -24 195.864 1085.88   8
   2   4 -24-723.012 1134.10   8
  -2   4  24-92.8133 1284.04   7
  -2  -4 -24 1105.32 1111.93   8
  -2   4 -24-143.949 1674.43   8
  -2  -4  24 498.939 1255.59   7
   2   4  24 305.100 1378.91   7
   2  -4 -24 414.777 1170.61   1
  -2  -4 -24-55.0212 904.261   1
  -2   4  24 483.780 1460.13   4
   2   4 -24 86.7161 1003.95   1
   2  -4 -26-1204.11 1165.72   8
  -2  -4 -26-1011.66 1178.88   8
   2   4 -26-1024.21 1067.10   1
   2   4 -26 632.482 1227.45   8
  -2   4  26-1045.46 1675.44   4
   2   4  26 1239.89 1567.15   7
  -2  -4 -26-964.086 1002.29   1
   2  -4 -26-1632.84 1332.43   1
  -2   4 -26 438.451 1794.95   8
  -2  -4  26-662.781 1463.85   7
  -2   4  26-1443.07 1420.24   7
  -2  -4 -28 257.522 1183.18   8
   2  -4 -28 225.420 1244.54   8
  -2   4  28-1128.22 1508.57   7
   2   4  28 670.366 1610.70   7
   2   4 -28 1781.23 1236.92   1
   2  -4 -28-1493.17 1368.21   1
  -2  -4  28 199.790 1601.82   7
  -2  -4 -28 248.986 975.062   1
   2   4 -28-871.238 1319.68   8
  -2   4 -28 821.144 1906.59   8
  -2   4  28 1690.56 1813.49   4
  -2  -4  30 15934.9 2052.68   7
  -2  -6   0 134490. 5254.14   5
  -2  -6   0 136209. 5233.88   2
  -2  -6  -2 36830.1 1595.48   5
   2   6   2 39724.5 1570.37   3
   2   6   2 35415.2 1508.90   7
   2   6  -2 39208.7 1578.83   6
  -2  -6  -2 38850.6 1500.65   8
  -2  -6   2 38355.8 1581.96   5
  -2  -6   2 38509.7 1575.80   2
  -2  -6  -2 37363.3 1575.33   2
  -2  -6  -4 3223.45 331.281   8
  -2  -6  -4 3161.37 287.730   1
   2   6   4 2802.29 336.571   3
   2   6  -4 2867.89 385.254   6
  -2  -6  -4 3098.04 395.625   5
  -2  -6   4 3385.40 373.087   5
  -2  -6  -4 2716.49 341.165   2
  -2  -6   4 3323.04 378.572   2
   2   6   4 3469.04 370.157   7
  -2  -6  -6 7195.55 499.806   8
  -2  -6  -6 7394.72 465.864   1
  -2  -6   6 6283.83 447.321   7
  -2  -6  -6 6030.58 450.724   2
   2   6  -6 6104.29 480.331   6
   2   6   6 7383.75 463.582   3
   2   6   6 6930.96 528.800   7
  -2  -6  -6 6533.42 511.903   5
  -2  -6   6 6654.95 484.138   5
   2   6  -6 6824.22 405.818   8
  -2  -6   6 7590.96 514.128   2
   2   6  -6 6394.25 428.468   1
  -2  -6  -8 137004. 5360.54   8
  -2  -6   8 134540. 5313.11   5
   2   6   8 138600. 5375.22   7
   2   6  -8 140359. 5312.62   1
   2   6  -8 137260. 5297.95   8
   2   6   8 139998. 5308.60   3
  -2  -6   8 133202. 5318.80   7
  -2   6   8 124421. 5555.51   4
   2   6  -8 139806. 5303.85   6
  -2  -6  -8 138053. 5366.39   5
  -2  -6  -8 136525. 5340.05   1
  -2  -6  -8 134941. 5314.04   2
   2  -6  -8 143996. 5429.48   8
  -2  -6   8 139275. 5339.03   2
  -2  -6  10 13527.5 843.270   7
   2   6  10 14324.1 913.812   7
   2   6 -10 15489.6 819.244   8
   2   6  10 14169.5 743.796   3
   2   6 -10 14146.2 746.144   6
  -2  -6 -10 15479.3 897.049   8
  -2  -6 -10 14083.2 752.856   2
   2  -6 -10 15327.7 1087.09   1
  -2  -6  10 14343.9 759.566   5
  -2  -6 -10 14977.4 843.871   5
  -2  -6  10 13347.2 838.388   2
  -2  -6 -10 14802.5 829.155   1
   2   6 -12 177234. 7056.19   8
  -2  -6  12 170977. 7073.04   7
   2   6 -12 182506. 7054.47   1
  -2  -6  12 180000. 6978.21   5
   2  -6 -12 181708. 7112.54   8
  -2   6  12 184489. 7314.90   4
   2   6  12 178523. 6998.97   3
   2   6 -12 187066. 6973.87   6
  -2  -6 -12 182360. 7122.93   5
  -2  -6 -12 187710. 6992.19   2
   2  -6 -12 171081. 7218.17   1
   2  -6 -12 182531. 6963.87   5
  -2  -6  12 186488. 7071.59   2
  -2  -6  14 1190.70 436.951   5
   2  -6 -14 1762.17 872.547   1
   2   6  14 476.605 479.736   3
   2  -6 -14 573.170 650.903   8
   2   6  14 785.728 764.854   7
  -2  -6 -14 776.114 679.407   8
   2   6 -14 1402.43 407.038   6
   2  -6 -14 1020.63 399.016   5
  -2  -6 -14 1699.29 1063.59   5
  -2   6  14 2658.39 1069.09   4
  -2  -6 -14 1110.35 571.884   1
  -2  -6 -14 886.371 429.310   2
  -2  -6 -16 2843.15 813.789   8
   2   6 -16 2489.32 714.805   1
   2   6  16 3422.01 925.467   7
   2  -6 -16 4752.55 855.366   8
  -2   6  16 4329.07 1211.87   4
  -2  -6 -16 3305.43 530.074   2
  -2  -6  16 4085.39 916.801   7
   2   6 -16 3682.38 800.224   8
   2  -6 -16 4466.54 1034.89   1
   2  -6 -16 4609.66 474.643   5
  -2  -6 -16 3976.74 716.504   1
  -2  -6  16 3754.85 518.241   5
  -2  -6 -20 22473.4 1417.11   1
   2   6  20 22476.8 1678.70   7
  -2   6  20 23631.3 1547.48   7
  -2  -6 -20 22343.0 1507.77   8
  -2  -6 -20 21778.2 1139.75   2
  -2   6  20 22687.3 1891.02   4
   2  -6 -20 22057.9 1661.47   1
   2  -6 -20 25152.5 1517.19   8
  -2  -6 -22-442.678 1058.42   8
   2   6 -22 25.7674 1055.48   8
  -2   6  22 1066.94 1153.75   7
  -2   6  22-428.338 1530.73   4
  -2  -6  22-282.865 1261.17   7
   2  -6 -22 850.649 1217.46   1
   2   6 -22-154.212 924.491   1
   2   6  22-3156.64 1459.17   7
  -2  -6 -22 822.926 980.616   1
   2  -6 -22 2581.09 1075.69   8
   2   6 -24 10446.6 1339.21   8
  -2   6  24 7642.85 1377.28   7
  -2   6  24 7209.20 1703.48   4
  -2  -6  24 8725.52 1500.70   7
  -2  -6 -24 6593.84 1291.93   8
   2   6  24 7263.45 1536.07   7
   2   6 -24 6472.94 1118.77   1
  -2  -6 -24 6405.75 1116.90   1
   2  -6 -24 6976.17 1194.60   8
   2  -6 -24 8619.95 1462.04   1
  -2  -6 -26 30.4047 1006.08   1
   2   6  28 6438.90 1774.87   7
   2   6 -28 6876.41 1358.82   8
  -2   6  28 5269.31 2020.69   4
  -2   6  28 4848.70 1617.94   7
   2   6 -28 6411.96 1175.69   1
   2  -6 -28 6612.60 1520.82   1
   2  -6 -28 5189.09 1418.63   8
  -2  -6 -28 5693.04 1373.37   8
  -2  -6  28 6730.33 1742.43   7
  -2  -6 -28 4822.44 1202.21   1
   2   8   0-177.155 366.898   6
  -2  -8   0 236.711 365.444   2
  -2  -8   0 36.7901 352.093   5
   2   8   2 7825.43 468.979   4
   2   8  -2 7628.35 535.313   6
   2   8   2 6704.08 410.621   7
  -2  -8   2 7949.39 572.850   2
  -2  -8  -2 6775.34 545.697   5
  -2  -8   2 7662.01 540.309   5
  -2  -8  -2 6071.18 521.318   2
  -2  -8  -2 6804.85 385.717   8
   2   8   2 7102.31 551.995   6
  -2  -8  -2 7544.07 388.339   1
  -2  -8   4 442.206 368.884   5
   2   8   4 356.389 403.131   6
  -2  -8   4 517.369 425.768   2
   2   8  -4 224.216 397.487   6
  -2  -8  -4 187.480 376.956   2
   2   8   4 528.689 344.538   7
  -2  -8  -4 522.518 294.049   8
  -2  -8  -4 382.939 389.991   5
  -2  -8  -4 185.999 283.850   1
  -2  -8  -6 1297.53 380.563   8
   2   8  -6 715.927 299.331   8
  -2  -8   6 261.366 393.581   7
   2   8   6 547.361 421.097   7
  -2  -8   6 711.534 468.263   2
  -2  -8  -6 778.740 354.258   1
   2   8   6 979.892 387.032   3
  -2  -8   6 729.486 396.321   5
   2   8  -6 982.476 429.741   6
  -2  -8  -6 920.545 401.993   2
  -2  -8  -6 832.277 426.702   5
   2   8   8 25312.6 1125.71   3
  -2  -8   8 23670.3 1124.36   7
   2   8  -8 24528.1 1127.48   6
   2   8  -8 24009.1 1041.32   1
  -2  -8  -8 23168.4 1140.58   8
  -2  -8  -8 23929.4 1167.69   5
  -2  -8   8 22756.4 1120.09   5
  -2  -8  -8 22034.6 1113.68   2
  -2  -8   8 23183.6 1202.20   2
   2   8  -8 23264.0 1085.95   8
   2   8   8 23787.9 1167.27   7
  -2  -8  -8 23943.4 1126.12   1
   2   8 -10 339192. 13056.9   8
   2   8  10 346067. 13123.9   7
  -2  -8  12 1113.13 486.382   5
  -2  -8  12 682.431 701.205   7
  -2  -8  12 659.603 736.747   2
   2   8 -12 819.317 595.345   8
   2  -8 -12 915.390 454.077   5
   2  -8 -12 1032.33 897.643   1
  -2   8  12 1478.15 1041.05   4
   2   8  12 765.076 467.575   3
   2   8 -12 1228.22 472.005   6
  -2  -8 -12 1009.49 493.787   2
  -2  -8 -12 1761.81 581.230   5
   2   8 -12 179.471 427.829   1
   2  -8 -12 1263.60 685.620   8
  -2  -8 -14 8705.29 885.496   8
   2   8 -14 7399.18 698.698   1
   2   8  14 10257.8 964.920   7
  -2  -8  14 7148.79 972.044   7
   2  -8 -14 7842.09 1113.89   1
   2   8  14 7701.20 635.398   3
  -2  -8  14 8894.15 711.798   5
   2   8 -14 8750.92 669.226   6
   2  -8 -14 9443.80 901.480   8
  -2  -8 -14 8180.87 802.289   5
  -2  -8 -14 8377.30 712.463   2
   2  -8 -14 7317.94 652.063   5
  -2  -8 -14 7712.63 792.599   1
  -2   8  14 8027.69 1295.41   4
   2  -8 -16 682.024 536.961   5
  -2  -8 -16 690.446 792.161   8
   2   8  16-143.056 929.768   7
  -2  -8  16-93.5007 941.008   7
   2  -8 -16 184.329 1010.28   1
   2  -8 -16 133.016 779.249   8
   2   8  16 299.939 550.197   3
  -2   8  16 908.572 1256.26   4
  -2  -8 -16-900.296 824.039   5
   2   8 -16-17.6425 628.191   1
   2   8 -16 301.307 792.858   8
  -2  -8 -16 557.341 590.361   2
  -2  -8 -16-273.960 690.697   1
  -2  -8  16-147.422 571.644   5
  -2  -8 -18 9195.40 1078.62   8
   2  -8 -18 9959.55 755.394   5
   2   8  18 9814.55 1174.09   7
  -2   8  18 10179.3 1593.28   4
   2   8 -18 5537.81 1086.41   8
  -2  -8  18 5325.98 1248.23   7
   2  -8 -18 10638.5 1057.50   8
  -2  -8 -18 11364.7 998.785   1
  -2  -8 -18 12122.9 1516.35   5
   2  -8 -18 9941.14 1261.32   1
  -2  -8  18 10840.8 805.786   5
  -2  -8 -18 9982.68 793.843   2
  -2  -8 -20 2806.93 906.143   1
  -2  -8 -20 3250.61 1003.61   8
  -2   8  20 1820.05 1488.28   4
   2   8  20 2853.96 1227.05   7
  -2  -8  20 1690.76 1234.26   7
   2  -8 -20 1839.87 981.153   8
   2  -8 -20 1602.34 1166.94   1
   2   8 -20 376.737 988.896   8
  -2   8  20 1817.92 1138.21   7
  -2  -8 -20 1998.36 689.995   2
   2   8 -20 44.4850 820.565   1
   2  -8 -22 9846.04 1233.33   8
   2   8  22 5693.30 1418.37   7
   2   8 -22 3702.38 1334.43   8
  -2  -8 -22 10641.6 1297.19   8
  -2   8  22 12623.0 1832.11   4
   2  -8 -22 10207.6 1437.62   1
  -2   8  22 11606.8 1430.37   7
  -2   8  24 1519.30 1305.19   7
  -2   8  24 1364.47 1753.19   4
  -2  -8 -24-652.141 1056.56   1
  -2  -8  24 147.899 1410.93   7
   2   8 -24 1767.97 1004.77   1
   2  -8 -24 1592.73 1137.50   8
   2   8  24 181.412 1415.35   7
   2  -8 -24 2444.15 1333.87   1
   2   8 -24 1128.56 1198.18   8
  -2  -8 -24 1035.22 1214.44   8
   2   8 -26-638.176 1302.64   8
   2  -8 -26-544.241 1328.67   8
  -2  -8 -26-551.074 1313.22   8
  -2   8  26-1224.06 1462.11   7
  -2   8  26-621.860 1958.63   4
  -2  -8  26-3109.63 1750.64   7
  -2  -8 -26-2436.80 1112.83   1
   2   8 -26-2637.77 1060.03   1
   2   8  26-2143.71 1645.90   7
   2  -8 -26-2345.20 1474.14   1
   2   8 -28-1495.03 1297.06   8
  -2   8  28-1377.19 1940.41   4
  -2   8  28-499.823 1648.91   7
   2   8  28 2508.15 1773.02   7
   2   8 -28-1187.03 1047.18   1
   2  -8 -28 33.9981 1236.67   8
  -2  -8 -28-1185.05 1346.37   8
  -2  -8 -28 834.550 1174.45   1
   2  -8 -28-903.985 1377.10   1
  -2  -8  28-483.918 1706.16   7
   2  10   0 40558.6 1733.42   6
  -2 -10   0 39023.8 1766.13   2
  -2 -10   0 38789.8 1743.68   5
  -2 -10  -2 1749.95 327.970   8
   2  10   2 1501.19 479.415   4
   2  10   2 1187.37 483.034   6
   2  10  -2 1272.69 479.673   6
  -2 -10  -2 1339.93 495.207   2
  -2 -10  -2 1267.46 290.390   1
  -2 -10   2 1268.08 441.190   5
  -2 -10   2 1301.41 505.778   2
   2  10   4 5317.55 442.367   7
  -2 -10  -4 4687.90 583.076   2
  -2 -10   4 3861.59 626.271   2
   2  10   4 5492.22 601.256   6
   2  10   4 6048.90 603.803   4
   2  10  -4 5154.47 573.810   6
  -2 -10   4 5025.41 546.415   5
  -2 -10  -4 4269.01 434.608   1
  -2 -10  -4 4552.82 436.223   8
   2  10  -6 2628.54 422.537   8
   2  10   6 2250.80 508.938   7
  -2 -10  -6 4288.36 494.334   1
  -2 -10   6 3026.14 520.473   5
   2  10   6 2079.66 597.296   6
  -2 -10  -6 3402.09 471.079   8
   2  10   6 4066.68 672.713   4
  -2 -10  -6 4206.75 569.312   2
   2  10  -6 3041.30 575.141   6
  -2 -10   6 1786.05 674.889   2
   2  10   8 111876. 4440.62   6
   2  10  -8 111483. 4421.02   6
  -2 -10  -8 112619. 4398.71   8
   2  10  -8 114190. 4367.53   8
  -2 -10   8 113673. 4435.09   5
   2  10   8 108544. 4408.19   7
  -2 -10  -8 111782. 4454.25   2
  -2 -10   8 106089. 4520.06   2
  -2 -10  -8 111178. 4422.90   1
   2  10 -10 13296.0 843.685   8
   2  10  10 12434.8 922.799   7
   2  10 -10 13696.4 849.081   6
   2 -10 -10 13966.9 1309.51   1
  -2 -10  10 13265.1 864.753   5
   2 -10 -10 13562.5 793.506   5
  -2 -10  10 11463.6 1028.51   2
  -2  10  10 13820.1 1464.90   4
  -2 -10 -10 11968.2 873.784   1
   2 -10 -10 13633.7 1073.43   8
   2  10 -12 118554. 4676.16   8
   2 -10 -12 114634. 4773.65   8
  -2 -10 -12 119690. 4709.38   8
  -2  10  12 106262. 5035.79   4
  -2 -10  12 117422. 4667.84   5
   2  10 -12 112732. 4642.28   6
   2 -10 -12 124913. 4658.83   5
   2 -10 -12 107750. 4924.60   1
  -2 -10  12 115405. 4838.94   2
  -2 -10  12 128783. 4836.30   7
   2 -10 -14 863.073 786.055   8
   2 -10 -14 1234.22 606.687   5
  -2  10  14 2828.46 1317.33   4
  -2 -10 -14 1176.40 767.200   8
  -2 -10  14 1154.22 947.546   7
   2  10  14 1587.61 878.489   7
   2 -10 -14 221.569 1070.97   1
  -2 -10 -14 1010.02 715.050   1
   2  10 -14 864.813 576.569   6
   2  10 -14 94.0577 534.708   1
  -2 -10  14 90.2269 639.057   5
  -2 -10  16 874.735 696.630   5
   2 -10 -16-277.028 650.185   5
  -2 -10 -16-43.5136 867.356   8
  -2  10  16-1278.52 1418.13   4
   2  10 -16 883.212 832.203   8
   2 -10 -16-1556.35 1165.86   1
   2  10  16 517.647 978.906   7
  -2 -10 -16 435.193 786.203   1
   2 -10 -16-1172.58 903.302   8
   2  10 -18-39.3579 686.514   1
   2 -10 -18 312.857 655.708   5
  -2 -10 -18 290.539 941.607   8
   2 -10 -18 1655.84 971.440   8
  -2  10  18 2199.66 1501.40   4
  -2 -10  18 178.509 746.198   5
   2  10  18 451.741 1095.23   7
  -2 -10  18 268.551 1179.84   7
   2 -10 -18-621.683 1159.08   1
   2  10 -18 389.858 938.048   8
  -2 -10 -18-422.291 847.810   1
   2 -10 -20 11348.4 1244.52   8
  -2 -10 -20 8518.33 1260.76   8
   2 -10 -20 12402.3 1510.11   1
  -2 -10  20 4550.14 1461.91   7
   2  10  20 11537.6 1416.38   7
   2  10  20 11771.5 933.561   3
  -2 -10 -20 13529.8 1364.31   5
  -2  10  20 10129.0 1759.57   4
   2  10 -20 2847.69 1229.33   8
  -2 -10 -20 10727.4 1145.24   1
   2  10 -22 1854.54 1222.02   8
  -2 -10 -22 4577.04 1076.75   1
  -2  10  22 4303.43 1766.84   4
  -2  10  22 3597.50 1317.45   7
   2  10  22 4435.73 1405.98   7
   2  10 -22 263.382 871.531   1
  -2 -10  22 2277.90 1505.65   7
   2 -10 -22 3586.99 1422.14   1
   2 -10 -22 5358.90 1136.91   8
  -2 -10 -22 4545.05 1206.95   8
  -2 -10 -24 8048.83 1243.27   1
   2  10 -24 10702.6 1347.99   8
   2  10 -24 10271.6 1096.73   1
  -2  10  24 9831.64 1502.02   7
  -2  10  24 10101.8 2087.03   4
  -2 -10 -24 11001.2 1444.50   8
   2  10  24 8695.22 1601.75   7
   2 -10 -24 10191.2 1386.03   8
   2 -10 -24 8381.42 1540.90   1
  -2  10  26 144.189 1444.20   7
   2 -10 -26 123.513 1386.19   1
  -2  10  26-1548.06 2000.63   4
   2  10  26-312.401 1534.27   7
   2  10 -26-198.626 908.685   1
  -2 -10  26 486.920 1705.41   7
  -2 -10 -26-1128.33 1320.51   8
  -2 -10 -26-588.357 1146.10   1
   2  10 -26-393.290 1309.92   8
   2 -10 -26-1178.78 1304.62   8
  -2 -10  28-3773.29 2089.98   7
   2  10 -28 357.452 1412.67   8
   2 -10 -28-297.333 1676.90   1
   2  10  28 84.9769 1697.42   7
  -2  10  28-2924.93 1735.40   7
  -2 -10 -28-1172.14 1301.18   1
  -2 -10 -28-421.187 1535.85   8
   2  10 -28-30.7108 1120.00   1
  -2 -12   2 38228.0 1753.41   5
  -2 -12  -4 277.143 465.265   8
   2  12   4 562.891 732.204   4
  -2 -12  -4 337.527 438.891   1
  -2 -12  -4-53.9509 557.481   5
  -2 -12   4 263.935 540.984   5
   2  12   6 3393.14 539.716   7
  -2 -12  -6 5019.46 725.984   2
  -2 -12   6 4855.75 641.220   5
  -2 -12  -6 4171.43 549.418   8
  -2 -12  -6 3442.67 559.396   1
  -2 -12  -6 4037.55 652.317   5
  -2 -12   8-33.0746 589.293   5
  -2 -12  -8 218.475 567.382   1
   2  12  -8 226.316 533.180   8
   2  12   8-401.701 572.878   7
   2  12   8 122.510 852.023   4
  -2 -12  -8-62.7511 524.956   8
   2  12   8-439.393 664.103   6
  -2 -12  -8-632.540 640.837   5
  -2 -12  -8 563.282 669.343   2
   2  12 -10 60355.5 2580.32   8
   2  12  10 62563.1 2652.32   6
   2  12  10 56604.7 2606.97   7
  -2 -12  10 62464.8 2652.26   5
  -2 -12 -10 61795.1 2669.80   2
  -2 -12 -10 60626.6 2644.43   1
  -2  12  12 6404.91 1460.48   4
   2  12 -12 6962.25 823.425   8
   2  12  12 7677.64 1180.92   4
  -2 -12 -12 6464.49 855.507   2
   2  12  12 7849.71 817.123   3
  -2 -12 -12 7287.05 875.416   1
   2  12  12 8457.74 888.455   6
  -2 -12 -12 8182.32 831.070   8
  -2 -12  12 7099.02 824.674   5
   2  12  12 7703.58 913.776   7
   2 -12 -12 7187.73 1005.64   8
  -2 -12 -12 7457.36 876.085   5
   2 -12 -12 6596.81 1263.41   1
  -2 -12 -14 16127.3 1134.84   8
  -2  12  14 12493.0 1745.83   4
   2  12  14 13858.6 1198.79   7
   2  12  14 15526.4 1032.82   3
   2  12  14 14822.9 1100.42   6
  -2 -12  14 14914.8 1069.91   5
  -2 -12 -14 13632.1 1130.35   1
   2 -12 -14 13419.0 1225.49   8
   2  12 -16-117.771 902.027   8
  -2  12  16 987.953 1540.06   4
   2  12  16 1092.75 827.335   6
  -2 -12 -16 524.407 903.028   8
   2 -12 -16-319.697 1154.56   1
  -2 -12 -16 669.211 866.900   1
   2  12  16-874.129 1002.79   7
   2  12  16-182.281 715.468   3
   2 -12 -16-620.125 940.528   8
  -2 -12  16-282.549 793.517   5
  -2 -12 -16 781.134 831.396   5
  -2 -12 -16 137.191 853.715   2
  -2 -12  18 4505.47 926.893   5
   2 -12 -18 3315.63 1075.75   8
  -2 -12 -18 3829.69 1049.46   8
   2  12 -18 2854.64 1035.37   8
  -2  12  18 4457.33 1729.85   4
  -2 -12 -18 3658.76 949.181   2
   2  12  18 2969.08 1144.46   7
   2  12  18 4148.76 807.178   3
  -2 -12 -18 3947.14 981.116   1
  -2 -12 -18 4218.95 971.859   5
   2 -12 -18 2681.88 1312.03   1
   2  12  18 4117.17 953.126   6
   2 -12 -20 7841.75 1251.74   8
  -2 -12 -20 6547.58 1207.31   8
   2  12 -20 7788.19 1231.18   8
  -2 -12 -20 4707.73 1041.74   2
  -2  12  20 4081.82 1869.97   4
  -2 -12  20 3596.64 1686.36   7
   2  12  20 8999.40 1418.70   7
   2  12  20 6630.69 1040.09   6
   2  12  20 6527.74 903.250   3
   2 -12 -20 6726.17 1462.08   1
  -2 -12 -20 5428.84 1125.55   1
  -2 -12 -20 6428.18 1161.30   5
   2  12 -22 35945.8 1932.01   8
  -2  12  22 25536.2 2532.85   4
   2 -12 -22 30560.8 2151.76   1
   2  12  22 27744.5 1994.05   7
  -2 -12 -22 29787.7 1919.52   8
  -2  12  22 31395.1 2015.17   7
   2 -12 -22 29282.7 1907.73   8
  -2 -12 -22 28228.8 1835.47   1
  -2 -12 -24-1747.74 1347.18   8
   2  12 -24 312.894 1275.03   8
  -2 -12  24-2054.28 2254.76   7
  -2  12  24 558.919 2075.89   4
   2  12  24-2088.23 1571.27   7
   2 -12 -24-575.862 1247.61   8
  -2  12  24-861.098 1461.57   7
   2 -12 -24-831.526 1604.36   1
  -2 -12 -24-1143.66 1206.67   1
  -2  12  26 407.683 1525.18   7
  -2 -12 -26 235.335 1098.69   1
   2 -12 -26-33.8005 1311.78   8
  -2 -12 -26 366.937 1317.65   8
   2  12  26-312.765 1563.22   7
   2  12 -26 1336.41 1285.15   8
  -2  12  26-293.493 2067.55   4
  -2 -12  26 116.420 2142.04   7
   2 -12 -26 516.191 1501.14   1
   2  14   0 89361.5 3724.87   6
  -2 -14   0 96401.3 3755.32   5
  -2 -14   0 85394.2 3806.58   2
   2  14   2 1046.13 670.323   6
  -2 -14  -2 1572.22 490.951   1
  -2 -14  -2 1094.70 746.997   2
  -2 -14   2 1448.58 785.233   2
   2  14  -2 774.176 663.289   6
  -2 -14  -2 1482.17 674.283   5
  -2 -14   2 835.472 595.636   5
   2  14   4 12939.8 1163.99   4
   2  14  -4 13216.9 976.497   6
  -2 -14  -4 12404.1 967.182   5
  -2 -14   4 12745.4 922.859   5
   2  14   4 11922.8 937.865   6
  -2 -14  -4 11316.8 802.985   1
  -2 -14  -4 13051.7 1049.75   2
  -2 -14   4 11093.3 1115.82   2
   2  14   6 396.709 954.813   4
  -2 -14  -6 1011.76 797.435   2
   2  14  -6-716.431 692.807   6
  -2 -14   6 1545.20 646.044   5
  -2 -14   6 835.263 867.475   2
   2  14   6 1413.82 708.634   6
  -2 -14  -6 690.979 585.786   1
  -2 -14  -6 836.835 605.802   8
  -2 -14  -6 982.393 709.131   5
  -2 -14  -8 27763.0 1328.18   8
   2  14  -8 27135.0 1408.67   8
  -2 -14  -8 30304.7 1478.25   5
   2  14   8 26603.8 1637.33   4
   2  14   8 24809.0 1312.22   7
  -2 -14  -8 24745.7 1477.99   2
   2  14   8 25990.6 1425.68   6
   2  14  -8 25185.0 1399.76   6
  -2 -14   8 25646.4 1642.27   2
  -2 -14   8 26697.7 1407.67   5
  -2 -14  -8 23721.3 1335.10   1
  -2 -14  10 351.057 725.411   5
   2  14 -10-275.831 736.016   6
   2  14 -10-445.125 688.435   8
  -2 -14  10-2001.30 1123.54   2
   2  14  10-92.7806 777.832   6
  -2 -14 -10-151.151 793.405   5
  -2 -14 -10 156.138 843.555   2
   2  14 -12 23894.0 1406.63   8
   2  14  12 24731.4 1780.66   4
  -2 -14 -12 26125.9 1458.68   8
   2  14  12 23651.2 1463.82   7
  -2 -14  12 28089.3 1464.44   5
  -2 -14 -12 29156.8 1542.15   5
  -2  14  12 27791.2 2490.20   4
   2  14  12 27188.3 1476.74   6
   2  14 -12 26979.2 1446.81   6
   2 -14 -12 27143.2 1445.94   5
  -2 -14 -12 23077.1 1495.32   2
  -2 -14  12 30075.8 1849.44   2
  -2 -14 -12 23998.5 1469.44   1
   2 -14 -12 26321.9 1987.58   1
   2 -14 -14 1985.36 1041.01   8
  -2  14  14 616.977 1679.18   4
  -2 -14 -14 1538.73 868.539   1
  -2 -14 -14 733.631 925.615   2
   2  14  14 662.735 925.117   7
   2 -14 -14 825.747 1283.53   1
   2  14  14 1614.46 864.067   6
   2  14  14 1207.95 1239.10   4
   2  14 -14 564.234 790.007   6
   2  14  14 1500.65 807.456   3
  -2 -14 -14 1806.45 899.928   8
  -2 -14  14 1920.68 845.268   5
  -2 -14 -14 1295.57 895.756   5
   2 -14 -14 924.693 821.452   5
  -2 -14  16 1464.06 920.567   5
   2 -14 -16 700.706 1043.88   8
  -2 -14 -16 405.265 971.310   1
  -2 -14 -16 1005.16 944.852   8
   2  14  16 1250.67 1079.06   7
   2  14  16-685.354 1368.75   4
   2 -14 -16 608.791 1325.73   1
   2  14  16 412.008 909.667   6
   2  14 -16 1193.22 916.914   8
   2  14  16-115.893 836.860   3
  -2 -14 -16 186.004 984.328   2
   2 -14 -16 280.581 834.405   5
  -2 -14 -16 859.888 961.061   5
  -2  14  16 2633.99 1695.30   4
  -2 -14  18 230.055 1037.51   5
   2 -14 -18-1691.71 1244.12   8
  -2 -14 -18-635.959 1124.82   2
  -2 -14 -18 739.116 1101.96   8
   2  14 -18 524.786 1090.60   8
  -2  14  18-3923.36 2053.98   4
   2  14  18-671.612 1303.23   7
   2  14  18-673.955 1678.86   4
   2  14  18-140.198 1073.48   6
   2  14  18 367.491 962.679   3
  -2 -14 -18 264.508 1050.61   5
   2  14 -20 51079.3 2550.14   8
   2  14  20 51677.5 2378.22   3
   2  14  20 57334.1 3035.25   4
   2  14  20 48746.5 2661.93   7
   2  14  20 53930.0 2444.46   6
  -2  14  20 47985.2 3185.61   4
  -2 -14 -20 50621.2 2481.90   5
  -2 -14 -20 51166.0 2502.34   2
   2 -14 -20 48743.8 2811.33   1
  -2 -14 -20 51925.0 2566.27   1
  -2 -14 -20 52865.2 2566.25   8
   2 -14 -20 49670.3 2604.47   8
  -2  14  24 2082.33 2141.07   4
  -2 -14 -24 3436.86 1335.06   8
  -2  14  24 4212.32 1496.47   7
   2  14 -24 4510.09 1314.48   8
   2  14  24 5553.07 1885.20   4
   2 -14 -24 3510.83 1380.02   8
  -2 -14 -24 3312.04 1195.43   1
   2  14  24 4572.98 1566.42   7
   2 -14 -24 5679.52 1648.99   1
  -2 -14 -26 34.6589 1211.61   1
   2 -14 -26-1075.30 1598.56   1
  -2 -16   0-631.559 732.190   5
  -2 -16   0 518.254 918.738   2
   2  16   0 650.959 729.045   6
   2  16   2 68396.6 2924.08   6
   2  16  -2 67307.4 2918.28   6
  -2 -16  -2 64575.9 2776.27   1
  -2 -16  -2 74486.0 2971.32   5
  -2 -16   2 69371.3 2943.33   5
  -2 -16  -2 61942.9 3036.54   2
  -2 -16   2 66376.0 3081.63   2
  -2 -16   4-745.353 699.292   5
   2  16   4 246.065 788.589   6
  -2 -16  -4 26.4056 916.715   2
  -2 -16  -4 395.714 613.785   1
  -2 -16   4 792.428 998.464   2
   2  16  -4-852.740 772.808   6
  -2 -16  -4 277.279 772.182   5
  -2 -16   6 470.529 760.917   5
  -2 -16   6-937.503 1150.40   2
   2  16   6-1965.26 931.034   6
   2  16  -6 776.195 802.261   6
  -2 -16  -6-433.055 714.101   1
   2  16   6-3537.91 1385.53   4
  -2 -16  -6 1505.13 838.406   5
  -2 -16  -6 362.516 912.854   2
  -2 -16   8 325.260 779.392   5
   2  16   8-801.498 717.558   7
  -2 -16  -8-470.092 976.476   2
   2  16   8-907.780 836.986   6
  -2 -16   8-1490.20 1167.45   2
   2  16  -8-491.776 842.765   6
  -2 -16  -8 87.9913 747.271   1
  -2 -16  -8 976.779 856.635   5
   2  16 -10 19464.1 1348.25   8
   2  16 -10 20290.2 1326.10   6
  -2 -16  10 18861.7 1683.82   2
   2  16  10 19644.2 1809.77   4
  -2 -16 -10 21527.2 1363.94   5
  -2 -16  10 22264.5 1345.67   5
   2  16  10 21826.7 1361.16   6
  -2 -16 -10 17962.9 1401.67   2
  -2 -16  12 820.834 868.496   5
  -2 -16 -12-798.460 899.420   1
  -2 -16 -12 1304.21 879.877   8
   2  16 -12 275.750 845.238   8
   2 -16 -12-2095.38 1491.10   1
   2  16  12 33.6448 1347.42   4
  -2 -16 -12 131.290 1006.97   2
   2 -16 -12 247.751 829.108   5
   2  16  12 251.373 899.353   6
   2  16 -12-887.599 874.838   6
  -2 -16  12-189.439 1264.96   2
  -2 -16 -12-198.989 891.776   5
   2  16  12-256.678 888.803   7
   2 -16 -14 7469.63 1056.75   5
  -2  16  14 6986.30 2298.67   4
  -2 -16 -14 6780.50 1057.56   1
   2  16  14 5718.28 1620.77   4
   2  16  14 7440.54 1147.57   7
   2 -16 -14 8889.81 1602.52   1
  -2 -16 -14 4440.26 1193.29   2
   2  16 -14 8431.76 995.375   6
  -2 -16 -14 8170.78 1093.48   8
   2  16  14 7113.00 1081.15   6
  -2 -16  14 10002.9 1098.32   5
  -2 -16 -14 6844.56 1111.33   5
  -2 -16  16 148.238 1063.81   5
   2 -16 -16-2586.46 1095.31   5
   2 -16 -16-1302.52 1558.02   1
  -2 -16 -16-1992.59 1211.26   2
  -2 -16 -16-1191.81 1083.43   8
   2  16  16-2498.76 1090.76   3
   2  16 -16-1841.47 1033.43   8
  -2 -16 -16-1523.85 1067.96   5
  -2 -16 -16-2353.52 1074.87   1
   2 -16 -16-2900.62 1396.65   8
  -2  16  18 28074.6 2652.23   4
   2  16  18 34071.6 2397.81   4
   2  16  18 30871.5 2001.66   7
   2 -16 -18 29750.2 1984.67   8
   2  16  18 32533.1 1807.73   3
   2  16  18 34155.5 1850.69   6
  -2 -16 -18 31269.0 1888.42   5
   2 -16 -18 34073.2 1838.35   5
  -2 -16  18 38393.6 1947.28   5
   2 -16 -18 33967.7 2299.06   1
  -2 -16 -18 29729.4 1964.42   2
  -2 -16 -18 33035.9 1924.40   1
  -2 -16 -18 34392.1 1924.36   8
  -2 -16  20-1834.76 1251.98   5
   2  16  20-2720.71 1126.23   3
  -2 -16 -20-963.872 1255.28   2
   2 -16 -20-745.768 1332.91   8
   2  16  20-1502.64 1820.52   4
  -2 -16 -20 494.688 1172.50   1
  -2 -16 -20-27.8486 1187.23   8
   2  16  20-1580.12 1197.73   6
  -2  16  20-2477.61 2218.17   4
  -2 -16 -20-948.249 1137.72   5
   2 -16 -20-214.162 1526.24   1
   2 -16 -22 8579.59 1482.67   8
  -2  16  22 9055.50 2250.85   4
   2  16  22 12287.8 1625.88   7
   2  16  22 10860.7 1984.61   4
  -2 -16 -22 10424.8 1389.94   1
  -2 -16 -22 9999.21 1420.15   8
   2 -16 -22 9548.15 1770.59   1
  -2  16  24-757.849 2254.23   4
  -2  16  24-529.226 1434.10   7
   2  16  24 52.9132 1949.47   4
   2 -16 -24-283.693 1340.25   8
  -2 -16 -24-1296.04 1190.40   1
   2 -16 -24 405.189 1594.55   1
  -2 -16 -24-1192.69 1275.15   8
   2  16  24-471.894 1515.80   7
   2  18   0 72422.4 3123.48   6
  -2 -18   0 73196.2 3134.68   5
  -2 -18   0 65641.2 3287.96   2
  -2 -18  -2 3169.80 789.078   1
  -2 -18  -2 2839.50 891.480   5
  -2 -18  -2 2990.46 1109.67   2
  -2 -18   2 3330.92 1168.08   2
   2  18   2 3484.48 932.707   6
   2  18  -2 3251.71 922.709   6
  -2 -18   2 2714.84 871.301   5
   2  18   4 11178.9 1077.36   6
  -2 -18  -4 9408.13 1248.96   2
   2  18  -4 10500.1 1064.26   6
  -2 -18   4 8503.67 1347.24   2
  -2 -18  -4 11521.7 1096.35   5
  -2 -18  -4 8877.64 913.387   1
  -2 -18   4 8243.25 1008.27   5
  -2 -18   6-168.127 808.615   5
   2  18   6-227.732 889.872   6
  -2 -18   6-108.134 1183.04   2
  -2 -18  -6-446.870 779.453   1
   2  18  -6-1632.66 899.555   6
  -2 -18  -6 1559.25 1074.62   2
  -2 -18  -6 1148.90 911.972   5
  -2 -18   8 8130.09 1042.00   5
  -2 -18  -8 7028.17 1235.50   2
  -2 -18   8 11352.4 1485.17   2
   2  18   8 9770.31 1095.79   6
   2  18  -8 11203.4 1085.54   6
  -2 -18  -8 9544.37 1124.30   5
  -2 -18  10 1564.01 897.410   5
   2  18  10-335.862 860.731   7
  -2 -18 -10 397.052 1114.06   2
   2  18  10 716.987 935.408   6
   2  18 -10-23.7256 956.488   6
   2  18  10-2086.56 1554.59   4
  -2 -18  10 1449.87 1342.24   2
  -2 -18 -10 379.720 936.053   8
  -2 -18 -10-106.780 905.862   1
  -2 -18 -10 1960.75 1008.09   5
   2  18  12 5716.48 1827.70   4
   2  18  12 7977.40 1170.55   7
   2 -18 -12 9936.96 1990.91   1
  -2 -18 -12 10867.5 1443.06   2
   2  18  12 9394.80 1249.12   6
   2  18 -12 6994.17 1231.09   6
  -2 -18 -12 11115.8 1262.61   5
  -2 -18  12 12998.4 1219.96   5
   2 -18 -12 10709.3 1197.06   5
  -2 -18 -12 13038.2 1244.10   1
  -2 -18 -12 10962.6 1271.30   8
  -2 -18  14-447.751 1011.12   5
   2 -18 -14-352.449 1608.26   1
  -2 -18 -14 223.211 1011.60   8
   2  18  14 1427.24 1084.26   6
  -2 -18 -14 2013.66 1075.66   1
  -2 -18 -14 669.578 1198.45   2
   2  18  14-40.7519 1684.38   4
   2 -18 -14-51.5751 1007.32   5
   2  18  14 581.328 1093.98   7
  -2 -18 -14 2414.74 1076.73   5
  -2 -18  16 959.040 1108.00   5
   2 -18 -16 3065.61 1097.66   5
  -2  18  16-2121.02 2515.53   4
   2  18  16 2546.64 1215.27   7
  -2 -18 -16 2186.26 1262.81   2
   2 -18 -16 3279.49 1596.41   1
  -2 -18 -16 2478.56 1105.82   8
   2  18  16 3317.54 1118.50   6
  -2 -18 -16 3005.68 1107.16   1
   2  18  16 2240.02 1736.91   4
  -2 -18 -16 1610.42 1120.66   5
   2 -18 -18-2111.00 1193.14   5
  -2 -18 -18-688.022 1193.39   1
  -2 -18 -18-1775.76 1335.16   2
   2 -18 -18-3524.79 1746.32   1
   2 -18 -20 10661.5 1507.74   8
  -2 -18 -20 11116.3 1422.34   8
  -2  18  20 11378.9 2436.96   4
   2  18  20 15229.4 2111.24   4
  -2 -18 -20 10452.2 1573.53   2
   2  18  20 12849.4 1337.82   3
   2  18  20 12514.3 1384.71   6
   2  18  20 13139.6 1615.83   7
   2 -18 -20 13432.6 1867.50   1
  -2 -18 -20 13668.5 1461.50   5
  -2 -18  20 14405.4 1528.27   5
  -2 -18 -20 12234.7 1469.78   1
   2 -18 -22 497.466 1339.44   8
  -2  18  22-66.5403 2338.87   4
   2  18  22 1048.13 1505.61   7
  -2 -18 -22-640.017 1239.19   1
   2  18  22-156.984 1973.88   4
  -2 -18 -22 1579.07 1290.96   8
   2 -18 -22 641.772 1668.03   1
  -2 -20   0-1542.83 1273.19   2
   2  20   0 801.803 986.527   6
  -2 -20   0-909.988 935.711   5
   2  20   2 20252.6 1491.86   6
   2  20  -2 23869.4 1525.78   6
  -2 -20  -2 27363.9 1566.34   5
  -2 -20   2 23075.7 1482.74   5
  -2 -20  -2 18818.7 1754.93   2
  -2 -20   2 18123.5 1789.67   2
  -2 -20   4 2155.75 945.337   5
  -2 -20   4 905.095 1333.01   2
   2  20  -4 957.754 968.119   6
  -2 -20  -4-28.0264 1004.77   5
  -2 -20  -4 1818.66 1271.98   2
   2  20   4 1880.15 1002.53   6
  -2 -20   6 828.852 966.210   5
  -2 -20  -6-455.102 1284.95   2
   2  20   6-1046.55 1045.92   6
  -2 -20   6-984.269 1477.06   2
   2  20  -6-1457.29 1028.14   6
  -2 -20  -6-689.801 1018.55   5
   2  20  10 9904.54 1128.79   7
   2  20  10 11130.4 2093.99   4
  -2 -20 -10 10217.8 1492.70   2
   2  20 -10 13426.1 1288.33   6
   2  20  10 10485.1 1284.41   6
  -2 -20  10 7851.49 1671.28   2
  -2 -20 -10 12849.4 1342.92   5
  -2 -20  10 12132.8 1233.79   5
  -2 -20 -10 13378.2 1212.14   1
  -2 -20  12 2756.71 1109.65   5
  -2 -20 -12 1875.18 1137.79   8
   2  20  12 3432.49 1973.30   4
   2  20  12 401.622 1011.76   7
  -2 -20 -12 171.019 1252.87   2
   2  20  12 2163.26 1123.22   6
   2  20 -12 2742.51 1055.85   6
  -2 -20 -12 548.078 1040.12   1
  -2 -20 -12 4124.81 1161.27   5
   2  20  14 4969.24 1184.38   7
   2  20  14 5105.89 1885.37   4
   2 -20 -14 6964.36 1826.92   1
  -2 -20 -14 5769.48 1424.36   2
  -2 -20 -14 6195.01 1213.37   1
   2  20  14 6247.70 1228.16   6
  -2 -20  14 6160.40 1214.23   5
   2 -20 -14 5780.09 1159.31   5
  -2 -20 -14 4731.01 1172.97   8
  -2 -20 -14 6271.04 1227.75   5
   2  20  16-149.874 1279.53   7
   2 -20 -18 3257.00 1258.68   5
  -2 -20 -18 3885.14 1470.07   2
  -2 -20 -18 5288.44 1251.00   8
   2  20  18 2966.12 1975.49   4
   2  20  18 4177.43 1358.00   7
   2 -20 -18 5800.10 1739.62   1
   2  20  18 5244.52 1259.53   6
  -2 -20  18 8338.18 1374.58   5
   2  20  18 4787.18 1234.66   3
  -2 -20 -18 5604.74 1295.95   1
  -2 -20 -18 5116.59 1355.60   5
  -2 -20  20 1591.61 1366.73   5
  -2 -20 -20 1109.29 1269.23   8
  -2  20  20-2359.90 2643.66   4
   2  20  20 4537.22 2071.62   4
   2  20  20 718.159 1428.91   7
   2 -20 -20 1545.65 1691.78   1
   2  20  20 819.042 1188.07   6
   2  20  20 337.495 1216.78   3
  -2 -20 -20 98.7894 1237.56   1
  -2 -20 -20 760.285 1457.82   2
  -2 -20 -20 966.377 1287.99   5
   2  22   0 12017.0 1288.29   6
  -2 -22   0 11511.0 1739.02   2
  -2 -22   0 13052.5 1314.14   5
   2  22  -2 27.3607 1056.69   6
  -2 -22  -2 82.1948 1464.49   2
  -2 -22   2 215.094 1472.06   2
   2  22   2 27.2338 1061.65   6
  -2 -22  -2-2399.63 1091.43   5
  -2 -22   2 1154.03 1069.48   5
  -2 -22   4 3178.92 1073.99   5
   2  22   4 2479.26 1093.34   6
  -2 -22  -4 439.954 1387.84   2
  -2 -22   4 2790.74 1597.24   2
   2  22  -4 583.961 1106.04   6
  -2 -22  -4 3011.92 1134.34   5
  -2 -22   6-1210.34 1037.61   5
  -2 -22  -6 2230.67 1412.69   2
   2  22   6 658.121 1085.66   6
   2  22  -6 280.552 1079.32   6
  -2 -22   6-2930.98 1627.23   2
  -2 -22  -6-63.0736 1127.92   5
  -2 -22  -8 6034.03 1504.57   2
   2  22   8 7759.64 1240.71   6
   2  22  -8 9170.61 1241.34   6
  -2 -22   8 6974.60 1657.78   2
  -2 -22   8 7627.07 1211.68   5
  -2 -22  -8 7759.95 1312.64   5
  -2 -22  10 3047.73 1153.66   5
  -2 -22 -10 1809.93 1511.74   2
   2  22  10 2005.31 1167.96   6
   2  22 -10 2688.06 1131.49   6
  -2 -22 -10 1325.92 1169.46   5
   2  22  14 309.750 1196.27   6
  -2 -22 -14-704.803 1485.02   2
  -2 -22  14 313.320 1195.58   5
  -2 -22 -14-367.086 1262.44   5
   2 -22 -16-558.360 1236.30   5
   2 -22 -16 94.7493 1758.67   1
  -2 -22 -16 1305.62 1550.22   2
   2  22  16-1201.90 1267.58   6
  -2 -22  16 1254.99 1223.14   5
  -2 -22 -16 1505.49 1341.13   5
   2 -22 -18-31.2517 1305.82   5
   2 -22 -18-618.914 1792.63   1
  -2 -22 -18 1000.11 1584.48   2
  -2 -22 -18 1786.95 1428.66   5
  -2 -24   0-46.6084 1660.84   2
   2  24   0-146.867 1175.60   6
  -2 -24   0-32.8810 1212.27   5
  -2 -24  -2 4349.93 1301.90   5
  -2 -24  -2 2016.43 1773.34   2
   2  24   2 2626.10 1200.64   6
  -2 -24   2 2817.47 1707.47   2
   2  24  -2 867.206 1249.53   6
  -2 -24   2 1691.83 1294.60   5
  -2 -24  -4 3273.20 2098.47   2
   2  24  -4-332.402 1168.82   6
  -2 -24   8 162.278 1172.60   5
  -2 -24  -8 44.5325 1583.67   2
   2  24   8 766.826 1172.00   6
   2  24  -8-123.576 1163.25   6
  -2 -24  -8 801.357 1251.24   5
   2  24  10 18284.4 1576.60   6
   2  24 -10 20667.3 1605.30   6
  -2 -24 -10 17228.5 1706.88   5
  -2 -24  10 20534.5 1614.20   5
  -2 -24 -10 15376.6 1925.95   2
  -2 -24  12 859.235 1167.53   5
  -2 -24 -12 1976.34 1616.18   2
   2  24  12 59.7401 1195.95   6
  -2 -24 -12-784.576 1295.64   5
  -2 -24  14 2212.34 1341.58   5
  -2 -24 -14-1903.31 1626.92   2
   2  24  14-1331.29 1335.92   6
  -2 -24 -14 1588.98 1408.25   5
   2  26   0 1714.55 1340.35   6
  -2 -26   0 2052.77 1852.33   2
  -2 -26   0 1832.61 1413.90   5
  -2 -26  -2-2838.52 1864.62   2
   2  26   2-127.848 1196.95   6
   2  26  -2-163.742 1289.83   6
  -2 -26   2-2096.07 1757.01   2
  -2 -26  -2-544.764 1331.96   5
  -2 -26   2 425.771 1294.72   5
  -2 -26  -4 3986.43 1945.99   2
   2  26   4 1473.81 1242.21   6
   2  26  -4 32.5842 1268.31   6
  -2 -26   4 427.850 1780.79   2
  -2 -26  -4 185.104 1261.46   5
  -2 -26   4-35.4058 1277.37   5
  -2 -26   6 140.260 1250.54   5
  -2 -26  -6 37.6799 1343.80   5
  -2 -26  -6-1139.61 1752.54   2
   2  26   6-346.373 1261.90   6
   2  26  -6 33.0256 1245.73   6
  -2 -26   8 946.405 1333.73   5
   2  26   8 6933.67 1398.22   6
  -2 -26  -8 6002.18 1845.97   2
   2  26  -8 97.9858 1315.09   6
  -2 -26  -8 7660.10 1491.62   5
  -3   1   7 16741.6 1074.80   4
  -3  -1   7 16276.6 998.344   4
   3  -1  -7 15709.3 876.882   8
   3   1  -7 16297.6 836.585   8
   3   1  -9 2405.53 456.397   8
  -3   1   9 1874.64 659.653   4
   3  -1  -9 1203.53 444.031   8
   3  -1  -9 2439.00 648.195   1
   3   1  -9 2276.68 617.868   1
  -3  -1   9 1806.91 635.240   4
   3  -1 -11 2877.11 689.295   1
   3   1 -11 2752.24 533.229   8
  -3  -1  11 2920.71 734.856   4
   3   1 -11 2483.58 679.807   1
  -3   1  13 20668.8 1414.42   4
   3  -1 -13 19423.2 1113.54   8
  -3  -1 -15 67773.9 3393.68   8
  -3  -1  15 79760.4 3301.76   4
  -3  -1  15 80339.1 3127.85   7
  -3   1  15 69403.6 3308.13   4
   3   1 -15 82321.6 3115.46   8
   3  -1 -15 74830.0 3227.18   1
   3   1 -15 76576.9 3210.94   1
   3  -1 -15 78936.0 3123.22   8
  -3  -1 -17 84700.5 3647.58   8
  -3   1  17 79496.9 3639.06   4
  -3  -1  17 76084.0 3551.38   4
  -3  -1  17 81783.5 3389.75   7
  -3   1  17 82826.3 3422.41   7
   3  -1 -17 77591.3 3504.44   1
   3   1 -17 73083.3 3445.49   1
   3  -1 -17 78739.2 3387.84   8
   3   1 -17 76924.6 3348.21   8
  -3  -1 -19 17080.8 1485.25   8
  -3  -1  19 16488.4 1255.86   7
  -3   1  19 13006.9 1543.67   4
  -3  -1  19 15567.4 1526.42   4
  -3   1  19 14952.5 1257.42   7
   3  -1 -19 14433.1 1361.52   1
   3   1 -19 14936.9 1311.66   1
   3  -1 -19 15412.5 1201.49   8
   3   1 -19 14781.2 1170.09   8
   3  -1 -21 24.5375 908.469   8
   3   1 -21-764.982 946.141   8
   3   1 -21-1187.46 1022.58   1
  -3  -1 -21-964.669 1206.53   8
  -3  -1  21 723.122 1055.87   7
  -3   1  21-76.2990 1312.94   4
  -3  -1  21-36.6158 1284.83   4
   3   1  21 1431.67 1456.30   7
  -3   1  21-312.183 1011.34   7
   3  -1 -21 1448.53 1167.63   1
  -3   1 -25 4145.48 1841.92   8
   3  -1  25 818.181 1279.55   7
   3   1 -25 5706.21 1215.37   8
   3  -1 -25 7276.75 1387.98   1
  -3  -1  25 6331.94 1368.66   7
  -3   1  25 4746.85 1735.92   4
  -3   1  25 6639.62 1373.68   7
   3   1  25 5510.43 1915.27   7
  -3  -1 -25 8748.70 1489.83   8
   3   1 -25 8588.53 1382.62   1
  -3  -1  25 7095.74 1735.22   4
  -3  -1 -25 5560.23 1042.53   1
   3  -1 -25 6392.04 1214.45   8
   3  -1 -27 1209.21 1276.78   8
   3   1 -27 3978.36 1281.24   8
  -3  -1 -27 2378.27 1489.37   8
   3   1  27-1595.31 2039.52   7
  -3   1  27 3339.37 1749.23   4
  -3  -1  27 3667.00 1481.16   7
  -3  -1  27 953.883 1795.86   4
   3  -1 -27 1649.51 1367.58   1
   3  -1  27-2114.99 1577.84   7
   3   1 -27 2850.68 1342.49   1
  -3   1  27 2498.97 1510.45   7
  -3   1 -27 310.411 1818.34   8
   3  -1 -29 1759.36 1280.92   8
   3   1 -29 761.145 1296.91   8
   3   1  29-1548.98 2061.29   7
  -3   1  29 2329.01 1618.04   7
  -3  -1  29 155.180 1526.44   7
  -3  -1  29 1759.74 1906.93   4
   3   1 -29-223.121 1303.48   1
   3  -1  29-1350.72 1356.56   7
  -3  -1 -29 1249.93 1426.97   8
   3  -1 -29 194.684 1440.18   1
  -3   1  29 1148.87 1855.69   4
  -3   1 -29 1290.87 1968.72   8
   3   3  -1 31375.4 1325.61   3
   3   3  -3 4214.50 330.362   3
  -3  -3   3 3999.49 502.715   5
  -3  -3   5 193770. 7117.60   4
   3   3  -5 179733. 6940.85   3
  -3  -3   5 175957. 7038.84   5
  -3   3   7 9293.66 1039.61   4
   3   3  -7 11575.0 562.654   3
  -3  -3   7 10968.0 774.810   4
  -3  -3   7 9949.65 713.871   5
  -3  -3   7 12150.6 555.588   2
   3   3  -7 10231.0 758.719   1
   3   3  -7 11763.4 655.146   8
  -3   3   9 31771.6 1614.80   4
   3   3  -9 30171.0 1214.27   3
  -3  -3   9 35147.5 1377.34   5
  -3  -3   9 28807.7 1199.52   2
  -3  -3   9 28828.2 1441.56   4
   3   3  -9 29713.8 1396.01   1
   3   3  -9 28710.3 1301.67   8
   3  -3  -9 30480.8 1406.98   8
  -3  -3  11-386.675 292.682   2
   3   3 -11-189.740 490.723   8
  -3  -3  11-983.843 702.718   4
   3   3  11-675.450 801.823   7
   3   3 -11-305.450 267.944   3
   3   3 -11-185.723 622.144   1
  -3  -3  11-14.1956 584.664   5
  -3  -3 -13 49184.6 2231.42   8
   3   3  13 52872.0 2356.57   7
   3   3 -13 46834.6 1910.70   3
   3   3 -13 45312.6 1895.66   6
   3  -3 -13 46919.5 2278.91   1
  -3  -3  13 47647.7 1908.30   2
  -3   3  13 47751.2 2390.97   4
   3   3 -13 48403.4 2158.81   1
  -3  -3 -13 53365.3 2118.80   1
   3  -3 -13 49747.1 2139.70   8
   3  -3 -15 72320.9 3029.67   8
  -3  -3 -15 71818.4 3119.55   8
   3   3 -15 69683.5 2764.73   6
  -3  -3 -15 75170.7 3007.71   1
  -3  -3  15 72454.1 3013.87   7
   3   3 -15 71869.0 2818.13   3
  -3  -3  15 73327.6 3166.86   4
  -3   3  15 72801.8 3315.62   4
   3   3  15 79346.7 3251.49   7
   3  -3 -15 75224.9 3198.21   1
  -3  -3  15 66590.3 2797.16   2
   3   3 -15 71037.5 3088.66   1
   3   3 -15 73523.8 2982.09   8
   3   3 -17 24851.5 1350.80   8
  -3   3  17 24074.6 1754.50   4
  -3  -3  17 24037.9 1556.08   4
  -3  -3  17 25646.4 1384.80   7
   3   3  17 26827.8 1686.85   7
   3   3 -17 21017.5 940.359   6
  -3  -3 -17 22538.1 1250.75   1
   3  -3 -17 25291.8 1398.29   8
  -3  -3 -17 23495.0 1468.95   8
   3  -3 -17 23925.5 1581.28   1
   3   3 -17 23525.4 1413.93   1
   3   3 -19 11118.1 1076.49   8
  -3  -3 -19 9527.83 1173.24   8
  -3  -3 -19 11171.4 929.948   1
  -3   3  19 11656.3 1193.42   7
  -3  -3  19 10017.9 1121.05   7
   3   3  19 12610.3 1466.58   7
  -3   3  19 10999.3 1530.04   4
   3  -3 -19 10710.0 1285.81   1
   3   3 -19 10346.6 1145.47   1
   3  -3 -19 9370.99 1051.95   8
   3   3 -21-308.010 974.108   8
   3   3 -21 1312.83 1008.21   1
  -3  -3 -21 373.293 1032.84   8
  -3   3  21-890.440 1027.44   7
  -3   3  21 768.397 1404.63   4
  -3  -3  21 526.702 1085.39   7
   3   3  21 192.677 1305.08   7
  -3  -3 -21 24.2549 721.032   1
   3  -3 -21-126.878 950.509   8
   3  -3 -21 563.570 1198.15   1
   3  -3 -23 3253.95 1138.98   8
   3   3 -23 4700.19 1135.10   8
  -3   3  23 1557.01 1586.20   4
  -3   3  23 59.0462 1172.89   7
  -3  -3 -23 3945.06 1167.07   8
   3   3 -23 2588.09 1207.77   1
   3  -3 -23 2065.35 1353.86   1
   3  -3 -25 3351.45 1194.58   8
   3   3 -25 5401.32 1241.83   8
  -3  -3 -25 4538.16 1215.63   8
  -3   3  25 5405.18 1430.65   7
  -3   3  25 6631.12 1762.73   4
  -3  -3  25 3670.65 1378.48   7
   3   3  25 3114.35 1620.89   7
   3   3 -25 3628.29 1224.30   1
   3  -3 -25 5652.45 1425.55   1
  -3  -3 -25 5004.17 950.097   1
   3  -3 -27 5133.88 1294.75   8
  -3  -3 -27 3120.47 1287.79   8
   3  -3 -27 2839.68 1451.44   1
  -3   3  27 2932.57 1823.15   4
  -3  -3  27 2591.56 1524.65   7
   3   3  27 1301.45 1713.36   7
   3   3 -27 3962.61 1285.26   8
   3   3 -27 2362.76 1255.89   1
  -3   3  27 35.6227 1464.14   7
  -3  -3 -27 3200.43 978.270   1
  -3   3  29-745.021 1929.57   4
   3   3 -29 432.245 1321.41   8
   3  -3 -29 1310.49 1308.76   8
  -3  -3 -29 2672.85 1431.61   8
   3  -3 -29-242.847 1472.31   1
  -3   3  29 2672.21 1562.70   7
   3   3  29-208.589 1905.00   7
  -3  -3  29 1107.21 1611.84   7
  -3  -3 -29 63.8275 968.339   1
   3   3 -29-286.045 1254.35   1
   3   5   1 1611.40 266.401   3
   3   5  -1 2058.97 273.680   3
  -3  -5  -1 1313.15 344.312   5
  -3  -5   1 1855.46 340.987   5
  -3  -5  -1 1657.52 288.487   2
  -3  -5   1 1962.55 284.886   2
   3   5   3 55179.9 2278.33   3
   3   5  -3 61311.9 2270.62   3
  -3  -5  -3 50513.9 2345.34   5
  -3  -5   3 53201.9 2308.31   5
  -3  -5   3 60487.4 2272.42   2
   3   5   5 7282.31 475.292   3
   3   5  -5 7779.53 463.523   3
  -3  -5   5 8626.47 593.160   4
  -3  -5  -5 7080.78 617.267   5
  -3  -5   5 7915.89 527.028   5
   3   5  -5 7072.43 528.298   1
  -3  -5   5 7640.06 475.547   2
   3   5  -5 6823.52 429.104   8
  -3  -5  -7 113765. 4497.05   8
  -3  -5   7 112047. 4469.61   4
   3   5   7 118365. 4597.76   7
   3   5   7 116831. 4442.63   3
   3   5  -7 110861. 4385.44   3
   3   5  -7 117706. 4400.40   8
  -3  -5  -7 111944. 4624.67   5
  -3  -5   7 108648. 4429.05   5
  -3  -5   7 112871. 4399.19   2
   3   5  -7 113260. 4438.75   1
   3   5  -9 3259.42 438.158   8
   3   5   9 2922.40 663.612   7
  -3  -5   9 2834.89 401.704   2
  -3  -5   9 3394.39 615.923   4
   3   5   9 2996.52 422.703   3
   3   5  -9 2942.08 431.348   6
  -3  -5  -9 3408.44 592.442   8
  -3  -5   9 2865.84 450.490   7
   3   5  -9 2780.44 353.679   3
  -3  -5  -9 3769.30 411.481   1
   3   5  -9 2642.90 533.313   1
  -3  -5   9 2840.80 415.356   5
  -3  -5 -13 33803.3 1758.40   8
  -3   5  13 36359.5 2041.87   4
  -3  -5  13 31982.0 1667.63   7
   3   5 -13 37387.8 1513.11   3
   3   5 -13 37602.0 1541.05   6
   3   5  13 35932.8 1877.92   7
  -3  -5 -13 38419.5 1686.27   1
  -3  -5  13 37116.9 1561.30   5
   3  -5 -13 35667.5 1966.04   1
  -3  -5  13 37284.2 1593.49   2
   3   5 -13 37472.3 1734.32   1
   3  -5 -13 37372.6 1770.89   8
   3   5 -15 20007.2 1154.81   8
  -3  -5 -15 19522.6 1250.39   8
  -3  -5 -15 19133.5 1102.80   1
   3   5  15 18333.6 1393.29   7
   3   5 -15 18624.5 886.094   3
   3   5 -15 19087.6 919.267   6
  -3  -5  15 18965.3 941.415   5
   3  -5 -15 20136.6 1468.59   1
  -3  -5  15 20523.9 1044.62   2
  -3   5  15 20103.4 1626.59   4
   3  -5 -15 20408.1 1237.68   8
   3   5 -17 22903.3 1252.02   8
  -3  -5 -17 20299.7 1305.37   8
  -3   5  17 15608.7 1662.48   4
  -3  -5 -17 18656.6 1121.32   1
   3   5  17 19199.2 1460.23   7
   3   5 -17 17150.0 837.318   3
   3   5 -17 20132.5 890.059   6
  -3  -5  17 19157.7 927.948   5
   3  -5 -17 16442.9 845.055   5
   3  -5 -17 16310.6 1502.69   1
  -3  -5  17 18652.3 1015.60   2
   3  -5 -17 17803.0 1253.87   8
   3  -5 -19 8040.33 1021.85   8
   3   5 -19 7694.26 1006.88   8
  -3  -5 -19 6720.67 1071.56   8
  -3   5  19 6319.46 1482.47   4
  -3  -5 -19 6164.46 842.025   1
  -3  -5  19 3891.11 1125.50   7
   3   5  19 8233.16 1292.40   7
   3   5 -19 7090.04 1057.55   1
   3  -5 -19 7646.09 1256.98   1
   3  -5 -21 234.763 1002.45   8
   3   5 -21-934.844 981.536   8
  -3  -5 -21-191.749 986.456   8
  -3   5  21 477.956 1490.11   4
  -3   5  21 651.773 1092.10   7
   3   5  21-791.422 1261.23   7
  -3  -5  21 321.656 1133.46   7
  -3  -5 -21 312.260 738.414   1
   3   5 -21 27.0258 977.141   1
   3  -5 -21 523.521 1149.92   1
  -3  -5 -21-16.0357 703.842   2
   3  -5 -23 1514.97 1052.83   8
   3   5 -23 1619.49 1115.74   8
  -3  -5 -23 1577.94 1119.62   8
  -3   5  23 461.071 1547.00   4
  -3   5  23 2411.86 1260.57   7
  -3  -5  23 1022.49 1379.32   7
   3   5  23 4182.39 1513.05   7
  -3  -5 -23 1609.78 825.528   1
   3   5 -23 4492.28 1119.25   1
   3  -5 -23 1581.26 1381.56   1
   3  -5 -25 3999.54 1416.16   1
   3  -5 -25 5349.11 1214.68   8
   3   5 -25 5524.10 1240.04   8
  -3  -5 -25 4037.33 1214.96   8
  -3   5  25 5096.99 1795.97   4
  -3   5  25 5824.94 1413.62   7
  -3  -5  25 6072.66 1509.58   7
   3   5  25 3976.59 1570.65   7
  -3  -5 -25 3714.04 922.137   1
   3   5 -25 4162.16 1164.63   1
   3   5 -27 1925.56 1217.69   1
  -3   5  27 1761.03 1862.65   4
   3  -5 -27 3735.05 1324.11   8
   3   5 -27 3781.34 1387.32   8
   3  -5 -27 3956.34 1518.20   1
  -3  -5 -27 1711.00 1265.64   8
  -3   5  27 2896.86 1497.52   7
  -3  -5  27 3162.94 1524.61   7
   3   5  27 4164.50 1722.31   7
  -3  -5 -27 3230.48 1025.67   1
  -3  -5 -29 1334.91 1095.08   1
   3   5 -29 867.193 1355.49   1
   3  -5 -29 882.369 1499.37   1
  -3   5  29 1453.79 1669.04   7
  -3  -5  29 2410.81 1670.43   7
   3   5  29-640.930 1896.75   7
   3   5 -29 2859.03 1426.56   8
  -3  -7   1 1292.57 341.179   2
  -3  -7  -1 1287.16 351.188   2
   3   7   1 1818.03 347.246   3
   3   7  -1 1475.81 349.289   3
  -3  -7  -1 1665.48 412.987   5
  -3  -7   1 1127.02 389.470   5
  -3  -7  -3 3503.43 377.279   8
   3   7   3 3374.67 390.183   3
   3   7  -3 3029.49 390.526   3
  -3  -7   3 3361.66 394.814   2
  -3  -7  -3 3501.08 465.940   5
  -3  -7   3 3068.68 438.206   5
  -3  -7  -5 105730. 4048.80   8
   3   7   5 111527. 4099.44   7
  -3  -7  -5 104339. 4007.45   1
  -3  -7   5 103361. 3952.76   7
   3   7   5 100675. 4040.99   3
   3   7  -5 100438. 4035.25   3
  -3  -7   5 105800. 4022.57   4
  -3  -7  -5 104946. 4117.95   5
  -3  -7   5 100422. 4074.58   5
  -3  -7  -5 102532. 4049.37   2
  -3  -7   5 103988. 4057.54   2
   3   7  -5 99882.5 3975.31   1
   3   7  -5 102687. 3964.73   8
   3   7  -7 3101.18 374.808   8
  -3  -7   7 4412.52 483.237   4
  -3  -7  -7 3596.03 507.918   8
  -3  -7   7 2781.75 371.633   7
   3   7   7 2575.66 557.087   7
   3   7  -7 2149.91 479.625   6
   3   7   7 3423.77 418.032   3
  -3  -7   7 3421.30 476.108   2
  -3  -7  -7 3388.65 530.942   5
  -3  -7  -7 3127.37 387.113   1
  -3  -7   7 3393.88 463.188   5
   3   7  -7 3338.06 426.753   1
  -3  -7  -7 3275.09 420.561   2
  -3  -7  -9 18811.9 1056.20   8
  -3  -7  -9 17443.1 936.373   1
  -3  -7   9 15999.3 1010.31   4
  -3  -7   9 14836.1 925.710   7
   3   7   9 13929.3 1126.89   7
   3   7   9 18842.0 917.560   3
   3   7  -9 12829.2 942.803   1
   3   7  -9 13872.7 950.973   6
  -3  -7  -9 19571.6 1085.93   5
  -3  -7  -9 19875.4 916.613   2
  -3  -7   9 15678.0 936.143   5
  -3  -7   9 17700.3 979.866   2
   3   7  -9 16813.7 883.998   8
   3   7 -11 417.659 476.645   8
  -3   7  11 256.409 1028.35   4
   3  -7 -11 880.919 702.538   8
  -3  -7  11 578.247 548.800   2
  -3  -7  11 744.209 564.693   7
   3   7  11 910.548 749.109   7
   3   7 -11 488.395 535.289   1
   3   7  11 760.047 433.364   3
   3   7 -11-279.027 496.245   6
  -3  -7 -11 156.016 709.167   5
  -3  -7  11 532.059 453.772   5
  -3  -7 -11 743.161 440.649   2
   3   7 -13 9459.89 779.410   8
  -3  -7 -13 10058.0 929.886   8
   3   7  13 10834.5 1067.26   7
  -3  -7 -13 9625.64 770.167   1
  -3   7  13 10887.1 1383.14   4
  -3  -7  13 9674.56 854.026   7
   3  -7 -13 9916.06 1223.36   1
   3   7 -13 9559.69 707.109   6
   3  -7 -13 9711.64 919.054   8
  -3  -7 -13 9342.47 687.040   2
  -3  -7  13 9495.81 693.364   5
  -3  -7 -13 10819.6 1213.35   5
  -3  -7  13 10607.5 815.438   2
   3   7 -13 10420.9 831.417   1
  -3  -7 -15 33269.5 1727.65   8
   3  -7 -15 34765.7 1722.91   8
   3   7  15 33621.9 1853.17   7
  -3   7  15 28972.4 2045.83   4
   3   7 -15 33884.5 1469.29   6
  -3  -7 -15 31885.1 1581.20   1
  -3  -7 -15 32890.7 1495.23   2
  -3  -7  15 32442.6 1476.46   5
   3  -7 -15 33036.8 1936.18   1
   3  -7 -15 31838.0 1407.60   5
  -3  -7  15 33959.5 1614.26   2
   3   7 -17 14061.3 1130.54   8
  -3  -7 -17 13793.6 1160.92   8
   3   7  17 10479.9 1313.03   7
   3  -7 -17 12087.1 1143.17   8
  -3  -7  17 13203.6 830.303   5
  -3  -7  17 12617.0 1059.41   2
  -3   7  19 4213.94 1515.77   4
  -3  -7  19 2123.97 1177.88   7
   3   7  19 4342.68 1239.78   7
   3   7 -19 197.728 1002.03   8
  -3  -7 -19 4867.90 1036.91   8
   3  -7 -19 4533.99 1285.64   1
   3  -7 -19 5737.29 999.292   8
  -3  -7 -19 5049.53 818.862   1
   3   7 -19 950.679 925.042   1
  -3  -7 -21-829.279 1077.56   8
  -3   7  21-1718.95 1653.69   4
   3   7 -21-323.863 960.512   1
  -3  -7  21-362.625 1232.57   7
   3   7  21-2567.15 1477.33   7
   3   7 -21-74.1577 1072.38   8
   3  -7 -21-919.635 1272.41   1
   3  -7 -21-1384.44 1015.30   8
  -3  -7 -21-246.312 859.265   1
  -3  -7 -23 2792.62 907.223   1
   3   7 -23 794.845 1194.67   8
  -3  -7 -23 2372.81 1171.03   8
   3   7 -23 217.698 993.833   1
  -3   7  23 2406.99 1699.17   4
  -3   7  23 4567.27 1292.81   7
   3  -7 -23 2085.69 1134.44   8
   3   7  23 802.083 1458.66   7
  -3  -7  23 2156.54 1365.30   7
   3  -7 -23 4284.36 1423.17   1
   3   7 -25 3210.81 1293.58   8
  -3  -7 -25 709.967 1223.80   8
  -3   7  25 518.931 1845.24   4
  -3   7  25 995.591 1386.09   7
   3   7 -25 1555.05 1065.78   1
   3   7  25 620.561 1603.78   7
  -3  -7 -25 2140.27 986.027   1
   3  -7 -25 3207.48 1277.77   8
  -3  -7  25 1425.78 1528.04   7
   3  -7 -25 3709.61 1454.99   1
   3   7 -27 16417.9 1645.87   8
  -3   7  27 12776.8 1656.97   7
  -3  -7 -27 11213.6 1265.22   1
  -3   7  27 12104.9 2188.24   4
  -3  -7  27 12686.4 1729.71   7
   3   7  27 11709.5 1869.03   7
   3  -7 -27 14247.9 1547.51   8
  -3  -7 -27 7840.14 1413.48   8
   3  -7 -27 12090.6 1687.22   1
   3   7 -27 12624.7 1379.95   1
  -3  -9   1 1724.36 445.187   2
   3   9  -1 1706.64 486.921   6
  -3  -9  -1 1827.90 452.170   2
   3   9   1 1639.59 427.223   3
  -3  -9  -1 2021.74 469.328   5
  -3  -9   1 1924.54 461.332   5
  -3  -9  -3 21935.6 942.083   8
  -3  -9  -3 21038.0 904.440   1
   3   9   3 22523.6 1002.51   7
   3   9  -3 22090.2 1099.94   6
  -3  -9   3 22059.2 1094.36   5
  -3  -9  -3 21501.9 1067.65   2
  -3  -9   3 20480.1 1076.78   2
  -3  -9  -5 20674.9 970.476   8
  -3  -9  -5 21066.3 929.478   1
   3   9   5 21205.7 1033.79   7
   3   9  -5 20721.3 1068.78   6
  -3  -9   5 19827.7 1046.93   5
  -3  -9  -5 19331.5 1023.30   2
  -3  -9   5 19580.8 1069.80   2
   3   9  -9 20836.5 985.258   8
  -3  -9  -9 22571.2 1124.42   8
   3   9  -9 20379.9 974.956   1
  -3  -9   9 20388.6 1038.76   7
   3   9   9 21099.0 1208.29   7
   3   9  -9 20577.0 1083.16   6
  -3  -9  -9 20003.9 1042.21   1
  -3  -9   9 20073.5 1072.71   5
  -3  -9   9 20281.1 1151.82   2
   3   9 -11 690.666 532.356   8
  -3   9  11 2405.88 1371.06   4
   3   9 -11 828.322 485.453   1
  -3  -9  11 741.765 629.868   7
  -3  -9  11 1055.54 660.591   2
   3   9 -11 534.085 576.334   6
  -3  -9  11 1155.53 548.314   5
   3   9 -13 19067.4 1119.20   8
  -3  -9 -13 22379.1 1236.97   8
  -3   9  13 18851.6 1678.52   4
   3   9  13 20828.7 1377.86   7
   3   9 -13 20639.6 1093.69   1
   3   9 -13 19781.2 1072.54   6
   3  -9 -13 17292.9 1590.43   1
  -3  -9  13 19690.8 1081.56   5
  -3  -9  13 17198.9 1189.95   7
  -3  -9  13 20552.9 1218.26   2
  -3  -9 -13 20078.2 1126.28   1
   3  -9 -13 21920.2 1319.84   8
  -3  -9 -15 13187.6 1138.17   8
  -3  -9 -15 13348.7 971.062   1
  -3   9  15 10864.5 1602.28   4
   3   9  15 12294.1 1230.08   7
   3  -9 -15 11079.6 1404.80   1
   3   9  15 13190.6 888.065   3
   3   9 -15 12378.9 859.385   6
  -3  -9  15 11903.4 872.508   5
   3  -9 -15 11755.0 773.921   5
  -3  -9  15 11664.7 1132.27   2
   3  -9 -15 11824.0 1116.41   8
  -3  -9 -17 24886.9 1467.09   8
   3   9 -17 21721.1 1320.22   1
  -3   9  17 20910.7 1950.30   4
  -3  -9  17 18883.8 1505.97   7
   3   9  17 21703.4 1581.72   7
   3   9  17 21150.6 1239.00   3
   3   9 -17 23211.5 1183.09   6
  -3  -9 -17 25716.7 1817.76   5
  -3  -9  17 20339.3 1184.73   5
   3  -9 -17 23095.3 1161.11   5
   3  -9 -17 19973.4 1703.39   1
  -3  -9  17 23921.1 1465.14   2
   3   9 -17 25185.5 1396.27   8
   3  -9 -17 20281.8 1440.06   8
  -3  -9 -17 19473.9 1288.48   1
  -3  -9 -19 413.426 719.849   2
   3   9 -19 66.6773 962.954   8
  -3  -9 -19 934.314 994.015   8
  -3   9  19-47.0529 1605.86   4
  -3  -9  19 707.731 1148.15   7
   3   9  19-188.936 1208.56   7
   3   9 -19 42.7367 820.790   1
   3   9  19 750.076 721.785   3
   3  -9 -19 224.294 1295.65   1
  -3  -9 -19 833.577 789.009   1
   3  -9 -19 461.905 947.092   8
  -3  -9  19 484.012 686.890   5
   3   9 -21-275.061 1174.69   8
  -3  -9 -21-2118.47 1193.05   8
  -3   9  21-49.8688 1805.44   4
   3  -9 -21-750.703 1092.67   8
   3   9 -21-423.613 963.524   1
   3   9 -23 829.629 1227.04   8
  -3   9  23-157.266 1791.53   4
  -3  -9  23 594.155 1381.26   7
   3   9  23 605.551 1468.40   7
   3  -9 -23 1821.23 1135.04   8
   3   9 -23 51.4777 957.509   1
  -3  -9 -23 277.467 902.090   1
   3  -9 -23 40.1859 1380.14   1
  -3  -9 -23 860.212 1158.86   8
   3   9 -25 20301.2 1763.57   8
   3   9 -25 17766.5 1461.23   1
   3   9  25 17472.7 1986.02   7
   3  -9 -27 10075.4 1466.82   8
   3   9 -27 11284.9 1248.22   1
   3   9 -27 12437.1 1591.26   8
  -3  -9 -27 8626.37 1505.35   8
  -3   9  27 9933.12 2261.84   4
  -3   9  27 9615.76 1670.27   7
   3   9  27 9026.22 1873.23   7
  -3  -9 -27 9373.25 1219.32   1
   3  -9 -27 12950.8 1771.55   1
   3  11   3 19238.4 976.264   7
  -3 -11  -5 184986. 7339.86   8
  -3 -11  -5 193906. 7351.18   1
   3  11   5 194226. 7388.02   7
   3  11   5 191980. 7446.97   3
  -3 -11  -5 196135. 7503.66   5
   3  11  -7 51066.1 2167.20   8
  -3 -11  -7 57567.9 2285.90   8
  -3 -11  -7 55670.2 2268.99   1
   3  11   7 60794.9 2358.25   7
   3  11   7 55659.1 2393.91   6
   3  11   7 53841.4 2338.28   3
  -3 -11  -7 57480.1 2410.96   5
  -3 -11  -7 55111.6 2366.52   2
  -3 -11  -9 1934.54 524.612   1
  -3 -11  -9 2449.80 646.823   2
   3  11  -9 2512.62 496.858   8
  -3 -11  -9 2965.94 608.452   8
   3  11   9 3246.14 771.408   7
  -3 -11   9 2521.26 676.613   7
   3  11   9 2339.40 711.148   6
   3  11   9 3167.02 615.011   3
  -3 -11  -9 2691.80 714.068   5
  -3 -11 -11 239.280 644.587   2
   3  11 -11 1062.28 596.925   8
   3  11 -11 366.966 435.281   1
  -3 -11  11 1751.88 725.466   7
   3  11  11 638.218 582.440   3
  -3 -11 -11 1142.99 724.568   5
  -3 -11 -13 20492.5 1214.73   8
   3  11 -13 16366.0 1100.19   8
  -3 -11 -13 19354.6 1121.80   1
  -3  11  13 14920.9 1866.07   4
   3  11 -13 15842.1 1006.42   1
   3  11  13 20473.1 1329.32   7
   3  11  13 19745.2 1083.54   3
  -3 -11 -13 19496.4 1211.78   5
   3 -11 -13 17043.9 1739.05   1
  -3 -11 -13 20912.5 1161.85   2
  -3 -11  13 15856.6 1207.86   7
  -3 -11 -15 26860.8 1543.70   8
  -3 -11 -15 25287.1 1441.17   1
   3  11  15 25602.7 1674.06   7
   3  11  15 26083.4 1365.48   3
  -3  11  15 24885.5 2132.88   4
  -3 -11 -15 30224.4 1580.41   5
   3 -11 -15 24886.1 1930.60   1
  -3 -11 -15 28356.5 1440.31   2
   3 -11 -15 24048.8 1611.86   8
   3  11 -17 4719.94 1006.22   8
  -3  11  17 4687.92 1681.20   4
  -3 -11 -17 3469.66 844.010   1
   3  11  17 2864.33 1154.23   7
   3 -11 -17 2798.09 1325.62   1
   3  11 -17 4639.30 766.947   1
  -3 -11 -17 3869.34 847.194   2
   3  11  17 3913.56 728.690   3
   3 -11 -17 3180.08 1011.39   8
  -3 -11 -17 5464.07 1070.49   5
  -3 -11 -17 4675.36 1010.35   8
  -3 -11  17 2012.86 1154.30   7
   3 -11 -19-928.438 1191.51   8
  -3 -11 -19 182.419 1126.23   8
   3  11 -19 1133.74 1088.14   8
  -3  11  19-2468.85 1904.76   4
   3  11  19-2696.41 1379.10   7
  -3 -11 -19 767.858 920.726   1
  -3 -11  19-399.616 1298.21   7
   3  11 -19-484.332 824.255   1
   3  11  19-503.803 1002.73   6
   3  11  19-1004.44 886.426   3
   3 -11 -19 318.505 1374.53   1
  -3 -11 -19-2055.97 1378.90   5
  -3  11  21-106.024 1837.23   4
  -3 -11 -21-1346.06 884.018   2
  -3 -11 -21-681.385 1158.94   8
   3  11 -21 1064.17 1159.77   8
   3  11  21 650.234 1339.08   7
  -3 -11  21 543.699 1331.78   7
  -3 -11 -21 968.176 932.456   1
   3 -11 -21 576.674 1111.27   8
   3  11  21-565.160 831.463   3
   3  11  21 217.913 1001.39   6
   3  11 -21-646.068 855.258   1
   3 -11 -21 857.372 1405.71   1
  -3 -11 -21-1266.18 1810.53   5
   3  11 -23 11743.7 1425.98   8
   3 -11 -23 10178.9 1378.23   8
  -3  11  23 7582.55 2120.93   4
   3  11  23 6901.37 1640.98   7
  -3 -11  23 2802.35 1594.66   7
  -3 -11 -23 7619.99 1379.79   8
  -3 -11 -23 7318.44 1126.24   1
   3  11 -23 5966.14 1023.34   1
   3 -11 -23 8677.74 1619.13   1
   3  11 -25 3701.92 1513.36   8
  -3 -11 -25 12444.2 1515.76   8
  -3  11  25 15711.7 2341.24   4
  -3 -11 -25 11572.8 1289.53   1
   3  11  25 10849.8 1767.79   7
  -3  11  25 14109.8 1652.36   7
  -3 -11  25 5388.79 1787.10   7
   3 -11 -25 12958.6 1735.98   1
   3 -11 -25 13244.0 1450.65   8
   3  11 -27 2556.83 1465.56   8
  -3 -11 -27 2567.18 1435.47   8
  -3  11  27 1347.67 1719.13   7
   3  11  27 520.920 1751.84   7
  -3 -11  27-942.669 1747.89   7
  -3 -11 -27 2630.82 1103.01   1
   3  11 -27 143.211 1085.89   1
   3 -11 -27 2973.43 1689.13   1
   3  13   1 12658.4 682.036   7
   3  13   1 16750.6 1042.06   6
   3  13  -1 18653.6 1055.70   6
  -3 -13  -1 16119.4 1004.54   5
  -3 -13   1 19789.7 1060.66   5
  -3 -13  -1 16518.1 1066.45   2
  -3 -13   1 17499.8 1101.31   2
  -3 -13  -1 13588.7 651.270   1
   3  13   3 64375.8 2990.31   6
   3  13  -3 73362.4 3006.95   6
   3  13   3 71438.4 2832.67   7
  -3 -13  -3 74226.7 3043.64   5
  -3 -13   3 73148.3 3023.56   5
  -3 -13  -3 70116.9 3041.37   2
  -3 -13   3 68097.3 3048.57   2
   3  13   3 74059.4 2964.43   4
  -3 -13  -3 69094.0 2809.06   1
  -3 -13  -3 74408.7 2833.62   8
   3  13   5 38040.6 1646.21   7
   3  13  -5 38775.8 1774.81   6
  -3 -13  -5 34327.9 1588.64   1
  -3 -13  -5 41232.4 1833.97   5
  -3 -13   5 39557.4 1784.96   5
  -3 -13  -5 38681.3 1820.30   2
  -3 -13   5 36343.0 1845.18   2
   3  13   5 37964.1 1801.93   6
   3  13   5 36985.6 1742.94   4
  -3 -13  -5 35220.7 1589.48   8
   3  13  -7 10670.6 622.626   8
   3  13   7 11517.2 1003.82   4
   3  13   7 12970.6 914.546   7
  -3 -13   7 14003.1 974.033   5
   3  13   7 12048.2 1002.26   6
   3  13  -7 12178.7 962.089   6
  -3 -13  -7 12273.4 988.400   5
  -3 -13  -7 12656.2 990.465   2
  -3 -13   7 12284.0 1103.69   2
  -3 -13  -7 12383.1 790.472   1
  -3 -13  -7 12474.8 783.619   8
   3  13  -9 5890.42 586.050   8
  -3 -13  -9 3766.78 646.704   8
  -3 -13  -9 5700.14 839.018   2
   3  13   9 4564.52 841.407   7
  -3 -13   9 5855.09 999.120   2
   3  13   9 5773.66 883.559   6
   3  13  -9 5193.53 797.114   6
   3  13   9 4730.05 730.156   3
  -3 -13  -9 7132.55 854.637   5
  -3 -13   9 5527.54 842.495   5
  -3 -13  -9 5319.79 682.118   1
  -3 -13 -11 244.930 780.807   2
  -3 -13  11-25.2111 972.629   2
   3  13  11-333.558 828.737   6
   3  13 -11-491.483 677.663   8
   3  13 -11 34.5732 772.367   6
   3  13  11 321.849 691.271   3
  -3 -13 -11-381.416 796.547   5
  -3 -13  11-240.644 780.128   5
   3  13 -13 8304.28 874.265   8
  -3 -13 -13 8044.16 956.812   2
   3 -13 -13 8273.68 1783.57   1
  -3 -13 -13 7340.98 936.044   8
   3  13  13 8389.51 1125.23   7
   3  13  13 7975.55 865.627   3
   3  13  13 7082.32 1027.60   6
  -3 -13  13 6820.54 1191.23   2
   3  13 -13 8077.49 926.747   6
  -3 -13  13 8780.15 955.151   5
  -3 -13 -13 6834.53 849.868   1
  -3 -13 -13 6775.89 988.596   5
  -3 -13 -15 17322.3 1281.45   8
  -3 -13 -15 16298.5 1167.45   1
  -3  13  15 15189.5 2049.86   4
   3  13  15 17471.4 1418.27   7
   3  13  15 16148.3 1111.75   3
   3  13  15 16347.4 1270.77   6
   3  13 -15 16319.5 1160.71   6
  -3 -13 -15 15817.7 1269.62   5
   3 -13 -15 18141.4 1830.40   1
  -3 -13  15 18485.6 1279.10   5
  -3 -13 -15 17176.1 1259.98   2
  -3 -13  15 18387.2 1574.37   2
   3  13 -17 12014.4 1166.06   8
   3 -13 -17 8591.66 1244.61   8
  -3 -13 -17 8016.77 1081.78   2
  -3 -13 -17 10375.5 1167.51   8
  -3  13  17 8685.11 1891.58   4
  -3 -13  17 6838.76 1565.91   7
   3  13  17 8453.49 1359.63   7
   3 -13 -17 13104.2 1660.62   1
   3  13  17 9956.23 943.386   3
   3  13  17 8443.97 1119.68   6
   3  13 -17 7686.29 999.787   6
  -3 -13 -17 10717.3 1165.39   5
  -3 -13  17 11977.3 1131.45   5
   3 -13 -17 9741.94 957.169   5
  -3 -13 -17 8258.69 1037.11   1
  -3 -13 -19-154.343 935.159   1
   3  13 -19 480.240 1092.55   8
  -3 -13 -19 473.640 1098.26   8
   3  13  19 153.171 1293.34   7
  -3 -13 -19-22.1823 975.221   2
  -3  13  19 277.762 1892.59   4
  -3 -13  19-108.989 1450.87   7
   3 -13 -19 937.403 1453.66   1
   3  13  19 1473.88 1053.06   6
   3  13  19 76.4390 797.758   3
  -3 -13 -19 1967.53 1075.09   5
   3 -13 -19 1635.05 1198.68   8
  -3 -13  19 1317.50 1055.60   5
   3 -13 -21-387.745 1201.80   8
  -3 -13 -21 143.579 1209.73   8
   3  13 -21 934.663 1201.13   8
  -3 -13 -21 1169.14 1007.74   1
  -3  13  21-1024.63 1916.46   4
   3  13  21 910.513 1381.36   7
  -3 -13  21 1245.33 1533.62   7
   3  13  21 1340.83 1099.57   6
   3  13  21-584.247 913.708   3
  -3 -13 -21 201.420 1023.45   2
   3 -13 -21-519.211 1467.38   1
  -3 -13 -21 338.066 1321.50   5
   3 -13 -23 4687.27 1330.59   8
  -3 -13 -23 5430.05 1365.30   8
   3  13 -23 4580.54 1342.65   8
  -3  13  23 2072.70 2155.44   4
  -3 -13 -23 5329.33 1143.59   1
   3  13  23 4215.84 1639.29   7
  -3 -13  23-380.658 1836.98   7
   3 -13 -23 3724.47 1634.94   1
   3  13 -23 2338.12 1096.68   1
  -3 -13 -25 3786.04 1147.93   1
  -3 -13 -25 2125.87 1350.01   8
  -3  13  25 4456.31 2212.26   4
   3  13  25 2859.51 1591.86   7
  -3 -13  25 970.691 1763.73   7
   3 -13 -25 5015.34 1371.43   8
   3  13 -25 5328.70 1387.69   8
   3 -13 -25 3640.88 1654.09   1
   3  13 -25 5236.48 1079.61   1
   3  15   1 7775.74 485.415   7
   3  15   1 9248.41 937.869   6
   3  15  -1 10212.7 931.547   6
  -3 -15  -1 10476.2 926.201   5
  -3 -15   1 10091.0 919.951   5
  -3 -15  -1 9316.20 1025.78   2
  -3 -15   1 8828.04 1045.29   2
  -3 -15  -1 7451.43 472.756   1
   3  15   3 25923.6 1214.31   7
   3  15   3 27990.8 1505.80   6
   3  15  -3 28770.9 1500.59   6
  -3 -15  -3 28767.9 1502.24   5
  -3 -15   3 29424.8 1515.10   5
  -3 -15  -3 26003.6 1559.70   2
  -3 -15   3 25978.0 1596.60   2
   3  15   3 26441.6 1505.35   4
  -3 -15  -3 26378.8 1202.74   1
   3  15   5 9777.17 809.570   7
   3  15   5 11676.1 1042.92   6
   3  15  -5 10873.0 1014.70   6
  -3 -15  -5 11376.1 1006.33   5
  -3 -15   5 10994.6 1014.62   5
  -3 -15  -5 10523.0 1110.53   2
  -3 -15   5 11499.4 1160.14   2
   3  15   5 11509.5 1167.30   4
  -3 -15  -5 10991.1 741.975   1
  -3 -15  -5 12105.7 823.340   8
   3  15  -7 13413.8 763.961   8
   3  15   7 15312.0 1032.66   7
   3  15   7 12959.7 1176.44   6
   3  15  -7 16675.3 1148.20   6
  -3 -15  -7 15930.1 1209.96   5
  -3 -15   7 18249.3 1153.45   5
  -3 -15  -7 14603.6 1223.66   2
   3  15   7 18003.9 1318.09   4
  -3 -15   7 15126.8 1325.12   2
  -3 -15  -7 16172.6 949.057   1
  -3 -15  -7 15019.1 961.556   8
   3  15  -9 2826.49 607.865   8
  -3 -15  -9 3537.58 922.712   2
   3  15   9 2092.02 833.039   7
   3  15  -9 3716.13 868.356   6
  -3 -15  -9 3188.89 712.022   1
  -3 -15   9 3646.76 1102.26   2
   3  15   9 3285.50 916.237   6
  -3 -15  -9 4810.95 926.440   5
  -3 -15   9 2822.12 842.668   5
  -3 -15 -11-594.104 756.324   8
   3  15 -11-665.610 731.056   8
  -3 -15 -11 218.323 930.281   2
  -3 -15  11 151.132 1128.82   2
   3  15  11-304.355 920.086   6
   3  15 -11 458.976 858.690   6
   3  15  11 612.917 786.543   3
  -3 -15 -11 1286.48 909.336   5
   3  15  11-377.812 1163.19   4
  -3 -15  11 476.759 854.781   5
  -3 -15 -13 6673.63 952.463   8
   3  15 -13 5116.72 867.641   8
  -3 -15 -13 4285.97 1072.15   2
   3  15  13 5988.39 1140.89   7
   3  15  13 5011.78 1291.75   4
  -3 -15 -13 4071.58 860.192   1
   3  15  13 5597.23 1013.91   6
  -3 -15  13 5707.21 1323.73   2
   3  15 -13 5302.26 974.611   6
   3  15  13 3973.48 898.287   3
  -3 -15  13 4793.26 968.835   5
  -3 -15 -13 4867.77 983.065   5
  -3 -15 -15 5232.70 1076.89   8
  -3 -15 -15 5150.80 1160.31   2
   3  15  15 1914.86 1354.51   7
   3  15  15 6253.93 1405.13   4
   3  15  15 4960.49 1102.83   6
   3 -15 -15 4835.24 1778.15   1
   3  15  15 3409.70 960.164   3
   3  15 -15 5366.51 996.549   6
  -3 -15  15 2265.91 1445.63   2
  -3 -15 -15 3675.84 955.673   1
  -3 -15 -15 6974.93 1105.50   5
  -3 -15  15 6836.11 1119.54   5
   3 -15 -17 6971.20 1011.84   5
  -3 -15 -17 9570.89 1188.65   8
  -3  15  17 7625.88 2256.29   4
   3  15  17 7136.03 1395.64   7
   3 -15 -17 8015.59 1732.90   1
   3  15  17 9823.09 1060.33   3
   3  15  17 8420.71 1207.10   6
   3  15 -17 7582.23 1057.72   6
  -3 -15 -17 7859.01 1233.16   2
  -3 -15 -17 6646.55 1051.41   1
  -3 -15 -17 7550.22 1163.06   5
  -3 -15  17 9212.13 1233.93   5
   3 -15 -19 4370.32 1314.00   8
  -3 -15 -19 6412.01 1224.51   8
  -3  15  19 6084.17 2187.40   4
   3  15  19 5655.55 1455.28   7
   3 -15 -19 3523.01 1644.73   1
  -3 -15 -19 4050.58 1170.17   2
   3  15  19 7381.10 1228.63   6
   3  15  19 5876.08 1004.56   3
  -3 -15 -19 7597.63 1207.30   5
  -3 -15 -19 5563.49 1102.05   1
  -3 -15  19 5959.54 1269.49   5
   3 -15 -23-1066.22 1507.48   8
  -3 -15 -23 431.082 1083.54   1
   3  15  23 220.929 1540.42   7
  -3  15  23-833.733 2396.12   4
   3 -15 -23 4172.24 1709.95   1
  -3 -15 -23 1474.86 1296.54   8
  -3 -17   1 309.733 1075.22   2
  -3 -17  -1 744.221 908.637   5
  -3 -17   1 1452.60 884.838   5
   3  17   3 9660.11 726.897   7
  -3 -17   3 10405.1 1259.79   2
   3  17   3 11715.0 1140.42   6
   3  17  -3 12328.2 1110.72   6
  -3 -17  -3 13738.6 1134.53   5
  -3 -17   3 12104.1 1096.69   5
  -3 -17  -3 10836.2 1215.61   2
  -3 -17  -3 11044.5 718.779   1
   3  17   5 20211.0 1549.07   4
   3  17   5 19348.9 1087.49   7
   3  17   5 19821.7 1361.35   6
   3  17  -5 19578.1 1340.36   6
  -3 -17  -5 20796.7 1392.95   5
  -3 -17   5 20714.3 1340.17   5
  -3 -17  -5 20354.9 1476.86   2
  -3 -17   5 18839.3 1546.88   2
  -3 -17  -5 19225.9 1051.06   1
  -3 -17  -7 5571.77 859.909   8
  -3 -17  -7 4214.65 712.796   1
   3  17   7 6413.30 1283.24   4
   3  17   7 4774.07 786.506   7
  -3 -17  -7 4370.37 1081.92   2
  -3 -17   7 6302.24 1179.21   2
   3  17   7 4363.96 972.702   6
   3  17  -7 5489.46 986.707   6
  -3 -17  -7 5905.05 986.171   5
  -3 -17   7 4539.19 921.112   5
  -3 -17  -9 1248.35 1047.90   2
   3  17   9 2558.79 863.167   7
  -3 -17   9 2226.94 1217.40   2
   3  17   9 1859.53 965.925   6
   3  17  -9 2330.72 938.304   6
  -3 -17  -9 1838.28 969.403   5
  -3 -17   9 4180.10 942.346   5
  -3 -17 -11 263.015 832.549   8
   3  17  11-928.667 1309.75   4
  -3 -17 -11 1039.51 1079.71   2
   3  17  11 1171.48 936.463   7
  -3 -17 -11-133.443 808.936   1
   3  17  11-543.162 1021.61   6
  -3 -17  11-597.936 1299.25   2
   3  17 -11 22.3479 936.173   6
  -3 -17 -11 411.720 963.554   5
  -3 -17  11 50.1091 966.593   5
  -3 -17 -13 8852.62 1468.38   2
   3  17 -13 4675.60 1181.75   6
   3  17  13 5012.13 1229.26   3
  -3 -17 -13 5661.80 1222.02   5
  -3 -17 -15-616.174 1487.57   8
   3 -17 -15 2294.46 1987.04   1
  -3 -17 -15 1990.36 1644.75   2
   3  17  15-653.435 1708.17   4
   3  17  15 3733.61 1261.88   6
  -3 -17 -15 1443.30 1052.87   1
   3  17 -15 3145.06 1056.42   6
   3  17  15 70.3957 1368.22   3
  -3 -17  15 4882.10 1579.88   2
  -3 -17 -15-677.254 1280.33   5
  -3 -17  15 1348.77 1115.58   5
   3  17  17 18429.2 1667.11   7
   3  17  17 12408.9 1835.34   4
   3 -17 -17 12826.4 2091.04   1
   3  17  17 16248.3 1321.92   3
   3  17  17 13856.2 1409.07   6
   3  17 -17 14268.9 1286.21   6
  -3 -17 -17 13005.4 1386.49   5
  -3 -17  17 15656.0 1477.94   5
   3 -17 -17 10798.5 1199.68   5
  -3 -17 -17 16637.9 1600.87   2
  -3 -17 -17 13639.8 1472.21   8
  -3 -17 -17 11989.1 1260.96   1
   3 -17 -21 301.283 1402.24   8
  -3 -17 -21-893.920 1210.46   8
  -3  17  21 1406.86 2272.77   4
   3  17  21 1035.82 1837.25   4
   3  17  21-844.614 1479.67   7
   3 -17 -21 1518.65 1759.91   1
   3  17  21-621.354 1181.50   6
   3  17  21 473.870 985.143   3
  -3 -17 -21-29.6679 1260.72   2
  -3 -17 -21-1325.06 1213.11   5
  -3 -17 -21 387.057 1073.49   1
  -3  17  23 982.584 2378.89   4
   3  17  23 3162.18 1987.12   4
   3  17  23 2464.62 1632.21   7
  -3 -17 -23 4057.92 1196.65   1
   3 -17 -23 1768.66 1841.39   1
   3 -17 -23 339.064 1506.97   8
  -3 -17 -23 3330.71 1301.35   8
  -3 -19  -1 1366.66 1153.66   2
  -3 -19   1 987.551 1154.93   2
   3  19   1 1315.26 985.414   6
   3  19  -1 1726.36 958.074   6
  -3 -19  -1 27.0616 919.593   5
  -3 -19   1 1560.88 931.659   5
  -3 -19   3 10741.7 1387.80   2
   3  19   3 13455.4 1234.07   6
   3  19  -3 13607.6 1251.19   6
  -3 -19  -3 13294.5 1227.73   5
  -3 -19   3 13608.1 1241.67   5
  -3 -19  -3 11213.3 1399.55   2
  -3 -19  -5 8995.18 1291.89   2
  -3 -19   5 8267.35 1430.06   2
   3  19   5 9453.98 1156.16   6
   3  19  -5 9217.66 1113.50   6
  -3 -19  -5 9479.01 1139.95   5
  -3 -19   5 8538.92 1097.82   5
  -3 -19  -7 8928.91 1305.03   2
   3  19  -7 11359.6 1220.66   6
  -3 -19   7 10936.5 1513.14   2
   3  19   7 9701.04 1202.63   6
  -3 -19  -7 10740.1 1212.04   5
  -3 -19   7 11064.1 1137.55   5
  -3 -19  -9 5247.49 1317.54   2
   3  19   9 10522.2 1266.29   6
  -3 -19   9 8832.77 1661.33   2
   3  19  -9 6607.28 1202.45   6
  -3 -19  -9 4499.70 1185.05   5
  -3 -19   9 1939.00 1035.29   5
  -3 -19 -11-199.101 942.996   8
   3  19  11-913.605 1655.63   4
  -3 -19 -11 829.521 876.511   1
   3  19  11-75.6869 990.781   7
  -3 -19  11 647.309 1560.28   2
   3  19  11 715.490 1081.22   6
  -3 -19 -11 125.151 1185.81   2
   3  19 -11 1012.52 1035.79   6
  -3 -19 -11 361.408 1106.60   5
  -3 -19  11-221.035 1072.66   5
   3  19  13-915.694 1678.98   4
   3  19  13 1790.42 1125.69   7
  -3 -19 -13 1202.93 1252.16   2
  -3 -19 -13 791.791 913.745   1
   3  19  13 1244.10 1124.78   6
   3  19 -13 1525.02 1051.87   6
  -3 -19  13 2638.89 1571.09   2
  -3 -19 -13 1001.39 1020.78   8
  -3 -19 -13 1860.12 1160.04   5
  -3 -19  13 1601.16 1087.83   5
   3  19  15 14009.7 1506.40   7
   3  19  15 14754.6 1918.84   4
  -3 -19 -15 13482.6 1589.36   2
   3  19  15 16112.1 1434.97   3
   3  19  15 16673.1 1492.10   6
   3  19 -15 17681.2 1459.67   6
  -3 -19 -15 18662.1 1541.39   5
  -3 -19  15 17988.7 1564.82   5
  -3 -19 -15 15749.9 1346.39   1
  -3 -19 -15 14968.9 1397.63   8
   3  19  17 9789.01 2013.66   4
   3  19  17 4849.72 1504.22   7
   3  19 -17 11738.8 1274.03   6
   3  19  17 7107.16 1464.08   6
  -3 -19 -17 10187.4 1235.82   1
   3 -19 -17 9927.98 2201.48   1
   3  19  17 11011.7 1338.76   3
  -3 -19  17 13344.8 1525.73   5
  -3 -19 -17 11190.4 1341.89   8
   3  19  19-735.976 1822.78   4
   3  19  19 3294.68 1433.22   7
  -3 -19 -19 1227.04 1363.61   2
   3 -19 -19 1261.83 1897.58   1
  -3 -19 -19 1346.98 1224.39   8
   3  19  19 437.506 1227.16   6
   3  19  19 289.923 1078.67   3
  -3 -19 -19 1398.18 1104.65   1
  -3 -19 -19 670.582 1239.89   5
  -3 -19  19 1583.74 1358.77   5
  -3  19  21-4266.50 2985.50   4
   3  19  21-3854.68 1937.91   4
  -3 -19 -21 733.966 1381.28   2
   3 -19 -21-2067.50 1868.37   1
   3  19  21-1032.24 1331.16   6
   3  19  21-1780.96 1540.38   7
   3  19  21-610.475 1134.25   3
  -3 -19 -21 269.646 1296.52   8
  -3 -19 -21-1031.12 1154.01   1
  -3 -19 -21-162.718 1247.59   5
  -3 -21  -3 1581.92 1336.36   2
  -3 -21   3 613.101 1407.09   2
   3  21   3 2156.89 1133.15   6
   3  21  -3 2283.80 1145.47   6
  -3 -21  -3 4918.73 1127.65   5
  -3 -21   3 3271.38 1085.77   5
   3  21   5 16040.5 1394.21   6
   3  21  -5 13992.2 1386.22   6
  -3 -21  -5 16371.8 1387.86   5
  -3 -21   5 14866.1 1363.29   5
  -3 -21  -5 13125.0 1604.86   2
  -3 -21   5 16076.0 1741.85   2
  -3 -21  -7 6730.66 1435.58   2
  -3 -21   7 6335.51 1532.85   2
   3  21   7 4869.74 1143.46   6
   3  21  -7 5951.42 1160.82   6
  -3 -21  -7 4222.62 1141.54   5
  -3 -21   7 4250.52 1118.34   5
  -3 -21  -9 2923.71 1362.15   2
  -3 -21   9 3383.65 1100.53   5
   3  21   9 1324.24 1175.83   6
  -3 -21   9 2465.79 1573.88   2
   3  21  -9 1484.06 1117.76   6
  -3 -21  -9 2289.67 1173.18   5
  -3 -21 -11-355.554 1351.94   2
   3  21  11-223.347 1159.81   6
  -3 -21  11-1045.49 1566.50   2
   3  21 -11-54.7178 1115.47   6
  -3 -21 -11 1131.08 1174.52   5
  -3 -21  11-1448.52 1135.85   5
  -3 -21 -15 7695.66 1538.56   2
   3  21  15 13212.3 1453.03   6
   3  21 -15 12613.5 1410.53   6
   3  21  15 9125.40 1332.94   3
  -3 -21  15 12044.4 1449.18   5
  -3 -21 -15 10363.5 1456.39   5
  -3 -21 -17 2748.98 1430.10   2
   3  21  17 3388.89 1329.21   6
   3  21  17 1227.05 1186.59   3
  -3 -21 -17 1868.89 1315.75   5
  -3 -21  17 3000.83 1387.45   5
  -3 -23  -1 40.4756 1451.14   2
  -3 -23   1 41.4951 1405.94   2
   3  23   1-87.4038 1118.86   6
   3  23  -1-586.063 1198.41   6
  -3 -23  -1 512.392 1156.95   5
  -3 -23   1-31.8738 1188.11   5
  -3 -23  -3 2183.35 1524.08   2
   3  23   3 3072.65 1199.09   6
   3  23  -3 116.797 1201.17   6
  -3 -23   3 5852.29 1594.48   2
  -3 -23  -3 4866.68 1221.97   5
  -3 -23   3 472.084 1149.42   5
  -3 -23  -5 4807.51 1492.16   2
  -3 -23   5 3032.39 1228.49   5
  -3 -23   5 3412.90 1623.97   2
   3  23   5 5358.58 1231.68   6
   3  23  -5 611.453 1260.98   6
  -3 -23  -5 6660.31 1305.79   5
  -3 -23  -7 4153.60 1590.75   2
  -3 -23   7 7314.51 1810.18   2
   3  23  -7 320.738 1299.43   6
  -3 -23  -7 8597.74 1333.08   5
  -3 -23   7 1666.80 1227.89   5
  -3 -23   9-1878.55 1763.17   2
  -3 -23   9-319.622 1194.01   5
  -3 -23 -11 39.5416 1418.09   2
   3  23  11 475.472 1215.46   6
   3  23 -11 878.854 1220.85   6
  -3 -23  11 3877.66 1856.28   2
  -3 -23 -11 793.872 1247.95   5
  -3 -23  11 948.499 1228.76   5
  -3 -23 -13 3949.15 1561.38   2
   3  23  13 3881.69 1310.76   6
   3  23 -13 2058.75 1273.85   6
  -3 -23 -13 6283.65 1425.27   5
  -3 -23  13 3067.76 1301.85   5
  -3 -23 -15 1812.08 1585.49   2
   3  23  15 702.054 1306.26   6
   3  23 -15 1813.04 1213.15   6
  -3 -23 -15 328.292 1340.62   5
  -3 -23  15 2065.23 1328.98   5
  -3 -25  -1-1368.30 1715.48   2
  -3 -25   1-3430.66 1693.19   2
   3  25   1 62.3865 1279.85   6
   3  25  -1 435.990 1302.01   6
  -3 -25  -1-450.865 1274.92   5
  -3 -25   1-69.1402 1362.00   5
  -3 -25  -3 44.5076 1599.61   2
   3  25   3 31.4230 1266.62   6
  -3 -25  -3 661.922 1231.75   5
  -3 -25  -5 4399.92 1736.29   2
  -3 -25   5 4107.74 1743.47   2
   3  25   5 5302.98 1340.02   6
   3  25  -5 780.040 1316.70   6
  -3 -25  -5 3274.11 1269.66   5
  -3 -25   5 308.327 1297.47   5
  -3 -25   7 1464.57 1266.56   5
  -3 -25  -7 87.2061 1655.25   2
   3  25   7 1823.80 1274.78   6
  -3 -25   7 4498.76 1765.70   2
   3  25  -7-126.741 1264.83   6
  -3 -25  -7 2178.03 1308.01   5
  -3 -25  -9 700.168 1579.87   2
   3  25   9 1001.33 1305.21   6
   3  25  -9 447.435 1240.10   6
  -3 -25   9-1059.74 1845.25   2
  -3 -25  -9 2795.90 1371.35   5
  -3 -25   9-448.871 1246.17   5
  -3 -25 -11-3345.50 1714.50   2
  -3 -25  11-1126.96 1413.77   5
  -3 -25 -11-481.176 1418.50   5
  -3 -27  -1-1433.70 1928.46   2
   3  27   1-497.402 1422.49   6
   3  27  -1-2031.88 1553.93   6
  -3 -27  -3 900.807 2099.77   2
  -4   0  10-142.094 817.495   4
   4   0 -10-340.414 537.209   8
   4   0 -10 193.680 766.488   1
   4   0 -14-225.527 679.120   8
  -4   0  14-789.298 1046.47   4
   4   0 -14-1182.51 898.025   1
  -4   0  16 4515.81 1227.34   4
   4   0 -16 3810.88 1035.70   1
   4   0 -16 5032.57 842.910   8
   4   0 -18-1797.33 929.513   8
  -4   0  18-2706.12 1367.35   4
   4   0 -18-1939.57 1159.41   1
  -4   0  20 44047.9 2684.71   4
  -4   0  20 51194.4 2424.26   7
   4   0 -20 46866.0 2517.92   1
   4   0 -20 52836.6 2391.06   8
   4   0 -22-1065.78 1061.29   8
  -4   0  22-2140.31 1563.15   4
  -4   0  22 306.077 1177.37   7
   4   0 -22-2053.24 1309.76   1
   4   0 -24 4914.73 1351.59   1
   4   0 -24 5137.66 1198.76   8
  -4   0  24 7912.40 1737.61   4
  -4   0  24 7511.20 1339.23   7
   4   0 -28 1358.15 1296.70   8
  -4   0  28-1281.04 1813.56   4
  -4   0  28-36.4712 1484.13   7
   4   0 -28 3242.25 1492.54   1
  -4  -2   8 259.319 709.453   4
  -4  -2  10 94141.7 4051.34   4
   4   2 -10 97913.9 4009.56   1
   4   2 -10 96798.2 3884.43   8
   4  -2 -12 236.018 648.129   8
  -4   2  12-228.561 990.478   4
   4   2 -12 773.872 780.662   1
  -4   2  14 23048.7 1637.35   4
  -4  -2  14 23006.9 1566.04   4
  -4  -2  14 22848.3 1005.09   2
   4  -2 -14 22997.4 1525.73   1
   4   2 -14 24911.5 1472.75   1
   4  -2 -14 24409.5 1342.49   8
   4   2 -14 24196.6 1287.83   8
  -4  -2  16 551.607 302.697   2
   4  -2 -16 1427.22 792.482   8
   4   2 -16 951.389 728.606   8
  -4   2  16 1139.07 1211.49   4
  -4  -2  16 283.136 1099.99   4
   4  -2 -16 950.768 1016.15   1
   4   2 -16 288.783 929.317   1
  -4   2  18 28181.9 1997.20   4
  -4  -2  18 28850.3 1884.89   4
  -4  -2  18 33477.3 1594.59   7
  -4  -2  18 23302.4 1126.84   2
   4  -2 -18 27747.1 1806.33   1
   4   2 -18 30418.6 1744.62   1
   4  -2 -18 28997.3 1571.35   8
   4   2 -18 33632.2 1588.37   8
   4  -2 -20-197.741 891.909   8
   4   2 -20-163.830 911.406   8
  -4   2  20 208.701 1425.11   4
  -4  -2  20 48.3505 977.873   7
  -4  -2  20 294.074 1312.56   4
   4  -2 -20 1400.89 1221.03   1
   4   2 -20-426.808 1109.69   1
  -4   2  22 24154.4 2150.74   4
  -4  -2  22 19417.3 1995.32   4
  -4   2  22 26570.6 1774.54   7
  -4  -2  22 27532.2 1683.82   7
   4  -2 -22 23204.8 1896.52   1
   4   2 -22 26204.2 1804.08   1
   4  -2 -22 21242.1 1611.79   8
   4   2 -22 25168.7 1638.70   8
   4  -2 -24 200.240 1144.14   8
   4   2 -24-616.241 1122.54   8
   4   2 -24-1549.08 1223.66   1
  -4   2  24-47.1529 1634.17   4
  -4   2  24 725.689 1259.09   7
  -4  -2  24 85.9137 1555.62   4
  -4  -2  24 1255.72 1242.76   7
   4  -2 -24-1058.07 1321.48   1
   4  -2 -28 328.413 1278.05   8
   4   2 -28 460.349 1325.00   8
   4  -2 -28-579.879 1538.19   1
  -4   2  28-53.1657 1871.09   4
  -4   2  28 821.134 1527.91   7
  -4  -2  28 1358.04 1861.51   4
  -4  -2  28-402.533 1445.93   7
   4   2 -28 384.871 1373.17   1
   4   4  -2 7402.63 490.468   3
   4   4  -4 25828.6 1148.19   3
   4   4  -6-39.4722 294.205   3
  -4  -4   8 61387.6 2759.01   4
   4   4  -8 62604.6 2542.10   3
  -4  -4   8 67046.9 2538.30   2
   4   4  -8 64834.9 2715.17   1
   4   4  -8 59835.8 2584.28   8
  -4  -4  12 141479. 5720.50   4
   4   4 -12 141254. 5475.34   3
   4  -4 -12 139505. 5853.97   1
  -4  -4  12 140384. 5449.80   2
   4   4 -12 137700. 5649.83   1
  -4   4  12 145401. 5938.88   4
   4  -4 -12 148591. 5695.38   8
  -4  -4  14 39.2163 421.187   2
  -4  -4 -14 610.065 1082.45   8
   4  -4 -14-445.324 984.853   1
   4   4 -14 145.478 399.538   3
  -4   4  14 640.937 1063.18   4
   4  -4 -14 669.710 754.688   8
   4  -4 -16 207.931 822.691   8
   4   4 -16 530.896 767.663   8
  -4  -4  16 680.235 496.050   2
  -4  -4 -16 1668.64 1095.19   8
  -4   4  16 1062.33 1248.94   4
  -4  -4  16 147.174 798.364   7
  -4  -4  16 173.726 1035.63   4
   4  -4 -16-197.593 1091.34   1
   4   4  16-710.514 711.918   7
   4   4 -16 150.362 451.303   6
   4   4 -16 264.134 894.826   1
   4   4 -18 840.748 945.915   1
   4  -4 -18 686.142 902.633   8
   4   4 -18 1281.10 863.069   8
  -4  -4 -18 836.159 1157.63   8
  -4  -4  18 62.6573 900.281   7
  -4  -4  18 1144.20 1091.41   4
  -4  -4  18 547.960 531.853   2
   4   4  18 581.831 1411.63   7
   4  -4 -18 1505.69 1187.41   1
  -4   4  18 2807.75 1467.09   4
  -4  -4 -20 35807.2 2190.65   8
  -4   4  20 31885.7 2401.72   4
  -4  -4  20 36252.3 2232.92   4
   4  -4 -20 34160.5 2216.89   1
   4  -4 -20 36925.1 1975.62   8
   4   4 -24 8633.35 1245.23   8
  -4  -4 -24 5677.95 1417.25   8
  -4   4  24 8736.93 1912.23   4
   4  -4 -24 6484.46 1236.76   8
  -4   4  24 7431.40 1410.70   7
  -4  -4  24 4428.29 1362.93   7
  -4  -4  24 2893.11 1584.09   4
   4   4  24 6155.01 1976.02   7
   4   4 -24 6287.03 1300.91   1
   4  -4 -24 5295.55 1556.89   1
   4   4 -26 304.492 1235.93   8
  -4  -4 -26 678.907 1413.08   8
  -4   4  26-2997.72 1458.71   7
  -4  -4  26-1924.60 1646.49   4
   4  -4 -26 218.391 1186.62   8
  -4   4  26-3768.91 2026.03   4
   4   4 -26 34.8208 1274.77   1
   4  -4 -26-1317.61 1589.34   1
   4   4 -28 297.212 1334.79   8
  -4  -4 -28 159.852 1451.11   8
  -4   4  28 2653.96 1997.46   4
   4  -4 -28 1460.40 1334.25   8
  -4   4  28 1894.71 1593.52   7
  -4  -4  28 849.616 1799.89   4
  -4  -4  28 3273.43 1592.03   7
   4   4  28-184.037 2123.98   7
   4   4 -28 1848.78 1361.21   1
   4  -4 -28 2546.29 1602.87   1
   4   6   0 65.0777 306.453   3
  -4  -6   0-156.366 436.694   5
  -4  -6   0 87.1608 349.969   2
   4   6   2 13469.0 722.393   3
   4   6  -2 13491.3 703.916   3
  -4  -6  -2 14262.1 873.957   5
  -4  -6   2 12098.9 805.035   5
  -4  -6   2 14246.2 733.537   2
   4   6   4 405.124 332.097   3
   4   6  -4 179.410 325.700   3
  -4  -6  -4 293.188 566.575   5
  -4  -6   4 316.165 431.668   5
  -4  -6   4 610.406 333.906   2
   4   6  -6-249.039 536.108   1
   4   6   6-76.2893 376.403   3
   4   6  -6-9.64761 340.100   3
  -4  -6  -6-198.477 710.321   5
  -4  -6   6 28.7446 445.221   5
  -4  -6   6 315.610 339.286   2
  -4  -6  10 281752. 10863.6   4
   4   6 -10 279920. 10697.2   3
  -4  -6  10 280317. 10764.3   5
  -4  -6  10 280791. 10713.0   2
   4   6 -10 283990. 10799.5   1
   4   6 -10 276587. 10737.5   8
   4   6 -12 557.609 578.106   8
  -4  -6  12-94.5263 473.549   2
  -4   6  12-262.517 1205.24   4
  -4  -6 -12 66.0245 760.833   8
  -4  -6  12 452.661 802.667   4
  -4  -6  12 987.664 586.064   7
   4   6 -12 355.853 516.056   6
   4   6 -12 133.045 367.193   3
  -4  -6  12 526.865 512.352   5
   4   6 -12 312.074 657.405   1
  -4  -6 -14 17559.9 1260.69   8
  -4   6  14 19145.0 1684.95   4
   4   6 -14 17186.0 860.485   3
   4   6 -14 17660.1 945.024   6
  -4  -6  14 16745.0 974.200   5
   4  -6 -14 15862.4 1558.16   1
  -4  -6  14 15561.0 960.885   2
   4  -6 -14 17669.0 1237.22   8
  -4  -6 -16 2164.18 649.884   1
  -4  -6  16 464.570 792.078   7
  -4  -6  16 242.548 976.291   4
   4   6 -16-83.9343 569.714   6
  -4  -6 -18 13033.3 1222.83   8
  -4   6  18 14585.7 1773.81   4
  -4  -6  18 13763.2 1383.29   4
  -4  -6 -18 13436.8 1020.66   1
   4   6  18 14401.2 1547.47   7
  -4  -6  18 14253.5 930.177   5
   4  -6 -18 14869.2 1520.95   1
  -4  -6  18 13552.5 969.843   2
   4  -6 -18 15076.6 1237.97   8
   4  -6 -20-931.600 979.974   8
   4   6 -20 607.729 977.762   8
  -4  -6 -20 315.855 1047.24   8
  -4   6  20-47.3477 1551.01   4
  -4  -6  20-145.967 1052.12   7
  -4  -6  20 134.600 1231.09   4
   4   6  20 444.836 1415.41   7
   4   6 -20 187.872 1019.38   1
   4  -6 -20 870.699 1305.72   1
  -4  -6 -20 171.744 691.868   1
  -4  -6 -22 19208.7 1605.39   8
  -4   6  22 18623.7 2161.56   4
  -4  -6  22 19656.8 1789.20   4
  -4  -6 -22 21230.5 1362.65   1
   4   6  22 19633.9 1976.64   7
   4  -6 -22 23692.2 1897.86   1
   4  -6 -22 20422.9 1577.34   8
   4  -6 -24-732.125 1112.12   8
   4   6 -24-223.793 1169.06   8
  -4  -6 -24 574.667 1204.68   8
  -4   6  24-210.035 1842.50   4
  -4  -6  24-61.2861 1308.90   7
  -4  -6  24-661.830 1527.96   4
   4   6  24-651.069 1639.40   7
   4   6 -24 280.656 1148.38   1
  -4  -6 -24 419.709 877.983   1
   4  -6 -24 902.269 1446.98   1
   4  -6 -26 671.944 1245.17   8
   4   6 -26 307.121 1260.32   8
  -4  -6 -26-541.337 1326.09   8
  -4   6  26 550.633 1956.48   4
  -4   6  26 73.4389 1454.24   7
  -4  -6  26 136.867 1628.36   4
  -4  -6  26 1154.09 1424.44   7
   4   6  26-649.373 1812.51   7
   4   6 -26-615.285 1224.17   1
   4  -6 -26 343.294 1546.56   1
  -4  -6 -26-688.540 939.356   1
   4  -6 -28 1046.58 1339.71   8
   4   6 -28 1134.73 1401.78   8
  -4  -6 -28-1148.15 1375.95   8
  -4  -6 -28 544.971 984.400   1
  -4   6  28-2081.44 1554.32   7
  -4  -6  28 801.897 1820.00   4
  -4  -6  28 37.4801 1580.72   7
   4   6  28 1612.76 1896.69   7
   4   6 -28-1310.02 1251.40   1
   4  -6 -28-222.025 1614.43   1
  -4   6  28 230.803 2019.54   4
  -4  -8   0 74738.1 3007.26   2
   4   8  -2 2684.39 441.819   3
  -4  -8   2 2738.52 503.219   5
  -4  -8  -2 2719.43 440.539   2
  -4  -8   2 2511.09 423.428   2
  -4  -8  -4 19977.5 1023.59   8
   4   8  -4 20393.6 990.938   3
  -4  -8   4 19624.9 1051.06   5
  -4  -8   4 19542.8 1000.75   2
   4   8  -6-1436.37 590.975   3
  -4  -8  -8 188001. 7129.69   8
  -4  -8   8 181252. 6990.55   7
   4   8  -8 180086. 7052.79   3
  -4  -8   8 185443. 7108.81   4
  -4  -8   8 178174. 7098.93   5
  -4  -8   8 180758. 7071.17   2
   4   8  -8 181681. 7036.25   1
   4   8  -8 185642. 7019.23   8
  -4  -8  10 8276.59 846.261   4
  -4  -8  10 7350.07 639.535   7
   4   8  10 10273.6 1052.91   7
   4   8  10 8756.97 663.995   3
   4   8 -10 7036.50 625.412   3
   4   8 -10 8705.17 748.033   6
  -4  -8  10 8173.15 697.310   5
  -4  -8  10 8909.84 717.651   2
   4   8 -10 8035.79 702.827   1
   4   8 -10 8160.65 656.427   8
  -4  -8 -12 50787.5 2101.20   8
  -4  -8  12 40664.8 1927.03   7
   4   8  12 48433.3 1964.04   3
   4   8 -12 42705.5 1878.55   3
   4   8 -12 43199.6 1929.74   6
  -4  -8  12 42163.4 2074.45   4
  -4  -8 -12 48315.1 2437.22   5
  -4  -8  12 45963.4 1958.62   5
  -4  -8  12 43001.5 1960.93   2
   4   8 -12 44590.7 1977.75   1
   4   8 -12 43863.1 1932.59   8
   4  -8 -14 1224.70 897.704   8
  -4   8  14 1008.78 1394.67   4
   4   8  14 1745.79 554.080   3
  -4  -8 -14 2501.16 851.669   8
   4  -8 -14-252.967 1264.41   1
  -4  -8  14 688.712 695.761   2
  -4  -8  14 778.263 722.193   7
   4   8 -14 1738.96 718.492   1
   4   8  14 1263.29 1091.56   7
   4   8 -14 1207.48 616.767   6
  -4  -8 -14 635.305 561.238   1
   4   8 -14 902.121 517.980   3
  -4  -8  14 1389.75 617.350   5
  -4  -8 -14 1654.51 643.221   2
   4   8 -16 1219.09 783.655   8
  -4   8  16 426.338 1493.49   4
  -4  -8 -16 670.044 904.641   8
  -4  -8 -16-369.826 616.515   1
   4  -8 -16-1060.01 1327.80   1
  -4  -8  16-501.398 850.671   7
  -4  -8  16 50.9398 986.059   4
  -4  -8  16 292.610 821.083   2
   4   8  16-580.160 1163.51   7
   4  -8 -16 516.246 971.001   8
   4   8 -16 214.218 653.417   6
   4   8 -16-327.915 540.053   3
  -4  -8  16 28.3638 626.368   5
  -4  -8 -16 1601.96 672.430   2
   4  -8 -18 672.338 1016.48   8
  -4  -8 -18 1335.74 701.693   1
   4   8 -18 39.2803 879.557   8
  -4   8  18 1411.07 1582.52   4
  -4  -8  18 303.844 988.362   7
  -4  -8  18-667.199 1151.49   4
   4   8  18 210.234 1271.70   7
   4  -8 -18 3915.69 1352.63   1
  -4  -8  18 178.089 895.140   2
  -4  -8 -18 1495.02 981.518   8
   4   8 -18 1341.71 640.597   6
   4   8 -18 422.250 522.507   3
   4   8 -18-44.8153 890.228   1
  -4  -8  18 168.942 663.310   5
  -4  -8 -18 1639.33 763.900   2
  -4  -8 -20 8451.17 1227.36   8
  -4   8  20 7394.71 1890.37   4
  -4  -8  20 5234.35 1338.58   7
  -4  -8  20 14388.9 1563.61   4
   4   8  20 6533.95 1631.54   7
   4  -8 -20 12375.2 1622.25   1
  -4  -8 -20 10654.2 974.106   2
   4   8 -20 1105.52 1155.77   1
  -4  -8 -20 9254.94 979.608   1
   4  -8 -20 9565.75 1262.47   8
  -4  -8 -22 517.422 839.645   1
   4  -8 -22-334.873 1143.26   8
   4   8 -22-177.848 1172.15   8
  -4  -8 -22-29.2572 1117.22   8
  -4   8  22 634.238 1870.98   4
  -4  -8  22 937.864 1299.58   7
   4   8  22-41.0060 1496.13   7
   4  -8 -22-82.5276 1446.09   1
   4   8 -22-133.392 1039.62   1
   4   8 -24 3812.84 1157.78   1
   4  -8 -24 4278.05 1322.86   8
   4   8 -24 7868.30 1348.72   8
  -4  -8 -24 3775.18 959.055   1
  -4   8  24 3160.87 2032.32   4
  -4  -8 -24 4499.94 1338.74   8
  -4  -8  24 1202.01 1426.50   7
   4   8  24 5073.00 1892.22   7
   4  -8 -24 2983.23 1578.85   1
   4  -8 -26-1275.80 1307.60   8
   4   8 -26 373.473 1337.51   8
   4   8 -26-463.003 1110.89   1
  -4   8  26-2385.08 2065.38   4
  -4   8  26-416.040 1553.20   7
  -4  -8  26-805.419 1430.97   7
   4  -8 -26 88.3674 1609.05   1
  -4  -8  28 1421.30 2035.10   4
  -4  -8  28 2739.71 1745.52   7
  -4  -8 -28 4734.41 1193.28   1
   4  -8 -28 3012.43 1746.56   1
  -4 -10  -4 1168.53 533.843   2
   4  10   4 1285.83 502.487   3
  -4 -10  -4 1292.80 453.924   8
  -4 -10  -4 1324.54 580.305   5
  -4 -10  -6 28123.6 1228.76   8
  -4 -10   6 25567.1 1272.29   4
  -4 -10   6 20866.7 1040.95   7
   4  10   6 22302.9 1378.71   7
   4  10   6 31140.7 1271.54   3
  -4 -10  -6 29475.3 1369.83   5
  -4 -10  -6 28690.8 1277.93   2
   4  10  -6 24948.7 1052.76   1
   4  10  -8 605.090 433.943   8
  -4 -10  -8 142.456 572.824   8
  -4 -10   8 1385.07 599.510   4
  -4 -10  -8 1178.82 423.354   1
  -4 -10   8 952.841 437.969   7
   4  10   8 651.045 752.924   7
   4  10  -8 886.975 413.616   1
   4  10   8 564.757 499.465   3
  -4 -10  -8 276.757 641.727   5
  -4 -10  -8 1215.56 572.060   2
  -4 -10  10 48280.2 2180.97   4
  -4 -10 -10 52125.5 2156.81   1
  -4 -10  10 48264.1 2104.18   7
   4  10  10 54875.5 2364.00   7
   4  10  10 54583.5 2181.34   3
  -4 -10 -10 53653.7 2330.55   5
  -4 -10 -10 53102.7 2196.26   2
   4  10 -10 46582.3 2074.28   8
   4  10 -10 47499.7 2086.84   1
   4  10 -12 2538.71 602.512   8
  -4 -10 -12 2469.83 789.290   8
  -4 -10  12 2271.90 779.412   4
  -4 -10  12 2207.29 692.066   7
   4  10  12 3411.79 627.383   3
   4  10 -12 2173.48 597.696   1
  -4 -10 -12 2992.51 914.252   5
  -4 -10 -12 3023.88 641.811   2
   4  10 -14 11963.7 919.507   1
  -4  10  14 11727.3 2130.21   4
   4  10  14 13538.1 1358.63   7
   4 -10 -14 12114.2 1888.20   1
   4  10  14 13413.7 920.039   3
  -4 -10  14 12977.0 1104.00   2
   4 -10 -16 1019.07 1042.99   8
   4  10 -16 616.200 775.260   8
  -4  10  16 2786.46 1694.71   4
  -4 -10 -16 376.894 923.268   8
   4 -10 -16-1034.69 1466.49   1
   4  10  16-654.807 1230.39   7
  -4 -10 -16-494.241 675.252   1
  -4 -10  16-765.879 948.411   2
   4  10  16 398.969 643.305   3
   4  10 -16 157.427 721.811   6
  -4 -10 -16-1614.64 1417.31   5
  -4 -10 -16 210.410 702.450   2
   4 -10 -18 6225.21 1164.99   8
   4  10 -18 835.332 943.669   1
   4  10 -18 7505.46 1028.20   8
  -4 -10 -18 6617.01 1138.04   8
  -4  10  18 6074.68 1780.11   4
  -4 -10  18 4347.41 1164.56   7
  -4 -10 -18 6404.64 857.410   1
   4 -10 -18 7779.17 1612.05   1
   4  10  18 5842.56 1430.86   7
   4  10  18 5793.51 815.266   3
  -4 -10  18 4280.49 1160.37   2
   4  10 -18 6776.67 824.075   6
  -4 -10 -18 5806.34 839.116   2
   4 -10 -20-2109.62 1173.46   8
   4  10 -20-455.034 1052.97   8
  -4 -10 -20-962.636 1121.69   8
   4  10 -20-705.079 951.067   1
  -4  10  20-1744.81 1898.26   4
  -4 -10  20 156.767 1234.31   7
   4  10  20-3599.98 1570.33   7
  -4 -10 -20-1655.97 903.528   1
   4 -10 -20-1329.82 1547.80   1
  -4 -10 -20-55.2483 832.745   2
   4  10 -22 13413.2 1401.49   8
  -4 -10 -22 11929.2 1459.65   8
  -4 -10 -22 11255.5 1117.40   1
  -4  10  22 13076.3 2171.92   4
   4  10  22 9800.48 1705.71   7
   4 -10 -22 10672.4 1727.16   1
   4  10 -22 12792.1 1218.21   1
   4 -10 -22 11156.1 1397.33   8
   4  10 -24-1466.87 1359.69   8
  -4 -10 -24-1096.34 1280.07   8
  -4  10  24-2167.56 2043.45   4
   4  10  24-2329.96 1783.10   7
   4 -10 -24-1783.04 1681.24   1
   4 -10 -24-1481.95 1336.13   8
   4 -10 -26-1956.71 1360.68   8
   4  10 -26 157.905 1392.89   8
  -4 -10 -26 230.425 1351.28   8
  -4  10  26-2137.79 2076.08   4
  -4 -10  26-625.525 1531.76   7
   4  10  26 1893.76 1707.50   7
   4  10 -26-581.488 1078.49   1
  -4 -10 -26 657.131 971.334   1
   4 -10 -26 228.834 1607.97   1
   4  12   0 62733.8 2674.19   6
   4  12   0 59448.1 2622.94   3
  -4 -12   0 66675.9 2708.23   5
  -4 -12   0 60730.6 2644.47   2
  -4 -12  -2 1646.92 618.824   2
  -4 -12  -2 1141.97 282.926   8
  -4 -12   2 1475.44 642.945   2
   4  12   2 1117.44 693.841   6
   4  12  -2 2430.06 710.279   6
   4  12   2 1111.33 581.845   3
   4  12  -2 532.878 597.097   3
  -4 -12  -2 1498.42 629.919   5
  -4 -12   2 1594.36 653.386   5
  -4 -12  -4 13555.9 766.358   8
   4  12   4 14802.1 1030.15   7
   4  12   4 15654.6 969.338   3
   4  12  -4 15085.3 1033.95   6
  -4 -12  -4 15767.5 1040.97   5
  -4 -12   4 13016.7 972.648   5
  -4 -12  -4 14899.7 987.147   2
  -4 -12   4 14899.3 1035.61   2
  -4 -12  -6 97.4995 359.746   1
  -4 -12  -6 109.515 608.261   2
  -4 -12  -6 174.757 499.013   8
  -4 -12   6 487.675 704.451   2
   4  12   6-405.067 672.920   7
   4  12  -6 301.076 718.192   6
   4  12   6-152.661 587.352   3
  -4 -12  -6-219.251 659.001   5
  -4 -12   6-19.4281 648.648   5
  -4 -12  -8 25087.6 1216.09   8
  -4 -12   8 22614.4 1140.48   4
  -4 -12  -8 23831.4 1145.32   1
   4  12   8 23320.0 1369.62   7
  -4 -12   8 20602.3 1104.10   7
   4  12   8 24924.1 1268.10   3
   4  12  -8 22440.2 1025.41   1
   4  12  -8 25683.1 1341.53   6
  -4 -12  -8 27142.3 1393.08   5
  -4 -12   8 24596.6 1328.88   5
  -4 -12  -8 23595.1 1285.44   2
  -4 -12   8 24003.7 1379.76   2
   4  12  -8 23474.6 1040.43   8
   4  12 -10 330.828 421.276   1
  -4 -12 -10 1085.89 555.464   1
  -4 -12 -10 1182.72 678.354   2
   4  12 -10 525.733 491.019   8
  -4 -12  10 572.920 847.907   2
  -4 -12  10 756.313 615.788   4
  -4 -12  10 646.921 616.648   7
   4  12  10 1326.86 900.884   7
   4  12 -10 357.869 773.176   6
   4  12  10 102.960 611.921   3
  -4 -12 -10 767.355 767.959   5
  -4 -12  10 404.237 716.563   5
   4  12 -12 27088.7 1323.78   1
  -4 -12  12 26542.7 1464.49   7
   4  12  12 29243.4 1776.20   7
   4  12  12 30886.4 1457.55   3
   4  12 -12 28819.5 1527.88   6
  -4 -12  12 30988.4 1536.10   5
  -4 -12  12 28626.1 1613.52   2
   4  12 -12 26833.7 1336.00   8
  -4 -12 -14 567.609 752.729   2
   4  12 -14 435.275 688.851   8
  -4 -12 -14 288.965 879.889   8
  -4 -12  14-73.2713 897.023   7
   4  12  14-1498.44 1205.93   7
  -4 -12  14-723.520 1010.49   2
   4  12  14 268.749 694.594   3
   4  12 -14-336.947 810.930   6
   4  12 -14 355.907 591.758   1
  -4 -12 -14-909.823 954.726   5
  -4 -12 -14 600.860 688.705   1
  -4 -12  14 460.515 801.178   5
  -4  12  16 850.709 1933.89   4
  -4 -12 -16 231.455 994.810   8
   4 -12 -16 650.024 1768.55   1
   4  12  16-1816.33 1322.88   7
  -4 -12  16 1358.92 1128.36   2
   4  12  16 912.606 731.532   3
   4  12 -16 523.867 802.134   6
  -4 -12 -16 1236.78 790.095   2
  -4 -12 -16 308.571 1071.04   5
  -4 -12 -16 534.378 743.702   1
  -4 -12  16 664.518 843.910   5
   4  12 -20 17895.0 1427.33   8
  -4 -12 -20 14533.4 1410.19   8
   4  12 -20 14002.6 1117.32   1
  -4 -12 -20 11956.8 1198.28   1
  -4  12  20 13185.4 2254.45   4
  -4 -12  20 8848.90 1529.17   7
   4  12  20 16617.4 1157.04   3
   4  12  20 12815.4 1763.29   7
   4 -12 -20 13294.5 1898.13   1
  -4 -12 -20 13078.4 1163.41   2
  -4 -12 -20 14393.6 2113.33   5
   4 -12 -20 12716.2 1455.44   8
   4  12 -22-1459.90 1001.66   1
   4 -12 -22-339.176 1364.74   8
   4  12 -22 796.694 1273.04   8
  -4 -12 -22-1224.04 1265.26   8
  -4  12  22 1282.04 2085.45   4
  -4 -12  22-319.513 1504.26   7
   4  12  22-2439.53 1821.61   7
   4  12  22-1748.09 1027.41   3
   4 -12 -22-420.701 1673.38   1
  -4 -12 -22 350.372 957.191   1
   4 -12 -24 6235.12 1452.22   8
  -4 -12 -24 6197.82 1078.01   1
   4  12 -24 5743.59 1031.39   1
   4  12 -24 7791.55 1444.14   8
  -4 -12 -24 4958.27 1366.34   8
  -4  12  24 7753.80 2344.39   4
  -4 -12  24 1135.54 1628.85   7
   4  12  24 7902.73 1806.36   7
   4 -12 -24 5839.98 1640.12   1
  -4 -12 -26-1849.49 1397.48   8
  -4 -12 -26-2289.80 1066.10   1
  -4 -12  26-858.109 1863.90   7
   4  12  26-2520.86 1866.81   7
   4 -12 -26-2922.87 1870.81   1
  -4 -14   0 400.659 776.458   2
   4  14   0-435.845 792.289   6
  -4 -14   0-569.639 719.164   5
   4  14   2 88922.7 3715.73   4
   4  14   2 101322. 3926.51   6
   4  14  -2 95189.1 3905.37   6
   4  14   2 91027.1 3857.31   3
  -4 -14  -2 98226.5 3943.68   5
  -4 -14   2 101307. 3939.63   5
  -4 -14  -2 96307.5 3928.32   2
  -4 -14   2 98400.2 3950.33   2
  -4 -14  -2 90625.1 3635.79   8
  -4 -14  -4-38.2512 430.471   8
  -4 -14  -4 21.8797 733.566   2
  -4 -14   4 300.841 842.682   2
   4  14   4 189.149 660.372   4
   4  14   4-55.8217 603.127   7
   4  14   4-846.557 806.722   6
  -4 -14  -4 207.811 317.750   1
   4  14  -4 221.569 797.204   6
   4  14   4 265.410 692.500   3
  -4 -14  -4-117.356 761.747   5
  -4 -14   4 88.0743 736.510   5
  -4 -14  -6 4688.66 517.924   1
  -4 -14  -6 3783.33 568.663   8
  -4 -14  -6 3678.16 832.643   2
  -4 -14   6 3448.88 912.092   2
   4  14   6 3885.07 832.128   7
   4  14   6 3452.84 853.454   6
   4  14  -6 4019.04 838.030   6
   4  14   6 3364.82 767.954   3
  -4 -14  -6 3214.20 833.247   5
  -4 -14   6 4557.35 810.911   5
   4  14  10 21828.5 1247.53   3
   4  14  10 20084.0 1366.40   6
   4  14 -10 21081.4 1323.28   6
  -4 -14 -10 20692.9 1338.86   5
  -4 -14  10 21171.0 1301.41   5
  -4 -14 -10 18145.7 1268.91   2
  -4 -14  10 18568.6 1435.83   2
   4  14 -10 17811.2 951.418   8
  -4 -14 -12 292.066 846.251   2
   4  14 -12-261.206 615.647   8
  -4 -14 -12 1520.92 834.793   8
   4  14  12 2204.20 1168.54   7
  -4 -14  12-1214.57 1086.91   2
   4  14  12-272.015 968.020   6
  -4 -14 -12-706.932 695.941   1
   4  14 -12 930.748 862.570   6
   4  14  12 765.448 762.265   3
  -4 -14 -12-102.859 895.094   5
  -4 -14  12 860.092 866.488   5
  -4 -14 -14 3910.15 970.233   2
   4  14 -14 3255.71 770.370   8
  -4 -14 -14 3739.41 1018.78   8
   4  14  14 3820.34 1288.14   7
  -4 -14  14 2999.13 1192.61   2
   4  14  14 5027.26 1060.39   6
  -4 -14 -14 2972.03 807.644   1
   4  14  14 3308.83 830.574   3
   4  14 -14 3783.64 919.192   6
  -4 -14 -14 4335.91 1010.91   5
  -4 -14  14 3201.50 943.179   5
  -4 -14 -16 6770.92 1042.25   1
  -4 -14 -16 6882.49 1173.36   2
  -4 -14 -18 6326.30 1129.37   2
  -4  14  18 8244.09 2563.42   4
   4 -14 -18 4680.96 1940.67   1
   4  14  18 9950.36 1644.28   7
   4  14  18 7397.92 1216.07   6
  -4 -14 -18 7702.80 1234.75   8
   4  14  18 6872.94 965.936   3
  -4 -14  18 7378.82 1523.73   2
   4  14 -18 6534.88 1039.20   6
  -4 -14 -18 7658.91 987.514   1
  -4 -14 -18 10067.6 1356.70   5
  -4 -14  18 7810.17 1133.54   5
  -4 -14 -20 2269.69 1053.31   2
  -4 -14 -20 3200.33 1221.78   8
  -4  14  20 2426.60 2207.72   4
   4  14  20 2854.91 1561.96   7
   4 -14 -20 2309.29 1830.08   1
   4  14  20 1953.19 1137.45   6
   4  14  20 1732.05 914.135   3
  -4 -14 -20 2848.48 946.463   1
  -4 -14 -20 2141.84 1431.15   5
  -4 -14 -22 26137.0 1825.73   8
  -4  14  22 23872.3 2767.87   4
   4  14  22 25601.1 2127.44   7
   4  14  22 26680.1 1573.77   3
   4  14  22 26035.1 1752.01   6
  -4 -14 -22 23508.0 1609.54   1
   4 -14 -22 20386.1 2164.98   1
   4 -14 -22 22411.0 1851.21   8
   4 -14 -24 408.956 1360.16   8
  -4 -14 -24-129.223 1346.05   8
  -4  14  24-67.6549 2329.40   4
   4  14  24-852.392 1664.22   7
   4 -14 -24-1054.45 1702.84   1
  -4 -14 -24 715.754 1018.23   1
   4  16   4 1376.98 951.250   4
  -4 -16  -4 3364.90 974.935   2
  -4 -16   4 5002.51 1070.56   2
   4  16   4 1025.43 737.866   7
  -4 -16  -4 3899.61 621.043   8
   4  16   4 1174.71 968.627   6
  -4 -16  -4 4252.32 489.250   1
   4  16  -4 910.789 965.807   6
  -4 -16  -4 4578.85 946.053   5
  -4 -16   4 4119.30 917.164   5
  -4 -16  -6-342.648 606.833   8
  -4 -16  -6 738.450 934.195   2
   4  16   6 613.221 959.619   4
  -4 -16   6 81.7805 971.849   2
  -4 -16  -6 441.717 519.142   1
   4  16   6 380.585 827.448   7
   4  16   6 1403.56 925.185   6
   4  16  -6-241.302 893.573   6
   4  16   6 771.612 833.302   3
  -4 -16  -6 26.3558 877.546   5
  -4 -16   6-24.3198 822.588   5
  -4 -16  -8 9308.83 793.131   1
  -4 -16  -8 8592.63 1121.73   2
   4  16   8 9763.52 1117.26   7
   4  16   8 8489.19 1160.90   4
  -4 -16   8 8194.08 1197.81   2
   4  16   8 11005.8 1043.84   3
   4  16  -8 10355.0 1084.28   6
   4  16   8 9163.37 1131.18   6
  -4 -16  -8 10603.1 1122.30   5
  -4 -16   8 9580.80 1073.94   5
  -4 -16  -8 8885.94 829.221   8
  -4 -16 -10-460.969 936.196   2
  -4 -16  10 734.639 1128.11   2
   4  16  10 122.814 955.205   6
   4  16 -10-414.963 939.786   6
   4  16  10-21.7956 803.266   3
  -4 -16 -10-54.6704 951.037   5
  -4 -16  10-123.891 921.198   5
  -4 -16 -12 8228.62 882.438   1
  -4 -16 -12 7598.13 959.548   8
  -4 -16 -12 7696.28 1180.17   2
   4  16  12 9406.69 1349.73   7
   4  16  12 8004.60 1016.21   3
  -4 -16  12 9057.76 1394.15   2
   4  16  12 10072.2 1206.54   6
   4  16 -12 8532.51 1103.85   6
  -4 -16 -12 7577.22 1123.66   5
  -4 -16  12 8831.59 1121.57   5
  -4 -16  14-2521.92 1445.55   2
   4  16  14-3211.25 1254.70   6
  -4 -16  14-284.336 1082.30   5
  -4 -16 -16 159.396 1069.38   8
  -4 -16 -16-482.413 1136.92   2
   4  16  16 275.243 1401.93   7
  -4 -16 -16 1428.53 872.275   1
   4  16  16 700.554 1156.56   6
  -4 -16  16-832.554 1497.34   2
   4  16  16 400.410 914.282   3
   4  16 -16-1747.31 1029.84   6
  -4 -16 -16 351.219 1083.21   5
  -4 -16  16 212.583 1090.14   5
  -4 -16 -18 756.232 1109.41   8
  -4 -16 -18 108.643 1160.15   2
   4 -16 -18 1581.89 2225.13   1
   4  16  18-2559.94 1534.10   7
  -4 -16 -18 1179.79 931.474   1
   4  16  18-238.112 1193.43   6
   4  16  18 248.568 906.152   3
   4  16 -18 677.065 1005.21   6
  -4 -16  18 465.969 1542.44   2
  -4 -16 -18-1210.54 1146.13   5
  -4 -16  18-1037.68 1153.37   5
  -4 -16 -20 28686.7 1887.84   8
  -4 -16 -20 26780.5 1714.46   1
  -4  16  20 30781.0 3349.77   4
   4  16  20 25751.8 2152.17   7
   4  16  20 28587.2 1715.40   3
   4  16  20 28404.8 1883.93   6
  -4 -16 -20 28995.3 1991.31   5
   4 -16 -20 33339.3 2698.50   1
  -4 -16 -20 26788.8 1861.40   2
  -4 -16 -22-179.675 1272.81   8
  -4  16  22-684.539 2545.47   4
   4  16  22 1344.03 1673.24   7
   4 -16 -22 3457.30 1924.18   1
   4  16  22-432.749 1018.81   3
   4  16  22 1317.57 1316.14   6
  -4 -16 -22 1273.77 1017.44   1
  -4 -18   0 30.0205 1050.73   2
   4  18   0 99.3700 971.058   6
  -4 -18   0 162.583 925.577   5
   4  18   2 45064.6 2317.00   6
   4  18  -2 47938.8 2327.35   6
  -4 -18  -2 52241.4 2382.02   5
  -4 -18   2 47296.9 2327.40   5
  -4 -18  -2 44430.3 2406.40   2
  -4 -18   2 44322.6 2414.81   2
  -4 -18  -4-1274.17 1075.03   2
  -4 -18   4 2436.99 1158.90   2
   4  18   4-356.607 997.628   6
   4  18  -4 1143.22 961.374   6
  -4 -18  -4 1594.29 1004.31   5
  -4 -18   4 562.613 905.578   5
  -4 -18  -6-29.3334 1094.66   2
  -4 -18   6 884.814 1175.73   2
   4  18   6-25.7508 1011.01   6
   4  18  -6 956.596 992.469   6
  -4 -18  -6-520.136 988.802   5
  -4 -18   6-268.113 971.326   5
  -4 -18  -8 890.426 1075.29   2
   4  18   8 1379.26 1071.22   7
  -4 -18   8 1098.34 1189.58   2
   4  18   8 1125.30 1054.62   6
   4  18  -8 217.725 1006.03   6
   4  18   8-23.9657 888.172   3
  -4 -18  -8 1492.83 1035.36   5
  -4 -18   8 922.286 950.735   5
   4  18 -10 29561.8 1720.82   6
  -4 -18 -10 18591.9 1706.02   2
  -4 -18 -12-194.138 792.515   1
  -4 -18 -12-18.6524 931.480   8
  -4 -18 -12-745.472 1147.59   2
   4  18  12-768.220 1337.06   4
   4  18  12 368.705 1236.69   7
  -4 -18  12 641.634 1360.72   2
   4  18  12-780.977 1146.06   6
   4  18 -12-915.461 1083.67   6
   4  18  12 121.875 984.402   3
  -4 -18 -12-242.089 1094.14   5
  -4 -18  12 565.087 1088.52   5
  -4 -18 -14 2959.87 932.047   1
  -4 -18 -14 1636.58 1034.53   8
  -4 -18 -14 3385.61 1299.39   2
   4  18  14 2912.95 1503.87   4
   4  18  14 3282.65 1381.73   7
   4  18  14 3176.08 1222.94   6
  -4 -18  14 4071.39 1540.73   2
   4  18 -14 1740.85 1106.35   6
   4  18  14 1781.59 1026.00   3
  -4 -18 -14 4124.71 1189.56   5
  -4 -18  14 2857.93 1199.01   5
  -4 -18 -16 184.492 1098.03   8
  -4 -18 -16-236.879 967.878   1
  -4 -18 -16 1347.65 1236.78   2
   4  18  16-1083.33 1546.39   4
   4  18  16 454.921 1457.71   7
   4  18  16-2814.32 1295.16   6
  -4 -18  16-1400.97 1735.45   2
   4  18  16-1517.41 1076.08   3
   4  18 -16-1503.51 1097.79   6
  -4 -18 -16 219.163 1166.89   5
  -4 -18  16-786.512 1235.48   5
  -4 -18 -18 11919.0 1213.57   1
  -4 -18 -18 8441.21 1286.27   8
  -4 -18 -18 10039.6 1444.26   2
   4  18  18 8547.06 1806.24   4
   4  18  18 9213.92 1694.21   7
   4  18  18 11196.8 1198.93   3
   4  18 -18 12853.6 1326.67   6
   4  18  18 12428.9 1465.58   6
  -4 -18  18 8776.03 1824.85   2
  -4 -18 -18 10407.6 1429.60   5
  -4 -18  18 12068.8 1539.97   5
  -4 -18 -20 1000.41 1232.41   8
  -4 -18 -20 2459.74 1348.76   2
  -4 -18 -20 1109.52 1014.69   1
   4  18  20 1622.38 1801.54   4
   4  18  20 72.0879 1620.13   7
   4 -18 -20 3661.85 2290.30   1
   4  18  20 491.673 1313.41   6
   4  18  20 2076.00 1048.98   3
  -4 -18 -20 1585.99 1286.03   5
   4  20   0 23940.5 1697.11   6
  -4 -20   0 23690.3 1606.03   5
  -4 -20   0 19269.3 1747.12   2
  -4 -20  -2 2421.12 1313.96   2
  -4 -20   2 1920.70 1298.72   2
   4  20   2 5374.46 1266.99   6
  -4 -20  -6 465.922 1225.34   2
  -4 -20   6 285.752 1355.38   2
   4  20   6-2020.79 1137.64   6
   4  20  -6-371.694 1085.05   6
  -4 -20  -6-1814.73 1110.15   5
  -4 -20   6 175.035 1030.82   5
  -4 -20  -8 7098.62 1398.43   2
  -4 -20   8 4796.07 1469.78   2
   4  20   8 8036.32 1300.84   6
   4  20  -8 7897.54 1211.98   6
  -4 -20  -8 8392.34 1270.85   5
  -4 -20   8 6254.54 1193.26   5
  -4 -20 -10-771.038 1284.47   2
  -4 -20  10-1311.69 1466.54   2
   4  20  10 425.279 1156.90   6
   4  20 -10-1346.83 1119.91   6
   4  20  10 133.449 1003.73   3
  -4 -20 -10-193.284 1113.33   5
  -4 -20  10-1993.91 1153.90   5
  -4 -20 -12 8586.29 1436.58   2
  -4 -20  12 6512.89 1653.28   2
   4  20  12 8036.47 1326.19   6
   4  20 -12 8519.74 1268.54   6
   4  20  12 7362.88 1201.20   3
  -4 -20 -12 9581.72 1383.38   5
  -4 -20  12 7802.34 1306.96   5
  -4 -20 -16 312.968 1358.22   2
   4  20  16 1694.68 1338.86   6
   4  20  16 1257.32 1153.73   3
   4  20 -16 1068.20 1190.07   6
  -4 -20  16 1402.62 1729.66   2
  -4 -20 -16 1181.42 1235.33   5
  -4 -20  16 1952.84 1352.29   5
  -4 -20 -18 878.049 1429.98   2
   4  20  18 211.731 1333.33   6
   4  20  18-138.303 1108.17   3
   4  20 -18 197.148 1199.95   6
  -4 -20  18 1670.54 1835.16   2
  -4 -20 -18 1987.37 1270.89   5
  -4 -20  18 1939.14 1418.25   5
  -4 -22   0 1415.02 1408.93   2
   4  22   0-497.957 1173.10   6
  -4 -22   0 31.4443 1104.78   5
  -4 -22  -2 5183.81 1508.01   2
  -4 -22   2 6070.08 1564.93   2
   4  22   2 9194.98 1268.10   6
   4  22  -2 406.851 1249.74   6
  -4 -22  -2 8101.71 1257.11   5
  -4 -22   2 1933.05 1218.50   5
  -4 -22  -4-368.582 1319.36   2
  -4 -22   4-1330.45 1426.08   2
   4  22   4-265.665 1205.76   6
   4  22  -4-28.7902 1149.31   6
  -4 -22  -4 387.090 1127.64   5
  -4 -22   4-593.010 1108.12   5
  -4 -22  -6 36.5803 1347.12   2
  -4 -22   6-685.416 1477.36   2
   4  22   6 477.347 1202.16   6
   4  22  -6 802.077 1143.86   6
  -4 -22  -6 530.414 1157.83   5
  -4 -22   6-784.326 1157.57   5
  -4 -22  -8-1034.15 1390.42   2
  -4 -22   8-830.717 1546.26   2
   4  22   8-2569.85 1280.77   6
   4  22  -8-515.004 1200.00   6
  -4 -22  -8 444.153 1200.27   5
  -4 -22   8-446.628 1190.46   5
  -4 -22 -12 1709.93 1433.58   2
   4  22  12 91.8943 1253.91   6
  -4 -22  12-3559.63 1828.43   2
   4  22 -12-515.075 1172.83   6
   4  22  12 237.246 1164.32   3
  -4 -22 -12 985.477 1232.91   5
  -4 -22  12 302.577 1256.48   5
  -4 -22 -14 3383.65 1493.96   2
   4  22  14 2206.41 1365.81   6
  -4 -22  14 3080.88 1820.02   2
   4  22 -14 3512.71 1310.08   6
   4  22  14 3263.70 1222.20   3
  -4 -22 -14 1074.01 1276.22   5
  -4 -22  14 4126.32 1408.34   5
  -4 -22 -16-2013.86 1542.19   2
   4  22  16-2334.56 1488.86   6
   4  22 -16-1438.32 1283.71   6
   4  22  16-2648.33 1240.44   3
  -4 -22  16-880.844 1927.39   2
  -4 -22 -16-689.147 1392.91   5
  -4 -22  16-1135.62 1406.78   5
  -4 -24   0 1429.74 1624.49   2
   4  24   0 31.1411 1378.47   6
  -4 -24   0 1844.90 1351.79   5
  -4 -24  -2-1498.05 1573.75   2
  -4 -24   2-462.138 1549.66   2
   4  24   2-972.237 1488.89   6
   4  24  -2-124.249 1365.01   6
  -4 -24  -2-507.770 1259.15   5
  -4 -24   2 33.4167 1235.02   5
  -4 -24  -4-1441.50 1466.40   2
  -4 -24   4 43.2962 1532.66   2
   4  24   4 284.000 1245.99   6
   4  24  -4 31.0903 1247.13   6
  -4 -24  -4 206.078 1233.39   5
  -4 -24   4 467.390 1228.97   5
  -4 -24  -6-1161.12 1548.69   2
  -4 -24   6 227.167 1665.45   2
   4  24   6-797.381 1315.78   6
   4  24  -6-467.228 1299.05   6
  -4 -24  -6 670.642 1229.14   5
  -4 -24   6-337.150 1228.71   5
  -4 -24  -8 5303.44 1641.34   2
  -4 -24   8 659.659 1712.52   2
   4  24   8 6145.13 1390.73   6
   4  24  -8 247.418 1355.02   6
  -4 -24  -8 4515.39 1337.06   5
  -4 -24   8 1982.74 1335.67   5
  -4 -24 -10-494.028 1572.80   2
   4  24  10 1171.63 1286.98   6
  -4 -24  10 3628.85 1761.84   2
   4  24 -10-92.2918 1269.27   6
  -4 -24 -10 185.487 1311.78   5
  -4 -24  10 279.576 1298.46   5
  -4 -24 -12 3284.94 1631.81   2
   4  24  12 5139.86 1523.78   6
  -4 -24  12 4266.80 1991.81   2
   4  24 -12 6735.77 1453.20   6
   4  24  12 6802.13 1446.17   3
  -4 -24 -12 9457.42 1546.13   5
  -4 -24  12 8014.85 1505.16   5
  -4 -26   0-46.1423 1710.94   2
   4  26   0 33.3562 1299.39   6
  -4 -26   0-143.087 1269.97   5
  -4 -26  -2 692.105 1717.33   2
  -4 -26   2 897.410 1660.84   2
   4  26   2-598.433 1311.88   6
   4  26  -2-758.831 1367.23   6
  -4 -26   2 214.055 1354.02   5
  -4 -26  -4-1439.75 1709.41   2
  -4 -26   4-3251.82 1915.65   2
   4  26  -4-463.604 1473.24   6
  -4 -26   4-499.394 1310.83   5
  -4 -26  -6-4021.86 1824.85   2
  -4 -26   6 251.090 1919.43   2
   4  26  -6-691.577 1576.40   6
  -4 -26   6-324.281 1370.61   5
  -5   1  13 10926.9 1395.08   4
  -5  -1  13 8918.02 1261.85   4
   5  -1 -13 9563.68 1208.10   1
   5   1 -13 9377.21 1157.81   1
   5  -1 -13 9762.72 979.716   8
   5   1 -13 11130.2 969.426   8
  -5   1  15 43346.5 2535.17   4
  -5  -1  15 45133.9 2473.16   4
   5  -1 -15 45971.6 2425.10   1
   5   1 -15 45534.3 2395.01   1
   5  -1 -15 47986.9 2203.10   8
   5   1 -15 47007.9 2174.53   8
  -5   1  17 63618.2 3255.73   4
  -5  -1  17 64004.3 3161.98   4
   5  -1 -17 63597.4 3074.65   1
   5   1 -17 66234.6 3044.06   1
   5  -1 -17 59136.4 2837.73   8
   5   1 -17 65046.6 2845.28   8
   5  -1 -19 6008.54 1047.59   8
   5   1 -19 7899.10 1064.19   8
  -5   1  19 8606.22 1640.58   4
  -5  -1  19 8292.36 1529.17   4
   5  -1 -19 8169.95 1381.25   1
   5   1 -19 6580.93 1301.55   1
   5  -1 -21-1661.73 1084.72   8
   5   1 -21-1832.58 1089.74   8
  -5   1  21-1608.32 1715.20   4
  -5  -1  21-1864.18 1651.81   4
   5  -1 -21-970.739 1401.30   1
   5   1 -21-1348.13 1341.45   1
   5  -1 -23 2528.43 1156.86   8
   5   1 -23 1757.51 1114.14   8
  -5   1  23 2180.25 1787.95   4
  -5  -1  23 1059.32 1681.47   4
  -5   1  23 1270.67 1312.58   7
  -5  -1  23 870.162 1239.21   7
   5  -1 -23 1478.52 1499.08   1
   5   1 -23 1265.52 1337.41   1
  -5  -1  25 2105.05 1848.79   4
  -5   1  25 2881.62 1431.91   7
  -5  -1  25 3772.12 1418.80   7
   5  -1 -27 5767.56 1654.09   1
   5  -1 -27 4279.97 1289.79   8
   5   1 -27 3877.19 1358.37   8
   5   1 -27 6060.89 1579.09   1
  -5   1  27 3608.69 1945.90   4
  -5  -1  27 3699.05 1847.13   4
  -5   1  27 3243.93 1517.68   7
  -5  -1  27 4607.80 1506.85   7
   5   3 -11 698.735 894.712   1
  -5   3  13 38243.8 2404.11   4
  -5  -3  13 39916.3 2189.25   4
   5   3 -13 39832.6 1890.16   8
  -5   3  15 59567.3 3234.16   4
  -5  -3  15 64264.9 3098.20   4
  -5  -3  15 67609.3 2614.97   2
   5  -3 -15 58108.0 3097.15   1
   5   3 -15 66059.1 3007.10   1
   5  -3 -15 67163.0 2926.90   8
   5   3 -15 63273.1 2823.60   8
  -5   3  17 17113.6 1765.39   4
  -5  -3  17 13781.0 1525.98   4
  -5  -3  17 16055.6 832.870   2
   5  -3 -17 11757.5 1481.41   1
   5   3 -17 14124.1 1375.98   1
   5  -3 -17 16273.4 1283.05   8
   5   3 -17 15217.3 1171.39   8
   5  -3 -19 8085.30 1063.51   8
   5   3 -19 2671.35 992.015   8
  -5   3  19 8522.31 1693.93   4
  -5  -3  19 7429.69 1438.93   4
  -5  -3  19 4939.98 1102.94   7
   5  -3 -19 10391.0 1444.40   1
   5   3 -19 1814.65 1299.49   1
  -5  -3  21 1800.93 1263.22   7
   5  -3 -21 1291.14 1402.95   1
   5   3 -23 2402.81 1325.11   1
   5  -3 -23 3399.73 1180.64   8
   5   3 -23 3271.16 1116.52   8
  -5   3  23 2951.26 1769.47   4
  -5  -3  23 5062.73 1700.08   4
  -5  -3  23 2890.10 1256.84   7
   5  -3 -23 4122.71 1480.05   1
   5  -3 -27 1811.84 1324.45   8
   5   3 -27 3402.90 1338.56   8
  -5   3  27-504.965 1968.01   4
  -5  -3  27 3536.90 1857.56   4
  -5   3  27 1734.55 1531.36   7
   5   3 -27 586.660 1432.70   1
  -5  -3  27 2467.01 1499.95   7
   5  -3 -27 4002.12 1586.57   1
   5   5  -5 41891.1 1782.75   3
   5   5  -9 663.379 787.195   1
   5   5  -9 731.340 376.832   3
  -5  -5   9 563.966 479.390   2
   5   5 -11 2450.73 662.620   8
  -5  -5  11 2547.41 979.687   4
   5   5 -11 1904.52 886.728   1
   5   5 -11 1996.09 439.790   3
  -5  -5  11 1961.43 478.666   2
  -5  -5  13 39230.1 1688.78   2
  -5  -5  15 23755.2 1679.14   4
  -5   5  15 15482.6 2042.33   4
   5  -5 -15 20260.4 1883.05   1
  -5  -5  15 24508.5 1136.68   2
   5   5 -15 22903.6 1552.57   1
   5  -5 -15 18580.8 1559.12   8
   5   5 -15 25809.0 1376.48   8
  -5   5  17 16959.0 1860.67   4
  -5  -5  17 21402.6 1700.47   4
   5   5 -17 20395.5 1073.19   6
   5  -5 -17 17237.0 1688.49   1
  -5  -5  17 21498.8 1073.95   2
   5  -5 -17 18276.5 1428.14   8
   5  -5 -19 1594.77 1069.61   8
  -5   5  19 1087.88 1671.48   4
   5  -5 -19 669.253 1309.00   1
   5  -5 -21-1595.49 1143.67   8
   5   5 -21-309.339 1282.48   1
   5   5 -21-387.896 1132.97   8
  -5  -5  21-1596.66 1549.40   4
  -5  -5  21-1400.56 1196.55   7
   5   5 -23 1177.63 1187.74   8
   5   5 -23 3175.85 1242.67   1
  -5   5  23 1176.66 1924.37   4
   5  -5 -23 1938.93 1170.79   8
  -5  -5  23 2360.27 1568.07   4
  -5  -5  23 1402.75 1267.31   7
   5  -5 -23 2278.89 1577.73   1
   5   5 -25 5226.35 1329.04   8
   5   5 -25 6276.77 1413.53   1
   5  -5 -27 4211.85 1405.86   8
   5   5 -27 4549.81 1386.27   8
  -5   5  27 292.340 1985.25   4
  -5   5  27 5191.11 1665.09   7
  -5  -5  27 2114.90 1877.88   4
  -5  -5  27 2600.37 1521.97   7
   5   5 -27 4146.50 1422.66   1
   5  -5 -27 2257.42 1620.57   1
  -5  -7   3 13468.5 844.012   2
   5   7   7 12697.3 802.080   3
   5   7  -7 14795.5 799.968   3
  -5  -7   7 13470.1 972.841   5
  -5  -7   7 13178.3 797.351   2
  -5  -7   9 22880.9 1518.78   4
   5   7  -9 22976.2 1112.93   3
  -5  -7   9 19410.7 1240.71   5
  -5  -7   9 24153.8 1135.65   2
   5   7  -9 23687.6 1290.87   1
  -5  -7  11 1907.35 554.944   2
   5   7 -11 1817.54 660.483   8
  -5  -7  11 2030.92 981.869   4
   5   7 -11 1996.55 490.748   3
   5   7 -11 2501.39 786.602   1
  -5  -7  11 1894.20 708.638   5
  -5  -7 -13 16761.9 1456.52   8
   5   7 -13 14386.3 867.740   3
  -5  -7  13 15544.2 1093.42   5
  -5  -7  13 15652.4 930.390   2
   5   7 -13 14860.2 1145.47   1
  -5  -7 -15 39027.3 2068.88   8
  -5   7  15 28590.3 2595.63   4
  -5  -7  15 39134.9 2020.41   4
   5   7 -15 31718.4 1518.93   3
   5   7 -15 33952.0 1609.67   6
  -5  -7  15 36309.4 1776.59   5
   5  -7 -15 32868.1 2576.54   1
  -5  -7  15 34310.1 1618.32   2
   5   7 -15 35593.6 1674.63   8
   5   7 -17 1002.30 1136.44   1
   5  -7 -17 7870.38 1196.44   8
   5   7 -17 3136.29 943.793   8
  -5   7  17 7461.96 1822.25   4
  -5  -7 -17 7432.65 1324.89   8
  -5  -7  17 7424.03 1354.56   4
   5  -7 -17 6800.82 1616.40   1
  -5  -7  17 4087.71 976.703   7
   5   7 -17 7677.42 640.842   3
   5   7 -17 7165.28 792.908   6
  -5  -7  17 9299.06 1085.25   5
  -5  -7  17 7630.19 843.217   2
   5  -7 -19 2517.95 1098.07   8
   5   7 -19 911.488 1026.92   8
   5   7 -19 453.667 1117.59   1
  -5   7  19 3963.68 1845.43   4
  -5  -7 -19 2996.34 1252.42   8
  -5  -7  19 4715.86 1354.41   4
  -5  -7  19 1664.51 1056.13   7
   5  -7 -19 4129.05 1396.41   1
   5  -7 -21 719.716 1119.17   8
   5   7 -21 311.363 1105.53   8
  -5   7  21 1152.32 1912.38   4
  -5  -7 -21-752.611 1273.75   8
  -5  -7  21 1810.19 1430.19   4
   5   7 -21 144.910 1142.47   1
  -5  -7  21-695.807 1124.39   7
   5   7  21-2691.22 1524.10   7
   5  -7 -21-1378.35 1497.94   1
   5  -7 -23 2180.66 1237.74   8
   5   7 -23 3017.74 1219.88   8
  -5  -7 -23 3827.51 1422.34   8
  -5   7  23 1019.49 1889.94   4
  -5  -7  23 4074.38 1557.68   4
  -5  -7  23 1756.41 1311.83   7
   5   7  23-265.090 1921.93   7
   5   7 -23 3751.19 1241.72   1
   5  -7 -23 1361.17 1601.20   1
   5  -7 -25 3248.63 1322.81   8
   5   7 -25 5357.16 1341.97   8
  -5  -7 -25 3115.79 1512.83   8
  -5   7  25 4228.24 2166.52   4
  -5  -7  25 4506.79 1775.71   4
  -5  -7  25 2243.08 1417.10   7
   5   7  25 6587.85 2097.83   7
   5   7 -25 4666.23 1339.05   1
   5  -7 -25 4785.09 1738.09   1
   5   7 -27 3726.14 1444.04   8
   5  -7 -27 456.046 1343.79   8
  -5  -7 -27 1588.98 1586.53   8
  -5   7  27 1955.21 2212.57   4
  -5  -7  27 2612.73 1800.19   4
  -5  -7  27 3758.08 1568.40   7
   5   7  27 1084.74 2185.29   7
   5   7 -27 1388.41 1333.44   1
   5  -7 -27 4553.06 1760.33   1
   5   9   1 2307.39 509.796   3
   5   9  -1 2065.38 519.088   3
  -5  -9  -1 1156.59 618.672   5
  -5  -9   1 2051.40 627.583   5
  -5  -9  -1 1648.03 509.282   2
   5   9   3 28959.5 1355.44   3
   5   9  -3 28719.1 1336.43   3
  -5  -9  -3 29646.7 1514.84   5
  -5  -9   3 26169.1 1428.50   5
  -5  -9  -3 28204.1 1382.92   2
   5   9   5 12847.2 819.862   3
  -5  -9  -5 11137.9 990.773   5
  -5  -9  -5 12656.7 884.292   2
  -5  -9  -7 77009.1 3264.87   8
   5   9   7 76014.1 3163.88   3
  -5  -9  -7 77781.0 3381.93   5
  -5  -9  -7 78230.6 3224.49   2
   5   9  -7 76907.7 3117.43   1
  -5  -9   9 17471.4 1281.06   4
   5   9   9 21601.3 1076.76   3
  -5  -9  -9 20739.8 1475.32   5
  -5  -9  -9 18503.9 1161.49   2
   5   9  -9 17373.8 1061.62   1
   5   9 -11-189.074 635.590   8
  -5  -9  11-927.472 867.725   4
  -5  -9 -11 21.5011 862.761   8
  -5  -9  11 383.125 574.778   7
   5   9  11 345.450 558.909   3
  -5  -9 -11-1031.45 1263.92   5
   5   9 -11-316.889 705.646   1
  -5  -9 -11-129.734 725.270   2
  -5  -9 -15 19561.2 1374.82   8
   5   9 -15 17440.6 1121.64   6
  -5  -9 -15 16720.2 1285.64   2
  -5  -9  15 17351.7 1175.99   2
  -5  -9 -17 13135.1 1244.65   8
  -5   9  17 9565.49 2065.51   4
   5  -9 -17 11672.3 1983.11   1
  -5  -9  17 11288.8 1305.27   4
  -5  -9  17 5280.40 1102.42   7
   5   9  17 16423.7 1919.68   7
   5   9 -17 10178.7 934.605   6
  -5  -9 -17 11198.0 1171.74   2
  -5  -9  17 10728.6 1094.28   2
   5   9 -17 14475.2 1158.16   8
   5  -9 -21 99.6488 1219.48   8
   5   9 -21-1021.33 1125.42   8
  -5   9  21 1186.45 1945.15   4
  -5  -9 -21 427.185 1227.95   8
  -5  -9  21 141.446 1468.97   4
  -5  -9  21-25.5306 1224.47   7
   5   9  21 2233.98 1861.84   7
   5  -9 -21-602.769 1635.23   1
   5   9 -21-1779.79 1117.73   1
  -5  -9 -21 257.390 1062.77   2
  -5  -9  23 172.111 1374.38   7
  -5  -9 -23 837.583 945.840   1
   5  -9 -25 5176.04 1411.21   8
  -5  -9 -25 3506.60 1025.71   1
   5   9 -25 446.825 1333.69   8
  -5  -9 -25 3468.09 1407.12   8
  -5   9  25 4896.91 2190.12   4
  -5  -9  25 4428.65 1692.47   4
  -5  -9  25 2041.89 1479.12   7
   5   9  25 4291.01 2019.55   7
   5  -9 -25 6846.88 1778.21   1
   5   9 -25 3060.23 1234.28   1
  -5  -9  27 11960.4 2168.14   4
  -5 -11  -1 4005.27 653.017   2
  -5 -11   1 4802.03 625.558   2
  -5 -11  -1 3704.73 476.561   8
   5  11   1 4667.73 624.777   3
   5  11  -1 4958.41 636.136   3
  -5 -11  -1 5021.04 768.330   5
  -5 -11   1 5054.07 742.591   5
  -5 -11  -3 21736.1 1090.30   8
   5  11   3 24201.3 1190.01   3
   5  11  -3 21390.5 1174.49   3
  -5 -11  -3 23539.3 1316.59   5
  -5 -11   3 22980.0 1267.48   5
  -5 -11  -3 21485.6 1190.85   2
  -5 -11   3 20505.0 1175.32   2
  -5 -11  -5 75944.8 2897.30   8
   5  11   5 81751.4 2970.64   3
   5  11  -5 78281.1 2942.32   3
  -5 -11  -5 76837.7 3086.30   5
  -5 -11   5 81498.5 3041.28   5
  -5 -11  -5 82443.5 2994.35   2
  -5 -11   5 75374.4 2959.34   2
  -5 -11  -7 25807.8 1294.62   8
  -5 -11   7 22054.1 1040.89   7
   5  11   7 25582.7 1277.77   3
   5  11  -7 26774.9 1267.60   3
   5  11  -7 27079.1 1392.47   6
  -5 -11  -7 28312.9 1473.61   5
  -5 -11   7 25920.7 1349.99   5
  -5 -11  -7 26644.0 1319.05   2
  -5 -11   7 25202.1 1331.27   2
   5  11  -7 21604.5 1077.10   1
   5  11  -9 4566.85 578.907   1
  -5 -11   9 5271.50 816.040   2
  -5 -11   9 4737.00 872.180   4
  -5 -11  -9 4775.08 820.676   8
  -5 -11   9 5317.26 565.184   7
   5  11  -9 5119.84 849.470   6
   5  11   9 5582.27 692.470   3
   5  11  -9 4209.62 664.052   3
  -5 -11  -9 4488.97 929.609   5
  -5 -11   9 5330.57 798.174   5
  -5 -11  -9 4880.09 738.772   2
   5  11 -13 4380.99 722.188   8
  -5 -11 -13 3913.56 956.547   8
  -5 -11  13 3260.34 957.171   2
  -5 -11  13 2726.28 978.422   4
  -5 -11  13 1923.76 758.925   7
   5  11  13 3794.78 1443.44   7
   5  11 -13 3834.94 753.275   1
   5  11  13 3197.47 734.632   3
   5  11 -13 2639.87 855.844   6
   5  11 -13 4088.95 691.834   3
  -5 -11 -13 3729.05 1236.43   5
  -5 -11  13 3482.88 828.717   5
  -5 -11 -13 4708.67 806.982   2
  -5 -11 -15 6511.88 1106.35   8
  -5 -11 -15 7911.17 883.607   1
   5  11  15 8092.30 863.778   3
   5  11  15 10176.8 1606.12   7
   5  11 -15 7107.52 801.231   3
   5  11 -15 9005.89 987.743   6
  -5 -11  15 8222.97 951.948   5
  -5 -11 -15 8805.65 940.584   2
  -5 -11 -15 8235.63 1660.39   5
  -5 -11 -17 8914.13 1271.79   8
  -5 -11 -17 10296.0 1011.87   1
  -5 -11  17 10460.6 1340.04   4
  -5 -11  17 9030.15 1206.96   7
   5  11  17 7212.94 1726.42   7
   5  11 -17 9148.62 893.023   3
   5  11  17 7474.98 958.182   3
  -5 -11  17 10663.1 1042.50   5
  -5 -11 -17 11035.6 1077.98   2
   5  11 -17 9276.52 1027.32   1
   5  11 -17 10734.8 1090.71   8
   5  11 -19 2298.52 1091.45   8
  -5  11  19 3401.71 2219.65   4
  -5 -11 -19 4393.90 1199.04   8
  -5 -11  19 4123.18 1334.89   4
   5 -11 -19 4378.83 1972.33   1
  -5 -11  19 5767.71 1406.69   7
   5  11  19 5018.92 1716.59   7
  -5 -11 -19 3754.92 860.124   1
   5  11 -19 4770.91 973.013   1
  -5 -11 -19 3422.76 949.127   2
   5  11 -21 455.777 1002.49   1
   5 -11 -21 621.500 1304.87   8
   5  11 -21-651.544 1071.70   8
  -5  11  21 1829.66 2025.33   4
  -5 -11 -21 119.327 1192.38   8
  -5 -11  21 102.519 1354.74   4
  -5 -11  21 506.626 1249.27   7
  -5 -11 -21-213.519 852.401   1
   5 -11 -21 154.968 1776.21   1
   5  11  21-2183.49 1797.28   7
  -5 -11 -21-470.119 962.213   2
   5 -11 -23 871.929 1330.27   8
   5  11 -23 555.191 1229.30   8
   5  11 -23-1263.01 1105.94   1
  -5 -11 -23-285.401 1301.42   8
  -5  11  23-1375.60 2229.54   4
  -5 -11 -23 2492.56 921.205   1
  -5 -11  23 307.128 1581.35   4
  -5 -11  23-510.856 1405.31   7
   5  11  23 49.3851 1856.03   7
   5 -11 -23 1354.30 1713.39   1
   5 -11 -25 4146.73 1466.95   8
   5  11 -25 8987.96 1455.25   8
  -5 -11 -25 8977.36 1439.95   8
  -5  11  25 7282.20 2471.76   4
   5  11 -25 5696.56 1186.89   1
  -5 -11  25 4645.53 1755.26   4
  -5 -11  25 2420.86 1526.74   7
   5  11  25 6245.00 2031.00   7
  -5 -11 -25 5748.03 1036.15   1
   5 -11 -25 6977.64 1882.20   1
  -5 -13  -1 3098.92 307.952   8
  -5 -13  -1 4360.89 757.643   2
  -5 -13   1 3832.25 755.739   2
   5  13   1 4296.38 687.209   3
   5  13  -1 5078.87 741.893   3
  -5 -13  -1 4692.95 788.315   5
  -5 -13   1 5166.12 822.754   5
  -5 -13  -3 47901.8 2001.08   8
   5  13   3 50230.4 2208.52   3
   5  13  -3 50345.9 2272.56   6
   5  13  -3 48426.2 2191.57   3
  -5 -13  -3 51659.2 2314.29   5
  -5 -13   3 49529.9 2274.11   5
  -5 -13  -3 49177.5 2235.27   2
  -5 -13   3 49658.9 2249.59   2
  -5 -13  -5 37560.3 1632.90   8
   5  13   5 36303.0 1755.44   3
   5  13  -5 37328.2 1849.17   6
   5  13  -5 38274.3 1772.41   3
  -5 -13  -5 38920.0 1904.69   5
  -5 -13   5 37854.1 1840.26   5
  -5 -13  -5 36132.7 1800.78   2
  -5 -13   5 35735.7 1816.88   2
  -5 -13  -7 16373.2 960.901   8
   5  13  -7 12750.3 641.313   1
   5  13   7 17461.1 1044.49   3
   5  13  -7 16247.0 1167.64   6
   5  13  -7 17404.5 1026.93   3
  -5 -13  -7 15939.1 1189.93   5
  -5 -13   7 17941.3 1115.22   5
  -5 -13  -7 17421.2 1103.31   2
  -5 -13   7 17655.6 1168.98   2
  -5 -13  -9 2073.61 781.503   2
  -5 -13   9 751.558 709.867   4
  -5 -13   9 2724.83 879.466   2
   5  13  -9 2314.12 429.054   1
  -5 -13   9 2635.02 546.260   7
   5  13   9 766.871 1021.33   7
   5  13  -9 1723.69 882.530   6
   5  13   9 2197.58 734.645   3
   5  13  -9 2228.46 709.590   3
  -5 -13  -9 2427.75 882.151   5
  -5 -13   9 3691.02 855.397   5
  -5 -13 -11 678.875 792.584   2
   5  13 -11 651.751 623.664   8
  -5 -13 -11-35.9810 836.271   8
  -5 -13  11-222.457 829.942   4
  -5 -13  11-458.630 935.504   2
   5  13 -11-72.8055 528.224   1
   5  13 -11-98.4572 914.233   6
   5  13  11 214.596 701.428   3
   5  13 -11 722.129 732.112   3
  -5 -13 -11-737.869 913.286   5
  -5 -13  11 64.9624 836.577   5
  -5 -13 -13 2276.98 857.958   2
  -5 -13 -13 2482.91 716.583   1
   5  13 -13 1456.10 676.985   8
  -5 -13 -13 1648.96 942.475   8
  -5 -13  13 2198.14 1060.34   2
   5  13 -13 1693.09 615.677   1
   5  13  13 32.4968 1337.90   7
   5  13  13 992.620 744.311   3
   5  13 -13 1558.67 893.409   6
   5  13 -13 2632.25 790.789   3
  -5 -13 -13 1408.23 1060.70   5
  -5 -13  13 325.196 863.132   5
  -5 -13 -15 5487.90 984.586   2
  -5 -13 -15 4658.89 1081.71   8
  -5 -13  15 6216.37 1161.99   2
   5  13 -15 3951.22 782.263   1
   5  13  15 4439.07 1629.72   7
   5  13  15 4602.77 889.512   3
  -5 -13 -15 4533.23 847.874   1
   5  13 -15 6069.69 998.798   6
   5  13 -15 5499.04 853.879   3
  -5 -13 -15 6659.90 1333.02   5
  -5 -13  15 6486.96 1005.41   5
  -5 -13 -17 9150.13 1089.37   2
  -5 -13 -17 9642.83 971.360   1
  -5 -13 -17 8583.53 1224.58   8
   5  13  17 7189.26 1714.57   7
  -5 -13  17 7855.42 1346.02   2
   5  13  17 8160.73 1006.92   3
   5  13 -17 8709.74 1081.74   6
   5  13 -17 7987.67 947.691   3
  -5 -13 -17 7779.73 1650.37   5
  -5 -13  17 8543.38 1084.12   5
  -5 -13 -19 1853.06 957.889   2
  -5 -13 -19 1176.39 1168.61   8
  -5 -13 -19 2462.99 861.509   1
   5  13  19 3133.48 1708.00   7
   5  13  19 2985.42 904.162   3
  -5 -13 -19 3586.11 2027.23   5
   5 -13 -23 5535.76 1505.37   8
  -5  13  23 2176.73 2258.61   4
  -5 -13 -23 2521.81 1381.42   8
  -5 -13 -23 3851.85 989.204   1
   5  13  23 5933.10 1877.15   7
   5 -13 -23 3526.27 2013.82   1
   5  15   3 17213.3 1238.19   3
   5  15  -3 15569.4 1390.41   6
   5  15  -3 15364.1 1214.69   3
   5  15   3 11731.9 1330.53   6
  -5 -15  -3 22408.1 1368.37   5
  -5 -15   3 26210.0 1380.75   5
  -5 -15  -3 18599.3 1339.00   2
  -5 -15   3 22425.1 1354.91   2
  -5 -15  -3 17521.8 867.009   8
  -5 -15  -5 18706.6 983.684   8
   5  15   5 17984.7 1227.91   3
   5  15   5 20764.2 1378.93   6
   5  15  -5 20047.1 1381.20   6
   5  15  -5 17775.3 1221.79   3
  -5 -15  -5 21002.7 1387.40   5
  -5 -15   5 19977.4 1310.14   5
  -5 -15  -5 17126.1 1273.00   2
  -5 -15   5 19448.5 1384.67   2
  -5 -15  -7 19703.4 1120.67   8
   5  15   7 20374.1 1303.55   3
   5  15   7 21353.9 1429.03   6
   5  15  -7 22657.5 1448.90   6
   5  15  -7 21227.1 1304.86   3
  -5 -15  -7 20006.5 1418.49   5
  -5 -15   7 22857.5 1398.02   5
  -5 -15  -7 20844.2 1353.00   2
  -5 -15   7 20835.4 1455.14   2
  -5 -15  -9 1242.79 839.024   2
  -5 -15   9 1670.68 1048.06   2
   5  15   9 2174.84 1082.14   7
  -5 -15  -9 1656.00 572.328   1
   5  15  -9 1017.61 969.659   6
   5  15   9 2486.14 794.073   3
  -5 -15  -9 2360.59 934.140   5
  -5 -15   9 953.783 883.706   5
  -5 -15 -11 71.5803 891.751   2
  -5 -15 -11 34.4157 794.299   8
  -5 -15  11-26.9001 1079.07   2
   5  15 -11-913.357 1008.19   6
   5  15  11 399.234 798.670   3
  -5 -15 -11-57.3462 909.198   5
  -5 -15  11-1079.96 938.953   5
  -5 -15 -13 703.956 996.818   2
  -5 -15 -13-514.853 959.604   8
  -5 -15  13 422.169 1210.43   2
   5  15  13-1897.88 959.379   3
   5  15 -13-410.895 1120.92   6
  -5 -15 -13-1806.04 1204.75   5
  -5 -15 -13-160.238 824.058   1
  -5 -15  13 1879.60 995.972   5
  -5 -15 -15 9333.25 1144.61   2
  -5 -15 -15 9574.15 997.571   1
  -5 -15 -15 9842.74 1181.13   8
   5  15  15 10143.9 1045.70   3
   5  15  15 12203.5 1658.36   7
  -5 -15  15 6648.19 1382.23   2
   5  15 -15 9078.14 1162.01   6
  -5 -15 -15 8831.78 1282.13   5
  -5 -15  15 9869.58 1214.51   5
  -5 -15 -17 5167.30 1122.54   2
  -5 -15 -17 3608.76 1150.42   8
   5  15  17 5022.93 1719.38   7
  -5 -15  17 3714.64 1406.86   2
   5  15  17 4559.54 987.516   3
   5  15 -17 3810.50 1061.58   6
  -5 -15 -17 4274.70 905.323   1
  -5 -15 -17 5049.72 1362.85   5
  -5 -15  17 5786.03 1124.93   5
  -5 -15 -21-52.3600 1092.47   2
  -5 -15 -21 207.258 1228.12   8
   5 -15 -21-294.373 2593.24   1
   5  15  21 312.005 1843.18   7
   5  15  21-493.595 955.984   3
   5  15  21-538.333 1291.74   6
  -5 -15 -21 1269.89 927.034   1
  -5 -15 -21 827.951 1918.74   5
  -5  15  23 5356.62 2762.78   4
  -5 -15 -23 5963.69 1413.90   8
   5  15  23 3171.44 2008.76   7
   5 -15 -23 5729.12 2341.96   1
  -5 -15 -23 4398.36 1068.69   1
  -5 -17  -1 2124.26 1030.07   2
  -5 -17   1 2136.48 1032.89   2
   5  17   1 2494.28 1031.10   6
   5  17  -1 4302.22 1055.69   6
   5  17   1 3452.01 915.707   3
   5  17  -1 2607.34 897.365   3
  -5 -17  -1 4327.66 1013.71   5
  -5 -17   1 4697.27 995.011   5
  -5 -17   3 9316.32 1164.29   2
   5  17   3 8977.47 1153.13   6
   5  17  -3 7211.01 1149.43   6
   5  17   3 7973.27 977.998   3
  -5 -17   3 9095.39 1098.61   5
  -5 -17  -3 8736.16 1133.14   2
  -5 -17  -3 9519.76 1125.42   5
   5  17   5 22533.1 1515.87   6
   5  17   5 18199.9 1340.85   3
   5  17  -5 21643.6 1473.59   6
  -5 -17  -5 18818.9 1466.63   5
  -5 -17   5 21688.8 1446.89   5
  -5 -17  -5 22761.6 1523.72   2
  -5 -17   5 19984.1 1555.22   2
  -5 -17  -7 6502.00 1127.96   2
  -5 -17   7 6812.59 1235.79   2
   5  17   7 8565.70 1000.93   3
   5  17  -7 9710.05 1171.73   6
   5  17   7 8226.60 1164.21   6
  -5 -17  -7 8600.68 1160.25   5
  -5 -17   7 7700.89 1131.15   5
  -5 -17  -9 519.413 1010.61   2
  -5 -17   9 811.028 1196.34   2
   5  17   9-1399.35 1156.77   7
   5  17   9-562.371 1097.61   6
   5  17  -9-2246.30 1173.54   6
   5  17   9 1188.42 888.892   3
  -5 -17  -9 1282.31 1033.08   5
  -5 -17   9 1236.53 1068.23   5
  -5 -17 -11-2288.25 927.482   8
  -5 -17 -11-1821.39 1129.35   2
  -5 -17  11-3493.21 1304.16   2
   5  17  11-1236.57 971.850   3
  -5 -17 -11-1637.09 1084.35   5
  -5 -17  11 333.130 1072.10   5
  -5 -17 -13 3890.24 1031.58   8
  -5 -17 -13 4304.13 1157.02   2
  -5 -17 -13 3737.57 820.791   1
   5  17  13 4524.62 1512.75   7
  -5 -17  13 4266.63 1362.02   2
   5  17  13 2420.22 1168.52   6
   5  17 -13 2227.87 1147.87   6
   5  17  13 2983.20 975.260   3
  -5 -17 -13 2328.04 1132.47   5
  -5 -17  13 5552.29 1175.27   5
  -5 -17 -15 5718.73 1081.77   8
  -5 -17 -15 5125.09 1150.55   2
  -5 -17 -15 5432.41 937.576   1
   5  17  15 7852.60 1725.41   7
  -5 -17  15 3623.08 1443.39   2
   5  17  15 7897.21 1335.88   6
   5  17  15 7079.34 1047.53   3
   5  17 -15 6094.58 1172.04   6
  -5 -17 -15 6664.96 1277.59   5
  -5 -17  15 6860.28 1280.62   5
  -5 -17 -19 2927.89 1251.50   8
  -5 -17 -19 322.666 1190.77   2
  -5 -17 -19 1342.31 916.546   1
   5  17  19 416.116 1749.13   7
   5  17  19 2248.47 1313.99   6
   5  17  19 1521.13 997.516   3
  -5 -17 -19 918.120 1398.99   5
  -5 -17 -21 1549.46 1280.49   8
  -5 -17 -21-711.007 1264.82   2
  -5 -17 -21-1320.90 999.065   1
   5  17  21-3102.38 1852.78   7
   5  17  21-632.503 1380.11   6
   5  17  21 109.494 1038.32   3
  -5 -17 -21 178.342 1561.26   5
  -5 -19  -1-1127.42 1170.44   2
  -5 -19   1-1364.95 1196.43   2
   5  19   1-3365.81 1232.46   6
   5  19  -1-1786.21 1143.70   6
   5  19   1-2744.74 1054.32   3
  -5 -19  -1-1396.64 1093.51   5
  -5 -19   1-30.1311 1014.58   5
   5  19   3 14361.7 1460.47   6
   5  19   3 11531.3 1258.68   3
   5  19  -3 17419.1 1486.34   6
  -5 -19  -3 11733.3 1334.52   5
  -5 -19   3 11794.1 1340.93   5
  -5 -19  -3 11710.1 1410.30   2
  -5 -19   3 15197.9 1504.72   2
  -5 -19  -7 5801.27 1271.38   2
  -5 -19   7 5708.89 1347.28   2
   5  19   7 5757.21 1255.47   6
   5  19  -7 5763.18 1224.92   6
   5  19   7 5738.35 1102.86   3
  -5 -19  -7 5878.93 1214.08   5
  -5 -19   7 7097.41 1208.45   5
  -5 -19  -9 2091.77 1148.93   2
  -5 -19   9 3965.00 1346.40   2
   5  19   9 2245.37 1163.97   6
   5  19  -9-561.739 1134.31   6
   5  19   9 2396.36 1003.34   3
  -5 -19  -9 449.314 1103.54   5
  -5 -19   9 2039.73 1123.35   5
  -5 -19 -11-530.597 1159.08   2
  -5 -19  11 1202.34 1317.70   2
   5  19  11 236.795 1191.18   6
   5  19 -11 1158.52 1158.20   6
   5  19  11-385.865 950.614   3
  -5 -19 -11 652.387 1103.23   5
  -5 -19  11-579.565 1128.93   5
  -5 -19 -13 2150.33 1224.47   2
  -5 -19  13 1613.60 1463.36   2
   5  19  13 2438.01 1295.76   6
   5  19 -13 2681.09 1192.52   6
   5  19  13 3585.70 1041.48   3
  -5 -19 -13 3083.40 1221.72   5
  -5 -19  13 3275.46 1248.44   5
  -5 -19 -15 897.362 1275.26   2
  -5 -19  15 1529.05 1612.81   2
   5  19  15 2083.39 1403.57   6
   5  19  15 2047.40 1060.89   3
  -5 -19 -15 2828.80 1282.81   5
  -5 -19  15 1538.83 1316.94   5
  -5 -19 -17 5777.46 1390.57   2
   5  19  17 7395.41 1463.50   6
  -5 -19  17 3844.96 1705.29   2
   5  19  17 6214.54 1127.95   3
   5  19 -17 5276.30 1219.24   6
  -5 -19 -17 5551.20 1370.77   5
  -5 -19  17 8047.41 1461.25   5
  -5 -19 -19 2426.32 1410.70   2
   5  19  19 3716.84 1458.37   6
   5  19  19 2702.26 1064.29   3
  -5 -19 -19 3255.19 1390.55   5
  -5 -21  -1 2127.92 1350.62   2
  -5 -21   1 1465.49 1344.51   2
   5  21   1 89.1067 1169.93   6
   5  21  -1-58.7936 1178.31   6
  -5 -21  -1 359.459 1124.90   5
  -5 -21   1 486.181 1151.91   5
  -5 -21  -3 3064.96 1316.31   2
  -5 -21   3 3603.24 1353.15   2
   5  21   3 2643.54 1232.40   6
   5  21  -3 553.894 1210.54   6
  -5 -21  -3 3003.62 1179.22   5
  -5 -21   3 2901.63 1216.43   5
  -5 -21  -5 9229.67 1413.41   2
  -5 -21   5 9207.51 1511.72   2
   5  21   5 10511.0 1225.68   3
   5  21   5 10492.7 1384.71   6
  -5 -21  -5 11103.6 1319.30   5
  -5 -21  -7 4661.46 1420.09   2
  -5 -21   7 3013.82 1408.46   2
   5  21   7 3379.09 1288.75   6
   5  21  -7 4004.06 1244.72   6
   5  21   7 5275.73 1173.09   3
  -5 -21  -7 5114.13 1286.55   5
  -5 -21   7 3950.38 1225.02   5
  -5 -21  -9 1678.33 1358.16   2
  -5 -21   9 116.051 1505.63   2
   5  21   9 497.319 1305.06   6
   5  21  -9-1407.58 1279.43   6
   5  21   9 1682.34 1047.90   3
  -5 -21  -9 654.478 1208.01   5
  -5 -21   9 1583.46 1207.17   5
  -5 -21  11-1931.87 1538.99   2
   5  21  11-189.759 1394.52   6
   5  21  11 1069.89 1179.07   3
  -5 -21 -11-1328.36 1294.71   5
  -5 -21  11 1684.53 1263.97   5
  -5 -21 -13 1611.58 1419.38   2
  -5 -21  13 2224.38 1644.20   2
   5  21  13 2215.07 1425.60   6
   5  21 -13 1393.51 1219.77   6
   5  21  13 1217.43 1110.64   3
  -5 -21 -13 354.855 1251.07   5
  -5 -21  13 1734.51 1296.59   5
  -5 -21 -15 3008.67 1490.91   2
   5  21  15 5479.35 1509.96   6
  -5 -21  15 4542.06 1768.86   2
   5  21 -15 4134.77 1286.61   6
   5  21  15 4631.30 1188.21   3
  -5 -21 -15 6157.20 1416.38   5
  -5 -21  15 6938.20 1493.97   5
  -5 -21 -17 4692.95 1588.18   2
   5  21 -17 6026.29 1432.84   6
  -5 -23  -5 1986.84 1526.08   2
  -5 -23   5 2204.65 1574.09   2
   5  23   5 1545.46 1380.76   6
   5  23  -5 156.039 1326.97   6
  -5 -23  -5 2172.25 1266.67   5
  -5 -23   5 33.7311 1178.50   5
  -5 -23  -7 3020.51 1507.45   2
  -5 -23   7 5507.42 1712.28   2
   5  23   7 7320.94 1438.90   6
   5  23  -7 493.787 1348.97   6
   5  23   7 6276.48 1241.74   3
  -5 -23  -7 6723.06 1426.01   5
  -5 -23   7 1293.48 1345.36   5
  -5 -23  -9-2112.89 1491.61   2
  -5 -23   9-505.765 1533.10   2
   5  23   9-1515.27 1369.39   6
   5  23  -9-1292.22 1287.12   6
   5  23   9 273.429 1226.74   3
  -5 -23  -9 659.530 1290.77   5
  -5 -23   9 34.6352 1284.94   5
  -5 -23 -11 316.532 1511.44   2
  -5 -23  11-939.134 1656.98   2
   5  23  11-66.7094 1344.03   6
   5  23 -11-1011.83 1266.02   6
   5  23  11 1322.67 1192.49   3
  -5 -23 -11 1044.21 1358.54   5
  -5 -23  11 213.647 1349.99   5
  -5 -23 -13-1694.92 1615.74   2
  -5 -23  13-1305.88 1870.83   2
   5  23  13-1825.66 1604.46   6
   5  23 -13-1262.12 1403.53   6
   5  23  13-2587.63 1380.05   3
  -5 -23 -13 1600.07 1458.65   5
  -5 -23  13-1363.11 1477.62   5
  -5 -25  -1 857.050 1631.69   2
  -5 -25   1-1833.46 1636.95   2
   5  25   1 67.9020 1380.28   6
   5  25  -1-268.939 1398.61   6
  -5 -25  -1-183.565 1372.09   5
  -5 -25   1 180.025 1320.84   5
  -5 -25  -3 819.869 1630.03   2
  -5 -25   3 44.1585 1651.58   2
   5  25   3 137.313 1390.77   6
   5  25  -3-133.327 1366.14   6
  -5 -25  -3 37.1861 1302.09   5
  -5 -25   3 71.1972 1325.47   5
  -5 -25  -5 1567.46 1632.41   2
  -5 -25   5 1386.46 1702.07   2
   5  25   5 102.829 1451.48   6
   5  25  -5 494.983 1411.94   6
  -5 -25  -5 603.369 1394.46   5
  -5 -25   5 1428.52 1297.32   5
  -5 -25  -7-3334.11 1659.02   2
  -5 -25   7-1706.14 1769.69   2
  -5 -25   7 360.973 1330.27   5
  -6   0  14 7632.10 1696.09   4
   6   0 -14 4893.39 1213.70   1
   6   0 -16 1145.02 973.621   8
  -6   0  16 646.661 1482.80   4
   6   0 -16-676.156 1246.22   1
  -6   0  18 29400.9 2226.78   4
   6   0 -18 26980.4 1968.10   1
   6   0 -18 27696.7 1708.43   8
   6   0 -20-2562.02 1165.24   8
  -6   0  20 190.920 1752.82   4
   6   0 -20 502.490 1436.03   1
  -6   0  22 13522.0 1998.26   4
   6   0 -22 16586.4 1792.03   1
   6   0 -22 15321.5 1432.91   8
  -6   0  24-3513.75 2033.70   4
   6   0 -24 336.985 1581.45   1
   6   0 -26-1034.24 1270.34   8
  -6   0  26 772.088 1899.20   4
  -6   0  26-872.342 1540.14   7
   6   0 -26-2299.90 1616.04   1
  -6  -2  14-698.641 1398.31   4
   6   2 -14 1631.40 1165.54   1
   6   2 -16-223.754 929.246   8
  -6   2  16 1451.16 1629.73   4
  -6  -2  16 506.419 1409.04   4
   6  -2 -16 116.519 1315.44   1
   6   2 -16 803.208 1256.88   1
   6  -2 -18 29.0141 1028.22   8
   6   2 -18 355.951 933.487   8
  -6   2  18 1456.12 1599.96   4
  -6  -2  18 1457.08 1461.06   4
   6  -2 -18 2594.73 1307.36   1
   6   2 -18 1666.55 1290.74   1
  -6  -2  20 36272.6 2539.62   4
   6  -2 -22 1126.68 1142.48   8
   6   2 -22 27.6451 1103.76   8
  -6   2  22-1581.47 1925.72   4
  -6  -2  22 2235.10 1689.86   4
   6  -2 -22 710.179 1536.80   1
   6   2 -22 656.885 1434.56   1
   6  -2 -26 796.189 1286.81   8
   6   2 -26 1493.48 1269.55   8
  -6   2  26 859.657 1976.88   4
  -6  -2  26-2768.89 1956.57   4
  -6  -2  26 696.996 1498.98   7
   6  -2 -26 2033.97 1621.37   1
   6   2 -26 511.034 1562.48   1
   6   4 -16 23.2272 904.321   8
  -6   4  16-1223.17 1805.17   4
  -6  -4  16-1199.19 1317.29   4
   6  -4 -16-138.069 1448.01   1
   6   4 -16-314.395 1167.19   1
  -6  -4  18 14704.0 1673.05   4
  -6   4  18 11740.9 1971.70   4
   6  -4 -18 12019.6 1671.61   1
   6  -4 -18 11782.6 1374.12   8
   6   4 -20 311.783 1411.53   1
  -6   4  22 22469.7 2410.53   4
  -6  -4  22 21880.4 2185.64   4
   6  -4 -22 23593.6 2106.31   1
   6   4 -22 25861.6 1949.20   1
   6  -4 -22 20835.8 1695.61   8
   6  -4 -26-34.4045 1347.12   8
   6   4 -26 62.2257 1295.59   8
   6   4 -26 363.266 1521.38   1
  -6   4  26 600.771 2042.00   4
  -6  -4  26-2050.20 1936.16   4
  -6  -4  26-1717.11 1518.37   7
   6  -4 -26 1611.21 1705.02   1
  -6  -6  10 17634.4 1067.38   2
   6   6 -10 17040.2 1322.31   1
  -6  -6  12 78920.8 3274.40   2
   6   6 -12 82572.0 3542.34   1
   6   6 -14-1096.87 873.454   8
  -6  -6  14 1087.54 1301.89   4
  -6  -6  14-334.307 618.907   2
  -6  -6  16-501.554 641.007   2
   6   6 -16 325.743 914.824   8
  -6  -6  16 712.847 1383.68   4
   6   6 -16-285.519 1115.68   1
   6   6 -18 873.684 1028.58   8
  -6   6  18 3672.36 1982.10   4
  -6  -6  18 1956.52 1449.31   4
   6  -6 -18 2342.83 1713.94   1
   6   6 -18-30.1693 1220.12   1
  -6   6  20 19491.8 2340.04   4
  -6  -6  20 18806.8 1920.74   4
   6  -6 -20 16552.6 1908.19   1
   6  -6 -20 16719.7 1592.49   8
   6   6 -22 136.195 1340.91   1
   6  -6 -22 1893.76 1232.45   8
   6   6 -22-154.020 1090.92   8
  -6   6  22 965.159 2040.19   4
  -6  -6  22-1077.57 1574.52   4
  -6  -6  22-619.300 1239.26   7
   6  -6 -22 1980.84 1608.27   1
   6  -6 -24 4306.71 1372.10   8
   6   6 -24 5798.16 1275.62   8
   6   6 -24 6078.01 1492.47   1
  -6   6  24 5120.57 2353.61   4
  -6  -6  24 4935.84 1795.09   4
  -6  -6  24 2600.65 1439.77   7
   6  -6 -24 5297.44 1997.72   1
   6  -6 -26 967.975 1342.01   8
   6   6 -26 858.019 1281.54   8
  -6   6  26-1903.76 2254.88   4
  -6  -6  26 643.951 1818.67   4
   6   6 -26 873.658 1464.55   1
  -6  -6  26 659.747 1412.79   7
   6  -6 -26 95.6112 1705.02   1
   6   8   0 270.772 465.156   3
  -6  -8   0 354.745 896.111   5
   6   8   2 59799.9 2403.78   3
   6   8  -2 56294.4 2383.92   3
  -6  -8  -2 58257.5 2832.35   5
  -6  -8   2 55860.1 2680.32   5
  -6  -8   2 51584.6 2489.23   2
   6   8   4 285.898 474.248   3
   6   8  -4 275.496 476.447   3
  -6  -8   4-30.5870 884.815   5
  -6  -8   4-431.907 629.240   2
   6   8   6 4833.74 566.619   3
   6   8  -6 4591.03 584.854   3
  -6  -8   6 5964.36 981.695   5
   6   8  -8 1648.06 523.169   3
  -6  -8   8 1464.57 898.831   5
   6   8 -10 81610.4 3482.24   1
   6   8 -16 586.987 892.009   8
  -6  -8  16-143.235 782.554   2
  -6  -8  16-891.521 1327.93   4
  -6  -8  16-55.2023 898.332   7
   6   8 -16 75.5096 1063.71   1
  -6  -8  18 14803.0 1799.07   4
   6   8 -20 1041.44 1041.42   8
   6   8 -20 321.191 1163.67   1
  -6   8  20 2104.72 2140.51   4
  -6  -8  20-494.602 1506.29   4
  -6  -8  20-485.697 1069.11   7
   6  -8 -20-2913.40 1926.45   1
   6  -8 -22 10035.7 1497.45   8
  -6   8  22 12352.3 2364.35   4
   6   8 -22 8831.29 1434.90   1
  -6  -8  22 5834.19 1419.43   7
  -6  -8  22 10735.2 1797.24   4
   6  -8 -22 12217.0 2018.56   1
   6   8 -22 11362.2 1279.81   8
   6  -8 -24 36.6407 1407.69   8
   6   8 -24 27.4141 1193.23   8
  -6  -8  24 531.726 1672.66   4
  -6  -8  24-442.780 1324.44   7
   6   8 -24 33.5012 1321.12   1
   6  -8 -24-49.6140 2140.93   1
   6   8 -26-1523.21 1295.78   8
  -6  -8  26-4084.23 1912.86   4
  -6  -8  26-496.153 1561.63   7
   6   8 -26-1625.28 1424.23   1
   6  -8 -26-1350.72 1870.06   1
   6  10   0 67383.3 2786.60   3
  -6 -10   0 67994.7 2969.01   5
  -6 -10   0 63227.6 2816.59   2
   6  10   2 88.1757 550.134   3
   6  10  -2-67.3291 538.398   3
  -6 -10  -2-206.725 800.537   5
  -6 -10   2-625.399 774.155   5
  -6 -10  -2 192.781 679.547   2
  -6 -10   2 483.763 615.089   2
   6  10   4 8605.90 758.158   3
   6  10  -4 8541.51 754.713   3
  -6 -10   4 7793.75 944.269   5
  -6 -10  -4 8531.14 928.911   2
  -6 -10   4 9920.28 815.984   2
  -6 -10  -4 9507.78 1092.96   5
   6  10   6 512.095 560.421   3
   6  10  -6 176.584 576.050   3
  -6 -10  -6 793.175 999.238   5
  -6 -10   6 312.694 751.189   5
  -6 -10  -6-1149.63 812.729   2
  -6 -10   6 364.248 647.799   2
   6  10   8 46401.0 2049.27   3
   6  10  -8 46803.4 2021.56   3
  -6 -10  -8 45432.2 2524.43   5
  -6 -10   8 45997.5 2171.35   5
  -6 -10  -8 39873.6 2200.84   2
  -6 -10   8 44504.2 2044.29   2
   6  10  -8 47798.8 2079.95   1
  -6 -10 -12 33857.5 1919.00   8
  -6 -10  12 26029.9 1852.88   4
   6  10  12 27122.7 1488.16   3
   6  10 -12 31085.3 1479.66   3
  -6 -10  12 30020.2 1647.73   5
  -6 -10 -12 28033.5 1857.58   2
  -6 -10  12 31856.7 1549.24   2
   6  10 -12 29696.9 1599.95   1
  -6 -10  14-350.227 839.982   2
  -6 -10 -14-266.409 1148.77   8
   6  10 -14-17.9213 864.972   6
   6  10 -14 196.543 623.911   3
  -6 -10  14 601.158 898.873   5
  -6 -10 -14 210.066 1192.17   2
   6  10 -14 1024.38 890.016   1
   6  10 -16 562.668 905.013   8
   6  10 -16 787.648 998.238   1
  -6 -10 -16 1919.95 1277.06   8
  -6 -10  16-891.050 1323.63   4
  -6 -10  16 618.486 868.449   7
   6  10 -16-1477.01 941.744   6
   6  10 -16-298.451 673.324   3
  -6 -10  16 399.476 942.009   5
  -6 -10 -16 1060.42 1374.74   2
   6  10 -18 239.037 1037.06   8
  -6 -10 -18-1420.25 1274.57   8
   6  10 -18 630.942 1089.35   1
  -6 -10  18-1229.35 1311.96   4
  -6 -10  18-320.967 1063.46   7
  -6 -10 -18 486.564 1571.38   2
  -6 -10 -20 14651.9 1661.83   8
  -6 -10  20 15538.9 1715.70   4
  -6 -10 -20 13152.3 1886.46   2
   6  10 -20 13401.6 1378.84   1
   6  10 -20 12488.4 1259.38   8
   6  10 -22 2663.84 1220.88   8
   6  10 -22 2973.40 1350.29   1
   6 -10 -24 2280.49 1466.87   8
   6  10 -24 3208.91 1248.68   8
  -6  10  24 3526.12 2368.37   4
  -6 -10 -24 3424.14 1485.90   8
  -6 -10  24 1962.81 1704.35   4
  -6 -10  24 1071.93 1403.62   7
   6 -10 -24 2092.43 1894.16   1
   6  10 -24 2910.96 1269.34   1
   6  12   0-362.921 639.190   3
  -6 -12   0-488.303 780.467   5
  -6 -12   0 221.459 668.746   2
   6  12   2 44076.2 1973.86   3
   6  12  -2 44015.4 1971.23   3
  -6 -12  -2 44079.2 2109.76   5
  -6 -12   2 41824.3 2076.33   5
  -6 -12  -2 40053.3 1999.93   2
  -6 -12   2 42866.2 1999.79   2
  -6 -12   4 96.8199 658.377   2
  -6 -12  -4 47.7321 798.923   8
   6  12   4 1010.85 662.348   3
   6  12  -4 1409.20 651.675   3
  -6 -12  -4 823.046 873.332   5
  -6 -12   4 1015.37 789.269   5
  -6 -12  -4 233.073 721.616   2
  -6 -12  -6 6214.74 901.493   8
   6  12  -6 6926.36 782.607   3
  -6 -12  -6 8124.21 905.121   2
  -6 -12  -6 6010.11 1053.24   5
  -6 -12   6 6978.26 927.982   5
  -6 -12   8 807.195 732.314   2
  -6 -12  -8-507.253 831.127   8
   6  12   8-1047.94 732.491   3
   6  12  -8-735.053 666.010   3
   6  12  -8-88.8227 538.395   1
  -6 -12  -8-33.3190 1035.01   5
  -6 -12   8-209.409 848.678   5
  -6 -12  -8-499.035 746.744   2
  -6 -12  10 23986.8 1258.50   7
   6  12  10 26861.1 1448.26   3
   6  12 -10 27628.6 1409.00   3
   6  12 -10 28709.2 1593.50   6
  -6 -12 -10 30229.3 1865.48   5
  -6 -12  10 28238.2 1586.39   5
  -6 -12 -10 29991.6 1561.58   2
  -6 -12  10 27932.4 1511.24   2
   6  12 -10 26117.3 1335.92   1
   6  12 -12 14.1711 715.325   1
  -6 -12  12 189.357 903.056   2
  -6 -12 -12 112.967 927.173   8
   6  12  12 42.1805 698.878   3
   6  12 -12 1279.44 952.845   6
   6  12 -12 50.2225 686.792   3
  -6 -12 -12 1276.61 1300.07   5
  -6 -12  12-114.649 852.172   5
  -6 -12 -12-662.571 847.523   2
   6  12 -14 7045.86 935.961   8
  -6 -12 -14 7386.83 1164.31   8
  -6 -12  14 6068.62 1091.21   2
   6  12 -14 7409.06 910.028   1
   6  12  14 7020.37 857.597   3
   6  12 -14 8602.09 1092.77   6
   6  12 -14 6628.58 839.100   3
  -6 -12 -14 8805.97 1814.59   5
  -6 -12  14 5850.43 1021.68   5
  -6 -12 -14 5280.15 1044.83   2
  -6 -12 -16-540.396 1177.06   8
  -6 -12  16-525.521 1123.04   2
   6  12 -16-2362.92 1039.14   6
   6  12 -16-713.426 755.264   3
  -6 -12  16-23.0819 945.684   5
  -6 -12 -16-826.457 1048.59   2
  -6 -12 -18 5989.63 1272.78   8
  -6 -12 -18 5262.83 1165.75   2
  -6 -12 -20-2074.65 1372.20   8
  -6 -12 -20-1259.27 1199.77   2
  -6 -12 -22 10702.8 1541.11   8
   6  12  22 9386.58 2187.84   7
  -6 -12 -22 9882.79 1368.72   2
  -6 -12 -24-210.969 1371.36   8
   6  12  24-977.208 2278.38   7
   6 -12 -24-1674.29 2261.66   1
  -6 -14   0 63915.1 2809.73   5
  -6 -14   0 64996.9 2736.21   2
  -6 -14  -2-1662.04 780.759   2
  -6 -14   2 173.644 768.922   2
   6  14   2-1106.89 749.998   3
   6  14  -2-1580.46 781.773   3
  -6 -14  -2-757.849 903.558   5
  -6 -14   2-619.764 814.544   5
  -6 -14  -4 6945.23 910.257   2
  -6 -14   4 5575.03 895.137   2
  -6 -14  -4 5206.84 669.296   8
   6  14   4 6012.65 832.387   3
   6  14  -4 5287.00 785.082   3
  -6 -14  -4 4809.47 1004.86   5
  -6 -14   4 5576.50 931.250   5
  -6 -14  -6-369.823 800.033   2
  -6 -14   6-605.724 836.897   2
  -6 -14  -6-104.873 678.812   8
   6  14  -6 456.860 923.706   6
   6  14   6 1094.15 752.359   3
   6  14  -6 999.891 753.175   3
  -6 -14  -6 727.775 943.866   5
  -6 -14   6-1055.03 888.136   5
  -6 -14  -8 18982.3 1210.40   8
   6  14   8 20607.1 1271.18   3
   6  14  -8 20606.2 1238.42   3
   6  14  -8 19587.0 1410.58   6
  -6 -14  -8 18970.7 1456.48   5
  -6 -14   8 18684.5 1350.04   5
  -6 -14  -8 21325.4 1343.70   2
  -6 -14   8 19017.4 1346.45   2
  -6 -14 -10 1415.59 878.579   2
  -6 -14  10 703.727 952.503   2
   6  14 -10-1095.96 1033.97   6
   6  14  10-21.7416 736.782   3
   6  14 -10 552.369 806.951   3
  -6 -14 -10 231.659 1031.92   5
  -6 -14  10 641.911 1067.52   5
  -6 -14 -12 15163.8 1249.82   8
   6  14  12 14678.5 1189.42   3
   6  14 -12 15873.5 1182.13   3
  -6 -14 -12 17428.5 1593.61   5
  -6 -14 -12 16340.2 1270.48   2
  -6 -14  12 16483.3 1437.97   2
  -6 -14 -14-884.467 988.880   2
  -6 -14 -14-139.278 1014.60   8
  -6 -14  14-185.457 1132.36   2
   6  14 -14-1016.62 1127.94   6
   6  14 -14-1299.00 828.836   3
  -6 -14 -14-1125.43 1405.53   5
  -6 -14  14-469.951 1020.43   5
  -6 -14 -16-594.327 984.633   2
  -6 -14 -16-613.825 1125.33   8
  -6 -14  16 27.8635 1240.39   2
   6  14  16-728.910 1328.20   7
   6  14  16-167.625 818.699   3
   6  14 -16-1229.92 1077.54   6
   6  14 -16 840.521 800.120   3
  -6 -14 -16 1152.24 1643.47   5
  -6 -14  16-124.756 1004.12   5
  -6 -14 -18 158.019 998.166   2
  -6 -14 -18 139.010 1154.62   8
   6  14  18 955.918 2156.32   7
   6  14  18 49.6634 856.531   3
  -6 -14 -18 2128.05 2168.05   5
  -6 -14 -20 9384.02 1250.22   2
  -6 -14 -20 13686.0 1528.78   8
   6  14  20 13198.0 1165.10   3
   6  14  20 15246.9 2578.42   7
  -6 -14 -22-660.551 1095.10   2
  -6 -14 -22 476.791 1293.90   8
   6  14  22-524.822 2428.85   7
  -6 -16   0 300.635 901.110   2
   6  16   0 1215.29 985.940   6
   6  16   0-983.078 795.819   3
  -6 -16   0 112.831 938.251   5
   6  16   2 25946.3 1570.75   3
   6  16   2 26224.2 1646.45   6
   6  16  -2 26820.7 1544.42   3
   6  16  -2 29286.4 1691.64   6
  -6 -16  -2 29501.1 1696.52   5
  -6 -16   2 30719.2 1669.62   5
  -6 -16  -2 26725.4 1597.98   2
  -6 -16   2 25775.1 1617.58   2
  -6 -16  -4 523.135 905.841   2
  -6 -16   4 153.718 942.534   2
   6  16  -4-832.777 1066.00   6
   6  16   4 154.836 808.467   3
   6  16  -4 951.838 839.098   3
  -6 -16  -4 1724.21 1005.89   5
  -6 -16   4 358.168 910.514   5
  -6 -16  -6 718.966 904.504   2
  -6 -16   6 781.444 1011.40   2
   6  16  -6 1038.81 1050.52   6
   6  16   6 1469.26 822.264   3
   6  16  -6 1016.64 841.496   3
  -6 -16  -6 2270.50 1041.93   5
  -6 -16   6 2254.02 993.241   5
  -6 -16  -8-505.168 916.556   2
  -6 -16   8 324.069 1002.92   2
   6  16  -8-1284.19 1104.65   6
   6  16   8 717.055 798.543   3
   6  16  -8-950.848 874.168   3
  -6 -16  -8 246.830 1035.92   5
  -6 -16   8-568.032 970.216   5
  -6 -16 -12-724.667 948.513   2
  -6 -16 -12-892.182 928.701   8
  -6 -16  12-324.318 1235.58   2
   6  16 -12-588.392 1274.74   6
   6  16  12-448.320 868.476   3
   6  16 -12-324.664 940.398   3
  -6 -16 -12-715.079 1127.97   5
  -6 -16  12 325.784 1194.97   5
  -6 -16 -14 4586.91 1083.39   2
  -6 -16 -14 3923.83 1040.53   8
  -6 -16  14 5184.74 1326.00   2
   6  16  14 4936.74 1758.62   7
   6  16  14 4974.54 951.099   3
   6  16 -14 4917.43 1178.86   6
   6  16 -14 4346.64 990.837   3
  -6 -16 -14 4308.82 1325.81   5
  -6 -16  14 4700.49 1136.23   5
  -6 -16 -16-1019.46 1056.15   2
  -6 -16 -16 246.619 1098.79   8
  -6 -16  16-1956.53 1423.02   2
   6  16  16-665.379 2145.52   7
   6  16  16-152.776 1020.78   3
  -6 -16 -16-1625.37 1415.55   5
  -6 -16  16-827.044 1099.39   5
  -6 -16 -18 5278.50 1155.51   2
  -6 -16 -18 5575.08 1280.36   8
   6  16  18 3659.53 2193.64   7
  -6 -16  18 4404.47 1547.22   2
   6  16  18 5362.28 1064.48   3
  -6 -16 -18 5669.86 1753.25   5
  -6 -16  18 6034.95 1235.77   5
  -6 -16 -20 224.025 1141.35   2
  -6 -16 -20 1294.64 1291.84   8
   6  16  20 1189.30 2183.34   7
  -6 -16 -20-1197.27 978.629   1
   6  16  20 929.942 987.763   3
  -6 -16 -20 184.908 2085.54   5
   6  18   0 26716.1 1676.02   3
   6  18   0 28630.5 1789.30   6
  -6 -18   0 31400.2 1806.26   5
  -6 -18   0 28003.5 1774.86   2
  -6 -18  -2 28.4188 1074.14   2
  -6 -18   2 1138.44 1102.10   2
   6  18   2-1643.90 1175.32   6
   6  18  -2-1140.93 1157.59   6
   6  18   2 24.2038 950.850   3
   6  18  -2-2018.25 1059.66   3
  -6 -18  -2-30.9382 1075.70   5
  -6 -18   2-934.041 1019.28   5
  -6 -18  -6-541.271 1096.86   2
  -6 -18   6 30.0663 1111.85   2
   6  18   6-3510.15 1212.04   6
   6  18   6-1663.98 958.096   3
   6  18  -6-1859.32 1021.45   3
  -6 -18  -6-2325.05 1075.46   5
  -6 -18   6-1247.37 1081.47   5
  -6 -18  -8 8529.37 1249.54   2
  -6 -18   8 7000.16 1359.78   2
   6  18  -8 9614.35 1132.11   3
   6  18   8 7903.31 1282.29   6
   6  18  -8 9870.12 1373.07   6
   6  18   8 8357.83 1060.65   3
  -6 -18  -8 8273.98 1239.03   5
  -6 -18   8 9220.13 1281.25   5
  -6 -18 -10 86.2315 1055.46   2
  -6 -18  10-584.065 1281.82   2
   6  18  10-934.500 1164.39   6
   6  18 -10-644.557 1227.63   6
   6  18  10-905.970 895.692   3
   6  18 -10 100.271 998.250   3
  -6 -18 -10-1950.62 1160.77   5
  -6 -18  10 505.019 1139.82   5
  -6 -18  12 9936.08 1524.12   2
   6  18  12 12936.3 1239.84   3
   6  18  12 13064.0 1466.83   6
   6  18 -12 12832.7 1436.01   6
   6  18 -12 10666.6 1239.15   3
  -6 -18  12 13524.0 1431.23   5
  -6 -18 -12 13886.2 1350.75   2
  -6 -18 -12 11935.2 1434.33   5
  -6 -18 -16 30.0524 1171.49   2
  -6 -18  16 433.830 1462.80   2
   6  18  16 567.788 1343.14   6
   6  18  16 186.012 993.494   3
   6  18 -16-313.742 1218.24   6
   6  18 -16 483.148 1087.42   3
  -6 -18 -16-1158.58 1351.11   5
  -6 -18  16-30.7959 1212.34   5
  -6 -18 -18-30.4690 1208.31   2
  -6 -18  18 38.7847 1581.24   2
   6  18  18-647.982 1408.18   6
   6  18  18-27.8319 1050.20   3
  -6 -18 -18-856.413 1512.69   5
  -6 -18  18 2165.07 1309.75   5
  -6 -20   0-262.594 1179.86   2
   6  20   0-754.143 1221.91   6
   6  20   0-1064.94 1030.55   3
  -6 -20   0 32.7305 1169.37   5
  -6 -20  -2 11354.5 1439.55   2
   6  20   2 13759.7 1230.51   3
   6  20   2 2885.73 1485.04   6
   6  20  -2 11854.7 1243.36   3
   6  20  -2 1796.87 1460.93   6
  -6 -20  -2 14697.1 1402.69   5
  -6 -20   2 6465.78 1348.96   5
  -6 -20   2 12850.4 1514.10   2
  -6 -20  -4 32.1921 1150.90   2
  -6 -20   4-713.068 1273.29   2
   6  20   4 672.578 1254.97   6
   6  20  -4 623.665 1228.86   6
   6  20   4 132.279 970.913   3
   6  20  -4 541.387 1061.35   3
  -6 -20  -4-337.256 1198.34   5
  -6 -20   4 225.578 1144.56   5
  -6 -20  -6 1884.80 1248.85   2
  -6 -20   6 1136.79 1260.23   2
   6  20   6 123.631 1224.93   6
   6  20  -6 1443.44 1207.44   6
   6  20   6 1433.34 1061.81   3
   6  20  -6 632.858 1042.57   3
  -6 -20  -6-34.0465 1119.55   5
  -6 -20   6 516.053 1146.96   5
  -6 -20  -8 192.801 1211.25   2
  -6 -20   8 2374.22 1378.24   2
   6  20   8 344.098 1236.07   6
   6  20  -8 844.977 1227.49   6
   6  20   8 240.531 1032.94   3
   6  20  -8 139.654 1100.00   3
  -6 -20  -8-1036.39 1182.72   5
  -6 -20   8 291.922 1188.58   5
  -6 -20 -12 1152.28 1278.53   2
  -6 -20  12-225.724 1420.60   2
   6  20  12-514.245 1337.56   6
   6  20 -12-1628.01 1338.93   6
   6  20  12-26.9664 1013.07   3
   6  20 -12 288.292 1212.67   3
  -6 -20 -12 675.180 1184.78   5
  -6 -20  12-766.504 1235.26   5
  -6 -20 -14 3569.03 1304.79   2
  -6 -20  14 3603.75 1592.89   2
   6  20  14 3445.43 1411.06   6
   6  20  14 4138.32 1110.11   3
   6  20 -14 3999.39 1318.39   6
   6  20 -14 3118.87 1235.29   3
  -6 -20 -14 2195.63 1331.91   5
  -6 -20  14 2854.91 1340.52   5
  -6 -20 -16-168.927 1293.39   2
  -6 -20  16-646.692 1579.37   2
   6  20  16 872.120 1428.72   6
   6  20  16 586.042 1057.68   3
   6  20 -16 478.609 1248.71   6
   6  20 -16 820.142 1221.94   3
  -6 -20 -16-419.972 1377.69   5
  -6 -20  16 208.340 1334.00   5
  -6 -22  -6-1259.04 1286.11   2
  -6 -22   6-1347.69 1466.16   2
   6  22   6-1616.81 1374.96   6
   6  22  -6-31.4113 1284.83   6
   6  22   6-1672.29 1131.14   3
   6  22  -6-2138.44 1264.17   3
  -6 -22  -6-362.248 1272.25   5
  -6 -22   6 243.590 1230.94   5
  -6 -22  -8 5230.58 1478.26   2
  -6 -22   8 4215.41 1518.52   2
   6  22   8 5921.70 1461.19   6
   6  22  -8 7432.95 1420.38   6
   6  22   8 5699.64 1200.81   3
  -6 -22  -8 3867.91 1328.42   5
  -6 -22   8 5448.38 1345.80   5
  -6 -22 -10 1248.14 1444.85   2
  -6 -22  10-1964.09 1527.50   2
   6  22  10-305.053 1385.08   6
   6  22 -10-845.030 1320.54   6
   6  22  10-785.876 1101.32   3
  -6 -22 -10-557.923 1285.88   5
  -6 -22  10-786.015 1348.32   5
  -6 -22 -12 4158.56 1532.86   2
  -6 -22  12 7537.76 1756.36   2
   6  22  12 5369.51 1501.83   6
   6  22 -12 5758.16 1390.97   6
   6  22  12 5933.09 1231.46   3
  -6 -22 -12 6022.06 1421.55   5
  -6 -22  12 6832.67 1396.07   5
  -6 -24   0 122.316 1514.09   2
   6  24   0 577.981 1413.62   6
   6  24   0 30.9814 1146.17   3
  -6 -24   0-369.813 1305.31   5
  -6 -24  -2 1657.69 1605.65   2
  -6 -24   2 2345.06 1676.35   2
   6  24   2-102.869 1367.24   6
   6  24  -2 709.871 1430.94   6
   6  24   2 3301.99 1201.17   3
   6  24  -2 3934.49 1310.20   3
  -6 -24  -2 931.911 1343.39   5
  -6 -24   2 2429.79 1368.16   5
  -6 -24  -4 40.1373 1461.02   2
  -6 -24   4-499.078 1578.51   2
   6  24   4 34.5542 1403.94   6
   6  24  -4-33.8079 1386.11   6
   6  24   4-1025.17 1160.63   3
  -6 -24  -4-112.924 1305.12   5
  -6 -24   4 36.8368 1268.35   5
  -6 -24  -6-3360.12 1566.90   2
  -6 -24   6 1361.57 1661.08   2
   6  24   6-349.271 1415.67   6
   6  24  -6-169.194 1375.91   6
   6  24   6 155.873 1201.25   3
  -6 -24  -6-2105.38 1307.76   5
  -6 -24   6 148.607 1314.82   5
  -6 -24  -8-4454.84 1652.82   2
  -6 -24   8-112.964 1399.89   5
   7   1 -15 6165.21 1441.67   1
  -7  -1  17 11292.3 2046.68   4
   7  -1 -17 9944.90 1623.01   1
   7  -1 -21-431.447 1219.92   8
   7   1 -21 401.894 1178.48   8
  -7   1  21-1220.13 1903.31   4
  -7  -1  21-54.1259 1830.62   4
   7  -1 -21 2283.31 1586.58   1
   7   1 -21 1049.73 1479.65   1
   7  -1 -25 7074.26 1474.05   8
   7   1 -25 10272.1 1422.81   8
  -7   1  25 6975.89 2228.92   4
  -7  -1  25 8310.96 2030.30   4
   7  -1 -25 9642.39 1850.71   1
   7   1 -25 9435.61 1807.82   1
   7   3 -15 2574.38 1481.94   1
  -7  -3  17 14607.9 1911.94   4
   7   3 -17 2003.40 1550.16   1
   7   3 -19 205.042 1218.23   8
  -7   3  19-5159.90 2403.02   4
  -7  -3  19-1944.56 1921.76   4
   7  -3 -19 138.105 1703.32   1
   7   3 -19-231.695 1548.77   1
   7   3 -21 670.462 1167.43   8
  -7   3  21-1331.10 2085.41   4
  -7  -3  21 1065.56 1824.33   4
   7  -3 -21-1799.82 1679.75   1
   7   3 -21 242.627 1543.60   1
   7  -3 -25 3376.91 1515.20   8
   7   3 -25 3775.42 1329.11   8
  -7   3  25 2044.23 2139.05   4
  -7  -3  25 4015.53 2002.08   4
  -7  -3  25 3095.35 1566.66   7
   7  -3 -25 4119.44 1741.53   1
   7   3 -25 4142.97 1715.69   1
   7   5 -13 11036.6 1381.84   1
  -7  -5  15 32282.6 2557.77   4
  -7  -5  15 29119.1 1670.16   2
   7   5 -17 799.178 1159.90   8
  -7  -5  17 4663.03 1652.53   4
   7   5 -17 421.541 1406.10   1
  -7  -5  17 4200.38 857.279   2
   7   5 -19 2735.58 1249.38   8
  -7  -5  19 7319.40 1755.95   4
   7  -5 -19 6330.13 2032.33   1
   7   5 -19 1571.60 1527.94   1
   7   5 -21-947.753 1181.92   8
  -7   5  21 856.611 2211.56   4
  -7  -5  21-525.394 1782.03   4
   7  -5 -21-2374.80 1809.63   1
   7   5 -21-690.646 1473.87   1
   7   5 -23 1678.17 1222.31   8
  -7   5  23 1838.30 2246.11   4
  -7  -5  23-197.325 1917.91   4
  -7  -5  23 1873.17 1408.68   7
   7  -5 -23 3183.07 1827.64   1
   7   5 -23 361.396 1676.56   1
   7  -5 -25 5924.16 1447.17   8
   7   5 -25 4883.33 1342.63   8
  -7   5  25 4009.77 2424.44   4
  -7  -5  25 4526.46 1966.81   4
  -7  -5  25 2418.79 1490.86   7
   7  -5 -25 1905.91 1820.33   1
   7   5 -25 3357.03 1668.69   1
  -7  -7   9 3861.29 1039.76   2
   7   7 -11 2208.08 1161.36   1
  -7  -7  15 4225.25 1789.89   4
   7   7 -15 5268.88 1375.39   1
  -7  -7  17 53677.4 3179.17   4
   7   7 -19 3781.12 1143.16   8
  -7  -7  19 4138.30 1762.05   4
   7   7 -19 4010.49 1417.67   1
   7   7 -21 450.747 1150.82   8
  -7  -7  21 806.297 1655.92   4
  -7  -7  21-1481.12 1241.78   7
   7  -7 -21 1247.58 2078.75   1
   7   7 -21 320.295 1403.35   1
   7   7 -23 330.760 1149.83   8
  -7   7  23-913.043 2322.23   4
  -7  -7  23 846.402 1843.03   4
  -7  -7  23 265.807 1320.26   7
   7  -7 -23 55.1130 1915.82   1
   7   7 -23-600.328 1499.71   1
   7   7 -25 4988.19 1331.97   8
   7   7 -25 4732.04 1588.13   1
  -7   7  25 6327.18 2551.89   4
  -7  -7  25 3596.86 1925.04   4
  -7  -7  25 2570.72 1491.48   7
   7  -7 -25 5707.87 2002.83   1
   7   9   1 4948.97 632.342   3
   7   9  -1 5253.34 635.987   3
  -7  -9   1 6162.99 1137.48   2
   7   9   3 20074.1 1127.76   3
   7   9  -3 19893.5 1122.58   3
  -7  -9   3 19048.4 1434.39   2
   7   9  -5 52182.3 2271.84   3
  -7  -9   5 55372.5 2807.27   5
  -7  -9   5 50056.6 2430.63   2
   7   9  -7 3662.76 670.478   3
  -7  -9   7 4585.05 1357.07   5
  -7  -9   7 4712.87 888.376   2
   7   9  -9 2341.14 667.492   3
  -7  -9   9 1687.65 1335.78   5
  -7  -9   9 3221.10 828.218   2
   7   9 -11 2623.11 1119.92   1
   7   9 -11 1075.73 612.260   3
  -7  -9  11 2088.15 1419.15   5
  -7  -9  11 1227.30 776.803   2
  -7  -9  13 6018.54 908.445   2
   7   9 -13 5436.79 718.641   3
  -7  -9  15 20070.9 2153.69   4
   7   9 -15 23391.8 1260.33   3
  -7  -9  15 24832.5 1426.98   2
   7   9 -15 24354.3 1701.29   1
  -7  -9  17 12779.9 1786.06   4
  -7  -9  17 10947.6 1137.00   2
   7   9 -17 12541.7 1422.80   1
   7   9 -17 13261.0 1339.09   8
   7   9 -19 2956.43 1127.60   8
  -7  -9  19 4616.96 1658.45   4
  -7  -9  19 4833.88 1155.81   7
   7   9 -19 3865.20 1353.32   1
   7   9 -23 2515.25 1201.35   8
   7   9 -23 2270.26 1373.47   1
  -7  -9  23 4213.83 1763.67   4
  -7  -9  23 538.359 1317.73   7
   7  11   1-847.526 780.203   3
   7  11  -1 497.225 700.335   3
  -7 -11  -1-1421.78 1192.54   5
  -7 -11   1 699.438 1071.00   5
  -7 -11  -1-1830.68 923.746   2
  -7 -11   1 1079.31 877.461   2
  -7 -11  -3 8655.89 1235.68   2
  -7 -11   5 23275.1 1402.09   2
   7  11   7 27826.5 1469.80   3
   7  11  -7 27042.8 1450.05   3
  -7 -11  -7 33823.5 2236.63   5
  -7 -11   7 30119.3 1756.18   5
  -7 -11  -7 23025.2 1800.13   2
  -7 -11   7 27298.1 1528.53   2
  -7 -11   9 1395.90 797.808   2
   7  11  -9 1915.44 945.714   1
   7  11   9 1304.19 624.081   3
   7  11  -9 2799.18 707.643   3
  -7 -11   9 1496.64 1035.86   5
  -7 -11  -9 2809.85 1383.85   2
  -7 -11  11 426.906 805.140   2
   7  11 -11 940.228 718.012   3
   7  11 -11 344.369 926.904   1
  -7 -11  11 792.043 1044.02   5
  -7 -11 -11-226.726 1542.11   2
   7  11 -13 11883.0 985.580   3
  -7 -11  13 11081.6 1079.54   2
  -7 -11  13 9147.54 1309.92   5
   7  11 -13 11519.4 1200.10   1
  -7 -11 -13 11934.5 2014.67   2
   7  11 -15 19494.7 1300.98   3
   7  11 -15 22678.8 1491.67   6
  -7 -11  15 22243.8 1677.16   5
  -7 -11  15 22514.7 1437.36   2
  -7 -11  17 10232.0 1231.81   2
  -7 -11  17 11974.4 1465.52   5
  -7 -11 -17 10303.1 2771.11   2
  -7 -11 -19 1113.89 1772.67   8
  -7 -11 -21-273.277 1777.92   8
  -7 -11 -23 1673.52 1857.93   8
   7  13   1-316.514 726.545   3
   7  13  -1 637.769 694.875   3
  -7 -13  -1-1646.10 1022.39   5
  -7 -13   1 61.4009 936.497   5
  -7 -13  -1 853.269 846.748   2
  -7 -13   1 754.583 816.897   2
  -7 -13   3 5784.14 932.068   2
   7  13  -3 8299.64 860.695   3
   7  13   3 7125.46 893.622   3
  -7 -13  -3 7483.72 1197.44   5
  -7 -13   3 7375.09 1041.62   5
  -7 -13  -3 5552.12 981.509   2
   7  13   5 19181.4 1250.04   3
   7  13  -5 20176.2 1229.15   3
  -7 -13  -5 18217.1 1571.11   5
  -7 -13   5 20451.0 1400.45   5
  -7 -13  -5 20445.1 1400.32   2
  -7 -13   5 17806.5 1259.30   2
  -7 -13  -7 18661.8 1572.77   8
   7  13   7 18225.4 1209.14   3
   7  13  -7 18307.2 1171.73   3
  -7 -13  -7 17692.0 1623.79   5
  -7 -13   7 18656.6 1397.97   5
  -7 -13  -7 20120.1 1426.19   2
  -7 -13   7 17359.9 1267.29   2
  -7 -13   9 2188.51 893.719   2
   7  13   9 1846.39 786.364   3
   7  13  -9 3134.19 802.279   3
  -7 -13  -9 3172.04 1410.51   5
  -7 -13   9 2080.76 1002.45   5
  -7 -13  -9 2502.86 1085.00   2
  -7 -13  11 500.456 957.363   2
  -7 -13 -11-952.746 1260.52   8
   7  13  11-2491.43 923.483   3
   7  13 -11-211.006 1131.95   6
   7  13 -11-762.314 790.849   3
  -7 -13 -11-1110.76 1620.04   5
  -7 -13  11-331.316 1011.36   5
  -7 -13 -11-411.358 1132.13   2
  -7 -13  13 9234.91 1181.50   2
  -7 -13 -13 10076.6 1430.10   8
   7  13 -13 9376.92 1287.66   6
   7  13 -13 9048.90 969.999   3
  -7 -13  13 11021.9 1265.25   5
  -7 -13 -13 7289.69 1392.09   2
  -7 -13  15 8432.11 1271.29   2
  -7 -13 -15 8442.27 1439.20   8
   7  13  15 8320.73 953.201   3
   7  13 -15 9111.49 1265.90   6
   7  13 -15 8641.72 977.152   3
  -7 -13  15 10346.4 1276.09   5
  -7 -13 -15 8079.65 1413.84   2
  -7 -13 -17 9157.44 1546.48   8
  -7 -13  17 8691.58 1356.15   2
   7  13 -17 7713.66 966.679   3
  -7 -13  17 12210.2 1325.47   5
  -7 -13 -17 8903.26 1565.26   2
  -7 -13 -19 171.735 1478.82   8
  -7 -13 -19 396.971 1561.74   2
  -7 -13 -21-475.206 1493.18   8
  -7 -13 -21-369.932 1611.12   2
  -7 -15  -1 2078.77 917.308   2
  -7 -15   1 1572.03 901.786   2
   7  15   1 1178.97 786.891   3
   7  15  -1 1388.89 763.068   3
  -7 -15  -1 215.571 994.790   5
  -7 -15   1 1373.91 990.523   5
   7  15   3 9437.70 1010.71   3
   7  15  -3 10404.3 1001.48   3
  -7 -15  -3 10783.0 1248.95   5
  -7 -15   3 10656.9 1156.72   5
  -7 -15  -3 10763.5 1145.72   2
  -7 -15   3 10259.8 1094.84   2
   7  15   5 16458.2 1198.94   3
   7  15  -5 16115.1 1141.82   3
  -7 -15  -5 15423.7 1449.04   5
  -7 -15   5 16225.4 1327.82   5
  -7 -15  -5 13246.5 1281.77   2
  -7 -15   5 14539.7 1257.05   2
  -7 -15  -7 5802.39 1071.10   2
  -7 -15   7 3916.90 1002.32   2
   7  15  -7 3698.32 1124.95   6
   7  15   7 4222.93 899.261   3
   7  15  -7 3245.38 867.322   3
  -7 -15  -7 5206.36 1182.85   5
  -7 -15   7 3183.78 1039.06   5
  -7 -15  11 1378.05 1086.27   2
   7  15  11 274.551 845.034   3
   7  15 -11 25.5764 1262.02   6
   7  15 -11-184.124 819.721   3
  -7 -15 -11 128.334 1353.68   5
  -7 -15  11 501.384 1096.65   5
  -7 -15 -11 926.594 1030.65   2
  -7 -15 -13 3584.49 1155.05   8
  -7 -15  13 4343.62 1206.67   2
   7  15  13 4971.12 943.259   3
   7  15 -13 5785.41 1307.16   6
   7  15 -13 4109.30 926.649   3
  -7 -15 -13 4252.20 1656.32   5
  -7 -15  13 4921.37 1188.89   5
  -7 -15 -13 5424.59 1134.17   2
  -7 -15 -15 6914.01 1344.24   8
  -7 -15  15 7265.73 1379.78   2
   7  15  15 5968.08 1001.31   3
   7  15 -15 6619.71 1310.31   6
   7  15 -15 7444.05 943.864   3
  -7 -15 -15 9093.75 1937.01   5
  -7 -15  15 6879.39 1240.29   5
  -7 -15 -15 4612.50 1239.89   2
  -7 -15  17 2047.35 1391.08   2
   7  15  17 2570.77 1081.13   3
   7  15 -17-148.334 1359.37   6
   7  15 -17 39.6599 937.009   3
  -7 -15  17 2227.91 1178.60   5
  -7 -15 -17 1497.89 1407.03   2
  -7 -15 -19 4210.82 1369.18   8
   7  15  19 2879.94 919.615   3
  -7 -15 -19 3299.57 1334.81   2
  -7 -15 -21-710.392 1378.59   2
  -7 -15 -21-816.456 1456.28   8
  -7 -17  -5 4973.11 1101.70   2
  -7 -17   5 4642.33 1116.83   2
   7  17  -5 4722.38 1241.18   6
   7  17   5 4174.50 964.167   3
   7  17  -5 4733.76 1000.34   3
  -7 -17  -5 4794.02 1157.31   5
  -7 -17   5 5671.11 1143.57   5
  -7 -17   7 10596.5 1310.36   2
   7  17   7 12349.0 1176.22   3
   7  17  -7 10507.1 1094.87   3
   7  17  -7 10209.1 1366.21   6
  -7 -17  -7 12419.1 1342.38   5
  -7 -17  -7 11854.9 1261.41   2
  -7 -17   7 8991.90 1243.48   5
  -7 -17  -9 1913.83 1080.04   2
  -7 -17   9 788.554 1154.18   2
   7  17  -9 167.738 1223.30   6
   7  17   9 907.257 909.025   3
   7  17  -9 2019.07 950.085   3
  -7 -17  -9 1527.43 1220.41   5
  -7 -17   9-863.509 1070.34   5
  -7 -17 -11 497.307 1081.92   2
  -7 -17  11-30.4372 1304.60   2
   7  17  11-622.503 931.641   3
   7  17 -11 1741.31 965.181   3
  -7 -17 -11 234.093 1240.11   5
  -7 -17  11 804.761 1133.76   5
  -7 -17 -13 740.930 1136.04   2
   7  17 -13-2285.98 1407.15   6
   7  17 -13-1463.70 1025.52   3
  -7 -17 -13-1487.71 1405.72   5
  -7 -17 -15 3544.26 1210.03   2
  -7 -17  15 3908.35 1477.98   2
   7  17  15 3847.29 1061.35   3
   7  17 -15 4318.43 1292.86   6
   7  17 -15 5011.44 1034.69   3
  -7 -17 -15 5302.06 1637.15   5
  -7 -17  15 5258.24 1244.01   5
  -7 -17 -17 5339.55 1283.41   2
  -7 -17  17 4544.36 1569.09   2
   7  17  17 5807.61 1099.77   3
   7  17 -17 5582.41 1340.58   6
   7  17 -17 5175.10 1038.53   3
  -7 -17 -17 7766.89 1950.53   5
  -7 -17  17 6240.73 1321.09   5
  -7 -17 -19 921.917 1254.05   2
   7  17  19-463.962 1148.86   3
  -7 -17 -19 1593.33 2241.64   5
  -7 -19  -1 30.0425 1122.00   2
  -7 -19   1 182.128 1138.30   2
   7  19   1 119.071 1210.24   6
   7  19  -1 506.970 1227.99   6
   7  19   1 50.5823 949.138   3
   7  19  -1 1116.77 999.230   3
  -7 -19  -1-829.878 1117.10   5
  -7 -19   1 1052.33 1110.74   5
  -7 -19  -3 1104.53 1084.36   2
  -7 -19   3 2920.03 1231.97   2
   7  19   3 179.363 1174.34   6
   7  19  -3 179.237 1239.34   6
   7  19   3 2098.94 916.934   3
   7  19  -3 3766.48 1023.53   3
  -7 -19  -3 337.382 1176.28   5
  -7 -19   3 844.417 1123.19   5
  -7 -19   5 9622.08 1397.39   2
   7  19   5 11717.5 1162.12   3
   7  19  -5 9423.36 1159.41   3
   7  19   5 13159.7 1421.23   6
  -7 -19  -5 11675.4 1398.26   5
  -7 -19  -5 12021.5 1367.59   2
  -7 -19  -7 3355.45 1191.65   2
  -7 -19   7 4483.02 1314.49   2
   7  19   7 3624.85 1269.42   6
   7  19  -7 7755.58 1369.91   6
   7  19   7 4110.30 1006.28   3
   7  19  -7 4395.84 1035.95   3
  -7 -19  -7 3875.93 1213.39   5
  -7 -19   7 4506.91 1206.09   5
  -7 -19  -9-1321.43 1151.78   2
   7  19   9-1675.35 1285.15   6
   7  19  -9-689.681 1354.60   6
   7  19  -9-1267.48 1073.66   3
  -7 -19  -9-109.136 1255.39   5
  -7 -19 -11 31.2569 1239.81   2
  -7 -19  11-1746.90 1361.15   2
   7  19  11-1338.34 1324.73   6
   7  19 -11-2944.62 1467.53   6
   7  19  11-2966.31 1081.22   3
   7  19 -11-1039.99 1107.66   3
  -7 -19 -11 189.275 1281.34   5
  -7 -19  11-681.645 1270.28   5
  -7 -19 -13 2543.48 1277.31   2
  -7 -19  13 2030.75 1465.36   2
   7  19  13 3195.05 1395.26   6
   7  19  13 2967.59 1075.75   3
   7  19 -13 2978.15 1324.88   6
   7  19 -13 2374.31 1056.88   3
  -7 -19 -13 5626.52 1416.39   5
  -7 -19  13 2554.49 1296.64   5
  -7 -19 -15 5915.79 1318.92   2
  -7 -19  15 4922.03 1568.32   2
   7  19  15 6019.31 1481.70   6
   7  19  15 6819.23 1205.06   3
   7  19 -15 5596.62 1405.86   6
   7  19 -15 3810.10 1110.66   3
  -7 -19 -15 5190.46 1549.48   5
  -7 -19  15 4765.39 1388.18   5
  -7 -21  -5 3180.60 1313.37   2
  -7 -21   5 4333.71 1377.61   2
   7  21   5 194.669 1363.58   6
   7  21  -5 128.749 1415.89   6
   7  21   5 1077.76 1114.02   3
   7  21  -5 4011.71 1178.89   3
  -7 -21  -5 3190.50 1304.50   5
  -7 -21   5 942.825 1302.25   5
  -7 -21  -7 3123.38 1273.12   2
  -7 -21   7 4139.28 1497.87   2
   7  21   7 7377.96 1422.79   6
   7  21  -7 481.003 1399.50   6
   7  21   7 3873.44 1111.03   3
   7  21  -7 5189.35 1166.26   3
  -7 -21  -7 6286.74 1357.83   5
  -7 -21   7 5943.23 1352.99   5
  -7 -21  -9 748.012 1251.24   2
  -7 -21   9 1703.52 1439.16   2
   7  21   9 1996.48 1361.36   6
   7  21  -9-764.516 1371.24   6
   7  21   9 1415.04 1092.19   3
   7  21  -9-870.955 1126.13   3
  -7 -21  -9 2741.47 1328.85   5
  -7 -21   9 1889.77 1262.85   5
  -7 -21 -11 826.778 1306.66   2
  -7 -21  11 1765.07 1467.46   2
   7  21  11-1834.50 1407.11   6
   7  21 -11 949.510 1370.83   6
   7  21  11 1921.03 1123.08   3
   7  21 -11-264.547 1187.23   3
  -7 -21 -11-1002.99 1331.85   5
  -7 -21  11 1556.89 1298.19   5
  -7 -21 -13-1815.76 1338.76   2
  -7 -21  13-470.088 1620.54   2
   7  21  13-3102.35 1610.26   6
   7  21  13-2456.04 1239.75   3
   7  21 -13-2947.90 1507.60   6
   7  21 -13-3917.54 1390.91   3
  -7 -21 -13-1679.35 1411.33   5
  -7 -21  13-287.300 1332.13   5
  -7 -23  -1-649.160 1498.73   2
  -7 -23   1-1215.38 1443.60   2
   7  23   1 413.465 1427.87   6
   7  23  -1-68.5473 1400.40   6
   7  23   1 1201.35 1146.49   3
   7  23  -1 968.536 1167.28   3
  -7 -23  -1 37.7647 1295.71   5
  -7 -23   1 149.206 1305.04   5
  -7 -23  -3 601.907 1430.08   2
  -7 -23   3 2163.70 1517.14   2
   7  23   3 450.653 1436.87   6
   7  23  -3 444.044 1411.10   6
   7  23   3 1313.43 1139.19   3
   7  23  -3 2596.67 1243.99   3
  -7 -23  -3 1331.19 1371.55   5
  -7 -23   3 632.575 1314.21   5
  -7 -23  -5 5012.80 1476.59   2
  -7 -23   5 2391.82 1548.54   2
   7  23   5 383.329 1475.02   6
   7  23  -5 374.426 1466.23   6
   7  23   5 5580.31 1228.13   3
   7  23  -5 4049.19 1274.62   3
  -7 -23  -5 847.390 1363.41   5
  -7 -23   5 1742.94 1367.42   5
  -7 -23  -7 337.275 1400.58   2
  -7 -23   7-1034.86 1570.07   2
   7  23   7-2254.79 1501.45   6
   7  23  -7-1491.76 1459.72   6
   7  23  -7-159.729 1319.45   3
  -7 -23  -7 1559.33 1378.29   5
  -7 -23   7 1343.85 1329.66   5
   8   0 -18 270.534 1549.06   1
   8   0 -20 14425.9 1857.52   1
   8   0 -22-2088.95 1704.06   1
  -8   0  24 6298.73 2346.88   4
   8   0 -24 12672.6 1921.55   1
   8   2 -16-81.1460 1561.98   1
   8   2 -18 1302.18 1573.96   1
  -8  -2  20 4704.01 2290.11   4
   8  -2 -20 445.375 1691.49   1
   8   2 -20 4191.53 1624.91   1
  -8   2  22 13911.9 2887.78   4
  -8  -2  22 15239.4 2443.01   4
   8  -2 -22 14234.1 2016.22   1
   8   2 -22 19210.0 2066.81   1
   8   2 -24 248.352 1349.03   8
  -8   2  24 2192.64 2476.41   4
  -8  -2  24 873.907 2099.63   4
   8  -2 -24-48.5379 1795.03   1
   8   2 -24-418.319 1706.45   1
   8   4 -16-816.365 1629.02   1
   8   4 -18-157.101 1494.41   1
  -8  -4  20 19265.7 2548.71   4
   8   4 -20 24944.4 2091.66   1
   8   4 -22-2404.51 1372.73   8
  -8  -4  22-2351.50 2241.51   4
   8  -4 -22-711.314 1940.11   1
   8   4 -22 263.267 1763.77   1
   8   4 -24 3208.43 1382.09   8
  -8   4  24 2962.58 2702.72   4
  -8  -4  24 2404.67 2087.06   4
   8  -4 -24 2232.93 1903.03   1
   8   4 -24 1816.91 1751.38   1
   8   6 -14 199.777 1314.11   1
  -8  -6  14 7157.17 1614.79   2
   8   6 -16-3525.35 1659.78   1
   8   6 -18 12747.7 1762.18   1
  -8  -6  20-1423.67 2028.19   4
   8   6 -20-1284.48 1601.02   1
   8   6 -22 4329.04 1451.63   8
  -8  -6  22 10831.9 2078.89   4
   8   6 -22 10034.3 1820.28   1
   8   6 -24-1742.62 1282.87   8
  -8  -6  24-2600.44 2005.78   4
  -8  -6  24-102.761 1537.54   7
   8  -6 -24-301.956 2114.24   1
   8   6 -24-1440.27 1658.93   1
  -8  -8   8 15577.7 1715.50   2
  -8  -8  10 2473.48 1345.15   2
  -8  -8  12 32029.7 1945.64   2
   8   8 -14 254.301 1411.64   1
  -8  -8  14 1124.81 1116.01   2
   8   8 -16-304.362 1451.94   1
  -8  -8  16-1278.18 1069.71   2
  -8  -8  18-425.762 2196.53   4
   8   8 -18-387.629 1462.17   1
   8   8 -22-181.000 1232.21   8
  -8  -8  22 569.511 1897.84   4
  -8  -8  22-120.213 1374.95   7
   8   8 -22-814.748 1615.58   1
  -8  -8  24-2743.15 2179.09   4
  -8  -8  24 97.2461 1590.16   7
   8  10   0-930.469 584.290   3
  -8 -10   0 705.283 1433.67   2
   8  10  -2 15841.7 1018.04   3
  -8 -10   2 12172.1 1634.75   2
   8  10  -4 800.924 620.587   3
  -8 -10   4 1470.08 1290.08   2
   8  10  -6 2917.14 669.960   3
  -8 -10   6 2843.72 1141.95   2
   8  10  -8 1039.31 660.595   3
  -8 -10   8 1713.65 1085.28   2
   8  10 -10 31343.4 1570.20   3
   8  10 -10 31851.3 1875.93   1
  -8 -10  10 30355.1 1789.70   2
   8  10 -12-2123.46 788.466   3
  -8 -10  12 147.897 1040.97   2
   8  10 -14 15127.2 1065.12   3
  -8 -10  14 15402.1 1338.05   2
  -8 -10  16 202.792 1009.91   2
   8  12   0 18056.8 1187.05   3
  -8 -12   0 19609.7 1821.77   5
  -8 -12   0 16018.8 1549.47   2
   8  12   2 991.505 728.959   3
   8  12  -2 199.342 688.154   3
  -8 -12  -2 1099.35 1506.88   5
  -8 -12   2 904.917 1384.87   5
  -8 -12  -2-913.970 1299.72   2
  -8 -12   2 31.6301 1043.75   2
   8  12   4 705.827 715.543   3
   8  12  -4 1180.66 744.210   3
  -8 -12   4 2370.55 1336.48   5
  -8 -12  -4 588.307 1399.62   2
  -8 -12   4 1041.47 1051.71   2
   8  12   6 206.320 683.306   3
   8  12  -6 1354.64 756.123   3
  -8 -12   6 83.6054 1268.83   5
  -8 -12  -6 139.961 1567.89   2
  -8 -12   6-27.3114 982.515   2
   8  12  -8 20120.6 1237.18   3
  -8 -12   8 22756.0 1774.24   5
  -8 -12   8 19287.7 1406.72   2
  -8 -12  10-1466.14 1014.70   2
  -8 -12  10-1681.61 1469.78   5
  -8 -12 -10-1293.12 2214.65   2
   8  12 -12 34084.8 1818.63   3
  -8 -12  12 34567.9 1939.03   2
  -8 -12  14 626.334 1025.26   2
   8  12 -14 309.773 766.751   3
  -8 -12  14 43.0285 1539.61   5
  -8 -12  16 49.9840 1130.81   2
   8  12 -16 81.1699 792.131   3
   8  12 -16 98.0620 1200.26   6
  -8 -12  16-1959.59 1691.71   5
   8  14   0 546.896 834.104   3
  -8 -14   0-1524.42 1157.19   5
  -8 -14   0-713.238 1040.23   2
   8  14   2 5739.73 904.336   3
   8  14  -2 6376.82 935.235   3
  -8 -14  -2 4833.96 1371.60   5
  -8 -14   2 5119.29 1254.95   5
  -8 -14  -2 4331.70 1215.76   2
  -8 -14   2 5599.75 1118.75   2
  -8 -14   4 434.468 1013.33   2
   8  14   4-835.927 834.924   3
   8  14  -4 252.146 789.934   3
  -8 -14  -4 1661.87 1349.24   5
  -8 -14   4-35.9463 1148.03   5
  -8 -14  -4 233.589 1164.48   2
  -8 -14   6-799.252 1070.68   2
   8  14  -6-2653.05 988.414   3
  -8 -14  -6 49.3461 1552.32   5
  -8 -14   6-668.119 1251.80   5
  -8 -14  -6 35.5338 1264.94   2
  -8 -14   8-1343.34 984.919   2
   8  14   8-2390.20 1011.92   3
  -8 -14  -8-1498.11 1838.11   5
  -8 -14   8-1072.31 1237.47   5
  -8 -14  -8-2298.35 1456.99   2
   8  14  10 44550.6 2116.67   3
   8  14 -10 44310.0 2092.97   3
  -8 -14  10 46464.2 2408.64   5
  -8 -14  10 42108.8 2211.95   2
  -8 -14  12 1076.09 1105.01   2
  -8 -14 -12 2110.67 1850.93   8
   8  14  12 1392.25 819.231   3
   8  14 -12 2084.37 1240.06   6
   8  14 -12-87.6439 886.965   3
  -8 -14  12 2213.11 1211.73   5
  -8 -14 -12 1995.24 1625.79   2
  -8 -14  14 1920.69 1191.94   2
  -8 -14 -14 3212.40 2006.74   8
   8  14 -14 4071.26 1305.71   6
   8  14 -14 4873.39 955.308   3
  -8 -14  14 5837.83 1353.27   5
  -8 -14 -14 5790.04 1883.28   2
  -8 -14 -16 473.313 1850.90   8
  -8 -14  16-2448.82 1446.44   5
  -8 -14 -16-3708.74 2154.62   2
  -8 -14 -18 10088.8 2003.33   8
  -8 -14 -18 4499.33 2322.63   2
  -8 -14 -20 1598.19 1947.16   8
  -8 -14 -20 1727.43 2654.28   2
   8  16   0 12115.8 1168.61   3
  -8 -16   0 15017.3 1490.95   5
  -8 -16   0 12624.8 1351.07   2
  -8 -16  -2-29.9106 1104.13   2
  -8 -16   2 283.349 1049.96   2
   8  16   2-322.455 936.757   3
   8  16  -2-945.260 852.511   3
  -8 -16  -2-524.365 1189.56   5
  -8 -16   2-620.103 1129.70   5
  -8 -16  -4 2161.63 1125.90   2
  -8 -16   4 1436.28 1072.58   2
   8  16   4 1113.57 884.512   3
   8  16  -4 1654.82 882.480   3
  -8 -16  -4 1505.74 1304.83   5
  -8 -16   4 1038.78 1069.42   5
  -8 -16   6 463.077 997.751   2
   8  16   6 234.150 927.475   3
   8  16  -6 438.031 855.510   3
  -8 -16  -6 42.2450 1260.22   5
  -8 -16   6-657.069 1104.04   5
  -8 -16  -6 64.6343 1188.30   2
   8  16   8 19463.9 1370.25   3
   8  16  -8 16767.2 1284.40   3
   8  16  -8 19952.7 1590.44   6
  -8 -16  -8 17807.3 1832.23   5
  -8 -16   8 17105.8 1517.74   5
  -8 -16  -8 13520.9 1558.28   2
  -8 -16   8 17425.8 1461.37   2
  -8 -16  10 786.391 1120.40   2
   8  16  10-353.238 937.619   3
   8  16 -10-855.229 1218.39   6
   8  16 -10 45.1559 851.648   3
  -8 -16 -10-1775.53 1596.01   5
  -8 -16  10 1521.86 1151.47   5
  -8 -16 -10-1315.57 1288.12   2
   8  16 -12 14845.9 1636.63   6
  -8 -16 -12 14476.2 1659.17   2
  -8 -16  14-1718.02 1284.89   2
   8  16  14-608.568 900.256   3
   8  16 -14-1704.07 1382.86   6
   8  16 -14-1169.08 961.547   3
  -8 -16 -14-1156.18 2135.49   5
  -8 -16  14-328.024 1216.38   5
  -8 -16 -14-270.202 1377.08   2
  -8 -16  16 898.948 1416.46   2
   8  16  16-112.007 916.505   3
   8  16 -16-746.103 1364.47   6
   8  16 -16 1116.99 917.443   3
  -8 -16  16 167.144 1249.89   5
  -8 -16 -16 1111.83 1485.96   2
  -8 -16 -18-1466.79 1663.51   2
  -8 -18   0 182.086 1092.53   2
   8  18   0-700.167 941.609   3
  -8 -18   0-560.474 1092.86   5
  -8 -18  -2 6891.83 1199.90   2
  -8 -18   2 6667.98 1229.71   2
   8  18   2 6510.31 1019.61   3
   8  18  -2 6243.66 1014.23   3
  -8 -18  -2 4047.47 1306.69   5
  -8 -18  -4-712.356 1123.83   2
  -8 -18   4-858.765 1096.36   2
   8  18  -4 512.706 1227.65   6
   8  18   4 389.597 927.426   3
   8  18  -4-73.0627 920.318   3
  -8 -18  -4-37.4966 1212.12   5
  -8 -18   4 100.795 1133.74   5
  -8 -18  -6 383.250 1192.19   2
  -8 -18   6 455.071 1153.89   2
   8  18  -6-485.115 1236.09   6
   8  18   6 586.443 972.264   3
   8  18  -6 1422.95 901.173   3
  -8 -18  -6 866.318 1280.23   5
  -8 -18   6 1891.39 1182.30   5
  -8 -18  -8-1272.10 1242.35   2
   8  18  -8-3110.85 1400.73   6
   8  18  10 14676.6 1384.92   3
   8  18 -10 14656.1 1293.21   3
   8  18 -10 15951.1 1657.18   6
  -8 -18 -10 16692.3 1788.37   5
  -8 -18  10 19110.0 1608.57   5
  -8 -18 -10 13662.4 1556.13   2
  -8 -18  10 14672.1 1596.18   2
  -8 -18 -12 381.882 1267.66   2
  -8 -18  12 756.498 1303.52   2
   8  18  12-493.750 1000.04   3
   8  18 -12 2071.76 1396.64   6
   8  18 -12-47.7856 927.901   3
  -8 -18 -12 245.560 1562.91   5
  -8 -18  12-297.294 1173.73   5
  -8 -18 -14 3007.56 1364.91   2
  -8 -18  14 2467.51 1448.77   2
   8  18  14 2436.08 1012.48   3
   8  18 -14 2836.55 1434.72   6
   8  18 -14 2001.09 957.815   3
  -8 -18 -14 1879.81 1842.15   5
  -8 -18  14 2567.99 1272.72   5
  -8 -18 -16-3283.42 1478.75   2
   8  18 -16-2638.16 1106.29   3
  -8 -18 -16-6002.96 2212.14   5
  -8 -20   0 4948.59 1357.47   2
  -8 -20   0 1977.78 1340.57   5
  -8 -20  -2-3204.21 1311.55   2
  -8 -20   2-2264.58 1228.31   2
   8  20   2-1176.54 1403.29   6
   8  20  -2-577.336 1382.92   6
   8  20   2-2694.09 1079.47   3
   8  20  -2-2148.20 1006.32   3
  -8 -20  -2-36.6996 1240.86   5
  -8 -20   2 1060.65 1210.10   5
  -8 -20  -4 884.021 1250.40   2
  -8 -20   4 1930.48 1265.53   2
   8  20   4 63.7742 1303.00   6
   8  20  -4-32.2491 1338.17   6
   8  20   4-26.9981 1000.88   3
   8  20  -4 105.522 1032.75   3
  -8 -20  -4 979.384 1270.63   5
  -8 -20   4 559.106 1219.56   5
  -8 -20  -6-33.4098 1232.81   2
  -8 -20   6 984.898 1309.40   2
   8  20   6-128.904 1283.56   6
   8  20  -6 195.887 1355.08   6
   8  20   6 688.615 1050.05   3
   8  20  -6 342.959 994.132   3
  -8 -20  -6 155.393 1253.40   5
  -8 -20   6 1040.98 1194.83   5
  -8 -20  -8 5229.81 1351.71   2
  -8 -20   8 9341.06 1469.83   2
   8  20  -8 4359.17 1448.47   6
   8  20   8 8290.34 1159.07   3
   8  20  -8 5415.49 1122.24   3
  -8 -20  -8 6300.65 1482.33   5
  -8 -20   8 7704.08 1322.51   5
  -8 -20 -10-650.796 1292.52   2
  -8 -20  10 177.192 1404.96   2
   8  20 -10 1809.64 1441.09   6
   8  20  10 28.9641 1067.93   3
   8  20 -10 428.100 1008.21   3
  -8 -20 -10 383.277 1401.83   5
  -8 -20  10 521.766 1249.69   5
  -8 -20 -12 4095.22 1372.09   2
  -8 -20  12 2428.77 1553.75   2
   8  20  12 4772.81 1177.08   3
   8  20 -12 6461.11 1546.76   6
   8  20 -12 3754.19 1116.07   3
  -8 -20 -12 6789.47 1655.36   5
  -8 -20  12 6305.49 1396.70   5
  -8 -22   0 213.433 1354.00   2
   8  22   0-274.514 1392.41   6
   8  22   0 513.613 1038.25   3
  -8 -22   0 75.2542 1298.95   5
  -8 -22  -2 682.812 1413.88   2
  -8 -22   2 4006.56 1427.66   2
   8  22   2 612.737 1477.99   6
   8  22  -2 516.745 1493.98   6
   8  22   2 5981.02 1186.45   3
   8  22  -2 5619.45 1199.37   3
  -8 -22  -2 1526.17 1425.49   5
  -8 -22   2 1717.36 1402.29   5
  -8 -22  -4 71.4149 1342.45   2
  -8 -22   4 36.4198 1377.27   2
   8  22   4 272.771 1426.20   6
   8  22  -4-345.662 1458.27   6
   8  22   4-1597.68 1104.14   3
   8  22  -4 636.884 1131.21   3
  -8 -22  -4-699.492 1368.22   5
  -8 -22   4 593.698 1298.19   5
  -8 -22  -6-144.820 1381.55   2
  -8 -22   6-37.1866 1392.39   2
   8  22   6-549.860 1448.14   6
   8  22  -6 104.102 1444.99   6
   8  22  -6-559.360 1152.74   3
  -8 -22   6 148.680 1307.04   5
  -8 -22  -8 1873.51 1464.00   2
   8  22  -8-4607.87 1727.05   6
   9   1 -21-1569.40 1667.96   1
   9  -1 -23 4533.96 1866.18   1
   9   1 -23 425.252 1705.14   1
   9   3 -19 4281.25 1715.08   1
   9   3 -21-706.243 1625.73   1
   9   3 -23 1536.01 1752.15   1
   9   5 -17 15885.9 1853.91   1
   9   5 -21 348.362 1692.28   1
  -9  -5  23-1842.86 2622.85   4
   9   5 -23 1387.42 1799.14   1
  -9  -7  15 23404.5 2474.78   2
   9   7 -15 19944.7 1845.70   1
   9   7 -17 15223.7 1812.06   1
   9   7 -21-384.539 1710.08   1
  -9  -9   9 1511.18 1807.61   2
   9   9 -13 7995.12 1499.47   1
  -9  -9  13 6112.11 1632.23   2
  -9  -9  15 21736.5 1804.11   2
  -9 -11   3 5975.42 1799.64   2
  -9 -11   5 4485.82 1659.24   2
  -9 -11   7 8955.85 1688.19   2
  -9 -11   9-2572.11 1540.79   2
  -9 -11  11-33.4299 1269.24   2
  -9 -11  13 12788.6 1488.24   2
  -9 -11  15 2708.13 1295.88   2
   9  13  -1 5033.05 1064.94   3
  -9 -13  -1 7428.34 1865.37   2
  -9 -13   1 10269.0 1864.51   2
   9  13   5 12094.8 1105.15   3
   9  13  -5 12124.8 1163.54   3
  -9 -13   5 12583.8 1633.25   2
   9  13  -7-23.9509 830.072   3
  -9 -13   7-507.857 1745.19   5
  -9 -13   7 816.578 1281.51   2
   9  13  -9 6245.93 946.164   3
  -9 -13   9 3945.04 1309.37   2
  -9 -13  11-2677.22 1255.14   2
   9  13 -11-517.359 852.379   3
  -9 -13  11 1433.03 1837.56   5
  -9 -13  13 767.402 1267.57   2
  -9 -13  13 3267.02 2062.85   5
   9  13 -15 7395.01 1018.00   3
  -9 -13  15 12646.1 1450.27   2
   9  15   1 868.286 893.839   3
   9  15  -1 262.185 897.478   3
  -9 -15  -1-51.6296 1490.92   5
  -9 -15   1 2285.90 1523.08   5
  -9 -15  -1 39.4986 1386.77   2
  -9 -15   1 859.064 1344.19   2
   9  15   3 4899.85 978.630   3
   9  15  -3 4007.52 939.838   3
  -9 -15  -3 5740.84 1841.92   5
  -9 -15   3 5424.11 1484.37   5
  -9 -15  -3 2338.55 1557.08   2
  -9 -15   3 3982.84 1313.26   2
  -9 -15   5 2965.08 1245.46   2
   9  15   5 1233.33 936.154   3
   9  15  -5 2452.19 914.350   3
  -9 -15  -5 1039.42 1814.75   5
  -9 -15   5 1343.75 1388.77   5
  -9 -15  -5 2403.85 1637.63   2
   9  15   7 16958.1 1256.87   3
   9  15  -7 14468.8 1252.49   3
  -9 -15   7 16823.5 1814.45   5
  -9 -15   7 14540.6 1496.41   2
  -9 -15   9 1717.68 1241.74   2
   9  15   9 2252.25 896.841   3
   9  15  -9 2040.30 955.960   3
  -9 -15   9 3016.81 1480.91   5
  -9 -15  -9 1685.59 2017.77   2
  -9 -15  13 9147.22 1404.46   2
   9  15 -13 8284.95 1088.38   3
  -9 -15  13 7116.05 1668.46   5
  -9 -15 -13 7316.73 2634.37   2
  -9 -15  15 10113.0 1493.30   2
   9  15 -15 7607.72 1084.80   3
   9  15 -15 9485.96 1495.58   6
  -9 -15  15 7101.64 1777.09   5
  -9 -15 -15 7775.04 3145.68   2
  -9 -17  -1 500.255 1263.87   2
  -9 -17   1-1310.99 1278.28   2
   9  17   1-273.821 967.711   3
   9  17  -1 187.512 987.241   3
  -9 -17  -1 665.805 1364.54   5
  -9 -17   1-423.065 1355.98   5
  -9 -17  -3 75.6153 1390.94   2
  -9 -17   3 697.818 1211.24   2
   9  17   3 83.7321 994.492   3
   9  17  -3 1398.40 979.791   3
  -9 -17  -3 937.169 1518.72   5
  -9 -17   3 778.564 1303.59   5
  -9 -17   5 7357.83 1318.37   2
   9  17   5 5788.00 1138.26   3
   9  17  -5 5749.26 1061.79   3
  -9 -17  -5 6878.01 1751.98   5
  -9 -17   5 2991.48 1426.55   5
  -9 -17  -5 4535.41 1565.35   2
  -9 -17   9 575.141 1211.82   2
   9  17   9 1153.69 1041.25   3
   9  17  -9 254.866 947.017   3
  -9 -17  -9 3104.29 1910.22   5
  -9 -17   9 2142.33 1367.16   5
  -9 -17  -9-614.314 1597.53   2
  -9 -17  11-1571.94 1332.65   2
   9  17  11 292.362 939.904   3
   9  17 -11-159.747 1379.80   6
   9  17 -11 1014.79 993.018   3
  -9 -17 -11 68.8825 2070.39   5
  -9 -17  11 351.782 1343.43   5
  -9 -17 -11 46.9532 1688.15   2
  -9 -17  13 2592.64 1376.25   2
   9  17  13 3540.15 997.070   3
   9  17 -13 4645.16 1506.37   6
   9  17 -13 3539.27 1022.55   3
  -9 -17  13 4240.64 1448.45   5
  -9 -17 -13 3437.43 1913.00   2
   9  17 -15 3521.71 1573.39   6
   9  17 -15 25.1788 1091.47   3
  -9 -17  15 1909.92 1475.64   5
  -9 -17 -15-602.817 2032.42   2
  -9 -19  -1 596.639 1311.18   2
  -9 -19   1 135.552 1277.78   2
   9  19   1 746.760 1002.38   3
   9  19  -1-1008.12 954.449   3
  -9 -19  -1 330.580 1384.79   5
  -9 -19   1 438.771 1378.20   5
  -9 -19  -3 1222.04 1397.60   2
  -9 -19   3 2890.76 1341.78   2
   9  19   3 4081.23 1099.51   3
   9  19  -3 3503.07 1021.04   3
  -9 -19  -3 1426.45 1496.14   5
  -9 -19   3 2559.24 1389.38   5
  -9 -19  -5 4959.77 1508.97   2
  -9 -19   5 5108.66 1345.19   2
   9  19   5 10039.5 1233.11   3
   9  19  -5 9355.90 1174.01   3
   9  19  -5 1633.02 1480.70   6
  -9 -19  -5 3040.77 1673.83   5
  -9 -19   5 1521.01 1402.57   5
  -9 -19  -7-616.594 1495.06   2
  -9 -19   7-1436.97 1304.51   2
   9  19  -7 401.084 1374.61   6
   9  19   7 1313.70 1101.25   3
   9  19  -7 210.730 962.635   3
  -9 -19  -7 1301.66 1570.05   5
  -9 -19   7 751.368 1220.51   5
  -9 -19  -9 1325.44 1451.23   2
  -9 -19   9 1033.72 1351.07   2
   9  19   9 1277.55 1047.80   3
   9  19  -9 3570.42 1468.13   6
   9  19  -9 1705.44 1018.73   3
  -9 -19  -9 1353.04 1670.79   5
  -9 -19   9 1683.61 1328.64   5
  -9 -19 -11-2276.76 1554.10   2
  -9 -19  11-1511.05 1494.16   2
   9  19  11-1905.66 1131.46   3
   9  19 -11-2537.38 1534.38   6
   9  19 -11-2119.84 1061.11   3
  -9 -19 -11-1719.20 1906.27   5
  -9 -19  11 788.158 1313.98   5
  -9 -21  -1 401.388 1394.94   2
  -9 -21   1-1213.82 1363.32   2
   9  21   1-342.208 1427.18   6
   9  21  -1-549.944 1399.61   6
   9  21   1 114.553 1054.30   3
   9  21  -1 56.3979 1062.17   3
  -9 -21  -1-891.903 1416.59   5
  -9 -21   1-752.553 1289.32   5
  -9 -21  -3 5036.50 1470.14   2
  -9 -21   3 3144.48 1411.80   2
   9  21   3-750.672 1389.11   6
   9  21  -3 34.6899 1480.57   6
   9  21  -3 3699.26 1079.08   3
  -9 -21   3 1943.05 1398.29   5
  -9 -21  -5 37.0933 1426.89   2
  -9 -21   5-1944.51 1381.80   2
  -9 -21   5-576.329 1359.95   5
  10   4 -20-1067.35 1668.76   1
  10   6 -18 1242.61 1600.11   1
  10   6 -20 8645.71 2026.16   1
 -10 -10  10 2507.63 2417.38   2
 -10 -10  12 20347.3 2732.23   2
 -10 -12   6-1486.16 2113.78   2
 -10 -12   8 1071.03 1952.73   2
 -10 -12  10 28067.1 2430.56   2
 -10 -12  14 2673.30 1676.97   2
  10  14   0 2643.31 840.127   3
 -10 -14   0 5158.94 2089.55   2
  10  14  -2 291.413 849.693   3
 -10 -14  -2 1830.11 2151.47   2
 -10 -14   2 107.500 1818.76   2
  10  14  -4 5853.07 944.323   3
 -10 -14   4 3441.46 1870.14   2
  10  14  -6-1260.37 859.296   3
 -10 -14   6 45.9348 1651.96   2
 -10 -14  12 5195.81 1581.60   2
  10  14 -12 7706.55 1044.36   3
 -10 -14  14 1849.59 1504.78   2
  10  14 -14 752.444 865.981   3
 -10 -16   4-1210.93 1594.52   2
 -10 -16   6-814.536 1552.73   2
  10  16   6 433.363 952.416   3
  10  16  -6-2262.79 1035.63   3
 -10 -16   6 404.552 1850.72   5
 -10 -16  -6-1653.41 2164.40   2
 -10 -16   8-154.981 1441.06   2
  10  16   8 631.237 881.182   3
  10  16  -8 82.9113 957.068   3
 -10 -16   8 1315.23 1835.63   5
 -10 -16  -8-137.206 2467.57   2
 -10 -16  10 6477.41 1528.13   2
  10  16 -10 7751.66 1138.95   3
 -10 -16  10 5295.30 1975.79   5
 -10 -16  12-1340.29 1436.54   2
  10  16 -12 569.446 1013.08   3
 -10 -16  12-766.591 1915.69   5
 -10 -18   0 3413.58 1604.58   2
  10  18   0 4506.16 1110.51   3
 -10 -18   0 2672.74 1825.18   5
 -10 -18  -2 46.0880 1736.25   2
 -10 -18   2-1159.37 1580.97   2
  10  18   2-1757.65 1039.31   3
  10  18  -2 58.4203 1036.36   3
 -10 -18  -2-3623.38 2276.44   5
 -10 -18   2-152.967 1608.78   5
 -10 -18   4 197.983 1498.64   2
  10  18   4 2422.50 1060.52   3
  10  18  -4-289.511 1022.53   3
 -10 -18  -4-60.9004 1967.80   5
 -10 -18   4-98.9036 1547.76   5
 -10 -18  -4 48.5138 1759.77   2
 -10 -18   6 798.498 1420.54   2
  10  18   6-1188.93 1067.90   3
  10  18  -6 1233.11 1041.79   3
 -10 -18  -6-66.4584 1987.15   5
 -10 -18   6-1160.52 1544.33   5
 -10 -18  -6-520.760 1938.25   2
 -10 -18   8 1517.09 1473.23   2
  10  18   8 2529.80 1089.12   3
  10  18  -8 2079.72 1052.83   3
 -10 -18  -8-2053.50 2138.32   5
 -10 -18   8 1675.27 1570.85   5
 -10 -18  -8 1883.00 2064.69   2
 -10 -18 -10-4659.78 2365.56   2
 -10 -20   0-40.5775 1483.95   2
 -10 -20  -2 1783.98 1622.08   2
 -10 -20   2 512.613 1469.03   2
  10  20  -2 2439.88 1203.72   3
 -11 -11  13-882.093 3078.66   2
 -11 -11  15 4422.49 2907.65   2
 -11 -13   9 4036.43 2743.20   2
 -11 -13  11-1397.29 2528.42   2
 -11 -13  13-59.0367 2317.84   2
 -11 -15   3 1809.82 2356.51   2
 -11 -15   5 4898.19 2340.00   2
 -11 -15   7 3132.11 2249.25   2
 -11 -15   9 2770.37 2510.44   2
 -11 -15  11-4120.73 2091.35   2
  11  17   1-212.406 972.701   3
  11  17  -1-484.589 913.106   3
 -11 -17  -1 127.683 2203.00   2
 -11 -17   1-2132.61 2271.33   2
  11  17   3 2400.02 1006.47   3
  11  17  -3 3379.21 1033.63   3
 -11 -17  -3-66.8273 2406.33   2
 -11 -17   3 510.317 2006.76   2
  11  17  -5 6282.00 1160.82   3
 -11 -17  -5 72.3635 2645.13   2
 -11 -17   5 2673.55 1977.86   2
 -11 -17   7-1864.78 1967.92   2
   0   0   0    0.00    0.00   0

TITL In_MeAm_onlyDMF_2_ in Fddd
REM Fddd (#70 in standard setting)
CELL 0.48590  14.784924  28.002271  30.897720  90.0000  90.0000  90.0000
ZERR   16.00   0.003741   0.002688   0.002307   0.0000   0.0000   0.0000
LATT  4
SYMM -x+3/4,-y+3/4, z
SYMM -x+3/4, y,-z+3/4
SYMM  x,-y+3/4,-z+3/4
SFAC C H N O In
UNIT 352.00 352.00 48.00 160.00 16.00
TREF
HKLF 4
END
;
_shelx_hkl_checksum                41928
_olex2_submission_special_instructions  'No special instructions were received'

_oxdiff_exptl_absorpt_empirical_details
;
Empirical correction (ABSPACK) includes:
- Absorption correction using spherical harmonics
- Frame scaling
;
_oxdiff_exptl_absorpt_empirical_full_max  2.744
_oxdiff_exptl_absorpt_empirical_full_min  0.669

_vrf_ATOM007_in_meam_onlydmf_2_
;
RESPONSE: The structure was refined isotropically due to the number of data for high 
pressure structure determination
;
_vrf_PLAT023_in_meam_onlydmf_2_
;
RESPONSE: The sample is housed in a Diamond anvil cell that restricts 
available data.
;
_vrf_PLAT029_in_meam_onlydmf_2_
;
RESPONSE: The sample is housed in a Diamond anvil cell that restricts available data.
This is exacerbated by the structure being Fddd.
;
_vrf_PLAT084_in_meam_onlydmf_2_
;
RESPONSE: The sample is housed in a Diamond anvil cell that gives additional background to
the data collected e.g. Tungsten powder rings, diamond reflections.
;
_vrf_PLAT088_in_meam_onlydmf_2_
;
RESPONSE: The sample is housed in a Diamond anvil cell that restricts 
available data.
;
_vrf_PLAT155_in_meam_onlydmf_2_
;
RESPONSE: We have followed previous literature for comparison.
;
_vrf_PLAT193_in_meam_onlydmf_2_
;
RESPONSE: This is a rounding issue. The s.u. on Temperature is 2degC
;
_vrf_PLAT201_in_meam_onlydmf_2_
;
RESPONSE: The structure was refined isotropically due to the number of data for high 
pressure structure determination
;
_vrf_PLAT210_in_meam_onlydmf_2_
;
RESPONSE: The sample is housed in a Diamond anvil cell that restricts 
available data hence
isotropic refinement was the limited of modelling the system.
;
_vrf_PLAT241_in_meam_onlydmf_2_
;
RESPONSE: Structure at high pressure with limitation of data. We have used distance restraints to ensure the 
model is chemically reasonable
;
_vrf_PLAT242_in_meam_onlydmf_2_
;
RESPONSE: Structure at high pressure with limitation of data. We have used 
distance restraints to ensure the 
model is chemically reasonable.
;
_vrf_PLAT250_in_meam_onlydmf_2_
;
RESPONSE: The data are limited due to DAC hence the tensor may be elongated 
due to lack of data in a particular direction. We have used restraints 
to combat and ensure they are chemically reasonable.
;
_vrf_PLAT340_in_meam_onlydmf_2_
;
RESPONSE: The sample is housed in a Diamond anvil cell that restricts 
available data and so
impacts on the precision of the bonds lengths
;
_vrf_PLAT411_in_meam_onlydmf_2_
;
RESPONSE: Structure at high pressure
;
_vrf_PLAT414_in_meam_onlydmf_2_
;
RESPONSE: Structure at high pressure
;
_vrf_PLAT761_in_meam_onlydmf_2_
;
RESPONSE: Noted, no action taken
;
_vrf_PLAT762_in_meam_onlydmf_2_
;
RESPONSE: Noted, no action taken
;
_vrf_PLAT905_in_meam_onlydmf_2_
;
RESPONSE: The data were cut to 0.7 angs as the limit of the diffraction for the 
crystal was reached.
;
_vrf_PLAT906_in_meam_onlydmf_2_
;
RESPONSE: These can be attributed to the weak data. All other sets are okay.
The most common place for a high value of K is in the lowest-intensity bin in 
the table as is the case here. Almost all area detector integration programs end up 
slightly underestimating the background, resulting in overestimated values of Fo, thus 
the high value of Fo/Fc. This is most obvious in the weakest intensities, 
since the small addition to Fo becomes insignificant in the ratio when Fo 
is large.
;
_vrf_PLAT910_in_meam_onlydmf_2_
;
RESPONSE: The sample is housed in a Diamond anvil cell that gives additional 
background to
the data collected e.g. Tungsten powder rings, diamond reflections.
;
_vrf_PLAT911_in_meam_onlydmf_2_
;
RESPONSE: The sample is housed in a Diamond anvil cell that restricts 
available data.
;
_vrf_PLAT913_in_meam_onlydmf_2_
;
RESPONSE: The sample is housed in a Diamond anvil cell that gives additional 
background to
the data collected e.g. Tungsten powder rings, diamond reflections.
;
_vrf_THETM01_in_meam_onlydmf_2_
;
RESPONSE: The sample is housed in a Diamond anvil cell that restricts 
available data.
;
_vrf_PLAT051_in_meam_onlydmf_2_
;
RESPONSE: The sample contains Indium which has an absorption edge at 0.44 Angs. This data was colelceted 
at 0.4859 hence the difference in mu.
;
