# Supplementary material for: Decoupled MOF Breathing: Pressure‐Induced Reversal of Correlation Between Orthogonal Motions in a Diamondoid Framework
Source: Angew Chem Int Ed Engl. 2025 May 15;64(27):e202504297. doi: 10.1002/anie.202504297 (PMC12207364; doi:10.1002/anie.202504297)
Supplement: Supplementary file 1 — Supporting Information [file ANIE-64-e202504297-s002.zip › SHF-62-DMF_DAC-in-DMF_0-47GPa.cif]

data_in_meam_onlydmf_3_
_audit_creation_date               2023-10-05
_audit_creation_method
;
Olex2 1.5
(compiled 2023.08.24 svn.re1ec1418 for OlexSys, GUI svn.r6817)
;
_shelx_SHELXL_version_number       '2019/1'
_audit_contact_author_address      ?
_audit_contact_author_email        ?
_audit_contact_author_name         ''
_audit_contact_author_phone        ?
_publ_contact_author_id_orcid      ?
_publ_section_references
;
Dolomanov, O.V., Bourhis, L.J., Gildea, R.J, Howard, J.A.K. & Puschmann, H.
 (2009), J. Appl. Cryst. 42, 339-341.

Sheldrick, G.M. (2008). Acta Cryst. A64, 112-122.
;
_chemical_name_common              ?
_chemical_name_systematic          ?
_chemical_formula_moiety           'C20 H14 In N2 O10, C2 H8 N'
_chemical_formula_sum              'C22 H22 In N3 O10'
_chemical_formula_weight           602.24
_chemical_melting_point            ?
_chemical_oxdiff_formula           'In C22 H22 N3 O10'
loop_
  _atom_type_symbol
  _atom_type_description
  _atom_type_scat_dispersion_real
  _atom_type_scat_dispersion_imag
  _atom_type_scat_source
 'C' 'C' 0.0010 0.0010 'International Tables Vol C Tables 4.2.6.8 and 6.1.1.4'
 'H' 'H' 0.0000 0.0000 'International Tables Vol C Tables 4.2.6.8 and 6.1.1.4'
 'In' 'In' -1.9470 0.6580
 'International Tables Vol C Tables 4.2.6.8 and 6.1.1.4'
 'N' 'N' 0.0020 0.0010 'International Tables Vol C Tables 4.2.6.8 and 6.1.1.4'
 'O' 'O' 0.0040 0.0030 'International Tables Vol C Tables 4.2.6.8 and 6.1.1.4'

_shelx_space_group_comment
;
The symmetry employed for this shelxl refinement is uniquely defined
by the following loop, which should always be used as a source of
symmetry information in preference to the above space-group names.
They are only intended as comments.
;
_space_group_crystal_system        'orthorhombic'
_space_group_IT_number             70
_space_group_name_H-M_alt          'F d d d'
_space_group_name_Hall             '-F 2uv 2vw'
loop_
  _space_group_symop_operation_xyz
 'x, y, z'
 '-x+1/4, -y+1/4, z'
 'x, -y+1/4, -z+1/4'
 '-x+1/4, y, -z+1/4'
 'x, y+1/2, z+1/2'
 '-x+1/4, -y+3/4, z+1/2'
 'x, -y+3/4, -z+3/4'
 '-x+1/4, y+1/2, -z+3/4'
 'x+1/2, y, z+1/2'
 '-x+3/4, -y+1/4, z+1/2'
 'x+1/2, -y+1/4, -z+3/4'
 '-x+3/4, y, -z+3/4'
 'x+1/2, y+1/2, z'
 '-x+3/4, -y+3/4, z'
 'x+1/2, -y+3/4, -z+1/4'
 '-x+3/4, y+1/2, -z+1/4'
 '-x, -y, -z'
 'x-1/4, y-1/4, -z'
 '-x, y-1/4, z-1/4'
 'x-1/4, -y, z-1/4'
 '-x, -y+1/2, -z+1/2'
 'x-1/4, y+1/4, -z+1/2'
 '-x, y+1/4, z+1/4'
 'x-1/4, -y+1/2, z+1/4'
 '-x+1/2, -y, -z+1/2'
 'x+1/4, y-1/4, -z+1/2'
 '-x+1/2, y-1/4, z+1/4'
 'x+1/4, -y, z+1/4'
 '-x+1/2, -y+1/2, -z'
 'x+1/4, y+1/4, -z'
 '-x+1/2, y+1/4, z-1/4'
 'x+1/4, -y+1/2, z-1/4'

_cell_length_a                     14.600(4)
_cell_length_b                     28.315(3)
_cell_length_c                     30.725(2)
_cell_angle_alpha                  90
_cell_angle_beta                   90
_cell_angle_gamma                  90
_cell_volume                       12702(3)
_cell_formula_units_Z              16
_cell_measurement_reflns_used      1769
_cell_measurement_temperature      293(2)
_cell_measurement_theta_max        13.9550
_cell_measurement_theta_min        1.7270
_shelx_estimated_absorpt_T_max     ?
_shelx_estimated_absorpt_T_min     ?
_exptl_absorpt_coefficient_mu      0.218
_exptl_absorpt_correction_T_max    1.00000
_exptl_absorpt_correction_T_min    0.03304
_exptl_absorpt_correction_type     multi-scan
_exptl_absorpt_process_details
;
CrysAlisPro 1.171.38.41 (Rigaku Oxford Diffraction, 2015)
Empirical absorption correction using spherical harmonics,
 implemented in SCALE3 ABSPACK scaling algorithm.
;
_exptl_absorpt_special_details     ?
_exptl_crystal_colour_primary      yellow
_exptl_crystal_density_diffrn      1.260
_exptl_crystal_density_meas        ?
_exptl_crystal_density_method      ?
_exptl_crystal_description         Octahedral
_exptl_crystal_F_000               4848
_exptl_crystal_size_max            0.12
_exptl_crystal_size_mid            0.1
_exptl_crystal_size_min            0.1
_exptl_transmission_factor_max     ?
_exptl_transmission_factor_min     ?
_diffrn_reflns_av_R_equivalents    0.0797
_diffrn_reflns_av_unetI/netI       0.0629
_diffrn_reflns_Laue_measured_fraction_full  0.696
_diffrn_reflns_Laue_measured_fraction_max  0.696
_diffrn_reflns_limit_h_max         11
_diffrn_reflns_limit_h_min         -11
_diffrn_reflns_limit_k_max         27
_diffrn_reflns_limit_k_min         -27
_diffrn_reflns_limit_l_max         30
_diffrn_reflns_limit_l_min         -30
_diffrn_reflns_number              7619
_diffrn_reflns_point_group_measured_fraction_full  0.696
_diffrn_reflns_point_group_measured_fraction_max  0.696
_diffrn_reflns_theta_full          13.918
_diffrn_reflns_theta_max           13.918
_diffrn_reflns_theta_min           1.732
_diffrn_ambient_temperature        293(2)
_diffrn_detector                   'CCD plate'
_diffrn_detector_area_resol_mean   ?
_diffrn_measured_fraction_theta_full  0.696
_diffrn_measured_fraction_theta_max  0.696
_diffrn_measurement_details
;
List of Runs (angles in degrees, time in seconds):

  # Type    Start    End  Width  t~exp~   \w     \q     \k     \f   Frames
--------------------------------------------------------------------------
  1  \w   -150.00 -94.00   0.20    0.20    --  -20.00  70.00 -24.23  280
  2  \w   -150.00 -94.00   0.20    0.20    --  -20.00  70.00 155.77  280
  3  \w   -105.00 -74.00   0.20    0.20    --   20.00  70.00 155.77  155
  4  \w   -105.00 -74.00   0.20    0.20    --   20.00  70.00 -24.23  155
  5  \w    -96.00 -30.00   0.20    0.20    --   20.00 -70.00  24.23  330
  6  \w   -106.00 -66.00   0.20    0.20    --  -20.00 -70.00  24.23  200
  7  \w   -106.00 -66.00   0.20    0.20    --  -20.00 -70.00-155.77  200
  8  \w    -96.00 -30.00   0.20    0.20    --   20.00 -70.00-155.77  330
;
_diffrn_measurement_device         'Newport 4-circle diffractometer'
_diffrn_measurement_device_type   
 'dectris-CrysAlisPro-abstract goniometer imported dectris images'
_diffrn_measurement_method         '\w scans'
_diffrn_orient_matrix_type        
 'CrysAlisPro convention (1999,Acta A55,543-557)'
_diffrn_orient_matrix_UB_11        -0.0289228000
_diffrn_orient_matrix_UB_12        -0.0076614000
_diffrn_orient_matrix_UB_13        -0.0034022000
_diffrn_orient_matrix_UB_21        0.0148884000
_diffrn_orient_matrix_UB_22        -0.0091108000
_diffrn_orient_matrix_UB_23        -0.0113996000
_diffrn_orient_matrix_UB_31        0.0068755000
_diffrn_orient_matrix_UB_32        -0.0123856000
_diffrn_orient_matrix_UB_33        0.0104179000
_diffrn_radiation_monochromator    synchrotron
_diffrn_radiation_probe            x-ray
_diffrn_radiation_type             synchrotron
_diffrn_radiation_wavelength       0.4859
_diffrn_source                     synchrotron
_reflns_Friedel_coverage           0.000
_reflns_Friedel_fraction_full      .
_reflns_Friedel_fraction_max       .
_reflns_number_gt                  732
_reflns_number_total               1132
_reflns_special_details
;
 Reflections were merged by SHELXL according to the crystal
 class for the calculation of statistics and refinement.
 
 _reflns_Friedel_fraction is defined as the number of unique
 Friedel pairs measured divided by the number that would be
 possible theoretically, ignoring centric projections and
 systematic absences.
;
_reflns_threshold_expression       'I > 2\s(I)'
_computing_cell_refinement         'CrysAlisPro 1.171.38.41 (Rigaku OD, 2015)'
_computing_data_collection         'CrysAlisPro 1.171.38.41 (Rigaku OD, 2015)'
_computing_data_reduction          'CrysAlisPro 1.171.38.41 (Rigaku OD, 2015)'
_computing_molecular_graphics      'Olex2 1.5 (Dolomanov et al., 2009)'
_computing_publication_material    'Olex2 1.5 (Dolomanov et al., 2009)'
_computing_structure_refinement    'XL  (Sheldrick, 2008)'
_computing_structure_solution      'SHELXS  (Sheldrick, 2008)'
_refine_diff_density_max           1.140
_refine_diff_density_min           -1.188
_refine_diff_density_rms           0.154
_refine_ls_extinction_coef         .
_refine_ls_extinction_method       none
_refine_ls_goodness_of_fit_ref     1.534
_refine_ls_hydrogen_treatment      constr
_refine_ls_matrix_type             full
_refine_ls_number_parameters       145
_refine_ls_number_reflns           1132
_refine_ls_number_restraints       133
_refine_ls_R_factor_all            0.1577
_refine_ls_R_factor_gt             0.1052
_refine_ls_restrained_S_all        1.458
_refine_ls_shift/su_max            0.000
_refine_ls_shift/su_mean           0.000
_refine_ls_structure_factor_coef   Fsqd
_refine_ls_weighting_details      
 'w=1/[\s^2^(Fo^2^)+(0.2000P)^2^] where P=(Fo^2^+2Fc^2^)/3'
_refine_ls_weighting_scheme        calc
_refine_ls_wR_factor_gt            0.3176
_refine_ls_wR_factor_ref           0.3779
_refine_special_details            ?
_olex2_refinement_description
;
1. Fixed Uiso
 At 1.2 times of:
  All C(H) groups, All N(H) groups, All N(H,H) groups
 At 1.5 times of:
  All C(H,H,H) groups
2. Restrained distances
 C3-N1
 1.43 with sigma of 0.02
 N1-C9
 1.4 with sigma of 0.02
 C9-C10
 1.5 with sigma of 0.02
 O5-C9
 1.25 with sigma of 0.02
 C1-C2
 1.504 with sigma of 0.01
 C5-C8
 1.504 with sigma of 0.01
 C1-O1
 1.25 with sigma of 0.005
 C1-O2
 1.25 with sigma of 0.005
 C8-O3
 1.25 with sigma of 0.005
 C8-O4
 1.25 with sigma of 0.005
3. Restrained planarity
 N1, C9, O5, C10
 with sigma of 0.1
4. Uiso/Uaniso restraints and constraints
Uiso(C12) = Uiso(N2) = Uiso(C11)
5. Rigid body (RIGU) restrains
 All non-hydrogen atoms
 with sigma for 1-2 distances of 0.004 and sigma for 1-3 distances of 0.004
6. Others
 Fixed Sof: N2(0.5) H2A(0.5) H2B(0.5) C11(0.5) H11A(0.5) H11B(0.5) H11C(0.5)
 C12(0.5) H12A(0.5) H12B(0.5) H12C(0.5)
7.a Free rotating group:
 N2(C11,H11A,H11B,H11C,C12,H12A,H12B,H12C)
7.b Secondary CH2 refined with riding coordinates:
 N2(H2A,H2B)
7.c Me refined with riding coordinates:
 C10(H10A,H10B,H10C)
7.d Aromatic/amide H refined with riding coordinates:
 C4(H4), C6(H6), C7(H7), N1(H1)
7.e Fitted hexagon refined as free rotating group:
 C3(C4,C5,C6,C7,C2)
;
_atom_sites_solution_hydrogens     mixed
_atom_sites_solution_primary       ?
_atom_sites_solution_secondary     ?
loop_
  _atom_site_label
  _atom_site_type_symbol
  _atom_site_fract_x
  _atom_site_fract_y
  _atom_site_fract_z
  _atom_site_U_iso_or_equiv
  _atom_site_adp_type
  _atom_site_occupancy
  _atom_site_site_symmetry_order
  _atom_site_calc_flag
  _atom_site_refinement_flags_posn
  _atom_site_refinement_flags_adp
  _atom_site_refinement_flags_occupancy
  _atom_site_disorder_assembly
  _atom_site_disorder_group
 In1 In 0.625000 0.125000 0.32955(6) 0.0572(15) Uani 1 2 d S T P . .
 O3 O 0.7520(13) 0.3422(5) 0.1175(4) 0.071(5) Uani 1 1 d D . . . .
 O1 O 0.7291(13) 0.1615(5) 0.2913(4) 0.077(5) Uani 1 1 d D . . . .
 O4 O 0.8932(11) 0.3184(6) 0.1295(5) 0.086(6) Uani 1 1 d D . . . .
 C3 C 0.8056(12) 0.2247(5) 0.2265(5) 0.121(10) Uani 1 1 d DG . . . .
 C4 C 0.8367(10) 0.2556(6) 0.1946(6) 0.095(8) Uani 1 1 d G . . . .
 H4 H 0.898315 0.255867 0.186941 0.114 Uiso 1 1 calc R U . . .
 C5 C 0.7757(13) 0.2860(5) 0.1741(4) 0.085(7) Uani 1 1 d DG . . . .
 C6 C 0.6835(12) 0.2855(5) 0.1855(5) 0.083(7) Uani 1 1 d G . . . .
 H6 H 0.642713 0.305860 0.171774 0.099 Uiso 1 1 calc R U . . .
 C7 C 0.6525(10) 0.2547(6) 0.2174(5) 0.098(8) Uani 1 1 d G . . . .
 H7 H 0.590824 0.254373 0.225087 0.117 Uiso 1 1 calc R U . . .
 C2 C 0.7135(13) 0.2243(5) 0.2380(4) 0.088(7) Uani 1 1 d DG . . . .
 C8 C 0.8092(11) 0.3177(6) 0.1376(5) 0.065(6) Uani 1 1 d D . . . .
 O2 O 0.5944(12) 0.1897(6) 0.2816(5) 0.092(5) Uani 1 1 d D . . . .
 C1 C 0.6776(12) 0.1897(6) 0.2717(6) 0.077(6) Uani 1 1 d D . . . .
 N1 N 0.8729(17) 0.1962(9) 0.2482(8) 0.140(11) Uani 1 1 d D . . . .
 H1 H 0.854899 0.184964 0.272777 0.167 Uiso 1 1 calc R U . . .
 C9 C 0.9623(19) 0.1833(9) 0.2370(8) 0.172(16) Uani 1 1 d D . . . .
 O5 O 0.998(3) 0.2007(12) 0.2042(10) 0.29(2) Uani 1 1 d D . . . .
 C10 C 1.012(3) 0.1500(12) 0.2667(10) 0.169(14) Uani 1 1 d D . . . .
 H10A H 0.972166 0.140670 0.289995 0.254 Uiso 1 1 calc R U . . .
 H10B H 1.030539 0.122500 0.250580 0.254 Uiso 1 1 calc R U . . .
 H10C H 1.065127 0.165353 0.278393 0.254 Uiso 1 1 calc R U . . .
 N2 N 0.660(5) 0.483(3) 0.144(3) 0.25(3) Uiso 0.5 1 d G . P A -1
 H2A H 0.700723 0.481639 0.165635 0.302 Uiso 0.5 1 calc R U P A -1
 H2B H 0.688366 0.493176 0.120521 0.302 Uiso 0.5 1 calc R U P A -1
 C11 C 0.626(11) 0.433(2) 0.136(4) 0.25(3) Uiso 0.5 1 d G . P A -1
 H11A H 0.578506 0.435061 0.108539 0.378 Uiso 0.5 1 d G U P A -1
 H11B H 0.684128 0.410665 0.127064 0.378 Uiso 0.5 1 d G U P A -1
 H11C H 0.592622 0.419651 0.165019 0.378 Uiso 0.5 1 d G U P A -1
 C12 C 0.586(7) 0.518(3) 0.156(3) 0.25(3) Uiso 0.5 1 d G . P A -1
 H12A H 0.552467 0.504816 0.185988 0.378 Uiso 0.5 1 d G U P A -1
 H12B H 0.617392 0.552316 0.161970 0.378 Uiso 0.5 1 d G U P A -1
 H12C H 0.538355 0.520225 0.129562 0.378 Uiso 0.5 1 d G U P A -1

loop_
  _atom_site_aniso_label
  _atom_site_aniso_U_11
  _atom_site_aniso_U_22
  _atom_site_aniso_U_33
  _atom_site_aniso_U_23
  _atom_site_aniso_U_13
  _atom_site_aniso_U_12
 In1 0.060(3) 0.0643(19) 0.0472(17) 0.000 0.000 0.0001(13)
 O3 0.063(14) 0.080(9) 0.071(8) 0.013(7) -0.010(7) -0.005(7)
 O1 0.085(13) 0.069(8) 0.078(8) 0.017(7) 0.006(8) -0.016(7)
 O4 0.072(14) 0.095(11) 0.092(10) 0.039(9) 0.003(8) 0.006(8)
 C3 0.087(13) 0.137(17) 0.141(17) 0.086(16) 0.004(9) 0.004(9)
 C4 0.078(14) 0.109(14) 0.099(14) 0.050(12) -0.008(9) -0.004(9)
 C5 0.077(14) 0.102(12) 0.075(11) 0.031(10) -0.006(8) -0.003(8)
 C6 0.078(14) 0.096(12) 0.074(11) 0.022(10) -0.003(9) -0.005(9)
 C7 0.084(14) 0.109(14) 0.100(13) 0.041(12) 0.004(9) -0.001(9)
 C2 0.085(13) 0.089(11) 0.091(11) 0.026(10) -0.007(9) -0.011(8)
 C8 0.069(14) 0.068(10) 0.059(9) 0.005(8) -0.007(8) -0.001(8)
 O2 0.090(13) 0.097(9) 0.087(10) 0.010(9) -0.002(8) -0.018(8)
 C1 0.092(13) 0.072(10) 0.069(10) 0.004(8) -0.004(9) -0.014(8)
 N1 0.096(16) 0.160(19) 0.163(18) 0.098(16) -0.005(12) 0.007(12)
 C9 0.103(18) 0.21(3) 0.20(2) 0.12(2) 0.009(15) 0.029(17)
 O5 0.15(3) 0.42(4) 0.31(3) 0.26(3) 0.07(2) 0.11(2)
 C10 0.11(3) 0.18(3) 0.21(3) 0.11(2) -0.015(19) 0.016(19)

_geom_special_details
;
 All esds (except the esd in the dihedral angle between two l.s. planes)
 are estimated using the full covariance matrix.  The cell esds are taken
 into account individually in the estimation of esds in distances, angles
 and torsion angles; correlations between esds in cell parameters are only
 used when they are defined by crystal symmetry.  An approximate (isotropic)
 treatment of cell esds is used for estimating esds involving l.s. planes.
;
loop_
  _geom_bond_atom_site_label_1
  _geom_bond_atom_site_label_2
  _geom_bond_distance
  _geom_bond_site_symmetry_2
  _geom_bond_publ_flag
 In1 O3 2.334(18) 27_655 ?
 In1 O3 2.334(18) 24 ?
 In1 O1 2.183(15) . ?
 In1 O1 2.183(15) 2_655 ?
 In1 O4 2.236(14) 24 ?
 In1 O4 2.236(14) 27_655 ?
 In1 C8 2.597(12) 24 ?
 In1 C8 2.597(12) 27_655 ?
 In1 O2 2.393(16) 2_655 ?
 In1 O2 2.393(16) . ?
 In1 C1 2.665(12) 2_655 ?
 In1 C1 2.665(12) . ?
 O3 C8 1.251(5) . ?
 O1 C1 1.251(5) . ?
 O4 C8 1.251(5) . ?
 C3 C4 1.3900 . ?
 C3 C2 1.3900 . ?
 C3 N1 1.436(17) . ?
 C4 H4 0.9300 . ?
 C4 C5 1.3900 . ?
 C5 C6 1.3900 . ?
 C5 C8 1.516(10) . ?
 C6 H6 0.9300 . ?
 C6 C7 1.3900 . ?
 C7 H7 0.9300 . ?
 C7 C2 1.3900 . ?
 C2 C1 1.520(10) . ?
 O2 C1 1.251(5) . ?
 N1 H1 0.8600 . ?
 N1 C9 1.399(19) . ?
 C9 O5 1.236(18) . ?
 C9 C10 1.499(19) . ?
 C10 H10A 0.9600 . ?
 C10 H10B 0.9600 . ?
 C10 H10C 0.9600 . ?
 N2 H2A 0.8900 . ?
 N2 H2B 0.8900 . ?
 N2 C11 1.5100 . ?
 N2 C12 1.5090 . ?
 C11 H11A 1.0842 . ?
 C11 H11B 1.0897 . ?
 C11 H11C 1.0993 . ?
 C12 H12A 1.0987 . ?
 C12 H12B 1.0911 . ?
 C12 H12C 1.0832 . ?

loop_
  _geom_angle_atom_site_label_1
  _geom_angle_atom_site_label_2
  _geom_angle_atom_site_label_3
  _geom_angle
  _geom_angle_site_symmetry_1
  _geom_angle_site_symmetry_3
  _geom_angle_publ_flag
 O3 In1 O3 120.1(7) 27_655 24 ?
 O3 In1 C8 101.0(5) 27_655 24 ?
 O3 In1 C8 28.77(18) 24 24 ?
 O3 In1 C8 28.77(18) 27_655 27_655 ?
 O3 In1 C8 101.0(5) 24 27_655 ?
 O3 In1 O2 139.1(6) 27_655 . ?
 O3 In1 O2 81.9(5) 24 . ?
 O3 In1 O2 139.1(6) 24 2_655 ?
 O3 In1 O2 81.9(5) 27_655 2_655 ?
 O3 In1 C1 106.3(6) 24 . ?
 O3 In1 C1 112.6(5) 27_655 . ?
 O3 In1 C1 106.3(6) 27_655 2_655 ?
 O3 In1 C1 112.6(6) 24 2_655 ?
 O1 In1 O3 85.5(6) 2_655 24 ?
 O1 In1 O3 128.1(5) 2_655 27_655 ?
 O1 In1 O3 128.1(5) . 24 ?
 O1 In1 O3 85.5(6) . 27_655 ?
 O1 In1 O1 114.8(8) . 2_655 ?
 O1 In1 O4 142.4(6) 2_655 24 ?
 O1 In1 O4 87.0(6) 2_655 27_655 ?
 O1 In1 O4 87.0(6) . 24 ?
 O1 In1 O4 142.4(6) . 27_655 ?
 O1 In1 C8 114.1(6) 2_655 24 ?
 O1 In1 C8 114.1(6) . 27_655 ?
 O1 In1 C8 109.4(5) 2_655 27_655 ?
 O1 In1 C8 109.4(5) . 24 ?
 O1 In1 O2 55.6(4) . . ?
 O1 In1 O2 55.6(4) 2_655 2_655 ?
 O1 In1 O2 84.3(5) 2_655 . ?
 O1 In1 O2 84.3(5) . 2_655 ?
 O1 In1 C1 27.7(2) 2_655 2_655 ?
 O1 In1 C1 99.6(6) 2_655 . ?
 O1 In1 C1 27.7(2) . . ?
 O1 In1 C1 99.6(6) . 2_655 ?
 O4 In1 O3 81.4(6) 27_655 24 ?
 O4 In1 O3 57.5(3) 27_655 27_655 ?
 O4 In1 O3 57.5(3) 24 24 ?
 O4 In1 O3 81.4(6) 24 27_655 ?
 O4 In1 O4 93.2(9) 24 27_655 ?
 O4 In1 C8 86.1(6) 24 27_655 ?
 O4 In1 C8 28.8(2) 27_655 27_655 ?
 O4 In1 C8 86.1(6) 27_655 24 ?
 O4 In1 C8 28.8(2) 24 24 ?
 O4 In1 O2 84.1(7) 24 . ?
 O4 In1 O2 161.7(6) 24 2_655 ?
 O4 In1 O2 161.7(6) 27_655 . ?
 O4 In1 O2 84.1(7) 27_655 2_655 ?
 O4 In1 C1 86.1(7) 24 . ?
 O4 In1 C1 86.1(7) 27_655 2_655 ?
 O4 In1 C1 170.1(6) 27_655 . ?
 O4 In1 C1 170.1(6) 24 2_655 ?
 C8 In1 C8 93.2(9) 24 27_655 ?
 C8 In1 C1 97.8(7) 24 . ?
 C8 In1 C1 141.4(6) 24 2_655 ?
 C8 In1 C1 97.8(7) 27_655 2_655 ?
 C8 In1 C1 141.4(6) 27_655 . ?
 O2 In1 C8 82.9(6) . 24 ?
 O2 In1 C8 82.9(6) 2_655 27_655 ?
 O2 In1 C8 166.1(6) 2_655 24 ?
 O2 In1 C8 166.1(6) . 27_655 ?
 O2 In1 O2 104.0(8) . 2_655 ?
 O2 In1 C1 27.99(17) 2_655 2_655 ?
 O2 In1 C1 93.5(6) . 2_655 ?
 O2 In1 C1 27.99(17) . . ?
 O2 In1 C1 93.5(6) 2_655 . ?
 C1 In1 C1 96.4(10) 2_655 . ?
 C8 O3 In1 87.4(10) . 31_655 ?
 C1 O1 In1 98.1(11) . . ?
 C8 O4 In1 91.8(9) . 31_655 ?
 C4 C3 C2 120.0 . . ?
 C4 C3 N1 117.2(15) . . ?
 C2 C3 N1 122.7(15) . . ?
 C3 C4 H4 120.0 . . ?
 C5 C4 C3 120.0 . . ?
 C5 C4 H4 120.0 . . ?
 C4 C5 C6 120.0 . . ?
 C4 C5 C8 119.6(13) . . ?
 C6 C5 C8 120.3(13) . . ?
 C5 C6 H6 120.0 . . ?
 C7 C6 C5 120.0 . . ?
 C7 C6 H6 120.0 . . ?
 C6 C7 H7 120.0 . . ?
 C6 C7 C2 120.0 . . ?
 C2 C7 H7 120.0 . . ?
 C3 C2 C1 120.8(14) . . ?
 C7 C2 C3 120.0 . . ?
 C7 C2 C1 119.2(14) . . ?
 O3 C8 In1 63.9(10) . 31_655 ?
 O3 C8 O4 123.2(15) . . ?
 O3 C8 C5 118.6(14) . . ?
 O4 C8 In1 59.4(8) . 31_655 ?
 O4 C8 C5 118.2(15) . . ?
 C5 C8 In1 175.6(13) . 31_655 ?
 C1 O2 In1 88.2(10) . . ?
 O1 C1 In1 54.2(9) . . ?
 O1 C1 C2 122.1(15) . . ?
 O1 C1 O2 117.9(15) . . ?
 C2 C1 In1 175.8(14) . . ?
 O2 C1 In1 63.8(9) . . ?
 O2 C1 C2 120.0(16) . . ?
 C3 N1 H1 113.9 . . ?
 C9 N1 C3 132(2) . . ?
 C9 N1 H1 113.9 . . ?
 N1 C9 C10 118(2) . . ?
 O5 C9 N1 119(3) . . ?
 O5 C9 C10 123(3) . . ?
 C9 C10 H10A 109.5 . . ?
 C9 C10 H10B 109.5 . . ?
 C9 C10 H10C 109.5 . . ?
 H10A C10 H10B 109.5 . . ?
 H10A C10 H10C 109.5 . . ?
 H10B C10 H10C 109.5 . . ?
 H2A N2 H2B 107.5 . . ?
 C11 N2 H2A 108.5 . . ?
 C11 N2 H2B 108.5 . . ?
 C12 N2 H2A 108.5 . . ?
 C12 N2 H2B 108.5 . . ?
 C12 N2 C11 115.18(5) . . ?
 N2 C11 H11A 107.3 . . ?
 N2 C11 H11B 109.5 . . ?
 N2 C11 H11C 108.8 . . ?
 H11A C11 H11B 110.2 . . ?
 H11A C11 H11C 111.2 . . ?
 H11B C11 H11C 109.9 . . ?
 N2 C12 H12A 107.7 . . ?
 N2 C12 H12B 109.5 . . ?
 N2 C12 H12C 108.2 . . ?
 H12A C12 H12B 110.9 . . ?
 H12A C12 H12C 111.1 . . ?
 H12B C12 H12C 109.4 . . ?

loop_
  _geom_torsion_atom_site_label_1
  _geom_torsion_atom_site_label_2
  _geom_torsion_atom_site_label_3
  _geom_torsion_atom_site_label_4
  _geom_torsion
  _geom_torsion_site_symmetry_1
  _geom_torsion_site_symmetry_2
  _geom_torsion_site_symmetry_3
  _geom_torsion_site_symmetry_4
  _geom_torsion_publ_flag
 In1 O3 C8 O4 -3(2) 31_655 . . . ?
 In1 O3 C8 C5 175.9(16) 31_655 . . . ?
 In1 O1 C1 C2 -177.7(16) . . . . ?
 In1 O1 C1 O2 4(2) . . . . ?
 In1 O4 C8 O3 3(2) 31_655 . . . ?
 In1 O4 C8 C5 -175.7(15) 31_655 . . . ?
 In1 O2 C1 O1 -4(2) . . . . ?
 In1 O2 C1 C2 178.1(17) . . . . ?
 C3 C4 C5 C6 0.0 . . . . ?
 C3 C4 C5 C8 -176.8(15) . . . . ?
 C3 C2 C1 O1 2(3) . . . . ?
 C3 C2 C1 O2 -179.9(19) . . . . ?
 C3 N1 C9 O5 6(4) . . . . ?
 C3 N1 C9 C10 -176(3) . . . . ?
 C4 C3 C2 C7 0.0 . . . . ?
 C4 C3 C2 C1 178.0(16) . . . . ?
 C4 C3 N1 C9 -19(4) . . . . ?
 C4 C5 C6 C7 0.0 . . . . ?
 C4 C5 C8 O3 174.9(15) . . . . ?
 C4 C5 C8 O4 -6(2) . . . . ?
 C5 C6 C7 C2 0.0 . . . . ?
 C6 C5 C8 O3 -2(2) . . . . ?
 C6 C5 C8 O4 177.2(17) . . . . ?
 C6 C7 C2 C3 0.0 . . . . ?
 C6 C7 C2 C1 -178.0(15) . . . . ?
 C7 C2 C1 O1 -180.0(17) . . . . ?
 C7 C2 C1 O2 -2(3) . . . . ?
 C2 C3 C4 C5 0.0 . . . . ?
 C2 C3 N1 C9 164(3) . . . . ?
 C8 C5 C6 C7 176.8(15) . . . . ?
 N1 C3 C4 C5 -176(2) . . . . ?
 N1 C3 C2 C7 176(2) . . . . ?
 N1 C3 C2 C1 -6(2) . . . . ?

_shelx_res_file
;
TITL In_MeAm_onlyDMF_3_ in Fddd #70
    in_meam_onlydmf_3_.res
    created by SHELXL-2019/1 at 13:20:18 on 22-Apr-2025
REM reset to Fddd #70
CELL 0.4859 14.599907 28.315351 30.724715 90 90 90
ZERR 16 0.003604 0.002588 0.002181 0 0 0
LATT 4
SYMM 0.25-X,0.25-Y,+Z
SYMM +X,0.25-Y,0.25-Z
SYMM 0.25-X,+Y,0.25-Z
SFAC C H In N O
DISP C 0.001 0.001 6.068
DISP H -0 0 0.607
DISP In -1.947 0.658 1423.319
DISP N 0.002 0.001 8.983
DISP O 0.004 0.003 13.336
UNIT 352 352 16 48 160
DFIX 1.43 C3 N1
DFIX 1.4 N1 C9
DFIX 1.5 C9 C10
DFIX 1.25 O5 C9
DFIX 1.504 0.01 C1 C2
DFIX 1.504 0.01 C5 C8
DFIX 1.25 0.005 C1 O1
DFIX 1.25 0.005 C1 O2
DFIX 1.25 0.005 C8 O3
DFIX 1.25 0.005 C8 O4
FLAT N1 C9 O5 C10
RIGU
EADP C12 N2 C11

L.S. 49
PLAN  6
CONF
BOND
MORE -1
BOND $H
fmap 2
acta
OMIT 0 0 4
OMIT 1 3 3
OMIT 1 3 5
OMIT 1 3 7
OMIT 1 3 9
OMIT 2 2 0
REM <olex2.extras>
REM <HklSrc "%.\\In_MeAm_onlyDMF_3_.hkl">
REM </olex2.extras>

WGHT    0.200000
FVAR       0.66720
IN1   3    0.625000    0.125000    0.329547    10.50000    0.06013    0.06431 =
         0.04725    0.00000    0.00000    0.00006
O3    5    0.751972    0.342235    0.117484    11.00000    0.06253    0.07990 =
         0.07092    0.01273   -0.00957   -0.00497
O1    5    0.729150    0.161511    0.291255    11.00000    0.08470    0.06928 =
         0.07768    0.01698    0.00579   -0.01583
O4    5    0.893176    0.318404    0.129548    11.00000    0.07194    0.09521 =
         0.09197    0.03908    0.00272    0.00643
AFIX  66
C3    1    0.805597    0.224720    0.226529    11.00000    0.08680    0.13666 =
         0.14065    0.08563    0.00438    0.00396
C4    1    0.836685    0.255567    0.194587    11.00000    0.07789    0.10904 =
         0.09877    0.04987   -0.00843   -0.00424
AFIX  43
H4    2    0.898315    0.255867    0.186941    11.00000   -1.20000
AFIX  65
C5    1    0.775658    0.285967    0.174073    11.00000    0.07703    0.10190 =
         0.07545    0.03112   -0.00599   -0.00289
C6    1    0.683544    0.285520    0.185500    11.00000    0.07802    0.09558 =
         0.07423    0.02232   -0.00331   -0.00459
AFIX  43
H6    2    0.642713    0.305860    0.171774    11.00000   -1.20000
AFIX  65
C7    1    0.652455    0.254673    0.217441    11.00000    0.08415    0.10933 =
         0.10017    0.04124    0.00409   -0.00082
AFIX  43
H7    2    0.590824    0.254373    0.225087    11.00000   -1.20000
AFIX  65
C2    1    0.713481    0.224272    0.237956    11.00000    0.08478    0.08883 =
         0.09095    0.02589   -0.00734   -0.01098
AFIX   0
C8    1    0.809193    0.317669    0.137630    11.00000    0.06917    0.06760 =
         0.05913    0.00501   -0.00678   -0.00146
O2    5    0.594411    0.189676    0.281580    11.00000    0.09037    0.09719 =
         0.08722    0.00987   -0.00160   -0.01828
C1    1    0.677566    0.189699    0.271712    11.00000    0.09154    0.07154 =
         0.06872    0.00386   -0.00445   -0.01400
N1    4    0.872949    0.196210    0.248231    11.00000    0.09572    0.15989 =
         0.16302    0.09780   -0.00542    0.00721
AFIX  43
H1    2    0.854899    0.184964    0.272777    11.00000   -1.20000
AFIX   0
C9    1    0.962328    0.183282    0.236997    11.00000    0.10287    0.20873 =
         0.20398    0.12307    0.00917    0.02891
O5    5    0.997968    0.200671    0.204234    11.00000    0.14808    0.42257 =
         0.30542    0.26473    0.07063    0.11082
C10   1    1.012006    0.149955    0.266658    11.00000    0.11441    0.17949 =
         0.21398    0.10870   -0.01530    0.01587
AFIX  33
H10A  2    0.972166    0.140670    0.289995    11.00000   -1.50000
H10B  2    1.030539    0.122500    0.250580    11.00000   -1.50000
H10C  2    1.065127    0.165353    0.278393    11.00000   -1.50000
AFIX   6

PART -1
N2    4    0.659749    0.482712    0.144210    10.50000    0.25169
AFIX  23
H2A   2    0.700723    0.481639    0.165635    10.50000   -1.20000
H2B   2    0.688366    0.493176    0.120521    10.50000   -1.20000
AFIX   5
C11   1    0.626230    0.433151    0.135518    10.50000    0.25169
H11A  2    0.578506    0.435061    0.108539    10.50000   -1.50000
H11B  2    0.684128    0.410665    0.127064    10.50000   -1.50000
H11C  2    0.592622    0.419651    0.165019    10.50000   -1.50000
C12   1    0.586301    0.517806    0.156375    10.50000    0.25169
H12A  2    0.552467    0.504816    0.185988    10.50000   -1.50000
H12B  2    0.617392    0.552316    0.161970    10.50000   -1.50000
H12C  2    0.538355    0.520225    0.129562    10.50000   -1.50000
AFIX   0
HKLF 4


REM  In_MeAm_onlyDMF_3_ in Fddd #70
REM wR2 = 0.3779, GooF = S = 1.534, Restrained GooF = 1.458 for all data
REM R1 = 0.1052 for 732 Fo > 4sig(Fo) and 0.1577 for all 1132 data
REM 145 parameters refined using 133 restraints

END

WGHT      0.2000      0.0000

REM Highest difference peak  1.140,  deepest hole -1.188,  1-sigma level  0.154
Q1    1   0.4648  0.1712  0.1640  11.00000  0.05    0.70
Q2    1   0.3516  0.5792  0.1692  11.00000  0.05    0.60
Q3    1   0.8750  0.3750  0.1715  10.50000  0.05    0.60
Q4    1   0.6250  0.6250  0.1762  10.50000  0.05    0.58
Q5    1   0.9980  0.2144  0.2293  11.00000  0.05    0.55
Q6    1   1.0038  0.2097  0.2202  11.00000  0.05    0.54
;
_shelx_res_checksum                37298
_shelx_hkl_file
;
   0   0  -4 17957.2 705.255   7
   0   0   4 18353.7 715.083   1
   0   0  -6-15.6260 230.312   7
   0   0   6 155.245 230.590   1
   0   0   6 156.763 222.447   8
   0   0  -8 1134.59 383.134   7
   0   0   8 1225.55 359.597   8
   0   0   8 365.459 346.649   1
   0   0  10 61.9395 454.474   8
   0   0  10 28.2720 441.727   1
   0   0 -10-279.451 476.574   7
   0   0  12 1955.65 568.795   1
   0   0 -12 1729.63 593.373   7
   0   0  14-1369.48 733.886   8
   0   0  16 292.463 786.579   8
   0   0  16 730.618 773.531   1
   0   0 -16 1452.01 883.657   7
   0   0 -18-452.809 987.916   7
   0   0  18-546.135 907.858   1
   0   0  18 807.226 895.493   8
   0   0  20 99678.1 3830.01   1
   0   0  20 93893.4 3751.32   8
   0   0 -20 92799.3 3857.72   7
   0   0  22 389.961 1115.16   8
   0   0 -22 630.593 1340.38   7
   0   0  22-296.484 1062.69   1
   0   0  24 18578.7 1667.48   1
   0   0 -24 21624.6 1947.41   7
   0   0  26-688.238 1309.06   1
   0   0 -26-1796.85 1504.78   7
   0   0  26-609.151 1311.74   8
   0   0  28 2308.63 1403.10   1
   0   0 -28 771.164 1710.59   7
   0   0  28-262.288 1481.79   8
   0   0  30-3853.91 1514.87   1
   0   0  30-276.718 1574.68   8
   0   0 -30-5437.64 2072.11   7
   0  -2   4-10.3132 147.229   8
   0   2   4 132.203 113.649   1
   0  -2  -4 73.4673 145.646   7
   0   2   4 110.608 148.955   8
   0  -2   4 47.7821 172.380   1
   0   2   6 444.762 254.657   8
   0   2  -6 586.008 243.302   7
   0  -2   6 406.059 236.450   8
   0  -2  -6 458.100 257.507   7
   0   2   6 672.324 214.846   1
   0  -2   6 569.393 269.608   1
   0  -2   8 173.830 388.007   1
   0  -2   8 30.2059 356.426   8
   0   2   8 63.1148 322.082   1
   0   2   8 235.363 364.684   8
   0  -2  -8 222.919 397.705   7
   0   2  -8-30.4212 351.789   7
   0   2  10 440.796 429.177   1
   0  -2  10 1315.36 519.702   1
   0   2 -10 566.074 480.975   7
   0  -2 -10 42.5432 487.794   7
   0   2  10-49.7626 450.843   8
   0  -2  10 224.761 449.957   8
   0   2  12-16.1349 517.968   1
   0  -2  12 214.033 590.751   1
   0   2  12-635.292 549.680   8
   0  -2 -12-430.359 639.469   7
   0   2 -12-346.718 579.146   7
   0  -2  14 5721.36 372.903   2
   0  -2  14 5969.50 787.862   8
   0   2  14 7879.89 795.065   8
   0  -2  14 7177.50 856.043   1
   0   2 -14 7495.64 844.317   7
   0  -2  16-278.322 799.989   1
   0   2  16 874.966 800.833   8
   0   2  16-408.411 704.305   1
   0  -2  16-19.8164 812.109   8
   0  -2  16-93.9861 273.140   2
   0   2 -16-128.928 880.890   7
   0  -2 -16-464.445 899.406   7
   0  -2  18 20491.1 890.999   2
   0  -2  18 27839.2 1485.34   1
   0   2  18 23877.8 1389.17   8
   0   2  18 25908.2 1416.89   1
   0  -2 -18 23068.5 1525.89   7
   0  -2  18 26682.4 1457.59   8
   0   2 -18 25170.5 1510.72   7
   0   2  20 761.696 992.212   8
   0  -2  20 507.410 1037.43   1
   0   2 -20 1215.95 1148.44   7
   0  -2  20-73.8375 1061.49   8
   0   2  20-186.783 962.675   1
   0  -2 -20-1470.19 1183.24   7
   0   2 -22 66752.0 3054.17   7
   0  -2  22 74134.4 3008.59   8
   0   2  22 65709.9 2961.12   8
   0  -2  22 67849.0 3022.50   1
   0   2  22 68177.9 2976.67   1
   0  -2 -22 68902.0 3133.14   7
   0  -2  24-1549.79 1307.13   1
   0   2  24-673.932 1270.62   8
   0   2  24-2191.56 1219.19   1
   0  -2  24-807.169 1307.38   8
   0   2 -24-2116.79 1531.65   7
   0  -2 -24-2528.64 1565.86   7
   0   2 -26 959.290 1617.24   7
   0   2  26 1532.18 1343.03   8
   0  -2 -26 2367.18 1619.99   7
   0   2  26 1851.61 1288.85   1
   0  -2  26 2919.32 1368.12   1
   0  -2  26-123.850 1435.05   8
   0   2 -28-2720.35 1711.07   7
   0  -2  28-655.682 1482.07   8
   0   2  28 1241.10 1300.27   1
   0  -2  28 373.165 1451.36   1
   0   2  28 1255.31 1479.69   8
   0  -2 -28-333.280 1738.65   7
   0   2  30 501.477 1465.36   1
   0  -2  30 1733.65 1621.81   1
   0   2  30 3823.75 1623.85   8
   0  -2 -30-1794.23 2070.81   7
   0  -4   0 83269.4 2870.86   5
   0   4   0 81841.7 2873.01   6
   0  -4   0 78835.1 2907.94   2
   0  -4   2 33.7440 179.749   2
   0   4  -2-24.9891 129.398   6
   0  -4  -2-7.30334 170.121   2
   0  -4   2-4.52156 134.724   8
   0  -4   2-48.9850 123.896   5
   0   4   2-55.1392 133.585   6
   0   4  -2 20.6004 184.247   4
   0  -4   4 185208. 6300.62   1
   0  -4   4 180171. 6263.54   2
   0   4  -4 183101. 6238.04   6
   0   4  -4 183149. 6307.77   4
   0  -4   4 178410. 6239.15   5
   0  -4   4 172467. 6250.18   8
   0  -4   6 45.6001 201.816   5
   0   4  -6-55.1633 205.580   6
   0  -4   6 11.0789 356.521   1
   0  -4   6-37.8768 281.000   2
   0  -4   6 88.5858 288.886   8
   0  -4   8 9826.65 692.482   1
   0  -4   8 10674.9 624.277   8
   0   4   8 10797.1 593.156   1
   0  -4   8 10711.1 493.266   5
   0   4  -8 10588.9 498.040   6
   0   4   8 9781.93 644.874   8
   0  -4   8 10429.9 549.039   2
   0  -4  -8 9641.54 652.754   7
   0   4  -8 10955.5 633.432   7
   0   4 -10-380.295 275.539   6
   0  -4  10-5.50962 261.500   5
   0  -4  10 460.762 550.198   1
   0   4 -10-67.4114 306.554   3
   0  -4 -10-14.6057 505.337   7
   0   4  10 40.1643 513.205   8
   0  -4  10 232.748 480.290   8
   0   4 -10 142.650 486.641   7
   0   4  10 102.286 403.828   1
   0  -4  10 150.425 348.871   2
   0   4 -12 47230.5 1656.22   3
   0  -4  12 46547.8 1653.67   5
   0   4 -12 43819.3 1644.69   6
   0  -4  12 43655.5 1673.30   2
   0   4  12 42232.4 1825.63   1
   0   4  12 42722.9 1846.77   8
   0  -4 -12 43791.4 1893.52   7
   0  -4  14 217.624 359.709   5
   0   4 -14 97.0422 342.493   6
   0   4 -14-122.440 378.924   3
   0  -4  14-537.790 695.514   8
   0   4 -14-55.5127 742.926   7
   0  -4  14 43.8675 766.207   1
   0  -4  14 356.468 422.911   2
   0   4  16 902.788 710.358   1
   0  -4  16 836.197 856.554   1
   0   4 -16 872.797 363.737   6
   0   4  16 569.503 778.485   8
   0  -4  16 816.099 448.933   2
   0  -4 -16 702.506 961.076   7
   0   4 -16 580.428 895.109   7
   0  -4  16 244.132 805.911   8
   0   4  18 142.263 803.920   1
   0   4 -18 341.348 993.866   7
   0  -4  18-26.8784 938.535   1
   0  -4  18-613.203 934.833   8
   0   4  18-21.8996 897.768   8
   0  -4 -18 1372.47 1086.07   7
   0  -4  18-7.08468 476.388   2
   0   4 -18 166.618 377.255   6
   0  -4 -20 30866.5 1911.33   7
   0  -4  20 30281.2 1785.99   1
   0   4  20 30053.5 1699.30   8
   0  -4  20 29021.8 1720.81   8
   0   4  20 30293.7 1658.25   1
   0   4 -20 28179.2 1782.43   7
   0  -4  22-736.041 1188.30   8
   0   4  22 652.598 1168.13   8
   0  -4  22 126.780 1149.48   1
   0  -4 -22-877.282 1397.48   7
   0   4 -22 30.1863 1320.20   7
   0   4  22 785.591 1059.03   1
   0   4  24 29155.4 1855.17   8
   0  -4  24 25024.7 1896.82   1
   0   4 -24 29887.9 2056.79   7
   0   4  24 27733.4 1799.87   1
   0  -4  24 30740.9 1958.16   8
   0  -4 -24 28263.7 2095.75   7
   0  -4  26-1480.53 1414.01   1
   0  -4 -26 39.8068 1608.34   7
   0   4  26-182.854 1399.87   8
   0   4 -26-1546.17 1551.00   7
   0   4  26-303.044 1174.52   1
   0  -4  26-1407.68 1381.55   8
   0   4 -28 1284.34 1760.78   7
   0  -4  28 1346.72 1468.22   1
   0   4  28 1560.34 1318.30   1
   0  -4  28 98.8307 1499.01   8
   0   4  28-1849.58 1608.71   8
   0  -4 -28 1325.66 1825.98   7
   0   4  30-2334.24 1558.87   1
   0   4 -30-3848.96 2068.44   7
   0  -4 -30-5821.94 2172.30   7
   0  -6   0-21.7308 305.521   2
   0   6   0 147.135 209.608   6
   0  -6   0-52.1996 197.281   5
   0   6   2 36403.9 1382.05   6
   0  -6   2 36293.0 1368.87   5
   0  -6  -2 37293.2 1443.60   2
   0   6  -2 35215.6 1375.02   6
   0  -6   2 38297.2 1436.20   2
   0  -6  -2 34571.9 1365.69   5
   0   6  -4 196.123 397.035   4
   0  -6   4-10.1065 365.355   2
   0  -6   4 10.8662 384.480   1
   0  -6   4 7.49111 297.590   8
   0   6  -4-7.67581 271.249   6
   0  -6   4-90.7426 255.089   5
   0  -6   6 16413.1 780.201   2
   0  -6   6 16062.8 822.434   1
   0  -6   6 12790.7 668.822   5
   0   6  -6 14209.5 679.383   6
   0  -6   6 14664.2 735.324   8
   0   6  -6 14581.4 842.373   4
   0  -6   8 789.319 449.098   8
   0   6  -8 736.633 351.491   6
   0   6  -8 369.576 581.669   4
   0  -6   8-15.4038 528.443   1
   0  -6   8 417.167 464.766   2
   0  -6   8 177.215 335.918   5
   0   6 -10 57501.0 2115.33   6
   0  -6  10 54113.9 2117.83   5
   0   6 -10 60258.2 2236.11   7
   0   6  10 56774.9 2262.07   8
   0  -6  10 57048.9 2314.20   1
   0  -6  10 60397.0 2180.37   2
   0  -6  10 57356.5 2221.54   8
   0  -6  14 68031.3 2953.48   1
   0  -6  14 78389.8 2898.91   8
   0   6 -14 75502.9 2678.07   6
   0   6 -14 75850.8 2899.32   7
   0   6 -14 69621.1 2684.17   3
   0  -6  14 73598.2 2730.83   2
   0   6 -16-140.600 497.810   3
   0  -6  16 72.3866 442.843   5
   0  -6  16-742.657 873.393   8
   0  -6  16 943.341 666.300   2
   0   6  16-151.491 668.914   1
   0  -6  16-572.286 923.523   1
   0   6 -16 389.365 872.168   7
   0   6  16-672.855 860.695   8
   0   6 -16-86.0485 501.765   6
   0  -6 -16-1116.43 971.641   7
   0  -6  18 2682.52 771.352   2
   0  -6  20-369.989 1135.20   1
   0   6  20 80.9864 904.391   1
   0   6  20-1647.87 1084.62   8
   0  -6  20 126.352 1093.95   8
   0  -6 -20-314.329 1195.86   7
   0   6 -20-219.899 1163.81   7
   0   6  22 22184.7 1539.67   1
   0  -6  22 22198.1 1733.85   1
   0  -6  22 23006.8 1658.14   8
   0  -6 -22 23186.0 1834.82   7
   0   6  22 22246.4 1628.86   8
   0   6 -22 23618.2 1801.81   7
   0  -6 -24 684.511 1495.50   7
   0   6  24 259.137 1308.04   8
   0  -6  24 213.493 1363.50   1
   0   6 -24-1878.52 1504.30   7
   0   6  24 847.731 1089.66   1
   0  -6  24 799.759 1359.33   8
   0  -6  26 5881.11 1566.22   1
   0   6  26 8275.17 1531.44   8
   0   6  26 8974.05 1380.78   1
   0  -6  26 9089.06 1615.76   8
   0   6 -26 7618.40 1727.54   7
   0  -6 -26 5525.02 1832.33   7
   0  -6  28-1464.76 1515.10   8
   0  -6  28-2127.60 1455.55   1
   0   6  28-4126.61 2010.73   8
   0   6  28 153.170 1427.20   1
   0  -6 -28-44.4994 2102.97   7
   0   6 -28 1069.12 1777.95   7
   0  -8   0 1495.55 337.316   5
   0   8   0 2074.08 363.088   6
   0  -8   0 1687.72 506.895   2
   0  -8  -2 51.3456 299.730   5
   0  -8   2-146.920 309.034   5
   0   8   2 10.7378 345.373   6
   0  -8  -2 30.3550 482.405   2
   0   8  -2 353.343 336.110   6
   0  -8   2 14.5909 499.909   2
   0   8  -4 13213.1 692.945   6
   0   8   4 13174.4 717.276   6
   0   8  -4 13602.7 851.092   4
   0  -8  -4 13807.1 691.299   5
   0  -8   4 14149.4 713.950   8
   0  -8   4 12132.6 679.013   5
   0  -8   4 12088.1 821.351   2
   0  -8   6 633.702 556.566   1
   0  -8  -6-291.867 333.713   5
   0   8  -6-134.739 413.667   6
   0   8  -6-99.6613 608.178   4
   0  -8   6-112.844 378.854   5
   0  -8   6-13.9486 557.263   2
   0  -8   6 95.2710 439.508   8
   0   8  -8 180470. 6441.47   6
   0  -8   8 186732. 6515.67   2
   0  -8   8 179533. 6434.90   5
   0   8  -8 188303. 6608.42   4
   0  -8   8 184017. 6471.56   8
   0  -8   8 183444. 6564.80   1
   0  -8  12 162959. 5740.47   8
   0   8 -12 164674. 5914.65   4
   0   8  12 153477. 5777.84   8
   0  -8  12 155530. 5697.85   2
   0   8 -12 161403. 5634.80   6
   0  -8  12 157525. 5624.37   5
   0  -8  14-805.008 903.151   1
   0   8 -14 134.668 554.048   6
   0  -8  14 129.872 767.706   8
   0   8 -14-404.893 778.389   7
   0  -8  14-489.911 777.055   2
   0  -8  14 201.471 495.674   5
   0   8 -14 1364.17 1047.94   4
   0  -8  16 2925.20 859.181   2
   0   8  16 4092.46 1032.60   8
   0  -8  16 3216.19 1091.85   1
   0   8 -16 2923.64 705.375   3
   0  -8  16 3472.17 587.377   5
   0   8 -16 3797.96 655.534   6
   0   8 -16 4854.57 1002.90   7
   0  -8  16 5344.87 962.927   8
   0   8 -16 2646.57 1283.35   4
   0  -8  18-117.325 1013.73   8
   0   8 -18-509.581 706.840   6
   0   8 -18 425.553 1079.61   7
   0   8 -18 11.7785 684.168   3
   0  -8  18-327.105 584.089   5
   0   8  18 23.9160 1044.54   8
   0  -8  18-584.532 885.568   2
   0  -8 -18-29.9637 716.739   7
   0  -8  18 301.837 1157.87   1
   0  -8  20 14697.3 1545.89   1
   0   8 -20 15686.4 1466.52   7
   0  -8  20 14720.5 1380.60   8
   0  -8 -20 13832.2 1402.81   7
   0   8  20 13638.5 1414.17   8
   0  -8  24 15243.9 1623.31   8
   0   8  24 19472.7 1682.03   8
   0  -8 -24 16695.4 1872.16   7
   0  -8  24 14507.1 1661.39   1
   0   8  28-1145.31 1559.79   8
   0  -8  28 329.354 1581.03   1
   0  -8 -28 2954.05 1801.34   7
   0  -8  28 476.931 1550.40   8
   0   8 -28 39.9072 1745.40   7
   0 -10   0 288.702 387.132   5
   0 -10   0-113.454 619.266   2
   0  10   0 12.9369 429.900   6
   0 -10  -2 2100.72 678.779   2
   0  10  -2 1322.90 442.835   6
   0  10   2 1884.28 482.048   6
   0 -10  -2 2088.11 443.539   5
   0 -10   2 2360.58 680.393   2
   0 -10   2 2042.74 430.453   5
   0  10   4 116.493 469.311   6
   0  10  -4-335.367 456.782   6
   0 -10   4 127.135 652.847   2
   0 -10  -4 27.6684 427.594   5
   0 -10   4 12.5988 422.431   5
   0  10  -6 17367.9 1089.16   4
   0 -10   6 17375.9 850.130   5
   0 -10   6 15311.3 1029.69   2
   0 -10   6 16457.1 1022.17   1
   0 -10   6 16604.7 901.341   8
   0  10  -6 13383.4 837.855   6
   0 -10   8 5387.34 1108.99   2
   0  10 -10 383968. 13492.6   6
   0 -10  10 391575. 13493.4   5
   0 -10  10 387109. 13577.6   2
   0 -10  12-84.6671 746.098   8
   0  10 -12 319.195 641.340   6
   0 -10  12-1040.69 857.584   2
   0 -10  12-601.742 894.742   1
   0  10 -12-324.529 998.757   4
   0 -10  12 189.226 575.948   5
   0  10 -14 35401.0 1956.53   4
   0  10 -14 37798.8 1716.53   7
   0 -10  14 36586.9 1676.91   8
   0 -10  14 31721.1 1463.51   5
   0  10 -14 33565.9 1515.01   6
   0 -10  14 30106.8 1637.67   2
   0 -10  14 32968.8 1820.28   1
   0  10  18 8254.76 1295.99   8
   0 -10  18 8625.76 1188.83   8
   0  10 -18 8232.45 981.875   3
   0 -10  18 8635.01 816.673   5
   0 -10  18 9446.13 1368.75   1
   0  10 -18 8714.70 926.358   6
   0 -10  18 8635.36 1165.75   2
   0  10 -18 6727.30 1217.96   7
   0  10 -18 9262.69 1577.72   4
   0  10 -20-398.840 1246.00   7
   0  10  20 1561.38 1275.26   8
   0 -10  20-274.518 1373.22   1
   0  10 -20 15.8193 892.519   6
   0 -10  20 1281.51 1209.23   8
   0  10 -20-405.881 1827.78   4
   0  10  22 27633.7 1864.37   8
   0  10 -22 22234.6 2399.20   4
   0 -10  22 24005.8 2061.17   1
   0 -10  22 30375.7 1849.52   8
   0 -10  24-1131.99 1580.00   1
   0  10  24 1596.43 1416.32   8
   0 -10  24 215.792 1366.78   8
   0  10 -24 34.4294 1551.27   7
   0  10 -24 1612.00 1997.24   4
   0  10 -26 3855.16 2124.78   4
   0 -10  26 558.839 1494.53   8
   0 -10  26 1385.30 1620.92   1
   0  10 -26 373.341 1667.56   7
   0  10  26 5850.70 1618.55   8
   0  10  28-798.263 1640.32   8
   0  10 -28-1569.21 1823.18   7
   0 -10  28-727.532 1717.65   1
   0  10 -28 4208.49 2212.54   4
   0 -10  28 34.4613 1580.66   8
   0  12  -6 103.795 1016.96   4
   0 -12   6-219.017 797.298   1
   0 -12   8 65970.5 2754.18   1
   0  12  -8 65913.1 2867.93   4
   0 -12   8 68109.2 2643.15   8
   0  12 -12 180793. 6716.56   4
   0 -12  12 180325. 6487.58   8
   0 -12  12 178061. 6631.81   1
   0 -12  14-369.368 1123.88   1
   0 -12  16 1272.79 1208.39   1
   0  12 -16-392.985 1462.85   4
   0  12 -16 586.855 1058.36   7
   0 -12  16 549.634 1012.39   8
   0 -12  18-928.483 1125.82   8
   0 -12  18 234.881 1299.15   1
   0  12 -18-236.803 1196.86   7
   0  12 -18 77.9091 1614.41   4
   0  12 -22-914.201 1903.19   4
   0 -12  22-319.270 1291.14   8
   0  12 -22-1277.57 1451.12   7
   0 -12  22 1340.44 1584.42   1
   0  12  22-1959.55 1414.64   8
   0 -12  26 133.151 1509.23   8
   0  12 -26-1778.93 2167.08   4
   0  12  26-1466.16 1567.58   8
   0 -12  26-253.985 1595.15   1
   0  12 -26 37.8804 1660.47   7
   0 -14   0 249.086 961.354   2
   0  14   0 440.482 648.144   6
   0 -14   0-650.435 608.076   5
   0 -14  -2 25428.5 1287.94   5
   0 -14   2 23814.2 1537.49   2
   0  14  -2 25904.3 1297.90   6
   0  14   2 25437.8 1310.86   6
   0 -14   2 23907.7 1252.23   5
   0  14   4 775.666 665.572   6
   0  14  -4-398.249 654.987   6
   0 -14   4-553.576 621.430   5
   0 -14  -4-423.958 685.805   5
   0 -14   4-969.576 993.901   2
   0  14  -6 3772.85 749.052   6
   0 -14   6 1993.22 1058.37   2
   0 -14   6 2358.50 677.094   5
   0 -14  -6 175.003 717.094   5
   0 -14   6 1832.69 966.146   1
   0  14  -8-502.755 747.629   6
   0 -14   8 386.359 723.299   5
   0 -14   8 1496.20 1109.66   2
   0  14 -10 55090.3 2611.18   4
   0 -14  10 54367.0 2263.89   8
   0 -14  10 51626.0 2423.32   1
   0 -14  10 55099.3 2220.81   5
   0  14 -10 49494.3 2215.70   6
   0 -14  10 47669.7 2465.94   2
   0 -14  14 65852.1 2592.70   5
   0 -14  14 63259.9 2881.13   2
   0  14 -14 66949.7 3076.34   4
   0 -14  14 61730.5 2877.43   1
   0 -14  14 58885.3 2656.69   8
   0  14 -14 62593.4 2626.94   6
   0  14 -16 1609.39 1632.80   4
   0  14 -16-288.428 975.311   6
   0 -14  16-502.256 1086.61   8
   0 -14  16 917.056 1328.21   2
   0 -14  16-1538.66 1341.22   1
   0  14 -16-1728.38 1153.78   7
   0 -14  16 1013.97 904.419   5
   0  14 -20 1009.59 1418.91   7
   0  14 -20 1299.52 1881.49   4
   0 -14  20 27.1800 1240.14   8
   0 -14  20-1240.82 1554.94   1
   0  14 -20-1427.75 1128.54   6
   0 -14  22 12375.6 1950.87   1
   0  14 -22 12834.1 1788.86   7
   0 -14  22 11762.0 1620.96   8
   0 -14  24 254.441 1698.71   1
   0 -14  24-760.137 1499.76   8
   0  14 -24 925.550 2083.30   4
   0  14 -24 1281.11 1577.75   7
   0 -14  26-33.7964 1540.28   8
   0  14 -26-3810.20 1813.05   7
   0 -14  26-662.369 1828.88   1
   0  14 -26-601.472 2292.79   4
   0  16   0 56564.0 2426.99   6
   0 -16   0 57150.2 2393.70   5
   0 -16   0 56854.4 2679.50   2
   0 -16   2 290.257 739.498   5
   0 -16  -2-266.011 781.101   5
   0  16  -2-857.039 760.411   6
   0  16   2-547.264 804.842   6
   0 -16   2 284.588 1146.37   2
   0 -16   4 2940.50 1235.23   2
   0 -16   4 5538.68 849.182   5
   0  16  -4 5347.26 875.868   6
   0 -16  -4 6885.45 937.296   5
   0  16   4 5941.06 888.994   6
   0 -16   6-405.154 1209.60   2
   0  16  -6 475.371 825.311   6
   0 -16   6-146.113 775.323   5
   0 -16  10 249.873 1053.68   8
   0 -16  10-783.932 1209.58   1
   0 -16  10-378.237 1318.69   2
   0 -16  10 1535.00 874.053   5
   0  16 -10 481.648 935.112   6
   0  16 -10-801.088 1511.91   4
   0 -16  12 29290.1 1693.98   8
   0 -16  12 27315.0 1850.27   1
   0 -16  12 30511.0 2019.43   2
   0  16 -12 27558.7 1603.82   6
   0 -16  12 30104.8 1601.48   5
   0  16 -12 29824.7 2175.30   4
   0  16 -14-775.001 1622.11   4
   0  16 -14 225.572 1025.53   6
   0 -16  14 324.353 1340.49   1
   0 -16  14 459.840 1119.04   8
   0 -16  14-87.7532 966.349   5
   0 -16  14 518.627 1486.77   2
   0 -16  18 201.934 1636.57   2
   0 -16  18-148.217 1556.25   1
   0 -16  18 671.973 994.003   5
   0  16 -18-1606.39 1307.13   7
   0  16 -18 166.336 1129.66   6
   0  16 -18-310.321 1903.76   4
   0 -16  18 283.280 1246.11   8
   0  16 -20 12353.5 2250.43   4
   0 -16  20 18113.1 1581.51   8
   0  16 -20 15710.0 1445.05   6
   0  16 -20 9359.40 1665.97   7
   0 -16  20 14967.3 1832.50   1
   0  16 -22 252.990 2104.08   4
   0 -16  22 706.646 1635.89   1
   0  16 -22 466.743 1498.30   7
   0 -16  22 747.392 1375.85   8
   0 -16  24 3163.08 1815.57   1
   0 -16  24 5034.05 1597.27   8
   0  16 -24 5717.53 2328.85   4
   0  16 -24 2502.20 1667.97   7
   0  18  -2 19391.0 1516.88   6
   0 -18  -2 27381.6 1555.68   5
   0 -18   4 306.270 849.959   5
   0 -18   4-1790.47 1417.80   2
   0  18  -4-824.285 920.953   6
   0 -18  -4 1011.32 909.985   5
   0  18  -6 815.657 967.023   6
   0 -18   6-545.165 893.476   5
   0 -18   6 569.924 1406.51   2
   0 -18   8-1939.53 1340.30   1
   0 -18   8 854.969 1396.70   2
   0  18  -8-683.514 977.979   6
   0 -18   8-214.915 899.944   5
   0 -18  10 12199.9 1656.42   1
   0  18 -10 14638.1 1290.09   6
   0 -18  10 13509.5 1773.37   2
   0  18 -12-307.244 1090.74   6
   0 -18  12-2246.04 1681.97   2
   0 -18  12 32.3052 1407.47   1
   0 -18  12-2754.80 1263.26   8
   0  18 -12 775.490 1851.20   4
   0 -18  12 1542.37 1051.13   5
   0  18 -14 2682.51 2007.02   4
   0 -18  14 1416.27 1640.72   1
   0 -18  14 1279.38 1341.15   8
   0  18 -14 633.455 1217.98   6
   0  18 -16-45.1089 1837.67   4
   0 -18  16-1982.56 1730.03   2
   0  18 -16 53.8759 1199.25   6
   0 -18  16-1610.99 1606.72   1
   0 -18  16-1303.21 1153.56   5
   0 -18  16 754.854 1259.38   8
   0 -18  18-2061.43 1820.34   2
   0 -18  18-351.139 1634.70   1
   0 -18  18-1522.56 1331.23   8
   0  18 -18 144.357 1409.26   7
   0  18 -18 47.2778 1881.30   4
   0 -18  18 2470.09 1153.30   5
   0  18 -18-1490.01 1302.25   6
   0  18 -20-800.211 2141.59   4
   0 -18  20-1076.73 1713.61   1
   0  18 -20 780.437 1495.82   7
   0 -18  20 287.325 1348.94   8
   0 -18  22 17822.0 1703.86   8
   0  18 -22 14363.0 2491.73   4
   0 -18  22 15048.4 2023.61   1
   0  18 -22 12150.7 1890.14   7
   0  20   0 28964.9 1768.70   6
   0 -20   0 30664.0 1763.82   5
   0  20  -2 83.6476 1023.56   6
   0 -20  -2 767.359 1078.31   5
   0  20   2 1015.33 991.469   6
   0 -20   2 731.512 1027.92   5
   0  20  -4 6165.91 1197.26   6
   0 -20   4 8182.52 1149.05   5
   0 -20   4 7510.64 1659.91   2
   0  20  -6-111.493 1062.36   6
   0 -20   6 1295.82 1016.69   5
   0 -20   6-1163.99 1591.33   2
   0  20  -8 2834.74 1163.19   6
   0 -20   8 987.243 1544.79   1
   0 -20   8 4056.15 1777.80   2
   0 -20   8 6574.90 1187.33   5
   0 -20  12 35146.5 1929.05   5
   0  20 -12 35981.1 1968.93   6
   0  20 -14-216.088 2209.02   4
   0 -20  14 36.9788 1573.85   1
   0 -20  14-1118.49 1243.35   5
   0 -20  14-785.278 1802.60   2
   0  20 -14 1414.03 1258.54   6
   0  20 -16-6020.99 2469.84   4
   0 -20  16-3701.39 1773.70   1
   0 -20  16-2113.38 1570.76   8
   0 -20  16-5846.51 2083.27   2
   0  20 -16-2776.18 1462.57   6
   0  20 -18-602.916 1505.96   7
   0 -20  18-175.487 1406.30   8
   0  20 -18-30.8763 1353.40   6
   0  20 -18-991.159 2148.60   4
   0 -20  18 164.722 1723.87   1
   0 -20  18 1528.62 1253.03   5
   0 -20  18 1970.67 1984.16   2
   0 -20  20 11188.6 1629.17   8
   0 -20  20 12784.8 2039.65   1
   0  20 -20 13509.6 1771.89   7
   0  20 -20 8621.02 2415.13   4
   0  22  -2 5801.79 1388.23   6
   0 -22   4-837.557 1193.87   5
   0  22  -4-1767.94 1291.28   6
   0  22  -6-653.127 1211.96   6
   0 -22   6 1125.44 1763.21   2
   0 -22   6-1416.13 1139.25   5
   0 -22   8-2121.19 1667.58   1
   0 -22   8-1124.75 1795.41   2
   0 -22   8-648.675 1153.38   5
   0  22  -8-1042.48 1280.56   6
   0 -22  10 40287.0 2133.34   5
   0  22 -10 39330.4 2193.10   6
   0 -22  12-1537.79 1768.73   1
   0 -22  12-2769.17 2022.02   2
   0 -22  12-1333.04 1328.29   5
   0  22 -14 13814.7 1831.63   6
   0 -22  14-2054.04 2102.38   1
   0 -22  14-4597.54 2206.07   2
   0 -22  14 17409.9 1741.38   5
   0  22 -16-801.849 1453.94   6
   0  22 -16 63.8697 2604.28   4
   0 -22  16 1964.14 2049.80   2
   0 -22  16 41.3004 1771.56   1
   0 -22  16-504.758 1357.86   5
   0 -22  18 1691.14 1899.54   1
   0 -22  18 227.589 1547.51   8
   0  22 -18 4928.55 2522.75   4
   0  22 -18 3722.34 1511.02   6
   0 -22  18 1661.61 1443.16   5
   0 -22  18 3057.54 2194.78   2
   0 -24   2 309.910 1310.46   5
   0  24  -2 1728.25 1278.96   6
   0  24  -4 2305.52 1307.45   6
   0 -24   4 4708.06 1340.38   5
   0  24  -6 171.718 1298.48   6
   0 -24   6-1012.64 1312.42   5
   0  24 -10-34.4680 1392.89   6
   0 -24  10-327.278 1354.67   5
   0  24 -12 6889.98 1605.91   6
   0 -24  12 11265.8 1621.39   5
   0 -24  12 6858.44 2255.84   2
   0  24 -14 143.561 1498.41   6
   0 -24  14-1735.03 2127.85   2
   0  26  -4 4874.67 1472.55   6
   0 -26   4 36.8935 1420.61   5
   0 -26   6 4146.58 1470.67   5
   0  26  -6 263.426 1409.86   6
   0  26  -8-610.583 1487.98   6
   0 -26   8-567.112 1404.90   5
   0  26 -10 4029.48 1570.44   6
   0 -26  10 4248.67 1509.76   5
   1   1  -3 56160.2 2047.62   4
  -1   1  -3 56502.7 2025.50   7
  -1   1  -5 45518.3 1813.97   7
   1  -1   5 45600.5 1799.54   1
  -1  -1   5 54807.5 1801.62   8
   1   1  -5 51902.6 1857.22   4
  -1   1   5 52761.8 1822.34   1
  -1  -1   5 52232.1 1855.11   1
  -1   1   5 46538.5 1778.27   8
   1  -1   5 47313.4 1813.07   8
   1  -1  -7 101154. 3481.14   7
   1   1  -7 96338.2 3562.03   4
  -1   1  -7 99731.3 3531.22   7
   1   1   7 100120. 3526.51   1
  -1   1   7 98199.1 3519.88   1
  -1  -1  -7 97884.2 3541.66   7
  -1  -1   7 91325.8 3481.85   8
   1  -1   7 101196. 3509.44   1
  -1  -1   7 95490.1 3546.80   1
  -1   1   7 96208.9 3478.77   8
   1   1   7 102716. 3544.43   8
   1  -1   7 93262.9 3508.65   8
  -1  -1  -9 309.221 454.849   7
   1   1  -9 54.4265 393.682   7
  -1   1  -9-191.414 454.987   7
  -1   1   9-52.9365 449.131   1
   1   1   9 287.274 332.434   1
   1  -1  -9 106.814 406.661   7
   1  -1   9 62.0672 428.364   8
  -1  -1   9 43.9548 483.133   1
   1  -1   9 216.052 390.870   1
  -1   1   9 242.522 405.519   8
   1   1   9-97.0374 462.628   8
  -1  -1   9 54.0680 392.664   8
  -1  -1  11 422.553 492.364   8
   1  -1 -11-295.734 505.394   7
   1   1  11-15.8034 525.142   8
  -1   1  11 104.224 485.773   8
  -1   1  11 468.997 539.452   1
   1   1  11-251.887 430.324   1
   1  -1  11-58.0678 497.381   8
  -1   1 -11-132.162 578.848   7
  -1  -1  11 452.957 587.149   1
  -1  -1 -11 68.2541 577.754   7
   1  -1  11 215.248 471.534   1
   1   1 -11 333.391 490.400   7
   1  -1  15 13634.2 1024.53   8
   1   1  15 14748.9 989.904   1
  -1  -1  15 15797.4 1052.82   8
   1   1  15 13996.2 1030.31   8
   1   1 -15 15780.2 1064.84   7
  -1   1  15 15101.7 1104.39   1
  -1   1 -15 14408.2 1139.94   7
   1  -1  15 13190.4 1004.12   1
  -1   1  15 15089.9 1039.51   8
  -1  -1  15 14575.7 1128.23   1
  -1  -1 -15 15032.5 1159.61   7
   1  -1 -15 15234.0 1057.12   7
   1  -1  17 37703.0 1828.89   8
   1   1  17 35674.9 1789.62   1
  -1  -1 -17 40597.1 1973.53   7
  -1  -1  17 39468.7 1926.43   1
  -1   1  17 38647.1 1865.53   1
   1   1 -17 38895.2 1857.35   7
   1  -1 -17 38577.9 1860.90   7
   1   1  17 36436.3 1825.45   8
   1  -1  17 37704.7 1813.77   1
  -1   1  17 38772.6 1819.86   8
  -1   1 -17 40045.2 1976.94   7
  -1  -1  17 39512.2 1828.04   8
   1  -1  21 3241.83 1038.77   1
   1   1  21 5444.86 1177.98   8
  -1  -1  21 3362.68 1106.51   8
   1   1  21 4754.08 1025.09   1
  -1   1  21 4662.10 1167.18   8
  -1   1 -21 5342.09 1364.37   7
  -1  -1  21 4189.09 1211.03   1
   1  -1 -21 6616.74 1294.30   7
  -1   1  21 4508.17 1167.55   1
   1   1 -21 5285.88 1240.22   7
   1  -1  21 5739.84 1178.96   8
  -1  -1 -21 7365.95 1417.37   7
   1   1  23 1555.98 1070.41   1
  -1  -1 -23 250.244 1494.13   7
  -1  -1  23 192.957 1187.25   8
   1   1  23 673.030 1225.21   8
   1  -1  23 1102.03 1132.29   1
  -1  -1  23 1961.64 1273.77   1
   1   1 -23 1204.15 1339.15   7
  -1   1 -23 312.187 1437.90   7
   1  -1  23 1526.52 1204.90   8
  -1   1  23 1198.99 1219.45   1
   1  -1 -23 696.351 1367.03   7
  -1   1  23 328.591 1224.82   8
  -1  -1  25 6240.03 1420.03   1
  -1   1  25 5932.78 1389.72   1
  -1  -1 -25 4490.88 1625.94   7
   1  -1  25 6615.07 1318.98   1
   1  -1  25 6490.00 1400.36   8
  -1   1 -25 6680.83 1638.82   7
   1   1  25 7303.65 1341.34   1
   1   1  25 7494.50 1409.71   8
  -1  -1  25 7188.82 1415.80   8
   1   1 -25 9149.43 1588.36   7
   1  -1 -25 6749.18 1553.52   7
  -1   1  25 6734.94 1419.48   8
   1   1 -27 5372.28 1728.87   7
   1  -1 -27 6632.58 1741.86   7
  -1  -1  27 7076.10 1540.42   8
  -1  -1  27 6383.64 1603.87   1
  -1   1 -27 6632.69 1896.01   7
   1  -1  27 8526.87 1471.53   1
   1  -1  29 4148.65 1567.43   8
  -1  -1  29 3396.27 1502.45   1
  -1  -1 -29 3082.62 1863.15   7
   1   1  29 2968.23 1605.04   8
   1   1 -29 736.633 1746.16   7
  -1   1 -29 2193.10 1904.93   7
   1  -1  29 4632.70 1459.19   1
  -1  -1  29 4067.23 1573.76   8
   1  -1 -29 5321.65 1812.44   7
  -1   1  29 1615.52 1480.04   1
   1   1  29 2872.71 1414.12   1
  -1   1  29 2742.92 1555.68   8
   1  -3  -1 39438.7 1444.46   2
   1  -3  -1 43156.2 1442.38   5
   1  -3   1 40763.1 1448.44   2
   1  -3  -3 235775. 8299.93   5
  -1   3  -3 243534. 8314.16   7
   1  -3   3 241569. 8314.18   5
   1  -3  -3 244055. 8313.01   2
   1   3  -3 242231. 8423.94   4
   1  -3   3 236245. 8313.86   2
   1  -3   3 241574. 8309.71   8
  -1   3  -3 241160. 8314.17   3
  -1   3   3 238496. 8299.16   6
   1  -3   3 244499. 8317.54   1
  -1   3  -5 55643.4 2005.04   3
  -1  -3   5 53554.2 2116.69   1
  -1   3   5 58782.9 2032.29   1
   1  -3   5 56635.0 2051.55   1
   1  -3  -5 58376.8 2016.59   2
   1  -3  -5 56448.5 2020.44   7
   1  -3   5 51998.0 2005.04   5
   1  -3   5 53512.3 2036.53   8
  -1   3  -5 58665.6 2052.34   7
   1   3  -5 59680.9 2130.98   4
   1  -3  -5 56788.5 1985.94   5
  -1   3   5 53420.8 2005.26   8
  -1   3   5 55561.1 1987.80   6
   1  -3   5 58780.6 2014.33   2
  -1  -3   5 55098.6 2047.84   8
  -1   3  -7 11024.6 621.436   7
   1  -3  -7 10908.3 591.298   7
   1  -3  -7 10563.6 463.515   5
   1  -3   7 9790.52 493.400   5
   1  -3   7 11783.5 511.040   2
  -1   3   7 10652.5 472.769   6
   1  -3   7 10330.5 602.420   8
   1  -3  -7 10536.7 533.585   2
  -1   3  -7 10510.2 491.928   3
   1  -3   7 11097.1 611.447   1
  -1  -3   7 11139.7 701.213   1
  -1   3   7 10402.2 598.296   1
  -1  -3   7 12470.0 602.519   8
  -1   3   7 10746.9 568.259   8
   1   3  -7 10704.5 716.222   4
  -1   3  -9-51.4793 457.482   7
  -1   3  -9 29.4822 278.552   3
   1   3  -9-103.631 563.686   4
  -1  -3   9-490.959 545.881   1
   1  -3  -9-8.16261 214.065   5
   1  -3   9-72.5251 438.204   8
  -1   3   9 12.2101 444.952   1
  -1  -3   9 273.294 414.968   8
   1  -3   9-387.396 422.140   1
   1  -3   9 267.885 284.465   2
   1  -3  -9 278.277 442.785   7
  -1   3   9 398.988 426.446   8
   1  -3 -11-50.5958 231.062   5
   1   3 -11 81.3273 666.177   4
  -1   3  11 614.707 519.418   1
   1  -3 -11 447.443 539.066   7
  -1   3 -11 63.2498 575.079   7
  -1  -3 -11 18.1762 546.376   7
   1   3  11-306.688 593.709   8
  -1  -3  11-397.585 497.015   8
   1  -3  11-95.5195 509.686   1
   1  -3  11-390.794 524.079   8
  -1   3  11 178.081 504.639   8
  -1  -3  11-284.475 644.782   1
  -1   3 -15 32804.0 1660.81   7
  -1  -3  15 35537.8 1587.24   8
  -1  -3 -15 34722.9 1681.84   7
   1   3  15 32946.4 1535.07   1
   1  -3 -15 29695.0 1214.35   5
   1  -3  15 34667.9 1302.98   2
  -1  -3  15 33262.3 1698.61   1
   1  -3 -15 33890.7 1610.99   7
   1   3  15 35201.4 1645.48   8
   1  -3  15 32339.7 1587.03   1
   1   3 -15 32496.8 1582.35   7
   1  -3  15 34532.8 1588.45   8
  -1   3  15 33548.4 1561.66   8
   1  -3 -17 52818.1 2029.62   5
   1   3  17 55896.9 2394.47   1
   1  -3  17 56754.1 2430.38   1
  -1   3  17 54796.4 2421.44   1
  -1  -3  17 62067.4 2453.55   8
   1   3  17 59014.8 2467.66   8
  -1  -3 -17 58842.2 2555.08   7
   1  -3  17 58258.8 2429.73   8
   1   3 -17 60167.8 2467.14   7
  -1   3 -17 57099.4 2501.21   7
  -1  -3  17 59662.4 2548.29   1
  -1   3  17 57251.9 2395.36   8
   1  -3 -17 62023.6 2485.32   7
   1  -3  17 58030.5 2114.20   2
  -1  -3 -21 2460.42 1313.97   7
  -1   3  21 3266.13 1084.93   1
  -1   3  21 3012.95 1145.10   8
   1  -3 -21 4303.86 1315.08   7
   1  -3  21 3702.03 1138.45   8
  -1   3 -21 4770.10 1327.82   7
   1   3  21 3367.29 1013.61   1
  -1  -3  21 4550.88 1125.53   8
   1   3  21 6090.36 1186.15   8
   1  -3  21 2890.86 1094.85   1
  -1  -3  21 3052.84 1289.83   1
   1   3 -21 3820.84 1256.15   7
   1   3 -23-868.830 1380.79   7
   1   3  23 31.1665 1137.92   1
   1  -3  23-138.397 1184.92   8
   1   3  23-953.402 1247.75   8
  -1  -3  23 205.022 1340.86   1
  -1  -3 -23-2877.30 1550.48   7
  -1   3 -23-2472.95 1417.52   7
  -1   3  23 616.519 1220.83   1
  -1   3  23-999.836 1262.29   8
   1  -3  23-963.622 1180.74   1
  -1  -3  23 778.641 1212.20   8
   1  -3 -23-4312.81 1531.03   7
  -1  -3  25 9200.61 1471.47   8
   1  -3  25 12159.6 1502.15   8
  -1   3  25 9259.05 1435.20   8
  -1  -3  25 8791.53 1554.02   1
  -1   3  25 11816.5 1403.45   1
  -1  -3 -25 8922.82 1727.50   7
   1   3  25 10399.6 1473.02   8
  -1   3 -25 7144.03 1716.41   7
   1   3  25 9626.92 1336.18   1
   1   3 -25 10297.5 1616.10   7
   1  -3 -25 10885.1 1689.62   7
   1  -3  25 7966.01 1350.75   1
   1  -3  29 5800.59 1612.27   8
  -1  -3  29 6161.79 1667.33   1
   1   3  29 6951.79 1615.20   8
   1   3 -29 4960.74 1842.75   7
  -1   3  29 6073.96 1512.39   1
  -1  -3 -29 7119.52 1933.04   7
  -1  -3  29 4757.37 1549.65   8
   1  -3 -29 6474.56 1846.76   7
   1  -3  29 5217.31 1437.61   1
  -1   3  29 5046.17 1626.54   8
   1   3  29 5489.42 1392.01   1
  -1   3 -29 5808.46 1906.44   7
   1  -5  -1 3513.91 258.922   5
   1  -5  -1 3492.08 322.862   2
   1  -5   1 3713.26 312.480   2
  -1   5  -1 3328.99 270.123   6
   1  -5   1 3403.85 269.401   5
  -1   5   1 4253.04 280.580   6
   1  -5   3 22496.5 819.447   1
   1  -5   3 20721.5 792.508   8
   1  -5  -3 19284.6 811.042   5
   1  -5  -3 21011.7 867.260   2
  -1   5  -3 19125.3 819.065   6
  -1   5   3 20064.8 820.031   6
  -1   5  -3 20404.0 788.542   7
   1  -5   3 18556.7 818.731   5
   1  -5   3 20806.6 849.362   2
  -1  -5   5 608579. 21319.8   8
   1  -5   5 611234. 21287.1   8
   1  -5  -5 621155. 21275.0   5
  -1   5   5 614827. 21261.5   8
  -1   5   5 620691. 21283.3   6
   1  -5   5 617217. 21298.0   2
   1  -5   5 615981. 21284.7   5
   1   5  -5 622245. 21408.2   4
   1  -5   5 622305. 21313.4   1
   1  -5  -5 623514. 21317.3   2
  -1   5   5 625702. 21258.2   1
  -1   5  -5 618875. 21288.0   7
   1  -5  -5 619920. 21268.6   7
  -1   5   7 226628. 7676.12   6
  -1   5   7 223983. 7693.34   8
   1  -5  -7 223004. 7668.44   5
   1  -5  -7 216714. 7711.30   7
   1  -5   7 223353. 7692.87   2
   1  -5  -7 221601. 7725.02   2
  -1  -5   7 216790. 7664.44   5
   1  -5   7 218825. 7682.40   5
   1  -5   7 227692. 7725.61   8
   1   5  -7 208515. 7835.64   4
  -1   5  -7 219156. 7692.24   3
   1  -5   7 218457. 7754.97   1
  -1  -5   7 220634. 7834.20   1
  -1   5  -7 224102. 7730.12   7
  -1  -5   7 221905. 7737.25   8
  -1   5   7 218104. 7694.63   1
  -1   5  -9 6127.64 465.094   3
   1   5  -9 4458.21 712.552   4
  -1  -5   9 5455.92 562.724   8
   1  -5  -9 6008.39 413.884   5
  -1  -5   9 5472.09 698.049   1
   1  -5   9 5573.60 582.806   1
  -1  -5   9 7028.18 423.460   5
  -1   5   9 5557.32 522.470   1
   1   5  -9 6146.71 414.063   6
   1  -5  -9 6146.12 591.753   7
  -1   5   9 6327.32 458.379   6
   1  -5   9 6152.77 434.385   5
  -1   5   9 5370.92 555.878   8
   1  -5   9 5566.70 490.018   2
  -1   5  -9 6569.76 609.317   7
   1  -5   9 5877.70 563.096   8
   1   5 -11 3449.81 386.570   6
  -1  -5  11 3924.79 385.504   5
  -1   5  11 3478.48 603.222   8
   1  -5  11 3314.38 403.553   5
   1  -5 -11 3607.17 656.959   7
  -1  -5  11 3692.40 743.534   1
  -1   5 -11 4031.20 453.619   3
   1  -5 -11 3850.44 396.268   5
   1  -5  11 3809.14 618.197   1
   1  -5  11 3528.22 474.697   2
  -1   5  11 4357.28 574.811   1
  -1   5 -11 4214.60 658.616   7
   1  -5  13 19340.6 1101.75   8
   1  -5 -13 18568.2 1149.20   7
  -1   5 -13 18431.4 886.405   3
   1  -5  13 19988.8 894.717   2
  -1  -5  13 18417.5 797.586   5
   1   5 -13 17175.3 1310.10   4
  -1  -5  13 17041.3 1221.17   1
  -1   5  13 19620.0 1064.24   1
   1  -5 -13 19092.3 835.786   5
   1  -5  13 16927.0 893.109   5
  -1  -5  13 16988.5 1066.10   8
   1   5 -13 17277.1 824.955   6
  -1  -5  15 46753.0 1995.01   8
   1  -5  15 46490.0 1788.18   2
   1   5 -15 42020.7 1711.60   3
  -1  -5  15 44939.1 1699.36   5
  -1   5  15 48271.1 2001.30   8
  -1   5 -15 45315.0 1840.71   3
   1  -5 -15 48670.0 1751.02   5
   1   5 -15 47660.8 2027.57   7
   1  -5  15 47268.0 2017.41   8
   1   5 -15 45047.3 1727.79   6
   1   5 -15 46319.4 2262.24   4
  -1   5 -15 46164.8 2051.89   7
  -1  -5  15 47160.8 2151.72   1
   1  -5  15 45350.3 2027.01   1
   1   5  15 52226.7 2165.57   8
   1   5 -17 14648.8 754.730   3
   1   5 -17 17035.2 1525.82   4
  -1   5  17 17736.4 1231.22   8
   1   5 -17 15881.1 768.116   6
  -1   5  17 16242.7 1172.08   1
   1  -5 -17 16894.1 1321.38   7
   1  -5  17 15278.7 875.423   2
  -1  -5  17 15498.7 1387.03   1
  -1   5 -17 16331.1 1309.09   7
   1  -5 -17 18423.9 832.833   5
   1   5 -17 17401.7 1260.93   7
  -1  -5  17 15382.3 735.032   5
  -1  -5  17 18512.0 1257.02   8
   1  -5  17 16623.9 1224.94   1
   1   5  17 19628.4 1367.56   8
   1  -5  17 16225.2 1207.51   8
  -1  -5 -17 17647.4 1338.66   7
   1  -5  19 13099.8 1229.71   1
   1   5 -19 12940.2 1288.31   7
  -1   5  19 12024.9 1198.39   8
  -1   5 -19 14444.8 1344.84   7
  -1   5  19 10312.7 1132.86   1
   1  -5  19 11330.0 793.827   2
   1   5 -19 8957.98 747.107   3
   1  -5  19 14684.1 1263.76   8
   1  -5 -19 12354.3 712.348   5
  -1  -5 -19 11460.7 1364.91   7
   1  -5 -19 12850.9 1343.72   7
   1   5  19 12193.5 1309.16   8
  -1  -5  19 10240.6 1328.82   1
   1   5 -19 6890.74 582.044   6
  -1  -5  19 12024.5 1183.78   8
  -1   5 -21 1844.95 1335.56   7
  -1  -5  21 1530.33 1131.46   8
   1  -5  21 1062.38 1099.19   1
   1  -5  21 131.645 1130.21   8
   1  -5 -21 849.343 1311.63   7
  -1  -5  21 844.765 1271.33   1
   1   5 -21 198.762 1139.77   7
   1   5  21 506.490 1132.08   8
  -1  -5 -21 812.372 1316.90   7
  -1   5  21 2572.85 1153.30   8
  -1   5  21 806.637 1023.41   1
   1   5  25 7524.36 1502.76   8
  -1  -5  25 4349.38 1454.93   8
  -1  -5 -25 6257.02 1681.10   7
  -1   5 -25 8603.82 1664.52   7
  -1  -5  25 6674.28 1557.15   1
  -1   5  25 7510.85 1356.98   1
   1   5 -25 6690.65 1598.76   7
   1  -5 -25 7054.45 1630.60   7
  -1   5  25 6261.19 1469.96   8
   1  -5  25 7522.81 1404.64   1
   1  -5  25 5619.04 1371.34   8
  -1  -5 -27 11707.9 2002.09   7
  -1  -5  27 12871.5 1790.38   1
  -1  -5  27 13129.3 1696.32   8
   1   5  27 12229.4 1746.83   8
  -1   5 -27 9848.00 1959.03   7
  -1   5  27 9422.86 1536.14   1
   1  -5  27 11992.3 1600.53   1
  -1   5  27 12167.5 1651.86   8
   1  -5 -27 11238.0 1952.03   7
   1  -5  27 13397.9 1768.27   8
   1   5 -27 8127.09 1774.27   7
   1  -5  29 7796.66 1661.03   8
  -1  -5 -29 8459.78 2010.10   7
  -1   5 -29 11280.9 1999.95   7
  -1  -5  29 9938.65 1740.38   1
  -1   5  29 9291.43 1708.96   8
  -1   5  29 7523.40 1510.03   1
   1   5  29 8680.95 1709.25   8
  -1  -5  29 6137.43 1661.61   8
   1  -5 -29 6507.05 1934.21   7
   1  -5  29 6149.46 1535.68   1
   1   5 -29 7903.90 1961.78   7
   1  -7   1 5065.23 404.660   5
   1  -7  -1 5732.38 419.076   5
   1  -7   1 5923.55 520.190   2
  -1   7   1 6756.96 452.960   6
   1  -7  -1 5915.24 531.705   2
  -1   7  -1 5536.26 438.532   6
   1  -7   3 1210.32 335.972   5
  -1   7   3 1407.84 361.565   6
  -1   7  -3 1819.43 341.323   6
   1  -7   3 1377.57 294.663   8
   1  -7  -3 1486.33 465.102   2
   1  -7   3 1215.42 336.486   1
   1  -7  -3 1488.00 310.079   5
   1  -7   3 1406.05 418.024   2
  -1   7  -3 1538.22 390.261   4
   1  -7   5 2731.04 382.150   5
  -1   7   5 2371.91 412.391   6
   1  -7  -5 2119.77 360.290   5
  -1   7  -5 2261.14 514.606   4
   1  -7   5 2577.97 382.661   8
   1  -7   5 2348.85 436.538   1
  -1   7  -5 2667.03 401.159   7
  -1  -7   5 2244.18 364.840   5
   1   7  -5 2342.55 657.069   4
   1  -7  -5 2296.03 541.795   2
   1  -7   5 2720.85 487.940   2
  -1   7  -5 2356.43 395.732   6
   1  -7   7 452690. 15836.5   5
  -1  -7   7 455672. 15880.2   8
  -1   7  -7 453886. 15847.0   7
   1   7  -7 467536. 15843.7   6
   1  -7  -7 449037. 15908.3   2
  -1   7  -7 464511. 15834.9   6
  -1   7   7 468168. 15840.4   6
  -1   7   7 453903. 15824.1   8
  -1  -7   7 452086. 15979.5   1
   1  -7   7 451519. 15857.4   2
   1   7  -7 464210. 16010.2   4
   1  -7   7 456164. 15889.0   1
   1  -7  -7 462898. 15828.9   5
   1  -7   7 461486. 15843.8   8
  -1  -7   7 455245. 15831.8   5
  -1   7   9 41735.0 1603.77   6
   1  -7   9 39829.9 1634.76   8
   1   7  -9 38879.0 1556.74   6
  -1   7  -9 42397.7 1653.14   7
  -1  -7   9 37863.1 1786.07   1
  -1   7  -9 39180.1 1561.57   6
   1   7  -9 39703.5 1824.16   4
  -1  -7   9 40149.1 1644.83   8
   1  -7   9 41701.7 1571.64   5
   1  -7   9 37700.0 1600.13   2
  -1   7   9 37454.4 1586.42   1
  -1  -7   9 42356.1 1561.85   5
   1  -7  -9 39181.0 1552.58   5
   1  -7   9 37667.1 1677.19   1
  -1   7   9 41733.0 1611.24   8
   1  -7  -9 40228.5 1649.32   7
   1  -7  13 29538.4 1378.32   8
   1   7 -13 26263.4 1595.42   4
   1  -7  13 27665.7 1168.51   5
   1   7 -13 25549.4 1153.09   6
  -1  -7  13 26241.0 1134.55   5
  -1  -7  13 27119.2 1528.83   1
  -1   7  13 26307.9 1276.34   1
  -1  -7  13 30524.8 1377.51   8
   1  -7 -13 27102.2 1170.03   5
   1  -7  13 27497.2 1230.18   2
  -1   7 -13 28672.9 1205.49   3
  -1   7 -13 23601.8 1363.95   7
   1  -7 -13 24755.1 1372.02   7
  -1  -7  13 25218.6 1253.36   2
  -1   7 -13 26286.7 1170.83   6
   1  -7  13 26707.3 1411.62   1
  -1  -7  15 18027.5 1410.00   1
  -1   7  15 20594.6 1216.27   8
   1   7 -15 17958.5 1518.68   4
   1  -7  15 19967.0 1254.02   8
  -1   7 -15 19045.5 1277.15   7
  -1  -7  15 20320.2 1217.99   8
  -1   7 -15 19218.2 970.181   6
   1  -7 -15 21270.1 987.564   5
   1   7 -15 19446.2 968.417   6
   1  -7  15 20581.2 968.075   5
   1  -7  15 17965.0 1038.00   2
  -1  -7  15 17464.1 1050.30   2
  -1   7 -15 20104.9 989.392   3
  -1  -7  15 18554.7 913.792   5
   1  -7  15 17962.3 1256.18   1
  -1   7 -17 17400.0 1022.02   3
  -1   7  17 19768.8 1305.56   8
  -1   7  17 19039.0 1218.68   1
  -1  -7  17 19358.9 1294.65   8
   1   7 -17 17580.2 1649.09   4
  -1   7 -17 17596.3 970.715   6
   1   7 -17 19199.5 984.179   6
  -1   7 -17 19516.0 1390.47   7
  -1  -7  17 19290.3 915.875   5
   1  -7 -17 17844.4 1423.03   7
   1  -7  17 18289.9 1067.71   2
   1   7 -17 17663.8 1332.88   7
   1  -7  17 19927.3 1058.99   5
   1  -7 -17 20975.2 1017.16   5
   1  -7  17 18821.5 1336.33   8
   1  -7  17 15796.5 1319.34   1
  -1  -7  17 18854.7 1529.23   1
   1   7 -19 1991.71 626.494   6
   1  -7 -19 2511.03 683.318   5
  -1   7  19 3187.44 931.250   1
   1   7 -19 3503.45 1127.65   7
   1   7 -19 3447.61 1432.35   4
   1   7 -19 2549.58 653.613   3
  -1  -7  19 1226.62 1077.20   8
  -1   7 -19 836.768 1146.11   7
  -1   7 -19 2854.04 797.762   3
   1  -7  19 1760.39 1069.18   8
   1  -7  19 704.453 1019.54   1
  -1   7 -19 3134.61 656.966   6
   1  -7 -19 3540.35 1188.85   7
   1   7  19 2792.83 1244.23   8
  -1   7  19 2750.19 1068.61   8
   1  -7  19 2253.09 769.948   2
  -1  -7  19 1632.13 1269.62   1
  -1  -7  21-244.743 1350.81   1
  -1  -7  21 919.913 1154.58   8
  -1   7  21 269.486 1008.25   1
  -1   7  21-544.281 1172.86   8
   1  -7 -21-662.842 1304.48   7
   1  -7  21 795.802 1134.74   1
  -1   7 -21 866.845 1271.47   7
   1   7 -21-846.746 1616.74   4
   1  -7  21 405.393 1146.58   8
   1   7  21 248.235 1311.77   8
   1   7 -21-28.8995 1264.64   7
   1   7 -23 1444.47 1747.84   4
  -1  -7  23 868.007 1483.41   1
   1   7  23 423.899 1443.63   8
   1   7 -23 95.5372 1370.64   7
  -1   7  23 379.247 1298.65   8
  -1   7  23 1189.30 1133.56   1
  -1  -7  23 1309.68 1278.11   8
  -1   7 -23 66.0172 1433.56   7
   1  -7  23 1311.14 1294.21   1
   1  -7 -23 1216.12 1465.72   7
   1  -7  23 1313.19 1285.06   8
   1   7  25 9880.81 1670.65   8
   1  -7  25 10543.4 1559.51   8
  -1   7  25 10780.8 1499.17   8
  -1  -7  25 11713.8 1565.77   8
   1   7 -25 8178.41 1647.54   7
  -1   7  25 9429.05 1359.14   1
   1   7 -25 10293.7 2076.88   4
   1  -7 -25 9467.08 1752.12   7
  -1  -7  25 9009.74 1698.91   1
  -1   7 -25 7286.23 1697.17   7
   1  -7  25 8490.40 1547.60   1
  -1  -7  27 15713.5 1762.97   8
   1  -7  27 14458.4 1691.86   8
   1   7 -27 13893.8 1898.06   7
   1   7  27 15914.6 1827.08   8
  -1   7  27 13285.5 1643.57   8
   1  -7 -27 14253.5 1934.88   7
  -1   7  27 15949.6 1577.94   1
  -1  -7  27 15792.9 1943.46   1
   1  -7  27 9409.46 1675.83   1
   1   7 -27 15038.4 2279.09   4
  -1   7 -27 8344.54 1886.15   7
  -1   7 -29 1193.97 1925.90   7
  -1   7  29 2894.96 1460.94   1
   1   7  29 4888.46 1772.93   8
   1  -7 -29 2602.72 1950.03   7
  -1  -7  29 781.849 1678.86   1
   1   7 -29 3885.53 1918.24   7
  -1   7  29 4977.14 1651.29   8
   1  -7  29 551.353 1585.87   1
  -1   9  -1 212.268 410.731   6
   1  -9   1-245.441 537.742   2
  -1   9   1 263.411 411.355   6
   1  -9  -1 169.309 354.262   5
   1  -9  -1 93.9151 552.921   2
   1  -9   1 181.217 365.991   5
   1  -9   3 35470.3 1300.02   8
  -1   9  -3 31447.2 1352.96   6
   1  -9   3 34319.2 1337.51   1
  -1   9   3 32568.1 1367.53   6
   1  -9  -3 33282.3 1481.34   2
   1  -9  -3 30666.9 1330.67   5
   1  -9   3 30844.6 1334.63   5
  -1   9  -3 33734.3 1382.90   4
   1  -9   3 30921.1 1437.76   2
   1   9  -5 28651.6 1321.19   6
  -1   9  -5 33412.5 1422.68   4
  -1   9   5 32065.9 1352.57   6
   1  -9   5 32265.4 1334.38   5
  -1   9  -5 31833.0 1337.61   6
   1  -9   5 33510.5 1296.20   8
   1  -9   5 32219.2 1362.06   1
   1  -9   5 29909.1 1411.93   2
   1  -9  -5 33315.1 1487.53   2
  -1  -9   5 31782.7 1339.19   5
   1  -9  -5 31420.3 1313.42   5
   1  -9   7 27420.5 1178.02   5
   1   9  -7 25271.6 1444.23   4
   1  -9  -7 26031.9 1156.02   5
  -1   9  -7 27637.0 1340.45   4
  -1   9   7 24493.3 1183.78   6
   1  -9   7 26131.4 1272.02   2
   1   9  -7 25761.7 1174.69   6
  -1  -9   7 28795.7 1277.75   8
  -1   9  -7 27138.1 1186.58   6
   1  -9   7 26383.5 1243.44   1
   1  -9  -7 30318.6 1399.56   2
   1  -9   7 26129.7 1170.24   8
  -1  -9   7 26613.6 1181.48   5
   1  -9   9 101108. 3691.02   5
   1  -9   9 101171. 3757.56   2
  -1   9  -9 96338.3 3887.49   4
   1  -9   9 100743. 3714.01   8
  -1   9   9 101822. 3726.66   6
  -1  -9   9 104236. 3702.00   5
   1  -9   9 95249.5 3784.21   1
   1  -9  -9 112727. 3963.32   2
  -1  -9   9 94017.6 3899.93   1
   1   9 -11-566.830 973.463   4
  -1  -9  11 630.859 658.280   8
   1  -9 -11 630.445 502.405   5
  -1   9 -11 383.292 550.479   6
   1   9 -11 269.962 545.331   6
   1  -9  11 308.527 696.904   2
  -1   9  11-28.1835 668.607   8
  -1  -9  11-529.696 730.493   2
   1  -9  11 249.587 499.674   5
  -1  -9  11 846.445 530.278   5
  -1  -9  13 11257.6 1168.81   1
  -1   9 -13 10590.4 777.379   6
  -1   9 -13 12302.9 985.761   7
  -1   9 -13 11265.8 855.961   3
   1  -9  13 10021.5 923.619   2
   1  -9 -13 10385.4 774.665   5
  -1  -9  13 12048.2 963.891   8
   1  -9  13 12764.0 978.249   8
   1   9 -13 10171.5 1278.92   4
  -1  -9  13 11081.3 768.119   5
  -1  -9  13 11196.5 984.660   2
   1   9 -13 10203.0 773.923   6
   1  -9  13 11620.8 1035.61   1
  -1   9 -15 29574.2 1587.10   7
   1   9 -15 28607.8 1352.05   6
  -1  -9  15 29875.6 1745.72   1
   1  -9  15 26143.9 1433.83   2
   1  -9  15 30678.3 1324.30   5
  -1   9 -15 29097.5 1394.22   3
  -1   9 -15 26902.6 1340.45   6
   1  -9  15 32160.0 1585.86   8
   1  -9 -15 30429.6 1351.22   5
  -1   9  15 30449.7 1518.88   8
  -1  -9  15 27868.3 1493.25   2
   1   9 -15 29560.9 1867.45   4
  -1  -9  15 27851.9 1298.21   5
   1  -9  15 27957.3 1624.09   1
  -1  -9  15 30334.3 1542.48   8
   1  -9 -17 6408.63 1181.78   7
  -1   9  17 7391.70 1095.47   8
  -1  -9  17 8931.81 1358.60   1
  -1  -9  17 6526.99 1043.84   8
   1  -9  17 6497.44 954.352   2
   1   9 -17 5279.72 1119.75   7
  -1   9 -17 7386.15 797.056   6
   1  -9  17 6887.01 1170.00   1
  -1   9 -17 7656.95 1151.85   7
   1  -9 -17 6336.64 807.984   5
   1  -9  17 6510.68 736.839   5
  -1   9 -17 6495.84 820.480   3
   1   9 -17 6743.86 822.737   6
   1  -9  17 9011.05 1160.73   8
  -1  -9  17 4246.51 1023.30   2
   1   9 -17 6752.82 1494.33   4
  -1  -9  17 6060.04 709.636   5
  -1  -9  19 7370.06 1153.70   8
   1  -9 -19 6433.85 878.213   5
   1  -9  19 8092.62 1239.27   8
  -1  -9  19 6540.11 1426.36   1
  -1   9  19 7439.92 1209.24   8
   1   9 -19 8108.78 856.143   6
   1  -9  19 5850.20 806.644   5
   1   9 -19 7513.04 1216.57   7
  -1   9  19 5341.77 997.170   1
   1  -9  19 5613.31 992.965   2
  -1   9 -19 6291.84 866.861   3
   1   9 -19 6220.30 1601.43   4
  -1   9 -19 6536.71 839.300   6
   1  -9 -19 5701.33 1274.75   7
   1  -9  19 6684.00 1261.47   1
  -1   9 -19 4337.48 1226.24   7
  -1  -9  21-1399.98 1210.69   8
  -1  -9  21 846.118 1521.03   1
   1   9 -21-497.910 1332.33   7
   1  -9 -21-3228.60 1536.14   7
   1  -9  21-2119.27 1404.69   1
  -1   9 -21-2144.65 1399.72   7
   1  -9  21-301.028 1286.82   8
   1   9 -21-669.542 1745.96   4
  -1   9  21-2451.31 1173.40   1
  -1   9  21-452.086 1256.27   8
  -1  -9  23 3290.15 1377.35   8
   1  -9  23 2060.41 1383.45   1
  -1   9 -23 33.0775 1471.50   7
   1  -9 -23 3924.21 1559.35   7
   1   9 -23 580.991 1420.57   7
  -1   9  23 1541.40 1101.82   1
   1  -9  23 1209.69 1298.11   8
  -1   9  23 2189.78 1335.33   8
  -1  -9  23 3935.97 1644.39   1
   1   9 -23 1310.84 1837.24   4
  -1  -9  25 8329.55 1831.95   1
   1  -9  25 7918.42 1669.19   8
  -1   9 -25 5869.13 1749.12   7
   1  -9 -25 7556.04 1825.99   7
  -1   9  25 10045.8 1619.59   8
   1   9 -25 4897.97 1726.48   7
  -1   9  25 10212.7 1381.09   1
  -1  -9  25 10216.0 1498.21   8
   1   9 -25 13012.0 2172.54   4
   1  -9  25 6772.77 1636.27   1
  -1  -9  27 5686.91 1795.65   1
   1  -9  27 5560.53 1646.45   8
   1   9 -27 3245.66 1822.92   7
  -1  -9  27 7798.42 1557.24   8
   1  -9  27 3162.76 1530.39   1
  -1   9 -27 6235.88 1887.20   7
   1  -9 -27 9222.36 1854.87   7
  -1   9  27 8238.40 1386.03   1
  -1   9  27 8331.98 1632.99   8
   1   9 -27 7572.24 2236.40   4
   1 -11   1 1422.23 691.884   2
  -1  11   1 893.690 511.311   6
   1 -11  -1 1111.56 698.644   2
  -1  11  -1 1292.57 528.586   6
  -1  11   3 14585.4 865.198   6
   1 -11  -3 14723.8 1055.78   2
  -1  11  -3 12778.4 845.277   6
   1 -11   3 15081.0 855.963   1
   1 -11   3 13404.8 992.801   2
  -1  11  -5 20047.4 1017.19   6
  -1  11  -5 18332.1 1140.52   4
   1 -11   5 19950.7 1031.85   1
   1 -11   5 17272.0 1132.96   2
   1 -11  -5 17836.3 1235.28   2
  -1  11   5 18536.1 1004.59   6
   1 -11   5 18961.9 964.858   8
   1  11  -5 16825.7 994.938   6
  -1  11   7 72377.8 2704.91   6
   1  11  -7 68551.0 2697.22   6
   1 -11  -7 66262.1 2888.15   2
  -1  11  -7 73416.5 2845.57   4
  -1  11  -7 70047.1 2694.91   6
   1 -11   7 73587.9 2748.86   1
   1  11  -9 18353.4 1065.98   6
  -1  11   9 20218.5 1099.78   6
   1 -11   9 20145.8 1088.05   8
   1 -11   9 18769.4 1168.01   1
  -1 -11   9 19582.9 1061.10   5
  -1  11  -9 20016.8 1071.51   6
  -1  11  -9 20760.6 1306.56   4
  -1 -11  11 1903.92 997.439   1
  -1 -11  11 1942.47 933.084   2
   1  11 -11 3020.75 1124.31   4
  -1 -11  11 1852.59 672.812   5
  -1  11  11 2977.50 774.800   8
   1  11 -11 2698.47 691.402   6
  -1 -11  11 3137.86 837.483   8
   1 -11  13 11094.7 1025.67   8
   1 -11  13 12906.0 1156.23   1
   1  11 -13 10668.7 934.632   6
  -1 -11  13 9148.33 1253.33   1
  -1  11 -13 12742.4 1076.50   7
  -1 -11  13 10289.0 1159.94   2
  -1  11 -13 12181.8 1380.91   4
  -1 -11  13 10997.5 884.228   5
  -1 -11  13 10559.8 1037.45   8
   1  11 -13 10698.2 1390.54   4
  -1 -11  17 19765.4 1154.89   5
   1 -11  17 18201.4 1541.00   1
  -1 -11  17 18371.6 1710.23   1
   1  11 -17 21248.0 1257.00   6
  -1  11 -17 22868.6 1838.84   4
   1 -11  17 21137.2 1444.92   8
  -1  11  17 20809.8 1435.32   8
   1  11 -17 19993.7 1849.45   4
  -1  11 -17 20440.7 1491.97   7
  -1 -11  17 20065.8 1380.66   8
  -1  11  19 5712.58 1211.98   8
   1 -11  19 7408.37 1310.75   8
   1  11 -19 8205.10 999.233   6
   1 -11  19 7175.66 1457.47   1
   1  11 -19 8109.19 1270.17   7
  -1 -11  19 6461.81 1521.26   1
   1  11 -19 4954.37 1752.95   4
  -1 -11  19 5885.33 1205.33   8
  -1  11 -19 6589.54 1319.35   7
  -1 -11  19 5794.59 825.283   5
  -1  11 -21 861.883 1437.58   7
   1 -11  21 2157.95 1369.91   8
  -1 -11  21 842.406 1520.02   1
   1  11 -21 44.1507 1787.39   4
   1  11 -21-327.078 1308.07   7
  -1  11  21-1467.32 1322.62   8
  -1 -11  21 410.904 1224.40   8
   1 -11  23 3775.32 1396.65   8
   1  11 -23 5826.19 2028.64   4
   1  11 -23 2394.73 1520.30   7
  -1  11  23 3918.59 1412.93   8
  -1 -11  23 4148.73 1407.24   8
   1 -11  23 3224.90 1454.43   1
  -1 -11  23 1881.42 1623.98   1
  -1  11 -23 2292.59 1537.46   7
   1  11 -25 572.131 1646.62   7
  -1  11 -25 512.112 1668.84   7
   1 -11  25 455.537 1498.79   1
   1 -11 -25-588.824 937.385   7
   1  11 -25-810.964 2083.27   4
   1 -11  25 1484.08 1562.84   8
  -1  11  25 3697.07 1491.03   8
  -1 -11  25 571.845 1494.71   8
  -1 -11  25 3304.97 1814.79   1
   1 -11  27 1089.70 1626.46   8
  -1  11 -27 1735.58 1728.71   7
   1 -11  27 1284.25 1643.86   1
  -1  11  27 5652.37 1575.43   8
   1  11 -27 5287.53 2259.53   4
  -1 -11  27 3345.37 1600.73   8
   1  11 -27 2311.03 1806.90   7
   1 -11 -27 728.697 1111.66   7
  -1 -11  27 3020.67 1797.28   1
  -1  13   1 5049.30 735.699   6
  -1  13  -1 4605.76 723.488   6
   1 -13  -1 4362.81 956.581   2
   1 -13   1 4357.90 640.353   5
   1 -13  -1 5329.41 646.907   5
   1 -13   1 3543.98 956.804   2
  -1  13  -3 11627.0 888.722   6
  -1  13   3 10933.5 895.660   6
   1 -13   3 11846.4 834.319   5
   1 -13   3 11786.9 1070.18   2
   1 -13  -3 11029.7 1148.74   2
   1 -13  -3 13252.0 836.402   5
   1 -13   5 69631.3 2617.73   5
   1 -13  -5 65914.0 2605.46   5
  -1  13  -5 62454.5 2634.81   6
   1 -13   5 64712.2 2769.34   2
  -1 -13   5 73120.9 2671.42   5
   1 -13   5 70100.4 2650.35   1
  -1  13   5 63222.4 2629.20   6
   1 -13  -5 66395.3 2859.07   2
   1 -13  -7 23523.6 1548.73   2
  -1  13   7 20137.6 1244.21   6
  -1  13  -7 20855.8 1213.37   6
   1 -13   7 23068.0 1213.20   8
   1 -13   7 21662.5 1399.89   2
  -1  13  -7 23888.4 1453.85   4
   1 -13  -7 24636.5 1200.23   5
   1 -13   7 23540.4 1299.61   1
  -1 -13   7 23966.8 1248.44   5
   1 -13   7 25415.4 1231.33   5
  -1 -13   9 4138.52 760.933   5
   1 -13  -9 4335.01 739.790   5
  -1  13  -9 4198.76 787.086   6
   1  13  -9 3966.53 1364.60   4
   1 -13   9 4128.82 943.119   1
   1 -13   9 2562.93 996.698   2
   1 -13   9 4058.79 758.095   5
  -1  13   9 4015.13 820.031   6
   1  13 -11 556.280 1276.53   4
  -1  13 -11 1592.57 1191.47   4
  -1 -13  11 1567.24 897.604   8
   1 -13  11 1670.89 1046.65   2
  -1  13 -11 494.295 770.384   6
   1 -13  11 1757.51 821.435   8
  -1 -13  11 697.024 1128.58   1
  -1 -13  11 795.448 769.629   5
   1 -13 -11 926.247 747.059   5
   1 -13  11 893.659 744.563   5
   1 -13  15 29320.8 1491.16   5
  -1  13 -15 32280.0 2065.30   4
  -1  13 -15 27608.4 1537.12   6
   1 -13  15 30221.3 1643.17   8
  -1  13 -15 27552.3 1673.61   7
  -1 -13  15 28570.0 1511.34   5
  -1  13  15 31185.8 1676.42   8
   1 -13 -15 36308.5 1620.91   5
  -1 -13  15 28326.3 1943.48   1
   1 -13  15 26934.1 1750.28   2
   1  13 -15 30521.5 2080.00   4
   1 -13  15 28503.5 1771.78   1
  -1 -13  15 29656.0 1657.79   8
  -1 -13  17 12675.5 1313.57   8
   1 -13  17 10745.3 1399.17   2
   1  13 -17 13208.7 1800.61   4
  -1  13 -17 11525.1 1384.63   7
  -1  13 -17 12890.2 1112.00   6
  -1 -13  17 12113.9 1063.22   5
  -1  13 -17 12680.4 1227.72   3
   1 -13 -17 16411.8 1236.39   5
   1 -13  17 11784.7 1034.93   5
  -1  13 -17 12175.7 1798.43   4
   1 -13  17 13216.1 1319.11   8
   1 -13  17 12178.9 1455.68   1
  -1 -13  17 11211.4 1594.88   1
  -1  13  17 14240.7 1317.35   8
   1 -13  21-3084.86 1584.64   1
  -1  13  21 368.827 1315.78   8
  -1  13 -21-1157.23 2064.94   4
  -1 -13  21 756.372 1253.28   8
  -1 -13  21 479.794 1614.70   1
   1  13 -21 1116.38 1948.37   4
   1  13 -21 760.867 1369.46   7
   1 -13  21 197.838 1336.06   8
  -1  13 -21 1696.28 1505.18   7
   1 -13  23-1249.31 1531.62   8
  -1 -13  23-2660.77 1476.01   8
   1 -13  23-490.156 1512.09   1
  -1 -13  23-2294.37 1683.50   1
  -1  13 -23-308.994 1613.75   7
  -1 -13  25-129.489 1455.25   8
  -1  13  25 2390.94 1524.58   8
   1  13 -25 145.260 1654.48   7
  -1 -13  25 1738.36 1752.38   1
  -1  13 -25 1490.60 1711.09   7
   1 -13  25-2334.70 1540.26   1
  -1  13 -25 1380.85 2139.03   4
   1  13 -25 850.033 2163.59   4
   1 -13  25 878.843 1498.35   8
   1 -15  -1 796.218 1060.81   2
  -1  15   1 2096.88 768.184   6
   1 -15  -1 313.996 652.477   5
   1 -15   1 1952.50 680.824   5
   1 -15   1-190.242 1032.94   2
  -1  15  -1 361.458 737.476   6
  -1  15  -3 30383.7 1554.92   6
  -1  15   3 32614.2 1579.04   6
   1 -15  -3 33943.3 1542.00   5
   1 -15  -3 33807.1 1881.98   2
   1 -15   3 33110.3 1539.89   5
   1 -15   3 29481.3 1790.14   2
   1 -15  -5 28681.9 1429.89   5
  -1  15   5 26820.0 1496.62   6
  -1 -15   5 31354.9 1545.86   5
   1 -15  -5 30742.4 1810.36   2
   1 -15   5 29571.5 1532.60   1
   1 -15   5 29126.4 1446.48   5
   1 -15   5 26062.3 1702.16   2
  -1  15  -5 29918.3 1504.93   6
  -1  15   7 11084.1 1022.29   6
   1 -15   7 9807.43 991.377   8
   1 -15   7 9210.74 1056.83   1
  -1  15  -7 11102.9 1336.70   4
   1 -15  -7 9502.71 921.470   5
   1  15  -7 8698.39 975.604   6
  -1  15  -7 10142.6 1008.45   6
   1 -15   7 9157.36 1243.97   2
   1 -15   7 10201.4 926.873   5
  -1 -15   7 8653.32 970.079   5
   1 -15  -7 11473.1 1413.88   2
   1  15  -9 6081.69 950.973   6
  -1 -15   9 6591.90 1321.48   1
   1 -15   9 6812.86 898.467   5
   1 -15   9 7335.02 1226.83   2
  -1  15  -9 6166.26 933.100   6
  -1 -15   9 7553.43 927.273   5
  -1  15   9 5582.08 987.843   6
   1 -15  -9 5848.36 891.801   5
   1  15 -11-2409.21 1630.75   4
   1 -15  11 2814.05 1237.49   2
  -1  15 -11-30.6361 1324.74   4
   1  15 -11-694.670 929.121   6
   1 -15 -11 767.000 866.419   5
  -1 -15  11 1919.55 1330.43   1
   1 -15  11 1839.74 1067.62   1
  -1 -15  11 507.689 877.641   5
  -1  15 -11 1057.69 906.445   6
   1 -15  11-442.130 914.380   8
   1 -15  11 248.864 847.134   5
   1 -15  13 6548.55 1324.73   2
  -1 -15  13 5607.18 1011.42   5
  -1  15 -13 3284.60 1086.35   7
  -1  15 -13 4743.68 1010.18   6
   1 -15  13 7022.93 994.073   5
  -1 -15  13 6317.37 1375.76   1
   1  15 -13 5786.63 1060.73   6
   1 -15 -13 5758.12 1026.47   5
   1 -15  13 6670.14 1070.81   8
  -1 -15  13 8254.19 1150.92   8
   1 -15  13 6076.38 1212.95   1
   1  15 -13 4838.14 1619.94   4
  -1  15 -13 5290.37 1538.19   4
   1 -15  15 13068.9 1575.06   2
   1  15 -15 16666.1 1352.21   6
  -1  15 -15 14571.0 1263.16   6
   1 -15  15 14802.0 1331.62   8
  -1  15 -15 16774.6 1428.22   7
  -1  15 -15 18006.5 1831.51   4
   1  15 -15 15448.5 1917.95   4
  -1 -15  15 16199.2 1264.02   5
   1 -15 -15 19328.8 1353.33   5
  -1 -15  15 14741.3 1671.21   1
   1 -15  15 14712.2 1507.76   1
  -1 -15  15 16886.2 1384.14   8
   1 -15  15 15753.8 1234.09   5
   1  15 -19 15874.7 1435.14   6
  -1  15 -19 13348.8 2156.68   4
  -1  15 -19 15870.4 1375.72   6
  -1 -15  19 14371.5 1264.62   5
   1  15 -19 14623.4 2064.10   4
   1 -15  19 15394.1 1213.55   5
   1 -15  19 17558.2 1549.32   8
  -1 -15  19 14748.8 1494.82   8
  -1  15 -19 13504.9 1425.47   3
  -1  15 -19 12040.1 1637.66   7
  -1 -15  19 14657.4 1879.79   1
   1 -15  19 12318.9 1665.21   2
  -1  15  19 16289.5 1551.34   8
   1 -15  19 11943.8 1593.24   1
   1 -15 -19 17468.6 1408.78   5
   1 -15  21-1820.99 1542.46   1
   1  15 -21 1324.17 2008.94   4
  -1  15  21 3874.47 1396.24   8
  -1  15 -21-276.976 1901.66   4
   1  15 -21-374.673 1463.14   7
  -1  15 -21 2512.78 1499.81   7
   1 -15  21 1607.75 1337.35   8
  -1 -15  21 41.7202 1666.07   1
  -1 -15  21 1615.71 1359.90   8
   1 -15  23 1340.91 1592.81   1
  -1  15 -23-148.601 2024.92   4
   1  15 -23 1257.91 2105.07   4
  -1  15  23 58.3930 1458.91   8
  -1  15 -23 1153.93 1631.50   7
   1 -15  23-341.435 1428.09   8
  -1 -15  23 2791.52 1854.92   1
  -1 -15  23-215.315 1417.32   8
   1  15 -23-67.5602 1538.20   7
   1  15 -25 3386.33 2304.03   4
  -1 -15  25 1876.15 1547.57   8
   1 -15  25 1825.62 1535.83   8
  -1  15 -25 2423.94 1744.98   7
  -1  15  25 2487.76 1638.82   8
   1  15 -25 1804.60 1705.74   7
  -1  15 -25 688.699 2217.64   4
   1 -15  25 3910.94 1708.87   1
  -1 -15  25 1805.91 1869.18   1
   1 -17   1 2041.73 776.961   5
  -1  17  -1 2355.46 893.820   6
   1 -17  -1 1916.49 778.634   5
   1 -17   1 1664.57 1308.50   2
   1 -17  -1 1279.14 1252.58   2
  -1  17   1 2880.55 900.325   6
  -1  17  -3 14167.1 1200.99   6
  -1  17   3 15453.7 1236.55   6
   1 -17  -3 11469.8 1612.76   2
   1 -17   3 16584.8 1141.60   5
   1 -17  -3 18518.5 1144.52   5
   1 -17   3 11316.3 1540.67   2
   1  17  -7 14250.5 1257.04   6
   1 -17   7 12064.3 1264.75   1
   1 -17  -7 9876.57 1559.64   2
  -1  17  -7 11807.2 1149.69   6
   1 -17   7 10132.7 1447.29   2
   1 -17   7 13395.6 1085.60   5
   1 -17  -7 10313.4 1073.71   5
  -1  17   7 13558.7 1221.72   6
  -1 -17   7 13239.1 1183.29   5
  -1  17   9 1296.59 1026.54   6
   1 -17   9-517.513 888.758   5
  -1  17  -9 34.5423 1496.23   4
   1 -17   9 1438.24 1334.10   2
  -1 -17   9 2059.63 1456.06   1
  -1  17  -9 1018.29 950.503   6
   1  17  -9-126.579 985.917   6
   1 -17   9 187.637 1013.84   8
   1 -17  -9 1689.82 915.973   5
  -1 -17   9 576.543 953.961   5
   1 -17 -11 368.435 980.404   5
  -1  17 -11-1155.73 1007.74   6
  -1  17 -11 1668.69 1530.94   4
   1 -17  11-26.4801 1160.74   1
  -1 -17  11-315.191 1433.03   1
  -1 -17  11-946.389 1008.83   5
   1 -17  11-1486.86 1367.57   2
   1  17 -11-938.428 1066.01   6
   1 -17  11-271.528 1057.50   8
   1 -17  11 94.0526 976.626   5
  -1  17 -13 949.416 1111.60   7
  -1  17 -13 866.002 1086.50   6
  -1 -17  13 2459.72 1534.86   1
   1 -17  13 896.276 988.111   5
  -1  17 -13-4136.14 1622.38   4
   1  17 -13 197.445 1872.07   4
   1 -17  13 979.949 1262.88   1
   1 -17  13 1471.39 1082.09   8
   1  17 -13 2637.42 1128.15   6
   1 -17  13 1196.60 1467.99   2
  -1 -17  13 2894.65 1072.46   5
   1 -17 -13 797.517 1035.98   5
  -1  17 -17 46449.5 2241.77   6
  -1  17 -17 37596.3 2376.01   7
   1  17 -17 51167.2 2378.09   6
   1 -17  17 32698.6 2493.81   2
   1  17 -17 33549.3 2861.79   4
   1 -17  17 47317.4 2172.16   5
  -1 -17  17 53480.4 2243.11   5
   1 -17 -17 48462.1 2271.58   5
  -1 -17  17 46320.8 2318.14   8
  -1 -17  17 41121.3 2623.24   1
   1 -17  19 5495.02 1734.90   2
  -1 -17  19 9455.17 1438.58   8
   1 -17 -19 3686.79 1312.41   5
  -1  17 -19 5397.62 1549.56   7
  -1  17 -19 6872.27 1330.57   6
   1 -17  19 9900.42 1436.80   8
  -1  17 -19 8004.31 2103.36   4
   1  17 -19 8401.21 1375.70   6
  -1 -17  19 7666.20 1851.95   1
   1  17 -19 5668.44 2060.29   4
   1 -17  19 7208.68 1569.79   1
   1 -17  19 7670.13 1161.87   5
  -1 -17  19 7853.71 1239.87   5
  -1 -17  21-956.824 1375.71   8
  -1 -17  21-961.661 1801.00   1
  -1  17 -21-2152.55 2059.03   4
   1  17 -21 484.116 1544.07   7
   1  17 -21-725.571 2135.97   4
  -1  17 -21-325.315 1525.19   7
   1 -17  21-926.454 1428.52   8
   1 -17  21 891.471 1564.37   1
  -1 -17  23 1102.61 1863.80   1
  -1  17 -23 679.496 2166.86   4
   1  17 -23 34.6141 1506.80   7
   1 -17  23 1689.58 1508.91   8
   1 -17  23-2391.79 1615.64   1
   1  17 -23 2630.29 2149.82   4
  -1 -17  23 760.092 1449.43   8
  -1  17 -23-142.739 1648.69   7
   1 -19   1 3167.39 1443.57   2
   1 -19  -1 2106.90 1424.67   2
  -1  19  -1 2477.97 1009.85   6
   1 -19  -1 2722.92 917.773   5
  -1  19   1 1474.75 979.486   6
   1 -19   1 887.530 911.948   5
   1 -19  -3 6439.27 1002.11   5
   1 -19  -3 6463.68 1545.75   2
   1 -19   3 9154.48 1562.01   2
   1 -19   3 8026.51 1019.67   5
  -1  19  -3 8666.10 1120.33   6
  -1  19   3 6482.15 1116.56   6
  -1  19  -5 15024.7 1310.61   6
   1 -19   5 13633.2 1404.90   1
   1 -19   5 16439.9 1232.82   5
  -1  19   5 14630.5 1333.50   6
   1 -19  -5 14572.0 1773.76   2
   1 -19  -5 15659.9 1236.19   5
  -1 -19   5 13534.0 1323.74   5
   1 -19   5 14197.0 1657.69   2
  -1  19  -7 8042.84 1161.18   6
   1 -19   7 8774.29 1568.78   2
   1 -19  -7 7404.48 1099.50   5
  -1  19   7 8531.85 1212.62   6
  -1 -19   7 8448.93 1157.58   5
   1 -19   7 9920.66 1084.33   5
   1 -19   9 2075.14 1316.02   1
  -1  19   9 4127.16 1124.85   6
   1 -19  -9 3861.07 1096.70   5
   1 -19   9 4046.53 1585.70   2
   1 -19   9 5452.00 1087.55   5
  -1  19  -9 2084.50 1076.90   6
  -1 -19   9 5670.17 1190.61   5
   1 -19  11 863.276 1451.18   8
   1 -19  11-428.082 1427.14   1
   1 -19 -11-3062.79 1322.34   5
  -1 -19  11 38.3911 1777.84   1
  -1 -19  11-2606.27 1305.16   5
   1 -19  11 1739.02 1746.84   2
   1 -19  11 25.8136 1110.80   5
   1 -19  13 8123.50 1639.41   1
  -1 -19  13 10626.2 1935.88   1
  -1 -19  13 17852.6 1498.79   5
  -1  19 -13 15060.5 1430.87   6
   1 -19 -13 17210.1 1470.07   5
   1 -19  13 14125.0 1879.02   2
  -1  19 -13 13365.3 2102.09   4
   1 -19  13 13239.2 1364.79   5
   1 -19  13 8727.44 1451.15   8
  -1  19 -15 27949.4 2448.35   4
  -1  19 -15 23377.0 1831.73   7
   1  19 -15 28643.7 1848.65   6
  -1  19 -15 28965.9 1789.45   6
   1 -19  15 32599.8 1780.60   5
  -1 -19  15 32914.6 1806.44   5
   1 -19 -15 17067.0 1708.60   5
   1 -19  15 23938.5 2179.54   2
   1  19 -15 20545.4 2770.52   4
   1 -19 -17 1360.54 1280.37   5
   1 -19  17 2106.77 1371.90   8
  -1 -19  17 4460.42 1888.29   1
  -1  19 -17 688.984 1481.11   7
   1 -19  17 2010.69 1784.06   2
  -1 -19  17 6427.46 1341.85   5
  -1  19 -17 3186.65 1345.71   6
   1  19 -17 5438.68 1356.82   6
  -1 -19  17 4975.90 1526.40   8
  -1  19 -17 863.122 2037.88   4
   1  19 -17 3085.41 2237.28   4
   1 -19  17 3265.51 1603.41   1
   1 -19  17 7522.56 1293.47   5
  -1  19 -19 4637.21 2224.25   4
   1  19 -19 8140.29 2316.45   4
  -1  19 -19 9249.84 1437.21   6
  -1 -19  19 7765.78 1397.23   5
  -1 -19  19 6777.90 1494.94   8
  -1  19 -19 7985.19 1617.18   7
   1 -19  19 8349.66 1721.65   1
   1 -19  19 6317.12 1865.75   2
   1 -19  19 8262.69 1455.60   8
   1 -19  19 7182.25 1257.95   5
  -1 -19  19 7466.45 1912.04   1
  -1 -19  21 1097.28 1424.22   8
  -1  19 -21-929.518 2130.20   4
  -1 -19  21 321.927 1898.88   1
   1  19 -21 55.8509 2237.20   4
  -1  19 -21-469.495 1619.03   7
   1 -19  21 29.5312 1416.32   8
   1 -19  21-322.020 1702.67   1
   1 -21   1 702.747 1017.63   5
   1 -21  -1 41.2796 1615.58   2
  -1  21  -1 621.891 1090.23   6
   1 -21   1-770.967 1610.37   2
  -1  21   1-434.016 1124.61   6
   1 -21  -1 683.795 968.299   5
   1 -21  -3 1060.37 1714.12   2
   1 -21  -3 4113.43 1112.01   5
   1 -21   3 1966.26 1686.97   2
  -1  21   3 3908.32 1216.00   6
   1 -21   3 6305.51 1083.77   5
  -1  21  -3 2816.06 1170.12   6
   1 -21   5 5030.36 1754.87   2
   1 -21  -5 5867.13 1168.58   5
   1 -21   5 4865.85 1099.93   5
  -1  21  -5 5852.23 1216.53   6
  -1  21   5 1274.27 1340.59   6
  -1 -21   7 8266.51 1392.78   5
   1 -21  -9 2378.83 1260.36   5
   1 -21   9 829.927 1676.38   2
  -1 -21   9 3049.91 1288.92   5
  -1  21  -9 2598.17 1182.79   6
   1 -21   9 3047.79 1138.70   5
   1 -21   9 341.933 1348.84   1
   1 -21 -11 1823.91 1230.38   5
  -1 -21  11 1334.30 1853.54   1
  -1  21 -11 1250.84 1257.31   6
   1 -21  11-183.330 1494.64   1
  -1 -21  11 1154.63 1249.04   5
   1 -21  11 1990.14 1726.82   2
   1 -21  11 1138.36 1196.70   5
   1 -21 -13 1140.82 1303.07   5
   1 -21  13 2439.54 1444.56   8
  -1  21 -13 6774.75 1372.67   6
   1 -21  13 2574.26 1525.34   1
  -1 -21  13 2137.14 1865.16   1
  -1 -21  13 6841.06 1403.93   5
  -1  21 -13 720.009 2242.51   4
   1 -21  13 6103.83 1826.90   2
   1 -21  13 5741.10 1341.15   5
   1  21 -17 2530.23 2714.90   4
  -1  21 -17 4072.28 1517.87   7
  -1  21 -17 7548.05 2268.77   4
   1 -21  17 2296.07 1905.26   2
   1 -21  17 3148.55 1472.21   8
  -1 -21  17 7281.56 2006.46   1
   1 -21  17 4564.91 1704.00   1
  -1  21 -17 5828.99 1404.17   6
  -1 -21  17 5652.29 1449.77   5
   1 -21  17 5282.72 1355.01   5
  -1  21 -19 550.263 1419.17   6
  -1 -21  19 1180.40 1513.87   8
  -1 -21  19 3484.75 1960.15   1
  -1  21 -19 2312.90 1672.67   7
   1 -21  19 1783.40 1956.21   2
   1  21 -19 3939.72 2570.40   4
  -1  21 -19 2582.29 2175.30   4
   1 -21  19 3093.64 1270.79   5
   1 -21  19 1660.49 1459.57   8
   1 -21  19 752.707 1703.56   1
  -1  23  -1 125.113 1225.39   6
   1 -23   1 494.223 1814.46   2
   1 -23   1 258.453 1127.76   5
   1 -23  -1 175.909 1137.09   5
  -1  23   1-224.134 1255.28   6
   1 -23  -1-1284.68 1797.51   2
   1 -23   3 1937.53 1149.84   5
   1 -23  -3 47.3255 1846.82   2
  -1  23   3-32.8251 1298.02   6
   1 -23   3 1996.00 1768.36   2
  -1  23  -3 2230.47 1262.16   6
   1 -23  -3 301.520 1180.27   5
   1 -23  -5 1418.91 1325.61   5
   1 -23   5 9415.33 1926.42   2
  -1  23  -5 8196.20 1352.59   6
  -1  23   5 471.221 1416.60   6
   1 -23   5 9602.17 1254.74   5
   1 -23  -7 32.9812 1272.00   5
   1 -23   7 790.159 1827.28   2
  -1  23  -7 2874.99 1239.92   6
  -1  23   7 760.614 1330.78   6
  -1 -23   9 3518.30 1378.48   5
   1 -23   9 2639.34 1889.51   2
  -1  23  -9 2581.47 1298.79   6
   1 -23  -9 3430.89 1353.70   5
   1 -23   9 3542.89 1242.59   5
  -1 -23  13 2990.72 1482.47   5
  -1 -23  13 135.075 2032.49   1
  -1  23 -13 635.731 1418.59   6
   1 -23  13-178.185 1970.91   2
   1 -23  13 32.4078 1388.42   5
  -1 -23  15 2432.86 2029.01   1
   1 -23  15 4785.93 1439.04   5
  -1 -23  15 1926.52 1461.79   5
  -1  23 -15 4238.89 1485.61   6
   1 -23  15 89.9385 2011.86   2
  -1 -23  17 1802.03 1533.55   5
  -1  23 -17 1396.84 1590.04   7
  -1 -23  17 3521.05 2081.91   1
   1 -23  17-2909.78 2185.35   2
  -1  23 -17-98.7528 1531.38   6
   1 -23  17 1972.33 1399.31   5
  -1  25  -5 1660.11 1370.61   6
  -1  25   5 111.080 1413.20   6
   1 -25  -5 1518.02 1454.56   5
   1 -25   5 4880.27 1293.07   5
   1 -25   7 8790.08 1386.33   5
   1 -25   7 8714.27 2046.90   2
  -1  25  -7 10292.4 1552.94   6
  -1  25  -9-672.785 1383.43   6
   1 -25   9 144.421 1945.45   2
   1 -25   9 1632.89 1327.90   5
   1 -25  11 628.110 2029.24   2
  -1  25 -11-785.841 1398.02   6
  -1 -25  11 586.037 1461.85   5
   1 -25  11-372.244 1404.59   5
   1 -25  13-1586.95 1516.52   5
  -1 -25  13-1135.80 1602.61   5
  -1  25 -13-4202.27 1587.35   6
   1 -25  13-2091.40 2266.16   2
   1 -27  -1 217.360 1415.84   5
   1 -27   1-455.480 1344.52   5
  -1  27  -1 224.212 1436.05   6
  -1  27   1 344.678 1481.18   6
   1 -27  -3 455.173 1490.17   5
   1 -27   3 724.496 1334.83   5
  -1  27   3-117.959 1478.87   6
  -1  27  -3 451.764 1516.97   6
   1 -27   3 53.4141 2182.82   2
   1 -27   5 6641.14 1485.42   5
  -1  27  -5 5155.89 1534.69   6
   1 -27   5 6137.09 2246.53   2
   1 -27   7 833.379 1417.71   5
   1 -27   7-3201.83 2326.12   2
  -1  27  -7-2346.61 1665.47   6
   2   0  -4 12.6190 303.784   4
  -2   0   6 34236.6 1333.26   8
   2   0  -6 33136.8 1420.09   4
  -2   0   6 36427.6 1431.67   1
   2   0  -8-77.2493 495.147   4
  -2   0   8-89.1783 373.779   8
  -2   0   8 337.947 496.349   1
  -2   0  10 10370.6 678.815   8
  -2   0  10 11543.1 822.178   1
   2   0  10 10434.4 821.262   8
   2   0 -10 11006.1 841.725   4
  -2   0  12-515.587 692.948   1
  -2   0 -14 37621.8 1802.02   7
   2   0  14 35963.0 1664.68   1
  -2   0  14 36287.6 1643.20   8
   2   0  14 38813.6 1798.35   8
   2   0 -16 280.609 816.494   7
  -2   0  16-937.554 969.235   1
  -2   0  16 18.7932 758.467   8
  -2   0 -16 238.303 922.145   7
   2   0  16 71.9133 888.341   8
   2   0  16 298.265 674.612   1
  -2   0 -18 16931.7 1482.58   7
   2   0 -18 16766.5 1348.49   7
  -2   0  18 21856.9 1320.73   8
  -2   0  18 20041.0 1442.58   1
   2   0  18 17535.1 1396.96   8
   2   0  18 20153.2 1283.11   1
   2   0 -20-25.9784 1105.99   7
  -2   0  20 472.069 1058.74   8
   2   0  20 83.2027 872.245   1
  -2   0  20-735.566 1182.42   1
   2   0  20-81.8349 1124.91   8
  -2   0 -20 295.250 1236.58   7
  -2   0  22 47764.3 2321.59   8
  -2   0 -22 48697.4 2569.94   7
   2   0  22 43408.8 2260.12   1
   2   0 -22 50483.4 2406.88   7
   2   0  22 49753.6 2400.20   8
  -2   0  22 44498.4 2416.51   1
   2   0  24-1223.97 1394.01   8
   2   0  24-1076.74 1077.46   1
  -2   0 -24 1480.81 1565.05   7
   2   0 -24-160.517 1395.12   7
  -2   0  24 669.320 1376.32   1
  -2   0  24 677.869 1276.52   8
  -2   0 -26 4365.74 1703.00   7
  -2   0  26 5695.98 1453.45   8
   2   0  26 4147.84 1259.45   1
   2   0  26 5119.81 1480.44   8
   2   0 -26 3364.84 1548.61   7
  -2   0  26 5645.44 1478.93   1
  -2   0 -28 359.537 1730.18   7
  -2   0  28 945.843 1567.18   1
   2   0 -28-1748.80 1639.61   7
   2   0  28 35.3157 1556.44   8
  -2   0  28-649.067 1448.06   8
   2   0  28 75.4517 1320.72   1
   2   0  30-3552.17 1568.73   1
   2   0 -30-1526.34 1914.66   7
  -2   0  30 794.223 1678.19   8
  -2   0  30-1694.83 1726.59   1
  -2   2   0 225964. 7844.76   3
   2  -2  -2 18621.2 770.700   5
  -2   2   2 18764.1 734.950   3
  -2   2   4 51791.3 1890.24   3
  -2   2   4 53206.3 1897.60   8
   2  -2  -4 54279.9 1957.39   4
   2  -2  -4 52656.6 1905.48   5
  -2  -2   6 3169.41 367.317   8
  -2   2   6 2974.11 228.420   3
   2   2  -6 3811.56 504.796   4
   2  -2  -6 3281.54 450.465   4
  -2   2   6 3133.97 433.504   1
   2  -2  -6 2852.87 230.412   5
  -2   2   6 3471.92 345.748   8
   2  -2  -6 3074.80 253.782   2
   2  -2   8 30030.8 1257.82   1
  -2   2  -8 29385.8 1296.77   7
  -2   2   8 30792.3 1297.65   1
   2  -2  -8 28248.0 1301.64   4
   2  -2  -8 29107.0 1096.50   5
  -2   2   8 29615.6 1213.30   8
  -2   2   8 31089.0 1094.98   3
   2   2  -8 29421.1 1387.38   4
   2  -2  -8 29886.5 1105.80   2
   2  -2   8 29835.8 1306.55   8
  -2  -2   8 29945.0 1383.96   1
  -2  -2   8 28541.7 1243.29   8
   2  -2  10 132.767 409.525   1
   2  -2 -10 194.732 467.972   7
   2   2 -10 361.947 668.186   4
  -2   2 -10-449.697 550.540   7
  -2   2  10 725.998 580.967   1
  -2  -2  10 102.656 471.147   8
   2  -2  10 208.940 522.727   8
  -2   2  10-259.086 473.544   8
  -2  -2  10 283.589 641.904   1
   2  -2 -12 24087.7 1160.64   7
  -2   2  12 25009.9 1159.96   8
  -2   2  12 21975.3 1229.58   1
   2  -2  14 5697.61 739.153   1
   2  -2  14 6107.88 840.433   8
   2   2 -14 4672.51 952.334   4
  -2   2 -14 5877.00 918.550   7
  -2  -2  14 4229.51 720.093   8
  -2  -2  14 4339.76 919.317   1
   2  -2  16 3701.45 763.811   1
  -2  -2  16 3936.94 835.055   8
   2  -2  16 5965.95 938.786   8
   2   2 -16 3957.01 887.030   7
  -2   2  16 5055.90 888.368   8
   2   2 -16 3079.98 1092.63   4
   2  -2 -16 4430.77 905.640   7
   2   2  16 5038.86 1055.07   8
  -2   2 -16 5692.25 1041.14   7
  -2  -2  16 4575.95 1032.72   1
  -2   2  16 2915.38 972.894   1
  -2  -2 -16 3806.71 922.682   7
   2   2 -18 279.649 910.861   7
  -2   2  18 479.480 1040.78   1
   2  -2  18-261.426 926.984   8
   2   2 -18 935.019 1227.52   4
  -2   2 -18 28.9319 1101.91   7
  -2  -2 -18 993.848 1107.74   7
  -2  -2  18 860.532 899.548   8
   2  -2  18 494.873 839.785   1
  -2   2  18-168.268 911.815   8
   2  -2 -18-319.807 975.975   7
   2   2  18 115.768 1126.49   8
  -2  -2  18 1086.31 1129.94   1
   2  -2  20 54033.2 2538.29   8
   2   2  20 62662.6 2686.29   8
   2   2 -20 48137.7 2763.65   4
   2   2 -20 56831.9 2580.87   7
  -2  -2 -20 57233.9 2745.30   7
  -2   2 -20 53764.1 2683.23   7
   2  -2  20 53606.8 2500.10   1
   2  -2 -20 55334.8 2565.67   7
  -2   2  20 60382.7 2551.98   8
  -2  -2  20 55924.0 2669.38   1
  -2   2  20 59951.5 2638.11   1
  -2  -2  20 61557.9 2544.57   8
   2  -2  22-177.724 1011.19   1
   2   2 -22 1140.93 1589.34   4
   2  -2  22 280.710 1195.08   8
  -2  -2  22-69.4325 1330.78   1
   2  -2 -22 28.9508 1242.19   7
  -2   2 -22 384.077 1348.49   7
  -2  -2 -22-1088.69 1417.18   7
  -2   2  22 51.7948 1150.61   8
  -2   2  22-504.012 1224.32   1
  -2  -2  22-843.636 1163.79   8
   2   2  22 1971.12 1333.18   8
   2   2 -22 437.660 1214.01   7
   2  -2  24 18777.7 1643.02   8
   2  -2  24 16542.7 1486.70   1
   2   2  24 18344.4 1526.96   1
   2   2 -24 14878.0 2039.49   4
   2  -2 -24 19088.3 1722.11   7
  -2  -2  24 19944.0 1628.56   8
   2   2 -24 17397.8 1669.11   7
  -2   2 -24 18354.6 1850.93   7
   2   2  24 19727.8 1758.81   8
  -2   2  24 20757.9 1626.13   8
  -2  -2  24 18715.3 1832.67   1
  -2  -2 -24 16641.6 1870.99   7
  -2   2  24 16554.1 1652.90   1
  -2   2  26 90.9269 1388.82   8
  -2  -2  26-215.655 1419.82   8
   2   2 -26 70.6975 1497.90   7
   2  -2 -26 456.531 1520.57   7
   2  -2  26 128.506 1389.87   8
   2   2 -26-93.3888 1873.51   4
  -2   2 -26-733.284 1701.73   7
  -2  -2 -26 1319.45 1669.53   7
   2  -2  26 573.652 1204.02   1
   2   2  26 422.786 1535.37   8
  -2  -2  26 348.515 1554.22   1
  -2   2  26 35.8319 1396.56   1
  -2  -2  28 1349.85 1538.67   8
   2  -2  28-1647.30 1506.77   8
   2   2  28 298.069 1627.75   8
   2   2 -28-345.176 1734.30   7
   2   2 -28 151.002 2049.79   4
  -2  -2 -28-1932.03 1768.35   7
  -2   2 -28 174.997 1733.35   7
  -2   2  28 943.640 1511.89   8
   2  -2  28 1772.16 1241.95   1
  -2  -2  28 736.594 1591.08   1
   2  -2 -28-615.211 1657.39   7
  -2   2  28 1647.58 1493.91   1
   2  -2  30 231.620 1437.04   1
  -2   2 -30 2330.33 2058.79   7
   2   2 -30 1205.69 1947.04   7
  -2   4   0-130.403 193.116   3
   2  -4   0 134.016 197.538   2
   2  -4   0-14.1084 163.677   5
  -2   4   2 232438. 8008.76   3
   2  -4   2 227388. 8017.40   5
  -2   4  -2 226178. 8006.84   3
   2  -4  -2 227681. 8004.74   5
   2  -4  -2 234823. 8008.36   2
   2  -4   2 236396. 8019.20   2
   2  -4   4 92539.8 3292.75   8
  -2   4   4 91308.1 3275.40   3
  -2   4   4 92626.2 3231.10   8
  -2   4  -4 91618.8 3279.78   3
   2  -4  -4 92624.0 3273.27   4
   2  -4  -4 90714.7 3266.95   5
   2  -4   4 87954.2 3289.93   5
   2  -4   4 95883.5 3287.61   1
   2  -4  -4 92734.9 3275.42   2
  -2   4   4 96221.0 3262.35   1
  -2   4  -4 91242.5 3299.27   7
  -2  -4   6 1697.15 399.582   8
   2  -4  -6 1893.44 395.331   4
   2  -4  -6 1613.07 333.872   2
  -2   4   6 1825.69 308.262   8
   2   4  -6 917.622 555.105   4
   2  -4   6 1241.19 391.333   8
   2  -4  -6 1255.03 309.218   7
  -2   4  -6 947.277 393.777   7
  -2   4  -6 1952.60 301.552   3
  -2   4   6 832.719 275.914   6
   2  -4   6 992.096 324.894   1
  -2   4   6 1631.46 304.589   3
  -2   4   6 1440.89 371.121   1
   2  -4   6 1119.48 295.953   5
   2  -4  -6 1569.28 268.600   5
   2  -4   8 1651.48 483.143   8
   2  -4  -8 2049.93 388.279   2
  -2   4   8 2512.33 423.655   8
  -2   4  -8 1699.98 347.846   3
   2  -4  -8 2058.55 417.428   7
  -2  -4   8 1633.22 461.163   8
  -2   4  -8 2258.64 524.937   7
  -2   4   8 2317.03 325.471   6
   2  -4   8 1845.30 431.658   5
   2  -4   8 1992.46 419.421   1
   2   4  -8 1853.65 644.019   4
  -2  -4   8 1153.31 613.129   1
   2  -4  -8 1907.33 285.636   5
  -2   4   8 2246.56 489.189   1
  -2   4  10 46743.2 1786.60   8
   2  -4  10 45762.5 1838.44   1
  -2   4 -10 46305.9 1886.66   7
   2  -4  10 44337.1 1837.61   8
   2  -4 -10 46356.3 1801.40   7
  -2   4  10 46038.9 1684.01   6
  -2  -4  10 43873.9 1988.72   1
  -2  -4  10 45293.8 1832.15   8
   2   4 -10 44283.7 2005.12   4
   2  -4 -10 45416.7 1667.40   5
   2  -4 -10 44617.7 1729.05   2
  -2   4  10 45523.7 1849.73   1
  -2  -4  12 5073.14 451.784   5
  -2   4  12 3657.25 540.100   6
  -2  -4  14 50566.0 2304.51   1
   2   4 -14 50086.6 2373.59   4
  -2   4 -14 53528.6 2244.13   7
  -2  -4  14 56863.8 2157.80   8
   2  -4  14 51822.8 2147.06   1
   2  -4 -14 51922.5 1850.35   5
   2  -4  14 52393.1 2150.56   8
  -2  -4  14 48044.6 1834.90   5
  -2  -4  16 237.958 805.253   8
  -2   4 -16-726.213 1001.80   7
   2  -4 -16 606.264 866.881   7
   2   4 -16 909.089 1140.15   4
  -2   4  16 202.024 878.244   1
   2  -4  16-224.891 785.304   1
  -2   4  16 18.4518 861.947   8
  -2  -4  16 1418.33 1049.24   1
   2  -4  16-168.341 837.651   8
   2  -4 -16 152.009 296.433   5
  -2  -4  16 313.579 238.978   5
  -2   4  18 7677.55 1099.21   1
   2   4 -18 4873.90 1163.90   7
   2   4 -18 6509.17 1428.81   4
   2  -4 -18 6062.05 1108.37   7
  -2   4 -18 7294.08 1237.10   7
  -2  -4  18 5494.05 1073.86   8
  -2   4  18 5269.96 1096.63   8
   2  -4  18 7971.63 1083.79   8
   2  -4  18 8610.94 1019.67   1
   2  -4 -18 6524.21 415.216   5
  -2  -4  18 7182.89 1315.03   1
   2  -4  20 1090.68 1071.28   8
   2   4 -20 428.067 1084.88   7
   2   4 -20 588.893 1433.94   4
  -2   4 -20 1714.04 1260.28   7
  -2   4  20 329.255 1099.67   8
   2  -4 -20 2165.71 1194.94   7
   2  -4  20 984.445 981.983   1
  -2   4  20 2413.39 1073.45   1
  -2  -4  20 630.284 1066.06   8
   2  -4  20 1195.96 748.760   2
  -2  -4  20-467.677 1266.69   1
   2  -4 -22 40074.6 2181.45   7
  -2   4  22 40705.9 2104.71   8
   2  -4  22 41152.0 2113.12   8
   2   4  22 31926.1 2239.16   8
  -2   4 -22 36541.9 2267.54   7
  -2   4  22 38820.6 2097.43   1
   2  -4  22 37241.1 2026.81   1
  -2  -4  22 38601.0 2035.48   8
   2   4 -22 34384.3 2399.13   4
  -2  -4  22 38844.6 2306.24   1
   2   4 -22 39795.1 2172.37   7
  -2   4  24 366.941 1253.46   8
  -2  -4  24-775.734 1294.85   8
  -2  -4  24 154.150 1542.20   1
   2  -4  24-1009.05 1236.77   8
   2   4 -24 32.6980 1374.97   7
  -2   4 -24 185.831 1493.20   7
   2   4  24 1324.40 1492.94   8
   2  -4 -24-520.438 1428.51   7
   2  -4  24-1319.37 1179.23   1
   2   4 -24-1274.72 1764.23   4
  -2   4  24-163.933 1259.56   1
   2  -4 -26 1183.69 1588.46   7
  -2  -4  26 185.150 1424.28   8
  -2   4 -26-999.686 1700.74   7
   2   4 -26 3277.98 2013.36   4
   2  -4  26 1423.53 1413.37   8
   2   4 -26 71.3875 1582.81   7
  -2   4  26 245.777 1390.07   1
   2   4  26 1367.69 1545.51   8
  -2  -4  26 1943.80 1625.13   1
  -2   4  26 3121.33 1440.83   8
   2  -4  26-34.3027 1246.49   1
   2  -4  28 1379.16 1305.77   1
  -2   4  28 325.583 1492.35   8
   2   4  28 599.156 1697.16   8
  -2   4  28-336.306 1436.10   1
  -2   4 -28 43.1462 1726.10   7
  -2  -4  28 2303.59 1534.70   8
   2  -4  28-1006.48 1460.09   8
  -2  -4  28 766.712 1637.57   1
   2   4 -28-1378.95 2083.85   4
   2   4 -28 1634.19 1684.81   7
   2  -4 -28 702.700 1637.24   7
   2  -6   0 133731. 4708.25   5
   2  -6   0 132732. 4723.02   2
   2  -6   2 43634.4 1536.78   8
   2  -6   2 43174.3 1532.84   1
  -2   6  -2 43490.9 1547.79   7
  -2   6   2 43521.1 1617.03   6
   2  -6   2 41672.9 1639.68   2
  -2   6  -2 41208.0 1633.37   3
   2  -6   2 40297.8 1621.07   5
   2  -6  -2 41080.3 1604.47   5
   2  -6  -2 41304.4 1634.88   2
   2  -6   4 4141.14 354.692   1
   2  -6   4 4463.35 380.926   8
   2  -6  -4 3787.50 456.877   2
  -2   6   4 3474.33 407.184   6
  -2   6  -4 4139.09 437.578   3
   2  -6   4 3698.47 436.217   2
  -2   6  -4 4417.57 417.049   7
   2  -6   4 3707.99 389.942   5
   2  -6  -4 4341.62 371.879   5
  -2   6   6 1637.53 326.737   8
   2  -6   6 1491.10 437.264   8
  -2   6   6 2188.17 362.716   1
   2  -6  -6 1606.88 348.264   7
  -2   6  -6 1934.63 481.368   7
  -2   6   6 1561.39 378.712   6
  -2   6  -6 1584.04 389.430   3
   2  -6   6 1837.30 389.651   1
   2  -6   6 1175.48 344.771   5
   2  -6  -6 2404.33 472.739   2
   2  -6   6 2107.43 414.216   2
   2  -6  -6 2175.96 358.374   5
   2  -6   8 103949. 3870.83   8
   2   6  -8 99015.2 4057.72   4
  -2   6   8 108624. 3820.84   6
  -2   6  -8 111261. 3843.64   3
  -2   6  -8 105200. 3900.97   7
  -2  -6   8 111904. 3921.80   8
   2  -6   8 107132. 3887.62   1
   2  -6  -8 109234. 3867.31   2
   2  -6   8 103240. 3841.61   5
   2  -6   8 110294. 3854.67   2
   2  -6  -8 102339. 3803.07   5
   2  -6  -8 107128. 3832.91   7
  -2   6   8 106582. 3811.68   8
  -2   6   8 110963. 3847.82   1
   2  -6 -10 12904.6 701.098   5
  -2   6 -10 14104.5 937.999   7
  -2   6  10 14896.8 754.089   6
  -2   6  10 14362.7 818.555   8
  -2   6 -10 14751.9 754.170   3
   2  -6  10 15192.3 879.621   1
   2  -6  10 13486.7 746.275   5
   2  -6  10 15184.6 787.279   2
  -2  -6  10 13302.5 1083.32   1
   2  -6  10 14733.8 889.850   8
   2  -6 -10 13613.6 863.067   2
   2  -6 -10 13683.7 850.272   7
  -2   6  12 217358. 7605.15   8
   2  -6 -12 205191. 7624.43   7
  -2   6 -12 213777. 7561.90   3
  -2   6  12 215228. 7525.85   6
   2   6 -12 225255. 7862.33   4
   2  -6  12 219041. 7606.18   5
   2  -6  12 216506. 7565.74   2
   2  -6 -12 219650. 7510.30   5
  -2  -6  12 221088. 7810.25   1
  -2  -6  12 219500. 7661.57   8
   2  -6 -12 210622. 7595.37   2
  -2  -6  12 212074. 7510.96   5
  -2   6  12 210445. 7640.49   1
  -2  -6  14 1558.24 464.179   5
  -2   6 -14 1262.21 532.459   3
   2   6 -14 1221.70 1085.54   4
   2  -6  14 2227.76 825.723   8
  -2   6  14 1656.29 528.544   6
  -2  -6  14 2329.18 976.033   1
   2  -6  14 1025.43 743.755   1
  -2   6 -14 2640.11 911.638   7
  -2  -6  14 1520.45 740.636   8
   2  -6  14 1313.53 576.175   2
   2  -6 -14 1776.13 449.829   5
  -2   6  16 1727.27 897.400   8
   2  -6  16 274.905 869.634   8
   2   6 -16 877.577 1224.93   4
  -2   6 -16 419.885 983.751   7
   2  -6 -16 1476.60 959.037   7
  -2  -6  16 669.363 444.188   5
  -2  -6  16 658.773 1128.53   1
  -2  -6  16 533.665 844.641   8
   2  -6  16 898.545 813.120   1
  -2   6  16 1004.97 872.709   1
   2  -6  16 606.901 620.360   2
   2  -6 -16 165.936 481.694   5
  -2   6  18-1308.29 1074.15   8
   2   6 -18-2227.70 1418.92   4
   2  -6  20 17262.9 1377.35   1
  -2   6  20 20963.7 1479.43   8
   2  -6  20 16749.9 1423.45   8
   2   6 -20 13596.7 1822.03   4
   2   6 -20 16890.0 1422.86   7
   2  -6 -20 19243.7 1577.65   7
  -2   6  20 19263.1 1449.10   1
  -2   6 -20 17648.0 1562.85   7
   2  -6  20 17419.0 1069.35   2
  -2  -6  20 15654.8 1399.40   8
  -2  -6  20 20182.7 1702.71   1
  -2  -6  22 108.418 1207.81   8
   2  -6  22-1324.74 1144.91   1
  -2   6  22 208.225 1328.30   8
   2   6 -22-1084.70 1338.29   7
   2  -6 -22-944.493 1485.13   7
   2  -6  22 1464.79 1245.55   8
  -2   6 -22-3470.62 1528.63   7
  -2   6  22-3378.70 1222.78   1
   2   6 -22 332.309 1591.42   4
  -2  -6  22 374.052 1468.74   1
  -2   6  24 15521.5 1558.96   1
   2  -6  24 11094.2 1482.49   1
   2   6 -24 18494.5 1752.46   7
   2   6 -24 12114.9 2033.07   4
  -2   6 -24 8866.68 1820.13   7
  -2  -6  24 17258.2 1582.07   8
   2  -6  24 17059.1 1591.42   8
   2  -6 -24 17194.3 1803.13   7
  -2   6  24 18168.0 1638.86   8
  -2  -6  24 15932.2 1868.23   1
   2  -6  26 1422.67 1346.75   1
  -2  -6  26-2452.91 1752.67   1
  -2   6  28 529.205 1522.49   8
   2  -6  28 1876.11 1541.74   8
  -2   6 -28-42.4771 1812.14   7
   2   6 -28 2177.74 2112.26   4
  -2  -6  28 352.508 1787.03   1
   2   6 -28 39.1374 1700.39   7
  -2   6  28-1622.80 1393.42   1
   2  -6 -28-40.1944 1747.77   7
   2  -6  28 1293.42 1400.30   1
  -2  -6  28 834.410 1477.83   8
   2  -8   0 100.770 465.729   2
  -2   8   0-166.374 392.133   6
   2  -8   0-99.1374 337.641   5
  -2   8  -2 8762.93 593.718   6
  -2   8  -2 8690.29 463.519   7
   2  -8  -2 8990.75 573.987   5
  -2   8   2 9374.45 608.185   6
   2  -8   2 8462.34 552.842   5
   2  -8   2 9693.74 649.144   2
   2  -8  -2 8879.88 659.513   2
   2  -8   2 8290.14 453.169   1
   2  -8   2 8719.50 434.958   8
   2  -8   4 472.565 478.233   2
   2  -8   4-13.3792 345.480   8
   2  -8  -4 644.902 540.327   2
  -2   8  -4 344.520 373.655   7
   2  -8   4 104.198 335.468   1
  -2   8  -4-23.1868 414.888   6
  -2   8   4 76.8638 411.936   6
   2  -8   4 91.7682 362.535   5
   2  -8  -4 119.478 359.580   5
   2  -8   6 511.231 508.260   2
  -2   8   6-155.532 463.672   6
   2  -8  -6-83.5885 575.953   2
  -2   8  -6 569.724 483.121   7
   2  -8   6 623.167 432.103   1
  -2   8   6-32.5199 336.698   8
  -2   8   6-81.5084 266.664   1
  -2   8  -6-146.637 471.632   3
   2  -8   6 409.248 431.119   8
   2  -8   6 656.545 401.531   5
   2  -8  -6-49.2863 337.952   7
   2  -8  -6 53.0096 380.811   5
  -2   8   8 16248.7 789.172   8
   2  -8   8 15596.0 877.771   8
  -2   8  -8 15056.0 874.884   3
  -2   8   8 16144.1 752.661   1
   2  -8  -8 14951.2 801.199   7
   2  -8   8 13723.9 799.431   5
   2  -8   8 14700.9 871.080   2
   2  -8  -8 15209.4 789.787   5
   2  -8  -8 16621.9 980.252   2
  -2   8   8 14801.1 838.118   6
  -2   8  -8 15163.9 907.956   7
   2  -8   8 15716.1 868.152   1
  -2   8  12 2059.21 572.947   6
   2  -8  12 756.820 603.764   2
  -2  -8  12 1722.10 763.235   8
  -2  -8  12 1395.53 989.543   1
   2   8 -12-298.388 1017.05   4
   2  -8 -12 818.813 705.320   7
  -2   8 -12 1321.81 598.507   3
   2  -8 -12 1705.05 838.475   2
  -2   8  12 645.182 586.426   1
  -2  -8  12 923.329 539.863   5
   2  -8 -12 1075.00 500.184   5
   2  -8  12 1383.79 524.260   5
  -2   8  12 635.422 643.578   8
  -2  -8  14 16262.1 1113.92   8
   2   8 -14 15646.9 1511.70   4
  -2   8 -14 17892.8 1277.41   7
  -2   8 -14 16594.5 939.964   3
  -2   8  14 16349.7 953.170   6
   2  -8  14 13907.4 974.758   2
  -2   8  14 14008.3 1027.17   1
   2  -8  14 17279.2 935.883   5
   2  -8 -14 15422.5 885.472   5
  -2  -8  14 15014.5 1352.75   1
  -2  -8  14 16307.8 921.665   5
   2  -8 -14 17419.7 1173.05   7
   2  -8  14 16360.2 1146.62   8
   2  -8  14 15224.4 1116.27   1
  -2  -8  16-207.949 585.405   5
   2  -8 -16 446.770 596.908   5
   2  -8  16-539.043 764.707   2
   2  -8  16 519.211 929.831   8
   2  -8 -16 399.295 1006.19   7
   2   8 -16-1220.44 1303.11   4
  -2   8 -16 385.823 664.256   3
  -2   8  16 937.087 943.725   8
   2  -8  16-828.365 885.812   1
  -2  -8  16-348.604 1154.87   1
   2  -8  16 260.190 663.488   5
  -2   8  16-384.777 851.560   1
  -2   8 -16 1104.27 1049.32   7
  -2  -8  16-684.479 891.345   8
   2   8 -18 4822.40 1536.77   4
  -2   8  18 6842.45 1114.95   8
  -2   8 -18 7276.41 1248.61   7
   2  -8 -18 5833.88 727.543   5
   2  -8 -18 5628.49 1246.98   7
  -2   8 -18 6050.95 852.839   3
  -2  -8  18 5187.87 1081.36   8
  -2   8  18 5592.74 1021.54   1
  -2  -8  18 5090.10 1353.92   1
   2  -8  18 5713.58 869.644   2
   2  -8  18 6530.48 1127.20   8
   2  -8  18 5637.17 1044.71   1
  -2  -8  18 4756.73 646.971   5
   2  -8  20 2709.74 1090.60   1
   2  -8  20 1930.95 858.376   2
  -2   8  20 3932.74 1198.64   8
   2   8 -20 3777.70 1645.69   4
   2   8 -20 1841.16 1255.65   7
   2  -8 -20 2050.83 1282.30   7
   2  -8  20 2065.42 1173.46   8
  -2   8  20 2364.90 1029.46   1
  -2   8 -20 698.570 1284.74   7
  -2  -8  20 2630.59 1463.41   1
  -2  -8  20 3157.98 1146.52   8
  -2   8 -22 6123.91 1589.79   7
   2  -8  22 10115.4 1468.34   8
  -2   8  22 13998.8 1517.00   8
   2   8 -22 14310.4 1628.15   7
   2   8 -22 10328.7 1937.14   4
   2  -8 -22 12382.5 1687.87   7
  -2  -8  22 13171.6 1451.05   8
  -2   8  22 10063.4 1366.48   1
  -2  -8  22 11765.5 1731.48   1
   2  -8  24 30.6251 1326.49   8
  -2  -8  24 1575.57 1387.46   8
  -2   8 -24 2497.86 1631.89   7
   2  -8  24 1923.68 1302.79   1
  -2   8  24 3135.81 1425.49   8
   2   8 -24 140.766 1888.67   4
   2   8 -24 1468.59 1489.09   7
   2  -8 -24 5616.73 1646.18   7
  -2   8  24 2731.82 1264.00   1
  -2  -8  24-41.3226 1615.19   1
  -2  -8  26 3988.08 1778.87   1
  -2  -8  26 3403.48 1496.52   8
   2  -8  26 1848.68 1570.98   8
  -2   8  26 6374.44 1580.04   8
   2   8 -26 150.652 1923.03   4
   2  -8 -26 382.163 1722.94   7
   2  -8  26 2826.29 1420.45   1
   2   8 -26 4479.87 1653.74   7
  -2   8 -26 746.416 1706.34   7
  -2   8  26 1777.58 1357.48   1
   2   8 -28-1713.13 2218.75   4
  -2   8  28 1169.76 1440.63   1
  -2  -8  28-1724.44 1552.22   8
  -2  -8  28-2617.34 1873.04   1
   2  -8  28 34.1906 1529.76   8
   2   8 -28-1025.04 1669.26   7
  -2   8 -28 339.216 1865.30   7
   2  -8 -28-1401.38 1777.73   7
   2  -8  28 37.4604 1395.86   1
  -2   8  28-667.848 1650.87   8
  -2  10   0 42850.5 1693.68   6
   2 -10   0 41080.6 1680.66   5
   2 -10   0 40197.2 1756.60   2
   2 -10   2 2002.85 356.470   8
   2 -10  -2 1100.49 643.570   2
  -2  10  -2 1591.80 509.722   6
  -2  10  -2 1408.30 322.748   7
  -2  10   2 1718.97 506.507   6
   2 -10   2 1722.54 348.210   1
  -2  10  -2 2073.96 464.520   4
   2 -10   2 1894.08 604.648   2
   2 -10  -2 1829.51 450.063   5
   2 -10   2 2163.93 471.369   5
  -2  10   4 8957.04 677.184   6
  -2  10  -4 7432.25 535.545   7
   2 -10  -4 6343.06 587.907   5
  -2  10  -4 8057.20 658.623   6
  -2  10  -4 7728.87 683.151   4
   2 -10   4 7204.29 519.837   8
   2 -10   4 6781.49 732.794   2
   2 -10  -4 6782.49 799.885   2
   2 -10   4 6943.25 542.535   1
   2 -10   6 3349.58 554.177   1
   2 -10   6 2644.43 513.416   8
  -2  10   6 2553.66 613.880   6
   2 -10   6 2900.87 701.435   2
  -2  10   6 2177.01 415.308   8
  -2  10  -6 2690.76 568.035   7
   2 -10  -6 1779.52 800.177   2
   2 -10  -6 2908.07 524.770   5
  -2  10  -6 1300.69 597.574   6
  -2  10   8 93167.8 3282.35   8
  -2  10  -8 88617.1 3382.02   6
  -2  10   8 89335.8 3397.27   6
  -2  10  -8 87796.0 3363.64   7
   2 -10  -8 91785.2 3355.75   5
   2 -10   8 94350.2 3435.51   2
   2 -10  -8 92096.8 3516.17   2
   2 -10   8 88355.0 3340.37   8
   2 -10   8 90599.7 3382.95   1
  -2  10  10 12327.6 788.590   8
  -2 -10  10 10622.2 793.548   5
  -2 -10  10 9888.19 1222.11   1
   2  10 -10 9074.68 1300.45   4
  -2  10 -10 9755.32 806.982   6
  -2  10  10 9829.08 810.278   6
   2 -10 -10 8942.43 729.331   5
  -2  10 -10 10467.2 883.539   7
   2 -10 -10 9878.11 1011.71   2
   2 -10  10 9399.87 843.756   1
  -2 -10  10 12560.4 964.917   8
   2 -10  12 142707. 4989.78   8
  -2  10  12 142940. 4916.13   8
  -2 -10  12 127960. 5194.29   1
   2 -10 -12 133149. 5051.90   2
  -2  10  12 130633. 4918.87   6
   2 -10 -12 132744. 4961.29   7
  -2  10  12 128974. 4903.24   1
   2  10 -12 132046. 5284.68   4
   2 -10 -12 137570. 4899.82   5
  -2 -10  12 139462. 4922.41   5
  -2 -10  12 138924. 5024.56   8
  -2  10  14 2123.48 749.720   6
   2 -10  14 3677.11 940.707   8
   2  10 -14 979.729 1228.20   4
  -2 -10  14 2799.99 1183.67   1
   2 -10 -14 839.269 867.735   7
  -2 -10  14 2843.11 908.626   8
   2 -10  14 2835.68 887.378   1
  -2  10  14 1359.07 662.741   1
  -2  10 -14 2880.91 985.033   7
   2 -10 -14 1955.05 685.438   5
  -2 -10  14 2006.01 716.826   5
   2 -10  16 1070.66 1037.51   8
  -2 -10  16 288.998 706.322   5
   2  10 -16 262.076 1451.16   4
  -2 -10  16 697.621 1213.10   1
  -2  10 -16-504.617 1106.99   7
  -2  10  16 149.453 949.046   8
   2 -10 -16 847.614 752.719   5
  -2 -10  16 1424.88 978.333   8
   2 -10  16 99.0278 953.919   1
   2 -10 -18-673.165 783.922   5
  -2 -10  18 48.4138 1049.62   8
   2 -10 -18 103.918 1151.50   7
   2  10 -18-1085.06 1488.16   4
  -2 -10  18-1109.19 1377.47   1
   2 -10  18 544.294 1024.71   1
  -2  10  18 1382.13 1117.20   8
  -2  10 -18-430.589 1174.41   7
   2 -10  18-419.153 1138.57   8
  -2 -10  18-267.994 698.523   5
  -2  10  18-246.414 874.318   1
   2 -10  20 6620.73 1386.21   8
  -2  10  20 6473.60 1112.91   1
  -2  10  20 8951.21 1330.92   8
   2  10 -20 6181.98 1781.26   4
  -2 -10  20 8650.21 1289.38   8
  -2  10 -20 7500.28 1484.13   7
   2 -10 -20 7007.87 1430.69   7
  -2  10 -20 7682.24 994.330   3
  -2 -10  20 6526.17 1577.66   1
   2 -10  20 6390.25 1277.84   1
  -2  10  22 5386.77 1365.69   8
   2 -10  22 5712.65 1354.23   8
   2  10 -22 4778.94 1913.68   4
   2 -10 -22 6101.82 1502.57   7
   2  10 -22 4742.27 1483.46   7
  -2 -10  22 2221.86 1625.84   1
  -2  10 -22 4982.87 1536.13   7
  -2  10  22 6548.06 1216.14   1
   2 -10  22 5781.51 1329.06   1
  -2 -10  22 5665.48 1313.40   8
  -2  10  24 24715.3 1809.93   8
  -2  10  24 21952.8 1615.19   1
  -2  10 -24 12591.7 1945.20   7
   2 -10 -24 18127.3 1917.00   7
   2  10 -24 20502.5 2376.87   4
  -2 -10  24 19820.7 1702.96   8
  -2 -10  24 11261.8 1966.49   1
  -2 -10  26-715.887 1720.69   1
   2  10 -26 294.083 1680.63   7
  -2 -10  26 778.033 1413.53   8
  -2  10  26-405.736 1566.70   8
  -2  10  26-102.551 1270.73   1
   2  10 -26-1833.89 2224.87   4
   2 -10 -26-352.981 1671.22   7
  -2  10 -26 39.5987 1704.43   7
   2 -10  26-790.690 1507.74   8
   2 -10  26-547.299 1413.66   1
   2 -10  28 345.176 1655.51   8
   2 -12  -4 411.263 536.929   5
   2 -12   4-517.803 515.568   8
  -2  12  -4 70.2901 452.315   7
  -2  12  -4-459.800 711.199   4
   2 -12   4-315.173 496.723   1
   2 -12   4-243.721 571.527   5
   2 -12   6 1243.00 560.739   8
  -2  12   6 385.100 401.263   8
  -2  12  -6 176.323 552.810   7
   2 -12   6 744.585 583.041   1
   2 -12   6 1765.15 594.755   5
   2 -12   8 62.1595 662.212   1
   2 -12   8-716.461 858.351   2
  -2  12   8-81.3937 563.269   8
  -2  12  -8-372.266 860.245   4
  -2  12  -8 13.0561 673.035   7
   2 -12   8-595.639 616.003   8
   2 -12   8-184.200 615.110   5
  -2  12  10 56730.9 2221.50   8
   2  12 -10 55997.8 2871.41   4
  -2  12 -10 55093.5 2314.66   6
  -2  12 -10 53262.3 2302.47   7
   2 -12  10 56874.1 2402.28   2
   2 -12  10 61347.2 2302.93   5
  -2 -12  12 12455.7 1115.79   8
  -2  12  12 10640.1 955.670   8
   2  12 -12 12224.5 1571.35   4
  -2  12 -12 11184.5 1099.29   7
  -2  12 -12 10945.9 996.196   6
  -2 -12  12 8988.47 1405.52   1
  -2  12 -12 11018.6 1062.41   3
   2 -12  12 13387.5 934.447   5
   2 -12  12 12859.7 1157.54   2
   2 -12  12 10673.1 1057.51   1
   2 -12  12 12362.7 1047.85   8
   2  12 -14 29777.2 2072.58   4
  -2  12 -16 263.405 929.980   3
   2 -12  16 1828.01 751.528   5
  -2  12 -16 524.182 833.340   6
  -2 -12  16 289.083 1025.57   8
  -2  12 -16 2478.07 1158.17   7
  -2 -12  16-877.572 1366.42   1
   2 -12  16 782.758 1038.52   1
   2 -12  16 394.613 1080.34   2
   2  12 -16-120.526 1496.45   4
  -2  12  16 686.729 1041.23   8
   2 -12  16-178.899 1033.92   8
   2 -12  18 1373.77 1172.52   8
   2 -12  18 817.112 1111.86   2
  -2  12 -18 1754.71 1300.25   7
  -2 -12  18 1934.14 1132.31   8
   2 -12 -18 1344.91 971.181   7
  -2 -12  18 2515.83 1476.88   1
  -2  12 -18 1231.51 899.602   6
   2 -12  18 2540.46 1194.26   1
  -2  12 -18 2789.96 1004.08   3
   2  12 -18 2602.03 1649.69   4
   2 -12  18 1326.91 785.999   5
  -2  12  18 2238.99 1147.53   8
  -2 -12  20 8575.59 1346.05   8
  -2  12 -20 8522.71 1522.45   7
   2 -12 -20 8308.67 1496.70   7
   2 -12  20 5184.80 1254.34   2
  -2  12 -20 8356.21 1104.45   6
   2  12 -20 6220.36 1891.51   4
  -2  12 -20 5679.88 1106.56   3
  -2 -12  20 5680.99 1678.30   1
   2 -12  20 8730.20 1384.75   1
   2 -12  20 7330.24 971.458   5
   2 -12  20 6708.44 1368.83   8
  -2  12  20 7183.27 1373.93   8
   2 -12  22 41445.9 2210.41   8
  -2  12 -22 32287.6 2363.86   7
   2  12 -22 38507.6 2763.83   4
   2  12 -22 29894.8 2252.59   7
  -2  12  22 45416.4 2215.95   8
   2 -12 -22 42455.7 2350.90   7
  -2 -12  24-3656.09 1473.36   8
   2  12 -24-2932.55 2177.62   4
  -2  12 -24-1982.80 1713.19   7
  -2 -12  24-928.220 1871.64   1
   2 -12  24-1340.52 1446.33   1
   2 -12  24-31.5380 1464.97   8
  -2  12  24-1016.60 1494.67   8
   2 -12  26 1959.03 1468.10   1
   2  12 -26 1310.31 2184.97   4
   2  12 -26 741.776 1706.12   7
  -2  12 -26 960.704 1773.02   7
   2 -12 -26 2404.79 1765.42   7
   2 -12  26 33.1728 1524.13   8
  -2 -12  26 66.0338 1538.07   8
  -2  12  26 563.702 1562.05   8
  -2 -12  26 93.1321 1875.91   1
  -2  14   0 93535.5 3512.04   6
   2 -14   0 91278.8 3473.04   5
   2 -14   0 91315.6 3643.24   2
   2 -14   2 1306.53 620.296   5
   2 -14  -2 331.718 628.077   5
   2 -14   2 9.50744 528.964   1
   2 -14   2 1753.14 935.320   2
   2 -14  -2 1108.84 962.205   2
  -2  14  -2 319.688 709.864   6
  -2  14   2-134.220 720.022   6
  -2  14  -4 16929.5 1123.84   4
  -2  14  -4 14994.4 1056.09   6
   2 -14   4 15813.5 1039.62   5
  -2  14   4 16470.4 1089.91   6
   2 -14  -4 15225.7 986.888   5
   2 -14   4 14736.2 1231.47   2
   2 -14   4 16107.4 920.608   1
   2 -14  -4 15880.8 1302.50   2
  -2  14  -6 1534.36 644.795   7
  -2  14  -6 59.2538 937.476   4
   2 -14   6 776.836 675.616   8
   2 -14   6 1549.81 978.974   2
   2 -14  -6 1166.82 669.042   5
   2 -14  -6 1139.64 1057.53   2
  -2  14  -6 56.9570 736.696   6
  -2  14   6 743.183 780.875   6
   2 -14   6 811.789 673.757   1
   2 -14   6 760.041 686.153   5
  -2  14  -8 23049.9 1522.43   4
  -2  14  -8 21713.5 1214.51   7
  -2  14  -8 23497.0 1330.02   6
  -2  14   8 25890.6 1379.11   6
   2 -14   8 24177.8 1291.51   5
   2 -14  -8 25166.4 1289.87   5
   2 -14   8 23886.1 1502.81   2
  -2  14   8 23075.9 1122.69   8
   2 -14   8 22718.6 1221.61   8
   2 -14  -8 24063.3 1622.61   2
   2 -14   8 21508.6 1270.79   1
   2 -14 -10-542.372 738.361   5
  -2  14  10-868.363 741.730   8
   2 -14  10-930.057 1066.69   2
  -2  14 -10-195.526 817.367   6
   2 -14 -10-143.563 1236.98   2
  -2  14  10 341.406 860.556   6
  -2 -14  10 1249.61 841.496   5
   2 -14  10-1621.82 789.745   5
   2 -14  12 27433.2 1487.05   8
  -2  14  12 26994.3 1429.48   8
   2  14 -12 26409.7 2288.87   4
  -2  14 -12 28115.5 1862.42   4
   2 -14 -12 29573.9 1487.26   5
  -2  14 -12 22475.1 1541.31   7
  -2  14 -12 27359.0 1513.40   6
  -2  14  12 26667.7 1505.16   6
  -2 -14  12 26947.9 1989.52   1
   2 -14  12 30076.6 1475.98   5
  -2 -14  12 31699.2 1557.57   5
   2 -14  12 27094.7 1695.91   2
   2 -14 -12 25108.2 1850.20   2
   2 -14  12 26170.8 1576.73   1
   2 -14 -14 4063.87 955.752   5
   2  14 -14 3670.52 1675.33   4
  -2  14 -14 2108.03 1471.53   4
   2 -14  14 2256.27 1068.51   1
   2 -14  14 3135.10 1218.70   2
   2 -14  14 3475.84 1037.23   8
  -2 -14  14 4164.20 1126.48   8
  -2 -14  14 3612.50 1459.98   1
  -2  14 -14 3165.38 963.756   6
  -2  14  14 2714.00 1013.36   6
  -2  14 -14 3184.31 1067.72   3
  -2 -14  14 4406.27 997.896   5
   2 -14  14 2348.68 835.761   5
  -2  14 -14-22.0285 1088.16   7
   2 -14 -16 7921.32 1112.38   5
   2 -14  16 2289.76 1265.18   2
  -2  14 -16 5890.72 1567.62   4
  -2 -14  16 4632.49 1533.72   1
  -2  14 -16 5919.91 1058.43   6
  -2  14 -16 5815.25 1205.48   3
   2 -14  16 3732.32 1170.25   1
  -2  14  16 5811.38 1146.96   8
  -2  14 -16 5868.13 1279.24   7
   2 -14  16 4521.03 919.828   5
  -2 -14  16 5940.22 1057.60   5
   2 -14  16 5962.64 1186.05   8
  -2 -14  16 4722.16 1218.30   8
   2  14 -16 3947.33 1738.80   4
  -2  14  18-1496.36 1308.98   8
  -2  14 -18-1025.78 1865.61   4
  -2  14 -18-1316.83 1164.53   6
  -2  14  20 52499.0 2366.43   8
  -2  14 -20 48209.7 2162.93   6
  -2  14 -20 36806.5 2486.73   7
  -2  14 -20 53365.3 2237.80   3
  -2 -14  20 41817.9 2297.58   8
   2  14 -20 41952.6 2874.11   4
   2 -14  20 49624.5 2101.67   5
   2 -14  20 42169.8 2352.28   2
  -2 -14  20 36221.5 2667.40   1
   2 -14  20 47767.6 2393.24   8
   2 -14  20 39848.0 2356.52   1
  -2  14 -20 43791.0 2924.58   4
  -2 -14  22 29.9494 1430.02   8
  -2  14 -22-3259.46 1690.50   7
  -2 -14  22-784.729 1801.93   1
   2 -14  22-479.648 1447.21   8
   2 -14  22-34.3977 1444.06   1
   2 -14  24 3242.04 1582.14   8
  -2  14  24 8052.87 1645.07   8
   2  14 -24 6630.60 2219.24   4
   2  14 -24 4830.20 1644.52   7
  -2  14 -24 4662.91 1780.72   7
  -2  14 -24 6495.68 2208.11   4
  -2 -14  24 4967.22 1582.50   8
   2 -14  24 5904.43 1545.69   1
  -2 -14  24 5770.27 1890.25   1
   2 -14  26 154.659 1569.04   1
  -2 -14  26 334.525 1861.29   1
   2 -16   0 1148.65 707.882   5
   2 -16   0-443.923 1070.66   2
  -2  16   0 742.390 825.521   6
   2 -16  -2 70008.3 2826.24   5
  -2  16  -2 71652.0 2905.71   6
  -2  16   2 72944.2 2909.93   6
   2 -16   2 72067.7 2714.22   1
   2 -16   2 75619.6 2862.46   5
   2 -16   2 65687.5 3045.62   2
   2 -16  -2 69398.0 3079.94   2
   2 -16  -4-354.411 696.088   5
   2 -16   4 1040.53 1141.40   2
   2 -16  -4 670.892 1162.64   2
  -2  16  -4 130.322 841.237   6
  -2  16   4 594.449 859.583   6
   2 -16   4 81.1595 719.599   1
   2 -16   4-1246.74 761.115   5
   2 -16   6-2121.01 877.575   8
  -2  16  -6-1389.22 959.967   6
   2 -16  -6 30.4947 1325.35   2
  -2  16  -6-407.246 1163.49   4
  -2  16   6-244.471 904.406   6
   2 -16   6 315.983 773.130   1
   2 -16   6-276.924 1161.14   2
   2 -16  -6-578.444 771.144   5
   2 -16   6-129.247 802.811   5
  -2  16  10 20622.5 1418.41   6
  -2  16  10 21652.8 1227.69   8
   2 -16  10 23618.3 1363.67   5
   2 -16 -10 24116.9 1368.38   5
   2 -16  10 18364.8 1616.48   2
  -2  16 -10 20011.7 1391.55   6
   2 -16 -10 22708.9 1837.54   2
  -2  16  12-709.180 907.737   8
   2 -16  12 236.474 1016.10   1
   2 -16 -12-133.319 939.904   5
  -2 -16  12-513.934 1587.74   1
  -2  16 -12-78.8835 1031.98   7
  -2  16 -12-997.083 1424.52   4
  -2  16 -12 67.0741 983.497   6
   2 -16  12 220.328 1293.93   2
   2 -16  12 241.467 966.534   8
  -2  16  12 1269.61 1047.00   6
   2 -16 -12 69.8568 1510.23   2
   2 -16  12 1323.20 917.085   5
  -2 -16  12 168.859 1016.18   5
   2 -16  14 5273.33 1265.69   8
   2  16 -14 11013.5 2152.68   4
  -2  16 -14 9511.08 1357.34   7
  -2  16 -14 8755.59 1719.46   4
   2 -16  14 8685.46 1524.26   2
  -2  16 -14 12066.1 1214.88   6
  -2  16  14 14104.3 1330.64   6
   2 -16  14 6196.70 1293.04   1
   2 -16  14 12975.5 1157.41   5
   2 -16 -14 14599.0 1247.35   5
  -2 -16  14 13838.9 1295.92   5
  -2 -16  14 13201.3 1768.19   1
   2 -16 -16-1387.98 1181.41   5
  -2  16  16-2490.67 1230.40   8
   2 -16  16-57.9244 1284.46   1
  -2  16 -16-4053.81 1460.14   7
  -2  16 -16-3892.39 1849.26   4
   2  16 -18 14762.6 2268.73   4
  -2  16 -18 11455.5 1652.49   7
  -2 -16  18 17828.3 1565.43   8
  -2  16 -18 14821.6 2116.85   4
  -2  16 -18 15917.8 1558.57   3
  -2  16 -18 15100.3 1382.50   6
   2 -16  18 8947.09 1512.35   8
  -2 -16  18 13730.8 1918.26   1
   2 -16  18 17957.4 1306.45   5
  -2 -16  18 17442.6 1428.23   5
   2 -16 -18 21083.2 1499.91   5
   2 -16  18 13521.0 1718.38   2
   2 -16  18 12931.7 1611.60   1
  -2 -16  20-1429.54 1519.54   8
  -2  16 -20-2346.29 1631.03   7
   2  16 -20-726.040 2092.56   4
  -2  16 -20-1469.54 1970.30   4
   2 -16  20 202.810 1545.67   2
   2 -16  20-702.858 1338.41   1
  -2 -16  20-131.423 1820.80   1
  -2  16 -20-2068.19 1247.15   6
   2 -16  20-445.364 1404.62   8
   2 -16  20-227.895 1038.16   5
  -2 -16  22 7758.07 1556.82   8
  -2  16 -22 11333.8 1769.10   7
   2 -16  22 10022.5 1540.76   1
   2  16 -22 12944.3 2247.06   4
   2 -16  22 11922.3 1582.95   8
  -2 -16  22 5014.38 1963.79   1
  -2  16 -22 8664.31 2247.32   4
  -2 -16  24 65.5355 1438.72   8
   2  16 -24 35.6617 1617.23   7
  -2  16 -24 448.674 1775.09   7
   2 -16  24 872.463 1502.47   1
  -2 -16  24 238.531 1894.61   1
   2  16 -24 168.772 2221.43   4
   2 -16  24 1613.81 1551.96   8
  -2  16 -24-51.3885 2118.58   4
  -2  18   0 74030.3 2977.95   6
   2 -18   0 71192.2 2888.50   5
   2 -18   0 65211.9 3153.92   2
   2 -18   2 3735.90 898.530   5
   2 -18   2 4926.80 874.445   1
   2 -18  -2 4596.62 871.113   5
   2 -18  -2 3886.32 1372.70   2
   2 -18   2 4922.50 1359.67   2
  -2  18  -2 5100.74 1038.47   6
  -2  18   2 5791.05 1051.39   6
  -2  18  -4 16249.0 1287.35   6
  -2  18   4 16299.8 1274.14   6
   2 -18   4 12708.3 1137.08   5
   2 -18  -4 13946.8 1122.05   5
   2 -18   4 14839.6 1100.38   1
   2 -18   4 14214.6 1541.93   2
   2 -18  -4 15371.7 1643.23   2
   2 -18   6-281.885 1291.65   2
   2 -18  -6 1676.61 1424.73   2
  -2  18  -6 832.852 1002.98   6
   2 -18   6-69.6859 889.103   1
  -2  18   6 24.8290 984.757   6
   2 -18  -6-133.458 828.474   5
   2 -18   6 765.115 905.000   5
   2 -18  -8 9202.47 1055.11   5
  -2  18  -8 5886.75 960.042   7
   2 -18   8 5973.29 1482.71   2
   2 -18  -8 9326.97 1617.58   2
  -2  18  -8 7780.33 1141.27   6
  -2  18   8 8492.94 1156.92   6
   2 -18   8 9324.66 1094.89   5
   2 -18  10-1058.61 1048.26   8
  -2  18 -10 32.4440 1542.12   4
   2 -18  10-126.529 1364.32   2
  -2  18 -10 1476.00 995.531   7
  -2  18 -10 497.260 1046.54   6
  -2  18  10 1508.71 1087.22   6
   2 -18 -10 1544.06 1549.26   2
   2 -18  10 22.4124 1054.11   1
   2 -18 -10 736.719 971.614   5
   2 -18  10 222.350 969.032   5
  -2 -18  12 12977.2 1408.37   5
  -2  18 -12 6183.28 1313.67   7
  -2  18 -12 5800.08 1876.22   4
  -2 -18  12 10975.6 1983.30   1
   2 -18  12 5469.28 1682.25   2
  -2  18 -12 8915.39 1350.53   6
   2 -18  12 1549.44 1266.20   8
  -2  18  12 8744.00 1384.04   6
   2 -18  12 14723.2 1270.36   5
   2 -18 -12 14182.9 1262.48   5
   2 -18  12 3566.79 1335.54   1
   2 -18 -14-469.599 1144.15   5
   2 -18  14 903.931 1254.82   1
  -2  18 -14 821.183 1739.77   4
  -2  18 -14 277.503 1261.28   7
   2 -18  14-1175.83 1553.23   2
  -2 -18  14-1902.69 1741.83   1
   2 -18  14 43.3874 1160.30   8
  -2  18 -14 230.936 1155.49   6
  -2  18  14-1847.58 1301.93   6
  -2 -18  14 469.343 1233.83   5
   2 -18  14 704.986 1047.93   5
   2 -18 -16 819.421 1212.92   5
   2  18 -16-2774.32 2359.05   4
   2 -18  16-212.313 1240.63   8
  -2  18 -16 1249.27 1852.14   4
   2 -18  16 865.191 1555.09   2
   2 -18  16 513.948 1304.60   1
  -2 -18  16 632.351 1270.22   5
  -2  18 -16-417.108 1177.01   6
  -2  18 -16 26.0428 1365.68   7
   2 -18  16 126.436 1069.35   5
  -2 -18  16 172.806 1782.67   1
  -2 -18  18-2966.98 1363.94   5
   2 -18  18-669.480 1378.23   8
   2 -18  18-1329.98 1411.41   1
  -2  18 -18-3227.18 2110.89   4
   2 -18  18-1835.51 1670.72   2
  -2 -18  18-3731.90 1900.40   1
   2 -18 -18-1189.54 1367.29   5
   2 -18  18-2441.32 1200.22   5
   2 -18 -20 11544.3 1563.76   5
   2 -18  20 9249.93 1534.77   8
   2 -18  20 11132.0 1620.37   1
  -2  18 -20 8278.59 2182.46   4
   2 -18  20 7641.34 1757.98   2
  -2 -18  20 9752.75 1569.96   8
  -2 -18  20 5659.43 1983.98   1
   2  18 -20 7709.42 2371.42   4
  -2  18 -20 11595.8 1716.61   7
  -2  18 -20 8329.16 1421.71   6
  -2  18 -20 11844.1 1561.65   3
   2 -18  20 11726.9 1229.84   5
  -2 -18  22 195.339 1426.76   8
   2 -18  22 2301.88 1531.29   8
  -2  18 -22 100.708 2224.11   4
  -2  18 -22 421.063 1704.08   7
   2 -18  22-780.268 1524.74   1
   2  18 -22 235.365 2241.02   4
  -2 -18  22 1633.75 1890.39   1
   2 -20   0 1444.80 1428.36   2
  -2  20   0 994.514 1066.26   6
   2 -20   0 191.733 886.103   5
  -2  20  -2 23013.4 1592.22   6
  -2  20   2 26871.3 1626.89   6
   2 -20   2 20227.4 1420.38   5
   2 -20  -2 26681.0 1475.69   5
   2 -20   2 20517.1 1918.27   2
   2 -20  -2 23019.2 1980.74   2
   2 -20  -4 749.253 898.707   5
  -2  20   4 1194.33 1074.20   6
   2 -20   4-734.997 1441.26   2
   2 -20   4 374.054 942.327   5
   2 -20  -4 1008.06 1575.53   2
  -2  20  -4 870.929 1093.29   6
   2 -20   6 740.502 1491.57   2
  -2  20  -6-108.662 1108.38   6
   2 -20  -6-39.5284 1583.37   2
  -2  20   6 329.645 1116.90   6
   2 -20  -6-837.241 955.402   5
   2 -20   6 26.1395 988.236   5
   2 -20   8 5012.00 1621.63   2
  -2  20  -8 5237.94 1326.26   6
  -2  20   8 3900.55 1351.78   6
   2 -20   8 294.908 1081.97   5
   2 -20  10 3654.03 1375.86   8
  -2  20 -10 4829.01 2003.42   4
   2 -20  10 8084.75 1758.12   2
  -2  20  10 12096.9 1430.39   6
  -2  20 -10 10813.4 1357.74   6
   2 -20 -10 10618.2 1924.27   2
  -2  20 -10 10011.8 1215.82   7
   2 -20 -10 12366.8 1287.62   5
   2 -20  10 3262.61 1314.74   1
   2 -20  10 10563.1 1265.21   5
  -2  20 -12-119.055 1784.00   4
  -2  20 -12 1267.35 1214.32   7
   2 -20  12 3088.62 1608.94   2
   2 -20 -12 1488.61 1155.32   5
  -2  20 -12-224.170 1172.92   6
  -2  20  12 2817.67 1315.38   6
   2 -20  12 1045.19 1243.22   8
  -2 -20  12 4257.92 1289.37   5
   2 -20  12-157.930 1252.26   1
   2 -20  12 1098.94 1112.71   5
   2 -20 -14 9402.35 1375.28   5
  -2 -20  14 9884.38 1456.39   5
   2 -20  14 4540.58 1382.90   8
  -2 -20  14 9583.03 2096.52   1
  -2  20 -14 7172.71 2018.85   4
  -2  20 -14 6991.18 1378.31   7
   2 -20  14 6161.00 1788.55   2
   2 -20  14 5584.69 1468.82   1
  -2  20 -14 8651.41 1412.02   6
   2 -20  14 9456.54 1325.40   5
   2 -20 -18 2477.78 1376.19   5
  -2 -20  18 3537.26 1414.38   5
   2 -20  18 344.887 1394.75   8
   2 -20  18 1152.86 1470.33   1
  -2  20 -18-1911.19 2041.91   4
  -2  20 -18 3126.20 1561.13   7
   2  20 -18 916.147 2664.06   4
  -2 -20  18 3459.29 1990.64   1
  -2  20 -18 1231.15 1315.67   6
   2 -20  18-36.3143 1754.72   2
  -2  20 -18 1767.27 1447.96   3
   2 -20  18 3510.16 1264.21   5
   2 -20 -20 549.601 1449.07   5
   2 -20  20 370.626 1424.55   8
   2  20 -20 1666.65 2482.91   4
  -2  20 -20 297.726 2219.37   4
   2 -20  20 1233.57 1522.02   1
  -2  20 -20-555.403 1626.23   7
   2 -20  20 693.251 1770.33   2
  -2 -20  20 147.561 1992.86   1
  -2  20 -20 624.006 1345.45   6
  -2  20 -20 422.161 1477.46   3
   2 -20  20-306.580 1230.73   5
   2 -22   0 10558.6 1821.84   2
   2 -22   0 12482.3 1186.81   5
   2 -22  -2-892.927 980.151   5
   2 -22   2-1604.74 1702.82   2
   2 -22   2-450.449 1004.88   5
   2 -22  -2-2229.29 1760.00   2
  -2  22  -2-1759.72 1197.85   6
  -2  22   2-58.6105 1158.40   6
   2 -22  -4 1779.99 1007.27   5
   2 -22  -4 3719.90 1829.40   2
  -2  22  -4 3920.66 1250.29   6
  -2  22   4 237.585 1228.35   6
   2 -22   4 2245.05 1653.67   2
   2 -22   4 4252.67 1096.15   5
   2 -22  -6 461.663 1047.71   5
   2 -22   6-514.660 1705.94   2
  -2  22  -6-833.871 1196.85   6
   2 -22  -6 1227.73 1781.05   2
  -2  22   6-91.4670 1198.17   6
   2 -22   6 363.460 1085.12   5
   2 -22  -8 4733.76 1184.88   5
   2 -22   8 3798.43 1705.98   2
  -2  22  -8 5162.97 1319.27   6
  -2  22   8 6325.62 1357.88   6
   2 -22  -8 4934.05 1844.38   2
   2 -22   8 3988.01 1206.63   5
   2 -22  10 3554.47 1787.34   2
  -2  22 -10 2423.55 1303.02   6
  -2  22  10 2609.68 1337.89   6
   2 -22 -10 3247.81 1229.72   5
   2 -22  10 3146.74 1244.18   5
  -2  22 -12 19067.9 1806.08   6
  -2  22  12 23575.9 1823.90   6
   2 -22  12 23370.0 1708.64   5
   2 -22 -12 25710.8 1706.51   5
   2 -22 -14 1883.03 1325.52   5
  -2 -22  14 50.1260 2021.05   1
   2 -22  14 275.930 1821.15   2
  -2  22 -14 468.265 1344.06   6
  -2 -22  14-1152.09 1465.53   5
   2 -22  14-1986.37 1332.47   5
   2 -22 -16 1996.67 1410.28   5
  -2 -22  16-33.9458 1505.11   5
  -2 -22  16-1741.34 2009.35   1
   2 -22  16-525.827 1884.02   2
  -2  22 -16 1013.75 1359.04   6
   2 -22  16 1139.93 1355.75   5
  -2 -22  18-1987.52 1532.80   5
  -2  22 -18-1500.95 2348.92   4
  -2  22 -18-1909.06 1649.76   7
   2 -22 -18-172.419 1535.46   5
  -2 -22  18-1416.13 2155.72   1
   2 -22  18-1220.94 1954.84   2
  -2  22 -18-2184.06 1522.48   6
   2 -22  18-1631.63 1322.71   5
   2 -24   0-171.004 1098.39   5
   2 -24   0-45.4004 1855.90   2
  -2  24   0-32.0724 1304.84   6
   2 -24   2 5664.89 1204.23   5
   2 -24  -2 916.165 1211.92   5
   2 -24   2 2751.55 2048.95   2
   2 -24  -2 4878.62 1991.36   2
  -2  24  -2 3611.11 1312.09   6
  -2  24   2 349.466 1357.37   6
   2 -24  -4-116.616 1157.43   5
   2 -24   4-2795.74 1933.58   2
  -2  24  -4-1840.45 1350.91   6
   2 -24  -4-2773.89 1945.68   2
  -2  24   4-228.533 1337.90   6
   2 -24   4-117.238 1140.78   5
   2 -24  -6-897.017 1206.19   5
   2 -24   6 2265.10 1909.44   2
  -2  24   6-934.479 1376.96   6
   2 -24  -6 1452.39 1961.61   2
   2 -24   6-2174.16 1270.35   5
  -2  24  -8-1869.85 1421.34   6
   2 -24  -8-903.768 2021.21   2
   2 -24  -8 649.249 1232.04   5
   2 -24  10 22325.4 1750.49   5
  -2  24 -10 21785.1 1831.47   6
  -2  24  10 20104.4 1849.62   6
   2 -24 -10 23449.7 1703.08   5
   2 -24 -12-1147.74 1373.38   5
   2 -24  12 565.929 1896.56   2
  -2  24 -12-531.030 1442.30   6
   2 -24  12 1181.91 1369.35   5
   2 -24 -14 3840.31 1522.60   5
   2 -24  14 1797.88 2066.28   2
  -2  24 -14 3568.81 1500.56   6
   2 -24  14 530.994 1385.01   5
   2 -26   0 155.552 1239.29   5
   2 -26   0 2025.87 2030.73   2
  -2  26   0 104.812 1435.02   6
   2 -26   2 405.172 1231.53   5
   2 -26  -2-125.211 1229.76   5
   2 -26   2-3080.85 2165.17   2
  -2  26  -2-204.269 1365.10   6
   2 -26  -2-602.077 2032.14   2
  -2  26   2 107.533 1440.54   6
   2 -26  -4-32.0047 1250.25   5
  -2  26  -4 3339.38 1568.55   6
  -2  26   4 110.272 1534.27   6
   2 -26  -4 1494.88 2061.59   2
   2 -26   4-31.6515 1338.71   5
   2 -26  -6 32.9378 1273.90   5
   2 -26   6 3307.99 2110.50   2
  -2  26  -6-2417.70 1425.89   6
  -2  26   6 37.7282 1487.22   6
   2 -26  -6 1114.95 2082.89   2
   2 -26   6 1268.08 1308.00   5
   2 -26  -8 1058.88 1444.11   5
   2 -26   8 7499.32 2207.87   2
  -2  26  -8 8108.67 1496.90   6
  -2  26   8-38.6945 1583.16   6
   2 -26   8 7667.22 1495.39   5
   2 -26 -10-4163.72 1524.67   5
   2 -26  10-4685.92 2235.04   2
  -2  26  10-1151.76 1775.89   6
   2 -26  10-3275.82 1498.23   5
   3   1  -7 15584.7 1001.76   4
   3  -1  -7 15445.1 946.354   4
  -3  -1   7 16233.5 846.118   8
  -3   1   7 17361.9 801.264   8
  -3  -1   9 3146.68 503.819   8
  -3  -1   9 3500.13 736.655   1
   3   1  -9 3520.61 736.487   4
  -3   1   9 2277.53 701.334   1
   3  -1  -9 3391.84 685.586   4
  -3   1   9 3141.18 526.145   8
  -3   1  11 1343.59 564.361   8
   3  -1 -11 1529.82 755.643   4
  -3  -1  11 2279.38 762.564   1
  -3   1  11 1388.57 734.292   1
  -3  -1  13 13520.5 921.019   8
   3   1 -13 12444.3 1189.20   4
  -3   1  15 73650.7 2700.10   8
   3   1 -15 63111.8 2885.99   4
   3  -1 -15 67301.5 2852.34   4
   3  -1 -15 73917.4 2731.19   7
  -3  -1  15 67318.2 2863.11   1
  -3   1  15 71315.0 2845.94   1
  -3  -1  15 72812.0 2698.17   8
  -3  -1  17 88841.6 3393.34   8
   3  -1  17 97307.0 3678.88   8
   3  -1 -17 83670.2 3572.71   4
   3  -1 -17 89876.8 3435.28   7
  -3   1 -17 79824.5 3542.64   7
   3   1 -17 83213.8 3617.07   4
  -3   1  17 87240.7 3373.75   8
  -3  -1  17 85029.8 3581.79   1
  -3   1  17 84226.4 3537.52   1
  -3  -1  19 25953.0 1596.40   8
  -3   1  19 28656.6 1634.20   8
   3  -1  19 32871.8 1925.90   8
   3   1 -19 28597.2 1667.05   7
   3   1 -19 26800.7 1934.50   4
   3  -1 -19 30089.1 1676.36   7
  -3   1 -19 24557.4 1852.19   7
   3  -1 -19 27447.5 1912.57   4
  -3  -1  19 27992.0 1855.61   1
  -3   1  19 28630.6 1822.37   1
  -3   1  21 858.066 1304.40   1
  -3   1  21 1601.66 1090.65   8
   3  -1  21 1748.29 1328.64   8
   3   1 -21 3328.88 1254.27   7
   3  -1 -21 1199.05 1205.48   7
   3  -1 -21-473.368 1446.30   4
   3   1 -21 1042.95 1501.07   4
  -3  -1  21 1627.04 1080.94   8
  -3   1 -21 1329.90 1406.12   7
  -3  -1  21 413.666 1352.71   1
  -3   1  25 3964.34 1395.29   8
  -3  -1  25 3540.07 1539.89   1
   3  -1  25 4746.82 1630.51   8
   3   1 -25 4795.57 1532.03   7
   3  -1 -25 5233.97 1515.99   7
   3   1 -25 2757.00 1857.58   4
  -3   1  25 5146.28 1600.69   1
  -3   1 -25 4491.83 1711.59   7
   3  -1 -25 3381.36 1781.66   4
   3   1  25 4444.90 1705.49   8
  -3  -1  25 3829.35 1367.22   8
  -3   1  27 3741.18 1468.38   8
   3  -1  27 5459.73 1788.49   8
   3   1  27 1575.65 1785.39   8
  -3  -1  27 2831.87 1745.55   1
   3   1 -27 1815.89 1636.55   7
   3   1 -27 529.829 2015.19   4
   3  -1 -27 1672.65 1619.71   7
   3  -1 -27 2056.22 1991.62   4
  -3  -1  27 3927.98 1484.64   8
  -3   1 -27 2960.25 1845.75   7
  -3   1  27 1078.88 1564.22   1
  -3  -1  29 3511.60 1751.94   1
  -3  -1  29 2483.44 1539.45   8
  -3   1  29 1900.48 1561.35   8
   3   1  29 1338.74 1810.82   8
   3  -1  29 1300.22 1735.01   8
   3   1 -29 1869.38 2137.66   4
   3  -1 -29 1138.80 2064.86   4
   3  -1 -29 1309.01 1731.20   7
   3   1 -29 1924.80 1770.81   7
  -3   1 -29 1182.84 1839.43   7
  -3   1  29 1834.85 1652.82   1
  -3   3   1 26195.3 1053.76   3
  -3   3   3 5256.11 365.100   3
  -3   3   5 167215. 5848.00   3
   3  -3  -7 14391.0 850.260   4
   3  -3  -7 14712.7 738.940   5
   3  -3  -7 14400.2 680.086   2
  -3   3   7 14447.4 870.422   1
  -3   3   7 13892.8 717.014   8
  -3   3   7 14978.3 659.176   3
  -3  -3   9 38966.2 1655.75   8
  -3   3   9 38654.1 1498.76   3
  -3   3   9 39189.2 1594.18   8
   3  -3  -9 42313.1 1577.43   5
   3  -3  -9 41182.5 1511.75   2
  -3   3   9 40767.4 1705.84   1
   3  -3  -9 39349.1 1729.86   4
   3   3  -9 37677.9 1841.40   4
   3  -3 -11-409.449 404.030   2
   3  -3 -11-1491.95 810.603   4
  -3   3 -11 311.793 561.510   7
  -3   3  11 113.318 597.566   8
  -3   3  11-485.272 773.238   1
  -3   3  11-344.667 375.005   3
  -3  -3  13 33860.4 1529.61   8
   3  -3  13 34571.1 1668.95   8
  -3   3 -13 32831.6 1641.72   7
  -3   3  13 33731.5 1281.87   3
  -3   3  13 28942.2 1222.04   6
  -3  -3  13 34948.0 1740.73   1
   3  -3 -13 32784.1 1275.56   2
   3   3 -13 34896.4 1807.50   4
  -3   3  15 62821.9 2335.87   6
  -3  -3  15 68722.5 2648.87   8
  -3   3  15 69180.4 2616.22   8
   3  -3  15 71311.6 2808.75   8
   3  -3  15 67230.3 2680.37   1
   3  -3 -15 69454.7 2644.86   7
  -3   3 -15 70977.9 2816.11   7
   3   3 -15 68580.8 2934.49   4
   3  -3 -15 65774.6 2780.42   4
  -3  -3  15 66905.7 2850.56   1
   3  -3 -15 60250.8 2373.88   2
  -3   3  15 65676.3 2739.10   1
  -3  -3  17 26993.0 1453.47   8
  -3   3  17 28629.9 1461.79   8
   3  -3  17 28302.0 1610.85   8
   3  -3  17 27064.9 1454.77   1
   3   3 -17 26043.0 1776.37   4
   3  -3 -17 28092.0 1665.93   4
  -3   3 -17 26400.1 1671.49   7
  -3   3  17 22336.4 972.798   6
   3  -3 -17 27653.7 1473.81   7
  -3  -3  17 26574.9 1722.40   1
   3  -3 -17 23440.2 1059.34   2
  -3   3  17 26494.9 1600.34   1
  -3  -3  19 19595.3 1382.86   8
  -3   3  19 20824.5 1394.31   8
   3  -3  19 18776.2 1472.65   8
   3  -3  19 18361.1 1334.92   1
   3   3 -19 16248.4 1692.08   4
   3   3 -19 19583.3 1467.36   7
  -3   3 -19 19015.0 1574.22   7
  -3  -3  19 17337.5 1610.80   1
   3  -3 -19 20608.0 1442.61   7
   3  -3 -19 19360.8 1688.56   4
  -3   3  19 19968.2 1557.49   1
  -3   3  21 2381.18 1178.68   8
  -3   3  21 3622.19 1303.09   1
   3   3 -21 4756.66 1300.90   7
   3   3 -21 4815.32 1579.14   4
   3  -3 -21 2466.82 1213.99   7
  -3   3 -21 3539.43 1406.27   7
   3  -3  21 3474.51 1274.64   8
   3  -3  21 3708.98 1022.95   1
  -3  -3  21 3203.21 1438.86   1
  -3  -3  21 4363.74 1135.13   8
   3  -3  23-31.8017 1402.35   8
  -3  -3  23-740.814 1275.88   8
  -3   3  23-1845.05 1326.85   8
   3   3 -23 1376.35 1403.51   7
   3   3 -23 1884.72 1668.06   4
   3  -3 -23-1858.81 1456.64   7
  -3   3  23-1112.20 1430.65   1
  -3   3 -23-4184.23 1679.22   7
   3  -3  23-1997.91 1185.46   1
  -3  -3  23-76.7581 1588.44   1
  -3   3  25 3413.50 1444.88   8
  -3  -3  25 2232.22 1655.09   1
  -3  -3  25 2543.84 1359.51   8
   3  -3  25 3117.39 1512.61   8
   3   3 -25 2081.79 1832.00   4
   3  -3 -25 4060.30 1556.51   7
  -3   3 -25 2073.11 1635.60   7
   3   3 -25 2575.67 1526.85   7
   3  -3  25 2801.98 1207.06   1
  -3   3  25 3002.14 1454.94   1
  -3   3 -27 3506.65 1776.02   7
  -3   3  27 2808.82 1509.07   8
   3  -3  27 4220.86 1293.00   1
  -3  -3  27 2339.35 1694.29   1
   3  -3 -27 5364.04 1671.90   7
   3   3 -27 3802.58 1977.76   4
   3   3 -27 4263.16 1729.01   7
  -3  -3  27 3645.41 1477.77   8
   3  -3  27 4578.19 1573.98   8
  -3   3  27 4341.20 1572.15   1
  -3  -3  29 202.592 1552.73   8
  -3   3  29 1389.28 1583.68   8
  -3  -3  29-1082.53 1768.42   1
   3   3 -29-687.842 1756.94   7
   3  -3 -29 1383.30 1845.81   7
   3  -3 -29 727.049 2111.54   4
  -3   3 -29 2270.20 1942.60   7
   3  -3  29 1104.40 1339.89   1
   3   3 -29 1046.22 2072.60   4
  -3   3  29-563.668 1621.33   1
  -3   5  -1 1486.61 310.276   3
  -3   5   1 1184.90 309.679   3
   3  -5   1 1179.17 295.459   5
   3  -5  -1 1163.88 286.292   5
   3  -5   1 1210.79 348.426   2
   3  -5  -1 1043.58 326.653   2
  -3   5  -3 50460.5 1893.96   3
  -3   5   3 50412.5 1890.22   3
   3  -5   3 48831.3 1914.67   5
   3  -5  -3 50114.2 1894.39   5
   3  -5  -3 52520.6 1906.69   2
   3  -5  -5 10940.2 657.582   4
  -3   5  -5 10751.9 593.177   3
  -3   5   5 10828.3 595.408   3
   3  -5   5 11391.5 641.643   5
   3  -5  -5 10386.4 567.911   5
  -3   5   5 9980.99 643.795   1
   3  -5  -5 11289.4 625.031   2
   3  -5   7 117107. 4254.15   8
  -3   5  -7 112108. 4179.42   3
  -3   5   7 119360. 4145.62   3
   3  -5  -7 115939. 4216.91   4
   3  -5  -7 114925. 4141.44   5
   3  -5  -7 116592. 4154.63   2
  -3   5   7 119626. 4197.17   1
  -3   5   7 117990. 4130.88   8
  -3   5   9 5831.34 564.634   8
   3  -5   9 5781.37 578.025   1
   3  -5  -9 5799.99 711.480   4
   3  -5   9 5440.14 693.650   8
  -3   5   9 5518.75 492.085   3
  -3   5  -9 4951.34 703.803   7
  -3   5  -9 5687.32 503.916   3
   3  -5  -9 5819.88 446.812   5
   3  -5  -9 6097.85 551.044   2
  -3   5   9 5653.40 690.233   1
   3  -5  13 24255.9 1306.94   8
   3  -5  13 22125.1 1210.60   1
   3  -5 -13 19672.3 1168.09   7
  -3   5 -13 23100.7 1370.33   7
  -3   5  13 23104.0 997.308   6
  -3   5  13 23034.7 981.012   3
   3  -5 -13 22563.4 954.350   5
  -3  -5  13 20918.5 1485.68   1
   3  -5 -13 24242.0 1098.19   2
   3   5 -13 19680.7 1537.55   4
  -3   5  13 21387.2 1276.73   1
  -3  -5  13 21956.1 1260.90   8
   3  -5  15 16567.7 1180.00   8
   3  -5  15 17010.7 1085.08   1
   3   5 -15 14417.7 1519.73   4
  -3   5 -15 15278.2 1275.88   7
  -3   5  15 15666.6 786.160   3
  -3   5  15 16777.1 834.892   6
  -3  -5  15 15073.3 1136.71   8
   3  -5 -15 16389.9 761.864   5
  -3  -5  15 15781.3 1416.12   1
  -3   5  15 17414.7 1112.65   8
   3  -5 -15 16354.2 964.214   2
  -3  -5  17 19619.4 1424.60   8
  -3   5  17 25251.1 1422.97   8
   3  -5  17 26632.9 1497.65   8
   3  -5  17 20664.7 1347.06   1
   3  -5 -17 24670.6 1443.80   7
  -3   5  17 25273.8 1053.21   6
  -3   5 -17 25647.8 1627.38   7
  -3   5  17 20944.8 966.205   3
   3  -5 -17 23657.6 958.166   5
   3   5 -17 17418.4 1828.71   4
  -3  -5  17 19697.2 969.755   5
  -3  -5  17 23542.4 1734.11   1
   3  -5 -17 24081.2 1211.03   2
  -3   5  17 24412.9 1529.28   1
  -3  -5  19 13589.7 1239.81   8
  -3   5  19 13064.6 1261.85   8
   3  -5  19 12599.3 1315.58   8
   3  -5  19 11998.4 1138.11   1
   3  -5 -19 14552.3 1337.83   7
   3   5 -19 8865.96 1561.78   4
  -3   5 -19 12654.9 1447.83   7
  -3   5  19 11157.2 1323.12   1
  -3  -5  19 12957.7 1555.96   1
   3   5 -21 1999.27 1598.91   4
   3  -5  21 5141.20 1281.37   8
  -3   5  21 3748.49 1207.49   8
  -3  -5  21 5218.74 1221.34   8
   3   5 -21 4718.30 1310.57   7
   3  -5 -21 4457.21 1273.16   7
  -3   5 -21 4286.91 1449.81   7
  -3   5  21 4700.99 1296.10   1
   3  -5  21 2152.16 996.214   1
  -3  -5  21 4144.97 1487.83   1
  -3  -5  23 1030.08 1221.30   8
   3  -5 -23-810.543 1342.69   7
  -3   5  23-213.917 1328.99   8
   3  -5  23-756.034 1327.73   8
   3   5 -23-63.2394 1366.02   7
  -3   5 -23 601.542 1549.46   7
   3  -5  23 464.662 1095.18   1
  -3   5  23-356.634 1303.40   1
   3   5 -23 1402.30 1723.32   4
  -3  -5  23 1755.87 1537.41   1
   3   5 -25 2703.34 1556.18   7
   3  -5  25 3396.39 1423.59   8
   3   5 -25 2775.78 1945.39   4
   3  -5 -25 5052.58 1543.47   7
  -3   5 -25-40.4658 1603.79   7
  -3  -5  25 2422.34 1391.24   8
  -3   5  25 2663.94 1423.06   8
   3  -5  25 2296.58 1194.65   1
  -3   5  25 2797.87 1440.22   1
  -3  -5  25 3246.01 1733.38   1
  -3  -5  27 5124.45 1499.72   8
  -3   5  27 7007.34 1637.79   8
   3  -5  27 2140.89 1595.59   8
   3   5 -27 1925.92 1699.77   7
   3  -5 -27 2525.07 1673.79   7
  -3   5 -27 563.042 1727.76   7
   3   5 -27 1659.60 2012.56   4
  -3  -5  27 1149.20 1772.43   1
  -3   5  27 4865.68 1544.72   1
   3  -5  27 2243.17 1295.55   1
  -3   5  29 2283.31 1701.44   1
  -3   5  29 6725.00 1730.94   8
   3  -5  29 2203.97 1433.90   1
  -3  -5  29 1591.26 2030.95   1
   3   5 -29 4328.42 1991.00   7
   3  -5 -29 2081.38 1857.13   7
  -3   5 -29-46.2635 2032.25   7
   3  -7  -1 1289.96 440.434   2
  -3   7  -1 1811.14 443.549   3
  -3   7   1 1474.48 440.294   3
   3  -7   1 1282.99 361.735   5
   3  -7  -1 1510.35 366.885   5
   3  -7   1 1201.62 435.096   2
   3  -7  -3 1766.13 452.897   2
   3  -7   3 1279.00 366.685   8
  -3   7  -3 1624.04 439.435   3
  -3   7   3 2041.73 457.934   3
   3  -7   3 1013.56 362.270   5
   3  -7  -3 1286.58 377.978   5
   3  -7   5 111638. 3992.40   8
   3  -7  -5 113014. 3961.37   4
  -3   7   5 112951. 4018.34   3
  -3   7  -5 113197. 4026.67   3
  -3   7  -5 112026. 4016.35   7
  -3   7   5 112600. 3898.50   8
   3  -7   5 111564. 4030.84   5
   3  -7   5 109360. 4033.86   2
   3  -7  -5 111349. 3997.99   5
   3  -7  -5 111498. 4021.58   2
  -3   7   5 107880. 3931.12   1
  -3   7   7 3619.14 427.353   8
   3  -7  -7 3696.26 579.797   2
   3  -7   7 2993.68 548.633   8
   3  -7  -7 2799.48 524.869   4
   3  -7  -7 2773.49 410.214   7
  -3   7  -7 3115.93 581.324   7
  -3   7   7 2466.19 497.854   6
  -3   7   7 2477.64 512.337   3
  -3   7  -7 3017.03 482.715   3
   3  -7   7 3513.13 470.362   1
   3  -7   7 2526.71 446.497   5
  -3   7   7 2595.73 486.533   1
   3  -7   7 3096.83 541.450   2
   3  -7  -7 3582.16 458.205   5
  -3   7   9 34183.4 1461.35   8
   3  -7   9 35291.2 1569.39   8
   3  -7   9 32898.6 1557.92   1
   3  -7  -9 36351.7 1564.74   4
  -3   7  -9 30614.6 1650.42   7
   3  -7   9 40348.5 1535.35   5
   3  -7   9 38892.0 1556.31   2
   3  -7  -9 39694.5 1485.61   5
  -3   7   9 33268.2 1505.62   6
   3  -7  -9 33661.2 1560.02   2
  -3   7  -9 35400.2 1518.44   3
  -3   7   9 28831.7 1554.42   1
   3  -7  -9 35748.3 1490.02   7
  -3  -7  11 1684.41 725.288   8
  -3   7  11 1312.58 590.896   8
   3  -7 -11 2137.45 682.450   2
  -3   7 -11 1419.91 529.586   3
  -3   7  11 1570.16 532.402   6
   3   7 -11 1969.07 1089.76   4
   3  -7  11 1216.01 573.998   5
  -3   7  11 1563.15 695.488   1
   3  -7 -11 1417.26 618.147   7
   3  -7  11 2007.61 625.428   2
  -3   7  13 6716.78 806.042   8
  -3  -7  13 6575.29 898.564   8
  -3  -7  13 5553.26 1164.79   1
   3   7 -13 6646.08 1251.54   4
   3  -7 -13 7789.09 856.452   2
  -3   7  13 7776.32 683.299   6
   3  -7 -13 6815.30 833.743   7
   3  -7  13 7863.33 898.468   8
   3  -7  13 8181.74 791.343   2
   3  -7 -13 7473.68 594.156   5
  -3   7 -13 6262.65 1001.23   7
   3  -7  13 7548.26 812.461   1
  -3   7  13 7824.32 892.174   1
   3  -7  15 32335.5 1631.65   8
   3   7 -15 33454.5 1997.52   4
  -3   7 -15 31671.5 1763.31   7
   3  -7  15 28649.4 1568.84   1
  -3   7  15 32335.6 1400.23   6
  -3  -7  15 34294.0 1660.01   8
   3  -7  15 33505.9 1516.47   2
   3  -7 -15 31877.7 1343.08   5
  -3  -7  15 33012.0 1912.72   1
  -3  -7  15 32849.2 1367.82   5
   3  -7 -15 30652.7 1550.19   2
  -3   7  17 14367.0 1207.72   8
  -3  -7  17 13329.7 1258.44   8
   3  -7 -17 15950.6 1279.20   7
   3   7 -17 12374.4 1701.34   4
   3  -7 -17 13717.7 1163.41   2
  -3   7  17 15487.8 1252.70   1
  -3  -7  19 10370.9 1225.62   8
  -3   7  19 12420.2 1269.53   8
   3  -7  19 10369.4 1264.07   8
   3  -7 -19 11080.4 1310.00   7
   3   7 -19 9379.48 1711.82   4
  -3   7 -19 10664.0 1453.12   7
  -3  -7  19 10419.2 1566.54   1
   3  -7  19 8520.18 1139.70   1
  -3   7  19 11040.5 1275.86   1
  -3   7  21-1711.61 1256.23   8
   3   7 -21-1414.58 1737.35   4
   3  -7 -21-1469.65 1402.00   7
  -3  -7  21-2244.24 1508.80   1
  -3  -7  21 26.4137 1208.47   8
  -3   7  21-399.742 1236.49   1
   3  -7  21-1342.79 1262.53   8
   3  -7  21-2336.04 1139.82   1
   3  -7  23 1292.41 1130.86   1
  -3   7  23 125.220 1292.26   1
   3  -7  23 1332.47 1342.13   8
  -3  -7  23-1647.85 1237.51   8
   3   7 -23 1738.91 1804.53   4
   3   7 -23 322.634 1441.18   7
   3  -7 -23-621.429 1452.87   7
  -3   7 -23 1118.08 1539.86   7
  -3   7  23 1236.99 1369.04   8
  -3  -7  23 492.140 1604.04   1
  -3  -7  25 427.176 1344.38   8
  -3   7  25 1080.05 1412.45   1
  -3   7  25 501.939 1499.71   8
   3  -7  25-63.2236 1447.78   8
   3   7 -25 440.045 1914.22   4
   3   7 -25-2199.79 1625.11   7
  -3   7 -25 120.270 1698.30   7
   3  -7 -25 1199.68 1554.34   7
   3  -7  25 468.764 1174.20   1
  -3  -7  25-1557.99 1763.52   1
  -3  -7  27 16357.8 1718.19   8
  -3   7  27 18200.4 1851.35   8
   3  -7  27 6696.88 1711.12   8
  -3   7  27 14961.0 1688.32   1
   3   7 -27 13803.4 2401.18   4
   3  -7  27 10275.6 1552.19   1
   3   7 -27 14674.6 1965.80   7
  -3   7 -27 8321.63 2012.79   7
   3  -7 -27 16419.2 1927.77   7
  -3  -7  27 13644.4 1968.49   1
   3  -9   1 2200.01 553.314   2
   3  -9  -1 2002.81 541.690   2
  -3   9  -1 2663.03 564.617   3
   3  -9   1 1690.04 444.054   5
   3  -9  -1 1863.32 439.880   5
   3  -9   3 19526.8 843.003   8
  -3   9  -3 19729.6 880.637   7
  -3   9   3 20147.9 994.069   6
   3  -9  -3 19967.8 958.762   5
   3  -9   3 19575.2 1012.37   2
   3  -9  -3 20509.5 1049.18   2
   3  -9   5 17929.0 872.020   8
  -3   9  -5 16858.6 918.617   7
  -3   9   5 18269.1 952.508   6
   3  -9  -5 18232.1 902.946   5
   3  -9   5 18523.0 991.768   2
   3  -9  -5 17653.2 1032.07   2
   3  -9   5 19472.4 851.844   1
  -3   9   9 29879.3 1271.32   1
  -3   9   9 31683.8 1265.30   8
   3  -9   9 29721.8 1387.58   8
   3  -9   9 29271.6 1370.60   1
   3  -9  -9 31690.2 1303.43   7
  -3   9   9 27874.7 1354.21   6
   3  -9  -9 29905.1 1307.32   5
   3  -9  -9 29485.2 1463.41   2
  -3   9  -9 30531.9 1457.39   7
  -3   9  11 629.987 608.483   8
   3   9 -11 1050.84 1312.68   4
   3  -9 -11 818.748 853.615   2
   3  -9 -11 851.875 662.614   7
  -3   9  11 610.966 642.431   6
  -3   9  11 906.331 620.857   1
   3  -9 -11 1501.80 560.033   5
  -3  -9  13 14329.6 1115.96   8
   3  -9  13 14021.0 1034.43   1
   3  -9  13 14277.8 1067.56   8
   3   9 -13 13282.2 1534.30   4
   3  -9 -13 12698.9 1024.77   7
  -3   9 -13 14301.9 1222.75   7
  -3   9  13 12602.0 936.561   6
  -3   9  13 11901.2 955.257   1
  -3  -9  13 14588.3 1503.25   1
   3  -9 -13 13551.9 839.252   5
   3  -9 -13 14782.5 1113.41   2
  -3   9  13 12618.4 965.072   8
   3  -9  15 9921.09 1028.06   1
   3  -9  15 11502.7 1119.14   8
  -3  -9  15 11345.9 1437.56   1
  -3   9 -15 10986.5 1278.30   7
  -3   9  15 9827.77 880.540   6
   3  -9 -15 9294.79 1118.16   2
   3   9 -15 8615.57 1526.47   4
   3  -9 -15 11094.2 802.587   5
  -3  -9  15 10106.4 854.834   5
  -3  -9  15 7838.56 1076.61   8
  -3  -9  17 25709.4 1607.48   8
  -3   9  17 26773.7 1531.59   1
  -3   9  17 30326.4 1567.31   8
   3  -9  17 27818.1 1630.55   8
   3  -9  17 24527.6 1536.97   1
   3   9 -17 21257.9 1999.60   4
   3  -9 -17 24540.6 1642.30   7
  -3   9 -17 28006.6 1428.65   3
  -3   9  17 27389.4 1358.16   6
   3  -9  17 33133.9 1838.94   5
  -3   9 -17 26503.6 1790.47   7
   3  -9 -17 27123.7 1274.09   5
  -3  -9  17 24131.3 1887.74   1
  -3  -9  17 29680.5 1366.18   5
   3  -9 -17 26992.7 1612.66   2
  -3  -9  19 871.566 1077.65   8
  -3   9  19 1728.11 1164.88   8
  -3   9  19 1334.00 1045.71   1
   3   9 -19 2207.42 1617.97   4
   3  -9 -19 460.905 1238.22   7
  -3   9 -19 2067.70 1340.45   7
  -3  -9  19 1022.86 1485.43   1
   3  -9  19 2014.94 1030.88   1
   3  -9  19 962.416 1129.55   8
  -3   9  21-345.467 1314.94   8
   3  -9  21-3221.51 1356.25   8
   3   9 -21-2706.72 1932.49   4
  -3   9  21-1287.83 1201.17   1
   3  -9 -21-3689.85 1477.88   7
  -3  -9  21-1860.20 1265.87   8
  -3  -9  23 29.1140 1228.65   8
  -3   9  23 823.934 1403.58   8
   3  -9  23-766.880 1331.37   8
   3   9 -23 1298.39 1912.31   4
   3  -9 -23-637.569 1432.58   7
  -3   9 -23 699.919 1554.13   7
  -3   9  23 330.625 1244.15   1
  -3  -9  23 1443.13 1665.20   1
   3  -9  23 572.673 1150.18   1
  -3  -9  25 14624.3 1644.85   8
  -3   9  25 13899.5 1756.61   8
   3   9 -25 7637.41 2125.92   4
   3   9 -25 9442.67 1733.37   7
   3  -9 -25 13079.4 1870.36   7
  -3   9 -25 6390.59 1907.24   7
  -3   9  25 9412.90 1511.01   1
  -3  -9  27 9790.80 1658.63   8
  -3   9  27 15757.4 1812.19   8
   3  -9  27 6755.18 1790.56   8
   3   9 -27 17454.1 1981.32   7
   3   9 -27 11443.1 2390.52   4
   3  -9 -27 13261.5 1917.56   7
  -3   9 -27 7474.75 1989.75   7
  -3   9  27 14287.0 1651.35   1
   3  -9  27 7049.30 1536.87   1
  -3  -9  27 11355.6 2033.23   1
   3 -11   5 199495. 6968.13   1
   3 -11   5 191468. 6939.95   8
  -3  11  -5 198820. 7086.12   3
  -3  11  -5 197900. 6981.19   7
   3 -11   5 210563. 7076.16   5
   3 -11   7 59204.4 2317.72   1
  -3  11   7 57914.2 2165.68   8
   3 -11   7 60538.5 2304.56   8
  -3  11  -7 60510.4 2368.03   7
  -3  11  -7 62036.1 2423.71   3
   3 -11   7 64699.7 2379.49   5
   3 -11   9 4029.64 697.651   1
   3 -11   9 3478.97 837.287   2
   3 -11   9 3881.17 738.420   8
  -3  11  -9 3921.10 829.540   7
   3 -11  -9 3246.55 612.437   7
  -3  11   9 3492.15 489.818   1
  -3  11  -9 3737.16 790.409   3
   3 -11   9 4510.42 674.347   5
  -3  11   9 3934.21 560.943   8
  -3  11  11-615.688 665.084   8
  -3  11 -11-364.165 758.881   3
  -3  11  11-374.146 527.665   1
   3 -11 -11-381.467 698.941   7
   3 -11  11 322.838 636.233   5
   3 -11  11 242.208 824.497   2
   3 -11  13 8635.04 962.963   1
   3 -11  13 8544.66 1009.26   2
  -3  11 -13 8840.81 904.597   3
  -3 -11  13 7677.74 1443.42   1
   3  11 -13 8935.94 1666.00   4
  -3  11  13 6629.35 894.666   8
   3 -11  13 7246.64 1001.54   8
  -3  11 -13 8728.07 1161.78   7
   3 -11 -13 6763.67 910.201   7
   3 -11  13 8240.52 822.803   5
  -3  11  13 7875.70 792.059   1
   3 -11  15 22835.8 1452.43   1
   3 -11  15 25037.3 1518.77   8
   3  11 -15 22765.6 2002.97   4
  -3  11 -15 25357.2 1664.54   7
  -3  11 -15 28963.5 1390.88   3
   3 -11  15 25821.7 1320.98   5
  -3 -11  15 23565.5 1892.05   1
   3 -11  15 23010.2 1450.79   2
  -3 -11  15 21468.2 1521.91   8
  -3 -11  17 4076.81 919.454   5
  -3 -11  17 6455.54 1153.57   8
   3 -11  17 5357.35 1078.39   1
   3 -11  17 6939.45 1215.65   8
  -3  11  17 6680.69 1133.10   8
   3  11 -17 7046.05 1684.26   4
  -3 -11  17 5254.32 1470.38   1
  -3  11 -17 5058.88 1283.19   7
  -3  11  17 5825.35 939.173   1
  -3  11 -17 6009.70 926.349   3
   3 -11  17 7200.46 911.302   5
   3 -11 -17 4697.42 1166.05   7
   3 -11  17 6716.61 1049.16   2
  -3  11  19 2058.53 1072.44   1
  -3 -11  19 1911.75 1259.23   8
   3 -11  19 3738.11 1161.91   1
   3  11 -19 2165.68 1783.61   4
  -3  11 -19-527.204 1584.24   7
   3 -11 -19 2520.91 1338.17   7
  -3 -11  19 3649.58 1628.85   1
  -3  11 -19-1504.63 1126.78   3
  -3  11  19 3564.94 1261.77   8
   3 -11  19 3634.11 1119.56   5
   3 -11  19 3329.53 1307.50   8
   3 -11  21 60.1516 1073.81   2
  -3  11 -21-539.494 983.948   3
  -3  11  21 869.445 1092.56   1
   3 -11  21-995.448 1298.31   8
   3  11 -21 1234.38 1910.48   4
  -3 -11  21 167.569 1627.06   1
  -3  11  21 806.031 1344.00   8
   3 -11  21-451.426 1186.33   1
  -3  11 -21 33.7696 1433.92   7
   3 -11 -21-89.3262 1390.19   7
  -3 -11  21-1589.16 1266.88   8
  -3  11  23 2228.25 1482.64   8
   3 -11  23 333.870 1396.19   8
  -3  11  23 1757.29 1220.40   1
   3  11 -23 1254.11 1987.68   4
  -3  11 -23 1659.47 1632.47   7
   3 -11 -23 2374.39 1564.83   7
   3 -11  23 745.625 1236.03   1
  -3 -11  23 3730.11 1383.09   8
  -3 -11  23 1402.68 1734.74   1
  -3  11  25 11441.1 1732.83   8
   3 -11  25 7303.45 1709.60   8
  -3  11 -25 7447.37 1883.49   7
   3  11 -25 6960.80 2228.17   4
   3  11 -25 8348.01 1797.54   7
   3 -11 -25 9831.23 1783.04   7
  -3  11  25 12043.5 1476.81   1
   3 -11  25 7778.27 1474.48   1
  -3 -11  25 5528.27 1522.12   8
  -3 -11  25 10232.4 1969.46   1
   3 -11  27 2466.45 1629.00   8
   3  11 -27-3875.88 1854.42   7
  -3  11 -27 171.313 1942.18   7
  -3  11  27-2203.03 1505.96   1
   3 -11  27 257.423 1415.82   1
  -3  11  27 298.310 1840.91   8
  -3 -11  27 48.2727 1908.09   1
   3 -13   1 18655.9 809.132   1
  -3  13  -1 17635.5 830.058   7
  -3  13  -1 23824.6 1203.15   6
  -3  13   1 23246.2 1187.39   6
   3 -13   1 23220.3 1137.96   5
   3 -13  -1 25595.0 1143.98   5
   3 -13   1 22586.5 1293.92   2
   3 -13  -1 22966.7 1313.63   2
  -3  13  -3 76881.5 2765.15   7
  -3  13  -3 76884.2 2968.69   6
  -3  13   3 74647.4 2938.27   6
   3 -13   3 78888.3 2942.60   5
   3 -13  -3 79018.3 2935.73   5
   3 -13   3 67485.7 3010.11   2
   3 -13  -3 76488.9 3059.56   2
   3 -13   3 74324.9 2743.20   8
  -3  13  -3 76831.3 2847.93   4
   3 -13   3 75121.3 2749.71   1
   3 -13   5 31572.9 1395.35   8
  -3  13  -5 35313.1 1577.00   4
  -3  13  -5 34865.7 1463.47   7
  -3  13  -5 33477.0 1591.10   6
  -3  13   5 32655.0 1571.76   6
   3 -13   5 35068.8 1555.87   5
   3 -13  -5 36028.3 1563.56   5
   3 -13   5 33068.8 1691.80   2
   3 -13  -5 33691.0 1753.06   2
   3 -13   5 32752.7 1416.58   1
   3 -13   7 17265.6 958.773   8
  -3  13   7 13984.0 715.487   8
  -3  13  -7 15530.9 1155.39   3
  -3  13  -7 17196.6 1045.95   7
  -3  13  -7 16045.4 1117.80   6
  -3  13   7 16622.4 1119.45   6
   3 -13   7 16557.3 1029.95   5
   3 -13  -7 18268.9 1057.87   5
   3 -13   7 18755.5 1230.78   2
   3 -13  -7 17109.8 1317.37   2
   3 -13   7 15326.8 960.580   1
   3 -13   9 7765.17 830.467   8
  -3  13   9 7269.88 656.844   8
  -3  13  -9 6526.24 929.500   7
   3 -13  -9 5899.09 1180.60   2
  -3  13   9 9124.96 944.372   6
  -3  13  -9 7498.71 919.956   6
  -3  13  -9 6087.34 940.574   3
   3 -13   9 6889.42 818.471   1
   3 -13   9 7941.51 849.042   5
   3 -13   9 6451.76 1053.86   2
   3 -13  -9 8206.53 866.770   5
   3 -13  11 109.806 1015.90   2
   3 -13 -11 595.697 1190.71   2
  -3  13 -11 437.597 841.673   6
  -3  13  11 450.924 696.312   8
  -3  13  11 382.903 877.529   6
  -3  13 -11-661.124 883.945   3
   3 -13  11 458.002 723.125   5
   3 -13 -11 332.546 777.139   5
  -3  13 -13 4741.87 1013.93   3
  -3 -13  13 5230.68 1552.84   1
   3 -13  13 4964.70 1094.97   2
   3 -13  13 4982.02 1027.75   8
  -3  13  13 5077.99 895.095   8
  -3  13 -13 3241.69 1120.54   7
  -3  13 -13 4860.78 968.253   6
   3 -13 -13 7394.59 1319.18   2
  -3  13  13 4244.37 942.974   6
   3 -13  13 3893.03 928.767   1
   3 -13  13 5326.28 841.146   5
   3 -13 -13 5604.97 916.454   5
   3 -13  15 12169.8 1202.56   1
   3 -13  15 14057.5 1334.23   8
   3  13 -15 12274.0 2005.25   4
  -3 -13  15 12053.6 1755.12   1
  -3  13 -15 12717.2 1395.91   7
  -3  13 -15 11714.5 1199.74   3
  -3  13 -15 15703.8 1171.95   6
  -3  13  15 12919.9 1156.17   6
   3 -13 -15 10587.9 1532.96   2
   3 -13  15 12658.2 1049.11   5
   3 -13 -15 14209.9 1120.04   5
   3 -13  15 13262.4 1331.32   2
   3 -13  17 11879.9 1269.20   1
  -3  13  17 14401.8 1304.11   8
  -3 -13  17 10757.3 1358.76   8
   3 -13  17 8810.14 1300.62   2
   3 -13  17 12504.7 1381.19   8
   3  13 -17 11928.5 2027.63   4
  -3 -13  17 11148.1 1743.60   1
  -3  13 -17 10719.7 1195.19   3
   3 -13 -17 9809.47 1368.54   7
  -3  13 -17 11709.2 1176.64   6
  -3  13  17 10590.4 1188.85   6
   3 -13 -17 13179.5 1651.05   2
   3 -13  17 13643.4 1076.14   5
   3 -13 -17 15586.6 1182.98   5
  -3 -13  17 12998.7 1205.18   5
  -3  13 -17 13473.2 1527.15   7
   3 -13  19 2263.29 1182.87   1
  -3 -13  19 1455.32 1245.23   8
  -3  13 -19 185.988 1443.87   7
   3 -13  19 510.517 1196.84   2
  -3  13  19 2835.23 1284.16   8
   3  13 -19 1273.92 1819.48   4
  -3  13  19 2938.61 981.676   1
  -3 -13  19 2089.00 1657.43   1
   3 -13 -19 903.068 1299.94   7
  -3  13 -19 3508.89 1065.71   6
  -3  13 -19 1609.96 1041.95   3
   3 -13  19 1463.05 1317.98   8
   3 -13  19 1181.04 933.218   5
   3 -13 -19 668.432 1009.46   5
  -3 -13  21 384.630 1305.03   8
   3 -13  21 962.110 1241.94   1
   3 -13  21 629.580 1222.69   2
   3 -13  21 2364.02 1385.87   8
  -3  13  21-102.438 1388.66   8
   3  13 -21 50.4728 1903.49   4
  -3  13 -21 2147.19 1633.77   7
  -3  13 -21 840.764 1057.52   3
  -3  13 -21 1338.10 1062.83   6
  -3 -13  21 1491.09 1758.14   1
  -3  13  21 327.028 1032.29   1
   3 -13 -21 625.348 1398.43   7
   3 -13  21 1061.97 1068.92   5
  -3 -13  23 155.726 1419.94   8
   3 -13  23 99.5897 1301.01   1
   3  13 -23 158.084 2078.59   4
  -3  13 -23 441.643 1704.53   7
   3 -13 -23-3351.16 1642.04   7
  -3 -13  23 410.711 1869.59   1
  -3  13  23 997.032 1268.93   1
  -3  13  23-452.871 1592.30   8
   3 -13  23-91.8979 1505.45   8
  -3 -13  25 98.4700 1444.98   8
   3 -13  25 1078.42 1541.19   8
   3  13 -25 1441.54 2135.78   4
   3 -13  25 2224.75 1381.70   1
  -3  13 -25 997.004 1783.83   7
   3 -13 -25 3254.27 1729.41   7
  -3  13  25 3553.23 1641.80   8
  -3 -13  25 1762.68 1870.47   1
  -3  13  25 4794.95 1366.23   1
  -3  15  -1 8775.37 546.864   7
  -3  15  -1 11042.0 1000.22   6
  -3  15   1 12359.2 1018.46   6
   3 -15   1 13549.5 971.456   5
   3 -15  -1 11369.0 914.774   5
   3 -15   1 12741.8 1234.96   2
   3 -15  -1 11504.0 1203.45   2
   3 -15   1 9198.60 553.402   1
  -3  15  -3 26254.7 1348.06   4
  -3  15  -3 29397.6 1521.93   6
  -3  15  -3 28199.5 1226.54   7
  -3  15   3 28117.3 1482.62   6
   3 -15   3 28336.1 1444.38   5
   3 -15  -3 30578.2 1457.70   5
   3 -15   3 29542.4 1662.58   2
   3 -15  -3 28323.6 1688.44   2
   3 -15   3 27447.9 1209.40   1
  -3  15  -5 11476.2 1076.54   4
   3 -15   5 7261.74 1183.92   2
  -3  15  -5 9298.04 823.146   7
   3 -15  -5 9495.79 1270.06   2
  -3  15  -5 9809.11 1027.17   6
  -3  15   5 9517.91 994.494   6
   3 -15   5 10077.9 938.598   5
   3 -15  -5 10115.1 921.893   5
   3 -15   5 9050.61 815.151   8
   3 -15   5 9706.85 776.823   1
   3 -15   7 17139.5 1046.00   8
  -3  15   7 15300.2 771.935   8
  -3  15  -7 20021.1 1363.58   4
  -3  15  -7 17631.1 1243.23   6
  -3  15   7 19222.2 1259.51   6
   3 -15   7 19214.2 1163.51   5
   3 -15  -7 20219.6 1188.26   5
   3 -15   7 18483.9 1443.46   2
   3 -15  -7 17530.3 1517.35   2
   3 -15   7 16755.1 1062.94   1
  -3  15  -7 16600.5 1108.36   7
  -3  15   9 5367.59 649.185   8
  -3  15  -9 3365.71 948.007   7
   3 -15  -9 5894.21 1331.54   2
  -3  15  -9 5217.08 1047.32   3
   3 -15  -9 5869.94 907.335   5
   3 -15  11-818.992 899.486   8
  -3  15 -11 26.6596 1297.02   4
   3 -15 -11 584.738 1368.40   2
  -3  15 -11-179.422 954.354   6
  -3  15  11-355.441 771.341   8
  -3  15  11 879.567 974.705   6
  -3  15 -11 45.6122 1036.92   3
   3 -15  11 438.330 1162.98   2
   3 -15  11 1541.66 825.004   5
   3 -15 -11 1736.30 891.735   5
   3 -15  13 1178.83 1068.15   8
  -3  15  13 4108.13 933.220   8
  -3  15 -13-175.976 1244.54   7
  -3  15 -13 2708.48 1471.93   4
  -3  15 -13 4091.96 1066.04   6
   3 -15 -13 2304.99 1456.60   2
   3 -15  13 3551.69 1021.18   1
  -3  15  13 3410.19 1019.04   6
  -3  15 -13 2173.78 1144.30   3
   3 -15  13 3183.42 1270.77   2
   3 -15  13 3512.80 908.786   5
   3 -15 -13 3044.98 954.113   5
   3 -15  15 480.954 1226.36   8
   3  15 -15 4338.67 2165.59   4
  -3 -15  15 4117.34 1736.80   1
  -3  15 -15 2835.90 1362.42   7
   3 -15  15 2897.73 1375.78   2
  -3  15 -15 2990.95 1089.19   6
   3 -15 -15 1710.30 1534.91   2
  -3  15 -15 2014.26 1186.11   3
  -3  15  15 2306.38 1091.52   6
   3 -15  15 2553.50 1120.91   1
   3 -15  15 4228.71 945.743   5
   3 -15 -15 4804.65 1048.20   5
  -3 -15  17 10100.1 1233.92   5
   3 -15  17 3886.09 1404.88   8
   3  15 -17 8422.76 2124.64   4
   3 -15  17 8305.45 1500.70   2
  -3 -15  17 10149.2 1886.44   1
  -3  15 -17 9114.53 1554.64   7
  -3  15 -17 9149.14 1272.93   6
  -3  15 -17 7118.75 1301.11   3
  -3  15  17 11320.4 1288.94   6
   3 -15  17 6379.56 1262.89   1
   3 -15  17 9485.79 1063.15   5
   3 -15 -17 11065.0 1233.86   5
   3 -15  19 14693.6 1514.14   8
   3  15 -19 10423.6 2216.81   4
   3 -15  19 10560.4 1574.50   2
  -3  15 -19 8070.86 1710.86   7
  -3 -15  19 10111.8 1929.31   1
  -3  15 -19 13603.4 1380.81   3
  -3  15 -19 12575.3 1305.95   6
   3 -15  19 12318.4 1167.18   5
   3 -15 -19 14951.3 1369.14   5
  -3 -15  19 11748.2 1519.22   8
   3 -15  19 9382.55 1311.38   1
   3 -15  23 511.462 1354.63   1
  -3 -15  23-194.512 1497.82   8
   3 -15  23 780.702 1459.14   8
   3  15 -23-394.981 2297.88   4
  -3  15 -23 743.062 1708.46   7
  -3 -15  23 957.982 1849.97   1
  -3  17  -3 5603.56 703.535   7
   3 -17   3 4113.49 1312.05   2
   3 -17  -3 7528.87 1379.74   2
  -3  17  -3 1705.06 1131.71   6
  -3  17   3 3572.70 1109.64   6
   3 -17  -3 9054.21 977.838   5
   3 -17   3 9121.16 1012.14   5
   3 -17   3 6700.92 689.378   1
   3 -17   5 21262.6 1189.85   8
  -3  17  -5 22494.5 1473.64   4
  -3  17  -5 20942.2 1138.66   7
  -3  17  -5 20840.8 1403.24   6
  -3  17   5 19363.0 1410.09   6
   3 -17   5 21354.8 1341.82   5
   3 -17  -5 24307.2 1364.81   5
   3 -17   5 21036.0 1618.44   2
   3 -17  -5 20898.9 1702.35   2
   3 -17   5 19639.9 1129.85   1
   3 -17  -7 6706.81 968.205   5
   3 -17   7 7125.80 940.257   8
  -3  17  -7 7820.93 1304.69   4
   3 -17   7 7734.91 1359.00   2
   3 -17  -7 5428.09 1363.98   2
  -3  17  -7 5523.98 917.181   7
  -3  17  -7 6206.24 1068.25   6
  -3  17   7 6372.61 1135.99   6
   3 -17   7 6355.24 884.084   1
   3 -17   7 6231.29 986.439   5
   3 -17   9 3705.31 1308.27   2
   3 -17  -9 4369.53 1478.48   2
  -3  17  -9 4426.15 997.945   7
  -3  17  -9 4360.50 1064.27   6
  -3  17   9 4277.54 1076.27   6
   3 -17   9 5987.84 970.750   5
   3 -17  -9 4078.16 966.644   5
   3 -17 -11 210.221 975.491   5
   3 -17  11 17.4048 949.855   8
   3 -17  11-738.772 1336.99   2
  -3  17 -11-2409.66 1420.59   4
  -3  17 -11 19.5042 1059.50   7
   3 -17  11-496.077 968.625   1
   3 -17 -11 34.2158 1490.69   2
  -3  17 -11-1436.36 1065.69   6
  -3  17  11 74.0287 1066.71   6
  -3  17 -11-502.457 1129.61   3
   3 -17  11 288.742 928.711   5
   3 -17 -13 290.802 1084.84   5
   3 -17  13 985.905 1815.69   2
  -3  17 -13-3607.68 1534.19   7
   3 -17  13 23.4159 1181.68   1
  -3  17 -13-1631.04 1282.43   6
   3 -17 -13-743.805 1763.61   2
  -3  17  13-2419.49 1263.13   6
   3 -17  13 120.599 1008.29   5
   3 -17 -15 3379.36 1324.25   5
  -3 -17  15 3524.97 2054.41   1
  -3  17  15 3134.22 1373.94   6
   3 -17 -15 4577.47 1837.27   2
   3 -17  17 6642.95 1532.64   8
   3  17 -17 12346.0 2536.76   4
  -3  17 -17 11984.9 1707.65   7
  -3 -17  17 9806.54 2115.70   1
   3 -17  17 11975.9 1731.99   2
  -3  17 -17 8650.77 1980.99   4
  -3  17 -17 10352.6 1534.80   3
  -3  17 -17 15878.7 1443.70   6
  -3  17  17 17798.0 1521.84   6
   3 -17  17 17080.1 1298.73   5
   3 -17 -17 16603.7 1463.04   5
  -3 -17  17 17183.2 1492.34   5
   3 -17  17 7721.33 1473.52   1
  -3 -17  21 1042.20 1504.99   8
   3 -17  21 1291.82 1468.55   8
   3  17 -21 615.542 2288.74   4
   3 -17  21 1732.54 1599.42   2
  -3  17 -21 3116.14 2098.88   4
  -3  17 -21 1590.48 1687.01   7
  -3 -17  21 242.983 1933.85   1
  -3  17 -21 1898.86 1248.45   6
  -3  17 -21 2412.98 1331.16   3
   3 -17  21 2285.36 1377.95   1
   3 -17  21 767.612 1073.06   5
  -3  17 -23 650.498 2066.07   4
   3  17 -23 123.907 2402.02   4
   3 -17  23 94.7249 1528.89   8
  -3  17 -23-1192.74 1858.82   7
  -3 -17  23 50.2552 2040.69   1
   3 -17  23 1227.25 1392.51   1
   3 -19   1 899.393 1403.84   2
   3 -19  -1 1807.02 1423.19   2
  -3  19  -1 2206.83 1055.00   6
  -3  19   1 1714.32 1064.28   6
   3 -19   1 2658.29 957.122   5
   3 -19  -1 1439.75 949.606   5
   3 -19   3 8544.72 1505.66   2
   3 -19  -3 11048.5 1592.25   2
  -3  19  -3 11988.6 1272.59   6
  -3  19   3 13190.1 1293.72   6
   3 -19   3 10628.2 1140.92   5
   3 -19  -3 11136.4 1124.57   5
   3 -19   5 9949.32 1539.62   2
  -3  19  -5 10943.8 1246.84   6
   3 -19  -5 8461.28 1556.11   2
  -3  19   5 10777.2 1295.96   6
   3 -19   5 7767.30 1097.59   5
   3 -19  -5 8573.78 1070.36   5
  -3  19  -7 12426.3 1549.31   4
  -3  19  -7 12679.1 1082.99   7
   3 -19   7 12660.2 1634.71   2
  -3  19  -7 11846.7 1318.55   6
  -3  19   7 13033.0 1338.77   6
   3 -19  -7 15419.7 1753.65   2
   3 -19   7 12101.8 1190.60   5
   3 -19  -7 9900.15 1133.55   5
   3 -19  -9 1122.48 1034.40   5
   3 -19   9-1318.78 1609.64   2
   3 -19  -9-588.427 1704.97   2
  -3  19  -9-1237.32 1246.09   6
  -3  19   9-1291.13 1256.18   6
   3 -19   9 1050.91 1077.05   5
   3 -19 -11-851.475 1077.28   5
   3 -19  11-919.904 1162.74   8
  -3  19 -11-3287.03 1681.51   4
   3 -19  11-108.874 1069.35   1
   3 -19  11-1067.62 1605.23   2
  -3  19 -11-2005.87 1210.38   7
  -3  19 -11-2672.28 1261.66   6
   3 -19 -11-1896.65 1718.59   2
  -3  19  11-2242.10 1235.63   6
   3 -19  11-769.147 1096.50   5
   3 -19 -13 776.452 1139.01   5
  -3  19 -13 635.685 1718.16   4
   3 -19  13 2160.09 1599.03   2
  -3  19 -13 1387.92 1236.90   7
   3 -19  13-1432.28 1158.52   1
  -3  19 -13-248.571 1187.89   6
   3 -19 -13-558.176 1761.99   2
  -3  19  13 2669.19 1233.01   6
  -3  19 -13 280.910 1274.29   3
   3 -19  13-514.628 1151.01   8
   3 -19  13 1146.78 1069.14   5
  -3  19 -15 12681.6 2036.11   4
  -3  19 -15 11687.2 1637.71   7
   3 -19  15 13164.3 1850.53   2
  -3  19 -15 13313.2 1673.33   3
  -3  19 -15 17359.7 1548.01   6
  -3  19  15 18812.6 1590.43   6
   3 -19 -15 14305.5 2085.12   2
   3 -19  15 16625.2 1410.24   5
   3 -19 -15 18283.7 1539.31   5
   3 -19  15 9531.61 1456.61   1
  -3  19 -19 44.7721 1992.86   4
   3 -19  19 582.071 1672.56   2
  -3 -19  19 1020.75 2094.66   1
  -3  19 -19 378.069 1578.77   7
   3 -19  19 1168.18 1432.36   8
  -3  19 -19 3601.63 1369.38   6
  -3  19 -19 697.341 1417.33   3
   3 -19  19 502.674 1328.06   1
   3 -19  19 919.176 1101.07   5
   3 -19 -19 2795.80 1452.41   5
   3  19 -21-4466.11 2799.29   4
  -3  19 -21 1317.24 1748.94   7
  -3 -19  21-2581.64 2116.12   1
  -3  19 -21-1444.80 1371.36   6
  -3  19 -21-1418.61 1473.76   3
  -3  19 -21 1059.83 2154.18   4
   3 -19  21-67.4423 1386.92   1
   3 -19  21 88.6042 1462.43   8
   3 -21   5 14697.8 1844.17   2
  -3  21  -5 14740.1 1496.40   6
  -3  21   5 15514.4 1545.60   6
   3 -21  -5 15136.7 1917.10   2
   3 -21   5 15994.0 1359.79   5
   3 -21  -5 15260.0 1338.87   5
   3 -21   7 5229.83 1682.79   2
   3 -21  -7 4428.05 1735.05   2
  -3  21  -7 5521.80 1305.70   6
  -3  21   7 6450.17 1320.01   6
   3 -21  -7 6851.90 1158.90   5
   3 -21   7 6186.01 1159.37   5
   3 -21  -9 4950.09 1179.98   5
   3 -21   9 3065.35 1690.63   2
   3 -21  -9 3690.15 1822.79   2
  -3  21  -9 4348.88 1302.28   6
  -3  21   9 2735.93 1285.66   6
   3 -21   9 5237.54 1202.56   5
   3 -21 -11-337.298 1182.64   5
   3 -21  11 1008.16 1739.95   2
  -3  21 -11-655.150 1256.69   6
   3 -21 -11 386.719 1857.87   2
  -3  21  11-829.625 1318.77   6
   3 -21  11 1363.04 1179.88   5
   3 -21 -13 8617.53 1393.65   5
   3 -21  13 6445.03 1856.91   2
  -3  21 -13 4071.59 1428.21   6
  -3  21  13 7694.67 1506.49   6
   3 -21  13 6778.65 1316.42   5
   3 -21 -15 11525.6 1523.59   5
   3 -21  15 7818.63 1931.19   2
  -3  21 -15 12269.2 1550.72   6
  -3  21  15 11745.6 1563.94   6
  -3  21 -15 8964.26 1592.30   3
   3 -21  15 11740.7 1437.19   5
  -3  21 -17 980.437 2102.31   4
  -3  21 -17 1735.64 1557.74   7
   3 -21  17 1563.62 1850.30   2
  -3  21 -17-30.8541 1370.26   6
  -3  21 -17 347.417 1512.39   3
  -3  21  17 3680.17 1428.69   6
   3 -21 -17 3043.36 1423.74   5
   3 -21  17 3316.45 1236.48   5
   3 -21 -19 4642.53 1538.84   5
  -3 -21  19 3751.66 2293.72   1
   3 -21  19 1605.53 1850.91   2
   3 -21  19 3838.64 1323.65   5
   3 -23   1-246.663 1712.61   2
   3 -23  -1 860.454 1756.56   2
  -3  23  -1 285.146 1274.53   6
  -3  23   1-475.180 1292.11   6
   3 -23   1 400.632 1129.20   5
   3 -23  -1 169.980 1118.65   5
   3 -23   3 3412.09 1782.55   2
   3 -23  -3 877.140 1769.93   2
  -3  23  -3 4804.85 1342.54   6
  -3  23   3 31.6507 1378.41   6
   3 -23   3 4557.42 1201.66   5
   3 -23  -3 2177.76 1231.90   5
   3 -23  -5 1093.87 1197.90   5
   3 -23   5 4810.75 1745.46   2
   3 -23  -5 5607.60 1941.32   2
  -3  23  -5 5843.66 1376.04   6
  -3  23   5 348.127 1384.77   6
   3 -23   5 6419.10 1236.73   5
   3 -23   7 7008.83 1854.31   2
   3 -23  -7 8873.52 2060.14   2
  -3  23  -7 9931.70 1480.83   6
  -3  23   7 505.686 1516.14   6
   3 -23  -7 2089.47 1322.77   5
   3 -23   7 9851.65 1300.03   5
   3 -23 -11 457.668 1264.61   5
  -3  23 -11 162.573 1364.49   6
   3 -23  11-1104.05 1831.85   2
  -3  23  11 2097.03 1411.72   6
   3 -23 -11 2275.83 2014.51   2
   3 -23  11-94.5806 1295.00   5
   3 -23 -13 2961.29 1409.56   5
   3 -23  13 82.4692 1888.00   2
  -3  23 -13 2535.71 1461.10   6
  -3  23  13 2033.22 1522.96   6
   3 -23  13 4779.71 1354.75   5
   3 -23 -15 2531.01 1441.71   5
   3 -23  15 1494.02 1887.79   2
  -3  23 -15 2298.09 1498.39   6
  -3  23  15 1737.22 1509.47   6
  -3  23 -15 1475.67 1581.81   3
   3 -23  15 1388.06 1337.21   5
   3 -25   1-2236.80 1929.44   2
   3 -25  -1-2510.32 1941.52   2
  -3  25  -1-34.0584 1430.96   6
  -3  25   1 235.490 1437.33   6
   3 -25   1-214.132 1146.77   5
   3 -25  -1-242.859 1275.87   5
   3 -25   3 3953.31 1994.45   2
  -3  25  -3 170.703 1457.18   6
   3 -25   3 2571.31 1248.91   5
   3 -25  -5 755.125 1283.43   5
   3 -25   5 4264.65 1983.93   2
   3 -25  -5 4375.30 2064.08   2
  -3  25  -5 4342.29 1469.86   6
  -3  25   5-134.434 1470.65   6
   3 -25   5 3202.69 1278.17   5
   3 -25  -7 401.647 1246.65   5
   3 -25   7 627.400 1921.45   2
  -3  25  -7 4507.44 1505.85   6
   3 -25  -7 1960.94 2037.84   2
  -3  25   7 170.220 1415.65   6
   3 -25   7 6554.77 1335.60   5
   3 -25  -9 1020.12 1288.61   5
   3 -25   9 665.826 1965.81   2
  -3  25  -9 4361.07 1494.66   6
   3 -25  -9 1967.08 2128.31   2
  -3  25   9 36.1221 1537.59   6
   3 -25   9 229.452 1269.87   5
   3 -25  11-1702.01 2034.77   2
  -3  25 -11-3541.78 1565.83   6
  -3  25  11-36.9105 1526.20   6
   3 -25 -11-5952.65 2350.04   2
   3 -25  11 1013.37 1412.28   5
   3 -25 -11-1023.65 1357.93   5
   3 -27   1-3881.94 2122.50   2
   3 -27  -1-3497.03 2245.06   2
  -3  27  -1-3591.14 1556.54   6
  -3  27   1-430.188 1593.93   6
   3 -27  -3-5015.66 2341.95   2
  -3  27  -3-1600.35 1754.01   6
  -3  27   3-762.228 1769.76   6
   3 -27   5 9116.44 2448.11   2
  -4   0  14 89.9517 773.248   8
   4   0 -14-528.117 1080.60   4
  -4   0  14-162.919 1003.95   1
  -4   0  16 827.464 860.359   8
   4   0 -16 1170.64 1186.21   4
  -4   0  16 207.122 1138.17   1
  -4   0  18-1401.46 1027.22   8
   4   0 -18-1226.41 1384.44   4
  -4   0  18-2298.00 1335.19   1
  -4   0  20 35194.0 1821.18   8
   4   0 -20 35606.8 1965.54   7
  -4   0  20 32803.9 2100.74   1
   4   0 -20 29976.9 2161.84   4
  -4   0  24 14146.0 1496.87   8
  -4   0  24 9583.59 1751.95   1
   4   0 -24 8639.79 1893.26   4
   4   0 -24 12902.5 1633.78   7
  -4   0  28-1097.51 1520.43   8
  -4   0  28-1111.06 1807.16   1
   4   0 -28 551.855 1999.17   4
   4   0 -28-1164.98 1706.06   7
   4  -2  -8 940.714 785.119   4
  -4   2  10 79507.3 3046.48   8
   4  -2 -10 81243.3 3245.99   4
  -4   2  10 83601.6 3230.49   1
   4   2 -12-178.596 965.652   4
  -4  -2  12-194.317 973.065   1
  -4  -2  12 265.453 679.106   8
  -4   2  14 46420.1 1957.77   8
  -4  -2  14 44094.9 1972.10   8
   4   2 -14 45681.2 2272.78   4
   4  -2 -14 45383.6 1726.64   2
  -4  -2  14 43742.9 2202.99   1
  -4   2  14 45349.7 2147.02   1
   4  -2 -14 45059.1 2193.70   4
   4  -2 -16 581.227 427.212   2
  -4  -2  16 290.262 860.351   8
  -4   2  16-358.653 855.617   8
   4   2 -16 304.297 1254.48   4
   4  -2 -16 88.7827 1132.45   4
  -4  -2  16 309.998 1145.33   1
  -4   2  16 110.864 1097.40   1
  -4  -2  18 12119.4 1187.78   8
  -4   2  18 11661.4 1195.78   8
   4  -2 -18 12155.0 1252.23   7
   4   2 -18 11412.6 1538.68   4
   4  -2 -18 11081.7 1420.25   4
  -4   2  18 12355.1 1416.60   1
  -4  -2  18 12361.6 1479.77   1
  -4  -2  20-388.270 1072.97   8
  -4   2  20-437.318 1061.80   8
   4   2 -20-115.956 1470.43   4
   4  -2 -20-441.254 1168.54   7
   4  -2 -20 1720.29 1398.89   4
  -4  -2  20-179.723 1350.37   1
  -4   2  20 33.0115 1310.53   1
  -4  -2  24-763.724 1238.46   8
  -4   2  24 526.473 1254.26   8
  -4   2  24 1488.53 1550.33   1
   4   2 -24 355.983 1794.70   4
   4   2 -24-166.468 1471.30   7
   4  -2 -24-625.798 1698.42   4
   4  -2 -24-1120.96 1408.44   7
  -4  -2  24 204.127 1625.61   1
  -4  -2  28-130.233 1455.58   8
  -4   2  28 583.680 1479.63   8
   4   2 -28 511.583 2042.59   4
   4   2 -28 2060.35 1779.25   7
   4  -2 -28 2924.78 2093.29   4
   4  -2 -28-2221.29 1725.65   7
  -4   2  28 1832.11 1745.69   1
  -4  -2  28 774.936 1833.87   1
  -4   4   4 38661.1 1519.35   3
  -4   4   6 933.231 350.113   3
  -4   4   8 54244.2 2074.72   3
   4  -4  -8 54196.1 2271.66   4
   4  -4  -8 54657.8 2107.02   2
  -4   4   8 59211.6 2263.16   1
  -4   4   8 54615.1 2105.44   8
  -4  -4  12 173462. 6063.81   8
   4   4 -12 171525. 6325.48   4
  -4  -4  12 165748. 6257.16   1
   4  -4 -12 170043. 5872.57   2
  -4   4  12 150365. 6070.16   1
   4  -4 -14 223.473 558.806   2
  -4  -4  14 102.279 765.894   8
  -4   4  14-353.446 768.396   8
   4   4 -14 513.638 1142.74   4
  -4  -4  14-508.048 1081.53   1
   4  -4 -14-905.248 1020.75   4
  -4  -4  16 2973.14 934.853   8
   4  -4  16 1916.55 1262.49   8
  -4   4  16 2736.77 883.564   8
   4  -4 -16 2868.45 649.220   2
   4  -4 -16 1807.14 920.979   7
   4  -4 -16 2266.06 1189.57   4
  -4  -4  16 1579.05 1260.98   1
   4   4 -16 2055.03 1335.01   4
  -4   4  16 2397.53 511.907   6
  -4   4  16 1878.83 1076.89   1
  -4   4  18 734.184 969.069   8
   4  -4  18 1456.11 1307.06   8
   4  -4 -18 1505.81 1073.87   7
   4   4 -18 1107.75 1413.01   4
   4  -4 -18 1428.73 1277.25   4
   4  -4 -18 294.701 622.091   2
  -4   4 -18-717.513 888.315   7
  -4  -4  18-349.799 1342.96   1
  -4  -4  18 608.135 982.270   8
  -4   4  18 1232.66 1219.18   1
  -4  -4  20 27254.9 1727.47   8
  -4   4  20 30052.2 1697.66   8
   4  -4  20 31280.6 2095.21   8
   4  -4 -20 27983.2 1998.73   4
   4   4 -20 26467.5 2188.24   4
   4  -4 -20 30206.1 1810.15   7
  -4   4 -20 29665.6 1956.56   7
  -4  -4  20 26078.9 2068.49   1
  -4   4  20 31572.9 1931.88   1
  -4   4  22-1901.55 1281.82   8
  -4   4  22-3064.52 1548.83   1
   4  -4  22-2081.34 1577.02   8
  -4   4  24 11259.2 1499.49   8
   4  -4  24 13140.0 1774.51   8
   4   4 -24 13202.1 1695.58   7
   4   4 -24 10377.9 2042.86   4
   4  -4 -24 12224.8 1641.21   7
   4  -4 -24 11236.3 1909.06   4
  -4   4 -24 7117.40 1802.25   7
  -4  -4  24 12059.9 1482.35   8
  -4  -4  24 10077.6 1827.53   1
  -4   4  24 15906.0 1748.64   1
  -4  -4  26 431.280 1405.85   8
  -4   4  26-1022.10 1464.12   8
   4  -4  26-1160.55 1717.45   8
   4   4 -26-49.1485 2011.11   4
   4   4 -26-1795.70 1663.99   7
   4  -4 -26-544.359 1904.28   4
   4  -4 -26-1662.91 1680.23   7
  -4   4  26-2709.75 1630.12   1
  -4   4 -26-5026.42 1824.74   7
  -4  -4  26-2801.49 1802.44   1
  -4  -4  28 46.6010 1893.51   1
  -4  -4  28 1640.07 1485.54   8
  -4   4  28 1073.07 1551.29   8
   4  -4  28-42.2264 1896.57   8
   4   4 -28 314.281 2111.25   4
   4   4 -28 79.8663 1787.92   7
   4  -4 -28 148.754 1984.89   4
   4  -4 -28-2000.43 1691.24   7
  -4   4 -28 49.0557 1872.33   7
  -4   4  28-780.438 1665.26   1
  -4   6   0 136.355 349.458   3
   4  -6   0-178.671 351.325   5
  -4   6  -2 7879.81 563.897   3
  -4   6   2 8256.64 556.653   3
   4  -6   2 7307.90 587.125   5
   4  -6  -2 8467.95 557.026   5
   4  -6  -2 7217.00 624.363   2
  -4   6  -4 713.472 381.629   3
  -4   6   4 616.404 391.497   3
   4  -6   4 802.608 477.201   5
   4  -6  -4 560.247 364.784   5
   4  -6  -4 385.147 471.559   2
  -4   6  -6 1248.43 408.278   3
  -4   6   6 942.323 437.663   3
   4  -6  -6 1474.87 400.560   5
   4  -6  -6 482.449 499.383   2
  -4   6  10 278882. 9781.00   8
   4  -6 -10 277497. 9908.57   4
  -4   6  10 281567. 9757.91   3
   4  -6 -10 282361. 9764.86   5
   4  -6 -10 279991. 9786.10   2
  -4   6  10 278789. 9868.99   1
   4  -6 -12 878.818 637.358   2
  -4   6  12 973.819 653.681   8
   4   6 -12 310.435 1218.55   4
   4  -6  12 189.645 961.499   8
   4  -6 -12 580.888 886.708   4
  -4   6  12 173.861 477.339   3
  -4   6  12 56.1173 829.910   1
   4  -6 -12 443.330 422.157   5
  -4  -6  14 32195.5 1616.58   8
   4  -6  14 36643.7 1758.18   8
   4   6 -14 32854.7 2030.86   4
  -4   6 -14 32548.0 1721.86   7
  -4   6  14 29861.3 1276.88   3
  -4   6  14 31032.1 1326.77   6
   4  -6 -14 29171.3 1274.57   5
  -4  -6  14 27593.5 1918.67   1
   4  -6 -14 29179.0 1420.62   2
  -4  -6  18 4906.08 1067.85   8
  -4   6  18 6378.92 1245.83   1
  -4   6  18 7085.72 1125.94   8
   4  -6  18 5718.09 1207.72   8
   4  -6 -18 6221.77 1145.78   7
   4  -6 -18 4718.44 1327.74   4
  -4  -6  18 5414.15 1487.72   1
   4  -6 -18 7112.89 922.834   2
  -4   6 -18 6074.36 1362.46   7
   4  -6 -18 5706.73 580.041   5
   4   6 -18 4857.25 1532.14   4
   4  -6  18 6823.72 1017.07   1
  -4  -6  20 1042.10 1166.86   8
  -4   6  20 1360.55 1126.03   8
   4  -6  20-301.152 1255.42   8
   4   6 -20-3470.61 1661.30   4
  -4   6  20-119.324 1264.55   1
   4  -6 -20-498.573 1170.18   7
   4  -6 -20-1446.05 1363.77   4
  -4   6 -20-1945.23 1401.63   7
   4  -6  20-555.631 978.173   1
  -4  -6  20-1012.82 1462.45   1
  -4  -6  22 22366.0 1684.36   8
  -4   6  22 25333.2 1698.22   8
   4  -6  22 22290.4 1865.51   8
   4   6 -22 20001.3 2234.82   4
   4  -6  22 22236.9 1647.77   1
   4  -6 -22 24724.9 2052.74   4
   4  -6 -22 25110.4 1785.86   7
  -4   6 -22 26089.6 2046.60   7
  -4  -6  22 24934.8 2104.07   1
  -4   6  22 25521.6 1849.01   1
  -4   6  24 2006.69 1375.84   8
   4  -6  24-34.4283 1525.98   8
   4   6 -24-3758.92 1972.48   4
   4  -6 -24-41.1078 1739.38   4
   4  -6 -24 124.550 1418.16   7
  -4   6 -24 41.6638 1637.34   7
  -4   6  24-1008.69 1487.28   1
   4  -6  24-666.930 1169.76   1
  -4  -6  24-1692.99 1732.58   1
  -4  -6  24 648.012 1312.55   8
   4   6 -26 1933.73 1681.89   7
  -4  -6  26 657.745 1419.05   8
  -4   6  26 3461.35 1481.06   8
   4  -6  26 807.052 1640.22   8
   4   6 -26-1990.15 2025.12   4
   4  -6 -26 3682.54 1981.87   4
   4  -6 -26 3611.19 1630.84   7
   4  -6  26 186.774 1243.50   1
  -4   6 -26 761.395 1810.05   7
  -4   6  26 1561.34 1557.00   1
  -4  -6  26 2060.77 1855.49   1
   4  -6  28 158.830 1317.66   1
  -4   6  28 163.449 1579.01   8
   4  -6  28 38.9490 1704.00   8
   4   6 -28-885.935 1828.06   7
   4  -6 -28-1598.97 2106.20   4
   4  -6 -28 490.184 1786.78   7
  -4   6  28-1605.66 1672.70   1
  -4  -6  28-1630.00 1956.73   1
   4  -8   0 78332.8 2944.32   2
  -4   8   2 3542.66 547.299   3
   4  -8  -2 4429.21 515.986   5
   4  -8   2 3091.59 569.323   2
   4  -8  -2 4528.09 582.577   2
  -4   8   4 22666.9 1068.47   3
   4  -8  -4 22095.8 1033.97   5
   4  -8  -4 20533.3 1086.69   2
  -4   8   8 162957. 5634.91   8
   4  -8   8 158809. 5771.08   8
   4  -8  -8 165018. 5749.91   4
  -4   8   8 158581. 5718.39   3
   4  -8  -8 152842. 5696.51   5
   4  -8  -8 158638. 5744.81   2
  -4   8   8 163786. 5696.55   1
  -4   8  10 10023.8 723.873   8
   4  -8 -10 8978.04 910.719   4
   4  -8 -10 9028.22 709.661   7
  -4   8  10 10214.9 788.220   3
  -4   8 -10 7590.64 939.314   7
  -4   8  10 8929.14 753.544   6
   4  -8 -10 8943.76 683.896   5
   4  -8 -10 8475.05 830.666   2
  -4   8  10 8932.55 827.825   1
  -4   8  12 53106.3 2102.15   8
   4  -8  12 58501.4 2287.87   8
   4  -8 -12 47841.3 2240.32   4
   4  -8 -12 51266.5 2111.24   7
  -4   8 -12 54640.1 2138.82   3
  -4   8  12 50831.6 2088.04   3
  -4   8  12 51748.9 2088.63   6
   4  -8 -12 51876.8 2060.41   5
   4  -8 -12 54220.6 2167.42   2
  -4   8  12 54314.9 2223.54   1
  -4  -8  14 1867.02 949.771   8
   4  -8  14 2974.37 813.824   1
  -4   8  14 2650.52 930.483   1
  -4  -8  14 916.669 1337.87   1
   4   8 -14 2287.39 1378.60   4
   4  -8  14 2892.19 974.558   8
   4  -8 -14 1938.99 879.930   2
   4  -8 -14 2403.49 823.566   7
  -4   8 -14 2032.15 1077.45   7
  -4   8  14 1594.63 676.174   6
  -4   8  14 1716.14 672.627   3
   4  -8 -14 1801.84 580.115   5
   4  -8  14 2567.54 995.644   2
  -4  -8  16 4551.59 1043.48   8
  -4   8  16 3588.27 911.552   8
   4   8 -16 4383.32 1579.14   4
  -4  -8  16 3303.21 1417.23   1
  -4   8  16 4714.21 1082.56   1
   4  -8 -16 5094.39 1027.11   7
   4  -8 -16 3188.27 1105.34   4
   4  -8 -16 3360.59 990.411   2
  -4   8 -16 4698.69 1222.56   7
   4  -8  16 4981.73 1087.11   8
  -4   8  16 4840.22 759.361   6
   4  -8  16 3436.02 880.066   1
  -4   8  16 3184.14 706.235   3
   4  -8 -16 4482.10 623.828   5
   4  -8  16 4130.05 1096.97   2
  -4  -8  18 801.864 1115.60   8
  -4   8  18-174.878 1020.15   8
   4   8 -18 1482.92 1650.77   4
   4  -8  18-676.714 1122.86   8
   4  -8  18 711.507 905.464   1
  -4  -8  18-1125.85 1448.11   1
   4  -8 -18 634.597 1097.80   7
   4  -8 -18 596.742 1293.24   4
  -4   8 -18-194.150 1280.33   7
  -4   8  18 891.227 1156.81   1
   4  -8 -18 941.248 1042.93   2
  -4   8  18-169.339 646.390   3
   4  -8 -18 420.906 574.808   5
   4  -8  18 166.069 1119.17   2
  -4  -8  20 6935.59 1334.45   8
   4  -8  20 9163.17 1224.45   1
   4  -8  20 8404.39 1396.49   8
   4  -8 -20 8489.77 1407.26   7
   4  -8 -20 10037.2 1586.37   4
  -4  -8  20 7806.41 1722.96   1
  -4   8  20 11236.0 1344.45   8
  -4   8  20 10836.3 1420.56   1
   4   8 -20 10628.1 1955.42   4
   4  -8  20 8244.78 1399.72   2
  -4   8  22 199.143 1282.25   8
   4  -8  22-505.344 1072.02   1
   4  -8  22 1368.48 1333.83   8
   4   8 -22 47.4776 1760.25   4
  -4  -8  22 1720.75 1239.12   8
   4  -8 -22-224.410 1382.33   7
   4  -8 -22 1541.38 1606.06   4
  -4   8 -22 38.1584 1564.40   7
  -4  -8  22-42.6420 1649.90   1
  -4   8  22 1714.59 1340.69   1
  -4  -8  24 9318.34 1488.33   8
  -4   8  24 8070.84 1518.97   8
   4  -8  24 6094.26 1631.94   8
   4   8 -24 6703.44 2109.60   4
   4  -8  24 5636.50 1310.11   1
   4  -8 -24 10495.6 1935.99   4
   4  -8 -24 7820.03 1612.55   7
  -4  -8  24 8957.83 1950.90   1
  -4   8  24 6937.85 1516.79   1
  -4  -8  26-739.838 1436.03   8
  -4   8  26-699.396 1527.70   8
   4   8 -26-1321.44 2106.12   4
   4   8 -26 826.560 1680.39   7
   4  -8 -26 916.093 1990.52   4
   4  -8 -26 34.6517 1634.61   7
  -4  -8  26 1966.83 1855.97   1
  -4   8  26 285.967 1499.50   1
   4 -10   4 2121.03 517.433   8
  -4  10  -4 1689.99 632.076   3
   4 -10   4 2016.13 544.715   5
   4 -10   6 18517.2 982.664   8
   4 -10  -6 15519.8 783.624   7
  -4  10  -6 23338.9 1112.36   3
   4 -10   6 22729.6 1050.35   5
   4 -10   6 22807.7 1133.92   2
  -4  10   6 19864.9 842.853   1
  -4  10   8 1351.60 474.956   8
  -4  10   8 1328.11 556.685   1
   4 -10   8 2354.10 656.479   8
   4 -10  -8 784.383 645.536   4
  -4  10  -8 876.323 725.178   7
  -4  10  -8 1368.14 638.198   3
   4 -10   8 1204.13 587.614   5
   4 -10  -8 1877.15 491.333   7
   4 -10   8 2174.71 740.939   2
  -4  10  10 45128.7 1852.08   8
   4 -10  10 45257.6 1985.82   1
   4 -10 -10 45248.7 1978.42   4
   4 -10 -10 48070.3 1884.38   7
  -4  10 -10 46060.3 2096.04   7
  -4  10 -10 49990.9 2001.23   3
   4 -10  10 51163.0 2014.97   5
   4 -10  10 52013.2 2070.49   2
  -4  10  10 46676.2 1913.47   1
  -4  10  12 3727.77 723.102   8
   4 -10  12 2782.29 908.771   8
   4 -10 -12 2454.17 872.681   4
   4 -10 -12 2223.48 759.981   7
  -4  10  12 2545.84 775.196   1
  -4  10 -12 2148.01 719.405   3
   4 -10  12 4431.38 759.820   5
   4 -10  12 2728.24 761.180   1
   4 -10  12 2341.64 867.215   2
   4 -10 -14 21798.7 1417.28   2
  -4  10  14 18468.7 1253.80   1
  -4  10  16 248.118 906.060   8
   4  10 -16 674.707 1619.72   4
  -4 -10  16 834.910 1553.00   1
   4 -10  16 1034.63 1060.16   8
   4 -10 -16-310.593 1104.39   4
  -4  10 -16-995.369 1249.30   7
   4 -10 -16-302.739 1098.87   2
   4 -10  16-319.455 878.291   1
  -4 -10  16 163.601 1094.05   8
  -4  10 -16 864.852 774.608   3
  -4  10  16 1328.58 825.629   6
   4 -10  16-445.816 1226.85   5
   4 -10  16 60.2648 897.565   2
  -4 -10  18 1844.58 1166.87   8
  -4  10  18 2969.36 1121.19   8
   4  10 -18 1777.38 1740.91   4
   4 -10  18 1083.54 1150.17   8
  -4 -10  18 3197.84 1616.54   1
   4 -10 -18 3539.27 1239.46   7
  -4  10 -18 1867.48 1342.59   7
   4 -10  18 2429.71 989.613   1
  -4  10 -18 3083.76 841.910   3
   4 -10 -18 3168.27 1266.43   2
  -4  10  18 2673.78 879.088   6
  -4  10  18 2622.62 1075.88   1
   4 -10  18 2762.33 1007.93   2
  -4  10  20-716.196 1208.84   1
  -4 -10  20-770.909 1252.64   8
  -4  10  20-1709.05 1230.28   8
   4  10 -20-680.337 1883.52   4
   4 -10 -20 598.424 1358.99   7
  -4 -10  20 42.4164 1644.04   1
  -4  10 -20-1612.18 1607.23   7
   4 -10  20 576.338 1015.47   1
   4 -10  20 576.077 1280.90   8
   4 -10  20-1384.59 1079.14   2
  -4 -10  22 14479.3 1491.65   8
  -4  10  22 15779.7 1521.59   1
  -4  10  22 19532.9 1578.30   8
   4 -10  22 14791.2 1577.99   8
   4 -10  22 9003.82 1367.20   1
   4 -10 -22 15676.2 1667.56   7
   4  10 -22 13731.0 2155.98   4
  -4  10 -22 9274.49 1774.42   7
  -4 -10  22 14075.8 1923.70   1
  -4 -10  24-3257.77 1454.39   8
  -4  10  24-1124.16 1554.18   8
   4 -10  24-31.7713 1508.65   8
   4  10 -24-4232.46 2034.04   4
  -4  10  24-2381.16 1468.98   1
   4 -10 -24-2285.02 1658.23   7
  -4 -10  24-2951.76 1889.47   1
   4 -10  24-827.203 1229.82   1
  -4 -10  26 1385.06 1476.03   8
  -4  10  26 6925.40 1644.70   8
   4 -10  26 3211.76 1622.71   8
   4  10 -26 548.763 2171.10   4
  -4  10  26 3635.47 1430.58   1
   4 -10 -26 1559.34 1677.60   7
  -4  10 -26 4439.92 1863.10   7
   4 -10  26 564.314 1299.40   1
  -4 -10  26 3366.71 1892.45   1
  -4  12   0 70274.6 2641.70   6
  -4  12   0 66037.5 2649.05   3
   4 -12   0 63809.9 2581.34   5
   4 -12   0 64025.1 2656.57   2
   4 -12   2 219.834 768.916   2
   4 -12  -2 495.173 792.966   2
   4 -12   2 1005.45 347.627   8
  -4  12   2 477.607 699.988   6
  -4  12  -2 781.700 750.790   3
  -4  12   2 964.460 712.334   3
   4 -12   2 17.7235 599.451   5
   4 -12  -2 707.797 603.256   5
   4 -12   4 16321.3 847.092   8
  -4  12  -4 17923.7 1109.00   3
  -4  12   4 16702.7 1074.37   6
  -4  12   4 14085.6 1073.61   3
   4 -12   4 17552.7 1007.65   5
   4 -12  -4 16747.0 1014.40   5
   4 -12   4 18627.7 1143.30   2
   4 -12  -4 15804.2 1177.59   2
   4 -12   6-462.639 800.537   2
   4 -12   6 565.947 598.876   8
   4 -12  -6 824.013 889.565   2
  -4  12  -6 501.621 682.834   7
  -4  12   6 956.329 744.468   6
  -4  12  -6-169.682 744.335   3
   4 -12   6 36.6429 599.293   5
   4 -12  -6 374.515 622.240   5
   4 -12   6 823.760 487.335   1
  -4  12   8 19373.3 851.870   8
   4 -12   8 20324.2 1091.06   8
  -4  12   8 17701.6 831.921   1
   4 -12   8 19601.8 1041.43   1
   4 -12  -8 17907.4 980.775   4
   4 -12  -8 17957.5 901.501   7
  -4  12  -8 20316.4 1210.01   7
  -4  12  -8 20340.4 1191.52   3
  -4  12   8 18376.5 1175.20   6
   4 -12   8 20465.8 1111.29   5
   4 -12  -8 19635.4 1104.41   5
   4 -12   8 18838.5 1220.30   2
   4 -12  -8 17975.8 1324.32   2
   4 -12  10 746.932 877.818   2
  -4  12  10 1456.56 585.373   8
   4 -12 -10 1324.51 1062.95   2
   4 -12 -10 151.955 714.882   4
   4 -12 -10 1634.29 651.050   7
  -4  12 -10 510.524 950.373   7
  -4  12  10 884.578 528.030   1
  -4  12  10 1271.40 806.512   6
  -4  12 -10 1419.18 805.983   3
   4 -12  10 714.687 671.567   5
   4 -12 -10 935.307 701.935   5
  -4  12  12 35304.5 1531.18   8
  -4  12  12 33916.9 1528.10   1
   4 -12 -12 37031.3 1914.79   2
   4 -12  14 430.418 989.412   2
  -4  12  14 800.963 824.203   8
   4 -12 -14 737.936 914.059   7
  -4  12 -14-872.893 1213.01   7
   4 -12 -14-1454.46 1231.17   2
  -4  12  14 494.344 751.978   1
   4 -12  14 865.734 1016.84   8
  -4  12 -14 552.329 860.901   3
  -4  12  14 693.700 888.768   6
   4 -12  14 170.770 793.890   5
   4 -12  14-92.0154 887.570   1
   4 -12 -14 500.103 748.668   5
   4 -12  16 677.034 1044.58   2
   4  12 -16-167.113 1884.47   4
   4 -12  16 229.854 1117.21   8
  -4  12 -16 88.1648 1333.21   7
   4 -12 -16 1246.57 1308.26   2
  -4  12 -16 1771.88 894.407   3
  -4  12  16 544.237 931.819   6
  -4 -12  16-594.433 1712.19   1
   4 -12  16 480.870 899.849   5
   4 -12  16 227.279 927.843   1
   4 -12 -16 1103.56 779.662   5
  -4 -12  20 13520.5 1459.60   8
  -4  12  20 11926.9 1425.22   8
   4 -12  20 9227.43 1302.43   2
   4 -12  20 11719.9 1478.68   8
   4  12 -20 7959.84 2136.16   4
  -4 -12  20 12267.2 1911.84   1
  -4  12 -20 13495.8 1211.19   3
  -4  12 -20 9856.96 1763.15   7
  -4  12  20 10558.0 1321.88   1
   4 -12 -20 12672.1 1519.09   7
   4 -12  20 8747.16 1266.43   1
  -4 -12  22-3376.84 1494.93   8
  -4  12  22-1716.66 1499.42   8
   4 -12  22-267.646 1443.43   8
   4  12 -22 3260.36 2154.94   4
   4 -12 -22-2373.07 1587.18   7
  -4 -12  22 46.3008 1867.51   1
  -4  12  22-3777.65 1447.39   1
   4 -12  22-286.500 1230.06   1
  -4 -12  24 6876.01 1603.53   8
  -4  12  24 16875.6 1754.13   8
   4 -12  24 16170.2 1758.71   8
  -4  12  24 14793.2 1499.97   1
   4 -12  24 8782.82 1446.96   1
   4  12 -24 15267.4 2424.56   4
   4 -12 -24 16873.0 1809.21   7
  -4  12 -24 8007.16 1961.28   7
  -4 -12  24 6304.66 2116.54   1
   4 -12  26-788.592 1378.16   1
   4 -12  26-4849.32 1661.42   8
  -4  12 -26-3922.79 2016.66   7
  -4  12  26-600.056 1451.94   1
   4 -14   0-305.835 939.629   2
  -4  14   0-1048.67 821.751   6
   4 -14   0 235.918 670.623   5
   4 -14   2 91425.0 3336.83   8
  -4  14  -2 90876.6 3409.12   4
  -4  14  -2 100335. 3662.24   6
  -4  14  -2 94497.1 3655.29   3
  -4  14   2 95278.2 3650.93   6
   4 -14   2 100569. 3619.89   5
   4 -14  -2 97149.8 3603.08   5
   4 -14   2 97467.3 3711.27   2
   4 -14  -2 93437.6 3709.06   2
   4 -14   4-9.39034 418.769   1
   4 -14   4 55.0702 514.904   8
   4 -14   4 820.809 932.883   2
   4 -14  -4 72.0770 1005.73   2
  -4  14  -4-745.493 620.046   7
  -4  14  -4 64.6455 849.710   6
  -4  14   4-41.2166 830.371   6
  -4  14  -4 213.896 847.444   3
   4 -14   4-120.560 682.829   5
   4 -14  -4 251.990 706.088   5
   4 -14   6 1850.94 600.170   1
   4 -14   6 2115.92 962.142   2
   4 -14   6 1980.25 637.897   8
   4 -14  -6 2257.93 1080.15   2
  -4  14  -6 1825.97 777.813   7
  -4  14  -6 2399.10 907.456   6
  -4  14   6 2273.12 874.198   6
  -4  14  -6 2516.65 926.677   3
   4 -14   6 1426.97 723.240   5
   4 -14  -6 2570.94 746.736   5
   4 -14  -8 921.629 492.646   4
  -4  14   8 1555.40 901.000   6
  -4  14  10 14099.0 843.952   8
   4 -14 -10 13441.1 962.547   4
  -4  14 -10 15043.2 1228.87   3
  -4  14 -10 18144.3 1235.29   6
  -4  14  10 17036.8 1241.60   6
   4 -14  10 16560.4 1101.88   5
   4 -14 -10 17199.2 1135.42   5
   4 -14  10 15010.8 1332.16   2
   4 -14 -10 16586.3 1495.41   2
   4 -14  12 1216.10 1102.58   2
  -4  14  12 403.735 718.425   8
   4 -14  12 725.198 983.367   8
  -4  14 -12 23.8211 1163.21   7
   4 -14 -12-107.586 1298.13   2
  -4  14 -12 1622.88 967.379   6
   4 -14  12 484.923 861.063   1
  -4  14  12 1068.11 976.651   6
  -4  14 -12-417.068 954.979   3
   4 -14  12 406.895 775.750   5
   4 -14 -12 1554.70 863.807   5
   4 -14  14 6475.85 1283.78   2
  -4  14  14 6895.16 902.063   8
   4 -14  14 1563.47 1204.41   8
  -4  14  14 6076.83 828.426   1
  -4  14 -14 5328.27 1401.39   7
   4 -14 -14 8639.61 1500.34   2
  -4  14 -14 7441.81 1107.44   6
   4 -14  14 2154.67 1022.87   1
  -4  14 -14 5145.76 1093.90   3
  -4  14  14 6387.27 1106.35   6
   4 -14  14 7591.00 968.384   5
   4 -14 -14 7646.91 1008.11   5
   4 -14  18 1228.57 1235.38   2
   4  14 -18 679.129 2158.99   4
   4 -14  18 1635.63 1328.44   8
  -4 -14  18 3014.12 1891.02   1
  -4  14 -18 1653.89 1547.89   7
  -4  14 -18 3635.04 1094.34   6
  -4  14 -18 1651.70 1074.83   3
   4 -14  18 1535.38 1094.84   1
   4 -14 -18 4643.96 1605.66   2
  -4  14  18 1605.31 1050.81   6
   4 -14  18 2854.37 1006.51   5
   4 -14 -18 2597.17 1034.81   5
  -4 -14  20 819.756 1392.17   8
   4 -14  20 1135.66 1351.16   2
   4 -14  20 1441.81 1363.16   8
   4  14 -20 178.782 2058.95   4
  -4 -14  20 673.962 1904.85   1
  -4  14 -20 844.335 1653.75   7
  -4  14 -20 3714.69 1144.57   3
  -4  14 -20 1433.29 1102.09   6
   4 -14  20 1863.50 1147.63   1
   4 -14  20 1561.68 1121.05   5
   4 -14  22 30340.7 1986.97   8
   4 -14  22 26599.9 1835.61   1
   4  14 -22 27609.5 2773.50   4
  -4  14 -22 24579.0 2197.00   7
  -4  14 -22 27662.6 1700.99   3
  -4  14 -22 28025.0 1699.68   6
  -4 -14  24-879.913 1462.89   8
   4 -14  24-324.595 1541.71   8
   4  14 -24-661.128 2320.41   4
  -4  14 -24 2129.14 1823.56   7
  -4 -14  24 604.972 1948.45   1
   4 -14  24 723.141 1273.70   1
   4 -16   4 3266.14 693.230   8
   4 -16   4 1888.29 1182.34   2
  -4  16  -4 3108.07 999.415   4
   4 -16  -4 3676.41 1250.09   2
  -4  16  -4-2042.43 862.047   7
  -4  16  -4-2073.83 1209.85   6
  -4  16   4 92.2924 1086.70   6
  -4  16  -4-1888.63 1231.05   3
   4 -16   4 3995.74 588.718   1
   4 -16   4 5231.39 885.318   5
   4 -16  -4 4574.27 873.973   5
   4 -16   6 462.833 709.189   8
   4 -16   6 731.894 1136.40   2
  -4  16  -6 866.971 1014.61   4
   4 -16  -6 477.826 1242.05   2
  -4  16  -6 907.861 899.455   7
   4 -16   6 1169.67 665.424   1
  -4  16  -6 1394.48 1008.59   6
  -4  16   6 1835.80 957.776   6
  -4  16  -6 986.026 1056.48   3
   4 -16   6 767.270 812.926   5
   4 -16  -6-716.705 820.905   5
   4 -16   8 5645.40 849.227   8
   4 -16   8 6244.03 1289.40   2
   4 -16   8 6046.91 851.055   1
  -4  16  -8 6416.65 1216.28   4
   4 -16  -8 6544.93 1388.46   2
  -4  16  -8 7150.01 1106.83   7
  -4  16  -8 6481.58 1078.28   6
  -4  16   8 7176.79 1093.62   6
  -4  16  -8 6229.16 1145.77   3
   4 -16   8 7686.94 997.894   5
   4 -16  -8 6259.00 966.454   5
   4 -16  10-1586.54 1210.54   2
   4 -16 -10 210.344 1372.12   2
  -4  16 -10-24.8425 1027.11   6
  -4  16  10 727.835 1038.21   6
  -4  16 -10 807.430 1073.73   3
   4 -16  10 1602.75 867.850   5
   4 -16 -10 356.909 929.663   5
   4 -16  12 7256.81 1091.61   1
   4 -16  12 3391.37 1130.00   8
   4 -16  12 7529.11 1414.03   2
  -4  16 -12 7432.40 1394.66   7
   4 -16 -12 10704.6 1598.62   2
  -4  16 -12 8935.06 1197.76   6
  -4  16  12 9406.56 1238.47   6
  -4  16 -12 7656.39 1254.25   3
   4 -16 -12 11363.6 1116.73   5
   4 -16  12 8098.42 1041.47   5
   4 -16  16 23.5299 1279.81   8
   4 -16  16 2478.64 1422.35   2
   4 -16  16 627.576 1067.58   1
  -4  16 -16 1150.97 1501.02   7
  -4  16 -16-25.5200 1156.99   6
   4 -16 -16 3253.30 1662.36   2
  -4  16 -16 1283.72 1208.36   3
  -4  16  16 1252.53 1152.67   6
   4 -16  16 2075.02 969.890   5
   4 -16 -16 262.570 1088.92   5
   4 -16  18-674.370 1336.81   8
   4 -16  18 1275.12 1427.84   2
  -4 -16  18-2176.48 2111.03   1
   4 -16  18 965.056 1132.22   1
  -4  16 -18-423.398 1556.01   7
  -4  16 -18 1002.89 1221.19   6
  -4  16 -18-588.322 1158.57   3
   4 -16 -18 1114.35 1700.98   2
  -4  16  18-49.8571 1218.52   6
   4 -16  18 1746.15 1005.81   5
   4 -16 -18 1120.00 1119.14   5
  -4  16 -20 16582.6 2127.83   7
  -4  16 -20 19687.5 1687.08   3
  -4  16 -20 25026.4 1667.74   6
   4  16 -20 24062.8 2900.70   4
   4 -16  20 27475.6 1602.11   5
  -4 -16  20 16346.9 2441.59   1
   4 -16  20 18655.4 1870.57   2
   4 -16  22-366.003 1497.16   8
   4  16 -22-1588.39 2426.23   4
  -4  16 -22-645.228 1739.74   7
  -4 -16  22 776.297 2047.81   1
   4 -16  22 1435.57 1255.83   1
  -4  16 -22 2118.14 1246.36   3
   4 -18   0-2227.89 1353.00   2
  -4  18   0-646.482 1022.86   6
   4 -18   0-1567.30 917.176   5
  -4  18  -2 53268.8 2483.18   6
  -4  18   2 59450.2 2515.28   6
   4 -18   2 55307.3 2418.98   5
   4 -18  -2 57369.3 2405.56   5
   4 -18   2 50104.7 2653.27   2
   4 -18  -2 52038.1 2676.98   2
   4 -18   4-1139.23 1308.56   2
   4 -18  -4 1815.32 1340.24   2
  -4  18  -4 950.021 1060.91   6
  -4  18   4-715.164 1035.84   6
   4 -18   4 73.8736 907.655   5
   4 -18  -4 381.544 910.509   5
   4 -18   6-738.484 1316.92   2
   4 -18  -6 162.679 1477.74   2
  -4  18  -6 989.482 1100.18   6
  -4  18   6 1004.37 1045.84   6
  -4  18  -6-26.3664 1110.11   3
   4 -18   6 550.942 922.450   5
   4 -18  -6 503.499 902.875   5
   4 -18   8 1154.01 1337.16   2
  -4  18  -8-1903.61 1338.11   4
  -4  18  -8 807.698 1095.12   7
   4 -18  -8 1517.14 1479.45   2
  -4  18  -8 379.393 1125.91   6
  -4  18   8 1139.05 1119.08   6
  -4  18  -8 1047.71 1212.95   3
   4 -18   8 253.147 945.052   5
   4 -18  -8-344.360 955.757   5
   4 -18  10 13414.6 1300.97   5
   4 -18  10 15631.5 1750.44   2
   4 -18  12 22.2072 1001.38   1
   4 -18  12-259.229 1077.91   8
   4 -18  12 1131.39 1457.73   2
  -4  18 -12-2331.58 1567.67   4
  -4  18 -12 119.722 1314.08   7
   4 -18 -12-525.607 1582.47   2
  -4  18 -12-885.742 1197.52   6
  -4  18  12-987.272 1210.35   6
  -4  18 -12-272.910 1274.54   3
   4 -18  12-1032.95 1001.97   5
   4 -18 -12 1161.85 1067.42   5
   4 -18  14 2715.19 1259.47   8
   4 -18  14 1965.33 1569.23   2
  -4  18 -14 3194.76 1737.26   4
  -4  18 -14 2913.40 1454.66   7
   4 -18 -14 4956.69 1762.77   2
  -4  18 -14 4522.44 1281.08   6
  -4  18  14 5658.24 1305.12   6
  -4  18 -14 3547.39 1342.31   3
   4 -18  14 5831.47 1106.88   5
   4 -18  14 2701.25 1187.42   1
   4 -18 -14 5831.27 1254.95   5
   4 -18  16 266.946 1167.52   1
   4 -18  16 70.4920 1276.81   8
   4 -18  16-31.8988 1538.64   2
  -4  18 -16 113.291 1811.16   4
  -4  18 -16-29.7180 1553.92   7
  -4  18 -16 2813.33 1274.47   6
   4 -18 -16-152.765 1835.04   2
  -4  18 -16 416.272 1298.84   3
  -4  18  16 291.473 1239.26   6
   4 -18  16-1234.51 1087.89   5
   4 -18 -16 192.348 1207.09   5
   4 -18  18 3516.49 1460.95   8
   4 -18  18 2633.52 1337.56   1
   4 -18  18 4260.18 1628.48   2
  -4  18 -18 4256.02 2050.56   4
  -4  18 -18 2916.94 1643.12   7
  -4  18 -18 7623.77 1410.16   6
  -4  18 -18 5617.64 1418.49   3
   4 -18 -18 7143.63 1928.92   2
  -4  18  18 7754.92 1416.94   6
   4 -18  18 5914.94 1169.64   5
   4 -18 -18 7007.45 1368.63   5
   4 -18  20-28.6276 1457.78   8
   4 -18  20 913.380 1601.63   2
   4 -18  20 1775.54 1302.75   1
  -4 -18  20 722.765 2199.71   1
  -4  18 -20 779.018 1727.35   7
  -4  18 -20 1771.43 1322.77   6
  -4  18 -20 2229.30 1331.64   3
   4 -18  20 2946.50 1145.68   5
  -4  20   0 24403.5 1732.26   6
   4 -20   0 26902.6 1572.69   5
   4 -20   2-3854.29 1546.19   2
   4 -20  -2-1248.50 1527.34   2
   4 -20   2-925.681 1024.82   5
   4 -20  -2-232.692 996.565   5
   4 -20   6-2255.28 1544.09   2
   4 -20  -6-1955.31 1609.63   2
  -4  20  -6-3204.27 1326.71   6
   4 -20   6 108.901 1013.77   5
   4 -20  -6-1397.64 1026.62   5
   4 -20   8 4745.54 1614.35   2
   4 -20  -8 6877.64 1723.85   2
  -4  20  -8 6843.12 1326.47   6
  -4  20   8 4971.66 1314.41   6
  -4  20  -8 5143.29 1386.58   3
   4 -20   8 6739.11 1144.71   5
   4 -20  -8 6617.91 1192.67   5
   4 -20  10-35.0642 1542.07   2
   4 -20 -10-343.446 1680.52   2
  -4  20 -10 1222.92 1252.46   6
  -4  20  10 699.318 1254.27   6
  -4  20 -10 1071.95 1302.02   3
   4 -20  10-27.8905 1052.61   5
   4 -20 -10 443.317 1167.62   5
   4 -20  12 6304.20 1786.69   2
   4 -20 -12 12182.3 1998.73   2
  -4  20 -12 7751.49 1420.07   6
  -4  20  12 9758.18 1442.39   6
  -4  20 -12 6795.62 1495.74   3
   4 -20  12 8253.25 1280.77   5
   4 -20 -12 10988.6 1387.77   5
   4 -20  14 1284.80 1753.38   2
  -4  20  14 8490.70 1531.48   6
   4 -20  16-179.391 1696.07   2
  -4  20 -16 1526.91 1370.16   6
   4 -20 -16 1278.86 1940.01   2
  -4  20 -16-367.241 1426.07   3
  -4  20  16-1966.84 1356.57   6
   4 -20  16 343.316 1143.74   5
   4 -20 -16-246.612 1305.49   5
   4 -20  18 1511.77 1763.06   2
  -4  20 -18 943.333 2007.55   4
  -4  20 -18 328.019 1704.17   7
  -4  20 -18 1172.01 1382.02   6
  -4  20 -18 765.478 1397.39   3
  -4  20  18 1448.69 1386.84   6
   4 -20 -18 1332.05 2028.67   2
   4 -20  18 345.086 1142.88   5
   4 -20 -18 1276.21 1368.17   5
   4 -22   0 38.9616 1654.38   2
  -4  22   0 31.1198 1242.86   6
   4 -22   0-223.098 1055.48   5
   4 -22   2 9336.56 1821.46   2
   4 -22  -2 9391.56 1803.63   2
  -4  22  -2 12099.9 1467.20   6
  -4  22   2 249.574 1452.45   6
   4 -22   2 9972.09 1235.37   5
   4 -22  -2 588.199 1217.74   5
   4 -22   4 38.2787 1650.87   2
   4 -22  -4-433.245 1735.82   2
  -4  22  -4 813.168 1272.43   6
  -4  22   4-156.071 1346.20   6
   4 -22   4 28.8784 1091.79   5
   4 -22  -4-785.231 1085.39   5
   4 -22   6 38.7780 1697.38   2
   4 -22  -6-1769.09 1819.03   2
  -4  22  -6 95.1085 1324.72   6
  -4  22   6-125.193 1317.66   6
   4 -22   6 29.3487 1159.27   5
   4 -22  -6 1541.23 1129.67   5
   4 -22   8-732.319 1693.36   2
   4 -22  -8 492.453 1802.93   2
  -4  22  -8-923.600 1331.08   6
  -4  22   8-1224.33 1342.63   6
   4 -22   8-808.142 1135.69   5
   4 -22  -8-1077.40 1167.52   5
   4 -22  12 1141.40 1770.54   2
   4 -22 -12-2126.10 2053.45   2
  -4  22 -12-260.393 1414.50   6
  -4  22  12 125.910 1381.62   6
  -4  22 -12-884.163 1455.33   3
   4 -22  12 275.847 1169.83   5
   4 -22 -12 1979.36 1335.65   5
   4 -22  14 3323.03 1887.86   2
  -4  22 -14 9816.74 1535.42   6
   4 -22 -14 3759.91 2150.26   2
  -4  22  14 5421.57 1458.61   6
  -4  22 -14 2132.47 1527.97   3
   4 -22  14 5971.76 1318.84   5
   4 -22 -14 5497.80 1422.13   5
   4 -22  16 1806.54 1857.00   2
  -4  22 -16 1323.41 1457.36   6
  -4  22 -16 33.0653 1558.31   3
  -4  22  16-2373.20 1490.25   6
   4 -22 -16-1135.12 2141.48   2
   4 -22  16 311.284 1245.70   5
   4 -22 -16 1856.19 1501.48   5
   4 -24   4-2069.22 1908.92   2
   4 -24  -4-2230.11 1896.38   2
  -4  24  -4-4260.08 1593.84   6
  -4  24   4-542.722 1542.97   6
   4 -24   4 398.124 1181.28   5
   4 -24  -4 120.249 1202.41   5
   4 -24   6-2479.27 1872.62   2
   4 -24  -6 267.513 1929.42   2
  -4  24  -6 1131.60 1451.81   6
  -4  24   6-203.411 1450.88   6
   4 -24   6-503.328 1194.59   5
   4 -24  -6-213.162 1208.13   5
   4 -24   8 3107.68 1906.29   2
   4 -24  -8 45.7753 1986.42   2
  -4  24  -8 3752.46 1485.15   6
  -4  24   8 33.8256 1516.54   6
   4 -24   8 4213.67 1321.73   5
   4 -24  -8 3457.43 1284.68   5
   4 -24  10-1592.43 1904.58   2
   4 -24 -10 2222.72 2124.14   2
  -4  24 -10 520.087 1421.02   6
  -4  24  10 236.004 1402.03   6
   4 -24  10 881.600 1317.02   5
   4 -24 -10 552.414 1261.29   5
   4 -24  12 6165.54 2127.26   2
  -4  24 -12 13594.9 1718.09   6
   4 -24 -12 10570.4 2362.01   2
  -4  24  12 11631.0 1673.58   6
  -4  24 -12 7935.23 1759.62   3
   4 -24  12 14026.8 1551.15   5
   4 -24 -12 14081.0 1610.60   5
   4 -26   0 2333.18 2016.02   2
  -4  26   0 364.230 1514.23   6
   4 -26   0 94.9912 1218.72   5
   4 -26   2 2722.48 2014.86   2
   4 -26  -2 1626.06 2029.19   2
  -4  26  -2 36.3787 1526.64   6
  -4  26   2 145.429 1580.99   6
   4 -26   2 380.660 1298.52   5
   4 -26  -2 189.038 1303.45   5
   4 -26   4-2323.78 1975.11   2
   4 -26  -4-709.756 2067.73   2
  -4  26  -4 36.3704 1544.82   6
  -4  26   4-35.8735 1500.36   6
   4 -26   4 129.333 1290.07   5
   4 -26  -4 31.8783 1245.07   5
   4 -26   6-4238.67 2127.33   2
   4 -26  -6 226.505 1328.72   5
  -5  -1  13 4809.86 859.021   8
  -5   1  13 5763.28 867.705   8
  -5  -1  13 4039.78 1164.36   1
   5   1 -13 7007.05 1310.19   4
   5  -1 -13 6420.35 1243.96   4
  -5   1  13 5327.07 1180.00   1
  -5  -1  15 40653.7 1916.17   8
  -5   1  15 42604.1 1902.32   8
   5   1 -15 41430.4 2297.11   4
   5  -1 -15 40133.7 2230.77   4
  -5  -1  15 37754.1 2156.13   1
  -5   1  15 39674.8 2134.78   1
  -5  -1  17 76525.3 3164.92   8
  -5   1  17 82865.3 3181.04   8
   5  -1 -17 77986.1 3455.83   4
   5   1 -17 74848.0 3483.16   4
  -5  -1  17 77867.5 3445.56   1
  -5   1  17 78639.9 3423.93   1
  -5  -1  19 12354.7 1240.18   8
  -5   1  19 12819.4 1274.41   8
   5  -1 -19 15339.9 1741.92   4
   5   1 -19 11452.5 1734.55   4
  -5  -1  19 12007.4 1623.56   1
  -5   1  19 12492.3 1593.79   1
   5  -1 -21 1318.49 1698.06   4
  -5  -1  21-464.566 1573.08   1
  -5  -1  23 688.408 1182.51   8
  -5   1  23 107.727 1268.63   8
   5   1 -23-1332.21 1756.42   4
   5  -1 -23-383.061 1683.46   4
   5  -1 -23 2322.40 1454.41   7
  -5  -1  23-1195.95 1600.59   1
  -5   1  23-761.763 1645.13   1
   5   1 -25 1037.69 1929.06   4
  -5   1  27 6611.56 1929.73   1
  -5  -1  27 5477.16 1477.91   8
  -5   1  27 3519.55 1538.95   8
   5   1 -27 2356.05 1970.35   4
   5  -1 -27 5775.54 2087.42   4
   5   1 -27 6010.48 1825.20   7
   5  -1 -27 4729.21 1839.04   7
  -5  -1  27 2795.69 1863.66   1
  -5   3  11 699.381 926.427   1
  -5   3  13 28668.8 1435.74   8
   5   3 -13 27954.5 2004.89   4
   5  -3 -13 27108.2 1738.68   4
  -5  -3  15 62005.6 2651.49   8
  -5   3  15 62415.4 2587.08   8
   5   3 -15 59729.4 3031.24   4
   5  -3 -15 61966.0 2863.25   4
   5  -3 -15 68914.5 2453.47   2
  -5  -3  15 58613.8 2965.81   1
  -5   3  15 60162.8 2804.15   1
  -5  -3  17 16491.6 1315.58   8
  -5   3  17 16207.6 1284.91   8
   5   3 -17 15590.6 1798.36   4
   5  -3 -17 16135.5 1627.80   4
   5  -3 -17 16811.5 974.253   2
  -5  -3  17 17686.9 1708.11   1
  -5   3  17 15806.3 1586.98   1
  -5  -3  19 18563.8 1390.07   8
  -5   3  19 17770.0 1376.88   8
   5  -3 -19 17529.9 1794.14   4
  -5  -3  19 12411.0 1721.60   1
   5   3 -19 19175.9 1926.20   4
  -5   3  19 16531.3 1648.82   1
  -5  -3  23 340.196 1199.32   8
  -5   3  23 765.580 1257.26   8
   5   3 -23 1058.06 1832.70   4
   5  -3 -23 2791.91 1759.96   4
   5  -3 -23 375.685 1432.07   7
  -5  -3  23 2533.68 1774.94   1
  -5   3  23 615.264 1603.28   1
  -5  -3  27 3988.34 1521.63   8
  -5   3  27 3747.94 1535.20   8
  -5   3  27 1909.35 1775.64   1
   5   3 -27 620.490 2108.11   4
   5  -3 -27 3609.82 1991.10   4
   5   3 -27 3926.92 1766.17   7
   5  -3 -27 3827.60 1784.75   7
  -5  -3  27 376.827 1911.07   1
  -5   5   9 546.608 865.289   1
   5  -5  -9 683.276 697.802   2
  -5   5  11 958.453 664.287   8
   5  -5 -11 26.1417 1007.11   4
  -5   5  11 107.839 928.438   1
   5  -5 -11 1322.82 679.640   2
   5  -5 -13 27297.2 1310.28   2
  -5  -5  15 15841.9 1716.55   1
  -5  -5  17 25826.9 1595.46   8
  -5   5  17 24938.4 1456.09   8
   5   5 -17 24147.3 2060.51   4
   5  -5 -17 21686.2 1765.36   4
  -5   5  17 23348.7 1157.91   6
  -5  -5  17 21864.1 1923.50   1
   5  -5 -17 25701.7 1287.92   2
  -5   5  17 26256.8 1761.71   1
  -5  -5  19 1664.68 1113.98   8
  -5   5  19 4792.56 1149.33   8
   5   5 -19 2232.24 1684.82   4
   5  -5 -19 1916.22 1427.09   4
   5  -5 -19 3359.41 1179.08   7
  -5  -5  19 2434.26 1574.37   1
  -5   5  19 4253.17 1410.28   1
  -5   5  21-2237.50 1606.51   1
  -5  -5  21 833.591 1230.72   8
  -5   5  21 23.7461 1236.02   8
   5   5 -21 2713.40 1784.43   4
   5  -5 -21 3069.60 1628.03   4
   5  -5 -21-137.179 1333.06   7
  -5  -5  21 1079.86 1671.42   1
  -5  -5  23 1082.00 1282.91   8
  -5   5  23 1219.93 1583.94   1
  -5   5  23 1199.46 1299.89   8
   5   5 -23 48.1335 1874.08   4
   5  -5 -23-954.992 1696.07   4
   5  -5 -23-669.254 1465.05   7
  -5  -5  23-43.8386 1698.53   1
  -5  -5  25 1450.89 1402.61   8
  -5   5  25 455.115 1441.47   8
  -5   5  25-158.626 1647.20   1
   5   5 -25-3824.49 2069.55   4
   5  -5 -25 2086.06 1838.51   4
   5  -5 -25 2400.52 1562.11   7
  -5  -5  25 1512.48 1834.88   1
  -5  -5  27 3779.78 1486.28   8
  -5   5  27 4862.04 1617.27   8
   5   5 -27 4719.20 2134.90   4
   5   5 -27 2990.23 1797.26   7
   5  -5 -27 2131.81 2026.28   4
   5  -5 -27 3451.05 1723.54   7
  -5   5  27 3742.34 1782.18   1
  -5  -5  27 4432.42 2024.58   1
   5  -7  -3 7448.45 802.413   2
  -5   7   7 17311.2 904.114   3
   5  -7  -7 15259.7 991.659   2
  -5   7   9 28446.5 1293.07   3
   5  -7  -9 29247.3 1322.17   5
   5  -7  -9 31291.8 1406.71   2
  -5   7   9 29573.8 1510.20   1
   5  -7 -11 800.990 724.770   2
  -5   7  11 449.654 666.296   8
   5  -7 -11 1923.20 988.091   4
  -5   7  11 687.160 888.075   1
  -5   7  11 1864.33 572.325   3
   5  -7 -11 875.239 544.926   5
  -5   7  13 7152.77 685.732   3
  -5   7  13 6692.30 1112.26   1
   5  -7 -13 6609.16 670.344   5
   5  -7 -13 8657.40 877.712   2
  -5   7  15 32175.2 1582.49   8
   5  -7  15 37085.7 2129.75   8
   5   7 -15 31980.5 2426.67   4
   5  -7 -15 30537.8 1891.13   4
  -5   7  15 30665.8 1375.68   3
  -5   7  15 28659.1 1424.49   6
   5  -7 -15 33355.3 1425.00   5
  -5  -7  15 26110.4 2166.64   1
   5  -7 -15 32733.4 1564.44   2
  -5  -7  17 9754.72 1224.20   8
  -5   7  17 8743.26 1106.07   8
   5  -7 -17 8176.53 1049.43   2
   5   7 -17 7996.76 1791.73   4
  -5  -7  17 7493.44 1670.15   1
   5  -7  17 12039.7 1634.90   8
   5  -7 -17 8497.75 1441.08   4
   5  -7 -17 8788.24 1205.34   7
  -5   7  17 7366.79 717.073   3
  -5   7  17 8953.35 834.521   6
   5  -7 -17 8798.77 822.385   5
  -5   7  17 8383.14 1355.58   1
  -5   7  19 8237.24 1418.48   1
  -5  -7  19 5514.25 1251.88   8
  -5   7  19 9257.54 1222.12   8
   5   7 -19 6233.44 1886.19   4
   5  -7  19 9527.88 1624.21   8
   5  -7 -19 10459.5 1520.68   4
  -5  -7  19 8825.89 1762.27   1
   5  -7 -19 7662.01 1296.68   7
  -5  -7  21 318.843 1237.69   8
  -5   7  21 557.234 1242.14   8
  -5   7  21 1267.62 1459.16   1
   5  -7  21 1634.91 1597.09   8
   5  -7 -21-1229.67 1512.70   4
   5  -7 -21 1459.37 1337.85   7
  -5  -7  21 477.051 1698.53   1
   5   7 -21-1966.87 1836.25   4
  -5  -7  23 30.1885 1341.68   8
  -5   7  23 513.575 1345.34   8
   5   7 -23-50.5340 1992.72   4
   5  -7  23-1137.13 1696.89   8
  -5   7  23-2008.16 1537.05   1
   5  -7 -23 309.334 1696.27   4
   5  -7 -23 714.222 1408.85   7
  -5   7 -23-892.190 1023.91   7
  -5  -7  23-862.739 1782.64   1
  -5  -7  25 3174.99 1389.71   8
  -5   7  25 4374.69 1462.82   8
   5  -7  25 2405.59 1798.39   8
   5   7 -25 945.062 2037.42   4
   5  -7 -25 597.312 1844.13   4
   5  -7 -25 3841.93 1617.82   7
  -5   7  25 3518.36 1664.74   1
  -5   7 -25 237.489 1182.44   7
  -5  -7  25 2783.31 1981.97   1
  -5   7  27 4517.34 1614.82   8
   5  -7  27 219.140 1907.32   8
   5  -7 -27 608.303 2056.59   4
   5  -7 -27 2208.20 1728.41   7
  -5   7 -27 50.3465 1301.25   7
  -5   7  27 918.412 1704.59   1
  -5  -7  27 344.347 2031.04   1
  -5   9  -1 2032.26 581.231   3
  -5   9   1 2233.78 618.824   3
   5  -9   1 953.022 525.204   5
   5  -9  -1 1656.53 527.866   5
   5  -9   1 1601.07 684.051   2
  -5   9  -3 26558.7 1282.47   3
  -5   9   3 27676.2 1289.34   3
   5  -9   3 27577.1 1305.38   5
   5  -9  -3 28976.8 1288.44   5
   5  -9   3 24402.9 1364.44   2
  -5   9  -5 10789.0 788.464   3
   5  -9   5 10693.1 820.854   5
   5  -9  -5 9397.38 738.787   5
   5  -9   5 8698.86 950.712   2
   5  -9   7 75811.6 3213.88   8
  -5   9  -7 85304.5 3086.86   3
   5  -9   7 84595.6 3199.25   5
  -5   9   7 85888.6 3043.90   1
   5  -9  -9 27510.8 1606.20   4
  -5   9  -9 27986.1 1323.91   3
   5  -9   9 29582.9 1556.01   5
  -5   9   9 27170.8 1360.02   1
  -5   9  11 375.920 670.798   8
   5  -9 -11-879.601 970.968   4
   5  -9  11 632.469 1045.25   8
  -5   9 -11 941.056 620.410   3
  -5   9  11 49.7136 843.661   1
   5  -9  11-29.8942 1169.21   2
   5  -9  15 14418.2 1445.73   8
  -5   9  15 13306.7 1027.47   6
   5  -9 -15 14404.5 1221.59   2
   5  -9  15 12394.7 1782.09   2
  -5   9  17 13936.4 1209.40   8
   5  -9  17 13821.4 1478.94   8
   5  -9 -17 12303.0 1486.20   4
   5   9 -17 14086.7 2188.96   4
  -5  -9  17 7623.47 1826.93   1
   5  -9 -17 13252.4 1284.26   7
  -5   9 -17 8488.15 1343.54   7
  -5   9  17 12398.1 1028.85   6
   5  -9 -17 13208.9 1314.05   2
   5  -9  17 14508.0 2008.27   2
  -5   9  17 13236.3 1396.00   1
  -5  -9  21 578.027 1254.52   8
  -5   9  21 998.530 1241.81   8
   5   9 -21 428.019 1946.80   4
   5  -9  21 3090.67 1460.72   8
   5  -9 -21 542.104 1511.65   4
   5  -9 -21 1462.70 1449.69   7
  -5  -9  21-1984.18 1798.68   1
  -5   9 -21 529.292 1611.73   7
  -5   9  21 1157.40 1378.64   1
   5  -9  21 251.110 2037.60   2
   5   9 -23 1359.93 2090.46   4
   5  -9 -23-1656.56 1716.08   4
   5  -9 -23 4288.09 1569.90   7
  -5  -9  23 2263.13 1946.36   1
  -5  -9  25 3699.95 1437.12   8
  -5   9  25 5027.77 1530.97   8
   5  -9  25 1576.72 1652.16   8
   5   9 -25 3770.72 2200.74   4
   5  -9 -25 2979.77 1898.96   4
   5  -9 -25 3894.31 1653.11   7
  -5   9 -25 1437.46 1868.05   7
  -5  -9  25 244.901 1880.24   1
  -5   9  25 2656.39 1547.17   1
   5 -11  -1 5705.25 840.731   2
  -5  11  -1 4682.09 766.685   3
  -5  11   1 5908.21 790.335   3
   5 -11   1 4980.36 684.841   5
   5 -11  -1 5065.38 681.512   5
   5 -11   1 5194.02 812.766   2
   5 -11   3 22630.7 1088.92   8
  -5  11  -3 21533.4 1191.53   3
  -5  11   3 20681.0 1200.28   3
   5 -11   3 20001.6 1135.60   5
   5 -11  -3 22725.1 1137.20   5
   5 -11   3 21010.3 1231.93   2
   5 -11  -3 19387.4 1229.01   2
   5 -11   5 76631.2 2829.49   8
  -5  11  -5 79684.0 2923.86   3
  -5  11   5 79952.3 2925.28   3
   5 -11   5 77922.4 2908.06   5
   5 -11  -5 82260.7 2896.54   5
   5 -11   5 77814.8 2959.63   2
   5 -11  -5 79592.2 2956.02   2
   5 -11   7 28931.0 1382.87   8
  -5  11  -7 26378.4 1359.92   3
  -5  11   7 28058.0 1396.79   3
   5 -11   7 27781.6 1349.13   5
   5 -11  -7 26774.4 1321.23   5
   5 -11   7 25061.7 1454.76   2
   5 -11  -7 28070.9 1468.78   2
  -5  11   7 24726.0 1164.06   1
   5 -11  -9 6847.10 1017.38   2
   5 -11  -9 6145.36 1086.13   4
   5 -11  -9 6157.25 629.467   7
  -5  11   9 6832.81 881.990   6
  -5  11  -9 6708.60 835.292   3
  -5  11   9 6441.22 901.235   3
   5 -11  -9 7367.71 774.394   5
   5 -11   9 6561.78 811.939   5
  -5  11   9 7198.09 763.923   1
   5 -11   9 5254.23 985.216   2
  -5  11  13 1470.99 778.651   8
   5 -11 -13 2454.90 1154.57   2
   5 -11  13 1560.72 1045.01   8
   5 -11 -13 1333.70 1065.48   4
  -5  11  13 433.232 927.969   1
   5 -11 -13 2134.49 828.546   7
  -5  11 -13 511.947 975.054   7
  -5  11 -13 1872.30 805.573   3
  -5  11  13 391.574 885.763   6
  -5  11  13 1908.20 890.784   3
   5 -11  13 1078.60 997.551   5
   5 -11 -13 1232.59 720.388   5
   5 -11  13 444.464 1077.59   2
   5 -11  15 8206.73 1236.28   8
  -5  11 -15 7670.14 942.825   3
  -5  11 -15 8404.93 1461.46   7
  -5  11  15 6115.77 992.022   6
  -5  11  15 5623.92 963.095   3
   5 -11 -15 7438.78 844.391   5
   5 -11  15 6456.25 1250.26   2
   5 -11 -17 13297.7 1515.44   4
   5 -11  17 11368.3 1459.36   8
   5 -11 -17 13599.7 1363.79   7
  -5  11 -17 8208.48 1698.71   7
  -5  11 -17 7630.81 1099.08   3
   5 -11  17 12182.0 1296.30   1
  -5  11  17 11683.8 1351.24   1
  -5  11  17 9208.37 1122.24   3
   5 -11 -17 12945.9 966.821   5
   5 -11  17 8544.25 1404.21   2
  -5  11  19 6599.02 1396.16   8
   5  11 -19 8929.77 2299.26   4
   5 -11  19 7480.73 1454.65   8
  -5 -11  19 6828.87 1945.88   1
   5 -11 -19 6598.20 1515.62   4
   5 -11 -19 8600.49 1462.82   7
  -5  11 -19 9401.44 1720.32   7
  -5  11  19 8248.34 1333.05   1
   5 -11  19 6296.33 1416.31   2
   5 -11  19 7134.10 1227.09   1
  -5 -11  21 32.5380 1325.15   8
  -5  11  21-22.3924 1206.37   8
   5  11 -21 998.494 2138.73   4
   5 -11  21 459.357 1370.13   8
   5 -11  21 1595.64 1172.14   1
  -5 -11  21 49.0452 1867.92   1
   5 -11 -21 1379.81 1579.31   4
   5 -11 -21-78.9789 1386.97   7
  -5  11 -21 120.926 1655.10   7
  -5  11  21 253.300 1328.68   1
   5 -11  21 497.734 1364.39   2
  -5 -11  23 726.604 1411.82   8
  -5  11  23-930.895 1368.82   8
   5 -11  23-35.8368 1199.35   1
   5  11 -23 703.867 2141.73   4
   5 -11  23 1121.95 1541.79   8
   5 -11 -23 74.2203 1661.98   4
   5 -11 -23 29.6809 1491.47   7
  -5 -11  23 1438.02 1969.89   1
  -5  11 -23 685.628 1740.62   7
  -5  11  23-557.876 1391.68   1
  -5 -11  25 3396.72 1483.71   8
  -5  11  25 5869.22 1510.73   1
  -5  11  25 6344.17 1540.34   8
   5 -11  25 6596.43 1709.61   8
   5  11 -25 3155.57 2277.63   4
   5 -11 -25 4886.35 1965.82   4
   5 -11 -25 6594.01 1689.17   7
  -5  11 -25 5866.16 1947.70   7
   5 -11  25 4650.14 1373.63   1
  -5 -11  25 3014.30 2086.00   1
   5 -13   1 3139.51 372.422   8
   5 -13   1 4386.89 927.905   2
   5 -13  -1 4303.84 942.003   2
  -5  13  -1 2683.23 864.586   3
  -5  13   1 4476.50 869.461   3
   5 -13   1 3524.65 723.865   5
   5 -13  -1 2617.46 701.797   5
   5 -13   3 47803.9 1930.22   8
  -5  13  -3 52222.5 2214.01   3
  -5  13   3 52180.1 2226.75   3
  -5  13   3 53394.7 2230.21   6
   5 -13   3 53783.2 2166.10   5
   5 -13  -3 52168.8 2157.52   5
   5 -13   3 50103.8 2235.71   2
   5 -13  -3 51852.1 2273.26   2
   5 -13   5 35817.3 1563.44   8
  -5  13  -5 37847.1 1782.13   3
  -5  13   5 37213.8 1799.46   3
  -5  13   5 37589.5 1801.54   6
   5 -13   5 40122.9 1741.60   5
   5 -13  -5 38954.6 1714.42   5
   5 -13   5 35432.9 1806.50   2
   5 -13  -5 36822.2 1841.19   2
  -5  13   7 13827.3 702.984   1
   5 -13   7 18307.5 1056.40   8
   5 -13  -7 13342.8 715.257   7
  -5  13  -7 16855.1 1234.84   3
  -5  13   7 20052.0 1258.47   3
  -5  13   7 20523.1 1235.51   6
   5 -13   7 20502.0 1136.73   5
   5 -13  -7 19505.1 1099.40   5
   5 -13   7 17742.3 1279.16   2
   5 -13  -7 21120.2 1373.33   2
   5 -13   9 4373.34 1006.62   2
   5 -13  -9 3429.67 952.164   4
   5 -13  -9 4466.81 1151.35   2
   5 -13  -9 2196.80 591.591   7
  -5  13   9 3863.00 976.137   6
  -5  13  -9 1945.76 885.744   3
  -5  13   9 3747.49 937.260   3
  -5  13   9 3261.58 559.529   1
   5 -13   9 3909.09 801.977   5
   5 -13  -9 4035.71 810.557   5
   5 -13  11-998.103 1029.25   2
  -5  13  11 60.1495 663.448   8
   5 -13  11 162.144 902.836   8
   5 -13 -11-756.661 925.998   4
   5 -13 -11-291.209 1149.09   2
  -5  13  11 733.383 1001.39   6
  -5  13 -11 380.447 878.886   3
  -5  13  11 100.009 961.490   3
   5 -13  11 609.258 789.624   5
  -5  13  11-513.587 668.691   1
   5 -13 -11 897.666 775.552   5
   5 -13  13 999.810 1096.17   2
  -5  13  13 238.681 762.368   8
   5 -13  13-81.6618 1026.66   8
   5 -13 -13 405.104 1297.83   2
  -5  13 -13 368.756 1247.37   7
  -5  13 -13 324.470 891.898   3
  -5  13  13 2053.14 956.807   6
  -5  13  13 953.079 977.897   3
   5 -13  13 1340.94 889.194   1
   5 -13  13 1596.60 838.516   5
   5 -13 -13 248.331 848.919   5
  -5  13  13 906.927 801.667   1
   5 -13  15 3569.53 1213.08   2
  -5  13  15 4482.00 948.237   1
   5 -13  15 912.684 1192.30   8
   5 -13  15 1444.81 1045.91   1
   5 -13 -15 4374.61 1459.74   2
  -5  13 -15 31.4120 1497.13   7
  -5  13 -15 2186.58 1010.39   3
  -5  13  15 4903.41 1112.50   6
  -5  13  15 2561.08 1066.22   3
   5 -13  15 3670.66 1056.32   5
   5 -13 -15 4336.67 892.284   5
   5 -13  17 7028.17 1336.38   2
   5 -13  17 4926.61 1398.37   8
  -5  13 -17 8723.13 1166.38   3
   5 -13 -17 8929.23 1596.25   2
  -5  13 -17 7371.94 1671.16   7
  -5  13  17 9836.85 1191.36   6
  -5  13  17 9933.75 1195.25   3
   5 -13 -17 9531.45 1028.82   5
   5 -13  17 7159.66 1242.13   1
   5 -13  17 11231.3 1376.25   5
   5 -13  19 3930.68 1311.06   2
   5 -13  19 6113.10 1382.29   8
  -5 -13  19 9847.62 2169.28   1
  -5  13 -19 4430.17 1705.63   7
  -5  13 -19 5308.39 1089.25   3
   5 -13  19 4820.91 1174.64   1
  -5 -13  23 528.328 1459.32   8
   5  13 -23 5474.51 2381.90   4
   5 -13  23 1409.57 1465.59   8
  -5 -13  23-892.762 2076.42   1
  -5  13 -23 2519.17 1783.31   7
   5 -13  23 1849.21 1256.33   1
  -5  15  -3 16687.4 1437.68   3
  -5  15   3 15134.3 1417.59   3
   5 -15   5 18081.0 1006.16   8
  -5  15  -5 16860.1 1310.99   3
  -5  15   5 19044.9 1361.30   3
  -5  15   5 19477.6 1370.69   6
   5 -15   5 19591.2 1215.69   5
   5 -15  -5 19372.4 1210.28   5
   5 -15   5 18468.8 1412.40   2
   5 -15  -5 18046.1 1485.33   2
   5 -15   7 22340.8 1234.03   8
  -5  15  -7 20588.4 1431.97   3
  -5  15   7 21343.1 1452.38   3
  -5  15   7 26007.8 1503.06   6
   5 -15   7 23558.8 1344.69   5
   5 -15  -7 25840.6 1380.76   5
   5 -15   7 22336.5 1571.36   2
   5 -15  -7 23397.6 1648.94   2
   5 -15   9 3446.28 1101.22   2
   5 -15  -9 1527.62 1270.17   2
  -5  15  -9 3693.21 1092.52   7
  -5  15   9 4120.74 1062.73   6
  -5  15  -9 3684.68 1020.29   3
  -5  15   9 1624.68 1051.26   3
   5 -15   9 3527.72 859.423   5
   5 -15  -9 3697.23 922.679   5
   5 -15  11-1072.57 1163.85   2
   5 -15  11 550.782 957.979   8
   5 -15 -11 1040.97 1370.83   2
  -5  15  11-640.702 1100.21   6
  -5  15 -11 1295.06 1014.93   3
  -5  15  11-428.382 1073.87   3
   5 -15  11-95.1488 810.213   5
   5 -15 -11 365.482 911.015   5
   5 -15  13-2278.24 1250.13   8
   5 -15 -13 1379.78 1492.49   2
  -5  15  13-2100.26 1241.32   6
  -5  15  13-3336.58 1237.52   3
   5 -15  13-941.396 981.150   5
   5 -15 -13 845.376 936.608   5
   5 -15  13-584.883 1274.10   2
   5 -15  15 7608.31 1382.48   2
   5 -15  15 5921.28 1343.50   8
   5 -15 -15 8184.68 1667.36   2
  -5  15 -15 7034.01 1634.24   7
  -5  15 -15 5017.53 1165.04   3
  -5  15  15 9620.40 1260.11   6
  -5  15  15 7499.12 1281.17   3
   5 -15  15 7913.18 1075.54   5
   5 -15  15 6104.38 1181.12   1
   5 -15 -15 9289.26 1097.27   5
   5 -15  17 4370.74 1348.83   2
   5 -15  17 1798.20 1351.85   8
  -5  15 -17 3880.00 1643.96   7
   5 -15 -17 5759.47 1642.49   2
  -5  15 -17 3420.45 1118.73   3
  -5  15  17 4269.27 1195.54   6
  -5  15  17 6509.26 1253.47   3
   5 -15  17 2759.15 1163.50   1
   5 -15  17 6658.41 1136.29   5
   5 -15 -17 6730.94 1081.57   5
   5 -15  19 2761.40 1444.75   2
   5 -15  21 992.831 1410.22   2
   5 -15  21 1334.83 1472.97   8
  -5 -15  21 1483.79 2241.99   1
  -5  15 -21 40.1310 1760.04   7
  -5  15 -21 110.820 1126.91   3
   5 -15  21-130.136 1190.39   1
   5 -15  21 138.709 1604.72   5
   5 -15  23-916.477 1582.78   8
  -5 -15  23-621.298 2283.25   1
  -5  15 -23-598.526 1918.20   7
   5 -15  23 2237.22 1288.28   1
   5 -17   1 1904.58 1244.35   2
   5 -17  -1 3060.59 1258.05   2
  -5  17  -1 1204.50 1062.38   6
  -5  17   1 1854.88 1093.75   6
  -5  17  -1 179.625 1088.83   3
  -5  17   1 1140.90 1128.17   3
   5 -17   1 2357.39 914.593   5
   5 -17  -1 2614.25 871.347   5
   5 -17   3 9566.48 1347.24   2
   5 -17  -3 7802.50 1383.20   2
  -5  17  -3 9725.99 1227.05   6
  -5  17   3 9798.58 1213.66   6
  -5  17  -3 8788.93 1228.80   3
  -5  17   3 6822.19 1202.41   3
   5 -17   3 9716.47 1063.36   5
   5 -17  -3 10229.3 1077.94   5
  -5  17  -5 21586.8 1555.90   3
  -5  17  -5 23314.2 1551.46   6
  -5  17   5 20292.6 1528.71   3
  -5  17   5 25179.9 1552.02   6
   5 -17   5 21881.6 1387.61   5
   5 -17  -5 23311.6 1399.25   5
   5 -17   5 22022.7 1662.92   2
   5 -17  -5 22031.2 1736.05   2
   5 -17   7 8369.58 1378.85   2
   5 -17  -7 10858.0 1520.48   2
  -5  17  -7 9865.12 1276.34   6
  -5  17   7 9751.38 1241.05   6
  -5  17  -7 9669.07 1245.33   3
   5 -17  -7 9879.32 1098.55   5
   5 -17   7 8823.61 1056.75   5
   5 -17   9 2817.51 1330.44   2
   5 -17  -9 2184.08 1456.72   2
  -5  17  -9 1220.43 1158.17   7
  -5  17  -9 2957.20 1112.48   6
  -5  17   9 457.327 1197.64   6
  -5  17  -9 2553.42 1125.45   3
   5 -17   9 2444.29 958.237   5
   5 -17  -9 3219.04 1020.64   5
   5 -17 -11-2062.54 1609.90   2
   5 -17 -11 851.760 1021.48   5
   5 -17  13 2073.61 1426.36   2
   5 -17  13 1469.52 1185.53   8
   5 -17 -13 2306.18 1654.08   2
  -5  17 -13 2186.41 1475.10   7
   5 -17  13 859.290 1048.48   1
  -5  17 -13 1791.01 1198.79   6
  -5  17  13 3183.03 1241.97   6
  -5  17 -13 2028.88 1217.84   3
   5 -17  13 1886.10 987.549   5
   5 -17 -13 3090.74 1093.74   5
   5 -17  15 3889.55 1483.75   2
   5 -17  15 1932.07 1334.06   8
   5 -17  15 2798.52 1174.04   1
  -5  17 -15 3307.94 1610.93   7
   5 -17 -15 4101.16 1711.77   2
  -5  17 -15 3328.98 1247.86   6
  -5  17 -15 5499.55 1262.26   3
  -5  17  15 6785.13 1311.21   6
   5 -17  15 6025.33 1090.71   5
   5 -17 -15 5630.00 1142.68   5
   5 -17  17 6397.65 1570.55   2
   5 -17  19 3485.72 1534.67   2
   5 -17  19 756.215 1511.07   8
   5 -17  19 592.442 1239.35   1
  -5  17 -19 2523.47 1814.71   7
  -5  17 -19 2813.15 1257.98   6
  -5  17 -19 3596.32 1244.74   3
   5 -17  19 3823.81 1142.62   5
   5 -17  21 124.183 1485.20   2
   5 -17  21 1521.17 1574.73   8
   5 -17  21-33.0829 1285.81   1
  -5  17 -21 402.843 1837.52   7
  -5  17 -21-1315.10 1260.02   3
  -5  17 -21 283.624 1307.10   6
   5 -17  21 238.430 1280.58   5
   5 -19   1-2508.26 1432.68   2
   5 -19  -1-3013.68 1477.57   2
  -5  19   1-2414.33 1256.06   6
  -5  19  -1-2262.65 1304.41   3
   5 -19   1-1660.88 949.599   5
   5 -19  -1-362.793 980.213   5
   5 -19   3 10082.9 1570.71   2
   5 -19  -3 11203.3 1638.82   2
  -5  19  -3 10870.0 1422.19   6
  -5  19   3 8259.56 1375.21   6
  -5  19  -3 9442.28 1426.42   3
   5 -19   3 9759.14 1131.58   5
   5 -19  -3 10656.5 1167.70   5
   5 -19   7 5070.04 1498.08   2
   5 -19  -7 5961.31 1626.41   2
  -5  19  -7 5396.09 1301.30   6
  -5  19   7 3893.38 1344.64   6
  -5  19  -7 5164.93 1340.61   3
   5 -19   7 7145.98 1080.50   5
   5 -19  -7 7395.02 1153.23   5
   5 -19   9 2448.65 1472.96   2
   5 -19  -9 593.165 1593.41   2
  -5  19  -9 4096.89 1309.40   6
  -5  19   9 2598.45 1270.21   6
  -5  19  -9 1558.75 1291.28   3
   5 -19   9 1144.10 1034.99   5
   5 -19  -9 3058.84 1119.42   5
   5 -19  11-430.356 1508.86   2
   5 -19 -11 2286.83 1729.68   2
  -5  19 -11 271.129 1268.65   6
  -5  19  11-283.459 1257.72   6
  -5  19 -11-632.632 1256.61   3
   5 -19  11-958.300 973.269   5
   5 -19 -11 1166.20 1129.47   5
   5 -19  13 2071.35 1548.27   2
   5 -19 -13 3336.31 1797.34   2
  -5  19 -13 2788.35 1324.21   6
  -5  19  13 2268.75 1366.09   6
  -5  19 -13 1737.67 1309.71   3
   5 -19  13 3272.20 1106.91   5
   5 -19 -13 4663.26 1238.64   5
   5 -19 -15-1652.35 1910.32   2
  -5  19 -15 2163.45 1375.21   6
  -5  19 -15 2035.56 1375.28   3
   5 -19  15 2757.25 1116.25   5
   5 -19 -15 1308.09 1257.02   5
   5 -19  17 3081.38 1661.89   2
  -5  19 -17 6677.71 1427.76   6
   5 -19 -17 2943.52 1960.71   2
  -5  19 -17 4813.12 1407.26   3
  -5  19  17 7219.31 1454.36   6
   5 -19  17 7379.56 1176.13   5
   5 -19 -17 8139.34 1362.46   5
   5 -19  19 3746.64 1766.87   2
  -5  19 -19 2202.10 1867.57   7
  -5  19 -19 4929.17 1446.85   6
  -5  19 -19 6490.45 1430.58   3
   5 -19  19 5261.80 1232.56   5
   5 -21   1 36.5730 1606.16   2
   5 -21  -1 1285.13 1630.51   2
  -5  21  -1 93.3700 1263.02   6
  -5  21   1 30.8177 1285.41   6
   5 -21   1 28.1218 1081.89   5
   5 -21  -1 363.276 1127.82   5
   5 -21   3 6595.94 1645.53   2
   5 -21  -3 3586.33 1627.41   2
  -5  21  -3 4772.09 1330.55   6
  -5  21   3 153.429 1330.46   6
  -5  21  -3 3205.68 1374.80   3
   5 -21   3 2686.53 1065.27   5
   5 -21  -3 27.9842 1069.03   5
   5 -21   5 10712.6 1713.36   2
   5 -21  -5 10126.2 1781.11   2
  -5  21  -5 11618.7 1453.57   6
  -5  21   5 704.315 1419.76   6
  -5  21  -5 10716.1 1509.28   3
   5 -21   5 12556.4 1290.75   5
   5 -21  -5 2022.71 1251.61   5
   5 -21   7 3527.41 1644.03   2
   5 -21  -7 6518.16 1830.56   2
  -5  21  -7 6011.02 1419.04   6
  -5  21   7 4982.93 1368.44   6
  -5  21  -7 4191.12 1462.59   3
   5 -21   7 7109.62 1204.97   5
   5 -21  -7 6357.26 1201.47   5
   5 -21   9-549.254 1665.97   2
   5 -21  -9-78.8846 1741.19   2
  -5  21  -9 2612.45 1343.86   6
  -5  21   9 5167.89 1446.88   6
  -5  21  -9 3275.33 1447.44   3
   5 -21   9 4151.04 1186.69   5
   5 -21  -9 2130.37 1212.90   5
   5 -21  13 409.863 1708.93   2
   5 -21 -13 2786.43 1982.93   2
  -5  21 -13 948.068 1444.30   6
  -5  21  13 851.556 1401.66   6
  -5  21 -13 472.744 1434.67   3
   5 -21  13-29.9200 1117.78   5
   5 -21 -13 2373.04 1294.40   5
   5 -21  15 787.313 1728.69   2
   5 -21 -15 5455.11 2105.54   2
  -5  21 -15 3974.81 1502.01   6
  -5  21 -15 3298.03 1483.54   3
  -5  21  15 5773.22 1494.35   6
   5 -21  15 7522.17 1273.26   5
   5 -21 -15 4993.61 1405.23   5
   5 -21  17 1919.80 1856.55   2
  -5  21  17 4603.07 1544.79   6
   5 -21  17 6231.40 1331.29   5
   5 -21 -17 8614.29 1518.24   5
   5 -23   1 1918.67 1787.38   2
  -5  23  -1-33.4610 1479.58   6
  -5  23   1 633.028 1487.86   6
   5 -23   1 60.0306 1156.46   5
  -5  23  -5-544.784 1520.34   6
  -5  23  -5 331.744 1530.31   3
   5 -23   5 2607.00 1184.99   5
   5 -23  -5 241.891 1199.23   5
   5 -23   7 4874.22 1823.26   2
   5 -23  -7 3776.84 1891.54   2
  -5  23  -7 7639.56 1523.28   6
  -5  23   7 133.419 1573.60   6
  -5  23  -7 5532.73 1560.01   3
   5 -23   7 8495.46 1343.24   5
   5 -23  -7 9355.91 1349.81   5
   5 -23   9 203.615 1803.51   2
   5 -23  -9-43.4432 1963.38   2
  -5  23  -9 936.250 1453.49   6
  -5  23   9 2775.13 1489.29   6
  -5  23  -9 1773.47 1553.87   3
   5 -23   9 1523.88 1211.58   5
   5 -23  -9 752.252 1221.08   5
   5 -23  11-41.1008 1803.00   2
   5 -23 -11 1287.70 2007.34   2
  -5  23 -11-2270.85 1556.35   6
  -5  23  11 169.332 1418.10   6
  -5  23 -11 927.135 1514.18   3
   5 -23  11 384.970 1214.64   5
   5 -23 -11-290.609 1271.11   5
   5 -23  13 869.450 1940.55   2
   5 -23 -13-1438.56 2222.57   2
  -5  23 -13-1862.60 1628.49   6
  -5  23  13-2110.32 1589.99   6
  -5  23 -13-1743.34 1694.61   3
   5 -23  13 2044.94 1309.24   5
   5 -23 -13 434.704 1401.94   5
   5 -25   1-1804.13 1902.06   2
   5 -25  -1-1107.96 1976.94   2
  -5  25  -1 179.293 1506.03   6
  -5  25   1 538.046 1489.73   6
   5 -25   1 604.460 1190.70   5
   5 -25  -1-346.877 1194.83   5
   5 -25   3-2580.61 1988.43   2
   5 -25  -3 579.447 1912.48   2
  -5  25  -3-145.383 1521.92   6
  -5  25   3-251.486 1531.31   6
   5 -25   3 96.4573 1201.12   5
   5 -25  -3 190.494 1241.72   5
   5 -25   5 1538.10 1954.74   2
   5 -25  -5 2156.06 2022.33   2
  -5  25  -5 365.046 1559.50   6
  -5  25   5 107.685 1537.03   6
   5 -25   5 3761.19 1256.13   5
   5 -25  -5 672.057 1303.86   5
   5 -25   7-3779.37 2025.56   2
   5 -25  -7-597.009 2067.48   2
  -5  25  -7 36.9236 1691.90   6
  -5  25   7-107.822 1555.31   6
  -5  25  -7 35.8779 1560.45   3
   5 -25   7 1459.01 1254.09   5
   5 -25  -7 97.5526 1304.26   5
  -6   0  14 10140.4 1476.44   1
   6   0 -14 7208.85 1749.99   4
  -6   0  16 761.690 973.086   8
   6   0 -16-690.933 1579.31   4
  -6   0  16 283.426 1415.44   1
  -6   0  18 14103.1 1331.88   8
   6   0 -18 10203.4 1768.80   4
  -6   0  18 14446.7 1670.50   1
  -6   0  22 17763.1 1587.90   8
   6   0 -22 19159.8 2124.26   4
  -6   0  22 17644.8 2033.64   1
  -6   0  26 3593.94 1513.62   8
   6   0 -26 4079.20 1998.22   4
   6   0 -26 6689.78 1851.74   7
  -6   0  26 5513.51 1930.16   1
   6  -2 -14-2358.25 1578.37   4
  -6   2  14 155.517 1268.21   1
  -6   2  16 1779.09 987.541   8
   6   2 -16 237.736 1672.17   4
  -6  -2  16 3220.59 1448.44   1
   6  -2 -16-197.606 1480.82   4
  -6   2  16-65.8168 1356.41   1
  -6  -2  18 655.666 1067.30   8
  -6   2  18 2216.03 1078.62   8
   6   2 -18-93.2343 1615.93   4
   6  -2 -18-596.742 1489.73   4
  -6  -2  18 311.597 1482.50   1
  -6   2  18 526.701 1352.50   1
  -6  -2  22-1028.37 1240.10   8
  -6   2  22 133.478 1238.63   8
   6   2 -22 1573.74 1843.84   4
   6  -2 -22 1376.58 1729.47   4
  -6  -2  22 597.992 1650.32   1
  -6   2  22 2294.90 1691.03   1
  -6  -2  26-1171.78 1432.82   8
  -6   2  26-425.816 1447.65   8
   6   2 -26-768.696 1979.90   4
   6  -2 -26-1545.40 1951.60   4
   6  -2 -26 2604.89 1769.85   7
  -6  -2  26-851.227 1890.56   1
  -6   2  26 1404.03 1846.17   1
  -6   4  16 752.999 962.345   8
  -6  -4  16-211.237 1567.48   1
   6   4 -16-531.771 1774.65   4
   6  -4 -16 584.049 1426.20   4
  -6   4  16 993.661 1340.76   1
   6  -4 -16-80.9143 927.746   2
  -6   4  18 9007.84 1212.17   8
   6   4 -18 4333.28 1815.39   4
   6  -4 -18 7420.72 1607.46   4
  -6  -4  18 8635.60 1726.27   1
  -6   4  18 5053.97 1503.51   1
  -6  -4  20 1720.76 1292.63   8
  -6   4  20 2265.30 1253.82   8
   6   4 -20 2173.26 1877.61   4
   6  -4 -20 4319.26 1691.67   4
  -6  -4  20-42.7924 1742.63   1
  -6   4  20 472.408 1547.42   1
  -6  -4  22 23449.9 1796.84   8
  -6   4  22 28289.6 1755.00   8
   6   4 -22 19723.3 2394.13   4
   6  -4 -22 24963.5 2234.35   4
   6  -4 -22 28857.3 1997.10   7
  -6  -4  22 24101.5 2246.23   1
  -6   4  22 26343.4 2167.54   1
  -6   4  26 2249.79 1898.60   1
  -6  -4  26 744.179 1471.47   8
  -6   4  26 2086.12 1452.03   8
   6   4 -26 53.4249 2136.64   4
   6  -4 -26 2967.61 1941.05   4
   6  -4 -26 2442.88 1753.24   7
  -6  -4  26 1832.81 1981.87   1
   6  -6 -10 12312.4 1175.86   2
   6  -6 -12 86178.9 3371.38   2
  -6   6  14 204.088 912.024   8
   6  -6 -14 1350.01 1388.35   4
  -6   6  14 268.115 1231.64   1
   6  -6 -14-470.273 890.004   2
   6  -6 -16 1857.30 909.999   2
  -6   6  16-436.299 961.435   8
   6  -6 -16 571.163 1416.64   4
  -6   6  16 2982.82 1362.25   1
  -6   6  18 1735.69 1087.95   8
   6   6 -18 737.545 2026.32   4
  -6  -6  18 2234.69 1741.57   1
   6  -6 -18-1218.27 1511.41   4
  -6   6  18 1631.80 1441.33   1
  -6  -6  20 15933.4 1530.46   8
  -6   6  20 15959.4 1437.75   8
   6   6 -20 10852.7 2132.35   4
   6  -6 -20 15350.3 1567.81   7
   6  -6 -20 12922.6 1794.05   4
  -6  -6  20 14412.8 2022.05   1
  -6   6  20 18424.4 1820.03   1
  -6  -6  22 1493.41 1303.56   8
  -6   6  22 902.796 1242.50   8
   6   6 -22 54.7965 2087.88   4
   6  -6 -22 1892.22 1698.02   4
   6  -6 -22 418.492 1473.88   7
  -6  -6  22 562.088 1756.04   1
  -6   6  22 601.458 1558.19   1
  -6   6  24 12693.5 1909.98   1
  -6  -6  24 11447.0 1627.39   8
  -6   6  24 11937.8 1515.64   8
   6   6 -24 6762.95 2439.47   4
   6  -6 -24 9433.90 1962.38   4
   6  -6 -24 12291.1 1765.48   7
  -6  -6  24 8938.28 2341.98   1
  -6  -6  26-1236.13 1439.64   8
  -6   6  26 2497.47 1482.61   8
  -6   6  26-42.8796 1749.53   1
   6   6 -26-2250.34 2196.47   4
   6  -6 -26-549.113 1927.04   4
   6  -6 -26 829.827 1734.75   7
  -6  -6  26 1401.48 2055.76   1
  -6   8   0-472.352 514.967   3
  -6   8  -2 55647.0 2303.91   3
  -6   8   2 60568.1 2323.05   3
   6  -8  -2 62539.9 2544.85   5
  -6   8  -4-236.320 496.327   3
  -6   8   4 141.888 555.704   3
   6  -8  -4 24.8755 699.463   5
   6  -8  -4 398.536 888.915   2
  -6   8   6 2005.91 582.017   3
   6  -8  -6 2715.72 743.324   5
  -6   8   8 393.882 599.905   3
   6  -8  -8 1259.83 735.554   5
   6  -8 -10 69988.2 2864.69   5
  -6   8  10 71877.1 2916.20   1
  -6   8  16 261.843 965.621   8
   6  -8 -16-436.061 1391.39   4
  -6   8  16-2219.45 1323.91   1
  -6   8  20-2056.38 1488.12   1
  -6   8  20 22.2658 1160.64   8
   6   8 -20-182.297 2185.14   4
  -6  -8  20-2127.27 1950.58   1
   6  -8 -20 1964.29 1547.15   4
   6  -8 -20 1157.53 1347.34   7
  -6  -8  22 9761.01 1570.93   8
  -6   8  22 11184.4 1446.75   8
  -6   8  22 10601.2 1753.72   1
   6   8 -22 7506.32 2333.72   4
   6  -8 -22 10266.6 1884.38   4
   6  -8 -22 11850.4 1640.94   7
  -6  -8  22 14206.0 2166.87   1
  -6  -8  24 33.5564 1500.88   8
  -6   8  24-1191.83 1378.90   8
   6   8 -24-2849.00 3042.62   4
  -6   8  24-998.436 1673.85   1
   6  -8 -24 655.705 1765.81   4
   6  -8 -24-735.109 1573.56   7
  -6  -8  24-6193.52 2642.79   1
  -6   8  26-1361.03 1560.35   8
   6  -8 -26-2904.14 1981.95   4
   6  -8 -26-2416.51 1854.79   7
  -6   8  26-1537.97 1912.73   1
  -6  -8  26-4678.00 2208.55   1
  -6  10   0 67723.7 2505.64   3
   6 -10   0 65563.1 2554.44   5
  -6  10  -2 581.314 647.383   3
  -6  10   2-142.194 652.621   3
   6 -10   2 836.258 682.461   5
   6 -10  -2 694.255 627.931   5
   6 -10   2 910.332 912.863   2
   6 -10  -2 860.238 853.003   2
  -6  10  -4 12754.4 905.454   3
  -6  10   4 12985.9 939.248   3
   6 -10   4 11910.6 1000.79   5
   6 -10  -4 11811.9 882.151   5
   6 -10  -4 11194.4 1052.20   2
   6 -10   4 8685.85 1202.48   2
  -6  10  -6 756.814 658.940   3
  -6  10   6-957.028 707.706   3
   6 -10   6-566.881 835.580   5
   6 -10  -6 133.276 634.785   5
   6 -10   6-388.793 1161.75   2
   6 -10  -6 121.353 852.249   2
  -6  10  -8 41972.2 1801.42   3
  -6  10   8 40918.9 1798.91   3
   6 -10  -8 41554.1 1797.01   5
  -6  10   8 42219.6 1850.30   1
   6 -10  -8 40938.1 1892.85   2
   6 -10  12 28756.5 2164.80   8
   6 -10 -12 34657.8 2119.40   4
  -6  10  12 34000.2 1585.59   3
   6 -10 -12 33967.4 1578.88   5
   6 -10  12 29851.9 2909.67   2
   6 -10 -12 34979.2 1780.23   2
  -6  10  12 33543.4 1775.55   1
   6 -10 -14-1041.23 1118.55   2
   6 -10  14 1624.99 1592.21   8
  -6  10  14 568.447 903.561   6
  -6  10  14-832.916 741.145   3
   6 -10 -14-52.5838 690.500   5
   6 -10  14-1392.15 3145.58   2
  -6  10  16-1062.01 1037.24   8
   6 -10 -16-453.255 1238.54   2
   6 -10 -16 203.041 1389.13   4
   6 -10  16 2412.76 1611.27   8
   6 -10 -16 1975.00 1071.10   7
  -6  10  16 17.9420 975.444   6
  -6  10  16 388.034 788.809   3
   6 -10 -16 2027.02 748.071   5
   6 -10  16 2768.96 4326.31   2
  -6  10  16 1596.23 1248.30   1
  -6  10  18 249.731 1375.25   1
  -6  10  18 19.3985 1122.33   8
   6 -10  18-627.086 1671.44   8
   6 -10 -18-400.756 1436.50   4
   6 -10 -18 259.675 1244.27   7
   6 -10  18-363.179 5262.33   2
  -6  10  20 10931.9 1305.27   8
  -6  10  20 11168.8 1608.39   1
   6 -10  20 12165.1 1851.68   8
   6 -10 -20 8745.84 1707.52   4
   6 -10 -20 10648.4 1438.92   7
   6 -10  20 15196.4 5952.74   2
  -6  10  22-1570.91 1329.55   8
   6  10 -22 65.5852 2467.39   4
   6 -10  22-2573.75 1875.25   8
  -6 -10  22-751.478 2170.65   1
   6 -10 -22-1780.36 1534.45   7
  -6  10  22-2576.69 1639.05   1
  -6 -10  24 7200.48 1535.63   8
  -6  10  24 7834.18 1455.48   8
   6  10 -24 3998.06 2339.39   4
   6 -10  24 7344.53 1966.51   8
   6 -10 -24 4561.27 1836.27   4
   6 -10 -24 7797.91 1674.15   7
  -6 -10  24 3249.72 2126.79   1
  -6  10  24 5776.11 1630.53   1
  -6  12   0 559.381 756.124   3
   6 -12   0-166.892 673.717   5
   6 -12   0-633.299 870.428   2
  -6  12  -2 45313.1 1974.58   3
  -6  12   2 45408.5 1990.83   3
   6 -12   2 45253.1 1954.99   5
   6 -12  -2 47846.3 1960.41   5
   6 -12  -2 44735.2 2048.35   2
   6 -12  -4 856.967 920.232   2
   6 -12   4 786.071 1114.47   8
  -6  12  -4 344.783 774.566   3
  -6  12   4 934.755 803.131   3
   6 -12   4 1117.25 715.541   5
   6 -12  -4 674.961 673.671   5
   6 -12   4 927.711 922.358   2
   6 -12   6 4763.87 849.412   5
   6 -12   6 4340.12 1087.16   2
   6 -12  -8-44.7502 1031.22   2
   6 -12   8 293.686 1063.59   8
  -6  12   8-241.981 738.649   1
  -6  12   8 58.8488 869.032   3
   6 -12   8-906.087 812.070   5
   6 -12  -8-809.389 720.601   5
   6 -12   8 557.387 1133.88   2
   6 -12 -10 23630.5 1226.73   7
  -6  12 -10 27921.8 1445.66   3
  -6  12  10 27968.3 1473.41   3
  -6  12  10 28025.8 1535.10   6
   6 -12  10 27690.1 1579.88   5
   6 -12 -10 26877.2 1388.32   5
   6 -12  10 22986.6 1734.50   2
   6 -12 -10 27166.5 1627.52   2
  -6  12  10 26241.4 1395.13   1
   6 -12 -12-748.547 1182.55   2
   6 -12  12-296.861 1245.17   8
  -6  12 -12 66.2116 812.866   3
  -6  12  12-20.7787 985.750   6
  -6  12  12 667.940 897.033   3
   6 -12  12 1628.95 1120.00   5
   6 -12 -12 57.8541 798.228   5
   6 -12  12-618.877 1323.07   2
  -6  12  12-232.504 924.403   1
  -6  12 -14 11230.4 1064.10   3
  -6  12  14 12653.9 1139.26   3
  -6  12  14 14736.4 1260.83   6
   6 -12 -14 11827.5 1038.99   5
   6 -12 -14 13481.0 1467.96   2
  -6  12  14 13249.3 1256.23   1
   6 -12  14 10552.7 1716.42   2
   6 -12  16-661.711 1462.55   8
   6 -12 -16-407.125 1380.70   2
  -6  12  16-224.133 1082.20   6
  -6  12  16-1002.08 1038.61   3
   6 -12 -16 757.466 797.064   5
   6 -12  16-2409.70 1759.64   2
   6 -12  18 939.193 1488.01   8
   6 -12  18 2025.47 1824.06   2
   6 -12  20-3697.46 1709.25   8
   6 -12  20-2993.93 2080.92   2
   6 -12  22 15909.9 1906.90   8
   6 -12  22 9598.35 2200.27   2
   6 -12  24-1626.93 1791.40   8
  -6 -12  24 2181.94 2130.35   1
  -6  14   0 59737.4 2676.41   3
   6 -14   0 66154.3 2634.87   5
   6 -14   0 64251.6 2733.51   2
   6 -14   2-690.141 1007.96   2
   6 -14  -2 533.437 988.120   2
   6 -14   2-479.582 598.642   8
   6 -14   2-202.985 725.888   5
   6 -14  -2-629.807 744.170   5
   6 -14   4 5174.18 1096.15   2
   6 -14  -4 5072.19 1113.57   2
   6 -14   4 6824.21 786.706   8
  -6  14  -4 6285.24 1011.91   3
  -6  14   4 7063.36 1029.46   3
   6 -14   4 6976.89 867.529   5
   6 -14  -4 6499.92 885.952   5
   6 -14   6 619.452 1019.85   2
   6 -14  -6 599.454 1097.50   2
   6 -14   6-201.994 822.149   8
  -6  14   6 23.5213 977.181   6
  -6  14  -6 1145.37 901.383   3
  -6  14   6-417.093 949.703   3
   6 -14   6-559.863 791.296   5
   6 -14  -6 21.2984 789.903   5
   6 -14   8 15265.0 1179.51   8
  -6  14  -8 17154.4 1251.83   3
  -6  14   8 15678.7 1288.85   3
  -6  14   8 17138.5 1337.17   6
   6 -14   8 17634.3 1200.24   5
   6 -14  -8 18291.3 1178.97   5
   6 -14   8 15761.0 1406.47   2
   6 -14  -8 15581.1 1439.72   2
   6 -14  10 164.495 1152.86   2
   6 -14 -10-741.991 1258.66   2
  -6  14  10 279.759 1074.19   6
  -6  14 -10-138.058 899.648   3
  -6  14  10-415.000 1022.05   3
   6 -14  10-801.746 887.741   5
   6 -14 -10-254.050 848.924   5
  -6  14 -12 14205.6 1341.23   3
  -6  14  12 16846.0 1362.02   3
  -6  14  12 17998.1 1483.50   6
   6 -14  12 19420.1 1353.96   5
   6 -14 -12 19741.0 1260.63   5
   6 -14  12 16074.0 1538.50   2
   6 -14 -12 16451.2 1632.27   2
   6 -14  14 23.7797 1237.73   8
   6 -14 -14-705.120 1447.48   2
  -6  14 -14-2593.60 1119.85   3
  -6  14  14-1104.84 1201.57   6
  -6  14  14-557.410 1082.19   3
   6 -14  14-1497.17 1149.07   5
   6 -14 -14-273.851 900.693   5
   6 -14  14 712.743 1345.63   2
   6 -14  16 2646.47 1398.23   2
   6 -14  16 1078.40 1340.18   8
   6 -14 -16 1524.63 1508.60   2
  -6  14 -16 1493.77 981.131   3
  -6  14  16 1099.01 1156.56   6
  -6  14  16 1151.43 1066.57   3
   6 -14  16 835.492 1360.63   5
   6 -14 -16 647.618 885.717   5
   6 -14  18-190.225 1449.50   2
   6 -14  18 115.136 1473.70   8
  -6  14 -18-249.646 978.655   7
  -6  14 -18-818.688 1037.21   3
   6 -14  20 8791.93 1672.34   2
   6 -14  20 5360.29 1653.77   8
  -6  14 -20 4810.22 1647.16   7
   6 -14  22-267.368 1612.69   2
   6 -14  22 1020.20 1586.05   8
   6 -16   0-577.006 1121.06   2
  -6  16   0-78.4539 1016.05   6
  -6  16   0-419.698 1034.09   3
   6 -16   0 425.460 834.224   5
  -6  16  -2 26081.8 1662.68   3
  -6  16   2 29101.9 1665.36   3
  -6  16   2 31981.1 1717.79   6
   6 -16   2 28833.9 1583.65   5
   6 -16  -2 28986.6 1564.30   5
   6 -16   2 29802.1 1796.98   2
   6 -16  -2 29332.2 1802.91   2
   6 -16   4 465.859 1136.02   2
   6 -16  -4-361.553 1198.09   2
  -6  16   4-1272.45 1053.12   6
  -6  16  -4 1387.29 999.156   3
  -6  16   4 860.202 1050.59   3
   6 -16   4-508.643 824.234   5
   6 -16  -4-23.2608 835.778   5
   6 -16   6 603.417 1155.89   2
   6 -16  -6 2311.30 1276.32   2
  -6  16   6 233.371 1065.53   6
  -6  16  -6 795.935 1032.62   3
  -6  16   6 542.151 1042.03   3
   6 -16   6 1211.01 885.014   5
   6 -16  -6 1352.92 864.771   5
   6 -16   8 196.233 1171.02   2
   6 -16  -8-581.587 1352.74   2
  -6  16   8-441.125 1158.11   6
  -6  16  -8 572.044 1028.20   3
  -6  16   8 613.310 1119.30   3
   6 -16   8 484.871 869.999   5
   6 -16  -8-769.056 951.453   5
   6 -16  12-523.097 1270.42   2
   6 -16  12-20.2097 1118.53   8
   6 -16 -12-31.2207 1609.41   2
  -6  16 -12 406.842 1024.73   3
  -6  16  12-2743.19 1613.77   6
  -6  16  12 121.866 1364.85   3
   6 -16  12 593.557 937.760   5
   6 -16 -12-3985.60 1398.88   5
   6 -16  14 7020.92 1469.01   2
   6 -16 -14 7399.90 1675.27   2
  -6  16 -14 6594.98 1188.87   3
  -6  16  14 8322.26 1343.06   6
  -6  16  14 6944.72 1303.37   3
   6 -16  14 10858.0 1191.52   5
   6 -16 -14 7489.87 1125.57   5
   6 -16  16 799.422 1412.96   2
   6 -16  16-50.7891 1353.66   8
   6 -16 -16-3865.33 1795.53   2
  -6  16 -16-928.602 1423.70   7
  -6  16 -16-829.556 1133.06   3
  -6  16  16-3577.46 1366.90   6
  -6  16  16-3645.04 1341.14   3
   6 -16  16-864.827 1133.98   5
   6 -16 -16-1016.84 1095.56   5
   6 -16  18 1974.25 1432.13   2
   6 -16  18 1057.35 1441.06   8
  -6  16 -18-874.873 1873.52   7
  -6  16 -18 2458.97 1173.54   3
   6 -16  18 1036.60 1350.40   5
   6 -16 -18 446.675 1014.09   5
   6 -16  20-350.172 1459.86   2
   6 -16  20 578.518 1521.43   8
  -6  16 -20-222.411 1917.38   7
  -6  16 -20 1140.22 1134.02   3
  -6  18   0 33768.0 1889.05   6
   6 -18   0 31606.8 1684.36   5
   6 -18   0 31172.1 1968.06   2
   6 -18   2 611.508 1315.80   2
   6 -18  -2-1589.74 1409.29   2
  -6  18  -2-2731.76 1227.27   6
  -6  18   2-1997.54 1298.21   6
  -6  18  -2-3715.93 1331.23   3
   6 -18   2 823.874 932.604   5
   6 -18  -2-228.850 951.350   5
   6 -18   6-2687.12 1363.01   2
   6 -18  -6-2422.96 1463.29   2
  -6  18  -6-1612.09 1251.57   3
   6 -18   6-921.670 987.781   5
   6 -18  -6-1117.00 975.300   5
   6 -18   8 5446.10 1407.75   2
   6 -18  -8 7647.87 1576.78   2
  -6  18  -8 7235.84 1287.11   6
  -6  18   8 8856.96 1374.61   6
  -6  18  -8 7226.52 1291.03   3
  -6  18   8 7054.46 1311.48   3
   6 -18   8 8164.15 1111.73   5
   6 -18  -8 9598.54 1179.01   5
   6 -18  10-942.909 1391.95   2
   6 -18 -10 941.977 1558.49   2
  -6  18 -10 1175.06 1205.78   6
  -6  18  10 1409.60 1270.18   6
  -6  18 -10-1235.47 1159.96   3
  -6  18  10-495.019 1284.92   3
   6 -18  10-136.911 977.001   5
   6 -18 -10-232.838 1063.22   5
   6 -18  12 10248.7 1678.18   2
   6 -18 -12 14765.5 1920.42   2
  -6  18 -12 10887.0 1437.43   3
  -6  18 -12 12417.8 1483.04   6
  -6  18  12 13732.5 1549.79   3
  -6  18  12 17047.2 1569.06   6
   6 -18  12 13581.8 1257.82   5
   6 -18 -12 19846.6 1413.42   5
   6 -18  14-648.263 1529.50   2
   6 -18  14 86.3135 1072.17   5
   6 -18  16-2005.62 1534.73   2
   6 -18 -16-1598.12 1829.72   2
  -6  18 -16 1480.72 1317.63   6
  -6  18 -16 1057.70 1224.83   3
  -6  18  16 1782.35 1371.44   6
  -6  18  16 387.028 1361.90   3
   6 -18  16-633.625 1112.16   5
   6 -18 -16 427.701 1172.35   5
   6 -18  18 299.638 1540.43   2
   6 -18 -18-153.423 1907.52   2
  -6  18 -18 335.778 1326.53   6
  -6  18 -18-206.865 1222.83   3
   6 -18  18-359.963 1195.34   5
   6 -18 -18-133.768 1175.56   5
   6 -20   0 1174.29 1519.68   2
  -6  20   0 282.089 1288.53   6
  -6  20   0-984.232 1250.02   3
   6 -20   0 358.931 979.407   5
   6 -20   2 13198.3 1657.55   2
   6 -20  -2 12738.2 1720.01   2
  -6  20  -2 13830.7 1490.39   3
  -6  20   2 14827.0 1472.77   3
  -6  20  -2 851.750 1525.90   6
  -6  20   2 2021.64 1508.34   6
   6 -20   2 12628.2 1233.19   5
   6 -20  -2 3038.96 1290.67   5
   6 -20   4 753.701 1511.92   2
   6 -20  -4 494.546 1487.60   2
  -6  20  -4 31.7729 1286.88   6
  -6  20   4 277.706 1354.71   6
  -6  20  -4-1758.93 1310.32   3
  -6  20   4-328.524 1298.96   3
   6 -20   4-27.9675 1009.82   5
   6 -20  -4 27.6013 1061.46   5
   6 -20   6 138.511 1495.69   2
   6 -20  -6 358.810 1620.54   2
  -6  20  -6 1964.21 1336.70   6
  -6  20   6 614.469 1299.01   6
  -6  20  -6 1459.98 1324.34   3
  -6  20   6 1294.63 1354.91   3
   6 -20   6-424.109 1021.93   5
   6 -20  -6 332.252 1051.61   5
   6 -20   8 2302.52 1539.14   2
   6 -20  -8-145.981 1659.26   2
  -6  20  -8 95.6461 1320.55   6
  -6  20   8 766.241 1368.02   6
  -6  20  -8-626.859 1289.66   3
  -6  20   8 997.706 1376.35   3
   6 -20   8 142.948 1029.46   5
   6 -20  -8 614.779 1100.16   5
   6 -20  10 8309.62 1694.94   2
   6 -20 -10 9071.37 1945.90   2
  -6  20 -10 9320.41 1500.89   6
  -6  20  10 10290.8 1608.23   6
  -6  20  10 6392.60 1585.68   3
   6 -20  10 12151.2 1298.33   5
   6 -20 -10 12413.5 1372.90   5
   6 -20  12-1336.17 1561.98   2
   6 -20 -12 1930.83 1891.27   2
  -6  20 -12-1861.92 1366.85   6
  -6  20  12-832.910 1406.56   6
  -6  20 -12-302.174 1341.63   3
  -6  20  12-1719.75 1498.13   3
   6 -20  12 59.1079 1086.98   5
   6 -20 -12-259.445 1195.96   5
   6 -20  14 5260.20 1643.68   2
   6 -20 -14 4046.54 1979.25   2
  -6  20 -14 6102.94 1466.20   6
  -6  20 -14 4818.33 1425.45   3
  -6  20  14 6387.92 1476.24   6
  -6  20  14 4397.59 1546.60   3
   6 -20  14 4024.20 1176.02   5
   6 -20 -14 6579.74 1335.49   5
   6 -20  16 394.762 1632.80   2
   6 -20 -16 1674.40 2007.47   2
  -6  20 -16-32.4781 1397.52   6
  -6  20 -16-61.2926 1319.45   3
  -6  20  16-590.534 1455.68   6
  -6  20  16 997.553 1522.29   3
   6 -20  16-1351.84 1154.66   5
   6 -20 -16 239.074 1259.62   5
   6 -22   0 12585.0 1848.45   2
  -6  22   0 202.091 1612.07   6
  -6  22   0 9035.61 1584.40   3
   6 -22   0 2555.70 1325.64   5
   6 -22   2 2911.26 1772.52   2
  -6  22  -2-474.065 1484.40   6
  -6  22   2 100.206 1454.16   6
   6 -22   2-389.815 1174.99   5
   6 -22   6-1780.41 1733.23   2
   6 -22  -6-117.936 1768.94   2
  -6  22   6-431.827 1537.14   6
  -6  22  -6-3433.54 1565.29   3
  -6  22   6-2835.33 1524.02   3
   6 -22   6-885.683 1128.68   5
   6 -22  -6 119.939 1177.91   5
   6 -22   8 4401.13 1736.78   2
   6 -22  -8 4840.38 1937.40   2
  -6  22  -8 5188.12 1465.87   6
  -6  22   8 4981.46 1505.66   6
  -6  22  -8 5254.73 1460.22   3
  -6  22   8 2397.45 1532.11   3
   6 -22   8 4065.43 1184.70   5
   6 -22  -8 5473.27 1258.33   5
   6 -22  10 270.528 1696.29   2
   6 -22 -10-2214.55 1871.29   2
  -6  22 -10 347.661 1424.78   6
  -6  22  10-232.141 1454.80   6
  -6  22 -10-1039.46 1399.34   3
  -6  22  10 1694.55 1529.76   3
   6 -22  10 966.656 1133.17   5
   6 -22 -10 372.008 1243.84   5
   6 -22  12 9787.15 1937.85   2
  -6  22 -12 11208.1 1644.05   6
  -6  22  12 10387.8 1630.07   6
  -6  22 -12 9079.97 1544.55   3
  -6  22  12 6402.23 1691.46   3
   6 -22  12 9545.31 1355.24   5
   6 -22 -12 11268.7 1471.48   5
   6 -22  14-39.3094 1855.97   2
  -6  22  14 3628.94 1702.44   6
   6 -24   0 1975.60 1850.03   2
  -6  24   0-35.9624 1455.18   6
  -6  24   0 69.4630 1548.50   3
   6 -24   0-31.4830 1203.84   5
   6 -24   2 4727.18 1835.51   2
   6 -24  -2 3007.20 1902.67   2
  -6  24  -2-108.744 1514.76   6
  -6  24   2 35.8509 1570.69   6
  -6  24  -2 2017.65 1547.03   3
  -6  24   2 4257.98 1626.99   3
   6 -24   2 763.275 1276.85   5
   6 -24  -2 820.292 1290.12   5
   6 -24   4 124.868 1811.34   2
   6 -24  -4-773.642 1902.46   2
  -6  24  -4 329.051 1536.95   6
  -6  24   4-429.420 1469.78   6
  -6  24  -4-2393.71 1566.95   3
  -6  24   4 276.891 1548.86   3
   6 -24   4 128.892 1198.31   5
   6 -24  -4 63.3133 1229.56   5
   6 -24   6 882.667 1853.42   2
   6 -24  -6 2110.39 1983.99   2
  -6  24  -6 36.7351 1534.51   6
  -6  24   6-107.143 1483.28   6
  -6  24  -6-847.384 1591.61   3
  -6  24   6 348.321 1539.28   3
   6 -24   6-1268.42 1259.65   5
   6 -24  -6 32.2674 1243.11   5
   6 -24  -8-4428.15 2100.99   2
  -6  24  -8-1945.80 1578.88   3
   6 -24   8-758.843 1256.99   5
   6 -24  -8-295.633 1339.83   5
  -7   1  15 6774.21 1505.53   1
   7  -1 -17 13098.9 2149.48   4
  -7  -1  17 13277.0 1773.23   1
  -7   1  17 13099.1 1677.97   1
   7   1 -19 1273.69 2151.11   4
   7  -1 -19-50.9266 2007.23   4
  -7  -1  19 1038.40 1801.71   1
  -7   1  19 4752.75 1712.61   1
  -7  -1  21-60.1053 1274.81   8
  -7   1  21-1285.20 1276.91   8
   7   1 -21-161.422 1964.06   4
   7  -1 -21-1704.70 1929.68   4
  -7  -1  21-516.467 1753.95   1
  -7   1  21-495.498 1660.68   1
  -7  -1  25 2782.50 1556.02   8
  -7   1  25 4135.09 1482.59   8
   7   1 -25 2935.85 2107.85   4
   7  -1 -25 2049.76 2087.85   4
  -7  -1  25 5036.89 1975.59   1
  -7   1  25 4680.86 1948.09   1
  -7   3  15 13754.0 1625.56   1
   7  -3 -17 19784.5 2203.85   4
  -7   3  17 18971.6 1795.06   1
  -7   3  19-2130.29 1285.81   8
   7   3 -19-913.466 2205.42   4
   7  -3 -19-518.454 1875.95   4
  -7  -3  19-1845.14 1830.81   1
  -7   3  19 337.638 1616.64   1
  -7   3  21 5019.26 1321.87   8
   7   3 -21 3158.23 2188.26   4
   7  -3 -21 1172.97 1819.66   4
  -7  -3  21 3390.31 1832.79   1
  -7   3  21 1256.57 1734.99   1
  -7   3  25 5210.06 1482.98   8
   7   3 -25 1382.21 2330.44   4
   7  -3 -25 1560.47 1969.31   4
   7  -3 -25 5561.63 1882.99   7
  -7  -3  25 1318.41 2002.33   1
  -7   3  25 3748.18 1974.87   1
  -7   5  13 6834.68 1343.01   1
   7  -5 -15 24662.1 1941.97   2
  -7   5  15 25473.6 1880.46   1
   7  -5 -17 271.867 1863.37   4
  -7   5  17 2796.97 1533.11   1
   7  -5 -17 2192.43 1272.64   2
  -7   5  19 13717.5 1428.84   8
   7  -5 -19 12520.7 1939.31   4
  -7   5  19 12837.1 1861.24   1
  -7   5  21 838.943 1266.15   8
   7   5 -21 256.185 2307.26   4
   7  -5 -21 700.169 1780.32   4
  -7  -5  21 985.343 1930.63   1
  -7   5  21 3220.39 1689.01   1
  -7   5  23-551.675 1372.11   8
   7   5 -23 2604.15 2271.14   4
   7  -5 -23-1209.57 1873.63   4
   7  -5 -23 883.438 1613.09   7
  -7  -5  23 693.538 1946.79   1
  -7   5  23 168.640 1876.17   1
  -7  -5  25 2007.10 1476.52   8
  -7   5  25 3666.91 1427.44   8
   7   5 -25 5279.69 2383.34   4
   7  -5 -25 1634.92 1986.79   4
   7  -5 -25 3603.34 1840.51   7
  -7  -5  25 4653.22 2116.00   1
  -7   5  25 1621.32 1904.52   1
   7  -7 -11 839.996 1377.36   2
  -7   7  15 3264.79 1457.84   1
  -7   7  19 7567.85 1278.13   8
   7  -7 -19 7801.37 1850.73   4
  -7   7  19 9485.58 1721.63   1
  -7   7  21-601.372 1288.76   8
   7  -7 -21-2185.81 1840.10   4
   7  -7 -21-1969.63 1545.44   7
  -7   7  21-2773.99 1756.10   1
  -7   7  23-1013.51 1335.47   8
   7   7 -23 4008.58 2462.09   4
   7  -7 -23-468.922 1818.06   4
   7  -7 -23 64.9798 1628.52   7
  -7  -7  23-476.650 2138.83   1
  -7   7  23 2119.39 1868.06   1
  -7   7  25 1476.12 1934.41   1
  -7   7  25 682.827 1450.37   8
   7   7 -25 3771.95 2537.30   4
   7  -7 -25 2294.32 1858.92   4
   7  -7 -25 2145.75 1785.90   7
  -7  -7  25 1012.07 2189.19   1
  -7   9  -1 6339.86 688.129   3
  -7   9   1 6075.74 684.885   3
  -7   9   3 20692.1 1071.82   3
   7  -9  -3 11303.3 1612.78   2
  -7   9   5 47775.5 1908.79   3
   7  -9  -5 37663.9 2248.82   2
  -7   9   7 3219.22 707.594   3
   7  -9  -7 4533.56 1197.98   2
  -7   9   9 4837.77 740.606   3
   7  -9  -9 4017.24 1184.92   2
  -7   9  11 1687.31 1186.01   1
  -7   9  11 462.062 662.103   3
   7  -9 -11 1964.67 1148.85   2
  -7   9  13 2189.00 694.333   3
   7  -9 -13 3511.48 1146.75   2
  -7   9  15 18612.3 1131.38   3
   7  -9 -15 22148.6 1530.55   2
  -7   9  15 21609.4 1787.14   1
  -7   9  17 14744.4 1339.75   8
   7  -9 -17 12145.3 1421.82   2
   7  -9 -17 11211.3 1902.28   4
  -7   9  17 15063.3 1717.47   1
  -7   9  19 4843.68 1255.33   8
   7  -9 -19 8171.15 1831.74   4
   7  -9 -19 8891.16 1448.84   7
  -7   9  19 5795.65 1726.98   1
  -7   9  23 696.166 1771.34   1
  -7   9  23 589.729 1285.24   8
   7  -9 -23-81.4709 1734.28   4
   7  -9 -23-2761.63 1645.06   7
  -7  11   1-2065.07 906.366   3
   7 -11   1-963.019 992.633   5
   7 -11  -1-413.976 897.546   5
   7 -11   1-1569.84 1324.36   2
   7 -11  -1-324.446 1199.10   2
   7 -11  -5 18743.3 1444.69   2
  -7  11  -7 28424.9 1455.53   3
  -7  11   7 29149.9 1468.66   3
   7 -11  -7 31456.2 1569.91   5
   7 -11  -7 25908.1 1670.84   2
   7 -11  -9 3214.05 1139.26   2
  -7  11   9 3111.80 1073.24   1
  -7  11  -9 3041.98 737.914   3
  -7  11   9 3255.18 829.375   3
   7 -11  -9 2183.62 838.570   5
   7 -11   9 968.152 3364.38   2
   7 -11 -11-216.952 1178.71   2
  -7  11  11-1636.03 1146.61   1
  -7  11  11 1076.59 794.207   3
   7 -11 -11-182.822 852.732   5
   7 -11  11-2516.54 5998.75   2
   7 -11 -13 7902.85 1343.67   2
  -7  11  13 8430.60 973.551   3
  -7  11  13 8040.92 1332.11   1
   7 -11 -13 8757.27 1034.16   5
  -7  11  15 15585.0 1175.56   3
   7 -11 -15 15894.6 1220.18   5
   7 -11 -15 18317.9 1561.90   2
   7 -11 -17 12196.5 1155.38   5
   7 -11 -17 13750.4 1597.93   2
  -7  13  -1 599.474 859.419   3
  -7  13   1-1191.17 881.668   3
   7 -13   1-1684.56 835.577   5
   7 -13  -1-437.882 785.743   5
   7 -13   1 1278.73 1096.25   2
   7 -13  -1 79.4558 1056.10   2
  -7  13  -3 6159.87 939.076   3
  -7  13   3 7381.73 982.438   3
   7 -13   3 6539.88 942.318   5
   7 -13  -3 6550.00 892.197   5
   7 -13   3 4955.92 1234.77   2
   7 -13  -3 5916.18 1147.60   2
  -7  13  -5 22786.1 1350.03   3
  -7  13   5 22577.5 1351.41   3
   7 -13   5 20702.6 1413.76   5
   7 -13  -5 21759.7 1324.45   5
   7 -13   5 16779.0 1649.39   2
   7 -13  -5 22170.9 1508.09   2
  -7  13  -7 21932.9 1312.90   3
  -7  13   7 21130.0 1335.28   3
   7 -13   7 20467.7 1425.85   5
   7 -13  -7 18858.6 1268.23   5
   7 -13   7 15968.1 1728.86   2
   7 -13  -7 18832.3 1492.50   2
   7 -13  -9 2593.56 1213.97   2
  -7  13  -9 2936.35 902.009   3
  -7  13   9 4308.64 984.320   3
   7 -13   9 4479.41 1179.56   5
   7 -13  -9 3045.98 881.999   5
   7 -13   9 1743.58 1547.47   2
   7 -13 -11-1130.32 1297.20   2
   7 -13  11-1146.51 1792.30   8
   7 -13 -11-1248.89 860.319   5
   7 -13  11-316.237 1895.49   2
   7 -13 -13 8605.36 1481.91   2
   7 -13  13 3937.57 1881.18   8
  -7  13 -13 1859.60 1020.91   3
  -7  13  13 6567.42 1263.65   6
  -7  13  13 5951.59 1093.05   3
   7 -13 -13 6504.60 983.555   5
   7 -13  13 728.032 2219.13   2
   7 -13 -15 9745.24 1626.79   2
   7 -13  15 4993.89 1948.25   8
  -7  13  15 10093.3 1317.74   6
  -7  13  15 8860.33 1129.76   3
   7 -13 -15 7789.08 1010.98   5
   7 -13  15 8571.26 2695.99   2
   7 -13 -17 10029.7 1684.49   2
   7 -13  17 4855.04 2019.28   8
   7 -13 -17 8679.94 1027.46   5
   7 -13  17 4304.59 3018.38   2
   7 -13  19 40.5611 1965.34   8
   7 -13  19 1457.61 3460.05   2
   7 -13  21 651.389 1983.88   8
   7 -13  21-491.334 3795.44   2
   7 -15   1 639.280 1135.07   2
   7 -15  -1 1289.77 1137.21   2
  -7  15  -1 1009.54 954.597   3
  -7  15   1 1585.92 954.930   3
   7 -15   1-323.045 822.980   5
   7 -15  -1 836.121 845.221   5
  -7  15  -3 11581.8 1166.25   3
  -7  15   3 11056.1 1185.35   3
   7 -15   3 11620.1 1081.44   5
   7 -15  -3 10744.7 1059.08   5
   7 -15   3 12017.7 1394.63   2
   7 -15  -3 12178.6 1323.39   2
  -7  15  -5 15576.3 1267.46   3
  -7  15   5 14463.2 1271.80   3
   7 -15   5 15627.7 1236.80   5
   7 -15  -5 14873.9 1172.29   5
   7 -15   5 12787.7 1458.08   2
   7 -15  -5 15656.2 1496.37   2
   7 -15  -7 5513.46 1312.24   2
  -7  15  -7 4896.34 1016.66   3
  -7  15   7 5357.74 1109.26   3
   7 -15   7 4777.94 981.980   5
   7 -15  -7 5765.25 991.734   5
   7 -15   7 3890.91 1337.91   2
   7 -15 -11 236.605 1433.10   2
   7 -15  11-95.1698 1317.62   8
  -7  15 -11 280.726 963.159   3
  -7  15  11 1904.03 1287.44   6
  -7  15  11 1749.46 1103.05   3
   7 -15  11-33.0146 1078.63   5
   7 -15 -11-425.342 983.901   5
   7 -15  11-172.967 1477.96   2
   7 -15 -13 4130.57 1599.13   2
   7 -15  13 2661.49 1491.09   8
  -7  15 -13 2656.57 1029.70   3
  -7  15  13 4877.32 1329.34   6
  -7  15  13 3623.28 1170.95   3
   7 -15  13 2957.62 1287.61   5
   7 -15 -13 3910.90 1033.15   5
   7 -15  13 3545.92 1645.93   2
   7 -15  15 7363.24 1632.29   8
   7 -15 -15 6218.11 1694.98   2
  -7  15 -15 3699.58 1062.23   3
  -7  15  15 4870.63 1346.36   6
  -7  15  15 5440.95 1157.87   3
   7 -15 -15 4563.36 1053.47   5
   7 -15  15 5393.24 1767.31   2
   7 -15  17 1804.43 1699.91   8
   7 -15 -17 3173.76 1769.42   2
  -7  15  17 1034.55 1389.98   6
  -7  15  17-447.544 1281.84   3
   7 -15 -17 4747.88 1058.33   5
   7 -15  17 1501.69 1919.88   2
   7 -15  19 3369.58 1797.01   8
   7 -15  19 4394.22 2055.79   2
   7 -15  21 1792.57 2188.01   2
   7 -17   5 4559.76 1374.28   2
   7 -17  -5 8492.31 1474.10   2
  -7  17   5 5419.78 1337.58   6
  -7  17  -5 3697.37 1192.33   3
  -7  17   5 3388.06 1179.74   3
   7 -17   5 6183.07 1066.48   5
   7 -17  -5 6043.58 1037.91   5
   7 -17   7 11808.8 1496.99   2
   7 -17  -7 12794.1 1613.26   2
  -7  17  -7 11920.3 1286.74   3
  -7  17   7 12040.7 1367.87   3
  -7  17   7 14770.1 1473.73   6
   7 -17   7 11034.6 1191.38   5
   7 -17  -7 12109.3 1202.58   5
   7 -17   9 2158.85 1363.80   2
   7 -17  -9 3148.06 1531.81   2
  -7  17   9 2792.92 1345.16   6
  -7  17  -9 910.665 1041.66   3
  -7  17   9 2031.49 1212.25   3
   7 -17   9 2786.50 1011.14   5
   7 -17  -9 3260.56 1036.12   5
   7 -17  11-868.968 1458.91   2
   7 -17 -11 1194.72 1610.19   2
  -7  17 -11 407.294 1067.83   3
  -7  17  11 1099.11 1327.70   6
  -7  17  11 233.412 1167.90   3
   7 -17  11-1077.10 1025.11   5
   7 -17 -11 1113.63 1044.73   5
   7 -17  13 1235.07 1558.80   2
   7 -17 -13-34.4987 1803.06   2
  -7  17 -13-1554.84 1240.18   3
  -7  17  13-3902.37 1593.06   6
   7 -17  13 390.039 1153.33   5
   7 -17 -13-812.027 1091.36   5
   7 -17  15 1994.13 1616.35   2
   7 -17 -15 5081.90 1918.63   2
  -7  17 -15 3589.17 1174.32   3
  -7  17  15 4144.45 1425.60   6
  -7  17  15 2330.11 1272.61   3
   7 -17  15 2953.56 1298.13   5
   7 -17 -15 2887.51 1108.50   5
   7 -17  17 6898.96 1802.69   2
   7 -17 -17 8014.45 1992.92   2
  -7  17 -17 7594.98 1321.12   3
  -7  17  17 5825.70 1434.34   6
  -7  17  17 6260.44 1322.30   3
   7 -17  17 9083.18 1677.27   5
   7 -17 -17 6904.89 1143.33   5
   7 -17  19 3534.84 1833.52   2
  -7  17 -19-794.725 1304.88   3
   7 -19   1 523.066 1387.33   2
   7 -19  -1-230.560 1410.39   2
  -7  19  -1-371.023 1238.49   6
  -7  19   1 340.896 1243.83   6
  -7  19  -1-28.4865 1158.21   3
  -7  19   1 171.130 1211.78   3
   7 -19   1-82.3376 974.387   5
   7 -19  -1-27.2718 960.881   5
   7 -19   3 3524.72 1408.61   2
   7 -19  -3 2133.36 1441.13   2
  -7  19  -3 279.123 1313.76   6
  -7  19   3-31.0279 1330.89   6
  -7  19  -3 1737.21 1229.36   3
  -7  19   3 3463.26 1242.31   3
   7 -19   3 222.011 972.934   5
   7 -19  -3 272.347 1055.72   5
   7 -19   5 8846.23 1554.11   2
   7 -19  -5 9687.41 1660.21   2
  -7  19   5 933.663 1515.21   6
  -7  19  -5 10291.8 1388.69   6
  -7  19  -5 10916.4 1359.60   3
  -7  19   5 11250.9 1394.44   3
   7 -19   5 12174.5 1221.27   5
   7 -19  -5 1955.14 1197.32   5
   7 -19   7 5355.21 1521.19   2
   7 -19  -7 3447.66 1642.51   2
  -7  19   7 5584.65 1405.60   6
  -7  19  -7 5761.59 1268.98   3
  -7  19   7 4346.46 1306.24   3
   7 -19   7 7787.72 1154.53   5
   7 -19  -7 5926.12 1087.63   5
   7 -19   9-611.605 1516.66   2
   7 -19  -9-2541.31 1670.49   2
  -7  19   9-719.117 1461.02   6
  -7  19  -9-258.917 1269.13   3
  -7  19   9-666.239 1388.18   3
   7 -19   9-765.941 1045.69   5
   7 -19  -9-109.217 1083.85   5
   7 -19 -11-3041.83 1845.47   2
  -7  19 -11-3083.88 1268.51   3
  -7  19  11-2608.17 1418.60   3
   7 -19  11-838.704 1097.47   5
   7 -19 -11-1159.62 1133.45   5
   7 -19  13 1175.55 1577.72   2
   7 -19 -13 2323.78 1837.06   2
  -7  19 -13 649.692 1208.07   3
  -7  19  13 2641.97 1414.51   6
  -7  19  13 840.384 1387.08   3
   7 -19  13 2004.62 1091.76   5
   7 -19 -13 1838.02 1147.25   5
   7 -19  15 5217.76 1730.37   2
   7 -19 -15 4721.52 1997.99   2
  -7  19 -15 3097.75 1252.01   3
  -7  19  15 4901.58 1520.26   6
  -7  19  15 3625.24 1408.01   3
   7 -19  15 5741.09 1250.41   5
   7 -19 -15 6517.01 1253.01   5
  -7  21   1 270.433 1431.62   6
   7 -21  -5 2562.90 1755.70   2
  -7  21  -5 168.042 1460.65   6
  -7  21   5 33.6731 1525.53   6
  -7  21  -5 1863.17 1380.38   3
  -7  21   5 1972.22 1462.25   3
   7 -21   5 4566.71 1175.87   5
   7 -21  -5 992.221 1157.94   5
   7 -21   7 5249.97 1644.42   2
   7 -21  -7 4878.86 1797.34   2
  -7  21  -7 4964.89 1465.43   6
  -7  21   7 33.5588 1522.45   6
  -7  21  -7 5535.66 1374.66   3
  -7  21   7 5540.30 1462.23   3
   7 -21   7 5754.52 1183.93   5
   7 -21  -7 7361.13 1255.69   5
   7 -21   9 1175.74 1602.91   2
   7 -21  -9 1846.67 1829.87   2
  -7  21  -9 3457.91 1426.51   6
  -7  21   9 1139.91 1458.74   6
  -7  21  -9 1529.09 1347.26   3
  -7  21   9 1781.06 1418.59   3
   7 -21   9 1706.01 1134.72   5
   7 -21  -9 328.433 1127.12   5
   7 -21  11-1306.46 1698.89   2
   7 -21 -11 284.954 1901.18   2
  -7  21 -11 854.231 1451.04   6
  -7  21  11-2478.53 1465.82   6
  -7  21 -11-1003.67 1338.58   3
  -7  21  11 415.760 1495.14   3
   7 -21  11-1473.05 1114.30   5
   7 -21 -11 362.952 1198.52   5
   7 -21  13-1897.52 1736.31   2
   7 -21 -13-2911.58 2071.50   2
  -7  21 -13-1758.89 1511.84   6
  -7  21 -13-2083.26 1464.72   3
  -7  21  13-3034.30 1621.96   6
   7 -21  13-1217.81 1215.97   5
   7 -21 -13 122.739 1221.03   5
   7 -23   1-40.0820 1752.07   2
   7 -23  -1 159.700 1759.60   2
  -7  23  -1 36.2335 1511.31   6
  -7  23   1-144.387 1528.73   6
  -7  23  -1 1215.87 1477.16   3
  -7  23   1 1934.23 1480.46   3
   7 -23   1-62.5006 1118.77   5
   7 -23  -1-31.3003 1154.20   5
   7 -23   3 476.624 1772.64   2
   7 -23  -3 566.399 1738.80   2
  -7  23  -3 4217.76 1567.26   6
  -7  23   3 683.511 1499.13   6
  -7  23  -3 2215.08 1508.29   3
  -7  23   3 1898.33 1542.41   3
   7 -23   3 94.3014 1149.32   5
   7 -23  -3 31.2773 1201.72   5
   7 -23   5 7339.66 1819.63   2
   7 -23  -5 6952.34 1952.98   2
  -7  23  -5-72.9778 1570.60   6
  -7  23   5 610.875 1607.70   6
  -7  23  -5 5688.52 1541.37   3
  -7  23   5 3507.56 1572.03   3
   7 -23   5 316.753 1235.29   5
   7 -23  -5 314.941 1250.23   5
   7 -23   7 677.557 1730.49   2
   7 -23  -7 418.930 1859.13   2
  -7  23  -7 36.5911 1537.33   6
  -7  23   7 35.9345 1536.63   6
  -7  23  -7 1891.53 1449.09   3
  -7  23   7 1452.74 1543.10   3
   7 -23   7 1899.16 1200.11   5
   7 -23  -7 4549.85 1274.43   5
   7 -23   9 1813.62 1874.95   2
  -8   0  18 81.9412 1566.01   1
  -8   0  20 11240.4 1905.95   1
   8   0 -22-2121.44 2350.95   4
  -8   0  22-1685.44 1842.03   1
   8   0 -24 18338.0 2656.25   4
  -8   0  24 18399.5 2223.52   1
  -8   2  18 5482.25 1664.94   1
  -8  -2  20 3047.47 1868.33   1
  -8   2  20 40.2644 1678.03   1
   8  -2 -22 15163.9 2595.46   4
  -8  -2  22 15372.9 2143.86   1
  -8   2  22 17456.8 2101.39   1
  -8   2  24 1598.56 1469.76   8
   8   2 -24-132.994 2416.89   4
   8  -2 -24 2603.79 2275.09   4
  -8  -2  24 1969.04 1898.12   1
  -8   2  24 91.8610 1969.53   1
  -8   4  18 694.421 1581.34   1
   8  -4 -20 15863.5 2533.53   4
  -8   4  20 18489.6 2040.50   1
   8  -4 -22-1440.53 2135.24   4
  -8  -4  22-50.8287 1948.41   1
  -8   4  22 1023.67 1757.29   1
  -8   4  24 5808.13 1515.52   8
   8   4 -24 9830.71 2662.95   4
   8  -4 -24 3255.52 2183.45   4
  -8  -4  24 3070.50 2052.80   1
  -8   4  24 5018.96 1983.24   1
  -8   6  14 7315.46 1392.21   1
  -8   6  16-1189.04 1662.22   1
   8  -6 -16-3875.50 2415.37   2
  -8   6  18 4480.73 1652.94   1
   8  -6 -20-3884.54 2389.25   4
  -8   6  20-904.237 1784.65   1
  -8   6  22 14007.4 1612.25   8
   8  -6 -22 15036.1 2316.59   4
  -8   6  22 14617.1 2077.58   1
  -8   6  24-1585.95 1488.42   8
   8  -6 -24-665.562 2134.50   4
   8  -6 -24-3686.53 1904.84   7
  -8   6  24-1713.13 2025.42   1
   8  -8 -10 4233.85 2476.70   2
   8  -8 -12 30066.2 2479.66   2
  -8   8  16 910.856 1540.14   1
   8  -8 -16 2111.31 1526.04   2
  -8   8  18-1678.40 1711.30   1
  -8   8  20 9533.44 1993.35   1
  -8   8  22 584.700 1330.17   8
   8  -8 -22-244.451 2022.41   4
   8  -8 -22-263.429 1685.52   7
  -8   8  22-1992.77 1885.06   1
   8 -10  -2 10112.9 2669.74   2
  -8  10   4 462.422 626.685   3
   8 -10  -4-416.872 2044.34   2
  -8  10   6 795.889 659.818   3
   8 -10  -6 733.638 1743.58   2
  -8  10   8 1924.67 702.574   3
   8 -10  -8-1433.49 1624.82   2
  -8  10  10 31728.8 1500.03   3
   8 -10 -10 27053.9 2097.96   2
   8 -10 -12-799.475 1503.47   2
   8 -10 -14 23481.9 1876.27   2
  -8  10  14 24983.6 1905.03   1
   8 -10 -16 1052.08 1433.42   2
  -8  12   0 22156.3 1307.58   3
   8 -12   0 22733.1 1690.95   5
  -8  12  -2 182.867 761.855   3
  -8  12   2 789.220 783.716   3
   8 -12  -2 37.7519 1079.88   5
   8 -12   2 104.721 1985.44   2
   8 -12  -2 494.117 1492.73   2
  -8  12  -4 803.920 756.496   3
  -8  12   4 1590.26 815.148   3
   8 -12  -4 244.562 1044.14   5
   8 -12   4 3266.38 2576.76   2
   8 -12  -4 1429.64 1378.30   2
  -8  12  -6-277.034 716.315   3
  -8  12   6 617.606 831.438   3
   8 -12  -6-1032.30 1092.16   5
   8 -12   6-107.559 3961.43   2
   8 -12  -6 358.562 1347.14   2
  -8  12   8 16114.6 1188.04   3
   8 -12  -8 17453.3 1409.95   5
   8 -12  -8 15140.6 1618.18   2
  -8  12  10-1113.58 1082.83   3
   8 -12 -10 2301.22 1458.45   2
  -8  12  12 40037.2 1941.55   3
   8 -12 -12 43311.2 2166.89   5
   8 -12 -12 40152.4 2321.03   2
   8 -12 -14-1662.42 1472.55   2
  -8  12  14 1030.75 871.709   3
   8 -12 -14 1419.81 1177.46   5
   8 -12 -16 2151.26 1514.77   2
  -8  12  16 20.1155 872.927   3
   8 -12 -16 1647.81 1232.31   5
  -8  14   0-1054.29 899.881   3
   8 -14   0 636.821 921.128   5
   8 -14   0 33.8524 1337.17   2
  -8  14  -2 5585.18 1006.21   3
  -8  14   2 6669.23 1030.62   3
   8 -14   2 5178.15 1083.07   5
   8 -14  -2 5039.90 1035.95   5
   8 -14   2 4448.31 1501.16   2
   8 -14  -2 3093.55 1380.10   2
  -8  14  -4-821.327 934.206   3
  -8  14   4-1230.32 971.936   3
   8 -14   4 35.6210 1066.59   5
   8 -14  -4 27.9891 915.053   5
   8 -14   4-2913.63 1674.47   2
   8 -14  -4 524.521 1336.11   2
   8 -14  -6 1350.22 1387.98   2
  -8  14  -6-603.568 1027.07   3
   8 -14   6 283.091 1237.50   5
   8 -14  -6-826.886 994.811   5
   8 -14   6-46.6747 1838.01   2
   8 -14  -8-393.080 1388.60   2
  -8  14  -8-3052.15 1112.24   3
   8 -14  -8-620.949 982.229   5
  -8  14 -10 43571.2 2082.27   3
  -8  14  10 45324.0 2128.08   3
   8 -14 -10 44280.3 2135.50   5
   8 -14 -10 45515.5 2421.69   2
   8 -14 -12 1354.74 1497.49   2
  -8  14 -12 2080.63 872.618   3
  -8  14  12 2059.95 1022.35   3
   8 -14 -12 1615.27 991.532   5
   8 -14  12-91.4347 3694.28   2
   8 -14 -14 6960.21 1679.34   2
  -8  14  14 7541.96 1417.10   6
  -8  14  14 6126.40 1150.68   3
   8 -14 -14 8947.40 1132.55   5
   8 -14  14 8783.26 5485.71   2
   8 -14 -16-2869.97 1736.85   2
   8 -14 -16-1509.53 1029.73   5
   8 -14  16-8825.52 8801.67   2
   8 -14  18 14280.7 15604.7   2
   8 -16   0 10209.9 1529.74   2
  -8  16   0 12545.9 1326.70   3
   8 -16   0 12747.9 1221.57   5
   8 -16   2-2778.81 1415.73   2
   8 -16  -2 569.455 1314.34   2
  -8  16  -2-1750.56 1058.43   3
  -8  16   2-1188.00 1111.48   3
   8 -16   2-260.893 960.151   5
   8 -16  -2-749.002 967.972   5
   8 -16  -4 438.488 1337.45   2
  -8  16  -4 1507.70 1038.18   3
  -8  16   4 1619.57 1085.99   3
   8 -16   4 2326.31 1011.52   5
   8 -16  -4 1734.72 967.589   5
   8 -16   4 34.9618 1435.00   2
   8 -16  -6 905.336 1405.45   2
  -8  16  -6 26.5961 987.888   3
  -8  16   6-76.7094 1050.19   3
   8 -16   6 227.119 1037.70   5
   8 -16  -6-426.541 928.843   5
   8 -16   6-369.501 1515.70   2
  -8  16  -8 15021.9 1341.32   3
  -8  16   8 14026.4 1326.38   3
   8 -16   8 13985.1 1443.28   5
   8 -16  -8 15735.7 1262.04   5
   8 -16  -8 16812.2 1713.85   2
   8 -16   8 11971.2 1893.34   2
   8 -16 -10 1328.02 1525.98   2
  -8  16 -10 744.969 1009.37   3
  -8  16  10 1100.52 1319.28   6
  -8  16  10 1310.74 1075.92   3
   8 -16  10 241.347 1219.26   5
   8 -16 -10-26.4494 1001.38   5
   8 -16  10 929.388 1863.91   2
  -8  16 -12 15435.2 1474.64   3
  -8  16  12 20476.7 1774.73   6
  -8  16  12 12568.4 1525.48   3
   8 -16  12 25444.6 2008.07   5
   8 -16 -12 21828.9 1437.87   5
   8 -16 -12 18625.0 1972.05   2
   8 -16  12 11531.3 2344.32   2
   8 -16 -14-1621.52 1784.01   2
  -8  16 -14 770.022 1034.35   3
  -8  16  14 1102.53 1446.43   6
  -8  16  14-3419.40 1187.41   3
   8 -16 -14 1698.45 1030.76   5
   8 -16  14-1145.74 2351.01   2
   8 -16 -16 1740.24 1795.46   2
  -8  16 -16-1307.93 970.064   3
  -8  16  16 1335.88 1409.71   6
  -8  16  16 1209.29 1112.78   3
   8 -16 -16 498.634 1027.92   5
   8 -16  16 2171.47 2740.29   2
   8 -16  18-3526.02 3110.03   2
   8 -18   0 394.078 1398.56   2
  -8  18   0 637.050 1129.79   3
   8 -18   0 84.6255 975.185   5
   8 -18   2 10851.3 1557.38   2
   8 -18  -2 8764.14 1550.92   2
  -8  18  -2 6482.96 1265.38   3
  -8  18   2 8959.70 1269.95   3
   8 -18  -2 2222.27 1136.50   5
   8 -18   2 1461.83 1104.90   5
   8 -18   4-1678.96 1441.26   2
   8 -18  -4 365.808 1440.33   2
  -8  18  -4-1622.95 1132.63   3
  -8  18   4 27.6290 1141.17   3
   8 -18   4 445.050 1022.95   5
   8 -18  -4 582.776 995.931   5
   8 -18   6 71.2956 1503.90   2
   8 -18  -6 136.302 1545.63   2
  -8  18   6-189.304 1354.53   6
  -8  18  -6 620.469 1117.42   3
  -8  18   6-110.117 1157.96   3
   8 -18   6-1070.79 1026.31   5
   8 -18  -6-550.272 997.465   5
   8 -18   8-2882.69 1623.88   2
   8 -18  -8-727.145 1619.80   2
  -8  18   8-1878.94 1449.78   6
   8 -18   8-1121.16 1096.64   5
   8 -18  -8 139.601 1035.35   5
   8 -18  10 10891.3 1885.35   2
  -8  18  10 13760.2 1537.22   3
  -8  18  10 16689.8 1729.70   6
  -8  18 -10 13030.2 1468.46   3
   8 -18  10 15709.0 1495.33   5
   8 -18 -10 16875.5 1402.73   5
   8 -18 -10 15371.9 1898.98   2
   8 -18  12-455.918 1796.13   2
   8 -18 -12 1063.57 1728.82   2
  -8  18 -12-265.549 1132.28   3
  -8  18  12-1553.18 1465.08   6
  -8  18  12-1092.29 1239.91   3
   8 -18  12 226.294 1211.24   5
   8 -18 -12 503.002 1051.81   5
   8 -18  14 3264.90 1955.59   2
   8 -18 -14 1946.39 1926.89   2
  -8  18 -14 4342.02 1219.25   3
  -8  18  14 4728.81 1505.16   6
  -8  18  14 5200.49 1313.42   3
   8 -18  14 5449.09 1486.40   5
   8 -18 -14 4402.77 1145.09   5
   8 -18  16-2768.86 2172.05   2
  -8  18  16-3891.43 1649.17   6
  -8  18  16-3915.38 1413.33   3
   8 -18  16-1049.68 1872.10   5
  -8  20  -2-2328.59 1347.06   3
  -8  20   2-2322.57 1379.33   3
   8 -20   4-1112.45 1565.56   2
  -8  20   4-335.561 1426.52   6
  -8  20  -4-2642.57 1360.34   3
  -8  20   4 657.921 1299.97   3
   8 -20   4 791.477 1137.21   5
   8 -20  -4 204.349 1102.45   5
   8 -20   6-1213.32 1600.92   2
   8 -20  -6 293.392 1645.47   2
  -8  20   6-136.009 1429.37   6
  -8  20  -6 2044.03 1239.99   3
  -8  20   6 418.175 1311.05   3
   8 -20   6 30.8778 1083.32   5
   8 -20  -6-494.911 1092.48   5
   8 -20   8 7551.86 1745.02   2
   8 -20  -8 6347.39 1833.92   2
  -8  20   8 7686.67 1619.84   6
  -8  20  -8 7268.18 1366.93   3
  -8  20   8 6895.05 1454.38   3
   8 -20   8 7379.97 1258.80   5
   8 -20  -8 9295.89 1271.17   5
   8 -20  10 2926.50 1697.26   2
   8 -20 -10-38.9532 1817.54   2
  -8  20 -10 1316.31 1212.28   3
  -8  20  10 760.086 1501.21   6
  -8  20  10-541.164 1320.93   3
   8 -20  10 462.472 1120.83   5
   8 -20 -10 823.335 1111.57   5
   8 -20  12 8597.48 1855.84   2
   8 -20 -12 4831.33 1996.63   2
  -8  20 -12 9580.64 1422.79   3
  -8  20  12 8789.83 1695.02   6
  -8  20  12 4563.95 1442.16   3
   8 -20  12 7722.46 1341.01   5
   8 -20 -12 8907.64 1294.83   5
   8 -22   0 422.058 1713.36   2
  -8  22   0 107.138 1503.94   6
  -8  22   0 32.1182 1310.45   3
   8 -22   0-495.410 1165.40   5
   8 -22   2 5447.52 1730.19   2
   8 -22  -2 7569.81 1857.92   2
  -8  22  -2-319.208 1513.47   6
  -8  22   2 358.500 1553.92   6
  -8  22  -2 6449.52 1465.11   3
  -8  22   2 5523.87 1452.92   3
   8 -22   2 188.085 1225.11   5
   8 -22  -2 1173.20 1162.55   5
   8 -22   4 38.4763 1687.41   2
   8 -22  -4-39.4844 1775.72   2
  -8  22  -4 530.920 1497.18   6
  -8  22   4-254.569 1536.04   6
  -8  22  -4-1223.87 1387.83   3
  -8  22   4 96.8813 1360.36   3
   8 -22   4 159.522 1144.00   5
   8 -22  -4 492.728 1111.47   5
   8 -22   6-664.509 1693.44   2
   8 -22  -6 2014.88 1825.49   2
  -8  22  -6-888.655 1453.53   6
  -8  22   6 182.787 1503.82   6
  -8  22   6-293.313 1432.02   3
   8 -22  -6-62.0171 1174.48   5
   8 -22  -8 41.2730 1948.94   2
   8 -22  -8-1029.73 1264.87   5
  -9   1  21 634.654 1738.43   1
  -9  -1  23-790.980 1845.92   1
  -9   1  23 311.279 1775.40   1
  -9   3  19 3928.56 1674.90   1
  -9   3  21 3324.08 1700.74   1
  -9   3  23-43.5454 1872.14   1
  -9   5  17 16945.8 1799.39   1
  -9   5  21-767.075 1813.48   1
  -9   5  23-352.815 2032.00   1
  -9   7  15 11607.7 1554.08   1
   9  -7 -15 16781.6 7596.63   2
  -9   7  17 15419.0 1853.35   1
  -9   7  19-3590.25 2216.39   1
  -9   7  21-579.119 1863.34   1
   9  -9 -11-12482.0 4413.16   2
  -9   9  13 1062.30 1295.93   1
   9  -9 -13 2639.77 2867.26   2
   9  -9 -15 16597.2 2503.61   2
   9 -11  -5 3354.14 3218.82   2
   9 -11  -7 4492.52 2808.87   2
   9 -11  -9-4190.64 2382.77   2
   9 -11 -11-690.317 2115.24   2
   9 -11 -13 5359.29 1977.93   2
   9 -11 -15 1009.80 1877.66   2
  -9  13   5 8934.35 1102.00   3
   9 -13  -5 6387.01 2091.22   2
  -9  13   7 120.667 851.765   3
   9 -13  -7-1213.92 1764.36   2
  -9  13   9 9543.42 1091.99   3
   9 -13  -9 9330.47 1879.51   2
   9 -13 -11-1826.53 1785.31   2
  -9  13  11 304.220 856.512   3
   9 -13 -13-2334.44 1777.97   2
   9 -13 -15 10989.9 1892.95   2
  -9  13  15 9968.61 1110.29   3
  -9  15  -1 563.793 992.727   3
  -9  15   1 1357.81 976.459   3
   9 -15   1 211.810 1239.41   5
   9 -15  -1 2432.25 1260.52   5
   9 -15   1 560.904 1843.62   2
   9 -15  -1 2868.05 1744.66   2
  -9  15  -3 6947.94 1081.66   3
  -9  15   3 6631.17 1081.33   3
   9 -15   3 1897.25 1520.16   5
   9 -15  -3 6608.33 1258.89   5
   9 -15   3 3559.80 2216.93   2
   9 -15  -3 4315.37 1757.62   2
  -9  15  -5 1408.76 948.983   3
  -9  15   5 1398.03 1013.52   3
   9 -15  -5 636.278 1138.09   5
   9 -15   5 3931.95 2621.19   2
   9 -15  -5 2594.82 1634.32   2
   9 -15  -7 15531.7 1954.75   2
  -9  15  -7 19034.7 1367.87   3
  -9  15   7 18228.0 1431.27   3
   9 -15  -7 21451.7 1594.47   5
   9 -15   7 22747.9 3737.37   2
   9 -15  -9 2618.12 1665.89   2
  -9  15  -9 2648.47 973.339   3
  -9  15   9 2979.25 1082.71   3
   9 -15  -9 3430.95 1177.54   5
   9 -15   9 4338.69 5245.32   2
   9 -15 -13 7183.55 1870.25   2
  -9  15  13 6770.26 1160.43   3
   9 -15 -13 7617.95 1307.28   5
   9 -15 -15 5727.52 1845.91   2
  -9  15  15 5671.89 1097.04   3
  -9  15  15 8919.77 1591.53   6
   9 -15 -15 7252.28 1366.26   5
   9 -17   1 39.4413 1645.57   2
   9 -17  -1 76.0506 1620.28   2
  -9  17  -1 28.3337 1098.53   3
  -9  17   1-729.336 1039.56   3
   9 -17   1 136.069 1126.58   5
   9 -17  -1 65.7525 1084.07   5
   9 -17  -3-111.379 1626.41   2
  -9  17  -3-1705.44 1099.32   3
  -9  17   3 1481.66 1093.73   3
   9 -17   3-181.193 1198.99   5
   9 -17  -3 126.966 1058.27   5
   9 -17   3 423.331 1761.92   2
   9 -17  -5 4430.63 1693.19   2
  -9  17  -5 4571.48 1294.95   3
  -9  17   5 7265.18 1306.98   3
   9 -17   5 7795.39 1366.68   5
   9 -17   5 5862.38 2017.86   2
   9 -17  -9 708.337 1715.20   2
  -9  17  -9 2584.66 1095.53   3
  -9  17   9 3027.08 1161.20   3
   9 -17   9 4452.70 1627.81   5
   9 -17  -9 3088.77 1110.09   5
   9 -17   9 2121.47 2563.38   2
   9 -17 -11 1536.60 1772.97   2
  -9  17 -11 296.289 1044.40   3
  -9  17  11-433.470 1452.68   6
  -9  17  11-459.123 1138.37   3
   9 -17 -11 487.975 1090.92   5
   9 -17  11 1903.09 2978.86   2
   9 -17 -13 1263.57 1872.30   2
  -9  17 -13 4577.88 1093.37   3
  -9  17  13 4011.51 1569.35   6
  -9  17  13 4693.41 1211.41   3
   9 -17 -13 4835.99 1191.24   5
   9 -17  13 6465.97 3682.62   2
  -9  17  15 1851.71 1653.65   6
   9 -17  15 1915.69 5167.80   2
   9 -19   1 570.138 1618.18   2
   9 -19  -1 1346.28 1586.53   2
  -9  19  -1-680.956 1140.61   3
  -9  19   1 29.4628 1136.68   3
   9 -19   1 64.7645 1139.01   5
   9 -19  -1 188.523 1097.14   5
   9 -19   3 3637.76 1723.55   2
   9 -19  -3 2208.44 1642.19   2
  -9  19  -3 3299.06 1235.11   3
  -9  19   3 4082.48 1263.83   3
   9 -19   3 498.879 1185.95   5
   9 -19  -3 1229.68 1132.89   5
   9 -19   5 4448.31 1878.99   2
   9 -19  -5 8717.51 1851.68   2
  -9  19  -5 9358.21 1326.14   3
  -9  19   5 6199.73 1317.51   3
   9 -19   5 2386.48 1326.97   5
   9 -19  -5 1198.71 1185.24   5
   9 -19   7-44.0059 2101.47   2
   9 -19  -7 495.995 1730.77   2
  -9  19  -7 304.750 1265.16   3
  -9  19   7 1544.02 1488.79   6
  -9  19   7 786.981 1232.11   3
   9 -19   7 219.678 1230.76   5
   9 -19  -7 1370.91 1065.44   5
   9 -19   9 1144.12 2090.62   2
   9 -19  -9-314.016 1807.74   2
  -9  19  -9 2289.27 1212.37   3
  -9  19   9 3444.50 1546.66   6
  -9  19   9 1015.89 1261.30   3
   9 -19   9 2995.58 1299.73   5
   9 -19  -9 4371.18 1137.90   5
   9 -19  11-464.582 2292.96   2
   9 -19 -11-2600.28 1968.14   2
  -9  19  11-2914.95 1393.28   3
   9 -19  11-1804.46 1472.66   5
   9 -19 -11-486.173 1160.33   5
   9 -21   1 509.318 1683.91   2
   9 -21  -1 313.457 1690.32   2
  -9  21   1-418.465 1401.91   6
  -9  21  -1 156.289 1271.30   3
  -9  21   1 467.629 1252.89   3
   9 -21   1-32.0926 1103.49   5
   9 -21  -1 127.099 1095.97   5
   9 -21   3 1803.62 1763.80   2
   9 -21  -3 867.407 1782.67   2
  -9  21   3 177.490 1534.40   6
  -9  21   3 4107.22 1382.28   3
   9 -21  -3 438.799 1200.39   5
   9 -21   5-1056.59 1792.10   2
   9 -21  -5-639.863 1833.98   2
  -9  21   5-868.207 1631.28   6
   9 -21  -5-279.891 1194.87   5
 -10   6  20 3182.28 1683.23   1
  10 -10 -12 44462.1 9714.32   2
  10 -12  -8 5073.45 4425.23   2
  10 -12 -10 21327.0 3897.76   2
  10 -12 -14 5364.29 2648.25   2
  10 -14  -2 801.508 3605.92   2
 -10  14   4 8643.13 1022.96   3
  10 -14  -4 1882.14 2953.90   2
 -10  14   6 364.902 892.602   3
  10 -14  -6-3271.88 2728.98   2
  10 -14 -10-8048.36 2939.87   2
  10 -14 -12 10851.5 2437.62   2
 -10  14  12 7069.77 1001.49   3
  10 -14 -14 672.258 2158.42   2
 -10  16  -4-3052.56 1111.22   3
  10 -16  -4-1184.68 1662.03   5
  10 -16   4-790.746 3997.74   2
  10 -16  -4-1615.09 2172.05   2
  10 -16  -6 47.9274 2082.19   2
 -10  16  -6 518.182 934.393   3
 -10  16   6-1477.49 1118.51   3
  10 -16  -6 983.764 1505.98   5
  10 -16  -8 323.632 2111.01   2
 -10  16   8-281.525 1092.27   3
  10 -16  -8 815.517 1500.64   5
  10 -16 -10 5149.95 2261.37   2
 -10  16  10 4142.49 1223.73   3
  10 -16 -10 9633.56 1673.46   5
  10 -16 -12 702.086 2075.82   2
 -10  16  12-218.924 1072.47   3
  10 -16 -12-48.4300 1583.70   5
  10 -18   0 2800.79 2040.46   2
 -10  18   0 1726.44 1229.74   3
  10 -18   0 939.916 1716.86   5
  10 -18  -2-276.219 1950.78   2
 -10  18  -2 3388.45 1489.04   3
 -10  18   2-362.631 1126.75   3
  10 -18  -2 121.385 1305.37   5
  10 -18  -4 1473.14 1877.69   2
 -10  18  -4 2630.16 1147.76   3
 -10  18   4 1626.60 1189.12   3
  10 -18   4 860.032 1624.52   5
  10 -18  -4 38.9242 1277.47   5
  10 -18   4 58.8637 2461.55   2
  10 -18  -6 43.8113 1912.40   2
 -10  18  -6-431.252 1088.56   3
 -10  18   6-237.998 1148.98   3
  10 -18  -6-38.1968 1236.68   5
  10 -18   6 1112.82 2889.46   2
  10 -18  -8 1083.92 2025.29   2
 -10  18  -8 1824.36 1083.94   3
 -10  18   8 325.231 1146.04   3
  10 -18  -8 1882.75 1320.73   5
  10 -18   8 3273.81 3586.02   2
  10 -20   0-1778.59 1964.84   2
  10 -20   2-1027.62 2100.22   2
  10 -20  -2 2957.91 1978.27   2
 -10  20   2 1976.80 1399.91   3
  11 -11 -15-4887.56 10117.9   2
  11 -13 -11-4978.08 6545.62   2
  11 -13 -13 4425.60 4751.59   2
  11 -15  -5 4293.34 4878.55   2
  11 -15  -7 3393.33 4090.97   2
  11 -15  -9 1536.95 3617.38   2
 -11  17  -1-1304.44 989.506   3
 -11  17   1-576.507 1010.13   3
  11 -17   1-113.337 4644.81   2
  11 -17  -1 787.936 3559.69   2
 -11  17   3 2120.52 1076.98   3
  11 -17  -3-4091.84 3118.43   2
 -11  17   5 5942.58 1203.08   3
  11 -17  -5 1820.41 2967.37   2
   0   0   0    0.00    0.00   0

TITL In_MeAm_onlyDMF_3_ in Fddd
REM Fddd (#70 in standard setting)
CELL 0.48590  14.599907  28.315351  30.724715  90.0000  90.0000  90.0000
ZERR   16.00   0.003604   0.002588   0.002181   0.0000   0.0000   0.0000
LATT  4
SYMM -x+3/4,-y+3/4, z
SYMM -x+3/4, y,-z+3/4
SYMM  x,-y+3/4,-z+3/4
SFAC C H N O In
UNIT 352.00 352.00 48.00 160.00 16.00
TREF
HKLF 4
END
;
_shelx_hkl_checksum                84909
_olex2_submission_special_instructions  'No special instructions were received'


_oxdiff_exptl_absorpt_empirical_details
;
Empirical correction (ABSPACK) includes:
- Absorption correction using spherical harmonics
- Frame scaling
;
_oxdiff_exptl_absorpt_empirical_full_max  17.595
_oxdiff_exptl_absorpt_empirical_full_min  0.718

_vrf_ATOM007_in_meam_onlydmf_3_
;
RESPONSE: The structure was refined isotropically due to the number of data for high 
pressure structure determination
;
_vrf_PLAT023_in_meam_onlydmf_3_
;
RESPONSE: The sample is housed in a Diamond anvil cell that restricts 
available data.
;
_vrf_PLAT029_in_meam_onlydmf_3_
;
RESPONSE: The sample is housed in a Diamond anvil cell that restricts available data.
This is exacerbated by the structure being Fddd.
;
_vrf_PLAT084_in_meam_onlydmf_3_
;
RESPONSE: The sample is housed in a Diamond anvil cell that gives additional background to
the data collected e.g. Tungsten powder rings, diamond reflections.
;
_vrf_PLAT088_in_meam_onlydmf_3_
;
RESPONSE: The sample is housed in a Diamond anvil cell that restricts 
available data.
;
_vrf_PLAT155_in_meam_onlydmf_3_
;
RESPONSE: We have followed previous literature for comparison.
;
_vrf_PLAT193_in_meam_onlydmf_3_
;
RESPONSE: This is a rounding issue. The s.u. on Temperature is 2degC
;
_vrf_PLAT201_in_meam_onlydmf_3_
;
RESPONSE: The structure was refined isotropically due to the number of data for high 
pressure structure determination
;
_vrf_PLAT210_in_meam_onlydmf_3_
;
RESPONSE: The sample is housed in a Diamond anvil cell that restricts 
available data hence
isotropic refinement was the limited of modelling the system.
;
_vrf_PLAT241_in_meam_onlydmf_3_
;
RESPONSE: Structure at high pressure with limitation of data. We have used distance restraints to ensure the 
model is chemically reasonable
;
_vrf_PLAT242_in_meam_onlydmf_3_
;
RESPONSE: Structure at high pressure with limitation of data. We have used 
distance restraints to ensure the 
model is chemically reasonable.
;
_vrf_PLAT250_in_meam_onlydmf_3_
;
RESPONSE: The data are limited due to DAC hence the tensor may be elongated 
due to lack of data in a particular direction. We have used restraints 
to combat and ensure they are chemically reasonable.
;
_vrf_PLAT340_in_meam_onlydmf_3_
;
RESPONSE: The sample is housed in a Diamond anvil cell that restricts 
available data and so
impacts on the precision of the bonds lengths
;
_vrf_PLAT411_in_meam_onlydmf_3_
;
RESPONSE: Structure at high pressure
;
_vrf_PLAT414_in_meam_onlydmf_3_
;
RESPONSE: Structure at high pressure
;
_vrf_PLAT761_in_meam_onlydmf_3_
;
RESPONSE: Noted, no action taken
;
_vrf_PLAT762_in_meam_onlydmf_3_
;
RESPONSE: Noted, no action taken
;
_vrf_PLAT905_in_meam_onlydmf_3_
;
RESPONSE: The data were cut to 0.7 angs as the limit of the diffraction for the 
crystal was reached.
;
_vrf_PLAT906_in_meam_onlydmf_3_
;
RESPONSE: These can be attributed to the weak data. All other sets are okay.
The most common place for a high value of K is in the lowest-intensity bin in 
the table as is the case here. Almost all area detector integration programs end up 
slightly underestimating the background, resulting in overestimated values of Fo, thus 
the high value of Fo/Fc. This is most obvious in the weakest intensities, 
since the small addition to Fo becomes insignificant in the ratio when Fo 
is large.
;
_vrf_PLAT910_in_meam_onlydmf_3_
;
RESPONSE: The sample is housed in a Diamond anvil cell that gives additional 
background to
the data collected e.g. Tungsten powder rings, diamond reflections.
;
_vrf_PLAT911_in_meam_onlydmf_3_
;
RESPONSE: The sample is housed in a Diamond anvil cell that restricts 
available data.
;
_vrf_PLAT913_in_meam_onlydmf_3_
;
RESPONSE: The sample is housed in a Diamond anvil cell that gives additional 
background to
the data collected e.g. Tungsten powder rings, diamond reflections.
;
_vrf_THETM01_in_meam_onlydmf_3_
;
RESPONSE: The sample is housed in a Diamond anvil cell that restricts 
available data.
;
_vrf_PLAT051_in_meam_onlydmf_3_
;
RESPONSE: The sample contains Indium which has an absorption edge at 0.44 Angs. This data was collected at 0.4859 hence the difference in mu.
;
