# Supplementary material for: Decoupled MOF Breathing: Pressure‐Induced Reversal of Correlation Between Orthogonal Motions in a Diamondoid Framework
Source: Angew Chem Int Ed Engl. 2025 May 15;64(27):e202504297. doi: 10.1002/anie.202504297 (PMC12207364; doi:10.1002/anie.202504297)
Supplement: Supplementary file 1 — Supporting Information [file ANIE-64-e202504297-s002.zip › SHF-62-DMF_DAC-in-DMF_0-70GPa.cif]

data_in_meam_onlydmf_4_
_audit_creation_date               2023-10-05
_audit_creation_method
;
Olex2 1.5
(compiled 2023.08.24 svn.re1ec1418 for OlexSys, GUI svn.r6817)
;
_shelx_SHELXL_version_number       '2019/1'
_audit_contact_author_address      ?
_audit_contact_author_email        ?
_audit_contact_author_name         ''
_audit_contact_author_phone        ?
_publ_contact_author_id_orcid      ?
_publ_section_references
;
Dolomanov, O.V., Bourhis, L.J., Gildea, R.J, Howard, J.A.K. & Puschmann, H.
 (2009), J. Appl. Cryst. 42, 339-341.

Sheldrick, G.M. (2008). Acta Cryst. A64, 112-122.
;
_chemical_name_common              ?
_chemical_name_systematic          ?
_chemical_formula_moiety           'C20 H14 In N2 O10, C2 H8 N'
_chemical_formula_sum              'C22 H22 In N3 O10'
_chemical_formula_weight           603.24
_chemical_melting_point            ?
_chemical_oxdiff_formula           'In C22 H22 N3 O10'
loop_
  _atom_type_symbol
  _atom_type_description
  _atom_type_scat_dispersion_real
  _atom_type_scat_dispersion_imag
  _atom_type_scat_source
 'C' 'C' 0.0010 0.0010 'International Tables Vol C Tables 4.2.6.8 and 6.1.1.4'
 'H' 'H' 0.0000 0.0000 'International Tables Vol C Tables 4.2.6.8 and 6.1.1.4'
 'In' 'In' -1.9470 0.6580
 'International Tables Vol C Tables 4.2.6.8 and 6.1.1.4'
 'N' 'N' 0.0020 0.0010 'International Tables Vol C Tables 4.2.6.8 and 6.1.1.4'
 'O' 'O' 0.0040 0.0030 'International Tables Vol C Tables 4.2.6.8 and 6.1.1.4'

_shelx_space_group_comment
;
The symmetry employed for this shelxl refinement is uniquely defined
by the following loop, which should always be used as a source of
symmetry information in preference to the above space-group names.
They are only intended as comments.
;
_space_group_crystal_system        'orthorhombic'
_space_group_IT_number             70
_space_group_name_H-M_alt          'F d d d'
_space_group_name_Hall             '-F 2uv 2vw'
loop_
  _space_group_symop_operation_xyz
 'x, y, z'
 '-x+3/4, -y+3/4, z'
 '-x+3/4, y, -z+3/4'
 'x, -y+3/4, -z+3/4'
 'x, y+1/2, z+1/2'
 '-x+3/4, -y+5/4, z+1/2'
 '-x+3/4, y+1/2, -z+5/4'
 'x, -y+5/4, -z+5/4'
 'x+1/2, y, z+1/2'
 '-x+5/4, -y+3/4, z+1/2'
 '-x+5/4, y, -z+5/4'
 'x+1/2, -y+3/4, -z+5/4'
 'x+1/2, y+1/2, z'
 '-x+5/4, -y+5/4, z'
 '-x+5/4, y+1/2, -z+3/4'
 'x+1/2, -y+5/4, -z+3/4'
 '-x, -y, -z'
 'x-3/4, y-3/4, -z'
 'x-3/4, -y, z-3/4'
 '-x, y-3/4, z-3/4'
 '-x, -y+1/2, -z+1/2'
 'x-3/4, y-1/4, -z+1/2'
 'x-3/4, -y+1/2, z-1/4'
 '-x, y-1/4, z-1/4'
 '-x+1/2, -y, -z+1/2'
 'x-1/4, y-3/4, -z+1/2'
 'x-1/4, -y, z-1/4'
 '-x+1/2, y-3/4, z-1/4'
 '-x+1/2, -y+1/2, -z'
 'x-1/4, y-1/4, -z'
 'x-1/4, -y+1/2, z-3/4'
 '-x+1/2, y-1/4, z-3/4'

_cell_length_a                     14.392(4)
_cell_length_b                     28.610(2)
_cell_length_c                     30.573(2)
_cell_angle_alpha                  90
_cell_angle_beta                   90
_cell_angle_gamma                  90
_cell_volume                       12589(3)
_cell_formula_units_Z              16
_cell_measurement_reflns_used      1935
_cell_measurement_temperature      293(2)
_cell_measurement_theta_max        13.9160
_cell_measurement_theta_min        1.7370
_shelx_estimated_absorpt_T_max     ?
_shelx_estimated_absorpt_T_min     ?
_exptl_absorpt_coefficient_mu      0.220
_exptl_absorpt_correction_T_max    1.00000
_exptl_absorpt_correction_T_min    0.22809
_exptl_absorpt_correction_type     multi-scan
_exptl_absorpt_process_details
;
CrysAlisPro 1.171.38.41 (Rigaku Oxford Diffraction, 2015)
Empirical absorption correction using spherical harmonics,
 implemented in SCALE3 ABSPACK scaling algorithm.
;
_exptl_absorpt_special_details     ?
_exptl_crystal_colour_primary      yellow
_exptl_crystal_density_diffrn      1.273
_exptl_crystal_density_meas        ?
_exptl_crystal_density_method      ?
_exptl_crystal_description         Octahedral
_exptl_crystal_F_000               4864
_exptl_crystal_size_max            0.12
_exptl_crystal_size_mid            0.1
_exptl_crystal_size_min            0.1
_exptl_transmission_factor_max     ?
_exptl_transmission_factor_min     ?
_diffrn_reflns_av_R_equivalents    0.0761
_diffrn_reflns_av_unetI/netI       0.0594
_diffrn_reflns_Laue_measured_fraction_full  0.703
_diffrn_reflns_Laue_measured_fraction_max  0.703
_diffrn_reflns_limit_h_max         10
_diffrn_reflns_limit_h_min         -11
_diffrn_reflns_limit_k_max         27
_diffrn_reflns_limit_k_min         -27
_diffrn_reflns_limit_l_max         30
_diffrn_reflns_limit_l_min         -30
_diffrn_reflns_number              7716
_diffrn_reflns_point_group_measured_fraction_full  0.703
_diffrn_reflns_point_group_measured_fraction_max  0.703
_diffrn_reflns_theta_full          13.949
_diffrn_reflns_theta_max           13.949
_diffrn_reflns_theta_min           1.743
_diffrn_ambient_temperature        293(2)
_diffrn_detector                   'CCD plate'
_diffrn_detector_area_resol_mean   ?
_diffrn_measured_fraction_theta_full  0.703
_diffrn_measured_fraction_theta_max  0.703
_diffrn_measurement_details
;
List of Runs (angles in degrees, time in seconds):

  # Type    Start    End  Width  t~exp~   \w     \q     \k     \f   Frames
--------------------------------------------------------------------------
  1  \w   -150.00 -94.00   0.20    0.20    --  -20.00  70.00 -24.23  280
  2  \w   -150.00 -94.00   0.20    0.20    --  -20.00  70.00 155.77  280
  3  \w   -105.00 -74.00   0.20    0.20    --   20.00  70.00 155.77  155
  4  \w   -105.00 -74.00   0.20    0.20    --   20.00  70.00 -24.23  155
  5  \w    -96.00 -30.00   0.20    0.20    --   20.00 -70.00  24.23  330
  6  \w   -106.00 -66.00   0.20    0.20    --  -20.00 -70.00  24.23  200
  7  \w   -106.00 -66.00   0.20    0.20    --  -20.00 -70.00-155.77  200
  8  \w    -96.00 -30.00   0.20    0.20    --   20.00 -70.00-155.77  330
;
_diffrn_measurement_device         'Newport 4-circle diffractometer'
_diffrn_measurement_device_type   
 'dectris-CrysAlisPro-abstract goniometer imported dectris images'
_diffrn_measurement_method         '\w scans'
_diffrn_orient_matrix_type        
 'CrysAlisPro convention (1999,Acta A55,543-557)'
_diffrn_orient_matrix_UB_11        0.0294436000
_diffrn_orient_matrix_UB_12        0.0074561000
_diffrn_orient_matrix_UB_13        -0.0034398000
_diffrn_orient_matrix_UB_21        -0.0149810000
_diffrn_orient_matrix_UB_22        0.0090413000
_diffrn_orient_matrix_UB_23        -0.0114723000
_diffrn_orient_matrix_UB_31        -0.0068082000
_diffrn_orient_matrix_UB_32        0.0123064000
_diffrn_orient_matrix_UB_33        0.0104558000
_diffrn_radiation_monochromator    synchrotron
_diffrn_radiation_probe            x-ray
_diffrn_radiation_type             synchrotron
_diffrn_radiation_wavelength       0.4859
_diffrn_source                     synchrotron
_reflns_Friedel_coverage           0.000
_reflns_Friedel_fraction_full      .
_reflns_Friedel_fraction_max       .
_reflns_number_gt                  768
_reflns_number_total               1138
_reflns_odcompleteness_completeness  70.06
_reflns_odcompleteness_iscentric   1
_reflns_odcompleteness_theta       13.95
_reflns_special_details
;
 Reflections were merged by SHELXL according to the crystal
 class for the calculation of statistics and refinement.
 
 _reflns_Friedel_fraction is defined as the number of unique
 Friedel pairs measured divided by the number that would be
 possible theoretically, ignoring centric projections and
 systematic absences.
;
_reflns_threshold_expression       'I > 2\s(I)'
_computing_cell_refinement         'CrysAlisPro 1.171.38.41 (Rigaku OD, 2015)'
_computing_data_collection         'CrysAlisPro 1.171.38.41 (Rigaku OD, 2015)'
_computing_data_reduction          'CrysAlisPro 1.171.38.41 (Rigaku OD, 2015)'
_computing_molecular_graphics      'Olex2 1.5 (Dolomanov et al., 2009)'
_computing_publication_material    'Olex2 1.5 (Dolomanov et al., 2009)'
_computing_structure_refinement    'XL  (Sheldrick, 2008)'
_computing_structure_solution      ?
_refine_diff_density_max           1.180
_refine_diff_density_min           -1.450
_refine_diff_density_rms           0.169
_refine_ls_extinction_coef         .
_refine_ls_extinction_method       none
_refine_ls_goodness_of_fit_ref     1.585
_refine_ls_hydrogen_treatment      constr
_refine_ls_matrix_type             full
_refine_ls_number_parameters       146
_refine_ls_number_reflns           1138
_refine_ls_number_restraints       231
_refine_ls_R_factor_all            0.1547
_refine_ls_R_factor_gt             0.1090
_refine_ls_restrained_S_all        1.448
_refine_ls_shift/su_max            0.000
_refine_ls_shift/su_mean           0.000
_refine_ls_structure_factor_coef   Fsqd
_refine_ls_weighting_details      
 'w=1/[\s^2^(Fo^2^)+(0.2000P)^2^] where P=(Fo^2^+2Fc^2^)/3'
_refine_ls_weighting_scheme        calc
_refine_ls_wR_factor_gt            0.3372
_refine_ls_wR_factor_ref           0.3794
_refine_special_details            ?
_olex2_refinement_description
;
1. Fixed Uiso
 At 1.2 times of:
  All C(H) groups, All N(H) groups, All N(H,H) groups
 At 1.5 times of:
  All C(H,H,H) groups
2. Restrained distances
 C3-N1
 1.43 with sigma of 0.02
 N1-C9
 1.4 with sigma of 0.02
 C9-C10
 1.5 with sigma of 0.02
 O5-C9
 1.25 with sigma of 0.02
 C1-C2
 1.504 with sigma of 0.01
 C5-C8
 1.504 with sigma of 0.01
 C1-O1
 1.25 with sigma of 0.005
 C1-O2
 1.25 with sigma of 0.005
 C8-O3
 1.25 with sigma of 0.005
 C8-O4
 1.25 with sigma of 0.005
3. Restrained planarity
 N1, C9, O5, C10
 with sigma of 0.1
4. Uiso/Uaniso restraints and constraints
All non-hydrogen atoms have similar U: within 1.7A with sigma of 0.04 and sigma
for terminal atoms of 0.08 within 1.7A
Uiso(C12) = Uiso(N2) = Uiso(C11)
5. Rigid body (RIGU) restrains
 All non-hydrogen atoms
 with sigma for 1-2 distances of 0.004 and sigma for 1-3 distances of 0.004
6. Others
 Fixed Sof: N2(0.5) H2A(0.5) H2B(0.5) C11(0.5) H11A(0.5) H11B(0.5) H11C(0.5)
 C12(0.5) H12A(0.5) H12B(0.5) H12C(0.5)
7.a Free rotating group:
 N2(C11,H11A,H11B,H11C,C12,H12A,H12B,H12C)
7.b Secondary CH2 refined with riding coordinates:
 N2(H2A,H2B)
7.c Aromatic/amide H refined with riding coordinates:
 C4(H4), C6(H6), C7(H7), N1(H1)
7.d Fitted hexagon refined as free rotating group:
 C3(C4,C5,C6,C7,C2)
7.e Idealised Me refined as rotating group:
 C10(H10A,H10B,H10C)
;
_atom_sites_solution_hydrogens     mixed
_atom_sites_solution_primary       ?
_atom_sites_solution_secondary     ?
loop_
  _atom_site_label
  _atom_site_type_symbol
  _atom_site_fract_x
  _atom_site_fract_y
  _atom_site_fract_z
  _atom_site_U_iso_or_equiv
  _atom_site_adp_type
  _atom_site_occupancy
  _atom_site_site_symmetry_order
  _atom_site_calc_flag
  _atom_site_refinement_flags_posn
  _atom_site_refinement_flags_adp
  _atom_site_refinement_flags_occupancy
  _atom_site_disorder_assembly
  _atom_site_disorder_group
 In1 In 0.625000 0.125000 0.33173(6) 0.0481(15) Uani 1 2 d S T P . .
 O3 O 0.7502(13) 0.3429(4) 0.1198(4) 0.058(5) Uani 1 1 d D U . . .
 O1 O 0.7271(13) 0.1618(5) 0.2929(4) 0.066(5) Uani 1 1 d D U . . .
 O4 O 0.8908(11) 0.3190(5) 0.1320(5) 0.068(5) Uani 1 1 d D U . . .
 C3 C 0.8025(12) 0.2253(5) 0.2287(5) 0.077(6) Uani 1 1 d DG U . . .
 C4 C 0.8335(10) 0.2565(5) 0.1970(5) 0.075(6) Uani 1 1 d G U . . .
 H4 H 0.896038 0.257168 0.189333 0.090 Uiso 1 1 calc R U . . .
 C5 C 0.7711(13) 0.2866(4) 0.1768(4) 0.069(6) Uani 1 1 d DG U . . .
 C6 C 0.6777(12) 0.2856(5) 0.1883(4) 0.069(6) Uani 1 1 d G U . . .
 H6 H 0.635945 0.305803 0.174747 0.082 Uiso 1 1 calc R U . . .
 C7 C 0.6467(10) 0.2545(5) 0.2199(5) 0.069(6) Uani 1 1 d G U . . .
 H7 H 0.584138 0.253803 0.227621 0.083 Uiso 1 1 calc R U . . .
 C2 C 0.7090(13) 0.2243(4) 0.2402(4) 0.072(6) Uani 1 1 d DG U . . .
 C8 C 0.8060(11) 0.3179(6) 0.1406(5) 0.057(5) Uani 1 1 d D U . . .
 O2 O 0.5902(12) 0.1912(5) 0.2844(5) 0.074(5) Uani 1 1 d D U . . .
 C1 C 0.6742(13) 0.1900(6) 0.2741(6) 0.067(6) Uani 1 1 d D U . . .
 N1 N 0.8669(18) 0.1962(8) 0.2523(7) 0.114(8) Uani 1 1 d D U . . .
 H1 H 0.845846 0.183458 0.275725 0.137 Uiso 1 1 calc R U . . .
 C9 C 0.960(2) 0.1861(8) 0.2419(8) 0.137(10) Uani 1 1 d D U . . .
 O5 O 1.001(2) 0.2048(10) 0.2095(9) 0.205(13) Uani 1 1 d D U . . .
 C10 C 1.003(3) 0.1512(10) 0.2725(10) 0.130(11) Uani 1 1 d D U . . .
 H10A H 0.974042 0.121241 0.268245 0.196 Uiso 1 1 calc R U . . .
 H10B H 0.993186 0.161185 0.302170 0.196 Uiso 1 1 calc R U . . .
 H10C H 1.067976 0.148934 0.266697 0.196 Uiso 1 1 calc R U . . .
 N2 N 0.654(5) 0.491(2) 0.139(2) 0.17(2) Uiso 0.5 1 d G U P A -1
 H2A H 0.702066 0.501926 0.154923 0.205 Uiso 0.5 1 calc R U P A -1
 H2B H 0.666932 0.496733 0.111287 0.205 Uiso 0.5 1 calc R U P A -1
 C11 C 0.648(7) 0.4385(19) 0.146(2) 0.17(2) Uiso 0.5 1 d G U P A -1
 H11A H 0.592553 0.426107 0.125642 0.257 Uiso 0.5 1 d G U P A -1
 H11B H 0.712615 0.421974 0.136162 0.257 Uiso 0.5 1 d G U P A -1
 H11C H 0.635204 0.431237 0.180504 0.257 Uiso 0.5 1 d G U P A -1
 C12 C 0.570(7) 0.519(2) 0.152(2) 0.17(2) Uiso 0.5 1 d G U P A -1
 H12A H 0.555953 0.511975 0.186217 0.257 Uiso 0.5 1 d G U P A -1
 H12B H 0.580857 0.556279 0.145683 0.257 Uiso 0.5 1 d G U P A -1
 H12C H 0.513324 0.506863 0.131404 0.257 Uiso 0.5 1 d G U P A -1

loop_
  _atom_site_aniso_label
  _atom_site_aniso_U_11
  _atom_site_aniso_U_22
  _atom_site_aniso_U_33
  _atom_site_aniso_U_23
  _atom_site_aniso_U_13
  _atom_site_aniso_U_12
 In1 0.064(4) 0.0438(18) 0.0366(17) 0.000 0.000 -0.0001(12)
 O3 0.069(14) 0.055(8) 0.051(7) 0.015(6) -0.004(7) -0.009(7)
 O1 0.085(12) 0.060(8) 0.052(7) 0.011(6) -0.004(7) -0.017(7)
 O4 0.076(13) 0.059(9) 0.070(9) 0.029(7) 0.000(8) 0.001(7)
 C3 0.085(12) 0.076(10) 0.071(10) 0.029(9) -0.007(8) -0.009(8)
 C4 0.083(13) 0.077(11) 0.066(10) 0.029(9) -0.006(8) -0.006(8)
 C5 0.082(13) 0.070(10) 0.055(9) 0.022(8) -0.003(8) -0.007(8)
 C6 0.083(13) 0.067(10) 0.055(10) 0.012(8) -0.003(8) -0.008(8)
 C7 0.085(13) 0.069(10) 0.055(10) 0.014(8) -0.005(8) -0.013(8)
 C2 0.086(12) 0.068(9) 0.060(9) 0.015(8) -0.009(8) -0.013(7)
 C8 0.076(13) 0.051(9) 0.045(8) 0.009(7) -0.004(8) -0.005(8)
 O2 0.088(12) 0.071(8) 0.063(8) 0.007(7) -0.007(7) -0.024(7)
 C1 0.089(12) 0.062(9) 0.051(9) 0.006(7) -0.011(8) -0.020(7)
 N1 0.101(15) 0.113(13) 0.128(14) 0.057(11) -0.018(10) 0.002(10)
 C9 0.102(16) 0.148(18) 0.160(18) 0.072(15) -0.010(12) 0.010(12)
 O5 0.13(2) 0.27(3) 0.22(2) 0.147(19) 0.016(17) 0.027(17)
 C10 0.11(2) 0.128(19) 0.15(2) 0.058(17) -0.027(16) 0.002(16)

_geom_special_details
;
 All esds (except the esd in the dihedral angle between two l.s. planes)
 are estimated using the full covariance matrix.  The cell esds are taken
 into account individually in the estimation of esds in distances, angles
 and torsion angles; correlations between esds in cell parameters are only
 used when they are defined by crystal symmetry.  An approximate (isotropic)
 treatment of cell esds is used for estimating esds involving l.s. planes.
;
loop_
  _geom_bond_atom_site_label_1
  _geom_bond_atom_site_label_2
  _geom_bond_distance
  _geom_bond_site_symmetry_2
  _geom_bond_publ_flag
 In1 O3 2.329(17) 32_656 ?
 In1 O3 2.329(17) 31_556 ?
 In1 O1 2.164(15) . ?
 In1 O1 2.164(15) 14_545 ?
 In1 O4 2.232(13) 31_556 ?
 In1 O4 2.232(13) 32_656 ?
 In1 C8 2.625(12) 31_556 ?
 In1 C8 2.625(12) 32_656 ?
 In1 O2 2.435(15) 14_545 ?
 In1 O2 2.435(15) . ?
 In1 C1 2.659(12) . ?
 In1 C1 2.659(12) 14_545 ?
 O3 C8 1.249(5) . ?
 O1 C1 1.249(5) . ?
 O4 C8 1.249(5) . ?
 C3 C4 1.3900 . ?
 C3 C2 1.3900 . ?
 C3 N1 1.440(17) . ?
 C4 H4 0.9300 . ?
 C4 C5 1.3900 . ?
 C5 C6 1.3900 . ?
 C5 C8 1.509(10) . ?
 C6 H6 0.9300 . ?
 C6 C7 1.3900 . ?
 C7 H7 0.9300 . ?
 C7 C2 1.3900 . ?
 C2 C1 1.513(10) . ?
 O2 C1 1.250(5) . ?
 N1 H1 0.8600 . ?
 N1 C9 1.402(19) . ?
 C9 O5 1.271(18) . ?
 C9 C10 1.500(19) . ?
 C10 H10A 0.9600 . ?
 C10 H10B 0.9600 . ?
 C10 H10C 0.9600 . ?
 N2 H2A 0.8900 . ?
 N2 H2B 0.8900 . ?
 N2 C11 1.5239 . ?
 N2 C12 1.5011 . ?
 C11 H11A 1.0741 . ?
 C11 H11B 1.0816 . ?
 C11 H11C 1.0947 . ?
 C12 H12A 1.0939 . ?
 C12 H12B 1.0999 . ?
 C12 H12C 1.0730 . ?

loop_
  _geom_angle_atom_site_label_1
  _geom_angle_atom_site_label_2
  _geom_angle_atom_site_label_3
  _geom_angle
  _geom_angle_site_symmetry_1
  _geom_angle_site_symmetry_3
  _geom_angle_publ_flag
 O3 In1 O3 120.0(7) 32_656 31_556 ?
 O3 In1 C8 101.2(5) 32_656 31_556 ?
 O3 In1 C8 28.41(18) 31_556 31_556 ?
 O3 In1 C8 28.41(18) 32_656 32_656 ?
 O3 In1 C8 101.2(5) 31_556 32_656 ?
 O3 In1 O2 139.6(6) 32_656 . ?
 O3 In1 O2 80.3(5) 31_556 . ?
 O3 In1 O2 139.6(6) 31_556 14_545 ?
 O3 In1 O2 80.3(5) 32_656 14_545 ?
 O3 In1 C1 113.7(6) 31_556 14_545 ?
 O3 In1 C1 105.1(6) 32_656 14_545 ?
 O3 In1 C1 113.7(6) 32_656 . ?
 O3 In1 C1 105.1(6) 31_556 . ?
 O1 In1 O3 86.7(6) 14_545 31_556 ?
 O1 In1 O3 127.3(5) 14_545 32_656 ?
 O1 In1 O3 127.3(5) . 31_556 ?
 O1 In1 O3 86.7(6) . 32_656 ?
 O1 In1 O1 113.4(8) . 14_545 ?
 O1 In1 O4 142.9(6) 14_545 31_556 ?
 O1 In1 O4 87.7(5) 14_545 32_656 ?
 O1 In1 O4 87.7(5) . 31_556 ?
 O1 In1 O4 142.9(6) . 32_656 ?
 O1 In1 C8 115.0(6) 14_545 31_556 ?
 O1 In1 C8 115.0(6) . 32_656 ?
 O1 In1 C8 109.3(6) 14_545 32_656 ?
 O1 In1 C8 109.3(6) . 31_556 ?
 O1 In1 O2 55.6(3) . . ?
 O1 In1 O2 55.6(3) 14_545 14_545 ?
 O1 In1 O2 85.0(5) 14_545 . ?
 O1 In1 O2 85.0(5) . 14_545 ?
 O1 In1 C1 99.1(5) 14_545 . ?
 O1 In1 C1 27.6(2) 14_545 14_545 ?
 O1 In1 C1 99.1(5) . 14_545 ?
 O1 In1 C1 27.6(2) . . ?
 O4 In1 O3 82.0(5) 32_656 31_556 ?
 O4 In1 O3 56.7(3) 32_656 32_656 ?
 O4 In1 O3 56.7(3) 31_556 31_556 ?
 O4 In1 O3 82.0(5) 31_556 32_656 ?
 O4 In1 O4 92.9(8) 31_556 32_656 ?
 O4 In1 C8 86.3(6) 31_556 32_656 ?
 O4 In1 C8 28.3(2) 32_656 32_656 ?
 O4 In1 C8 86.3(6) 32_656 31_556 ?
 O4 In1 C8 28.3(2) 31_556 31_556 ?
 O4 In1 O2 82.7(6) 31_556 . ?
 O4 In1 O2 161.2(6) 31_556 14_545 ?
 O4 In1 O2 161.2(6) 32_656 . ?
 O4 In1 O2 82.7(6) 32_656 14_545 ?
 O4 In1 C1 170.4(6) 31_556 14_545 ?
 O4 In1 C1 170.4(6) 32_656 . ?
 O4 In1 C1 85.8(7) 32_656 14_545 ?
 O4 In1 C1 85.8(7) 31_556 . ?
 C8 In1 C8 93.4(9) 31_556 32_656 ?
 C8 In1 C1 142.1(6) 31_556 14_545 ?
 C8 In1 C1 96.9(7) 31_556 . ?
 C8 In1 C1 142.1(6) 32_656 . ?
 C8 In1 C1 96.9(7) 32_656 14_545 ?
 O2 In1 C8 81.2(6) . 31_556 ?
 O2 In1 C8 81.2(6) 14_545 32_656 ?
 O2 In1 C8 165.7(6) 14_545 31_556 ?
 O2 In1 C8 165.7(6) . 32_656 ?
 O2 In1 O2 107.1(7) . 14_545 ?
 O2 In1 C1 95.5(5) 14_545 . ?
 O2 In1 C1 27.97(16) . . ?
 O2 In1 C1 95.5(5) . 14_545 ?
 O2 In1 C1 27.97(16) 14_545 14_545 ?
 C1 In1 C1 97.0(10) . 14_545 ?
 C8 O3 In1 89.1(10) . 23_655 ?
 C1 O1 In1 98.8(11) . . ?
 C8 O4 In1 93.6(9) . 23_655 ?
 C4 C3 C2 120.0 . . ?
 C4 C3 N1 120.8(15) . . ?
 C2 C3 N1 119.0(15) . . ?
 C3 C4 H4 120.0 . . ?
 C5 C4 C3 120.0 . . ?
 C5 C4 H4 120.0 . . ?
 C4 C5 C6 120.0 . . ?
 C4 C5 C8 118.6(13) . . ?
 C6 C5 C8 121.2(13) . . ?
 C5 C6 H6 120.0 . . ?
 C7 C6 C5 120.0 . . ?
 C7 C6 H6 120.0 . . ?
 C6 C7 H7 120.0 . . ?
 C2 C7 C6 120.0 . . ?
 C2 C7 H7 120.0 . . ?
 C3 C2 C1 120.4(13) . . ?
 C7 C2 C3 120.0 . . ?
 C7 C2 C1 119.5(13) . . ?
 O3 C8 In1 62.5(9) . 23_655 ?
 O3 C8 C5 120.0(14) . . ?
 O4 C8 In1 58.1(8) . 23_655 ?
 O4 C8 O3 120.5(14) . . ?
 O4 C8 C5 119.5(14) . . ?
 C5 C8 In1 175.8(13) . 23_655 ?
 C1 O2 In1 86.0(10) . . ?
 O1 C1 In1 53.5(9) . . ?
 O1 C1 C2 122.2(15) . . ?
 C2 C1 In1 175.1(14) . . ?
 O2 C1 In1 66.0(9) . . ?
 O2 C1 O1 119.4(15) . . ?
 O2 C1 C2 118.4(16) . . ?
 C3 N1 H1 115.8 . . ?
 C9 N1 C3 128(2) . . ?
 C9 N1 H1 115.8 . . ?
 N1 C9 C10 113(2) . . ?
 O5 C9 N1 122(3) . . ?
 O5 C9 C10 125(3) . . ?
 C9 C10 H10A 109.5 . . ?
 C9 C10 H10B 109.5 . . ?
 C9 C10 H10C 109.5 . . ?
 H10A C10 H10B 109.5 . . ?
 H10A C10 H10C 109.5 . . ?
 H10B C10 H10C 109.5 . . ?
 H2A N2 H2B 107.4 . . ?
 C11 N2 H2A 108.3 . . ?
 C11 N2 H2B 108.3 . . ?
 C12 N2 H2A 108.3 . . ?
 C12 N2 H2B 108.3 . . ?
 C12 N2 C11 116.1 . . ?
 N2 C11 H11A 107.1 . . ?
 N2 C11 H11B 110.4 . . ?
 N2 C11 H11C 109.0 . . ?
 H11A C11 H11B 109.6 . . ?
 H11A C11 H11C 111.4 . . ?
 H11B C11 H11C 109.3 . . ?
 N2 C12 H12A 107.1 . . ?
 N2 C12 H12B 110.5 . . ?
 N2 C12 H12C 107.6 . . ?
 H12A C12 H12B 111.1 . . ?
 H12A C12 H12C 111.4 . . ?
 H12B C12 H12C 109.1 . . ?

loop_
  _geom_torsion_atom_site_label_1
  _geom_torsion_atom_site_label_2
  _geom_torsion_atom_site_label_3
  _geom_torsion_atom_site_label_4
  _geom_torsion
  _geom_torsion_site_symmetry_1
  _geom_torsion_site_symmetry_2
  _geom_torsion_site_symmetry_3
  _geom_torsion_site_symmetry_4
  _geom_torsion_publ_flag
 In1 O3 C8 O4 -3(2) 23_655 . . . ?
 In1 O3 C8 C5 176.2(16) 23_655 . . . ?
 In1 O1 C1 C2 -177.2(16) . . . . ?
 In1 O1 C1 O2 5(3) . . . . ?
 In1 O4 C8 O3 3(2) 23_655 . . . ?
 In1 O4 C8 C5 -176.0(15) 23_655 . . . ?
 In1 O2 C1 O1 -4(2) . . . . ?
 In1 O2 C1 C2 177.7(17) . . . . ?
 C3 C4 C5 C6 0.0 . . . . ?
 C3 C4 C5 C8 -176.3(15) . . . . ?
 C3 C2 C1 O1 0(3) . . . . ?
 C3 C2 C1 O2 178.0(17) . . . . ?
 C3 N1 C9 O5 4(3) . . . . ?
 C3 N1 C9 C10 -175(3) . . . . ?
 C4 C3 C2 C7 0.0 . . . . ?
 C4 C3 C2 C1 179.0(15) . . . . ?
 C4 C3 N1 C9 -16(3) . . . . ?
 C4 C5 C6 C7 0.0 . . . . ?
 C4 C5 C8 O3 174.9(15) . . . . ?
 C4 C5 C8 O4 -6(2) . . . . ?
 C5 C6 C7 C2 0.0 . . . . ?
 C6 C5 C8 O3 -1(2) . . . . ?
 C6 C5 C8 O4 177.9(16) . . . . ?
 C6 C7 C2 C3 0.0 . . . . ?
 C6 C7 C2 C1 -179.0(15) . . . . ?
 C7 C2 C1 O1 179.2(16) . . . . ?
 C7 C2 C1 O2 -3(3) . . . . ?
 C2 C3 C4 C5 0.0 . . . . ?
 C2 C3 N1 C9 169(2) . . . . ?
 C8 C5 C6 C7 176.2(15) . . . . ?
 N1 C3 C4 C5 -175.4(18) . . . . ?
 N1 C3 C2 C7 175.5(18) . . . . ?
 N1 C3 C2 C1 -5(2) . . . . ?

_shelx_res_file
;
TITL In_MeAm_OnlyDMF_4_ in Fddd
    in_meam_onlydmf_4_.res
    created by SHELXL-2019/1 at 14:07:35 on 18-Apr-2025
REM Fddd (#70 in standard setting)
CELL 0.4859 14.392081 28.610075 30.572759 90 90 90
ZERR 16 0.003607 0.002297 0.00218 0 0 0
LATT 4
SYMM 0.75-X,0.75-Y,+Z
SYMM 0.75-X,+Y,0.75-Z
SYMM +X,0.75-Y,0.75-Z
SFAC C H In N O
DISP C 0.001 0.001 6.068
DISP H -0 0 0.607
DISP In -1.947 0.658 1423.319
DISP N 0.002 0.001 8.983
DISP O 0.004 0.003 13.336
UNIT 352 352 16 48 160
DFIX 1.43 C3 N1
DFIX 1.4 N1 C9
DFIX 1.5 C9 C10
DFIX 1.25 O5 C9
DFIX 1.504 0.01 C1 C2
DFIX 1.504 0.01 C5 C8
DFIX 1.25 0.005 C1 O1
DFIX 1.25 0.005 C1 O2
DFIX 1.25 0.005 C8 O3
DFIX 1.25 0.005 C8 O4
FLAT N1 C9 O5 C10
RIGU
EADP C12 N2 C11
SIMU 0.04 0.08 1.7

L.S. 49
PLAN  6
CONF
BOND
MORE -1
BOND $H
fmap 2
acta
OMIT 0 0 4
OMIT 0 4 4
OMIT 1 3 3
OMIT 1 3 5
OMIT 1 3 7
OMIT 1 3 9
OMIT 1 7 11
OMIT 1 9 9
OMIT 2 2 0
OMIT 2 2 30
OMIT 4 26 8
OMIT 6 22 14
REM <olex2.extras>
REM <HklSrc "%.\\In_MeAm_OnlyDMF_4_.hkl">
REM </olex2.extras>

WGHT    0.200000
FVAR       0.62717
IN1   3    0.625000    0.125000    0.331730    10.50000    0.06397    0.04384 =
         0.03656    0.00000    0.00000   -0.00013
O3    5    0.750169    0.342926    0.119788    11.00000    0.06917    0.05490 =
         0.05137    0.01548   -0.00373   -0.00947
O1    5    0.727072    0.161829    0.292853    11.00000    0.08482    0.05983 =
         0.05248    0.01140   -0.00398   -0.01712
O4    5    0.890784    0.318998    0.132017    11.00000    0.07587    0.05911 =
         0.06993    0.02934    0.00026    0.00096
AFIX  66
C3    1    0.802484    0.225338    0.228686    11.00000    0.08547    0.07556 =
         0.07054    0.02898   -0.00688   -0.00918
C4    1    0.833523    0.256493    0.197008    11.00000    0.08341    0.07667 =
         0.06616    0.02922   -0.00580   -0.00558
AFIX  43
H4    2    0.896038    0.257168    0.189333    11.00000   -1.20000
AFIX  65
C5    1    0.771127    0.286640    0.176799    11.00000    0.08226    0.06961 =
         0.05522    0.02169   -0.00336   -0.00750
C6    1    0.677692    0.285633    0.188268    11.00000    0.08345    0.06702 =
         0.05522    0.01207   -0.00259   -0.00778
AFIX  43
H6    2    0.635945    0.305803    0.174747    11.00000   -1.20000
AFIX  65
C7    1    0.646652    0.254478    0.219947    11.00000    0.08468    0.06853 =
         0.05489    0.01363   -0.00516   -0.01271
AFIX  43
H7    2    0.584138    0.253803    0.227621    11.00000   -1.20000
AFIX  65
C2    1    0.709047    0.224330    0.240157    11.00000    0.08629    0.06787 =
         0.06040    0.01473   -0.00905   -0.01335
AFIX   0
C8    1    0.805966    0.317932    0.140590    11.00000    0.07553    0.05118 =
         0.04507    0.00875   -0.00418   -0.00499
O2    5    0.590194    0.191167    0.284382    11.00000    0.08773    0.07064 =
         0.06286    0.00736   -0.00706   -0.02392
C1    1    0.674224    0.190031    0.274077    11.00000    0.08863    0.06179 =
         0.05138    0.00584   -0.01136   -0.01957
N1    4    0.866941    0.196241    0.252283    11.00000    0.10086    0.11286 =
         0.12773    0.05671   -0.01826    0.00226
AFIX  43
H1    2    0.845846    0.183458    0.275725    11.00000   -1.20000
AFIX   0
C9    1    0.959702    0.186081    0.241935    11.00000    0.10244    0.14775 =
         0.15980    0.07160   -0.01018    0.01035
O5    5    1.000641    0.204767    0.209517    11.00000    0.13044    0.26614 =
         0.21709    0.14719    0.01560    0.02749
C10   1    1.002585    0.151224    0.272513    11.00000    0.11049    0.12806 =
         0.15284    0.05798   -0.02705    0.00212
AFIX 137
H10A  2    0.974042    0.121241    0.268245    11.00000   -1.50000
H10B  2    0.993186    0.161185    0.302170    11.00000   -1.50000
H10C  2    1.067976    0.148934    0.266697    11.00000   -1.50000
AFIX   6

PART -1
N2    4    0.654367    0.491243    0.139324    10.50000    0.17111
AFIX  23
H2A   2    0.702066    0.501926    0.154923    10.50000   -1.20000
H2B   2    0.666932    0.496733    0.111287    10.50000   -1.20000
AFIX   5
C11   1    0.648299    0.438532    0.145900    10.50000    0.17111
H11A  2    0.592553    0.426107    0.125642    10.50000   -1.50000
H11B  2    0.712615    0.421974    0.136162    10.50000   -1.50000
H11C  2    0.635204    0.431237    0.180504    10.50000   -1.50000
C12   1    0.569513    0.518789    0.151593    10.50000    0.17111
H12A  2    0.555953    0.511975    0.186217    10.50000   -1.50000
H12B  2    0.580857    0.556279    0.145683    10.50000   -1.50000
H12C  2    0.513324    0.506863    0.131404    10.50000   -1.50000
AFIX   0
HKLF 4


REM  In_MeAm_OnlyDMF_4_ in Fddd
REM wR2 = 0.3794, GooF = S = 1.585, Restrained GooF = 1.448 for all data
REM R1 = 0.1090 for 768 Fo > 4sig(Fo) and 0.1547 for all 1138 data
REM 146 parameters refined using 231 restraints

END

WGHT      0.2000      0.0000

REM Highest difference peak  1.180,  deepest hole -1.450,  1-sigma level  0.169
Q1    1   0.6250  0.4194  0.1250  10.50000  0.05    1.03
Q2    1   0.4656  0.1694  0.1633  11.00000  0.05    0.84
Q3    1   0.6250  0.1250  0.1925  10.50000  0.05    0.81
Q4    1   0.7644  0.2045  0.1051  11.00000  0.05    0.66
Q5    1   1.0393  0.1535  0.2532  11.00000  0.05    0.64
Q6    1   1.1250  0.1250  0.2889  10.50000  0.05    0.58
;
_shelx_res_checksum                88081
_shelx_hkl_file
;
   0   0   4 18860.4 731.862   1
   0   0  -4 18470.3 722.922   7
   0   0   6-29.1238 219.834   8
   0   0  -6-148.418 244.586   7
   0   0   6 40.6657 232.280   1
   0   0   8 3124.70 434.144   1
   0   0  -8 2995.69 430.031   7
   0   0   8 2847.62 396.911   8
   0   0  10 83.9085 432.658   8
   0   0 -10-37.9154 488.217   7
   0   0  10-147.320 469.739   1
   0   0  12 855.626 575.284   1
   0   0 -12 1134.80 623.967   7
   0   0  14-1248.63 771.838   8
   0   0 -16 3298.33 938.326   7
   0   0  16 3651.75 826.940   1
   0   0  16 3136.22 836.077   8
   0   0  18-684.386 926.361   8
   0   0 -18 23.4616 998.403   7
   0   0  18 275.843 913.247   1
   0   0  20 57063.0 2490.16   1
   0   0  20 52985.9 2454.71   8
   0   0 -20 52404.0 2541.07   7
   0   0  22-310.690 1147.25   8
   0   0  22 193.763 1094.56   1
   0   0 -22 876.792 1364.96   7
   0   0  24 35204.9 2069.66   1
   0   0 -24 32654.2 2198.09   7
   0   0  24 33925.5 2029.52   8
   0   0  26-1081.79 1426.20   8
   0   0  26 768.497 1263.21   1
   0   0 -26-806.632 1658.59   7
   0   0 -28 2060.56 1796.83   7
   0   0  28 2257.39 1533.86   8
   0   0  28 545.505 1381.57   1
   0   2  -4 64.8396 146.189   7
   0  -2   4 70.7860 109.920   1
   0   2   4 10.2716 137.779   8
   0   2   4-117.711 166.195   1
   0  -2  -4 57.8860 143.068   7
   0  -2   4 27.3854 153.325   8
   0   2  -6 1386.89 288.105   7
   0   2   6 1667.10 263.204   8
   0  -2  -6 1798.65 266.636   7
   0  -2   6 1102.85 268.007   8
   0   2   6 1603.79 308.055   1
   0  -2   6 1588.82 234.609   1
   0   2  -8 10.3606 389.866   7
   0   2   8-268.427 367.051   8
   0  -2   8 190.121 368.937   8
   0  -2   8 174.386 322.550   1
   0  -2  -8 290.079 377.652   7
   0   2   8-35.6310 397.612   1
   0   2  10 333.361 463.174   8
   0  -2  10 321.123 453.301   8
   0  -2 -10 470.154 494.187   7
   0  -2  10 505.360 427.967   1
   0   2  10 406.586 496.074   1
   0   2 -10 352.742 521.829   7
   0  -2  12-14.5403 551.874   8
   0  -2  12 134.041 506.194   1
   0   2 -12-63.5321 619.091   7
   0  -2 -12-506.557 613.871   7
   0   2  12 341.774 594.557   1
   0  -2  14 13117.9 941.243   8
   0   2  14 11039.1 944.305   8
   0  -2 -14 11709.2 988.969   7
   0   2  14 10480.9 983.750   1
   0   2  14 11542.9 529.978   2
   0   2  16 289.196 301.708   2
   0   2 -16 709.078 937.691   7
   0   2  16-194.134 776.972   8
   0   2  16-576.252 846.954   1
   0  -2 -16-226.482 914.327   7
   0  -2  16 932.514 802.675   8
   0  -2  16-376.912 704.789   1
   0   2  18 9011.94 1059.58   8
   0  -2  18 7795.15 1033.65   8
   0   2  18 6026.73 435.445   2
   0   2 -18 5663.42 1135.65   7
   0  -2  18 7204.63 978.876   1
   0  -2 -18 6779.03 1151.06   7
   0   2  18 9302.52 1130.69   1
   0  -2 -20 624.334 1152.42   7
   0   2  20 23.7979 1033.58   8
   0  -2  20-491.817 985.794   1
   0   2 -20 1037.29 1209.63   7
   0   2  20 1029.05 1045.52   1
   0  -2  20 848.278 995.998   8
   0   2  22 73820.2 3002.71   8
   0  -2  22 65582.8 2947.85   1
   0   2  22 68232.5 3017.26   1
   0  -2  22 64835.8 3014.97   8
   0   2 -22 74270.8 3188.83   7
   0  -2 -22 65495.3 3079.23   7
   0  -2  24-1764.13 1258.76   8
   0   2 -24-1206.87 1512.82   7
   0   2  24-1013.64 1266.60   8
   0  -2  24-790.529 1181.98   1
   0  -2 -24-125.030 1475.59   7
   0   2  24-2465.42 1315.24   1
   0   2  26 6795.38 1470.90   8
   0  -2 -26 7965.41 1713.49   7
   0   2  26 7046.64 1457.19   1
   0  -2  26 4968.37 1310.10   1
   0   2 -26 7677.98 1786.51   7
   0  -2  26 8945.11 1552.73   8
   0   2 -28-316.857 1851.00   7
   0   2  28 257.518 1458.83   8
   0   2  28-559.330 1428.04   1
   0  -2 -28-1978.00 1704.42   7
   0  -2  28-1548.20 1606.96   8
   0  -2  28-839.050 1390.10   1
   0  -2  30-4091.13 1662.45   1
   0  -2  30-809.328 1734.59   8
   0   4   0 85000.5 2954.32   2
   0  -4   0 83808.9 2896.70   6
   0   4   0 82543.7 2894.83   5
   0  -4   2-50.2637 117.479   6
   0   4   2 58.8226 125.409   5
   0   4  -2-68.4412 221.524   2
   0  -4  -2-56.6650 127.977   6
   0   4   2-48.9375 154.008   8
   0  -4  -2-43.3200 199.080   4
   0   4   2-138.869 207.081   2
   0  -4  -4 221796. 7515.54   4
   0  -4  -4 220914. 7419.71   6
   0   4   4 226532. 7429.48   5
   0   4   4 213288. 7450.91   2
   0   4   4 206549. 7438.61   8
   0   4   4 219979. 7487.99   1
   0  -4  -6 5.01997 209.591   6
   0   4   6-64.3289 314.426   2
   0   4   6 98.6105 205.857   5
   0   4   6-80.9400 295.982   8
   0   4   6-53.7539 359.311   1
   0   4   8 13356.8 612.181   5
   0   4   8 15938.6 754.490   8
   0  -4   8 13140.1 695.260   1
   0  -4   8 12611.4 751.225   8
   0   4   8 14890.1 819.565   1
   0   4   8 14426.3 680.061   2
   0  -4  -8 14438.4 608.497   6
   0  -4  -8 13853.3 741.420   7
   0   4  -8 13378.7 790.050   7
   0   4  10-146.818 270.920   5
   0  -4 -10-302.881 516.082   7
   0  -4  10 394.335 512.974   8
   0  -4  10-71.7828 405.107   1
   0   4 -10-413.928 580.170   7
   0   4  10 230.837 385.033   2
   0  -4 -10 121.843 340.418   3
   0   4  10-141.700 562.352   1
   0   4  10 374.397 479.433   8
   0  -4 -10 278.792 280.541   6
   0   4  12 40931.7 1588.98   2
   0  -4  12 40425.2 1773.98   8
   0  -4  12 41148.8 1736.91   1
   0   4 -12 41030.6 1838.07   7
   0   4  12 42958.6 1559.73   5
   0  -4 -12 41590.0 1552.49   6
   0  -4 -12 46031.8 1570.93   3
   0   4  14 179.370 470.728   2
   0   4  14 608.069 761.452   1
   0  -4 -14 107.296 331.147   6
   0  -4 -14 114.814 403.102   3
   0  -4 -14-663.398 734.840   7
   0   4  14 77.8452 363.669   5
   0   4  14-105.957 734.973   8
   0  -4  16 4821.10 803.994   1
   0  -4 -16 5908.21 988.196   7
   0  -4  16 6738.52 921.497   8
   0   4 -16 5970.83 1086.81   7
   0   4  16 4567.92 543.011   2
   0   4  16 4497.54 902.277   8
   0   4  16 4706.52 962.904   1
   0  -4 -16 5282.74 436.506   6
   0  -4 -18 530.175 1059.10   7
   0   4  18 1115.91 995.851   1
   0  -4 -18-165.149 366.540   6
   0  -4  18-1307.79 977.862   8
   0   4  18 90.2752 510.557   2
   0  -4  18 594.242 814.030   1
   0   4 -18-839.382 1118.88   7
   0   4  18-155.883 913.214   8
   0   4  20 22873.9 1553.07   8
   0   4 -20 22532.5 1746.47   7
   0  -4 -20 23601.3 1673.25   7
   0  -4  20 19301.8 1416.60   1
   0  -4  20 21947.4 1537.20   8
   0   4  20 24418.7 1649.58   1
   0  -4  22 26.6876 1042.34   1
   0   4  22-293.345 1173.86   8
   0  -4 -22-517.985 1367.26   7
   0   4 -22-129.893 1444.75   7
   0   4  22 182.973 1234.00   1
   0  -4  22-26.6235 1202.76   8
   0   4 -24 48356.3 2708.16   7
   0   4  24 45354.0 2483.84   1
   0  -4 -24 44963.5 2519.12   7
   0  -4  24 46255.6 2350.34   1
   0  -4  24 49683.3 2462.32   8
   0   4  24 47110.5 2453.50   8
   0  -4 -26 1598.10 1621.07   7
   0  -4  26-1073.60 1238.11   1
   0   4 -26-589.176 1771.49   7
   0   4  26-887.010 1438.82   8
   0  -4  26-2883.41 1583.72   8
   0   4  26-951.277 1374.57   1
   0  -4  28 2509.77 1326.53   1
   0   4  28 2640.82 1511.63   1
   0   4 -28-837.324 1938.65   7
   0  -4 -28 2259.38 1702.42   7
   0   4  28 325.833 1452.64   8
   0  -4  28 444.956 1643.19   8
   0   6   0 81.0555 344.618   2
   0  -6   0 21.7776 204.641   6
   0   6   0-43.2746 188.289   5
   0   6  -2 38690.4 1493.24   5
   0   6  -2 42029.7 1624.13   2
   0   6   2 39885.7 1495.41   5
   0  -6  -2 40888.5 1499.58   6
   0   6   2 42568.8 1594.56   2
   0  -6   2 39162.8 1497.60   6
   0  -6  -4-58.1355 254.898   6
   0  -6  -4 158.061 434.279   4
   0   6   4 95.9244 322.136   8
   0   6   4 132.015 266.467   5
   0   6   4 391.545 440.587   2
   0   6   4 10.6905 404.899   1
   0   6   6 1125.02 330.220   5
   0  -6  -6 1760.61 332.695   6
   0  -6  -6 1230.77 592.738   4
   0   6   6 1620.10 419.501   8
   0   6   6 1456.30 491.725   1
   0   6   6 2254.11 522.860   2
   0   6   8-34.1048 442.592   8
   0   6   8 157.687 330.337   5
   0   6   8-149.540 563.698   1
   0  -6  -8 479.529 675.824   4
   0   6   8 491.538 526.665   2
   0  -6  -8 7.74081 336.509   6
   0   6  10 46198.3 1913.78   1
   0   6  10 48293.3 1776.83   2
   0  -6 -10 44470.4 1679.81   6
   0   6  10 42550.7 1673.97   5
   0  -6  10 44345.2 1860.93   8
   0  -6 -10 43401.4 1809.52   7
   0   6  10 44992.8 1812.64   8
   0  -6 -14 122742. 4148.70   6
   0   6  14 117772. 4208.12   2
   0   6  14 125206. 4380.76   8
   0  -6 -14 115279. 4143.62   3
   0  -6 -14 112644. 4339.58   7
   0   6  14 117723. 4144.66   5
   0   6  14 113966. 4428.43   1
   0   6 -16-451.566 1046.70   7
   0  -6  16 20.1446 704.817   1
   0  -6 -16-390.779 484.034   6
   0   6  16 150.109 983.047   1
   0  -6 -16 78.6456 877.480   7
   0   6  16-882.790 900.547   8
   0  -6  16-239.550 927.052   8
   0   6  16-267.203 447.332   5
   0  -6 -16 128.991 522.719   3
   0   6  16-128.949 739.746   2
   0   6  18 270.905 591.845   5
   0  -6 -18 3861.45 1180.97   7
   0   6 -18 5243.78 1391.38   7
   0   6  18 3277.05 1211.98   1
   0  -6 -18 2252.32 734.269   3
   0  -6  20 232.796 1128.42   8
   0   6  20 782.931 1115.95   8
   0   6  20 328.112 1239.67   1
   0   6 -20 1663.35 1324.14   7
   0  -6  20 50.5974 911.859   1
   0  -6 -20-1729.93 1255.85   7
   0   6  22 21975.9 1680.77   8
   0  -6 -22 24320.0 1840.77   7
   0  -6  22 21925.2 1565.25   1
   0   6  22 23854.3 1808.53   1
   0   6 -22 23205.6 1995.79   7
   0  -6  22 22906.6 1764.13   8
   0  -6  24-909.188 1142.38   1
   0  -6 -24 31.7125 1462.99   7
   0  -6  24-61.2716 1413.32   8
   0   6  24 34.3333 1407.95   1
   0   6  24 993.399 1346.34   8
   0   6 -24 990.226 1672.71   7
   0  -6  26 29497.7 2121.36   8
   0   6 -26 28056.4 2624.64   7
   0  -6  26 25852.2 1895.00   1
   0   6  26 24639.9 1949.62   8
   0   6  26 22311.7 1997.32   1
   0  -6 -26 27283.6 2208.88   7
   0   6 -28-5460.58 2444.46   7
   0  -6  28-1763.36 2575.92   8
   0  -6 -28-2301.87 1704.74   7
   0  -6  28-668.905 1410.54   1
   0   6  28-1091.03 1593.76   1
   0   6  28 1978.61 1579.56   8
   0   8   0 1798.71 339.586   5
   0  -8   0 2022.53 364.255   6
   0   8   0 2533.37 584.530   2
   0   8  -2 10.0357 301.568   5
   0   8   2-60.6238 547.039   2
   0   8  -2-165.556 581.836   2
   0   8   2 116.531 317.875   5
   0  -8   2 9.93926 313.363   6
   0  -8  -2-58.6503 332.584   6
   0   8   4 13980.9 746.027   5
   0   8   4 15466.8 799.986   8
   0  -8  -4 15713.8 760.054   6
   0   8   4 15763.0 942.335   2
   0  -8  -4 14516.1 953.741   4
   0   8  -4 15169.4 762.377   5
   0  -8   4 14181.0 750.376   6
   0   8   6-256.635 406.202   5
   0   8   6 227.934 630.248   2
   0  -8  -6-139.451 680.815   4
   0   8  -6 231.198 377.899   5
   0   8   6-56.5105 490.335   8
   0   8   6 491.655 591.899   1
   0  -8  -6-99.5670 381.278   6
   0  -8  -8 140803. 5153.09   4
   0   8   8 141840. 5074.55   1
   0  -8  -8 139099. 4921.28   6
   0   8   8 138993. 4924.93   5
   0   8   8 140923. 4984.24   8
   0   8   8 143071. 5025.80   2
   0  -8 -12 163905. 6101.47   4
   0   8  12 158836. 5732.61   5
   0   8  12 165877. 5844.43   2
   0  -8  12 174488. 5971.32   8
   0  -8 -12 164394. 5744.71   6
   0   8  12 165592. 5877.52   8
   0  -8 -14 59.1202 1266.02   4
   0   8  14-32.6003 527.081   5
   0  -8 -14-874.823 560.750   6
   0   8  14 390.655 843.273   2
   0   8  14 19.1026 787.687   8
   0   8  14-311.396 971.121   1
   0  -8 -14-90.7456 843.093   7
   0  -8 -16 13075.7 840.795   6
   0  -8  16 13456.7 1304.78   8
   0   8  16 11723.8 792.012   5
   0   8  16 10859.7 1274.98   1
   0   8  16 11188.2 1166.58   8
   0  -8 -16 10725.9 1169.54   7
   0   8  16 12374.3 1101.98   2
   0  -8 -16 11011.0 877.409   3
   0  -8  18 316.838 1184.58   8
   0   8 -18-43.7753 1438.75   7
   0   8  18-182.039 1004.43   2
   0  -8 -18-818.814 1104.34   7
   0   8  18 692.173 1050.71   8
   0   8  18-583.434 1189.78   1
   0  -8 -18 167.975 692.692   3
   0   8  18-952.472 600.026   5
   0  -8 -18-926.544 680.937   6
   0  -8  20 12676.3 1517.65   8
   0  -8 -20 11646.2 1458.30   7
   0   8  20 10070.3 1370.52   8
   0   8  20 12826.9 1556.12   1
   0   8 -20 16388.5 2023.74   7
   0  -8  24 26617.6 2092.42   8
   0   8 -24 27166.4 2590.90   7
   0  -8 -24 26582.4 2041.12   7
   0   8  24 20411.1 1959.94   1
   0   8  24 22215.8 1877.70   8
   0  -8  26 1136.03 1671.94   8
   0   8  28 4591.82 1675.45   1
   0   8 -28 7382.95 2531.77   7
   0   8  28 3876.48 1593.54   8
   0  -8 -28 3647.88 1937.90   7
   0  -8  28 4021.21 1818.12   8
   0  10   0-294.693 390.947   5
   0 -10   0 696.787 437.947   6
   0  10   0-340.453 712.881   2
   0 -10  -2 1540.79 450.841   6
   0  10  -2 1035.17 410.696   5
   0 -10   2 1180.73 434.100   6
   0  10  -2 2179.94 786.651   2
   0  10   2 1646.39 427.642   5
   0  10   2 966.256 710.763   2
   0  10  -4 231.355 437.538   5
   0 -10   4 171.639 419.913   6
   0  10   4 163.371 428.772   5
   0  10   4 188.892 731.518   2
   0 -10  -4 300.099 423.686   6
   0  10   6 11728.1 1074.91   2
   0  10   6 12648.0 958.573   1
   0  10  -6 13169.2 817.370   5
   0 -10  -6 12016.8 1055.65   4
   0  10   6 11423.0 783.970   5
   0 -10  -6 12114.3 766.552   6
   0  10   6 13464.1 892.595   8
   0  10  10 369094. 12930.8   2
   0  10  10 377349. 12806.9   5
   0 -10 -10 373192. 12807.5   6
   0 -10 -12 388.861 608.243   6
   0  10  12 145.254 792.931   8
   0  10  12 419.107 604.312   5
   0 -10 -12 1069.21 1199.74   4
   0  10  12 515.262 934.889   1
   0  10  12-371.524 950.742   2
   0  10  14 46256.1 1867.94   5
   0 -10 -14 44658.7 2046.20   7
   0 -10 -14 46678.2 2429.69   4
   0  10  14 42086.9 2181.17   1
   0 -10 -14 44361.8 1880.60   6
   0  10  14 44981.1 2106.72   2
   0  10  14 47403.0 2089.06   8
   0 -10  18 4054.20 1390.38   8
   0 -10 -18 3169.32 813.790   6
   0  10  18 2890.61 757.016   5
   0 -10 -18 3800.08 1200.76   7
   0  10  18 3954.97 1353.65   1
   0  10  18 2859.36 1247.49   2
   0 -10 -18 3621.74 888.209   3
   0 -10 -18 4141.78 1781.94   4
   0  10  18 2547.53 1131.72   8
   0 -10 -20 845.838 2149.14   4
   0 -10  20 1501.79 1480.97   8
   0  10  20 547.102 1254.76   8
   0  10  20-630.911 1397.21   1
   0 -10 -20 518.423 1253.63   7
   0  10  22 29653.5 1939.01   8
   0  10  22 26125.4 2163.17   1
   0 -10  22 29942.3 2132.28   8
   0 -10 -22 23923.8 1957.12   7
   0 -10 -22 23702.4 2546.00   4
   0 -10 -24-1197.70 1621.67   7
   0 -10  24-617.199 1708.97   8
   0  10  24 730.171 1438.57   8
   0 -10 -24-99.0870 2175.98   4
   0  10  24-897.391 1624.90   1
   0 -10 -26 11936.3 2525.07   4
   0 -10 -26 9009.89 1887.69   7
   0 -10  26 17728.2 2128.07   8
   0  10  26 11558.6 1843.98   8
   0  10  26 12035.5 1892.73   1
   0  10  28-4182.53 1820.34   1
   0 -10 -28-4866.91 2099.21   7
   0 -10  28-2997.41 1996.50   8
   0  12   6-355.331 904.543   1
   0 -12  -6-1817.21 1291.55   4
   0 -12  -8 60274.0 2653.41   4
   0  12   8 58980.3 2381.93   8
   0  12   8 53978.9 2467.79   1
   0 -12 -12 198358. 7260.50   4
   0  12  12 193180. 7091.75   1
   0  12  12 195035. 6974.50   8
   0  12  14-387.277 1217.26   1
   0 -12 -14-931.043 1530.35   4
   0  12  14 520.754 1020.77   8
   0 -12 -16 2595.35 1133.13   7
   0  12  16 2353.48 1138.30   8
   0  12  16 2186.49 1312.18   1
   0 -12 -16 2757.86 1641.08   4
   0  12  18-78.5130 1220.21   8
   0  12  18-449.044 1395.64   1
   0 -12 -18 935.048 1238.44   7
   0 -12 -18 494.412 1823.93   4
   0  12  22-74.0119 1696.82   1
   0 -12  22-1634.40 1801.99   8
   0 -12 -22 48.2126 2152.99   4
   0 -12 -22 1282.17 1463.76   7
   0  12  22-1028.51 1472.74   8
   0  12  26-1028.65 1782.78   1
   0 -12 -26-2642.52 1836.96   7
   0  12  26 1392.13 1619.41   8
   0 -12  26 1848.98 1979.66   8
   0 -12 -26-1107.52 2459.12   4
   0  14   0-437.812 1027.85   2
   0 -14   0-304.778 640.704   6
   0  14   0-124.402 595.000   5
   0  14   2 28672.1 1804.79   2
   0  14   2 27081.7 1376.22   5
   0  14  -2 29707.7 1426.44   5
   0 -14  -2 27400.6 1395.20   6
   0  14  -2 30385.2 1861.08   2
   0 -14   2 27919.6 1397.74   6
   0  14   4-927.542 1154.35   2
   0  14   4-195.817 645.915   5
   0 -14  -4-269.997 646.669   6
   0 -14   4-587.724 664.690   6
   0  14  -4 317.561 687.083   5
   0  14   6 275.353 1151.54   2
   0 -14  -6 1750.15 727.769   6
   0  14   6 1891.45 988.669   1
   0  14   6 2308.19 726.186   5
   0  14  -6 1660.24 778.614   5
   0  14   8 225.233 722.997   5
   0  14   8 656.733 1232.49   2
   0 -14  -8 92.0133 737.392   6
   0  14  10 57662.8 2393.79   5
   0  14  10 59108.6 2528.26   8
   0 -14 -10 57840.4 2394.80   6
   0 -14 -10 58466.4 2851.01   4
   0  14  10 56519.8 2613.25   1
   0  14  10 54878.0 2741.32   2
   0  14  14 99645.8 4165.45   1
   0  14  14 99827.3 4015.03   8
   0 -14 -14 104761. 3931.20   6
   0 -14 -14 101025. 4442.95   4
   0  14  14 101207. 4232.75   2
   0  14  14 109113. 3929.71   5
   0 -14 -16-738.186 960.112   6
   0 -14 -16 321.379 1768.88   4
   0  14  16 855.871 1363.53   1
   0  14  16-493.575 909.827   5
   0  14  16 50.4497 1199.82   8
   0  14  16-796.065 1507.40   2
   0 -14 -16-211.434 1194.10   7
   0  14  18 6397.35 1454.97   8
   0  14  18 8516.25 1721.38   1
   0  14  20 108.956 1616.49   1
   0 -14 -20 167.657 1424.15   7
   0 -14 -20 889.185 2170.30   4
   0  14  20 1567.58 1472.39   8
   0 -14 -22 18579.9 1927.51   7
   0 -14 -22 23224.4 2771.10   4
   0  14  22 21213.8 2015.15   1
   0  14  22 17624.4 1862.33   8
   0 -14 -24-2203.85 1657.15   7
   0  14  24 2471.45 1613.54   8
   0  14  24 1436.19 1846.55   1
   0 -14 -24 216.781 2441.73   4
   0  14  26 1318.98 1768.11   8
   0 -14 -26-751.880 2631.72   4
   0 -14 -26-1342.68 1984.95   7
   0  14  26 1753.20 1934.15   1
   0  16   0 60577.2 3079.86   2
   0 -16   0 64740.3 2723.77   6
   0  16   2 20.2721 709.255   5
   0  16   2 231.683 1317.48   2
   0 -16  -2 185.805 776.522   6
   0 -16   2 254.003 756.758   6
   0  16  -2-152.475 783.234   5
   0  16   4 9972.05 972.508   5
   0  16  -4 10690.8 1055.77   5
   0  16   4 10207.0 1549.48   2
   0 -16   4 8892.14 976.361   6
   0 -16  -4 9512.31 980.241   6
   0  16   6 21.1051 799.796   5
   0  16   6-1004.33 1395.49   2
   0  16  -6 126.904 840.887   5
   0 -16  -6-1088.67 821.106   6
   0  16   8 4770.41 965.904   5
   0 -16  -8 4742.10 949.236   6
   0  16   8 2327.99 1527.30   2
   0 -16 -10 872.371 1655.75   4
   0  16  10-444.362 1141.40   8
   0 -16 -10-499.381 864.660   6
   0  16  10 982.542 1278.91   1
   0  16  10-641.689 1556.90   2
   0  16  10-768.054 897.390   5
   0  16  12 39539.8 2240.08   1
   0  16  12 34309.5 2362.72   2
   0 -16 -12 37023.4 2588.20   4
   0  16  12 42775.1 1941.40   5
   0  16  12 36158.3 2052.56   8
   0 -16 -12 39122.7 1927.91   6
   0  16  14-323.051 984.356   5
   0  16  14 1068.69 1242.12   8
   0 -16 -14-530.398 1866.94   4
   0  16  14 790.676 1373.94   1
   0  16  14-394.695 1663.42   2
   0 -16 -14 505.359 1047.11   6
   0  16  16 10621.7 1301.90   5
   0  16  16 10554.6 1745.70   1
   0 -16 -18-123.753 1182.10   6
   0  16  18 2702.92 1870.75   2
   0  16  18 310.037 1088.90   5
   0  16  18-1003.60 1401.23   8
   0 -16 -18 643.026 1392.96   7
   0 -16 -18 414.678 2097.80   4
   0  16  18 1364.75 1586.94   1
   0  16  20 9126.63 1629.14   8
   0 -16 -20 8406.06 2413.19   4
   0 -16 -20 11476.2 1619.36   7
   0  16  20 10074.9 1782.74   1
   0 -16 -22 420.055 2365.77   4
   0 -16 -22-2005.77 1610.13   7
   0  16  22-768.710 1762.33   1
   0  16  22-66.2394 1587.47   8
   0  16  24 12532.8 2005.08   1
   0 -16 -24 5309.50 1758.61   7
   0 -16 -24 15166.1 2702.66   4
   0  16  24 8610.57 1831.82   8
   0  18   4-1387.77 912.222   5
   0 -18   4-2439.02 985.024   6
   0  18  -4-1738.14 1051.69   5
   0 -18  -4-2467.15 1027.57   6
   0 -18  -6 876.609 931.610   6
   0  18   6 724.487 915.346   5
   0  18   6 259.043 1600.42   2
   0  18   8 748.483 1482.86   1
   0  18   8 456.698 956.465   5
   0 -18  -8-575.998 954.257   6
   0  18   8 1814.79 1734.11   2
   0  18  10 16678.0 1761.73   1
   0 -18 -10 22311.8 2661.81   4
   0 -18 -10 20742.7 1433.96   6
   0  18  10 19618.7 1398.00   5
   0  18  10 16103.8 2053.20   2
   0 -18 -12-50.1787 1075.61   6
   0  18  12 217.249 1024.76   5
   0  18  12-968.227 1452.31   1
   0  18  12 1686.60 1836.18   2
   0 -18 -12-803.972 2040.79   4
   0  18  12 352.443 1320.00   8
   0  18  16-24.9844 1146.08   5
   0  18  16 577.259 1978.36   2
   0 -18 -16-1898.32 1203.29   6
   0 -18 -16 235.170 2157.95   4
   0  18  16-1856.19 1579.33   1
   0  18  16 705.829 1408.07   8
   0 -18 -18 2022.68 2270.81   4
   0  18  18 1328.09 2056.91   2
   0  18  18 2940.54 1220.47   5
   0  18  18 758.094 1701.08   1
   0  18  18 3667.89 1564.01   8
   0 -18 -18 833.905 1272.30   6
   0 -18 -18 899.892 1482.44   7
   0 -18 -20-4160.21 2500.83   4
   0 -18 -20-1297.17 1615.00   7
   0  18  20-1859.77 1556.12   8
   0  18  20-360.891 1788.77   1
   0  18  22 19953.8 1936.19   8
   0  18  22 19060.4 2209.53   1
   0 -18 -22 14658.2 1991.40   7
   0 -18 -22 18363.0 2736.95   4
   0  20   0 34585.5 1917.57   5
   0 -20   0 32818.3 1851.68   6
   0  20   2 429.996 1062.30   5
   0  20  -2 29.2757 1082.83   5
   0  20   2-1608.59 1808.13   2
   0 -20   2 193.439 1040.33   6
   0 -20  -2 927.432 987.562   6
   0  20   4 17446.7 1392.28   5
   0 -20  -4 15116.2 1366.91   6
   0  20   6 971.917 1060.05   5
   0 -20  -6-715.682 1042.02   6
   0  20   6 2268.81 1818.67   2
   0 -20  -8 6318.99 1186.09   6
   0  20   8 3490.30 1618.16   1
   0  20   8 5098.49 1866.27   2
   0  20   8 6974.88 1202.63   5
   0 -20 -12 44350.6 3648.22   4
   0 -20 -12 50192.5 2451.09   6
   0  20  12 50517.1 2424.73   5
   0  20  12 49573.5 2790.36   1
   0  20  14 81.4784 1212.35   5
   0 -20 -14-1565.22 2411.94   4
   0  20  14 181.959 1721.22   1
   0  20  14-512.207 2034.24   2
   0 -20 -14-1925.46 1268.06   6
   0  20  14-862.712 1483.55   8
   0 -20 -16 2080.84 1357.99   6
   0  20  16 32.1000 1624.31   8
   0  20  16-1169.60 2311.32   2
   0  20  16-37.9268 1775.41   1
   0 -20 -16-1841.97 2464.66   4
   0  20  16 1498.53 1299.86   5
   0 -20 -18 296.384 1601.46   7
   0 -20 -18 1360.57 1416.69   6
   0  20  18 572.508 2268.62   2
   0 -20 -18-1988.78 2394.17   4
   0  20  18 2200.64 1786.84   1
   0  20  18-84.9677 1294.95   5
   0  20  18 264.873 1571.03   8
   0  20  20 4227.24 1851.94   1
   0 -20 -20 5720.88 2571.06   4
   0  20  20 3804.23 1679.95   8
   0 -20 -20 8240.12 1784.59   7
   0  22   6-189.247 2069.96   2
   0 -22  -6 587.930 1147.22   6
   0  22   6-891.778 1237.16   5
   0  22   8-375.771 2002.91   2
   0  22   8 58.9853 1189.84   5
   0  22   8 933.489 1863.16   1
   0 -22  -8-829.505 1199.69   6
   0  22  10 43897.0 2854.02   1
   0  22  10 51742.1 2493.64   5
   0 -22 -10 49229.3 2491.88   6
   0  22  12 822.501 1797.57   1
   0  22  12 471.061 1255.79   5
   0 -22 -12 3453.38 1486.28   6
   0  22  12 47.3593 2085.80   2
   0 -22 -14 7215.18 3549.89   4
   0  22  14 12376.4 1758.86   5
   0 -22 -14 4690.29 1645.41   6
   0  22  16 1250.66 1861.19   1
   0  22  16-48.6286 2375.03   2
   0  22  16 92.1679 1343.31   5
   0 -22 -16-917.311 1453.03   6
   0 -22 -16-1826.91 2691.60   4
   0  22  18 247.763 2463.50   2
   0 -22 -18-755.066 1715.60   7
   0  22  18 1231.93 1397.99   5
   0  22  18 143.561 1737.51   8
   0 -22 -18 373.348 1499.28   6
   0 -22 -18 992.607 2602.61   4
   0  22  18 881.697 1959.24   1
   0  24   0 11235.8 1664.71   5
   0 -24   0 15745.8 1503.13   6
   0  24   2-209.756 1337.12   5
   0 -24  -2 1083.99 1320.76   6
   0 -24  -4 9130.68 1459.11   6
   0  24   4 6518.35 1444.04   5
   0 -24  -6 64.7682 1288.57   6
   0  24   6-65.7067 1303.68   5
   0  24   8 25222.0 1852.14   5
   0 -24  -8 26667.4 1901.36   6
   0  24  10-4784.83 2423.99   2
   0  24  10-1327.01 1334.70   5
   0 -24 -10-66.2896 1348.95   6
   0  24  12 8669.89 2657.39   2
   0 -24 -12 12339.8 1763.26   6
   0  24  12 13664.1 1665.16   5
   0  24  14-2725.73 2610.73   2
   0 -24 -14-2116.84 1541.95   6
   0  24  16 3800.58 2762.19   2
   0  24  16 2051.92 1568.75   5
   0  26   2 6133.77 1648.65   5
   0  26   4-37.4288 1532.65   5
   0 -26  -4 35.8778 1382.51   6
   0  26   6 3481.25 1508.66   5
   0 -26  -6 1675.85 1366.83   6
   0 -26  -8 860.261 1424.33   6
   0  26   8 863.707 1444.26   5
   0 -26 -10 4929.89 1514.51   6
   0  26  10 6591.02 1561.35   5
   0  26  12-2658.13 1518.31   5
   1  -1  -3 53646.3 1574.05   7
  -1  -1  -3 32653.6 1531.89   4
   1  -1   5 45620.5 1658.84   8
  -1   1   5 46720.1 1695.64   8
  -1   1   5 45909.3 1675.13   1
   1  -1   5 47911.8 1701.97   1
   1  -1  -5 47238.2 1699.88   7
  -1  -1  -5 40749.8 1753.99   4
   1   1   5 48150.6 1742.74   1
   1   1   5 45825.5 1688.17   8
   1   1   7 102174. 3552.05   8
  -1   1   7 98136.3 3556.36   1
   1  -1  -7 101472. 3575.28   7
  -1  -1   7 88985.1 3592.85   8
  -1   1  -7 101503. 3531.51   7
   1  -1   7 98285.8 3534.16   8
   1  -1   7 101447. 3580.65   1
   1   1   7 102423. 3615.66   1
  -1  -1   7 107101. 3575.83   1
   1   1  -7 103921. 3627.15   7
  -1   1   7 101723. 3570.34   8
  -1   1  -9 89.3390 412.127   7
  -1   1   9 632.916 441.203   8
   1  -1  -9 325.278 454.347   7
   1   1  -9 95.4224 468.240   7
  -1  -1  -9-135.710 429.526   7
   1  -1   9 75.8652 450.110   1
   1  -1   9 236.884 402.284   8
   1   1   9 64.2518 412.326   8
   1   1   9 42.1161 491.431   1
  -1  -1   9 181.170 433.002   8
  -1   1   9 197.965 386.210   1
  -1  -1   9-103.885 353.436   1
  -1  -1  11 225.979 534.445   8
   1  -1  11 63.4110 493.529   8
   1   1  11-275.347 493.171   8
   1   1 -11-149.343 610.694   7
   1   1  11-482.073 615.383   1
  -1  -1  11-151.973 446.496   1
   1  -1  11 153.991 587.207   1
  -1   1  11 469.661 472.248   1
  -1   1 -11 211.781 505.800   7
   1  -1 -11 45.8778 597.765   7
  -1  -1 -11 215.530 514.562   7
  -1   1  11-58.0269 500.864   8
  -1  -1  15 9579.68 940.745   8
  -1   1  15 8987.80 903.753   1
  -1  -1  15 10480.7 872.674   1
   1   1  15 10541.7 972.519   8
   1  -1 -15 10744.8 1086.44   7
   1  -1  15 11657.2 1016.71   1
   1   1 -15 10602.1 1096.80   7
   1   1  15 11784.9 1077.09   1
  -1   1  15 9537.76 913.738   8
  -1   1 -15 11693.1 1010.72   7
  -1  -1 -15 9245.76 939.960   7
   1  -1  15 11720.6 956.155   8
   1   1  17 42703.4 2033.31   1
  -1   1 -17 42164.0 1986.04   7
   1   1 -17 43690.3 2098.37   7
  -1  -1  17 43388.0 1955.57   8
   1  -1 -17 40944.2 2041.53   7
  -1  -1 -17 40477.8 1935.13   7
  -1   1  17 38434.7 1895.03   1
   1  -1  17 43671.7 1916.65   8
   1   1  17 40966.0 1918.35   8
   1  -1  17 40885.2 1968.05   1
  -1  -1  17 37894.0 1862.25   1
  -1   1  17 38512.8 1903.69   8
   1  -1  19 104705. 4381.61   1
  -1   1 -19 119567. 4443.61   7
   1  -1 -19 117083. 4507.97   7
   1   1  21 21369.3 1614.55   1
   1  -1 -21 20563.2 1674.12   7
   1   1  21 19999.8 1505.20   8
  -1   1  21 16610.8 1409.42   8
  -1   1 -21 18806.7 1620.72   7
  -1  -1 -21 20237.6 1631.12   7
  -1  -1  21 17934.2 1494.95   8
   1  -1  21 16861.2 1478.90   1
  -1   1  21 17954.1 1427.16   1
  -1  -1  21 18596.3 1404.06   1
   1  -1  21 19730.1 1487.36   8
   1   1 -21 19578.1 1713.00   7
   1   1 -23-2670.48 1629.90   7
  -1   1  23-1630.25 1280.79   8
  -1   1  23-340.848 1144.18   1
   1   1  23-921.089 1280.20   8
  -1  -1  23-1401.38 1187.45   1
   1  -1  23-2351.67 1298.41   1
   1   1  23-2980.01 1332.89   1
  -1   1 -23-1533.37 1461.17   7
   1  -1  23 455.645 1249.03   8
  -1  -1  23-690.829 1223.72   8
   1  -1 -23-2178.39 1552.99   7
  -1  -1 -23-414.412 1459.76   7
   1   1  25 2069.35 1440.64   1
  -1   1  25 3418.31 1241.43   1
   1   1 -25 2196.94 1718.80   7
  -1   1 -25 3092.55 1573.34   7
  -1  -1  25 3883.05 1402.16   8
  -1  -1  25 3576.75 1268.23   1
  -1  -1 -25 2100.62 1493.01   7
  -1   1  25 4361.92 1394.38   8
   1  -1 -25 3569.12 1683.84   7
   1  -1  25 1718.85 1323.14   8
   1   1  25 3311.45 1363.06   8
   1  -1  25 2446.19 1331.16   1
  -1   1  29 3968.49 1545.49   1
   1   1  29 5396.83 1637.70   8
   1  -1 -29 4392.59 2008.40   7
   1   1  29 3708.50 1585.82   1
  -1   1  29 6972.73 1651.29   8
  -1   1 -29 3023.68 1896.88   7
  -1  -1 -29 4476.20 1869.25   7
   1  -1  29 7049.47 1619.57   1
  -1  -1  29 3289.00 1640.15   8
   1  -1  29 5600.42 1705.48   8
  -1  -1  29 3269.24 1443.63   1
   1   1 -29 1707.36 2018.23   7
  -1   3  -1 36354.1 1305.87   5
  -1   3   1 37957.2 1314.82   2
  -1   3  -1 35100.6 1310.60   2
   1  -3   3 198795. 6775.24   6
   1  -3  -3 200434. 6790.26   3
  -1   3   3 197061. 6786.06   8
  -1   3  -3 204608. 6788.83   2
  -1   3   3 203808. 6786.72   1
  -1   3   3 194399. 6790.51   5
  -1   3   3 198526. 6786.88   2
  -1   3  -3 196664. 6771.66   5
   1  -3  -3 201559. 6785.01   7
  -1  -3  -3 198741. 6935.04   4
  -1   3   5 46702.2 1595.15   2
  -1   3   5 46006.0 1639.55   1
   1   3   5 42698.1 1715.79   1
  -1   3   5 42772.3 1593.66   5
   1   3   5 50658.3 1675.42   8
  -1   3  -5 41876.4 1565.88   5
   1  -3  -5 44490.5 1638.44   7
   1  -3   5 42082.8 1593.29   8
   1  -3   5 43497.1 1572.69   6
  -1   3  -5 44927.2 1605.66   2
  -1  -3  -5 40833.2 1746.48   4
   1  -3  -5 47021.2 1591.41   3
  -1   3  -5 41881.7 1601.47   7
   1  -3   5 47098.8 1620.98   1
  -1   3   5 44427.5 1635.74   8
  -1   3   7 10632.6 596.792   8
  -1   3   7 11276.3 616.719   1
  -1  -3  -7 8239.59 781.675   4
  -1   3  -7 12002.4 476.647   5
   1  -3   7 10173.1 600.670   1
   1  -3   7 9743.72 464.950   6
  -1   3   7 11854.8 515.111   2
   1  -3  -7 10122.6 496.195   3
  -1   3   7 10017.6 508.050   5
   1  -3  -7 10282.9 627.048   7
   1   3   7 11466.8 731.303   1
  -1   3  -7 10609.0 600.100   7
  -1   3  -7 10156.6 556.848   2
   1  -3   7 10851.8 579.398   8
   1   3   7 10301.5 620.922   8
   1   3   9 23.6143 432.975   8
  -1   3  -9 206.848 239.831   5
  -1   3  -9 329.454 465.288   7
   1  -3  -9 111.573 318.119   3
   1   3   9-127.915 589.806   1
   1  -3  -9 281.134 488.833   7
   1  -3   9 115.549 436.896   1
  -1   3   9 238.192 443.447   1
  -1  -3  -9-18.4752 657.664   4
  -1   3   9 47.2915 421.077   8
   1  -3   9-80.1475 415.641   8
  -1  -3  11-370.957 566.953   8
   1  -3  11 336.965 508.788   8
   1   3  11-382.555 666.159   1
   1  -3  11 28.2585 533.289   1
  -1   3  11 268.442 523.970   8
   1  -3 -11 222.950 602.796   7
  -1   3 -11 293.720 567.172   7
  -1   3  11 30.2003 526.172   1
  -1   3 -11-38.8932 241.853   5
   1   3 -11-184.899 713.333   7
   1   3  11 124.652 532.152   8
  -1   3 -15 23683.0 959.743   5
  -1  -3  15 24389.5 1403.22   8
  -1  -3  15 27475.5 1331.03   1
   1  -3 -15 25548.0 1441.11   7
   1   3 -15 26666.5 1553.28   7
   1  -3  15 25414.5 1349.02   1
  -1   3  15 25940.9 1372.73   1
  -1   3 -15 25134.4 1425.46   7
   1   3  15 28934.7 1520.77   1
   1  -3  15 26168.5 1353.50   8
   1   3  15 28292.9 1395.22   8
  -1  -3 -15 22942.1 1353.96   7
  -1   3  15 23835.8 1357.02   8
   1  -3  17 55346.2 2424.37   1
  -1   3  17 58825.8 2438.92   8
  -1   3 -17 52289.4 2020.17   5
  -1  -3 -17 59751.7 2469.34   7
   1  -3  17 59089.0 2413.76   8
  -1   3 -17 61335.8 2509.44   7
   1  -3 -17 55061.5 2532.70   7
  -1  -3  17 55143.4 2395.85   1
  -1   3  17 56521.6 2439.41   1
  -1  -3  17 61779.4 2516.24   8
   1   3  17 59657.4 2590.45   1
  -1   3  17 61643.0 2127.89   2
   1   3 -17 56431.2 2600.24   7
   1   3  17 60999.0 2459.39   8
   1   3  19 14675.5 1337.72   8
  -1  -3  19 11034.2 1278.58   8
   1   3  21 14048.4 1367.49   8
   1   3 -21 15733.0 1662.67   7
   1  -3  21 12407.8 1334.57   1
   1  -3 -21 12091.1 1495.33   7
  -1  -3  21 11279.6 1220.91   1
  -1  -3 -21 18487.4 1564.44   7
  -1   3  21 13230.4 1310.74   1
   1  -3  21 14923.9 1347.70   8
   1   3  21 11716.1 1459.79   1
  -1   3 -21 15126.5 1503.89   7
  -1   3  21 11785.7 1296.94   8
  -1  -3  21 14568.2 1405.70   8
  -1   3  23 550.017 1198.36   1
  -1  -3  23-900.986 1171.20   1
   1  -3  23-512.965 1226.63   1
  -1  -3 -23-734.570 1484.89   7
   1   3 -23 1252.00 1727.02   7
   1   3  23 131.189 1339.54   1
  -1   3  23-383.430 1280.53   8
   1  -3 -23 1062.09 1534.68   7
  -1  -3  23 435.625 1340.16   8
  -1   3 -23 1086.04 1466.55   7
   1  -3  23-646.150 1315.93   8
   1   3  23 54.8787 1302.99   8
  -1  -3  25 5354.16 1532.71   8
   1  -3  25 5470.63 1362.59   1
  -1  -3 -25 4909.20 1615.87   7
   1   3  25 4812.54 1552.01   1
  -1  -3  25 6128.93 1275.95   1
   1  -3  25 6951.65 1440.05   8
   1   3 -25 4663.63 1829.37   7
   1   3  25 5507.77 1464.63   8
  -1   3 -25 2911.21 1598.66   7
  -1   3  25 5957.88 1337.54   1
   1  -3 -25 4510.68 1588.63   7
  -1   3  25 3575.45 1384.96   8
   1  -3 -29 9141.94 2044.39   7
  -1  -3  29 7146.75 1705.35   8
   1  -3  29 7552.25 1566.17   1
  -1  -3  29 7084.93 1460.14   1
   1   3 -29 9200.14 2229.40   7
  -1  -3 -29 6911.33 1915.91   7
  -1   3 -29 6943.96 1956.47   7
   1   3  29 8719.16 1748.40   1
  -1   3  29 8273.60 1656.97   8
   1   3  29 7738.59 1675.19   8
   1  -3  29 9074.87 1654.06   8
  -1   3  29 8279.63 1532.19   1
  -1   5   1 3410.02 275.917   5
  -1   5   1 3742.93 333.042   2
  -1   5  -1 3850.15 274.874   5
   1  -5   1 4084.46 289.132   6
  -1   5  -1 4247.26 353.975   2
   1  -5  -1 3717.79 282.927   6
  -1   5  -3 16750.1 693.338   5
  -1   5   3 16693.1 664.982   8
  -1   5   3 17350.2 687.867   1
  -1   5   3 18845.7 736.161   2
  -1   5   3 14496.8 692.638   5
  -1   5  -3 17555.0 768.863   2
   1  -5  -3 15898.1 657.034   7
   1  -5   3 15380.9 691.715   6
   1  -5  -3 15385.7 690.426   6
   1  -5   5 552434. 18336.3   6
   1   5   5 537024. 18410.5   8
   1  -5   5 539437. 18315.2   8
  -1   5   5 536158. 18358.6   2
  -1   5  -5 557696. 18389.1   2
  -1   5   5 534658. 18351.0   5
  -1   5  -5 530164. 18323.4   7
   1  -5  -5 551325. 18340.7   7
  -1   5   5 541424. 18373.6   1
  -1  -5  -5 556528. 18512.4   4
   1  -5   5 547211. 18307.5   1
  -1   5  -5 528458. 18345.1   5
  -1   5   5 547466. 18350.7   8
  -1   5  -7 252680. 8587.74   2
   1  -5   7 251148. 8517.01   6
   1   5   7 251693. 8705.31   1
   1  -5  -7 248150. 8539.56   3
   1  -5   7 251522. 8535.64   1
   1   5   7 244991. 8611.92   8
   1  -5  -7 251853. 8572.24   7
   1  -5   7 244132. 8535.53   8
  -1   5  -7 258014. 8554.17   7
  -1   5  -7 250934. 8518.54   5
  -1   5   7 245462. 8573.17   8
  -1   5   7 243371. 8532.17   5
   1   5   7 248382. 8505.99   5
  -1   5   7 249290. 8602.87   1
  -1  -5  -7 252137. 8747.14   4
  -1   5   7 254767. 8538.94   2
  -1  -5  -9 4104.39 365.455   6
   1   5   9 4821.01 596.729   8
   1  -5   9 4098.00 524.599   8
   1  -5  -9 4576.96 591.300   7
  -1   5   9 3692.08 399.195   5
   1  -5  -9 3908.11 453.307   3
   1   5   9 4353.43 724.640   1
  -1   5  -9 5180.14 592.414   7
  -1   5   9 4010.23 554.042   8
  -1   5   9 4951.54 490.019   2
  -1   5  -9 3858.16 385.353   5
   1   5   9 5010.41 393.714   5
   1  -5   9 4569.43 390.570   6
  -1  -5  -9 3111.18 819.683   4
   1  -5   9 5017.64 513.175   1
  -1   5   9 4253.95 573.528   1
  -1   5  11 2189.36 493.561   2
   1   5  11 1949.73 770.463   1
   1  -5 -11 2468.35 658.346   7
  -1   5 -11 2106.34 369.231   5
  -1   5 -11 1661.82 651.443   7
   1   5  11 2245.52 374.823   5
  -1   5  11 1723.43 382.294   5
   1  -5 -11 1844.30 416.980   3
  -1  -5 -11 2257.06 336.710   6
  -1   5  11 2207.54 617.880   1
   1  -5  11 2528.67 589.585   8
   1  -5  11 2608.41 549.932   1
   1   5  13 5610.53 452.566   5
  -1   5  13 6868.25 616.303   2
  -1  -5 -13 4218.06 1133.23   4
  -1   5 -13 5361.12 481.925   5
  -1   5  13 4797.02 558.680   5
  -1   5  13 7689.96 818.000   8
   1   5  13 7480.93 833.970   8
  -1   5 -13 5384.07 840.276   7
   1  -5 -13 5381.29 555.553   3
   1  -5  13 7363.64 745.876   1
   1   5  13 5312.43 944.492   1
  -1  -5 -13 5356.77 446.189   6
  -1   5 -15 38124.9 1450.14   5
   1   5  15 37330.1 1899.03   1
  -1  -5  15 39797.9 1867.39   8
  -1  -5 -15 34454.2 1397.43   6
  -1   5  15 37039.4 1775.08   1
   1  -5 -15 37392.6 1583.09   3
   1  -5 -15 37177.5 1812.54   7
   1   5  15 35874.4 1393.97   5
  -1   5  15 37936.8 1507.13   2
   1  -5  15 38708.6 1725.71   8
  -1  -5 -15 36901.8 1422.35   3
   1   5  15 38015.1 1772.84   8
  -1  -5 -15 39783.0 1788.50   7
  -1  -5 -15 36909.2 2099.41   4
  -1   5  15 39031.1 1767.15   8
   1  -5  17 20083.9 1237.75   1
   1   5 -17 22427.6 1788.60   7
  -1   5  17 18519.6 980.198   2
  -1  -5  17 21316.9 1459.23   8
   1   5  17 18612.9 1305.63   8
  -1  -5 -17 19151.1 1347.87   7
   1  -5  17 21589.5 1312.19   8
  -1   5  17 19207.8 1320.71   1
   1   5  17 17008.9 1447.48   1
   1  -5 -17 18364.9 1402.71   7
  -1   5 -17 17750.0 1379.16   7
  -1   5 -17 20606.1 907.348   5
  -1   5  17 18167.0 1288.41   8
   1   5  17 16864.9 797.542   5
  -1  -5 -17 17165.2 825.448   3
  -1  -5 -17 19015.8 843.026   6
   1  -5  19 17096.5 1257.73   1
  -1  -5  19 17707.7 1502.25   8
   1  -5 -19 17807.5 1488.39   7
  -1   5  19 16293.9 1355.99   1
  -1  -5 -19 14382.3 828.174   3
  -1  -5 -19 19166.3 1438.73   7
   1   5 -19 21419.4 1887.76   7
   1   5  19 15520.2 1494.39   1
   1  -5  19 19692.4 1343.04   8
   1   5  19 15161.9 1349.26   8
  -1   5 -19 18675.7 1493.88   7
  -1   5  19 17981.4 1366.07   8
  -1   5 -19 19030.2 862.803   5
  -1   5  19 15030.8 942.407   2
   1  -5  21 3764.14 1067.44   1
   1   5  21 2121.51 1164.87   8
   1   5  21 3400.83 1344.98   1
   1   5 -21 3949.62 1675.32   7
  -1   5 -21 3550.87 1363.33   7
  -1  -5  21 3392.81 1328.43   8
   1  -5  21 4020.32 1214.86   8
  -1  -5 -21 3919.30 1275.46   7
  -1   5  21 3545.21 1197.58   8
  -1   5  21 2391.70 1162.04   1
   1  -5 -21 3139.98 1298.21   7
  -1  -5 -25 2087.42 1559.97   7
   1  -5 -25 3199.36 1675.08   7
  -1   5 -25 1836.71 1648.61   7
  -1   5  25 3511.49 1338.71   1
   1  -5  25 3572.58 1468.09   8
   1   5  25 841.007 1543.25   1
   1  -5  25 2691.20 1295.35   1
  -1  -5  25 3876.97 1582.01   8
   1   5  25 2618.49 1386.49   8
   1   5 -25 4544.65 2041.09   7
  -1   5  25 3967.48 1392.76   8
   1   5  27 9792.75 1803.78   1
  -1   5  27 11673.3 1586.64   1
   1  -5  27 8952.70 1507.54   1
   1  -5  27 9839.87 1756.69   8
  -1   5  27 9842.51 1627.41   8
  -1  -5  27 11161.7 1807.78   8
   1   5  27 10090.4 1699.66   8
   1  -5 -27 10218.1 1953.03   7
  -1   5 -27 6212.59 1914.59   7
  -1  -5 -27 9262.95 1885.76   7
   1   5 -27 10389.0 2404.76   7
   1  -5  29 8103.88 1530.51   1
  -1   5 -29 8381.09 2096.17   7
   1  -5 -29 9102.06 2006.95   7
  -1   5  29 10396.8 1676.48   1
  -1   5  29 11416.1 1683.20   8
   1  -5  29 12108.7 1862.74   8
  -1  -5 -29 10870.2 1985.96   7
   1   5  29 9503.61 1883.76   1
   1   5  29 10308.8 1767.63   8
   1   5 -29 11520.8 2549.31   7
  -1  -5  29 10736.3 1959.67   8
  -1   7  -1 5540.44 436.016   5
  -1   7   1 5968.20 540.657   2
  -1   7  -1 6241.74 575.428   2
  -1   7   1 5546.09 417.828   5
   1  -7  -1 5819.54 437.507   6
   1  -7   1 5960.59 450.415   6
   1  -7  -3 1577.24 345.586   6
   1  -7  -3 1549.11 462.314   4
  -1   7   3 1580.69 331.182   5
  -1   7  -3 1616.89 502.245   2
  -1   7   3 1832.49 316.091   8
  -1   7   3 1516.94 347.636   1
  -1   7  -3 1887.73 358.759   5
   1  -7   3 1695.37 347.641   6
  -1   7   3 2201.11 462.736   2
   1  -7  -5 462.978 346.542   6
  -1   7   5-15.4273 357.472   8
   1  -7   5 250.078 350.373   8
   1  -7  -5 242.607 359.549   7
  -1   7  -5 248.277 576.697   2
  -1   7  -5 174.766 344.395   5
  -1   7   5 404.533 339.487   5
  -1   7   5 659.465 408.957   1
  -1   7   5 86.3567 476.268   2
   1  -7   5-62.6008 351.613   6
   1   7   5 136.155 310.399   5
  -1  -7  -5-21.4664 723.387   4
   1  -7   7 537920. 18240.2   8
   1   7   7 530899. 18335.6   8
  -1   7   7 543774. 18310.4   1
  -1   7  -7 541389. 18246.9   5
   1   7   7 536603. 18239.9   5
  -1  -7  -7 547208. 18245.0   6
   1  -7  -7 537749. 18250.3   6
   1  -7  -7 542231. 18254.9   7
   1  -7   7 530565. 18255.5   6
   1   7   7 549067. 18425.7   1
  -1   7   7 536912. 18280.4   2
  -1   7  -7 527053. 18350.6   2
  -1  -7  -7 544897. 18480.2   4
  -1   7   7 534905. 18257.4   5
  -1   7   7 535016. 18264.9   8
  -1   7   9 68613.6 2453.24   5
   1   7   9 69521.4 2681.54   1
   1  -7  -9 61069.4 2450.74   3
   1  -7   9 68054.4 2434.75   6
   1  -7  -9 68622.0 2435.00   6
  -1   7  -9 64527.2 2417.44   5
   1   7   9 71062.4 2566.03   8
  -1  -7  -9 65116.3 2407.89   6
   1   7   9 71204.8 2427.32   5
  -1  -7  -9 61805.3 2748.36   4
   1  -7   9 68145.8 2479.56   8
  -1   7   9 64982.7 2546.05   1
  -1   7  -9 67204.1 2542.23   7
  -1   7   9 62928.7 2495.52   8
   1  -7   9 65048.0 2437.28   1
  -1   7   9 63847.0 2469.31   2
   1  -7  -9 64069.4 2492.14   7
  -1   7  -9 64508.5 2607.86   2
   1   7  13 15517.3 1251.48   1
  -1   7 -13 13767.2 1101.67   7
   1   7  13 14811.4 1040.96   8
   1  -7  13 14507.3 898.043   1
   1  -7 -13 12874.8 773.261   6
  -1  -7 -13 15414.2 1441.12   4
   1  -7 -13 13144.2 1039.92   7
   1  -7 -13 12636.4 821.970   3
  -1   7  13 14801.3 1072.72   1
  -1   7  13 14961.1 915.969   2
   1   7  13 12899.8 956.590   2
   1   7  13 13485.1 733.575   5
  -1   7 -13 12962.2 755.280   5
  -1  -7 -13 12268.0 728.007   6
  -1   7  13 12968.2 770.506   5
  -1   7  13 15067.1 1026.83   8
   1  -7 -15 16246.7 891.131   3
  -1  -7 -15 14053.7 812.423   6
  -1   7  15 15230.8 984.646   2
   1   7  15 14917.2 803.839   5
   1  -7  15 16762.1 1183.21   8
   1  -7 -15 16078.7 1238.26   7
   1   7  15 15031.4 1172.90   8
  -1   7  15 15452.9 1181.56   1
  -1   7 -15 15329.9 852.474   5
  -1  -7 -15 15899.2 1208.67   7
   1   7  15 15582.7 1373.28   1
  -1  -7 -15 16949.1 1646.42   4
  -1   7  15 15449.8 879.527   5
  -1   7  15 15663.3 1165.38   8
   1  -7 -15 13846.5 837.562   6
   1   7  15 13629.1 994.738   2
  -1  -7 -17 17904.7 1389.25   7
  -1  -7 -17 16571.9 1790.53   4
   1  -7 -17 18382.5 1024.43   3
   1  -7  17 19858.8 1228.09   1
   1   7  17 17790.1 927.414   5
  -1   7  17 19507.1 1086.81   5
  -1   7 -17 19992.6 1027.19   5
  -1   7  17 15620.2 1362.42   1
  -1  -7 -17 19683.5 961.325   6
  -1   7 -17 18743.9 1498.79   7
  -1   7  17 17686.4 1352.28   8
   1  -7 -17 16386.5 953.379   6
  -1   7  17 17110.0 1101.12   2
   1  -7  17 20423.5 1350.87   8
   1  -7 -17 18194.0 1410.38   7
   1   7  17 18799.1 1363.64   8
   1   7  17 17604.1 1524.81   1
  -1  -7 -19 1861.00 1598.42   4
   1   7  19 5131.74 1186.95   8
  -1  -7 -19 4027.02 661.581   6
   1  -7  19 2700.25 968.881   1
  -1   7  19 2739.86 1115.16   8
  -1   7  19 2956.81 1141.58   1
  -1  -7 -19 2871.38 1152.15   7
  -1   7 -19 1139.77 1290.58   7
  -1  -7  19 3299.68 1290.51   8
  -1   7 -19 3537.70 742.063   5
   1  -7 -19 2557.12 645.882   6
   1  -7 -19 2591.10 1226.81   7
  -1   7  19 3160.60 840.361   2
   1  -7  19 4146.20 1139.13   8
   1   7  19 3343.78 1317.44   1
   1  -7 -19 2826.12 816.484   3
  -1  -7 -19 2320.74 631.559   3
  -1   7  21 2956.24 1218.10   8
   1   7  21 1666.23 1218.25   8
  -1  -7 -21 4145.73 1919.80   4
   1  -7  21 2412.37 1077.82   1
  -1  -7  21 2201.85 1424.75   8
   1  -7 -21 3201.56 1392.01   7
   1  -7  21 4181.82 1257.60   8
   1   7  21 1897.38 1431.70   1
  -1  -7 -21 2184.35 1342.44   7
  -1   7  21 2857.59 1231.51   1
  -1   7 -21 4681.97 1498.92   7
  -1  -7  23-422.926 1634.81   8
   1  -7  23-56.0358 1138.43   1
   1   7  23 904.955 1517.20   1
  -1   7  23 188.638 1284.10   1
   1  -7 -23 30.8760 1471.79   7
  -1  -7 -23 410.514 1407.16   7
  -1   7 -23 514.045 1595.98   7
   1   7  23 117.756 1257.86   8
  -1  -7 -23 1055.74 2023.69   4
   1  -7  23 567.980 1290.30   8
  -1   7  23-833.553 1376.78   8
  -1   7  25 3234.00 1387.57   1
  -1   7 -25 3797.30 1781.57   7
   1   7  25 4006.46 1483.57   8
  -1  -7  25 5692.91 1776.52   8
  -1   7  25 5815.92 1491.86   8
   1  -7  25 4874.59 1260.26   1
   1   7  25 5296.64 1656.13   1
   1  -7  25 2499.79 1534.78   8
  -1  -7 -25 3659.10 1608.58   7
   1  -7 -25 3346.66 1604.68   7
  -1  -7 -25 5343.86 2258.66   4
  -1  -7  27 13580.5 2048.70   8
  -1   7  27 13961.0 1762.18   8
  -1   7  27 11692.5 1680.38   1
   1  -7  27 14539.4 1871.98   8
  -1  -7 -27 9272.74 2490.93   4
   1  -7  27 14588.7 1604.33   1
   1  -7 -27 14150.5 2018.82   7
   1   7  27 11906.6 1722.01   8
  -1   7 -27 15147.0 2093.87   7
  -1  -7 -27 13754.4 2008.72   7
   1   7  27 13505.6 1901.56   1
  -1   7  29 409.548 1610.82   1
   1  -7  29 5079.87 1816.78   8
  -1  -7 -29 3877.23 1989.91   7
  -1   7 -29-258.208 2151.73   7
  -1  -7  29 7460.33 2073.75   8
   1  -7  29 2619.85 1504.09   1
   1   7  29 6956.01 1900.69   1
   1  -7 -29-1953.77 2045.76   7
  -1   9   1-11.6942 393.636   5
   1  -9  -1 137.868 387.357   6
  -1   9   1 212.271 600.964   2
  -1   9  -1-23.8657 383.599   5
   1  -9   1-418.362 394.006   6
  -1   9  -1-184.365 614.174   2
   1  -9  -3 38639.3 1619.20   6
  -1   9   3 42349.0 1595.48   1
   1  -9   3 40716.5 1618.64   6
  -1   9  -3 39856.9 1615.83   5
  -1   9   3 40862.3 1740.71   2
  -1   9   3 39433.8 1612.91   5
   1  -9  -3 40766.1 1681.76   4
  -1   9   3 42391.3 1563.91   8
  -1   9  -3 40101.6 1768.48   2
  -1   9   5 25663.7 1177.41   5
  -1   9   5 26095.0 1300.12   2
   1   9   5 25817.6 1175.92   5
  -1  -9  -5 25847.8 1169.82   6
  -1   9   5 28512.3 1163.79   8
  -1   9  -5 27569.6 1387.14   2
   1  -9  -5 24471.3 1159.88   6
   1  -9  -5 29142.1 1325.30   4
  -1   9  -5 27624.1 1174.78   5
   1  -9   5 27897.0 1175.00   6
  -1   9   5 28484.3 1205.02   1
   1  -9  -7 27284.0 1194.33   7
  -1  -9  -7 22745.9 1515.36   4
  -1   9   7 26644.1 1314.13   2
   1   9   7 25659.9 1173.25   5
   1  -9   7 26797.9 1188.68   6
  -1   9  -7 25503.1 1154.91   5
   1  -9  -7 26254.7 1175.92   6
  -1   9   7 28320.3 1254.59   1
   1   9   7 28135.5 1322.46   8
  -1   9   7 27319.3 1190.87   5
   1  -9  -7 27810.1 1432.75   4
  -1   9  -7 24986.3 1425.41   2
  -1  -9  -7 25340.2 1154.95   6
  -1   9   7 26597.5 1193.72   8
  -1   9   9 135221. 4994.28   1
  -1   9   9 135713. 4977.96   2
   1  -9   9 142311. 4919.04   6
   1  -9 -11 4304.49 607.672   6
  -1   9  11 3698.13 820.833   2
  -1   9  11 4380.31 591.236   5
   1   9  11 4386.19 823.953   8
  -1  -9 -11 4265.47 1182.62   4
  -1  -9 -11 4763.88 565.045   6
   1   9  11 5442.99 626.100   5
  -1   9 -11 4242.77 581.111   5
   1  -9  11 4701.46 790.063   8
   1   9  11 3370.53 917.178   2
  -1   9 -13 6484.08 1211.02   7
  -1   9  13 5496.16 681.414   5
  -1   9  13 4644.76 943.606   1
  -1  -9 -13 5684.05 1370.60   4
   1  -9 -13 5527.81 761.376   3
  -1   9  13 5805.60 904.187   2
   1   9  13 6140.61 945.063   8
   1  -9 -13 4987.53 633.943   6
  -1   9 -13 4519.66 656.787   5
   1  -9 -13 4891.44 881.767   7
  -1  -9 -13 5891.96 643.424   6
   1   9  13 5091.70 1001.34   2
  -1   9  13 5841.46 911.809   8
   1   9  13 5228.02 654.739   5
   1   9  13 4744.19 1084.98   1
  -1   9  15 28139.8 1274.04   5
   1  -9 -15 24326.7 1245.35   6
   1  -9  15 26474.3 1553.94   8
   1  -9 -15 24457.1 1516.45   7
  -1   9  15 25316.0 1424.31   2
  -1   9  15 28353.6 1505.84   8
  -1  -9 -15 27039.7 2024.04   4
  -1  -9 -15 25229.1 1251.16   6
   1   9  15 27286.3 1752.90   1
   1  -9 -15 26856.6 1313.26   3
   1   9  15 27557.8 1231.07   5
  -1   9 -15 26642.5 1272.04   5
   1   9  15 24870.4 1488.60   2
   1   9  15 26749.8 1542.80   8
  -1   9  15 26389.1 1587.91   1
  -1   9  17 5476.06 1187.09   1
  -1   9 -17 5741.05 800.142   5
   1  -9 -17 6280.70 1169.71   7
   1  -9 -17 5962.25 834.128   3
  -1   9 -17 5356.83 1355.84   7
  -1   9  17 6108.33 759.039   5
  -1   9  17 6084.38 1013.37   2
   1  -9  17 6859.85 1129.57   8
  -1  -9 -17 5471.39 764.249   6
   1   9  17 5138.57 1277.60   1
   1  -9  17 3850.90 895.005   1
  -1  -9 -17 5307.81 1694.95   4
   1   9  17 5038.32 716.329   5
   1   9  17 3412.57 1011.13   2
  -1   9  17 5851.56 1088.68   8
   1  -9 -17 6391.97 752.553   6
  -1  -9 -17 4655.03 1174.99   7
   1   9  17 6376.46 1155.35   8
  -1  -9 -19 12470.2 962.159   6
   1  -9 -19 9175.99 882.484   6
  -1   9 -19 12759.2 980.686   5
  -1   9  19 9219.83 1146.26   2
   1  -9  19 9384.98 1366.05   8
  -1  -9 -19 9022.33 1906.06   4
   1   9  19 9763.06 1332.48   8
  -1   9  19 11384.1 1309.44   8
   1  -9 -19 10376.4 939.231   3
  -1  -9 -19 10111.0 1343.82   7
  -1   9  19 10279.2 1404.71   1
  -1   9 -19 10254.8 1556.83   7
   1  -9 -19 12035.2 1396.35   7
   1  -9  19 9633.30 1099.13   1
   1   9  19 8610.38 1485.90   1
  -1   9  19 9849.68 932.043   5
   1   9  21 1060.13 1307.63   8
  -1   9 -21-2325.63 1752.67   7
  -1   9  21 1295.94 1349.49   8
   1  -9 -21 57.2854 1521.63   7
   1  -9  21 938.293 1426.04   8
   1  -9  21-980.788 1219.38   1
  -1  -9 -21 1108.22 2044.44   4
  -1   9  21-281.469 1470.48   1
  -1  -9 -21 1762.66 1391.54   7
   1   9  21 527.219 1519.91   1
   1  -9  23 324.712 1397.62   8
   1  -9  23-378.842 1136.89   1
  -1   9  23-768.451 1413.12   1
  -1   9  23 2030.65 1379.93   8
  -1  -9 -23 2632.73 2123.08   4
   1  -9 -23 312.920 1500.13   7
   1   9  23 993.921 1477.00   8
   1   9  23 187.976 1625.23   1
  -1  -9 -23-954.643 1427.49   7
  -1   9 -23 1589.47 1664.94   7
  -1   9  25 4319.99 1519.12   1
   1   9  25 3392.70 1582.69   8
   1   9  25 5819.96 1827.08   1
  -1  -9 -25 5854.78 1679.58   7
   1  -9 -25 1764.36 1709.57   7
  -1  -9 -25 4057.59 2405.50   4
  -1   9 -25 5675.49 2106.81   7
   1  -9  25 7368.85 1662.82   8
   1  -9  25 6912.40 1352.80   1
  -1   9  25 4935.72 1565.23   8
  -1   9 -27 8138.18 2164.02   7
  -1  -9 -27 5486.25 2495.65   4
   1  -9  27 4943.78 1748.84   8
   1  -9 -27 4358.68 1878.37   7
  -1  -9 -27 6215.97 1877.62   7
  -1   9  27 9301.26 1699.97   1
  -1   9  27 2334.54 1625.45   8
   1  -9  27 6903.68 1420.29   1
   1   9  27 5046.70 1865.47   1
   1   9  27 7844.33 1767.38   8
   1 -11   1 761.445 505.653   6
  -1  11   1 1372.48 781.088   2
  -1  11  -1 1181.12 762.552   2
   1 -11  -1 1687.85 506.522   6
   1 -11  -3 14186.5 1203.34   4
   1 -11   3 11885.2 788.517   6
  -1  11   3 11214.0 996.365   2
   1 -11  -3 12839.0 806.991   6
  -1  11  -3 13411.4 1072.84   2
  -1  11   3 12938.4 831.132   1
  -1  11   5 20229.0 993.810   8
   1 -11  -5 16734.4 1212.09   4
  -1  11   5 16566.1 1161.95   2
  -1 -11  -5 17449.6 965.270   6
   1 -11  -5 17850.0 985.195   6
  -1  11   5 18000.1 1039.52   1
   1 -11   5 18121.9 1011.91   6
   1  11   5 19224.6 998.965   5
  -1  11  -5 16641.8 1264.38   2
  -1  11  -7 78397.4 3479.97   2
   1 -11   7 89720.9 3223.07   6
  -1 -11  -7 89225.1 3216.18   6
  -1  11   7 84038.0 3275.87   1
  -1 -11  -7 78155.6 3796.70   4
   1 -11  -7 87133.2 3431.77   4
  -1  11   7 84212.4 3345.01   2
  -1  11   7 86001.4 3202.43   8
   1 -11  -7 87298.0 3226.25   6
   1  11   7 88906.8 3231.09   5
  -1  11   9 30906.2 1432.11   8
   1 -11   9 33977.7 1543.61   8
   1 -11  -9 33240.7 1778.83   4
   1 -11  -9 29403.8 1393.86   6
   1 -11   9 31534.7 1430.99   6
   1 -11  -9 31789.9 1429.05   7
  -1  11  -9 29366.8 1795.77   2
   1  11   9 33189.7 1433.74   5
  -1  11   9 28505.9 1586.03   2
  -1  11   9 27359.8 1506.50   1
  -1 -11  -9 30419.6 1383.89   6
   1  11  11 12799.1 1353.62   2
   1 -11 -11 14123.1 947.465   6
   1 -11  11 16753.9 1141.43   8
   1  11  11 15749.2 970.979   5
   1  11  11 13770.1 1347.51   1
  -1 -11 -11 13442.4 921.885   6
   1  11  11 13083.1 1183.91   8
  -1 -11 -11 15156.3 1576.66   4
   1  11  13 3452.28 984.347   8
  -1  11  13 2815.46 889.549   8
   1 -11 -13 3169.18 922.100   7
   1  11  13 2517.99 1170.91   2
   1  11  13 3647.04 1223.05   1
   1 -11 -13 3933.03 1401.57   4
   1  11  13 3168.87 763.204   5
  -1 -11 -13 3992.43 1464.13   4
  -1 -11 -13 2283.91 703.084   6
  -1  11  13 3574.83 997.467   1
   1  11  15 16589.5 1494.36   2
   1  11  15 15485.2 1530.36   1
  -1  11  15 16303.0 1398.53   1
   1  11  17 22657.3 1261.03   5
   1  11  17 23899.4 1632.84   8
  -1  11  17 26841.7 1744.86   1
  -1  11  17 22369.0 1551.39   8
  -1 -11 -17 24010.4 1336.69   6
   1 -11 -17 22942.9 1590.54   7
  -1 -11 -17 23025.9 2226.28   4
   1  11  17 20244.5 1583.95   2
   1  11  17 22714.1 1806.04   1
   1 -11  17 26790.9 1695.78   8
  -1  11  19 8671.44 1545.98   1
  -1 -11 -19 9473.57 1430.40   7
  -1  11  19 7816.65 1345.59   8
  -1 -11 -19 8865.11 2040.10   4
  -1 -11 -19 9522.35 1063.24   6
   1 -11 -19 8731.51 1383.74   7
   1  11  19 7665.51 1400.53   8
   1 -11  19 12125.4 1479.68   8
   1  11  19 7613.61 1550.45   1
  -1  11  21 5424.26 1433.22   8
   1 -11  21 5688.48 1491.03   8
  -1 -11 -21 7029.10 1482.45   7
  -1  11  21 3414.96 1703.37   1
   1  11  21 3797.93 1616.77   1
   1  11  21 3733.14 1393.26   8
   1 -11 -21 6956.90 1530.16   7
  -1 -11 -21 4230.13 2103.30   4
  -1 -11 -23 739.853 1484.88   7
  -1 -11 -23 2600.35 2336.55   4
   1 -11  23 1481.32 1534.59   8
  -1  11  23 3867.61 1449.26   8
  -1  11 -23 2025.14 1864.92   7
   1  11  23 3956.36 1668.81   1
  -1  11  23 3985.82 1555.74   1
   1 -11 -23 2472.49 1643.67   7
   1  11  23 2875.82 1525.00   8
  -1 -11 -25 53.5296 2369.00   4
   1  11  25 622.390 1818.37   1
  -1 -11 -25 1908.33 1658.83   7
   1 -11 -25-933.870 1800.69   7
  -1  11 -25-682.802 2080.37   7
   1 -11  25 1108.70 1629.08   8
   1  11  25 308.039 1608.46   8
  -1  11  25 258.980 1596.25   1
  -1  11  25 1050.69 1561.39   8
   1 -11  27 6736.39 1894.96   8
   1  11  27 4720.60 1897.23   1
  -1 -11 -27 5305.40 2583.75   4
   1 -11 -27 4055.91 1919.06   7
  -1  11  27 3027.29 1681.97   8
  -1  11  27 3595.02 1630.07   1
  -1 -11 -27 1668.36 1817.16   7
   1  11  27 945.548 1737.99   8
  -1  11 -27 2794.44 2382.76   7
  -1  13   1 5408.86 1075.77   2
  -1  13   1 4231.49 700.715   5
   1 -13   1 5691.13 715.436   6
  -1  13  -1 5609.12 1080.92   2
   1 -13  -1 5370.46 698.129   6
  -1  13  -1 5578.73 713.827   5
   1 -13   3 11592.8 890.551   6
  -1  13   3 11167.3 913.433   1
   1 -13  -3 10445.6 855.338   6
  -1  13   3 11094.6 857.460   5
  -1  13   3 10705.9 1134.58   2
  -1  13  -3 12280.6 851.057   5
   1  13   3 11877.1 911.979   5
  -1  13   5 73579.2 3210.14   2
  -1  13   5 81379.2 3062.72   5
   1 -13  -5 75474.2 3040.87   6
   1 -13   5 79378.0 3081.38   6
  -1  13   5 78425.4 3050.97   1
  -1  13  -5 82391.6 3047.66   5
  -1  13   5 79277.7 3022.57   8
  -1  13  -7 23727.5 1226.82   5
  -1  13   7 22754.7 1513.67   2
   1  13   7 26659.7 1277.34   5
   1 -13  -7 22576.3 1601.24   4
  -1  13   7 25463.6 1302.52   8
   1 -13   7 24141.0 1284.09   6
  -1  13   7 22106.2 1338.08   1
  -1  13   7 23221.2 1233.35   5
   1 -13  -7 22013.3 1245.25   6
  -1 -13  -9 6108.29 1593.41   4
  -1  13  -9 6835.95 789.102   5
   1 -13   9 7245.94 868.421   6
   1 -13  -9 6486.28 839.135   6
  -1  13   9 7001.23 1002.15   1
  -1  13   9 8874.56 852.620   5
   1  13   9 6918.94 817.628   5
  -1  13   9 5913.04 1160.02   2
  -1 -13 -11 3224.46 1477.84   4
   1 -13 -11 2460.25 776.370   6
   1  13  11 2322.71 1047.30   8
  -1  13  11 2824.38 887.307   8
  -1  13 -11 3669.29 777.938   5
  -1  13  11 3546.37 1174.49   2
   1  13  11 2867.80 842.675   5
   1 -13 -11 3302.83 1352.17   4
  -1  13  11 3737.88 813.541   5
   1  13  11 3573.36 1310.94   1
  -1  13  13 2285.84 1081.87   1
   1  13  13 123.359 1270.73   1
  -1  13  13 2819.79 1256.74   2
  -1  13  15 29454.0 1710.12   8
  -1  13  15 28546.5 1472.31   5
   1 -13 -15 24112.9 1643.75   7
   1  13  15 25520.9 1930.84   1
   1 -13  15 32636.2 1806.21   8
   1 -13 -15 28838.3 2210.92   4
  -1  13  15 28177.8 1808.17   2
   1  13  15 27979.4 1462.24   5
  -1  13 -15 29157.0 1523.83   5
  -1 -13 -15 29886.6 2288.85   4
  -1  13  15 26724.7 1791.01   1
   1 -13 -15 25403.8 1461.67   6
   1  13  15 27377.2 1748.48   8
   1 -13 -17 9495.45 1080.54   6
   1  13  17 11687.8 1402.25   8
   1 -13 -17 11513.2 1974.50   4
   1 -13 -17 11197.7 1263.27   3
  -1  13  17 10344.3 1022.72   5
   1 -13  17 14229.7 1531.34   8
  -1  13  17 12141.1 1484.99   1
  -1  13  17 13545.6 1390.05   8
  -1  13  17 10083.2 1478.65   2
   1  13  17 11763.2 1689.32   1
  -1  13 -17 11649.2 1197.81   5
  -1 -13 -17 8462.45 1981.35   4
   1 -13 -17 10544.5 1378.92   7
   1  13  17 11414.3 1050.97   5
   1  13  21 3251.13 1487.87   8
   1 -13  21 5063.53 1567.34   8
  -1  13  21 4397.88 1495.11   8
   1 -13 -21 5528.92 2571.64   4
   1 -13 -21 5290.25 1562.44   7
  -1  13  21 5385.58 1750.21   1
   1  13  21 5638.46 1712.05   1
  -1 -13 -21 5090.81 1541.37   7
  -1 -13 -21 2281.23 2235.62   4
  -1 -13 -23-3141.11 1721.77   7
   1 -13 -23 161.018 1699.80   7
   1 -13 -23-3815.45 2612.16   4
   1 -13  23-1875.92 1703.02   8
   1  13  23-2360.15 1795.76   1
  -1  13  23 1062.27 1616.12   1
  -1 -13 -23-207.186 2506.58   4
  -1  13  23-255.655 1514.92   8
   1  13  23-2855.47 1657.06   8
  -1 -13 -25 1551.61 2437.75   4
   1 -13  25 899.457 1762.22   8
  -1 -13 -25 644.856 1672.20   7
   1 -13 -25-753.814 2524.64   4
  -1  13  25 273.322 1618.96   8
   1 -13 -25-1342.34 1703.88   7
  -1  13  25 1275.21 1570.82   1
   1  13  25 1172.23 1654.88   8
   1  13  25 1292.40 1805.73   1
  -1  15  -1 1076.05 692.796   5
  -1  15  -1 966.702 1187.00   2
   1 -15  -1 490.604 722.201   6
   1 -15   1 691.107 711.220   6
  -1  15   1 1047.90 1178.58   2
  -1  15   1 903.013 691.410   5
  -1  15  -3 35290.3 1671.60   5
  -1  15   3 36864.4 2040.80   2
   1 -15   3 41651.4 1764.50   6
   1 -15  -3 39339.5 1727.31   6
  -1  15  -3 38958.3 2094.78   2
  -1  15   3 42226.5 1733.00   5
  -1  15   5 29656.8 1589.92   1
   1  15   5 32263.7 1576.37   5
   1 -15  -5 31322.0 1524.36   6
  -1 -15  -5 29871.7 1527.53   6
  -1  15  -5 30966.4 1966.75   2
   1 -15   5 27265.5 1510.98   6
  -1  15  -5 30946.5 1512.88   5
  -1  15   5 32832.9 1550.61   5
  -1  15   5 30188.0 1837.80   2
  -1  15   7 10574.8 1060.79   8
   1 -15  -7 11213.7 991.677   6
  -1 -15  -7 10206.8 986.176   6
   1 -15   7 11835.6 1031.67   6
  -1  15   7 11606.9 988.553   5
  -1  15   7 10856.6 1114.32   1
   1 -15  -7 11567.2 1473.16   4
  -1  15   7 10429.1 1377.00   2
  -1  15  -7 10809.5 1525.86   2
   1  15   7 10451.1 977.143   5
  -1  15  -7 11077.9 961.533   5
   1 -15  -9 8899.76 932.846   6
   1  15   9 7659.78 1371.71   1
  -1 -15  -9 10351.8 1002.82   6
   1 -15   9 9923.75 1017.66   6
  -1  15  -9 8588.62 956.760   5
  -1  15   9 9622.13 1381.40   2
  -1  15   9 9466.37 989.919   5
   1  15   9 9879.22 1015.06   5
  -1  15 -11-402.759 836.317   5
  -1 -15 -11-459.120 848.226   6
  -1 -15 -11-2905.35 1814.58   4
  -1  15  11-104.875 1326.45   2
   1 -15 -11-460.334 850.709   6
   1 -15 -11-2234.14 1532.19   4
  -1  15  11-526.395 1098.28   1
  -1  15  11-317.401 1003.96   8
   1  15  11-210.889 900.728   5
   1  15  11-2161.36 1410.64   1
  -1  15  11-553.234 839.014   5
  -1 -15 -13 3845.93 979.025   6
   1 -15 -13 3237.64 1697.12   4
   1  15  13 2782.81 1225.82   8
  -1  15 -13 2958.71 956.939   5
   1 -15 -13 2425.48 910.230   6
   1 -15 -13 2392.98 1096.58   7
  -1  15  13 1880.36 1109.99   8
  -1  15  13 2866.59 952.357   5
   1  15  13 4142.98 1436.32   1
  -1  15  13 2469.68 1386.51   2
  -1 -15 -13 1645.22 1736.02   4
   1  15  13 2871.16 1022.92   5
  -1  15  13 2130.15 1204.10   1
  -1  15  15 10981.0 1373.91   8
   1 -15  15 12540.1 1544.77   8
   1 -15 -15 11213.6 1942.77   4
   1 -15 -15 13867.8 1375.56   7
  -1  15 -15 13426.2 1236.96   5
  -1  15  15 12129.7 1638.63   2
  -1 -15 -15 11382.0 1216.58   6
   1  15  15 12650.3 1212.75   5
  -1  15  15 12961.7 1495.54   1
  -1  15  15 13378.9 1167.87   5
   1  15  15 11656.4 1433.00   8
   1  15  15 12847.3 1712.21   1
   1 -15 -15 11592.5 1148.95   6
  -1 -15 -15 12104.6 2065.45   4
   1  15  17 61410.4 2719.13   5
  -1  15  17 68488.7 3128.22   2
   1  15  17 64414.3 3218.14   1
   1 -15  19 31584.0 2107.46   8
   1 -15 -19 27484.5 1744.30   3
  -1  15  19 19375.8 2000.47   1
   1 -15 -19 22836.2 1894.91   7
  -1  15  19 25388.5 2054.92   2
   1 -15 -19 26086.9 2583.52   4
  -1  15  19 26504.6 1584.29   5
  -1  15 -19 29798.0 1853.14   5
   1  15  19 23972.7 2145.85   1
   1  15  19 25102.5 1931.46   8
  -1 -15 -19 28309.9 2664.08   4
  -1  15  19 25783.9 1895.67   8
   1 -15 -19 24747.9 1581.59   6
  -1 -15 -19 31424.3 1823.85   6
   1 -15  21 6371.02 1734.90   8
   1 -15 -21 6433.03 1579.61   7
   1 -15 -21 5434.05 2349.07   4
  -1  15  21 4728.67 1616.16   1
  -1 -15 -21 4549.95 2290.49   4
   1  15  21 7480.89 1925.90   1
  -1  15  21 4476.70 1549.56   8
  -1 -15 -21 2050.53 1584.24   7
   1  15  21 6583.96 1623.71   8
  -1  15  23 736.273 1576.63   8
   1 -15 -23 1047.97 1648.25   7
   1 -15 -23 1209.57 2340.49   4
  -1 -15 -23 162.861 2478.97   4
  -1  15  23 1564.62 1644.24   1
   1  15  23-826.122 1667.70   8
   1  15  23-426.359 1785.16   1
   1 -15  23-99.7185 1719.80   8
  -1 -15 -23-457.358 1617.62   7
   1 -15 -25 2647.67 2613.80   4
   1 -15  25 455.957 1836.22   8
   1 -15 -25 35.5639 1817.06   7
  -1 -15 -25-1265.12 2537.69   4
  -1  15  25 1484.64 1703.44   1
   1  15  25-805.332 1968.13   1
  -1 -15 -25-1086.33 1811.42   7
   1  15  25 586.942 1682.52   8
  -1  15  25-1505.41 1750.58   8
  -1  17   1 3651.04 875.037   5
  -1  17  -1 3018.53 851.370   5
  -1  17   1 1535.60 1387.95   2
  -1  17  -1 1695.17 1393.69   2
   1 -17  -1 3329.17 874.291   6
   1 -17   1 3023.49 882.853   6
  -1  17   3 14213.2 1676.70   2
  -1  17  -3 13742.1 1734.28   2
   1 -17   3 18086.5 1267.26   6
  -1  17   3 17744.5 1194.22   5
   1 -17  -3 15670.8 1207.78   6
  -1  17  -3 17166.4 1186.17   5
  -1  17  -5 13744.1 1150.36   5
  -1  17   5 14335.6 1119.89   5
   1 -17  -5 11344.9 1156.78   6
  -1  17   5 15101.7 1340.99   1
   1  17   5 14901.5 1231.91   5
   1 -17   5 12395.6 1161.83   6
  -1  17  -5 9801.20 1767.94   2
  -1  17   5 13602.2 1678.55   2
  -1  17   7 11531.8 1627.04   2
  -1  17   7 14454.0 1334.70   1
  -1 -17  -7 11909.7 1204.10   6
   1 -17   7 16014.1 1226.38   6
   1 -17  -7 12553.3 1168.95   6
  -1  17  -7 11935.1 1840.04   2
  -1  17   7 15426.0 1171.04   5
  -1  17  -7 15498.9 1175.84   5
   1  17   7 15293.1 1230.36   5
  -1  17  -9 2933.82 924.635   5
   1 -17  -9 2306.45 1619.38   4
   1  17   9 2624.29 1466.27   1
  -1  17   9 2043.92 934.665   5
   1 -17  -9 347.567 885.610   6
  -1  17   9 2062.37 1138.09   8
   1 -17   9 2280.62 969.508   6
  -1 -17  -9 1498.16 960.414   6
   1  17   9 1918.32 976.221   5
  -1  17   9 2058.44 1507.66   2
  -1  17  11 773.077 1137.99   8
   1 -17 -11-1536.02 1695.86   4
   1  17  11-1418.09 1605.01   1
  -1  17  11 949.194 1229.50   1
  -1  17 -11 895.307 972.236   5
  -1  17  11-1368.36 1586.35   2
   1  17  11 96.1177 1008.62   5
   1 -17 -11 219.549 930.519   6
  -1 -17 -11 1022.91 984.463   6
  -1  17  11 639.684 951.890   5
   1  17  13-1478.99 1580.90   1
  -1  17  13 1778.49 1613.73   2
  -1  17 -13 1463.04 1063.98   5
  -1  17  13 1942.24 1252.11   8
   1  17  13 582.485 1087.99   5
   1 -17 -13 469.440 983.562   6
  -1 -17 -13-606.958 1046.73   6
  -1  17  13 1284.26 1241.50   1
   1 -17 -13 102.753 1165.10   7
   1 -17 -13 1597.59 1734.00   4
  -1  17  13 235.645 1028.19   5
  -1 -17 -13 147.950 2084.42   4
   1  17  17 63974.3 2718.44   5
   1 -17 -17 57981.3 3425.87   4
  -1 -17 -17 67877.8 2882.94   6
  -1  17  17 66595.3 2755.26   5
  -1  17 -17 72933.0 2907.53   5
   1  17  17 53304.6 3148.18   1
  -1  17  17 56045.1 3077.57   2
  -1  17  17 56752.4 2928.38   1
  -1 -17 -17 57530.1 3632.92   4
   1  17  17 59911.3 2958.36   8
   1 -17 -17 56590.3 2663.43   6
  -1 -17 -19 17517.2 1671.00   6
  -1  17  19 14437.1 1788.57   1
  -1  17  19 13523.9 1981.34   2
   1 -17 -19 12863.1 1664.54   7
   1  17  19 15214.7 1745.25   8
  -1  17 -19 16652.2 1658.65   5
   1 -17 -19 15153.0 1655.13   3
  -1  17  19 14269.5 1701.33   8
   1  17  19 13498.7 2031.84   1
   1 -17 -19 14800.2 1404.39   6
  -1  17  19 16221.7 1422.10   5
   1 -17 -19 13384.2 2412.73   4
  -1 -17 -19 10530.4 2459.11   4
  -1  17  21 347.844 1475.60   8
  -1 -17 -21 433.827 2330.27   4
   1 -17 -21-2085.30 2394.04   4
  -1  17  21 264.207 1659.82   1
  -1 -17 -21-31.9652 1634.36   7
   1  17  21-203.443 1620.64   8
   1  17  21-1411.93 1900.01   1
   1 -17 -21 329.935 1578.04   7
   1 -17 -23-33.3518 1697.71   7
  -1  17  23-1700.20 1688.47   8
   1 -17 -23-2080.75 2441.51   4
  -1 -17 -23 2390.37 2493.32   4
  -1 -17 -23-1834.06 1735.02   7
  -1  17  23 436.389 1681.99   1
   1  17  23 465.420 1713.13   8
   1  17  23-1387.69 1841.17   1
   1 -19   1 1725.03 996.610   6
  -1  19   1 3015.62 1684.57   2
   1 -19  -1 2889.63 1011.41   6
  -1  19   1 2364.76 982.861   5
  -1  19  -1 4150.97 1697.25   2
  -1  19  -1 3970.30 960.789   5
   1 -19   3 9455.71 1172.26   6
  -1  19  -3 9586.81 1125.11   5
  -1  19   3 8500.85 1741.99   2
   1 -19  -3 9458.86 1162.00   6
  -1  19  -3 9057.58 1834.93   2
  -1  19   3 8858.72 1076.03   5
  -1  19   5 14780.9 1515.89   1
   1 -19  -5 17793.9 1354.99   6
   1  19   5 20388.5 1433.96   5
  -1  19   5 14954.6 1296.77   5
  -1  19  -5 16236.8 1285.62   5
  -1  19   5 15414.2 1871.77   2
  -1  19  -5 15319.5 1970.09   2
   1 -19   5 16615.6 1381.84   6
   1 -19   7 12081.5 1232.31   6
  -1  19   7 10333.8 1771.77   2
  -1  19   7 11113.2 1163.05   5
  -1  19  -7 10268.3 1191.26   5
   1  19   7 10549.5 1264.44   5
   1 -19  -7 9944.45 1176.28   6
   1  19   9 6394.59 1196.89   5
  -1  19   9 7200.34 1712.12   2
  -1 -19  -9 8799.16 1219.16   6
   1 -19   9 8493.07 1210.56   6
   1  19   9 4929.11 1693.46   1
  -1  19   9 6764.16 1410.17   1
  -1  19  -9 7279.34 1189.22   5
   1 -19  -9 7889.10 1157.18   6
   1 -19  -9 5322.84 2340.03   4
  -1  19   9 6343.79 1106.64   5
   1  19  11-1037.53 1812.30   1
  -1  19  11 532.930 1081.42   5
  -1  19  11 330.475 1346.80   1
  -1  19 -11-1340.31 1239.10   5
   1  19  11-134.977 1200.32   5
   1 -19 -13 7615.84 2191.91   4
   1 -19 -13 13518.0 1366.25   6
   1  19  13 13190.1 1442.71   5
  -1  19  13 13192.7 1338.38   5
  -1  19  13 13062.7 1617.39   1
   1  19  13 12204.9 1976.24   1
  -1  19 -13 11138.9 1447.52   5
  -1  19  13 10990.2 1611.03   8
  -1 -19 -13 13835.9 1510.10   6
  -1  19  13 5528.40 2017.43   2
   1 -19 -15 32303.0 2837.41   4
  -1  19  15 37192.9 2040.05   5
   1  19  15 32309.9 2533.87   1
  -1 -19 -15 28462.2 3194.84   4
   1 -19 -15 36103.0 1982.84   6
  -1 -19 -15 38769.2 2145.19   6
  -1  19  15 26466.4 2574.26   2
  -1  19  15 33057.2 2254.59   1
   1  19  15 39722.5 2077.67   5
  -1  19 -15 38838.7 2166.14   5
   1  19  17 5169.20 1626.71   8
  -1  19  17 7330.29 1587.30   8
   1 -19 -17 9042.82 1362.89   6
  -1  19 -17 4472.37 1493.59   5
  -1  19  17 4409.48 2044.79   2
   1 -19 -17 1169.70 1563.31   7
   1  19  17 7102.76 1944.97   1
  -1 -19 -17 11349.7 1584.25   6
   1  19  17 9995.82 1408.23   5
  -1 -19 -17 8391.49 2486.76   4
   1 -19 -17 8860.20 2377.42   4
  -1  19  17 6749.58 1660.54   1
  -1  19  17 8474.61 1341.01   5
   1 -19 -19 14371.0 1518.45   6
   1  19  19 16069.3 2138.63   1
  -1 -19 -19 14293.4 2634.79   4
  -1  19  19 15777.3 2196.38   2
   1  19  19 12292.0 1815.10   8
  -1  19  19 16085.8 1780.32   8
   1 -19 -19 13765.2 1746.23   7
  -1 -19 -19 14219.5 1752.75   6
   1 -19 -19 15920.7 2588.17   4
  -1  19  19 13071.0 1819.93   1
  -1  19  19 16826.1 1516.28   5
  -1 -19 -21 3606.93 1742.08   7
   1  19  21 5156.00 1766.51   8
   1 -19 -21 3495.19 2525.47   4
  -1 -19 -21 3328.42 2583.76   4
   1  19  21 5243.15 1973.58   1
  -1  19  21 4333.26 1740.83   1
  -1  19  21 2786.16 1652.00   8
   1 -19 -21 4910.49 1699.56   7
   1 -21   1-299.794 1058.00   6
  -1  21   1-370.961 1000.96   5
  -1  21  -1-215.675 1065.19   5
  -1  21   1 861.846 1836.65   2
  -1  21  -1-1801.33 1848.64   2
   1 -21  -1 1646.65 1123.87   6
  -1  21   3 5762.38 1105.03   5
  -1  21   3 3319.70 1852.17   2
  -1  21  -3 5332.15 1917.77   2
   1 -21   3 5812.62 1162.04   6
  -1  21  -3 6985.50 1222.73   5
   1 -21  -3 7137.26 1234.64   6
   1 -21  -5 4696.08 1202.64   6
   1 -21   5 2666.60 1244.89   6
  -1  21   5 6634.09 1155.02   5
  -1  21  -5 6387.15 1229.39   5
  -1  21   5 4614.85 1880.85   2
   1  21   9 4301.86 1835.83   1
  -1  21   9 3161.00 1490.05   1
   1  21   9 3774.02 1315.57   5
  -1  21   9 5620.88 1206.16   5
  -1  21   9 6104.17 1896.78   2
   1 -21  -9 4002.03 1190.87   6
  -1  21  -9 5515.82 1278.48   5
   1  21  11 1155.40 1306.63   5
   1  21  11 499.395 1928.80   1
  -1  21  11 1359.72 1947.21   2
  -1  21  11-1707.93 1499.29   1
  -1  21  11 555.665 1162.95   5
  -1  21 -11 920.676 1268.72   5
   1 -21 -11 766.598 1151.63   6
   1 -21 -11-1103.07 2574.41   4
  -1  21 -13 7496.66 1519.59   5
   1  21  13 6221.12 2011.70   1
   1 -21 -13 6657.32 1338.71   6
   1 -21 -13 8797.90 2379.81   4
   1  21  13 7190.31 1435.31   5
  -1  21  13 3560.81 1553.91   8
  -1  21  13 9432.26 1391.53   5
  -1  21  13 1777.21 2033.17   2
  -1 -21 -13 6575.18 1351.03   6
  -1  21  13 2417.93 1585.33   1
   1 -21 -17 2766.58 1621.34   7
  -1 -21 -17 8755.26 2908.20   4
  -1  21  17 4596.42 1688.70   8
   1 -21 -17 7511.70 2509.38   4
   1  21  17 11061.2 1540.77   5
  -1  21  17 4419.95 2208.11   2
   1  21  17 9465.48 2194.87   1
   1 -21 -17 9296.72 1462.57   6
  -1  21  17 11192.0 1489.93   5
  -1  21  17 5865.75 1736.16   1
  -1  21  19 5990.47 1738.43   1
  -1 -21 -19 5556.41 2745.38   4
   1  21  19 3683.83 1701.99   8
  -1  21  19 5819.03 1675.06   8
  -1  21  19 3851.00 2223.49   2
   1 -21 -19 2342.19 1389.19   6
   1  21  19 4523.41 2174.49   1
   1 -21 -19 176.818 1674.16   7
   1 -21 -19 4034.54 2489.99   4
  -1  21  19 5947.58 1433.88   5
  -1  23  -1-29.7725 1205.68   5
  -1  23  -1-1218.50 2020.59   2
  -1  23   1 433.673 1154.90   5
  -1  23   1 639.870 2006.74   2
   1 -23  -1 1243.12 1186.87   6
   1 -23   1-29.9245 1210.02   6
  -1  23   3 3504.38 1184.30   5
   1 -23  -3 3177.34 1212.52   6
  -1  23  -3 2712.70 1275.97   5
  -1  23   3 1395.89 2034.86   2
   1 -23   3 5273.04 1272.12   6
  -1  23  -3 1605.00 2090.18   2
   1 -23   5 13298.7 1488.84   6
   1 -23  -5 11473.4 1414.60   6
  -1  23   5 12564.5 1395.58   5
  -1  23  -5 8150.64 1578.68   5
  -1  23   7 5232.82 1275.05   5
   1 -23  -7 5504.28 1306.90   6
   1  23   7 7584.85 1468.87   5
   1 -23   7 5685.72 1360.22   6
  -1  23  -7 3119.78 1505.21   5
   1  23   9 5371.06 1453.80   5
  -1  23   9 7125.46 1316.24   5
  -1  23  -9 6704.40 1482.37   5
   1 -23  -9 7498.79 1326.09   6
   1  23  11 2419.70 2212.09   1
  -1  23  11-1207.26 1315.00   5
  -1  23  11 2647.03 2238.74   2
   1  23  13 363.305 2106.62   1
   1  23  13-785.095 1437.80   5
   1 -23 -13-184.641 1356.90   6
  -1  23  13-756.653 2197.35   2
  -1  23  13-1355.63 1428.69   5
   1 -23 -15 1234.96 1573.89   7
   1  23  15 4185.04 2153.17   1
  -1  23  15 3012.37 2247.57   2
   1 -23 -15 1874.30 2767.97   4
   1 -23 -15 6211.64 1474.26   6
   1  23  15 5030.18 1472.47   5
  -1  23  15 4220.39 1434.50   5
   1 -23 -17 2122.83 1622.34   7
   1  23  17 4015.92 1549.20   5
  -1  23  17 2001.26 2350.02   2
   1  23  17 4002.92 2209.49   1
   1 -23 -17 3863.55 2675.48   4
  -1  23  17 5962.39 1527.41   5
   1 -23 -17 3076.72 1450.10   6
  -1  25  -1 66.3103 1336.19   5
  -1  25   1 127.800 1292.98   5
   1 -25   1-130.668 1326.45   6
  -1  25   1-2178.83 2285.03   2
  -1  25  -1 52.1978 2361.02   2
   1 -25  -1-1734.60 1289.16   6
   1 -25  -3 2204.63 1311.80   6
   1 -25   3 2871.32 1412.87   6
  -1  25  -3 1418.19 1523.68   5
  -1  25   3 4469.88 2481.05   2
  -1  25   3 3219.32 1304.27   5
   1 -25  -7 14833.9 1580.70   6
  -1  25   7 6510.40 2392.49   2
  -1  25   7 13947.9 1529.09   5
  -1  25  -7 4983.65 1785.32   5
  -1  25  -9-609.274 1551.58   5
  -1  25   9 3138.44 2334.44   2
   1 -25  -9 2777.76 1398.97   6
  -1  25   9 3280.67 1295.58   5
   1  25   9 3165.10 1529.64   5
  -1  25  11-539.745 2341.94   2
  -1  25  11 1139.69 1360.83   5
   1 -25 -11 2386.16 1388.94   6
   1  25  11 1378.97 1550.71   5
   1 -25 -13-597.562 1453.90   6
  -1  25  13 1828.86 2389.10   2
   1  25  13-747.922 1539.63   5
  -1  25  13 1771.24 1440.65   5
   1 -27   1 640.019 1417.58   6
   1 -27  -1 629.823 1434.39   6
  -1  27   1-1348.58 2408.17   2
  -1  27   1-1713.87 1396.63   5
  -1  27  -1-36.4844 1470.24   5
   1 -27   3 2963.60 1508.79   6
  -1  27   3 3567.48 1368.11   5
   1 -27  -3 3214.83 1432.98   6
  -1  27   3-989.277 2395.22   2
  -1  27  -3 1235.09 1599.99   5
   1 -27   5 15518.5 1704.90   6
  -1  27  -5 4428.82 1824.37   5
   1 -27  -5 11346.5 1580.62   6
  -1  27   5 2328.41 2549.25   2
  -1  27   5 14189.8 1604.41   5
  -1  27   7-1180.67 2353.03   2
   1 -27  -7 2003.72 1449.22   6
  -1  27   7 5365.14 1459.45   5
  -1  27   9 17799.8 2924.12   2
  -2   0  -4 334.292 353.823   4
  -2   0  -6 21999.9 1060.78   4
   2   0   6 20600.9 1019.26   1
   2   0   6 22213.3 946.218   8
  -2   0  -8-676.630 607.962   4
   2   0   8 14.5371 518.978   1
   2   0   8 182.065 410.290   8
   2   0  10 10253.2 709.085   8
  -2   0 -10 11274.5 928.863   4
   2   0  10 9592.88 831.801   1
   2   0  12-96.0503 710.835   1
  -2   0  14 49385.4 2124.83   8
   2   0 -14 49229.5 2213.36   7
  -2   0  14 46394.2 2009.34   1
   2   0  14 47821.6 2016.00   8
   2   0  16-872.309 835.779   8
  -2   0  16-275.477 705.101   1
  -2   0 -16-112.212 836.446   7
  -2   0  16 1191.84 882.886   8
   2   0  16 386.115 961.345   1
   2   0 -16 396.629 1028.15   7
  -2   0  18 1389.50 818.010   1
  -2   0  18 641.244 1000.06   8
   2   0  18 1829.34 969.630   8
   2   0 -18 29.0914 1204.33   7
  -2   0 -18 336.184 982.985   7
   2   0  18 1370.21 1099.46   1
   2   0  20 472.340 1076.57   8
   2   0 -20 32.0111 1294.38   7
  -2   0 -20-627.948 1131.49   7
   2   0  20-761.222 1183.42   1
  -2   0  20-1326.68 1097.25   8
  -2   0  20 414.694 921.303   1
  -2   0 -22 47556.0 2380.15   7
   2   0 -22 41130.0 2502.43   7
  -2   0  22 45147.2 2311.67   8
   2   0  22 50127.8 2331.59   8
  -2   0  22 42848.3 2216.36   1
   2   0  22 43814.4 2416.45   1
   2   0 -24-614.682 1627.20   7
  -2   0 -24-1239.14 1506.04   7
  -2   0  24-1920.90 1314.21   8
   2   0  24 338.956 1279.73   8
   2   0  24 33.8166 1386.96   1
  -2   0  24-702.333 1111.23   1
  -2   0  26 14329.9 1690.56   8
  -2   0 -26 12484.2 1852.23   7
   2   0  26 9657.83 1746.84   1
  -2   0  26 10087.2 1388.47   1
   2   0 -26 13205.7 2080.94   7
   2   0  26 12356.8 1605.37   8
  -2   0 -28-757.362 1745.12   7
   2   0 -28-3199.40 1969.38   7
  -2   0  28 33.9690 1465.20   8
   2   0  28 589.358 1490.88   8
  -2   0  28-737.090 1305.37   1
   2   0  28-942.717 1523.16   1
  -2   0 -30 15548.6 2281.44   7
   2   0 -30 12352.5 2848.92   7
   2  -2   2 16143.5 653.382   3
   2  -2   4 65418.8 2340.54   8
  -2   2  -4 66411.4 2401.69   4
   2  -2   4 65402.2 2308.28   3
  -2   2  -4 66898.3 2340.06   5
  -2   2  -6 2442.59 232.136   5
  -2  -2  -6 2009.44 567.447   4
   2  -2   6 2685.55 218.610   3
  -2   2  -6 2378.72 256.516   2
   2   2   6 1869.17 397.884   8
   2  -2   6 1955.51 444.844   1
  -2   2  -6 2386.40 500.604   4
   2  -2   6 2356.16 353.574   8
  -2   2   8 30548.4 1415.26   8
   2  -2   8 35251.3 1223.63   3
  -2   2   8 34275.3 1380.90   1
   2  -2  -8 32072.4 1466.68   7
  -2   2  -8 33426.7 1503.53   4
   2   2   8 32328.1 1424.59   8
   2  -2   8 33888.0 1371.92   8
  -2   2  -8 34268.4 1235.66   5
   2   2   8 36990.3 1566.83   1
  -2   2  -8 33752.0 1239.93   2
   2  -2   8 36232.6 1459.72   1
  -2  -2  -8 32103.3 1586.52   4
   2  -2  10 11.3628 469.533   8
  -2  -2 -10 283.505 737.247   4
  -2   2 -10-165.745 500.685   7
   2  -2 -10 147.314 602.397   7
  -2   2  10-181.860 505.670   8
  -2   2  10-260.231 427.519   1
   2   2  10 413.059 681.191   1
   2   2  10 234.757 513.044   8
   2  -2  10 119.225 590.459   1
  -2   2 -12 25696.4 1241.38   7
   2  -2  12 25613.7 1213.18   8
   2  -2  12 25825.7 1336.49   1
   2  -2  14 7117.88 808.182   8
   2  -2 -14 6774.47 974.251   7
  -2   2  14 6789.30 767.253   1
  -2   2  14 7151.65 879.373   8
  -2  -2 -14 5843.07 1185.47   4
   2   2  14 5968.79 983.267   1
   2   2  14 6610.67 843.433   8
  -2   2  16 20914.2 1320.72   8
   2  -2 -16 20730.2 1464.30   7
  -2   2  16 20522.2 1241.50   1
   2   2 -16 20964.3 1680.32   7
   2  -2  16 20791.6 1271.51   8
  -2  -2 -16 19628.4 1689.31   4
  -2  -2 -16 21720.7 1330.69   7
  -2   2 -16 22000.5 1297.35   7
   2   2  16 18686.4 1451.74   1
   2  -2  16 22199.9 1379.69   1
  -2  -2  16 19735.9 1396.00   8
   2   2  16 19867.3 1282.16   8
  -2  -2  18-861.198 1069.11   8
   2  -2 -18-1060.35 1260.68   7
  -2  -2 -18-1372.90 1048.11   7
   2  -2  18-83.8329 940.339   8
   2   2  18 440.970 946.296   8
  -2   2 -18-2127.55 1099.65   7
  -2  -2 -18-34.4796 1447.75   4
   2   2 -18-969.049 1415.36   7
   2  -2  18-982.995 1070.12   1
   2   2  18 56.1688 1177.61   1
  -2   2  18 658.925 981.952   8
  -2   2  18 527.187 835.603   1
   2   2  20 40090.7 1998.93   8
  -2   2  20 36041.6 1983.87   8
   2   2 -20 39203.5 2399.04   7
  -2  -2 -20 39319.1 2483.23   4
  -2   2 -20 37676.4 2042.64   7
  -2   2  20 35657.1 1905.11   1
  -2  -2  20 36769.9 2077.74   8
   2  -2 -20 34653.4 2142.69   7
   2  -2  20 40359.6 1990.07   8
  -2  -2 -20 34415.5 1996.92   7
   2   2  20 34614.0 2132.01   1
   2  -2  20 39679.9 2072.97   1
  -2   2  22 1217.62 1178.94   8
   2   2  22-531.842 1178.73   8
   2  -2  22 1678.81 1218.47   8
  -2  -2  22-759.887 1251.53   8
  -2  -2 -22 1129.02 1293.85   7
  -2   2 -22 998.147 1344.39   7
   2  -2 -22-1223.14 1489.89   7
   2   2 -22 40.6386 1600.65   7
   2  -2  22-844.663 1238.04   1
  -2   2  22 1756.48 1071.55   1
  -2  -2 -22-1510.97 1753.02   4
   2   2  22 599.026 1386.07   1
  -2   2  24 26817.1 1761.92   1
  -2  -2  24 27227.2 1926.45   8
   2   2 -24 30637.1 2424.28   7
  -2  -2 -24 25748.6 2507.68   4
  -2  -2 -24 28695.7 2022.54   7
  -2   2 -24 27665.7 2010.68   7
   2  -2  24 27292.1 1849.34   8
   2  -2 -24 24900.9 2114.84   7
   2   2  24 27130.0 1886.01   8
   2   2  24 27261.8 2079.26   1
   2  -2  24 23581.8 1896.20   1
  -2   2  24 27022.6 1833.64   8
  -2   2  26 2452.55 1397.19   8
   2   2  26 31.0160 1493.38   8
  -2  -2  26 101.491 1490.27   8
   2  -2  26 668.251 1449.66   8
  -2   2 -26-1659.84 1621.51   7
  -2  -2 -26-49.6576 2141.08   4
   2   2 -26 575.027 1946.44   7
   2  -2 -26 1581.89 1782.98   7
  -2  -2 -26 1371.50 1637.30   7
   2   2  26 599.924 1530.47   1
  -2   2  26 384.473 1218.87   1
   2  -2  26 2075.33 1484.38   1
   2  -2  28-554.758 1588.97   8
  -2   2  28 1694.21 1479.01   8
  -2  -2  28 285.713 1581.63   8
  -2   2  28 962.391 1332.79   1
  -2  -2 -28 36.3541 1754.46   7
   2   2 -28-890.695 2247.76   7
   2   2  28 1657.12 1511.74   8
  -2   2 -28 1330.90 1746.45   7
   2  -2 -28-1672.38 1879.85   7
   2   2  28 2883.51 1714.92   1
  -2  -2 -28 1924.23 2387.71   4
   2  -2  28-1222.38 1552.22   1
   2  -4   0-13.5747 199.325   3
  -2   4   0-91.6190 179.114   5
  -2   4   0-33.5064 200.690   2
  -2   4  -2 201621. 6867.31   2
   2  -4   2 206756. 6870.27   3
  -2   4   2 204242. 6876.65   2
  -2   4   2 198743. 6887.09   5
  -2   4  -2 206417. 6870.42   5
   2  -4  -2 186706. 6867.90   3
   2  -4   4 97362.0 3475.90   3
  -2   4   4 98740.5 3500.95   8
   2  -4  -4 98466.2 3477.19   3
   2  -4   4 96966.6 3434.92   8
  -2   4  -4 101612. 3492.09   4
  -2   4   4 94791.0 3499.28   5
  -2   4  -4 95735.0 3466.12   5
  -2   4  -4 98375.4 3472.38   2
   2  -4   4 103082. 3463.96   1
  -2   4  -6 366.645 341.690   2
   2   4   6 630.806 423.000   8
  -2  -4  -6 228.758 641.008   4
   2  -4  -6 72.8820 414.796   7
   2  -4  -6 369.718 274.068   3
   2  -4   6 145.124 311.190   8
  -2   4  -6 179.109 441.086   4
   2  -4   6 291.419 362.263   1
  -2   4   6 185.795 295.473   1
   2  -4   6 401.194 327.646   3
  -2   4   6 722.711 300.446   5
  -2   4  -6 487.657 256.209   5
  -2   4   6 620.184 386.390   8
   2  -4   8 1006.80 416.158   8
   2   4   8 877.583 516.558   8
   2  -4  -8 845.286 538.188   7
  -2   4   8 967.490 384.327   1
  -2  -4  -8 794.647 750.103   4
  -2   4  -8 985.409 432.524   7
   2  -4   8 876.433 299.313   6
   2  -4  -8 569.228 343.240   3
   2  -4   8 962.805 489.125   1
  -2   4   8 1038.37 459.822   8
  -2   4  -8 1266.45 437.608   2
  -2   4  -8 671.619 279.826   5
   2   4   8 1156.12 643.475   1
  -2   4  10 35724.9 1528.90   8
  -2   4  10 36802.5 1505.19   1
   2  -4 -10 31628.9 1554.37   7
  -2   4 -10 34224.1 1327.59   5
   2  -4  10 35494.5 1462.70   8
  -2   4 -10 35635.7 1471.63   7
   2  -4  10 36230.1 1342.31   6
   2   4  10 38167.6 1717.82   1
  -2   4 -10 39908.5 1426.71   2
  -2  -4 -10 30997.5 1788.39   4
   2  -4  10 33426.3 1517.59   1
   2   4  10 36721.7 1570.49   8
  -2   4  14 77605.2 2939.03   8
  -2   4  14 78642.3 2938.30   1
  -2  -4 -14 77763.3 3254.31   4
   2   4  14 81113.5 2968.35   8
   2   4  14 76320.9 3093.53   1
   2  -4  14 71115.1 2646.29   6
  -2   4 -14 74421.7 2622.19   5
   2   4  14 73118.2 2613.89   5
   2  -4 -14 79850.3 3019.36   7
   2  -4 -16 1380.55 1022.86   7
   2  -4  16 1411.26 867.179   8
  -2  -4 -16 787.605 1335.97   4
  -2   4 -16 1358.88 916.363   7
   2  -4  16 448.597 875.291   1
  -2   4  16 1011.75 889.027   8
   2   4  16 1049.20 901.069   8
   2   4  16 575.629 1085.03   1
  -2   4  16 1392.04 789.797   1
  -2   4 -16 1269.07 313.352   5
  -2  -4 -18-4363.05 1747.44   4
  -2   4 -18 377.172 1107.68   7
   2  -4  18 1607.22 990.143   8
   2  -4 -18-131.883 1190.20   7
  -2  -4 -18-2044.61 1182.98   7
  -2   4 -18 497.946 301.087   5
  -2   4  18 585.353 915.271   1
   2   4  18-1696.27 1354.53   1
   2   4  18 163.182 1119.64   8
  -2   4  18 1410.88 982.777   8
   2  -4  18 840.237 1025.09   1
   2   4  20-223.529 1292.71   1
   2  -4  20 773.150 1067.42   8
   2  -4 -20-1195.11 1248.06   7
  -2   4  20 693.963 978.540   1
  -2  -4 -20 224.862 1142.00   7
  -2  -4 -20 1857.58 1613.71   4
   2   4  20 1118.41 1151.16   8
  -2   4 -20 1397.09 1236.02   7
   2  -4  20 547.966 1099.49   1
  -2   4  20-396.882 1045.21   8
  -2   4  22 33577.8 1949.27   8
  -2   4 -22 35543.9 2104.43   7
  -2  -4 -22 35762.8 2088.42   7
   2  -4  22 35529.1 1981.25   1
  -2   4  22 30561.5 1883.06   1
   2  -4 -22 35250.7 2232.34   7
   2  -4  22 38694.3 2034.00   8
  -2  -4 -22 34474.3 2606.45   4
   2   4  22 33483.7 2168.39   1
   2   4  22 39816.6 2085.99   8
   2  -4  24 639.387 1264.47   1
  -2   4  24-376.644 1316.75   8
   2  -4  24 764.536 1322.44   8
  -2  -4 -24 90.2018 1452.88   7
  -2   4 -24 427.312 1479.53   7
   2  -4 -24-1574.62 1662.08   7
   2   4  24-443.180 1526.10   1
  -2   4  24-300.306 1142.72   1
  -2  -4  24-626.622 1521.13   8
   2   4  24-29.7356 1345.37   8
  -2  -4 -24 46.8456 1897.02   4
   2   4  26 3794.21 1524.82   8
   2   4  26 7382.66 1784.92   1
  -2  -4 -26 4550.86 2285.84   4
  -2   4 -26 8256.89 1752.91   7
   2  -4 -26 2405.72 1766.27   7
  -2   4  26 6231.32 1450.04   8
   2  -4  26 4311.34 1506.16   1
   2  -4  26 9875.97 1610.80   8
  -2  -4  26 7941.93 1782.71   8
  -2  -4 -26 5888.17 1704.54   7
  -2   4  26 5993.91 1404.52   1
  -2   4  28-496.401 1475.54   8
  -2   4 -28 363.221 1737.46   7
   2  -4 -28 1812.41 1871.49   7
   2  -4  28-66.3600 1575.17   8
   2  -4  28 382.829 1446.90   1
  -2  -4 -28 1921.14 1778.10   7
   2   4  28 407.409 1535.16   8
  -2   4  28 339.767 1324.35   1
   2   4  28-1919.55 1582.23   1
  -2  -4 -28-3091.67 2336.19   4
  -2  -4  28 422.379 1651.66   8
  -2   6   0 133339. 4540.41   2
   2  -6   0 129407. 4531.57   3
  -2   6   0 125995. 4526.71   5
  -2   6   2 51091.5 1740.18   8
   2  -6  -2 45883.0 1835.96   3
  -2   6   2 48700.3 1728.39   1
   2  -6  -2 49140.3 1756.44   7
  -2   6  -2 48088.2 1812.66   5
  -2   6  -2 46712.3 1836.43   2
  -2   6   2 49437.1 1830.96   5
  -2   6   2 49520.7 1843.30   2
  -2   6   4 4945.45 407.292   8
  -2   6   4 5690.92 386.748   1
   2  -6   4 4839.65 439.065   6
  -2   6   4 5159.88 430.220   5
   2  -6  -4 4939.51 470.017   3
  -2   6  -4 5430.98 416.892   5
   2  -6  -4 5212.59 457.125   7
  -2   6   4 4852.03 476.610   2
  -2   6  -4 5403.36 531.355   2
   2  -6   6 323.046 307.762   8
  -2   6  -6 58.7377 362.083   7
  -2   6  -6 375.431 505.520   2
  -2   6   6 317.332 335.003   5
   2  -6  -6 491.867 463.901   7
   2  -6   6 93.7497 342.499   1
   2  -6   6 41.1078 346.994   6
  -2   6   6 477.365 407.110   8
  -2   6   6 160.299 358.765   1
   2  -6  -6 67.3863 384.933   3
  -2   6   6 519.890 424.270   2
  -2   6  -6 497.127 327.104   5
   2  -6   8 73098.5 2622.79   8
  -2   6   8 71796.8 2696.21   1
  -2  -6  -8 70744.9 2967.67   4
  -2   6  -8 69711.0 2612.57   5
   2  -6  -8 72150.3 2718.54   7
   2  -6   8 72135.4 2623.67   6
  -2   6  -8 69884.6 2640.69   7
   2  -6  -8 75554.1 2659.31   3
  -2   6   8 67556.0 2648.85   5
  -2   6   8 74298.1 2665.89   2
  -2   6  -8 77019.9 2711.27   2
   2   6   8 74967.6 2796.38   8
   2  -6   8 75555.4 2659.90   1
  -2   6   8 76022.2 2707.86   8
   2  -6 -10 12130.4 932.514   7
  -2   6  10 13487.2 863.611   8
  -2   6  10 14074.2 845.842   1
  -2   6 -10 12080.3 835.970   7
  -2   6 -10 12949.0 885.858   2
  -2   6 -10 12434.4 683.187   5
   2  -6 -10 13417.0 743.703   3
  -2   6  10 13586.8 751.554   5
  -2   6  10 13570.0 787.045   2
   2  -6  10 12215.2 791.732   8
   2  -6  10 13192.5 693.356   6
   2  -6  12 229512. 8119.91   8
  -2   6  12 238122. 8158.05   5
  -2   6 -12 230121. 8132.90   2
   2  -6 -12 230857. 8083.20   3
   2   6  12 234412. 8369.89   1
   2  -6  12 231944. 8031.77   6
  -2   6 -12 231997. 8148.88   7
  -2  -6 -12 240128. 8477.30   4
  -2   6  12 235336. 8076.25   2
  -2   6 -12 235762. 8019.71   5
   2   6  12 235503. 8016.94   5
   2  -6  12 230235. 8156.24   1
   2   6  12 243532. 8251.46   8
   2   6  14 3069.93 487.332   5
   2  -6 -14 2421.32 937.950   7
  -2  -6 -14 1685.66 1250.90   4
   2  -6  14 3004.64 498.449   6
   2  -6 -14 3112.74 633.146   3
  -2   6  14 2949.93 788.646   1
   2   6  14 2875.03 1057.30   1
  -2   6  14 2234.78 805.756   8
   2   6  14 1966.89 849.077   8
  -2   6  14 2680.93 643.056   2
  -2   6 -14 3302.14 487.410   5
   2   6  16 185.519 419.010   5
   2   6  16-320.220 1140.82   1
  -2  -6 -16 974.459 1422.61   4
  -2   6  16 828.243 842.547   1
  -2   6  16 897.142 885.045   8
   2   6  16 1369.43 925.656   8
  -2   6 -16 571.820 962.986   7
   2  -6 -16-250.500 1045.59   7
   2  -6  16 354.960 823.874   1
   2  -6  16 673.381 886.796   8
  -2   6  16 1184.98 704.024   2
  -2   6 -16 862.536 484.255   5
   2  -6  18-290.114 963.408   1
   2  -6  18-1125.12 1075.30   8
  -2   6 -18-1102.23 1139.50   7
   2   6  18-241.718 1078.35   8
  -2   6  18-1955.20 981.800   1
   2  -6 -18 153.549 1157.43   7
  -2   6  18-23.1214 1002.74   8
   2   6  18-1501.84 1350.52   1
  -2  -6 -18-2206.31 1693.10   4
  -2   6  18-1060.05 781.557   2
  -2   6 -18-225.707 504.280   5
   2  -6  20 10290.0 1235.28   1
  -2   6  20 9771.18 1251.35   8
   2   6  20 10355.3 1349.90   8
   2  -6  20 11568.7 1320.21   8
  -2   6  20 10288.0 974.882   2
  -2   6 -20 8903.31 1419.57   7
   2  -6 -20 7458.35 1392.18   7
  -2   6  20 9053.03 1197.67   1
  -2  -6 -20 10017.7 1913.09   4
  -2  -6 -20 8646.68 1333.20   7
   2   6  20 10912.8 1546.17   1
   2  -6  22 487.525 1233.52   1
  -2  -6 -22 1609.67 2007.76   4
   2  -6  22-392.761 1278.51   8
  -2   6 -22-1986.02 1520.94   7
   2  -6 -22-1273.47 1585.85   7
  -2   6  22-454.549 1208.94   1
  -2   6  22 275.376 1227.07   8
   2   6  22 786.614 1499.67   1
   2   6  22-28.7080 1286.73   8
  -2  -6 -22 56.4694 1398.42   7
  -2   6  24 23727.4 1831.47   8
   2  -6  24 23789.4 1773.23   1
  -2  -6 -24 23689.6 1934.25   7
  -2   6 -24 24205.0 1967.48   7
   2  -6 -24 24589.2 2017.21   7
   2  -6  24 25490.6 1839.96   8
  -2   6  24 20094.1 1731.90   1
  -2  -6 -24 20806.3 2571.12   4
   2   6  24 23713.5 2090.06   1
   2   6  24 25246.2 1895.10   8
   2   6  28 388.167 1649.98   8
  -2  -6 -28 1283.81 1799.31   7
   2  -6 -28 1201.25 1895.05   7
  -2   6 -28 2100.49 1822.90   7
  -2   6  28 2639.54 1333.45   1
   2   6  28 1563.04 1836.64   1
   2  -6  28 2145.69 1672.13   8
  -2   6  28 1591.48 1463.36   8
   2  -6  28 2443.98 1435.29   1
  -2  -6 -28 332.761 2475.01   4
  -2   8   0 286.323 487.789   2
   2  -8   0-273.059 373.994   6
  -2   8   0-111.722 352.901   5
  -2   8   2 11821.3 519.276   8
   2  -8  -2 11815.8 550.778   7
   2  -8   2 11261.2 661.746   6
   2  -8  -2 11720.7 680.013   6
  -2   8   2 10452.9 644.840   5
  -2   8  -2 10510.2 649.251   5
  -2   8   2 11178.9 729.278   2
  -2   8  -2 10204.5 749.875   2
  -2   8   2 11557.1 533.581   1
  -2   8   4 241.532 351.899   8
  -2   8  -4 107.790 586.370   2
   2  -8  -4 811.709 420.492   7
   2  -8   4 713.863 416.623   6
  -2   8   4-138.552 517.588   2
  -2   8   4 336.161 359.990   1
  -2   8   4 342.225 376.340   5
  -2   8  -4 10.8348 396.363   5
  -2   8   6 2153.92 482.876   1
   2  -8  -6 1561.62 529.263   3
  -2   8  -6 1540.82 669.330   2
  -2   8   6 1355.59 562.546   2
   2  -8  -6 2064.80 521.897   7
   2  -8   6 1797.29 461.384   6
   2  -8   6 1441.89 291.352   1
   2  -8   6 1493.66 344.629   8
  -2   8  -6 1543.71 429.787   5
  -2   8   6 1398.31 448.690   8
  -2   8  -6 1282.48 389.719   7
  -2   8   6 2055.53 438.728   5
   2  -8   8 8096.33 599.840   8
   2  -8  -8 8029.73 769.081   7
  -2   8  -8 8399.35 646.009   7
   2  -8  -8 8747.18 699.366   3
   2  -8   8 7956.65 634.882   6
   2  -8   8 8722.89 558.522   1
  -2   8   8 7451.76 698.377   8
  -2   8   8 8390.51 743.640   2
  -2   8  -8 7913.14 625.189   5
  -2   8   8 8121.14 635.971   5
  -2   8  -8 9967.85 895.323   2
  -2   8   8 7702.73 700.013   1
   2  -8  10 272422. 9318.55   8
  -2   8  10 274925. 9419.70   1
  -2   8  10 265141. 9361.45   2
  -2   8  10 284790. 9357.79   5
  -2   8 -10 257342. 9347.60   7
   2  -8  10 271772. 9319.59   6
   2  -8  10 270053. 9323.04   1
   2  -8 -10 271951. 9354.04   3
  -2   8  10 273162. 9399.22   8
  -2   8 -10 273871. 9328.42   5
   2  -8 -10 265391. 9409.31   7
   2   8  10 276178. 9325.22   5
  -2   8 -10 260644. 9449.97   2
  -2   8  12 1486.16 700.398   2
   2  -8  12 2220.25 678.162   8
   2   8  12 1186.50 512.290   5
   2  -8  12 2226.46 583.654   6
  -2   8 -12 572.935 914.845   2
   2  -8 -12 1731.54 629.090   3
  -2  -8 -12 2677.75 1275.01   4
   2  -8  12 1644.46 634.911   1
  -2   8 -12 1923.32 731.903   7
  -2   8  12 1258.39 550.760   5
   2   8  12 2422.84 842.848   8
   2   8  12 794.914 1066.35   1
  -2   8 -12 1360.31 548.526   5
   2   8  14 26653.4 1514.90   8
  -2   8  14 25799.5 1423.15   8
   2  -8 -14 26006.2 1260.96   3
  -2   8  14 25504.9 1423.71   1
   2  -8 -14 26451.3 1554.46   7
  -2   8 -14 24157.5 1413.68   7
   2  -8  14 26653.3 1220.55   6
   2  -8  14 25479.0 1316.80   1
  -2   8  14 25789.1 1274.52   5
  -2   8  14 23802.5 1307.41   2
  -2   8 -14 26067.7 1203.23   5
   2   8  14 22661.9 1683.66   1
   2   8  14 26816.2 1200.06   5
  -2  -8 -14 25181.5 1903.67   4
   2   8  16-295.414 601.888   5
  -2   8  16-195.981 799.320   2
  -2   8 -16-229.002 1060.94   7
   2  -8  16-18.5049 970.568   8
   2   8  16 47.1282 1029.01   8
  -2  -8 -16 1036.72 1489.80   4
   2  -8 -16-610.281 678.861   3
  -2   8  16-1114.39 902.864   1
  -2   8  16-626.241 950.278   8
   2   8  16-186.640 1257.81   1
   2  -8 -16-658.412 1053.77   7
   2  -8  16 303.102 823.252   1
  -2   8  16-204.634 749.982   5
  -2   8 -16 82.4487 639.520   5
  -2   8 -18 1668.13 699.119   5
  -2   8  18 1914.35 876.300   2
  -2   8  18 978.865 1090.09   8
  -2   8  18 3315.75 1024.53   1
  -2  -8 -18-677.609 1642.49   4
   2   8  18 1816.63 1356.42   1
   2   8  18 1502.21 1139.15   8
   2  -8 -18 101.970 1232.53   7
  -2   8 -18 1828.73 1201.56   7
   2  -8 -18 1323.95 806.029   3
   2  -8  18 2322.27 952.317   1
   2  -8  18 695.683 1031.90   8
   2   8  18 1262.87 590.110   5
  -2   8  20 843.008 945.814   2
  -2   8  20 1037.44 1068.17   1
  -2   8  20 1036.96 1161.13   8
   2  -8 -20 2042.04 1311.64   7
   2  -8  20 3001.93 1198.32   8
  -2   8 -20 2662.21 1334.01   7
   2   8  20 2495.14 1484.27   1
   2  -8  20 1275.40 1013.65   1
  -2  -8 -20 1423.45 1342.31   7
  -2  -8 -20 3748.51 1855.39   4
   2   8  20 1099.44 1224.13   8
  -2   8  22 12410.1 1499.45   1
   2  -8  22 13474.6 1547.10   8
  -2  -8 -22 9299.39 2239.74   4
  -2  -8 -22 14194.1 1679.06   7
  -2   8 -22 12111.1 1735.17   7
   2  -8  22 14093.9 1403.44   1
   2   8  22 13903.4 1621.01   8
  -2   8  22 13918.0 1537.20   8
   2  -8 -22 9934.48 1706.12   7
   2   8  22 12499.4 1841.03   1
  -2   8  24 3008.79 1452.10   8
   2  -8  24 4428.09 1469.78   8
  -2  -8 -24 3354.88 1512.45   7
   2  -8 -24 1375.17 1632.69   7
  -2   8  24 4145.49 1321.35   1
   2  -8  24 2082.20 1211.81   1
   2   8  24 3919.94 1526.16   8
  -2   8 -24 2609.82 1679.28   7
  -2  -8 -24 4398.58 2155.10   4
   2   8  24 5024.31 1740.62   1
  -2   8  26 16332.9 1746.79   1
   2  -8 -26 18312.6 2108.04   7
  -2   8 -26 20601.4 2137.04   7
   2  -8  26 18867.1 1707.90   1
  -2  -8 -26 14118.8 2661.11   4
   2  -8  26 22953.7 1949.80   8
  -2   8  26 17076.4 1852.03   8
  -2  -8 -26 21787.2 2057.82   7
   2   8  26 18419.5 1939.86   8
   2   8  26 19999.2 2140.29   1
  -2  -8 -28 508.551 1864.25   7
   2  -8  28 517.777 1731.37   8
  -2   8  28-1727.63 1560.96   8
   2   8  28-748.151 1827.05   1
  -2   8 -28 909.694 1901.10   7
   2  -8  28 1067.14 1364.06   1
   2  -8 -28-118.201 1898.35   7
  -2   8  28 925.993 1388.79   1
   2 -10   0 44619.8 1779.04   6
  -2  10   0 41952.3 1873.73   2
  -2  10   0 45096.0 1779.70   5
  -2  10   2 1822.45 664.249   2
  -2  10  -2 2490.13 707.530   2
  -2  10   2 2313.40 369.057   8
   2 -10  -2 2169.54 525.355   6
   2 -10   2 2410.89 524.599   6
   2 -10  -2 1831.44 553.663   4
  -2  10   2 1811.82 352.016   1
   2 -10  -2 2002.73 352.280   7
  -2  10   2 1425.54 487.982   5
  -2  10  -2 1692.52 473.345   5
   2 -10  -4 10224.6 785.694   4
   2 -10   4 9183.16 716.456   6
   2 -10  -4 10125.6 713.119   6
  -2  10   4 9288.03 591.190   8
   2 -10  -4 9810.62 598.950   7
  -2  10  -4 9532.99 679.084   5
  -2  10   4 9600.27 846.664   2
  -2  10  -4 8494.99 914.172   2
  -2  10   4 8634.58 612.342   1
  -2  10   6 2322.09 570.795   1
  -2  10   6 2140.52 521.350   8
   2 -10  -6 2649.63 584.584   6
  -2  10  -6 1768.75 838.593   2
   2 -10   6 2604.46 414.377   8
   2 -10  -6 1811.43 570.595   7
   2 -10   6 2886.29 581.640   6
  -2  10  -6 2563.70 530.757   5
  -2  10   6 1649.89 717.689   2
   2 -10  -8 66109.4 2526.37   7
   2 -10  -8 62511.0 2524.04   6
   2 -10   8 64224.1 2522.74   6
  -2  10   8 67091.1 2628.16   2
  -2  10   8 66474.2 2506.74   8
  -2  10  -8 64869.1 2517.27   5
  -2  10  -8 63382.3 2717.97   2
  -2  10   8 65762.0 2551.60   1
   2 -10   8 69855.4 2438.35   8
   2 -10  10 7854.76 734.881   8
  -2  10 -10 9551.16 990.903   7
  -2 -10 -10 5839.72 1356.90   4
   2 -10 -10 9520.53 905.246   7
   2 -10  10 8538.97 750.935   6
   2 -10 -10 6663.11 718.765   6
  -2  10 -10 8301.06 1122.18   2
  -2  10  10 6071.38 802.003   1
  -2  10  10 7167.34 912.449   2
  -2  10 -10 7977.21 726.480   5
   2  10  10 8566.23 758.536   5
   2  10  10 8107.35 970.540   8
   2  10  10 7599.35 1189.00   1
   2 -10  12 156836. 5438.02   8
  -2 -10 -12 152144. 5917.07   4
  -2  10  12 165812. 5544.23   8
  -2  10 -12 148043. 5537.89   7
   2 -10  12 151978. 5442.59   6
   2  10  12 157671. 5641.30   8
   2  10  12 151010. 5817.19   1
  -2  10 -12 155107. 5445.34   5
   2  10  12 151650. 5438.79   5
  -2  10 -12 151241. 5641.10   2
   2 -10  12 145136. 5400.78   1
  -2 -10 -14 5964.02 1583.96   4
   2 -10 -14 6345.13 1072.54   7
  -2  10 -14 5160.57 802.256   5
   2 -10  14 3522.31 747.538   1
   2  10  14 3936.33 1288.73   1
  -2  10  14 3595.55 961.963   8
   2 -10  14 3719.20 756.593   6
   2  10  14 4923.84 1086.04   8
  -2  10  14 3681.58 937.953   1
   2  10  14 4652.37 735.247   5
  -2  10 -14 4860.42 1064.40   7
  -2  10 -16 4213.10 831.289   5
   2  10  16 3976.51 807.216   5
   2 -10  16 3411.87 1047.07   8
   2 -10 -16 4582.33 1195.20   7
  -2 -10 -16 3928.34 1748.12   4
   2  10  16 4953.30 1406.64   1
   2  10  16 3006.24 1109.99   8
  -2  10  16 2705.87 1029.29   1
  -2  10  16 4371.47 1075.59   8
  -2  10 -18-15.8759 840.617   5
   2 -10  18 171.150 902.939   1
   2  10  18-529.734 719.328   5
   2 -10  18 1314.58 1078.80   8
  -2 -10 -18-1481.70 1819.15   4
  -2  10 -18-1528.90 1322.75   7
   2 -10 -18 102.248 1206.21   7
  -2  10  18 813.863 1097.93   8
   2  10  18 1052.69 1452.59   1
  -2  10  18-236.705 1126.02   1
   2  10  18 134.405 1137.28   8
  -2  10  20 1985.19 1252.84   1
  -2  10 -20 2350.65 1485.53   7
  -2 -10 -20 813.290 1952.08   4
   2 -10 -20 533.816 1465.79   7
   2  10  20 2571.22 1372.66   8
  -2  10  20 3529.23 1330.06   8
   2  10  20 4034.17 1674.99   1
   2 -10  20 3370.21 1100.12   1
   2 -10  20 4151.06 1304.30   8
  -2 -10 -22 6890.63 2259.68   4
   2  10  22 7286.79 1468.23   8
  -2  10 -22 6964.17 1650.54   7
  -2 -10 -22 7273.04 1558.71   7
  -2  10  22 5274.13 1317.87   1
   2 -10  22 7242.17 1481.06   8
   2 -10  22 7099.14 1241.99   1
   2  10  22 6895.47 1779.97   1
  -2  10  22 5917.51 1458.92   8
   2 -10 -22 6472.40 1515.24   7
  -2  10  24 36037.2 2198.98   1
   2 -10  24 31021.8 2023.39   1
  -2 -10 -24 37693.3 2335.11   7
  -2 -10 -24 31692.4 2929.58   4
  -2  10  24 36077.9 2242.31   8
   2 -10  24 39467.7 2282.33   8
  -2  10 -24 31121.7 2402.94   7
   2  10  24 34437.9 2227.25   8
   2  10  24 33348.0 2476.71   1
   2 -10  26 380.994 1283.45   1
   2  10  26 43.2186 1814.09   1
   2  10  26-35.3407 1657.60   8
  -2 -10 -26 769.872 2303.33   4
  -2 -10 -26 1448.77 1642.61   7
  -2  10  26-1006.87 1405.07   1
  -2  10  26 1618.56 1605.07   8
   2 -10 -26 688.360 1728.49   7
  -2  10 -26 1687.50 1806.36   7
   2 -10  26 1554.02 1610.84   8
  -2  10 -28 7360.20 2272.98   7
  -2  10  28 4254.55 1600.09   1
  -2  12   4-877.550 554.046   8
  -2  12   4-425.263 528.745   1
  -2  12   4-163.982 608.684   5
  -2  12   6 303.197 595.140   1
   2 -12  -6 507.299 579.480   7
  -2  12   6-43.6237 564.390   8
   2 -12   6-591.084 442.147   8
  -2  12   6 369.953 608.675   5
  -2  12   8 139.349 658.684   1
  -2  12   8 167.733 667.444   8
   2 -12   8 128.523 567.965   8
   2 -12  -8 20.5522 1034.89   4
   2 -12  -8 72.2158 691.641   7
  -2  12   8 582.544 643.640   5
   2 -12 -10 50488.3 2157.70   6
   2 -12 -10 52023.6 2242.95   3
   2 -12  10 54136.9 2096.24   8
  -2 -12 -10 52659.5 2955.73   4
   2 -12 -10 48371.1 2174.55   7
  -2  12  10 58341.0 2215.85   5
  -2  12  10 51947.6 2325.14   2
   2  12  12 16710.8 1366.95   8
   2 -12 -12 16096.2 1071.45   6
   2 -12 -12 15966.5 1239.63   7
  -2 -12 -12 15349.1 1838.54   4
   2 -12 -12 14871.9 1200.17   3
   2 -12  12 17541.6 1126.48   8
  -2  12  12 18643.1 1109.90   5
   2  12  12 16144.8 1608.70   1
  -2  12  12 16663.9 1335.39   2
  -2  12  12 17000.5 1192.92   8
  -2  12  12 14774.8 1215.65   1
  -2  12  14 58964.7 2568.50   8
   2 -12 -14 59312.3 2601.23   7
   2 -12 -14 58176.7 2445.13   6
  -2 -12 -14 55548.7 3094.68   4
  -2  12  14 65203.9 2480.28   5
   2 -12 -14 62526.4 2526.87   3
   2  12  14 59701.9 2919.28   1
   2  12  14 59441.9 2707.50   8
  -2  12  16 1455.76 1116.62   8
   2 -12 -16 844.891 970.706   3
   2 -12  16 2243.65 1082.97   8
  -2 -12 -16 557.047 1812.94   4
   2  12  16 2452.55 1422.86   1
  -2  12  16 1674.56 1139.26   2
   2  12  16 1388.72 1176.60   8
  -2  12  16 1573.56 1075.90   1
   2 -12 -16 1698.35 1208.60   7
   2 -12 -16 935.660 840.722   6
  -2  12  16 1730.47 833.073   5
   2 -12  18-415.932 1139.12   8
  -2  12  18 313.459 1217.69   2
  -2 -12 -18-1537.11 1975.42   4
  -2  12  18 931.968 1202.62   8
  -2  12 -18 1012.64 1668.92   7
  -2  12  18-27.9960 1136.26   1
   2 -12 -18-175.666 841.210   6
   2 -12 -18 255.366 960.303   3
   2  12  18 559.141 1610.85   1
   2 -12 -18 777.559 1319.58   7
  -2  12  18 501.559 834.740   5
   2  12  18-799.634 1317.87   8
  -2  12  20 8096.75 1440.45   8
  -2 -12 -20 5813.15 2246.14   4
  -2  12 -20 10302.8 1946.03   7
   2 -12 -20 8320.98 1125.68   3
   2 -12 -20 7557.64 1055.02   6
   2 -12 -20 7537.43 1545.42   7
   2  12  20 6961.37 1737.49   1
   2 -12  20 8172.10 1435.36   8
  -2  12  20 8255.36 1141.44   5
   2  12  20 7819.50 1474.37   8
  -2  12  20 7395.18 1377.60   2
  -2  12  20 6407.86 1398.64   1
  -2  12  22 46919.7 2461.58   8
   2 -12  22 52872.8 2483.01   8
  -2  12 -22 53363.3 2922.29   7
  -2  12  22 40881.7 2408.11   1
  -2 -12 -22 39700.8 3104.36   4
   2  12  22 43851.2 2789.81   1
   2  12  22 39359.2 2485.76   8
  -2  12  24-1086.77 1508.34   1
  -2 -12 -24-3054.29 2469.11   4
  -2 -12 -24-4315.08 1711.51   7
  -2  12  24-95.8372 1513.98   8
  -2  12 -24-2281.42 2101.61   7
   2 -12 -24-3113.88 1772.16   7
   2 -12  24-271.315 1587.81   8
   2  12  24-1618.50 1598.87   8
   2  12  24-1111.45 1905.73   1
  -2  12  26 3331.93 1713.63   8
   2 -12  26 7156.15 1744.02   8
  -2 -12 -26 2839.07 2383.06   4
   2 -12 -26 3479.58 1777.47   7
  -2  12 -26 7132.24 2145.77   7
  -2 -12 -26 3240.38 1775.10   7
   2  12  26 8346.57 2060.30   1
  -2  12  26 4808.69 1519.53   1
   2  12  26 4611.31 1771.41   8
  -2  14   0 88368.3 3281.52   1
  -2  14   0 98297.3 3516.25   5
  -2  14   0 89452.2 3678.27   2
   2 -14   0 99583.4 3528.38   6
  -2  14  -2-169.181 1024.65   2
  -2  14   2-426.874 1033.26   2
  -2  14   2 327.724 532.803   1
  -2  14  -2 444.401 634.644   5
   2 -14  -2 452.281 696.582   6
   2 -14   2-17.7337 674.553   6
  -2  14   2 255.034 655.689   5
  -2  14   4 22411.5 1138.80   8
   2 -14   4 20301.4 1206.45   6
   2 -14  -4 23355.7 1425.54   4
   2 -14  -4 21467.9 1229.35   6
  -2  14   4 24509.2 1255.98   5
  -2  14  -4 23027.8 1218.07   5
  -2  14   4 20700.6 1471.13   2
  -2  14   4 20710.4 1100.31   1
  -2  14  -4 19759.6 1498.14   2
  -2  14   6 206.598 695.681   8
  -2  14   6 1063.90 1057.18   2
   2 -14  -6 944.684 654.594   7
   2 -14   6 400.533 732.899   6
   2 -14  -6 974.023 1068.27   4
   2 -14  -6 1454.30 733.742   6
  -2  14  -6 2056.56 1230.36   2
  -2  14  -6 609.995 680.761   5
  -2  14   6 1148.87 725.799   1
  -2  14   6 1170.25 719.401   5
   2 -14   8 23772.3 1131.28   8
   2 -14  -8 20979.6 1611.05   4
   2 -14  -8 20760.4 1195.74   7
   2 -14  -8 21816.2 1256.36   6
   2 -14   8 22880.6 1294.12   6
  -2  14   8 21238.4 1253.89   5
  -2  14  -8 21820.4 1251.08   5
  -2  14   8 21671.9 1557.40   2
  -2  14  -8 21471.5 1725.96   2
  -2  14   8 18231.1 1232.94   1
  -2  14   8 20839.7 1236.69   8
   2  14  10-81.0366 812.061   5
   2 -14  10 735.043 785.035   8
  -2  14  10 1248.90 1171.20   2
   2 -14 -10 18.6521 768.815   6
  -2  14 -10 290.977 1347.79   2
   2 -14  10-272.040 831.664   6
  -2  14 -10-754.714 794.421   5
  -2  14  10 720.423 823.061   5
   2 -14 -12 27807.0 1996.79   4
   2 -14  12 30158.4 1505.89   8
   2 -14 -12 27587.4 1509.49   6
   2 -14  12 28340.9 1561.25   6
  -2  14  12 27336.0 1653.07   1
   2  14  12 28017.8 2030.41   1
  -2  14  12 29186.4 1555.75   5
  -2  14 -12 28615.7 1522.78   5
   2  14  12 31599.3 1569.23   5
  -2  14  12 27426.1 1811.08   2
  -2  14  12 28848.6 1588.33   8
  -2  14 -12 25522.5 2083.52   2
   2 -14 -12 27216.3 1587.07   7
  -2 -14 -12 24814.9 2523.86   4
  -2  14 -14 7427.11 1026.23   5
  -2  14  14 7659.14 1200.27   8
  -2 -14 -14 6846.06 1922.00   4
  -2  14  14 7045.70 1449.03   2
   2 -14 -14 6989.79 1211.89   7
   2  14  14 7893.34 1686.25   1
   2 -14 -14 7294.54 1698.09   4
  -2  14  14 7843.45 1186.31   1
   2 -14 -14 5966.37 974.099   6
   2  14  14 7249.52 1309.17   8
   2 -14  14 6951.45 1038.62   6
   2 -14 -14 6798.80 1218.78   3
   2  14  14 7859.18 1105.01   5
  -2  14  14 5837.56 976.887   5
   2 -14  16 21061.9 1475.59   8
   2  14  16 17583.2 1653.13   8
   2 -14 -16 20488.5 1621.67   7
   2 -14 -16 21022.0 2118.82   4
   2 -14 -16 21769.0 1485.31   3
  -2  14  16 18265.6 1352.19   5
   2  14  16 17254.3 1962.84   1
   2 -14 -16 19522.4 1321.96   6
  -2  14 -16 22295.6 1451.33   5
   2  14  16 21207.3 1449.61   5
  -2  14  16 16961.6 1692.97   2
  -2 -14 -16 18299.8 2262.25   4
  -2  14  16 20157.6 1541.69   8
  -2  14  16 18032.7 1550.75   1
  -2  14  20 41254.2 2307.42   8
   2 -14  20 41916.6 2218.71   8
  -2 -14 -20 33978.8 2951.65   4
   2 -14 -20 37731.3 2316.71   7
   2 -14 -20 45214.1 2109.61   3
   2 -14 -20 39215.1 1963.81   6
  -2  14  20 41219.9 1981.04   5
  -2  14  20 41252.4 2312.59   2
   2  14  20 40920.2 2665.92   1
  -2  14  20 38426.3 2258.23   1
   2  14  20 37185.2 2345.43   8
   2  14  22-2398.95 1633.36   8
  -2  14  22-2316.93 1547.17   8
   2 -14  22-300.086 1430.93   8
   2 -14 -22-2608.29 1704.36   7
   2  14  22 129.064 1947.04   1
  -2  14  22-637.651 1474.26   1
   2 -14  24 8964.27 1785.19   8
  -2  14  24 9088.04 1734.28   8
  -2 -14 -24 13974.9 2744.02   4
  -2 -14 -24 8287.52 1792.72   7
   2  14  24 10713.9 1872.01   8
   2  14  24 11619.0 2012.73   1
  -2  14  24 11237.6 1712.07   1
   2 -14 -24 8671.43 1903.95   7
  -2  14  26 2681.56 1590.12   1
  -2  16   0 19.9682 728.873   5
  -2  16   0 1703.62 1196.79   2
   2 -16   0-1091.04 806.631   6
   2 -16  -2 79583.1 3009.83   6
   2 -16   2 75939.6 2992.93   6
  -2  16   2 71811.7 2795.59   1
  -2  16   2 79332.7 3007.08   5
  -2  16  -2 76779.3 2987.07   5
  -2  16   2 68902.1 3211.79   2
  -2  16  -2 73099.0 3255.13   2
  -2  16  -4 379.105 747.549   5
   2 -16  -4-203.746 806.296   6
  -2  16   4 27.5052 1200.69   2
  -2  16  -4 1363.84 1323.17   2
   2 -16   4-224.984 812.889   6
  -2  16   4-583.269 727.248   1
  -2  16   4 771.363 809.312   5
  -2  16  -6 101.012 754.256   5
  -2  16   6-1182.32 878.798   8
   2 -16  -6 48.5372 1247.25   4
  -2  16  -6-1747.16 1461.50   2
   2 -16  -6 164.758 835.575   6
  -2  16   6 1570.25 1290.58   2
   2 -16   6 271.932 835.577   6
  -2  16   6-673.178 832.559   1
  -2  16   6-151.224 847.181   5
  -2  16  -8-510.548 1472.17   2
   2 -16 -10 24655.9 1456.90   6
   2 -16  10 22762.1 1468.54   6
   2 -16  10 25032.3 1353.10   8
  -2  16  10 24469.3 1449.27   5
  -2  16 -10 22878.3 1429.55   5
   2  16  10 23042.8 1479.05   5
  -2  16  10 22380.3 1779.99   2
  -2  16 -10 20885.0 2018.67   2
   2 -16 -10 23936.8 1980.52   4
  -2  16 -12 574.118 931.327   5
   2  16  12 891.817 1016.11   5
  -2  16  12 499.044 1065.51   8
  -2  16  12 301.742 1058.65   1
   2  16  12-1591.75 1550.98   1
   2 -16 -12-584.166 1647.97   4
  -2  16  12 417.344 1475.15   2
   2 -16  12 235.678 948.441   8
   2 -16 -12-399.101 1050.93   7
   2 -16 -12-277.900 908.137   6
   2 -16  12-1123.30 975.203   6
  -2  16 -12 2174.77 1725.89   2
  -2  16  12 526.065 926.574   5
   2 -16 -14 22316.7 2130.89   4
  -2 -16 -14 19587.8 2598.71   4
   2 -16 -14 18870.2 1619.07   3
   2 -16 -14 18017.2 1349.54   6
   2 -16  14 20732.2 1478.95   6
   2  16  14 16944.1 1999.70   1
  -2  16  14 22778.0 1440.37   5
  -2  16 -14 22394.1 1458.57   5
   2  16  14 19045.1 1491.28   5
  -2  16  14 13837.9 1874.63   2
  -2  16  14 18172.8 1565.54   1
  -2  16  18 4598.51 1444.62   8
  -2  16  18 5085.50 1676.12   2
   2 -16 -18 5510.62 2123.42   4
   2 -16 -18 2103.57 1534.29   7
  -2  16  18 7234.32 1453.88   1
   2  16  18 5108.42 1874.84   1
  -2 -16 -18 6070.14 2262.57   4
   2 -16 -18 5773.88 1129.86   6
   2 -16 -18 6086.31 1331.54   3
  -2  16 -18 7009.69 1297.22   5
   2  16  18 6152.62 1235.95   5
   2  16  18 4151.18 1548.49   8
  -2  16  18 4703.35 1138.89   5
  -2 -16 -20-480.228 2479.37   4
   2 -16 -20-1731.60 1309.51   3
  -2  16  20 738.691 1441.71   8
  -2  16  20-1875.50 1715.45   2
   2 -16 -20-3847.97 2281.29   4
   2 -16 -20 316.905 1156.66   6
  -2  16  20 66.1497 1457.36   1
   2  16  20 654.121 1818.21   1
   2 -16 -20-1371.92 1646.76   7
  -2  16  20-139.623 1072.41   5
   2  16  20 239.418 1596.54   8
   2 -16 -22 9505.47 2506.53   4
  -2 -16 -22 11213.5 2771.93   4
   2 -16 -22 13222.4 1858.91   7
  -2  16  22 13180.7 1769.71   1
   2  16  22 6236.95 1794.18   8
  -2  16  22 14107.2 1711.91   8
   2  16  22 12328.7 2127.45   1
   2  16  24 111.901 1765.47   8
  -2  16  24 1369.98 1649.32   8
  -2 -16 -24-1892.26 2574.68   4
  -2 -16 -24-2007.06 1781.20   7
  -2  16  24 36.9958 1551.73   1
   2  16  24-1172.20 1926.33   1
   2 -16 -24-421.076 1748.80   7
   2 -16 -24 1420.86 2456.89   4
   2 -18   0 96055.1 3692.36   6
  -2  18   0 98600.5 3685.82   5
  -2  18  -2 6165.84 953.337   5
   2 -18  -2 6869.28 1006.57   6
   2 -18   2 7476.64 1043.44   6
  -2  18   2 5467.39 1465.95   2
  -2  18  -2 5123.70 1555.49   2
  -2  18   2 7240.94 901.952   1
  -2  18   2 6459.43 941.515   5
   2 -18  -4 21310.2 1349.72   6
   2 -18   4 21435.1 1413.16   6
  -2  18   4 21317.1 1363.94   5
  -2  18  -4 22104.2 1329.33   5
  -2  18   4 20433.9 1254.96   1
  -2  18   4 19664.2 1826.87   2
  -2  18  -4 16588.5 1877.42   2
   2 -18  -6 2011.16 1989.22   4
   2 -18   6 379.994 990.936   6
  -2  18   6 1606.28 1461.51   2
  -2  18  -6 1070.99 853.090   5
  -2  18  -6 70.4096 1563.60   2
   2 -18  -6 269.873 890.077   6
  -2  18   6 1528.90 917.148   1
  -2  18   6 642.869 918.300   5
  -2  18  -8 8893.22 1075.11   5
   2 -18  -8 6679.71 1007.48   7
  -2  18   8 8256.99 1592.19   2
  -2  18  -8 7496.04 1788.46   2
   2 -18  -8 5756.72 1067.13   6
   2 -18   8 7838.93 1131.00   6
  -2  18   8 7296.08 1134.88   5
  -2  18 -10-140.396 987.826   5
  -2  18  10 2190.88 1549.13   2
   2 -18 -10 876.965 979.302   6
  -2  18  10 20.8102 1129.55   8
  -2  18 -10 462.071 1762.09   2
   2 -18  10 474.510 1049.17   6
   2 -18 -10 1349.18 1711.28   4
  -2  18  10 706.526 1002.32   5
  -2  18  10 1064.67 1110.09   1
   2 -18 -12 9862.04 1445.73   7
   2 -18 -12 17728.6 2125.16   4
  -2  18 -12 12960.2 2271.45   2
   2  18  12 14300.4 2017.54   1
   2 -18 -12 16909.1 1388.69   6
   2 -18  12 17932.4 1457.92   6
  -2  18  12 19169.8 1445.59   5
  -2  18 -12 20374.8 1410.74   5
   2  18  12 20227.6 1502.05   5
  -2  18  12 10744.9 1549.02   8
  -2  18  12 13297.0 1453.19   1
  -2  18  12 6008.87 1896.41   2
  -2  18 -14 870.234 1160.82   5
   2  18  14-937.478 1877.50   1
  -2  18  14 1464.19 1297.73   1
   2 -18 -14-1074.47 1943.01   4
  -2  18  14 127.567 1738.66   2
   2  18  14-452.619 1204.98   5
   2 -18 -14 169.615 1319.83   7
   2 -18 -14-1362.09 1135.06   6
   2 -18  14-727.484 1285.95   6
  -2  18  14 1185.94 1358.60   8
  -2  18  14-336.663 1122.80   5
  -2  18 -16 2539.63 1263.04   5
  -2 -18 -16-188.811 2572.70   4
  -2  18  16 1123.52 1790.18   2
   2 -18 -16 1069.62 1406.96   7
  -2  18  16 708.483 1355.65   1
   2  18  16 866.033 1834.89   1
   2 -18 -16 2459.57 2160.66   4
  -2  18  16 1336.30 1365.67   8
   2 -18 -16-1235.55 1110.48   6
   2 -18 -16 645.854 1443.70   3
   2  18  16 2396.02 1340.73   5
  -2  18  16 2121.93 1169.28   5
  -2  18 -18-313.161 1388.07   5
  -2  18  18-723.042 1429.74   8
   2  18  18-3166.18 1738.70   8
  -2 -18 -18-2887.68 2540.00   4
   2 -18 -18-3126.85 2307.56   4
   2 -18 -18-3881.18 1692.19   7
  -2  18  18-3161.16 1896.35   2
  -2  18  18-2017.35 1485.54   1
   2  18  18-1914.59 1386.16   5
   2  18  18-2023.22 1992.69   1
   2 -18 -18-2726.79 1248.32   6
  -2  18  18-384.713 1188.80   5
  -2  18  20 5931.55 1587.94   8
   2 -18 -20 5814.02 1689.03   7
  -2 -18 -20 6194.79 2549.82   4
   2 -18 -20 5157.37 2490.16   4
  -2  18  20 6315.85 1835.15   2
  -2  18  20 5625.81 1594.95   1
   2 -18 -20 5486.38 1236.99   6
   2 -18 -20 7212.05 1479.55   3
   2  18  20 6555.53 2067.11   1
   2  18  20 6254.55 1764.64   8
  -2  18  20 5195.44 1231.14   5
  -2  18  22 2227.55 1645.76   8
   2 -18 -22 902.478 2448.54   4
   2 -18 -22-1093.30 1719.12   7
   2  18  22 1579.79 1683.08   8
  -2  18  22 732.931 1594.34   1
   2  18  22 524.013 2039.76   1
  -2 -18 -22 1844.70 2587.74   4
  -2  20   0 865.431 943.852   5
  -2  20   0-1242.84 1727.77   2
   2 -20   0-24.9714 999.032   6
   2 -20  -2 31739.8 1781.23   6
   2 -20   2 33035.2 1810.86   6
  -2  20   2 34547.3 1760.68   5
  -2  20  -2 30756.8 1679.25   5
  -2  20   2 27766.6 2245.26   2
  -2  20  -2 28293.2 2312.22   2
  -2  20  -4 2241.02 941.031   5
  -2  20   4 606.927 1586.15   2
  -2  20  -4 3922.21 1717.16   2
   2 -20  -4 1880.66 1039.81   6
   2 -20   4 2979.63 1065.48   6
  -2  20   4 1817.89 1010.39   5
  -2  20  -6-196.117 969.363   5
  -2  20   6-2179.70 1616.71   2
  -2  20  -6-396.901 1781.12   2
   2 -20  -6 345.980 1026.69   6
   2 -20   6 503.141 1108.74   6
  -2  20   6 308.272 995.632   5
  -2  20  -8-277.031 1045.90   5
   2 -20  -8-2790.45 1181.81   6
  -2  20  -8-3756.52 2065.82   2
  -2  20   8-344.475 1686.33   2
  -2  20   8 53.5838 1104.99   5
   2 -20 -10 3444.19 1258.99   7
  -2  20  10 10204.9 1869.06   2
   2 -20 -10 8532.35 1209.96   6
  -2  20  10 4578.68 1451.37   8
   2 -20  10 8261.05 1348.18   6
  -2  20 -10 9515.40 2228.87   2
  -2  20  10 14573.0 1365.22   5
  -2  20 -10 11832.5 1276.56   5
  -2  20  10 9856.28 1347.81   1
   2 -20 -10 3248.31 2074.59   4
  -2  20  12 2268.03 1280.31   1
   2  20  12 1769.14 1272.44   5
   2 -20 -12 1576.80 2060.34   4
   2 -20 -12 493.250 1244.92   7
  -2  20  12 314.100 1679.74   2
   2  20  12 3390.35 1861.86   1
  -2  20  12 1386.73 1327.94   8
   2 -20 -12 1666.22 1110.87   6
   2 -20  12 2788.23 1228.34   6
  -2  20 -12 1417.77 1123.73   5
  -2  20  12 1419.04 1185.39   5
   2 -20 -14 16135.0 2324.60   4
  -2  20  14 9286.79 2076.22   2
   2 -20 -14 19232.7 1501.69   6
   2 -20  14 21009.4 1681.81   6
   2  20  14 18634.4 2316.81   1
  -2  20  14 23895.6 1672.92   5
  -2  20 -14 22495.4 1623.95   5
   2  20  14 22638.3 1741.50   5
  -2  20  14 14824.0 1644.25   1
  -2  20  16 1010.60 1547.23   8
  -2  20  16 4369.09 1555.67   1
   2  20  16 5735.35 2182.09   1
  -2  20  16 318.221 1349.44   5
   2  20  18-1306.30 1424.08   5
  -2  20 -18-63.3560 1442.79   5
  -2  20  18 824.276 1441.24   1
  -2 -20 -18 1512.80 2872.03   4
   2 -20 -18 1238.50 1556.93   7
  -2  20  18 1325.77 1878.52   2
   2 -20 -18 142.289 2288.88   4
   2  20  18 1961.78 2113.58   1
   2 -20 -18 26.2856 1175.74   6
   2 -20 -18 120.557 1556.59   3
  -2  20  18 1140.53 1545.84   8
  -2  20  18 1142.61 1288.64   5
   2  20  20 1134.40 1670.00   8
   2 -20 -20 3099.75 2411.91   4
  -2  20  20-2539.00 1591.21   8
  -2 -20 -20 1410.67 2734.66   4
   2 -20 -20 30.7340 1666.06   7
  -2  20  20 1100.12 1540.40   1
  -2  20  20-251.921 1944.29   2
   2 -20 -20 1157.08 1226.58   6
   2  20  20 1778.45 2182.32   1
   2 -20 -20-478.520 1547.31   3
  -2  20  20 3740.88 1305.09   5
   2 -22   0 15778.2 1486.26   6
  -2  22   0 12692.0 2170.81   2
  -2  22   0 15964.1 1357.44   5
   2 -22   2-56.0533 1165.25   6
  -2  22   2-2505.81 1878.24   2
  -2  22  -2 500.239 1869.87   2
   2 -22  -2-3200.85 1188.91   6
  -2  22  -2-1044.14 987.075   5
  -2  22   2 315.886 1039.39   5
  -2  22  -4 4765.97 1124.10   5
  -2  22   4 3958.53 1916.54   2
  -2  22  -4 3816.53 1995.72   2
   2 -22  -4 5818.56 1219.55   6
   2 -22   4 5515.26 1275.09   6
  -2  22   4 4975.56 1135.94   5
  -2  22  -6 698.926 1067.97   5
  -2  22   6-1627.99 1878.84   2
  -2  22  -6-1861.63 2003.02   2
   2 -22  -6 1776.45 1103.41   6
   2 -22   6-609.501 1177.53   6
  -2  22   6-582.431 1124.81   5
  -2  22  -8 3702.20 1147.38   5
  -2  22   8 2821.35 1883.41   2
   2 -22  -8 2764.55 1106.33   6
  -2  22  -8 3093.04 2037.55   2
   2 -22   8 2196.79 1205.97   6
  -2  22   8 2629.48 1192.28   5
  -2  22 -10 3848.10 1174.73   5
  -2  22  10 949.632 1911.72   2
   2 -22 -10 2709.89 1202.91   6
   2 -22  10 1720.24 1258.41   6
  -2  22 -10 3495.69 2203.09   2
  -2  22  10 4809.14 1295.35   5
   2 -22 -12 26846.0 1927.12   6
   2 -22  12 30767.9 2077.16   6
  -2  22  12 37677.6 2063.21   5
  -2  22 -12 34555.0 2014.46   5
   2  22  14-2819.88 2242.35   1
  -2  22  14 3901.13 2099.48   2
  -2  22 -14-713.247 1302.64   5
   2 -22 -14-676.886 1240.04   6
   2  22  14-1576.10 1531.88   5
  -2  22  14-600.488 1466.55   5
   2  22  16 2245.92 1515.60   5
  -2  22  16-768.451 2043.10   2
   2 -22 -16 25.1360 1463.04   7
   2 -22 -16 1826.08 2433.32   4
  -2  22 -16 525.803 1419.43   5
   2 -22 -16 1200.10 1253.23   6
   2  22  16 893.165 2219.41   1
  -2  22  16 318.804 1373.38   5
  -2  22 -18-493.789 1571.29   5
  -2  22  18-1158.79 1614.93   8
   2 -22 -18-605.717 2493.17   4
   2 -22 -18 141.741 1598.12   7
  -2  22  18 205.132 1601.78   1
   2  22  18-1800.39 1540.90   5
  -2  22  18 812.626 2134.43   2
   2  22  18 561.737 2195.24   1
   2 -22 -18-523.712 1318.13   6
   2 -22 -18-1738.30 1743.22   3
  -2  22  18-867.397 1433.43   5
  -2  24   0-1271.57 1119.16   5
  -2  24   0 44.9726 2124.52   2
   2 -24   0 760.080 1250.93   6
  -2  24  -2 5225.81 1284.31   5
  -2  24   2 9599.57 1298.90   5
  -2  24   2 1839.93 2105.36   2
  -2  24  -2 7428.46 2210.94   2
   2 -24  -2 7208.04 1391.26   6
   2 -24   2 10971.9 1429.33   6
  -2  24  -4-28.7773 1178.83   5
  -2  24   4 28.9235 1137.85   5
  -2  24   4-354.851 2093.07   2
  -2  24  -4-2183.74 2140.77   2
   2 -24  -4 238.395 1239.35   6
   2 -24   4-279.345 1269.58   6
  -2  24  -6-29.2368 1203.94   5
  -2  24   6-1098.72 2125.42   2
   2 -24  -6-2184.91 1307.97   6
  -2  24  -6 1570.14 2220.09   2
   2 -24   6-2022.83 1301.03   6
  -2  24   6 1428.83 1247.37   5
   2 -24 -10 28160.6 1892.87   6
   2 -24  10 31174.0 2030.13   6
  -2  24  10 30663.8 1964.81   5
  -2  24 -10 28189.0 1903.21   5
  -2  24 -12 2207.90 1347.55   5
  -2  24  12 44.2344 2136.37   2
   2 -24 -12 605.510 1279.64   6
   2 -24  12-1156.84 1464.56   6
  -2  24  12 66.3632 1360.30   5
  -2  24 -14 7479.86 1603.48   5
  -2  24  14 6100.09 2253.98   2
   2 -24 -14 5453.85 1349.71   6
  -2  24  14 8236.70 1634.32   5
  -2  26   0 1990.68 1374.23   5
  -2  26   0 3887.49 2365.93   2
   2 -26   0 5330.40 1467.14   6
  -2  26  -2 92.8295 1302.87   5
   2 -26  -2 32.5560 1367.44   6
   2 -26   2-2379.83 1417.54   6
  -2  26  -2-2894.46 2315.41   2
  -2  26   2-673.803 1234.71   5
  -2  26  -4 31.3451 1318.38   5
   2 -26  -4-32.5215 1561.10   6
  -2  26  -4 417.541 2208.15   2
   2 -26   4 301.927 1321.84   6
  -2  26   4-1055.65 1305.91   5
  -2  26  -6-643.520 1312.72   5
  -2  26   6 2229.18 2218.11   2
   2 -26  -6-1389.99 1361.02   6
   2 -26   6 376.976 1379.45   6
  -2  26  -6 2940.98 2435.08   2
  -2  26   6 700.664 1282.44   5
   2 -26   8 13457.3 1662.08   6
  -2  26  -8 9067.39 1526.68   5
   2 -26  -8 11775.1 1522.03   6
  -2  26   8 13442.3 1612.01   5
  -2  26 -10-415.383 1442.86   5
  -2  26  10-1546.02 2349.37   2
   2 -26  10 370.531 1470.51   6
   2 -26 -10-1870.19 1447.16   6
  -2  26  10-343.215 1393.16   5
  -3  -1  -7 13302.3 1039.06   4
  -3   1  -7 14439.0 992.985   4
   3  -1   7 14199.1 820.116   8
   3  -1   9 3437.43 611.654   8
  -3  -1  -9 4908.80 882.233   4
  -3   1  -9 4466.74 842.547   4
   3  -1   9 4284.36 784.471   1
   3   1   9 4934.22 650.816   8
   3   1   9 3918.34 772.027   1
   3   1  11-22.0609 788.231   1
   3  -1  11 908.713 764.337   1
  -3   1 -11 487.563 896.743   4
   3  -1  11 897.696 622.535   8
   3   1  13 5204.85 823.276   8
  -3  -1 -13 5439.80 1183.66   4
   3   1  15 58309.0 2382.11   8
   3  -1  15 59857.0 2379.68   8
  -3   1 -15 58342.9 2680.09   4
  -3  -1 -15 51471.2 2672.36   4
   3   1  15 53956.1 2529.38   1
   3  -1  15 53673.1 2485.78   1
   3   1  17 85615.1 3325.12   8
   3  -1  17 85886.4 3329.64   8
  -3   1  17 78829.6 3394.56   8
  -3  -1 -17 82976.0 3695.23   4
  -3   1 -17 88465.3 3680.17   4
   3  -1 -17 79418.4 3726.61   7
  -3   1 -17 82927.7 3301.00   7
   3   1  17 88181.2 3517.82   1
   3  -1  17 80444.9 3436.43   1
   3   1  19 40639.5 2029.81   8
   3  -1  19 40668.2 2040.31   8
  -3   1  19 35524.0 2095.76   8
  -3  -1 -19 40716.7 2504.68   4
  -3   1 -19 35993.8 2399.92   4
  -3  -1 -19 41237.8 2085.22   7
  -3   1 -19 41728.5 2046.31   7
   3  -1 -19 48509.9 2608.01   7
   3   1  19 37650.8 2213.15   1
   3  -1  19 43181.8 2207.03   1
   3  -1 -21 8432.17 1842.89   7
   3   1  21 6366.13 1440.23   1
   3   1  21 7973.36 1371.68   8
   3  -1  21 8829.85 1296.05   8
   3  -1  21 8751.21 1493.32   1
  -3  -1 -21 9070.18 1371.57   7
  -3   1 -21 9164.30 1335.67   7
  -3  -1 -21 5433.51 1787.04   4
  -3   1 -21 6745.20 1849.00   4
  -3   1  21 10055.6 1426.37   8
   3   1  23-3711.52 1657.40   1
  -3   1  23-1165.30 1420.55   8
   3   1  23-2544.74 1357.82   8
   3  -1  23-3619.23 1576.39   1
   3  -1 -23-5462.18 2156.77   7
   3  -1  23-1608.23 1272.76   8
   3   1  25 2166.64 1435.01   8
   3  -1  25 1145.63 1388.94   8
  -3   1  25 1317.62 1480.08   8
   3   1  25-1788.77 1661.29   1
  -3  -1 -25 680.108 1463.69   7
  -3  -1 -25-782.184 2284.10   4
  -3   1 -25 2703.68 1545.81   7
  -3   1 -25-48.4236 2131.17   4
   3  -1 -25 48.2562 1996.57   7
   3  -1  25 3818.09 1607.15   1
   3   1  27 3533.74 1568.13   8
   3  -1  27 3807.45 1624.62   8
   3  -1 -27 1885.49 2285.16   7
  -3  -1 -27 3863.96 2437.18   4
  -3  -1 -27 4190.58 1665.03   7
  -3   1 -27 4775.54 1781.65   7
   3   1  27 2880.01 1778.47   1
  -3   1  27 3165.21 1591.03   8
   3  -1  27 1924.10 1680.61   1
  -3   1 -27 421.648 2363.35   4
   3   1  29-846.724 1743.35   8
   3  -1  29-104.688 1626.48   8
  -3  -1 -29 3766.73 1913.46   7
  -3   1 -29 1767.42 2478.11   4
  -3   1 -29 3945.29 1922.33   7
   3  -1 -29 2403.25 2359.10   7
   3   1  29 1092.04 1826.56   1
  -3  -1 -29 6897.18 2648.36   4
   3  -1  29 40.7313 1728.81   1
   3  -3   3 7281.59 442.741   3
   3  -3   5 154289. 5326.54   3
  -3   3  -7 17932.3 1029.63   4
   3  -3   7 15807.7 736.666   3
   3  -3   7 18523.7 986.133   1
   3  -3   7 17936.2 859.102   8
   3  -3   9 47773.9 1742.93   3
  -3  -3  -9 43465.8 2159.25   4
  -3   3  -9 49728.6 1757.38   2
   3  -3   9 47490.7 1980.95   1
   3   3   9 45630.1 1967.57   8
  -3   3  -9 48980.4 2068.18   4
   3  -3   9 45633.6 1878.47   8
   3  -3  11 1870.88 644.995   8
  -3   3 -11 770.006 941.860   4
   3  -3  11 1414.27 395.661   3
   3  -3  11 1096.36 800.120   1
  -3   3 -11 285.906 465.513   2
  -3  -3 -13 17592.4 1542.25   4
   3  -3 -13 19943.3 1438.43   7
   3  -3  13 16432.1 760.881   3
   3  -3  13 15395.1 723.699   6
   3   3  13 18035.5 1379.26   1
  -3   3 -13 17167.0 815.144   2
  -3   3  13 16691.8 1169.31   8
   3   3  13 18628.5 1187.74   8
   3  -3  15 57908.4 2251.83   8
  -3   3  15 54400.2 2345.48   8
  -3  -3 -15 55132.0 2680.57   4
  -3   3 -15 55955.8 2551.53   4
  -3   3  15 54815.0 2260.62   1
  -3   3 -15 56642.5 2254.82   7
   3  -3 -15 55482.2 2513.49   7
   3  -3  15 49925.1 1896.59   6
   3   3  15 54895.2 2328.39   8
   3   3  15 53217.4 2499.13   1
  -3   3 -15 51461.3 1968.72   2
   3  -3  15 54561.9 2366.94   1
   3   3  17 26069.0 1539.47   8
   3  -3  17 26333.2 1455.53   8
  -3   3  17 25457.2 1572.45   8
  -3   3  17 24036.9 1414.59   1
  -3   3 -17 26127.2 1502.72   7
  -3   3 -17 26751.8 1877.54   4
  -3  -3 -17 21293.8 1948.75   4
   3  -3 -17 26279.1 1752.63   7
   3  -3  17 21397.7 928.965   6
   3   3  17 27099.1 1794.02   1
  -3   3 -17 24395.8 1150.24   2
   3  -3  17 28752.3 1655.70   1
   3  -3  19 29290.8 1697.14   8
  -3  -3 -19 22315.1 2201.74   4
  -3   3 -19 27412.3 2111.87   4
  -3   3  19 27332.7 1613.44   1
  -3   3 -19 28019.9 1663.32   7
  -3   3  19 30221.9 1790.60   8
  -3  -3 -19 28833.7 1752.36   7
   3  -3 -19 26913.8 1954.51   7
   3   3  19 26656.8 1908.43   1
   3  -3  19 28254.9 1801.78   1
   3   3  19 29303.8 1724.23   8
   3  -3  21 11943.2 1375.86   8
   3   3  21 11798.4 1422.54   8
  -3   3  21 10613.1 1239.73   1
  -3   3  21 11483.1 1419.04   8
  -3  -3 -21 11848.9 1477.68   7
   3  -3 -21 11884.2 1694.51   7
  -3  -3 -21 11388.2 1962.97   4
  -3   3 -21 11682.0 1412.15   7
  -3   3 -21 6125.78 1841.71   4
   3  -3  21 10594.4 1473.85   1
   3   3  21 10066.8 1583.31   1
   3   3  23-669.047 1394.24   8
   3  -3  23-109.193 1342.66   8
  -3   3  23-1916.71 1335.06   8
  -3  -3 -23 29.0474 1334.77   7
  -3  -3 -23 276.832 2029.09   4
  -3   3 -23 451.084 1411.46   7
   3  -3 -23-3132.43 1750.66   7
   3  -3  23-1237.78 1486.69   1
   3   3  23-36.6654 1523.94   1
  -3   3  23-151.863 1124.07   1
   3   3  25 2257.52 1428.97   8
   3  -3  25 1311.82 1398.14   8
   3   3  25 3769.11 1711.40   1
  -3   3  25 1019.74 1435.84   8
  -3  -3 -25 1446.42 2184.93   4
  -3   3 -25 1229.19 1574.00   7
   3  -3 -25 2365.29 1878.24   7
   3  -3  25 627.311 1506.99   1
  -3   3  25 846.470 1168.54   1
  -3  -3 -25 2226.24 1541.79   7
   3   3  27 1647.40 1541.54   8
   3  -3  27 2908.05 1622.76   8
  -3   3  27 1574.79 1482.33   8
   3   3  27 1120.21 1821.97   1
  -3   3  27 3228.32 1324.66   1
  -3   3 -27 4141.87 1749.21   7
  -3   3 -27-1587.93 2377.93   4
   3  -3 -27 1262.27 1900.84   7
  -3  -3 -27 4398.67 1733.88   7
   3  -3  27 3221.51 1633.68   1
  -3  -3 -27-2202.09 2433.38   4
   3   3  29 966.280 1728.42   8
   3  -3  29 765.092 1686.21   8
  -3  -3 -29 2993.98 2555.23   4
  -3  -3 -29-2367.97 1950.96   7
  -3   3 -29 1840.65 2545.56   4
  -3   3 -29 1564.06 1889.64   7
   3  -3 -29 98.1054 2147.52   7
   3   3  29-129.741 1928.27   1
  -3   3  29-2088.08 1369.48   1
   3  -3  29-1344.50 1683.93   1
   3  -5  -1 619.355 290.839   3
   3  -5   1 455.623 303.667   3
  -3   5   1 304.945 287.174   5
  -3   5  -1 655.789 296.180   5
  -3   5  -1 647.463 356.392   2
   3  -5  -3 37500.8 1541.67   3
   3  -5   3 40721.6 1546.47   3
  -3   5   3 39924.8 1607.21   5
  -3   5  -3 41661.1 1564.45   5
  -3   5  -3 42962.7 1570.95   2
   3  -5   5 11073.6 704.201   1
   3  -5  -5 12084.8 640.303   3
   3  -5   5 11805.0 633.324   3
  -3   5  -5 12695.5 807.416   4
  -3   5   5 11037.0 738.778   5
  -3   5  -5 11579.1 624.816   5
  -3   5  -5 11764.7 662.094   2
  -3   5   7 105165. 3923.76   8
   3  -5   7 112208. 3827.14   8
  -3   5  -7 110761. 3933.89   4
   3  -5   7 107925. 3812.49   3
   3  -5  -7 101502. 3852.55   3
  -3   5  -7 108778. 3811.66   5
   3  -5   7 111570. 3879.94   1
   3  -5   9 9553.56 681.753   8
  -3   5   9 10815.5 805.657   8
   3  -5  -9 10751.4 967.491   7
   3  -5   9 8724.42 603.074   3
  -3   5  -9 8163.62 884.486   4
  -3   5  -9 8871.10 551.843   5
  -3   5  -9 9237.97 675.893   2
   3  -5   9 9493.81 804.396   1
  -3  -5 -11-2237.64 1259.47   4
  -3   5 -11-1967.42 1060.81   4
   3   5  11-937.141 978.723   8
   3  -5  11-579.077 746.399   8
  -3   5 -11-1288.94 525.169   5
  -3   5  13 9500.77 975.336   8
   3  -5  13 9290.91 612.467   6
  -3   5  13 8583.36 837.056   1
  -3  -5 -13 8501.74 1387.16   4
   3  -5  13 9226.40 606.866   3
  -3   5 -13 6712.01 857.148   7
   3  -5 -13 8255.21 1097.23   7
   3   5  13 8660.45 1009.89   8
  -3   5 -13 8613.37 563.038   5
   3   5  13 9600.86 1250.91   1
  -3   5 -13 10330.5 830.504   2
   3  -5  13 8935.04 965.099   1
   3  -5  15 13171.2 1037.83   8
  -3   5  15 11786.0 1106.21   8
   3   5  15 8896.16 1329.58   1
  -3   5  15 10317.2 985.941   1
  -3  -5 -15 9433.77 1565.43   4
   3  -5 -15 10281.5 1234.16   7
   3  -5  15 12290.9 686.885   3
   3  -5  15 11861.4 683.061   6
   3   5  15 11957.5 1151.62   8
  -3   5 -15 11205.2 647.339   5
  -3   5 -15 12166.8 949.919   2
  -3   5  17 25751.5 1552.55   8
  -3  -5 -17 18199.2 2045.58   4
  -3   5  17 25184.8 1448.02   1
  -3   5 -17 24313.8 1495.63   7
   3  -5 -17 24782.8 1720.11   7
   3  -5  17 21854.9 1006.08   3
   3  -5  17 25739.2 1058.30   6
   3  -5  17 24977.9 1464.39   8
  -3   5 -17 25179.1 1002.49   5
   3   5  17 19875.9 1807.72   1
   3   5  17 21012.3 995.421   5
  -3   5 -17 28000.5 1421.33   2
   3  -5  17 23419.5 1543.00   1
   3   5  17 18985.3 1553.68   8
   3  -5  19 20867.0 1481.02   8
   3  -5 -19 18744.3 1693.71   7
  -3  -5 -19 19265.1 2085.37   4
  -3   5  19 19436.9 1394.01   1
  -3   5  19 18280.8 1480.76   8
  -3   5 -19 21795.4 1562.39   7
   3   5  19 19055.4 1765.36   1
   3  -5  19 19120.6 1548.69   1
   3   5  19 20101.8 1518.52   8
   3   5  21 11578.6 1452.03   8
   3  -5  21 13492.4 1398.65   8
  -3   5  21 12118.8 1406.45   8
   3  -5 -21 11728.1 1715.98   7
  -3   5  21 9084.54 1256.19   1
  -3  -5 -21 9293.54 2099.91   4
  -3   5 -21 11646.3 1501.21   7
   3  -5  21 9736.71 1463.09   1
   3   5  21 11790.4 1706.12   1
  -3  -5 -21 11615.2 1469.25   7
   3   5  23-1197.47 1372.32   8
   3  -5  23-1167.69 1320.17   8
  -3   5  23-629.029 1141.81   1
  -3   5  23-176.642 1320.01   8
  -3  -5 -23 2876.94 2052.19   4
   3  -5 -23 846.792 1673.30   7
  -3   5 -23-747.543 1413.32   7
  -3  -5 -23 29.8235 1385.81   7
   3  -5  23-247.717 1348.70   1
   3   5  23-1257.74 1624.13   1
   3   5  25 1124.77 1406.59   8
   3  -5  25 1518.70 1456.38   8
  -3   5 -25 31.5227 1588.92   7
  -3   5  25 288.909 1189.05   1
  -3  -5 -25 2133.84 2275.14   4
  -3  -5 -25 1254.12 1589.98   7
  -3   5  25 624.966 1429.15   8
   3  -5 -25-979.321 1726.59   7
   3   5  25-442.990 1693.93   1
   3  -5  25 392.001 1398.24   1
   3  -5  27 2151.52 1534.78   1
   3  -5  27 4534.97 1634.49   8
   3   5  27 3696.75 1660.14   8
  -3   5  27 2393.20 1513.07   8
   3   5  27 1751.83 1822.96   1
  -3  -5 -27 654.413 1645.40   7
   3  -5 -27 1697.13 1885.12   7
  -3   5 -27 2048.43 1664.92   7
  -3   5  27 1505.93 1280.68   1
  -3  -5 -27 3373.88 2464.78   4
   3  -5  29 9079.24 1847.93   8
   3  -5  29 10111.4 1896.79   1
  -3  -5 -29 7026.54 2010.69   7
   3   5  29 6538.12 2208.31   1
  -3   5 -29 7490.52 2012.47   7
  -3   5  29 4783.12 1597.80   1
   3  -7  -1 1366.83 447.420   3
   3  -7   1 1053.32 432.224   3
  -3   7   1 1396.30 392.140   5
  -3   7  -1 823.001 362.796   5
  -3   7   1 976.726 436.775   2
  -3   7  -1 1050.48 459.936   2
  -3   7  -3 720.448 484.523   2
  -3   7   3 311.568 390.871   8
   3  -7  -3 511.403 434.285   3
   3  -7   3-80.0628 454.735   3
  -3   7   3 397.906 363.025   5
  -3   7  -3 355.225 359.380   5
  -3   7   5 120582. 4129.43   8
  -3   7  -5 123624. 4126.74   4
   3  -7  -5 121172. 4161.32   3
   3  -7   5 122732. 4160.73   3
  -3   7   5 117078. 4180.35   5
  -3   7   5 116346. 4162.94   2
  -3   7  -5 119993. 4141.54   5
  -3   7  -5 122767. 4169.75   2
   3  -7   5 114409. 4060.97   1
   3  -7   5 114287. 4042.94   8
   3  -7   7 3237.38 459.451   8
  -3   7  -7 2811.17 604.893   2
  -3   7  -7 3187.47 432.163   7
  -3   7   7 2849.47 585.752   8
  -3   7  -7 3163.64 670.493   4
   3  -7  -7 3366.22 718.135   7
   3  -7   7 2787.86 495.328   6
   3  -7  -7 3119.87 520.309   3
   3  -7   7 2570.88 543.854   3
  -3   7   7 3225.56 466.945   1
  -3   7   7 3279.09 496.563   5
  -3   7   7 2900.69 550.454   2
   3  -7   7 3495.38 520.811   1
  -3   7  -7 2517.59 451.442   5
  -3   7   9 58614.6 2337.54   8
  -3   7  -9 59300.3 2373.37   4
  -3   7   9 55140.9 2294.25   1
  -3   7  -9 58823.6 2211.36   7
   3  -7   9 55604.1 2234.40   6
  -3   7   9 61631.4 2302.73   2
   3  -7  11 7049.02 724.843   8
   3   7  11 7790.52 982.060   8
   3  -7 -11 6611.43 660.460   3
   3  -7  11 6489.53 671.670   3
   3  -7  11 7420.39 638.908   6
  -3   7 -11 7191.46 733.183   7
  -3   7  11 7671.69 795.268   5
  -3   7  11 6980.63 760.729   2
  -3   7 -11 7213.70 860.539   2
  -3  -7 -11 7936.05 1326.50   4
   3  -7  11 7630.84 801.419   1
   3  -7  13 4243.84 783.374   8
  -3  -7 -13 3788.28 1364.35   4
  -3   7  13 5547.04 906.878   8
  -3   7  13 4087.45 773.234   1
  -3   7 -13 7056.13 935.509   2
   3  -7 -13 3962.67 1085.84   7
   3  -7  13 4914.22 878.741   1
   3   7  13 4163.17 1230.49   1
   3   7  13 5219.75 989.755   8
   3  -7  13 4398.69 588.221   6
  -3   7 -13 4584.98 562.505   5
  -3   7 -13 4087.38 835.566   7
  -3   7  13 5097.65 777.934   2
  -3   7  15 27313.2 1549.02   8
   3  -7  15 26252.5 1243.69   3
  -3  -7 -15 26916.5 2086.99   4
   3  -7 -15 25104.8 1699.68   7
   3  -7  15 28195.6 1232.96   6
   3   7  15 27620.8 1631.26   8
  -3   7  15 26731.2 1404.73   2
  -3   7 -15 26688.2 1194.28   5
   3   7  15 29768.7 1911.79   1
   3   7  15 26174.4 1205.33   5
  -3   7 -15 28857.5 1529.26   2
  -3   7  15 28231.3 1475.81   1
   3  -7  17 18933.0 1274.58   8
  -3  -7 -17 11713.6 1926.90   4
   3  -7 -17 15758.6 1515.08   7
   3  -7  17 14141.6 921.200   3
   3  -7  17 14916.6 942.449   6
   3   7  17 14206.5 1401.92   8
   3   7  17 13453.5 1663.31   1
  -3   7 -17 15276.9 848.395   5
   3   7  17 15350.2 918.712   5
  -3   7 -17 17647.6 1370.56   7
  -3   7  17 16074.4 1248.35   1
  -3   7 -17 17838.5 1450.98   2
  -3   7  17 17036.9 1333.84   8
   3  -7  17 15108.3 1282.68   1
   3  -7  19 21186.9 1476.91   8
  -3   7  19 19486.5 1502.22   8
  -3  -7 -19 18887.1 2165.50   4
  -3   7 -19 17760.5 1529.90   7
   3  -7 -19 18548.1 1694.65   7
  -3   7  19 17236.7 1383.76   1
   3  -7  19 17977.7 1439.68   1
   3   7  19 17518.2 1827.90   1
   3   7  19 16844.6 1557.68   8
   3   7  21 261.742 1353.68   8
   3  -7  21 392.253 1279.05   8
  -3  -7 -21-5102.51 2166.61   4
  -3   7  21-164.140 1274.13   8
  -3   7 -21-2205.17 1463.68   7
  -3   7  21-2532.52 1180.35   1
   3   7  21 74.9457 1557.74   1
   3  -7  21-560.599 1268.47   1
   3   7  23 186.709 1425.62   8
   3  -7  23-375.761 1251.18   1
   3  -7  23-544.855 1412.78   8
  -3   7  23-176.649 1302.55   8
  -3  -7 -23 972.481 2158.61   4
  -3  -7 -23-306.678 1499.40   7
  -3   7  23-59.5253 1104.81   1
  -3   7 -23-487.547 1425.44   7
   3  -7 -23-1746.15 1583.01   7
   3   7  23-39.6765 1640.14   1
   3   7  25-1230.95 1602.85   8
   3  -7  25-209.774 1574.19   8
  -3   7  25 31.6659 1511.84   8
   3  -7  25-1622.39 1403.93   1
  -3  -7 -25 414.653 2331.90   4
  -3  -7 -25 459.227 1648.81   7
  -3   7 -25-2244.57 1713.81   7
   3  -7 -25-3033.99 1937.39   7
  -3   7  25-1721.38 1336.03   1
   3   7  25 124.510 1758.64   1
  -3   7  27 10583.4 1762.30   8
   3  -7  27 15844.8 1721.54   1
  -3   7 -27 14613.4 1891.72   7
   3   7  27 13349.3 1839.01   8
   3  -7  27 19965.9 1904.42   8
  -3  -7 -27 15773.1 1917.03   7
  -3  -7 -27 13422.3 2632.45   4
   3  -7 -27 9103.77 2132.27   7
  -3   7  27 10112.2 1532.86   1
   3   7  27 13799.4 2097.56   1
  -3   9   1 2794.21 601.863   2
   3  -9  -1 2036.50 546.942   3
   3  -9   1 2567.40 569.388   3
  -3   9  -1 2391.74 602.184   2
  -3   9   1 2444.13 489.116   5
  -3   9  -1 2578.25 486.064   5
  -3   9   3 17228.8 798.308   8
   3  -9   3 17472.1 950.262   6
  -3   9  -3 17477.7 919.085   5
  -3   9   3 18275.0 1007.85   2
  -3   9  -3 17479.5 1023.25   2
  -3   9   5 14231.0 798.831   8
  -3   9   5 17823.4 790.350   1
   3  -9  -5 16136.1 920.840   7
   3  -9   5 15735.5 879.930   6
  -3   9  -5 13777.7 849.604   5
  -3   9   5 15393.7 934.602   2
  -3   9  -5 15857.5 1012.29   2
   3  -9   9 40601.0 1588.20   8
  -3   9   9 41248.5 1728.17   8
   3  -9  -9 40358.2 1795.61   7
  -3   9   9 40591.3 1711.84   1
   3  -9   9 39550.3 1684.31   6
  -3   9  -9 41669.7 1637.54   7
  -3   9  -9 39246.8 1673.83   5
  -3   9  -9 40980.1 1840.54   2
   3  -9   9 40357.9 1614.68   1
   3  -9  11 5583.36 720.336   1
   3  -9  11 6462.19 700.246   8
   3  -9  11 6056.95 705.940   6
  -3  -9 -11 5642.10 1538.02   4
  -3   9 -11 7397.18 1026.89   2
  -3   9 -11 6153.67 781.969   7
  -3   9 -11 6236.82 693.625   5
   3  -9  13 5757.80 803.053   1
   3  -9  13 5492.78 816.102   8
  -3  -9 -13 4819.36 1521.10   4
  -3   9  13 6074.72 935.803   8
   3   9  13 4492.74 1283.33   1
  -3   9 -13 4761.10 899.871   7
   3  -9 -13 5433.68 1090.87   7
  -3   9 -13 5881.51 1071.66   2
   3  -9  13 3470.77 681.910   6
   3   9  13 6782.77 1099.68   8
  -3   9 -13 5827.87 706.638   5
  -3   9  13 5663.18 861.302   1
  -3   9  15 9922.05 1074.54   8
   3   9  15 7432.49 1228.06   8
  -3  -9 -15 6420.03 1726.98   4
   3   9  15 7035.51 1462.44   1
   3  -9 -15 6675.88 1275.23   7
  -3   9 -15 7940.38 1264.16   2
   3  -9  15 6771.46 802.793   6
  -3   9 -15 7765.34 784.155   5
  -3   9  15 7629.59 982.453   1
   3   9  15 7230.65 795.016   5
   3  -9  17 32693.2 1699.53   8
   3  -9  17 26760.4 1590.19   1
  -3   9  17 30459.3 1756.07   8
  -3  -9 -17 26839.5 2290.80   4
  -3   9 -17 27115.0 1720.74   7
   3  -9 -17 28382.9 1824.23   7
   3  -9 -17 28720.3 1511.39   3
   3  -9  17 29673.7 1423.59   6
  -3   9 -17 28338.0 1369.71   5
   3   9  17 27100.2 2106.18   1
   3   9  17 30881.0 1406.42   5
  -3   9  17 27042.1 1626.66   1
  -3   9 -17 30906.8 1922.38   2
   3   9  17 31273.8 1857.43   8
   3   9  19 1551.57 1236.88   8
   3  -9  19 1631.12 1170.39   8
  -3   9  19 2872.75 1215.78   8
  -3  -9 -19 3169.18 1991.95   4
   3  -9  19 2740.89 1040.86   1
   3  -9 -19 2412.98 1386.24   7
  -3   9 -19 2996.14 1308.96   7
   3   9  19 527.875 1524.42   1
  -3   9  19 3185.09 1045.19   1
   3  -9  21 1168.93 1318.80   8
  -3   9  21-1913.09 1353.44   8
  -3  -9 -21-3099.28 2204.40   4
  -3   9 -21-2947.83 1543.66   7
   3  -9  21-1516.59 1235.64   1
   3   9  21 1212.95 1376.54   8
  -3   9  21-1226.36 1250.69   1
  -3   9  23 244.175 1226.23   1
   3   9  23-290.166 1470.51   8
  -3  -9 -23 657.455 2217.64   4
   3  -9 -23-623.610 1642.48   7
   3  -9  23 222.272 1213.26   1
  -3   9 -23 503.125 1506.43   7
   3  -9  23-192.512 1415.05   8
  -3   9  23-664.216 1375.83   8
   3   9  23-1769.46 1770.05   1
   3   9  25 7258.31 1666.78   8
   3  -9  25 5605.10 1628.90   8
  -3   9  25 4846.29 1675.95   8
  -3  -9 -25 963.870 2432.17   4
  -3  -9 -25 6271.66 1740.48   7
  -3   9  25 6269.64 1378.20   1
  -3   9 -25 2555.02 1687.73   7
   3  -9 -25 940.405 1835.31   7
   3  -9  25 1624.75 1432.99   1
   3   9  25 4408.23 1924.65   1
   3   9  27 12107.0 2132.79   1
   3  -9  27 7366.57 1578.33   1
  -3   9  27 13900.2 1627.36   1
   3  -9  27 13302.9 1820.20   8
  -3   9  27 12229.1 1835.91   8
  -3  -9 -27 14989.7 2736.49   4
  -3  -9 -27 11253.4 1952.01   7
  -3   9 -27 12392.0 1903.88   7
   3  -9 -27 7372.77 2124.90   7
   3   9  27 14293.0 1937.35   8
  -3  11   5 194977. 6917.35   8
  -3  11   5 202649. 6948.88   1
   3 -11  -5 202557. 6962.08   7
   3 -11  -5 196918. 7081.45   3
  -3  11   5 209510. 7077.01   5
   3 -11   7 63310.5 2328.09   8
  -3  11   7 64077.6 2476.35   8
  -3  11   7 66835.9 2497.81   1
   3 -11  -7 66721.9 2544.73   7
   3 -11  -7 69616.1 2622.40   3
  -3  11   7 68042.9 2585.88   5
   3 -11   9 4296.92 498.339   1
   3 -11   9 4715.35 579.526   8
  -3  11   9 5136.15 724.566   8
  -3  11   9 3695.07 905.654   2
  -3  11   9 4323.70 722.405   1
   3 -11  -9 4430.14 860.653   7
  -3  11  -9 4242.76 688.410   7
   3 -11  -9 3861.49 789.027   3
  -3  11   9 4637.02 715.399   5
  -3  11  11 296.901 897.861   2
   3 -11  11-150.679 666.821   8
  -3  11 -11 1289.61 768.474   7
   3 -11 -11 170.240 798.001   3
   3 -11  11-43.6564 530.189   1
  -3  11  11 34.6719 676.027   5
  -3  11  13 2293.41 1002.41   2
   3 -11  13 842.875 679.475   1
  -3 -11 -13 2811.67 1764.77   4
   3 -11  13 1599.15 807.792   8
  -3  11  13 1364.61 934.941   8
   3  11  13 34.0336 1298.75   1
   3 -11 -13 1378.25 1099.79   7
  -3  11 -13 1966.40 907.313   7
   3 -11 -13 1410.82 816.534   3
  -3  11  13 2615.99 908.099   1
  -3  11  13 1056.21 726.904   5
  -3  11  15 21887.3 1465.34   8
  -3  11  15 22287.3 1421.00   1
  -3  11  15 21473.9 1448.64   2
   3 -11 -15 20703.0 1605.82   7
   3 -11 -15 22507.0 1309.12   3
   3  11  15 20878.7 1635.89   8
  -3  11  15 22599.9 1315.40   5
   3  11  15 18671.1 1864.49   1
   3  11  15 21657.3 1279.87   5
  -3 -11 -15 19206.0 2162.44   4
  -3  11  17 5266.99 1143.59   2
   3  11  17 5315.45 941.422   5
   3 -11  17 6159.34 960.236   1
  -3 -11 -17 5600.39 1942.82   4
   3 -11  17 6699.32 1161.08   8
  -3  11  17 5110.40 1177.61   8
   3 -11 -17 5358.61 1361.18   7
  -3  11 -17 6301.83 1278.79   7
   3  11  17 6307.43 1655.90   1
  -3  11  17 6471.84 1107.15   1
   3 -11 -17 6498.93 970.566   3
  -3  11  17 6989.53 1086.09   5
   3  11  17 5504.23 1307.13   8
  -3  11  19 4293.45 1256.04   2
   3  11  19 8723.98 1499.22   8
   3 -11  19 6371.84 1326.37   8
  -3  11  19 6771.36 1424.94   8
  -3 -11 -19 1733.83 2201.30   4
   3 -11 -19 2649.37 1568.66   7
  -3  11 -19 6787.16 1473.54   7
   3 -11 -19 1621.60 1069.23   3
  -3  11  19 6048.12 1251.66   1
   3  11  19 9315.35 1826.28   1
   3 -11  19 6740.76 1148.59   1
  -3  11  19 7854.37 1436.77   5
  -3  11  21 1007.62 1215.38   2
  -3 -11 -21 808.369 2244.12   4
  -3  11 -21 849.456 1494.46   7
   3 -11 -21 1517.92 981.130   3
   3  11  21 192.502 1449.36   8
   3 -11  21 4847.22 1417.17   8
  -3  11  21 880.271 1214.77   1
   3  11  21 3677.95 1780.60   1
  -3  11  21 1085.95 1331.77   8
   3 -11  21 1080.12 1130.90   1
   3 -11 -21 695.870 1488.81   7
   3  11  23-3820.63 1550.76   8
  -3  11  23-308.005 1495.51   8
  -3 -11 -23-2167.14 2418.51   4
   3 -11  23-2742.55 1260.74   1
  -3  11 -23-220.031 1611.79   7
   3 -11 -23-1796.52 1686.44   7
  -3  11  23-658.198 1339.34   1
   3  11  23-1208.27 1791.63   1
   3 -11  23-946.593 1524.39   8
   3  11  25 3234.45 1730.32   8
   3 -11  25 7934.88 1689.42   8
  -3  11  25 6471.27 1671.31   8
  -3 -11 -25 4889.85 2404.67   4
  -3 -11 -25 5074.13 1711.04   7
   3 -11 -25 667.863 1796.27   7
  -3  11 -25 6884.98 1814.45   7
   3 -11  25 1644.97 1345.95   1
  -3  11  25 4945.34 1374.53   1
   3  11  25 6141.28 2001.00   1
   3 -11  27-3180.72 1910.52   8
  -3  11  27 34.8580 1726.60   8
  -3 -11 -27-4689.44 2001.84   7
   3 -11 -27-1961.73 1979.54   7
  -3  11 -27-5902.97 2230.13   7
  -3  11  27-1307.67 1541.43   1
   3 -11  27-1055.85 1462.84   1
   3  11  27-3689.32 2124.59   1
  -3  13   1 28174.8 1050.76   1
   3 -13  -1 28661.4 1384.24   6
   3 -13   1 31758.0 1419.03   6
   3 -13  -1 27936.5 1298.83   4
  -3  13   1 30456.3 1416.21   5
  -3  13  -1 32292.8 1422.49   5
  -3  13   1 29222.4 1564.19   2
  -3  13  -1 30356.5 1619.04   2
   3 -13  -3 87416.6 3039.22   4
   3 -13  -3 80817.3 2914.32   7
   3 -13  -3 81220.5 3127.63   6
   3 -13   3 82781.3 3125.77   6
  -3  13   3 83189.0 3136.32   5
  -3  13  -3 89439.3 3140.33   5
  -3  13   3 74174.7 3188.10   2
  -3  13  -3 80992.7 3269.51   2
  -3  13   3 76909.1 2898.34   1
  -3  13   3 79200.6 2899.98   8
  -3  13   5 28689.1 1277.65   8
   3 -13  -5 31385.5 1518.62   4
   3 -13  -5 30525.3 1352.00   7
  -3  13   5 29423.5 1306.86   1
   3 -13  -5 30301.3 1487.17   6
   3 -13   5 28246.0 1451.84   6
  -3  13   5 28494.1 1461.63   5
  -3  13  -5 31047.2 1457.82   5
  -3  13   5 28024.2 1618.50   2
  -3  13  -5 29687.0 1719.71   2
  -3  13   7 24890.9 1182.33   8
   3 -13   7 19749.8 914.732   8
   3 -13  -7 23377.4 1254.41   7
   3 -13  -7 23708.6 1288.40   6
   3 -13  -7 23782.7 1382.09   3
   3 -13   7 21788.3 1243.74   6
  -3  13   7 22647.6 1185.66   1
  -3  13   7 25931.4 1304.45   5
  -3  13  -7 25666.0 1295.15   5
  -3  13   7 23928.6 1464.68   2
  -3  13  -7 23319.3 1528.48   2
  -3  13   9 9207.65 955.768   1
  -3  13   9 9486.50 923.558   8
   3 -13   9 11504.1 740.548   8
   3 -13  -9 10277.7 1064.30   7
  -3  13  -9 9178.62 1364.22   2
   3 -13  -9 10576.0 1005.04   6
   3 -13  -9 10408.7 1100.89   3
   3 -13   9 9883.46 963.768   6
  -3  13   9 11500.4 947.191   5
  -3  13  -9 12613.1 989.457   5
  -3  13   9 11786.5 1236.88   2
  -3  13  11 1405.62 1115.96   2
   3 -13  11 309.537 704.590   8
  -3  13 -11 174.219 1265.11   2
   3 -13 -11 1490.55 855.073   6
   3 -13  11 1274.63 807.350   6
   3 -13 -11 1353.41 911.946   3
  -3  13  11 878.850 768.342   5
  -3  13 -11 750.898 818.498   5
  -3  13  13 3878.79 977.259   1
  -3 -13 -13 5449.45 2201.67   4
  -3  13  13 3034.61 1059.18   8
   3 -13  13 2368.46 849.196   8
  -3  13 -13 3428.45 1390.23   7
  -3  13 -13 2014.90 1481.57   2
   3 -13 -13 2915.33 879.316   6
   3  13  13 1341.22 1440.24   1
   3 -13 -13 3397.16 1010.37   3
   3 -13  13 3097.18 909.641   6
  -3  13  13 3434.25 1203.44   2
   3 -13 -13 3795.31 1165.39   7
  -3  13  13 2361.75 843.859   5
  -3  13 -13 2780.68 873.630   5
   3  13  15 7652.28 1063.35   5
  -3  13  15 9961.51 1158.09   1
  -3 -13 -15 6207.13 1998.48   4
   3  13  15 8477.53 1802.58   1
  -3  13  15 10284.2 1284.36   8
   3 -13 -15 8380.65 1348.79   7
   3 -13 -15 11308.4 1142.92   3
   3 -13 -15 9325.27 1067.91   6
   3 -13  15 8285.32 1062.22   6
  -3  13 -15 8395.21 1670.06   2
  -3  13  15 9348.22 1026.32   5
  -3  13 -15 11719.6 1127.58   5
   3  13  15 9695.16 1377.24   8
  -3  13  15 11861.7 1369.18   2
  -3  13  17 15867.9 1439.87   1
  -3  13  17 17284.9 1540.43   8
   3 -13  17 20256.7 1428.69   8
   3 -13  17 12746.7 1176.89   1
  -3 -13 -17 13977.5 2261.62   4
  -3  13 -17 16965.9 1642.61   7
   3 -13 -17 18032.3 1671.15   7
   3 -13 -17 17057.1 1337.05   3
   3 -13 -17 13657.5 1242.58   6
   3 -13  17 16159.5 1284.65   6
  -3  13 -17 15063.2 2027.19   2
  -3  13  17 17543.2 1312.20   5
   3  13  17 15134.6 1985.53   1
  -3  13 -17 19693.9 1355.31   5
  -3  13  17 15497.8 1526.81   2
   3  13  17 18783.0 1303.35   5
   3  13  17 14133.1 1600.71   8
  -3  13  19 1648.45 1334.73   2
   3  13  19 1438.32 1430.31   8
   3 -13  19 2870.67 1312.36   8
  -3 -13 -19 1673.05 2174.47   4
  -3  13  19 2390.24 1203.69   1
   3 -13  19 1120.66 987.045   1
   3 -13 -19 3587.56 1538.63   7
  -3  13 -19 990.101 1493.69   7
   3  13  19 1346.60 1682.19   1
   3 -13 -19 1344.43 1018.51   6
   3 -13 -19 2893.79 1052.16   3
  -3  13  19 1846.37 1319.86   8
  -3  13  19 1654.07 1070.59   5
  -3  13 -19 2383.15 1106.39   5
   3  13  21 6816.33 1589.22   8
  -3  13  21 6037.42 1467.79   2
  -3  13  21 9186.79 1585.18   8
   3 -13  21 8723.04 1506.30   8
   3 -13  21 5531.71 1203.07   1
  -3  13  21 6342.35 1338.39   1
   3 -13 -21 8059.89 1669.74   7
  -3  13 -21 7331.94 1681.62   7
   3 -13 -21 9251.96 1193.41   6
   3 -13 -21 6325.02 1133.74   3
  -3 -13 -21 5830.07 2326.27   4
   3  13  21 8001.46 1978.50   1
  -3  13  21 9367.46 1397.86   5
  -3  13  23 884.578 1544.07   8
   3 -13  23-3103.45 1569.70   8
   3 -13 -23-2885.60 1840.95   7
  -3  13 -23-2187.26 1846.96   7
  -3  13  23-902.966 1389.33   1
  -3 -13 -23 390.983 2480.80   4
   3  13  23-2079.78 1911.44   1
   3  13  23-924.434 1612.73   8
  -3  13  25 1656.76 1631.24   8
   3 -13  25 4008.48 1658.77   8
  -3 -13 -25 1284.49 2467.92   4
   3 -13 -25 185.789 1760.57   7
  -3  13 -25-448.773 1843.32   7
   3 -13  25 905.439 1269.12   1
   3  13  25 37.2499 1654.61   8
  -3 -13 -25 1725.92 1760.18   7
  -3  13  25 756.938 1390.68   1
   3  13  25 1306.49 1991.35   1
   3 -15  -1 12600.6 668.181   7
   3 -15  -1 14679.4 1107.58   6
   3 -15   1 14893.7 1056.41   6
  -3  15   1 13597.9 1064.73   5
  -3  15  -1 15819.7 1075.81   5
  -3  15   1 15116.9 1415.20   2
  -3  15  -1 14718.2 1384.25   2
  -3  15   1 12484.9 658.095   1
   3 -15  -3 30599.0 1329.98   7
   3 -15  -3 31090.6 1561.71   6
   3 -15   3 28429.1 1536.50   6
   3 -15  -3 32482.4 1589.58   4
  -3  15   3 33138.8 1605.48   5
  -3  15  -3 29796.8 1546.97   5
  -3  15   3 29718.8 1793.54   2
  -3  15  -3 28021.8 1816.27   2
  -3  15   3 30410.7 1302.89   1
  -3  15   3 29314.0 1329.41   8
   3 -15   5 8236.89 962.536   6
  -3  15   5 7931.04 1269.69   2
   3 -15  -5 8557.57 1146.64   4
   3 -15  -5 8217.15 859.480   7
   3 -15  -5 8806.15 984.109   6
  -3  15  -5 7722.69 1330.46   2
  -3  15   5 7918.13 811.249   8
  -3  15   5 8092.52 957.223   5
  -3  15  -5 8611.79 926.390   5
  -3  15   5 6875.39 770.332   1
  -3  15   7 21149.8 1184.94   8
   3 -15   7 17577.0 849.811   8
   3 -15  -7 21358.6 1260.00   7
   3 -15  -7 21828.0 1319.46   6
   3 -15   7 21296.7 1293.42   6
  -3  15   7 22589.3 1334.48   5
  -3  15  -7 23866.6 1294.78   5
  -3  15   7 23092.5 1638.99   2
  -3  15  -7 20371.7 1699.28   2
   3 -15  -7 21783.8 1562.21   4
  -3  15   7 21383.5 1188.92   1
   3 -15   9 8769.18 725.618   8
  -3  15   9 9667.42 1427.36   2
   3 -15  -9 6799.26 1104.02   7
  -3  15  -9 8902.56 1531.72   2
   3 -15   9 9454.23 1018.58   6
   3 -15  -9 7925.74 1042.65   6
   3 -15  -9 8002.59 1223.32   3
  -3  15   9 11338.2 1077.22   5
  -3  15  -9 10283.9 1041.03   5
  -3  15   9 8724.26 981.280   1
   3 -15  11-237.251 735.318   8
  -3  15  11 539.586 1292.25   2
  -3  15 -11-1107.50 1537.26   2
  -3  15  11 120.207 948.727   8
   3 -15 -11 172.679 887.117   6
   3 -15  11 101.906 903.116   6
   3 -15 -11 270.778 1052.37   3
  -3  15  11 131.198 837.360   5
  -3  15 -11 1285.94 940.539   5
   3 -15  13 3124.86 903.795   8
  -3  15  13 337.933 1369.13   2
   3  15  13 2584.82 1510.90   1
  -3  15  13 1261.51 1094.19   8
   3 -15 -13 821.204 1258.23   7
  -3  15 -13 2281.62 1002.00   5
  -3  15 -13 3979.98 1665.62   2
   3 -15 -13 3373.97 1026.44   6
   3 -15  13 2241.55 977.546   6
   3 -15 -13 4169.89 1208.75   3
  -3  15  13 2751.68 1055.00   1
  -3  15  13 2035.36 923.042   5
  -3  15 -15 6200.07 1125.99   5
  -3 -15 -15 2852.21 2539.67   4
  -3  15  15 3578.24 1247.49   8
  -3  15  15 1128.10 1472.03   2
   3  15  15 2934.92 1744.65   1
   3 -15 -15 169.565 1411.84   7
   3 -15 -15 3063.73 1022.43   6
  -3  15 -15 1813.90 1761.13   2
   3 -15 -15 4552.92 1207.63   3
   3 -15  15 1752.21 1040.51   6
  -3  15  15 4188.99 1009.30   5
  -3  15  15 1646.69 1113.63   1
  -3  15  17 11404.4 1485.46   8
  -3  15  17 10782.3 1347.01   1
   3 -15  17 12879.7 1303.67   8
  -3 -15 -17 8421.76 2454.93   4
  -3  15  17 5492.06 1615.78   2
   3  15  17 8696.55 1901.84   1
   3 -15 -17 7660.30 1664.06   7
   3 -15 -17 11030.2 1401.51   3
   3 -15 -17 11649.4 1277.62   6
   3 -15  17 11221.2 1278.24   6
  -3  15 -17 10456.1 2158.36   2
  -3  15  17 12567.5 1223.26   5
  -3  15 -17 11701.4 1302.95   5
   3  15  17 12594.8 1302.90   5
  -3  15  19 25604.4 1835.71   8
  -3  15  19 20679.3 1693.17   1
  -3 -15 -19 20218.5 2702.15   4
   3 -15 -19 26580.7 1678.71   3
   3 -15 -19 22912.7 1554.09   6
  -3  15  19 25659.0 1573.68   5
  -3  15 -19 27964.7 1749.90   5
   3  15  19 21124.5 2280.26   1
  -3  15  19 24815.1 1960.05   2
   3  15  19 18475.7 1943.86   8
  -3  15  23-256.815 1512.30   8
  -3 -15 -23-1334.61 2512.51   4
  -3  15  23 734.393 1399.63   1
   3 -15 -23 417.261 1763.15   7
   3  15  23 37.4042 1744.42   8
   3  15  23 379.508 2072.17   1
  -3  17   3 4992.31 701.370   1
  -3  17   3 29.4763 1535.22   2
   3 -17  -3 1834.57 730.431   7
  -3  17  -3 3459.42 1467.66   2
   3 -17  -3 1144.94 1084.86   6
   3 -17   3 1958.51 1067.59   6
  -3  17   3 7479.63 1048.42   5
  -3  17  -3 7250.00 992.995   5
   3 -17  -5 24715.9 1285.12   7
   3 -17  -5 25426.4 1494.65   6
   3 -17   5 26916.0 1495.90   6
   3 -17  -5 24527.8 1681.32   4
  -3  17   5 26985.8 1536.32   5
  -3  17  -5 26705.5 1482.22   5
  -3  17   5 20167.2 1798.26   2
  -3  17  -5 23673.0 1903.21   2
  -3  17   5 22064.6 1252.69   1
  -3  17   5 22433.4 1324.30   8
   3 -17  -7 8586.86 1466.14   4
  -3  17   7 8898.50 1529.58   2
   3 -17  -7 8803.78 1017.06   7
  -3  17  -7 7536.15 1569.49   2
   3 -17  -7 9300.35 1101.30   6
  -3  17   7 9080.84 1030.74   8
   3 -17   7 7372.37 1083.31   6
  -3  17   7 9511.88 1077.23   5
  -3  17  -7 8796.66 1063.51   5
  -3  17   7 8442.34 955.660   1
  -3  17   9 7587.70 1569.96   2
   3 -17  -9 5791.83 1114.00   7
  -3  17  -9 6518.75 1652.19   2
   3 -17  -9 5660.82 1062.36   6
   3 -17   9 5956.13 1072.36   6
  -3  17   9 9041.04 1121.97   5
  -3  17  -9 6659.82 1050.29   5
  -3  17  11 795.734 1016.58   8
  -3  17  11-150.517 1564.58   2
   3 -17 -11 2015.99 1563.85   4
   3 -17 -11 38.5811 1184.90   7
  -3  17 -11 1052.51 1685.20   2
   3 -17 -11 728.540 994.382   6
  -3  17  11 1507.46 1071.90   1
   3 -17  11 324.904 978.580   6
   3 -17 -11 1620.52 1278.41   3
  -3  17  11 1507.01 994.474   5
  -3  17 -11 581.050 1006.46   5
   3 -17  13-1487.94 1192.06   6
   3 -17 -13 484.816 1566.94   3
  -3  17  13-2987.47 1304.18   1
  -3  17  13-295.561 1068.72   5
  -3  17 -13-552.620 1092.80   5
   3  17  15 3787.73 1879.21   1
  -3  17 -15 3657.39 2010.00   2
   3 -17  15 2973.68 1158.45   6
  -3  17  15 1883.68 1197.47   5
  -3  17 -15 2730.88 1193.68   5
  -3  17  17 20315.5 1665.43   1
  -3 -17 -17 16722.6 3148.72   4
   3 -17 -17 12951.7 1901.56   7
   3 -17 -17 17740.4 2345.36   4
   3 -17 -17 22281.9 1708.43   3
   3 -17 -17 18715.0 1497.06   6
   3 -17  17 21169.3 1620.59   6
  -3  17  17 20219.3 1478.98   5
   3  17  17 17113.0 2259.93   1
  -3  17 -17 22805.2 1663.82   5
   3  17  17 23315.4 1681.26   5
  -3  17  17 15951.2 2043.36   2
  -3  17  19 29687.7 2007.63   1
  -3  17  19 30471.1 1818.17   5
   3  17  19 29849.0 2683.54   1
  -3  17  19 30015.3 2398.51   2
  -3  17  21 4556.53 1430.10   1
  -3 -17 -21 6649.31 2566.65   4
   3 -17 -21 3523.17 2356.38   4
   3 -17 -21 3960.78 1670.90   7
   3  17  21 2806.49 2165.58   1
   3 -17 -21 4455.84 1209.73   6
   3  17  21 3987.94 1792.15   8
   3 -17 -21 6669.33 1393.61   3
  -3  17  21 3808.13 1564.83   8
   3  17  23-4678.98 1965.42   8
  -3  17  23-296.335 1654.93   8
  -3 -17 -23-4393.65 2923.44   4
  -3  17  23-309.078 1471.00   1
   3 -17 -23-105.581 2490.08   4
   3 -17 -23-669.215 1835.42   7
   3  17  23-893.311 2196.07   1
  -3  19   1 1357.54 1497.49   2
  -3  19  -1 1423.46 1529.69   2
   3 -19  -1 2008.91 1004.28   6
   3 -19   1 1444.90 992.283   6
  -3  19   1 1829.44 1024.21   5
  -3  19  -1 2291.37 985.649   5
  -3  19   3 8755.57 1636.00   2
  -3  19  -3 6743.12 1632.08   2
   3 -19  -3 9441.44 1167.40   6
   3 -19   3 9320.69 1155.02   6
  -3  19   3 11666.1 1211.30   5
  -3  19  -3 8850.46 1080.63   5
  -3  19  -5 7703.51 1690.95   2
   3 -19  -5 10281.5 1191.95   6
   3 -19   5 8801.80 1157.09   6
  -3  19  -5 8652.73 1142.25   5
  -3  19   5 9702.58 1716.53   2
  -3  19   5 8734.18 1179.79   5
   3 -19  -7 14673.7 1198.51   7
   3 -19  -7 17557.0 1408.89   6
   3 -19   7 15910.9 1342.84   6
  -3  19   7 16033.9 1385.39   5
  -3  19  -7 16841.4 1335.43   5
  -3  19   7 15242.9 1844.82   2
  -3  19  -7 14920.5 1960.18   2
   3 -19  -7 14134.9 1732.01   4
  -3  19   9 33.6312 1740.13   2
  -3  19  -9 1114.82 1895.87   2
   3 -19  -9 2477.21 1142.14   6
  -3  19  -9 3125.15 1046.49   5
   3 -19   9-352.451 1178.71   6
  -3  19   9 2181.85 1121.85   5
  -3  19 -11 782.126 1065.72   5
  -3  19  11-945.454 1734.22   2
  -3  19  11-1146.53 1135.97   1
  -3  19 -11-2944.97 2040.55   2
  -3  19  11-247.794 1133.73   5
  -3  19  13 200.219 1230.29   8
   3 -19 -13-2366.96 1964.06   4
  -3  19  13 68.1182 1788.72   2
   3 -19 -13 248.029 1399.41   7
   3 -19 -13-444.097 1098.76   6
  -3  19  13 242.309 1111.06   1
  -3  19 -13-2378.53 2074.45   2
   3 -19  13-1147.05 1151.63   6
   3 -19 -13 85.3164 1382.87   3
  -3  19  13 303.837 1204.22   5
  -3  19 -13 627.033 1141.25   5
  -3  19  15 13674.1 1635.53   8
   3 -19 -15 19314.3 2278.83   4
   3 -19 -15 9755.05 1881.35   7
  -3  19  15 10481.8 2061.48   2
   3 -19 -15 22267.3 1876.66   3
   3 -19 -15 18144.3 1526.97   6
   3 -19  15 17906.8 1545.74   6
  -3  19 -15 12881.0 2433.48   2
  -3  19  15 18455.1 1524.86   5
  -3  19 -15 20329.8 1584.45   5
  -3  19  15 15450.6 1592.27   1
  -3  19  19 2027.33 1540.18   8
  -3 -19 -19 4255.71 3210.50   4
  -3  19  19 1957.95 1915.12   2
   3 -19 -19 2671.08 2327.60   4
   3 -19 -19 428.408 1694.46   7
   3  19  19 2457.77 2081.32   1
   3 -19 -19 2744.44 1262.78   6
   3 -19 -19 1209.06 1429.52   3
  -3  19  19 841.918 1375.33   1
  -3  19  19 2380.32 1195.39   5
  -3  19 -19 1691.81 1454.07   5
  -3  19  21 8531.12 1700.97   8
  -3 -19 -21 6582.86 3093.95   4
   3 -19 -21 6201.55 2577.28   4
   3 -19 -21 7147.77 1889.87   7
   3  19  21 7078.82 2236.37   1
   3 -19 -21 7983.19 1382.73   6
   3 -19 -21 8122.82 1575.64   3
  -3  19  21 6133.98 1568.94   1
  -3  21   1 1562.37 1672.41   2
  -3  21  -1 1495.92 1796.21   2
   3 -21  -1-624.719 1115.69   6
   3 -21   1 315.017 1161.15   6
  -3  21   1-1696.79 1094.89   5
  -3  21  -1-1414.11 1020.47   5
  -3  21  -5 16355.8 2184.14   2
  -3  21  -5 20056.9 1477.39   5
  -3  21   7 8732.04 1881.20   2
  -3  21  -7 6233.41 2066.52   2
  -3  21  -7 8588.09 1203.94   5
   3 -21  -7 9299.23 1329.02   6
   3 -21   7 9788.01 1288.85   6
  -3  21   7 8310.20 1288.79   5
  -3  21   9 9927.59 1920.55   2
  -3  21  -9 3598.23 2002.46   2
   3 -21  -9 6451.65 1239.16   6
   3 -21   9 8148.91 1341.35   6
  -3  21  -9 5501.63 1158.34   5
  -3  21   9 5767.23 1262.70   5
  -3  21  11 823.567 1783.46   2
   3 -21 -11-776.836 1166.92   6
  -3  21 -11-43.7628 2010.72   2
   3 -21  11 315.788 1189.27   6
  -3  21  11 301.604 1201.50   5
  -3  21 -11 515.596 1133.40   5
  -3  21  13 6300.76 2026.60   2
   3 -21 -13 5303.43 1320.88   6
  -3  21 -13 2479.23 2395.76   2
   3 -21  13 6714.15 1426.72   6
   3 -21 -13 3802.08 1609.13   3
  -3  21  13 7148.57 1376.51   5
  -3  21 -13 6246.06 1330.35   5
   3 -21 -15 12340.6 1510.08   6
  -3  21  15 7620.61 2146.47   2
   3 -21  15 12219.9 1555.34   6
   3 -21 -15 11220.6 1724.37   3
  -3  21 -15 8477.73 2593.91   2
  -3  21  15 15642.7 1543.64   5
  -3  21 -15 14535.2 1548.91   5
   3 -21 -17 1751.70 2306.38   4
   3  21  17 2451.66 2162.79   1
  -3  21  17 2050.93 2026.09   2
   3 -21 -17 541.017 1637.37   7
   3 -21 -17 2659.17 1312.13   6
   3 -21 -17 1350.35 1628.44   3
   3 -21  17 3355.14 1438.39   6
  -3  21  17 2309.67 1282.71   5
  -3  21 -17 2999.73 1405.60   5
  -3  21  19 3715.43 1701.27   8
   3 -21 -19 5049.69 2473.56   4
  -3  21  19 2428.76 2126.78   2
   3 -21 -19 2427.25 1837.85   7
   3  21  19 5933.32 2285.65   1
   3 -21 -19 3977.58 1389.84   6
   3 -21 -19 4445.95 1673.23   3
  -3  21  19 6570.79 1620.86   1
  -3  21  19 8502.12 1419.91   5
  -3  21 -19 9643.58 1695.23   5
  -3  23   1 124.057 1964.80   2
  -3  23  -1 83.9266 1976.92   2
   3 -23  -1-28.5391 1167.01   6
   3 -23   1 315.221 1204.96   6
  -3  23   1 1976.46 1150.00   5
  -3  23  -1-195.521 1096.29   5
  -3  23   3 2973.04 2037.35   2
  -3  23  -3 4540.19 2084.20   2
   3 -23  -3 5516.39 1263.96   6
   3 -23   3 4104.05 1266.24   6
  -3  23   3 6160.15 1259.48   5
  -3  23  -3 4646.70 1251.30   5
  -3  23   5 7469.23 2044.39   2
  -3  23  -5 7083.55 2097.20   2
   3 -23  -5 6090.51 1266.62   6
   3 -23   5 6703.36 1300.02   6
  -3  23   5 8154.54 1309.70   5
  -3  23  -5 2987.88 1238.82   5
   3 -23  -7 18818.9 1587.39   6
   3 -23   7 19461.4 1636.14   6
  -3  23  -7 15921.5 2383.61   2
  -3  23   7 19272.8 1639.53   5
  -3  23  -7 18159.3 1526.69   5
  -3  23   9 2152.51 2016.87   2
  -3  23  -9 3223.65 2266.31   2
   3 -23  -9 3458.76 1307.68   6
   3 -23   9 3531.15 1414.24   6
  -3  23   9 4670.88 1356.93   5
  -3  23  -9 4025.32 1246.09   5
  -3  23  11-1435.61 2025.41   2
   3 -23 -11 352.872 1229.52   6
  -3  23 -11 48.4480 2239.59   2
   3 -23  11 1752.75 1301.28   6
  -3  23  11-32.7857 1353.84   5
  -3  23 -11 29.1087 1203.31   5
  -3  23  13 1472.53 2083.84   2
   3 -23 -13 3030.24 1297.26   6
  -3  23  13 3023.28 1420.57   5
  -3  23 -13 3505.24 1538.32   5
  -3  23  15 903.805 2104.80   2
   3 -23 -15 1949.87 1345.01   6
   3 -23  15 2358.36 1456.43   6
   3 -23 -15 1334.85 1662.12   3
  -3  23  15 2869.25 1410.64   5
  -3  23 -15 3139.58 1401.06   5
  -3  25   1 45.6232 2247.13   2
  -3  25  -1 276.972 2224.12   2
  -3  25   1-30.4242 1192.10   5
  -3  25  -1 59.4313 1216.36   5
  -3  25   3 996.608 2217.20   2
  -3  25  -3 2670.34 2279.36   2
   3 -25  -3 584.469 1354.32   6
   3 -25   3-3056.34 1727.20   6
  -3  25   3 3330.18 1346.11   5
  -3  25   5 1655.37 2208.53   2
  -3  25  -5 2334.71 1332.10   5
  -3  25  -5 4878.05 2246.45   2
   3 -25  -5 3555.99 1327.23   6
   3 -25   5 7201.01 1482.31   6
  -3  25   5 7243.97 1418.58   5
  -3  25   7 361.932 2195.34   2
  -3  25  -7 1688.86 2295.59   2
   3 -25  -7 7038.26 1370.12   6
   3 -25   7 9569.94 1521.83   6
  -3  25   7 6583.81 1448.84   5
  -3  25  -7 5903.73 1335.71   5
  -3  25   9 979.810 2163.01   2
   3 -25  -9 5755.66 1407.18   6
  -3  25  -9 2458.72 2431.64   2
   3 -25   9 5210.24 1449.92   6
  -3  25   9 4334.85 1477.26   5
  -3  25  -9 5775.47 1308.92   5
  -3  25  11 224.659 2187.11   2
   3 -25 -11-157.943 1395.76   6
  -3  25 -11-1718.85 2524.12   2
   3 -25  11-509.573 1402.27   6
  -3  25  11 3229.35 1483.55   5
  -3  25 -11-656.671 1253.89   5
  -3  27   1 2747.78 2403.90   2
  -3  27  -1-2429.45 2267.16   2
   3 -27  -1 33.3989 1395.44   6
   3 -27   1-33.7484 1431.74   6
  -3  27  -1 63.2481 1303.00   5
  -3  27   3 49.4739 2372.49   2
  -3  27  -3-1654.61 2519.93   2
   3 -27  -3 1923.69 1478.81   6
  -3  27  -5 63.2892 1374.23   5
  -4   0 -12 89824.6 3681.40   4
   4   0  12 88627.3 3424.66   8
   4   0  14 526.364 857.195   8
  -4   0 -14-955.891 1250.55   4
   4   0  14 1223.15 1102.43   1
  -4   0 -16 8463.25 1535.27   4
   4   0  16 8390.26 1097.55   8
   4   0  16 8237.13 1304.81   1
   4   0  18-1226.92 1089.96   8
  -4   0 -18-2056.58 1599.86   4
   4   0  18-837.080 1285.05   1
  -4   0 -20 17552.1 2016.02   4
  -4   0 -20 18174.9 1590.32   7
   4   0  20 18725.4 1745.12   1
   4   0  20 17064.8 1520.18   8
   4   0  24 16023.7 1662.45   8
  -4   0 -24 13547.9 1733.20   7
  -4   0 -24 15337.6 2333.12   4
   4   0  24 13811.4 1806.54   1
   4   0  28 1461.35 1691.36   8
  -4   0 -28-1522.51 2605.39   4
  -4   0 -28 2421.86 1740.49   7
   4   0  28 255.248 1851.38   1
  -4   2  -8-474.032 1036.08   4
  -4   2 -10 61755.4 2820.39   4
   4  -2  10 64850.6 2589.91   8
   4  -2  10 68502.0 2768.20   1
  -4  -2 -12-474.558 1147.84   4
   4   2  12-794.001 1043.64   1
   4   2  12 436.330 820.638   8
  -4   2 -14 67378.0 3091.53   4
  -4  -2 -14 69585.8 3217.28   4
  -4   2 -14 71602.0 2525.86   2
   4   2  14 67294.3 3064.04   1
   4  -2  14 70161.6 2967.01   1
   4   2  14 68915.2 2883.35   8
   4  -2  14 68570.6 2806.46   8
   4   2  16 1043.73 1005.71   8
   4  -2  16 1294.99 947.573   8
  -4  -2 -16 1206.44 1524.30   4
  -4   2 -16 1078.48 1371.77   4
   4   2  16 1747.14 1264.44   1
   4  -2  16 244.506 1110.92   1
  -4   2 -16-180.593 459.338   2
   4   2  18 1182.91 1083.20   8
   4  -2  18 2315.97 1106.56   8
  -4  -2 -18-1293.71 1707.79   4
  -4   2 -18 1041.51 1560.49   4
  -4   2 -18 1614.89 1101.61   7
   4   2  18-264.450 1365.36   1
   4  -2  18 469.474 1247.36   1
   4   2  20-26.5818 1125.80   8
   4  -2  20 24.7149 1158.82   8
  -4  -2 -20 504.989 1804.73   4
  -4   2 -20 434.632 1686.55   4
  -4   2 -20 437.598 1205.30   7
   4   2  20 733.578 1431.48   1
   4  -2  20-255.425 1331.66   1
   4   2  24-615.141 1417.68   8
   4  -2  24-326.209 1415.89   8
   4  -2  24 369.489 1624.86   1
  -4  -2 -24 243.235 2127.69   4
  -4  -2 -24-923.519 1470.17   7
  -4   2 -24 2950.46 2092.06   4
  -4   2 -24 666.611 1431.51   7
   4   2  24 39.3884 1594.44   1
   4   2  26 5747.94 1610.21   8
   4   2  26 4102.98 1943.34   1
   4  -2  26 7381.35 1657.67   8
  -4  -2 -26 5355.52 2474.17   4
  -4  -2 -26 5867.35 1745.62   7
  -4   2 -26 4832.06 2407.52   4
  -4   2 -26 7768.19 1726.81   7
   4  -2  26 5560.18 1829.02   1
   4   2  28-1687.09 1620.09   8
   4  -2  28 1704.03 1646.01   8
   4   2  28-569.989 1833.22   1
  -4  -2 -28 169.164 2487.60   4
  -4   2 -28-1469.85 2622.32   4
  -4  -2 -28-1383.10 1738.78   7
  -4   2 -28 786.763 1769.02   7
   4  -2  28-164.932 1853.78   1
   4  -4   6 1597.08 361.491   3
   4  -4   8 46121.8 1736.32   3
   4  -4   8 45514.1 1980.39   1
  -4   4 -10 3158.14 1214.37   4
   4  -4  10 4975.60 1010.01   1
   4  -4  10 4613.42 876.094   8
  -4   4 -10 3968.33 698.301   2
  -4  -4 -12 169888. 6548.79   4
   4   4  12 174254. 6443.87   1
  -4   4 -12 176609. 5985.66   2
   4  -4  12 160643. 6216.55   1
   4   4  12 175340. 6267.52   8
  -4   4 -14-17.4283 605.913   2
   4   4  14 142.749 941.878   8
  -4  -4 -14-1082.71 1365.71   4
  -4   4 -14 1284.32 1254.46   4
   4   4  14-1100.35 1237.22   1
   4  -4  14 596.627 865.398   8
   4  -4  16 10964.7 1118.80   8
   4   4  16 9040.26 1163.60   8
  -4  -4 -16 8462.77 1654.22   4
  -4   4 -16 8138.04 1571.68   4
   4   4  16 9332.52 1515.03   1
   4  -4  16 9119.11 625.587   6
  -4   4 -16 9137.61 811.814   2
  -4   4  16 4155.34 1116.30   8
   4  -4  16 8522.94 1265.41   1
  -4   4 -16 10236.2 1119.49   7
   4   4  18 287.769 1123.02   8
   4  -4  18 2026.81 1242.47   1
   4  -4  18 412.994 1050.16   8
  -4   4  18-433.130 1163.94   8
  -4  -4 -18 1030.86 1720.01   4
  -4   4 -18 1369.04 732.861   2
  -4   4 -18 189.231 1059.86   7
  -4   4 -18 1490.83 1581.11   4
   4   4  18 1542.00 1405.54   1
   4  -4  20 16071.5 1419.97   8
  -4   4  20 13224.6 1558.06   8
  -4   4 -20 15232.5 1419.89   7
  -4  -4 -20 14380.0 2055.09   4
  -4   4 -20 15261.7 1975.27   4
   4   4  20 13727.2 1785.41   1
   4  -4  20 18070.6 1666.87   1
   4   4  20 13451.1 1421.40   8
   4  -4  22-1073.44 1315.37   8
  -4   4  22-878.623 1448.23   8
  -4  -4 -22-1777.87 2116.15   4
   4  -4  22-2077.15 1541.52   1
  -4   4 -22-3277.70 1997.06   4
  -4   4 -22-1046.06 1353.07   7
   4   4  22-1954.00 1460.95   8
   4   4  22-1040.97 1627.45   1
   4  -4  24 16906.5 1741.91   8
  -4   4  24 18013.6 1832.40   8
  -4   4 -24 18388.9 2446.12   4
  -4  -4 -24 19954.7 1871.14   7
  -4   4 -24 18121.0 1779.31   7
  -4  -4 -24 17805.3 2444.33   4
   4  -4 -24 19793.0 2504.89   7
   4   4  24 15943.3 2059.28   1
   4  -4  24 16153.0 1843.61   1
   4   4  24 17750.4 1793.02   8
   4   4  26-724.619 1795.98   1
   4   4  26-135.191 1580.32   8
   4  -4  26-710.646 1579.77   8
  -4   4  26-598.850 1467.23   8
  -4  -4 -26 53.2386 2345.00   4
  -4  -4 -26-101.450 1653.40   7
  -4   4 -26-1912.48 2431.70   4
  -4   4 -26 393.803 1660.13   7
   4  -4 -26 57.9775 2231.38   7
   4  -4  26-1761.36 1675.15   1
   4   4  28-35.9117 1610.10   8
   4  -4  28 34.9839 1698.46   8
   4   4  28-1120.46 1923.34   1
  -4   4  28-1884.80 1707.40   8
  -4  -4 -28-568.239 2582.53   4
  -4  -4 -28 36.2843 1703.64   7
  -4   4 -28-56.6172 2516.57   4
  -4   4 -28 572.734 1751.43   7
   4  -4 -28 1063.90 2487.28   7
   4  -4  28 752.830 1668.84   1
   4  -6   0-32.9311 373.084   3
  -4   6   0 107.770 412.664   5
   4  -6  -2 4670.34 481.097   3
   4  -6   2 4789.76 488.000   3
  -4   6  -2 5040.00 542.880   5
  -4   6  -2 5034.69 579.554   2
  -4   6   2 4775.58 580.549   5
   4  -6  -4 449.000 400.054   3
   4  -6   4 1036.39 409.165   3
  -4   6   4 968.135 544.253   5
  -4   6  -4 651.600 415.264   5
  -4   6  -4 1333.14 511.973   2
   4  -6  -6 4569.48 524.681   3
   4  -6   6 4468.74 529.906   3
  -4   6  -6 4914.10 536.235   5
  -4   6  -6 5554.80 617.451   2
  -4   6 -10 263351. 9297.84   4
   4  -6  10 265511. 9065.88   3
  -4   6 -10 261119. 9093.48   5
  -4   6 -10 266134. 9093.36   2
   4  -6  10 268513. 9205.29   1
   4  -6  10 259603. 9130.05   8
  -4   6 -12 365.734 694.728   2
   4  -6  12 1179.80 704.166   8
  -4  -6 -12-208.538 1489.76   4
  -4   6  12-66.3182 898.337   8
  -4   6 -12 185.104 1084.07   4
   4  -6  12 145.543 498.663   3
   4  -6  12 274.862 874.307   1
  -4   6 -12 816.970 490.742   5
  -4   6  14 45075.0 2153.49   8
   4  -6 -14 39673.2 2428.10   7
   4  -6  14 45286.0 1756.23   3
   4  -6  14 45449.0 1779.38   6
  -4   6 -14 47076.4 1784.96   5
   4   6  14 42570.2 2425.07   1
  -4   6 -14 43929.6 1885.91   2
  -4  -6 -14 45231.5 2581.11   4
   4   6  14 42985.9 2181.15   8
   4   6  18 306.732 1175.31   8
   4  -6  18 276.897 1047.02   8
  -4  -6 -18-1006.96 1738.69   4
  -4   6  18 556.229 1159.58   8
   4  -6  18 970.256 1196.08   1
  -4   6 -18-80.5160 1092.19   7
  -4   6 -18 634.282 1527.14   4
  -4   6 -18 286.802 994.278   2
   4  -6 -18 2457.95 1569.24   7
   4   6  18 925.356 1446.87   1
  -4   6 -18-74.4505 534.081   5
   4  -6  20 380.657 1179.21   8
  -4  -6 -20 1658.51 1949.77   4
  -4   6 -20 256.097 1243.25   7
  -4   6 -20 1049.24 1695.95   4
  -4   6  20-387.625 1299.09   8
   4  -6  20-455.787 1309.23   1
   4  -6 -20-154.944 1653.42   7
   4   6  20 38.6754 1618.18   1
   4   6  20-728.920 1297.20   8
  -4   6  20 427.770 1009.22   1
   4  -6  22 26771.1 1793.12   8
  -4   6  22 23125.4 1887.74   8
  -4  -6 -22 23038.5 2546.81   4
  -4   6  22 21036.1 1670.71   1
  -4   6 -22 25334.7 1855.83   7
   4  -6 -22 23164.2 2261.23   7
   4   6  22 22464.2 2194.61   1
   4  -6  22 22670.5 1898.98   1
  -4   6 -22 24247.5 2383.05   4
   4   6  22 24270.6 1876.45   8
  -4   6  24 197.815 1197.29   1
   4   6  24 1789.73 1458.51   8
   4  -6  24-293.186 1469.83   8
  -4   6  24 690.724 1483.69   8
  -4  -6 -24 2209.34 2237.09   4
  -4   6 -24 140.302 2095.52   4
  -4   6 -24-1878.92 1570.14   7
   4  -6 -24 44.1662 1937.92   7
   4  -6  24 133.977 1436.90   1
   4   6  24-924.703 1836.01   1
   4   6  26 4262.30 1648.57   8
   4  -6  26 4402.93 1617.85   8
  -4  -6 -26 4524.40 2391.50   4
  -4  -6 -26 6564.75 1690.05   7
  -4   6 -26 2022.56 2428.43   4
  -4   6 -26 6067.33 1750.24   7
   4  -6 -26 3947.11 2122.96   7
  -4   6  26 3716.99 1657.97   8
   4  -6  26 4950.51 1642.45   1
   4   6  26 5733.35 1965.55   1
  -4   6  26 6056.16 1349.16   1
   4   6  28-4654.33 2128.41   1
   4  -6  28-2114.05 1812.74   8
  -4   6 -28-4574.26 2748.52   4
  -4   6 -28-2317.37 1915.89   7
   4  -6 -28-4627.27 2448.16   7
  -4   6  28-3524.15 1475.93   1
  -4   8   0 72230.2 2731.40   2
   4  -8   2 4606.92 611.572   3
  -4   8  -2 5044.09 550.589   5
  -4   8   2 4947.97 625.134   2
  -4   8  -2 5433.72 628.758   2
   4  -8   4 21436.5 1064.00   3
  -4   8  -4 19797.2 999.210   5
  -4   8  -4 19984.3 1072.06   2
  -4   8   8 127836. 4844.05   8
  -4   8  -8 134061. 4858.65   4
   4  -8   8 133537. 4774.42   3
  -4   8  -8 129954. 4751.03   5
  -4   8  -8 134976. 4802.77   2
   4  -8   8 133123. 4743.04   1
   4  -8   8 141479. 4733.87   8
  -4   8 -10 9169.65 1080.21   4
  -4   8 -10 9268.57 761.203   7
   4  -8 -10 10020.3 810.755   3
   4  -8  10 11063.1 809.345   3
   4  -8  10 9242.56 793.137   6
  -4   8  10 10680.8 1056.44   5
  -4   8 -10 9840.63 740.726   5
  -4   8 -10 9658.65 915.599   2
   4  -8  10 10970.5 888.139   1
   4  -8  10 10575.4 813.554   8
   4  -8  12 59367.3 2383.60   8
  -4   8  12 65051.4 2573.10   8
  -4   8 -12 57879.2 2597.10   4
  -4   8 -12 55314.2 2346.07   7
   4  -8 -12 63818.6 2420.28   3
   4  -8  12 59931.1 2334.06   3
   4  -8  12 59159.2 2331.29   6
  -4   8 -12 58823.0 2309.47   5
  -4   8 -12 59387.3 2442.38   2
   4  -8  12 59254.2 2443.79   1
   4   8  14 3483.88 1122.94   8
  -4  -8 -14 4971.51 1744.45   4
   4   8  14 3248.59 1342.34   1
   4  -8  14 2010.73 984.697   1
  -4   8 -14 3966.92 1040.62   2
   4  -8 -14 3607.49 1250.00   7
  -4   8  14 3586.40 841.649   1
   4  -8  14 3237.86 679.677   6
   4  -8  14 3600.94 704.981   3
  -4   8 -14 3732.00 623.266   5
  -4   8  14 2294.46 1015.76   2
  -4   8  14 2726.03 1043.40   8
   4  -8  16 14810.1 1228.74   8
  -4   8  16 17578.5 1430.66   8
  -4   8 -16 14847.9 1679.48   4
  -4   8  16 16127.9 1212.32   1
  -4  -8 -16 13036.1 1965.17   4
  -4   8 -16 15092.2 1236.19   7
   4  -8 -16 16336.1 1593.59   7
   4  -8  16 14094.9 957.108   3
   4  -8  16 14880.1 953.852   6
  -4   8  16 13982.5 1340.77   2
  -4   8 -16 14822.1 909.942   5
   4   8  16 14082.3 1819.96   1
  -4   8 -16 13754.8 1319.32   2
   4  -8  16 13613.9 1318.82   1
   4   8  16 12701.6 1443.31   8
  -4   8  18-293.833 1187.38   8
   4   8  18 267.755 1285.27   8
  -4   8  18 697.164 969.725   1
   4  -8  18 1153.55 1151.53   8
  -4  -8 -18 410.695 1843.08   4
  -4   8 -18-419.679 1534.30   4
  -4   8 -18-537.799 1168.09   7
   4   8  18 893.661 1590.50   1
   4  -8 -18 2236.64 1452.46   7
  -4   8 -18 314.671 1201.13   2
   4  -8  18 338.723 1153.66   1
  -4   8 -18 183.295 599.606   5
  -4   8  18 245.856 1172.55   2
   4   8  20 4388.57 1489.19   8
   4  -8  20 7718.83 1401.21   8
  -4   8  20 8794.79 1437.37   8
  -4  -8 -20 4326.70 2247.37   4
  -4   8 -20 7309.52 1882.03   4
  -4   8 -20 6232.91 1465.71   7
   4  -8 -20 4922.71 1918.86   7
   4   8  20 6906.17 1823.38   1
   4  -8  20 7028.02 1357.85   1
  -4   8  20 5816.52 1416.02   2
  -4   8  20 7574.91 1354.64   1
   4  -8  22 784.925 1340.39   8
  -4   8  22-611.900 1373.10   8
  -4  -8 -22 2190.41 2180.25   4
  -4   8 -22 498.894 1946.65   4
  -4   8 -22-2498.81 1455.51   7
   4  -8 -22-2214.27 1807.53   7
   4   8  22-42.3560 1731.96   1
   4  -8  22-320.728 1297.34   1
   4   8  22-1357.73 1441.03   8
  -4   8  22-434.062 1205.20   1
  -4   8  24 14254.1 1815.24   8
   4   8  24 12845.6 1799.61   8
   4  -8  24 13845.9 1755.00   8
  -4   8  24 12892.9 1539.02   1
  -4  -8 -24 7802.61 2517.76   4
  -4   8 -24 15238.6 2491.25   4
  -4   8 -24 12461.5 1834.35   7
   4   8  24 12125.1 2124.76   1
   4  -8  24 11054.6 1641.91   1
   4   8  26-35.6442 1555.04   8
   4  -8  26-661.399 1482.30   1
   4  -8  26 1434.25 1609.99   8
  -4   8  26 4112.83 1806.23   1
  -4  -8 -26 105.681 1708.09   7
  -4   8 -26 1879.76 2413.07   4
  -4   8 -26 32.5316 1664.55   7
   4   8  26 2316.75 1956.63   1
   4 -10  -2 45235.0 1903.04   3
  -4  10   2 47553.5 1833.82   5
  -4  10   4 4429.90 585.584   8
   4 -10  -4 3382.08 714.464   3
  -4  10   4 3655.69 619.572   5
  -4  10   4 3482.56 718.497   2
  -4  10   6 14119.6 875.848   8
   4 -10  -6 14686.7 944.793   3
  -4  10   6 13782.0 894.518   5
  -4  10   6 13630.6 960.963   2
   4 -10   6 12398.3 651.942   1
   4 -10   8 3285.29 592.667   1
  -4  10  -8 3136.41 837.255   4
  -4  10   8 2675.77 751.613   8
   4 -10   8 2545.20 618.755   8
  -4  10  -8 2584.17 505.246   7
   4 -10  -8 6095.52 1274.11   7
   4 -10  -8 2899.50 715.616   3
  -4  10   8 3172.64 681.197   5
  -4  10   8 3136.06 799.602   2
  -4  10 -10 40195.9 1901.13   4
  -4  10 -10 42271.0 1682.58   7
   4 -10 -10 41232.8 2080.41   7
   4 -10 -10 44133.8 1822.14   3
  -4  10  10 43383.2 1873.25   5
  -4  10  10 39833.7 1871.38   2
   4 -10  10 40679.0 1727.23   1
   4 -10  10 39820.3 1691.48   8
   4 -10  12 3410.11 775.146   8
  -4  10  12 3213.72 935.381   8
  -4  10 -12 2342.50 1042.55   4
  -4  10 -12 3350.24 809.070   7
   4 -10 -12 3414.42 1202.60   7
   4 -10 -12 3470.14 748.294   3
   4 -10  12 2597.76 807.112   1
  -4  10  12 2344.57 788.080   1
  -4  10  12 3894.12 875.427   5
  -4  10  12 4712.87 946.400   2
  -4  10  14 36440.6 1817.89   8
  -4 -10 -14 36592.1 2842.77   4
  -4  10  14 34339.3 1735.44   1
  -4  10 -14 33402.1 1662.37   7
   4 -10 -14 34642.7 1990.76   7
   4 -10 -14 37631.5 1652.08   3
   4 -10  14 32031.0 1583.78   6
  -4  10  14 40336.4 1943.78   5
   4  10  14 27025.5 2128.54   1
  -4  10  14 34964.4 1757.60   2
  -4  10 -14 29230.1 1856.46   2
   4 -10  14 31732.1 1676.81   1
   4  10  16 180.168 1212.05   8
  -4  10  16 2000.35 974.034   1
   4 -10  16 1203.61 1002.73   8
  -4 -10 -16 699.810 1901.97   4
  -4  10  16 2165.84 1145.45   8
   4  10  16 706.216 1580.07   1
  -4  10 -16 1890.16 1376.68   4
  -4  10 -16 1461.95 1254.17   2
   4 -10 -16 1877.90 1391.26   7
   4 -10 -16 1701.92 846.376   3
   4 -10  16 1933.88 774.710   6
  -4  10  16 1195.02 1038.13   2
   4  10  18 31.7019 1343.10   8
   4 -10  18-404.404 1124.51   8
  -4 -10 -18-148.294 1926.75   4
  -4  10  18 572.998 1234.80   8
  -4  10 -18 188.330 1619.91   4
  -4  10 -18 126.603 1270.51   7
   4  10  18 1468.26 1704.06   1
   4 -10 -18-319.697 1493.09   7
  -4  10 -18-1140.57 1455.23   2
  -4  10  18 1819.16 1048.68   1
  -4  10  18-872.772 1123.02   2
   4 -10  18 726.979 1100.37   1
   4 -10  20 414.537 1187.40   1
   4 -10  20-1292.62 1313.83   8
  -4  10  20 594.530 1296.73   8
  -4 -10 -20-1569.15 2137.18   4
  -4  10 -20 119.765 1385.20   7
   4 -10 -20-2429.30 1629.55   7
   4  10  20 2294.73 1724.17   1
   4  10  20-1412.15 1447.98   8
  -4  10  20 605.644 1099.91   1
  -4  10  20-3020.61 1275.21   2
   4 -10  22 15834.8 1623.65   8
   4 -10  22 7811.32 1481.81   1
  -4  10  22 13026.4 1670.24   8
  -4  10  22 14980.8 1511.58   1
  -4 -10 -22 15948.9 2503.53   4
  -4  10 -22 14609.0 1669.39   7
   4 -10 -22 10805.5 1984.03   7
   4  10  22 14721.2 2096.88   1
   4  10  22 15324.4 1769.32   8
   4  10  24-783.852 1543.23   8
   4 -10  24-375.754 1573.34   8
  -4  10  24-1123.38 1290.18   1
  -4  10  24-4116.40 1613.94   8
  -4 -10 -24-837.536 2417.81   4
   4 -10  24-1746.70 1410.20   1
  -4  10 -24-2538.70 1624.30   7
   4 -10 -24-3802.12 2012.98   7
   4  10  24-3777.25 1917.97   1
   4  10  26 11695.8 1888.16   8
   4 -10  26 14093.8 1842.77   8
  -4  10  26 9558.58 1780.54   8
  -4 -10 -26 8402.53 2671.48   4
  -4  10  26 10726.7 1571.65   1
  -4  10 -26 13080.3 1889.89   7
   4 -10 -26 8528.38 2136.21   7
   4 -10  26 5308.59 1605.90   1
   4  10  26 12657.5 2203.92   1
   4 -12   0 68733.6 2711.39   3
  -4  12   0 69272.8 2664.27   5
  -4  12   0 64370.8 2721.92   2
  -4  12   2-19.6133 826.379   2
  -4  12  -2-19.7290 853.985   2
   4 -12   2-18.2617 700.497   6
   4 -12  -2 220.612 705.198   3
  -4  12   2 130.725 360.748   8
   4 -12   2 128.103 766.511   3
  -4  12   2 400.001 608.026   5
  -4  12  -2 212.141 613.843   5
  -4  12   4 17201.6 895.287   8
   4 -12  -4 18016.2 1168.36   3
   4 -12   4 18461.9 1125.47   6
   4 -12   4 16327.3 1163.32   3
  -4  12   4 18618.1 1085.27   5
  -4  12  -4 18808.6 1092.95   5
  -4  12   4 18471.3 1195.33   2
  -4  12  -4 18667.1 1281.92   2
  -4  12   6 846.998 607.044   8
  -4  12   6 174.671 848.228   2
  -4  12  -6 1563.90 993.920   2
   4 -12  -6 1384.27 1067.30   7
   4 -12   6 17.7796 727.743   6
   4 -12  -6 907.620 773.576   3
   4 -12   6 628.119 832.887   3
  -4  12   6 540.738 667.203   5
  -4  12  -6-213.683 653.814   5
  -4  12   8 15027.6 993.587   8
   4 -12   8 13066.9 704.302   1
   4 -12   8 14119.1 782.098   8
  -4  12  -8 13952.2 986.047   4
  -4  12   8 14769.5 977.784   1
  -4  12  -8 13000.9 768.794   7
   4 -12  -8 15438.1 1236.25   7
   4 -12  -8 14509.3 1083.19   3
   4 -12   8 15228.4 1047.46   6
  -4  12   8 15319.2 1028.84   5
  -4  12  -8 15109.5 1024.15   5
  -4  12   8 14503.7 1182.43   2
  -4  12  -8 15382.9 1338.61   2
  -4  12  10 1927.95 939.398   2
   4 -12  10 1946.84 676.664   8
  -4  12 -10 1559.91 1189.27   2
  -4  12 -10 2175.04 906.265   4
   4 -12  10 1678.49 564.959   1
  -4  12 -10 1685.73 687.126   7
   4 -12  10 1563.92 790.006   6
   4 -12 -10 1438.87 864.160   3
  -4  12  10 2262.86 755.461   5
  -4  12 -10 2060.77 785.874   5
   4 -12  12 42990.2 1855.80   8
  -4  12  12 49761.8 2080.56   8
   4 -12  12 42620.6 1841.22   1
  -4  12  12 46935.7 2061.55   1
  -4  12 -12 40281.5 2048.71   4
  -4  12 -12 44795.9 1897.23   7
   4 -12 -12 47561.6 2028.00   3
   4 -12  12 40658.3 1985.83   6
  -4  12  12 47785.4 2061.80   5
  -4  12 -12 47409.8 1979.26   5
  -4  12  12 43927.6 2103.17   2
  -4  12 -12 41826.2 2260.09   2
  -4  12  14 761.447 1089.14   2
   4 -12  14 763.941 853.945   8
  -4  12  14 298.496 1073.42   8
  -4  12 -14 1064.81 1168.74   4
  -4  12 -14-736.289 1355.42   2
  -4  12 -14 586.289 944.097   7
  -4  12  14 407.477 916.130   1
   4 -12 -14 1437.44 1301.62   7
   4 -12  14 287.632 809.218   1
   4 -12 -14 745.281 886.017   3
   4 -12  14-154.407 843.198   6
  -4  12  14 284.426 873.602   5
  -4  12 -14 35.7599 814.413   5
  -4  12  16 1193.71 1148.90   2
  -4 -12 -16 5311.78 2316.69   4
  -4  12  16 1865.37 1175.79   8
   4  12  16 2282.60 1570.46   1
  -4  12  16 2074.08 1014.64   1
   4 -12 -16 2741.53 1434.34   7
   4 -12 -16 3303.49 924.583   3
   4 -12  16 2960.80 900.236   6
  -4  12  16 2198.50 1058.84   5
  -4  12 -16 1625.87 887.548   5
  -4  12  20 7349.38 1378.24   2
   4  12  20 6799.79 1646.61   8
   4 -12  20 10191.3 1455.98   8
  -4 -12 -20 3557.51 2320.89   4
  -4  12  20 7181.57 1413.49   8
  -4  12  20 7675.82 1273.04   1
  -4  12 -20 8101.46 1526.56   7
   4 -12 -20 5151.48 1722.97   7
   4  12  20 7033.26 1910.33   1
   4 -12 -20 9001.74 1114.49   3
   4 -12  20 3793.50 1249.03   1
   4  12  22 897.107 1683.44   8
   4 -12  22-1572.52 1589.92   8
  -4 -12 -22 1228.79 2465.58   4
  -4  12 -22-1054.46 1624.80   7
   4 -12 -22-3069.80 2047.70   7
  -4  12  22 30.9997 1246.83   1
  -4  12  22 3460.05 1548.77   8
   4  12  22 275.720 1945.52   1
   4 -12  24 27066.9 2031.89   8
  -4  12  24 28472.0 2084.49   8
  -4 -12 -24 23632.3 2905.42   4
  -4  12  24 25542.6 1828.42   1
  -4  12 -24 25231.3 2082.80   7
   4  12  24 23781.1 2484.74   1
   4  12  24 23742.5 2154.75   8
   4 -12  26-2076.43 1848.36   8
  -4  12  26 35.2488 1679.13   8
   4 -12 -26 43.1901 2063.99   7
  -4  12  26 739.027 1361.46   1
   4  12  26-5669.73 2295.73   1
  -4  14   0-440.978 1044.72   2
   4 -14   0-123.234 808.321   6
   4 -14   0 602.801 916.712   3
  -4  14   0-366.786 715.787   5
  -4  14   2 91229.6 3389.73   8
   4 -14  -2 97350.6 3492.34   4
   4 -14  -2 104359. 3749.01   6
   4 -14   2 101398. 3735.56   6
   4 -14  -2 93107.4 3743.13   3
  -4  14   2 100319. 3726.47   5
  -4  14  -2 110189. 3766.50   5
  -4  14   2 97326.7 3816.42   2
  -4  14  -2 98762.8 3836.26   2
  -4  14   4 1427.51 1025.72   2
  -4  14   4 267.645 514.180   8
  -4  14  -4 646.787 1094.60   2
   4 -14  -4 945.653 954.931   7
   4 -14  -4 1613.09 850.850   6
   4 -14   4-80.0853 778.599   6
   4 -14  -4-739.954 877.473   3
  -4  14   4-186.100 776.499   5
  -4  14  -4 529.783 748.649   5
  -4  14   6 1687.13 1032.79   2
  -4  14   6 74.2454 648.219   8
  -4  14  -6 938.556 1163.59   2
   4 -14  -6 1106.62 916.000   7
   4 -14  -6 1299.08 853.268   6
   4 -14   6 396.670 825.961   6
   4 -14  -6 908.353 941.164   3
  -4  14   6 1003.71 611.047   1
  -4  14   6 1259.53 736.126   5
  -4  14  -6 759.412 781.215   5
   4 -14   8 788.539 439.738   8
  -4  14   8-1151.17 1108.11   2
  -4  14   8 1452.87 827.035   8
  -4  14  -8 1089.28 615.482   4
  -4  14   8 1621.34 762.311   1
  -4  14  -8 3165.51 1293.27   2
   4 -14  -8 552.202 1059.45   7
   4 -14   8 872.631 855.353   6
   4 -14  -8 188.838 981.795   3
  -4  14   8 841.754 809.486   5
  -4  14  -8 1178.02 851.502   5
   4 -14  10 11570.5 804.042   8
  -4  14 -10 10969.0 1037.34   4
  -4  14 -10 9777.21 1695.63   7
  -4  14 -10 11735.7 1537.76   2
   4 -14 -10 11717.1 1173.26   3
   4 -14  10 11997.5 1114.75   6
  -4  14  10 10050.5 1035.36   5
  -4  14 -10 11816.0 1099.63   5
  -4  14  10 11832.1 1312.17   2
   4 -14  12 411.786 755.080   8
  -4  14  12-410.289 1011.08   8
  -4  14 -12 214.660 1027.30   4
  -4  14 -12-107.184 1441.72   2
   4 -14 -12-138.423 1249.70   7
  -4  14 -12 873.410 1060.47   7
   4 -14  12 1448.92 911.139   6
   4 -14 -12 689.238 963.070   3
  -4  14  12 24.1578 1182.04   2
  -4  14  12-776.588 837.161   5
  -4  14 -12 530.138 983.963   5
  -4  14  12 569.674 941.671   1
   4 -14  14 10612.0 1031.33   8
  -4  14  14 11621.8 1312.85   8
  -4  14  14 7728.31 1410.65   2
  -4  14  14 11482.7 1183.40   1
   4 -14  14 9611.82 893.266   1
   4 -14 -14 8177.29 1595.56   7
   4 -14 -14 11381.8 1222.02   3
  -4  14 -14 10673.7 1717.89   2
   4 -14  14 10957.4 1110.76   6
  -4  14  14 12708.1 1158.45   5
  -4  14 -14 12317.4 1171.53   5
  -4 -14 -18-1367.17 2607.54   4
  -4  14  18-476.088 1334.07   8
   4  14  18-1540.31 1755.20   1
   4 -14 -18-872.659 1573.13   7
   4 -14 -18 1169.26 1070.80   3
  -4  14 -18-63.4311 1808.80   2
   4 -14  18 20.9696 1037.28   6
  -4  14  18-1298.89 1446.74   2
  -4  14  18 313.233 1140.52   5
  -4  14 -18 637.568 1075.69   5
  -4  14  18 441.986 1151.31   1
  -4  14  20 2436.31 1249.00   1
  -4  14  20 1223.82 1463.89   2
  -4 -14 -20 801.339 2500.19   4
  -4  14  20 2697.08 1411.58   8
   4 -14 -20 3237.01 1713.31   7
   4  14  20 1734.11 1856.51   1
   4 -14 -20 3263.56 1111.50   3
   4  14  20 1401.37 1500.13   8
  -4  14  20 2272.26 1396.91   5
  -4  14  22 35126.7 2260.65   8
  -4 -14 -22 26092.9 3090.68   4
  -4  14  22 28431.9 1964.58   1
   4 -14 -22 35960.6 2506.80   7
   4  14  22 34876.1 2713.31   1
   4  14  24-664.537 1784.54   8
  -4  14  24 975.448 1610.33   8
  -4  14  24 1680.81 1366.97   1
  -4 -14 -24 429.828 2588.95   4
   4 -14 -24 238.296 1886.02   7
   4  14  24-1478.35 1972.24   1
   4 -16   0 252479. 8893.65   6
  -4  16   0 255988. 8898.84   5
  -4  16   0 240937. 8997.45   2
  -4  16   4 3128.25 723.071   8
  -4  16   4 2406.09 1318.62   2
  -4  16  -4 4125.69 1375.93   2
   4 -16  -4 2361.70 1123.86   4
   4 -16  -4-1328.15 1037.31   7
  -4  16   4 5461.91 720.783   1
   4 -16  -4 1628.94 1144.00   6
   4 -16   4 1200.92 1071.54   6
   4 -16  -4 1160.64 1173.43   3
  -4  16   4 6489.54 1023.06   5
  -4  16  -4 6484.20 977.889   5
  -4  16   6 170.463 727.662   8
  -4  16  -6 345.224 1316.30   2
   4 -16  -6 436.469 1112.13   4
   4 -16  -6 886.134 922.036   7
  -4  16   6 2083.89 1263.88   2
   4 -16  -6 424.899 962.379   6
   4 -16   6 1442.46 940.571   6
   4 -16  -6 576.138 1052.00   3
  -4  16   6 1091.21 902.450   5
  -4  16   6 747.931 744.275   1
  -4  16  -6 1370.33 894.295   5
  -4  16   8 3886.50 843.733   8
  -4  16   8 4135.42 1313.90   2
  -4  16  -8 5695.38 1519.82   2
   4 -16  -8 4941.63 1118.46   7
   4 -16  -8 3504.38 1004.88   6
   4 -16   8 3638.74 1008.17   6
   4 -16  -8 3575.98 1136.48   3
  -4  16   8 3730.33 882.517   1
  -4  16   8 4608.58 984.510   5
  -4  16  -8 4484.70 1047.54   5
  -4  16  10 245.845 1295.06   2
  -4  16 -10 776.446 1534.44   2
   4 -16 -10 537.101 990.538   6
   4 -16  10 87.7892 941.583   6
   4 -16 -10 23.8716 1082.37   3
  -4  16  10-23.5836 871.147   5
  -4  16 -10 764.100 995.238   5
  -4  16  12 8512.53 1167.20   8
  -4  16  12 9467.84 1152.10   1
   4 -16 -12 5631.26 1440.65   7
  -4  16 -12 11742.3 1776.28   2
   4 -16 -12 12353.6 1240.68   6
   4 -16  12 10237.2 1167.65   6
   4 -16 -12 9746.51 1292.47   3
  -4  16  12 9683.90 1128.36   5
  -4  16 -12 10566.2 1245.64   5
  -4  16  12 9862.94 1568.70   2
  -4  16  16 5348.24 1600.58   2
  -4  16  16 3489.92 1302.30   8
   4 -16 -16 1233.40 1612.81   7
  -4  16 -16 4622.32 1933.28   2
   4 -16 -16 4478.38 1192.97   6
   4 -16 -16 6033.20 1297.50   3
   4 -16  16 4815.55 1144.24   6
  -4  16  16 1851.75 1171.00   1
  -4  16  16 3816.98 1057.59   5
  -4  16 -16 4344.42 1260.78   5
  -4  16  18 1610.04 1588.18   2
  -4  16  18 1192.32 1343.74   8
   4  16  18 1494.82 1823.69   1
   4 -16 -18 595.525 1688.21   7
   4 -16 -18 1796.20 1201.03   6
   4 -16 -18 1249.43 1198.35   3
  -4  16 -18 400.311 2001.13   2
   4 -16  18 641.103 1132.79   6
  -4  16  18 790.019 1206.96   1
  -4  16  18 1582.13 1133.90   5
  -4  16 -18 790.372 1255.73   5
  -4  16  20 22169.5 1825.16   8
  -4  16  20 18604.4 1687.74   1
  -4 -16 -20 25443.1 3410.87   4
   4  16  20 17411.7 2315.70   1
   4 -16 -20 20816.2 1631.70   3
   4 -16 -20 20578.8 1601.68   6
  -4  16  20 21399.7 1654.79   5
  -4  16  20 16809.4 1982.45   2
  -4  16  22 505.174 1539.57   8
  -4 -16 -22 2948.24 2780.23   4
   4 -16 -22 4232.51 1879.58   7
   4  16  22 148.284 2007.69   1
  -4  16  22 1843.12 1309.75   1
  -4  18   0-1166.15 1403.59   2
   4 -18   0-345.765 1001.71   6
  -4  18   0-25.5687 958.027   5
   4 -18  -2 74642.4 3141.50   6
   4 -18   2 78598.9 3138.38   6
  -4  18   2 78295.2 3158.64   5
  -4  18  -2 75949.2 3140.15   5
  -4  18   2 71757.7 3393.83   2
  -4  18  -2 67606.7 3375.15   2
  -4  18   4-819.153 1469.77   2
  -4  18  -4 1180.67 1482.72   2
   4 -18  -4 100.450 1005.84   6
   4 -18   4-1477.23 1053.42   6
  -4  18   4 25.9219 940.512   5
  -4  18  -4-76.4347 1004.72   5
  -4  18   6 125.831 1450.81   2
  -4  18  -6 651.262 1524.21   2
   4 -18  -6-331.069 1031.28   6
   4 -18   6 490.725 1067.96   6
   4 -18  -6-767.097 1222.76   3
  -4  18   6 963.185 990.988   5
  -4  18  -6-1101.91 1015.69   5
  -4  18   8 2133.86 1545.00   2
   4 -18  -8 679.172 1451.13   4
   4 -18  -8 1417.17 1104.37   7
  -4  18  -8-927.449 1625.14   2
   4 -18  -8 2101.14 1085.67   6
   4 -18   8 2109.55 1036.85   6
   4 -18  -8 1205.36 1206.33   3
  -4  18   8 783.287 982.850   5
  -4  18  -8 2387.01 1110.05   5
  -4  18  10 9160.45 1705.44   2
  -4  18 -10 7206.45 1889.67   2
   4 -18 -10 6998.62 1316.98   6
   4 -18  10 3417.43 1226.18   6
   4 -18 -10 4391.48 1421.42   3
  -4  18  10 8654.33 1216.28   5
  -4  18 -10 9392.85 1293.49   5
  -4  18  12-404.492 1170.34   8
  -4  18  12 1571.51 1646.72   2
  -4  18  12-733.256 1112.58   1
   4 -18 -12 92.9508 1712.41   4
   4 -18 -12 300.807 1370.83   7
  -4  18 -12 1377.53 1838.79   2
   4 -18 -12 322.024 1147.76   6
   4 -18  12 586.765 1089.08   6
   4 -18 -12 1384.38 1312.93   3
  -4  18  12-1267.92 1125.21   5
  -4  18 -12-432.309 1212.51   5
  -4  18  14 9767.41 1342.38   1
  -4  18  14 6026.20 1338.64   8
  -4  18  14 5412.17 1829.01   2
   4 -18 -14 10791.5 1938.60   4
   4 -18 -14 5634.32 1689.94   7
   4 -18  14 11553.3 1331.90   6
  -4  18 -14 9349.06 2111.23   2
   4 -18 -14 9917.20 1386.00   6
   4 -18 -14 8094.24 1486.51   3
  -4  18  14 10839.1 1237.70   5
  -4  18 -14 13176.4 1496.36   5
  -4  18  16 1377.86 1347.60   8
  -4  18  16 1765.46 1741.02   2
   4 -18 -16 716.694 1610.43   7
  -4  18  16 1227.99 1208.63   1
   4 -18 -16-274.465 1227.62   6
  -4  18 -16-3580.91 2137.79   2
   4 -18 -16 323.662 1335.60   3
   4 -18  16-542.346 1204.19   6
  -4  18  16 1467.97 1112.89   5
  -4  18 -16-86.9380 1336.59   5
  -4  18  18 2353.01 1463.59   8
  -4  18  18 2171.69 1834.35   2
   4 -18 -18-505.409 1808.89   7
  -4  18  18 4193.54 1334.08   1
   4 -18 -18 1017.60 1309.61   6
   4 -18 -18 1632.16 1397.79   3
  -4  18 -18-413.300 2360.12   2
   4 -18  18 1698.54 1262.53   6
  -4  18  18 4699.19 1234.33   5
  -4  18 -18 2561.22 1457.58   5
  -4  18  20 2984.33 1539.92   8
  -4  18  20 1817.09 1820.66   2
   4  18  20-632.488 1992.46   1
   4 -18 -20-102.369 1799.87   7
   4 -18 -20-747.130 1247.03   6
   4 -18 -20 136.123 1335.44   3
  -4  18  20 1759.21 1379.81   1
  -4  18  20 1659.91 1279.97   5
   4 -20   0 34769.4 1993.10   6
  -4  20   0 37244.5 1976.07   5
  -4  20   0 31174.9 2376.58   2
  -4  20   2-2471.48 1692.58   2
  -4  20  -2-2883.79 1746.22   2
   4 -20  -2-978.545 1178.44   6
   4 -20   2-1662.25 1211.53   6
  -4  20   2-476.913 1119.19   5
  -4  20  -2-468.934 1058.43   5
   4 -20  -4 22280.7 1654.57   6
   4 -20   4 22589.4 1700.28   6
  -4  20   4 21316.3 1589.50   5
  -4  20   4 25018.0 2181.11   2
  -4  20  -4 23657.4 2167.32   2
  -4  20   8 8870.12 1836.75   2
  -4  20  -8 3890.11 1798.82   2
   4 -20  -8 5033.72 1230.34   6
   4 -20   8 6103.38 1231.41   6
   4 -20  -8 4811.02 1440.18   3
  -4  20   8 4963.85 1227.78   5
  -4  20  -8 5603.02 1230.77   5
  -4  20  10-107.934 1774.32   2
  -4  20 -10-268.613 1919.54   2
   4 -20 -10-28.3086 1169.80   6
   4 -20  10 479.968 1190.41   6
   4 -20 -10-505.385 1371.49   3
  -4  20  10 1094.27 1120.20   5
  -4  20 -10 284.514 1224.25   5
  -4  20  12 6034.56 1993.34   2
  -4  20 -12 10363.8 2177.87   2
   4 -20 -12 10374.2 1380.95   6
   4 -20  12 9957.31 1366.55   6
   4 -20 -12 9653.45 1602.80   3
  -4  20  12 10188.1 1343.81   5
  -4  20 -12 11016.7 1427.22   5
  -4  20  14-843.130 2027.70   2
  -4  20 -14-1681.00 2277.97   2
   4 -20 -14-2434.03 1405.70   6
   4 -20  14-3027.32 1418.85   6
   4 -20 -14-4039.31 1560.42   3
  -4  20  14-1718.30 1247.71   5
  -4  20 -14-243.413 1365.23   5
  -4  20  16 1327.85 1997.54   2
   4 -20 -16 1988.60 1303.00   6
  -4  20 -16 1406.52 2298.94   2
   4 -20 -16 1589.18 1437.23   3
   4 -20  16-1081.74 1316.24   6
  -4  20  16 1817.34 1215.48   5
  -4  20 -16 2227.76 1433.18   5
  -4  20  18 74.0383 1987.52   2
   4 -20 -18-1732.53 2214.57   4
   4 -20 -18-765.646 1773.84   7
   4 -20 -18 1944.15 1323.98   6
   4 -20 -18 922.002 1432.30   3
  -4  20 -18-1075.48 2363.67   2
   4 -20  18 705.033 1334.37   6
  -4  20  18-234.467 1202.84   5
  -4  20 -18 1137.81 1535.40   5
  -4  22   0 858.057 1813.30   2
   4 -22   0-781.341 1190.20   6
  -4  22   0 29.6865 1140.62   5
  -4  22   2 7577.04 2071.26   2
  -4  22  -2 10685.3 1998.78   2
   4 -22  -2 14058.1 1484.49   6
   4 -22   2 16896.9 1453.00   6
  -4  22   2 15998.4 1441.11   5
  -4  22  -2 6676.60 1400.10   5
  -4  22   4-974.743 1755.60   2
  -4  22  -4-1678.01 1854.63   2
   4 -22  -4-29.4133 1210.20   6
   4 -22   4 337.444 1164.55   6
  -4  22   4-397.519 1235.53   5
  -4  22  -4-379.003 1177.55   5
  -4  22   6 39.0930 1855.79   2
  -4  22  -6 1289.95 1917.23   2
   4 -22  -6 1134.39 1255.77   6
   4 -22   6 1818.20 1222.64   6
  -4  22   6 1828.76 1206.36   5
  -4  22  -6 409.799 1165.83   5
  -4  22   8 554.363 1900.24   2
  -4  22  -8 494.665 2002.89   2
   4 -22  -8 483.453 1242.28   6
   4 -22   8-719.560 1238.06   6
  -4  22   8-1581.86 1269.09   5
  -4  22  -8 681.855 1198.27   5
  -4  22  10 8355.51 2108.68   2
  -4  22 -10 10841.2 2367.37   2
   4 -22 -10 11304.9 1558.18   6
   4 -22  10 10484.1 1544.87   6
   4 -22 -10 7882.93 1758.02   3
  -4  22  10 14756.2 1499.94   5
  -4  22 -10 12418.9 1511.17   5
  -4  22  12-963.996 2013.94   2
  -4  22 -12 1336.04 2292.73   2
   4 -22 -12-2378.59 1359.29   6
   4 -22  12-778.289 1324.73   6
   4 -22 -12-393.445 1598.37   3
  -4  22  12-917.724 1250.80   5
  -4  22 -12-1031.94 1346.84   5
  -4  22  14 7768.91 2208.31   2
   4 -22 -14 10951.9 1548.30   6
  -4  22 -14 6682.29 2489.23   2
   4 -22  14 9584.22 1477.73   6
   4 -22 -14 6903.55 1732.07   3
  -4  22  14 14309.2 1523.99   5
  -4  22 -14 13284.6 1646.27   5
  -4  22  16 771.926 2063.07   2
   4 -22 -16 1416.27 1336.62   6
  -4  22 -16-833.148 2438.87   2
   4 -22 -16-1457.78 1585.09   3
   4 -22  16 373.782 1374.19   6
  -4  22  16 189.682 1274.01   5
  -4  22 -16 1333.62 1486.02   5
  -4  24   6 214.748 2057.26   2
  -4  24  -6-359.754 2163.79   2
   4 -24  -6-1107.36 1318.19   6
   4 -24   6 431.261 1332.52   6
  -4  24   6 33.2014 1303.55   5
  -4  24  -6-401.208 1273.94   5
  -4  24   8 3011.75 2125.56   2
  -4  24  -8 45.6695 2176.78   2
   4 -24  -8 575.052 1294.93   6
   4 -24   8 2788.88 1412.92   6
  -4  24   8 1855.63 1379.59   5
  -4  24  -8 3157.14 1320.52   5
  -4  24  10-565.754 2094.03   2
  -4  24 -10 996.326 2345.09   2
   4 -24 -10 32.2849 1275.62   6
   4 -24  10-160.086 1357.83   6
   4 -24 -10 34.6804 1576.15   3
  -4  24  10-966.941 1399.50   5
  -4  24 -10 1726.96 1339.02   5
  -4  24  12 15109.6 2414.98   2
   4 -24 -12 14243.2 1938.16   3
   4 -24 -12 16240.3 1710.59   6
   4 -24  12 15961.9 1727.56   6
  -4  24 -12 14406.2 2644.73   2
  -4  24  12 20797.5 1795.78   5
  -4  24 -12 18490.6 1774.47   5
  -4  26   0-567.572 2153.42   2
   4 -26   0-816.416 1384.96   6
  -4  26   0 658.788 1385.92   5
  -4  26   2 3635.63 2238.71   2
  -4  26  -2 1534.62 2293.28   2
   4 -26  -2 4722.65 1416.15   6
   4 -26   2 6874.79 1493.40   6
  -4  26   2 2814.07 1487.66   5
  -4  26  -2 3434.20 1378.63   5
  -4  26   4 45.7415 2244.46   2
  -4  26  -4 96.8813 2294.71   2
   4 -26  -4-1883.66 1310.38   6
   4 -26   4-1120.39 1408.12   6
  -4  26   4 68.4008 1396.49   5
  -4  26  -4 193.650 1313.99   5
  -4  26   6 2990.53 2172.23   2
  -4  26  -6 2264.13 2336.03   2
   4 -26  -6-360.139 1388.51   6
   4 -26   6-765.704 1441.05   6
  -4  26   6 35.0382 1386.61   5
  -4  26  -6 421.494 1353.73   5
  -4  26   8-4239.17 2404.15   2
  -4  26  -8 2159.88 2562.69   2
   4 -26   8-4285.22 1669.15   6
  -4  26   8-644.127 1454.43   5
  -4  26  -8-263.052 1386.89   5
   5   1  13 709.233 896.513   8
   5  -1  13 1090.64 928.040   8
  -5  -1 -13 1415.16 1486.09   4
  -5   1 -13 2335.55 1368.03   4
   5   1  13 1145.66 1239.76   1
   5  -1  13 729.899 1259.53   1
  -5  -1 -15 27601.8 2150.17   4
  -5   1 -15 30383.9 2101.98   4
   5   1  15 28516.4 2048.62   1
   5  -1  15 28930.6 1946.65   1
   5   1  15 30810.7 1745.62   8
   5  -1  15 32249.9 1757.96   8
  -5  -1 -17 86612.9 3993.77   4
  -5   1 -17 86826.5 3955.81   4
   5   1  17 85380.3 3832.95   1
   5  -1  17 84818.9 3757.79   1
   5   1  17 87357.3 3591.90   8
   5  -1  17 93146.5 3595.67   8
  -5  -1 -19 18137.0 2190.47   4
  -5   1 -19 17461.5 2096.83   4
   5   1  19 17000.8 1852.43   1
   5  -1  19 15934.8 1764.40   1
   5   1  19 16925.8 1578.87   8
   5  -1  19 19284.5 1580.47   8
   5   1  23-1128.84 1420.93   8
   5  -1  23 29.7880 1382.23   8
  -5  -1 -23 1845.78 2068.46   4
  -5   1 -23-519.807 2065.56   4
  -5   1 -23-1096.97 1429.31   7
   5   1  23-1438.48 1647.65   1
   5  -1  23-38.5070 1645.38   1
   5   1  27 4971.39 1888.92   1
   5   1  27 3873.17 1683.74   8
   5  -1  27 4004.00 1677.07   8
   5  -1  27 3923.99 1842.87   1
  -5  -1 -27 3877.72 2471.06   4
  -5   1 -27 2797.00 2461.52   4
  -5  -1 -27 4525.12 1784.91   7
  -5   1 -27-412.479 1722.80   7
   5  -3  11 6266.27 1197.89   1
  -5  -3 -13 16950.5 1945.16   4
  -5   3 -13 15646.9 1658.21   4
   5  -3  13 16409.2 1253.53   8
  -5  -3 -15 46024.2 2879.22   4
  -5   3 -15 51431.3 2734.68   4
  -5   3 -15 57467.2 2117.60   2
   5   3  15 50394.9 2766.48   1
   5  -3  15 53063.1 2597.47   1
   5   3  15 50692.4 2458.00   8
   5  -3  15 52332.2 2389.72   8
  -5  -3 -17 10860.3 1957.77   4
  -5   3 -17 14417.1 1877.04   4
   5   3  17 12822.8 1748.25   1
  -5   3 -17 15149.9 944.536   2
   5  -3  17 14491.8 1610.17   1
   5   3  17 16517.7 1493.47   8
   5  -3  17 13007.2 1348.53   8
  -5  -3 -19 19704.7 2236.99   4
  -5   3 -19 23558.2 2190.40   4
   5   3  19 25973.5 2115.36   1
   5  -3  19 25533.6 1939.17   1
   5   3  19 21652.5 1756.27   8
   5  -3  19 27616.2 1736.21   8
   5  -3  23-257.748 1585.94   1
   5   3  23-380.059 1419.55   8
   5  -3  23-407.928 1438.06   8
  -5  -3 -23 1308.49 2224.39   4
  -5   3 -23-1569.22 2066.11   4
  -5   3 -23 1087.24 1485.08   7
   5   3  23 209.799 1679.30   1
   5   3  25 4235.99 1598.73   8
   5  -3  25 538.280 1562.34   8
   5   3  27 141.683 1625.78   8
   5  -3  27 854.891 1643.01   8
  -5  -3 -27-3094.56 2592.80   4
  -5   3 -27-1633.03 2430.23   4
   5  -3  27 1761.87 1829.06   1
  -5  -3 -27 1397.87 1801.95   7
  -5   3 -27 2842.14 1789.80   7
   5   3  27 1953.59 1972.54   1
   5  -5  11 4423.06 901.816   8
  -5   5 -11 6776.73 1308.20   4
   5  -5  11 5155.43 1143.42   1
  -5   5 -11 5000.16 795.336   2
  -5   5 -13 13169.7 975.896   2
  -5  -5 -17 27537.9 2342.26   4
  -5   5 -17 27329.5 2067.12   4
   5   5  17 26428.5 2179.89   1
  -5   5 -17 24725.6 1351.45   2
   5  -5  17 27391.7 1819.41   1
   5   5  17 23587.2 1755.52   8
   5  -5  17 25521.7 1618.77   8
   5   5  19 3228.87 1363.54   8
   5  -5  19 4097.93 1238.63   8
  -5  -5 -19 1839.60 1976.38   4
  -5   5 -19 3435.40 1715.92   4
  -5   5 -19 2818.53 1239.22   7
   5   5  19 1627.40 1617.92   1
   5  -5  19 3920.19 1456.99   1
   5  -5  21 4742.61 1610.40   1
   5   5  21 4985.84 1523.36   8
   5  -5  21 6616.38 1381.98   8
  -5  -5 -21 7961.59 2231.82   4
  -5   5 -21 4902.88 1922.51   4
  -5   5 -21 5182.92 1396.18   7
   5   5  21 5532.77 1828.20   1
   5   5  23 33.1012 1445.91   8
   5  -5  23 974.441 1418.78   8
   5  -5  23 497.838 1527.05   1
  -5  -5 -23-3922.20 2239.74   4
  -5   5 -23-1991.88 2048.84   4
  -5   5 -23 636.208 1440.03   7
   5   5  23-653.525 1877.18   1
   5   5  25-34.6798 1644.57   8
   5  -5  25 156.096 1591.69   8
  -5  -5 -25-2243.91 2384.48   4
  -5   5 -25-744.461 2264.32   4
  -5   5 -25-60.9241 1622.47   7
   5  -5  25 1174.09 1744.20   1
   5   5  25 679.678 1928.86   1
   5   5  27 2405.93 1694.67   8
   5  -5  27 4249.68 1778.72   8
  -5  -5 -27 3115.19 2615.18   4
  -5  -5 -27 4695.46 1852.34   7
  -5   5 -27 4636.16 2503.78   4
  -5   5 -27 3906.25 1838.79   7
   5  -5  27 3486.31 1811.02   1
   5   5  27 2206.78 2070.22   1
   5  -7  -5 50453.5 2080.85   3
  -5   7  -5 50425.4 2120.09   2
  -5   7  -7 21212.0 1177.26   2
   5  -7   9 35749.2 1506.89   3
  -5   7  -9 37030.2 1634.57   5
   5  -7   9 36757.2 1792.73   1
  -5   7  -9 34941.6 1632.13   2
   5  -7  11-427.424 813.206   8
  -5   7 -11 235.204 1121.14   4
   5  -7  11 38.5051 957.848   1
   5  -7  11 325.427 563.086   3
  -5   7 -11 373.485 644.090   5
  -5   7 -11 169.848 748.806   2
  -5   7 -13 1636.67 830.133   2
   5  -7  13 1257.04 605.113   3
   5  -7  13-255.879 1060.06   1
  -5   7 -13 774.341 685.299   5
  -5  -7 -15 21006.6 2568.56   4
  -5   7 -15 25903.5 1977.55   4
  -5   7 -15 24560.1 1463.88   7
   5  -7  15 25232.9 1188.75   3
   5  -7  15 23632.1 1255.11   6
  -5   7 -15 23884.7 1308.24   5
   5   7  15 24825.6 1947.45   1
  -5   7 -15 26188.9 1445.52   2
   5  -7  15 26381.4 1542.67   8
   5   7  17 6597.46 1313.45   8
   5  -7  17 8136.52 1220.30   8
  -5  -7 -17 5851.94 2029.76   4
  -5   7 -17 7353.27 1155.20   2
  -5   7  17 6666.04 1423.84   8
  -5   7 -17 7296.44 1641.54   4
   5   7  17 8357.34 1770.20   1
  -5   7 -17 7587.69 1195.41   7
   5  -7  17 8074.64 752.840   3
   5  -7  17 6209.23 816.824   6
  -5   7 -17 6535.34 886.906   5
   5  -7  17 7268.84 1341.02   1
   5  -7  19 11651.5 1597.82   1
  -5  -7 -19 11520.8 2184.07   4
  -5   7  19 11503.5 1685.24   8
  -5   7 -19 12910.5 1912.59   4
  -5   7 -19 12337.0 1440.08   7
   5   7  19 11435.6 1976.70   1
   5   7  19 13082.6 1562.42   8
   5  -7  19 15329.6 1459.20   8
   5   7  21 898.852 1485.59   8
   5  -7  21 1731.24 1402.94   8
  -5  -7 -21 3878.02 2199.25   4
  -5   7  21 2101.69 1589.75   8
   5  -7  21 1781.39 1460.49   1
  -5   7 -21 4129.70 1914.58   4
  -5   7 -21 2878.79 1358.14   7
   5   7  21 748.926 1849.13   1
   5   7  23 1214.13 1542.56   8
   5  -7  23 3161.86 1486.11   8
  -5  -7 -23 269.831 2296.61   4
  -5   7  23 73.0180 1654.96   8
  -5   7 -23 1468.14 2035.27   4
  -5   7 -23 274.880 1465.20   7
   5  -7  23 369.198 1535.52   1
   5   7  23-2594.61 1987.19   1
   5   7  25 253.862 1608.89   8
   5  -7  25 1582.98 1550.40   8
  -5   7  25 37.6543 1669.93   8
  -5  -7 -25 1646.74 2525.84   4
  -5   7 -25 4829.07 2350.43   4
  -5   7 -25 1356.65 1596.06   7
   5  -7  25 862.257 1659.28   1
   5   7  25 46.8700 2043.70   1
   5  -7  27 271.538 1763.80   8
  -5   7  27-78.7990 1859.94   8
  -5   7 -27-5007.86 2632.89   4
  -5   7 -27-2775.63 1913.99   7
   5  -7  27-1335.52 1778.86   1
   5   7  27-2622.83 2156.90   1
   5  -9  -1 726.148 604.955   3
   5  -9   1 1124.57 607.061   3
  -5   9   1 959.093 614.094   5
  -5   9  -1 833.288 583.498   5
  -5   9   1 1003.98 697.069   2
   5  -9  -3 26250.0 1244.94   3
   5  -9   3 25889.3 1264.59   3
  -5   9   3 26264.5 1343.19   5
  -5   9  -3 25330.8 1269.71   5
  -5   9   3 22236.1 1347.40   2
   5  -9  -5 6855.21 710.764   3
   5  -9   5 6830.85 761.998   3
  -5   9   5 7133.46 837.435   5
  -5   9  -5 7645.54 758.769   5
  -5   9   5 6256.71 934.865   2
   5  -9  -7 86919.1 3102.65   3
  -5   9   7 90416.4 3346.74   5
   5  -9   7 84073.0 3072.25   1
  -5   9   9 29287.5 1817.57   2
   5  -9   9 31770.7 1556.36   1
   5  -9  11 2264.47 850.903   8
  -5   9 -11 2588.21 1169.61   4
  -5   9  11 3041.32 1076.35   8
   5  -9 -11 3145.08 703.591   3
   5  -9  11 3218.71 927.068   1
  -5   9  11 1609.26 1226.36   2
   5  -9  13 14249.5 1256.46   1
  -5   9 -15 9316.34 1267.98   2
  -5   9  15 9052.59 1384.95   8
   5  -9  15 8970.50 927.493   6
  -5   9  15 7982.22 1650.85   2
  -5   9  17 15571.0 1619.90   8
  -5  -9 -17 10803.4 2439.27   4
  -5   9 -17 12761.1 1300.80   7
   5   9  17 7591.92 1803.18   1
  -5   9 -17 12125.7 1698.22   4
   5  -9  17 12304.4 1011.89   6
  -5   9 -17 13352.6 1459.72   2
  -5   9  17 9837.17 1839.41   2
   5  -9  17 11901.7 1407.45   1
   5  -9  17 14611.5 1367.11   8
   5   9  21 3356.45 1563.16   8
   5  -9  21 5072.92 1482.08   8
  -5  -9 -21 4811.20 2323.80   4
  -5   9  21 3680.48 1542.59   8
  -5   9 -21 3749.54 1942.53   4
  -5   9 -21 5930.59 1566.97   7
   5  -9 -21 4335.08 2243.63   7
   5   9  21 3908.97 1894.67   1
   5  -9  21 781.592 1459.32   1
  -5   9  21 3257.46 1935.44   2
  -5   9 -23 5935.38 2390.55   4
   5   9  25 751.945 1646.69   8
   5  -9  25 1113.98 1572.60   8
  -5   9  25 111.465 1664.97   8
  -5   9 -25 487.685 2286.08   4
  -5   9 -25 901.412 1652.85   7
   5  -9 -25 523.835 2514.50   7
  -5  -9 -25 1392.47 2391.56   4
   5   9  25 1547.26 2118.32   1
   5  -9  25 33.6703 1528.60   1
   5 -11  -1 4305.08 803.067   3
   5 -11   1 6378.85 842.989   3
  -5  11   1 4502.01 712.529   5
  -5  11  -1 4950.89 716.078   5
  -5  11   1 5123.18 843.154   2
  -5  11  -1 4551.10 835.739   2
  -5  11   3 20279.5 1150.72   8
   5 -11  -3 19065.5 1179.05   3
   5 -11   3 21080.3 1201.90   3
  -5  11   3 18755.7 1141.58   5
  -5  11  -3 19633.1 1123.27   5
  -5  11   3 17953.1 1218.69   2
  -5  11  -3 20514.5 1245.84   2
  -5  11   5 81479.6 2893.28   8
   5 -11  -5 79710.6 2949.28   3
   5 -11   5 78520.0 2945.09   3
  -5  11   5 78581.1 2974.60   5
  -5  11  -5 76123.5 2900.41   5
   5 -11   5 66379.7 2685.72   1
  -5  11   5 75634.6 2980.46   2
  -5  11  -5 76635.2 2984.52   2
  -5  11   7 30006.5 1513.07   8
   5 -11  -7 29537.3 1453.08   3
   5 -11   7 29582.9 1479.38   3
  -5  11   7 29472.1 1519.81   5
  -5  11  -7 29246.4 1409.25   5
  -5  11   7 27060.8 1543.40   2
  -5  11  -7 29251.4 1595.79   2
   5 -11   7 27300.5 1264.95   1
  -5  11  -9 8393.30 1155.88   2
  -5  11  -9 6826.22 671.734   7
   5 -11  -9 7957.05 881.949   3
   5 -11   9 8596.57 943.894   3
   5 -11   9 7906.41 917.252   6
  -5  11   9 8605.30 982.552   5
  -5  11  -9 8155.01 827.641   5
   5 -11   9 7557.29 805.809   1
  -5  11   9 6256.65 1045.44   2
   5 -11  13-14.8099 886.565   8
  -5  11 -13 699.736 1240.25   2
  -5  11  13-933.790 1159.69   8
  -5  11 -13 561.275 1249.38   4
   5 -11  13-327.881 912.434   1
  -5  11 -13-414.554 805.163   7
   5 -11 -13 671.365 823.555   3
   5 -11  13-140.010 851.892   6
   5 -11  13 513.053 859.427   3
  -5  11  13 1073.53 1249.42   5
  -5  11 -13-833.090 726.162   5
  -5  11  13 1025.11 1119.83   2
  -5  11  15 6727.09 1282.52   8
   5 -11 -15 7563.47 1961.19   7
   5 -11 -15 6896.66 940.458   3
   5 -11  15 6082.51 983.806   6
   5 -11  15 6660.59 992.037   3
  -5  11 -15 5507.12 862.614   5
  -5  11  15 5434.57 1314.72   2
  -5  11  17 16482.0 1601.28   8
  -5  11 -17 13136.8 1763.19   4
   5 -11 -17 13283.0 2306.53   7
   5 -11  17 9748.70 1195.99   3
  -5  11 -17 15703.5 1072.18   5
  -5  11  17 12025.7 1572.15   2
   5 -11  17 13168.7 1447.15   1
  -5  11  19 13382.0 1585.49   8
  -5  11 -19 11283.7 2045.81   4
  -5 -11 -19 11950.7 2697.15   4
   5  11  19 10602.7 1954.03   1
  -5  11 -19 10195.2 1716.09   7
   5 -11 -19 14831.7 2161.06   7
   5 -11  19 6554.98 1459.14   1
  -5  11  19 9552.51 1574.59   2
  -5  11  21 688.056 1161.62   1
   5  11  21 974.309 1522.11   8
   5 -11  21 2829.56 1358.47   8
  -5 -11 -21 3612.58 2486.76   4
  -5  11  21 2020.06 1534.57   8
  -5  11 -21 1553.42 1974.24   4
  -5  11 -21 2072.11 1429.92   7
   5  11  21 46.1830 1869.75   1
   5 -11 -21 2757.62 2050.54   7
   5 -11  21 1110.30 1299.82   1
  -5  11  21 3678.20 1547.40   2
   5 -11  23 793.096 1336.07   1
   5  11  23 1884.42 1659.68   8
   5 -11  23 526.199 1521.26   8
  -5 -11 -23 60.3984 2463.34   4
  -5  11  23-68.7757 1560.26   8
  -5  11 -23-341.988 2050.51   4
  -5  11 -23 1717.60 1561.84   7
  -5  11  23-279.259 1251.84   1
   5 -11 -23 1379.83 2136.66   7
   5  11  23 2604.92 2050.84   1
   5 -11  25 3414.83 1691.85   8
   5 -11  25 955.164 1501.12   1
  -5  11  25 2716.13 1786.27   8
  -5  11 -25 2541.96 2358.73   4
  -5  11 -25 1730.04 1699.64   7
   5 -11 -25 5656.17 2312.04   7
  -5  11  25 3821.05 1357.20   1
   5  11  25 2351.38 2084.97   1
  -5  13   1 2564.79 965.971   2
  -5  13  -1 2455.64 985.129   2
  -5  13   1 2618.47 413.163   8
   5 -13  -1 3510.14 893.906   3
   5 -13   1 2630.31 891.136   3
  -5  13   1 2866.35 758.345   5
  -5  13  -1 3064.65 739.262   5
  -5  13   3 50163.7 1886.94   8
   5 -13  -3 46011.8 2167.72   3
   5 -13   3 47363.5 2156.62   3
  -5  13   3 49432.6 2111.77   5
  -5  13  -3 49451.6 2110.10   5
  -5  13   3 50141.2 2226.20   2
  -5  13  -3 49316.4 2247.53   2
  -5  13   5 38063.1 1593.08   8
   5 -13  -5 38511.2 1817.87   3
   5 -13   5 39761.7 1808.40   6
   5 -13   5 35212.4 1806.19   3
  -5  13   5 35872.4 1740.24   5
  -5  13  -5 36365.7 1717.72   5
  -5  13   5 38173.5 1863.63   2
  -5  13  -5 34438.8 1899.80   2
  -5  13   7 23158.9 1218.99   8
   5 -13  -7 23168.5 1407.16   3
   5 -13   7 25145.4 1399.86   3
   5 -13   7 24826.0 1377.74   6
  -5  13   7 24671.7 1338.93   5
  -5  13  -7 25224.0 1304.09   5
  -5  13   7 23083.2 1451.20   2
  -5  13  -7 26040.6 1577.67   2
  -5  13  -9 5059.30 1245.81   2
  -5  13  -9 4889.88 675.061   7
   5 -13   9 5206.53 947.108   6
   5 -13  -9 3944.17 951.885   3
   5 -13   9 4448.34 1014.01   3
   5 -13   9 4092.39 611.296   1
  -5  13   9 6959.02 954.207   5
  -5  13  -9 5762.90 865.950   5
  -5  13   9 4586.52 1098.03   2
   5 -13  11 1042.04 809.375   8
  -5  13 -11-440.495 1094.56   4
  -5  13  11 37.6684 950.229   8
  -5  13 -11-978.472 1338.46   2
  -5  13 -11 1239.85 770.800   7
   5 -13 -11 867.776 866.873   3
   5 -13  11 1462.21 959.174   6
   5 -13  11 59.0451 1041.22   3
   5 -13  11 1351.83 723.812   1
  -5  13  11 425.309 893.422   5
  -5  13 -11 604.103 817.930   5
  -5  13  11 22.9483 1086.68   2
   5 -13  13 595.057 854.419   8
  -5  13  13 2245.62 1110.65   8
  -5  13 -13 1758.07 1418.13   2
   5 -13 -13 1358.31 1748.97   7
   5 -13 -13 607.610 895.293   3
   5 -13  13-276.849 930.872   6
   5 -13  13-58.4729 989.793   3
  -5  13  13-555.808 998.383   5
  -5  13 -13 77.6983 876.278   5
   5 -13  13-755.254 816.668   1
  -5  13  13 1232.22 1158.29   2
   5 -13  15 2891.82 935.382   1
  -5  13  15 2044.13 1263.67   8
  -5  13 -15 2767.83 1566.77   2
   5 -13 -15 388.681 1045.27   3
   5 -13  15 2381.13 1023.56   6
   5 -13  15 1946.71 1060.64   3
  -5  13  15 2509.32 1229.34   5
  -5  13 -15 2991.59 907.591   5
  -5  13  15 1589.91 1089.98   1
  -5  13  15 734.642 1288.43   2
  -5  13  17 9602.89 1479.84   8
  -5  13  17 11191.5 1339.81   1
   5 -13 -17 11790.0 1210.03   3
  -5  13 -17 8838.01 1740.45   2
   5 -13 -17 5837.34 2005.96   7
   5 -13  17 9190.76 1246.15   3
   5 -13  17 10892.5 1177.43   6
  -5  13 -17 10734.2 1076.86   5
  -5  13  17 13519.5 1810.02   5
  -5  13  17 6905.50 1471.20   2
  -5  13  19 12812.6 1445.65   1
  -5  13  19 11860.9 1588.58   8
   5  13  19 5443.40 1946.05   1
   5 -13 -19 14669.4 1274.77   3
   5 -13 -19 5116.07 2025.04   7
  -5  13  19 8491.27 1566.48   2
   5  13  23-3331.97 1639.39   8
  -5 -13 -23-536.669 2700.34   4
  -5  13  23-1996.75 1625.18   8
  -5  13  23 282.105 1313.30   1
   5 -13 -23 710.414 2129.78   7
   5  13  23 1573.83 2039.79   1
  -5  15   3 18847.1 995.762   8
   5 -15  -3 21592.0 1525.18   3
   5 -15   3 20723.5 1557.77   3
  -5  15   3 25639.3 1408.31   5
  -5  15  -3 25521.3 1393.67   5
  -5  15   3 20239.2 1615.36   2
  -5  15  -3 22609.3 1631.32   2
  -5  15   5 16973.8 998.459   8
   5 -15  -5 19579.7 1394.63   3
   5 -15   5 19720.6 1361.82   6
   5 -15   5 17924.4 1395.14   3
  -5  15   5 18098.4 1235.30   5
  -5  15  -5 19791.4 1285.47   5
  -5  15   5 18161.3 1475.45   2
  -5  15  -5 18476.6 1586.16   2
  -5  15   7 24948.8 1307.72   8
   5 -15  -7 24888.3 1553.20   3
   5 -15   7 22858.0 1579.91   3
   5 -15   7 25523.2 1549.29   6
  -5  15   7 24402.3 1440.03   5
  -5  15  -7 26445.7 1481.65   5
  -5  15   7 24713.3 1649.23   2
  -5  15  -7 26430.0 1836.51   2
  -5  15   9 6218.52 1250.94   2
  -5  15  -9 6199.48 1459.71   2
   5 -15  -9 2101.54 1611.49   7
   5 -15   9 4289.06 1094.06   6
   5 -15  -9 3967.64 1079.50   3
   5 -15   9 4568.73 1198.88   3
  -5  15   9 4523.24 952.331   5
  -5  15  -9 5486.02 1008.66   5
  -5  15  11 490.606 1227.40   2
  -5  15  11 272.491 1013.54   8
  -5  15 -11 86.1293 1571.83   2
   5 -15  11 1247.96 1075.11   6
   5 -15 -11 839.841 1035.28   3
   5 -15  11 570.800 1140.67   3
  -5  15  11 401.015 924.384   5
  -5  15 -11 1347.22 989.899   5
  -5  15  13-3366.56 1392.98   2
  -5  15 -13-1753.53 1725.06   2
   5 -15  13-1312.73 1161.01   6
   5 -15  13-1345.90 1266.63   3
  -5  15  13-2541.72 1133.08   5
  -5  15 -13-406.907 1047.45   5
  -5  15  15 5254.42 1492.92   2
  -5  15  15 4472.66 1335.69   8
  -5  15 -15 6252.87 1746.39   2
   5 -15 -15 3854.88 1813.63   7
   5 -15 -15 7086.19 1186.55   3
   5 -15  15 7305.71 1169.39   6
   5 -15  15 6488.77 1327.37   3
  -5  15  15 9326.25 1297.12   1
  -5  15  15 9312.77 1228.33   5
  -5  15 -15 7583.58 1184.81   5
  -5  15  17 4830.80 1508.43   2
  -5  15  17 3824.48 1449.67   8
   5 -15 -17 3412.74 1849.48   7
  -5  15 -17 5068.60 1841.41   2
   5 -15 -17 6176.33 1190.86   3
  -5  15  17 6744.06 1295.56   1
   5 -15  17 5068.62 1131.05   6
   5 -15  17 3061.03 1291.05   3
  -5  15  17 6237.07 1346.37   5
  -5  15 -17 6376.27 1169.91   5
  -5  15  19 5003.83 1695.65   2
  -5  15  19 8903.00 1550.71   1
  -5  15  21 4091.57 1651.79   2
  -5  15  21 4673.34 1614.16   8
   5  15  21 2785.95 2009.93   1
   5 -15 -21 7787.49 2114.90   7
  -5  15  21 3684.21 1306.81   1
   5 -15 -21 5389.25 1219.49   3
  -5  15  23-645.029 1662.97   8
   5 -15 -23-3215.15 2192.31   7
   5  15  23-4577.81 2227.24   1
  -5  15  23-1446.96 1506.51   1
  -5  17   1 4696.47 1392.62   2
  -5  17  -1 1773.58 1396.65   2
   5 -17  -1 1654.87 1027.93   6
   5 -17   1 2731.82 1051.30   6
   5 -17  -1 2046.98 1139.32   3
   5 -17   1 1751.69 1160.33   3
  -5  17   1 1886.33 949.821   5
  -5  17  -1 1180.65 955.836   5
  -5  17   3 9728.10 1437.66   2
  -5  17  -3 10565.2 1546.42   2
   5 -17  -3 9598.96 1265.52   3
   5 -17  -3 9904.14 1213.28   6
   5 -17   3 10194.1 1196.22   6
   5 -17   3 10260.3 1327.53   3
  -5  17   3 10417.3 1147.63   5
  -5  17  -3 9419.43 1138.75   5
   5 -17  -5 23452.0 1700.62   3
   5 -17  -5 26186.6 1637.44   6
   5 -17   5 27211.3 1630.48   6
   5 -17   5 25170.3 1682.04   3
  -5  17   5 24945.5 1529.41   5
  -5  17  -5 27821.5 1598.58   5
  -5  17   5 25615.8 1849.89   2
  -5  17  -5 22837.1 1963.61   2
  -5  17   7 11410.1 1508.26   2
   5 -17  -7 12587.1 1340.12   3
   5 -17  -7 14483.1 1342.03   6
   5 -17   7 14027.7 1438.42   3
   5 -17   7 13325.6 1304.68   6
  -5  17   7 11423.9 1200.14   5
  -5  17  -7 13367.1 1263.71   5
  -5  17  -7 13982.9 1689.55   2
  -5  17   9 3942.67 1413.72   2
  -5  17  -9 2710.66 1685.58   2
   5 -17  -9 4214.61 1475.20   7
   5 -17  -9 4734.65 1231.48   6
   5 -17   9 3551.31 1131.03   6
   5 -17  -9 4213.70 1190.46   3
  -5  17   9 4888.16 1056.96   5
  -5  17  -9 4542.90 1179.15   5
  -5  17  13 892.772 1485.17   2
  -5  17  13 61.5060 1189.27   8
  -5  17  13 261.382 1128.70   1
  -5  17 -13 166.020 1831.23   2
   5 -17 -13 610.515 1595.93   7
   5 -17 -13 665.264 1169.78   6
   5 -17 -13 670.845 1185.06   3
   5 -17  13 1767.04 1110.18   6
  -5  17  13 757.199 1018.35   5
  -5  17 -13 1172.02 1201.44   5
  -5  17  15 1576.26 1609.58   2
   5 -17 -15 3739.50 1771.82   7
  -5  17 -15 2432.39 1891.22   2
  -5  17  15 2599.88 1358.03   8
   5 -17 -15 5973.58 1261.91   6
   5 -17 -15 5381.99 1281.68   3
   5 -17  15 6309.06 1192.10   6
  -5  17  15 5659.70 1202.04   5
  -5  17 -15 5223.06 1290.27   5
  -5  17  15 5462.69 1276.14   1
  -5  17  17 4601.60 1819.07   2
  -5  17  17 10816.2 1520.16   1
  -5  17  19 3395.19 1781.04   2
  -5  17  19 6109.27 1559.26   8
   5 -17 -19 2587.18 2035.94   7
   5 -17 -19 7940.77 1388.29   6
   5 -17 -19 6417.94 1298.35   3
  -5  17  19 7651.96 1413.98   1
  -5  17  19 6518.06 1433.49   5
  -5  17  21 3712.22 1820.22   2
  -5  17  21 5181.95 1637.94   8
   5 -17 -21 1350.27 2050.17   7
   5 -17 -21 243.607 1222.02   3
   5 -17 -21 3917.73 1321.04   6
  -5  17  21 4996.62 1621.70   5
  -5  17  21 2395.42 1403.78   1
  -5  19   1-2887.73 1606.26   2
  -5  19  -1 33.4825 1545.81   2
   5 -19  -1-963.002 1157.21   6
   5 -19   1-572.303 1117.14   6
   5 -19  -1-843.899 1271.91   3
   5 -19   1-1234.05 1243.48   3
  -5  19   1-1310.65 1056.06   5
  -5  19  -1 219.689 1031.05   5
  -5  19   3 7849.62 1707.52   2
  -5  19  -3 8067.87 1771.54   2
   5 -19  -3 9899.76 1355.14   6
   5 -19   3 6827.84 1341.52   6
   5 -19  -3 8619.57 1431.66   3
   5 -19   3 4518.04 1422.41   3
  -5  19   3 10894.9 1268.50   5
  -5  19  -3 10931.0 1301.20   5
  -5  19   7 6989.37 1657.39   2
  -5  19  -7 6147.56 1860.00   2
   5 -19  -7 6871.80 1319.18   6
   5 -19   7 5266.03 1287.66   6
   5 -19  -7 6141.69 1400.09   3
  -5  19   7 8929.23 1205.54   5
  -5  19  -7 9776.48 1323.38   5
  -5  19   9 3994.16 1612.58   2
  -5  19  -9 1974.59 1744.52   2
   5 -19  -9 2756.29 1247.54   6
   5 -19   9 3102.32 1235.83   6
   5 -19  -9 4108.83 1364.85   3
  -5  19   9 4130.13 1159.00   5
  -5  19  -9 3554.05 1260.51   5
  -5  19  11 961.867 1627.25   2
  -5  19 -11 3535.94 1901.01   2
   5 -19 -11 1735.92 1229.61   6
   5 -19  11 239.216 1204.71   6
   5 -19 -11 250.920 1320.96   3
  -5  19  11 1007.06 1118.19   5
  -5  19 -11-380.503 1226.24   5
  -5  19  13 2501.89 1740.74   2
  -5  19 -13 1254.32 1946.97   2
   5 -19 -13 1668.86 1315.98   6
   5 -19  13 2138.21 1175.54   6
   5 -19 -13 1946.31 1325.69   3
  -5  19  13 1019.29 1079.42   5
  -5  19 -13 1890.46 1280.00   5
   5 -19 -15 2892.20 1393.05   6
   5 -19 -15 1366.25 1409.90   3
  -5  19  15 3170.41 1175.84   5
  -5  19 -15 2588.84 1490.72   5
  -5  19  17 3086.73 1878.16   2
   5 -19 -17 3588.89 1953.13   7
  -5  19 -17 6294.75 2287.76   2
   5 -19 -17 8475.21 1429.98   6
   5 -19 -17 7361.53 1443.74   3
   5 -19  17 6602.85 1351.90   6
  -5  19  17 9130.36 1377.24   5
  -5  19 -17 8158.60 1559.71   5
  -5  19  19 5639.77 2008.67   2
   5 -19 -19 6388.84 2160.43   7
   5 -19 -19 12468.9 1538.16   6
   5 -19 -19 8418.09 1510.19   3
  -5  19  19 10501.0 1447.67   5
  -5  21   1 1791.12 1814.19   2
  -5  21  -1 2096.96 1754.43   2
   5 -21  -1 2131.31 1267.28   6
   5 -21   1 1733.12 1242.74   6
   5 -21  -1 1989.79 1449.93   3
  -5  21   1 2450.30 1223.02   5
  -5  21  -1 1266.17 1246.50   5
  -5  21   3 1117.67 1850.51   2
  -5  21  -3 1955.27 1791.56   2
   5 -21  -3 2948.26 1302.58   6
   5 -21   3 4506.46 1349.48   6
   5 -21  -3 3444.18 1447.28   3
  -5  21   3 3673.30 1170.67   5
  -5  21  -3 2733.84 1266.19   5
  -5  21   5 6916.21 2008.08   2
  -5  21  -5 14509.0 2050.29   2
   5 -21  -5 14473.0 1514.96   6
   5 -21   5 16179.6 1552.95   6
   5 -21  -5 11041.6 1613.50   3
  -5  21   5 14706.3 1412.94   5
  -5  21  -5 4840.54 1458.43   5
  -5  21   7 6574.44 1932.63   2
  -5  21  -7 8238.36 2009.97   2
   5 -21  -7 8295.54 1439.98   6
   5 -21   7 9749.32 1404.15   6
   5 -21  -7 6572.07 1548.04   3
  -5  21   7 10994.9 1345.29   5
  -5  21  -7 8114.41 1398.06   5
  -5  21  -9 4624.92 2019.64   2
   5 -21  -9 9756.29 1457.07   6
   5 -21   9 4904.14 1328.32   6
   5 -21  -9 6188.75 1518.93   3
  -5  21   9 7288.15 1375.48   5
  -5  21  -9 6080.70 1401.17   5
  -5  21  13 1879.30 1987.18   2
  -5  21 -13 1423.12 2168.18   2
   5 -21 -13 1589.46 1364.34   6
   5 -21  13-143.519 1264.83   6
   5 -21 -13 183.501 1456.78   3
  -5  21  13 30.5699 1230.64   5
  -5  21 -13 497.174 1371.73   5
  -5  21  15 1899.86 2011.01   2
  -5  21 -15 3293.86 2317.79   2
   5 -21 -15 6100.55 1486.47   6
   5 -21 -15 4419.16 1510.24   3
   5 -21  15 2947.96 1325.82   6
  -5  21  15 3359.64 1258.62   5
  -5  21 -15 5221.02 1533.61   5
  -5  21  17 13237.9 2233.97   2
  -5  21 -17 5141.23 2535.25   2
   5 -21 -17 10676.7 1612.86   6
   5 -21 -17 5948.04 1672.15   3
   5 -21  17 8498.14 1568.31   6
  -5  21  17 10781.7 1454.87   5
  -5  21 -17 13133.5 1809.77   5
  -5  23   1-2791.43 2052.19   2
  -5  23  -1 657.726 2001.77   2
   5 -23  -1-2551.28 1443.70   6
   5 -23   1-1142.05 1476.51   6
  -5  23   1 290.258 1305.94   5
  -5  23  -1-577.154 1268.32   5
  -5  23   3 2512.48 2061.86   2
  -5  23  -3 3807.61 2097.58   2
   5 -23  -3 1150.34 1442.41   6
   5 -23   3 2644.86 1426.07   6
   5 -23  -3-33.1625 1656.46   3
  -5  23   3 2647.12 1293.89   5
  -5  23  -3 1539.13 1353.97   5
  -5  23   7 5294.56 2231.02   2
  -5  23  -7 9365.17 2206.19   2
   5 -23   7 14216.7 1557.96   6
   5 -23  -7 10380.1 1584.05   6
   5 -23  -7 10618.7 1725.54   3
  -5  23   7 13596.9 1516.18   5
  -5  23  -7 14779.2 1567.27   5
  -5  23   9 459.007 2033.02   2
  -5  23  -9 3679.95 2175.07   2
   5 -23  -9 2178.64 1448.70   6
   5 -23   9 676.158 1320.05   6
   5 -23  -9 3569.60 1652.10   3
  -5  23   9 3344.58 1342.30   5
  -5  23  -9 4245.46 1402.35   5
  -5  23  11 2066.95 2124.57   2
  -5  23 -11-357.378 2213.10   2
   5 -23 -11 701.751 1389.81   6
   5 -23  11-776.073 1326.41   6
   5 -23 -11 33.4526 1527.60   3
  -5  23  11 827.502 1339.92   5
  -5  23 -11 171.775 1395.93   5
  -5  23  13 3450.86 2129.77   2
  -5  23 -13 92.7879 2370.61   2
   5 -23 -13 1959.50 1425.27   6
   5 -23  13 280.689 1388.34   6
   5 -23 -13-1552.70 1574.21   3
  -5  23  13 727.697 1284.97   5
  -5  23 -13 2455.83 1510.79   5
  -5  25   1-1958.26 2178.77   2
  -5  25  -1-89.0314 2150.53   2
   5 -25  -1 1780.98 1422.25   6
   5 -25   1 1823.94 1417.98   6
  -5  25   1 34.0574 1374.58   5
  -5  25  -1-405.750 1324.42   5
  -5  25   3-2746.81 2137.16   2
  -5  25  -3 2496.44 2171.10   2
   5 -25  -3 136.005 1451.84   6
   5 -25   3-1215.18 1443.40   6
  -5  25   3-242.348 1392.53   5
  -5  25  -3 33.8813 1330.79   5
  -5  25   5 2784.09 2154.54   2
  -5  25  -5 3150.76 2222.19   2
   5 -25  -5 4758.35 1514.90   6
   5 -25   5 5523.09 1449.56   6
   5 -25  -5 1321.65 1715.75   3
  -5  25   5 4861.98 1481.81   5
  -5  25  -5 646.153 1437.96   5
  -5  25   7 44.9606 2152.28   2
  -5  25  -7 2540.86 2287.21   2
   5 -25  -7 3515.96 1546.35   6
   5 -25   7 4193.73 1417.70   6
   5 -25  -7 2854.33 1762.99   3
  -5  25   7 5455.83 1485.67   5
  -5  25  -7 1961.71 1407.80   5
  -5  25   9 454.887 2306.06   2
  -5  25  -9 1596.02 2428.84   2
   5 -25  -9-2432.67 1759.75   6
   5 -25   9-33.1212 1611.87   6
   5 -25  -9-4460.28 1962.68   3
  -5  25   9 5503.19 1568.58   5
  -5  25  -9 2316.68 1500.87   5
   6   0  14 14309.1 1821.44   1
  -6   0 -16 425.667 1795.99   4
   6   0  16 672.983 1637.70   1
   6   0  18 3236.88 1295.38   8
  -6   0 -18 3636.11 1941.10   4
   6   0  18 511.841 1686.69   1
  -6   0 -22 12143.2 2375.11   4
   6   0  22 17215.6 2153.75   1
   6   0  22 17799.4 1786.43   8
   6   0  26 9802.57 1825.35   8
  -6   0 -26 5770.54 2509.04   4
  -6   0 -26 14863.0 1937.74   7
   6   0  26 10290.3 2188.39   1
  -6   2 -14-1852.56 2054.26   4
   6  -2  14-177.489 1523.59   1
   6  -2  16 4780.01 1233.50   8
  -6  -2 -16 1381.94 2079.79   4
  -6   2 -16 6878.58 1853.59   4
   6   2  16 2237.01 1675.59   1
   6  -2  16 6369.32 1694.82   1
   6   2  18-839.669 1268.91   8
   6  -2  18-1431.54 1250.67   8
  -6  -2 -18-1296.54 1937.82   4
  -6   2 -18-258.695 1800.59   4
   6   2  18-1628.65 1781.64   1
   6  -2  18-1501.13 1587.89   1
   6   2  22 361.664 1435.01   8
   6  -2  22 1092.60 1483.66   8
  -6  -2 -22 2460.02 2128.59   4
  -6   2 -22 48.1370 2071.42   4
   6   2  22-756.776 1864.04   1
   6  -2  22 1747.57 1869.68   1
   6   2  26 1365.78 1625.59   8
   6  -2  26 3257.71 1674.87   8
  -6  -2 -26 3537.05 2521.62   4
  -6   2 -26 2058.61 2479.08   4
  -6   2 -26 1839.40 1703.14   7
   6   2  26 3166.12 2079.19   1
   6  -2  26-351.790 1902.72   1
   6  -4  14 42551.0 2420.30   1
   6  -4  16 1218.39 1161.06   8
  -6  -4 -16 1047.20 2348.03   4
  -6   4 -16-2653.20 1669.13   4
   6   4  16-743.776 1634.01   1
   6  -4  16 803.923 1436.10   1
  -6   4 -16 1419.71 997.544   2
   6  -4  18 3287.11 1258.16   8
  -6  -4 -18 4913.17 2148.98   4
  -6   4 -18 2924.49 1796.52   4
   6   4  18 3404.53 1871.17   1
   6  -4  18 1658.85 1542.03   1
   6   4  20 2228.62 1449.46   8
   6  -4  20 1236.79 1355.35   8
  -6  -4 -20 1439.17 2167.97   4
  -6   4 -20-786.044 1958.55   4
   6   4  20 1543.09 1969.66   1
   6  -4  20 2736.63 1675.06   1
  -6  -4 -22 23539.3 2742.36   4
  -6   4 -22 21520.3 2470.63   4
  -6   4 -22 23413.8 1917.36   7
   6   4  22 23684.0 2456.79   1
   6  -4  22 20586.4 2101.33   1
   6   4  22 21414.8 1920.59   8
   6  -4  22 25693.7 1967.17   8
   6   4  24-2526.21 1710.78   8
   6  -4  24-996.566 1565.45   8
  -6  -4 -24-4270.02 2415.24   4
  -6   4 -24-1234.93 2292.74   4
  -6   4 -24-1814.43 1668.24   7
   6   4  24-1193.84 2080.05   1
   6  -4  24-1114.81 1836.66   1
   6   4  26 5537.77 1809.37   8
   6  -4  26 3957.16 1662.77   8
   6  -4  26 5794.76 2020.40   1
  -6  -4 -26 3429.02 2555.12   4
  -6   4 -26 3391.29 2439.00   4
  -6   4 -26 4147.16 1782.25   7
   6   4  26 3344.83 2172.84   1
  -6   6 -10 11138.5 1235.84   2
  -6   6 -12 94202.4 3664.77   2
   6  -6  14 1100.67 1070.66   8
  -6   6 -14 3502.76 1713.43   4
   6  -6  14 1788.96 1327.25   1
  -6   6 -14 2150.16 990.853   2
   6  -6  16 4210.96 1249.17   8
  -6   6 -16 3649.48 1733.02   4
   6  -6  16 2724.16 1446.96   1
  -6   6 -16 3515.38 992.445   2
   6  -6  18 521.045 1239.61   8
  -6  -6 -18-3132.91 2423.44   4
  -6   6 -18 235.183 1805.14   4
   6   6  18-491.243 1828.02   1
   6  -6  18 218.292 1484.88   1
   6   6  20 6648.67 1497.81   8
   6  -6  20 8727.62 1482.67   8
  -6  -6 -20 7569.97 2413.67   4
  -6   6 -20 4944.91 1982.55   4
  -6   6 -20 8190.75 1506.75   7
   6   6  20 7957.90 2100.36   1
   6  -6  20 9618.63 1695.61   1
   6  -6  22 787.316 1696.77   1
   6   6  22 1488.27 1553.99   8
   6  -6  22 140.640 1428.36   8
  -6  -6 -22 1608.69 2296.28   4
  -6   6 -22 800.660 2107.55   4
  -6   6 -22 2704.72 1523.66   7
   6   6  22 2358.35 2030.45   1
  -6  -6 -24 11012.7 2850.35   4
  -6   6 -24 16366.4 1814.89   7
  -6   6 -24 16146.9 2493.23   4
   6   6  24 15414.9 2627.69   1
   6  -6  24 7997.79 2100.08   1
   6   6  24 16255.5 1968.94   8
   6  -6  24 15504.4 1735.60   8
   6   6  26 535.764 1683.45   8
   6  -6  26 1097.89 1639.08   8
  -6  -6 -26-1733.24 2566.55   4
  -6   6 -26 51.9685 2401.61   4
   6  -6  26-162.960 1822.10   1
  -6   6 -26-224.819 1682.57   7
   6   6  26-2179.23 2218.74   1
   6  -8   0 209.334 510.860   3
   6  -8  -2 58844.1 2321.78   3
   6  -8   2 57421.1 2290.49   3
   6  -8   4-169.837 559.120   3
  -6   8  -4-128.029 940.596   5
  -6   8  -4 740.338 1020.85   2
   6  -8   6 972.795 586.967   3
  -6   8  -6 684.568 924.835   5
   6  -8   8 687.805 603.020   3
  -6   8  -8 85.4365 946.197   5
   6  -8  10 59695.4 2417.65   3
  -6   8 -10 66847.6 2784.96   5
   6  -8  10 60458.5 2711.68   1
   6  -8  12 3883.93 1236.18   1
  -6   8 -14 31002.7 2371.87   4
   6  -8  14 38956.3 1919.42   8
   6  -8  16 332.592 1206.46   8
  -6   8 -16 894.181 1562.87   4
   6  -8  16 1665.93 1330.25   1
   6  -8  20 1372.37 1539.44   1
   6  -8  20-1260.68 1373.25   8
  -6  -8 -20 66.0671 2583.55   4
  -6   8 -20-672.276 1829.16   4
  -6   8 -20-1738.69 1365.63   7
   6   8  20 947.441 1968.13   1
   6   8  22 5495.74 1679.45   8
   6  -8  22 8202.47 1537.94   8
  -6  -8 -22 4538.60 2652.17   4
   6  -8  22 3856.43 1753.28   1
  -6   8 -22 6110.49 2184.09   4
  -6   8 -22 8304.51 1597.92   7
   6   8  22 7827.44 2220.55   1
   6   8  24-1711.40 1784.00   8
   6  -8  24-150.432 1548.78   8
  -6  -8 -24-8283.41 3540.76   4
  -6   8 -24 1810.92 2285.58   4
  -6   8 -24 116.437 1586.04   7
   6  -8  24 144.793 1701.84   1
   6   8  24-6922.64 3008.43   1
   6  -8  26-2107.11 1797.40   8
  -6   8 -26 5027.18 2584.25   4
  -6   8 -26 2579.05 1892.85   7
   6  -8  26 499.828 1936.70   1
   6 -10   0 66279.8 2511.47   3
  -6  10   0 67110.3 2667.08   5
   6 -10  -2 691.357 671.490   3
   6 -10   2 173.996 661.346   3
  -6  10   2 107.477 818.952   5
  -6  10  -2 1201.91 756.688   5
  -6  10   2 77.6458 1056.77   2
  -6  10  -2-642.178 948.136   2
   6 -10  -4 14963.6 1011.34   3
   6 -10   4 16832.2 1042.69   3
  -6  10   4 17591.9 1322.90   5
  -6  10  -4 14426.0 1076.47   5
  -6  10  -4 13710.0 1231.90   2
  -6  10   4 11464.9 1410.25   2
   6 -10  -6 408.099 678.652   3
   6 -10   6-51.4405 712.618   3
  -6  10   6 185.676 1048.48   5
  -6  10  -6-622.271 725.792   5
  -6  10   6-990.452 1382.32   2
  -6  10  -6 1186.28 978.634   2
   6 -10  -8 33215.0 1587.91   3
   6 -10   8 34218.0 1587.67   3
  -6  10  -8 33614.0 1642.10   5
   6 -10   8 33096.6 1680.20   1
  -6  10  -8 33083.6 1743.29   2
  -6  10 -10-78.6333 1021.91   2
   6 -10  10 104.214 992.848   1
   6 -10 -10-1344.51 806.326   3
   6 -10  10-1319.02 825.542   3
  -6  10 -12 34540.9 2606.62   4
   6 -10  12 33027.8 1639.12   3
  -6  10 -12 36155.7 1696.75   5
  -6  10  12 33433.7 2865.16   2
  -6  10 -12 34690.9 1858.12   2
   6 -10  12 32384.5 1796.75   1
  -6  10 -14 160.658 1171.47   2
   6 -10  14-911.593 942.445   6
   6 -10  14 400.665 790.789   3
  -6  10 -14 280.447 827.478   5
   6 -10  16 5493.04 1274.37   8
  -6  10 -16 3926.68 1721.73   4
  -6  10  16 6730.35 1709.04   8
  -6  10 -16 7820.57 1208.00   7
   6 -10  16 5493.64 947.281   3
   6 -10  16 7549.38 1079.02   6
  -6  10 -16 9642.70 1029.46   5
  -6  10  16 4406.86 3286.93   2
   6 -10  16 6608.46 1384.55   1
   6 -10  18 88.8157 1261.79   8
   6 -10  18 1161.30 1433.54   1
  -6  10 -18-1429.29 1669.81   4
  -6  10  18 1848.76 1698.38   8
  -6  10 -18-324.685 1243.04   7
  -6  10  18-350.632 3424.98   2
   6 -10  20 6100.27 1390.15   8
  -6  10  20 8715.23 1872.06   8
  -6  10 -20 3418.64 2000.88   4
   6 -10  20 3541.99 1561.36   1
  -6  10 -20 7879.80 1425.76   7
   6 -10  22-2563.76 1549.23   8
  -6 -10 -22-5093.76 2882.57   4
  -6  10  22-568.803 1911.10   8
  -6  10 -22-5050.28 2202.70   4
  -6  10 -22-3103.49 1625.20   7
   6  10  22-2478.19 2133.59   1
   6 -10  24 12083.5 1696.68   8
  -6 -10 -24 9722.25 2959.31   4
  -6  10  24 7122.25 2042.88   8
  -6  10 -24 7380.92 2318.59   4
  -6  10 -24 10638.4 1863.76   7
   6  10  24 9118.36 2282.42   1
   6 -10  24 4758.15 1748.79   1
   6 -12   0-118.794 805.362   3
  -6  12   0-246.342 755.858   5
  -6  12   0 379.264 937.034   2
   6 -12  -2 47743.0 2045.35   3
   6 -12   2 49001.7 2067.98   3
  -6  12   2 47208.5 2091.21   5
  -6  12  -2 45509.3 2042.68   5
  -6  12   2 41821.9 2135.25   2
  -6  12  -2 42312.8 2105.83   2
   6 -12  -4 1055.31 770.640   3
   6 -12   4 994.655 843.262   3
  -6  12   4 971.859 808.677   5
  -6  12  -4 1630.99 761.803   5
  -6  12   4 23.9120 995.237   2
  -6  12  -4-281.249 964.735   2
  -6  12  -6 6540.98 1144.23   2
   6 -12   6 3136.08 729.744   1
  -6  12   6 5074.61 1275.15   8
   6 -12  -6 741.217 1005.38   3
   6 -12   6 4833.82 959.123   3
  -6  12   6 4922.98 1014.27   5
  -6  12  -6 4523.02 835.167   5
  -6  12   6 2581.68 1126.29   2
  -6  12  -8 798.813 1125.40   2
   6 -12   8-496.586 795.963   1
   6 -12  -8-1709.92 900.010   3
   6 -12   8 213.781 900.971   3
  -6  12   8 423.505 967.787   5
  -6  12  -8 975.549 774.022   5
  -6  12   8 399.921 1143.38   2
  -6  12  10 28219.4 1724.52   8
   6 -12 -10 23919.8 1374.49   3
   6 -12  10 24014.4 1400.86   3
  -6  12  10 22966.0 1726.27   5
  -6  12 -10 21559.9 1354.04   5
  -6  12  10 19156.6 1700.98   2
  -6  12 -10 24174.1 1613.80   2
   6 -12  10 21360.5 1331.55   1
  -6  12 -12 298.448 1245.96   2
  -6  12 -12 493.856 1898.95   4
  -6  12  12 811.529 1373.70   8
   6 -12 -12 65.4583 840.562   3
   6 -12  12 376.178 966.180   6
   6 -12  12 414.531 938.934   3
  -6  12 -12 178.498 776.630   5
  -6  12  12 633.691 1360.02   2
   6 -12  12 1115.57 961.146   1
   6 -12 -14 23614.9 1391.49   3
   6 -12  14 19045.0 1359.43   3
   6 -12  14 22472.7 1444.95   6
  -6  12 -14 21625.0 1322.50   5
  -6  12 -14 19733.8 1702.99   2
   6 -12  14 19758.7 1437.38   1
  -6  12 -16 449.326 1482.27   2
  -6  12  16 881.721 1574.47   8
   6 -12  16-219.773 1068.81   6
   6 -12  16 450.286 1011.24   3
  -6  12 -16 820.990 872.984   5
  -6  12  16-821.483 1703.79   2
  -6  12  18 233.794 1538.13   8
  -6  12  18-215.281 1812.80   2
  -6  12  20-1143.57 1691.40   8
  -6  12  20-3979.09 2069.49   2
  -6  12  22 16425.6 1990.74   8
   6  12  22 12053.5 2192.69   1
  -6  12  22 9866.73 2161.28   2
  -6  12  24-80.4009 1827.58   8
   6  12  24 505.848 2112.00   1
   6 -14   0 61119.1 2702.76   3
  -6  14   0 63699.2 2636.02   5
  -6  14   0 62985.7 2749.36   2
  -6  14   2 477.534 1045.56   2
  -6  14  -2 742.382 1096.36   2
  -6  14   2-1060.32 673.956   8
   6 -14  -2-777.548 987.108   3
   6 -14   2-2195.22 1035.54   3
  -6  14   2-748.819 826.795   5
  -6  14  -2-243.589 826.687   5
  -6  14   4 9593.25 917.498   8
  -6  14  -4 7913.71 1249.74   2
   6 -14  -4 7641.89 1089.87   3
   6 -14   4 7820.47 1089.66   3
  -6  14   4 7849.50 976.992   5
  -6  14  -4 8995.90 954.822   5
  -6  14   4 7328.25 1221.90   2
  -6  14  -6 271.356 1186.08   2
  -6  14   6 30.5060 926.059   8
   6 -14  -6-199.624 890.812   3
   6 -14   6 432.080 906.814   3
  -6  14   6 1339.88 900.831   5
  -6  14  -6-42.8153 780.014   5
  -6  14   6 393.984 1114.81   2
   6 -14  -8 15636.7 1234.60   3
   6 -14   8 16302.7 1303.64   3
   6 -14   8 14192.5 1312.76   6
  -6  14   8 14743.1 1257.74   5
  -6  14  -8 14278.7 1159.84   5
  -6  14   8 14315.6 1412.14   2
  -6  14  -8 15152.7 1512.33   2
  -6  14 -10 948.869 1362.65   2
  -6  14  10-20.4392 1096.63   8
   6 -14 -10-426.983 917.857   3
   6 -14  10-69.4743 1024.21   6
   6 -14  10 740.256 1032.98   3
  -6  14  10-557.601 1014.82   5
  -6  14 -10 190.094 898.506   5
  -6  14  10-793.586 1214.69   2
  -6  14  12 14050.3 1568.81   8
   6 -14 -12 17952.2 1441.47   3
   6 -14  12 19064.8 1434.33   3
   6 -14  12 19678.3 1485.61   6
  -6  14  12 19603.2 1612.79   5
  -6  14 -12 19069.1 1322.26   5
  -6  14  12 18508.3 1670.08   2
  -6  14 -12 19087.0 1767.94   2
  -6  14  14-538.541 1323.28   8
  -6  14 -14-1157.76 1637.08   2
   6 -14 -14-1911.95 1100.71   3
   6 -14  14-1061.29 1139.70   6
   6 -14  14-20.6109 1112.23   3
  -6  14  14-647.041 1488.68   5
  -6  14 -14-1689.23 945.556   5
  -6  14  14 199.113 1374.88   2
  -6  14  16 2754.81 1491.01   8
  -6  14 -16 5816.91 1757.46   2
   6 -14 -16 4134.06 1055.82   3
   6 -14  16 5531.87 1179.96   6
   6 -14  16 4396.65 1124.83   3
  -6  14 -16 4442.63 1009.18   5
  -6  14  16 896.576 1521.42   2
  -6  14  18-830.447 1532.06   8
   6 -14 -18-1886.46 1131.12   3
  -6  14  18-2360.98 1608.71   2
  -6  14  20 3750.27 1661.41   8
  -6  14  20 3991.22 1749.39   2
  -6  14  22 507.371 1750.28   8
   6 -14 -22-475.286 2207.02   7
  -6  14  22 134.360 1782.09   2
  -6  16   0 809.017 1239.04   2
   6 -16   0-599.241 1009.91   3
  -6  16   0 238.174 850.284   5
   6 -16  -2 27396.9 1722.79   3
   6 -16   2 33678.1 1804.31   3
   6 -16   2 34045.0 1799.05   6
  -6  16   2 29240.9 1685.14   5
  -6  16  -2 32578.7 1679.14   5
  -6  16   2 28380.2 1849.93   2
  -6  16  -2 30221.9 1909.46   2
  -6  16   4 53.6706 1223.96   2
  -6  16  -4 635.484 1287.11   2
   6 -16   4 483.248 1026.48   6
   6 -16  -4-926.742 1048.68   3
   6 -16   4-856.441 1086.67   3
  -6  16   4-24.8726 904.516   5
  -6  16  -4 71.7904 877.499   5
  -6  16   6 695.056 1246.40   2
  -6  16  -6-335.694 1326.97   2
   6 -16   6 635.327 1042.17   6
   6 -16  -6 49.0926 1038.51   3
   6 -16   6 544.398 1080.54   3
  -6  16   6-436.804 929.183   5
  -6  16  -6 237.447 902.781   5
  -6  16   8 1076.64 1230.19   2
  -6  16  -8 744.820 1463.32   2
   6 -16   8 330.752 1118.52   6
   6 -16  -8-992.020 1109.22   3
   6 -16   8 382.512 1176.93   3
  -6  16   8-533.896 972.150   5
  -6  16  -8-1188.19 978.804   5
  -6  16  12-992.869 1353.40   2
  -6  16  12 62.3128 1151.54   8
  -6  16 -12-1160.95 1945.53   2
   6 -16 -12 1782.90 1103.85   3
   6 -16  12-3603.27 1683.01   6
   6 -16  12-568.915 1577.81   3
  -6  16  12-270.988 1091.50   5
  -6  16 -12-1932.46 1709.65   5
  -6  16  14 9120.07 1432.00   8
  -6  16 -14 11139.5 1974.74   2
   6 -16 -14 14790.5 1331.25   3
   6 -16  14 12156.8 1401.10   3
   6 -16  14 12786.7 1412.30   6
  -6  16  14 14322.0 1507.86   5
  -6  16 -14 11307.9 1277.09   5
  -6  16  16 573.215 1537.07   2
  -6  16  16 345.768 1336.12   8
  -6  16 -16-4159.86 2055.46   2
   6 -16 -16-1309.10 1177.10   3
   6 -16  16-1386.19 1277.32   6
   6 -16  16-2733.20 1358.18   3
  -6  16  16-308.830 1453.02   5
  -6  16 -16-23.7674 1094.76   5
  -6  16  18 1743.51 1635.13   2
  -6  16  18 621.887 1513.09   8
   6 -16 -18-1897.33 2474.72   7
   6 -16 -18 133.227 1115.29   3
  -6  16  18-250.121 1836.05   5
  -6  16  20-325.624 1666.89   2
  -6  16  20 486.306 1614.60   8
   6 -16 -20 2218.93 2699.33   7
   6 -16 -20 392.076 1191.01   3
   6 -18   0 37906.0 2123.52   3
   6 -18   0 39460.1 2134.94   6
  -6  18   0 41170.2 2011.71   5
  -6  18   0 39732.5 2319.48   2
  -6  18   2-1056.68 1468.88   2
  -6  18  -2-2456.85 1487.54   2
   6 -18  -2-752.846 1200.72   6
   6 -18   2-691.062 1204.50   6
   6 -18  -2-1729.66 1247.38   3
   6 -18   2-2136.45 1307.83   3
  -6  18   2-877.049 991.584   5
  -6  18  -2-26.3793 1006.99   5
  -6  18  -4 7669.23 1636.57   2
   6 -18  -4 3263.95 1211.67   6
   6 -18   4 7222.54 1401.27   6
  -6  18   4 3672.82 1076.44   5
  -6  18   8 7013.64 1505.76   2
  -6  18  -8 3783.64 1746.14   2
   6 -18   8 4554.73 1270.59   6
   6 -18  -8 7232.97 1317.73   3
   6 -18   8 7072.22 1401.45   3
  -6  18   8 8282.94 1198.79   5
  -6  18  -8 7015.47 1229.19   5
  -6  18  10 153.849 1440.36   2
  -6  18 -10-378.721 1823.06   2
   6 -18  10-493.380 1200.48   6
   6 -18 -10-406.197 1205.63   3
   6 -18  10-652.230 1284.59   3
  -6  18  10-689.453 1092.30   5
  -6  18 -10-463.131 1104.14   5
   6 -18 -12 19083.1 1607.48   3
   6 -18  12 20764.8 1751.20   3
   6 -18  12 18086.3 1588.68   6
  -6  18  12 21059.1 1558.92   5
  -6  18 -12 19456.8 1538.66   5
  -6  18  12 17619.0 1941.22   2
  -6  18 -12 17697.4 2205.97   2
  -6  18  14-32.1417 1645.66   2
   6 -18  14-760.337 1427.48   6
   6 -18  14-2374.14 1578.06   3
  -6  18  14-884.525 1229.31   5
  -6  18  16 1383.85 1668.74   2
  -6  18 -16 259.382 2082.24   2
   6 -18 -16 1153.17 1198.38   3
   6 -18  16 26.5955 1208.94   6
   6 -18  16 1881.90 1428.71   3
  -6  18  16 1169.54 1276.83   5
  -6  18 -16 1899.22 1223.34   5
  -6  18  18-743.872 1781.68   2
   6 -18 -18 1265.72 2471.43   7
   6 -18 -18 1005.93 1213.45   3
  -6  18  18-1444.23 1480.87   5
  -6  20   0 1610.92 1643.94   2
   6 -20   0 119.720 1244.32   6
   6 -20   0-932.250 1288.86   3
  -6  20   0 29.1400 1134.90   5
   6 -20  -2 14080.4 1596.51   3
   6 -20   2 19235.9 1687.88   3
   6 -20  -2 18116.9 1622.36   6
   6 -20   2 18644.9 1590.25   6
  -6  20   2 18674.5 1515.95   5
  -6  20   2 14111.1 1874.86   2
  -6  20  -2 16140.9 1919.14   2
  -6  20   4-1883.49 1645.27   2
  -6  20  -4 1008.79 1710.90   2
   6 -20  -4 788.710 1208.99   6
   6 -20   4-296.440 1233.38   6
   6 -20  -4 687.535 1295.03   3
   6 -20   4 1642.48 1350.40   3
  -6  20   4 231.253 1046.40   5
  -6  20  -4 645.186 1156.52   5
  -6  20   6 33.8857 1576.77   2
  -6  20  -6 2816.11 1767.72   2
   6 -20  -6 61.2797 1291.87   6
   6 -20   6-829.659 1240.21   6
   6 -20  -6 28.7973 1245.71   3
   6 -20   6-2431.66 1425.98   3
  -6  20   6 436.044 1128.52   5
  -6  20  -6-971.233 1160.60   5
  -6  20   8-1118.74 1612.53   2
  -6  20  -8 187.361 1888.26   2
   6 -20  -8 1922.19 1316.23   6
   6 -20   8 29.7262 1291.40   6
   6 -20  -8 29.0115 1251.70   3
   6 -20   8 827.269 1465.70   3
  -6  20   8 699.524 1120.42   5
  -6  20  -8 29.8128 1204.62   5
  -6  20  10 3848.36 1801.40   2
  -6  20 -10 5313.91 2110.03   2
   6 -20 -10 8434.16 1467.09   6
   6 -20  10 11003.6 1503.81   6
   6 -20 -10 8245.31 1517.88   3
   6 -20  10 9483.59 1680.34   3
  -6  20  10 10905.8 1330.38   5
  -6  20 -10 13150.2 1509.13   5
  -6  20  12-1431.57 1762.55   2
  -6  20 -12-2041.37 2171.35   2
   6 -20 -12-1237.84 1412.02   6
   6 -20  12-3462.46 1488.41   6
   6 -20 -12-2544.88 1390.26   3
  -6  20  12-770.993 1147.28   5
  -6  20 -12-1203.74 1342.98   5
  -6  20 -14 9999.87 2279.34   2
   6 -20 -14 11093.0 1540.16   3
   6 -20 -14 11900.1 1500.07   6
   6 -20  14 10490.4 1441.93   6
   6 -20  14 10161.5 1716.66   3
  -6  20  14 12283.2 1441.33   5
  -6  20 -14 11447.0 1559.44   5
  -6  20  16 761.651 1789.15   2
  -6  20 -16 685.930 2145.82   2
   6 -20 -16 646.822 1377.70   6
   6 -20 -16-623.211 1361.18   3
   6 -20  16 486.372 1314.18   6
   6 -20  16-1071.68 1648.37   3
  -6  20  16 707.005 1329.74   5
  -6  20 -16 1215.31 1406.03   5
   6 -22   0 17863.3 1661.24   6
  -6  22   0 18182.6 2170.72   2
  -6  22   2-2652.64 1903.96   2
  -6  22  -2-1766.07 1956.74   2
   6 -22   2-2516.26 1467.74   6
   6 -22   2-3495.96 1583.79   3
  -6  22   2-2658.44 1264.72   5
  -6  22  -2-31.5015 1274.79   5
  -6  22  -6-445.076 1989.24   2
   6 -22  -6-4013.48 1490.38   3
   6 -22   6-2280.81 1690.20   3
  -6  22   6 440.665 1220.06   5
  -6  22  -6-161.186 1241.83   5
  -6  22   8 417.658 1905.28   2
  -6  22  -8 1524.42 2031.33   2
   6 -22  -8 3656.65 1437.77   6
   6 -22   8 2179.78 1419.14   6
   6 -22  -8 2222.54 1464.26   3
   6 -22   8 3118.76 1665.59   3
  -6  22   8 3958.66 1288.56   5
  -6  22  -8 5014.31 1386.49   5
  -6  22  10-537.657 1864.50   2
  -6  22 -10-1170.56 2147.53   2
   6 -22 -10 605.278 1392.53   6
   6 -22  10 317.216 1348.51   6
   6 -22 -10-31.5518 1433.54   3
   6 -22  10-822.862 1663.70   3
  -6  22  10-443.291 1232.19   5
  -6  22 -10 1923.04 1425.89   5
  -6  22  12 9691.58 2074.45   2
  -6  22 -12 12795.6 2432.38   2
   6 -22 -12 10179.4 1672.81   3
   6 -22  12 15660.3 1956.58   3
   6 -22  12 13518.5 1659.22   6
   6 -22 -12 11397.7 1639.98   6
  -6  22  12 13810.4 1519.01   5
  -6  22 -12 17405.4 1719.70   5
  -6  22  14-2133.24 2095.25   2
  -6  22 -14 1166.25 2357.48   2
   6 -22 -14-2446.91 1637.98   6
   6 -22  14-3407.80 1634.86   6
  -6  22  14-1630.11 1319.28   5
  -6  22 -14-35.5780 1538.01   5
  -6  24   0-3000.81 2070.92   2
   6 -24   0 238.437 1392.76   6
   6 -24   0 35.2275 1566.80   3
  -6  24   0 605.861 1259.40   5
  -6  24   2 3496.59 2124.51   2
  -6  24  -2 2501.51 2172.60   2
   6 -24  -2 4661.41 1446.33   6
   6 -24   2 6494.27 1556.88   6
   6 -24  -2 1980.21 1607.42   3
   6 -24   2 2726.06 1700.77   3
  -6  24   2 983.996 1443.70   5
  -6  24  -2 1829.69 1435.29   5
  -6  24   4-2789.49 2078.15   2
  -6  24  -4 1515.01 2070.65   2
   6 -24  -4-34.4943 1455.97   6
   6 -24   4-2118.18 1445.03   6
   6 -24  -4 34.5169 1575.35   3
   6 -24   4 683.230 1627.56   3
  -6  24   4-818.533 1333.26   5
  -6  24  -4-343.698 1390.89   5
  -6  24   6 771.075 2109.96   2
  -6  24  -6-708.851 2128.37   2
   6 -24  -6 1009.77 1451.27   6
   6 -24   6-1157.06 1442.81   6
   6 -24  -6-102.878 1611.96   3
   6 -24   6-1128.13 1692.90   3
  -6  24   6-1497.95 1360.48   5
  -6  24  -6 69.5730 1409.28   5
  -6  24   8-2907.70 2115.21   2
  -6  24  -8-2278.93 2227.56   2
   6 -24  -8-632.962 1497.46   6
   6 -24   8 134.273 1478.11   6
   6 -24  -8 68.2864 1549.00   3
   6 -24   8 257.733 1711.81   3
  -6  24   8 510.980 1268.47   5
  -6  24  -8-141.683 1442.99   5
   6 -24  10 24851.2 2119.98   6
   7  -1  15 8725.22 1986.33   1
   7   1  17 13406.3 2187.73   1
   7  -1  17 13878.2 2196.71   1
  -7  -1 -19 3335.74 2603.40   4
  -7   1 -19 5855.33 2416.32   4
   7   1  19 7450.58 2104.61   1
   7  -1  19 5721.89 2073.85   1
   7   1  21 402.070 1445.06   8
   7  -1  21-587.119 1497.78   8
  -7  -1 -21 58.8446 2337.80   4
  -7   1 -21-2016.44 2292.19   4
   7   1  21 48.3429 2006.25   1
   7  -1  21 1040.23 1896.30   1
   7  -1  23-2027.70 1673.16   8
   7  -1  23-602.778 2083.25   1
   7   1  25 737.446 1727.24   8
   7  -1  25 1219.02 1699.19   8
  -7  -1 -25 351.771 2539.65   4
  -7   1 -25 1180.00 2405.16   4
   7   1  25 2052.12 2220.86   1
   7  -1  25 712.140 2077.44   1
   7  -3  15 9572.68 1946.77   1
  -7   3 -17 15056.8 2639.85   4
   7  -3  17 20142.8 2190.99   1
   7  -3  19-1343.55 1334.11   8
  -7   3 -19 1461.28 2168.94   4
   7   3  19 1143.92 2004.97   1
   7  -3  19 40.9484 1860.46   1
   7  -3  21 11842.7 1615.54   8
  -7  -3 -21 8692.86 2691.29   4
  -7   3 -21 9820.85 2326.66   4
   7   3  21 13445.0 2422.41   1
   7  -3  21 12169.8 2068.20   1
   7   3  23-1878.29 1673.39   8
   7  -3  23-1163.30 1562.26   8
  -7  -3 -23-1491.40 2605.97   4
  -7   3 -23-1508.74 2239.16   4
   7   3  23-1082.70 2211.62   1
   7  -3  23-1872.93 1996.05   1
   7   3  25 9075.63 2084.02   8
   7  -3  25 3808.36 1691.95   8
  -7  -3 -25 922.635 2757.09   4
  -7   3 -25 5998.44 2480.59   4
  -7   3 -25 5865.27 1766.40   7
   7   3  25 2101.10 2368.12   1
   7  -3  25 2805.15 2020.85   1
   7  -5  13 4084.53 1673.75   1
   7  -5  15 23279.7 2130.24   1
  -7   5 -17-5559.88 2510.11   4
   7  -5  17-362.620 1782.14   1
  -7   5 -19 17095.7 2468.88   4
   7  -5  19 17530.6 2072.93   1
   7  -5  19 15825.2 1684.99   8
   7  -5  21 3684.38 1528.44   8
  -7  -5 -21-865.887 2870.95   4
  -7   5 -21 3465.85 2126.31   4
   7   5  21 5116.58 2285.42   1
   7  -5  21 2775.51 1799.32   1
   7  -5  23 737.074 1538.35   8
  -7  -5 -23-2769.49 2682.58   4
  -7   5 -23-744.848 2201.71   4
  -7   5 -23-371.551 1674.73   7
   7   5  23-2633.45 2201.38   1
   7  -5  23 942.689 1842.72   1
   7   5  25 2122.54 1722.29   8
   7  -5  25 2930.84 1738.47   8
  -7  -5 -25 3617.17 2700.29   4
  -7   5 -25-1052.41 2396.15   4
  -7   5 -25 1588.42 1764.60   7
   7   5  25-2060.09 2295.60   1
   7  -5  25 731.070 1984.37   1
  -7   7 -11 235.781 1530.50   2
   7  -7  15 809.717 1547.32   1
   7  -7  19 10567.0 1526.73   8
  -7   7 -19 9524.61 2186.71   4
   7  -7  21 87.6659 1527.92   8
  -7   7 -21 182.330 2208.46   4
  -7   7 -21-2036.04 1630.70   7
   7  -7  21 36.5546 1793.23   1
   7  -7  23 994.471 1535.85   8
  -7  -7 -23 75.1590 3001.10   4
  -7   7 -23 2061.30 2202.61   4
  -7   7 -23-564.915 1623.07   7
   7   7  23 263.187 2229.35   1
   7  -7  23 1008.00 1851.13   1
   7  -7  25-3306.62 1789.46   8
   7  -7  25-2582.37 2108.41   1
  -7   7 -25-256.332 2496.98   4
  -7   7 -25-3735.90 1924.30   7
   7   7  25-1477.21 2573.19   1
   7  -9   1 5440.02 718.530   3
   7  -9   3 22049.6 1215.51   3
   7  -9   5 48507.2 1964.35   3
  -7   9  -5 36874.1 2459.35   2
   7  -9   7 3592.29 766.972   3
  -7   9  -7 3707.11 1367.12   2
   7  -9   9 7261.06 838.599   3
  -7   9  -9 5921.59 1363.27   2
   7  -9  11-178.541 1370.83   1
   7  -9  11-17.5423 705.873   3
  -7   9 -11-820.289 1228.33   2
   7  -9  13 1070.10 723.245   3
  -7   9 -13 1211.17 1227.88   2
   7  -9  15 9675.87 1614.26   1
  -7   9 -15 13586.1 1453.46   2
  -7   9 -17 10916.6 1448.50   2
  -7   9 -17 10812.5 2238.59   4
   7  -9  17 7553.77 1763.68   1
   7  -9  19 9144.58 1470.83   8
  -7   9 -19 8492.18 2134.98   4
  -7   9 -19 10124.5 1495.66   7
   7  -9  19 4119.63 1744.95   1
   7  -9  21-1121.16 1817.39   1
   7  -9  21 983.945 1511.24   8
  -7   9 -21-474.863 2240.71   4
   7  -9  23-1262.42 1551.04   8
   7  -9  23 145.781 1742.57   1
  -7   9 -23 46.3072 2185.85   4
  -7   9 -23-1264.81 1697.48   7
   7 -11   1-2200.53 960.754   3
  -7  11   1-977.288 1251.13   5
  -7  11  -1 638.057 1094.68   5
  -7  11   1-246.154 1522.95   2
  -7  11  -1-124.206 1372.83   2
   7 -11  -5 22205.2 1389.53   3
   7 -11   5 25600.1 1401.68   3
  -7  11  -5 22205.9 1737.32   2
  -7  11   5 19806.8 2521.39   2
   7 -11  -7 31941.2 1604.00   3
   7 -11   7 29041.7 1557.17   3
  -7  11  -7 33611.3 1817.02   5
  -7  11  -7 30623.0 1863.04   2
   7 -11   9 2284.25 1187.55   1
   7 -11   9 2437.70 844.788   3
  -7  11  -9 2990.92 1045.93   5
  -7  11   9 2790.88 3659.10   2
  -7  11  -9 2935.42 1260.26   2
   7 -11  11 655.164 1204.44   1
   7 -11  11 638.333 822.043   3
  -7  11 -11 609.778 1007.32   5
  -7  11 -11 1208.03 1284.08   2
  -7  11 -13 5007.74 1347.90   2
   7 -11  13 4284.67 930.987   3
   7 -11  13 4355.75 1325.02   1
  -7  11 -13 4617.66 1198.16   5
   7 -11  15 10952.1 1103.66   3
  -7  11 -15 13226.2 1423.88   5
  -7  11 -15 13370.7 1601.68   2
  -7  11 -17 9628.40 1591.60   2
  -7  11 -17 15802.8 1489.06   5
   7 -13  -1-43.5710 850.907   3
   7 -13   1 151.811 875.287   3
  -7  13   1 255.819 937.914   5
  -7  13  -1 189.314 872.512   5
  -7  13   1 767.283 1261.20   2
  -7  13  -1 326.181 1195.74   2
   7 -13  -3 5500.67 975.746   3
   7 -13   3 6391.30 999.636   3
  -7  13   3 5817.30 1096.87   5
  -7  13  -3 6031.36 987.845   5
  -7  13   3 3667.44 1340.79   2
  -7  13  -3 5435.80 1267.93   2
   7 -13  -5 23053.2 1413.83   3
   7 -13   5 24152.8 1442.91   3
  -7  13   5 25832.0 1692.41   5
  -7  13  -5 25004.9 1486.16   5
  -7  13  -5 22334.2 1664.31   2
   7 -13  -7 22454.7 1389.45   3
   7 -13   7 19823.5 1345.65   3
  -7  13   7 22774.2 1731.55   5
  -7  13  -7 20506.8 1396.04   5
  -7  13   7 17299.2 1855.30   2
  -7  13  -7 19379.6 1648.26   2
  -7  13  -9 5401.22 1367.86   2
   7 -13  -9 4176.64 950.690   3
   7 -13   9 5616.02 1032.85   3
  -7  13   9 3691.21 1493.77   5
  -7  13  -9 4344.89 996.943   5
  -7  13   9 3042.95 1730.04   2
  -7  13 -11-1864.46 1435.56   2
  -7  13 -11 48.3155 961.004   5
  -7  13  11-2813.20 2017.68   2
  -7  13 -13 1422.12 1480.23   2
  -7  13  13 4185.81 1868.40   8
   7 -13  13 4062.57 1175.75   6
   7 -13  13 4211.24 1087.91   3
  -7  13 -13 3819.00 1042.20   5
  -7  13  13 2306.76 2216.10   2
  -7  13 -15 8166.68 1677.78   2
  -7  13  15 6395.83 2003.33   8
   7 -13  15 9313.69 1304.45   6
   7 -13  15 7608.02 1115.72   3
  -7  13 -15 8063.20 1168.23   5
  -7  13 -17 9976.97 1824.23   2
  -7  13  17 5769.93 2091.81   8
  -7  13 -17 8829.07 1188.51   5
  -7  13  17 3613.43 2783.11   2
  -7  13  19 4477.59 2080.79   8
  -7  13  19 4678.65 2974.40   2
  -7  13  21 716.975 2074.06   8
  -7  13  21 1471.74 3130.35   2
  -7  15  -1 1012.00 1259.86   2
   7 -15  -1 1424.87 990.544   3
   7 -15   1 1141.98 1030.55   3
  -7  15   1 2141.27 963.239   5
  -7  15  -1 805.698 947.731   5
  -7  15   1 27.4589 1254.50   2
   7 -15  -3 15460.8 1303.43   3
   7 -15   3 15236.6 1336.75   3
  -7  15   3 15203.1 1296.55   5
  -7  15  -3 13046.4 1228.76   5
  -7  15   3 12245.2 1507.06   2
  -7  15  -3 15707.4 1525.60   2
   7 -15  -5 13974.3 1268.19   3
   7 -15   5 16570.7 1351.05   3
  -7  15   5 13773.0 1337.19   5
  -7  15  -5 15182.3 1240.74   5
  -7  15  -5 16504.7 1563.36   2
  -7  15   5 10658.3 1513.85   2
  -7  15  -7 3619.39 1402.19   2
   7 -15  -7 6573.80 1095.86   3
   7 -15   7 5162.07 1172.00   3
  -7  15   7 5048.70 1153.95   5
  -7  15  -7 6755.62 1039.75   5
  -7  15   7 3805.29 1423.76   2
  -7  15 -11-979.333 1572.92   2
  -7  15  11 665.176 1452.95   8
   7 -15 -11-174.032 1018.79   3
   7 -15  11-25.9539 1163.64   6
   7 -15  11-919.149 1139.23   3
  -7  15  11 447.764 1345.40   5
  -7  15 -11 438.240 988.141   5
  -7  15  11 33.5418 1523.50   2
  -7  15 -13 3741.56 1661.20   2
  -7  15  13 29.1746 1529.47   8
   7 -15 -13 2715.17 1067.68   3
   7 -15  13 779.412 1243.82   6
   7 -15  13 1585.15 1114.44   3
  -7  15  13 1640.61 1709.09   5
  -7  15 -13 2881.04 1022.50   5
  -7  15  13 1335.35 1638.77   2
  -7  15 -15 741.039 1788.17   2
  -7  15  15 4361.31 1721.38   8
   7 -15 -15 3502.20 1107.76   3
   7 -15  15 4210.39 1278.85   6
   7 -15  15 2936.92 1168.22   3
  -7  15 -15 3804.64 1071.34   5
  -7  15  15 1646.84 1831.79   2
  -7  15  17 4785.61 1893.93   8
  -7  15 -17 3234.78 1973.38   2
  -7  15 -17 5398.48 1161.24   5
  -7  15  17 4764.20 2010.59   2
  -7  15  19 9707.41 1996.97   8
  -7  15  19 5150.30 2178.56   2
  -7  15  21 821.446 2323.77   2
  -7  17   5 7635.97 1524.07   2
  -7  17  -5 6237.67 1565.46   2
   7 -17   5 4937.83 1313.67   6
   7 -17  -5 5778.44 1249.80   3
   7 -17   5 5655.53 1321.65   3
  -7  17   5 8553.10 1204.84   5
  -7  17  -5 7521.13 1133.67   5
   7 -17  -7 16279.8 1425.10   3
   7 -17   7 14191.7 1442.66   3
   7 -17   7 15243.0 1497.51   6
  -7  17   7 15829.6 1422.59   5
  -7  17  -7 18634.5 1346.14   5
  -7  17   7 12183.9 1585.42   2
  -7  17  -7 11596.9 1781.25   2
  -7  17   9 2908.75 1499.52   2
  -7  17  -9 1644.56 1600.00   2
   7 -17   9 4438.35 1290.86   6
   7 -17  -9 3166.17 1151.43   3
   7 -17   9 1419.51 1174.69   3
  -7  17   9 2460.17 1125.87   5
  -7  17  -9 3519.34 1021.92   5
  -7  17  11 288.335 1494.12   2
  -7  17 -11-653.407 1712.33   2
   7 -17 -11-897.869 1125.69   3
   7 -17  11 339.171 1280.35   6
   7 -17  11-755.656 1228.64   3
  -7  17  11 586.789 1242.93   5
  -7  17 -11-25.6640 1060.51   5
  -7  17  13-1929.41 1637.80   2
  -7  17 -13-4190.20 2013.00   2
   7 -17 -13-1935.45 1217.77   3
   7 -17  13-2935.44 1389.43   6
  -7  17  13-1243.05 1420.83   5
  -7  17 -13-1230.31 1139.91   5
  -7  17  15 2386.83 1671.54   2
  -7  17 -15 1456.19 2025.12   2
   7 -17 -15 2537.67 1193.77   3
   7 -17  15 2616.84 1369.21   6
   7 -17  15 2767.39 1278.67   3
  -7  17  15 6554.48 1756.32   5
  -7  17 -15 2375.63 1124.09   5
  -7  17  17 8888.59 1935.70   2
  -7  17 -17 10451.0 2215.15   2
   7 -17 -17 8560.81 1361.19   3
  -7  17 -17 8883.23 1263.71   5
  -7  17  19 1159.76 2008.18   2
   7 -17 -19 2116.48 1343.19   3
  -7  19   1 162.178 1507.12   2
  -7  19  -1 654.310 1564.53   2
   7 -19  -1 326.699 1198.64   6
   7 -19   1-1692.18 1216.55   6
   7 -19  -1 1004.47 1197.00   3
   7 -19   1 667.576 1217.38   3
  -7  19   1 28.2417 1081.48   5
  -7  19  -1 278.720 1087.29   5
  -7  19   3 32.2786 1602.03   2
  -7  19  -3 1424.00 1554.94   2
   7 -19   3 3419.38 1242.35   6
   7 -19  -3 1597.36 1241.26   3
   7 -19   3 3630.37 1251.54   3
  -7  19   3 3539.00 1117.61   5
  -7  19  -3 805.247 1099.64   5
  -7  19  -5 12611.8 1875.90   2
   7 -19  -5 14129.6 1506.38   3
   7 -19   5 16452.9 1553.86   3
   7 -19   5 13633.6 1544.04   6
  -7  19   5 11626.7 1314.62   5
  -7  19  -5 14638.8 1392.39   5
  -7  19   5 10901.2 1796.78   2
  -7  19   7 6424.47 1700.90   2
  -7  19  -7 8234.10 1902.31   2
   7 -19   7 9189.52 1424.14   6
   7 -19  -7 10800.4 1422.30   3
   7 -19   7 7748.32 1405.46   3
  -7  19  -7 10720.8 1308.73   5
  -7  19   7 7990.37 1247.37   5
  -7  19   9-695.259 1570.98   2
  -7  19  -9-570.099 1772.34   2
   7 -19   9-181.267 1346.31   6
   7 -19  -9 28.3474 1300.67   3
   7 -19   9-111.149 1370.48   3
  -7  19   9 1417.75 1144.26   5
  -7  19  -9 2574.31 1201.09   5
  -7  19  11 712.334 1657.58   2
  -7  19 -11-3188.53 2068.80   2
   7 -19 -11-1276.18 1320.19   3
   7 -19  11-1871.99 1526.36   6
   7 -19  11-3195.63 1454.68   3
  -7  19  11 795.346 1235.11   5
  -7  19 -11-939.340 1177.30   5
  -7  19  13 2650.20 1669.59   2
  -7  19 -13-228.913 2053.62   2
   7 -19 -13 2746.86 1269.09   3
   7 -19  13 60.4838 1384.18   6
   7 -19  13 749.347 1340.11   3
  -7  19  13 106.532 1283.17   5
  -7  19 -13 2661.22 1195.62   5
  -7  19  15 5571.61 1900.14   2
  -7  19 -15 4998.14 2160.33   2
   7 -19 -15 5222.71 1343.36   3
   7 -19  15 6473.71 1494.68   6
   7 -19  15 6055.46 1473.12   3
  -7  19  15 5538.57 1522.04   5
  -7  19 -15 6543.79 1293.19   5
  -7  21   1 713.897 1728.90   2
  -7  21  -1 1297.86 1781.98   2
   7 -21  -1 606.820 1370.59   6
   7 -21   1-287.784 1383.63   6
   7 -21   1-961.397 1460.51   3
  -7  21   1 30.4156 1190.82   5
  -7  21  -1 121.391 1254.49   5
   7 -21  -5 2753.55 1482.21   3
   7 -21   5 7006.09 1537.65   3
  -7  21  -5 6380.90 1290.15   5
  -7  21   7 1886.62 1731.23   2
  -7  21  -7 7836.00 2063.69   2
   7 -21  -7 8555.24 1492.85   6
   7 -21   7 7862.19 1547.01   6
   7 -21  -7 4838.55 1457.00   3
   7 -21   7 8166.51 1596.80   3
  -7  21   7 7307.38 1325.01   5
  -7  21  -7 6161.40 1331.77   5
  -7  21   9 36.1047 1732.14   2
  -7  21  -9 319.630 1957.17   2
   7 -21  -9 2005.28 1336.38   6
   7 -21   9 2394.95 1453.00   6
   7 -21  -9 611.985 1409.88   3
   7 -21   9 2023.02 1472.94   3
  -7  21   9 2182.12 1258.32   5
  -7  21  -9 2444.54 1353.71   5
  -7  21  11 800.709 1740.06   2
  -7  21 -11 2175.09 2092.38   2
   7 -21 -11-1794.18 1368.00   6
   7 -21 -11 30.6601 1333.65   3
   7 -21  11-389.318 1412.13   6
   7 -21  11 595.071 1535.17   3
  -7  21  11-167.731 1246.88   5
  -7  21 -11-412.892 1315.74   5
  -7  21  13-2826.11 1838.89   2
  -7  21 -13 83.8332 2262.12   2
   7 -21 -13 570.216 1470.01   6
   7 -21 -13-2271.04 1465.96   3
   7 -21  13-2804.02 1566.94   6
   7 -21  13-3492.60 1615.04   3
  -7  21  13-314.459 1350.33   5
  -7  21 -13-1835.49 1372.39   5
  -7  23   1-1355.70 1912.98   2
  -7  23  -1 243.854 1931.01   2
   7 -23  -1 204.308 1407.08   6
   7 -23   1-203.691 1426.38   6
   7 -23  -1-32.4831 1500.71   3
   7 -23   1-358.264 1515.50   3
  -7  23   1 329.908 1237.65   5
  -7  23  -1-262.638 1253.48   5
  -7  23   3 353.232 1872.35   2
  -7  23  -3 4136.08 2056.60   2
   7 -23  -3 2161.12 1462.01   6
   7 -23   3 2348.65 1430.46   6
   7 -23  -3 323.740 1457.19   3
   7 -23   3 4318.49 1572.17   3
  -7  23   3 262.324 1348.02   5
  -7  23  -3 1749.09 1302.27   5
  -7  23   5 3546.40 2035.63   2
  -7  23  -5 4120.85 2117.90   2
   7 -23  -5 7885.40 1568.45   6
   7 -23   5 7463.50 1577.73   6
   7 -23  -5 5993.93 1544.88   3
   7 -23   5 4515.91 1624.94   3
  -7  23   5 6766.19 1346.15   5
  -7  23  -5 2683.87 1462.74   5
  -7  23   7 1951.32 1917.22   2
  -7  23  -7 3452.45 2197.09   2
   7 -23  -7 2962.42 1463.32   6
   7 -23   7 2172.85 1503.21   6
   7 -23  -7 2381.38 1486.93   3
   7 -23   7 3359.83 1652.36   3
  -7  23   7 2954.34 1309.82   5
  -7  23  -7 3333.19 1388.29   5
  -7  23   9-276.199 2012.53   2
  -7  23  -9-481.874 2288.08   2
   7 -23  -9-3762.82 1647.44   6
   7 -23   9-4851.13 1991.84   3
  -7  23   9 1456.15 1365.67   5
  -7  23  -9 488.720 1416.26   5
   8   0  20 9656.07 2457.37   1
  -8   0 -22-2640.59 3113.04   4
   8   0  22-2365.19 2407.05   1
  -8   0 -24 22239.4 3232.45   4
   8   0  24 26714.6 2895.44   1
   8  -2  18 3199.21 2251.98   1
   8  -2  20 250.049 2146.14   1
  -8   2 -22 16024.6 3182.73   4
   8   2  22 17161.9 2742.15   1
   8  -2  22 20148.4 2590.40   1
  -8  -2 -24 4101.54 3256.38   4
  -8   2 -24-1031.31 2606.44   4
   8   2  24 171.268 2488.27   1
   8  -2  24 1422.43 2240.61   1
   8  -4  18 1231.33 2039.46   1
   8  -4  20 8639.97 2209.50   1
  -8   4 -22 692.944 2579.55   4
   8  -4  22 46.1336 2165.50   1
   8  -4  24 7796.58 1751.91   8
  -8   4 -24 5177.09 2607.52   4
   8   4  24 6711.36 2556.30   1
   8  -4  24 2976.16 2313.07   1
   8  -6  14 10429.2 2132.86   1
   8  -6  16 980.806 2020.51   1
  -8   6 -16 1763.58 1974.90   2
   8  -6  18 1166.79 1997.59   1
  -8   6 -20 6595.31 3320.09   4
  -8   6 -22 7782.25 2726.92   4
   8  -6  22 3223.49 2160.08   1
  -8   6 -24-7323.52 2817.38   4
   8  -6  24-2776.17 2288.24   1
  -8   8 -12 26780.1 2475.90   2
   8  -8  16 6450.60 1916.88   1
  -8   8 -16 7241.27 1620.31   2
   8  -8  18 36.0523 1772.56   1
  -8   8 -20 1572.75 2811.94   4
   8  -8  20 1461.74 1996.05   1
  -8   8 -22-384.149 2407.94   4
   8  -8  22 275.650 1930.68   1
  -8  10  -4-1563.21 2504.13   2
  -8  10  -6-184.397 2031.77   2
  -8  10  -8-194.071 1791.14   2
  -8  10 -10 22938.2 2115.02   2
  -8  10 -14 36100.9 2252.39   2
   8 -10  14 35686.3 2348.64   1
  -8  10 -16 674.658 1487.32   2
   8 -12   0 24522.7 1395.51   3
  -8  12   0 16463.8 2370.13   2
   8 -12  -2 296.597 807.191   3
   8 -12   2 1299.42 845.432   3
  -8  12   2 1541.81 2619.25   2
  -8  12  -2 1918.20 1821.17   2
   8 -12  -4 1694.27 821.361   3
   8 -12   4 2655.32 886.962   3
  -8  12  -4 4502.69 1545.88   5
  -8  12  -4 3453.09 1693.46   2
   8 -12   6 1556.93 866.709   3
  -8  12  -6 1805.63 1499.16   5
  -8  12  -6 615.022 1551.27   2
   8 -12   8 15156.4 1200.40   3
  -8  12  -8 16306.7 1754.25   5
  -8  12  -8 13865.0 1839.54   2
   8 -12  12 45337.0 2164.61   3
  -8  12 -12 43472.7 2569.64   2
  -8  12 -14 1601.06 1537.34   2
   8 -12  14 671.985 917.221   3
  -8  12 -16 363.197 1716.34   2
   8 -12  16 1025.79 996.671   3
   8 -14   0-550.416 917.958   3
  -8  14   0-1700.83 1237.05   5
  -8  14   0-1906.65 1621.72   2
   8 -14  -2 7101.37 1075.13   3
   8 -14   2 7472.62 1083.95   3
  -8  14   2 5689.37 1418.20   5
  -8  14  -2 6949.24 1255.63   5
  -8  14   2 4407.02 1796.05   2
  -8  14  -2 3345.03 1548.78   2
   8 -14  -4-537.423 972.536   3
   8 -14   4-424.354 1009.82   3
  -8  14   4-1120.99 1442.38   5
  -8  14  -4-195.423 1138.50   5
  -8  14   4-2851.36 2025.12   2
  -8  14  -4 933.459 1492.74   2
  -8  14   6 5977.64 2302.22   2
  -8  14  -8-304.132 1507.70   2
  -8  14  -8-870.346 1103.61   5
  -8  14   8-2290.61 2636.61   2
   8 -14 -10 46431.5 2228.33   3
   8 -14  10 49023.5 2219.25   3
  -8  14 -10 49140.3 2390.71   5
  -8  14 -10 43823.8 2530.80   2
  -8  14 -12 1034.83 1643.11   2
   8 -14  12 1758.11 1045.42   3
  -8  14 -12 1965.27 1172.46   5
  -8  14  12 3885.44 3713.71   2
  -8  14 -14 7722.67 1836.90   2
   8 -14  14 7708.45 1209.91   3
  -8  14 -14 11462.8 1445.15   5
  -8  14 -16 30.6916 1767.66   2
   8 -14  16-3316.66 1263.05   3
   8 -14  16-2081.35 1393.80   6
  -8  14 -16-1700.97 1297.00   5
   8 -16   0 12339.2 1354.08   3
  -8  16   0 14024.4 1385.10   5
  -8  16   0 11833.1 1701.40   2
   8 -16  -2-1127.38 1069.75   3
   8 -16   2-2056.26 1125.55   3
  -8  16   2-853.640 1116.83   5
  -8  16  -2 364.688 1026.66   5
  -8  16   2-674.846 1485.52   2
  -8  16  -2-287.665 1479.90   2
  -8  16  -4 1792.96 1544.84   2
   8 -16  -4 1702.10 1075.40   3
   8 -16   4 2423.38 1108.23   3
  -8  16   4 1293.73 1168.60   5
  -8  16  -4 2661.68 1097.35   5
  -8  16   4 1763.54 1661.54   2
  -8  16  -6 31.6502 1486.88   2
   8 -16  -6 130.292 1070.56   3
   8 -16   6-1128.67 1130.35   3
  -8  16   6 229.508 1309.73   5
  -8  16  -6 725.641 1028.68   5
  -8  16   6 37.5753 1681.06   2
  -8  16  -8 9249.32 1750.71   2
   8 -16  -8 8426.09 1261.22   3
   8 -16   8 11714.0 1298.67   3
  -8  16  -8 10828.1 1255.85   5
  -8  16   8 11858.6 1694.30   5
  -8  16 -10 3191.21 1714.71   2
   8 -16 -10 269.823 1075.42   3
   8 -16  10-319.977 1162.84   3
  -8  16  10 365.462 1657.27   5
  -8  16 -10 738.690 1070.60   5
  -8  16  10-953.477 1955.05   2
   8 -16 -12 25855.7 1689.32   3
   8 -16  12 18937.1 1688.52   3
   8 -16  12 21729.4 1867.56   6
  -8  16 -12 28768.2 1751.33   5
  -8  16  12 23159.4 2588.11   2
  -8  16 -12 22447.5 2286.00   2
  -8  16 -14 902.480 1872.86   2
   8 -16 -14-1196.46 1051.29   3
   8 -16  14-895.872 1309.12   6
   8 -16  14-501.581 1146.85   3
  -8  16 -14 1555.18 1132.98   5
  -8  16  14-970.771 2343.43   2
  -8  16 -16 1267.45 1924.20   2
   8 -16  16 234.309 1149.63   3
   8 -16  16 1733.42 1381.68   6
  -8  16 -16 965.000 1145.15   5
  -8  16  16 3145.98 2713.87   2
  -8  16  18 354.457 2966.02   2
  -8  18   0 1189.60 1529.73   2
   8 -18   0-54.4229 1167.38   3
  -8  18   0-30.4712 1074.11   5
  -8  18   2 9707.06 1718.03   2
  -8  18  -2 9151.50 1690.22   2
   8 -18  -2 9882.48 1328.40   3
   8 -18   2 9627.90 1300.41   3
  -8  18   2 5699.95 1323.10   5
  -8  18  -2 5214.43 1253.72   5
  -8  18   4-810.122 1527.23   2
  -8  18  -4 100.331 1587.26   2
   8 -18  -4 301.550 1110.96   3
   8 -18   4 163.054 1177.85   3
  -8  18   4 261.251 1155.67   5
  -8  18  -4 411.927 1048.39   5
  -8  18   6 1222.76 1672.06   2
  -8  18  -6 1259.31 1690.36   2
   8 -18  -6-689.804 1188.84   3
   8 -18   6 491.321 1234.98   3
  -8  18   6-103.115 1152.57   5
  -8  18  -6-87.3826 1086.02   5
  -8  18   8-1406.20 1764.61   2
  -8  18  -8-928.608 1749.37   2
   8 -18   8-1694.59 1336.38   6
  -8  18   8-2509.05 1425.88   5
  -8  18  -8 261.711 1124.91   5
  -8  18 -10 9599.89 2003.48   2
   8 -18  10 12730.7 1549.41   3
   8 -18 -10 6598.90 1373.57   3
   8 -18  10 11216.4 1613.44   6
  -8  18  10 15099.9 1715.99   5
  -8  18 -10 16318.8 1429.46   5
  -8  18  10 3135.05 1957.29   2
  -8  18 -12-970.582 1934.05   2
   8 -18 -12-775.031 1171.97   3
   8 -18  12-1023.60 1357.53   6
   8 -18  12 1683.72 1315.35   3
  -8  18  12 422.841 1486.75   5
  -8  18 -12 202.521 1156.12   5
  -8  18  12-1310.80 1828.75   2
  -8  18 -14 6500.44 2082.91   2
   8 -18 -14 8990.85 1345.85   3
   8 -18  14 8741.74 1555.84   6
   8 -18  14 5865.61 1397.98   3
  -8  18  14 9655.63 2085.62   5
  -8  18 -14 9785.72 1329.64   5
  -8  18  14 6654.78 2122.22   2
   8 -18  16-2225.51 1529.69   6
   8 -18  16-3071.72 1427.32   3
  -8  18  16-44.0894 2202.40   2
  -8  20  -2-2038.63 1757.30   2
   8 -20  -2-413.636 1422.62   3
  -8  20   2-1205.07 1199.28   5
  -8  20  -2 30.7681 1179.00   5
  -8  20   4 35.4563 1727.00   2
  -8  20  -4 4164.25 1835.75   2
   8 -20   4 2728.45 1319.30   6
   8 -20  -4 793.618 1328.84   3
   8 -20   4 4778.46 1394.17   3
  -8  20   4 5000.08 1229.24   5
  -8  20  -4 5105.91 1222.91   5
  -8  20   6 289.210 1773.44   2
  -8  20  -6 882.615 1771.96   2
   8 -20   6 513.601 1321.77   6
   8 -20  -6 146.773 1259.42   3
   8 -20   6 117.227 1349.77   3
  -8  20   6 1106.94 1193.58   5
  -8  20  -6 549.265 1118.57   5
  -8  20   8 3989.85 1847.39   2
  -8  20  -8 7283.29 2056.10   2
   8 -20   8 9441.34 1533.07   6
   8 -20  -8 6255.86 1443.78   3
   8 -20   8 9928.67 1490.01   3
  -8  20   8 8626.64 1457.02   5
  -8  20  -8 7659.96 1266.52   5
  -8  20  10-1396.15 1863.10   2
  -8  20 -10 118.072 2000.26   2
   8 -20 -10 2351.86 1240.81   3
   8 -20  10 1778.82 1481.37   6
   8 -20  10 380.179 1325.98   3
  -8  20  10 1159.47 1352.99   5
  -8  20 -10 1158.57 1211.77   5
  -8  20  12 3320.90 1963.72   2
  -8  20 -12 5773.26 2253.36   2
   8 -20 -12 9124.79 1417.82   3
   8 -20  12 9174.48 1629.70   6
   8 -20  12 9679.69 1563.50   3
  -8  20 -12 13035.1 1466.86   5
  -8  20  12 10496.0 1686.25   5
  -8  22   0-1718.77 1863.13   2
   8 -22   0-903.907 1393.45   6
   8 -22   0-755.138 1435.20   3
  -8  22   0 390.101 1224.48   5
  -8  22   2 4578.66 1951.28   2
  -8  22  -2 8595.73 1992.42   2
   8 -22  -2 8711.32 1478.24   6
   8 -22   2 8220.47 1504.91   6
   8 -22  -2 6162.78 1476.11   3
   8 -22   2 7280.09 1480.70   3
  -8  22   2 3891.93 1386.40   5
  -8  22  -2 3075.69 1394.69   5
  -8  22   4 723.149 1885.56   2
  -8  22  -4-39.3099 1853.43   2
   8 -22  -4 167.648 1402.92   6
   8 -22   4-68.1291 1403.60   6
   8 -22  -4 31.5010 1352.33   3
   8 -22   4-284.550 1428.80   3
  -8  22   4-1884.31 1292.89   5
  -8  22  -4-483.636 1229.54   5
  -8  22   6 1180.91 1853.79   2
  -8  22  -6 164.061 1992.32   2
   8 -22  -6 67.4776 1385.09   6
   8 -22   6-619.432 1470.87   6
   8 -22  -6-285.645 1362.02   3
   8 -22   6 666.814 1430.59   3
  -8  22   6-891.485 1299.17   5
  -8  22  -6-356.296 1272.71   5
  -8  22   8-3213.96 1950.78   2
  -8  22  -8-1348.69 2213.66   2
  -8  22  -8-2709.59 1395.67   5
   9  -1  21 3110.54 2589.63   1
   9  -1  23 886.739 2602.32   1
   9  -3  21 4170.46 2530.27   1
   9  -3  23-2686.18 2684.44   1
   9  -5  17 10869.0 2637.36   1
   9  -5  19 1644.03 2542.39   1
   9  -5  21-346.181 2340.09   1
   9  -7  15 3995.48 2269.88   1
   9  -7  17 5869.60 2371.49   1
   9  -7  21 44.5182 2170.90   1
  -9   9 -11-7671.65 3616.10   2
  -9   9 -13-208.646 2724.09   2
  -9   9 -15 9098.49 2318.22   2
  -9  11  -9-155.789 2569.40   2
  -9  11 -11 1294.83 2267.65   2
  -9  11 -13 1480.73 2066.56   2
  -9  11 -15 3604.95 2012.80   2
   9 -13   5 12144.8 1239.57   3
  -9  13  -5 9945.59 2434.31   2
   9 -13   7-269.126 915.838   3
  -9  13  -7 2250.56 2099.51   2
   9 -13   9 17142.5 1321.11   3
  -9  13  -9 10788.6 2236.75   2
   9 -13  11 2331.99 1025.88   3
  -9  13 -11 714.941 1969.76   2
  -9  13 -15 8287.67 2032.72   2
   9 -13  15 11519.3 1145.15   3
   9 -15  -1 2046.18 1029.89   3
   9 -15   1 1713.68 1036.33   3
  -9  15  -1 703.191 1665.56   5
  -9  15   1 943.516 2324.64   2
  -9  15  -1 140.205 2084.39   2
   9 -15  -3 5546.47 1149.18   3
   9 -15   3 7101.81 1171.93   3
  -9  15  -3 11150.2 1772.14   5
  -9  15   3 2504.02 2833.60   2
  -9  15  -3 7845.23 2088.37   2
   9 -15  -5 27.1169 974.130   3
   9 -15   5 1191.88 1033.78   3
  -9  15  -5-1415.70 1450.66   5
  -9  15   5 598.568 3262.99   2
  -9  15  -5-1083.77 1887.81   2
   9 -15  -7 24785.3 1583.84   3
   9 -15   7 25733.7 1599.43   3
  -9  15  -7 25698.1 2052.54   5
  -9  15   7 11945.8 4739.86   2
  -9  15  -7 13364.8 2193.65   2
  -9  15  -9 3433.85 1932.74   2
   9 -15   9 4790.19 1144.19   3
  -9  15  -9 6826.38 1571.81   5
  -9  15 -13 3128.79 1963.56   2
   9 -15  13 5964.29 1163.54   3
  -9  15 -13 5491.45 1652.12   5
  -9  15 -15 4664.12 2068.95   2
   9 -15  15 6564.06 1223.41   3
  -9  15 -15 9264.28 1834.58   5
   9 -17  -1 746.027 1100.73   3
   9 -17   1-219.812 1124.30   3
  -9  17   1 1336.64 1376.65   5
  -9  17  -1 76.5598 1271.63   5
  -9  17   1-2050.05 1867.73   2
  -9  17  -1 398.867 1841.70   2
   9 -17  -3 27.8937 1107.89   3
   9 -17   3 381.243 1125.82   3
  -9  17   3 1230.48 1531.42   5
  -9  17  -3 1541.70 1282.44   5
  -9  17   3-89.3546 2093.68   2
  -9  17  -3 77.0479 1763.91   2
  -9  17  -5 7058.58 1935.92   2
   9 -17  -5 4597.26 1327.41   3
   9 -17   5 6791.91 1341.68   3
  -9  17   5 12245.6 1810.65   5
  -9  17  -5 11856.4 1525.78   5
  -9  17   5 4112.23 2348.94   2
  -9  17  -9 2539.22 1946.35   2
   9 -17  -9 2482.09 1175.61   3
   9 -17   9 3689.95 1209.61   3
  -9  17  -9 3858.45 1297.42   5
  -9  17   9 1655.59 2853.51   2
  -9  17 -11 1237.93 1955.62   2
   9 -17 -11 2674.93 1143.04   3
   9 -17  11-1024.58 1167.13   3
  -9  17 -11-485.174 1279.58   5
  -9  17  11-70.4264 3138.21   2
  -9  17 -13 1727.24 2005.98   2
   9 -17  13 2667.32 1210.60   3
   9 -17  13 3572.14 1450.88   6
  -9  17 -13 1879.62 1330.49   5
  -9  17  13 489.399 3797.38   2
  -9  19   1-78.3000 1831.02   2
  -9  19  -1 887.664 1828.22   2
   9 -19  -1 346.784 1237.72   3
   9 -19   1 1409.08 1217.10   3
  -9  19   1-726.682 1339.07   5
  -9  19  -1 35.0263 1279.72   5
  -9  19   3 2973.57 1950.57   2
  -9  19  -3 656.527 1857.16   2
   9 -19  -3 4449.66 1315.94   3
   9 -19   3 5270.49 1317.06   3
  -9  19   3 3077.75 1488.83   5
  -9  19  -3 823.557 1271.67   5
  -9  19  -5 5674.48 2008.44   2
   9 -19  -5 7310.97 1373.97   3
   9 -19   5 10062.9 1399.90   3
  -9  19  -5 10684.1 1432.85   5
  -9  19   5 9743.74 1609.33   5
  -9  19  -7 38.7715 1884.75   2
   9 -19   7 1814.95 1298.18   3
  -9  19  -7 3666.69 1297.14   5
  -9  19  -9 5504.21 2078.04   2
   9 -19  -9 4217.73 1253.15   3
   9 -19   9 2631.21 1401.72   6
   9 -19   9 1436.60 1248.32   3
  -9  19   9 3846.66 1738.02   5
  -9  19  -9 6693.57 1348.46   5
  -9  19   9 898.953 2314.04   2
  -9  19 -11-2157.95 2100.99   2
   9 -19  11-3333.98 1560.08   6
  -9  19 -11-1025.16 1251.75   5
  -9  19  11-6516.79 2449.35   2
  -9  21   1 119.137 1836.90   2
  -9  21  -1-2067.04 1941.01   2
   9 -21  -1 456.720 1276.30   3
   9 -21   1-729.600 1302.52   3
  -9  21   1 35.3378 1271.38   5
  -9  21  -1-1485.11 1305.37   5
  -9  21   3 1092.53 1912.40   2
  -9  21  -3 4388.31 1948.84   2
   9 -21   3 3705.50 1431.62   6
   9 -21   3 3855.54 1421.17   3
  -9  21  -3 1536.77 1304.23   5
  -9  21   5 41.0174 1894.45   2
  -9  21  -5-285.165 2040.81   2
   9 -21   5 167.621 1418.34   6
   9 -21   5-854.020 1397.31   3
  -9  21  -5 67.7111 1275.63   5
  -9  21   7 466.904 2229.87   2
   9 -21   7 7965.59 1754.30   6
  10  -6  20-52.6245 2474.28   1
 -10  10 -14 2130.79 3629.79   2
 -10  12 -10 15950.2 3775.95   2
 -10  12 -12-1642.80 2995.38   2
 -10  12 -14 2483.99 2607.49   2
 -10  14  -4 7863.80 3662.03   2
 -10  14  -6 532.905 3300.91   2
 -10  14 -10 2352.95 2869.92   2
 -10  14 -12 7244.36 2549.53   2
 -10  14 -14-2089.64 2283.31   2
  10 -16   4-2812.49 1233.39   3
 -10  16  -4-4280.26 2666.01   2
  10 -16   6 825.121 1093.60   3
 -10  16  -6 1182.26 2394.04   2
  10 -16   8 338.170 1140.83   3
 -10  16  -8-3701.53 2578.69   2
 -10  16 -10 5589.79 2556.80   2
  10 -16  10 6720.58 1327.62   3
 -10  16 -12 1851.73 2267.03   2
  10 -16  12-1323.47 1118.04   3
  10 -18   0 4069.62 1315.89   3
 -10  18   0 2980.96 2039.97   5
 -10  18   0 4122.51 2511.44   2
  10 -18  -2 90.4929 1193.83   3
  10 -18   2 889.338 1185.18   3
 -10  18   2 59.4520 2125.57   5
 -10  18  -2 304.399 1723.47   5
 -10  18   2-58.9691 2754.07   2
 -10  18  -2 1947.63 2297.90   2
 -10  18  -4 1471.80 2295.81   2
  10 -18  -4 1436.30 1200.57   3
  10 -18   4 3473.13 1223.28   3
 -10  18  -4 5182.72 1716.21   5
 -10  18   4-1351.03 3141.77   2
 -10  18  -6-2102.09 2186.52   2
  10 -18  -6 246.043 1165.32   3
  10 -18   6 29.1344 1178.92   3
 -10  18  -6 1537.36 1626.63   5
 -10  18   6 159.204 3663.77   2
 -10  18  -8 90.2158 2243.63   2
  10 -18   8 375.303 1193.43   3
 -10  18  -8 825.542 1551.34   5
 -10  18   8-3071.18 4584.92   2
 -10  20   0-1755.78 2369.80   2
 -10  20   2-1088.58 2404.46   2
 -10  20  -2 4900.72 2346.38   2
 -11  13 -13-4794.03 4177.36   2
 -11  15  -7 7478.70 4447.35   2
 -11  15  -9 3043.20 3867.03   2
 -11  17  -1-110.057 5059.63   2
 -11  17  -3 1133.28 4046.16   2
 -11  17  -5 2309.96 3591.02   2
   0   0   0    0.00    0.00   0

TITL In_MeAm_OnlyDMF_4_ in Fddd
REM Fddd (#70 in standard setting)
CELL 0.48590  14.392081  28.610075  30.572759  90.0000  90.0000  90.0000
ZERR   16.00   0.003607   0.002297   0.002180   0.0000   0.0000   0.0000
LATT  4
SYMM -x+3/4,-y+3/4, z
SYMM -x+3/4, y,-z+3/4
SYMM  x,-y+3/4,-z+3/4
SFAC C H N O In
UNIT 352.00 352.00 48.00 160.00 16.00
TREF
HKLF 4
END
;
_shelx_hkl_checksum                19087
_olex2_submission_special_instructions  'No special instructions were received'

_oxdiff_exptl_absorpt_empirical_details
;
Empirical correction (ABSPACK) includes:
- Absorption correction using spherical harmonics
- Frame scaling
;
_oxdiff_exptl_absorpt_empirical_full_max  3.415
_oxdiff_exptl_absorpt_empirical_full_min  0.722

_vrf_ATOM007_in_meam_onlydmf_4_
;
RESPONSE: The structure was refined isotropically due to the number of data for high 
pressure structure determination
;
_vrf_PLAT023_in_meam_onlydmf_4_
;
RESPONSE: The sample is housed in a Diamond anvil cell that restricts 
available data.
;
_vrf_PLAT029_in_meam_onlydmf_4_
;
RESPONSE: The sample is housed in a Diamond anvil cell that restricts available data.
This is exacerbated by the structure being Fddd.
;
_vrf_PLAT084_in_meam_onlydmf_4_
;
RESPONSE: The sample is housed in a Diamond anvil cell that gives additional background to
the data collected e.g. Tungsten powder rings, diamond reflections.
;
_vrf_PLAT088_in_meam_onlydmf_4_
;
RESPONSE: The sample is housed in a Diamond anvil cell that restricts 
available data.
;
_vrf_PLAT155_in_meam_onlydmf_4_
;
RESPONSE: We have followed previous literature for comparison.
;
_vrf_PLAT193_in_meam_onlydmf_4_
;
RESPONSE: This is a rounding issue. The s.u. on Temperature is 2degC
;
_vrf_PLAT201_in_meam_onlydmf_4_
;
RESPONSE: The structure was refined isotropically due to the number of data for high 
pressure structure determination
;
_vrf_PLAT210_in_meam_onlydmf_4_
;
RESPONSE: The sample is housed in a Diamond anvil cell that restricts 
available data hence
isotropic refinement was the limited of modelling the system.
;
_vrf_PLAT241_in_meam_onlydmf_4_
;
RESPONSE: Structure at high pressure with limitation of data. We have used distance restraints to ensure the 
model is chemically reasonable
;
_vrf_PLAT242_in_meam_onlydmf_4_
;
RESPONSE: Structure at high pressure with limitation of data. We have used 
distance restraints to ensure the 
model is chemically reasonable.
;
_vrf_PLAT250_in_meam_onlydmf_4_
;
RESPONSE: The data are limited due to DAC hence the tensor may be elongated 
due to lack of data in a particular direction. We have used restraints 
to combat and ensure they are chemically reasonable.
;
_vrf_PLAT340_in_meam_onlydmf_4_
;
RESPONSE: The sample is housed in a Diamond anvil cell that restricts 
available data and so
impacts on the precision of the bonds lengths
;
_vrf_PLAT411_in_meam_onlydmf_4_
;
RESPONSE: Structure at high pressure
;
_vrf_PLAT414_in_meam_onlydmf_4_
;
RESPONSE: Structure at high pressure
;
_vrf_PLAT761_in_meam_onlydmf_4_
;
RESPONSE: Noted, no action taken
;
_vrf_PLAT762_in_meam_onlydmf_4_
;
RESPONSE: Noted, no action taken
;
_vrf_PLAT905_in_meam_onlydmf_4_
;
RESPONSE: The data were cut to 0.7 angs as the limit of the diffraction for the 
crystal was reached.
;
_vrf_PLAT906_in_meam_onlydmf_4_
;
RESPONSE: These can be attributed to the weak data. All other sets are okay.
The most common place for a high value of K is in the lowest-intensity bin in 
the table as is the case here. Almost all area detector integration programs end up 
slightly underestimating the background, resulting in overestimated values of Fo, thus 
the high value of Fo/Fc. This is most obvious in the weakest intensities, 
since the small addition to Fo becomes insignificant in the ratio when Fo 
is large.
;
_vrf_PLAT910_in_meam_onlydmf_4_
;
RESPONSE: The sample is housed in a Diamond anvil cell that gives additional 
background to
the data collected e.g. Tungsten powder rings, diamond reflections.
;
_vrf_PLAT911_in_meam_onlydmf_4_
;
RESPONSE: The sample is housed in a Diamond anvil cell that restricts 
available data.
;
_vrf_PLAT913_in_meam_onlydmf_4_
;
RESPONSE: The sample is housed in a Diamond anvil cell that gives additional 
background to
the data collected e.g. Tungsten powder rings, diamond reflections.
;
_vrf_THETM01_in_meam_onlydmf_4_
;
RESPONSE: The sample is housed in a Diamond anvil cell that restricts 
available data.
;
_vrf_PLAT051_in_meam_onlydmf_4_
;
RESPONSE: The sample contains Indium which has an absorption edge at 0.44 Angs. This data was colelceted 
at 0.4859 hence the difference in mu.
;
