# Supplementary material for: Decoupled MOF Breathing: Pressure‐Induced Reversal of Correlation Between Orthogonal Motions in a Diamondoid Framework
Source: Angew Chem Int Ed Engl. 2025 May 15;64(27):e202504297. doi: 10.1002/anie.202504297 (PMC12207364; doi:10.1002/anie.202504297)
Supplement: Supplementary file 1 — Supporting Information [file ANIE-64-e202504297-s002.zip › SHF-62-DMF_DAC-in-DMF_0-76GPa.cif]

data_in_meam_onlydmf_5_
_audit_creation_date               2023-10-05
_audit_creation_method
;
Olex2 1.5
(compiled 2023.08.24 svn.re1ec1418 for OlexSys, GUI svn.r6817)
;
_shelx_SHELXL_version_number       '2019/1'
_audit_contact_author_address      ?
_audit_contact_author_email        ?
_audit_contact_author_name         ''
_audit_contact_author_phone        ?
_publ_contact_author_id_orcid      ?
_publ_section_references
;
Dolomanov, O.V., Bourhis, L.J., Gildea, R.J, Howard, J.A.K. & Puschmann, H.
 (2009), J. Appl. Cryst. 42, 339-341.

Sheldrick, G.M. (2008). Acta Cryst. A64, 112-122.
;
_chemical_name_common              ?
_chemical_name_systematic          ?
_chemical_formula_moiety           'C20 H14 In N2 O10, C2 H8 N'
_chemical_formula_sum              'C22 H22 In N3 O10'
_chemical_formula_weight           603.24
_chemical_melting_point            ?
_chemical_oxdiff_formula           'In C22 H22 N3 O10'
loop_
  _atom_type_symbol
  _atom_type_description
  _atom_type_scat_dispersion_real
  _atom_type_scat_dispersion_imag
  _atom_type_scat_source
 'C' 'C' 0.0010 0.0010 'International Tables Vol C Tables 4.2.6.8 and 6.1.1.4'
 'H' 'H' 0.0000 0.0000 'International Tables Vol C Tables 4.2.6.8 and 6.1.1.4'
 'In' 'In' -1.9470 0.6580
 'International Tables Vol C Tables 4.2.6.8 and 6.1.1.4'
 'N' 'N' 0.0020 0.0010 'International Tables Vol C Tables 4.2.6.8 and 6.1.1.4'
 'O' 'O' 0.0040 0.0030 'International Tables Vol C Tables 4.2.6.8 and 6.1.1.4'

_shelx_space_group_comment
;
The symmetry employed for this shelxl refinement is uniquely defined
by the following loop, which should always be used as a source of
symmetry information in preference to the above space-group names.
They are only intended as comments.
;
_space_group_crystal_system        'orthorhombic'
_space_group_IT_number             70
_space_group_name_H-M_alt          'F d d d'
_space_group_name_Hall             '-F 2uv 2vw'
loop_
  _space_group_symop_operation_xyz
 'x, y, z'
 '-x+3/4, -y+3/4, z'
 '-x+3/4, y, -z+3/4'
 'x, -y+3/4, -z+3/4'
 'x, y+1/2, z+1/2'
 '-x+3/4, -y+5/4, z+1/2'
 '-x+3/4, y+1/2, -z+5/4'
 'x, -y+5/4, -z+5/4'
 'x+1/2, y, z+1/2'
 '-x+5/4, -y+3/4, z+1/2'
 '-x+5/4, y, -z+5/4'
 'x+1/2, -y+3/4, -z+5/4'
 'x+1/2, y+1/2, z'
 '-x+5/4, -y+5/4, z'
 '-x+5/4, y+1/2, -z+3/4'
 'x+1/2, -y+5/4, -z+3/4'
 '-x, -y, -z'
 'x-3/4, y-3/4, -z'
 'x-3/4, -y, z-3/4'
 '-x, y-3/4, z-3/4'
 '-x, -y+1/2, -z+1/2'
 'x-3/4, y-1/4, -z+1/2'
 'x-3/4, -y+1/2, z-1/4'
 '-x, y-1/4, z-1/4'
 '-x+1/2, -y, -z+1/2'
 'x-1/4, y-3/4, -z+1/2'
 'x-1/4, -y, z-1/4'
 '-x+1/2, y-3/4, z-1/4'
 '-x+1/2, -y+1/2, -z'
 'x-1/4, y-1/4, -z'
 'x-1/4, -y+1/2, z-3/4'
 '-x+1/2, y-1/4, z-3/4'

_cell_length_a                     14.382(4)
_cell_length_b                     28.656(2)
_cell_length_c                     30.555(2)
_cell_angle_alpha                  90
_cell_angle_beta                   90
_cell_angle_gamma                  90
_cell_volume                       12593(4)
_cell_formula_units_Z              16
_cell_measurement_reflns_used      1825
_cell_measurement_temperature      293(2)
_cell_measurement_theta_max        13.6020
_cell_measurement_theta_min        1.7420
_shelx_estimated_absorpt_T_max     ?
_shelx_estimated_absorpt_T_min     ?
_exptl_absorpt_coefficient_mu      0.220
_exptl_absorpt_correction_T_max    1.00000
_exptl_absorpt_correction_T_min    0.00238
_exptl_absorpt_correction_type     multi-scan
_exptl_absorpt_process_details
;
CrysAlisPro 1.171.38.41 (Rigaku Oxford Diffraction, 2015)
Empirical absorption correction using spherical harmonics,
 implemented in SCALE3 ABSPACK scaling algorithm.
;
_exptl_absorpt_special_details     ?
_exptl_crystal_colour_primary      yellow
_exptl_crystal_density_diffrn      1.273
_exptl_crystal_density_meas        ?
_exptl_crystal_density_method      ?
_exptl_crystal_description         Octahedral
_exptl_crystal_F_000               4864
_exptl_crystal_size_max            0.12
_exptl_crystal_size_mid            0.1
_exptl_crystal_size_min            0.1
_exptl_transmission_factor_max     ?
_exptl_transmission_factor_min     ?
_diffrn_reflns_av_R_equivalents    0.0840
_diffrn_reflns_av_unetI/netI       0.1038
_diffrn_reflns_Laue_measured_fraction_full  0.700
_diffrn_reflns_Laue_measured_fraction_max  0.700
_diffrn_reflns_limit_h_max         11
_diffrn_reflns_limit_h_min         -10
_diffrn_reflns_limit_k_max         28
_diffrn_reflns_limit_k_min         -28
_diffrn_reflns_limit_l_max         30
_diffrn_reflns_limit_l_min         -30
_diffrn_reflns_number              7662
_diffrn_reflns_point_group_measured_fraction_full  0.700
_diffrn_reflns_point_group_measured_fraction_max  0.700
_diffrn_reflns_theta_full          13.941
_diffrn_reflns_theta_max           13.941
_diffrn_reflns_theta_min           1.744
_diffrn_ambient_temperature        293(2)
_diffrn_detector                   'CCD plate'
_diffrn_detector_area_resol_mean   ?
_diffrn_measured_fraction_theta_full  0.700
_diffrn_measured_fraction_theta_max  0.700
_diffrn_measurement_details
;
List of Runs (angles in degrees, time in seconds):

  # Type    Start    End  Width  t~exp~   \w     \q     \k     \f   Frames
--------------------------------------------------------------------------
  1  \w   -150.00 -94.00   0.20    0.20    --  -20.00  70.00 -24.23  280
  2  \w   -150.00 -94.00   0.20    0.20    --  -20.00  70.00 155.77  280
  3  \w   -105.00 -74.00   0.20    0.20    --   20.00  70.00 155.77  155
  4  \w   -105.00 -74.00   0.20    0.20    --   20.00  70.00 -24.23  155
  5  \w    -96.00 -30.00   0.20    0.20    --   20.00 -70.00  24.23  330
  6  \w   -106.00 -66.00   0.20    0.20    --  -20.00 -70.00  24.23  200
  7  \w   -106.00 -66.00   0.20    0.20    --  -20.00 -70.00-155.77  200
  8  \w    -96.00 -30.00   0.20    0.20    --   20.00 -70.00-155.77  330
;
_diffrn_measurement_device         'Newport 4-circle diffractometer'
_diffrn_measurement_device_type   
 'dectris-CrysAlisPro-abstract goniometer imported dectris images'
_diffrn_measurement_method         '\w scans'
_diffrn_orient_matrix_type        
 'CrysAlisPro convention (1999,Acta A55,543-557)'
_diffrn_orient_matrix_UB_11        -0.0294669000
_diffrn_orient_matrix_UB_12        -0.0074351000
_diffrn_orient_matrix_UB_13        -0.0034480000
_diffrn_orient_matrix_UB_21        0.0149963000
_diffrn_orient_matrix_UB_22        -0.0090403000
_diffrn_orient_matrix_UB_23        -0.0114699000
_diffrn_orient_matrix_UB_31        0.0067725000
_diffrn_orient_matrix_UB_32        -0.0122834000
_diffrn_orient_matrix_UB_33        0.0104710000
_diffrn_radiation_monochromator    synchrotron
_diffrn_radiation_probe            x-ray
_diffrn_radiation_type             synchrotron
_diffrn_radiation_wavelength       0.4859
_diffrn_source                     synchrotron
_reflns_Friedel_coverage           0.000
_reflns_Friedel_fraction_full      .
_reflns_Friedel_fraction_max       .
_reflns_number_gt                  748
_reflns_number_total               1130
_reflns_special_details
;
 Reflections were merged by SHELXL according to the crystal
 class for the calculation of statistics and refinement.
 
 _reflns_Friedel_fraction is defined as the number of unique
 Friedel pairs measured divided by the number that would be
 possible theoretically, ignoring centric projections and
 systematic absences.
;
_reflns_threshold_expression       'I > 2\s(I)'
_computing_cell_refinement         'CrysAlisPro 1.171.38.41 (Rigaku OD, 2015)'
_computing_data_collection         'CrysAlisPro 1.171.38.41 (Rigaku OD, 2015)'
_computing_data_reduction          'CrysAlisPro 1.171.38.41 (Rigaku OD, 2015)'
_computing_molecular_graphics      'Olex2 1.5 (Dolomanov et al., 2009)'
_computing_publication_material    'Olex2 1.5 (Dolomanov et al., 2009)'
_computing_structure_refinement    'XL  (Sheldrick, 2008)'
_computing_structure_solution      ?
_refine_diff_density_max           1.295
_refine_diff_density_min           -1.338
_refine_diff_density_rms           0.176
_refine_ls_extinction_coef         .
_refine_ls_extinction_method       none
_refine_ls_goodness_of_fit_ref     1.609
_refine_ls_hydrogen_treatment      constr
_refine_ls_matrix_type             full
_refine_ls_number_parameters       146
_refine_ls_number_reflns           1130
_refine_ls_number_restraints       231
_refine_ls_R_factor_all            0.1622
_refine_ls_R_factor_gt             0.1077
_refine_ls_restrained_S_all        1.467
_refine_ls_shift/su_max            0.000
_refine_ls_shift/su_mean           0.000
_refine_ls_structure_factor_coef   Fsqd
_refine_ls_weighting_details      
 'w=1/[\s^2^(Fo^2^)+(0.2000P)^2^] where P=(Fo^2^+2Fc^2^)/3'
_refine_ls_weighting_scheme        calc
_refine_ls_wR_factor_gt            0.3353
_refine_ls_wR_factor_ref           0.3882
_refine_special_details            ?
_olex2_refinement_description
;
1. Fixed Uiso
 At 1.2 times of:
  All C(H) groups, All N(H) groups, All N(H,H) groups
 At 1.5 times of:
  All C(H,H,H) groups
2. Restrained distances
 C3-N1
 1.43 with sigma of 0.02
 N1-C9
 1.4 with sigma of 0.02
 C9-C10
 1.5 with sigma of 0.02
 O5-C9
 1.25 with sigma of 0.02
 C1-C2
 1.504 with sigma of 0.01
 C5-C8
 1.504 with sigma of 0.01
 C1-O1
 1.25 with sigma of 0.005
 C1-O2
 1.25 with sigma of 0.005
 C8-O3
 1.25 with sigma of 0.005
 C8-O4
 1.25 with sigma of 0.005
3. Restrained planarity
 N1, C9, O5, C10
 with sigma of 0.1
4. Uiso/Uaniso restraints and constraints
All non-hydrogen atoms have similar U: within 1.7A with sigma of 0.04 and sigma
for terminal atoms of 0.08 within 1.7A
Uiso(C12) = Uiso(N2) = Uiso(C11)
5. Rigid body (RIGU) restrains
 All non-hydrogen atoms
 with sigma for 1-2 distances of 0.004 and sigma for 1-3 distances of 0.004
6. Others
 Fixed Sof: N2(0.5) H2A(0.5) H2B(0.5) C11(0.5) H11A(0.5) H11B(0.5) H11C(0.5)
 C12(0.5) H12A(0.5) H12B(0.5) H12C(0.5)
7.a Free rotating group:
 N2(C11,H11A,H11B,H11C,C12,H12A,H12B,H12C)
7.b Secondary CH2 refined with riding coordinates:
 N2(H2A,H2B)
7.c Aromatic/amide H refined with riding coordinates:
 C4(H4), C6(H6), C7(H7), N1(H1)
7.d Fitted hexagon refined as free rotating group:
 C3(C4,C5,C6,C7,C2)
7.e Idealised Me refined as rotating group:
 C10(H10A,H10B,H10C)
;
_atom_sites_solution_hydrogens     mixed
_atom_sites_solution_primary       ?
_atom_sites_solution_secondary     ?
loop_
  _atom_site_label
  _atom_site_type_symbol
  _atom_site_fract_x
  _atom_site_fract_y
  _atom_site_fract_z
  _atom_site_U_iso_or_equiv
  _atom_site_adp_type
  _atom_site_occupancy
  _atom_site_site_symmetry_order
  _atom_site_calc_flag
  _atom_site_refinement_flags_posn
  _atom_site_refinement_flags_adp
  _atom_site_refinement_flags_occupancy
  _atom_site_disorder_assembly
  _atom_site_disorder_group
 In1 In 0.625000 0.125000 0.33209(6) 0.0468(16) Uani 1 2 d S T P . .
 O3 O 0.7506(13) 0.3430(5) 0.1199(4) 0.059(5) Uani 1 1 d D U . . .
 O1 O 0.7263(14) 0.1616(5) 0.2929(4) 0.064(5) Uani 1 1 d D U . . .
 O4 O 0.8912(12) 0.3191(5) 0.1324(5) 0.067(5) Uani 1 1 d D U . . .
 C3 C 0.8026(13) 0.2249(5) 0.2285(5) 0.078(6) Uani 1 1 d DG U . . .
 C4 C 0.8338(11) 0.2560(6) 0.1969(5) 0.072(6) Uani 1 1 d G U . . .
 H4 H 0.896352 0.256547 0.189114 0.087 Uiso 1 1 calc R U . . .
 C5 C 0.7716(13) 0.2864(4) 0.1769(4) 0.065(6) Uani 1 1 d DG U . . .
 C6 C 0.6782(12) 0.2857(5) 0.1886(5) 0.070(6) Uani 1 1 d G U . . .
 H6 H 0.636595 0.306018 0.175188 0.084 Uiso 1 1 calc R U . . .
 C7 C 0.6470(11) 0.2545(6) 0.2202(5) 0.071(6) Uani 1 1 d G U . . .
 H7 H 0.584495 0.253999 0.227948 0.085 Uiso 1 1 calc R U . . .
 C2 C 0.7092(14) 0.2241(5) 0.2401(4) 0.070(6) Uani 1 1 d DG U . . .
 C8 C 0.8063(12) 0.3181(6) 0.1409(5) 0.055(6) Uani 1 1 d D U . . .
 O2 O 0.5894(13) 0.1917(6) 0.2836(5) 0.074(5) Uani 1 1 d D U . . .
 C1 C 0.6742(13) 0.1906(6) 0.2746(6) 0.064(6) Uani 1 1 d D U . . .
 N1 N 0.8696(18) 0.1967(8) 0.2503(8) 0.106(8) Uani 1 1 d D U . . .
 H1 H 0.850194 0.184631 0.274384 0.127 Uiso 1 1 calc R U . . .
 C9 C 0.961(2) 0.1851(8) 0.2397(8) 0.129(10) Uani 1 1 d D U . . .
 O5 O 1.002(2) 0.2036(10) 0.2081(9) 0.191(13) Uani 1 1 d D U . . .
 C10 C 1.004(3) 0.1497(10) 0.2688(10) 0.128(12) Uani 1 1 d D U . . .
 H10A H 0.982265 0.119201 0.260805 0.193 Uiso 1 1 calc R U . . .
 H10B H 0.987264 0.156114 0.298598 0.193 Uiso 1 1 calc R U . . .
 H10C H 1.070417 0.150939 0.265782 0.193 Uiso 1 1 calc R U . . .
 N2 N 0.655(5) 0.4879(18) 0.139(2) 0.151(19) Uiso 0.5 1 d G U P A -1
 H2A H 0.702265 0.494594 0.156730 0.182 Uiso 0.5 1 calc R U P A -1
 H2B H 0.672043 0.496280 0.112024 0.182 Uiso 0.5 1 calc R U P A -1
 C11 C 0.641(7) 0.4351(16) 0.139(3) 0.151(19) Uiso 0.5 1 d G U P A -1
 H11A H 0.585873 0.427605 0.116532 0.227 Uiso 0.5 1 d G U P A -1
 H11B H 0.703465 0.417363 0.129355 0.227 Uiso 0.5 1 d G U P A -1
 H11C H 0.622129 0.424125 0.172519 0.227 Uiso 0.5 1 d G U P A -1
 C12 C 0.573(6) 0.517(2) 0.152(2) 0.151(19) Uiso 0.5 1 d G U P A -1
 H12A H 0.554259 0.506530 0.185406 0.227 Uiso 0.5 1 d G U P A -1
 H12B H 0.590638 0.554437 0.150811 0.227 Uiso 0.5 1 d G U P A -1
 H12C H 0.518021 0.510022 0.129471 0.227 Uiso 0.5 1 d G U P A -1

loop_
  _atom_site_aniso_label
  _atom_site_aniso_U_11
  _atom_site_aniso_U_22
  _atom_site_aniso_U_33
  _atom_site_aniso_U_23
  _atom_site_aniso_U_13
  _atom_site_aniso_U_12
 In1 0.063(4) 0.0420(19) 0.0360(17) 0.000 0.000 -0.0002(13)
 O3 0.074(14) 0.051(8) 0.051(8) 0.011(6) -0.008(7) -0.011(7)
 O1 0.082(13) 0.056(8) 0.055(8) 0.013(6) -0.001(8) -0.017(7)
 O4 0.077(14) 0.058(9) 0.065(9) 0.031(7) -0.001(8) -0.002(7)
 C3 0.089(12) 0.076(11) 0.069(11) 0.032(9) -0.008(8) -0.010(8)
 C4 0.085(14) 0.068(11) 0.064(10) 0.026(9) -0.007(8) -0.008(8)
 C5 0.083(13) 0.063(10) 0.048(9) 0.016(7) -0.006(8) -0.010(8)
 C6 0.086(14) 0.065(10) 0.059(10) 0.010(8) -0.002(8) -0.010(8)
 C7 0.088(13) 0.069(11) 0.056(10) 0.013(8) -0.006(8) -0.014(8)
 C2 0.088(12) 0.063(9) 0.059(9) 0.012(8) -0.011(8) -0.017(7)
 C8 0.077(14) 0.046(9) 0.042(8) 0.007(7) -0.006(8) -0.007(8)
 O2 0.088(12) 0.069(9) 0.065(9) 0.009(8) -0.006(8) -0.021(8)
 C1 0.088(12) 0.053(9) 0.050(9) 0.001(7) -0.012(8) -0.020(8)
 N1 0.100(15) 0.105(13) 0.112(13) 0.053(11) -0.015(10) -0.003(10)
 C9 0.104(16) 0.139(18) 0.144(18) 0.071(14) -0.005(12) 0.008(12)
 O5 0.14(2) 0.24(2) 0.20(2) 0.137(18) 0.023(17) 0.022(17)
 C10 0.10(2) 0.13(2) 0.15(2) 0.070(18) -0.019(17) -0.004(16)

_geom_special_details
;
 All esds (except the esd in the dihedral angle between two l.s. planes)
 are estimated using the full covariance matrix.  The cell esds are taken
 into account individually in the estimation of esds in distances, angles
 and torsion angles; correlations between esds in cell parameters are only
 used when they are defined by crystal symmetry.  An approximate (isotropic)
 treatment of cell esds is used for estimating esds involving l.s. planes.
;
loop_
  _geom_bond_atom_site_label_1
  _geom_bond_atom_site_label_2
  _geom_bond_distance
  _geom_bond_site_symmetry_2
  _geom_bond_publ_flag
 In1 O3 2.320(17) 32_656 ?
 In1 O3 2.320(17) 31_556 ?
 In1 O1 2.158(16) 14_545 ?
 In1 O1 2.158(16) . ?
 In1 O4 2.232(14) 31_556 ?
 In1 O4 2.232(13) 32_656 ?
 In1 C8 2.620(12) 31_556 ?
 In1 C8 2.620(12) 32_656 ?
 In1 O2 2.472(16) . ?
 In1 O2 2.472(16) 14_545 ?
 In1 C1 2.667(12) . ?
 In1 C1 2.667(12) 14_545 ?
 O3 C8 1.249(5) . ?
 O1 C1 1.251(5) . ?
 O4 C8 1.249(5) . ?
 C3 C4 1.3900 . ?
 C3 C2 1.3900 . ?
 C3 N1 1.422(17) . ?
 C4 H4 0.9300 . ?
 C4 C5 1.3900 . ?
 C5 C6 1.3900 . ?
 C5 C8 1.511(10) . ?
 C6 H6 0.9300 . ?
 C6 C7 1.3900 . ?
 C7 H7 0.9300 . ?
 C7 C2 1.3900 . ?
 C2 C1 1.513(10) . ?
 O2 C1 1.251(5) . ?
 N1 H1 0.8600 . ?
 N1 C9 1.393(19) . ?
 C9 O5 1.251(18) . ?
 C9 C10 1.484(19) . ?
 C10 H10A 0.9600 . ?
 C10 H10B 0.9600 . ?
 C10 H10C 0.9600 . ?
 N2 H2A 0.8900 . ?
 N2 H2B 0.8900 . ?
 N2 C11 1.5262 . ?
 N2 C12 1.5012 . ?
 C11 H11A 1.0734 . ?
 C11 H11B 1.0815 . ?
 C11 H11C 1.0943 . ?
 C12 H12A 1.0935 . ?
 C12 H12B 1.1015 . ?
 C12 H12C 1.0723 . ?

loop_
  _geom_angle_atom_site_label_1
  _geom_angle_atom_site_label_2
  _geom_angle_atom_site_label_3
  _geom_angle
  _geom_angle_site_symmetry_1
  _geom_angle_site_symmetry_3
  _geom_angle_publ_flag
 O3 In1 O3 120.2(7) 32_656 31_556 ?
 O3 In1 C8 101.3(5) 32_656 31_556 ?
 O3 In1 C8 28.47(19) 31_556 31_556 ?
 O3 In1 C8 28.47(19) 32_656 32_656 ?
 O3 In1 C8 101.3(5) 31_556 32_656 ?
 O3 In1 O2 80.4(5) 32_656 14_545 ?
 O3 In1 O2 139.9(6) 31_556 14_545 ?
 O3 In1 O2 80.4(5) 31_556 . ?
 O3 In1 O2 139.9(6) 32_656 . ?
 O3 In1 C1 113.7(6) 31_556 14_545 ?
 O3 In1 C1 104.7(6) 32_656 14_545 ?
 O3 In1 C1 113.7(6) 32_656 . ?
 O3 In1 C1 104.7(6) 31_556 . ?
 O1 In1 O3 127.3(6) . 31_556 ?
 O1 In1 O3 87.0(6) . 32_656 ?
 O1 In1 O3 87.0(6) 14_545 31_556 ?
 O1 In1 O3 127.3(6) 14_545 32_656 ?
 O1 In1 O1 112.5(8) 14_545 . ?
 O1 In1 O4 87.9(6) . 31_556 ?
 O1 In1 O4 143.3(7) . 32_656 ?
 O1 In1 O4 143.3(7) 14_545 31_556 ?
 O1 In1 O4 87.9(6) 14_545 32_656 ?
 O1 In1 C8 109.5(6) . 31_556 ?
 O1 In1 C8 109.5(6) 14_545 32_656 ?
 O1 In1 C8 115.4(6) . 32_656 ?
 O1 In1 C8 115.4(6) 14_545 31_556 ?
 O1 In1 O2 55.4(4) 14_545 14_545 ?
 O1 In1 O2 55.4(4) . . ?
 O1 In1 O2 84.4(5) . 14_545 ?
 O1 In1 O2 84.4(5) 14_545 . ?
 O1 In1 C1 27.5(3) . . ?
 O1 In1 C1 98.9(6) . 14_545 ?
 O1 In1 C1 27.5(3) 14_545 14_545 ?
 O1 In1 C1 98.9(6) 14_545 . ?
 O4 In1 O3 82.0(5) 32_656 31_556 ?
 O4 In1 O3 56.9(3) 32_656 32_656 ?
 O4 In1 O3 56.9(3) 31_556 31_556 ?
 O4 In1 O3 82.0(5) 31_556 32_656 ?
 O4 In1 O4 93.0(9) 31_556 32_656 ?
 O4 In1 C8 86.3(6) 31_556 32_656 ?
 O4 In1 C8 28.4(2) 32_656 32_656 ?
 O4 In1 C8 86.3(6) 32_656 31_556 ?
 O4 In1 C8 28.4(2) 31_556 31_556 ?
 O4 In1 O2 161.1(6) 31_556 14_545 ?
 O4 In1 O2 83.1(6) 31_556 . ?
 O4 In1 O2 83.1(6) 32_656 14_545 ?
 O4 In1 O2 161.1(6) 32_656 . ?
 O4 In1 C1 170.6(6) 31_556 14_545 ?
 O4 In1 C1 170.6(6) 32_656 . ?
 O4 In1 C1 85.4(7) 32_656 14_545 ?
 O4 In1 C1 85.4(7) 31_556 . ?
 C8 In1 C8 93.4(9) 31_556 32_656 ?
 C8 In1 C1 142.2(6) 31_556 14_545 ?
 C8 In1 C1 96.5(7) 31_556 . ?
 C8 In1 C1 142.2(6) 32_656 . ?
 C8 In1 C1 96.5(7) 32_656 14_545 ?
 O2 In1 C8 166.0(6) 14_545 31_556 ?
 O2 In1 C8 81.5(6) 14_545 32_656 ?
 O2 In1 C8 166.0(6) . 32_656 ?
 O2 In1 C8 81.5(6) . 31_556 ?
 O2 In1 O2 106.4(8) 14_545 . ?
 O2 In1 C1 27.85(16) . . ?
 O2 In1 C1 95.5(5) 14_545 . ?
 O2 In1 C1 27.84(16) 14_545 14_545 ?
 O2 In1 C1 95.5(5) . 14_545 ?
 C1 In1 C1 97.7(10) . 14_545 ?
 C8 O3 In1 89.2(10) . 23_655 ?
 C1 O1 In1 99.5(11) . . ?
 C8 O4 In1 93.3(9) . 23_655 ?
 C4 C3 C2 120.0 . . ?
 C4 C3 N1 118.1(16) . . ?
 C2 C3 N1 121.7(16) . . ?
 C3 C4 H4 120.0 . . ?
 C3 C4 C5 120.0 . . ?
 C5 C4 H4 120.0 . . ?
 C4 C5 C6 120.0 . . ?
 C4 C5 C8 118.9(13) . . ?
 C6 C5 C8 121.0(13) . . ?
 C5 C6 H6 120.0 . . ?
 C7 C6 C5 120.0 . . ?
 C7 C6 H6 120.0 . . ?
 C6 C7 H7 120.0 . . ?
 C2 C7 C6 120.0 . . ?
 C2 C7 H7 120.0 . . ?
 C3 C2 C1 120.7(14) . . ?
 C7 C2 C3 120.0 . . ?
 C7 C2 C1 119.3(14) . . ?
 O3 C8 In1 62.3(10) . 23_655 ?
 O3 C8 O4 120.4(15) . . ?
 O3 C8 C5 120.3(14) . . ?
 O4 C8 In1 58.2(8) . 23_655 ?
 O4 C8 C5 119.3(15) . . ?
 C5 C8 In1 176.1(13) . 23_655 ?
 C1 O2 In1 84.8(10) . . ?
 O1 C1 In1 52.9(9) . . ?
 O1 C1 C2 122.2(15) . . ?
 O1 C1 O2 120.3(15) . . ?
 C2 C1 In1 174.0(14) . . ?
 O2 C1 In1 67.4(9) . . ?
 O2 C1 C2 117.5(16) . . ?
 C3 N1 H1 114.1 . . ?
 C9 N1 C3 132(2) . . ?
 C9 N1 H1 114.1 . . ?
 N1 C9 C10 115(2) . . ?
 O5 C9 N1 122(3) . . ?
 O5 C9 C10 124(3) . . ?
 C9 C10 H10A 109.5 . . ?
 C9 C10 H10B 109.5 . . ?
 C9 C10 H10C 109.5 . . ?
 H10A C10 H10B 109.5 . . ?
 H10A C10 H10C 109.5 . . ?
 H10B C10 H10C 109.5 . . ?
 H2A N2 H2B 107.4 . . ?
 C11 N2 H2A 108.2 . . ?
 C11 N2 H2B 108.2 . . ?
 C12 N2 H2A 108.2 . . ?
 C12 N2 H2B 108.2 . . ?
 C12 N2 C11 116.2 . . ?
 N2 C11 H11A 107.1 . . ?
 N2 C11 H11B 110.4 . . ?
 N2 C11 H11C 109.1 . . ?
 H11A C11 H11B 109.6 . . ?
 H11A C11 H11C 111.4 . . ?
 H11B C11 H11C 109.2 . . ?
 N2 C12 H12A 107.0 . . ?
 N2 C12 H12B 110.6 . . ?
 N2 C12 H12C 107.6 . . ?
 H12A C12 H12B 111.1 . . ?
 H12A C12 H12C 111.4 . . ?
 H12B C12 H12C 109.1 . . ?

loop_
  _geom_torsion_atom_site_label_1
  _geom_torsion_atom_site_label_2
  _geom_torsion_atom_site_label_3
  _geom_torsion_atom_site_label_4
  _geom_torsion
  _geom_torsion_site_symmetry_1
  _geom_torsion_site_symmetry_2
  _geom_torsion_site_symmetry_3
  _geom_torsion_site_symmetry_4
  _geom_torsion_publ_flag
 In1 O3 C8 O4 -3(2) 23_655 . . . ?
 In1 O3 C8 C5 176.7(16) 23_655 . . . ?
 In1 O1 C1 C2 -175.7(16) . . . . ?
 In1 O1 C1 O2 2(3) . . . . ?
 In1 O4 C8 O3 3(2) 23_655 . . . ?
 In1 O4 C8 C5 -176.6(15) 23_655 . . . ?
 In1 O2 C1 O1 -2(2) . . . . ?
 In1 O2 C1 C2 176.1(17) . . . . ?
 C3 C4 C5 C6 0.0 . . . . ?
 C3 C4 C5 C8 -176.6(15) . . . . ?
 C3 C2 C1 O1 -2(3) . . . . ?
 C3 C2 C1 O2 179.9(18) . . . . ?
 C3 N1 C9 O5 7(4) . . . . ?
 C3 N1 C9 C10 -173(3) . . . . ?
 C4 C3 C2 C7 0.0 . . . . ?
 C4 C3 C2 C1 -179.7(16) . . . . ?
 C4 C3 N1 C9 -18(3) . . . . ?
 C4 C5 C6 C7 0.0 . . . . ?
 C4 C5 C8 O3 174.1(15) . . . . ?
 C4 C5 C8 O4 -6(3) . . . . ?
 C5 C6 C7 C2 0.0 . . . . ?
 C6 C5 C8 O3 -2(3) . . . . ?
 C6 C5 C8 O4 177.5(17) . . . . ?
 C6 C7 C2 C3 0.0 . . . . ?
 C6 C7 C2 C1 179.7(16) . . . . ?
 C7 C2 C1 O1 178.0(17) . . . . ?
 C7 C2 C1 O2 0(3) . . . . ?
 C2 C3 C4 C5 0.0 . . . . ?
 C2 C3 N1 C9 166(2) . . . . ?
 C8 C5 C6 C7 176.6(15) . . . . ?
 N1 C3 C4 C5 -175.7(18) . . . . ?
 N1 C3 C2 C7 175.5(19) . . . . ?
 N1 C3 C2 C1 -4(2) . . . . ?

_shelx_res_file
;
TITL In_MeAm_OnlyDMF_5_ in Fddd
    in_meam_onlydmf_5_.res
    created by SHELXL-2019/1 at 14:08:36 on 18-Apr-2025
REM Fddd (#70 in standard setting)
CELL 0.4859 14.381953 28.656067 30.555291 90 90 90
ZERR 16 0.004149 0.002468 0.002355 0 0 0
LATT 4
SYMM 0.75-X,0.75-Y,+Z
SYMM 0.75-X,+Y,0.75-Z
SYMM +X,0.75-Y,0.75-Z
SFAC C H In N O
DISP C 0.001 0.001 6.068
DISP H -0 0 0.607
DISP In -1.947 0.658 1423.319
DISP N 0.002 0.001 8.983
DISP O 0.004 0.003 13.336
UNIT 352 352 16 48 160
DFIX 1.43 C3 N1
DFIX 1.4 N1 C9
DFIX 1.5 C9 C10
DFIX 1.25 O5 C9
DFIX 1.504 0.01 C1 C2
DFIX 1.504 0.01 C5 C8
DFIX 1.25 0.005 C1 O1
DFIX 1.25 0.005 C1 O2
DFIX 1.25 0.005 C8 O3
DFIX 1.25 0.005 C8 O4
FLAT N1 C9 O5 C10
RIGU
EADP C12 N2 C11
SIMU 0.04 0.08 1.7

L.S. 49
PLAN  6
CONF
BOND
MORE -1
BOND $H
fmap 2
acta
OMIT 0 0 4
OMIT 0 4 4
OMIT 1 3 3
OMIT 1 3 5
OMIT 1 3 7
OMIT 1 3 9
OMIT 1 7 11
OMIT 1 9 9
OMIT 2 2 0
OMIT 2 2 30
OMIT 4 26 8
OMIT 6 22 14
REM <olex2.extras>
REM <HklSrc "%.\\In_MeAm_OnlyDMF_5_.hkl">
REM </olex2.extras>

WGHT    0.200000
FVAR       0.56527
IN1   3    0.625000    0.125000    0.332094    10.50000    0.06254    0.04199 =
         0.03600    0.00000    0.00000   -0.00016
O3    5    0.750580    0.342973    0.119943    11.00000    0.07426    0.05071 =
         0.05055    0.01128   -0.00835   -0.01109
O1    5    0.726324    0.161550    0.292866    11.00000    0.08174    0.05614 =
         0.05501    0.01338   -0.00082   -0.01716
O4    5    0.891224    0.319106    0.132367    11.00000    0.07748    0.05828 =
         0.06522    0.03144   -0.00088   -0.00152
AFIX  66
C3    1    0.802632    0.224869    0.228508    11.00000    0.08897    0.07619 =
         0.06897    0.03188   -0.00750   -0.01046
C4    1    0.833846    0.256036    0.196898    11.00000    0.08458    0.06846 =
         0.06437    0.02587   -0.00656   -0.00764
AFIX  43
H4    2    0.896352    0.256547    0.189114    11.00000   -1.20000
AFIX  65
C5    1    0.771638    0.286440    0.176921    11.00000    0.08329    0.06270 =
         0.04834    0.01553   -0.00638   -0.01012
C6    1    0.678216    0.285676    0.188554    11.00000    0.08600    0.06515 =
         0.05860    0.00983   -0.00154   -0.00974
AFIX  43
H6    2    0.636595    0.306018    0.175188    11.00000   -1.20000
AFIX  65
C7    1    0.647000    0.254510    0.220164    11.00000    0.08787    0.06918 =
         0.05572    0.01305   -0.00557   -0.01422
AFIX  43
H7    2    0.584495    0.253999    0.227948    11.00000   -1.20000
AFIX  65
C2    1    0.709207    0.224106    0.240142    11.00000    0.08806    0.06256 =
         0.05948    0.01229   -0.01053   -0.01745
AFIX   0
C8    1    0.806292    0.318087    0.140907    11.00000    0.07731    0.04629 =
         0.04231    0.00654   -0.00563   -0.00677
O2    5    0.589364    0.191707    0.283622    11.00000    0.08794    0.06916 =
         0.06483    0.00909   -0.00591   -0.02129
C1    1    0.674190    0.190567    0.274636    11.00000    0.08778    0.05267 =
         0.05042    0.00081   -0.01169   -0.02039
N1    4    0.869602    0.196687    0.250283    11.00000    0.10031    0.10505 =
         0.11162    0.05325   -0.01475   -0.00279
AFIX  43
H1    2    0.850194    0.184631    0.274384    11.00000   -1.20000
AFIX   0
C9    1    0.960912    0.185054    0.239684    11.00000    0.10414    0.13851 =
         0.14422    0.07121   -0.00450    0.00792
O5    5    1.002000    0.203633    0.208094    11.00000    0.13532    0.24262 =
         0.19601    0.13719    0.02308    0.02245
C10   1    1.004017    0.149709    0.268785    11.00000    0.10296    0.12775 =
         0.15441    0.07037   -0.01910   -0.00437
AFIX 137
H10A  2    0.982265    0.119201    0.260805    11.00000   -1.50000
H10B  2    0.987264    0.156114    0.298598    11.00000   -1.50000
H10C  2    1.070417    0.150939    0.265782    11.00000   -1.50000
AFIX   6

PART -1
N2    4    0.655160    0.487887    0.138918    10.50000    0.15142
AFIX  23
H2A   2    0.702265    0.494594    0.156730    10.50000   -1.20000
H2B   2    0.672043    0.496280    0.112024    10.50000   -1.20000
AFIX   5
C11   1    0.640612    0.435132    0.139347    10.50000    0.15142
H11A  2    0.585873    0.427605    0.116532    10.50000   -1.50000
H11B  2    0.703465    0.417363    0.129355    10.50000   -1.50000
H11C  2    0.622129    0.424125    0.172519    10.50000   -1.50000
C12   1    0.573138    0.517044    0.152170    10.50000    0.15142
H12A  2    0.554259    0.506530    0.185406    10.50000   -1.50000
H12B  2    0.590638    0.554437    0.150811    10.50000   -1.50000
H12C  2    0.518021    0.510022    0.129471    10.50000   -1.50000
AFIX   0
HKLF 4


REM  In_MeAm_OnlyDMF_5_ in Fddd
REM wR2 = 0.3882, GooF = S = 1.609, Restrained GooF = 1.467 for all data
REM R1 = 0.1077 for 748 Fo > 4sig(Fo) and 0.1622 for all 1130 data
REM 146 parameters refined using 231 restraints

END

WGHT      0.2000      0.0000

REM Highest difference peak  1.295,  deepest hole -1.338,  1-sigma level  0.176
Q1    1   0.6250  0.1250  0.1950  10.50000  0.05    1.01
Q2    1   0.4898  0.1677  0.1679  11.00000  0.05    0.87
Q3    1   0.4844  0.2031  0.1464  11.00000  0.05    0.77
Q4    1   0.6250  0.4160  0.1250  10.50000  0.05    0.67
Q5    1   0.8048  0.1017  0.2033  11.00000  0.05    0.67
Q6    1   0.5393  0.1480  0.1884  11.00000  0.05    0.65
;
_shelx_res_checksum                5557
_shelx_hkl_file
;
   0   0  -4 14711.2 720.160   7
   0   0   4 15999.8 742.094   1
   0   0   6 48.3935 192.407   8
   0   0   6-93.6789 231.887   1
   0   0  -6-94.0834 192.554   7
   0   0  -8 3390.51 385.909   7
   0   0   8 2779.86 416.551   1
   0   0   8 3105.63 368.573   8
   0   0  10 42.2887 455.290   1
   0   0  10 172.392 390.570   8
   0   0 -10 218.291 397.107   7
   0   0  12 369.402 552.393   1
   0   0 -12 893.575 511.287   7
   0   0  14-927.495 643.289   8
   0   0 -16 3626.33 775.890   7
   0   0  16 3264.72 763.142   8
   0   0  16 3579.21 799.377   1
   0   0  18 61.4534 749.703   8
   0   0 -18-469.930 835.371   7
   0   0  18-558.253 866.770   1
   0   0  20 44347.2 2285.14   8
   0   0  20 40886.0 2310.86   1
   0   0 -20 39755.1 2320.91   7
   0   0 -22 213.901 1051.95   7
   0   0  22 379.068 1006.32   1
   0   0  22-737.538 986.726   8
   0   0  24 30331.7 1939.12   8
   0   0 -24 27745.6 2039.91   7
   0   0  24 29140.7 2049.73   1
   0   0 -26-258.231 1314.65   7
   0   0  26-1422.95 1289.07   1
   0   0  26 228.446 1158.00   8
   0   0  28-1368.36 1352.86   1
   0   0  28-760.538 1323.36   8
   0   0 -28 558.393 1557.46   7
   0  -2   4-29.2093 121.418   8
   0  -2  -4-10.0166 120.162   7
   0  -2   4 65.9135 152.581   1
   0   2   4-10.3640 108.940   1
   0   2  -4-23.0635 127.085   7
   0   2   4-61.0480 121.589   8
   0  -2  -6 1144.67 237.007   7
   0   2   6 917.852 245.610   8
   0   2  -6 1395.45 234.794   7
   0  -2   6 1596.85 296.370   1
   0  -2   6 1701.38 244.554   8
   0   2   6 1090.47 222.616   1
   0  -2   8 12.1359 388.805   1
   0  -2   8 141.630 310.692   8
   0   2  -8-17.4637 313.675   7
   0   2   8 92.4009 317.024   1
   0  -2  -8-65.5823 323.483   7
   0   2   8-122.340 311.554   8
   0   2 -10 190.737 420.100   7
   0   2  10 665.490 403.803   8
   0   2  10 520.404 447.779   1
   0  -2  10 358.039 486.019   1
   0  -2  10 493.131 412.222   8
   0  -2 -10 544.873 430.331   7
   0   2 -12-245.361 486.532   7
   0  -2 -12 315.816 518.999   7
   0   2  12-344.169 501.911   8
   0   2  12 78.4257 489.095   1
   0  -2  12-176.596 580.511   1
   0  -2  14 10220.5 991.123   1
   0   2 -14 11660.0 893.347   7
   0  -2  14 10279.6 560.970   2
   0  -2  14 9594.25 866.931   8
   0   2  14 10790.7 854.692   8
   0   2 -16 358.165 727.232   7
   0   2  16-145.966 718.987   1
   0  -2  16-52.4624 269.363   2
   0   2  16-416.682 709.977   8
   0  -2 -16-427.993 735.882   7
   0  -2  16-148.579 721.001   8
   0  -2  16-139.425 801.969   1
   0   2 -18 5347.82 929.043   7
   0   2  18 4127.04 834.481   8
   0   2  18 6760.41 958.771   1
   0  -2 -18 5244.13 968.430   7
   0  -2  18 4353.40 387.507   2
   0  -2  18 4029.97 900.717   8
   0  -2  18 7256.46 1042.05   1
   0   2  20-156.050 917.832   8
   0   2  20-905.335 906.735   1
   0  -2  20-1217.68 1026.01   1
   0  -2 -20-24.7866 1019.49   7
   0   2 -20-47.6209 966.148   7
   0  -2  20 662.276 901.122   8
   0  -2  22 60711.8 2969.49   8
   0   2  22 52034.0 2923.39   8
   0  -2  22 62687.2 3071.05   1
   0   2 -22 55523.7 2990.56   7
   0   2  22 55196.5 2967.43   1
   0  -2 -22 56722.3 3030.50   7
   0  -2 -24 30.5043 1243.51   7
   0   2  24-1199.60 1149.96   1
   0   2  24-503.192 1114.59   8
   0  -2  24 26.8732 1127.80   8
   0  -2  24 552.228 1249.46   1
   0   2 -24 29.0710 1193.33   7
   0   2 -26 7307.65 1461.03   7
   0  -2  26 7946.29 1373.33   8
   0   2  26 5351.65 1276.52   1
   0  -2  26 4344.52 1356.84   1
   0  -2 -26 6895.32 1482.33   7
   0   2  26 7186.93 1294.45   8
   0  -2 -28 1426.42 1582.79   7
   0   2 -28 1036.02 1420.81   7
   0  -2  28 1330.99 1374.55   1
   0  -2  28-2111.21 1306.02   8
   0   2  28 1096.63 1278.94   1
   0   2  28-847.345 1294.47   8
   0   2  30-4148.11 1522.35   1
   0   2  30 161.341 1389.27   8
   0  -4   0 69205.8 3091.84   5
   0  -4   0 72010.5 3122.15   2
   0   4   0 69787.4 3089.56   6
   0  -4   2 30.3344 118.714   5
   0   4   2-5.22385 111.186   6
   0  -4   2-159.809 172.882   2
   0  -4   2-43.1366 116.153   8
   0   4  -2 4.74029 106.753   6
   0   4  -2-44.9744 168.160   4
   0  -4  -2-23.6434 181.496   2
   0   4  -4 188290. 8188.47   4
   0  -4   4 182152. 8144.96   2
   0  -4   4 181052. 8137.05   8
   0   4  -4 191039. 8126.00   6
   0  -4   4 188762. 8128.88   5
   0  -4   4 188900. 8172.92   1
   0  -4   6 138.081 259.659   8
   0  -4   6-33.4034 182.856   5
   0  -4   6-55.7526 270.440   2
   0  -4   6 118.365 342.507   1
   0   4  -6-24.5289 186.352   6
   0   4   8 11127.0 718.045   8
   0  -4   8 13680.9 816.300   1
   0  -4  -8 12497.7 743.397   7
   0   4  -8 12738.5 724.584   7
   0   4  -8 12027.7 620.724   6
   0  -4   8 11538.8 618.487   5
   0  -4   8 12741.2 721.656   8
   0  -4   8 12171.0 670.585   2
   0   4   8 11339.1 708.899   1
   0   4 -10-70.3956 243.117   6
   0   4  10 226.735 425.213   8
   0   4  10-37.9034 377.063   1
   0   4 -10 203.416 331.164   3
   0  -4  10 144.306 410.206   8
   0  -4  10 142.030 223.037   5
   0  -4 -10 452.192 460.354   7
   0   4 -10 69.2390 443.718   7
   0  -4  10 698.995 529.917   1
   0  -4  10-18.1046 332.264   2
   0  -4 -12 34889.7 1800.25   7
   0   4  12 32163.8 1756.43   1
   0  -4  12 35950.9 1607.54   5
   0   4  12 32604.8 1753.89   8
   0   4 -12 38098.9 1636.01   3
   0   4 -12 34735.4 1611.04   6
   0  -4  12 35048.5 1640.88   2
   0  -4  14-530.790 611.988   8
   0   4 -14-111.810 621.453   7
   0   4 -14-413.388 414.977   3
   0  -4  14-315.963 304.775   5
   0   4 -14 204.926 287.233   6
   0  -4  14 557.697 725.715   1
   0  -4  14-152.261 406.313   2
   0  -4  16 4232.79 787.463   8
   0  -4 -16 6932.96 910.392   7
   0   4  16 5209.93 773.965   1
   0   4 -16 5710.85 861.131   7
   0  -4  16 5059.46 929.368   1
   0   4 -16 5470.73 419.554   6
   0  -4  16 4862.48 514.561   2
   0   4  16 4737.51 791.192   8
   0  -4  18 441.139 815.785   8
   0  -4  18 442.217 444.753   2
   0   4  18-409.951 787.819   1
   0   4  18 61.0217 810.766   8
   0  -4 -18-930.921 919.130   7
   0   4 -18-174.993 324.670   6
   0  -4  18 107.380 974.212   1
   0   4 -18-63.6447 875.093   7
   0   4  20 17260.4 1363.33   8
   0  -4  20 19108.8 1400.35   8
   0   4 -20 17512.9 1452.16   7
   0  -4  20 20184.7 1567.47   1
   0   4  20 16425.2 1374.84   1
   0  -4 -20 17029.0 1478.60   7
   0   4  22-524.876 1000.38   1
   0   4 -22-26.5974 1096.04   7
   0  -4 -22-2126.57 1219.03   7
   0  -4  22-606.526 1036.70   8
   0   4  22 535.397 1029.33   8
   0  -4  22-1661.89 1241.90   1
   0  -4 -24 39164.2 2475.27   7
   0  -4  24 41330.0 2351.84   8
   0   4 -24 39838.0 2407.41   7
   0   4  24 38366.3 2329.06   1
   0   4  24 40468.2 2331.79   8
   0  -4  24 38758.0 2477.00   1
   0   4  26 200.241 1294.05   8
   0   4 -26 567.627 1409.88   7
   0   4  26 32.8199 1183.10   1
   0  -4  26 832.218 1402.14   1
   0  -4  26 174.539 1222.76   8
   0  -4 -26 175.501 1452.13   7
   0   4 -28 2741.84 1485.99   7
   0  -4  28 1361.07 1359.51   1
   0  -4 -28 2583.20 1574.72   7
   0   4  28 1773.53 1423.37   8
   0   4  28 2049.62 1331.06   1
   0  -4  28 2404.51 1346.19   8
   0  -6   0 103.913 193.163   5
   0   6   0-73.4130 189.646   6
   0  -6   0 10.3576 289.890   2
   0  -6   2 33520.8 1579.82   5
   0  -6   2 37029.9 1635.09   2
   0   6   2 32733.2 1580.09   6
   0   6  -2 35167.5 1579.80   6
   0  -6  -2 33097.6 1578.79   5
   0  -6  -2 34136.3 1646.28   2
   0   6   4 66.1655 220.827   6
   0   6  -4-155.925 393.880   4
   0   6  -4-7.26494 233.003   6
   0  -6   4-101.954 353.486   1
   0  -6   4 6.96515 260.599   8
   0  -6   4 101.497 250.537   5
   0  -6   4 116.173 351.624   2
   0  -6   6 1858.97 319.626   5
   0  -6   6 1864.08 361.818   8
   0   6  -6 1710.55 309.030   6
   0  -6   6 2488.81 473.797   1
   0   6  -6 2204.21 545.318   4
   0  -6   6 1685.24 431.621   2
   0  -6   8 29.1763 442.652   2
   0  -6   8 149.828 383.626   8
   0  -6   8-21.8004 294.347   5
   0   6  -8-17.1836 597.961   4
   0  -6   8 241.395 522.367   1
   0   6  -8-142.834 310.393   6
   0   6 -10 34293.9 1711.19   7
   0  -6  10 36266.6 1808.45   1
   0  -6  10 36066.5 1716.76   8
   0   6 -10 35036.9 1622.93   6
   0   6  10 32828.7 1718.02   8
   0  -6  10 32205.9 1613.67   5
   0  -6  10 36917.4 1687.52   2
   0  -6  14 100769. 4576.88   2
   0  -6  14 102947. 4529.38   5
   0   6 -14 101872. 4555.69   3
   0  -6  14 102494. 4771.33   1
   0  -6  14 104618. 4688.08   8
   0   6 -14 103198. 4539.80   6
   0   6 -14 100160. 4668.55   7
   0   6  16-454.058 756.984   8
   0  -6  16-161.815 623.490   2
   0  -6  16-127.188 905.543   1
   0  -6 -16-717.360 795.147   7
   0   6  16 433.267 653.840   1
   0  -6  16 304.673 365.204   5
   0  -6  16 710.583 796.032   8
   0   6 -16 16.6080 421.326   6
   0   6 -16-445.842 747.633   7
   0   6 -16-288.650 506.613   3
   0  -6  18 1757.28 1123.21   1
   0  -6 -18 3863.99 1076.82   7
   0  -6  20-1225.30 1168.50   1
   0   6  20-617.491 938.154   8
   0   6 -20 740.435 1025.98   7
   0  -6  20 1441.99 977.315   8
   0  -6 -20-274.392 1078.40   7
   0   6  20 256.568 852.828   1
   0   6  22 18396.9 1480.56   8
   0   6  22 17211.4 1432.21   1
   0  -6  22 18447.6 1515.14   8
   0  -6 -22 19069.3 1634.79   7
   0   6 -22 18836.2 1559.75   7
   0  -6  22 17334.0 1715.26   1
   0  -6  24 35.5139 1354.21   1
   0   6  24-555.963 1025.15   1
   0   6 -24 440.789 1255.85   7
   0   6  24 455.196 1136.34   8
   0  -6 -24 664.407 1309.82   7
   0  -6  24 358.424 1113.05   8
   0  -6 -26 21761.2 2178.62   7
   0  -6  26 24982.5 1874.08   8
   0   6  26 24440.3 1869.34   8
   0   6 -26 22427.8 1975.50   7
   0  -6  26 23064.2 2072.93   1
   0   6  26 23539.3 1813.49   1
   0  -6  28-1382.87 1312.63   8
   0  -6 -28-2916.89 1912.86   7
   0   6  28-1266.33 1330.84   1
   0  -6  28 908.230 1552.76   1
   0   6 -28 1406.45 1511.25   7
   0  -8   0 1195.74 460.339   2
   0  -8   0 1347.71 310.775   5
   0   8   0 1931.53 340.209   6
   0  -8   2 13.4882 446.768   2
   0  -8  -2-82.5469 299.983   5
   0  -8  -2 149.009 476.105   2
   0  -8   2-239.749 302.510   5
   0   8   2 206.592 304.404   6
   0   8  -2-58.9714 295.657   6
   0  -8  -4 13136.3 759.592   5
   0  -8   4 13174.9 851.810   2
   0  -8   4 12724.3 750.813   5
   0   8  -4 12453.9 871.247   4
   0  -8   4 12128.5 724.454   8
   0   8  -4 13005.0 744.720   6
   0   8   4 12848.9 764.476   6
   0  -8   6 194.437 509.127   2
   0  -8   6 50.1249 397.288   8
   0   8  -6-63.9211 609.390   4
   0   8  -6 69.6690 360.501   6
   0  -8  -6 439.554 366.138   5
   0  -8   6 216.192 529.634   1
   0  -8   6 180.359 379.718   5
   0  -8   8 113526. 5004.25   2
   0  -8   8 114492. 5063.36   1
   0  -8   8 115429. 4984.25   8
   0   8  -8 107771. 5092.94   4
   0   8  -8 111033. 4953.95   6
   0  -8   8 106587. 4952.41   5
   0   8  12 131339. 5985.63   8
   0   8 -12 132496. 6143.79   4
   0  -8  12 135632. 5948.80   2
   0  -8  12 133240. 5971.65   8
   0   8 -12 134786. 5886.27   6
   0  -8  12 129872. 5875.93   5
   0   8 -14-52.3427 727.364   7
   0  -8  14 364.643 705.656   2
   0  -8  14-337.986 695.862   8
   0  -8  14 458.554 899.408   1
   0   8 -14-1608.46 1144.46   4
   0   8 -14-21.4451 486.994   6
   0  -8  14 273.959 453.246   5
   0   8 -16 10323.9 1067.30   7
   0  -8  16 9390.96 1187.15   1
   0   8  16 10781.4 1084.75   8
   0  -8  16 11326.1 747.815   5
   0  -8  16 11871.7 1078.41   8
   0  -8  16 10742.1 999.483   2
   0   8 -16 11176.7 785.009   6
   0   8 -16 11184.8 908.694   3
   0   8 -18-21.5267 907.361   7
   0   8 -18-11.4051 587.807   6
   0   8 -18 439.530 675.675   3
   0  -8 -18-469.255 797.047   7
   0  -8  18 154.532 903.798   8
   0  -8  18-250.473 813.597   2
   0   8  18 523.549 906.247   8
   0  -8  18 292.228 482.631   5
   0  -8  18 147.140 1110.57   1
   0  -8 -20 10489.0 1279.37   7
   0   8 -20 8239.33 1207.66   7
   0   8  20 8268.53 1177.65   8
   0  -8  20 8718.34 1426.95   1
   0  -8  20 5752.94 1132.74   8
   0   8  24 17342.5 1607.36   8
   0  -8  24 21822.4 1694.57   8
   0  -8 -24 18079.5 1847.27   7
   0  -8  24 16327.1 1819.72   1
   0   8 -24 20124.2 1735.16   7
   0  -8 -28 6130.99 1679.00   7
   0  -8  28 5221.32 1468.42   8
   0   8 -28 3322.37 1621.61   7
   0  -8  28 660.002 1556.14   1
   0   8  28 4210.64 1433.87   8
   0  10   0-115.066 396.166   6
   0 -10   0 17.7631 585.698   2
   0 -10   0 238.802 367.076   5
   0 -10  -2 792.608 613.525   2
   0 -10  -2 1252.39 418.148   5
   0  10   2 1276.93 413.873   6
   0 -10   2 1509.58 614.656   2
   0  10  -2 913.584 396.694   6
   0 -10   2 1349.22 417.347   5
   0 -10  -4-13.8661 407.842   5
   0 -10   4 101.804 600.054   2
   0 -10   4 88.3138 398.060   5
   0  10   4-198.856 426.755   6
   0  10  -4-112.804 403.065   6
   0 -10  -6 9394.97 768.579   5
   0  10  -6 8847.02 714.275   6
   0 -10   6 10223.8 894.288   2
   0 -10   6 11110.0 884.126   1
   0  10  -6 10675.9 956.783   4
   0 -10   6 10247.5 733.402   8
   0 -10   6 10234.2 754.099   5
   0 -10  10 306598. 13483.9   2
   0  10 -10 307406. 13418.1   6
   0 -10  10 305934. 13413.5   5
   0 -10  12-62.7276 513.797   5
   0  10 -12 209.255 516.218   6
   0 -10  12-368.346 787.845   2
   0  10 -12-219.362 1067.98   4
   0 -10  12-188.374 863.444   1
   0 -10  12-368.247 700.253   8
   0 -10  14 41725.6 2080.59   8
   0  10 -14 40109.8 2071.68   7
   0 -10  14 37081.2 2202.26   1
   0  10 -14 36542.4 1939.01   6
   0 -10  14 39409.4 1927.99   5
   0  10 -14 41745.1 2379.83   4
   0 -10  14 38836.2 2078.17   2
   0  10 -18 2783.07 724.207   6
   0  10 -18 2128.78 1570.42   4
   0 -10  18 2933.96 1279.79   1
   0  10 -18 3414.58 880.127   3
   0  10  18 2887.09 998.277   8
   0 -10  18 2037.23 980.913   2
   0 -10  18 2067.82 972.354   8
   0  10 -18 2379.72 1018.45   7
   0 -10  18 2592.32 634.760   5
   0 -10  20 1402.73 1100.04   8
   0  10  20 1312.75 1062.27   8
   0 -10  20 502.364 1375.37   1
   0  10 -20-895.820 1947.77   4
   0  10 -20 1129.53 1060.64   7
   0  10  22 25350.6 1780.37   8
   0 -10  22 23206.5 2022.34   1
   0  10 -22 20739.7 1790.19   7
   0 -10  22 25078.8 1763.59   8
   0 -10  24-153.331 1514.23   1
   0  10 -24-2184.04 1973.18   4
   0  10  24 696.154 1230.80   8
   0 -10  24-959.464 1259.91   8
   0  10 -24-960.052 1291.24   7
   0 -10  26 10688.5 1768.91   1
   0 -10  26 9950.89 1599.81   8
   0  10  26 13130.6 1579.61   8
   0  10 -26 9070.04 1627.40   7
   0  10 -26 11598.0 2340.05   4
   0  10  28-3366.23 1557.28   8
   0 -10  28-3706.62 1808.96   1
   0  10 -28-1954.49 1763.64   7
   0 -12   6-1034.92 773.151   1
   0  12  -6-2238.51 1049.29   4
   0 -12   8 41580.2 2345.10   1
   0  12  -8 46632.6 2431.93   4
   0 -12   8 47585.7 2244.42   8
   0  12 -12 172396. 7857.76   4
   0 -12  12 170609. 7785.99   1
   0 -12  12 171634. 7669.13   8
   0 -12  14 649.424 862.587   8
   0 -12  14-1163.94 1053.28   1
   0  12 -14-1740.83 1300.22   4
   0 -12  16 2216.36 1208.01   1
   0  12 -16 2151.91 1439.25   4
   0 -12  16 1063.58 899.934   8
   0  12 -16 3723.18 1008.41   7
   0  12 -18 1103.31 1572.39   4
   0 -12  18 119.357 1020.36   8
   0 -12  18-290.352 1296.76   1
   0  12 -18 1063.83 1051.82   7
   0 -12  22-2103.32 1606.58   1
   0  12 -22 322.231 1925.75   4
   0  12 -22-773.540 1255.41   7
   0 -12  22 1804.53 1234.14   8
   0  12  22 588.104 1243.28   8
   0 -12  26-1186.31 1366.65   8
   0  12 -26 630.697 2106.68   4
   0  12  26 232.053 1377.78   8
   0  12 -26-563.078 1449.94   7
   0 -12  26-1180.63 1689.01   1
   0 -14   0-464.955 894.045   2
   0  14   0-93.7346 594.600   6
   0 -14   0-487.145 572.582   5
   0  14  -2 24024.2 1405.59   6
   0 -14  -2 25723.0 1671.57   2
   0 -14   2 24590.3 1628.35   2
   0  14   2 22733.8 1418.28   6
   0 -14  -2 25615.2 1426.12   5
   0 -14   2 24815.7 1402.90   5
   0 -14   4 351.954 595.167   5
   0  14  -4 568.014 642.613   6
   0 -14  -4 119.923 666.758   5
   0 -14   4-24.4721 896.683   2
   0  14   4-20.6973 636.956   6
   0 -14  -6-21.5239 709.155   5
   0 -14   6 2026.19 671.025   5
   0 -14   6 2391.55 1006.94   2
   0 -14   6 795.355 824.116   1
   0  14  -6 881.638 666.332   6
   0 -14   8-130.907 703.560   5
   0 -14   8-608.150 974.678   2
   0  14  -8 128.516 654.158   6
   0  14 -10 46291.5 2365.47   6
   0 -14  10 49315.7 2379.83   5
   0 -14  10 49550.2 2395.24   8
   0  14 -10 47785.2 2642.52   4
   0 -14  10 43674.9 2511.13   1
   0 -14  10 42649.0 2529.90   2
   0 -14  14 88801.7 4340.85   8
   0 -14  14 95742.1 4296.38   5
   0 -14  14 88554.5 4511.10   1
   0  14 -14 95583.0 4310.85   6
   0  14 -14 92915.3 4651.27   4
   0 -14  14 91139.7 4468.02   2
   0 -14  16 100.250 1229.44   2
   0 -14  16-475.450 1022.48   8
   0  14 -16 339.605 1029.65   7
   0 -14  16 2389.83 1281.97   1
   0  14 -16-1117.42 1532.42   4
   0  14 -16-238.180 857.419   6
   0 -14  16-592.507 814.373   5
   0 -14  18 5951.96 1229.41   8
   0  14 -18 4582.55 1839.05   4
   0 -14  18 5238.11 1030.43   5
   0 -14  18 9672.82 1547.80   2
   0 -14  18 5407.79 1545.48   1
   0 -14  20-874.756 1479.85   1
   0  14 -20 308.534 1865.89   4
   0  14 -20 26.8030 1215.72   7
   0 -14  20-26.5319 1199.86   8
   0  14 -22 16104.5 2365.46   4
   0  14 -22 14234.3 1656.66   7
   0 -14  22 18337.7 1887.58   1
   0 -14  22 16643.2 1657.04   8
   0 -14  24-886.417 1285.24   8
   0  14 -24 1120.77 1421.61   7
   0 -14  24 826.263 1667.28   1
   0  14 -24 1469.78 2127.65   4
   0 -14  26 457.288 1436.84   8
   0  14 -26 4033.96 2358.39   4
   0  14 -26-809.651 1623.19   7
   0 -14  26 261.235 1779.68   1
   0 -16   0 59341.7 2799.37   5
   0  16   0 55696.9 2810.19   6
   0 -16   0 52021.5 2992.16   2
   0 -16   2-592.637 681.537   5
   0 -16   2-962.263 1068.95   2
   0 -16  -2 176.373 729.356   5
   0  16   2-594.301 743.085   6
   0  16  -2-343.933 710.069   6
   0  16   4 8839.89 999.005   6
   0 -16  -4 8950.75 989.634   5
   0  16  -4 6892.59 898.586   6
   0 -16   4 7519.11 1233.70   2
   0 -16   4 8096.86 899.650   5
   0 -16   6 105.024 732.997   5
   0  16  -6-659.242 746.467   6
   0 -16  -6-276.294 782.817   5
   0 -16   6 56.6614 1065.03   2
   0  16  -8 2009.88 835.604   6
   0 -16   8 3234.61 836.507   5
   0 -16   8 1799.99 1187.27   2
   0 -16  10-881.738 891.588   8
   0  16 -10 65.0725 797.011   6
   0 -16  10 83.8302 815.070   5
   0  16 -10 1401.45 1312.34   4
   0 -16  10-453.429 1201.53   2
   0 -16  10 506.065 1104.36   1
   0 -16  12 33478.1 1843.90   5
   0 -16  12 32379.8 2089.26   1
   0  16 -12 32025.7 1844.38   6
   0 -16  12 29403.6 2086.92   2
   0  16 -12 30377.7 2254.02   4
   0 -16  12 31778.7 1871.74   8
   0  16 -14-2310.26 1506.24   4
   0 -16  14 538.464 876.997   5
   0  16 -14 293.937 906.252   6
   0 -16  14 441.325 1286.72   1
   0 -16  14 199.763 1317.46   2
   0 -16  14-705.289 977.972   8
   0 -16  16 12734.0 1671.20   1
   0  16 -16 11169.5 1309.80   6
   0 -16  16 14166.9 1389.91   8
   0  16 -16 12841.4 1979.47   4
   0 -16  16 12323.7 1800.78   2
   0 -16  16 9613.43 1202.11   5
   0  16 -18-380.577 1775.17   4
   0 -16  18 1259.02 1534.99   1
   0  16 -18-258.515 1191.32   7
   0  16 -18 1173.42 1082.72   6
   0 -16  18-916.711 1184.42   8
   0 -16  18 555.502 952.086   5
   0 -16  18-87.5431 1422.94   2
   0  16 -20 5250.51 1376.43   7
   0 -16  20 7413.84 1697.27   1
   0 -16  20 7242.55 1362.20   8
   0  16 -20 6036.26 2022.99   4
   0 -16  22 1825.16 1659.74   1
   0 -16  22-29.2987 1290.24   8
   0  16 -22-680.187 2050.03   4
   0  16 -22-3198.12 1383.12   7
   0 -16  24 6587.66 1509.41   8
   0  16 -24 7270.08 1587.08   7
   0  16 -24 10082.6 2307.87   4
   0 -16  24 9318.94 1837.92   1
   0 -18  -4-2450.01 1052.37   5
   0  18  -4-2318.97 926.001   6
   0 -18   4-748.035 901.913   5
   0 -18   6 677.456 1301.16   2
   0 -18   6 911.401 903.974   5
   0  18  -6 97.1763 826.959   6
   0  18  -8-464.049 867.938   6
   0 -18   8 71.6167 894.584   5
   0 -18   8-1867.36 1230.88   1
   0 -18  10 18762.8 1392.76   5
   0  18 -10 17520.0 1374.65   6
   0  18 -10 17821.9 2089.66   4
   0 -18  10 12853.9 1720.60   2
   0 -18  10 17629.6 1705.68   1
   0 -18  12-623.493 1313.19   1
   0 -18  12 1298.25 943.814   5
   0 -18  12-906.508 976.680   8
   0  18 -12 193.627 1569.66   4
   0 -18  12-1136.53 1402.76   2
   0  18 -12-75.3153 954.019   6
   0  18 -14 11637.8 1977.09   4
   0 -18  16-1736.70 1459.66   1
   0  18 -16-1257.59 1729.19   4
   0  18 -16 316.247 1047.60   6
   0 -18  16 1869.01 1015.40   5
   0 -18  16 563.918 1574.50   2
   0 -18  16 199.707 1109.60   8
   0  18 -18 1603.95 1164.28   6
   0  18 -18 669.924 1825.20   4
   0 -18  18 469.990 1639.47   2
   0 -18  18 3270.97 1597.34   1
   0 -18  18 1004.14 1199.35   8
   0  18 -18 2608.00 1265.53   7
   0 -18  18 2138.73 1072.13   5
   0  18 -20-1605.35 1436.90   7
   0 -18  20-2556.22 1272.38   8
   0  18 -20-899.826 1989.01   4
   0 -18  20-1351.22 1703.77   1
   0  18 -22 12598.4 2328.65   4
   0  18 -22 15205.0 1786.89   7
   0 -18  22 17297.0 2056.40   1
   0 -18  22 17276.2 1668.93   8
   0  20   0 28473.0 1903.45   6
   0 -20   0 32445.5 1947.73   5
   0 -20   2-582.919 942.024   5
   0  20   2 676.082 1025.58   6
   0 -20   2-878.066 1418.20   2
   0 -20  -2 441.721 1039.62   5
   0  20  -2 788.003 976.219   6
   0  20  -4 13669.5 1308.38   6
   0 -20   4 12522.8 1682.35   2
   0 -20   4 15427.6 1324.97   5
   0 -20   6-145.990 1405.61   2
   0 -20   6-1206.15 996.416   5
   0  20  -6-220.256 962.338   6
   0  20  -8 4056.54 1099.40   6
   0 -20   8 6163.20 1095.53   5
   0 -20   8 3482.37 1471.24   1
   0 -20   8 3036.14 1520.63   2
   0 -20  12 35257.3 2770.12   2
   0  20 -12 40698.8 2384.50   6
   0 -20  12 45098.2 2638.66   1
   0  20 -12 39302.7 3076.39   4
   0 -20  12 44122.0 2390.29   5
   0 -20  14-606.837 1518.15   1
   0  20 -14-2264.61 1805.31   4
   0 -20  14-181.504 1113.18   8
   0 -20  14 2058.43 1648.80   2
   0 -20  14-656.477 1061.20   5
   0  20 -14-57.6974 1107.19   6
   0  20 -16-296.152 1226.10   6
   0 -20  16 2323.02 1157.67   5
   0  20 -16-2907.95 1960.20   4
   0 -20  16 3420.99 1663.32   1
   0 -20  16 706.426 1721.72   2
   0 -20  16 738.699 1229.17   8
   0  20 -18-1312.85 1948.53   4
   0 -20  18 110.054 1264.35   8
   0 -20  18-741.353 1119.93   5
   0  20 -18-91.6980 1209.10   6
   0  20 -18 28.6623 1366.84   7
   0 -20  18-713.054 1706.27   1
   0 -20  18-602.524 1691.52   2
   0 -20  20 3711.91 1704.60   1
   0  20 -20 4552.39 1501.01   7
   0  20 -20 2646.11 2101.65   4
   0 -20  20 4790.40 1368.78   8
   0 -22   0 3576.11 1232.83   5
   0  22  -6 309.300 1146.68   6
   0 -22   6 2180.56 1656.70   2
   0 -22   6 557.499 1068.45   5
   0  22  -8 463.576 1140.22   6
   0 -22   8-69.5320 1572.63   1
   0 -22   8 749.726 1116.95   5
   0 -22   8-2161.47 1651.36   2
   0  22 -10 38536.0 2412.43   6
   0 -22  10 43069.2 2382.48   5
   0 -22  12 1290.14 1611.55   1
   0 -22  12 1018.50 1721.55   2
   0 -22  12 28.7876 1171.30   5
   0  22 -12 31.6280 1362.35   6
   0 -22  16-117.036 1257.26   5
   0  22 -16-2138.80 2044.60   4
   0  22 -16 728.994 1262.63   6
   0 -22  16 249.277 1746.31   2
   0 -22  16 2101.73 1679.29   1
   0  22 -18-354.609 2073.26   4
   0 -22  18-858.717 1240.31   5
   0 -22  18 83.0470 1688.72   1
   0 -22  18 29.3887 1303.29   8
   0 -22  18 1770.18 1850.63   2
   0  22 -18 1059.14 1324.38   6
   0  22 -18-849.163 1462.55   7
   0  24   0 15123.4 1584.56   6
   0 -24   0 10095.0 1582.80   5
   0 -24   2 1195.41 1305.81   5
   0  24  -2 36.2141 1251.79   6
   0 -24   4 9523.45 1490.77   5
   0  24  -4 6426.94 1337.54   6
   0  24  -6 416.203 1220.85   6
   0 -24   6 1660.09 1278.65   5
   0 -24   8 23251.8 1724.93   5
   0  24  -8 18965.7 1715.97   6
   0  24 -10-798.531 1357.59   6
   0 -24  12 10234.6 1545.81   5
   0  24 -12 10000.6 1662.88   6
   0 -24  12 10109.4 2159.46   2
   0  24 -14-610.628 1479.07   6
   0 -24  14 600.407 1542.98   5
   0 -24  14-3119.86 1987.47   2
   0 -24  16 1476.31 1342.74   5
   0 -24  16-4827.18 2138.98   2
   0 -26   2 9109.31 1637.14   5
   0  26  -2 2176.84 1422.85   6
   0  26  -4 1509.11 1467.85   6
   0 -26   4-37.5688 1379.05   5
   0  26  -6 2126.44 1427.54   6
   0 -26   6 3413.92 1350.10   5
   0  26  -8 1612.49 1371.39   6
   0 -26   8 958.552 1309.01   5
   0 -26  10 6242.49 1397.44   5
   0  26 -10 5581.96 1538.82   6
   0 -26  12 472.457 1375.31   5
   0  26 -12-1401.89 1544.16   6
   1   1  -3 24337.9 1388.45   4
  -1   1  -3 35245.1 1380.94   7
   1  -1   5 39008.4 1757.46   1
  -1  -1   5 38547.6 1790.23   1
   1  -1   5 41391.1 1760.36   8
  -1  -1   5 37152.8 1746.56   8
  -1   1   5 36704.2 1728.41   8
  -1   1   5 40165.5 1765.37   1
  -1   1  -5 39972.6 1756.18   7
   1   1  -5 33336.2 1796.90   4
   1  -1  -7 86273.3 3862.31   7
  -1  -1   7 87907.6 3876.44   8
  -1  -1  -7 87732.1 3909.01   7
   1  -1   7 85453.8 3898.48   1
   1  -1   7 89995.6 3894.40   8
  -1   1   7 88294.5 3906.54   1
  -1   1  -7 87451.4 3889.80   7
   1   1   7 89372.5 3916.82   1
  -1   1   7 85593.2 3866.54   8
  -1  -1   7 90779.1 3936.16   1
   1   1   7 80985.0 3910.06   8
  -1   1  -9 184.389 369.226   7
  -1  -1   9-81.5802 335.910   8
   1  -1   9-68.9422 377.142   8
   1  -1   9 136.967 372.506   1
   1   1   9 234.835 385.187   8
  -1  -1  -9-37.6338 386.249   7
  -1   1   9 48.8585 350.293   8
  -1  -1   9 298.440 481.975   1
   1   1   9 126.077 350.386   1
  -1   1   9 192.858 419.396   1
   1   1  -9-230.860 367.165   7
   1  -1  -9 280.048 362.533   7
   1   1  11 71.3611 449.554   8
   1   1  11 103.786 431.611   1
   1  -1  11 15.1518 461.316   1
   1   1 -11-133.578 433.420   7
  -1   1  11-563.701 532.818   1
  -1  -1  11-49.5387 434.880   8
  -1   1  11 108.689 431.967   8
   1  -1 -11-127.937 448.850   7
  -1  -1 -11 196.329 489.534   7
  -1   1 -11-69.5815 492.369   7
  -1  -1  11 369.508 578.300   1
   1  -1  11 164.456 444.701   8
   1   1 -15 8070.22 847.614   7
   1  -1 -15 7920.22 850.132   7
   1  -1  15 8133.95 841.578   8
   1   1  15 8557.31 837.024   1
  -1   1  15 8186.29 836.940   8
  -1   1 -15 9442.28 932.773   7
  -1  -1 -15 9803.16 955.014   7
  -1  -1  15 8500.44 845.597   8
   1  -1  15 7908.30 881.260   1
  -1   1  15 9836.96 963.608   1
  -1  -1  15 8170.10 960.424   1
   1   1  15 8065.00 841.871   8
   1   1  17 34413.9 1915.49   8
   1  -1  17 32646.9 1891.14   8
  -1   1 -17 34665.9 1952.96   7
   1   1  17 32247.0 1896.33   1
  -1  -1 -17 36549.8 1996.17   7
  -1  -1  17 34283.6 1883.97   8
  -1   1  17 35330.9 1979.65   1
   1  -1  17 35777.8 1933.57   1
  -1  -1  17 33753.4 2002.85   1
   1   1 -17 36372.8 1909.67   7
  -1   1  17 36213.5 1895.80   8
   1  -1 -17 34204.6 1910.54   7
  -1  -1 -21 19262.6 1558.51   7
   1   1 -21 19768.5 1513.54   7
  -1  -1  21 16491.3 1542.90   1
  -1  -1  21 20900.3 1462.71   8
   1  -1 -21 17761.6 1465.60   7
  -1   1  21 19404.5 1427.44   8
  -1   1  21 16654.9 1542.79   1
   1  -1  21 17742.3 1424.49   8
   1  -1  21 18433.1 1448.22   1
   1   1  21 17678.0 1437.20   8
   1   1  21 15112.9 1384.80   1
  -1   1 -21 18845.7 1540.94   7
  -1   1  23-1692.47 1206.46   1
   1  -1  23-1919.87 1122.13   1
  -1   1  23-612.106 1138.07   8
  -1  -1  23-1017.85 1254.25   1
   1  -1 -23-2093.34 1244.77   7
  -1  -1  23-1486.69 1098.12   8
   1   1  23-442.301 1114.78   1
   1   1  23-1048.47 1086.77   8
   1   1 -23-981.123 1170.82   7
  -1  -1 -23-2837.90 1319.98   7
   1  -1  23-1988.10 1148.91   8
  -1   1 -23-2939.54 1323.25   7
   1   1  25 2255.07 1203.85   8
  -1  -1  25 2091.96 1170.69   8
  -1   1  25 4008.29 1309.26   1
   1   1 -25 2296.97 1282.52   7
  -1   1 -25 296.136 1292.12   7
  -1  -1  25 1020.24 1372.23   1
  -1  -1 -25 2459.75 1420.28   7
   1  -1 -25 539.094 1241.37   7
   1  -1  25 2318.72 1137.55   8
   1   1  25 2043.16 1111.47   1
  -1   1  25 684.080 1146.63   8
   1  -1  25 3080.41 1193.35   1
  -1  -1 -29 4527.02 1658.06   7
   1  -1 -29 4260.27 1633.41   7
  -1   1 -29 3708.75 1675.72   7
   1  -1  29 3813.05 1419.21   8
  -1   1  29 4283.44 1499.78   1
   1   1 -29 4327.61 1639.10   7
  -1  -1  29 5559.86 1445.04   8
  -1   1  29 5818.61 1451.07   8
   1   1  29 4667.82 1449.21   8
   1  -1  29 2224.23 1383.28   1
   1   1  29 3764.92 1469.22   1
  -1  -1  29 4871.17 1513.40   1
   1  -3  -1 30616.4 1399.73   5
   1  -3  -1 29988.8 1407.69   2
   1  -3   1 33247.1 1415.43   2
  -1   3  -3 166792. 7131.54   3
   1  -3  -3 162157. 7114.13   5
   1  -3  -3 164834. 7125.46   2
   1   3  -3 162527. 7204.49   4
   1  -3   3 161222. 7123.17   5
  -1   3  -3 164885. 7118.75   7
   1  -3   3 160281. 7130.14   2
   1  -3   3 161067. 7121.92   8
  -1   3   3 163108. 7114.93   6
   1  -3   3 170017. 7131.45   1
  -1   3   5 37896.5 1617.91   1
  -1   3  -5 37946.1 1597.02   3
   1   3  -5 33181.5 1699.71   4
  -1   3  -5 36133.1 1617.32   7
  -1  -3   5 38986.1 1633.81   8
   1  -3  -5 32669.6 1573.33   5
   1  -3  -5 31516.4 1587.85   7
   1  -3   5 34882.0 1616.80   8
   1  -3  -5 35179.9 1598.10   2
   1  -3   5 37856.4 1604.08   2
  -1   3   5 33481.5 1591.34   8
   1  -3   5 35486.0 1588.52   5
  -1   3   5 34254.6 1576.41   6
  -1  -3   5 35985.9 1681.37   1
   1  -3   5 36281.4 1635.30   1
   1  -3   7 9730.43 514.840   2
   1  -3  -7 8505.13 521.702   2
   1  -3   7 8067.68 482.643   5
  -1   3   7 8297.08 547.904   8
   1  -3  -7 10191.5 473.433   5
  -1  -3   7 9191.44 680.900   1
   1   3  -7 6706.02 710.047   4
   1  -3  -7 10142.6 559.812   7
  -1   3   7 8504.46 468.014   6
  -1   3  -7 9684.03 579.777   7
  -1   3   7 8472.40 582.411   1
   1  -3   7 8841.15 596.599   1
  -1  -3   7 8328.79 576.379   8
  -1   3  -7 8298.51 495.660   3
   1  -3   7 9225.01 568.727   8
  -1   3   9 153.468 368.171   8
   1  -3   9 293.133 370.815   8
  -1  -3   9 368.282 544.222   1
  -1  -3   9 255.592 388.837   8
  -1   3  -9 159.731 273.522   3
   1  -3  -9 430.123 372.757   7
   1  -3  -9 403.137 224.973   5
  -1   3   9 59.8349 410.302   1
   1  -3   9 463.718 424.651   1
   1   3  -9 35.7626 606.260   4
  -1   3  -9 311.848 401.309   7
  -1  -3  11-92.2229 625.265   1
   1  -3 -11 108.402 471.724   7
  -1   3  11 442.538 508.187   1
  -1  -3 -11 400.453 503.751   7
   1  -3 -11 313.236 226.651   5
  -1   3  11 11.9436 467.262   8
  -1  -3  11 52.0846 464.797   8
   1  -3  11 162.127 453.380   8
  -1   3 -11-94.5967 498.628   7
   1   3  11 63.1467 488.929   8
   1  -3  11-191.615 521.437   1
   1   3  15 21753.3 1318.26   8
  -1  -3  15 22535.4 1294.37   8
   1   3 -15 20518.5 1262.01   7
  -1   3  15 21758.1 1318.10   1
  -1   3 -15 19307.0 1293.49   7
   1   3  15 22317.9 1290.18   1
  -1  -3  15 20728.3 1419.43   1
   1  -3 -15 20259.6 1272.43   7
   1  -3  15 20466.4 1318.33   1
  -1   3  15 19873.1 1245.45   8
  -1  -3 -15 21799.2 1375.17   7
   1  -3  15 21005.2 1267.42   8
   1  -3 -15 19261.4 974.065   5
   1  -3  17 50217.8 2439.68   8
  -1  -3 -17 50500.1 2517.40   7
  -1  -3  17 50273.1 2436.13   8
   1  -3  17 54233.9 2228.65   2
   1  -3 -17 42773.4 2124.77   5
   1   3  17 47978.8 2447.13   8
  -1  -3  17 50226.0 2561.15   1
   1  -3 -17 49370.9 2435.52   7
  -1   3  17 48989.5 2469.22   1
   1   3 -17 46000.4 2415.83   7
  -1   3 -17 43325.1 2437.56   7
  -1   3  17 49567.6 2413.42   8
   1  -3  17 49976.2 2491.58   1
   1   3  17 46867.8 2440.47   1
   1   3  19 8685.04 1062.04   1
   1  -3  19 8912.63 1065.26   8
   1  -3  19 6778.34 718.356   2
   1   3  19 9623.88 1090.60   8
  -1  -3 -19 5771.03 1250.99   7
  -1  -3  19 6412.54 1318.92   1
  -1   3  19 9658.33 1117.85   8
  -1  -3  19 10307.2 1122.86   8
  -1   3  19 7545.60 1163.38   1
   1  -3 -19 5907.11 1099.14   7
  -1  -3 -21 13789.2 1479.99   7
   1  -3  21 11879.6 1287.95   1
  -1  -3  21 14546.6 1298.93   8
  -1  -3  21 16326.9 1552.09   1
   1  -3 -21 15528.6 1373.34   7
   1   3 -21 15047.9 1356.11   7
   1  -3  21 11361.2 1275.64   8
   1   3  21 14081.4 1323.83   8
  -1   3  21 14352.7 1294.27   8
  -1   3  21 12407.9 1342.44   1
   1   3  21 14554.4 1279.56   1
  -1   3 -21 12063.1 1354.06   7
  -1  -3 -23 2686.27 1400.33   7
  -1  -3  23 476.687 1381.20   1
   1  -3 -23 27.5837 1203.69   7
  -1   3 -23-1149.61 1267.90   7
   1   3  23-242.668 1067.73   1
   1   3 -23 27.2200 1182.99   7
   1  -3  23 1340.47 1087.20   8
   1  -3  23 306.497 1167.57   1
  -1   3  23 840.739 1173.49   1
  -1  -3  23 1247.23 1131.60   8
  -1   3  23 25.2420 1106.32   8
   1   3  23 777.388 1153.04   8
   1  -3  25 1322.86 1220.57   1
   1   3  25 4305.55 1133.31   1
  -1   3  25 2288.49 1203.48   8
   1   3 -25 1960.62 1285.02   7
   1  -3  25 3825.55 1193.12   8
  -1  -3  25 5436.73 1269.13   8
   1  -3 -25 5164.73 1399.74   7
  -1   3  25 4945.11 1278.85   1
  -1  -3  25 5999.15 1482.96   1
   1   3  25 3513.52 1238.71   8
  -1   3 -25 3807.85 1327.42   7
  -1  -3 -25 6480.56 1514.71   7
   1  -3  29 8577.20 1533.00   8
  -1  -3  29 6947.03 1481.12   8
  -1  -3  29 6197.92 1633.37   1
  -1  -3 -29 8196.71 1709.40   7
   1   3 -29 7062.43 1603.43   7
   1  -3 -29 5754.37 1591.30   7
   1  -3  29 5479.79 1463.92   1
  -1   3  29 8527.61 1493.77   8
  -1   3  29 7355.44 1564.68   1
   1   3  29 7725.15 1497.96   8
   1   3  29 6903.80 1442.39   1
  -1   3 -29 8585.76 1709.29   7
   1  -5  -1 3273.61 260.317   5
   1  -5  -1 3897.65 319.632   2
   1  -5   1 2869.78 256.612   5
   1  -5   1 3319.96 308.018   2
  -1   5   1 3474.95 267.389   6
  -1   5  -1 3534.34 272.111   6
   1  -5   3 13314.6 643.381   8
  -1   5  -3 12950.5 636.480   7
  -1   5   3 12509.2 666.488   6
   1  -5  -3 14515.5 723.273   2
   1  -5   3 13318.1 691.995   2
   1  -5   3 11749.6 663.129   5
   1  -5   3 12761.3 663.528   1
   1  -5  -3 14267.9 670.446   5
  -1   5  -3 12211.4 660.850   6
   1  -5   5 447377. 19370.0   2
   1  -5  -5 425060. 19358.2   5
  -1   5  -5 457714. 19349.4   7
   1  -5   5 436332. 19354.0   5
  -1   5   5 453338. 19351.8   6
   1   5  -5 455947. 19453.6   4
  -1  -5   5 439285. 19376.1   8
  -1   5   5 452577. 19336.2   1
   1  -5   5 449456. 19356.0   8
  -1   5   5 447672. 19331.9   8
   1  -5  -5 458870. 19380.1   2
   1  -5   5 446426. 19380.3   1
   1  -5  -5 437180. 19336.0   7
   1  -5   7 205313. 9221.82   5
  -1  -5   7 210239. 9216.33   5
  -1   5   7 211729. 9219.33   6
  -1   5  -7 208653. 9242.25   3
  -1  -5   7 208783. 9270.41   8
   1  -5  -7 208614. 9220.09   5
  -1   5   7 212118. 9236.12   1
   1  -5  -7 213059. 9255.80   2
  -1   5   7 206700. 9226.80   8
   1  -5   7 216509. 9237.25   2
   1  -5   7 212044. 9253.75   8
  -1   5  -7 215856. 9248.92   7
   1  -5   7 214687. 9287.24   1
  -1  -5   7 214240. 9347.28   1
   1   5  -7 217367. 9365.25   4
   1  -5  -7 215538. 9231.83   7
  -1   5  -9 2997.40 431.204   3
   1  -5   9 3586.16 540.015   1
  -1   5  -9 3161.48 477.177   7
   1  -5  -9 3126.43 470.870   7
   1  -5   9 2779.63 339.082   5
  -1  -5   9 3601.99 359.458   5
   1  -5   9 3400.92 433.823   2
   1  -5   9 3353.60 474.123   8
  -1  -5   9 4588.23 516.652   8
   1  -5  -9 2764.38 357.403   5
  -1   5   9 3039.73 452.024   1
  -1  -5   9 3894.87 647.072   1
  -1   5   9 2809.79 452.441   8
  -1   5   9 3524.44 368.206   6
   1   5  -9 3409.26 338.631   6
   1   5  -9 3533.22 748.764   4
  -1   5 -11 1338.45 536.179   7
  -1   5  11 1825.25 505.875   1
   1  -5  11 2267.24 608.388   1
  -1  -5  11 1530.73 334.649   5
   1  -5  11 1450.35 318.421   5
   1   5 -11 1267.62 307.803   6
   1  -5 -11 1852.34 348.160   5
  -1   5  11 2091.40 512.815   8
   1  -5 -11 1630.75 534.348   7
  -1  -5  11 1013.05 704.562   1
   1  -5  11 1597.30 426.339   2
  -1   5 -11 1725.25 409.488   3
   1  -5 -13 3534.52 669.722   7
   1  -5  13 4622.14 683.818   8
  -1   5  13 4633.20 648.401   1
   1   5 -13 4565.35 1007.03   4
  -1  -5  13 5069.49 695.929   8
   1   5 -13 3016.59 392.301   6
   1  -5 -13 3299.19 436.143   5
  -1  -5  13 3700.30 387.357   5
  -1   5 -13 3193.69 511.032   3
   1  -5  13 3167.91 445.569   5
   1  -5  13 4779.55 534.121   2
  -1  -5  13 3371.66 828.005   1
  -1  -5  15 28608.9 1385.06   5
   1   5 -15 27341.6 1404.65   6
   1  -5  15 31503.0 1663.62   8
   1   5 -15 31029.0 1674.31   7
  -1   5 -15 28469.6 1675.73   7
   1   5 -15 31587.7 1437.00   3
  -1  -5  15 31033.7 1660.14   8
   1  -5 -15 30537.1 1456.05   5
   1  -5  15 29843.8 1487.51   2
   1   5 -15 31134.9 1955.02   4
  -1   5  15 34972.5 1642.70   8
   1   5  15 29450.0 1699.79   8
  -1  -5  15 28383.1 1810.68   1
   1  -5  15 29929.4 1739.76   1
  -1  -5  17 13344.8 754.758   5
  -1  -5 -17 14640.8 1229.58   7
  -1   5  17 15718.8 1174.83   1
  -1  -5  17 15781.7 1197.17   8
   1   5  17 14838.1 1219.64   8
  -1  -5  17 15921.7 1382.79   1
   1  -5  17 14842.4 1273.08   1
   1   5 -17 14994.8 818.162   6
   1   5 -17 13306.5 821.844   3
  -1   5  17 17387.0 1160.07   8
   1  -5 -17 17464.2 893.895   5
   1  -5  17 14606.5 1182.71   8
  -1   5 -17 18501.3 1272.28   7
   1   5 -17 13367.1 1170.27   7
   1  -5  17 15347.4 945.289   2
   1  -5 -17 16815.6 1195.06   7
   1  -5  19 15572.2 1259.79   8
   1   5  19 14585.2 1291.90   8
  -1   5  19 14438.8 1235.10   1
   1   5 -19 15132.9 1275.83   7
   1  -5 -19 14855.0 1286.48   7
   1  -5  19 13278.2 912.686   2
  -1  -5 -19 16782.4 1399.18   7
   1  -5 -19 16006.4 859.839   5
  -1   5  19 15312.7 1205.15   8
  -1  -5  19 14122.4 1447.25   1
   1  -5  19 13781.2 1336.78   1
  -1  -5  19 14138.5 1250.59   8
   1   5 -19 16903.6 1129.12   3
  -1   5 -19 15058.7 1279.14   7
  -1  -5  21 2054.38 1022.92   8
   1  -5  21 2076.85 1101.45   1
  -1   5  21 2893.29 1023.36   1
  -1   5  21 4290.88 1041.41   8
  -1  -5 -21 4177.47 1221.08   7
   1  -5 -21 3807.20 1101.02   7
   1   5 -21 3924.74 1126.69   7
  -1  -5  21 2517.88 1190.98   1
   1  -5  21 2853.35 1043.53   8
   1   5  21 6024.30 1140.93   8
  -1   5 -21 3705.60 1112.99   7
   1  -5 -25 156.942 1313.61   7
   1   5 -25 1721.43 1339.11   7
  -1  -5  25 228.338 1192.12   8
  -1  -5  25 489.713 1349.31   1
  -1   5 -25 31.0564 1320.89   7
  -1  -5 -25 1565.16 1439.41   7
   1  -5  25 714.897 1231.23   8
   1  -5  25 2165.10 1301.57   1
   1   5  25 1659.72 1232.66   8
  -1   5  25 2018.97 1213.00   1
  -1   5  25 4230.61 1250.31   8
  -1  -5 -27 6025.85 1698.59   7
   1  -5  27 9951.40 1490.62   8
  -1   5  27 8107.20 1468.47   1
  -1   5 -27 6348.19 1589.89   7
   1  -5 -27 9174.48 1658.26   7
   1  -5  27 7385.33 1538.84   1
  -1  -5  27 9051.77 1495.32   8
   1   5 -27 7307.48 1597.88   7
  -1  -5  27 7297.36 1694.21   1
  -1   5  27 10937.0 1499.05   8
   1   5  27 8401.18 1494.29   8
   1   5 -29 10749.9 1768.93   7
  -1   5  29 7568.03 1486.48   1
   1  -5 -29 9336.27 1780.82   7
  -1   5  29 7765.88 1534.39   8
   1  -5  29 7874.48 1580.18   1
  -1  -5 -29 10174.4 1846.31   7
   1   5  29 10015.3 1570.47   8
  -1  -5  29 6037.50 1694.47   1
  -1   5 -29 9861.72 1726.38   7
   1  -7   1 5178.60 478.491   2
  -1   7   1 5076.84 406.172   6
   1  -7  -1 4399.24 484.628   2
   1  -7  -1 4380.21 402.891   5
   1  -7   1 4575.24 388.575   5
  -1   7  -1 4690.16 393.149   6
  -1   7  -3 1443.05 301.679   6
   1  -7  -3 1390.29 426.246   2
   1  -7  -3 1911.96 325.654   5
   1  -7   3 1256.15 267.759   8
   1  -7   3 1169.79 395.203   2
  -1   7   3 992.962 293.079   6
  -1   7  -3 1330.46 400.309   4
   1  -7   3 1408.79 324.623   1
   1  -7   3 1454.35 293.976   5
  -1   7   5 234.110 304.070   6
  -1  -7   5-225.450 331.492   5
  -1   7  -5 262.263 293.641   6
  -1   7   5 75.5157 262.437   8
   1  -7  -5-27.8718 314.649   5
   1   7  -5 220.911 577.289   4
   1  -7   5 158.803 417.728   2
  -1   7  -5 355.027 307.022   7
   1  -7   5 58.4230 316.148   8
   1  -7   5-170.641 290.532   5
   1  -7  -5-11.9409 451.862   2
   1  -7   5 193.992 373.652   1
   1   7  -7 467453. 19968.0   6
  -1   7   7 451474. 19944.1   8
  -1  -7   7 466650. 20064.8   1
   1  -7  -7 455649. 20013.4   2
   1  -7   7 454765. 19963.5   5
  -1   7  -7 459466. 19960.0   6
   1  -7   7 457574. 19968.0   8
   1  -7  -7 475386. 19966.7   5
  -1   7  -7 459537. 19961.5   7
   1  -7   7 459385. 19982.9   2
  -1  -7   7 448249. 19993.0   8
   1   7  -7 466669. 20106.7   4
  -1  -7   7 457078. 19962.4   5
   1  -7   7 468797. 20010.5   1
  -1   7   7 454408. 19969.0   6
   1  -7  -9 57818.8 2687.12   5
  -1  -7   9 62953.8 2690.53   5
   1  -7  -9 60504.5 2731.02   7
   1  -7  -9 59258.2 2790.07   2
  -1   7   9 60411.5 2697.97   8
  -1   7   9 62580.3 2704.31   6
  -1   7  -9 57454.2 2727.62   3
  -1   7   9 57951.7 2704.59   1
   1  -7   9 57099.5 2689.97   5
   1   7  -9 56319.6 2674.67   6
  -1  -7   9 62456.5 2863.98   1
  -1  -7   9 60725.0 2754.78   8
   1  -7   9 55427.1 2709.28   2
   1   7  -9 58190.5 2915.19   4
   1  -7   9 57794.0 2725.62   8
   1  -7   9 58753.5 2778.87   1
  -1   7  -9 54478.4 2712.49   7
  -1   7  -9 60587.0 2685.36   6
   1  -7 -13 9625.92 714.450   5
   1  -7  13 11375.3 884.242   8
  -1   7 -13 8865.63 679.924   6
   1   7 -13 10016.9 1242.84   4
   1  -7  13 9559.97 665.685   5
  -1  -7  13 12032.2 1110.90   1
  -1  -7  13 12406.3 926.904   8
  -1  -7  13 9940.94 823.020   2
   1  -7 -13 10746.2 901.355   7
   1  -7  13 10348.1 788.163   2
  -1   7 -13 10972.7 797.271   3
  -1  -7  13 9600.46 664.035   5
   1   7 -13 9968.28 676.891   6
   1  -7  13 10770.9 989.253   1
  -1   7 -13 10227.7 892.123   7
  -1   7  13 9922.72 793.258   1
  -1   7 -15 11832.7 777.888   6
   1   7 -15 13303.6 1459.86   4
  -1  -7  15 12727.6 1046.64   8
   1  -7  15 12162.6 774.393   5
   1  -7  15 11682.6 1107.25   1
  -1   7 -15 13527.3 878.384   3
   1   7 -15 11545.9 781.161   6
   1  -7  15 11416.9 888.740   2
  -1   7 -15 12067.6 1042.49   7
  -1  -7  15 13509.1 1263.32   1
  -1   7  15 11297.4 998.388   8
   1  -7  15 12874.8 1047.24   8
  -1  -7  15 12065.0 752.390   5
   1   7 -15 13051.7 1082.81   7
  -1  -7  15 11746.0 915.703   2
   1  -7 -15 12292.8 824.627   5
   1   7 -17 14146.3 1227.57   7
   1  -7  17 14847.1 953.980   5
  -1   7 -17 14798.4 915.443   6
   1   7 -17 15326.0 1663.82   4
  -1   7 -17 14430.7 1228.63   7
   1  -7 -17 17308.4 991.510   5
   1  -7 -17 15471.2 1270.50   7
  -1   7 -17 14567.4 1029.88   3
   1  -7  17 12967.1 1017.40   2
  -1   7  17 14262.8 1147.49   1
  -1  -7  17 15031.3 874.148   5
  -1  -7  17 15105.4 1459.56   1
   1  -7  17 14068.5 1200.33   8
   1   7 -17 16604.7 935.274   6
   1  -7  17 13055.3 1282.42   1
  -1   7  17 16768.5 1189.08   8
  -1  -7  17 16863.5 1233.68   8
  -1  -7  19 1855.77 1175.69   1
   1   7 -19 2603.62 591.686   6
   1  -7  19 2765.92 734.072   2
  -1  -7  19 2594.65 982.657   8
   1   7  19 3011.82 1050.87   8
   1  -7 -19 2582.77 1011.42   7
   1   7 -19 3386.24 649.752   3
   1   7 -19 2068.66 998.810   7
  -1   7  19 2040.35 862.762   1
   1  -7  19 2673.59 968.954   8
  -1   7 -19 3708.11 902.713   3
  -1   7  19 2701.76 909.449   8
   1   7 -19 1998.72 1455.55   4
   1  -7  19 2547.01 1037.15   1
  -1   7 -19 2304.35 1033.90   7
   1  -7 -19 2370.55 699.627   5
  -1   7 -19 1501.70 558.294   6
  -1   7  21 1686.05 933.053   1
  -1  -7  21 4375.33 1378.48   1
   1   7 -21 2961.12 1128.90   7
   1   7  21 3899.21 1183.76   8
  -1  -7  21 2877.30 1088.67   8
  -1   7 -21 2760.27 1140.97   7
   1  -7 -21 2267.98 1168.35   7
   1  -7  21 3918.02 1083.91   8
   1  -7  21 1768.46 1196.24   1
   1   7 -21 2593.96 1714.98   4
  -1   7  21 3132.64 1070.34   8
   1   7 -23 2323.47 1856.97   4
   1   7  23-1006.79 1240.97   8
  -1   7 -23 596.492 1230.54   7
  -1  -7  23 1278.49 1417.22   1
   1  -7  23 162.112 1175.69   8
   1  -7 -23 271.788 1210.22   7
   1   7 -23 1272.49 1227.36   7
  -1   7  23 1103.27 1052.43   1
  -1  -7  23 1200.14 1137.36   8
   1  -7  23 330.196 1267.43   1
  -1   7  23-75.9340 1097.89   8
  -1  -7  25 4161.03 1549.30   1
  -1   7  25 1824.07 1150.94   1
  -1  -7  25 4625.08 1272.91   8
   1  -7  25 3600.29 1358.61   1
   1   7 -25 2453.79 1367.78   7
  -1   7  25 3509.58 1222.51   8
   1   7 -25 2988.14 2017.85   4
   1  -7  25 3166.94 1235.63   8
   1  -7 -25 3806.54 1514.17   7
  -1   7 -25 2318.15 1362.73   7
   1   7  25 3411.84 1377.38   8
   1  -7  27 10326.7 1542.51   8
  -1   7 -27 10117.0 1547.02   7
   1   7 -27 8199.73 1613.26   7
  -1   7  27 9096.57 1431.50   8
   1   7 -27 12782.4 2341.35   4
  -1  -7  27 12917.0 1856.87   1
   1   7  27 11818.9 1623.03   8
  -1  -7  27 12137.5 1552.29   8
  -1   7  27 8247.89 1370.47   1
   1  -7 -27 8442.88 1665.21   7
   1  -7  27 12996.5 1677.63   1
  -1   7  29 2322.26 1397.78   1
   1   7  29 2948.43 1542.76   8
   1  -7 -29-38.8520 1776.49   7
  -1  -7  29 1611.88 1779.53   1
  -1   7 -29-2612.55 1730.71   7
  -1   7  29 4774.21 1479.84   8
   1   7 -29 4270.36 1663.63   7
   1  -7  29 3257.21 1625.68   1
   1  -9   1 173.307 494.243   2
  -1   9   1 90.1929 369.841   6
   1  -9   1 150.094 356.722   5
   1  -9  -1-142.456 368.899   5
  -1   9  -1-179.329 355.390   6
   1  -9  -1-144.364 525.655   2
   1  -9  -3 35703.9 1790.88   2
  -1   9   3 33564.2 1702.84   6
   1  -9   3 34659.8 1699.72   5
   1  -9  -3 34782.5 1708.21   5
  -1   9  -3 34956.8 1723.72   4
   1  -9   3 36429.3 1638.72   8
   1  -9   3 37957.7 1693.38   1
  -1   9  -3 35425.8 1706.97   6
   1  -9   3 32269.5 1765.10   2
  -1   9  -5 22345.8 1227.20   4
  -1   9  -5 20601.7 1128.40   6
   1  -9   5 20694.4 1211.34   2
   1  -9   5 23358.3 1161.82   1
   1   9  -5 20766.0 1153.54   6
   1  -9   5 22657.0 1104.42   8
   1  -9   5 18482.6 1121.38   5
  -1   9   5 22702.0 1146.66   6
   1  -9  -5 22326.6 1132.15   5
  -1  -9   5 20782.2 1160.36   5
   1  -9  -5 21724.7 1256.64   2
   1   9  -7 19338.4 1396.11   4
  -1   9  -7 21897.2 1163.67   6
  -1   9  -7 22811.7 1346.78   4
   1   9  -7 21018.1 1173.60   6
   1  -9   7 23726.3 1177.08   8
  -1   9  -7 21623.7 1166.03   7
   1  -9   7 23840.6 1267.35   2
   1  -9  -7 21660.7 1162.33   5
   1  -9   7 23056.9 1167.13   5
  -1   9   7 21027.0 1172.60   6
  -1  -9   7 21252.6 1178.29   5
   1  -9  -7 20563.5 1326.21   2
   1  -9   7 23219.8 1232.59   1
  -1  -9   7 21851.1 1201.86   8
  -1  -9   9 124241. 5440.21   5
  -1  -9   9 114276. 5570.20   1
   1  -9   9 118598. 5495.01   1
  -1   9   9 127033. 5415.81   8
  -1   9   9 125165. 5456.86   6
   1  -9   9 122469. 5440.27   8
   1  -9   9 118914. 5472.41   2
   1   9  -9 119544. 5434.80   6
   1  -9   9 124481. 5422.51   5
  -1  -9   9 113669. 5537.64   2
   1  -9  -9 117509. 5427.15   5
  -1   9  -9 124289. 5425.48   6
   1  -9  -9 121903. 5581.44   2
  -1  -9  11 5470.14 621.772   5
  -1   9 -11 4809.54 573.309   6
   1  -9  11 4666.18 577.598   5
   1  -9 -11 4165.66 589.590   5
   1  -9  11 4751.70 738.866   2
   1   9 -11 5139.35 562.622   6
  -1  -9  11 5013.38 725.456   8
   1   9 -11 4602.85 1044.54   4
  -1  -9  11 4417.81 803.446   2
  -1   9  11 4090.88 657.034   8
   1  -9 -13 4101.70 630.637   5
  -1   9 -13 4350.10 759.298   7
   1   9 -13 2029.33 1133.94   4
  -1   9 -13 5167.99 760.009   3
   1  -9 -13 3387.62 735.014   7
   1  -9  13 4603.51 902.062   1
  -1   9 -13 4254.11 565.701   6
   1  -9  13 4041.17 773.541   8
  -1  -9  13 4699.64 1014.51   1
   1  -9  13 3540.36 564.212   5
  -1  -9  13 5164.75 595.334   5
   1  -9  13 5201.63 789.112   2
   1   9 -13 4846.02 598.848   6
  -1  -9  13 4041.44 833.633   2
  -1  -9  13 4230.43 794.599   8
   1   9 -15 20608.3 1231.98   6
  -1   9  15 21784.8 1396.18   8
  -1  -9  15 22003.3 1391.17   2
   1  -9  15 23542.6 1387.19   8
  -1   9 -15 23494.6 1410.78   7
  -1   9 -15 22742.8 1321.77   3
  -1  -9  15 21912.8 1188.56   5
  -1  -9  15 23190.6 1637.88   1
   1  -9  15 19994.6 1332.42   2
  -1  -9  15 22067.6 1412.73   8
   1   9 -15 22674.9 1828.38   4
  -1   9 -15 18906.7 1195.16   6
   1  -9 -15 21361.1 1244.26   5
   1  -9  15 20738.7 1481.45   1
   1  -9  15 22266.1 1192.63   5
  -1  -9  17 4492.74 958.762   8
   1  -9  17 4392.03 876.987   2
   1  -9 -17 4497.56 1020.65   7
  -1   9 -17 6063.25 839.797   3
   1  -9 -17 3900.36 739.706   5
  -1  -9  17 3571.03 1198.79   1
  -1   9 -17 4559.49 987.671   7
  -1   9 -17 4459.32 663.597   6
   1  -9  17 4977.59 623.263   5
  -1   9  17 4001.78 799.411   1
  -1  -9  17 3027.58 955.639   2
   1   9 -17 4671.61 998.210   7
  -1  -9  17 5152.09 634.919   5
   1  -9  17 4248.50 958.966   8
   1  -9  17 5175.86 1124.89   1
  -1   9  17 3744.63 930.970   8
   1   9 -17 2741.38 1487.81   4
   1   9 -17 4217.51 721.620   6
   1  -9 -19 10753.4 950.067   5
   1   9 -19 8641.44 1188.16   7
  -1   9 -19 8100.94 832.511   6
  -1   9  19 9661.27 1151.35   8
   1  -9 -19 8844.90 1201.84   7
   1   9 -19 9448.51 917.262   6
  -1  -9  19 8594.78 1438.34   1
   1  -9  19 8133.09 1033.33   2
   1  -9  19 8604.92 777.640   5
   1   9 -19 10967.9 1804.61   4
  -1   9  19 8521.07 1019.00   1
   1  -9  19 10054.0 1159.95   8
  -1  -9  19 9784.10 1204.15   8
   1  -9  19 6586.33 1311.16   1
  -1   9 -19 9815.16 1213.57   7
  -1   9 -19 9490.48 935.479   3
   1  -9  21 520.568 1354.60   1
  -1   9 -21 1218.73 1265.62   7
   1  -9  21 840.555 1146.74   8
  -1  -9  21 2314.69 1133.70   8
  -1   9  21 363.804 1073.09   1
  -1   9  21 605.076 1086.23   8
   1   9 -21-128.908 1810.32   4
  -1  -9  21 2444.77 1463.77   1
   1   9 -21 1128.88 1199.49   7
   1  -9 -21-1720.88 1319.90   7
   1   9 -23 196.483 1177.59   7
  -1  -9  23 1218.80 1242.79   8
   1  -9 -23-1335.53 1307.51   7
   1  -9  23-1155.51 1242.16   8
  -1  -9  23-38.0860 1461.63   1
  -1   9 -23-29.0261 1296.23   7
  -1   9  23-254.630 1126.36   8
   1  -9  23-1176.97 1331.97   1
   1   9 -23 881.055 1867.53   4
  -1   9  23 572.662 1000.93   1
   1  -9  25 2663.85 1454.96   1
   1  -9 -25 4243.48 1489.24   7
  -1   9  25 4185.17 1294.94   8
  -1   9  25 5983.07 1186.09   1
   1   9 -25 2388.98 1400.99   7
   1   9 -25 4329.98 2024.86   4
  -1  -9  25 4513.85 1681.46   1
  -1   9 -25 2101.54 1436.95   7
   1  -9  25 3603.11 1323.40   8
  -1  -9  25 4238.08 1423.52   8
  -1  -9  27 3992.31 1459.89   8
  -1  -9  27 3954.94 1781.94   1
  -1   9  27 6965.61 1377.89   8
   1  -9 -27 4424.33 1640.01   7
   1  -9  27 4899.01 1406.87   8
   1   9 -27 4531.98 1481.41   7
  -1   9 -27 2031.65 1538.73   7
   1   9 -27 3137.52 2155.45   4
  -1   9  27 2790.99 1201.46   1
   1  -9  27 5478.22 1513.20   1
   1 -11  -1 778.407 621.343   2
   1 -11   1 870.291 599.784   2
  -1  11  -1 1149.19 459.153   6
  -1  11   1 1602.17 465.991   6
  -1  11  -3 9670.23 747.416   6
  -1  11  -3 12588.5 1000.56   4
  -1  11   3 10623.0 764.271   6
   1 -11   3 10405.3 887.504   2
   1 -11   3 11255.1 777.827   1
  -1 -11   3 10163.7 819.937   5
   1 -11  -3 10036.8 932.569   2
   1 -11   5 16380.2 903.590   8
  -1 -11   5 16255.1 988.252   5
   1  11  -5 14371.8 967.607   6
  -1  11   5 15711.3 954.338   6
  -1  11  -5 15375.2 943.975   6
   1 -11   5 15696.6 1100.06   2
   1 -11  -5 13327.2 1098.50   2
   1 -11   5 14701.7 982.153   1
  -1  11  -5 13749.3 1102.72   4
  -1  11  -7 72839.7 3350.25   6
   1  11  -7 74801.0 3361.85   6
  -1  11  -7 73400.9 3472.29   4
  -1  11  -9 27294.5 1421.53   7
  -1  11  -9 27473.8 1422.24   6
   1 -11   9 25262.0 1552.16   2
  -1  11   9 26149.9 1414.29   8
   1 -11   9 26970.3 1447.29   8
  -1  11   9 26778.2 1460.48   6
   1  11  -9 25642.4 1436.52   6
  -1 -11   9 26763.3 1456.81   5
   1 -11  -9 27506.1 1677.50   2
   1 -11   9 24817.1 1521.89   1
  -1  11  -9 27910.0 1682.10   4
   1  11 -11 15797.3 1422.77   4
  -1  11 -11 11649.3 940.352   6
   1  11 -11 14225.5 942.690   6
  -1  11  11 14304.6 979.677   8
  -1 -11  11 15464.4 1224.70   2
  -1 -11  11 14720.1 1270.69   1
  -1 -11  11 14195.6 1006.66   5
  -1 -11  11 12606.0 1053.72   8
  -1  11 -13 1479.03 1167.59   4
   1  11 -13 1640.55 1214.31   4
  -1 -11  13 2183.60 975.659   2
   1  11 -13 2022.39 651.946   6
   1 -11  13 2228.53 905.731   1
  -1 -11  13 2077.41 804.890   8
  -1 -11  13 1804.85 1045.83   1
   1 -11  13 2736.93 787.807   8
  -1  11 -13 744.602 758.730   7
  -1 -11  13 1638.26 688.532   5
  -1  11 -17 18939.7 1450.91   7
  -1 -11  17 21138.3 1483.44   8
  -1  11  17 20294.4 1436.35   8
   1 -11  17 19054.3 1455.60   8
  -1 -11  17 19249.7 1220.42   5
  -1 -11  17 21125.3 1763.55   1
  -1 -11  17 21555.0 1547.08   2
   1 -11  17 22489.8 1688.88   1
   1  11 -17 19900.5 1324.57   6
   1  11 -17 21073.3 2004.99   4
  -1 -11  19 7003.52 1463.63   1
  -1  11 -19 6479.21 1212.03   7
  -1  11  19 7069.96 1090.00   8
   1  11 -19 10536.0 1049.04   6
   1 -11  19 7072.76 1420.57   1
   1 -11  19 8025.09 1149.52   8
   1  11 -19 7418.37 1206.21   7
  -1 -11  19 8584.49 1189.90   8
   1  11 -19 6101.98 1780.39   4
  -1  11  21 5086.68 1184.96   8
   1 -11  21 5958.81 1252.17   8
   1  11 -21 5150.88 1899.72   4
   1  11 -21 5053.10 1236.01   7
  -1 -11  21 4231.93 1244.89   8
  -1  11 -21 4735.32 1313.99   7
   1 -11  21 6491.02 1660.34   1
  -1 -11  21 4913.03 1529.52   1
  -1 -11  23 1093.38 1258.05   8
  -1 -11  23 2121.64 1544.00   1
   1 -11  23 1345.39 1189.27   8
   1  11 -23 1049.22 2030.84   4
   1 -11  23 1344.70 1474.11   1
   1 -11 -23 693.250 955.649   7
   1  11 -23 1931.02 1349.72   7
  -1  11 -23 977.883 1343.72   7
  -1  11  23 1249.75 1209.14   8
  -1 -11  25 2039.57 1400.52   8
   1  11 -25-2108.63 1380.18   7
   1  11 -25-713.590 2123.55   4
  -1  11  25 734.939 1221.82   8
   1 -11  25 1858.79 1338.11   8
  -1 -11  25-958.735 1662.67   1
   1 -11  25 1158.43 1479.12   1
  -1  11 -25-1640.03 1445.59   7
   1 -11 -25 35.7464 1132.22   7
  -1 -11  27 4573.26 1729.64   1
  -1  11  27 2508.88 1422.68   8
   1 -11  27 3059.23 1426.27   8
  -1  11 -27 585.905 1519.64   7
  -1 -11  27 3542.43 1502.23   8
   1  11 -27 2687.20 1546.07   7
   1 -11 -27 1233.21 1237.24   7
   1 -11  27 2608.01 1618.15   1
   1  11 -27 1527.42 2218.10   4
   1 -13   1 4619.04 674.905   5
   1 -13   1 4398.73 857.444   2
   1 -13  -1 3783.69 650.884   5
   1 -13   3 9536.19 812.541   1
  -1 -13   3 10831.6 895.231   5
   1 -13   3 9584.00 801.399   5
  -1  13  -3 8223.53 798.378   6
   1 -13  -3 9505.48 804.601   5
   1 -13   3 9175.75 998.420   2
   1 -13   5 69067.0 3171.48   1
  -1  13  -5 64244.2 3151.61   6
   1 -13   5 71963.8 3178.17   5
   1 -13   5 66835.9 3099.69   8
   1 -13  -5 64122.5 3139.07   5
   1 -13   5 63016.7 3253.84   2
  -1  13   5 64736.0 3183.54   6
  -1 -13   5 75517.6 3234.17   5
  -1  13   7 19012.0 1257.33   6
  -1  13  -7 18007.6 1190.62   6
   1 -13   7 21846.3 1213.21   5
  -1  13  -7 21366.8 1441.35   4
   1 -13  -7 20443.0 1223.55   5
   1 -13   7 19724.0 1381.16   2
  -1 -13   7 22442.2 1257.34   5
   1 -13   7 20396.4 1194.23   8
   1 -13   7 18208.7 1284.99   1
   1 -13   9 6867.26 942.002   1
   1 -13   9 6875.88 774.637   5
  -1  13  -9 5803.91 740.531   6
   1 -13   9 6101.10 1006.62   2
   1  13  -9 6167.30 1280.06   4
   1 -13  -9 6639.65 757.647   5
  -1 -13   9 7169.46 813.342   5
  -1  13   9 5808.99 824.789   6
   1 -13  11 3416.40 766.852   8
  -1 -13  11 2164.39 784.761   8
  -1 -13  11 3600.63 1106.21   1
   1 -13  11 2501.49 960.325   2
   1  13 -11 3157.62 1239.68   4
   1 -13 -11 2936.20 731.336   5
  -1 -13  11 2448.02 787.785   5
  -1  13 -11 3312.45 1250.99   4
  -1  13 -11 2688.46 685.694   6
   1 -13  11 3597.45 716.692   5
   1 -13  15 22641.0 1510.50   8
   1 -13 -15 21700.6 1437.02   5
   1 -13  15 22178.6 1657.77   1
  -1  13 -15 21889.3 1538.77   7
   1 -13  15 22014.3 1629.29   2
  -1  13 -15 22730.7 1994.47   4
  -1 -13  15 22706.4 1785.37   1
   1  13 -15 22864.5 1998.43   4
   1 -13  15 24064.9 1393.18   5
  -1 -13  15 23234.0 1419.27   5
  -1  13  15 23874.6 1524.31   8
  -1 -13  15 22563.9 1548.38   8
  -1  13 -15 20681.1 1386.01   6
   1  13 -17 8302.79 1741.13   4
   1 -13  17 8696.69 1138.50   8
   1 -13  17 8916.09 896.708   5
  -1  13 -17 11581.5 1787.48   4
  -1  13 -17 9634.85 1200.30   3
  -1  13  17 9308.26 1122.81   8
  -1  13 -17 7928.65 1169.57   7
   1 -13  17 9899.26 1289.74   2
  -1 -13  17 8440.50 919.114   5
   1 -13  17 8271.31 1355.65   1
   1 -13 -17 8796.74 1067.80   5
  -1 -13  17 9365.92 1457.91   1
  -1 -13  17 8638.28 1164.76   8
  -1  13 -17 9659.92 1010.21   6
   1  13 -21 4698.40 1293.53   7
  -1 -13  21 4887.82 1279.12   8
  -1 -13  21 4389.59 1567.59   1
   1 -13  21 6537.28 1586.73   1
   1  13 -21 364.606 1978.97   4
  -1  13 -21 6157.16 2260.77   4
   1 -13  21 3279.58 1248.21   8
  -1  13 -21 5087.78 1328.76   7
  -1  13  21 4591.29 1248.26   8
  -1 -13  23-2271.11 1656.29   1
   1 -13  23-1018.78 1539.67   1
  -1 -13  25 3264.10 1366.66   8
   1  13 -25-1454.41 2048.03   4
   1 -13  25 241.094 1464.39   1
   1 -13  25 61.6436 1386.73   8
  -1  13 -25-32.8610 1469.16   7
  -1  13 -25-3207.60 2163.16   4
  -1  13  25 146.441 1301.82   8
   1  13 -25 321.315 1477.65   7
  -1 -13  25 301.495 1734.64   1
   1 -15   1 1330.49 658.304   5
   1 -15   1 1406.90 919.027   2
  -1  15   1 592.863 623.386   6
  -1  15  -1 510.081 637.546   6
   1 -15  -1 803.697 943.280   2
   1 -15  -1 1607.70 673.768   5
   1 -15   3 31038.8 1882.03   2
  -1 -15   3 26128.1 1773.38   5
   1 -15  -3 29642.8 1922.13   2
  -1  15   3 31682.0 1725.89   6
   1 -15  -3 32435.5 1711.35   5
  -1  15  -3 31507.3 1713.86   6
   1 -15   3 34849.4 1721.95   5
  -1  15   5 24979.8 1529.54   6
   1 -15  -5 25826.1 1478.69   5
   1  15  -5 24657.4 1534.23   6
   1 -15   5 26768.2 1537.32   1
   1 -15   5 26445.0 1495.12   5
   1 -15   5 22298.7 1643.62   2
   1 -15  -5 22617.4 1707.15   2
  -1  15  -5 25716.8 1492.47   6
  -1 -15   5 28771.9 1584.73   5
  -1  15  -7 9235.13 1213.99   4
  -1  15  -7 9117.68 926.932   6
   1 -15   7 9424.94 1176.29   2
   1  15  -7 9702.76 962.975   6
   1 -15   7 9477.93 1033.49   1
   1 -15  -7 9155.93 1297.69   2
   1 -15   7 9870.49 883.904   8
   1 -15  -7 9039.01 883.412   5
   1 -15   7 9954.91 916.500   5
  -1 -15   7 8936.63 985.057   5
  -1  15   7 10240.8 983.033   6
  -1  15  -9 6719.03 858.132   6
   1  15  -9 8338.90 943.490   6
  -1 -15   9 8839.43 960.510   5
   1 -15   9 6882.89 1174.79   2
  -1  15   9 7969.98 972.208   6
  -1 -15   9 6738.02 1221.17   1
   1 -15   9 8640.12 907.619   5
   1 -15  -9 8203.52 903.608   5
   1 -15  11-193.840 849.704   8
  -1  15 -11 114.202 1231.56   4
   1 -15  11-288.303 1002.60   1
  -1 -15  11-300.331 1206.70   1
  -1 -15  11-898.474 900.071   8
   1 -15  11-168.058 1088.13   2
   1 -15 -11 618.576 760.962   5
   1  15 -11-728.944 839.829   6
  -1  15 -11-96.1487 777.951   6
  -1 -15  11 21.0492 849.527   5
   1  15 -11-1092.27 1408.14   4
   1 -15  11-666.717 779.801   5
   1  15 -13 2893.81 1470.63   4
  -1  15 -13 1973.39 818.406   6
   1 -15  13 1847.41 894.292   8
   1 -15 -13 1599.03 864.430   5
  -1 -15  13 1434.83 1215.71   1
   1 -15  13 1045.53 1147.45   2
  -1 -15  13 725.101 911.301   8
  -1  15 -13 2606.13 949.931   7
   1  15 -13 2767.25 953.553   6
  -1  15 -13 1050.13 1387.08   4
   1 -15  13 500.388 1054.57   1
  -1 -15  13 2992.35 901.620   5
   1 -15  13 1979.86 822.909   5
  -1 -15  15 8775.62 1163.86   8
   1  15 -15 9614.41 1191.44   6
  -1  15 -15 10380.0 1655.32   4
   1  15 -15 9161.90 1729.24   4
   1 -15  15 8597.67 1161.04   8
  -1 -15  15 10354.0 1519.19   1
   1 -15  15 11321.7 1055.76   5
   1 -15 -15 11884.7 1141.58   5
  -1  15  15 9935.71 1131.89   8
   1 -15  15 8800.58 1355.55   2
  -1 -15  15 9294.64 1089.82   5
  -1  15 -15 8452.70 1173.93   7
   1 -15  15 10551.3 1382.04   1
  -1  15 -15 10188.0 1028.34   6
   1 -15  17 56353.9 3078.45   1
  -1 -15  17 53566.3 2801.17   5
  -1 -15  17 52378.8 3146.66   1
   1 -15  17 58343.8 2937.82   8
   1 -15  17 56684.1 3041.04   2
  -1  15 -19 23493.2 1773.73   3
  -1  15 -19 17349.4 1727.04   7
   1  15 -19 24917.2 2400.09   4
  -1 -15  19 20377.5 1697.44   8
  -1  15 -19 21252.9 1531.88   6
   1 -15  19 16294.3 1878.60   1
   1 -15  19 25490.9 1501.36   5
  -1  15  19 24472.0 1759.97   8
   1 -15 -19 26144.0 1716.72   5
   1  15 -19 28707.3 1799.42   6
   1 -15  19 20765.9 1797.61   2
  -1 -15  19 22005.7 2032.28   1
  -1  15 -19 23403.8 2307.17   4
   1 -15  19 24099.3 1717.91   8
   1 -15  21 4306.50 1517.55   1
  -1  15  21 4573.30 1346.50   8
   1  15 -21 3692.55 1974.79   4
   1  15 -21 2344.85 1387.95   7
  -1 -15  21 5787.04 1745.96   1
  -1 -15  21 5032.72 1319.30   8
  -1  15 -21 6506.17 1372.87   7
   1 -15  21 7254.62 1385.81   8
  -1  15 -21 5211.23 1972.58   4
   1  15 -23-594.972 1421.79   7
  -1 -15  23-464.721 1688.32   1
   1  15 -23 251.435 2014.38   4
  -1  15 -23-550.636 1400.08   7
   1 -15  23-867.997 1320.96   8
  -1  15 -23-635.348 2079.33   4
  -1  15  23 430.520 1359.94   8
   1 -15  23-2739.32 1555.78   1
  -1 -15  23-788.719 1361.02   8
   1  15 -25-1707.14 2163.84   4
  -1  15 -25 67.1651 1520.38   7
  -1 -15  25 1418.42 1442.45   8
  -1  15  25-1849.51 1520.13   8
   1 -15  25 637.894 1401.31   8
   1  15 -25 1898.59 1523.35   7
   1 -15  25-124.878 1630.13   1
  -1  15 -25 2494.83 2335.86   4
  -1 -15  25-266.431 1753.94   1
   1 -17  -1 1206.17 1094.60   2
  -1  17   1 1307.73 770.917   6
   1 -17  -1 2645.88 797.123   5
   1 -17   1 2319.59 787.734   5
   1 -17   1 3373.56 1103.01   2
  -1  17  -1 1915.04 798.946   6
   1 -17   3 9820.26 1375.42   2
   1 -17  -3 13918.0 1096.02   5
   1 -17  -3 13024.9 1438.35   2
  -1  17   3 12918.0 1145.75   6
  -1  17  -3 14503.7 1128.21   6
   1 -17   3 14374.7 1092.85   5
   1 -17  -5 7252.21 1440.17   2
   1 -17   5 7954.34 1313.13   2
  -1  17  -5 9194.97 1070.48   6
  -1  17   5 11563.2 1118.63   6
  -1 -17   5 13181.7 1213.00   5
   1 -17   5 12341.4 1162.86   1
   1 -17   5 13311.8 1057.91   5
   1 -17  -5 11061.3 1082.57   5
  -1  17   7 13286.7 1201.31   6
   1 -17   7 11178.7 1399.37   2
  -1  17  -7 9809.10 1049.49   6
   1 -17   7 11024.7 1182.95   1
  -1 -17   7 13870.3 1193.39   5
   1 -17   7 13151.9 1086.03   5
   1 -17  -7 13616.1 1108.57   5
   1 -17  -7 9459.49 1505.67   2
   1  17  -7 11182.8 1235.19   6
   1 -17   9 1132.55 828.204   8
  -1 -17   9 2123.68 1313.74   1
  -1  17  -9 1509.53 1321.62   4
  -1  17  -9 1333.35 798.092   6
   1 -17   9 905.571 1202.31   2
  -1  17   9 2208.50 954.573   6
   1  17  -9 2814.74 936.058   6
  -1 -17   9 1814.51 902.737   5
   1 -17   9 1771.37 802.923   5
   1 -17  -9 1514.75 820.086   5
  -1 -17  11 503.912 967.383   5
   1 -17 -11-250.716 883.845   5
  -1 -17  11 1497.07 1358.85   1
  -1  17 -11-196.106 839.352   6
   1 -17  11 930.095 851.777   5
  -1  17 -11 1250.88 1357.69   4
   1  17 -11-747.879 982.245   6
   1 -17  11-1057.19 1089.20   1
   1 -17  11-2025.52 1237.04   2
   1 -17  11-345.224 899.541   8
  -1 -17  13 1190.21 1370.04   1
   1  17 -13-632.227 1035.39   6
  -1  17 -13-852.588 1484.12   4
  -1  17 -13 1360.37 1055.45   7
   1 -17  13 164.486 989.023   8
   1 -17 -13 545.609 927.691   5
   1 -17  13 853.251 1251.14   2
  -1  17 -13 332.048 915.246   6
   1 -17  13 531.641 1159.10   1
  -1 -17  13-73.4237 1015.16   8
  -1 -17  13 144.400 1028.87   5
   1 -17  13 134.578 899.680   5
   1  17 -13-1290.75 1704.83   4
   1  17 -17 45408.0 3292.30   4
  -1 -17  17 53061.1 2829.04   8
  -1  17 -17 52212.3 2750.34   6
   1 -17  17 48534.0 2821.36   8
   1 -17  17 51559.1 2976.07   2
  -1 -17  17 45262.8 3087.82   1
   1  17 -17 59635.5 2970.18   6
   1 -17  17 55930.8 2739.34   5
   1 -17 -17 60547.4 2862.39   5
  -1  17 -17 50735.7 3270.71   4
   1 -17  17 49326.0 2962.66   1
  -1 -17  17 53517.8 2759.90   5
  -1  17 -19 12236.6 1285.15   6
   1  17 -19 11480.8 2145.40   4
   1  17 -19 12883.8 1607.42   6
   1 -17  19 13974.7 1435.64   8
   1 -17  19 10850.6 1660.38   2
  -1 -17  19 11559.8 1776.92   1
  -1  17 -19 10417.1 1462.40   7
  -1 -17  19 13828.3 1485.37   8
   1 -17  19 12738.8 1241.40   5
   1 -17 -19 15446.8 1479.12   5
  -1  17 -19 13828.2 1608.00   3
   1 -17  19 12933.3 1693.51   1
  -1  17 -19 12865.1 2126.04   4
   1 -17  21-800.015 1557.67   1
   1  17 -21 700.816 2044.03   4
  -1  17 -21 401.412 1361.66   7
  -1  17 -21-1079.69 1995.25   4
  -1 -17  21 58.6813 1312.19   8
  -1 -17  21 42.1256 1630.01   1
   1  17 -21 184.466 1391.18   7
   1 -17  21 2332.19 1281.74   8
   1  17 -23 1904.36 2149.34   4
  -1  17 -23 50.0409 2013.41   4
   1 -17  23-1376.74 1611.97   1
  -1  17 -23 94.8110 1480.63   7
   1  17 -23-3753.99 1505.27   7
   1 -17  23 633.242 1325.81   8
  -1 -17  23-396.935 1740.96   1
  -1 -17  23-495.893 1335.54   8
   1 -19   1 2540.19 1263.38   2
   1 -19  -1 2423.19 904.108   5
  -1  19  -1 1401.14 897.942   6
  -1  19   1 2022.47 871.416   6
   1 -19  -1 492.561 1251.67   2
   1 -19   1 2456.43 883.594   5
  -1  19  -3 8120.42 1017.87   6
   1 -19   3 7683.56 1408.49   2
   1 -19  -3 7056.40 1417.12   2
  -1  19   3 7343.98 1046.68   6
   1 -19   3 9641.74 1047.26   5
   1 -19  -3 7740.78 1002.24   5
  -1  19   5 13526.4 1271.13   6
  -1 -19   5 15459.0 1376.41   5
   1 -19   5 13792.1 1333.52   1
  -1  19  -5 11941.5 1194.16   6
   1 -19  -5 14544.8 1240.38   5
   1 -19   5 12318.2 1536.59   2
   1 -19  -5 15020.9 1658.68   2
   1 -19   5 12016.2 1155.78   5
   1 -19  -7 9644.08 1103.24   5
   1  19  -7 9385.87 1179.96   6
  -1  19  -7 6944.96 1046.62   6
  -1  19   7 9464.72 1217.33   6
   1 -19   7 10383.4 1113.23   5
  -1 -19   7 9368.49 1200.98   5
   1 -19   7 6288.86 1392.18   2
  -1 -19   9 6582.14 1541.33   1
   1  19  -9 7357.17 1174.17   6
  -1  19  -9 3772.64 1684.86   4
   1 -19   9 2705.63 1361.07   2
   1 -19   9 4459.47 1263.02   1
   1 -19   9 8653.64 1062.02   5
  -1  19  -9 5950.87 1050.05   6
  -1  19   9 7185.31 1204.17   6
  -1 -19   9 6799.30 1118.56   5
   1 -19  -9 7285.83 1064.61   5
  -1  19 -11-4852.42 1655.65   4
   1 -19 -11-1133.79 1027.12   5
  -1  19 -11-2254.40 1087.86   6
  -1 -19  11-924.475 1619.24   1
   1 -19  11-1548.89 1283.53   1
  -1 -19  11-2322.24 1177.29   5
   1 -19  11-220.204 1016.70   5
   1 -19 -13 10834.8 1304.07   5
  -1  19 -13 8589.79 1302.64   7
   1  19 -13 11169.6 1417.08   6
   1 -19  13 5940.24 1582.57   2
  -1  19 -13 8647.17 1764.67   4
  -1 -19  13 11156.4 1717.66   1
   1 -19  13 8282.37 1434.17   1
  -1 -19  13 11004.2 1300.03   5
  -1  19 -13 10050.2 1207.68   6
   1 -19  13 10225.3 1218.63   5
   1 -19  13 5955.18 1293.03   8
  -1 -19  15 32802.1 1924.64   5
  -1  19 -15 31443.4 2433.10   4
   1 -19  15 26621.2 2075.57   1
   1  19 -15 30593.2 2068.92   6
   1 -19  15 18932.8 1894.55   8
  -1 -19  15 30883.5 2285.75   1
   1 -19  15 31871.7 1866.16   5
   1 -19 -15 29343.5 1929.56   5
   1  19 -15 26849.0 2560.95   4
   1 -19  15 23764.2 2167.43   2
  -1  19 -15 30507.6 1858.12   6
   1 -19 -17 4372.99 1238.74   5
  -1 -19  17 7047.48 1331.48   8
  -1  19 -17 5781.39 1197.82   6
  -1  19 -17 1800.19 1369.58   7
  -1  19 -17 7095.88 1960.89   4
   1 -19  17 5694.76 1647.71   2
  -1 -19  17 8629.28 1840.86   1
   1 -19  17 2634.38 1278.15   8
   1  19 -17 9739.84 1533.32   6
   1  19 -17 6607.88 2086.85   4
   1 -19  17 7978.34 1176.08   5
  -1 -19  17 6939.37 1244.52   5
   1 -19  17 9021.54 1576.20   1
   1  19 -19 11271.5 2203.16   4
  -1 -19  19 12048.2 1916.08   1
   1 -19  19 12507.0 1813.01   2
   1  19 -19 15673.8 1742.89   6
   1 -19  19 14472.2 1343.10   5
   1 -19  19 12315.9 1785.59   1
  -1  19 -19 11523.2 2153.22   4
  -1 -19  19 12832.1 1483.99   8
  -1  19 -19 13229.7 1553.43   7
   1 -19  19 13291.1 1468.52   8
  -1  19 -19 14493.0 1395.66   6
   1  19 -21 4321.79 2161.56   4
  -1  19 -21 1681.96 2056.58   4
   1  19 -21 3966.72 1547.25   7
  -1 -19  21 3411.92 1346.15   8
  -1 -19  21 5728.92 1820.16   1
   1 -19  21 5628.94 1653.91   1
   1 -19  21 3977.35 1367.68   8
  -1  19 -21 4459.43 1466.65   7
   1 -21  -1-603.461 948.970   5
   1 -21   1 693.685 955.937   5
   1 -21   1 35.8575 1398.62   2
   1 -21  -1-36.6643 1395.93   2
  -1  21  -1 219.039 939.646   6
  -1  21   1-697.446 991.400   6
   1 -21   3 5176.74 1470.08   2
   1 -21  -3 5394.63 1535.41   2
  -1  21   3 5839.89 1141.60   6
  -1  21  -3 2653.08 1015.26   6
   1 -21  -3 6112.71 1113.88   5
   1 -21   3 5627.25 1036.74   5
   1 -21  -5 5185.50 1095.52   5
  -1  21   5 1199.57 1137.63   6
   1 -21   5 4824.56 1024.26   5
   1 -21   5 3572.68 1502.94   2
   1 -21  -5 2527.67 1662.43   2
  -1  21  -5 4866.37 1096.93   6
  -1  21  -9 4786.82 1118.47   6
  -1 -21   9 3380.46 1220.51   5
   1 -21   9 4166.10 1072.27   5
   1 -21   9 4834.78 1346.63   1
   1 -21   9 3135.92 1544.15   2
  -1  21   9 5124.23 1377.23   6
   1 -21  -9 3867.26 1141.68   5
  -1 -21   9 4415.54 1786.16   1
  -1  21 -11 1925.92 1060.46   6
   1 -21  11 293.724 1354.64   1
  -1  21 -11 174.358 1816.32   4
  -1 -21  11-305.052 1178.15   5
   1 -21  11 486.383 1502.03   2
   1  21 -11-914.818 1184.73   6
  -1 -21  11 1484.64 1812.13   1
   1 -21 -11 2466.26 1132.22   5
   1 -21  11 670.658 1046.87   5
   1 -21  13 419.554 1264.23   8
   1  21 -13 6843.07 1358.29   6
  -1  21 -13 5119.98 1137.63   6
   1 -21  13 5747.82 1599.95   2
   1 -21 -13 5071.54 1225.34   5
  -1  21 -13 5549.19 1928.17   4
  -1 -21  13 6927.31 1295.96   5
   1 -21  13 6348.62 1458.62   1
   1 -21  13 6414.39 1211.34   5
  -1 -21  13 4994.08 1744.82   1
  -1  21 -17 1431.83 1366.05   7
   1 -21  17 4880.92 1751.57   2
  -1  21 -17 7966.00 2017.38   4
  -1 -21  17 7929.94 1318.08   5
   1  21 -17 4876.58 2255.43   4
  -1 -21  17 5883.19 1863.55   1
  -1  21 -17 8244.28 1280.22   6
   1 -21  17 3419.79 1328.61   8
   1 -21  17 6508.52 1623.00   1
   1 -21  17 7784.26 1278.06   5
   1 -21  19 1497.23 1575.06   1
   1  21 -19 2998.26 2199.33   4
  -1  21 -19 2418.32 2104.14   4
   1 -21  19 4072.58 1374.83   8
  -1  21 -19 2406.05 1462.46   7
   1 -21  19 1363.25 1700.38   2
  -1  21 -19 4877.92 1292.97   6
  -1 -21  19 4580.53 1387.78   8
   1 -21  19 3461.97 1211.56   5
  -1 -21  19 3111.73 1826.74   1
   1 -23  -1 1106.19 1061.20   5
  -1  23  -1 790.001 1042.15   6
   1 -23   1 1072.12 1561.93   2
   1 -23   1 56.6550 1065.65   5
   1 -23  -1 40.8675 1565.07   2
  -1  23   1 683.328 1118.04   6
  -1  23  -3 2456.81 1103.24   6
   1 -23   3 38.9900 1542.33   2
  -1  23   3 1830.24 1173.68   6
   1 -23  -3 3029.46 1698.71   2
   1 -23   3 1805.56 1056.94   5
   1 -23  -3 2294.01 1159.72   5
  -1  23   5 10258.0 1441.60   6
   1 -23   5 11016.9 1226.97   5
   1 -23  -5 8441.18 1353.16   5
  -1  23  -5 10394.0 1354.09   6
   1 -23  -7 31.6326 1230.23   5
  -1  23  -7 4804.15 1149.40   6
  -1  23   7 4851.78 1326.09   6
   1 -23   7 3416.68 1656.54   2
  -1 -23   7 3132.73 1337.14   5
   1 -23   7 5878.85 1167.90   5
   1 -23  -9 5475.23 1305.34   5
  -1 -23   9 8780.96 1470.08   5
  -1  23  -9 6168.44 1253.55   6
   1 -23   9 2466.78 1668.54   2
   1 -23   9 5427.35 1173.33   5
  -1 -23  11 598.445 1367.63   5
  -1 -23  13-44.4821 1917.74   1
  -1  23 -13 920.525 1191.45   6
  -1 -23  13 65.2280 1336.33   5
   1 -23  13 308.285 1675.68   2
   1 -23  13 1084.51 1215.99   5
  -1  23 -15 2856.45 2006.71   4
  -1 -23  15 6383.55 1432.45   5
  -1  23 -15 642.430 1371.72   7
  -1 -23  15 4922.00 1959.20   1
  -1  23 -15 4461.33 1304.78   6
   1 -23  15 3106.91 1800.88   2
   1 -23  15 4118.28 1285.66   5
  -1 -23  17 3853.74 1378.36   5
   1 -23  17 4167.88 1864.60   2
  -1 -23  17 4727.42 1988.88   1
  -1  23 -17 1513.26 2073.11   4
  -1  23 -17 2288.76 1304.10   6
  -1  23 -17 249.773 1374.07   7
   1 -23  17 4394.77 1321.05   5
   1 -25  -1-592.554 1938.52   2
  -1  25  -1-669.669 1270.51   6
  -1  25   1-584.981 1272.19   6
   1 -25   1 30.7063 1129.28   5
   1 -25  -1 668.924 1238.90   5
   1 -25   1-1584.05 1902.52   2
  -1  25  -3 2442.02 1295.16   6
   1 -25  -3 2193.89 1367.57   5
   1 -25   3 1942.68 1836.25   2
  -1  25   3 3760.58 1318.39   6
  -1  25  -7 12901.6 1478.89   6
   1 -25   7 4874.50 1946.50   2
   1 -25   7 15385.7 1460.18   5
   1 -25  -7 7535.57 1651.47   5
  -1 -25   9 4742.12 1563.26   5
   1 -25   9-337.782 1770.93   2
  -1  25  -9 1837.70 1180.87   6
   1 -25   9 4354.27 1235.36   5
   1 -25  -9-791.109 1330.10   5
  -1 -25  11 1758.48 1476.05   5
   1 -25  11 2374.91 1783.62   2
  -1  25 -11-198.401 1239.90   6
   1 -25  11 1100.66 1227.38   5
   1 -25  13 512.104 1759.77   2
  -1 -25  13-1087.53 1440.53   5
  -1  25 -13-33.4950 1268.97   6
   1 -25  13 1464.64 1262.62   5
   1 -27  -1-853.152 1274.28   5
   1 -27   1 33.9938 1282.88   5
  -1  27  -1 36.9355 1288.24   6
  -1  27   1 37.8786 1338.42   6
   1 -27   1 49.1084 1907.82   2
  -1  27   3 2743.75 1406.26   6
   1 -27   3 3698.18 1310.28   5
   1 -27  -3 478.443 1401.12   5
   1 -27   3-190.682 1942.24   2
  -1  27  -3 2644.48 1342.47   6
  -1  27  -5 11642.4 1559.77   6
   1 -27  -5 7000.81 1688.49   5
  -1  27   5 14640.7 1706.41   6
   1 -27   5 3975.70 2071.60   2
   1 -27   5 11303.9 1437.86   5
   1 -27   7 3362.59 1324.82   5
   1 -27   7 46.4249 1914.80   2
  -1  27  -7 2002.47 1308.12   6
   1 -27   9 2674.46 1324.11   5
   1 -27   9 6580.43 2178.36   2
   2   0  -4-347.007 281.356   4
  -2   0   6 16097.8 937.021   1
  -2   0   6 17297.5 862.223   8
   2   0  -6 16398.9 954.223   4
   2   0  -8-320.132 519.941   4
  -2   0   8 28.3122 474.289   1
  -2   0   8 88.4129 349.711   8
   2   0  10 5792.34 617.817   8
  -2   0  10 8086.31 589.827   8
   2   0 -10 8046.84 787.393   4
  -2   0  10 8071.06 728.153   1
  -2   0  12 38.5403 667.504   1
  -2   0 -14 43595.3 2227.09   7
  -2   0  14 44342.9 2144.28   8
   2   0  14 41044.0 2179.96   1
   2   0  14 43027.9 2205.89   8
   2   0  16 514.625 764.333   8
  -2   0  16-588.506 704.881   8
   2   0 -16-125.562 737.011   7
  -2   0 -16-796.651 833.384   7
  -2   0  16 1021.65 888.671   1
   2   0  16 68.2822 688.838   1
  -2   0  18 598.452 1039.50   1
   2   0  18 538.641 911.116   8
   2   0 -18 319.070 851.010   7
  -2   0 -18 420.019 984.014   7
   2   0  18 879.159 780.477   1
  -2   0  18 500.662 809.621   8
  -2   0 -20 28.9791 1068.82   7
   2   0  20-275.156 859.551   1
   2   0 -20 22.8083 931.410   7
  -2   0  20 468.631 928.940   8
   2   0  20-1372.39 980.901   8
  -2   0  20-1131.65 1179.66   1
   2   0  22 40406.0 2275.27   8
   2   0  22 34539.5 2229.42   1
  -2   0 -22 38005.1 2372.16   7
   2   0 -22 39666.7 2259.66   7
  -2   0  22 40659.0 2228.92   8
  -2   0  22 37667.0 2409.45   1
  -2   0  24-479.842 1136.20   8
  -2   0 -24-379.294 1389.67   7
  -2   0  24 34.9669 1335.41   1
   2   0 -24-1107.32 1218.57   7
   2   0  24 1488.12 1079.67   1
   2   0  24-1332.98 1177.38   8
   2   0  26 10987.1 1423.44   1
  -2   0  26 10342.1 1641.75   1
  -2   0 -26 11325.3 1705.22   7
   2   0  26 11659.7 1501.35   8
   2   0 -26 12047.0 1605.39   7
  -2   0  26 11025.0 1482.41   8
  -2   0  28-394.249 1591.06   1
  -2   0  28-1532.22 1326.20   8
   2   0  28-228.334 1328.42   8
   2   0 -28-269.347 1437.15   7
  -2   0 -28 438.194 1529.97   7
   2   0  28 371.917 1243.69   1
  -2   0 -30 5756.41 2159.78   7
   2   0 -30 13852.8 1908.97   7
  -2   2   2 11702.0 585.599   3
  -2   2   4 51207.7 2481.64   3
  -2   2   4 58477.3 2490.73   8
   2  -2  -4 59711.2 2503.51   5
   2  -2  -4 55227.3 2529.02   4
  -2  -2   6 1489.83 310.272   8
  -2   2   6 1954.73 392.030   1
   2   2  -6 1147.41 443.643   4
   2  -2  -6 1995.34 431.966   4
  -2   2   6 1927.43 213.284   3
   2  -2  -6 1926.67 196.555   5
   2  -2  -6 1784.07 241.773   2
  -2   2   6 1672.31 297.342   8
  -2  -2   8 26273.9 1443.60   8
   2  -2   8 28294.9 1466.06   8
  -2   2   8 29587.3 1327.84   3
   2  -2   8 31389.0 1474.46   1
   2  -2  -8 26998.4 1517.58   4
  -2  -2   8 32265.5 1570.00   1
  -2   2   8 28370.6 1414.90   8
   2  -2  -8 30135.1 1325.92   5
   2  -2  -8 29995.1 1340.14   2
  -2   2   8 29767.1 1498.12   1
   2   2  -8 25933.4 1566.33   4
  -2   2  -8 28492.8 1475.58   7
   2  -2  10 44.8964 414.109   1
   2   2 -10 82.7401 680.997   4
  -2   2  10 203.710 416.222   8
  -2  -2  10-402.452 633.959   1
  -2   2 -10 491.307 500.045   7
  -2   2  10 105.234 546.942   1
   2  -2  10-275.828 461.081   8
   2  -2 -10 53.2631 425.204   7
  -2  -2  10 50.6337 439.491   8
   2  -2 -12 22785.0 1208.24   7
  -2   2  12 20873.3 1302.02   1
  -2   2  12 21207.0 1196.04   8
  -2  -2  14 4589.80 920.585   1
  -2   2 -14 6281.32 843.532   7
   2   2 -14 5645.28 1062.32   4
  -2  -2  14 4937.64 725.927   8
   2  -2  14 5500.67 743.729   1
  -2   2  14 6329.66 740.336   8
   2  -2  14 5838.16 779.083   8
   2   2 -16 19549.5 1626.93   4
  -2   2  16 20390.2 1244.00   8
   2  -2  16 17992.1 1279.02   1
   2  -2 -16 19505.2 1252.33   7
  -2  -2 -16 15899.5 1298.61   7
   2   2 -16 18449.3 1274.01   7
   2  -2  16 20782.8 1310.08   8
  -2   2 -16 18939.2 1367.90   7
   2   2  16 19799.2 1362.66   8
  -2  -2  16 18149.5 1440.51   1
  -2  -2  16 20842.6 1281.06   8
  -2   2  16 18769.5 1379.68   1
   2   2 -18-603.625 1300.95   4
   2  -2  18-22.6307 855.138   8
  -2  -2  18-309.321 794.757   8
  -2   2  18-1138.67 959.899   1
   2   2 -18-1173.01 951.695   7
  -2   2 -18-280.073 977.576   7
  -2  -2 -18 434.115 1014.83   7
   2  -2  18 607.080 801.196   1
  -2  -2  18-1270.16 1115.72   1
   2  -2 -18-1386.12 904.387   7
  -2   2  18 316.926 845.583   8
   2   2  18 648.048 917.818   8
  -2   2  20 30453.2 1766.35   8
   2  -2  20 25891.4 1764.01   8
   2   2  20 29202.9 1836.44   8
   2   2 -20 28119.1 2191.70   4
  -2  -2 -20 27502.6 1916.93   7
   2  -2 -20 29622.8 1794.73   7
  -2   2 -20 26817.3 1883.84   7
  -2   2  20 25941.4 1841.33   1
  -2  -2  20 26563.1 1910.16   1
  -2  -2  20 28317.5 1752.23   8
   2   2 -20 26012.4 1768.73   7
   2  -2  20 28960.2 1769.34   1
  -2  -2 -22 32.7914 1197.35   7
  -2  -2  22-523.100 1082.81   8
  -2   2  22 145.961 1028.67   8
   2   2  22 1851.53 1125.88   8
  -2   2 -22 30.8272 1155.59   7
   2  -2 -22 2024.87 1119.36   7
  -2   2  22 564.000 1212.27   1
   2   2 -22 1511.38 1613.10   4
  -2  -2  22 1742.00 1262.12   1
   2  -2  22 696.863 987.064   1
   2  -2  22 868.371 1022.71   8
   2   2 -22 50.9028 1097.26   7
   2  -2  24 22003.4 1746.10   8
   2   2  24 27638.0 1857.21   8
  -2   2 -24 23333.3 1934.63   7
   2  -2 -24 22777.3 1827.90   7
  -2  -2 -24 22287.1 1928.56   7
   2  -2  24 19639.4 1673.17   1
   2   2 -24 24806.9 1831.28   7
  -2   2  24 22677.2 1738.19   8
   2   2 -24 24000.3 2332.68   4
  -2  -2  24 24344.1 1782.97   8
  -2  -2  24 22381.2 1933.25   1
  -2   2  24 25484.2 1962.97   1
   2   2  26 733.780 1344.41   8
   2   2 -26 31.0457 1353.08   7
   2   2 -26-242.016 2017.29   4
  -2  -2 -26 1575.44 1478.05   7
  -2  -2  26-692.741 1463.13   1
   2  -2 -26 30.7132 1332.74   7
  -2   2  26-853.727 1214.42   8
  -2  -2  26 581.489 1253.10   8
   2  -2  26 33.8731 1193.80   1
   2  -2  26 1147.54 1259.04   8
  -2   2 -26 1268.50 1463.68   7
  -2   2  26 1171.56 1330.49   1
  -2   2  28 1122.52 1447.30   1
  -2  -2  28 1304.31 1335.03   8
  -2   2  28 579.628 1366.77   8
   2  -2  28 451.781 1313.51   8
   2   2  28 3075.47 1372.82   8
   2   2 -28 2027.50 1462.08   7
  -2   2 -28 1671.94 1560.08   7
   2  -2 -28-66.6266 1492.80   7
   2   2 -28-104.398 2092.60   4
  -2  -2 -28 698.071 1608.60   7
   2  -2  28 290.938 1222.19   1
  -2  -2  28 81.8249 1613.63   1
  -2   4   0-84.8401 194.358   3
   2  -4   0 12.8234 140.564   5
   2  -4   0 14.6831 191.839   2
  -2   4  -2 153472. 7343.17   3
   2  -4   2 167039. 7343.09   5
   2  -4  -2 172581. 7334.39   5
   2  -4   2 171706. 7354.49   2
  -2   4   2 169652. 7343.60   3
   2  -4  -2 173580. 7348.58   2
  -2   4   4 81566.7 3685.97   3
   2  -4   4 82045.0 3691.03   8
   2  -4  -4 82754.2 3670.14   5
  -2   4  -4 88726.8 3698.14   7
  -2   4  -4 81522.5 3686.81   3
   2  -4   4 79746.3 3689.28   5
  -2   4   4 81093.9 3645.04   8
   2  -4  -4 82430.7 3687.46   2
  -2   4   4 87900.1 3673.68   1
   2  -4  -4 84604.0 3682.98   4
   2  -4  -6 469.403 303.663   2
   2  -4   6 555.956 336.292   8
  -2   4  -6 649.966 332.848   7
  -2   4  -6 331.756 283.304   3
  -2  -4   6 344.251 328.096   8
  -2   4   6 466.297 318.178   3
  -2   4   6 293.418 333.506   1
   2  -4   6 547.287 242.805   5
   2  -4   6 194.181 292.028   1
  -2   4   6 544.991 283.491   8
   2  -4  -6 621.159 220.014   5
   2   4  -6 447.828 527.921   4
   2  -4  -6 327.214 384.390   4
  -2   4   8 730.701 358.088   8
   2   4  -8 1009.51 655.109   4
   2  -4  -8 1002.34 365.675   2
  -2   4  -8 442.335 448.267   7
  -2   4   8 568.959 264.689   6
  -2   4  -8 869.721 309.709   3
  -2  -4   8 793.953 416.206   8
   2  -4   8 894.475 386.065   8
   2  -4  -8 760.801 363.423   7
   2  -4   8 267.331 366.491   1
   2  -4  -8 784.537 245.826   5
  -2  -4   8 1089.48 562.065   1
  -2   4   8 886.400 445.600   1
  -2   4  10 29672.1 1456.01   8
   2  -4  10 28839.9 1496.30   8
  -2  -4  10 28305.6 1502.07   8
  -2   4 -10 26324.0 1505.95   7
   2  -4 -10 27382.9 1346.04   5
   2  -4 -10 28029.4 1442.14   7
   2   4 -10 26425.4 1688.89   4
   2  -4  10 30195.2 1505.58   1
  -2  -4  10 32059.5 1649.97   1
  -2   4  10 29360.5 1360.08   6
   2  -4 -10 32774.3 1424.66   2
  -2   4  10 31417.1 1533.58   1
   2  -4  14 66419.6 3169.91   1
   2  -4  14 68957.6 3146.70   8
  -2   4 -14 69776.1 3190.18   7
  -2  -4  14 68290.3 3144.08   8
  -2   4  14 63246.3 2964.42   6
   2  -4 -14 65227.4 2923.64   5
  -2  -4  14 65007.9 2921.51   5
  -2  -4  14 71015.1 3311.19   1
   2   4 -14 69641.8 3390.97   4
  -2   4  16 1485.35 852.015   1
   2  -4 -16 2352.02 783.309   7
  -2   4 -16 1644.55 826.110   7
   2  -4 -16 1360.98 280.576   5
   2  -4  16 1891.57 797.915   8
  -2   4  16 1282.61 751.438   8
  -2  -4  16 1484.14 786.948   8
  -2  -4  16 1072.48 1019.28   1
   2   4 -16 1366.81 1217.25   4
   2  -4  16 448.148 753.949   1
  -2   4 -18-1039.64 1000.35   7
  -2  -4  18-580.766 944.077   8
   2  -4  18-219.883 859.372   8
  -2   4  18-630.108 918.804   8
  -2   4  18-74.3467 987.264   1
   2  -4  18-49.4322 869.606   1
  -2  -4  18-3006.64 1254.86   1
   2  -4 -18-26.2711 252.262   5
   2   4 -18-3227.89 1596.16   4
   2   4 -18-1654.50 974.469   7
   2  -4 -18-446.553 960.956   7
  -2   4  20-638.648 965.367   8
   2  -4  20 24.0109 908.645   8
   2   4 -20 154.194 1430.88   4
   2  -4 -20 549.923 995.142   7
   2   4 -20 813.989 1007.59   7
  -2   4  20 903.647 1058.79   1
  -2   4 -20 160.314 1059.12   7
   2  -4  20 515.612 945.259   1
  -2  -4  20-306.723 926.010   8
  -2  -4  20 706.409 1209.44   1
   2  -4  22 29366.0 1884.63   8
  -2   4 -22 28271.5 2008.52   7
   2   4 -22 34589.0 2452.19   4
   2  -4 -22 29969.7 1900.52   7
   2   4 -22 29351.3 1922.80   7
  -2  -4  22 30380.8 1895.93   8
  -2   4  22 33874.5 1887.92   8
   2  -4  22 27493.6 1890.06   1
  -2   4  22 29249.5 1938.51   1
  -2  -4  22 28364.2 2133.99   1
  -2   4  24-857.312 1214.92   1
  -2  -4  24-2022.05 1437.60   1
  -2  -4  24-110.689 1177.96   8
   2  -4  24 1407.24 1171.86   8
   2   4 -24-482.760 1251.22   7
  -2   4  24 447.656 1147.96   8
   2   4 -24-3967.92 1892.89   4
   2  -4 -24-196.057 1236.87   7
  -2   4 -24-32.4004 1328.68   7
   2   4  24 745.654 1258.58   8
   2  -4  24 94.8268 1144.73   1
   2  -4  26 5870.60 1322.32   1
  -2   4  26 7391.67 1347.00   8
   2  -4  26 4894.27 1315.27   8
   2  -4 -26 5390.94 1447.80   7
   2   4  26 5244.65 1470.30   8
   2   4 -26 5272.66 2085.38   4
  -2   4 -26 4386.54 1569.03   7
   2   4 -26 8572.40 1498.33   7
  -2  -4  26 5911.02 1373.94   8
  -2  -4  26 4865.94 1586.20   1
  -2   4  26 3650.21 1374.28   1
   2  -4 -28-201.499 1498.48   7
   2  -4  28-931.575 1304.68   8
   2   4  28 319.103 1442.44   8
  -2   4  28 145.634 1384.61   1
   2   4 -28 34.0030 1442.99   7
   2   4 -28 3177.36 2175.14   4
  -2  -4  28 474.997 1392.42   8
  -2   4 -28-345.267 1532.85   7
   2  -4  28 286.756 1289.30   1
  -2  -4  28 42.0631 1663.74   1
  -2   4  28-364.936 1340.29   8
  -2   6   0 109534. 4865.20   3
   2  -6   0 109285. 4865.57   2
   2  -6   0 109693. 4845.63   5
  -2   6  -2 38435.7 1896.82   3
   2  -6   2 41842.7 1819.68   1
  -2   6  -2 39157.3 1814.17   7
   2  -6   2 41708.3 1874.41   5
   2  -6   2 39847.8 1897.96   2
   2  -6  -2 40653.0 1869.42   5
   2  -6  -2 40195.6 1895.38   2
   2  -6   2 41103.3 1810.63   8
   2  -6   4 4755.01 377.870   1
   2  -6   4 4606.89 383.038   8
  -2   6  -4 4289.22 391.332   7
  -2   6   4 3677.71 385.447   6
   2  -6  -4 4601.34 377.602   5
   2  -6   4 4399.61 457.071   2
   2  -6   4 4769.88 384.169   5
   2  -6  -4 3879.88 469.156   2
  -2   6  -4 4563.57 458.367   3
   2  -6  -6 384.663 442.514   2
   2  -6   6 77.8410 341.147   8
   2  -6  -6-5.29528 281.346   7
  -2   6  -6 428.521 380.502   3
   2  -6   6-29.9896 337.855   1
  -2   6   6 190.386 311.694   6
  -2   6  -6 528.166 377.111   7
  -2   6   6 151.885 266.309   8
   2  -6   6 386.268 286.934   5
   2  -6   6 297.883 382.157   2
  -2   6   6 237.796 318.084   1
   2  -6  -6 308.437 283.173   5
   2  -6  -8 52530.5 2540.25   5
   2  -6   8 55816.6 2596.97   8
  -2   6  -8 59089.6 2597.19   3
   2  -6  -8 54769.4 2549.97   7
   2   6  -8 54904.8 2781.75   4
  -2   6   8 55391.7 2551.68   6
   2  -6   8 55951.4 2619.80   1
   2  -6   8 53943.2 2564.44   5
   2  -6   8 58404.4 2603.78   2
   2  -6  -8 60245.4 2617.28   2
  -2  -6   8 56922.6 2630.51   8
  -2   6  -8 56213.5 2609.54   7
  -2   6   8 57807.9 2585.45   1
  -2   6   8 56939.1 2551.33   8
   2  -6  10 11573.7 790.332   8
   2  -6 -10 9422.07 781.313   2
  -2   6 -10 11158.0 815.488   7
   2  -6 -10 9786.71 748.853   7
  -2   6 -10 10971.4 734.035   3
  -2   6  10 11202.8 668.114   6
   2  -6  10 10277.2 665.477   5
   2  -6  10 10656.7 754.444   2
   2  -6 -10 10875.6 645.303   5
   2  -6  10 10483.4 786.224   1
  -2   6  10 10100.5 738.603   8
  -2  -6  12 205511. 8713.60   8
  -2   6 -12 188463. 8629.51   3
   2  -6 -12 190050. 8638.02   7
   2  -6 -12 188325. 8628.22   2
   2  -6  12 204160. 8655.55   5
  -2   6  12 197556. 8583.34   6
  -2   6  12 192733. 8635.06   8
   2  -6  12 203758. 8633.17   2
  -2  -6  12 191707. 8792.98   1
   2  -6 -12 198060. 8570.47   5
  -2  -6  12 197786. 8580.35   5
   2   6 -12 206900. 8875.92   4
  -2   6  12 187008. 8675.12   1
  -2  -6  14 1634.11 728.772   8
   2  -6  14 2851.33 710.551   8
   2   6 -14 2725.75 1137.59   4
  -2   6 -14 2441.22 765.189   7
   2  -6  14 3177.43 772.959   1
  -2   6 -14 3013.44 594.558   3
  -2   6  14 2784.25 499.947   6
  -2  -6  14 2090.01 946.016   1
  -2  -6  14 3098.00 462.894   5
   2  -6  14 1789.37 595.922   2
   2  -6 -14 2883.28 436.851   5
  -2  -6  16 281.980 776.088   8
   2  -6 -16 496.062 783.470   7
  -2  -6  16 433.233 383.815   5
   2  -6  16 951.899 804.313   8
  -2  -6  16-291.500 1103.21   1
  -2   6  16 1343.98 772.465   8
  -2   6 -16 690.594 873.459   7
   2   6 -16 1293.61 1251.90   4
   2  -6  16-313.896 635.011   2
   2  -6  16-46.0735 791.932   1
  -2   6  16 535.797 801.978   1
   2  -6 -16 460.159 406.966   5
  -2  -6  18-1105.53 902.846   8
   2   6 -18-1787.47 1505.77   4
   2  -6 -18-647.819 910.970   7
  -2   6 -18-1175.87 987.780   7
  -2  -6  18-2722.47 1208.35   1
  -2   6  18-1151.92 935.338   1
   2  -6  18-1123.79 935.904   1
   2  -6  18-44.0224 859.524   8
  -2   6  18-2021.64 919.631   8
   2  -6  18-1169.42 723.793   2
   2   6 -18-2264.06 1070.64   7
  -2  -6  18-948.830 393.459   5
   2  -6 -18 68.1882 443.800   5
   2  -6  20 7069.73 1100.62   8
  -2   6  20 7531.42 1122.41   1
  -2  -6  20 7975.29 1130.63   8
   2   6 -20 6403.08 1711.05   4
  -2   6  20 8578.06 1112.32   8
   2   6 -20 7734.23 1204.43   7
   2  -6 -20 7425.19 1152.69   7
  -2   6 -20 7817.66 1192.89   7
   2  -6  20 8308.01 1144.63   1
   2  -6  20 7935.39 884.408   2
  -2  -6  20 8821.66 1407.78   1
  -2   6  22-339.932 1148.53   8
   2   6 -22 1955.56 1804.76   4
   2   6 -22 2176.94 1202.89   7
  -2   6 -22-2947.39 1339.44   7
  -2   6  22 168.876 1143.94   1
  -2  -6  22 1537.39 1158.56   8
   2  -6 -22-1363.59 1284.80   7
   2  -6  22-302.014 1170.31   1
   2  -6  22-787.050 1173.88   8
  -2  -6  22-1579.87 1417.23   1
  -2  -6  24 20305.6 1698.61   8
   2  -6  24 18103.4 1636.70   1
   2   6 -24 19114.8 2315.87   4
   2   6 -24 20761.5 1712.53   7
   2  -6 -24 18599.7 1679.88   7
  -2   6 -24 22083.5 1779.10   7
   2  -6  24 17605.2 1648.42   8
  -2   6  24 23188.0 1684.32   8
  -2   6  24 21001.1 1706.47   1
  -2  -6  24 17740.1 1957.14   1
  -2  -6  28 3643.01 1425.98   8
   2   6 -28 33.9175 1418.13   7
   2  -6  28 2786.16 1375.89   8
  -2   6  28 852.097 1354.88   8
  -2  -6  28-387.104 1725.73   1
   2   6 -28 811.144 2189.13   4
   2  -6 -28 2902.88 1551.85   7
  -2   6  28 1024.35 1304.79   1
   2  -6  28 734.809 1316.32   1
  -2   6 -28 2164.85 1614.14   7
   2  -8   0 111.942 445.477   2
  -2   8   0-281.462 341.274   6
   2  -8   0 74.1928 317.472   5
  -2   8   2 9934.03 641.210   6
  -2   8  -2 10518.0 549.005   7
   2  -8   2 9856.81 721.458   2
  -2   8  -2 10645.3 655.631   6
   2  -8  -2 9294.83 641.574   5
   2  -8  -2 9581.16 726.341   2
   2  -8   2 10665.5 650.362   5
   2  -8   2 10474.9 538.036   8
   2  -8   2 10112.1 561.423   1
   2  -8  -4 247.350 486.423   2
   2  -8   4-50.3676 451.687   2
  -2   8  -4 213.982 324.690   7
  -2   8   4 383.391 356.430   6
   2  -8   4 113.211 331.662   1
   2  -8   4 314.902 299.259   8
   2  -8   4 66.3943 325.641   5
   2  -8  -4 569.204 355.824   5
   2  -8   6 1717.12 505.539   2
  -2   8  -6 1769.61 417.212   7
   2  -8  -6 1297.45 322.457   7
   2  -8   6 2102.95 405.516   8
  -2   8   6 1483.85 288.291   1
   2  -8  -6 1409.95 564.587   2
  -2   8   6 1734.03 410.182   6
  -2   8  -6 1094.70 520.441   3
   2  -8   6 1621.32 439.622   1
  -2   8   6 1675.70 307.949   8
   2  -8   6 1704.96 366.500   5
   2  -8  -6 1144.41 391.494   5
   2  -8   8 5341.53 588.021   8
  -2   8   8 6055.31 523.641   8
  -2   8   8 6525.95 505.822   1
   2  -8  -8 6294.76 526.827   7
  -2   8  -8 5456.09 624.065   7
  -2   8  -8 6050.28 679.261   3
  -2   8   8 5667.67 560.644   6
   2  -8   8 5274.45 525.297   5
   2  -8   8 6414.45 646.157   2
   2  -8  -8 5552.61 543.693   5
   2  -8  -8 5914.29 714.105   2
   2  -8   8 7034.99 641.884   1
  -2   8  10 208979. 9030.81   1
   2  -8 -10 200181. 9106.83   2
   2   8 -12-591.857 1062.43   4
  -2  -8  12 1359.63 700.598   8
   2  -8 -12 1002.62 480.845   5
  -2  -8  12 1451.39 531.237   5
   2  -8 -12 1923.03 754.599   2
  -2   8 -12 1228.73 621.321   3
  -2   8  12 1025.51 555.230   1
   2  -8  12 922.872 614.686   2
   2  -8 -12 1336.40 568.801   7
  -2   8  12 704.278 512.155   6
  -2  -8  12 1661.76 900.715   1
  -2   8  12 934.641 620.039   8
   2  -8  12 1523.62 456.633   5
   2  -8  14 22658.6 1374.61   8
  -2   8 -14 22934.9 1427.40   7
  -2   8 -14 23148.1 1279.55   3
  -2   8  14 20972.9 1306.48   1
   2  -8  14 20081.1 1429.60   1
  -2   8  14 22710.3 1257.97   6
   2  -8  14 22869.3 1235.14   5
  -2  -8  14 22418.8 1423.29   8
   2  -8  14 21088.7 1289.26   2
  -2  -8  14 20508.1 1610.19   1
   2  -8 -14 24230.8 1220.38   5
  -2  -8  14 24024.6 1236.80   5
   2   8 -14 20034.7 1730.78   4
   2  -8  16 342.564 817.895   8
   2  -8 -16 1128.33 805.957   7
   2  -8  16 364.271 705.987   2
  -2   8 -16-180.799 666.684   3
  -2  -8  16 517.905 1118.97   1
  -2  -8  16-986.888 554.386   5
  -2   8  16-415.928 753.080   1
   2   8 -16 763.141 1287.06   4
   2  -8  16 424.279 589.248   5
  -2  -8  16-466.186 872.112   8
   2  -8 -16-110.957 544.086   5
   2  -8  16-737.951 890.672   1
  -2   8  16-849.950 793.514   8
  -2   8 -16-478.162 875.758   7
   2  -8 -18 679.379 576.479   5
   2  -8  18 1712.28 776.013   2
  -2   8 -18 639.263 751.152   3
   2  -8  18 1117.58 935.715   8
   2   8 -18-490.959 1474.90   4
  -2  -8  18 667.515 924.832   8
   2  -8 -18 1126.17 948.808   7
  -2  -8  18 689.667 1187.09   1
  -2   8  18 236.159 895.628   8
  -2   8  18 432.327 851.463   1
   2  -8  18 711.439 927.269   1
  -2   8 -18 514.194 984.568   7
  -2  -8  18 35.4164 491.831   5
   2  -8  20 1038.21 813.116   2
  -2  -8  20 1517.15 1046.32   8
   2  -8  20 1632.46 1006.09   8
  -2   8  20 2063.68 1050.01   8
   2  -8  20 2381.76 1095.73   1
   2   8 -20 867.695 1119.10   7
   2   8 -20 823.442 1589.64   4
   2  -8 -20 2077.10 1102.94   7
  -2   8  20 2634.01 958.643   1
  -2  -8  20 3094.49 1390.12   1
  -2   8 -20 2036.62 1071.74   7
   2  -8  22 12574.3 1369.69   8
  -2  -8  22 12211.9 1379.61   8
  -2   8  22 11062.7 1318.75   8
  -2   8 -22 7999.90 1456.18   7
   2   8 -22 11078.0 1438.50   7
   2  -8 -22 9792.01 1383.94   7
   2   8 -22 9289.23 1978.33   4
   2  -8  22 7933.12 1395.92   1
  -2  -8  22 11201.8 1679.67   1
  -2   8  22 9580.56 1267.52   1
  -2   8  24 2892.58 1137.55   1
  -2  -8  24 3799.82 1612.45   1
   2  -8  24 2337.13 1241.23   1
  -2   8  24 3871.42 1217.70   8
   2   8 -24 1307.85 1253.84   7
  -2   8 -24 1302.24 1337.21   7
   2  -8 -24 2330.61 1318.12   7
   2   8 -24 95.9824 1906.78   4
   2  -8  24 2670.81 1262.39   8
  -2  -8  24 3840.89 1296.15   8
  -2  -8  26 20256.7 1778.89   8
  -2   8  26 18835.7 1638.06   1
   2  -8 -26 18898.3 1847.98   7
   2   8 -26 17511.2 1796.94   7
  -2   8 -26 14147.6 1844.46   7
   2   8 -26 17779.6 2491.12   4
   2  -8  26 16206.3 1741.67   1
   2  -8  26 14942.8 1685.61   8
  -2   8  26 21320.7 1720.79   8
  -2  -8  26 16519.0 2053.17   1
  -2  -8  28 1679.70 1690.02   1
  -2   8  28 646.346 1280.83   1
   2   8 -28 68.0771 1518.00   7
  -2   8 -28 578.813 1577.97   7
  -2   8  28-866.789 1384.02   8
   2  -8 -28-72.3482 1648.25   7
   2  -8  28-224.794 1378.94   1
   2  -8  28 614.541 1364.62   8
  -2  10   0 35561.7 1718.63   6
   2 -10   0 35422.1 1708.22   5
   2 -10   0 32430.9 1781.99   2
   2 -10  -2 2062.02 604.531   2
  -2  10  -2 1245.87 291.826   7
   2 -10   2 1712.64 587.504   2
  -2  10  -2 1830.25 447.463   6
  -2  10   2 1515.25 435.931   6
   2 -10   2 1526.30 305.846   8
  -2  10  -2 1705.57 443.489   4
   2 -10   2 1776.14 330.744   1
   2 -10   2 1749.58 417.002   5
   2 -10  -2 1545.20 414.464   5
  -2  10  -4 8748.48 569.035   7
  -2  10  -4 8352.71 660.097   6
   2 -10   4 8475.05 564.803   8
   2 -10   4 8826.63 662.767   5
   2 -10  -4 7492.71 641.289   5
   2 -10   4 8742.18 765.775   2
  -2  10  -4 10718.2 740.969   4
   2 -10  -4 8858.68 829.698   2
   2 -10   4 8271.97 609.898   1
  -2  10   4 7787.25 678.933   6
   2 -10   6 2162.51 469.092   8
  -2  10   6 2426.04 509.448   6
   2 -10   6 2451.89 631.667   2
  -2  10   6 2541.61 347.878   8
   2 -10  -6 2566.52 486.386   5
  -2  10  -6 1698.58 479.946   7
   2 -10  -6 1240.74 693.835   2
  -2  10  -6 2171.49 497.601   6
   2 -10   6 1751.10 508.409   1
  -2  10  -8 51853.2 2475.53   7
  -2  10   8 52672.5 2496.62   6
   2 -10   8 52885.8 2475.08   8
   2 -10   8 52316.6 2567.45   2
   2 -10  -8 52214.1 2492.73   5
  -2  10  -8 51787.5 2494.41   6
   2 -10  -8 48182.0 2600.89   2
  -2  10   8 55835.6 2417.37   8
   2 -10   8 51487.3 2520.10   1
  -2  10  10 6237.67 636.907   8
   2 -10  10 5918.26 808.286   2
   2  10 -10 6681.05 1214.37   4
  -2 -10  10 5584.12 981.356   1
   2 -10 -10 6073.85 670.536   7
  -2  10 -10 6834.93 650.752   6
  -2  10  10 6962.29 684.811   6
   2 -10 -10 4701.04 877.255   2
   2 -10  10 7522.75 799.088   1
   2 -10 -10 6230.23 665.890   5
  -2  10 -10 7406.89 764.666   7
  -2 -10  10 6341.38 760.409   5
  -2 -10  10 7099.11 788.597   8
  -2  10  12 127731. 5676.20   8
  -2 -10  12 133792. 5780.58   8
   2 -10 -12 124371. 5706.90   7
  -2  10  12 126605. 5691.02   6
  -2 -10  12 119772. 5899.58   1
   2 -10 -12 133749. 5694.96   5
  -2 -10  12 127539. 5705.54   5
  -2  10  12 117855. 5663.32   1
   2 -10 -12 120134. 5785.37   2
   2 -10  12 133800. 5737.44   8
   2  10 -12 132110. 6013.39   4
   2 -10  14 5469.90 866.932   8
  -2 -10  14 4176.25 722.406   5
  -2  10  14 3856.76 686.670   1
   2  10 -14 5554.31 1426.68   4
  -2  10 -14 3847.29 871.924   7
  -2 -10  14 5091.85 1140.17   1
   2 -10 -14 4255.66 843.307   7
  -2  10  14 4428.23 745.436   6
   2 -10  14 3467.19 891.826   1
  -2 -10  14 4853.43 893.703   8
   2 -10 -14 4302.45 708.724   5
   2 -10 -16 3939.95 749.939   5
  -2 -10  16 3741.78 944.395   8
   2 -10  16 3150.71 894.557   8
  -2  10  16 3465.29 906.396   8
   2  10 -16 4420.45 1515.72   4
   2 -10  16 1697.76 951.566   1
  -2  10 -16 3851.28 1002.04   7
   2 -10 -16 3042.05 965.653   7
  -2 -10  16 3808.12 1240.20   1
  -2 -10  16 3377.08 760.925   5
   2  10 -18-435.393 1570.54   4
   2 -10  18-112.943 954.174   8
  -2  10  18-517.476 787.180   1
  -2  10  18 19.8260 927.070   8
  -2  10 -18 352.700 1011.22   7
   2 -10 -18 134.827 1015.93   7
  -2 -10  18 96.1313 954.937   8
  -2 -10  18 858.126 1312.33   1
  -2 -10  18-459.178 644.777   5
   2 -10  18-357.663 1069.22   1
   2 -10 -18 433.253 744.389   5
  -2  10 -20 155.851 1275.42   7
   2  10 -20 85.0287 1703.22   4
  -2  10  20 4170.88 1126.80   8
   2 -10 -20 151.498 1210.59   7
   2 -10  20 2151.09 1111.44   8
  -2 -10  20 1495.71 1424.28   1
  -2  10  20 1889.00 958.167   1
  -2 -10  20 3458.37 1171.30   8
   2 -10  20 240.640 1203.27   1
  -2 -10  22 5039.27 1213.59   8
   2 -10  22 4692.80 1238.49   8
  -2  10  22 5480.82 1245.17   8
   2  10 -22 4475.38 1902.13   4
  -2  10 -22 6349.69 1285.81   7
   2  10 -22 5250.28 1327.05   7
   2 -10  22 5842.20 1289.68   1
  -2  10  22 5060.90 1054.57   1
  -2 -10  22 3946.92 1581.34   1
   2 -10 -22 4294.94 1351.91   7
   2 -10  24 32074.6 2174.34   1
   2 -10  24 27873.8 2025.39   8
   2 -10 -24 23387.4 2079.78   7
   2  10 -24 27624.0 2723.49   4
  -2 -10  24 30153.0 2067.72   8
   2  10 -24 28637.1 2125.68   7
  -2  10  24 34048.0 2060.53   8
  -2 -10  24 31850.0 2402.44   1
  -2 -10  26 86.1062 1671.97   1
  -2  10  26-493.385 1324.15   8
   2  10 -26 573.321 2155.49   4
   2 -10  26 803.488 1340.90   1
  -2  10 -26 1277.71 1459.38   7
  -2 -10  26 440.268 1357.71   8
   2  10 -26-1105.61 1390.53   7
   2 -10 -26 777.702 1437.16   7
   2 -10  26 152.972 1347.23   8
  -2  10  26-31.4568 1141.13   1
  -2 -10  28 3488.21 1990.63   1
   2 -10  28 3428.91 1536.50   1
   2 -10 -28 8461.45 1795.45   7
   2 -12   4-400.226 447.811   8
   2 -12   4-546.467 486.330   1
   2 -12   4-625.643 553.834   5
   2 -12   6-100.913 480.968   8
  -2  12  -6 185.575 489.897   7
  -2  12   6-383.968 335.131   8
   2 -12   6 317.330 556.387   1
   2 -12   6 285.281 543.920   5
   2 -12   8 217.138 586.721   8
  -2  12   8-238.621 450.948   8
   2 -12   8 62.2788 639.736   1
  -2  12  -8-468.847 893.646   4
   2 -12   8 31.9871 566.376   5
  -2  12  -8-193.086 583.784   7
  -2  12  10 42570.1 2015.42   8
   2  12 -10 43502.9 2617.98   4
  -2  12 -10 38982.1 2091.80   7
  -2  12 -10 43098.5 2214.70   3
  -2  12 -10 39844.2 2092.10   6
   2 -12  10 45482.3 2104.22   5
   2 -12  10 41785.3 2197.51   2
   2 -12  10 40137.4 2135.40   1
  -2  12  12 14591.1 1022.05   8
  -2  12 -12 14298.3 1145.62   7
   2  12 -12 13912.3 1601.55   4
  -2  12 -12 12758.1 1193.52   3
  -2  12 -12 16107.2 1053.23   6
  -2 -12  12 15146.4 1164.72   8
   2 -12  12 14862.6 1086.11   8
  -2 -12  12 13901.7 1454.87   1
   2 -12  12 16148.1 1040.22   5
   2 -12  12 15541.8 1214.47   2
   2 -12  12 13563.3 1182.34   1
   2 -12  14 53096.1 2708.18   8
  -2  12 -14 57293.6 2759.09   3
  -2  12 -14 51995.6 2646.93   6
   2 -12  14 58236.8 2656.99   5
  -2 -12  14 51989.0 2955.75   1
   2  12 -14 55312.1 3128.02   4
  -2  12 -14 54004.2 2735.94   7
   2 -12  14 52107.3 2794.55   1
  -2 -12  14 56198.0 2777.79   8
  -2 -12  16 2449.94 978.001   8
   2 -12  16 2559.40 930.290   8
   2 -12  16 1688.28 1008.94   2
  -2 -12  16 1856.09 1223.61   1
  -2  12 -16 1676.92 1012.69   7
  -2  12 -16 1059.65 959.851   3
  -2  12  16 1589.04 907.775   8
  -2  12 -16 1786.99 756.462   6
   2 -12  16 2157.54 1025.13   1
   2  12 -16 1661.18 1537.05   4
   2 -12  16 2156.17 725.851   5
   2  12 -18 1557.27 1665.93   4
  -2 -12  18 226.036 1042.36   8
   2 -12 -18 589.979 1003.43   7
   2 -12  18 482.184 1031.13   2
   2 -12  18-505.089 1029.53   8
  -2  12 -18-493.385 806.938   6
  -2  12  18-477.261 994.587   8
  -2 -12  18 894.782 1406.15   1
  -2  12 -18 373.477 945.496   3
   2 -12  18-2507.46 1154.48   1
   2 -12  18-121.148 679.717   5
  -2  12 -18-120.183 1080.24   7
   2  12 -20 4551.18 1893.66   4
  -2 -12  20 7465.89 1245.95   8
  -2  12  20 5968.43 1208.28   8
   2 -12  20 7657.39 1234.97   2
   2 -12 -20 5366.29 1275.12   7
  -2  12 -20 5953.46 1125.92   3
  -2  12 -20 6125.89 963.989   6
   2 -12  20 6566.87 1191.25   8
  -2 -12  20 7742.51 1659.94   1
   2 -12  20 3914.46 1302.32   1
   2 -12  20 6717.39 924.956   5
  -2  12 -20 7593.74 1339.83   7
   2 -12  22 37939.2 2272.06   8
  -2  12  22 38721.4 2227.68   8
   2  12 -22 35163.4 2902.67   4
   2 -12  22 38491.7 2388.79   1
   2 -12 -22 37208.2 2331.17   7
  -2 -12  22 36522.7 2315.58   8
  -2 -12  22 35854.1 2573.37   1
  -2  12  24-2557.44 1333.16   8
  -2 -12  24 974.620 1294.07   8
   2 -12  24-2504.70 1268.67   8
   2  12 -24-1761.05 2079.39   4
   2  12 -24-2126.50 1457.36   7
  -2  12 -24-3324.51 1522.07   7
  -2 -12  24 421.405 1722.71   1
  -2 -12  26 3829.81 1655.69   1
  -2 -12  26 4771.07 1507.76   8
  -2  12  26 5925.05 1471.31   8
   2  12 -26 427.394 2177.84   4
   2 -12  26 2599.15 1481.10   1
   2 -12 -26 6623.12 1549.72   7
   2 -12  26 3511.85 1443.58   8
  -2  12 -26 2857.89 1532.08   7
   2  12 -26 3196.13 1507.78   7
  -2  14   0 84841.1 3759.12   6
   2 -14   0 84751.3 3752.98   5
   2 -14   0 76534.9 3585.04   1
   2 -14   0 81697.8 3865.51   2
   2 -14  -2 227.418 609.379   5
   2 -14   2 152.581 491.484   1
   2 -14   2-45.1077 848.214   2
   2 -14  -2-767.355 879.404   2
  -2  14  -2 159.951 601.644   6
  -2  14   2 636.354 600.991   6
   2 -14   2 548.377 571.972   5
   2 -14   4 20443.8 1226.81   5
  -2  14  -4 19601.0 1231.73   6
  -2  14   4 19986.1 1238.95   6
   2 -14  -4 18984.7 1194.85   5
   2 -14   4 19779.4 1083.95   8
   2 -14   4 17852.1 1386.03   2
   2 -14   4 19168.1 1130.31   1
   2 -14  -4 19163.6 1421.91   2
  -2  14  -4 20486.6 1313.47   4
   2 -14   6 901.854 887.519   2
   2 -14  -6 71.2298 976.338   2
  -2  14  -6 261.281 552.458   7
   2 -14   6 430.640 576.212   8
  -2  14  -6 197.960 641.973   6
   2 -14  -6 355.052 624.703   5
  -2  14   6 36.4566 640.286   6
  -2  14  -6 1203.17 874.780   4
   2 -14   6 334.855 624.665   1
   2 -14   6 512.941 634.779   5
  -2  14   8 18109.9 1025.82   8
  -2  14  -8 17574.9 1425.92   4
  -2  14   8 17684.9 1206.22   6
   2 -14   8 18317.4 1148.36   8
  -2  14  -8 17546.2 1130.75   7
   2 -14   8 20680.9 1229.94   5
   2 -14  -8 17941.4 1174.45   5
   2 -14   8 18008.6 1394.65   2
   2 -14  -8 16661.2 1465.06   2
   2 -14   8 15495.6 1206.81   1
  -2  14  -8 19106.7 1197.91   6
  -2  14  10 324.432 606.374   8
   2 -14  10 1094.66 1002.54   2
   2 -14 -10 56.7143 729.895   5
   2 -14 -10-1155.22 1101.75   2
  -2 -14  10-153.079 862.570   5
  -2  14 -10 312.594 696.930   6
  -2  14  10 274.363 742.192   6
   2 -14  10 373.490 712.134   5
  -2  14  12 23053.6 1357.76   8
  -2  14 -12 26488.7 1814.87   4
  -2  14 -12 23196.7 1443.80   6
  -2  14  12 22869.8 1455.98   6
   2 -14  12 24419.3 1481.82   8
  -2  14 -12 22518.4 1483.39   7
  -2 -14  12 23583.8 1840.86   1
   2 -14  12 23239.5 1414.06   5
   2 -14  12 23970.6 1652.87   2
  -2 -14  12 22879.6 1522.11   5
   2 -14 -12 21259.8 1752.43   2
   2  14 -12 21850.6 2111.05   4
   2 -14  12 22120.7 1556.05   1
   2 -14 -12 24377.2 1473.64   5
   2 -14 -14 6312.98 960.169   5
   2 -14  14 5522.00 1101.37   1
   2  14 -14 6006.43 1631.40   4
   2 -14  14 6612.10 1205.81   2
  -2 -14  14 5443.04 1395.36   1
  -2  14 -14 5868.76 1032.88   7
  -2  14 -14 4977.83 1458.97   4
  -2 -14  14 4724.63 1023.52   8
  -2  14 -14 5335.46 895.554   6
  -2  14 -14 5967.32 1137.86   3
  -2  14  14 6758.21 1001.65   6
  -2 -14  14 8203.91 1035.21   5
   2 -14  14 5953.89 843.381   5
   2 -14  14 6354.86 1009.02   8
  -2  14  16 20745.6 1424.78   8
  -2  14 -16 18788.3 1348.11   6
  -2 -14  16 18112.7 1493.91   8
   2  14 -16 15729.0 1966.26   4
  -2  14 -16 20800.4 1517.62   7
   2 -14  16 19532.1 1460.71   8
  -2  14 -16 19738.3 1557.24   3
  -2  14 -16 18366.7 1926.57   4
   2 -14  16 18204.1 1317.75   5
  -2 -14  16 16180.7 1786.16   1
   2 -14 -16 23161.3 1480.08   5
  -2 -14  16 22265.1 1461.58   5
   2 -14  16 17002.0 1587.48   2
   2 -14  16 20182.1 1601.70   1
   2  14 -18-4144.17 1968.80   4
  -2  14 -18-1786.59 1003.50   6
  -2  14 -18-1772.53 1266.51   7
   2 -14  20 32641.4 2075.84   8
  -2  14  20 35058.9 2038.20   8
  -2  14 -20 29737.3 2117.58   7
  -2  14 -20 34169.5 2080.50   3
  -2  14 -20 32145.1 1893.61   6
   2  14 -20 29765.8 2691.79   4
   2 -14  20 35499.0 1863.98   5
   2 -14  20 31830.9 2109.36   2
  -2 -14  20 31343.4 2468.77   1
  -2 -14  20 33154.7 2107.35   8
   2 -14  20 32056.0 2202.34   1
  -2 -14  22-2833.95 1333.44   8
  -2 -14  22 1957.51 1749.69   1
   2 -14  22-1162.54 1430.75   1
  -2 -14  24 9043.77 1537.46   8
  -2  14  24 10249.5 1539.62   8
   2  14 -24 8091.27 1589.28   7
   2  14 -24 6860.49 2275.48   4
  -2  14 -24 10187.8 1579.94   7
   2 -14  24 7953.59 1470.61   8
  -2 -14  24 7804.70 1866.51   1
   2 -14  24 11949.1 1646.14   1
   2 -14  26 2219.67 1516.42   1
   2 -16   0-633.052 985.554   2
  -2  16   0-539.644 692.041   6
   2 -16   0 532.572 695.446   5
  -2  16  -2 64299.9 3139.96   6
  -2  16   2 65372.8 3151.48   6
   2 -16   2 64240.0 3006.54   1
   2 -16   2 70384.9 3153.84   5
   2 -16  -2 69324.3 3140.45   5
   2 -16   2 57181.7 3265.28   2
   2 -16  -2 60819.6 3279.98   2
   2 -16   4 1372.63 713.261   5
   2 -16  -4 1464.54 1098.04   2
   2 -16   4-797.288 1020.87   2
  -2  16   4 450.130 718.799   6
   2 -16   4-221.933 670.873   1
  -2  16  -4-260.892 749.695   6
   2 -16  -4-650.528 698.098   5
   2 -16  -6 481.195 695.153   5
   2 -16   6 337.449 1013.58   2
  -2  16  -6 676.490 1016.36   4
   2 -16  -6 297.183 1097.64   2
   2 -16   6-210.054 689.015   8
  -2  16  -6-263.368 760.974   6
  -2  16   6 749.906 776.604   6
   2 -16   6-753.375 739.005   1
   2 -16   6-103.700 733.477   5
  -2  16  -8-577.018 821.278   6
  -2  16  -8-169.925 755.327   7
  -2  16  10 20033.4 1231.71   8
  -2  16 -10 19297.1 1346.59   6
  -2  16  10 17520.5 1388.30   6
   2 -16 -10 17972.8 1739.39   2
  -2  16 -10 20887.9 1703.28   4
   2 -16  10 21680.1 1379.75   5
   2 -16 -10 21295.0 1393.82   5
  -2 -16  10 22542.9 1516.85   5
   2 -16  10 19210.1 1643.20   2
   2 -16  12-54.1226 902.698   8
  -2 -16  12 578.498 1330.16   1
  -2  16 -12-476.874 1346.39   4
   2 -16  12-236.264 1149.37   2
  -2  16 -12-777.813 902.589   7
  -2  16 -12 379.463 810.855   6
  -2  16  12-167.792 907.746   6
   2 -16 -12-478.929 1342.85   2
  -2  16  12 455.346 753.085   8
   2 -16  12 565.506 1006.06   1
  -2 -16  12-886.551 1000.17   5
   2 -16 -12 674.792 884.083   5
   2 -16  12-771.231 819.682   5
  -2  16 -14 17799.4 1607.78   3
  -2  16 -14 14819.6 1276.13   6
  -2  16  14 17725.1 1452.47   6
  -2  16 -14 15576.3 1835.53   4
  -2 -16  14 18315.3 1843.35   1
   2 -16  14 18170.3 1332.78   5
   2 -16 -14 18301.6 1364.97   5
  -2 -16  14 18106.4 1424.90   5
   2 -16  14 14075.9 1611.06   2
   2 -16  14 15284.5 1449.85   1
   2  16 -14 16318.0 2127.51   4
   2 -16  14 15613.2 1355.97   8
  -2  16 -16-2597.63 1282.61   7
  -2 -16  18 4108.55 1105.00   5
   2 -16 -18 4199.47 1181.56   5
  -2 -16  18 2861.78 1187.63   8
   2 -16  18 2156.27 1225.08   8
   2 -16  18 2913.11 1312.83   1
  -2  16 -18 931.643 1242.76   7
  -2  16 -18 5263.11 1799.98   4
  -2  16 -18 3402.45 1333.76   3
  -2 -16  18 6736.02 1713.22   1
   2 -16  18 6012.10 1435.50   2
  -2  16 -18 3699.39 978.095   6
   2  16 -18 1183.32 1840.47   4
   2 -16  18 2603.16 916.410   5
  -2  16  18 3146.90 1140.48   8
   2 -16  20 718.040 1244.79   8
   2  16 -20-444.776 2091.61   4
  -2  16 -20-2450.76 1444.78   7
  -2  16 -20-1951.44 1823.50   4
   2 -16  20 1574.04 1381.63   1
  -2  16 -20-1220.80 1002.11   6
  -2 -16  20-460.396 1642.21   1
  -2  16 -20-2580.69 1409.02   3
   2 -16  20-465.998 1430.22   2
  -2 -16  20-1673.30 1300.73   8
   2 -16  20 735.786 895.115   5
  -2 -16  22 8115.45 1483.90   8
   2  16 -22 8782.10 2348.16   4
  -2  16 -22 8572.73 2106.11   4
  -2  16 -22 9342.86 1588.55   7
   2 -16  22 9931.68 1440.51   8
   2 -16  22 11973.2 1679.27   1
  -2 -16  22 9770.06 1862.77   1
  -2 -16  24 96.5117 1384.63   8
   2 -16  24-733.054 1344.49   8
  -2  16 -24 247.085 2124.77   4
   2  16 -24-3075.14 2218.46   4
   2  16 -24-1048.65 1596.33   7
  -2  16 -24-857.090 1529.18   7
   2 -16  24 77.7822 1497.23   1
  -2 -16  24-681.147 1795.69   1
  -2  18   0 78611.2 3866.74   6
   2 -18   0 86355.9 3859.04   5
   2 -18   0 75011.4 4019.45   2
   2 -18   2 6156.83 907.717   5
   2 -18   2 4590.00 776.783   1
  -2  18   2 5237.88 896.501   6
   2 -18   2 5727.26 1265.00   2
   2 -18  -2 5765.74 895.726   5
  -2  18  -2 6021.08 933.775   6
   2 -18  -2 3087.07 1262.98   2
  -2  18   4 18793.8 1366.62   6
  -2  18  -4 19217.8 1375.10   6
   2 -18   4 17764.3 1256.99   1
   2 -18   4 20281.2 1358.34   5
   2 -18  -4 21778.5 1354.26   5
   2 -18   4 15037.0 1571.48   2
   2 -18  -4 17084.4 1639.57   2
  -2  18  -6 1455.26 1420.00   4
   2 -18   6-514.415 1180.65   2
   2 -18  -6 683.842 805.982   5
   2 -18  -6 900.385 1229.19   2
  -2  18  -6-293.351 823.428   6
   2 -18   6 948.443 865.404   1
  -2  18   6 1138.43 869.717   6
   2 -18   6 826.109 840.821   5
   2 -18  -8 7428.16 983.285   5
  -2  18  -8 5638.85 876.887   7
   2 -18   8 5515.73 1298.84   2
   2 -18  -8 4627.55 1447.47   2
  -2  18  -8 5823.68 951.397   6
  -2  18   8 5795.32 1059.41   6
   2 -18   8 5472.90 1022.61   1
   2 -18   8 7125.17 1010.84   5
   2 -18 -10 605.508 891.101   5
   2 -18  10-2684.38 1314.89   2
  -2  18 -10 1167.85 1334.31   4
   2 -18  10 17.7588 873.393   8
  -2  18 -10 829.569 876.716   6
   2 -18 -10 743.220 1418.19   2
  -2  18  10 744.927 923.987   6
   2 -18  10-307.150 1026.96   1
   2 -18  10 119.760 857.154   5
   2 -18  12 18044.6 1308.96   5
   2 -18  12 6794.40 1313.88   8
   2 -18  12 11995.9 1642.66   2
  -2  18 -12 8544.51 1249.74   7
  -2  18  12 14748.7 1385.12   6
   2 -18 -12 11328.0 1897.10   2
  -2 -18  12 14721.1 1925.16   1
   2 -18 -12 17846.7 1321.11   5
  -2 -18  12 15749.1 1450.05   5
  -2  18 -12 14696.4 1754.88   4
   2 -18  12 11927.6 1397.08   1
  -2  18 -12 14859.3 1292.47   6
   2 -18 -14-499.798 1051.49   5
  -2 -18  14-708.065 1129.65   5
   2 -18  14-822.425 1174.86   1
   2 -18  14 59.4897 1469.90   2
  -2 -18  14 205.681 1659.58   1
  -2  18 -14 69.1482 1692.21   4
  -2  18 -14-203.813 1111.24   7
   2 -18  14 21.0095 1108.27   8
  -2  18 -14-1632.39 1003.18   6
  -2  18  14-833.548 1199.90   6
   2 -18  14 847.645 963.466   5
  -2 -18  16 1857.43 1215.21   5
   2  18 -16 969.628 2088.74   4
  -2  18 -16 1162.37 1178.86   7
  -2  18 -16 646.055 1697.42   4
   2 -18  16 689.668 1423.45   2
  -2 -18  16 1672.67 1588.64   1
   2 -18  16 114.329 1107.05   8
   2 -18 -16 1284.85 1097.80   5
  -2  18 -16 1201.53 999.609   6
  -2  18 -16 1078.08 1464.85   3
   2 -18  16 1223.20 977.086   5
   2 -18  16 2321.81 1283.79   1
  -2 -18  18-596.143 1233.48   5
  -2 -18  18-2330.94 1391.04   8
   2 -18  18-249.237 1208.00   8
  -2  18 -18-3338.87 1910.64   4
   2 -18  18-1961.66 1476.88   2
   2 -18  18-491.305 1370.22   1
  -2 -18  18-2530.76 1733.52   1
   2 -18 -18-1082.17 1242.97   5
  -2  18 -18-1516.05 1113.07   6
  -2  18 -18-3123.75 1443.01   7
   2  18 -18-2564.86 2101.00   4
   2 -18  18-70.6662 985.047   5
   2 -18  20 3985.37 1326.89   8
   2 -18  20 4244.58 1541.25   2
   2  18 -20 6544.50 2172.97   4
  -2  18 -20 2871.66 1362.62   7
   2 -18  20 4495.55 1482.03   1
  -2 -18  20 3190.30 1774.20   1
  -2  18 -20 3305.38 1099.23   6
  -2 -18  20 2609.57 1323.53   8
  -2  18 -20 4134.57 1455.23   3
   2 -18  20 4923.18 1054.34   5
  -2  18 -20 4043.74 2036.67   4
   2 -18  22-58.2961 1335.12   8
  -2  18 -22 2335.14 1502.89   7
  -2 -18  22 440.482 1336.36   8
   2 -18  22 1557.26 1520.02   1
   2  18 -22 1250.98 2192.91   4
  -2 -18  22-45.7719 1806.85   1
  -2  18 -22-1062.62 2091.67   4
   2 -20   0-494.872 873.521   5
   2 -20   0-1315.96 1277.28   2
  -2  20   0 25.0222 888.645   6
  -2  20  -2 27923.8 1779.42   6
  -2  20   2 30344.6 1824.63   6
   2 -20   2 30119.8 1771.51   5
   2 -20  -2 31603.6 1775.31   5
   2 -20   2 24391.0 2076.56   2
   2 -20  -2 26722.4 2125.82   2
   2 -20  -4 1771.08 906.526   5
   2 -20   4 989.309 1339.70   2
   2 -20  -4 2536.04 1403.93   2
  -2  20  -4 2750.48 947.961   6
  -2  20   4 2300.72 973.932   6
   2 -20   4 1796.14 887.158   5
   2 -20  -6 1203.84 909.465   5
  -2  20   6 1546.61 959.957   6
   2 -20   6 1390.78 1349.75   2
   2 -20  -6 138.973 1407.38   2
  -2  20  -6 766.087 895.436   6
   2 -20   6 323.346 901.611   5
   2 -20  -8-415.696 965.459   5
  -2  20  -8-1445.27 1039.05   6
   2 -20   8-2374.87 1421.36   2
   2 -20  -8-3007.92 1655.91   2
  -2  20   8-2567.93 1186.30   6
   2 -20   8-592.105 956.461   5
   2 -20  10 4382.94 1191.41   8
   2 -20  10 11925.4 1223.30   5
  -2  20 -10 4002.78 1087.00   7
   2 -20  10 8145.08 1546.89   2
  -2  20 -10 6989.41 1167.59   6
  -2  20 -10 3652.60 1530.90   4
  -2  20  10 6456.61 1263.89   6
   2 -20 -10 2487.15 1695.70   2
   2 -20 -10 10422.9 1204.33   5
   2 -20  10 9385.15 1262.28   1
   2 -20 -12 1788.42 1070.60   5
  -2 -20  12 2433.46 1306.88   5
  -2 -20  12 4788.77 1850.51   1
  -2  20 -12 1832.38 1124.03   7
  -2  20 -12 1721.47 1559.70   4
   2 -20  12 1530.29 1535.64   2
  -2  20 -12 1255.99 1008.50   6
  -2  20  12 343.203 1107.34   6
   2 -20  12 105.149 1118.22   8
   2 -20  12 1952.61 1068.60   5
   2 -20  12 1594.99 1192.57   1
  -2 -20  14 14828.0 2153.34   1
  -2  20 -14 17567.6 1458.42   6
  -2  20  14 19073.2 1672.90   6
   2 -20  14 11500.3 1531.03   8
  -2  20 -14 17219.2 2060.76   4
   2 -20  14 21341.8 1510.40   5
   2 -20 -14 18039.5 1486.25   5
  -2 -20  14 18654.9 1685.38   5
   2 -20  14 15725.0 1781.24   2
   2 -20  14 13801.1 1601.49   1
   2 -20  16 3076.47 1615.78   2
  -2 -20  18 88.1188 1303.83   5
   2 -20 -18 30.4556 1281.04   5
   2  20 -18 905.197 2199.24   4
   2 -20  18-846.530 1518.72   2
  -2  20 -18 2603.77 1914.70   4
  -2  20 -18 847.213 1303.94   7
  -2 -20  18-2370.71 1864.10   1
   2 -20  18 51.2360 1251.05   8
   2 -20  18 1181.04 1390.22   1
  -2  20 -18-321.789 1070.52   6
  -2  20 -18 1062.53 1526.78   3
   2 -20  18 1835.97 1048.16   5
  -2 -20  20 748.299 1323.95   8
   2 -20  20-715.221 1298.63   8
  -2  20 -20 2019.93 2025.19   4
   2  20 -20 1060.42 2209.60   4
  -2  20 -20 377.859 1422.23   7
   2 -20  20 718.929 1559.32   2
   2 -20  20 1386.53 1482.75   1
  -2 -20  20 1370.64 1877.58   1
  -2  20 -20 1139.54 1136.88   6
  -2  20 -20 31.0453 1526.03   3
   2 -20  20 883.575 1095.12   5
   2 -22   0 14790.5 1345.72   5
   2 -22  -2-620.984 1509.47   2
   2 -22   2-2643.84 1576.69   2
  -2  22  -2-1991.24 1112.59   6
   2 -22  -2-1098.07 987.028   5
   2 -22   2 25.6773 926.405   5
   2 -22   4 3703.58 1553.66   2
   2 -22  -4 4867.00 1622.24   2
  -2  22  -4 6176.32 1109.94   6
  -2  22   4 3220.66 1113.00   6
   2 -22  -4 3639.54 1049.90   5
   2 -22   4 4289.69 1070.43   5
   2 -22  -6-864.265 956.500   5
   2 -22   6 422.634 1437.18   2
   2 -22  -6-1699.80 1592.55   2
  -2  22  -6 81.9970 1041.12   6
  -2  22   6-266.395 1083.68   6
   2 -22   6 53.6486 1024.49   5
   2 -22  -8 2877.49 1086.02   5
  -2  22  -8 1350.10 1054.34   6
   2 -22  -8 485.732 1608.01   2
  -2  22   8 1323.47 1141.90   6
   2 -22   8 3030.18 1092.24   5
   2 -22   8 383.759 1517.98   2
   2 -22 -10 1993.08 1054.47   5
   2 -22  10 2077.72 1593.77   2
  -2  22 -10 2739.08 1082.92   6
  -2  22  10 4250.53 1260.89   6
   2 -22 -10 2594.64 1774.01   2
   2 -22  10 3200.79 1138.92   5
  -2  22 -12 24106.3 1935.16   6
  -2  22  12 29466.8 2114.33   6
   2 -22  12 31781.5 2017.72   5
   2 -22 -12 30939.0 1984.89   5
   2 -22 -14-358.354 1200.20   5
  -2 -22  14-2609.64 1433.99   5
   2 -22  14 752.288 1620.96   2
  -2  22 -14-2496.90 1185.36   6
  -2 -22  14-3059.79 2210.92   1
   2 -22  14-2569.82 1202.14   5
  -2 -22  16 2445.59 1398.74   5
   2 -22  16 1658.96 1738.20   2
  -2  22 -16 1213.02 1918.40   4
  -2  22 -16 1208.99 1169.49   6
  -2  22 -16 1416.62 1294.01   7
  -2 -22  16 99.5699 1986.00   1
   2 -22 -16 2256.98 1267.73   5
   2 -22  16 474.123 1174.44   5
  -2 -22  18-1081.76 1408.20   5
   2 -22 -18-1208.05 1359.96   5
  -2  22 -18-1435.10 2018.30   4
   2 -22  18-2026.87 1534.11   1
  -2  22 -18 794.675 1335.38   7
  -2 -22  18-794.269 2000.00   1
   2 -22  18 362.368 1755.51   2
   2 -22  18-26.6824 1248.44   8
  -2  22 -18 29.2412 1199.24   6
  -2  22 -18-2462.08 1689.82   3
   2 -22  18 1108.66 1184.30   5
   2 -24   0-1481.47 1055.06   5
   2 -24   0 477.667 1587.31   2
  -2  24   0-1313.50 1127.95   6
   2 -24   2 6593.91 1161.64   5
   2 -24  -2 5742.78 1167.86   5
   2 -24   2 3720.81 1727.09   2
   2 -24  -2 4907.19 1789.37   2
  -2  24  -2 6878.00 1263.09   6
  -2  24   2 8241.90 1306.48   6
   2 -24   4-38.6206 1584.78   2
   2 -24  -4 1036.79 1729.45   2
  -2  24  -4 357.291 1130.60   6
  -2  24   4-1740.34 1103.14   6
   2 -24   4 1514.16 1061.89   5
   2 -24  -4 472.594 1047.91   5
   2 -24  -6-28.1388 1042.45   5
   2 -24   6-28.7288 1090.96   5
  -2  24  -6-1255.69 1216.38   6
   2 -24  -6 343.417 1672.60   2
  -2  24   6-359.375 1205.92   6
   2 -24   6-310.707 1595.85   2
  -2  24 -10 20330.4 1726.37   6
  -2  24  10 22549.4 1965.81   6
   2 -24  10 26447.6 1870.37   5
   2 -24 -10 27370.4 1821.56   5
   2 -24 -12 123.044 1187.66   5
   2 -24  12-1406.04 1753.38   2
  -2  24 -12 183.308 1217.01   6
  -2  24  12-1842.18 1439.94   6
   2 -24  12 284.806 1184.09   5
  -2 -24  14 8617.70 1656.05   5
   2 -24  14 2908.04 1817.56   2
  -2  24 -14 8386.44 1343.67   6
   2 -24 -14 6912.58 1401.58   5
   2 -24  14 5958.62 1343.19   5
   2 -26   0 4822.39 1274.34   5
  -2  26   0 7306.66 1395.74   6
   2 -26   2 118.506 1106.65   5
   2 -26  -2 777.314 1097.10   5
   2 -26  -2 44.2047 1769.82   2
  -2  26  -2 1971.01 1357.89   6
  -2  26   2 33.7773 1272.92   6
   2 -26  -4 30.1471 1207.39   5
  -2  26  -4-1868.52 1355.10   6
   2 -26  -4 1366.07 1854.57   2
  -2  26   4-277.488 1359.58   6
   2 -26   4-1320.19 1277.89   5
   2 -26  -6 337.403 1179.39   5
   2 -26   6-735.766 1135.70   5
   2 -26   6-1136.07 1774.12   2
  -2  26   6 1365.06 1281.63   6
   2 -26  -6-1426.62 1913.88   2
  -2  26  -6-941.481 1248.28   6
   2 -26  -8 9681.49 1397.76   5
  -2  26  -8 7837.44 1384.83   6
  -2  26   8 11762.6 1646.45   6
   2 -26   8 9908.69 1391.17   5
   2 -26 -10-912.016 1298.48   5
   2 -26  10 41.8685 1809.31   2
  -2  26 -10-691.640 1284.81   6
  -2  26  10-1254.52 1565.37   6
   2 -26  10 492.688 1301.17   5
   2 -28   0 942.274 2058.61   2
  -2  28   0-686.652 1378.59   6
   2 -28  -2 1934.01 2305.07   2
  -2  28   2 6672.65 1606.58   6
  -3   1   7 11706.7 699.448   8
   3   1  -7 10487.5 886.214   4
   3  -1  -7 11227.5 854.083   4
  -3   1   9 3309.58 696.310   1
  -3  -1   9 3770.18 509.197   8
   3  -1  -9 3862.47 730.818   4
  -3  -1   9 3742.43 684.769   1
  -3   1   9 3902.81 520.514   8
   3   1  -9 4118.64 750.827   4
   3  -1 -11-370.423 765.473   4
  -3   1  11-365.343 684.216   1
  -3  -1  11 84.9430 691.963   1
  -3   1  11 227.073 513.570   8
  -3  -1  13 3412.40 667.091   8
   3   1 -13 3473.71 1013.57   4
  -3  -1  15 47669.0 2349.49   8
   3  -1 -15 45826.2 2580.85   4
  -3   1  15 47778.7 2342.30   8
  -3  -1  15 45421.1 2516.86   1
  -3   1  15 46123.7 2471.68   1
   3   1 -15 44193.0 2587.65   4
  -3  -1  17 77337.0 3360.43   8
  -3   1  17 72496.9 3341.05   8
   3  -1  17 68525.9 3429.00   8
   3   1 -17 72553.6 3621.74   4
   3  -1 -17 66850.8 3571.00   4
   3  -1 -17 70171.1 3342.18   7
  -3  -1  17 72336.6 3506.90   1
  -3   1  17 70616.1 3475.78   1
  -3  -1  19 36981.9 2015.34   8
  -3   1  19 36637.9 1993.79   8
   3   1 -19 33354.9 2349.58   4
   3  -1  19 28679.3 2035.89   8
   3  -1 -19 36262.3 2354.98   4
   3   1 -19 35039.9 2002.18   7
   3  -1 -19 33020.7 1961.59   7
  -3   1 -19 34780.0 2110.25   7
  -3  -1  19 34161.8 2158.19   1
  -3   1  19 34814.1 2130.54   1
  -3   1  21 7798.57 1364.76   1
  -3   1  21 8133.71 1163.49   8
   3   1 -21 6482.46 1181.24   7
   3  -1 -21 7379.16 1164.06   7
   3   1 -21 7079.70 1695.93   4
   3  -1 -21 7118.41 1628.61   4
  -3   1 -21 6595.19 1343.98   7
  -3  -1  21 7618.82 1454.67   1
  -3  -1  21 7360.56 1136.12   8
   3  -1  21 8969.75 1289.13   8
   3  -1 -23-1064.06 1812.60   4
  -3   1  23-569.306 1180.79   8
  -3   1  23-2341.62 1456.57   1
   3  -1  23-1418.17 1277.74   8
   3   1 -23-1288.50 1239.52   7
   3  -1 -23-1785.58 1278.97   7
   3   1 -23-4432.86 1792.87   4
  -3   1 -23-3749.12 1485.19   7
  -3  -1  23-2164.99 1205.57   8
  -3  -1  23-1965.29 1465.76   1
  -3  -1  25 1675.55 1527.52   1
  -3   1  25 252.805 1206.80   8
   3  -1  25-323.115 1298.39   8
  -3   1 -25 1245.61 1466.56   7
   3  -1 -25 350.772 1347.22   7
   3   1 -25 47.2648 2105.57   4
   3  -1 -25 1349.31 1934.26   4
  -3   1  25 368.420 1456.90   1
   3   1 -25 877.480 1297.69   7
  -3  -1  25 228.498 1220.48   8
  -3   1  27 3236.65 1352.39   8
   3  -1 -27 3958.21 1473.39   7
  -3  -1  27 1132.51 1605.20   1
  -3   1 -27 1294.43 1568.34   7
   3  -1  27 1914.14 1408.73   8
   3   1 -27 2045.20 2099.35   4
  -3  -1  27 1748.84 1346.76   8
  -3   1  27 1536.76 1526.76   1
   3  -1 -27 50.5411 2070.45   4
   3   1 -27 2612.68 1486.83   7
  -3  -1  29 1080.10 1363.13   8
  -3   1  29 2424.61 1481.56   8
   3   1 -29-1650.23 2172.68   4
   3   1 -29 1467.17 1559.36   7
   3  -1 -29 1293.34 1576.72   7
   3  -1 -29 5674.10 2349.19   4
  -3   1 -29 43.1525 1644.00   7
  -3  -1  29 1456.04 1730.37   1
  -3   1  29 1203.21 1648.47   1
  -3   3   3 5074.15 379.147   3
  -3   3   5 121375. 5348.45   3
  -3   3   7 13367.0 751.931   3
  -3   3   7 14393.1 798.192   8
  -3   3   7 14985.0 917.502   1
   3  -3  -7 14588.7 931.439   4
   3  -3  -9 40454.3 2107.96   4
  -3   3   9 40906.9 1915.70   3
  -3   3   9 41827.3 1985.61   8
   3  -3  -9 44251.9 1922.11   2
  -3   3   9 41265.0 2063.02   1
  -3  -3   9 39426.5 2009.93   8
   3   3  -9 40139.1 2183.75   4
   3  -3 -11 1099.26 783.119   4
  -3   3  11 746.739 436.880   3
  -3   3  11 1019.76 711.213   1
  -3   3  11 2231.25 550.959   8
   3  -3 -11 664.866 424.890   2
  -3  -3  13 13946.5 984.464   8
   3  -3  13 12375.1 1022.77   8
   3   3 -13 12937.4 1310.72   4
  -3   3 -13 10794.3 1032.59   7
  -3   3  13 13023.5 772.751   3
  -3   3  13 11263.2 652.352   6
   3  -3 -13 13113.3 738.585   2
  -3  -3  13 13399.5 1184.48   1
  -3   3  15 48533.2 2220.81   8
   3  -3  15 44180.8 2289.08   8
   3   3 -15 46857.7 2534.96   4
   3  -3 -15 47153.9 2451.23   4
   3  -3 -15 45584.2 2200.94   7
  -3   3 -15 45049.1 2331.70   7
   3  -3  15 48078.3 2292.55   1
  -3   3  15 40045.5 1956.06   6
   3  -3 -15 40866.3 2002.57   2
  -3  -3  15 48655.9 2269.78   8
  -3  -3  15 44891.9 2429.24   1
  -3   3  15 45346.2 2329.15   1
  -3   3  17 21546.3 1334.78   8
   3  -3  17 20476.2 1433.11   8
   3  -3  17 20664.1 1371.23   1
  -3   3 -17 22395.9 1517.73   7
   3   3 -17 20209.7 1770.74   4
   3  -3 -17 22379.9 1701.98   4
   3  -3 -17 21855.5 1374.63   7
  -3   3  17 17693.1 947.667   6
  -3  -3  17 22174.2 1391.12   8
  -3  -3  17 20438.5 1646.93   1
   3  -3 -17 18839.0 1039.65   2
  -3   3  17 23092.7 1516.23   1
  -3  -3  19 24243.3 1607.72   8
  -3   3  19 24897.3 1572.61   8
   3  -3  19 22114.4 1610.72   1
   3   3 -19 24224.9 1652.90   7
   3  -3 -19 24204.4 1598.69   7
   3  -3 -19 25140.3 1995.36   4
   3   3 -19 24182.1 2060.98   4
  -3   3 -19 23730.8 1756.68   7
  -3  -3  19 24310.4 1842.78   1
   3  -3  19 23936.4 1670.41   8
  -3   3  19 24695.5 1745.38   1
  -3  -3  21 11454.5 1284.44   8
  -3   3  21 10671.8 1226.50   8
   3   3 -21 10222.4 1292.00   7
   3   3 -21 11747.0 1827.38   4
   3  -3 -21 10366.6 1277.55   7
  -3   3  21 10788.9 1410.09   1
   3  -3 -21 10552.6 1720.17   4
  -3   3 -21 10288.9 1440.29   7
   3  -3  21 12906.4 1355.56   8
   3  -3  21 9655.06 1198.69   1
  -3  -3  21 10343.3 1517.97   1
  -3  -3  23 550.622 1485.35   1
  -3  -3  23-695.228 1115.00   8
   3  -3  23-1493.25 1209.89   8
   3   3 -23 913.438 1182.43   7
   3   3 -23-2531.38 1881.54   4
  -3   3 -23-2900.83 1463.33   7
  -3   3  23-2493.55 1345.86   1
   3  -3  23-193.778 1060.66   1
   3  -3 -23 317.418 1150.68   7
  -3   3  23-1328.69 1155.80   8
   3  -3  25 1415.43 1159.73   1
  -3  -3  25 39.3751 1524.11   1
  -3   3  25 2698.24 1259.03   8
   3   3 -25 773.359 1313.10   7
   3   3 -25 1201.01 1914.01   4
   3  -3 -25 116.822 1316.81   7
  -3   3 -25 110.362 1444.88   7
  -3  -3  25 662.866 1277.38   8
  -3   3  25 1073.12 1431.39   1
   3  -3  25 1332.29 1280.42   8
  -3  -3  27 4692.76 1413.50   8
  -3   3  27 1260.90 1324.92   8
  -3  -3  27 2329.66 1619.48   1
   3  -3  27 1804.64 1202.07   1
   3   3 -27 3180.89 1489.24   7
   3   3 -27 2949.71 2088.11   4
   3  -3 -27 1570.70 1471.95   7
   3  -3 -27 1157.32 2121.47   4
  -3   3 -27 1972.56 1583.01   7
  -3   3  27 3315.91 1578.13   1
   3  -3  27 2201.43 1372.82   8
  -3  -3  29 1347.50 1466.98   8
  -3   3  29-899.993 1468.93   8
   3   3 -29-110.934 2287.54   4
   3   3 -29-1880.26 1635.60   7
  -3  -3  29-5347.15 1884.75   1
   3  -3 -29 517.221 1588.61   7
   3  -3 -29-762.875 2264.75   4
  -3   3 -29 42.1355 1655.84   7
   3  -3  29-1095.78 1327.15   1
  -3   3  29-1267.19 1700.93   1
  -3   5  -1 310.829 282.654   3
  -3   5   1 286.199 295.178   3
   3  -5   1 744.652 250.955   5
   3  -5  -1 332.685 227.899   5
   3  -5  -1 687.253 337.870   2
  -3   5  -3 31277.2 1561.32   3
  -3   5   3 33994.1 1564.75   3
   3  -5   3 31255.1 1570.91   5
   3  -5  -3 33097.8 1542.70   5
   3  -5  -3 34332.4 1581.35   2
   3  -5  -5 10325.5 709.640   4
  -3   5  -5 9853.20 630.654   3
  -3   5   5 10926.7 641.384   3
   3  -5   5 9047.72 659.661   5
  -3   5   5 10323.7 667.287   1
   3  -5  -5 9979.53 593.903   5
   3  -5  -5 9969.79 661.712   2
   3  -5   7 87165.1 3989.51   8
   3  -5  -7 94109.3 4000.85   4
  -3   5  -7 80435.3 3946.26   3
  -3   5   7 87542.8 3927.80   3
   3  -5  -7 86942.6 3908.89   5
  -3   5   7 90355.7 3920.94   8
  -3   5   7 91380.7 3970.39   1
   3  -5   9 8918.26 726.783   8
   3  -5  -9 7453.11 820.783   4
  -3   5   9 7756.97 606.696   3
  -3   5  -9 8193.13 731.208   7
   3  -5  -9 8903.66 533.448   5
   3  -5  -9 8020.73 643.994   2
  -3   5   9 8495.91 630.844   8
  -3   5   9 8126.47 756.368   1
  -3   5  11-1445.34 729.671   8
  -3   5  13 6085.74 508.780   6
  -3   5  13 5882.51 840.509   1
  -3  -5  13 4899.90 1017.04   1
   3  -5  13 5777.60 789.692   8
   3  -5 -13 5539.40 711.166   7
  -3   5 -13 6899.45 899.569   7
  -3   5  13 6766.71 559.481   3
  -3  -5  13 6598.15 822.527   8
   3   5 -13 6273.83 1187.15   4
   3  -5 -13 6098.59 466.070   5
   3  -5 -13 6052.46 689.222   2
   3  -5  13 7517.12 796.605   1
  -3   5  15 8534.16 897.735   8
   3  -5  15 8148.75 941.669   8
  -3   5 -15 9195.78 1058.45   7
   3   5 -15 9317.96 1402.43   4
  -3   5  15 9095.48 637.470   3
  -3   5  15 8571.40 621.641   6
  -3  -5  15 7773.80 960.345   8
   3  -5  15 9268.10 947.723   1
   3  -5 -15 9086.98 562.103   5
  -3  -5  15 8967.85 1229.56   1
   3  -5 -15 9522.27 793.025   2
  -3   5  17 20274.3 1343.92   8
   3  -5  17 21796.5 1416.82   8
   3  -5 -17 20793.0 1347.77   7
  -3   5 -17 22080.1 1526.35   7
   3   5 -17 14592.6 1832.40   4
  -3   5  17 19048.3 1012.82   3
  -3   5  17 21005.5 1043.89   6
  -3  -5  17 16146.8 1397.49   8
   3  -5  17 20645.9 1405.27   1
   3  -5 -17 19538.7 960.263   5
  -3  -5  17 16521.9 1672.25   1
  -3  -5  17 16803.3 999.363   5
   3  -5 -17 20151.3 1203.32   2
  -3   5  17 18248.7 1465.09   1
  -3  -5  19 16810.5 1368.28   8
  -3   5  19 17189.7 1349.80   8
   3   5 -19 14448.5 1862.33   4
  -3   5 -19 16202.9 1493.50   7
   3  -5 -19 17739.5 1364.29   7
  -3  -5  19 17719.7 1653.68   1
   3  -5  19 18133.3 1349.44   1
   3  -5  19 16942.8 1381.83   8
  -3   5  19 15935.9 1475.81   1
  -3  -5  21 10736.4 1265.65   8
  -3   5  21 11642.8 1235.21   8
   3  -5  21 11629.0 1279.35   8
   3  -5  21 9522.51 1236.49   1
  -3   5 -21 9628.00 1450.90   7
   3   5 -21 9293.57 1820.69   4
   3  -5 -21 10261.0 1264.20   7
  -3   5  21 9268.79 1373.04   1
  -3  -5  21 9680.34 1582.64   1
   3   5 -21 10591.1 1314.61   7
   3  -5  23-379.555 1090.08   1
  -3  -5  23-569.107 1124.03   8
   3  -5  23-763.070 1205.97   8
   3   5 -23-2748.28 1844.50   4
   3   5 -23 255.055 1246.86   7
   3  -5 -23 1607.71 1242.34   7
  -3   5 -23 167.405 1347.94   7
  -3   5  23-279.667 1173.74   8
  -3   5  23 735.147 1227.57   1
  -3  -5  23-572.094 1490.88   1
  -3  -5  25 563.558 1537.38   1
  -3   5  25 27.7470 1227.51   8
   3  -5  25 1451.17 1263.29   8
  -3  -5  25-583.243 1276.19   8
   3  -5  25 508.690 1190.96   1
  -3   5 -25 36.1096 1423.83   7
   3   5 -25 630.216 1934.41   4
   3  -5 -25 1679.70 1265.17   7
  -3   5  25 206.280 1356.60   1
   3   5 -25-243.704 1341.16   7
  -3  -5  27 1798.72 1639.25   1
  -3   5  27 2969.48 1357.27   8
   3  -5  27 3872.33 1389.80   8
   3   5 -27 1096.33 2116.35   4
   3   5 -27 3248.37 1468.11   7
   3  -5  27 1628.22 1220.04   1
   3  -5 -27 3062.11 1466.13   7
  -3   5 -27-1043.25 1608.34   7
  -3  -5  27 1464.05 1304.59   8
  -3   5  27 4220.76 1433.76   1
  -3   5  29 6611.10 1706.52   1
  -3  -5  29 7048.95 2074.78   1
   3   5 -29 7663.37 1765.06   7
   3  -5 -29 5810.07 1672.43   7
  -3   5 -29 123.873 1960.29   7
   3  -5  29 3863.69 1534.05   1
  -3   7  -1 1595.90 446.807   3
  -3   7   1 853.394 425.172   3
   3  -7   1 770.071 323.279   5
   3  -7  -1 807.346 309.600   5
   3  -7   1 1279.74 413.783   2
   3  -7  -1 1211.36 416.570   2
   3  -7  -3 446.993 432.271   2
   3  -7   3 316.273 312.871   8
  -3   7  -3 382.198 416.750   3
  -3   7   3 303.846 440.902   3
   3  -7   3 258.162 313.357   5
   3  -7  -3 308.440 307.131   5
   3  -7   5 101634. 4481.11   8
  -3   7   5 102671. 4521.23   3
  -3   7  -5 104802. 4534.82   3
   3  -7   5 101538. 4515.93   5
   3  -7   5 100056. 4531.78   2
   3  -7  -5 101016. 4492.17   5
   3  -7  -5 103167. 4529.43   2
  -3   7   5 94867.4 4444.03   1
   3  -7  -5 103437. 4471.21   4
  -3   7   5 99054.3 4422.25   8
   3  -7  -7 2015.82 553.287   2
   3  -7  -7 2204.81 555.163   4
   3  -7   7 2838.74 501.798   8
   3  -7  -7 2969.34 369.299   7
  -3   7  -7 2405.88 523.561   7
  -3   7   7 2976.47 443.567   6
  -3   7  -7 2361.21 520.935   3
  -3   7   7 1966.91 522.281   3
  -3   7   7 2629.94 471.219   1
   3  -7   7 1983.97 398.950   5
   3  -7   7 3065.67 533.254   2
   3  -7   7 2917.41 442.121   1
   3  -7  -7 2042.91 395.786   5
  -3   7   7 2751.63 395.791   8
  -3   7   9 52577.6 2367.51   8
   3  -7  -9 49116.8 2487.62   4
  -3   7  -9 52162.8 2441.00   3
   3  -7  -9 50458.0 2349.49   7
  -3   7  -9 49346.2 2484.77   7
  -3   7   9 51395.9 2379.94   6
   3  -7   9 49699.6 2453.81   1
   3  -7   9 59057.8 2451.44   5
   3  -7   9 51041.5 2458.33   2
   3  -7  -9 53709.6 2362.02   5
   3  -7  -9 53952.4 2459.75   2
   3  -7   9 53908.1 2449.93   8
  -3   7   9 44508.2 2415.26   1
  -3   7  11 5683.37 670.656   8
  -3  -7  11 6303.01 996.106   1
   3   7 -11 5333.08 1085.44   4
  -3   7  11 5925.38 739.104   1
   3  -7 -11 7231.24 665.593   7
  -3   7 -11 6910.00 688.620   3
  -3   7  11 7251.30 692.389   3
  -3   7  11 7565.54 609.794   6
   3  -7  11 7623.99 697.342   5
   3  -7 -11 7514.30 786.755   2
   3  -7  11 6541.37 763.332   2
  -3  -7  11 7326.22 793.029   8
  -3  -7  13 5092.79 800.368   8
  -3   7  13 3628.41 673.483   8
   3   7 -13 2731.64 1140.07   4
   3  -7  13 3168.70 736.793   8
  -3  -7  13 4656.62 1068.79   1
   3  -7  13 4392.98 743.436   1
   3  -7 -13 4047.96 702.690   7
   3  -7 -13 3766.71 761.914   2
  -3   7  13 3122.45 768.574   1
  -3   7 -13 3717.21 879.151   7
  -3   7  13 3870.11 540.759   6
   3  -7  13 4475.44 763.576   2
   3  -7 -13 3054.11 477.121   5
   3  -7  15 22229.2 1435.79   8
   3  -7  15 22637.2 1435.18   1
   3   7 -15 22462.3 1879.89   4
  -3  -7  15 22832.2 1486.72   8
  -3   7 -15 22576.6 1510.74   7
  -3   7  15 21351.5 1193.75   6
   3  -7  15 22827.3 1427.23   2
   3  -7 -15 22465.8 1167.89   5
  -3  -7  15 20539.8 1678.86   1
  -3  -7  15 24243.6 1247.25   5
   3  -7 -15 22107.6 1365.58   2
  -3   7  17 15749.2 1179.28   8
   3  -7  17 13511.9 1194.51   8
   3  -7  17 12745.1 1180.62   1
   3  -7 -17 13844.7 1148.60   7
  -3   7 -17 12953.4 1339.19   7
  -3   7  17 13048.1 931.991   3
  -3  -7  17 12716.9 1522.21   1
  -3   7  17 12933.5 909.685   6
   3   7 -17 11136.2 1675.28   4
   3  -7 -17 13809.5 823.209   5
  -3  -7  17 12080.5 899.746   5
  -3  -7  17 11615.4 1222.89   8
   3  -7 -17 12150.0 1172.07   2
  -3   7  17 14047.8 1225.09   1
  -3  -7  19 12861.2 1315.94   8
  -3   7  19 15352.0 1313.60   8
   3  -7  19 14124.0 1284.62   1
   3   7 -19 14278.4 1899.59   4
  -3   7 -19 14149.8 1483.23   7
   3  -7 -19 14961.4 1324.50   7
  -3  -7  19 16848.3 1690.36   1
   3  -7  19 16142.5 1338.97   8
  -3   7  19 16477.3 1408.48   1
   3  -7  21-1711.12 1117.10   1
   3   7 -21-1885.32 1748.62   4
   3  -7 -21-1879.41 1194.59   7
   3  -7  21 389.476 1141.08   8
  -3  -7  21-36.9490 1475.08   1
  -3   7  21-253.947 1118.44   8
  -3   7  21-1543.93 1189.90   1
  -3  -7  21 1614.63 1158.79   8
   3  -7  23-28.0641 1119.41   8
   3   7 -23 689.867 1909.99   4
   3   7 -23-462.622 1214.55   7
   3  -7  23 813.018 1145.24   1
   3  -7 -23 835.307 1183.66   7
  -3   7 -23-797.416 1358.02   7
  -3   7  23-506.653 1187.95   1
  -3  -7  23 194.952 1161.42   8
  -3   7  23 714.785 1153.21   8
  -3  -7  23-78.2873 1533.45   1
  -3  -7  25-1189.84 1286.47   8
  -3   7  25-167.501 1304.09   8
  -3   7  25-2481.67 1362.17   1
   3  -7  25-241.616 1366.14   8
   3   7 -25 49.2597 2062.25   4
   3   7 -25-31.0233 1381.12   7
   3  -7 -25-693.295 1372.77   7
   3  -7  25-100.553 1204.43   1
  -3   7 -25-1354.91 1556.87   7
  -3  -7  25-82.5569 1687.96   1
  -3  -7  27 14378.4 1570.89   8
  -3  -7  27 9832.62 1884.66   1
   3  -7  27 10155.0 1562.45   8
   3   7 -27 10725.5 2261.77   4
   3   7 -27 11949.8 1695.07   7
  -3   7  27 12588.4 1615.76   1
   3  -7 -27 8739.08 1628.06   7
  -3   7 -27 6925.20 1781.47   7
  -3   7  27 15602.1 1647.29   8
   3  -7  27 11200.3 1524.13   1
   3  -9   1 2460.31 551.159   2
   3  -9  -1 2360.47 552.342   2
  -3   9  -1 1281.15 538.934   3
  -3   9   1 3544.27 604.383   3
   3  -9   1 1736.31 409.969   5
   3  -9  -1 2179.62 423.065   5
   3  -9   3 13644.9 690.134   8
  -3   9   3 13796.6 807.404   6
   3  -9  -3 13765.6 797.686   5
   3  -9   3 13318.1 874.642   2
   3  -9  -3 13994.6 892.873   2
   3  -9   5 11543.0 734.212   8
  -3   9  -5 12838.8 778.239   7
  -3   9   5 12387.0 800.855   6
   3  -9   5 11386.5 881.862   2
   3  -9  -5 12809.0 781.120   5
   3  -9  -5 12538.8 918.638   2
   3  -9   5 13365.4 747.942   1
  -3   9   9 35399.8 1647.08   8
   3  -9   9 35881.9 1730.16   8
   3  -9   9 33441.4 1747.42   1
  -3   9  -9 32956.5 1753.33   7
   3  -9  -9 34963.2 1651.02   7
  -3   9   9 33328.5 1715.46   6
   3  -9  -9 34691.7 1699.63   5
   3  -9  -9 32990.3 1821.53   2
  -3   9   9 33782.0 1672.80   1
  -3   9  11 6132.00 674.514   8
   3  -9 -11 5950.28 657.937   7
   3  -9 -11 5947.28 889.893   2
  -3   9  11 5930.27 649.458   6
   3   9 -11 6274.46 1317.34   4
   3  -9 -11 6475.89 640.375   5
  -3   9  11 5777.29 691.466   1
  -3   9  13 3818.03 705.843   8
   3   9 -13 4173.52 1312.59   4
  -3  -9  13 3167.46 1110.97   1
   3  -9  13 4906.98 801.361   8
   3  -9 -13 3741.99 735.203   7
  -3   9 -13 4342.00 871.362   7
   3  -9 -13 4922.09 906.679   2
  -3   9  13 3615.45 620.992   6
  -3  -9  13 4865.70 863.335   8
   3  -9  13 4132.32 810.862   1
  -3   9  13 4121.76 730.193   1
   3  -9 -13 4095.83 590.969   5
  -3  -9  15 4646.97 958.530   8
   3  -9  15 6661.11 914.796   8
   3   9 -15 5785.53 1529.90   4
  -3  -9  15 3965.37 1234.57   1
  -3   9 -15 6165.78 1026.80   7
   3  -9 -15 4966.15 1031.28   2
  -3  -9  15 6006.33 775.465   5
  -3   9  15 4012.49 692.338   6
   3  -9  15 5253.52 911.152   1
   3  -9 -15 5900.54 656.438   5
   3  -9  17 23618.2 1565.59   8
   3  -9  17 25003.5 1591.69   1
  -3  -9  17 25632.4 1617.56   8
  -3   9  17 25762.4 1547.09   8
   3   9 -17 23316.2 2063.17   4
   3  -9 -17 19841.8 1506.75   7
  -3   9 -17 24692.6 1478.09   3
  -3   9  17 23188.5 1361.59   6
   3  -9 -17 22969.5 1297.55   5
  -3  -9  17 17770.3 1807.53   1
  -3  -9  17 24332.1 1372.98   5
   3  -9 -17 23663.5 1636.94   2
  -3   9  17 23911.5 1514.23   1
  -3   9 -17 24230.1 1646.55   7
   3  -9  19 2334.41 1047.11   8
   3   9 -19 1102.49 1669.89   4
  -3   9 -19 3021.21 1167.73   7
  -3  -9  19 611.496 1360.67   1
   3  -9 -19 2399.87 1006.49   7
  -3   9  19 1741.60 1041.85   8
  -3   9  19 2750.70 1002.49   1
   3  -9  19 2297.08 1012.60   1
  -3  -9  19 757.825 987.219   8
  -3  -9  21 26.8636 1116.40   8
   3   9 -21-1389.43 1903.45   4
  -3   9  21-25.8216 1090.49   1
   3  -9 -21-761.626 1150.39   7
  -3  -9  21 575.967 1487.10   1
   3  -9  21-1969.72 1184.58   1
  -3   9  21 1117.89 1159.01   8
   3  -9  21-2496.09 1037.97   2
  -3  -9  23-773.433 1203.90   8
   3   9 -23 237.636 1837.05   4
   3  -9 -23 1797.13 1222.23   7
  -3   9 -23 162.585 1378.88   7
  -3   9  23 763.436 1124.18   1
   3  -9  23 252.894 1210.50   8
  -3   9  23 2077.16 1241.05   8
  -3  -9  23 1576.96 1637.48   1
   3  -9  23-546.622 1201.87   1
   3  -9  25 4367.36 1339.66   1
  -3  -9  25 3446.34 1343.32   8
  -3   9  25 2696.79 1351.25   8
   3  -9  25 3441.03 1437.28   8
   3   9 -25 2068.08 2119.93   4
   3   9 -25 662.739 1401.52   7
   3  -9 -25 4770.01 1392.71   7
  -3   9 -25 2313.56 1546.10   7
  -3   9  25 183.903 1284.56   1
  -3  -9  25 2534.97 1707.14   1
  -3   9  27 14951.7 1569.87   8
  -3  -9  27 8873.09 1551.80   8
   3  -9  27 11091.1 1496.68   1
   3  -9  27 7112.59 1587.29   8
   3   9 -27 7611.61 2319.42   4
   3  -9 -27 11122.0 1614.25   7
  -3   9 -27 9687.21 1803.13   7
   3   9 -27 9004.63 1588.66   7
  -3   9  27 2773.87 1526.11   1
  -3  -9  27 11533.2 1938.26   1
   3 -11   5 165603. 7337.16   1
   3 -11   5 161203. 7305.88   8
  -3  11  -5 166365. 7326.43   7
  -3  11  -5 172389. 7459.64   3
   3 -11   5 173822. 7409.65   5
   3 -11   7 58846.8 2669.37   1
  -3  11   7 54885.8 2530.30   8
   3 -11   7 52861.2 2620.13   8
  -3  11  -7 57061.6 2662.65   7
  -3  11  -7 58985.3 2777.68   3
   3 -11   7 62665.1 2705.10   5
   3 -11   9 3940.60 796.940   2
   3 -11   9 3826.97 634.530   8
  -3  11  -9 3946.87 716.633   7
   3 -11   9 3274.13 659.846   1
  -3  11   9 3305.81 467.403   1
  -3  11  -9 3444.72 811.766   3
  -3  11   9 4288.27 519.922   8
   3 -11  -9 4906.06 560.541   7
   3 -11   9 3362.60 597.737   5
  -3  11  11 401.403 485.388   1
   3 -11  11-471.408 769.972   2
  -3  11  11-71.8833 571.869   8
   3 -11 -11 71.2689 608.421   7
  -3  11 -11 73.2685 782.386   3
   3 -11  11 1036.00 575.594   5
  -3  11  13 850.060 594.173   1
   3 -11  13 572.019 822.364   2
  -3  11 -13 440.561 860.488   7
   3  11 -13-285.547 1432.12   4
  -3  11  13 592.810 692.251   8
  -3 -11  13 932.577 1127.63   1
   3 -11  13 931.746 790.929   8
   3 -11  13 1649.73 815.653   1
  -3  11 -13 881.597 842.197   3
   3 -11  13 420.920 596.298   5
   3 -11 -13 752.887 705.367   7
   3 -11  15 16487.3 1328.71   1
   3 -11  15 15712.7 1282.38   8
   3  11 -15 18854.2 1910.26   4
  -3  11 -15 16337.9 1391.94   7
  -3 -11  15 15712.5 1353.35   8
   3 -11  15 18305.8 1159.60   5
  -3 -11  15 13909.5 1619.15   1
   3 -11  15 17467.1 1312.37   2
  -3  11 -15 20176.0 1294.27   3
  -3 -11  15 17900.8 1263.54   5
   3 -11  17 5023.24 1019.18   2
  -3 -11  17 5004.18 923.832   5
  -3  11  17 5563.38 1053.65   8
   3 -11  17 5627.59 1008.83   8
   3  11 -17 2518.81 1622.28   4
   3 -11  17 4476.73 1031.38   1
  -3 -11  17 5232.63 1402.61   1
  -3  11 -17 4381.63 1143.65   7
   3 -11 -17 4507.53 1007.82   7
  -3  11 -17 5537.43 968.806   3
   3 -11 -17 3695.81 1247.43   2
   3 -11  17 4927.03 847.309   5
  -3 -11  17 4897.86 1064.55   8
  -3  11  17 5828.75 869.609   1
  -3  11  19 2611.28 994.458   1
   3 -11  19 4756.01 1118.93   2
  -3  11  19 7606.37 1135.87   8
   3 -11  19 7255.05 1202.14   8
   3  11 -19 4921.49 1914.03   4
  -3 -11  19 5165.18 1197.30   8
  -3  11 -19 3596.86 1308.35   7
   3 -11  19 6133.19 1198.79   1
  -3  11 -19 336.857 1111.12   3
  -3 -11  19 7401.80 1590.06   1
   3 -11 -19 6800.88 1209.38   7
   3 -11  19 6445.46 1043.92   5
   3 -11  21 39.6566 1061.87   2
  -3  11  21 2814.43 1139.48   8
   3 -11  21 1521.14 1151.49   8
   3  11 -21 2458.20 1940.35   4
   3 -11 -21 74.9215 1109.38   7
  -3  11 -21 1077.82 952.095   3
  -3  11  21-24.0727 980.076   1
   3 -11  21 1846.58 1196.06   1
  -3 -11  21-1189.30 1491.52   1
  -3 -11  21 1761.81 1181.44   8
  -3  11 -21 2223.68 1319.30   7
  -3 -11  23 887.180 1247.92   8
  -3  11  23-963.088 1320.65   8
   3 -11  23-1473.40 1213.37   8
  -3  11  23 26.4443 1096.06   1
   3  11 -23-2446.35 2062.88   4
  -3  11 -23-982.447 1426.05   7
   3 -11 -23-762.677 1319.77   7
   3 -11  23-1051.52 1260.85   1
  -3 -11  23 374.485 1564.98   1
  -3 -11  25 4150.38 1371.32   8
   3 -11  25 4886.42 1404.50   8
  -3  11  25 4190.92 1390.09   8
   3  11 -25 5705.05 2175.60   4
   3  11 -25 4845.63 1434.67   7
  -3  11 -25 3013.70 1539.27   7
   3 -11 -25 3202.96 1411.58   7
  -3  11  25 348.797 1153.98   1
   3 -11  25 4991.92 1384.35   1
  -3 -11  25 5534.51 1818.89   1
   3 -11  27-97.1442 1450.68   8
  -3  11  27-2861.45 1626.39   8
  -3  11 -27-2041.84 1613.98   7
   3 -11 -27-3176.97 1715.64   7
  -3  11  27-254.500 1303.55   1
  -3 -11  27-2912.64 1918.11   1
   3 -11  27-520.630 1379.06   1
  -3  13  -1 29316.6 1518.97   6
  -3  13   1 26075.4 1488.41   6
  -3  13  -1 26830.3 1399.22   4
   3 -13   1 28891.9 1495.43   5
   3 -13  -1 26195.9 1471.63   5
   3 -13   1 26716.0 1607.56   2
   3 -13  -1 23909.9 1599.62   2
   3 -13   3 67112.5 3090.11   8
  -3  13  -3 69185.7 3092.62   7
  -3  13  -3 74965.0 3177.65   4
  -3  13  -3 70191.6 3254.69   6
  -3  13   3 65636.4 3238.37   6
   3 -13   3 73871.4 3266.52   5
   3 -13  -3 73396.3 3259.40   5
   3 -13   3 67925.5 3337.21   2
   3 -13  -3 71239.0 3368.91   2
   3 -13   3 63581.7 3104.15   1
   3 -13   5 23656.4 1239.66   8
  -3  13  -5 26733.3 1424.21   4
  -3  13  -5 24572.6 1273.29   7
  -3  13  -5 23586.5 1395.33   6
  -3  13   5 22242.9 1371.43   6
   3 -13   5 23564.7 1375.85   5
   3 -13  -5 24436.5 1380.55   5
   3 -13   5 22784.3 1489.66   2
   3 -13  -5 25408.4 1581.96   2
   3 -13   5 24225.0 1287.57   1
   3 -13   7 20723.9 1158.46   8
  -3  13   7 18276.0 983.243   8
  -3  13  -7 21258.0 1200.63   7
  -3  13  -7 20685.9 1267.07   6
  -3  13  -7 20787.0 1415.35   3
  -3  13   7 20750.0 1259.32   6
   3 -13   7 23271.8 1261.73   5
   3 -13  -7 22489.6 1256.49   5
   3 -13   7 19719.5 1388.18   2
   3 -13  -7 22172.7 1511.92   2
   3 -13   7 19498.6 1203.19   1
   3 -13   9 8463.30 810.849   8
  -3  13   9 9905.61 696.967   8
  -3  13  -9 9074.07 929.876   7
   3 -13  -9 9891.55 1205.93   2
  -3  13  -9 9340.50 868.565   6
  -3  13   9 8028.36 879.666   6
  -3  13  -9 9033.51 1072.13   3
   3 -13   9 10218.9 875.538   5
   3 -13  -9 10238.9 889.481   5
   3 -13   9 8995.93 1076.64   2
   3 -13   9 7584.97 888.494   1
   3 -13  11 1294.31 922.542   2
  -3  13  11 1076.99 629.633   8
   3 -13 -11 769.218 1066.62   2
  -3  13 -11 829.217 692.774   6
  -3  13  11 1058.60 737.599   6
  -3  13 -11 41.6959 896.072   3
   3 -13  11-54.2011 650.622   5
   3 -13 -11 923.711 705.549   5
   3 -13  13 2620.45 1034.18   2
   3  13 -13 1858.78 1749.46   4
   3 -13  13 1695.68 885.561   8
  -3 -13  13 2669.48 1383.85   1
  -3  13  13 2167.78 739.811   8
  -3  13 -13 734.254 939.681   7
   3 -13 -13 1231.07 769.271   7
   3 -13 -13 2503.27 1182.88   2
  -3  13 -13 1789.14 737.670   6
  -3  13 -13 2901.44 983.431   3
  -3  13  13 2097.25 791.139   6
   3 -13  13 1738.40 686.498   5
   3 -13  13 2307.89 897.053   1
   3 -13 -13 2245.88 799.089   5
   3 -13  15 8690.99 1091.68   8
   3 -13  15 6781.16 1090.74   1
  -3 -13  15 7267.80 1114.33   8
  -3 -13  15 8556.20 1569.42   1
   3 -13  15 7698.33 1188.51   2
   3  13 -15 7211.31 1745.44   4
  -3  13 -15 6293.17 1144.44   7
  -3  13 -15 5498.39 873.775   6
   3 -13 -15 6192.17 1326.66   2
  -3  13 -15 8655.10 1143.25   3
  -3  13  15 6118.62 956.528   6
   3 -13  15 7355.20 856.142   5
  -3 -13  15 7904.96 1061.92   5
   3 -13 -15 6755.49 946.805   5
   3 -13  17 12669.5 1342.09   1
   3 -13  17 13314.3 1341.74   8
  -3  13  17 16517.9 1296.95   8
  -3  13  17 10919.4 1096.93   1
   3  13 -17 10471.1 1941.42   4
  -3  13 -17 14804.7 1421.28   7
   3 -13 -17 13457.8 1345.97   7
  -3 -13  17 11072.3 1721.12   1
  -3  13 -17 13743.7 1330.91   3
  -3  13 -17 12983.8 1156.28   6
  -3  13  17 12193.9 1198.43   6
   3 -13  17 14085.0 1121.53   5
   3 -13 -17 15754.3 1200.72   5
   3 -13  17 13958.2 1373.45   2
  -3 -13  17 16285.9 1293.64   5
   3 -13 -17 15349.8 1683.97   2
  -3 -13  17 12953.5 1348.43   8
   3 -13  19 2787.85 1152.84   2
  -3  13  19 1803.87 902.162   1
   3 -13  19 930.889 1099.45   8
   3 -13  19 1912.92 1157.77   1
   3  13 -19 1782.10 1891.83   4
  -3  13 -19 3823.20 1313.05   7
   3 -13 -19 1258.01 1127.95   7
  -3 -13  19 1045.82 1501.83   1
  -3  13 -19 1856.49 1029.09   3
  -3  13  19 1052.79 1140.00   8
   3 -13  19 3575.86 902.152   5
  -3 -13  19 2034.51 1149.87   8
  -3  13 -19 2857.95 879.057   6
   3 -13 -19 3185.89 943.106   5
  -3 -13  21 6263.31 1293.00   8
   3 -13  21 6981.63 1303.97   2
   3 -13  21 8405.09 1334.60   8
  -3  13  21 10277.2 1366.61   8
   3  13 -21 8043.79 2045.49   4
   3 -13  21 5897.20 1305.40   1
  -3  13 -21 9504.35 1459.66   7
   3 -13 -21 8497.38 1284.34   7
  -3  13 -21 8929.72 1162.05   3
  -3  13 -21 7191.45 1024.65   6
  -3 -13  21 5580.84 1714.58   1
   3 -13  21 8041.21 1148.66   5
  -3  13  21 2693.44 1037.87   1
  -3  13  23-1225.38 1127.53   1
   3 -13  23-884.344 1305.91   8
  -3  13  23-2341.84 1323.45   8
  -3 -13  23-2967.06 1329.54   8
   3  13 -23-4069.89 2219.52   4
  -3  13 -23-1885.10 1480.96   7
   3 -13  23-879.065 1289.25   1
  -3 -13  23 43.1642 1714.80   1
   3 -13  25 611.578 1330.85   8
  -3  13  25 87.6252 1090.94   1
   3  13 -25-109.570 2061.66   4
   3  13 -25 167.035 1470.64   7
  -3  13 -25 2040.83 1499.93   7
   3 -13 -25 416.641 1383.33   7
   3 -13  25 1192.12 1327.23   1
  -3 -13  25 3923.96 1825.60   1
  -3  13  25 3608.23 1436.58   8
  -3 -13  25 805.074 1383.34   8
  -3  15  -1 9868.49 623.893   7
  -3  15  -1 12963.7 1006.49   6
  -3  15   1 13153.6 1016.73   6
   3 -15   1 12891.9 995.671   5
   3 -15  -1 14246.6 1004.80   5
   3 -15   1 10825.5 1186.25   2
   3 -15  -1 12869.0 1259.87   2
   3 -15   1 10802.7 648.410   1
  -3  15  -3 26097.5 1449.67   4
  -3  15  -3 23851.2 1257.24   7
  -3  15  -3 23901.0 1482.35   6
  -3  15   3 24898.9 1494.08   6
   3 -15   3 26564.8 1480.07   5
   3 -15  -3 24871.2 1466.46   5
   3 -15   3 24390.5 1663.59   2
   3 -15  -3 25339.2 1698.41   2
   3 -15   3 23871.8 1280.53   1
   3 -15   3 25461.5 1273.52   8
  -3  15  -5 6449.64 731.334   7
  -3  15  -5 8168.44 968.148   4
   3 -15  -5 5015.75 1130.57   2
  -3  15  -5 6434.66 856.950   6
  -3  15   5 7008.22 856.334   6
   3 -15  -5 7135.69 838.120   5
   3 -15   5 6823.50 682.758   8
   3 -15   5 6043.61 720.684   1
   3 -15   5 6827.25 841.108   5
   3 -15   5 6040.92 1109.39   2
   3 -15   7 18210.6 1103.62   8
  -3  15   7 14742.7 867.458   8
  -3  15  -7 19218.0 1424.67   4
  -3  15  -7 19813.1 1159.38   7
  -3  15  -7 17313.5 1241.96   6
  -3  15   7 19034.6 1243.08   6
   3 -15   7 21370.1 1245.73   5
   3 -15  -7 19038.1 1239.72   5
   3 -15   7 17160.2 1409.52   2
   3 -15  -7 19930.9 1523.87   2
   3 -15   7 17782.4 1179.84   1
  -3  15   9 8412.71 670.085   8
  -3  15  -9 7736.89 973.700   7
   3 -15  -9 8507.56 1269.68   2
  -3  15  -9 8359.35 952.548   6
  -3  15   9 7982.56 958.982   6
   3 -15   9 7240.32 938.545   1
  -3  15  -9 6186.77 1163.39   3
   3 -15   9 9043.39 932.364   5
   3 -15  -9 9489.22 953.003   5
  -3  15  11 982.135 652.230   8
   3 -15  11 63.3614 812.751   8
   3 -15  11 1254.55 1074.26   2
   3 -15 -11 1558.22 1261.20   2
  -3  15 -11-81.5202 798.284   6
  -3  15  11 872.686 822.253   6
  -3  15 -11 23.7195 1085.68   3
   3 -15  11 1111.25 722.287   5
   3 -15 -11 284.312 807.121   5
   3 -15  13 685.773 933.228   8
  -3 -15  13 924.523 1504.35   1
  -3  15  13 1742.33 796.372   8
   3 -15  13 1664.17 1168.95   2
  -3  15 -13 277.978 1054.36   7
   3 -15 -13 2386.56 1298.53   2
  -3  15 -13 2782.15 840.662   6
  -3  15  13 1220.95 868.179   6
  -3  15 -13 1986.15 1155.50   3
   3 -15  13 2527.42 1000.67   1
   3 -15  13 2856.81 774.152   5
   3 -15 -13 2391.31 887.248   5
   3  15 -15 2809.82 2013.98   4
   3 -15  15 1846.85 1075.32   8
   3 -15  15 2583.31 1277.39   2
  -3 -15  15 2703.53 1593.54   1
   3 -15 -15 4508.45 975.154   5
  -3  15 -15 2944.33 882.291   6
   3 -15 -15 3338.59 1435.35   2
  -3  15 -15 4385.95 1231.11   3
  -3  15  15 2944.42 961.384   6
  -3  15 -15 779.103 1164.39   7
   3 -15  15 2539.88 1069.43   1
   3 -15  15 4070.84 866.913   5
  -3  15  17 11345.2 1197.72   8
  -3 -15  17 10174.3 1337.79   8
  -3 -15  17 8752.86 1277.15   5
   3 -15  17 4583.52 1224.58   8
   3  15 -17 6167.94 2067.83   4
   3 -15  17 7418.79 1396.78   2
  -3 -15  17 7051.10 1706.49   1
  -3  15 -17 5914.69 1402.42   7
  -3  15 -17 8609.68 1081.56   6
  -3  15 -17 10587.4 1378.36   3
  -3  15  17 9393.11 1195.53   6
   3 -15 -17 7610.69 1697.12   2
   3 -15  17 10330.2 1051.96   5
   3 -15  17 7432.45 1294.61   1
   3 -15 -17 10243.7 1173.60   5
   3 -15  19 18878.1 1665.50   1
   3 -15  19 19031.9 1582.90   8
   3  15 -19 17090.7 2384.60   4
  -3  15 -19 19493.3 1655.84   3
  -3  15 -19 19570.5 1417.75   6
   3 -15  19 23256.9 1442.37   5
   3 -15 -19 23429.6 1559.89   5
  -3 -15  19 19215.1 2043.85   1
   3 -15  19 19861.3 1733.19   2
  -3 -15  19 19492.7 1687.35   8
   3 -15  23 288.248 1269.35   8
   3 -15  23-418.369 1341.54   1
   3  15 -23 378.477 2240.41   4
  -3  15 -23 679.691 1429.34   7
  -3 -15  23-89.7201 1782.55   1
  -3 -15  23 976.947 1382.23   8
   3 -17   3 2825.81 628.728   1
   3 -17   3 2786.90 1199.47   2
  -3  17  -3 2212.17 617.398   7
   3 -17  -3 2982.81 1279.49   2
  -3  17  -3 1662.94 987.521   6
  -3  17   3-1004.32 1067.39   6
   3 -17   3 6615.34 921.252   5
   3 -17  -3 6370.24 899.007   5
  -3  17  -5 18748.5 1418.26   4
  -3  17  -5 20085.6 1193.95   7
  -3  17  -5 18590.8 1404.26   6
  -3  17   5 16894.1 1344.13   6
   3 -17   5 23579.9 1400.65   5
   3 -17  -5 24528.5 1410.63   5
   3 -17   5 19422.3 1661.75   2
   3 -17  -5 20615.5 1658.79   2
   3 -17   5 19372.0 1228.66   1
   3 -17   5 20636.3 1209.58   8
   3 -17   7 7730.31 855.032   8
  -3  17  -7 5491.30 1159.39   4
   3 -17   7 7177.21 1302.31   2
  -3  17  -7 7367.08 856.908   7
   3 -17  -7 6968.58 1345.59   2
  -3  17  -7 6503.60 947.803   6
  -3  17   7 7092.86 1005.49   6
   3 -17   7 9197.07 1005.44   5
   3 -17   7 7692.59 922.623   1
   3 -17  -7 7706.93 963.538   5
   3 -17   9 7906.76 1336.99   2
  -3  17  -9 5917.31 948.327   7
   3 -17  -9 6317.53 1334.67   2
  -3  17  -9 5804.89 969.205   6
  -3  17   9 6373.66 988.434   6
   3 -17   9 6470.30 980.920   5
   3 -17  -9 6337.91 990.377   5
   3 -17  11 454.157 857.997   8
   3 -17  11 452.392 1277.73   2
  -3  17 -11 1027.86 1342.69   4
  -3  17 -11 17.8133 963.302   7
   3 -17 -11 363.692 1349.81   2
   3 -17  11-1276.36 936.061   1
  -3  17 -11 777.186 870.464   6
  -3  17  11 92.3661 885.014   6
  -3  17 -11-241.673 1251.94   3
   3 -17  11 1010.84 851.883   5
   3 -17 -11 1585.40 907.621   5
   3 -17 -13 327.052 1011.30   5
  -3  17 -13-2771.86 1101.80   6
   3 -17 -13-4014.09 1623.60   2
   3 -17  13 734.536 1202.69   1
  -3  17  13-2047.62 1074.27   6
  -3  17 -13-455.119 1506.02   3
   3 -17  13-500.491 936.700   5
   3 -17 -15 3756.36 1559.79   2
  -3  17  15 1442.68 1025.35   6
   3 -17 -15 3625.41 1065.01   5
   3 -17  15 3570.14 1027.64   5
  -3 -17  15 857.707 1777.59   1
   3 -17  17 10661.5 1527.39   8
  -3  17 -17 18319.5 2045.49   4
   3  17 -17 13477.1 2431.27   4
  -3 -17  17 15835.0 2129.77   1
  -3  17 -17 16479.2 1649.63   3
  -3  17 -17 16686.2 1399.27   6
  -3  17  17 17523.6 1519.98   6
   3 -17  17 18385.0 1348.36   5
   3 -17 -17 19863.6 1520.00   5
  -3 -17  17 19750.5 1641.50   5
   3 -17  17 15991.7 1819.62   2
   3 -17  17 17389.2 1620.63   1
   3 -17  21 4906.41 1377.04   1
   3 -17  21 4208.22 1301.90   8
   3  17 -21 4047.88 2179.71   4
  -3  17 -21 4433.22 1964.40   4
  -3  17 -21 4809.63 1469.31   7
  -3 -17  21 2736.09 1850.60   1
  -3  17 -21 3109.52 1113.41   6
  -3  17 -21 6411.58 1405.05   3
  -3 -17  21 4810.44 1426.19   8
   3 -17  23 71.6879 1338.14   1
   3 -17  23 970.647 1358.12   8
   3  17 -23-980.028 2347.78   4
  -3  17 -23 517.075 1989.48   4
  -3  17 -23-131.646 1517.62   7
  -3 -17  23-426.105 1902.34   1
  -3 -17  23-3914.42 1586.17   8
   3 -19   1 1956.04 1327.58   2
   3 -19  -1 554.938 1295.36   2
  -3  19  -1 1232.84 912.689   6
  -3  19   1 2314.87 934.806   6
   3 -19   1 893.508 838.133   5
   3 -19  -1 1763.58 880.129   5
   3 -19  -3 8232.31 1441.90   2
   3 -19   3 8129.97 1456.66   2
  -3  19   3 8831.20 1087.15   6
  -3  19  -3 8812.33 1105.13   6
   3 -19  -3 10826.5 1084.89   5
   3 -19   3 8004.16 1064.83   5
   3 -19   5 6653.04 1431.73   2
   3 -19  -5 5319.00 1416.73   2
  -3  19  -5 8513.74 1078.92   6
  -3  19   5 7881.50 1085.76   6
   3 -19  -5 9314.51 1032.64   5
   3 -19   5 7959.37 1093.15   5
  -3  19  -7 11165.1 1400.81   4
  -3  19  -7 13422.5 1072.73   7
  -3  19  -7 14126.2 1279.89   6
   3 -19  -7 12963.9 1581.17   2
  -3  19   7 12287.9 1216.82   6
   3 -19   7 11708.5 1211.66   5
   3 -19  -7 13689.7 1195.99   5
   3 -19   7 13288.8 1561.84   2
   3 -19  -9 2372.42 969.367   5
   3 -19   9-818.017 1418.99   2
   3 -19  -9-431.601 1486.63   2
  -3  19  -9 452.174 1009.92   6
  -3  19   9 1136.41 1024.91   6
   3 -19   9 3565.14 1016.35   5
  -3  19 -11-3048.13 1619.59   4
   3 -19  11-2085.32 1134.76   1
   3 -19 -11-1801.01 1567.29   2
  -3  19 -11-2255.20 1090.35   6
  -3  19  11-2806.79 1156.19   6
   3 -19 -11-495.827 1037.52   5
   3 -19  11-516.309 1012.24   5
   3 -19 -13-358.045 988.810   5
   3 -19  13-138.000 1103.15   8
   3 -19  13-1023.09 1511.52   2
  -3  19 -13-1759.25 1201.94   7
   3 -19  13 580.618 1140.69   1
  -3  19 -13-281.588 989.747   6
   3 -19 -13 606.071 1672.10   2
  -3  19  13 812.103 1027.89   6
  -3  19 -13 357.278 1404.80   3
   3 -19  13 685.714 996.700   5
  -3  19 -13-355.433 1546.76   4
   3 -19  15 7675.52 1400.50   8
  -3  19 -15 11474.2 1635.82   7
   3 -19  15 11782.9 1797.49   2
  -3  19 -15 14938.5 1923.90   4
  -3  19 -15 16308.3 1812.06   3
  -3  19 -15 13447.0 1357.11   6
  -3  19  15 14828.6 1439.83   6
   3 -19 -15 11520.1 1971.96   2
   3 -19  15 16809.4 1364.61   5
   3 -19 -15 14567.7 1416.47   5
   3 -19  15 13365.0 1451.09   1
   3  19 -19 4125.19 2500.22   4
   3 -19  19 1596.80 1573.57   2
  -3  19 -19 2824.52 1996.84   4
  -3  19 -19 598.975 1382.92   7
  -3 -19  19 578.746 1861.24   1
  -3  19 -19 2377.52 1153.82   6
  -3  19 -19 2006.36 1496.76   3
   3 -19  19 230.275 1301.30   1
   3 -19  19 2438.17 1024.78   5
   3 -19  19 26.0595 1269.16   8
   3 -19 -19 2822.04 1301.54   5
   3 -19  21 8543.34 1431.15   8
   3  19 -21 1535.80 2428.80   4
  -3  19 -21 6745.16 2102.82   4
  -3  19 -21 4267.50 1591.72   7
  -3 -19  21 5471.27 1998.76   1
  -3  19 -21 7346.27 1294.95   6
  -3  19 -21 5523.61 1533.74   3
   3 -19  21 6241.61 1493.05   1
   3 -21   1-667.443 1455.52   2
   3 -21  -1-2436.82 1491.89   2
  -3  21  -1-1266.24 1097.56   6
  -3  21   1-1389.15 1027.08   6
   3 -21   1-467.442 965.794   5
   3 -21  -1-742.905 978.652   5
   3 -21  -7 8679.91 1158.92   5
   3 -21   7 7003.61 1626.34   2
   3 -21  -7 8731.18 1693.20   2
  -3  21  -7 7716.84 1164.41   6
  -3  21   7 7465.54 1168.42   6
   3 -21   7 8887.98 1186.40   5
   3 -21  -9 6220.47 1105.03   5
   3 -21   9 3358.36 1566.40   2
   3 -21  -9 3784.50 1639.65   2
  -3  21  -9 5365.56 1160.23   6
  -3  21   9 5094.91 1140.14   6
   3 -21   9 8774.97 1193.04   5
   3 -21 -11-266.789 1009.94   5
   3 -21  11 34.9175 1558.46   2
  -3  21 -11 109.863 1084.84   6
   3 -21 -11-842.041 1616.78   2
  -3  21  11 319.737 1128.82   6
   3 -21  11 877.391 1053.93   5
   3 -21 -13 7612.67 1261.67   5
   3 -21  13 5136.36 1662.14   2
  -3  21 -13 4883.25 1187.49   6
   3 -21 -13 2524.18 1907.73   2
  -3  21  13 5568.11 1294.92   6
  -3  21 -13 3232.53 1668.40   3
   3 -21  13 8229.24 1236.44   5
   3 -21  15 6515.61 1829.55   2
  -3  21 -15 10836.2 1354.14   6
  -3  21  15 9982.00 1446.50   6
  -3  21 -15 6959.24 1734.07   3
   3 -21 -15 10426.0 2133.41   2
   3 -21 -15 10579.4 1347.44   5
   3 -21  15 10997.5 1284.24   5
   3 -21 -17 2869.56 1271.80   5
  -3 -21  17 784.793 2171.03   1
  -3  21 -17 807.951 1866.47   4
   3 -21  17 1459.75 1686.55   2
  -3  21 -17 213.920 1348.27   7
  -3  21 -17 1706.87 1162.05   6
  -3  21 -17 3383.41 1585.91   3
  -3  21  17 929.924 1419.14   6
   3 -21  17 2310.98 1135.94   5
   3 -21  19 2072.00 1393.70   8
  -3  21 -19 3816.98 2068.76   4
   3 -21  19 3646.54 1754.03   2
  -3  21 -19 2639.22 1572.66   7
  -3 -21  19 7789.96 2183.76   1
   3 -21 -19 7444.57 1478.18   5
  -3  21 -19 4457.38 1245.26   6
  -3  21 -19 2570.27 1612.67   3
   3 -21  19 6120.25 1483.74   1
   3 -21  19 8736.42 1209.41   5
   3 -23   1 74.0239 1486.53   2
   3 -23  -1-37.4561 1547.03   2
  -3  23  -1 171.916 1047.21   6
  -3  23   1 28.8013 1062.61   6
   3 -23   1 221.346 1014.16   5
   3 -23  -1 54.2273 986.034   5
   3 -23   3 73.2411 1526.55   2
   3 -23  -3 5790.76 1633.99   2
  -3  23  -3 2109.68 1110.82   6
  -3  23   3 3627.80 1154.54   6
   3 -23   3 3928.30 1126.65   5
   3 -23  -3 3553.99 1080.86   5
   3 -23   5 2278.63 1578.59   2
   3 -23  -5 3184.12 1165.56   5
   3 -23  -5 6587.10 1751.47   2
  -3  23  -5 6735.67 1193.78   6
  -3  23   5 6321.52 1224.47   6
   3 -23   5 8519.01 1245.29   5
  -3  23  -7 19212.9 1564.39   6
  -3  23   7 19333.0 1553.68   6
   3 -23  -7 13307.4 1943.31   2
   3 -23   7 18630.9 1480.74   5
   3 -23  -7 15190.7 1438.08   5
   3 -23   9 1586.61 1679.25   2
   3 -23  -9 971.626 1747.06   2
  -3  23  -9 3394.14 1178.44   6
  -3  23   9 4254.81 1280.60   6
   3 -23   9 3948.35 1240.41   5
   3 -23 -11 712.399 1109.47   5
   3 -23  11 37.2067 1587.65   2
  -3  23 -11-1183.33 1227.79   6
   3 -23 -11 42.2429 1843.11   2
  -3  23  11 512.667 1232.89   6
   3 -23  11 490.171 1176.59   5
   3 -23  13 2811.46 1790.64   2
  -3  23 -13 1673.49 1220.37   6
   3 -23  13 2114.38 1236.67   5
   3 -23 -15 184.782 1238.18   5
   3 -23  15-2337.61 1718.81   2
  -3  23 -15 1450.90 1163.92   6
  -3  23  15-822.078 1326.70   6
  -3  23 -15-1017.75 1697.93   3
   3 -23  15 494.188 1209.97   5
   3 -25   3-361.654 1804.42   2
   3 -25  -3 2133.66 1811.96   2
  -3  25  -3-1893.76 1272.26   6
  -3  25   3-2579.07 1573.05   6
   3 -25   3 2453.94 1156.20   5
   3 -25   5 1272.60 1801.43   2
   3 -25  -5 4946.04 1820.86   2
  -3  25  -5 4404.28 1275.53   6
  -3  25   5 6386.25 1390.32   6
   3 -25  -5 2608.22 1194.37   5
   3 -25   5 6244.61 1251.83   5
   3 -25  -7 3444.76 1196.51   5
   3 -25   7 320.958 1732.51   2
   3 -25  -7 2710.61 1854.03   2
  -3  25  -7 4840.48 1286.39   6
  -3  25   7 4394.27 1295.16   6
   3 -25   7 6209.91 1334.13   5
   3 -25  -9 5969.51 1218.96   5
   3 -25   9 1509.29 1733.56   2
  -3  25  -9 3085.10 1294.75   6
   3 -25  -9 3799.93 1917.06   2
  -3  25   9 5224.52 1400.29   6
   3 -25   9 3779.44 1257.94   5
   3 -25 -11 333.701 1123.78   5
   3 -25  11-1321.15 1753.84   2
  -3  25 -11 31.4972 1196.92   6
   3 -25 -11 46.6935 1919.17   2
  -3  25  11-317.550 1272.37   6
   3 -25  11 65.9694 1262.52   5
   3 -27   1 43.5440 1806.69   2
   3 -27  -1 486.622 1850.75   2
  -3  27  -1 368.060 1275.49   6
  -3  27   1-169.153 1319.19   6
   3 -27   1 1362.10 1193.47   5
   3 -27  -1 30.4129 1168.58   5
   3 -27   3 42.9420 1863.29   2
   3 -27  -3 45.0522 1928.91   2
  -3  27  -3 3015.81 1336.40   6
   3 -27   5-2765.75 1962.50   2
   3 -27  -5 46.0151 2049.44   2
  -3  27   5-4029.36 1532.92   6
   3 -27  -5 943.859 1206.51   5
   4   0 -12 82814.4 3805.69   4
  -4   0  12 74048.5 3583.96   8
  -4   0  14 213.976 696.304   8
   4   0 -14 388.572 1129.33   4
  -4   0  14-78.2764 947.712   1
  -4   0  16 8544.59 1003.10   8
   4   0 -16 11597.8 1447.47   4
  -4   0  16 10571.8 1294.27   1
  -4   0  18 42.5846 884.643   8
   4   0 -18 1226.57 1385.23   4
  -4   0  18 154.469 1225.91   1
  -4   0  20 13867.8 1292.92   8
   4   0 -20 12271.5 1331.29   7
  -4   0  20 13078.4 1588.38   1
   4   0 -20 13259.4 1783.97   4
  -4   0  24 12119.9 1434.06   8
  -4   0  24 14249.1 1748.03   1
   4   0 -24 12588.8 1535.89   7
   4   0 -24 11680.4 2132.64   4
  -4   0  28 2634.70 1395.07   8
  -4   0  28 2387.17 1728.40   1
   4   0 -28 2239.75 2151.71   4
   4   0 -28 1126.06 1465.68   7
   4  -2  -8 224.992 711.123   4
   4  -2 -10 53347.0 2742.40   4
  -4   2  10 55082.8 2719.88   1
  -4   2  10 52312.4 2542.80   8
  -4  -2  12-291.802 624.290   8
  -4  -2  12-736.207 919.996   1
   4   2 -12 641.836 978.948   4
  -4   2  14 59966.6 2925.77   8
   4   2 -14 59147.6 3221.40   4
   4  -2 -14 62176.3 3158.52   4
   4  -2 -14 62438.6 2772.19   2
  -4  -2  14 59520.9 3137.07   1
  -4   2  14 61438.2 3085.83   1
  -4  -2  14 58648.6 2952.47   8
  -4  -2  16 753.905 804.227   8
  -4   2  16-261.626 774.094   8
   4   2 -16 377.629 1240.61   4
   4  -2 -16-1441.42 1231.75   4
  -4  -2  16 209.193 1090.88   1
  -4   2  16-696.536 1042.66   1
   4  -2 -16-25.4753 407.762   2
  -4  -2  18 331.190 859.225   8
  -4   2  18 144.107 866.356   8
   4   2 -18 401.927 1435.82   4
   4  -2 -18 573.604 935.974   7
   4  -2 -18 2652.35 1380.95   4
  -4  -2  18 1040.61 1257.66   1
  -4   2  18 1079.09 1156.80   1
  -4  -2  20 478.249 1022.32   8
  -4   2  20 1227.59 993.698   8
   4   2 -20-39.3614 1497.54   4
   4  -2 -20-374.057 1021.01   7
   4  -2 -20 1276.74 1489.54   4
  -4  -2  20 104.278 1290.28   1
  -4   2  20-439.216 1257.95   1
  -4  -2  24-777.415 1164.08   8
  -4   2  24 875.083 1213.40   8
  -4   2  24 182.558 1395.93   1
   4   2 -24-826.480 1889.04   4
   4   2 -24-879.752 1284.67   7
   4  -2 -24 357.109 1222.99   7
   4  -2 -24-815.938 1888.54   4
  -4  -2  24 1792.15 1547.51   1
  -4  -2  26 4295.37 1387.30   8
  -4   2  26 6755.71 1394.08   8
  -4  -2  28-636.025 1389.28   8
  -4   2  28 350.683 1379.37   8
  -4  -2  28 43.9354 1718.79   1
   4   2 -28-1709.03 2224.44   4
   4   2 -28-1130.86 1518.83   7
   4  -2 -28-696.470 1435.80   7
  -4   2  28 702.097 1601.06   1
   4  -2 -28-2033.45 2246.48   4
  -4   4   8 34166.1 1673.37   3
   4  -4  -8 32780.4 1830.87   4
  -4   4   8 36812.4 1832.03   1
  -4   4  10 2929.09 745.415   8
   4   4 -12 145917. 6759.56   4
  -4  -4  12 141878. 6677.50   1
   4  -4 -12 149478. 6403.16   2
  -4   4  12 131335. 6552.04   1
  -4  -4  12 150282. 6540.75   8
   4  -4 -14-35.7972 536.276   2
  -4  -4  14-158.666 766.542   8
  -4   4  14 176.205 688.492   8
   4   4 -14 100.700 1161.12   4
  -4  -4  14 483.046 1035.61   1
   4  -4 -14 131.163 1060.06   4
  -4   4  16 9721.53 993.058   8
  -4  -4  16 7007.55 1000.61   8
   4   4 -16 7391.04 1439.70   4
   4  -4 -16 9946.48 1000.52   7
   4  -4 -16 8229.58 1306.65   4
  -4  -4  16 7956.87 1311.79   1
  -4   4  16 8803.67 606.271   6
   4  -4 -16 8196.63 751.040   2
  -4   4  16 9780.85 1209.87   1
  -4   4  18 783.777 914.333   8
  -4  -4  18 1611.16 970.710   8
   4   4 -18 1819.55 1520.23   4
   4  -4 -18 481.826 623.008   2
   4  -4 -18 787.299 928.432   7
   4  -4 -18 296.813 1342.09   4
  -4  -4  18 2051.51 1299.77   1
   4  -4  18 245.775 987.002   8
  -4   4  18-27.3605 1092.22   1
  -4  -4  20 11664.0 1249.10   8
  -4   4  20 12449.6 1279.44   8
   4  -4  20 12920.6 1400.45   8
  -4   4  20 11283.9 1417.11   1
   4  -4 -20 10635.9 1230.77   7
   4   4 -20 10493.5 1801.45   4
   4  -4 -20 12784.4 1790.27   4
  -4  -4  20 11186.5 1555.05   1
  -4   4  22-801.056 1148.62   8
  -4   4  22 98.1497 1376.35   1
   4  -4  22-864.815 1258.75   8
   4   4 -22-2749.21 1876.80   4
   4  -4 -22-2592.67 1240.05   7
   4  -4 -22-2772.81 1785.03   4
  -4   4 -22-2171.97 1348.50   7
  -4  -4  22-1743.51 1168.82   8
  -4  -4  22-1257.89 1531.37   1
  -4  -4  24 18718.7 1602.54   8
   4  -4  24 14706.8 1648.87   8
   4  -4 -24 15351.7 1562.45   7
   4   4 -24 9591.42 2097.98   4
  -4   4 -24 13666.3 1727.74   7
   4  -4 -24 13606.1 2113.19   4
  -4   4  24 17616.9 1562.00   8
   4   4 -24 15402.1 1626.92   7
  -4  -4  24 14459.4 1860.08   1
  -4   4  24 16299.8 1754.70   1
  -4  -4  26-1026.43 1381.57   8
  -4   4  26 506.048 1423.44   8
   4  -4  26 551.545 1425.81   8
   4   4 -26-3958.58 2017.49   4
   4   4 -26-1151.76 1419.81   7
   4  -4 -26-49.1559 1959.48   4
   4  -4 -26-909.445 1455.55   7
  -4   4 -26 1186.60 1544.33   7
  -4   4  26 376.168 1511.53   1
  -4  -4  26-2331.45 1661.39   1
  -4  -4  28-89.2371 1662.17   1
  -4  -4  28 1543.70 1401.21   8
  -4   4  28 1092.04 1424.81   8
   4   4 -28 856.718 2262.54   4
   4   4 -28 989.120 1501.95   7
   4  -4 -28-695.857 2166.01   4
   4  -4 -28-1092.19 1497.98   7
  -4   4 -28-1654.21 1579.83   7
   4  -4  28-1767.55 1517.65   8
  -4   4  28-2366.26 1634.93   1
  -4   6   0 464.478 372.657   3
   4  -6   0 389.913 347.796   5
  -4   6  -2 3485.32 450.226   3
  -4   6   2 3189.63 459.365   3
   4  -6   2 4267.13 485.762   5
   4  -6  -2 3887.77 433.856   5
   4  -6  -2 3733.32 520.358   2
  -4   6  -4 827.045 392.956   3
  -4   6   4 853.097 408.563   3
   4  -6   4 1054.90 455.281   5
   4  -6  -4 525.749 338.429   5
   4  -6  -4 803.267 474.113   2
  -4   6  -6 3808.72 478.634   3
  -4   6   6 4029.69 520.606   3
   4  -6  -6 3725.37 422.196   5
   4  -6  -6 3838.83 556.286   2
   4  -6  -8-739.431 550.623   5
  -4   6  10 216317. 9526.18   8
   4  -6 -10 208696. 9640.21   4
  -4   6  10 220885. 9514.93   3
   4  -6 -10 213390. 9503.37   5
   4  -6 -10 222476. 9536.46   2
  -4   6  10 216950. 9597.11   1
   4  -6 -12 444.351 638.205   2
  -4   6  12 212.434 619.748   8
   4   6 -12 1249.06 1241.70   4
   4  -6  12 221.738 740.393   8
   4  -6 -12 456.187 911.925   4
  -4   6  12-322.601 481.080   3
  -4   6  12 18.0096 768.024   1
   4  -6 -12-88.8049 381.655   5
   4  -6  14 43455.8 2088.65   8
   4   6 -14 39273.1 2414.18   4
  -4   6  14 37499.9 1810.94   3
  -4   6  14 38115.9 1801.18   6
   4  -6 -14 40046.2 1792.92   5
  -4  -6  14 37631.2 2301.76   1
   4  -6 -14 36904.3 1892.06   2
  -4  -6  14 40495.1 2042.78   8
  -4   6  18-757.351 946.544   8
  -4   6  18 854.621 1075.95   1
   4   6 -18-367.154 1495.97   4
   4  -6 -18 1006.47 898.797   7
   4  -6 -18 546.245 1366.60   4
   4  -6 -18 348.351 809.886   2
  -4  -6  18-933.377 1311.73   1
  -4   6 -18 1614.89 1138.67   7
   4  -6  18-773.751 1031.72   8
  -4  -6  18 941.164 994.577   8
   4  -6 -18 498.644 469.010   5
  -4  -6  20 562.018 1020.43   8
  -4   6  20 245.363 1040.69   8
  -4   6 -20 480.541 1259.54   7
   4   6 -20-1637.18 1632.21   4
  -4   6  20 344.112 1187.11   1
   4  -6 -20 65.4979 1024.54   7
   4  -6 -20-72.0894 1516.47   4
  -4  -6  20 37.1052 1434.65   1
   4  -6  20 1270.07 1103.62   8
   4  -6  20-122.505 973.282   1
  -4  -6  22 18869.6 1612.83   8
  -4   6  22 21669.3 1634.65   8
   4  -6  22 18243.7 1672.85   8
   4   6 -22 16707.2 2241.09   4
   4  -6 -22 18824.3 2116.07   4
   4  -6  22 19923.4 1631.85   1
   4  -6 -22 19438.4 1613.08   7
  -4   6 -22 21150.7 1825.89   7
  -4  -6  22 16260.3 1949.42   1
  -4   6  22 20877.0 1778.79   1
   4  -6  24-35.0139 1132.03   1
  -4  -6  24 2136.43 1219.76   8
   4  -6 -24 301.588 1290.99   7
   4  -6  24 2190.75 1400.84   8
   4   6 -24-480.585 1898.58   4
   4  -6 -24 1155.70 1875.69   4
  -4   6  24 1958.05 1291.03   8
  -4   6 -24-2198.94 1538.83   7
  -4   6  24 1387.28 1391.69   1
  -4  -6  24 1741.26 1644.33   1
  -4  -6  26 6112.66 1381.68   8
  -4   6  26 7772.91 1487.92   8
   4  -6  26 2241.86 1402.96   8
   4   6 -26 1177.13 2043.99   4
   4   6 -26 5533.61 1521.59   7
   4  -6 -26 4014.64 2085.76   4
   4  -6 -26 5866.22 1420.72   7
  -4   6 -26 637.553 1569.50   7
   4  -6  26 3422.56 1222.89   1
  -4   6  26 3297.27 1486.43   1
  -4  -6  26 4843.95 1748.48   1
  -4   6  28-2727.40 1541.89   8
   4  -6 -28-3588.14 2345.82   4
   4  -6 -28-3399.87 1604.98   7
  -4   6  28-1617.10 1710.78   1
   4  -6  28-1732.86 1380.82   1
   4  -8   0 62083.0 2910.09   2
  -4   8   2 4487.74 613.872   3
   4  -8  -2 4593.13 487.153   5
   4  -8   2 4222.45 605.067   2
   4  -8  -2 4597.70 587.494   2
  -4   8   4 18509.3 1088.30   3
   4  -8  -4 18492.5 1009.31   5
   4  -8  -4 16749.4 1075.48   2
   4  -8   8 102082. 4880.09   8
   4  -8  -8 109231. 4889.58   4
  -4   8   8 105880. 4871.46   3
   4  -8  -8 106739. 4830.08   5
   4  -8  -8 107898. 4885.73   2
  -4   8   8 107142. 4839.90   1
  -4   8   8 114024. 4804.04   8
  -4   8  10 8480.73 700.800   8
   4  -8 -10 7758.58 928.886   4
   4  -8 -10 7659.69 655.348   7
  -4   8 -10 9816.02 774.011   3
  -4   8  10 8354.93 773.609   3
  -4   8  10 8426.64 696.934   6
   4  -8  10 9039.14 863.068   5
   4  -8 -10 8003.54 622.823   5
   4  -8 -10 8415.42 852.719   2
  -4   8  10 7145.54 773.369   1
  -4   8  12 50151.8 2468.02   8
   4  -8  12 53731.4 2575.65   8
   4  -8 -12 51354.6 2659.76   4
   4  -8 -12 48444.9 2445.90   7
  -4   8 -12 55996.0 2638.93   7
  -4   8 -12 57223.2 2531.52   3
  -4   8  12 53283.6 2476.16   3
  -4   8  12 49903.6 2439.59   6
   4  -8 -12 49552.5 2416.87   5
   4  -8 -12 53902.0 2537.92   2
  -4   8  12 48426.5 2534.29   1
  -4  -8  14 2487.86 875.886   8
  -4   8  14 2916.31 861.178   1
   4   8 -14 2542.48 1390.77   4
  -4  -8  14 2710.54 1182.45   1
   4  -8  14 3366.18 885.420   8
   4  -8 -14 3417.60 875.599   2
  -4   8 -14 2797.28 964.420   7
   4  -8  14 3470.48 809.881   1
  -4   8  14 2465.00 603.028   6
  -4   8  14 3426.98 691.495   3
   4  -8  14 2039.85 1136.14   2
   4  -8 -14 2446.84 529.270   5
  -4   8  16 15364.8 1130.82   8
   4  -8  16 14506.6 1279.47   8
   4  -8  16 13700.1 1190.60   1
   4  -8 -16 13131.9 1505.06   4
   4   8 -16 15774.0 1793.41   4
   4  -8 -16 14761.5 1142.81   7
  -4   8 -16 15176.6 1378.30   7
  -4   8  16 12743.0 1001.57   3
  -4   8  16 14264.7 963.620   6
   4  -8  16 14411.6 1543.64   2
   4  -8 -16 13628.0 882.653   5
  -4  -8  16 12991.8 1620.64   1
   4  -8 -16 13359.0 1202.36   2
  -4   8  16 14415.9 1309.37   1
  -4  -8  16 14770.5 1256.98   8
  -4  -8  18-828.430 1013.11   8
  -4   8  18-621.861 940.323   8
   4   8 -18 42.6152 1553.66   4
   4  -8 -18-305.419 996.210   7
   4  -8 -18-279.759 1381.61   4
  -4  -8  18-179.102 1362.26   1
  -4   8 -18 348.447 1136.32   7
   4  -8 -18-62.8819 967.645   2
  -4   8  18 245.040 1046.27   1
   4  -8  18-73.6578 1008.85   8
   4  -8 -18-10.6083 502.829   5
   4  -8  18-208.671 1352.48   2
   4  -8  18-505.563 915.713   1
  -4  -8  20 4537.91 1248.70   8
  -4   8  20 4636.77 1172.85   8
   4  -8  20 6964.16 1274.61   8
   4   8 -20 5025.00 1905.49   4
   4  -8 -20 6482.42 1245.54   7
   4  -8 -20 6101.64 1682.80   4
  -4   8 -20 4171.86 1610.11   7
  -4  -8  20 3897.30 1582.48   1
  -4   8  20 6368.49 1307.17   1
   4  -8  20 5401.99 1217.48   1
   4  -8  20 5838.70 1666.88   2
  -4   8  22 73.6822 1194.02   8
   4  -8  22-596.021 1206.33   8
   4  -8 -22-1152.28 1209.30   7
   4  -8 -22-396.806 1731.83   4
  -4   8 -22 34.4609 1415.03   7
  -4  -8  22-956.140 1201.83   8
  -4  -8  22 80.8621 1519.88   1
   4   8 -22 1859.45 1935.15   4
  -4   8  22 178.761 1207.24   1
   4  -8  22 260.659 1092.76   1
  -4  -8  24 10094.1 1512.66   8
   4  -8  24 10508.1 1447.23   1
   4  -8  24 11268.3 1588.80   8
   4   8 -24 10500.8 2255.74   4
   4  -8 -24 13820.7 2164.27   4
   4  -8 -24 10252.5 1491.81   7
  -4   8  24 12818.9 1545.23   8
  -4  -8  24 9148.63 1880.45   1
  -4   8  24 5576.75 1534.61   1
  -4   8  26-303.819 1387.96   1
  -4  -8  26 31.2978 1295.63   8
   4  -8  26 1590.58 1691.69   1
  -4   8  26-237.773 1363.94   8
   4   8 -26 1105.18 2083.82   4
   4   8 -26-820.359 1434.24   7
   4  -8 -26 441.424 2075.68   4
   4  -8 -26 29.5871 1367.70   7
  -4  -8  26 1373.60 1682.52   1
   4 -10   4 3839.49 487.366   8
  -4  10  -4 2997.26 713.914   3
   4 -10   4 4296.32 555.479   5
   4 -10   4 3543.02 692.552   2
   4 -10   6 10398.3 745.484   8
   4 -10  -6 8948.37 555.585   7
  -4  10  -6 12201.4 922.884   3
   4 -10   6 11857.5 795.125   5
   4 -10   6 10970.7 900.154   2
  -4  10   6 9146.78 616.894   1
  -4  10   8 2728.51 479.963   8
  -4  10   8 2823.26 529.228   1
   4 -10  -8 2417.53 696.085   4
   4 -10   8 2292.10 626.053   8
   4 -10  -8 2214.77 407.883   7
  -4  10  -8 2494.46 687.991   7
  -4  10  -8 2222.79 708.709   3
   4 -10   8 3089.79 570.860   5
   4 -10   8 3060.27 742.188   2
  -4  10  10 34530.4 1667.66   8
   4 -10 -10 32152.3 1816.81   4
   4 -10  10 32721.1 1782.31   1
   4 -10 -10 31619.6 1631.33   7
  -4  10 -10 31361.3 1841.29   7
  -4  10 -10 38365.6 1827.09   3
   4 -10  10 36980.3 1795.08   5
   4 -10  10 34973.0 1844.26   2
  -4  10  10 32199.9 1695.17   1
   4 -10  12 1711.39 721.588   1
  -4  10  12 2326.60 673.381   8
   4 -10  12 2412.52 774.772   8
   4 -10 -12 2066.18 959.881   2
   4 -10 -12 2884.27 932.920   4
   4 -10 -12 2127.59 668.500   7
  -4  10 -12 3416.66 957.040   7
  -4  10  12 1907.41 722.362   1
  -4  10 -12 3026.56 749.637   3
   4 -10  12 2866.31 691.141   5
   4 -10  12 2630.01 852.551   2
   4 -10  14 30209.5 1723.72   8
   4  10 -14 29147.2 2453.32   4
   4 -10 -14 27907.3 1573.63   7
  -4  10 -14 32831.6 1859.10   7
  -4  10 -14 32877.9 1687.45   3
  -4  10  14 26564.2 1563.59   6
   4 -10  14 35661.0 1786.11   5
  -4 -10  14 26176.4 2085.29   1
   4 -10  14 29432.0 1753.87   2
   4 -10 -14 25471.0 1772.45   2
   4 -10  14 29123.3 1720.66   1
  -4  10  14 24658.3 1618.73   1
   4 -10  16 1550.86 884.990   1
  -4 -10  16 1438.25 1006.71   8
  -4  10  16 1173.65 843.148   8
   4  10 -16 318.345 1589.15   4
   4 -10  16 851.646 994.178   8
  -4 -10  16 2616.58 1433.28   1
   4 -10 -16 313.749 1138.28   4
   4 -10 -16 2591.73 1046.07   2
  -4  10 -16 1822.49 1142.49   7
  -4  10 -16 285.416 748.099   3
  -4  10  16 1321.75 706.955   6
   4 -10  16 589.555 975.108   2
  -4 -10  18 397.966 1052.73   8
  -4  10  18-955.792 1035.92   8
   4  10 -18-915.937 1659.89   4
   4 -10  18-790.132 1000.39   8
  -4 -10  18 2097.72 1448.25   1
   4 -10 -18-585.024 977.439   7
   4 -10 -18 605.871 1397.80   4
  -4  10 -18-436.436 1185.66   7
   4 -10 -18-19.5623 1154.79   2
  -4  10  18 289.867 977.931   1
   4 -10  18 554.645 937.796   1
   4 -10  18 22.6065 1086.07   2
  -4 -10  20-1489.99 1081.77   8
  -4  10  20 326.794 1153.50   8
   4 -10  20 494.911 1107.50   8
   4  10 -20-991.208 1832.38   4
   4 -10 -20 85.7297 1057.45   7
  -4  10 -20-1046.91 1317.55   7
  -4 -10  20 508.484 1457.70   1
   4 -10  20-269.884 1053.52   1
   4 -10  20-670.419 1183.78   2
  -4  10  20 24.6674 1078.20   1
  -4  10  22 15398.6 1480.99   8
   4 -10  22 14330.9 1441.86   1
   4 -10  22 9868.15 1394.46   8
   4  10 -22 9814.89 2193.14   4
   4 -10 -22 10342.2 1381.30   7
  -4  10 -22 8267.07 1574.60   7
  -4 -10  22 8856.67 1811.79   1
  -4  10  22 4378.35 1394.08   1
  -4 -10  22 12548.9 1456.95   8
   4 -10  24-483.536 1196.96   1
  -4 -10  24 949.567 1293.64   8
  -4  10  24 787.741 1365.65   8
   4 -10  24-1671.00 1369.99   8
  -4  10  24-177.979 1302.26   1
   4  10 -24-2772.24 2134.67   4
   4 -10 -24-1237.18 1265.46   7
  -4  10 -24-2617.30 1641.61   7
  -4 -10  24-2956.43 1780.33   1
  -4 -10  26 10019.2 1519.42   8
  -4  10  26 12515.3 1614.54   8
   4 -10  26 7541.37 1538.12   8
   4 -10  26 11015.1 1517.07   1
   4  10 -26 10094.4 2351.35   4
   4 -10 -26 10569.0 1551.63   7
  -4  10  26 3582.37 1491.57   1
  -4  10 -26 9062.49 1903.55   7
  -4 -10  26 8762.87 1936.06   1
  -4  12   0 58114.4 2845.37   3
   4 -12   0 60852.9 2769.52   5
   4 -12   0 53986.8 2826.78   2
   4 -12  -2-39.3747 749.279   2
   4 -12   2-468.213 715.961   2
   4 -12   2-125.724 317.437   8
  -4  12   2-237.790 608.591   6
  -4  12  -2-270.391 724.040   3
  -4  12   2 532.814 755.588   3
   4 -12   2 405.882 541.526   5
   4 -12  -2-115.285 507.374   5
   4 -12   4 15026.0 872.397   8
  -4  12  -4 16584.9 1187.47   3
  -4  12   4 16592.5 1068.50   6
  -4  12   4 15151.8 1154.50   3
   4 -12   4 16426.2 1022.37   5
   4 -12  -4 15310.3 1022.55   5
   4 -12   4 15146.7 1144.34   2
   4 -12  -4 14462.7 1178.52   2
   4 -12   6 921.232 744.685   2
   4 -12  -6 101.551 847.893   2
  -4  12  -6 342.846 590.767   7
  -4  12   6 317.807 608.449   6
  -4  12  -6 476.596 773.004   3
   4 -12   6 346.186 505.155   8
  -4  12   6 791.932 853.732   3
   4 -12   6 17.5877 559.991   5
   4 -12  -6 32.8986 578.810   5
  -4  12   8 9575.50 664.886   1
   4 -12   8 11102.6 862.228   8
   4 -12  -8 10350.8 857.028   4
   4 -12   8 11415.9 898.934   1
   4 -12  -8 10993.9 686.814   7
  -4  12  -8 12971.8 991.928   7
  -4  12  -8 12360.0 1087.56   3
  -4  12   8 11663.6 940.158   6
   4 -12   8 13487.3 928.682   5
   4 -12  -8 10738.7 906.270   5
   4 -12   8 11401.8 1050.02   2
   4 -12  -8 11874.7 1163.51   2
  -4  12   8 12252.1 714.317   8
   4 -12  10 1098.09 830.689   2
  -4  12  10 1346.54 544.862   8
  -4  12  10 660.072 502.062   1
   4 -12 -10 1232.12 1021.88   2
   4 -12 -10 882.883 745.930   4
   4 -12 -10 1635.48 550.627   7
  -4  12  10 709.631 709.224   6
  -4  12 -10 1296.66 864.881   3
   4 -12  10 1196.13 610.051   5
   4 -12 -10 1413.80 645.461   5
  -4  12  12 38383.4 1891.88   8
  -4  12  12 32461.1 1866.56   1
   4 -12  12 40051.0 2015.33   8
   4 -12  12 40064.6 2048.81   1
   4 -12 -12 34964.8 2045.96   4
   4 -12 -12 36084.7 1878.41   7
  -4  12 -12 39677.4 2137.46   7
  -4  12 -12 43125.7 2113.42   3
  -4  12  12 35020.0 1981.30   6
   4 -12  12 42657.6 2026.24   5
   4 -12 -12 41710.3 1977.84   5
   4 -12  12 34207.5 2074.98   2
   4 -12 -12 37190.7 2205.11   2
   4 -12  14-1069.70 953.814   2
  -4  12  14 878.869 761.000   8
   4 -12  14 388.390 840.639   8
  -4  12  14 808.806 717.073   1
   4 -12  14 555.393 844.386   1
   4 -12 -14 232.520 1045.94   4
   4 -12 -14-663.089 1143.39   2
   4 -12 -14-41.8899 739.716   7
  -4  12 -14 576.288 1061.27   7
  -4  12 -14-125.563 867.984   3
  -4  12  14-152.166 767.287   6
   4 -12  14-150.414 705.991   5
   4 -12 -14-333.070 713.214   5
   4 -12  16 1426.06 1037.72   2
   4  12 -16 2808.72 1925.58   4
   4 -12  16 2086.86 1005.15   8
  -4 -12  16 2004.71 1468.49   1
   4 -12  16 2499.82 962.742   1
  -4  12 -16 1979.86 1189.60   7
  -4  12 -16 1916.72 895.839   3
  -4  12  16 1103.97 817.355   6
   4 -12  16 2746.68 856.323   5
   4 -12 -16 2097.68 751.278   5
   4 -12  20 5109.66 1199.69   2
  -4 -12  20 5759.29 1250.85   8
  -4  12  20 4774.89 1217.79   8
   4 -12  20 4790.40 1164.55   8
   4  12 -20 5750.36 2074.84   4
   4 -12  20 5018.65 1165.32   1
   4 -12 -20 3425.48 1135.07   7
  -4 -12  20 5520.13 1617.71   1
  -4  12 -20 6731.27 1460.82   7
  -4  12 -20 6580.89 1034.40   3
  -4  12  20 1313.15 1031.01   1
  -4  12  22-636.718 1391.32   8
   4 -12  22 367.048 1298.51   8
   4  12 -22-1557.81 2127.36   4
   4 -12  22 96.7727 1193.63   1
   4 -12 -22 446.607 1217.81   7
  -4  12 -22-4156.41 1684.30   7
  -4 -12  22 299.037 1643.22   1
  -4 -12  22 30.1839 1331.89   8
  -4  12  24 27248.0 1857.15   8
   4 -12  24 23208.1 1862.26   8
   4 -12  24 20728.3 1790.09   1
   4  12 -24 18272.2 2480.39   4
   4 -12 -24 20880.6 1755.86   7
  -4  12 -24 17575.1 2018.83   7
  -4 -12  24 22877.1 2265.94   1
  -4 -12  24 21695.5 1843.97   8
   4 -12  26-840.655 1453.11   8
   4 -12 -26-2709.03 1572.53   7
   4 -12  26-587.885 1306.70   1
  -4 -12  26-5327.81 2051.63   1
   4 -14   0-229.259 868.862   2
  -4  14   0-96.4713 708.373   6
  -4  14   0-394.680 887.557   3
   4 -14   0 284.845 615.547   5
   4 -14   2 77641.7 3587.13   8
  -4  14  -2 78369.3 3644.36   4
  -4  14  -2 81099.2 3817.44   6
  -4  14  -2 84493.8 3909.18   3
  -4  14   2 86502.1 3833.99   6
   4 -14   2 85470.7 3814.73   5
   4 -14  -2 90267.7 3843.00   5
   4 -14   2 81178.3 3907.00   2
   4 -14  -2 81041.6 3912.35   2
   4 -14   4-865.243 875.065   2
   4 -14   4 427.616 451.651   8
   4 -14  -4 307.420 978.523   2
  -4  14  -4 724.648 502.960   7
  -4  14  -4 585.388 685.212   6
  -4  14   4 1090.54 684.086   6
  -4  14  -4 88.4035 894.562   3
   4 -14   4 856.705 645.694   5
   4 -14  -4 400.175 671.574   5
   4 -14   6 1387.11 921.815   2
   4 -14   6 803.174 542.197   8
   4 -14  -6-1089.61 1014.94   2
  -4  14  -6 735.128 679.638   7
  -4  14  -6 373.243 692.837   6
  -4  14   6 1055.23 737.378   6
  -4  14  -6 602.177 920.397   3
   4 -14   6 267.089 562.187   1
   4 -14   6 894.151 638.271   5
   4 -14  -6 971.537 699.097   5
  -4  14   8 897.980 370.180   8
   4 -14   8 409.784 943.582   2
   4 -14   8-476.711 718.404   8
   4 -14   8 875.274 665.708   1
   4 -14  -8 731.401 545.545   4
   4 -14  -8 1807.14 1114.22   2
  -4  14  -8 62.5970 835.344   7
  -4  14   8 1351.24 766.631   6
  -4  14  -8-336.619 1054.36   3
   4 -14   8 1609.52 692.774   5
   4 -14  -8 994.863 740.428   5
  -4  14  10 9596.40 717.519   8
   4 -14  10 8924.25 1130.31   2
   4 -14 -10 7934.68 922.123   4
   4 -14 -10 9855.04 1321.41   2
  -4  14 -10 10382.2 1156.29   3
  -4  14  10 8791.58 979.533   6
   4 -14  10 10713.3 928.772   5
   4 -14 -10 11688.7 979.093   5
   4 -14  12 1357.43 1037.08   2
  -4  14  12 343.933 669.339   8
   4 -14  12 237.598 848.481   8
   4 -14 -12 258.040 894.050   4
   4 -14 -12 1644.80 1205.76   2
  -4  14 -12 869.437 1034.85   7
   4 -14 -12 720.490 807.116   7
  -4  14  12 774.920 803.711   6
  -4  14 -12 957.100 989.498   3
   4 -14  12 20.7211 688.943   5
   4 -14  12 1334.19 879.659   1
   4 -14 -12 390.499 798.751   5
  -4  14  14 9999.46 938.995   8
   4 -14  14 7146.70 1143.00   8
   4 -14  14 10228.1 1133.67   1
   4 -14  14 8084.40 1253.19   2
  -4  14  14 8863.74 867.850   1
  -4  14 -14 7429.44 1341.03   7
   4 -14 -14 10214.7 1444.82   2
  -4  14  14 8635.51 1036.08   6
  -4  14 -14 9953.48 1235.19   3
   4 -14  14 10999.7 1008.58   5
   4 -14 -14 12587.7 1069.42   5
   4 -14  16 10198.9 1262.31   1
  -4 -14  16 10628.8 1885.57   1
   4 -14  16 9690.66 1397.40   2
   4 -14  16 6472.08 1051.94   5
   4 -14  18-490.949 1205.29   2
   4  14 -18-57.3834 2188.93   4
   4 -14  18 47.8841 1115.86   8
  -4 -14  18 176.582 1671.14   1
  -4  14 -18 175.489 1338.32   7
  -4  14 -18-267.887 1069.03   3
   4 -14 -18 220.967 1441.46   2
  -4  14  18-741.127 961.930   6
   4 -14  18 639.047 924.157   5
   4 -14  18-747.788 1084.56   1
   4 -14 -18 19.8253 899.231   5
   4 -14  20 967.861 1161.77   8
   4  14 -20 2697.79 2157.96   4
  -4 -14  20 521.091 1678.61   1
  -4  14 -20-222.651 1442.63   7
  -4  14 -20 1024.37 1077.87   3
   4 -14  20-423.168 1245.35   2
  -4 -14  20 31.1156 1203.00   8
   4 -14  20 1840.94 1090.80   5
   4 -14  20 869.584 1124.18   1
   4 -14  22 25096.4 1924.03   8
   4 -14  22 22209.1 1844.75   1
   4  14 -22 26102.7 2736.91   4
  -4  14 -22 28564.7 2132.09   7
  -4 -14  22 25077.7 2314.93   1
  -4 -14  24 65.4951 1350.42   8
   4 -14  24 35.1977 1275.25   1
   4 -14  24-672.862 1336.43   8
   4  14 -24 1888.01 2121.95   4
  -4  14 -24 562.478 1580.11   7
  -4 -14  24 1437.39 1813.84   1
  -4  16   0 215302. 9439.56   6
   4 -16   0 205338. 9510.65   2
   4 -16   4 3144.88 608.517   8
   4 -16   4 1066.82 1156.77   2
   4 -16  -4 3769.23 1231.90   2
  -4  16  -4 387.052 905.120   4
  -4  16  -4-221.597 790.891   7
   4 -16   4 3597.86 595.555   1
  -4  16  -4 1851.11 947.009   6
  -4  16   4 1886.50 950.394   6
  -4  16  -4-100.271 1279.83   3
   4 -16   4 6313.18 870.387   5
   4 -16  -4 6382.24 871.308   5
   4 -16   6 839.860 615.501   8
   4 -16  -6 1243.13 1159.69   2
  -4  16  -6 1878.25 941.014   4
  -4  16  -6-52.6636 764.981   7
  -4  16  -6 503.057 814.988   6
  -4  16   6 933.399 836.996   6
   4 -16   6 702.002 1033.17   2
  -4  16  -6 423.981 1003.48   3
   4 -16   6 993.737 635.052   1
   4 -16   6-21.4864 750.998   5
   4 -16  -6 541.322 774.401   5
   4 -16   8 2699.64 704.201   8
   4 -16  -8 1769.86 1231.57   2
  -4  16  -8 3655.57 900.516   7
  -4  16  -8 3122.99 854.671   6
  -4  16   8 2179.91 869.312   6
  -4  16  -8 2828.18 1129.35   3
   4 -16   8 1709.46 767.929   1
   4 -16   8 3036.64 1134.84   2
   4 -16   8 3156.58 800.371   5
   4 -16  -8 3488.84 861.127   5
   4 -16  10 78.7313 1126.28   2
   4 -16 -10-1046.51 1292.14   2
  -4  16 -10-575.187 871.619   6
  -4  16  10 152.027 852.326   6
  -4  16 -10-1113.88 1115.70   3
   4 -16  10 1409.68 779.649   5
   4 -16 -10-111.056 866.662   5
   4 -16  12 10282.0 1126.97   1
   4 -16  12 4690.26 1260.93   2
   4 -16  12 5387.45 1034.86   8
  -4  16 -12 6546.80 1212.49   7
   4 -16 -12 8922.58 1450.00   2
  -4  16 -12 13051.4 1359.22   3
  -4  16 -12 8536.29 1016.12   6
  -4  16  12 7588.66 1059.78   6
   4 -16  12 9273.61 977.927   5
   4 -16 -12 9967.21 1090.03   5
   4 -16  16 2655.46 1327.93   2
   4 -16  16 929.491 1072.47   8
  -4  16 -16 2207.44 1327.42   7
   4 -16 -16 5165.21 1548.43   2
  -4  16 -16 4393.32 955.324   6
  -4  16 -16 3458.01 1247.19   3
   4 -16  16 4384.97 1130.15   1
  -4  16  16 2834.39 1048.41   6
   4 -16  16 3102.87 906.073   5
   4 -16 -16 4146.94 1071.22   5
   4 -16  18 328.896 1325.15   2
   4 -16  18 23.8880 1142.49   8
  -4 -16  18 48.8930 1826.83   1
  -4  16 -18 748.659 1363.55   7
  -4  16 -18 1016.71 944.905   6
  -4  16 -18 828.031 1188.81   3
   4 -16 -18 1425.10 1610.36   2
  -4  16  18 1153.96 1034.48   6
   4 -16  18 970.718 1150.08   1
   4 -16  18 1001.56 955.183   5
   4 -16 -18 1581.42 1023.96   5
   4 -16  20 17857.1 1554.12   8
   4 -16  20 14494.0 1582.64   1
   4 -16  20 12299.4 1681.49   2
   4  16 -20 15950.4 2738.80   4
  -4 -16  20 12820.6 2143.19   1
  -4  16 -20 16373.3 1627.55   3
  -4  16 -20 16693.8 1361.14   6
   4 -16  20 18905.9 1429.75   5
   4 -16  22-227.025 1311.45   8
   4  16 -22-1300.97 2316.04   4
  -4  16 -22 1368.35 1504.64   7
  -4 -16  22-474.253 1807.70   1
   4 -16  22-101.322 1232.85   1
   4 -18   0-362.373 1269.67   2
  -4  18   0 894.519 923.987   6
   4 -18   0-859.526 847.370   5
  -4  18  -2 61128.7 3156.84   6
  -4  18   2 63606.4 3175.28   6
   4 -18   2 66646.7 3146.70   5
   4 -18  -2 69013.3 3167.15   5
   4 -18   2 59492.1 3322.87   2
   4 -18  -2 55265.5 3296.77   2
   4 -18   4-806.602 1189.59   2
   4 -18  -4-1345.84 1289.71   2
  -4  18  -4-701.518 862.732   6
  -4  18   4-240.535 900.749   6
   4 -18   4-24.2950 880.650   5
   4 -18  -4 600.663 844.146   5
   4 -18   6 652.764 1229.50   2
   4 -18  -6-280.321 1294.38   2
  -4  18  -6 242.655 886.197   6
  -4  18   6 1054.16 918.819   6
  -4  18  -6 505.941 1193.24   3
   4 -18   6-532.531 901.068   5
   4 -18  -6 242.674 859.053   5
   4 -18   8 507.154 1268.13   2
  -4  18  -8 1347.43 1180.96   4
  -4  18  -8 957.497 928.890   7
   4 -18  -8 2609.91 1429.64   2
  -4  18  -8 560.885 892.258   6
  -4  18   8 1964.06 966.853   6
  -4  18  -8 2308.56 1225.77   3
   4 -18   8 990.284 864.213   5
   4 -18  -8 245.323 917.005   5
   4 -18  10 5374.52 1417.14   2
   4 -18 -10 4038.70 1492.98   2
  -4  18 -10 4263.06 1070.99   6
  -4  18  10 2360.15 1095.05   6
  -4  18 -10 3726.11 1414.33   3
   4 -18  10 8700.77 1045.14   5
   4 -18 -10 7302.33 1127.33   5
   4 -18  12-122.587 975.723   8
   4 -18  12-716.422 1365.13   2
   4 -18  12-483.579 1030.77   1
  -4  18 -12-2895.78 1508.34   4
  -4  18 -12-1482.07 1147.18   7
   4 -18 -12 31.7831 1461.88   2
  -4  18 -12-788.976 943.119   6
  -4  18  12-24.3028 1005.84   6
  -4  18 -12-1044.79 1365.98   3
   4 -18  12-1006.34 874.663   5
   4 -18 -12-25.4119 1018.27   5
   4 -18  14 2297.23 1166.02   8
   4 -18  14 6589.45 1579.37   2
   4 -18  14 6717.00 1202.83   1
  -4  18 -14 9484.16 1667.06   4
  -4  18 -14 6412.77 1429.86   7
   4 -18 -14 7511.82 1709.14   2
  -4  18 -14 8700.42 1149.94   6
  -4  18  14 8159.23 1182.87   6
  -4  18 -14 6167.93 1425.89   3
   4 -18  14 10499.1 1108.77   5
   4 -18 -14 10668.9 1234.20   5
   4 -18  16 21.8156 1114.45   8
   4 -18  16 30.3467 1454.43   2
   4 -18  16 27.9857 1156.25   1
  -4  18 -16 880.089 1343.23   7
  -4  18 -16-1004.94 1045.70   6
   4 -18 -16-170.809 1670.41   2
  -4  18 -16 492.629 1362.87   3
  -4  18  16-976.371 1037.24   6
   4 -18  16 478.662 949.988   5
   4 -18 -16 400.425 1113.59   5
   4 -18  18-24.1178 1195.62   8
   4 -18  18 1837.29 1489.14   2
  -4  18 -18-1079.24 1456.46   7
   4 -18  18 542.266 1237.21   1
  -4  18 -18 25.4763 1105.13   6
  -4  18 -18 1387.14 1407.54   3
   4 -18 -18-537.816 1760.88   2
  -4  18  18 425.896 1181.76   6
   4 -18  18 2106.95 992.629   5
   4 -18 -18 3444.75 1231.95   5
   4 -18  20 2477.09 1266.39   8
  -4 -18  20-520.817 2009.62   1
  -4  18 -20 541.152 1507.75   7
   4 -18  20 3036.20 1549.36   2
   4 -18  20-1103.43 1260.09   1
  -4  18 -20 1141.21 1066.49   6
  -4  18 -20 2314.31 1359.71   3
   4 -18  20-27.3975 1025.91   5
  -4  20   0 28383.8 1871.88   6
   4 -20   0 24961.6 2127.69   2
   4 -20   2-1509.83 1477.24   2
   4 -20  -2-2816.78 1486.92   2
  -4  20  -2-1437.39 1078.93   6
  -4  20   2-2388.08 1073.36   6
   4 -20   2 78.8113 934.439   5
   4 -20  -2-706.118 965.341   5
  -4  20  -4 17483.3 1533.48   6
  -4  20   4 18635.9 1507.21   6
   4 -20   4 21063.9 1481.66   5
   4 -20  -4 20171.7 1488.02   5
   4 -20   4 16656.5 1827.89   2
   4 -20  -4 19320.6 1927.17   2
   4 -20   8 4599.55 1484.42   2
   4 -20  -8 2257.03 1500.48   2
  -4  20  -8 2912.07 1083.98   6
  -4  20   8 2509.00 1075.68   6
  -4  20  -8 4282.10 1489.38   3
   4 -20   8 6980.93 1105.04   5
   4 -20  -8 4381.20 1063.53   5
   4 -20  10-670.038 1479.11   2
   4 -20 -10 692.280 1588.52   2
  -4  20 -10-1164.46 1041.35   6
  -4  20  10-132.556 1055.40   6
  -4  20 -10 868.797 1348.80   3
   4 -20  10-990.514 1003.74   5
   4 -20 -10-217.658 1044.66   5
   4 -20  12 4449.48 1644.35   2
   4 -20 -12 6610.65 1768.14   2
  -4  20 -12 8437.85 1236.05   6
  -4  20  12 8122.89 1252.95   6
  -4  20 -12 7257.79 1546.34   3
   4 -20  12 9620.00 1184.74   5
   4 -20 -12 9227.25 1257.11   5
   4 -20  14-4581.17 1674.69   2
   4 -20  14-1430.66 1089.03   5
   4 -20  16 785.745 1561.79   2
  -4  20 -16 1662.17 1132.65   6
   4 -20 -16 1067.58 1808.40   2
  -4  20 -16 1751.90 1469.89   3
  -4  20  16 1229.62 1168.67   6
   4 -20  16 1965.09 1043.91   5
   4 -20 -16 474.706 1206.00   5
   4 -20  18-1891.48 1589.74   2
  -4  20 -18 80.6107 1910.71   4
  -4  20 -18 236.356 1457.95   7
  -4  20 -18 674.215 1180.80   6
  -4  20 -18-286.072 1444.43   3
   4 -20 -18-646.642 1870.64   2
  -4  20  18 687.716 1188.13   6
   4 -20  18 1073.66 1001.62   5
   4 -20 -18-30.7081 1287.11   5
   4 -22   0-109.779 1609.12   2
  -4  22   0-683.930 1089.47   6
   4 -22   0-1523.55 1037.95   5
  -4  22  -2 14628.7 1380.65   6
  -4  22   2 11560.5 1362.79   6
   4 -22   2 14995.4 1372.10   5
   4 -22  -2 15131.8 1843.10   2
   4 -22   4 1687.45 1549.14   2
   4 -22  -4-252.865 1535.38   2
  -4  22  -4 1451.50 1156.38   6
  -4  22   4 1475.09 1072.67   6
   4 -22   4-1061.09 1035.56   5
   4 -22  -4-758.404 1057.22   5
   4 -22   6 258.428 1622.00   2
   4 -22  -6 2055.71 1545.88   2
  -4  22  -6 2534.07 1107.85   6
  -4  22   6 678.534 1149.25   6
   4 -22   6 174.932 1072.31   5
   4 -22  -6 1892.36 1111.05   5
   4 -22   8 441.479 1563.20   2
   4 -22  -8-186.071 1604.76   2
  -4  22  -8-117.491 1095.97   6
  -4  22   8 230.425 1054.48   6
   4 -22   8-414.153 1081.22   5
   4 -22  -8-886.609 1055.65   5
   4 -22  10 5738.24 1802.67   2
   4 -22 -10 5441.35 1880.73   2
  -4  22  10 8155.36 1384.19   6
  -4  22 -10 6826.47 1709.21   3
   4 -22 -10 13137.6 1388.66   5
   4 -22  10 10922.1 1309.76   5
   4 -22  12-223.488 1656.98   2
   4 -22 -12 753.435 1841.13   2
  -4  22 -12-1454.53 1238.75   6
  -4  22  12 29.8494 1185.71   6
  -4  22 -12-3040.87 1599.32   3
   4 -22  12 175.473 1100.31   5
   4 -22 -12 1412.82 1242.42   5
   4 -22  14 5959.29 1795.12   2
  -4  22 -14 9421.07 1391.84   6
   4 -22 -14 8514.69 2009.76   2
  -4  22  14 10119.7 1445.34   6
  -4  22 -14 10031.1 1754.06   3
   4 -22  14 11435.7 1311.37   5
   4 -22 -14 13498.4 1503.99   5
   4 -22  16 37.4476 1699.87   2
  -4  22 -16-120.767 1174.21   6
   4 -22 -16-1438.31 1929.02   2
  -4  22 -16 1261.70 1537.50   3
  -4  22  16-1076.33 1237.01   6
   4 -22  16 911.775 1099.57   5
   4 -22 -16-388.352 1302.90   5
   4 -24   0 7397.94 1940.35   2
  -4  24   0 12115.3 1463.76   6
   4 -24   6-2023.18 1733.33   2
   4 -24  -6 888.258 1690.62   2
  -4  24  -6-1242.63 1210.64   6
  -4  24   6-740.984 1207.99   6
   4 -24   6-1276.61 1188.43   5
   4 -24  -6-865.503 1114.29   5
   4 -24   8 1717.39 1749.59   2
   4 -24  -8 572.103 1760.93   2
  -4  24  -8 1872.66 1230.72   6
  -4  24   8 1652.95 1229.36   6
   4 -24   8 3111.76 1176.76   5
   4 -24  -8 1698.09 1149.51   5
   4 -24  10 643.193 1769.84   2
   4 -24 -10-41.6544 1789.44   2
  -4  24 -10 1008.54 1276.44   6
  -4  24  10 287.449 1189.10   6
  -4  24 -10 1868.24 1718.88   3
   4 -24  10 63.7405 1182.76   5
   4 -24 -10 712.217 1218.57   5
   4 -24  12 12821.9 2037.70   2
  -4  24 -12 14079.7 1551.94   6
  -4  24  12 14973.6 1633.05   6
   4 -24 -12 8529.59 2121.49   2
  -4  24 -12 12734.8 1961.24   3
   4 -24  12 19652.0 1634.13   5
   4 -24 -12 18812.7 1656.45   5
   4 -26   0 127.091 1869.79   2
  -4  26   0 1015.52 1272.30   6
   4 -26   0 31.5163 1158.66   5
   4 -26   2 1005.24 1864.12   2
   4 -26  -2 799.770 1848.62   2
  -4  26  -2 5377.84 1373.86   6
  -4  26   2 4572.84 1313.97   6
   4 -26   2 1943.26 1223.43   5
   4 -26  -2 3432.39 1276.05   5
   4 -26   4 495.884 1771.85   2
   4 -26  -4 213.425 1798.04   2
  -4  26  -4 785.603 1253.37   6
  -4  26   4-1587.58 1288.20   6
   4 -26   4 420.375 1178.42   5
   4 -26  -4 31.1347 1140.73   5
   4 -26   6-2082.81 1832.29   2
   4 -26  -6-605.273 1833.11   2
  -4  26  -6 66.1530 1273.77   6
  -4  26   6 33.3963 1240.23   6
   4 -26   6-921.875 1262.22   5
   4 -26  -6 31.3930 1168.18   5
   4 -26   8-2143.47 1863.27   2
   4 -26  -8-762.674 2019.85   2
   4 -26   8-2090.72 1335.17   5
   4 -26  -8-699.905 1206.30   5
  -5  -1  13 1283.46 747.767   8
  -5   1  13 1117.26 733.855   8
  -5  -1  13 1240.97 1113.27   1
   5   1 -13 840.617 1207.62   4
   5  -1 -13 1805.81 1123.04   4
  -5   1  13 751.577 1078.47   1
   5   1 -15 24425.5 1946.12   4
   5  -1 -15 22633.6 1869.40   4
  -5  -1  15 22989.2 1835.62   1
  -5   1  15 25799.3 1807.63   1
  -5  -1  15 22854.8 1505.53   8
  -5   1  15 25087.0 1512.97   8
   5   1 -17 69658.6 3870.16   4
   5  -1 -17 70770.7 3849.99   4
  -5  -1  17 71525.5 3795.95   1
  -5   1  17 72400.3 3766.36   1
  -5  -1  17 76672.3 3584.17   8
  -5   1  17 75349.1 3564.41   8
  -5   1  19 14959.9 1326.68   8
   5  -1 -19 15388.2 1865.92   4
   5   1 -19 12466.4 1870.95   4
  -5  -1  19 18236.0 1762.69   1
  -5   1  19 14519.3 1679.54   1
  -5  -1  19 16048.5 1357.82   8
  -5  -1  23 27.1239 1144.73   8
  -5   1  23 133.592 1166.81   8
   5   1 -23-1815.91 1900.39   4
   5  -1 -23-1848.20 1848.46   4
   5  -1 -23 28.2954 1246.01   7
  -5  -1  23 913.569 1566.67   1
  -5   1  23-684.763 1559.53   1
  -5   1  27 2806.43 1732.34   1
  -5   1  27 4298.38 1437.13   8
  -5  -1  27 2954.68 1389.18   8
   5   1 -27-1804.17 2209.07   4
   5  -1 -27 1944.00 2166.54   4
   5   1 -27 3960.17 1542.77   7
   5  -1 -27 1494.51 1490.81   7
  -5  -1  27 2262.44 1814.36   1
  -5   3  11 5267.97 1019.49   1
   5   3 -13 12164.8 1548.05   4
   5  -3 -13 9225.16 1321.25   4
  -5   3  13 12657.5 1029.77   8
   5   3 -15 41850.7 2698.38   4
   5  -3 -15 40001.2 2536.55   4
   5  -3 -15 43760.4 2144.57   2
  -5  -3  15 42244.8 2630.92   1
  -5   3  15 44680.3 2465.16   1
  -5  -3  15 43959.2 2317.02   8
  -5   3  15 44040.9 2270.15   8
  -5   3  17 10996.4 1149.09   8
   5   3 -17 10921.5 1724.29   4
   5  -3 -17 10935.4 1584.08   4
  -5  -3  17 10967.8 1598.84   1
   5  -3 -17 10912.5 894.884   2
  -5   3  17 11106.6 1435.60   1
  -5  -3  17 12160.7 1184.89   8
  -5   3  19 20274.7 1517.81   8
   5   3 -19 18948.4 2086.54   4
   5  -3 -19 22980.3 2004.02   4
  -5  -3  19 19757.5 1878.77   1
  -5   3  19 23896.4 1839.04   1
  -5  -3  19 22563.6 1617.40   8
  -5  -3  23-1055.25 1177.75   8
  -5   3  23-52.7048 1167.99   8
   5   3 -23 1128.78 1928.67   4
   5  -3 -23 777.735 1745.43   4
   5  -3 -23 684.152 1255.16   7
  -5  -3  23-82.0189 1592.00   1
  -5   3  23 251.905 1471.82   1
  -5  -3  27 313.172 1349.71   8
  -5   3  27 3152.71 1447.57   8
  -5   3  27-824.046 1686.63   1
   5   3 -27-1843.40 2127.92   4
   5  -3 -27 1782.25 2199.36   4
   5   3 -27 2324.68 1507.88   7
   5  -3 -27 95.5446 1431.34   7
  -5  -3  27 494.660 1726.13   1
  -5   5  11 4972.45 724.809   8
   5  -5 -11 5115.74 1059.88   4
  -5   5  11 6442.55 1023.19   1
   5  -5 -11 4499.62 778.417   2
   5  -5 -13 11358.0 943.211   2
  -5   5  17 20067.2 1414.45   8
   5   5 -17 20969.6 2028.00   4
   5  -5 -17 20153.8 1797.04   4
  -5  -5  17 22244.9 1895.01   1
   5  -5 -17 19379.4 1266.65   2
  -5   5  17 20963.7 1665.65   1
  -5  -5  17 21286.5 1489.31   8
  -5  -5  19 2122.33 1061.06   8
  -5   5  19 3339.53 1039.29   8
   5   5 -19 4303.99 1750.31   4
   5  -5 -19 1413.74 1506.14   4
   5  -5 -19 1930.80 1045.32   7
  -5  -5  19 1941.22 1450.54   1
  -5   5  19 3079.99 1264.97   1
  -5   5  21 4411.09 1420.57   1
  -5  -5  21 6937.84 1240.55   8
  -5   5  21 5899.73 1247.86   8
   5   5 -21 6046.95 1968.10   4
   5  -5 -21 6320.54 1762.87   4
   5  -5 -21 8627.08 1289.61   7
  -5  -5  21 7339.55 1708.02   1
  -5  -5  23 114.221 1224.49   8
  -5   5  23 679.102 1149.28   8
  -5   5  23-69.4704 1446.77   1
   5   5 -23 2919.11 1917.61   4
   5  -5 -23-1020.09 1778.17   4
   5  -5 -23 445.305 1205.00   7
  -5  -5  23 42.3856 1590.92   1
  -5  -5  25 633.484 1305.81   8
  -5   5  25 370.003 1310.89   8
   5   5 -25-3235.06 2088.36   4
  -5   5  25-2561.17 1534.08   1
   5  -5 -25 655.213 1932.99   4
   5  -5 -25 2145.97 1304.74   7
  -5  -5  25 44.2180 1744.64   1
  -5  -5  27 2577.93 1446.40   8
  -5   5  27 4266.03 1440.71   8
   5   5 -27 54.0770 2126.74   4
   5   5 -27 2211.52 1526.25   7
   5  -5 -27 2757.73 2135.25   4
   5  -5 -27 1613.65 1445.66   7
  -5   5  27 749.561 1609.48   1
  -5  -5  27 2611.28 1826.70   1
   5  -7  -3 4272.54 770.147   2
  -5   7  -5 41851.4 1987.44   3
   5  -7  -5 36530.5 2017.99   2
  -5   7   7 17671.2 1039.12   3
   5  -7  -7 16587.3 1138.36   2
  -5   7   9 29632.7 1510.01   3
   5  -7  -9 29565.2 1530.89   5
  -5   7   9 28707.0 1665.84   1
   5  -7  -9 27813.2 1583.44   2
  -5   7  11 83.1298 622.826   8
   5  -7 -11-608.908 957.211   4
  -5   7  11-419.096 846.428   1
  -5   7  11 130.175 569.945   3
   5  -7 -11-44.6835 495.334   5
   5  -7 -11 133.150 712.457   2
   5  -7 -13-72.5690 764.899   2
  -5   7  13 959.362 580.487   3
  -5   7  13 763.007 891.596   1
   5  -7 -13 864.729 545.273   5
  -5   7  15 20849.8 1367.61   8
   5   7 -15 18011.8 2115.38   4
   5  -7 -15 18974.9 1704.04   4
   5  -7 -15 18999.7 1352.83   7
  -5   7  15 21536.1 1200.22   3
  -5   7  15 19552.2 1168.77   6
   5  -7 -15 22562.6 1238.64   5
  -5  -7  15 17169.5 1902.32   1
   5  -7 -15 19781.5 1330.16   2
  -5  -7  17 5231.44 1111.72   8
  -5   7  17 6473.91 1040.47   8
   5   7 -17 4892.62 1718.33   4
   5  -7 -17 6481.02 1000.33   2
   5  -7  17 4302.25 1155.07   8
   5  -7 -17 8321.82 1438.82   4
   5  -7 -17 6077.02 1057.18   7
  -5   7  17 7971.10 761.000   3
  -5   7  17 5891.92 714.342   6
   5  -7 -17 6882.84 827.559   5
  -5  -7  17 6882.04 1600.49   1
  -5   7  17 6651.65 1210.70   1
  -5   7  19 8829.62 1410.84   1
   5  -7  19 10452.9 1394.04   8
  -5   7  19 11693.7 1274.19   8
   5   7 -19 10274.0 1966.91   4
   5  -7 -19 13437.2 1298.04   7
   5  -7 -19 10251.5 1721.16   4
  -5  -7  19 9499.70 1770.53   1
  -5  -7  19 10967.8 1313.89   8
  -5  -7  21 2992.66 1168.87   8
  -5   7  21 1568.00 1171.99   8
  -5   7  21 1865.40 1336.52   1
   5   7 -21 2407.66 1882.97   4
   5  -7  21 2323.65 1295.82   8
   5  -7 -21 2892.63 1699.87   4
   5  -7 -21 3677.15 1159.04   7
  -5  -7  21 246.086 1559.45   1
  -5  -7  23-1170.48 1236.14   8
  -5   7  23 647.171 1228.75   8
   5   7 -23-50.3629 1948.69   4
   5  -7  23-925.745 1393.20   8
   5  -7 -23 3408.80 1824.99   4
  -5   7  23-593.280 1369.74   1
   5  -7 -23-179.486 1212.00   7
  -5  -7  23-2634.46 1719.70   1
  -5  -7  25 30.9860 1276.10   8
  -5   7  25 28.5186 1344.37   8
   5  -7  25 3434.10 1507.25   8
   5   7 -25 158.953 2064.68   4
   5  -7 -25 2004.26 1986.79   4
   5  -7 -25 1713.60 1359.97   7
  -5   7  25 71.1452 1501.63   1
  -5  -7  25-1130.32 1830.45   1
  -5   7  27 746.828 1495.02   8
   5  -7  27-2538.20 1553.60   8
   5  -7 -27-1586.96 2284.06   4
   5  -7 -27-1598.54 1534.43   7
  -5   7  27-800.036 1659.03   1
  -5   9  -1 1547.12 610.160   3
  -5   9   1 1344.55 621.121   3
   5  -9   1 913.362 518.307   5
   5  -9  -1 1112.23 484.699   5
  -5   9  -3 21608.6 1240.27   3
  -5   9   3 21915.2 1247.11   3
   5  -9   3 21637.7 1233.96   5
   5  -9  -3 21014.3 1175.47   5
  -5   9  -5 6321.35 712.330   3
  -5   9   5 5826.92 737.472   3
   5  -9   5 6585.55 714.682   5
   5  -9  -5 6354.51 642.541   5
   5  -9   5 4092.36 848.069   2
  -5   9  -7 76563.2 3188.59   3
   5  -9   7 76048.4 3276.98   5
  -5   9   7 68920.8 3103.51   1
  -5   9  -9 32569.9 1573.19   3
  -5   9   9 27962.9 1536.97   1
  -5   9  11 2611.28 690.007   8
   5  -9 -11 2429.86 966.968   4
   5  -9  11 2256.53 853.187   8
  -5   9 -11 2710.01 667.385   3
  -5   9  11 1932.39 819.408   1
   5  -9  11 3212.62 1303.64   2
  -5   9  13 11458.6 1088.27   1
  -5   9  15 7537.34 982.475   8
   5  -9 -15 6375.56 1110.45   2
   5  -9  15 6935.61 1108.11   8
  -5   9  15 6558.93 792.265   6
   5  -9  15 4920.44 2075.32   2
  -5   9  17 11831.2 1155.68   8
   5  -9  17 10359.6 1367.74   8
  -5   9  17 9594.55 1283.28   1
   5   9 -17 10852.8 2046.43   4
  -5  -9  17 8659.23 1789.70   1
   5  -9 -17 10444.1 1156.29   7
   5  -9 -17 8859.90 1454.69   4
  -5   9  17 10348.8 916.301   6
   5  -9 -17 11103.9 1265.15   2
  -5   9  19 914.449 1286.09   1
  -5  -9  21 3225.30 1210.15   8
  -5   9  21 2409.26 1235.80   8
   5   9 -21 4487.17 2018.59   4
   5  -9  21 3221.72 1286.00   8
   5  -9 -21 3578.71 1712.58   4
   5  -9 -21 2863.46 1185.48   7
  -5  -9  21 5257.10 1681.90   1
  -5   9 -21 3842.76 1406.97   7
  -5   9  21 1099.78 1310.33   1
   5  -9  21 6840.58 3104.20   2
  -5   9  25-1061.02 1411.89   8
  -5  -9  25-1234.21 1244.66   8
   5  -9  25 1905.72 1355.19   8
   5   9 -25-1306.22 2075.34   4
   5  -9 -25-604.435 2053.22   4
   5  -9 -25-367.231 1366.85   7
  -5   9 -25 41.5893 1594.28   7
  -5  -9  25 322.956 1774.57   1
  -5   9  25 407.687 1481.48   1
  -5  11  -1 4000.21 793.359   3
  -5  11   1 5190.17 822.339   3
   5 -11   1 4318.14 639.357   5
   5 -11  -1 4936.72 630.856   5
   5 -11   1 3978.15 780.130   2
   5 -11  -1 3796.26 777.629   2
   5 -11   3 15170.3 990.611   8
  -5  11  -3 15684.0 1160.04   3
  -5  11   3 18097.8 1185.71   3
   5 -11   3 17852.4 1077.15   5
   5 -11  -3 16695.0 1038.07   5
   5 -11   3 14099.0 1161.14   2
   5 -11  -3 15188.5 1154.43   2
   5 -11   5 65575.1 2924.07   8
  -5  11  -5 69379.8 3045.85   3
  -5  11   5 64024.6 3025.25   3
   5 -11   5 69072.6 3018.15   5
  -5  11   5 54534.7 2800.78   1
   5 -11  -5 68417.3 2969.12   5
   5 -11   5 59960.8 3031.94   2
   5 -11  -5 60770.2 3029.52   2
   5 -11   7 26139.9 1422.88   8
  -5  11  -7 27280.8 1514.19   3
  -5  11   7 27764.2 1524.04   3
   5 -11   7 25909.3 1463.75   5
   5 -11  -7 24770.3 1381.41   5
   5 -11   7 21613.5 1527.98   2
   5 -11  -7 24264.3 1553.02   2
  -5  11   7 22605.8 1283.31   1
   5 -11  -9 7019.04 1012.66   2
   5 -11  -9 6130.40 614.835   7
  -5  11  -9 7331.79 900.483   3
  -5  11   9 6636.17 796.426   6
  -5  11   9 6626.13 916.162   3
   5 -11   9 6931.17 838.334   5
   5 -11  -9 6621.44 735.429   5
  -5  11   9 5545.45 748.608   1
   5 -11   9 6268.86 994.927   2
  -5  11  13-825.304 755.196   8
  -5  11  13 470.821 825.702   1
   5 -11 -13 293.981 1061.78   2
   5 -11  13 602.509 943.625   8
   5 -11 -13 697.815 1071.95   4
   5 -11 -13 1180.15 670.245   7
  -5  11 -13 21.3732 795.579   3
  -5  11  13-380.286 739.621   6
  -5  11  13 505.417 890.715   3
   5 -11  13 254.973 931.441   5
   5 -11 -13-394.293 642.520   5
   5 -11  13-245.010 1124.04   2
   5 -11  15 5850.05 1080.87   8
  -5  11 -15 3621.36 1114.64   7
  -5  11 -15 6361.79 916.143   3
  -5  11  15 4111.38 874.171   6
  -5  11  15 4597.91 944.805   3
   5 -11 -15 5670.29 763.828   5
   5 -11  15 3880.24 1351.72   2
   5 -11  17 11706.7 1332.32   8
   5 -11 -17 12438.8 1556.99   4
  -5  11 -17 8890.26 1560.58   7
  -5  11  17 9507.70 1335.15   1
  -5  11  17 7742.00 1169.76   3
   5 -11 -17 14067.7 983.257   5
   5 -11  17 9667.08 1620.32   2
   5  11 -19 9781.74 2226.58   4
   5 -11  19 10703.1 1327.76   8
  -5 -11  19 9455.10 1885.16   1
   5 -11 -19 8288.77 1819.20   4
   5 -11 -19 9481.44 1379.40   7
  -5  11 -19 12378.5 1556.58   7
  -5  11  19 3526.04 1360.03   1
   5 -11  19 10533.0 1681.40   2
   5 -11  21 1375.10 1117.38   1
  -5 -11  21 2209.42 1252.01   8
  -5  11  21 3657.03 1238.50   8
   5  11 -21 1902.32 2107.84   4
   5 -11  21 462.923 1250.92   8
   5 -11 -21 2046.00 1726.32   4
  -5 -11  21 1519.92 1735.71   1
   5 -11 -21 1183.56 1125.21   7
  -5  11 -21 2952.29 1479.69   7
  -5  11  21 994.234 1213.82   1
   5 -11  21 897.825 1640.72   2
  -5 -11  23 572.598 1227.25   8
  -5  11  23-618.858 1253.89   8
   5  11 -23 1574.30 2107.81   4
   5 -11  23 464.839 1289.48   8
   5 -11  23-145.855 1175.79   1
   5 -11 -23 1522.10 1871.42   4
   5 -11 -23-24.8818 1246.14   7
  -5  11 -23 1952.89 1569.80   7
  -5 -11  23-1043.74 1691.87   1
  -5  11  23 87.1926 1268.89   1
  -5  11  25 682.371 1329.39   1
  -5  11  25 3549.62 1449.97   8
   5 -11  25 2251.37 1441.50   8
   5 -11 -25-92.1401 2057.63   4
   5 -11 -25 3207.89 1330.67   7
  -5  11 -25 41.6001 1663.49   7
  -5 -11  25 4857.25 1886.41   1
   5 -11  25 1810.61 1197.09   1
   5 -13   1 3523.30 869.725   2
   5 -13  -1 3881.49 886.970   2
   5 -13   1 1731.01 337.145   8
  -5  13  -1 1857.59 871.971   3
  -5  13   1 2118.70 882.289   3
   5 -13   1 1976.79 649.199   5
   5 -13  -1 2100.53 638.910   5
   5 -13   3 41102.4 1927.97   8
  -5  13  -3 43278.1 2237.99   3
  -5  13   3 40080.2 2190.45   3
   5 -13   3 43220.2 2118.29   5
   5 -13  -3 41402.2 2095.83   5
   5 -13   3 38163.3 2189.66   2
   5 -13  -3 39845.8 2223.62   2
   5 -13   5 30914.0 1571.99   8
  -5  13  -5 32688.5 1843.98   3
  -5  13   5 31976.0 1817.92   3
  -5  13   5 32450.5 1731.15   6
   5 -13   5 31556.1 1706.83   5
   5 -13  -5 29691.0 1679.75   5
   5 -13   5 30143.2 1802.50   2
   5 -13  -5 28747.2 1840.41   2
   5 -13   7 19174.5 1128.24   8
   5 -13  -7 15662.0 856.591   7
  -5  13  -7 17320.3 1400.62   3
  -5  13   7 24070.9 1391.88   3
  -5  13   7 20327.8 1235.01   6
   5 -13   7 20882.6 1218.53   5
   5 -13  -7 20141.0 1176.73   5
   5 -13   7 18885.1 1354.01   2
   5 -13  -7 18890.2 1406.98   2
  -5  13   7 14932.3 884.223   1
   5 -13  -9 4060.61 1141.88   2
   5 -13  -9 3971.65 522.427   7
  -5  13   9 4944.87 825.206   6
  -5  13   9 4244.53 574.123   1
  -5  13  -9 2753.15 969.303   3
  -5  13   9 4239.35 1030.34   3
   5 -13   9 6064.03 814.860   5
   5 -13  -9 4723.02 747.954   5
   5 -13   9 4731.10 999.323   2
  -5  13  11 982.438 653.657   8
   5 -13 -11 122.840 945.297   4
   5 -13  11 34.3116 794.554   8
   5 -13 -11-954.082 1195.11   2
   5 -13 -11 667.687 586.881   7
  -5  13 -11 1368.23 903.358   3
  -5  13  11 1361.65 811.130   6
  -5  13  11 2492.42 1005.32   3
  -5  13  11 278.572 623.820   1
   5 -13  11 535.955 755.862   5
   5 -13 -11 198.658 688.689   5
   5 -13  11 767.168 972.142   2
  -5  13  13-546.637 728.956   8
   5 -13  13 38.9367 931.265   8
   5 -13 -13-691.036 1235.97   2
  -5  13 -13 804.663 1130.38   7
  -5  13 -13-23.3547 915.245   3
  -5  13  13 439.980 843.081   6
  -5  13  13 506.319 1003.03   3
  -5  13  13-260.383 741.684   1
   5 -13  13-51.3992 825.129   5
   5 -13 -13 396.221 749.384   5
   5 -13  13 649.789 1069.66   2
   5 -13  15 1372.15 1064.77   8
   5 -13 -15 1989.40 1373.39   2
  -5  13 -15-1354.16 1358.86   7
  -5  13 -15 24.1379 1075.73   3
  -5  13  15 1970.76 888.924   6
  -5  13  15 660.706 1059.72   3
   5 -13  15 1736.57 972.218   5
   5 -13 -15 2362.17 795.353   5
  -5  13  15 2530.23 841.223   1
   5 -13  15 1249.82 968.687   1
   5 -13  15 2006.88 1173.77   2
   5 -13  17 11325.7 1264.85   1
   5 -13  17 6713.04 1271.08   8
   5 -13 -17 8223.26 1495.61   2
  -5  13 -17 10784.4 1196.33   3
  -5  13 -17 6285.10 1546.73   7
  -5  13  17 8323.52 1081.85   6
  -5  13  17 9125.38 1238.72   3
   5 -13 -17 11066.8 1002.91   5
   5 -13  17 9369.79 1368.86   5
   5 -13  17 8715.95 1365.87   2
   5 -13  19 12120.3 1399.09   8
  -5 -13  19 11420.0 2071.80   1
  -5  13 -19 13292.3 1239.45   3
   5 -13  19 12114.5 1550.74   2
   5 -13  19 10949.6 1329.42   1
  -5 -13  23 33.7212 1281.43   8
   5  13 -23 1045.61 2293.05   4
   5 -13  23-743.158 1338.43   8
   5 -13  23 915.325 1238.11   1
  -5  13 -23 1612.85 1665.80   7
  -5 -13  23-2090.05 1820.20   1
   5 -15   3 15745.1 979.290   8
  -5  15  -3 16243.3 1501.44   3
  -5  15   3 17121.9 1534.64   3
  -5  15   3 18551.1 1369.22   6
   5 -15   3 21168.0 1268.89   5
   5 -15  -3 21275.9 1275.87   5
   5 -15   3 18635.8 1512.58   2
   5 -15  -3 20514.1 1537.37   2
   5 -15   5 14832.8 972.686   8
  -5  15  -5 16508.1 1424.71   3
  -5  15   5 17464.8 1424.25   3
  -5  15   5 16023.2 1216.35   6
   5 -15   5 17424.5 1183.40   5
   5 -15  -5 17489.2 1186.20   5
   5 -15   5 15174.0 1367.57   2
   5 -15  -5 16979.4 1480.40   2
   5 -15   7 19890.0 1212.41   8
  -5  15  -7 22058.5 1562.51   3
  -5  15   7 21251.0 1578.35   3
  -5  15   7 20413.1 1409.52   6
   5 -15   7 21982.0 1375.27   5
   5 -15  -7 21134.1 1360.09   5
   5 -15   7 18619.7 1517.91   2
   5 -15  -7 21546.5 1618.90   2
   5 -15   9 4221.18 1089.24   2
   5 -15  -9 4470.47 1270.83   2
  -5  15  -9 974.093 706.175   7
  -5  15   9 3901.73 941.536   6
  -5  15  -9 4931.32 1103.40   3
  -5  15   9 3369.55 1122.65   3
   5 -15   9 3221.78 806.722   5
   5 -15  -9 5085.85 870.700   5
   5 -15  11 786.576 1121.69   2
   5 -15  11 630.511 800.733   8
   5 -15 -11 2208.21 1341.77   2
  -5  15  11-215.268 903.431   6
  -5  15 -11-229.796 1080.15   3
  -5  15  11 847.356 1134.84   3
   5 -15  11 862.627 783.032   5
   5 -15 -11 392.922 810.784   5
   5 -15  13-1664.24 1198.48   2
   5 -15  13-209.999 1047.64   8
   5 -15 -13-1303.04 1460.81   2
  -5  15  13-2052.46 1049.60   6
  -5  15  13-1525.89 1279.17   3
   5 -15  13-1064.67 924.895   5
   5 -15 -13-955.046 886.095   5
   5 -15  15 6134.92 1272.70   2
   5 -15  15 3132.33 1141.08   8
   5 -15 -15 5289.91 1515.89   2
  -5  15 -15 1761.44 1385.05   7
  -5  15 -15 7119.04 1232.58   3
  -5  15  15 5467.70 1052.92   6
   5 -15  15 6375.81 1126.17   1
  -5  15  15 6839.40 1342.99   3
   5 -15  15 7442.66 1041.34   5
   5 -15 -15 6056.42 996.703   5
   5 -15  17 5111.79 1335.35   2
   5 -15  17 2917.38 1216.16   8
   5 -15  17 4397.69 1157.08   1
  -5  15 -17 4131.27 1482.03   7
   5 -15 -17 2979.97 1492.98   2
  -5  15 -17 3665.80 1172.44   3
  -5  15  17 3365.58 982.863   6
  -5  15  17 6334.40 1304.69   3
   5 -15  17 5093.65 1102.79   5
   5 -15 -17 4304.73 956.020   5
   5 -15  19 5781.61 1499.65   2
   5 -15  21 3902.04 1470.20   2
   5 -15  21 3943.59 1339.58   8
   5 -15  21 4511.27 1280.87   1
  -5  15 -21 7854.42 1748.13   7
  -5  15 -21 5040.56 1185.25   3
   5 -15  23-893.262 1427.98   8
   5 -15  23-2080.68 1342.78   1
  -5 -15  23-2933.40 2092.26   1
  -5  15 -23-1432.92 1727.13   7
   5 -17   1 1114.26 1175.15   2
   5 -17  -1 1039.60 1159.99   2
  -5  17  -1 1958.95 896.066   6
  -5  17   1 2241.10 921.021   6
  -5  17  -1 712.446 1102.58   3
  -5  17   1 1944.73 1120.15   3
   5 -17   1 1344.70 785.871   5
   5 -17  -1 1165.64 804.379   5
   5 -17   3 8391.47 1322.84   2
   5 -17  -3 7989.36 1364.27   2
  -5  17  -3 9160.70 1059.86   6
  -5  17   3 9795.87 1127.20   6
  -5  17  -3 6921.89 1276.65   3
  -5  17   3 7593.10 1285.03   3
   5 -17   3 10030.0 1019.70   5
   5 -17  -3 8896.16 1023.05   5
  -5  17  -5 19695.7 1431.86   6
  -5  17   5 20775.7 1675.09   3
  -5  17   5 21130.4 1482.50   6
   5 -17   5 20654.6 1432.85   5
   5 -17  -5 23864.8 1455.77   5
   5 -17   5 18977.0 1649.67   2
   5 -17  -5 21876.8 1777.56   2
   5 -17   7 8809.56 1343.08   2
   5 -17  -7 11221.3 1516.30   2
  -5  17  -7 11443.7 1331.49   3
  -5  17  -7 11847.5 1155.75   6
  -5  17   7 13005.3 1417.48   3
  -5  17   7 11407.7 1177.26   6
   5 -17   7 10650.2 1092.70   5
   5 -17  -7 11282.0 1116.89   5
   5 -17   9 2154.44 1193.80   2
   5 -17  -9 3280.99 1405.67   2
  -5  17  -9 2073.88 1040.80   7
  -5  17  -9 3251.57 947.378   6
  -5  17   9 3208.45 998.997   6
  -5  17  -9 3121.72 1153.04   3
   5 -17   9 4288.72 897.328   5
   5 -17  -9 3307.97 965.572   5
   5 -17  13 28.5121 1240.71   2
   5 -17  13 649.066 1017.45   1
   5 -17  13 18.6395 928.522   8
   5 -17 -13-565.348 1572.82   2
  -5  17 -13-26.3179 1245.15   7
  -5  17 -13 1203.92 973.734   6
  -5  17 -13 1211.43 1231.66   3
  -5  17  13 1360.35 997.527   6
   5 -17  13 1842.85 883.696   5
   5 -17 -13-412.854 977.445   5
   5 -17  15 1391.86 1302.56   2
   5 -17  15 949.295 1125.37   8
  -5  17 -15 441.159 1477.37   7
   5 -17 -15 2717.00 1577.68   2
  -5  17 -15 3506.93 1021.25   6
  -5  17 -15 2982.92 1288.55   3
  -5  17  15 2596.36 1056.24   6
   5 -17  15 4427.73 1021.96   5
   5 -17 -15 4803.72 1107.83   5
   5 -17  15 3698.17 1120.65   1
   5 -17  19 4750.28 1502.30   2
   5 -17  19 2160.83 1290.94   8
  -5  17 -19 2875.39 1712.11   7
  -5  17 -19 7488.91 1149.64   6
  -5  17 -19 6012.72 1353.78   3
   5 -17  19 6610.98 1296.21   1
   5 -17  19 7262.29 1227.86   5
   5 -17  21 1135.85 1472.99   2
   5 -17  21 2564.86 1369.13   8
  -5  17 -21 3696.10 1746.17   7
  -5  17 -21 2927.12 1267.92   3
  -5  17 -21 2436.58 1043.92   6
   5 -17  21 4240.95 1328.51   1
   5 -17  21 7182.49 1382.17   5
   5 -19   1 253.099 1370.94   2
   5 -19  -1-737.945 1352.57   2
  -5  19  -1-1274.85 1014.72   6
  -5  19   1-1327.63 1013.45   6
  -5  19  -1-940.129 1299.06   3
  -5  19   1-415.411 1311.65   3
   5 -19   1-454.800 908.756   5
   5 -19  -1 586.342 911.397   5
   5 -19   3 9139.76 1451.52   2
   5 -19  -3 6885.85 1494.55   2
  -5  19  -3 9381.67 1170.47   6
  -5  19   3 6327.20 1167.37   6
  -5  19  -3 5879.51 1407.28   3
  -5  19   3 3271.12 1393.82   3
   5 -19   3 8095.29 1075.31   5
   5 -19  -3 8817.63 1108.86   5
  -5  19  -5 16658.4 1700.55   3
  -5  19  -5 15221.7 1464.32   6
   5 -19   5 17692.3 1383.05   5
   5 -19  -5 16484.0 1423.40   5
   5 -19   5 15210.0 1679.58   2
   5 -19  -5 18395.4 1891.69   2
   5 -19   7 6297.21 1441.77   2
   5 -19  -7 4194.39 1604.10   2
  -5  19  -7 5274.90 1079.73   6
  -5  19   7 4366.43 1167.04   6
  -5  19  -7 4656.69 1416.83   3
   5 -19   7 7640.17 1050.90   5
   5 -19  -7 7180.39 1113.23   5
   5 -19   9 1591.52 1373.89   2
   5 -19  -9 480.076 1531.92   2
  -5  19  -9 2628.36 1071.66   6
  -5  19   9 4128.14 1094.30   6
  -5  19  -9 2806.62 1346.21   3
   5 -19   9 4262.34 999.981   5
   5 -19  -9 4006.74 1061.32   5
   5 -19  11-2220.88 1429.42   2
   5 -19 -11-34.2410 1543.40   2
  -5  19 -11 2350.00 1033.36   6
  -5  19  11 968.904 1105.33   6
  -5  19 -11 1558.10 1359.12   3
   5 -19  11 526.787 918.048   5
   5 -19 -11 1104.39 1071.99   5
   5 -19  13 379.207 1434.62   2
   5 -19 -13 1118.54 1586.63   2
  -5  19 -13 3045.88 1050.63   6
  -5  19  13 916.766 1067.41   6
  -5  19 -13 607.310 1330.84   3
   5 -19  13-186.675 925.452   5
   5 -19 -13 492.874 1076.10   5
   5 -19  17 3624.85 1535.88   2
  -5  19 -17 722.415 1590.76   7
   5 -19 -17 4722.14 1789.07   2
  -5  19 -17 3857.65 1130.66   6
  -5  19 -17 6369.85 1454.29   3
  -5  19  17 4481.08 1192.72   6
   5 -19  17 7558.65 1143.32   5
   5 -19 -17 7172.20 1275.31   5
   5 -19  19 6493.78 1698.86   2
  -5  19 -19 8112.66 1844.50   7
  -5  19 -19 8486.93 1233.22   6
  -5  19 -19 8335.63 1523.14   3
   5 -19  19 8891.17 1262.56   5
   5 -21   1 1170.82 1495.74   2
   5 -21  -1 680.854 1553.75   2
  -5  21  -1 1344.42 1084.94   6
  -5  21   1 1915.87 1138.23   6
  -5  21  -1 456.782 1473.55   3
   5 -21   1 1504.13 996.441   5
   5 -21  -1 1858.25 1043.47   5
   5 -21   3 1231.72 1464.75   2
   5 -21  -3 2201.98 1544.35   2
  -5  21  -3 4052.66 1121.48   6
  -5  21   3 2431.36 1133.61   6
  -5  21  -3 679.002 1443.22   3
   5 -21   3 2796.48 1045.39   5
   5 -21  -3 1408.93 1031.94   5
   5 -21  -5 11721.3 1789.76   2
  -5  21  -5 12999.8 1301.21   6
  -5  21   5 11402.3 1331.06   6
  -5  21  -5 10436.3 1625.07   3
   5 -21   5 10716.9 1218.85   5
   5 -21  -5 6889.53 1268.48   5
   5 -21   7 5818.28 1635.59   2
   5 -21  -7 5827.25 1712.72   2
  -5  21  -7 6427.86 1196.12   6
  -5  21   7 6738.51 1238.68   6
  -5  21  -7 5725.92 1526.24   3
   5 -21   7 9203.75 1166.42   5
   5 -21  -7 9241.35 1245.96   5
   5 -21   9 2402.04 1562.53   2
   5 -21  -9 5414.08 1794.47   2
  -5  21  -9 6232.31 1208.41   6
  -5  21   9 5758.89 1261.39   6
  -5  21  -9 5382.32 1560.07   3
   5 -21   9 7542.78 1151.20   5
   5 -21  -9 5431.63 1203.27   5
   5 -21  13-176.350 1581.31   2
   5 -21 -13 1358.27 1694.30   2
  -5  21 -13 630.711 1088.61   6
  -5  21  13 886.416 1159.80   6
  -5  21 -13 1575.72 1461.74   3
   5 -21  13 921.010 1025.49   5
   5 -21 -13 1786.68 1181.96   5
   5 -21  15 3769.90 1705.61   2
   5 -21 -15 2849.97 1820.79   2
  -5  21 -15 4185.82 1205.90   6
  -5  21 -15 4013.87 1477.82   3
  -5  21  15 4080.49 1241.31   6
   5 -21  15 5167.88 1107.90   5
   5 -21 -15 4776.68 1321.69   5
   5 -21  17 5311.85 1768.05   2
   5 -21 -17 5569.46 1986.17   2
  -5  21 -17 5766.91 1293.11   6
  -5  21 -17 2938.66 1695.33   3
  -5  21  17 4650.73 1333.80   6
   5 -21  17 7753.48 1243.38   5
   5 -21 -17 10319.8 1442.42   5
   5 -23   1 155.004 1742.26   2
   5 -23  -1-1445.94 1705.86   2
  -5  23  -1-1487.99 1264.06   6
  -5  23   1-1452.13 1247.23   6
   5 -23   1 212.481 1111.68   5
   5 -23  -1-392.944 1130.90   5
   5 -23   3 77.2040 1682.25   2
   5 -23  -3 1851.35 1827.25   2
  -5  23  -3 1084.21 1193.59   6
  -5  23   3 4015.03 1295.05   6
   5 -23   3 3137.79 1171.82   5
   5 -23  -3 3352.73 1197.36   5
   5 -23   7 4848.38 1824.33   2
   5 -23  -7 8434.99 1891.50   2
  -5  23  -7 10855.8 1393.51   6
  -5  23   7 9961.31 1440.54   6
  -5  23  -7 8734.87 1790.48   3
   5 -23   7 12674.7 1381.75   5
   5 -23  -7 12721.0 1395.36   5
   5 -23   9 2125.06 1698.84   2
   5 -23  -9 3947.54 1850.09   2
  -5  23  -9 1865.85 1221.02   6
  -5  23   9 3284.58 1197.70   6
  -5  23  -9 35.3728 1534.23   3
   5 -23   9 1678.09 1131.89   5
   5 -23  -9 1852.43 1209.54   5
   5 -23  11 232.965 1676.30   2
   5 -23 -11 969.426 1829.14   2
  -5  23 -11 716.545 1185.70   6
  -5  23  11 92.2750 1205.82   6
  -5  23 -11 106.255 1528.67   3
   5 -23  11-184.719 1147.32   5
   5 -23 -11-578.055 1207.70   5
   5 -23  13 858.997 1714.65   2
   5 -23 -13 41.4430 1874.36   2
  -5  23 -13 1375.52 1228.49   6
  -5  23  13-31.1902 1224.81   6
  -5  23 -13-1096.13 1602.29   3
   5 -23  13 1354.66 1149.05   5
   5 -23 -13 1089.02 1225.23   5
   5 -25   1-2264.12 1778.23   2
   5 -25  -1-41.7938 1788.25   2
  -5  25  -1 524.621 1235.96   6
  -5  25   1 1376.63 1269.63   6
   5 -25   1 32.1860 1180.73   5
   5 -25  -1 127.840 1199.56   5
   5 -25   3-2020.72 1811.30   2
   5 -25  -3 1873.25 1804.91   2
  -5  25  -3 2735.51 1315.26   6
  -5  25   3 2287.97 1280.66   6
   5 -25   3 942.785 1223.77   5
   5 -25  -3 606.890 1150.19   5
   5 -25   5 2303.27 1918.34   2
   5 -25  -5 1822.16 1779.14   2
  -5  25  -5 6621.90 1405.11   6
  -5  25   5 3523.32 1272.72   6
  -5  25  -5 1039.58 1695.60   3
   5 -25   5 4350.99 1205.09   5
   5 -25  -5 2257.11 1260.88   5
   5 -25   7 2060.91 1926.30   2
   5 -25  -7 1053.36 1818.25   2
  -5  25  -7 3462.31 1352.41   6
  -5  25   7 3409.81 1306.21   6
  -5  25  -7 2145.73 1682.57   3
   5 -25   7 3413.81 1250.66   5
   5 -25  -7 3588.97 1270.39   5
   5 -25   9-83.6691 1868.65   2
   5 -25  -9 342.136 1967.60   2
  -5  25  -9-1232.97 1545.70   6
  -5  25   9-2409.73 1463.63   6
   5 -25   9 4244.57 1320.48   5
   5 -25  -9 3754.96 1326.52   5
  -6   0  14 12878.4 1746.27   1
   6   0 -16 42.5878 1512.17   4
  -6   0  16 610.840 1455.83   1
  -6   0  18 1771.15 994.236   8
   6   0 -18 170.975 1617.58   4
  -6   0  18 2203.18 1491.72   1
   6   0 -22 13299.0 2047.68   4
  -6   0  22 15659.4 1972.86   1
  -6   0  22 15348.4 1503.71   8
  -6   0  26 9889.37 1529.65   8
   6   0 -26 7160.31 2245.99   4
   6   0 -26 12216.0 1710.63   7
  -6   0  26 11725.2 2014.16   1
   6  -2 -14-1767.20 1555.89   4
  -6   2  16 4282.36 992.281   8
   6   2 -16 5031.47 1753.21   4
   6  -2 -16 3539.30 1505.66   4
  -6  -2  16 3554.86 1632.21   1
  -6   2  16 5470.52 1451.61   1
  -6  -2  18-791.903 1030.89   8
  -6   2  18 278.537 1025.01   8
   6   2 -18 550.269 1651.51   4
   6  -2 -18 40.0142 1553.94   4
  -6  -2  18 1553.73 1495.60   1
  -6   2  18-351.071 1393.01   1
  -6  -2  20 10980.6 1361.24   8
  -6  -2  22 27.6944 1161.02   8
  -6   2  22 1137.65 1148.22   8
   6   2 -22-860.891 1899.22   4
   6  -2 -22 269.111 1784.21   4
  -6  -2  22 1500.75 1696.77   1
  -6   2  22 974.391 1614.14   1
  -6  -2  26 186.499 1370.06   8
  -6   2  26-994.600 1256.65   8
   6   2 -26 424.733 2157.84   4
   6  -2 -26-251.413 2055.27   4
   6  -2 -26 912.188 1477.80   7
  -6  -2  26 2598.04 1913.18   1
  -6   2  26 2130.55 1675.40   1
   6  -4 -14 32709.2 2370.90   4
  -6   4  14 37767.4 2298.40   1
  -6   4  16 1380.87 908.924   8
   6   4 -16 1657.88 1837.75   4
  -6  -4  16-570.325 1574.08   1
   6  -4 -16 2076.27 1426.81   4
  -6   4  16 798.042 1262.55   1
   6  -4 -16 1262.61 1003.76   2
  -6   4  18 2317.17 1011.42   8
   6   4 -18 1693.37 1718.22   4
   6  -4 -18 2329.97 1541.15   4
  -6  -4  18 704.714 1610.50   1
  -6   4  18 3305.35 1468.11   1
  -6  -4  20 1419.19 1138.89   8
  -6   4  20 1687.27 1122.46   8
   6   4 -20 345.424 1842.34   4
   6  -4 -20 1019.73 1680.52   4
  -6  -4  20 1779.18 1667.26   1
  -6   4  20 2422.11 1510.70   1
  -6   4  22 21181.1 1623.44   8
   6   4 -22 17251.9 2332.54   4
   6  -4 -22 17495.0 2188.38   4
   6  -4 -22 20758.9 1748.92   7
  -6  -4  22 19588.1 2201.38   1
  -6   4  22 21548.1 1992.83   1
  -6  -4  22 17436.5 1658.05   8
  -6  -4  24-1315.80 1310.99   8
  -6   4  24-1055.55 1245.04   8
   6   4 -24-2121.18 2105.33   4
   6  -4 -24-3497.49 1954.32   4
   6  -4 -24-1707.91 1404.71   7
  -6  -4  24-3324.27 1881.65   1
  -6   4  24-615.962 1587.62   1
  -6   4  26 1550.02 1756.85   1
  -6  -4  26 3920.53 1357.21   8
  -6   4  26 4375.44 1413.17   8
   6   4 -26 4658.25 2168.50   4
   6  -4 -26 5711.32 2142.38   4
   6  -4 -26 5971.01 1534.90   7
  -6  -4  26 2288.99 1924.09   1
   6  -6 -10 7357.99 1176.83   2
   6  -6 -12 71855.9 3512.33   2
  -6   6  14 2108.96 805.398   8
   6  -6 -14 3267.63 1354.04   4
  -6   6  14 363.592 1128.05   1
   6  -6 -14 587.044 944.025   2
  -6   6  16 3604.96 962.825   8
   6  -6 -16 2724.75 1469.30   4
  -6   6  16 2382.51 1250.60   1
   6  -6 -16 2983.55 942.556   2
  -6   6  18-1058.94 1072.06   8
   6   6 -18 385.859 2048.24   4
  -6  -6  18-1397.97 1804.96   1
   6  -6 -18-694.183 1592.02   4
  -6   6  18-1831.95 1377.15   1
  -6  -6  20 6916.79 1257.79   8
  -6   6  20 7593.98 1207.52   8
   6   6 -20 4940.75 2051.90   4
   6  -6 -20 6228.66 1723.58   4
  -6  -6  20 6692.26 1922.00   1
   6  -6 -20 6429.09 1275.49   7
  -6   6  20 4897.39 1426.41   1
  -6  -6  22 2132.18 1276.35   8
  -6   6  22-50.4837 1171.13   8
   6   6 -22 1173.04 2042.63   4
   6  -6 -22 831.381 1758.38   4
   6  -6 -22 547.700 1257.85   7
  -6  -6  22 594.227 1757.74   1
  -6   6  22 34.2777 1415.62   1
  -6   6  24 15493.1 1553.43   8
   6   6 -24 14329.2 2518.03   4
   6  -6 -24 14289.1 1611.62   7
   6  -6 -24 13467.0 2167.96   4
  -6  -6  24 9301.35 2330.14   1
  -6  -6  24 15100.3 1624.43   8
  -6  -6  26 513.755 1387.93   8
  -6   6  26-687.047 1408.42   8
  -6   6  26 39.1863 1606.42   1
   6   6 -26 111.398 2170.98   4
   6  -6 -26-677.144 2040.60   4
   6  -6 -26 753.058 1395.32   7
  -6  -6  26-2504.55 1880.41   1
  -6   8   0-117.434 479.395   3
  -6   8  -2 52255.8 2462.91   3
  -6   8   2 49284.4 2452.30   3
  -6   8   4 328.956 563.507   3
   6  -8  -4 243.661 696.561   5
   6  -8  -4 72.8605 837.460   2
  -6   8   6 293.066 576.768   3
   6  -8  -6 463.702 679.377   5
  -6   8   8-128.657 618.801   3
   6  -8  -8 306.208 701.155   5
   6  -8 -10 51792.6 2633.91   5
  -6   8  10 51339.5 2681.66   1
  -6   8  12 3601.15 1054.03   1
   6  -8 -14 28709.5 2122.72   4
  -6   8  14 29926.9 1759.71   8
  -6   8  16 37.8057 925.951   8
   6  -8 -16 64.1337 1331.40   4
  -6   8  16 1235.24 1157.57   1
  -6   8  20-838.162 1064.40   8
   6   8 -20-3004.79 2056.93   4
   6  -8 -20-1196.27 1587.15   4
  -6  -8  20 97.3910 1790.20   1
   6  -8 -20 45.0964 1167.43   7
  -6   8  20-29.7420 1332.50   1
  -6  -8  22 3451.51 1344.30   8
  -6   8  22 6516.54 1317.55   8
  -6   8  22 650.219 1544.75   1
   6   8 -22 7118.89 2256.55   4
   6  -8 -22 3842.35 1841.37   4
   6  -8 -22 5934.52 1358.81   7
  -6  -8  22 5734.00 1967.12   1
  -6  -8  24 226.032 1369.90   8
  -6   8  24-679.973 1257.29   8
  -6   8  24-803.317 1485.84   1
   6  -8 -24 3484.96 1897.35   4
   6  -8 -24 54.0666 1316.96   7
  -6   8  26 1339.47 1491.62   8
   6  -8 -26 619.207 2136.29   4
  -6  -8  26-2595.57 2179.37   1
  -6  10   0 58987.9 2567.29   3
   6 -10   0 58140.8 2601.32   5
  -6  10  -2 77.3546 667.436   3
  -6  10   2 377.273 670.382   3
   6 -10   2 48.7219 645.800   5
   6 -10  -2 169.178 601.022   5
   6 -10   2 635.441 896.140   2
   6 -10  -2-316.138 818.132   2
  -6  10  -4 14318.9 1017.48   3
  -6  10   4 13245.0 1016.68   3
   6 -10   4 13609.6 1121.92   5
   6 -10  -4 13145.2 965.223   5
   6 -10  -4 12616.8 1134.02   2
  -6  10  -6 637.889 675.729   3
  -6  10   6 91.4672 687.149   3
   6 -10   6 603.883 842.667   5
   6 -10  -6-329.025 597.999   5
   6 -10   6-616.368 1139.13   2
   6 -10  -6 83.8518 835.583   2
  -6  10  -8 26305.6 1539.19   3
  -6  10   8 29067.6 1552.49   3
   6 -10  -8 26422.8 1493.84   5
  -6  10   8 28395.7 1567.53   1
   6 -10  -8 26024.6 1641.71   2
   6 -10 -10 302.229 924.769   2
  -6  10  10-1092.21 861.535   1
   6 -10 -10-674.691 643.110   5
   6 -10 -12 26697.9 2119.65   4
  -6  10  12 27932.4 1621.06   3
   6 -10 -12 29080.7 1562.12   5
   6 -10 -12 27932.9 1737.69   2
  -6  10  12 25642.6 1683.73   1
   6 -10  12 24419.6 3189.25   2
   6 -10 -14-873.920 1090.57   2
  -6  10  14 116.644 709.137   6
  -6  10  14-101.755 784.588   3
   6 -10 -14-233.880 661.908   5
   6 -10  14 815.332 4392.17   2
  -6  10  16 4555.84 1083.22   8
   6 -10 -16 5144.99 1476.97   4
   6 -10  16 7495.17 1319.49   8
   6 -10 -16 7715.27 1038.95   7
  -6  10  16 5955.96 958.153   3
  -6  10  16 6776.29 953.954   6
   6 -10 -16 8934.70 846.577   5
   6 -10  16 3508.48 9742.85   2
  -6  10  16 5356.33 1188.62   1
  -6  10  18-25.4460 1208.69   1
  -6  10  18-636.490 1058.70   8
   6 -10  18 490.485 1251.33   8
   6 -10 -18 1604.85 1436.07   4
   6 -10 -18 377.391 997.098   7
  -6  10  20 5267.37 1141.53   8
  -6  10  20 3603.53 1394.74   1
   6 -10  20 5670.17 1430.45   8
   6 -10 -20 4678.72 1716.78   4
   6 -10 -20 4153.33 1155.90   7
  -6  10  22-2748.51 1250.90   8
   6  10 -22-1203.97 2368.48   4
   6 -10  22-1235.12 1511.84   8
   6 -10 -22-1195.34 1791.49   4
  -6 -10  22-3453.37 2008.74   1
   6 -10 -22-3403.05 1329.90   7
  -6 -10  24 7514.04 1451.88   8
  -6  10  24 9867.75 1457.73   8
   6  10 -24 6799.41 2419.23   4
   6 -10  24 7450.30 1592.46   8
   6 -10 -24 5480.24 1978.35   4
   6 -10 -24 7874.56 1467.89   7
  -6 -10  24 6530.84 2064.96   1
  -6  10  24 1823.72 1551.26   1
  -6  12   0 127.654 775.012   3
   6 -12   0-274.427 613.315   5
   6 -12   0 430.209 839.775   2
  -6  12  -2 41621.4 2098.64   3
  -6  12   2 40822.3 2097.79   3
   6 -12   2 41171.8 2060.58   5
   6 -12  -2 38420.6 2010.02   5
   6 -12   2 33760.1 2105.11   2
   6 -12  -2 35059.7 2094.34   2
  -6  12  -4 87.6024 775.872   3
  -6  12   4 1095.99 837.486   3
   6 -12   4 187.657 680.547   5
   6 -12  -4 452.091 630.139   5
   6 -12   4 763.240 924.712   2
   6 -12  -4 859.394 877.095   2
   6 -12   6 2004.97 905.304   8
   6 -12   6 2039.13 1013.34   2
   6 -12  -8 706.920 976.645   2
  -6  12   8 44.2449 685.582   1
  -6  12  -8-1195.23 939.838   3
  -6  12   8 941.919 903.722   3
   6 -12   8-839.049 833.579   5
   6 -12  -8 437.096 657.683   5
   6 -12   8-375.310 1103.77   2
   6 -12  10 19945.6 1444.50   8
  -6  12 -10 21817.5 1381.72   3
  -6  12  10 18790.5 1381.47   3
   6 -12  10 21720.8 1524.52   5
   6 -12 -10 19296.7 1249.82   5
   6 -12  10 14203.4 1643.78   2
   6 -12 -10 19910.3 1511.75   2
  -6  12  10 16354.2 1236.40   1
   6 -12 -12-22.9140 1114.19   2
   6 -12 -12-497.268 1433.13   4
   6 -12  12 185.830 1068.18   8
  -6  12 -12-303.534 835.144   3
  -6  12  12 1412.35 809.488   6
  -6  12  12 716.059 939.040   3
   6 -12 -12 1123.27 698.282   5
  -6  12  12 92.7578 824.940   1
   6 -12  12 1576.09 1491.34   2
   6 -12  14 15595.1 1591.46   8
  -6  12 -14 21222.3 1332.71   3
  -6  12  14 16914.9 1383.08   3
  -6  12  14 17768.2 1307.15   6
   6 -12 -14 19762.2 1243.70   5
   6 -12 -14 17862.2 1615.35   2
  -6  12  14 15556.8 1329.41   1
   6 -12  14 14255.8 2062.97   2
   6 -12 -16-244.768 1336.64   2
   6 -12  16-492.476 1253.90   8
  -6  12  16 1075.82 925.672   6
  -6  12  16-961.848 1010.23   3
   6 -12 -16 728.452 758.511   5
   6 -12  16-476.792 2037.61   2
   6 -12  18-290.662 1275.17   8
   6 -12  18 428.381 2326.83   2
   6 -12  20-4708.91 2787.98   2
   6 -12  22 11982.5 1640.67   8
  -6 -12  22 10847.6 2266.90   1
   6 -12  22 15285.6 2906.70   2
   6 -12  24-1051.62 1523.90   8
  -6 -12  24-2660.44 2109.15   1
  -6  14   0 51879.2 2790.15   3
   6 -14   0 57073.7 2674.00   5
   6 -14   0 49364.2 2735.32   2
   6 -14   2-1036.88 913.313   2
   6 -14  -2 593.782 939.599   2
   6 -14   2-926.596 579.614   8
  -6  14  -2-1516.94 976.106   3
  -6  14   2-1447.30 1023.08   3
   6 -14   2-729.394 720.850   5
   6 -14  -2 42.1123 697.742   5
   6 -14   4 7581.69 789.660   8
   6 -14  -4 8094.97 1119.62   2
  -6  14  -4 7529.66 1097.19   3
  -6  14   4 7638.93 1086.62   3
   6 -14   4 7281.05 880.419   5
   6 -14  -4 7725.46 861.417   5
   6 -14   4 3592.76 1072.44   2
   6 -14  -6-171.495 1047.36   2
   6 -14   6 597.916 764.860   8
  -6  14  -6 800.537 955.497   3
  -6  14   6-137.072 975.775   3
   6 -14   6-287.807 729.860   5
   6 -14  -6 204.864 692.178   5
   6 -14   6 890.865 1020.94   2
   6 -14  -8 8456.06 1302.15   2
  -6  14  -8 15155.5 1246.42   3
  -6  14   8 12715.5 1223.53   3
  -6  14   8 12481.6 1130.55   6
   6 -14   8 12066.0 1115.08   5
   6 -14  -8 12314.4 1053.41   5
   6 -14   8 9934.86 1298.84   2
   6 -14 -10 436.896 1177.50   2
   6 -14  10 112.212 929.360   8
  -6  14 -10 478.507 926.530   3
  -6  14  10 21.0608 840.069   6
  -6  14  10-67.0886 1038.01   3
   6 -14  10-164.307 853.894   5
   6 -14 -10-242.680 777.278   5
   6 -14  10 674.647 1129.40   2
   6 -14  12 11200.4 1397.94   8
  -6  14  12 15370.2 1409.88   3
  -6  14  12 17790.1 1336.18   6
  -6  14 -12 12956.2 1432.93   3
   6 -14  12 19626.6 1467.72   5
   6 -14 -12 18157.6 1248.64   5
   6 -14  12 14221.9 1566.24   2
   6 -14 -12 16802.0 1662.94   2
   6 -14  14 93.3945 1128.41   8
   6 -14 -14 1587.95 1406.00   2
  -6  14 -14-1969.34 1097.78   3
  -6  14  14-42.5234 963.068   6
  -6  14  14 284.357 1084.52   3
   6 -14  14 406.736 1145.73   5
   6 -14 -14 380.625 808.437   5
   6 -14  14-514.544 1413.68   2
   6 -14  16 693.410 1280.38   8
   6 -14 -16 3070.30 1492.38   2
  -6  14 -16 4177.53 1031.68   3
  -6  14  16 3994.97 1039.59   6
  -6  14  16 4160.25 1160.59   3
   6 -14 -16 3733.60 906.331   5
   6 -14  16 2478.36 1589.72   2
   6 -14  18 195.841 1290.97   8
  -6  14 -18-537.989 975.842   3
   6 -14  18-255.580 1650.29   2
   6 -14  20 5056.48 1415.28   8
   6 -14  20 611.905 1741.07   2
   6 -14  22-1632.02 1384.96   8
  -6  14 -22-387.448 1095.28   7
   6 -14  22-978.485 1856.36   2
   6 -16   0 185.377 1024.37   2
  -6  16   0 459.177 991.119   3
   6 -16   0 296.090 736.852   5
  -6  16  -2 24315.5 1802.19   3
  -6  16   2 25625.7 1814.39   3
  -6  16   2 28106.0 1684.91   6
   6 -16   2 27188.2 1655.94   5
   6 -16  -2 29957.9 1663.00   5
   6 -16   2 25868.9 1816.21   2
   6 -16  -2 27087.5 1845.47   2
   6 -16   4 526.254 1085.03   2
   6 -16  -4-651.898 1134.17   2
  -6  16   4 23.1823 859.467   6
  -6  16  -4 340.960 1070.58   3
  -6  16   4-727.150 1057.87   3
   6 -16   4 212.289 750.819   5
   6 -16  -4 765.203 785.688   5
   6 -16   6-557.063 1057.01   2
   6 -16  -6-1244.70 1228.04   2
  -6  16   6 372.004 885.586   6
  -6  16  -6 933.153 1116.80   3
  -6  16   6 350.653 1051.80   3
   6 -16   6 1234.95 786.192   5
   6 -16  -6-378.203 779.837   5
   6 -16   8 489.804 1113.32   2
   6 -16  -8-452.960 1272.30   2
  -6  16   8 722.467 935.410   6
  -6  16  -8 80.8261 1088.39   3
  -6  16   8-249.857 1163.92   3
   6 -16   8 200.596 836.406   5
   6 -16  -8 89.0528 803.216   5
   6 -16  12-1397.96 1218.26   2
   6 -16  12 19.3359 977.387   8
   6 -16 -12-971.460 1672.05   2
  -6  16 -12 220.109 1111.00   3
  -6  16  12-1587.42 1519.09   3
   6 -16  12 1186.74 945.166   5
   6 -16 -12-3705.86 1382.13   5
   6 -16  14 7469.33 1494.42   2
   6 -16 -14 10124.9 1763.66   2
  -6  16 -14 12270.6 1350.43   3
  -6  16  14 11208.5 1253.35   6
  -6  16  14 9851.20 1385.33   3
   6 -16  14 10899.2 1287.43   5
   6 -16 -14 11567.2 1135.80   5
   6 -16  16-31.6479 1414.04   2
   6 -16  16-24.7496 1136.17   8
   6 -16 -16-2113.36 1709.30   2
  -6  16  16-1772.50 1126.95   6
   6 -16  16-385.670 1200.82   5
   6 -16 -16-356.756 952.234   5
   6 -16  18 527.430 1486.42   2
   6 -16  18 109.290 1304.09   8
  -6  16 -18-2261.39 1236.39   7
  -6  16 -18-1772.20 1184.92   3
   6 -16  18-648.826 1356.21   5
   6 -16  20 1053.46 1563.14   2
   6 -16  20-149.859 1395.48   8
  -6  16 -20 162.925 1595.65   7
  -6  16 -20 29.9462 1049.22   3
  -6  18   0 32697.1 2148.92   3
  -6  18   0 35480.0 2019.23   6
   6 -18   0 33831.4 1944.39   5
   6 -18   0 32337.1 2182.93   2
   6 -18   2 469.406 1238.17   2
   6 -18  -2-2160.77 1323.75   2
  -6  18  -2-1386.71 985.286   6
  -6  18   2-1346.51 1014.13   6
  -6  18  -2-2033.85 1280.69   3
  -6  18   2-3246.90 1403.34   3
   6 -18   2-871.149 857.921   5
   6 -18  -2-441.127 871.453   5
   6 -18   4 3178.12 1253.24   2
   6 -18  -4 6365.47 1429.00   2
  -6  18  -4 2139.92 994.761   6
  -6  18   4 4104.26 1095.03   6
  -6  18   4 7038.22 1468.46   3
   6 -18   4 4294.90 961.099   5
   6 -18  -4 3589.48 937.190   5
   6 -18  -6-1283.61 917.929   5
   6 -18   8 4698.54 1366.25   2
   6 -18  -8 2455.63 1567.37   2
  -6  18   8 5433.32 1153.15   6
  -6  18  -8 3922.94 1227.34   3
  -6  18   8 4958.47 1402.26   3
   6 -18   8 6123.22 993.718   5
   6 -18  -8 7185.49 1041.56   5
   6 -18  10 30.1326 1250.58   2
   6 -18 -10 931.438 1527.75   2
  -6  18  10 78.1396 1075.44   6
  -6  18 -10-654.763 1284.14   3
  -6  18  10-621.183 1324.30   3
   6 -18  10-485.893 919.861   5
   6 -18 -10 621.518 925.001   5
   6 -18  12 9568.16 1629.18   2
  -6  18 -12 15939.7 1582.96   3
  -6  18  12 16183.1 1690.82   3
  -6  18  12 16575.8 1486.58   6
   6 -18  12 18818.7 1409.97   5
   6 -18 -12 17948.5 1409.02   5
   6 -18 -12 12305.3 1892.14   2
   6 -18  14-31.7011 1362.96   2
  -6  18  14-1686.97 1297.44   6
  -6  18  14-3212.52 1628.36   3
   6 -18  16-65.1824 1452.88   2
   6 -18 -16 897.877 1748.25   2
  -6  18 -16 1045.81 1230.62   3
  -6  18  16 651.548 1127.18   6
  -6  18  16 56.0040 1347.50   3
   6 -18  16 645.805 1065.60   5
   6 -18 -16 1010.10 1008.69   5
   6 -18  18-2175.43 1521.87   2
  -6  18 -18-1140.20 1708.84   7
  -6  18 -18-1641.27 1262.85   3
   6 -18  18-1128.21 1250.71   5
   6 -20   0-33.1267 1424.76   2
  -6  20   0 27.7274 1044.90   6
  -6  20   0-1319.42 1330.71   3
   6 -20   0-456.807 958.823   5
  -6  20  -2 15958.7 1648.35   3
  -6  20   2 14547.3 1705.31   3
  -6  20  -2 15019.9 1428.25   6
  -6  20   2 17469.4 1453.59   6
   6 -20   2 17206.8 1339.78   5
   6 -20  -2 15009.5 1777.93   2
   6 -20   4 194.612 1363.79   2
   6 -20  -4-1449.21 1486.63   2
  -6  20  -4 302.083 984.492   6
  -6  20   4 83.8231 1037.61   6
  -6  20  -4 91.6374 1292.75   3
  -6  20   4 806.412 1377.83   3
   6 -20   4 430.823 937.079   5
   6 -20  -4 1049.87 977.004   5
   6 -20   6 423.142 1368.99   2
   6 -20  -6-1089.78 1584.64   2
  -6  20  -6 109.686 1044.07   6
  -6  20   6-140.873 1138.57   6
  -6  20  -6 278.426 1285.62   3
  -6  20   6 625.051 1332.80   3
   6 -20   6 27.3628 947.871   5
   6 -20  -6 1025.36 1010.80   5
   6 -20   8-326.078 1382.09   2
   6 -20  -8 650.571 1570.99   2
  -6  20  -8 329.134 1028.23   6
  -6  20   8-28.3551 1098.75   6
  -6  20  -8-31.3198 1283.92   3
  -6  20   8-755.233 1397.08   3
   6 -20   8 138.527 910.270   5
   6 -20  -8 517.848 1017.73   5
   6 -20  10 2078.92 1561.92   2
   6 -20 -10 5061.89 1802.90   2
  -6  20 -10 8238.80 1216.65   6
  -6  20  10 6764.79 1317.14   6
  -6  20 -10 5240.87 1495.89   3
  -6  20  10 6619.13 1578.37   3
   6 -20  10 9867.56 1186.71   5
   6 -20 -10 10780.4 1252.37   5
   6 -20  12 904.955 1486.64   2
   6 -20 -12-1502.73 1852.65   2
  -6  20 -12-1602.71 1148.64   6
  -6  20 -12-2515.69 1493.14   3
  -6  20  12-3785.01 1600.68   3
   6 -20  12-231.595 1001.65   5
   6 -20 -12-1395.54 1137.31   5
   6 -20  14 6519.51 1641.43   2
   6 -20 -14 6218.97 1923.30   2
  -6  20 -14 7978.90 1226.08   6
  -6  20 -14 10382.5 1554.88   3
  -6  20  14 8406.69 1349.50   6
  -6  20  14 10250.1 1768.04   3
   6 -20  14 12560.9 1313.34   5
   6 -20 -14 10896.3 1345.66   5
   6 -20  16 1079.02 1580.06   2
   6 -20 -16 791.725 1819.94   2
  -6  20 -16-876.007 1142.00   6
  -6  20 -16-883.269 1348.16   3
  -6  20  16 254.029 1176.01   6
  -6  20  16 1176.77 1526.19   3
   6 -20  16 1206.02 1076.42   5
   6 -20 -16 512.625 1139.97   5
   6 -22   0 14679.1 1889.09   2
  -6  22   0 14538.6 1480.38   6
  -6  22   0 11606.6 1751.77   3
   6 -22   2-1358.76 1632.64   2
   6 -22  -2-3291.77 1590.72   2
  -6  22  -2-1951.07 1247.31   6
  -6  22   2-3254.57 1241.84   6
  -6  22   2-2784.67 1519.29   3
   6 -22   2-988.198 1073.30   5
   6 -22  -2 29.0355 1028.78   5
   6 -22   4 2283.76 1593.83   2
   6 -22   8 647.446 1545.41   2
   6 -22  -8 1184.90 1747.66   2
  -6  22  -8 1758.58 1146.97   6
  -6  22   8 3716.80 1313.28   6
  -6  22  -8 3146.98 1500.55   3
  -6  22   8 5059.79 1680.48   3
   6 -22   8 3185.47 1120.99   5
   6 -22  -8 3005.05 1137.12   5
   6 -22  10 144.971 1542.81   2
   6 -22 -10-120.100 1852.05   2
  -6  22 -10 387.634 1140.10   6
  -6  22  10 306.429 1213.82   6
  -6  22 -10-101.708 1451.10   3
  -6  22  10 968.204 1619.08   3
   6 -22  10 30.0226 1085.03   5
   6 -22 -10 770.550 1159.62   5
   6 -22 -12 8407.71 2020.51   2
  -6  22 -12 12292.3 1383.42   6
  -6  22  12 9704.14 1455.76   6
  -6  22 -12 9634.76 1676.49   3
  -6  22  12 13630.4 1905.89   3
   6 -22  12 13227.4 1387.18   5
   6 -22 -12 12640.5 1468.58   5
   6 -22  14-3231.04 1706.68   2
   6 -22 -14 811.479 2017.63   2
  -6  22 -14-1203.62 1265.10   6
  -6  22  14-3110.34 1425.08   6
   6 -22  14-1843.44 1183.49   5
   6 -22 -14 606.535 1230.34   5
   6 -24   0 366.005 1736.36   2
  -6  24   0-98.2376 1287.41   6
  -6  24   0-147.045 1584.73   3
   6 -24   0 155.810 1147.83   5
   6 -24   2 2893.93 1865.64   2
   6 -24  -2 2832.75 1847.70   2
  -6  24  -2 7022.62 1391.14   6
  -6  24   2 5645.63 1344.46   6
  -6  24  -2 4395.03 1656.07   3
  -6  24   2 3765.60 1664.40   3
   6 -24   2 3614.01 1262.54   5
   6 -24  -2 1696.14 1213.02   5
   6 -24   4-199.090 1727.79   2
   6 -24  -4 1790.53 1775.29   2
  -6  24  -4-877.902 1244.66   6
  -6  24   4-1017.72 1211.84   6
  -6  24  -4-913.067 1572.20   3
  -6  24   4-714.656 1685.38   3
   6 -24   4 31.3817 1136.60   5
   6 -24  -4-442.884 1138.98   5
   6 -24   6-1793.16 1688.52   2
   6 -24  -6 759.523 1875.52   2
  -6  24  -6-1391.51 1266.45   6
  -6  24   6 32.6800 1220.40   6
  -6  24  -6 36.3861 1568.65   3
  -6  24   6-1651.66 1772.87   3
   6 -24   6 379.958 1160.22   5
   6 -24  -6 32.2923 1149.18   5
   6 -24   8-759.313 1752.55   2
   6 -24  -8-1904.61 1963.31   2
  -6  24  -8-1613.43 1327.56   6
  -6  24   8-1666.50 1254.45   6
  -6  24  -8 507.596 1567.04   3
  -6  24   8 388.671 1786.23   3
   6 -24   8 190.480 1101.69   5
   6 -24  -8-983.896 1228.48   5
  -7   1  15 5293.74 1841.20   1
  -7  -1  17 13583.9 2144.66   1
  -7   1  17 10800.8 2037.54   1
   7   1 -19 8108.72 2213.40   4
   7  -1 -19 7279.50 2055.80   4
  -7  -1  19 7922.61 2028.73   1
  -7   1  19 10162.6 1986.89   1
  -7  -1  21 176.161 1174.35   8
  -7   1  21-1090.50 1216.09   8
   7   1 -21 377.226 2045.48   4
   7  -1 -21 3882.79 2043.91   4
  -7  -1  21-1076.81 1868.08   1
  -7   1  21-262.147 1734.23   1
  -7  -1  25-1557.02 1347.76   8
  -7   1  25 455.763 1292.75   8
   7   1 -25-54.5911 2061.86   4
   7  -1 -25-1832.72 2101.02   4
  -7  -1  25 1234.97 1926.20   1
  -7   1  25-1072.21 1947.24   1
  -7   3  15 10059.3 1816.88   1
   7  -3 -17 14509.0 2167.93   4
  -7   3  17 14078.1 1882.41   1
  -7   3  19 209.465 1106.81   8
   7   3 -19 1148.49 2192.03   4
   7  -3 -19 1525.38 1857.54   4
  -7  -3  19 3682.58 2058.92   1
  -7   3  19-784.738 1642.78   1
  -7   3  21 9748.88 1366.74   8
   7   3 -21 9338.24 2308.23   4
   7  -3 -21 9500.82 2063.10   4
  -7  -3  21 10559.3 2129.75   1
  -7   3  21 11996.2 1846.70   1
  -7  -3  23-906.355 1406.11   8
  -7   3  23-1298.25 1291.22   8
   7   3 -23-739.390 2197.91   4
   7  -3 -23-2426.06 1992.88   4
  -7  -3  23-700.423 2064.23   1
  -7   3  23-463.861 1733.28   1
  -7  -3  25 2790.92 1662.92   8
  -7   3  25 1252.71 1275.24   8
   7   3 -25 2972.47 2326.99   4
   7  -3 -25 1273.27 2066.19   4
   7  -3 -25 3436.99 1581.82   7
  -7  -3  25 2773.28 2038.19   1
  -7   3  25 2714.32 1815.73   1
  -7   5  13 3128.33 1468.30   1
  -7   5  15 21795.1 1969.69   1
   7  -5 -17-2338.98 2002.16   4
  -7   5  17-309.167 1547.47   1
   7  -5 -19 16211.4 2129.36   4
  -7   5  19 19774.8 1959.93   1
  -7   5  19 17978.7 1511.15   8
  -7   5  21 3768.11 1203.17   8
   7   5 -21 3220.78 2307.71   4
   7  -5 -21 2070.72 1794.33   4
  -7  -5  21 3262.47 2116.89   1
  -7   5  21 1509.76 1717.92   1
  -7   5  23 715.677 1229.24   8
   7   5 -23-671.866 2246.12   4
   7  -5 -23-749.538 1856.19   4
   7  -5 -23-239.015 1442.88   7
  -7  -5  23 52.3261 2011.11   1
  -7   5  23 78.3736 1637.79   1
  -7  -5  25 1828.49 1342.73   8
  -7   5  25 1153.85 1329.55   8
   7   5 -25 181.594 2169.28   4
   7  -5 -25 2978.46 2064.62   4
   7  -5 -25-63.7244 1509.91   7
  -7  -5  25 159.169 2042.66   1
  -7   5  25 370.032 1697.56   1
   7  -7 -11-780.262 1680.14   2
  -7   7  13 3221.03 1373.05   1
  -7   7  15 1197.43 1370.42   1
  -7   7  19 8769.88 1245.36   8
   7  -7 -19 9391.24 1874.74   4
  -7   7  19 6499.78 1647.84   1
  -7   7  21 376.770 1193.95   8
   7  -7 -21-639.514 1865.57   4
   7  -7 -21 105.677 1353.90   7
  -7   7  21 34.5151 1569.28   1
  -7   7  23-1045.67 1269.79   8
   7   7 -23 733.030 2473.52   4
   7  -7 -23-495.382 1921.08   4
   7  -7 -23 1393.81 1408.44   7
  -7  -7  23 55.1768 2103.16   1
  -7   7  23 36.6283 1622.07   1
  -7   7  25-3475.75 1813.61   1
   7  -7 -25-2742.70 2136.74   4
   7  -7 -25-2751.87 1603.89   7
  -7  -7  25-2072.74 2325.77   1
  -7   9   3 17733.7 1150.44   3
  -7   9   5 42637.9 1867.90   3
   7  -9  -5 18017.1 2120.46   2
  -7   9   7 2658.11 739.845   3
  -7   9   9 6870.22 810.134   3
   7  -9  -9 5870.03 1347.58   2
  -7   9  11-665.966 1136.65   1
  -7   9  11-108.485 684.757   3
   7  -9 -11 182.683 1161.26   2
  -7   9  13 667.650 679.593   3
   7  -9 -13 1734.30 1176.55   2
   7  -9 -15 9879.25 1329.52   2
  -7   9  15 7241.54 1379.94   1
   7  -9 -17 9147.68 1303.97   2
   7  -9 -17 9050.22 1779.78   4
  -7   9  19 8394.75 1230.58   8
   7  -9 -19 5340.78 1759.42   4
   7  -9 -19 8341.83 1312.89   7
  -7   9  21 2134.90 1202.09   8
  -7   9  21 31.9179 1564.28   1
  -7   9  23 309.139 1509.19   1
  -7   9  23 263.973 1254.28   8
   7  -9 -23-2781.49 1866.94   4
   7  -9 -23-565.407 1369.42   7
   7 -11   1 960.444 945.715   5
   7 -11  -1 1359.89 840.738   5
   7 -11   1-1547.76 1259.55   2
   7 -11  -1-1408.72 1146.81   2
  -7  11  -5 19483.0 1341.65   3
  -7  11   5 20422.4 1344.89   3
   7 -11  -5 16286.8 1537.29   2
  -7  11  -7 24091.6 1480.86   3
  -7  11   7 26468.3 1519.98   3
   7 -11  -7 27607.5 1564.58   5
  -7  11   9 3397.52 1025.05   1
  -7  11   9 2828.34 837.172   3
   7 -11  -9 2998.46 854.502   5
   7 -11   9 1679.12 2805.51   2
   7 -11  -9 2647.31 1154.21   2
  -7  11  11 223.992 964.404   1
  -7  11  11-220.151 842.805   3
   7 -11 -11-24.2652 785.742   5
   7 -11 -11 854.977 1132.41   2
   7 -11 -13 2179.54 1210.91   2
  -7  11  13 1159.53 874.841   3
  -7  11  13 1714.90 1081.53   1
   7 -11 -13 2628.08 884.419   5
   7 -11 -15 8752.32 1403.82   2
  -7  11  15 9577.86 1055.09   3
   7 -11 -15 9845.72 1095.12   5
   7 -11 -17 8650.37 1505.31   2
   7 -11 -17 13245.6 1273.97   5
  -7  13  -1 143.696 872.091   3
  -7  13   1 849.036 911.902   3
   7 -13   1 619.409 796.197   5
   7 -13  -1 25.4911 731.401   5
   7 -13   1-588.946 1079.14   2
   7 -13  -1 26.9021 1027.41   2
  -7  13  -3 4449.09 959.157   3
  -7  13   3 5403.77 981.235   3
   7 -13   3 5388.85 978.570   5
   7 -13  -3 4801.22 840.506   5
   7 -13   3 2546.34 1180.97   2
   7 -13  -3 2736.17 1070.60   2
  -7  13  -5 23041.4 1489.30   3
  -7  13   5 20699.4 1449.84   3
   7 -13   5 23288.0 1557.68   5
   7 -13  -5 20755.7 1373.46   5
   7 -13   5 14122.8 1683.74   2
   7 -13  -5 17045.4 1517.46   2
  -7  13  -7 19387.8 1396.08   3
  -7  13   7 18590.0 1382.66   3
   7 -13   7 20556.1 1577.25   5
   7 -13  -7 18883.9 1287.50   5
   7 -13  -7 16511.4 1520.04   2
   7 -13  -9 5000.56 1204.25   2
  -7  13  -9 4845.50 964.320   3
  -7  13   9 4400.23 1013.99   3
   7 -13   9 5335.83 1289.60   5
   7 -13  -9 4161.61 852.090   5
   7 -13   9 4008.88 1649.49   2
   7 -13 -11-1363.48 1239.91   2
   7 -13 -11-542.490 843.429   5
   7 -13  11-2347.89 2051.12   2
   7 -13 -13 2034.93 1321.49   2
   7 -13  13 182.875 1437.04   8
  -7  13  13 2554.72 929.909   6
  -7  13  13 2372.04 1051.13   3
   7 -13 -13 2334.95 876.536   5
   7 -13  13 5237.42 2666.27   2
   7 -13 -15 8078.58 1444.82   2
   7 -13  15 3242.29 1502.48   8
  -7  13  15 7129.14 1070.97   6
  -7  13  15 6233.23 1081.27   3
   7 -13 -15 5629.28 959.120   5
   7 -13  15 2148.89 3531.12   2
   7 -13 -17 6058.84 1544.84   2
   7 -13 -17 7934.84 1021.95   5
   7 -13  19 6046.74 1679.56   8
   7 -13  19 163.691 7020.94   2
   7 -13  21 2919.59 1662.32   8
   7 -13  21 24321.7 9402.02   2
   7 -15  -1 1161.23 1093.67   2
  -7  15  -1 1389.25 964.003   3
  -7  15   1 1407.67 995.693   3
   7 -15   1 1047.59 810.557   5
   7 -15  -1 1478.05 803.179   5
   7 -15   1 711.979 1071.73   2
  -7  15  -3 13025.8 1328.06   3
  -7  15   3 11916.9 1283.88   3
   7 -15   3 13184.5 1175.26   5
   7 -15  -3 13310.8 1142.20   5
   7 -15  -3 10381.0 1315.43   2
   7 -15   3 9857.61 1337.37   2
  -7  15  -5 13157.9 1287.67   3
  -7  15   5 12886.0 1321.23   3
   7 -15   5 14936.2 1233.58   5
   7 -15  -5 12322.6 1104.62   5
   7 -15  -5 12054.6 1393.08   2
   7 -15  -7 3665.18 1256.39   2
  -7  15  -7 3798.91 1102.88   3
  -7  15   7 3298.41 1153.63   3
   7 -15   7 3560.36 994.553   5
   7 -15  -7 4203.38 897.428   5
   7 -15   7 2712.34 1293.84   2
   7 -15 -11 28.6793 1351.96   2
   7 -15  11-150.357 1291.88   8
  -7  15 -11 474.362 1046.21   3
  -7  15  11-23.1665 971.752   6
  -7  15  11 24.7259 1230.19   3
   7 -15  11 1721.34 1112.65   5
   7 -15 -11 737.208 870.587   5
   7 -15  11 111.486 1510.43   2
   7 -15 -13 556.536 1416.04   2
   7 -15  13-27.2864 1341.22   8
  -7  15 -13 1549.95 1020.35   3
  -7  15  13 722.469 990.584   6
  -7  15  13 1270.61 1161.95   3
   7 -15  13 3924.47 1450.39   5
   7 -15 -13 1238.83 891.349   5
   7 -15  13 2616.86 1757.66   2
   7 -15 -15 940.417 1552.44   2
   7 -15  15 206.558 1414.95   8
  -7  15 -15 4057.43 1071.69   3
  -7  15  15 2800.61 1055.67   6
  -7  15  15 3034.04 1197.69   3
   7 -15 -15 3364.31 952.711   5
   7 -15  15 1919.49 2064.83   2
   7 -15  17 382.813 1616.20   8
   7 -15 -17 2307.46 1651.16   2
   7 -15 -17 4822.84 974.099   5
   7 -15  17 1211.66 2281.06   2
   7 -15  19 2363.90 1652.43   8
   7 -15  19 3149.86 2561.46   2
   7 -15  21 2754.87 2892.91   2
   7 -17   5 7424.17 1334.29   2
   7 -17  -5 5711.19 1336.75   2
  -7  17   5 4381.89 1049.72   6
  -7  17  -5 4600.04 1262.26   3
  -7  17   5 2157.45 1309.26   3
   7 -17   5 7826.34 1049.84   5
   7 -17  -5 7391.41 1006.05   5
   7 -17   7 8578.56 1464.95   2
   7 -17  -7 6960.96 1565.64   2
  -7  17  -7 13659.9 1437.60   3
  -7  17   7 16084.9 1491.58   3
  -7  17   7 13322.7 1284.09   6
   7 -17   7 17457.6 1337.94   5
   7 -17  -7 15057.2 1235.85   5
   7 -17   9 2422.60 1362.51   2
   7 -17  -9 1300.35 1401.63   2
  -7  17   9 3798.15 1101.53   6
  -7  17  -9 3923.29 1194.23   3
  -7  17   9 4226.04 1214.23   3
   7 -17   9 4432.96 1034.63   5
   7 -17  -9 4321.00 989.042   5
   7 -17  11-944.164 1413.76   2
   7 -17 -11-383.024 1459.35   2
  -7  17 -11 178.654 1164.77   3
  -7  17  11 408.563 1046.78   6
  -7  17  11-696.234 1230.45   3
   7 -17  11-131.708 1060.00   5
   7 -17 -11 585.695 923.098   5
   7 -17  13-2051.83 1533.27   2
   7 -17 -13-2922.79 1736.47   2
  -7  17 -13-3727.21 1329.09   3
  -7  17  13-2342.10 1195.84   6
   7 -17  13 109.386 1171.90   5
   7 -17 -13-1463.80 994.534   5
   7 -17  15 3241.68 1738.53   2
   7 -17 -15 855.252 1713.22   2
  -7  17 -15 1613.90 1219.33   3
  -7  17  15 1125.55 1143.52   6
  -7  17  15 264.985 1246.94   3
   7 -17  15 4272.06 1413.77   5
   7 -17 -15 2335.21 985.412   5
   7 -17  17 4713.58 1886.57   2
   7 -17 -17 5265.00 1873.70   2
  -7  17 -17 6352.52 1305.13   3
   7 -17 -17 7391.26 1106.95   5
   7 -17  19-394.870 1984.84   2
  -7  17 -19 1095.70 1288.25   3
   7 -19   1-905.841 1341.75   2
   7 -19  -1-1232.19 1300.73   2
  -7  19  -1 1068.88 1007.69   6
  -7  19   1 295.442 991.757   6
  -7  19  -1 89.9443 1255.46   3
  -7  19   1-207.831 1173.13   3
   7 -19   1 1077.88 924.820   5
   7 -19  -1 106.264 897.091   5
   7 -19   3 31.0780 1323.11   2
   7 -19  -3 3791.00 1385.08   2
  -7  19   3 1567.38 984.247   6
  -7  19  -3 971.471 1280.27   3
  -7  19   3 1297.30 1285.26   3
   7 -19   3 1415.99 931.254   5
   7 -19  -3 1189.82 922.954   5
   7 -19   5 4811.90 1500.27   2
   7 -19  -5 12971.5 1635.77   2
  -7  19   5 9598.52 1213.33   6
  -7  19  -5 7851.09 1450.13   3
  -7  19   5 9497.02 1478.41   3
   7 -19   5 12690.8 1189.07   5
   7 -19  -5 10077.9 1122.41   5
   7 -19   7 4412.14 1453.36   2
   7 -19  -7 3799.17 1581.92   2
  -7  19   7 8416.98 1225.58   6
  -7  19  -7 7257.78 1432.28   3
  -7  19   7 10006.6 1446.14   3
   7 -19   7 6792.25 1081.04   5
   7 -19  -7 5940.96 1085.64   5
   7 -19   9-32.6694 1425.66   2
   7 -19  -9 381.228 1586.88   2
  -7  19   9 609.406 1133.63   6
  -7  19  -9 31.0440 1342.13   3
  -7  19   9-1377.69 1350.71   3
   7 -19   9 2055.34 1035.03   5
   7 -19  -9 1408.75 973.454   5
   7 -19 -11 35.6193 1688.71   2
   7 -19 -11 747.607 1030.68   5
   7 -19  13-565.556 1528.86   2
   7 -19 -13-1470.04 1734.56   2
  -7  19 -13 867.503 1312.47   3
  -7  19  13 852.875 1150.13   6
  -7  19  13 525.440 1336.52   3
   7 -19  13-304.454 1081.59   5
   7 -19 -13 1500.99 1019.87   5
   7 -19  15 2552.48 1666.48   2
   7 -19 -15 3461.85 1846.95   2
  -7  19 -15 4775.18 1373.59   3
  -7  19  15 5912.65 1312.92   6
  -7  19  15 5961.19 1424.09   3
   7 -19  15 6159.43 1313.01   5
   7 -19 -15 7373.62 1180.43   5
   7 -21   1-34.3196 1509.99   2
   7 -21  -1-555.769 1539.15   2
  -7  21  -1-1651.37 1190.04   6
  -7  21   1 700.044 1178.75   6
  -7  21  -1-1443.99 1521.97   3
   7 -21   1 400.630 1036.81   5
   7 -21  -1 257.319 1035.02   5
   7 -21   7 1715.37 1549.62   2
   7 -21  -7 2689.42 1722.50   2
  -7  21  -7 6401.16 1172.72   6
  -7  21   7 5354.82 1247.29   6
  -7  21  -7 2317.15 1470.19   3
  -7  21   7 7503.21 1548.64   3
   7 -21   7 6178.20 1150.40   5
   7 -21  -7 5988.61 1146.43   5
   7 -21   9-1292.41 1465.79   2
   7 -21  -9 688.203 1701.41   2
  -7  21  -9 1443.77 1114.41   6
  -7  21   9 909.294 1209.71   6
  -7  21  -9 1746.19 1424.65   3
  -7  21   9 1787.52 1515.59   3
   7 -21   9 336.928 1083.55   5
   7 -21  -9 4653.59 1124.59   5
   7 -21  11-787.105 1529.97   2
   7 -21 -11 39.4550 1720.53   2
  -7  21 -11-379.175 1063.03   6
  -7  21 -11-538.641 1381.05   3
  -7  21  11 30.5988 1253.63   6
  -7  21  11-750.060 1449.13   3
   7 -21  11-539.002 1106.44   5
   7 -21 -11-29.1721 1108.66   5
   7 -21  13-699.809 1647.16   2
   7 -21 -13 80.9984 1955.40   2
  -7  21 -13-562.334 1172.62   6
  -7  21 -13-2032.52 1562.40   3
  -7  21  13-1477.14 1265.94   6
  -7  21  13-4079.69 1683.25   3
   7 -21  13-299.014 1126.43   5
   7 -21 -13 411.862 1132.29   5
   7 -23   1 380.177 1624.24   2
   7 -23  -1 38.3063 1663.10   2
  -7  23  -1-1756.26 1219.29   6
  -7  23   1-1074.12 1261.88   6
  -7  23  -1 414.712 1512.69   3
  -7  23   1 208.628 1511.84   3
   7 -23   1 184.566 1096.04   5
   7 -23  -1 579.626 1086.03   5
   7 -23   3 1158.81 1669.53   2
   7 -23  -3 156.578 1745.95   2
  -7  23  -3 3088.13 1254.34   6
  -7  23   3 7249.44 1377.09   6
  -7  23  -3 2885.51 1555.05   3
  -7  23   3 3289.55 1607.92   3
   7 -23   3 2529.47 1162.69   5
   7 -23  -3 1196.11 1137.03   5
   7 -23   5 1147.87 1632.15   2
   7 -23  -5 3794.50 1817.10   2
  -7  23  -5 4747.19 1264.18   6
  -7  23   5 5000.19 1330.67   6
  -7  23  -5 6333.38 1605.46   3
  -7  23   5 4295.34 1654.72   3
   7 -23   5 6288.15 1184.13   5
   7 -23  -5 2508.69 1190.21   5
   7 -23   7 1192.09 1605.22   2
   7 -23  -7 244.765 1793.07   2
  -7  23  -7 2287.10 1199.83   6
  -7  23   7 3054.59 1333.11   6
  -7  23  -7 561.279 1501.54   3
  -7  23   7 931.220 1593.23   3
   7 -23   7 2251.86 1166.41   5
   7 -23  -7 4195.52 1193.36   5
   7 -23   9-3428.85 1706.58   2
   7 -23  -9 83.8087 1914.65   2
  -7  23  -9-2196.40 1287.59   6
  -7  23   9-3241.57 1482.28   6
   7 -23   9 1147.83 1171.53   5
   7 -23  -9 2220.44 1200.75   5
  -8   0  20 8258.71 2379.31   1
   8   0 -22-651.943 2354.02   4
  -8   0  22-53.6953 2108.07   1
   8   0 -24 22622.9 2931.26   4
  -8   0  24 21759.6 2662.27   1
  -8   2  18 1209.76 2095.73   1
  -8   2  20 1981.98 1992.59   1
   8  -2 -22 11872.6 2515.78   4
  -8  -2  22 15258.6 2673.86   1
  -8   2  22 13413.8 2254.94   1
   8   2 -24 1008.95 2441.32   4
   8  -2 -24-59.0293 2258.04   4
  -8  -2  24 2299.72 2245.30   1
  -8   2  24 447.610 2105.12   1
  -8   4  18 2769.09 1917.03   1
   8  -4 -20 5534.19 2334.80   4
  -8   4  20 391.879 1844.29   1
   8  -4 -22-1307.77 2200.11   4
  -8   4  22 178.178 1897.97   1
  -8   4  24 7128.96 1442.34   8
   8  -4 -24 8785.57 2312.36   4
  -8  -4  24 6570.60 2445.77   1
  -8   4  24 1099.36 2010.92   1
  -8   6  14 8187.67 1887.18   1
  -8   6  16 1604.14 1751.29   1
   8  -6 -16 831.138 3805.27   2
  -8   6  18 37.9198 1727.29   1
   8  -6 -22 9443.95 2287.29   4
  -8   6  22 4946.22 1950.24   1
  -8   6  24-2935.90 1982.01   1
   8  -8 -12 25308.3 3198.73   2
  -8   8  16 4701.72 1631.38   1
   8  -8 -16 8649.16 1781.37   2
  -8   8  18-435.799 1533.62   1
   8  -8 -20 3387.94 2252.08   4
  -8   8  20 1058.58 1713.71   1
   8  -8 -22 252.454 2024.41   4
  -8   8  22 36.7349 1624.96   1
   8 -10  -4 2921.92 2005.60   2
   8 -10  -6-1025.88 1872.47   2
   8 -10  -8 1125.78 1863.54   2
   8 -10 -10 21843.5 2197.67   2
   8 -10 -14 37224.3 2402.69   2
  -8  10  14 30775.6 2203.69   1
   8 -10 -16-723.863 1426.80   2
  -8  12   0 19753.7 1297.10   3
   8 -12   0 10327.8 1865.08   2
  -8  12  -2-190.661 775.781   3
  -8  12   2-236.415 762.709   3
   8 -12   2-517.251 1789.63   2
   8 -12  -2 1051.80 1443.06   2
  -8  12  -4 2441.72 792.538   3
  -8  12   4 2158.12 859.784   3
   8 -12  -4 3111.78 1165.74   5
   8 -12   4 56.5309 2067.29   2
   8 -12  -4 778.525 1413.93   2
  -8  12   6 394.918 839.197   3
   8 -12  -6 648.682 1080.74   5
   8 -12  -6-916.386 1474.50   2
  -8  12   8 13931.7 1190.54   3
   8 -12  -8 13090.5 1371.74   5
  -8  12  12 39335.5 2188.93   3
   8 -12 -12 43646.2 2489.21   5
   8 -12 -12 36898.9 2535.71   2
   8 -12 -14-777.350 1415.25   2
  -8  12  14 153.733 892.290   3
   8 -12 -16 28.3177 1502.61   2
  -8  12  16-647.786 1015.71   3
  -8  14   0 449.660 908.720   3
   8 -14   0-1572.30 995.121   5
   8 -14   0 102.494 1272.27   2
  -8  14  -2 4473.29 1036.89   3
  -8  14   2 6255.63 1079.61   3
   8 -14   2 8456.37 1229.59   5
   8 -14  -2 6717.29 1083.98   5
   8 -14   2 3948.44 1448.15   2
   8 -14  -2 4614.45 1366.19   2
  -8  14  -4-671.510 986.658   3
  -8  14   4-2264.63 1077.72   3
   8 -14   4 41.0648 1144.89   5
   8 -14  -4 337.064 915.517   5
   8 -14   4-2519.09 1625.39   2
   8 -14  -4 287.688 1303.42   2
  -8  14   6 6978.29 1329.57   3
  -8  14  -6 5119.32 1178.81   3
   8 -14   6 2213.22 1939.00   2
   8 -14  -6 3272.12 1416.26   2
   8 -14  -8-1114.23 1377.98   2
   8 -14  -8-143.610 959.108   5
   8 -14   8-2858.83 2233.82   2
  -8  14 -10 41623.9 2212.28   3
  -8  14  10 43415.7 2256.50   3
   8 -14 -10 41653.4 2263.83   5
   8 -14 -12 151.447 1427.90   2
  -8  14  12 3429.78 1080.99   3
   8 -14 -12 3984.11 1048.35   5
   8 -14  12 6774.40 4469.28   2
   8 -14 -14 4942.41 1631.18   2
  -8  14  14 5136.43 1194.56   3
   8 -14 -14 9701.42 1222.73   5
   8 -14  14 8579.18 9503.51   2
   8 -14 -16 213.908 1561.37   2
  -8  14  16-1287.54 1049.32   6
   8 -14 -16-470.280 1071.11   5
  -8  16   0 10210.9 1349.57   3
   8 -16   0 11826.0 1216.56   5
   8 -16   0 7820.82 1477.75   2
   8 -16  -2-31.3010 1275.13   2
  -8  16  -2 28.4034 1045.82   3
  -8  16   2-1582.77 1145.80   3
   8 -16   2 729.916 957.002   5
   8 -16  -2 263.296 900.249   5
   8 -16   2-1047.23 1232.64   2
   8 -16  -4 2453.16 1329.83   2
  -8  16  -4 2019.64 1127.97   3
  -8  16   4 1722.26 1139.86   3
   8 -16   4 2717.51 1112.89   5
   8 -16  -4 2659.93 935.286   5
   8 -16   4 1687.47 1409.09   2
   8 -16  -6-92.9861 1346.86   2
  -8  16  -6 29.0719 1096.28   3
  -8  16   6-244.189 1109.69   3
   8 -16   6 399.605 1067.14   5
   8 -16  -6-528.698 901.994   5
   8 -16   6-37.1490 1441.09   2
   8 -16  -8 6073.81 1500.01   2
  -8  16  -8 7491.92 1258.42   3
  -8  16   8 11410.8 1328.55   3
   8 -16  -8 9405.43 1150.07   5
   8 -16   8 10686.9 1445.75   5
   8 -16 -10 729.660 1445.48   2
  -8  16 -10-537.322 1052.44   3
  -8  16  10 423.657 1105.97   3
   8 -16  10 564.694 1314.29   5
   8 -16 -10 464.172 928.670   5
   8 -16  10-1794.12 1814.63   2
  -8  16 -12 21870.8 1653.14   3
  -8  16  12 19307.8 1607.88   6
  -8  16  12 11918.6 1652.49   3
   8 -16 -12 26209.0 1590.72   5
   8 -16  12 9030.30 2620.11   2
   8 -16 -14 32.8648 1555.29   2
  -8  16 -14-507.198 993.683   3
  -8  16  14 662.685 1076.65   6
  -8  16  14-806.696 1169.79   3
   8 -16 -14 327.006 953.878   5
   8 -16  14 483.945 2751.85   2
   8 -16 -16 33.6368 1694.67   2
  -8  16  16-76.8567 1137.94   3
  -8  16  16 697.099 1107.93   6
   8 -16 -16 850.296 1002.32   5
   8 -16  16 3087.14 3740.90   2
   8 -16  18-4382.79 5132.64   2
   8 -18   0-540.396 1344.08   2
  -8  18   0 1389.72 1200.58   3
   8 -18   0 29.2831 950.787   5
   8 -18   2 2616.07 1390.89   2
   8 -18  -2 6795.55 1441.76   2
  -8  18  -2 7612.05 1342.39   3
  -8  18   2 7633.41 1331.68   3
   8 -18   2 7397.37 1167.89   5
   8 -18  -2 6913.14 1115.69   5
   8 -18   4-1259.67 1367.81   2
   8 -18  -4 934.735 1354.77   2
  -8  18  -4 634.234 1166.84   3
  -8  18   4-1378.75 1168.88   3
   8 -18   4-689.617 1010.19   5
   8 -18  -4 1572.92 976.068   5
   8 -18   6-1559.92 1412.61   2
   8 -18  -6 33.0653 1413.92   2
  -8  18  -6 307.146 1217.01   3
  -8  18   6 233.677 1204.87   3
   8 -18   6 794.057 1056.56   5
   8 -18  -6-27.8575 949.285   5
   8 -18   8-2506.34 1638.13   2
   8 -18  -8-33.6187 1471.84   2
  -8  18   8-2434.98 1087.37   6
  -8  18   8-3771.23 1377.91   3
   8 -18   8-2265.55 1163.79   5
   8 -18  -8-797.103 969.786   5
   8 -18 -10 7775.37 1748.56   2
  -8  18 -10 10488.8 1492.51   3
  -8  18  10 11368.0 1555.71   3
   8 -18  10 14068.2 1527.21   5
   8 -18 -10 12753.2 1271.23   5
   8 -18 -12 1051.81 1671.94   2
  -8  18 -12 194.597 1166.34   3
  -8  18  12 1706.20 1176.44   6
  -8  18  12 1616.58 1284.46   3
   8 -18  12-87.3236 1273.37   5
   8 -18 -12 1727.78 1035.42   5
   8 -18  12-704.938 1873.63   2
   8 -18 -14 6800.28 1817.30   2
  -8  18 -14 8384.61 1354.67   3
  -8  18  14 9221.78 1306.96   6
  -8  18  14 8034.16 1405.48   3
   8 -18  14 9089.66 1707.97   5
   8 -18 -14 6840.00 1164.10   5
   8 -18  14 4437.49 2118.58   2
  -8  18  16 28.3606 1280.19   6
  -8  18  16-2022.62 1464.91   3
   8 -18  16-1780.49 2428.75   2
   8 -20   4 34.0498 1448.96   2
   8 -20  -4 1214.90 1517.43   2
  -8  20   4 3406.11 1188.81   6
  -8  20  -4 31.9937 1470.51   3
  -8  20   4 1799.59 1378.03   3
   8 -20   4 3953.13 1068.18   5
   8 -20  -4 3470.05 1033.93   5
   8 -20   6 279.854 1473.63   2
   8 -20  -6 35.4527 1482.73   2
  -8  20   6 608.365 1139.04   6
  -8  20  -6-838.211 1358.94   3
  -8  20   6 31.5591 1296.77   3
   8 -20   6 1445.51 1020.88   5
   8 -20  -6 86.6130 998.324   5
   8 -20   8 3244.82 1647.02   2
   8 -20  -8 6623.88 1788.46   2
  -8  20   8 9332.63 1289.92   6
  -8  20  -8 3602.62 1391.15   3
  -8  20   8 8580.65 1520.75   3
   8 -20   8 8155.69 1258.18   5
   8 -20  -8 8436.87 1180.58   5
   8 -20  10-37.9755 1610.81   2
   8 -20 -10 149.402 1666.34   2
  -8  20 -10 433.658 1321.57   3
  -8  20  10 770.229 1161.24   6
  -8  20  10 1656.11 1404.53   3
   8 -20  10 1217.54 1143.87   5
   8 -20 -10 28.7874 1026.04   5
   8 -20  12 3196.14 1873.89   2
   8 -20 -12 4865.63 1917.19   2
  -8  20 -12 9476.41 1501.84   3
  -8  20  12 7898.55 1382.95   6
  -8  20  12 5387.53 1522.79   3
   8 -20  12 10751.1 1446.67   5
   8 -20 -12 9009.17 1234.07   5
   8 -22   0 36.4354 1533.87   2
  -8  22   0 756.716 1188.79   6
  -8  22   0 34.0565 1393.38   3
   8 -22   0 61.6945 1008.34   5
   8 -22   2 2183.77 1669.11   2
   8 -22  -2 6721.60 1693.04   2
  -8  22  -2 7499.78 1265.98   6
  -8  22   2 8377.01 1258.30   6
  -8  22  -2 6543.87 1498.86   3
  -8  22   2 7984.32 1535.04   3
   8 -22   2 6121.48 1215.94   5
   8 -22  -2 3790.67 1189.85   5
   8 -22   4-217.758 1549.69   2
   8 -22  -4 864.971 1656.11   2
  -8  22  -4 1616.10 1115.89   6
  -8  22   4 587.155 1140.27   6
  -8  22  -4-826.517 1447.15   3
  -8  22   4-576.776 1463.57   3
   8 -22   4 285.205 1108.90   5
   8 -22  -4 550.569 1091.85   5
   8 -22   6 73.7414 1586.74   2
   8 -22  -6 385.790 1706.16   2
  -8  22  -6-960.238 1105.48   6
  -8  22   6 31.3184 1162.65   6
  -8  22  -6-34.4238 1454.25   3
  -8  22   6-3144.75 1482.76   3
   8 -22   6 32.5505 1098.78   5
   8 -22  -6-121.821 1073.42   5
   8 -22   8-1911.10 1644.58   2
   8 -22  -8-1948.59 1892.97   2
  -8  22  -8-3514.68 1334.05   6
   8 -22  -8-245.021 1166.31   5
  -9   1  21 4112.10 2653.27   1
  -9   1  23-1282.11 2565.94   1
  -9   3  21 2549.26 2354.38   1
  -9   5  17 5002.85 2426.04   1
  -9   5  19 2701.33 2324.95   1
  -9   5  21 567.321 2032.12   1
  -9   7  15 2583.93 2007.05   1
  -9   7  17 4537.06 2131.60   1
  -9   7  21 41.6285 1828.38   1
   9  -9 -11 1256.42 13645.1   2
   9  -9 -13-7393.65 6000.10   2
   9  -9 -15 13205.1 3682.57   2
   9 -11  -9 293.678 3101.37   2
   9 -11 -11 62.3646 2728.91   2
   9 -11 -13-1936.60 2357.28   2
  -9  13   5 10039.8 1144.56   3
   9 -13  -5 8879.92 2229.40   2
  -9  13   7 199.004 860.093   3
   9 -13  -7-291.198 2023.28   2
  -9  13   9 14168.1 1242.55   3
   9 -13  -9 9962.66 2195.61   2
  -9  13  11 2039.46 923.818   3
   9 -13 -11-1358.35 1983.26   2
   9 -13 -15 6243.88 1864.71   2
  -9  13  15 8859.45 1074.20   3
  -9  15  -1 1543.59 1013.78   3
  -9  15   1 1989.97 1026.25   3
   9 -15  -1 2447.66 1410.19   5
   9 -15   1 2045.57 1778.54   2
   9 -15  -1 639.264 1686.21   2
  -9  15  -3 5244.01 1082.37   3
  -9  15   3 6107.43 1126.67   3
   9 -15  -3 7405.83 1395.94   5
   9 -15   3 2220.82 2081.99   2
   9 -15  -3 5320.25 1747.26   2
  -9  15  -5 918.944 989.573   3
  -9  15   5 1570.46 1043.81   3
   9 -15  -5 1350.64 1212.51   5
   9 -15   5 58.9980 2268.95   2
   9 -15  -5 1088.78 1727.70   2
  -9  15  -7 19130.5 1483.23   3
  -9  15   7 20800.6 1527.10   3
   9 -15  -7 21519.5 1735.58   5
   9 -15   7 4408.90 3177.23   2
   9 -15  -7 10024.0 1974.02   2
   9 -15  -9 1236.21 1810.39   2
  -9  15   9 4174.77 1133.32   3
   9 -15  -9 5497.41 1288.22   5
   9 -15 -13 2087.17 1735.96   2
  -9  15  13 3473.39 1138.38   3
   9 -15 -13 3287.68 1288.34   5
  -9  15  15 6307.81 1159.44   3
   9 -15 -15 6356.89 1416.25   5
  -9  17  -1 493.238 1104.14   3
  -9  17   1 998.936 1164.35   3
   9 -17   1 78.7935 1157.33   5
   9 -17  -1 36.8635 1076.66   5
   9 -17   1 195.108 1511.54   2
   9 -17  -1-719.994 1545.79   2
   9 -17  -3-485.539 1541.13   2
  -9  17  -3 124.146 1152.05   3
  -9  17   3 90.1714 1147.88   3
   9 -17   3 41.7894 1275.39   5
   9 -17  -3 819.405 1059.87   5
   9 -17   3-3712.04 1751.41   2
   9 -17  -5 3928.10 1688.30   2
  -9  17  -5 4668.39 1321.19   3
  -9  17   5 6186.96 1365.42   3
   9 -17   5 10989.8 1602.89   5
   9 -17  -5 10669.8 1304.08   5
   9 -17   5 1351.14 1866.19   2
   9 -17  -9 3280.07 1765.99   2
  -9  17  -9 1166.94 1081.98   3
  -9  17   9 3144.40 1198.35   3
   9 -17  -9 4196.38 1179.36   5
   9 -17   9 861.672 2459.41   2
   9 -17 -11 1638.45 1742.15   2
  -9  17 -11-941.108 1099.14   3
  -9  17  11-403.533 1164.05   3
   9 -17 -11-332.222 1067.86   5
   9 -17  11-79.6196 3158.14   2
   9 -17 -13 1685.95 1792.31   2
  -9  17  13 1424.21 1178.78   3
  -9  17  13 1948.36 1109.82   6
   9 -17 -13 667.352 1115.74   5
   9 -17  13 807.932 4724.05   2
   9 -19   1 923.104 1585.64   2
   9 -19  -1 1566.65 1543.37   2
  -9  19  -1 867.688 1264.12   3
  -9  19   1 507.095 1205.98   3
   9 -19   1 743.444 1244.35   5
   9 -19  -1 1258.61 1145.46   5
   9 -19   3 1525.56 1622.36   2
   9 -19  -3 841.615 1565.95   2
  -9  19  -3 3269.23 1294.47   3
  -9  19   3 3971.83 1282.54   3
   9 -19   3 2650.88 1268.55   5
   9 -19  -3 3795.77 1138.29   5
   9 -19   5 1245.34 1750.03   2
   9 -19  -5 3439.71 1651.89   2
  -9  19  -5 4538.36 1350.44   3
  -9  19   5 7746.74 1401.14   3
   9 -19   5 9175.33 1431.59   5
   9 -19  -5 7469.48 1235.81   5
  -9  19   7 2135.82 1253.31   3
   9 -19  -7 2059.20 1141.52   5
   9 -19  -9 2573.21 1741.77   2
  -9  19  -9 1866.06 1287.58   3
  -9  19   9 4868.59 1216.36   6
  -9  19   9 2862.80 1314.88   3
   9 -19   9 3106.31 1452.52   5
   9 -19  -9 3427.55 1169.86   5
   9 -19   9 241.689 2122.24   2
   9 -19 -11-1089.79 1901.04   2
  -9  19  11-1490.12 1237.18   6
   9 -19  11-3354.63 1782.48   5
   9 -19 -11-1056.87 1129.01   5
   9 -19  11-3328.28 2371.03   2
   9 -21   1 335.725 1560.12   2
   9 -21  -1-3375.94 1623.82   2
  -9  21  -1-1808.36 1390.95   3
  -9  21   1 33.1300 1323.52   3
   9 -21   1-1571.68 1194.58   5
   9 -21  -1 33.2146 1084.81   5
   9 -21   3 1480.78 1709.99   2
   9 -21  -3 3304.59 1725.97   2
  -9  21   3 4926.21 1204.71   6
  -9  21   3 4130.34 1371.14   3
   9 -21  -3 5479.64 1240.13   5
   9 -21   5 699.664 1662.65   2
   9 -21  -5-270.828 1696.87   2
  -9  21   5 30.2388 1185.87   6
  -9  21   5-2276.42 1528.20   3
   9 -21  -5 1042.51 1152.66   5
   9 -21   7 286.107 1877.62   2
 -10   6  20-1652.15 2245.28   1
  10 -10 -14-204986. 430797.   2
  10 -12 -10 20305.1 7470.49   2
  10 -12 -12 238.302 5343.02   2
  10 -12 -14 4092.17 3931.70   2
  10 -14  -4 4009.98 3245.49   2
  10 -14  -6-312.322 3181.84   2
  10 -14 -10-822.904 3319.83   2
  10 -14 -12 8068.85 2964.25   2
  10 -14 -14-798.262 2511.84   2
 -10  16   4-3261.53 1201.52   3
  10 -16  -4 54.9937 2288.20   2
 -10  16   6 267.203 997.187   3
  10 -16  -6-2164.43 2239.98   2
 -10  16   8 588.237 1118.24   3
  10 -16  -8 3234.08 2422.55   2
  10 -16 -10 4083.47 2453.65   2
 -10  16  10 4681.69 1257.40   3
  10 -16 -12-1015.46 2299.28   2
 -10  16  12-688.557 1086.12   3
 -10  18   0 2777.15 1235.27   3
  10 -18   0 3749.86 1696.51   5
  10 -18   0 672.721 2013.98   2
 -10  18  -2 98.3974 1187.79   3
 -10  18   2 97.4558 1130.43   3
  10 -18   2-2155.35 1795.52   5
  10 -18  -2 868.249 1470.36   5
  10 -18   2 50.7564 2046.90   2
  10 -18  -2 234.420 1933.29   2
  10 -18  -4-46.4503 1915.12   2
 -10  18  -4 2499.92 1198.25   3
 -10  18   4 3131.17 1244.10   3
  10 -18  -4 3909.66 1466.49   5
  10 -18   4 55.8403 2274.11   2
  10 -18  -6 1109.36 2029.05   2
 -10  18  -6-65.9938 1124.46   3
 -10  18   6 287.632 1165.19   3
  10 -18  -6 43.8124 1278.76   5
  10 -18   6 715.076 2624.29   2
  10 -18  -8-45.9416 1976.43   2
 -10  18   8-190.218 1245.18   3
  10 -18  -8-950.925 1293.96   5
  10 -18   8 741.951 3386.18   2
  10 -20   0 43.5512 1875.20   2
  10 -20   2 1304.09 2020.17   2
  10 -20  -2 474.127 1912.36   2
  11 -13 -13 50933.8 31885.1   2
  11 -15  -7 12902.0 6917.22   2
  11 -15  -9 3136.40 6517.80   2
  11 -17  -1-83.6021 3223.98   2
  11 -17  -3 652.162 3305.49   2
  11 -17  -5-81.4675 3551.41   2
   0   0   0    0.00    0.00   0

TITL In_MeAm_OnlyDMF_5_ in Fddd
REM Fddd (#70 in standard setting)
CELL 0.48590  14.381953  28.656067  30.555291  90.0000  90.0000  90.0000
ZERR   16.00   0.004149   0.002468   0.002355   0.0000   0.0000   0.0000
LATT  4
SYMM -x+3/4,-y+3/4, z
SYMM -x+3/4, y,-z+3/4
SYMM  x,-y+3/4,-z+3/4
SFAC C H N O In
UNIT 352.00 352.00 48.00 160.00 16.00
TREF
HKLF 4
END
;
_shelx_hkl_checksum                30392
_olex2_submission_special_instructions  'No special instructions were received'

_oxdiff_exptl_absorpt_empirical_details
;
Empirical correction (ABSPACK) includes:
- Absorption correction using spherical harmonics
- Frame scaling
;
_oxdiff_exptl_absorpt_empirical_full_max  305.169
_oxdiff_exptl_absorpt_empirical_full_min  0.714

_vrf_ATOM007_in_meam_onlydmf_5_
;
RESPONSE: The structure was refined isotropically due to the number of data for high 
pressure structure determination
;
_vrf_PLAT023_in_meam_onlydmf_5_
;
RESPONSE: The sample is housed in a Diamond anvil cell that restricts 
available data.
;
_vrf_PLAT029_in_meam_onlydmf_5_
;
RESPONSE: The sample is housed in a Diamond anvil cell that restricts available data.
This is exacerbated by the structure being Fddd.
;
_vrf_PLAT084_in_meam_onlydmf_5_
;
RESPONSE: The sample is housed in a Diamond anvil cell that gives additional background to
the data collected e.g. Tungsten powder rings, diamond reflections.
;
_vrf_PLAT088_in_meam_onlydmf_5_
;
RESPONSE: The sample is housed in a Diamond anvil cell that restricts 
available data.
;
_vrf_PLAT155_in_meam_onlydmf_5_
;
RESPONSE: We have followed previous literature for comparison.
;
_vrf_PLAT193_in_meam_onlydmf_5_
;
RESPONSE: This is a rounding issue. The s.u. on Temperature is 2degC
;
_vrf_PLAT201_in_meam_onlydmf_5_
;
RESPONSE: The structure was refined isotropically due to the number of data for high 
pressure structure determination
;
_vrf_PLAT210_in_meam_onlydmf_5_
;
RESPONSE: The sample is housed in a Diamond anvil cell that restricts 
available data hence
isotropic refinement was the limited of modelling the system.
;
_vrf_PLAT241_in_meam_onlydmf_5_
;
RESPONSE: Structure at high pressure with limitation of data. We have used distance restraints to ensure the 
model is chemically reasonable
;
_vrf_PLAT242_in_meam_onlydmf_5_
;
RESPONSE: Structure at high pressure with limitation of data. We have used 
distance restraints to ensure the 
model is chemically reasonable.
;
_vrf_PLAT250_in_meam_onlydmf_5_
;
RESPONSE: The data are limited due to DAC hence the tensor may be elongated 
due to lack of data in a particular direction. We have used restraints 
to combat and ensure they are chemically reasonable.
;
_vrf_PLAT340_in_meam_onlydmf_5_
;
RESPONSE: The sample is housed in a Diamond anvil cell that restricts 
available data and so
impacts on the precision of the bonds lengths
;
_vrf_PLAT411_in_meam_onlydmf_5_
;
RESPONSE: Structure at high pressure
;
_vrf_PLAT414_in_meam_onlydmf_5_
;
RESPONSE: Structure at high pressure
;
_vrf_PLAT761_in_meam_onlydmf_5_
;
RESPONSE: Noted, no action taken
;
_vrf_PLAT762_in_meam_onlydmf_5_
;
RESPONSE: Noted, no action taken
;
_vrf_PLAT905_in_meam_onlydmf_5_
;
RESPONSE: The data were cut to 0.7 angs as the limit of the diffraction for the 
crystal was reached.
;
_vrf_PLAT906_in_meam_onlydmf_5_
;
RESPONSE: These can be attributed to the weak data. All other sets are okay.
The most common place for a high value of K is in the lowest-intensity bin in 
the table as is the case here. Almost all area detector integration programs end up 
slightly underestimating the background, resulting in overestimated values of Fo, thus 
the high value of Fo/Fc. This is most obvious in the weakest intensities, 
since the small addition to Fo becomes insignificant in the ratio when Fo 
is large.
;
_vrf_PLAT910_in_meam_onlydmf_5_
;
RESPONSE: The sample is housed in a Diamond anvil cell that gives additional 
background to
the data collected e.g. Tungsten powder rings, diamond reflections.
;
_vrf_PLAT911_in_meam_onlydmf_5_
;
RESPONSE: The sample is housed in a Diamond anvil cell that restricts 
available data.
;
_vrf_PLAT913_in_meam_onlydmf_5_
;
RESPONSE: The sample is housed in a Diamond anvil cell that gives additional 
background to
the data collected e.g. Tungsten powder rings, diamond reflections.
;
_vrf_THETM01_in_meam_onlydmf_5_
;
RESPONSE: The sample is housed in a Diamond anvil cell that restricts 
available data.
;
_vrf_PLAT051_in_meam_onlydmf_5_
;
RESPONSE: The sample contains Indium which has an absorption edge at 0.44 Angs. This data was colelceted 
at 0.4859 hence the difference in mu.
;
