# Supplementary material for: Decoupled MOF Breathing: Pressure‐Induced Reversal of Correlation Between Orthogonal Motions in a Diamondoid Framework
Source: Angew Chem Int Ed Engl. 2025 May 15;64(27):e202504297. doi: 10.1002/anie.202504297 (PMC12207364; doi:10.1002/anie.202504297)
Supplement: Supplementary file 1 — Supporting Information [file ANIE-64-e202504297-s002.zip › SHF-62-DMF_DAC-in-DMF_0-91GPa.cif]

data_in_meam_onlydmf_6_
_audit_creation_date               2023-10-05
_audit_creation_method
;
Olex2 1.5
(compiled 2023.08.24 svn.re1ec1418 for OlexSys, GUI svn.r6817)
;
_shelx_SHELXL_version_number       '2019/1'
_audit_contact_author_address      ?
_audit_contact_author_email        ?
_audit_contact_author_name         ''
_audit_contact_author_phone        ?
_publ_contact_author_id_orcid      ?
_publ_section_references
;
Dolomanov, O.V., Bourhis, L.J., Gildea, R.J, Howard, J.A.K. & Puschmann, H.
 (2009), J. Appl. Cryst. 42, 339-341.

Sheldrick, G.M. (2008). Acta Cryst. A64, 112-122.
;
_chemical_name_common              ?
_chemical_name_systematic          ?
_chemical_formula_moiety           'C20 H14 In N2 O10, C2 H8 N'
_chemical_formula_sum              'C22 H22 In N3 O10'
_chemical_formula_weight           603.24
_chemical_melting_point            ?
_chemical_oxdiff_formula           'In C22 H22 N3 O10'
loop_
  _atom_type_symbol
  _atom_type_description
  _atom_type_scat_dispersion_real
  _atom_type_scat_dispersion_imag
  _atom_type_scat_source
 'C' 'C' 0.0010 0.0010 'International Tables Vol C Tables 4.2.6.8 and 6.1.1.4'
 'H' 'H' 0.0000 0.0000 'International Tables Vol C Tables 4.2.6.8 and 6.1.1.4'
 'In' 'In' -1.9470 0.6580
 'International Tables Vol C Tables 4.2.6.8 and 6.1.1.4'
 'N' 'N' 0.0020 0.0010 'International Tables Vol C Tables 4.2.6.8 and 6.1.1.4'
 'O' 'O' 0.0040 0.0030 'International Tables Vol C Tables 4.2.6.8 and 6.1.1.4'

_shelx_space_group_comment
;
The symmetry employed for this shelxl refinement is uniquely defined
by the following loop, which should always be used as a source of
symmetry information in preference to the above space-group names.
They are only intended as comments.
;
_space_group_crystal_system        'orthorhombic'
_space_group_IT_number             70
_space_group_name_H-M_alt          'F d d d'
_space_group_name_Hall             '-F 2uv 2vw'
loop_
  _space_group_symop_operation_xyz
 'x, y, z'
 '-x+3/4, -y+3/4, z'
 '-x+3/4, y, -z+3/4'
 'x, -y+3/4, -z+3/4'
 'x, y+1/2, z+1/2'
 '-x+3/4, -y+5/4, z+1/2'
 '-x+3/4, y+1/2, -z+5/4'
 'x, -y+5/4, -z+5/4'
 'x+1/2, y, z+1/2'
 '-x+5/4, -y+3/4, z+1/2'
 '-x+5/4, y, -z+5/4'
 'x+1/2, -y+3/4, -z+5/4'
 'x+1/2, y+1/2, z'
 '-x+5/4, -y+5/4, z'
 '-x+5/4, y+1/2, -z+3/4'
 'x+1/2, -y+5/4, -z+3/4'
 '-x, -y, -z'
 'x-3/4, y-3/4, -z'
 'x-3/4, -y, z-3/4'
 '-x, y-3/4, z-3/4'
 '-x, -y+1/2, -z+1/2'
 'x-3/4, y-1/4, -z+1/2'
 'x-3/4, -y+1/2, z-1/4'
 '-x, y-1/4, z-1/4'
 '-x+1/2, -y, -z+1/2'
 'x-1/4, y-3/4, -z+1/2'
 'x-1/4, -y, z-1/4'
 '-x+1/2, y-3/4, z-1/4'
 '-x+1/2, -y+1/2, -z'
 'x-1/4, y-1/4, -z'
 'x-1/4, -y+1/2, z-3/4'
 '-x+1/2, y-1/4, z-3/4'

_cell_length_a                     14.327(4)
_cell_length_b                     28.670(2)
_cell_length_c                     30.549(2)
_cell_angle_alpha                  90
_cell_angle_beta                   90
_cell_angle_gamma                  90
_cell_volume                       12548(4)
_cell_formula_units_Z              16
_cell_measurement_reflns_used      1758
_cell_measurement_temperature      293(2)
_cell_measurement_theta_max        13.8530
_cell_measurement_theta_min        1.7430
_shelx_estimated_absorpt_T_max     ?
_shelx_estimated_absorpt_T_min     ?
_exptl_absorpt_coefficient_mu      0.221
_exptl_absorpt_correction_T_max    1.00000
_exptl_absorpt_correction_T_min    0.00972
_exptl_absorpt_correction_type     multi-scan
_exptl_absorpt_process_details
;
CrysAlisPro 1.171.38.41 (Rigaku Oxford Diffraction, 2015)
Empirical absorption correction using spherical harmonics,
 implemented in SCALE3 ABSPACK scaling algorithm.
;
_exptl_absorpt_special_details     ?
_exptl_crystal_colour_primary      yellow
_exptl_crystal_density_diffrn      1.277
_exptl_crystal_density_meas        ?
_exptl_crystal_density_method      ?
_exptl_crystal_description         Octahedral
_exptl_crystal_F_000               4864
_exptl_crystal_size_max            0.12
_exptl_crystal_size_mid            0.1
_exptl_crystal_size_min            0.1
_exptl_transmission_factor_max     ?
_exptl_transmission_factor_min     ?
_diffrn_reflns_av_R_equivalents    0.0855
_diffrn_reflns_av_unetI/netI       0.0731
_diffrn_reflns_Laue_measured_fraction_full  0.705
_diffrn_reflns_Laue_measured_fraction_max  0.705
_diffrn_reflns_limit_h_max         11
_diffrn_reflns_limit_h_min         -10
_diffrn_reflns_limit_k_max         28
_diffrn_reflns_limit_k_min         -28
_diffrn_reflns_limit_l_max         30
_diffrn_reflns_limit_l_min         -29
_diffrn_reflns_number              7703
_diffrn_reflns_point_group_measured_fraction_full  0.705
_diffrn_reflns_point_group_measured_fraction_max  0.705
_diffrn_reflns_theta_full          13.955
_diffrn_reflns_theta_max           13.955
_diffrn_reflns_theta_min           1.746
_diffrn_ambient_temperature        293(2)
_diffrn_detector                   'CCD plate'
_diffrn_detector_area_resol_mean   ?
_diffrn_measured_fraction_theta_full  0.705
_diffrn_measured_fraction_theta_max  0.705
_diffrn_measurement_details
;
List of Runs (angles in degrees, time in seconds):

  # Type    Start    End  Width  t~exp~   \w     \q     \k     \f   Frames
--------------------------------------------------------------------------
  1  \w   -150.00 -94.00   0.20    0.20    --  -20.00  70.00 -24.23  280
  2  \w   -150.00 -94.00   0.20    0.20    --  -20.00  70.00 155.77  280
  3  \w   -105.00 -74.00   0.20    0.20    --   20.00  70.00 155.77  155
  4  \w   -105.00 -74.00   0.20    0.20    --   20.00  70.00 -24.23  155
  5  \w    -96.00 -30.00   0.20    0.20    --   20.00 -70.00  24.23  330
  6  \w   -106.00 -66.00   0.20    0.20    --  -20.00 -70.00  24.23  200
  7  \w   -106.00 -66.00   0.20    0.20    --  -20.00 -70.00-155.77  200
  8  \w    -96.00 -30.00   0.20    0.20    --   20.00 -70.00-155.77  330
;
_diffrn_measurement_device         'Newport 4-circle diffractometer'
_diffrn_measurement_device_type   
 'dectris-CrysAlisPro-abstract goniometer imported dectris images'
_diffrn_measurement_method         '\w scans'
_diffrn_orient_matrix_type        
 'CrysAlisPro convention (1999,Acta A55,543-557)'
_diffrn_orient_matrix_UB_11        -0.0295851000
_diffrn_orient_matrix_UB_12        -0.0074152000
_diffrn_orient_matrix_UB_13        -0.0034386000
_diffrn_orient_matrix_UB_21        0.0150102000
_diffrn_orient_matrix_UB_22        -0.0090528000
_diffrn_orient_matrix_UB_23        -0.0114741000
_diffrn_orient_matrix_UB_31        0.0067839000
_diffrn_orient_matrix_UB_32        -0.0122819000
_diffrn_orient_matrix_UB_33        0.0104801000
_diffrn_radiation_monochromator    synchrotron
_diffrn_radiation_probe            x-ray
_diffrn_radiation_type             synchrotron
_diffrn_radiation_wavelength       0.4859
_diffrn_source                     synchrotron
_reflns_Friedel_coverage           0.000
_reflns_Friedel_fraction_full      .
_reflns_Friedel_fraction_max       .
_reflns_number_gt                  760
_reflns_number_total               1140
_reflns_special_details
;
 Reflections were merged by SHELXL according to the crystal
 class for the calculation of statistics and refinement.
 
 _reflns_Friedel_fraction is defined as the number of unique
 Friedel pairs measured divided by the number that would be
 possible theoretically, ignoring centric projections and
 systematic absences.
;
_reflns_threshold_expression       'I > 2\s(I)'
_computing_cell_refinement         'CrysAlisPro 1.171.38.41 (Rigaku OD, 2015)'
_computing_data_collection         'CrysAlisPro 1.171.38.41 (Rigaku OD, 2015)'
_computing_data_reduction          'CrysAlisPro 1.171.38.41 (Rigaku OD, 2015)'
_computing_molecular_graphics      'Olex2 1.5 (Dolomanov et al., 2009)'
_computing_publication_material    'Olex2 1.5 (Dolomanov et al., 2009)'
_computing_structure_refinement    'XL  (Sheldrick, 2008)'
_computing_structure_solution      ?
_refine_diff_density_max           1.443
_refine_diff_density_min           -1.351
_refine_diff_density_rms           0.189
_refine_ls_extinction_coef         .
_refine_ls_extinction_method       none
_refine_ls_goodness_of_fit_ref     1.654
_refine_ls_hydrogen_treatment      constr
_refine_ls_matrix_type             full
_refine_ls_number_parameters       146
_refine_ls_number_reflns           1140
_refine_ls_number_restraints       231
_refine_ls_R_factor_all            0.1674
_refine_ls_R_factor_gt             0.1169
_refine_ls_restrained_S_all        1.513
_refine_ls_shift/su_max            0.000
_refine_ls_shift/su_mean           0.000
_refine_ls_structure_factor_coef   Fsqd
_refine_ls_weighting_details      
 'w=1/[\s^2^(Fo^2^)+(0.2000P)^2^] where P=(Fo^2^+2Fc^2^)/3'
_refine_ls_weighting_scheme        calc
_refine_ls_wR_factor_gt            0.3454
_refine_ls_wR_factor_ref           0.3970
_refine_special_details            ?
_olex2_refinement_description
;
1. Fixed Uiso
 At 1.2 times of:
  All C(H) groups, All N(H) groups, All N(H,H) groups
 At 1.5 times of:
  All C(H,H,H) groups
2. Restrained distances
 C3-N1
 1.43 with sigma of 0.02
 N1-C9
 1.4 with sigma of 0.02
 C9-C10
 1.5 with sigma of 0.02
 O5-C9
 1.25 with sigma of 0.02
 C1-C2
 1.504 with sigma of 0.01
 C5-C8
 1.504 with sigma of 0.01
 C1-O1
 1.25 with sigma of 0.005
 C1-O2
 1.25 with sigma of 0.005
 C8-O3
 1.25 with sigma of 0.005
 C8-O4
 1.25 with sigma of 0.005
3. Restrained planarity
 N1, C9, O5, C10
 with sigma of 0.1
4. Uiso/Uaniso restraints and constraints
All non-hydrogen atoms have similar U: within 1.7A with sigma of 0.04 and sigma
for terminal atoms of 0.08 within 1.7A
Uiso(C12) = Uiso(N2) = Uiso(C11)
5. Rigid body (RIGU) restrains
 All non-hydrogen atoms
 with sigma for 1-2 distances of 0.004 and sigma for 1-3 distances of 0.004
6. Others
 Fixed Sof: N2(0.5) H2A(0.5) H2B(0.5) C11(0.5) H11A(0.5) H11B(0.5) H11C(0.5)
 C12(0.5) H12A(0.5) H12B(0.5) H12C(0.5)
7.a Free rotating group:
 N2(C11,H11A,H11B,H11C,C12,H12A,H12B,H12C)
7.b Secondary CH2 refined with riding coordinates:
 N2(H2A,H2B)
7.c Aromatic/amide H refined with riding coordinates:
 C4(H4), C6(H6), C7(H7), N1(H1)
7.d Fitted hexagon refined as free rotating group:
 C3(C4,C5,C6,C7,C2)
7.e Idealised Me refined as rotating group:
 C10(H10A,H10B,H10C)
;
_atom_sites_solution_hydrogens     mixed
_atom_sites_solution_primary       ?
_atom_sites_solution_secondary     ?
loop_
  _atom_site_label
  _atom_site_type_symbol
  _atom_site_fract_x
  _atom_site_fract_y
  _atom_site_fract_z
  _atom_site_U_iso_or_equiv
  _atom_site_adp_type
  _atom_site_occupancy
  _atom_site_site_symmetry_order
  _atom_site_calc_flag
  _atom_site_refinement_flags_posn
  _atom_site_refinement_flags_adp
  _atom_site_refinement_flags_occupancy
  _atom_site_disorder_assembly
  _atom_site_disorder_group
 In1 In 0.625000 0.125000 0.33248(6) 0.0461(16) Uani 1 2 d S T P . .
 O3 O 0.7499(14) 0.3439(5) 0.1207(4) 0.057(5) Uani 1 1 d D U . . .
 O1 O 0.7257(14) 0.1623(5) 0.2934(4) 0.063(5) Uani 1 1 d D U . . .
 O4 O 0.8903(12) 0.3197(5) 0.1336(5) 0.064(5) Uani 1 1 d D U . . .
 C3 C 0.8012(13) 0.2264(5) 0.2300(5) 0.072(6) Uani 1 1 d DG U . . .
 C4 C 0.8326(11) 0.2574(6) 0.1983(5) 0.068(6) Uani 1 1 d G U . . .
 H4 H 0.895567 0.258174 0.190896 0.082 Uiso 1 1 calc R U . . .
 C5 C 0.7701(14) 0.2872(4) 0.1777(4) 0.063(6) Uani 1 1 d DG U . . .
 C6 C 0.6760(13) 0.2861(5) 0.1888(5) 0.066(6) Uani 1 1 d G U . . .
 H6 H 0.634122 0.306009 0.174991 0.079 Uiso 1 1 calc R U . . .
 C7 C 0.6445(11) 0.2551(6) 0.2205(5) 0.067(6) Uani 1 1 d G U . . .
 H7 H 0.581576 0.254283 0.227940 0.081 Uiso 1 1 calc R U . . .
 C2 C 0.7071(14) 0.2252(5) 0.2411(4) 0.066(6) Uani 1 1 d DG U . . .
 C8 C 0.8049(12) 0.3186(6) 0.1417(6) 0.057(6) Uani 1 1 d D U . . .
 O2 O 0.5882(13) 0.1924(6) 0.2850(5) 0.069(5) Uani 1 1 d D U . . .
 C1 C 0.6724(13) 0.1904(7) 0.2746(6) 0.062(6) Uani 1 1 d D U . . .
 N1 N 0.8656(19) 0.1972(8) 0.2540(8) 0.101(7) Uani 1 1 d D U . . .
 H1 H 0.845247 0.185416 0.278132 0.121 Uiso 1 1 calc R U . . .
 C9 C 0.957(2) 0.1858(9) 0.2425(8) 0.125(10) Uani 1 1 d D U . . .
 O5 O 0.998(3) 0.2027(12) 0.2089(10) 0.227(16) Uani 1 1 d D U . . .
 C10 C 1.005(3) 0.1520(10) 0.2717(10) 0.122(11) Uani 1 1 d D U . . .
 H10A H 0.983678 0.120974 0.264882 0.183 Uiso 1 1 calc R U . . .
 H10B H 0.989957 0.159050 0.301595 0.183 Uiso 1 1 calc R U . . .
 H10C H 1.070884 0.153893 0.267396 0.183 Uiso 1 1 calc R U . . .
 N2 N 0.641(7) 0.494(3) 0.145(3) 0.23(3) Uiso 0.5 1 d G U P A -1
 H2A H 0.676536 0.507132 0.165622 0.272 Uiso 0.5 1 calc R U P A -1
 H2B H 0.670717 0.498767 0.119419 0.272 Uiso 0.5 1 calc R U P A -1
 C11 C 0.636(8) 0.442(3) 0.153(3) 0.23(3) Uiso 0.5 1 d G U P A -1
 H11A H 0.596415 0.427030 0.127001 0.340 Uiso 0.5 1 d G U P A -1
 H11B H 0.704737 0.426778 0.153817 0.340 Uiso 0.5 1 d G U P A -1
 H11C H 0.602189 0.436040 0.184938 0.340 Uiso 0.5 1 d G U P A -1
 C12 C 0.550(9) 0.520(3) 0.143(4) 0.23(3) Uiso 0.5 1 d G U P A -1
 H12A H 0.516296 0.514604 0.174775 0.340 Uiso 0.5 1 d G U P A -1
 H12B H 0.561913 0.557472 0.136941 0.340 Uiso 0.5 1 d G U P A -1
 H12C H 0.510508 0.505616 0.116890 0.340 Uiso 0.5 1 d G U P A -1

loop_
  _atom_site_aniso_label
  _atom_site_aniso_U_11
  _atom_site_aniso_U_22
  _atom_site_aniso_U_33
  _atom_site_aniso_U_23
  _atom_site_aniso_U_13
  _atom_site_aniso_U_12
 In1 0.064(4) 0.0399(19) 0.0347(18) 0.000 0.000 -0.0008(13)
 O3 0.072(15) 0.049(8) 0.050(8) 0.012(6) -0.005(8) -0.013(7)
 O1 0.079(13) 0.055(8) 0.054(8) 0.014(6) -0.001(8) -0.017(7)
 O4 0.078(14) 0.049(9) 0.064(9) 0.027(7) -0.005(8) -0.004(8)
 C3 0.085(12) 0.066(10) 0.065(10) 0.023(8) -0.007(8) -0.011(8)
 C4 0.085(14) 0.061(10) 0.059(10) 0.020(8) -0.006(8) -0.009(8)
 C5 0.086(13) 0.053(9) 0.051(9) 0.011(7) -0.007(8) -0.012(8)
 C6 0.088(14) 0.056(10) 0.054(10) 0.005(8) -0.005(8) -0.010(8)
 C7 0.086(13) 0.063(10) 0.053(10) 0.009(8) -0.008(8) -0.013(8)
 C2 0.085(12) 0.058(9) 0.055(9) 0.009(8) -0.011(8) -0.016(7)
 C8 0.079(14) 0.044(9) 0.049(9) 0.007(7) -0.009(8) -0.010(8)
 O2 0.083(12) 0.072(9) 0.052(8) 0.005(7) -0.008(8) -0.020(8)
 C1 0.085(12) 0.052(9) 0.049(9) 0.001(7) -0.012(8) -0.018(8)
 N1 0.100(15) 0.095(13) 0.107(13) 0.040(11) -0.017(10) 0.000(10)
 C9 0.104(17) 0.131(18) 0.142(18) 0.062(15) -0.006(12) 0.012(12)
 O5 0.15(3) 0.31(3) 0.23(2) 0.17(2) 0.045(19) 0.06(2)
 C10 0.11(2) 0.11(2) 0.14(2) 0.050(17) -0.024(17) 0.004(16)

_geom_special_details
;
 All esds (except the esd in the dihedral angle between two l.s. planes)
 are estimated using the full covariance matrix.  The cell esds are taken
 into account individually in the estimation of esds in distances, angles
 and torsion angles; correlations between esds in cell parameters are only
 used when they are defined by crystal symmetry.  An approximate (isotropic)
 treatment of cell esds is used for estimating esds involving l.s. planes.
;
loop_
  _geom_bond_atom_site_label_1
  _geom_bond_atom_site_label_2
  _geom_bond_distance
  _geom_bond_site_symmetry_2
  _geom_bond_publ_flag
 In1 O3 2.317(18) 32_656 ?
 In1 O3 2.317(18) 31_556 ?
 In1 O1 2.156(16) 14_545 ?
 In1 O1 2.156(17) . ?
 In1 O4 2.236(14) 31_556 ?
 In1 O4 2.236(14) 32_656 ?
 In1 C8 2.626(12) 31_556 ?
 In1 C8 2.626(12) 32_656 ?
 In1 O2 2.473(16) . ?
 In1 O2 2.473(16) 14_545 ?
 In1 C1 2.665(12) 14_545 ?
 In1 C1 2.665(12) . ?
 O3 C8 1.248(5) . ?
 O1 C1 1.250(5) . ?
 O4 C8 1.249(5) . ?
 C3 C4 1.3900 . ?
 C3 C2 1.3900 . ?
 C3 N1 1.447(17) . ?
 C4 H4 0.9300 . ?
 C4 C5 1.3900 . ?
 C5 C6 1.3900 . ?
 C5 C8 1.506(10) . ?
 C6 H6 0.9300 . ?
 C6 C7 1.3900 . ?
 C7 H7 0.9300 . ?
 C7 C2 1.3900 . ?
 C2 C1 1.513(10) . ?
 O2 C1 1.249(5) . ?
 N1 H1 0.8600 . ?
 N1 C9 1.397(19) . ?
 C9 O5 1.273(19) . ?
 C9 C10 1.482(19) . ?
 C10 H10A 0.9600 . ?
 C10 H10B 0.9600 . ?
 C10 H10C 0.9600 . ?
 N2 H2A 0.8900 . ?
 N2 H2B 0.8900 . ?
 N2 C11 1.5266 . ?
 N2 C12 1.4981 . ?
 C11 H11A 1.0714 . ?
 C11 H11B 1.0788 . ?
 C11 H11C 1.0937 . ?
 C12 H12A 1.0928 . ?
 C12 H12B 1.1016 . ?
 C12 H12C 1.0702 . ?

loop_
  _geom_angle_atom_site_label_1
  _geom_angle_atom_site_label_2
  _geom_angle_atom_site_label_3
  _geom_angle
  _geom_angle_site_symmetry_1
  _geom_angle_site_symmetry_3
  _geom_angle_publ_flag
 O3 In1 O3 119.5(7) 32_656 31_556 ?
 O3 In1 C8 100.7(6) 32_656 31_556 ?
 O3 In1 C8 28.39(19) 31_556 31_556 ?
 O3 In1 C8 28.39(19) 32_656 32_656 ?
 O3 In1 C8 100.7(6) 31_556 32_656 ?
 O3 In1 O2 80.2(5) 32_656 14_545 ?
 O3 In1 O2 139.6(6) 31_556 14_545 ?
 O3 In1 O2 80.2(5) 31_556 . ?
 O3 In1 O2 139.6(6) 32_656 . ?
 O3 In1 C1 105.1(6) 31_556 . ?
 O3 In1 C1 114.1(6) 32_656 . ?
 O3 In1 C1 105.1(6) 32_656 14_545 ?
 O3 In1 C1 114.1(6) 31_556 14_545 ?
 O1 In1 O3 127.3(6) . 31_556 ?
 O1 In1 O3 87.3(6) . 32_656 ?
 O1 In1 O3 87.3(6) 14_545 31_556 ?
 O1 In1 O3 127.3(6) 14_545 32_656 ?
 O1 In1 O1 112.8(8) 14_545 . ?
 O1 In1 O4 88.2(6) . 31_556 ?
 O1 In1 O4 143.5(7) . 32_656 ?
 O1 In1 O4 143.5(7) 14_545 31_556 ?
 O1 In1 O4 88.2(6) 14_545 32_656 ?
 O1 In1 C8 109.3(6) . 31_556 ?
 O1 In1 C8 109.3(6) 14_545 32_656 ?
 O1 In1 C8 115.5(6) . 32_656 ?
 O1 In1 C8 115.5(6) 14_545 31_556 ?
 O1 In1 O2 55.3(4) 14_545 14_545 ?
 O1 In1 O2 55.3(4) . . ?
 O1 In1 O2 85.4(5) . 14_545 ?
 O1 In1 O2 85.4(5) 14_545 . ?
 O1 In1 C1 98.7(6) . 14_545 ?
 O1 In1 C1 27.6(3) . . ?
 O1 In1 C1 98.8(6) 14_545 . ?
 O1 In1 C1 27.6(3) 14_545 14_545 ?
 O4 In1 O3 81.1(5) 32_656 31_556 ?
 O4 In1 O3 56.7(3) 32_656 32_656 ?
 O4 In1 O3 56.7(3) 31_556 31_556 ?
 O4 In1 O3 81.1(5) 31_556 32_656 ?
 O4 In1 O4 91.4(9) 31_556 32_656 ?
 O4 In1 C8 85.3(6) 31_556 32_656 ?
 O4 In1 C8 28.3(2) 32_656 32_656 ?
 O4 In1 C8 85.3(6) 32_656 31_556 ?
 O4 In1 C8 28.3(2) 31_556 31_556 ?
 O4 In1 O2 160.5(6) 31_556 14_545 ?
 O4 In1 O2 82.9(6) 31_556 . ?
 O4 In1 O2 82.9(6) 32_656 14_545 ?
 O4 In1 O2 160.5(6) 32_656 . ?
 O4 In1 C1 86.6(7) 31_556 . ?
 O4 In1 C1 86.6(7) 32_656 14_545 ?
 O4 In1 C1 170.8(6) 32_656 . ?
 O4 In1 C1 170.8(6) 31_556 14_545 ?
 C8 In1 C8 93.0(9) 31_556 32_656 ?
 C8 In1 C1 96.9(7) 31_556 . ?
 C8 In1 C1 142.5(6) 31_556 14_545 ?
 C8 In1 C1 96.9(7) 32_656 14_545 ?
 C8 In1 C1 142.5(6) 32_656 . ?
 O2 In1 C8 165.2(6) 14_545 31_556 ?
 O2 In1 C8 165.2(6) . 32_656 ?
 O2 In1 C8 80.8(6) . 31_556 ?
 O2 In1 C8 80.8(6) 14_545 32_656 ?
 O2 In1 O2 108.2(8) 14_545 . ?
 O2 In1 C1 96.1(5) . 14_545 ?
 O2 In1 C1 27.83(16) 14_545 14_545 ?
 O2 In1 C1 96.1(5) 14_545 . ?
 O2 In1 C1 27.82(16) . . ?
 C1 In1 C1 96.8(10) 14_545 . ?
 C8 O3 In1 89.7(11) . 23_655 ?
 C1 O1 In1 99.5(12) . . ?
 C8 O4 In1 93.5(10) . 23_655 ?
 C4 C3 C2 120.0 . . ?
 C4 C3 N1 121.1(16) . . ?
 C2 C3 N1 118.8(16) . . ?
 C3 C4 H4 120.0 . . ?
 C5 C4 C3 120.0 . . ?
 C5 C4 H4 120.0 . . ?
 C4 C5 C6 120.0 . . ?
 C4 C5 C8 119.0(13) . . ?
 C6 C5 C8 120.9(13) . . ?
 C5 C6 H6 120.0 . . ?
 C5 C6 C7 120.0 . . ?
 C7 C6 H6 120.0 . . ?
 C6 C7 H7 120.0 . . ?
 C2 C7 C6 120.0 . . ?
 C2 C7 H7 120.0 . . ?
 C3 C2 C1 119.9(14) . . ?
 C7 C2 C3 120.0 . . ?
 C7 C2 C1 120.0(14) . . ?
 O3 C8 In1 61.9(10) . 23_655 ?
 O3 C8 O4 120.1(15) . . ?
 O3 C8 C5 120.9(15) . . ?
 O4 C8 In1 58.2(8) . 23_655 ?
 O4 C8 C5 119.0(15) . . ?
 C5 C8 In1 176.0(14) . 23_655 ?
 C1 O2 In1 84.7(10) . . ?
 O1 C1 In1 52.9(10) . . ?
 O1 C1 C2 122.4(16) . . ?
 C2 C1 In1 175.1(14) . . ?
 O2 C1 In1 67.5(9) . . ?
 O2 C1 O1 120.1(15) . . ?
 O2 C1 C2 117.3(17) . . ?
 C3 N1 H1 116.3 . . ?
 C9 N1 C3 127(2) . . ?
 C9 N1 H1 116.3 . . ?
 N1 C9 C10 116(2) . . ?
 O5 C9 N1 123(3) . . ?
 O5 C9 C10 122(3) . . ?
 C9 C10 H10A 109.5 . . ?
 C9 C10 H10B 109.5 . . ?
 C9 C10 H10C 109.5 . . ?
 H10A C10 H10B 109.5 . . ?
 H10A C10 H10C 109.5 . . ?
 H10B C10 H10C 109.5 . . ?
 H2A N2 H2B 107.4 . . ?
 C11 N2 H2A 108.2 . . ?
 C11 N2 H2B 108.2 . . ?
 C12 N2 H2A 108.2 . . ?
 C12 N2 H2B 108.2 . . ?
 C12 N2 C11 116.3 . . ?
 N2 C11 H11A 107.1 . . ?
 N2 C11 H11B 110.6 . . ?
 N2 C11 H11C 109.1 . . ?
 H11A C11 H11B 109.4 . . ?
 H11A C11 H11C 111.6 . . ?
 H11B C11 H11C 109.1 . . ?
 N2 C12 H12A 106.9 . . ?
 N2 C12 H12B 110.8 . . ?
 N2 C12 H12C 107.4 . . ?
 H12A C12 H12B 111.1 . . ?
 H12A C12 H12C 111.6 . . ?
 H12B C12 H12C 109.0 . . ?

loop_
  _geom_torsion_atom_site_label_1
  _geom_torsion_atom_site_label_2
  _geom_torsion_atom_site_label_3
  _geom_torsion_atom_site_label_4
  _geom_torsion
  _geom_torsion_site_symmetry_1
  _geom_torsion_site_symmetry_2
  _geom_torsion_site_symmetry_3
  _geom_torsion_site_symmetry_4
  _geom_torsion_publ_flag
 In1 O3 C8 O4 -2(2) 23_655 . . . ?
 In1 O3 C8 C5 176.7(17) 23_655 . . . ?
 In1 O1 C1 C2 -178.2(17) . . . . ?
 In1 O1 C1 O2 6(3) . . . . ?
 In1 O4 C8 O3 2(2) 23_655 . . . ?
 In1 O4 C8 C5 -176.7(16) 23_655 . . . ?
 In1 O2 C1 O1 -5(2) . . . . ?
 In1 O2 C1 C2 178.8(18) . . . . ?
 C3 C4 C5 C6 0.0 . . . . ?
 C3 C4 C5 C8 -176.6(15) . . . . ?
 C3 C2 C1 O1 1(3) . . . . ?
 C3 C2 C1 O2 176.4(18) . . . . ?
 C3 N1 C9 O5 4(3) . . . . ?
 C3 N1 C9 C10 -175(3) . . . . ?
 C4 C3 C2 C7 0.0 . . . . ?
 C4 C3 C2 C1 177.9(16) . . . . ?
 C4 C3 N1 C9 -19(3) . . . . ?
 C4 C5 C6 C7 0.0 . . . . ?
 C4 C5 C8 O3 175.9(16) . . . . ?
 C4 C5 C8 O4 -6(3) . . . . ?
 C5 C6 C7 C2 0.0 . . . . ?
 C6 C5 C8 O3 -1(3) . . . . ?
 C6 C5 C8 O4 177.7(17) . . . . ?
 C6 C7 C2 C3 0.0 . . . . ?
 C6 C7 C2 C1 -177.9(16) . . . . ?
 C7 C2 C1 O1 178.8(17) . . . . ?
 C7 C2 C1 O2 -6(3) . . . . ?
 C2 C3 C4 C5 0.0 . . . . ?
 C2 C3 N1 C9 165(2) . . . . ?
 C8 C5 C6 C7 176.5(15) . . . . ?
 N1 C3 C4 C5 -175.9(18) . . . . ?
 N1 C3 C2 C7 176.0(17) . . . . ?
 N1 C3 C2 C1 -6(2) . . . . ?

_shelx_res_file
;
TITL In_MeAm_OnlyDMF_6_ in Fddd
    in_meam_onlydmf_6_.res
    created by SHELXL-2019/1 at 14:10:41 on 18-Apr-2025
REM Fddd (#70 in standard setting)
CELL 0.4859 14.32688 28.670137 30.548951 90 90 90
ZERR 16 0.004267 0.002435 0.002355 0 0 0
LATT 4
SYMM 0.75-X,0.75-Y,+Z
SYMM 0.75-X,+Y,0.75-Z
SYMM +X,0.75-Y,0.75-Z
SFAC C H In N O
DISP C 0.001 0.001 6.068
DISP H -0 0 0.607
DISP In -1.947 0.658 1423.319
DISP N 0.002 0.001 8.983
DISP O 0.004 0.003 13.336
UNIT 352 352 16 48 160
DFIX 1.43 C3 N1
DFIX 1.4 N1 C9
DFIX 1.5 C9 C10
DFIX 1.25 O5 C9
DFIX 1.504 0.01 C1 C2
DFIX 1.504 0.01 C5 C8
DFIX 1.25 0.005 C1 O1
DFIX 1.25 0.005 C1 O2
DFIX 1.25 0.005 C8 O3
DFIX 1.25 0.005 C8 O4
FLAT N1 C9 O5 C10
RIGU
EADP C12 N2 C11
SIMU 0.04 0.08 1.7

L.S. 49
PLAN  6
CONF
BOND
MORE -1
BOND $H
fmap 2
acta
OMIT 0 0 4
OMIT 0 4 4
OMIT 1 3 3
OMIT 1 3 5
OMIT 1 3 7
OMIT 1 3 9
OMIT 1 7 11
OMIT 1 9 9
OMIT 2 2 0
OMIT 2 2 30
OMIT 4 26 8
OMIT 6 22 14
REM <olex2.extras>
REM <HklSrc "%.\\In_MeAm_OnlyDMF_6_.hkl">
REM </olex2.extras>

WGHT    0.200000
FVAR       0.53372
IN1   3    0.625000    0.125000    0.332481    10.50000    0.06365    0.03989 =
         0.03471    0.00000    0.00000   -0.00081
O3    5    0.749938    0.343902    0.120691    11.00000    0.07163    0.04928 =
         0.05019    0.01203   -0.00518   -0.01276
O1    5    0.725689    0.162299    0.293439    11.00000    0.07911    0.05484 =
         0.05439    0.01352   -0.00141   -0.01672
O4    5    0.890341    0.319718    0.133598    11.00000    0.07803    0.04874 =
         0.06432    0.02706   -0.00527   -0.00430
AFIX  66
C3    1    0.801153    0.226403    0.230044    11.00000    0.08526    0.06616 =
         0.06497    0.02321   -0.00723   -0.01120
C4    1    0.832633    0.257394    0.198321    11.00000    0.08485    0.06064 =
         0.05948    0.01977   -0.00568   -0.00915
AFIX  43
H4    2    0.895567    0.258174    0.190896    11.00000   -1.20000
AFIX  65
C5    1    0.770053    0.287219    0.177694    11.00000    0.08620    0.05265 =
         0.05102    0.01063   -0.00707   -0.01200
C6    1    0.675992    0.286054    0.188792    11.00000    0.08772    0.05617 =
         0.05360    0.00493   -0.00508   -0.01042
AFIX  43
H6    2    0.634122    0.306009    0.174991    11.00000   -1.20000
AFIX  65
C7    1    0.644510    0.255063    0.220515    11.00000    0.08559    0.06279 =
         0.05342    0.00895   -0.00847   -0.01342
AFIX  43
H7    2    0.581576    0.254283    0.227940    11.00000   -1.20000
AFIX  65
C2    1    0.707089    0.225238    0.241142    11.00000    0.08483    0.05831 =
         0.05492    0.00897   -0.01076   -0.01584
AFIX   0
C8    1    0.804900    0.318551    0.141653    11.00000    0.07918    0.04422 =
         0.04908    0.00695   -0.00856   -0.01003
O2    5    0.588189    0.192397    0.285025    11.00000    0.08348    0.07231 =
         0.05222    0.00491   -0.00848   -0.01967
C1    1    0.672398    0.190368    0.274573    11.00000    0.08498    0.05215 =
         0.04862    0.00069   -0.01151   -0.01824
N1    4    0.865612    0.197151    0.254049    11.00000    0.10045    0.09525 =
         0.10680    0.03995   -0.01746    0.00024
AFIX  43
H1    2    0.845247    0.185416    0.278132    11.00000   -1.20000
AFIX   0
C9    1    0.957226    0.185826    0.242501    11.00000    0.10351    0.13096 =
         0.14184    0.06177   -0.00600    0.01245
O5    5    0.997626    0.202651    0.208916    11.00000    0.14852    0.30551 =
         0.22655    0.16811    0.04500    0.06392
C10   1    1.004611    0.151951    0.271663    11.00000    0.11025    0.11430 =
         0.14211    0.04974   -0.02389    0.00369
AFIX 137
H10A  2    0.983678    0.120974    0.264882    11.00000   -1.50000
H10B  2    0.989957    0.159050    0.301595    11.00000   -1.50000
H10C  2    1.070884    0.153893    0.267396    11.00000   -1.50000
AFIX   6

PART -1
N2    4    0.641440    0.494368    0.144781    10.50000    0.22670
AFIX  23
H2A   2    0.676536    0.507132    0.165622    10.50000   -1.20000
H2B   2    0.670717    0.498767    0.119419    10.50000   -1.20000
AFIX   5
C11   1    0.635855    0.441972    0.153291    10.50000    0.22670
H11A  2    0.596415    0.427030    0.127001    10.50000   -1.50000
H11B  2    0.704737    0.426778    0.153817    10.50000   -1.50000
H11C  2    0.602189    0.436040    0.184938    10.50000   -1.50000
C12   1    0.550457    0.520067    0.143203    10.50000    0.22670
H12A  2    0.516296    0.514604    0.174775    10.50000   -1.50000
H12B  2    0.561913    0.557472    0.136941    10.50000   -1.50000
H12C  2    0.510508    0.505616    0.116890    10.50000   -1.50000
AFIX   0
HKLF 4


REM  In_MeAm_OnlyDMF_6_ in Fddd
REM wR2 = 0.3970, GooF = S = 1.654, Restrained GooF = 1.513 for all data
REM R1 = 0.1169 for 760 Fo > 4sig(Fo) and 0.1674 for all 1140 data
REM 146 parameters refined using 231 restraints

END

WGHT      0.2000      0.0000

REM Highest difference peak  1.443,  deepest hole -1.351,  1-sigma level  0.189
Q1    1   0.6250  0.4235  0.1250  10.50000  0.05    1.06
Q2    1   0.6250  0.1250  0.1924  10.50000  0.05    0.97
Q3    1   0.4951  0.1697  0.1687  11.00000  0.05    0.89
Q4    1   0.7595  0.2053  0.1066  11.00000  0.05    0.88
Q5    1   0.8120  0.0952  0.2031  11.00000  0.05    0.71
Q6    1   0.6250  0.6250  0.1610  10.50000  0.05    0.69
;
_shelx_res_checksum                74421
_shelx_hkl_file
;
   0   0  -4 13728.2 702.151   7
   0   0   4 14391.4 734.646   1
   0   0   6-9.43602 239.363   1
   0   0   6-95.6797 158.951   8
   0   0  -6-12.1700 152.882   7
   0   0  -8 2889.10 314.933   7
   0   0   8 2680.80 440.861   1
   0   0   8 2162.87 300.703   8
   0   0  10-210.962 318.250   8
   0   0  10-545.603 497.996   1
   0   0 -10-112.994 325.111   7
   0   0  12 576.492 592.016   1
   0   0 -12 197.498 373.101   7
   0   0  14-887.497 534.656   8
   0   0  16 4652.47 669.553   8
   0   0 -16 3678.07 634.819   7
   0   0  16 3499.18 847.185   1
   0   0  18 73.8584 600.338   8
   0   0 -18 55.7217 655.071   7
   0   0  18 353.870 931.471   1
   0   0 -20 29516.7 1792.20   7
   0   0  20 30451.3 1989.45   1
   0   0  20 30535.2 1791.98   8
   0   0  22 163.252 1082.52   1
   0   0  22 198.808 793.487   8
   0   0 -22-1038.10 826.669   7
   0   0  24 29825.6 2174.12   1
   0   0 -24 29297.7 1892.47   7
   0   0  24 28334.6 1832.68   8
   0   0  26-263.858 1377.31   1
   0   0  26 25.5526 934.746   8
   0   0 -26-27.5630 999.357   7
   0   0  28-1080.78 1442.85   1
   0   0 -28-296.002 1122.01   7
   0   0  28 1432.91 1069.96   8
   0   0  30-4470.94 1683.66   1
   0  -2   4-43.1892 162.890   1
   0  -2  -4-31.8430 86.1994   7
   0  -2   4 32.4223 99.9759   8
   0   2  -4-13.0993 104.019   7
   0   2   4 5.56731 111.805   1
   0   2   4-8.41689 88.5081   8
   0   2   6 1945.00 254.407   1
   0   2  -6 1983.14 226.548   7
   0  -2   6 1601.67 308.786   1
   0   2   6 1455.71 207.156   8
   0  -2   6 2387.30 226.745   8
   0  -2  -6 2013.81 209.897   7
   0   2   8-123.860 247.739   8
   0   2   8-114.524 328.363   1
   0  -2   8 372.469 262.973   8
   0  -2   8 256.420 410.386   1
   0   2  -8-66.8114 259.128   7
   0  -2  -8 151.442 238.729   7
   0   2  10 234.173 461.974   1
   0   2 -10 486.235 350.188   7
   0  -2  10 763.409 346.218   8
   0  -2  10 231.691 515.436   1
   0  -2 -10 599.900 321.618   7
   0   2  10 584.064 337.381   8
   0   2  12-162.918 390.884   8
   0   2 -12-279.267 408.268   7
   0   2  12 584.763 540.914   1
   0  -2  12 117.090 618.557   1
   0  -2 -12 49.4884 377.039   7
   0  -2  14 10460.4 1023.81   1
   0  -2  14 9537.17 590.717   2
   0  -2  14 10588.5 817.907   8
   0   2 -14 12380.4 832.761   7
   0   2  14 12592.5 803.662   8
   0   2 -16 472.405 580.457   7
   0  -2  16 323.844 261.042   2
   0  -2  16 228.994 852.210   1
   0  -2  16-218.430 579.324   8
   0   2  16 684.748 767.743   1
   0  -2 -16 201.328 549.001   7
   0   2  16-98.0247 560.622   8
   0   2 -18 2607.86 712.342   7
   0   2  18 2787.29 945.415   1
   0   2  18 1788.05 650.006   8
   0  -2 -18 2825.94 712.022   7
   0  -2  18 1959.87 315.931   2
   0  -2  18 2476.03 698.971   8
   0  -2  18 3025.54 1015.25   1
   0  -2 -20 383.572 794.921   7
   0   2  20-944.450 761.395   8
   0  -2  20 123.993 727.913   8
   0   2  20-322.012 966.408   1
   0  -2  20 496.095 1074.84   1
   0   2 -20 271.640 756.720   7
   0  -2  22 45824.2 2746.12   1
   0   2 -22 44153.4 2508.26   7
   0   2  22 42272.7 2478.84   8
   0   2  22 47418.4 2711.46   1
   0  -2 -22 47201.7 2532.08   7
   0  -2  22 47074.0 2521.96   8
   0   2  24-1257.96 901.301   8
   0   2 -24-1308.54 911.282   7
   0  -2  24 1044.23 1313.14   1
   0  -2  24 24.6808 913.174   8
   0   2  24-767.668 1230.10   1
   0  -2 -24-1318.36 980.802   7
   0  -2  26 6638.44 1146.77   8
   0   2 -26 7622.91 1179.96   7
   0   2  26 6049.34 1074.13   8
   0  -2  26 5975.62 1468.57   1
   0   2  26 7444.87 1461.03   1
   0  -2 -26 6510.90 1129.10   7
   0  -2  28-2288.78 1466.61   1
   0   2  28-844.363 1414.95   1
   0  -2  28-1675.29 1090.99   8
   0   2 -28-263.520 1090.82   7
   0  -2 -28-1093.32 1147.99   7
   0   2  28 785.216 1054.04   8
   0   2  30-932.457 1145.23   8
   0  -4   0 61288.8 3016.87   2
   0   4   0 64032.4 2985.00   6
   0  -4   0 62372.3 2987.39   5
   0   4  -2-52.4709 160.704   4
   0  -4   2 48.0894 98.0337   5
   0   4  -2-39.2568 90.0730   6
   0  -4   2 124.445 162.599   2
   0  -4  -2-91.7964 97.1181   5
   0   4   2 23.1384 92.4613   6
   0  -4   2 4.45760 113.252   8
   0  -4  -2 7.56887 153.732   2
   0   4  -4 176323. 8157.32   4
   0   4  -4 174828. 8087.89   6
   0  -4   4 167917. 8144.83   1
   0  -4   4 162534. 8103.89   8
   0  -4   4 165607. 8120.61   2
   0  -4   4 180416. 8096.53   5
   0   4  -6-8.51166 156.048   6
   0  -4   6 23.2600 345.704   1
   0  -4   6 183.557 266.834   2
   0  -4   6-52.5026 212.886   8
   0   4   6 44.2387 202.362   8
   0  -4   6 65.0659 155.304   5
   0   4  -8 12391.0 735.492   7
   0  -4  -8 13314.8 722.916   7
   0  -4   8 11936.7 654.260   5
   0   4   8 13482.3 779.025   1
   0   4   8 10973.7 711.451   8
   0  -4   8 12930.9 862.145   1
   0   4  -8 11720.7 648.804   6
   0  -4   8 13184.7 726.538   2
   0  -4   8 14736.4 754.777   8
   0  -4  10-11.6252 353.505   8
   0   4  10-224.857 321.984   8
   0   4 -10 98.3974 367.508   7
   0  -4  10-157.934 335.784   2
   0  -4  10-319.165 582.883   1
   0   4 -10 6.46904 332.167   3
   0  -4 -10 10.5058 327.176   7
   0   4  10-71.2456 426.016   1
   0  -4  10-23.6352 192.043   5
   0   4 -10-76.0839 192.993   6
   0  -4  12 30828.2 1579.05   2
   0   4  12 31563.0 1725.71   1
   0   4 -12 30538.4 1523.41   6
   0   4  12 29740.6 1630.36   8
   0  -4 -12 29599.2 1636.59   7
   0  -4  12 32569.7 1530.28   5
   0   4 -12 32526.2 1577.38   3
   0  -4  14 355.404 775.167   1
   0   4 -14-678.391 539.294   7
   0   4 -14-84.2175 224.306   6
   0  -4  14 410.432 522.122   8
   0   4 -14-139.401 484.388   3
   0  -4  14-24.4948 313.122   5
   0  -4  14-7.15166 409.261   2
   0  -4  16 6127.04 733.214   8
   0  -4  16 6412.84 1025.07   1
   0   4 -16 6660.56 760.384   7
   0  -4 -16 6074.23 717.833   7
   0  -4  16 6363.89 552.771   2
   0   4  16 6828.60 869.523   1
   0   4 -16 5922.06 414.111   6
   0   4  16 6637.80 715.491   8
   0  -4  18-258.611 700.712   8
   0   4  18 885.315 660.594   8
   0  -4  18-617.367 1023.46   1
   0  -4 -18-511.303 689.823   7
   0   4  18-421.635 850.493   1
   0   4 -18 107.384 259.034   6
   0   4 -18-546.243 723.170   7
   0  -4  18-285.682 446.806   2
   0   4 -20 13953.9 1177.62   7
   0   4  20 15590.5 1391.62   1
   0  -4 -20 12510.6 1152.25   7
   0  -4  20 15779.4 1491.82   1
   0   4  20 14097.0 1104.76   8
   0  -4  20 12946.5 1158.38   8
   0  -4  22 118.920 870.720   8
   0   4  22-1388.15 1121.01   1
   0   4  22 220.294 829.922   8
   0   4 -22 798.083 861.311   7
   0  -4 -22-975.640 880.205   7
   0  -4  22 487.134 1265.52   1
   0  -4  24 39301.0 2250.11   8
   0   4  24 39739.8 2437.22   1
   0  -4  24 37480.1 2504.11   1
   0   4  24 34143.2 2159.83   8
   0  -4 -24 34947.7 2223.96   7
   0   4 -24 38763.1 2245.25   7
   0   4 -26 273.375 1077.97   7
   0  -4  26-55.1222 1066.88   8
   0  -4  26-1811.86 1452.47   1
   0   4  26 333.637 1036.75   8
   0  -4 -26-991.323 1122.82   7
   0   4  26 190.316 1273.07   1
   0  -4  28 1965.56 1529.60   1
   0   4 -28 2070.01 1122.95   7
   0  -4 -28 852.563 1234.24   7
   0  -4  28 3637.51 1148.76   8
   0   4  28 2309.39 1145.92   8
   0   4  28 1393.43 1481.18   1
   0  -6   0 78.4231 157.109   5
   0  -6   0 53.4922 260.121   2
   0   6   0 42.8409 151.889   6
   0   6   2 32459.4 1527.21   6
   0  -6   2 29642.2 1516.33   5
   0  -6   2 30788.2 1576.89   2
   0  -6  -2 28042.5 1578.38   2
   0  -6  -2 30189.0 1516.46   5
   0   6  -2 32042.2 1513.98   6
   0   6   4-74.7280 179.783   6
   0   6  -4 34.9996 372.611   4
   0  -6   4-10.8055 347.706   2
   0  -6   4-22.1552 240.335   8
   0  -6   4 97.2878 208.712   5
   0   6  -4-6.04952 189.782   6
   0  -6   4-284.311 379.130   1
   0  -6   6 2628.32 455.722   2
   0   6  -6 3177.98 302.786   6
   0  -6   6 3305.50 321.484   5
   0  -6   6 3707.19 527.745   1
   0   6  -6 3474.29 549.757   4
   0  -6   6 2696.15 360.953   8
   0  -6   8 87.8430 446.045   2
   0   6  -8 72.7397 604.839   4
   0  -6   8-244.545 349.845   8
   0  -6   8-158.839 259.404   5
   0   6  -8 278.772 256.637   6
   0  -6   8 32.4954 543.904   1
   0  -6  10 28961.5 1692.49   1
   0   6 -10 29494.0 1561.67   7
   0  -6  10 31860.0 1585.23   2
   0   6  10 27685.5 1543.99   8
   0   6 -10 30467.7 1483.86   6
   0  -6  10 31904.5 1578.33   8
   0  -6  10 27834.5 1477.21   5
   0   6 -14 95606.4 4790.10   7
   0  -6  14 99675.1 4748.77   2
   0  -6  14 101485. 4813.45   8
   0   6 -14 97909.1 4676.96   6
   0  -6  14 97508.7 4677.48   5
   0   6 -14 97921.1 4724.65   3
   0  -6  14 96025.8 4936.16   1
   0   6 -16-178.283 623.807   7
   0  -6  16 127.203 620.983   2
   0  -6  16 768.971 695.503   8
   0  -6  16 209.854 320.712   5
   0  -6 -16-389.088 606.746   7
   0   6 -16-313.902 528.350   3
   0   6  16 100.264 564.249   8
   0  -6  16-449.936 949.099   1
   0   6  16 24.1645 713.266   1
   0   6 -16 43.3349 366.123   6
   0  -6  18 1384.37 1167.93   1
   0  -6 -18 2980.37 821.919   7
   0   6 -18 1488.86 750.587   3
   0   6  20 452.020 961.663   1
   0  -6  20 137.607 843.029   8
   0  -6  20-470.478 1236.99   1
   0   6  20-605.166 762.719   8
   0   6 -20-557.000 812.427   7
   0  -6 -20-985.334 794.156   7
   0  -6  22 15777.1 1338.34   8
   0   6  22 15900.5 1464.78   1
   0   6  22 16053.4 1268.45   8
   0   6 -22 16003.5 1328.52   7
   0  -6  22 15512.4 1701.64   1
   0  -6 -22 14132.8 1322.94   7
   0  -6 -24 401.321 1044.66   7
   0  -6  24 745.835 943.723   8
   0   6  24-24.4392 935.946   8
   0   6  24 1312.07 1168.18   1
   0   6 -24-920.100 1003.23   7
   0  -6  24 154.552 1388.87   1
   0  -6  26 23793.0 1729.84   8
   0  -6  26 23034.4 2123.45   1
   0  -6 -26 22001.9 1844.59   7
   0   6  26 24121.4 1942.09   1
   0   6  26 19797.7 1623.11   8
   0   6 -26 19888.8 1724.93   7
   0  -6  28 389.162 1546.43   1
   0  -6  28 512.347 1121.66   8
   0   6 -28 840.165 1164.14   7
   0   6  28-2449.65 1569.33   1
   0  -6 -28-3262.14 1530.41   7
   0  -8   0 1524.57 278.206   5
   0  -8   0 1328.20 457.429   2
   0   8   0 1695.64 278.266   6
   0  -8  -2-18.3430 255.293   5
   0   8   2 61.3362 247.432   6
   0  -8   2 44.2161 251.637   5
   0  -8  -2 140.247 447.053   2
   0  -8   2-118.024 440.312   2
   0   8  -2 48.2148 234.528   6
   0  -8   4 12152.0 748.463   8
   0  -8  -4 11537.6 715.454   5
   0   8   4 12981.9 736.431   6
   0   8  -4 11868.1 713.599   6
   0  -8   4 13552.3 870.600   2
   0  -8   4 12195.5 727.460   5
   0   8  -4 12898.5 877.785   4
   0   8  -6 287.315 593.599   4
   0  -8   6 602.902 521.182   2
   0  -8   6 199.735 332.825   5
   0   8  -6 16.5314 281.139   6
   0  -8   6 114.605 365.488   8
   0  -8   6 254.347 568.687   1
   0  -8  -6-93.1224 262.659   5
   0  -8   8 93497.3 4609.31   1
   0  -8   8 94395.7 4563.97   2
   0   8  -8 94093.0 4469.58   6
   0   8  -8 88904.6 4626.79   4
   0  -8   8 92419.0 4481.42   5
   0  -8   8 94309.9 4516.25   8
   0  -8  10-2359.09 889.321   1
   0   8  12 120862. 5884.82   8
   0  -8  12 123601. 5898.53   2
   0   8 -12 123392. 5800.30   6
   0   8 -12 123398. 6085.68   4
   0  -8  12 117399. 5796.87   5
   0  -8  12 124031. 5897.43   8
   0   8 -14 149.810 604.968   7
   0  -8  14 106.719 369.323   5
   0   8 -14 126.745 399.396   6
   0   8 -14 278.337 1130.04   4
   0  -8  14 464.231 724.691   2
   0  -8  14 124.577 594.429   8
   0  -8  14-107.115 963.713   1
   0   8 -16 11324.0 976.275   7
   0   8  16 11250.4 944.797   8
   0  -8  16 11365.4 753.019   5
   0   8 -16 12311.9 768.294   6
   0  -8  16 9753.91 997.089   8
   0  -8  16 11880.8 1310.70   1
   0  -8  16 12198.9 1038.77   2
   0   8 -16 11354.3 963.764   3
   0  -8  18-491.073 433.789   5
   0   8  18-862.315 738.116   8
   0  -8  18-721.120 827.746   8
   0   8 -18-132.682 720.509   3
   0   8 -18-207.363 753.367   7
   0  -8 -18 79.1032 711.306   7
   0  -8  18 779.874 846.534   2
   0  -8  18-455.954 1179.48   1
   0   8 -18 161.403 453.173   6
   0   8  20 7753.31 950.329   8
   0  -8 -20 9182.02 1139.60   7
   0   8 -20 10449.1 1065.96   7
   0  -8  20 7073.14 1429.60   1
   0  -8  20 5972.65 1042.11   8
   0  -8  24 18592.9 1529.66   8
   0   8  24 16107.4 1413.02   8
   0  -8  24 16468.8 1909.58   1
   0  -8 -24 17368.9 1599.26   7
   0   8 -24 16366.2 1481.79   7
   0   8  28 7092.38 1282.88   8
   0  -8  28 6564.80 1327.58   8
   0  -8 -28 7812.43 1497.40   7
   0   8 -28 6757.48 1337.17   7
   0  -8  28 8084.50 1748.00   1
   0 -10   0-11.4885 322.326   5
   0  10   0-10.7961 327.564   6
   0 -10   0 484.477 589.603   2
   0 -10   2 1141.08 344.419   5
   0 -10   2 1184.21 588.584   2
   0 -10  -2 1140.71 362.834   5
   0  10   2 1663.00 369.195   6
   0  10  -2 955.108 331.770   6
   0 -10  -2 1032.82 612.172   2
   0 -10   4-45.7324 343.383   5
   0  10   4 11.7258 351.771   6
   0 -10   4 76.6168 616.962   2
   0  10  -4 154.099 320.768   6
   0 -10  -4-118.619 331.921   5
   0 -10   6 9379.67 712.641   8
   0 -10   6 8707.04 658.521   5
   0 -10   6 9569.27 899.916   1
   0 -10   6 9311.07 883.365   2
   0  10  -6 8856.28 631.481   6
   0 -10  -6 7738.65 625.621   5
   0  10  -6 8705.21 892.098   4
   0 -10  10 287305. 13497.7   2
   0  10 -10 285716. 13379.3   6
   0 -10  10 278033. 13387.0   5
   0  10 -12 697.870 1061.26   4
   0 -10  12 430.418 461.418   5
   0 -10  12 155.443 803.419   2
   0 -10  12-85.3811 607.927   8
   0 -10  12-741.303 908.550   1
   0  10 -12-64.2458 445.933   6
   0  10 -14 37513.4 2042.29   7
   0  10 -14 37585.0 1929.74   6
   0 -10  14 36631.8 2273.13   1
   0  10 -14 34846.6 2383.36   4
   0 -10  14 36907.8 1923.51   5
   0 -10  14 38637.3 2159.51   2
   0 -10  14 37727.5 2057.79   8
   0  10 -18 1750.82 1579.13   4
   0  10 -18 1608.18 564.664   6
   0 -10  18 1759.19 550.804   5
   0 -10  18 2520.00 1340.68   1
   0  10  18 1334.30 786.891   8
   0 -10  18 1373.31 885.204   8
   0  10 -18 901.318 900.799   3
   0 -10  18 801.508 999.905   2
   0  10 -18 1058.76 864.723   7
   0  10 -20 801.484 2007.65   4
   0 -10  20 519.828 1441.69   1
   0  10  20 373.324 862.710   8
   0 -10  20-203.086 952.249   8
   0  10 -20 166.084 907.680   7
   0 -10  22 23129.8 1656.15   8
   0  10 -22 18291.6 2423.07   4
   0  10 -22 19945.1 1585.02   7
   0  10  22 20354.5 1549.63   8
   0 -10  22 20909.5 2080.41   1
   0  10 -24-207.670 2025.22   4
   0 -10  24-969.889 1578.38   1
   0  10 -24-1297.90 1104.67   7
   0  10  24-1293.58 1044.28   8
   0 -10  24-584.264 1143.67   8
   0  10 -26 11645.9 2365.92   4
   0  10 -26 10922.3 1394.75   7
   0  10  26 14876.6 1417.32   8
   0 -10  26 7824.91 1413.26   8
   0 -10  26 9291.21 1868.94   1
   0  10 -28-3144.84 1419.03   7
   0  10  28-2541.04 1290.58   8
   0 -10  28-2768.21 1852.26   1
   0  12  -6-2376.20 1040.77   4
   0 -12   6-493.839 825.306   1
   0 -12   8 39910.7 2120.73   8
   0 -12   8 36582.4 2242.88   1
   0  12  -8 42580.6 2318.97   4
   0 -12  12 154721. 7641.04   1
   0  12 -12 158814. 7705.01   4
   0 -12  12 154075. 7510.36   8
   0 -12  14 546.145 1112.91   1
   0  12 -14 277.303 1285.89   4
   0 -12  14-141.817 777.478   8
   0 -12  16 1327.76 1282.41   1
   0  12 -16 2969.72 1467.83   4
   0 -12  16 4148.67 911.762   8
   0  12 -16 2289.15 823.562   7
   0  12 -18 790.877 917.982   7
   0 -12  18-2750.30 1395.51   1
   0  12 -18 1238.44 1653.03   4
   0 -12  18-519.234 920.366   8
   0 -12  22-1248.85 1115.04   8
   0 -12  22-2252.62 1745.50   1
   0  12 -22 556.253 2028.34   4
   0  12 -22-1843.99 1093.26   7
   0  12  22 366.160 1048.95   8
   0 -12  26 418.297 1830.21   1
   0 -12  26-558.108 1212.45   8
   0  12 -26 655.465 1237.64   7
   0  12  26 551.844 1211.41   8
   0  12 -26 58.0706 2206.61   4
   0  14   0-15.6095 497.061   6
   0 -14   0-391.624 954.378   2
   0 -14   0-134.509 489.250   5
   0 -14  -2 26792.6 1423.93   5
   0  14   2 23445.9 1402.58   6
   0 -14   2 24118.7 1406.40   5
   0 -14  -2 23602.7 1704.44   2
   0  14  -2 22429.7 1367.96   6
   0 -14   2 25054.6 1712.02   2
   0 -14   4 281.315 523.706   5
   0 -14   4-683.118 923.136   2
   0 -14  -4 157.270 534.588   5
   0  14   4 98.2863 499.212   6
   0  14  -4-197.420 528.680   6
   0 -14   6 1503.81 996.813   2
   0 -14   6 33.3993 553.895   5
   0 -14  -6 17.6349 554.609   5
   0  14  -6 677.919 512.662   6
   0 -14   6 1874.24 950.998   1
   0 -14   8-589.846 603.891   5
   0  14  -8 254.143 522.707   6
   0 -14   8-543.509 1000.10   2
   0 -14  10 44294.1 2352.11   8
   0 -14  10 40361.8 2536.51   1
   0 -14  10 44917.8 2287.30   5
   0  14 -10 42836.6 2245.46   6
   0 -14  10 38619.9 2538.94   2
   0  14 -10 44248.0 2617.75   4
   0  14 -14 93511.9 4528.47   6
   0  14 -14 90599.4 4918.54   4
   0 -14  14 91854.4 4812.47   2
   0 -14  14 90811.6 4825.44   1
   0 -14  14 88118.3 4618.39   8
   0 -14  14 95403.1 4547.99   5
   0  14 -16 64.6839 872.336   7
   0 -14  16 377.292 903.975   8
   0  14 -16 461.741 691.148   6
   0  14 -16-119.664 1493.44   4
   0 -14  16-1156.78 1321.08   1
   0 -14  16-1858.30 1344.92   2
   0 -14  16 646.003 691.818   5
   0 -14  18 5506.47 1652.33   2
   0 -14  18 5923.23 1682.12   1
   0 -14  18 3588.49 832.808   5
   0 -14  18 4088.80 1127.67   8
   0  14 -20 1442.85 1932.44   4
   0 -14  20-409.259 1655.36   1
   0  14 -20 381.882 1023.72   7
   0 -14  20 529.894 1061.82   8
   0 -14  22 13317.5 1517.53   8
   0  14 -22 16523.9 2420.18   4
   0 -14  22 16160.6 1978.36   1
   0  14 -22 12928.2 1418.65   7
   0  14 -24-148.252 1190.53   7
   0 -14  24-1101.21 1805.60   1
   0  14 -24-616.295 2149.27   4
   0 -14  24 1093.98 1211.73   8
   0 -14  26 1691.05 1882.75   1
   0  14 -26 1311.10 2459.04   4
   0  14 -26 2086.83 1349.07   7
   0 -14  26 3013.50 1349.06   8
   0  16   0 52932.2 2852.92   6
   0 -16   0 54978.4 3198.89   2
   0 -16   0 58126.1 2889.84   5
   0 -16  -2-199.807 622.675   5
   0 -16   2 246.412 1180.09   2
   0  16  -2-324.143 590.124   6
   0 -16   2-156.163 615.999   5
   0  16   2-493.213 614.158   6
   0  16  -4 7658.42 786.588   6
   0 -16  -4 7768.27 848.102   5
   0 -16   4 9104.34 861.463   5
   0 -16   4 8215.07 1343.08   2
   0  16   4 7584.05 811.815   6
   0  16  -6-471.514 614.215   6
   0 -16   6 507.244 1151.61   2
   0 -16   6 1066.57 676.631   5
   0 -16  -6 260.801 598.860   5
   0  16  -8 1675.23 653.140   6
   0 -16   8 1071.15 1213.74   2
   0 -16   8 1394.07 667.313   5
   0 -16  10-248.374 705.221   5
   0  16 -10-228.928 643.145   6
   0 -16  10-944.719 1295.76   2
   0 -16  10 29.5445 1176.52   1
   0 -16  10 21.9313 831.726   8
   0  16 -10-1869.46 1400.48   4
   0 -16  12 26565.2 2129.16   1
   0  16 -12 28659.5 1728.03   6
   0 -16  12 28179.1 2189.98   2
   0 -16  12 30199.9 1863.31   8
   0  16 -12 31942.1 2310.93   4
   0 -16  12 32804.8 1779.91   5
   0 -16  14-1345.89 963.565   8
   0  16 -14 77.6826 1483.38   4
   0 -16  14-1268.31 1387.85   1
   0 -16  14-688.539 1424.07   2
   0  16 -14-266.937 706.841   6
   0 -16  14 150.903 750.163   5
   0 -16  16 12382.8 1139.55   5
   0 -16  16 11968.7 1788.02   1
   0 -16  16 14239.9 1356.14   8
   0 -16  16 10972.6 1946.03   2
   0 -16  18-1504.66 1569.41   2
   0 -16  18 110.668 797.615   5
   0  16 -18 180.663 1788.53   4
   0  16 -18-459.143 805.204   6
   0 -16  18-536.052 1049.16   8
   0 -16  18 79.3573 1598.27   1
   0  16 -18 341.457 1003.97   7
   0  16 -20 2696.48 2007.84   4
   0 -16  20 6244.54 1258.40   8
   0  16 -20 4923.52 1162.77   7
   0 -16  20 4562.94 1691.18   1
   0  16 -22-1841.44 1162.60   7
   0  16 -22-159.473 2120.78   4
   0 -16  22 437.076 1209.72   8
   0 -16  22 2503.93 1772.45   1
   0 -16  24 8681.22 1482.37   8
   0  16 -24 10673.5 1427.41   7
   0 -16  24 9232.81 2008.76   1
   0  16 -24 11452.9 2472.72   4
   0 -18  -4-1339.08 809.463   5
   0 -18   4-3562.78 1602.42   2
   0 -18   4-1286.24 833.461   5
   0  18  -4-1303.54 749.048   6
   0  18   4-2142.02 853.673   6
   0 -18   6 448.647 786.188   5
   0 -18   6 752.934 1417.00   2
   0  18  -6 1119.22 674.745   6
   0  18  -8-304.119 688.783   6
   0 -18   8-22.0517 772.084   5
   0 -18   8-916.963 1397.41   1
   0 -18   8-1054.53 1407.31   2
   0 -18  10 15049.4 1705.44   1
   0 -18  10 14847.1 1207.00   5
   0 -18  10 11183.8 1771.87   2
   0  18 -10 15766.2 1175.44   6
   0  18 -10 19052.6 2322.22   4
   0  18 -12 183.553 782.144   6
   0 -18  12-68.6508 1407.34   1
   0 -18  12 25.3176 950.373   8
   0  18 -12 441.455 1707.03   4
   0 -18  12-708.226 817.572   5
   0 -18  12-792.299 1561.52   2
   0 -18  16 940.772 1710.54   2
   0 -18  16 1515.41 1525.62   1
   0 -18  16 235.643 854.546   5
   0  18 -16-846.164 1755.51   4
   0 -18  16 272.540 1061.20   8
   0  18 -16 360.660 845.754   6
   0 -18  18 5439.02 1802.57   2
   0  18 -18 3098.40 935.484   6
   0 -18  18 3298.15 1142.76   8
   0 -18  18 4146.99 946.310   5
   0  18 -18 2792.64 1090.03   7
   0 -18  18 1952.65 1624.03   1
   0  18 -18 3035.64 1930.22   4
   0 -18  20 88.6684 1793.34   1
   0 -18  20-690.527 1186.98   8
   0  18 -20-2192.21 1168.63   7
   0  18 -20-557.127 2048.51   4
   0  18 -22 14258.8 2388.94   4
   0 -18  22 14247.6 1558.52   8
   0 -18  22 11672.3 2113.75   1
   0  18 -22 12624.3 1436.01   7
   0 -20   0 28326.0 1756.49   5
   0  20   0 22984.4 1610.93   6
   0  20  -2-620.586 836.227   6
   0 -20   2 622.898 1586.29   2
   0 -20  -2 1011.60 923.242   5
   0 -20   2-903.678 889.357   5
   0  20   2-47.2408 786.741   6
   0 -20   4 14773.7 1295.90   5
   0 -20   4 14251.9 1988.85   2
   0  20  -4 14378.2 1185.50   6
   0  20  -6-45.3734 758.230   6
   0 -20   6 921.053 1628.91   2
   0 -20   6 744.031 907.199   5
   0 -20   8 4563.52 1543.79   1
   0  20  -8 5095.77 925.634   6
   0 -20   8 3090.57 960.853   5
   0 -20   8 2351.96 1646.07   2
   0  20 -12 40261.8 2253.14   6
   0 -20  12 35858.0 2928.86   2
   0  20 -12 44170.2 3438.87   4
   0 -20  12 39017.4 2285.07   5
   0 -20  12 38185.6 2719.33   1
   0  20 -14-1261.31 910.452   6
   0 -20  14-879.268 1773.34   2
   0  20 -14-2686.18 1970.36   4
   0 -20  14 77.5240 1587.90   1
   0 -20  14-1506.71 1123.59   8
   0 -20  14-191.054 912.740   5
   0  20 -16 396.462 2009.09   4
   0  20 -16 1976.72 976.442   6
   0 -20  16 2303.22 1201.16   8
   0 -20  16 1696.01 1915.04   2
   0 -20  16 3571.81 1012.59   5
   0 -20  16 3974.83 1723.65   1
   0 -20  18 908.520 945.767   5
   0 -20  18 696.153 1831.29   1
   0  20 -18-655.706 1952.49   4
   0  20 -18 1021.41 965.474   6
   0  20 -18 516.995 1051.29   7
   0 -20  18-121.956 1190.83   8
   0 -20  18-1157.27 1946.07   2
   0  20 -20 845.923 2085.89   4
   0 -20  20 3741.35 1853.13   1
   0 -20  20 3296.24 1312.14   8
   0  20 -20 4133.06 1199.08   7
   0 -22   0 2399.01 1135.84   5
   0 -22   6 2327.61 1887.08   2
   0 -22   6-28.8855 1014.53   5
   0  22  -6-178.347 919.820   6
   0 -22   8 948.263 1020.68   5
   0 -22   8 2639.94 1741.61   1
   0  22  -8 154.403 935.387   6
   0 -22   8 1524.03 1823.78   2
   0  22 -10 41033.0 2343.86   6
   0 -22  10 38460.5 2343.96   5
   0 -22  12-239.001 1044.82   5
   0 -22  12 396.414 1658.27   1
   0  22 -12 1822.76 1054.95   6
   0 -22  12-2409.18 1934.97   2
   0 -22  16-53.9557 2100.87   2
   0 -22  16 1563.99 1079.37   5
   0  22 -16 851.278 1052.59   6
   0  22 -16 2479.90 2309.82   4
   0 -22  16 790.963 1245.45   8
   0 -22  16 3842.08 1816.37   1
   0 -22  18-591.787 1766.27   1
   0 -22  18 98.2382 1254.43   8
   0  22 -18-2607.88 2161.89   4
   0 -22  18 53.4662 1057.56   5
   0  22 -18 559.263 1094.18   6
   0 -22  18 497.144 2094.49   2
   0  22 -18 291.198 1157.50   7
   0 -24   0 11547.4 1445.31   5
   0  24   0 10656.3 1201.11   6
   0 -24   2-1041.80 1228.37   5
   0  24  -2 28.1697 941.435   6
   0 -24   4 8939.05 1416.28   5
   0  24  -4 7986.36 1164.70   6
   0 -24   6 654.036 1182.91   5
   0  24  -6-257.106 994.115   6
   0  24  -8 19139.2 1577.16   6
   0 -24   8 25936.1 1766.54   5
   0 -24  10-5444.05 2209.30   2
   0  24 -10-437.284 1121.62   6
   0 -24  12 10194.8 1415.03   5
   0  24 -12 12503.8 1435.96   6
   0  24 -14 897.237 1184.65   6
   0 -24  14 1945.39 1364.33   5
   0 -24  14-60.1744 2374.08   2
   0 -24  16-61.2189 2414.88   2
   0 -24  16 1048.02 1169.73   5
   0  24 -16 559.821 1149.91   6
   0 -26   2 6555.41 1480.25   5
   0  26  -2 2802.34 1102.80   6
   0 -26   4 38.0831 1339.32   5
   0  26  -4 636.465 1094.74   6
   0  26  -6 1636.74 1123.81   6
   0 -26   6 3937.76 1337.75   5
   0  26  -8 397.504 1063.65   6
   0 -26   8 34.6205 1242.98   5
   0 -26  10 5289.61 1315.04   5
   0  26 -10 4883.08 1225.21   6
   0 -26  12 419.340 1229.96   5
   0  26 -12-1534.28 1214.00   6
  -1   1  -3 35462.9 1720.10   7
  -1   1  -5 35144.0 1680.60   7
   1   1  -5 31069.0 1744.62   4
  -1   1   5 35164.9 1717.35   1
  -1  -1   5 33056.4 1694.79   8
   1  -1   5 34845.5 1707.98   1
   1  -1   5 35668.9 1685.50   8
  -1   1   5 34075.9 1676.02   8
  -1  -1   5 35898.1 1746.49   1
  -1  -1   7 79095.0 3714.41   8
  -1  -1   7 79945.4 3777.51   1
   1  -1   7 77950.3 3706.75   8
   1  -1   7 75574.0 3742.95   1
  -1  -1  -7 78917.1 3722.72   7
  -1   1  -7 75488.5 3703.13   7
   1  -1  -7 77954.1 3696.45   7
   1   1   7 74076.5 3727.99   8
   1   1   7 82667.4 3767.67   1
  -1   1   7 78071.7 3756.39   1
  -1   1   7 73162.3 3696.53   8
  -1   1   9 14.5645 452.123   1
  -1   1   9-82.7015 294.384   8
   1   1   9 427.262 369.152   1
  -1  -1  -9 265.091 290.138   7
   1  -1  -9 26.4163 289.611   7
   1  -1   9 340.716 387.569   1
  -1  -1   9-19.9678 296.788   8
   1   1   9-51.9884 287.321   8
  -1  -1   9 124.543 503.190   1
   1   1  -9 131.735 307.715   7
   1  -1   9-139.761 285.337   8
  -1   1  -9 77.9696 290.897   7
   1   1 -11-102.410 364.665   7
  -1   1 -11 453.351 376.162   7
   1   1  11 301.889 355.747   8
   1  -1 -11 415.073 376.199   7
  -1  -1  11-18.7075 617.965   1
  -1   1  11 351.567 581.221   1
   1  -1  11 12.1111 359.736   8
  -1  -1  11 169.251 382.156   8
   1   1  11 263.615 456.901   1
  -1   1  11 551.939 369.898   8
   1  -1  11 49.9916 481.144   1
  -1  -1 -11 134.044 363.841   7
  -1  -1 -15 6693.27 712.455   7
   1  -1 -15 6955.38 720.890   7
  -1  -1  15 8177.06 1007.53   1
   1   1  15 6619.04 692.347   8
   1  -1  15 6387.13 877.202   1
  -1   1  15 6834.08 940.813   1
   1   1  15 6532.70 835.699   1
   1  -1  15 7154.04 702.220   8
  -1  -1  15 7420.61 735.513   8
  -1   1 -15 6710.86 708.354   7
   1   1 -15 7491.80 732.089   7
  -1   1  15 6698.24 694.154   8
   1  -1 -17 31397.8 1768.04   7
  -1   1 -17 30978.8 1773.58   7
  -1  -1 -17 31364.7 1787.03   7
  -1  -1  17 31387.3 1768.32   8
   1   1  17 29261.8 1873.51   1
  -1   1  17 33417.4 1770.21   8
   1  -1  17 32964.3 1906.88   1
   1   1  17 30504.3 1759.59   8
   1   1 -17 32621.1 1778.26   7
  -1   1  17 28615.4 1934.25   1
  -1  -1  17 30036.1 1992.20   1
   1  -1  17 29586.6 1742.44   8
   1  -1 -21 19681.1 1353.93   7
   1  -1  21 17183.5 1312.85   8
   1   1 -21 19232.8 1354.54   7
  -1   1 -21 18268.3 1367.61   7
   1  -1  21 17334.2 1538.53   1
  -1  -1 -21 17505.6 1345.07   7
   1   1  21 15326.4 1305.16   8
  -1   1  21 19991.4 1661.36   1
   1   1  21 17455.1 1515.16   1
  -1  -1  21 16827.0 1625.35   1
  -1   1  21 19000.7 1350.95   8
  -1  -1  21 20583.0 1389.80   8
  -1   1 -23-2581.49 1000.22   7
  -1  -1  23 540.123 1352.59   1
  -1  -1  23-24.5609 911.482   8
   1   1  23-675.659 1194.91   1
   1   1  23-725.219 865.985   8
   1   1 -23-1660.20 914.645   7
   1  -1  23-33.4829 1161.25   1
  -1   1  23-712.012 950.285   8
  -1  -1 -23-386.793 917.573   7
   1  -1 -23-871.650 942.659   7
   1  -1  23 209.080 854.470   8
  -1   1  23-1501.18 1267.76   1
  -1  -1  25-231.366 1450.05   1
  -1   1 -25 492.478 992.705   7
   1   1  25-36.5988 1225.88   1
  -1   1  25 2456.64 985.246   8
  -1   1  25 1308.28 1331.33   1
  -1  -1 -25 1348.88 1028.60   7
   1  -1 -25 2170.81 992.252   7
   1   1  25 2087.86 970.986   8
  -1  -1  25 1671.81 1006.28   8
   1  -1  25 1228.87 1258.45   1
   1  -1  25 1946.18 887.552   8
   1   1 -25 958.612 1007.14   7
  -1   1 -27 8234.60 1333.31   7
   1  -1 -27 9722.40 1323.38   7
   1   1  29 2402.32 1548.36   1
  -1  -1 -29 4076.12 1245.37   7
  -1   1  29 2872.94 1531.91   1
   1   1  29 3175.26 1135.79   8
  -1  -1  29 3745.31 1606.81   1
  -1   1  29 4661.62 1232.36   8
  -1   1 -29 3051.37 1212.29   7
   1  -1  29 3703.26 1149.44   8
   1  -1  29 4493.68 1570.40   1
   1  -1 -29 3534.56 1194.14   7
   1   1 -29 2768.68 1191.62   7
  -1  -1  29 5377.04 1264.58   8
   1  -3  -1 26869.7 1311.89   2
   1  -3   1 28587.4 1317.41   2
   1  -3  -1 25522.6 1291.70   5
   1  -3   3 134491. 6529.21   5
  -1   3   3 138403. 6517.41   6
   1   3  -3 136385. 6613.66   4
   1  -3   3 136972. 6544.79   2
   1  -3   3 140689. 6543.12   1
   1  -3  -3 137758. 6520.20   5
   1  -3   3 137329. 6526.31   8
  -1   3  -3 140780. 6522.75   7
  -1   3  -3 139391. 6547.46   3
   1  -3  -3 142163. 6542.22   2
  -1   3   5 29245.0 1425.38   6
  -1   3   5 27631.9 1437.25   8
   1   3  -5 28440.5 1552.71   4
   1  -3  -5 26847.5 1437.01   7
  -1   3  -5 30643.3 1455.11   7
  -1  -3   5 34005.6 1488.47   8
  -1  -3   5 30986.4 1545.15   1
  -1   3  -5 32608.0 1460.92   3
   1  -3  -5 27677.9 1423.74   5
   1  -3   5 29679.2 1491.84   1
   1  -3   5 31595.8 1462.06   2
   1  -3  -5 28214.2 1456.61   2
   1  -3   5 28522.0 1456.69   8
   1  -3   5 30108.5 1436.53   5
  -1   3   5 32141.5 1481.98   1
   1  -3  -7 7409.38 471.585   7
   1  -3   7 6256.92 426.549   5
  -1   3  -7 7328.41 486.044   7
   1   3  -7 6611.75 680.619   4
   1  -3   7 7493.40 487.642   8
  -1   3   7 7206.56 405.113   6
  -1   3   7 7311.28 467.201   8
   1  -3  -7 8450.94 416.746   5
  -1  -3   7 7184.26 656.443   1
  -1  -3   7 6955.55 515.919   8
   1  -3   7 8335.21 470.063   2
   1  -3  -7 7185.14 468.429   2
  -1   3  -7 7251.29 476.747   3
   1  -3   7 7087.56 561.648   1
  -1   3   7 7087.20 567.148   1
  -1   3  -9 106.433 356.650   3
   1  -3   9 362.536 443.213   1
  -1   3   9 94.5329 455.504   1
   1  -3  -9 810.871 307.400   7
   1  -3   9 683.347 322.672   8
  -1  -3   9 691.110 563.520   1
   1   3  -9 282.064 594.609   4
  -1  -3   9 635.346 362.180   8
  -1   3  -9 341.999 321.969   7
  -1   3   9 572.235 309.597   8
   1  -3  -9 381.293 192.575   5
   1  -3  11 346.601 367.774   8
  -1   3  11 449.032 372.085   8
  -1   3  11 499.691 557.634   1
   1  -3  11 734.444 555.422   1
   1  -3 -11 119.382 371.340   7
  -1  -3 -11 43.0276 405.940   7
   1  -3 -11 519.041 198.449   5
  -1  -3  11 844.486 670.564   1
   1   3  11 154.821 388.558   8
  -1   3 -11 189.601 377.395   7
  -1  -3  11 621.181 406.399   8
   1  -3  15 17656.0 1095.35   8
   1   3 -15 16113.6 1099.66   7
   1   3  15 17187.6 1101.37   8
   1  -3 -15 16008.3 868.288   5
   1  -3  15 17003.0 1264.51   1
   1   3  15 17868.1 1207.24   1
   1  -3 -15 17055.3 1091.15   7
  -1  -3  15 18273.5 1143.31   8
  -1   3  15 17914.9 1277.47   1
  -1  -3 -15 18775.0 1148.28   7
  -1   3 -15 17403.3 1107.35   7
  -1  -3  15 19700.7 1402.25   1
  -1   3  15 18487.3 1107.97   8
  -1  -3  17 43483.5 2227.75   8
  -1   3 -17 37559.8 2179.53   7
  -1   3  17 43531.1 2358.24   1
   1  -3  17 43249.4 2359.25   1
  -1  -3  17 42152.3 2433.17   1
   1  -3  17 43847.5 2210.95   8
   1  -3 -17 43192.6 2190.24   7
  -1  -3 -17 40757.8 2219.61   7
   1   3 -17 42624.0 2213.87   7
   1   3  17 43912.7 2332.74   1
   1  -3 -17 37465.4 1962.26   5
  -1   3  17 43802.3 2194.31   8
   1   3  17 43563.0 2206.82   8
   1  -3  17 40696.5 2051.34   2
  -1  -3  21 12491.8 1571.34   1
   1   3  21 14919.8 1177.28   8
  -1  -3 -21 12840.1 1229.45   7
   1   3  21 14244.8 1381.51   1
  -1  -3  21 13495.5 1216.39   8
   1   3 -21 13179.1 1196.27   7
   1  -3  21 13081.5 1408.60   1
   1  -3 -21 13417.3 1156.40   7
  -1   3  21 15382.0 1185.04   8
   1  -3  21 12108.1 1143.58   8
  -1   3 -21 13758.0 1182.22   7
  -1   3  21 15330.0 1468.19   1
   1   3  23 993.681 947.374   8
  -1  -3  23 2689.44 1444.12   1
   1   3  23 1256.91 1154.71   1
  -1   3  23 1500.34 893.314   8
   1  -3 -23 764.356 924.927   7
   1  -3  23 2398.94 1272.92   1
  -1  -3  23 931.346 943.650   8
  -1   3  23 1635.09 1281.92   1
   1  -3  23 1193.61 897.305   8
  -1   3 -23 839.602 932.227   7
   1   3 -23 1805.31 1007.31   7
  -1  -3 -23 848.651 1000.16   7
  -1   3 -25 2990.66 1026.48   7
   1   3  25 2066.55 980.723   8
  -1   3  25 2922.14 1325.02   1
  -1   3  25 1237.09 1012.03   8
   1   3  25 2732.36 1264.15   1
  -1  -3  25 3221.69 1059.42   8
   1  -3  25 2072.93 1283.84   1
   1  -3  25 4878.58 978.720   8
   1   3 -25 3011.74 1062.62   7
  -1  -3 -25 3262.10 1108.46   7
   1  -3 -25 3111.79 1049.93   7
  -1  -3  25 2473.58 1506.35   1
   1  -3  29 6226.41 1210.72   8
   1  -3 -29 5383.62 1262.42   7
  -1   3  29 6847.61 1649.17   1
  -1  -3 -29 6099.15 1352.41   7
   1  -3  29 4247.16 1519.51   1
  -1   3  29 6568.81 1274.52   8
  -1  -3  29 6199.11 1694.06   1
   1   3  29 5671.71 1199.84   8
  -1   3 -29 4564.36 1215.83   7
   1   3  29 3712.26 1540.11   1
   1   3 -29 4069.12 1260.39   7
  -1  -3  29 5733.88 1284.62   8
   1  -5  -1 2786.99 233.450   5
  -1   5   1 3137.60 233.968   6
   1  -5   1 2997.08 310.415   2
  -1   5  -1 3090.45 230.311   6
   1  -5  -1 3347.09 316.864   2
   1  -5   1 3029.91 231.941   5
  -1   5   3 10909.6 623.375   6
   1  -5  -3 12874.4 704.821   2
  -1   5  -3 11374.6 618.914   6
   1  -5   3 10021.8 621.162   5
   1  -5   3 11319.5 648.679   1
  -1   5  -3 12092.2 606.837   7
   1  -5   3 12027.0 611.104   8
   1  -5   3 12088.0 672.365   2
   1  -5  -3 12613.8 629.700   5
   1  -5   5 382583. 18267.8   2
  -1   5   5 391309. 18221.2   8
   1  -5  -5 380765. 18242.1   5
  -1   5   5 396272. 18231.7   6
   1  -5  -5 366742. 18215.2   7
  -1  -5   5 386806. 18277.8   8
   1   5  -5 394646. 18337.4   4
   1  -5   5 397225. 18242.7   8
  -1   5  -5 397405. 18238.9   7
   1  -5   5 390205. 18279.0   1
   1  -5   5 388024. 18239.0   5
   1  -5  -5 398596. 18280.5   2
  -1   5   5 390957. 18237.5   1
  -1   5  -7 188720. 9001.44   7
   1  -5   7 199186. 9012.10   2
  -1   5   7 194628. 9012.75   1
   1  -5  -7 192430. 8978.90   7
  -1   5   7 188026. 8968.10   6
   1   5  -7 195028. 9120.13   4
  -1  -5   7 187380. 9032.93   8
  -1   5  -7 196447. 9017.60   3
   1  -5  -7 192485. 8976.26   5
   1  -5   7 188986. 9053.91   1
  -1   5   7 187811. 8982.46   8
   1  -5   7 184758. 8980.19   5
  -1  -5   7 185902. 8968.82   5
  -1  -5   7 193278. 9115.94   1
   1  -5  -7 189241. 9018.56   2
   1  -5   7 189276. 9002.80   8
   1  -5  -9 2643.31 298.990   5
   1  -5  -9 2095.60 346.774   7
  -1   5   9 1900.23 466.018   1
   1  -5   9 2269.30 535.952   1
  -1  -5   9 2231.18 636.471   1
  -1   5   9 2182.83 359.529   8
   1   5  -9 2349.16 272.551   6
   1   5  -9 1892.42 703.433   4
   1  -5   9 2422.32 406.739   2
  -1  -5   9 3076.93 455.079   8
  -1   5  -9 2582.98 426.364   3
   1  -5   9 2433.67 292.810   5
  -1   5  -9 2926.37 403.542   7
  -1  -5   9 2875.69 298.014   5
  -1   5   9 2359.65 301.392   6
   1  -5   9 2445.99 381.740   8
   1  -5  11 955.650 416.482   2
  -1  -5  11 1165.39 275.058   5
   1  -5  11 739.868 267.501   5
   1  -5 -11 1308.49 279.071   5
   1   5 -11 904.145 246.837   6
   1  -5  11 1818.01 622.165   1
  -1   5 -11 1380.20 436.616   7
  -1   5  11 1206.77 544.412   1
  -1   5 -11 1407.06 430.348   3
   1  -5 -11 1310.46 395.341   7
  -1  -5  11 1753.71 736.103   1
  -1   5  11 1196.46 393.924   8
   1  -5  13 2996.93 552.398   8
  -1   5 -13 2402.17 539.075   3
  -1   5  13 3301.58 689.134   1
  -1  -5  13 2965.41 850.079   1
   1  -5 -13 2484.60 485.832   7
   1   5 -13 1097.48 932.719   4
   1   5 -13 1911.88 299.877   6
  -1  -5  13 2561.29 583.533   8
  -1  -5  13 2594.46 306.955   5
   1  -5  13 2371.33 384.431   5
   1  -5 -13 2600.61 347.615   5
   1  -5  13 2783.68 487.707   2
   1  -5  15 24584.3 1374.21   2
   1   5 -15 27133.5 1337.66   3
  -1  -5  15 25195.8 1749.17   1
   1  -5  15 26688.8 1477.97   8
   1   5 -15 27110.6 1856.87   4
  -1  -5  15 26007.8 1500.66   8
   1   5 -15 22544.3 1261.44   6
  -1   5 -15 24830.6 1468.54   7
  -1  -5  15 25588.6 1261.80   5
   1  -5 -15 24749.5 1297.95   5
   1  -5  15 26880.3 1652.11   1
  -1   5  15 27050.3 1455.08   8
   1   5 -15 25628.7 1486.28   7
   1   5  15 27650.4 1517.75   8
  -1  -5  17 13056.6 740.034   5
  -1   5 -17 14914.0 1073.14   7
   1  -5 -17 14362.5 1045.29   7
  -1  -5  17 12691.4 1403.31   1
  -1  -5 -17 15461.2 1168.30   7
   1   5 -17 12698.0 828.425   3
  -1   5  17 14163.7 1221.73   1
   1   5 -17 14522.8 1075.84   7
   1   5 -17 14218.6 772.145   6
   1   5  17 13936.0 1078.80   8
  -1  -5  17 14302.2 1114.97   8
  -1   5  17 14563.9 1031.65   8
   1  -5 -17 14573.8 810.244   5
   1   5 -17 13320.5 1525.86   4
   1  -5  17 12782.1 925.610   2
   1  -5  17 15126.4 1061.07   8
   1  -5  17 14588.9 1295.36   1
   1  -5  19 13845.9 1092.75   8
   1   5 -19 13667.9 1050.66   3
   1   5 -19 9528.37 720.977   6
  -1  -5  19 14574.3 1531.69   1
   1   5  19 14444.1 1139.53   8
   1   5 -19 15193.2 1151.06   7
  -1   5  19 14338.3 1315.17   1
   1  -5 -19 14929.2 792.721   5
  -1   5 -19 13248.8 1092.37   7
  -1  -5  19 14384.4 1158.32   8
   1  -5  19 12306.1 894.961   2
  -1   5  19 14265.1 1069.75   8
   1  -5 -19 12225.7 1068.59   7
   1  -5  19 12282.2 1351.00   1
  -1  -5 -19 14530.8 1220.82   7
   1   5 -21 3282.54 916.345   7
  -1  -5 -21 4667.70 1024.30   7
  -1  -5  21 4017.24 946.373   8
   1  -5  21 2885.60 853.173   8
   1   5  21 4541.89 941.884   8
  -1   5  21 3794.89 868.694   8
   1  -5 -21 2773.64 847.836   7
  -1   5  21 4243.33 1154.19   1
   1  -5  21 3767.48 1173.82   1
  -1   5 -21 3371.01 894.346   7
  -1  -5  21 2931.31 1342.14   1
  -1  -5  25 1564.87 1080.89   8
   1   5 -25 1184.36 1064.34   7
   1  -5  25 1488.59 1331.40   1
  -1  -5  25 41.3050 1501.58   1
  -1  -5 -25 1639.13 1183.52   7
   1   5  25 2790.68 1031.49   8
  -1   5  25 747.457 995.925   8
   1  -5  25 259.684 986.966   8
  -1   5  25 1596.09 1329.69   1
  -1   5 -25 860.439 976.916   7
   1  -5 -25 1074.33 1010.10   7
   1  -5  27 8043.60 1589.17   1
  -1  -5 -27 7623.58 1415.33   7
  -1  -5  27 5645.23 1281.02   8
  -1   5 -27 5319.23 1227.56   7
   1   5  27 7741.26 1267.41   8
  -1   5  27 8423.56 1250.61   8
   1   5 -27 5487.22 1265.94   7
   1  -5  27 8029.34 1221.26   8
   1  -5 -27 6701.85 1273.89   7
  -1   5  27 8655.05 1590.35   1
  -1  -5  27 6643.85 1740.60   1
   1   5  29 6575.09 1296.04   8
   1   5 -29 6997.93 1402.27   7
  -1  -5 -29 9335.50 1564.74   7
  -1   5  29 7831.01 1311.60   8
  -1  -5  29 7175.44 1822.55   1
  -1   5  29 7078.23 1633.36   1
   1  -5  29 7405.50 1656.69   1
  -1   5 -29 9134.42 1348.92   7
   1  -5 -29 8761.02 1388.86   7
  -1   7   1 3796.94 352.939   6
   1  -7  -1 3641.03 481.965   2
   1  -7   1 4482.48 480.873   2
   1  -7  -1 4105.51 355.031   5
   1  -7   1 4580.41 350.415   5
  -1   7  -1 4537.46 346.505   6
   1  -7  -3 722.242 414.422   2
   1  -7  -3 1744.99 284.247   5
  -1   7  -3 1239.47 254.584   6
  -1   7  -3 1436.53 397.963   4
   1  -7   3 1237.86 413.620   2
   1  -7   3 1306.59 243.870   8
  -1   7   3 1584.93 263.735   6
   1  -7   3 1288.37 259.973   5
   1  -7   3 1188.96 332.754   1
   1  -7   5 127.860 257.558   8
  -1   7   5 28.9763 198.922   8
   1  -7  -5-13.4330 466.860   2
  -1   7  -5-73.6156 235.484   6
  -1   7   5 125.482 255.562   6
   1  -7   5 168.108 412.153   2
   1  -7   5 15.9043 252.197   5
   1  -7   5 296.554 398.867   1
   1   7  -5 199.631 575.209   4
  -1  -7   5 33.6260 266.060   5
  -1   7  -5-85.0127 259.727   7
   1  -7  -5 182.822 272.797   5
  -1   7  -7 429268. 20435.1   6
   1   7  -7 444193. 20586.8   4
   1  -7   7 421470. 20442.0   5
   1  -7   7 441961. 20514.3   1
  -1  -7   7 424587. 20439.7   5
   1   7  -7 447950. 20442.9   6
  -1  -7   7 425018. 20493.2   8
  -1   7   7 417987. 20424.3   8
  -1  -7   7 442952. 20569.6   1
   1  -7   7 435146. 20458.3   8
   1  -7   7 440734. 20491.2   2
  -1   7   7 439764. 20440.7   6
   1  -7  -7 443761. 20445.9   5
  -1   7  -7 443451. 20452.9   7
   1  -7  -7 447684. 20514.4   2
  -1  -7   9 61313.0 3006.24   1
  -1   7   9 56470.4 2796.97   8
   1  -7  -9 57460.4 2812.75   7
   1  -7  -9 58149.1 2909.25   2
   1  -7   9 57436.0 2920.36   1
  -1   7  -9 57864.8 2786.30   6
  -1   7  -9 54261.7 2862.04   3
  -1   7  -9 56117.4 2824.98   7
   1   7  -9 57320.6 2787.86   6
   1  -7  -9 57454.2 2791.21   5
   1   7  -9 56445.6 3019.01   4
  -1  -7   9 59331.7 2790.48   5
   1  -7   9 54638.3 2848.11   2
   1  -7   9 55673.8 2833.77   8
   1  -7   9 57877.3 2798.03   5
  -1   7   9 60089.3 2798.28   6
  -1   7   9 56343.3 2847.51   1
  -1  -7   9 57514.3 2868.36   8
   1  -7  11 3450.01 880.677   1
  -1  -7  11 1674.89 757.383   2
  -1   7 -13 7505.60 728.053   3
   1  -7  13 7054.73 920.165   1
   1  -7 -13 7515.72 651.967   7
   1  -7  13 7305.13 552.941   5
   1  -7  13 7611.69 718.949   2
  -1  -7  13 7977.38 1050.01   1
  -1   7 -13 7538.66 547.197   6
  -1   7  13 8280.61 805.446   1
   1   7 -13 8155.92 1159.96   4
  -1  -7  13 7426.94 550.879   5
   1  -7  13 7195.69 718.939   8
   1  -7 -13 7091.62 560.700   5
  -1   7 -13 7538.71 728.473   7
   1   7 -13 7016.36 536.344   6
  -1  -7  13 8104.62 781.683   8
  -1  -7  13 8306.73 733.601   2
  -1  -7  15 9426.61 648.331   5
  -1   7 -15 9787.85 654.455   6
  -1  -7  15 9826.92 845.917   2
   1  -7  15 9863.72 839.949   2
  -1  -7  15 9906.21 939.872   8
   1  -7  15 10041.2 667.666   5
   1   7 -15 9772.77 650.511   6
  -1   7  15 10158.4 832.666   8
  -1  -7  15 10958.9 1272.36   1
   1  -7  15 10037.1 894.028   8
  -1   7 -15 11162.5 830.238   3
   1   7 -15 10503.6 928.771   7
   1   7 -15 10090.4 1368.83   4
   1  -7 -15 9595.65 684.353   5
   1  -7  15 8336.97 1054.95   1
  -1   7 -15 10149.4 876.568   7
   1   7 -17 12920.2 1100.69   7
   1   7 -17 14292.8 828.025   6
  -1   7  17 13538.0 1041.00   8
  -1  -7  17 12715.0 1486.72   1
  -1   7 -17 14008.0 1026.76   3
   1   7 -17 12587.8 1600.05   4
  -1   7 -17 13731.3 821.927   6
   1  -7  17 12693.2 994.143   2
  -1   7 -17 13207.7 1076.21   7
  -1   7  17 14735.5 1212.22   1
   1  -7  17 14144.0 900.316   5
   1  -7 -17 11989.1 1017.52   7
  -1  -7  17 14140.9 1151.12   8
   1  -7 -17 15495.6 876.068   5
   1  -7  17 13050.2 1079.78   8
   1  -7  17 11597.6 1301.52   1
  -1  -7  17 12306.2 798.330   5
   1  -7  19 1076.16 784.076   8
   1  -7  19 1111.35 707.275   2
  -1   7 -19 1727.81 433.424   6
   1   7 -19 2529.54 655.687   3
   1   7 -19 1370.78 1463.19   4
   1   7 -19 2399.41 863.474   7
  -1  -7  19 2030.13 878.561   8
  -1   7 -19 2690.79 885.789   3
   1   7 -19 2740.96 491.523   6
   1   7  19 2869.25 935.130   8
   1  -7  19 3070.07 1157.77   1
  -1   7  19 3052.69 979.697   1
  -1   7  19 1276.83 742.333   8
  -1  -7  19 1905.52 1254.79   1
  -1   7 -19 2162.18 825.223   7
   1  -7 -19 1582.81 753.127   7
   1  -7 -19 1962.37 558.354   5
   1  -7  21 3262.10 1270.53   1
  -1  -7  21 4063.18 1003.24   8
   1  -7  21 3659.93 923.094   8
  -1  -7  21 2395.93 1458.15   1
   1  -7 -21 2738.79 866.226   7
  -1   7  21 3887.92 1118.49   1
   1   7 -21 1188.60 1672.53   4
  -1   7 -21 2640.71 916.319   7
   1   7 -21 3072.82 980.018   7
   1   7  21 3783.53 1045.27   8
  -1   7  21 3522.74 867.347   8
  -1   7 -23 25.0961 908.136   7
   1   7 -23 429.454 1834.95   4
  -1   7  23-401.632 1177.44   1
   1   7  23 28.7428 1053.06   8
   1  -7 -23 994.366 947.595   7
   1   7 -23-26.0621 1001.17   7
  -1  -7  23 1862.75 1525.00   1
   1  -7  23 76.3625 983.917   8
  -1   7  23-1541.37 928.716   8
  -1  -7  23-27.2552 1013.33   8
   1  -7  23 360.524 1308.18   1
   1  -7  25 2610.99 1407.62   1
  -1   7  25 608.183 966.867   8
  -1  -7  25 1867.68 1095.40   8
   1  -7 -25 1287.49 1039.32   7
   1   7  25 3480.66 1201.70   8
   1   7 -25 4365.02 2072.78   4
   1  -7  25 1587.73 1003.72   8
   1   7 -25 796.769 1116.96   7
  -1   7 -25 1514.21 1073.97   7
  -1  -7  25 3099.66 1636.83   1
  -1   7  25 2078.06 1269.79   1
   1  -7  27 9396.57 1353.81   8
  -1  -7  27 11075.4 1401.74   8
  -1   7 -27 7995.34 1229.24   7
   1  -7 -27 7796.93 1293.34   7
  -1   7  27 8455.76 1493.67   1
   1  -7  27 7433.05 1628.64   1
  -1  -7  27 11464.6 1942.01   1
   1   7 -27 9808.28 1376.82   7
  -1   7  27 7533.04 1234.17   8
   1   7 -27 9724.36 2273.44   4
   1   7  27 9002.83 1413.02   8
  -1   7  29 552.201 1561.84   1
   1   7 -29 1035.54 1341.45   7
   1  -7  29 602.577 1645.00   1
  -1   7 -29-2104.44 1346.05   7
   1  -7 -29 530.725 1252.49   7
   1   7  29 4116.91 1415.88   8
  -1   7  29 2933.25 1200.14   8
  -1  -7  29 1664.44 1860.28   1
   1  -9   1 66.2978 509.275   2
   1  -9  -1-139.495 308.988   5
  -1   9   1-123.204 297.776   6
  -1   9  -1 9.72383 307.423   6
   1  -9   1 190.347 310.848   5
   1  -9  -1-50.4382 535.889   2
   1  -9   3 32742.4 1810.09   2
   1  -9  -3 33713.8 1829.38   2
   1  -9   3 35678.9 1720.95   1
  -1   9   3 33217.1 1688.36   6
  -1   9  -3 30616.4 1692.18   6
   1  -9  -3 33821.0 1706.08   5
  -1   9  -3 32261.0 1742.00   4
   1  -9   3 35256.5 1676.44   8
   1  -9   3 32328.6 1694.38   5
  -1   9  -5 19505.2 1141.82   4
  -1  -9   5 18462.2 1036.06   5
   1  -9   5 19528.9 1094.97   1
   1  -9   5 18971.7 999.054   8
  -1   9   5 19058.1 1001.21   6
   1  -9  -5 16590.9 1004.69   5
   1   9  -5 17570.7 1000.98   6
   1  -9   5 16393.5 1003.39   5
   1  -9   5 16853.5 1150.82   2
   1  -9  -5 17912.1 1165.63   2
  -1   9  -5 18212.9 1007.12   6
  -1  -9   7 21497.2 1200.92   8
  -1   9  -7 20213.8 1120.42   7
  -1   9   7 20766.2 1116.70   6
   1   9  -7 18778.9 1109.56   6
   1  -9  -7 19431.1 1286.79   2
   1  -9   7 20902.1 1137.92   8
  -1   9  -7 20931.4 1310.19   4
  -1   9   7 21398.2 1089.62   8
   1  -9   7 20107.8 1115.15   5
   1  -9   7 22006.7 1247.18   1
   1  -9  -7 19639.9 1108.79   5
   1   9  -7 18596.1 1389.02   4
   1  -9   7 21468.5 1263.79   2
  -1  -9   7 18987.9 1120.71   5
  -1   9  -7 20790.8 1114.85   6
  -1   9   9 117977. 5594.47   8
   1  -9   9 113558. 5698.42   2
   1  -9  -9 116046. 5611.14   5
  -1  -9   9 122998. 5620.42   5
   1  -9   9 116662. 5636.70   8
   1   9  -9 119174. 5617.69   6
  -1   9  -9 114543. 5630.90   7
   1  -9   9 115078. 5727.03   1
  -1   9  -9 117292. 5606.41   6
  -1  -9   9 111815. 5796.20   1
  -1   9   9 121222. 5624.67   6
   1  -9  -9 109262. 5776.30   2
  -1  -9   9 108264. 5722.57   2
   1  -9   9 120757. 5612.21   5
  -1  -9  11 4502.05 782.982   2
  -1   9 -11 5827.58 525.163   6
   1  -9  11 5517.38 521.043   5
  -1   9  11 5685.37 561.322   8
   1   9 -11 6148.33 516.890   6
   1  -9 -11 5173.35 540.402   5
   1  -9  11 6281.45 773.743   2
  -1  -9  11 6806.07 577.861   5
  -1  -9  11 5487.01 711.383   8
   1   9 -11 6523.56 1074.99   4
  -1  -9  13 2821.12 1020.42   1
  -1  -9  13 3497.70 727.647   8
   1   9 -13 3361.70 1114.94   4
   1  -9 -13 3136.45 629.614   7
  -1  -9  13 2916.72 764.739   2
   1  -9 -13 2183.67 493.487   5
   1  -9  13 3670.59 940.264   1
  -1   9 -13 2840.15 451.618   6
  -1   9 -13 3899.80 747.997   3
   1  -9  13 3193.97 465.561   5
   1  -9  13 4064.82 647.833   8
  -1   9 -13 3051.40 615.652   7
   1   9 -13 3591.14 479.969   6
  -1  -9  13 3713.96 523.435   5
   1  -9  13 3543.33 755.909   2
  -1   9  15 18192.8 1236.18   8
   1  -9  15 18708.6 1502.66   1
   1   9 -15 19626.6 1120.97   6
  -1  -9  15 21163.7 1343.35   8
   1  -9  15 18890.0 1115.75   5
   1  -9  15 17299.1 1310.99   2
   1  -9  15 21195.2 1295.59   8
  -1   9 -15 17929.7 1265.21   7
  -1   9 -15 18529.8 1102.48   6
   1  -9 -15 19649.0 1140.64   5
  -1  -9  15 18630.7 1624.11   1
  -1   9 -15 20256.1 1298.45   3
  -1  -9  15 21210.9 1118.49   5
   1   9 -15 19812.8 1756.12   4
  -1  -9  15 19062.7 1348.12   2
  -1   9  17 4261.56 764.965   8
  -1  -9  17 3291.53 887.835   8
  -1   9 -17 4036.66 814.262   3
  -1   9 -17 4095.66 562.615   6
  -1  -9  17 4247.30 1297.72   1
   1   9 -17 4011.74 567.348   6
   1  -9  17 3818.95 826.274   8
   1  -9 -17 3815.57 620.229   5
   1  -9 -17 4169.51 801.986   7
  -1  -9  17 3575.72 535.905   5
   1   9 -17 3983.67 1523.52   4
  -1  -9  17 2464.71 940.996   2
   1  -9  17 3992.54 538.752   5
   1   9 -17 3589.41 873.549   7
  -1   9 -17 3957.48 834.290   7
   1  -9  17 3187.32 1124.50   1
   1  -9  17 2960.26 862.420   2
  -1   9  17 5218.54 907.781   1
  -1   9 -19 7254.30 711.523   6
   1  -9  19 10033.3 1039.56   8
  -1  -9  19 9179.24 1101.69   8
   1  -9  19 7700.16 1030.20   2
   1   9 -19 9458.04 769.919   6
  -1   9 -19 7772.51 934.937   3
   1  -9 -19 8198.43 809.535   5
   1  -9  19 8180.64 1386.78   1
  -1   9  19 7962.92 952.518   8
   1   9 -19 9251.31 1767.04   4
   1  -9  19 8310.03 726.716   5
  -1   9  19 9472.16 1124.96   1
  -1  -9  19 8195.46 1521.41   1
   1   9 -19 8408.78 1071.92   7
   1  -9 -19 7684.65 993.808   7
  -1   9 -19 8898.17 1046.72   7
   1   9 -21 2122.25 1786.17   4
  -1   9  21 1988.11 883.509   8
   1  -9  21-563.598 1482.91   1
   1   9 -21 1821.32 989.910   7
  -1   9 -21 455.886 1042.96   7
  -1   9  21-1000.93 1233.44   1
   1  -9  21 1317.96 997.523   8
  -1  -9  21 1207.65 1028.32   8
  -1  -9  21 398.726 1592.68   1
   1  -9 -21-671.188 1014.84   7
   1   9 -23-1188.56 1032.70   7
  -1   9 -23 518.827 967.423   7
   1  -9  23 239.621 1041.53   8
   1   9 -23-99.6392 1938.31   4
  -1   9  23 478.232 917.363   8
  -1  -9  23-1271.60 1097.05   8
  -1   9  23-1138.67 1130.02   1
   1  -9  23-37.5712 1345.70   1
  -1  -9  23 85.0002 1582.52   1
   1  -9 -23-275.422 1005.67   7
   1  -9  25 1676.89 1147.38   8
  -1  -9  25 2688.31 1732.10   1
   1   9 -25 2191.23 2135.88   4
   1   9 -25 4357.47 1167.40   7
  -1   9  25 5335.21 1357.74   1
   1  -9  25 4228.42 1546.08   1
  -1  -9  25 3749.34 1285.24   8
  -1   9 -25 1531.81 1164.80   7
   1  -9 -25 3399.61 1164.00   7
  -1   9  25 5558.51 1100.92   8
  -1   9 -27 2679.11 1131.49   7
   1   9 -27 4407.41 2171.21   4
   1  -9  27 968.973 1544.93   1
  -1   9  27 3154.45 1114.60   8
   1   9 -27 2482.72 1256.19   7
  -1  -9  27 4173.74 1346.53   8
   1  -9  27 602.756 1195.92   8
  -1  -9  27 1180.12 1807.37   1
  -1   9  27 4622.09 1424.37   1
   1  -9 -27 4196.50 1244.74   7
  -1  11  -1 974.139 374.493   6
   1 -11  -1 41.6495 666.606   2
  -1  11   1 1095.73 383.157   6
   1 -11   1 452.507 621.808   2
  -1  11  -3 11134.3 972.030   4
  -1  11   3 9751.91 672.020   6
   1 -11   3 10325.4 789.712   1
   1 -11  -3 8556.14 942.884   2
   1 -11   3 9503.82 910.095   2
  -1 -11   3 8528.98 705.889   5
  -1  11  -3 9913.80 681.713   6
  -1  11  -5 12962.6 1079.29   4
  -1  11   5 12751.0 844.763   6
   1  11  -5 12505.4 853.234   6
   1 -11   5 12901.1 971.434   1
  -1 -11   5 16026.3 919.164   5
  -1  11  -5 13511.7 848.183   6
   1 -11   5 13428.3 1086.08   2
   1 -11   5 14825.5 870.342   8
   1 -11  -5 12549.3 1107.84   2
   1  11  -7 61691.8 3772.78   4
  -1  11  -7 66090.9 3506.70   4
   1 -11  -7 65182.7 3560.84   2
   1  11  -7 71524.7 3360.08   6
  -1  11  -7 68214.2 3354.78   6
  -1  11   9 25544.5 1357.07   8
  -1  11  -9 24538.1 1361.03   6
  -1  11   9 26276.6 1387.35   6
  -1  11  -9 23621.7 1359.07   7
   1  11  -9 25699.4 1376.82   6
  -1 -11   9 24840.9 1387.35   5
   1 -11  -9 24752.5 1629.25   2
   1 -11   9 22881.0 1544.09   1
   1 -11   9 22916.2 1553.25   2
  -1  11  -9 24641.6 1661.96   4
  -1 -11   9 25408.2 1619.00   2
   1 -11   9 24121.8 1400.69   8
   1  11 -11 14987.8 948.927   6
  -1  11 -11 13737.8 941.753   6
  -1 -11  11 14488.2 1222.50   2
  -1 -11  11 15617.4 977.135   5
  -1  11  11 15518.1 945.219   8
  -1 -11  11 13678.3 1358.56   1
  -1 -11  11 14620.2 1076.49   8
   1  11 -11 15803.4 1441.49   4
  -1 -11  13 979.728 865.099   2
   1 -11  13 1414.36 674.979   8
  -1  11 -13 1953.66 1174.32   4
   1  11 -13 1215.87 1174.19   4
  -1 -11  13 796.906 712.061   8
   1  11 -13 473.332 505.428   6
  -1 -11  13 2009.97 1139.59   1
  -1 -11  13 690.700 587.630   5
  -1  11 -13 805.666 630.690   7
   1 -11  13 2837.32 981.331   1
   1 -11  15 8955.85 1272.69   1
  -1 -11  15 10784.4 1409.57   1
   1  11 -17 19758.7 1994.00   4
  -1  11 -17 18082.6 1339.81   7
  -1 -11  17 17153.1 1750.90   1
  -1 -11  17 18539.8 1408.59   8
   1  11 -17 18647.5 1186.28   6
  -1 -11  17 17607.9 1138.94   5
   1 -11  17 22805.4 1725.22   1
  -1 -11  17 17860.1 1530.67   2
   1 -11  17 17998.2 1329.59   8
  -1  11  17 18634.1 1288.25   8
   1  11 -19 6320.47 1038.26   7
   1 -11  19 5525.15 1481.04   1
   1 -11  19 6711.06 1019.48   8
  -1  11 -19 6083.10 1021.67   7
   1  11 -19 6055.12 1797.44   4
   1  11 -19 8104.15 812.975   6
  -1 -11  19 4631.67 1494.91   1
  -1 -11  19 5441.99 1075.68   8
  -1  11  19 6353.25 932.689   8
   1  11 -21 4795.09 1047.45   7
  -1  11 -21 5579.36 1093.22   7
  -1  11  21 4166.46 983.475   8
   1 -11  21 5931.95 1735.93   1
  -1 -11  21 3028.19 1613.14   1
   1 -11 -21 1032.70 759.087   7
  -1 -11  21 5169.05 1159.37   8
   1 -11  21 3870.03 1098.99   8
   1  11 -21 7229.62 2000.65   4
  -1 -11  23 1614.72 1184.12   8
   1 -11  23 590.860 1528.77   1
   1 -11  23 418.254 1041.51   8
   1  11 -23 139.779 1119.10   7
  -1  11 -23 994.141 1075.68   7
  -1  11  23 2425.05 999.729   8
   1 -11 -23 1236.55 998.415   7
   1  11 -23 3402.75 2068.82   4
  -1 -11  23 44.3447 1681.68   1
  -1  11 -25-287.949 1149.17   7
   1 -11  25 861.467 1204.84   8
   1 -11  25 41.8475 1530.25   1
   1  11 -25-30.0156 1131.61   7
  -1  11  25-591.967 1060.27   8
  -1 -11  25 544.151 1296.63   8
   1  11 -25 551.697 2202.45   4
   1 -11 -25-1143.82 1105.36   7
  -1 -11  25-46.6495 1768.20   1
  -1  11 -27 3373.42 1226.02   7
   1 -11 -27 2908.20 1303.66   7
   1 -11  27 2137.70 1227.86   8
  -1 -11  27 3335.07 1811.11   1
   1  11 -27 2272.56 1211.47   7
  -1  11  27 3562.12 1203.73   8
  -1 -11  27 2747.75 1316.31   8
   1 -11  27 2737.89 1695.43   1
   1  11 -27 709.787 2264.82   4
   1 -13   1 4101.14 580.872   5
   1 -13  -1 3615.03 575.968   5
   1 -13   3 7523.55 1039.51   2
   1 -13  -3 9554.69 745.765   5
  -1  13  -3 7661.52 701.636   6
  -1 -13   3 9233.91 776.243   5
   1 -13   3 8270.43 728.110   5
   1 -13   3 10351.5 866.067   1
  -1  13   5 62221.0 3185.96   6
  -1  13  -5 60922.6 3172.41   6
   1 -13   5 65686.5 3199.12   5
   1 -13   5 63464.6 3252.02   1
  -1 -13   5 73477.0 3258.57   5
   1 -13   5 57364.3 3344.33   2
   1 -13   5 64728.4 3188.15   8
   1 -13  -5 63487.0 3187.83   5
   1 -13   7 17196.4 1282.79   1
  -1  13  -7 16572.8 1084.36   6
  -1 -13   7 21326.0 1167.47   5
  -1  13   7 18008.5 1127.70   6
   1 -13  -7 16309.7 1094.98   5
  -1  13  -7 20485.7 1415.30   4
   1 -13   7 19076.8 1120.85   5
   1 -13   7 14901.2 1347.35   2
   1 -13   7 18314.8 1147.47   8
   1  13  -9 6720.74 1373.97   4
   1 -13  -9 6206.37 689.882   5
   1 -13   9 7421.77 695.327   5
   1 -13   9 5236.49 941.069   1
  -1  13  -9 6374.52 682.997   6
   1 -13  -9 7187.54 1199.14   2
  -1 -13   9 6830.77 732.829   5
  -1  13   9 6671.50 734.296   6
   1 -13   9 6537.74 1038.15   2
  -1 -13  11 2796.20 778.755   8
   1  13 -11 2953.52 1259.34   4
  -1 -13  11 3184.81 1161.54   1
  -1  13 -11 3839.21 1250.18   4
   1 -13  11 3530.63 1025.61   2
  -1  13 -11 2209.02 604.593   6
   1 -13 -11 3115.09 617.355   5
  -1 -13  11 3145.17 689.582   5
  -1  13  11 1335.90 583.886   8
   1 -13  11 2846.39 758.026   8
   1 -13  11 2987.00 610.878   5
   1 -13  13 782.198 1041.65   2
  -1 -13  13 2342.65 1214.89   1
   1 -13  13 546.354 1080.57   1
  -1 -13  15 19272.4 1436.05   8
  -1  13 -15 18068.2 1346.13   7
   1  13 -15 20833.5 1939.93   4
   1 -13  15 19553.9 1397.59   8
   1 -13  15 19433.0 1677.34   1
  -1 -13  15 19521.0 1778.30   1
   1 -13  15 18884.8 1214.93   5
  -1 -13  15 20648.2 1259.94   5
   1 -13 -15 21963.7 1296.30   5
   1 -13  15 18665.3 1610.95   2
  -1  13  15 19046.2 1321.75   8
  -1  13 -15 19401.4 1987.70   4
  -1  13 -15 18592.8 1238.64   6
  -1  13 -17 7847.51 1779.78   4
   1  13 -17 5892.60 1658.85   4
   1 -13  17 6261.05 1062.00   8
   1 -13  17 7091.52 760.076   5
  -1  13 -17 5686.60 1193.29   3
  -1  13 -17 6777.73 971.901   7
  -1  13  17 8683.27 935.852   8
  -1  13 -17 7728.69 817.123   6
  -1 -13  17 8389.34 1532.27   1
  -1 -13  17 7236.83 1070.88   8
   1 -13  17 6398.88 1394.83   1
   1 -13  17 7624.50 1265.79   2
   1 -13 -17 8229.01 899.293   5
  -1 -13  17 7154.10 816.311   5
   1  13 -21 4508.34 2048.22   4
  -1  13 -21 3365.95 2337.58   4
  -1  13 -21 5315.53 1124.77   7
   1  13 -21 4934.82 1111.71   7
  -1 -13  21 4312.38 1185.22   8
  -1  13  21 5011.02 1054.41   8
   1 -13  21 5617.61 1670.29   1
  -1 -13  21 7472.25 1723.08   1
   1 -13  21 4665.13 1172.33   8
   1  13 -23-1801.93 2248.01   4
  -1  13  23-602.263 1093.06   8
   1  13 -23 29.0135 1153.32   7
   1 -13  23-29.4429 1165.43   8
  -1 -13  23-276.146 1750.91   1
  -1  13 -23 138.978 1174.84   7
   1 -13  23-534.717 1536.85   1
  -1  13 -23-3306.21 2361.56   4
  -1 -13  23-1517.51 1268.45   8
  -1  13 -25 1064.30 2196.86   4
   1 -13  25 438.483 1272.91   8
   1  13 -25 1811.66 2091.40   4
  -1  13  25 1022.70 1147.93   8
  -1  13 -25 1516.14 1147.49   7
  -1 -13  25 4120.02 1914.39   1
   1 -13  25 1394.16 1588.45   1
   1  13 -25 526.251 1262.42   7
  -1 -13  25 99.2263 1279.96   8
   1 -15   1 647.431 559.757   5
  -1  15   1 360.590 519.690   6
   1 -15   1 680.837 989.012   2
   1 -15  -1 1780.47 1050.90   2
  -1  15  -1 515.516 522.887   6
   1 -15  -1 369.477 567.879   5
   1 -15   3 32932.5 2065.71   2
  -1  15   3 32377.6 1761.49   6
   1 -15  -3 32274.2 1786.22   5
   1 -15  -3 33421.9 2109.56   2
  -1  15  -3 33646.9 1764.68   6
   1 -15   3 35401.6 1790.19   5
   1 -15  -5 21952.4 1753.81   2
   1  15  -5 23605.5 1396.17   6
  -1  15   5 21869.2 1389.55   6
  -1 -15   5 28497.5 1515.27   5
   1 -15   5 25059.5 1562.87   1
   1 -15   5 23960.8 1417.34   5
   1 -15  -5 23052.0 1394.02   5
   1 -15   5 21335.0 1674.64   2
  -1  15  -5 23187.8 1387.07   6
   1 -15  -7 9684.97 1352.80   2
   1 -15  -7 7932.58 812.462   5
  -1  15   7 9991.08 835.376   6
  -1  15  -7 9844.11 1243.60   4
   1 -15   7 9177.23 814.561   5
  -1  15  -7 8902.82 800.097   6
   1 -15   7 7278.93 1068.58   1
   1  15  -7 7595.37 801.823   6
   1 -15   7 11304.6 1243.04   2
   1 -15   7 9850.21 893.231   8
  -1 -15   7 9843.18 951.556   5
  -1  15  -9 6822.77 739.206   6
   1 -15   9 8162.37 1233.70   2
   1 -15  -9 7936.96 790.063   5
  -1 -15   9 7352.49 865.027   5
   1 -15   9 6820.77 790.952   5
   1  15  -9 8200.29 800.064   6
  -1  15   9 6952.26 809.440   6
  -1 -15   9 6580.31 1272.78   1
  -1 -15  11-284.721 740.036   5
  -1 -15  11-670.500 898.579   8
   1 -15  11-28.3173 1082.15   2
  -1  15 -11-814.262 637.232   6
  -1  15 -11-1291.92 1230.78   4
  -1 -15  11-33.3073 1285.29   1
   1 -15  11 757.690 748.649   8
   1  15 -11-838.174 693.167   6
   1  15 -11-258.134 1558.67   4
   1 -15 -11-17.4919 629.791   5
   1 -15  11 906.604 648.267   5
   1 -15  13 2012.91 1153.33   2
   1 -15  13 1936.48 694.050   5
  -1 -15  13 2922.35 1357.08   1
   1  15 -13 1341.91 703.417   6
  -1  15 -13 760.428 745.882   7
   1 -15 -13 1589.05 700.844   5
  -1  15 -13-102.553 1391.60   4
  -1  15 -13 1903.27 653.606   6
  -1 -15  13 692.496 879.852   8
   1 -15  13 288.468 1120.96   1
   1 -15  13 2258.19 905.377   8
  -1 -15  13 1547.79 806.395   5
   1  15 -13 563.556 1471.30   4
   1 -15  15 8452.40 1091.03   8
   1  15 -15 7211.89 944.554   6
   1 -15  15 6892.50 848.086   5
   1 -15  15 8912.13 1395.53   2
  -1  15 -15 8619.61 873.128   6
  -1 -15  15 7710.76 1599.88   1
  -1 -15  15 7937.10 1082.70   8
  -1 -15  15 8078.95 963.962   5
  -1  15 -15 7324.90 1636.53   4
  -1  15  15 9077.56 1002.44   8
   1 -15  15 7626.92 1387.40   1
   1  15 -15 10722.3 1745.44   4
   1 -15 -15 8451.99 939.062   5
  -1  15 -15 8251.55 990.506   7
   1 -15  17 53317.6 3097.51   1
   1 -15  17 48757.6 2660.17   5
  -1 -15  17 49913.4 2705.61   5
  -1 -15  17 48796.4 3190.21   1
   1 -15  17 57189.8 3055.15   2
   1 -15  19 23326.9 1391.98   5
  -1  15  19 23488.3 1604.17   8
  -1  15 -19 23122.5 2375.17   4
  -1  15 -19 17350.6 1554.78   7
  -1  15 -19 21309.1 1765.98   3
   1  15 -19 24748.4 1498.96   6
  -1  15 -19 20303.8 1379.38   6
   1  15 -19 19411.0 2331.79   4
   1 -15  19 19977.6 1645.30   8
   1 -15 -19 26358.5 1656.39   5
  -1 -15  19 19230.5 1623.89   8
   1 -15  19 15788.3 1971.89   1
  -1 -15  19 21129.7 2112.21   1
   1 -15  19 21467.1 1863.07   2
  -1 -15  21 5396.26 1253.77   8
  -1  15 -21 3717.52 1149.10   7
   1  15 -21 2328.03 1962.68   4
  -1  15 -21 4176.91 2089.88   4
   1 -15  21 3569.09 1589.10   1
   1  15 -21 4779.99 1205.21   7
  -1 -15  21 6758.73 1903.82   1
   1 -15  21 5782.15 1243.09   8
  -1  15  21 5836.05 1181.44   8
  -1  15 -23 740.573 1145.50   7
   1  15 -23-1620.33 1249.99   7
   1  15 -23-544.484 2048.27   4
  -1  15 -23 3173.28 2232.85   4
   1 -15  23-313.183 1212.26   8
  -1  15  23-684.770 1158.32   8
  -1 -15  23 96.0007 1300.73   8
  -1 -15  23 1242.62 1799.21   1
   1 -15  23 2225.45 1648.04   1
   1 -15  25 99.8862 1273.52   8
   1  15 -25 464.535 2303.28   4
  -1  15 -25-1739.87 1229.01   7
   1 -15  25-2357.60 1735.80   1
  -1 -15  25-757.539 2007.20   1
  -1  15 -25-1108.05 2370.64   4
   1  15 -25-445.832 1293.08   7
  -1 -15  25 889.216 1320.91   8
  -1  15  25-400.262 1291.94   8
  -1  17  -1 2425.88 645.812   6
   1 -17   1 682.286 1196.69   2
   1 -17  -1 2485.55 1242.05   2
   1 -17   1 2605.51 687.035   5
  -1  17   1 2108.62 667.766   6
   1 -17  -1 2150.65 699.186   5
   1 -17  -3 12594.2 1032.60   5
  -1  17   3 12630.2 1004.75   6
  -1  17  -3 12151.8 964.719   6
   1 -17   3 13945.8 1033.50   5
   1 -17  -3 13675.5 1553.10   2
   1 -17   3 10697.3 1476.32   2
   1 -17   5 10188.9 1239.89   1
   1 -17   5 5956.59 1384.17   2
  -1  17   5 11791.2 988.992   6
  -1 -17   5 12436.8 1109.99   5
   1 -17  -5 6912.87 1547.00   2
   1 -17  -5 10877.0 968.940   5
   1 -17   5 12369.3 964.989   5
  -1  17  -5 9059.69 917.716   6
  -1  17   7 12634.6 1047.41   6
  -1 -17   7 13955.6 1123.21   5
   1 -17   7 8819.62 1459.18   2
   1  17  -7 11011.3 1021.17   6
   1 -17   7 12860.8 989.927   5
   1 -17  -7 9465.72 1655.99   2
   1 -17  -7 11851.8 1019.09   5
  -1  17  -7 10875.5 954.405   6
  -1  17  -9 3007.92 1382.85   4
   1 -17   9 229.114 1218.81   2
  -1 -17   9 1378.26 805.360   5
  -1  17  -9 951.591 652.282   6
   1 -17   9 581.676 814.936   8
   1 -17  -9 1756.12 752.524   5
  -1  17   9 1459.37 724.850   6
   1  17  -9 930.484 703.136   6
  -1 -17   9 1057.37 1344.88   1
   1 -17   9 1761.88 688.210   5
   1 -17 -11 384.983 755.015   5
  -1  17 -11-1766.14 1314.67   4
  -1 -17  11-308.736 848.322   5
   1 -17  11-33.0003 1286.51   2
   1 -17  11-254.924 874.423   8
  -1 -17  11 660.647 1435.67   1
   1 -17  11 580.355 1121.58   1
   1  17 -11 350.587 736.252   6
  -1  17 -11-502.684 677.808   6
   1 -17  11 433.319 734.469   5
  -1 -17  13 1165.00 895.304   5
   1 -17  13 21.8746 892.065   8
  -1 -17  13 245.095 966.894   8
  -1  17 -13 1822.01 1484.51   4
  -1 -17  13-826.607 1495.22   1
   1  17 -13 3086.35 1846.05   4
   1 -17  13 1206.59 1338.34   2
   1  17 -13-126.522 786.225   6
   1 -17  13 273.788 1256.07   1
   1 -17 -13 334.241 782.326   5
  -1  17 -13 401.984 714.219   6
  -1  17 -13 439.947 807.062   7
   1 -17  13-219.190 739.395   5
   1 -17  17 48446.1 2608.08   5
   1  17 -17 52511.0 2680.17   6
  -1  17 -17 46352.6 2587.47   6
   1 -17 -17 54036.5 2726.43   5
  -1 -17  17 48966.5 2651.29   5
  -1 -17  17 41242.1 3098.02   1
   1  17 -17 47385.7 3269.43   4
   1 -17  17 46023.4 2981.03   2
   1 -17  17 47753.3 2997.64   1
  -1  17 -17 49162.4 3254.27   4
  -1 -17  17 46170.7 2783.55   8
   1 -17  17 48025.9 2755.84   8
  -1  17 -19 11590.6 1099.88   6
  -1  17 -19 12232.7 2148.39   4
  -1  17 -19 13533.8 1307.42   7
   1 -17 -19 16600.5 1496.30   5
   1  17 -19 7220.31 2051.02   4
  -1 -17  19 11290.0 1394.30   8
   1 -17  19 10992.6 1749.11   2
   1  17 -19 13516.6 1246.85   6
  -1  17 -19 13112.5 1689.60   3
  -1 -17  19 11002.5 1937.03   1
   1 -17  19 13805.3 1142.45   5
   1 -17  19 10681.9 1730.97   1
   1 -17  19 13858.0 1405.20   8
  -1  17 -21-3220.87 2135.80   4
   1 -17  21 1462.06 1658.03   1
  -1  17 -21 1115.21 1083.78   7
   1 -17  21-210.984 1179.11   8
   1  17 -21 1315.51 1994.59   4
   1  17 -21 1223.70 1198.30   7
  -1 -17  21-1507.54 1842.87   1
  -1 -17  21 279.968 1252.32   8
  -1 -17  23 32.9278 1234.67   8
  -1  17 -23 203.087 1147.76   7
  -1 -17  23-646.744 1844.86   1
   1  17 -23 4158.29 2205.44   4
   1 -17  23 1065.33 1684.92   1
   1 -17  23-484.576 1250.05   8
  -1  17 -23-1672.33 2115.21   4
   1  17 -23 185.711 1202.19   7
   1 -19  -1 3124.58 1437.40   2
   1 -19   1 2292.13 818.747   5
   1 -19   1 1649.68 1397.78   2
  -1  19  -1 1540.43 735.118   6
  -1  19   1 1840.03 739.264   6
   1 -19  -1 2759.45 827.183   5
   1 -19   3 9295.67 959.597   5
  -1  19  -3 6669.48 859.872   6
  -1  19   3 8588.71 910.898   6
   1 -19  -3 8230.92 939.362   5
   1 -19  -3 6860.69 1596.34   2
   1 -19  -5 12075.9 1837.50   2
   1 -19   5 12292.4 1413.36   1
  -1  19  -5 12287.3 1046.89   6
   1 -19   5 10490.3 1668.29   2
   1 -19   5 12424.9 1076.44   5
   1 -19  -5 12902.5 1144.53   5
  -1 -19   5 16010.0 1299.31   5
  -1  19   5 12432.3 1126.91   6
   1  19  -7 9085.23 940.373   6
   1 -19  -7 7998.22 1735.37   2
  -1  19  -7 8150.32 925.066   6
   1 -19   7 7461.76 1530.05   2
  -1  19   7 8523.13 1017.06   6
   1 -19   7 9468.21 993.606   5
   1 -19  -7 8997.63 1004.60   5
  -1 -19   7 10318.2 1131.80   5
   1 -19   9 6291.94 1552.72   2
  -1  19  -9 6732.75 1792.37   4
  -1 -19   9 6309.71 1629.51   1
  -1  19  -9 6987.40 890.546   6
   1 -19  -9 6240.89 946.908   5
   1  19  -9 6439.62 917.224   6
   1 -19   9 6066.93 1281.86   1
   1 -19   9 6949.70 923.636   5
  -1  19   9 6943.30 967.658   6
  -1 -19   9 8029.12 1052.06   5
  -1 -19  11-2624.85 1700.83   1
  -1 -19  11-1096.35 1019.04   5
  -1  19 -11-4761.21 1808.66   4
   1 -19  11 117.564 1326.18   1
  -1  19 -11-2335.11 867.484   6
   1 -19 -11-1062.86 884.524   5
   1 -19  11-2894.96 1651.38   2
   1 -19  11 152.717 830.191   5
   1 -19  13 6176.29 1189.39   8
   1 -19  13 10372.9 1054.63   5
  -1 -19  13 9327.99 1820.61   1
  -1  19 -13 6586.31 1811.85   4
  -1  19 -13 8101.19 965.407   6
  -1  19 -13 6271.70 1007.80   7
   1 -19  13 8447.33 1494.67   1
   1  19 -13 7256.11 1039.42   6
   1 -19  13 6136.93 1679.29   2
  -1 -19  13 10432.6 1156.99   5
   1 -19 -13 8114.77 1085.69   5
  -1  19 -15 28012.2 1703.09   6
   1  19 -15 26803.9 1779.88   6
  -1 -19  15 28865.2 2420.57   1
   1 -19  15 29660.5 1758.86   5
  -1  19 -15 27294.8 2429.34   4
  -1 -19  15 27431.5 1801.54   5
   1 -19 -15 28897.1 1835.05   5
   1 -19  15 18246.0 2223.02   2
   1 -19  15 26924.0 2200.04   1
   1  19 -15 25963.8 2769.84   4
   1 -19  15 26174.1 1882.59   8
  -1 -19  17 5417.67 1253.40   8
   1 -19 -17 4096.18 1165.42   5
  -1 -19  17 5982.84 1876.90   1
   1 -19  17 4783.85 1209.93   8
   1 -19  17 3663.39 1775.54   2
   1 -19  17 4693.35 1650.70   1
  -1 -19  17 8404.58 1125.24   5
  -1  19 -17 7830.98 1014.52   6
   1  19 -17 7298.56 1105.20   6
  -1  19 -17 7613.39 1898.33   4
   1  19 -17 5806.95 2074.08   4
  -1  19 -17 2255.83 1064.80   7
   1 -19  17 6968.92 1007.39   5
  -1  19 -19 9719.86 2128.45   4
   1 -19  19 12312.6 1850.18   1
   1  19 -19 14195.3 2303.03   4
  -1  19 -19 14594.4 1206.00   6
   1  19 -19 13918.7 1317.17   6
  -1 -19  19 12015.9 2062.91   1
   1 -19  19 13475.1 1208.28   5
  -1  19 -19 13643.6 1322.43   7
   1 -19  19 15973.6 1467.00   8
   1 -19  19 13441.7 1883.30   2
  -1 -19  19 12928.7 1482.73   8
   1 -19  21 5078.52 1812.68   1
  -1  19 -21 6191.72 2119.38   4
   1  19 -21 7018.43 2220.39   4
   1  19 -21 4796.73 1292.11   7
  -1  19 -21 4495.04 1186.52   7
   1 -19  21 5032.66 1342.76   8
  -1 -19  21 3183.35 1342.78   8
  -1 -19  21 3354.42 1955.90   1
   1 -21  -1 585.929 872.132   5
   1 -21   1-25.0306 856.539   5
  -1  21  -1-767.953 776.974   6
   1 -21   1-44.7095 1567.00   2
   1 -21  -1 697.368 1579.68   2
  -1  21   1-393.252 787.765   6
   1 -21   3 5741.68 965.016   5
  -1  21  -3 4489.29 866.578   6
   1 -21  -3 5086.17 964.728   5
   1 -21   3 3167.36 1549.04   2
   1 -21  -3 6106.59 1763.33   2
  -1  21   3 4242.97 916.108   6
   1 -21  -5 1240.69 1968.63   2
   1 -21   5 5072.29 891.929   5
   1 -21  -5 3822.71 955.701   5
   1 -21   5 3586.67 1688.76   2
  -1  21  -5 4134.59 913.649   6
  -1  21   5 2247.82 970.812   6
  -1  21   9 4928.24 1063.20   6
   1 -21  -9 2918.41 954.342   5
  -1 -21   9 5916.20 1197.94   5
   1 -21   9 4126.65 920.776   5
   1 -21   9 4921.41 1389.95   1
   1 -21   9 1680.18 1597.60   2
  -1  21  -9 3807.69 891.493   6
  -1 -21   9 7626.52 1912.41   1
   1 -21 -11 807.844 966.162   5
  -1 -21  11 578.849 1795.88   1
  -1  21 -11 1339.68 2104.85   4
  -1  21 -11-967.686 810.870   6
   1  21 -11-1668.71 885.179   6
   1 -21  11-334.627 899.332   5
   1 -21  11-42.1853 1562.11   2
  -1 -21  11 1628.90 1077.58   5
   1 -21  11-2304.05 1368.08   1
  -1  21 -13 4976.58 915.911   6
   1  21 -13 4248.60 1020.01   6
   1 -21  13 4378.04 1211.65   8
  -1 -21  13 6049.47 1182.30   5
   1 -21  13 4878.72 1512.37   1
   1 -21  13 1614.07 1678.87   2
   1 -21 -13 5682.61 1084.63   5
  -1  21 -13 3696.80 1845.24   4
  -1 -21  13 8281.92 2008.98   1
   1 -21  13 5490.67 994.546   5
   1 -21  15 8792.44 1329.84   8
   1 -21 -15 235.387 1106.18   5
  -1 -21  15 5055.75 1202.20   5
  -1  21 -15 10523.2 1156.33   6
   1 -21  15 4456.56 1945.54   2
  -1 -21  15 11960.8 2172.29   1
   1 -21  15 7462.08 1718.24   1
   1 -21  15 722.364 1065.41   5
   1 -21  17 6335.38 1309.90   8
   1  21 -17 8570.15 2565.65   4
  -1 -21  17 7867.63 1973.85   1
  -1  21 -17 5932.31 2143.34   4
   1 -21  17 4501.90 1852.64   2
  -1  21 -17 7774.31 1060.00   6
  -1  21 -17 4229.31 1112.29   7
   1 -21  17 4868.88 1676.60   1
   1 -21  17 6929.06 1098.43   5
  -1 -21  17 8930.95 1206.20   5
   1 -21  19 4895.27 1790.51   1
  -1  21 -19 1828.68 1106.90   7
   1 -21  19 4584.13 1304.95   8
   1 -21  19 3854.37 1837.11   2
  -1 -21  19 298.730 1906.45   1
  -1  21 -19 4102.97 1005.74   6
   1  21 -19 551.118 2230.41   4
  -1  21 -19 2426.32 2069.59   4
  -1 -21  19 1116.59 1260.32   8
   1 -21  19 4778.05 1035.16   5
   1 -23   1 1825.47 1006.93   5
  -1  23  -1 425.419 876.379   6
   1 -23  -1 343.528 981.139   5
   1 -23   1 3094.95 1783.07   2
   1 -23  -1 53.0393 1808.13   2
  -1  23   1 335.108 889.383   6
   1 -23   3 2890.71 1805.99   2
   1 -23  -3 3347.30 1968.82   2
  -1  23   3 2102.28 987.670   6
  -1  23  -3 2563.28 913.210   6
   1 -23  -3 2145.66 1090.81   5
   1 -23   3 3277.03 1019.95   5
   1 -23  -5 8035.39 1228.90   5
  -1  23   5 10597.0 1201.19   6
   1 -23   5 9990.17 1119.46   5
  -1  23  -5 10951.9 1163.29   6
   1 -23  -7 4038.87 1098.14   5
   1 -23   7 1468.24 1781.76   2
  -1  23   7 4949.95 1027.50   6
  -1  23  -7 3678.24 942.122   6
  -1 -23   7 7510.66 1322.83   5
   1 -23   7 4529.23 1028.01   5
  -1  23  -9 5201.62 1006.27   6
  -1 -23   9 6465.06 1358.50   5
   1 -23   9 3593.19 1811.50   2
   1 -23   9 5094.66 1029.24   5
   1 -23  -9 5399.17 1113.91   5
  -1 -23  11-490.351 2161.48   1
  -1  23 -11-24.7345 946.758   6
   1 -23 -11-1698.28 1027.61   5
  -1 -23  11-1173.80 1289.86   5
   1 -23  11-1279.66 1859.16   2
   1 -23  11-52.3584 999.886   5
   1 -23  13-473.458 1838.32   2
  -1  23 -13 551.385 926.359   6
  -1 -23  13 634.262 2095.20   1
  -1 -23  13-817.992 1231.53   5
   1 -23  13-959.919 1021.17   5
  -1  23 -15 4138.87 1057.65   6
  -1  23 -15 2590.55 2208.16   4
  -1 -23  15 4681.00 2128.21   1
   1 -23  15 1623.06 1865.83   2
  -1  23 -15 1660.58 988.966   7
  -1 -23  15 5764.20 1285.79   5
   1 -23  15 3365.84 1078.36   5
  -1 -23  17 1333.41 2115.08   1
  -1  23 -17 1216.14 1075.31   7
   1 -23  17 1977.29 1958.02   2
  -1  23 -17 3241.31 1063.86   6
  -1 -23  17 3944.38 1226.24   5
  -1  23 -17 1702.19 2114.63   4
   1 -23  17 4179.06 1122.89   5
   1 -25   1-897.513 1083.87   5
   1 -25  -1-31.7017 1130.01   5
  -1  25  -1-341.702 1064.33   6
  -1  25   1-513.161 1036.22   6
   1 -25  -1 180.038 2175.30   2
   1 -25   3 2293.39 1081.83   5
  -1  25  -3 2243.81 1048.69   6
   1 -25   3 2128.20 2140.42   2
  -1  25   3 2256.64 1068.05   6
   1 -25  -3 2018.44 1183.70   5
  -1  25  -7 13789.5 1276.96   6
   1 -25   7 13262.0 1328.94   5
   1 -25   9 3433.70 2063.02   2
   1 -25   9 3588.28 1107.37   5
   1 -25  -9-319.910 1075.04   5
  -1  25  -9 2937.52 1027.69   6
  -1 -25   9 3089.91 1446.54   5
   1 -25  11 2642.47 2067.47   2
  -1  25 -11 836.649 999.607   6
  -1 -25  11 2786.17 1399.33   5
   1 -25  11 1909.17 1071.50   5
  -1  25 -13-436.898 1003.86   6
   1 -25  13-636.956 2009.76   2
  -1 -25  13-173.066 1335.19   5
   1 -25  13 953.644 1070.83   5
   1 -27   1 414.327 1244.07   5
   1 -27   1 838.773 2243.36   2
  -1  27   1-594.011 1098.09   6
  -1  27  -1 31.4872 1080.81   6
   1 -27  -1-1164.65 1249.85   5
  -1  27  -3 2155.89 1110.05   6
   1 -27   3 4205.61 1256.29   5
  -1  27   3 2290.32 1129.25   6
   1 -27   3 1318.31 2295.87   2
   1 -27  -3 1722.77 1306.53   5
  -1  27  -5 12034.3 1361.28   6
  -1  27   5 11914.2 1354.63   6
   1 -27   5 12396.5 1438.59   5
   1 -27  -5 10435.9 1528.36   5
   1 -27   7 5202.39 1252.74   5
  -1  27  -7 3779.43 1119.01   6
   1 -27   9 4840.73 2368.51   2
  -1  27  -9 4558.99 1333.28   6
   1 -27   9 2374.24 1174.88   5
   2   0  -4-77.0630 271.703   4
  -2   0   6 11239.5 791.874   1
  -2   0   6 12560.5 700.065   8
   2   0  -6 11613.1 781.567   4
  -2   0   8-31.1440 507.320   1
  -2   0   8-113.111 333.600   8
   2   0  -8-486.343 514.243   4
  -2   0  10 6404.71 522.849   8
   2   0  10 5343.99 558.180   8
  -2   0  10 6504.18 726.725   1
   2   0 -10 7108.57 754.141   4
  -2   0  12-63.3393 721.832   1
  -2   0  14 39772.5 2019.15   8
  -2   0 -14 37105.6 2033.20   7
   2   0  14 38861.9 2035.74   8
   2   0  14 35496.2 2111.47   1
  -2   0  16 17.6796 598.394   8
   2   0  16 944.604 611.307   8
   2   0 -16 165.989 625.639   7
   2   0  16 331.543 716.045   1
  -2   0  16 684.476 958.438   1
  -2   0 -16-472.215 626.907   7
  -2   0  18 970.627 701.394   8
   2   0  18 1056.13 717.071   8
   2   0 -18 299.426 711.153   7
  -2   0 -18 704.575 728.587   7
   2   0  18 1464.79 857.426   1
  -2   0  18 516.755 1110.51   1
   2   0 -20 562.260 786.792   7
   2   0  20-294.874 759.674   8
  -2   0  20-350.927 818.483   8
  -2   0 -20 753.998 862.380   7
  -2   0  20-398.230 1231.08   1
   2   0  20 30.9268 878.910   1
  -2   0  22 34862.0 2011.81   8
  -2   0 -22 34221.0 2055.30   7
   2   0  22 28949.4 2112.99   1
  -2   0  22 35847.2 2330.82   1
   2   0 -22 33011.0 1978.48   7
   2   0  22 30310.9 1968.94   8
  -2   0  24 340.200 991.097   8
   2   0  24-974.685 984.375   8
   2   0 -24-481.156 971.373   7
  -2   0 -24 553.425 1040.95   7
   2   0  24 36.5984 1133.28   1
  -2   0  24-3630.83 1501.40   1
   2   0  26 9801.85 1256.57   8
  -2   0 -26 8257.49 1295.08   7
   2   0 -26 10088.7 1251.72   7
   2   0  26 10549.6 1507.45   1
  -2   0  26 12779.3 1737.64   1
  -2   0  26 10379.3 1337.57   8
  -2   0  28-1387.62 1187.75   8
   2   0  28 387.509 1117.57   8
   2   0 -28-1224.94 1112.08   7
   2   0  28-1445.06 1370.59   1
  -2   0 -28 102.054 1212.79   7
  -2   0  28 998.261 1659.95   1
  -2   2   2 11339.7 625.187   3
  -2   2   4 52598.0 2545.98   3
   2  -2  -4 51153.2 2534.70   5
   2  -2  -4 53307.4 2573.61   4
  -2   2   4 54054.3 2537.15   8
   2  -2  -6 1341.87 418.234   4
   2   2  -6 1911.66 460.782   4
  -2   2   6 1580.40 415.512   1
  -2   2   6 2253.13 228.818   3
  -2  -2   6 1631.37 308.363   8
   2  -2  -6 1594.52 232.659   2
   2  -2  -6 1889.19 181.815   5
  -2   2   6 1742.52 285.474   8
   2  -2   8 27998.4 1479.13   8
   2  -2   8 29840.5 1525.62   1
   2   2  -8 27652.2 1627.14   4
  -2   2  -8 26202.3 1473.57   7
   2  -2  -8 27544.7 1398.02   2
  -2  -2   8 30672.6 1635.67   1
  -2   2   8 30968.6 1402.06   3
   2  -2  -8 29570.1 1383.35   5
  -2  -2   8 25967.0 1492.77   8
  -2   2   8 27313.7 1550.49   1
  -2   2   8 27370.9 1467.79   8
   2  -2  -8 26608.1 1564.81   4
  -2   2  10 265.401 591.237   1
  -2   2 -10-73.2359 364.085   7
   2   2 -10-21.6276 682.712   4
  -2  -2  10 197.625 419.941   8
   2  -2  10-211.369 417.335   1
  -2  -2  10 483.922 672.509   1
  -2   2  10 140.099 361.424   8
   2  -2  10-110.044 346.819   8
   2  -2 -10-49.6101 346.295   7
  -2   2  12 20536.1 1183.28   8
  -2   2  12 20540.4 1359.53   1
   2  -2 -12 20916.1 1171.46   7
   2  -2  14 6194.01 645.262   8
  -2  -2  14 4361.20 971.971   1
   2   2 -14 4477.00 1041.89   4
   2  -2  14 5314.85 763.969   1
  -2   2  14 5697.88 636.543   8
  -2   2 -14 4613.09 626.168   7
  -2  -2  14 5487.19 675.955   8
  -2   2  16 22023.6 1334.81   8
   2  -2  16 19563.8 1452.30   1
   2   2 -16 21041.9 1723.32   4
   2   2 -16 21491.2 1331.83   7
  -2   2 -16 21507.3 1353.52   7
   2  -2 -16 20947.7 1301.12   7
  -2  -2 -16 21667.7 1404.31   7
  -2   2  16 21557.1 1552.68   1
  -2  -2  16 20775.8 1651.76   1
   2  -2  16 21514.8 1323.79   8
  -2  -2  16 21167.5 1367.21   8
   2   2  16 23797.1 1425.42   8
   2  -2  18-190.305 862.157   1
   2  -2  18 421.514 694.327   8
  -2  -2  18 20.6951 702.239   8
   2   2 -18-19.4759 767.175   7
   2   2 -18-385.682 1193.97   4
  -2   2  18 1200.21 745.969   8
  -2   2  18-29.0329 1034.00   1
  -2   2 -18 811.159 686.634   7
  -2  -2 -18-753.123 817.760   7
   2   2  18 211.088 770.637   8
   2  -2 -18-1035.64 728.720   7
  -2  -2  18 31.7256 1152.08   1
   2   2 -20 22444.4 2015.97   4
  -2   2  20 24374.4 1504.00   8
  -2  -2 -20 22986.0 1576.38   7
   2   2 -20 19337.3 1444.66   7
   2  -2  20 20474.0 1627.34   1
   2  -2 -20 20619.8 1425.22   7
  -2   2 -20 19623.0 1459.18   7
  -2  -2  20 22564.1 1513.37   8
  -2  -2  20 23052.3 1878.37   1
   2  -2  20 20060.5 1447.48   8
  -2   2  20 21327.0 1743.31   1
   2   2  20 25502.2 1566.87   8
   2  -2 -22 956.022 873.615   7
   2   2 -22-553.141 1556.74   4
  -2   2  22 827.585 865.395   8
  -2  -2  22 931.314 1362.49   1
  -2  -2 -22 1006.71 981.529   7
  -2   2  22-624.349 1252.99   1
   2  -2  22 117.548 811.235   8
  -2   2 -22 151.636 866.351   7
   2  -2  22 32.5868 1032.71   1
   2   2  22 1339.05 953.790   8
  -2  -2  22 1213.06 956.669   8
   2   2 -22 589.129 891.064   7
   2   2  24 21137.5 1661.88   8
  -2   2 -24 20317.3 1608.21   7
   2  -2  24 18871.4 1527.85   8
   2   2 -24 22044.9 1605.21   7
  -2  -2  24 23726.1 1667.12   8
  -2   2  24 21732.3 1614.66   8
   2  -2  24 16910.1 1697.60   1
   2  -2 -24 23091.3 1592.90   7
  -2  -2  24 22267.3 2017.22   1
   2   2 -24 19843.8 2222.63   4
  -2   2  24 22995.3 1941.70   1
  -2  -2 -24 21590.5 1737.01   7
  -2   2  26 529.256 1055.22   8
  -2  -2  26 1267.63 1132.71   8
   2  -2  26 348.554 996.994   8
   2   2  26-91.4905 1121.29   8
   2   2 -26 1254.38 1938.24   4
   2   2 -26 168.157 1053.68   7
  -2  -2 -26 1048.20 1221.64   7
  -2   2 -26 178.922 1079.64   7
   2  -2  26 608.422 1266.06   1
   2  -2 -26-1146.06 998.040   7
  -2  -2  26 1357.71 1591.54   1
  -2   2  26 871.914 1486.14   1
   2  -2  28-650.468 1306.82   1
  -2   2  28-567.107 1164.66   8
   2  -2 -28 829.893 1108.76   7
  -2  -2  28 1255.97 1682.35   1
   2   2 -28 2159.81 1203.17   7
  -2   2 -28 1256.57 1217.94   7
   2   2  28-32.4848 1183.49   8
  -2  -2 -28 452.977 1291.71   7
   2   2 -28 1186.79 2057.46   4
  -2   2  28 1721.45 1525.19   1
  -2  -2  28 2039.06 1189.93   8
   2  -2  28 943.682 1089.25   8
  -2   4   0 193.058 204.620   3
   2  -4   0 155.346 188.600   2
   2  -4   0 78.4518 135.453   5
   2  -4  -2 142344. 6596.06   2
   2  -4   2 136013. 6576.39   5
  -2   4  -2 129462. 6597.16   3
   2  -4  -2 140167. 6573.03   5
  -2   4   2 141555. 6596.14   3
   2  -4   2 145138. 6607.35   2
   2  -4   4 69132.2 3477.54   8
  -2   4   4 66936.1 3502.35   3
  -2   4  -4 81106.7 3497.42   7
   2  -4  -4 73029.3 3473.89   5
  -2   4  -4 73890.2 3512.28   3
  -2   4   4 72539.5 3461.76   8
   2  -4  -4 74684.2 3494.93   4
   2  -4   4 69919.3 3485.18   5
   2  -4  -4 71541.3 3498.62   2
  -2   4   4 76143.8 3490.07   1
  -2  -4   6 587.016 334.127   8
   2  -4  -6 380.706 302.368   2
   2   4  -6 327.204 519.294   4
  -2   4  -6 820.561 250.228   7
  -2   4   6 891.105 366.285   1
  -2   4   6 722.384 250.076   8
  -2   4  -6 438.433 315.078   3
  -2   4   6 611.612 321.235   3
   2  -4   6 654.529 248.516   8
   2  -4   6 660.376 223.800   5
   2  -4  -6 445.469 382.022   4
   2  -4  -6 772.590 196.497   5
   2  -4   6 373.539 288.057   1
  -2  -4   8 131.826 383.555   8
   2  -4   8 655.706 385.478   1
  -2   4   8 268.452 298.484   8
   2  -4  -8 332.992 362.793   2
   2   4  -8 183.433 591.376   4
   2  -4  -8 270.157 289.230   7
  -2   4  -8 529.565 308.713   7
  -2   4  -8 171.472 372.035   3
  -2   4   8 187.219 201.575   6
   2  -4   8 441.893 296.048   8
  -2  -4   8 344.505 588.540   1
  -2   4   8 502.506 478.305   1
   2  -4  -8 104.439 191.616   5
   2  -4  10 24972.4 1332.00   8
  -2   4  10 25631.0 1320.16   8
   2   4 -10 23438.8 1561.26   4
   2  -4  10 25274.1 1402.77   1
   2  -4 -10 25550.6 1305.95   7
  -2   4 -10 21586.0 1319.33   7
   2  -4 -10 23430.3 1223.64   5
  -2  -4  10 25822.2 1543.81   1
  -2   4  10 25303.0 1235.81   6
   2  -4 -10 26791.6 1316.72   2
  -2   4  10 25289.1 1426.64   1
  -2  -4  10 24512.7 1388.89   8
   2  -4 -12 6664.35 425.667   5
  -2   4  12 7055.33 943.414   1
   2  -4  14 60764.9 3136.87   8
   2   4 -14 64585.6 3403.71   4
  -2   4 -14 66053.8 3154.82   7
  -2   4  14 61711.5 2997.62   6
  -2  -4  14 64478.8 3354.13   1
   2  -4 -14 61250.0 2981.14   5
  -2  -4  14 62096.4 2982.00   5
  -2  -4  14 67766.5 3190.74   8
   2  -4  14 63421.7 3232.28   1
   2  -4  16 1147.79 628.955   8
  -2  -4  16 1215.83 720.083   8
   2   4 -16 1299.15 1182.27   4
  -2   4  16 2977.62 908.416   1
   2  -4 -16 499.562 596.807   7
  -2  -4  16 1266.89 1052.33   1
   2  -4  16 610.052 767.346   1
  -2   4 -16 1515.53 638.675   7
  -2   4  16 780.725 623.503   8
   2  -4 -16 1126.53 231.499   5
  -2   4  18-2151.86 820.944   8
  -2  -4  18-1727.84 885.730   8
   2  -4  18-867.980 873.698   1
  -2   4 -18-1224.58 717.587   7
   2  -4  18-316.350 694.943   8
   2  -4 -18-1494.45 747.098   7
  -2  -4  18-2315.26 1344.57   1
  -2   4  18-2535.93 1144.61   1
   2  -4 -18-454.632 215.791   5
   2   4 -18-1473.42 852.373   7
  -2   4  20 1351.92 810.338   8
   2  -4  20 752.597 735.149   8
  -2  -4  20-1580.42 882.658   8
   2   4 -20 40.4588 1441.51   4
   2  -4 -20 101.510 785.838   7
  -2   4 -20 338.163 788.482   7
   2  -4  20-1728.62 999.528   1
  -2  -4  20 938.951 1324.11   1
   2   4 -20 22.3872 839.115   7
  -2   4  20-646.037 1141.65   1
  -2   4  22 26188.0 1683.85   8
   2  -4  22 26765.1 1640.06   8
   2  -4 -22 24226.2 1617.54   7
  -2   4  22 27529.3 1944.23   1
  -2  -4  22 25954.5 1730.59   8
   2   4 -22 21687.3 1659.39   7
  -2   4 -22 26234.3 1678.02   7
   2   4 -22 24633.5 2266.42   4
   2  -4  22 23491.9 1823.54   1
  -2  -4  22 27721.1 2143.93   1
  -2  -4  24 416.983 1550.32   1
  -2   4  24 612.542 1306.42   1
  -2   4 -24 26.9609 957.874   7
   2  -4  24-245.018 1187.73   1
  -2  -4  24 806.477 1059.35   8
   2  -4 -24 878.275 939.471   7
  -2   4  24 179.546 997.916   8
   2   4 -24-264.180 1023.98   7
   2  -4  24-1317.83 944.487   8
   2   4  24 1070.46 1168.01   8
   2   4 -24-2006.67 1846.20   4
   2  -4  26 6009.44 1113.08   8
   2  -4  26 6014.70 1421.71   1
  -2  -4  26 6852.42 1276.93   8
  -2   4  26 5899.89 1176.77   8
  -2  -4  26 6416.41 1756.51   1
   2   4 -26 7414.90 2079.42   4
   2  -4 -26 4782.64 1099.62   7
  -2   4 -26 5460.54 1190.79   7
  -2   4  26 6113.15 1508.78   1
   2   4 -26 4553.25 1226.41   7
   2   4  26 7601.19 1367.85   8
  -2   4 -28 125.524 1120.81   7
   2  -4  28 761.812 1339.17   1
   2   4  28-819.629 1348.18   8
  -2   4  28-2260.83 1507.18   1
   2   4 -28 92.4836 1123.42   7
   2   4 -28 2869.05 2187.69   4
  -2  -4  28 278.878 1771.81   1
  -2   4  28 807.240 1166.77   8
  -2  -4  28-1363.29 1238.11   8
   2  -4 -28-752.177 1107.49   7
   2  -4  28 28.3565 1026.55   8
  -2   6   0 98536.3 4874.55   3
   2  -6   0 101960. 4833.16   5
   2  -6   0 103461. 4877.10   2
   2  -6   2 37295.8 1742.45   8
  -2   6  -2 35390.8 1843.81   3
   2  -6   2 38170.7 1794.11   5
   2  -6   2 37503.3 1760.23   1
   2  -6  -2 36237.2 1784.14   5
   2  -6   2 35789.7 1840.24   2
  -2   6  -2 33636.1 1737.98   7
   2  -6  -2 36507.0 1837.67   2
   2  -6   4 4578.34 341.606   8
  -2   6  -4 4869.93 341.669   7
   2  -6   4 4977.88 395.333   1
  -2   6   4 4098.00 361.828   6
   2  -6  -4 4492.45 353.339   5
   2  -6  -4 4262.04 474.934   2
   2  -6   4 4651.34 371.821   5
   2  -6   4 5348.57 477.089   2
  -2   6  -4 4163.46 497.608   3
   2  -6  -6 601.868 432.746   2
  -2   6  -6 328.494 394.322   3
   2  -6   6 458.813 356.246   1
  -2   6  -6 430.344 276.869   7
  -2   6   6 309.704 252.275   6
  -2   6   6 492.924 234.414   8
  -2   6   6 489.498 360.700   1
   2  -6  -6 293.359 225.199   7
   2  -6   6 442.528 277.449   8
   2  -6   6 338.926 249.829   5
   2  -6   6 311.161 375.547   2
   2  -6  -6 605.777 261.424   5
  -2   6  -8 46689.3 2274.46   7
  -2   6   8 43781.8 2240.05   6
  -2   6  -8 47039.2 2314.46   3
  -2   6   8 47752.2 2245.75   8
   2  -6   8 45278.3 2277.81   8
   2  -6   8 43950.5 2252.99   5
   2  -6   8 48469.7 2317.83   2
   2  -6  -8 44193.3 2232.25   5
   2  -6  -8 47582.3 2343.59   2
  -2   6   8 48631.7 2319.26   1
   2  -6  -8 45288.5 2243.15   7
  -2  -6   8 47754.7 2347.48   8
   2   6  -8 41973.7 2475.01   4
   2  -6   8 44543.0 2333.90   1
   2  -6  10 10160.1 706.482   8
   2  -6 -10 9679.84 665.641   7
  -2   6 -10 9413.80 694.994   7
  -2   6  10 10098.9 604.206   6
   2  -6  10 10413.0 748.835   2
   2  -6 -10 9644.98 592.815   5
   2  -6 -10 9525.66 787.990   2
   2  -6  10 9758.74 625.477   5
  -2   6  10 9019.42 665.373   8
  -2   6 -10 9538.56 717.888   3
   2  -6  10 9931.46 813.510   1
  -2  -6  12 177161. 8485.42   5
  -2  -6  12 186594. 8622.71   8
   2  -6  12 180251. 8559.18   5
  -2   6 -12 176524. 8574.55   3
   2  -6  12 178322. 8557.80   2
  -2  -6  12 185096. 8739.41   1
   2  -6 -12 178326. 8482.55   5
   2  -6 -12 177390. 8560.29   2
   2   6 -12 188040. 8770.77   4
  -2   6  12 181871. 8485.30   6
  -2   6  12 175245. 8624.17   1
   2  -6 -12 180279. 8539.94   7
  -2   6  12 177665. 8540.14   8
  -2  -6  14 2998.95 399.038   5
   2   6 -14 3057.67 1079.27   4
  -2  -6  14 1685.41 1018.02   1
  -2   6 -14 2835.40 614.149   7
   2  -6  14 2223.68 572.883   8
  -2   6 -14 1059.59 653.298   3
  -2  -6  14 2250.16 696.708   8
   2  -6  14 2701.90 796.347   1
  -2   6  14 2258.65 409.233   6
   2  -6  14 2311.43 573.825   2
   2  -6 -14 2447.72 368.264   5
  -2  -6  16 1689.50 765.429   8
  -2   6 -16 923.251 657.048   7
  -2   6  16 1328.43 630.307   8
   2  -6 -16 1264.45 610.843   7
   2  -6  16 795.900 658.318   8
   2  -6  16 978.764 824.184   1
  -2  -6  16-602.991 1162.66   1
  -2  -6  16 784.207 351.348   5
   2   6 -16 1355.22 1246.34   4
   2  -6  16 865.145 608.754   2
  -2   6  16 523.242 886.328   1
   2  -6 -16 918.414 364.687   5
   2  -6 -18-934.906 698.214   7
   2   6 -18-3712.25 1529.57   4
  -2   6 -18-954.996 731.825   7
  -2   6  18-160.184 1027.07   1
  -2   6  18-1034.85 754.981   8
   2  -6  18-1196.04 949.324   1
  -2  -6  18-1899.42 1327.44   1
   2  -6  18-956.044 733.385   8
   2  -6  18 139.164 657.985   2
  -2  -6  18-845.314 801.938   8
   2  -6 -18-59.6031 358.432   5
   2   6 -20 3362.44 1603.91   4
  -2  -6  20 7141.14 1029.25   8
   2  -6  20 4735.24 875.597   8
  -2   6 -20 5864.31 942.046   7
   2  -6  20 5266.94 1104.90   1
   2  -6 -20 6412.97 881.562   7
   2   6 -20 5291.80 988.748   7
  -2  -6  20 4498.02 1434.82   1
  -2   6  20 6312.03 919.827   8
  -2   6  20 5694.14 1185.24   1
   2  -6  20 5203.30 817.444   2
  -2   6 -22-1379.28 1034.54   7
  -2   6  22-599.940 937.407   8
  -2   6  22 453.823 1289.54   1
   2   6 -22 962.460 1034.99   7
   2  -6  22-621.336 1224.88   1
   2  -6 -22 22.6608 953.496   7
  -2  -6  22 864.365 1050.61   8
   2  -6  22-1057.17 933.994   8
   2   6 -22-686.923 1770.21   4
  -2  -6  22 40.4537 1510.77   1
  -2  -6  24 17692.2 1561.58   8
   2   6 -24 15465.8 2171.04   4
   2  -6 -24 17614.4 1440.22   7
  -2   6  24 21891.8 1525.42   8
   2  -6  24 16383.1 1435.75   8
  -2   6 -24 14462.4 1446.43   7
  -2  -6  24 17152.0 2054.05   1
   2   6 -24 19098.2 1527.24   7
  -2   6  24 22287.0 1792.91   1
   2  -6  24 17868.8 1664.22   1
  -2  -6  28 3031.20 1295.08   8
   2  -6  28 2358.30 1081.80   8
  -2   6  28 2214.58 1243.95   8
   2  -6 -28 3449.85 1154.61   7
   2   6 -28 1981.96 2156.28   4
   2   6 -28 4595.81 1283.01   7
  -2  -6  28 1769.87 1859.71   1
  -2   6 -28 3153.46 1199.49   7
  -2   6  28 1445.53 1471.01   1
   2  -6  28 1531.18 1425.01   1
   2  -8   0 27.6522 446.663   2
  -2   8   0-87.7007 272.531   6
   2  -8   0 74.6732 251.955   5
  -2   8  -2 9717.93 599.624   6
  -2   8  -2 9385.15 513.786   7
  -2   8   2 9764.98 598.630   6
   2  -8   2 9271.42 514.220   8
   2  -8   2 10299.8 604.818   5
   2  -8  -2 8664.79 588.775   5
   2  -8   2 8825.90 710.072   2
   2  -8  -2 9003.48 738.547   2
   2  -8   2 9164.69 561.458   1
  -2   8  -4 340.329 264.921   7
   2  -8   4-169.799 444.298   2
   2  -8   4 112.997 249.289   8
   2  -8  -4 443.905 510.892   2
  -2   8   4 233.411 297.595   6
   2  -8   4 502.015 353.560   1
   2  -8   4 512.801 280.598   5
   2  -8  -4 110.418 293.546   5
   2  -8   6 2115.40 518.939   2
  -2   8  -6 1765.19 335.708   7
   2  -8  -6 1326.78 241.591   7
   2  -8  -6 1623.96 352.773   5
   2  -8  -6 1214.92 602.315   2
   2  -8   6 1874.85 334.512   8
  -2   8   6 1653.60 359.725   6
  -2   8  -6 1348.44 551.650   3
   2  -8   6 2019.23 463.622   1
  -2   8   6 1638.30 262.023   8
  -2   8   6 1506.43 313.137   1
   2  -8   6 1679.13 320.124   5
  -2   8   8 4844.69 441.621   8
   2  -8   8 5201.22 493.954   8
   2  -8   8 4352.43 604.761   1
  -2   8  -8 5166.29 648.364   3
  -2   8  -8 3995.33 497.233   7
   2  -8  -8 5062.12 406.465   7
   2  -8  -8 5192.55 733.756   2
  -2   8   8 4905.75 475.444   6
   2  -8   8 4600.53 458.427   5
   2  -8   8 3641.96 608.297   2
  -2   8   8 5118.20 503.825   1
   2  -8  -8 4540.89 460.382   5
  -2   8  10 193474. 8959.38   8
  -2   8 -10 187396. 8994.85   7
   2  -8 -10 192950. 8962.01   5
  -2  -8  10 187495. 8968.84   5
   2  -8 -10 179307. 9064.96   2
  -2   8  10 187048. 9005.69   1
  -2  -8  12 1970.68 656.146   8
  -2   8  12 935.877 498.183   8
   2   8 -12 1672.07 1014.57   4
   2  -8 -12 1374.73 445.224   7
  -2  -8  12 84.0754 943.238   1
   2  -8  12 700.192 617.031   2
   2  -8 -12 1298.93 426.464   5
  -2   8  12 1215.79 626.904   1
   2  -8 -12-120.029 736.812   2
  -2   8 -12 1708.10 636.009   3
  -2   8  12 799.741 404.854   6
   2  -8  12 1574.76 400.132   5
  -2  -8  12 1340.39 422.873   5
   2  -8  14 22239.2 1336.42   8
   2  -8 -14 20809.6 1295.37   7
   2  -8  14 23140.5 1247.45   5
  -2   8  14 24427.1 1253.68   6
  -2   8 -14 22483.3 1346.24   3
   2  -8  14 21665.4 1373.47   2
   2  -8 -14 23050.4 1233.61   5
  -2  -8  14 19100.6 1680.31   1
  -2  -8  14 22902.6 1234.82   5
  -2   8  14 21383.5 1420.92   1
  -2   8 -14 20508.9 1339.48   7
   2   8 -14 22324.4 1786.72   4
   2  -8  14 22832.1 1509.43   1
  -2  -8  14 21490.3 1431.44   8
   2  -8  16-405.202 705.529   2
  -2  -8  16 284.931 793.447   8
   2  -8 -16-337.295 618.307   7
   2   8 -16 1915.20 1259.08   4
  -2  -8  16 9.52985 492.656   5
   2  -8  16-925.336 649.455   8
  -2   8 -16-638.788 673.777   7
  -2   8  16 332.301 835.802   1
  -2  -8  16 668.550 1189.07   1
  -2   8 -16 16.8655 665.896   3
   2  -8 -16 202.790 473.627   5
   2  -8  16-272.986 529.637   5
  -2   8  16-129.403 639.069   8
   2  -8  16 103.976 878.901   1
  -2   8 -18 943.347 756.526   7
   2  -8  18 653.880 752.952   8
  -2   8  18 827.388 741.858   8
  -2  -8  18 977.124 849.405   8
   2   8 -18-835.050 1455.91   4
   2  -8  18 392.837 749.151   2
   2  -8  18 890.933 972.848   1
   2  -8 -18 220.966 689.778   7
   2  -8 -18 91.6886 512.964   5
  -2  -8  18-901.284 1339.55   1
  -2   8  18 606.430 985.312   1
  -2  -8  18 533.863 431.689   5
  -2  -8  20 1290.40 978.819   8
   2  -8  20 776.962 827.812   8
  -2   8  20 1337.18 807.817   8
  -2   8 -20 2164.00 846.998   7
  -2  -8  20 934.062 1470.41   1
   2   8 -20 2783.74 1562.42   4
   2  -8 -20 1297.15 820.634   7
   2  -8  20 1506.51 1137.30   1
  -2   8  20 1361.77 1086.25   1
   2   8 -20 1562.11 887.895   7
   2  -8  20 1510.83 819.216   2
   2  -8  22 7108.21 1411.19   1
   2  -8  22 7370.54 1056.80   8
   2  -8 -22 6166.01 1032.31   7
   2   8 -22 10282.5 1904.12   4
   2   8 -22 8441.67 1178.35   7
  -2   8 -22 7291.42 1132.28   7
  -2   8  22 7467.52 1314.32   1
  -2  -8  22 6816.18 1733.98   1
  -2   8  22 8994.78 1088.59   8
  -2  -8  22 10549.0 1247.56   8
   2  -8  24 676.825 1032.79   8
   2   8 -24 254.110 1900.61   4
   2   8 -24 2055.49 1125.98   7
  -2   8 -24 4118.11 1037.96   7
   2  -8  24 1915.71 1279.27   1
  -2   8  24 2330.29 1264.25   1
   2  -8 -24 103.069 953.043   7
  -2  -8  24 1463.70 1177.91   8
  -2   8  24 3087.97 1019.35   8
  -2  -8  24 1609.34 1708.11   1
  -2   8  26 14195.5 1842.99   1
   2  -8 -26 14906.5 1465.53   7
  -2  -8  26 19256.3 2176.14   1
   2   8 -26 15966.4 1586.04   7
   2   8 -26 17447.5 2448.42   4
  -2   8 -26 18338.3 1561.01   7
  -2   8  26 19070.5 1541.07   8
  -2  -8  26 18822.3 1680.99   8
   2  -8  26 15795.9 1802.92   1
  -2   8  28-958.850 1422.43   1
  -2   8  28-1052.51 1243.18   8
   2   8 -28-1254.35 1264.55   7
   2  -8  28 59.1217 1120.23   8
  -2  -8  28 2614.14 1858.93   1
   2  -8 -28-1315.47 1124.40   7
   2  -8  28-1184.20 1433.09   1
  -2   8 -28 1215.21 1192.54   7
  -2  10   0 31414.0 1626.86   6
   2 -10   0 32558.0 1631.59   5
   2 -10   0 29035.5 1751.31   2
  -2  10  -2 1321.24 451.105   4
   2 -10   2 1769.17 298.611   8
   2 -10   2 2303.54 602.362   2
   2 -10  -2 1063.20 610.356   2
   2 -10  -2 1615.45 369.968   5
  -2  10  -2 1350.86 246.281   7
  -2  10  -2 970.322 359.357   6
  -2  10   2 1271.48 359.074   6
   2 -10   2 1479.22 349.224   1
   2 -10   2 1589.84 355.090   5
  -2  10  -4 8601.29 606.155   6
  -2  10   4 7007.88 605.986   6
  -2  10  -4 8074.22 722.891   4
   2 -10   4 8871.11 599.225   5
   2 -10  -4 7502.70 591.913   5
   2 -10   4 7468.61 780.729   2
   2 -10  -4 7578.31 816.788   2
   2 -10   4 7824.82 530.223   8
   2 -10   4 7817.90 620.520   1
  -2  10  -4 7497.73 518.681   7
   2 -10  -6 2039.21 418.319   5
   2 -10   6 1808.38 403.366   8
   2 -10   6 1543.23 634.452   2
  -2  10   6 2199.55 293.552   8
   2 -10  -6 972.561 718.468   2
  -2  10  -6 2103.19 423.903   6
  -2  10  -6 1827.74 401.911   7
  -2  10   6 1677.55 417.185   6
   2 -10   6 1771.47 537.560   1
  -2  10  -8 44542.9 2196.96   7
  -2  10  -8 42126.4 2190.21   6
  -2  10   8 43351.2 2191.01   6
   2 -10   8 41252.2 2324.75   2
   2 -10  -8 43878.1 2207.64   5
   2 -10   8 43419.5 2199.92   8
   2 -10  -8 43107.8 2385.31   2
   2 -10   8 42544.0 2286.60   1
  -2  10   8 43713.3 2144.01   8
  -2  10  10 4873.65 540.769   8
  -2 -10  10 4977.01 744.941   8
   2 -10  10 5445.93 792.684   1
   2 -10 -10 6311.62 564.198   7
  -2  10 -10 5399.24 616.912   7
  -2  10  10 5212.37 534.680   6
   2 -10 -10 6023.39 953.660   2
  -2  10 -10 4632.08 539.090   6
   2 -10  10 5398.91 781.121   2
  -2 -10  10 6047.83 1038.45   1
   2 -10 -10 4863.77 575.365   5
  -2 -10  10 6126.64 615.538   5
   2  10 -10 5478.24 1165.49   4
  -2  10  12 119382. 5568.90   8
  -2  10  12 109690. 5607.83   1
   2  10 -12 111270. 5880.98   4
   2 -10  12 121349. 5620.26   8
   2 -10 -12 114403. 5567.81   7
  -2  10  12 114984. 5559.61   6
  -2 -10  12 109148. 5817.63   1
   2 -10 -12 116438. 5575.11   5
  -2 -10  12 115143. 5576.43   5
   2 -10 -12 119050. 5733.30   2
  -2 -10  12 115505. 5679.64   8
   2 -10 -14 5147.75 640.501   5
  -2 -10  14 3761.59 616.931   5
  -2  10  14 4183.70 616.142   6
   2 -10 -14 4230.73 636.781   7
   2 -10  14 3990.36 713.446   8
  -2 -10  14 4063.51 828.119   8
   2 -10  14 3220.84 944.975   1
  -2  10  14 3288.50 741.087   1
  -2  10 -14 4991.61 731.155   7
  -2 -10  14 5286.67 1189.83   1
   2  10 -14 3942.34 1337.02   4
   2 -10  16 3971.83 800.943   8
  -2 -10  16 4271.82 1355.27   1
  -2  10 -16 5119.32 814.867   7
  -2 -10  16 4521.66 677.478   5
   2  10 -16 3549.35 1407.63   4
   2 -10 -16 4517.31 732.245   7
  -2  10  16 3341.25 757.195   8
   2 -10  16 2296.60 999.006   1
  -2 -10  16 3512.53 882.649   8
   2 -10 -16 3417.31 649.466   5
  -2  10 -18 104.470 814.312   7
  -2 -10  18 24.9186 901.033   8
   2  10 -18 123.807 1503.88   4
   2 -10  18 434.841 809.291   8
   2 -10 -18-76.6737 756.093   7
  -2 -10  18-375.831 1422.01   1
  -2  10  18 543.312 891.232   1
   2 -10 -18 137.324 639.354   5
   2 -10  18 688.297 1095.59   1
  -2  10  18 280.354 779.310   8
  -2 -10  18-22.8533 573.587   5
   2  10 -20-2023.51 1810.69   4
  -2  10 -20-1466.12 1021.38   7
   2 -10 -20 65.0605 870.807   7
  -2 -10  20 2092.97 1088.00   8
   2 -10  20 829.113 919.484   8
  -2  10  20 881.972 891.212   8
  -2 -10  20 403.592 1535.79   1
  -2  10  20-278.499 1072.48   1
   2 -10  20-130.614 1277.74   1
  -2 -10  22 4776.82 1150.36   8
  -2  10  22 5407.14 1061.07   8
   2  10 -22 822.087 1809.08   4
  -2  10 -22 3828.34 1009.51   7
   2 -10 -22 4731.20 1003.09   7
   2 -10  22 3809.22 1031.25   8
   2  10 -22 3770.13 1132.22   7
  -2 -10  22 5095.74 1727.45   1
   2 -10  22 6279.66 1344.27   1
  -2  10  22 4437.42 1150.35   1
   2 -10  24 25325.3 1880.94   8
   2 -10 -24 23448.9 1856.03   7
  -2  10  24 32530.3 1904.93   8
   2  10 -24 28973.2 1972.18   7
  -2  10 -24 27721.3 1905.87   7
   2  10 -24 22522.8 2617.83   4
  -2 -10  24 31274.1 2526.04   1
   2 -10  24 28391.6 2210.83   1
  -2 -10  24 30585.7 2024.32   8
   2 -10 -26 1538.28 1102.30   7
  -2 -10  26 622.205 1275.37   8
  -2  10  26 634.525 1345.35   1
   2 -10  26-1596.38 1399.93   1
  -2  10 -26-352.070 1079.01   7
  -2  10  26-699.070 1151.00   8
   2  10 -26-620.706 1233.37   7
  -2 -10  26 194.983 1790.01   1
   2 -10  26-322.183 1167.39   8
   2  10 -26 2668.53 2169.54   4
   2 -10  28 2774.20 1564.66   1
   2 -10 -28 5450.67 1409.72   7
  -2 -10  28 5390.64 2142.51   1
   2 -12   4-821.411 431.526   8
   2 -12   4-1028.69 535.662   1
   2 -12   4 41.4067 452.323   5
  -2  12   6 135.981 253.224   8
  -2  12  -6 78.7783 419.025   7
   2 -12   6 381.731 437.815   8
   2 -12   6 13.9153 437.548   5
   2 -12   6 898.149 615.822   1
   2 -12   8-352.551 517.393   8
   2 -12   8-17.0829 682.414   1
  -2  12  -8-443.524 892.469   4
  -2  12  -8 565.593 473.031   7
  -2  12   8 285.298 359.863   8
   2 -12   8-294.589 468.315   5
  -2  12  10 38565.9 1889.57   8
  -2  12 -10 37251.1 2134.43   3
  -2  12 -10 35275.9 1932.99   6
  -2  12 -10 33460.2 1934.69   7
   2 -12  10 36022.2 2111.24   2
   2  12 -10 42855.4 2686.07   4
   2 -12  10 38545.4 1945.54   5
   2 -12  10 36194.2 2072.90   1
   2 -12  12 14854.7 1032.41   8
  -2  12 -12 12376.5 1231.21   3
  -2  12 -12 14639.7 1025.70   7
  -2  12 -12 13180.6 945.902   6
  -2 -12  12 13157.3 1483.41   1
   2 -12  12 13512.4 926.211   5
   2 -12  12 14235.4 1235.43   2
  -2  12  12 12945.1 941.574   8
   2  12 -12 13133.6 1608.57   4
   2 -12  12 12197.2 1228.20   1
  -2 -12  12 15619.9 1178.35   8
   2  12 -14 50705.8 3112.23   4
   2 -12  16 2308.86 826.284   8
  -2  12  16 1949.92 763.906   8
  -2 -12  16 1066.62 1301.97   1
  -2  12 -16 1863.56 806.535   7
  -2  12 -16 1188.33 600.953   6
   2 -12  16 1351.03 1078.47   1
   2  12 -16 2643.34 1523.89   4
  -2  12 -16 2321.26 989.475   3
   2 -12  16 1436.42 628.016   5
  -2 -12  16 1436.69 920.140   8
   2 -12  16 604.870 1023.25   2
   2  12 -18 391.951 1569.11   4
   2 -12  18 406.172 999.539   2
  -2  12 -18 650.053 879.668   7
  -2  12 -18-249.222 627.797   6
   2 -12 -18 495.355 877.651   7
  -2 -12  18-434.449 1528.24   1
  -2  12 -18-555.568 974.562   3
   2 -12  18-409.178 1154.49   1
   2 -12  18-63.9851 584.040   5
  -2  12  18-19.1751 808.172   8
   2 -12  18 366.215 885.953   8
  -2 -12  18-577.294 962.853   8
   2 -12  20 5301.91 1177.24   2
   2 -12  20 5799.55 1047.14   8
  -2  12  20 6153.12 1042.72   8
   2  12 -20 4888.44 1897.29   4
   2 -12 -20 5678.53 1079.26   7
  -2  12 -20 2288.14 1088.83   3
  -2  12 -20 4017.33 765.958   6
  -2 -12  20 6290.85 1728.72   1
  -2 -12  20 4619.22 1127.85   8
   2 -12  20 7613.39 822.179   5
   2 -12  20 4977.82 1372.87   1
  -2  12 -20 5251.88 1025.71   7
  -2  12  22 36291.7 2081.89   8
   2  12 -22 31559.5 2794.81   4
  -2  12 -22 30345.7 2014.92   7
   2 -12  22 29944.2 2338.15   1
   2  12 -22 34095.3 2125.84   7
   2 -12  22 31259.2 2082.14   8
  -2 -12  22 31406.4 2151.91   8
  -2 -12  22 28313.4 2561.68   1
   2 -12 -22 36906.3 2114.44   7
   2  12 -24-2413.96 2115.16   4
   2 -12  24-1833.75 1133.30   8
   2 -12 -24-1923.39 1243.31   7
  -2  12 -24-330.940 1146.05   7
   2 -12  24 660.766 1455.22   1
  -2 -12  24-766.063 1218.40   8
  -2  12  24-945.171 1130.34   8
  -2 -12  24-1753.56 1931.37   1
   2  12 -24-1661.78 1236.17   7
  -2 -12  26 4565.83 1395.59   8
   2 -12  26 5123.35 1600.34   1
   2 -12  26 2433.87 1290.60   8
  -2  12  26 5021.57 1262.47   8
   2  12 -26 3332.32 1308.37   7
  -2  12 -26 4000.20 1186.00   7
   2 -12 -26 6104.38 1303.49   7
  -2 -12  26 1302.67 1944.14   1
   2  12 -26 3620.05 2163.81   4
  -2  14   0 79502.5 3706.92   6
   2 -14   0 69270.7 3598.93   1
   2 -14   0 78292.8 3708.96   5
   2 -14   0 77856.9 3898.63   2
   2 -14   2 174.262 490.502   5
   2 -14   2 51.4233 910.533   2
   2 -14   2-257.132 514.801   1
   2 -14  -2 52.8352 930.543   2
   2 -14  -2 656.953 535.446   5
  -2  14  -2 139.880 521.994   6
  -2  14   2 90.0114 488.724   6
   2 -14   4 18890.9 1087.92   8
  -2  14  -4 16730.0 1144.12   6
  -2  14   4 18303.5 1133.72   6
  -2  14  -4 18550.2 1249.76   4
   2 -14   4 19036.1 1149.89   5
   2 -14  -4 18110.5 1136.01   5
   2 -14   4 17459.1 1410.11   2
   2 -14   4 18375.6 1136.13   1
   2 -14  -4 17312.6 1443.09   2
   2 -14  -6 782.717 1017.29   2
   2 -14   6 342.756 548.382   8
  -2  14  -6 168.111 447.823   7
  -2  14  -6-607.846 878.038   4
   2 -14   6-768.118 924.544   2
  -2  14  -6 902.541 553.688   6
   2 -14  -6 1012.23 545.897   5
   2 -14   6 395.841 705.531   1
  -2  14   6 30.3602 530.628   6
   2 -14   6 1017.80 545.131   5
  -2  14   8 15786.3 919.818   8
  -2  14  -8 14943.5 999.302   7
  -2  14  -8 15523.7 1060.22   6
  -2  14   8 16101.0 1064.70   6
   2 -14   8 17452.0 1080.82   5
   2 -14  -8 18044.0 1100.20   5
   2 -14   8 13631.1 1342.32   2
   2 -14  -8 16490.7 1485.85   2
   2 -14   8 12663.2 1182.55   1
  -2  14  -8 15698.5 1396.23   4
   2 -14   8 16127.4 1074.95   8
   2 -14 -10 253.050 618.070   5
  -2 -14  10-772.317 715.192   5
  -2  14  10-260.868 501.757   8
   2 -14  10 129.676 996.641   2
  -2  14 -10 340.437 596.654   6
   2 -14 -10-956.386 1185.14   2
  -2  14  10 270.671 573.209   6
   2 -14  10 344.554 595.348   5
  -2  14  12 20915.5 1259.73   8
  -2  14 -12 21335.9 1791.86   4
  -2  14 -12 20698.1 1295.33   6
  -2  14 -12 17249.0 1296.03   7
  -2  14  12 20482.2 1313.19   6
   2  14 -12 19781.7 2190.66   4
  -2 -14  12 19131.2 1796.52   1
   2 -14  12 21833.7 1287.31   5
   2 -14 -12 21825.4 1326.90   5
   2 -14  12 18161.2 1608.54   2
  -2 -14  12 19793.4 1345.47   5
  -2  14 -12 20958.9 1633.10   3
   2 -14 -12 23112.0 1866.00   2
   2 -14  12 20833.5 1551.15   1
   2 -14  12 21019.4 1368.88   8
  -2 -14  14 6276.18 916.563   5
   2 -14  14 5295.77 918.649   8
   2 -14  14 6972.87 1241.96   2
   2  14 -14 7128.08 1662.03   4
  -2  14 -14 5393.18 874.265   7
  -2  14 -14 6440.97 1530.05   4
  -2  14 -14 7508.52 819.714   6
  -2 -14  14 7326.21 1491.61   1
  -2 -14  14 6741.98 1061.45   8
  -2  14 -14 6866.23 1293.82   3
  -2  14  14 7030.69 850.663   6
   2 -14  14 6305.32 752.381   5
   2 -14 -14 7962.38 879.051   5
   2 -14  14 7737.04 1201.83   1
  -2  14  16 20054.4 1393.10   8
  -2  14 -16 19946.2 2072.02   4
   2  14 -16 16136.4 2022.48   4
  -2  14 -16 20142.7 1426.09   7
  -2  14 -16 20741.7 1629.10   3
  -2  14 -16 20678.2 1331.36   6
  -2 -14  16 18644.0 1517.10   8
   2 -14  16 19189.7 1295.11   5
  -2 -14  16 17916.8 1925.32   1
   2 -14 -16 23075.4 1408.04   5
  -2 -14  16 22601.0 1417.72   5
   2 -14  16 15688.5 1657.31   2
   2 -14  16 20893.8 1465.30   8
   2 -14  16 21576.7 1701.35   1
   2 -14  20 26298.2 1853.41   8
  -2  14  20 27375.6 1792.14   8
  -2  14 -20 25178.1 1800.31   7
  -2  14 -20 28339.2 1939.57   3
  -2  14 -20 28042.5 1624.71   6
  -2 -14  20 25238.2 1894.82   8
   2  14 -20 22174.0 2410.60   4
   2 -14  20 30025.5 1627.51   5
   2 -14  20 25435.4 1955.02   2
  -2 -14  20 25893.3 2380.20   1
   2 -14  20 24573.6 2069.44   1
  -2  14 -22-868.558 1146.88   7
  -2  14  22 296.966 1098.28   8
   2 -14  22-1012.06 1184.95   8
   2  14 -22-1096.04 2067.47   4
  -2 -14  22 93.4868 1179.98   8
  -2 -14  22-185.559 1844.81   1
   2 -14  22 647.166 1425.38   1
  -2 -14  24 7966.76 1475.89   8
  -2  14  24 5886.84 1328.36   8
   2  14 -24 7266.81 2164.69   4
   2  14 -24 9649.42 1427.99   7
  -2  14 -24 10422.4 1279.40   7
  -2 -14  24 7548.23 1987.48   1
   2 -14  24 9694.71 1649.57   1
   2 -14  24 8908.54 1344.93   8
  -2 -14  26 4232.07 2083.68   1
   2 -16   0 123.352 562.352   1
   2 -16   0-419.282 1018.97   2
  -2  16   0 67.2621 561.404   6
   2 -16   0-559.646 598.819   5
  -2  16  -2 59017.5 3011.25   6
  -2  16   2 60694.5 3011.01   6
   2 -16   2 56673.5 2943.08   1
   2 -16   2 63142.5 3025.00   5
   2 -16  -2 59616.4 3015.53   5
   2 -16   2 51111.0 3223.57   2
   2 -16  -2 59688.8 3284.42   2
   2 -16  -4 18.2342 587.328   5
   2 -16   4 29.3166 1015.41   2
   2 -16  -4-973.341 1106.86   2
   2 -16   4 782.076 703.668   1
  -2  16  -4-645.617 632.656   6
  -2  16   4-238.836 579.910   6
   2 -16   4 721.466 596.280   5
   2 -16  -6 295.667 620.869   5
  -2  16  -6 1205.79 996.321   4
  -2  16  -6-19.9003 501.158   7
   2 -16   6-531.949 1093.44   2
   2 -16  -6 163.773 1197.74   2
   2 -16   6-281.295 760.425   1
  -2  16  -6-497.519 643.987   6
  -2  16   6-272.870 581.529   6
   2 -16   6 349.013 639.426   8
   2 -16   6-182.788 630.662   5
  -2  16  10 18430.6 1128.36   8
  -2  16  10 17056.3 1232.74   6
  -2  16 -10 16124.7 1687.35   4
   2 -16  10 21209.7 1259.31   5
  -2  16 -10 16812.8 1232.44   6
   2 -16 -10 17550.3 1261.13   5
  -2 -16  10 20279.8 1388.58   5
   2 -16  10 17377.7 1627.05   2
   2 -16 -10 21475.7 1883.09   2
   2 -16 -12 587.894 743.395   5
   2 -16  12 1240.27 1091.61   1
  -2 -16  12 1548.51 1421.87   1
  -2  16 -12 1291.92 1416.80   4
  -2  16 -12 773.255 727.712   7
  -2 -16  12 43.7342 851.408   5
  -2  16 -12 18.7057 702.748   6
  -2  16  12 841.089 746.843   6
   2 -16 -12-757.247 1496.61   2
   2 -16  12 266.428 816.168   8
  -2  16  12-581.998 630.302   8
   2 -16  12-2143.10 1192.52   2
   2 -16  12 340.238 672.195   5
   2 -16  14 12717.2 1302.77   8
  -2  16 -14 18272.1 1905.16   4
   2  16 -14 17945.9 2391.50   4
   2 -16  14 11973.9 1600.75   2
  -2  16 -14 19572.9 1681.74   3
  -2  16 -14 15060.6 1190.75   6
  -2  16  14 16690.5 1233.23   6
   2 -16  14 17279.8 1178.17   5
  -2 -16  14 14290.1 1840.17   1
  -2 -16  14 17478.3 1334.91   5
   2 -16 -14 18141.3 1279.32   5
   2 -16  14 14793.2 1552.45   1
  -2 -16  18 655.833 928.240   5
   2 -16  18 2114.40 1071.19   8
  -2 -16  18 883.959 1109.70   8
  -2  16 -18 1187.11 1305.43   3
   2 -16 -18 593.654 978.475   5
   2  16 -18 2720.32 1896.28   4
   2 -16  18 1093.29 1356.72   2
  -2  16 -18 2600.59 1802.74   4
   2 -16  18 2134.19 1346.82   1
  -2 -16  18 2586.05 1769.59   1
  -2  16 -18 22.8114 931.691   7
  -2  16 -18 2287.32 846.844   6
   2 -16  18 2107.20 800.353   5
  -2 -16  20 310.915 1189.96   8
   2 -16  20 246.521 1472.93   2
  -2  16 -20 730.881 1923.87   4
  -2  16 -20-1767.72 1081.77   7
  -2 -16  20-968.184 1738.87   1
   2 -16  20-848.885 1431.68   1
  -2  16 -20-585.508 855.419   6
  -2  16 -20-1163.33 1362.95   3
   2 -16  20 552.200 771.415   5
   2  16 -20-1763.30 2081.12   4
   2 -16  20-221.826 1142.54   8
   2  16 -22 9105.18 2230.54   4
  -2  16 -22 9955.74 2258.27   4
  -2  16 -22 9096.54 1305.83   7
   2 -16  22 11566.7 1381.21   8
  -2 -16  22 6997.76 1390.10   8
  -2 -16  22 10175.6 1958.02   1
   2 -16  22 8057.31 1681.95   1
  -2 -16  24-379.534 1346.26   8
   2 -16  24 826.258 1255.80   8
   2  16 -24-840.875 1327.45   7
  -2  16 -24 55.9913 2280.99   4
  -2  16 -24-1614.95 1207.99   7
  -2 -16  24-50.9269 1922.91   1
   2 -16  24-1636.42 1550.38   1
   2  16 -24 231.022 2104.00   4
  -2  18   0 75677.0 3902.98   6
   2 -18   0 81284.8 3922.66   5
   2 -18   0 73558.6 4214.56   2
   2 -18   2 5614.46 793.467   5
   2 -18  -2 5130.41 783.082   5
   2 -18   2 5766.44 842.450   1
   2 -18   2 2304.55 1257.69   2
  -2  18  -2 5332.27 766.286   6
  -2  18   2 5354.61 746.637   6
   2 -18  -2 5642.47 1371.14   2
  -2  18   4 16963.0 1215.76   6
  -2  18  -4 19052.8 1238.51   6
   2 -18  -4 18710.2 1248.74   5
   2 -18   4 15870.5 1267.18   1
   2 -18   4 14769.9 1618.46   2
   2 -18  -4 19548.7 1801.93   2
   2 -18   4 19314.6 1250.01   5
   2 -18  -6-327.516 695.903   5
  -2  18  -6 1369.32 1183.93   4
   2 -18   6-332.733 1232.52   2
   2 -18  -6-1976.33 1425.62   2
  -2  18  -6 305.901 670.719   6
   2 -18   6 1204.13 879.245   1
  -2  18   6 528.267 679.193   6
   2 -18   6 141.958 700.677   5
   2 -18  -8 5831.52 871.711   5
  -2  18  -8 4340.00 685.257   7
   2 -18   8 4184.91 1353.01   2
  -2  18  -8 6537.36 839.114   6
  -2  18   8 6749.00 887.114   6
   2 -18   8 5952.23 1062.39   1
   2 -18  -8 6086.12 1544.10   2
   2 -18   8 6305.63 850.931   5
   2 -18  10 314.309 895.784   8
  -2  18 -10-187.388 1370.37   4
  -2  18 -10 614.392 726.188   6
   2 -18 -10 725.190 1634.74   2
  -2  18  10 167.956 776.271   6
   2 -18  10 67.0112 1296.07   2
   2 -18  10-95.9056 1044.46   1
   2 -18  10 547.332 742.792   5
   2 -18 -10-339.204 762.401   5
  -2 -18  12 12721.1 1877.40   1
  -2  18 -12 10987.6 1751.60   4
   2 -18  12 6215.92 1658.49   2
  -2  18 -12 14365.1 1170.08   6
  -2  18  12 14246.6 1199.94   6
   2 -18  12 16128.9 1192.86   5
   2 -18 -12 12708.1 2048.01   2
   2 -18 -12 16771.1 1212.56   5
  -2 -18  12 18850.2 1389.06   5
   2 -18  12 10398.0 1256.16   8
   2 -18  12 12071.9 1480.11   1
   2 -18 -14-720.761 930.136   5
  -2 -18  14-101.918 1015.08   5
  -2 -18  14 651.494 1651.09   1
  -2  18 -14 150.225 1710.89   4
   2 -18  14 706.504 1490.38   2
  -2  18 -14-724.939 891.635   7
  -2  18  14-1633.25 949.189   6
  -2  18 -14 122.584 817.179   6
   2 -18  14-991.510 1052.50   8
   2 -18  14 469.552 819.289   5
   2 -18  14-1378.27 1264.81   1
  -2 -18  16 2917.80 1118.03   5
   2  18 -16 523.098 2331.55   4
  -2  18 -16 331.161 1710.30   4
   2 -18  16 1572.57 1028.39   8
  -2 -18  16 44.3498 1713.80   1
  -2  18 -16-566.378 914.375   7
   2 -18  16 1506.56 1498.96   2
  -2  18 -16 1404.67 829.365   6
  -2  18 -16 959.095 1482.38   3
   2 -18 -16 2714.82 980.342   5
   2 -18  16 821.879 1361.72   1
   2 -18  16 2260.42 852.904   5
  -2 -18  18 415.881 1076.07   5
   2 -18 -18 25.7236 1120.60   5
   2 -18  18-510.248 1153.62   8
   2  18 -18-3033.30 2196.97   4
  -2  18 -18-3079.88 1976.44   4
  -2 -18  18-478.731 1214.39   8
   2 -18  18 71.3607 1417.81   1
  -2 -18  18 233.518 1795.60   1
   2 -18  18-963.122 1529.90   2
  -2  18 -18-1416.38 922.872   6
   2 -18  18-442.508 854.088   5
  -2  18 -20 5282.38 2108.14   4
   2 -18  20 2035.46 1583.61   2
   2 -18  20 1913.26 1512.74   1
  -2  18 -20 2322.40 1059.90   7
  -2 -18  20 2143.10 1865.29   1
  -2 -18  20 3646.68 1252.83   8
  -2  18 -20 2994.22 894.210   6
  -2  18 -20 1888.64 1452.69   3
   2 -18  20 3595.41 1255.29   8
   2  18 -20 1423.96 2118.85   4
   2 -18  20 1929.46 864.911   5
   2  18 -22 580.284 2245.78   4
  -2  18 -22-1242.64 2141.96   4
  -2  18 -22 81.8753 1106.03   7
   2 -18  22 1960.13 1585.03   1
  -2 -18  22 1271.15 1930.49   1
  -2 -18  22 1878.64 1314.20   8
   2 -18  22 1194.81 1271.21   8
  -2  20   0-564.050 703.542   6
   2 -20   0 77.1991 1367.49   2
   2 -20   0 153.659 745.248   5
  -2  20  -2 27766.2 1658.62   6
  -2  20   2 25021.2 1650.74   6
   2 -20   2 27559.7 1660.81   5
   2 -20  -2 28469.9 1682.19   5
   2 -20   2 24290.3 2140.93   2
   2 -20  -2 24136.8 2185.05   2
   2 -20  -4 1534.92 813.627   5
   2 -20   4 3037.21 1492.38   2
   2 -20  -4 3440.60 1579.91   2
  -2  20   4 2499.96 801.899   6
  -2  20  -4 2486.48 771.536   6
   2 -20   4 2078.51 769.810   5
   2 -20   6 298.804 1416.88   2
   2 -20  -6-214.692 1598.33   2
   2 -20  -6 495.675 789.913   5
  -2  20  -6 1365.75 761.297   6
  -2  20   6 43.6348 741.247   6
   2 -20   6 22.1420 735.014   5
   2 -20  -8-634.760 802.679   5
   2 -20   8-2172.57 1488.38   2
   2 -20  -8-3405.11 1822.51   2
   2 -20   8 45.0899 782.423   5
   2 -20  10 6521.15 1186.88   8
  -2  20 -10 5712.66 1648.13   4
   2 -20  10 11087.9 1052.05   5
  -2  20 -10 4446.75 886.872   7
   2 -20  10 2003.63 1572.12   2
  -2  20 -10 6971.48 985.026   6
   2 -20 -10 1187.87 1950.03   2
   2 -20 -10 10562.7 1024.73   5
   2 -20  10 9511.26 1330.51   1
   2 -20 -12 1862.69 892.351   5
   2 -20  12 1912.20 1073.19   8
  -2 -20  12 180.773 1699.40   1
  -2  20 -12 33.4411 812.958   7
   2 -20  12 2430.07 1559.09   2
  -2  20 -12 1133.94 828.512   6
  -2  20  12 1099.99 910.980   6
  -2 -20  12 1338.51 1119.87   5
   2 -20  12 2260.44 1289.25   1
  -2  20 -12 1484.33 1652.21   4
   2 -20  12 1923.06 899.609   5
   2 -20  14 14717.8 1483.83   8
   2 -20  14 17003.1 1332.84   5
   2 -20  14 12194.5 1894.30   2
  -2  20 -14 17887.2 1329.37   6
  -2  20  14 17152.4 1410.78   6
   2 -20 -14 19237.3 1429.53   5
  -2 -20  14 24957.6 1654.05   5
  -2 -20  14 11741.8 2162.63   1
  -2  20 -14 16162.8 2074.70   4
   2 -20  14 16425.0 1714.96   1
   2 -20 -16 660.897 1069.19   5
  -2 -20  16 555.025 1237.96   5
   2 -20  16 2321.94 1543.69   1
  -2 -20  16-48.3447 2030.38   1
   2 -20  16 3216.43 1729.58   2
   2 -20  16 1894.10 1187.34   8
  -2  20 -16 3658.58 1035.55   6
   2 -20  16-189.459 934.386   5
  -2 -20  18 55.7829 1189.40   5
   2 -20 -18 779.791 1169.94   5
   2  20 -18-2187.76 2688.95   4
   2 -20  18 220.006 1475.58   1
  -2  20 -18-1947.04 1948.79   4
  -2  20 -18-977.811 996.727   7
  -2 -20  18 701.250 1946.13   1
  -2  20 -18 88.2981 873.865   6
  -2  20 -18 1321.06 1644.03   3
   2 -20  18 55.9627 1168.06   8
   2 -20  18-2697.89 1599.22   2
   2 -20  18 209.327 883.189   5
   2 -20  20 210.908 1229.85   8
  -2  20 -20 25.3763 1042.89   7
   2  20 -20-133.742 2354.56   4
  -2  20 -20-150.966 2009.05   4
   2 -20  20 1143.45 1631.01   2
  -2 -20  20 988.746 2035.71   1
  -2 -20  20 248.110 1294.81   8
   2 -20  20 2051.87 1555.01   1
  -2  20 -20 248.717 902.074   6
  -2  20 -20 1085.11 1637.83   3
   2 -20  20 611.340 885.792   5
   2 -22   2-596.786 1642.45   2
   2 -22  -2-1795.16 1738.70   2
  -2  22  -2-965.088 850.829   6
   2 -22  -2 483.873 852.556   5
   2 -22   2-1405.95 840.792   5
   2 -22   4 2010.74 1568.61   2
   2 -22  -4 4399.13 1771.66   2
  -2  22  -4 3217.44 869.573   6
  -2  22   4 3911.97 940.691   6
   2 -22   4 3689.73 904.429   5
   2 -22  -4 4321.61 942.856   5
   2 -22  -6 97.8762 821.771   5
   2 -22   6-1721.14 1562.51   2
   2 -22  -6 778.794 1842.33   2
  -2  22  -6-272.020 837.489   6
  -2  22   6 348.230 839.526   6
   2 -22   6-480.036 854.153   5
   2 -22  -8 2236.61 939.173   5
   2 -22   8 2075.96 1670.71   2
  -2  22  -8 1037.62 840.736   6
   2 -22  -8 263.119 1869.16   2
  -2  22   8 719.454 942.121   6
   2 -22   8 3427.54 912.626   5
   2 -22 -10 2365.16 943.339   5
   2 -22  10-1336.62 1641.50   2
  -2  22 -10 2176.22 868.456   6
  -2  22  10 2636.89 1015.42   6
   2 -22 -10 1362.68 2087.10   2
   2 -22  10 2216.77 921.914   5
  -2  22 -12 25497.4 1697.72   6
  -2  22  12 22200.7 1738.77   6
   2 -22  12 28204.7 1749.51   5
   2 -22 -12 26699.6 1719.15   5
   2 -22 -14 1450.33 1052.34   5
  -2 -22  14-678.972 2046.62   1
  -2 -22  14-1369.37 1288.69   5
   2 -22  14 422.772 1663.93   2
  -2  22 -14-1647.31 962.318   6
   2 -22  14-1011.80 994.954   5
   2 -22 -16 2396.78 1133.12   5
  -2  22 -16 1861.77 1926.08   4
  -2 -22  16 1828.72 1311.71   5
  -2 -22  16 210.140 2014.35   1
  -2  22 -16-83.9325 941.367   7
   2 -22  16-254.994 1738.44   2
  -2  22 -16 1758.50 914.778   6
   2 -22  16 2827.76 1046.80   5
  -2 -22  18 440.124 1266.43   5
   2 -22 -18 223.792 1202.39   5
   2 -22  18-1364.62 1616.11   1
   2 -22  18 128.025 1759.86   2
  -2  22 -18-1072.38 1045.71   7
  -2 -22  18-2970.94 2141.19   1
   2 -22  18 1220.94 1318.88   8
  -2  22 -18-885.651 969.516   6
  -2  22 -18-549.265 1810.54   3
  -2  22 -18-1348.90 2018.77   4
   2 -22  18-51.6735 970.369   5
   2 -24   0 473.700 959.799   5
   2 -24   0 96.8068 1827.48   2
  -2  24   0 50.8009 923.524   6
   2 -24  -2 6125.18 1080.10   5
   2 -24   2 7153.09 1038.82   5
   2 -24   2 4541.06 1896.20   2
   2 -24  -2 7163.90 1925.12   2
  -2  24  -2 6898.15 1033.49   6
  -2  24   2 7294.72 1129.23   6
   2 -24  -4 535.115 944.377   5
   2 -24   4-46.8661 1728.82   2
   2 -24   4 362.289 925.349   5
   2 -24  -4 936.258 1915.83   2
  -2  24  -4-24.5537 888.506   6
  -2  24   4-1038.26 946.985   6
   2 -24  -6-1842.32 2056.38   2
  -2  24  -6-1419.66 971.473   6
   2 -24   6-276.635 1737.67   2
  -2  24   6 27.4910 1005.05   6
   2 -24  -6 26.7851 986.367   5
   2 -24   6 259.690 936.582   5
  -2  24   8 1993.62 1039.23   6
  -2  24 -10 17738.8 1497.66   6
  -2  24  10 19791.1 1654.76   6
   2 -24  10 23948.7 1590.48   5
   2 -24 -10 22449.2 1605.87   5
   2 -24  10 15444.1 2323.06   2
   2 -24 -12 593.245 1028.26   5
   2 -24  12 45.8835 1798.41   2
  -2  24 -12 75.9403 983.186   6
  -2  24  12-1647.40 1120.23   6
   2 -24  12 275.316 985.292   5
   2 -24 -14 6223.82 1275.97   5
  -2 -24  14 6672.40 1554.98   5
   2 -24  14 7516.57 1958.54   2
  -2  24 -14 5453.57 1090.84   6
   2 -24  14 5187.63 1121.18   5
  -2  26   0 6706.93 1106.52   6
   2 -26   0 4266.95 1121.82   5
   2 -26  -2 930.047 1065.69   5
   2 -26  -2-1913.32 1962.43   2
  -2  26  -2 485.976 1062.85   6
  -2  26   2 28.2956 1035.14   6
   2 -26   2-568.557 973.671   5
   2 -26  -4 784.674 1080.12   5
  -2  26  -4-1880.60 1096.44   6
   2 -26  -4-2426.68 2090.81   2
  -2  26   4 1343.01 1097.52   6
   2 -26   4 169.028 1084.46   5
   2 -26   6 1592.19 1855.82   2
  -2  26  -6 534.973 986.675   6
  -2  26   6 30.2108 1067.51   6
   2 -26  -6 564.812 2264.85   2
   2 -26  -6 497.802 1089.41   5
   2 -26   6 759.351 1024.39   5
   2 -26  -8 7869.45 1255.73   5
  -2  26  -8 8663.51 1163.32   6
  -2  26   8 10424.6 1332.36   6
   2 -26   8 7811.53 1206.18   5
  -2  26 -10-164.437 1000.05   6
   2 -26 -10-1218.26 1121.42   5
   2 -26  10-405.645 1930.17   2
  -2  26  10-631.266 1144.24   6
   2 -26  10-2653.86 1096.96   5
   2 -28   0 180.437 2361.34   2
  -2  28   0 29.9398 1123.84   6
   2 -28  -2 62.8561 2677.67   2
  -2  28   2 2560.76 1278.35   6
   3   1  -7 9608.53 876.336   4
   3  -1  -7 9858.26 825.930   4
  -3   1   7 10756.0 687.615   8
  -3   1   9 3376.86 486.259   8
  -3  -1   9 3091.63 733.427   1
  -3   1   9 3232.61 710.213   1
   3   1  -9 3686.83 713.662   4
   3  -1  -9 3571.78 693.012   4
  -3  -1   9 3511.03 492.969   8
  -3   1  11-410.397 477.203   8
  -3  -1  11-256.336 763.993   1
   3  -1 -11-113.783 738.200   4
  -3   1  11-320.615 716.654   1
   3   1 -13 2658.20 946.504   4
  -3  -1  13 3297.54 631.342   8
  -3   1  15 38503.0 2108.73   8
   3  -1 -15 38015.4 2356.87   4
  -3  -1  15 40602.0 2140.25   8
  -3  -1  15 40581.3 2354.51   1
  -3   1  15 36421.0 2297.70   1
   3   1 -15 38569.0 2406.74   4
  -3  -1  17 62505.3 3174.54   8
  -3   1  17 63963.5 3162.61   8
   3  -1  17 63543.8 3232.61   8
   3   1 -17 61139.2 3443.87   4
   3  -1 -17 60248.2 3407.87   4
   3  -1 -17 60173.6 3122.21   7
  -3   1 -17 51230.2 3183.66   7
  -3  -1  17 61864.8 3378.99   1
  -3   1  17 65336.5 3371.66   1
  -3  -1  19 35913.0 2033.38   8
  -3   1  19 34723.5 1993.03   8
   3  -1  19 30798.4 2020.27   8
   3  -1 -19 33640.1 1946.00   7
   3   1 -19 33295.7 1962.21   7
  -3   1 -19 34719.1 2077.23   7
   3  -1 -19 34706.8 2366.83   4
  -3  -1  19 30961.6 2269.44   1
  -3   1  19 33412.0 2289.78   1
   3   1 -19 33531.5 2378.20   4
  -3   1  21 6909.12 1442.73   1
   3  -1  21 7856.39 1118.66   8
  -3  -1  21 5403.57 1051.48   8
   3   1 -21 7508.26 1019.58   7
   3   1 -21 7628.46 1627.65   4
   3  -1 -21 7105.94 1635.38   4
  -3   1 -21 7668.88 1175.51   7
   3  -1 -21 7275.87 982.978   7
  -3   1  21 8101.34 1105.00   8
  -3  -1  21 8446.92 1527.17   1
  -3  -1  23 321.456 1495.05   1
  -3  -1  23 1271.66 1058.71   8
  -3   1  23-695.895 1515.81   1
   3  -1  23 1125.94 1101.22   8
   3   1 -23 359.564 1710.29   4
  -3   1  23-26.1881 1063.48   8
  -3   1 -23-2709.64 1253.31   7
  -3   1  25 1448.76 1153.66   8
  -3  -1  25 29.0730 1100.86   8
  -3  -1  25 597.875 1656.46   1
   3  -1  25 31.5903 1113.71   8
   3   1 -25-1763.47 1952.44   4
   3  -1 -25 534.720 1044.48   7
   3  -1 -25 2694.14 1820.32   4
  -3   1  25-205.973 1580.87   1
  -3   1 -25 69.5905 1201.09   7
   3   1 -25-569.341 1067.31   7
  -3  -1  27 1497.39 1229.47   8
  -3   1  27 611.920 1159.61   8
   3  -1  27 1308.12 1224.15   8
  -3  -1  27 2765.11 1738.40   1
   3   1 -27 1477.78 1192.04   7
   3  -1 -27 2076.90 1101.68   7
   3  -1 -27 991.732 2034.63   4
  -3   1 -27 1915.88 1285.56   7
  -3   1  27 482.675 1658.04   1
   3   1 -27 1004.93 1923.36   4
  -3  -1  29 1762.94 1258.68   8
  -3   1  29 1930.69 1370.98   8
   3   1 -29 4090.26 2262.15   4
   3   1 -29 379.258 1210.15   7
   3  -1 -29 3997.42 2217.15   4
   3  -1 -29 1569.30 1256.12   7
  -3   1 -29-365.398 1441.98   7
  -3  -1  29 666.969 1838.75   1
  -3   1  29 552.670 1744.28   1
  -3   3   3 6312.96 479.235   3
  -3   3   5 113628. 5440.54   3
  -3   3   7 14034.6 974.581   1
   3  -3  -7 13769.1 944.899   4
  -3   3   7 13369.1 807.081   3
  -3   3   7 13658.5 818.269   8
   3  -3  -9 37093.3 2077.61   4
  -3   3   9 36868.4 1939.30   3
   3   3  -9 37218.0 2165.97   4
   3  -3  -9 39831.6 1920.98   2
  -3   3   9 39818.0 2090.29   1
  -3  -3   9 38081.2 2018.04   8
  -3   3   9 39584.6 1969.90   8
  -3   3  11-339.056 546.613   3
   3  -3 -11 998.607 831.340   4
  -3   3  11 1742.81 503.594   8
  -3   3  11 848.884 750.157   1
   3  -3 -11 373.265 410.951   2
  -3  -3  13 11108.0 872.989   8
   3  -3  13 11628.4 860.133   8
   3   3 -13 9822.65 1169.50   4
  -3   3 -13 10157.8 858.049   7
  -3   3  13 9033.43 548.426   6
  -3   3  13 11233.2 847.560   3
  -3  -3  13 10200.7 1141.32   1
   3  -3 -13 9073.31 664.732   2
  -3   3  15 40884.7 2024.59   8
   3  -3  15 38371.1 2037.57   8
   3  -3 -15 38007.9 2262.86   4
   3   3 -15 37339.9 2309.47   4
   3  -3 -15 40322.4 1989.00   7
  -3   3 -15 37750.0 2062.21   7
  -3  -3  15 38769.7 2305.17   1
   3  -3 -15 34293.8 1853.38   2
  -3   3  15 37876.4 2194.88   1
   3  -3  15 39567.6 2135.32   1
  -3   3  15 34554.8 1786.11   6
  -3  -3  15 40700.1 2077.96   8
   3  -3  17 18259.3 1228.59   8
   3  -3  17 17338.9 1324.47   1
   3   3 -17 15509.6 1631.36   4
   3  -3 -17 19959.0 1639.90   4
  -3   3  17 15510.5 851.553   6
  -3  -3  17 19445.1 1636.29   1
   3  -3 -17 18635.6 1162.21   7
   3  -3 -17 15142.4 940.220   2
  -3   3  17 19678.8 1523.11   1
  -3   3  17 18703.6 1214.02   8
  -3   3 -17 18481.3 1267.52   7
  -3  -3  17 18681.8 1261.21   8
  -3  -3  19 21393.0 1534.31   8
   3  -3  19 21100.0 1595.82   1
   3  -3  19 23260.1 1512.26   8
   3  -3 -19 21369.5 1899.38   4
   3   3 -19 21297.0 1499.78   7
   3  -3 -19 21702.5 1434.25   7
  -3   3 -19 22074.9 1510.69   7
   3   3 -19 22625.1 2015.11   4
  -3  -3  19 25423.2 1950.55   1
  -3   3  19 22557.2 1805.38   1
  -3   3  19 21241.5 1484.59   8
  -3  -3  21 11991.7 1191.69   8
  -3   3  21 11515.1 1154.30   8
   3  -3  21 8724.32 1088.57   8
   3  -3  21 10570.1 1260.08   1
   3  -3 -21 10455.4 1085.67   7
   3   3 -21 10276.5 1137.87   7
  -3   3  21 11430.7 1541.90   1
   3   3 -21 12960.6 1849.68   4
   3  -3 -21 11394.1 1710.49   4
  -3  -3  21 11987.0 1694.37   1
  -3   3 -21 9949.54 1181.09   7
   3  -3  23-1022.77 1015.68   8
   3   3 -23 777.674 1010.83   7
   3   3 -23 276.459 1742.25   4
   3  -3 -23 721.168 913.391   7
   3  -3 -23-2519.61 1741.07   4
   3  -3  23-36.0091 1102.44   1
  -3   3  23-1415.95 1412.55   1
  -3   3 -23-961.721 1053.58   7
  -3   3  23 1508.16 998.467   8
  -3  -3  23-2351.16 1041.55   8
  -3  -3  23-3241.79 1650.23   1
  -3  -3  25 44.2451 1642.25   1
  -3   3  25 1336.92 1120.56   8
   3  -3  25 713.066 998.076   8
   3   3 -25-546.784 1849.74   4
   3   3 -25-139.471 1053.60   7
   3  -3 -25 2979.60 1069.43   7
   3  -3 -25 1049.06 1849.18   4
  -3   3 -25 694.222 1084.49   7
  -3   3  25-875.074 1546.79   1
  -3  -3  25-386.693 1158.49   8
   3  -3  25 775.024 1194.98   1
  -3   3  27 1565.64 1179.02   8
  -3  -3  27 1644.27 1746.27   1
   3   3 -27 53.4063 1968.31   4
   3  -3 -27 1154.49 1080.74   7
  -3   3 -27 3544.83 1258.03   7
   3   3 -27 1826.26 1180.23   7
  -3  -3  27 3625.65 1304.90   8
  -3   3  27 1440.81 1555.04   1
   3  -3 -27 1715.33 2022.16   4
   3  -3  27 1788.57 1139.22   8
   3  -3  27 1164.27 1299.22   1
  -3  -3  29 2062.27 1365.21   8
  -3   3  29-1201.39 1340.56   8
   3   3 -29 2742.09 2254.73   4
   3   3 -29 323.698 1236.11   7
   3  -3 -29 2194.40 2279.26   4
   3  -3 -29-1020.01 1215.64   7
  -3   3 -29 551.370 1282.37   7
  -3  -3  29-3680.27 2028.36   1
  -3   3  29 1388.95 1789.24   1
   3  -3  29-1692.42 1417.43   1
  -3   5  -1 390.113 312.814   3
  -3   5   1 156.742 307.009   3
   3  -5   1 295.912 196.077   5
   3  -5  -1 352.847 205.893   5
   3  -5  -1 506.741 327.961   2
  -3   5  -3 26739.9 1434.06   3
  -3   5   3 29117.9 1429.88   3
   3  -5   3 24184.4 1396.49   5
   3  -5  -3 28753.9 1379.94   5
   3  -5  -3 27569.2 1439.36   2
  -3   5  -5 9537.57 650.464   3
  -3   5   5 9127.65 646.205   3
   3  -5  -5 9355.65 715.755   4
   3  -5   5 8311.27 611.093   5
  -3   5   5 10362.5 705.431   1
   3  -5  -5 9451.47 557.197   5
   3  -5  -5 8559.59 647.331   2
   3  -5   7 79814.2 3881.44   8
  -3   5   7 80093.3 3861.64   3
  -3   5  -7 75515.5 3913.40   3
   3  -5  -7 78572.7 3826.52   5
  -3   5   7 81279.2 3907.67   1
   3  -5  -7 81244.9 3921.79   4
  -3   5   7 82296.1 3850.24   8
   3  -5   9 7166.73 604.511   8
   3  -5  -9 7428.57 772.320   4
  -3   5   9 7699.27 614.163   3
  -3   5  -9 8602.29 646.687   7
   3  -5  -9 7952.71 506.099   5
   3  -5  -9 6974.71 619.598   2
  -3   5   9 7389.88 757.829   1
  -3   5   9 7579.72 618.548   8
  -3   5  11 143.553 604.509   8
  -3  -5  13 3562.70 693.119   8
  -3  -5  13 3192.95 1050.06   1
   3  -5  13 4371.85 614.063   8
   3  -5 -13 4563.51 649.534   2
   3  -5 -13 3630.51 543.385   7
  -3   5  13 3991.93 398.387   6
  -3   5 -13 3278.61 631.573   7
   3   5 -13 3433.43 1109.54   4
  -3   5  13 3397.48 498.723   3
   3  -5  13 3477.06 704.353   1
   3  -5 -13 3735.02 362.740   5
  -3   5  13 4295.57 906.948   1
  -3   5  15 7831.20 807.731   8
   3  -5  15 7700.47 789.614   8
   3   5 -15 7586.89 1327.38   4
  -3   5 -15 7968.16 831.790   7
   3  -5  15 6217.33 905.399   1
  -3  -5  15 5965.70 1238.35   1
  -3  -5  15 7945.99 911.686   8
  -3   5  15 7377.99 614.000   3
  -3   5  15 7619.07 535.292   6
   3  -5 -15 7413.48 499.082   5
   3  -5 -15 8625.68 801.832   2
   3  -5  17 17832.4 1400.62   1
   3   5 -17 13344.7 1778.98   4
  -3   5 -17 19919.6 1311.17   7
   3  -5 -17 18898.7 1213.76   7
  -3   5  17 16209.0 1009.19   3
  -3   5  17 19438.4 981.174   6
   3  -5 -17 18429.3 943.306   5
  -3  -5  17 12623.8 1641.52   1
  -3  -5  17 15888.7 955.851   5
   3  -5  17 19847.7 1273.42   8
   3  -5 -17 18324.6 1171.00   2
  -3   5  17 18884.4 1271.95   8
  -3   5  17 20121.6 1545.70   1
  -3  -5  17 18255.4 1361.58   8
  -3   5  19 14851.5 1236.37   8
   3  -5  19 16378.7 1388.90   1
   3  -5  19 14667.1 1213.77   8
  -3   5 -19 17437.7 1294.00   7
   3   5 -19 14740.8 1822.96   4
   3  -5 -19 15552.3 1196.20   7
  -3  -5  19 17719.6 1773.51   1
  -3   5  19 15225.1 1542.83   1
  -3  -5  19 16558.8 1321.14   8
  -3   5  21 11913.4 1160.49   8
   3  -5  21 7911.55 1291.24   1
   3  -5  21 11465.8 1128.62   8
   3   5 -21 11491.3 1199.66   7
  -3   5 -21 9124.63 1133.84   7
   3   5 -21 7480.52 1731.17   4
  -3   5  21 11046.2 1509.77   1
  -3  -5  21 10352.6 1658.92   1
   3  -5 -21 10655.2 1082.93   7
  -3  -5  21 10954.6 1211.92   8
  -3  -5  23-28.2618 1010.20   8
  -3   5  23-176.858 1044.38   8
   3  -5  23-1017.87 951.015   8
   3  -5  23-487.509 1138.16   1
   3   5 -23 281.923 1703.63   4
   3  -5 -23 377.299 924.895   7
  -3   5 -23 389.174 1009.47   7
   3   5 -23-376.035 1048.55   7
  -3   5  23 286.347 1344.55   1
  -3  -5  23 42.6047 1566.88   1
  -3  -5  25-333.191 1171.69   8
  -3   5  25 221.100 1085.10   8
   3  -5  25 653.196 996.424   8
   3  -5  25-1273.80 1128.46   1
   3   5 -25-756.422 1940.57   4
   3  -5 -25-127.632 991.492   7
  -3   5 -25 210.549 1039.61   7
   3   5 -25 28.7562 1145.44   7
  -3   5  25 1846.32 1431.73   1
  -3  -5  25 3415.22 1756.58   1
   3  -5  27 2114.71 1112.28   8
  -3  -5  27 612.499 1201.72   8
  -3   5  27 1888.53 1226.05   8
   3   5 -27 108.648 2017.61   4
   3   5 -27 1780.12 1233.81   7
   3  -5 -27 2122.59 1072.62   7
   3  -5  27 2729.75 1336.40   1
  -3   5 -27 1072.69 1200.46   7
  -3  -5  27 1971.37 1798.76   1
  -3   5  27 2289.30 1535.52   1
  -3   5  29 9096.50 1484.49   8
  -3  -5  29 3618.20 2115.88   1
   3   5 -29 7094.96 1578.25   7
   3  -5 -29 9423.53 1362.20   7
  -3   5 -29 5940.86 1567.84   7
   3  -5  29 1493.16 1619.87   1
  -3   5  29 4444.48 1823.81   1
  -3   7  -1 1545.24 457.787   3
  -3   7   1 1682.05 470.871   3
   3  -7   1 1480.12 307.286   5
   3  -7  -1 1065.35 292.600   5
   3  -7   1 1229.93 436.231   2
   3  -7  -1 1008.21 419.747   2
  -3   7  -3-176.483 425.722   3
  -3   7   3 181.600 455.634   3
   3  -7   3 263.165 238.223   8
   3  -7   3 319.641 269.864   5
   3  -7  -3 67.1508 261.225   5
   3  -7  -3 26.1322 440.254   2
   3  -7   5 91890.9 4447.37   8
  -3   7  -5 94176.3 4530.00   3
  -3   7   5 98141.4 4529.88   3
   3  -7  -5 97107.4 4470.23   4
   3  -7   5 91742.0 4481.80   5
   3  -7   5 95843.2 4544.60   2
   3  -7  -5 94065.3 4464.45   5
   3  -7  -5 90585.4 4522.91   2
  -3   7   5 90708.7 4452.32   1
  -3   7   5 90550.3 4420.23   8
   3  -7  -7 2291.03 555.245   2
  -3   7   7 2821.33 377.783   8
   3  -7   7 2488.66 387.340   8
   3  -7  -7 2613.42 552.592   4
   3  -7  -7 2764.22 317.729   7
  -3   7  -7 2506.99 418.199   7
  -3   7   7 2594.28 356.831   6
  -3   7  -7 1974.21 505.547   3
  -3   7   7 2584.23 572.331   3
   3  -7   7 2487.55 446.305   1
  -3   7   7 3223.15 517.510   1
   3  -7   7 2282.28 366.847   5
   3  -7   7 3051.27 530.047   2
   3  -7  -7 2406.06 347.378   5
  -3   7   9 52929.6 2494.32   8
   3  -7   9 45970.1 2589.13   1
   3  -7   9 52222.5 2529.18   8
   3  -7  -9 47079.1 2621.24   4
   3  -7  -9 51459.4 2475.32   7
  -3   7  -9 51601.1 2533.14   7
  -3   7   9 50891.6 2473.51   6
  -3   7  -9 51823.3 2589.75   3
   3  -7   9 55700.6 2541.69   5
   3  -7   9 52684.2 2610.72   2
   3  -7  -9 54167.1 2476.45   5
   3  -7  -9 46766.9 2582.09   2
  -3   7   9 44484.9 2600.04   1
  -3   7  11 8293.44 668.221   8
   3   7 -11 8458.73 1204.81   4
   3  -7 -11 7614.58 612.093   7
  -3   7  11 8034.79 592.370   6
   3  -7  11 7960.16 688.287   5
   3  -7  11 7934.55 810.580   2
  -3   7 -11 8161.49 734.371   3
  -3   7  11 7314.34 766.475   3
   3  -7 -11 7341.12 819.590   2
  -3   7  11 7331.94 851.468   1
  -3  -7  11 7884.29 824.974   8
   3  -7  13 2754.03 605.437   8
   3  -7 -13 3283.68 559.697   7
   3   7 -13 1855.20 1095.32   4
   3  -7  13 3095.72 737.951   1
  -3   7  13 2767.75 824.887   1
   3  -7 -13 3101.36 785.797   2
  -3   7  13 3601.92 576.508   8
  -3  -7  13 2980.29 752.325   8
  -3   7  13 2907.44 443.678   6
  -3  -7  13 3117.15 1079.51   1
  -3   7  13 2279.30 621.141   3
  -3   7 -13 2860.21 619.346   7
   3  -7  13 2314.75 707.946   2
   3  -7 -13 2718.24 405.418   5
   3  -7  15 19171.4 1388.51   1
   3  -7  15 19816.5 1252.59   8
  -3   7  15 18995.5 1203.91   3
  -3   7  15 19302.2 1079.14   6
  -3  -7  15 20238.1 1395.65   8
  -3   7 -15 19156.1 1277.95   7
   3  -7  15 19131.5 1328.77   2
   3  -7 -15 19584.5 1068.71   5
  -3  -7  15 19856.4 1658.02   1
  -3  -7  15 19515.0 1106.98   5
   3  -7 -15 19930.8 1344.45   2
  -3   7  15 19932.9 1245.07   8
   3   7 -15 17437.7 1736.23   4
   3  -7  17 11080.0 1197.99   1
  -3   7  17 12870.3 1028.32   8
   3  -7  17 12146.1 1021.99   8
   3  -7 -17 11775.6 983.253   7
   3   7 -17 7506.64 1623.91   4
  -3  -7  17 8039.16 1510.99   1
  -3   7  17 9617.17 915.530   3
  -3   7  17 12251.8 789.885   6
  -3  -7  17 10711.0 1138.77   8
  -3   7 -17 12403.2 1075.88   7
   3  -7 -17 12525.5 735.550   5
  -3  -7  17 11056.6 791.978   5
   3  -7 -17 11751.0 1127.18   2
  -3   7  17 13462.0 1304.85   1
   3  -7  19 13220.1 1322.01   1
  -3   7  19 15362.2 1201.25   8
   3  -7  19 14766.6 1181.29   8
   3  -7 -19 14543.2 1131.18   7
  -3   7 -19 14793.4 1227.56   7
   3   7 -19 12128.8 1764.46   4
  -3  -7  19 14923.2 1723.74   1
  -3  -7  19 13522.4 1297.07   8
  -3   7  19 12944.4 1449.93   1
   3  -7  21 962.267 895.081   8
  -3  -7  21 81.8371 1072.92   8
  -3   7  21-181.414 965.248   8
   3  -7  21-2081.74 1177.30   1
   3   7 -21-2762.99 1732.59   4
   3  -7 -21-2446.86 996.573   7
  -3  -7  21-1748.17 1576.40   1
  -3   7  21-1103.86 1319.57   1
   3  -7  23 1209.78 953.870   8
  -3   7  23 1384.12 1024.76   8
   3   7 -23 864.918 1773.52   4
   3   7 -23 27.6919 1000.68   7
   3  -7 -23-371.316 902.308   7
  -3   7 -23 1118.33 1026.28   7
   3  -7  23 864.695 1198.97   1
  -3   7  23 1539.76 1345.13   1
  -3  -7  23-408.325 1101.28   8
  -3  -7  23 3176.97 1661.08   1
  -3   7  25-1330.48 1552.00   1
  -3   7  25-469.701 1122.85   8
   3  -7  25-1320.20 1107.54   8
   3   7 -25-3358.91 2031.67   4
   3   7 -25-975.535 1160.92   7
   3  -7 -25-1510.01 1015.49   7
  -3   7 -25-1090.13 1101.45   7
   3  -7  25-817.167 1245.37   1
  -3  -7  25-806.273 1253.23   8
  -3  -7  25-3199.67 1904.44   1
  -3  -7  27 8245.58 1387.70   8
  -3   7  27 9405.08 1372.06   8
   3  -7  27 6769.54 1230.75   8
  -3   7  27 8877.12 1709.44   1
  -3   7 -27 10925.8 1401.74   7
   3   7 -27 12770.0 2331.71   4
   3   7 -27 8474.95 1386.43   7
   3  -7 -27 8527.68 1262.88   7
   3  -7  27 9269.39 1539.84   1
  -3  -7  27 9243.90 1963.39   1
   3  -9   1 2285.49 555.546   2
   3  -9  -1 1643.23 550.442   2
  -3   9  -1 972.203 573.260   3
  -3   9   1 2027.31 571.923   3
   3  -9   1 2472.42 367.726   5
   3  -9  -1 2421.78 369.098   5
   3  -9   3 11316.8 602.452   8
  -3   9   3 11722.2 683.751   6
   3  -9  -3 11660.0 679.326   5
   3  -9   3 11378.1 836.622   2
   3  -9  -3 11301.7 843.717   2
   3  -9   5 11009.5 699.568   1
   3  -9   5 10533.0 634.419   8
  -3   9  -5 9278.71 635.895   7
  -3   9   5 10394.3 678.265   6
   3  -9   5 10434.7 840.359   2
   3  -9  -5 9385.87 656.651   5
   3  -9  -5 9442.67 851.077   2
  -3   9   7 146085. 6976.75   6
  -3   9   9 33367.6 1671.13   8
   3  -9   9 32086.9 1725.61   8
  -3   9  -9 30519.2 1727.33   7
   3  -9  -9 34169.6 1661.97   7
  -3   9   9 33012.1 1707.40   6
   3  -9  -9 33258.0 1691.72   5
   3  -9  -9 33623.3 1887.00   2
  -3   9   9 34566.9 1755.47   1
   3  -9   9 29632.0 1790.87   1
  -3   9  11 5938.92 594.760   8
   3  -9 -11 6161.03 570.681   7
   3  -9 -11 6197.97 929.306   2
   3   9 -11 7560.20 1412.75   4
  -3   9  11 6149.90 613.680   6
   3  -9 -11 6110.20 553.979   5
  -3   9  11 5776.97 763.349   1
  -3  -9  13 2791.50 1132.58   1
  -3   9  13 2308.07 578.199   8
   3  -9 -13 2527.43 551.419   7
   3   9 -13 2833.82 1298.43   4
  -3  -9  13 2583.29 815.652   8
  -3   9 -13 2697.24 642.182   7
  -3   9  13 3051.00 513.439   6
   3  -9  13 1622.21 766.712   1
   3  -9 -13 3019.72 930.175   2
  -3   9  13 2830.00 787.764   1
   3  -9  13 2013.43 612.524   8
   3  -9 -13 1823.51 449.666   5
  -3  -9  15 2239.07 888.571   8
   3  -9  15 4674.92 750.877   8
  -3  -9  15 4339.53 1290.47   1
  -3  -9  15 5212.81 653.812   5
  -3   9 -15 4434.63 766.615   7
  -3   9 -15 5360.59 851.998   3
   3  -9 -15 5886.51 1025.69   2
  -3   9  15 4900.98 575.982   6
   3  -9  15 4949.57 936.658   1
   3  -9 -15 4429.63 552.983   5
   3   9 -15 2780.39 1438.64   4
  -3   9  17 23680.7 1394.08   8
   3  -9 -17 18534.7 1326.67   7
  -3   9 -17 22426.4 1431.82   7
  -3   9 -17 19846.4 1431.26   3
  -3   9  17 21943.8 1230.72   6
   3  -9  17 21790.4 1383.84   8
   3  -9 -17 20328.8 1187.73   5
  -3  -9  17 17118.2 1780.59   1
  -3  -9  17 21228.5 1240.94   5
   3  -9 -17 23532.8 1624.28   2
   3   9 -17 19972.5 2010.79   4
  -3   9  17 18408.4 1540.37   1
  -3  -9  17 20747.6 1526.30   8
   3  -9  17 20809.6 1540.40   1
  -3   9  19 2229.48 885.936   8
   3  -9  19 2013.75 846.789   8
   3   9 -19 826.304 1593.74   4
  -3  -9  19 2153.11 1018.45   8
   3  -9 -19 2072.78 773.294   7
  -3   9 -19 1629.46 867.641   7
  -3   9  19 2379.02 1106.04   1
   3  -9  19 2722.39 1056.74   1
  -3  -9  19 1449.87 1442.63   1
   3  -9  21 426.946 937.587   8
   3   9 -21-2499.66 1885.90   4
  -3   9  21 270.127 1225.66   1
   3  -9 -21 21.4191 902.482   7
  -3   9 -21-2579.35 1035.90   7
  -3  -9  21 847.250 1051.62   8
  -3   9  21 90.8443 974.671   8
   3  -9  21-2175.61 1289.14   1
  -3  -9  21-1713.28 1637.04   1
   3  -9  21-1092.31 1016.60   2
  -3   9  23 885.556 1037.30   8
   3   9 -23 445.543 1848.21   4
   3  -9 -23 213.002 926.377   7
  -3   9 -23 381.991 1027.07   7
  -3   9  23 261.554 1232.36   1
  -3  -9  23 1499.14 1171.48   8
   3  -9  23-76.2229 967.457   8
  -3  -9  23-445.390 1706.35   1
   3  -9  23 1259.79 1184.50   1
   3  -9  25 2470.18 1374.35   1
  -3   9  25 2230.36 1199.62   8
   3  -9  25 978.979 1106.23   8
  -3  -9  25 1532.90 1254.83   8
   3   9 -25 2857.21 2051.56   4
   3   9 -25 425.484 1150.33   7
   3  -9 -25 1305.80 1017.50   7
  -3   9  25 1518.99 1394.47   1
  -3   9 -25 2497.80 1184.94   7
  -3  -9  25 1793.89 1823.22   1
   3  -9  27 5268.63 1450.12   1
  -3  -9  27 9498.05 1477.94   8
   3  -9 -27 8466.10 1251.24   7
  -3   9  27 10994.4 1381.89   8
   3   9 -27 3987.99 2107.66   4
   3   9 -27 9145.23 1462.14   7
  -3   9 -27 8879.27 1315.23   7
   3  -9  27 7173.63 1300.44   8
  -3   9  27 5910.05 1639.03   1
  -3  -9  27 8006.33 2103.23   1
   3 -11   5 144419. 6996.52   8
  -3  11  -5 144897. 6998.98   7
  -3  11  -5 152319. 7158.35   3
   3 -11   5 152320. 7067.49   5
   3 -11   5 148837. 7040.15   1
  -3  11   7 49128.1 2439.84   8
   3 -11   7 49775.4 2512.91   8
  -3  11  -7 51580.3 2521.45   7
  -3  11  -7 55098.9 2697.24   3
   3 -11  -7 49676.9 2471.09   7
   3 -11   7 51831.8 2563.94   5
   3 -11   7 53043.8 2587.32   1
   3 -11   9 2641.61 814.830   2
  -3  11   9 3234.37 434.370   8
   3 -11   9 3442.31 682.697   1
   3 -11   9 3265.10 524.375   8
   3 -11  -9 3510.56 417.390   7
  -3  11   9 3212.82 511.597   1
  -3  11  -9 4123.91 815.574   3
   3 -11   9 3242.50 511.951   5
  -3  11  -9 3202.43 546.805   7
   3 -11  11 479.277 793.696   2
  -3  11  11 565.370 566.158   1
   3 -11 -11 255.848 420.697   7
  -3  11 -11 58.9820 789.609   3
   3 -11  11 513.814 491.525   5
  -3  11  11 347.044 469.992   8
   3 -11  13 190.279 846.912   2
   3 -11  13 181.275 661.071   8
  -3 -11  13-884.677 1199.63   1
   3  11 -13 1783.06 1503.02   4
  -3  11  13 266.948 566.499   8
   3 -11  13 916.814 850.125   1
   3 -11 -13 545.439 515.998   7
  -3  11 -13 99.7190 636.460   7
  -3  11 -13 318.940 805.645   3
   3 -11  13 543.905 524.924   5
  -3  11  13 430.650 670.331   1
   3 -11  15 17247.3 1154.46   8
  -3  11 -15 14865.7 1157.00   7
  -3  11 -15 16190.3 1268.93   3
   3  11 -15 16995.3 1860.20   4
   3 -11  15 15423.9 1059.24   5
  -3 -11  15 13549.2 1669.53   1
   3 -11  15 15441.5 1292.53   2
  -3 -11  15 15437.4 1110.72   5
   3 -11  15 15680.7 1322.38   1
  -3 -11  15 12670.3 1270.17   8
   3 -11  17 3710.85 1027.80   2
   3 -11  17 5452.32 841.139   8
   3  11 -17 4409.81 1597.06   4
   3 -11  17 5526.88 1050.18   1
  -3  11 -17 4545.16 891.597   7
   3 -11 -17 3850.11 786.291   7
  -3  11 -17 5144.54 968.544   3
  -3 -11  17 5095.72 768.737   5
  -3 -11  17 5243.99 1475.33   1
   3 -11 -17 5396.51 1367.12   2
  -3  11  17 5673.44 883.784   8
   3 -11  17 4304.77 735.553   5
  -3 -11  17 3565.98 999.179   8
  -3  11  17 4381.06 965.720   1
  -3  11  19 6290.20 1129.86   1
   3 -11  19 4264.76 1095.75   2
  -3 -11  19 5836.70 1173.74   8
  -3  11  19 7432.76 1019.42   8
   3 -11  19 7042.33 971.937   8
   3  11 -19 3433.98 1755.19   4
  -3  11 -19 5313.98 1030.06   7
   3 -11 -19 5942.34 923.267   7
  -3 -11  19 4984.77 1635.62   1
   3 -11  19 3936.74 1211.67   1
  -3  11 -19 1781.33 1124.49   3
   3 -11  19 5771.46 963.888   5
   3 -11  21 396.712 1036.15   2
  -3 -11  21 327.278 1077.55   8
   3 -11  21 1371.08 959.855   8
  -3  11  21 1593.70 1114.13   1
   3  11 -21 727.719 1732.15   4
  -3  11 -21 1716.59 951.843   7
   3 -11 -21 700.559 884.289   7
  -3  11 -21 667.516 958.138   3
  -3 -11  21 1635.87 1660.34   1
   3 -11  21 566.237 1243.67   1
  -3  11  21 2618.92 997.578   8
  -3  11  23-31.4565 1234.61   1
   3  11 -23 206.285 1996.90   4
   3 -11  23 315.991 996.354   8
  -3  11 -23-1555.23 1144.34   7
   3 -11 -23-318.057 960.574   7
  -3  11  23-1141.86 1154.18   8
  -3 -11  23-2508.92 1826.95   1
   3 -11  23 819.521 1272.10   1
  -3 -11  23 1813.30 1137.98   8
  -3 -11  25 3289.41 1328.59   8
   3  11 -25 819.180 2058.38   4
   3  11 -25 3058.35 1282.72   7
  -3  11  25 2792.92 1348.90   1
  -3  11 -25 2453.26 1128.77   7
   3 -11 -25 2671.93 1052.45   7
  -3  11  25 4796.62 1247.76   8
   3 -11  25 1384.86 1127.14   8
  -3 -11  25 1448.14 1814.45   1
   3 -11  25 3242.47 1375.46   1
   3 -11  27 60.0571 1215.15   8
   3  11 -27-3100.42 1492.86   7
  -3  11 -27-1208.16 1210.86   7
   3 -11 -27-1862.18 1254.69   7
  -3  11  27-1421.51 1517.11   1
  -3  11  27-953.816 1357.75   8
  -3 -11  27-1425.46 2002.00   1
   3 -11  27 1663.37 1493.44   1
  -3  13   1 22749.2 1378.19   6
  -3  13  -1 25017.0 1377.56   6
   3 -13   1 24741.4 1367.78   5
   3 -13  -1 24676.4 1366.85   5
   3 -13   1 23330.5 1574.02   2
   3 -13  -1 22683.5 1594.35   2
  -3  13  -3 68010.7 3185.37   4
  -3  13  -3 63110.5 3070.53   7
  -3  13  -3 68910.5 3205.51   6
  -3  13   3 61080.6 3187.38   6
   3 -13   3 66122.2 3199.37   5
   3 -13  -3 67406.3 3198.50   5
   3 -13   3 60077.8 3324.71   2
   3 -13  -3 61345.0 3352.88   2
   3 -13   3 60559.2 3113.75   1
   3 -13   3 63068.2 3087.77   8
   3 -13   5 19567.7 1134.20   8
  -3  13  -5 20684.2 1363.57   4
  -3  13  -5 21396.5 1128.99   7
  -3  13  -5 21381.7 1241.14   6
  -3  13   5 19819.7 1234.89   6
   3 -13   5 21571.9 1235.17   5
   3 -13  -5 21228.2 1235.35   5
   3 -13   5 19628.1 1439.80   2
   3 -13  -5 21739.9 1516.20   2
   3 -13   5 19916.8 1206.53   1
   3 -13   7 19075.6 1111.78   8
  -3  13   7 16945.7 973.315   8
  -3  13  -7 19514.4 1120.59   7
  -3  13  -7 21420.5 1441.70   3
  -3  13  -7 19713.6 1180.62   6
  -3  13   7 19958.6 1193.45   6
   3 -13   7 22009.4 1186.33   5
   3 -13  -7 20367.9 1171.18   5
   3 -13   7 20074.8 1433.74   2
   3 -13  -7 21655.0 1490.44   2
   3 -13   7 19329.3 1230.08   1
   3 -13   9 8835.84 759.279   8
  -3  13   9 8681.99 613.237   8
   3 -13   9 7637.68 1075.25   2
  -3  13  -9 8751.47 773.494   7
   3 -13  -9 7564.55 1194.66   2
  -3  13  -9 10694.9 1138.75   3
  -3  13  -9 9152.29 789.413   6
  -3  13   9 8086.60 782.554   6
   3 -13   9 9458.22 764.326   5
   3 -13  -9 9150.14 787.253   5
   3 -13   9 7612.26 915.903   1
   3 -13  11 1448.14 927.715   2
  -3  13  11 1059.24 518.222   8
   3 -13 -11 1348.30 1154.18   2
  -3  13 -11 459.283 605.476   6
  -3  13  11 801.941 592.004   6
  -3  13 -11 384.721 926.158   3
   3 -13  11 740.512 569.670   5
   3 -13 -11 991.658 606.214   5
  -3 -13  13 947.967 1347.73   1
   3 -13  13-97.5638 1003.28   2
   3  13 -13 3557.96 2086.71   4
   3 -13  13 1979.13 749.435   8
  -3  13  13 1534.45 619.709   8
  -3  13 -13 1126.45 707.437   7
   3 -13 -13 1876.59 710.927   7
   3 -13 -13 1230.46 1195.77   2
  -3  13 -13 1603.86 608.337   6
  -3  13 -13 2501.74 993.602   3
  -3  13  13 1190.39 612.812   6
   3 -13  13 1221.15 593.461   5
   3 -13  13 1746.45 920.965   1
   3 -13 -13 1506.49 669.378   5
   3 -13  15 5315.82 1082.45   1
  -3 -13  15 5797.80 1037.05   8
  -3 -13  15 6561.43 903.476   5
   3 -13  15 5361.90 1148.37   2
   3  13 -15 4761.38 1693.77   4
  -3  13 -15 4961.51 893.241   7
  -3  13 -15 5354.40 758.411   6
  -3 -13  15 5834.81 1531.79   1
   3 -13 -15 5226.20 1440.99   2
  -3  13 -15 7030.14 1103.63   3
   3 -13  15 4914.21 884.939   8
  -3  13  15 5083.26 768.494   6
   3 -13  15 7226.44 770.013   5
   3 -13 -15 6733.79 792.844   5
   3 -13  17 12919.5 1188.90   8
  -3  13  17 14461.9 1112.56   8
  -3  13  17 11046.6 1157.86   1
   3 -13  17 12053.1 1368.64   1
   3  13 -17 9935.35 1873.49   4
  -3 -13  17 9090.55 1748.25   1
  -3  13 -17 12642.5 1164.07   7
   3 -13 -17 11882.9 1123.80   7
  -3  13 -17 14731.4 1309.64   3
  -3  13 -17 10816.1 990.680   6
  -3  13  17 11864.5 1046.71   6
   3 -13 -17 12678.3 1742.32   2
   3 -13  17 14952.9 1013.63   5
   3 -13 -17 14717.8 1060.28   5
   3 -13  17 10867.7 1379.67   2
  -3 -13  17 11900.7 1116.71   5
  -3 -13  17 11962.9 1298.71   8
   3 -13  19 2824.60 1165.69   2
  -3  13  19 2163.23 1035.46   1
   3 -13  19 1025.50 1189.87   1
   3 -13  19 2169.83 980.358   8
   3  13 -19 490.883 1804.73   4
  -3  13 -19 1376.25 931.169   7
  -3 -13  19 2573.48 1579.70   1
   3 -13 -19 2327.69 919.985   7
  -3  13 -19 1984.17 1066.70   3
  -3  13 -19 1376.99 717.844   6
  -3  13  19 2385.38 940.826   8
   3 -13  19 1968.22 738.970   5
  -3 -13  19 2063.88 1112.62   8
   3 -13 -19 1604.35 790.567   5
  -3 -13  21 7068.52 1291.21   8
  -3  13 -21 7628.99 1136.54   7
   3 -13  21 6147.88 1319.63   2
   3 -13  21 10169.7 1185.25   8
  -3  13  21 7046.94 1156.96   8
   3 -13  21 6171.23 1373.12   1
   3 -13 -21 8337.72 1123.21   7
  -3  13 -21 7385.05 888.972   6
  -3 -13  21 8490.20 1887.15   1
  -3  13 -21 8855.19 1195.98   3
   3  13 -21 6173.19 1944.12   4
   3 -13  21 8088.82 1035.46   5
  -3  13  21 4190.47 1255.10   1
   3 -13  23-1873.54 1352.03   1
  -3  13  23-2290.69 1248.48   1
  -3  13  23 429.205 1154.64   8
   3  13 -23-2579.41 2008.96   4
  -3  13 -23-495.679 1098.08   7
   3 -13 -23-798.575 1083.90   7
  -3 -13  23-1128.41 1868.61   1
   3 -13  23-83.5613 1141.76   8
  -3 -13  23-2777.67 1280.12   8
  -3 -13  25 999.818 1357.19   8
   3 -13  25 356.488 1132.75   8
  -3  13  25 1496.27 1194.36   8
   3  13 -25 3183.67 2128.37   4
   3  13 -25 1702.95 1231.04   7
  -3  13  25 140.152 1224.43   1
  -3  13 -25 2858.74 1171.36   7
   3 -13 -25 877.617 1109.58   7
   3 -13  25-979.558 1340.53   1
  -3 -13  25 987.922 1919.20   1
  -3  15  -1 9226.50 567.603   7
   3 -15  -1 10475.1 1244.07   2
  -3  15  -1 11146.1 890.059   6
  -3  15   1 11057.4 880.355   6
   3 -15   1 11464.5 869.104   5
   3 -15  -1 12784.5 880.703   5
   3 -15   1 9444.43 1186.73   2
   3 -15   1 9445.17 635.105   1
  -3  15  -3 21327.7 1160.33   7
  -3  15  -3 21286.8 1353.86   6
  -3  15   3 20062.8 1348.51   6
  -3  15  -3 20091.8 1318.07   4
   3 -15   3 24204.8 1347.82   5
   3 -15  -3 23796.5 1353.15   5
   3 -15   3 21118.5 1632.88   2
   3 -15  -3 23232.3 1665.41   2
   3 -15   3 23010.0 1249.59   1
   3 -15   3 22000.2 1202.97   8
   3 -15   5 5525.66 1111.87   2
  -3  15  -5 5004.85 948.144   4
  -3  15  -5 5240.51 562.705   7
   3 -15  -5 4264.53 1134.86   2
   3 -15   5 5252.31 726.310   1
  -3  15  -5 5578.76 740.834   6
  -3  15   5 5167.85 723.856   6
   3 -15   5 5737.82 679.587   5
   3 -15  -5 5884.00 712.557   5
   3 -15   5 5564.17 638.526   8
   3 -15   7 16341.4 1033.04   8
  -3  15   7 13182.8 794.848   8
  -3  15  -7 17393.1 1352.59   4
  -3  15  -7 16685.2 1107.41   6
  -3  15   7 15708.4 1083.76   6
  -3  15  -7 16898.9 999.346   7
   3 -15   7 16076.4 1059.10   5
   3 -15  -7 17484.2 1094.83   5
   3 -15   7 17058.4 1432.75   2
   3 -15  -7 16096.5 1509.08   2
   3 -15   7 15727.7 1131.81   1
   3 -15  11 261.015 731.844   8
   3 -15  11-28.1874 1084.71   2
  -3  15  11 509.033 506.091   8
   3 -15 -11 31.8023 1276.04   2
  -3  15 -11 630.276 677.816   6
  -3  15  11 1488.49 657.921   6
  -3  15 -11 2427.49 1104.41   3
   3 -15  11 321.964 589.553   5
   3 -15 -11 271.543 724.445   5
  -3 -15  13 1059.73 1467.05   1
   3 -15  13 890.201 801.345   8
  -3  15 -13 706.389 756.909   7
   3 -15 -13 1392.51 1399.93   2
  -3  15 -13 1967.97 698.496   6
  -3  15  13 1809.42 623.395   8
  -3  15  13 2860.87 731.461   6
  -3  15 -13 2004.25 1175.91   3
   3 -15  13 402.720 1012.65   1
   3 -15  13 1819.31 1201.04   2
   3 -15  13 1640.78 670.234   5
   3 -15 -13 1284.40 737.154   5
   3  15 -15 2203.84 2358.89   4
  -3 -15  15 3261.62 1596.49   1
   3 -15  15 1869.75 952.188   8
   3 -15  15 2031.50 1267.64   2
  -3  15 -15 1332.31 869.676   7
  -3  15 -15 2541.11 756.470   6
   3 -15 -15 1127.52 1527.12   2
  -3  15 -15 1453.68 1159.85   3
  -3  15  15 1881.35 773.518   6
   3 -15  15 3004.92 1131.43   1
   3 -15  15 3263.84 733.842   5
   3 -15 -15 1990.40 821.476   5
  -3  15  17 8667.85 984.888   8
  -3 -15  17 7375.54 1267.15   8
  -3 -15  17 10360.9 1107.63   5
  -3  15 -17 7419.51 1330.84   3
   3 -15  17 7799.99 1131.38   8
   3  15 -17 6108.37 2144.09   4
   3 -15  17 6008.89 1399.41   2
  -3 -15  17 8056.43 1731.72   1
  -3  15 -17 9070.40 952.450   6
  -3  15  17 9653.32 995.741   6
   3 -15 -17 7724.67 1897.91   2
   3 -15  17 8694.04 902.240   5
   3 -15  17 8994.52 1339.96   1
   3 -15 -17 8213.44 985.530   5
   3 -15  19 19120.4 1530.95   8
   3  15 -19 15883.6 2352.27   4
  -3  15 -19 19879.2 1504.04   7
  -3  15 -19 19905.4 1680.07   3
  -3  15 -19 21559.6 1377.21   6
   3 -15  19 23022.6 1383.03   5
   3 -15 -19 21656.3 1464.17   5
  -3 -15  19 17004.8 2088.55   1
   3 -15  19 18206.1 1739.72   2
   3 -15  19 16608.7 1717.24   1
  -3 -15  19 16225.0 1636.67   8
  -3 -15  23-203.564 1321.06   8
   3 -15  23 637.388 1183.70   8
   3 -15  23 1520.47 1430.12   1
   3  15 -23 1021.11 2132.60   4
  -3  15 -23 583.197 1046.85   7
  -3 -15  23-828.074 1849.08   1
  -3  17  -3 1293.72 485.553   7
  -3  17  -5 17550.0 1405.66   4
  -3  17  -5 17390.3 1107.93   7
  -3  17  -5 20336.8 1329.66   6
  -3  17   5 19824.7 1262.68   6
   3 -17   5 19741.8 1285.87   5
   3 -17  -5 21374.3 1294.90   5
   3 -17   5 17360.4 1671.90   2
   3 -17  -5 21807.5 1735.28   2
   3 -17   5 19166.4 1281.21   1
   3 -17   5 19135.3 1202.18   8
  -3  17  -7 7320.20 721.650   7
   3 -17   7 5927.50 809.227   8
  -3  17  -7 8960.40 1241.69   4
   3 -17   7 6789.72 1361.75   2
   3 -17   7 6006.25 938.164   1
   3 -17  -7 7148.54 1428.31   2
  -3  17  -7 7540.46 873.122   6
  -3  17   7 7555.61 872.275   6
   3 -17   7 7441.32 826.156   5
   3 -17  -7 8082.43 868.716   5
  -3  17  -9 5194.07 737.395   7
  -3  17  -9 7030.06 875.656   6
  -3  17   9 6041.38 841.302   6
   3 -17   9 5869.27 801.822   5
   3 -17  -9 6913.93 856.955   5
   3 -17  11 1108.44 852.814   8
   3 -17  11 194.259 1327.58   2
  -3  17 -11 453.156 1347.77   4
  -3  17 -11 15.5516 711.693   7
   3 -17 -11 1735.94 1415.54   2
   3 -17  11-23.2923 984.473   1
  -3  17 -11 596.054 743.471   6
  -3  17  11 76.4481 722.651   6
  -3  17 -11 1630.73 1323.42   3
   3 -17 -11-161.984 760.052   5
   3 -17  11 863.919 714.108   5
  -3  17 -13-831.959 939.617   6
   3 -17  13 1543.74 1284.13   1
  -3  17 -13 1739.70 1650.02   3
   3 -17  13 766.728 740.603   5
   3 -17 -13-935.381 833.213   5
  -3 -17  15 3062.14 1748.96   1
  -3  17 -15 4054.14 1273.11   6
   3 -17 -15 1655.33 890.158   5
   3 -17 -15 2138.17 1774.93   2
  -3  17  15 1433.36 871.980   6
  -3  17 -15-2253.39 2175.17   4
   3 -17  15 1567.85 851.457   5
   3 -17  17 17026.8 1432.00   8
   3  17 -17 18558.6 3066.66   4
  -3 -17  17 15797.0 2108.52   1
  -3  17 -17 16545.3 2122.81   4
  -3  17 -17 16788.5 1685.96   3
  -3  17 -17 15709.8 1292.38   6
  -3  17  17 15776.4 1340.35   6
   3 -17  17 15650.2 1245.37   5
   3 -17 -17 18614.5 1384.70   5
   3 -17  17 14973.7 1831.22   2
  -3 -17  17 20906.7 1538.21   5
   3 -17  17 14264.2 1646.03   1
   3 -17  19 25201.6 1900.91   8
   3 -17  19 25641.6 1669.16   5
  -3 -17  19 23188.3 2485.30   1
   3 -17 -19 26509.3 1823.72   5
   3 -17  19 21670.0 2196.09   2
  -3  17 -19 22877.5 2599.49   4
   3 -17  19 26405.1 2090.74   1
  -3 -17  21 5074.11 1424.44   8
   3 -17  21 5655.21 1229.96   8
   3  17 -21 5869.62 2331.22   4
  -3  17 -21 7944.03 2126.82   4
  -3  17 -21 5151.21 1121.42   7
  -3 -17  21 6087.35 1975.24   1
  -3  17 -21 3964.33 1369.86   3
  -3  17 -21 4148.05 973.091   6
   3 -17  21 4948.55 1467.35   1
  -3 -17  23-3338.61 1477.48   8
   3 -17  23 548.200 1475.97   1
   3 -17  23 60.8217 1248.65   8
   3  17 -23-4556.43 2460.00   4
  -3  17 -23-1118.28 2215.61   4
  -3  17 -23-2063.42 1138.30   7
  -3 -17  23-1992.57 1966.12   1
   3 -19  -1 3279.14 1355.20   2
  -3  19  -1 949.964 768.011   6
  -3  19   1 1961.29 773.565   6
   3 -19   1 2452.02 1345.88   2
   3 -19   1-340.358 716.219   5
   3 -19  -1 1694.45 736.962   5
   3 -19   3 4575.19 1472.39   2
   3 -19  -3 6809.04 1474.08   2
  -3  19   3 7974.60 892.182   6
  -3  19  -3 7781.71 942.866   6
   3 -19   3 7078.66 911.779   5
   3 -19  -3 6506.37 895.953   5
   3 -19   5 5715.35 1410.46   2
   3 -19  -5 6522.58 1473.47   2
  -3  19  -5 8190.69 963.419   6
  -3  19   5 8727.25 946.904   6
   3 -19   5 8421.20 966.501   5
   3 -19  -5 8271.94 917.509   5
   3 -19   7 10332.7 1579.21   2
   3 -19  -7 11802.6 1720.26   2
  -3  19  -7 12352.1 1137.94   6
  -3  19   7 13300.0 1081.33   6
   3 -19   7 12471.4 1065.68   5
   3 -19  -7 12002.2 1057.48   5
  -3  19  -7 10543.1 888.221   7
  -3  19  -7 10155.1 1337.57   4
   3 -19  -9 2143.73 824.583   5
   3 -19   9 1721.22 1476.91   2
   3 -19  -9 831.236 1596.04   2
  -3  19  -9 793.601 902.586   6
  -3  19   9 968.166 825.960   6
   3 -19   9 2406.59 809.956   5
   3 -19  11-1525.79 1006.67   8
  -3  19 -11-3191.97 1494.53   4
   3 -19  11-2373.36 1159.24   1
   3 -19 -11-44.4729 875.745   5
   3 -19 -11-2938.09 1736.14   2
  -3  19 -11-966.819 947.270   6
  -3  19  11-594.254 865.310   6
   3 -19  11 22.4372 809.163   5
   3 -19  13-1044.90 1044.31   8
   3 -19  13-794.207 1513.15   2
  -3  19 -13-282.061 1605.67   4
  -3  19 -13 570.431 831.858   7
   3 -19  13 764.027 1157.35   1
  -3  19 -13-512.797 867.908   6
   3 -19 -13-404.622 1757.42   2
  -3  19  13-311.637 835.259   6
  -3  19 -13-270.976 1520.27   3
   3 -19  13 133.556 828.518   5
   3 -19 -13 365.857 877.486   5
   3 -19  15 12277.5 1360.62   8
   3 -19  15 9321.16 1777.32   2
  -3  19 -15 13383.2 1882.05   4
  -3  19 -15 12822.0 1234.65   6
  -3  19  15 14374.0 1248.86   6
   3 -19  15 12028.7 1478.92   1
   3 -19 -15 14242.7 2268.76   2
   3 -19  15 14299.0 1181.50   5
   3 -19 -15 13706.4 1229.98   5
   3  19 -19 3262.23 3147.26   4
   3 -19  19 880.772 1578.50   2
  -3  19 -19 47.6437 1912.53   4
  -3  19 -19 927.600 1000.72   7
  -3  19 -19 1617.74 958.573   6
  -3  19 -19 1208.19 1472.22   3
  -3 -19  19 899.401 1931.47   1
   3 -19  19 955.338 1347.40   1
   3 -19  19 3148.17 896.924   5
   3 -19  19 422.589 1181.70   8
   3 -19 -19 2367.83 1118.23   5
   3 -19  21 8316.37 1377.61   8
   3  19 -21 5373.52 2737.32   4
  -3  19 -21 10739.6 2227.46   4
  -3  19 -21 7985.29 1239.76   7
  -3 -19  21 7196.31 2131.96   1
  -3  19 -21 6718.66 1118.67   6
  -3  19 -21 6663.69 1544.65   3
   3 -19  21 6269.46 1555.30   1
   3 -21   1-1759.27 1505.44   2
   3 -21  -1-1826.76 1543.42   2
  -3  21  -1-200.802 842.323   6
  -3  21   1-1398.17 848.359   6
   3 -21   1-528.205 800.422   5
   3 -21  -1-549.037 841.250   5
   3 -21  -7 3625.64 1732.93   2
   3 -21  -7 7104.29 980.442   5
  -3  21  -7 8240.91 1032.44   6
  -3  21   7 6704.18 1011.37   6
   3 -21   7 3787.90 1605.03   2
   3 -21   7 6977.10 944.684   5
   3 -21   9 3307.55 1635.54   2
   3 -21  -9 4187.78 1763.84   2
  -3  21  -9 5356.77 963.849   6
  -3  21   9 4820.67 959.902   6
   3 -21  -9 8108.00 977.450   5
   3 -21   9 6619.27 1010.96   5
   3 -21  11-516.047 1600.55   2
  -3  21 -11 317.531 909.976   6
   3 -21 -11 191.296 1803.06   2
  -3  21  11-24.2216 908.370   6
   3 -21  11 937.083 905.372   5
   3 -21 -11 622.660 906.610   5
   3 -21  13 679.120 1612.99   2
  -3  21 -13 4352.67 1030.80   6
   3 -21 -13-1080.82 2153.76   2
  -3  21  13 3227.11 1037.25   6
  -3  21 -13 2961.17 1677.34   3
   3 -21  13 6096.88 1008.31   5
   3 -21 -13 4759.09 1011.04   5
  -3  21  15 11017.0 1212.16   6
  -3  21 -15 9432.18 1154.10   6
  -3  21 -15 6444.03 1815.26   3
   3 -21 -15 9335.02 2406.52   2
   3 -21  15 10262.3 1146.60   5
   3 -21 -15 11289.0 1209.24   5
  -3 -21  17 3416.69 2069.74   1
  -3  21 -17 2394.00 1944.63   4
  -3  21 -17 678.708 993.350   7
   3 -21 -17 1851.67 1060.25   5
   3 -21  17 80.3772 1698.10   2
  -3  21 -17 2886.48 1007.21   6
  -3  21 -17 2115.20 1628.45   3
  -3  21  17 1988.27 1054.91   6
   3 -21  17 2135.10 934.294   5
   3 -21  19 5195.10 1298.37   8
  -3  21 -19 5369.24 2197.39   4
  -3 -21  19 5374.14 2154.52   1
   3 -21  19 6470.51 1826.23   2
  -3  21 -19 2808.76 1113.10   7
  -3  21 -19 7048.45 1122.91   6
  -3  21 -19 2648.55 1716.97   3
   3 -21  19 3813.73 1498.75   1
   3 -21 -19 6064.01 1250.97   5
   3 -21  19 6384.11 1045.39   5
   3 -23   1 43.7302 1570.00   2
   3 -23  -1-1950.25 1699.75   2
  -3  23  -1-24.1330 870.231   6
  -3  23   1 579.508 897.107   6
   3 -23   1 173.187 862.805   5
   3 -23  -1 565.339 850.654   5
   3 -23   3 3100.57 1647.59   2
   3 -23  -3 2936.77 1743.39   2
  -3  23  -3 4712.65 960.461   6
  -3  23   3 3174.08 929.742   6
   3 -23   3 3839.95 963.482   5
   3 -23  -3 3871.01 973.869   5
   3 -23   5 3485.70 1689.79   2
   3 -23  -5 5937.59 1880.40   2
  -3  23  -5 6547.20 1004.30   6
  -3  23   5 5592.92 985.176   6
   3 -23   5 6890.35 1018.83   5
   3 -23  -5 3151.74 1017.16   5
  -3  23  -7 18304.0 1373.10   6
  -3  23   7 15568.5 1333.81   6
   3 -23  -7 15183.7 2177.63   2
   3 -23   7 16941.9 1330.69   5
   3 -23  -7 15062.4 1335.47   5
   3 -23   9-257.224 1755.19   2
   3 -23  -9 300.270 1942.17   2
  -3  23  -9 4207.05 1011.86   6
  -3  23   9 2628.68 1020.86   6
   3 -23   9 2865.10 1011.70   5
   3 -23  -9 3901.37 953.419   5
   3 -23  11 1770.86 1749.18   2
  -3  23 -11 25.4231 957.959   6
   3 -23 -11 54.0461 2006.51   2
  -3  23  11 133.475 1021.02   6
   3 -23  11 772.461 991.257   5
   3 -23 -11 435.995 940.543   5
   3 -23  13-434.349 1754.41   2
  -3  23 -13 2290.21 1013.84   6
   3 -23  13 2345.57 1004.18   5
   3 -23  15 1089.86 1744.90   2
  -3  23 -15-51.9162 996.262   6
  -3  23  15-89.1096 1106.10   6
  -3  23 -15 1347.81 1851.79   3
   3 -23  15 54.3191 968.971   5
   3 -23 -15 913.559 1056.90   5
   3 -25  -1-290.203 1840.54   2
   3 -25   3 47.6441 1876.74   2
   3 -25  -3 346.771 1902.36   2
  -3  25  -3-625.573 1051.90   6
   3 -25   3 559.186 962.434   5
   3 -25   5 518.790 1876.75   2
   3 -25  -5 6031.99 2008.80   2
  -3  25  -5 4755.87 1067.30   6
  -3  25   5 5501.28 1083.22   6
   3 -25   5 3494.90 1027.44   5
   3 -25  -5 2638.08 1062.63   5
   3 -25   7 854.743 1861.84   2
   3 -25  -7 2965.78 2108.59   2
  -3  25  -7 4158.03 1023.67   6
  -3  25   7 6980.89 1125.56   6
   3 -25   7 6194.29 1093.16   5
   3 -25  -7 4023.22 1039.82   5
   3 -25   9 2013.21 1929.84   2
  -3  25  -9 6061.01 1141.71   6
   3 -25  -9 2894.26 2211.99   2
  -3  25   9 5000.80 1139.99   6
   3 -25   9 5556.16 1098.38   5
   3 -25  -9 5436.14 1078.00   5
   3 -25  11 1743.33 1848.03   2
  -3  25 -11-1524.84 1034.85   6
   3 -25 -11 60.9667 2251.55   2
  -3  25  11-1027.93 1063.26   6
   3 -25 -11-246.724 983.099   5
   3 -25  11 1285.63 1072.08   5
   3 -25  13 8522.25 2114.79   2
   3 -27   1 52.4799 1922.00   2
   3 -27  -1 107.144 2023.33   2
  -3  27  -1 83.3835 1005.81   6
  -3  27   1-1013.20 1100.57   6
   3 -27   1 85.1262 1032.45   5
   3 -27  -1-28.2661 1047.83   5
   3 -27   3-51.6220 2010.69   2
   3 -27  -3 109.405 1995.87   2
  -3  27  -3 1723.25 1077.10   6
   3 -27  -3 1606.69 1049.39   5
  -3  27  -5-3388.37 1233.39   6
  -3  27   5-1434.97 1213.47   6
   4   0 -12 71730.4 3712.24   4
  -4   0  12 69165.7 3533.38   8
  -4   0  14 718.668 1005.44   1
  -4   0  14-211.172 658.382   8
   4   0 -14 491.216 1065.65   4
   4   0 -16 12402.7 1462.90   4
  -4   0  16 10441.2 1391.47   1
  -4   0  16 11134.1 1045.56   8
  -4   0  18-496.607 827.791   8
   4   0 -18-654.449 1276.72   4
  -4   0  18-753.823 1300.45   1
  -4   0  20 11192.0 1174.58   8
   4   0 -20 9710.96 1131.18   7
   4   0 -20 12046.7 1718.20   4
  -4   0  20 10194.1 1606.79   1
  -4   0  24 12014.4 1428.97   8
   4   0 -24 12758.6 1364.78   7
   4   0 -24 11623.1 2036.90   4
  -4   0  24 14463.9 1972.20   1
  -4   0  26-739.893 1168.63   8
  -4   0  28 1618.63 1295.09   8
  -4   0  28 2905.22 1884.72   1
   4   0 -28-877.702 2122.84   4
   4   0 -28-559.160 1196.61   7
   4  -2  -8 136.940 828.655   4
   4  -2 -10 40780.6 2500.73   4
  -4   2  10 48398.1 2509.00   1
  -4   2  10 44421.3 2324.15   8
  -4  -2  12 264.955 635.594   8
  -4  -2  12-113.758 984.197   1
   4   2 -12 30.8593 956.423   4
   4   2 -14 53892.6 3193.76   4
   4  -2 -14 55504.1 3162.45   4
   4  -2 -14 56906.6 2813.30   2
  -4  -2  14 55576.4 3176.66   1
  -4   2  14 59937.7 3162.90   1
  -4  -2  14 57543.1 2985.43   8
  -4   2  14 60025.9 2964.75   8
  -4  -2  16-461.508 785.999   8
   4   2 -16-877.584 1234.51   4
   4  -2 -16-1781.49 1196.39   4
  -4  -2  16-689.498 1134.88   1
  -4   2  16 419.414 1110.62   1
  -4   2  16 455.428 730.601   8
   4  -2 -16-347.695 420.104   2
  -4  -2  18 444.777 863.559   8
  -4   2  18 173.346 817.515   8
   4   2 -18 1055.50 1326.71   4
   4  -2 -18 35.3363 1296.62   4
   4  -2 -18-240.849 782.482   7
  -4  -2  18-356.833 1301.84   1
  -4   2  18 164.056 1234.32   1
  -4  -2  20 202.746 989.013   8
  -4   2  20 356.551 943.735   8
   4   2 -20 812.716 1450.16   4
   4  -2 -20 155.681 1407.28   4
   4  -2 -20-768.829 845.024   7
  -4  -2  20-728.124 1368.70   1
  -4   2  20-107.469 1342.23   1
  -4  -2  24 175.015 1085.02   8
  -4   2  24 623.864 1090.99   8
   4   2 -24-1711.11 1758.69   4
   4   2 -24-695.815 1089.20   7
   4  -2 -24-1027.75 1790.92   4
   4  -2 -24-1041.87 1000.37   7
  -4   2  24-1415.55 1606.10   1
  -4  -2  24 2164.42 1704.00   1
  -4  -2  26 6755.00 1371.26   8
  -4   2  26 6414.59 1324.51   8
  -4   2  26 3109.39 1723.79   1
   4   2 -26 3008.45 2028.65   4
  -4  -2  26 4149.26 1861.71   1
  -4  -2  28-747.704 1858.22   1
  -4  -2  28-664.958 1366.65   8
   4   2 -28 1378.00 2055.52   4
   4  -2 -28 1428.64 2090.28   4
   4   2 -28-2512.90 1293.14   7
   4  -2 -28-736.190 1183.07   7
  -4   2  28 46.7957 1800.28   1
  -4   2  28 627.536 1296.03   8
   4  -4  -8 30452.1 1840.96   4
  -4   4   8 32280.9 1813.53   1
  -4   4  10 2667.28 665.752   8
   4   4 -10 933.188 1582.96   4
  -4   4  10 1548.53 1022.03   1
   4  -4 -10 325.808 1014.70   4
   4  -4 -10 2092.02 627.272   2
   4   4 -12 127247. 6649.77   4
  -4  -4  12 132646. 6604.44   1
   4  -4 -12 134189. 6332.00   2
  -4   4  12 127252. 6495.03   1
  -4  -4  12 135590. 6458.51   8
   4  -4 -14 159.932 543.996   2
  -4  -4  14-65.5494 744.067   8
  -4   4  14-304.178 644.419   8
  -4  -4  14-96.9750 1115.29   1
   4   4 -14 70.2045 1165.36   4
   4  -4 -14-517.494 1016.77   4
   4  -4 -16 11502.0 930.579   7
   4   4 -16 9551.66 1534.54   4
  -4  -4  16 7805.89 1397.55   1
   4  -4 -16 7994.83 1314.37   4
  -4   4  16 8980.47 607.582   6
   4  -4 -16 9335.91 799.720   2
  -4   4  16 10770.3 1317.25   1
  -4  -4  16 10093.1 1051.36   8
  -4   4  16 11168.3 1017.19   8
  -4   4  18 188.335 798.901   8
  -4  -4  18 1537.30 1358.02   1
   4  -4  18 1376.15 845.942   8
   4   4 -18 1067.38 1425.03   4
   4  -4 -18 1135.31 606.540   2
   4  -4 -18 322.299 759.828   7
   4  -4 -18 443.822 1302.61   4
  -4  -4  18 1206.28 888.070   8
  -4   4  18 2001.31 1239.85   1
  -4   4  20 8139.90 1483.54   1
   4  -4  20 10704.3 1195.04   8
  -4  -4  20 9790.06 1164.51   8
  -4   4  20 9066.74 1115.00   8
   4   4 -20 9028.25 1709.18   4
   4  -4 -20 8141.67 1620.37   4
   4  -4 -20 7511.04 996.678   7
  -4   4 -20 4423.62 1000.21   7
  -4  -4  20 7780.10 1569.42   1
  -4  -4  22-1087.38 1088.89   8
  -4   4  22-767.694 1013.40   8
  -4   4  22-1305.70 1502.63   1
   4  -4  22-1531.46 1149.34   8
   4   4 -22-768.361 1789.18   4
   4  -4 -22-2360.25 1641.61   4
   4  -4 -22-855.990 947.534   7
  -4   4 -22-2989.01 1272.52   7
  -4  -4  22-1511.76 1648.84   1
  -4   4  24 13814.4 1412.29   8
   4  -4  24 14164.7 1473.41   8
   4   4 -24 13392.4 1397.51   7
   4  -4 -24 13041.2 1335.03   7
   4   4 -24 11531.7 2086.20   4
  -4   4  24 14041.1 1818.16   1
  -4   4 -24 15132.6 1624.40   7
   4  -4 -24 11902.0 1995.32   4
  -4  -4  24 12169.5 1941.93   1
  -4  -4  24 13484.1 1465.93   8
  -4  -4  26-1461.54 1251.56   8
  -4   4  26 853.689 1202.18   8
   4  -4  26-1085.10 1220.31   8
   4   4 -26 103.644 1981.71   4
   4   4 -26 30.5611 1144.66   7
   4  -4 -26-1925.43 1919.87   4
   4  -4 -26 611.496 1098.50   7
  -4   4  26 467.355 1619.02   1
  -4   4 -26 323.401 1324.46   7
  -4  -4  26 956.415 1862.40   1
  -4  -4  28 2332.19 1894.12   1
  -4  -4  28-506.909 1332.13   8
  -4   4  28 1747.00 1323.58   8
   4  -4  28-1260.30 1353.19   8
   4   4 -28-1600.76 2023.93   4
   4   4 -28 1361.63 1307.59   7
   4  -4 -28 441.361 2212.42   4
   4  -4 -28 59.8069 1207.63   7
  -4   4 -28-216.874 1363.62   7
  -4   4  28 1171.52 1716.46   1
  -4   6   0 255.079 397.915   3
   4  -6   0-38.5982 278.949   5
  -4   6  -2 2097.73 451.498   3
  -4   6   2 2956.19 442.995   3
   4  -6   2 2569.47 388.285   5
   4  -6  -2 3062.79 357.302   5
   4  -6  -2 2597.49 531.605   2
  -4   6  -4 1236.06 426.463   3
  -4   6   4 1112.67 416.016   3
   4  -6   4 1047.45 394.129   5
   4  -6  -4 1075.80 300.511   5
   4  -6  -4 152.970 482.550   2
  -4   6  -6 4694.92 573.056   3
  -4   6   6 5151.41 552.284   3
   4  -6  -6 4832.04 426.992   5
   4  -6  -6 4283.73 609.018   2
   4  -6  -8-501.948 471.727   5
   4  -6 -10 183588. 9119.82   4
  -4   6  10 182971. 9007.99   3
   4  -6 -10 190639. 8980.30   5
   4  -6 -10 192438. 9033.74   2
  -4   6  10 193040. 9101.48   1
  -4   6  10 193363. 9023.77   8
   4  -6 -12-193.625 613.060   2
  -4   6  12 237.053 580.194   8
   4   6 -12-1091.65 1304.05   4
   4  -6 -12-89.9238 854.848   4
  -4   6  12-545.570 482.106   3
  -4   6  12 243.041 860.252   1
   4  -6 -12 128.188 332.241   5
   4  -6  12 455.122 576.145   8
   4  -6  14 37648.3 1979.76   8
   4   6 -14 37953.4 2409.71   4
  -4   6  14 34731.0 1827.21   3
  -4   6  14 36687.7 1776.86   6
   4  -6 -14 37059.0 1778.98   5
  -4  -6  14 35650.7 2294.17   1
   4  -6 -14 35027.5 1908.85   2
  -4  -6  14 38076.7 2043.52   8
  -4  -6  18 52.5098 936.581   8
   4   6 -18 954.050 1481.49   4
   4  -6  18 632.215 806.504   8
   4  -6 -18 181.534 737.445   7
   4  -6 -18-632.670 1287.58   4
  -4  -6  18 523.862 1365.68   1
   4  -6 -18-128.543 833.683   2
  -4   6 -18 266.838 874.674   7
  -4   6  18-303.947 835.842   8
   4  -6 -18-655.961 444.067   5
  -4   6  18-29.5799 1215.35   1
  -4  -6  20-407.394 933.538   8
  -4   6  20-992.564 931.176   8
   4  -6  20-1071.15 903.256   8
  -4   6  20 228.677 1334.94   1
   4  -6 -20 860.563 1507.64   4
   4  -6 -20 247.286 854.491   7
  -4   6 -20-431.565 1010.16   7
  -4  -6  20 441.246 1445.35   1
   4   6 -20 44.0574 1499.04   4
  -4   6  22 18691.9 1475.06   8
   4  -6  22 15133.0 1405.43   8
   4  -6  22 14271.3 1524.57   1
   4   6 -22 14734.4 2033.50   4
   4  -6 -22 15980.6 1333.69   7
  -4   6 -22 16851.8 1514.32   7
   4  -6 -22 15080.8 1983.34   4
  -4  -6  22 14179.7 1886.24   1
  -4   6  22 18113.6 1796.98   1
  -4  -6  22 14423.5 1461.65   8
  -4  -6  24-1124.49 1211.74   8
  -4   6  24-191.453 1111.05   8
   4  -6  24-437.536 1116.65   8
   4   6 -24 2184.52 1907.90   4
   4  -6 -24-414.707 1789.09   4
   4  -6 -24 424.969 987.004   7
  -4   6 -24 664.543 1153.83   7
  -4   6  24 761.408 1467.06   1
  -4  -6  24-4048.83 1703.91   1
   4  -6  24 277.748 1168.45   1
  -4  -6  26 7120.94 1380.57   8
  -4   6  26 4995.48 1298.04   8
   4   6 -26 5954.67 2094.21   4
   4   6 -26 5094.67 1307.49   7
   4  -6 -26 5733.47 2063.31   4
   4  -6 -26 4092.34 1148.54   7
  -4   6 -26 4425.35 1351.90   7
   4  -6  26 3475.89 1205.59   8
  -4   6  26 3546.03 1664.50   1
  -4  -6  26 6122.94 1867.78   1
   4  -6  26 4655.88 1350.42   1
   4  -6 -28-2778.17 2239.45   4
   4  -6 -28-3553.53 1318.32   7
  -4   6  28-4848.10 1758.61   1
   4  -8   0 55739.3 2846.19   2
  -4   8   2 5165.43 651.262   3
   4  -8  -2 5474.78 475.345   5
   4  -8   2 4937.11 663.074   2
   4  -8  -2 4559.10 642.405   2
  -4   8   4 16209.8 1037.86   3
   4  -8  -4 15366.0 902.959   5
   4  -8  -4 14009.3 1032.08   2
   4  -8   8 93806.2 4542.85   8
   4  -8  -8 96361.7 4604.38   4
  -4   8   8 90506.1 4579.98   3
   4  -8  -8 92627.4 4520.65   5
   4  -8  -8 92839.6 4598.86   2
  -4   8   8 94134.0 4562.97   1
  -4   8   8 94741.6 4505.26   8
   4  -8 -10 8090.34 913.713   4
   4  -8 -10 7688.75 618.670   7
  -4   8 -10 9624.22 827.589   3
  -4   8  10 7501.31 806.882   3
  -4   8  10 7751.47 633.813   6
   4  -8  10 7940.66 759.777   5
   4  -8 -10 7811.12 602.267   5
  -4   8  10 6341.50 876.027   1
   4  -8 -10 7761.21 860.621   2
  -4   8  10 8311.59 682.036   8
   4  -8  12 52235.7 2542.60   8
   4  -8 -12 46684.2 2677.52   4
   4  -8 -12 46379.2 2447.97   7
  -4   8 -12 54201.7 2612.96   7
  -4   8 -12 53880.3 2606.10   3
  -4   8  12 46976.0 2520.64   3
  -4   8  12 47991.7 2435.14   6
   4  -8 -12 49524.6 2437.96   5
   4  -8 -12 46075.7 2568.94   2
  -4   8  12 45604.8 2630.58   1
  -4   8  12 49742.3 2492.63   8
   4  -8  14 2777.11 824.955   1
  -4  -8  14 2567.76 850.564   8
  -4   8  14 2742.85 938.537   1
  -4  -8  14 1767.78 1266.72   1
   4   8 -14 3709.49 1467.25   4
   4  -8 -14 1833.41 844.554   2
  -4   8 -14 3698.41 794.880   7
  -4   8  14 3358.67 536.646   6
  -4   8  14 3606.03 691.981   3
   4  -8  14 3999.98 715.417   8
   4  -8  14 1725.62 1130.96   2
   4  -8 -14 2435.35 473.953   5
  -4   8  16 16003.8 1165.29   8
   4  -8  16 13512.5 1125.23   8
   4  -8 -16 13213.9 1496.52   4
   4   8 -16 12131.5 1766.36   4
   4  -8 -16 14754.0 1105.33   7
  -4   8 -16 16304.4 1250.01   7
   4  -8  16 14940.0 1281.55   1
  -4   8  16 14438.3 1061.31   3
  -4   8  16 15301.7 956.168   6
   4  -8  16 15100.1 1563.02   2
   4  -8 -16 15338.7 919.199   5
  -4  -8  16 15067.7 1677.51   1
   4  -8 -16 15318.2 1273.86   2
  -4   8  16 14963.2 1384.20   1
  -4  -8  16 14736.5 1292.39   8
  -4  -8  18 599.095 981.980   8
  -4   8  18-173.784 842.763   8
   4   8 -18 1411.35 1557.40   4
   4  -8  18 270.921 785.035   8
  -4  -8  18 114.898 1391.37   1
   4  -8 -18 1325.11 1286.13   4
   4  -8 -18 17.9700 784.104   7
  -4   8  18 531.701 1163.72   1
  -4   8 -18-149.416 883.723   7
   4  -8 -18 1297.53 1009.15   2
   4  -8  18 524.418 919.670   1
   4  -8  18 3061.75 1414.82   2
   4  -8 -18-460.710 440.295   5
  -4   8  20 4363.38 1068.68   8
   4  -8  20 4624.47 1229.88   1
   4  -8  20 5050.06 1026.78   8
   4   8 -20 4794.83 1841.08   4
   4  -8 -20 4974.73 1614.66   4
   4  -8 -20 6985.95 1028.24   7
  -4  -8  20 4383.06 1615.22   1
  -4   8 -20 6098.28 1285.06   7
  -4   8  20 6132.00 1407.54   1
  -4  -8  20 4010.56 1194.34   8
   4  -8  20 4194.04 1640.36   2
  -4   8  22-485.728 1014.13   8
   4  -8  22 607.643 1100.70   1
   4  -8  22-285.746 961.533   8
  -4  -8  22 512.914 1125.53   8
   4   8 -22 437.496 1789.81   4
   4  -8 -22 82.2366 1697.64   4
   4  -8 -22 491.752 934.477   7
  -4   8 -22-1795.31 1089.79   7
  -4  -8  22-781.482 1609.99   1
  -4   8  22-404.298 1335.47   1
   4  -8  24 10667.9 1338.68   8
  -4  -8  24 11080.6 1457.41   8
  -4   8  24 10397.8 1358.84   8
   4  -8 -24 10919.5 1236.83   7
   4  -8  24 10524.1 1492.91   1
   4  -8 -24 10188.6 2017.77   4
  -4  -8  24 6438.73 1911.40   1
   4   8 -24 7096.66 2072.36   4
  -4   8  24 9796.00 1744.23   1
  -4  -8  26 330.909 1244.97   8
  -4   8  26 2488.56 1247.34   8
   4   8 -26-271.215 2097.54   4
   4   8 -26-1657.10 1269.87   7
   4  -8 -26 101.725 2023.38   4
   4  -8 -26 503.368 1080.05   7
   4  -8  26-858.221 1540.84   1
  -4  -8  26 2872.16 1879.88   1
  -4   8  26 580.068 1470.61   1
   4 -10   4 3318.84 384.597   8
  -4  10  -4 2408.64 706.298   3
   4 -10   4 2926.53 474.255   5
   4 -10   4 3506.68 731.543   2
   4 -10   6 9037.51 615.168   8
   4 -10  -6 7081.30 478.597   7
  -4  10  -6 9471.58 870.130   3
   4 -10   6 9027.20 663.290   5
   4 -10   6 8904.91 902.823   2
  -4  10   6 7840.20 610.003   1
  -4  10   8 2251.09 596.583   1
   4 -10  -8 1330.18 665.747   4
   4 -10   8 3430.73 519.511   8
   4 -10  -8 2977.13 382.937   7
  -4  10  -8 4519.93 607.005   7
  -4  10   8 2877.20 448.388   8
  -4  10  -8 1721.12 715.442   3
   4 -10   8 2915.68 491.186   5
   4 -10   8 2606.67 734.641   2
   4 -10 -10 26166.0 1668.22   4
   4 -10 -10 27798.6 1476.31   7
  -4  10 -10 29235.6 1604.73   7
  -4  10 -10 30993.9 1678.83   3
   4 -10  10 30189.9 1591.41   5
   4 -10  10 28344.0 1736.62   2
  -4  10  10 28140.3 1610.50   1
  -4  10  10 27055.6 1506.98   8
  -4  10  12 1845.95 593.333   8
   4 -10  12 1970.69 654.924   8
   4 -10 -12 2251.21 946.619   2
   4 -10 -12 3387.74 944.061   4
   4 -10 -12 2291.44 539.521   7
  -4  10  12 3426.57 834.703   1
  -4  10 -12 1848.16 685.175   7
  -4  10 -12 1710.86 732.729   3
   4 -10  12 2669.30 771.986   1
   4 -10  12 1815.06 583.072   5
   4 -10  12 2079.44 881.976   2
   4 -10  14 27032.8 1637.39   8
   4 -10 -14 27558.2 1551.46   7
  -4  10 -14 28250.7 1694.95   7
  -4  10 -14 31382.2 1722.10   3
  -4  10  14 26152.2 1531.07   6
   4 -10  14 29696.1 1700.27   5
  -4 -10  14 27958.7 2182.36   1
   4 -10 -14 25714.3 1813.76   2
   4  10 -14 26629.5 2614.30   4
  -4  10  14 24680.3 1717.88   1
   4 -10  16 1447.94 933.234   1
  -4 -10  16 1967.11 988.185   8
  -4  10  16 1598.61 738.565   8
  -4 -10  16 1103.89 1455.56   1
   4  10 -16 645.352 1567.91   4
   4 -10  16 1436.60 761.841   8
   4 -10 -16 1521.86 1194.28   4
   4 -10 -16 1976.83 1071.41   2
  -4  10 -16 1173.54 813.830   7
  -4  10 -16 1459.13 842.530   3
  -4  10  16 1996.84 563.942   6
   4 -10  16 683.001 1022.30   2
  -4 -10  18-1361.13 1030.23   8
  -4  10  18 891.309 901.056   8
   4  10 -18 240.935 1575.79   4
   4 -10  18 706.613 843.638   8
  -4 -10  18 1574.10 1495.66   1
   4 -10 -18-471.307 1353.11   4
   4 -10 -18 104.787 782.771   7
  -4  10 -18-340.127 876.137   7
   4 -10 -18 1984.65 1241.67   2
  -4  10  18-542.775 1115.86   1
   4 -10  18 1186.54 970.325   1
   4 -10  18 199.311 1045.57   2
  -4 -10  20-596.969 1078.97   8
  -4  10  20 1180.21 948.466   8
   4  10 -20-881.361 1864.61   4
   4 -10  20-718.463 903.030   8
   4 -10 -20-1726.78 1506.65   4
  -4 -10  20-1679.81 1534.56   1
   4 -10 -20 550.750 895.489   7
  -4  10 -20-1480.83 1005.66   7
   4 -10  20-427.840 1129.73   1
  -4  10  20 114.730 1198.83   1
   4 -10  20-101.838 1142.81   2
  -4  10  22 11953.5 1268.42   8
   4 -10  22 9969.71 1178.58   8
  -4  10  22 7544.35 1493.90   1
   4  10 -22 9708.55 1997.92   4
  -4 -10  22 9065.11 1342.88   8
  -4  10 -22 10899.9 1290.16   7
   4 -10 -22 9264.92 1102.10   7
  -4 -10  22 8612.82 1867.31   1
   4 -10  22 9238.47 1409.36   1
  -4 -10  24-932.468 1279.36   8
   4 -10  24 340.072 1214.00   1
  -4  10  24-901.615 1164.69   8
  -4  10  24-171.178 1420.27   1
   4 -10  24-772.120 1122.49   8
   4 -10 -24-1077.28 1009.63   7
  -4  10 -24-369.669 1156.89   7
  -4 -10  24-1914.61 1847.09   1
   4  10 -24-2187.07 2001.91   4
  -4 -10  26 9442.17 1537.33   8
  -4  10  26 11110.3 1421.93   8
   4 -10  26 8669.63 1335.55   8
   4  10 -26 12142.6 2320.98   4
   4 -10  26 10761.4 1568.90   1
  -4  10  26 8338.22 1616.04   1
   4 -10 -26 9574.19 1257.69   7
  -4  10 -26 9682.89 1502.82   7
  -4 -10  26 13237.8 2122.40   1
  -4  12   0 56259.1 2881.14   3
   4 -12   0 53110.2 2722.90   5
   4 -12   0 53558.7 2873.70   2
   4 -12   2 613.646 775.659   2
   4 -12  -2 488.921 775.313   2
   4 -12   2-67.9591 253.379   8
  -4  12   2 130.392 492.709   6
  -4  12  -2 148.512 768.330   3
  -4  12   2 686.504 825.267   3
   4 -12   2-658.816 449.836   5
   4 -12  -2 173.242 446.478   5
   4 -12   4 12249.3 788.329   8
  -4  12  -4 12548.0 1125.47   3
  -4  12   4 13580.9 1173.57   3
  -4  12   4 14995.0 931.488   6
   4 -12   4 15441.7 938.825   5
   4 -12  -4 14470.0 922.000   5
   4 -12   4 11692.5 1118.72   2
   4 -12  -4 13915.7 1151.18   2
   4 -12   6-525.437 753.348   2
   4 -12   6 637.546 424.121   8
  -4  12  -6 259.791 497.395   7
  -4  12   6 866.434 553.496   6
  -4  12  -6 730.038 782.670   3
   4 -12  -6 972.066 874.633   2
  -4  12   6-399.461 862.712   3
   4 -12   6 158.785 494.051   5
   4 -12  -6 439.820 463.215   5
   4 -12   8 10283.3 758.884   8
   4 -12   8 10553.8 881.504   1
   4 -12  -8 8699.21 804.158   4
   4 -12  -8 9212.99 585.213   7
  -4  12  -8 9313.00 798.615   7
  -4  12  -8 11613.7 1055.14   3
  -4  12   8 10772.6 813.994   6
   4 -12   8 9735.62 787.467   5
   4 -12  -8 9879.70 768.154   5
   4 -12   8 9838.81 1068.61   2
   4 -12  -8 9897.14 1135.02   2
  -4  12   8 7967.16 658.987   1
  -4  12   8 10520.1 645.114   8
  -4  12  10 1741.55 482.332   8
  -4  12  10 1788.22 598.353   1
   4 -12 -10 2603.74 1018.66   2
   4 -12 -10 896.684 742.296   4
   4 -12 -10 1414.68 417.442   7
  -4  12  10 979.024 596.480   6
  -4  12 -10 2030.56 818.029   3
   4 -12  10 1608.41 528.902   5
   4 -12 -10 2136.23 544.761   5
   4 -12  10 1787.82 873.372   2
  -4  12  12 34204.0 1848.49   8
  -4  12 -12 37126.1 1978.96   7
  -4  12 -12 38145.1 2112.24   3
   4 -12  12 36954.4 1938.89   5
   4 -12 -12 37277.0 1896.28   5
   4 -12  12 32279.0 2104.41   2
   4 -12 -12 33036.0 2208.17   2
  -4  12  12 32355.7 1928.89   1
  -4  12  14 865.833 638.456   8
  -4  12  14 976.815 802.059   1
   4 -12  14-271.437 732.860   8
   4 -12  14 993.772 870.072   1
   4 -12 -14 1010.63 1015.82   4
   4 -12 -14-382.417 1186.65   2
   4 -12 -14 317.663 576.735   7
  -4  12 -14-793.665 790.371   7
  -4  12 -14-624.273 875.377   3
  -4  12  14-204.292 649.986   6
   4 -12  14 606.962 609.475   5
   4 -12 -14-184.826 560.299   5
   4 -12  14 700.903 969.862   2
  -4 -12  16 2703.21 1545.13   1
   4  12 -16 2468.07 2091.95   4
   4 -12  16 2460.44 835.821   8
   4 -12  16 3592.25 1043.42   1
  -4  12 -16 2178.92 873.964   7
  -4  12 -16 2196.57 928.911   3
  -4  12  16 3527.30 696.097   6
   4 -12  16 2590.13 744.699   5
   4 -12 -16 2867.29 640.838   5
   4 -12  16 1585.44 1078.11   2
   4 -12  20 3661.20 1200.36   2
  -4 -12  20 4070.88 1187.03   8
  -4  12  20 4218.73 1002.16   8
   4  12 -20 6304.04 1992.26   4
   4 -12  20 5430.50 1038.01   8
   4 -12  20 3275.10 1214.16   1
  -4 -12  20 1514.47 1593.47   1
   4 -12 -20 4694.93 933.764   7
  -4  12 -20 3755.35 1048.78   7
  -4  12 -20 4469.62 1045.73   3
  -4  12  20 2112.93 1183.49   1
  -4 -12  22 32.4909 1270.23   8
  -4  12  22-953.697 1151.43   8
   4 -12  22 1037.53 1040.01   8
   4  12 -22-2169.41 2047.73   4
   4 -12 -22-1601.17 1023.41   7
  -4  12 -22-851.287 1127.15   7
   4 -12  22 782.046 1255.37   1
  -4 -12  22 547.545 1667.35   1
  -4  12  22-851.840 1342.82   1
  -4  12  24 21347.1 1698.37   8
   4 -12  24 22528.2 1644.77   8
   4 -12  24 23751.8 1923.79   1
   4  12 -24 18558.3 2497.59   4
   4 -12 -24 20427.6 1562.31   7
  -4  12 -24 19794.4 1688.03   7
  -4 -12  24 17295.1 2237.32   1
  -4 -12  24 19994.1 1803.94   8
  -4  12  24 16949.3 1795.14   1
   4 -12  26-1005.24 1225.16   8
   4 -12 -26 193.068 1182.87   7
   4 -12  26 645.937 1439.62   1
  -4 -12  26-1450.76 2015.72   1
   4 -14   0 365.551 912.459   2
  -4  14   0-182.991 584.026   6
  -4  14   0-491.908 916.818   3
   4 -14   0 65.7769 509.654   5
   4 -14   2 67754.6 3443.52   8
  -4  14  -2 69317.2 3509.27   4
  -4  14  -2 76400.0 3784.74   3
  -4  14  -2 73156.2 3606.93   6
  -4  14   2 77431.3 3612.61   6
   4 -14   2 74561.7 3600.41   5
   4 -14  -2 77389.6 3611.31   5
   4 -14   2 73786.2 3779.85   2
   4 -14  -2 74588.4 3803.62   2
   4 -14   4 26.3156 877.608   2
   4 -14   4 691.765 397.626   8
   4 -14  -4 1513.99 998.737   2
  -4  14  -4 289.593 427.577   7
  -4  14  -4 373.711 559.947   6
  -4  14   4 781.567 591.979   6
  -4  14  -4 270.297 884.952   3
   4 -14   4 893.077 545.134   5
   4 -14  -4-99.0324 533.466   5
   4 -14   6-395.446 959.194   2
   4 -14   6 685.093 474.254   8
   4 -14  -6 1367.56 1052.74   2
  -4  14  -6 233.826 525.016   7
  -4  14  -6 704.024 602.155   6
  -4  14   6 185.821 606.814   6
  -4  14  -6 855.592 962.017   3
   4 -14   6 771.491 540.866   5
   4 -14  -6 595.456 548.481   5
   4 -14   6 806.159 602.481   1
   4 -14   8 686.009 1011.06   2
  -4  14   8 381.981 318.250   8
   4 -14   8-72.2511 567.886   8
   4 -14  -8 648.287 500.287   4
   4 -14  -8 902.589 1085.13   2
   4 -14   8 389.074 706.912   1
  -4  14  -8 863.246 602.635   7
  -4  14   8 1146.99 640.974   6
   4 -14   8 999.798 582.671   5
   4 -14  -8 1357.68 592.819   5
   4 -14  10 7648.41 1162.72   2
   4 -14 -10 6836.83 841.263   4
   4 -14 -10 7991.15 812.793   7
   4 -14 -10 6935.08 1271.30   2
  -4  14  10 6877.14 824.384   6
  -4  14 -10 7296.44 1107.00   3
   4 -14  10 7553.00 789.225   5
   4 -14 -10 7131.69 794.108   5
  -4  14  10 6924.67 595.455   8
   4 -14  12 27.0638 1060.78   2
  -4  14  12 484.149 505.939   8
   4 -14  12 32.9631 706.610   8
   4 -14 -12 619.870 895.010   4
   4 -14 -12 1935.60 1247.85   2
  -4  14 -12 17.7995 769.899   7
   4 -14 -12-412.852 598.528   7
  -4  14  12 162.687 652.747   1
  -4  14 -12 690.152 983.058   3
  -4  14  12 133.804 663.632   6
   4 -14  12 535.062 618.518   5
   4 -14  12-816.643 881.886   1
   4 -14 -12-608.841 673.008   5
   4 -14  14 10265.3 1170.66   1
  -4  14  14 9718.75 836.121   8
   4 -14  14 9954.12 1027.95   8
   4 -14  14 7574.59 1328.77   2
  -4  14 -14 7574.60 1044.90   7
  -4  14 -14 11134.5 1239.54   3
   4 -14 -14 10230.4 1462.68   2
  -4  14  14 10721.1 924.388   6
   4 -14  14 9965.22 900.678   5
   4 -14 -14 10032.5 928.158   5
  -4  14  14 7543.97 929.336   1
   4  14 -18-1152.57 2310.79   4
   4 -14  18 753.095 948.413   8
  -4 -14  18 1750.23 1626.50   1
  -4  14 -18 48.4412 949.642   7
  -4  14 -18-1216.08 1084.83   3
   4 -14 -18-442.463 1531.88   2
  -4  14  18-172.148 773.436   6
   4 -14  18-620.553 779.351   5
   4 -14  18 111.162 1229.72   2
   4 -14  18 748.708 1145.12   1
   4 -14 -18 34.2568 745.508   5
   4 -14  20 538.130 1176.17   1
  -4 -14  20 33.2142 1169.80   8
   4 -14  20 363.158 1218.66   2
   4  14 -20 1349.27 2094.51   4
   4 -14  20 1664.57 998.226   8
  -4 -14  20 45.1638 1735.53   1
  -4  14 -20 1761.47 1006.36   7
  -4  14 -20 825.600 1093.16   3
   4 -14  20 1092.95 919.996   5
   4 -14  22 22946.8 1910.07   1
   4 -14  22 24335.3 1708.78   8
   4  14 -22 18833.9 2614.55   4
  -4  14 -22 22417.6 1697.16   7
  -4 -14  22 18483.9 2230.54   1
  -4 -14  24 490.527 1260.87   8
   4 -14  24 1694.10 1329.80   1
   4 -14  24 1069.50 1150.32   8
   4  14 -24-541.015 2090.05   4
  -4  14 -24 1982.28 1176.74   7
  -4 -14  24 2763.20 1943.31   1
  -4  16   0 195474. 9173.33   6
   4 -16   0 188347. 9153.49   5
   4 -16   0 186441. 9335.75   2
   4 -16   4 3285.26 584.411   8
   4 -16  -4 4965.07 1274.25   2
  -4  16  -4 1974.17 595.392   7
   4 -16  -4 5891.76 743.780   5
   4 -16   6 1305.55 577.993   8
   4 -16   6 870.737 1098.52   2
   4 -16  -6 2154.59 1189.88   2
  -4  16  -6-128.120 1006.94   4
  -4  16  -6 1168.31 561.547   7
  -4  16  -6 579.504 660.334   6
  -4  16   6 1376.94 709.135   6
  -4  16  -6 785.533 1098.03   3
   4 -16   6 1226.94 649.578   5
   4 -16   6 45.8895 675.998   1
   4 -16  -6 1353.11 677.666   5
   4 -16   8 30.3594 1180.72   2
   4 -16   8 2684.34 649.865   8
   4 -16  -8 1066.38 1261.35   2
  -4  16  -8 1566.42 642.982   7
  -4  16  -8 3269.79 757.189   6
  -4  16   8 2734.58 772.226   6
  -4  16  -8 1462.70 1170.80   3
   4 -16   8 3448.25 835.946   1
   4 -16   8 2798.64 649.693   5
   4 -16  -8 2825.73 721.666   5
   4 -16  10-90.8964 1178.42   2
   4 -16 -10-1155.06 1302.98   2
  -4  16 -10 805.332 714.704   6
  -4  16  10-56.1616 728.373   6
  -4  16 -10 83.2599 1109.40   3
   4 -16  10 219.608 651.313   5
   4 -16 -10 154.425 720.905   5
   4 -16  12 6201.73 1347.71   2
   4 -16  12 5891.27 927.403   8
  -4  16 -12 6615.52 937.324   7
   4 -16 -12 7180.80 1490.99   2
  -4  16 -12 8415.27 879.531   6
  -4  16  12 7845.16 892.476   6
   4 -16  12 6186.38 1087.80   1
  -4  16 -12 6896.68 1270.95   3
   4 -16  12 7234.00 845.994   5
   4 -16 -12 7874.89 917.034   5
   4 -16  16 1515.93 1334.11   2
   4 -16  16 2029.41 1010.07   8
  -4  16 -16 2950.11 985.199   7
   4 -16 -16 4696.60 1644.25   2
  -4  16 -16 4479.05 862.178   6
  -4  16 -16 4836.50 1259.65   3
   4 -16  16 1901.24 1150.62   1
  -4  16  16 4590.87 850.563   6
   4 -16  16 5134.37 818.082   5
   4 -16 -16 4016.49 901.289   5
   4 -16  18 31.0817 1321.70   2
   4 -16  18 2640.14 1050.42   8
  -4 -16  18 2248.32 1755.08   1
  -4  16 -18 2036.39 1045.01   7
  -4  16 -18 346.456 790.313   6
  -4  16 -18 2493.53 1200.07   3
   4 -16 -18-239.045 1759.91   2
  -4  16  18 1281.83 839.536   6
   4 -16  18 3051.48 1249.13   1
   4 -16  18 1643.45 821.253   5
   4 -16 -18 226.693 882.576   5
   4 -16  20 14374.4 1412.22   8
   4  16 -20 16599.3 2984.26   4
  -4 -16  20 11632.4 2042.44   1
  -4  16 -20 11503.7 1393.91   7
  -4  16 -20 13992.1 1196.79   6
  -4  16 -20 13587.2 1540.90   3
   4 -16  20 15991.5 1269.33   5
   4 -16  20 13155.4 1603.75   1
   4 -16  20 13196.7 1729.34   2
   4  16 -22-2062.51 2399.78   4
   4 -16  22 1163.86 1145.45   8
  -4 -16  22 3160.80 1957.31   1
  -4  16 -22 848.128 1093.43   7
   4 -16  22 73.4901 1278.67   1
   4 -18   0 548.503 1279.30   2
  -4  18   0 108.214 774.244   6
   4 -18   0 20.7532 688.365   5
  -4  18  -2 57670.8 3028.93   6
  -4  18   2 58218.3 3024.77   6
   4 -18   2 56808.9 2984.13   5
   4 -18  -2 58497.2 2998.80   5
   4 -18   2 56158.3 3320.50   2
   4 -18  -2 52996.2 3282.28   2
   4 -18   4 103.187 1267.39   2
   4 -18  -4-34.2556 1252.65   2
  -4  18  -4 87.1488 751.415   6
  -4  18   4 86.0653 774.343   6
   4 -18   4 335.476 704.494   5
   4 -18  -4-1047.38 700.630   5
   4 -18   6-342.910 1298.93   2
   4 -18  -6 835.241 1322.03   2
  -4  18  -6-972.108 812.985   6
  -4  18   6 252.906 776.720   6
  -4  18  -6 1329.43 1263.73   3
   4 -18   6 336.343 668.185   5
   4 -18  -6 1337.37 752.817   5
   4 -18   8-34.6196 1332.64   2
  -4  18  -8 932.632 1205.40   4
   4 -18  -8 667.772 1399.40   2
  -4  18  -8 828.452 670.901   7
  -4  18  -8 1211.34 827.098   6
  -4  18   8 1361.36 813.197   6
  -4  18  -8-94.6097 1302.06   3
   4 -18   8-63.4819 691.447   5
   4 -18  -8 964.103 761.293   5
   4 -18  10 6220.33 1467.02   2
   4 -18 -10 3624.91 1574.42   2
  -4  18 -10 3781.23 935.423   6
  -4  18  10 2652.63 896.394   6
  -4  18 -10-727.506 1546.10   3
   4 -18  10 6955.23 895.598   5
   4 -18 -10 8215.05 949.043   5
   4 -18  12-18.6180 892.442   8
   4 -18  12 172.945 1398.50   2
   4 -18  12-772.399 1048.32   1
  -4  18 -12-2180.47 1493.65   4
  -4  18 -12-321.198 827.589   7
   4 -18 -12 1205.22 1542.74   2
  -4  18 -12 179.493 837.275   6
  -4  18  12 181.734 799.082   6
  -4  18 -12-810.260 1369.92   3
   4 -18  12 110.863 765.004   5
   4 -18 -12 1351.68 872.271   5
   4 -18  14 8619.10 1144.63   8
   4 -18  14 3406.49 1610.35   2
   4 -18  14 8204.35 1290.41   1
  -4  18 -14 8622.72 1703.54   4
  -4  18 -14 5632.17 1065.45   7
  -4  18  14 7689.47 969.703   6
   4 -18 -14 6193.31 1794.05   2
  -4  18 -14 6918.78 1010.49   6
  -4  18 -14 11101.8 1530.30   3
   4 -18  14 9881.25 1004.39   5
   4 -18 -14 9552.46 1067.14   5
   4 -18  16 438.631 1000.21   8
   4 -18  16-1360.86 1497.64   2
   4 -18  16 540.886 1186.05   1
  -4  18 -16-504.261 902.495   7
  -4  18 -16-68.3394 850.446   6
   4 -18 -16 42.2106 1750.59   2
  -4  18 -16 1115.48 1332.13   3
  -4  18  16 21.4781 901.622   6
   4 -18  16 1012.57 802.094   5
   4 -18 -16 326.383 927.738   5
   4 -18  18 2068.60 1096.79   8
   4 -18  18-1049.99 1513.83   2
  -4  18 -18-1290.97 1050.97   7
   4 -18  18 1401.37 1308.63   1
  -4  18 -18 1032.61 927.330   6
  -4  18 -18-1028.29 1416.01   3
   4 -18 -18-184.860 2022.68   2
  -4  18  18 893.251 962.579   6
   4 -18  18 1520.47 817.935   5
   4 -18 -18 2038.09 1051.83   5
   4 -18  20 2326.70 1142.34   8
   4 -18  20 35.6005 1533.57   2
  -4 -18  20 1114.86 1854.92   1
  -4  18 -20 391.146 1061.03   7
   4 -18  20 1719.05 1350.63   1
  -4  18 -20 138.689 930.458   6
  -4  18 -20 1962.92 1293.90   3
   4 -18  20 292.614 863.042   5
  -4  20   0 23965.3 1660.20   6
   4 -20   0 26442.2 1625.47   5
   4 -20   0 25169.1 2135.37   2
   4 -20   2 37.9035 1459.28   2
   4 -20  -2 869.512 1483.92   2
  -4  20  -2-631.769 947.896   6
   4 -20   2 22.8071 791.305   5
   4 -20  -2-1459.08 818.826   5
  -4  20  -4 18417.4 1405.49   6
  -4  20   4 16191.7 1385.17   6
   4 -20   4 19188.6 1356.68   5
   4 -20  -4 18849.2 1368.49   5
   4 -20   4 18517.8 1920.09   2
   4 -20  -4 18924.8 1991.31   2
   4 -20   8 4504.89 1604.15   2
   4 -20  -8 893.504 1530.57   2
  -4  20  -8 2135.65 936.109   6
  -4  20   8 3447.78 916.339   6
  -4  20  -8 4179.39 1541.55   3
   4 -20   8 3337.44 856.721   5
   4 -20  -8 5094.05 925.295   5
   4 -20  10-815.121 1510.15   2
   4 -20 -10 1099.66 1586.18   2
  -4  20 -10 100.514 922.409   6
  -4  20  10 22.0350 819.876   6
  -4  20 -10-1509.13 1473.21   3
   4 -20  10-257.725 792.202   5
   4 -20 -10 94.9669 871.841   5
   4 -20  12 5036.36 1685.76   2
   4 -20 -12 4981.26 1871.27   2
  -4  20 -12 7151.95 1076.52   6
  -4  20  12 6428.46 1028.31   6
  -4  20 -12 6869.64 1614.08   3
   4 -20  12 6296.77 960.663   5
   4 -20 -12 8835.66 1105.61   5
   4 -20  14 1293.48 1691.99   2
   4 -20 -14-1663.76 1865.19   2
  -4  20 -14-705.480 1016.45   6
  -4  20 -14-4470.72 1615.36   3
   4 -20  14-514.714 867.261   5
   4 -20 -14 49.9590 949.167   5
   4 -20  16 903.852 1640.23   2
  -4  20 -16 811.057 957.884   6
   4 -20 -16-1008.79 1936.80   2
  -4  20 -16-412.694 1447.01   3
  -4  20  16 2246.08 961.333   6
   4 -20  16 868.835 897.223   5
   4 -20 -16 1681.81 1024.47   5
   4 -20  18-157.368 1615.00   2
  -4  20 -18 853.219 2044.48   4
  -4  20 -18 23.7903 1027.28   7
  -4  20 -18 1935.89 995.900   6
  -4  20 -18 2088.73 1439.18   3
   4 -20 -18 852.263 2147.30   2
  -4  20  18 1306.53 995.796   6
   4 -20  18 443.406 866.871   5
   4 -20 -18 565.557 1044.33   5
   4 -22   0-41.7765 1622.59   2
  -4  22   0-25.1780 912.883   6
   4 -22   0 98.3515 864.637   5
   4 -22  -2 11154.4 1813.43   2
  -4  22  -2 12607.1 1208.92   6
  -4  22   2 13080.7 1216.28   6
   4 -22   2 12747.1 1175.13   5
   4 -22  -2 13657.3 1190.28   5
   4 -22   4 251.277 1608.85   2
   4 -22  -4 920.870 1591.15   2
  -4  22  -4-1284.44 979.018   6
  -4  22   4-192.461 857.265   6
   4 -22   4-24.8612 875.808   5
   4 -22  -4-393.785 838.961   5
   4 -22   6 41.9126 1668.23   2
   4 -22  -6 85.2297 1612.22   2
  -4  22  -6 2166.24 974.706   6
  -4  22   6 1311.68 922.657   6
   4 -22   6 605.532 854.581   5
   4 -22  -6 1659.13 913.860   5
   4 -22   8-1185.17 1675.02   2
   4 -22  -8 2008.62 1728.54   2
  -4  22  -8 1485.94 1014.51   6
  -4  22   8 308.055 875.459   6
  -4  22  -8-37.5122 1568.66   3
   4 -22   8-229.824 871.519   5
   4 -22  -8-899.935 898.202   5
   4 -22  10 3199.11 1827.11   2
   4 -22 -10 4235.59 1945.42   2
  -4  22 -10 9449.37 1242.06   6
  -4  22  10 7691.96 1129.52   6
  -4  22 -10 5500.87 1775.83   3
   4 -22 -10 9631.66 1173.62   5
   4 -22  10 8849.37 1100.88   5
   4 -22  12 978.510 1668.31   2
   4 -22 -12 3261.20 1932.07   2
  -4  22 -12-1051.75 1084.84   6
  -4  22  12-1669.70 978.497   6
  -4  22 -12-3325.37 1715.71   3
   4 -22  12-206.688 875.584   5
   4 -22 -12-78.4777 977.326   5
   4 -22  14 2561.63 1851.21   2
  -4  22 -14 12216.2 1301.39   6
   4 -22 -14 4806.11 2045.65   2
  -4  22  14 7670.81 1176.97   6
  -4  22 -14 9559.83 1761.80   3
   4 -22  14 11435.7 1158.74   5
   4 -22 -14 10567.2 1240.58   5
   4 -22  16 42.7615 1708.75   2
  -4  22 -16-1682.17 1116.36   6
   4 -22 -16 763.094 2166.86   2
  -4  22 -16-648.223 1647.00   3
  -4  22  16 396.537 1027.47   6
   4 -22  16 833.990 929.818   5
   4 -22 -16 817.139 1080.17   5
   4 -24   0 5061.94 1912.10   2
  -4  24   0 7833.68 1168.65   6
   4 -24   0 9182.34 1146.89   5
   4 -24   2 5115.82 1842.22   2
   4 -24  -2 3660.84 1843.35   2
  -4  24  -2 8629.67 1195.44   6
  -4  24   2 6033.59 1079.17   6
   4 -24   2 818.412 942.051   5
   4 -24  -2 26.1500 953.465   5
   4 -24   6-4723.12 1797.78   2
   4 -24  -6-331.091 1864.82   2
  -4  24  -6-1114.75 1024.21   6
  -4  24   6-644.929 937.700   6
   4 -24   6-808.800 974.544   5
   4 -24  -6-26.2278 889.743   5
   4 -24   8 1281.93 1717.95   2
   4 -24  -8 1792.48 1979.50   2
  -4  24  -8 1788.26 1061.87   6
  -4  24   8 25.8136 956.985   6
   4 -24   8 1071.71 986.920   5
   4 -24  -8 1064.26 941.847   5
   4 -24  10-369.178 1780.92   2
   4 -24 -10 100.196 1948.61   2
  -4  24 -10 947.100 1047.79   6
  -4  24  10-1387.40 981.962   6
  -4  24 -10 3382.06 1722.55   3
   4 -24  10 1841.02 1000.49   5
   4 -24 -10 513.511 957.440   5
   4 -24  12 5800.26 2094.65   2
  -4  24 -12 14947.7 1424.96   6
  -4  24  12 12808.1 1338.87   6
   4 -24 -12 7862.46 2273.09   2
  -4  24 -12 13753.9 1999.57   3
   4 -24  12 14710.2 1357.57   5
   4 -24 -12 13985.3 1376.21   5
   4 -26   0-99.6037 1912.87   2
  -4  26   0-223.459 1041.56   6
   4 -26   0-1611.83 1014.63   5
   4 -26   2-49.1830 1921.61   2
   4 -26  -2 2376.93 1962.41   2
  -4  26  -2 6585.92 1120.76   6
  -4  26   2 3234.31 1085.44   6
   4 -26   2 3786.84 1107.25   5
   4 -26  -2 2538.99 1046.64   5
   4 -26   4-1508.36 1859.40   2
   4 -26  -4 150.772 1867.18   2
  -4  26  -4 28.1361 1053.87   6
  -4  26   4 27.8908 1048.50   6
   4 -26   4 673.034 1012.04   5
   4 -26  -4 689.683 989.694   5
   4 -26   6 491.573 1917.15   2
   4 -26  -6 719.136 1958.89   2
  -4  26  -6-948.352 1089.47   6
  -4  26   6-476.336 997.311   6
   4 -26   6-965.898 1023.77   5
   4 -26  -6 27.6378 929.642   5
   4 -26   8-2802.46 2022.33   2
   4 -26  -8-3703.70 2269.56   2
  -4  26  -8-2956.20 1243.69   6
  -4  26   8-3280.86 1180.69   6
   4 -26   8-1477.91 1091.95   5
   4 -26  -8-28.0034 981.208   5
  -5  -1  13 903.432 703.200   8
  -5   1  13-80.9749 702.507   8
  -5   1  13 368.920 1117.37   1
   5   1 -13 905.156 1204.71   4
   5  -1 -13 241.089 1134.41   4
  -5  -1  13-667.389 1148.43   1
   5   1 -15 19723.2 1799.28   4
   5  -1 -15 20316.9 1760.34   4
  -5  -1  15 20188.2 1773.47   1
  -5   1  15 20138.6 1747.23   1
  -5  -1  15 20369.3 1402.25   8
  -5   1  15 19312.4 1386.32   8
   5   1 -17 65329.5 3753.73   4
   5  -1 -17 64145.1 3708.78   4
  -5  -1  17 66832.6 3699.77   1
  -5   1  17 57953.1 3640.67   1
  -5  -1  17 68527.6 3466.91   8
  -5   1  17 66733.8 3428.93   8
   5  -1 -19 12759.7 1718.65   4
   5   1 -19 13527.8 1796.44   4
  -5  -1  19 13468.8 1741.67   1
  -5   1  19 15241.3 1751.62   1
  -5  -1  19 13805.5 1291.59   8
  -5   1  19 15309.9 1310.05   8
  -5  -1  23 174.146 1101.71   8
  -5   1  23-451.781 1095.58   8
   5   1 -23-463.249 1712.08   4
   5  -1 -23 1089.22 1710.38   4
   5  -1 -23-273.552 1092.41   7
  -5  -1  23 442.481 1741.24   1
  -5   1  23 1387.72 1681.48   1
  -5   1  27 4398.15 2013.36   1
  -5  -1  27 4336.97 1406.69   8
  -5   1  27 3189.55 1343.47   8
   5   1 -27 795.109 2037.62   4
   5  -1 -27 1105.59 2025.93   4
   5   1 -27 707.311 1301.40   7
   5  -1 -27 2282.06 1234.76   7
  -5  -1  27 300.680 1901.10   1
  -5   3  11 7473.63 1130.59   1
   5   3 -13 9683.76 1660.23   4
   5  -3 -13 7452.76 1276.24   4
  -5   3  13 9151.64 919.757   8
   5   3 -15 34523.4 2503.90   4
   5  -3 -15 35043.8 2312.91   4
   5  -3 -15 35670.5 1906.96   2
  -5  -3  15 32278.7 2406.28   1
  -5   3  15 36363.5 2304.82   1
  -5  -3  15 35406.3 2080.05   8
  -5   3  15 34502.1 2011.25   8
   5   3 -17 9486.29 1630.11   4
   5  -3 -17 8905.70 1498.42   4
  -5  -3  17 8783.92 1512.04   1
  -5   3  17 10067.7 1511.83   1
   5  -3 -17 8260.87 818.845   2
  -5  -3  17 9413.04 1131.84   8
  -5   3  17 10170.6 1062.53   8
   5   3 -19 19736.7 2035.02   4
   5  -3 -19 17266.7 1887.78   4
  -5  -3  19 18678.1 1940.70   1
  -5   3  19 22569.4 1943.33   1
  -5  -3  19 19807.6 1554.14   8
  -5   3  19 21502.3 1497.43   8
  -5  -3  23 387.940 1136.45   8
  -5   3  23 193.467 1068.45   8
   5   3 -23-47.8828 1784.94   4
   5  -3 -23-1025.38 1688.08   4
   5  -3 -23 497.408 1034.41   7
  -5  -3  23 537.081 1704.98   1
  -5   3  23 1558.77 1613.94   1
  -5   3  25 316.475 1776.97   1
  -5   3  25 715.433 1196.48   8
  -5  -3  27 1973.16 1303.57   8
  -5   3  27 1127.23 1250.74   8
  -5   3  27 2196.72 1811.86   1
   5   3 -27-696.607 2069.59   4
   5  -3 -27-1522.12 2073.38   4
   5   3 -27-98.8053 1258.82   7
   5  -3 -27 971.834 1155.17   7
  -5  -3  27 2322.43 2019.85   1
  -5   5  11 5005.70 714.259   8
   5  -5 -11 4908.72 1103.68   4
  -5   5  11 5710.48 1081.55   1
   5  -5 -11 4526.60 770.459   2
   5  -5 -13 5870.07 792.098   2
   5   5 -17 21065.1 2050.80   4
   5  -5 -17 19782.4 1764.85   4
  -5  -5  17 17864.8 1881.91   1
   5  -5 -17 16209.9 1273.97   2
  -5   5  17 22546.2 1800.71   1
  -5  -5  17 18780.0 1468.72   8
  -5   5  17 18382.5 1374.40   8
  -5  -5  19 2504.48 1041.10   8
  -5   5  19 2708.33 956.081   8
   5   5 -19 548.192 1611.60   4
   5  -5 -19 2438.39 1408.55   4
  -5  -5  19 2675.15 1533.91   1
   5  -5 -19 2378.86 897.926   7
  -5   5  19 4555.86 1454.95   1
  -5  -5  21 5702.55 1231.21   8
  -5   5  21 5939.52 1090.89   8
   5   5 -21 4199.72 1784.96   4
   5  -5 -21 5994.23 1661.25   4
   5  -5 -21 6304.16 1044.91   7
  -5  -5  21 5886.97 1752.02   1
  -5   5  21 5460.71 1604.55   1
  -5   5  23 1773.51 1547.94   1
  -5  -5  23 503.518 1199.75   8
  -5   5  23 134.941 1092.02   8
   5   5 -23 493.893 1854.66   4
   5  -5 -23 43.8961 1750.22   4
   5  -5 -23 275.862 1011.25   7
  -5  -5  23-498.997 1755.99   1
  -5  -5  25-1474.13 1255.08   8
  -5   5  25-29.3413 1172.28   8
  -5   5  25-2489.88 1698.39   1
   5   5 -25 2653.29 2015.26   4
   5  -5 -25-1837.02 1927.53   4
   5  -5 -25 708.812 1118.60   7
  -5  -5  25-1006.67 1910.73   1
  -5  -5  27 1978.05 1352.28   8
  -5   5  27 1370.80 1296.22   8
   5   5 -27 2032.21 1992.75   4
   5  -5 -27 4789.14 2105.68   4
   5   5 -27 1978.13 1322.55   7
   5  -5 -27 1252.72 1191.19   7
  -5   5  27 1552.79 1803.11   1
  -5  -5  27 3135.73 1979.16   1
   5  -7  -3 2763.50 807.045   2
  -5   7  -5 40668.6 2048.85   3
   5  -7  -5 33875.9 2097.65   2
   5  -7  -7 15813.0 1148.05   2
   5  -7  -9 26252.5 1445.25   5
   5  -7  -9 29312.4 1584.16   2
  -5   7   9 28320.2 1699.14   1
  -5   7  11 722.646 610.675   8
   5  -7 -11 745.328 966.222   4
  -5   7  11 1115.15 931.127   1
  -5   7  11 139.917 563.559   3
   5  -7 -11 98.9220 452.674   5
   5  -7 -11-405.247 696.836   2
   5  -7 -13 80.5891 731.410   2
  -5   7  13 426.775 566.994   3
  -5   7  13 46.8366 1051.96   1
   5  -7 -13 329.339 467.525   5
   5   7 -15 21153.4 2376.80   4
  -5  -7  15 14057.9 1925.93   1
   5  -7 -15 15630.7 1558.84   4
   5  -7 -15 17033.0 1232.71   7
  -5   7  15 18204.4 1143.32   3
  -5   7  15 17514.1 1049.12   6
   5  -7 -15 17710.6 1112.88   5
   5  -7 -15 16446.7 1278.90   2
  -5   7  15 19463.7 1608.60   1
  -5   7  15 19943.9 1251.30   8
  -5  -7  17 4318.23 1061.65   8
  -5   7  17 5149.99 896.213   8
  -5  -7  17 5787.23 1641.83   1
   5  -7 -17 5122.34 962.920   2
   5   7 -17 4982.50 1816.93   4
   5  -7  17 2675.80 966.238   8
   5  -7 -17 5676.04 1380.89   4
   5  -7 -17 5941.50 850.557   7
  -5   7  17 6357.44 725.242   3
  -5   7  17 5847.79 612.344   6
  -5   7  17 5175.97 1352.89   1
   5  -7  19 9108.87 1227.37   8
  -5  -7  19 9623.13 1259.24   8
   5   7 -19 9687.52 1965.80   4
  -5  -7  19 8796.25 1781.67   1
   5  -7 -19 11404.4 1096.16   7
   5  -7 -19 9591.32 1666.05   4
  -5   7  19 11427.0 1585.35   1
  -5   7  19 10725.0 1160.48   8
  -5  -7  21 3490.47 1090.71   8
  -5   7  21 2380.43 1031.80   8
  -5   7  21 3321.11 1494.87   1
   5   7 -21-149.971 1764.99   4
   5  -7  21 1581.01 1095.35   8
   5  -7 -21 1418.72 1577.60   4
   5  -7 -21 2376.26 948.355   7
  -5  -7  21 3244.20 1649.29   1
  -5   7  23 1315.24 1096.71   8
  -5  -7  23-353.468 1210.81   8
   5   7 -23-360.884 1974.41   4
   5  -7  23-423.568 1206.23   8
  -5   7  23-759.545 1546.26   1
   5  -7 -23 2170.79 1713.75   4
   5  -7 -23 1079.27 994.543   7
  -5  -7  23 1380.88 1729.22   1
  -5  -7  25 778.474 1307.39   8
  -5   7  25 144.303 1195.22   8
   5   7 -25 2904.89 2149.17   4
   5  -7  25 1347.00 1302.52   8
   5  -7 -25 913.449 1955.66   4
   5  -7 -25 133.878 1095.24   7
  -5   7  25-286.155 1640.66   1
  -5  -7  25 1543.86 1859.42   1
  -5   7  27-567.456 1361.34   8
   5  -7  27-1015.39 1372.14   8
   5  -7 -27 52.7272 2153.77   4
   5  -7 -27-3070.80 1309.34   7
  -5   7  27-3421.52 1859.51   1
  -5  -7  27-3756.26 2157.32   1
  -5   9  -1 1505.24 598.134   3
  -5   9   1 1985.16 630.246   3
   5  -9   1 826.814 411.152   5
   5  -9  -1 767.639 416.090   5
   5  -9   1 402.521 731.515   2
  -5   9  -3 18892.0 1200.35   3
  -5   9   3 18014.8 1180.04   3
   5  -9   3 19576.4 1130.19   5
   5  -9  -3 18383.2 1085.22   5
   5  -9   3 15239.4 1286.08   2
  -5   9  -5 5517.47 723.499   3
  -5   9   5 6107.48 777.124   3
   5  -9   5 6344.10 654.391   5
   5  -9  -5 5315.97 570.655   5
   5  -9   5 4544.25 936.318   2
  -5   9  -7 67766.5 3139.00   3
   5  -9   7 58327.3 3124.87   5
  -5   9   7 66451.5 3092.58   1
  -5   9  -9 29722.6 1657.30   3
  -5   9   9 27545.5 1636.76   1
  -5   9  11 2063.47 619.779   8
   5  -9 -11 1838.00 995.354   4
   5  -9  11 3159.01 716.249   8
  -5   9 -11 3055.90 706.201   3
  -5   9  11 2776.11 892.724   1
   5  -9  11 2229.33 1412.48   2
  -5   9  15 5229.81 812.306   8
   5  -9 -15 4595.39 1079.10   2
   5  -9  15 4757.85 876.745   8
  -5   9  15 5121.05 634.210   6
   5  -9  15 2195.45 2370.70   2
  -5   9  17 8619.64 1352.38   1
  -5   9  17 7754.94 1025.83   8
  -5  -9  17 6240.71 1777.36   1
   5   9 -17 13205.1 2207.82   4
   5  -9  17 8701.91 1058.72   8
   5  -9 -17 9504.42 1278.50   2
   5  -9 -17 9229.67 962.092   7
   5  -9 -17 10047.1 1476.63   4
  -5   9  17 9060.10 804.968   6
   5  -9  17 10862.0 3111.21   2
  -5   9  19 4719.11 1446.12   1
  -5   9 -19 826.802 1114.56   7
  -5   9  21 2872.41 1091.87   8
   5   9 -21 6210.13 1932.59   4
   5  -9  21 3279.29 1056.91   8
   5  -9 -21 3467.76 1629.48   4
  -5  -9  21 5749.24 1749.33   1
   5  -9 -21 3325.88 1022.11   7
  -5   9  21 1820.98 1450.81   1
  -5   9 -21 4144.53 1206.20   7
  -5  -9  21 3393.49 1217.59   8
   5  -9  21 3505.06 3827.38   2
   5  -9 -23 6983.49 1971.65   4
  -5   9  25 141.873 1180.26   8
   5   9 -25-617.609 2112.14   4
   5  -9  25 665.161 1160.91   8
   5  -9 -25-1292.63 1906.93   4
   5  -9 -25-468.246 1070.44   7
  -5   9 -25 1636.24 1432.49   7
  -5  -9  25-1220.95 1897.50   1
  -5   9  25 115.514 1578.18   1
  -5  -9  25-657.641 1232.72   8
  -5  11  -1 3167.14 748.986   3
  -5  11   1 3379.18 768.259   3
   5 -11   1 4067.96 553.302   5
   5 -11  -1 4178.98 530.412   5
   5 -11   1 3661.44 834.588   2
   5 -11  -1 3398.27 817.337   2
  -5  11  -3 13929.7 1157.87   3
  -5  11   3 13239.5 1143.70   3
   5 -11   3 16005.5 1007.11   5
   5 -11  -3 15994.9 990.579   5
   5 -11   3 16252.5 1232.16   2
   5 -11  -3 15331.2 1199.44   2
   5 -11   5 60558.7 2890.04   8
  -5  11  -5 58072.3 3045.53   3
  -5  11   5 56742.2 3027.40   3
   5 -11   5 65417.0 2972.30   5
   5 -11  -5 60108.1 2929.82   5
  -5  11   5 51568.5 2844.88   1
   5 -11   5 57607.8 3101.00   2
   5 -11  -5 60167.7 3063.37   2
   5 -11   7 23247.7 1298.42   8
  -5  11  -7 23664.7 1487.82   3
  -5  11   7 22272.6 1487.87   3
   5 -11   7 23139.0 1359.60   5
   5 -11  -7 23120.6 1326.40   5
   5 -11   7 21455.4 1589.18   2
   5 -11  -7 24063.5 1560.48   2
  -5  11   7 20597.1 1300.59   1
   5 -11  -9 6024.17 1000.06   2
   5 -11  -9 5067.90 523.089   7
  -5  11  -9 6852.88 878.410   3
  -5  11   9 4575.26 658.038   6
  -5  11   9 4955.14 906.149   3
   5 -11   9 7099.43 736.706   5
   5 -11  -9 5285.82 634.201   5
  -5  11   9 5607.67 782.764   1
   5 -11   9 4514.62 1038.95   2
  -5  11  13 488.031 621.295   8
  -5  11  13 37.6405 954.225   1
   5 -11 -13-2468.03 1143.68   2
   5 -11  13-307.038 730.745   8
   5 -11 -13-912.686 1020.52   4
   5 -11 -13 389.528 576.087   7
  -5  11 -13-164.211 781.341   3
  -5  11  13-259.125 617.175   6
  -5  11  13 189.672 858.214   3
   5 -11  13-117.865 767.447   5
   5 -11 -13 330.146 554.670   5
   5 -11  13-540.105 1129.68   2
   5 -11  15 4540.43 893.512   8
  -5  11 -15 4456.53 984.710   7
  -5  11 -15 5416.97 925.594   3
  -5  11  15 3848.31 753.583   6
  -5  11  15 4945.97 927.084   3
   5 -11 -15 4424.74 651.980   5
   5 -11  15 4192.70 1341.86   2
   5 -11  17 9896.63 1146.51   8
   5 -11 -17 7736.25 1559.54   4
  -5  11 -17 10518.4 1407.33   7
  -5  11  17 9964.12 1463.08   1
  -5  11  17 5531.65 1204.67   3
   5 -11 -17 10859.1 863.579   5
   5 -11  17 9247.01 1674.15   2
   5 -11  19 10823.1 1214.44   8
   5  11 -19 10401.7 2380.05   4
  -5 -11  19 12933.8 2006.57   1
  -5  11 -19 12797.9 1373.44   7
   5 -11 -19 8227.40 1846.37   4
   5 -11 -19 7306.23 1185.36   7
  -5  11  19 8804.99 1520.23   1
   5 -11  19 10192.5 1699.38   2
  -5 -11  21 3014.29 1229.39   8
  -5  11  21 3610.78 1055.75   8
   5  11 -21 2302.39 2019.58   4
   5 -11  21 1458.50 1048.11   8
  -5 -11  21 3661.95 1811.69   1
   5 -11 -21 602.989 1560.83   4
   5 -11 -21 3914.06 972.506   7
  -5  11 -21 1237.82 1215.81   7
  -5  11  21 1746.36 1351.55   1
   5 -11  21 2002.34 1667.54   2
  -5  11  23 1217.47 1098.81   8
   5  11 -23 1242.21 2064.80   4
   5 -11  23 260.129 1083.09   8
   5 -11 -23-338.208 1737.32   4
   5 -11 -23 46.2273 984.558   7
  -5 -11  23 48.0955 1746.86   1
  -5  11 -23 3338.47 1333.08   7
  -5 -11  23 1266.77 1223.75   8
  -5  11  23-566.203 1388.26   1
  -5  11  25 2404.04 1530.62   1
  -5  11  25 165.761 1197.38   8
   5 -11  25 2799.26 1212.69   8
   5 -11 -25-1422.64 1983.93   4
   5 -11 -25 3302.93 1090.37   7
  -5  11 -25 1963.80 1320.07   7
  -5 -11  25 2442.56 1919.70   1
   5 -13   1 2246.64 893.576   2
   5 -13  -1 3293.71 919.684   2
   5 -13   1 1688.10 295.915   8
  -5  13  -1 2491.29 898.502   3
  -5  13   1 1801.01 849.634   3
   5 -13   1 2358.61 554.517   5
   5 -13  -1 1436.37 525.208   5
   5 -13   3 36577.4 1828.49   8
  -5  13  -3 37079.8 2128.39   3
  -5  13   3 33816.7 2131.30   3
   5 -13   3 39016.9 1972.91   5
   5 -13  -3 33938.2 1951.21   5
   5 -13   3 37392.0 2166.28   2
   5 -13  -3 37267.3 2177.21   2
   5 -13   5 26472.1 1440.82   8
  -5  13  -5 27399.8 1737.75   3
  -5  13   5 24332.0 1735.52   3
  -5  13   5 27180.6 1550.61   6
   5 -13   5 29522.4 1553.74   5
   5 -13  -5 25406.2 1525.79   5
   5 -13   5 28203.2 1798.83   2
   5 -13  -5 27792.3 1790.34   2
   5 -13   7 17710.9 1046.65   8
   5 -13  -7 15185.1 850.275   7
  -5  13  -7 13902.5 1351.17   3
  -5  13   7 18678.4 1378.77   3
  -5  13   7 19161.7 1124.99   6
   5 -13   7 19832.1 1142.40   5
   5 -13  -7 18455.7 1110.01   5
   5 -13   7 17534.1 1380.81   2
   5 -13  -7 16671.4 1411.52   2
  -5  13   7 14204.1 915.235   1
   5 -13  -9 3952.22 1119.26   2
   5 -13  -9 3376.00 433.261   7
  -5  13   9 3191.32 631.343   1
  -5  13   9 5735.83 723.376   6
  -5  13  -9 1724.72 956.256   3
  -5  13   9 5047.09 1016.87   3
   5 -13   9 3618.55 647.538   5
   5 -13  -9 4254.82 648.736   5
   5 -13   9 3686.05 1075.07   2
  -5  13  11-115.169 549.996   8
   5 -13 -11 18.4035 944.930   4
   5 -13 -11-1011.86 1161.31   2
   5 -13  11 633.878 686.660   8
   5 -13 -11 777.882 476.291   7
  -5  13 -11 722.508 890.940   3
  -5  13  11 246.582 659.678   6
  -5  13  11 663.924 702.414   1
  -5  13  11 453.400 987.676   3
   5 -13  11 414.504 611.303   5
   5 -13 -11 241.260 578.424   5
   5 -13  11 1211.44 1058.45   2
  -5  13  13-259.763 597.754   8
   5 -13  13-201.839 729.962   8
   5 -13 -13 193.177 1249.63   2
  -5  13 -13-1517.28 932.339   7
  -5  13 -13 1027.60 932.373   3
  -5  13  13 1439.56 705.347   6
  -5  13  13 336.401 1050.76   3
  -5  13  13-610.806 813.057   1
   5 -13  13 560.206 701.497   5
   5 -13 -13 499.528 628.035   5
   5 -13  13 58.1150 1095.50   2
   5 -13  15 698.933 891.450   8
   5 -13 -15 1530.15 1368.20   2
  -5  13 -15 470.807 1118.25   7
  -5  13 -15-1968.80 1111.75   3
  -5  13  15 1089.90 754.559   6
  -5  13  15-217.779 1132.92   3
   5 -13  15 1029.49 841.785   5
  -5  13  15 190.842 949.482   1
   5 -13 -15 2036.67 659.848   5
   5 -13  15 2423.27 1205.67   2
   5 -13  17 9614.23 1086.51   8
   5 -13  17 9201.75 1287.78   1
   5 -13 -17 7005.15 1570.96   2
  -5  13 -17 10663.4 1184.56   3
  -5  13 -17 6734.63 1245.68   7
  -5  13  17 8547.88 940.037   6
  -5  13  17 8525.65 1175.89   3
   5 -13 -17 7715.35 849.764   5
   5 -13  17 10631.9 1216.30   5
   5 -13  17 7357.54 1376.18   2
   5 -13  19 12736.0 1253.13   8
  -5 -13  19 10239.1 2043.85   1
  -5  13 -19 11815.6 1266.28   3
  -5  13 -19 11032.1 1358.47   7
   5 -13  19 12526.7 1422.94   1
   5 -13  19 9990.38 1541.96   2
  -5 -13  23 615.255 1238.97   8
   5  13 -23 735.591 2260.01   4
   5 -13  23-257.916 1094.35   8
   5 -13  23 768.384 1265.37   1
  -5 -13  23 1391.33 1905.53   1
  -5  13 -23-1359.28 1237.85   7
   5 -15   5 13756.0 904.967   8
  -5  15  -5 15506.5 1381.04   3
  -5  15   5 15665.1 1415.13   3
  -5  15   5 14120.0 1086.94   6
   5 -15   5 14412.7 1042.01   5
   5 -15  -5 15248.9 1049.28   5
   5 -15   5 15753.2 1437.37   2
   5 -15  -5 13740.4 1440.59   2
   5 -15   7 17403.4 1118.28   8
  -5  15  -7 17680.3 1479.23   3
  -5  15   7 17683.1 1525.84   3
  -5  15   7 19080.2 1264.27   6
   5 -15   7 17633.2 1199.38   5
   5 -15  -7 18587.3 1202.54   5
   5 -15   7 18696.8 1572.95   2
   5 -15  -7 18153.5 1612.79   2
   5 -15   9 4992.70 1176.79   2
   5 -15  -9 2500.39 1288.41   2
  -5  15   9 3407.45 819.781   6
  -5  15  -9 2452.58 1023.00   3
  -5  15   9 4492.40 1193.07   3
   5 -15   9 3240.44 663.333   5
   5 -15  -9 3487.65 687.508   5
   5 -15  11 871.495 1091.36   2
   5 -15  11 31.8162 712.120   8
   5 -15 -11 492.460 1269.27   2
  -5  15 -11 586.233 997.405   3
  -5  15  11 266.109 745.872   6
  -5  15  11 371.344 1175.62   3
   5 -15  11 40.9724 636.075   5
   5 -15 -11 338.597 669.310   5
   5 -15  13-2125.42 909.527   8
   5 -15 -13-1107.88 1448.61   2
  -5  15  13-1173.91 887.353   6
   5 -15  13-1122.28 758.055   5
   5 -15 -13-393.055 731.609   5
   5 -15  15 1490.15 1269.95   2
   5 -15  15 5071.26 947.467   8
   5 -15 -15 5383.90 1548.21   2
  -5  15 -15 3110.46 1087.01   7
  -5  15 -15 4867.32 1115.78   3
  -5  15  15 4685.39 881.670   6
  -5  15  15 5074.75 1335.71   3
   5 -15  15 4800.24 847.130   5
   5 -15  15 6186.63 1144.33   1
   5 -15 -15 4441.67 793.979   5
   5 -15  17 3904.13 1343.35   2
   5 -15  17 6069.59 1049.12   8
  -5  15 -17 3934.67 1161.20   7
   5 -15 -17 5425.09 1600.31   2
  -5  15 -17 5062.93 1167.07   3
   5 -15  17 2601.41 1193.41   1
  -5  15  17 4233.88 830.757   6
  -5  15  17 4503.07 1375.44   3
   5 -15  17 4980.50 927.521   5
   5 -15 -17 2910.22 791.291   5
   5 -15  19 8552.48 1193.65   8
   5 -15  19 5222.68 1562.66   2
   5 -15  19 9502.62 1498.21   1
   5 -15  19 9854.23 1309.45   5
   5 -15  21 4391.95 1444.67   2
   5 -15  21 4933.19 1158.02   8
  -5 -15  21 2128.76 2009.21   1
  -5  15 -21 5162.80 1231.33   7
   5 -15  21 5962.17 1357.31   1
  -5  15 -21 5986.92 1197.72   3
   5 -15  23-1424.93 1192.36   8
  -5 -15  23-3501.68 2026.85   1
  -5  15 -23-1823.58 1246.08   7
   5 -15  23-1482.44 1370.00   1
   5 -17   1 2880.14 1253.86   2
   5 -17  -1 1617.72 1263.85   2
  -5  17  -1 1622.15 749.016   6
  -5  17   1 2128.47 758.300   6
  -5  17  -1 1923.87 1210.70   3
  -5  17   1 2251.85 1229.69   3
   5 -17   1 1657.06 692.780   5
   5 -17  -1 2202.61 708.144   5
   5 -17   3 4561.32 1258.69   2
   5 -17  -3 6061.01 1385.56   2
  -5  17  -3 7531.29 899.050   6
  -5  17   3 7132.02 894.657   6
  -5  17  -3 7887.28 1251.47   3
  -5  17   3 7251.40 1342.82   3
   5 -17  -3 7831.08 830.552   5
   5 -17   3 6629.22 829.308   5
  -5  17  -5 16645.1 1681.83   3
  -5  17   5 19342.7 1694.90   3
  -5  17  -5 21031.7 1334.14   6
  -5  17   5 20853.7 1366.37   6
   5 -17   5 17043.5 1277.21   5
   5 -17  -5 20497.7 1309.90   5
   5 -17   5 18934.2 1713.93   2
   5 -17  -5 18704.8 1754.44   2
   5 -17   7 7762.47 1403.42   2
   5 -17  -7 9978.92 1519.96   2
  -5  17  -7 11698.6 1002.24   6
  -5  17   7 9262.41 1012.40   6
  -5  17  -7 9699.88 1354.53   3
  -5  17   7 8845.86 1419.05   3
   5 -17   7 9673.56 964.875   5
   5 -17  -7 12007.6 990.914   5
   5 -17   9 3281.09 1243.50   2
   5 -17  -9 1125.75 1441.54   2
  -5  17  -9 4294.88 959.821   7
  -5  17  -9 3156.57 808.425   6
  -5  17   9 3064.55 894.302   6
  -5  17  -9 4290.49 1221.62   3
  -5  17   9 450.704 1312.71   3
   5 -17   9 2979.09 760.564   5
   5 -17  -9 3086.61 766.851   5
   5 -17  13 1060.56 1343.44   2
   5 -17  13 849.796 865.859   8
   5 -17  13 1420.19 1106.60   1
   5 -17 -13 106.524 1494.40   2
  -5  17 -13 22.7497 937.962   7
  -5  17 -13-212.519 765.955   6
  -5  17 -13 59.0289 1195.75   3
  -5  17  13 2509.35 898.949   6
   5 -17  13 555.516 735.145   5
   5 -17 -13 1290.96 814.735   5
   5 -17  15 3203.45 1198.01   1
   5 -17  15 1538.69 1398.44   2
   5 -17  15 3390.78 1001.17   8
   5 -17 -15 3428.50 1577.97   2
  -5  17 -15 2820.94 1083.20   7
  -5  17 -15 4148.14 860.285   6
  -5  17 -15 3861.60 1204.94   3
  -5  17  15 3936.13 877.146   6
   5 -17  15 3635.13 843.547   5
   5 -17 -15 3386.94 881.160   5
   5 -17  17 4859.15 1497.53   2
   5 -17  17 6478.37 1155.76   8
  -5  17 -17 6100.57 1003.25   6
   5 -17  17 8960.22 1435.73   1
   5 -17  17 7299.12 1023.91   5
   5 -17  19 3071.13 1522.86   2
   5 -17  19 6045.29 1168.43   8
  -5  17 -19 4368.14 1234.35   7
  -5  17 -19 5348.53 1277.49   3
  -5  17 -19 6058.97 932.581   6
   5 -17  19 4669.30 1345.68   1
   5 -17  19 4677.88 1014.98   5
   5 -17  21 34.7337 1472.80   2
   5 -17  21 2964.18 1191.65   8
  -5  17 -21 3214.27 1215.70   7
  -5  17 -21 4631.26 1307.19   3
  -5  17 -21 5059.73 940.918   6
   5 -17  21 3184.16 1327.65   1
   5 -17  21 4206.10 1217.53   5
   5 -19   1 1908.01 1389.29   2
   5 -19  -1 405.636 1408.68   2
  -5  19  -1 347.347 841.551   6
  -5  19   1-860.997 818.300   6
  -5  19  -1-499.645 1339.15   3
  -5  19   1-1127.90 1377.83   3
   5 -19   1 328.796 744.452   5
   5 -19  -1-22.0305 750.541   5
   5 -19   3 4959.84 1517.25   2
   5 -19  -3 4806.94 1488.39   2
  -5  19  -3 8750.49 1027.32   6
  -5  19   3 5919.16 1029.10   6
  -5  19  -3 3306.58 1418.61   3
  -5  19   3 2474.73 1478.68   3
   5 -19   3 7248.92 894.688   5
   5 -19  -3 7425.42 914.193   5
  -5  19  -5 13669.1 1281.73   6
   5 -19   5 14727.7 1202.55   5
   5 -19  -5 12255.7 1180.65   5
   5 -19   5 12288.5 1698.20   2
   5 -19   7 5075.20 1539.44   2
   5 -19  -7 2511.82 1538.44   2
  -5  19  -7 5409.45 967.935   6
  -5  19  -7 2524.86 1434.46   3
   5 -19   7 5368.11 863.830   5
   5 -19  -7 7195.42 948.201   5
   5 -19   9 514.930 1492.50   2
   5 -19  -9 2797.14 1586.61   2
  -5  19  -9 1627.06 835.616   6
  -5  19   9 3352.00 959.114   6
  -5  19  -9 2933.30 1357.29   3
   5 -19   9 3170.83 845.176   5
   5 -19  -9 4195.59 912.100   5
   5 -19  11 1062.55 1460.35   2
   5 -19 -11 1927.48 1632.25   2
  -5  19 -11-303.891 864.267   6
  -5  19  11-657.336 887.537   6
  -5  19 -11 815.520 1324.30   3
   5 -19  11-1054.31 824.580   5
   5 -19 -11 1301.87 887.140   5
   5 -19  13-516.083 1486.10   2
   5 -19 -13 1020.66 1643.75   2
  -5  19 -13 1293.92 866.592   6
  -5  19 -13 1171.99 1303.49   3
  -5  19  13 1299.93 888.534   6
   5 -19  13 948.828 795.212   5
   5 -19 -13 1182.28 911.549   5
  -5  19 -15 1375.05 926.170   6
   5 -19  17 2310.69 1607.06   2
   5 -19 -17 6319.62 1925.79   2
  -5  19 -17 4691.02 975.981   6
  -5  19 -17 4403.15 1363.56   3
  -5  19  17 4364.59 963.990   6
   5 -19  17 5767.13 951.226   5
   5 -19 -17 5712.12 1031.23   5
   5 -19  19 5677.01 1713.00   2
  -5  19 -19 5432.17 1257.95   7
  -5  19 -19 9918.33 1138.81   6
  -5  19 -19 7549.63 1438.58   3
   5 -19  19 8276.57 1086.24   5
   5 -21   1 2457.85 1607.40   2
   5 -21  -1 367.851 1622.40   2
  -5  21  -1 1771.23 959.163   6
  -5  21   1 2990.16 1013.79   6
  -5  21  -1 1153.40 1497.20   3
   5 -21   1 1537.73 821.020   5
   5 -21  -1 872.677 848.408   5
   5 -21   3 1312.42 1592.75   2
   5 -21  -3 3022.64 1578.20   2
  -5  21  -3 1639.09 985.964   6
  -5  21   3 3657.29 1018.88   6
  -5  21  -3 2874.30 1549.31   3
   5 -21   3 2493.89 860.313   5
   5 -21  -3 2909.74 906.493   5
   5 -21   5 6264.75 1769.72   2
   5 -21  -5 8848.44 1725.16   2
  -5  21  -5 10781.9 1186.77   6
  -5  21   5 8612.34 1159.24   6
  -5  21  -5 8346.31 1652.56   3
   5 -21   5 9403.35 1039.63   5
   5 -21  -5 9733.56 1087.76   5
   5 -21   7 2970.42 1766.79   2
   5 -21  -7 7608.39 1742.14   2
  -5  21  -7 7692.91 1124.58   6
  -5  21   7 8161.60 1109.65   6
  -5  21  -7 6672.18 1588.19   3
   5 -21   7 7292.47 988.232   5
   5 -21  -7 7854.87 1059.69   5
   5 -21   9 2579.89 1641.24   2
   5 -21  -9 1925.66 1745.36   2
  -5  21  -9 3266.85 1029.34   6
  -5  21   9 6393.25 1024.43   6
  -5  21  -9 4814.04 1544.38   3
   5 -21   9 6454.75 994.427   5
   5 -21  -9 5563.85 1024.50   5
   5 -21  13-661.210 1637.52   2
   5 -21 -13 397.131 1830.54   2
  -5  21 -13-1155.09 1019.29   6
  -5  21  13 23.9446 915.027   6
  -5  21 -13-611.607 1480.42   3
   5 -21  13 128.139 876.190   5
   5 -21 -13 917.007 989.545   5
   5 -21  15 829.208 1654.37   2
   5 -21 -15 2113.45 1909.97   2
  -5  21 -15 4119.19 1078.06   6
  -5  21 -15 2793.03 1475.76   3
  -5  21  15 2292.90 1003.32   6
   5 -21  15 4340.38 977.456   5
   5 -21 -15 4060.33 1041.95   5
   5 -21  17 1039.66 1805.20   2
   5 -21 -17 1305.13 2138.08   2
  -5  21 -17 5288.06 1155.64   6
  -5  21 -17 1498.03 1607.15   3
  -5  21  17 4977.46 1144.43   6
   5 -21  17 7211.07 1016.52   5
   5 -21 -17 9432.32 1218.49   5
   5 -23   1-2267.56 1780.59   2
   5 -23  -1-533.212 1688.94   2
  -5  23  -1-2517.88 1133.23   6
  -5  23   1-1478.16 1118.64   6
   5 -23   1 26.1027 921.825   5
   5 -23  -1-1441.22 893.623   5
   5 -23   3 1782.77 1779.29   2
   5 -23  -3 4307.49 1803.39   2
  -5  23  -3 777.674 1066.46   6
  -5  23   3 1121.65 1054.74   6
   5 -23   3 2495.46 919.786   5
   5 -23  -3 1411.81 918.225   5
   5 -23   7 2207.20 1943.53   2
   5 -23  -7 5900.47 1875.62   2
  -5  23   7 12390.0 1276.42   6
  -5  23  -7 11879.4 1337.71   6
  -5  23  -7 5162.04 1750.52   3
   5 -23   7 9615.75 1162.14   5
   5 -23  -7 12126.4 1214.06   5
   5 -23   9 1450.77 1766.01   2
   5 -23  -9 45.9354 1803.13   2
  -5  23  -9 2463.30 1125.29   6
  -5  23   9 2310.89 1001.26   6
  -5  23  -9 2465.14 1618.15   3
   5 -23   9 948.461 912.899   5
   5 -23  -9 3834.24 1048.17   5
   5 -23  11-45.5494 1847.52   2
   5 -23 -11 376.209 1914.53   2
  -5  23 -11 408.667 1030.47   6
  -5  23  11-25.7007 965.237   6
  -5  23 -11 1464.56 1612.53   3
   5 -23  11 222.278 961.693   5
   5 -23 -11 693.542 979.342   5
   5 -23  13 861.237 1831.01   2
   5 -23 -13-2301.11 1928.59   2
  -5  23 -13-29.3584 1075.23   6
  -5  23  13 26.0764 989.838   6
  -5  23 -13-2638.94 1577.46   3
   5 -23  13 2392.45 992.267   5
   5 -23 -13 28.4865 1051.65   5
   5 -25   1 47.9205 1868.83   2
   5 -25  -1-47.9099 1826.34   2
  -5  25  -1 88.6936 1094.74   6
  -5  25   1 231.679 1003.10   6
   5 -25   1 195.212 935.308   5
   5 -25  -1 387.481 953.738   5
   5 -25   3-48.4912 1845.39   2
   5 -25  -3 814.005 1886.94   2
  -5  25  -3 302.103 1112.19   6
  -5  25   3 56.5975 992.984   6
   5 -25   3 27.9269 999.754   5
   5 -25  -3 1915.66 1001.82   5
   5 -25   5 1456.24 1984.15   2
   5 -25  -5 383.311 1791.50   2
  -5  25  -5 3339.35 1160.57   6
  -5  25   5 3600.58 1085.88   6
  -5  25  -5 1234.05 1651.94   3
   5 -25   5 2598.86 1026.36   5
   5 -25  -5 2671.00 1028.15   5
   5 -25   7 832.714 1983.29   2
   5 -25  -7 3994.13 2019.21   2
  -5  25  -7 2612.39 1200.75   6
  -5  25   7 1921.35 1062.04   6
  -5  25  -7 3532.44 1776.08   3
   5 -25   7 3740.83 980.316   5
   5 -25  -7 3223.36 1053.79   5
   5 -25   9 48.8116 1883.13   2
   5 -25  -9-995.899 1995.13   2
  -5  25  -9-3531.66 1315.69   6
  -5  25   9 111.531 1231.58   6
  -5  25  -9-3053.68 2202.32   3
   5 -25   9 3034.38 1069.07   5
   5 -25  -9 4272.51 1141.43   5
  -6   0  14 12911.8 1751.87   1
   6   0 -16-1199.07 1606.38   4
  -6   0  16 510.079 1440.88   1
  -6   0  18-106.692 986.784   8
   6   0 -18 2799.56 1600.06   4
  -6   0  18 955.241 1492.80   1
   6   0 -22 9150.45 1973.61   4
  -6   0  22 13834.1 1988.86   1
  -6   0  22 12598.9 1385.08   8
  -6   0  26 7493.05 1414.06   8
   6   0 -26 4873.21 2023.59   4
   6   0 -26 10108.9 1462.73   7
  -6   0  26 7174.23 2000.02   1
  -6   2  14 378.595 1359.42   1
   6  -2 -14 2964.26 1773.71   4
  -6   2  16 3989.06 943.997   8
  -6  -2  16 5259.77 1645.92   1
   6   2 -16 2558.73 1824.03   4
   6  -2 -16 4915.72 1558.30   4
  -6   2  16 3953.92 1479.70   1
  -6  -2  18-141.181 985.263   8
  -6   2  18 933.617 942.169   8
   6   2 -18 1094.11 1718.20   4
   6  -2 -18 880.262 1465.57   4
  -6  -2  18-129.112 1564.18   1
  -6   2  18 38.0986 1521.07   1
  -6  -2  22 1658.63 1195.87   8
  -6   2  22-1191.08 1057.95   8
   6   2 -22-345.896 1783.93   4
   6  -2 -22 318.865 1652.91   4
  -6  -2  22 868.635 1730.43   1
  -6   2  22 1219.34 1666.51   1
  -6  -2  26 615.868 1303.69   8
  -6   2  26 1286.56 1282.31   8
   6   2 -26 268.007 1978.25   4
   6  -2 -26-51.4190 1997.33   4
   6  -2 -26 862.591 1298.54   7
  -6  -2  26 1265.90 1958.87   1
  -6   2  26-840.489 1914.61   1
  -6   4  16 1827.01 879.289   8
  -6  -4  16 983.043 1738.28   1
   6   4 -16 1025.59 2222.40   4
   6  -4 -16 620.090 1402.23   4
  -6   4  16 236.366 1354.14   1
   6  -4 -16 868.133 891.547   2
  -6   4  18 1512.15 926.293   8
   6   4 -18 4891.89 1950.14   4
  -6  -4  18 1653.46 1726.58   1
   6  -4 -18-667.022 1483.15   4
  -6   4  18 439.587 1472.58   1
  -6  -4  20 1281.13 1110.61   8
  -6   4  20-647.513 1061.74   8
   6   4 -20 1004.59 1852.02   4
   6  -4 -20 1482.34 1579.01   4
  -6  -4  20 3290.66 1767.74   1
  -6   4  20 1099.66 1635.11   1
   6   4 -22 13733.3 2236.96   4
   6  -4 -22 15396.4 2057.65   4
   6  -4 -22 19111.4 1552.05   7
  -6  -4  22 15574.0 2100.38   1
  -6   4  22 21121.4 2076.23   1
  -6  -4  22 16222.4 1641.47   8
  -6   4  22 16368.2 1508.28   8
  -6  -4  24-1293.14 1239.29   8
  -6   4  24 607.421 1180.59   8
   6   4 -24 1228.03 1992.55   4
   6  -4 -24-2348.14 1890.53   4
   6  -4 -24-1063.75 1223.01   7
  -6  -4  24 146.848 1979.20   1
  -6   4  24 1175.35 1848.95   1
  -6  -4  26 3926.42 1352.97   8
  -6   4  26 3565.70 1289.13   8
   6   4 -26 3423.72 2132.82   4
   6  -4 -26 3526.02 1984.18   4
   6  -4 -26 5741.98 1327.26   7
  -6  -4  26 2141.52 1992.92   1
  -6   4  26 4876.25 1988.62   1
   6  -6 -10 8733.48 1320.26   2
   6  -6 -12 64603.0 3437.04   2
   6  -6 -14 2406.91 1407.10   4
  -6   6  14 1391.83 1266.46   1
   6  -6 -14 985.617 882.844   2
  -6   6  16 4279.35 911.999   8
   6  -6 -16 1929.12 1410.14   4
  -6   6  16 4853.38 1402.26   1
   6  -6 -16 2663.49 934.662   2
  -6   6  18-1293.47 947.052   8
  -6  -6  18 424.332 1980.20   1
   6   6 -18-666.771 2272.30   4
   6  -6 -18-1922.60 1514.18   4
  -6   6  18-1519.74 1463.58   1
  -6   6  20 4259.11 1100.93   8
   6   6 -20 3246.43 2015.45   4
  -6  -6  20 5514.59 1875.11   1
   6  -6 -20 4215.49 1596.24   4
   6  -6 -20 5421.78 1076.85   7
  -6   6  20 5612.74 1691.84   1
  -6  -6  22 1218.07 1180.87   8
  -6   6  22 2065.82 1108.34   8
   6   6 -22-1297.74 2115.86   4
   6  -6 -22-635.483 1737.63   4
   6  -6 -22 2362.08 1070.28   7
  -6  -6  22 823.761 1846.99   1
  -6   6  22 1983.11 1733.38   1
  -6   6  24 12508.6 2045.68   1
   6   6 -24 10282.5 2505.74   4
   6  -6 -24 14545.9 1432.10   7
   6  -6 -24 12838.9 2106.24   4
  -6  -6  24 9151.31 2374.05   1
  -6  -6  24 13222.1 1540.34   8
  -6   6  24 11052.7 1402.71   8
  -6  -6  26-248.315 1340.92   8
  -6   6  26-1245.33 1235.72   8
  -6   6  26-2724.14 1908.44   1
   6   6 -26 230.261 2207.14   4
   6  -6 -26-1587.27 1943.96   4
   6  -6 -26-977.658 1242.49   7
  -6  -6  26 672.703 1979.27   1
  -6   8   0-76.7824 540.304   3
  -6   8  -2 47558.9 2404.36   3
  -6   8   2 43262.7 2380.51   3
  -6   8   4 661.791 562.133   3
   6  -8  -4 351.089 1016.67   2
  -6   8   6 825.237 611.899   3
   6  -8  -6 251.209 532.801   5
   6  -8  -6-785.774 980.128   2
  -6   8   8-421.876 602.598   3
   6  -8  -8 132.764 566.678   5
  -6   8  10 45586.7 2263.51   3
   6  -8 -10 38011.8 2274.19   5
  -6   8  10 41953.8 2430.89   1
  -6   8  12 1851.30 1143.86   1
   6  -8 -14 26292.3 2122.69   4
  -6   8  14 28630.8 1714.10   8
  -6   8  16 548.658 837.693   8
   6  -8 -16 726.877 1348.26   4
  -6   8  16 556.714 1289.68   1
  -6   8  20 570.047 1004.68   8
   6   8 -20 3167.70 2413.61   4
  -6  -8  20 1724.80 1937.51   1
   6  -8 -20-904.592 1558.60   4
   6  -8 -20-373.270 942.866   7
  -6   8  20 1835.59 1563.77   1
  -6   8  22 1107.98 1676.05   1
  -6  -8  22 5028.30 1389.62   8
  -6   8  22 4451.46 1115.88   8
   6   8 -22 3714.65 2322.64   4
   6  -8 -22 2458.76 1705.73   4
  -6  -8  22 5177.67 2052.33   1
   6  -8 -22 6737.90 1144.78   7
  -6   8  24-134.977 1140.41   8
   6   8 -24-4394.89 2930.49   4
  -6   8  24 981.158 1712.56   1
   6  -8 -24 2061.03 1920.86   4
   6  -8 -24 184.138 1103.57   7
  -6  -8  24-948.046 1379.46   8
   6  -8 -26 1660.24 2090.29   4
   6  -8 -26 5237.33 1337.63   7
  -6  -8  26-264.006 2254.94   1
  -6  10   0 50247.0 2547.39   3
   6 -10   0 50977.0 2519.03   5
  -6  10  -2 316.143 636.661   3
  -6  10   2-263.871 671.724   3
   6 -10   2 23.1957 551.650   5
   6 -10  -2 538.486 530.787   5
   6 -10   2-33.5140 997.978   2
   6 -10  -2 576.585 959.808   2
  -6  10  -4 12151.3 1000.20   3
  -6  10   4 11545.4 1015.05   3
   6 -10   4 13608.0 1043.58   5
   6 -10  -4 12716.2 908.734   5
   6 -10  -4 9994.07 1193.28   2
   6 -10   4 8526.54 1365.56   2
  -6  10  -6 309.904 670.292   3
  -6  10   6-137.579 719.972   3
   6 -10   6 671.875 708.539   5
   6 -10  -6 363.233 510.439   5
   6 -10   6-213.629 1247.80   2
   6 -10  -6 917.151 921.309   2
  -6  10  -8 25497.5 1510.35   3
  -6  10   8 23204.8 1483.35   3
   6 -10  -8 24802.9 1411.19   5
  -6  10   8 21570.0 1537.97   1
   6 -10  -8 23744.6 1630.82   2
  -6  10  10-730.964 943.480   1
   6 -10 -12 33370.5 2596.89   4
  -6  10  12 22287.2 1570.13   3
   6 -10 -12 26570.9 1481.54   5
   6 -10 -12 23392.4 1743.44   2
  -6  10  12 25135.5 1741.82   1
   6 -10  12 31416.3 4215.91   2
   6 -10 -14-1112.79 1118.98   2
  -6  10  14 590.172 805.190   3
   6 -10 -14 419.764 557.767   5
   6 -10  14-426.646 7526.41   2
  -6  10  16 6675.67 988.067   8
   6 -10 -16 4616.66 1283.44   2
   6 -10 -16 2488.27 1423.00   4
   6 -10  16 7600.65 1157.21   8
   6 -10 -16 7943.68 962.349   7
  -6  10  16 5796.23 903.526   3
  -6  10  16 7042.16 818.811   6
   6 -10 -16 10292.3 820.858   5
  -6  10  16 5880.33 1328.20   1
   6 -10  16 17642.6 63542.0   2
  -6  10  18 236.331 913.034   8
   6 -10 -18-1942.70 1449.02   4
   6 -10  18-270.621 1117.60   8
   6 -10 -18-278.411 876.775   7
  -6  10  18 239.291 1397.19   1
  -6  10  20 4096.58 1026.66   8
  -6  10  20 2032.40 1495.36   1
   6 -10  20 5993.96 1275.90   8
   6 -10 -20 2585.52 1488.51   4
   6 -10 -20 3038.69 998.636   7
  -6  10  22-1105.35 1086.43   8
   6  10 -22-3143.21 2636.50   4
   6 -10  22 478.994 1279.15   8
  -6 -10  22-2194.76 2169.33   1
   6 -10 -22-829.084 1777.08   4
  -6  10  22-2907.75 1665.98   1
   6 -10 -22-1613.98 1069.88   7
  -6  10  24 7875.55 1247.53   8
   6  10 -24 5364.73 2476.11   4
   6 -10  24 7451.63 1441.05   8
   6 -10 -24 8049.27 2042.49   4
   6 -10 -24 6069.57 1203.63   7
  -6 -10  24 8183.06 2206.15   1
  -6  10  24 7020.30 1763.02   1
  -6  12   0 22.9834 790.249   3
   6 -12   0 152.248 536.369   5
   6 -12   0-28.5502 978.239   2
  -6  12  -2 33708.6 2002.87   3
  -6  12   2 33015.6 2009.43   3
   6 -12   2 37284.9 1931.46   5
   6 -12  -2 36306.3 1886.90   5
   6 -12   2 28483.4 2089.06   2
   6 -12  -2 34289.5 2131.51   2
  -6  12  -4 1138.30 806.219   3
  -6  12   4 1520.18 850.094   3
   6 -12   4 852.708 599.071   5
   6 -12  -4 1011.24 555.978   5
   6 -12   4 94.0144 1062.70   2
   6 -12  -4 2020.20 959.841   2
   6 -12   6 3549.31 817.371   8
  -6  12   6 1944.78 921.084   3
   6 -12   6 4106.77 736.972   5
   6 -12  -6 3090.76 622.717   5
   6 -12   6 3801.90 1236.20   2
   6 -12  -8 78.1773 996.898   2
  -6  12   8-104.117 795.681   1
  -6  12  -8-1546.15 881.747   3
  -6  12   8-836.339 880.072   3
   6 -12   8 25.8958 671.938   5
   6 -12  -8 463.663 554.830   5
   6 -12   8 367.731 1275.32   2
   6 -12  10 16064.6 1238.70   8
  -6  12 -10 18603.0 1305.19   3
  -6  12  10 16358.6 1329.66   3
   6 -12  10 14991.1 1273.65   5
   6 -12 -10 16246.5 1074.30   5
   6 -12 -10 15120.6 1481.98   2
  -6  12  10 14238.4 1250.17   1
   6 -12  10 12665.3 1718.42   2
   6 -12 -12 938.365 1146.28   2
   6 -12 -12 416.357 2069.03   4
   6 -12  12 1225.77 844.567   8
  -6  12 -12-102.414 823.692   3
  -6  12  12 440.314 656.739   6
  -6  12  12-827.947 912.364   3
  -6  12  12 1551.86 1001.75   1
   6 -12 -12 199.738 571.628   5
   6 -12  12 366.261 1585.16   2
   6 -12  14 16216.9 1396.25   8
  -6  12 -14 20578.1 1396.54   3
  -6  12  14 16055.9 1383.90   3
  -6  12  14 18413.6 1203.93   6
   6 -12 -14 17831.9 1162.15   5
   6 -12 -14 16373.6 1627.03   2
  -6  12  14 14916.7 1485.04   1
   6 -12  14 12414.8 2209.19   2
   6 -12 -16 1978.98 1371.12   2
   6 -12  16 703.805 1007.36   8
  -6  12  16 623.944 770.721   6
  -6  12  16 243.151 921.819   3
   6 -12 -16 1114.27 646.499   5
   6 -12  16 1255.30 2229.40   2
   6 -12  18 815.845 1056.70   8
   6 -12  18 869.759 2544.37   2
   6 -12  20 420.967 1178.95   8
   6 -12  20-3180.80 3153.24   2
   6 -12  22 11691.4 1478.65   8
   6 -12  22 8251.37 3033.12   2
   6 -12  24 169.564 1289.21   8
  -6 -12  24-1725.84 2065.32   1
  -6  14   0 47320.5 2750.48   3
   6 -14   0 48946.6 2561.51   5
   6 -14   0 49582.7 2817.87   2
   6 -14  -2 969.439 1069.60   2
   6 -14   2-265.615 463.087   8
  -6  14  -2-891.200 1014.65   3
  -6  14   2-2333.54 1076.42   3
   6 -14   2-762.076 607.729   5
   6 -14  -2 150.881 592.467   5
   6 -14   2 1158.54 1043.86   2
   6 -14  -4 7342.94 1198.79   2
   6 -14   4 7633.32 689.999   8
  -6  14  -4 7202.94 1051.11   3
  -6  14   4 6417.62 1082.37   3
   6 -14   4 7556.05 799.263   5
   6 -14  -4 6285.68 755.726   5
   6 -14   4 6356.15 1200.38   2
   6 -14  -6-687.352 1092.51   2
   6 -14   6-232.794 603.805   8
  -6  14  -6-540.535 884.630   3
  -6  14   6 742.763 963.589   3
   6 -14   6-253.090 634.884   5
   6 -14  -6 441.303 581.335   5
   6 -14   6-31.2103 1035.18   2
   6 -14  -8 10501.8 1399.17   2
  -6  14  -8 9794.37 1165.30   3
  -6  14   8 8789.55 916.190   6
  -6  14   8 10452.5 1232.56   3
   6 -14   8 9856.92 924.021   5
   6 -14  -8 11142.0 898.753   5
   6 -14   8 10555.4 1408.95   2
   6 -14 -10 232.248 1193.23   2
   6 -14  10 17.7323 770.235   8
  -6  14 -10-181.798 923.930   3
  -6  14  10-783.372 733.703   6
  -6  14  10-389.673 1031.00   3
   6 -14  10-49.5446 692.859   5
   6 -14 -10-694.742 657.300   5
   6 -14  10 619.065 1238.25   2
   6 -14  12 12455.8 1217.24   8
  -6  14  12 13327.6 1400.90   3
  -6  14  12 15608.3 1156.70   6
  -6  14 -12 9554.14 1338.61   3
   6 -14  12 16425.4 1262.21   5
   6 -14 -12 16661.0 1114.04   5
   6 -14 -12 13623.2 1638.12   2
   6 -14  12 11154.4 1661.00   2
   6 -14  14 22.2452 930.865   8
   6 -14 -14 1179.25 1394.32   2
  -6  14 -14-2791.68 1097.46   3
  -6  14  14 663.992 825.365   6
  -6  14  14-1275.36 1103.23   3
   6 -14  14 436.962 928.228   5
   6 -14 -14-248.253 674.880   5
   6 -14  14-115.252 1398.93   2
   6 -14  16 5037.34 1076.67   8
   6 -14 -16 4777.21 1526.91   2
  -6  14 -16 3351.38 1082.71   3
  -6  14  16 4324.89 921.933   6
  -6  14  16 4679.80 1107.73   3
   6 -14 -16 5310.01 785.156   5
   6 -14  16 3928.91 1586.36   2
   6 -14  18-345.505 1100.39   8
  -6  14 -18-469.026 1009.38   3
   6 -14  18-254.020 1709.17   2
   6 -14  20 5376.37 1212.55   8
   6 -14  20 43.6629 1772.97   2
   6 -14  22-2100.51 1182.46   8
   6 -14  22-2111.47 1858.50   2
   6 -16   0-62.8378 1144.28   2
  -6  16   0-83.6571 1078.54   3
   6 -16   0 920.613 651.189   5
  -6  16  -2 22045.3 1715.14   3
  -6  16   2 21742.1 1736.32   3
  -6  16   2 25196.2 1501.85   6
   6 -16   2 22959.6 1464.02   5
   6 -16  -2 24904.2 1478.90   5
   6 -16   2 23262.5 1806.94   2
   6 -16  -2 25116.5 1869.64   2
   6 -16   4 32.3162 1173.70   2
   6 -16  -4-762.083 1226.74   2
  -6  16   4 417.653 708.322   6
  -6  16  -4 252.016 1000.30   3
  -6  16   4 1410.80 1127.05   3
   6 -16   4 668.543 661.503   5
   6 -16  -4 485.289 651.948   5
   6 -16   6 32.0965 1135.22   2
   6 -16  -6 2231.02 1232.83   2
  -6  16   6-998.396 707.410   6
  -6  16  -6-394.518 1028.09   3
  -6  16   6 220.546 1113.25   3
   6 -16   6 470.187 662.741   5
   6 -16  -6 220.485 665.140   5
   6 -16   8-1053.88 1244.77   2
   6 -16  -8 194.467 1313.35   2
  -6  16   8 363.039 774.815   6
  -6  16  -8-563.198 1076.50   3
  -6  16   8 27.6175 1131.28   3
   6 -16   8-939.036 677.215   5
   6 -16  -8 702.462 723.170   5
   6 -16  12 34.3975 1293.72   2
   6 -16  12-481.040 838.701   8
   6 -16 -12-2200.91 1685.35   2
  -6  16 -12-947.809 1094.67   3
  -6  16  12-3612.65 1330.08   6
  -6  16  12-3883.32 1648.50   3
   6 -16  12-349.717 768.223   5
   6 -16  14 6661.45 1569.64   2
   6 -16  14 10312.4 1143.47   8
  -6  16 -14 10905.8 1259.58   3
  -6  16  14 9314.24 1100.66   6
  -6  16  14 9866.04 1388.02   3
   6 -16  14 11329.2 1105.29   5
   6 -16 -14 9095.50 990.651   5
   6 -16  16-145.782 1445.59   2
   6 -16  16 23.3334 1021.39   8
  -6  16 -16-2191.10 1195.97   3
  -6  16  16-597.500 940.835   6
   6 -16  16 130.332 1012.57   5
   6 -16 -16 718.655 784.848   5
   6 -16  18 37.8687 1484.42   2
   6 -16  18 1131.92 1058.49   8
  -6  16 -18-255.060 1149.29   7
  -6  16 -18 31.3957 1112.01   3
   6 -16  18 1009.65 1131.78   5
   6 -16  20-2200.45 1575.12   2
   6 -16  20-478.703 1140.83   8
  -6  16 -20 339.086 1419.67   7
  -6  16 -20 228.329 1083.56   3
  -6  18   0 24739.5 2086.64   3
  -6  18   0 31679.5 1824.37   6
   6 -18   0 30617.8 1776.02   5
   6 -18   0 28842.5 2170.95   2
   6 -18   2-806.367 1339.50   2
   6 -18  -2 423.100 1322.73   2
  -6  18  -2 283.872 791.773   6
  -6  18   2-1669.77 864.626   6
  -6  18  -2-3360.54 1365.16   3
   6 -18   2 1074.20 738.137   5
   6 -18  -2-813.289 723.645   5
   6 -18   4 4372.83 1386.46   2
   6 -18  -4 5696.41 1471.92   2
  -6  18   4 6313.31 1017.82   6
   6 -18   4 3940.71 805.141   5
  -6  18  -6-3585.07 1317.50   3
   6 -18  -6-394.244 757.864   5
   6 -18   8 2660.62 1411.20   2
   6 -18  -8 2248.08 1532.61   2
  -6  18   8 4156.59 978.946   6
  -6  18  -8 4445.61 1286.52   3
  -6  18   8 4919.22 1399.77   3
   6 -18   8 5330.28 853.476   5
   6 -18  -8 6229.70 876.235   5
   6 -18  10-1009.07 1442.96   2
   6 -18 -10-37.3309 1544.13   2
  -6  18  10 47.0251 951.126   6
  -6  18 -10 403.199 1180.34   3
  -6  18  10-1673.52 1387.77   3
   6 -18  10-629.172 758.179   5
   6 -18 -10-174.955 790.950   5
  -6  18 -12 15383.6 1567.24   3
  -6  18  12 18102.1 1760.18   3
  -6  18  12 13753.8 1332.19   6
   6 -18  12 16437.3 1236.54   5
   6 -18 -12 15329.9 1238.45   5
   6 -18  12 10260.7 1745.44   2
   6 -18 -12 14871.3 1925.29   2
   6 -18  14 37.2742 1508.52   2
   6 -18 -14 3993.08 1853.76   2
  -6  18 -14 3108.35 1354.39   3
  -6  18  14-1268.23 1089.27   6
  -6  18  14 1419.18 1652.70   3
   6 -18  14 336.221 816.890   5
   6 -18 -14-1172.41 868.817   5
   6 -18  16 37.9092 1477.96   2
   6 -18 -16 590.577 1719.62   2
  -6  18 -16 1619.57 1219.26   3
  -6  18  16 748.499 931.005   6
  -6  18  16 3009.57 1477.54   3
   6 -18  16 1921.59 926.765   5
   6 -18 -16 1821.57 886.578   5
   6 -18  18-885.940 1564.08   2
  -6  18 -18-1240.05 1422.14   7
  -6  18 -18 32.6335 1214.17   3
   6 -18  18-828.288 1052.78   5
   6 -20   0-744.797 1501.26   2
  -6  20   0-1367.89 885.165   6
  -6  20   0-478.543 1379.57   3
   6 -20   0 599.457 805.500   5
   6 -20   2 8936.70 1746.02   2
  -6  20  -2 11287.5 1601.52   3
  -6  20   2 13182.6 1693.27   3
  -6  20  -2 16067.4 1242.69   6
  -6  20   2 14239.3 1257.49   6
   6 -20   2 13180.0 1184.15   5
   6 -20  -2 14614.5 1185.42   5
   6 -20  -2 14481.6 1821.52   2
   6 -20   4 38.7514 1454.75   2
   6 -20  -4 239.644 1502.66   2
  -6  20  -4 144.675 866.972   6
  -6  20   4 674.849 918.771   6
  -6  20  -4 1529.16 1385.27   3
  -6  20   4-34.7299 1403.48   3
   6 -20   4 24.2553 744.370   5
   6 -20  -4 1064.68 815.531   5
   6 -20   6-39.0671 1452.00   2
   6 -20  -6-40.2615 1569.63   2
  -6  20  -6-24.1465 838.561   6
  -6  20   6-731.570 965.768   6
  -6  20  -6 544.583 1319.77   3
  -6  20   6 2489.79 1449.15   3
   6 -20   6-871.977 814.994   5
   6 -20  -6-777.472 846.587   5
   6 -20   8 38.9530 1467.48   2
   6 -20  -8-40.5788 1574.47   2
  -6  20  -8 96.5540 878.605   6
  -6  20   8 25.7382 988.041   6
  -6  20  -8-713.631 1333.72   3
  -6  20   8 775.225 1413.50   3
   6 -20   8 267.709 813.214   5
   6 -20  -8-592.995 829.602   5
   6 -20  10 4677.72 1649.38   2
   6 -20 -10 4659.51 1808.12   2
  -6  20 -10 8175.16 1083.90   6
  -6  20  10 4669.89 1154.27   6
  -6  20 -10 5053.89 1504.10   3
  -6  20  10 5742.73 1652.17   3
   6 -20  10 9084.23 1007.28   5
   6 -20 -10 7999.99 1045.27   5
   6 -20  12 158.757 1547.72   2
   6 -20 -12-2397.91 1730.90   2
  -6  20 -12-1197.54 899.105   6
  -6  20 -12-3741.03 1401.79   3
  -6  20  12-2294.98 1061.45   6
   6 -20  12-176.709 841.404   5
   6 -20 -12-218.107 858.166   5
   6 -20  14 4571.92 1696.95   2
   6 -20 -14 4203.76 1914.38   2
  -6  20 -14 9063.86 1108.49   6
  -6  20 -14 9733.75 1462.16   3
  -6  20  14 7497.08 1185.25   6
  -6  20  14 12158.5 1755.70   3
   6 -20 -14 11583.6 1127.14   5
   6 -20  14 8141.63 1048.22   5
   6 -20  16 202.657 1573.70   2
   6 -20 -16-43.0868 1829.57   2
  -6  20 -16 550.505 933.786   6
  -6  20 -16 445.475 1323.67   3
  -6  20  16-218.911 973.523   6
  -6  20  16-503.328 1582.91   3
   6 -20  16 219.471 879.711   5
   6 -20 -16-670.511 945.988   5
   6 -22   0 5978.85 1811.26   2
  -6  22   0 8554.43 1744.17   3
   6 -22   0 11563.0 1174.14   5
   6 -22   2-1089.83 1664.57   2
   6 -22  -2-783.353 1743.39   2
  -6  22  -2-2318.48 1053.68   6
  -6  22   2-1913.92 1024.86   6
  -6  22  -2-4133.33 1632.04   3
  -6  22   2-3219.65 1681.66   3
   6 -22   2-619.484 877.411   5
   6 -22  -2-609.237 859.546   5
   6 -22   4 8438.16 1817.93   2
   6 -22  -4 2837.68 1783.08   2
  -6  22  -4 6255.11 1173.76   6
  -6  22   4 2776.40 1086.49   6
  -6  22  -4 7141.11 1778.19   3
  -6  22   4 7544.88 1726.91   3
   6 -22   4 2705.69 950.198   5
   6 -22  -4 686.599 917.632   5
   6 -22  -6-1795.40 1751.80   2
  -6  22  -6-4486.41 1591.64   3
   6 -22   8 1423.26 1762.95   2
   6 -22  -8 578.387 1764.02   2
  -6  22  -8 2305.33 1003.43   6
  -6  22   8 2078.08 1108.10   6
  -6  22  -8 3504.85 1545.36   3
  -6  22   8 1478.64 1633.06   3
   6 -22   8 2545.43 927.410   5
   6 -22  -8 1893.32 982.485   5
   6 -22  10-433.779 1732.30   2
   6 -22 -10 1120.76 1798.92   2
  -6  22 -10 645.620 944.090   6
  -6  22  10 27.2152 1070.33   6
  -6  22 -10 520.988 1458.14   3
  -6  22  10 1570.99 1705.76   3
   6 -22  10 295.255 915.333   5
   6 -22 -10-473.538 929.411   5
   6 -22  12 5412.02 1851.46   2
   6 -22 -12 5030.57 2093.49   2
  -6  22 -12 11245.0 1259.32   6
  -6  22  12 11684.1 1274.59   6
  -6  22 -12 10162.1 1667.88   3
  -6  22  12 11441.9 1986.97   3
   6 -22  12 10862.6 1151.86   5
   6 -22 -12 10869.6 1241.67   5
   6 -22  14 216.091 1743.11   2
   6 -22 -14-829.393 1909.30   2
   6 -22  14-271.911 919.967   5
   6 -22 -14-655.258 1037.62   5
   6 -24   0 615.824 1810.93   2
  -6  24   0 300.389 1098.96   6
  -6  24   0-1412.86 1569.00   3
   6 -24   0 924.588 936.747   5
   6 -24   2 2037.38 1932.88   2
   6 -24  -2 7062.45 2007.33   2
  -6  24  -2 6225.02 1225.45   6
  -6  24   2 4942.78 1207.93   6
  -6  24  -2 3511.55 1657.48   3
  -6  24   2 3715.94 1701.44   3
   6 -24   2 2177.10 1005.17   5
   6 -24  -2 3240.72 1055.00   5
   6 -24   4-2555.24 1853.44   2
   6 -24  -4 2092.50 1863.99   2
  -6  24  -4 693.713 1113.46   6
  -6  24   4-746.532 1080.16   6
  -6  24  -4 40.6871 1544.95   3
  -6  24   4 2040.12 1639.87   3
   6 -24   4-417.504 960.748   5
   6 -24  -4 436.937 929.132   5
   6 -24   6 47.5984 1796.58   2
   6 -24  -6-3340.49 1896.64   2
  -6  24  -6-1136.46 1093.03   6
  -6  24   6 29.4191 1083.86   6
  -6  24  -6-848.549 1651.77   3
  -6  24   6 287.399 1692.70   3
   6 -24   6-568.025 954.537   5
   6 -24  -6 27.8723 941.864   5
   6 -24   8 1041.84 1873.06   2
   6 -24  -8 240.157 1830.58   2
  -6  24  -8-480.759 1122.56   6
  -6  24   8-1990.82 1086.25   6
  -6  24  -8-40.5386 1605.59   3
  -6  24   8-1570.99 1804.05   3
   6 -24   8-1062.65 953.568   5
   6 -24  -8 56.4389 968.690   5
   6 -24  10 10130.9 2265.02   2
  -7   1  15 4790.93 1776.45   1
  -7  -1  17 10706.3 2144.67   1
  -7   1  17 10451.6 1868.86   1
   7   1 -19 4962.31 2432.92   4
   7  -1 -19 5722.86 2168.02   4
  -7  -1  19 10155.1 2038.74   1
  -7   1  19 9170.84 1830.36   1
  -7  -1  21 1101.55 1161.67   8
  -7   1  21 668.720 1117.41   8
   7   1 -21-1833.27 1997.93   4
   7  -1 -21-268.938 1901.06   4
  -7  -1  21 141.703 1716.83   1
  -7   1  21 2643.77 1744.19   1
  -7   1  23-1477.33 1201.86   8
  -7   1  23-3743.08 1908.65   1
  -7  -1  25-306.273 1296.54   8
  -7   1  25-1225.36 1294.40   8
   7   1 -25 737.186 2084.35   4
   7  -1 -25-3564.80 2110.34   4
  -7  -1  25 51.0908 2040.05   1
  -7   1  25-1245.58 1909.76   1
  -7   3  15 6932.76 1573.62   1
   7  -3 -17 12484.6 2444.10   4
  -7   3  17 10718.1 1730.40   1
  -7   3  19 873.785 1033.89   8
  -7  -3  19 514.570 2189.85   1
   7  -3 -19 2768.18 1874.84   4
  -7   3  19-282.123 1618.26   1
  -7   3  21 10936.1 1313.58   8
   7   3 -21 9193.10 2506.30   4
   7  -3 -21 8681.73 2036.04   4
  -7  -3  21 13828.9 2337.04   1
  -7   3  21 11799.1 1912.04   1
  -7  -3  23-2314.03 1388.02   8
  -7   3  23 30.2534 1162.63   8
   7   3 -23 1354.72 2163.84   4
   7  -3 -23-2505.19 1887.16   4
  -7  -3  23-982.586 1962.56   1
  -7   3  23 1426.23 1855.79   1
  -7  -3  25 1659.90 1566.45   8
  -7   3  25 543.910 1247.93   8
   7   3 -25 1441.29 2281.70   4
   7  -3 -25 51.8760 1992.07   4
   7  -3 -25 1632.45 1347.28   7
  -7  -3  25 2275.50 2124.05   1
  -7   3  25 48.8840 1921.79   1
  -7   5  13 3021.41 1275.03   1
  -7   5  15 14679.9 1688.66   1
   7  -5 -17-3717.88 2251.86   4
  -7   5  17-1704.63 1583.53   1
   7  -5 -19 13780.9 2055.08   4
  -7   5  19 16225.8 1954.23   1
  -7   5  19 14397.6 1388.92   8
  -7   5  21 2903.41 1110.81   8
   7   5 -21 3589.21 2763.94   4
   7  -5 -21 6180.99 1835.82   4
  -7  -5  21 4891.41 2397.73   1
  -7   5  21 793.712 1671.49   1
  -7   5  23-897.404 1154.30   8
   7   5 -23 2338.11 2440.44   4
   7  -5 -23-1476.55 1815.35   4
  -7  -5  23-1891.56 2208.33   1
  -7   5  23-313.122 1767.58   1
  -7  -5  25 2388.21 1340.21   8
  -7   5  25 1422.53 1213.78   8
   7   5 -25 2928.68 2393.05   4
   7  -5 -25 2705.77 1984.05   4
   7  -5 -25-1317.15 1254.83   7
  -7  -5  25 1111.71 2171.14   1
  -7   5  25-334.722 1967.00   1
   7  -7 -11 1004.60 1729.61   2
  -7   7  13 1340.39 1234.66   1
  -7   7  15 462.057 1311.16   1
  -7   7  17 13589.8 1888.14   1
  -7   7  19 6942.60 1100.67   8
   7  -7 -19 9605.23 1870.05   4
  -7   7  19 5768.15 1737.18   1
  -7   7  21 102.886 1088.48   8
   7  -7 -21-2097.19 1823.84   4
   7  -7 -21 337.284 1173.36   7
  -7   7  21 40.1509 1769.21   1
  -7   7  23 358.075 1110.56   8
   7   7 -23-79.5184 2825.15   4
   7  -7 -23 227.521 1792.47   4
  -7  -7  23 3842.04 2386.31   1
   7  -7 -23-698.901 1211.86   7
  -7   7  23-173.015 1859.02   1
  -7   7  25-2910.69 1325.95   8
   7  -7 -25-2657.20 2048.16   4
   7  -7 -25-2452.49 1349.16   7
  -7  -7  25-2013.29 2365.10   1
  -7   7  25-1019.95 2041.11   1
  -7   9   3 17163.4 1179.23   3
  -7   9   5 35343.8 1885.68   3
   7  -9  -5 25605.7 2381.91   2
  -7   9   7 3267.39 761.194   3
   7  -9  -7 3121.69 1461.24   2
  -7   9   9 5839.22 813.457   3
   7  -9  -9 7145.60 1475.04   2
  -7   9  11-540.570 1058.29   1
  -7   9  11-215.561 654.910   3
   7  -9 -11 30.6202 1248.55   2
  -7   9  13 543.694 657.912   3
   7  -9 -13 545.300 1205.15   2
  -7   9  15 5358.85 1469.77   1
   7  -9 -15 6237.04 1325.35   2
   7  -9 -17 8817.77 1359.07   2
   7  -9 -17 7801.50 1907.40   4
  -7   9  17 5077.88 1625.66   1
  -7   9  19 6879.15 1123.24   8
   7  -9 -19 7437.39 1804.45   4
   7  -9 -19 9209.51 1163.18   7
  -7   9  19 6168.38 1709.04   1
  -7   9  21 532.171 1056.90   8
   7  -9 -21-1114.51 1668.48   4
   7  -9 -21-48.7749 1170.62   7
  -7   9  21-1905.95 1812.50   1
  -7   9  23-535.933 1785.07   1
  -7   9  23-287.266 1084.34   8
   7  -9 -23 610.551 1742.68   4
   7  -9 -23 132.270 1100.38   7
  -7  11  -1-1966.30 914.635   3
  -7  11   1-2182.38 937.110   3
   7 -11   1 990.035 852.271   5
   7 -11  -1 143.467 787.337   5
   7 -11   1 392.925 1498.98   2
   7 -11  -1-1136.28 1424.59   2
  -7  11   5 19643.4 1327.11   3
   7 -11  -5 22137.5 1311.03   5
   7 -11  -5 17864.4 1712.58   2
  -7  11  -7 24588.4 1508.69   3
  -7  11   7 22217.0 1534.38   3
   7 -11  -7 23326.9 1488.03   5
   7 -11  -7 21785.3 1837.40   2
  -7  11   9 2751.24 945.361   1
  -7  11   9 2213.71 832.433   3
   7 -11  -9 2637.48 726.982   5
   7 -11   9 833.195 3475.95   2
   7 -11  -9 3866.49 1230.39   2
  -7  11  11 487.135 1110.67   1
  -7  11  11 21.2504 840.034   3
   7 -11 -11 164.053 705.717   5
   7 -11 -11 1634.52 1223.66   2
   7 -11 -13 1500.65 1222.15   2
  -7  11  13 2580.45 1251.78   1
  -7  11  13 661.219 865.131   3
   7 -11 -13 2334.09 778.658   5
   7 -11 -15 5818.67 1350.01   2
  -7  11  15 6722.90 1024.43   3
   7 -11 -15 7850.96 949.244   5
   7 -11 -17 11083.0 1566.03   2
   7 -11 -17 9009.35 1061.60   5
  -7  13  -1 353.483 863.307   3
  -7  13   1 251.246 876.235   3
   7 -13   1 750.529 706.094   5
   7 -13  -1 141.939 659.468   5
   7 -13   1-776.045 1270.67   2
   7 -13  -1 210.735 1238.73   2
  -7  13  -3 3995.65 913.956   3
  -7  13   3 4269.70 940.596   3
   7 -13   3 3328.58 797.718   5
   7 -13  -3 3952.10 745.590   5
   7 -13   3 1387.53 1419.59   2
   7 -13  -3 5027.25 1257.72   2
  -7  13  -5 18732.2 1356.88   3
  -7  13   5 16602.0 1383.16   3
   7 -13   5 17975.7 1339.42   5
   7 -13  -5 17722.8 1208.33   5
   7 -13  -5 17104.8 1615.23   2
  -7  13  -7 15904.5 1305.67   3
  -7  13   7 15016.7 1334.17   3
   7 -13   7 16095.3 1349.01   5
   7 -13  -7 18179.7 1194.61   5
   7 -13  -7 16383.3 1607.74   2
   7 -13   7 12307.7 1977.71   2
   7 -13  -9 3231.17 1240.11   2
  -7  13  -9 2971.64 919.503   3
  -7  13   9 3042.50 981.801   3
   7 -13  -9 3826.15 741.947   5
   7 -13   9 3357.02 1954.16   2
   7 -13 -11-2054.23 1310.38   2
   7 -13 -11-1168.79 717.132   5
   7 -13  11-4121.15 2670.20   2
   7 -13 -13 1719.34 1344.42   2
   7 -13  13 30.9726 1188.42   8
  -7  13  13 1758.26 783.753   6
  -7  13  13-641.092 1020.25   3
   7 -13 -13 1791.63 759.239   5
   7 -13  13 91.2442 3277.52   2
   7 -13 -15 5912.95 1473.47   2
   7 -13  15 4164.84 1360.93   8
  -7  13  15 4757.61 1053.66   3
  -7  13  15 5678.06 878.448   6
   7 -13 -15 6541.38 841.092   5
   7 -13 -17 4938.08 1611.86   2
   7 -13  17 6408.28 1452.60   8
   7 -13 -17 5938.08 864.959   5
   7 -13  17 7952.61 7739.50   2
   7 -13  19 6088.78 1521.03   8
   7 -13  19 370.698 14248.0   2
   7 -13  21 1738.66 1471.48   8
   7 -13  21 8059.22 28591.6   2
  -7  15  -1 1236.15 980.089   3
  -7  15   1 54.6895 1014.58   3
   7 -15   1 1698.14 685.448   5
   7 -15  -1 792.049 657.539   5
   7 -15   1 942.898 1282.45   2
   7 -15  -1 1901.61 1289.99   2
   7 -15  -3 10601.4 1456.34   2
  -7  15  -3 10629.9 1171.31   3
  -7  15   3 11296.4 1264.18   3
   7 -15   3 12730.4 1025.06   5
   7 -15  -3 9252.25 940.111   5
   7 -15   3 7604.48 1442.58   2
   7 -15  -5 11668.1 1477.17   2
  -7  15  -5 12507.1 1248.42   3
  -7  15   5 10361.0 1260.16   3
   7 -15   5 11149.6 1037.35   5
   7 -15  -5 11117.7 974.853   5
   7 -15   5 8944.93 1567.31   2
   7 -15  -7 3571.16 1300.45   2
  -7  15  -7 2701.42 1028.13   3
  -7  15   7 533.842 1130.03   3
   7 -15   7 4437.34 867.859   5
   7 -15  -7 3914.65 747.361   5
   7 -15   7 2534.07 1469.41   2
   7 -15 -11 361.753 1377.35   2
   7 -15  11 578.737 1095.06   8
  -7  15 -11 29.1380 989.326   3
  -7  15  11-567.085 798.775   6
  -7  15  11 416.829 1090.83   3
   7 -15  11 824.550 912.402   5
   7 -15 -11 729.062 716.796   5
   7 -15  11 2382.57 1710.85   2
   7 -15 -13 33.5948 1432.71   2
   7 -15  13 427.192 1125.97   8
  -7  15 -13 1369.44 1004.61   3
  -7  15  13 1337.22 858.376   6
  -7  15  13 25.6736 1085.57   3
   7 -15  13 1297.16 1058.06   5
   7 -15 -13 825.744 726.391   5
   7 -15  13 52.8196 1967.10   2
   7 -15 -15-807.276 1645.36   2
   7 -15  15 4393.20 1257.47   8
  -7  15 -15 1310.38 1034.28   3
  -7  15  15 1928.20 911.583   6
  -7  15  15 1791.54 1153.78   3
   7 -15 -15 2089.96 749.509   5
   7 -15  15 1061.27 2287.84   2
   7 -15  17 7197.94 1439.23   8
   7 -15 -17 2452.74 1742.75   2
   7 -15 -17 5382.53 859.514   5
   7 -15  17 460.173 2613.03   2
   7 -15  19 9504.12 1498.47   8
   7 -15  19 1735.72 2899.20   2
   7 -15  21 3593.98 3261.91   2
   7 -17   5 4482.11 1419.69   2
   7 -17  -5 2828.95 1384.40   2
  -7  17   5 4442.89 899.878   6
  -7  17  -5 2947.33 1194.56   3
  -7  17   5 1758.05 1236.50   3
   7 -17   5 5455.04 862.733   5
   7 -17  -5 5663.59 821.132   5
   7 -17  -7 9214.55 1611.95   2
  -7  17  -7 10745.2 1350.42   3
  -7  17   7 11554.0 1126.65   6
  -7  17   7 10436.9 1396.61   3
   7 -17   7 12977.4 1099.08   5
   7 -17  -7 12461.7 1066.47   5
   7 -17   7 9881.65 1674.05   2
   7 -17  -9 3144.22 1505.63   2
  -7  17  -9 2067.97 1099.69   3
  -7  17   9 2405.29 860.432   6
  -7  17   9 2094.91 1175.25   3
   7 -17   9 2400.40 825.214   5
   7 -17  -9 3544.17 817.436   5
   7 -17   9 597.803 1474.26   2
   7 -17 -11 111.314 1521.29   2
  -7  17 -11 30.3505 1080.07   3
  -7  17  11 226.266 860.424   6
  -7  17  11 722.196 1182.96   3
   7 -17  11 262.988 813.406   5
   7 -17 -11 129.432 732.685   5
   7 -17  11-746.208 1556.13   2
   7 -17 -13-3484.90 1788.09   2
  -7  17 -13-3150.62 1257.64   3
   7 -17  13-2008.41 973.999   5
   7 -17 -13-1529.43 818.975   5
   7 -17  13-2841.65 1722.95   2
   7 -17 -15 937.670 1748.70   2
  -7  17 -15 3986.97 1144.54   3
  -7  17  15 985.604 993.271   6
  -7  17  15 196.940 1279.35   3
   7 -17  15 3380.56 1160.52   5
   7 -17 -15 2165.04 814.113   5
   7 -17  15 508.089 1773.57   2
   7 -17 -17 1601.60 1820.68   2
  -7  17 -17 5761.70 1260.02   3
   7 -17 -17 6177.73 895.266   5
   7 -17  17 2212.36 2061.37   2
   7 -17  19 3140.09 2117.55   2
   7 -19   1 612.585 1424.53   2
   7 -19  -1 38.3517 1471.74   2
  -7  19  -1-1130.85 819.939   6
  -7  19   1 139.097 837.257   6
  -7  19  -1 32.2514 1206.63   3
  -7  19   1-710.611 1232.16   3
   7 -19   1 234.571 749.934   5
   7 -19  -1 795.473 767.266   5
   7 -19   3 153.364 1450.41   2
   7 -19  -3 38.5231 1379.44   2
  -7  19   3 2265.21 882.540   6
  -7  19  -3 129.250 1232.84   3
  -7  19   3 1806.71 1253.73   3
   7 -19   3 1678.62 772.220   5
   7 -19  -3 1202.84 796.668   5
   7 -19   5 5195.55 1645.25   2
   7 -19  -5 6816.22 1652.28   2
  -7  19  -5 9361.72 1449.10   3
  -7  19   5 8767.17 1099.93   6
  -7  19   5 10545.7 1456.53   3
   7 -19   5 11082.5 1038.29   5
   7 -19  -5 10309.8 1032.46   5
   7 -19   7 2284.34 1557.46   2
   7 -19  -7 4488.42 1642.90   2
  -7  19   7 6267.98 1030.70   6
  -7  19  -7 5434.43 1313.19   3
  -7  19   7 3623.29 1382.24   3
   7 -19   7 6382.79 928.038   5
   7 -19  -7 6922.92 948.957   5
   7 -19   9 282.751 1505.18   2
   7 -19  -9 645.260 1601.19   2
  -7  19   9 1605.31 964.197   6
  -7  19  -9-1103.38 1389.78   3
  -7  19   9-3007.98 1508.67   3
   7 -19   9 947.885 836.220   5
   7 -19  -9 209.829 813.801   5
   7 -19 -11 123.334 1697.42   2
  -7  19 -11-3088.45 1332.18   3
   7 -19  11-245.015 831.658   5
   7 -19 -11 701.101 842.532   5
   7 -19  13 128.629 1636.17   2
   7 -19 -13-421.682 1795.15   2
  -7  19 -13 32.8728 1172.18   3
  -7  19  13 207.354 979.987   6
  -7  19  13-771.765 1341.55   3
   7 -19  13-413.818 902.786   5
   7 -19 -13 257.909 853.744   5
   7 -19  15 3453.83 1806.16   2
   7 -19 -15 4517.31 1884.52   2
  -7  19 -15 4060.28 1238.29   3
  -7  19  15 5504.06 1142.71   6
  -7  19  15 4529.94 1437.92   3
   7 -19  15 5782.70 1109.02   5
   7 -19 -15 4280.81 950.137   5
   7 -21   1-41.7384 1628.29   2
   7 -21  -1 1676.19 1702.27   2
  -7  21  -1-1866.22 951.833   6
  -7  21   1 50.8366 921.634   6
  -7  21  -1-3397.58 1451.49   3
  -7  21   1-1593.81 1528.16   3
   7 -21   1 1902.33 907.758   5
   7 -21  -1 653.123 857.353   5
   7 -21   3 6530.74 1786.70   2
  -7  21   3 7503.37 1162.87   6
   7 -21   7 419.570 1636.20   2
   7 -21  -7 4274.69 1801.24   2
  -7  21  -7 6273.75 988.389   6
  -7  21   7 5348.79 1123.61   6
  -7  21  -7 5150.37 1490.37   3
  -7  21   7 4134.29 1542.42   3
   7 -21   7 4766.86 944.501   5
   7 -21  -7 5604.03 985.687   5
   7 -21   9-723.970 1643.02   2
   7 -21  -9 88.4677 1793.54   2
  -7  21  -9 3234.65 930.256   6
  -7  21   9 2267.78 1049.69   6
  -7  21  -9 1131.59 1346.53   3
  -7  21   9 1191.57 1482.03   3
   7 -21   9 4424.15 905.555   5
   7 -21  -9 956.912 908.244   5
   7 -21  11 606.465 1635.50   2
   7 -21 -11-1218.52 1882.24   2
  -7  21 -11 25.5606 941.488   6
  -7  21 -11 1166.34 1360.56   3
  -7  21  11-1148.99 1056.54   6
  -7  21  11-543.747 1557.99   3
   7 -21  11-570.865 851.034   5
   7 -21 -11 573.732 901.735   5
   7 -21  13-1348.94 1791.36   2
   7 -21 -13-777.132 1861.15   2
  -7  21 -13-1376.74 964.662   6
  -7  21 -13-1741.72 1386.51   3
  -7  21  13-3200.70 1180.90   6
  -7  21  13-3886.68 1656.90   3
   7 -21  13-998.842 954.770   5
   7 -21 -13 26.3140 926.754   5
   7 -23   1 737.398 1810.80   2
   7 -23  -1-918.272 1779.83   2
  -7  23  -1 28.0426 1007.12   6
  -7  23   1 114.186 1050.59   6
  -7  23  -1-38.4465 1539.99   3
  -7  23   1 2090.73 1616.88   3
   7 -23   1 548.847 938.587   5
   7 -23  -1 1539.15 939.629   5
   7 -23   3 3831.56 1794.33   2
   7 -23  -3 46.4312 1787.24   2
  -7  23  -3 2378.61 1025.22   6
  -7  23   3 1373.44 1067.52   6
  -7  23  -3 2728.73 1528.39   3
  -7  23   3 1981.27 1588.38   3
   7 -23   3 1142.12 936.681   5
   7 -23  -3 1181.12 950.160   5
   7 -23   5 2620.35 1842.96   2
   7 -23  -5 1780.84 1845.64   2
  -7  23  -5 4834.34 1089.35   6
  -7  23   5 6529.95 1176.42   6
  -7  23  -5 2339.34 1535.40   3
  -7  23   5 4842.72 1603.72   3
   7 -23   5 3931.68 986.939   5
   7 -23  -5 2729.22 1017.51   5
   7 -23   7 1137.83 1815.43   2
   7 -23  -7 520.097 1891.24   2
  -7  23  -7 2869.63 1045.21   6
  -7  23   7 2473.42 1128.86   6
  -7  23  -7 535.636 1535.84   3
  -7  23   7 828.999 1651.20   3
   7 -23   7 3041.90 968.392   5
   7 -23  -7 1841.45 949.173   5
   7 -23   9-2250.01 1944.35   2
   7 -23  -9-2885.93 2045.97   2
  -7  23  -9-1563.12 1125.18   6
   7 -23   9 2265.48 973.056   5
   7 -23  -9 2200.56 1007.39   5
  -8   0  20 5472.18 2045.77   1
   8   0 -22 3153.73 2959.92   4
  -8   0  22 2688.25 1997.53   1
   8   0 -24 22003.6 3019.09   4
  -8   0  24 18428.6 2362.12   1
  -8   2  18 3026.85 1810.92   1
  -8   2  20 3375.63 1739.76   1
   8  -2 -22 11147.2 2752.49   4
  -8  -2  22 14356.7 2494.53   1
  -8   2  22 14840.0 2133.05   1
   8   2 -24 3460.86 2988.63   4
   8  -2 -24 967.132 2213.93   4
  -8  -2  24 2135.20 2197.37   1
  -8   2  24 144.582 1967.28   1
  -8   4  18-997.897 1557.86   1
  -8   4  20 3478.23 1756.89   1
   8  -4 -22 64.2652 2298.15   4
  -8   4  22 785.066 1752.51   1
  -8   4  24 8460.98 1363.78   8
   8  -4 -24 4804.96 2209.92   4
  -8  -4  24 7124.70 2549.51   1
  -8   4  24 4612.35 2032.20   1
  -8   6  14 5040.67 1290.94   1
  -8   6  16 3260.40 1445.85   1
   8  -6 -16 1909.35 2469.80   2
  -8   6  18 35.3643 1538.38   1
   8  -6 -20 21550.5 3368.98   4
   8  -6 -22 8068.69 2277.05   4
  -8   6  22 7440.60 1899.48   1
  -8   6  24-2244.92 2074.09   1
   8  -8 -12 25920.0 3414.74   2
  -8   8  16 7348.74 1552.19   1
   8  -8 -16 6544.46 1605.08   2
  -8   8  18-35.0173 1553.96   1
   8  -8 -20 1207.39 2517.79   4
  -8   8  20 2766.87 1750.26   1
   8  -8 -22 1190.25 2128.32   4
  -8   8  22-919.167 1796.17   1
   8 -10  -4-724.916 2113.51   2
   8 -10  -6 1079.43 2317.15   2
   8 -10  -8-368.617 2154.20   2
   8 -10 -10 19076.9 2378.10   2
   8 -10 -14 27516.8 2230.76   2
  -8  10  14 25588.0 1979.61   1
   8 -10 -16-483.996 1416.43   2
  -8  12   0 18984.3 1360.57   3
   8 -12   0 11058.8 2237.74   2
  -8  12  -2 25.9097 766.305   3
  -8  12   2 412.053 809.335   3
   8 -12   2 59.7720 1940.52   2
   8 -12  -2 2205.12 1907.78   2
  -8  12  -4 2014.97 799.151   3
  -8  12   4 939.221 826.427   3
   8 -12   4 1612.26 2173.70   2
   8 -12  -4 2959.89 1782.01   2
  -8  12   6 823.708 826.172   3
   8 -12  -6 804.511 902.554   5
   8 -12  -6-284.822 1675.81   2
  -8  12   8 12399.0 1108.61   3
   8 -12  -8 9481.01 1161.99   5
   8 -12  -8 8098.94 1848.88   2
  -8  12  12 32579.1 1978.85   3
   8 -12 -12 32137.3 2395.56   2
   8 -12 -14-360.990 1457.97   2
  -8  12  14 1642.63 870.224   3
   8 -12 -16 1181.71 1479.81   2
  -8  12  16-1429.15 958.829   3
  -8  14   0 639.356 938.470   3
   8 -14   0-903.870 885.040   5
   8 -14   0-2346.24 1714.08   2
  -8  14  -2 5629.43 1026.21   3
  -8  14   2 4378.91 1040.40   3
   8 -14   2 5649.35 1022.24   5
   8 -14  -2 6610.52 977.671   5
   8 -14   2 1310.03 1781.87   2
   8 -14  -2 3073.34 1619.21   2
  -8  14  -4-2049.97 944.840   3
   8 -14   4-1252.02 1016.69   5
   8 -14  -4-231.658 849.186   5
   8 -14   4-2945.49 1995.89   2
   8 -14  -4 760.830 1552.98   2
   8 -14   6 3047.36 2349.79   2
  -8  14  -8-1912.76 1024.65   3
   8 -14  -8 191.004 801.717   5
   8 -14  -8-38.1773 1500.17   2
  -8  14 -10 37113.6 2159.89   3
  -8  14  10 37524.1 2167.70   3
   8 -14 -10 35914.5 2121.32   5
   8 -14  10 28033.5 4558.13   2
   8 -14 -10 25566.0 2466.21   2
   8 -14 -12-35.7839 1497.86   2
  -8  14  12 1781.48 993.057   3
   8 -14 -12 1626.94 835.428   5
   8 -14  12 4323.26 6347.98   2
   8 -14 -14 2324.01 1657.01   2
  -8  14  14 2259.56 1091.26   3
   8 -14 -14 7671.73 1015.11   5
   8 -14  14 6378.80 23056.4   2
   8 -14 -16-3715.94 1678.68   2
  -8  14  16-2489.63 1087.17   3
  -8  14  16-374.161 889.719   6
   8 -14 -16-218.857 898.094   5
  -8  16   0 10016.0 1301.49   3
   8 -16   0 11508.2 1113.81   5
   8 -16   0 8390.89 1706.61   2
  -8  16  -2 500.406 1067.26   3
  -8  16   2-57.8766 1035.21   3
   8 -16   2 57.6185 817.690   5
   8 -16  -2 628.356 770.983   5
   8 -16   2-1145.90 1608.54   2
   8 -16  -2-1187.15 1465.58   2
  -8  16  -4 774.188 997.005   3
  -8  16   4 1881.18 1085.18   3
   8 -16   4 2308.94 925.600   5
   8 -16  -4 3049.32 822.939   5
   8 -16   4-47.0846 1651.46   2
   8 -16  -4 2411.08 1531.72   2
   8 -16  -6-460.380 1450.03   2
  -8  16  -6 30.1562 1036.88   3
  -8  16   6-28.5734 1058.41   3
   8 -16   6 268.963 937.082   5
   8 -16  -6-421.243 753.911   5
   8 -16   6-152.098 1786.56   2
   8 -16  -8 2116.77 1576.96   2
  -8  16  -8 6380.21 1151.86   3
  -8  16   8 7139.37 1201.84   3
   8 -16   8 8091.77 1131.08   5
   8 -16  -8 6985.32 920.891   5
   8 -16   8 3674.78 2182.18   2
   8 -16 -10-75.4120 1528.54   2
  -8  16 -10 31.1316 1026.56   3
  -8  16  10-473.547 1125.10   3
   8 -16  10 932.382 1055.40   5
   8 -16 -10 1179.35 764.022   5
   8 -16  10 1029.48 2408.27   2
  -8  16 -12 22840.8 1662.33   3
  -8  16  12 16863.8 1421.54   6
  -8  16  12 14916.0 1671.09   3
   8 -16 -12 21318.9 1412.65   5
   8 -16 -12 16358.3 2118.97   2
   8 -16  12 10775.3 3171.73   2
   8 -16 -14-2841.77 1669.37   2
  -8  16 -14-189.037 1024.14   3
  -8  16  14-612.637 930.352   6
  -8  16  14-1028.28 1152.58   3
   8 -16 -14 119.904 797.655   5
   8 -16  14 385.614 3598.92   2
   8 -16 -16 39.4055 1773.04   2
  -8  16  16 1171.77 1098.82   3
  -8  16  16 1443.45 965.304   6
   8 -16 -16 1088.47 842.716   5
   8 -16  16 3183.64 4687.25   2
   8 -16  18 180.004 6817.96   2
   8 -18   0 244.755 1496.82   2
  -8  18   0 94.2241 1090.66   3
   8 -18   0 152.331 752.948   5
   8 -18   2 6758.58 1665.43   2
   8 -18  -2 5794.94 1634.49   2
  -8  18  -2 5318.14 1222.89   3
  -8  18   2 6936.23 1257.24   3
   8 -18   2 6727.37 952.192   5
   8 -18  -2 6183.73 948.499   5
   8 -18  -4 362.490 1572.33   2
  -8  18  -4 344.310 1120.22   3
  -8  18   4 1804.72 1217.99   3
   8 -18   4 82.8395 806.924   5
   8 -18  -4 292.376 736.820   5
   8 -18   4-2607.81 1676.63   2
   8 -18  -6-39.9265 1576.51   2
  -8  18  -6 891.818 1101.01   3
  -8  18   6 277.943 1188.59   3
   8 -18   6-204.967 873.148   5
   8 -18  -6 791.283 764.953   5
   8 -18   6 1087.66 1692.56   2
   8 -18  -8-1291.69 1661.85   2
  -8  18  -8-2180.07 1278.67   3
   8 -18   8-537.255 932.896   5
   8 -18  -8-118.626 805.406   5
   8 -18   8-48.2728 1940.39   2
   8 -18 -10 6477.06 1839.95   2
  -8  18  10 9549.67 1158.27   6
  -8  18 -10 8974.59 1406.40   3
  -8  18  10 7365.72 1392.02   3
   8 -18  10 11344.0 1275.04   5
   8 -18 -10 7963.97 996.425   5
   8 -18  10 3647.07 2111.04   2
   8 -18 -12-494.658 1707.50   2
  -8  18 -12 230.773 1132.06   3
  -8  18  12-734.211 924.004   6
  -8  18  12 425.613 1215.21   3
   8 -18  12 710.353 1105.74   5
   8 -18 -12 517.758 790.004   5
   8 -18  12-854.861 2170.94   2
   8 -18 -14 6530.50 2033.06   2
  -8  18 -14 7409.35 1322.51   3
  -8  18  14 6750.05 1155.29   6
  -8  18  14 9077.90 1353.51   3
   8 -18  14 9590.60 1447.10   5
   8 -18 -14 6881.22 989.227   5
  -8  18  16 1584.45 1307.55   3
  -8  18  16-526.122 1159.49   6
   8 -18  16-1267.81 2775.38   2
   8 -20   4 1579.77 1689.41   2
   8 -20  -4 4080.73 1688.69   2
  -8  20   4 2816.61 953.778   6
  -8  20   4 1011.57 1376.41   3
   8 -20   4 3284.12 892.063   5
   8 -20  -4 3404.10 880.756   5
   8 -20   6 45.2811 1755.72   2
   8 -20  -6 1496.44 1640.16   2
  -8  20   6-481.180 934.209   6
  -8  20  -6 33.6280 1190.36   3
  -8  20   6-1749.34 1355.91   3
   8 -20   6-1108.43 879.228   5
   8 -20  -6 1663.15 806.255   5
   8 -20   8 3621.91 1935.27   2
   8 -20  -8 4439.29 1860.25   2
  -8  20  -8 8707.17 1425.41   3
  -8  20   8 5355.21 1088.30   6
  -8  20   8 6814.46 1465.31   3
   8 -20   8 6925.00 1048.43   5
   8 -20  -8 6799.67 948.942   5
   8 -20  10-2867.57 1824.39   2
   8 -20 -10-44.2559 1829.91   2
  -8  20 -10-1545.79 1281.41   3
  -8  20  10 607.737 996.536   6
  -8  20  10-33.4655 1312.56   3
   8 -20  10 532.292 949.996   5
   8 -20 -10 963.906 830.032   5
   8 -20  12 1024.49 2074.72   2
   8 -20 -12 3709.84 2052.61   2
  -8  20 -12 4893.74 1346.47   3
  -8  20  12 6871.51 1221.04   6
  -8  20  12 4827.84 1507.39   3
   8 -20  12 7120.94 1163.95   5
   8 -20 -12 7901.23 1018.17   5
   8 -22   0-906.675 1767.37   2
  -8  22   0-421.411 930.866   6
  -8  22   0 1606.12 1465.71   3
   8 -22   0 713.354 864.461   5
   8 -22   2 3793.82 1833.08   2
   8 -22  -2 6647.35 1895.89   2
  -8  22  -2 8249.24 1099.19   6
  -8  22   2 5225.24 1100.68   6
  -8  22  -2 4753.78 1524.07   3
  -8  22   2 6690.47 1530.50   3
   8 -22   2 4894.24 1000.66   5
   8 -22  -2 5486.86 1017.26   5
   8 -22   4-45.8267 1696.21   2
   8 -22  -4-2886.12 1787.16   2
  -8  22  -4 26.1495 898.713   6
  -8  22   4 810.964 1002.43   6
  -8  22  -4-1720.30 1345.09   3
  -8  22   4 1208.27 1407.99   3
   8 -22   4-27.1962 875.134   5
   8 -22  -4 210.748 879.038   5
   8 -22   6 46.0163 1698.78   2
   8 -22  -6-836.889 1767.34   2
  -8  22  -6 446.472 923.205   6
  -8  22   6-27.6833 1023.92   6
  -8  22   6-1436.80 1465.07   3
   8 -22   6 27.7056 903.416   5
   8 -22  -6-560.192 881.517   5
   8 -22   8-2637.73 1911.55   2
   8 -22  -8-2697.01 1994.75   2
   8 -22  -8-133.674 926.312   5
  -9   1  23-3670.80 2047.90   1
  -9   3  21 2577.50 1678.87   1
  -9   3  23-3576.11 1837.21   1
  -9   5  17 8023.06 1517.36   1
  -9   5  19 2003.25 1534.19   1
  -9   5  21 38.0188 1561.12   1
  -9   7  15 1711.65 1113.61   1
  -9   7  17 2012.80 1389.68   1
  -9   7  21 37.4224 1574.51   1
   9  -9 -11 496.648 18382.7   2
   9  -9 -13 691.567 5553.65   2
   9  -9 -15 6058.38 2814.20   2
   9 -11  -9 515.042 3877.90   2
   9 -11 -11 387.570 3097.50   2
   9 -11 -13 786.862 2437.92   2
   9 -11 -15 4901.79 2061.89   2
   9 -13  -3-6530.87 2810.96   2
  -9  13   5 8749.32 1096.84   3
   9 -13  -5 6818.24 2715.08   2
  -9  13   7 932.840 860.637   3
   9 -13  -7 67.2029 2436.89   2
  -9  13   9 11659.6 1188.50   3
   9 -13  -9 10709.4 2537.87   2
  -9  13  11 539.076 873.190   3
   9 -13 -11 2698.70 2134.05   2
  -9  13  13 1429.96 1048.74   3
   9 -13 -15 5323.39 1792.48   2
  -9  15  -1-60.9454 1016.82   3
  -9  15   1 422.203 1001.65   3
   9 -15  -1 254.856 1091.11   5
   9 -15   1 3130.00 2344.77   2
  -9  15  -3 6182.41 1098.75   3
  -9  15   3 6653.37 1127.61   3
   9 -15  -3 5715.83 1152.21   5
   9 -15   3 2831.85 2466.93   2
   9 -15  -3 3595.64 2212.61   2
  -9  15  -5 30.4026 926.320   3
  -9  15   5 264.736 990.828   3
   9 -15  -5 1622.78 1020.20   5
   9 -15   5 78.2917 2611.36   2
   9 -15  -5 220.327 2060.17   2
  -9  15  -7 15533.2 1413.30   3
  -9  15   7 17901.6 1454.03   3
   9 -15  -7 17061.5 1518.89   5
   9 -15   7 14933.6 3557.53   2
   9 -15  -7 9958.25 2253.01   2
  -9  15   9 2850.36 1091.10   3
   9 -15  -9 3754.17 1078.76   5
   9 -15  -9 2691.50 1975.00   2
   9 -15 -13 2605.18 1821.36   2
  -9  15  13 2368.72 1044.01   3
   9 -15 -13 2316.14 1071.66   5
   9 -15 -15 2053.10 1788.90   2
  -9  15  15 5086.72 1078.77   3
   9 -15 -15 4851.66 1179.88   5
  -9  17  -1 1462.94 1127.32   3
  -9  17   1 1010.74 1113.20   3
   9 -17   1-1048.38 1044.39   5
   9 -17  -1 340.623 975.566   5
   9 -17   1 1857.82 2031.64   2
   9 -17  -1-577.544 1921.50   2
  -9  17  -3-32.2871 1094.16   3
  -9  17   3 31.1410 1109.57   3
   9 -17   3 1005.63 1065.18   5
   9 -17  -3 619.775 927.654   5
   9 -17   3-57.9504 2054.70   2
   9 -17  -3-2024.19 1885.66   2
  -9  17  -5 4413.19 1282.78   3
  -9  17   5 4946.49 1275.16   3
   9 -17   5 8528.91 1321.82   5
   9 -17  -5 5839.45 1080.87   5
   9 -17   5 4395.60 2532.98   2
   9 -17  -5 6020.22 1948.94   2
   9 -17  -9 1772.79 1857.37   2
  -9  17  -9 3234.21 1095.16   3
  -9  17   9 3256.11 1158.21   3
   9 -17  -9 2528.01 921.886   5
   9 -17   9 1049.81 3295.96   2
   9 -17 -11-930.710 1820.44   2
  -9  17 -11 687.550 1042.08   3
  -9  17  11-446.347 1145.15   3
   9 -17 -11 817.832 931.818   5
   9 -17  11 1048.14 4093.66   2
   9 -17 -13 830.945 1846.86   2
  -9  17  13 2113.39 1167.78   3
  -9  17  13 2037.05 997.897   6
   9 -17 -13 1912.49 978.199   5
   9 -19   1 498.258 1895.28   2
   9 -19  -1-679.650 1741.50   2
  -9  19  -1 1384.24 1228.60   3
  -9  19   1 1947.79 1199.83   3
   9 -19   1 1342.56 1010.34   5
   9 -19  -1 720.084 877.537   5
   9 -19  -3 290.044 1762.41   2
  -9  19  -3 802.670 1166.22   3
  -9  19   3 2122.15 1190.79   3
   9 -19   3 1942.58 992.328   5
   9 -19  -3 3341.66 950.092   5
   9 -19   3 4341.06 2010.30   2
   9 -19  -5 758.838 1938.93   2
  -9  19  -5 4862.86 1317.12   3
  -9  19   5 7341.31 1341.01   3
   9 -19   5 5759.76 1162.89   5
   9 -19  -5 8179.92 1027.38   5
   9 -19   5 2096.25 2249.84   2
   9 -19  -7 2518.37 1926.49   2
  -9  19   7 2143.45 1322.36   3
   9 -19  -9 1104.22 1891.22   2
  -9  19  -9 5200.91 1271.00   3
  -9  19   9 1967.39 1005.08   6
  -9  19   9 3765.80 1227.53   3
   9 -19   9 3907.60 1222.40   5
   9 -19  -9 2919.92 927.058   5
   9 -19   9 659.381 2446.64   2
   9 -19 -11-2037.38 1917.55   2
  -9  19 -11-3885.77 1405.61   3
  -9  19  11-2770.12 1087.09   6
   9 -19  11-2914.62 1405.22   5
   9 -19 -11-582.309 890.233   5
   9 -19  11-4250.30 3013.25   2
   9 -21   1-2471.65 1900.39   2
   9 -21  -1-586.777 1878.53   2
  -9  21  -1-1684.38 1294.15   3
  -9  21   1 388.768 1296.02   3
   9 -21   1 29.2548 893.269   5
   9 -21  -1-171.118 904.680   5
   9 -21   3 3519.78 2020.39   2
   9 -21  -3 2722.74 1872.08   2
  -9  21   3 4347.78 1021.35   6
  -9  21   3 3405.80 1384.62   3
   9 -21  -3 3235.93 960.192   5
   9 -21   5-1416.04 1986.61   2
   9 -21  -5-2717.30 1996.81   2
  -9  21   5 724.380 1004.73   6
   9 -21  -5 1374.49 880.458   5
   9 -21   7 2211.17 2210.93   2
  -9  21   7 7996.53 1265.72   6
 -10   6  20 122.204 1313.42   1
  10 -10 -14-840.181 16629.6   2
  10 -12 -10 30121.7 9843.21   2
  10 -12 -12 2715.78 5491.72   2
  10 -12 -14 3977.41 3240.78   2
  10 -14  -4 10137.4 3859.44   2
  10 -14  -6 2714.13 4126.17   2
  10 -14 -10-1240.00 3795.51   2
  10 -14 -12 6502.77 2929.00   2
  10 -14 -14-2547.93 2367.01   2
 -10  16   4-1780.42 1093.24   3
  10 -16  -4 79.7272 2961.81   2
 -10  16   6-471.872 1024.07   3
  10 -16  -6-1146.63 2863.20   2
 -10  16   8-806.802 1073.68   3
  10 -16  -8 1551.43 3015.76   2
 -10  16  10 4488.31 1214.64   3
  10 -16 -10 2698.28 2752.20   2
  10 -16 -12-278.247 2332.56   2
 -10  16  12 179.819 1016.50   3
 -10  18   0 3738.53 1208.83   3
  10 -18   0 2410.60 1352.89   5
  10 -18   0 480.052 2388.08   2
 -10  18  -2 548.645 1130.97   3
 -10  18   2 370.692 1156.19   3
  10 -18  -2-836.235 1183.01   5
  10 -18   2 1158.94 2756.29   2
  10 -18  -2 867.697 2464.02   2
 -10  18  -4 2099.35 1098.29   3
 -10  18   4 2965.55 1203.31   3
  10 -18  -4 5164.32 1210.71   5
  10 -18   4 3435.00 2866.93   2
  10 -18  -4 5631.79 2599.21   2
 -10  18  -6 241.253 1060.95   3
 -10  18   6 889.219 1154.99   3
  10 -18  -6 864.403 1129.93   5
  10 -18   6-89.6385 3270.35   2
  10 -18  -6-989.883 2302.02   2
  10 -18  -8-994.917 2248.27   2
 -10  18   8-1609.96 1149.34   3
  10 -18  -8-687.605 1095.05   5
  10 -18   8-5664.42 4088.28   2
  10 -20   0-2674.62 2361.06   2
  10 -20   2 2613.25 2601.68   2
  11 -13 -13-1815.84 14428.2   2
  11 -15  -7 4127.50 8306.47   2
  11 -15  -9 2845.56 8427.17   2
  11 -17  -3 2749.33 4105.91   2
  11 -17  -5-2470.02 4535.51   2
   0   0   0    0.00    0.00   0

TITL In_MeAm_OnlyDMF_6_ in Fddd
REM Fddd (#70 in standard setting)
CELL 0.48590  14.326880  28.670137  30.548951  90.0000  90.0000  90.0000
ZERR   16.00   0.004267   0.002435   0.002355   0.0000   0.0000   0.0000
LATT  4
SYMM -x+3/4,-y+3/4, z
SYMM -x+3/4, y,-z+3/4
SYMM  x,-y+3/4,-z+3/4
SFAC C H N O In
UNIT 352.00 352.00 48.00 160.00 16.00
TREF
HKLF 4
END
;
_shelx_hkl_checksum                91542
_olex2_submission_special_instructions  'No special instructions were received'

_oxdiff_exptl_absorpt_empirical_details
;
Empirical correction (ABSPACK) includes:
- Absorption correction using spherical harmonics
- Frame scaling
;
_oxdiff_exptl_absorpt_empirical_full_max  62.553
_oxdiff_exptl_absorpt_empirical_full_min  0.623


_vrf_ATOM007_in_meam_onlydmf_6_
;
RESPONSE: The structure was refined isotropically due to the number of data for high 
pressure structure determination
;
_vrf_PLAT023_in_meam_onlydmf_6_
;
RESPONSE: The sample is housed in a Diamond anvil cell that restricts 
available data.
;
_vrf_PLAT029_in_meam_onlydmf_6_
;
RESPONSE: The sample is housed in a Diamond anvil cell that restricts available data.
This is exacerbated by the structure being Fddd.
;
_vrf_PLAT084_in_meam_onlydmf_6_
;
RESPONSE: The sample is housed in a Diamond anvil cell that gives additional background to
the data collected e.g. Tungsten powder rings, diamond reflections.
;
_vrf_PLAT088_in_meam_onlydmf_6_
;
RESPONSE: The sample is housed in a Diamond anvil cell that restricts 
available data.
;
_vrf_PLAT155_in_meam_onlydmf_6_
;
RESPONSE: We have followed previous literature for comparison.
;
_vrf_PLAT193_in_meam_onlydmf_6_
;
RESPONSE: This is a rounding issue. The s.u. on Temperature is 2degC
;
_vrf_PLAT201_in_meam_onlydmf_6_
;
RESPONSE: The structure was refined isotropically due to the number of data for high 
pressure structure determination
;
_vrf_PLAT210_in_meam_onlydmf_6_
;
RESPONSE: The sample is housed in a Diamond anvil cell that restricts 
available data hence
isotropic refinement was the limited of modelling the system.
;
_vrf_PLAT241_in_meam_onlydmf_6_
;
RESPONSE: Structure at high pressure with limitation of data. We have used distance restraints to ensure the 
model is chemically reasonable
;
_vrf_PLAT242_in_meam_onlydmf_6_
;
RESPONSE: Structure at high pressure with limitation of data. We have used 
distance restraints to ensure the 
model is chemically reasonable.
;
_vrf_PLAT250_in_meam_onlydmf_6_
;
RESPONSE: The data are limited due to DAC hence the tensor may be elongated 
due to lack of data in a particular direction. We have used restraints 
to combat and ensure they are chemically reasonable.
;
_vrf_PLAT340_in_meam_onlydmf_6_
;
RESPONSE: The sample is housed in a Diamond anvil cell that restricts 
available data and so
impacts on the precision of the bonds lengths
;
_vrf_PLAT411_in_meam_onlydmf_6_
;
RESPONSE: Structure at high pressure
;
_vrf_PLAT414_in_meam_onlydmf_6_
;
RESPONSE: Structure at high pressure
;
_vrf_PLAT761_in_meam_onlydmf_6_
;
RESPONSE: Noted, no action taken
;
_vrf_PLAT762_in_meam_onlydmf_6_
;
RESPONSE: Noted, no action taken
;
_vrf_PLAT905_in_meam_onlydmf_6_
;
RESPONSE: The data were cut to 0.7 angs as the limit of the diffraction for the 
crystal was reached.
;
_vrf_PLAT906_in_meam_onlydmf_6_
;
RESPONSE: These can be attributed to the weak data. All other sets are okay.
The most common place for a high value of K is in the lowest-intensity bin in 
the table as is the case here. Almost all area detector integration programs end up 
slightly underestimating the background, resulting in overestimated values of Fo, thus 
the high value of Fo/Fc. This is most obvious in the weakest intensities, 
since the small addition to Fo becomes insignificant in the ratio when Fo 
is large.
;
_vrf_PLAT910_in_meam_onlydmf_6_
;
RESPONSE: The sample is housed in a Diamond anvil cell that gives additional 
background to
the data collected e.g. Tungsten powder rings, diamond reflections.
;
_vrf_PLAT911_in_meam_onlydmf_6_
;
RESPONSE: The sample is housed in a Diamond anvil cell that restricts 
available data.
;
_vrf_PLAT913_in_meam_onlydmf_6_
;
RESPONSE: The sample is housed in a Diamond anvil cell that gives additional 
background to
the data collected e.g. Tungsten powder rings, diamond reflections.
;
_vrf_THETM01_in_meam_onlydmf_6_
;
RESPONSE: The sample is housed in a Diamond anvil cell that restricts 
available data.
;
_vrf_PLAT051_in_meam_onlydmf_6_
;
RESPONSE: The sample contains Indium which has an absorption edge at 0.44 Angs. This data was colelceted 
at 0.4859 hence the difference in mu.
;
